# Supplementary material for: Prevalent bee venom genes evolved before the aculeate stinger and eusociality
Source: BMC Biol. 2023 Oct 23;21:229. doi: 10.1186/s12915-023-01656-5 (PMC10591384; doi:10.1186/s12915-023-01656-5)
Supplement: Supplementary file 42 — Additional file 42. Gff files of all toxin gene annotations. [file 12915_2023_1656_MOESM42_ESM.zip › AdditionalFile9_ToxinGeneAnnotations/NW_003789197._SECA.gff_modified_Koludarov_et_al_2021.gff3]

##gff-version 3
##source-version geneious 2020.2.2
##sequence-region	NW_003789197	1	2912769
NW_003789197	Koludarov_et_al_2021	misc_RNA	2816588	2816884	.	+	.	Name=LOC100863040 RNA;ID=EWKMg4ru1zPvdBw+uzMEhS+PpGo.1624892354906.109513
NW_003789197	Koludarov_et_al_2021	misc_RNA	2816976	2817073	.	+	.	Name=LOC100863040 RNA;ID=EWKMg4ru1zPvdBw+uzMEhS+PpGo.1624892354906.109513
NW_003789197	Koludarov_et_al_2021	misc_RNA	2817560	2817619	.	+	.	Name=LOC100863040 RNA;ID=EWKMg4ru1zPvdBw+uzMEhS+PpGo.1624892354906.109513
NW_003789197	Koludarov_et_al_2021	misc_RNA	2817722	2817863	.	+	.	Name=LOC100863040 RNA;ID=EWKMg4ru1zPvdBw+uzMEhS+PpGo.1624892354906.109513
NW_003789197	Koludarov_et_al_2021	misc_RNA	2818020	2818237	.	+	.	Name=LOC100863040 RNA;ID=EWKMg4ru1zPvdBw+uzMEhS+PpGo.1624892354906.109513
NW_003789197	Koludarov_et_al_2021	misc_RNA	2818309	2818538	.	+	.	Name=LOC100863040 RNA;ID=EWKMg4ru1zPvdBw+uzMEhS+PpGo.1624892354906.109513
NW_003789197	Koludarov_et_al_2021	misc_RNA	2818625	2818856	.	+	.	Name=LOC100863040 RNA;ID=EWKMg4ru1zPvdBw+uzMEhS+PpGo.1624892354906.109513
NW_003789197	Koludarov_et_al_2021	misc_RNA	2819903	2819992	.	+	.	Name=LOC100863040 RNA;ID=EWKMg4ru1zPvdBw+uzMEhS+PpGo.1624892354906.109513
NW_003789197	Koludarov_et_al_2021	misc_RNA	2820125	2820488	.	+	.	Name=LOC100863040 RNA;ID=EWKMg4ru1zPvdBw+uzMEhS+PpGo.1624892354906.109513
NW_003789197	Koludarov_et_al_2021	misc_RNA	2820784	2822520	.	+	.	Name=LOC100863040 RNA;ID=EWKMg4ru1zPvdBw+uzMEhS+PpGo.1624892354906.109513
NW_003789197	Koludarov_et_al_2021	source	1	2912769	.	+	.	Name=haploid drones source Apis florea
NW_003789197	Koludarov_et_al_2021	tRNA	2435268	2435349	.	+	.	Name=TRNAS-CGA
NW_003789197	Koludarov_et_al_2021	ncRNA	2264059	2264194	.	-	.	Name=LOC116414172 ncRNA;ID=EWKMg4ru1zPvdBw+uzMEhS+PpGo.1624892354906.109514
NW_003789197	Koludarov_et_al_2021	ncRNA	2247322	2247323	.	-	.	Name=LOC116414172 ncRNA;ID=EWKMg4ru1zPvdBw+uzMEhS+PpGo.1624892354906.109514
NW_003789197	Koludarov_et_al_2021	ncRNA	2226664	2226991	.	-	.	Name=LOC116414172 ncRNA;ID=EWKMg4ru1zPvdBw+uzMEhS+PpGo.1624892354906.109514
NW_003789197	Koludarov_et_al_2021	ncRNA	2853043	2853818	.	+	.	Name=LOC116414167 ncRNA;ID=EWKMg4ru1zPvdBw+uzMEhS+PpGo.1624892354906.109515
NW_003789197	Koludarov_et_al_2021	ncRNA	2854098	2854368	.	+	.	Name=LOC116414167 ncRNA;ID=EWKMg4ru1zPvdBw+uzMEhS+PpGo.1624892354906.109515
NW_003789197	Koludarov_et_al_2021	ncRNA	2856540	2857909	.	+	.	Name=LOC116414167 ncRNA;ID=EWKMg4ru1zPvdBw+uzMEhS+PpGo.1624892354906.109515
NW_003789197	Koludarov_et_al_2021	ncRNA	809976	810498	.	+	.	Name=LOC116414158 ncRNA;ID=EWKMg4ru1zPvdBw+uzMEhS+PpGo.1624892354906.109516
NW_003789197	Koludarov_et_al_2021	ncRNA	811865	812045	.	+	.	Name=LOC116414158 ncRNA;ID=EWKMg4ru1zPvdBw+uzMEhS+PpGo.1624892354906.109516
NW_003789197	Koludarov_et_al_2021	ncRNA	2146114	2146426	.	-	.	Name=LOC116414173 ncRNA;ID=EWKMg4ru1zPvdBw+uzMEhS+PpGo.1624892354906.109517
NW_003789197	Koludarov_et_al_2021	ncRNA	2144934	2145491	.	-	.	Name=LOC116414173 ncRNA;ID=EWKMg4ru1zPvdBw+uzMEhS+PpGo.1624892354906.109517
NW_003789197	Koludarov_et_al_2021	ncRNA	2061702	2062325	.	+	.	Name=LOC105735021 ncRNA;ID=EWKMg4ru1zPvdBw+uzMEhS+PpGo.1624892354907.109518
NW_003789197	Koludarov_et_al_2021	ncRNA	2062866	2063030	.	+	.	Name=LOC105735021 ncRNA;ID=EWKMg4ru1zPvdBw+uzMEhS+PpGo.1624892354907.109518
NW_003789197	Koludarov_et_al_2021	ncRNA	709015	709115	.	-	.	Name=LOC116414147 ncRNA;ID=EWKMg4ru1zPvdBw+uzMEhS+PpGo.1624892354907.109519
NW_003789197	Koludarov_et_al_2021	ncRNA	708718	708886	.	-	.	Name=LOC116414147 ncRNA;ID=EWKMg4ru1zPvdBw+uzMEhS+PpGo.1624892354907.109519
NW_003789197	Koludarov_et_al_2021	ncRNA	708268	708619	.	-	.	Name=LOC116414147 ncRNA;ID=EWKMg4ru1zPvdBw+uzMEhS+PpGo.1624892354907.109519
NW_003789197	Koludarov_et_al_2021	ncRNA	2608954	2609244	.	-	.	Name=LOC116414082 ncRNA;ID=EWKMg4ru1zPvdBw+uzMEhS+PpGo.1624892354907.109520
NW_003789197	Koludarov_et_al_2021	ncRNA	2608516	2608549	.	-	.	Name=LOC116414082 ncRNA;ID=EWKMg4ru1zPvdBw+uzMEhS+PpGo.1624892354907.109520
NW_003789197	Koludarov_et_al_2021	ncRNA	1095200	1095308	.	-	.	Name=LOC105734972 ncRNA;ID=EWKMg4ru1zPvdBw+uzMEhS+PpGo.1624892354907.109521
NW_003789197	Koludarov_et_al_2021	ncRNA	1094928	1094990	.	-	.	Name=LOC105734972 ncRNA;ID=EWKMg4ru1zPvdBw+uzMEhS+PpGo.1624892354907.109521
NW_003789197	Koludarov_et_al_2021	ncRNA	1094614	1094836	.	-	.	Name=LOC105734972 ncRNA;ID=EWKMg4ru1zPvdBw+uzMEhS+PpGo.1624892354907.109521
NW_003789197	Koludarov_et_al_2021	ncRNA	148455	148618	.	-	.	Name=LOC116414051 ncRNA;ID=EWKMg4ru1zPvdBw+uzMEhS+PpGo.1624892354907.109522
NW_003789197	Koludarov_et_al_2021	ncRNA	148166	148327	.	-	.	Name=LOC116414051 ncRNA;ID=EWKMg4ru1zPvdBw+uzMEhS+PpGo.1624892354907.109522
NW_003789197	Koludarov_et_al_2021	ncRNA	2339140	2339247	.	-	.	Name=LOC116414195 ncRNA
NW_003789197	Koludarov_et_al_2021	exon	23010	23387	.	-	.	Name=LOC105734930 exon
NW_003789197	Koludarov_et_al_2021	exon	22452	22673	.	-	.	Name=LOC105734930 exon
NW_003789197	Koludarov_et_al_2021	exon	17884	18096	.	-	.	Name=LOC105734930 exon
NW_003789197	Koludarov_et_al_2021	exon	23534	23745	.	-	.	Name=LOC105734930 exon
NW_003789197	Koludarov_et_al_2021	exon	22769	22933	.	-	.	Name=LOC105734930 exon
NW_003789197	Koludarov_et_al_2021	exon	22225	22347	.	-	.	Name=LOC105734930 exon
NW_003789197	Koludarov_et_al_2021	exon	24078	24172	.	-	.	Name=LOC105734930 exon
NW_003789197	Koludarov_et_al_2021	exon	21433	21521	.	-	.	Name=LOC105734930 exon
NW_003789197	Koludarov_et_al_2021	exon	21816	21880	.	-	.	Name=LOC105734930 exon
NW_003789197	Koludarov_et_al_2021	exon	22116	22158	.	-	.	Name=LOC105734930 exon
NW_003789197	Koludarov_et_al_2021	exon	17790	17804	.	-	.	Name=LOC105734930 exon
NW_003789197	Koludarov_et_al_2021	gene	1244916	1751164	.	+	.	Name=LOC100872588 gene
NW_003789197	Koludarov_et_al_2021	gene	2327583	2733082	.	-	.	Name=LOC100872948 gene
NW_003789197	Koludarov_et_al_2021	gene	909628	1078366	.	+	.	Name=LOC100872236 gene
NW_003789197	Koludarov_et_al_2021	gene	111238	204431	.	-	.	Name=LOC100863386 gene
NW_003789197	Koludarov_et_al_2021	gene	1770315	1850960	.	-	.	Name=LOC100867147 gene
NW_003789197	Koludarov_et_al_2021	gene	2863461	2910083	.	+	.	Name=LOC100869135 gene
NW_003789197	Koludarov_et_al_2021	gene	721191	761816	.	-	.	Name=LOC100871873 gene
NW_003789197	Koludarov_et_al_2021	gene	361683	401409	.	-	.	Name=LOC100869851 gene
NW_003789197	Koludarov_et_al_2021	gene	2226664	2264194	.	-	.	Name=LOC116414172 gene
NW_003789197	Koludarov_et_al_2021	gene	1909867	1939955	.	-	.	Name=LOC100867265 gene
NW_003789197	Koludarov_et_al_2021	gene	595319	618686	.	+	.	Name=LOC100866130 gene
NW_003789197	Koludarov_et_al_2021	gene	672980	695362	.	+	.	Name=LOC100871400 gene
NW_003789197	Koludarov_et_al_2021	gene	2791501	2808517	.	+	.	Name=LOC100868905 gene
NW_003789197	Koludarov_et_al_2021	gene	1098043	1114043	.	-	.	Name=LOC100866909 gene
NW_003789197	Koludarov_et_al_2021	gene	2299406	2315364	.	+	.	Name=LOC100868560 gene
NW_003789197	Koludarov_et_al_2021	gene	475522	491398	.	+	.	Name=LOC100865049 gene
NW_003789197	Koludarov_et_al_2021	gene	2605561	2620612	.	+	.	Name=LOC116414078 gene
NW_003789197	Koludarov_et_al_2021	gene	607430	622376	.	-	.	Name=LOC100866010 gene
NW_003789197	Koludarov_et_al_2021	gene	276464	290766	.	+	.	Name=LOC100869613 gene
NW_003789197	Koludarov_et_al_2021	gene	305249	319465	.	-	.	Name=LOC100863988 gene
NW_003789197	Koludarov_et_al_2021	gene	701991	713860	.	+	.	Name=LOC100871630 gene
NW_003789197	Koludarov_et_al_2021	gene	2277091	2288352	.	-	.	Name=LOC100872829 gene
NW_003789197	Koludarov_et_al_2021	gene	543528	554664	.	+	.	Name=LOC100870447 gene
NW_003789197	Koludarov_et_al_2021	gene	1940067	1950386	.	+	.	Name=LOC100867389 gene
NW_003789197	Koludarov_et_al_2021	gene	658170	668332	.	+	.	Name=LOC100866671 gene
NW_003789197	Koludarov_et_al_2021	gene	488640	498612	.	-	.	Name=LOC100865812 gene
NW_003789197	Koludarov_et_al_2021	gene	250522	259871	.	+	.	Name=LOC100864102 gene
NW_003789197	Koludarov_et_al_2021	gene	625527	632866	.	+	.	Name=LOC105734934 gene
NW_003789197	Koludarov_et_al_2021	gene	562566	569893	.	+	.	Name=LOC100870564 gene
NW_003789197	Koludarov_et_al_2021	gene	217670	224133	.	-	.	Name=LOC100864218 gene
NW_003789197	Koludarov_et_al_2021	gene	17790	24172	.	-	.	Name=LOC105734930 gene
NW_003789197	Koludarov_et_al_2021	gene	573562	579696	.	+	.	Name=LOC100870808 gene
NW_003789197	Koludarov_et_al_2021	gene	2816588	2822520	.	+	.	Name=LOC100863040 gene
NW_003789197	Koludarov_et_al_2021	gene	1965831	1971574	.	-	.	Name=LOC100868031 gene
NW_003789197	Koludarov_et_al_2021	gene	2830064	2835385	.	+	.	Name=LOC100863158 gene
NW_003789197	Koludarov_et_al_2021	gene	513216	518463	.	-	.	Name=LOC100870328 gene
NW_003789197	Koludarov_et_al_2021	gene	2853043	2857909	.	+	.	Name=LOC116414167 gene
NW_003789197	Koludarov_et_al_2021	gene	651275	655883	.	-	.	Name=LOC100866550 gene
NW_003789197	Koludarov_et_al_2021	gene	2810502	2815075	.	+	.	Name=LOC100862921 gene
NW_003789197	Koludarov_et_al_2021	gene	210952	215493	.	-	.	Name=LOC100863746 gene
NW_003789197	Koludarov_et_al_2021	gene	584230	588699	.	-	.	Name=LOC100865763 gene
NW_003789197	Koludarov_et_al_2021	gene	456041	460456	.	+	.	Name=LOC100864931 gene
NW_003789197	Koludarov_et_al_2021	gene	412535	416919	.	+	.	Name=LOC100869967 gene
NW_003789197	Koludarov_et_al_2021	gene	2289342	2293684	.	+	.	Name=LOC100868190 gene
NW_003789197	Koludarov_et_al_2021	gene	892689	897024	.	+	.	Name=LOC100872115 gene
NW_003789197	Koludarov_et_al_2021	gene	292603	296885	.	+	.	Name=LOC100864456 gene
NW_003789197	Koludarov_et_al_2021	gene	639450	643464	.	+	.	Name=LOC100871286 gene
NW_003789197	Koludarov_et_al_2021	gene	600231	604137	.	+	.	Name=LOC100871048 gene
NW_003789197	Koludarov_et_al_2021	gene	466762	470600	.	-	.	Name=LOC100864816 gene
NW_003789197	Koludarov_et_al_2021	gene	420899	424702	.	-	.	Name=LOC100865290 gene
NW_003789197	Koludarov_et_al_2021	gene	695930	699622	.	-	.	Name=LOC100871518 gene
NW_003789197	Koludarov_et_al_2021	gene	460666	464326	.	+	.	Name=LOC100870211 gene
NW_003789197	Koludarov_et_al_2021	gene	227537	231173	.	+	.	Name=LOC100869371 gene
NW_003789197	Koludarov_et_al_2021	gene	239826	243348	.	-	.	Name=LOC100864336 gene
NW_003789197	Koludarov_et_al_2021	gene	713986	717349	.	-	.	Name=LOC100871754 gene
NW_003789197	Koludarov_et_al_2021	gene	1953881	1957119	.	+	.	Name=LOC100867509 gene
NW_003789197	Koludarov_et_al_2021	gene	408221	411315	.	+	.	Name=LOC105735170 gene
NW_003789197	Koludarov_et_al_2021	gene	327183	330077	.	+	.	Name=LOC100864656 gene
NW_003789197	Koludarov_et_al_2021	gene	2295777	2298629	.	+	.	Name=LOC100868440 gene
NW_003789197	Koludarov_et_al_2021	gene	337060	339880	.	-	.	Name=LOC100865689 gene
NW_003789197	Koludarov_et_al_2021	gene	2318416	2321229	.	-	.	Name=LOC100868675 gene
NW_003789197	Koludarov_et_al_2021	gene	570492	573212	.	-	.	Name=LOC100865643 gene
NW_003789197	Koludarov_et_al_2021	gene	1958731	1961393	.	+	.	Name=LOC100872711 gene
NW_003789197	Koludarov_et_al_2021	gene	473065	475669	.	-	.	Name=LOC105735064 gene
NW_003789197	Koludarov_et_al_2021	gene	297823	300408	.	-	.	Name=LOC100869730 gene
NW_003789197	Koludarov_et_al_2021	gene	470263	472801	.	+	.	Name=LOC100865171 gene
NW_003789197	Koludarov_et_al_2021	gene	264965	267489	.	-	.	Name=LOC100869491 gene
NW_003789197	Koludarov_et_al_2021	gene	273578	275934	.	-	.	Name=LOC100864776 gene
NW_003789197	Koludarov_et_al_2021	gene	622330	624686	.	-	.	Name=LOC105735095 gene
NW_003789197	Koludarov_et_al_2021	gene	94447	96790	.	+	.	Name=LOC100869252 gene
NW_003789197	Koludarov_et_al_2021	gene	269503	271835	.	+	.	Name=LOC105735023 gene
NW_003789197	Koludarov_et_al_2021	gene	425390	427683	.	+	.	Name=LOC100870087 gene
NW_003789197	Koludarov_et_al_2021	gene	596171	598260	.	+	.	Name=LOC100865886 gene
NW_003789197	Koludarov_et_al_2021	gene	809976	812045	.	+	.	Name=LOC116414158 gene
NW_003789197	Koludarov_et_al_2021	gene	206994	209032	.	+	.	Name=LOC100863628 gene
NW_003789197	Koludarov_et_al_2021	gene	429786	431816	.	+	.	Name=LOC116414055 gene
NW_003789197	Koludarov_et_al_2021	gene	644133	646145	.	-	.	Name=LOC100866438 gene
NW_003789197	Koludarov_et_al_2021	gene	1084059	1085952	.	+	.	Name=LOC100872355 gene
NW_003789197	Koludarov_et_al_2021	gene	636865	638726	.	-	.	Name=LOC100866325 gene
NW_003789197	Koludarov_et_al_2021	gene	876323	878150	.	+	.	Name=LOC100871995 gene
NW_003789197	Koludarov_et_al_2021	gene	96666	98394	.	-	.	Name=LOC100863273 gene
NW_003789197	Koludarov_et_al_2021	gene	232704	234419	.	-	.	Name=LOC100865453 gene
NW_003789197	Koludarov_et_al_2021	gene	2827435	2829094	.	+	.	Name=LOC105735012 gene
NW_003789197	Koludarov_et_al_2021	gene	2836569	2838189	.	+	.	Name=LOC100869019 gene
NW_003789197	Koludarov_et_al_2021	gene	890798	892345	.	-	.	Name=LOC100866791 gene
NW_003789197	Koludarov_et_al_2021	gene	320010	321525	.	+	.	Name=LOC100865217 gene
NW_003789197	Koludarov_et_al_2021	gene	2144934	2146426	.	-	.	Name=LOC116414173 gene
NW_003789197	Koludarov_et_al_2021	gene	1095544	1097034	.	+	.	Name=LOC105734967 gene
NW_003789197	Koludarov_et_al_2021	gene	1081910	1083393	.	-	.	Name=LOC100867032 gene
NW_003789197	Koludarov_et_al_2021	gene	204996	206406	.	-	.	Name=LOC100863507 gene
NW_003789197	Koludarov_et_al_2021	gene	2294117	2295482	.	-	.	Name=LOC100868311 gene
NW_003789197	Koludarov_et_al_2021	gene	2061702	2063030	.	+	.	Name=LOC105735021 gene
NW_003789197	Koludarov_et_al_2021	gene	465610	466935	.	+	.	Name=LOC100865412 gene
NW_003789197	Koludarov_et_al_2021	gene	247242	248475	.	-	.	Name=LOC100865572 gene
NW_003789197	Koludarov_et_al_2021	gene	580163	581379	.	-	.	Name=LOC100870930 gene
NW_003789197	Koludarov_et_al_2021	gene	234660	235815	.	+	.	Name=LOC100864976 gene
NW_003789197	Koludarov_et_al_2021	gene	215409	216539	.	+	.	Name=LOC100863872 gene
NW_003789197	Koludarov_et_al_2021	gene	243844	244908	.	+	.	Name=LOC100865337 gene
NW_003789197	Koludarov_et_al_2021	gene	2861616	2862674	.	+	.	Name=LOC105735098 gene
NW_003789197	Koludarov_et_al_2021	gene	1972034	1973053	.	+	.	Name=LOC105735000 gene
NW_003789197	Koludarov_et_al_2021	gene	246146	247094	.	+	.	Name=LOC100865096 gene
NW_003789197	Koludarov_et_al_2021	gene	708268	709115	.	-	.	Name=LOC116414147 gene
NW_003789197	Koludarov_et_al_2021	gene	2608516	2609244	.	-	.	Name=LOC116414082 gene
NW_003789197	Koludarov_et_al_2021	gene	1094614	1095308	.	-	.	Name=LOC105734972 gene
NW_003789197	Koludarov_et_al_2021	gene	2387414	2387912	.	+	.	Name=LOC100868786 gene
NW_003789197	Koludarov_et_al_2021	gene	148166	148618	.	-	.	Name=LOC116414051 gene
NW_003789197	Koludarov_et_al_2021	gene	2339140	2339247	.	-	.	Name=LOC116414195 gene
NW_003789197	Koludarov_et_al_2021	gene	2435268	2435349	.	+	.	Name=TRNAS-CGA gene
NW_003789197	Koludarov_et_al_2021	CDS	1277370	1277381	.	+	0	Name=LOC100872588 CDS;ID=EWKMg4ru1zPvdBw+uzMEhS+PpGo.1624892354920.109523
NW_003789197	Koludarov_et_al_2021	CDS	1429392	1429454	.	+	0	Name=LOC100872588 CDS;ID=EWKMg4ru1zPvdBw+uzMEhS+PpGo.1624892354920.109523
NW_003789197	Koludarov_et_al_2021	CDS	1512034	1512292	.	+	0	Name=LOC100872588 CDS;ID=EWKMg4ru1zPvdBw+uzMEhS+PpGo.1624892354920.109523
NW_003789197	Koludarov_et_al_2021	CDS	1542853	1542990	.	+	0	Name=LOC100872588 CDS;ID=EWKMg4ru1zPvdBw+uzMEhS+PpGo.1624892354920.109523
NW_003789197	Koludarov_et_al_2021	CDS	1599093	1599202	.	+	0	Name=LOC100872588 CDS;ID=EWKMg4ru1zPvdBw+uzMEhS+PpGo.1624892354920.109523
NW_003789197	Koludarov_et_al_2021	CDS	1613312	1613430	.	+	0	Name=LOC100872588 CDS;ID=EWKMg4ru1zPvdBw+uzMEhS+PpGo.1624892354920.109523
NW_003789197	Koludarov_et_al_2021	CDS	1627857	1628160	.	+	0	Name=LOC100872588 CDS;ID=EWKMg4ru1zPvdBw+uzMEhS+PpGo.1624892354920.109523
NW_003789197	Koludarov_et_al_2021	CDS	1668607	1668906	.	+	0	Name=LOC100872588 CDS;ID=EWKMg4ru1zPvdBw+uzMEhS+PpGo.1624892354920.109523
NW_003789197	Koludarov_et_al_2021	CDS	1720372	1720653	.	+	0	Name=LOC100872588 CDS;ID=EWKMg4ru1zPvdBw+uzMEhS+PpGo.1624892354920.109523
NW_003789197	Koludarov_et_al_2021	CDS	1730080	1730194	.	+	0	Name=LOC100872588 CDS;ID=EWKMg4ru1zPvdBw+uzMEhS+PpGo.1624892354920.109523
NW_003789197	Koludarov_et_al_2021	CDS	1739879	1740150	.	+	0	Name=LOC100872588 CDS;ID=EWKMg4ru1zPvdBw+uzMEhS+PpGo.1624892354920.109523
NW_003789197	Koludarov_et_al_2021	CDS	1740359	1740676	.	+	0	Name=LOC100872588 CDS;ID=EWKMg4ru1zPvdBw+uzMEhS+PpGo.1624892354920.109523
NW_003789197	Koludarov_et_al_2021	CDS	1741964	1743490	.	+	0	Name=LOC100872588 CDS;ID=EWKMg4ru1zPvdBw+uzMEhS+PpGo.1624892354920.109523
NW_003789197	Koludarov_et_al_2021	CDS	1744649	1744752	.	+	0	Name=LOC100872588 CDS;ID=EWKMg4ru1zPvdBw+uzMEhS+PpGo.1624892354920.109523
NW_003789197	Koludarov_et_al_2021	CDS	1745633	1746013	.	+	0	Name=LOC100872588 CDS;ID=EWKMg4ru1zPvdBw+uzMEhS+PpGo.1624892354920.109523
NW_003789197	Koludarov_et_al_2021	CDS	1746233	1746316	.	+	0	Name=LOC100872588 CDS;ID=EWKMg4ru1zPvdBw+uzMEhS+PpGo.1624892354920.109523
NW_003789197	Koludarov_et_al_2021	CDS	1747121	1747287	.	+	0	Name=LOC100872588 CDS;ID=EWKMg4ru1zPvdBw+uzMEhS+PpGo.1624892354920.109523
NW_003789197	Koludarov_et_al_2021	CDS	1750480	1750783	.	+	0	Name=LOC100872588 CDS;ID=EWKMg4ru1zPvdBw+uzMEhS+PpGo.1624892354920.109523
NW_003789197	Koludarov_et_al_2021	CDS	2732462	2733067	.	-	0	Name=LOC100872948 CDS;ID=EWKMg4ru1zPvdBw+uzMEhS+PpGo.1624892354920.109524
NW_003789197	Koludarov_et_al_2021	CDS	2712068	2712115	.	-	0	Name=LOC100872948 CDS;ID=EWKMg4ru1zPvdBw+uzMEhS+PpGo.1624892354920.109524
NW_003789197	Koludarov_et_al_2021	CDS	2598938	2599085	.	-	0	Name=LOC100872948 CDS;ID=EWKMg4ru1zPvdBw+uzMEhS+PpGo.1624892354920.109524
NW_003789197	Koludarov_et_al_2021	CDS	2562371	2562514	.	-	0	Name=LOC100872948 CDS;ID=EWKMg4ru1zPvdBw+uzMEhS+PpGo.1624892354920.109524
NW_003789197	Koludarov_et_al_2021	CDS	2551953	2552113	.	-	0	Name=LOC100872948 CDS;ID=EWKMg4ru1zPvdBw+uzMEhS+PpGo.1624892354920.109524
NW_003789197	Koludarov_et_al_2021	CDS	2536379	2536405	.	-	0	Name=LOC100872948 CDS;ID=EWKMg4ru1zPvdBw+uzMEhS+PpGo.1624892354920.109524
NW_003789197	Koludarov_et_al_2021	CDS	2519142	2519300	.	-	0	Name=LOC100872948 CDS;ID=EWKMg4ru1zPvdBw+uzMEhS+PpGo.1624892354920.109524
NW_003789197	Koludarov_et_al_2021	CDS	2512542	2512694	.	-	0	Name=LOC100872948 CDS;ID=EWKMg4ru1zPvdBw+uzMEhS+PpGo.1624892354920.109524
NW_003789197	Koludarov_et_al_2021	CDS	2450340	2450447	.	-	0	Name=LOC100872948 CDS;ID=EWKMg4ru1zPvdBw+uzMEhS+PpGo.1624892354920.109524
NW_003789197	Koludarov_et_al_2021	CDS	2446122	2446314	.	-	0	Name=LOC100872948 CDS;ID=EWKMg4ru1zPvdBw+uzMEhS+PpGo.1624892354920.109524
NW_003789197	Koludarov_et_al_2021	CDS	2436181	2436372	.	-	0	Name=LOC100872948 CDS;ID=EWKMg4ru1zPvdBw+uzMEhS+PpGo.1624892354920.109524
NW_003789197	Koludarov_et_al_2021	CDS	2434526	2434669	.	-	0	Name=LOC100872948 CDS;ID=EWKMg4ru1zPvdBw+uzMEhS+PpGo.1624892354920.109524
NW_003789197	Koludarov_et_al_2021	CDS	2433758	2433975	.	-	0	Name=LOC100872948 CDS;ID=EWKMg4ru1zPvdBw+uzMEhS+PpGo.1624892354920.109524
NW_003789197	Koludarov_et_al_2021	CDS	2418967	2419075	.	-	0	Name=LOC100872948 CDS;ID=EWKMg4ru1zPvdBw+uzMEhS+PpGo.1624892354920.109524
NW_003789197	Koludarov_et_al_2021	CDS	2397855	2398177	.	-	0	Name=LOC100872948 CDS;ID=EWKMg4ru1zPvdBw+uzMEhS+PpGo.1624892354920.109524
NW_003789197	Koludarov_et_al_2021	CDS	2395315	2395606	.	-	0	Name=LOC100872948 CDS;ID=EWKMg4ru1zPvdBw+uzMEhS+PpGo.1624892354920.109524
NW_003789197	Koludarov_et_al_2021	CDS	2384420	2384713	.	-	0	Name=LOC100872948 CDS;ID=EWKMg4ru1zPvdBw+uzMEhS+PpGo.1624892354920.109524
NW_003789197	Koludarov_et_al_2021	CDS	2382200	2382378	.	-	0	Name=LOC100872948 CDS;ID=EWKMg4ru1zPvdBw+uzMEhS+PpGo.1624892354920.109524
NW_003789197	Koludarov_et_al_2021	CDS	2380736	2380907	.	-	0	Name=LOC100872948 CDS;ID=EWKMg4ru1zPvdBw+uzMEhS+PpGo.1624892354920.109524
NW_003789197	Koludarov_et_al_2021	CDS	2341050	2341291	.	-	0	Name=LOC100872948 CDS;ID=EWKMg4ru1zPvdBw+uzMEhS+PpGo.1624892354920.109524
NW_003789197	Koludarov_et_al_2021	CDS	2340177	2340294	.	-	0	Name=LOC100872948 CDS;ID=EWKMg4ru1zPvdBw+uzMEhS+PpGo.1624892354920.109524
NW_003789197	Koludarov_et_al_2021	CDS	2336103	2336276	.	-	0	Name=LOC100872948 CDS;ID=EWKMg4ru1zPvdBw+uzMEhS+PpGo.1624892354920.109524
NW_003789197	Koludarov_et_al_2021	CDS	2332149	2332311	.	-	0	Name=LOC100872948 CDS;ID=EWKMg4ru1zPvdBw+uzMEhS+PpGo.1624892354920.109524
NW_003789197	Koludarov_et_al_2021	CDS	2329363	2329783	.	-	0	Name=LOC100872948 CDS;ID=EWKMg4ru1zPvdBw+uzMEhS+PpGo.1624892354920.109524
NW_003789197	Koludarov_et_al_2021	CDS	2732462	2733067	.	-	0	Name=LOC100872948 CDS;ID=EWKMg4ru1zPvdBw+uzMEhS+PpGo.1624892354920.109525
NW_003789197	Koludarov_et_al_2021	CDS	2712068	2712115	.	-	0	Name=LOC100872948 CDS;ID=EWKMg4ru1zPvdBw+uzMEhS+PpGo.1624892354920.109525
NW_003789197	Koludarov_et_al_2021	CDS	2598938	2599085	.	-	0	Name=LOC100872948 CDS;ID=EWKMg4ru1zPvdBw+uzMEhS+PpGo.1624892354920.109525
NW_003789197	Koludarov_et_al_2021	CDS	2562371	2562514	.	-	0	Name=LOC100872948 CDS;ID=EWKMg4ru1zPvdBw+uzMEhS+PpGo.1624892354920.109525
NW_003789197	Koludarov_et_al_2021	CDS	2551953	2552113	.	-	0	Name=LOC100872948 CDS;ID=EWKMg4ru1zPvdBw+uzMEhS+PpGo.1624892354920.109525
NW_003789197	Koludarov_et_al_2021	CDS	2536379	2536405	.	-	0	Name=LOC100872948 CDS;ID=EWKMg4ru1zPvdBw+uzMEhS+PpGo.1624892354920.109525
NW_003789197	Koludarov_et_al_2021	CDS	2519142	2519300	.	-	0	Name=LOC100872948 CDS;ID=EWKMg4ru1zPvdBw+uzMEhS+PpGo.1624892354920.109525
NW_003789197	Koludarov_et_al_2021	CDS	2512542	2512694	.	-	0	Name=LOC100872948 CDS;ID=EWKMg4ru1zPvdBw+uzMEhS+PpGo.1624892354920.109525
NW_003789197	Koludarov_et_al_2021	CDS	2450340	2450447	.	-	0	Name=LOC100872948 CDS;ID=EWKMg4ru1zPvdBw+uzMEhS+PpGo.1624892354920.109525
NW_003789197	Koludarov_et_al_2021	CDS	2446122	2446314	.	-	0	Name=LOC100872948 CDS;ID=EWKMg4ru1zPvdBw+uzMEhS+PpGo.1624892354920.109525
NW_003789197	Koludarov_et_al_2021	CDS	2436181	2436372	.	-	0	Name=LOC100872948 CDS;ID=EWKMg4ru1zPvdBw+uzMEhS+PpGo.1624892354920.109525
NW_003789197	Koludarov_et_al_2021	CDS	2434526	2434669	.	-	0	Name=LOC100872948 CDS;ID=EWKMg4ru1zPvdBw+uzMEhS+PpGo.1624892354920.109525
NW_003789197	Koludarov_et_al_2021	CDS	2433758	2433975	.	-	0	Name=LOC100872948 CDS;ID=EWKMg4ru1zPvdBw+uzMEhS+PpGo.1624892354920.109525
NW_003789197	Koludarov_et_al_2021	CDS	2418967	2419075	.	-	0	Name=LOC100872948 CDS;ID=EWKMg4ru1zPvdBw+uzMEhS+PpGo.1624892354920.109525
NW_003789197	Koludarov_et_al_2021	CDS	2397855	2398177	.	-	0	Name=LOC100872948 CDS;ID=EWKMg4ru1zPvdBw+uzMEhS+PpGo.1624892354920.109525
NW_003789197	Koludarov_et_al_2021	CDS	2395315	2395606	.	-	0	Name=LOC100872948 CDS;ID=EWKMg4ru1zPvdBw+uzMEhS+PpGo.1624892354920.109525
NW_003789197	Koludarov_et_al_2021	CDS	2384420	2384713	.	-	0	Name=LOC100872948 CDS;ID=EWKMg4ru1zPvdBw+uzMEhS+PpGo.1624892354920.109525
NW_003789197	Koludarov_et_al_2021	CDS	2382200	2382378	.	-	0	Name=LOC100872948 CDS;ID=EWKMg4ru1zPvdBw+uzMEhS+PpGo.1624892354920.109525
NW_003789197	Koludarov_et_al_2021	CDS	2380736	2380907	.	-	0	Name=LOC100872948 CDS;ID=EWKMg4ru1zPvdBw+uzMEhS+PpGo.1624892354920.109525
NW_003789197	Koludarov_et_al_2021	CDS	2341050	2341291	.	-	0	Name=LOC100872948 CDS;ID=EWKMg4ru1zPvdBw+uzMEhS+PpGo.1624892354920.109525
NW_003789197	Koludarov_et_al_2021	CDS	2340171	2340294	.	-	0	Name=LOC100872948 CDS;ID=EWKMg4ru1zPvdBw+uzMEhS+PpGo.1624892354920.109525
NW_003789197	Koludarov_et_al_2021	CDS	2336103	2336276	.	-	0	Name=LOC100872948 CDS;ID=EWKMg4ru1zPvdBw+uzMEhS+PpGo.1624892354920.109525
NW_003789197	Koludarov_et_al_2021	CDS	2332149	2332311	.	-	0	Name=LOC100872948 CDS;ID=EWKMg4ru1zPvdBw+uzMEhS+PpGo.1624892354920.109525
NW_003789197	Koludarov_et_al_2021	CDS	2329363	2329783	.	-	0	Name=LOC100872948 CDS;ID=EWKMg4ru1zPvdBw+uzMEhS+PpGo.1624892354920.109525
NW_003789197	Koludarov_et_al_2021	CDS	2732462	2733067	.	-	0	Name=LOC100872948 CDS;ID=EWKMg4ru1zPvdBw+uzMEhS+PpGo.1624892354920.109526
NW_003789197	Koludarov_et_al_2021	CDS	2712068	2712115	.	-	0	Name=LOC100872948 CDS;ID=EWKMg4ru1zPvdBw+uzMEhS+PpGo.1624892354920.109526
NW_003789197	Koludarov_et_al_2021	CDS	2598938	2599085	.	-	0	Name=LOC100872948 CDS;ID=EWKMg4ru1zPvdBw+uzMEhS+PpGo.1624892354920.109526
NW_003789197	Koludarov_et_al_2021	CDS	2562371	2562514	.	-	0	Name=LOC100872948 CDS;ID=EWKMg4ru1zPvdBw+uzMEhS+PpGo.1624892354920.109526
NW_003789197	Koludarov_et_al_2021	CDS	2551953	2552113	.	-	0	Name=LOC100872948 CDS;ID=EWKMg4ru1zPvdBw+uzMEhS+PpGo.1624892354920.109526
NW_003789197	Koludarov_et_al_2021	CDS	2536379	2536405	.	-	0	Name=LOC100872948 CDS;ID=EWKMg4ru1zPvdBw+uzMEhS+PpGo.1624892354920.109526
NW_003789197	Koludarov_et_al_2021	CDS	2519142	2519300	.	-	0	Name=LOC100872948 CDS;ID=EWKMg4ru1zPvdBw+uzMEhS+PpGo.1624892354920.109526
NW_003789197	Koludarov_et_al_2021	CDS	2512542	2512694	.	-	0	Name=LOC100872948 CDS;ID=EWKMg4ru1zPvdBw+uzMEhS+PpGo.1624892354920.109526
NW_003789197	Koludarov_et_al_2021	CDS	2471754	2471828	.	-	0	Name=LOC100872948 CDS;ID=EWKMg4ru1zPvdBw+uzMEhS+PpGo.1624892354920.109526
NW_003789197	Koludarov_et_al_2021	CDS	2450340	2450447	.	-	0	Name=LOC100872948 CDS;ID=EWKMg4ru1zPvdBw+uzMEhS+PpGo.1624892354920.109526
NW_003789197	Koludarov_et_al_2021	CDS	2446122	2446314	.	-	0	Name=LOC100872948 CDS;ID=EWKMg4ru1zPvdBw+uzMEhS+PpGo.1624892354920.109526
NW_003789197	Koludarov_et_al_2021	CDS	2436181	2436372	.	-	0	Name=LOC100872948 CDS;ID=EWKMg4ru1zPvdBw+uzMEhS+PpGo.1624892354920.109526
NW_003789197	Koludarov_et_al_2021	CDS	2434526	2434669	.	-	0	Name=LOC100872948 CDS;ID=EWKMg4ru1zPvdBw+uzMEhS+PpGo.1624892354920.109526
NW_003789197	Koludarov_et_al_2021	CDS	2433758	2433975	.	-	0	Name=LOC100872948 CDS;ID=EWKMg4ru1zPvdBw+uzMEhS+PpGo.1624892354920.109526
NW_003789197	Koludarov_et_al_2021	CDS	2418967	2419075	.	-	0	Name=LOC100872948 CDS;ID=EWKMg4ru1zPvdBw+uzMEhS+PpGo.1624892354920.109526
NW_003789197	Koludarov_et_al_2021	CDS	2397855	2398177	.	-	0	Name=LOC100872948 CDS;ID=EWKMg4ru1zPvdBw+uzMEhS+PpGo.1624892354920.109526
NW_003789197	Koludarov_et_al_2021	CDS	2395315	2395606	.	-	0	Name=LOC100872948 CDS;ID=EWKMg4ru1zPvdBw+uzMEhS+PpGo.1624892354920.109526
NW_003789197	Koludarov_et_al_2021	CDS	2384420	2384713	.	-	0	Name=LOC100872948 CDS;ID=EWKMg4ru1zPvdBw+uzMEhS+PpGo.1624892354920.109526
NW_003789197	Koludarov_et_al_2021	CDS	2382200	2382378	.	-	0	Name=LOC100872948 CDS;ID=EWKMg4ru1zPvdBw+uzMEhS+PpGo.1624892354920.109526
NW_003789197	Koludarov_et_al_2021	CDS	2380736	2380907	.	-	0	Name=LOC100872948 CDS;ID=EWKMg4ru1zPvdBw+uzMEhS+PpGo.1624892354920.109526
NW_003789197	Koludarov_et_al_2021	CDS	2341050	2341291	.	-	0	Name=LOC100872948 CDS;ID=EWKMg4ru1zPvdBw+uzMEhS+PpGo.1624892354920.109526
NW_003789197	Koludarov_et_al_2021	CDS	2340171	2340294	.	-	0	Name=LOC100872948 CDS;ID=EWKMg4ru1zPvdBw+uzMEhS+PpGo.1624892354920.109526
NW_003789197	Koludarov_et_al_2021	CDS	2336103	2336276	.	-	0	Name=LOC100872948 CDS;ID=EWKMg4ru1zPvdBw+uzMEhS+PpGo.1624892354920.109526
NW_003789197	Koludarov_et_al_2021	CDS	2332149	2332311	.	-	0	Name=LOC100872948 CDS;ID=EWKMg4ru1zPvdBw+uzMEhS+PpGo.1624892354920.109526
NW_003789197	Koludarov_et_al_2021	CDS	2329363	2329783	.	-	0	Name=LOC100872948 CDS;ID=EWKMg4ru1zPvdBw+uzMEhS+PpGo.1624892354920.109526
NW_003789197	Koludarov_et_al_2021	CDS	2732462	2733067	.	-	0	Name=LOC100872948 CDS;ID=EWKMg4ru1zPvdBw+uzMEhS+PpGo.1624892354921.109527
NW_003789197	Koludarov_et_al_2021	CDS	2712068	2712115	.	-	0	Name=LOC100872948 CDS;ID=EWKMg4ru1zPvdBw+uzMEhS+PpGo.1624892354921.109527
NW_003789197	Koludarov_et_al_2021	CDS	2598938	2599085	.	-	0	Name=LOC100872948 CDS;ID=EWKMg4ru1zPvdBw+uzMEhS+PpGo.1624892354921.109527
NW_003789197	Koludarov_et_al_2021	CDS	2562371	2562514	.	-	0	Name=LOC100872948 CDS;ID=EWKMg4ru1zPvdBw+uzMEhS+PpGo.1624892354921.109527
NW_003789197	Koludarov_et_al_2021	CDS	2556675	2556707	.	-	0	Name=LOC100872948 CDS;ID=EWKMg4ru1zPvdBw+uzMEhS+PpGo.1624892354921.109527
NW_003789197	Koludarov_et_al_2021	CDS	2551953	2552113	.	-	0	Name=LOC100872948 CDS;ID=EWKMg4ru1zPvdBw+uzMEhS+PpGo.1624892354921.109527
NW_003789197	Koludarov_et_al_2021	CDS	2536379	2536405	.	-	0	Name=LOC100872948 CDS;ID=EWKMg4ru1zPvdBw+uzMEhS+PpGo.1624892354921.109527
NW_003789197	Koludarov_et_al_2021	CDS	2519142	2519300	.	-	0	Name=LOC100872948 CDS;ID=EWKMg4ru1zPvdBw+uzMEhS+PpGo.1624892354921.109527
NW_003789197	Koludarov_et_al_2021	CDS	2512542	2512694	.	-	0	Name=LOC100872948 CDS;ID=EWKMg4ru1zPvdBw+uzMEhS+PpGo.1624892354921.109527
NW_003789197	Koludarov_et_al_2021	CDS	2471754	2471828	.	-	0	Name=LOC100872948 CDS;ID=EWKMg4ru1zPvdBw+uzMEhS+PpGo.1624892354921.109527
NW_003789197	Koludarov_et_al_2021	CDS	2450340	2450447	.	-	0	Name=LOC100872948 CDS;ID=EWKMg4ru1zPvdBw+uzMEhS+PpGo.1624892354921.109527
NW_003789197	Koludarov_et_al_2021	CDS	2446122	2446314	.	-	0	Name=LOC100872948 CDS;ID=EWKMg4ru1zPvdBw+uzMEhS+PpGo.1624892354921.109527
NW_003789197	Koludarov_et_al_2021	CDS	2436181	2436372	.	-	0	Name=LOC100872948 CDS;ID=EWKMg4ru1zPvdBw+uzMEhS+PpGo.1624892354921.109527
NW_003789197	Koludarov_et_al_2021	CDS	2434526	2434669	.	-	0	Name=LOC100872948 CDS;ID=EWKMg4ru1zPvdBw+uzMEhS+PpGo.1624892354921.109527
NW_003789197	Koludarov_et_al_2021	CDS	2433758	2433975	.	-	0	Name=LOC100872948 CDS;ID=EWKMg4ru1zPvdBw+uzMEhS+PpGo.1624892354921.109527
NW_003789197	Koludarov_et_al_2021	CDS	2418967	2419075	.	-	0	Name=LOC100872948 CDS;ID=EWKMg4ru1zPvdBw+uzMEhS+PpGo.1624892354921.109527
NW_003789197	Koludarov_et_al_2021	CDS	2397855	2398177	.	-	0	Name=LOC100872948 CDS;ID=EWKMg4ru1zPvdBw+uzMEhS+PpGo.1624892354921.109527
NW_003789197	Koludarov_et_al_2021	CDS	2395315	2395606	.	-	0	Name=LOC100872948 CDS;ID=EWKMg4ru1zPvdBw+uzMEhS+PpGo.1624892354921.109527
NW_003789197	Koludarov_et_al_2021	CDS	2384420	2384713	.	-	0	Name=LOC100872948 CDS;ID=EWKMg4ru1zPvdBw+uzMEhS+PpGo.1624892354921.109527
NW_003789197	Koludarov_et_al_2021	CDS	2382200	2382378	.	-	0	Name=LOC100872948 CDS;ID=EWKMg4ru1zPvdBw+uzMEhS+PpGo.1624892354921.109527
NW_003789197	Koludarov_et_al_2021	CDS	2380736	2380907	.	-	0	Name=LOC100872948 CDS;ID=EWKMg4ru1zPvdBw+uzMEhS+PpGo.1624892354921.109527
NW_003789197	Koludarov_et_al_2021	CDS	2341050	2341291	.	-	0	Name=LOC100872948 CDS;ID=EWKMg4ru1zPvdBw+uzMEhS+PpGo.1624892354921.109527
NW_003789197	Koludarov_et_al_2021	CDS	2340171	2340294	.	-	0	Name=LOC100872948 CDS;ID=EWKMg4ru1zPvdBw+uzMEhS+PpGo.1624892354921.109527
NW_003789197	Koludarov_et_al_2021	CDS	2336103	2336276	.	-	0	Name=LOC100872948 CDS;ID=EWKMg4ru1zPvdBw+uzMEhS+PpGo.1624892354921.109527
NW_003789197	Koludarov_et_al_2021	CDS	2332149	2332311	.	-	0	Name=LOC100872948 CDS;ID=EWKMg4ru1zPvdBw+uzMEhS+PpGo.1624892354921.109527
NW_003789197	Koludarov_et_al_2021	CDS	2329363	2329783	.	-	0	Name=LOC100872948 CDS;ID=EWKMg4ru1zPvdBw+uzMEhS+PpGo.1624892354921.109527
NW_003789197	Koludarov_et_al_2021	CDS	2732462	2733067	.	-	0	Name=LOC100872948 CDS;ID=EWKMg4ru1zPvdBw+uzMEhS+PpGo.1624892354921.109528
NW_003789197	Koludarov_et_al_2021	CDS	2712068	2712115	.	-	0	Name=LOC100872948 CDS;ID=EWKMg4ru1zPvdBw+uzMEhS+PpGo.1624892354921.109528
NW_003789197	Koludarov_et_al_2021	CDS	2598938	2599085	.	-	0	Name=LOC100872948 CDS;ID=EWKMg4ru1zPvdBw+uzMEhS+PpGo.1624892354921.109528
NW_003789197	Koludarov_et_al_2021	CDS	2587648	2587707	.	-	0	Name=LOC100872948 CDS;ID=EWKMg4ru1zPvdBw+uzMEhS+PpGo.1624892354921.109528
NW_003789197	Koludarov_et_al_2021	CDS	2562371	2562514	.	-	0	Name=LOC100872948 CDS;ID=EWKMg4ru1zPvdBw+uzMEhS+PpGo.1624892354921.109528
NW_003789197	Koludarov_et_al_2021	CDS	2551953	2552113	.	-	0	Name=LOC100872948 CDS;ID=EWKMg4ru1zPvdBw+uzMEhS+PpGo.1624892354921.109528
NW_003789197	Koludarov_et_al_2021	CDS	2536379	2536405	.	-	0	Name=LOC100872948 CDS;ID=EWKMg4ru1zPvdBw+uzMEhS+PpGo.1624892354921.109528
NW_003789197	Koludarov_et_al_2021	CDS	2519142	2519300	.	-	0	Name=LOC100872948 CDS;ID=EWKMg4ru1zPvdBw+uzMEhS+PpGo.1624892354921.109528
NW_003789197	Koludarov_et_al_2021	CDS	2512542	2512694	.	-	0	Name=LOC100872948 CDS;ID=EWKMg4ru1zPvdBw+uzMEhS+PpGo.1624892354921.109528
NW_003789197	Koludarov_et_al_2021	CDS	2450340	2450447	.	-	0	Name=LOC100872948 CDS;ID=EWKMg4ru1zPvdBw+uzMEhS+PpGo.1624892354921.109528
NW_003789197	Koludarov_et_al_2021	CDS	2446122	2446314	.	-	0	Name=LOC100872948 CDS;ID=EWKMg4ru1zPvdBw+uzMEhS+PpGo.1624892354921.109528
NW_003789197	Koludarov_et_al_2021	CDS	2436181	2436372	.	-	0	Name=LOC100872948 CDS;ID=EWKMg4ru1zPvdBw+uzMEhS+PpGo.1624892354921.109528
NW_003789197	Koludarov_et_al_2021	CDS	2434526	2434669	.	-	0	Name=LOC100872948 CDS;ID=EWKMg4ru1zPvdBw+uzMEhS+PpGo.1624892354921.109528
NW_003789197	Koludarov_et_al_2021	CDS	2433758	2433975	.	-	0	Name=LOC100872948 CDS;ID=EWKMg4ru1zPvdBw+uzMEhS+PpGo.1624892354921.109528
NW_003789197	Koludarov_et_al_2021	CDS	2418967	2419075	.	-	0	Name=LOC100872948 CDS;ID=EWKMg4ru1zPvdBw+uzMEhS+PpGo.1624892354921.109528
NW_003789197	Koludarov_et_al_2021	CDS	2397855	2398177	.	-	0	Name=LOC100872948 CDS;ID=EWKMg4ru1zPvdBw+uzMEhS+PpGo.1624892354921.109528
NW_003789197	Koludarov_et_al_2021	CDS	2395315	2395606	.	-	0	Name=LOC100872948 CDS;ID=EWKMg4ru1zPvdBw+uzMEhS+PpGo.1624892354921.109528
NW_003789197	Koludarov_et_al_2021	CDS	2384420	2384713	.	-	0	Name=LOC100872948 CDS;ID=EWKMg4ru1zPvdBw+uzMEhS+PpGo.1624892354921.109528
NW_003789197	Koludarov_et_al_2021	CDS	2382200	2382378	.	-	0	Name=LOC100872948 CDS;ID=EWKMg4ru1zPvdBw+uzMEhS+PpGo.1624892354921.109528
NW_003789197	Koludarov_et_al_2021	CDS	2380736	2380907	.	-	0	Name=LOC100872948 CDS;ID=EWKMg4ru1zPvdBw+uzMEhS+PpGo.1624892354921.109528
NW_003789197	Koludarov_et_al_2021	CDS	2341050	2341291	.	-	0	Name=LOC100872948 CDS;ID=EWKMg4ru1zPvdBw+uzMEhS+PpGo.1624892354921.109528
NW_003789197	Koludarov_et_al_2021	CDS	2340171	2340294	.	-	0	Name=LOC100872948 CDS;ID=EWKMg4ru1zPvdBw+uzMEhS+PpGo.1624892354921.109528
NW_003789197	Koludarov_et_al_2021	CDS	2336103	2336276	.	-	0	Name=LOC100872948 CDS;ID=EWKMg4ru1zPvdBw+uzMEhS+PpGo.1624892354921.109528
NW_003789197	Koludarov_et_al_2021	CDS	2332149	2332311	.	-	0	Name=LOC100872948 CDS;ID=EWKMg4ru1zPvdBw+uzMEhS+PpGo.1624892354921.109528
NW_003789197	Koludarov_et_al_2021	CDS	2329363	2329783	.	-	0	Name=LOC100872948 CDS;ID=EWKMg4ru1zPvdBw+uzMEhS+PpGo.1624892354921.109528
NW_003789197	Koludarov_et_al_2021	CDS	2732462	2733067	.	-	0	Name=LOC100872948 CDS;ID=EWKMg4ru1zPvdBw+uzMEhS+PpGo.1624892354921.109529
NW_003789197	Koludarov_et_al_2021	CDS	2712068	2712115	.	-	0	Name=LOC100872948 CDS;ID=EWKMg4ru1zPvdBw+uzMEhS+PpGo.1624892354921.109529
NW_003789197	Koludarov_et_al_2021	CDS	2598938	2599085	.	-	0	Name=LOC100872948 CDS;ID=EWKMg4ru1zPvdBw+uzMEhS+PpGo.1624892354921.109529
NW_003789197	Koludarov_et_al_2021	CDS	2587648	2587707	.	-	0	Name=LOC100872948 CDS;ID=EWKMg4ru1zPvdBw+uzMEhS+PpGo.1624892354921.109529
NW_003789197	Koludarov_et_al_2021	CDS	2562371	2562514	.	-	0	Name=LOC100872948 CDS;ID=EWKMg4ru1zPvdBw+uzMEhS+PpGo.1624892354921.109529
NW_003789197	Koludarov_et_al_2021	CDS	2551953	2552113	.	-	0	Name=LOC100872948 CDS;ID=EWKMg4ru1zPvdBw+uzMEhS+PpGo.1624892354921.109529
NW_003789197	Koludarov_et_al_2021	CDS	2536379	2536405	.	-	0	Name=LOC100872948 CDS;ID=EWKMg4ru1zPvdBw+uzMEhS+PpGo.1624892354921.109529
NW_003789197	Koludarov_et_al_2021	CDS	2519142	2519300	.	-	0	Name=LOC100872948 CDS;ID=EWKMg4ru1zPvdBw+uzMEhS+PpGo.1624892354921.109529
NW_003789197	Koludarov_et_al_2021	CDS	2512542	2512694	.	-	0	Name=LOC100872948 CDS;ID=EWKMg4ru1zPvdBw+uzMEhS+PpGo.1624892354921.109529
NW_003789197	Koludarov_et_al_2021	CDS	2471754	2471828	.	-	0	Name=LOC100872948 CDS;ID=EWKMg4ru1zPvdBw+uzMEhS+PpGo.1624892354921.109529
NW_003789197	Koludarov_et_al_2021	CDS	2450340	2450447	.	-	0	Name=LOC100872948 CDS;ID=EWKMg4ru1zPvdBw+uzMEhS+PpGo.1624892354921.109529
NW_003789197	Koludarov_et_al_2021	CDS	2446122	2446314	.	-	0	Name=LOC100872948 CDS;ID=EWKMg4ru1zPvdBw+uzMEhS+PpGo.1624892354921.109529
NW_003789197	Koludarov_et_al_2021	CDS	2436181	2436372	.	-	0	Name=LOC100872948 CDS;ID=EWKMg4ru1zPvdBw+uzMEhS+PpGo.1624892354921.109529
NW_003789197	Koludarov_et_al_2021	CDS	2434526	2434669	.	-	0	Name=LOC100872948 CDS;ID=EWKMg4ru1zPvdBw+uzMEhS+PpGo.1624892354921.109529
NW_003789197	Koludarov_et_al_2021	CDS	2433758	2433975	.	-	0	Name=LOC100872948 CDS;ID=EWKMg4ru1zPvdBw+uzMEhS+PpGo.1624892354921.109529
NW_003789197	Koludarov_et_al_2021	CDS	2418967	2419075	.	-	0	Name=LOC100872948 CDS;ID=EWKMg4ru1zPvdBw+uzMEhS+PpGo.1624892354921.109529
NW_003789197	Koludarov_et_al_2021	CDS	2397855	2398177	.	-	0	Name=LOC100872948 CDS;ID=EWKMg4ru1zPvdBw+uzMEhS+PpGo.1624892354921.109529
NW_003789197	Koludarov_et_al_2021	CDS	2395315	2395606	.	-	0	Name=LOC100872948 CDS;ID=EWKMg4ru1zPvdBw+uzMEhS+PpGo.1624892354921.109529
NW_003789197	Koludarov_et_al_2021	CDS	2384420	2384713	.	-	0	Name=LOC100872948 CDS;ID=EWKMg4ru1zPvdBw+uzMEhS+PpGo.1624892354921.109529
NW_003789197	Koludarov_et_al_2021	CDS	2382200	2382378	.	-	0	Name=LOC100872948 CDS;ID=EWKMg4ru1zPvdBw+uzMEhS+PpGo.1624892354921.109529
NW_003789197	Koludarov_et_al_2021	CDS	2380736	2380907	.	-	0	Name=LOC100872948 CDS;ID=EWKMg4ru1zPvdBw+uzMEhS+PpGo.1624892354921.109529
NW_003789197	Koludarov_et_al_2021	CDS	2341050	2341291	.	-	0	Name=LOC100872948 CDS;ID=EWKMg4ru1zPvdBw+uzMEhS+PpGo.1624892354921.109529
NW_003789197	Koludarov_et_al_2021	CDS	2340171	2340294	.	-	0	Name=LOC100872948 CDS;ID=EWKMg4ru1zPvdBw+uzMEhS+PpGo.1624892354921.109529
NW_003789197	Koludarov_et_al_2021	CDS	2336103	2336276	.	-	0	Name=LOC100872948 CDS;ID=EWKMg4ru1zPvdBw+uzMEhS+PpGo.1624892354921.109529
NW_003789197	Koludarov_et_al_2021	CDS	2332149	2332311	.	-	0	Name=LOC100872948 CDS;ID=EWKMg4ru1zPvdBw+uzMEhS+PpGo.1624892354921.109529
NW_003789197	Koludarov_et_al_2021	CDS	2329363	2329783	.	-	0	Name=LOC100872948 CDS;ID=EWKMg4ru1zPvdBw+uzMEhS+PpGo.1624892354921.109529
NW_003789197	Koludarov_et_al_2021	CDS	2732462	2733067	.	-	0	Name=LOC100872948 CDS;ID=EWKMg4ru1zPvdBw+uzMEhS+PpGo.1624892354921.109530
NW_003789197	Koludarov_et_al_2021	CDS	2712068	2712115	.	-	0	Name=LOC100872948 CDS;ID=EWKMg4ru1zPvdBw+uzMEhS+PpGo.1624892354921.109530
NW_003789197	Koludarov_et_al_2021	CDS	2598938	2599085	.	-	0	Name=LOC100872948 CDS;ID=EWKMg4ru1zPvdBw+uzMEhS+PpGo.1624892354921.109530
NW_003789197	Koludarov_et_al_2021	CDS	2587648	2587707	.	-	0	Name=LOC100872948 CDS;ID=EWKMg4ru1zPvdBw+uzMEhS+PpGo.1624892354921.109530
NW_003789197	Koludarov_et_al_2021	CDS	2562371	2562514	.	-	0	Name=LOC100872948 CDS;ID=EWKMg4ru1zPvdBw+uzMEhS+PpGo.1624892354921.109530
NW_003789197	Koludarov_et_al_2021	CDS	2556675	2556707	.	-	0	Name=LOC100872948 CDS;ID=EWKMg4ru1zPvdBw+uzMEhS+PpGo.1624892354921.109530
NW_003789197	Koludarov_et_al_2021	CDS	2551953	2552113	.	-	0	Name=LOC100872948 CDS;ID=EWKMg4ru1zPvdBw+uzMEhS+PpGo.1624892354921.109530
NW_003789197	Koludarov_et_al_2021	CDS	2536379	2536405	.	-	0	Name=LOC100872948 CDS;ID=EWKMg4ru1zPvdBw+uzMEhS+PpGo.1624892354921.109530
NW_003789197	Koludarov_et_al_2021	CDS	2519142	2519300	.	-	0	Name=LOC100872948 CDS;ID=EWKMg4ru1zPvdBw+uzMEhS+PpGo.1624892354921.109530
NW_003789197	Koludarov_et_al_2021	CDS	2512542	2512694	.	-	0	Name=LOC100872948 CDS;ID=EWKMg4ru1zPvdBw+uzMEhS+PpGo.1624892354921.109530
NW_003789197	Koludarov_et_al_2021	CDS	2450340	2450447	.	-	0	Name=LOC100872948 CDS;ID=EWKMg4ru1zPvdBw+uzMEhS+PpGo.1624892354921.109530
NW_003789197	Koludarov_et_al_2021	CDS	2446122	2446314	.	-	0	Name=LOC100872948 CDS;ID=EWKMg4ru1zPvdBw+uzMEhS+PpGo.1624892354921.109530
NW_003789197	Koludarov_et_al_2021	CDS	2436181	2436372	.	-	0	Name=LOC100872948 CDS;ID=EWKMg4ru1zPvdBw+uzMEhS+PpGo.1624892354921.109530
NW_003789197	Koludarov_et_al_2021	CDS	2434526	2434669	.	-	0	Name=LOC100872948 CDS;ID=EWKMg4ru1zPvdBw+uzMEhS+PpGo.1624892354921.109530
NW_003789197	Koludarov_et_al_2021	CDS	2433758	2433975	.	-	0	Name=LOC100872948 CDS;ID=EWKMg4ru1zPvdBw+uzMEhS+PpGo.1624892354921.109530
NW_003789197	Koludarov_et_al_2021	CDS	2418967	2419075	.	-	0	Name=LOC100872948 CDS;ID=EWKMg4ru1zPvdBw+uzMEhS+PpGo.1624892354921.109530
NW_003789197	Koludarov_et_al_2021	CDS	2397855	2398177	.	-	0	Name=LOC100872948 CDS;ID=EWKMg4ru1zPvdBw+uzMEhS+PpGo.1624892354921.109530
NW_003789197	Koludarov_et_al_2021	CDS	2395315	2395606	.	-	0	Name=LOC100872948 CDS;ID=EWKMg4ru1zPvdBw+uzMEhS+PpGo.1624892354921.109530
NW_003789197	Koludarov_et_al_2021	CDS	2384420	2384713	.	-	0	Name=LOC100872948 CDS;ID=EWKMg4ru1zPvdBw+uzMEhS+PpGo.1624892354921.109530
NW_003789197	Koludarov_et_al_2021	CDS	2382200	2382378	.	-	0	Name=LOC100872948 CDS;ID=EWKMg4ru1zPvdBw+uzMEhS+PpGo.1624892354921.109530
NW_003789197	Koludarov_et_al_2021	CDS	2380736	2380907	.	-	0	Name=LOC100872948 CDS;ID=EWKMg4ru1zPvdBw+uzMEhS+PpGo.1624892354921.109530
NW_003789197	Koludarov_et_al_2021	CDS	2341050	2341291	.	-	0	Name=LOC100872948 CDS;ID=EWKMg4ru1zPvdBw+uzMEhS+PpGo.1624892354921.109530
NW_003789197	Koludarov_et_al_2021	CDS	2340171	2340294	.	-	0	Name=LOC100872948 CDS;ID=EWKMg4ru1zPvdBw+uzMEhS+PpGo.1624892354921.109530
NW_003789197	Koludarov_et_al_2021	CDS	2336103	2336276	.	-	0	Name=LOC100872948 CDS;ID=EWKMg4ru1zPvdBw+uzMEhS+PpGo.1624892354921.109530
NW_003789197	Koludarov_et_al_2021	CDS	2332149	2332311	.	-	0	Name=LOC100872948 CDS;ID=EWKMg4ru1zPvdBw+uzMEhS+PpGo.1624892354921.109530
NW_003789197	Koludarov_et_al_2021	CDS	2329363	2329783	.	-	0	Name=LOC100872948 CDS;ID=EWKMg4ru1zPvdBw+uzMEhS+PpGo.1624892354921.109530
NW_003789197	Koludarov_et_al_2021	CDS	2732462	2733067	.	-	0	Name=LOC100872948 CDS;ID=EWKMg4ru1zPvdBw+uzMEhS+PpGo.1624892354921.109531
NW_003789197	Koludarov_et_al_2021	CDS	2712068	2712115	.	-	0	Name=LOC100872948 CDS;ID=EWKMg4ru1zPvdBw+uzMEhS+PpGo.1624892354921.109531
NW_003789197	Koludarov_et_al_2021	CDS	2598938	2599085	.	-	0	Name=LOC100872948 CDS;ID=EWKMg4ru1zPvdBw+uzMEhS+PpGo.1624892354921.109531
NW_003789197	Koludarov_et_al_2021	CDS	2587648	2587707	.	-	0	Name=LOC100872948 CDS;ID=EWKMg4ru1zPvdBw+uzMEhS+PpGo.1624892354921.109531
NW_003789197	Koludarov_et_al_2021	CDS	2562371	2562514	.	-	0	Name=LOC100872948 CDS;ID=EWKMg4ru1zPvdBw+uzMEhS+PpGo.1624892354921.109531
NW_003789197	Koludarov_et_al_2021	CDS	2556675	2556707	.	-	0	Name=LOC100872948 CDS;ID=EWKMg4ru1zPvdBw+uzMEhS+PpGo.1624892354921.109531
NW_003789197	Koludarov_et_al_2021	CDS	2551953	2552113	.	-	0	Name=LOC100872948 CDS;ID=EWKMg4ru1zPvdBw+uzMEhS+PpGo.1624892354921.109531
NW_003789197	Koludarov_et_al_2021	CDS	2536379	2536405	.	-	0	Name=LOC100872948 CDS;ID=EWKMg4ru1zPvdBw+uzMEhS+PpGo.1624892354921.109531
NW_003789197	Koludarov_et_al_2021	CDS	2519142	2519300	.	-	0	Name=LOC100872948 CDS;ID=EWKMg4ru1zPvdBw+uzMEhS+PpGo.1624892354921.109531
NW_003789197	Koludarov_et_al_2021	CDS	2512542	2512694	.	-	0	Name=LOC100872948 CDS;ID=EWKMg4ru1zPvdBw+uzMEhS+PpGo.1624892354921.109531
NW_003789197	Koludarov_et_al_2021	CDS	2471754	2471825	.	-	0	Name=LOC100872948 CDS;ID=EWKMg4ru1zPvdBw+uzMEhS+PpGo.1624892354921.109531
NW_003789197	Koludarov_et_al_2021	CDS	2450340	2450447	.	-	0	Name=LOC100872948 CDS;ID=EWKMg4ru1zPvdBw+uzMEhS+PpGo.1624892354921.109531
NW_003789197	Koludarov_et_al_2021	CDS	2446122	2446314	.	-	0	Name=LOC100872948 CDS;ID=EWKMg4ru1zPvdBw+uzMEhS+PpGo.1624892354921.109531
NW_003789197	Koludarov_et_al_2021	CDS	2436181	2436372	.	-	0	Name=LOC100872948 CDS;ID=EWKMg4ru1zPvdBw+uzMEhS+PpGo.1624892354921.109531
NW_003789197	Koludarov_et_al_2021	CDS	2434526	2434669	.	-	0	Name=LOC100872948 CDS;ID=EWKMg4ru1zPvdBw+uzMEhS+PpGo.1624892354921.109531
NW_003789197	Koludarov_et_al_2021	CDS	2433758	2433975	.	-	0	Name=LOC100872948 CDS;ID=EWKMg4ru1zPvdBw+uzMEhS+PpGo.1624892354921.109531
NW_003789197	Koludarov_et_al_2021	CDS	2418967	2419075	.	-	0	Name=LOC100872948 CDS;ID=EWKMg4ru1zPvdBw+uzMEhS+PpGo.1624892354921.109531
NW_003789197	Koludarov_et_al_2021	CDS	2397855	2398177	.	-	0	Name=LOC100872948 CDS;ID=EWKMg4ru1zPvdBw+uzMEhS+PpGo.1624892354921.109531
NW_003789197	Koludarov_et_al_2021	CDS	2395315	2395606	.	-	0	Name=LOC100872948 CDS;ID=EWKMg4ru1zPvdBw+uzMEhS+PpGo.1624892354921.109531
NW_003789197	Koludarov_et_al_2021	CDS	2384420	2384713	.	-	0	Name=LOC100872948 CDS;ID=EWKMg4ru1zPvdBw+uzMEhS+PpGo.1624892354921.109531
NW_003789197	Koludarov_et_al_2021	CDS	2382200	2382378	.	-	0	Name=LOC100872948 CDS;ID=EWKMg4ru1zPvdBw+uzMEhS+PpGo.1624892354921.109531
NW_003789197	Koludarov_et_al_2021	CDS	2380736	2380907	.	-	0	Name=LOC100872948 CDS;ID=EWKMg4ru1zPvdBw+uzMEhS+PpGo.1624892354921.109531
NW_003789197	Koludarov_et_al_2021	CDS	2341050	2341291	.	-	0	Name=LOC100872948 CDS;ID=EWKMg4ru1zPvdBw+uzMEhS+PpGo.1624892354921.109531
NW_003789197	Koludarov_et_al_2021	CDS	2340171	2340294	.	-	0	Name=LOC100872948 CDS;ID=EWKMg4ru1zPvdBw+uzMEhS+PpGo.1624892354921.109531
NW_003789197	Koludarov_et_al_2021	CDS	2336103	2336276	.	-	0	Name=LOC100872948 CDS;ID=EWKMg4ru1zPvdBw+uzMEhS+PpGo.1624892354921.109531
NW_003789197	Koludarov_et_al_2021	CDS	2332149	2332311	.	-	0	Name=LOC100872948 CDS;ID=EWKMg4ru1zPvdBw+uzMEhS+PpGo.1624892354921.109531
NW_003789197	Koludarov_et_al_2021	CDS	2329363	2329783	.	-	0	Name=LOC100872948 CDS;ID=EWKMg4ru1zPvdBw+uzMEhS+PpGo.1624892354921.109531
NW_003789197	Koludarov_et_al_2021	CDS	2732462	2733067	.	-	0	Name=LOC100872948 CDS;ID=EWKMg4ru1zPvdBw+uzMEhS+PpGo.1624892354921.109532
NW_003789197	Koludarov_et_al_2021	CDS	2712068	2712115	.	-	0	Name=LOC100872948 CDS;ID=EWKMg4ru1zPvdBw+uzMEhS+PpGo.1624892354921.109532
NW_003789197	Koludarov_et_al_2021	CDS	2598938	2599085	.	-	0	Name=LOC100872948 CDS;ID=EWKMg4ru1zPvdBw+uzMEhS+PpGo.1624892354921.109532
NW_003789197	Koludarov_et_al_2021	CDS	2587648	2587707	.	-	0	Name=LOC100872948 CDS;ID=EWKMg4ru1zPvdBw+uzMEhS+PpGo.1624892354921.109532
NW_003789197	Koludarov_et_al_2021	CDS	2562371	2562514	.	-	0	Name=LOC100872948 CDS;ID=EWKMg4ru1zPvdBw+uzMEhS+PpGo.1624892354921.109532
NW_003789197	Koludarov_et_al_2021	CDS	2556675	2556707	.	-	0	Name=LOC100872948 CDS;ID=EWKMg4ru1zPvdBw+uzMEhS+PpGo.1624892354921.109532
NW_003789197	Koludarov_et_al_2021	CDS	2551953	2552113	.	-	0	Name=LOC100872948 CDS;ID=EWKMg4ru1zPvdBw+uzMEhS+PpGo.1624892354921.109532
NW_003789197	Koludarov_et_al_2021	CDS	2536379	2536405	.	-	0	Name=LOC100872948 CDS;ID=EWKMg4ru1zPvdBw+uzMEhS+PpGo.1624892354921.109532
NW_003789197	Koludarov_et_al_2021	CDS	2519142	2519300	.	-	0	Name=LOC100872948 CDS;ID=EWKMg4ru1zPvdBw+uzMEhS+PpGo.1624892354921.109532
NW_003789197	Koludarov_et_al_2021	CDS	2512542	2512694	.	-	0	Name=LOC100872948 CDS;ID=EWKMg4ru1zPvdBw+uzMEhS+PpGo.1624892354921.109532
NW_003789197	Koludarov_et_al_2021	CDS	2471754	2471828	.	-	0	Name=LOC100872948 CDS;ID=EWKMg4ru1zPvdBw+uzMEhS+PpGo.1624892354921.109532
NW_003789197	Koludarov_et_al_2021	CDS	2450340	2450447	.	-	0	Name=LOC100872948 CDS;ID=EWKMg4ru1zPvdBw+uzMEhS+PpGo.1624892354921.109532
NW_003789197	Koludarov_et_al_2021	CDS	2446122	2446314	.	-	0	Name=LOC100872948 CDS;ID=EWKMg4ru1zPvdBw+uzMEhS+PpGo.1624892354921.109532
NW_003789197	Koludarov_et_al_2021	CDS	2436181	2436372	.	-	0	Name=LOC100872948 CDS;ID=EWKMg4ru1zPvdBw+uzMEhS+PpGo.1624892354921.109532
NW_003789197	Koludarov_et_al_2021	CDS	2434526	2434669	.	-	0	Name=LOC100872948 CDS;ID=EWKMg4ru1zPvdBw+uzMEhS+PpGo.1624892354921.109532
NW_003789197	Koludarov_et_al_2021	CDS	2433758	2433975	.	-	0	Name=LOC100872948 CDS;ID=EWKMg4ru1zPvdBw+uzMEhS+PpGo.1624892354921.109532
NW_003789197	Koludarov_et_al_2021	CDS	2418967	2419075	.	-	0	Name=LOC100872948 CDS;ID=EWKMg4ru1zPvdBw+uzMEhS+PpGo.1624892354921.109532
NW_003789197	Koludarov_et_al_2021	CDS	2397855	2398177	.	-	0	Name=LOC100872948 CDS;ID=EWKMg4ru1zPvdBw+uzMEhS+PpGo.1624892354921.109532
NW_003789197	Koludarov_et_al_2021	CDS	2395315	2395606	.	-	0	Name=LOC100872948 CDS;ID=EWKMg4ru1zPvdBw+uzMEhS+PpGo.1624892354921.109532
NW_003789197	Koludarov_et_al_2021	CDS	2384420	2384713	.	-	0	Name=LOC100872948 CDS;ID=EWKMg4ru1zPvdBw+uzMEhS+PpGo.1624892354921.109532
NW_003789197	Koludarov_et_al_2021	CDS	2382200	2382378	.	-	0	Name=LOC100872948 CDS;ID=EWKMg4ru1zPvdBw+uzMEhS+PpGo.1624892354921.109532
NW_003789197	Koludarov_et_al_2021	CDS	2380736	2380907	.	-	0	Name=LOC100872948 CDS;ID=EWKMg4ru1zPvdBw+uzMEhS+PpGo.1624892354921.109532
NW_003789197	Koludarov_et_al_2021	CDS	2341050	2341291	.	-	0	Name=LOC100872948 CDS;ID=EWKMg4ru1zPvdBw+uzMEhS+PpGo.1624892354921.109532
NW_003789197	Koludarov_et_al_2021	CDS	2340177	2340294	.	-	0	Name=LOC100872948 CDS;ID=EWKMg4ru1zPvdBw+uzMEhS+PpGo.1624892354921.109532
NW_003789197	Koludarov_et_al_2021	CDS	2336103	2336276	.	-	0	Name=LOC100872948 CDS;ID=EWKMg4ru1zPvdBw+uzMEhS+PpGo.1624892354921.109532
NW_003789197	Koludarov_et_al_2021	CDS	2332149	2332308	.	-	0	Name=LOC100872948 CDS;ID=EWKMg4ru1zPvdBw+uzMEhS+PpGo.1624892354921.109532
NW_003789197	Koludarov_et_al_2021	CDS	2329363	2329783	.	-	0	Name=LOC100872948 CDS;ID=EWKMg4ru1zPvdBw+uzMEhS+PpGo.1624892354921.109532
NW_003789197	Koludarov_et_al_2021	CDS	2732462	2733067	.	-	0	Name=LOC100872948 CDS;ID=EWKMg4ru1zPvdBw+uzMEhS+PpGo.1624892354921.109533
NW_003789197	Koludarov_et_al_2021	CDS	2712068	2712115	.	-	0	Name=LOC100872948 CDS;ID=EWKMg4ru1zPvdBw+uzMEhS+PpGo.1624892354921.109533
NW_003789197	Koludarov_et_al_2021	CDS	2598938	2599085	.	-	0	Name=LOC100872948 CDS;ID=EWKMg4ru1zPvdBw+uzMEhS+PpGo.1624892354921.109533
NW_003789197	Koludarov_et_al_2021	CDS	2587648	2587707	.	-	0	Name=LOC100872948 CDS;ID=EWKMg4ru1zPvdBw+uzMEhS+PpGo.1624892354921.109533
NW_003789197	Koludarov_et_al_2021	CDS	2562371	2562514	.	-	0	Name=LOC100872948 CDS;ID=EWKMg4ru1zPvdBw+uzMEhS+PpGo.1624892354921.109533
NW_003789197	Koludarov_et_al_2021	CDS	2556675	2556707	.	-	0	Name=LOC100872948 CDS;ID=EWKMg4ru1zPvdBw+uzMEhS+PpGo.1624892354921.109533
NW_003789197	Koludarov_et_al_2021	CDS	2551953	2552113	.	-	0	Name=LOC100872948 CDS;ID=EWKMg4ru1zPvdBw+uzMEhS+PpGo.1624892354921.109533
NW_003789197	Koludarov_et_al_2021	CDS	2536379	2536405	.	-	0	Name=LOC100872948 CDS;ID=EWKMg4ru1zPvdBw+uzMEhS+PpGo.1624892354921.109533
NW_003789197	Koludarov_et_al_2021	CDS	2519142	2519300	.	-	0	Name=LOC100872948 CDS;ID=EWKMg4ru1zPvdBw+uzMEhS+PpGo.1624892354921.109533
NW_003789197	Koludarov_et_al_2021	CDS	2512542	2512694	.	-	0	Name=LOC100872948 CDS;ID=EWKMg4ru1zPvdBw+uzMEhS+PpGo.1624892354921.109533
NW_003789197	Koludarov_et_al_2021	CDS	2471754	2471828	.	-	0	Name=LOC100872948 CDS;ID=EWKMg4ru1zPvdBw+uzMEhS+PpGo.1624892354921.109533
NW_003789197	Koludarov_et_al_2021	CDS	2450340	2450447	.	-	0	Name=LOC100872948 CDS;ID=EWKMg4ru1zPvdBw+uzMEhS+PpGo.1624892354921.109533
NW_003789197	Koludarov_et_al_2021	CDS	2446122	2446314	.	-	0	Name=LOC100872948 CDS;ID=EWKMg4ru1zPvdBw+uzMEhS+PpGo.1624892354921.109533
NW_003789197	Koludarov_et_al_2021	CDS	2436181	2436372	.	-	0	Name=LOC100872948 CDS;ID=EWKMg4ru1zPvdBw+uzMEhS+PpGo.1624892354921.109533
NW_003789197	Koludarov_et_al_2021	CDS	2434526	2434669	.	-	0	Name=LOC100872948 CDS;ID=EWKMg4ru1zPvdBw+uzMEhS+PpGo.1624892354921.109533
NW_003789197	Koludarov_et_al_2021	CDS	2433758	2433975	.	-	0	Name=LOC100872948 CDS;ID=EWKMg4ru1zPvdBw+uzMEhS+PpGo.1624892354921.109533
NW_003789197	Koludarov_et_al_2021	CDS	2418967	2419075	.	-	0	Name=LOC100872948 CDS;ID=EWKMg4ru1zPvdBw+uzMEhS+PpGo.1624892354921.109533
NW_003789197	Koludarov_et_al_2021	CDS	2397855	2398177	.	-	0	Name=LOC100872948 CDS;ID=EWKMg4ru1zPvdBw+uzMEhS+PpGo.1624892354921.109533
NW_003789197	Koludarov_et_al_2021	CDS	2395315	2395606	.	-	0	Name=LOC100872948 CDS;ID=EWKMg4ru1zPvdBw+uzMEhS+PpGo.1624892354921.109533
NW_003789197	Koludarov_et_al_2021	CDS	2384420	2384713	.	-	0	Name=LOC100872948 CDS;ID=EWKMg4ru1zPvdBw+uzMEhS+PpGo.1624892354921.109533
NW_003789197	Koludarov_et_al_2021	CDS	2382200	2382378	.	-	0	Name=LOC100872948 CDS;ID=EWKMg4ru1zPvdBw+uzMEhS+PpGo.1624892354921.109533
NW_003789197	Koludarov_et_al_2021	CDS	2380736	2380907	.	-	0	Name=LOC100872948 CDS;ID=EWKMg4ru1zPvdBw+uzMEhS+PpGo.1624892354921.109533
NW_003789197	Koludarov_et_al_2021	CDS	2341050	2341291	.	-	0	Name=LOC100872948 CDS;ID=EWKMg4ru1zPvdBw+uzMEhS+PpGo.1624892354921.109533
NW_003789197	Koludarov_et_al_2021	CDS	2340177	2340294	.	-	0	Name=LOC100872948 CDS;ID=EWKMg4ru1zPvdBw+uzMEhS+PpGo.1624892354921.109533
NW_003789197	Koludarov_et_al_2021	CDS	2336103	2336276	.	-	0	Name=LOC100872948 CDS;ID=EWKMg4ru1zPvdBw+uzMEhS+PpGo.1624892354921.109533
NW_003789197	Koludarov_et_al_2021	CDS	2332149	2332311	.	-	0	Name=LOC100872948 CDS;ID=EWKMg4ru1zPvdBw+uzMEhS+PpGo.1624892354921.109533
NW_003789197	Koludarov_et_al_2021	CDS	2329363	2329783	.	-	0	Name=LOC100872948 CDS;ID=EWKMg4ru1zPvdBw+uzMEhS+PpGo.1624892354921.109533
NW_003789197	Koludarov_et_al_2021	CDS	2732462	2733067	.	-	0	Name=LOC100872948 CDS;ID=EWKMg4ru1zPvdBw+uzMEhS+PpGo.1624892354922.109534
NW_003789197	Koludarov_et_al_2021	CDS	2712068	2712115	.	-	0	Name=LOC100872948 CDS;ID=EWKMg4ru1zPvdBw+uzMEhS+PpGo.1624892354922.109534
NW_003789197	Koludarov_et_al_2021	CDS	2598938	2599085	.	-	0	Name=LOC100872948 CDS;ID=EWKMg4ru1zPvdBw+uzMEhS+PpGo.1624892354922.109534
NW_003789197	Koludarov_et_al_2021	CDS	2587648	2587707	.	-	0	Name=LOC100872948 CDS;ID=EWKMg4ru1zPvdBw+uzMEhS+PpGo.1624892354922.109534
NW_003789197	Koludarov_et_al_2021	CDS	2562371	2562514	.	-	0	Name=LOC100872948 CDS;ID=EWKMg4ru1zPvdBw+uzMEhS+PpGo.1624892354922.109534
NW_003789197	Koludarov_et_al_2021	CDS	2556675	2556707	.	-	0	Name=LOC100872948 CDS;ID=EWKMg4ru1zPvdBw+uzMEhS+PpGo.1624892354922.109534
NW_003789197	Koludarov_et_al_2021	CDS	2551953	2552113	.	-	0	Name=LOC100872948 CDS;ID=EWKMg4ru1zPvdBw+uzMEhS+PpGo.1624892354922.109534
NW_003789197	Koludarov_et_al_2021	CDS	2536379	2536405	.	-	0	Name=LOC100872948 CDS;ID=EWKMg4ru1zPvdBw+uzMEhS+PpGo.1624892354922.109534
NW_003789197	Koludarov_et_al_2021	CDS	2519142	2519300	.	-	0	Name=LOC100872948 CDS;ID=EWKMg4ru1zPvdBw+uzMEhS+PpGo.1624892354922.109534
NW_003789197	Koludarov_et_al_2021	CDS	2512542	2512694	.	-	0	Name=LOC100872948 CDS;ID=EWKMg4ru1zPvdBw+uzMEhS+PpGo.1624892354922.109534
NW_003789197	Koludarov_et_al_2021	CDS	2471754	2471828	.	-	0	Name=LOC100872948 CDS;ID=EWKMg4ru1zPvdBw+uzMEhS+PpGo.1624892354922.109534
NW_003789197	Koludarov_et_al_2021	CDS	2450340	2450447	.	-	0	Name=LOC100872948 CDS;ID=EWKMg4ru1zPvdBw+uzMEhS+PpGo.1624892354922.109534
NW_003789197	Koludarov_et_al_2021	CDS	2446122	2446314	.	-	0	Name=LOC100872948 CDS;ID=EWKMg4ru1zPvdBw+uzMEhS+PpGo.1624892354922.109534
NW_003789197	Koludarov_et_al_2021	CDS	2436181	2436372	.	-	0	Name=LOC100872948 CDS;ID=EWKMg4ru1zPvdBw+uzMEhS+PpGo.1624892354922.109534
NW_003789197	Koludarov_et_al_2021	CDS	2434526	2434669	.	-	0	Name=LOC100872948 CDS;ID=EWKMg4ru1zPvdBw+uzMEhS+PpGo.1624892354922.109534
NW_003789197	Koludarov_et_al_2021	CDS	2433758	2433975	.	-	0	Name=LOC100872948 CDS;ID=EWKMg4ru1zPvdBw+uzMEhS+PpGo.1624892354922.109534
NW_003789197	Koludarov_et_al_2021	CDS	2418967	2419075	.	-	0	Name=LOC100872948 CDS;ID=EWKMg4ru1zPvdBw+uzMEhS+PpGo.1624892354922.109534
NW_003789197	Koludarov_et_al_2021	CDS	2397855	2398177	.	-	0	Name=LOC100872948 CDS;ID=EWKMg4ru1zPvdBw+uzMEhS+PpGo.1624892354922.109534
NW_003789197	Koludarov_et_al_2021	CDS	2395315	2395606	.	-	0	Name=LOC100872948 CDS;ID=EWKMg4ru1zPvdBw+uzMEhS+PpGo.1624892354922.109534
NW_003789197	Koludarov_et_al_2021	CDS	2384420	2384713	.	-	0	Name=LOC100872948 CDS;ID=EWKMg4ru1zPvdBw+uzMEhS+PpGo.1624892354922.109534
NW_003789197	Koludarov_et_al_2021	CDS	2382200	2382378	.	-	0	Name=LOC100872948 CDS;ID=EWKMg4ru1zPvdBw+uzMEhS+PpGo.1624892354922.109534
NW_003789197	Koludarov_et_al_2021	CDS	2380736	2380907	.	-	0	Name=LOC100872948 CDS;ID=EWKMg4ru1zPvdBw+uzMEhS+PpGo.1624892354922.109534
NW_003789197	Koludarov_et_al_2021	CDS	2341050	2341291	.	-	0	Name=LOC100872948 CDS;ID=EWKMg4ru1zPvdBw+uzMEhS+PpGo.1624892354922.109534
NW_003789197	Koludarov_et_al_2021	CDS	2340171	2340294	.	-	0	Name=LOC100872948 CDS;ID=EWKMg4ru1zPvdBw+uzMEhS+PpGo.1624892354922.109534
NW_003789197	Koludarov_et_al_2021	CDS	2336103	2336276	.	-	0	Name=LOC100872948 CDS;ID=EWKMg4ru1zPvdBw+uzMEhS+PpGo.1624892354922.109534
NW_003789197	Koludarov_et_al_2021	CDS	2332149	2332308	.	-	0	Name=LOC100872948 CDS;ID=EWKMg4ru1zPvdBw+uzMEhS+PpGo.1624892354922.109534
NW_003789197	Koludarov_et_al_2021	CDS	2329363	2329783	.	-	0	Name=LOC100872948 CDS;ID=EWKMg4ru1zPvdBw+uzMEhS+PpGo.1624892354922.109534
NW_003789197	Koludarov_et_al_2021	CDS	2732462	2733067	.	-	0	Name=LOC100872948 CDS;ID=EWKMg4ru1zPvdBw+uzMEhS+PpGo.1624892354922.109535
NW_003789197	Koludarov_et_al_2021	CDS	2712068	2712115	.	-	0	Name=LOC100872948 CDS;ID=EWKMg4ru1zPvdBw+uzMEhS+PpGo.1624892354922.109535
NW_003789197	Koludarov_et_al_2021	CDS	2598938	2599085	.	-	0	Name=LOC100872948 CDS;ID=EWKMg4ru1zPvdBw+uzMEhS+PpGo.1624892354922.109535
NW_003789197	Koludarov_et_al_2021	CDS	2587648	2587707	.	-	0	Name=LOC100872948 CDS;ID=EWKMg4ru1zPvdBw+uzMEhS+PpGo.1624892354922.109535
NW_003789197	Koludarov_et_al_2021	CDS	2562371	2562514	.	-	0	Name=LOC100872948 CDS;ID=EWKMg4ru1zPvdBw+uzMEhS+PpGo.1624892354922.109535
NW_003789197	Koludarov_et_al_2021	CDS	2556675	2556707	.	-	0	Name=LOC100872948 CDS;ID=EWKMg4ru1zPvdBw+uzMEhS+PpGo.1624892354922.109535
NW_003789197	Koludarov_et_al_2021	CDS	2551953	2552113	.	-	0	Name=LOC100872948 CDS;ID=EWKMg4ru1zPvdBw+uzMEhS+PpGo.1624892354922.109535
NW_003789197	Koludarov_et_al_2021	CDS	2536379	2536405	.	-	0	Name=LOC100872948 CDS;ID=EWKMg4ru1zPvdBw+uzMEhS+PpGo.1624892354922.109535
NW_003789197	Koludarov_et_al_2021	CDS	2519142	2519300	.	-	0	Name=LOC100872948 CDS;ID=EWKMg4ru1zPvdBw+uzMEhS+PpGo.1624892354922.109535
NW_003789197	Koludarov_et_al_2021	CDS	2512542	2512694	.	-	0	Name=LOC100872948 CDS;ID=EWKMg4ru1zPvdBw+uzMEhS+PpGo.1624892354922.109535
NW_003789197	Koludarov_et_al_2021	CDS	2471754	2471828	.	-	0	Name=LOC100872948 CDS;ID=EWKMg4ru1zPvdBw+uzMEhS+PpGo.1624892354922.109535
NW_003789197	Koludarov_et_al_2021	CDS	2450340	2450447	.	-	0	Name=LOC100872948 CDS;ID=EWKMg4ru1zPvdBw+uzMEhS+PpGo.1624892354922.109535
NW_003789197	Koludarov_et_al_2021	CDS	2446122	2446314	.	-	0	Name=LOC100872948 CDS;ID=EWKMg4ru1zPvdBw+uzMEhS+PpGo.1624892354922.109535
NW_003789197	Koludarov_et_al_2021	CDS	2436181	2436372	.	-	0	Name=LOC100872948 CDS;ID=EWKMg4ru1zPvdBw+uzMEhS+PpGo.1624892354922.109535
NW_003789197	Koludarov_et_al_2021	CDS	2434526	2434669	.	-	0	Name=LOC100872948 CDS;ID=EWKMg4ru1zPvdBw+uzMEhS+PpGo.1624892354922.109535
NW_003789197	Koludarov_et_al_2021	CDS	2433758	2433975	.	-	0	Name=LOC100872948 CDS;ID=EWKMg4ru1zPvdBw+uzMEhS+PpGo.1624892354922.109535
NW_003789197	Koludarov_et_al_2021	CDS	2418967	2419075	.	-	0	Name=LOC100872948 CDS;ID=EWKMg4ru1zPvdBw+uzMEhS+PpGo.1624892354922.109535
NW_003789197	Koludarov_et_al_2021	CDS	2397855	2398177	.	-	0	Name=LOC100872948 CDS;ID=EWKMg4ru1zPvdBw+uzMEhS+PpGo.1624892354922.109535
NW_003789197	Koludarov_et_al_2021	CDS	2395315	2395606	.	-	0	Name=LOC100872948 CDS;ID=EWKMg4ru1zPvdBw+uzMEhS+PpGo.1624892354922.109535
NW_003789197	Koludarov_et_al_2021	CDS	2384420	2384713	.	-	0	Name=LOC100872948 CDS;ID=EWKMg4ru1zPvdBw+uzMEhS+PpGo.1624892354922.109535
NW_003789197	Koludarov_et_al_2021	CDS	2382200	2382378	.	-	0	Name=LOC100872948 CDS;ID=EWKMg4ru1zPvdBw+uzMEhS+PpGo.1624892354922.109535
NW_003789197	Koludarov_et_al_2021	CDS	2380736	2380907	.	-	0	Name=LOC100872948 CDS;ID=EWKMg4ru1zPvdBw+uzMEhS+PpGo.1624892354922.109535
NW_003789197	Koludarov_et_al_2021	CDS	2341050	2341291	.	-	0	Name=LOC100872948 CDS;ID=EWKMg4ru1zPvdBw+uzMEhS+PpGo.1624892354922.109535
NW_003789197	Koludarov_et_al_2021	CDS	2340171	2340294	.	-	0	Name=LOC100872948 CDS;ID=EWKMg4ru1zPvdBw+uzMEhS+PpGo.1624892354922.109535
NW_003789197	Koludarov_et_al_2021	CDS	2336103	2336276	.	-	0	Name=LOC100872948 CDS;ID=EWKMg4ru1zPvdBw+uzMEhS+PpGo.1624892354922.109535
NW_003789197	Koludarov_et_al_2021	CDS	2332149	2332311	.	-	0	Name=LOC100872948 CDS;ID=EWKMg4ru1zPvdBw+uzMEhS+PpGo.1624892354922.109535
NW_003789197	Koludarov_et_al_2021	CDS	2329363	2329783	.	-	0	Name=LOC100872948 CDS;ID=EWKMg4ru1zPvdBw+uzMEhS+PpGo.1624892354922.109535
NW_003789197	Koludarov_et_al_2021	CDS	2598938	2599073	.	-	0	Name=LOC100872948 CDS;ID=EWKMg4ru1zPvdBw+uzMEhS+PpGo.1624892354922.109536
NW_003789197	Koludarov_et_al_2021	CDS	2587648	2587707	.	-	0	Name=LOC100872948 CDS;ID=EWKMg4ru1zPvdBw+uzMEhS+PpGo.1624892354922.109536
NW_003789197	Koludarov_et_al_2021	CDS	2562371	2562514	.	-	0	Name=LOC100872948 CDS;ID=EWKMg4ru1zPvdBw+uzMEhS+PpGo.1624892354922.109536
NW_003789197	Koludarov_et_al_2021	CDS	2556675	2556707	.	-	0	Name=LOC100872948 CDS;ID=EWKMg4ru1zPvdBw+uzMEhS+PpGo.1624892354922.109536
NW_003789197	Koludarov_et_al_2021	CDS	2551953	2552113	.	-	0	Name=LOC100872948 CDS;ID=EWKMg4ru1zPvdBw+uzMEhS+PpGo.1624892354922.109536
NW_003789197	Koludarov_et_al_2021	CDS	2536379	2536405	.	-	0	Name=LOC100872948 CDS;ID=EWKMg4ru1zPvdBw+uzMEhS+PpGo.1624892354922.109536
NW_003789197	Koludarov_et_al_2021	CDS	2519142	2519300	.	-	0	Name=LOC100872948 CDS;ID=EWKMg4ru1zPvdBw+uzMEhS+PpGo.1624892354922.109536
NW_003789197	Koludarov_et_al_2021	CDS	2512542	2512694	.	-	0	Name=LOC100872948 CDS;ID=EWKMg4ru1zPvdBw+uzMEhS+PpGo.1624892354922.109536
NW_003789197	Koludarov_et_al_2021	CDS	2471754	2471828	.	-	0	Name=LOC100872948 CDS;ID=EWKMg4ru1zPvdBw+uzMEhS+PpGo.1624892354922.109536
NW_003789197	Koludarov_et_al_2021	CDS	2450340	2450447	.	-	0	Name=LOC100872948 CDS;ID=EWKMg4ru1zPvdBw+uzMEhS+PpGo.1624892354922.109536
NW_003789197	Koludarov_et_al_2021	CDS	2446122	2446314	.	-	0	Name=LOC100872948 CDS;ID=EWKMg4ru1zPvdBw+uzMEhS+PpGo.1624892354922.109536
NW_003789197	Koludarov_et_al_2021	CDS	2436181	2436372	.	-	0	Name=LOC100872948 CDS;ID=EWKMg4ru1zPvdBw+uzMEhS+PpGo.1624892354922.109536
NW_003789197	Koludarov_et_al_2021	CDS	2434526	2434669	.	-	0	Name=LOC100872948 CDS;ID=EWKMg4ru1zPvdBw+uzMEhS+PpGo.1624892354922.109536
NW_003789197	Koludarov_et_al_2021	CDS	2433758	2433975	.	-	0	Name=LOC100872948 CDS;ID=EWKMg4ru1zPvdBw+uzMEhS+PpGo.1624892354922.109536
NW_003789197	Koludarov_et_al_2021	CDS	2418967	2419075	.	-	0	Name=LOC100872948 CDS;ID=EWKMg4ru1zPvdBw+uzMEhS+PpGo.1624892354922.109536
NW_003789197	Koludarov_et_al_2021	CDS	2397855	2398177	.	-	0	Name=LOC100872948 CDS;ID=EWKMg4ru1zPvdBw+uzMEhS+PpGo.1624892354922.109536
NW_003789197	Koludarov_et_al_2021	CDS	2395315	2395606	.	-	0	Name=LOC100872948 CDS;ID=EWKMg4ru1zPvdBw+uzMEhS+PpGo.1624892354922.109536
NW_003789197	Koludarov_et_al_2021	CDS	2384420	2384713	.	-	0	Name=LOC100872948 CDS;ID=EWKMg4ru1zPvdBw+uzMEhS+PpGo.1624892354922.109536
NW_003789197	Koludarov_et_al_2021	CDS	2382200	2382378	.	-	0	Name=LOC100872948 CDS;ID=EWKMg4ru1zPvdBw+uzMEhS+PpGo.1624892354922.109536
NW_003789197	Koludarov_et_al_2021	CDS	2380736	2380907	.	-	0	Name=LOC100872948 CDS;ID=EWKMg4ru1zPvdBw+uzMEhS+PpGo.1624892354922.109536
NW_003789197	Koludarov_et_al_2021	CDS	2341050	2341291	.	-	0	Name=LOC100872948 CDS;ID=EWKMg4ru1zPvdBw+uzMEhS+PpGo.1624892354922.109536
NW_003789197	Koludarov_et_al_2021	CDS	2340171	2340294	.	-	0	Name=LOC100872948 CDS;ID=EWKMg4ru1zPvdBw+uzMEhS+PpGo.1624892354922.109536
NW_003789197	Koludarov_et_al_2021	CDS	2336103	2336276	.	-	0	Name=LOC100872948 CDS;ID=EWKMg4ru1zPvdBw+uzMEhS+PpGo.1624892354922.109536
NW_003789197	Koludarov_et_al_2021	CDS	2332149	2332311	.	-	0	Name=LOC100872948 CDS;ID=EWKMg4ru1zPvdBw+uzMEhS+PpGo.1624892354922.109536
NW_003789197	Koludarov_et_al_2021	CDS	2329363	2329783	.	-	0	Name=LOC100872948 CDS;ID=EWKMg4ru1zPvdBw+uzMEhS+PpGo.1624892354922.109536
NW_003789197	Koludarov_et_al_2021	CDS	910256	910284	.	+	0	Name=LOC100872236 CDS;ID=EWKMg4ru1zPvdBw+uzMEhS+PpGo.1624892354922.109537
NW_003789197	Koludarov_et_al_2021	CDS	1012772	1012992	.	+	0	Name=LOC100872236 CDS;ID=EWKMg4ru1zPvdBw+uzMEhS+PpGo.1624892354922.109537
NW_003789197	Koludarov_et_al_2021	CDS	1073205	1073319	.	+	0	Name=LOC100872236 CDS;ID=EWKMg4ru1zPvdBw+uzMEhS+PpGo.1624892354922.109537
NW_003789197	Koludarov_et_al_2021	CDS	1073930	1074001	.	+	0	Name=LOC100872236 CDS;ID=EWKMg4ru1zPvdBw+uzMEhS+PpGo.1624892354922.109537
NW_003789197	Koludarov_et_al_2021	CDS	1074140	1074227	.	+	0	Name=LOC100872236 CDS;ID=EWKMg4ru1zPvdBw+uzMEhS+PpGo.1624892354922.109537
NW_003789197	Koludarov_et_al_2021	CDS	1076641	1076820	.	+	0	Name=LOC100872236 CDS;ID=EWKMg4ru1zPvdBw+uzMEhS+PpGo.1624892354922.109537
NW_003789197	Koludarov_et_al_2021	CDS	1077244	1077559	.	+	0	Name=LOC100872236 CDS;ID=EWKMg4ru1zPvdBw+uzMEhS+PpGo.1624892354922.109537
NW_003789197	Koludarov_et_al_2021	CDS	1078157	1078308	.	+	0	Name=LOC100872236 CDS;ID=EWKMg4ru1zPvdBw+uzMEhS+PpGo.1624892354922.109537
NW_003789197	Koludarov_et_al_2021	CDS	935020	935096	.	+	0	Name=LOC100872236 CDS;ID=EWKMg4ru1zPvdBw+uzMEhS+PpGo.1624892354922.109538
NW_003789197	Koludarov_et_al_2021	CDS	1012772	1012992	.	+	0	Name=LOC100872236 CDS;ID=EWKMg4ru1zPvdBw+uzMEhS+PpGo.1624892354922.109538
NW_003789197	Koludarov_et_al_2021	CDS	1073205	1073319	.	+	0	Name=LOC100872236 CDS;ID=EWKMg4ru1zPvdBw+uzMEhS+PpGo.1624892354922.109538
NW_003789197	Koludarov_et_al_2021	CDS	1073930	1074001	.	+	0	Name=LOC100872236 CDS;ID=EWKMg4ru1zPvdBw+uzMEhS+PpGo.1624892354922.109538
NW_003789197	Koludarov_et_al_2021	CDS	1074140	1074227	.	+	0	Name=LOC100872236 CDS;ID=EWKMg4ru1zPvdBw+uzMEhS+PpGo.1624892354922.109538
NW_003789197	Koludarov_et_al_2021	CDS	1076641	1076820	.	+	0	Name=LOC100872236 CDS;ID=EWKMg4ru1zPvdBw+uzMEhS+PpGo.1624892354922.109538
NW_003789197	Koludarov_et_al_2021	CDS	1077244	1077559	.	+	0	Name=LOC100872236 CDS;ID=EWKMg4ru1zPvdBw+uzMEhS+PpGo.1624892354922.109538
NW_003789197	Koludarov_et_al_2021	CDS	1078157	1078308	.	+	0	Name=LOC100872236 CDS;ID=EWKMg4ru1zPvdBw+uzMEhS+PpGo.1624892354922.109538
NW_003789197	Koludarov_et_al_2021	CDS	203833	203914	.	-	0	Name=LOC100863386 CDS;ID=EWKMg4ru1zPvdBw+uzMEhS+PpGo.1624892354922.109539
NW_003789197	Koludarov_et_al_2021	CDS	195705	195827	.	-	0	Name=LOC100863386 CDS;ID=EWKMg4ru1zPvdBw+uzMEhS+PpGo.1624892354922.109539
NW_003789197	Koludarov_et_al_2021	CDS	127240	127472	.	-	0	Name=LOC100863386 CDS;ID=EWKMg4ru1zPvdBw+uzMEhS+PpGo.1624892354922.109539
NW_003789197	Koludarov_et_al_2021	CDS	119787	119991	.	-	0	Name=LOC100863386 CDS;ID=EWKMg4ru1zPvdBw+uzMEhS+PpGo.1624892354922.109539
NW_003789197	Koludarov_et_al_2021	CDS	114520	114831	.	-	0	Name=LOC100863386 CDS;ID=EWKMg4ru1zPvdBw+uzMEhS+PpGo.1624892354922.109539
NW_003789197	Koludarov_et_al_2021	CDS	113904	114204	.	-	0	Name=LOC100863386 CDS;ID=EWKMg4ru1zPvdBw+uzMEhS+PpGo.1624892354922.109539
NW_003789197	Koludarov_et_al_2021	CDS	113528	113819	.	-	0	Name=LOC100863386 CDS;ID=EWKMg4ru1zPvdBw+uzMEhS+PpGo.1624892354922.109539
NW_003789197	Koludarov_et_al_2021	CDS	112563	113043	.	-	0	Name=LOC100863386 CDS;ID=EWKMg4ru1zPvdBw+uzMEhS+PpGo.1624892354922.109539
NW_003789197	Koludarov_et_al_2021	CDS	112152	112238	.	-	0	Name=LOC100863386 CDS;ID=EWKMg4ru1zPvdBw+uzMEhS+PpGo.1624892354922.109539
NW_003789197	Koludarov_et_al_2021	CDS	111576	111844	.	-	0	Name=LOC100863386 CDS;ID=EWKMg4ru1zPvdBw+uzMEhS+PpGo.1624892354922.109539
NW_003789197	Koludarov_et_al_2021	CDS	111455	111499	.	-	0	Name=LOC100863386 CDS;ID=EWKMg4ru1zPvdBw+uzMEhS+PpGo.1624892354922.109539
NW_003789197	Koludarov_et_al_2021	CDS	203833	203914	.	-	0	Name=LOC100863386 CDS;ID=EWKMg4ru1zPvdBw+uzMEhS+PpGo.1624892354922.109540
NW_003789197	Koludarov_et_al_2021	CDS	195705	195827	.	-	0	Name=LOC100863386 CDS;ID=EWKMg4ru1zPvdBw+uzMEhS+PpGo.1624892354922.109540
NW_003789197	Koludarov_et_al_2021	CDS	136326	136448	.	-	0	Name=LOC100863386 CDS;ID=EWKMg4ru1zPvdBw+uzMEhS+PpGo.1624892354922.109540
NW_003789197	Koludarov_et_al_2021	CDS	127240	127472	.	-	0	Name=LOC100863386 CDS;ID=EWKMg4ru1zPvdBw+uzMEhS+PpGo.1624892354922.109540
NW_003789197	Koludarov_et_al_2021	CDS	119787	119991	.	-	0	Name=LOC100863386 CDS;ID=EWKMg4ru1zPvdBw+uzMEhS+PpGo.1624892354922.109540
NW_003789197	Koludarov_et_al_2021	CDS	114520	114831	.	-	0	Name=LOC100863386 CDS;ID=EWKMg4ru1zPvdBw+uzMEhS+PpGo.1624892354922.109540
NW_003789197	Koludarov_et_al_2021	CDS	113904	114204	.	-	0	Name=LOC100863386 CDS;ID=EWKMg4ru1zPvdBw+uzMEhS+PpGo.1624892354922.109540
NW_003789197	Koludarov_et_al_2021	CDS	113528	113819	.	-	0	Name=LOC100863386 CDS;ID=EWKMg4ru1zPvdBw+uzMEhS+PpGo.1624892354922.109540
NW_003789197	Koludarov_et_al_2021	CDS	112563	113043	.	-	0	Name=LOC100863386 CDS;ID=EWKMg4ru1zPvdBw+uzMEhS+PpGo.1624892354922.109540
NW_003789197	Koludarov_et_al_2021	CDS	112152	112238	.	-	0	Name=LOC100863386 CDS;ID=EWKMg4ru1zPvdBw+uzMEhS+PpGo.1624892354922.109540
NW_003789197	Koludarov_et_al_2021	CDS	111576	111844	.	-	0	Name=LOC100863386 CDS;ID=EWKMg4ru1zPvdBw+uzMEhS+PpGo.1624892354922.109540
NW_003789197	Koludarov_et_al_2021	CDS	111455	111499	.	-	0	Name=LOC100863386 CDS;ID=EWKMg4ru1zPvdBw+uzMEhS+PpGo.1624892354922.109540
NW_003789197	Koludarov_et_al_2021	CDS	203833	203914	.	-	0	Name=LOC100863386 CDS;ID=EWKMg4ru1zPvdBw+uzMEhS+PpGo.1624892354922.109541
NW_003789197	Koludarov_et_al_2021	CDS	195705	195827	.	-	0	Name=LOC100863386 CDS;ID=EWKMg4ru1zPvdBw+uzMEhS+PpGo.1624892354922.109541
NW_003789197	Koludarov_et_al_2021	CDS	155037	155159	.	-	0	Name=LOC100863386 CDS;ID=EWKMg4ru1zPvdBw+uzMEhS+PpGo.1624892354922.109541
NW_003789197	Koludarov_et_al_2021	CDS	127240	127472	.	-	0	Name=LOC100863386 CDS;ID=EWKMg4ru1zPvdBw+uzMEhS+PpGo.1624892354922.109541
NW_003789197	Koludarov_et_al_2021	CDS	119787	119991	.	-	0	Name=LOC100863386 CDS;ID=EWKMg4ru1zPvdBw+uzMEhS+PpGo.1624892354922.109541
NW_003789197	Koludarov_et_al_2021	CDS	114520	114831	.	-	0	Name=LOC100863386 CDS;ID=EWKMg4ru1zPvdBw+uzMEhS+PpGo.1624892354922.109541
NW_003789197	Koludarov_et_al_2021	CDS	113904	114204	.	-	0	Name=LOC100863386 CDS;ID=EWKMg4ru1zPvdBw+uzMEhS+PpGo.1624892354922.109541
NW_003789197	Koludarov_et_al_2021	CDS	113528	113819	.	-	0	Name=LOC100863386 CDS;ID=EWKMg4ru1zPvdBw+uzMEhS+PpGo.1624892354922.109541
NW_003789197	Koludarov_et_al_2021	CDS	112563	113043	.	-	0	Name=LOC100863386 CDS;ID=EWKMg4ru1zPvdBw+uzMEhS+PpGo.1624892354922.109541
NW_003789197	Koludarov_et_al_2021	CDS	112152	112238	.	-	0	Name=LOC100863386 CDS;ID=EWKMg4ru1zPvdBw+uzMEhS+PpGo.1624892354922.109541
NW_003789197	Koludarov_et_al_2021	CDS	111576	111844	.	-	0	Name=LOC100863386 CDS;ID=EWKMg4ru1zPvdBw+uzMEhS+PpGo.1624892354922.109541
NW_003789197	Koludarov_et_al_2021	CDS	111455	111499	.	-	0	Name=LOC100863386 CDS;ID=EWKMg4ru1zPvdBw+uzMEhS+PpGo.1624892354922.109541
NW_003789197	Koludarov_et_al_2021	CDS	203833	203914	.	-	0	Name=LOC100863386 CDS;ID=EWKMg4ru1zPvdBw+uzMEhS+PpGo.1624892354922.109542
NW_003789197	Koludarov_et_al_2021	CDS	195705	195827	.	-	0	Name=LOC100863386 CDS;ID=EWKMg4ru1zPvdBw+uzMEhS+PpGo.1624892354922.109542
NW_003789197	Koludarov_et_al_2021	CDS	155037	155159	.	-	0	Name=LOC100863386 CDS;ID=EWKMg4ru1zPvdBw+uzMEhS+PpGo.1624892354922.109542
NW_003789197	Koludarov_et_al_2021	CDS	136326	136448	.	-	0	Name=LOC100863386 CDS;ID=EWKMg4ru1zPvdBw+uzMEhS+PpGo.1624892354922.109542
NW_003789197	Koludarov_et_al_2021	CDS	127240	127472	.	-	0	Name=LOC100863386 CDS;ID=EWKMg4ru1zPvdBw+uzMEhS+PpGo.1624892354922.109542
NW_003789197	Koludarov_et_al_2021	CDS	119787	119991	.	-	0	Name=LOC100863386 CDS;ID=EWKMg4ru1zPvdBw+uzMEhS+PpGo.1624892354922.109542
NW_003789197	Koludarov_et_al_2021	CDS	114520	114831	.	-	0	Name=LOC100863386 CDS;ID=EWKMg4ru1zPvdBw+uzMEhS+PpGo.1624892354922.109542
NW_003789197	Koludarov_et_al_2021	CDS	113904	114204	.	-	0	Name=LOC100863386 CDS;ID=EWKMg4ru1zPvdBw+uzMEhS+PpGo.1624892354922.109542
NW_003789197	Koludarov_et_al_2021	CDS	113528	113819	.	-	0	Name=LOC100863386 CDS;ID=EWKMg4ru1zPvdBw+uzMEhS+PpGo.1624892354922.109542
NW_003789197	Koludarov_et_al_2021	CDS	112563	113043	.	-	0	Name=LOC100863386 CDS;ID=EWKMg4ru1zPvdBw+uzMEhS+PpGo.1624892354922.109542
NW_003789197	Koludarov_et_al_2021	CDS	111576	111844	.	-	0	Name=LOC100863386 CDS;ID=EWKMg4ru1zPvdBw+uzMEhS+PpGo.1624892354922.109542
NW_003789197	Koludarov_et_al_2021	CDS	111455	111499	.	-	0	Name=LOC100863386 CDS;ID=EWKMg4ru1zPvdBw+uzMEhS+PpGo.1624892354922.109542
NW_003789197	Koludarov_et_al_2021	CDS	203833	203914	.	-	0	Name=LOC100863386 CDS;ID=EWKMg4ru1zPvdBw+uzMEhS+PpGo.1624892354922.109543
NW_003789197	Koludarov_et_al_2021	CDS	195705	195827	.	-	0	Name=LOC100863386 CDS;ID=EWKMg4ru1zPvdBw+uzMEhS+PpGo.1624892354922.109543
NW_003789197	Koludarov_et_al_2021	CDS	155037	155159	.	-	0	Name=LOC100863386 CDS;ID=EWKMg4ru1zPvdBw+uzMEhS+PpGo.1624892354922.109543
NW_003789197	Koludarov_et_al_2021	CDS	136326	136448	.	-	0	Name=LOC100863386 CDS;ID=EWKMg4ru1zPvdBw+uzMEhS+PpGo.1624892354922.109543
NW_003789197	Koludarov_et_al_2021	CDS	127240	127472	.	-	0	Name=LOC100863386 CDS;ID=EWKMg4ru1zPvdBw+uzMEhS+PpGo.1624892354922.109543
NW_003789197	Koludarov_et_al_2021	CDS	119787	119991	.	-	0	Name=LOC100863386 CDS;ID=EWKMg4ru1zPvdBw+uzMEhS+PpGo.1624892354922.109543
NW_003789197	Koludarov_et_al_2021	CDS	114520	114831	.	-	0	Name=LOC100863386 CDS;ID=EWKMg4ru1zPvdBw+uzMEhS+PpGo.1624892354922.109543
NW_003789197	Koludarov_et_al_2021	CDS	113904	114204	.	-	0	Name=LOC100863386 CDS;ID=EWKMg4ru1zPvdBw+uzMEhS+PpGo.1624892354922.109543
NW_003789197	Koludarov_et_al_2021	CDS	113528	113819	.	-	0	Name=LOC100863386 CDS;ID=EWKMg4ru1zPvdBw+uzMEhS+PpGo.1624892354922.109543
NW_003789197	Koludarov_et_al_2021	CDS	112563	113043	.	-	0	Name=LOC100863386 CDS;ID=EWKMg4ru1zPvdBw+uzMEhS+PpGo.1624892354922.109543
NW_003789197	Koludarov_et_al_2021	CDS	112152	112238	.	-	0	Name=LOC100863386 CDS;ID=EWKMg4ru1zPvdBw+uzMEhS+PpGo.1624892354922.109543
NW_003789197	Koludarov_et_al_2021	CDS	111576	111844	.	-	0	Name=LOC100863386 CDS;ID=EWKMg4ru1zPvdBw+uzMEhS+PpGo.1624892354922.109543
NW_003789197	Koludarov_et_al_2021	CDS	111455	111499	.	-	0	Name=LOC100863386 CDS;ID=EWKMg4ru1zPvdBw+uzMEhS+PpGo.1624892354922.109543
NW_003789197	Koludarov_et_al_2021	CDS	203833	203914	.	-	0	Name=LOC100863386 CDS;ID=EWKMg4ru1zPvdBw+uzMEhS+PpGo.1624892354923.109544
NW_003789197	Koludarov_et_al_2021	CDS	195705	195827	.	-	0	Name=LOC100863386 CDS;ID=EWKMg4ru1zPvdBw+uzMEhS+PpGo.1624892354923.109544
NW_003789197	Koludarov_et_al_2021	CDS	155037	155159	.	-	0	Name=LOC100863386 CDS;ID=EWKMg4ru1zPvdBw+uzMEhS+PpGo.1624892354923.109544
NW_003789197	Koludarov_et_al_2021	CDS	138257	138376	.	-	0	Name=LOC100863386 CDS;ID=EWKMg4ru1zPvdBw+uzMEhS+PpGo.1624892354923.109544
NW_003789197	Koludarov_et_al_2021	CDS	127240	127472	.	-	0	Name=LOC100863386 CDS;ID=EWKMg4ru1zPvdBw+uzMEhS+PpGo.1624892354923.109544
NW_003789197	Koludarov_et_al_2021	CDS	119787	119991	.	-	0	Name=LOC100863386 CDS;ID=EWKMg4ru1zPvdBw+uzMEhS+PpGo.1624892354923.109544
NW_003789197	Koludarov_et_al_2021	CDS	114520	114831	.	-	0	Name=LOC100863386 CDS;ID=EWKMg4ru1zPvdBw+uzMEhS+PpGo.1624892354923.109544
NW_003789197	Koludarov_et_al_2021	CDS	113904	114204	.	-	0	Name=LOC100863386 CDS;ID=EWKMg4ru1zPvdBw+uzMEhS+PpGo.1624892354923.109544
NW_003789197	Koludarov_et_al_2021	CDS	113528	113819	.	-	0	Name=LOC100863386 CDS;ID=EWKMg4ru1zPvdBw+uzMEhS+PpGo.1624892354923.109544
NW_003789197	Koludarov_et_al_2021	CDS	112563	113043	.	-	0	Name=LOC100863386 CDS;ID=EWKMg4ru1zPvdBw+uzMEhS+PpGo.1624892354923.109544
NW_003789197	Koludarov_et_al_2021	CDS	112152	112238	.	-	0	Name=LOC100863386 CDS;ID=EWKMg4ru1zPvdBw+uzMEhS+PpGo.1624892354923.109544
NW_003789197	Koludarov_et_al_2021	CDS	111576	111844	.	-	0	Name=LOC100863386 CDS;ID=EWKMg4ru1zPvdBw+uzMEhS+PpGo.1624892354923.109544
NW_003789197	Koludarov_et_al_2021	CDS	111455	111499	.	-	0	Name=LOC100863386 CDS;ID=EWKMg4ru1zPvdBw+uzMEhS+PpGo.1624892354923.109544
NW_003789197	Koludarov_et_al_2021	CDS	203833	203914	.	-	0	Name=LOC100863386 CDS;ID=EWKMg4ru1zPvdBw+uzMEhS+PpGo.1624892354923.109545
NW_003789197	Koludarov_et_al_2021	CDS	195705	195827	.	-	0	Name=LOC100863386 CDS;ID=EWKMg4ru1zPvdBw+uzMEhS+PpGo.1624892354923.109545
NW_003789197	Koludarov_et_al_2021	CDS	155037	155159	.	-	0	Name=LOC100863386 CDS;ID=EWKMg4ru1zPvdBw+uzMEhS+PpGo.1624892354923.109545
NW_003789197	Koludarov_et_al_2021	CDS	138257	138376	.	-	0	Name=LOC100863386 CDS;ID=EWKMg4ru1zPvdBw+uzMEhS+PpGo.1624892354923.109545
NW_003789197	Koludarov_et_al_2021	CDS	136326	136448	.	-	0	Name=LOC100863386 CDS;ID=EWKMg4ru1zPvdBw+uzMEhS+PpGo.1624892354923.109545
NW_003789197	Koludarov_et_al_2021	CDS	127240	127472	.	-	0	Name=LOC100863386 CDS;ID=EWKMg4ru1zPvdBw+uzMEhS+PpGo.1624892354923.109545
NW_003789197	Koludarov_et_al_2021	CDS	119787	119991	.	-	0	Name=LOC100863386 CDS;ID=EWKMg4ru1zPvdBw+uzMEhS+PpGo.1624892354923.109545
NW_003789197	Koludarov_et_al_2021	CDS	114520	114831	.	-	0	Name=LOC100863386 CDS;ID=EWKMg4ru1zPvdBw+uzMEhS+PpGo.1624892354923.109545
NW_003789197	Koludarov_et_al_2021	CDS	113904	114204	.	-	0	Name=LOC100863386 CDS;ID=EWKMg4ru1zPvdBw+uzMEhS+PpGo.1624892354923.109545
NW_003789197	Koludarov_et_al_2021	CDS	113528	113819	.	-	0	Name=LOC100863386 CDS;ID=EWKMg4ru1zPvdBw+uzMEhS+PpGo.1624892354923.109545
NW_003789197	Koludarov_et_al_2021	CDS	112563	113043	.	-	0	Name=LOC100863386 CDS;ID=EWKMg4ru1zPvdBw+uzMEhS+PpGo.1624892354923.109545
NW_003789197	Koludarov_et_al_2021	CDS	111576	111844	.	-	0	Name=LOC100863386 CDS;ID=EWKMg4ru1zPvdBw+uzMEhS+PpGo.1624892354923.109545
NW_003789197	Koludarov_et_al_2021	CDS	111455	111499	.	-	0	Name=LOC100863386 CDS;ID=EWKMg4ru1zPvdBw+uzMEhS+PpGo.1624892354923.109545
NW_003789197	Koludarov_et_al_2021	CDS	203833	203914	.	-	0	Name=LOC100863386 CDS;ID=EWKMg4ru1zPvdBw+uzMEhS+PpGo.1624892354923.109546
NW_003789197	Koludarov_et_al_2021	CDS	195705	195827	.	-	0	Name=LOC100863386 CDS;ID=EWKMg4ru1zPvdBw+uzMEhS+PpGo.1624892354923.109546
NW_003789197	Koludarov_et_al_2021	CDS	155037	155159	.	-	0	Name=LOC100863386 CDS;ID=EWKMg4ru1zPvdBw+uzMEhS+PpGo.1624892354923.109546
NW_003789197	Koludarov_et_al_2021	CDS	138257	138376	.	-	0	Name=LOC100863386 CDS;ID=EWKMg4ru1zPvdBw+uzMEhS+PpGo.1624892354923.109546
NW_003789197	Koludarov_et_al_2021	CDS	136326	136448	.	-	0	Name=LOC100863386 CDS;ID=EWKMg4ru1zPvdBw+uzMEhS+PpGo.1624892354923.109546
NW_003789197	Koludarov_et_al_2021	CDS	127240	127472	.	-	0	Name=LOC100863386 CDS;ID=EWKMg4ru1zPvdBw+uzMEhS+PpGo.1624892354923.109546
NW_003789197	Koludarov_et_al_2021	CDS	119787	119991	.	-	0	Name=LOC100863386 CDS;ID=EWKMg4ru1zPvdBw+uzMEhS+PpGo.1624892354923.109546
NW_003789197	Koludarov_et_al_2021	CDS	114520	114831	.	-	0	Name=LOC100863386 CDS;ID=EWKMg4ru1zPvdBw+uzMEhS+PpGo.1624892354923.109546
NW_003789197	Koludarov_et_al_2021	CDS	113904	114204	.	-	0	Name=LOC100863386 CDS;ID=EWKMg4ru1zPvdBw+uzMEhS+PpGo.1624892354923.109546
NW_003789197	Koludarov_et_al_2021	CDS	113528	113819	.	-	0	Name=LOC100863386 CDS;ID=EWKMg4ru1zPvdBw+uzMEhS+PpGo.1624892354923.109546
NW_003789197	Koludarov_et_al_2021	CDS	112563	113043	.	-	0	Name=LOC100863386 CDS;ID=EWKMg4ru1zPvdBw+uzMEhS+PpGo.1624892354923.109546
NW_003789197	Koludarov_et_al_2021	CDS	112152	112238	.	-	0	Name=LOC100863386 CDS;ID=EWKMg4ru1zPvdBw+uzMEhS+PpGo.1624892354923.109546
NW_003789197	Koludarov_et_al_2021	CDS	111576	111844	.	-	0	Name=LOC100863386 CDS;ID=EWKMg4ru1zPvdBw+uzMEhS+PpGo.1624892354923.109546
NW_003789197	Koludarov_et_al_2021	CDS	111455	111499	.	-	0	Name=LOC100863386 CDS;ID=EWKMg4ru1zPvdBw+uzMEhS+PpGo.1624892354923.109546
NW_003789197	Koludarov_et_al_2021	CDS	1850554	1850788	.	-	0	Name=LOC100867147 CDS;ID=EWKMg4ru1zPvdBw+uzMEhS+PpGo.1624892354923.109547
NW_003789197	Koludarov_et_al_2021	CDS	1820373	1820561	.	-	0	Name=LOC100867147 CDS;ID=EWKMg4ru1zPvdBw+uzMEhS+PpGo.1624892354923.109547
NW_003789197	Koludarov_et_al_2021	CDS	1819903	1820121	.	-	0	Name=LOC100867147 CDS;ID=EWKMg4ru1zPvdBw+uzMEhS+PpGo.1624892354923.109547
NW_003789197	Koludarov_et_al_2021	CDS	1818968	1819204	.	-	0	Name=LOC100867147 CDS;ID=EWKMg4ru1zPvdBw+uzMEhS+PpGo.1624892354923.109547
NW_003789197	Koludarov_et_al_2021	CDS	1796253	1796549	.	-	0	Name=LOC100867147 CDS;ID=EWKMg4ru1zPvdBw+uzMEhS+PpGo.1624892354923.109547
NW_003789197	Koludarov_et_al_2021	CDS	1790829	1790943	.	-	0	Name=LOC100867147 CDS;ID=EWKMg4ru1zPvdBw+uzMEhS+PpGo.1624892354923.109547
NW_003789197	Koludarov_et_al_2021	CDS	1789545	1789553	.	-	0	Name=LOC100867147 CDS;ID=EWKMg4ru1zPvdBw+uzMEhS+PpGo.1624892354923.109547
NW_003789197	Koludarov_et_al_2021	CDS	1784529	1784586	.	-	0	Name=LOC100867147 CDS;ID=EWKMg4ru1zPvdBw+uzMEhS+PpGo.1624892354923.109547
NW_003789197	Koludarov_et_al_2021	CDS	1776489	1776531	.	-	0	Name=LOC100867147 CDS;ID=EWKMg4ru1zPvdBw+uzMEhS+PpGo.1624892354923.109547
NW_003789197	Koludarov_et_al_2021	CDS	1772385	1772983	.	-	0	Name=LOC100867147 CDS;ID=EWKMg4ru1zPvdBw+uzMEhS+PpGo.1624892354923.109547
NW_003789197	Koludarov_et_al_2021	CDS	1772205	1772315	.	-	0	Name=LOC100867147 CDS;ID=EWKMg4ru1zPvdBw+uzMEhS+PpGo.1624892354923.109547
NW_003789197	Koludarov_et_al_2021	CDS	1771889	1772124	.	-	0	Name=LOC100867147 CDS;ID=EWKMg4ru1zPvdBw+uzMEhS+PpGo.1624892354923.109547
NW_003789197	Koludarov_et_al_2021	CDS	1770354	1770702	.	-	0	Name=LOC100867147 CDS;ID=EWKMg4ru1zPvdBw+uzMEhS+PpGo.1624892354923.109547
NW_003789197	Koludarov_et_al_2021	CDS	1012785	1012992	.	+	0	Name=LOC100872236 CDS;ID=EWKMg4ru1zPvdBw+uzMEhS+PpGo.1624892354923.109548
NW_003789197	Koludarov_et_al_2021	CDS	1073205	1073319	.	+	0	Name=LOC100872236 CDS;ID=EWKMg4ru1zPvdBw+uzMEhS+PpGo.1624892354923.109548
NW_003789197	Koludarov_et_al_2021	CDS	1073930	1074001	.	+	0	Name=LOC100872236 CDS;ID=EWKMg4ru1zPvdBw+uzMEhS+PpGo.1624892354923.109548
NW_003789197	Koludarov_et_al_2021	CDS	1074140	1074227	.	+	0	Name=LOC100872236 CDS;ID=EWKMg4ru1zPvdBw+uzMEhS+PpGo.1624892354923.109548
NW_003789197	Koludarov_et_al_2021	CDS	1076641	1076820	.	+	0	Name=LOC100872236 CDS;ID=EWKMg4ru1zPvdBw+uzMEhS+PpGo.1624892354923.109548
NW_003789197	Koludarov_et_al_2021	CDS	1077244	1077559	.	+	0	Name=LOC100872236 CDS;ID=EWKMg4ru1zPvdBw+uzMEhS+PpGo.1624892354923.109548
NW_003789197	Koludarov_et_al_2021	CDS	1078157	1078308	.	+	0	Name=LOC100872236 CDS;ID=EWKMg4ru1zPvdBw+uzMEhS+PpGo.1624892354923.109548
NW_003789197	Koludarov_et_al_2021	CDS	2863541	2863759	.	+	0	Name=LOC100869135 CDS;ID=EWKMg4ru1zPvdBw+uzMEhS+PpGo.1624892354923.109549
NW_003789197	Koludarov_et_al_2021	CDS	2876542	2876734	.	+	0	Name=LOC100869135 CDS;ID=EWKMg4ru1zPvdBw+uzMEhS+PpGo.1624892354923.109549
NW_003789197	Koludarov_et_al_2021	CDS	2890669	2890858	.	+	0	Name=LOC100869135 CDS;ID=EWKMg4ru1zPvdBw+uzMEhS+PpGo.1624892354923.109549
NW_003789197	Koludarov_et_al_2021	CDS	2891479	2891548	.	+	0	Name=LOC100869135 CDS;ID=EWKMg4ru1zPvdBw+uzMEhS+PpGo.1624892354923.109549
NW_003789197	Koludarov_et_al_2021	CDS	2895182	2895279	.	+	0	Name=LOC100869135 CDS;ID=EWKMg4ru1zPvdBw+uzMEhS+PpGo.1624892354923.109549
NW_003789197	Koludarov_et_al_2021	CDS	2895586	2895799	.	+	0	Name=LOC100869135 CDS;ID=EWKMg4ru1zPvdBw+uzMEhS+PpGo.1624892354923.109549
NW_003789197	Koludarov_et_al_2021	CDS	2904833	2905240	.	+	0	Name=LOC100869135 CDS;ID=EWKMg4ru1zPvdBw+uzMEhS+PpGo.1624892354923.109549
NW_003789197	Koludarov_et_al_2021	CDS	2905413	2907251	.	+	0	Name=LOC100869135 CDS;ID=EWKMg4ru1zPvdBw+uzMEhS+PpGo.1624892354923.109549
NW_003789197	Koludarov_et_al_2021	CDS	2907333	2907824	.	+	0	Name=LOC100869135 CDS;ID=EWKMg4ru1zPvdBw+uzMEhS+PpGo.1624892354923.109549
NW_003789197	Koludarov_et_al_2021	CDS	2908081	2908204	.	+	0	Name=LOC100869135 CDS;ID=EWKMg4ru1zPvdBw+uzMEhS+PpGo.1624892354923.109549
NW_003789197	Koludarov_et_al_2021	CDS	2908378	2908523	.	+	0	Name=LOC100869135 CDS;ID=EWKMg4ru1zPvdBw+uzMEhS+PpGo.1624892354923.109549
NW_003789197	Koludarov_et_al_2021	CDS	2863541	2863759	.	+	0	Name=LOC100869135 CDS;ID=EWKMg4ru1zPvdBw+uzMEhS+PpGo.1624892354923.109550
NW_003789197	Koludarov_et_al_2021	CDS	2876542	2876734	.	+	0	Name=LOC100869135 CDS;ID=EWKMg4ru1zPvdBw+uzMEhS+PpGo.1624892354923.109550
NW_003789197	Koludarov_et_al_2021	CDS	2890669	2890858	.	+	0	Name=LOC100869135 CDS;ID=EWKMg4ru1zPvdBw+uzMEhS+PpGo.1624892354923.109550
NW_003789197	Koludarov_et_al_2021	CDS	2891479	2891548	.	+	0	Name=LOC100869135 CDS;ID=EWKMg4ru1zPvdBw+uzMEhS+PpGo.1624892354923.109550
NW_003789197	Koludarov_et_al_2021	CDS	2895182	2895279	.	+	0	Name=LOC100869135 CDS;ID=EWKMg4ru1zPvdBw+uzMEhS+PpGo.1624892354923.109550
NW_003789197	Koludarov_et_al_2021	CDS	2895586	2895799	.	+	0	Name=LOC100869135 CDS;ID=EWKMg4ru1zPvdBw+uzMEhS+PpGo.1624892354923.109550
NW_003789197	Koludarov_et_al_2021	CDS	2904833	2905240	.	+	0	Name=LOC100869135 CDS;ID=EWKMg4ru1zPvdBw+uzMEhS+PpGo.1624892354923.109550
NW_003789197	Koludarov_et_al_2021	CDS	2905413	2907251	.	+	0	Name=LOC100869135 CDS;ID=EWKMg4ru1zPvdBw+uzMEhS+PpGo.1624892354923.109550
NW_003789197	Koludarov_et_al_2021	CDS	2907333	2907824	.	+	0	Name=LOC100869135 CDS;ID=EWKMg4ru1zPvdBw+uzMEhS+PpGo.1624892354923.109550
NW_003789197	Koludarov_et_al_2021	CDS	2908081	2908204	.	+	0	Name=LOC100869135 CDS;ID=EWKMg4ru1zPvdBw+uzMEhS+PpGo.1624892354923.109550
NW_003789197	Koludarov_et_al_2021	CDS	2908381	2908523	.	+	0	Name=LOC100869135 CDS;ID=EWKMg4ru1zPvdBw+uzMEhS+PpGo.1624892354923.109550
NW_003789197	Koludarov_et_al_2021	CDS	1939017	1939198	.	-	0	Name=LOC100867265 CDS;ID=EWKMg4ru1zPvdBw+uzMEhS+PpGo.1624892354923.109551
NW_003789197	Koludarov_et_al_2021	CDS	1938643	1938885	.	-	0	Name=LOC100867265 CDS;ID=EWKMg4ru1zPvdBw+uzMEhS+PpGo.1624892354923.109551
NW_003789197	Koludarov_et_al_2021	CDS	1938406	1938564	.	-	0	Name=LOC100867265 CDS;ID=EWKMg4ru1zPvdBw+uzMEhS+PpGo.1624892354923.109551
NW_003789197	Koludarov_et_al_2021	CDS	1938042	1938198	.	-	0	Name=LOC100867265 CDS;ID=EWKMg4ru1zPvdBw+uzMEhS+PpGo.1624892354923.109551
NW_003789197	Koludarov_et_al_2021	CDS	1937585	1937745	.	-	0	Name=LOC100867265 CDS;ID=EWKMg4ru1zPvdBw+uzMEhS+PpGo.1624892354923.109551
NW_003789197	Koludarov_et_al_2021	CDS	1937051	1937493	.	-	0	Name=LOC100867265 CDS;ID=EWKMg4ru1zPvdBw+uzMEhS+PpGo.1624892354923.109551
NW_003789197	Koludarov_et_al_2021	CDS	1936601	1936700	.	-	0	Name=LOC100867265 CDS;ID=EWKMg4ru1zPvdBw+uzMEhS+PpGo.1624892354923.109551
NW_003789197	Koludarov_et_al_2021	CDS	1910304	1910453	.	-	0	Name=LOC100867265 CDS;ID=EWKMg4ru1zPvdBw+uzMEhS+PpGo.1624892354923.109551
NW_003789197	Koludarov_et_al_2021	CDS	749782	749794	.	-	0	Name=LOC100871873 CDS;ID=EWKMg4ru1zPvdBw+uzMEhS+PpGo.1624892354923.109552
NW_003789197	Koludarov_et_al_2021	CDS	738114	738334	.	-	0	Name=LOC100871873 CDS;ID=EWKMg4ru1zPvdBw+uzMEhS+PpGo.1624892354923.109552
NW_003789197	Koludarov_et_al_2021	CDS	723713	723959	.	-	0	Name=LOC100871873 CDS;ID=EWKMg4ru1zPvdBw+uzMEhS+PpGo.1624892354923.109552
NW_003789197	Koludarov_et_al_2021	CDS	722276	722444	.	-	0	Name=LOC100871873 CDS;ID=EWKMg4ru1zPvdBw+uzMEhS+PpGo.1624892354923.109552
NW_003789197	Koludarov_et_al_2021	CDS	721279	721795	.	-	0	Name=LOC100871873 CDS;ID=EWKMg4ru1zPvdBw+uzMEhS+PpGo.1624892354923.109552
NW_003789197	Koludarov_et_al_2021	CDS	385575	385602	.	-	0	Name=LOC100869851 CDS;ID=EWKMg4ru1zPvdBw+uzMEhS+PpGo.1624892354924.109553
NW_003789197	Koludarov_et_al_2021	CDS	363967	364189	.	-	0	Name=LOC100869851 CDS;ID=EWKMg4ru1zPvdBw+uzMEhS+PpGo.1624892354924.109553
NW_003789197	Koludarov_et_al_2021	CDS	361683	361848	.	-	0	Name=LOC100869851 CDS;ID=EWKMg4ru1zPvdBw+uzMEhS+PpGo.1624892354924.109553
NW_003789197	Koludarov_et_al_2021	CDS	673274	673336	.	+	0	Name=LOC100871400 CDS;ID=EWKMg4ru1zPvdBw+uzMEhS+PpGo.1624892354924.109554
NW_003789197	Koludarov_et_al_2021	CDS	675579	675632	.	+	0	Name=LOC100871400 CDS;ID=EWKMg4ru1zPvdBw+uzMEhS+PpGo.1624892354924.109554
NW_003789197	Koludarov_et_al_2021	CDS	676483	676570	.	+	0	Name=LOC100871400 CDS;ID=EWKMg4ru1zPvdBw+uzMEhS+PpGo.1624892354924.109554
NW_003789197	Koludarov_et_al_2021	CDS	677529	677738	.	+	0	Name=LOC100871400 CDS;ID=EWKMg4ru1zPvdBw+uzMEhS+PpGo.1624892354924.109554
NW_003789197	Koludarov_et_al_2021	CDS	678078	678330	.	+	0	Name=LOC100871400 CDS;ID=EWKMg4ru1zPvdBw+uzMEhS+PpGo.1624892354924.109554
NW_003789197	Koludarov_et_al_2021	CDS	681742	682090	.	+	0	Name=LOC100871400 CDS;ID=EWKMg4ru1zPvdBw+uzMEhS+PpGo.1624892354924.109554
NW_003789197	Koludarov_et_al_2021	CDS	683985	684341	.	+	0	Name=LOC100871400 CDS;ID=EWKMg4ru1zPvdBw+uzMEhS+PpGo.1624892354924.109554
NW_003789197	Koludarov_et_al_2021	CDS	692100	692297	.	+	0	Name=LOC100871400 CDS;ID=EWKMg4ru1zPvdBw+uzMEhS+PpGo.1624892354924.109554
NW_003789197	Koludarov_et_al_2021	CDS	692813	693697	.	+	0	Name=LOC100871400 CDS;ID=EWKMg4ru1zPvdBw+uzMEhS+PpGo.1624892354924.109554
NW_003789197	Koludarov_et_al_2021	CDS	693847	694362	.	+	0	Name=LOC100871400 CDS;ID=EWKMg4ru1zPvdBw+uzMEhS+PpGo.1624892354924.109554
NW_003789197	Koludarov_et_al_2021	CDS	694503	695312	.	+	0	Name=LOC100871400 CDS;ID=EWKMg4ru1zPvdBw+uzMEhS+PpGo.1624892354924.109554
NW_003789197	Koludarov_et_al_2021	CDS	2792975	2793240	.	+	0	Name=LOC100868905 CDS;ID=EWKMg4ru1zPvdBw+uzMEhS+PpGo.1624892354924.109555
NW_003789197	Koludarov_et_al_2021	CDS	2797516	2797731	.	+	0	Name=LOC100868905 CDS;ID=EWKMg4ru1zPvdBw+uzMEhS+PpGo.1624892354924.109555
NW_003789197	Koludarov_et_al_2021	CDS	2798568	2798900	.	+	0	Name=LOC100868905 CDS;ID=EWKMg4ru1zPvdBw+uzMEhS+PpGo.1624892354924.109555
NW_003789197	Koludarov_et_al_2021	CDS	2799360	2799682	.	+	0	Name=LOC100868905 CDS;ID=EWKMg4ru1zPvdBw+uzMEhS+PpGo.1624892354924.109555
NW_003789197	Koludarov_et_al_2021	CDS	2801208	2804427	.	+	0	Name=LOC100868905 CDS;ID=EWKMg4ru1zPvdBw+uzMEhS+PpGo.1624892354924.109555
NW_003789197	Koludarov_et_al_2021	CDS	2804954	2805289	.	+	0	Name=LOC100868905 CDS;ID=EWKMg4ru1zPvdBw+uzMEhS+PpGo.1624892354924.109555
NW_003789197	Koludarov_et_al_2021	CDS	2806472	2806671	.	+	0	Name=LOC100868905 CDS;ID=EWKMg4ru1zPvdBw+uzMEhS+PpGo.1624892354924.109555
NW_003789197	Koludarov_et_al_2021	CDS	2807438	2807624	.	+	0	Name=LOC100868905 CDS;ID=EWKMg4ru1zPvdBw+uzMEhS+PpGo.1624892354924.109555
NW_003789197	Koludarov_et_al_2021	CDS	2808112	2808390	.	+	0	Name=LOC100868905 CDS;ID=EWKMg4ru1zPvdBw+uzMEhS+PpGo.1624892354924.109555
NW_003789197	Koludarov_et_al_2021	CDS	1113524	1113662	.	-	0	Name=LOC100866909 CDS;ID=EWKMg4ru1zPvdBw+uzMEhS+PpGo.1624892354924.109556
NW_003789197	Koludarov_et_al_2021	CDS	1112314	1112394	.	-	0	Name=LOC100866909 CDS;ID=EWKMg4ru1zPvdBw+uzMEhS+PpGo.1624892354924.109556
NW_003789197	Koludarov_et_al_2021	CDS	1103673	1103932	.	-	0	Name=LOC100866909 CDS;ID=EWKMg4ru1zPvdBw+uzMEhS+PpGo.1624892354924.109556
NW_003789197	Koludarov_et_al_2021	CDS	1102583	1103362	.	-	0	Name=LOC100866909 CDS;ID=EWKMg4ru1zPvdBw+uzMEhS+PpGo.1624892354924.109556
NW_003789197	Koludarov_et_al_2021	CDS	1101431	1101652	.	-	0	Name=LOC100866909 CDS;ID=EWKMg4ru1zPvdBw+uzMEhS+PpGo.1624892354924.109556
NW_003789197	Koludarov_et_al_2021	CDS	1101138	1101352	.	-	0	Name=LOC100866909 CDS;ID=EWKMg4ru1zPvdBw+uzMEhS+PpGo.1624892354924.109556
NW_003789197	Koludarov_et_al_2021	CDS	1100988	1101054	.	-	0	Name=LOC100866909 CDS;ID=EWKMg4ru1zPvdBw+uzMEhS+PpGo.1624892354924.109556
NW_003789197	Koludarov_et_al_2021	CDS	1098752	1098883	.	-	0	Name=LOC100866909 CDS;ID=EWKMg4ru1zPvdBw+uzMEhS+PpGo.1624892354924.109556
NW_003789197	Koludarov_et_al_2021	CDS	622356	622361	.	-	0	Name=LOC100866010 CDS;ID=EWKMg4ru1zPvdBw+uzMEhS+PpGo.1624892354924.109557
NW_003789197	Koludarov_et_al_2021	CDS	609973	610184	.	-	0	Name=LOC100866010 CDS;ID=EWKMg4ru1zPvdBw+uzMEhS+PpGo.1624892354924.109557
NW_003789197	Koludarov_et_al_2021	CDS	609474	609846	.	-	0	Name=LOC100866010 CDS;ID=EWKMg4ru1zPvdBw+uzMEhS+PpGo.1624892354924.109557
NW_003789197	Koludarov_et_al_2021	CDS	607611	607844	.	-	0	Name=LOC100866010 CDS;ID=EWKMg4ru1zPvdBw+uzMEhS+PpGo.1624892354924.109557
NW_003789197	Koludarov_et_al_2021	CDS	2301260	2301407	.	+	0	Name=LOC100868560 CDS;ID=EWKMg4ru1zPvdBw+uzMEhS+PpGo.1624892354924.109558
NW_003789197	Koludarov_et_al_2021	CDS	2301734	2301893	.	+	0	Name=LOC100868560 CDS;ID=EWKMg4ru1zPvdBw+uzMEhS+PpGo.1624892354924.109558
NW_003789197	Koludarov_et_al_2021	CDS	2304244	2304426	.	+	0	Name=LOC100868560 CDS;ID=EWKMg4ru1zPvdBw+uzMEhS+PpGo.1624892354924.109558
NW_003789197	Koludarov_et_al_2021	CDS	2304918	2305236	.	+	0	Name=LOC100868560 CDS;ID=EWKMg4ru1zPvdBw+uzMEhS+PpGo.1624892354924.109558
NW_003789197	Koludarov_et_al_2021	CDS	2305684	2306464	.	+	0	Name=LOC100868560 CDS;ID=EWKMg4ru1zPvdBw+uzMEhS+PpGo.1624892354924.109558
NW_003789197	Koludarov_et_al_2021	CDS	2306577	2307290	.	+	0	Name=LOC100868560 CDS;ID=EWKMg4ru1zPvdBw+uzMEhS+PpGo.1624892354924.109558
NW_003789197	Koludarov_et_al_2021	CDS	2307362	2307531	.	+	0	Name=LOC100868560 CDS;ID=EWKMg4ru1zPvdBw+uzMEhS+PpGo.1624892354924.109558
NW_003789197	Koludarov_et_al_2021	CDS	2307605	2307779	.	+	0	Name=LOC100868560 CDS;ID=EWKMg4ru1zPvdBw+uzMEhS+PpGo.1624892354924.109558
NW_003789197	Koludarov_et_al_2021	CDS	2308054	2308140	.	+	0	Name=LOC100868560 CDS;ID=EWKMg4ru1zPvdBw+uzMEhS+PpGo.1624892354924.109558
NW_003789197	Koludarov_et_al_2021	CDS	2308337	2308585	.	+	0	Name=LOC100868560 CDS;ID=EWKMg4ru1zPvdBw+uzMEhS+PpGo.1624892354924.109558
NW_003789197	Koludarov_et_al_2021	CDS	2308658	2308801	.	+	0	Name=LOC100868560 CDS;ID=EWKMg4ru1zPvdBw+uzMEhS+PpGo.1624892354924.109558
NW_003789197	Koludarov_et_al_2021	CDS	2308914	2309066	.	+	0	Name=LOC100868560 CDS;ID=EWKMg4ru1zPvdBw+uzMEhS+PpGo.1624892354924.109558
NW_003789197	Koludarov_et_al_2021	CDS	2309135	2309257	.	+	0	Name=LOC100868560 CDS;ID=EWKMg4ru1zPvdBw+uzMEhS+PpGo.1624892354924.109558
NW_003789197	Koludarov_et_al_2021	CDS	2309677	2309757	.	+	0	Name=LOC100868560 CDS;ID=EWKMg4ru1zPvdBw+uzMEhS+PpGo.1624892354924.109558
NW_003789197	Koludarov_et_al_2021	CDS	2311080	2311322	.	+	0	Name=LOC100868560 CDS;ID=EWKMg4ru1zPvdBw+uzMEhS+PpGo.1624892354924.109558
NW_003789197	Koludarov_et_al_2021	CDS	2313288	2313327	.	+	0	Name=LOC100868560 CDS;ID=EWKMg4ru1zPvdBw+uzMEhS+PpGo.1624892354924.109558
NW_003789197	Koludarov_et_al_2021	CDS	2315074	2315117	.	+	0	Name=LOC100868560 CDS;ID=EWKMg4ru1zPvdBw+uzMEhS+PpGo.1624892354924.109558
NW_003789197	Koludarov_et_al_2021	CDS	2895197	2895279	.	+	0	Name=LOC100869135 CDS;ID=EWKMg4ru1zPvdBw+uzMEhS+PpGo.1624892354924.109559
NW_003789197	Koludarov_et_al_2021	CDS	2895586	2895799	.	+	0	Name=LOC100869135 CDS;ID=EWKMg4ru1zPvdBw+uzMEhS+PpGo.1624892354924.109559
NW_003789197	Koludarov_et_al_2021	CDS	2904833	2905240	.	+	0	Name=LOC100869135 CDS;ID=EWKMg4ru1zPvdBw+uzMEhS+PpGo.1624892354924.109559
NW_003789197	Koludarov_et_al_2021	CDS	2905413	2907251	.	+	0	Name=LOC100869135 CDS;ID=EWKMg4ru1zPvdBw+uzMEhS+PpGo.1624892354924.109559
NW_003789197	Koludarov_et_al_2021	CDS	2907333	2907824	.	+	0	Name=LOC100869135 CDS;ID=EWKMg4ru1zPvdBw+uzMEhS+PpGo.1624892354924.109559
NW_003789197	Koludarov_et_al_2021	CDS	2908081	2908204	.	+	0	Name=LOC100869135 CDS;ID=EWKMg4ru1zPvdBw+uzMEhS+PpGo.1624892354924.109559
NW_003789197	Koludarov_et_al_2021	CDS	2908378	2908523	.	+	0	Name=LOC100869135 CDS;ID=EWKMg4ru1zPvdBw+uzMEhS+PpGo.1624892354924.109559
NW_003789197	Koludarov_et_al_2021	CDS	2895197	2895279	.	+	0	Name=LOC100869135 CDS;ID=EWKMg4ru1zPvdBw+uzMEhS+PpGo.1624892354924.109560
NW_003789197	Koludarov_et_al_2021	CDS	2895586	2895799	.	+	0	Name=LOC100869135 CDS;ID=EWKMg4ru1zPvdBw+uzMEhS+PpGo.1624892354924.109560
NW_003789197	Koludarov_et_al_2021	CDS	2904833	2905240	.	+	0	Name=LOC100869135 CDS;ID=EWKMg4ru1zPvdBw+uzMEhS+PpGo.1624892354924.109560
NW_003789197	Koludarov_et_al_2021	CDS	2905413	2907251	.	+	0	Name=LOC100869135 CDS;ID=EWKMg4ru1zPvdBw+uzMEhS+PpGo.1624892354924.109560
NW_003789197	Koludarov_et_al_2021	CDS	2907333	2907824	.	+	0	Name=LOC100869135 CDS;ID=EWKMg4ru1zPvdBw+uzMEhS+PpGo.1624892354924.109560
NW_003789197	Koludarov_et_al_2021	CDS	2908081	2908204	.	+	0	Name=LOC100869135 CDS;ID=EWKMg4ru1zPvdBw+uzMEhS+PpGo.1624892354924.109560
NW_003789197	Koludarov_et_al_2021	CDS	2908378	2908523	.	+	0	Name=LOC100869135 CDS;ID=EWKMg4ru1zPvdBw+uzMEhS+PpGo.1624892354924.109560
NW_003789197	Koludarov_et_al_2021	CDS	2895197	2895279	.	+	0	Name=LOC100869135 CDS;ID=EWKMg4ru1zPvdBw+uzMEhS+PpGo.1624892354924.109561
NW_003789197	Koludarov_et_al_2021	CDS	2895586	2895799	.	+	0	Name=LOC100869135 CDS;ID=EWKMg4ru1zPvdBw+uzMEhS+PpGo.1624892354924.109561
NW_003789197	Koludarov_et_al_2021	CDS	2904833	2905240	.	+	0	Name=LOC100869135 CDS;ID=EWKMg4ru1zPvdBw+uzMEhS+PpGo.1624892354924.109561
NW_003789197	Koludarov_et_al_2021	CDS	2905413	2907251	.	+	0	Name=LOC100869135 CDS;ID=EWKMg4ru1zPvdBw+uzMEhS+PpGo.1624892354924.109561
NW_003789197	Koludarov_et_al_2021	CDS	2907333	2907824	.	+	0	Name=LOC100869135 CDS;ID=EWKMg4ru1zPvdBw+uzMEhS+PpGo.1624892354924.109561
NW_003789197	Koludarov_et_al_2021	CDS	2908081	2908204	.	+	0	Name=LOC100869135 CDS;ID=EWKMg4ru1zPvdBw+uzMEhS+PpGo.1624892354924.109561
NW_003789197	Koludarov_et_al_2021	CDS	2908378	2908523	.	+	0	Name=LOC100869135 CDS;ID=EWKMg4ru1zPvdBw+uzMEhS+PpGo.1624892354924.109561
NW_003789197	Koludarov_et_al_2021	CDS	277587	277847	.	+	0	Name=LOC100869613 CDS;ID=EWKMg4ru1zPvdBw+uzMEhS+PpGo.1624892354925.109562
NW_003789197	Koludarov_et_al_2021	CDS	277936	278194	.	+	0	Name=LOC100869613 CDS;ID=EWKMg4ru1zPvdBw+uzMEhS+PpGo.1624892354925.109562
NW_003789197	Koludarov_et_al_2021	CDS	278287	278465	.	+	0	Name=LOC100869613 CDS;ID=EWKMg4ru1zPvdBw+uzMEhS+PpGo.1624892354925.109562
NW_003789197	Koludarov_et_al_2021	CDS	278583	279035	.	+	0	Name=LOC100869613 CDS;ID=EWKMg4ru1zPvdBw+uzMEhS+PpGo.1624892354925.109562
NW_003789197	Koludarov_et_al_2021	CDS	279096	279567	.	+	0	Name=LOC100869613 CDS;ID=EWKMg4ru1zPvdBw+uzMEhS+PpGo.1624892354925.109562
NW_003789197	Koludarov_et_al_2021	CDS	279726	279970	.	+	0	Name=LOC100869613 CDS;ID=EWKMg4ru1zPvdBw+uzMEhS+PpGo.1624892354925.109562
NW_003789197	Koludarov_et_al_2021	CDS	280543	280914	.	+	0	Name=LOC100869613 CDS;ID=EWKMg4ru1zPvdBw+uzMEhS+PpGo.1624892354925.109562
NW_003789197	Koludarov_et_al_2021	CDS	282303	282423	.	+	0	Name=LOC100869613 CDS;ID=EWKMg4ru1zPvdBw+uzMEhS+PpGo.1624892354925.109562
NW_003789197	Koludarov_et_al_2021	CDS	285575	285874	.	+	0	Name=LOC100869613 CDS;ID=EWKMg4ru1zPvdBw+uzMEhS+PpGo.1624892354925.109562
NW_003789197	Koludarov_et_al_2021	CDS	285993	286190	.	+	0	Name=LOC100869613 CDS;ID=EWKMg4ru1zPvdBw+uzMEhS+PpGo.1624892354925.109562
NW_003789197	Koludarov_et_al_2021	CDS	286309	286562	.	+	0	Name=LOC100869613 CDS;ID=EWKMg4ru1zPvdBw+uzMEhS+PpGo.1624892354925.109562
NW_003789197	Koludarov_et_al_2021	CDS	286699	286944	.	+	0	Name=LOC100869613 CDS;ID=EWKMg4ru1zPvdBw+uzMEhS+PpGo.1624892354925.109562
NW_003789197	Koludarov_et_al_2021	CDS	287072	287258	.	+	0	Name=LOC100869613 CDS;ID=EWKMg4ru1zPvdBw+uzMEhS+PpGo.1624892354925.109562
NW_003789197	Koludarov_et_al_2021	CDS	287511	287804	.	+	0	Name=LOC100869613 CDS;ID=EWKMg4ru1zPvdBw+uzMEhS+PpGo.1624892354925.109562
NW_003789197	Koludarov_et_al_2021	CDS	287920	288121	.	+	0	Name=LOC100869613 CDS;ID=EWKMg4ru1zPvdBw+uzMEhS+PpGo.1624892354925.109562
NW_003789197	Koludarov_et_al_2021	CDS	288333	288539	.	+	0	Name=LOC100869613 CDS;ID=EWKMg4ru1zPvdBw+uzMEhS+PpGo.1624892354925.109562
NW_003789197	Koludarov_et_al_2021	CDS	288703	288942	.	+	0	Name=LOC100869613 CDS;ID=EWKMg4ru1zPvdBw+uzMEhS+PpGo.1624892354925.109562
NW_003789197	Koludarov_et_al_2021	CDS	289599	289813	.	+	0	Name=LOC100869613 CDS;ID=EWKMg4ru1zPvdBw+uzMEhS+PpGo.1624892354925.109562
NW_003789197	Koludarov_et_al_2021	CDS	479152	479192	.	+	0	Name=LOC100865049 CDS;ID=EWKMg4ru1zPvdBw+uzMEhS+PpGo.1624892354925.109563
NW_003789197	Koludarov_et_al_2021	CDS	479395	479529	.	+	0	Name=LOC100865049 CDS;ID=EWKMg4ru1zPvdBw+uzMEhS+PpGo.1624892354925.109563
NW_003789197	Koludarov_et_al_2021	CDS	479616	479764	.	+	0	Name=LOC100865049 CDS;ID=EWKMg4ru1zPvdBw+uzMEhS+PpGo.1624892354925.109563
NW_003789197	Koludarov_et_al_2021	CDS	482219	482356	.	+	0	Name=LOC100865049 CDS;ID=EWKMg4ru1zPvdBw+uzMEhS+PpGo.1624892354925.109563
NW_003789197	Koludarov_et_al_2021	CDS	486015	486200	.	+	0	Name=LOC100865049 CDS;ID=EWKMg4ru1zPvdBw+uzMEhS+PpGo.1624892354925.109563
NW_003789197	Koludarov_et_al_2021	CDS	486281	486431	.	+	0	Name=LOC100865049 CDS;ID=EWKMg4ru1zPvdBw+uzMEhS+PpGo.1624892354925.109563
NW_003789197	Koludarov_et_al_2021	CDS	491078	491090	.	+	0	Name=LOC100865049 CDS;ID=EWKMg4ru1zPvdBw+uzMEhS+PpGo.1624892354925.109563
NW_003789197	Koludarov_et_al_2021	CDS	543955	544089	.	+	0	Name=LOC100870447 CDS;ID=EWKMg4ru1zPvdBw+uzMEhS+PpGo.1624892354925.109564
NW_003789197	Koludarov_et_al_2021	CDS	546228	546362	.	+	0	Name=LOC100870447 CDS;ID=EWKMg4ru1zPvdBw+uzMEhS+PpGo.1624892354925.109564
NW_003789197	Koludarov_et_al_2021	CDS	546454	546649	.	+	0	Name=LOC100870447 CDS;ID=EWKMg4ru1zPvdBw+uzMEhS+PpGo.1624892354925.109564
NW_003789197	Koludarov_et_al_2021	CDS	546737	546894	.	+	0	Name=LOC100870447 CDS;ID=EWKMg4ru1zPvdBw+uzMEhS+PpGo.1624892354925.109564
NW_003789197	Koludarov_et_al_2021	CDS	546969	547201	.	+	0	Name=LOC100870447 CDS;ID=EWKMg4ru1zPvdBw+uzMEhS+PpGo.1624892354925.109564
NW_003789197	Koludarov_et_al_2021	CDS	547328	547654	.	+	0	Name=LOC100870447 CDS;ID=EWKMg4ru1zPvdBw+uzMEhS+PpGo.1624892354925.109564
NW_003789197	Koludarov_et_al_2021	CDS	547750	547886	.	+	0	Name=LOC100870447 CDS;ID=EWKMg4ru1zPvdBw+uzMEhS+PpGo.1624892354925.109564
NW_003789197	Koludarov_et_al_2021	CDS	548024	548337	.	+	0	Name=LOC100870447 CDS;ID=EWKMg4ru1zPvdBw+uzMEhS+PpGo.1624892354925.109564
NW_003789197	Koludarov_et_al_2021	CDS	548435	548694	.	+	0	Name=LOC100870447 CDS;ID=EWKMg4ru1zPvdBw+uzMEhS+PpGo.1624892354925.109564
NW_003789197	Koludarov_et_al_2021	CDS	548775	549041	.	+	0	Name=LOC100870447 CDS;ID=EWKMg4ru1zPvdBw+uzMEhS+PpGo.1624892354925.109564
NW_003789197	Koludarov_et_al_2021	CDS	549176	550419	.	+	0	Name=LOC100870447 CDS;ID=EWKMg4ru1zPvdBw+uzMEhS+PpGo.1624892354925.109564
NW_003789197	Koludarov_et_al_2021	CDS	550568	550997	.	+	0	Name=LOC100870447 CDS;ID=EWKMg4ru1zPvdBw+uzMEhS+PpGo.1624892354925.109564
NW_003789197	Koludarov_et_al_2021	CDS	551195	551535	.	+	0	Name=LOC100870447 CDS;ID=EWKMg4ru1zPvdBw+uzMEhS+PpGo.1624892354925.109564
NW_003789197	Koludarov_et_al_2021	CDS	551601	551785	.	+	0	Name=LOC100870447 CDS;ID=EWKMg4ru1zPvdBw+uzMEhS+PpGo.1624892354925.109564
NW_003789197	Koludarov_et_al_2021	CDS	552106	552387	.	+	0	Name=LOC100870447 CDS;ID=EWKMg4ru1zPvdBw+uzMEhS+PpGo.1624892354925.109564
NW_003789197	Koludarov_et_al_2021	CDS	552462	552636	.	+	0	Name=LOC100870447 CDS;ID=EWKMg4ru1zPvdBw+uzMEhS+PpGo.1624892354925.109564
NW_003789197	Koludarov_et_al_2021	CDS	553399	553672	.	+	0	Name=LOC100870447 CDS;ID=EWKMg4ru1zPvdBw+uzMEhS+PpGo.1624892354925.109564
NW_003789197	Koludarov_et_al_2021	CDS	553788	554617	.	+	0	Name=LOC100870447 CDS;ID=EWKMg4ru1zPvdBw+uzMEhS+PpGo.1624892354925.109564
NW_003789197	Koludarov_et_al_2021	CDS	2288212	2288340	.	-	0	Name=LOC100872829 CDS;ID=EWKMg4ru1zPvdBw+uzMEhS+PpGo.1624892354925.109565
NW_003789197	Koludarov_et_al_2021	CDS	2286779	2288072	.	-	0	Name=LOC100872829 CDS;ID=EWKMg4ru1zPvdBw+uzMEhS+PpGo.1624892354925.109565
NW_003789197	Koludarov_et_al_2021	CDS	2282263	2282417	.	-	0	Name=LOC100872829 CDS;ID=EWKMg4ru1zPvdBw+uzMEhS+PpGo.1624892354925.109565
NW_003789197	Koludarov_et_al_2021	CDS	2281550	2281651	.	-	0	Name=LOC100872829 CDS;ID=EWKMg4ru1zPvdBw+uzMEhS+PpGo.1624892354925.109565
NW_003789197	Koludarov_et_al_2021	CDS	2280433	2280623	.	-	0	Name=LOC100872829 CDS;ID=EWKMg4ru1zPvdBw+uzMEhS+PpGo.1624892354925.109565
NW_003789197	Koludarov_et_al_2021	CDS	2279878	2280010	.	-	0	Name=LOC100872829 CDS;ID=EWKMg4ru1zPvdBw+uzMEhS+PpGo.1624892354925.109565
NW_003789197	Koludarov_et_al_2021	CDS	2279659	2279782	.	-	0	Name=LOC100872829 CDS;ID=EWKMg4ru1zPvdBw+uzMEhS+PpGo.1624892354925.109565
NW_003789197	Koludarov_et_al_2021	CDS	2277978	2279554	.	-	0	Name=LOC100872829 CDS;ID=EWKMg4ru1zPvdBw+uzMEhS+PpGo.1624892354925.109565
NW_003789197	Koludarov_et_al_2021	CDS	658331	658408	.	+	0	Name=LOC100866671 CDS;ID=EWKMg4ru1zPvdBw+uzMEhS+PpGo.1624892354925.109566
NW_003789197	Koludarov_et_al_2021	CDS	659181	659407	.	+	0	Name=LOC100866671 CDS;ID=EWKMg4ru1zPvdBw+uzMEhS+PpGo.1624892354925.109566
NW_003789197	Koludarov_et_al_2021	CDS	659637	659754	.	+	0	Name=LOC100866671 CDS;ID=EWKMg4ru1zPvdBw+uzMEhS+PpGo.1624892354925.109566
NW_003789197	Koludarov_et_al_2021	CDS	659865	660194	.	+	0	Name=LOC100866671 CDS;ID=EWKMg4ru1zPvdBw+uzMEhS+PpGo.1624892354925.109566
NW_003789197	Koludarov_et_al_2021	CDS	662600	662712	.	+	0	Name=LOC100866671 CDS;ID=EWKMg4ru1zPvdBw+uzMEhS+PpGo.1624892354925.109566
NW_003789197	Koludarov_et_al_2021	CDS	662861	663153	.	+	0	Name=LOC100866671 CDS;ID=EWKMg4ru1zPvdBw+uzMEhS+PpGo.1624892354925.109566
NW_003789197	Koludarov_et_al_2021	CDS	663264	663336	.	+	0	Name=LOC100866671 CDS;ID=EWKMg4ru1zPvdBw+uzMEhS+PpGo.1624892354925.109566
NW_003789197	Koludarov_et_al_2021	CDS	667443	667696	.	+	0	Name=LOC100866671 CDS;ID=EWKMg4ru1zPvdBw+uzMEhS+PpGo.1624892354925.109566
NW_003789197	Koludarov_et_al_2021	CDS	668157	668321	.	+	0	Name=LOC100866671 CDS;ID=EWKMg4ru1zPvdBw+uzMEhS+PpGo.1624892354925.109566
NW_003789197	Koludarov_et_al_2021	CDS	1940390	1940457	.	+	0	Name=LOC100867389 CDS;ID=EWKMg4ru1zPvdBw+uzMEhS+PpGo.1624892354925.109567
NW_003789197	Koludarov_et_al_2021	CDS	1941022	1941289	.	+	0	Name=LOC100867389 CDS;ID=EWKMg4ru1zPvdBw+uzMEhS+PpGo.1624892354925.109567
NW_003789197	Koludarov_et_al_2021	CDS	1941728	1942573	.	+	0	Name=LOC100867389 CDS;ID=EWKMg4ru1zPvdBw+uzMEhS+PpGo.1624892354925.109567
NW_003789197	Koludarov_et_al_2021	CDS	1943287	1943730	.	+	0	Name=LOC100867389 CDS;ID=EWKMg4ru1zPvdBw+uzMEhS+PpGo.1624892354925.109567
NW_003789197	Koludarov_et_al_2021	CDS	1943822	1944232	.	+	0	Name=LOC100867389 CDS;ID=EWKMg4ru1zPvdBw+uzMEhS+PpGo.1624892354925.109567
NW_003789197	Koludarov_et_al_2021	CDS	1944328	1944893	.	+	0	Name=LOC100867389 CDS;ID=EWKMg4ru1zPvdBw+uzMEhS+PpGo.1624892354925.109567
NW_003789197	Koludarov_et_al_2021	CDS	1945065	1945980	.	+	0	Name=LOC100867389 CDS;ID=EWKMg4ru1zPvdBw+uzMEhS+PpGo.1624892354925.109567
NW_003789197	Koludarov_et_al_2021	CDS	1946070	1946426	.	+	0	Name=LOC100867389 CDS;ID=EWKMg4ru1zPvdBw+uzMEhS+PpGo.1624892354925.109567
NW_003789197	Koludarov_et_al_2021	CDS	1946509	1946700	.	+	0	Name=LOC100867389 CDS;ID=EWKMg4ru1zPvdBw+uzMEhS+PpGo.1624892354925.109567
NW_003789197	Koludarov_et_al_2021	CDS	1946770	1947282	.	+	0	Name=LOC100867389 CDS;ID=EWKMg4ru1zPvdBw+uzMEhS+PpGo.1624892354925.109567
NW_003789197	Koludarov_et_al_2021	CDS	1947453	1948031	.	+	0	Name=LOC100867389 CDS;ID=EWKMg4ru1zPvdBw+uzMEhS+PpGo.1624892354925.109567
NW_003789197	Koludarov_et_al_2021	CDS	1948107	1948536	.	+	0	Name=LOC100867389 CDS;ID=EWKMg4ru1zPvdBw+uzMEhS+PpGo.1624892354925.109567
NW_003789197	Koludarov_et_al_2021	CDS	1948633	1948915	.	+	0	Name=LOC100867389 CDS;ID=EWKMg4ru1zPvdBw+uzMEhS+PpGo.1624892354925.109567
NW_003789197	Koludarov_et_al_2021	CDS	1949014	1949227	.	+	0	Name=LOC100867389 CDS;ID=EWKMg4ru1zPvdBw+uzMEhS+PpGo.1624892354925.109567
NW_003789197	Koludarov_et_al_2021	CDS	1949314	1949499	.	+	0	Name=LOC100867389 CDS;ID=EWKMg4ru1zPvdBw+uzMEhS+PpGo.1624892354925.109567
NW_003789197	Koludarov_et_al_2021	CDS	1949578	1949718	.	+	0	Name=LOC100867389 CDS;ID=EWKMg4ru1zPvdBw+uzMEhS+PpGo.1624892354925.109567
NW_003789197	Koludarov_et_al_2021	CDS	1949820	1950060	.	+	0	Name=LOC100867389 CDS;ID=EWKMg4ru1zPvdBw+uzMEhS+PpGo.1624892354925.109567
NW_003789197	Koludarov_et_al_2021	CDS	1950146	1950261	.	+	0	Name=LOC100867389 CDS;ID=EWKMg4ru1zPvdBw+uzMEhS+PpGo.1624892354925.109567
NW_003789197	Koludarov_et_al_2021	CDS	1940390	1940457	.	+	0	Name=LOC100867389 CDS;ID=EWKMg4ru1zPvdBw+uzMEhS+PpGo.1624892354925.109568
NW_003789197	Koludarov_et_al_2021	CDS	1941022	1941289	.	+	0	Name=LOC100867389 CDS;ID=EWKMg4ru1zPvdBw+uzMEhS+PpGo.1624892354925.109568
NW_003789197	Koludarov_et_al_2021	CDS	1941728	1942573	.	+	0	Name=LOC100867389 CDS;ID=EWKMg4ru1zPvdBw+uzMEhS+PpGo.1624892354925.109568
NW_003789197	Koludarov_et_al_2021	CDS	1943362	1943730	.	+	0	Name=LOC100867389 CDS;ID=EWKMg4ru1zPvdBw+uzMEhS+PpGo.1624892354925.109568
NW_003789197	Koludarov_et_al_2021	CDS	1943822	1944232	.	+	0	Name=LOC100867389 CDS;ID=EWKMg4ru1zPvdBw+uzMEhS+PpGo.1624892354925.109568
NW_003789197	Koludarov_et_al_2021	CDS	1944328	1944893	.	+	0	Name=LOC100867389 CDS;ID=EWKMg4ru1zPvdBw+uzMEhS+PpGo.1624892354925.109568
NW_003789197	Koludarov_et_al_2021	CDS	1945065	1945980	.	+	0	Name=LOC100867389 CDS;ID=EWKMg4ru1zPvdBw+uzMEhS+PpGo.1624892354925.109568
NW_003789197	Koludarov_et_al_2021	CDS	1946070	1946426	.	+	0	Name=LOC100867389 CDS;ID=EWKMg4ru1zPvdBw+uzMEhS+PpGo.1624892354925.109568
NW_003789197	Koludarov_et_al_2021	CDS	1946509	1946700	.	+	0	Name=LOC100867389 CDS;ID=EWKMg4ru1zPvdBw+uzMEhS+PpGo.1624892354925.109568
NW_003789197	Koludarov_et_al_2021	CDS	1946770	1947282	.	+	0	Name=LOC100867389 CDS;ID=EWKMg4ru1zPvdBw+uzMEhS+PpGo.1624892354925.109568
NW_003789197	Koludarov_et_al_2021	CDS	1947453	1948031	.	+	0	Name=LOC100867389 CDS;ID=EWKMg4ru1zPvdBw+uzMEhS+PpGo.1624892354925.109568
NW_003789197	Koludarov_et_al_2021	CDS	1948107	1948536	.	+	0	Name=LOC100867389 CDS;ID=EWKMg4ru1zPvdBw+uzMEhS+PpGo.1624892354925.109568
NW_003789197	Koludarov_et_al_2021	CDS	1948633	1948915	.	+	0	Name=LOC100867389 CDS;ID=EWKMg4ru1zPvdBw+uzMEhS+PpGo.1624892354925.109568
NW_003789197	Koludarov_et_al_2021	CDS	1949014	1949227	.	+	0	Name=LOC100867389 CDS;ID=EWKMg4ru1zPvdBw+uzMEhS+PpGo.1624892354925.109568
NW_003789197	Koludarov_et_al_2021	CDS	1949314	1949499	.	+	0	Name=LOC100867389 CDS;ID=EWKMg4ru1zPvdBw+uzMEhS+PpGo.1624892354925.109568
NW_003789197	Koludarov_et_al_2021	CDS	1949578	1949718	.	+	0	Name=LOC100867389 CDS;ID=EWKMg4ru1zPvdBw+uzMEhS+PpGo.1624892354925.109568
NW_003789197	Koludarov_et_al_2021	CDS	1949820	1950060	.	+	0	Name=LOC100867389 CDS;ID=EWKMg4ru1zPvdBw+uzMEhS+PpGo.1624892354925.109568
NW_003789197	Koludarov_et_al_2021	CDS	1950146	1950261	.	+	0	Name=LOC100867389 CDS;ID=EWKMg4ru1zPvdBw+uzMEhS+PpGo.1624892354925.109568
NW_003789197	Koludarov_et_al_2021	CDS	498309	498419	.	-	0	Name=LOC100865812 CDS;ID=EWKMg4ru1zPvdBw+uzMEhS+PpGo.1624892354926.109569
NW_003789197	Koludarov_et_al_2021	CDS	497447	497616	.	-	0	Name=LOC100865812 CDS;ID=EWKMg4ru1zPvdBw+uzMEhS+PpGo.1624892354926.109569
NW_003789197	Koludarov_et_al_2021	CDS	496888	497090	.	-	0	Name=LOC100865812 CDS;ID=EWKMg4ru1zPvdBw+uzMEhS+PpGo.1624892354926.109569
NW_003789197	Koludarov_et_al_2021	CDS	496260	496691	.	-	0	Name=LOC100865812 CDS;ID=EWKMg4ru1zPvdBw+uzMEhS+PpGo.1624892354926.109569
NW_003789197	Koludarov_et_al_2021	CDS	495983	496043	.	-	0	Name=LOC100865812 CDS;ID=EWKMg4ru1zPvdBw+uzMEhS+PpGo.1624892354926.109569
NW_003789197	Koludarov_et_al_2021	CDS	495752	495900	.	-	0	Name=LOC100865812 CDS;ID=EWKMg4ru1zPvdBw+uzMEhS+PpGo.1624892354926.109569
NW_003789197	Koludarov_et_al_2021	CDS	495521	495674	.	-	0	Name=LOC100865812 CDS;ID=EWKMg4ru1zPvdBw+uzMEhS+PpGo.1624892354926.109569
NW_003789197	Koludarov_et_al_2021	CDS	495143	495437	.	-	0	Name=LOC100865812 CDS;ID=EWKMg4ru1zPvdBw+uzMEhS+PpGo.1624892354926.109569
NW_003789197	Koludarov_et_al_2021	CDS	494872	495043	.	-	0	Name=LOC100865812 CDS;ID=EWKMg4ru1zPvdBw+uzMEhS+PpGo.1624892354926.109569
NW_003789197	Koludarov_et_al_2021	CDS	494560	494785	.	-	0	Name=LOC100865812 CDS;ID=EWKMg4ru1zPvdBw+uzMEhS+PpGo.1624892354926.109569
NW_003789197	Koludarov_et_al_2021	CDS	494292	494466	.	-	0	Name=LOC100865812 CDS;ID=EWKMg4ru1zPvdBw+uzMEhS+PpGo.1624892354926.109569
NW_003789197	Koludarov_et_al_2021	CDS	490995	491204	.	-	0	Name=LOC100865812 CDS;ID=EWKMg4ru1zPvdBw+uzMEhS+PpGo.1624892354926.109569
NW_003789197	Koludarov_et_al_2021	CDS	490412	490752	.	-	0	Name=LOC100865812 CDS;ID=EWKMg4ru1zPvdBw+uzMEhS+PpGo.1624892354926.109569
NW_003789197	Koludarov_et_al_2021	CDS	490101	490333	.	-	0	Name=LOC100865812 CDS;ID=EWKMg4ru1zPvdBw+uzMEhS+PpGo.1624892354926.109569
NW_003789197	Koludarov_et_al_2021	CDS	489387	489576	.	-	0	Name=LOC100865812 CDS;ID=EWKMg4ru1zPvdBw+uzMEhS+PpGo.1624892354926.109569
NW_003789197	Koludarov_et_al_2021	CDS	488913	489322	.	-	0	Name=LOC100865812 CDS;ID=EWKMg4ru1zPvdBw+uzMEhS+PpGo.1624892354926.109569
NW_003789197	Koludarov_et_al_2021	CDS	488669	488672	.	-	0	Name=LOC100865812 CDS;ID=EWKMg4ru1zPvdBw+uzMEhS+PpGo.1624892354926.109569
NW_003789197	Koludarov_et_al_2021	CDS	317753	317869	.	-	0	Name=LOC100863988 CDS;ID=EWKMg4ru1zPvdBw+uzMEhS+PpGo.1624892354926.109570
NW_003789197	Koludarov_et_al_2021	CDS	317599	317673	.	-	0	Name=LOC100863988 CDS;ID=EWKMg4ru1zPvdBw+uzMEhS+PpGo.1624892354926.109570
NW_003789197	Koludarov_et_al_2021	CDS	317201	317270	.	-	0	Name=LOC100863988 CDS;ID=EWKMg4ru1zPvdBw+uzMEhS+PpGo.1624892354926.109570
NW_003789197	Koludarov_et_al_2021	CDS	316740	317077	.	-	0	Name=LOC100863988 CDS;ID=EWKMg4ru1zPvdBw+uzMEhS+PpGo.1624892354926.109570
NW_003789197	Koludarov_et_al_2021	CDS	316437	316667	.	-	0	Name=LOC100863988 CDS;ID=EWKMg4ru1zPvdBw+uzMEhS+PpGo.1624892354926.109570
NW_003789197	Koludarov_et_al_2021	CDS	316108	316262	.	-	0	Name=LOC100863988 CDS;ID=EWKMg4ru1zPvdBw+uzMEhS+PpGo.1624892354926.109570
NW_003789197	Koludarov_et_al_2021	CDS	315489	316020	.	-	0	Name=LOC100863988 CDS;ID=EWKMg4ru1zPvdBw+uzMEhS+PpGo.1624892354926.109570
NW_003789197	Koludarov_et_al_2021	CDS	315050	315291	.	-	0	Name=LOC100863988 CDS;ID=EWKMg4ru1zPvdBw+uzMEhS+PpGo.1624892354926.109570
NW_003789197	Koludarov_et_al_2021	CDS	314263	314937	.	-	0	Name=LOC100863988 CDS;ID=EWKMg4ru1zPvdBw+uzMEhS+PpGo.1624892354926.109570
NW_003789197	Koludarov_et_al_2021	CDS	313147	314119	.	-	0	Name=LOC100863988 CDS;ID=EWKMg4ru1zPvdBw+uzMEhS+PpGo.1624892354926.109570
NW_003789197	Koludarov_et_al_2021	CDS	309273	313073	.	-	0	Name=LOC100863988 CDS;ID=EWKMg4ru1zPvdBw+uzMEhS+PpGo.1624892354926.109570
NW_003789197	Koludarov_et_al_2021	CDS	308881	309009	.	-	0	Name=LOC100863988 CDS;ID=EWKMg4ru1zPvdBw+uzMEhS+PpGo.1624892354926.109570
NW_003789197	Koludarov_et_al_2021	CDS	308627	308710	.	-	0	Name=LOC100863988 CDS;ID=EWKMg4ru1zPvdBw+uzMEhS+PpGo.1624892354926.109570
NW_003789197	Koludarov_et_al_2021	CDS	250698	250727	.	+	0	Name=LOC100864102 CDS;ID=EWKMg4ru1zPvdBw+uzMEhS+PpGo.1624892354926.109571
NW_003789197	Koludarov_et_al_2021	CDS	251613	251741	.	+	0	Name=LOC100864102 CDS;ID=EWKMg4ru1zPvdBw+uzMEhS+PpGo.1624892354926.109571
NW_003789197	Koludarov_et_al_2021	CDS	251908	252199	.	+	0	Name=LOC100864102 CDS;ID=EWKMg4ru1zPvdBw+uzMEhS+PpGo.1624892354926.109571
NW_003789197	Koludarov_et_al_2021	CDS	252292	252479	.	+	0	Name=LOC100864102 CDS;ID=EWKMg4ru1zPvdBw+uzMEhS+PpGo.1624892354926.109571
NW_003789197	Koludarov_et_al_2021	CDS	252600	252875	.	+	0	Name=LOC100864102 CDS;ID=EWKMg4ru1zPvdBw+uzMEhS+PpGo.1624892354926.109571
NW_003789197	Koludarov_et_al_2021	CDS	252972	253115	.	+	0	Name=LOC100864102 CDS;ID=EWKMg4ru1zPvdBw+uzMEhS+PpGo.1624892354926.109571
NW_003789197	Koludarov_et_al_2021	CDS	253201	253451	.	+	0	Name=LOC100864102 CDS;ID=EWKMg4ru1zPvdBw+uzMEhS+PpGo.1624892354926.109571
NW_003789197	Koludarov_et_al_2021	CDS	253547	253756	.	+	0	Name=LOC100864102 CDS;ID=EWKMg4ru1zPvdBw+uzMEhS+PpGo.1624892354926.109571
NW_003789197	Koludarov_et_al_2021	CDS	253998	254130	.	+	0	Name=LOC100864102 CDS;ID=EWKMg4ru1zPvdBw+uzMEhS+PpGo.1624892354926.109571
NW_003789197	Koludarov_et_al_2021	CDS	254230	254438	.	+	0	Name=LOC100864102 CDS;ID=EWKMg4ru1zPvdBw+uzMEhS+PpGo.1624892354926.109571
NW_003789197	Koludarov_et_al_2021	CDS	254584	254761	.	+	0	Name=LOC100864102 CDS;ID=EWKMg4ru1zPvdBw+uzMEhS+PpGo.1624892354926.109571
NW_003789197	Koludarov_et_al_2021	CDS	254853	255161	.	+	0	Name=LOC100864102 CDS;ID=EWKMg4ru1zPvdBw+uzMEhS+PpGo.1624892354926.109571
NW_003789197	Koludarov_et_al_2021	CDS	255237	255464	.	+	0	Name=LOC100864102 CDS;ID=EWKMg4ru1zPvdBw+uzMEhS+PpGo.1624892354926.109571
NW_003789197	Koludarov_et_al_2021	CDS	255837	256108	.	+	0	Name=LOC100864102 CDS;ID=EWKMg4ru1zPvdBw+uzMEhS+PpGo.1624892354926.109571
NW_003789197	Koludarov_et_al_2021	CDS	256203	256448	.	+	0	Name=LOC100864102 CDS;ID=EWKMg4ru1zPvdBw+uzMEhS+PpGo.1624892354926.109571
NW_003789197	Koludarov_et_al_2021	CDS	256677	257140	.	+	0	Name=LOC100864102 CDS;ID=EWKMg4ru1zPvdBw+uzMEhS+PpGo.1624892354926.109571
NW_003789197	Koludarov_et_al_2021	CDS	258501	258781	.	+	0	Name=LOC100864102 CDS;ID=EWKMg4ru1zPvdBw+uzMEhS+PpGo.1624892354926.109571
NW_003789197	Koludarov_et_al_2021	CDS	258982	259583	.	+	0	Name=LOC100864102 CDS;ID=EWKMg4ru1zPvdBw+uzMEhS+PpGo.1624892354926.109571
NW_003789197	Koludarov_et_al_2021	CDS	479152	479192	.	+	0	Name=LOC100865049 CDS;ID=EWKMg4ru1zPvdBw+uzMEhS+PpGo.1624892354926.109572
NW_003789197	Koludarov_et_al_2021	CDS	479395	479529	.	+	0	Name=LOC100865049 CDS;ID=EWKMg4ru1zPvdBw+uzMEhS+PpGo.1624892354926.109572
NW_003789197	Koludarov_et_al_2021	CDS	479616	479764	.	+	0	Name=LOC100865049 CDS;ID=EWKMg4ru1zPvdBw+uzMEhS+PpGo.1624892354926.109572
NW_003789197	Koludarov_et_al_2021	CDS	482219	482356	.	+	0	Name=LOC100865049 CDS;ID=EWKMg4ru1zPvdBw+uzMEhS+PpGo.1624892354926.109572
NW_003789197	Koludarov_et_al_2021	CDS	486015	486200	.	+	0	Name=LOC100865049 CDS;ID=EWKMg4ru1zPvdBw+uzMEhS+PpGo.1624892354926.109572
NW_003789197	Koludarov_et_al_2021	CDS	486281	486431	.	+	0	Name=LOC100865049 CDS;ID=EWKMg4ru1zPvdBw+uzMEhS+PpGo.1624892354926.109572
NW_003789197	Koludarov_et_al_2021	CDS	486658	486796	.	+	0	Name=LOC100865049 CDS;ID=EWKMg4ru1zPvdBw+uzMEhS+PpGo.1624892354926.109572
NW_003789197	Koludarov_et_al_2021	CDS	223788	223945	.	-	0	Name=LOC100864218 CDS;ID=EWKMg4ru1zPvdBw+uzMEhS+PpGo.1624892354926.109573
NW_003789197	Koludarov_et_al_2021	CDS	222210	222651	.	-	0	Name=LOC100864218 CDS;ID=EWKMg4ru1zPvdBw+uzMEhS+PpGo.1624892354926.109573
NW_003789197	Koludarov_et_al_2021	CDS	221892	222137	.	-	0	Name=LOC100864218 CDS;ID=EWKMg4ru1zPvdBw+uzMEhS+PpGo.1624892354926.109573
NW_003789197	Koludarov_et_al_2021	CDS	221344	221835	.	-	0	Name=LOC100864218 CDS;ID=EWKMg4ru1zPvdBw+uzMEhS+PpGo.1624892354926.109573
NW_003789197	Koludarov_et_al_2021	CDS	220608	221127	.	-	0	Name=LOC100864218 CDS;ID=EWKMg4ru1zPvdBw+uzMEhS+PpGo.1624892354926.109573
NW_003789197	Koludarov_et_al_2021	CDS	220341	220526	.	-	0	Name=LOC100864218 CDS;ID=EWKMg4ru1zPvdBw+uzMEhS+PpGo.1624892354926.109573
NW_003789197	Koludarov_et_al_2021	CDS	219526	220265	.	-	0	Name=LOC100864218 CDS;ID=EWKMg4ru1zPvdBw+uzMEhS+PpGo.1624892354926.109573
NW_003789197	Koludarov_et_al_2021	CDS	219262	219424	.	-	0	Name=LOC100864218 CDS;ID=EWKMg4ru1zPvdBw+uzMEhS+PpGo.1624892354926.109573
NW_003789197	Koludarov_et_al_2021	CDS	218103	219179	.	-	0	Name=LOC100864218 CDS;ID=EWKMg4ru1zPvdBw+uzMEhS+PpGo.1624892354926.109573
NW_003789197	Koludarov_et_al_2021	CDS	217765	218032	.	-	0	Name=LOC100864218 CDS;ID=EWKMg4ru1zPvdBw+uzMEhS+PpGo.1624892354926.109573
NW_003789197	Koludarov_et_al_2021	CDS	573727	573786	.	+	0	Name=LOC100870808 CDS;ID=EWKMg4ru1zPvdBw+uzMEhS+PpGo.1624892354926.109574
NW_003789197	Koludarov_et_al_2021	CDS	574193	574279	.	+	0	Name=LOC100870808 CDS;ID=EWKMg4ru1zPvdBw+uzMEhS+PpGo.1624892354926.109574
NW_003789197	Koludarov_et_al_2021	CDS	575271	575714	.	+	0	Name=LOC100870808 CDS;ID=EWKMg4ru1zPvdBw+uzMEhS+PpGo.1624892354926.109574
NW_003789197	Koludarov_et_al_2021	CDS	575795	575990	.	+	0	Name=LOC100870808 CDS;ID=EWKMg4ru1zPvdBw+uzMEhS+PpGo.1624892354926.109574
NW_003789197	Koludarov_et_al_2021	CDS	576079	576387	.	+	0	Name=LOC100870808 CDS;ID=EWKMg4ru1zPvdBw+uzMEhS+PpGo.1624892354926.109574
NW_003789197	Koludarov_et_al_2021	CDS	576475	576651	.	+	0	Name=LOC100870808 CDS;ID=EWKMg4ru1zPvdBw+uzMEhS+PpGo.1624892354926.109574
NW_003789197	Koludarov_et_al_2021	CDS	576723	576941	.	+	0	Name=LOC100870808 CDS;ID=EWKMg4ru1zPvdBw+uzMEhS+PpGo.1624892354926.109574
NW_003789197	Koludarov_et_al_2021	CDS	577183	577368	.	+	0	Name=LOC100870808 CDS;ID=EWKMg4ru1zPvdBw+uzMEhS+PpGo.1624892354926.109574
NW_003789197	Koludarov_et_al_2021	CDS	577455	577706	.	+	0	Name=LOC100870808 CDS;ID=EWKMg4ru1zPvdBw+uzMEhS+PpGo.1624892354926.109574
NW_003789197	Koludarov_et_al_2021	CDS	577868	578171	.	+	0	Name=LOC100870808 CDS;ID=EWKMg4ru1zPvdBw+uzMEhS+PpGo.1624892354926.109574
NW_003789197	Koludarov_et_al_2021	CDS	578274	578471	.	+	0	Name=LOC100870808 CDS;ID=EWKMg4ru1zPvdBw+uzMEhS+PpGo.1624892354926.109574
NW_003789197	Koludarov_et_al_2021	CDS	579112	579299	.	+	0	Name=LOC100870808 CDS;ID=EWKMg4ru1zPvdBw+uzMEhS+PpGo.1624892354926.109574
NW_003789197	Koludarov_et_al_2021	CDS	518315	518348	.	-	0	Name=LOC100870328 CDS;ID=EWKMg4ru1zPvdBw+uzMEhS+PpGo.1624892354926.109575
NW_003789197	Koludarov_et_al_2021	CDS	517822	517989	.	-	0	Name=LOC100870328 CDS;ID=EWKMg4ru1zPvdBw+uzMEhS+PpGo.1624892354926.109575
NW_003789197	Koludarov_et_al_2021	CDS	517543	517634	.	-	0	Name=LOC100870328 CDS;ID=EWKMg4ru1zPvdBw+uzMEhS+PpGo.1624892354926.109575
NW_003789197	Koludarov_et_al_2021	CDS	517179	517410	.	-	0	Name=LOC100870328 CDS;ID=EWKMg4ru1zPvdBw+uzMEhS+PpGo.1624892354926.109575
NW_003789197	Koludarov_et_al_2021	CDS	516142	516255	.	-	0	Name=LOC100870328 CDS;ID=EWKMg4ru1zPvdBw+uzMEhS+PpGo.1624892354926.109575
NW_003789197	Koludarov_et_al_2021	CDS	513216	513467	.	-	0	Name=LOC100870328 CDS;ID=EWKMg4ru1zPvdBw+uzMEhS+PpGo.1624892354926.109575
NW_003789197	Koludarov_et_al_2021	CDS	2830356	2830637	.	+	0	Name=LOC100863158 CDS;ID=EWKMg4ru1zPvdBw+uzMEhS+PpGo.1624892354927.109576
NW_003789197	Koludarov_et_al_2021	CDS	2831918	2832133	.	+	0	Name=LOC100863158 CDS;ID=EWKMg4ru1zPvdBw+uzMEhS+PpGo.1624892354927.109576
NW_003789197	Koludarov_et_al_2021	CDS	2832417	2832718	.	+	0	Name=LOC100863158 CDS;ID=EWKMg4ru1zPvdBw+uzMEhS+PpGo.1624892354927.109576
NW_003789197	Koludarov_et_al_2021	CDS	2832869	2833056	.	+	0	Name=LOC100863158 CDS;ID=EWKMg4ru1zPvdBw+uzMEhS+PpGo.1624892354927.109576
NW_003789197	Koludarov_et_al_2021	CDS	2833786	2834312	.	+	0	Name=LOC100863158 CDS;ID=EWKMg4ru1zPvdBw+uzMEhS+PpGo.1624892354927.109576
NW_003789197	Koludarov_et_al_2021	CDS	2834735	2835382	.	+	0	Name=LOC100863158 CDS;ID=EWKMg4ru1zPvdBw+uzMEhS+PpGo.1624892354927.109576
NW_003789197	Koludarov_et_al_2021	CDS	655713	655883	.	-	1	Name=LOC100866550 CDS;ID=EWKMg4ru1zPvdBw+uzMEhS+PpGo.1624892354927.109577
NW_003789197	Koludarov_et_al_2021	CDS	651891	651970	.	-	1	Name=LOC100866550 CDS;ID=EWKMg4ru1zPvdBw+uzMEhS+PpGo.1624892354927.109577
NW_003789197	Koludarov_et_al_2021	CDS	651339	651583	.	-	1	Name=LOC100866550 CDS;ID=EWKMg4ru1zPvdBw+uzMEhS+PpGo.1624892354927.109577
NW_003789197	Koludarov_et_al_2021	CDS	588649	588699	.	-	0	Name=LOC100865763 CDS;ID=EWKMg4ru1zPvdBw+uzMEhS+PpGo.1624892354927.109578
NW_003789197	Koludarov_et_al_2021	CDS	588117	588303	.	-	0	Name=LOC100865763 CDS;ID=EWKMg4ru1zPvdBw+uzMEhS+PpGo.1624892354927.109578
NW_003789197	Koludarov_et_al_2021	CDS	587756	587971	.	-	0	Name=LOC100865763 CDS;ID=EWKMg4ru1zPvdBw+uzMEhS+PpGo.1624892354927.109578
NW_003789197	Koludarov_et_al_2021	CDS	587476	587651	.	-	0	Name=LOC100865763 CDS;ID=EWKMg4ru1zPvdBw+uzMEhS+PpGo.1624892354927.109578
NW_003789197	Koludarov_et_al_2021	CDS	587228	587364	.	-	0	Name=LOC100865763 CDS;ID=EWKMg4ru1zPvdBw+uzMEhS+PpGo.1624892354927.109578
NW_003789197	Koludarov_et_al_2021	CDS	587025	587127	.	-	0	Name=LOC100865763 CDS;ID=EWKMg4ru1zPvdBw+uzMEhS+PpGo.1624892354927.109578
NW_003789197	Koludarov_et_al_2021	CDS	586837	586965	.	-	0	Name=LOC100865763 CDS;ID=EWKMg4ru1zPvdBw+uzMEhS+PpGo.1624892354927.109578
NW_003789197	Koludarov_et_al_2021	CDS	586470	586761	.	-	0	Name=LOC100865763 CDS;ID=EWKMg4ru1zPvdBw+uzMEhS+PpGo.1624892354927.109578
NW_003789197	Koludarov_et_al_2021	CDS	586162	586320	.	-	0	Name=LOC100865763 CDS;ID=EWKMg4ru1zPvdBw+uzMEhS+PpGo.1624892354927.109578
NW_003789197	Koludarov_et_al_2021	CDS	585421	585561	.	-	0	Name=LOC100865763 CDS;ID=EWKMg4ru1zPvdBw+uzMEhS+PpGo.1624892354927.109578
NW_003789197	Koludarov_et_al_2021	CDS	585076	585266	.	-	0	Name=LOC100865763 CDS;ID=EWKMg4ru1zPvdBw+uzMEhS+PpGo.1624892354927.109578
NW_003789197	Koludarov_et_al_2021	CDS	584763	584980	.	-	0	Name=LOC100865763 CDS;ID=EWKMg4ru1zPvdBw+uzMEhS+PpGo.1624892354927.109578
NW_003789197	Koludarov_et_al_2021	CDS	584611	584679	.	-	0	Name=LOC100865763 CDS;ID=EWKMg4ru1zPvdBw+uzMEhS+PpGo.1624892354927.109578
NW_003789197	Koludarov_et_al_2021	CDS	584345	584464	.	-	0	Name=LOC100865763 CDS;ID=EWKMg4ru1zPvdBw+uzMEhS+PpGo.1624892354927.109578
NW_003789197	Koludarov_et_al_2021	CDS	2810670	2810795	.	+	0	Name=LOC100862921 CDS;ID=EWKMg4ru1zPvdBw+uzMEhS+PpGo.1624892354927.109579
NW_003789197	Koludarov_et_al_2021	CDS	2811227	2811359	.	+	0	Name=LOC100862921 CDS;ID=EWKMg4ru1zPvdBw+uzMEhS+PpGo.1624892354927.109579
NW_003789197	Koludarov_et_al_2021	CDS	2811453	2811626	.	+	0	Name=LOC100862921 CDS;ID=EWKMg4ru1zPvdBw+uzMEhS+PpGo.1624892354927.109579
NW_003789197	Koludarov_et_al_2021	CDS	2811715	2811868	.	+	0	Name=LOC100862921 CDS;ID=EWKMg4ru1zPvdBw+uzMEhS+PpGo.1624892354927.109579
NW_003789197	Koludarov_et_al_2021	CDS	2812210	2812354	.	+	0	Name=LOC100862921 CDS;ID=EWKMg4ru1zPvdBw+uzMEhS+PpGo.1624892354927.109579
NW_003789197	Koludarov_et_al_2021	CDS	2812435	2812661	.	+	0	Name=LOC100862921 CDS;ID=EWKMg4ru1zPvdBw+uzMEhS+PpGo.1624892354927.109579
NW_003789197	Koludarov_et_al_2021	CDS	2812756	2813004	.	+	0	Name=LOC100862921 CDS;ID=EWKMg4ru1zPvdBw+uzMEhS+PpGo.1624892354927.109579
NW_003789197	Koludarov_et_al_2021	CDS	2813142	2814923	.	+	0	Name=LOC100862921 CDS;ID=EWKMg4ru1zPvdBw+uzMEhS+PpGo.1624892354927.109579
NW_003789197	Koludarov_et_al_2021	CDS	2289469	2289537	.	+	0	Name=LOC100868190 CDS;ID=EWKMg4ru1zPvdBw+uzMEhS+PpGo.1624892354927.109580
NW_003789197	Koludarov_et_al_2021	CDS	2289623	2289760	.	+	0	Name=LOC100868190 CDS;ID=EWKMg4ru1zPvdBw+uzMEhS+PpGo.1624892354927.109580
NW_003789197	Koludarov_et_al_2021	CDS	2289841	2290040	.	+	0	Name=LOC100868190 CDS;ID=EWKMg4ru1zPvdBw+uzMEhS+PpGo.1624892354927.109580
NW_003789197	Koludarov_et_al_2021	CDS	2290139	2290233	.	+	0	Name=LOC100868190 CDS;ID=EWKMg4ru1zPvdBw+uzMEhS+PpGo.1624892354927.109580
NW_003789197	Koludarov_et_al_2021	CDS	2291328	2291635	.	+	0	Name=LOC100868190 CDS;ID=EWKMg4ru1zPvdBw+uzMEhS+PpGo.1624892354927.109580
NW_003789197	Koludarov_et_al_2021	CDS	2291703	2292173	.	+	0	Name=LOC100868190 CDS;ID=EWKMg4ru1zPvdBw+uzMEhS+PpGo.1624892354927.109580
NW_003789197	Koludarov_et_al_2021	CDS	2292269	2292447	.	+	0	Name=LOC100868190 CDS;ID=EWKMg4ru1zPvdBw+uzMEhS+PpGo.1624892354927.109580
NW_003789197	Koludarov_et_al_2021	CDS	2293071	2293293	.	+	0	Name=LOC100868190 CDS;ID=EWKMg4ru1zPvdBw+uzMEhS+PpGo.1624892354927.109580
NW_003789197	Koludarov_et_al_2021	CDS	2293379	2293627	.	+	0	Name=LOC100868190 CDS;ID=EWKMg4ru1zPvdBw+uzMEhS+PpGo.1624892354927.109580
NW_003789197	Koludarov_et_al_2021	CDS	892811	892926	.	+	0	Name=LOC100872115 CDS;ID=EWKMg4ru1zPvdBw+uzMEhS+PpGo.1624892354927.109581
NW_003789197	Koludarov_et_al_2021	CDS	893001	893471	.	+	0	Name=LOC100872115 CDS;ID=EWKMg4ru1zPvdBw+uzMEhS+PpGo.1624892354927.109581
NW_003789197	Koludarov_et_al_2021	CDS	893581	894092	.	+	0	Name=LOC100872115 CDS;ID=EWKMg4ru1zPvdBw+uzMEhS+PpGo.1624892354927.109581
NW_003789197	Koludarov_et_al_2021	CDS	894182	894450	.	+	0	Name=LOC100872115 CDS;ID=EWKMg4ru1zPvdBw+uzMEhS+PpGo.1624892354927.109581
NW_003789197	Koludarov_et_al_2021	CDS	896568	896631	.	+	0	Name=LOC100872115 CDS;ID=EWKMg4ru1zPvdBw+uzMEhS+PpGo.1624892354927.109581
NW_003789197	Koludarov_et_al_2021	CDS	896762	896949	.	+	0	Name=LOC100872115 CDS;ID=EWKMg4ru1zPvdBw+uzMEhS+PpGo.1624892354927.109581
NW_003789197	Koludarov_et_al_2021	CDS	2816878	2816884	.	+	0	Name=LOC100863040 CDS;ID=EWKMg4ru1zPvdBw+uzMEhS+PpGo.1624892354927.109582
NW_003789197	Koludarov_et_al_2021	CDS	2816976	2817073	.	+	0	Name=LOC100863040 CDS;ID=EWKMg4ru1zPvdBw+uzMEhS+PpGo.1624892354927.109582
NW_003789197	Koludarov_et_al_2021	CDS	2817560	2817619	.	+	0	Name=LOC100863040 CDS;ID=EWKMg4ru1zPvdBw+uzMEhS+PpGo.1624892354927.109582
NW_003789197	Koludarov_et_al_2021	CDS	2817722	2817863	.	+	0	Name=LOC100863040 CDS;ID=EWKMg4ru1zPvdBw+uzMEhS+PpGo.1624892354927.109582
NW_003789197	Koludarov_et_al_2021	CDS	2818020	2818237	.	+	0	Name=LOC100863040 CDS;ID=EWKMg4ru1zPvdBw+uzMEhS+PpGo.1624892354927.109582
NW_003789197	Koludarov_et_al_2021	CDS	2818309	2818538	.	+	0	Name=LOC100863040 CDS;ID=EWKMg4ru1zPvdBw+uzMEhS+PpGo.1624892354927.109582
NW_003789197	Koludarov_et_al_2021	CDS	2818625	2818856	.	+	0	Name=LOC100863040 CDS;ID=EWKMg4ru1zPvdBw+uzMEhS+PpGo.1624892354927.109582
NW_003789197	Koludarov_et_al_2021	CDS	2819943	2819992	.	+	0	Name=LOC100863040 CDS;ID=EWKMg4ru1zPvdBw+uzMEhS+PpGo.1624892354927.109582
NW_003789197	Koludarov_et_al_2021	CDS	2820125	2820488	.	+	0	Name=LOC100863040 CDS;ID=EWKMg4ru1zPvdBw+uzMEhS+PpGo.1624892354927.109582
NW_003789197	Koludarov_et_al_2021	CDS	2820784	2820888	.	+	0	Name=LOC100863040 CDS;ID=EWKMg4ru1zPvdBw+uzMEhS+PpGo.1624892354927.109582
NW_003789197	Koludarov_et_al_2021	CDS	456239	456328	.	+	0	Name=LOC100864931 CDS;ID=EWKMg4ru1zPvdBw+uzMEhS+PpGo.1624892354927.109583
NW_003789197	Koludarov_et_al_2021	CDS	457796	457980	.	+	0	Name=LOC100864931 CDS;ID=EWKMg4ru1zPvdBw+uzMEhS+PpGo.1624892354927.109583
NW_003789197	Koludarov_et_al_2021	CDS	458117	458283	.	+	0	Name=LOC100864931 CDS;ID=EWKMg4ru1zPvdBw+uzMEhS+PpGo.1624892354927.109583
NW_003789197	Koludarov_et_al_2021	CDS	458385	458563	.	+	0	Name=LOC100864931 CDS;ID=EWKMg4ru1zPvdBw+uzMEhS+PpGo.1624892354927.109583
NW_003789197	Koludarov_et_al_2021	CDS	459356	459737	.	+	0	Name=LOC100864931 CDS;ID=EWKMg4ru1zPvdBw+uzMEhS+PpGo.1624892354927.109583
NW_003789197	Koludarov_et_al_2021	CDS	459998	460234	.	+	0	Name=LOC100864931 CDS;ID=EWKMg4ru1zPvdBw+uzMEhS+PpGo.1624892354927.109583
NW_003789197	Koludarov_et_al_2021	CDS	412635	412693	.	+	0	Name=LOC100869967 CDS;ID=EWKMg4ru1zPvdBw+uzMEhS+PpGo.1624892354927.109584
NW_003789197	Koludarov_et_al_2021	CDS	413927	414190	.	+	0	Name=LOC100869967 CDS;ID=EWKMg4ru1zPvdBw+uzMEhS+PpGo.1624892354927.109584
NW_003789197	Koludarov_et_al_2021	CDS	414314	414595	.	+	0	Name=LOC100869967 CDS;ID=EWKMg4ru1zPvdBw+uzMEhS+PpGo.1624892354927.109584
NW_003789197	Koludarov_et_al_2021	CDS	414672	414908	.	+	0	Name=LOC100869967 CDS;ID=EWKMg4ru1zPvdBw+uzMEhS+PpGo.1624892354927.109584
NW_003789197	Koludarov_et_al_2021	CDS	415153	415576	.	+	0	Name=LOC100869967 CDS;ID=EWKMg4ru1zPvdBw+uzMEhS+PpGo.1624892354927.109584
NW_003789197	Koludarov_et_al_2021	CDS	416485	416628	.	+	0	Name=LOC100869967 CDS;ID=EWKMg4ru1zPvdBw+uzMEhS+PpGo.1624892354927.109584
NW_003789197	Koludarov_et_al_2021	CDS	292771	292794	.	+	0	Name=LOC100864456 CDS;ID=EWKMg4ru1zPvdBw+uzMEhS+PpGo.1624892354927.109585
NW_003789197	Koludarov_et_al_2021	CDS	293487	293691	.	+	0	Name=LOC100864456 CDS;ID=EWKMg4ru1zPvdBw+uzMEhS+PpGo.1624892354927.109585
NW_003789197	Koludarov_et_al_2021	CDS	293956	294258	.	+	0	Name=LOC100864456 CDS;ID=EWKMg4ru1zPvdBw+uzMEhS+PpGo.1624892354927.109585
NW_003789197	Koludarov_et_al_2021	CDS	294356	294543	.	+	0	Name=LOC100864456 CDS;ID=EWKMg4ru1zPvdBw+uzMEhS+PpGo.1624892354927.109585
NW_003789197	Koludarov_et_al_2021	CDS	295910	296005	.	+	0	Name=LOC100864456 CDS;ID=EWKMg4ru1zPvdBw+uzMEhS+PpGo.1624892354927.109585
NW_003789197	Koludarov_et_al_2021	CDS	296131	296274	.	+	0	Name=LOC100864456 CDS;ID=EWKMg4ru1zPvdBw+uzMEhS+PpGo.1624892354927.109585
NW_003789197	Koludarov_et_al_2021	CDS	296404	296493	.	+	0	Name=LOC100864456 CDS;ID=EWKMg4ru1zPvdBw+uzMEhS+PpGo.1624892354927.109585
NW_003789197	Koludarov_et_al_2021	CDS	296607	296714	.	+	0	Name=LOC100864456 CDS;ID=EWKMg4ru1zPvdBw+uzMEhS+PpGo.1624892354927.109585
NW_003789197	Koludarov_et_al_2021	CDS	639567	639709	.	+	0	Name=LOC100871286 CDS;ID=EWKMg4ru1zPvdBw+uzMEhS+PpGo.1624892354928.109586
NW_003789197	Koludarov_et_al_2021	CDS	639902	640029	.	+	0	Name=LOC100871286 CDS;ID=EWKMg4ru1zPvdBw+uzMEhS+PpGo.1624892354928.109586
NW_003789197	Koludarov_et_al_2021	CDS	640115	640157	.	+	0	Name=LOC100871286 CDS;ID=EWKMg4ru1zPvdBw+uzMEhS+PpGo.1624892354928.109586
NW_003789197	Koludarov_et_al_2021	CDS	640320	640461	.	+	0	Name=LOC100871286 CDS;ID=EWKMg4ru1zPvdBw+uzMEhS+PpGo.1624892354928.109586
NW_003789197	Koludarov_et_al_2021	CDS	640598	640680	.	+	0	Name=LOC100871286 CDS;ID=EWKMg4ru1zPvdBw+uzMEhS+PpGo.1624892354928.109586
NW_003789197	Koludarov_et_al_2021	CDS	640890	641062	.	+	0	Name=LOC100871286 CDS;ID=EWKMg4ru1zPvdBw+uzMEhS+PpGo.1624892354928.109586
NW_003789197	Koludarov_et_al_2021	CDS	641149	641235	.	+	0	Name=LOC100871286 CDS;ID=EWKMg4ru1zPvdBw+uzMEhS+PpGo.1624892354928.109586
NW_003789197	Koludarov_et_al_2021	CDS	641361	641590	.	+	0	Name=LOC100871286 CDS;ID=EWKMg4ru1zPvdBw+uzMEhS+PpGo.1624892354928.109586
NW_003789197	Koludarov_et_al_2021	CDS	641759	641945	.	+	0	Name=LOC100871286 CDS;ID=EWKMg4ru1zPvdBw+uzMEhS+PpGo.1624892354928.109586
NW_003789197	Koludarov_et_al_2021	CDS	642129	642360	.	+	0	Name=LOC100871286 CDS;ID=EWKMg4ru1zPvdBw+uzMEhS+PpGo.1624892354928.109586
NW_003789197	Koludarov_et_al_2021	CDS	642683	642828	.	+	0	Name=LOC100871286 CDS;ID=EWKMg4ru1zPvdBw+uzMEhS+PpGo.1624892354928.109586
NW_003789197	Koludarov_et_al_2021	CDS	643298	643401	.	+	0	Name=LOC100871286 CDS;ID=EWKMg4ru1zPvdBw+uzMEhS+PpGo.1624892354928.109586
NW_003789197	Koludarov_et_al_2021	CDS	424540	424555	.	-	0	Name=LOC100865290 CDS;ID=EWKMg4ru1zPvdBw+uzMEhS+PpGo.1624892354928.109587
NW_003789197	Koludarov_et_al_2021	CDS	424366	424448	.	-	0	Name=LOC100865290 CDS;ID=EWKMg4ru1zPvdBw+uzMEhS+PpGo.1624892354928.109587
NW_003789197	Koludarov_et_al_2021	CDS	423659	423772	.	-	0	Name=LOC100865290 CDS;ID=EWKMg4ru1zPvdBw+uzMEhS+PpGo.1624892354928.109587
NW_003789197	Koludarov_et_al_2021	CDS	423287	423425	.	-	0	Name=LOC100865290 CDS;ID=EWKMg4ru1zPvdBw+uzMEhS+PpGo.1624892354928.109587
NW_003789197	Koludarov_et_al_2021	CDS	421461	421625	.	-	0	Name=LOC100865290 CDS;ID=EWKMg4ru1zPvdBw+uzMEhS+PpGo.1624892354928.109587
NW_003789197	Koludarov_et_al_2021	CDS	420977	421170	.	-	0	Name=LOC100865290 CDS;ID=EWKMg4ru1zPvdBw+uzMEhS+PpGo.1624892354928.109587
NW_003789197	Koludarov_et_al_2021	CDS	460780	460806	.	+	0	Name=LOC100870211 CDS;ID=EWKMg4ru1zPvdBw+uzMEhS+PpGo.1624892354928.109588
NW_003789197	Koludarov_et_al_2021	CDS	462202	462300	.	+	0	Name=LOC100870211 CDS;ID=EWKMg4ru1zPvdBw+uzMEhS+PpGo.1624892354928.109588
NW_003789197	Koludarov_et_al_2021	CDS	462472	462541	.	+	0	Name=LOC100870211 CDS;ID=EWKMg4ru1zPvdBw+uzMEhS+PpGo.1624892354928.109588
NW_003789197	Koludarov_et_al_2021	CDS	462659	463011	.	+	0	Name=LOC100870211 CDS;ID=EWKMg4ru1zPvdBw+uzMEhS+PpGo.1624892354928.109588
NW_003789197	Koludarov_et_al_2021	CDS	463171	463402	.	+	0	Name=LOC100870211 CDS;ID=EWKMg4ru1zPvdBw+uzMEhS+PpGo.1624892354928.109588
NW_003789197	Koludarov_et_al_2021	CDS	464138	464239	.	+	0	Name=LOC100870211 CDS;ID=EWKMg4ru1zPvdBw+uzMEhS+PpGo.1624892354928.109588
NW_003789197	Koludarov_et_al_2021	CDS	699124	699302	.	-	0	Name=LOC100871518 CDS;ID=EWKMg4ru1zPvdBw+uzMEhS+PpGo.1624892354928.109589
NW_003789197	Koludarov_et_al_2021	CDS	698768	698902	.	-	0	Name=LOC100871518 CDS;ID=EWKMg4ru1zPvdBw+uzMEhS+PpGo.1624892354928.109589
NW_003789197	Koludarov_et_al_2021	CDS	698537	698703	.	-	0	Name=LOC100871518 CDS;ID=EWKMg4ru1zPvdBw+uzMEhS+PpGo.1624892354928.109589
NW_003789197	Koludarov_et_al_2021	CDS	698016	698173	.	-	0	Name=LOC100871518 CDS;ID=EWKMg4ru1zPvdBw+uzMEhS+PpGo.1624892354928.109589
NW_003789197	Koludarov_et_al_2021	CDS	697678	697908	.	-	0	Name=LOC100871518 CDS;ID=EWKMg4ru1zPvdBw+uzMEhS+PpGo.1624892354928.109589
NW_003789197	Koludarov_et_al_2021	CDS	697500	697580	.	-	0	Name=LOC100871518 CDS;ID=EWKMg4ru1zPvdBw+uzMEhS+PpGo.1624892354928.109589
NW_003789197	Koludarov_et_al_2021	CDS	697238	697389	.	-	0	Name=LOC100871518 CDS;ID=EWKMg4ru1zPvdBw+uzMEhS+PpGo.1624892354928.109589
NW_003789197	Koludarov_et_al_2021	CDS	697025	697150	.	-	0	Name=LOC100871518 CDS;ID=EWKMg4ru1zPvdBw+uzMEhS+PpGo.1624892354928.109589
NW_003789197	Koludarov_et_al_2021	CDS	695945	696737	.	-	0	Name=LOC100871518 CDS;ID=EWKMg4ru1zPvdBw+uzMEhS+PpGo.1624892354928.109589
NW_003789197	Koludarov_et_al_2021	CDS	243195	243282	.	-	0	Name=LOC100864336 CDS;ID=EWKMg4ru1zPvdBw+uzMEhS+PpGo.1624892354928.109590
NW_003789197	Koludarov_et_al_2021	CDS	242865	242983	.	-	0	Name=LOC100864336 CDS;ID=EWKMg4ru1zPvdBw+uzMEhS+PpGo.1624892354928.109590
NW_003789197	Koludarov_et_al_2021	CDS	242535	242800	.	-	0	Name=LOC100864336 CDS;ID=EWKMg4ru1zPvdBw+uzMEhS+PpGo.1624892354928.109590
NW_003789197	Koludarov_et_al_2021	CDS	242307	242448	.	-	0	Name=LOC100864336 CDS;ID=EWKMg4ru1zPvdBw+uzMEhS+PpGo.1624892354928.109590
NW_003789197	Koludarov_et_al_2021	CDS	242015	242218	.	-	0	Name=LOC100864336 CDS;ID=EWKMg4ru1zPvdBw+uzMEhS+PpGo.1624892354928.109590
NW_003789197	Koludarov_et_al_2021	CDS	241690	241932	.	-	0	Name=LOC100864336 CDS;ID=EWKMg4ru1zPvdBw+uzMEhS+PpGo.1624892354928.109590
NW_003789197	Koludarov_et_al_2021	CDS	240665	240828	.	-	0	Name=LOC100864336 CDS;ID=EWKMg4ru1zPvdBw+uzMEhS+PpGo.1624892354928.109590
NW_003789197	Koludarov_et_al_2021	CDS	240275	240548	.	-	0	Name=LOC100864336 CDS;ID=EWKMg4ru1zPvdBw+uzMEhS+PpGo.1624892354928.109590
NW_003789197	Koludarov_et_al_2021	CDS	239993	240169	.	-	0	Name=LOC100864336 CDS;ID=EWKMg4ru1zPvdBw+uzMEhS+PpGo.1624892354928.109590
NW_003789197	Koludarov_et_al_2021	CDS	469998	470067	.	-	0	Name=LOC100864816 CDS;ID=EWKMg4ru1zPvdBw+uzMEhS+PpGo.1624892354928.109591
NW_003789197	Koludarov_et_al_2021	CDS	468379	468552	.	-	0	Name=LOC100864816 CDS;ID=EWKMg4ru1zPvdBw+uzMEhS+PpGo.1624892354928.109591
NW_003789197	Koludarov_et_al_2021	CDS	468057	468277	.	-	0	Name=LOC100864816 CDS;ID=EWKMg4ru1zPvdBw+uzMEhS+PpGo.1624892354928.109591
NW_003789197	Koludarov_et_al_2021	CDS	467185	467897	.	-	0	Name=LOC100864816 CDS;ID=EWKMg4ru1zPvdBw+uzMEhS+PpGo.1624892354928.109591
NW_003789197	Koludarov_et_al_2021	CDS	466785	467025	.	-	0	Name=LOC100864816 CDS;ID=EWKMg4ru1zPvdBw+uzMEhS+PpGo.1624892354928.109591
NW_003789197	Koludarov_et_al_2021	CDS	610883	610885	.	-	0	Name=LOC100866010 CDS;ID=EWKMg4ru1zPvdBw+uzMEhS+PpGo.1624892354928.109592
NW_003789197	Koludarov_et_al_2021	CDS	609973	610184	.	-	0	Name=LOC100866010 CDS;ID=EWKMg4ru1zPvdBw+uzMEhS+PpGo.1624892354928.109592
NW_003789197	Koludarov_et_al_2021	CDS	609474	609846	.	-	0	Name=LOC100866010 CDS;ID=EWKMg4ru1zPvdBw+uzMEhS+PpGo.1624892354928.109592
NW_003789197	Koludarov_et_al_2021	CDS	607611	607844	.	-	0	Name=LOC100866010 CDS;ID=EWKMg4ru1zPvdBw+uzMEhS+PpGo.1624892354928.109592
NW_003789197	Koludarov_et_al_2021	CDS	214266	214331	.	-	0	Name=LOC100863746 CDS;ID=EWKMg4ru1zPvdBw+uzMEhS+PpGo.1624892354928.109593
NW_003789197	Koludarov_et_al_2021	CDS	214102	214197	.	-	0	Name=LOC100863746 CDS;ID=EWKMg4ru1zPvdBw+uzMEhS+PpGo.1624892354928.109593
NW_003789197	Koludarov_et_al_2021	CDS	213844	213999	.	-	0	Name=LOC100863746 CDS;ID=EWKMg4ru1zPvdBw+uzMEhS+PpGo.1624892354928.109593
NW_003789197	Koludarov_et_al_2021	CDS	213491	213761	.	-	0	Name=LOC100863746 CDS;ID=EWKMg4ru1zPvdBw+uzMEhS+PpGo.1624892354928.109593
NW_003789197	Koludarov_et_al_2021	CDS	211993	212241	.	-	0	Name=LOC100863746 CDS;ID=EWKMg4ru1zPvdBw+uzMEhS+PpGo.1624892354928.109593
NW_003789197	Koludarov_et_al_2021	CDS	211496	211876	.	-	0	Name=LOC100863746 CDS;ID=EWKMg4ru1zPvdBw+uzMEhS+PpGo.1624892354928.109593
NW_003789197	Koludarov_et_al_2021	CDS	211173	211414	.	-	0	Name=LOC100863746 CDS;ID=EWKMg4ru1zPvdBw+uzMEhS+PpGo.1624892354928.109593
NW_003789197	Koludarov_et_al_2021	CDS	214266	214331	.	-	0	Name=LOC100863746 CDS;ID=EWKMg4ru1zPvdBw+uzMEhS+PpGo.1624892354928.109594
NW_003789197	Koludarov_et_al_2021	CDS	214102	214197	.	-	0	Name=LOC100863746 CDS;ID=EWKMg4ru1zPvdBw+uzMEhS+PpGo.1624892354928.109594
NW_003789197	Koludarov_et_al_2021	CDS	213844	213999	.	-	0	Name=LOC100863746 CDS;ID=EWKMg4ru1zPvdBw+uzMEhS+PpGo.1624892354928.109594
NW_003789197	Koludarov_et_al_2021	CDS	213491	213761	.	-	0	Name=LOC100863746 CDS;ID=EWKMg4ru1zPvdBw+uzMEhS+PpGo.1624892354928.109594
NW_003789197	Koludarov_et_al_2021	CDS	211993	212241	.	-	0	Name=LOC100863746 CDS;ID=EWKMg4ru1zPvdBw+uzMEhS+PpGo.1624892354928.109594
NW_003789197	Koludarov_et_al_2021	CDS	211496	211876	.	-	0	Name=LOC100863746 CDS;ID=EWKMg4ru1zPvdBw+uzMEhS+PpGo.1624892354928.109594
NW_003789197	Koludarov_et_al_2021	CDS	211173	211414	.	-	0	Name=LOC100863746 CDS;ID=EWKMg4ru1zPvdBw+uzMEhS+PpGo.1624892354928.109594
NW_003789197	Koludarov_et_al_2021	CDS	214266	214331	.	-	0	Name=LOC100863746 CDS;ID=EWKMg4ru1zPvdBw+uzMEhS+PpGo.1624892354928.109595
NW_003789197	Koludarov_et_al_2021	CDS	214102	214197	.	-	0	Name=LOC100863746 CDS;ID=EWKMg4ru1zPvdBw+uzMEhS+PpGo.1624892354928.109595
NW_003789197	Koludarov_et_al_2021	CDS	213844	213999	.	-	0	Name=LOC100863746 CDS;ID=EWKMg4ru1zPvdBw+uzMEhS+PpGo.1624892354928.109595
NW_003789197	Koludarov_et_al_2021	CDS	213491	213761	.	-	0	Name=LOC100863746 CDS;ID=EWKMg4ru1zPvdBw+uzMEhS+PpGo.1624892354928.109595
NW_003789197	Koludarov_et_al_2021	CDS	211993	212241	.	-	0	Name=LOC100863746 CDS;ID=EWKMg4ru1zPvdBw+uzMEhS+PpGo.1624892354928.109595
NW_003789197	Koludarov_et_al_2021	CDS	211496	211876	.	-	0	Name=LOC100863746 CDS;ID=EWKMg4ru1zPvdBw+uzMEhS+PpGo.1624892354928.109595
NW_003789197	Koludarov_et_al_2021	CDS	211173	211414	.	-	0	Name=LOC100863746 CDS;ID=EWKMg4ru1zPvdBw+uzMEhS+PpGo.1624892354928.109595
NW_003789197	Koludarov_et_al_2021	CDS	214266	214331	.	-	0	Name=LOC100863746 CDS;ID=EWKMg4ru1zPvdBw+uzMEhS+PpGo.1624892354928.109596
NW_003789197	Koludarov_et_al_2021	CDS	214102	214197	.	-	0	Name=LOC100863746 CDS;ID=EWKMg4ru1zPvdBw+uzMEhS+PpGo.1624892354928.109596
NW_003789197	Koludarov_et_al_2021	CDS	213844	213999	.	-	0	Name=LOC100863746 CDS;ID=EWKMg4ru1zPvdBw+uzMEhS+PpGo.1624892354928.109596
NW_003789197	Koludarov_et_al_2021	CDS	213491	213761	.	-	0	Name=LOC100863746 CDS;ID=EWKMg4ru1zPvdBw+uzMEhS+PpGo.1624892354928.109596
NW_003789197	Koludarov_et_al_2021	CDS	211993	212241	.	-	0	Name=LOC100863746 CDS;ID=EWKMg4ru1zPvdBw+uzMEhS+PpGo.1624892354928.109596
NW_003789197	Koludarov_et_al_2021	CDS	211496	211876	.	-	0	Name=LOC100863746 CDS;ID=EWKMg4ru1zPvdBw+uzMEhS+PpGo.1624892354928.109596
NW_003789197	Koludarov_et_al_2021	CDS	211173	211414	.	-	0	Name=LOC100863746 CDS;ID=EWKMg4ru1zPvdBw+uzMEhS+PpGo.1624892354928.109596
NW_003789197	Koludarov_et_al_2021	CDS	469800	469941	.	-	0	Name=LOC100864816 CDS;ID=EWKMg4ru1zPvdBw+uzMEhS+PpGo.1624892354928.109597
NW_003789197	Koludarov_et_al_2021	CDS	468379	468552	.	-	0	Name=LOC100864816 CDS;ID=EWKMg4ru1zPvdBw+uzMEhS+PpGo.1624892354928.109597
NW_003789197	Koludarov_et_al_2021	CDS	468057	468277	.	-	0	Name=LOC100864816 CDS;ID=EWKMg4ru1zPvdBw+uzMEhS+PpGo.1624892354928.109597
NW_003789197	Koludarov_et_al_2021	CDS	467185	467897	.	-	0	Name=LOC100864816 CDS;ID=EWKMg4ru1zPvdBw+uzMEhS+PpGo.1624892354928.109597
NW_003789197	Koludarov_et_al_2021	CDS	466785	467025	.	-	0	Name=LOC100864816 CDS;ID=EWKMg4ru1zPvdBw+uzMEhS+PpGo.1624892354928.109597
NW_003789197	Koludarov_et_al_2021	CDS	717025	717159	.	-	0	Name=LOC100871754 CDS;ID=EWKMg4ru1zPvdBw+uzMEhS+PpGo.1624892354929.109598
NW_003789197	Koludarov_et_al_2021	CDS	716829	716946	.	-	0	Name=LOC100871754 CDS;ID=EWKMg4ru1zPvdBw+uzMEhS+PpGo.1624892354929.109598
NW_003789197	Koludarov_et_al_2021	CDS	716643	716755	.	-	0	Name=LOC100871754 CDS;ID=EWKMg4ru1zPvdBw+uzMEhS+PpGo.1624892354929.109598
NW_003789197	Koludarov_et_al_2021	CDS	715640	715918	.	-	0	Name=LOC100871754 CDS;ID=EWKMg4ru1zPvdBw+uzMEhS+PpGo.1624892354929.109598
NW_003789197	Koludarov_et_al_2021	CDS	715181	715575	.	-	0	Name=LOC100871754 CDS;ID=EWKMg4ru1zPvdBw+uzMEhS+PpGo.1624892354929.109598
NW_003789197	Koludarov_et_al_2021	CDS	714978	715103	.	-	0	Name=LOC100871754 CDS;ID=EWKMg4ru1zPvdBw+uzMEhS+PpGo.1624892354929.109598
NW_003789197	Koludarov_et_al_2021	CDS	714660	714906	.	-	0	Name=LOC100871754 CDS;ID=EWKMg4ru1zPvdBw+uzMEhS+PpGo.1624892354929.109598
NW_003789197	Koludarov_et_al_2021	CDS	714451	714570	.	-	0	Name=LOC100871754 CDS;ID=EWKMg4ru1zPvdBw+uzMEhS+PpGo.1624892354929.109598
NW_003789197	Koludarov_et_al_2021	CDS	714307	714392	.	-	0	Name=LOC100871754 CDS;ID=EWKMg4ru1zPvdBw+uzMEhS+PpGo.1624892354929.109598
NW_003789197	Koludarov_et_al_2021	CDS	714062	714212	.	-	0	Name=LOC100871754 CDS;ID=EWKMg4ru1zPvdBw+uzMEhS+PpGo.1624892354929.109598
NW_003789197	Koludarov_et_al_2021	CDS	1954146	1954240	.	+	0	Name=LOC100867509 CDS;ID=EWKMg4ru1zPvdBw+uzMEhS+PpGo.1624892354929.109599
NW_003789197	Koludarov_et_al_2021	CDS	1954344	1954890	.	+	0	Name=LOC100867509 CDS;ID=EWKMg4ru1zPvdBw+uzMEhS+PpGo.1624892354929.109599
NW_003789197	Koludarov_et_al_2021	CDS	1954958	1955931	.	+	0	Name=LOC100867509 CDS;ID=EWKMg4ru1zPvdBw+uzMEhS+PpGo.1624892354929.109599
NW_003789197	Koludarov_et_al_2021	CDS	1956032	1956256	.	+	0	Name=LOC100867509 CDS;ID=EWKMg4ru1zPvdBw+uzMEhS+PpGo.1624892354929.109599
NW_003789197	Koludarov_et_al_2021	CDS	1956320	1957099	.	+	0	Name=LOC100867509 CDS;ID=EWKMg4ru1zPvdBw+uzMEhS+PpGo.1624892354929.109599
NW_003789197	Koludarov_et_al_2021	CDS	327240	327350	.	+	0	Name=LOC100864656 CDS;ID=EWKMg4ru1zPvdBw+uzMEhS+PpGo.1624892354929.109600
NW_003789197	Koludarov_et_al_2021	CDS	327759	327916	.	+	0	Name=LOC100864656 CDS;ID=EWKMg4ru1zPvdBw+uzMEhS+PpGo.1624892354929.109600
NW_003789197	Koludarov_et_al_2021	CDS	328156	328387	.	+	0	Name=LOC100864656 CDS;ID=EWKMg4ru1zPvdBw+uzMEhS+PpGo.1624892354929.109600
NW_003789197	Koludarov_et_al_2021	CDS	328536	328734	.	+	0	Name=LOC100864656 CDS;ID=EWKMg4ru1zPvdBw+uzMEhS+PpGo.1624892354929.109600
NW_003789197	Koludarov_et_al_2021	CDS	329019	329257	.	+	0	Name=LOC100864656 CDS;ID=EWKMg4ru1zPvdBw+uzMEhS+PpGo.1624892354929.109600
NW_003789197	Koludarov_et_al_2021	CDS	329388	329481	.	+	0	Name=LOC100864656 CDS;ID=EWKMg4ru1zPvdBw+uzMEhS+PpGo.1624892354929.109600
NW_003789197	Koludarov_et_al_2021	CDS	329603	329818	.	+	0	Name=LOC100864656 CDS;ID=EWKMg4ru1zPvdBw+uzMEhS+PpGo.1624892354929.109600
NW_003789197	Koludarov_et_al_2021	CDS	329923	330038	.	+	0	Name=LOC100864656 CDS;ID=EWKMg4ru1zPvdBw+uzMEhS+PpGo.1624892354929.109600
NW_003789197	Koludarov_et_al_2021	CDS	227718	227819	.	+	0	Name=LOC100869371 CDS;ID=EWKMg4ru1zPvdBw+uzMEhS+PpGo.1624892354929.109601
NW_003789197	Koludarov_et_al_2021	CDS	227893	228004	.	+	0	Name=LOC100869371 CDS;ID=EWKMg4ru1zPvdBw+uzMEhS+PpGo.1624892354929.109601
NW_003789197	Koludarov_et_al_2021	CDS	228077	228257	.	+	0	Name=LOC100869371 CDS;ID=EWKMg4ru1zPvdBw+uzMEhS+PpGo.1624892354929.109601
NW_003789197	Koludarov_et_al_2021	CDS	228365	228543	.	+	0	Name=LOC100869371 CDS;ID=EWKMg4ru1zPvdBw+uzMEhS+PpGo.1624892354929.109601
NW_003789197	Koludarov_et_al_2021	CDS	228635	228787	.	+	0	Name=LOC100869371 CDS;ID=EWKMg4ru1zPvdBw+uzMEhS+PpGo.1624892354929.109601
NW_003789197	Koludarov_et_al_2021	CDS	228948	229197	.	+	0	Name=LOC100869371 CDS;ID=EWKMg4ru1zPvdBw+uzMEhS+PpGo.1624892354929.109601
NW_003789197	Koludarov_et_al_2021	CDS	229277	229421	.	+	0	Name=LOC100869371 CDS;ID=EWKMg4ru1zPvdBw+uzMEhS+PpGo.1624892354929.109601
NW_003789197	Koludarov_et_al_2021	CDS	229482	229800	.	+	0	Name=LOC100869371 CDS;ID=EWKMg4ru1zPvdBw+uzMEhS+PpGo.1624892354929.109601
NW_003789197	Koludarov_et_al_2021	CDS	229906	230183	.	+	0	Name=LOC100869371 CDS;ID=EWKMg4ru1zPvdBw+uzMEhS+PpGo.1624892354929.109601
NW_003789197	Koludarov_et_al_2021	CDS	230262	230447	.	+	0	Name=LOC100869371 CDS;ID=EWKMg4ru1zPvdBw+uzMEhS+PpGo.1624892354929.109601
NW_003789197	Koludarov_et_al_2021	CDS	339786	339843	.	-	0	Name=LOC100865689 CDS;ID=EWKMg4ru1zPvdBw+uzMEhS+PpGo.1624892354929.109602
NW_003789197	Koludarov_et_al_2021	CDS	338983	339148	.	-	0	Name=LOC100865689 CDS;ID=EWKMg4ru1zPvdBw+uzMEhS+PpGo.1624892354929.109602
NW_003789197	Koludarov_et_al_2021	CDS	338655	338841	.	-	0	Name=LOC100865689 CDS;ID=EWKMg4ru1zPvdBw+uzMEhS+PpGo.1624892354929.109602
NW_003789197	Koludarov_et_al_2021	CDS	338421	338537	.	-	0	Name=LOC100865689 CDS;ID=EWKMg4ru1zPvdBw+uzMEhS+PpGo.1624892354929.109602
NW_003789197	Koludarov_et_al_2021	CDS	337950	338273	.	-	0	Name=LOC100865689 CDS;ID=EWKMg4ru1zPvdBw+uzMEhS+PpGo.1624892354929.109602
NW_003789197	Koludarov_et_al_2021	CDS	337713	337839	.	-	0	Name=LOC100865689 CDS;ID=EWKMg4ru1zPvdBw+uzMEhS+PpGo.1624892354929.109602
NW_003789197	Koludarov_et_al_2021	CDS	337399	337604	.	-	0	Name=LOC100865689 CDS;ID=EWKMg4ru1zPvdBw+uzMEhS+PpGo.1624892354929.109602
NW_003789197	Koludarov_et_al_2021	CDS	337151	337198	.	-	0	Name=LOC100865689 CDS;ID=EWKMg4ru1zPvdBw+uzMEhS+PpGo.1624892354929.109602
NW_003789197	Koludarov_et_al_2021	CDS	339777	339843	.	-	0	Name=LOC100865689 CDS;ID=EWKMg4ru1zPvdBw+uzMEhS+PpGo.1624892354929.109603
NW_003789197	Koludarov_et_al_2021	CDS	338983	339148	.	-	0	Name=LOC100865689 CDS;ID=EWKMg4ru1zPvdBw+uzMEhS+PpGo.1624892354929.109603
NW_003789197	Koludarov_et_al_2021	CDS	338655	338841	.	-	0	Name=LOC100865689 CDS;ID=EWKMg4ru1zPvdBw+uzMEhS+PpGo.1624892354929.109603
NW_003789197	Koludarov_et_al_2021	CDS	338421	338537	.	-	0	Name=LOC100865689 CDS;ID=EWKMg4ru1zPvdBw+uzMEhS+PpGo.1624892354929.109603
NW_003789197	Koludarov_et_al_2021	CDS	337950	338273	.	-	0	Name=LOC100865689 CDS;ID=EWKMg4ru1zPvdBw+uzMEhS+PpGo.1624892354929.109603
NW_003789197	Koludarov_et_al_2021	CDS	337713	337839	.	-	0	Name=LOC100865689 CDS;ID=EWKMg4ru1zPvdBw+uzMEhS+PpGo.1624892354929.109603
NW_003789197	Koludarov_et_al_2021	CDS	337399	337604	.	-	0	Name=LOC100865689 CDS;ID=EWKMg4ru1zPvdBw+uzMEhS+PpGo.1624892354929.109603
NW_003789197	Koludarov_et_al_2021	CDS	337151	337198	.	-	0	Name=LOC100865689 CDS;ID=EWKMg4ru1zPvdBw+uzMEhS+PpGo.1624892354929.109603
NW_003789197	Koludarov_et_al_2021	CDS	1958731	1958976	.	+	0	Name=LOC100872711 CDS;ID=EWKMg4ru1zPvdBw+uzMEhS+PpGo.1624892354929.109604
NW_003789197	Koludarov_et_al_2021	CDS	1959522	1960037	.	+	0	Name=LOC100872711 CDS;ID=EWKMg4ru1zPvdBw+uzMEhS+PpGo.1624892354929.109604
NW_003789197	Koludarov_et_al_2021	CDS	1960323	1960509	.	+	0	Name=LOC100872711 CDS;ID=EWKMg4ru1zPvdBw+uzMEhS+PpGo.1624892354929.109604
NW_003789197	Koludarov_et_al_2021	CDS	1960669	1960917	.	+	0	Name=LOC100872711 CDS;ID=EWKMg4ru1zPvdBw+uzMEhS+PpGo.1624892354929.109604
NW_003789197	Koludarov_et_al_2021	CDS	1961007	1961364	.	+	0	Name=LOC100872711 CDS;ID=EWKMg4ru1zPvdBw+uzMEhS+PpGo.1624892354929.109604
NW_003789197	Koludarov_et_al_2021	CDS	711275	711412	.	+	0	Name=LOC100871630 CDS;ID=EWKMg4ru1zPvdBw+uzMEhS+PpGo.1624892354929.109605
NW_003789197	Koludarov_et_al_2021	CDS	711490	711621	.	+	0	Name=LOC100871630 CDS;ID=EWKMg4ru1zPvdBw+uzMEhS+PpGo.1624892354929.109605
NW_003789197	Koludarov_et_al_2021	CDS	711959	712209	.	+	0	Name=LOC100871630 CDS;ID=EWKMg4ru1zPvdBw+uzMEhS+PpGo.1624892354929.109605
NW_003789197	Koludarov_et_al_2021	CDS	712320	712530	.	+	0	Name=LOC100871630 CDS;ID=EWKMg4ru1zPvdBw+uzMEhS+PpGo.1624892354929.109605
NW_003789197	Koludarov_et_al_2021	CDS	712605	712919	.	+	0	Name=LOC100871630 CDS;ID=EWKMg4ru1zPvdBw+uzMEhS+PpGo.1624892354929.109605
NW_003789197	Koludarov_et_al_2021	CDS	713071	713337	.	+	0	Name=LOC100871630 CDS;ID=EWKMg4ru1zPvdBw+uzMEhS+PpGo.1624892354929.109605
NW_003789197	Koludarov_et_al_2021	CDS	713442	713637	.	+	0	Name=LOC100871630 CDS;ID=EWKMg4ru1zPvdBw+uzMEhS+PpGo.1624892354929.109605
NW_003789197	Koludarov_et_al_2021	CDS	713711	713805	.	+	0	Name=LOC100871630 CDS;ID=EWKMg4ru1zPvdBw+uzMEhS+PpGo.1624892354929.109605
NW_003789197	Koludarov_et_al_2021	CDS	470263	470744	.	+	0	Name=LOC100865171 CDS;ID=EWKMg4ru1zPvdBw+uzMEhS+PpGo.1624892354929.109606
NW_003789197	Koludarov_et_al_2021	CDS	471180	471516	.	+	0	Name=LOC100865171 CDS;ID=EWKMg4ru1zPvdBw+uzMEhS+PpGo.1624892354929.109606
NW_003789197	Koludarov_et_al_2021	CDS	471695	472010	.	+	0	Name=LOC100865171 CDS;ID=EWKMg4ru1zPvdBw+uzMEhS+PpGo.1624892354929.109606
NW_003789197	Koludarov_et_al_2021	CDS	472142	472439	.	+	0	Name=LOC100865171 CDS;ID=EWKMg4ru1zPvdBw+uzMEhS+PpGo.1624892354929.109606
NW_003789197	Koludarov_et_al_2021	CDS	472531	472759	.	+	0	Name=LOC100865171 CDS;ID=EWKMg4ru1zPvdBw+uzMEhS+PpGo.1624892354929.109606
NW_003789197	Koludarov_et_al_2021	CDS	300233	300286	.	-	0	Name=LOC100869730 CDS;ID=EWKMg4ru1zPvdBw+uzMEhS+PpGo.1624892354929.109607
NW_003789197	Koludarov_et_al_2021	CDS	299721	300030	.	-	0	Name=LOC100869730 CDS;ID=EWKMg4ru1zPvdBw+uzMEhS+PpGo.1624892354929.109607
NW_003789197	Koludarov_et_al_2021	CDS	299354	299630	.	-	0	Name=LOC100869730 CDS;ID=EWKMg4ru1zPvdBw+uzMEhS+PpGo.1624892354929.109607
NW_003789197	Koludarov_et_al_2021	CDS	299014	299208	.	-	0	Name=LOC100869730 CDS;ID=EWKMg4ru1zPvdBw+uzMEhS+PpGo.1624892354929.109607
NW_003789197	Koludarov_et_al_2021	CDS	298559	298918	.	-	0	Name=LOC100869730 CDS;ID=EWKMg4ru1zPvdBw+uzMEhS+PpGo.1624892354929.109607
NW_003789197	Koludarov_et_al_2021	CDS	297829	298029	.	-	0	Name=LOC100869730 CDS;ID=EWKMg4ru1zPvdBw+uzMEhS+PpGo.1624892354929.109607
NW_003789197	Koludarov_et_al_2021	CDS	2296127	2296228	.	+	0	Name=LOC100868440 CDS;ID=EWKMg4ru1zPvdBw+uzMEhS+PpGo.1624892354930.109608
NW_003789197	Koludarov_et_al_2021	CDS	2296447	2296698	.	+	0	Name=LOC100868440 CDS;ID=EWKMg4ru1zPvdBw+uzMEhS+PpGo.1624892354930.109608
NW_003789197	Koludarov_et_al_2021	CDS	2296773	2297016	.	+	0	Name=LOC100868440 CDS;ID=EWKMg4ru1zPvdBw+uzMEhS+PpGo.1624892354930.109608
NW_003789197	Koludarov_et_al_2021	CDS	2297090	2297254	.	+	0	Name=LOC100868440 CDS;ID=EWKMg4ru1zPvdBw+uzMEhS+PpGo.1624892354930.109608
NW_003789197	Koludarov_et_al_2021	CDS	2297329	2297450	.	+	0	Name=LOC100868440 CDS;ID=EWKMg4ru1zPvdBw+uzMEhS+PpGo.1624892354930.109608
NW_003789197	Koludarov_et_al_2021	CDS	2297858	2298157	.	+	0	Name=LOC100868440 CDS;ID=EWKMg4ru1zPvdBw+uzMEhS+PpGo.1624892354930.109608
NW_003789197	Koludarov_et_al_2021	CDS	2298236	2298583	.	+	0	Name=LOC100868440 CDS;ID=EWKMg4ru1zPvdBw+uzMEhS+PpGo.1624892354930.109608
NW_003789197	Koludarov_et_al_2021	CDS	711275	711412	.	+	0	Name=LOC100871630 CDS;ID=EWKMg4ru1zPvdBw+uzMEhS+PpGo.1624892354930.109609
NW_003789197	Koludarov_et_al_2021	CDS	711490	711621	.	+	0	Name=LOC100871630 CDS;ID=EWKMg4ru1zPvdBw+uzMEhS+PpGo.1624892354930.109609
NW_003789197	Koludarov_et_al_2021	CDS	711959	712209	.	+	0	Name=LOC100871630 CDS;ID=EWKMg4ru1zPvdBw+uzMEhS+PpGo.1624892354930.109609
NW_003789197	Koludarov_et_al_2021	CDS	712320	712530	.	+	0	Name=LOC100871630 CDS;ID=EWKMg4ru1zPvdBw+uzMEhS+PpGo.1624892354930.109609
NW_003789197	Koludarov_et_al_2021	CDS	712605	712919	.	+	0	Name=LOC100871630 CDS;ID=EWKMg4ru1zPvdBw+uzMEhS+PpGo.1624892354930.109609
NW_003789197	Koludarov_et_al_2021	CDS	713071	713337	.	+	0	Name=LOC100871630 CDS;ID=EWKMg4ru1zPvdBw+uzMEhS+PpGo.1624892354930.109609
NW_003789197	Koludarov_et_al_2021	CDS	713442	713633	.	+	0	Name=LOC100871630 CDS;ID=EWKMg4ru1zPvdBw+uzMEhS+PpGo.1624892354930.109609
NW_003789197	Koludarov_et_al_2021	CDS	713711	713716	.	+	0	Name=LOC100871630 CDS;ID=EWKMg4ru1zPvdBw+uzMEhS+PpGo.1624892354930.109609
NW_003789197	Koludarov_et_al_2021	CDS	711275	711412	.	+	0	Name=LOC100871630 CDS;ID=EWKMg4ru1zPvdBw+uzMEhS+PpGo.1624892354930.109610
NW_003789197	Koludarov_et_al_2021	CDS	711490	711621	.	+	0	Name=LOC100871630 CDS;ID=EWKMg4ru1zPvdBw+uzMEhS+PpGo.1624892354930.109610
NW_003789197	Koludarov_et_al_2021	CDS	711959	712209	.	+	0	Name=LOC100871630 CDS;ID=EWKMg4ru1zPvdBw+uzMEhS+PpGo.1624892354930.109610
NW_003789197	Koludarov_et_al_2021	CDS	712320	712530	.	+	0	Name=LOC100871630 CDS;ID=EWKMg4ru1zPvdBw+uzMEhS+PpGo.1624892354930.109610
NW_003789197	Koludarov_et_al_2021	CDS	712605	712919	.	+	0	Name=LOC100871630 CDS;ID=EWKMg4ru1zPvdBw+uzMEhS+PpGo.1624892354930.109610
NW_003789197	Koludarov_et_al_2021	CDS	713071	713337	.	+	0	Name=LOC100871630 CDS;ID=EWKMg4ru1zPvdBw+uzMEhS+PpGo.1624892354930.109610
NW_003789197	Koludarov_et_al_2021	CDS	713442	713633	.	+	0	Name=LOC100871630 CDS;ID=EWKMg4ru1zPvdBw+uzMEhS+PpGo.1624892354930.109610
NW_003789197	Koludarov_et_al_2021	CDS	713711	713716	.	+	0	Name=LOC100871630 CDS;ID=EWKMg4ru1zPvdBw+uzMEhS+PpGo.1624892354930.109610
NW_003789197	Koludarov_et_al_2021	CDS	475536	475536	.	.	0	Name=LOC105735064 CDS;ID=EWKMg4ru1zPvdBw+uzMEhS+PpGo.1624892354930.109611
NW_003789197	Koludarov_et_al_2021	CDS	474598	474660	.	-	0	Name=LOC105735064 CDS;ID=EWKMg4ru1zPvdBw+uzMEhS+PpGo.1624892354930.109611
NW_003789197	Koludarov_et_al_2021	CDS	474397	474478	.	-	0	Name=LOC105735064 CDS;ID=EWKMg4ru1zPvdBw+uzMEhS+PpGo.1624892354930.109611
NW_003789197	Koludarov_et_al_2021	CDS	474118	474217	.	-	0	Name=LOC105735064 CDS;ID=EWKMg4ru1zPvdBw+uzMEhS+PpGo.1624892354930.109611
NW_003789197	Koludarov_et_al_2021	CDS	473768	473962	.	-	0	Name=LOC105735064 CDS;ID=EWKMg4ru1zPvdBw+uzMEhS+PpGo.1624892354930.109611
NW_003789197	Koludarov_et_al_2021	CDS	473484	473628	.	-	0	Name=LOC105735064 CDS;ID=EWKMg4ru1zPvdBw+uzMEhS+PpGo.1624892354930.109611
NW_003789197	Koludarov_et_al_2021	CDS	473100	473392	.	-	0	Name=LOC105735064 CDS;ID=EWKMg4ru1zPvdBw+uzMEhS+PpGo.1624892354930.109611
NW_003789197	Koludarov_et_al_2021	CDS	567243	567503	.	+	0	Name=LOC100870564 CDS;ID=EWKMg4ru1zPvdBw+uzMEhS+PpGo.1624892354930.109612
NW_003789197	Koludarov_et_al_2021	CDS	568366	568571	.	+	0	Name=LOC100870564 CDS;ID=EWKMg4ru1zPvdBw+uzMEhS+PpGo.1624892354930.109612
NW_003789197	Koludarov_et_al_2021	CDS	569064	569356	.	+	0	Name=LOC100870564 CDS;ID=EWKMg4ru1zPvdBw+uzMEhS+PpGo.1624892354930.109612
NW_003789197	Koludarov_et_al_2021	CDS	569607	569611	.	+	0	Name=LOC100870564 CDS;ID=EWKMg4ru1zPvdBw+uzMEhS+PpGo.1624892354930.109612
NW_003789197	Koludarov_et_al_2021	CDS	567243	567503	.	+	0	Name=LOC100870564 CDS;ID=EWKMg4ru1zPvdBw+uzMEhS+PpGo.1624892354930.109613
NW_003789197	Koludarov_et_al_2021	CDS	568366	568571	.	+	0	Name=LOC100870564 CDS;ID=EWKMg4ru1zPvdBw+uzMEhS+PpGo.1624892354930.109613
NW_003789197	Koludarov_et_al_2021	CDS	569064	569356	.	+	0	Name=LOC100870564 CDS;ID=EWKMg4ru1zPvdBw+uzMEhS+PpGo.1624892354930.109613
NW_003789197	Koludarov_et_al_2021	CDS	569607	569611	.	+	0	Name=LOC100870564 CDS;ID=EWKMg4ru1zPvdBw+uzMEhS+PpGo.1624892354930.109613
NW_003789197	Koludarov_et_al_2021	CDS	567243	567503	.	+	0	Name=LOC100870564 CDS;ID=EWKMg4ru1zPvdBw+uzMEhS+PpGo.1624892354930.109614
NW_003789197	Koludarov_et_al_2021	CDS	568366	568571	.	+	0	Name=LOC100870564 CDS;ID=EWKMg4ru1zPvdBw+uzMEhS+PpGo.1624892354930.109614
NW_003789197	Koludarov_et_al_2021	CDS	569064	569356	.	+	0	Name=LOC100870564 CDS;ID=EWKMg4ru1zPvdBw+uzMEhS+PpGo.1624892354930.109614
NW_003789197	Koludarov_et_al_2021	CDS	569607	569611	.	+	0	Name=LOC100870564 CDS;ID=EWKMg4ru1zPvdBw+uzMEhS+PpGo.1624892354930.109614
NW_003789197	Koludarov_et_al_2021	CDS	567243	567503	.	+	0	Name=LOC100870564 CDS;ID=EWKMg4ru1zPvdBw+uzMEhS+PpGo.1624892354930.109615
NW_003789197	Koludarov_et_al_2021	CDS	568366	568571	.	+	0	Name=LOC100870564 CDS;ID=EWKMg4ru1zPvdBw+uzMEhS+PpGo.1624892354930.109615
NW_003789197	Koludarov_et_al_2021	CDS	569064	569356	.	+	0	Name=LOC100870564 CDS;ID=EWKMg4ru1zPvdBw+uzMEhS+PpGo.1624892354930.109615
NW_003789197	Koludarov_et_al_2021	CDS	569607	569611	.	+	0	Name=LOC100870564 CDS;ID=EWKMg4ru1zPvdBw+uzMEhS+PpGo.1624892354930.109615
NW_003789197	Koludarov_et_al_2021	CDS	567243	567503	.	+	0	Name=LOC100870564 CDS;ID=EWKMg4ru1zPvdBw+uzMEhS+PpGo.1624892354930.109616
NW_003789197	Koludarov_et_al_2021	CDS	568366	568571	.	+	0	Name=LOC100870564 CDS;ID=EWKMg4ru1zPvdBw+uzMEhS+PpGo.1624892354930.109616
NW_003789197	Koludarov_et_al_2021	CDS	569064	569356	.	+	0	Name=LOC100870564 CDS;ID=EWKMg4ru1zPvdBw+uzMEhS+PpGo.1624892354930.109616
NW_003789197	Koludarov_et_al_2021	CDS	569607	569611	.	+	0	Name=LOC100870564 CDS;ID=EWKMg4ru1zPvdBw+uzMEhS+PpGo.1624892354930.109616
NW_003789197	Koludarov_et_al_2021	CDS	624523	624621	.	-	0	Name=LOC105735095 CDS;ID=EWKMg4ru1zPvdBw+uzMEhS+PpGo.1624892354930.109617
NW_003789197	Koludarov_et_al_2021	CDS	622963	623098	.	-	0	Name=LOC105735095 CDS;ID=EWKMg4ru1zPvdBw+uzMEhS+PpGo.1624892354930.109617
NW_003789197	Koludarov_et_al_2021	CDS	622803	622884	.	-	0	Name=LOC105735095 CDS;ID=EWKMg4ru1zPvdBw+uzMEhS+PpGo.1624892354930.109617
NW_003789197	Koludarov_et_al_2021	CDS	622330	622501	.	-	0	Name=LOC105735095 CDS;ID=EWKMg4ru1zPvdBw+uzMEhS+PpGo.1624892354930.109617
NW_003789197	Koludarov_et_al_2021	CDS	267278	267378	.	-	0	Name=LOC100869491 CDS;ID=EWKMg4ru1zPvdBw+uzMEhS+PpGo.1624892354930.109618
NW_003789197	Koludarov_et_al_2021	CDS	266743	266889	.	-	0	Name=LOC100869491 CDS;ID=EWKMg4ru1zPvdBw+uzMEhS+PpGo.1624892354930.109618
NW_003789197	Koludarov_et_al_2021	CDS	266439	266642	.	-	0	Name=LOC100869491 CDS;ID=EWKMg4ru1zPvdBw+uzMEhS+PpGo.1624892354930.109618
NW_003789197	Koludarov_et_al_2021	CDS	265856	266369	.	-	0	Name=LOC100869491 CDS;ID=EWKMg4ru1zPvdBw+uzMEhS+PpGo.1624892354930.109618
NW_003789197	Koludarov_et_al_2021	CDS	265639	265782	.	-	0	Name=LOC100869491 CDS;ID=EWKMg4ru1zPvdBw+uzMEhS+PpGo.1624892354930.109618
NW_003789197	Koludarov_et_al_2021	CDS	265146	265364	.	-	0	Name=LOC100869491 CDS;ID=EWKMg4ru1zPvdBw+uzMEhS+PpGo.1624892354930.109618
NW_003789197	Koludarov_et_al_2021	CDS	892811	892926	.	+	0	Name=LOC100872115 CDS;ID=EWKMg4ru1zPvdBw+uzMEhS+PpGo.1624892354930.109619
NW_003789197	Koludarov_et_al_2021	CDS	893001	893471	.	+	0	Name=LOC100872115 CDS;ID=EWKMg4ru1zPvdBw+uzMEhS+PpGo.1624892354930.109619
NW_003789197	Koludarov_et_al_2021	CDS	893581	894092	.	+	0	Name=LOC100872115 CDS;ID=EWKMg4ru1zPvdBw+uzMEhS+PpGo.1624892354930.109619
NW_003789197	Koludarov_et_al_2021	CDS	894182	894450	.	+	0	Name=LOC100872115 CDS;ID=EWKMg4ru1zPvdBw+uzMEhS+PpGo.1624892354930.109619
NW_003789197	Koludarov_et_al_2021	CDS	894876	895010	.	+	0	Name=LOC100872115 CDS;ID=EWKMg4ru1zPvdBw+uzMEhS+PpGo.1624892354930.109619
NW_003789197	Koludarov_et_al_2021	CDS	275725	275757	.	-	0	Name=LOC100864776 CDS;ID=EWKMg4ru1zPvdBw+uzMEhS+PpGo.1624892354930.109620
NW_003789197	Koludarov_et_al_2021	CDS	274528	274703	.	-	0	Name=LOC100864776 CDS;ID=EWKMg4ru1zPvdBw+uzMEhS+PpGo.1624892354930.109620
NW_003789197	Koludarov_et_al_2021	CDS	274229	274397	.	-	0	Name=LOC100864776 CDS;ID=EWKMg4ru1zPvdBw+uzMEhS+PpGo.1624892354930.109620
NW_003789197	Koludarov_et_al_2021	CDS	273898	274081	.	-	0	Name=LOC100864776 CDS;ID=EWKMg4ru1zPvdBw+uzMEhS+PpGo.1624892354930.109620
NW_003789197	Koludarov_et_al_2021	CDS	273598	273716	.	-	0	Name=LOC100864776 CDS;ID=EWKMg4ru1zPvdBw+uzMEhS+PpGo.1624892354930.109620
NW_003789197	Koludarov_et_al_2021	CDS	2320479	2320727	.	-	0	Name=LOC100868675 CDS;ID=EWKMg4ru1zPvdBw+uzMEhS+PpGo.1624892354931.109621
NW_003789197	Koludarov_et_al_2021	CDS	2319945	2320367	.	-	0	Name=LOC100868675 CDS;ID=EWKMg4ru1zPvdBw+uzMEhS+PpGo.1624892354931.109621
NW_003789197	Koludarov_et_al_2021	CDS	2319044	2319868	.	-	0	Name=LOC100868675 CDS;ID=EWKMg4ru1zPvdBw+uzMEhS+PpGo.1624892354931.109621
NW_003789197	Koludarov_et_al_2021	CDS	2318670	2318960	.	-	0	Name=LOC100868675 CDS;ID=EWKMg4ru1zPvdBw+uzMEhS+PpGo.1624892354931.109621
NW_003789197	Koludarov_et_al_2021	CDS	2320479	2320727	.	-	0	Name=LOC100868675 CDS;ID=EWKMg4ru1zPvdBw+uzMEhS+PpGo.1624892354931.109622
NW_003789197	Koludarov_et_al_2021	CDS	2319945	2320367	.	-	0	Name=LOC100868675 CDS;ID=EWKMg4ru1zPvdBw+uzMEhS+PpGo.1624892354931.109622
NW_003789197	Koludarov_et_al_2021	CDS	2319044	2319868	.	-	0	Name=LOC100868675 CDS;ID=EWKMg4ru1zPvdBw+uzMEhS+PpGo.1624892354931.109622
NW_003789197	Koludarov_et_al_2021	CDS	2318670	2318960	.	-	0	Name=LOC100868675 CDS;ID=EWKMg4ru1zPvdBw+uzMEhS+PpGo.1624892354931.109622
NW_003789197	Koludarov_et_al_2021	CDS	94720	94721	.	+	0	Name=LOC100869252 CDS;ID=EWKMg4ru1zPvdBw+uzMEhS+PpGo.1624892354931.109623
NW_003789197	Koludarov_et_al_2021	CDS	94923	95218	.	+	0	Name=LOC100869252 CDS;ID=EWKMg4ru1zPvdBw+uzMEhS+PpGo.1624892354931.109623
NW_003789197	Koludarov_et_al_2021	CDS	95286	95484	.	+	0	Name=LOC100869252 CDS;ID=EWKMg4ru1zPvdBw+uzMEhS+PpGo.1624892354931.109623
NW_003789197	Koludarov_et_al_2021	CDS	95555	95817	.	+	0	Name=LOC100869252 CDS;ID=EWKMg4ru1zPvdBw+uzMEhS+PpGo.1624892354931.109623
NW_003789197	Koludarov_et_al_2021	CDS	95900	96036	.	+	0	Name=LOC100869252 CDS;ID=EWKMg4ru1zPvdBw+uzMEhS+PpGo.1624892354931.109623
NW_003789197	Koludarov_et_al_2021	CDS	96124	96244	.	+	0	Name=LOC100869252 CDS;ID=EWKMg4ru1zPvdBw+uzMEhS+PpGo.1624892354931.109623
NW_003789197	Koludarov_et_al_2021	CDS	96350	96612	.	+	0	Name=LOC100869252 CDS;ID=EWKMg4ru1zPvdBw+uzMEhS+PpGo.1624892354931.109623
NW_003789197	Koludarov_et_al_2021	CDS	96697	96738	.	+	0	Name=LOC100869252 CDS;ID=EWKMg4ru1zPvdBw+uzMEhS+PpGo.1624892354931.109623
NW_003789197	Koludarov_et_al_2021	CDS	571807	572622	.	-	0	Name=LOC100865643 CDS;ID=EWKMg4ru1zPvdBw+uzMEhS+PpGo.1624892354931.109624
NW_003789197	Koludarov_et_al_2021	CDS	570676	571347	.	-	0	Name=LOC100865643 CDS;ID=EWKMg4ru1zPvdBw+uzMEhS+PpGo.1624892354931.109624
NW_003789197	Koludarov_et_al_2021	CDS	269702	269769	.	+	0	Name=LOC105735023 CDS;ID=EWKMg4ru1zPvdBw+uzMEhS+PpGo.1624892354931.109625
NW_003789197	Koludarov_et_al_2021	CDS	270108	270365	.	+	0	Name=LOC105735023 CDS;ID=EWKMg4ru1zPvdBw+uzMEhS+PpGo.1624892354931.109625
NW_003789197	Koludarov_et_al_2021	CDS	270757	271004	.	+	0	Name=LOC105735023 CDS;ID=EWKMg4ru1zPvdBw+uzMEhS+PpGo.1624892354931.109625
NW_003789197	Koludarov_et_al_2021	CDS	271113	271292	.	+	0	Name=LOC105735023 CDS;ID=EWKMg4ru1zPvdBw+uzMEhS+PpGo.1624892354931.109625
NW_003789197	Koludarov_et_al_2021	CDS	271361	271617	.	+	0	Name=LOC105735023 CDS;ID=EWKMg4ru1zPvdBw+uzMEhS+PpGo.1624892354931.109625
NW_003789197	Koludarov_et_al_2021	CDS	616814	617048	.	+	0	Name=LOC100866130 CDS;ID=EWKMg4ru1zPvdBw+uzMEhS+PpGo.1624892354931.109626
NW_003789197	Koludarov_et_al_2021	CDS	617243	617415	.	+	0	Name=LOC100866130 CDS;ID=EWKMg4ru1zPvdBw+uzMEhS+PpGo.1624892354931.109626
NW_003789197	Koludarov_et_al_2021	CDS	617527	617688	.	+	0	Name=LOC100866130 CDS;ID=EWKMg4ru1zPvdBw+uzMEhS+PpGo.1624892354931.109626
NW_003789197	Koludarov_et_al_2021	CDS	617844	618182	.	+	0	Name=LOC100866130 CDS;ID=EWKMg4ru1zPvdBw+uzMEhS+PpGo.1624892354931.109626
NW_003789197	Koludarov_et_al_2021	CDS	618240	618459	.	+	0	Name=LOC100866130 CDS;ID=EWKMg4ru1zPvdBw+uzMEhS+PpGo.1624892354931.109626
NW_003789197	Koludarov_et_al_2021	CDS	618565	618650	.	+	0	Name=LOC100866130 CDS;ID=EWKMg4ru1zPvdBw+uzMEhS+PpGo.1624892354931.109626
NW_003789197	Koludarov_et_al_2021	CDS	616814	617048	.	+	0	Name=LOC100866130 CDS;ID=EWKMg4ru1zPvdBw+uzMEhS+PpGo.1624892354931.109627
NW_003789197	Koludarov_et_al_2021	CDS	617243	617415	.	+	0	Name=LOC100866130 CDS;ID=EWKMg4ru1zPvdBw+uzMEhS+PpGo.1624892354931.109627
NW_003789197	Koludarov_et_al_2021	CDS	617527	617688	.	+	0	Name=LOC100866130 CDS;ID=EWKMg4ru1zPvdBw+uzMEhS+PpGo.1624892354931.109627
NW_003789197	Koludarov_et_al_2021	CDS	617844	618182	.	+	0	Name=LOC100866130 CDS;ID=EWKMg4ru1zPvdBw+uzMEhS+PpGo.1624892354931.109627
NW_003789197	Koludarov_et_al_2021	CDS	618240	618459	.	+	0	Name=LOC100866130 CDS;ID=EWKMg4ru1zPvdBw+uzMEhS+PpGo.1624892354931.109627
NW_003789197	Koludarov_et_al_2021	CDS	618565	618650	.	+	0	Name=LOC100866130 CDS;ID=EWKMg4ru1zPvdBw+uzMEhS+PpGo.1624892354931.109627
NW_003789197	Koludarov_et_al_2021	CDS	207131	207181	.	+	0	Name=LOC100863628 CDS;ID=EWKMg4ru1zPvdBw+uzMEhS+PpGo.1624892354931.109628
NW_003789197	Koludarov_et_al_2021	CDS	207384	207598	.	+	0	Name=LOC100863628 CDS;ID=EWKMg4ru1zPvdBw+uzMEhS+PpGo.1624892354931.109628
NW_003789197	Koludarov_et_al_2021	CDS	208425	208605	.	+	0	Name=LOC100863628 CDS;ID=EWKMg4ru1zPvdBw+uzMEhS+PpGo.1624892354931.109628
NW_003789197	Koludarov_et_al_2021	CDS	208699	208953	.	+	0	Name=LOC100863628 CDS;ID=EWKMg4ru1zPvdBw+uzMEhS+PpGo.1624892354931.109628
NW_003789197	Koludarov_et_al_2021	CDS	1971539	1971574	.	-	0	Name=LOC100868031 CDS;ID=EWKMg4ru1zPvdBw+uzMEhS+PpGo.1624892354931.109629
NW_003789197	Koludarov_et_al_2021	CDS	1971364	1971474	.	-	0	Name=LOC100868031 CDS;ID=EWKMg4ru1zPvdBw+uzMEhS+PpGo.1624892354931.109629
NW_003789197	Koludarov_et_al_2021	CDS	1969810	1971026	.	-	0	Name=LOC100868031 CDS;ID=EWKMg4ru1zPvdBw+uzMEhS+PpGo.1624892354931.109629
NW_003789197	Koludarov_et_al_2021	CDS	596482	596778	.	+	0	Name=LOC100865886 CDS;ID=EWKMg4ru1zPvdBw+uzMEhS+PpGo.1624892354931.109630
NW_003789197	Koludarov_et_al_2021	CDS	596874	597032	.	+	0	Name=LOC100865886 CDS;ID=EWKMg4ru1zPvdBw+uzMEhS+PpGo.1624892354931.109630
NW_003789197	Koludarov_et_al_2021	CDS	597158	597319	.	+	0	Name=LOC100865886 CDS;ID=EWKMg4ru1zPvdBw+uzMEhS+PpGo.1624892354931.109630
NW_003789197	Koludarov_et_al_2021	CDS	597497	597634	.	+	0	Name=LOC100865886 CDS;ID=EWKMg4ru1zPvdBw+uzMEhS+PpGo.1624892354931.109630
NW_003789197	Koludarov_et_al_2021	CDS	597771	597944	.	+	0	Name=LOC100865886 CDS;ID=EWKMg4ru1zPvdBw+uzMEhS+PpGo.1624892354931.109630
NW_003789197	Koludarov_et_al_2021	CDS	598063	598203	.	+	0	Name=LOC100865886 CDS;ID=EWKMg4ru1zPvdBw+uzMEhS+PpGo.1624892354931.109630
NW_003789197	Koludarov_et_al_2021	CDS	468379	468484	.	-	0	Name=LOC100864816 CDS;ID=EWKMg4ru1zPvdBw+uzMEhS+PpGo.1624892354931.109631
NW_003789197	Koludarov_et_al_2021	CDS	468057	468277	.	-	0	Name=LOC100864816 CDS;ID=EWKMg4ru1zPvdBw+uzMEhS+PpGo.1624892354931.109631
NW_003789197	Koludarov_et_al_2021	CDS	467185	467897	.	-	0	Name=LOC100864816 CDS;ID=EWKMg4ru1zPvdBw+uzMEhS+PpGo.1624892354931.109631
NW_003789197	Koludarov_et_al_2021	CDS	466785	467025	.	-	0	Name=LOC100864816 CDS;ID=EWKMg4ru1zPvdBw+uzMEhS+PpGo.1624892354931.109631
NW_003789197	Koludarov_et_al_2021	CDS	468379	468484	.	-	0	Name=LOC100864816 CDS;ID=EWKMg4ru1zPvdBw+uzMEhS+PpGo.1624892354932.109632
NW_003789197	Koludarov_et_al_2021	CDS	468057	468277	.	-	0	Name=LOC100864816 CDS;ID=EWKMg4ru1zPvdBw+uzMEhS+PpGo.1624892354932.109632
NW_003789197	Koludarov_et_al_2021	CDS	467185	467897	.	-	0	Name=LOC100864816 CDS;ID=EWKMg4ru1zPvdBw+uzMEhS+PpGo.1624892354932.109632
NW_003789197	Koludarov_et_al_2021	CDS	466785	467025	.	-	0	Name=LOC100864816 CDS;ID=EWKMg4ru1zPvdBw+uzMEhS+PpGo.1624892354932.109632
NW_003789197	Koludarov_et_al_2021	CDS	1084237	1084313	.	+	0	Name=LOC100872355 CDS;ID=EWKMg4ru1zPvdBw+uzMEhS+PpGo.1624892354932.109633
NW_003789197	Koludarov_et_al_2021	CDS	1084475	1084640	.	+	0	Name=LOC100872355 CDS;ID=EWKMg4ru1zPvdBw+uzMEhS+PpGo.1624892354932.109633
NW_003789197	Koludarov_et_al_2021	CDS	1084796	1084904	.	+	0	Name=LOC100872355 CDS;ID=EWKMg4ru1zPvdBw+uzMEhS+PpGo.1624892354932.109633
NW_003789197	Koludarov_et_al_2021	CDS	1085117	1085432	.	+	0	Name=LOC100872355 CDS;ID=EWKMg4ru1zPvdBw+uzMEhS+PpGo.1624892354932.109633
NW_003789197	Koludarov_et_al_2021	CDS	1085533	1085740	.	+	0	Name=LOC100872355 CDS;ID=EWKMg4ru1zPvdBw+uzMEhS+PpGo.1624892354932.109633
NW_003789197	Koludarov_et_al_2021	CDS	1085814	1085917	.	+	0	Name=LOC100872355 CDS;ID=EWKMg4ru1zPvdBw+uzMEhS+PpGo.1624892354932.109633
NW_003789197	Koludarov_et_al_2021	CDS	638317	638588	.	-	0	Name=LOC100866325 CDS;ID=EWKMg4ru1zPvdBw+uzMEhS+PpGo.1624892354932.109634
NW_003789197	Koludarov_et_al_2021	CDS	637888	638163	.	-	0	Name=LOC100866325 CDS;ID=EWKMg4ru1zPvdBw+uzMEhS+PpGo.1624892354932.109634
NW_003789197	Koludarov_et_al_2021	CDS	637671	637817	.	-	0	Name=LOC100866325 CDS;ID=EWKMg4ru1zPvdBw+uzMEhS+PpGo.1624892354932.109634
NW_003789197	Koludarov_et_al_2021	CDS	637464	637595	.	-	0	Name=LOC100866325 CDS;ID=EWKMg4ru1zPvdBw+uzMEhS+PpGo.1624892354932.109634
NW_003789197	Koludarov_et_al_2021	CDS	637341	637394	.	-	0	Name=LOC100866325 CDS;ID=EWKMg4ru1zPvdBw+uzMEhS+PpGo.1624892354932.109634
NW_003789197	Koludarov_et_al_2021	CDS	636914	637093	.	-	0	Name=LOC100866325 CDS;ID=EWKMg4ru1zPvdBw+uzMEhS+PpGo.1624892354932.109634
NW_003789197	Koludarov_et_al_2021	CDS	631058	631134	.	+	0	Name=LOC105734934 CDS;ID=EWKMg4ru1zPvdBw+uzMEhS+PpGo.1624892354932.109635
NW_003789197	Koludarov_et_al_2021	CDS	631500	631716	.	+	0	Name=LOC105734934 CDS;ID=EWKMg4ru1zPvdBw+uzMEhS+PpGo.1624892354932.109635
NW_003789197	Koludarov_et_al_2021	CDS	631825	631860	.	+	0	Name=LOC105734934 CDS;ID=EWKMg4ru1zPvdBw+uzMEhS+PpGo.1624892354932.109635
NW_003789197	Koludarov_et_al_2021	CDS	631933	632124	.	+	0	Name=LOC105734934 CDS;ID=EWKMg4ru1zPvdBw+uzMEhS+PpGo.1624892354932.109635
NW_003789197	Koludarov_et_al_2021	CDS	632715	632726	.	+	0	Name=LOC105734934 CDS;ID=EWKMg4ru1zPvdBw+uzMEhS+PpGo.1624892354932.109635
NW_003789197	Koludarov_et_al_2021	CDS	602014	602289	.	+	0	Name=LOC100871048 CDS;ID=EWKMg4ru1zPvdBw+uzMEhS+PpGo.1624892354932.109636
NW_003789197	Koludarov_et_al_2021	CDS	602579	602713	.	+	0	Name=LOC100871048 CDS;ID=EWKMg4ru1zPvdBw+uzMEhS+PpGo.1624892354932.109636
NW_003789197	Koludarov_et_al_2021	CDS	603588	603659	.	+	0	Name=LOC100871048 CDS;ID=EWKMg4ru1zPvdBw+uzMEhS+PpGo.1624892354932.109636
NW_003789197	Koludarov_et_al_2021	CDS	602014	602289	.	+	0	Name=LOC100871048 CDS;ID=EWKMg4ru1zPvdBw+uzMEhS+PpGo.1624892354932.109637
NW_003789197	Koludarov_et_al_2021	CDS	602579	602713	.	+	0	Name=LOC100871048 CDS;ID=EWKMg4ru1zPvdBw+uzMEhS+PpGo.1624892354932.109637
NW_003789197	Koludarov_et_al_2021	CDS	603588	603659	.	+	0	Name=LOC100871048 CDS;ID=EWKMg4ru1zPvdBw+uzMEhS+PpGo.1624892354932.109637
NW_003789197	Koludarov_et_al_2021	CDS	429973	429975	.	+	0	Name=LOC116414055 CDS;ID=EWKMg4ru1zPvdBw+uzMEhS+PpGo.1624892354932.109638
NW_003789197	Koludarov_et_al_2021	CDS	430709	431336	.	+	0	Name=LOC116414055 CDS;ID=EWKMg4ru1zPvdBw+uzMEhS+PpGo.1624892354932.109638
NW_003789197	Koludarov_et_al_2021	CDS	431462	431604	.	+	0	Name=LOC116414055 CDS;ID=EWKMg4ru1zPvdBw+uzMEhS+PpGo.1624892354932.109638
NW_003789197	Koludarov_et_al_2021	CDS	876448	876459	.	+	0	Name=LOC100871995 CDS;ID=EWKMg4ru1zPvdBw+uzMEhS+PpGo.1624892354932.109639
NW_003789197	Koludarov_et_al_2021	CDS	876969	878009	.	+	0	Name=LOC100871995 CDS;ID=EWKMg4ru1zPvdBw+uzMEhS+PpGo.1624892354932.109639
NW_003789197	Koludarov_et_al_2021	CDS	425921	426097	.	+	0	Name=LOC100870087 CDS;ID=EWKMg4ru1zPvdBw+uzMEhS+PpGo.1624892354932.109640
NW_003789197	Koludarov_et_al_2021	CDS	426203	427377	.	+	0	Name=LOC100870087 CDS;ID=EWKMg4ru1zPvdBw+uzMEhS+PpGo.1624892354932.109640
NW_003789197	Koludarov_et_al_2021	CDS	320090	320112	.	+	0	Name=LOC100865217 CDS;ID=EWKMg4ru1zPvdBw+uzMEhS+PpGo.1624892354932.109641
NW_003789197	Koludarov_et_al_2021	CDS	320697	320824	.	+	0	Name=LOC100865217 CDS;ID=EWKMg4ru1zPvdBw+uzMEhS+PpGo.1624892354932.109641
NW_003789197	Koludarov_et_al_2021	CDS	321173	321477	.	+	0	Name=LOC100865217 CDS;ID=EWKMg4ru1zPvdBw+uzMEhS+PpGo.1624892354932.109641
NW_003789197	Koludarov_et_al_2021	CDS	98233	98255	.	-	0	Name=LOC100863273 CDS;ID=EWKMg4ru1zPvdBw+uzMEhS+PpGo.1624892354932.109642
NW_003789197	Koludarov_et_al_2021	CDS	97888	98020	.	-	0	Name=LOC100863273 CDS;ID=EWKMg4ru1zPvdBw+uzMEhS+PpGo.1624892354932.109642
NW_003789197	Koludarov_et_al_2021	CDS	97383	97822	.	-	0	Name=LOC100863273 CDS;ID=EWKMg4ru1zPvdBw+uzMEhS+PpGo.1624892354932.109642
NW_003789197	Koludarov_et_al_2021	CDS	97164	97308	.	-	0	Name=LOC100863273 CDS;ID=EWKMg4ru1zPvdBw+uzMEhS+PpGo.1624892354932.109642
NW_003789197	Koludarov_et_al_2021	CDS	96874	97083	.	-	0	Name=LOC100863273 CDS;ID=EWKMg4ru1zPvdBw+uzMEhS+PpGo.1624892354932.109642
NW_003789197	Koludarov_et_al_2021	CDS	645810	645831	.	-	0	Name=LOC100866438 CDS;ID=EWKMg4ru1zPvdBw+uzMEhS+PpGo.1624892354932.109643
NW_003789197	Koludarov_et_al_2021	CDS	645137	645424	.	-	0	Name=LOC100866438 CDS;ID=EWKMg4ru1zPvdBw+uzMEhS+PpGo.1624892354932.109643
NW_003789197	Koludarov_et_al_2021	CDS	644743	644887	.	-	0	Name=LOC100866438 CDS;ID=EWKMg4ru1zPvdBw+uzMEhS+PpGo.1624892354932.109643
NW_003789197	Koludarov_et_al_2021	CDS	644466	644577	.	-	0	Name=LOC100866438 CDS;ID=EWKMg4ru1zPvdBw+uzMEhS+PpGo.1624892354932.109643
NW_003789197	Koludarov_et_al_2021	CDS	645810	645831	.	-	0	Name=LOC100866438 CDS;ID=EWKMg4ru1zPvdBw+uzMEhS+PpGo.1624892354932.109644
NW_003789197	Koludarov_et_al_2021	CDS	645137	645457	.	-	0	Name=LOC100866438 CDS;ID=EWKMg4ru1zPvdBw+uzMEhS+PpGo.1624892354932.109644
NW_003789197	Koludarov_et_al_2021	CDS	644743	644887	.	-	0	Name=LOC100866438 CDS;ID=EWKMg4ru1zPvdBw+uzMEhS+PpGo.1624892354932.109644
NW_003789197	Koludarov_et_al_2021	CDS	644466	644577	.	-	0	Name=LOC100866438 CDS;ID=EWKMg4ru1zPvdBw+uzMEhS+PpGo.1624892354932.109644
NW_003789197	Koludarov_et_al_2021	CDS	409900	409939	.	+	0	Name=LOC105735170 CDS;ID=EWKMg4ru1zPvdBw+uzMEhS+PpGo.1624892354932.109645
NW_003789197	Koludarov_et_al_2021	CDS	410110	410325	.	+	0	Name=LOC105735170 CDS;ID=EWKMg4ru1zPvdBw+uzMEhS+PpGo.1624892354932.109645
NW_003789197	Koludarov_et_al_2021	CDS	410412	410620	.	+	0	Name=LOC105735170 CDS;ID=EWKMg4ru1zPvdBw+uzMEhS+PpGo.1624892354932.109645
NW_003789197	Koludarov_et_al_2021	CDS	410767	410924	.	+	0	Name=LOC105735170 CDS;ID=EWKMg4ru1zPvdBw+uzMEhS+PpGo.1624892354932.109645
NW_003789197	Koludarov_et_al_2021	CDS	411035	411194	.	+	0	Name=LOC105735170 CDS;ID=EWKMg4ru1zPvdBw+uzMEhS+PpGo.1624892354932.109645
NW_003789197	Koludarov_et_al_2021	CDS	98233	98255	.	-	0	Name=LOC100863273 CDS;ID=EWKMg4ru1zPvdBw+uzMEhS+PpGo.1624892354932.109646
NW_003789197	Koludarov_et_al_2021	CDS	97888	98020	.	-	0	Name=LOC100863273 CDS;ID=EWKMg4ru1zPvdBw+uzMEhS+PpGo.1624892354932.109646
NW_003789197	Koludarov_et_al_2021	CDS	97383	97822	.	-	0	Name=LOC100863273 CDS;ID=EWKMg4ru1zPvdBw+uzMEhS+PpGo.1624892354932.109646
NW_003789197	Koludarov_et_al_2021	CDS	97164	97308	.	-	0	Name=LOC100863273 CDS;ID=EWKMg4ru1zPvdBw+uzMEhS+PpGo.1624892354932.109646
NW_003789197	Koludarov_et_al_2021	CDS	96981	97055	.	-	0	Name=LOC100863273 CDS;ID=EWKMg4ru1zPvdBw+uzMEhS+PpGo.1624892354932.109646
NW_003789197	Koludarov_et_al_2021	CDS	2836795	2836987	.	+	0	Name=LOC100869019 CDS;ID=EWKMg4ru1zPvdBw+uzMEhS+PpGo.1624892354933.109647
NW_003789197	Koludarov_et_al_2021	CDS	2837870	2838063	.	+	0	Name=LOC100869019 CDS;ID=EWKMg4ru1zPvdBw+uzMEhS+PpGo.1624892354933.109647
NW_003789197	Koludarov_et_al_2021	CDS	1083176	1083265	.	-	0	Name=LOC100867032 CDS;ID=EWKMg4ru1zPvdBw+uzMEhS+PpGo.1624892354933.109648
NW_003789197	Koludarov_et_al_2021	CDS	1082735	1082929	.	-	0	Name=LOC100867032 CDS;ID=EWKMg4ru1zPvdBw+uzMEhS+PpGo.1624892354933.109648
NW_003789197	Koludarov_et_al_2021	CDS	1082426	1082674	.	-	0	Name=LOC100867032 CDS;ID=EWKMg4ru1zPvdBw+uzMEhS+PpGo.1624892354933.109648
NW_003789197	Koludarov_et_al_2021	CDS	1082007	1082354	.	-	0	Name=LOC100867032 CDS;ID=EWKMg4ru1zPvdBw+uzMEhS+PpGo.1624892354933.109648
NW_003789197	Koludarov_et_al_2021	CDS	206183	206255	.	-	0	Name=LOC100863507 CDS;ID=EWKMg4ru1zPvdBw+uzMEhS+PpGo.1624892354933.109649
NW_003789197	Koludarov_et_al_2021	CDS	205795	206038	.	-	0	Name=LOC100863507 CDS;ID=EWKMg4ru1zPvdBw+uzMEhS+PpGo.1624892354933.109649
NW_003789197	Koludarov_et_al_2021	CDS	205488	205714	.	-	0	Name=LOC100863507 CDS;ID=EWKMg4ru1zPvdBw+uzMEhS+PpGo.1624892354933.109649
NW_003789197	Koludarov_et_al_2021	CDS	205023	205381	.	-	0	Name=LOC100863507 CDS;ID=EWKMg4ru1zPvdBw+uzMEhS+PpGo.1624892354933.109649
NW_003789197	Koludarov_et_al_2021	CDS	631058	631134	.	+	0	Name=LOC105734934 CDS;ID=EWKMg4ru1zPvdBw+uzMEhS+PpGo.1624892354933.109650
NW_003789197	Koludarov_et_al_2021	CDS	631500	631716	.	+	0	Name=LOC105734934 CDS;ID=EWKMg4ru1zPvdBw+uzMEhS+PpGo.1624892354933.109650
NW_003789197	Koludarov_et_al_2021	CDS	631825	631860	.	+	0	Name=LOC105734934 CDS;ID=EWKMg4ru1zPvdBw+uzMEhS+PpGo.1624892354933.109650
NW_003789197	Koludarov_et_al_2021	CDS	631933	632124	.	+	0	Name=LOC105734934 CDS;ID=EWKMg4ru1zPvdBw+uzMEhS+PpGo.1624892354933.109650
NW_003789197	Koludarov_et_al_2021	CDS	632258	632281	.	+	0	Name=LOC105734934 CDS;ID=EWKMg4ru1zPvdBw+uzMEhS+PpGo.1624892354933.109650
NW_003789197	Koludarov_et_al_2021	CDS	2295295	2295396	.	-	0	Name=LOC100868311 CDS;ID=EWKMg4ru1zPvdBw+uzMEhS+PpGo.1624892354933.109651
NW_003789197	Koludarov_et_al_2021	CDS	2295155	2295204	.	-	0	Name=LOC100868311 CDS;ID=EWKMg4ru1zPvdBw+uzMEhS+PpGo.1624892354933.109651
NW_003789197	Koludarov_et_al_2021	CDS	2294786	2295024	.	-	0	Name=LOC100868311 CDS;ID=EWKMg4ru1zPvdBw+uzMEhS+PpGo.1624892354933.109651
NW_003789197	Koludarov_et_al_2021	CDS	2294383	2294709	.	-	0	Name=LOC100868311 CDS;ID=EWKMg4ru1zPvdBw+uzMEhS+PpGo.1624892354933.109651
NW_003789197	Koludarov_et_al_2021	CDS	2294214	2294254	.	-	0	Name=LOC100868311 CDS;ID=EWKMg4ru1zPvdBw+uzMEhS+PpGo.1624892354933.109651
NW_003789197	Koludarov_et_al_2021	CDS	2295295	2295396	.	-	0	Name=LOC100868311 CDS;ID=EWKMg4ru1zPvdBw+uzMEhS+PpGo.1624892354933.109652
NW_003789197	Koludarov_et_al_2021	CDS	2295155	2295204	.	-	0	Name=LOC100868311 CDS;ID=EWKMg4ru1zPvdBw+uzMEhS+PpGo.1624892354933.109652
NW_003789197	Koludarov_et_al_2021	CDS	2294786	2295024	.	-	0	Name=LOC100868311 CDS;ID=EWKMg4ru1zPvdBw+uzMEhS+PpGo.1624892354933.109652
NW_003789197	Koludarov_et_al_2021	CDS	2294383	2294709	.	-	0	Name=LOC100868311 CDS;ID=EWKMg4ru1zPvdBw+uzMEhS+PpGo.1624892354933.109652
NW_003789197	Koludarov_et_al_2021	CDS	2294214	2294254	.	-	0	Name=LOC100868311 CDS;ID=EWKMg4ru1zPvdBw+uzMEhS+PpGo.1624892354933.109652
NW_003789197	Koludarov_et_al_2021	CDS	580722	581308	.	-	0	Name=LOC100870930 CDS;ID=EWKMg4ru1zPvdBw+uzMEhS+PpGo.1624892354933.109653
NW_003789197	Koludarov_et_al_2021	CDS	580348	580495	.	-	0	Name=LOC100870930 CDS;ID=EWKMg4ru1zPvdBw+uzMEhS+PpGo.1624892354933.109653
NW_003789197	Koludarov_et_al_2021	CDS	580182	580252	.	-	0	Name=LOC100870930 CDS;ID=EWKMg4ru1zPvdBw+uzMEhS+PpGo.1624892354933.109653
NW_003789197	Koludarov_et_al_2021	CDS	2295295	2295326	.	-	0	Name=LOC100868311 CDS;ID=EWKMg4ru1zPvdBw+uzMEhS+PpGo.1624892354933.109654
NW_003789197	Koludarov_et_al_2021	CDS	2295155	2295220	.	-	0	Name=LOC100868311 CDS;ID=EWKMg4ru1zPvdBw+uzMEhS+PpGo.1624892354933.109654
NW_003789197	Koludarov_et_al_2021	CDS	2294786	2295024	.	-	0	Name=LOC100868311 CDS;ID=EWKMg4ru1zPvdBw+uzMEhS+PpGo.1624892354933.109654
NW_003789197	Koludarov_et_al_2021	CDS	2294383	2294709	.	-	0	Name=LOC100868311 CDS;ID=EWKMg4ru1zPvdBw+uzMEhS+PpGo.1624892354933.109654
NW_003789197	Koludarov_et_al_2021	CDS	2294214	2294254	.	-	0	Name=LOC100868311 CDS;ID=EWKMg4ru1zPvdBw+uzMEhS+PpGo.1624892354933.109654
NW_003789197	Koludarov_et_al_2021	CDS	2295295	2295326	.	-	0	Name=LOC100868311 CDS;ID=EWKMg4ru1zPvdBw+uzMEhS+PpGo.1624892354933.109655
NW_003789197	Koludarov_et_al_2021	CDS	2295155	2295220	.	-	0	Name=LOC100868311 CDS;ID=EWKMg4ru1zPvdBw+uzMEhS+PpGo.1624892354933.109655
NW_003789197	Koludarov_et_al_2021	CDS	2294786	2295024	.	-	0	Name=LOC100868311 CDS;ID=EWKMg4ru1zPvdBw+uzMEhS+PpGo.1624892354933.109655
NW_003789197	Koludarov_et_al_2021	CDS	2294383	2294709	.	-	0	Name=LOC100868311 CDS;ID=EWKMg4ru1zPvdBw+uzMEhS+PpGo.1624892354933.109655
NW_003789197	Koludarov_et_al_2021	CDS	2294214	2294254	.	-	0	Name=LOC100868311 CDS;ID=EWKMg4ru1zPvdBw+uzMEhS+PpGo.1624892354933.109655
NW_003789197	Koludarov_et_al_2021	CDS	234665	234687	.	+	0	Name=LOC100864976 CDS;ID=EWKMg4ru1zPvdBw+uzMEhS+PpGo.1624892354933.109656
NW_003789197	Koludarov_et_al_2021	CDS	234893	235199	.	+	0	Name=LOC100864976 CDS;ID=EWKMg4ru1zPvdBw+uzMEhS+PpGo.1624892354933.109656
NW_003789197	Koludarov_et_al_2021	CDS	235440	235770	.	+	0	Name=LOC100864976 CDS;ID=EWKMg4ru1zPvdBw+uzMEhS+PpGo.1624892354933.109656
NW_003789197	Koludarov_et_al_2021	CDS	234200	234300	.	-	0	Name=LOC100865453 CDS;ID=EWKMg4ru1zPvdBw+uzMEhS+PpGo.1624892354933.109657
NW_003789197	Koludarov_et_al_2021	CDS	233603	233708	.	-	0	Name=LOC100865453 CDS;ID=EWKMg4ru1zPvdBw+uzMEhS+PpGo.1624892354933.109657
NW_003789197	Koludarov_et_al_2021	CDS	233216	233356	.	-	0	Name=LOC100865453 CDS;ID=EWKMg4ru1zPvdBw+uzMEhS+PpGo.1624892354933.109657
NW_003789197	Koludarov_et_al_2021	CDS	410112	410325	.	+	0	Name=LOC105735170 CDS;ID=EWKMg4ru1zPvdBw+uzMEhS+PpGo.1624892354933.109658
NW_003789197	Koludarov_et_al_2021	CDS	410412	410620	.	+	0	Name=LOC105735170 CDS;ID=EWKMg4ru1zPvdBw+uzMEhS+PpGo.1624892354933.109658
NW_003789197	Koludarov_et_al_2021	CDS	410767	410924	.	+	0	Name=LOC105735170 CDS;ID=EWKMg4ru1zPvdBw+uzMEhS+PpGo.1624892354933.109658
NW_003789197	Koludarov_et_al_2021	CDS	411035	411194	.	+	0	Name=LOC105735170 CDS;ID=EWKMg4ru1zPvdBw+uzMEhS+PpGo.1624892354933.109658
NW_003789197	Koludarov_et_al_2021	CDS	2827974	2828166	.	+	0	Name=LOC105735012 CDS;ID=EWKMg4ru1zPvdBw+uzMEhS+PpGo.1624892354933.109659
NW_003789197	Koludarov_et_al_2021	CDS	2828713	2828909	.	+	0	Name=LOC105735012 CDS;ID=EWKMg4ru1zPvdBw+uzMEhS+PpGo.1624892354933.109659
NW_003789197	Koludarov_et_al_2021	CDS	2861748	2861752	.	+	0	Name=LOC105735098 CDS;ID=EWKMg4ru1zPvdBw+uzMEhS+PpGo.1624892354933.109660
NW_003789197	Koludarov_et_al_2021	CDS	2862244	2862640	.	+	0	Name=LOC105735098 CDS;ID=EWKMg4ru1zPvdBw+uzMEhS+PpGo.1624892354933.109660
NW_003789197	Koludarov_et_al_2021	CDS	1082735	1082875	.	-	0	Name=LOC100867032 CDS;ID=EWKMg4ru1zPvdBw+uzMEhS+PpGo.1624892354933.109661
NW_003789197	Koludarov_et_al_2021	CDS	1082426	1082674	.	-	0	Name=LOC100867032 CDS;ID=EWKMg4ru1zPvdBw+uzMEhS+PpGo.1624892354933.109661
NW_003789197	Koludarov_et_al_2021	CDS	1082007	1082354	.	-	0	Name=LOC100867032 CDS;ID=EWKMg4ru1zPvdBw+uzMEhS+PpGo.1624892354933.109661
NW_003789197	Koludarov_et_al_2021	CDS	1095831	1096694	.	+	0	Name=LOC105734967 CDS
NW_003789197	Koludarov_et_al_2021	CDS	891288	891848	.	-	0	Name=LOC100866791 CDS;ID=EWKMg4ru1zPvdBw+uzMEhS+PpGo.1624892354933.109662
NW_003789197	Koludarov_et_al_2021	CDS	891008	891175	.	-	0	Name=LOC100866791 CDS;ID=EWKMg4ru1zPvdBw+uzMEhS+PpGo.1624892354933.109662
NW_003789197	Koludarov_et_al_2021	CDS	247816	248145	.	-	0	Name=LOC100865572 CDS;ID=EWKMg4ru1zPvdBw+uzMEhS+PpGo.1624892354933.109663
NW_003789197	Koludarov_et_al_2021	CDS	247318	247725	.	-	0	Name=LOC100865572 CDS;ID=EWKMg4ru1zPvdBw+uzMEhS+PpGo.1624892354933.109663
NW_003789197	Koludarov_et_al_2021	CDS	247816	248145	.	-	0	Name=LOC100865572 CDS;ID=EWKMg4ru1zPvdBw+uzMEhS+PpGo.1624892354933.109664
NW_003789197	Koludarov_et_al_2021	CDS	247318	247725	.	-	0	Name=LOC100865572 CDS;ID=EWKMg4ru1zPvdBw+uzMEhS+PpGo.1624892354933.109664
NW_003789197	Koludarov_et_al_2021	CDS	320671	320824	.	+	0	Name=LOC100865217 CDS;ID=EWKMg4ru1zPvdBw+uzMEhS+PpGo.1624892354933.109665
NW_003789197	Koludarov_et_al_2021	CDS	321173	321477	.	+	0	Name=LOC100865217 CDS;ID=EWKMg4ru1zPvdBw+uzMEhS+PpGo.1624892354933.109665
NW_003789197	Koludarov_et_al_2021	CDS	2619742	2620199	.	+	0	Name=LOC116414078 CDS;ID=EWKMg4ru1zPvdBw+uzMEhS+PpGo.1624892354934.109666
NW_003789197	Koludarov_et_al_2021	CDS	2620491	2620548	.	+	0	Name=LOC116414078 CDS;ID=EWKMg4ru1zPvdBw+uzMEhS+PpGo.1624892354934.109666
NW_003789197	Koludarov_et_al_2021	CDS	2619742	2620199	.	+	0	Name=LOC116414078 CDS;ID=EWKMg4ru1zPvdBw+uzMEhS+PpGo.1624892354934.109667
NW_003789197	Koludarov_et_al_2021	CDS	2620491	2620548	.	+	0	Name=LOC116414078 CDS;ID=EWKMg4ru1zPvdBw+uzMEhS+PpGo.1624892354934.109667
NW_003789197	Koludarov_et_al_2021	CDS	215503	215562	.	+	0	Name=LOC100863872 CDS;ID=EWKMg4ru1zPvdBw+uzMEhS+PpGo.1624892354934.109668
NW_003789197	Koludarov_et_al_2021	CDS	216043	216291	.	+	0	Name=LOC100863872 CDS;ID=EWKMg4ru1zPvdBw+uzMEhS+PpGo.1624892354934.109668
NW_003789197	Koludarov_et_al_2021	CDS	244084	244174	.	+	0	Name=LOC100865337 CDS;ID=EWKMg4ru1zPvdBw+uzMEhS+PpGo.1624892354934.109669
NW_003789197	Koludarov_et_al_2021	CDS	244373	244854	.	+	0	Name=LOC100865337 CDS;ID=EWKMg4ru1zPvdBw+uzMEhS+PpGo.1624892354934.109669
NW_003789197	Koludarov_et_al_2021	CDS	465876	466010	.	+	0	Name=LOC100865412 CDS;ID=EWKMg4ru1zPvdBw+uzMEhS+PpGo.1624892354934.109670
NW_003789197	Koludarov_et_al_2021	CDS	466538	466623	.	+	0	Name=LOC100865412 CDS;ID=EWKMg4ru1zPvdBw+uzMEhS+PpGo.1624892354934.109670
NW_003789197	Koludarov_et_al_2021	CDS	246350	246601	.	+	0	Name=LOC100865096 CDS;ID=EWKMg4ru1zPvdBw+uzMEhS+PpGo.1624892354934.109671
NW_003789197	Koludarov_et_al_2021	CDS	246744	247004	.	+	0	Name=LOC100865096 CDS;ID=EWKMg4ru1zPvdBw+uzMEhS+PpGo.1624892354934.109671
NW_003789197	Koludarov_et_al_2021	CDS	1972333	1972464	.	+	0	Name=LOC105735000 CDS;ID=EWKMg4ru1zPvdBw+uzMEhS+PpGo.1624892354934.109672
NW_003789197	Koludarov_et_al_2021	CDS	1972715	1972956	.	+	0	Name=LOC105735000 CDS;ID=EWKMg4ru1zPvdBw+uzMEhS+PpGo.1624892354934.109672
NW_003789197	Koludarov_et_al_2021	CDS	2387474	2387710	.	+	0	Name=LOC100868786 CDS
NW_003789197	Koludarov_et_al_2021	mRNA	1244916	1244970	.	+	.	Name=LOC100872588 mRNA;ID=EWKMg4ru1zPvdBw+uzMEhS+PpGo.1624892354934.109673
NW_003789197	Koludarov_et_al_2021	mRNA	1277281	1277381	.	+	.	Name=LOC100872588 mRNA;ID=EWKMg4ru1zPvdBw+uzMEhS+PpGo.1624892354934.109673
NW_003789197	Koludarov_et_al_2021	mRNA	1429392	1429454	.	+	.	Name=LOC100872588 mRNA;ID=EWKMg4ru1zPvdBw+uzMEhS+PpGo.1624892354934.109673
NW_003789197	Koludarov_et_al_2021	mRNA	1512034	1512292	.	+	.	Name=LOC100872588 mRNA;ID=EWKMg4ru1zPvdBw+uzMEhS+PpGo.1624892354934.109673
NW_003789197	Koludarov_et_al_2021	mRNA	1542853	1542990	.	+	.	Name=LOC100872588 mRNA;ID=EWKMg4ru1zPvdBw+uzMEhS+PpGo.1624892354934.109673
NW_003789197	Koludarov_et_al_2021	mRNA	1599093	1599202	.	+	.	Name=LOC100872588 mRNA;ID=EWKMg4ru1zPvdBw+uzMEhS+PpGo.1624892354934.109673
NW_003789197	Koludarov_et_al_2021	mRNA	1613312	1613430	.	+	.	Name=LOC100872588 mRNA;ID=EWKMg4ru1zPvdBw+uzMEhS+PpGo.1624892354934.109673
NW_003789197	Koludarov_et_al_2021	mRNA	1627857	1628160	.	+	.	Name=LOC100872588 mRNA;ID=EWKMg4ru1zPvdBw+uzMEhS+PpGo.1624892354934.109673
NW_003789197	Koludarov_et_al_2021	mRNA	1668607	1668906	.	+	.	Name=LOC100872588 mRNA;ID=EWKMg4ru1zPvdBw+uzMEhS+PpGo.1624892354934.109673
NW_003789197	Koludarov_et_al_2021	mRNA	1720372	1720653	.	+	.	Name=LOC100872588 mRNA;ID=EWKMg4ru1zPvdBw+uzMEhS+PpGo.1624892354934.109673
NW_003789197	Koludarov_et_al_2021	mRNA	1730080	1730194	.	+	.	Name=LOC100872588 mRNA;ID=EWKMg4ru1zPvdBw+uzMEhS+PpGo.1624892354934.109673
NW_003789197	Koludarov_et_al_2021	mRNA	1739879	1740150	.	+	.	Name=LOC100872588 mRNA;ID=EWKMg4ru1zPvdBw+uzMEhS+PpGo.1624892354934.109673
NW_003789197	Koludarov_et_al_2021	mRNA	1740359	1740676	.	+	.	Name=LOC100872588 mRNA;ID=EWKMg4ru1zPvdBw+uzMEhS+PpGo.1624892354934.109673
NW_003789197	Koludarov_et_al_2021	mRNA	1741964	1743490	.	+	.	Name=LOC100872588 mRNA;ID=EWKMg4ru1zPvdBw+uzMEhS+PpGo.1624892354934.109673
NW_003789197	Koludarov_et_al_2021	mRNA	1744649	1744752	.	+	.	Name=LOC100872588 mRNA;ID=EWKMg4ru1zPvdBw+uzMEhS+PpGo.1624892354934.109673
NW_003789197	Koludarov_et_al_2021	mRNA	1745633	1746013	.	+	.	Name=LOC100872588 mRNA;ID=EWKMg4ru1zPvdBw+uzMEhS+PpGo.1624892354934.109673
NW_003789197	Koludarov_et_al_2021	mRNA	1746233	1746316	.	+	.	Name=LOC100872588 mRNA;ID=EWKMg4ru1zPvdBw+uzMEhS+PpGo.1624892354934.109673
NW_003789197	Koludarov_et_al_2021	mRNA	1747121	1747287	.	+	.	Name=LOC100872588 mRNA;ID=EWKMg4ru1zPvdBw+uzMEhS+PpGo.1624892354934.109673
NW_003789197	Koludarov_et_al_2021	mRNA	1750480	1751164	.	+	.	Name=LOC100872588 mRNA;ID=EWKMg4ru1zPvdBw+uzMEhS+PpGo.1624892354934.109673
NW_003789197	Koludarov_et_al_2021	mRNA	2732462	2733082	.	-	.	Name=LOC100872948 mRNA;ID=EWKMg4ru1zPvdBw+uzMEhS+PpGo.1624892354934.109674
NW_003789197	Koludarov_et_al_2021	mRNA	2712068	2712115	.	-	.	Name=LOC100872948 mRNA;ID=EWKMg4ru1zPvdBw+uzMEhS+PpGo.1624892354934.109674
NW_003789197	Koludarov_et_al_2021	mRNA	2598938	2599085	.	-	.	Name=LOC100872948 mRNA;ID=EWKMg4ru1zPvdBw+uzMEhS+PpGo.1624892354934.109674
NW_003789197	Koludarov_et_al_2021	mRNA	2562371	2562514	.	-	.	Name=LOC100872948 mRNA;ID=EWKMg4ru1zPvdBw+uzMEhS+PpGo.1624892354934.109674
NW_003789197	Koludarov_et_al_2021	mRNA	2551953	2552113	.	-	.	Name=LOC100872948 mRNA;ID=EWKMg4ru1zPvdBw+uzMEhS+PpGo.1624892354934.109674
NW_003789197	Koludarov_et_al_2021	mRNA	2536379	2536405	.	-	.	Name=LOC100872948 mRNA;ID=EWKMg4ru1zPvdBw+uzMEhS+PpGo.1624892354934.109674
NW_003789197	Koludarov_et_al_2021	mRNA	2519142	2519300	.	-	.	Name=LOC100872948 mRNA;ID=EWKMg4ru1zPvdBw+uzMEhS+PpGo.1624892354934.109674
NW_003789197	Koludarov_et_al_2021	mRNA	2512542	2512694	.	-	.	Name=LOC100872948 mRNA;ID=EWKMg4ru1zPvdBw+uzMEhS+PpGo.1624892354934.109674
NW_003789197	Koludarov_et_al_2021	mRNA	2450340	2450447	.	-	.	Name=LOC100872948 mRNA;ID=EWKMg4ru1zPvdBw+uzMEhS+PpGo.1624892354934.109674
NW_003789197	Koludarov_et_al_2021	mRNA	2446122	2446314	.	-	.	Name=LOC100872948 mRNA;ID=EWKMg4ru1zPvdBw+uzMEhS+PpGo.1624892354934.109674
NW_003789197	Koludarov_et_al_2021	mRNA	2436181	2436372	.	-	.	Name=LOC100872948 mRNA;ID=EWKMg4ru1zPvdBw+uzMEhS+PpGo.1624892354934.109674
NW_003789197	Koludarov_et_al_2021	mRNA	2434526	2434669	.	-	.	Name=LOC100872948 mRNA;ID=EWKMg4ru1zPvdBw+uzMEhS+PpGo.1624892354934.109674
NW_003789197	Koludarov_et_al_2021	mRNA	2433758	2433975	.	-	.	Name=LOC100872948 mRNA;ID=EWKMg4ru1zPvdBw+uzMEhS+PpGo.1624892354934.109674
NW_003789197	Koludarov_et_al_2021	mRNA	2418967	2419075	.	-	.	Name=LOC100872948 mRNA;ID=EWKMg4ru1zPvdBw+uzMEhS+PpGo.1624892354934.109674
NW_003789197	Koludarov_et_al_2021	mRNA	2397855	2398177	.	-	.	Name=LOC100872948 mRNA;ID=EWKMg4ru1zPvdBw+uzMEhS+PpGo.1624892354934.109674
NW_003789197	Koludarov_et_al_2021	mRNA	2395315	2395606	.	-	.	Name=LOC100872948 mRNA;ID=EWKMg4ru1zPvdBw+uzMEhS+PpGo.1624892354934.109674
NW_003789197	Koludarov_et_al_2021	mRNA	2384420	2384713	.	-	.	Name=LOC100872948 mRNA;ID=EWKMg4ru1zPvdBw+uzMEhS+PpGo.1624892354934.109674
NW_003789197	Koludarov_et_al_2021	mRNA	2382200	2382378	.	-	.	Name=LOC100872948 mRNA;ID=EWKMg4ru1zPvdBw+uzMEhS+PpGo.1624892354934.109674
NW_003789197	Koludarov_et_al_2021	mRNA	2380736	2380907	.	-	.	Name=LOC100872948 mRNA;ID=EWKMg4ru1zPvdBw+uzMEhS+PpGo.1624892354934.109674
NW_003789197	Koludarov_et_al_2021	mRNA	2341050	2341291	.	-	.	Name=LOC100872948 mRNA;ID=EWKMg4ru1zPvdBw+uzMEhS+PpGo.1624892354934.109674
NW_003789197	Koludarov_et_al_2021	mRNA	2340177	2340294	.	-	.	Name=LOC100872948 mRNA;ID=EWKMg4ru1zPvdBw+uzMEhS+PpGo.1624892354934.109674
NW_003789197	Koludarov_et_al_2021	mRNA	2336103	2336276	.	-	.	Name=LOC100872948 mRNA;ID=EWKMg4ru1zPvdBw+uzMEhS+PpGo.1624892354934.109674
NW_003789197	Koludarov_et_al_2021	mRNA	2332149	2332311	.	-	.	Name=LOC100872948 mRNA;ID=EWKMg4ru1zPvdBw+uzMEhS+PpGo.1624892354934.109674
NW_003789197	Koludarov_et_al_2021	mRNA	2327583	2329783	.	-	.	Name=LOC100872948 mRNA;ID=EWKMg4ru1zPvdBw+uzMEhS+PpGo.1624892354934.109674
NW_003789197	Koludarov_et_al_2021	mRNA	2732462	2733082	.	-	.	Name=LOC100872948 mRNA;ID=EWKMg4ru1zPvdBw+uzMEhS+PpGo.1624892354934.109675
NW_003789197	Koludarov_et_al_2021	mRNA	2712068	2712115	.	-	.	Name=LOC100872948 mRNA;ID=EWKMg4ru1zPvdBw+uzMEhS+PpGo.1624892354934.109675
NW_003789197	Koludarov_et_al_2021	mRNA	2598938	2599085	.	-	.	Name=LOC100872948 mRNA;ID=EWKMg4ru1zPvdBw+uzMEhS+PpGo.1624892354934.109675
NW_003789197	Koludarov_et_al_2021	mRNA	2562371	2562514	.	-	.	Name=LOC100872948 mRNA;ID=EWKMg4ru1zPvdBw+uzMEhS+PpGo.1624892354934.109675
NW_003789197	Koludarov_et_al_2021	mRNA	2551953	2552113	.	-	.	Name=LOC100872948 mRNA;ID=EWKMg4ru1zPvdBw+uzMEhS+PpGo.1624892354934.109675
NW_003789197	Koludarov_et_al_2021	mRNA	2536379	2536405	.	-	.	Name=LOC100872948 mRNA;ID=EWKMg4ru1zPvdBw+uzMEhS+PpGo.1624892354934.109675
NW_003789197	Koludarov_et_al_2021	mRNA	2519142	2519300	.	-	.	Name=LOC100872948 mRNA;ID=EWKMg4ru1zPvdBw+uzMEhS+PpGo.1624892354934.109675
NW_003789197	Koludarov_et_al_2021	mRNA	2512542	2512694	.	-	.	Name=LOC100872948 mRNA;ID=EWKMg4ru1zPvdBw+uzMEhS+PpGo.1624892354934.109675
NW_003789197	Koludarov_et_al_2021	mRNA	2450340	2450447	.	-	.	Name=LOC100872948 mRNA;ID=EWKMg4ru1zPvdBw+uzMEhS+PpGo.1624892354934.109675
NW_003789197	Koludarov_et_al_2021	mRNA	2446122	2446314	.	-	.	Name=LOC100872948 mRNA;ID=EWKMg4ru1zPvdBw+uzMEhS+PpGo.1624892354934.109675
NW_003789197	Koludarov_et_al_2021	mRNA	2436181	2436372	.	-	.	Name=LOC100872948 mRNA;ID=EWKMg4ru1zPvdBw+uzMEhS+PpGo.1624892354934.109675
NW_003789197	Koludarov_et_al_2021	mRNA	2434526	2434669	.	-	.	Name=LOC100872948 mRNA;ID=EWKMg4ru1zPvdBw+uzMEhS+PpGo.1624892354934.109675
NW_003789197	Koludarov_et_al_2021	mRNA	2433758	2433975	.	-	.	Name=LOC100872948 mRNA;ID=EWKMg4ru1zPvdBw+uzMEhS+PpGo.1624892354934.109675
NW_003789197	Koludarov_et_al_2021	mRNA	2418967	2419075	.	-	.	Name=LOC100872948 mRNA;ID=EWKMg4ru1zPvdBw+uzMEhS+PpGo.1624892354934.109675
NW_003789197	Koludarov_et_al_2021	mRNA	2397855	2398177	.	-	.	Name=LOC100872948 mRNA;ID=EWKMg4ru1zPvdBw+uzMEhS+PpGo.1624892354934.109675
NW_003789197	Koludarov_et_al_2021	mRNA	2395315	2395606	.	-	.	Name=LOC100872948 mRNA;ID=EWKMg4ru1zPvdBw+uzMEhS+PpGo.1624892354934.109675
NW_003789197	Koludarov_et_al_2021	mRNA	2384420	2384713	.	-	.	Name=LOC100872948 mRNA;ID=EWKMg4ru1zPvdBw+uzMEhS+PpGo.1624892354934.109675
NW_003789197	Koludarov_et_al_2021	mRNA	2382200	2382378	.	-	.	Name=LOC100872948 mRNA;ID=EWKMg4ru1zPvdBw+uzMEhS+PpGo.1624892354934.109675
NW_003789197	Koludarov_et_al_2021	mRNA	2380736	2380907	.	-	.	Name=LOC100872948 mRNA;ID=EWKMg4ru1zPvdBw+uzMEhS+PpGo.1624892354934.109675
NW_003789197	Koludarov_et_al_2021	mRNA	2341050	2341291	.	-	.	Name=LOC100872948 mRNA;ID=EWKMg4ru1zPvdBw+uzMEhS+PpGo.1624892354934.109675
NW_003789197	Koludarov_et_al_2021	mRNA	2340171	2340294	.	-	.	Name=LOC100872948 mRNA;ID=EWKMg4ru1zPvdBw+uzMEhS+PpGo.1624892354934.109675
NW_003789197	Koludarov_et_al_2021	mRNA	2336103	2336276	.	-	.	Name=LOC100872948 mRNA;ID=EWKMg4ru1zPvdBw+uzMEhS+PpGo.1624892354934.109675
NW_003789197	Koludarov_et_al_2021	mRNA	2332149	2332311	.	-	.	Name=LOC100872948 mRNA;ID=EWKMg4ru1zPvdBw+uzMEhS+PpGo.1624892354934.109675
NW_003789197	Koludarov_et_al_2021	mRNA	2327583	2329783	.	-	.	Name=LOC100872948 mRNA;ID=EWKMg4ru1zPvdBw+uzMEhS+PpGo.1624892354934.109675
NW_003789197	Koludarov_et_al_2021	mRNA	2732462	2733082	.	-	.	Name=LOC100872948 mRNA;ID=EWKMg4ru1zPvdBw+uzMEhS+PpGo.1624892354934.109676
NW_003789197	Koludarov_et_al_2021	mRNA	2712068	2712115	.	-	.	Name=LOC100872948 mRNA;ID=EWKMg4ru1zPvdBw+uzMEhS+PpGo.1624892354934.109676
NW_003789197	Koludarov_et_al_2021	mRNA	2598938	2599085	.	-	.	Name=LOC100872948 mRNA;ID=EWKMg4ru1zPvdBw+uzMEhS+PpGo.1624892354934.109676
NW_003789197	Koludarov_et_al_2021	mRNA	2562371	2562514	.	-	.	Name=LOC100872948 mRNA;ID=EWKMg4ru1zPvdBw+uzMEhS+PpGo.1624892354934.109676
NW_003789197	Koludarov_et_al_2021	mRNA	2551953	2552113	.	-	.	Name=LOC100872948 mRNA;ID=EWKMg4ru1zPvdBw+uzMEhS+PpGo.1624892354934.109676
NW_003789197	Koludarov_et_al_2021	mRNA	2536379	2536405	.	-	.	Name=LOC100872948 mRNA;ID=EWKMg4ru1zPvdBw+uzMEhS+PpGo.1624892354934.109676
NW_003789197	Koludarov_et_al_2021	mRNA	2519142	2519300	.	-	.	Name=LOC100872948 mRNA;ID=EWKMg4ru1zPvdBw+uzMEhS+PpGo.1624892354934.109676
NW_003789197	Koludarov_et_al_2021	mRNA	2512542	2512694	.	-	.	Name=LOC100872948 mRNA;ID=EWKMg4ru1zPvdBw+uzMEhS+PpGo.1624892354934.109676
NW_003789197	Koludarov_et_al_2021	mRNA	2471754	2471828	.	-	.	Name=LOC100872948 mRNA;ID=EWKMg4ru1zPvdBw+uzMEhS+PpGo.1624892354934.109676
NW_003789197	Koludarov_et_al_2021	mRNA	2450340	2450447	.	-	.	Name=LOC100872948 mRNA;ID=EWKMg4ru1zPvdBw+uzMEhS+PpGo.1624892354934.109676
NW_003789197	Koludarov_et_al_2021	mRNA	2446122	2446314	.	-	.	Name=LOC100872948 mRNA;ID=EWKMg4ru1zPvdBw+uzMEhS+PpGo.1624892354934.109676
NW_003789197	Koludarov_et_al_2021	mRNA	2436181	2436372	.	-	.	Name=LOC100872948 mRNA;ID=EWKMg4ru1zPvdBw+uzMEhS+PpGo.1624892354934.109676
NW_003789197	Koludarov_et_al_2021	mRNA	2434526	2434669	.	-	.	Name=LOC100872948 mRNA;ID=EWKMg4ru1zPvdBw+uzMEhS+PpGo.1624892354934.109676
NW_003789197	Koludarov_et_al_2021	mRNA	2433758	2433975	.	-	.	Name=LOC100872948 mRNA;ID=EWKMg4ru1zPvdBw+uzMEhS+PpGo.1624892354934.109676
NW_003789197	Koludarov_et_al_2021	mRNA	2418967	2419075	.	-	.	Name=LOC100872948 mRNA;ID=EWKMg4ru1zPvdBw+uzMEhS+PpGo.1624892354934.109676
NW_003789197	Koludarov_et_al_2021	mRNA	2397855	2398177	.	-	.	Name=LOC100872948 mRNA;ID=EWKMg4ru1zPvdBw+uzMEhS+PpGo.1624892354934.109676
NW_003789197	Koludarov_et_al_2021	mRNA	2395315	2395606	.	-	.	Name=LOC100872948 mRNA;ID=EWKMg4ru1zPvdBw+uzMEhS+PpGo.1624892354934.109676
NW_003789197	Koludarov_et_al_2021	mRNA	2384420	2384713	.	-	.	Name=LOC100872948 mRNA;ID=EWKMg4ru1zPvdBw+uzMEhS+PpGo.1624892354934.109676
NW_003789197	Koludarov_et_al_2021	mRNA	2382200	2382378	.	-	.	Name=LOC100872948 mRNA;ID=EWKMg4ru1zPvdBw+uzMEhS+PpGo.1624892354934.109676
NW_003789197	Koludarov_et_al_2021	mRNA	2380736	2380907	.	-	.	Name=LOC100872948 mRNA;ID=EWKMg4ru1zPvdBw+uzMEhS+PpGo.1624892354934.109676
NW_003789197	Koludarov_et_al_2021	mRNA	2341050	2341291	.	-	.	Name=LOC100872948 mRNA;ID=EWKMg4ru1zPvdBw+uzMEhS+PpGo.1624892354934.109676
NW_003789197	Koludarov_et_al_2021	mRNA	2340171	2340294	.	-	.	Name=LOC100872948 mRNA;ID=EWKMg4ru1zPvdBw+uzMEhS+PpGo.1624892354934.109676
NW_003789197	Koludarov_et_al_2021	mRNA	2336103	2336276	.	-	.	Name=LOC100872948 mRNA;ID=EWKMg4ru1zPvdBw+uzMEhS+PpGo.1624892354934.109676
NW_003789197	Koludarov_et_al_2021	mRNA	2332149	2332311	.	-	.	Name=LOC100872948 mRNA;ID=EWKMg4ru1zPvdBw+uzMEhS+PpGo.1624892354934.109676
NW_003789197	Koludarov_et_al_2021	mRNA	2327583	2329783	.	-	.	Name=LOC100872948 mRNA;ID=EWKMg4ru1zPvdBw+uzMEhS+PpGo.1624892354934.109676
NW_003789197	Koludarov_et_al_2021	mRNA	2732462	2733082	.	-	.	Name=LOC100872948 mRNA;ID=EWKMg4ru1zPvdBw+uzMEhS+PpGo.1624892354934.109677
NW_003789197	Koludarov_et_al_2021	mRNA	2712068	2712115	.	-	.	Name=LOC100872948 mRNA;ID=EWKMg4ru1zPvdBw+uzMEhS+PpGo.1624892354934.109677
NW_003789197	Koludarov_et_al_2021	mRNA	2598938	2599085	.	-	.	Name=LOC100872948 mRNA;ID=EWKMg4ru1zPvdBw+uzMEhS+PpGo.1624892354934.109677
NW_003789197	Koludarov_et_al_2021	mRNA	2562371	2562514	.	-	.	Name=LOC100872948 mRNA;ID=EWKMg4ru1zPvdBw+uzMEhS+PpGo.1624892354934.109677
NW_003789197	Koludarov_et_al_2021	mRNA	2556675	2556707	.	-	.	Name=LOC100872948 mRNA;ID=EWKMg4ru1zPvdBw+uzMEhS+PpGo.1624892354934.109677
NW_003789197	Koludarov_et_al_2021	mRNA	2551953	2552113	.	-	.	Name=LOC100872948 mRNA;ID=EWKMg4ru1zPvdBw+uzMEhS+PpGo.1624892354934.109677
NW_003789197	Koludarov_et_al_2021	mRNA	2536379	2536405	.	-	.	Name=LOC100872948 mRNA;ID=EWKMg4ru1zPvdBw+uzMEhS+PpGo.1624892354934.109677
NW_003789197	Koludarov_et_al_2021	mRNA	2519142	2519300	.	-	.	Name=LOC100872948 mRNA;ID=EWKMg4ru1zPvdBw+uzMEhS+PpGo.1624892354934.109677
NW_003789197	Koludarov_et_al_2021	mRNA	2512542	2512694	.	-	.	Name=LOC100872948 mRNA;ID=EWKMg4ru1zPvdBw+uzMEhS+PpGo.1624892354934.109677
NW_003789197	Koludarov_et_al_2021	mRNA	2471754	2471828	.	-	.	Name=LOC100872948 mRNA;ID=EWKMg4ru1zPvdBw+uzMEhS+PpGo.1624892354934.109677
NW_003789197	Koludarov_et_al_2021	mRNA	2450340	2450447	.	-	.	Name=LOC100872948 mRNA;ID=EWKMg4ru1zPvdBw+uzMEhS+PpGo.1624892354934.109677
NW_003789197	Koludarov_et_al_2021	mRNA	2446122	2446314	.	-	.	Name=LOC100872948 mRNA;ID=EWKMg4ru1zPvdBw+uzMEhS+PpGo.1624892354934.109677
NW_003789197	Koludarov_et_al_2021	mRNA	2436181	2436372	.	-	.	Name=LOC100872948 mRNA;ID=EWKMg4ru1zPvdBw+uzMEhS+PpGo.1624892354934.109677
NW_003789197	Koludarov_et_al_2021	mRNA	2434526	2434669	.	-	.	Name=LOC100872948 mRNA;ID=EWKMg4ru1zPvdBw+uzMEhS+PpGo.1624892354934.109677
NW_003789197	Koludarov_et_al_2021	mRNA	2433758	2433975	.	-	.	Name=LOC100872948 mRNA;ID=EWKMg4ru1zPvdBw+uzMEhS+PpGo.1624892354934.109677
NW_003789197	Koludarov_et_al_2021	mRNA	2418967	2419075	.	-	.	Name=LOC100872948 mRNA;ID=EWKMg4ru1zPvdBw+uzMEhS+PpGo.1624892354934.109677
NW_003789197	Koludarov_et_al_2021	mRNA	2397855	2398177	.	-	.	Name=LOC100872948 mRNA;ID=EWKMg4ru1zPvdBw+uzMEhS+PpGo.1624892354934.109677
NW_003789197	Koludarov_et_al_2021	mRNA	2395315	2395606	.	-	.	Name=LOC100872948 mRNA;ID=EWKMg4ru1zPvdBw+uzMEhS+PpGo.1624892354934.109677
NW_003789197	Koludarov_et_al_2021	mRNA	2384420	2384713	.	-	.	Name=LOC100872948 mRNA;ID=EWKMg4ru1zPvdBw+uzMEhS+PpGo.1624892354934.109677
NW_003789197	Koludarov_et_al_2021	mRNA	2382200	2382378	.	-	.	Name=LOC100872948 mRNA;ID=EWKMg4ru1zPvdBw+uzMEhS+PpGo.1624892354934.109677
NW_003789197	Koludarov_et_al_2021	mRNA	2380736	2380907	.	-	.	Name=LOC100872948 mRNA;ID=EWKMg4ru1zPvdBw+uzMEhS+PpGo.1624892354934.109677
NW_003789197	Koludarov_et_al_2021	mRNA	2341050	2341291	.	-	.	Name=LOC100872948 mRNA;ID=EWKMg4ru1zPvdBw+uzMEhS+PpGo.1624892354934.109677
NW_003789197	Koludarov_et_al_2021	mRNA	2340171	2340294	.	-	.	Name=LOC100872948 mRNA;ID=EWKMg4ru1zPvdBw+uzMEhS+PpGo.1624892354934.109677
NW_003789197	Koludarov_et_al_2021	mRNA	2336103	2336276	.	-	.	Name=LOC100872948 mRNA;ID=EWKMg4ru1zPvdBw+uzMEhS+PpGo.1624892354934.109677
NW_003789197	Koludarov_et_al_2021	mRNA	2332149	2332311	.	-	.	Name=LOC100872948 mRNA;ID=EWKMg4ru1zPvdBw+uzMEhS+PpGo.1624892354934.109677
NW_003789197	Koludarov_et_al_2021	mRNA	2327583	2329783	.	-	.	Name=LOC100872948 mRNA;ID=EWKMg4ru1zPvdBw+uzMEhS+PpGo.1624892354934.109677
NW_003789197	Koludarov_et_al_2021	mRNA	2732462	2733082	.	-	.	Name=LOC100872948 mRNA;ID=EWKMg4ru1zPvdBw+uzMEhS+PpGo.1624892354934.109678
NW_003789197	Koludarov_et_al_2021	mRNA	2712068	2712115	.	-	.	Name=LOC100872948 mRNA;ID=EWKMg4ru1zPvdBw+uzMEhS+PpGo.1624892354934.109678
NW_003789197	Koludarov_et_al_2021	mRNA	2598938	2599085	.	-	.	Name=LOC100872948 mRNA;ID=EWKMg4ru1zPvdBw+uzMEhS+PpGo.1624892354934.109678
NW_003789197	Koludarov_et_al_2021	mRNA	2587648	2587707	.	-	.	Name=LOC100872948 mRNA;ID=EWKMg4ru1zPvdBw+uzMEhS+PpGo.1624892354934.109678
NW_003789197	Koludarov_et_al_2021	mRNA	2562371	2562514	.	-	.	Name=LOC100872948 mRNA;ID=EWKMg4ru1zPvdBw+uzMEhS+PpGo.1624892354934.109678
NW_003789197	Koludarov_et_al_2021	mRNA	2551953	2552113	.	-	.	Name=LOC100872948 mRNA;ID=EWKMg4ru1zPvdBw+uzMEhS+PpGo.1624892354934.109678
NW_003789197	Koludarov_et_al_2021	mRNA	2536379	2536405	.	-	.	Name=LOC100872948 mRNA;ID=EWKMg4ru1zPvdBw+uzMEhS+PpGo.1624892354934.109678
NW_003789197	Koludarov_et_al_2021	mRNA	2519142	2519300	.	-	.	Name=LOC100872948 mRNA;ID=EWKMg4ru1zPvdBw+uzMEhS+PpGo.1624892354934.109678
NW_003789197	Koludarov_et_al_2021	mRNA	2512542	2512694	.	-	.	Name=LOC100872948 mRNA;ID=EWKMg4ru1zPvdBw+uzMEhS+PpGo.1624892354934.109678
NW_003789197	Koludarov_et_al_2021	mRNA	2450340	2450447	.	-	.	Name=LOC100872948 mRNA;ID=EWKMg4ru1zPvdBw+uzMEhS+PpGo.1624892354934.109678
NW_003789197	Koludarov_et_al_2021	mRNA	2446122	2446314	.	-	.	Name=LOC100872948 mRNA;ID=EWKMg4ru1zPvdBw+uzMEhS+PpGo.1624892354934.109678
NW_003789197	Koludarov_et_al_2021	mRNA	2436181	2436372	.	-	.	Name=LOC100872948 mRNA;ID=EWKMg4ru1zPvdBw+uzMEhS+PpGo.1624892354934.109678
NW_003789197	Koludarov_et_al_2021	mRNA	2434526	2434669	.	-	.	Name=LOC100872948 mRNA;ID=EWKMg4ru1zPvdBw+uzMEhS+PpGo.1624892354934.109678
NW_003789197	Koludarov_et_al_2021	mRNA	2433758	2433975	.	-	.	Name=LOC100872948 mRNA;ID=EWKMg4ru1zPvdBw+uzMEhS+PpGo.1624892354934.109678
NW_003789197	Koludarov_et_al_2021	mRNA	2418967	2419075	.	-	.	Name=LOC100872948 mRNA;ID=EWKMg4ru1zPvdBw+uzMEhS+PpGo.1624892354934.109678
NW_003789197	Koludarov_et_al_2021	mRNA	2397855	2398177	.	-	.	Name=LOC100872948 mRNA;ID=EWKMg4ru1zPvdBw+uzMEhS+PpGo.1624892354934.109678
NW_003789197	Koludarov_et_al_2021	mRNA	2395315	2395606	.	-	.	Name=LOC100872948 mRNA;ID=EWKMg4ru1zPvdBw+uzMEhS+PpGo.1624892354934.109678
NW_003789197	Koludarov_et_al_2021	mRNA	2384420	2384713	.	-	.	Name=LOC100872948 mRNA;ID=EWKMg4ru1zPvdBw+uzMEhS+PpGo.1624892354934.109678
NW_003789197	Koludarov_et_al_2021	mRNA	2382200	2382378	.	-	.	Name=LOC100872948 mRNA;ID=EWKMg4ru1zPvdBw+uzMEhS+PpGo.1624892354934.109678
NW_003789197	Koludarov_et_al_2021	mRNA	2380736	2380907	.	-	.	Name=LOC100872948 mRNA;ID=EWKMg4ru1zPvdBw+uzMEhS+PpGo.1624892354934.109678
NW_003789197	Koludarov_et_al_2021	mRNA	2341050	2341291	.	-	.	Name=LOC100872948 mRNA;ID=EWKMg4ru1zPvdBw+uzMEhS+PpGo.1624892354934.109678
NW_003789197	Koludarov_et_al_2021	mRNA	2340171	2340294	.	-	.	Name=LOC100872948 mRNA;ID=EWKMg4ru1zPvdBw+uzMEhS+PpGo.1624892354934.109678
NW_003789197	Koludarov_et_al_2021	mRNA	2336103	2336276	.	-	.	Name=LOC100872948 mRNA;ID=EWKMg4ru1zPvdBw+uzMEhS+PpGo.1624892354934.109678
NW_003789197	Koludarov_et_al_2021	mRNA	2332149	2332311	.	-	.	Name=LOC100872948 mRNA;ID=EWKMg4ru1zPvdBw+uzMEhS+PpGo.1624892354934.109678
NW_003789197	Koludarov_et_al_2021	mRNA	2327583	2329783	.	-	.	Name=LOC100872948 mRNA;ID=EWKMg4ru1zPvdBw+uzMEhS+PpGo.1624892354934.109678
NW_003789197	Koludarov_et_al_2021	mRNA	2732462	2733082	.	-	.	Name=LOC100872948 mRNA;ID=EWKMg4ru1zPvdBw+uzMEhS+PpGo.1624892354934.109679
NW_003789197	Koludarov_et_al_2021	mRNA	2712068	2712115	.	-	.	Name=LOC100872948 mRNA;ID=EWKMg4ru1zPvdBw+uzMEhS+PpGo.1624892354934.109679
NW_003789197	Koludarov_et_al_2021	mRNA	2598938	2599085	.	-	.	Name=LOC100872948 mRNA;ID=EWKMg4ru1zPvdBw+uzMEhS+PpGo.1624892354934.109679
NW_003789197	Koludarov_et_al_2021	mRNA	2587648	2587707	.	-	.	Name=LOC100872948 mRNA;ID=EWKMg4ru1zPvdBw+uzMEhS+PpGo.1624892354934.109679
NW_003789197	Koludarov_et_al_2021	mRNA	2562371	2562514	.	-	.	Name=LOC100872948 mRNA;ID=EWKMg4ru1zPvdBw+uzMEhS+PpGo.1624892354934.109679
NW_003789197	Koludarov_et_al_2021	mRNA	2551953	2552113	.	-	.	Name=LOC100872948 mRNA;ID=EWKMg4ru1zPvdBw+uzMEhS+PpGo.1624892354934.109679
NW_003789197	Koludarov_et_al_2021	mRNA	2536379	2536405	.	-	.	Name=LOC100872948 mRNA;ID=EWKMg4ru1zPvdBw+uzMEhS+PpGo.1624892354934.109679
NW_003789197	Koludarov_et_al_2021	mRNA	2519142	2519300	.	-	.	Name=LOC100872948 mRNA;ID=EWKMg4ru1zPvdBw+uzMEhS+PpGo.1624892354934.109679
NW_003789197	Koludarov_et_al_2021	mRNA	2512542	2512694	.	-	.	Name=LOC100872948 mRNA;ID=EWKMg4ru1zPvdBw+uzMEhS+PpGo.1624892354934.109679
NW_003789197	Koludarov_et_al_2021	mRNA	2471754	2471828	.	-	.	Name=LOC100872948 mRNA;ID=EWKMg4ru1zPvdBw+uzMEhS+PpGo.1624892354934.109679
NW_003789197	Koludarov_et_al_2021	mRNA	2450340	2450447	.	-	.	Name=LOC100872948 mRNA;ID=EWKMg4ru1zPvdBw+uzMEhS+PpGo.1624892354934.109679
NW_003789197	Koludarov_et_al_2021	mRNA	2446122	2446314	.	-	.	Name=LOC100872948 mRNA;ID=EWKMg4ru1zPvdBw+uzMEhS+PpGo.1624892354934.109679
NW_003789197	Koludarov_et_al_2021	mRNA	2436181	2436372	.	-	.	Name=LOC100872948 mRNA;ID=EWKMg4ru1zPvdBw+uzMEhS+PpGo.1624892354934.109679
NW_003789197	Koludarov_et_al_2021	mRNA	2434526	2434669	.	-	.	Name=LOC100872948 mRNA;ID=EWKMg4ru1zPvdBw+uzMEhS+PpGo.1624892354934.109679
NW_003789197	Koludarov_et_al_2021	mRNA	2433758	2433975	.	-	.	Name=LOC100872948 mRNA;ID=EWKMg4ru1zPvdBw+uzMEhS+PpGo.1624892354934.109679
NW_003789197	Koludarov_et_al_2021	mRNA	2418967	2419075	.	-	.	Name=LOC100872948 mRNA;ID=EWKMg4ru1zPvdBw+uzMEhS+PpGo.1624892354934.109679
NW_003789197	Koludarov_et_al_2021	mRNA	2397855	2398177	.	-	.	Name=LOC100872948 mRNA;ID=EWKMg4ru1zPvdBw+uzMEhS+PpGo.1624892354934.109679
NW_003789197	Koludarov_et_al_2021	mRNA	2395315	2395606	.	-	.	Name=LOC100872948 mRNA;ID=EWKMg4ru1zPvdBw+uzMEhS+PpGo.1624892354934.109679
NW_003789197	Koludarov_et_al_2021	mRNA	2384420	2384713	.	-	.	Name=LOC100872948 mRNA;ID=EWKMg4ru1zPvdBw+uzMEhS+PpGo.1624892354934.109679
NW_003789197	Koludarov_et_al_2021	mRNA	2382200	2382378	.	-	.	Name=LOC100872948 mRNA;ID=EWKMg4ru1zPvdBw+uzMEhS+PpGo.1624892354934.109679
NW_003789197	Koludarov_et_al_2021	mRNA	2380736	2380907	.	-	.	Name=LOC100872948 mRNA;ID=EWKMg4ru1zPvdBw+uzMEhS+PpGo.1624892354934.109679
NW_003789197	Koludarov_et_al_2021	mRNA	2341050	2341291	.	-	.	Name=LOC100872948 mRNA;ID=EWKMg4ru1zPvdBw+uzMEhS+PpGo.1624892354934.109679
NW_003789197	Koludarov_et_al_2021	mRNA	2340171	2340294	.	-	.	Name=LOC100872948 mRNA;ID=EWKMg4ru1zPvdBw+uzMEhS+PpGo.1624892354934.109679
NW_003789197	Koludarov_et_al_2021	mRNA	2336103	2336276	.	-	.	Name=LOC100872948 mRNA;ID=EWKMg4ru1zPvdBw+uzMEhS+PpGo.1624892354934.109679
NW_003789197	Koludarov_et_al_2021	mRNA	2332149	2332311	.	-	.	Name=LOC100872948 mRNA;ID=EWKMg4ru1zPvdBw+uzMEhS+PpGo.1624892354934.109679
NW_003789197	Koludarov_et_al_2021	mRNA	2327583	2329783	.	-	.	Name=LOC100872948 mRNA;ID=EWKMg4ru1zPvdBw+uzMEhS+PpGo.1624892354934.109679
NW_003789197	Koludarov_et_al_2021	mRNA	2732462	2733082	.	-	.	Name=LOC100872948 mRNA;ID=EWKMg4ru1zPvdBw+uzMEhS+PpGo.1624892354934.109680
NW_003789197	Koludarov_et_al_2021	mRNA	2712068	2712115	.	-	.	Name=LOC100872948 mRNA;ID=EWKMg4ru1zPvdBw+uzMEhS+PpGo.1624892354934.109680
NW_003789197	Koludarov_et_al_2021	mRNA	2598938	2599085	.	-	.	Name=LOC100872948 mRNA;ID=EWKMg4ru1zPvdBw+uzMEhS+PpGo.1624892354934.109680
NW_003789197	Koludarov_et_al_2021	mRNA	2587648	2587707	.	-	.	Name=LOC100872948 mRNA;ID=EWKMg4ru1zPvdBw+uzMEhS+PpGo.1624892354934.109680
NW_003789197	Koludarov_et_al_2021	mRNA	2562371	2562514	.	-	.	Name=LOC100872948 mRNA;ID=EWKMg4ru1zPvdBw+uzMEhS+PpGo.1624892354934.109680
NW_003789197	Koludarov_et_al_2021	mRNA	2556675	2556707	.	-	.	Name=LOC100872948 mRNA;ID=EWKMg4ru1zPvdBw+uzMEhS+PpGo.1624892354934.109680
NW_003789197	Koludarov_et_al_2021	mRNA	2551953	2552113	.	-	.	Name=LOC100872948 mRNA;ID=EWKMg4ru1zPvdBw+uzMEhS+PpGo.1624892354934.109680
NW_003789197	Koludarov_et_al_2021	mRNA	2536379	2536405	.	-	.	Name=LOC100872948 mRNA;ID=EWKMg4ru1zPvdBw+uzMEhS+PpGo.1624892354934.109680
NW_003789197	Koludarov_et_al_2021	mRNA	2519142	2519300	.	-	.	Name=LOC100872948 mRNA;ID=EWKMg4ru1zPvdBw+uzMEhS+PpGo.1624892354934.109680
NW_003789197	Koludarov_et_al_2021	mRNA	2512542	2512694	.	-	.	Name=LOC100872948 mRNA;ID=EWKMg4ru1zPvdBw+uzMEhS+PpGo.1624892354934.109680
NW_003789197	Koludarov_et_al_2021	mRNA	2450340	2450447	.	-	.	Name=LOC100872948 mRNA;ID=EWKMg4ru1zPvdBw+uzMEhS+PpGo.1624892354934.109680
NW_003789197	Koludarov_et_al_2021	mRNA	2446122	2446314	.	-	.	Name=LOC100872948 mRNA;ID=EWKMg4ru1zPvdBw+uzMEhS+PpGo.1624892354934.109680
NW_003789197	Koludarov_et_al_2021	mRNA	2436181	2436372	.	-	.	Name=LOC100872948 mRNA;ID=EWKMg4ru1zPvdBw+uzMEhS+PpGo.1624892354934.109680
NW_003789197	Koludarov_et_al_2021	mRNA	2434526	2434669	.	-	.	Name=LOC100872948 mRNA;ID=EWKMg4ru1zPvdBw+uzMEhS+PpGo.1624892354934.109680
NW_003789197	Koludarov_et_al_2021	mRNA	2433758	2433975	.	-	.	Name=LOC100872948 mRNA;ID=EWKMg4ru1zPvdBw+uzMEhS+PpGo.1624892354934.109680
NW_003789197	Koludarov_et_al_2021	mRNA	2418967	2419075	.	-	.	Name=LOC100872948 mRNA;ID=EWKMg4ru1zPvdBw+uzMEhS+PpGo.1624892354934.109680
NW_003789197	Koludarov_et_al_2021	mRNA	2397855	2398177	.	-	.	Name=LOC100872948 mRNA;ID=EWKMg4ru1zPvdBw+uzMEhS+PpGo.1624892354934.109680
NW_003789197	Koludarov_et_al_2021	mRNA	2395315	2395606	.	-	.	Name=LOC100872948 mRNA;ID=EWKMg4ru1zPvdBw+uzMEhS+PpGo.1624892354934.109680
NW_003789197	Koludarov_et_al_2021	mRNA	2384420	2384713	.	-	.	Name=LOC100872948 mRNA;ID=EWKMg4ru1zPvdBw+uzMEhS+PpGo.1624892354934.109680
NW_003789197	Koludarov_et_al_2021	mRNA	2382200	2382378	.	-	.	Name=LOC100872948 mRNA;ID=EWKMg4ru1zPvdBw+uzMEhS+PpGo.1624892354934.109680
NW_003789197	Koludarov_et_al_2021	mRNA	2380736	2380907	.	-	.	Name=LOC100872948 mRNA;ID=EWKMg4ru1zPvdBw+uzMEhS+PpGo.1624892354934.109680
NW_003789197	Koludarov_et_al_2021	mRNA	2341050	2341291	.	-	.	Name=LOC100872948 mRNA;ID=EWKMg4ru1zPvdBw+uzMEhS+PpGo.1624892354934.109680
NW_003789197	Koludarov_et_al_2021	mRNA	2340171	2340294	.	-	.	Name=LOC100872948 mRNA;ID=EWKMg4ru1zPvdBw+uzMEhS+PpGo.1624892354934.109680
NW_003789197	Koludarov_et_al_2021	mRNA	2336103	2336276	.	-	.	Name=LOC100872948 mRNA;ID=EWKMg4ru1zPvdBw+uzMEhS+PpGo.1624892354934.109680
NW_003789197	Koludarov_et_al_2021	mRNA	2332149	2332311	.	-	.	Name=LOC100872948 mRNA;ID=EWKMg4ru1zPvdBw+uzMEhS+PpGo.1624892354934.109680
NW_003789197	Koludarov_et_al_2021	mRNA	2327583	2329783	.	-	.	Name=LOC100872948 mRNA;ID=EWKMg4ru1zPvdBw+uzMEhS+PpGo.1624892354934.109680
NW_003789197	Koludarov_et_al_2021	mRNA	2732462	2733082	.	-	.	Name=LOC100872948 mRNA;ID=EWKMg4ru1zPvdBw+uzMEhS+PpGo.1624892354934.109681
NW_003789197	Koludarov_et_al_2021	mRNA	2712068	2712115	.	-	.	Name=LOC100872948 mRNA;ID=EWKMg4ru1zPvdBw+uzMEhS+PpGo.1624892354934.109681
NW_003789197	Koludarov_et_al_2021	mRNA	2598938	2599085	.	-	.	Name=LOC100872948 mRNA;ID=EWKMg4ru1zPvdBw+uzMEhS+PpGo.1624892354934.109681
NW_003789197	Koludarov_et_al_2021	mRNA	2587648	2587707	.	-	.	Name=LOC100872948 mRNA;ID=EWKMg4ru1zPvdBw+uzMEhS+PpGo.1624892354934.109681
NW_003789197	Koludarov_et_al_2021	mRNA	2562371	2562514	.	-	.	Name=LOC100872948 mRNA;ID=EWKMg4ru1zPvdBw+uzMEhS+PpGo.1624892354934.109681
NW_003789197	Koludarov_et_al_2021	mRNA	2556675	2556707	.	-	.	Name=LOC100872948 mRNA;ID=EWKMg4ru1zPvdBw+uzMEhS+PpGo.1624892354934.109681
NW_003789197	Koludarov_et_al_2021	mRNA	2551953	2552113	.	-	.	Name=LOC100872948 mRNA;ID=EWKMg4ru1zPvdBw+uzMEhS+PpGo.1624892354934.109681
NW_003789197	Koludarov_et_al_2021	mRNA	2536379	2536405	.	-	.	Name=LOC100872948 mRNA;ID=EWKMg4ru1zPvdBw+uzMEhS+PpGo.1624892354934.109681
NW_003789197	Koludarov_et_al_2021	mRNA	2519142	2519300	.	-	.	Name=LOC100872948 mRNA;ID=EWKMg4ru1zPvdBw+uzMEhS+PpGo.1624892354934.109681
NW_003789197	Koludarov_et_al_2021	mRNA	2512542	2512694	.	-	.	Name=LOC100872948 mRNA;ID=EWKMg4ru1zPvdBw+uzMEhS+PpGo.1624892354934.109681
NW_003789197	Koludarov_et_al_2021	mRNA	2471754	2471825	.	-	.	Name=LOC100872948 mRNA;ID=EWKMg4ru1zPvdBw+uzMEhS+PpGo.1624892354934.109681
NW_003789197	Koludarov_et_al_2021	mRNA	2450340	2450447	.	-	.	Name=LOC100872948 mRNA;ID=EWKMg4ru1zPvdBw+uzMEhS+PpGo.1624892354934.109681
NW_003789197	Koludarov_et_al_2021	mRNA	2446122	2446314	.	-	.	Name=LOC100872948 mRNA;ID=EWKMg4ru1zPvdBw+uzMEhS+PpGo.1624892354934.109681
NW_003789197	Koludarov_et_al_2021	mRNA	2436181	2436372	.	-	.	Name=LOC100872948 mRNA;ID=EWKMg4ru1zPvdBw+uzMEhS+PpGo.1624892354934.109681
NW_003789197	Koludarov_et_al_2021	mRNA	2434526	2434669	.	-	.	Name=LOC100872948 mRNA;ID=EWKMg4ru1zPvdBw+uzMEhS+PpGo.1624892354934.109681
NW_003789197	Koludarov_et_al_2021	mRNA	2433758	2433975	.	-	.	Name=LOC100872948 mRNA;ID=EWKMg4ru1zPvdBw+uzMEhS+PpGo.1624892354934.109681
NW_003789197	Koludarov_et_al_2021	mRNA	2418967	2419075	.	-	.	Name=LOC100872948 mRNA;ID=EWKMg4ru1zPvdBw+uzMEhS+PpGo.1624892354934.109681
NW_003789197	Koludarov_et_al_2021	mRNA	2397855	2398177	.	-	.	Name=LOC100872948 mRNA;ID=EWKMg4ru1zPvdBw+uzMEhS+PpGo.1624892354934.109681
NW_003789197	Koludarov_et_al_2021	mRNA	2395315	2395606	.	-	.	Name=LOC100872948 mRNA;ID=EWKMg4ru1zPvdBw+uzMEhS+PpGo.1624892354934.109681
NW_003789197	Koludarov_et_al_2021	mRNA	2384420	2384713	.	-	.	Name=LOC100872948 mRNA;ID=EWKMg4ru1zPvdBw+uzMEhS+PpGo.1624892354934.109681
NW_003789197	Koludarov_et_al_2021	mRNA	2382200	2382378	.	-	.	Name=LOC100872948 mRNA;ID=EWKMg4ru1zPvdBw+uzMEhS+PpGo.1624892354934.109681
NW_003789197	Koludarov_et_al_2021	mRNA	2380736	2380907	.	-	.	Name=LOC100872948 mRNA;ID=EWKMg4ru1zPvdBw+uzMEhS+PpGo.1624892354934.109681
NW_003789197	Koludarov_et_al_2021	mRNA	2341050	2341291	.	-	.	Name=LOC100872948 mRNA;ID=EWKMg4ru1zPvdBw+uzMEhS+PpGo.1624892354934.109681
NW_003789197	Koludarov_et_al_2021	mRNA	2340171	2340294	.	-	.	Name=LOC100872948 mRNA;ID=EWKMg4ru1zPvdBw+uzMEhS+PpGo.1624892354934.109681
NW_003789197	Koludarov_et_al_2021	mRNA	2336103	2336276	.	-	.	Name=LOC100872948 mRNA;ID=EWKMg4ru1zPvdBw+uzMEhS+PpGo.1624892354934.109681
NW_003789197	Koludarov_et_al_2021	mRNA	2332149	2332311	.	-	.	Name=LOC100872948 mRNA;ID=EWKMg4ru1zPvdBw+uzMEhS+PpGo.1624892354934.109681
NW_003789197	Koludarov_et_al_2021	mRNA	2327583	2329783	.	-	.	Name=LOC100872948 mRNA;ID=EWKMg4ru1zPvdBw+uzMEhS+PpGo.1624892354934.109681
NW_003789197	Koludarov_et_al_2021	mRNA	2732462	2733082	.	-	.	Name=LOC100872948 mRNA;ID=EWKMg4ru1zPvdBw+uzMEhS+PpGo.1624892354934.109682
NW_003789197	Koludarov_et_al_2021	mRNA	2712068	2712115	.	-	.	Name=LOC100872948 mRNA;ID=EWKMg4ru1zPvdBw+uzMEhS+PpGo.1624892354934.109682
NW_003789197	Koludarov_et_al_2021	mRNA	2598938	2599085	.	-	.	Name=LOC100872948 mRNA;ID=EWKMg4ru1zPvdBw+uzMEhS+PpGo.1624892354934.109682
NW_003789197	Koludarov_et_al_2021	mRNA	2587648	2587707	.	-	.	Name=LOC100872948 mRNA;ID=EWKMg4ru1zPvdBw+uzMEhS+PpGo.1624892354934.109682
NW_003789197	Koludarov_et_al_2021	mRNA	2562371	2562514	.	-	.	Name=LOC100872948 mRNA;ID=EWKMg4ru1zPvdBw+uzMEhS+PpGo.1624892354934.109682
NW_003789197	Koludarov_et_al_2021	mRNA	2556675	2556707	.	-	.	Name=LOC100872948 mRNA;ID=EWKMg4ru1zPvdBw+uzMEhS+PpGo.1624892354934.109682
NW_003789197	Koludarov_et_al_2021	mRNA	2551953	2552113	.	-	.	Name=LOC100872948 mRNA;ID=EWKMg4ru1zPvdBw+uzMEhS+PpGo.1624892354934.109682
NW_003789197	Koludarov_et_al_2021	mRNA	2536379	2536405	.	-	.	Name=LOC100872948 mRNA;ID=EWKMg4ru1zPvdBw+uzMEhS+PpGo.1624892354934.109682
NW_003789197	Koludarov_et_al_2021	mRNA	2519142	2519300	.	-	.	Name=LOC100872948 mRNA;ID=EWKMg4ru1zPvdBw+uzMEhS+PpGo.1624892354934.109682
NW_003789197	Koludarov_et_al_2021	mRNA	2512542	2512694	.	-	.	Name=LOC100872948 mRNA;ID=EWKMg4ru1zPvdBw+uzMEhS+PpGo.1624892354934.109682
NW_003789197	Koludarov_et_al_2021	mRNA	2471754	2471828	.	-	.	Name=LOC100872948 mRNA;ID=EWKMg4ru1zPvdBw+uzMEhS+PpGo.1624892354934.109682
NW_003789197	Koludarov_et_al_2021	mRNA	2450340	2450447	.	-	.	Name=LOC100872948 mRNA;ID=EWKMg4ru1zPvdBw+uzMEhS+PpGo.1624892354934.109682
NW_003789197	Koludarov_et_al_2021	mRNA	2446122	2446314	.	-	.	Name=LOC100872948 mRNA;ID=EWKMg4ru1zPvdBw+uzMEhS+PpGo.1624892354934.109682
NW_003789197	Koludarov_et_al_2021	mRNA	2436181	2436372	.	-	.	Name=LOC100872948 mRNA;ID=EWKMg4ru1zPvdBw+uzMEhS+PpGo.1624892354934.109682
NW_003789197	Koludarov_et_al_2021	mRNA	2434526	2434669	.	-	.	Name=LOC100872948 mRNA;ID=EWKMg4ru1zPvdBw+uzMEhS+PpGo.1624892354934.109682
NW_003789197	Koludarov_et_al_2021	mRNA	2433758	2433975	.	-	.	Name=LOC100872948 mRNA;ID=EWKMg4ru1zPvdBw+uzMEhS+PpGo.1624892354934.109682
NW_003789197	Koludarov_et_al_2021	mRNA	2418967	2419075	.	-	.	Name=LOC100872948 mRNA;ID=EWKMg4ru1zPvdBw+uzMEhS+PpGo.1624892354934.109682
NW_003789197	Koludarov_et_al_2021	mRNA	2397855	2398177	.	-	.	Name=LOC100872948 mRNA;ID=EWKMg4ru1zPvdBw+uzMEhS+PpGo.1624892354934.109682
NW_003789197	Koludarov_et_al_2021	mRNA	2395315	2395606	.	-	.	Name=LOC100872948 mRNA;ID=EWKMg4ru1zPvdBw+uzMEhS+PpGo.1624892354934.109682
NW_003789197	Koludarov_et_al_2021	mRNA	2384420	2384713	.	-	.	Name=LOC100872948 mRNA;ID=EWKMg4ru1zPvdBw+uzMEhS+PpGo.1624892354934.109682
NW_003789197	Koludarov_et_al_2021	mRNA	2382200	2382378	.	-	.	Name=LOC100872948 mRNA;ID=EWKMg4ru1zPvdBw+uzMEhS+PpGo.1624892354934.109682
NW_003789197	Koludarov_et_al_2021	mRNA	2380736	2380907	.	-	.	Name=LOC100872948 mRNA;ID=EWKMg4ru1zPvdBw+uzMEhS+PpGo.1624892354934.109682
NW_003789197	Koludarov_et_al_2021	mRNA	2341050	2341291	.	-	.	Name=LOC100872948 mRNA;ID=EWKMg4ru1zPvdBw+uzMEhS+PpGo.1624892354934.109682
NW_003789197	Koludarov_et_al_2021	mRNA	2340177	2340294	.	-	.	Name=LOC100872948 mRNA;ID=EWKMg4ru1zPvdBw+uzMEhS+PpGo.1624892354934.109682
NW_003789197	Koludarov_et_al_2021	mRNA	2336103	2336276	.	-	.	Name=LOC100872948 mRNA;ID=EWKMg4ru1zPvdBw+uzMEhS+PpGo.1624892354934.109682
NW_003789197	Koludarov_et_al_2021	mRNA	2332149	2332308	.	-	.	Name=LOC100872948 mRNA;ID=EWKMg4ru1zPvdBw+uzMEhS+PpGo.1624892354934.109682
NW_003789197	Koludarov_et_al_2021	mRNA	2327583	2329783	.	-	.	Name=LOC100872948 mRNA;ID=EWKMg4ru1zPvdBw+uzMEhS+PpGo.1624892354934.109682
NW_003789197	Koludarov_et_al_2021	mRNA	2732462	2733082	.	-	.	Name=LOC100872948 mRNA;ID=EWKMg4ru1zPvdBw+uzMEhS+PpGo.1624892354935.109683
NW_003789197	Koludarov_et_al_2021	mRNA	2712068	2712115	.	-	.	Name=LOC100872948 mRNA;ID=EWKMg4ru1zPvdBw+uzMEhS+PpGo.1624892354935.109683
NW_003789197	Koludarov_et_al_2021	mRNA	2598938	2599085	.	-	.	Name=LOC100872948 mRNA;ID=EWKMg4ru1zPvdBw+uzMEhS+PpGo.1624892354935.109683
NW_003789197	Koludarov_et_al_2021	mRNA	2587648	2587707	.	-	.	Name=LOC100872948 mRNA;ID=EWKMg4ru1zPvdBw+uzMEhS+PpGo.1624892354935.109683
NW_003789197	Koludarov_et_al_2021	mRNA	2562371	2562514	.	-	.	Name=LOC100872948 mRNA;ID=EWKMg4ru1zPvdBw+uzMEhS+PpGo.1624892354935.109683
NW_003789197	Koludarov_et_al_2021	mRNA	2556675	2556707	.	-	.	Name=LOC100872948 mRNA;ID=EWKMg4ru1zPvdBw+uzMEhS+PpGo.1624892354935.109683
NW_003789197	Koludarov_et_al_2021	mRNA	2551953	2552113	.	-	.	Name=LOC100872948 mRNA;ID=EWKMg4ru1zPvdBw+uzMEhS+PpGo.1624892354935.109683
NW_003789197	Koludarov_et_al_2021	mRNA	2536379	2536405	.	-	.	Name=LOC100872948 mRNA;ID=EWKMg4ru1zPvdBw+uzMEhS+PpGo.1624892354935.109683
NW_003789197	Koludarov_et_al_2021	mRNA	2519142	2519300	.	-	.	Name=LOC100872948 mRNA;ID=EWKMg4ru1zPvdBw+uzMEhS+PpGo.1624892354935.109683
NW_003789197	Koludarov_et_al_2021	mRNA	2512542	2512694	.	-	.	Name=LOC100872948 mRNA;ID=EWKMg4ru1zPvdBw+uzMEhS+PpGo.1624892354935.109683
NW_003789197	Koludarov_et_al_2021	mRNA	2471754	2471828	.	-	.	Name=LOC100872948 mRNA;ID=EWKMg4ru1zPvdBw+uzMEhS+PpGo.1624892354935.109683
NW_003789197	Koludarov_et_al_2021	mRNA	2450340	2450447	.	-	.	Name=LOC100872948 mRNA;ID=EWKMg4ru1zPvdBw+uzMEhS+PpGo.1624892354935.109683
NW_003789197	Koludarov_et_al_2021	mRNA	2446122	2446314	.	-	.	Name=LOC100872948 mRNA;ID=EWKMg4ru1zPvdBw+uzMEhS+PpGo.1624892354935.109683
NW_003789197	Koludarov_et_al_2021	mRNA	2436181	2436372	.	-	.	Name=LOC100872948 mRNA;ID=EWKMg4ru1zPvdBw+uzMEhS+PpGo.1624892354935.109683
NW_003789197	Koludarov_et_al_2021	mRNA	2434526	2434669	.	-	.	Name=LOC100872948 mRNA;ID=EWKMg4ru1zPvdBw+uzMEhS+PpGo.1624892354935.109683
NW_003789197	Koludarov_et_al_2021	mRNA	2433758	2433975	.	-	.	Name=LOC100872948 mRNA;ID=EWKMg4ru1zPvdBw+uzMEhS+PpGo.1624892354935.109683
NW_003789197	Koludarov_et_al_2021	mRNA	2418967	2419075	.	-	.	Name=LOC100872948 mRNA;ID=EWKMg4ru1zPvdBw+uzMEhS+PpGo.1624892354935.109683
NW_003789197	Koludarov_et_al_2021	mRNA	2397855	2398177	.	-	.	Name=LOC100872948 mRNA;ID=EWKMg4ru1zPvdBw+uzMEhS+PpGo.1624892354935.109683
NW_003789197	Koludarov_et_al_2021	mRNA	2395315	2395606	.	-	.	Name=LOC100872948 mRNA;ID=EWKMg4ru1zPvdBw+uzMEhS+PpGo.1624892354935.109683
NW_003789197	Koludarov_et_al_2021	mRNA	2384420	2384713	.	-	.	Name=LOC100872948 mRNA;ID=EWKMg4ru1zPvdBw+uzMEhS+PpGo.1624892354935.109683
NW_003789197	Koludarov_et_al_2021	mRNA	2382200	2382378	.	-	.	Name=LOC100872948 mRNA;ID=EWKMg4ru1zPvdBw+uzMEhS+PpGo.1624892354935.109683
NW_003789197	Koludarov_et_al_2021	mRNA	2380736	2380907	.	-	.	Name=LOC100872948 mRNA;ID=EWKMg4ru1zPvdBw+uzMEhS+PpGo.1624892354935.109683
NW_003789197	Koludarov_et_al_2021	mRNA	2341050	2341291	.	-	.	Name=LOC100872948 mRNA;ID=EWKMg4ru1zPvdBw+uzMEhS+PpGo.1624892354935.109683
NW_003789197	Koludarov_et_al_2021	mRNA	2340177	2340294	.	-	.	Name=LOC100872948 mRNA;ID=EWKMg4ru1zPvdBw+uzMEhS+PpGo.1624892354935.109683
NW_003789197	Koludarov_et_al_2021	mRNA	2336103	2336276	.	-	.	Name=LOC100872948 mRNA;ID=EWKMg4ru1zPvdBw+uzMEhS+PpGo.1624892354935.109683
NW_003789197	Koludarov_et_al_2021	mRNA	2332149	2332311	.	-	.	Name=LOC100872948 mRNA;ID=EWKMg4ru1zPvdBw+uzMEhS+PpGo.1624892354935.109683
NW_003789197	Koludarov_et_al_2021	mRNA	2327583	2329783	.	-	.	Name=LOC100872948 mRNA;ID=EWKMg4ru1zPvdBw+uzMEhS+PpGo.1624892354935.109683
NW_003789197	Koludarov_et_al_2021	mRNA	2732462	2733082	.	-	.	Name=LOC100872948 mRNA;ID=EWKMg4ru1zPvdBw+uzMEhS+PpGo.1624892354935.109684
NW_003789197	Koludarov_et_al_2021	mRNA	2712068	2712115	.	-	.	Name=LOC100872948 mRNA;ID=EWKMg4ru1zPvdBw+uzMEhS+PpGo.1624892354935.109684
NW_003789197	Koludarov_et_al_2021	mRNA	2598938	2599085	.	-	.	Name=LOC100872948 mRNA;ID=EWKMg4ru1zPvdBw+uzMEhS+PpGo.1624892354935.109684
NW_003789197	Koludarov_et_al_2021	mRNA	2587648	2587707	.	-	.	Name=LOC100872948 mRNA;ID=EWKMg4ru1zPvdBw+uzMEhS+PpGo.1624892354935.109684
NW_003789197	Koludarov_et_al_2021	mRNA	2562371	2562514	.	-	.	Name=LOC100872948 mRNA;ID=EWKMg4ru1zPvdBw+uzMEhS+PpGo.1624892354935.109684
NW_003789197	Koludarov_et_al_2021	mRNA	2556675	2556707	.	-	.	Name=LOC100872948 mRNA;ID=EWKMg4ru1zPvdBw+uzMEhS+PpGo.1624892354935.109684
NW_003789197	Koludarov_et_al_2021	mRNA	2551953	2552113	.	-	.	Name=LOC100872948 mRNA;ID=EWKMg4ru1zPvdBw+uzMEhS+PpGo.1624892354935.109684
NW_003789197	Koludarov_et_al_2021	mRNA	2536379	2536405	.	-	.	Name=LOC100872948 mRNA;ID=EWKMg4ru1zPvdBw+uzMEhS+PpGo.1624892354935.109684
NW_003789197	Koludarov_et_al_2021	mRNA	2519142	2519300	.	-	.	Name=LOC100872948 mRNA;ID=EWKMg4ru1zPvdBw+uzMEhS+PpGo.1624892354935.109684
NW_003789197	Koludarov_et_al_2021	mRNA	2512542	2512694	.	-	.	Name=LOC100872948 mRNA;ID=EWKMg4ru1zPvdBw+uzMEhS+PpGo.1624892354935.109684
NW_003789197	Koludarov_et_al_2021	mRNA	2471754	2471828	.	-	.	Name=LOC100872948 mRNA;ID=EWKMg4ru1zPvdBw+uzMEhS+PpGo.1624892354935.109684
NW_003789197	Koludarov_et_al_2021	mRNA	2450340	2450447	.	-	.	Name=LOC100872948 mRNA;ID=EWKMg4ru1zPvdBw+uzMEhS+PpGo.1624892354935.109684
NW_003789197	Koludarov_et_al_2021	mRNA	2446122	2446314	.	-	.	Name=LOC100872948 mRNA;ID=EWKMg4ru1zPvdBw+uzMEhS+PpGo.1624892354935.109684
NW_003789197	Koludarov_et_al_2021	mRNA	2436181	2436372	.	-	.	Name=LOC100872948 mRNA;ID=EWKMg4ru1zPvdBw+uzMEhS+PpGo.1624892354935.109684
NW_003789197	Koludarov_et_al_2021	mRNA	2434526	2434669	.	-	.	Name=LOC100872948 mRNA;ID=EWKMg4ru1zPvdBw+uzMEhS+PpGo.1624892354935.109684
NW_003789197	Koludarov_et_al_2021	mRNA	2433758	2433975	.	-	.	Name=LOC100872948 mRNA;ID=EWKMg4ru1zPvdBw+uzMEhS+PpGo.1624892354935.109684
NW_003789197	Koludarov_et_al_2021	mRNA	2418967	2419075	.	-	.	Name=LOC100872948 mRNA;ID=EWKMg4ru1zPvdBw+uzMEhS+PpGo.1624892354935.109684
NW_003789197	Koludarov_et_al_2021	mRNA	2397855	2398177	.	-	.	Name=LOC100872948 mRNA;ID=EWKMg4ru1zPvdBw+uzMEhS+PpGo.1624892354935.109684
NW_003789197	Koludarov_et_al_2021	mRNA	2395315	2395606	.	-	.	Name=LOC100872948 mRNA;ID=EWKMg4ru1zPvdBw+uzMEhS+PpGo.1624892354935.109684
NW_003789197	Koludarov_et_al_2021	mRNA	2384420	2384713	.	-	.	Name=LOC100872948 mRNA;ID=EWKMg4ru1zPvdBw+uzMEhS+PpGo.1624892354935.109684
NW_003789197	Koludarov_et_al_2021	mRNA	2382200	2382378	.	-	.	Name=LOC100872948 mRNA;ID=EWKMg4ru1zPvdBw+uzMEhS+PpGo.1624892354935.109684
NW_003789197	Koludarov_et_al_2021	mRNA	2380736	2380907	.	-	.	Name=LOC100872948 mRNA;ID=EWKMg4ru1zPvdBw+uzMEhS+PpGo.1624892354935.109684
NW_003789197	Koludarov_et_al_2021	mRNA	2341050	2341291	.	-	.	Name=LOC100872948 mRNA;ID=EWKMg4ru1zPvdBw+uzMEhS+PpGo.1624892354935.109684
NW_003789197	Koludarov_et_al_2021	mRNA	2340171	2340294	.	-	.	Name=LOC100872948 mRNA;ID=EWKMg4ru1zPvdBw+uzMEhS+PpGo.1624892354935.109684
NW_003789197	Koludarov_et_al_2021	mRNA	2336103	2336276	.	-	.	Name=LOC100872948 mRNA;ID=EWKMg4ru1zPvdBw+uzMEhS+PpGo.1624892354935.109684
NW_003789197	Koludarov_et_al_2021	mRNA	2332149	2332308	.	-	.	Name=LOC100872948 mRNA;ID=EWKMg4ru1zPvdBw+uzMEhS+PpGo.1624892354935.109684
NW_003789197	Koludarov_et_al_2021	mRNA	2327583	2329783	.	-	.	Name=LOC100872948 mRNA;ID=EWKMg4ru1zPvdBw+uzMEhS+PpGo.1624892354935.109684
NW_003789197	Koludarov_et_al_2021	mRNA	2732462	2733082	.	-	.	Name=LOC100872948 mRNA;ID=EWKMg4ru1zPvdBw+uzMEhS+PpGo.1624892354935.109685
NW_003789197	Koludarov_et_al_2021	mRNA	2712068	2712115	.	-	.	Name=LOC100872948 mRNA;ID=EWKMg4ru1zPvdBw+uzMEhS+PpGo.1624892354935.109685
NW_003789197	Koludarov_et_al_2021	mRNA	2598938	2599085	.	-	.	Name=LOC100872948 mRNA;ID=EWKMg4ru1zPvdBw+uzMEhS+PpGo.1624892354935.109685
NW_003789197	Koludarov_et_al_2021	mRNA	2587648	2587707	.	-	.	Name=LOC100872948 mRNA;ID=EWKMg4ru1zPvdBw+uzMEhS+PpGo.1624892354935.109685
NW_003789197	Koludarov_et_al_2021	mRNA	2562371	2562514	.	-	.	Name=LOC100872948 mRNA;ID=EWKMg4ru1zPvdBw+uzMEhS+PpGo.1624892354935.109685
NW_003789197	Koludarov_et_al_2021	mRNA	2556675	2556707	.	-	.	Name=LOC100872948 mRNA;ID=EWKMg4ru1zPvdBw+uzMEhS+PpGo.1624892354935.109685
NW_003789197	Koludarov_et_al_2021	mRNA	2551953	2552113	.	-	.	Name=LOC100872948 mRNA;ID=EWKMg4ru1zPvdBw+uzMEhS+PpGo.1624892354935.109685
NW_003789197	Koludarov_et_al_2021	mRNA	2536379	2536405	.	-	.	Name=LOC100872948 mRNA;ID=EWKMg4ru1zPvdBw+uzMEhS+PpGo.1624892354935.109685
NW_003789197	Koludarov_et_al_2021	mRNA	2519142	2519300	.	-	.	Name=LOC100872948 mRNA;ID=EWKMg4ru1zPvdBw+uzMEhS+PpGo.1624892354935.109685
NW_003789197	Koludarov_et_al_2021	mRNA	2512542	2512694	.	-	.	Name=LOC100872948 mRNA;ID=EWKMg4ru1zPvdBw+uzMEhS+PpGo.1624892354935.109685
NW_003789197	Koludarov_et_al_2021	mRNA	2471754	2471828	.	-	.	Name=LOC100872948 mRNA;ID=EWKMg4ru1zPvdBw+uzMEhS+PpGo.1624892354935.109685
NW_003789197	Koludarov_et_al_2021	mRNA	2450340	2450447	.	-	.	Name=LOC100872948 mRNA;ID=EWKMg4ru1zPvdBw+uzMEhS+PpGo.1624892354935.109685
NW_003789197	Koludarov_et_al_2021	mRNA	2446122	2446314	.	-	.	Name=LOC100872948 mRNA;ID=EWKMg4ru1zPvdBw+uzMEhS+PpGo.1624892354935.109685
NW_003789197	Koludarov_et_al_2021	mRNA	2436181	2436372	.	-	.	Name=LOC100872948 mRNA;ID=EWKMg4ru1zPvdBw+uzMEhS+PpGo.1624892354935.109685
NW_003789197	Koludarov_et_al_2021	mRNA	2434526	2434669	.	-	.	Name=LOC100872948 mRNA;ID=EWKMg4ru1zPvdBw+uzMEhS+PpGo.1624892354935.109685
NW_003789197	Koludarov_et_al_2021	mRNA	2433758	2433975	.	-	.	Name=LOC100872948 mRNA;ID=EWKMg4ru1zPvdBw+uzMEhS+PpGo.1624892354935.109685
NW_003789197	Koludarov_et_al_2021	mRNA	2418967	2419075	.	-	.	Name=LOC100872948 mRNA;ID=EWKMg4ru1zPvdBw+uzMEhS+PpGo.1624892354935.109685
NW_003789197	Koludarov_et_al_2021	mRNA	2397855	2398177	.	-	.	Name=LOC100872948 mRNA;ID=EWKMg4ru1zPvdBw+uzMEhS+PpGo.1624892354935.109685
NW_003789197	Koludarov_et_al_2021	mRNA	2395315	2395606	.	-	.	Name=LOC100872948 mRNA;ID=EWKMg4ru1zPvdBw+uzMEhS+PpGo.1624892354935.109685
NW_003789197	Koludarov_et_al_2021	mRNA	2384420	2384713	.	-	.	Name=LOC100872948 mRNA;ID=EWKMg4ru1zPvdBw+uzMEhS+PpGo.1624892354935.109685
NW_003789197	Koludarov_et_al_2021	mRNA	2382200	2382378	.	-	.	Name=LOC100872948 mRNA;ID=EWKMg4ru1zPvdBw+uzMEhS+PpGo.1624892354935.109685
NW_003789197	Koludarov_et_al_2021	mRNA	2380736	2380907	.	-	.	Name=LOC100872948 mRNA;ID=EWKMg4ru1zPvdBw+uzMEhS+PpGo.1624892354935.109685
NW_003789197	Koludarov_et_al_2021	mRNA	2341050	2341291	.	-	.	Name=LOC100872948 mRNA;ID=EWKMg4ru1zPvdBw+uzMEhS+PpGo.1624892354935.109685
NW_003789197	Koludarov_et_al_2021	mRNA	2340171	2340294	.	-	.	Name=LOC100872948 mRNA;ID=EWKMg4ru1zPvdBw+uzMEhS+PpGo.1624892354935.109685
NW_003789197	Koludarov_et_al_2021	mRNA	2336103	2336276	.	-	.	Name=LOC100872948 mRNA;ID=EWKMg4ru1zPvdBw+uzMEhS+PpGo.1624892354935.109685
NW_003789197	Koludarov_et_al_2021	mRNA	2332149	2332311	.	-	.	Name=LOC100872948 mRNA;ID=EWKMg4ru1zPvdBw+uzMEhS+PpGo.1624892354935.109685
NW_003789197	Koludarov_et_al_2021	mRNA	2327583	2329783	.	-	.	Name=LOC100872948 mRNA;ID=EWKMg4ru1zPvdBw+uzMEhS+PpGo.1624892354935.109685
NW_003789197	Koludarov_et_al_2021	mRNA	2703028	2703178	.	-	.	Name=LOC100872948 mRNA;ID=EWKMg4ru1zPvdBw+uzMEhS+PpGo.1624892354935.109686
NW_003789197	Koludarov_et_al_2021	mRNA	2598938	2599085	.	-	.	Name=LOC100872948 mRNA;ID=EWKMg4ru1zPvdBw+uzMEhS+PpGo.1624892354935.109686
NW_003789197	Koludarov_et_al_2021	mRNA	2587648	2587707	.	-	.	Name=LOC100872948 mRNA;ID=EWKMg4ru1zPvdBw+uzMEhS+PpGo.1624892354935.109686
NW_003789197	Koludarov_et_al_2021	mRNA	2562371	2562514	.	-	.	Name=LOC100872948 mRNA;ID=EWKMg4ru1zPvdBw+uzMEhS+PpGo.1624892354935.109686
NW_003789197	Koludarov_et_al_2021	mRNA	2556675	2556707	.	-	.	Name=LOC100872948 mRNA;ID=EWKMg4ru1zPvdBw+uzMEhS+PpGo.1624892354935.109686
NW_003789197	Koludarov_et_al_2021	mRNA	2551953	2552113	.	-	.	Name=LOC100872948 mRNA;ID=EWKMg4ru1zPvdBw+uzMEhS+PpGo.1624892354935.109686
NW_003789197	Koludarov_et_al_2021	mRNA	2536379	2536405	.	-	.	Name=LOC100872948 mRNA;ID=EWKMg4ru1zPvdBw+uzMEhS+PpGo.1624892354935.109686
NW_003789197	Koludarov_et_al_2021	mRNA	2519142	2519300	.	-	.	Name=LOC100872948 mRNA;ID=EWKMg4ru1zPvdBw+uzMEhS+PpGo.1624892354935.109686
NW_003789197	Koludarov_et_al_2021	mRNA	2512542	2512694	.	-	.	Name=LOC100872948 mRNA;ID=EWKMg4ru1zPvdBw+uzMEhS+PpGo.1624892354935.109686
NW_003789197	Koludarov_et_al_2021	mRNA	2471754	2471828	.	-	.	Name=LOC100872948 mRNA;ID=EWKMg4ru1zPvdBw+uzMEhS+PpGo.1624892354935.109686
NW_003789197	Koludarov_et_al_2021	mRNA	2450340	2450447	.	-	.	Name=LOC100872948 mRNA;ID=EWKMg4ru1zPvdBw+uzMEhS+PpGo.1624892354935.109686
NW_003789197	Koludarov_et_al_2021	mRNA	2446122	2446314	.	-	.	Name=LOC100872948 mRNA;ID=EWKMg4ru1zPvdBw+uzMEhS+PpGo.1624892354935.109686
NW_003789197	Koludarov_et_al_2021	mRNA	2436181	2436372	.	-	.	Name=LOC100872948 mRNA;ID=EWKMg4ru1zPvdBw+uzMEhS+PpGo.1624892354935.109686
NW_003789197	Koludarov_et_al_2021	mRNA	2434526	2434669	.	-	.	Name=LOC100872948 mRNA;ID=EWKMg4ru1zPvdBw+uzMEhS+PpGo.1624892354935.109686
NW_003789197	Koludarov_et_al_2021	mRNA	2433758	2433975	.	-	.	Name=LOC100872948 mRNA;ID=EWKMg4ru1zPvdBw+uzMEhS+PpGo.1624892354935.109686
NW_003789197	Koludarov_et_al_2021	mRNA	2418967	2419075	.	-	.	Name=LOC100872948 mRNA;ID=EWKMg4ru1zPvdBw+uzMEhS+PpGo.1624892354935.109686
NW_003789197	Koludarov_et_al_2021	mRNA	2397855	2398177	.	-	.	Name=LOC100872948 mRNA;ID=EWKMg4ru1zPvdBw+uzMEhS+PpGo.1624892354935.109686
NW_003789197	Koludarov_et_al_2021	mRNA	2395315	2395606	.	-	.	Name=LOC100872948 mRNA;ID=EWKMg4ru1zPvdBw+uzMEhS+PpGo.1624892354935.109686
NW_003789197	Koludarov_et_al_2021	mRNA	2384420	2384713	.	-	.	Name=LOC100872948 mRNA;ID=EWKMg4ru1zPvdBw+uzMEhS+PpGo.1624892354935.109686
NW_003789197	Koludarov_et_al_2021	mRNA	2382200	2382378	.	-	.	Name=LOC100872948 mRNA;ID=EWKMg4ru1zPvdBw+uzMEhS+PpGo.1624892354935.109686
NW_003789197	Koludarov_et_al_2021	mRNA	2380736	2380907	.	-	.	Name=LOC100872948 mRNA;ID=EWKMg4ru1zPvdBw+uzMEhS+PpGo.1624892354935.109686
NW_003789197	Koludarov_et_al_2021	mRNA	2341050	2341291	.	-	.	Name=LOC100872948 mRNA;ID=EWKMg4ru1zPvdBw+uzMEhS+PpGo.1624892354935.109686
NW_003789197	Koludarov_et_al_2021	mRNA	2340171	2340294	.	-	.	Name=LOC100872948 mRNA;ID=EWKMg4ru1zPvdBw+uzMEhS+PpGo.1624892354935.109686
NW_003789197	Koludarov_et_al_2021	mRNA	2336103	2336276	.	-	.	Name=LOC100872948 mRNA;ID=EWKMg4ru1zPvdBw+uzMEhS+PpGo.1624892354935.109686
NW_003789197	Koludarov_et_al_2021	mRNA	2332149	2332311	.	-	.	Name=LOC100872948 mRNA;ID=EWKMg4ru1zPvdBw+uzMEhS+PpGo.1624892354935.109686
NW_003789197	Koludarov_et_al_2021	mRNA	2327583	2329783	.	-	.	Name=LOC100872948 mRNA;ID=EWKMg4ru1zPvdBw+uzMEhS+PpGo.1624892354935.109686
NW_003789197	Koludarov_et_al_2021	mRNA	909628	910284	.	+	.	Name=LOC100872236 mRNA;ID=EWKMg4ru1zPvdBw+uzMEhS+PpGo.1624892354935.109687
NW_003789197	Koludarov_et_al_2021	mRNA	1012772	1012992	.	+	.	Name=LOC100872236 mRNA;ID=EWKMg4ru1zPvdBw+uzMEhS+PpGo.1624892354935.109687
NW_003789197	Koludarov_et_al_2021	mRNA	1073205	1073319	.	+	.	Name=LOC100872236 mRNA;ID=EWKMg4ru1zPvdBw+uzMEhS+PpGo.1624892354935.109687
NW_003789197	Koludarov_et_al_2021	mRNA	1073930	1074001	.	+	.	Name=LOC100872236 mRNA;ID=EWKMg4ru1zPvdBw+uzMEhS+PpGo.1624892354935.109687
NW_003789197	Koludarov_et_al_2021	mRNA	1074140	1074227	.	+	.	Name=LOC100872236 mRNA;ID=EWKMg4ru1zPvdBw+uzMEhS+PpGo.1624892354935.109687
NW_003789197	Koludarov_et_al_2021	mRNA	1076641	1076820	.	+	.	Name=LOC100872236 mRNA;ID=EWKMg4ru1zPvdBw+uzMEhS+PpGo.1624892354935.109687
NW_003789197	Koludarov_et_al_2021	mRNA	1077244	1077559	.	+	.	Name=LOC100872236 mRNA;ID=EWKMg4ru1zPvdBw+uzMEhS+PpGo.1624892354935.109687
NW_003789197	Koludarov_et_al_2021	mRNA	1078157	1078366	.	+	.	Name=LOC100872236 mRNA;ID=EWKMg4ru1zPvdBw+uzMEhS+PpGo.1624892354935.109687
NW_003789197	Koludarov_et_al_2021	mRNA	933934	935096	.	+	.	Name=LOC100872236 mRNA;ID=EWKMg4ru1zPvdBw+uzMEhS+PpGo.1624892354935.109688
NW_003789197	Koludarov_et_al_2021	mRNA	1012772	1012992	.	+	.	Name=LOC100872236 mRNA;ID=EWKMg4ru1zPvdBw+uzMEhS+PpGo.1624892354935.109688
NW_003789197	Koludarov_et_al_2021	mRNA	1073205	1073319	.	+	.	Name=LOC100872236 mRNA;ID=EWKMg4ru1zPvdBw+uzMEhS+PpGo.1624892354935.109688
NW_003789197	Koludarov_et_al_2021	mRNA	1073930	1074001	.	+	.	Name=LOC100872236 mRNA;ID=EWKMg4ru1zPvdBw+uzMEhS+PpGo.1624892354935.109688
NW_003789197	Koludarov_et_al_2021	mRNA	1074140	1074227	.	+	.	Name=LOC100872236 mRNA;ID=EWKMg4ru1zPvdBw+uzMEhS+PpGo.1624892354935.109688
NW_003789197	Koludarov_et_al_2021	mRNA	1076641	1076820	.	+	.	Name=LOC100872236 mRNA;ID=EWKMg4ru1zPvdBw+uzMEhS+PpGo.1624892354935.109688
NW_003789197	Koludarov_et_al_2021	mRNA	1077244	1077559	.	+	.	Name=LOC100872236 mRNA;ID=EWKMg4ru1zPvdBw+uzMEhS+PpGo.1624892354935.109688
NW_003789197	Koludarov_et_al_2021	mRNA	1078157	1078366	.	+	.	Name=LOC100872236 mRNA;ID=EWKMg4ru1zPvdBw+uzMEhS+PpGo.1624892354935.109688
NW_003789197	Koludarov_et_al_2021	mRNA	203833	204431	.	-	.	Name=LOC100863386 mRNA;ID=EWKMg4ru1zPvdBw+uzMEhS+PpGo.1624892354935.109689
NW_003789197	Koludarov_et_al_2021	mRNA	195705	195827	.	-	.	Name=LOC100863386 mRNA;ID=EWKMg4ru1zPvdBw+uzMEhS+PpGo.1624892354935.109689
NW_003789197	Koludarov_et_al_2021	mRNA	155037	155159	.	-	.	Name=LOC100863386 mRNA;ID=EWKMg4ru1zPvdBw+uzMEhS+PpGo.1624892354935.109689
NW_003789197	Koludarov_et_al_2021	mRNA	138257	138376	.	-	.	Name=LOC100863386 mRNA;ID=EWKMg4ru1zPvdBw+uzMEhS+PpGo.1624892354935.109689
NW_003789197	Koludarov_et_al_2021	mRNA	136326	136448	.	-	.	Name=LOC100863386 mRNA;ID=EWKMg4ru1zPvdBw+uzMEhS+PpGo.1624892354935.109689
NW_003789197	Koludarov_et_al_2021	mRNA	127240	127472	.	-	.	Name=LOC100863386 mRNA;ID=EWKMg4ru1zPvdBw+uzMEhS+PpGo.1624892354935.109689
NW_003789197	Koludarov_et_al_2021	mRNA	119787	119991	.	-	.	Name=LOC100863386 mRNA;ID=EWKMg4ru1zPvdBw+uzMEhS+PpGo.1624892354935.109689
NW_003789197	Koludarov_et_al_2021	mRNA	114520	114831	.	-	.	Name=LOC100863386 mRNA;ID=EWKMg4ru1zPvdBw+uzMEhS+PpGo.1624892354935.109689
NW_003789197	Koludarov_et_al_2021	mRNA	113904	114204	.	-	.	Name=LOC100863386 mRNA;ID=EWKMg4ru1zPvdBw+uzMEhS+PpGo.1624892354935.109689
NW_003789197	Koludarov_et_al_2021	mRNA	113528	113819	.	-	.	Name=LOC100863386 mRNA;ID=EWKMg4ru1zPvdBw+uzMEhS+PpGo.1624892354935.109689
NW_003789197	Koludarov_et_al_2021	mRNA	112563	113043	.	-	.	Name=LOC100863386 mRNA;ID=EWKMg4ru1zPvdBw+uzMEhS+PpGo.1624892354935.109689
NW_003789197	Koludarov_et_al_2021	mRNA	111576	111844	.	-	.	Name=LOC100863386 mRNA;ID=EWKMg4ru1zPvdBw+uzMEhS+PpGo.1624892354935.109689
NW_003789197	Koludarov_et_al_2021	mRNA	111238	111499	.	-	.	Name=LOC100863386 mRNA;ID=EWKMg4ru1zPvdBw+uzMEhS+PpGo.1624892354935.109689
NW_003789197	Koludarov_et_al_2021	mRNA	203833	204427	.	-	.	Name=LOC100863386 mRNA;ID=EWKMg4ru1zPvdBw+uzMEhS+PpGo.1624892354935.109690
NW_003789197	Koludarov_et_al_2021	mRNA	195705	195827	.	-	.	Name=LOC100863386 mRNA;ID=EWKMg4ru1zPvdBw+uzMEhS+PpGo.1624892354935.109690
NW_003789197	Koludarov_et_al_2021	mRNA	155037	155159	.	-	.	Name=LOC100863386 mRNA;ID=EWKMg4ru1zPvdBw+uzMEhS+PpGo.1624892354935.109690
NW_003789197	Koludarov_et_al_2021	mRNA	136326	136448	.	-	.	Name=LOC100863386 mRNA;ID=EWKMg4ru1zPvdBw+uzMEhS+PpGo.1624892354935.109690
NW_003789197	Koludarov_et_al_2021	mRNA	127240	127472	.	-	.	Name=LOC100863386 mRNA;ID=EWKMg4ru1zPvdBw+uzMEhS+PpGo.1624892354935.109690
NW_003789197	Koludarov_et_al_2021	mRNA	119787	119991	.	-	.	Name=LOC100863386 mRNA;ID=EWKMg4ru1zPvdBw+uzMEhS+PpGo.1624892354935.109690
NW_003789197	Koludarov_et_al_2021	mRNA	114520	114831	.	-	.	Name=LOC100863386 mRNA;ID=EWKMg4ru1zPvdBw+uzMEhS+PpGo.1624892354935.109690
NW_003789197	Koludarov_et_al_2021	mRNA	113904	114204	.	-	.	Name=LOC100863386 mRNA;ID=EWKMg4ru1zPvdBw+uzMEhS+PpGo.1624892354935.109690
NW_003789197	Koludarov_et_al_2021	mRNA	113528	113819	.	-	.	Name=LOC100863386 mRNA;ID=EWKMg4ru1zPvdBw+uzMEhS+PpGo.1624892354935.109690
NW_003789197	Koludarov_et_al_2021	mRNA	112563	113043	.	-	.	Name=LOC100863386 mRNA;ID=EWKMg4ru1zPvdBw+uzMEhS+PpGo.1624892354935.109690
NW_003789197	Koludarov_et_al_2021	mRNA	111576	111844	.	-	.	Name=LOC100863386 mRNA;ID=EWKMg4ru1zPvdBw+uzMEhS+PpGo.1624892354935.109690
NW_003789197	Koludarov_et_al_2021	mRNA	111238	111499	.	-	.	Name=LOC100863386 mRNA;ID=EWKMg4ru1zPvdBw+uzMEhS+PpGo.1624892354935.109690
NW_003789197	Koludarov_et_al_2021	mRNA	203833	204426	.	-	.	Name=LOC100863386 mRNA;ID=EWKMg4ru1zPvdBw+uzMEhS+PpGo.1624892354935.109691
NW_003789197	Koludarov_et_al_2021	mRNA	195705	195827	.	-	.	Name=LOC100863386 mRNA;ID=EWKMg4ru1zPvdBw+uzMEhS+PpGo.1624892354935.109691
NW_003789197	Koludarov_et_al_2021	mRNA	155037	155159	.	-	.	Name=LOC100863386 mRNA;ID=EWKMg4ru1zPvdBw+uzMEhS+PpGo.1624892354935.109691
NW_003789197	Koludarov_et_al_2021	mRNA	138257	138376	.	-	.	Name=LOC100863386 mRNA;ID=EWKMg4ru1zPvdBw+uzMEhS+PpGo.1624892354935.109691
NW_003789197	Koludarov_et_al_2021	mRNA	136326	136448	.	-	.	Name=LOC100863386 mRNA;ID=EWKMg4ru1zPvdBw+uzMEhS+PpGo.1624892354935.109691
NW_003789197	Koludarov_et_al_2021	mRNA	127240	127472	.	-	.	Name=LOC100863386 mRNA;ID=EWKMg4ru1zPvdBw+uzMEhS+PpGo.1624892354935.109691
NW_003789197	Koludarov_et_al_2021	mRNA	119787	119991	.	-	.	Name=LOC100863386 mRNA;ID=EWKMg4ru1zPvdBw+uzMEhS+PpGo.1624892354935.109691
NW_003789197	Koludarov_et_al_2021	mRNA	114520	114831	.	-	.	Name=LOC100863386 mRNA;ID=EWKMg4ru1zPvdBw+uzMEhS+PpGo.1624892354935.109691
NW_003789197	Koludarov_et_al_2021	mRNA	113904	114204	.	-	.	Name=LOC100863386 mRNA;ID=EWKMg4ru1zPvdBw+uzMEhS+PpGo.1624892354935.109691
NW_003789197	Koludarov_et_al_2021	mRNA	113528	113819	.	-	.	Name=LOC100863386 mRNA;ID=EWKMg4ru1zPvdBw+uzMEhS+PpGo.1624892354935.109691
NW_003789197	Koludarov_et_al_2021	mRNA	112563	113043	.	-	.	Name=LOC100863386 mRNA;ID=EWKMg4ru1zPvdBw+uzMEhS+PpGo.1624892354935.109691
NW_003789197	Koludarov_et_al_2021	mRNA	112152	112238	.	-	.	Name=LOC100863386 mRNA;ID=EWKMg4ru1zPvdBw+uzMEhS+PpGo.1624892354935.109691
NW_003789197	Koludarov_et_al_2021	mRNA	111576	111844	.	-	.	Name=LOC100863386 mRNA;ID=EWKMg4ru1zPvdBw+uzMEhS+PpGo.1624892354935.109691
NW_003789197	Koludarov_et_al_2021	mRNA	111238	111499	.	-	.	Name=LOC100863386 mRNA;ID=EWKMg4ru1zPvdBw+uzMEhS+PpGo.1624892354935.109691
NW_003789197	Koludarov_et_al_2021	mRNA	203833	204425	.	-	.	Name=LOC100863386 mRNA;ID=EWKMg4ru1zPvdBw+uzMEhS+PpGo.1624892354935.109692
NW_003789197	Koludarov_et_al_2021	mRNA	195705	195827	.	-	.	Name=LOC100863386 mRNA;ID=EWKMg4ru1zPvdBw+uzMEhS+PpGo.1624892354935.109692
NW_003789197	Koludarov_et_al_2021	mRNA	155037	155159	.	-	.	Name=LOC100863386 mRNA;ID=EWKMg4ru1zPvdBw+uzMEhS+PpGo.1624892354935.109692
NW_003789197	Koludarov_et_al_2021	mRNA	138257	138376	.	-	.	Name=LOC100863386 mRNA;ID=EWKMg4ru1zPvdBw+uzMEhS+PpGo.1624892354935.109692
NW_003789197	Koludarov_et_al_2021	mRNA	127240	127472	.	-	.	Name=LOC100863386 mRNA;ID=EWKMg4ru1zPvdBw+uzMEhS+PpGo.1624892354935.109692
NW_003789197	Koludarov_et_al_2021	mRNA	119787	119991	.	-	.	Name=LOC100863386 mRNA;ID=EWKMg4ru1zPvdBw+uzMEhS+PpGo.1624892354935.109692
NW_003789197	Koludarov_et_al_2021	mRNA	114520	114831	.	-	.	Name=LOC100863386 mRNA;ID=EWKMg4ru1zPvdBw+uzMEhS+PpGo.1624892354935.109692
NW_003789197	Koludarov_et_al_2021	mRNA	113904	114204	.	-	.	Name=LOC100863386 mRNA;ID=EWKMg4ru1zPvdBw+uzMEhS+PpGo.1624892354935.109692
NW_003789197	Koludarov_et_al_2021	mRNA	113528	113819	.	-	.	Name=LOC100863386 mRNA;ID=EWKMg4ru1zPvdBw+uzMEhS+PpGo.1624892354935.109692
NW_003789197	Koludarov_et_al_2021	mRNA	112563	113043	.	-	.	Name=LOC100863386 mRNA;ID=EWKMg4ru1zPvdBw+uzMEhS+PpGo.1624892354935.109692
NW_003789197	Koludarov_et_al_2021	mRNA	112152	112238	.	-	.	Name=LOC100863386 mRNA;ID=EWKMg4ru1zPvdBw+uzMEhS+PpGo.1624892354935.109692
NW_003789197	Koludarov_et_al_2021	mRNA	111576	111844	.	-	.	Name=LOC100863386 mRNA;ID=EWKMg4ru1zPvdBw+uzMEhS+PpGo.1624892354935.109692
NW_003789197	Koludarov_et_al_2021	mRNA	111238	111499	.	-	.	Name=LOC100863386 mRNA;ID=EWKMg4ru1zPvdBw+uzMEhS+PpGo.1624892354935.109692
NW_003789197	Koludarov_et_al_2021	mRNA	203833	204423	.	-	.	Name=LOC100863386 mRNA;ID=EWKMg4ru1zPvdBw+uzMEhS+PpGo.1624892354935.109693
NW_003789197	Koludarov_et_al_2021	mRNA	195705	195827	.	-	.	Name=LOC100863386 mRNA;ID=EWKMg4ru1zPvdBw+uzMEhS+PpGo.1624892354935.109693
NW_003789197	Koludarov_et_al_2021	mRNA	155037	155159	.	-	.	Name=LOC100863386 mRNA;ID=EWKMg4ru1zPvdBw+uzMEhS+PpGo.1624892354935.109693
NW_003789197	Koludarov_et_al_2021	mRNA	136326	136448	.	-	.	Name=LOC100863386 mRNA;ID=EWKMg4ru1zPvdBw+uzMEhS+PpGo.1624892354935.109693
NW_003789197	Koludarov_et_al_2021	mRNA	127240	127472	.	-	.	Name=LOC100863386 mRNA;ID=EWKMg4ru1zPvdBw+uzMEhS+PpGo.1624892354935.109693
NW_003789197	Koludarov_et_al_2021	mRNA	119787	119991	.	-	.	Name=LOC100863386 mRNA;ID=EWKMg4ru1zPvdBw+uzMEhS+PpGo.1624892354935.109693
NW_003789197	Koludarov_et_al_2021	mRNA	114520	114831	.	-	.	Name=LOC100863386 mRNA;ID=EWKMg4ru1zPvdBw+uzMEhS+PpGo.1624892354935.109693
NW_003789197	Koludarov_et_al_2021	mRNA	113904	114204	.	-	.	Name=LOC100863386 mRNA;ID=EWKMg4ru1zPvdBw+uzMEhS+PpGo.1624892354935.109693
NW_003789197	Koludarov_et_al_2021	mRNA	113528	113819	.	-	.	Name=LOC100863386 mRNA;ID=EWKMg4ru1zPvdBw+uzMEhS+PpGo.1624892354935.109693
NW_003789197	Koludarov_et_al_2021	mRNA	112563	113043	.	-	.	Name=LOC100863386 mRNA;ID=EWKMg4ru1zPvdBw+uzMEhS+PpGo.1624892354935.109693
NW_003789197	Koludarov_et_al_2021	mRNA	112152	112238	.	-	.	Name=LOC100863386 mRNA;ID=EWKMg4ru1zPvdBw+uzMEhS+PpGo.1624892354935.109693
NW_003789197	Koludarov_et_al_2021	mRNA	111576	111844	.	-	.	Name=LOC100863386 mRNA;ID=EWKMg4ru1zPvdBw+uzMEhS+PpGo.1624892354935.109693
NW_003789197	Koludarov_et_al_2021	mRNA	111238	111499	.	-	.	Name=LOC100863386 mRNA;ID=EWKMg4ru1zPvdBw+uzMEhS+PpGo.1624892354935.109693
NW_003789197	Koludarov_et_al_2021	mRNA	203833	204422	.	-	.	Name=LOC100863386 mRNA;ID=EWKMg4ru1zPvdBw+uzMEhS+PpGo.1624892354935.109694
NW_003789197	Koludarov_et_al_2021	mRNA	195705	195827	.	-	.	Name=LOC100863386 mRNA;ID=EWKMg4ru1zPvdBw+uzMEhS+PpGo.1624892354935.109694
NW_003789197	Koludarov_et_al_2021	mRNA	136326	136448	.	-	.	Name=LOC100863386 mRNA;ID=EWKMg4ru1zPvdBw+uzMEhS+PpGo.1624892354935.109694
NW_003789197	Koludarov_et_al_2021	mRNA	127240	127472	.	-	.	Name=LOC100863386 mRNA;ID=EWKMg4ru1zPvdBw+uzMEhS+PpGo.1624892354935.109694
NW_003789197	Koludarov_et_al_2021	mRNA	119787	119991	.	-	.	Name=LOC100863386 mRNA;ID=EWKMg4ru1zPvdBw+uzMEhS+PpGo.1624892354935.109694
NW_003789197	Koludarov_et_al_2021	mRNA	114520	114831	.	-	.	Name=LOC100863386 mRNA;ID=EWKMg4ru1zPvdBw+uzMEhS+PpGo.1624892354935.109694
NW_003789197	Koludarov_et_al_2021	mRNA	113904	114204	.	-	.	Name=LOC100863386 mRNA;ID=EWKMg4ru1zPvdBw+uzMEhS+PpGo.1624892354935.109694
NW_003789197	Koludarov_et_al_2021	mRNA	113528	113819	.	-	.	Name=LOC100863386 mRNA;ID=EWKMg4ru1zPvdBw+uzMEhS+PpGo.1624892354935.109694
NW_003789197	Koludarov_et_al_2021	mRNA	112563	113043	.	-	.	Name=LOC100863386 mRNA;ID=EWKMg4ru1zPvdBw+uzMEhS+PpGo.1624892354935.109694
NW_003789197	Koludarov_et_al_2021	mRNA	112152	112238	.	-	.	Name=LOC100863386 mRNA;ID=EWKMg4ru1zPvdBw+uzMEhS+PpGo.1624892354935.109694
NW_003789197	Koludarov_et_al_2021	mRNA	111576	111844	.	-	.	Name=LOC100863386 mRNA;ID=EWKMg4ru1zPvdBw+uzMEhS+PpGo.1624892354935.109694
NW_003789197	Koludarov_et_al_2021	mRNA	111238	111499	.	-	.	Name=LOC100863386 mRNA;ID=EWKMg4ru1zPvdBw+uzMEhS+PpGo.1624892354935.109694
NW_003789197	Koludarov_et_al_2021	mRNA	203833	204422	.	-	.	Name=LOC100863386 mRNA;ID=EWKMg4ru1zPvdBw+uzMEhS+PpGo.1624892354935.109695
NW_003789197	Koludarov_et_al_2021	mRNA	195705	195827	.	-	.	Name=LOC100863386 mRNA;ID=EWKMg4ru1zPvdBw+uzMEhS+PpGo.1624892354935.109695
NW_003789197	Koludarov_et_al_2021	mRNA	155037	155159	.	-	.	Name=LOC100863386 mRNA;ID=EWKMg4ru1zPvdBw+uzMEhS+PpGo.1624892354935.109695
NW_003789197	Koludarov_et_al_2021	mRNA	127240	127472	.	-	.	Name=LOC100863386 mRNA;ID=EWKMg4ru1zPvdBw+uzMEhS+PpGo.1624892354935.109695
NW_003789197	Koludarov_et_al_2021	mRNA	119787	119991	.	-	.	Name=LOC100863386 mRNA;ID=EWKMg4ru1zPvdBw+uzMEhS+PpGo.1624892354935.109695
NW_003789197	Koludarov_et_al_2021	mRNA	114520	114831	.	-	.	Name=LOC100863386 mRNA;ID=EWKMg4ru1zPvdBw+uzMEhS+PpGo.1624892354935.109695
NW_003789197	Koludarov_et_al_2021	mRNA	113904	114204	.	-	.	Name=LOC100863386 mRNA;ID=EWKMg4ru1zPvdBw+uzMEhS+PpGo.1624892354935.109695
NW_003789197	Koludarov_et_al_2021	mRNA	113528	113819	.	-	.	Name=LOC100863386 mRNA;ID=EWKMg4ru1zPvdBw+uzMEhS+PpGo.1624892354935.109695
NW_003789197	Koludarov_et_al_2021	mRNA	112563	113043	.	-	.	Name=LOC100863386 mRNA;ID=EWKMg4ru1zPvdBw+uzMEhS+PpGo.1624892354935.109695
NW_003789197	Koludarov_et_al_2021	mRNA	112152	112238	.	-	.	Name=LOC100863386 mRNA;ID=EWKMg4ru1zPvdBw+uzMEhS+PpGo.1624892354935.109695
NW_003789197	Koludarov_et_al_2021	mRNA	111576	111844	.	-	.	Name=LOC100863386 mRNA;ID=EWKMg4ru1zPvdBw+uzMEhS+PpGo.1624892354935.109695
NW_003789197	Koludarov_et_al_2021	mRNA	111238	111499	.	-	.	Name=LOC100863386 mRNA;ID=EWKMg4ru1zPvdBw+uzMEhS+PpGo.1624892354935.109695
NW_003789197	Koludarov_et_al_2021	mRNA	203833	204420	.	-	.	Name=LOC100863386 mRNA;ID=EWKMg4ru1zPvdBw+uzMEhS+PpGo.1624892354935.109696
NW_003789197	Koludarov_et_al_2021	mRNA	195705	195827	.	-	.	Name=LOC100863386 mRNA;ID=EWKMg4ru1zPvdBw+uzMEhS+PpGo.1624892354935.109696
NW_003789197	Koludarov_et_al_2021	mRNA	127240	127472	.	-	.	Name=LOC100863386 mRNA;ID=EWKMg4ru1zPvdBw+uzMEhS+PpGo.1624892354935.109696
NW_003789197	Koludarov_et_al_2021	mRNA	119787	119991	.	-	.	Name=LOC100863386 mRNA;ID=EWKMg4ru1zPvdBw+uzMEhS+PpGo.1624892354935.109696
NW_003789197	Koludarov_et_al_2021	mRNA	114520	114831	.	-	.	Name=LOC100863386 mRNA;ID=EWKMg4ru1zPvdBw+uzMEhS+PpGo.1624892354935.109696
NW_003789197	Koludarov_et_al_2021	mRNA	113904	114204	.	-	.	Name=LOC100863386 mRNA;ID=EWKMg4ru1zPvdBw+uzMEhS+PpGo.1624892354935.109696
NW_003789197	Koludarov_et_al_2021	mRNA	113528	113819	.	-	.	Name=LOC100863386 mRNA;ID=EWKMg4ru1zPvdBw+uzMEhS+PpGo.1624892354935.109696
NW_003789197	Koludarov_et_al_2021	mRNA	112563	113043	.	-	.	Name=LOC100863386 mRNA;ID=EWKMg4ru1zPvdBw+uzMEhS+PpGo.1624892354935.109696
NW_003789197	Koludarov_et_al_2021	mRNA	112152	112238	.	-	.	Name=LOC100863386 mRNA;ID=EWKMg4ru1zPvdBw+uzMEhS+PpGo.1624892354935.109696
NW_003789197	Koludarov_et_al_2021	mRNA	111576	111844	.	-	.	Name=LOC100863386 mRNA;ID=EWKMg4ru1zPvdBw+uzMEhS+PpGo.1624892354935.109696
NW_003789197	Koludarov_et_al_2021	mRNA	111238	111499	.	-	.	Name=LOC100863386 mRNA;ID=EWKMg4ru1zPvdBw+uzMEhS+PpGo.1624892354935.109696
NW_003789197	Koludarov_et_al_2021	mRNA	988677	988959	.	+	.	Name=LOC100872236 mRNA;ID=EWKMg4ru1zPvdBw+uzMEhS+PpGo.1624892354935.109697
NW_003789197	Koludarov_et_al_2021	mRNA	1012772	1012992	.	+	.	Name=LOC100872236 mRNA;ID=EWKMg4ru1zPvdBw+uzMEhS+PpGo.1624892354935.109697
NW_003789197	Koludarov_et_al_2021	mRNA	1073205	1073319	.	+	.	Name=LOC100872236 mRNA;ID=EWKMg4ru1zPvdBw+uzMEhS+PpGo.1624892354935.109697
NW_003789197	Koludarov_et_al_2021	mRNA	1073930	1074001	.	+	.	Name=LOC100872236 mRNA;ID=EWKMg4ru1zPvdBw+uzMEhS+PpGo.1624892354935.109697
NW_003789197	Koludarov_et_al_2021	mRNA	1074140	1074227	.	+	.	Name=LOC100872236 mRNA;ID=EWKMg4ru1zPvdBw+uzMEhS+PpGo.1624892354935.109697
NW_003789197	Koludarov_et_al_2021	mRNA	1076641	1076820	.	+	.	Name=LOC100872236 mRNA;ID=EWKMg4ru1zPvdBw+uzMEhS+PpGo.1624892354935.109697
NW_003789197	Koludarov_et_al_2021	mRNA	1077244	1077559	.	+	.	Name=LOC100872236 mRNA;ID=EWKMg4ru1zPvdBw+uzMEhS+PpGo.1624892354935.109697
NW_003789197	Koludarov_et_al_2021	mRNA	1078157	1078366	.	+	.	Name=LOC100872236 mRNA;ID=EWKMg4ru1zPvdBw+uzMEhS+PpGo.1624892354935.109697
NW_003789197	Koludarov_et_al_2021	mRNA	1850554	1850960	.	-	.	Name=LOC100867147 mRNA;ID=EWKMg4ru1zPvdBw+uzMEhS+PpGo.1624892354935.109698
NW_003789197	Koludarov_et_al_2021	mRNA	1820373	1820561	.	-	.	Name=LOC100867147 mRNA;ID=EWKMg4ru1zPvdBw+uzMEhS+PpGo.1624892354935.109698
NW_003789197	Koludarov_et_al_2021	mRNA	1819903	1820121	.	-	.	Name=LOC100867147 mRNA;ID=EWKMg4ru1zPvdBw+uzMEhS+PpGo.1624892354935.109698
NW_003789197	Koludarov_et_al_2021	mRNA	1818968	1819204	.	-	.	Name=LOC100867147 mRNA;ID=EWKMg4ru1zPvdBw+uzMEhS+PpGo.1624892354935.109698
NW_003789197	Koludarov_et_al_2021	mRNA	1796253	1796549	.	-	.	Name=LOC100867147 mRNA;ID=EWKMg4ru1zPvdBw+uzMEhS+PpGo.1624892354935.109698
NW_003789197	Koludarov_et_al_2021	mRNA	1790829	1790943	.	-	.	Name=LOC100867147 mRNA;ID=EWKMg4ru1zPvdBw+uzMEhS+PpGo.1624892354935.109698
NW_003789197	Koludarov_et_al_2021	mRNA	1789545	1789553	.	-	.	Name=LOC100867147 mRNA;ID=EWKMg4ru1zPvdBw+uzMEhS+PpGo.1624892354935.109698
NW_003789197	Koludarov_et_al_2021	mRNA	1784529	1784586	.	-	.	Name=LOC100867147 mRNA;ID=EWKMg4ru1zPvdBw+uzMEhS+PpGo.1624892354935.109698
NW_003789197	Koludarov_et_al_2021	mRNA	1776489	1776531	.	-	.	Name=LOC100867147 mRNA;ID=EWKMg4ru1zPvdBw+uzMEhS+PpGo.1624892354935.109698
NW_003789197	Koludarov_et_al_2021	mRNA	1772385	1772983	.	-	.	Name=LOC100867147 mRNA;ID=EWKMg4ru1zPvdBw+uzMEhS+PpGo.1624892354935.109698
NW_003789197	Koludarov_et_al_2021	mRNA	1772205	1772315	.	-	.	Name=LOC100867147 mRNA;ID=EWKMg4ru1zPvdBw+uzMEhS+PpGo.1624892354935.109698
NW_003789197	Koludarov_et_al_2021	mRNA	1771889	1772124	.	-	.	Name=LOC100867147 mRNA;ID=EWKMg4ru1zPvdBw+uzMEhS+PpGo.1624892354935.109698
NW_003789197	Koludarov_et_al_2021	mRNA	1770315	1770702	.	-	.	Name=LOC100867147 mRNA;ID=EWKMg4ru1zPvdBw+uzMEhS+PpGo.1624892354935.109698
NW_003789197	Koludarov_et_al_2021	mRNA	2863461	2863759	.	+	.	Name=LOC100869135 mRNA;ID=EWKMg4ru1zPvdBw+uzMEhS+PpGo.1624892354935.109699
NW_003789197	Koludarov_et_al_2021	mRNA	2876542	2876734	.	+	.	Name=LOC100869135 mRNA;ID=EWKMg4ru1zPvdBw+uzMEhS+PpGo.1624892354935.109699
NW_003789197	Koludarov_et_al_2021	mRNA	2890669	2890858	.	+	.	Name=LOC100869135 mRNA;ID=EWKMg4ru1zPvdBw+uzMEhS+PpGo.1624892354935.109699
NW_003789197	Koludarov_et_al_2021	mRNA	2891479	2891548	.	+	.	Name=LOC100869135 mRNA;ID=EWKMg4ru1zPvdBw+uzMEhS+PpGo.1624892354935.109699
NW_003789197	Koludarov_et_al_2021	mRNA	2895182	2895279	.	+	.	Name=LOC100869135 mRNA;ID=EWKMg4ru1zPvdBw+uzMEhS+PpGo.1624892354935.109699
NW_003789197	Koludarov_et_al_2021	mRNA	2895586	2895799	.	+	.	Name=LOC100869135 mRNA;ID=EWKMg4ru1zPvdBw+uzMEhS+PpGo.1624892354935.109699
NW_003789197	Koludarov_et_al_2021	mRNA	2904833	2905240	.	+	.	Name=LOC100869135 mRNA;ID=EWKMg4ru1zPvdBw+uzMEhS+PpGo.1624892354935.109699
NW_003789197	Koludarov_et_al_2021	mRNA	2905413	2907251	.	+	.	Name=LOC100869135 mRNA;ID=EWKMg4ru1zPvdBw+uzMEhS+PpGo.1624892354935.109699
NW_003789197	Koludarov_et_al_2021	mRNA	2907333	2907824	.	+	.	Name=LOC100869135 mRNA;ID=EWKMg4ru1zPvdBw+uzMEhS+PpGo.1624892354935.109699
NW_003789197	Koludarov_et_al_2021	mRNA	2908081	2908204	.	+	.	Name=LOC100869135 mRNA;ID=EWKMg4ru1zPvdBw+uzMEhS+PpGo.1624892354935.109699
NW_003789197	Koludarov_et_al_2021	mRNA	2908378	2910083	.	+	.	Name=LOC100869135 mRNA;ID=EWKMg4ru1zPvdBw+uzMEhS+PpGo.1624892354935.109699
NW_003789197	Koludarov_et_al_2021	mRNA	2863461	2863759	.	+	.	Name=LOC100869135 mRNA;ID=EWKMg4ru1zPvdBw+uzMEhS+PpGo.1624892354935.109700
NW_003789197	Koludarov_et_al_2021	mRNA	2876542	2876734	.	+	.	Name=LOC100869135 mRNA;ID=EWKMg4ru1zPvdBw+uzMEhS+PpGo.1624892354935.109700
NW_003789197	Koludarov_et_al_2021	mRNA	2890669	2890858	.	+	.	Name=LOC100869135 mRNA;ID=EWKMg4ru1zPvdBw+uzMEhS+PpGo.1624892354935.109700
NW_003789197	Koludarov_et_al_2021	mRNA	2891479	2891548	.	+	.	Name=LOC100869135 mRNA;ID=EWKMg4ru1zPvdBw+uzMEhS+PpGo.1624892354935.109700
NW_003789197	Koludarov_et_al_2021	mRNA	2895182	2895279	.	+	.	Name=LOC100869135 mRNA;ID=EWKMg4ru1zPvdBw+uzMEhS+PpGo.1624892354935.109700
NW_003789197	Koludarov_et_al_2021	mRNA	2895586	2895799	.	+	.	Name=LOC100869135 mRNA;ID=EWKMg4ru1zPvdBw+uzMEhS+PpGo.1624892354935.109700
NW_003789197	Koludarov_et_al_2021	mRNA	2904833	2905240	.	+	.	Name=LOC100869135 mRNA;ID=EWKMg4ru1zPvdBw+uzMEhS+PpGo.1624892354935.109700
NW_003789197	Koludarov_et_al_2021	mRNA	2905413	2907251	.	+	.	Name=LOC100869135 mRNA;ID=EWKMg4ru1zPvdBw+uzMEhS+PpGo.1624892354935.109700
NW_003789197	Koludarov_et_al_2021	mRNA	2907333	2907824	.	+	.	Name=LOC100869135 mRNA;ID=EWKMg4ru1zPvdBw+uzMEhS+PpGo.1624892354935.109700
NW_003789197	Koludarov_et_al_2021	mRNA	2908081	2908204	.	+	.	Name=LOC100869135 mRNA;ID=EWKMg4ru1zPvdBw+uzMEhS+PpGo.1624892354935.109700
NW_003789197	Koludarov_et_al_2021	mRNA	2908381	2910034	.	+	.	Name=LOC100869135 mRNA;ID=EWKMg4ru1zPvdBw+uzMEhS+PpGo.1624892354935.109700
NW_003789197	Koludarov_et_al_2021	mRNA	760986	761816	.	-	.	Name=LOC100871873 mRNA;ID=EWKMg4ru1zPvdBw+uzMEhS+PpGo.1624892354935.109701
NW_003789197	Koludarov_et_al_2021	mRNA	749782	749820	.	-	.	Name=LOC100871873 mRNA;ID=EWKMg4ru1zPvdBw+uzMEhS+PpGo.1624892354935.109701
NW_003789197	Koludarov_et_al_2021	mRNA	738114	738334	.	-	.	Name=LOC100871873 mRNA;ID=EWKMg4ru1zPvdBw+uzMEhS+PpGo.1624892354935.109701
NW_003789197	Koludarov_et_al_2021	mRNA	723713	723959	.	-	.	Name=LOC100871873 mRNA;ID=EWKMg4ru1zPvdBw+uzMEhS+PpGo.1624892354935.109701
NW_003789197	Koludarov_et_al_2021	mRNA	722276	722444	.	-	.	Name=LOC100871873 mRNA;ID=EWKMg4ru1zPvdBw+uzMEhS+PpGo.1624892354935.109701
NW_003789197	Koludarov_et_al_2021	mRNA	721191	721795	.	-	.	Name=LOC100871873 mRNA;ID=EWKMg4ru1zPvdBw+uzMEhS+PpGo.1624892354935.109701
NW_003789197	Koludarov_et_al_2021	mRNA	401234	401409	.	-	.	Name=LOC100869851 mRNA;ID=EWKMg4ru1zPvdBw+uzMEhS+PpGo.1624892354936.109702
NW_003789197	Koludarov_et_al_2021	mRNA	395287	395606	.	-	.	Name=LOC100869851 mRNA;ID=EWKMg4ru1zPvdBw+uzMEhS+PpGo.1624892354936.109702
NW_003789197	Koludarov_et_al_2021	mRNA	385575	385813	.	-	.	Name=LOC100869851 mRNA;ID=EWKMg4ru1zPvdBw+uzMEhS+PpGo.1624892354936.109702
NW_003789197	Koludarov_et_al_2021	mRNA	363967	364189	.	-	.	Name=LOC100869851 mRNA;ID=EWKMg4ru1zPvdBw+uzMEhS+PpGo.1624892354936.109702
NW_003789197	Koludarov_et_al_2021	mRNA	361683	361848	.	-	.	Name=LOC100869851 mRNA;ID=EWKMg4ru1zPvdBw+uzMEhS+PpGo.1624892354936.109702
NW_003789197	Koludarov_et_al_2021	mRNA	1939898	1939955	.	-	.	Name=LOC100867265 mRNA;ID=EWKMg4ru1zPvdBw+uzMEhS+PpGo.1624892354936.109703
NW_003789197	Koludarov_et_al_2021	mRNA	1939017	1939220	.	-	.	Name=LOC100867265 mRNA;ID=EWKMg4ru1zPvdBw+uzMEhS+PpGo.1624892354936.109703
NW_003789197	Koludarov_et_al_2021	mRNA	1938643	1938885	.	-	.	Name=LOC100867265 mRNA;ID=EWKMg4ru1zPvdBw+uzMEhS+PpGo.1624892354936.109703
NW_003789197	Koludarov_et_al_2021	mRNA	1938406	1938564	.	-	.	Name=LOC100867265 mRNA;ID=EWKMg4ru1zPvdBw+uzMEhS+PpGo.1624892354936.109703
NW_003789197	Koludarov_et_al_2021	mRNA	1938042	1938198	.	-	.	Name=LOC100867265 mRNA;ID=EWKMg4ru1zPvdBw+uzMEhS+PpGo.1624892354936.109703
NW_003789197	Koludarov_et_al_2021	mRNA	1937585	1937745	.	-	.	Name=LOC100867265 mRNA;ID=EWKMg4ru1zPvdBw+uzMEhS+PpGo.1624892354936.109703
NW_003789197	Koludarov_et_al_2021	mRNA	1937051	1937493	.	-	.	Name=LOC100867265 mRNA;ID=EWKMg4ru1zPvdBw+uzMEhS+PpGo.1624892354936.109703
NW_003789197	Koludarov_et_al_2021	mRNA	1936601	1936700	.	-	.	Name=LOC100867265 mRNA;ID=EWKMg4ru1zPvdBw+uzMEhS+PpGo.1624892354936.109703
NW_003789197	Koludarov_et_al_2021	mRNA	1909867	1910453	.	-	.	Name=LOC100867265 mRNA;ID=EWKMg4ru1zPvdBw+uzMEhS+PpGo.1624892354936.109703
NW_003789197	Koludarov_et_al_2021	mRNA	595319	595339	.	+	.	Name=LOC100866130 mRNA;ID=EWKMg4ru1zPvdBw+uzMEhS+PpGo.1624892354936.109704
NW_003789197	Koludarov_et_al_2021	mRNA	616813	617048	.	+	.	Name=LOC100866130 mRNA;ID=EWKMg4ru1zPvdBw+uzMEhS+PpGo.1624892354936.109704
NW_003789197	Koludarov_et_al_2021	mRNA	617243	617415	.	+	.	Name=LOC100866130 mRNA;ID=EWKMg4ru1zPvdBw+uzMEhS+PpGo.1624892354936.109704
NW_003789197	Koludarov_et_al_2021	mRNA	617527	617688	.	+	.	Name=LOC100866130 mRNA;ID=EWKMg4ru1zPvdBw+uzMEhS+PpGo.1624892354936.109704
NW_003789197	Koludarov_et_al_2021	mRNA	617844	618182	.	+	.	Name=LOC100866130 mRNA;ID=EWKMg4ru1zPvdBw+uzMEhS+PpGo.1624892354936.109704
NW_003789197	Koludarov_et_al_2021	mRNA	618240	618459	.	+	.	Name=LOC100866130 mRNA;ID=EWKMg4ru1zPvdBw+uzMEhS+PpGo.1624892354936.109704
NW_003789197	Koludarov_et_al_2021	mRNA	618565	618686	.	+	.	Name=LOC100866130 mRNA;ID=EWKMg4ru1zPvdBw+uzMEhS+PpGo.1624892354936.109704
NW_003789197	Koludarov_et_al_2021	mRNA	672980	673336	.	+	.	Name=LOC100871400 mRNA;ID=EWKMg4ru1zPvdBw+uzMEhS+PpGo.1624892354936.109705
NW_003789197	Koludarov_et_al_2021	mRNA	675579	675632	.	+	.	Name=LOC100871400 mRNA;ID=EWKMg4ru1zPvdBw+uzMEhS+PpGo.1624892354936.109705
NW_003789197	Koludarov_et_al_2021	mRNA	676483	676570	.	+	.	Name=LOC100871400 mRNA;ID=EWKMg4ru1zPvdBw+uzMEhS+PpGo.1624892354936.109705
NW_003789197	Koludarov_et_al_2021	mRNA	677529	677738	.	+	.	Name=LOC100871400 mRNA;ID=EWKMg4ru1zPvdBw+uzMEhS+PpGo.1624892354936.109705
NW_003789197	Koludarov_et_al_2021	mRNA	678078	678330	.	+	.	Name=LOC100871400 mRNA;ID=EWKMg4ru1zPvdBw+uzMEhS+PpGo.1624892354936.109705
NW_003789197	Koludarov_et_al_2021	mRNA	681742	682090	.	+	.	Name=LOC100871400 mRNA;ID=EWKMg4ru1zPvdBw+uzMEhS+PpGo.1624892354936.109705
NW_003789197	Koludarov_et_al_2021	mRNA	683985	684341	.	+	.	Name=LOC100871400 mRNA;ID=EWKMg4ru1zPvdBw+uzMEhS+PpGo.1624892354936.109705
NW_003789197	Koludarov_et_al_2021	mRNA	692100	692297	.	+	.	Name=LOC100871400 mRNA;ID=EWKMg4ru1zPvdBw+uzMEhS+PpGo.1624892354936.109705
NW_003789197	Koludarov_et_al_2021	mRNA	692813	693697	.	+	.	Name=LOC100871400 mRNA;ID=EWKMg4ru1zPvdBw+uzMEhS+PpGo.1624892354936.109705
NW_003789197	Koludarov_et_al_2021	mRNA	693847	694362	.	+	.	Name=LOC100871400 mRNA;ID=EWKMg4ru1zPvdBw+uzMEhS+PpGo.1624892354936.109705
NW_003789197	Koludarov_et_al_2021	mRNA	694503	695362	.	+	.	Name=LOC100871400 mRNA;ID=EWKMg4ru1zPvdBw+uzMEhS+PpGo.1624892354936.109705
NW_003789197	Koludarov_et_al_2021	mRNA	2791501	2793240	.	+	.	Name=LOC100868905 mRNA;ID=EWKMg4ru1zPvdBw+uzMEhS+PpGo.1624892354936.109706
NW_003789197	Koludarov_et_al_2021	mRNA	2797516	2797731	.	+	.	Name=LOC100868905 mRNA;ID=EWKMg4ru1zPvdBw+uzMEhS+PpGo.1624892354936.109706
NW_003789197	Koludarov_et_al_2021	mRNA	2798568	2798900	.	+	.	Name=LOC100868905 mRNA;ID=EWKMg4ru1zPvdBw+uzMEhS+PpGo.1624892354936.109706
NW_003789197	Koludarov_et_al_2021	mRNA	2799360	2799682	.	+	.	Name=LOC100868905 mRNA;ID=EWKMg4ru1zPvdBw+uzMEhS+PpGo.1624892354936.109706
NW_003789197	Koludarov_et_al_2021	mRNA	2801208	2804427	.	+	.	Name=LOC100868905 mRNA;ID=EWKMg4ru1zPvdBw+uzMEhS+PpGo.1624892354936.109706
NW_003789197	Koludarov_et_al_2021	mRNA	2804954	2805289	.	+	.	Name=LOC100868905 mRNA;ID=EWKMg4ru1zPvdBw+uzMEhS+PpGo.1624892354936.109706
NW_003789197	Koludarov_et_al_2021	mRNA	2806472	2806671	.	+	.	Name=LOC100868905 mRNA;ID=EWKMg4ru1zPvdBw+uzMEhS+PpGo.1624892354936.109706
NW_003789197	Koludarov_et_al_2021	mRNA	2807438	2807624	.	+	.	Name=LOC100868905 mRNA;ID=EWKMg4ru1zPvdBw+uzMEhS+PpGo.1624892354936.109706
NW_003789197	Koludarov_et_al_2021	mRNA	2808112	2808517	.	+	.	Name=LOC100868905 mRNA;ID=EWKMg4ru1zPvdBw+uzMEhS+PpGo.1624892354936.109706
NW_003789197	Koludarov_et_al_2021	mRNA	2893263	2893473	.	+	.	Name=LOC100869135 mRNA;ID=EWKMg4ru1zPvdBw+uzMEhS+PpGo.1624892354936.109707
NW_003789197	Koludarov_et_al_2021	mRNA	2895182	2895279	.	+	.	Name=LOC100869135 mRNA;ID=EWKMg4ru1zPvdBw+uzMEhS+PpGo.1624892354936.109707
NW_003789197	Koludarov_et_al_2021	mRNA	2895586	2895799	.	+	.	Name=LOC100869135 mRNA;ID=EWKMg4ru1zPvdBw+uzMEhS+PpGo.1624892354936.109707
NW_003789197	Koludarov_et_al_2021	mRNA	2904833	2905240	.	+	.	Name=LOC100869135 mRNA;ID=EWKMg4ru1zPvdBw+uzMEhS+PpGo.1624892354936.109707
NW_003789197	Koludarov_et_al_2021	mRNA	2905413	2907251	.	+	.	Name=LOC100869135 mRNA;ID=EWKMg4ru1zPvdBw+uzMEhS+PpGo.1624892354936.109707
NW_003789197	Koludarov_et_al_2021	mRNA	2907333	2907824	.	+	.	Name=LOC100869135 mRNA;ID=EWKMg4ru1zPvdBw+uzMEhS+PpGo.1624892354936.109707
NW_003789197	Koludarov_et_al_2021	mRNA	2908081	2908204	.	+	.	Name=LOC100869135 mRNA;ID=EWKMg4ru1zPvdBw+uzMEhS+PpGo.1624892354936.109707
NW_003789197	Koludarov_et_al_2021	mRNA	2908378	2910083	.	+	.	Name=LOC100869135 mRNA;ID=EWKMg4ru1zPvdBw+uzMEhS+PpGo.1624892354936.109707
NW_003789197	Koludarov_et_al_2021	mRNA	1113524	1114043	.	-	.	Name=LOC100866909 mRNA;ID=EWKMg4ru1zPvdBw+uzMEhS+PpGo.1624892354936.109708
NW_003789197	Koludarov_et_al_2021	mRNA	1112314	1112394	.	-	.	Name=LOC100866909 mRNA;ID=EWKMg4ru1zPvdBw+uzMEhS+PpGo.1624892354936.109708
[truncated: 760 more rows]
