# Supplementary material for: Prevalent bee venom genes evolved before the aculeate stinger and eusociality
Source: BMC Biol. 2023 Oct 23;21:229. doi: 10.1186/s12915-023-01656-5 (PMC10591384; doi:10.1186/s12915-023-01656-5)
Supplement: Supplementary file 42 — Additional file 42. Gff files of all toxin gene annotations. [file 12915_2023_1656_MOESM42_ESM.zip › AdditionalFile9_ToxinGeneAnnotations/R2_1._APH.gff_modified_Koludarov_et_al_2021.gff3]

##gff-version 3
##source-version geneious 2020.2.2
##sequence-region	R2_1	1	17825614
R2_1	Koludarov_et_al_2021	gene	16822331	16825526	.	+	.	Name=APH e
R2_1	Koludarov_et_al_2021	gene	4960753	4963131	.	-	.	Name=APH a
R2_1	Koludarov_et_al_2021	gene	8580743	8583507	.	-	.	Name=APH b
R2_1	Koludarov_et_al_2021	gene	8585809	8588419	.	-	.	Name=APH c
R2_1	Koludarov_et_al_2021	gene	8595937	8598697	.	+	.	Name=APH d
R2_1	funannotate	mRNA	10431465	10431797	.	+	.	ID=TetragonulaCarbonaria_004496-T1;Parent=TetragonulaCarbonaria_004496
R2_1	funannotate	CDS	3371246	3371651	.	+	0	ID=TetragonulaCarbonaria_003829-T1.cds;Parent=TetragonulaCarbonaria_003829-T1
R2_1	funannotate	CDS	3372127	3372285	.	+	0	ID=TetragonulaCarbonaria_003829-T1.cds;Parent=TetragonulaCarbonaria_003829-T1
R2_1	funannotate	CDS	3379058	3379407	.	+	0	ID=TetragonulaCarbonaria_003829-T1.cds;Parent=TetragonulaCarbonaria_003829-T1
R2_1	funannotate	gene	5222348	5227224	.	+	.	ID=TetragonulaCarbonaria_004009
R2_1	funannotate	gene	5215440	5216862	.	+	.	ID=TetragonulaCarbonaria_004007
R2_1	funannotate	exon	6969253	6969462	.	+	.	ID=TetragonulaCarbonaria_004156-T1.exon8;Parent=TetragonulaCarbonaria_004156-T1
R2_1	funannotate	gene	5218995	5221726	.	+	.	ID=TetragonulaCarbonaria_004008
R2_1	funannotate	exon	6968885	6969150	.	+	.	ID=TetragonulaCarbonaria_004156-T1.exon7;Parent=TetragonulaCarbonaria_004156-T1
R2_1	funannotate	gene	5187911	5188422	.	-	.	ID=TetragonulaCarbonaria_004005
R2_1	funannotate	gene	5195736	5209254	.	+	.	ID=TetragonulaCarbonaria_004006
R2_1	funannotate	exon	6969558	6969845	.	+	.	ID=TetragonulaCarbonaria_004156-T1.exon9;Parent=TetragonulaCarbonaria_004156-T1
R2_1	funannotate	gene	5160765	5161298	.	-	.	ID=TetragonulaCarbonaria_004003
R2_1	funannotate	mRNA	5304308	5306056	.	-	.	ID=TetragonulaCarbonaria_004014-T1;Parent=TetragonulaCarbonaria_004014
R2_1	funannotate	gene	5172866	5181753	.	-	.	ID=TetragonulaCarbonaria_004004
R2_1	funannotate	gene	5154797	5158027	.	-	.	ID=TetragonulaCarbonaria_004001
R2_1	funannotate	mRNA	7864210	7864644	.	+	.	ID=TetragonulaCarbonaria_004255-T1;Parent=TetragonulaCarbonaria_004255
R2_1	funannotate	gene	5159305	5159702	.	+	.	ID=TetragonulaCarbonaria_004002
R2_1	funannotate	gene	5150901	5151433	.	+	.	ID=TetragonulaCarbonaria_004000
R2_1	funannotate	exon	6967114	6967403	.	+	.	ID=TetragonulaCarbonaria_004156-T1.exon2;Parent=TetragonulaCarbonaria_004156-T1
R2_1	funannotate	exon	6966859	6967035	.	+	.	ID=TetragonulaCarbonaria_004156-T1.exon1;Parent=TetragonulaCarbonaria_004156-T1
R2_1	funannotate	exon	6967686	6967769	.	+	.	ID=TetragonulaCarbonaria_004156-T1.exon4;Parent=TetragonulaCarbonaria_004156-T1
R2_1	funannotate	exon	6967472	6967622	.	+	.	ID=TetragonulaCarbonaria_004156-T1.exon3;Parent=TetragonulaCarbonaria_004156-T1
R2_1	funannotate	exon	6968250	6968805	.	+	.	ID=TetragonulaCarbonaria_004156-T1.exon6;Parent=TetragonulaCarbonaria_004156-T1
R2_1	funannotate	exon	6967868	6968182	.	+	.	ID=TetragonulaCarbonaria_004156-T1.exon5;Parent=TetragonulaCarbonaria_004156-T1
R2_1	funannotate	exon	12463890	12464016	.	-	.	ID=TetragonulaCarbonaria_004643-T1.exon1;Parent=TetragonulaCarbonaria_004643-T1
R2_1	funannotate	exon	12463688	12463805	.	-	.	ID=TetragonulaCarbonaria_004643-T1.exon2;Parent=TetragonulaCarbonaria_004643-T1
R2_1	funannotate	exon	12463349	12463611	.	-	.	ID=TetragonulaCarbonaria_004643-T1.exon3;Parent=TetragonulaCarbonaria_004643-T1
R2_1	funannotate	exon	12460828	12461146	.	-	.	ID=TetragonulaCarbonaria_004643-T1.exon4;Parent=TetragonulaCarbonaria_004643-T1
R2_1	funannotate	exon	12459836	12460721	.	-	.	ID=TetragonulaCarbonaria_004643-T1.exon5;Parent=TetragonulaCarbonaria_004643-T1
R2_1	funannotate	exon	12459445	12459759	.	-	.	ID=TetragonulaCarbonaria_004643-T1.exon6;Parent=TetragonulaCarbonaria_004643-T1
R2_1	funannotate	three_prime_UTR	4514132	4514437	.	-	.	ID=TetragonulaCarbonaria_003930-T1.utr3p1;Parent=TetragonulaCarbonaria_003930-T1
R2_1	funannotate	exon	5950012	5957478	.	-	.	ID=TetragonulaCarbonaria_004066-T1.exon1;Parent=TetragonulaCarbonaria_004066-T1
R2_1	funannotate	exon	4747782	4747870	.	+	.	ID=TetragonulaCarbonaria_003962-T1.exon1;Parent=TetragonulaCarbonaria_003962-T1
R2_1	funannotate	exon	4751495	4751839	.	+	.	ID=TetragonulaCarbonaria_003962-T1.exon2;Parent=TetragonulaCarbonaria_003962-T1
R2_1	funannotate	exon	11201839	11202070	.	-	.	ID=TetragonulaCarbonaria_004553-T1.exon3;Parent=TetragonulaCarbonaria_004553-T1
R2_1	funannotate	exon	11202301	11202493	.	-	.	ID=TetragonulaCarbonaria_004553-T1.exon2;Parent=TetragonulaCarbonaria_004553-T1
R2_1	funannotate	exon	4753475	4753769	.	+	.	ID=TetragonulaCarbonaria_003962-T1.exon3;Parent=TetragonulaCarbonaria_003962-T1
R2_1	funannotate	exon	11202996	11203035	.	-	.	ID=TetragonulaCarbonaria_004553-T1.exon1;Parent=TetragonulaCarbonaria_004553-T1
R2_1	funannotate	mRNA	5408306	5411023	.	+	.	ID=TetragonulaCarbonaria_004026-T1;Parent=TetragonulaCarbonaria_004026
R2_1	funannotate	mRNA	17607687	17608931	.	-	.	ID=TetragonulaCarbonaria_005111-T1;Dbxref=InterPro:IPR027417;Parent=TetragonulaCarbonaria_005111
R2_1	funannotate	three_prime_UTR	13526135	13526147	.	-	.	ID=TetragonulaCarbonaria_004759-T1.utr3p1;Parent=TetragonulaCarbonaria_004759-T1
R2_1	funannotate	exon	3931801	3931910	.	-	.	ID=TetragonulaCarbonaria_003872-T1.exon2;Parent=TetragonulaCarbonaria_003872-T1
R2_1	funannotate	exon	3932623	3932824	.	-	.	ID=TetragonulaCarbonaria_003872-T1.exon1;Parent=TetragonulaCarbonaria_003872-T1
R2_1	funannotate	CDS	14163482	14163543	.	-	0	ID=TetragonulaCarbonaria_004823-T1.cds;Parent=TetragonulaCarbonaria_004823-T1
R2_1	funannotate	CDS	14163005	14163239	.	-	0	ID=TetragonulaCarbonaria_004823-T1.cds;Parent=TetragonulaCarbonaria_004823-T1
R2_1	funannotate	CDS	5604740	5604870	.	+	0	ID=TetragonulaCarbonaria_004040-T1.cds;Parent=TetragonulaCarbonaria_004040-T1
R2_1	funannotate	CDS	5606089	5607133	.	+	0	ID=TetragonulaCarbonaria_004040-T1.cds;Parent=TetragonulaCarbonaria_004040-T1
R2_1	funannotate	gene	5426147	5429170	.	-	.	ID=TetragonulaCarbonaria_004029
R2_1	funannotate	gene	5413310	5414109	.	-	.	ID=TetragonulaCarbonaria_004027
R2_1	funannotate	exon	7785246	7786228	.	+	.	ID=TetragonulaCarbonaria_004246-T1.exon5;Parent=TetragonulaCarbonaria_004246-T1
R2_1	funannotate	gene	5418087	5426157	.	+	.	ID=TetragonulaCarbonaria_004028
R2_1	funannotate	exon	7786304	7786587	.	+	.	ID=TetragonulaCarbonaria_004246-T1.exon6;Parent=TetragonulaCarbonaria_004246-T1
R2_1	funannotate	gene	5405727	5408053	.	-	.	ID=TetragonulaCarbonaria_004025
R2_1	funannotate	exon	7784584	7784917	.	+	.	ID=TetragonulaCarbonaria_004246-T1.exon3;Parent=TetragonulaCarbonaria_004246-T1
R2_1	funannotate	gene	5408306	5411023	.	+	.	ID=TetragonulaCarbonaria_004026
R2_1	funannotate	exon	7784990	7785177	.	+	.	ID=TetragonulaCarbonaria_004246-T1.exon4;Parent=TetragonulaCarbonaria_004246-T1
R2_1	funannotate	gene	5383575	5390045	.	-	.	ID=TetragonulaCarbonaria_004023
R2_1	funannotate	exon	7784296	7784348	.	+	.	ID=TetragonulaCarbonaria_004246-T1.exon1;Parent=TetragonulaCarbonaria_004246-T1
R2_1	funannotate	gene	5396398	5397224	.	-	.	ID=TetragonulaCarbonaria_004024
R2_1	funannotate	exon	7784424	7784516	.	+	.	ID=TetragonulaCarbonaria_004246-T1.exon2;Parent=TetragonulaCarbonaria_004246-T1
R2_1	funannotate	exon	846030	846296	.	+	.	ID=TetragonulaCarbonaria_003565-T1.exon2;Parent=TetragonulaCarbonaria_003565-T1
R2_1	funannotate	gene	5361781	5371238	.	-	.	ID=TetragonulaCarbonaria_004021
R2_1	funannotate	gene	5373707	5383078	.	+	.	ID=TetragonulaCarbonaria_004022
R2_1	funannotate	mRNA	10345699	10351649	.	-	.	ID=TetragonulaCarbonaria_004484-T1;Parent=TetragonulaCarbonaria_004484
R2_1	funannotate	mRNA	7769242	7775741	.	-	.	ID=TetragonulaCarbonaria_004243-T1;Ontology_term=GO:0008270%2CGO:0003676%2CGO:0045131%2CGO:0003723%2CGO:0000398;Dbxref=PFAM:PF16275%2CInterPro:IPR001878%2CPFAM:PF00013%2CInterPro:IPR031150%2CInterPro:IPR036875%2CInterPro:IPR004088%2CInterPro:IPR032570%2CInterPro:IPR004087%2CInterPro:IPR036612%2CPFAM:PF00098;Parent=TetragonulaCarbonaria_004243
R2_1	funannotate	gene	5348602	5349575	.	-	.	ID=TetragonulaCarbonaria_004020
R2_1	funannotate	mRNA	7769242	7775741	.	-	.	ID=TetragonulaCarbonaria_004243-T2;Ontology_term=GO:0008270%2CGO:0003676%2CGO:0045131%2CGO:0003723%2CGO:0000398;Dbxref=PFAM:PF16275%2CInterPro:IPR001878%2CPFAM:PF00013%2CInterPro:IPR031150%2CInterPro:IPR036875%2CInterPro:IPR004088%2CInterPro:IPR032570%2CInterPro:IPR004087%2CInterPro:IPR036612%2CPFAM:PF00098;Parent=TetragonulaCarbonaria_004243
R2_1	funannotate	exon	845436	845612	.	+	.	ID=TetragonulaCarbonaria_003565-T1.exon1;Parent=TetragonulaCarbonaria_003565-T1
R2_1	funannotate	gene	5340478	5341414	.	-	.	ID=TetragonulaCarbonaria_004018
R2_1	funannotate	gene	5347185	5348195	.	+	.	ID=TetragonulaCarbonaria_004019
R2_1	funannotate	exon	14163482	14163543	.	-	.	ID=TetragonulaCarbonaria_004823-T1.exon1;Parent=TetragonulaCarbonaria_004823-T1
R2_1	funannotate	gene	5332009	5332561	.	+	.	ID=TetragonulaCarbonaria_004016
R2_1	funannotate	gene	5334853	5340198	.	+	.	ID=TetragonulaCarbonaria_004017
R2_1	funannotate	gene	5304308	5306056	.	-	.	ID=TetragonulaCarbonaria_004014
R2_1	funannotate	gene	5323130	5325281	.	-	.	ID=TetragonulaCarbonaria_004015
R2_1	funannotate	gene	5246935	5252871	.	-	.	ID=TetragonulaCarbonaria_004012
R2_1	funannotate	exon	14162825	14163239	.	-	.	ID=TetragonulaCarbonaria_004823-T1.exon2;Parent=TetragonulaCarbonaria_004823-T1
R2_1	funannotate	gene	5265346	5279994	.	+	.	ID=TetragonulaCarbonaria_004013
R2_1	funannotate	gene	5231104	5231411	.	+	.	ID=TetragonulaCarbonaria_004010
R2_1	funannotate	gene	5233135	5241961	.	-	.	ID=TetragonulaCarbonaria_004011
R2_1	funannotate	five_prime_UTR	12539628	12539666	.	+	.	ID=TetragonulaCarbonaria_004660-T1.utr5p1;Parent=TetragonulaCarbonaria_004660-T1
R2_1	funannotate	gene	5728546	5731565	.	+	.	ID=TetragonulaCarbonaria_004049
R2_1	funannotate	exon	17601835	17602757	.	+	.	ID=TetragonulaCarbonaria_005107-T1.exon1;Parent=TetragonulaCarbonaria_005107-T1
R2_1	funannotate	gene	5687624	5700352	.	-	.	ID=TetragonulaCarbonaria_004047
R2_1	funannotate	gene	5710150	5710541	.	+	.	ID=TetragonulaCarbonaria_004048
R2_1	funannotate	gene	5648713	5657146	.	-	.	ID=TetragonulaCarbonaria_004045
R2_1	funannotate	gene	5659397	5682490	.	+	.	ID=TetragonulaCarbonaria_004046
R2_1	funannotate	gene	5646080	5647214	.	+	.	ID=TetragonulaCarbonaria_004043
R2_1	funannotate	gene	5647694	5648071	.	-	.	ID=TetragonulaCarbonaria_004044
R2_1	funannotate	five_prime_UTR	9038519	9038581	.	+	.	ID=TetragonulaCarbonaria_024312-T1.utr5p1;Parent=TetragonulaCarbonaria_024312-T1
R2_1	funannotate	gene	5607447	5607779	.	+	.	ID=TetragonulaCarbonaria_004041
R2_1	funannotate	gene	5616783	5624751	.	-	.	ID=TetragonulaCarbonaria_004042
R2_1	funannotate	exon	15358171	15358304	.	+	.	ID=TetragonulaCarbonaria_004913-T1.exon4;Parent=TetragonulaCarbonaria_004913-T1
R2_1	funannotate	exon	15357574	15357913	.	+	.	ID=TetragonulaCarbonaria_004913-T1.exon3;Parent=TetragonulaCarbonaria_004913-T1
R2_1	funannotate	gene	5604740	5607333	.	+	.	ID=TetragonulaCarbonaria_004040
R2_1	funannotate	exon	15356236	15357483	.	+	.	ID=TetragonulaCarbonaria_004913-T1.exon2;Parent=TetragonulaCarbonaria_004913-T1
R2_1	funannotate	mRNA	17706702	17708709	.	+	.	ID=TetragonulaCarbonaria_005135-T1;Ontology_term=GO:0016020;Dbxref=InterPro:IPR002159%2CPFAM:PF01130;Parent=TetragonulaCarbonaria_005135
R2_1	funannotate	exon	15355811	15355819	.	+	.	ID=TetragonulaCarbonaria_004913-T1.exon1;Parent=TetragonulaCarbonaria_004913-T1
R2_1	funannotate	CDS	538545	538576	.	-	0	ID=TetragonulaCarbonaria_003527-T1.cds;Parent=TetragonulaCarbonaria_003527-T1
R2_1	funannotate	CDS	535513	535617	.	-	0	ID=TetragonulaCarbonaria_003527-T1.cds;Parent=TetragonulaCarbonaria_003527-T1
R2_1	funannotate	CDS	532034	532519	.	-	0	ID=TetragonulaCarbonaria_003527-T1.cds;Parent=TetragonulaCarbonaria_003527-T1
R2_1	funannotate	CDS	497234	497471	.	-	0	ID=TetragonulaCarbonaria_003527-T1.cds;Parent=TetragonulaCarbonaria_003527-T1
R2_1	funannotate	CDS	496931	497169	.	-	0	ID=TetragonulaCarbonaria_003527-T1.cds;Parent=TetragonulaCarbonaria_003527-T1
R2_1	funannotate	CDS	496629	496856	.	-	0	ID=TetragonulaCarbonaria_003527-T1.cds;Parent=TetragonulaCarbonaria_003527-T1
R2_1	funannotate	CDS	492332	492606	.	-	0	ID=TetragonulaCarbonaria_003527-T1.cds;Parent=TetragonulaCarbonaria_003527-T1
R2_1	funannotate	CDS	491846	492017	.	-	0	ID=TetragonulaCarbonaria_003527-T1.cds;Parent=TetragonulaCarbonaria_003527-T1
R2_1	funannotate	CDS	486436	486664	.	-	0	ID=TetragonulaCarbonaria_003527-T1.cds;Parent=TetragonulaCarbonaria_003527-T1
R2_1	funannotate	mRNA	8427395	8428647	.	+	.	ID=TetragonulaCarbonaria_004279-T1;Ontology_term=GO:0030414%2CGO:0005576;Dbxref=InterPro:IPR036645%2CInterPro:IPR008197%2CPFAM:PF00095;Parent=TetragonulaCarbonaria_004279
R2_1	funannotate	exon	16039392	16039877	.	-	.	ID=TetragonulaCarbonaria_004950-T1.exon2;Parent=TetragonulaCarbonaria_004950-T1
R2_1	funannotate	exon	16044801	16044902	.	-	.	ID=TetragonulaCarbonaria_004950-T1.exon1;Parent=TetragonulaCarbonaria_004950-T1
R2_1	funannotate	five_prime_UTR	9510043	9510099	.	+	.	ID=TetragonulaCarbonaria_004398-T1.utr5p1;Parent=TetragonulaCarbonaria_004398-T1
R2_1	funannotate	mRNA	10275918	10277784	.	-	.	ID=TetragonulaCarbonaria_004472-T1;Ontology_term=GO:0003676;Dbxref=InterPro:IPR034207%2CInterPro:IPR034208%2CInterPro:IPR035979%2CInterPro:IPR034203%2CInterPro:IPR012677%2CPFAM:PF00076%2CInterPro:IPR000504;Parent=TetragonulaCarbonaria_004472
R2_1	funannotate	gene	5579596	5580321	.	+	.	ID=TetragonulaCarbonaria_004038
R2_1	funannotate	gene	5594259	5602029	.	-	.	ID=TetragonulaCarbonaria_004039
R2_1	funannotate	gene	5549223	5550839	.	+	.	ID=TetragonulaCarbonaria_004036
R2_1	funannotate	gene	5558763	5575588	.	-	.	ID=TetragonulaCarbonaria_004037
R2_1	funannotate	gene	5526795	5527222	.	+	.	ID=TetragonulaCarbonaria_004034
R2_1	funannotate	gene	5531501	5536625	.	-	.	ID=TetragonulaCarbonaria_004035
R2_1	funannotate	CDS	12810122	12810214	.	+	0	ID=TetragonulaCarbonaria_004688-T1.cds;Parent=TetragonulaCarbonaria_004688-T1
R2_1	funannotate	CDS	12811877	12812143	.	+	0	ID=TetragonulaCarbonaria_004688-T1.cds;Parent=TetragonulaCarbonaria_004688-T1
R2_1	funannotate	gene	5498902	5509834	.	-	.	ID=TetragonulaCarbonaria_004032
R2_1	funannotate	gene	5517423	5520128	.	+	.	ID=TetragonulaCarbonaria_004033
R2_1	funannotate	gene	5432405	5436204	.	-	.	ID=TetragonulaCarbonaria_004030
R2_1	funannotate	gene	5441759	5452824	.	+	.	ID=TetragonulaCarbonaria_004031
R2_1	funannotate	exon	8450127	8450366	.	+	.	ID=TetragonulaCarbonaria_004283-T1.exon6;Parent=TetragonulaCarbonaria_004283-T1
R2_1	funannotate	exon	8450433	8450780	.	+	.	ID=TetragonulaCarbonaria_004283-T1.exon7;Parent=TetragonulaCarbonaria_004283-T1
R2_1	funannotate	exon	8450867	8451036	.	+	.	ID=TetragonulaCarbonaria_004283-T1.exon8;Parent=TetragonulaCarbonaria_004283-T1
R2_1	funannotate	exon	8451102	8451279	.	+	.	ID=TetragonulaCarbonaria_004283-T1.exon9;Parent=TetragonulaCarbonaria_004283-T1
R2_1	funannotate	gene	5984577	6004079	.	-	.	ID=TetragonulaCarbonaria_004069
R2_1	funannotate	exon	8448614	8449077	.	+	.	ID=TetragonulaCarbonaria_004283-T1.exon2;Parent=TetragonulaCarbonaria_004283-T1
R2_1	funannotate	exon	8449144	8449422	.	+	.	ID=TetragonulaCarbonaria_004283-T1.exon3;Parent=TetragonulaCarbonaria_004283-T1
R2_1	funannotate	gene	5961597	5967300	.	-	.	Name=NT1;ID=TetragonulaCarbonaria_004067
R2_1	funannotate	exon	8449500	8449695	.	+	.	ID=TetragonulaCarbonaria_004283-T1.exon4;Parent=TetragonulaCarbonaria_004283-T1
R2_1	funannotate	exon	10663747	10664006	.	+	.	ID=TetragonulaCarbonaria_004516-T1.exon2;Parent=TetragonulaCarbonaria_004516-T1
R2_1	funannotate	gene	5973525	5973965	.	+	.	ID=TetragonulaCarbonaria_004068
R2_1	funannotate	exon	8449773	8450030	.	+	.	ID=TetragonulaCarbonaria_004283-T1.exon5;Parent=TetragonulaCarbonaria_004283-T1
R2_1	funannotate	exon	10658873	10658996	.	+	.	ID=TetragonulaCarbonaria_004516-T1.exon1;Parent=TetragonulaCarbonaria_004516-T1
R2_1	funannotate	gene	5945254	5946576	.	-	.	ID=TetragonulaCarbonaria_004065
R2_1	funannotate	gene	5950012	5957478	.	-	.	ID=TetragonulaCarbonaria_004066
R2_1	funannotate	mRNA	10160461	10165633	.	-	.	ID=TetragonulaCarbonaria_004459-T1;Ontology_term=GO:0080019;Dbxref=InterPro:IPR026055%2CPFAM:PF01370%2CPFAM:PF01073%2CPFAM:PF07993%2CInterPro:IPR013120%2CInterPro:IPR036291;Parent=TetragonulaCarbonaria_004459
R2_1	funannotate	gene	5933362	5934529	.	-	.	ID=TetragonulaCarbonaria_004063
R2_1	funannotate	gene	5938408	5942001	.	-	.	ID=TetragonulaCarbonaria_004064
R2_1	funannotate	exon	8448183	8448509	.	+	.	ID=TetragonulaCarbonaria_004283-T1.exon1;Parent=TetragonulaCarbonaria_004283-T1
R2_1	funannotate	gene	5903961	5909976	.	-	.	ID=TetragonulaCarbonaria_004061
R2_1	funannotate	gene	5911271	5915097	.	-	.	ID=TetragonulaCarbonaria_004062
R2_1	funannotate	exon	3407267	3407397	.	+	.	ID=TetragonulaCarbonaria_003835-T1.exon9;Parent=TetragonulaCarbonaria_003835-T1
R2_1	funannotate	exon	3406499	3406831	.	+	.	ID=TetragonulaCarbonaria_003835-T1.exon8;Parent=TetragonulaCarbonaria_003835-T1
R2_1	funannotate	gene	5892357	5902210	.	+	.	ID=TetragonulaCarbonaria_004060
R2_1	funannotate	exon	3406224	3406424	.	+	.	ID=TetragonulaCarbonaria_003835-T1.exon7;Parent=TetragonulaCarbonaria_003835-T1
R2_1	funannotate	exon	3406007	3406149	.	+	.	ID=TetragonulaCarbonaria_003835-T1.exon6;Parent=TetragonulaCarbonaria_003835-T1
R2_1	funannotate	exon	3405589	3405758	.	+	.	ID=TetragonulaCarbonaria_003835-T1.exon5;Parent=TetragonulaCarbonaria_003835-T1
R2_1	funannotate	exon	3405312	3405435	.	+	.	ID=TetragonulaCarbonaria_003835-T1.exon4;Parent=TetragonulaCarbonaria_003835-T1
R2_1	funannotate	exon	3405021	3405224	.	+	.	ID=TetragonulaCarbonaria_003835-T1.exon3;Parent=TetragonulaCarbonaria_003835-T1
R2_1	funannotate	mRNA	5159305	5159702	.	+	.	ID=TetragonulaCarbonaria_004002-T1;Parent=TetragonulaCarbonaria_004002
R2_1	funannotate	exon	3404755	3404948	.	+	.	ID=TetragonulaCarbonaria_003835-T1.exon2;Parent=TetragonulaCarbonaria_003835-T1
R2_1	funannotate	exon	3404549	3404647	.	+	.	ID=TetragonulaCarbonaria_003835-T1.exon1;Parent=TetragonulaCarbonaria_003835-T1
R2_1	funannotate	mRNA	17667194	17668012	.	-	.	ID=TetragonulaCarbonaria_005123-T1;Parent=TetragonulaCarbonaria_005123
R2_1	funannotate	exon	12727636	12727919	.	+	.	ID=TetragonulaCarbonaria_004680-T1.exon2;Parent=TetragonulaCarbonaria_004680-T1
R2_1	funannotate	CDS	9311876	9311878	.	-	0	ID=TetragonulaCarbonaria_004386-T1.cds;Parent=TetragonulaCarbonaria_004386-T1
R2_1	funannotate	CDS	9311422	9311670	.	-	0	ID=TetragonulaCarbonaria_004386-T1.cds;Parent=TetragonulaCarbonaria_004386-T1
R2_1	funannotate	exon	12722994	12723279	.	+	.	ID=TetragonulaCarbonaria_004680-T1.exon1;Parent=TetragonulaCarbonaria_004680-T1
R2_1	funannotate	exon	14700687	14701025	.	+	.	ID=TetragonulaCarbonaria_004868-T1.exon10;Parent=TetragonulaCarbonaria_004868-T1
R2_1	funannotate	gene	5866987	5868052	.	+	.	ID=TetragonulaCarbonaria_004058
R2_1	funannotate	gene	5871317	5872176	.	-	.	ID=TetragonulaCarbonaria_004059
R2_1	funannotate	gene	5840493	5840846	.	-	.	ID=TetragonulaCarbonaria_004056
R2_1	funannotate	gene	5843351	5848061	.	-	.	ID=TetragonulaCarbonaria_004057
R2_1	funannotate	gene	5831597	5834216	.	-	.	ID=TetragonulaCarbonaria_004054
R2_1	funannotate	gene	5836304	5839941	.	-	.	ID=TetragonulaCarbonaria_004055
R2_1	funannotate	mRNA	10167580	10174272	.	-	.	ID=TetragonulaCarbonaria_004460-T1;Dbxref=InterPro:IPR029341%2CPFAM:PF15255;Parent=TetragonulaCarbonaria_004460
R2_1	funannotate	gene	5824082	5825754	.	-	.	ID=TetragonulaCarbonaria_004052
R2_1	funannotate	gene	5828045	5829938	.	-	.	ID=TetragonulaCarbonaria_004053
R2_1	funannotate	gene	5739353	5739731	.	-	.	ID=TetragonulaCarbonaria_004050
R2_1	funannotate	gene	5783837	5784064	.	+	.	ID=TetragonulaCarbonaria_004051
R2_1	funannotate	CDS	951300	951968	.	+	0	ID=TetragonulaCarbonaria_003576-T1.cds;Parent=TetragonulaCarbonaria_003576-T1
R2_1	funannotate	mRNA	8131219	8135007	.	+	.	ID=TetragonulaCarbonaria_004267-T1;Parent=TetragonulaCarbonaria_004267
R2_1	funannotate	CDS	8908997	8909644	.	+	0	ID=TetragonulaCarbonaria_004342-T1.cds;Parent=TetragonulaCarbonaria_004342-T1
R2_1	funannotate	three_prime_UTR	5426147	5426698	.	-	.	ID=TetragonulaCarbonaria_004029-T1.utr3p1;Parent=TetragonulaCarbonaria_004029-T1
R2_1	funannotate	exon	4409368	4409518	.	+	.	ID=TetragonulaCarbonaria_003925-T1.exon2;Parent=TetragonulaCarbonaria_003925-T1
R2_1	funannotate	gene	6263234	6273288	.	+	.	Name=TSP42EE;ID=TetragonulaCarbonaria_004089
R2_1	funannotate	gene	6258403	6259019	.	-	.	ID=TetragonulaCarbonaria_004087
R2_1	funannotate	three_prime_UTR	7020282	7020672	.	+	.	ID=TetragonulaCarbonaria_004160-T1.utr3p1;Parent=TetragonulaCarbonaria_004160-T1
R2_1	funannotate	gene	6259769	6262150	.	+	.	ID=TetragonulaCarbonaria_004088
R2_1	funannotate	CDS	9418584	9418739	.	+	0	ID=TetragonulaCarbonaria_004391-T1.cds;Parent=TetragonulaCarbonaria_004391-T1
R2_1	funannotate	CDS	9422264	9422365	.	+	0	ID=TetragonulaCarbonaria_004391-T1.cds;Parent=TetragonulaCarbonaria_004391-T1
R2_1	funannotate	gene	6236752	6247474	.	-	.	Name=NCC69;ID=TetragonulaCarbonaria_004085
R2_1	funannotate	gene	6251703	6253115	.	-	.	ID=TetragonulaCarbonaria_004086
R2_1	funannotate	mRNA	6075280	6077099	.	-	.	ID=TetragonulaCarbonaria_004075-T1;Parent=TetragonulaCarbonaria_004075
R2_1	funannotate	gene	6228942	6230915	.	-	.	ID=TetragonulaCarbonaria_004083
R2_1	funannotate	gene	6231320	6234580	.	+	.	ID=TetragonulaCarbonaria_004084
R2_1	funannotate	gene	6222194	6223009	.	-	.	ID=TetragonulaCarbonaria_004081
R2_1	funannotate	gene	6224199	6227367	.	+	.	ID=TetragonulaCarbonaria_004082
R2_1	funannotate	gene	6206044	6216184	.	+	.	ID=TetragonulaCarbonaria_004080
R2_1	funannotate	mRNA	1170973	1175703	.	-	.	ID=TetragonulaCarbonaria_003592-T1;Ontology_term=GO:0070449%2CGO:0005634%2CGO:0006368;Dbxref=InterPro:IPR035441%2CPFAM:PF06881%2CInterPro:IPR010684%2CInterPro:IPR017923%2CPFAM:PF08711%2CInterPro:IPR003617;Parent=TetragonulaCarbonaria_003592
R2_1	funannotate	exon	6789939	6790160	.	-	.	ID=TetragonulaCarbonaria_004129-T1.exon11;Parent=TetragonulaCarbonaria_004129-T1
R2_1	funannotate	exon	6790253	6790412	.	-	.	ID=TetragonulaCarbonaria_004129-T1.exon10;Parent=TetragonulaCarbonaria_004129-T1
R2_1	funannotate	mRNA	7365762	7371987	.	-	.	ID=TetragonulaCarbonaria_004206-T1;Ontology_term=GO:0003677;Dbxref=InterPro:IPR028020%2CInterPro:IPR024814%2CPFAM:PF13922%2CPFAM:PF13919%2CInterPro:IPR024811%2CInterPro:IPR026905;Parent=TetragonulaCarbonaria_004206
R2_1	funannotate	exon	6789706	6789858	.	-	.	ID=TetragonulaCarbonaria_004129-T1.exon12;Parent=TetragonulaCarbonaria_004129-T1
R2_1	funannotate	exon	7382795	7383034	.	-	.	ID=TetragonulaCarbonaria_004209-T1.exon7;Parent=TetragonulaCarbonaria_004209-T1
R2_1	funannotate	exon	7383122	7383308	.	-	.	ID=TetragonulaCarbonaria_004209-T1.exon6;Parent=TetragonulaCarbonaria_004209-T1
R2_1	funannotate	mRNA	1000093	1003140	.	+	.	ID=TetragonulaCarbonaria_003580-T1;Parent=TetragonulaCarbonaria_003580
R2_1	funannotate	exon	7383433	7383550	.	-	.	ID=TetragonulaCarbonaria_004209-T1.exon5;Parent=TetragonulaCarbonaria_004209-T1
R2_1	funannotate	exon	7383697	7384020	.	-	.	ID=TetragonulaCarbonaria_004209-T1.exon4;Parent=TetragonulaCarbonaria_004209-T1
R2_1	funannotate	exon	7384403	7384609	.	-	.	ID=TetragonulaCarbonaria_004209-T1.exon3;Parent=TetragonulaCarbonaria_004209-T1
R2_1	funannotate	exon	7384765	7384841	.	-	.	ID=TetragonulaCarbonaria_004209-T1.exon2;Parent=TetragonulaCarbonaria_004209-T1
R2_1	funannotate	gene	6172131	6172421	.	+	.	ID=TetragonulaCarbonaria_004078
R2_1	funannotate	exon	7385721	7385752	.	-	.	ID=TetragonulaCarbonaria_004209-T1.exon1;Parent=TetragonulaCarbonaria_004209-T1
R2_1	funannotate	gene	6189827	6194341	.	-	.	ID=TetragonulaCarbonaria_004079
R2_1	funannotate	gene	6161090	6167633	.	-	.	ID=TetragonulaCarbonaria_004076
R2_1	funannotate	gene	6167731	6170801	.	+	.	ID=TetragonulaCarbonaria_004077
R2_1	funannotate	gene	6072808	6075148	.	+	.	ID=TetragonulaCarbonaria_004074
R2_1	funannotate	CDS	12433207	12433532	.	+	0	ID=TetragonulaCarbonaria_004639-T1.cds;Parent=TetragonulaCarbonaria_004639-T1
R2_1	funannotate	CDS	12433779	12434309	.	+	0	ID=TetragonulaCarbonaria_004639-T1.cds;Parent=TetragonulaCarbonaria_004639-T1
R2_1	funannotate	CDS	12434556	12435330	.	+	0	ID=TetragonulaCarbonaria_004639-T1.cds;Parent=TetragonulaCarbonaria_004639-T1
R2_1	funannotate	CDS	12435602	12435775	.	+	0	ID=TetragonulaCarbonaria_004639-T1.cds;Parent=TetragonulaCarbonaria_004639-T1
R2_1	funannotate	CDS	12436643	12436813	.	+	0	ID=TetragonulaCarbonaria_004639-T1.cds;Parent=TetragonulaCarbonaria_004639-T1
R2_1	funannotate	CDS	12437093	12437404	.	+	0	ID=TetragonulaCarbonaria_004639-T1.cds;Parent=TetragonulaCarbonaria_004639-T1
R2_1	funannotate	CDS	12438175	12438496	.	+	0	ID=TetragonulaCarbonaria_004639-T1.cds;Parent=TetragonulaCarbonaria_004639-T1
R2_1	funannotate	CDS	12438633	12438879	.	+	0	ID=TetragonulaCarbonaria_004639-T1.cds;Parent=TetragonulaCarbonaria_004639-T1
R2_1	funannotate	CDS	12438959	12439142	.	+	0	ID=TetragonulaCarbonaria_004639-T1.cds;Parent=TetragonulaCarbonaria_004639-T1
R2_1	funannotate	CDS	12439226	12439442	.	+	0	ID=TetragonulaCarbonaria_004639-T1.cds;Parent=TetragonulaCarbonaria_004639-T1
R2_1	funannotate	CDS	12439538	12439729	.	+	0	ID=TetragonulaCarbonaria_004639-T1.cds;Parent=TetragonulaCarbonaria_004639-T1
R2_1	funannotate	CDS	12439840	12440087	.	+	0	ID=TetragonulaCarbonaria_004639-T1.cds;Parent=TetragonulaCarbonaria_004639-T1
R2_1	funannotate	CDS	12440494	12441032	.	+	0	ID=TetragonulaCarbonaria_004639-T1.cds;Parent=TetragonulaCarbonaria_004639-T1
R2_1	funannotate	CDS	12441234	12441405	.	+	0	ID=TetragonulaCarbonaria_004639-T1.cds;Parent=TetragonulaCarbonaria_004639-T1
R2_1	funannotate	exon	4409165	4409289	.	+	.	ID=TetragonulaCarbonaria_003925-T1.exon1;Parent=TetragonulaCarbonaria_003925-T1
R2_1	funannotate	gene	6075280	6077099	.	-	.	ID=TetragonulaCarbonaria_004075
R2_1	funannotate	gene	6058342	6058990	.	+	.	ID=TetragonulaCarbonaria_004072
R2_1	funannotate	gene	6066518	6066859	.	-	.	ID=TetragonulaCarbonaria_004073
R2_1	funannotate	gene	6004342	6014026	.	-	.	ID=TetragonulaCarbonaria_004070
R2_1	funannotate	gene	6039347	6040828	.	-	.	ID=TetragonulaCarbonaria_004071
R2_1	funannotate	exon	12004903	12005031	.	-	.	ID=TetragonulaCarbonaria_004606-T1.exon3;Parent=TetragonulaCarbonaria_004606-T1
R2_1	funannotate	five_prime_UTR	632196	632360	.	-	.	ID=TetragonulaCarbonaria_003533-T1.utr5p1;Parent=TetragonulaCarbonaria_003533-T1
R2_1	funannotate	exon	12007582	12007633	.	-	.	ID=TetragonulaCarbonaria_004606-T1.exon1;Parent=TetragonulaCarbonaria_004606-T1
R2_1	funannotate	exon	12005854	12006278	.	-	.	ID=TetragonulaCarbonaria_004606-T1.exon2;Parent=TetragonulaCarbonaria_004606-T1
R2_1	funannotate	exon	561709	561891	.	-	.	ID=TetragonulaCarbonaria_003528-T1.exon2;Parent=TetragonulaCarbonaria_003528-T1
R2_1	funannotate	exon	562227	562259	.	-	.	ID=TetragonulaCarbonaria_003528-T1.exon1;Parent=TetragonulaCarbonaria_003528-T1
R2_1	funannotate	exon	554998	555087	.	-	.	ID=TetragonulaCarbonaria_003528-T1.exon3;Parent=TetragonulaCarbonaria_003528-T1
R2_1	funannotate	mRNA	17779532	17782515	.	+	.	ID=TetragonulaCarbonaria_005147-T1;Ontology_term=GO:0005515;Dbxref=PFAM:PF00498%2CInterPro:IPR008984%2CInterPro:IPR000253;Parent=TetragonulaCarbonaria_005147
R2_1	funannotate	mRNA	6258403	6259019	.	-	.	ID=TetragonulaCarbonaria_004087-T1;Dbxref=PFAM:PF14774%2CInterPro:IPR028260;Parent=TetragonulaCarbonaria_004087
R2_1	funannotate	CDS	15940034	15940462	.	+	0	ID=TetragonulaCarbonaria_004946-T1.cds;Parent=TetragonulaCarbonaria_004946-T1
R2_1	funannotate	mRNA	7450788	7453257	.	-	.	ID=TetragonulaCarbonaria_004218-T1;Ontology_term=GO:0005975%2CGO:0003824%2CGO:0004553;Dbxref=InterPro:IPR000111%2CInterPro:IPR013785%2CPFAM:PF16499%2CInterPro:IPR035373%2CInterPro:IPR017853%2CPFAM:PF17450%2CPFAM:PF17801%2CInterPro:IPR002241%2CInterPro:IPR013780;Parent=TetragonulaCarbonaria_004218
R2_1	funannotate	CDS	9738822	9738922	.	+	0	ID=TetragonulaCarbonaria_004416-T1.cds;Parent=TetragonulaCarbonaria_004416-T1
R2_1	funannotate	CDS	9745178	9745370	.	+	0	ID=TetragonulaCarbonaria_004416-T1.cds;Parent=TetragonulaCarbonaria_004416-T1
R2_1	funannotate	CDS	9745609	9745815	.	+	0	ID=TetragonulaCarbonaria_004416-T1.cds;Parent=TetragonulaCarbonaria_004416-T1
R2_1	funannotate	exon	12542323	12542472	.	-	.	ID=TetragonulaCarbonaria_004661-T1.exon10;Parent=TetragonulaCarbonaria_004661-T1
R2_1	funannotate	CDS	6231453	6231710	.	+	0	ID=TetragonulaCarbonaria_004084-T1.cds;Parent=TetragonulaCarbonaria_004084-T1
R2_1	funannotate	CDS	6232027	6232129	.	+	0	ID=TetragonulaCarbonaria_004084-T1.cds;Parent=TetragonulaCarbonaria_004084-T1
R2_1	funannotate	CDS	6232215	6232312	.	+	0	ID=TetragonulaCarbonaria_004084-T1.cds;Parent=TetragonulaCarbonaria_004084-T1
R2_1	funannotate	CDS	6234101	6234196	.	+	0	ID=TetragonulaCarbonaria_004084-T1.cds;Parent=TetragonulaCarbonaria_004084-T1
R2_1	funannotate	CDS	6234308	6234562	.	+	0	ID=TetragonulaCarbonaria_004084-T1.cds;Parent=TetragonulaCarbonaria_004084-T1
R2_1	funannotate	three_prime_UTR	11484025	11484166	.	+	.	ID=TetragonulaCarbonaria_004561-T1.utr3p1;Parent=TetragonulaCarbonaria_004561-T1
R2_1	funannotate	CDS	4939255	4939323	.	+	0	ID=TetragonulaCarbonaria_003983-T1.cds;Parent=TetragonulaCarbonaria_003983-T1
R2_1	funannotate	CDS	4939617	4939696	.	+	0	ID=TetragonulaCarbonaria_003983-T1.cds;Parent=TetragonulaCarbonaria_003983-T1
R2_1	funannotate	CDS	4939850	4940006	.	+	0	ID=TetragonulaCarbonaria_003983-T1.cds;Parent=TetragonulaCarbonaria_003983-T1
R2_1	funannotate	CDS	4940106	4940386	.	+	0	ID=TetragonulaCarbonaria_003983-T1.cds;Parent=TetragonulaCarbonaria_003983-T1
R2_1	funannotate	CDS	4940645	4940714	.	+	0	ID=TetragonulaCarbonaria_003983-T1.cds;Parent=TetragonulaCarbonaria_003983-T1
R2_1	funannotate	exon	11831138	11831279	.	-	.	ID=TetragonulaCarbonaria_004590-T1.exon3;Parent=TetragonulaCarbonaria_004590-T1
R2_1	funannotate	exon	11830526	11830631	.	-	.	ID=TetragonulaCarbonaria_004590-T1.exon4;Parent=TetragonulaCarbonaria_004590-T1
R2_1	funannotate	exon	11832763	11832765	.	-	.	ID=TetragonulaCarbonaria_004590-T1.exon1;Parent=TetragonulaCarbonaria_004590-T1
R2_1	funannotate	exon	11831350	11831617	.	-	.	ID=TetragonulaCarbonaria_004590-T1.exon2;Parent=TetragonulaCarbonaria_004590-T1
R2_1	funannotate	three_prime_UTR	8550444	8550794	.	+	.	ID=TetragonulaCarbonaria_004300-T1.utr3p1;Parent=TetragonulaCarbonaria_004300-T1
R2_1	funannotate	exon	11828874	11829056	.	-	.	ID=TetragonulaCarbonaria_004590-T1.exon5;Parent=TetragonulaCarbonaria_004590-T1
R2_1	funannotate	gene	6385083	6388945	.	+	.	ID=TetragonulaCarbonaria_004098
R2_1	funannotate	gene	6391979	6395425	.	-	.	ID=TetragonulaCarbonaria_004099
R2_1	funannotate	gene	6363386	6367716	.	+	.	ID=TetragonulaCarbonaria_004096
R2_1	funannotate	CDS	10743901	10744116	.	+	0	ID=TetragonulaCarbonaria_004521-T1.cds;Parent=TetragonulaCarbonaria_004521-T1
R2_1	funannotate	CDS	10745122	10745264	.	+	0	ID=TetragonulaCarbonaria_004521-T1.cds;Parent=TetragonulaCarbonaria_004521-T1
R2_1	funannotate	CDS	10745355	10745649	.	+	0	ID=TetragonulaCarbonaria_004521-T1.cds;Parent=TetragonulaCarbonaria_004521-T1
R2_1	funannotate	gene	6373444	6378064	.	-	.	ID=TetragonulaCarbonaria_004097
R2_1	funannotate	gene	6322009	6324073	.	+	.	ID=TetragonulaCarbonaria_004094
R2_1	funannotate	gene	6326509	6336360	.	-	.	ID=TetragonulaCarbonaria_004095
R2_1	funannotate	gene	6297020	6302491	.	+	.	ID=TetragonulaCarbonaria_004092
R2_1	funannotate	gene	6318108	6320112	.	-	.	ID=TetragonulaCarbonaria_004093
R2_1	funannotate	gene	6276933	6283565	.	-	.	ID=TetragonulaCarbonaria_004090
R2_1	funannotate	gene	6286424	6287604	.	-	.	ID=TetragonulaCarbonaria_004091
R2_1	funannotate	CDS	2803374	2803525	.	-	0	ID=TetragonulaCarbonaria_003755-T1.cds;Parent=TetragonulaCarbonaria_003755-T1
R2_1	funannotate	CDS	2802760	2803239	.	-	0	ID=TetragonulaCarbonaria_003755-T1.cds;Parent=TetragonulaCarbonaria_003755-T1
R2_1	funannotate	CDS	2799244	2799589	.	-	0	ID=TetragonulaCarbonaria_003755-T1.cds;Parent=TetragonulaCarbonaria_003755-T1
R2_1	funannotate	exon	7312289	7312893	.	+	.	ID=TetragonulaCarbonaria_004193-T1.exon1;Parent=TetragonulaCarbonaria_004193-T1
R2_1	funannotate	exon	1902398	1902475	.	-	.	ID=TetragonulaCarbonaria_003655-T1.exon1;Parent=TetragonulaCarbonaria_003655-T1
R2_1	funannotate	exon	1898001	1898421	.	-	.	ID=TetragonulaCarbonaria_003655-T1.exon3;Parent=TetragonulaCarbonaria_003655-T1
R2_1	funannotate	exon	1900747	1901028	.	-	.	ID=TetragonulaCarbonaria_003655-T1.exon2;Parent=TetragonulaCarbonaria_003655-T1
R2_1	funannotate	CDS	2449083	2449388	.	-	0	ID=TetragonulaCarbonaria_003711-T1.cds;Parent=TetragonulaCarbonaria_003711-T1
R2_1	funannotate	CDS	2448719	2448854	.	-	0	ID=TetragonulaCarbonaria_003711-T1.cds;Parent=TetragonulaCarbonaria_003711-T1
R2_1	funannotate	CDS	2448492	2448640	.	-	0	ID=TetragonulaCarbonaria_003711-T1.cds;Parent=TetragonulaCarbonaria_003711-T1
R2_1	funannotate	exon	14558321	14558415	.	+	.	ID=TetragonulaCarbonaria_004860-T1.exon1;Parent=TetragonulaCarbonaria_004860-T1
R2_1	funannotate	exon	14558595	14558865	.	+	.	ID=TetragonulaCarbonaria_004860-T1.exon2;Parent=TetragonulaCarbonaria_004860-T1
R2_1	funannotate	exon	1897436	1897469	.	-	.	ID=TetragonulaCarbonaria_003655-T1.exon5;Parent=TetragonulaCarbonaria_003655-T1
R2_1	funannotate	exon	1897522	1897716	.	-	.	ID=TetragonulaCarbonaria_003655-T1.exon4;Parent=TetragonulaCarbonaria_003655-T1
R2_1	funannotate	exon	1896945	1897311	.	-	.	ID=TetragonulaCarbonaria_003655-T1.exon6;Parent=TetragonulaCarbonaria_003655-T1
R2_1	funannotate	mRNA	15079014	15099417	.	+	.	ID=TetragonulaCarbonaria_004893-T1;Parent=TetragonulaCarbonaria_004893
R2_1	funannotate	CDS	17146089	17146462	.	-	0	ID=TetragonulaCarbonaria_005047-T1.cds;Parent=TetragonulaCarbonaria_005047-T1
R2_1	funannotate	CDS	17145876	17145990	.	-	0	ID=TetragonulaCarbonaria_005047-T1.cds;Parent=TetragonulaCarbonaria_005047-T1
R2_1	funannotate	mRNA	14854063	14855378	.	-	.	ID=TetragonulaCarbonaria_004881-T1;Parent=TetragonulaCarbonaria_004881
R2_1	funannotate	exon	17754323	17754379	.	+	.	ID=TetragonulaCarbonaria_005144-T1.exon1;Parent=TetragonulaCarbonaria_005144-T1
R2_1	funannotate	exon	17754532	17754679	.	+	.	ID=TetragonulaCarbonaria_005144-T1.exon2;Parent=TetragonulaCarbonaria_005144-T1
R2_1	funannotate	mRNA	855806	856497	.	+	.	ID=TetragonulaCarbonaria_003567-T1;Parent=TetragonulaCarbonaria_003567
R2_1	funannotate	exon	17754841	17755055	.	+	.	ID=TetragonulaCarbonaria_005144-T1.exon3;Parent=TetragonulaCarbonaria_005144-T1
R2_1	funannotate	exon	17755416	17755685	.	+	.	ID=TetragonulaCarbonaria_005144-T1.exon4;Parent=TetragonulaCarbonaria_005144-T1
R2_1	funannotate	three_prime_UTR	17782249	17782515	.	+	.	ID=TetragonulaCarbonaria_005147-T1.utr3p1;Parent=TetragonulaCarbonaria_005147-T1
R2_1	funannotate	exon	17757348	17757644	.	+	.	ID=TetragonulaCarbonaria_005144-T1.exon9;Parent=TetragonulaCarbonaria_005144-T1
R2_1	funannotate	exon	17755904	17755990	.	+	.	ID=TetragonulaCarbonaria_005144-T1.exon5;Parent=TetragonulaCarbonaria_005144-T1
R2_1	funannotate	exon	17756175	17756456	.	+	.	ID=TetragonulaCarbonaria_005144-T1.exon6;Parent=TetragonulaCarbonaria_005144-T1
R2_1	funannotate	exon	17756597	17756774	.	+	.	ID=TetragonulaCarbonaria_005144-T1.exon7;Parent=TetragonulaCarbonaria_005144-T1
R2_1	funannotate	five_prime_UTR	4236136	4236274	.	-	.	ID=TetragonulaCarbonaria_003907-T1.utr5p1;Parent=TetragonulaCarbonaria_003907-T1
R2_1	funannotate	exon	17756904	17757217	.	+	.	ID=TetragonulaCarbonaria_005144-T1.exon8;Parent=TetragonulaCarbonaria_005144-T1
R2_1	funannotate	exon	1451159	1451770	.	-	.	ID=TetragonulaCarbonaria_003617-T1.exon1;Parent=TetragonulaCarbonaria_003617-T1
R2_1	funannotate	exon	10181947	10182456	.	+	.	ID=TetragonulaCarbonaria_004463-T1.exon2;Parent=TetragonulaCarbonaria_004463-T1
R2_1	funannotate	mRNA	6391979	6395425	.	-	.	ID=TetragonulaCarbonaria_004099-T1;Parent=TetragonulaCarbonaria_004099
R2_1	funannotate	exon	10181691	10181781	.	+	.	ID=TetragonulaCarbonaria_004463-T1.exon1;Parent=TetragonulaCarbonaria_004463-T1
R2_1	funannotate	exon	2973904	2974480	.	-	.	ID=TetragonulaCarbonaria_003782-T1.exon1;Parent=TetragonulaCarbonaria_003782-T1
R2_1	funannotate	exon	2973628	2973814	.	-	.	ID=TetragonulaCarbonaria_003782-T1.exon2;Parent=TetragonulaCarbonaria_003782-T1
R2_1	funannotate	exon	2973305	2973533	.	-	.	ID=TetragonulaCarbonaria_003782-T1.exon3;Parent=TetragonulaCarbonaria_003782-T1
R2_1	funannotate	CDS	17533465	17533573	.	-	0	ID=TetragonulaCarbonaria_005096-T1.cds;Parent=TetragonulaCarbonaria_005096-T1
R2_1	funannotate	CDS	17533024	17533277	.	-	0	ID=TetragonulaCarbonaria_005096-T1.cds;Parent=TetragonulaCarbonaria_005096-T1
R2_1	funannotate	CDS	17532522	17532902	.	-	0	ID=TetragonulaCarbonaria_005096-T1.cds;Parent=TetragonulaCarbonaria_005096-T1
R2_1	funannotate	exon	17516227	17516400	.	+	.	ID=TetragonulaCarbonaria_005089-T1.exon11;Parent=TetragonulaCarbonaria_005089-T1
R2_1	funannotate	exon	17514768	17515382	.	+	.	ID=TetragonulaCarbonaria_005089-T1.exon10;Parent=TetragonulaCarbonaria_005089-T1
R2_1	funannotate	mRNA	981253	984446	.	+	.	ID=TetragonulaCarbonaria_003579-T1;Parent=TetragonulaCarbonaria_003579
R2_1	funannotate	CDS	11575850	11575868	.	+	0	ID=TetragonulaCarbonaria_004570-T1.cds;Parent=TetragonulaCarbonaria_004570-T1
R2_1	funannotate	CDS	11576114	11576322	.	+	0	ID=TetragonulaCarbonaria_004570-T1.cds;Parent=TetragonulaCarbonaria_004570-T1
R2_1	funannotate	CDS	7670583	7670879	.	-	0	ID=TetragonulaCarbonaria_004237-T1.cds;Parent=TetragonulaCarbonaria_004237-T1
R2_1	funannotate	mRNA	7588131	7590587	.	-	.	ID=TetragonulaCarbonaria_004231-T1;Ontology_term=GO:0016274%2CGO:0018216;Dbxref=InterPro:IPR036236%2CPFAM:PF03848%2CPFAM:PF08241%2CInterPro:IPR025799%2CInterPro:IPR041698%2CPFAM:PF13847%2CPFAM:PF13649%2CInterPro:IPR029063;Parent=TetragonulaCarbonaria_004231
R2_1	funannotate	CDS	16777998	16778158	.	-	0	ID=TetragonulaCarbonaria_005003-T1.cds;Parent=TetragonulaCarbonaria_005003-T1
R2_1	funannotate	CDS	16769595	16769904	.	-	0	ID=TetragonulaCarbonaria_005003-T1.cds;Parent=TetragonulaCarbonaria_005003-T1
R2_1	funannotate	CDS	4531779	4531826	.	-	0	ID=TetragonulaCarbonaria_003934-T1.cds;Parent=TetragonulaCarbonaria_003934-T1
R2_1	funannotate	CDS	4531144	4531473	.	-	0	ID=TetragonulaCarbonaria_003934-T1.cds;Parent=TetragonulaCarbonaria_003934-T1
R2_1	funannotate	CDS	4530615	4531067	.	-	0	ID=TetragonulaCarbonaria_003934-T1.cds;Parent=TetragonulaCarbonaria_003934-T1
R2_1	funannotate	CDS	4530360	4530536	.	-	0	ID=TetragonulaCarbonaria_003934-T1.cds;Parent=TetragonulaCarbonaria_003934-T1
R2_1	funannotate	exon	16865843	16865990	.	+	.	ID=TetragonulaCarbonaria_005017-T1.exon1;Parent=TetragonulaCarbonaria_005017-T1
R2_1	funannotate	exon	16867499	16867815	.	+	.	ID=TetragonulaCarbonaria_005017-T1.exon3;Parent=TetragonulaCarbonaria_005017-T1
R2_1	funannotate	CDS	16622252	16622326	.	+	0	ID=TetragonulaCarbonaria_004995-T1.cds;Parent=TetragonulaCarbonaria_004995-T1
R2_1	funannotate	CDS	16626597	16627040	.	+	0	ID=TetragonulaCarbonaria_004995-T1.cds;Parent=TetragonulaCarbonaria_004995-T1
R2_1	funannotate	exon	16867144	16867350	.	+	.	ID=TetragonulaCarbonaria_005017-T1.exon2;Parent=TetragonulaCarbonaria_005017-T1
R2_1	funannotate	CDS	12937026	12937065	.	-	0	ID=TetragonulaCarbonaria_004700-T1.cds;Parent=TetragonulaCarbonaria_004700-T1
R2_1	funannotate	CDS	12936603	12936866	.	-	0	ID=TetragonulaCarbonaria_004700-T1.cds;Parent=TetragonulaCarbonaria_004700-T1
R2_1	funannotate	CDS	12934237	12934418	.	-	0	ID=TetragonulaCarbonaria_004700-T1.cds;Parent=TetragonulaCarbonaria_004700-T1
R2_1	funannotate	exon	16868533	16869049	.	+	.	ID=TetragonulaCarbonaria_005017-T1.exon5;Parent=TetragonulaCarbonaria_005017-T1
R2_1	funannotate	exon	16867914	16868405	.	+	.	ID=TetragonulaCarbonaria_005017-T1.exon4;Parent=TetragonulaCarbonaria_005017-T1
R2_1	funannotate	exon	16869465	16869662	.	+	.	ID=TetragonulaCarbonaria_005017-T1.exon7;Parent=TetragonulaCarbonaria_005017-T1
R2_1	funannotate	exon	16869147	16869388	.	+	.	ID=TetragonulaCarbonaria_005017-T1.exon6;Parent=TetragonulaCarbonaria_005017-T1
R2_1	funannotate	exon	16870276	16870320	.	+	.	ID=TetragonulaCarbonaria_005017-T1.exon9;Parent=TetragonulaCarbonaria_005017-T1
R2_1	funannotate	exon	16869744	16870211	.	+	.	ID=TetragonulaCarbonaria_005017-T1.exon8;Parent=TetragonulaCarbonaria_005017-T1
R2_1	funannotate	exon	8842529	8842812	.	-	.	ID=TetragonulaCarbonaria_004336-T1.exon2;Parent=TetragonulaCarbonaria_004336-T1
R2_1	funannotate	CDS	2821006	2821066	.	-	0	ID=TetragonulaCarbonaria_003760-T1.cds;Parent=TetragonulaCarbonaria_003760-T1
R2_1	funannotate	CDS	2818785	2819620	.	-	0	ID=TetragonulaCarbonaria_003760-T1.cds;Parent=TetragonulaCarbonaria_003760-T1
R2_1	funannotate	exon	8844349	8844622	.	-	.	ID=TetragonulaCarbonaria_004336-T1.exon1;Parent=TetragonulaCarbonaria_004336-T1
R2_1	funannotate	exon	13268933	13269306	.	-	.	ID=TetragonulaCarbonaria_004733-T1.exon1;Parent=TetragonulaCarbonaria_004733-T1
R2_1	funannotate	exon	13264245	13264336	.	-	.	ID=TetragonulaCarbonaria_004733-T1.exon2;Parent=TetragonulaCarbonaria_004733-T1
R2_1	funannotate	exon	16815371	16815572	.	+	.	ID=TetragonulaCarbonaria_005004-T1.exon16;Parent=TetragonulaCarbonaria_005004-T1
R2_1	funannotate	exon	16815066	16815274	.	+	.	ID=TetragonulaCarbonaria_005004-T1.exon15;Parent=TetragonulaCarbonaria_005004-T1
R2_1	funannotate	exon	16815905	16816024	.	+	.	ID=TetragonulaCarbonaria_005004-T1.exon18;Parent=TetragonulaCarbonaria_005004-T1
R2_1	funannotate	exon	16815648	16815829	.	+	.	ID=TetragonulaCarbonaria_005004-T1.exon17;Parent=TetragonulaCarbonaria_005004-T1
R2_1	funannotate	exon	16812745	16812886	.	+	.	ID=TetragonulaCarbonaria_005004-T1.exon12;Parent=TetragonulaCarbonaria_005004-T1
R2_1	funannotate	exon	16812441	16812684	.	+	.	ID=TetragonulaCarbonaria_005004-T1.exon11;Parent=TetragonulaCarbonaria_005004-T1
R2_1	funannotate	exon	16814178	16815000	.	+	.	ID=TetragonulaCarbonaria_005004-T1.exon14;Parent=TetragonulaCarbonaria_005004-T1
R2_1	funannotate	exon	16812966	16814123	.	+	.	ID=TetragonulaCarbonaria_005004-T1.exon13;Parent=TetragonulaCarbonaria_005004-T1
R2_1	funannotate	exon	16812233	16812374	.	+	.	ID=TetragonulaCarbonaria_005004-T1.exon10;Parent=TetragonulaCarbonaria_005004-T1
R2_1	funannotate	CDS	3685068	3685073	.	-	0	ID=TetragonulaCarbonaria_003860-T1.cds;Parent=TetragonulaCarbonaria_003860-T1
R2_1	funannotate	CDS	3684463	3684771	.	-	0	ID=TetragonulaCarbonaria_003860-T1.cds;Parent=TetragonulaCarbonaria_003860-T1
R2_1	funannotate	CDS	3670904	3671086	.	-	0	ID=TetragonulaCarbonaria_003860-T1.cds;Parent=TetragonulaCarbonaria_003860-T1
R2_1	funannotate	CDS	3668866	3669104	.	-	0	ID=TetragonulaCarbonaria_003860-T1.cds;Parent=TetragonulaCarbonaria_003860-T1
R2_1	funannotate	CDS	3668256	3668534	.	-	0	ID=TetragonulaCarbonaria_003860-T1.cds;Parent=TetragonulaCarbonaria_003860-T1
R2_1	funannotate	CDS	3667848	3668013	.	-	0	ID=TetragonulaCarbonaria_003860-T1.cds;Parent=TetragonulaCarbonaria_003860-T1
R2_1	funannotate	CDS	3666865	3667707	.	-	0	ID=TetragonulaCarbonaria_003860-T1.cds;Parent=TetragonulaCarbonaria_003860-T1
R2_1	funannotate	CDS	3666620	3666781	.	-	0	ID=TetragonulaCarbonaria_003860-T1.cds;Parent=TetragonulaCarbonaria_003860-T1
R2_1	funannotate	exon	491846	492017	.	-	.	ID=TetragonulaCarbonaria_003527-T1.exon8;Parent=TetragonulaCarbonaria_003527-T1
R2_1	funannotate	exon	486436	486664	.	-	.	ID=TetragonulaCarbonaria_003527-T1.exon9;Parent=TetragonulaCarbonaria_003527-T1
R2_1	funannotate	mRNA	14677593	14701025	.	+	.	ID=TetragonulaCarbonaria_004868-T1;Ontology_term=GO:0006508%2CGO:0004222%2CGO:0008237;Dbxref=PFAM:PF01431%2CInterPro:IPR018497%2CPFAM:PF05649%2CInterPro:IPR008753%2CInterPro:IPR000718%2CInterPro:IPR042089%2CInterPro:IPR024079;Parent=TetragonulaCarbonaria_004868
R2_1	funannotate	exon	14809068	14809301	.	-	.	ID=TetragonulaCarbonaria_004879-T1.exon1;Parent=TetragonulaCarbonaria_004879-T1
R2_1	funannotate	exon	538545	538576	.	-	.	ID=TetragonulaCarbonaria_003527-T1.exon1;Parent=TetragonulaCarbonaria_003527-T1
R2_1	funannotate	exon	14804704	14805054	.	-	.	ID=TetragonulaCarbonaria_004879-T1.exon2;Parent=TetragonulaCarbonaria_004879-T1
R2_1	funannotate	exon	535513	535617	.	-	.	ID=TetragonulaCarbonaria_003527-T1.exon2;Parent=TetragonulaCarbonaria_003527-T1
R2_1	funannotate	exon	532034	532519	.	-	.	ID=TetragonulaCarbonaria_003527-T1.exon3;Parent=TetragonulaCarbonaria_003527-T1
R2_1	funannotate	exon	497234	497471	.	-	.	ID=TetragonulaCarbonaria_003527-T1.exon4;Parent=TetragonulaCarbonaria_003527-T1
R2_1	funannotate	exon	496931	497169	.	-	.	ID=TetragonulaCarbonaria_003527-T1.exon5;Parent=TetragonulaCarbonaria_003527-T1
R2_1	funannotate	exon	16816148	16816483	.	+	.	ID=TetragonulaCarbonaria_005004-T1.exon19;Parent=TetragonulaCarbonaria_005004-T1
R2_1	funannotate	exon	496629	496856	.	-	.	ID=TetragonulaCarbonaria_003527-T1.exon6;Parent=TetragonulaCarbonaria_003527-T1
R2_1	funannotate	exon	492332	492606	.	-	.	ID=TetragonulaCarbonaria_003527-T1.exon7;Parent=TetragonulaCarbonaria_003527-T1
R2_1	funannotate	CDS	10987416	10987567	.	+	0	ID=TetragonulaCarbonaria_004539-T1.cds;Parent=TetragonulaCarbonaria_004539-T1
R2_1	funannotate	CDS	10990608	10990926	.	+	0	ID=TetragonulaCarbonaria_004539-T1.cds;Parent=TetragonulaCarbonaria_004539-T1
R2_1	funannotate	mRNA	12071802	12073291	.	-	.	ID=TetragonulaCarbonaria_004615-T1;Parent=TetragonulaCarbonaria_004615
R2_1	funannotate	exon	13818589	13819032	.	-	.	ID=TetragonulaCarbonaria_004789-T1.exon2;Parent=TetragonulaCarbonaria_004789-T1
R2_1	funannotate	exon	13819135	13819389	.	-	.	ID=TetragonulaCarbonaria_004789-T1.exon1;Parent=TetragonulaCarbonaria_004789-T1
R2_1	funannotate	CDS	5536315	5536625	.	-	0	ID=TetragonulaCarbonaria_004035-T1.cds;Parent=TetragonulaCarbonaria_004035-T1
R2_1	funannotate	CDS	5536150	5536221	.	-	0	ID=TetragonulaCarbonaria_004035-T1.cds;Parent=TetragonulaCarbonaria_004035-T1
R2_1	funannotate	CDS	5532709	5532739	.	-	0	ID=TetragonulaCarbonaria_004035-T1.cds;Parent=TetragonulaCarbonaria_004035-T1
R2_1	funannotate	CDS	5531501	5531761	.	-	0	ID=TetragonulaCarbonaria_004035-T1.cds;Parent=TetragonulaCarbonaria_004035-T1
R2_1	funannotate	CDS	13857878	13858089	.	-	0	ID=TetragonulaCarbonaria_004793-T1.cds;Parent=TetragonulaCarbonaria_004793-T1
R2_1	funannotate	CDS	13854619	13854703	.	-	0	ID=TetragonulaCarbonaria_004793-T1.cds;Parent=TetragonulaCarbonaria_004793-T1
R2_1	funannotate	CDS	13853229	13853687	.	-	0	ID=TetragonulaCarbonaria_004793-T1.cds;Parent=TetragonulaCarbonaria_004793-T1
R2_1	funannotate	CDS	13852048	13852347	.	-	0	ID=TetragonulaCarbonaria_004793-T1.cds;Parent=TetragonulaCarbonaria_004793-T1
R2_1	funannotate	CDS	13851729	13851933	.	-	0	ID=TetragonulaCarbonaria_004793-T1.cds;Parent=TetragonulaCarbonaria_004793-T1
R2_1	funannotate	CDS	13851400	13851582	.	-	0	ID=TetragonulaCarbonaria_004793-T1.cds;Parent=TetragonulaCarbonaria_004793-T1
R2_1	funannotate	CDS	13849598	13851308	.	-	0	ID=TetragonulaCarbonaria_004793-T1.cds;Parent=TetragonulaCarbonaria_004793-T1
R2_1	funannotate	CDS	13849188	13849350	.	-	0	ID=TetragonulaCarbonaria_004793-T1.cds;Parent=TetragonulaCarbonaria_004793-T1
R2_1	funannotate	CDS	13848655	13849092	.	-	0	ID=TetragonulaCarbonaria_004793-T1.cds;Parent=TetragonulaCarbonaria_004793-T1
R2_1	funannotate	CDS	13848430	13848571	.	-	0	ID=TetragonulaCarbonaria_004793-T1.cds;Parent=TetragonulaCarbonaria_004793-T1
R2_1	funannotate	CDS	13847666	13848341	.	-	0	ID=TetragonulaCarbonaria_004793-T1.cds;Parent=TetragonulaCarbonaria_004793-T1
R2_1	funannotate	CDS	13847164	13847525	.	-	0	ID=TetragonulaCarbonaria_004793-T1.cds;Parent=TetragonulaCarbonaria_004793-T1
R2_1	funannotate	CDS	13846524	13846867	.	-	0	ID=TetragonulaCarbonaria_004793-T1.cds;Parent=TetragonulaCarbonaria_004793-T1
R2_1	funannotate	CDS	13846257	13846424	.	-	0	ID=TetragonulaCarbonaria_004793-T1.cds;Parent=TetragonulaCarbonaria_004793-T1
R2_1	funannotate	CDS	11937773	11937913	.	-	0	ID=TetragonulaCarbonaria_004600-T1.cds;Parent=TetragonulaCarbonaria_004600-T1
R2_1	funannotate	CDS	11937521	11937610	.	-	0	ID=TetragonulaCarbonaria_004600-T1.cds;Parent=TetragonulaCarbonaria_004600-T1
R2_1	funannotate	CDS	11937116	11937445	.	-	0	ID=TetragonulaCarbonaria_004600-T1.cds;Parent=TetragonulaCarbonaria_004600-T1
R2_1	funannotate	CDS	11936783	11937046	.	-	0	ID=TetragonulaCarbonaria_004600-T1.cds;Parent=TetragonulaCarbonaria_004600-T1
R2_1	funannotate	CDS	8468093	8468188	.	+	0	ID=TetragonulaCarbonaria_004286-T1.cds;Parent=TetragonulaCarbonaria_004286-T1
R2_1	funannotate	CDS	8468543	8469842	.	+	0	ID=TetragonulaCarbonaria_004286-T1.cds;Parent=TetragonulaCarbonaria_004286-T1
R2_1	funannotate	CDS	8469942	8470787	.	+	0	ID=TetragonulaCarbonaria_004286-T1.cds;Parent=TetragonulaCarbonaria_004286-T1
R2_1	funannotate	CDS	8470869	8471819	.	+	0	ID=TetragonulaCarbonaria_004286-T1.cds;Parent=TetragonulaCarbonaria_004286-T1
R2_1	funannotate	CDS	8472267	8473583	.	+	0	ID=TetragonulaCarbonaria_004286-T1.cds;Parent=TetragonulaCarbonaria_004286-T1
R2_1	funannotate	CDS	8473659	8474137	.	+	0	ID=TetragonulaCarbonaria_004286-T1.cds;Parent=TetragonulaCarbonaria_004286-T1
R2_1	funannotate	CDS	8474435	8474533	.	+	0	ID=TetragonulaCarbonaria_004286-T1.cds;Parent=TetragonulaCarbonaria_004286-T1
R2_1	funannotate	CDS	8478135	8478290	.	+	0	ID=TetragonulaCarbonaria_004286-T1.cds;Parent=TetragonulaCarbonaria_004286-T1
R2_1	funannotate	CDS	3120467	3120660	.	-	0	ID=TetragonulaCarbonaria_003799-T1.cds;Parent=TetragonulaCarbonaria_003799-T1
R2_1	funannotate	CDS	3116213	3116372	.	-	0	ID=TetragonulaCarbonaria_003799-T1.cds;Parent=TetragonulaCarbonaria_003799-T1
R2_1	funannotate	CDS	11513034	11513236	.	+	0	ID=TetragonulaCarbonaria_004565-T1.cds;Parent=TetragonulaCarbonaria_004565-T1
R2_1	funannotate	CDS	11513342	11513435	.	+	0	ID=TetragonulaCarbonaria_004565-T1.cds;Parent=TetragonulaCarbonaria_004565-T1
R2_1	funannotate	CDS	3402990	3403165	.	-	0	ID=TetragonulaCarbonaria_003834-T1.cds;Parent=TetragonulaCarbonaria_003834-T1
R2_1	funannotate	CDS	3402719	3402862	.	-	0	ID=TetragonulaCarbonaria_003834-T1.cds;Parent=TetragonulaCarbonaria_003834-T1
R2_1	funannotate	CDS	3402511	3402619	.	-	0	ID=TetragonulaCarbonaria_003834-T1.cds;Parent=TetragonulaCarbonaria_003834-T1
R2_1	funannotate	CDS	3402135	3402425	.	-	0	ID=TetragonulaCarbonaria_003834-T1.cds;Parent=TetragonulaCarbonaria_003834-T1
R2_1	funannotate	CDS	3401597	3402067	.	-	0	ID=TetragonulaCarbonaria_003834-T1.cds;Parent=TetragonulaCarbonaria_003834-T1
R2_1	funannotate	five_prime_UTR	17535067	17535415	.	+	.	ID=TetragonulaCarbonaria_005097-T1.utr5p1;Parent=TetragonulaCarbonaria_005097-T1
R2_1	funannotate	exon	6748860	6748932	.	-	.	ID=TetragonulaCarbonaria_004118-T1.exon1;Parent=TetragonulaCarbonaria_004118-T1
R2_1	funannotate	exon	12739936	12740042	.	-	.	ID=TetragonulaCarbonaria_004681-T1.exon1;Parent=TetragonulaCarbonaria_004681-T1
R2_1	funannotate	exon	12737356	12737863	.	-	.	ID=TetragonulaCarbonaria_004681-T1.exon2;Parent=TetragonulaCarbonaria_004681-T1
R2_1	funannotate	exon	16817235	16817375	.	+	.	ID=TetragonulaCarbonaria_005004-T1.exon22;Parent=TetragonulaCarbonaria_005004-T1
R2_1	funannotate	exon	16816929	16817155	.	+	.	ID=TetragonulaCarbonaria_005004-T1.exon21;Parent=TetragonulaCarbonaria_005004-T1
R2_1	funannotate	exon	16816560	16816824	.	+	.	ID=TetragonulaCarbonaria_005004-T1.exon20;Parent=TetragonulaCarbonaria_005004-T1
R2_1	funannotate	CDS	5866987	5867126	.	+	0	ID=TetragonulaCarbonaria_004058-T1.cds;Parent=TetragonulaCarbonaria_004058-T1
R2_1	funannotate	CDS	5867803	5868052	.	+	0	ID=TetragonulaCarbonaria_004058-T1.cds;Parent=TetragonulaCarbonaria_004058-T1
R2_1	funannotate	mRNA	15268362	15284394	.	-	.	ID=TetragonulaCarbonaria_004903-T1;Ontology_term=GO:0022857%2CGO:0055085%2CGO:0016021;Dbxref=PFAM:PF00083%2CInterPro:IPR020846%2CInterPro:IPR005828%2CInterPro:IPR036259%2CPFAM:PF07690;Parent=TetragonulaCarbonaria_004903
R2_1	funannotate	exon	3402135	3402425	.	-	.	ID=TetragonulaCarbonaria_003834-T1.exon4;Parent=TetragonulaCarbonaria_003834-T1
R2_1	funannotate	exon	3402511	3402619	.	-	.	ID=TetragonulaCarbonaria_003834-T1.exon3;Parent=TetragonulaCarbonaria_003834-T1
R2_1	funannotate	mRNA	11971845	11975044	.	-	.	ID=TetragonulaCarbonaria_004603-T1;Parent=TetragonulaCarbonaria_004603
R2_1	funannotate	exon	3401597	3402067	.	-	.	ID=TetragonulaCarbonaria_003834-T1.exon5;Parent=TetragonulaCarbonaria_003834-T1
R2_1	funannotate	exon	3402719	3402862	.	-	.	ID=TetragonulaCarbonaria_003834-T1.exon2;Parent=TetragonulaCarbonaria_003834-T1
R2_1	funannotate	exon	3402990	3403165	.	-	.	ID=TetragonulaCarbonaria_003834-T1.exon1;Parent=TetragonulaCarbonaria_003834-T1
R2_1	funannotate	CDS	10201011	10201093	.	-	0	ID=TetragonulaCarbonaria_004465-T1.cds;Parent=TetragonulaCarbonaria_004465-T1
R2_1	funannotate	CDS	10200650	10200861	.	-	0	ID=TetragonulaCarbonaria_004465-T1.cds;Parent=TetragonulaCarbonaria_004465-T1
R2_1	funannotate	CDS	10196079	10196180	.	-	0	ID=TetragonulaCarbonaria_004465-T1.cds;Parent=TetragonulaCarbonaria_004465-T1
R2_1	funannotate	CDS	10195412	10195754	.	-	0	ID=TetragonulaCarbonaria_004465-T1.cds;Parent=TetragonulaCarbonaria_004465-T1
R2_1	funannotate	CDS	10195044	10195128	.	-	0	ID=TetragonulaCarbonaria_004465-T1.cds;Parent=TetragonulaCarbonaria_004465-T1
R2_1	funannotate	CDS	10194256	10194584	.	-	0	ID=TetragonulaCarbonaria_004465-T1.cds;Parent=TetragonulaCarbonaria_004465-T1
R2_1	funannotate	CDS	10193556	10193751	.	-	0	ID=TetragonulaCarbonaria_004465-T1.cds;Parent=TetragonulaCarbonaria_004465-T1
R2_1	funannotate	CDS	10192604	10192792	.	-	0	ID=TetragonulaCarbonaria_004465-T1.cds;Parent=TetragonulaCarbonaria_004465-T1
R2_1	funannotate	CDS	10192013	10192303	.	-	0	ID=TetragonulaCarbonaria_004465-T1.cds;Parent=TetragonulaCarbonaria_004465-T1
R2_1	funannotate	CDS	10191439	10191668	.	-	0	ID=TetragonulaCarbonaria_004465-T1.cds;Parent=TetragonulaCarbonaria_004465-T1
R2_1	funannotate	CDS	10191255	10191278	.	-	0	ID=TetragonulaCarbonaria_004465-T1.cds;Parent=TetragonulaCarbonaria_004465-T1
R2_1	funannotate	CDS	10190242	10190641	.	-	0	ID=TetragonulaCarbonaria_004465-T1.cds;Parent=TetragonulaCarbonaria_004465-T1
R2_1	funannotate	CDS	10188691	10188750	.	-	0	ID=TetragonulaCarbonaria_004465-T1.cds;Parent=TetragonulaCarbonaria_004465-T1
R2_1	funannotate	CDS	2366735	2366933	.	-	0	ID=TetragonulaCarbonaria_003699-T1.cds;Parent=TetragonulaCarbonaria_003699-T1
R2_1	funannotate	CDS	2366229	2366362	.	-	0	ID=TetragonulaCarbonaria_003699-T1.cds;Parent=TetragonulaCarbonaria_003699-T1
R2_1	funannotate	CDS	1902398	1902475	.	-	0	ID=TetragonulaCarbonaria_003655-T1.cds;Parent=TetragonulaCarbonaria_003655-T1
R2_1	funannotate	CDS	1900747	1901028	.	-	0	ID=TetragonulaCarbonaria_003655-T1.cds;Parent=TetragonulaCarbonaria_003655-T1
R2_1	funannotate	CDS	1898001	1898421	.	-	0	ID=TetragonulaCarbonaria_003655-T1.cds;Parent=TetragonulaCarbonaria_003655-T1
R2_1	funannotate	CDS	1897522	1897716	.	-	0	ID=TetragonulaCarbonaria_003655-T1.cds;Parent=TetragonulaCarbonaria_003655-T1
R2_1	funannotate	CDS	1897436	1897469	.	-	0	ID=TetragonulaCarbonaria_003655-T1.cds;Parent=TetragonulaCarbonaria_003655-T1
R2_1	funannotate	CDS	1896945	1897311	.	-	0	ID=TetragonulaCarbonaria_003655-T1.cds;Parent=TetragonulaCarbonaria_003655-T1
R2_1	funannotate	exon	17523550	17524440	.	-	.	ID=TetragonulaCarbonaria_005091-T1.exon2;Parent=TetragonulaCarbonaria_005091-T1
R2_1	funannotate	exon	17522937	17523343	.	-	.	ID=TetragonulaCarbonaria_005091-T1.exon3;Parent=TetragonulaCarbonaria_005091-T1
R2_1	funannotate	exon	17524556	17525249	.	-	.	ID=TetragonulaCarbonaria_005091-T1.exon1;Parent=TetragonulaCarbonaria_005091-T1
R2_1	funannotate	CDS	9778954	9779019	.	-	0	ID=TetragonulaCarbonaria_004421-T1.cds;Parent=TetragonulaCarbonaria_004421-T1
R2_1	funannotate	CDS	9777987	9778246	.	-	0	ID=TetragonulaCarbonaria_004421-T1.cds;Parent=TetragonulaCarbonaria_004421-T1
R2_1	funannotate	CDS	9775879	9776083	.	-	0	ID=TetragonulaCarbonaria_004421-T1.cds;Parent=TetragonulaCarbonaria_004421-T1
R2_1	funannotate	CDS	4236978	4237049	.	+	0	ID=TetragonulaCarbonaria_003908-T1.cds;Parent=TetragonulaCarbonaria_003908-T1
R2_1	funannotate	CDS	4237636	4237699	.	+	0	ID=TetragonulaCarbonaria_003908-T1.cds;Parent=TetragonulaCarbonaria_003908-T1
R2_1	funannotate	CDS	4237773	4237883	.	+	0	ID=TetragonulaCarbonaria_003908-T1.cds;Parent=TetragonulaCarbonaria_003908-T1
R2_1	funannotate	CDS	4240179	4241920	.	+	0	ID=TetragonulaCarbonaria_003908-T1.cds;Parent=TetragonulaCarbonaria_003908-T1
R2_1	funannotate	three_prime_UTR	15459321	15459595	.	-	.	ID=TetragonulaCarbonaria_004926-T1.utr3p1;Parent=TetragonulaCarbonaria_004926-T1
R2_1	funannotate	mRNA	14369654	14372971	.	-	.	ID=TetragonulaCarbonaria_004844-T1;Dbxref=InterPro:IPR013087%2CInterPro:IPR022755%2CPFAM:PF12171%2CPFAM:PF12874%2CInterPro:IPR036236%2CPFAM:PF00096;Parent=TetragonulaCarbonaria_004844
R2_1	funannotate	five_prime_UTR	11512950	11513033	.	+	.	ID=TetragonulaCarbonaria_004565-T1.utr5p1;Parent=TetragonulaCarbonaria_004565-T1
R2_1	funannotate	CDS	16245879	16246092	.	+	0	ID=TetragonulaCarbonaria_004972-T1.cds;Parent=TetragonulaCarbonaria_004972-T1
R2_1	funannotate	CDS	16246879	16247168	.	+	0	ID=TetragonulaCarbonaria_004972-T1.cds;Parent=TetragonulaCarbonaria_004972-T1
R2_1	funannotate	three_prime_UTR	9477021	9477030	.	-	.	ID=TetragonulaCarbonaria_004394-T1.utr3p1;Parent=TetragonulaCarbonaria_004394-T1
R2_1	funannotate	mRNA	15361601	15365756	.	+	.	ID=TetragonulaCarbonaria_004915-T1;Ontology_term=GO:0046872;Dbxref=InterPro:IPR007863%2CInterPro:IPR011249%2CPFAM:PF05193;Parent=TetragonulaCarbonaria_004915
R2_1	funannotate	exon	7315319	7315441	.	-	.	ID=TetragonulaCarbonaria_004194-T1.exon2;Parent=TetragonulaCarbonaria_004194-T1
R2_1	funannotate	exon	7315887	7316047	.	-	.	ID=TetragonulaCarbonaria_004194-T1.exon1;Parent=TetragonulaCarbonaria_004194-T1
R2_1	funannotate	exon	7315058	7315235	.	-	.	ID=TetragonulaCarbonaria_004194-T1.exon3;Parent=TetragonulaCarbonaria_004194-T1
R2_1	funannotate	CDS	631139	631627	.	-	0	ID=TetragonulaCarbonaria_003532-T1.cds;Parent=TetragonulaCarbonaria_003532-T1
R2_1	funannotate	exon	11998498	11999943	.	-	.	ID=TetragonulaCarbonaria_004605-T1.exon1;Parent=TetragonulaCarbonaria_004605-T1
R2_1	funannotate	exon	2425048	2425715	.	-	.	ID=TetragonulaCarbonaria_003708-T1.exon3;Parent=TetragonulaCarbonaria_003708-T1
R2_1	funannotate	exon	2425998	2426317	.	-	.	ID=TetragonulaCarbonaria_003708-T1.exon2;Parent=TetragonulaCarbonaria_003708-T1
R2_1	funannotate	mRNA	14462935	14463653	.	-	.	ID=TetragonulaCarbonaria_004856-T1;Parent=TetragonulaCarbonaria_004856
R2_1	funannotate	exon	2427466	2427616	.	-	.	ID=TetragonulaCarbonaria_003708-T1.exon1;Parent=TetragonulaCarbonaria_003708-T1
R2_1	funannotate	exon	5231104	5231179	.	+	.	ID=TetragonulaCarbonaria_004010-T1.exon1;Parent=TetragonulaCarbonaria_004010-T1
R2_1	funannotate	exon	5231275	5231411	.	+	.	ID=TetragonulaCarbonaria_004010-T1.exon2;Parent=TetragonulaCarbonaria_004010-T1
R2_1	funannotate	mRNA	15476790	15477203	.	-	.	ID=TetragonulaCarbonaria_004927-T1;Parent=TetragonulaCarbonaria_004927
R2_1	funannotate	five_prime_UTR	7752432	7752456	.	+	.	ID=TetragonulaCarbonaria_004241-T1.utr5p1;Parent=TetragonulaCarbonaria_004241-T1
R2_1	funannotate	mRNA	13995206	13996403	.	-	.	ID=TetragonulaCarbonaria_004807-T1;Parent=TetragonulaCarbonaria_004807
R2_1	funannotate	CDS	12592054	12592121	.	-	0	ID=TetragonulaCarbonaria_004670-T1.cds;Parent=TetragonulaCarbonaria_004670-T1
R2_1	funannotate	CDS	12587789	12588105	.	-	0	ID=TetragonulaCarbonaria_004670-T1.cds;Parent=TetragonulaCarbonaria_004670-T1
R2_1	funannotate	CDS	12587427	12587476	.	-	0	ID=TetragonulaCarbonaria_004670-T1.cds;Parent=TetragonulaCarbonaria_004670-T1
R2_1	funannotate	exon	3949986	3950153	.	-	.	ID=TetragonulaCarbonaria_003873-T1.exon2;Parent=TetragonulaCarbonaria_003873-T1
R2_1	funannotate	exon	3950596	3950715	.	-	.	ID=TetragonulaCarbonaria_003873-T1.exon1;Parent=TetragonulaCarbonaria_003873-T1
R2_1	funannotate	mRNA	5933362	5934529	.	-	.	ID=TetragonulaCarbonaria_004063-T1;Parent=TetragonulaCarbonaria_004063
R2_1	funannotate	exon	843847	844359	.	+	.	ID=TetragonulaCarbonaria_003564-T1.exon1;Parent=TetragonulaCarbonaria_003564-T1
R2_1	funannotate	CDS	14671172	14671260	.	+	0	ID=TetragonulaCarbonaria_004867-T1.cds;Parent=TetragonulaCarbonaria_004867-T1
R2_1	funannotate	CDS	14671640	14671727	.	+	0	ID=TetragonulaCarbonaria_004867-T1.cds;Parent=TetragonulaCarbonaria_004867-T1
R2_1	funannotate	CDS	14671809	14672055	.	+	0	ID=TetragonulaCarbonaria_004867-T1.cds;Parent=TetragonulaCarbonaria_004867-T1
R2_1	funannotate	CDS	14677005	14677519	.	+	0	ID=TetragonulaCarbonaria_004867-T1.cds;Parent=TetragonulaCarbonaria_004867-T1
R2_1	funannotate	exon	10185337	10185743	.	-	.	ID=TetragonulaCarbonaria_004464-T1.exon1;Parent=TetragonulaCarbonaria_004464-T1
R2_1	funannotate	exon	10184303	10184647	.	-	.	ID=TetragonulaCarbonaria_004464-T1.exon2;Parent=TetragonulaCarbonaria_004464-T1
R2_1	funannotate	exon	12453125	12453369	.	-	.	ID=TetragonulaCarbonaria_004642-T1.exon5;Parent=TetragonulaCarbonaria_004642-T1
R2_1	funannotate	exon	10184028	10184202	.	-	.	ID=TetragonulaCarbonaria_004464-T1.exon3;Parent=TetragonulaCarbonaria_004464-T1
R2_1	funannotate	exon	12453524	12453773	.	-	.	ID=TetragonulaCarbonaria_004642-T1.exon4;Parent=TetragonulaCarbonaria_004642-T1
R2_1	funannotate	exon	10183662	10183940	.	-	.	ID=TetragonulaCarbonaria_004464-T1.exon4;Parent=TetragonulaCarbonaria_004464-T1
R2_1	funannotate	exon	12453843	12453986	.	-	.	ID=TetragonulaCarbonaria_004642-T1.exon3;Parent=TetragonulaCarbonaria_004642-T1
R2_1	funannotate	exon	12454063	12454289	.	-	.	ID=TetragonulaCarbonaria_004642-T1.exon2;Parent=TetragonulaCarbonaria_004642-T1
R2_1	funannotate	exon	12454355	12454493	.	-	.	ID=TetragonulaCarbonaria_004642-T1.exon1;Parent=TetragonulaCarbonaria_004642-T1
R2_1	funannotate	CDS	2587161	2587965	.	-	0	ID=TetragonulaCarbonaria_003729-T1.cds;Parent=TetragonulaCarbonaria_003729-T1
R2_1	funannotate	CDS	2575528	2575781	.	-	0	ID=TetragonulaCarbonaria_003729-T1.cds;Parent=TetragonulaCarbonaria_003729-T1
R2_1	funannotate	CDS	17672042	17672459	.	+	0	ID=TetragonulaCarbonaria_005126-T1.cds;Parent=TetragonulaCarbonaria_005126-T1
R2_1	funannotate	CDS	17672555	17672763	.	+	0	ID=TetragonulaCarbonaria_005126-T1.cds;Parent=TetragonulaCarbonaria_005126-T1
R2_1	funannotate	CDS	17672864	17673053	.	+	0	ID=TetragonulaCarbonaria_005126-T1.cds;Parent=TetragonulaCarbonaria_005126-T1
R2_1	funannotate	CDS	17673127	17673263	.	+	0	ID=TetragonulaCarbonaria_005126-T1.cds;Parent=TetragonulaCarbonaria_005126-T1
R2_1	funannotate	CDS	17673671	17674019	.	+	0	ID=TetragonulaCarbonaria_005126-T1.cds;Parent=TetragonulaCarbonaria_005126-T1
R2_1	funannotate	CDS	17674178	17674323	.	+	0	ID=TetragonulaCarbonaria_005126-T1.cds;Parent=TetragonulaCarbonaria_005126-T1
R2_1	funannotate	exon	8817515	8817852	.	-	.	ID=TetragonulaCarbonaria_004335-T1.exon2;Parent=TetragonulaCarbonaria_004335-T1
R2_1	funannotate	exon	13677632	13677884	.	-	.	ID=TetragonulaCarbonaria_004770-T1.exon5;Parent=TetragonulaCarbonaria_004770-T1
R2_1	funannotate	CDS	12464995	12465068	.	+	0	ID=TetragonulaCarbonaria_004644-T1.cds;Parent=TetragonulaCarbonaria_004644-T1
R2_1	funannotate	CDS	12465380	12465613	.	+	0	ID=TetragonulaCarbonaria_004644-T1.cds;Parent=TetragonulaCarbonaria_004644-T1
R2_1	funannotate	CDS	12465700	12465899	.	+	0	ID=TetragonulaCarbonaria_004644-T1.cds;Parent=TetragonulaCarbonaria_004644-T1
R2_1	funannotate	CDS	12465983	12466089	.	+	0	ID=TetragonulaCarbonaria_004644-T1.cds;Parent=TetragonulaCarbonaria_004644-T1
R2_1	funannotate	exon	6979767	6980097	.	-	.	ID=TetragonulaCarbonaria_004157-T1.exon2;Parent=TetragonulaCarbonaria_004157-T1
R2_1	funannotate	exon	6978156	6978453	.	-	.	ID=TetragonulaCarbonaria_004157-T1.exon3;Parent=TetragonulaCarbonaria_004157-T1
R2_1	funannotate	CDS	4011312	4011384	.	-	0	ID=TetragonulaCarbonaria_003878-T1.cds;Parent=TetragonulaCarbonaria_003878-T1
R2_1	funannotate	CDS	4010049	4010371	.	-	0	ID=TetragonulaCarbonaria_003878-T1.cds;Parent=TetragonulaCarbonaria_003878-T1
R2_1	funannotate	exon	6984019	6984135	.	-	.	ID=TetragonulaCarbonaria_004157-T1.exon1;Parent=TetragonulaCarbonaria_004157-T1
R2_1	funannotate	exon	6976159	6976619	.	-	.	ID=TetragonulaCarbonaria_004157-T1.exon6;Parent=TetragonulaCarbonaria_004157-T1
R2_1	funannotate	exon	5945254	5945483	.	-	.	ID=TetragonulaCarbonaria_004065-T1.exon2;Parent=TetragonulaCarbonaria_004065-T1
R2_1	funannotate	exon	6972227	6976051	.	-	.	ID=TetragonulaCarbonaria_004157-T1.exon7;Parent=TetragonulaCarbonaria_004157-T1
R2_1	funannotate	exon	5946555	5946576	.	-	.	ID=TetragonulaCarbonaria_004065-T1.exon1;Parent=TetragonulaCarbonaria_004065-T1
R2_1	funannotate	exon	6977270	6977483	.	-	.	ID=TetragonulaCarbonaria_004157-T1.exon4;Parent=TetragonulaCarbonaria_004157-T1
R2_1	funannotate	exon	8818721	8818793	.	-	.	ID=TetragonulaCarbonaria_004335-T1.exon1;Parent=TetragonulaCarbonaria_004335-T1
R2_1	funannotate	exon	6976784	6977117	.	-	.	ID=TetragonulaCarbonaria_004157-T1.exon5;Parent=TetragonulaCarbonaria_004157-T1
R2_1	funannotate	exon	16047104	16047255	.	+	.	ID=TetragonulaCarbonaria_004951-T1.exon1;Parent=TetragonulaCarbonaria_004951-T1
R2_1	funannotate	CDS	13170905	13171210	.	+	0	ID=TetragonulaCarbonaria_004718-T1.cds;Parent=TetragonulaCarbonaria_004718-T1
R2_1	funannotate	CDS	13175341	13175742	.	+	0	ID=TetragonulaCarbonaria_004718-T1.cds;Parent=TetragonulaCarbonaria_004718-T1
R2_1	funannotate	exon	6971761	6972040	.	-	.	ID=TetragonulaCarbonaria_004157-T1.exon8;Parent=TetragonulaCarbonaria_004157-T1
R2_1	funannotate	exon	5426147	5429170	.	-	.	ID=TetragonulaCarbonaria_004029-T1.exon1;Parent=TetragonulaCarbonaria_004029-T1
R2_1	funannotate	exon	6971407	6971687	.	-	.	ID=TetragonulaCarbonaria_004157-T1.exon9;Parent=TetragonulaCarbonaria_004157-T1
R2_1	funannotate	exon	13684205	13684267	.	-	.	ID=TetragonulaCarbonaria_004770-T1.exon1;Parent=TetragonulaCarbonaria_004770-T1
R2_1	funannotate	exon	13682985	13683385	.	-	.	ID=TetragonulaCarbonaria_004770-T1.exon2;Parent=TetragonulaCarbonaria_004770-T1
R2_1	funannotate	exon	13681746	13682304	.	-	.	ID=TetragonulaCarbonaria_004770-T1.exon3;Parent=TetragonulaCarbonaria_004770-T1
R2_1	funannotate	exon	13681422	13681651	.	-	.	ID=TetragonulaCarbonaria_004770-T1.exon4;Parent=TetragonulaCarbonaria_004770-T1
R2_1	funannotate	exon	16049234	16049459	.	+	.	ID=TetragonulaCarbonaria_004951-T1.exon2;Parent=TetragonulaCarbonaria_004951-T1
R2_1	funannotate	exon	13274185	13274798	.	+	.	ID=TetragonulaCarbonaria_004734-T1.exon2;Parent=TetragonulaCarbonaria_004734-T1
R2_1	funannotate	exon	13272279	13272345	.	+	.	ID=TetragonulaCarbonaria_004734-T1.exon1;Parent=TetragonulaCarbonaria_004734-T1
R2_1	funannotate	exon	15350982	15351053	.	+	.	ID=TetragonulaCarbonaria_004912-T1.exon1;Parent=TetragonulaCarbonaria_004912-T1
R2_1	funannotate	exon	15355016	15355213	.	+	.	ID=TetragonulaCarbonaria_004912-T1.exon2;Parent=TetragonulaCarbonaria_004912-T1
R2_1	funannotate	exon	2723592	2723677	.	+	.	ID=TetragonulaCarbonaria_003745-T1.exon1;Parent=TetragonulaCarbonaria_003745-T1
R2_1	funannotate	mRNA	5783837	5784064	.	+	.	ID=TetragonulaCarbonaria_004051-T1;Parent=TetragonulaCarbonaria_004051
R2_1	funannotate	exon	2725824	2726068	.	+	.	ID=TetragonulaCarbonaria_003745-T1.exon2;Parent=TetragonulaCarbonaria_003745-T1
R2_1	funannotate	exon	2728140	2728840	.	+	.	ID=TetragonulaCarbonaria_003745-T1.exon3;Parent=TetragonulaCarbonaria_003745-T1
R2_1	funannotate	CDS	7070486	7070700	.	-	0	ID=TetragonulaCarbonaria_004163-T1.cds;Parent=TetragonulaCarbonaria_004163-T1
R2_1	funannotate	CDS	7068139	7068418	.	-	0	ID=TetragonulaCarbonaria_004163-T1.cds;Parent=TetragonulaCarbonaria_004163-T1
R2_1	funannotate	mRNA	8428931	8430043	.	+	.	ID=TetragonulaCarbonaria_004280-T1;Dbxref=InterPro:IPR017025;Parent=TetragonulaCarbonaria_004280
R2_1	funannotate	mRNA	14268811	14275487	.	+	.	ID=TetragonulaCarbonaria_004832-T1;Parent=TetragonulaCarbonaria_004832
R2_1	funannotate	CDS	6593139	6593259	.	+	0	ID=TetragonulaCarbonaria_004109-T1.cds;Parent=TetragonulaCarbonaria_004109-T1
R2_1	funannotate	CDS	6593859	6593916	.	+	0	ID=TetragonulaCarbonaria_004109-T1.cds;Parent=TetragonulaCarbonaria_004109-T1
R2_1	funannotate	CDS	6595355	6595586	.	+	0	ID=TetragonulaCarbonaria_004109-T1.cds;Parent=TetragonulaCarbonaria_004109-T1
R2_1	funannotate	exon	2972862	2973101	.	+	.	ID=TetragonulaCarbonaria_003781-T1.exon1;Parent=TetragonulaCarbonaria_003781-T1
R2_1	funannotate	exon	2296292	2298297	.	-	.	ID=TetragonulaCarbonaria_003692-T1.exon2;Parent=TetragonulaCarbonaria_003692-T1
R2_1	funannotate	exon	2300782	2300848	.	-	.	ID=TetragonulaCarbonaria_003692-T1.exon1;Parent=TetragonulaCarbonaria_003692-T1
R2_1	funannotate	exon	17270765	17270810	.	+	.	ID=TetragonulaCarbonaria_005054-T1.exon4;Parent=TetragonulaCarbonaria_005054-T1
R2_1	funannotate	exon	17270504	17270661	.	+	.	ID=TetragonulaCarbonaria_005054-T1.exon3;Parent=TetragonulaCarbonaria_005054-T1
R2_1	funannotate	exon	17745263	17745540	.	-	.	ID=TetragonulaCarbonaria_005143-T1.exon5;Parent=TetragonulaCarbonaria_005143-T1
R2_1	funannotate	exon	17745673	17745892	.	-	.	ID=TetragonulaCarbonaria_005143-T1.exon4;Parent=TetragonulaCarbonaria_005143-T1
R2_1	funannotate	exon	17745976	17746314	.	-	.	ID=TetragonulaCarbonaria_005143-T1.exon3;Parent=TetragonulaCarbonaria_005143-T1
R2_1	funannotate	exon	17746460	17746808	.	-	.	ID=TetragonulaCarbonaria_005143-T1.exon2;Parent=TetragonulaCarbonaria_005143-T1
R2_1	funannotate	exon	17746991	17747289	.	-	.	ID=TetragonulaCarbonaria_005143-T1.exon1;Parent=TetragonulaCarbonaria_005143-T1
R2_1	funannotate	exon	17270127	17270320	.	+	.	ID=TetragonulaCarbonaria_005054-T1.exon2;Parent=TetragonulaCarbonaria_005054-T1
R2_1	funannotate	exon	17269568	17270023	.	+	.	ID=TetragonulaCarbonaria_005054-T1.exon1;Parent=TetragonulaCarbonaria_005054-T1
R2_1	funannotate	gene	6550832	6553461	.	+	.	ID=TetragonulaCarbonaria_004108
R2_1	funannotate	gene	6593139	6596006	.	+	.	ID=TetragonulaCarbonaria_004109
R2_1	funannotate	gene	6506574	6510271	.	+	.	ID=TetragonulaCarbonaria_004106
R2_1	funannotate	gene	6532573	6545578	.	-	.	ID=TetragonulaCarbonaria_004107
R2_1	funannotate	gene	6474890	6479335	.	+	.	ID=TetragonulaCarbonaria_004104
R2_1	funannotate	gene	6499575	6500080	.	+	.	ID=TetragonulaCarbonaria_004105
R2_1	funannotate	gene	6461241	6462976	.	-	.	ID=TetragonulaCarbonaria_004102
R2_1	funannotate	gene	6471835	6472328	.	-	.	ID=TetragonulaCarbonaria_004103
R2_1	funannotate	gene	6428649	6438376	.	-	.	ID=TetragonulaCarbonaria_004100
R2_1	funannotate	mRNA	8521738	8524094	.	+	.	ID=TetragonulaCarbonaria_004292-T1;Ontology_term=GO:0004402%2CGO:0006355%2CGO:0016573%2CGO:0072487;Dbxref=InterPro:IPR025995%2CInterPro:IPR040706%2CPFAM:PF01853%2CPFAM:PF11717%2CInterPro:IPR016197%2CInterPro:IPR002717%2CInterPro:IPR037906%2CInterPro:IPR036388%2CInterPro:IPR000953%2CInterPro:IPR016181%2CPFAM:PF17772;Parent=TetragonulaCarbonaria_004292
R2_1	funannotate	gene	6447472	6454775	.	+	.	ID=TetragonulaCarbonaria_004101
R2_1	funannotate	mRNA	14109514	14114120	.	+	.	ID=TetragonulaCarbonaria_004820-T1;Parent=TetragonulaCarbonaria_004820
R2_1	funannotate	CDS	2197060	2197359	.	+	0	ID=TetragonulaCarbonaria_003681-T1.cds;Parent=TetragonulaCarbonaria_003681-T1
R2_1	funannotate	mRNA	14107701	14108377	.	-	.	ID=TetragonulaCarbonaria_004819-T1;Parent=TetragonulaCarbonaria_004819
R2_1	funannotate	mRNA	5579596	5580321	.	+	.	ID=TetragonulaCarbonaria_004038-T1;Parent=TetragonulaCarbonaria_004038
R2_1	funannotate	CDS	10379721	10379921	.	+	0	ID=TetragonulaCarbonaria_004491-T1.cds;Parent=TetragonulaCarbonaria_004491-T1
R2_1	funannotate	mRNA	1975352	1976592	.	+	.	ID=TetragonulaCarbonaria_003663-T1;Parent=TetragonulaCarbonaria_003663
R2_1	funannotate	mRNA	13526135	13527779	.	-	.	ID=TetragonulaCarbonaria_004759-T1;Parent=TetragonulaCarbonaria_004759
R2_1	funannotate	three_prime_UTR	10231373	10231480	.	+	.	ID=TetragonulaCarbonaria_004466-T1.utr3p1;Parent=TetragonulaCarbonaria_004466-T1
R2_1	funannotate	CDS	2949499	2949600	.	-	0	ID=TetragonulaCarbonaria_003778-T1.cds;Parent=TetragonulaCarbonaria_003778-T1
R2_1	funannotate	CDS	2948747	2949040	.	-	0	ID=TetragonulaCarbonaria_003778-T1.cds;Parent=TetragonulaCarbonaria_003778-T1
R2_1	funannotate	exon	12011310	12011434	.	+	.	ID=TetragonulaCarbonaria_004607-T1.exon5;Parent=TetragonulaCarbonaria_004607-T1
R2_1	funannotate	exon	12010812	12011011	.	+	.	ID=TetragonulaCarbonaria_004607-T1.exon4;Parent=TetragonulaCarbonaria_004607-T1
R2_1	funannotate	exon	12010371	12010693	.	+	.	ID=TetragonulaCarbonaria_004607-T1.exon3;Parent=TetragonulaCarbonaria_004607-T1
R2_1	funannotate	exon	12010096	12010293	.	+	.	ID=TetragonulaCarbonaria_004607-T1.exon2;Parent=TetragonulaCarbonaria_004607-T1
R2_1	funannotate	CDS	8520683	8520699	.	-	0	ID=TetragonulaCarbonaria_004291-T1.cds;Parent=TetragonulaCarbonaria_004291-T1
R2_1	funannotate	CDS	8520325	8520534	.	-	0	ID=TetragonulaCarbonaria_004291-T1.cds;Parent=TetragonulaCarbonaria_004291-T1
R2_1	funannotate	CDS	8520057	8520219	.	-	0	ID=TetragonulaCarbonaria_004291-T1.cds;Parent=TetragonulaCarbonaria_004291-T1
R2_1	funannotate	CDS	8519850	8519981	.	-	0	ID=TetragonulaCarbonaria_004291-T1.cds;Parent=TetragonulaCarbonaria_004291-T1
R2_1	funannotate	CDS	8519641	8519775	.	-	0	ID=TetragonulaCarbonaria_004291-T1.cds;Parent=TetragonulaCarbonaria_004291-T1
R2_1	funannotate	CDS	8519334	8519565	.	-	0	ID=TetragonulaCarbonaria_004291-T1.cds;Parent=TetragonulaCarbonaria_004291-T1
R2_1	funannotate	CDS	8519079	8519251	.	-	0	ID=TetragonulaCarbonaria_004291-T1.cds;Parent=TetragonulaCarbonaria_004291-T1
R2_1	funannotate	CDS	11033110	11033388	.	+	0	ID=TetragonulaCarbonaria_004544-T1.cds;Parent=TetragonulaCarbonaria_004544-T1
R2_1	funannotate	CDS	11034001	11034165	.	+	0	ID=TetragonulaCarbonaria_004544-T1.cds;Parent=TetragonulaCarbonaria_004544-T1
R2_1	funannotate	CDS	4269368	4269458	.	-	0	ID=TetragonulaCarbonaria_003913-T1.cds;Parent=TetragonulaCarbonaria_003913-T1
R2_1	funannotate	CDS	4266842	4267147	.	-	0	ID=TetragonulaCarbonaria_003913-T1.cds;Parent=TetragonulaCarbonaria_003913-T1
R2_1	funannotate	CDS	4266180	4266767	.	-	0	ID=TetragonulaCarbonaria_003913-T1.cds;Parent=TetragonulaCarbonaria_003913-T1
R2_1	funannotate	CDS	4265809	4266102	.	-	0	ID=TetragonulaCarbonaria_003913-T1.cds;Parent=TetragonulaCarbonaria_003913-T1
R2_1	funannotate	CDS	4264701	4265708	.	-	0	ID=TetragonulaCarbonaria_003913-T1.cds;Parent=TetragonulaCarbonaria_003913-T1
R2_1	funannotate	CDS	4264377	4264620	.	-	0	ID=TetragonulaCarbonaria_003913-T1.cds;Parent=TetragonulaCarbonaria_003913-T1
R2_1	funannotate	CDS	4263272	4264283	.	-	0	ID=TetragonulaCarbonaria_003913-T1.cds;Parent=TetragonulaCarbonaria_003913-T1
R2_1	funannotate	CDS	4262873	4263160	.	-	0	ID=TetragonulaCarbonaria_003913-T1.cds;Parent=TetragonulaCarbonaria_003913-T1
R2_1	funannotate	CDS	4262213	4262641	.	-	0	ID=TetragonulaCarbonaria_003913-T1.cds;Parent=TetragonulaCarbonaria_003913-T1
R2_1	funannotate	CDS	4262040	4262120	.	-	0	ID=TetragonulaCarbonaria_003913-T1.cds;Parent=TetragonulaCarbonaria_003913-T1
R2_1	funannotate	exon	15361116	15361204	.	-	.	ID=TetragonulaCarbonaria_004914-T1.exon1;Parent=TetragonulaCarbonaria_004914-T1
R2_1	funannotate	exon	15360894	15361019	.	-	.	ID=TetragonulaCarbonaria_004914-T1.exon2;Parent=TetragonulaCarbonaria_004914-T1
R2_1	funannotate	exon	15360464	15360786	.	-	.	ID=TetragonulaCarbonaria_004914-T1.exon3;Parent=TetragonulaCarbonaria_004914-T1
R2_1	funannotate	exon	15360138	15360337	.	-	.	ID=TetragonulaCarbonaria_004914-T1.exon4;Parent=TetragonulaCarbonaria_004914-T1
R2_1	funannotate	exon	15359947	15360048	.	-	.	ID=TetragonulaCarbonaria_004914-T1.exon5;Parent=TetragonulaCarbonaria_004914-T1
R2_1	funannotate	CDS	13326270	13326412	.	+	0	ID=TetragonulaCarbonaria_004739-T1.cds;Parent=TetragonulaCarbonaria_004739-T1
R2_1	funannotate	CDS	13327840	13327964	.	+	0	ID=TetragonulaCarbonaria_004739-T1.cds;Parent=TetragonulaCarbonaria_004739-T1
R2_1	funannotate	CDS	13328048	13328451	.	+	0	ID=TetragonulaCarbonaria_004739-T1.cds;Parent=TetragonulaCarbonaria_004739-T1
R2_1	funannotate	mRNA	1870777	1872731	.	+	.	ID=TetragonulaCarbonaria_003651-T1;Parent=TetragonulaCarbonaria_003651
R2_1	funannotate	exon	12009960	12010001	.	+	.	ID=TetragonulaCarbonaria_004607-T1.exon1;Parent=TetragonulaCarbonaria_004607-T1
R2_1	funannotate	CDS	1944796	1945042	.	-	0	ID=TetragonulaCarbonaria_003660-T1.cds;Parent=TetragonulaCarbonaria_003660-T1
R2_1	funannotate	CDS	1943925	1944103	.	-	0	ID=TetragonulaCarbonaria_003660-T1.cds;Parent=TetragonulaCarbonaria_003660-T1
R2_1	funannotate	exon	8447536	8447882	.	-	.	ID=TetragonulaCarbonaria_004282-T1.exon2;Parent=TetragonulaCarbonaria_004282-T1
R2_1	funannotate	exon	8447989	8448022	.	-	.	ID=TetragonulaCarbonaria_004282-T1.exon1;Parent=TetragonulaCarbonaria_004282-T1
R2_1	funannotate	mRNA	13358922	13398792	.	+	.	ID=TetragonulaCarbonaria_004747-T1;Ontology_term=GO:0007608%2CGO:0016020%2CGO:0004984%2CGO:0005549;Dbxref=InterPro:IPR004117;Parent=TetragonulaCarbonaria_004747
R2_1	funannotate	five_prime_UTR	10061662	10061878	.	-	.	ID=TetragonulaCarbonaria_004448-T1.utr5p1;Parent=TetragonulaCarbonaria_004448-T1
R2_1	funannotate	CDS	10357309	10357625	.	+	0	ID=TetragonulaCarbonaria_004486-T1.cds;Parent=TetragonulaCarbonaria_004486-T1
R2_1	funannotate	CDS	10357967	10358320	.	+	0	ID=TetragonulaCarbonaria_004486-T1.cds;Parent=TetragonulaCarbonaria_004486-T1
R2_1	funannotate	CDS	10359277	10359481	.	+	0	ID=TetragonulaCarbonaria_004486-T1.cds;Parent=TetragonulaCarbonaria_004486-T1
R2_1	funannotate	mRNA	13212644	13214558	.	-	.	ID=TetragonulaCarbonaria_004723-T1;Parent=TetragonulaCarbonaria_004723
R2_1	funannotate	CDS	13909154	13909198	.	-	0	ID=TetragonulaCarbonaria_004800-T1.cds;Parent=TetragonulaCarbonaria_004800-T1
R2_1	funannotate	CDS	13908492	13908777	.	-	0	ID=TetragonulaCarbonaria_004800-T1.cds;Parent=TetragonulaCarbonaria_004800-T1
R2_1	funannotate	CDS	13908047	13908413	.	-	0	ID=TetragonulaCarbonaria_004800-T1.cds;Parent=TetragonulaCarbonaria_004800-T1
R2_1	funannotate	CDS	13907625	13907969	.	-	0	ID=TetragonulaCarbonaria_004800-T1.cds;Parent=TetragonulaCarbonaria_004800-T1
R2_1	funannotate	CDS	13907466	13907557	.	-	0	ID=TetragonulaCarbonaria_004800-T1.cds;Parent=TetragonulaCarbonaria_004800-T1
R2_1	funannotate	CDS	13907072	13907397	.	-	0	ID=TetragonulaCarbonaria_004800-T1.cds;Parent=TetragonulaCarbonaria_004800-T1
R2_1	funannotate	CDS	13906938	13907003	.	-	0	ID=TetragonulaCarbonaria_004800-T1.cds;Parent=TetragonulaCarbonaria_004800-T1
R2_1	funannotate	exon	16874624	16874696	.	+	.	ID=TetragonulaCarbonaria_005018-T1.exon1;Parent=TetragonulaCarbonaria_005018-T1
R2_1	funannotate	mRNA	13781635	13785175	.	-	.	ID=TetragonulaCarbonaria_004784-T1;Dbxref=InterPro:IPR031152%2CInterPro:IPR016201;Parent=TetragonulaCarbonaria_004784
R2_1	funannotate	exon	8869701	8871355	.	+	.	ID=TetragonulaCarbonaria_004337-T1.exon1;Parent=TetragonulaCarbonaria_004337-T1
R2_1	funannotate	CDS	2972862	2973101	.	+	0	ID=TetragonulaCarbonaria_003781-T1.cds;Parent=TetragonulaCarbonaria_003781-T1
R2_1	funannotate	mRNA	13278711	13282485	.	-	.	ID=TetragonulaCarbonaria_004735-T1;Parent=TetragonulaCarbonaria_004735
R2_1	funannotate	CDS	10260371	10260386	.	-	0	ID=TetragonulaCarbonaria_004470-T1.cds;Parent=TetragonulaCarbonaria_004470-T1
R2_1	funannotate	CDS	10260140	10260324	.	-	0	ID=TetragonulaCarbonaria_004470-T1.cds;Parent=TetragonulaCarbonaria_004470-T1
R2_1	funannotate	CDS	10259619	10259903	.	-	0	ID=TetragonulaCarbonaria_004470-T1.cds;Parent=TetragonulaCarbonaria_004470-T1
R2_1	funannotate	CDS	10258973	10259119	.	-	0	ID=TetragonulaCarbonaria_004470-T1.cds;Parent=TetragonulaCarbonaria_004470-T1
R2_1	funannotate	CDS	10255842	10256088	.	-	0	ID=TetragonulaCarbonaria_004470-T1.cds;Parent=TetragonulaCarbonaria_004470-T1
R2_1	funannotate	CDS	10255229	10255602	.	-	0	ID=TetragonulaCarbonaria_004470-T1.cds;Parent=TetragonulaCarbonaria_004470-T1
R2_1	funannotate	CDS	10254947	10255140	.	-	0	ID=TetragonulaCarbonaria_004470-T1.cds;Parent=TetragonulaCarbonaria_004470-T1
R2_1	funannotate	CDS	10254693	10254853	.	-	0	ID=TetragonulaCarbonaria_004470-T1.cds;Parent=TetragonulaCarbonaria_004470-T1
R2_1	funannotate	CDS	10254362	10254606	.	-	0	ID=TetragonulaCarbonaria_004470-T1.cds;Parent=TetragonulaCarbonaria_004470-T1
R2_1	funannotate	CDS	10254069	10254290	.	-	0	ID=TetragonulaCarbonaria_004470-T1.cds;Parent=TetragonulaCarbonaria_004470-T1
R2_1	funannotate	CDS	10253622	10253933	.	-	0	ID=TetragonulaCarbonaria_004470-T1.cds;Parent=TetragonulaCarbonaria_004470-T1
R2_1	funannotate	CDS	10253194	10253307	.	-	0	ID=TetragonulaCarbonaria_004470-T1.cds;Parent=TetragonulaCarbonaria_004470-T1
R2_1	funannotate	mRNA	2251058	2257246	.	+	.	ID=TetragonulaCarbonaria_003687-T1;Ontology_term=GO:0004806%2CGO:0006629;Dbxref=PFAM:PF12697%2CInterPro:IPR029058%2CInterPro:IPR013818%2CInterPro:IPR000734%2CInterPro:IPR033906%2CPFAM:PF00151;Parent=TetragonulaCarbonaria_003687
R2_1	funannotate	mRNA	7320248	7323052	.	-	.	ID=TetragonulaCarbonaria_004196-T1;Dbxref=InterPro:IPR013057%2CPFAM:PF01490;Parent=TetragonulaCarbonaria_004196
R2_1	funannotate	mRNA	13871043	13874855	.	+	.	ID=TetragonulaCarbonaria_004796-T1;Parent=TetragonulaCarbonaria_004796
R2_1	funannotate	exon	2729217	2729373	.	-	.	ID=TetragonulaCarbonaria_003746-T1.exon2;Parent=TetragonulaCarbonaria_003746-T1
R2_1	funannotate	exon	2730232	2730302	.	-	.	ID=TetragonulaCarbonaria_003746-T1.exon1;Parent=TetragonulaCarbonaria_003746-T1
R2_1	funannotate	exon	1463852	1463892	.	+	.	ID=TetragonulaCarbonaria_003619-T1.exon1;Parent=TetragonulaCarbonaria_003619-T1
R2_1	funannotate	exon	1467583	1467922	.	+	.	ID=TetragonulaCarbonaria_003619-T1.exon2;Parent=TetragonulaCarbonaria_003619-T1
R2_1	funannotate	exon	9150297	9150407	.	+	.	ID=TetragonulaCarbonaria_004372-T1.exon1;Parent=TetragonulaCarbonaria_004372-T1
R2_1	funannotate	exon	9150507	9150568	.	+	.	ID=TetragonulaCarbonaria_004372-T1.exon2;Parent=TetragonulaCarbonaria_004372-T1
R2_1	funannotate	exon	9150885	9151241	.	+	.	ID=TetragonulaCarbonaria_004372-T1.exon3;Parent=TetragonulaCarbonaria_004372-T1
R2_1	funannotate	exon	9151779	9152139	.	+	.	ID=TetragonulaCarbonaria_004372-T1.exon4;Parent=TetragonulaCarbonaria_004372-T1
R2_1	funannotate	CDS	17397965	17397978	.	-	0	ID=TetragonulaCarbonaria_005073-T1.cds;Parent=TetragonulaCarbonaria_005073-T1
R2_1	funannotate	CDS	17397309	17397415	.	-	0	ID=TetragonulaCarbonaria_005073-T1.cds;Parent=TetragonulaCarbonaria_005073-T1
R2_1	funannotate	CDS	17397161	17397210	.	-	0	ID=TetragonulaCarbonaria_005073-T1.cds;Parent=TetragonulaCarbonaria_005073-T1
R2_1	funannotate	CDS	17396995	17397072	.	-	0	ID=TetragonulaCarbonaria_005073-T1.cds;Parent=TetragonulaCarbonaria_005073-T1
R2_1	funannotate	CDS	17396784	17396871	.	-	0	ID=TetragonulaCarbonaria_005073-T1.cds;Parent=TetragonulaCarbonaria_005073-T1
R2_1	funannotate	CDS	17396499	17396587	.	-	0	ID=TetragonulaCarbonaria_005073-T1.cds;Parent=TetragonulaCarbonaria_005073-T1
R2_1	funannotate	mRNA	2091058	2093052	.	+	.	ID=TetragonulaCarbonaria_003675-T1;Parent=TetragonulaCarbonaria_003675
R2_1	funannotate	five_prime_UTR	7775467	7775740	.	-	.	ID=TetragonulaCarbonaria_004243-T2.utr5p1;Parent=TetragonulaCarbonaria_004243-T2
R2_1	funannotate	five_prime_UTR	7775338	7775408	.	-	.	ID=TetragonulaCarbonaria_004243-T2.utr5p2;Parent=TetragonulaCarbonaria_004243-T2
R2_1	funannotate	exon	2291696	2291780	.	+	.	ID=TetragonulaCarbonaria_003691-T1.exon2;Parent=TetragonulaCarbonaria_003691-T1
R2_1	funannotate	exon	2290374	2290665	.	+	.	ID=TetragonulaCarbonaria_003691-T1.exon1;Parent=TetragonulaCarbonaria_003691-T1
R2_1	funannotate	mRNA	2448492	2449388	.	-	.	ID=TetragonulaCarbonaria_003711-T1;Parent=TetragonulaCarbonaria_003711
R2_1	funannotate	mRNA	7215163	7217674	.	+	.	ID=TetragonulaCarbonaria_004184-T1;Ontology_term=GO:0022857%2CGO:0055085%2CGO:0016021;Dbxref=PFAM:PF00083%2CInterPro:IPR020846%2CInterPro:IPR005828%2CInterPro:IPR036259%2CPFAM:PF07690;Parent=TetragonulaCarbonaria_004184
R2_1	funannotate	five_prime_UTR	3404549	3404647	.	+	.	ID=TetragonulaCarbonaria_003835-T1.utr5p1;Parent=TetragonulaCarbonaria_003835-T1
R2_1	funannotate	five_prime_UTR	3405021	3405056	.	+	.	ID=TetragonulaCarbonaria_003835-T1.utr5p3;Parent=TetragonulaCarbonaria_003835-T1
R2_1	funannotate	five_prime_UTR	3404755	3404948	.	+	.	ID=TetragonulaCarbonaria_003835-T1.utr5p2;Parent=TetragonulaCarbonaria_003835-T1
R2_1	funannotate	CDS	15373028	15373109	.	+	0	ID=TetragonulaCarbonaria_004918-T1.cds;Parent=TetragonulaCarbonaria_004918-T1
R2_1	funannotate	CDS	15373841	15374065	.	+	0	ID=TetragonulaCarbonaria_004918-T1.cds;Parent=TetragonulaCarbonaria_004918-T1
R2_1	funannotate	CDS	15376904	15376923	.	+	0	ID=TetragonulaCarbonaria_004918-T1.cds;Parent=TetragonulaCarbonaria_004918-T1
R2_1	funannotate	mRNA	7139688	7141517	.	+	.	ID=TetragonulaCarbonaria_004172-T1;Ontology_term=GO:0003735%2CGO:0005840%2CGO:0006412;Dbxref=InterPro:IPR001593%2CInterPro:IPR027500%2CPFAM:PF01015;Parent=TetragonulaCarbonaria_004172
R2_1	funannotate	CDS	13214391	13214558	.	-	0	ID=TetragonulaCarbonaria_004723-T1.cds;Parent=TetragonulaCarbonaria_004723-T1
R2_1	funannotate	CDS	13213203	13213619	.	-	0	ID=TetragonulaCarbonaria_004723-T1.cds;Parent=TetragonulaCarbonaria_004723-T1
R2_1	funannotate	CDS	13212886	13213153	.	-	0	ID=TetragonulaCarbonaria_004723-T1.cds;Parent=TetragonulaCarbonaria_004723-T1
R2_1	funannotate	CDS	13212644	13212801	.	-	0	ID=TetragonulaCarbonaria_004723-T1.cds;Parent=TetragonulaCarbonaria_004723-T1
R2_1	funannotate	CDS	4704810	4704955	.	-	0	ID=TetragonulaCarbonaria_003957-T1.cds;Parent=TetragonulaCarbonaria_003957-T1
R2_1	funannotate	CDS	4702689	4703142	.	-	0	ID=TetragonulaCarbonaria_003957-T1.cds;Parent=TetragonulaCarbonaria_003957-T1
R2_1	funannotate	mRNA	8661708	8665857	.	+	.	ID=TetragonulaCarbonaria_004326-T1;Ontology_term=GO:0016021;Dbxref=PFAM:PF03083%2CInterPro:IPR004316;Parent=TetragonulaCarbonaria_004326
R2_1	funannotate	mRNA	1434824	1436293	.	+	.	ID=TetragonulaCarbonaria_003614-T1;Ontology_term=GO:0043666;Dbxref=PFAM:PF04176%2CInterPro:IPR007303;Parent=TetragonulaCarbonaria_003614
R2_1	funannotate	mRNA	2546465	2551820	.	+	.	ID=TetragonulaCarbonaria_003723-T1;Parent=TetragonulaCarbonaria_003723
R2_1	funannotate	mRNA	8616227	8617403	.	-	.	ID=TetragonulaCarbonaria_004314-T1;Dbxref=InterPro:IPR019399%2CInterPro:IPR016024%2CPFAM:PF10274;Parent=TetragonulaCarbonaria_004314
R2_1	funannotate	exon	2420425	2420514	.	+	.	ID=TetragonulaCarbonaria_003706-T1.exon3;Parent=TetragonulaCarbonaria_003706-T1
R2_1	funannotate	exon	2420661	2420756	.	+	.	ID=TetragonulaCarbonaria_003706-T1.exon4;Parent=TetragonulaCarbonaria_003706-T1
R2_1	funannotate	mRNA	13104928	13107301	.	+	.	ID=TetragonulaCarbonaria_004711-T1;Parent=TetragonulaCarbonaria_004711
R2_1	funannotate	five_prime_UTR	15724647	15724781	.	+	.	ID=TetragonulaCarbonaria_004935-T1.utr5p1;Parent=TetragonulaCarbonaria_004935-T1
R2_1	funannotate	CDS	9991104	9991399	.	-	0	ID=TetragonulaCarbonaria_004439-T1.cds;Parent=TetragonulaCarbonaria_004439-T1
R2_1	funannotate	CDS	9990810	9990983	.	-	0	ID=TetragonulaCarbonaria_004439-T1.cds;Parent=TetragonulaCarbonaria_004439-T1
R2_1	funannotate	CDS	9990184	9990325	.	-	0	ID=TetragonulaCarbonaria_004439-T1.cds;Parent=TetragonulaCarbonaria_004439-T1
R2_1	funannotate	mRNA	1545438	1552720	.	-	.	ID=TetragonulaCarbonaria_003626-T1;Ontology_term=GO:0003777%2CGO:0008017%2CGO:0005524%2CGO:0007018;Dbxref=PFAM:PF16796%2CInterPro:IPR001752%2CInterPro:IPR036961%2CInterPro:IPR027640%2CPFAM:PF00225%2CInterPro:IPR027417;Parent=TetragonulaCarbonaria_003626
R2_1	funannotate	CDS	11846825	11846900	.	-	0	ID=TetragonulaCarbonaria_004591-T1.cds;Parent=TetragonulaCarbonaria_004591-T1
R2_1	funannotate	CDS	11845395	11845514	.	-	0	ID=TetragonulaCarbonaria_004591-T1.cds;Parent=TetragonulaCarbonaria_004591-T1
R2_1	funannotate	CDS	11845172	11845297	.	-	0	ID=TetragonulaCarbonaria_004591-T1.cds;Parent=TetragonulaCarbonaria_004591-T1
R2_1	funannotate	CDS	11844616	11844825	.	-	0	ID=TetragonulaCarbonaria_004591-T1.cds;Parent=TetragonulaCarbonaria_004591-T1
R2_1	funannotate	CDS	11843999	11844107	.	-	0	ID=TetragonulaCarbonaria_004591-T1.cds;Parent=TetragonulaCarbonaria_004591-T1
R2_1	funannotate	CDS	11840956	11841039	.	-	0	ID=TetragonulaCarbonaria_004591-T1.cds;Parent=TetragonulaCarbonaria_004591-T1
R2_1	funannotate	CDS	11840495	11840590	.	-	0	ID=TetragonulaCarbonaria_004591-T1.cds;Parent=TetragonulaCarbonaria_004591-T1
R2_1	funannotate	CDS	11839961	11840085	.	-	0	ID=TetragonulaCarbonaria_004591-T1.cds;Parent=TetragonulaCarbonaria_004591-T1
R2_1	funannotate	CDS	11838540	11838802	.	-	0	ID=TetragonulaCarbonaria_004591-T1.cds;Parent=TetragonulaCarbonaria_004591-T1
R2_1	funannotate	exon	2433241	2433593	.	-	.	ID=TetragonulaCarbonaria_003709-T1.exon2;Parent=TetragonulaCarbonaria_003709-T1
R2_1	funannotate	CDS	4503811	4503831	.	-	0	ID=TetragonulaCarbonaria_003929-T1.cds;Parent=TetragonulaCarbonaria_003929-T1
R2_1	funannotate	CDS	4502252	4502513	.	-	0	ID=TetragonulaCarbonaria_003929-T1.cds;Parent=TetragonulaCarbonaria_003929-T1
R2_1	funannotate	CDS	4486387	4486688	.	-	0	ID=TetragonulaCarbonaria_003929-T1.cds;Parent=TetragonulaCarbonaria_003929-T1
R2_1	funannotate	exon	2434119	2434746	.	-	.	ID=TetragonulaCarbonaria_003709-T1.exon1;Parent=TetragonulaCarbonaria_003709-T1
R2_1	funannotate	CDS	12123781	12124024	.	+	0	ID=TetragonulaCarbonaria_004618-T1.cds;Parent=TetragonulaCarbonaria_004618-T1
R2_1	funannotate	CDS	12124118	12124227	.	+	0	ID=TetragonulaCarbonaria_004618-T1.cds;Parent=TetragonulaCarbonaria_004618-T1
R2_1	funannotate	mRNA	1702713	1704046	.	+	.	ID=TetragonulaCarbonaria_003638-T1;Ontology_term=GO:0005515;Dbxref=PFAM:PF14580%2CInterPro:IPR032675%2CInterPro:IPR001611;Parent=TetragonulaCarbonaria_003638
R2_1	funannotate	CDS	3198495	3198502	.	+	0	ID=TetragonulaCarbonaria_003808-T1.cds;Parent=TetragonulaCarbonaria_003808-T1
R2_1	funannotate	CDS	3198578	3198686	.	+	0	ID=TetragonulaCarbonaria_003808-T1.cds;Parent=TetragonulaCarbonaria_003808-T1
R2_1	funannotate	CDS	3201605	3202147	.	+	0	ID=TetragonulaCarbonaria_003808-T1.cds;Parent=TetragonulaCarbonaria_003808-T1
R2_1	funannotate	mRNA	7004137	7005362	.	+	.	ID=TetragonulaCarbonaria_004159-T1;Parent=TetragonulaCarbonaria_004159
R2_1	funannotate	mRNA	8561955	8562176	.	+	.	ID=TetragonulaCarbonaria_004302-T1;Parent=TetragonulaCarbonaria_004302
R2_1	funannotate	exon	6447472	6447885	.	+	.	ID=TetragonulaCarbonaria_004101-T1.exon1;Parent=TetragonulaCarbonaria_004101-T1
R2_1	funannotate	exon	6454067	6454226	.	+	.	ID=TetragonulaCarbonaria_004101-T1.exon2;Parent=TetragonulaCarbonaria_004101-T1
R2_1	funannotate	exon	6454690	6454775	.	+	.	ID=TetragonulaCarbonaria_004101-T1.exon5;Parent=TetragonulaCarbonaria_004101-T1
R2_1	funannotate	exon	6454280	6454389	.	+	.	ID=TetragonulaCarbonaria_004101-T1.exon3;Parent=TetragonulaCarbonaria_004101-T1
R2_1	funannotate	exon	6454466	6454598	.	+	.	ID=TetragonulaCarbonaria_004101-T1.exon4;Parent=TetragonulaCarbonaria_004101-T1
R2_1	funannotate	exon	8466116	8466212	.	-	.	ID=TetragonulaCarbonaria_004285-T1.exon3;Parent=TetragonulaCarbonaria_004285-T1
R2_1	funannotate	exon	9184705	9185028	.	-	.	ID=TetragonulaCarbonaria_004374-T1.exon8;Parent=TetragonulaCarbonaria_004374-T1
R2_1	funannotate	three_prime_UTR	12024151	12024298	.	-	.	ID=TetragonulaCarbonaria_004611-T1.utr3p1;Parent=TetragonulaCarbonaria_004611-T1
R2_1	funannotate	exon	8466291	8466414	.	-	.	ID=TetragonulaCarbonaria_004285-T1.exon2;Parent=TetragonulaCarbonaria_004285-T1
R2_1	funannotate	exon	9185127	9185430	.	-	.	ID=TetragonulaCarbonaria_004374-T1.exon7;Parent=TetragonulaCarbonaria_004374-T1
R2_1	funannotate	exon	8466637	8466782	.	-	.	ID=TetragonulaCarbonaria_004285-T1.exon1;Parent=TetragonulaCarbonaria_004285-T1
R2_1	funannotate	exon	9185503	9185789	.	-	.	ID=TetragonulaCarbonaria_004374-T1.exon6;Parent=TetragonulaCarbonaria_004374-T1
R2_1	funannotate	exon	9185846	9187122	.	-	.	ID=TetragonulaCarbonaria_004374-T1.exon5;Parent=TetragonulaCarbonaria_004374-T1
R2_1	funannotate	exon	9183864	9184236	.	-	.	ID=TetragonulaCarbonaria_004374-T1.exon9;Parent=TetragonulaCarbonaria_004374-T1
R2_1	funannotate	exon	11141791	11141900	.	-	.	ID=TetragonulaCarbonaria_004552-T1.exon7;Parent=TetragonulaCarbonaria_004552-T1
R2_1	funannotate	exon	13711021	13711181	.	+	.	ID=TetragonulaCarbonaria_004771-T1.exon7;Parent=TetragonulaCarbonaria_004771-T1
R2_1	funannotate	exon	17271700	17271786	.	+	.	ID=TetragonulaCarbonaria_005055-T1.exon1;Parent=TetragonulaCarbonaria_005055-T1
R2_1	funannotate	exon	13710707	13710839	.	+	.	ID=TetragonulaCarbonaria_004771-T1.exon6;Parent=TetragonulaCarbonaria_004771-T1
R2_1	funannotate	exon	13711568	13711861	.	+	.	ID=TetragonulaCarbonaria_004771-T1.exon9;Parent=TetragonulaCarbonaria_004771-T1
R2_1	funannotate	exon	13711365	13711488	.	+	.	ID=TetragonulaCarbonaria_004771-T1.exon8;Parent=TetragonulaCarbonaria_004771-T1
R2_1	funannotate	exon	17271864	17273111	.	+	.	ID=TetragonulaCarbonaria_005055-T1.exon2;Parent=TetragonulaCarbonaria_005055-T1
R2_1	funannotate	exon	11174147	11174173	.	-	.	ID=TetragonulaCarbonaria_004552-T1.exon1;Parent=TetragonulaCarbonaria_004552-T1
R2_1	funannotate	exon	13707975	13708214	.	+	.	ID=TetragonulaCarbonaria_004771-T1.exon3;Parent=TetragonulaCarbonaria_004771-T1
R2_1	funannotate	exon	11171655	11171862	.	-	.	ID=TetragonulaCarbonaria_004552-T1.exon2;Parent=TetragonulaCarbonaria_004552-T1
R2_1	funannotate	exon	13705669	13705807	.	+	.	ID=TetragonulaCarbonaria_004771-T1.exon2;Parent=TetragonulaCarbonaria_004771-T1
R2_1	funannotate	exon	13710437	13710571	.	+	.	ID=TetragonulaCarbonaria_004771-T1.exon5;Parent=TetragonulaCarbonaria_004771-T1
R2_1	funannotate	exon	13710185	13710369	.	+	.	ID=TetragonulaCarbonaria_004771-T1.exon4;Parent=TetragonulaCarbonaria_004771-T1
R2_1	funannotate	exon	11156535	11156672	.	-	.	ID=TetragonulaCarbonaria_004552-T1.exon5;Parent=TetragonulaCarbonaria_004552-T1
R2_1	funannotate	exon	12748632	12748762	.	-	.	ID=TetragonulaCarbonaria_004682-T1.exon2;Parent=TetragonulaCarbonaria_004682-T1
R2_1	funannotate	exon	11142122	11142187	.	-	.	ID=TetragonulaCarbonaria_004552-T1.exon6;Parent=TetragonulaCarbonaria_004552-T1
R2_1	funannotate	exon	12749381	12749427	.	-	.	ID=TetragonulaCarbonaria_004682-T1.exon1;Parent=TetragonulaCarbonaria_004682-T1
R2_1	funannotate	exon	2418955	2419168	.	+	.	ID=TetragonulaCarbonaria_003706-T1.exon1;Parent=TetragonulaCarbonaria_003706-T1
R2_1	funannotate	exon	11169532	11169690	.	-	.	ID=TetragonulaCarbonaria_004552-T1.exon3;Parent=TetragonulaCarbonaria_004552-T1
R2_1	funannotate	exon	12744324	12744666	.	-	.	ID=TetragonulaCarbonaria_004682-T1.exon4;Parent=TetragonulaCarbonaria_004682-T1
R2_1	funannotate	exon	13698272	13698358	.	+	.	ID=TetragonulaCarbonaria_004771-T1.exon1;Parent=TetragonulaCarbonaria_004771-T1
R2_1	funannotate	exon	2419520	2419656	.	+	.	ID=TetragonulaCarbonaria_003706-T1.exon2;Parent=TetragonulaCarbonaria_003706-T1
R2_1	funannotate	exon	11156778	11156906	.	-	.	ID=TetragonulaCarbonaria_004552-T1.exon4;Parent=TetragonulaCarbonaria_004552-T1
R2_1	funannotate	exon	12747183	12748336	.	-	.	ID=TetragonulaCarbonaria_004682-T1.exon3;Parent=TetragonulaCarbonaria_004682-T1
R2_1	funannotate	exon	8464433	8464564	.	-	.	ID=TetragonulaCarbonaria_004285-T1.exon8;Parent=TetragonulaCarbonaria_004285-T1
R2_1	funannotate	exon	8464638	8464728	.	-	.	ID=TetragonulaCarbonaria_004285-T1.exon7;Parent=TetragonulaCarbonaria_004285-T1
R2_1	funannotate	exon	9187216	9188121	.	-	.	ID=TetragonulaCarbonaria_004374-T1.exon4;Parent=TetragonulaCarbonaria_004374-T1
R2_1	funannotate	exon	8464805	8465023	.	-	.	ID=TetragonulaCarbonaria_004285-T1.exon6;Parent=TetragonulaCarbonaria_004285-T1
R2_1	funannotate	exon	9188195	9188514	.	-	.	ID=TetragonulaCarbonaria_004374-T1.exon3;Parent=TetragonulaCarbonaria_004374-T1
R2_1	funannotate	exon	8465297	8465566	.	-	.	ID=TetragonulaCarbonaria_004285-T1.exon5;Parent=TetragonulaCarbonaria_004285-T1
R2_1	funannotate	exon	9188602	9188745	.	-	.	ID=TetragonulaCarbonaria_004374-T1.exon2;Parent=TetragonulaCarbonaria_004374-T1
R2_1	funannotate	exon	8465662	8466031	.	-	.	ID=TetragonulaCarbonaria_004285-T1.exon4;Parent=TetragonulaCarbonaria_004285-T1
R2_1	funannotate	exon	9188850	9189102	.	-	.	ID=TetragonulaCarbonaria_004374-T1.exon1;Parent=TetragonulaCarbonaria_004374-T1
R2_1	funannotate	exon	15343468	15343628	.	+	.	ID=TetragonulaCarbonaria_004911-T1.exon2;Parent=TetragonulaCarbonaria_004911-T1
R2_1	funannotate	exon	15344368	15344529	.	+	.	ID=TetragonulaCarbonaria_004911-T1.exon3;Parent=TetragonulaCarbonaria_004911-T1
R2_1	funannotate	exon	15345328	15345536	.	+	.	ID=TetragonulaCarbonaria_004911-T1.exon4;Parent=TetragonulaCarbonaria_004911-T1
R2_1	funannotate	exon	15345611	15346837	.	+	.	ID=TetragonulaCarbonaria_004911-T1.exon5;Parent=TetragonulaCarbonaria_004911-T1
R2_1	funannotate	exon	14153151	14153520	.	+	.	ID=TetragonulaCarbonaria_004822-T1.exon2;Parent=TetragonulaCarbonaria_004822-T1
R2_1	funannotate	exon	14152084	14152262	.	+	.	ID=TetragonulaCarbonaria_004822-T1.exon1;Parent=TetragonulaCarbonaria_004822-T1
R2_1	funannotate	exon	14161244	14161542	.	+	.	ID=TetragonulaCarbonaria_004822-T1.exon3;Parent=TetragonulaCarbonaria_004822-T1
R2_1	funannotate	exon	15343359	15343378	.	+	.	ID=TetragonulaCarbonaria_004911-T1.exon1;Parent=TetragonulaCarbonaria_004911-T1
R2_1	funannotate	exon	17289843	17290211	.	+	.	ID=TetragonulaCarbonaria_005058-T2.exon1;Parent=TetragonulaCarbonaria_005058-T2
R2_1	funannotate	exon	15346931	15347023	.	+	.	ID=TetragonulaCarbonaria_004911-T1.exon6;Parent=TetragonulaCarbonaria_004911-T1
R2_1	funannotate	exon	17291212	17291496	.	+	.	ID=TetragonulaCarbonaria_005058-T2.exon5;Parent=TetragonulaCarbonaria_005058-T2
R2_1	funannotate	exon	15347118	15347259	.	+	.	ID=TetragonulaCarbonaria_004911-T1.exon7;Parent=TetragonulaCarbonaria_004911-T1
R2_1	funannotate	exon	17290928	17291145	.	+	.	ID=TetragonulaCarbonaria_005058-T2.exon4;Parent=TetragonulaCarbonaria_005058-T2
R2_1	funannotate	mRNA	7018837	7020672	.	+	.	ID=TetragonulaCarbonaria_004160-T1;Parent=TetragonulaCarbonaria_004160
R2_1	funannotate	exon	15347331	15347436	.	+	.	ID=TetragonulaCarbonaria_004911-T1.exon8;Parent=TetragonulaCarbonaria_004911-T1
R2_1	funannotate	exon	17290616	17290848	.	+	.	ID=TetragonulaCarbonaria_005058-T2.exon3;Parent=TetragonulaCarbonaria_005058-T2
R2_1	funannotate	exon	15347549	15347639	.	+	.	ID=TetragonulaCarbonaria_004911-T1.exon9;Parent=TetragonulaCarbonaria_004911-T1
R2_1	funannotate	exon	17290304	17290534	.	+	.	ID=TetragonulaCarbonaria_005058-T2.exon2;Parent=TetragonulaCarbonaria_005058-T2
R2_1	funannotate	five_prime_UTR	7497401	7497699	.	+	.	ID=TetragonulaCarbonaria_004223-T1.utr5p1;Parent=TetragonulaCarbonaria_004223-T1
R2_1	funannotate	exon	17292038	17292344	.	+	.	ID=TetragonulaCarbonaria_005058-T2.exon7;Parent=TetragonulaCarbonaria_005058-T2
R2_1	funannotate	five_prime_UTR	7499863	7500189	.	+	.	ID=TetragonulaCarbonaria_004223-T1.utr5p2;Parent=TetragonulaCarbonaria_004223-T1
R2_1	funannotate	exon	17291564	17291823	.	+	.	ID=TetragonulaCarbonaria_005058-T2.exon6;Parent=TetragonulaCarbonaria_005058-T2
R2_1	funannotate	exon	17594016	17597489	.	+	.	ID=TetragonulaCarbonaria_005106-T1.exon1;Parent=TetragonulaCarbonaria_005106-T1
R2_1	funannotate	exon	12465700	12465899	.	+	.	ID=TetragonulaCarbonaria_004644-T1.exon3;Parent=TetragonulaCarbonaria_004644-T1
R2_1	funannotate	exon	12465983	12466089	.	+	.	ID=TetragonulaCarbonaria_004644-T1.exon4;Parent=TetragonulaCarbonaria_004644-T1
R2_1	funannotate	exon	12464995	12465068	.	+	.	ID=TetragonulaCarbonaria_004644-T1.exon1;Parent=TetragonulaCarbonaria_004644-T1
R2_1	funannotate	exon	12465380	12465613	.	+	.	ID=TetragonulaCarbonaria_004644-T1.exon2;Parent=TetragonulaCarbonaria_004644-T1
R2_1	funannotate	exon	7381871	7382215	.	+	.	ID=TetragonulaCarbonaria_004208-T1.exon3;Parent=TetragonulaCarbonaria_004208-T1
R2_1	funannotate	CDS	13668194	13668401	.	-	0	ID=TetragonulaCarbonaria_004767-T1.cds;Parent=TetragonulaCarbonaria_004767-T1
R2_1	funannotate	CDS	13667602	13667732	.	-	0	ID=TetragonulaCarbonaria_004767-T1.cds;Parent=TetragonulaCarbonaria_004767-T1
R2_1	funannotate	CDS	13667274	13667479	.	-	0	ID=TetragonulaCarbonaria_004767-T1.cds;Parent=TetragonulaCarbonaria_004767-T1
R2_1	funannotate	CDS	13666628	13666810	.	-	0	ID=TetragonulaCarbonaria_004767-T1.cds;Parent=TetragonulaCarbonaria_004767-T1
R2_1	funannotate	CDS	13666212	13666476	.	-	0	ID=TetragonulaCarbonaria_004767-T1.cds;Parent=TetragonulaCarbonaria_004767-T1
R2_1	funannotate	exon	7380980	7381101	.	+	.	ID=TetragonulaCarbonaria_004208-T1.exon1;Parent=TetragonulaCarbonaria_004208-T1
R2_1	funannotate	exon	7381207	7381774	.	+	.	ID=TetragonulaCarbonaria_004208-T1.exon2;Parent=TetragonulaCarbonaria_004208-T1
R2_1	funannotate	mRNA	2903397	2903707	.	-	.	ID=TetragonulaCarbonaria_003772-T1;Parent=TetragonulaCarbonaria_003772
R2_1	funannotate	mRNA	6771954	6773440	.	-	.	ID=TetragonulaCarbonaria_004123-T1;Dbxref=InterPro:IPR022065;Parent=TetragonulaCarbonaria_004123
R2_1	funannotate	CDS	16940628	16940813	.	+	0	ID=TetragonulaCarbonaria_005026-T1.cds;Parent=TetragonulaCarbonaria_005026-T1
R2_1	funannotate	CDS	16941483	16941779	.	+	0	ID=TetragonulaCarbonaria_005026-T1.cds;Parent=TetragonulaCarbonaria_005026-T1
R2_1	funannotate	exon	2306019	2306179	.	+	.	ID=TetragonulaCarbonaria_003694-T1.exon3;Parent=TetragonulaCarbonaria_003694-T1
R2_1	funannotate	exon	2306301	2306502	.	+	.	ID=TetragonulaCarbonaria_003694-T1.exon4;Parent=TetragonulaCarbonaria_003694-T1
R2_1	funannotate	exon	2304956	2305169	.	+	.	ID=TetragonulaCarbonaria_003694-T1.exon1;Parent=TetragonulaCarbonaria_003694-T1
R2_1	funannotate	exon	2305743	2305924	.	+	.	ID=TetragonulaCarbonaria_003694-T1.exon2;Parent=TetragonulaCarbonaria_003694-T1
R2_1	funannotate	exon	8806962	8807153	.	-	.	ID=TetragonulaCarbonaria_004334-T1.exon1;Parent=TetragonulaCarbonaria_004334-T1
R2_1	funannotate	exon	8798958	8799227	.	-	.	ID=TetragonulaCarbonaria_004334-T1.exon2;Parent=TetragonulaCarbonaria_004334-T1
R2_1	funannotate	CDS	1581891	1581948	.	-	0	ID=TetragonulaCarbonaria_003632-T1.cds;Parent=TetragonulaCarbonaria_003632-T1
R2_1	funannotate	CDS	1578463	1578653	.	-	0	ID=TetragonulaCarbonaria_003632-T1.cds;Parent=TetragonulaCarbonaria_003632-T1
R2_1	funannotate	CDS	1577692	1577772	.	-	0	ID=TetragonulaCarbonaria_003632-T1.cds;Parent=TetragonulaCarbonaria_003632-T1
R2_1	funannotate	CDS	1576510	1576593	.	-	0	ID=TetragonulaCarbonaria_003632-T1.cds;Parent=TetragonulaCarbonaria_003632-T1
R2_1	funannotate	CDS	1575459	1575515	.	-	0	ID=TetragonulaCarbonaria_003632-T1.cds;Parent=TetragonulaCarbonaria_003632-T1
R2_1	funannotate	CDS	1575264	1575369	.	-	0	ID=TetragonulaCarbonaria_003632-T1.cds;Parent=TetragonulaCarbonaria_003632-T1
R2_1	funannotate	CDS	1574699	1575171	.	-	0	ID=TetragonulaCarbonaria_003632-T1.cds;Parent=TetragonulaCarbonaria_003632-T1
R2_1	funannotate	exon	1398152	1398451	.	+	.	ID=TetragonulaCarbonaria_003606-T1.exon10;Parent=TetragonulaCarbonaria_003606-T1
R2_1	funannotate	exon	1399220	1399348	.	+	.	ID=TetragonulaCarbonaria_003606-T1.exon12;Parent=TetragonulaCarbonaria_003606-T1
R2_1	funannotate	mRNA	6831111	6833205	.	-	.	ID=TetragonulaCarbonaria_004135-T1;Parent=TetragonulaCarbonaria_004135
R2_1	funannotate	exon	1398752	1398910	.	+	.	ID=TetragonulaCarbonaria_003606-T1.exon11;Parent=TetragonulaCarbonaria_003606-T1
R2_1	funannotate	exon	12930076	12930207	.	+	.	ID=TetragonulaCarbonaria_004699-T1.exon1;Parent=TetragonulaCarbonaria_004699-T1
R2_1	funannotate	exon	16216724	16216902	.	+	.	ID=TetragonulaCarbonaria_004969-T1.exon2;Parent=TetragonulaCarbonaria_004969-T1
R2_1	funannotate	exon	12933156	12933309	.	+	.	ID=TetragonulaCarbonaria_004699-T1.exon2;Parent=TetragonulaCarbonaria_004699-T1
R2_1	funannotate	exon	16216448	16216511	.	+	.	ID=TetragonulaCarbonaria_004969-T1.exon1;Parent=TetragonulaCarbonaria_004969-T1
R2_1	funannotate	exon	12933427	12933887	.	+	.	ID=TetragonulaCarbonaria_004699-T1.exon3;Parent=TetragonulaCarbonaria_004699-T1
R2_1	funannotate	three_prime_UTR	3453340	3453513	.	+	.	ID=TetragonulaCarbonaria_003840-T1.utr3p1;Parent=TetragonulaCarbonaria_003840-T1
R2_1	funannotate	CDS	8641022	8642152	.	+	0	ID=TetragonulaCarbonaria_004321-T1.cds;Parent=TetragonulaCarbonaria_004321-T1
R2_1	funannotate	CDS	818295	818453	.	+	0	ID=TetragonulaCarbonaria_003555-T1.cds;Parent=TetragonulaCarbonaria_003555-T1
R2_1	funannotate	CDS	819488	819589	.	+	0	ID=TetragonulaCarbonaria_003555-T1.cds;Parent=TetragonulaCarbonaria_003555-T1
R2_1	funannotate	mRNA	6645783	6647179	.	-	.	ID=TetragonulaCarbonaria_004111-T1;Parent=TetragonulaCarbonaria_004111
R2_1	funannotate	CDS	15266534	15266597	.	-	0	ID=TetragonulaCarbonaria_004902-T1.cds;Parent=TetragonulaCarbonaria_004902-T1
R2_1	funannotate	CDS	15266332	15266406	.	-	0	ID=TetragonulaCarbonaria_004902-T1.cds;Parent=TetragonulaCarbonaria_004902-T1
R2_1	funannotate	CDS	15264345	15264608	.	-	0	ID=TetragonulaCarbonaria_004902-T1.cds;Parent=TetragonulaCarbonaria_004902-T1
R2_1	funannotate	CDS	15264054	15264256	.	-	0	ID=TetragonulaCarbonaria_004902-T1.cds;Parent=TetragonulaCarbonaria_004902-T1
R2_1	funannotate	CDS	15263421	15263628	.	-	0	ID=TetragonulaCarbonaria_004902-T1.cds;Parent=TetragonulaCarbonaria_004902-T1
R2_1	funannotate	CDS	15261084	15261419	.	-	0	ID=TetragonulaCarbonaria_004902-T1.cds;Parent=TetragonulaCarbonaria_004902-T1
R2_1	funannotate	CDS	15260432	15260661	.	-	0	ID=TetragonulaCarbonaria_004902-T1.cds;Parent=TetragonulaCarbonaria_004902-T1
R2_1	funannotate	mRNA	2814481	2818743	.	-	.	ID=TetragonulaCarbonaria_003759-T1;Parent=TetragonulaCarbonaria_003759
R2_1	funannotate	exon	34045	34061	.	-	.	ID=TetragonulaCarbonaria_003510-T1.exon1;Parent=TetragonulaCarbonaria_003510-T1
R2_1	funannotate	exon	33764	33977	.	-	.	ID=TetragonulaCarbonaria_003510-T1.exon2;Parent=TetragonulaCarbonaria_003510-T1
R2_1	funannotate	exon	2713860	2714211	.	-	.	ID=TetragonulaCarbonaria_003743-T1.exon2;Parent=TetragonulaCarbonaria_003743-T1
R2_1	funannotate	exon	2716702	2716877	.	-	.	ID=TetragonulaCarbonaria_003743-T1.exon1;Parent=TetragonulaCarbonaria_003743-T1
R2_1	funannotate	exon	10645241	10645367	.	-	.	ID=TetragonulaCarbonaria_004515-T1.exon1;Parent=TetragonulaCarbonaria_004515-T1
R2_1	funannotate	mRNA	6921099	6922362	.	-	.	ID=TetragonulaCarbonaria_004147-T1;Ontology_term=GO:0016491%2CGO:0055114;Dbxref=InterPro:IPR008333%2CInterPro:IPR039261%2CInterPro:IPR019180%2CInterPro:IPR001834%2CPFAM:PF00175%2CInterPro:IPR017927%2CPFAM:PF09791%2CPFAM:PF00970%2CInterPro:IPR001433%2CInterPro:IPR017938;Parent=TetragonulaCarbonaria_004147
R2_1	funannotate	CDS	14369654	14372971	.	-	0	ID=TetragonulaCarbonaria_004844-T1.cds;Parent=TetragonulaCarbonaria_004844-T1
R2_1	funannotate	exon	10644767	10644888	.	-	.	ID=TetragonulaCarbonaria_004515-T1.exon2;Parent=TetragonulaCarbonaria_004515-T1
R2_1	funannotate	exon	4761408	4761661	.	-	.	ID=TetragonulaCarbonaria_003964-T1.exon2;Parent=TetragonulaCarbonaria_003964-T1
R2_1	funannotate	exon	4761737	4761996	.	-	.	ID=TetragonulaCarbonaria_003964-T1.exon1;Parent=TetragonulaCarbonaria_003964-T1
R2_1	funannotate	exon	4760565	4760633	.	-	.	ID=TetragonulaCarbonaria_003964-T1.exon4;Parent=TetragonulaCarbonaria_003964-T1
R2_1	funannotate	exon	4761012	4761196	.	-	.	ID=TetragonulaCarbonaria_003964-T1.exon3;Parent=TetragonulaCarbonaria_003964-T1
R2_1	funannotate	mRNA	2980669	2982097	.	-	.	ID=TetragonulaCarbonaria_003784-T1;Parent=TetragonulaCarbonaria_003784
R2_1	funannotate	exon	4218910	4219301	.	-	.	ID=TetragonulaCarbonaria_003904-T1.exon12;Parent=TetragonulaCarbonaria_003904-T1
R2_1	funannotate	exon	4218696	4218839	.	-	.	ID=TetragonulaCarbonaria_003904-T1.exon13;Parent=TetragonulaCarbonaria_003904-T1
R2_1	funannotate	exon	4218450	4218615	.	-	.	ID=TetragonulaCarbonaria_003904-T1.exon14;Parent=TetragonulaCarbonaria_003904-T1
R2_1	funannotate	CDS	8869748	8871196	.	+	0	ID=TetragonulaCarbonaria_004337-T1.cds;Parent=TetragonulaCarbonaria_004337-T1
R2_1	funannotate	exon	4219853	4221069	.	-	.	ID=TetragonulaCarbonaria_003904-T1.exon10;Parent=TetragonulaCarbonaria_003904-T1
R2_1	funannotate	CDS	17568345	17568757	.	-	0	ID=TetragonulaCarbonaria_005103-T1.cds;Parent=TetragonulaCarbonaria_005103-T1
R2_1	funannotate	CDS	17567702	17567888	.	-	0	ID=TetragonulaCarbonaria_005103-T1.cds;Parent=TetragonulaCarbonaria_005103-T1
R2_1	funannotate	exon	4219362	4219763	.	-	.	ID=TetragonulaCarbonaria_003904-T1.exon11;Parent=TetragonulaCarbonaria_003904-T1
R2_1	funannotate	exon	5413910	5414109	.	-	.	ID=TetragonulaCarbonaria_004027-T1.exon1;Parent=TetragonulaCarbonaria_004027-T1
R2_1	funannotate	CDS	5252498	5252871	.	-	0	ID=TetragonulaCarbonaria_004012-T1.cds;Parent=TetragonulaCarbonaria_004012-T1
R2_1	funannotate	CDS	5251431	5251497	.	-	0	ID=TetragonulaCarbonaria_004012-T1.cds;Parent=TetragonulaCarbonaria_004012-T1
R2_1	funannotate	CDS	5248411	5248492	.	-	0	ID=TetragonulaCarbonaria_004012-T1.cds;Parent=TetragonulaCarbonaria_004012-T1
R2_1	funannotate	CDS	5248165	5248326	.	-	0	ID=TetragonulaCarbonaria_004012-T1.cds;Parent=TetragonulaCarbonaria_004012-T1
R2_1	funannotate	CDS	5246935	5247323	.	-	0	ID=TetragonulaCarbonaria_004012-T1.cds;Parent=TetragonulaCarbonaria_004012-T1
R2_1	funannotate	exon	5938408	5940023	.	-	.	ID=TetragonulaCarbonaria_004064-T1.exon3;Parent=TetragonulaCarbonaria_004064-T1
R2_1	funannotate	exon	5413310	5413466	.	-	.	ID=TetragonulaCarbonaria_004027-T1.exon2;Parent=TetragonulaCarbonaria_004027-T1
R2_1	funannotate	exon	7793039	7793096	.	+	.	ID=TetragonulaCarbonaria_004248-T1.exon4;Parent=TetragonulaCarbonaria_004248-T1
R2_1	funannotate	exon	7792754	7792844	.	+	.	ID=TetragonulaCarbonaria_004248-T1.exon3;Parent=TetragonulaCarbonaria_004248-T1
R2_1	funannotate	five_prime_UTR	6072808	6072833	.	+	.	ID=TetragonulaCarbonaria_004074-T1.utr5p1;Parent=TetragonulaCarbonaria_004074-T1
R2_1	funannotate	exon	7793897	7793920	.	+	.	ID=TetragonulaCarbonaria_004248-T1.exon5;Parent=TetragonulaCarbonaria_004248-T1
R2_1	funannotate	exon	5941617	5941683	.	-	.	ID=TetragonulaCarbonaria_004064-T1.exon2;Parent=TetragonulaCarbonaria_004064-T1
R2_1	funannotate	exon	5941930	5942001	.	-	.	ID=TetragonulaCarbonaria_004064-T1.exon1;Parent=TetragonulaCarbonaria_004064-T1
R2_1	funannotate	mRNA	2735023	2741172	.	-	.	ID=TetragonulaCarbonaria_003747-T1;Parent=TetragonulaCarbonaria_003747
R2_1	funannotate	exon	7792061	7792173	.	+	.	ID=TetragonulaCarbonaria_004248-T1.exon2;Parent=TetragonulaCarbonaria_004248-T1
R2_1	funannotate	exon	7791848	7791891	.	+	.	ID=TetragonulaCarbonaria_004248-T1.exon1;Parent=TetragonulaCarbonaria_004248-T1
R2_1	funannotate	mRNA	11718717	11719959	.	-	.	ID=TetragonulaCarbonaria_004581-T1;Parent=TetragonulaCarbonaria_004581
R2_1	funannotate	mRNA	3077607	3082882	.	-	.	ID=TetragonulaCarbonaria_003796-T1;Parent=TetragonulaCarbonaria_003796
R2_1	funannotate	CDS	17518564	17518625	.	+	0	ID=TetragonulaCarbonaria_005090-T2.cds;Parent=TetragonulaCarbonaria_005090-T2
R2_1	funannotate	CDS	17518774	17518991	.	+	0	ID=TetragonulaCarbonaria_005090-T2.cds;Parent=TetragonulaCarbonaria_005090-T2
R2_1	funannotate	CDS	17519080	17519257	.	+	0	ID=TetragonulaCarbonaria_005090-T2.cds;Parent=TetragonulaCarbonaria_005090-T2
R2_1	funannotate	CDS	17519405	17519642	.	+	0	ID=TetragonulaCarbonaria_005090-T2.cds;Parent=TetragonulaCarbonaria_005090-T2
R2_1	funannotate	CDS	17519729	17519891	.	+	0	ID=TetragonulaCarbonaria_005090-T2.cds;Parent=TetragonulaCarbonaria_005090-T2
R2_1	funannotate	CDS	17519999	17520252	.	+	0	ID=TetragonulaCarbonaria_005090-T2.cds;Parent=TetragonulaCarbonaria_005090-T2
R2_1	funannotate	CDS	2418955	2419168	.	+	0	ID=TetragonulaCarbonaria_003706-T1.cds;Parent=TetragonulaCarbonaria_003706-T1
R2_1	funannotate	CDS	2419520	2419656	.	+	0	ID=TetragonulaCarbonaria_003706-T1.cds;Parent=TetragonulaCarbonaria_003706-T1
R2_1	funannotate	CDS	2420425	2420514	.	+	0	ID=TetragonulaCarbonaria_003706-T1.cds;Parent=TetragonulaCarbonaria_003706-T1
R2_1	funannotate	CDS	2420661	2420756	.	+	0	ID=TetragonulaCarbonaria_003706-T1.cds;Parent=TetragonulaCarbonaria_003706-T1
R2_1	funannotate	CDS	5222348	5222607	.	+	0	ID=TetragonulaCarbonaria_004009-T1.cds;Parent=TetragonulaCarbonaria_004009-T1
R2_1	funannotate	CDS	5223507	5223639	.	+	0	ID=TetragonulaCarbonaria_004009-T1.cds;Parent=TetragonulaCarbonaria_004009-T1
R2_1	funannotate	CDS	5225021	5225144	.	+	0	ID=TetragonulaCarbonaria_004009-T1.cds;Parent=TetragonulaCarbonaria_004009-T1
R2_1	funannotate	CDS	5227022	5227224	.	+	0	ID=TetragonulaCarbonaria_004009-T1.cds;Parent=TetragonulaCarbonaria_004009-T1
R2_1	funannotate	CDS	13684205	13684267	.	-	0	ID=TetragonulaCarbonaria_004770-T1.cds;Parent=TetragonulaCarbonaria_004770-T1
R2_1	funannotate	CDS	13682985	13683385	.	-	0	ID=TetragonulaCarbonaria_004770-T1.cds;Parent=TetragonulaCarbonaria_004770-T1
R2_1	funannotate	CDS	13681746	13682304	.	-	0	ID=TetragonulaCarbonaria_004770-T1.cds;Parent=TetragonulaCarbonaria_004770-T1
R2_1	funannotate	CDS	13681422	13681651	.	-	0	ID=TetragonulaCarbonaria_004770-T1.cds;Parent=TetragonulaCarbonaria_004770-T1
R2_1	funannotate	CDS	13677632	13677884	.	-	0	ID=TetragonulaCarbonaria_004770-T1.cds;Parent=TetragonulaCarbonaria_004770-T1
R2_1	funannotate	mRNA	11856830	11906745	.	-	.	ID=TetragonulaCarbonaria_004593-T1;Ontology_term=GO:0005515;Dbxref=InterPro:IPR015943%2CInterPro:IPR001680%2CInterPro:IPR036322%2CInterPro:IPR019775%2CPFAM:PF08366%2CInterPro:IPR000664%2CInterPro:IPR013577;Parent=TetragonulaCarbonaria_004593
R2_1	funannotate	exon	1906554	1906715	.	+	.	ID=TetragonulaCarbonaria_003657-T1.exon1;Parent=TetragonulaCarbonaria_003657-T1
R2_1	funannotate	exon	1907648	1907983	.	+	.	ID=TetragonulaCarbonaria_003657-T1.exon2;Parent=TetragonulaCarbonaria_003657-T1
R2_1	funannotate	exon	1910402	1910701	.	+	.	ID=TetragonulaCarbonaria_003657-T1.exon3;Parent=TetragonulaCarbonaria_003657-T1
R2_1	funannotate	CDS	8001700	8001934	.	+	0	ID=TetragonulaCarbonaria_004263-T1.cds;Parent=TetragonulaCarbonaria_004263-T1
R2_1	funannotate	CDS	8004117	8004361	.	+	0	ID=TetragonulaCarbonaria_004263-T1.cds;Parent=TetragonulaCarbonaria_004263-T1
R2_1	funannotate	exon	4390536	4390830	.	+	.	ID=TetragonulaCarbonaria_003924-T1.exon1;Parent=TetragonulaCarbonaria_003924-T1
R2_1	funannotate	three_prime_UTR	6228942	6229051	.	-	.	ID=TetragonulaCarbonaria_004083-T1.utr3p1;Parent=TetragonulaCarbonaria_004083-T1
R2_1	funannotate	exon	4399446	4399792	.	+	.	ID=TetragonulaCarbonaria_003924-T1.exon2;Parent=TetragonulaCarbonaria_003924-T1
R2_1	funannotate	mRNA	2627604	2628461	.	-	.	ID=TetragonulaCarbonaria_003735-T1;Parent=TetragonulaCarbonaria_003735
R2_1	funannotate	five_prime_UTR	7854340	7854981	.	+	.	ID=TetragonulaCarbonaria_004254-T1.utr5p1;Parent=TetragonulaCarbonaria_004254-T1
R2_1	funannotate	exon	2971630	2971833	.	+	.	ID=TetragonulaCarbonaria_003780-T1.exon1;Parent=TetragonulaCarbonaria_003780-T1
R2_1	funannotate	three_prime_UTR	17690737	17690819	.	-	.	ID=TetragonulaCarbonaria_005129-T1.utr3p1;Parent=TetragonulaCarbonaria_005129-T1
R2_1	funannotate	CDS	10658873	10658996	.	+	0	ID=TetragonulaCarbonaria_004516-T1.cds;Parent=TetragonulaCarbonaria_004516-T1
R2_1	funannotate	CDS	10663747	10664006	.	+	0	ID=TetragonulaCarbonaria_004516-T1.cds;Parent=TetragonulaCarbonaria_004516-T1
R2_1	funannotate	exon	6756635	6757041	.	-	.	ID=TetragonulaCarbonaria_004119-T1.exon1;Parent=TetragonulaCarbonaria_004119-T1
R2_1	funannotate	exon	5963344	5963508	.	-	.	ID=TetragonulaCarbonaria_004067-T1.exon7;Parent=TetragonulaCarbonaria_004067-T1
R2_1	funannotate	exon	6753095	6753289	.	-	.	ID=TetragonulaCarbonaria_004119-T1.exon4;Parent=TetragonulaCarbonaria_004119-T1
R2_1	funannotate	exon	5963859	5964020	.	-	.	ID=TetragonulaCarbonaria_004067-T1.exon6;Parent=TetragonulaCarbonaria_004067-T1
R2_1	funannotate	exon	6752775	6753003	.	-	.	ID=TetragonulaCarbonaria_004119-T1.exon5;Parent=TetragonulaCarbonaria_004119-T1
R2_1	funannotate	CDS	10452887	10452958	.	-	0	ID=TetragonulaCarbonaria_004500-T1.cds;Parent=TetragonulaCarbonaria_004500-T1
R2_1	funannotate	CDS	10450433	10450615	.	-	0	ID=TetragonulaCarbonaria_004500-T1.cds;Parent=TetragonulaCarbonaria_004500-T1
R2_1	funannotate	exon	5962051	5962327	.	-	.	ID=TetragonulaCarbonaria_004067-T1.exon9;Parent=TetragonulaCarbonaria_004067-T1
R2_1	funannotate	exon	6753751	6754063	.	-	.	ID=TetragonulaCarbonaria_004119-T1.exon2;Parent=TetragonulaCarbonaria_004119-T1
R2_1	funannotate	exon	5962445	5962956	.	-	.	ID=TetragonulaCarbonaria_004067-T1.exon8;Parent=TetragonulaCarbonaria_004067-T1
R2_1	funannotate	exon	6753382	6753674	.	-	.	ID=TetragonulaCarbonaria_004119-T1.exon3;Parent=TetragonulaCarbonaria_004119-T1
R2_1	funannotate	exon	6750642	6750680	.	-	.	ID=TetragonulaCarbonaria_004119-T1.exon8;Parent=TetragonulaCarbonaria_004119-T1
R2_1	funannotate	CDS	2623665	2623743	.	+	0	ID=TetragonulaCarbonaria_003734-T1.cds;Parent=TetragonulaCarbonaria_003734-T1
R2_1	funannotate	CDS	2624251	2624430	.	+	0	ID=TetragonulaCarbonaria_003734-T1.cds;Parent=TetragonulaCarbonaria_003734-T1
R2_1	funannotate	CDS	2624494	2625005	.	+	0	ID=TetragonulaCarbonaria_003734-T1.cds;Parent=TetragonulaCarbonaria_003734-T1
R2_1	funannotate	exon	6752458	6752679	.	-	.	ID=TetragonulaCarbonaria_004119-T1.exon6;Parent=TetragonulaCarbonaria_004119-T1
R2_1	funannotate	exon	6752265	6752369	.	-	.	ID=TetragonulaCarbonaria_004119-T1.exon7;Parent=TetragonulaCarbonaria_004119-T1
R2_1	funannotate	mRNA	1308228	1309303	.	+	.	ID=TetragonulaCarbonaria_003602-T1;Parent=TetragonulaCarbonaria_003602
R2_1	funannotate	exon	7782447	7783112	.	-	.	ID=TetragonulaCarbonaria_004245-T1.exon4;Parent=TetragonulaCarbonaria_004245-T1
R2_1	funannotate	CDS	2115533	2115858	.	+	0	ID=TetragonulaCarbonaria_003676-T1.cds;Parent=TetragonulaCarbonaria_003676-T1
R2_1	funannotate	CDS	2115949	2116108	.	+	0	ID=TetragonulaCarbonaria_003676-T1.cds;Parent=TetragonulaCarbonaria_003676-T1
R2_1	funannotate	exon	7784034	7784128	.	-	.	ID=TetragonulaCarbonaria_004245-T1.exon1;Parent=TetragonulaCarbonaria_004245-T1
R2_1	funannotate	exon	7783537	7783836	.	-	.	ID=TetragonulaCarbonaria_004245-T1.exon2;Parent=TetragonulaCarbonaria_004245-T1
R2_1	funannotate	exon	7783197	7783407	.	-	.	ID=TetragonulaCarbonaria_004245-T1.exon3;Parent=TetragonulaCarbonaria_004245-T1
R2_1	funannotate	CDS	10017704	10018265	.	-	0	ID=TetragonulaCarbonaria_004442-T1.cds;Parent=TetragonulaCarbonaria_004442-T1
R2_1	funannotate	CDS	10014726	10015231	.	-	0	ID=TetragonulaCarbonaria_004442-T1.cds;Parent=TetragonulaCarbonaria_004442-T1
R2_1	funannotate	exon	5966356	5966502	.	-	.	ID=TetragonulaCarbonaria_004067-T1.exon3;Parent=TetragonulaCarbonaria_004067-T1
R2_1	funannotate	exon	5967077	5967238	.	-	.	ID=TetragonulaCarbonaria_004067-T1.exon2;Parent=TetragonulaCarbonaria_004067-T1
R2_1	funannotate	five_prime_UTR	13263708	13263917	.	-	.	ID=TetragonulaCarbonaria_004732-T1.utr5p1;Parent=TetragonulaCarbonaria_004732-T1
R2_1	funannotate	exon	5964536	5964659	.	-	.	ID=TetragonulaCarbonaria_004067-T1.exon5;Parent=TetragonulaCarbonaria_004067-T1
R2_1	funannotate	exon	5965046	5965148	.	-	.	ID=TetragonulaCarbonaria_004067-T1.exon4;Parent=TetragonulaCarbonaria_004067-T1
R2_1	funannotate	exon	5967298	5967300	.	-	.	ID=TetragonulaCarbonaria_004067-T1.exon1;Parent=TetragonulaCarbonaria_004067-T1
R2_1	funannotate	CDS	4733865	4734226	.	-	0	ID=TetragonulaCarbonaria_003960-T1.cds;Parent=TetragonulaCarbonaria_003960-T1
R2_1	funannotate	CDS	4731790	4732068	.	-	0	ID=TetragonulaCarbonaria_003960-T1.cds;Parent=TetragonulaCarbonaria_003960-T1
R2_1	funannotate	CDS	4728289	4728424	.	-	0	ID=TetragonulaCarbonaria_003960-T1.cds;Parent=TetragonulaCarbonaria_003960-T1
R2_1	funannotate	exon	10682844	10682862	.	+	.	ID=TetragonulaCarbonaria_004518-T1.exon1;Parent=TetragonulaCarbonaria_004518-T1
R2_1	funannotate	exon	10683007	10683110	.	+	.	ID=TetragonulaCarbonaria_004518-T1.exon2;Parent=TetragonulaCarbonaria_004518-T1
R2_1	funannotate	exon	10683184	10683258	.	+	.	ID=TetragonulaCarbonaria_004518-T1.exon3;Parent=TetragonulaCarbonaria_004518-T1
R2_1	funannotate	exon	10685445	10685543	.	+	.	ID=TetragonulaCarbonaria_004518-T1.exon4;Parent=TetragonulaCarbonaria_004518-T1
R2_1	funannotate	exon	10686618	10686844	.	+	.	ID=TetragonulaCarbonaria_004518-T1.exon5;Parent=TetragonulaCarbonaria_004518-T1
R2_1	funannotate	mRNA	15520632	15521226	.	+	.	ID=TetragonulaCarbonaria_024315-T1;Parent=TetragonulaCarbonaria_024315
R2_1	funannotate	exon	10689981	10690506	.	+	.	ID=TetragonulaCarbonaria_004518-T1.exon6;Parent=TetragonulaCarbonaria_004518-T1
R2_1	funannotate	exon	4745287	4745548	.	+	.	ID=TetragonulaCarbonaria_003961-T1.exon2;Parent=TetragonulaCarbonaria_003961-T1
R2_1	funannotate	mRNA	9944911	9945982	.	-	.	ID=TetragonulaCarbonaria_004435-T1;Parent=TetragonulaCarbonaria_004435
R2_1	funannotate	three_prime_UTR	17504992	17505320	.	-	.	ID=TetragonulaCarbonaria_005088-T1.utr3p1;Parent=TetragonulaCarbonaria_005088-T1
R2_1	funannotate	exon	2978521	2978630	.	+	.	ID=TetragonulaCarbonaria_003783-T1.exon2;Parent=TetragonulaCarbonaria_003783-T1
R2_1	funannotate	exon	2979374	2979592	.	+	.	ID=TetragonulaCarbonaria_003783-T1.exon3;Parent=TetragonulaCarbonaria_003783-T1
R2_1	funannotate	exon	2978296	2978434	.	+	.	ID=TetragonulaCarbonaria_003783-T1.exon1;Parent=TetragonulaCarbonaria_003783-T1
R2_1	funannotate	exon	4743160	4743287	.	+	.	ID=TetragonulaCarbonaria_003961-T1.exon1;Parent=TetragonulaCarbonaria_003961-T1
R2_1	funannotate	exon	13818264	13818496	.	-	.	ID=TetragonulaCarbonaria_004788-T1.exon1;Parent=TetragonulaCarbonaria_004788-T1
R2_1	funannotate	exon	13817902	13818202	.	-	.	ID=TetragonulaCarbonaria_004788-T1.exon2;Parent=TetragonulaCarbonaria_004788-T1
R2_1	funannotate	exon	13817638	13817819	.	-	.	ID=TetragonulaCarbonaria_004788-T1.exon3;Parent=TetragonulaCarbonaria_004788-T1
R2_1	funannotate	CDS	11800201	11800282	.	+	0	ID=TetragonulaCarbonaria_004588-T1.cds;Parent=TetragonulaCarbonaria_004588-T1
R2_1	funannotate	CDS	11800542	11800750	.	+	0	ID=TetragonulaCarbonaria_004588-T1.cds;Parent=TetragonulaCarbonaria_004588-T1
R2_1	funannotate	CDS	11805815	11807269	.	+	0	ID=TetragonulaCarbonaria_004588-T1.cds;Parent=TetragonulaCarbonaria_004588-T1
R2_1	funannotate	CDS	34228	34422	.	-	0	ID=TetragonulaCarbonaria_003511-T1.cds;Parent=TetragonulaCarbonaria_003511-T1
R2_1	funannotate	CDS	34081	34164	.	-	0	ID=TetragonulaCarbonaria_003511-T1.cds;Parent=TetragonulaCarbonaria_003511-T1
R2_1	funannotate	three_prime_UTR	17668717	17668990	.	-	.	ID=TetragonulaCarbonaria_005125-T1.utr3p1;Parent=TetragonulaCarbonaria_005125-T1
R2_1	funannotate	exon	1893379	1894358	.	-	.	ID=TetragonulaCarbonaria_003654-T1.exon2;Parent=TetragonulaCarbonaria_003654-T1
R2_1	funannotate	exon	1894500	1894600	.	-	.	ID=TetragonulaCarbonaria_003654-T1.exon1;Parent=TetragonulaCarbonaria_003654-T1
R2_1	funannotate	CDS	15020400	15020628	.	-	0	ID=TetragonulaCarbonaria_004888-T1.cds;Parent=TetragonulaCarbonaria_004888-T1
R2_1	funannotate	CDS	15019623	15019781	.	-	0	ID=TetragonulaCarbonaria_004888-T1.cds;Parent=TetragonulaCarbonaria_004888-T1
R2_1	funannotate	CDS	15009529	15009652	.	-	0	ID=TetragonulaCarbonaria_004888-T1.cds;Parent=TetragonulaCarbonaria_004888-T1
R2_1	funannotate	CDS	15007450	15007664	.	-	0	ID=TetragonulaCarbonaria_004888-T1.cds;Parent=TetragonulaCarbonaria_004888-T1
R2_1	funannotate	CDS	14992197	14992243	.	-	0	ID=TetragonulaCarbonaria_004888-T1.cds;Parent=TetragonulaCarbonaria_004888-T1
R2_1	funannotate	exon	11987961	11988305	.	-	.	ID=TetragonulaCarbonaria_004604-T1.exon3;Parent=TetragonulaCarbonaria_004604-T1
R2_1	funannotate	exon	9840048	9840351	.	-	.	ID=TetragonulaCarbonaria_004426-T1.exon1;Parent=TetragonulaCarbonaria_004426-T1
R2_1	funannotate	exon	11988712	11988843	.	-	.	ID=TetragonulaCarbonaria_004604-T1.exon2;Parent=TetragonulaCarbonaria_004604-T1
R2_1	funannotate	CDS	17779532	17780311	.	+	0	ID=TetragonulaCarbonaria_005147-T1.cds;Parent=TetragonulaCarbonaria_005147-T1
R2_1	funannotate	CDS	17780413	17780690	.	+	0	ID=TetragonulaCarbonaria_005147-T1.cds;Parent=TetragonulaCarbonaria_005147-T1
R2_1	funannotate	CDS	17780842	17780984	.	+	0	ID=TetragonulaCarbonaria_005147-T1.cds;Parent=TetragonulaCarbonaria_005147-T1
R2_1	funannotate	CDS	17781131	17781291	.	+	0	ID=TetragonulaCarbonaria_005147-T1.cds;Parent=TetragonulaCarbonaria_005147-T1
R2_1	funannotate	CDS	17781386	17781769	.	+	0	ID=TetragonulaCarbonaria_005147-T1.cds;Parent=TetragonulaCarbonaria_005147-T1
R2_1	funannotate	CDS	17781853	17782248	.	+	0	ID=TetragonulaCarbonaria_005147-T1.cds;Parent=TetragonulaCarbonaria_005147-T1
R2_1	funannotate	exon	9835780	9836092	.	-	.	ID=TetragonulaCarbonaria_004426-T1.exon2;Parent=TetragonulaCarbonaria_004426-T1
R2_1	funannotate	exon	11991550	11991620	.	-	.	ID=TetragonulaCarbonaria_004604-T1.exon1;Parent=TetragonulaCarbonaria_004604-T1
R2_1	funannotate	exon	9830657	9830868	.	-	.	ID=TetragonulaCarbonaria_004426-T1.exon3;Parent=TetragonulaCarbonaria_004426-T1
R2_1	funannotate	exon	9818144	9818316	.	-	.	ID=TetragonulaCarbonaria_004426-T1.exon4;Parent=TetragonulaCarbonaria_004426-T1
R2_1	funannotate	mRNA	10055178	10059762	.	+	.	ID=TetragonulaCarbonaria_004447-T1;Parent=TetragonulaCarbonaria_004447
R2_1	funannotate	five_prime_UTR	13797595	13797813	.	-	.	ID=TetragonulaCarbonaria_004786-T1.utr5p1;Parent=TetragonulaCarbonaria_004786-T1
R2_1	funannotate	five_prime_UTR	8645280	8645523	.	+	.	ID=TetragonulaCarbonaria_004322-T1.utr5p1;Parent=TetragonulaCarbonaria_004322-T1
R2_1	funannotate	five_prime_UTR	8647448	8647473	.	+	.	ID=TetragonulaCarbonaria_004322-T1.utr5p2;Parent=TetragonulaCarbonaria_004322-T1
R2_1	funannotate	three_prime_UTR	15913375	15913455	.	-	.	ID=TetragonulaCarbonaria_004944-T1.utr3p1;Parent=TetragonulaCarbonaria_004944-T1
R2_1	funannotate	CDS	7232955	7233059	.	-	0	ID=TetragonulaCarbonaria_004186-T1.cds;Parent=TetragonulaCarbonaria_004186-T1
R2_1	funannotate	CDS	7232647	7232832	.	-	0	ID=TetragonulaCarbonaria_004186-T1.cds;Parent=TetragonulaCarbonaria_004186-T1
R2_1	funannotate	CDS	7232355	7232584	.	-	0	ID=TetragonulaCarbonaria_004186-T1.cds;Parent=TetragonulaCarbonaria_004186-T1
R2_1	funannotate	CDS	7231997	7232271	.	-	0	ID=TetragonulaCarbonaria_004186-T1.cds;Parent=TetragonulaCarbonaria_004186-T1
R2_1	funannotate	CDS	7231624	7231871	.	-	0	ID=TetragonulaCarbonaria_004186-T1.cds;Parent=TetragonulaCarbonaria_004186-T1
R2_1	funannotate	CDS	7231152	7231541	.	-	0	ID=TetragonulaCarbonaria_004186-T1.cds;Parent=TetragonulaCarbonaria_004186-T1
R2_1	funannotate	CDS	7230079	7230270	.	-	0	ID=TetragonulaCarbonaria_004186-T1.cds;Parent=TetragonulaCarbonaria_004186-T1
R2_1	funannotate	CDS	7229869	7230006	.	-	0	ID=TetragonulaCarbonaria_004186-T1.cds;Parent=TetragonulaCarbonaria_004186-T1
R2_1	funannotate	CDS	7229568	7229774	.	-	0	ID=TetragonulaCarbonaria_004186-T1.cds;Parent=TetragonulaCarbonaria_004186-T1
R2_1	funannotate	CDS	7229299	7229495	.	-	0	ID=TetragonulaCarbonaria_004186-T1.cds;Parent=TetragonulaCarbonaria_004186-T1
R2_1	funannotate	CDS	7229058	7229180	.	-	0	ID=TetragonulaCarbonaria_004186-T1.cds;Parent=TetragonulaCarbonaria_004186-T1
R2_1	funannotate	CDS	7228770	7228943	.	-	0	ID=TetragonulaCarbonaria_004186-T1.cds;Parent=TetragonulaCarbonaria_004186-T1
R2_1	funannotate	CDS	7228480	7228659	.	-	0	ID=TetragonulaCarbonaria_004186-T1.cds;Parent=TetragonulaCarbonaria_004186-T1
R2_1	funannotate	CDS	7228051	7228303	.	-	0	ID=TetragonulaCarbonaria_004186-T1.cds;Parent=TetragonulaCarbonaria_004186-T1
R2_1	funannotate	CDS	7227789	7227956	.	-	0	ID=TetragonulaCarbonaria_004186-T1.cds;Parent=TetragonulaCarbonaria_004186-T1
R2_1	funannotate	CDS	7227432	7227640	.	-	0	ID=TetragonulaCarbonaria_004186-T1.cds;Parent=TetragonulaCarbonaria_004186-T1
R2_1	funannotate	CDS	7227194	7227314	.	-	0	ID=TetragonulaCarbonaria_004186-T1.cds;Parent=TetragonulaCarbonaria_004186-T1
R2_1	funannotate	CDS	7227000	7227133	.	-	0	ID=TetragonulaCarbonaria_004186-T1.cds;Parent=TetragonulaCarbonaria_004186-T1
R2_1	funannotate	CDS	7226531	7226696	.	-	0	ID=TetragonulaCarbonaria_004186-T1.cds;Parent=TetragonulaCarbonaria_004186-T1
R2_1	funannotate	CDS	7225991	7226185	.	-	0	ID=TetragonulaCarbonaria_004186-T1.cds;Parent=TetragonulaCarbonaria_004186-T1
R2_1	funannotate	CDS	7225668	7225885	.	-	0	ID=TetragonulaCarbonaria_004186-T1.cds;Parent=TetragonulaCarbonaria_004186-T1
R2_1	funannotate	CDS	7225305	7225528	.	-	0	ID=TetragonulaCarbonaria_004186-T1.cds;Parent=TetragonulaCarbonaria_004186-T1
R2_1	funannotate	CDS	7225048	7225184	.	-	0	ID=TetragonulaCarbonaria_004186-T1.cds;Parent=TetragonulaCarbonaria_004186-T1
R2_1	funannotate	CDS	7224822	7224958	.	-	0	ID=TetragonulaCarbonaria_004186-T1.cds;Parent=TetragonulaCarbonaria_004186-T1
R2_1	funannotate	CDS	7224586	7224742	.	-	0	ID=TetragonulaCarbonaria_004186-T1.cds;Parent=TetragonulaCarbonaria_004186-T1
R2_1	funannotate	CDS	7224403	7224519	.	-	0	ID=TetragonulaCarbonaria_004186-T1.cds;Parent=TetragonulaCarbonaria_004186-T1
R2_1	funannotate	CDS	7224147	7224321	.	-	0	ID=TetragonulaCarbonaria_004186-T1.cds;Parent=TetragonulaCarbonaria_004186-T1
R2_1	funannotate	CDS	7223886	7224064	.	-	0	ID=TetragonulaCarbonaria_004186-T1.cds;Parent=TetragonulaCarbonaria_004186-T1
R2_1	funannotate	CDS	4084195	4084277	.	+	0	ID=TetragonulaCarbonaria_003883-T1.cds;Parent=TetragonulaCarbonaria_003883-T1
R2_1	funannotate	CDS	4084802	4085019	.	+	0	ID=TetragonulaCarbonaria_003883-T1.cds;Parent=TetragonulaCarbonaria_003883-T1
R2_1	funannotate	CDS	4089130	4089239	.	+	0	ID=TetragonulaCarbonaria_003883-T1.cds;Parent=TetragonulaCarbonaria_003883-T1
R2_1	funannotate	mRNA	9668488	9668912	.	+	.	ID=TetragonulaCarbonaria_004411-T1;Parent=TetragonulaCarbonaria_004411
R2_1	funannotate	three_prime_UTR	5405727	5405949	.	-	.	ID=TetragonulaCarbonaria_004025-T1.utr3p1;Parent=TetragonulaCarbonaria_004025-T1
R2_1	funannotate	CDS	14752873	14752916	.	+	0	ID=TetragonulaCarbonaria_004872-T1.cds;Parent=TetragonulaCarbonaria_004872-T1
R2_1	funannotate	CDS	14756655	14756784	.	+	0	ID=TetragonulaCarbonaria_004872-T1.cds;Parent=TetragonulaCarbonaria_004872-T1
R2_1	funannotate	CDS	14756877	14757116	.	+	0	ID=TetragonulaCarbonaria_004872-T1.cds;Parent=TetragonulaCarbonaria_004872-T1
R2_1	funannotate	mRNA	13715862	13721626	.	-	.	ID=TetragonulaCarbonaria_004772-T1;Ontology_term=GO:0004843%2CGO:0016579%2CGO:0006511;Dbxref=InterPro:IPR013083%2CInterPro:IPR018200%2CPFAM:PF00443%2CInterPro:IPR028889%2CInterPro:IPR001841%2CInterPro:IPR001394%2CInterPro:IPR038765;Parent=TetragonulaCarbonaria_004772
R2_1	funannotate	CDS	3239377	3239493	.	-	0	ID=TetragonulaCarbonaria_003811-T1.cds;Parent=TetragonulaCarbonaria_003811-T1
R2_1	funannotate	CDS	3238610	3238756	.	-	0	ID=TetragonulaCarbonaria_003811-T1.cds;Parent=TetragonulaCarbonaria_003811-T1
R2_1	funannotate	CDS	12861787	12862325	.	+	0	ID=TetragonulaCarbonaria_004693-T1.cds;Parent=TetragonulaCarbonaria_004693-T1
R2_1	funannotate	CDS	12862877	12863099	.	+	0	ID=TetragonulaCarbonaria_004693-T1.cds;Parent=TetragonulaCarbonaria_004693-T1
R2_1	funannotate	CDS	6907749	6907792	.	+	0	ID=TetragonulaCarbonaria_004142-T1.cds;Parent=TetragonulaCarbonaria_004142-T1
R2_1	funannotate	CDS	6907872	6907959	.	+	0	ID=TetragonulaCarbonaria_004142-T1.cds;Parent=TetragonulaCarbonaria_004142-T1
R2_1	funannotate	CDS	6908139	6908205	.	+	0	ID=TetragonulaCarbonaria_004142-T1.cds;Parent=TetragonulaCarbonaria_004142-T1
R2_1	funannotate	CDS	6908287	6908594	.	+	0	ID=TetragonulaCarbonaria_004142-T1.cds;Parent=TetragonulaCarbonaria_004142-T1
R2_1	funannotate	CDS	9047498	9047584	.	+	0	ID=TetragonulaCarbonaria_004365-T1.cds;Parent=TetragonulaCarbonaria_004365-T1
R2_1	funannotate	CDS	9048690	9048881	.	+	0	ID=TetragonulaCarbonaria_004365-T1.cds;Parent=TetragonulaCarbonaria_004365-T1
R2_1	funannotate	CDS	1296665	1296669	.	+	0	ID=TetragonulaCarbonaria_003599-T1.cds;Parent=TetragonulaCarbonaria_003599-T1
R2_1	funannotate	CDS	1296729	1296819	.	+	0	ID=TetragonulaCarbonaria_003599-T1.cds;Parent=TetragonulaCarbonaria_003599-T1
R2_1	funannotate	CDS	1296895	1297068	.	+	0	ID=TetragonulaCarbonaria_003599-T1.cds;Parent=TetragonulaCarbonaria_003599-T1
R2_1	funannotate	CDS	6986383	6986565	.	-	0	ID=TetragonulaCarbonaria_004158-T1.cds;Parent=TetragonulaCarbonaria_004158-T1
R2_1	funannotate	mRNA	9796069	9800768	.	-	.	ID=TetragonulaCarbonaria_004423-T1;Ontology_term=GO:0006396%2CGO:0006397%2CGO:0005634%2CGO:0005515;Dbxref=InterPro:IPR011990%2CInterPro:IPR003107%2CPFAM:PF05843%2CInterPro:IPR008847;Parent=TetragonulaCarbonaria_004423
R2_1	funannotate	CDS	3607912	3608115	.	-	0	ID=TetragonulaCarbonaria_003855-T1.cds;Parent=TetragonulaCarbonaria_003855-T1
R2_1	funannotate	CDS	3607039	3607165	.	-	0	ID=TetragonulaCarbonaria_003855-T1.cds;Parent=TetragonulaCarbonaria_003855-T1
R2_1	funannotate	CDS	3605106	3605320	.	-	0	ID=TetragonulaCarbonaria_003855-T1.cds;Parent=TetragonulaCarbonaria_003855-T1
R2_1	funannotate	CDS	3604935	3605025	.	-	0	ID=TetragonulaCarbonaria_003855-T1.cds;Parent=TetragonulaCarbonaria_003855-T1
R2_1	funannotate	CDS	3603916	3604178	.	-	0	ID=TetragonulaCarbonaria_003855-T1.cds;Parent=TetragonulaCarbonaria_003855-T1
R2_1	funannotate	CDS	3603043	3603302	.	-	0	ID=TetragonulaCarbonaria_003855-T1.cds;Parent=TetragonulaCarbonaria_003855-T1
R2_1	funannotate	CDS	3602164	3602456	.	-	0	ID=TetragonulaCarbonaria_003855-T1.cds;Parent=TetragonulaCarbonaria_003855-T1
R2_1	funannotate	CDS	3601828	3602030	.	-	0	ID=TetragonulaCarbonaria_003855-T1.cds;Parent=TetragonulaCarbonaria_003855-T1
R2_1	funannotate	CDS	12160692	12160843	.	+	0	ID=TetragonulaCarbonaria_004621-T1.cds;Parent=TetragonulaCarbonaria_004621-T1
R2_1	funannotate	CDS	12162061	12162241	.	+	0	ID=TetragonulaCarbonaria_004621-T1.cds;Parent=TetragonulaCarbonaria_004621-T1
R2_1	funannotate	CDS	17694555	17694658	.	-	0	ID=TetragonulaCarbonaria_005131-T1.cds;Parent=TetragonulaCarbonaria_005131-T1
R2_1	funannotate	CDS	17694153	17694462	.	-	0	ID=TetragonulaCarbonaria_005131-T1.cds;Parent=TetragonulaCarbonaria_005131-T1
R2_1	funannotate	mRNA	4201900	4210630	.	+	.	ID=TetragonulaCarbonaria_003902-T1;Ontology_term=GO:0003677%2CGO:0000166%2CGO:0003676%2CGO:0003887%2CGO:0019985%2CGO:0007186%2CGO:0006281%2CGO:0016035;Dbxref=PFAM:PF14260%2CInterPro:IPR036284%2CInterPro:IPR023211%2CInterPro:IPR030559%2CPFAM:PF00136%2CInterPro:IPR036397%2CPFAM:PF00631%2CInterPro:IPR012337%2CInterPro:IPR015898%2CInterPro:IPR006133%2CInterPro:IPR006134%2CInterPro:IPR017964%2CInterPr…
R2_1	funannotate	CDS	6689453	6689586	.	+	0	ID=TetragonulaCarbonaria_004114-T1.cds;Parent=TetragonulaCarbonaria_004114-T1
R2_1	funannotate	CDS	6689667	6689844	.	+	0	ID=TetragonulaCarbonaria_004114-T1.cds;Parent=TetragonulaCarbonaria_004114-T1
R2_1	funannotate	mRNA	2818785	2821066	.	-	.	ID=TetragonulaCarbonaria_003760-T1;Parent=TetragonulaCarbonaria_003760
R2_1	funannotate	exon	17528096	17528398	.	+	.	ID=TetragonulaCarbonaria_005092-T1.exon4;Parent=TetragonulaCarbonaria_005092-T1
R2_1	funannotate	exon	17527845	17528012	.	+	.	ID=TetragonulaCarbonaria_005092-T1.exon3;Parent=TetragonulaCarbonaria_005092-T1
R2_1	funannotate	exon	17526931	17527154	.	+	.	ID=TetragonulaCarbonaria_005092-T1.exon2;Parent=TetragonulaCarbonaria_005092-T1
R2_1	funannotate	exon	17526363	17526493	.	+	.	ID=TetragonulaCarbonaria_005092-T1.exon1;Parent=TetragonulaCarbonaria_005092-T1
R2_1	funannotate	mRNA	13528494	13538072	.	+	.	ID=TetragonulaCarbonaria_004760-T1;Parent=TetragonulaCarbonaria_004760
R2_1	funannotate	CDS	12562438	12562462	.	+	0	ID=TetragonulaCarbonaria_004665-T1.cds;Parent=TetragonulaCarbonaria_004665-T1
R2_1	funannotate	CDS	12563095	12563342	.	+	0	ID=TetragonulaCarbonaria_004665-T1.cds;Parent=TetragonulaCarbonaria_004665-T1
R2_1	funannotate	CDS	12563420	12563538	.	+	0	ID=TetragonulaCarbonaria_004665-T1.cds;Parent=TetragonulaCarbonaria_004665-T1
R2_1	funannotate	CDS	12563609	12563758	.	+	0	ID=TetragonulaCarbonaria_004665-T1.cds;Parent=TetragonulaCarbonaria_004665-T1
R2_1	funannotate	CDS	12563832	12564110	.	+	0	ID=TetragonulaCarbonaria_004665-T1.cds;Parent=TetragonulaCarbonaria_004665-T1
R2_1	funannotate	CDS	12564195	12564390	.	+	0	ID=TetragonulaCarbonaria_004665-T1.cds;Parent=TetragonulaCarbonaria_004665-T1
R2_1	funannotate	CDS	12564453	12564547	.	+	0	ID=TetragonulaCarbonaria_004665-T1.cds;Parent=TetragonulaCarbonaria_004665-T1
R2_1	funannotate	CDS	12564627	12564819	.	+	0	ID=TetragonulaCarbonaria_004665-T1.cds;Parent=TetragonulaCarbonaria_004665-T1
R2_1	funannotate	CDS	12564915	12565060	.	+	0	ID=TetragonulaCarbonaria_004665-T1.cds;Parent=TetragonulaCarbonaria_004665-T1
R2_1	funannotate	CDS	12565135	12565441	.	+	0	ID=TetragonulaCarbonaria_004665-T1.cds;Parent=TetragonulaCarbonaria_004665-T1
R2_1	funannotate	CDS	12565517	12565703	.	+	0	ID=TetragonulaCarbonaria_004665-T1.cds;Parent=TetragonulaCarbonaria_004665-T1
R2_1	funannotate	CDS	12565799	12566155	.	+	0	ID=TetragonulaCarbonaria_004665-T1.cds;Parent=TetragonulaCarbonaria_004665-T1
R2_1	funannotate	CDS	12566228	12566403	.	+	0	ID=TetragonulaCarbonaria_004665-T1.cds;Parent=TetragonulaCarbonaria_004665-T1
R2_1	funannotate	CDS	12566505	12566606	.	+	0	ID=TetragonulaCarbonaria_004665-T1.cds;Parent=TetragonulaCarbonaria_004665-T1
R2_1	funannotate	CDS	12566672	12566878	.	+	0	ID=TetragonulaCarbonaria_004665-T1.cds;Parent=TetragonulaCarbonaria_004665-T1
R2_1	funannotate	CDS	12566948	12567062	.	+	0	ID=TetragonulaCarbonaria_004665-T1.cds;Parent=TetragonulaCarbonaria_004665-T1
R2_1	funannotate	CDS	12567136	12567319	.	+	0	ID=TetragonulaCarbonaria_004665-T1.cds;Parent=TetragonulaCarbonaria_004665-T1
R2_1	funannotate	CDS	12567406	12567694	.	+	0	ID=TetragonulaCarbonaria_004665-T1.cds;Parent=TetragonulaCarbonaria_004665-T1
R2_1	funannotate	CDS	12568168	12568401	.	+	0	ID=TetragonulaCarbonaria_004665-T1.cds;Parent=TetragonulaCarbonaria_004665-T1
R2_1	funannotate	CDS	12568484	12568828	.	+	0	ID=TetragonulaCarbonaria_004665-T1.cds;Parent=TetragonulaCarbonaria_004665-T1
R2_1	funannotate	CDS	12568943	12569099	.	+	0	ID=TetragonulaCarbonaria_004665-T1.cds;Parent=TetragonulaCarbonaria_004665-T1
R2_1	funannotate	CDS	12569189	12569344	.	+	0	ID=TetragonulaCarbonaria_004665-T1.cds;Parent=TetragonulaCarbonaria_004665-T1
R2_1	funannotate	CDS	12569436	12569567	.	+	0	ID=TetragonulaCarbonaria_004665-T1.cds;Parent=TetragonulaCarbonaria_004665-T1
R2_1	funannotate	CDS	12569633	12569942	.	+	0	ID=TetragonulaCarbonaria_004665-T1.cds;Parent=TetragonulaCarbonaria_004665-T1
R2_1	funannotate	CDS	12570089	12570272	.	+	0	ID=TetragonulaCarbonaria_004665-T1.cds;Parent=TetragonulaCarbonaria_004665-T1
R2_1	funannotate	CDS	12570344	12570473	.	+	0	ID=TetragonulaCarbonaria_004665-T1.cds;Parent=TetragonulaCarbonaria_004665-T1
R2_1	funannotate	CDS	12570567	12570776	.	+	0	ID=TetragonulaCarbonaria_004665-T1.cds;Parent=TetragonulaCarbonaria_004665-T1
R2_1	funannotate	CDS	12570847	12571046	.	+	0	ID=TetragonulaCarbonaria_004665-T1.cds;Parent=TetragonulaCarbonaria_004665-T1
R2_1	funannotate	CDS	4189665	4189785	.	+	0	ID=TetragonulaCarbonaria_003899-T1.cds;Parent=TetragonulaCarbonaria_003899-T1
R2_1	funannotate	CDS	4189940	4189966	.	+	0	ID=TetragonulaCarbonaria_003899-T1.cds;Parent=TetragonulaCarbonaria_003899-T1
R2_1	funannotate	CDS	4190060	4190154	.	+	0	ID=TetragonulaCarbonaria_003899-T1.cds;Parent=TetragonulaCarbonaria_003899-T1
R2_1	funannotate	CDS	4190230	4190350	.	+	0	ID=TetragonulaCarbonaria_003899-T1.cds;Parent=TetragonulaCarbonaria_003899-T1
R2_1	funannotate	CDS	4190454	4190677	.	+	0	ID=TetragonulaCarbonaria_003899-T1.cds;Parent=TetragonulaCarbonaria_003899-T1
R2_1	funannotate	CDS	4190851	4190980	.	+	0	ID=TetragonulaCarbonaria_003899-T1.cds;Parent=TetragonulaCarbonaria_003899-T1
R2_1	funannotate	CDS	4191057	4191183	.	+	0	ID=TetragonulaCarbonaria_003899-T1.cds;Parent=TetragonulaCarbonaria_003899-T1
R2_1	funannotate	CDS	4191947	4192046	.	+	0	ID=TetragonulaCarbonaria_003899-T1.cds;Parent=TetragonulaCarbonaria_003899-T1
R2_1	funannotate	CDS	5126751	5126790	.	-	0	ID=TetragonulaCarbonaria_003999-T1.cds;Parent=TetragonulaCarbonaria_003999-T1
R2_1	funannotate	CDS	5126179	5126615	.	-	0	ID=TetragonulaCarbonaria_003999-T1.cds;Parent=TetragonulaCarbonaria_003999-T1
R2_1	funannotate	CDS	5121352	5121745	.	-	0	ID=TetragonulaCarbonaria_003999-T1.cds;Parent=TetragonulaCarbonaria_003999-T1
R2_1	funannotate	CDS	5121076	5121284	.	-	0	ID=TetragonulaCarbonaria_003999-T1.cds;Parent=TetragonulaCarbonaria_003999-T1
R2_1	funannotate	CDS	5117712	5117823	.	-	0	ID=TetragonulaCarbonaria_003999-T1.cds;Parent=TetragonulaCarbonaria_003999-T1
R2_1	funannotate	CDS	5113608	5114106	.	-	0	ID=TetragonulaCarbonaria_003999-T1.cds;Parent=TetragonulaCarbonaria_003999-T1
R2_1	funannotate	CDS	5112486	5112825	.	-	0	ID=TetragonulaCarbonaria_003999-T1.cds;Parent=TetragonulaCarbonaria_003999-T1
R2_1	funannotate	gene	7794015	7797713	.	+	.	ID=TetragonulaCarbonaria_004249
R2_1	funannotate	gene	7788015	7790725	.	-	.	ID=TetragonulaCarbonaria_004247
R2_1	funannotate	CDS	13630649	13630851	.	+	0	ID=TetragonulaCarbonaria_004765-T1.cds;Parent=TetragonulaCarbonaria_004765-T1
R2_1	funannotate	CDS	13634180	13634328	.	+	0	ID=TetragonulaCarbonaria_004765-T1.cds;Parent=TetragonulaCarbonaria_004765-T1
R2_1	funannotate	CDS	13639254	13639709	.	+	0	ID=TetragonulaCarbonaria_004765-T1.cds;Parent=TetragonulaCarbonaria_004765-T1
R2_1	funannotate	CDS	13643354	13643560	.	+	0	ID=TetragonulaCarbonaria_004765-T1.cds;Parent=TetragonulaCarbonaria_004765-T1
R2_1	funannotate	CDS	13644102	13644286	.	+	0	ID=TetragonulaCarbonaria_004765-T1.cds;Parent=TetragonulaCarbonaria_004765-T1
R2_1	funannotate	CDS	13644539	13645012	.	+	0	ID=TetragonulaCarbonaria_004765-T1.cds;Parent=TetragonulaCarbonaria_004765-T1
R2_1	funannotate	CDS	13645124	13646320	.	+	0	ID=TetragonulaCarbonaria_004765-T1.cds;Parent=TetragonulaCarbonaria_004765-T1
R2_1	funannotate	five_prime_UTR	4252807	4253152	.	-	.	ID=TetragonulaCarbonaria_003912-T1.utr5p1;Parent=TetragonulaCarbonaria_003912-T1
R2_1	funannotate	gene	7791848	7793920	.	+	.	ID=TetragonulaCarbonaria_004248
R2_1	funannotate	mRNA	1707834	1720326	.	-	.	ID=TetragonulaCarbonaria_003640-T1;Ontology_term=GO:0016021;Dbxref=InterPro:IPR002076%2CPFAM:PF01151;Parent=TetragonulaCarbonaria_003640
R2_1	funannotate	gene	7782447	7784128	.	-	.	ID=TetragonulaCarbonaria_004245
R2_1	funannotate	gene	7784296	7786587	.	+	.	ID=TetragonulaCarbonaria_004246
R2_1	funannotate	CDS	3750320	3750660	.	-	0	ID=TetragonulaCarbonaria_003862-T1.cds;Parent=TetragonulaCarbonaria_003862-T1
R2_1	funannotate	CDS	3745575	3745680	.	-	0	ID=TetragonulaCarbonaria_003862-T1.cds;Parent=TetragonulaCarbonaria_003862-T1
R2_1	funannotate	CDS	3744830	3744922	.	-	0	ID=TetragonulaCarbonaria_003862-T1.cds;Parent=TetragonulaCarbonaria_003862-T1
R2_1	funannotate	CDS	3743819	3743917	.	-	0	ID=TetragonulaCarbonaria_003862-T1.cds;Parent=TetragonulaCarbonaria_003862-T1
R2_1	funannotate	gene	7769242	7775741	.	-	.	ID=TetragonulaCarbonaria_004243
R2_1	funannotate	mRNA	4064527	4065869	.	+	.	ID=TetragonulaCarbonaria_003881-T1;Parent=TetragonulaCarbonaria_003881
R2_1	funannotate	gene	7776042	7779912	.	+	.	ID=TetragonulaCarbonaria_004244
R2_1	funannotate	gene	7752432	7760741	.	+	.	Name=NACHRALPHA3;ID=TetragonulaCarbonaria_004241
R2_1	funannotate	gene	7766336	7767987	.	-	.	ID=TetragonulaCarbonaria_004242
R2_1	funannotate	gene	7736465	7746924	.	+	.	Name=NACHRA3;ID=TetragonulaCarbonaria_004240
R2_1	funannotate	exon	17529662	17530255	.	-	.	ID=TetragonulaCarbonaria_005094-T1.exon1;Parent=TetragonulaCarbonaria_005094-T1
R2_1	funannotate	mRNA	1704546	1705424	.	+	.	ID=TetragonulaCarbonaria_003639-T1;Ontology_term=GO:0008137%2CGO:0003954%2CGO:0005739;Dbxref=PFAM:PF05676%2CInterPro:IPR008698;Parent=TetragonulaCarbonaria_003639
R2_1	funannotate	mRNA	4270310	4271309	.	+	.	ID=TetragonulaCarbonaria_003914-T1;Ontology_term=GO:0016020;Dbxref=InterPro:IPR002809%2CPFAM:PF01956%2CInterPro:IPR008568;Parent=TetragonulaCarbonaria_003914
R2_1	funannotate	gene	7671842	7672354	.	-	.	ID=TetragonulaCarbonaria_004238
R2_1	funannotate	gene	7673238	7673311	.	-	.	ID=TetragonulaCarbonaria_004239
R2_1	funannotate	gene	7638994	7641697	.	+	.	ID=TetragonulaCarbonaria_004236
R2_1	funannotate	gene	7670571	7671672	.	-	.	ID=TetragonulaCarbonaria_004237
R2_1	funannotate	gene	7599730	7602661	.	-	.	ID=TetragonulaCarbonaria_004234
R2_1	funannotate	gene	7619597	7621305	.	-	.	ID=TetragonulaCarbonaria_004235
R2_1	funannotate	gene	7592004	7593091	.	+	.	ID=TetragonulaCarbonaria_004232
R2_1	funannotate	gene	7593450	7599573	.	-	.	ID=TetragonulaCarbonaria_004233
R2_1	funannotate	gene	7583383	7586222	.	+	.	ID=TetragonulaCarbonaria_004230
R2_1	funannotate	gene	7588131	7590587	.	-	.	Name=ART3;ID=TetragonulaCarbonaria_004231
R2_1	funannotate	mRNA	1873292	1873974	.	+	.	ID=TetragonulaCarbonaria_003652-T1;Parent=TetragonulaCarbonaria_003652
R2_1	funannotate	exon	16208760	16208831	.	+	.	ID=TetragonulaCarbonaria_004967-T1.exon1;Parent=TetragonulaCarbonaria_004967-T1
R2_1	funannotate	CDS	13860073	13860111	.	+	0	ID=TetragonulaCarbonaria_004795-T1.cds;Parent=TetragonulaCarbonaria_004795-T1
R2_1	funannotate	CDS	13860198	13860298	.	+	0	ID=TetragonulaCarbonaria_004795-T1.cds;Parent=TetragonulaCarbonaria_004795-T1
R2_1	funannotate	CDS	13861229	13861410	.	+	0	ID=TetragonulaCarbonaria_004795-T1.cds;Parent=TetragonulaCarbonaria_004795-T1
R2_1	funannotate	CDS	13861491	13861530	.	+	0	ID=TetragonulaCarbonaria_004795-T1.cds;Parent=TetragonulaCarbonaria_004795-T1
R2_1	funannotate	CDS	13862006	13862138	.	+	0	ID=TetragonulaCarbonaria_004795-T1.cds;Parent=TetragonulaCarbonaria_004795-T1
R2_1	funannotate	five_prime_UTR	9669020	9669261	.	+	.	ID=TetragonulaCarbonaria_004412-T1.utr5p1;Parent=TetragonulaCarbonaria_004412-T1
R2_1	funannotate	gene	8184941	8187534	.	+	.	ID=TetragonulaCarbonaria_004269
R2_1	funannotate	gene	8131219	8135007	.	+	.	ID=TetragonulaCarbonaria_004267
R2_1	funannotate	gene	8167816	8168911	.	-	.	ID=TetragonulaCarbonaria_004268
R2_1	funannotate	gene	8100829	8102073	.	-	.	ID=TetragonulaCarbonaria_004265
R2_1	funannotate	gene	8120131	8120734	.	+	.	ID=TetragonulaCarbonaria_004266
R2_1	funannotate	gene	8001700	8004361	.	+	.	ID=TetragonulaCarbonaria_004263
R2_1	funannotate	gene	8083854	8084691	.	+	.	ID=TetragonulaCarbonaria_004264
R2_1	funannotate	gene	7970632	7972851	.	+	.	ID=TetragonulaCarbonaria_004261
R2_1	funannotate	gene	7998356	7999316	.	-	.	ID=TetragonulaCarbonaria_004262
R2_1	funannotate	gene	7928107	7928412	.	-	.	ID=TetragonulaCarbonaria_004260
R2_1	funannotate	CDS	8101971	8102073	.	-	0	ID=TetragonulaCarbonaria_004265-T1.cds;Parent=TetragonulaCarbonaria_004265-T1
R2_1	funannotate	CDS	8100829	8101262	.	-	0	ID=TetragonulaCarbonaria_004265-T1.cds;Parent=TetragonulaCarbonaria_004265-T1
R2_1	funannotate	three_prime_UTR	13608053	13608195	.	-	.	ID=TetragonulaCarbonaria_004764-T1.utr3p1;Parent=TetragonulaCarbonaria_004764-T1
R2_1	funannotate	mRNA	10538042	10539157	.	-	.	ID=TetragonulaCarbonaria_004507-T1;Parent=TetragonulaCarbonaria_004507
R2_1	funannotate	CDS	16984774	16984873	.	+	0	ID=TetragonulaCarbonaria_005031-T1.cds;Parent=TetragonulaCarbonaria_005031-T1
R2_1	funannotate	CDS	16985234	16985577	.	+	0	ID=TetragonulaCarbonaria_005031-T1.cds;Parent=TetragonulaCarbonaria_005031-T1
R2_1	funannotate	three_prime_UTR	17602216	17602757	.	+	.	ID=TetragonulaCarbonaria_005107-T1.utr3p1;Parent=TetragonulaCarbonaria_005107-T1
R2_1	funannotate	gene	7923313	7925572	.	+	.	ID=TetragonulaCarbonaria_004258
R2_1	funannotate	gene	7925592	7927702	.	-	.	ID=TetragonulaCarbonaria_004259
R2_1	funannotate	gene	7878357	7888111	.	-	.	ID=TetragonulaCarbonaria_004256
R2_1	funannotate	CDS	7621089	7621305	.	-	0	ID=TetragonulaCarbonaria_004235-T1.cds;Parent=TetragonulaCarbonaria_004235-T1
R2_1	funannotate	CDS	7619941	7620128	.	-	0	ID=TetragonulaCarbonaria_004235-T1.cds;Parent=TetragonulaCarbonaria_004235-T1
R2_1	funannotate	gene	7904284	7906664	.	+	.	ID=TetragonulaCarbonaria_004257
R2_1	funannotate	gene	7854340	7858836	.	+	.	ID=TetragonulaCarbonaria_004254
R2_1	funannotate	gene	7864210	7864644	.	+	.	ID=TetragonulaCarbonaria_004255
R2_1	funannotate	gene	7816796	7819592	.	-	.	ID=TetragonulaCarbonaria_004252
R2_1	funannotate	gene	7824704	7828343	.	-	.	ID=TetragonulaCarbonaria_004253
R2_1	funannotate	gene	7800788	7800879	.	+	.	ID=TetragonulaCarbonaria_004250
R2_1	funannotate	gene	7801470	7802129	.	+	.	ID=TetragonulaCarbonaria_004251
R2_1	funannotate	mRNA	4418306	4421636	.	+	.	ID=TetragonulaCarbonaria_003926-T1;Parent=TetragonulaCarbonaria_003926
R2_1	funannotate	CDS	10682844	10682862	.	+	0	ID=TetragonulaCarbonaria_004518-T1.cds;Parent=TetragonulaCarbonaria_004518-T1
R2_1	funannotate	CDS	10683007	10683110	.	+	0	ID=TetragonulaCarbonaria_004518-T1.cds;Parent=TetragonulaCarbonaria_004518-T1
R2_1	funannotate	CDS	10683184	10683258	.	+	0	ID=TetragonulaCarbonaria_004518-T1.cds;Parent=TetragonulaCarbonaria_004518-T1
R2_1	funannotate	CDS	10685445	10685543	.	+	0	ID=TetragonulaCarbonaria_004518-T1.cds;Parent=TetragonulaCarbonaria_004518-T1
R2_1	funannotate	CDS	10686618	10686844	.	+	0	ID=TetragonulaCarbonaria_004518-T1.cds;Parent=TetragonulaCarbonaria_004518-T1
R2_1	funannotate	CDS	10689981	10690506	.	+	0	ID=TetragonulaCarbonaria_004518-T1.cds;Parent=TetragonulaCarbonaria_004518-T1
R2_1	funannotate	mRNA	17740239	17741929	.	+	.	ID=TetragonulaCarbonaria_024316-T2;Dbxref=InterPro:IPR016024%2CInterPro:IPR011989;Parent=TetragonulaCarbonaria_024316
R2_1	funannotate	mRNA	17740239	17741929	.	+	.	ID=TetragonulaCarbonaria_024316-T1;Dbxref=InterPro:IPR013918%2CInterPro:IPR011989%2CInterPro:IPR016024%2CPFAM:PF08609;Parent=TetragonulaCarbonaria_024316
R2_1	funannotate	CDS	834079	834096	.	+	0	ID=TetragonulaCarbonaria_003560-T1.cds;Parent=TetragonulaCarbonaria_003560-T1
R2_1	funannotate	CDS	834294	834450	.	+	0	ID=TetragonulaCarbonaria_003560-T1.cds;Parent=TetragonulaCarbonaria_003560-T1
R2_1	funannotate	CDS	834754	834995	.	+	0	ID=TetragonulaCarbonaria_003560-T1.cds;Parent=TetragonulaCarbonaria_003560-T1
R2_1	funannotate	gene	8513650	8516308	.	+	.	ID=TetragonulaCarbonaria_004289
R2_1	funannotate	gene	8482266	8505208	.	-	.	ID=TetragonulaCarbonaria_004287
R2_1	funannotate	gene	8508187	8511188	.	-	.	Name=CASP7_1;ID=TetragonulaCarbonaria_004288
R2_1	funannotate	gene	8464433	8466782	.	-	.	ID=TetragonulaCarbonaria_004285
R2_1	funannotate	gene	8468093	8478290	.	+	.	ID=TetragonulaCarbonaria_004286
R2_1	funannotate	mRNA	10701160	10711943	.	+	.	ID=TetragonulaCarbonaria_004519-T1;Parent=TetragonulaCarbonaria_004519
R2_1	funannotate	mRNA	10741689	10742067	.	+	.	ID=TetragonulaCarbonaria_004520-T1;Parent=TetragonulaCarbonaria_004520
R2_1	funannotate	gene	8448183	8451279	.	+	.	ID=TetragonulaCarbonaria_004283
R2_1	funannotate	gene	8453574	8459541	.	+	.	ID=TetragonulaCarbonaria_004284
R2_1	funannotate	mRNA	2115533	2116108	.	+	.	ID=TetragonulaCarbonaria_003676-T1;Parent=TetragonulaCarbonaria_003676
R2_1	funannotate	mRNA	4663653	4665071	.	-	.	ID=TetragonulaCarbonaria_003951-T1;Parent=TetragonulaCarbonaria_003951
R2_1	funannotate	gene	8432819	8444857	.	+	.	ID=TetragonulaCarbonaria_004281
R2_1	funannotate	gene	8447536	8448022	.	-	.	ID=TetragonulaCarbonaria_004282
R2_1	funannotate	gene	8428931	8430043	.	+	.	ID=TetragonulaCarbonaria_004280
R2_1	funannotate	mRNA	3616003	3620978	.	+	.	ID=TetragonulaCarbonaria_003856-T1;Ontology_term=GO:0022857%2CGO:0055085;Dbxref=InterPro:IPR011701%2CInterPro:IPR020846%2CInterPro:IPR036259;Parent=TetragonulaCarbonaria_003856
R2_1	funannotate	mRNA	13992913	13994029	.	-	.	ID=TetragonulaCarbonaria_004806-T1;Parent=TetragonulaCarbonaria_004806
R2_1	funannotate	CDS	3249177	3249253	.	+	0	ID=TetragonulaCarbonaria_003813-T1.cds;Parent=TetragonulaCarbonaria_003813-T1
R2_1	funannotate	CDS	3250412	3250758	.	+	0	ID=TetragonulaCarbonaria_003813-T1.cds;Parent=TetragonulaCarbonaria_003813-T1
R2_1	funannotate	CDS	3250854	3250941	.	+	0	ID=TetragonulaCarbonaria_003813-T1.cds;Parent=TetragonulaCarbonaria_003813-T1
R2_1	funannotate	CDS	3252488	3252545	.	+	0	ID=TetragonulaCarbonaria_003813-T1.cds;Parent=TetragonulaCarbonaria_003813-T1
R2_1	funannotate	mRNA	1325663	1329775	.	-	.	ID=TetragonulaCarbonaria_003603-T1;Parent=TetragonulaCarbonaria_003603
R2_1	funannotate	gene	8424898	8425771	.	+	.	ID=TetragonulaCarbonaria_004278
R2_1	funannotate	gene	8427395	8428647	.	+	.	ID=TetragonulaCarbonaria_004279
R2_1	funannotate	gene	8348376	8355594	.	-	.	ID=TetragonulaCarbonaria_004276
R2_1	funannotate	gene	8381227	8421401	.	+	.	ID=TetragonulaCarbonaria_004277
R2_1	funannotate	gene	8320389	8331197	.	+	.	ID=TetragonulaCarbonaria_004274
R2_1	funannotate	gene	8334312	8335168	.	-	.	ID=TetragonulaCarbonaria_004275
R2_1	funannotate	gene	8268618	8269201	.	+	.	ID=TetragonulaCarbonaria_004272
R2_1	funannotate	gene	8292515	8298734	.	-	.	ID=TetragonulaCarbonaria_004273
R2_1	funannotate	gene	8239969	8240541	.	-	.	ID=TetragonulaCarbonaria_004270
R2_1	funannotate	gene	8259100	8260515	.	+	.	ID=TetragonulaCarbonaria_004271
R2_1	funannotate	mRNA	4540328	4543978	.	+	.	ID=TetragonulaCarbonaria_003938-T1;Dbxref=InterPro:IPR032176;Parent=TetragonulaCarbonaria_003938
R2_1	funannotate	CDS	8602776	8602880	.	+	0	ID=TetragonulaCarbonaria_004309-T1.cds;Parent=TetragonulaCarbonaria_004309-T1
R2_1	funannotate	CDS	8602952	8603020	.	+	0	ID=TetragonulaCarbonaria_004309-T1.cds;Parent=TetragonulaCarbonaria_004309-T1
R2_1	funannotate	CDS	8603494	8603592	.	+	0	ID=TetragonulaCarbonaria_004309-T1.cds;Parent=TetragonulaCarbonaria_004309-T1
R2_1	funannotate	mRNA	3898255	3912371	.	-	.	ID=TetragonulaCarbonaria_003868-T1;Ontology_term=GO:0020037%2CGO:0009055;Dbxref=InterPro:IPR002327%2CInterPro:IPR036909%2CPFAM:PF00034%2CInterPro:IPR009056%2CPFAM:PF13442;Parent=TetragonulaCarbonaria_003868
R2_1	funannotate	exon	5408518	5408642	.	+	.	ID=TetragonulaCarbonaria_004026-T1.exon2;Parent=TetragonulaCarbonaria_004026-T1
R2_1	funannotate	exon	5408306	5408379	.	+	.	ID=TetragonulaCarbonaria_004026-T1.exon1;Parent=TetragonulaCarbonaria_004026-T1
R2_1	funannotate	exon	5410650	5411023	.	+	.	ID=TetragonulaCarbonaria_004026-T1.exon3;Parent=TetragonulaCarbonaria_004026-T1
R2_1	funannotate	three_prime_UTR	8167816	8168303	.	-	.	ID=TetragonulaCarbonaria_004268-T1.utr3p1;Parent=TetragonulaCarbonaria_004268-T1
R2_1	funannotate	mRNA	1981319	1982574	.	-	.	ID=TetragonulaCarbonaria_003664-T1;Parent=TetragonulaCarbonaria_003664
R2_1	funannotate	gene	8544008	8546071	.	+	.	ID=TetragonulaCarbonaria_004298
R2_1	funannotate	gene	8546159	8546957	.	-	.	ID=TetragonulaCarbonaria_004299
R2_1	funannotate	gene	8539261	8540930	.	-	.	ID=TetragonulaCarbonaria_004296
R2_1	funannotate	gene	8541562	8543307	.	-	.	ID=TetragonulaCarbonaria_004297
R2_1	funannotate	gene	8527413	8537535	.	-	.	ID=TetragonulaCarbonaria_004294
R2_1	funannotate	gene	8537759	8539088	.	-	.	ID=TetragonulaCarbonaria_004295
R2_1	funannotate	gene	8521738	8524094	.	+	.	ID=TetragonulaCarbonaria_004292
R2_1	funannotate	gene	8524698	8526821	.	-	.	ID=TetragonulaCarbonaria_004293
R2_1	funannotate	gene	8516529	8518027	.	-	.	ID=TetragonulaCarbonaria_004290
R2_1	funannotate	gene	8519079	8520699	.	-	.	ID=TetragonulaCarbonaria_004291
R2_1	funannotate	exon	1873292	1873647	.	+	.	ID=TetragonulaCarbonaria_003652-T1.exon1;Parent=TetragonulaCarbonaria_003652-T1
R2_1	funannotate	exon	2738044	2738181	.	-	.	ID=TetragonulaCarbonaria_003747-T1.exon5;Parent=TetragonulaCarbonaria_003747-T1
R2_1	funannotate	exon	1873881	1873974	.	+	.	ID=TetragonulaCarbonaria_003652-T1.exon2;Parent=TetragonulaCarbonaria_003652-T1
R2_1	funannotate	exon	2739566	2739684	.	-	.	ID=TetragonulaCarbonaria_003747-T1.exon4;Parent=TetragonulaCarbonaria_003747-T1
R2_1	funannotate	exon	2737571	2737740	.	-	.	ID=TetragonulaCarbonaria_003747-T1.exon7;Parent=TetragonulaCarbonaria_003747-T1
R2_1	funannotate	exon	2737892	2737964	.	-	.	ID=TetragonulaCarbonaria_003747-T1.exon6;Parent=TetragonulaCarbonaria_003747-T1
R2_1	funannotate	exon	2741039	2741172	.	-	.	ID=TetragonulaCarbonaria_003747-T1.exon1;Parent=TetragonulaCarbonaria_003747-T1
R2_1	funannotate	exon	2740439	2740610	.	-	.	ID=TetragonulaCarbonaria_003747-T1.exon3;Parent=TetragonulaCarbonaria_003747-T1
R2_1	funannotate	exon	7568127	7568173	.	-	.	ID=TetragonulaCarbonaria_004228-T1.exon11;Parent=TetragonulaCarbonaria_004228-T1
R2_1	funannotate	exon	2740706	2740795	.	-	.	ID=TetragonulaCarbonaria_003747-T1.exon2;Parent=TetragonulaCarbonaria_003747-T1
R2_1	funannotate	exon	7569249	7569323	.	-	.	ID=TetragonulaCarbonaria_004228-T1.exon10;Parent=TetragonulaCarbonaria_004228-T1
R2_1	funannotate	mRNA	4880721	4882422	.	-	.	ID=TetragonulaCarbonaria_003975-T1;Parent=TetragonulaCarbonaria_003975
R2_1	funannotate	exon	2735023	2735480	.	-	.	ID=TetragonulaCarbonaria_003747-T1.exon8;Parent=TetragonulaCarbonaria_003747-T1
R2_1	funannotate	exon	17606526	17606735	.	-	.	ID=TetragonulaCarbonaria_005109-T1.exon1;Parent=TetragonulaCarbonaria_005109-T1
R2_1	funannotate	CDS	13198447	13198749	.	-	0	ID=TetragonulaCarbonaria_004721-T1.cds;Parent=TetragonulaCarbonaria_004721-T1
R2_1	funannotate	mRNA	8617632	8623571	.	-	.	ID=TetragonulaCarbonaria_004315-T1;Ontology_term=GO:0006351%2CGO:0003677%2CGO:0003899;Dbxref=InterPro:IPR038120%2CPFAM:PF00623%2CInterPro:IPR000722%2CInterPro:IPR007066%2CPFAM:PF05000%2CPFAM:PF04998%2CPFAM:PF04983%2CInterPro:IPR006592%2CInterPro:IPR035697%2CInterPro:IPR007083%2CInterPro:IPR007080%2CInterPro:IPR035698%2CPFAM:PF04997%2CInterPro:IPR042102%2CInterPro:IPR007081;Parent=TetragonulaCarbo…
R2_1	funannotate	CDS	4698467	4698559	.	-	0	ID=TetragonulaCarbonaria_003955-T1.cds;Parent=TetragonulaCarbonaria_003955-T1
R2_1	funannotate	CDS	4696104	4696510	.	-	0	ID=TetragonulaCarbonaria_003955-T1.cds;Parent=TetragonulaCarbonaria_003955-T1
R2_1	funannotate	CDS	4693897	4694299	.	-	0	ID=TetragonulaCarbonaria_003955-T1.cds;Parent=TetragonulaCarbonaria_003955-T1
R2_1	funannotate	exon	16855851	16856077	.	-	.	ID=TetragonulaCarbonaria_005014-T1.exon3;Parent=TetragonulaCarbonaria_005014-T1
R2_1	funannotate	exon	16856165	16856399	.	-	.	ID=TetragonulaCarbonaria_005014-T1.exon2;Parent=TetragonulaCarbonaria_005014-T1
R2_1	funannotate	exon	16856477	16856572	.	-	.	ID=TetragonulaCarbonaria_005014-T1.exon1;Parent=TetragonulaCarbonaria_005014-T1
R2_1	funannotate	exon	9859081	9859306	.	-	.	ID=TetragonulaCarbonaria_004428-T1.exon2;Parent=TetragonulaCarbonaria_004428-T1
R2_1	funannotate	exon	9860024	9860439	.	-	.	ID=TetragonulaCarbonaria_004428-T1.exon1;Parent=TetragonulaCarbonaria_004428-T1
R2_1	funannotate	mRNA	11033110	11034165	.	+	.	ID=TetragonulaCarbonaria_004544-T1;Parent=TetragonulaCarbonaria_004544
R2_1	funannotate	CDS	17668133	17668291	.	-	0	ID=TetragonulaCarbonaria_005124-T1.cds;Parent=TetragonulaCarbonaria_005124-T1
R2_1	funannotate	three_prime_UTR	6863692	6863868	.	+	.	ID=TetragonulaCarbonaria_004137-T1.utr3p1;Parent=TetragonulaCarbonaria_004137-T1
R2_1	funannotate	CDS	7470801	7470832	.	-	0	ID=TetragonulaCarbonaria_004221-T1.cds;Parent=TetragonulaCarbonaria_004221-T1
R2_1	funannotate	CDS	7468716	7469058	.	-	0	ID=TetragonulaCarbonaria_004221-T1.cds;Parent=TetragonulaCarbonaria_004221-T1
R2_1	funannotate	CDS	8996887	8997234	.	+	0	ID=TetragonulaCarbonaria_004358-T1.cds;Parent=TetragonulaCarbonaria_004358-T1
R2_1	funannotate	CDS	8997550	8997601	.	+	0	ID=TetragonulaCarbonaria_004358-T1.cds;Parent=TetragonulaCarbonaria_004358-T1
R2_1	funannotate	CDS	8997725	8997963	.	+	0	ID=TetragonulaCarbonaria_004358-T1.cds;Parent=TetragonulaCarbonaria_004358-T1
R2_1	funannotate	CDS	8998172	8998394	.	+	0	ID=TetragonulaCarbonaria_004358-T1.cds;Parent=TetragonulaCarbonaria_004358-T1
R2_1	funannotate	CDS	8998479	8998754	.	+	0	ID=TetragonulaCarbonaria_004358-T1.cds;Parent=TetragonulaCarbonaria_004358-T1
R2_1	funannotate	CDS	8998827	8999059	.	+	0	ID=TetragonulaCarbonaria_004358-T1.cds;Parent=TetragonulaCarbonaria_004358-T1
R2_1	funannotate	exon	9851683	9851974	.	-	.	ID=TetragonulaCarbonaria_004428-T1.exon5;Parent=TetragonulaCarbonaria_004428-T1
R2_1	funannotate	CDS	7439603	7439605	.	+	0	ID=TetragonulaCarbonaria_004216-T1.cds;Parent=TetragonulaCarbonaria_004216-T1
R2_1	funannotate	CDS	7440186	7440319	.	+	0	ID=TetragonulaCarbonaria_004216-T1.cds;Parent=TetragonulaCarbonaria_004216-T1
R2_1	funannotate	CDS	7440396	7440441	.	+	0	ID=TetragonulaCarbonaria_004216-T1.cds;Parent=TetragonulaCarbonaria_004216-T1
R2_1	funannotate	CDS	7440536	7440663	.	+	0	ID=TetragonulaCarbonaria_004216-T1.cds;Parent=TetragonulaCarbonaria_004216-T1
R2_1	funannotate	CDS	7440775	7440994	.	+	0	ID=TetragonulaCarbonaria_004216-T1.cds;Parent=TetragonulaCarbonaria_004216-T1
R2_1	funannotate	CDS	7441067	7441652	.	+	0	ID=TetragonulaCarbonaria_004216-T1.cds;Parent=TetragonulaCarbonaria_004216-T1
R2_1	funannotate	CDS	7441728	7442062	.	+	0	ID=TetragonulaCarbonaria_004216-T1.cds;Parent=TetragonulaCarbonaria_004216-T1
R2_1	funannotate	CDS	7442159	7442343	.	+	0	ID=TetragonulaCarbonaria_004216-T1.cds;Parent=TetragonulaCarbonaria_004216-T1
R2_1	funannotate	CDS	7442403	7442565	.	+	0	ID=TetragonulaCarbonaria_004216-T1.cds;Parent=TetragonulaCarbonaria_004216-T1
R2_1	funannotate	CDS	7442654	7442839	.	+	0	ID=TetragonulaCarbonaria_004216-T1.cds;Parent=TetragonulaCarbonaria_004216-T1
R2_1	funannotate	CDS	7442918	7443112	.	+	0	ID=TetragonulaCarbonaria_004216-T1.cds;Parent=TetragonulaCarbonaria_004216-T1
R2_1	funannotate	CDS	7443284	7443469	.	+	0	ID=TetragonulaCarbonaria_004216-T1.cds;Parent=TetragonulaCarbonaria_004216-T1
R2_1	funannotate	CDS	7443577	7443636	.	+	0	ID=TetragonulaCarbonaria_004216-T1.cds;Parent=TetragonulaCarbonaria_004216-T1
R2_1	funannotate	CDS	7443726	7443842	.	+	0	ID=TetragonulaCarbonaria_004216-T1.cds;Parent=TetragonulaCarbonaria_004216-T1
R2_1	funannotate	CDS	7443927	7444067	.	+	0	ID=TetragonulaCarbonaria_004216-T1.cds;Parent=TetragonulaCarbonaria_004216-T1
R2_1	funannotate	exon	9855005	9855161	.	-	.	ID=TetragonulaCarbonaria_004428-T1.exon4;Parent=TetragonulaCarbonaria_004428-T1
R2_1	funannotate	exon	9855961	9856357	.	-	.	ID=TetragonulaCarbonaria_004428-T1.exon3;Parent=TetragonulaCarbonaria_004428-T1
R2_1	funannotate	mRNA	4953477	4953689	.	-	.	ID=TetragonulaCarbonaria_003987-T1;Parent=TetragonulaCarbonaria_003987
R2_1	funannotate	exon	8794368	8794503	.	+	.	ID=TetragonulaCarbonaria_004333-T1.exon2;Parent=TetragonulaCarbonaria_004333-T1
R2_1	funannotate	exon	8789310	8789533	.	+	.	ID=TetragonulaCarbonaria_004333-T1.exon1;Parent=TetragonulaCarbonaria_004333-T1
R2_1	funannotate	mRNA	4756471	4760432	.	-	.	ID=TetragonulaCarbonaria_003963-T1;Ontology_term=GO:0003700%2CGO:0003677%2CGO:0006355;Dbxref=InterPro:IPR001827;Parent=TetragonulaCarbonaria_003963
R2_1	funannotate	mRNA	10841881	10843949	.	+	.	ID=TetragonulaCarbonaria_004532-T1;Parent=TetragonulaCarbonaria_004532
R2_1	funannotate	mRNA	11561451	11562035	.	-	.	ID=TetragonulaCarbonaria_004568-T1;Parent=TetragonulaCarbonaria_004568
R2_1	funannotate	CDS	597007	597606	.	+	0	ID=TetragonulaCarbonaria_003530-T1.cds;Parent=TetragonulaCarbonaria_003530-T1
R2_1	funannotate	mRNA	7316900	7318975	.	-	.	ID=TetragonulaCarbonaria_004195-T1;Ontology_term=GO:0004739%2CGO:0016624%2CGO:0006086%2CGO:0043231;Dbxref=InterPro:IPR017597%2CInterPro:IPR029061%2CInterPro:IPR001017%2CPFAM:PF00676;Parent=TetragonulaCarbonaria_004195
R2_1	funannotate	mRNA	5112486	5126790	.	-	.	ID=TetragonulaCarbonaria_003999-T1;Parent=TetragonulaCarbonaria_003999
R2_1	funannotate	mRNA	8566190	8577503	.	+	.	ID=TetragonulaCarbonaria_004303-T1;Ontology_term=GO:0005262%2CGO:0005515%2CGO:0005216%2CGO:0016020%2CGO:0070588%2CGO:0006811%2CGO:0055085;Dbxref=InterPro:IPR036770%2CInterPro:IPR005821%2CInterPro:IPR002153%2CInterPro:IPR020683%2CPFAM:PF08344%2CPFAM:PF12796%2CInterPro:IPR002110%2CPFAM:PF00520%2CInterPro:IPR013555;Parent=TetragonulaCarbonaria_004303
R2_1	funannotate	exon	17223280	17223447	.	-	.	ID=TetragonulaCarbonaria_005052-T1.exon2;Parent=TetragonulaCarbonaria_005052-T1
R2_1	funannotate	exon	17223756	17223959	.	-	.	ID=TetragonulaCarbonaria_005052-T1.exon1;Parent=TetragonulaCarbonaria_005052-T1
R2_1	funannotate	CDS	17438887	17439201	.	+	0	ID=TetragonulaCarbonaria_005075-T1.cds;Parent=TetragonulaCarbonaria_005075-T1
R2_1	funannotate	exon	5246935	5247323	.	-	.	ID=TetragonulaCarbonaria_004012-T1.exon5;Parent=TetragonulaCarbonaria_004012-T1
R2_1	funannotate	exon	5248165	5248326	.	-	.	ID=TetragonulaCarbonaria_004012-T1.exon4;Parent=TetragonulaCarbonaria_004012-T1
R2_1	funannotate	exon	5248411	5248492	.	-	.	ID=TetragonulaCarbonaria_004012-T1.exon3;Parent=TetragonulaCarbonaria_004012-T1
R2_1	funannotate	exon	5251431	5251497	.	-	.	ID=TetragonulaCarbonaria_004012-T1.exon2;Parent=TetragonulaCarbonaria_004012-T1
R2_1	funannotate	exon	5252498	5252871	.	-	.	ID=TetragonulaCarbonaria_004012-T1.exon1;Parent=TetragonulaCarbonaria_004012-T1
R2_1	funannotate	mRNA	1437553	1447168	.	-	.	ID=TetragonulaCarbonaria_003615-T1;Parent=TetragonulaCarbonaria_003615
R2_1	funannotate	exon	7322914	7323052	.	-	.	ID=TetragonulaCarbonaria_004196-T1.exon1;Parent=TetragonulaCarbonaria_004196-T1
R2_1	funannotate	exon	7322080	7322200	.	-	.	ID=TetragonulaCarbonaria_004196-T1.exon2;Parent=TetragonulaCarbonaria_004196-T1
R2_1	funannotate	CDS	14704421	14704439	.	+	0	ID=TetragonulaCarbonaria_004870-T1.cds;Parent=TetragonulaCarbonaria_004870-T1
R2_1	funannotate	CDS	14704990	14705160	.	+	0	ID=TetragonulaCarbonaria_004870-T1.cds;Parent=TetragonulaCarbonaria_004870-T1
R2_1	funannotate	CDS	14705773	14706436	.	+	0	ID=TetragonulaCarbonaria_004870-T1.cds;Parent=TetragonulaCarbonaria_004870-T1
R2_1	funannotate	CDS	14706511	14706582	.	+	0	ID=TetragonulaCarbonaria_004870-T1.cds;Parent=TetragonulaCarbonaria_004870-T1
R2_1	funannotate	CDS	14706817	14707213	.	+	0	ID=TetragonulaCarbonaria_004870-T1.cds;Parent=TetragonulaCarbonaria_004870-T1
R2_1	funannotate	CDS	14707335	14707738	.	+	0	ID=TetragonulaCarbonaria_004870-T1.cds;Parent=TetragonulaCarbonaria_004870-T1
R2_1	funannotate	CDS	14707829	14708194	.	+	0	ID=TetragonulaCarbonaria_004870-T1.cds;Parent=TetragonulaCarbonaria_004870-T1
R2_1	funannotate	CDS	14708267	14708561	.	+	0	ID=TetragonulaCarbonaria_004870-T1.cds;Parent=TetragonulaCarbonaria_004870-T1
R2_1	funannotate	CDS	4232527	4232709	.	+	0	ID=TetragonulaCarbonaria_003906-T1.cds;Parent=TetragonulaCarbonaria_003906-T1
R2_1	funannotate	CDS	4232799	4232982	.	+	0	ID=TetragonulaCarbonaria_003906-T1.cds;Parent=TetragonulaCarbonaria_003906-T1
R2_1	funannotate	CDS	4233101	4233267	.	+	0	ID=TetragonulaCarbonaria_003906-T1.cds;Parent=TetragonulaCarbonaria_003906-T1
R2_1	funannotate	CDS	4233358	4233501	.	+	0	ID=TetragonulaCarbonaria_003906-T1.cds;Parent=TetragonulaCarbonaria_003906-T1
R2_1	funannotate	exon	4903091	4903325	.	-	.	ID=TetragonulaCarbonaria_003979-T1.exon2;Parent=TetragonulaCarbonaria_003979-T1
R2_1	funannotate	exon	4905661	4905787	.	-	.	ID=TetragonulaCarbonaria_003979-T1.exon1;Parent=TetragonulaCarbonaria_003979-T1
R2_1	funannotate	exon	4902012	4902357	.	-	.	ID=TetragonulaCarbonaria_003979-T1.exon3;Parent=TetragonulaCarbonaria_003979-T1
R2_1	funannotate	exon	12451254	12451508	.	+	.	ID=TetragonulaCarbonaria_004641-T1.exon9;Parent=TetragonulaCarbonaria_004641-T1
R2_1	funannotate	exon	12450385	12451169	.	+	.	ID=TetragonulaCarbonaria_004641-T1.exon8;Parent=TetragonulaCarbonaria_004641-T1
R2_1	funannotate	CDS	13156954	13156974	.	-	0	ID=TetragonulaCarbonaria_004716-T1.cds;Parent=TetragonulaCarbonaria_004716-T1
R2_1	funannotate	CDS	13153678	13154023	.	-	0	ID=TetragonulaCarbonaria_004716-T1.cds;Parent=TetragonulaCarbonaria_004716-T1
R2_1	funannotate	CDS	13153451	13153529	.	-	0	ID=TetragonulaCarbonaria_004716-T1.cds;Parent=TetragonulaCarbonaria_004716-T1
R2_1	funannotate	CDS	13152929	13153218	.	-	0	ID=TetragonulaCarbonaria_004716-T1.cds;Parent=TetragonulaCarbonaria_004716-T1
R2_1	funannotate	CDS	13152130	13152757	.	-	0	ID=TetragonulaCarbonaria_004716-T1.cds;Parent=TetragonulaCarbonaria_004716-T1
R2_1	funannotate	CDS	13150653	13150914	.	-	0	ID=TetragonulaCarbonaria_004716-T1.cds;Parent=TetragonulaCarbonaria_004716-T1
R2_1	funannotate	exon	12448355	12448713	.	+	.	ID=TetragonulaCarbonaria_004641-T1.exon5;Parent=TetragonulaCarbonaria_004641-T1
R2_1	funannotate	mRNA	12213931	12214812	.	-	.	ID=TetragonulaCarbonaria_004626-T1;Parent=TetragonulaCarbonaria_004626
R2_1	funannotate	exon	12448106	12448267	.	+	.	ID=TetragonulaCarbonaria_004641-T1.exon4;Parent=TetragonulaCarbonaria_004641-T1
R2_1	funannotate	exon	12449762	12450277	.	+	.	ID=TetragonulaCarbonaria_004641-T1.exon7;Parent=TetragonulaCarbonaria_004641-T1
R2_1	funannotate	exon	12448785	12449033	.	+	.	ID=TetragonulaCarbonaria_004641-T1.exon6;Parent=TetragonulaCarbonaria_004641-T1
R2_1	funannotate	mRNA	7211192	7212034	.	+	.	ID=TetragonulaCarbonaria_004183-T1;Parent=TetragonulaCarbonaria_004183
R2_1	funannotate	exon	12446973	12447031	.	+	.	ID=TetragonulaCarbonaria_004641-T1.exon1;Parent=TetragonulaCarbonaria_004641-T1
R2_1	funannotate	exon	12447724	12448021	.	+	.	ID=TetragonulaCarbonaria_004641-T1.exon3;Parent=TetragonulaCarbonaria_004641-T1
R2_1	funannotate	exon	12447542	12447660	.	+	.	ID=TetragonulaCarbonaria_004641-T1.exon2;Parent=TetragonulaCarbonaria_004641-T1
R2_1	funannotate	exon	7321034	7321240	.	-	.	ID=TetragonulaCarbonaria_004196-T1.exon7;Parent=TetragonulaCarbonaria_004196-T1
R2_1	funannotate	exon	7320248	7320948	.	-	.	ID=TetragonulaCarbonaria_004196-T1.exon8;Parent=TetragonulaCarbonaria_004196-T1
R2_1	funannotate	exon	13296896	13297253	.	-	.	ID=TetragonulaCarbonaria_004736-T1.exon2;Parent=TetragonulaCarbonaria_004736-T1
R2_1	funannotate	exon	13297955	13298035	.	-	.	ID=TetragonulaCarbonaria_004736-T1.exon1;Parent=TetragonulaCarbonaria_004736-T1
R2_1	funannotate	exon	7321895	7322007	.	-	.	ID=TetragonulaCarbonaria_004196-T1.exon3;Parent=TetragonulaCarbonaria_004196-T1
R2_1	funannotate	exon	13295651	13295842	.	-	.	ID=TetragonulaCarbonaria_004736-T1.exon4;Parent=TetragonulaCarbonaria_004736-T1
R2_1	funannotate	exon	14197504	14198583	.	-	.	ID=TetragonulaCarbonaria_004825-T1.exon1;Parent=TetragonulaCarbonaria_004825-T1
R2_1	funannotate	exon	7321695	7321827	.	-	.	ID=TetragonulaCarbonaria_004196-T1.exon4;Parent=TetragonulaCarbonaria_004196-T1
R2_1	funannotate	exon	13296122	13296282	.	-	.	ID=TetragonulaCarbonaria_004736-T1.exon3;Parent=TetragonulaCarbonaria_004736-T1
R2_1	funannotate	exon	7321498	7321620	.	-	.	ID=TetragonulaCarbonaria_004196-T1.exon5;Parent=TetragonulaCarbonaria_004196-T1
R2_1	funannotate	exon	7321319	7321428	.	-	.	ID=TetragonulaCarbonaria_004196-T1.exon6;Parent=TetragonulaCarbonaria_004196-T1
R2_1	funannotate	exon	4728289	4728424	.	-	.	ID=TetragonulaCarbonaria_003960-T1.exon3;Parent=TetragonulaCarbonaria_003960-T1
R2_1	funannotate	exon	4731790	4732068	.	-	.	ID=TetragonulaCarbonaria_003960-T1.exon2;Parent=TetragonulaCarbonaria_003960-T1
R2_1	funannotate	exon	4733865	4734226	.	-	.	ID=TetragonulaCarbonaria_003960-T1.exon1;Parent=TetragonulaCarbonaria_003960-T1
R2_1	funannotate	exon	13260627	13260850	.	+	.	ID=TetragonulaCarbonaria_004730-T1.exon2;Parent=TetragonulaCarbonaria_004730-T1
R2_1	funannotate	exon	13260366	13260493	.	+	.	ID=TetragonulaCarbonaria_004730-T1.exon1;Parent=TetragonulaCarbonaria_004730-T1
R2_1	funannotate	exon	13260975	13261500	.	+	.	ID=TetragonulaCarbonaria_004730-T1.exon3;Parent=TetragonulaCarbonaria_004730-T1
R2_1	funannotate	mRNA	1553743	1560896	.	+	.	ID=TetragonulaCarbonaria_003627-T1;Ontology_term=GO:0032039%2CGO:0034474;Dbxref=InterPro:IPR022145%2CInterPro:IPR011989%2CInterPro:IPR038902%2CInterPro:IPR016024%2CPFAM:PF12432;Parent=TetragonulaCarbonaria_003627
R2_1	funannotate	mRNA	11401169	11407510	.	+	.	ID=TetragonulaCarbonaria_004556-T1;Ontology_term=GO:0042381%2CGO:0005576;Dbxref=PFAM:PF08026%2CInterPro:IPR012524;Parent=TetragonulaCarbonaria_004556
R2_1	funannotate	CDS	8240374	8240541	.	-	0	ID=TetragonulaCarbonaria_004270-T1.cds;Parent=TetragonulaCarbonaria_004270-T1
R2_1	funannotate	CDS	8239969	8240178	.	-	0	ID=TetragonulaCarbonaria_004270-T1.cds;Parent=TetragonulaCarbonaria_004270-T1
R2_1	funannotate	exon	17779532	17780311	.	+	.	ID=TetragonulaCarbonaria_005147-T1.exon1;Parent=TetragonulaCarbonaria_005147-T1
R2_1	funannotate	exon	17780842	17780984	.	+	.	ID=TetragonulaCarbonaria_005147-T1.exon3;Parent=TetragonulaCarbonaria_005147-T1
R2_1	funannotate	exon	17780413	17780690	.	+	.	ID=TetragonulaCarbonaria_005147-T1.exon2;Parent=TetragonulaCarbonaria_005147-T1
R2_1	funannotate	exon	17781386	17781769	.	+	.	ID=TetragonulaCarbonaria_005147-T1.exon5;Parent=TetragonulaCarbonaria_005147-T1
R2_1	funannotate	exon	17781131	17781291	.	+	.	ID=TetragonulaCarbonaria_005147-T1.exon4;Parent=TetragonulaCarbonaria_005147-T1
R2_1	funannotate	exon	17781853	17782515	.	+	.	ID=TetragonulaCarbonaria_005147-T1.exon6;Parent=TetragonulaCarbonaria_005147-T1
R2_1	funannotate	CDS	17450471	17450498	.	+	0	ID=TetragonulaCarbonaria_005080-T1.cds;Parent=TetragonulaCarbonaria_005080-T1
R2_1	funannotate	CDS	17450763	17450976	.	+	0	ID=TetragonulaCarbonaria_005080-T1.cds;Parent=TetragonulaCarbonaria_005080-T1
R2_1	funannotate	CDS	17451054	17451264	.	+	0	ID=TetragonulaCarbonaria_005080-T1.cds;Parent=TetragonulaCarbonaria_005080-T1
R2_1	funannotate	CDS	17451351	17451615	.	+	0	ID=TetragonulaCarbonaria_005080-T1.cds;Parent=TetragonulaCarbonaria_005080-T1
R2_1	funannotate	CDS	17451748	17451900	.	+	0	ID=TetragonulaCarbonaria_005080-T1.cds;Parent=TetragonulaCarbonaria_005080-T1
R2_1	funannotate	CDS	17452000	17452581	.	+	0	ID=TetragonulaCarbonaria_005080-T1.cds;Parent=TetragonulaCarbonaria_005080-T1
R2_1	funannotate	CDS	17452865	17453277	.	+	0	ID=TetragonulaCarbonaria_005080-T1.cds;Parent=TetragonulaCarbonaria_005080-T1
R2_1	funannotate	CDS	17453379	17453586	.	+	0	ID=TetragonulaCarbonaria_005080-T1.cds;Parent=TetragonulaCarbonaria_005080-T1
R2_1	funannotate	CDS	17453716	17453945	.	+	0	ID=TetragonulaCarbonaria_005080-T1.cds;Parent=TetragonulaCarbonaria_005080-T1
R2_1	funannotate	exon	14623169	14623396	.	+	.	ID=TetragonulaCarbonaria_004863-T1.exon1;Parent=TetragonulaCarbonaria_004863-T1
R2_1	funannotate	mRNA	7136921	7138777	.	-	.	ID=TetragonulaCarbonaria_004171-T1;Dbxref=InterPro:IPR019396%2CPFAM:PF10269;Parent=TetragonulaCarbonaria_004171
R2_1	funannotate	mRNA	4152255	4154292	.	+	.	ID=TetragonulaCarbonaria_003893-T1;Ontology_term=GO:0005515;Dbxref=InterPro:IPR036770%2CPFAM:PF13606%2CInterPro:IPR020683%2CPFAM:PF13637%2CPFAM:PF00023%2CPFAM:PF13857%2CPFAM:PF12796%2CInterPro:IPR002110;Parent=TetragonulaCarbonaria_003893
R2_1	funannotate	mRNA	12421868	12422856	.	+	.	ID=TetragonulaCarbonaria_004638-T1;Dbxref=InterPro:IPR013126%2CInterPro:IPR029048;Parent=TetragonulaCarbonaria_004638
R2_1	funannotate	exon	17180825	17182444	.	-	.	ID=TetragonulaCarbonaria_005049-T1.exon12;Parent=TetragonulaCarbonaria_005049-T1
R2_1	funannotate	exon	17182524	17182724	.	-	.	ID=TetragonulaCarbonaria_005049-T1.exon11;Parent=TetragonulaCarbonaria_005049-T1
R2_1	funannotate	exon	17182797	17183183	.	-	.	ID=TetragonulaCarbonaria_005049-T1.exon10;Parent=TetragonulaCarbonaria_005049-T1
R2_1	funannotate	exon	16065321	16065750	.	-	.	ID=TetragonulaCarbonaria_004952-T1.exon1;Parent=TetragonulaCarbonaria_004952-T1
R2_1	funannotate	exon	16063597	16063682	.	-	.	ID=TetragonulaCarbonaria_004952-T1.exon2;Parent=TetragonulaCarbonaria_004952-T1
R2_1	funannotate	exon	840290	840349	.	+	.	ID=TetragonulaCarbonaria_003563-T1.exon1;Parent=TetragonulaCarbonaria_003563-T1
R2_1	funannotate	mRNA	6919490	6921081	.	+	.	ID=TetragonulaCarbonaria_004146-T1;Ontology_term=GO:0043240%2CGO:0004842%2CGO:0036297;Dbxref=InterPro:IPR026850%2CInterPro:IPR043003%2CInterPro:IPR001841%2CPFAM:PF11793%2CInterPro:IPR026848%2CInterPro:IPR013083%2CInterPro:IPR044037%2CPFAM:PF18891;Parent=TetragonulaCarbonaria_004146
R2_1	funannotate	CDS	8617215	8617319	.	-	0	ID=TetragonulaCarbonaria_004314-T1.cds;Parent=TetragonulaCarbonaria_004314-T1
R2_1	funannotate	CDS	8616830	8617148	.	-	0	ID=TetragonulaCarbonaria_004314-T1.cds;Parent=TetragonulaCarbonaria_004314-T1
R2_1	funannotate	CDS	8616608	8616757	.	-	0	ID=TetragonulaCarbonaria_004314-T1.cds;Parent=TetragonulaCarbonaria_004314-T1
R2_1	funannotate	CDS	8616388	8616548	.	-	0	ID=TetragonulaCarbonaria_004314-T1.cds;Parent=TetragonulaCarbonaria_004314-T1
R2_1	funannotate	exon	841528	842052	.	+	.	ID=TetragonulaCarbonaria_003563-T1.exon2;Parent=TetragonulaCarbonaria_003563-T1
R2_1	funannotate	exon	8881171	8881247	.	+	.	ID=TetragonulaCarbonaria_004339-T1.exon6;Parent=TetragonulaCarbonaria_004339-T1
R2_1	funannotate	exon	8880888	8880993	.	+	.	ID=TetragonulaCarbonaria_004339-T1.exon5;Parent=TetragonulaCarbonaria_004339-T1
R2_1	funannotate	exon	8880583	8880765	.	+	.	ID=TetragonulaCarbonaria_004339-T1.exon4;Parent=TetragonulaCarbonaria_004339-T1
R2_1	funannotate	exon	8880282	8880457	.	+	.	ID=TetragonulaCarbonaria_004339-T1.exon3;Parent=TetragonulaCarbonaria_004339-T1
R2_1	funannotate	exon	8879778	8879979	.	+	.	ID=TetragonulaCarbonaria_004339-T1.exon2;Parent=TetragonulaCarbonaria_004339-T1
R2_1	funannotate	exon	2756405	2756588	.	+	.	ID=TetragonulaCarbonaria_003748-T1.exon3;Parent=TetragonulaCarbonaria_003748-T1
R2_1	funannotate	exon	8879551	8879688	.	+	.	ID=TetragonulaCarbonaria_004339-T1.exon1;Parent=TetragonulaCarbonaria_004339-T1
R2_1	funannotate	exon	2757619	2757884	.	+	.	ID=TetragonulaCarbonaria_003748-T1.exon4;Parent=TetragonulaCarbonaria_003748-T1
R2_1	funannotate	exon	2755429	2755667	.	+	.	ID=TetragonulaCarbonaria_003748-T1.exon1;Parent=TetragonulaCarbonaria_003748-T1
R2_1	funannotate	five_prime_UTR	8268618	8268836	.	+	.	ID=TetragonulaCarbonaria_004272-T1.utr5p1;Parent=TetragonulaCarbonaria_004272-T1
R2_1	funannotate	exon	2755867	2756209	.	+	.	ID=TetragonulaCarbonaria_003748-T1.exon2;Parent=TetragonulaCarbonaria_003748-T1
R2_1	funannotate	CDS	4249663	4249775	.	+	0	ID=TetragonulaCarbonaria_003911-T1.cds;Parent=TetragonulaCarbonaria_003911-T1
R2_1	funannotate	CDS	4249858	4250431	.	+	0	ID=TetragonulaCarbonaria_003911-T1.cds;Parent=TetragonulaCarbonaria_003911-T1
R2_1	funannotate	CDS	4250503	4250772	.	+	0	ID=TetragonulaCarbonaria_003911-T1.cds;Parent=TetragonulaCarbonaria_003911-T1
R2_1	funannotate	CDS	4250836	4250952	.	+	0	ID=TetragonulaCarbonaria_003911-T1.cds;Parent=TetragonulaCarbonaria_003911-T1
R2_1	funannotate	exon	1876776	1876917	.	+	.	ID=TetragonulaCarbonaria_003653-T1.exon1;Parent=TetragonulaCarbonaria_003653-T1
R2_1	funannotate	exon	1880218	1880351	.	+	.	ID=TetragonulaCarbonaria_003653-T1.exon2;Parent=TetragonulaCarbonaria_003653-T1
R2_1	funannotate	exon	1884859	1884972	.	+	.	ID=TetragonulaCarbonaria_003653-T1.exon3;Parent=TetragonulaCarbonaria_003653-T1
R2_1	funannotate	CDS	14133050	14133298	.	-	0	ID=TetragonulaCarbonaria_004821-T1.cds;Parent=TetragonulaCarbonaria_004821-T1
R2_1	funannotate	CDS	14127739	14127922	.	-	0	ID=TetragonulaCarbonaria_004821-T1.cds;Parent=TetragonulaCarbonaria_004821-T1
R2_1	funannotate	CDS	14127036	14127160	.	-	0	ID=TetragonulaCarbonaria_004821-T1.cds;Parent=TetragonulaCarbonaria_004821-T1
R2_1	funannotate	five_prime_UTR	4880224	4880410	.	-	.	ID=TetragonulaCarbonaria_003974-T1.utr5p1;Parent=TetragonulaCarbonaria_003974-T1
R2_1	funannotate	CDS	5909815	5909976	.	-	0	ID=TetragonulaCarbonaria_004061-T1.cds;Parent=TetragonulaCarbonaria_004061-T1
R2_1	funannotate	CDS	5907402	5907787	.	-	0	ID=TetragonulaCarbonaria_004061-T1.cds;Parent=TetragonulaCarbonaria_004061-T1
R2_1	funannotate	CDS	5906298	5906693	.	-	0	ID=TetragonulaCarbonaria_004061-T1.cds;Parent=TetragonulaCarbonaria_004061-T1
R2_1	funannotate	CDS	5905502	5905894	.	-	0	ID=TetragonulaCarbonaria_004061-T1.cds;Parent=TetragonulaCarbonaria_004061-T1
R2_1	funannotate	CDS	5903961	5904450	.	-	0	ID=TetragonulaCarbonaria_004061-T1.cds;Parent=TetragonulaCarbonaria_004061-T1
R2_1	funannotate	exon	6961565	6962069	.	-	.	ID=TetragonulaCarbonaria_004154-T1.exon3;Parent=TetragonulaCarbonaria_004154-T1
R2_1	funannotate	exon	6961312	6961481	.	-	.	ID=TetragonulaCarbonaria_004154-T1.exon4;Parent=TetragonulaCarbonaria_004154-T1
R2_1	funannotate	exon	6962838	6963299	.	-	.	ID=TetragonulaCarbonaria_004154-T1.exon1;Parent=TetragonulaCarbonaria_004154-T1
R2_1	funannotate	exon	6962136	6962745	.	-	.	ID=TetragonulaCarbonaria_004154-T1.exon2;Parent=TetragonulaCarbonaria_004154-T1
R2_1	funannotate	exon	6960475	6960575	.	-	.	ID=TetragonulaCarbonaria_004154-T1.exon7;Parent=TetragonulaCarbonaria_004154-T1
R2_1	funannotate	exon	6958957	6960386	.	-	.	ID=TetragonulaCarbonaria_004154-T1.exon8;Parent=TetragonulaCarbonaria_004154-T1
R2_1	funannotate	exon	6961068	6961227	.	-	.	ID=TetragonulaCarbonaria_004154-T1.exon5;Parent=TetragonulaCarbonaria_004154-T1
R2_1	funannotate	exon	6960709	6960988	.	-	.	ID=TetragonulaCarbonaria_004154-T1.exon6;Parent=TetragonulaCarbonaria_004154-T1
R2_1	funannotate	exon	12467952	12468431	.	+	.	ID=TetragonulaCarbonaria_004645-T1.exon3;Parent=TetragonulaCarbonaria_004645-T1
R2_1	funannotate	exon	12467769	12467894	.	+	.	ID=TetragonulaCarbonaria_004645-T1.exon2;Parent=TetragonulaCarbonaria_004645-T1
R2_1	funannotate	exon	12467379	12467693	.	+	.	ID=TetragonulaCarbonaria_004645-T1.exon1;Parent=TetragonulaCarbonaria_004645-T1
R2_1	funannotate	exon	3907054	3907195	.	+	.	ID=TetragonulaCarbonaria_003870-T1.exon1;Parent=TetragonulaCarbonaria_003870-T1
R2_1	funannotate	exon	12470098	12470527	.	+	.	ID=TetragonulaCarbonaria_004645-T1.exon7;Parent=TetragonulaCarbonaria_004645-T1
R2_1	funannotate	exon	3907293	3907615	.	+	.	ID=TetragonulaCarbonaria_003870-T1.exon2;Parent=TetragonulaCarbonaria_003870-T1
R2_1	funannotate	exon	12469831	12470028	.	+	.	ID=TetragonulaCarbonaria_004645-T1.exon6;Parent=TetragonulaCarbonaria_004645-T1
R2_1	funannotate	exon	12469510	12469742	.	+	.	ID=TetragonulaCarbonaria_004645-T1.exon5;Parent=TetragonulaCarbonaria_004645-T1
R2_1	funannotate	exon	12469030	12469423	.	+	.	ID=TetragonulaCarbonaria_004645-T1.exon4;Parent=TetragonulaCarbonaria_004645-T1
R2_1	funannotate	mRNA	6766420	6769757	.	+	.	ID=TetragonulaCarbonaria_004122-T1;Ontology_term=GO:0005515;Dbxref=InterPro:IPR001965%2CInterPro:IPR001660%2CInterPro:IPR011011%2CInterPro:IPR013761%2CInterPro:IPR019787%2CInterPro:IPR013083%2CPFAM:PF00628;Parent=TetragonulaCarbonaria_004122
R2_1	funannotate	exon	12470883	12471167	.	+	.	ID=TetragonulaCarbonaria_004645-T1.exon9;Parent=TetragonulaCarbonaria_004645-T1
R2_1	funannotate	exon	12470607	12470812	.	+	.	ID=TetragonulaCarbonaria_004645-T1.exon8;Parent=TetragonulaCarbonaria_004645-T1
R2_1	funannotate	mRNA	12492833	12493801	.	+	.	ID=TetragonulaCarbonaria_004651-T1;Parent=TetragonulaCarbonaria_004651
R2_1	funannotate	mRNA	6986166	6987007	.	-	.	ID=TetragonulaCarbonaria_004158-T1;Parent=TetragonulaCarbonaria_004158
R2_1	funannotate	exon	14327219	14327393	.	-	.	ID=TetragonulaCarbonaria_004839-T1.exon2;Parent=TetragonulaCarbonaria_004839-T1
R2_1	funannotate	exon	14328575	14328903	.	-	.	ID=TetragonulaCarbonaria_004839-T1.exon1;Parent=TetragonulaCarbonaria_004839-T1
R2_1	funannotate	CDS	9124038	9124271	.	-	0	ID=TetragonulaCarbonaria_004370-T1.cds;Parent=TetragonulaCarbonaria_004370-T1
R2_1	funannotate	mRNA	12689468	12690450	.	-	.	ID=TetragonulaCarbonaria_004675-T1;Parent=TetragonulaCarbonaria_004675
R2_1	funannotate	exon	4772222	4772751	.	-	.	ID=TetragonulaCarbonaria_003965-T1.exon2;Parent=TetragonulaCarbonaria_003965-T1
R2_1	funannotate	exon	4774239	4774650	.	-	.	ID=TetragonulaCarbonaria_003965-T1.exon1;Parent=TetragonulaCarbonaria_003965-T1
R2_1	funannotate	exon	7264141	7264355	.	+	.	ID=TetragonulaCarbonaria_004190-T1.exon4;Parent=TetragonulaCarbonaria_004190-T1
R2_1	funannotate	exon	7262114	7262336	.	+	.	ID=TetragonulaCarbonaria_004190-T1.exon3;Parent=TetragonulaCarbonaria_004190-T1
R2_1	funannotate	exon	7261857	7262036	.	+	.	ID=TetragonulaCarbonaria_004190-T1.exon2;Parent=TetragonulaCarbonaria_004190-T1
R2_1	funannotate	exon	7259869	7259943	.	+	.	ID=TetragonulaCarbonaria_004190-T1.exon1;Parent=TetragonulaCarbonaria_004190-T1
R2_1	funannotate	exon	7265785	7265874	.	+	.	ID=TetragonulaCarbonaria_004190-T1.exon8;Parent=TetragonulaCarbonaria_004190-T1
R2_1	funannotate	exon	7265585	7265722	.	+	.	ID=TetragonulaCarbonaria_004190-T1.exon7;Parent=TetragonulaCarbonaria_004190-T1
R2_1	funannotate	exon	7265035	7265183	.	+	.	ID=TetragonulaCarbonaria_004190-T1.exon6;Parent=TetragonulaCarbonaria_004190-T1
R2_1	funannotate	five_prime_UTR	14070135	14070143	.	-	.	ID=TetragonulaCarbonaria_004813-T1.utr5p1;Parent=TetragonulaCarbonaria_004813-T1
R2_1	funannotate	exon	7264782	7264893	.	+	.	ID=TetragonulaCarbonaria_004190-T1.exon5;Parent=TetragonulaCarbonaria_004190-T1
R2_1	funannotate	exon	7265954	7266121	.	+	.	ID=TetragonulaCarbonaria_004190-T1.exon9;Parent=TetragonulaCarbonaria_004190-T1
R2_1	funannotate	mRNA	12551750	12553077	.	-	.	ID=TetragonulaCarbonaria_004663-T1;Parent=TetragonulaCarbonaria_004663
R2_1	funannotate	CDS	16216448	16216511	.	+	0	ID=TetragonulaCarbonaria_004969-T1.cds;Parent=TetragonulaCarbonaria_004969-T1
R2_1	funannotate	CDS	16216724	16216902	.	+	0	ID=TetragonulaCarbonaria_004969-T1.cds;Parent=TetragonulaCarbonaria_004969-T1
R2_1	funannotate	exon	8877777	8877928	.	-	.	ID=TetragonulaCarbonaria_004338-T1.exon3;Parent=TetragonulaCarbonaria_004338-T1
R2_1	funannotate	exon	8877573	8877713	.	-	.	ID=TetragonulaCarbonaria_004338-T1.exon4;Parent=TetragonulaCarbonaria_004338-T1
R2_1	funannotate	exon	8878466	8878546	.	-	.	ID=TetragonulaCarbonaria_004338-T1.exon1;Parent=TetragonulaCarbonaria_004338-T1
R2_1	funannotate	exon	8878019	8878165	.	-	.	ID=TetragonulaCarbonaria_004338-T1.exon2;Parent=TetragonulaCarbonaria_004338-T1
R2_1	funannotate	exon	7795811	7795948	.	+	.	ID=TetragonulaCarbonaria_004249-T1.exon2;Parent=TetragonulaCarbonaria_004249-T1
R2_1	funannotate	exon	7796034	7796104	.	+	.	ID=TetragonulaCarbonaria_004249-T1.exon3;Parent=TetragonulaCarbonaria_004249-T1
R2_1	funannotate	exon	7794015	7794093	.	+	.	ID=TetragonulaCarbonaria_004249-T1.exon1;Parent=TetragonulaCarbonaria_004249-T1
R2_1	funannotate	CDS	15433329	15433772	.	-	0	ID=TetragonulaCarbonaria_004925-T1.cds;Parent=TetragonulaCarbonaria_004925-T1
R2_1	funannotate	exon	7797353	7797518	.	+	.	ID=TetragonulaCarbonaria_004249-T1.exon6;Parent=TetragonulaCarbonaria_004249-T1
R2_1	funannotate	exon	7797592	7797713	.	+	.	ID=TetragonulaCarbonaria_004249-T1.exon7;Parent=TetragonulaCarbonaria_004249-T1
R2_1	funannotate	exon	7796755	7796925	.	+	.	ID=TetragonulaCarbonaria_004249-T1.exon4;Parent=TetragonulaCarbonaria_004249-T1
R2_1	funannotate	exon	8876394	8876564	.	-	.	ID=TetragonulaCarbonaria_004338-T1.exon9;Parent=TetragonulaCarbonaria_004338-T1
R2_1	funannotate	exon	7797048	7797260	.	+	.	ID=TetragonulaCarbonaria_004249-T1.exon5;Parent=TetragonulaCarbonaria_004249-T1
R2_1	funannotate	exon	8876867	8877017	.	-	.	ID=TetragonulaCarbonaria_004338-T1.exon7;Parent=TetragonulaCarbonaria_004338-T1
R2_1	funannotate	exon	8876627	8876737	.	-	.	ID=TetragonulaCarbonaria_004338-T1.exon8;Parent=TetragonulaCarbonaria_004338-T1
R2_1	funannotate	exon	8877343	8877481	.	-	.	ID=TetragonulaCarbonaria_004338-T1.exon5;Parent=TetragonulaCarbonaria_004338-T1
R2_1	funannotate	exon	8877084	8877277	.	-	.	ID=TetragonulaCarbonaria_004338-T1.exon6;Parent=TetragonulaCarbonaria_004338-T1
R2_1	funannotate	CDS	9766847	9766921	.	+	0	ID=TetragonulaCarbonaria_004418-T1.cds;Parent=TetragonulaCarbonaria_004418-T1
R2_1	funannotate	CDS	9767286	9767561	.	+	0	ID=TetragonulaCarbonaria_004418-T1.cds;Parent=TetragonulaCarbonaria_004418-T1
R2_1	funannotate	CDS	9768381	9768499	.	+	0	ID=TetragonulaCarbonaria_004418-T1.cds;Parent=TetragonulaCarbonaria_004418-T1
R2_1	funannotate	CDS	9768556	9768790	.	+	0	ID=TetragonulaCarbonaria_004418-T1.cds;Parent=TetragonulaCarbonaria_004418-T1
R2_1	funannotate	five_prime_UTR	17517797	17517943	.	+	.	ID=TetragonulaCarbonaria_005090-T2.utr5p1;Parent=TetragonulaCarbonaria_005090-T2
R2_1	funannotate	mRNA	6821270	6825289	.	+	.	ID=TetragonulaCarbonaria_004134-T1;Parent=TetragonulaCarbonaria_004134
R2_1	funannotate	five_prime_UTR	17518238	17518563	.	+	.	ID=TetragonulaCarbonaria_005090-T2.utr5p2;Parent=TetragonulaCarbonaria_005090-T2
R2_1	funannotate	exon	11127951	11128277	.	+	.	ID=TetragonulaCarbonaria_004550-T1.exon1;Parent=TetragonulaCarbonaria_004550-T1
R2_1	funannotate	exon	10176464	10176802	.	+	.	ID=TetragonulaCarbonaria_004461-T1.exon2;Parent=TetragonulaCarbonaria_004461-T1
R2_1	funannotate	exon	10176159	10176335	.	+	.	ID=TetragonulaCarbonaria_004461-T1.exon1;Parent=TetragonulaCarbonaria_004461-T1
R2_1	funannotate	CDS	12627555	12627557	.	+	0	ID=TetragonulaCarbonaria_004672-T1.cds;Parent=TetragonulaCarbonaria_004672-T1
R2_1	funannotate	CDS	12627617	12627895	.	+	0	ID=TetragonulaCarbonaria_004672-T1.cds;Parent=TetragonulaCarbonaria_004672-T1
R2_1	funannotate	CDS	7099160	7099172	.	-	0	ID=TetragonulaCarbonaria_004165-T1.cds;Parent=TetragonulaCarbonaria_004165-T1
R2_1	funannotate	CDS	7098748	7099020	.	-	0	ID=TetragonulaCarbonaria_004165-T1.cds;Parent=TetragonulaCarbonaria_004165-T1
R2_1	funannotate	CDS	7097797	7098068	.	-	0	ID=TetragonulaCarbonaria_004165-T1.cds;Parent=TetragonulaCarbonaria_004165-T1
R2_1	funannotate	CDS	7096952	7097211	.	-	0	ID=TetragonulaCarbonaria_004165-T1.cds;Parent=TetragonulaCarbonaria_004165-T1
R2_1	funannotate	CDS	7096228	7096528	.	-	0	ID=TetragonulaCarbonaria_004165-T1.cds;Parent=TetragonulaCarbonaria_004165-T1
R2_1	funannotate	CDS	7095630	7095791	.	-	0	ID=TetragonulaCarbonaria_004165-T1.cds;Parent=TetragonulaCarbonaria_004165-T1
R2_1	funannotate	CDS	7093894	7094220	.	-	0	ID=TetragonulaCarbonaria_004165-T1.cds;Parent=TetragonulaCarbonaria_004165-T1
R2_1	funannotate	five_prime_UTR	9292776	9293181	.	+	.	ID=TetragonulaCarbonaria_004385-T1.utr5p1;Parent=TetragonulaCarbonaria_004385-T1
R2_1	funannotate	CDS	15079457	15079643	.	+	0	ID=TetragonulaCarbonaria_004893-T1.cds;Parent=TetragonulaCarbonaria_004893-T1
R2_1	funannotate	CDS	15081042	15081149	.	+	0	ID=TetragonulaCarbonaria_004893-T1.cds;Parent=TetragonulaCarbonaria_004893-T1
R2_1	funannotate	CDS	15090370	15090688	.	+	0	ID=TetragonulaCarbonaria_004893-T1.cds;Parent=TetragonulaCarbonaria_004893-T1
R2_1	funannotate	CDS	15098862	15099249	.	+	0	ID=TetragonulaCarbonaria_004893-T1.cds;Parent=TetragonulaCarbonaria_004893-T1
R2_1	funannotate	mRNA	3396120	3398367	.	-	.	ID=TetragonulaCarbonaria_003832-T1;Ontology_term=GO:0055114%2CGO:0016491%2CGO:0016620;Dbxref=PFAM:PF00171%2CInterPro:IPR016163%2CInterPro:IPR029510%2CInterPro:IPR016162%2CInterPro:IPR016160%2CInterPro:IPR015590%2CInterPro:IPR016161;Parent=TetragonulaCarbonaria_003832
R2_1	funannotate	exon	3424071	3424233	.	-	.	ID=TetragonulaCarbonaria_003837-T1.exon3;Parent=TetragonulaCarbonaria_003837-T1
R2_1	funannotate	exon	3425325	3425454	.	-	.	ID=TetragonulaCarbonaria_003837-T1.exon2;Parent=TetragonulaCarbonaria_003837-T1
R2_1	funannotate	mRNA	12930076	12933887	.	+	.	ID=TetragonulaCarbonaria_004699-T1;Parent=TetragonulaCarbonaria_004699
R2_1	funannotate	exon	2701038	2701163	.	+	.	ID=TetragonulaCarbonaria_003742-T1.exon2;Parent=TetragonulaCarbonaria_003742-T1
R2_1	funannotate	exon	3422917	3423105	.	-	.	ID=TetragonulaCarbonaria_003837-T1.exon5;Parent=TetragonulaCarbonaria_003837-T1
R2_1	funannotate	exon	14800602	14800799	.	+	.	ID=TetragonulaCarbonaria_004878-T1.exon1;Parent=TetragonulaCarbonaria_004878-T1
R2_1	funannotate	exon	2700377	2700961	.	+	.	ID=TetragonulaCarbonaria_003742-T1.exon1;Parent=TetragonulaCarbonaria_003742-T1
R2_1	funannotate	exon	3423447	3423806	.	-	.	ID=TetragonulaCarbonaria_003837-T1.exon4;Parent=TetragonulaCarbonaria_003837-T1
R2_1	funannotate	exon	3422300	3422597	.	-	.	ID=TetragonulaCarbonaria_003837-T1.exon6;Parent=TetragonulaCarbonaria_003837-T1
R2_1	funannotate	exon	2713511	2713651	.	+	.	ID=TetragonulaCarbonaria_003742-T1.exon8;Parent=TetragonulaCarbonaria_003742-T1
R2_1	funannotate	exon	2712965	2713109	.	+	.	ID=TetragonulaCarbonaria_003742-T1.exon7;Parent=TetragonulaCarbonaria_003742-T1
R2_1	funannotate	exon	2707074	2707536	.	+	.	ID=TetragonulaCarbonaria_003742-T1.exon4;Parent=TetragonulaCarbonaria_003742-T1
R2_1	funannotate	exon	2706012	2706168	.	+	.	ID=TetragonulaCarbonaria_003742-T1.exon3;Parent=TetragonulaCarbonaria_003742-T1
R2_1	funannotate	mRNA	3286505	3286747	.	+	.	ID=TetragonulaCarbonaria_003819-T1;Parent=TetragonulaCarbonaria_003819
R2_1	funannotate	exon	2712338	2712753	.	+	.	ID=TetragonulaCarbonaria_003742-T1.exon6;Parent=TetragonulaCarbonaria_003742-T1
R2_1	funannotate	exon	2711963	2712269	.	+	.	ID=TetragonulaCarbonaria_003742-T1.exon5;Parent=TetragonulaCarbonaria_003742-T1
R2_1	funannotate	exon	7775139	7775741	.	-	.	ID=TetragonulaCarbonaria_004243-T1.exon1;Parent=TetragonulaCarbonaria_004243-T1
R2_1	funannotate	exon	11849865	11849974	.	-	.	ID=TetragonulaCarbonaria_004592-T1.exon2;Parent=TetragonulaCarbonaria_004592-T1
R2_1	funannotate	exon	11850075	11850381	.	-	.	ID=TetragonulaCarbonaria_004592-T1.exon1;Parent=TetragonulaCarbonaria_004592-T1
R2_1	funannotate	mRNA	12805027	12809679	.	+	.	ID=TetragonulaCarbonaria_004687-T1;Ontology_term=GO:0022857%2CGO:0055085%2CGO:0016020;Dbxref=InterPro:IPR001734%2CPFAM:PF00474%2CInterPro:IPR038377;Parent=TetragonulaCarbonaria_004687
R2_1	funannotate	exon	7771322	7771474	.	-	.	ID=TetragonulaCarbonaria_004243-T1.exon4;Parent=TetragonulaCarbonaria_004243-T1
R2_1	funannotate	gene	8599935	8602079	.	-	.	ID=TetragonulaCarbonaria_004308
R2_1	funannotate	exon	7771145	7771251	.	-	.	ID=TetragonulaCarbonaria_004243-T1.exon5;Parent=TetragonulaCarbonaria_004243-T1
R2_1	funannotate	gene	8602649	8603592	.	+	.	ID=TetragonulaCarbonaria_004309
R2_1	funannotate	exon	7773995	7774147	.	-	.	ID=TetragonulaCarbonaria_004243-T1.exon2;Parent=TetragonulaCarbonaria_004243-T1
R2_1	funannotate	gene	8585834	8595297	.	-	.	ID=TetragonulaCarbonaria_004306
R2_1	funannotate	exon	7773356	7773431	.	-	.	ID=TetragonulaCarbonaria_004243-T1.exon3;Parent=TetragonulaCarbonaria_004243-T1
R2_1	funannotate	gene	8595937	8598697	.	+	.	ID=TetragonulaCarbonaria_004307
R2_1	funannotate	gene	8578175	8578977	.	-	.	ID=TetragonulaCarbonaria_004304
R2_1	funannotate	gene	8580743	8583507	.	-	.	Name=ACP2;ID=TetragonulaCarbonaria_004305
R2_1	funannotate	gene	8561955	8562176	.	+	.	ID=TetragonulaCarbonaria_004302
R2_1	funannotate	gene	8566190	8577503	.	+	.	ID=TetragonulaCarbonaria_004303
R2_1	funannotate	gene	8548213	8550794	.	+	.	ID=TetragonulaCarbonaria_004300
R2_1	funannotate	gene	8560845	8561405	.	+	.	ID=TetragonulaCarbonaria_004301
R2_1	funannotate	exon	3427680	3427941	.	-	.	ID=TetragonulaCarbonaria_003837-T1.exon1;Parent=TetragonulaCarbonaria_003837-T1
R2_1	funannotate	CDS	6854613	6854882	.	+	0	ID=TetragonulaCarbonaria_004137-T1.cds;Parent=TetragonulaCarbonaria_004137-T1
R2_1	funannotate	CDS	6861576	6861749	.	+	0	ID=TetragonulaCarbonaria_004137-T1.cds;Parent=TetragonulaCarbonaria_004137-T1
R2_1	funannotate	CDS	6863449	6863691	.	+	0	ID=TetragonulaCarbonaria_004137-T1.cds;Parent=TetragonulaCarbonaria_004137-T1
R2_1	funannotate	exon	7770299	7770576	.	-	.	ID=TetragonulaCarbonaria_004243-T1.exon8;Parent=TetragonulaCarbonaria_004243-T1
R2_1	funannotate	three_prime_UTR	4593459	4594967	.	-	.	ID=TetragonulaCarbonaria_003943-T1.utr3p1;Parent=TetragonulaCarbonaria_003943-T1
R2_1	funannotate	exon	7769242	7770193	.	-	.	ID=TetragonulaCarbonaria_004243-T1.exon9;Parent=TetragonulaCarbonaria_004243-T1
R2_1	funannotate	exon	7770893	7771059	.	-	.	ID=TetragonulaCarbonaria_004243-T1.exon6;Parent=TetragonulaCarbonaria_004243-T1
R2_1	funannotate	exon	7770660	7770818	.	-	.	ID=TetragonulaCarbonaria_004243-T1.exon7;Parent=TetragonulaCarbonaria_004243-T1
R2_1	funannotate	mRNA	3196850	3198354	.	-	.	ID=TetragonulaCarbonaria_003807-T1;Parent=TetragonulaCarbonaria_003807
R2_1	funannotate	CDS	1876776	1876917	.	+	0	ID=TetragonulaCarbonaria_003653-T1.cds;Parent=TetragonulaCarbonaria_003653-T1
R2_1	funannotate	CDS	1880218	1880351	.	+	0	ID=TetragonulaCarbonaria_003653-T1.cds;Parent=TetragonulaCarbonaria_003653-T1
R2_1	funannotate	CDS	1884859	1884972	.	+	0	ID=TetragonulaCarbonaria_003653-T1.cds;Parent=TetragonulaCarbonaria_003653-T1
R2_1	funannotate	exon	7583383	7583424	.	+	.	ID=TetragonulaCarbonaria_004230-T1.exon1;Parent=TetragonulaCarbonaria_004230-T1
R2_1	funannotate	exon	7585174	7585428	.	+	.	ID=TetragonulaCarbonaria_004230-T1.exon3;Parent=TetragonulaCarbonaria_004230-T1
R2_1	funannotate	exon	11401169	11401330	.	+	.	ID=TetragonulaCarbonaria_004556-T1.exon1;Parent=TetragonulaCarbonaria_004556-T1
R2_1	funannotate	exon	7584962	7585097	.	+	.	ID=TetragonulaCarbonaria_004230-T1.exon2;Parent=TetragonulaCarbonaria_004230-T1
R2_1	funannotate	exon	11403700	11403870	.	+	.	ID=TetragonulaCarbonaria_004556-T1.exon2;Parent=TetragonulaCarbonaria_004556-T1
R2_1	funannotate	exon	11407277	11407510	.	+	.	ID=TetragonulaCarbonaria_004556-T1.exon3;Parent=TetragonulaCarbonaria_004556-T1
R2_1	funannotate	mRNA	3496177	3502286	.	-	.	ID=TetragonulaCarbonaria_003844-T1;Parent=TetragonulaCarbonaria_003844
R2_1	funannotate	exon	7585677	7585763	.	+	.	ID=TetragonulaCarbonaria_004230-T1.exon5;Parent=TetragonulaCarbonaria_004230-T1
R2_1	funannotate	exon	7585516	7585587	.	+	.	ID=TetragonulaCarbonaria_004230-T1.exon4;Parent=TetragonulaCarbonaria_004230-T1
R2_1	funannotate	exon	7586111	7586222	.	+	.	ID=TetragonulaCarbonaria_004230-T1.exon7;Parent=TetragonulaCarbonaria_004230-T1
R2_1	funannotate	exon	7585833	7586028	.	+	.	ID=TetragonulaCarbonaria_004230-T1.exon6;Parent=TetragonulaCarbonaria_004230-T1
R2_1	funannotate	CDS	2463563	2463702	.	+	0	ID=TetragonulaCarbonaria_003713-T1.cds;Parent=TetragonulaCarbonaria_003713-T1
R2_1	funannotate	CDS	2464855	2465287	.	+	0	ID=TetragonulaCarbonaria_003713-T1.cds;Parent=TetragonulaCarbonaria_003713-T1
R2_1	funannotate	CDS	12081036	12081107	.	+	0	ID=TetragonulaCarbonaria_004616-T1.cds;Parent=TetragonulaCarbonaria_004616-T1
R2_1	funannotate	CDS	12082461	12082735	.	+	0	ID=TetragonulaCarbonaria_004616-T1.cds;Parent=TetragonulaCarbonaria_004616-T1
R2_1	funannotate	CDS	12084627	12085143	.	+	0	ID=TetragonulaCarbonaria_004616-T1.cds;Parent=TetragonulaCarbonaria_004616-T1
R2_1	funannotate	gene	8701699	8712617	.	+	.	ID=TetragonulaCarbonaria_004328
R2_1	funannotate	gene	8716471	8720585	.	+	.	ID=TetragonulaCarbonaria_004329
R2_1	funannotate	gene	8661708	8665857	.	+	.	ID=TetragonulaCarbonaria_004326
R2_1	funannotate	gene	8684196	8697658	.	+	.	ID=TetragonulaCarbonaria_004327
R2_1	funannotate	gene	8657496	8660881	.	+	.	ID=TetragonulaCarbonaria_004324
R2_1	funannotate	CDS	10181955	10182287	.	+	0	ID=TetragonulaCarbonaria_004463-T1.cds;Parent=TetragonulaCarbonaria_004463-T1
R2_1	funannotate	gene	8660983	8661491	.	-	.	ID=TetragonulaCarbonaria_004325
R2_1	funannotate	gene	8645280	8648604	.	+	.	ID=TetragonulaCarbonaria_004322
R2_1	funannotate	gene	8651849	8653981	.	+	.	ID=TetragonulaCarbonaria_004323
R2_1	funannotate	CDS	2348885	2349086	.	+	0	ID=TetragonulaCarbonaria_003697-T1.cds;Parent=TetragonulaCarbonaria_003697-T1
R2_1	funannotate	CDS	2352936	2353116	.	+	0	ID=TetragonulaCarbonaria_003697-T1.cds;Parent=TetragonulaCarbonaria_003697-T1
R2_1	funannotate	CDS	2353911	2354106	.	+	0	ID=TetragonulaCarbonaria_003697-T1.cds;Parent=TetragonulaCarbonaria_003697-T1
R2_1	funannotate	gene	8640274	8640456	.	+	.	ID=TetragonulaCarbonaria_004320
R2_1	funannotate	gene	8641022	8642152	.	+	.	ID=TetragonulaCarbonaria_004321
R2_1	funannotate	gene	8640022	8640210	.	+	.	ID=TetragonulaCarbonaria_004319
R2_1	funannotate	gene	8629170	8635348	.	-	.	ID=TetragonulaCarbonaria_004317
R2_1	funannotate	gene	8636376	8637504	.	+	.	ID=TetragonulaCarbonaria_004318
R2_1	funannotate	gene	8617632	8623571	.	-	.	ID=TetragonulaCarbonaria_004315
R2_1	funannotate	gene	8624183	8628981	.	+	.	Name=GNF1;ID=TetragonulaCarbonaria_004316
R2_1	funannotate	gene	8613091	8616222	.	+	.	ID=TetragonulaCarbonaria_004313
R2_1	funannotate	gene	8616227	8617403	.	-	.	ID=TetragonulaCarbonaria_004314
R2_1	funannotate	gene	8610484	8611080	.	-	.	ID=TetragonulaCarbonaria_004311
R2_1	funannotate	gene	8611638	8612591	.	-	.	ID=TetragonulaCarbonaria_004312
R2_1	funannotate	CDS	3187681	3187939	.	+	0	ID=TetragonulaCarbonaria_003806-T1.cds;Parent=TetragonulaCarbonaria_003806-T1
R2_1	funannotate	CDS	3192426	3192655	.	+	0	ID=TetragonulaCarbonaria_003806-T1.cds;Parent=TetragonulaCarbonaria_003806-T1
R2_1	funannotate	gene	8607217	8609729	.	-	.	ID=TetragonulaCarbonaria_004310
R2_1	funannotate	mRNA	6632545	6633237	.	+	.	ID=TetragonulaCarbonaria_004110-T1;Parent=TetragonulaCarbonaria_004110
R2_1	funannotate	gene	8955045	8963388	.	+	.	ID=TetragonulaCarbonaria_004348
R2_1	funannotate	gene	8965767	8967937	.	-	.	ID=TetragonulaCarbonaria_004349
R2_1	funannotate	gene	8927817	8930062	.	-	.	ID=TetragonulaCarbonaria_004346
R2_1	funannotate	gene	8951416	8952217	.	+	.	ID=TetragonulaCarbonaria_004347
R2_1	funannotate	gene	8921780	8923670	.	-	.	ID=TetragonulaCarbonaria_004344
R2_1	funannotate	gene	8926122	8927074	.	+	.	ID=TetragonulaCarbonaria_004345
R2_1	funannotate	gene	8908633	8909834	.	+	.	ID=TetragonulaCarbonaria_004342
R2_1	funannotate	gene	8920391	8921629	.	+	.	Name=SAP30;ID=TetragonulaCarbonaria_004343
R2_1	funannotate	gene	8882678	8891965	.	-	.	ID=TetragonulaCarbonaria_004340
R2_1	funannotate	gene	8896461	8908047	.	-	.	Name=DSP1;ID=TetragonulaCarbonaria_004341
R2_1	funannotate	CDS	11526550	11526610	.	-	0	ID=TetragonulaCarbonaria_004567-T1.cds;Parent=TetragonulaCarbonaria_004567-T1
R2_1	funannotate	CDS	11526055	11526251	.	-	0	ID=TetragonulaCarbonaria_004567-T1.cds;Parent=TetragonulaCarbonaria_004567-T1
R2_1	funannotate	gene	8879551	8881247	.	+	.	ID=TetragonulaCarbonaria_004339
R2_1	funannotate	gene	8869701	8871355	.	+	.	ID=TetragonulaCarbonaria_004337
R2_1	funannotate	gene	8876394	8878546	.	-	.	ID=TetragonulaCarbonaria_004338
R2_1	funannotate	gene	8817515	8818793	.	-	.	ID=TetragonulaCarbonaria_004335
R2_1	funannotate	gene	8842529	8844622	.	-	.	ID=TetragonulaCarbonaria_004336
R2_1	funannotate	mRNA	6593139	6596006	.	+	.	ID=TetragonulaCarbonaria_004109-T1;Parent=TetragonulaCarbonaria_004109
R2_1	funannotate	gene	8789310	8794503	.	+	.	ID=TetragonulaCarbonaria_004333
R2_1	funannotate	gene	8798958	8807153	.	-	.	ID=TetragonulaCarbonaria_004334
R2_1	funannotate	gene	8763554	8765516	.	+	.	ID=TetragonulaCarbonaria_004331
R2_1	funannotate	gene	8778893	8779245	.	+	.	ID=TetragonulaCarbonaria_004332
R2_1	funannotate	gene	8730902	8734423	.	-	.	ID=TetragonulaCarbonaria_004330
R2_1	funannotate	five_prime_UTR	14023846	14024253	.	-	.	ID=TetragonulaCarbonaria_004809-T1.utr5p1;Parent=TetragonulaCarbonaria_004809-T1
R2_1	funannotate	mRNA	3287320	3287658	.	+	.	ID=TetragonulaCarbonaria_003820-T1;Parent=TetragonulaCarbonaria_003820
R2_1	funannotate	CDS	10758045	10758291	.	+	0	ID=TetragonulaCarbonaria_004523-T1.cds;Parent=TetragonulaCarbonaria_004523-T1
R2_1	funannotate	CDS	10758783	10759019	.	+	0	ID=TetragonulaCarbonaria_004523-T1.cds;Parent=TetragonulaCarbonaria_004523-T1
R2_1	funannotate	CDS	10762569	10762707	.	+	0	ID=TetragonulaCarbonaria_004523-T1.cds;Parent=TetragonulaCarbonaria_004523-T1
R2_1	funannotate	CDS	10762824	10763070	.	+	0	ID=TetragonulaCarbonaria_004523-T1.cds;Parent=TetragonulaCarbonaria_004523-T1
R2_1	funannotate	CDS	2804868	2804871	.	+	0	ID=TetragonulaCarbonaria_003757-T1.cds;Parent=TetragonulaCarbonaria_003757-T1
R2_1	funannotate	CDS	2804936	2805294	.	+	0	ID=TetragonulaCarbonaria_003757-T1.cds;Parent=TetragonulaCarbonaria_003757-T1
R2_1	funannotate	exon	3417139	3417286	.	+	.	ID=TetragonulaCarbonaria_003836-T1.exon9;Parent=TetragonulaCarbonaria_003836-T1
R2_1	funannotate	mRNA	17504992	17506626	.	-	.	ID=TetragonulaCarbonaria_005088-T1;Ontology_term=GO:0002949;Dbxref=InterPro:IPR000905%2CInterPro:IPR022450%2CPFAM:PF00814%2CInterPro:IPR043129%2CInterPro:IPR017861;Parent=TetragonulaCarbonaria_005088
R2_1	funannotate	exon	2698851	2699071	.	+	.	ID=TetragonulaCarbonaria_003741-T1.exon2;Parent=TetragonulaCarbonaria_003741-T1
R2_1	funannotate	mRNA	10278868	10281089	.	-	.	ID=TetragonulaCarbonaria_004473-T1;Ontology_term=GO:0004616%2CGO:0016491%2CGO:0050661%2CGO:0055114%2CGO:0006098;Dbxref=InterPro:IPR036291%2CInterPro:IPR013328%2CPFAM:PF00393%2CInterPro:IPR006114%2CInterPro:IPR008927%2CPFAM:PF03446%2CInterPro:IPR006113%2CInterPro:IPR006183%2CInterPro:IPR006115%2CInterPro:IPR006184;Parent=TetragonulaCarbonaria_004473
R2_1	funannotate	exon	3407730	3407752	.	+	.	ID=TetragonulaCarbonaria_003836-T1.exon1;Parent=TetragonulaCarbonaria_003836-T1
R2_1	funannotate	gene	6786459	6787773	.	+	.	ID=TetragonulaCarbonaria_004128
R2_1	funannotate	exon	3411283	3411352	.	+	.	ID=TetragonulaCarbonaria_003836-T1.exon2;Parent=TetragonulaCarbonaria_003836-T1
R2_1	funannotate	gene	6789706	6792753	.	-	.	ID=TetragonulaCarbonaria_004129
R2_1	funannotate	exon	3411489	3411597	.	+	.	ID=TetragonulaCarbonaria_003836-T1.exon3;Parent=TetragonulaCarbonaria_003836-T1
R2_1	funannotate	gene	6781689	6783149	.	-	.	ID=TetragonulaCarbonaria_004126
R2_1	funannotate	exon	2698338	2698787	.	+	.	ID=TetragonulaCarbonaria_003741-T1.exon1;Parent=TetragonulaCarbonaria_003741-T1
R2_1	funannotate	exon	3412471	3412646	.	+	.	ID=TetragonulaCarbonaria_003836-T1.exon4;Parent=TetragonulaCarbonaria_003836-T1
R2_1	funannotate	gene	6783746	6785820	.	-	.	Name=PCYOX1L_1;ID=TetragonulaCarbonaria_004127
R2_1	funannotate	exon	3413242	3413448	.	+	.	ID=TetragonulaCarbonaria_003836-T1.exon5;Parent=TetragonulaCarbonaria_003836-T1
R2_1	funannotate	gene	6774787	6776612	.	+	.	ID=TetragonulaCarbonaria_004124
R2_1	funannotate	exon	3414022	3414064	.	+	.	ID=TetragonulaCarbonaria_003836-T1.exon6;Parent=TetragonulaCarbonaria_003836-T1
R2_1	funannotate	gene	6778915	6780731	.	+	.	ID=TetragonulaCarbonaria_004125
R2_1	funannotate	exon	3414289	3414353	.	+	.	ID=TetragonulaCarbonaria_003836-T1.exon7;Parent=TetragonulaCarbonaria_003836-T1
R2_1	funannotate	gene	6766420	6769757	.	+	.	ID=TetragonulaCarbonaria_004122
R2_1	funannotate	exon	3414518	3414666	.	+	.	ID=TetragonulaCarbonaria_003836-T1.exon8;Parent=TetragonulaCarbonaria_003836-T1
R2_1	funannotate	gene	6771954	6773440	.	-	.	ID=TetragonulaCarbonaria_004123
R2_1	funannotate	gene	6758225	6762227	.	+	.	ID=TetragonulaCarbonaria_004120
R2_1	funannotate	gene	6764471	6765415	.	-	.	ID=TetragonulaCarbonaria_004121
R2_1	funannotate	CDS	7923349	7923584	.	+	0	ID=TetragonulaCarbonaria_004258-T1.cds;Parent=TetragonulaCarbonaria_004258-T1
R2_1	funannotate	CDS	7925197	7925572	.	+	0	ID=TetragonulaCarbonaria_004258-T1.cds;Parent=TetragonulaCarbonaria_004258-T1
R2_1	funannotate	CDS	6764862	6764969	.	-	0	ID=TetragonulaCarbonaria_004121-T1.cds;Parent=TetragonulaCarbonaria_004121-T1
R2_1	funannotate	CDS	6764471	6764587	.	-	0	ID=TetragonulaCarbonaria_004121-T1.cds;Parent=TetragonulaCarbonaria_004121-T1
R2_1	funannotate	CDS	16926542	16926732	.	-	0	ID=TetragonulaCarbonaria_005024-T1.cds;Parent=TetragonulaCarbonaria_005024-T1
R2_1	funannotate	CDS	16923513	16923683	.	-	0	ID=TetragonulaCarbonaria_005024-T1.cds;Parent=TetragonulaCarbonaria_005024-T1
R2_1	funannotate	CDS	16923029	16923409	.	-	0	ID=TetragonulaCarbonaria_005024-T1.cds;Parent=TetragonulaCarbonaria_005024-T1
R2_1	funannotate	CDS	16922670	16922922	.	-	0	ID=TetragonulaCarbonaria_005024-T1.cds;Parent=TetragonulaCarbonaria_005024-T1
R2_1	funannotate	CDS	16921337	16921693	.	-	0	ID=TetragonulaCarbonaria_005024-T1.cds;Parent=TetragonulaCarbonaria_005024-T1
R2_1	funannotate	CDS	16919572	16919823	.	-	0	ID=TetragonulaCarbonaria_005024-T1.cds;Parent=TetragonulaCarbonaria_005024-T1
R2_1	funannotate	CDS	16919209	16919466	.	-	0	ID=TetragonulaCarbonaria_005024-T1.cds;Parent=TetragonulaCarbonaria_005024-T1
R2_1	funannotate	exon	15319251	15319712	.	+	.	ID=TetragonulaCarbonaria_004905-T1.exon10;Parent=TetragonulaCarbonaria_004905-T1
R2_1	funannotate	gene	6750642	6757041	.	-	.	ID=TetragonulaCarbonaria_004119
R2_1	funannotate	mRNA	16435079	16486164	.	-	.	ID=TetragonulaCarbonaria_004988-T1;Ontology_term=GO:0005509%2CGO:0006851;Dbxref=PFAM:PF13202%2CInterPro:IPR011992%2CPFAM:PF13499%2CPFAM:PF13833%2CInterPro:IPR018247%2CInterPro:IPR039800%2CInterPro:IPR002048%2CPFAM:PF00036;Parent=TetragonulaCarbonaria_004988
R2_1	funannotate	gene	6736815	6744929	.	-	.	ID=TetragonulaCarbonaria_004117
R2_1	funannotate	gene	6748860	6748932	.	-	.	ID=TetragonulaCarbonaria_004118
R2_1	funannotate	CDS	1567584	1567669	.	-	0	ID=TetragonulaCarbonaria_003630-T1.cds;Parent=TetragonulaCarbonaria_003630-T1
R2_1	funannotate	CDS	1567313	1567445	.	-	0	ID=TetragonulaCarbonaria_003630-T1.cds;Parent=TetragonulaCarbonaria_003630-T1
R2_1	funannotate	CDS	1567119	1567241	.	-	0	ID=TetragonulaCarbonaria_003630-T1.cds;Parent=TetragonulaCarbonaria_003630-T1
R2_1	funannotate	gene	6718393	6718806	.	-	.	ID=TetragonulaCarbonaria_004115
R2_1	funannotate	gene	6719785	6720718	.	-	.	ID=TetragonulaCarbonaria_004116
R2_1	funannotate	gene	6680392	6682334	.	+	.	ID=TetragonulaCarbonaria_004113
R2_1	funannotate	gene	6689453	6689844	.	+	.	ID=TetragonulaCarbonaria_004114
R2_1	funannotate	gene	6645783	6647179	.	-	.	ID=TetragonulaCarbonaria_004111
R2_1	funannotate	gene	6662206	6676860	.	+	.	ID=TetragonulaCarbonaria_004112
R2_1	funannotate	gene	6632545	6633237	.	+	.	ID=TetragonulaCarbonaria_004110
R2_1	funannotate	exon	9787288	9787354	.	+	.	ID=TetragonulaCarbonaria_004422-T1.exon1;Parent=TetragonulaCarbonaria_004422-T1
R2_1	funannotate	exon	9787499	9787722	.	+	.	ID=TetragonulaCarbonaria_004422-T1.exon2;Parent=TetragonulaCarbonaria_004422-T1
R2_1	funannotate	exon	10681069	10681311	.	+	.	ID=TetragonulaCarbonaria_004517-T1.exon2;Parent=TetragonulaCarbonaria_004517-T1
R2_1	funannotate	exon	4421385	4421636	.	+	.	ID=TetragonulaCarbonaria_003926-T1.exon3;Parent=TetragonulaCarbonaria_003926-T1
R2_1	funannotate	exon	10679317	10679439	.	+	.	ID=TetragonulaCarbonaria_004517-T1.exon1;Parent=TetragonulaCarbonaria_004517-T1
R2_1	funannotate	exon	5407990	5408053	.	-	.	ID=TetragonulaCarbonaria_004025-T1.exon1;Parent=TetragonulaCarbonaria_004025-T1
R2_1	funannotate	exon	5406934	5407178	.	-	.	ID=TetragonulaCarbonaria_004025-T1.exon2;Parent=TetragonulaCarbonaria_004025-T1
R2_1	funannotate	exon	5405727	5406135	.	-	.	ID=TetragonulaCarbonaria_004025-T1.exon3;Parent=TetragonulaCarbonaria_004025-T1
R2_1	funannotate	exon	3394962	3395251	.	+	.	ID=TetragonulaCarbonaria_003831-T1.exon1;Parent=TetragonulaCarbonaria_003831-T1
R2_1	funannotate	exon	3395700	3395940	.	+	.	ID=TetragonulaCarbonaria_003831-T1.exon3;Parent=TetragonulaCarbonaria_003831-T1
R2_1	funannotate	exon	3395518	3395638	.	+	.	ID=TetragonulaCarbonaria_003831-T1.exon2;Parent=TetragonulaCarbonaria_003831-T1
R2_1	funannotate	exon	17784214	17784320	.	+	.	ID=TetragonulaCarbonaria_005148-T1.exon3;Parent=TetragonulaCarbonaria_005148-T1
R2_1	funannotate	exon	17784383	17784509	.	+	.	ID=TetragonulaCarbonaria_005148-T1.exon4;Parent=TetragonulaCarbonaria_005148-T1
R2_1	funannotate	exon	17783769	17783817	.	+	.	ID=TetragonulaCarbonaria_005148-T1.exon1;Parent=TetragonulaCarbonaria_005148-T1
R2_1	funannotate	exon	17783992	17784135	.	+	.	ID=TetragonulaCarbonaria_005148-T1.exon2;Parent=TetragonulaCarbonaria_005148-T1
R2_1	funannotate	exon	8779024	8779245	.	+	.	ID=TetragonulaCarbonaria_004332-T1.exon2;Parent=TetragonulaCarbonaria_004332-T1
R2_1	funannotate	three_prime_UTR	14162825	14163004	.	-	.	ID=TetragonulaCarbonaria_004823-T1.utr3p1;Parent=TetragonulaCarbonaria_004823-T1
R2_1	funannotate	exon	17784600	17784682	.	+	.	ID=TetragonulaCarbonaria_005148-T1.exon5;Parent=TetragonulaCarbonaria_005148-T1
R2_1	funannotate	exon	8778893	8778970	.	+	.	ID=TetragonulaCarbonaria_004332-T1.exon1;Parent=TetragonulaCarbonaria_004332-T1
R2_1	funannotate	exon	4418419	4418546	.	+	.	ID=TetragonulaCarbonaria_003926-T1.exon2;Parent=TetragonulaCarbonaria_003926-T1
R2_1	funannotate	gene	6923157	6925129	.	+	.	ID=TetragonulaCarbonaria_004148
R2_1	funannotate	exon	4418306	4418348	.	+	.	ID=TetragonulaCarbonaria_003926-T1.exon1;Parent=TetragonulaCarbonaria_003926-T1
R2_1	funannotate	gene	6925411	6926381	.	-	.	ID=TetragonulaCarbonaria_004149
R2_1	funannotate	gene	6919490	6921081	.	+	.	ID=TetragonulaCarbonaria_004146
R2_1	funannotate	gene	6921099	6922362	.	-	.	ID=TetragonulaCarbonaria_004147
R2_1	funannotate	mRNA	17442148	17444966	.	-	.	ID=TetragonulaCarbonaria_005076-T1;Dbxref=InterPro:IPR031945;Parent=TetragonulaCarbonaria_005076
R2_1	funannotate	gene	6914315	6914939	.	+	.	Name=PEN-2;ID=TetragonulaCarbonaria_004144
R2_1	funannotate	CDS	13721418	13721626	.	-	0	ID=TetragonulaCarbonaria_004772-T1.cds;Parent=TetragonulaCarbonaria_004772-T1
R2_1	funannotate	CDS	13721124	13721326	.	-	0	ID=TetragonulaCarbonaria_004772-T1.cds;Parent=TetragonulaCarbonaria_004772-T1
R2_1	funannotate	CDS	13720380	13720660	.	-	0	ID=TetragonulaCarbonaria_004772-T1.cds;Parent=TetragonulaCarbonaria_004772-T1
R2_1	funannotate	CDS	13720026	13720293	.	-	0	ID=TetragonulaCarbonaria_004772-T1.cds;Parent=TetragonulaCarbonaria_004772-T1
R2_1	funannotate	CDS	13719215	13719942	.	-	0	ID=TetragonulaCarbonaria_004772-T1.cds;Parent=TetragonulaCarbonaria_004772-T1
R2_1	funannotate	CDS	13718680	13718952	.	-	0	ID=TetragonulaCarbonaria_004772-T1.cds;Parent=TetragonulaCarbonaria_004772-T1
R2_1	funannotate	CDS	13717703	13717960	.	-	0	ID=TetragonulaCarbonaria_004772-T1.cds;Parent=TetragonulaCarbonaria_004772-T1
R2_1	funannotate	CDS	13716798	13717106	.	-	0	ID=TetragonulaCarbonaria_004772-T1.cds;Parent=TetragonulaCarbonaria_004772-T1
R2_1	funannotate	CDS	13716506	13716723	.	-	0	ID=TetragonulaCarbonaria_004772-T1.cds;Parent=TetragonulaCarbonaria_004772-T1
R2_1	funannotate	CDS	13716311	13716427	.	-	0	ID=TetragonulaCarbonaria_004772-T1.cds;Parent=TetragonulaCarbonaria_004772-T1
R2_1	funannotate	CDS	13716107	13716225	.	-	0	ID=TetragonulaCarbonaria_004772-T1.cds;Parent=TetragonulaCarbonaria_004772-T1
R2_1	funannotate	CDS	13715862	13716034	.	-	0	ID=TetragonulaCarbonaria_004772-T1.cds;Parent=TetragonulaCarbonaria_004772-T1
R2_1	funannotate	gene	6915107	6918115	.	-	.	ID=TetragonulaCarbonaria_004145
R2_1	funannotate	gene	6907616	6908812	.	+	.	ID=TetragonulaCarbonaria_004142
R2_1	funannotate	gene	6910957	6913640	.	-	.	ID=TetragonulaCarbonaria_004143
R2_1	funannotate	mRNA	10176159	10176802	.	+	.	ID=TetragonulaCarbonaria_004461-T1;Ontology_term=GO:0045893;Dbxref=InterPro:IPR039958%2CPFAM:PF00641%2CInterPro:IPR036443%2CPFAM:PF17219%2CInterPro:IPR001876%2CInterPro:IPR033774;Parent=TetragonulaCarbonaria_004461
R2_1	funannotate	gene	6889147	6903823	.	+	.	Name=SCRB6;ID=TetragonulaCarbonaria_004140
R2_1	funannotate	gene	6905273	6907165	.	-	.	ID=TetragonulaCarbonaria_004141
R2_1	funannotate	three_prime_UTR	7503084	7504268	.	+	.	ID=TetragonulaCarbonaria_004223-T1.utr3p1;Parent=TetragonulaCarbonaria_004223-T1
R2_1	funannotate	exon	14626209	14626297	.	+	.	ID=TetragonulaCarbonaria_004864-T1.exon1;Parent=TetragonulaCarbonaria_004864-T1
R2_1	funannotate	exon	14626801	14627095	.	+	.	ID=TetragonulaCarbonaria_004864-T1.exon2;Parent=TetragonulaCarbonaria_004864-T1
R2_1	funannotate	gene	6872257	6881753	.	-	.	ID=TetragonulaCarbonaria_004139
R2_1	funannotate	gene	6854613	6863868	.	+	.	ID=TetragonulaCarbonaria_004137
R2_1	funannotate	gene	6865570	6868830	.	-	.	ID=TetragonulaCarbonaria_004138
R2_1	funannotate	gene	6831111	6833205	.	-	.	ID=TetragonulaCarbonaria_004135
R2_1	funannotate	gene	6834024	6846285	.	+	.	ID=TetragonulaCarbonaria_004136
R2_1	funannotate	gene	6818465	6819344	.	-	.	ID=TetragonulaCarbonaria_004133
R2_1	funannotate	exon	14631252	14631394	.	+	.	ID=TetragonulaCarbonaria_004864-T1.exon3;Parent=TetragonulaCarbonaria_004864-T1
R2_1	funannotate	gene	6821270	6825289	.	+	.	ID=TetragonulaCarbonaria_004134
R2_1	funannotate	exon	14632113	14632281	.	+	.	ID=TetragonulaCarbonaria_004864-T1.exon4;Parent=TetragonulaCarbonaria_004864-T1
R2_1	funannotate	gene	6797689	6799151	.	-	.	ID=TetragonulaCarbonaria_004131
R2_1	funannotate	gene	6799739	6803676	.	+	.	ID=TetragonulaCarbonaria_004132
R2_1	funannotate	gene	6793530	6795338	.	+	.	ID=TetragonulaCarbonaria_004130
R2_1	funannotate	mRNA	16292846	16297748	.	-	.	ID=TetragonulaCarbonaria_004976-T1;Parent=TetragonulaCarbonaria_004976
R2_1	funannotate	exon	11448145	11448250	.	+	.	ID=TetragonulaCarbonaria_004557-T1.exon5;Parent=TetragonulaCarbonaria_004557-T1
R2_1	funannotate	exon	11447942	11448047	.	+	.	ID=TetragonulaCarbonaria_004557-T1.exon4;Parent=TetragonulaCarbonaria_004557-T1
R2_1	funannotate	exon	17252261	17252482	.	+	.	ID=TetragonulaCarbonaria_005053-T1.exon10;Parent=TetragonulaCarbonaria_005053-T1
R2_1	funannotate	exon	17252556	17252749	.	+	.	ID=TetragonulaCarbonaria_005053-T1.exon11;Parent=TetragonulaCarbonaria_005053-T1
R2_1	funannotate	exon	11449457	11449641	.	+	.	ID=TetragonulaCarbonaria_004557-T1.exon6;Parent=TetragonulaCarbonaria_004557-T1
R2_1	funannotate	exon	17252805	17253352	.	+	.	ID=TetragonulaCarbonaria_005053-T1.exon12;Parent=TetragonulaCarbonaria_005053-T1
R2_1	funannotate	exon	17255012	17255163	.	+	.	ID=TetragonulaCarbonaria_005053-T1.exon13;Parent=TetragonulaCarbonaria_005053-T1
R2_1	funannotate	exon	17255712	17256126	.	+	.	ID=TetragonulaCarbonaria_005053-T1.exon14;Parent=TetragonulaCarbonaria_005053-T1
R2_1	funannotate	exon	17256473	17256687	.	+	.	ID=TetragonulaCarbonaria_005053-T1.exon15;Parent=TetragonulaCarbonaria_005053-T1
R2_1	funannotate	mRNA	10060213	10061878	.	-	.	ID=TetragonulaCarbonaria_004448-T1;Parent=TetragonulaCarbonaria_004448
R2_1	funannotate	exon	17258539	17259089	.	+	.	ID=TetragonulaCarbonaria_005053-T1.exon16;Parent=TetragonulaCarbonaria_005053-T1
R2_1	funannotate	three_prime_UTR	2565643	2565864	.	-	.	ID=TetragonulaCarbonaria_003727-T1.utr3p1;Parent=TetragonulaCarbonaria_003727-T1
R2_1	funannotate	gene	7123494	7126450	.	-	.	ID=TetragonulaCarbonaria_004168
R2_1	funannotate	three_prime_UTR	10261010	10261385	.	-	.	ID=TetragonulaCarbonaria_004471-T1.utr3p1;Parent=TetragonulaCarbonaria_004471-T1
R2_1	funannotate	exon	11446049	11446081	.	+	.	ID=TetragonulaCarbonaria_004557-T1.exon1;Parent=TetragonulaCarbonaria_004557-T1
R2_1	funannotate	gene	7130950	7131024	.	-	.	ID=TetragonulaCarbonaria_004169
R2_1	funannotate	gene	7101328	7109049	.	+	.	ID=TetragonulaCarbonaria_004166
R2_1	funannotate	exon	11447191	11447442	.	+	.	ID=TetragonulaCarbonaria_004557-T1.exon3;Parent=TetragonulaCarbonaria_004557-T1
R2_1	funannotate	gene	7109547	7116117	.	+	.	ID=TetragonulaCarbonaria_004167
R2_1	funannotate	exon	11446152	11446273	.	+	.	ID=TetragonulaCarbonaria_004557-T1.exon2;Parent=TetragonulaCarbonaria_004557-T1
R2_1	funannotate	gene	7077706	7087942	.	-	.	ID=TetragonulaCarbonaria_004164
R2_1	funannotate	exon	14187836	14188006	.	+	.	ID=TetragonulaCarbonaria_004824-T1.exon2;Parent=TetragonulaCarbonaria_004824-T1
R2_1	funannotate	gene	7093894	7099172	.	-	.	ID=TetragonulaCarbonaria_004165
R2_1	funannotate	exon	14187326	14187559	.	+	.	ID=TetragonulaCarbonaria_004824-T1.exon1;Parent=TetragonulaCarbonaria_004824-T1
R2_1	funannotate	gene	7052676	7061576	.	+	.	ID=TetragonulaCarbonaria_004162
R2_1	funannotate	gene	7068139	7070700	.	-	.	ID=TetragonulaCarbonaria_004163
R2_1	funannotate	gene	7018837	7020672	.	+	.	ID=TetragonulaCarbonaria_004160
R2_1	funannotate	exon	14190622	14191284	.	+	.	ID=TetragonulaCarbonaria_004824-T1.exon6;Parent=TetragonulaCarbonaria_004824-T1
R2_1	funannotate	gene	7039769	7040122	.	-	.	ID=TetragonulaCarbonaria_004161
R2_1	funannotate	exon	14190039	14190268	.	+	.	ID=TetragonulaCarbonaria_004824-T1.exon5;Parent=TetragonulaCarbonaria_004824-T1
R2_1	funannotate	mRNA	17623017	17631859	.	+	.	ID=TetragonulaCarbonaria_005112-T1;Ontology_term=GO:0006468%2CGO:0004672%2CGO:0005524;Dbxref=InterPro:IPR008271%2CInterPro:IPR011009%2CInterPro:IPR017441%2CInterPro:IPR000719%2CPFAM:PF00069%2CPFAM:PF07714;Parent=TetragonulaCarbonaria_005112
R2_1	funannotate	exon	14189694	14189927	.	+	.	ID=TetragonulaCarbonaria_004824-T1.exon4;Parent=TetragonulaCarbonaria_004824-T1
R2_1	funannotate	exon	14188560	14188715	.	+	.	ID=TetragonulaCarbonaria_004824-T1.exon3;Parent=TetragonulaCarbonaria_004824-T1
R2_1	funannotate	exon	14192199	14193603	.	+	.	ID=TetragonulaCarbonaria_004824-T1.exon8;Parent=TetragonulaCarbonaria_004824-T1
R2_1	funannotate	exon	14191654	14192028	.	+	.	ID=TetragonulaCarbonaria_004824-T1.exon7;Parent=TetragonulaCarbonaria_004824-T1
R2_1	funannotate	exon	3999426	3999977	.	-	.	ID=TetragonulaCarbonaria_003876-T1.exon2;Parent=TetragonulaCarbonaria_003876-T1
R2_1	funannotate	five_prime_UTR	10231006	10231021	.	+	.	ID=TetragonulaCarbonaria_004466-T1.utr5p1;Parent=TetragonulaCarbonaria_004466-T1
R2_1	funannotate	exon	4004725	4004976	.	-	.	ID=TetragonulaCarbonaria_003876-T1.exon1;Parent=TetragonulaCarbonaria_003876-T1
R2_1	funannotate	mRNA	17314446	17315362	.	+	.	ID=TetragonulaCarbonaria_005064-T1;Ontology_term=GO:0030008%2CGO:0048193;Dbxref=InterPro:IPR007194%2CInterPro:IPR016696%2CPFAM:PF04051%2CInterPro:IPR024096;Parent=TetragonulaCarbonaria_005064
R2_1	funannotate	gene	7004137	7005362	.	+	.	ID=TetragonulaCarbonaria_004159
R2_1	funannotate	gene	6970707	6984135	.	-	.	ID=TetragonulaCarbonaria_004157
R2_1	funannotate	gene	6986166	6987007	.	-	.	ID=TetragonulaCarbonaria_004158
R2_1	funannotate	gene	6964409	6965954	.	-	.	Name=RPN9;ID=TetragonulaCarbonaria_004155
R2_1	funannotate	gene	6966859	6969845	.	+	.	ID=TetragonulaCarbonaria_004156
R2_1	funannotate	gene	6937129	6956854	.	+	.	ID=TetragonulaCarbonaria_004153
R2_1	funannotate	gene	6958957	6963299	.	-	.	ID=TetragonulaCarbonaria_004154
R2_1	funannotate	gene	6930624	6932018	.	-	.	ID=TetragonulaCarbonaria_004151
R2_1	funannotate	exon	17605552	17605858	.	+	.	ID=TetragonulaCarbonaria_005108-T1.exon2;Parent=TetragonulaCarbonaria_005108-T1
R2_1	funannotate	gene	6933715	6935327	.	+	.	ID=TetragonulaCarbonaria_004152
R2_1	funannotate	exon	17605299	17605417	.	+	.	ID=TetragonulaCarbonaria_005108-T1.exon1;Parent=TetragonulaCarbonaria_005108-T1
R2_1	funannotate	gene	6926408	6927163	.	-	.	ID=TetragonulaCarbonaria_004150
R2_1	funannotate	exon	17768396	17769056	.	-	.	ID=TetragonulaCarbonaria_005145-T2.exon1;Parent=TetragonulaCarbonaria_005145-T2
R2_1	funannotate	exon	17767853	17768223	.	-	.	ID=TetragonulaCarbonaria_005145-T2.exon2;Parent=TetragonulaCarbonaria_005145-T2
R2_1	funannotate	exon	17766732	17767753	.	-	.	ID=TetragonulaCarbonaria_005145-T2.exon3;Parent=TetragonulaCarbonaria_005145-T2
R2_1	funannotate	exon	17224470	17224569	.	+	.	ID=TetragonulaCarbonaria_005053-T1.exon1;Parent=TetragonulaCarbonaria_005053-T1
R2_1	funannotate	mRNA	17050958	17052679	.	+	.	ID=TetragonulaCarbonaria_005040-T1;Ontology_term=GO:0008080;Dbxref=InterPro:IPR000182%2CInterPro:IPR016181%2CPFAM:PF00583;Parent=TetragonulaCarbonaria_005040
R2_1	funannotate	exon	9847109	9847390	.	-	.	ID=TetragonulaCarbonaria_004427-T1.exon1;Parent=TetragonulaCarbonaria_004427-T1
R2_1	funannotate	exon	9846538	9846899	.	-	.	ID=TetragonulaCarbonaria_004427-T1.exon2;Parent=TetragonulaCarbonaria_004427-T1
R2_1	funannotate	gene	7243721	7247605	.	-	.	ID=TetragonulaCarbonaria_004188
R2_1	funannotate	gene	7249257	7251079	.	+	.	ID=TetragonulaCarbonaria_004189
R2_1	funannotate	gene	7223886	7233059	.	-	.	ID=TetragonulaCarbonaria_004186
R2_1	funannotate	gene	7233987	7240992	.	-	.	ID=TetragonulaCarbonaria_004187
R2_1	funannotate	gene	7215163	7217674	.	+	.	ID=TetragonulaCarbonaria_004184
R2_1	funannotate	gene	7218643	7221969	.	+	.	Name=MCM3;ID=TetragonulaCarbonaria_004185
R2_1	funannotate	gene	7190228	7199503	.	-	.	ID=TetragonulaCarbonaria_004182
R2_1	funannotate	gene	7211192	7212034	.	+	.	ID=TetragonulaCarbonaria_004183
R2_1	funannotate	gene	7175388	7183628	.	+	.	ID=TetragonulaCarbonaria_004180
R2_1	funannotate	gene	7184287	7187327	.	-	.	ID=TetragonulaCarbonaria_004181
R2_1	funannotate	exon	17250608	17250900	.	+	.	ID=TetragonulaCarbonaria_005053-T1.exon8;Parent=TetragonulaCarbonaria_005053-T1
R2_1	funannotate	exon	17251814	17251950	.	+	.	ID=TetragonulaCarbonaria_005053-T1.exon9;Parent=TetragonulaCarbonaria_005053-T1
R2_1	funannotate	exon	6718393	6718806	.	-	.	ID=TetragonulaCarbonaria_004115-T1.exon1;Parent=TetragonulaCarbonaria_004115-T1
R2_1	funannotate	exon	17248387	17248586	.	+	.	ID=TetragonulaCarbonaria_005053-T1.exon6;Parent=TetragonulaCarbonaria_005053-T1
R2_1	funannotate	exon	17249313	17249543	.	+	.	ID=TetragonulaCarbonaria_005053-T1.exon7;Parent=TetragonulaCarbonaria_005053-T1
R2_1	funannotate	mRNA	17554614	17564276	.	+	.	ID=TetragonulaCarbonaria_005100-T1;Ontology_term=GO:0005515;Dbxref=InterPro:IPR001452%2CInterPro:IPR035656%2CInterPro:IPR036028%2CPFAM:PF00018%2CInterPro:IPR031160%2CPFAM:PF14604%2CPFAM:PF07653%2CInterPro:IPR001060%2CPFAM:PF00611%2CInterPro:IPR027267;Parent=TetragonulaCarbonaria_005100
R2_1	funannotate	exon	17244757	17244907	.	+	.	ID=TetragonulaCarbonaria_005053-T1.exon4;Parent=TetragonulaCarbonaria_005053-T1
R2_1	funannotate	exon	17245237	17245452	.	+	.	ID=TetragonulaCarbonaria_005053-T1.exon5;Parent=TetragonulaCarbonaria_005053-T1
R2_1	funannotate	exon	17243645	17243825	.	+	.	ID=TetragonulaCarbonaria_005053-T1.exon2;Parent=TetragonulaCarbonaria_005053-T1
R2_1	funannotate	exon	17244162	17244302	.	+	.	ID=TetragonulaCarbonaria_005053-T1.exon3;Parent=TetragonulaCarbonaria_005053-T1
R2_1	funannotate	gene	7170482	7172461	.	+	.	ID=TetragonulaCarbonaria_004179
R2_1	funannotate	mRNA	17223280	17223959	.	-	.	ID=TetragonulaCarbonaria_005052-T1;Parent=TetragonulaCarbonaria_005052
R2_1	funannotate	gene	7167382	7168568	.	+	.	ID=TetragonulaCarbonaria_004177
R2_1	funannotate	gene	7168775	7169891	.	-	.	Name=SGT1;ID=TetragonulaCarbonaria_004178
R2_1	funannotate	gene	7163828	7164447	.	-	.	ID=TetragonulaCarbonaria_004175
R2_1	funannotate	exon	8546842	8546957	.	-	.	ID=TetragonulaCarbonaria_004299-T1.exon1;Parent=TetragonulaCarbonaria_004299-T1
R2_1	funannotate	gene	7164736	7166637	.	-	.	ID=TetragonulaCarbonaria_004176
R2_1	funannotate	exon	8546539	8546779	.	-	.	ID=TetragonulaCarbonaria_004299-T1.exon2;Parent=TetragonulaCarbonaria_004299-T1
R2_1	funannotate	gene	7141829	7145430	.	-	.	ID=TetragonulaCarbonaria_004173
R2_1	funannotate	gene	7151574	7154932	.	-	.	ID=TetragonulaCarbonaria_004174
R2_1	funannotate	gene	7136921	7138777	.	-	.	ID=TetragonulaCarbonaria_004171
R2_1	funannotate	gene	7139688	7141517	.	+	.	Name=RPS3A;ID=TetragonulaCarbonaria_004172
R2_1	funannotate	exon	8546159	8546443	.	-	.	ID=TetragonulaCarbonaria_004299-T1.exon3;Parent=TetragonulaCarbonaria_004299-T1
R2_1	funannotate	gene	7132412	7133998	.	+	.	ID=TetragonulaCarbonaria_004170
R2_1	funannotate	mRNA	15782252	15793663	.	+	.	ID=TetragonulaCarbonaria_004939-T1;Parent=TetragonulaCarbonaria_004939
R2_1	funannotate	CDS	17332432	17332766	.	+	0	ID=TetragonulaCarbonaria_005068-T1.cds;Parent=TetragonulaCarbonaria_005068-T1
R2_1	funannotate	CDS	17340827	17340854	.	+	0	ID=TetragonulaCarbonaria_005068-T1.cds;Parent=TetragonulaCarbonaria_005068-T1
R2_1	funannotate	CDS	17341057	17341143	.	+	0	ID=TetragonulaCarbonaria_005068-T1.cds;Parent=TetragonulaCarbonaria_005068-T1
R2_1	funannotate	exon	17519405	17519642	.	+	.	ID=TetragonulaCarbonaria_005090-T2.exon5;Parent=TetragonulaCarbonaria_005090-T2
R2_1	funannotate	exon	17519080	17519257	.	+	.	ID=TetragonulaCarbonaria_005090-T2.exon4;Parent=TetragonulaCarbonaria_005090-T2
R2_1	funannotate	exon	17518774	17518991	.	+	.	ID=TetragonulaCarbonaria_005090-T2.exon3;Parent=TetragonulaCarbonaria_005090-T2
R2_1	funannotate	CDS	2090204	2090484	.	-	0	ID=TetragonulaCarbonaria_003674-T1.cds;Parent=TetragonulaCarbonaria_003674-T1
R2_1	funannotate	CDS	2089993	2090158	.	-	0	ID=TetragonulaCarbonaria_003674-T1.cds;Parent=TetragonulaCarbonaria_003674-T1
R2_1	funannotate	exon	17518238	17518625	.	+	.	ID=TetragonulaCarbonaria_005090-T2.exon2;Parent=TetragonulaCarbonaria_005090-T2
R2_1	funannotate	CDS	4976819	4977375	.	-	0	ID=TetragonulaCarbonaria_003990-T1.cds;Parent=TetragonulaCarbonaria_003990-T1
R2_1	funannotate	CDS	4975786	4975938	.	-	0	ID=TetragonulaCarbonaria_003990-T1.cds;Parent=TetragonulaCarbonaria_003990-T1
R2_1	funannotate	CDS	4971164	4971326	.	-	0	ID=TetragonulaCarbonaria_003990-T1.cds;Parent=TetragonulaCarbonaria_003990-T1
R2_1	funannotate	CDS	4969452	4969664	.	-	0	ID=TetragonulaCarbonaria_003990-T1.cds;Parent=TetragonulaCarbonaria_003990-T1
R2_1	funannotate	exon	17519999	17520296	.	+	.	ID=TetragonulaCarbonaria_005090-T2.exon7;Parent=TetragonulaCarbonaria_005090-T2
R2_1	funannotate	CDS	10009604	10009804	.	-	0	ID=TetragonulaCarbonaria_004440-T1.cds;Parent=TetragonulaCarbonaria_004440-T1
R2_1	funannotate	CDS	10008176	10008391	.	-	0	ID=TetragonulaCarbonaria_004440-T1.cds;Parent=TetragonulaCarbonaria_004440-T1
R2_1	funannotate	exon	17519729	17519891	.	+	.	ID=TetragonulaCarbonaria_005090-T2.exon6;Parent=TetragonulaCarbonaria_005090-T2
R2_1	funannotate	exon	16213173	16213270	.	-	.	ID=TetragonulaCarbonaria_004968-T1.exon2;Parent=TetragonulaCarbonaria_004968-T1
R2_1	funannotate	exon	17517797	17517943	.	+	.	ID=TetragonulaCarbonaria_005090-T2.exon1;Parent=TetragonulaCarbonaria_005090-T2
R2_1	funannotate	exon	16213665	16213842	.	-	.	ID=TetragonulaCarbonaria_004968-T1.exon1;Parent=TetragonulaCarbonaria_004968-T1
R2_1	funannotate	exon	6964409	6964676	.	-	.	ID=TetragonulaCarbonaria_004155-T1.exon5;Parent=TetragonulaCarbonaria_004155-T1
R2_1	funannotate	exon	6964753	6965085	.	-	.	ID=TetragonulaCarbonaria_004155-T1.exon4;Parent=TetragonulaCarbonaria_004155-T1
R2_1	funannotate	exon	6965174	6965500	.	-	.	ID=TetragonulaCarbonaria_004155-T1.exon3;Parent=TetragonulaCarbonaria_004155-T1
R2_1	funannotate	exon	6965639	6965752	.	-	.	ID=TetragonulaCarbonaria_004155-T1.exon2;Parent=TetragonulaCarbonaria_004155-T1
R2_1	funannotate	CDS	4747782	4747870	.	+	0	ID=TetragonulaCarbonaria_003962-T1.cds;Parent=TetragonulaCarbonaria_003962-T1
R2_1	funannotate	CDS	4751495	4751839	.	+	0	ID=TetragonulaCarbonaria_003962-T1.cds;Parent=TetragonulaCarbonaria_003962-T1
R2_1	funannotate	CDS	4753475	4753769	.	+	0	ID=TetragonulaCarbonaria_003962-T1.cds;Parent=TetragonulaCarbonaria_003962-T1
R2_1	funannotate	exon	6965839	6965954	.	-	.	ID=TetragonulaCarbonaria_004155-T1.exon1;Parent=TetragonulaCarbonaria_004155-T1
R2_1	funannotate	CDS	14641638	14641999	.	+	0	ID=TetragonulaCarbonaria_004865-T1.cds;Parent=TetragonulaCarbonaria_004865-T1
R2_1	funannotate	CDS	14642056	14642299	.	+	0	ID=TetragonulaCarbonaria_004865-T1.cds;Parent=TetragonulaCarbonaria_004865-T1
R2_1	funannotate	gene	7334057	7337564	.	+	.	ID=TetragonulaCarbonaria_004199
R2_1	funannotate	gene	7324085	7331162	.	-	.	ID=TetragonulaCarbonaria_004197
R2_1	funannotate	gene	7332000	7333589	.	+	.	ID=TetragonulaCarbonaria_004198
R2_1	funannotate	gene	7316900	7318975	.	-	.	ID=TetragonulaCarbonaria_004195
R2_1	funannotate	gene	7320248	7323052	.	-	.	ID=TetragonulaCarbonaria_004196
R2_1	funannotate	gene	7312289	7312893	.	+	.	ID=TetragonulaCarbonaria_004193
R2_1	funannotate	gene	7315058	7316047	.	-	.	ID=TetragonulaCarbonaria_004194
R2_1	funannotate	mRNA	17710172	17716467	.	-	.	ID=TetragonulaCarbonaria_005136-T1;Ontology_term=GO:0016020%2CGO:0005764%2CGO:0005044;Dbxref=InterPro:IPR002159%2CInterPro:IPR005429%2CPFAM:PF01130;Parent=TetragonulaCarbonaria_005136
R2_1	funannotate	gene	7267981	7274552	.	-	.	Name=MYO6;ID=TetragonulaCarbonaria_004191
R2_1	funannotate	CDS	7435174	7436196	.	-	0	ID=TetragonulaCarbonaria_004214-T1.cds;Parent=TetragonulaCarbonaria_004214-T1
R2_1	funannotate	gene	7301261	7308894	.	+	.	ID=TetragonulaCarbonaria_004192
R2_1	funannotate	exon	882185	882360	.	+	.	ID=TetragonulaCarbonaria_003569-T1.exon4;Parent=TetragonulaCarbonaria_003569-T1
R2_1	funannotate	exon	882427	882564	.	+	.	ID=TetragonulaCarbonaria_003569-T1.exon5;Parent=TetragonulaCarbonaria_003569-T1
R2_1	funannotate	gene	7259869	7266745	.	+	.	ID=TetragonulaCarbonaria_004190
R2_1	funannotate	exon	881262	881622	.	+	.	ID=TetragonulaCarbonaria_003569-T1.exon2;Parent=TetragonulaCarbonaria_003569-T1
R2_1	funannotate	exon	881750	882090	.	+	.	ID=TetragonulaCarbonaria_003569-T1.exon3;Parent=TetragonulaCarbonaria_003569-T1
R2_1	funannotate	exon	880478	880514	.	+	.	ID=TetragonulaCarbonaria_003569-T1.exon1;Parent=TetragonulaCarbonaria_003569-T1
R2_1	funannotate	mRNA	17668133	17668291	.	-	.	ID=TetragonulaCarbonaria_005124-T1;Parent=TetragonulaCarbonaria_005124
R2_1	funannotate	exon	4777021	4777268	.	+	.	ID=TetragonulaCarbonaria_003966-T1.exon1;Parent=TetragonulaCarbonaria_003966-T1
R2_1	funannotate	exon	4777514	4777706	.	+	.	ID=TetragonulaCarbonaria_003966-T1.exon2;Parent=TetragonulaCarbonaria_003966-T1
R2_1	funannotate	exon	8485660	8485763	.	-	.	ID=TetragonulaCarbonaria_004287-T1.exon10;Parent=TetragonulaCarbonaria_004287-T1
R2_1	funannotate	exon	8485424	8485554	.	-	.	ID=TetragonulaCarbonaria_004287-T1.exon11;Parent=TetragonulaCarbonaria_004287-T1
R2_1	funannotate	exon	8484925	8485202	.	-	.	ID=TetragonulaCarbonaria_004287-T1.exon12;Parent=TetragonulaCarbonaria_004287-T1
R2_1	funannotate	exon	8483910	8484560	.	-	.	ID=TetragonulaCarbonaria_004287-T1.exon13;Parent=TetragonulaCarbonaria_004287-T1
R2_1	funannotate	exon	8483230	8483426	.	-	.	ID=TetragonulaCarbonaria_004287-T1.exon14;Parent=TetragonulaCarbonaria_004287-T1
R2_1	funannotate	exon	8482266	8482542	.	-	.	ID=TetragonulaCarbonaria_004287-T1.exon15;Parent=TetragonulaCarbonaria_004287-T1
R2_1	funannotate	CDS	7767775	7767987	.	-	0	ID=TetragonulaCarbonaria_004242-T1.cds;Parent=TetragonulaCarbonaria_004242-T1
R2_1	funannotate	CDS	7767308	7767600	.	-	0	ID=TetragonulaCarbonaria_004242-T1.cds;Parent=TetragonulaCarbonaria_004242-T1
R2_1	funannotate	CDS	7767020	7767163	.	-	0	ID=TetragonulaCarbonaria_004242-T1.cds;Parent=TetragonulaCarbonaria_004242-T1
R2_1	funannotate	CDS	7766840	7766954	.	-	0	ID=TetragonulaCarbonaria_004242-T1.cds;Parent=TetragonulaCarbonaria_004242-T1
R2_1	funannotate	CDS	7766573	7766750	.	-	0	ID=TetragonulaCarbonaria_004242-T1.cds;Parent=TetragonulaCarbonaria_004242-T1
R2_1	funannotate	CDS	7766336	7766508	.	-	0	ID=TetragonulaCarbonaria_004242-T1.cds;Parent=TetragonulaCarbonaria_004242-T1
R2_1	funannotate	CDS	15692	15870	.	-	0	ID=TetragonulaCarbonaria_003504-T1.cds;Parent=TetragonulaCarbonaria_003504-T1
R2_1	funannotate	CDS	15014	15168	.	-	0	ID=TetragonulaCarbonaria_003504-T1.cds;Parent=TetragonulaCarbonaria_003504-T1
R2_1	funannotate	CDS	14705	14907	.	-	0	ID=TetragonulaCarbonaria_003504-T1.cds;Parent=TetragonulaCarbonaria_003504-T1
R2_1	funannotate	CDS	14314	14624	.	-	0	ID=TetragonulaCarbonaria_003504-T1.cds;Parent=TetragonulaCarbonaria_003504-T1
R2_1	funannotate	CDS	14134	14203	.	-	0	ID=TetragonulaCarbonaria_003504-T1.cds;Parent=TetragonulaCarbonaria_003504-T1
R2_1	funannotate	CDS	13868	13996	.	-	0	ID=TetragonulaCarbonaria_003504-T1.cds;Parent=TetragonulaCarbonaria_003504-T1
R2_1	funannotate	mRNA	15807053	15810658	.	-	.	ID=TetragonulaCarbonaria_004940-T1;Ontology_term=GO:0003676%2CGO:0005524;Dbxref=InterPro:IPR014001%2CInterPro:IPR000629%2CPFAM:PF00270%2CInterPro:IPR027417%2CInterPro:IPR011545;Parent=TetragonulaCarbonaria_004940
R2_1	funannotate	exon	17528859	17529422	.	-	.	ID=TetragonulaCarbonaria_005093-T1.exon1;Parent=TetragonulaCarbonaria_005093-T1
R2_1	funannotate	CDS	12579875	12580118	.	-	0	ID=TetragonulaCarbonaria_004667-T1.cds;Parent=TetragonulaCarbonaria_004667-T1
R2_1	funannotate	CDS	12579684	12579805	.	-	0	ID=TetragonulaCarbonaria_004667-T1.cds;Parent=TetragonulaCarbonaria_004667-T1
R2_1	funannotate	CDS	12579511	12579607	.	-	0	ID=TetragonulaCarbonaria_004667-T1.cds;Parent=TetragonulaCarbonaria_004667-T1
R2_1	funannotate	CDS	12578448	12579427	.	-	0	ID=TetragonulaCarbonaria_004667-T1.cds;Parent=TetragonulaCarbonaria_004667-T1
R2_1	funannotate	CDS	12578246	12578362	.	-	0	ID=TetragonulaCarbonaria_004667-T1.cds;Parent=TetragonulaCarbonaria_004667-T1
R2_1	funannotate	CDS	12577995	12578174	.	-	0	ID=TetragonulaCarbonaria_004667-T1.cds;Parent=TetragonulaCarbonaria_004667-T1
R2_1	funannotate	CDS	12577724	12577919	.	-	0	ID=TetragonulaCarbonaria_004667-T1.cds;Parent=TetragonulaCarbonaria_004667-T1
R2_1	funannotate	CDS	12577539	12577654	.	-	0	ID=TetragonulaCarbonaria_004667-T1.cds;Parent=TetragonulaCarbonaria_004667-T1
R2_1	funannotate	CDS	12577053	12577463	.	-	0	ID=TetragonulaCarbonaria_004667-T1.cds;Parent=TetragonulaCarbonaria_004667-T1
R2_1	funannotate	CDS	12576863	12576989	.	-	0	ID=TetragonulaCarbonaria_004667-T1.cds;Parent=TetragonulaCarbonaria_004667-T1
R2_1	funannotate	CDS	12576633	12576793	.	-	0	ID=TetragonulaCarbonaria_004667-T1.cds;Parent=TetragonulaCarbonaria_004667-T1
R2_1	funannotate	CDS	12576379	12576558	.	-	0	ID=TetragonulaCarbonaria_004667-T1.cds;Parent=TetragonulaCarbonaria_004667-T1
R2_1	funannotate	CDS	12576096	12576297	.	-	0	ID=TetragonulaCarbonaria_004667-T1.cds;Parent=TetragonulaCarbonaria_004667-T1
R2_1	funannotate	CDS	12575823	12576017	.	-	0	ID=TetragonulaCarbonaria_004667-T1.cds;Parent=TetragonulaCarbonaria_004667-T1
R2_1	funannotate	CDS	12575563	12575754	.	-	0	ID=TetragonulaCarbonaria_004667-T1.cds;Parent=TetragonulaCarbonaria_004667-T1
R2_1	funannotate	CDS	12575286	12575479	.	-	0	ID=TetragonulaCarbonaria_004667-T1.cds;Parent=TetragonulaCarbonaria_004667-T1
R2_1	funannotate	CDS	12575065	12575208	.	-	0	ID=TetragonulaCarbonaria_004667-T1.cds;Parent=TetragonulaCarbonaria_004667-T1
R2_1	funannotate	CDS	17565782	17566078	.	-	0	ID=TetragonulaCarbonaria_005101-T1.cds;Parent=TetragonulaCarbonaria_005101-T1
R2_1	funannotate	tRNA	16199422	16199493	.	+	.	ID=TetragonulaCarbonaria_004964-T1;Parent=TetragonulaCarbonaria_004964
R2_1	funannotate	CDS	13818264	13818496	.	-	0	ID=TetragonulaCarbonaria_004788-T1.cds;Parent=TetragonulaCarbonaria_004788-T1
R2_1	funannotate	CDS	13817902	13818202	.	-	0	ID=TetragonulaCarbonaria_004788-T1.cds;Parent=TetragonulaCarbonaria_004788-T1
R2_1	funannotate	CDS	13817638	13817819	.	-	0	ID=TetragonulaCarbonaria_004788-T1.cds;Parent=TetragonulaCarbonaria_004788-T1
R2_1	funannotate	CDS	13348987	13349136	.	+	0	ID=TetragonulaCarbonaria_004744-T1.cds;Parent=TetragonulaCarbonaria_004744-T1
R2_1	funannotate	CDS	13349263	13349379	.	+	0	ID=TetragonulaCarbonaria_004744-T1.cds;Parent=TetragonulaCarbonaria_004744-T1
R2_1	funannotate	CDS	13349446	13349656	.	+	0	ID=TetragonulaCarbonaria_004744-T1.cds;Parent=TetragonulaCarbonaria_004744-T1
R2_1	funannotate	CDS	13349856	13350117	.	+	0	ID=TetragonulaCarbonaria_004744-T1.cds;Parent=TetragonulaCarbonaria_004744-T1
R2_1	funannotate	CDS	13351131	13351156	.	+	0	ID=TetragonulaCarbonaria_004744-T1.cds;Parent=TetragonulaCarbonaria_004744-T1
R2_1	funannotate	CDS	13351941	13352074	.	+	0	ID=TetragonulaCarbonaria_004744-T1.cds;Parent=TetragonulaCarbonaria_004744-T1
R2_1	funannotate	CDS	13352176	13352298	.	+	0	ID=TetragonulaCarbonaria_004744-T1.cds;Parent=TetragonulaCarbonaria_004744-T1
R2_1	funannotate	CDS	3482996	3483072	.	-	0	ID=TetragonulaCarbonaria_003841-T1.cds;Parent=TetragonulaCarbonaria_003841-T1
R2_1	funannotate	CDS	3479882	3480059	.	-	0	ID=TetragonulaCarbonaria_003841-T1.cds;Parent=TetragonulaCarbonaria_003841-T1
R2_1	funannotate	CDS	4900489	4900572	.	-	0	ID=TetragonulaCarbonaria_003978-T1.cds;Parent=TetragonulaCarbonaria_003978-T1
R2_1	funannotate	CDS	4899824	4900127	.	-	0	ID=TetragonulaCarbonaria_003978-T1.cds;Parent=TetragonulaCarbonaria_003978-T1
R2_1	funannotate	CDS	4898636	4898817	.	-	0	ID=TetragonulaCarbonaria_003978-T1.cds;Parent=TetragonulaCarbonaria_003978-T1
R2_1	funannotate	CDS	4897040	4897222	.	-	0	ID=TetragonulaCarbonaria_003978-T1.cds;Parent=TetragonulaCarbonaria_003978-T1
R2_1	funannotate	CDS	4894759	4895122	.	-	0	ID=TetragonulaCarbonaria_003978-T1.cds;Parent=TetragonulaCarbonaria_003978-T1
R2_1	funannotate	CDS	4893214	4893464	.	-	0	ID=TetragonulaCarbonaria_003978-T1.cds;Parent=TetragonulaCarbonaria_003978-T1
R2_1	funannotate	CDS	481495	481617	.	+	0	ID=TetragonulaCarbonaria_003525-T1.cds;Parent=TetragonulaCarbonaria_003525-T1
R2_1	funannotate	CDS	483268	483480	.	+	0	ID=TetragonulaCarbonaria_003525-T1.cds;Parent=TetragonulaCarbonaria_003525-T1
R2_1	funannotate	mRNA	10435560	10437747	.	+	.	ID=TetragonulaCarbonaria_004497-T1;Parent=TetragonulaCarbonaria_004497
R2_1	funannotate	CDS	12872739	12872776	.	-	0	ID=TetragonulaCarbonaria_004695-T1.cds;Parent=TetragonulaCarbonaria_004695-T1
R2_1	funannotate	CDS	12866470	12866590	.	-	0	ID=TetragonulaCarbonaria_004695-T1.cds;Parent=TetragonulaCarbonaria_004695-T1
R2_1	funannotate	CDS	12866021	12866416	.	-	0	ID=TetragonulaCarbonaria_004695-T1.cds;Parent=TetragonulaCarbonaria_004695-T1
R2_1	funannotate	CDS	17223756	17223959	.	-	0	ID=TetragonulaCarbonaria_005052-T1.cds;Parent=TetragonulaCarbonaria_005052-T1
R2_1	funannotate	CDS	17223280	17223447	.	-	0	ID=TetragonulaCarbonaria_005052-T1.cds;Parent=TetragonulaCarbonaria_005052-T1
R2_1	funannotate	CDS	1269433	1269573	.	+	0	ID=TetragonulaCarbonaria_003597-T1.cds;Parent=TetragonulaCarbonaria_003597-T1
R2_1	funannotate	CDS	1269932	1270031	.	+	0	ID=TetragonulaCarbonaria_003597-T1.cds;Parent=TetragonulaCarbonaria_003597-T1
R2_1	funannotate	CDS	1271064	1271356	.	+	0	ID=TetragonulaCarbonaria_003597-T1.cds;Parent=TetragonulaCarbonaria_003597-T1
R2_1	funannotate	CDS	1277138	1277230	.	+	0	ID=TetragonulaCarbonaria_003597-T1.cds;Parent=TetragonulaCarbonaria_003597-T1
R2_1	funannotate	CDS	1277943	1278161	.	+	0	ID=TetragonulaCarbonaria_003597-T1.cds;Parent=TetragonulaCarbonaria_003597-T1
R2_1	funannotate	CDS	1278241	1278443	.	+	0	ID=TetragonulaCarbonaria_003597-T1.cds;Parent=TetragonulaCarbonaria_003597-T1
R2_1	funannotate	CDS	1278532	1278913	.	+	0	ID=TetragonulaCarbonaria_003597-T1.cds;Parent=TetragonulaCarbonaria_003597-T1
R2_1	funannotate	CDS	1278977	1279129	.	+	0	ID=TetragonulaCarbonaria_003597-T1.cds;Parent=TetragonulaCarbonaria_003597-T1
R2_1	funannotate	CDS	1279206	1279508	.	+	0	ID=TetragonulaCarbonaria_003597-T1.cds;Parent=TetragonulaCarbonaria_003597-T1
R2_1	funannotate	CDS	1279622	1279858	.	+	0	ID=TetragonulaCarbonaria_003597-T1.cds;Parent=TetragonulaCarbonaria_003597-T1
R2_1	funannotate	CDS	1279937	1280073	.	+	0	ID=TetragonulaCarbonaria_003597-T1.cds;Parent=TetragonulaCarbonaria_003597-T1
R2_1	funannotate	CDS	1280141	1280301	.	+	0	ID=TetragonulaCarbonaria_003597-T1.cds;Parent=TetragonulaCarbonaria_003597-T1
R2_1	funannotate	CDS	1280426	1280556	.	+	0	ID=TetragonulaCarbonaria_003597-T1.cds;Parent=TetragonulaCarbonaria_003597-T1
R2_1	funannotate	CDS	1280615	1280977	.	+	0	ID=TetragonulaCarbonaria_003597-T1.cds;Parent=TetragonulaCarbonaria_003597-T1
R2_1	funannotate	CDS	1281048	1281407	.	+	0	ID=TetragonulaCarbonaria_003597-T1.cds;Parent=TetragonulaCarbonaria_003597-T1
R2_1	funannotate	CDS	1281476	1281668	.	+	0	ID=TetragonulaCarbonaria_003597-T1.cds;Parent=TetragonulaCarbonaria_003597-T1
R2_1	funannotate	CDS	1281732	1282091	.	+	0	ID=TetragonulaCarbonaria_003597-T1.cds;Parent=TetragonulaCarbonaria_003597-T1
R2_1	funannotate	CDS	1282163	1282348	.	+	0	ID=TetragonulaCarbonaria_003597-T1.cds;Parent=TetragonulaCarbonaria_003597-T1
R2_1	funannotate	CDS	1282423	1282667	.	+	0	ID=TetragonulaCarbonaria_003597-T1.cds;Parent=TetragonulaCarbonaria_003597-T1
[truncated: 15,771 more rows]
