# Supplementary material for: Prevalent bee venom genes evolved before the aculeate stinger and eusociality
Source: BMC Biol. 2023 Oct 23;21:229. doi: 10.1186/s12915-023-01656-5 (PMC10591384; doi:10.1186/s12915-023-01656-5)
Supplement: Supplementary file 42 — Additional file 42. Gff files of all toxin gene annotations. [file 12915_2023_1656_MOESM42_ESM.zip › AdditionalFile9_ToxinGeneAnnotations/NW_023009266.1._APH.gff_modified_Koludarov_et_al_2021.gff3]

##gff-version 3
##source-version geneious 2020.2.2
##sequence-region	NW_023009266.1	1	3985193
NW_023009266.1	Koludarov_et_al_2021	gene	2242392	2250092	.	-	.	Name=APH b
NW_023009266.1	Koludarov_et_al_2021	gene	2968725	2971929	.	+	.	Name=APH d
NW_023009266.1	Koludarov_et_al_2021	gene	2238298	2241259	.	-	.	Name=APH a
NW_023009266.1	Koludarov_et_al_2021	gene	2250188	2252712	.	+	.	Name=APH c
NW_023009266.1	Gnomon	exon	699894	700186	.	-	.	ID=exon-XM_034331303.1-10;Dbxref=GeneID:117607520%2CGenbank:XM_034331303.1;Parent=rna-XM_034331303.1
NW_023009266.1	Gnomon	exon	699447	699641	.	-	.	ID=exon-XM_034331303.1-11;Dbxref=GeneID:117607520%2CGenbank:XM_034331303.1;Parent=rna-XM_034331303.1
NW_023009266.1	Gnomon	exon	699043	699221	.	-	.	ID=exon-XM_034331303.1-12;Dbxref=GeneID:117607520%2CGenbank:XM_034331303.1;Parent=rna-XM_034331303.1
NW_023009266.1	Gnomon	mRNA	1199881	1202048	.	-	.	Name=XM_034331181.1;ID=rna-XM_034331181.1;Dbxref=GeneID:117607461%2CGenbank:XM_034331181.1;Parent=gene-LOC117607461
NW_023009266.1	Gnomon	CDS	2935472	2935509	.	-	0	Name=XP_034186587.1;ID=cds-XP_034186587.1;Dbxref=GeneID:117607240%2CGenbank:XP_034186587.1;Parent=rna-XM_034330696.1
NW_023009266.1	Gnomon	CDS	2933548	2933794	.	-	0	Name=XP_034186587.1;ID=cds-XP_034186587.1;Dbxref=GeneID:117607240%2CGenbank:XP_034186587.1;Parent=rna-XM_034330696.1
NW_023009266.1	Gnomon	CDS	2931817	2933251	.	-	0	Name=XP_034186587.1;ID=cds-XP_034186587.1;Dbxref=GeneID:117607240%2CGenbank:XP_034186587.1;Parent=rna-XM_034330696.1
NW_023009266.1	Gnomon	CDS	2930413	2931607	.	-	0	Name=XP_034186587.1;ID=cds-XP_034186587.1;Dbxref=GeneID:117607240%2CGenbank:XP_034186587.1;Parent=rna-XM_034330696.1
NW_023009266.1	Gnomon	CDS	2886796	2886907	.	-	0	Name=XP_034186587.1;ID=cds-XP_034186587.1;Dbxref=GeneID:117607240%2CGenbank:XP_034186587.1;Parent=rna-XM_034330696.1
NW_023009266.1	Gnomon	CDS	2880342	2880469	.	-	0	Name=XP_034186587.1;ID=cds-XP_034186587.1;Dbxref=GeneID:117607240%2CGenbank:XP_034186587.1;Parent=rna-XM_034330696.1
NW_023009266.1	Gnomon	CDS	2874297	2874692	.	-	0	Name=XP_034186587.1;ID=cds-XP_034186587.1;Dbxref=GeneID:117607240%2CGenbank:XP_034186587.1;Parent=rna-XM_034330696.1
NW_023009266.1	Gnomon	CDS	2874060	2874162	.	-	0	Name=XP_034186587.1;ID=cds-XP_034186587.1;Dbxref=GeneID:117607240%2CGenbank:XP_034186587.1;Parent=rna-XM_034330696.1
NW_023009266.1	Gnomon	CDS	2873602	2873790	.	-	0	Name=XP_034186587.1;ID=cds-XP_034186587.1;Dbxref=GeneID:117607240%2CGenbank:XP_034186587.1;Parent=rna-XM_034330696.1
NW_023009266.1	Gnomon	CDS	2872023	2872234	.	-	0	Name=XP_034186587.1;ID=cds-XP_034186587.1;Dbxref=GeneID:117607240%2CGenbank:XP_034186587.1;Parent=rna-XM_034330696.1
NW_023009266.1	Gnomon	CDS	2870681	2870781	.	-	0	Name=XP_034186587.1;ID=cds-XP_034186587.1;Dbxref=GeneID:117607240%2CGenbank:XP_034186587.1;Parent=rna-XM_034330696.1
NW_023009266.1	Gnomon	CDS	2869365	2869681	.	-	0	Name=XP_034186587.1;ID=cds-XP_034186587.1;Dbxref=GeneID:117607240%2CGenbank:XP_034186587.1;Parent=rna-XM_034330696.1
NW_023009266.1	Gnomon	CDS	2868910	2869281	.	-	0	Name=XP_034186587.1;ID=cds-XP_034186587.1;Dbxref=GeneID:117607240%2CGenbank:XP_034186587.1;Parent=rna-XM_034330696.1
NW_023009266.1	Gnomon	CDS	2868458	2868820	.	-	0	Name=XP_034186587.1;ID=cds-XP_034186587.1;Dbxref=GeneID:117607240%2CGenbank:XP_034186587.1;Parent=rna-XM_034330696.1
NW_023009266.1	Gnomon	CDS	2868164	2868377	.	-	0	Name=XP_034186587.1;ID=cds-XP_034186587.1;Dbxref=GeneID:117607240%2CGenbank:XP_034186587.1;Parent=rna-XM_034330696.1
NW_023009266.1	Gnomon	CDS	2867833	2868075	.	-	0	Name=XP_034186587.1;ID=cds-XP_034186587.1;Dbxref=GeneID:117607240%2CGenbank:XP_034186587.1;Parent=rna-XM_034330696.1
NW_023009266.1	Gnomon	CDS	2867436	2867575	.	-	0	Name=XP_034186587.1;ID=cds-XP_034186587.1;Dbxref=GeneID:117607240%2CGenbank:XP_034186587.1;Parent=rna-XM_034330696.1
NW_023009266.1	Gnomon	exon	3547855	3548113	.	-	.	ID=exon-XM_034330616.1-12;Dbxref=GeneID:117607205%2CGenbank:XM_034330616.1;Parent=rna-XM_034330616.1
NW_023009266.1	Gnomon	exon	3547629	3547789	.	-	.	ID=exon-XM_034330616.1-13;Dbxref=GeneID:117607205%2CGenbank:XM_034330616.1;Parent=rna-XM_034330616.1
NW_023009266.1	Gnomon	exon	3548582	3548709	.	-	.	ID=exon-XM_034330616.1-10;Dbxref=GeneID:117607205%2CGenbank:XM_034330616.1;Parent=rna-XM_034330616.1
NW_023009266.1	Gnomon	exon	3548238	3548484	.	-	.	ID=exon-XM_034330616.1-11;Dbxref=GeneID:117607205%2CGenbank:XM_034330616.1;Parent=rna-XM_034330616.1
NW_023009266.1	Gnomon	exon	1552859	1559040	.	+	.	ID=exon-XM_034331116.1-12;Dbxref=GeneID:117607431%2CGenbank:XM_034331116.1;Parent=rna-XM_034331116.1
NW_023009266.1	Gnomon	exon	1550689	1550863	.	+	.	ID=exon-XM_034331116.1-10;Dbxref=GeneID:117607431%2CGenbank:XM_034331116.1;Parent=rna-XM_034331116.1
NW_023009266.1	Gnomon	exon	3547470	3547562	.	-	.	ID=exon-XM_034330616.1-14;Dbxref=GeneID:117607205%2CGenbank:XM_034330616.1;Parent=rna-XM_034330616.1
NW_023009266.1	Gnomon	exon	1552020	1552252	.	+	.	ID=exon-XM_034331116.1-11;Dbxref=GeneID:117607431%2CGenbank:XM_034331116.1;Parent=rna-XM_034331116.1
NW_023009266.1	Gnomon	exon	3546588	3547383	.	-	.	ID=exon-XM_034330616.1-15;Dbxref=GeneID:117607205%2CGenbank:XM_034330616.1;Parent=rna-XM_034330616.1
NW_023009266.1	Gnomon	mRNA	2516751	2519441	.	+	.	Name=XM_034330509.1;ID=rna-XM_034330509.1;Dbxref=GeneID:117607170%2CGenbank:XM_034330509.1;Parent=gene-LOC117607170
NW_023009266.1	Gnomon	mRNA	1051750	1054435	.	+	.	Name=XM_034331087.1;ID=rna-XM_034331087.1;Dbxref=GeneID:117607417%2CGenbank:XM_034331087.1;Parent=gene-LOC117607417
NW_023009266.1	Gnomon	CDS	2383628	2383724	.	+	0	Name=XP_034186837.1;ID=cds-XP_034186837.1;Dbxref=GeneID:117607345%2CGenbank:XP_034186837.1;Parent=rna-XM_034330946.1
NW_023009266.1	Gnomon	CDS	2383851	2383949	.	+	0	Name=XP_034186837.1;ID=cds-XP_034186837.1;Dbxref=GeneID:117607345%2CGenbank:XP_034186837.1;Parent=rna-XM_034330946.1
NW_023009266.1	Gnomon	CDS	2384043	2384262	.	+	0	Name=XP_034186837.1;ID=cds-XP_034186837.1;Dbxref=GeneID:117607345%2CGenbank:XP_034186837.1;Parent=rna-XM_034330946.1
NW_023009266.1	Gnomon	CDS	2384376	2384443	.	+	0	Name=XP_034186837.1;ID=cds-XP_034186837.1;Dbxref=GeneID:117607345%2CGenbank:XP_034186837.1;Parent=rna-XM_034330946.1
NW_023009266.1	Gnomon	CDS	2384518	2384852	.	+	0	Name=XP_034186837.1;ID=cds-XP_034186837.1;Dbxref=GeneID:117607345%2CGenbank:XP_034186837.1;Parent=rna-XM_034330946.1
NW_023009266.1	Gnomon	exon	2704472	2704661	.	+	.	ID=exon-XM_034330568.1-3;Dbxref=GeneID:117607192%2CGenbank:XM_034330568.1;Parent=rna-XM_034330568.1
NW_023009266.1	Gnomon	exon	2704798	2705017	.	+	.	ID=exon-XM_034330568.1-4;Dbxref=GeneID:117607192%2CGenbank:XM_034330568.1;Parent=rna-XM_034330568.1
NW_023009266.1	Gnomon	exon	2702362	2702380	.	+	.	ID=exon-XM_034330568.1-1;Dbxref=GeneID:117607192%2CGenbank:XM_034330568.1;Parent=rna-XM_034330568.1
NW_023009266.1	Gnomon	exon	2702548	2702734	.	+	.	ID=exon-XM_034330568.1-2;Dbxref=GeneID:117607192%2CGenbank:XM_034330568.1;Parent=rna-XM_034330568.1
NW_023009266.1	Gnomon	exon	2705089	2705334	.	+	.	ID=exon-XM_034330568.1-5;Dbxref=GeneID:117607192%2CGenbank:XM_034330568.1;Parent=rna-XM_034330568.1
NW_023009266.1	Gnomon	exon	2705458	2707273	.	+	.	ID=exon-XM_034330568.1-6;Dbxref=GeneID:117607192%2CGenbank:XM_034330568.1;Parent=rna-XM_034330568.1
NW_023009266.1	Gnomon	exon	1059538	1060073	.	+	.	ID=exon-XM_034331196.1-3;Dbxref=GeneID:117607471%2CGenbank:XM_034331196.1;Parent=rna-XM_034331196.1
NW_023009266.1	Gnomon	mRNA	370769	377919	.	+	.	Name=XM_034330499.1;ID=rna-XM_034330499.1;Dbxref=GeneID:117607166%2CGenbank:XM_034330499.1;Parent=gene-LOC117607166
NW_023009266.1	Gnomon	exon	1057295	1058074	.	+	.	ID=exon-XM_034331196.1-1;Dbxref=GeneID:117607471%2CGenbank:XM_034331196.1;Parent=rna-XM_034331196.1
NW_023009266.1	Gnomon	exon	1058585	1058789	.	+	.	ID=exon-XM_034331196.1-2;Dbxref=GeneID:117607471%2CGenbank:XM_034331196.1;Parent=rna-XM_034331196.1
NW_023009266.1	Gnomon	CDS	2008483	2008920	.	+	0	Name=XP_034186681.1;ID=cds-XP_034186681.1;Dbxref=GeneID:117607266%2CGenbank:XP_034186681.1;Parent=rna-XM_034330790.1
NW_023009266.1	Gnomon	CDS	2008980	2009123	.	+	0	Name=XP_034186681.1;ID=cds-XP_034186681.1;Dbxref=GeneID:117607266%2CGenbank:XP_034186681.1;Parent=rna-XM_034330790.1
NW_023009266.1	Gnomon	CDS	2009213	2009462	.	+	0	Name=XP_034186681.1;ID=cds-XP_034186681.1;Dbxref=GeneID:117607266%2CGenbank:XP_034186681.1;Parent=rna-XM_034330790.1
NW_023009266.1	Gnomon	CDS	2009653	2009897	.	+	0	Name=XP_034186681.1;ID=cds-XP_034186681.1;Dbxref=GeneID:117607266%2CGenbank:XP_034186681.1;Parent=rna-XM_034330790.1
NW_023009266.1	Gnomon	mRNA	2019942	2103142	.	-	.	Name=XM_034330748.1;ID=rna-XM_034330748.1;Dbxref=GeneID:117607256%2CGenbank:XM_034330748.1;Parent=gene-LOC117607256
NW_023009266.1	Gnomon	CDS	2008483	2008920	.	+	0	Name=XP_034186680.1;ID=cds-XP_034186680.1;Dbxref=GeneID:117607266%2CGenbank:XP_034186680.1;Parent=rna-XM_034330789.1
NW_023009266.1	Gnomon	CDS	2008980	2009123	.	+	0	Name=XP_034186680.1;ID=cds-XP_034186680.1;Dbxref=GeneID:117607266%2CGenbank:XP_034186680.1;Parent=rna-XM_034330789.1
NW_023009266.1	Gnomon	CDS	2009213	2009462	.	+	0	Name=XP_034186680.1;ID=cds-XP_034186680.1;Dbxref=GeneID:117607266%2CGenbank:XP_034186680.1;Parent=rna-XM_034330789.1
NW_023009266.1	Gnomon	CDS	2009653	2009897	.	+	0	Name=XP_034186680.1;ID=cds-XP_034186680.1;Dbxref=GeneID:117607266%2CGenbank:XP_034186680.1;Parent=rna-XM_034330789.1
NW_023009266.1	Gnomon	exon	1568572	1568805	.	-	.	ID=exon-XM_034331101.1-9;Dbxref=GeneID:117607428%2CGenbank:XM_034331101.1;Parent=rna-XM_034331101.1
NW_023009266.1	Gnomon	exon	1569148	1569377	.	-	.	ID=exon-XM_034331101.1-7;Dbxref=GeneID:117607428%2CGenbank:XM_034331101.1;Parent=rna-XM_034331101.1
NW_023009266.1	Gnomon	exon	1568876	1569065	.	-	.	ID=exon-XM_034331101.1-8;Dbxref=GeneID:117607428%2CGenbank:XM_034331101.1;Parent=rna-XM_034331101.1
NW_023009266.1	Gnomon	exon	1575425	1575708	.	-	.	ID=exon-XM_034331101.1-1;Dbxref=GeneID:117607428%2CGenbank:XM_034331101.1;Parent=rna-XM_034331101.1
NW_023009266.1	Gnomon	exon	1574988	1575056	.	-	.	ID=exon-XM_034331101.1-2;Dbxref=GeneID:117607428%2CGenbank:XM_034331101.1;Parent=rna-XM_034331101.1
NW_023009266.1	Gnomon	exon	1569755	1570047	.	-	.	ID=exon-XM_034331101.1-5;Dbxref=GeneID:117607428%2CGenbank:XM_034331101.1;Parent=rna-XM_034331101.1
NW_023009266.1	Gnomon	exon	1569460	1569681	.	-	.	ID=exon-XM_034331101.1-6;Dbxref=GeneID:117607428%2CGenbank:XM_034331101.1;Parent=rna-XM_034331101.1
NW_023009266.1	Gnomon	exon	1574836	1574890	.	-	.	ID=exon-XM_034331101.1-3;Dbxref=GeneID:117607428%2CGenbank:XM_034331101.1;Parent=rna-XM_034331101.1
NW_023009266.1	Gnomon	exon	1570128	1570510	.	-	.	ID=exon-XM_034331101.1-4;Dbxref=GeneID:117607428%2CGenbank:XM_034331101.1;Parent=rna-XM_034331101.1
NW_023009266.1	Gnomon	mRNA	2516739	2519441	.	+	.	Name=XM_034330508.1;ID=rna-XM_034330508.1;Dbxref=GeneID:117607170%2CGenbank:XM_034330508.1;Parent=gene-LOC117607170
NW_023009266.1	Gnomon	exon	3360503	3360717	.	-	.	ID=exon-XM_034330687.1-12;Dbxref=GeneID:117607239%2CGenbank:XM_034330687.1;Parent=rna-XM_034330687.1
NW_023009266.1	Gnomon	exon	3356344	3360427	.	-	.	ID=exon-XM_034330687.1-13;Dbxref=GeneID:117607239%2CGenbank:XM_034330687.1;Parent=rna-XM_034330687.1
NW_023009266.1	Gnomon	exon	3361058	3361180	.	-	.	ID=exon-XM_034330687.1-10;Dbxref=GeneID:117607239%2CGenbank:XM_034330687.1;Parent=rna-XM_034330687.1
NW_023009266.1	Gnomon	exon	3360801	3360967	.	-	.	ID=exon-XM_034330687.1-11;Dbxref=GeneID:117607239%2CGenbank:XM_034330687.1;Parent=rna-XM_034330687.1
NW_023009266.1	Gnomon	CDS	2598255	2598295	.	+	0	Name=XP_034186441.1;ID=cds-XP_034186441.1;Dbxref=GeneID:117607185%2CGenbank:XP_034186441.1;Parent=rna-XM_034330550.1
NW_023009266.1	Gnomon	CDS	2598409	2598637	.	+	0	Name=XP_034186441.1;ID=cds-XP_034186441.1;Dbxref=GeneID:117607185%2CGenbank:XP_034186441.1;Parent=rna-XM_034330550.1
NW_023009266.1	Gnomon	CDS	2598730	2598963	.	+	0	Name=XP_034186441.1;ID=cds-XP_034186441.1;Dbxref=GeneID:117607185%2CGenbank:XP_034186441.1;Parent=rna-XM_034330550.1
NW_023009266.1	Gnomon	CDS	2599035	2599326	.	+	0	Name=XP_034186441.1;ID=cds-XP_034186441.1;Dbxref=GeneID:117607185%2CGenbank:XP_034186441.1;Parent=rna-XM_034330550.1
NW_023009266.1	Gnomon	CDS	2599400	2599809	.	+	0	Name=XP_034186441.1;ID=cds-XP_034186441.1;Dbxref=GeneID:117607185%2CGenbank:XP_034186441.1;Parent=rna-XM_034330550.1
NW_023009266.1	Gnomon	mRNA	3593251	3615867	.	+	.	Name=XM_034330592.1;ID=rna-XM_034330592.1;Dbxref=GeneID:117607200%2CGenbank:XM_034330592.1;Parent=gene-LOC117607200
NW_023009266.1	Gnomon	mRNA	2815241	2819220	.	+	.	Name=XM_034331338.1;ID=rna-XM_034331338.1;Dbxref=GeneID:117607534%2CGenbank:XM_034331338.1;Parent=gene-LOC117607534
NW_023009266.1	Gnomon	mRNA	343352	348667	.	-	.	Name=XM_034330842.1;ID=rna-XM_034330842.1;Dbxref=GeneID:117607298%2CGenbank:XM_034330842.1;Parent=gene-LOC117607298
NW_023009266.1	Gnomon	mRNA	3546588	3554632	.	-	.	Name=XM_034330602.1;ID=rna-XM_034330602.1;Dbxref=GeneID:117607205%2CGenbank:XM_034330602.1;Parent=gene-LOC117607205
NW_023009266.1	Gnomon	exon	2628492	2628952	.	-	.	ID=exon-XM_034330521.1-8;Dbxref=GeneID:117607174%2CGenbank:XM_034330521.1;Parent=rna-XM_034330521.1
NW_023009266.1	Gnomon	exon	2624578	2628408	.	-	.	ID=exon-XM_034330521.1-9;Dbxref=GeneID:117607174%2CGenbank:XM_034330521.1;Parent=rna-XM_034330521.1
NW_023009266.1	Gnomon	CDS	3665102	3665203	.	+	0	Name=XP_034186347.1;ID=cds-XP_034186347.1;Dbxref=GeneID:117607159%2CGenbank:XP_034186347.1;Parent=rna-XM_034330456.1
NW_023009266.1	Gnomon	CDS	3665276	3665372	.	+	0	Name=XP_034186347.1;ID=cds-XP_034186347.1;Dbxref=GeneID:117607159%2CGenbank:XP_034186347.1;Parent=rna-XM_034330456.1
NW_023009266.1	Gnomon	CDS	3665443	3665548	.	+	0	Name=XP_034186347.1;ID=cds-XP_034186347.1;Dbxref=GeneID:117607159%2CGenbank:XP_034186347.1;Parent=rna-XM_034330456.1
NW_023009266.1	Gnomon	CDS	3665633	3665763	.	+	0	Name=XP_034186347.1;ID=cds-XP_034186347.1;Dbxref=GeneID:117607159%2CGenbank:XP_034186347.1;Parent=rna-XM_034330456.1
NW_023009266.1	Gnomon	CDS	3667165	3667296	.	+	0	Name=XP_034186347.1;ID=cds-XP_034186347.1;Dbxref=GeneID:117607159%2CGenbank:XP_034186347.1;Parent=rna-XM_034330456.1
NW_023009266.1	Gnomon	CDS	3671009	3671056	.	+	0	Name=XP_034186347.1;ID=cds-XP_034186347.1;Dbxref=GeneID:117607159%2CGenbank:XP_034186347.1;Parent=rna-XM_034330456.1
NW_023009266.1	Gnomon	CDS	3672537	3672689	.	+	0	Name=XP_034186347.1;ID=cds-XP_034186347.1;Dbxref=GeneID:117607159%2CGenbank:XP_034186347.1;Parent=rna-XM_034330456.1
NW_023009266.1	Gnomon	CDS	3672758	3672914	.	+	0	Name=XP_034186347.1;ID=cds-XP_034186347.1;Dbxref=GeneID:117607159%2CGenbank:XP_034186347.1;Parent=rna-XM_034330456.1
NW_023009266.1	Gnomon	CDS	3673040	3673412	.	+	0	Name=XP_034186347.1;ID=cds-XP_034186347.1;Dbxref=GeneID:117607159%2CGenbank:XP_034186347.1;Parent=rna-XM_034330456.1
NW_023009266.1	Gnomon	CDS	3673486	3673717	.	+	0	Name=XP_034186347.1;ID=cds-XP_034186347.1;Dbxref=GeneID:117607159%2CGenbank:XP_034186347.1;Parent=rna-XM_034330456.1
NW_023009266.1	Gnomon	CDS	3673829	3674256	.	+	0	Name=XP_034186347.1;ID=cds-XP_034186347.1;Dbxref=GeneID:117607159%2CGenbank:XP_034186347.1;Parent=rna-XM_034330456.1
NW_023009266.1	Gnomon	CDS	3674370	3674531	.	+	0	Name=XP_034186347.1;ID=cds-XP_034186347.1;Dbxref=GeneID:117607159%2CGenbank:XP_034186347.1;Parent=rna-XM_034330456.1
NW_023009266.1	Gnomon	exon	2630164	2630494	.	-	.	ID=exon-XM_034330521.1-4;Dbxref=GeneID:117607174%2CGenbank:XM_034330521.1;Parent=rna-XM_034330521.1
NW_023009266.1	Gnomon	exon	2629780	2630077	.	-	.	ID=exon-XM_034330521.1-5;Dbxref=GeneID:117607174%2CGenbank:XM_034330521.1;Parent=rna-XM_034330521.1
NW_023009266.1	Gnomon	exon	2629458	2629671	.	-	.	ID=exon-XM_034330521.1-6;Dbxref=GeneID:117607174%2CGenbank:XM_034330521.1;Parent=rna-XM_034330521.1
NW_023009266.1	Gnomon	exon	2629040	2629373	.	-	.	ID=exon-XM_034330521.1-7;Dbxref=GeneID:117607174%2CGenbank:XM_034330521.1;Parent=rna-XM_034330521.1
NW_023009266.1	Gnomon	exon	2638284	2641093	.	-	.	ID=exon-XM_034330521.1-1;Dbxref=GeneID:117607174%2CGenbank:XM_034330521.1;Parent=rna-XM_034330521.1
NW_023009266.1	Gnomon	exon	2636006	2636255	.	-	.	ID=exon-XM_034330521.1-2;Dbxref=GeneID:117607174%2CGenbank:XM_034330521.1;Parent=rna-XM_034330521.1
NW_023009266.1	Gnomon	exon	2631405	2631528	.	-	.	ID=exon-XM_034330521.1-3;Dbxref=GeneID:117607174%2CGenbank:XM_034330521.1;Parent=rna-XM_034330521.1
NW_023009266.1	Gnomon	mRNA	1879831	1893199	.	-	.	Name=XM_034330988.1;ID=rna-XM_034330988.1;Dbxref=GeneID:117607367%2CGenbank:XM_034330988.1;Parent=gene-LOC117607367
NW_023009266.1	Gnomon	exon	2940838	2941012	.	-	.	ID=exon-XM_034330692.1-3;Dbxref=GeneID:117607240%2CGenbank:XM_034330692.1;Parent=rna-XM_034330692.1
NW_023009266.1	Gnomon	exon	2939472	2939745	.	-	.	ID=exon-XM_034330692.1-4;Dbxref=GeneID:117607240%2CGenbank:XM_034330692.1;Parent=rna-XM_034330692.1
NW_023009266.1	Gnomon	exon	2955703	2955992	.	-	.	ID=exon-XM_034330692.1-1;Dbxref=GeneID:117607240%2CGenbank:XM_034330692.1;Parent=rna-XM_034330692.1
NW_023009266.1	Gnomon	exon	2951202	2951510	.	-	.	ID=exon-XM_034330692.1-2;Dbxref=GeneID:117607240%2CGenbank:XM_034330692.1;Parent=rna-XM_034330692.1
NW_023009266.1	Gnomon	exon	2931817	2933251	.	-	.	ID=exon-XM_034330692.1-7;Dbxref=GeneID:117607240%2CGenbank:XM_034330692.1;Parent=rna-XM_034330692.1
NW_023009266.1	Gnomon	exon	2930413	2931607	.	-	.	ID=exon-XM_034330692.1-8;Dbxref=GeneID:117607240%2CGenbank:XM_034330692.1;Parent=rna-XM_034330692.1
NW_023009266.1	Gnomon	exon	2937247	2937536	.	-	.	ID=exon-XM_034330692.1-5;Dbxref=GeneID:117607240%2CGenbank:XM_034330692.1;Parent=rna-XM_034330692.1
NW_023009266.1	Gnomon	exon	2933548	2933794	.	-	.	ID=exon-XM_034330692.1-6;Dbxref=GeneID:117607240%2CGenbank:XM_034330692.1;Parent=rna-XM_034330692.1
NW_023009266.1	Gnomon	exon	2886796	2886907	.	-	.	ID=exon-XM_034330692.1-9;Dbxref=GeneID:117607240%2CGenbank:XM_034330692.1;Parent=rna-XM_034330692.1
NW_023009266.1	Gnomon	mRNA	1198022	1202130	.	-	.	Name=XM_034331180.1;ID=rna-XM_034331180.1;Dbxref=GeneID:117607461%2CGenbank:XM_034331180.1;Parent=gene-LOC117607461
NW_023009266.1	Gnomon	exon	1767354	1767513	.	+	.	ID=exon-XM_034330867.1-5;Dbxref=GeneID:117607309%2CGenbank:XM_034330867.1;Parent=rna-XM_034330867.1
NW_023009266.1	Gnomon	exon	1767592	1767722	.	+	.	ID=exon-XM_034330867.1-6;Dbxref=GeneID:117607309%2CGenbank:XM_034330867.1;Parent=rna-XM_034330867.1
NW_023009266.1	Gnomon	exon	1765216	1765682	.	+	.	ID=exon-XM_034330867.1-3;Dbxref=GeneID:117607309%2CGenbank:XM_034330867.1;Parent=rna-XM_034330867.1
NW_023009266.1	Gnomon	exon	1767107	1767288	.	+	.	ID=exon-XM_034330867.1-4;Dbxref=GeneID:117607309%2CGenbank:XM_034330867.1;Parent=rna-XM_034330867.1
NW_023009266.1	Gnomon	exon	1763597	1763770	.	+	.	ID=exon-XM_034330867.1-1;Dbxref=GeneID:117607309%2CGenbank:XM_034330867.1;Parent=rna-XM_034330867.1
NW_023009266.1	Gnomon	exon	1764113	1764240	.	+	.	ID=exon-XM_034330867.1-2;Dbxref=GeneID:117607309%2CGenbank:XM_034330867.1;Parent=rna-XM_034330867.1
NW_023009266.1	Gnomon	exon	1773524	1773751	.	+	.	ID=exon-XM_034330867.1-9;Dbxref=GeneID:117607309%2CGenbank:XM_034330867.1;Parent=rna-XM_034330867.1
NW_023009266.1	Gnomon	exon	1768124	1768210	.	+	.	ID=exon-XM_034330867.1-7;Dbxref=GeneID:117607309%2CGenbank:XM_034330867.1;Parent=rna-XM_034330867.1
NW_023009266.1	Gnomon	exon	1768274	1768405	.	+	.	ID=exon-XM_034330867.1-8;Dbxref=GeneID:117607309%2CGenbank:XM_034330867.1;Parent=rna-XM_034330867.1
NW_023009266.1	Gnomon	CDS	2940838	2940974	.	-	0	Name=XP_034186586.1;ID=cds-XP_034186586.1;Dbxref=GeneID:117607240%2CGenbank:XP_034186586.1;Parent=rna-XM_034330695.1
NW_023009266.1	Gnomon	CDS	2939472	2939745	.	-	0	Name=XP_034186586.1;ID=cds-XP_034186586.1;Dbxref=GeneID:117607240%2CGenbank:XP_034186586.1;Parent=rna-XM_034330695.1
NW_023009266.1	Gnomon	CDS	2937247	2937536	.	-	0	Name=XP_034186586.1;ID=cds-XP_034186586.1;Dbxref=GeneID:117607240%2CGenbank:XP_034186586.1;Parent=rna-XM_034330695.1
NW_023009266.1	Gnomon	CDS	2933548	2933794	.	-	0	Name=XP_034186586.1;ID=cds-XP_034186586.1;Dbxref=GeneID:117607240%2CGenbank:XP_034186586.1;Parent=rna-XM_034330695.1
NW_023009266.1	Gnomon	CDS	2931817	2933251	.	-	0	Name=XP_034186586.1;ID=cds-XP_034186586.1;Dbxref=GeneID:117607240%2CGenbank:XP_034186586.1;Parent=rna-XM_034330695.1
NW_023009266.1	Gnomon	CDS	2930413	2931607	.	-	0	Name=XP_034186586.1;ID=cds-XP_034186586.1;Dbxref=GeneID:117607240%2CGenbank:XP_034186586.1;Parent=rna-XM_034330695.1
NW_023009266.1	Gnomon	CDS	2886796	2886907	.	-	0	Name=XP_034186586.1;ID=cds-XP_034186586.1;Dbxref=GeneID:117607240%2CGenbank:XP_034186586.1;Parent=rna-XM_034330695.1
NW_023009266.1	Gnomon	CDS	2880342	2880469	.	-	0	Name=XP_034186586.1;ID=cds-XP_034186586.1;Dbxref=GeneID:117607240%2CGenbank:XP_034186586.1;Parent=rna-XM_034330695.1
NW_023009266.1	Gnomon	CDS	2874297	2874692	.	-	0	Name=XP_034186586.1;ID=cds-XP_034186586.1;Dbxref=GeneID:117607240%2CGenbank:XP_034186586.1;Parent=rna-XM_034330695.1
NW_023009266.1	Gnomon	CDS	2874060	2874162	.	-	0	Name=XP_034186586.1;ID=cds-XP_034186586.1;Dbxref=GeneID:117607240%2CGenbank:XP_034186586.1;Parent=rna-XM_034330695.1
NW_023009266.1	Gnomon	CDS	2872023	2872234	.	-	0	Name=XP_034186586.1;ID=cds-XP_034186586.1;Dbxref=GeneID:117607240%2CGenbank:XP_034186586.1;Parent=rna-XM_034330695.1
NW_023009266.1	Gnomon	CDS	2870681	2870781	.	-	0	Name=XP_034186586.1;ID=cds-XP_034186586.1;Dbxref=GeneID:117607240%2CGenbank:XP_034186586.1;Parent=rna-XM_034330695.1
NW_023009266.1	Gnomon	CDS	2869365	2869681	.	-	0	Name=XP_034186586.1;ID=cds-XP_034186586.1;Dbxref=GeneID:117607240%2CGenbank:XP_034186586.1;Parent=rna-XM_034330695.1
NW_023009266.1	Gnomon	CDS	2868910	2869281	.	-	0	Name=XP_034186586.1;ID=cds-XP_034186586.1;Dbxref=GeneID:117607240%2CGenbank:XP_034186586.1;Parent=rna-XM_034330695.1
NW_023009266.1	Gnomon	CDS	2868458	2868820	.	-	0	Name=XP_034186586.1;ID=cds-XP_034186586.1;Dbxref=GeneID:117607240%2CGenbank:XP_034186586.1;Parent=rna-XM_034330695.1
NW_023009266.1	Gnomon	CDS	2868164	2868377	.	-	0	Name=XP_034186586.1;ID=cds-XP_034186586.1;Dbxref=GeneID:117607240%2CGenbank:XP_034186586.1;Parent=rna-XM_034330695.1
NW_023009266.1	Gnomon	CDS	2867833	2868075	.	-	0	Name=XP_034186586.1;ID=cds-XP_034186586.1;Dbxref=GeneID:117607240%2CGenbank:XP_034186586.1;Parent=rna-XM_034330695.1
NW_023009266.1	Gnomon	CDS	2867436	2867575	.	-	0	Name=XP_034186586.1;ID=cds-XP_034186586.1;Dbxref=GeneID:117607240%2CGenbank:XP_034186586.1;Parent=rna-XM_034330695.1
NW_023009266.1	Gnomon	exon	2434416	2434742	.	+	.	ID=exon-XM_034331025.1-8;Dbxref=GeneID:117607387%2CGenbank:XM_034331025.1;Parent=rna-XM_034331025.1
NW_023009266.1	Gnomon	exon	2435071	2435443	.	+	.	ID=exon-XM_034331025.1-9;Dbxref=GeneID:117607387%2CGenbank:XM_034331025.1;Parent=rna-XM_034331025.1
NW_023009266.1	Gnomon	exon	2433688	2433974	.	+	.	ID=exon-XM_034331025.1-6;Dbxref=GeneID:117607387%2CGenbank:XM_034331025.1;Parent=rna-XM_034331025.1
NW_023009266.1	Gnomon	exon	2434045	2434348	.	+	.	ID=exon-XM_034331025.1-7;Dbxref=GeneID:117607387%2CGenbank:XM_034331025.1;Parent=rna-XM_034331025.1
NW_023009266.1	Gnomon	mRNA	363561	369123	.	-	.	Name=XM_034330498.1;ID=rna-XM_034330498.1;Dbxref=GeneID:117607165%2CGenbank:XM_034330498.1;Parent=gene-LOC117607165
NW_023009266.1	Gnomon	exon	2430946	2431265	.	+	.	ID=exon-XM_034331025.1-4;Dbxref=GeneID:117607387%2CGenbank:XM_034331025.1;Parent=rna-XM_034331025.1
NW_023009266.1	Gnomon	exon	2431344	2433619	.	+	.	ID=exon-XM_034331025.1-5;Dbxref=GeneID:117607387%2CGenbank:XM_034331025.1;Parent=rna-XM_034331025.1
NW_023009266.1	Gnomon	exon	2430317	2430636	.	+	.	ID=exon-XM_034331025.1-2;Dbxref=GeneID:117607387%2CGenbank:XM_034331025.1;Parent=rna-XM_034331025.1
NW_023009266.1	Gnomon	exon	2430722	2430865	.	+	.	ID=exon-XM_034331025.1-3;Dbxref=GeneID:117607387%2CGenbank:XM_034331025.1;Parent=rna-XM_034331025.1
NW_023009266.1	Gnomon	exon	2429446	2429696	.	+	.	ID=exon-XM_034331025.1-1;Dbxref=GeneID:117607387%2CGenbank:XM_034331025.1;Parent=rna-XM_034331025.1
NW_023009266.1	Gnomon	exon	3871721	3871902	.	-	.	ID=exon-XM_034331096.1-2;Dbxref=GeneID:117607425%2CGenbank:XM_034331096.1;Parent=rna-XM_034331096.1
NW_023009266.1	Gnomon	exon	3868103	3868266	.	-	.	ID=exon-XM_034331096.1-3;Dbxref=GeneID:117607425%2CGenbank:XM_034331096.1;Parent=rna-XM_034331096.1
NW_023009266.1	Gnomon	exon	3873858	3873885	.	-	.	ID=exon-XM_034331096.1-1;Dbxref=GeneID:117607425%2CGenbank:XM_034331096.1;Parent=rna-XM_034331096.1
NW_023009266.1	Gnomon	CDS	2383628	2383724	.	+	0	Name=XP_034186836.1;ID=cds-XP_034186836.1;Dbxref=GeneID:117607345%2CGenbank:XP_034186836.1;Parent=rna-XM_034330945.1
NW_023009266.1	Gnomon	CDS	2383851	2383949	.	+	0	Name=XP_034186836.1;ID=cds-XP_034186836.1;Dbxref=GeneID:117607345%2CGenbank:XP_034186836.1;Parent=rna-XM_034330945.1
NW_023009266.1	Gnomon	CDS	2384043	2384262	.	+	0	Name=XP_034186836.1;ID=cds-XP_034186836.1;Dbxref=GeneID:117607345%2CGenbank:XP_034186836.1;Parent=rna-XM_034330945.1
NW_023009266.1	Gnomon	CDS	2384376	2384443	.	+	0	Name=XP_034186836.1;ID=cds-XP_034186836.1;Dbxref=GeneID:117607345%2CGenbank:XP_034186836.1;Parent=rna-XM_034330945.1
NW_023009266.1	Gnomon	CDS	2384518	2384852	.	+	0	Name=XP_034186836.1;ID=cds-XP_034186836.1;Dbxref=GeneID:117607345%2CGenbank:XP_034186836.1;Parent=rna-XM_034330945.1
NW_023009266.1	Gnomon	exon	3863502	3863839	.	-	.	ID=exon-XM_034331096.1-6;Dbxref=GeneID:117607425%2CGenbank:XM_034331096.1;Parent=rna-XM_034331096.1
NW_023009266.1	Gnomon	exon	3861738	3862029	.	-	.	ID=exon-XM_034331096.1-7;Dbxref=GeneID:117607425%2CGenbank:XM_034331096.1;Parent=rna-XM_034331096.1
NW_023009266.1	Gnomon	exon	3867312	3867400	.	-	.	ID=exon-XM_034331096.1-4;Dbxref=GeneID:117607425%2CGenbank:XM_034331096.1;Parent=rna-XM_034331096.1
NW_023009266.1	Gnomon	exon	3866622	3866713	.	-	.	ID=exon-XM_034331096.1-5;Dbxref=GeneID:117607425%2CGenbank:XM_034331096.1;Parent=rna-XM_034331096.1
NW_023009266.1	Gnomon	exon	2705458	2705715	.	+	.	ID=exon-XR_004582143.1-7;Dbxref=GeneID:117607192%2CGenbank:XR_004582143.1;Parent=rna-XR_004582143.1
NW_023009266.1	Gnomon	exon	2705830	2707273	.	+	.	ID=exon-XR_004582143.1-8;Dbxref=GeneID:117607192%2CGenbank:XR_004582143.1;Parent=rna-XR_004582143.1
NW_023009266.1	Gnomon	exon	2701441	2701647	.	+	.	ID=exon-XR_004582143.1-1;Dbxref=GeneID:117607192%2CGenbank:XR_004582143.1;Parent=rna-XR_004582143.1
NW_023009266.1	Gnomon	exon	2701802	2701892	.	+	.	ID=exon-XR_004582143.1-2;Dbxref=GeneID:117607192%2CGenbank:XR_004582143.1;Parent=rna-XR_004582143.1
NW_023009266.1	Gnomon	exon	2702548	2702734	.	+	.	ID=exon-XR_004582143.1-3;Dbxref=GeneID:117607192%2CGenbank:XR_004582143.1;Parent=rna-XR_004582143.1
NW_023009266.1	Gnomon	exon	2704472	2704661	.	+	.	ID=exon-XR_004582143.1-4;Dbxref=GeneID:117607192%2CGenbank:XR_004582143.1;Parent=rna-XR_004582143.1
NW_023009266.1	Gnomon	exon	2704798	2705017	.	+	.	ID=exon-XR_004582143.1-5;Dbxref=GeneID:117607192%2CGenbank:XR_004582143.1;Parent=rna-XR_004582143.1
NW_023009266.1	Gnomon	exon	2705089	2705334	.	+	.	ID=exon-XR_004582143.1-6;Dbxref=GeneID:117607192%2CGenbank:XR_004582143.1;Parent=rna-XR_004582143.1
NW_023009266.1	Gnomon	exon	745180	745421	.	-	.	ID=exon-XM_034331313.1-10;Dbxref=GeneID:117607527%2CGenbank:XM_034331313.1;Parent=rna-XM_034331313.1
NW_023009266.1	Gnomon	exon	744856	745085	.	-	.	ID=exon-XM_034331313.1-11;Dbxref=GeneID:117607527%2CGenbank:XM_034331313.1;Parent=rna-XM_034331313.1
NW_023009266.1	Gnomon	mRNA	2516740	2519441	.	+	.	Name=XM_034330507.1;ID=rna-XM_034330507.1;Dbxref=GeneID:117607170%2CGenbank:XM_034330507.1;Parent=gene-LOC117607170
NW_023009266.1	Gnomon	exon	744460	744679	.	-	.	ID=exon-XM_034331313.1-12;Dbxref=GeneID:117607527%2CGenbank:XM_034331313.1;Parent=rna-XM_034331313.1
NW_023009266.1	Gnomon	exon	736005	744372	.	-	.	ID=exon-XM_034331313.1-13;Dbxref=GeneID:117607527%2CGenbank:XM_034331313.1;Parent=rna-XM_034331313.1
NW_023009266.1	Gnomon	CDS	2383628	2383724	.	+	0	Name=XP_034186835.1;ID=cds-XP_034186835.1;Dbxref=GeneID:117607345%2CGenbank:XP_034186835.1;Parent=rna-XM_034330944.1
NW_023009266.1	Gnomon	CDS	2383851	2383949	.	+	0	Name=XP_034186835.1;ID=cds-XP_034186835.1;Dbxref=GeneID:117607345%2CGenbank:XP_034186835.1;Parent=rna-XM_034330944.1
NW_023009266.1	Gnomon	CDS	2384043	2384262	.	+	0	Name=XP_034186835.1;ID=cds-XP_034186835.1;Dbxref=GeneID:117607345%2CGenbank:XP_034186835.1;Parent=rna-XM_034330944.1
NW_023009266.1	Gnomon	CDS	2384376	2384443	.	+	0	Name=XP_034186835.1;ID=cds-XP_034186835.1;Dbxref=GeneID:117607345%2CGenbank:XP_034186835.1;Parent=rna-XM_034330944.1
NW_023009266.1	Gnomon	CDS	2384518	2384852	.	+	0	Name=XP_034186835.1;ID=cds-XP_034186835.1;Dbxref=GeneID:117607345%2CGenbank:XP_034186835.1;Parent=rna-XM_034330944.1
NW_023009266.1	Gnomon	exon	1229729	1230206	.	-	.	ID=exon-XM_034330445.1-3;Dbxref=GeneID:117607151%2CGenbank:XM_034330445.1;Parent=rna-XM_034330445.1
NW_023009266.1	Gnomon	exon	1228666	1229215	.	-	.	ID=exon-XM_034330445.1-4;Dbxref=GeneID:117607151%2CGenbank:XM_034330445.1;Parent=rna-XM_034330445.1
NW_023009266.1	Gnomon	exon	1228022	1228293	.	-	.	ID=exon-XM_034330445.1-5;Dbxref=GeneID:117607151%2CGenbank:XM_034330445.1;Parent=rna-XM_034330445.1
NW_023009266.1	Gnomon	exon	1227461	1227681	.	-	.	ID=exon-XM_034330445.1-6;Dbxref=GeneID:117607151%2CGenbank:XM_034330445.1;Parent=rna-XM_034330445.1
NW_023009266.1	Gnomon	exon	1226938	1227075	.	-	.	ID=exon-XM_034330445.1-7;Dbxref=GeneID:117607151%2CGenbank:XM_034330445.1;Parent=rna-XM_034330445.1
NW_023009266.1	Gnomon	exon	1226422	1226721	.	-	.	ID=exon-XM_034330445.1-8;Dbxref=GeneID:117607151%2CGenbank:XM_034330445.1;Parent=rna-XM_034330445.1
NW_023009266.1	Gnomon	exon	1225985	1226143	.	-	.	ID=exon-XM_034330445.1-9;Dbxref=GeneID:117607151%2CGenbank:XM_034330445.1;Parent=rna-XM_034330445.1
NW_023009266.1	Gnomon	mRNA	351087	358690	.	+	.	Name=XM_034330497.1;ID=rna-XM_034330497.1;Dbxref=GeneID:117607164%2CGenbank:XM_034330497.1;Parent=gene-LOC117607164
NW_023009266.1	Gnomon	exon	1238296	1239041	.	-	.	ID=exon-XM_034330445.1-1;Dbxref=GeneID:117607151%2CGenbank:XM_034330445.1;Parent=rna-XM_034330445.1
NW_023009266.1	Gnomon	exon	1230361	1230782	.	-	.	ID=exon-XM_034330445.1-2;Dbxref=GeneID:117607151%2CGenbank:XM_034330445.1;Parent=rna-XM_034330445.1
NW_023009266.1	Gnomon	CDS	2590413	2590521	.	+	0	Name=XP_034186440.1;ID=cds-XP_034186440.1;Dbxref=GeneID:117607184%2CGenbank:XP_034186440.1;Parent=rna-XM_034330549.1
NW_023009266.1	Gnomon	CDS	2590597	2590946	.	+	0	Name=XP_034186440.1;ID=cds-XP_034186440.1;Dbxref=GeneID:117607184%2CGenbank:XP_034186440.1;Parent=rna-XM_034330549.1
NW_023009266.1	Gnomon	CDS	2591040	2591319	.	+	0	Name=XP_034186440.1;ID=cds-XP_034186440.1;Dbxref=GeneID:117607184%2CGenbank:XP_034186440.1;Parent=rna-XM_034330549.1
NW_023009266.1	Gnomon	CDS	2591398	2591580	.	+	0	Name=XP_034186440.1;ID=cds-XP_034186440.1;Dbxref=GeneID:117607184%2CGenbank:XP_034186440.1;Parent=rna-XM_034330549.1
NW_023009266.1	Gnomon	CDS	2591659	2591900	.	+	0	Name=XP_034186440.1;ID=cds-XP_034186440.1;Dbxref=GeneID:117607184%2CGenbank:XP_034186440.1;Parent=rna-XM_034330549.1
NW_023009266.1	Gnomon	CDS	2801226	2801378	.	+	0	Name=XP_034187174.1;ID=cds-XP_034187174.1;Dbxref=GeneID:117607512%2CGenbank:XP_034187174.1;Parent=rna-XM_034331283.1
NW_023009266.1	Gnomon	CDS	2801916	2802212	.	+	0	Name=XP_034187174.1;ID=cds-XP_034187174.1;Dbxref=GeneID:117607512%2CGenbank:XP_034187174.1;Parent=rna-XM_034331283.1
NW_023009266.1	Gnomon	CDS	2802293	2802463	.	+	0	Name=XP_034187174.1;ID=cds-XP_034187174.1;Dbxref=GeneID:117607512%2CGenbank:XP_034187174.1;Parent=rna-XM_034331283.1
NW_023009266.1	Gnomon	CDS	2802571	2802694	.	+	0	Name=XP_034187174.1;ID=cds-XP_034187174.1;Dbxref=GeneID:117607512%2CGenbank:XP_034187174.1;Parent=rna-XM_034331283.1
NW_023009266.1	Gnomon	CDS	2802779	2802899	.	+	0	Name=XP_034187174.1;ID=cds-XP_034187174.1;Dbxref=GeneID:117607512%2CGenbank:XP_034187174.1;Parent=rna-XM_034331283.1
NW_023009266.1	Gnomon	CDS	2802982	2803219	.	+	0	Name=XP_034187174.1;ID=cds-XP_034187174.1;Dbxref=GeneID:117607512%2CGenbank:XP_034187174.1;Parent=rna-XM_034331283.1
NW_023009266.1	Gnomon	CDS	2803294	2803618	.	+	0	Name=XP_034187174.1;ID=cds-XP_034187174.1;Dbxref=GeneID:117607512%2CGenbank:XP_034187174.1;Parent=rna-XM_034331283.1
NW_023009266.1	Gnomon	CDS	2803696	2803826	.	+	0	Name=XP_034187174.1;ID=cds-XP_034187174.1;Dbxref=GeneID:117607512%2CGenbank:XP_034187174.1;Parent=rna-XM_034331283.1
NW_023009266.1	Gnomon	CDS	2803907	2804066	.	+	0	Name=XP_034187174.1;ID=cds-XP_034187174.1;Dbxref=GeneID:117607512%2CGenbank:XP_034187174.1;Parent=rna-XM_034331283.1
NW_023009266.1	Gnomon	CDS	2804595	2804732	.	+	0	Name=XP_034187174.1;ID=cds-XP_034187174.1;Dbxref=GeneID:117607512%2CGenbank:XP_034187174.1;Parent=rna-XM_034331283.1
NW_023009266.1	Gnomon	CDS	2804926	2805099	.	+	0	Name=XP_034187174.1;ID=cds-XP_034187174.1;Dbxref=GeneID:117607512%2CGenbank:XP_034187174.1;Parent=rna-XM_034331283.1
NW_023009266.1	Gnomon	CDS	2805176	2805369	.	+	0	Name=XP_034187174.1;ID=cds-XP_034187174.1;Dbxref=GeneID:117607512%2CGenbank:XP_034187174.1;Parent=rna-XM_034331283.1
NW_023009266.1	Gnomon	CDS	2805443	2805946	.	+	0	Name=XP_034187174.1;ID=cds-XP_034187174.1;Dbxref=GeneID:117607512%2CGenbank:XP_034187174.1;Parent=rna-XM_034331283.1
NW_023009266.1	Gnomon	mRNA	2819835	2856768	.	+	.	Name=XM_034331339.1;ID=rna-XM_034331339.1;Dbxref=GeneID:117607536%2CGenbank:XM_034331339.1;Parent=gene-LOC117607536
NW_023009266.1	Gnomon	exon	1780414	1780613	.	-	.	ID=exon-XM_034330864.1-11;Dbxref=GeneID:117607308%2CGenbank:XM_034330864.1;Parent=rna-XM_034330864.1
NW_023009266.1	Gnomon	exon	1779929	1780352	.	-	.	ID=exon-XM_034330864.1-12;Dbxref=GeneID:117607308%2CGenbank:XM_034330864.1;Parent=rna-XM_034330864.1
NW_023009266.1	Gnomon	exon	1780688	1780970	.	-	.	ID=exon-XM_034330864.1-10;Dbxref=GeneID:117607308%2CGenbank:XM_034330864.1;Parent=rna-XM_034330864.1
NW_023009266.1	Gnomon	mRNA	3558433	3565070	.	-	.	Name=XM_034330601.1;ID=rna-XM_034330601.1;Dbxref=GeneID:117607204%2CGenbank:XM_034330601.1;Parent=gene-LOC117607204
NW_023009266.1	Gnomon	mRNA	1274368	1275969	.	+	.	Name=XM_034330841.1;ID=rna-XM_034330841.1;Dbxref=GeneID:117607297%2CGenbank:XM_034330841.1;Parent=gene-LOC117607297
NW_023009266.1	Gnomon	mRNA	3593251	3615867	.	+	.	Name=XM_034330591.1;ID=rna-XM_034330591.1;Dbxref=GeneID:117607200%2CGenbank:XM_034330591.1;Parent=gene-LOC117607200
NW_023009266.1	Gnomon	CDS	3665102	3665203	.	+	0	Name=XP_034186346.1;ID=cds-XP_034186346.1;Dbxref=GeneID:117607159%2CGenbank:XP_034186346.1;Parent=rna-XM_034330455.1
NW_023009266.1	Gnomon	CDS	3665276	3665372	.	+	0	Name=XP_034186346.1;ID=cds-XP_034186346.1;Dbxref=GeneID:117607159%2CGenbank:XP_034186346.1;Parent=rna-XM_034330455.1
NW_023009266.1	Gnomon	CDS	3665443	3665548	.	+	0	Name=XP_034186346.1;ID=cds-XP_034186346.1;Dbxref=GeneID:117607159%2CGenbank:XP_034186346.1;Parent=rna-XM_034330455.1
NW_023009266.1	Gnomon	CDS	3665636	3665763	.	+	0	Name=XP_034186346.1;ID=cds-XP_034186346.1;Dbxref=GeneID:117607159%2CGenbank:XP_034186346.1;Parent=rna-XM_034330455.1
NW_023009266.1	Gnomon	CDS	3667165	3667296	.	+	0	Name=XP_034186346.1;ID=cds-XP_034186346.1;Dbxref=GeneID:117607159%2CGenbank:XP_034186346.1;Parent=rna-XM_034330455.1
NW_023009266.1	Gnomon	CDS	3668831	3668851	.	+	0	Name=XP_034186346.1;ID=cds-XP_034186346.1;Dbxref=GeneID:117607159%2CGenbank:XP_034186346.1;Parent=rna-XM_034330455.1
NW_023009266.1	Gnomon	CDS	3671009	3671056	.	+	0	Name=XP_034186346.1;ID=cds-XP_034186346.1;Dbxref=GeneID:117607159%2CGenbank:XP_034186346.1;Parent=rna-XM_034330455.1
NW_023009266.1	Gnomon	CDS	3672537	3672689	.	+	0	Name=XP_034186346.1;ID=cds-XP_034186346.1;Dbxref=GeneID:117607159%2CGenbank:XP_034186346.1;Parent=rna-XM_034330455.1
NW_023009266.1	Gnomon	CDS	3672758	3672914	.	+	0	Name=XP_034186346.1;ID=cds-XP_034186346.1;Dbxref=GeneID:117607159%2CGenbank:XP_034186346.1;Parent=rna-XM_034330455.1
NW_023009266.1	Gnomon	CDS	3673040	3673412	.	+	0	Name=XP_034186346.1;ID=cds-XP_034186346.1;Dbxref=GeneID:117607159%2CGenbank:XP_034186346.1;Parent=rna-XM_034330455.1
NW_023009266.1	Gnomon	CDS	3673486	3673717	.	+	0	Name=XP_034186346.1;ID=cds-XP_034186346.1;Dbxref=GeneID:117607159%2CGenbank:XP_034186346.1;Parent=rna-XM_034330455.1
NW_023009266.1	Gnomon	CDS	3673829	3674256	.	+	0	Name=XP_034186346.1;ID=cds-XP_034186346.1;Dbxref=GeneID:117607159%2CGenbank:XP_034186346.1;Parent=rna-XM_034330455.1
NW_023009266.1	Gnomon	CDS	3674370	3674531	.	+	0	Name=XP_034186346.1;ID=cds-XP_034186346.1;Dbxref=GeneID:117607159%2CGenbank:XP_034186346.1;Parent=rna-XM_034330455.1
NW_023009266.1	Gnomon	exon	1786684	1786876	.	+	.	ID=exon-XM_034330874.1-12;Dbxref=GeneID:117607313%2CGenbank:XM_034330874.1;Parent=rna-XM_034330874.1
NW_023009266.1	Gnomon	exon	1786942	1787155	.	+	.	ID=exon-XM_034330874.1-13;Dbxref=GeneID:117607313%2CGenbank:XM_034330874.1;Parent=rna-XM_034330874.1
NW_023009266.1	Gnomon	exon	1786280	1786366	.	+	.	ID=exon-XM_034330874.1-10;Dbxref=GeneID:117607313%2CGenbank:XM_034330874.1;Parent=rna-XM_034330874.1
NW_023009266.1	Gnomon	exon	1786429	1786610	.	+	.	ID=exon-XM_034330874.1-11;Dbxref=GeneID:117607313%2CGenbank:XM_034330874.1;Parent=rna-XM_034330874.1
NW_023009266.1	Gnomon	exon	2584418	2584509	.	-	.	ID=exon-XM_034331236.1-2;Dbxref=GeneID:117607484%2CGenbank:XM_034331236.1;Parent=rna-XM_034331236.1
NW_023009266.1	Gnomon	exon	2584214	2584349	.	-	.	ID=exon-XM_034331236.1-3;Dbxref=GeneID:117607484%2CGenbank:XM_034331236.1;Parent=rna-XM_034331236.1
NW_023009266.1	Gnomon	exon	2584599	2584737	.	-	.	ID=exon-XM_034331236.1-1;Dbxref=GeneID:117607484%2CGenbank:XM_034331236.1;Parent=rna-XM_034331236.1
NW_023009266.1	Gnomon	exon	2582365	2582667	.	-	.	ID=exon-XM_034331236.1-8;Dbxref=GeneID:117607484%2CGenbank:XM_034331236.1;Parent=rna-XM_034331236.1
NW_023009266.1	Gnomon	exon	2582120	2582289	.	-	.	ID=exon-XM_034331236.1-9;Dbxref=GeneID:117607484%2CGenbank:XM_034331236.1;Parent=rna-XM_034331236.1
NW_023009266.1	Gnomon	exon	2583055	2583256	.	-	.	ID=exon-XM_034331236.1-6;Dbxref=GeneID:117607484%2CGenbank:XM_034331236.1;Parent=rna-XM_034331236.1
NW_023009266.1	Gnomon	exon	2582834	2582982	.	-	.	ID=exon-XM_034331236.1-7;Dbxref=GeneID:117607484%2CGenbank:XM_034331236.1;Parent=rna-XM_034331236.1
NW_023009266.1	Gnomon	exon	2583768	2584136	.	-	.	ID=exon-XM_034331236.1-4;Dbxref=GeneID:117607484%2CGenbank:XM_034331236.1;Parent=rna-XM_034331236.1
NW_023009266.1	Gnomon	exon	2583410	2583454	.	-	.	ID=exon-XM_034331236.1-5;Dbxref=GeneID:117607484%2CGenbank:XM_034331236.1;Parent=rna-XM_034331236.1
NW_023009266.1	Gnomon	mRNA	1872604	1878280	.	+	.	Name=XM_034330987.1;ID=rna-XM_034330987.1;Dbxref=GeneID:117607366%2CGenbank:XM_034330987.1;Parent=gene-LOC117607366
NW_023009266.1	Gnomon	exon	1951180	1951344	.	+	.	ID=exon-XM_034330979.1-9;Dbxref=GeneID:117607364%2CGenbank:XM_034330979.1;Parent=rna-XM_034330979.1
NW_023009266.1	Gnomon	exon	1950623	1950882	.	+	.	ID=exon-XM_034330979.1-7;Dbxref=GeneID:117607364%2CGenbank:XM_034330979.1;Parent=rna-XM_034330979.1
NW_023009266.1	Gnomon	exon	1950952	1951109	.	+	.	ID=exon-XM_034330979.1-8;Dbxref=GeneID:117607364%2CGenbank:XM_034330979.1;Parent=rna-XM_034330979.1
NW_023009266.1	Gnomon	exon	1949613	1949777	.	+	.	ID=exon-XM_034330979.1-5;Dbxref=GeneID:117607364%2CGenbank:XM_034330979.1;Parent=rna-XM_034330979.1
NW_023009266.1	Gnomon	exon	1949858	1950270	.	+	.	ID=exon-XM_034330979.1-6;Dbxref=GeneID:117607364%2CGenbank:XM_034330979.1;Parent=rna-XM_034330979.1
NW_023009266.1	Gnomon	CDS	3665102	3665203	.	+	0	Name=XP_034186349.1;ID=cds-XP_034186349.1;Dbxref=GeneID:117607159%2CGenbank:XP_034186349.1;Parent=rna-XM_034330458.1
NW_023009266.1	Gnomon	CDS	3665276	3665372	.	+	0	Name=XP_034186349.1;ID=cds-XP_034186349.1;Dbxref=GeneID:117607159%2CGenbank:XP_034186349.1;Parent=rna-XM_034330458.1
NW_023009266.1	Gnomon	CDS	3665443	3665548	.	+	0	Name=XP_034186349.1;ID=cds-XP_034186349.1;Dbxref=GeneID:117607159%2CGenbank:XP_034186349.1;Parent=rna-XM_034330458.1
NW_023009266.1	Gnomon	CDS	3665633	3665763	.	+	0	Name=XP_034186349.1;ID=cds-XP_034186349.1;Dbxref=GeneID:117607159%2CGenbank:XP_034186349.1;Parent=rna-XM_034330458.1
NW_023009266.1	Gnomon	CDS	3667165	3667272	.	+	0	Name=XP_034186349.1;ID=cds-XP_034186349.1;Dbxref=GeneID:117607159%2CGenbank:XP_034186349.1;Parent=rna-XM_034330458.1
NW_023009266.1	Gnomon	CDS	3668831	3668851	.	+	0	Name=XP_034186349.1;ID=cds-XP_034186349.1;Dbxref=GeneID:117607159%2CGenbank:XP_034186349.1;Parent=rna-XM_034330458.1
NW_023009266.1	Gnomon	CDS	3671009	3671056	.	+	0	Name=XP_034186349.1;ID=cds-XP_034186349.1;Dbxref=GeneID:117607159%2CGenbank:XP_034186349.1;Parent=rna-XM_034330458.1
NW_023009266.1	Gnomon	CDS	3672537	3672689	.	+	0	Name=XP_034186349.1;ID=cds-XP_034186349.1;Dbxref=GeneID:117607159%2CGenbank:XP_034186349.1;Parent=rna-XM_034330458.1
NW_023009266.1	Gnomon	CDS	3672758	3672914	.	+	0	Name=XP_034186349.1;ID=cds-XP_034186349.1;Dbxref=GeneID:117607159%2CGenbank:XP_034186349.1;Parent=rna-XM_034330458.1
NW_023009266.1	Gnomon	CDS	3673040	3673412	.	+	0	Name=XP_034186349.1;ID=cds-XP_034186349.1;Dbxref=GeneID:117607159%2CGenbank:XP_034186349.1;Parent=rna-XM_034330458.1
NW_023009266.1	Gnomon	CDS	3673486	3673717	.	+	0	Name=XP_034186349.1;ID=cds-XP_034186349.1;Dbxref=GeneID:117607159%2CGenbank:XP_034186349.1;Parent=rna-XM_034330458.1
NW_023009266.1	Gnomon	CDS	3673829	3674256	.	+	0	Name=XP_034186349.1;ID=cds-XP_034186349.1;Dbxref=GeneID:117607159%2CGenbank:XP_034186349.1;Parent=rna-XM_034330458.1
NW_023009266.1	Gnomon	CDS	3674370	3674531	.	+	0	Name=XP_034186349.1;ID=cds-XP_034186349.1;Dbxref=GeneID:117607159%2CGenbank:XP_034186349.1;Parent=rna-XM_034330458.1
NW_023009266.1	Gnomon	exon	1949242	1949315	.	+	.	ID=exon-XM_034330979.1-3;Dbxref=GeneID:117607364%2CGenbank:XM_034330979.1;Parent=rna-XM_034330979.1
NW_023009266.1	Gnomon	exon	1949415	1949544	.	+	.	ID=exon-XM_034330979.1-4;Dbxref=GeneID:117607364%2CGenbank:XM_034330979.1;Parent=rna-XM_034330979.1
NW_023009266.1	Gnomon	exon	1943250	1943350	.	+	.	ID=exon-XM_034330979.1-1;Dbxref=GeneID:117607364%2CGenbank:XM_034330979.1;Parent=rna-XM_034330979.1
NW_023009266.1	Gnomon	exon	1948968	1949154	.	+	.	ID=exon-XM_034330979.1-2;Dbxref=GeneID:117607364%2CGenbank:XM_034330979.1;Parent=rna-XM_034330979.1
NW_023009266.1	Gnomon	exon	2218702	2219915	.	+	.	ID=exon-XM_034331048.1-1;Dbxref=GeneID:117607398%2CGenbank:XM_034331048.1;Parent=rna-XM_034331048.1
NW_023009266.1	Gnomon	CDS	3171830	3172199	.	+	0	Name=XP_034186589.1;ID=cds-XP_034186589.1;Dbxref=GeneID:117607241%2CGenbank:XP_034186589.1;Parent=rna-XM_034330698.1
NW_023009266.1	Gnomon	CDS	3188736	3188872	.	+	0	Name=XP_034186589.1;ID=cds-XP_034186589.1;Dbxref=GeneID:117607241%2CGenbank:XP_034186589.1;Parent=rna-XM_034330698.1
NW_023009266.1	Gnomon	CDS	3217147	3217242	.	+	0	Name=XP_034186589.1;ID=cds-XP_034186589.1;Dbxref=GeneID:117607241%2CGenbank:XP_034186589.1;Parent=rna-XM_034330698.1
NW_023009266.1	Gnomon	CDS	3223016	3223189	.	+	0	Name=XP_034186589.1;ID=cds-XP_034186589.1;Dbxref=GeneID:117607241%2CGenbank:XP_034186589.1;Parent=rna-XM_034330698.1
NW_023009266.1	Gnomon	CDS	3266899	3266934	.	+	0	Name=XP_034186589.1;ID=cds-XP_034186589.1;Dbxref=GeneID:117607241%2CGenbank:XP_034186589.1;Parent=rna-XM_034330698.1
NW_023009266.1	Gnomon	CDS	3286082	3286117	.	+	0	Name=XP_034186589.1;ID=cds-XP_034186589.1;Dbxref=GeneID:117607241%2CGenbank:XP_034186589.1;Parent=rna-XM_034330698.1
NW_023009266.1	Gnomon	CDS	3300123	3300398	.	+	0	Name=XP_034186589.1;ID=cds-XP_034186589.1;Dbxref=GeneID:117607241%2CGenbank:XP_034186589.1;Parent=rna-XM_034330698.1
NW_023009266.1	Gnomon	CDS	3301887	3302099	.	+	0	Name=XP_034186589.1;ID=cds-XP_034186589.1;Dbxref=GeneID:117607241%2CGenbank:XP_034186589.1;Parent=rna-XM_034330698.1
NW_023009266.1	Gnomon	CDS	3304108	3304267	.	+	0	Name=XP_034186589.1;ID=cds-XP_034186589.1;Dbxref=GeneID:117607241%2CGenbank:XP_034186589.1;Parent=rna-XM_034330698.1
NW_023009266.1	Gnomon	CDS	3305101	3305236	.	+	0	Name=XP_034186589.1;ID=cds-XP_034186589.1;Dbxref=GeneID:117607241%2CGenbank:XP_034186589.1;Parent=rna-XM_034330698.1
NW_023009266.1	Gnomon	CDS	3347232	3347445	.	+	0	Name=XP_034186589.1;ID=cds-XP_034186589.1;Dbxref=GeneID:117607241%2CGenbank:XP_034186589.1;Parent=rna-XM_034330698.1
NW_023009266.1	Gnomon	CDS	3347526	3347683	.	+	0	Name=XP_034186589.1;ID=cds-XP_034186589.1;Dbxref=GeneID:117607241%2CGenbank:XP_034186589.1;Parent=rna-XM_034330698.1
NW_023009266.1	Gnomon	CDS	3347749	3347998	.	+	0	Name=XP_034186589.1;ID=cds-XP_034186589.1;Dbxref=GeneID:117607241%2CGenbank:XP_034186589.1;Parent=rna-XM_034330698.1
NW_023009266.1	Gnomon	CDS	3348164	3348281	.	+	0	Name=XP_034186589.1;ID=cds-XP_034186589.1;Dbxref=GeneID:117607241%2CGenbank:XP_034186589.1;Parent=rna-XM_034330698.1
NW_023009266.1	Gnomon	CDS	3348898	3348936	.	+	0	Name=XP_034186589.1;ID=cds-XP_034186589.1;Dbxref=GeneID:117607241%2CGenbank:XP_034186589.1;Parent=rna-XM_034330698.1
NW_023009266.1	Gnomon	CDS	3350077	3350118	.	+	0	Name=XP_034186589.1;ID=cds-XP_034186589.1;Dbxref=GeneID:117607241%2CGenbank:XP_034186589.1;Parent=rna-XM_034330698.1
NW_023009266.1	Gnomon	CDS	3351156	3351254	.	+	0	Name=XP_034186589.1;ID=cds-XP_034186589.1;Dbxref=GeneID:117607241%2CGenbank:XP_034186589.1;Parent=rna-XM_034330698.1
NW_023009266.1	Gnomon	CDS	3352185	3352334	.	+	0	Name=XP_034186589.1;ID=cds-XP_034186589.1;Dbxref=GeneID:117607241%2CGenbank:XP_034186589.1;Parent=rna-XM_034330698.1
NW_023009266.1	Gnomon	CDS	3352430	3352602	.	+	0	Name=XP_034186589.1;ID=cds-XP_034186589.1;Dbxref=GeneID:117607241%2CGenbank:XP_034186589.1;Parent=rna-XM_034330698.1
NW_023009266.1	Gnomon	CDS	3352665	3352774	.	+	0	Name=XP_034186589.1;ID=cds-XP_034186589.1;Dbxref=GeneID:117607241%2CGenbank:XP_034186589.1;Parent=rna-XM_034330698.1
NW_023009266.1	Gnomon	CDS	3352837	3352928	.	+	0	Name=XP_034186589.1;ID=cds-XP_034186589.1;Dbxref=GeneID:117607241%2CGenbank:XP_034186589.1;Parent=rna-XM_034330698.1
NW_023009266.1	Gnomon	CDS	3353097	3353206	.	+	0	Name=XP_034186589.1;ID=cds-XP_034186589.1;Dbxref=GeneID:117607241%2CGenbank:XP_034186589.1;Parent=rna-XM_034330698.1
NW_023009266.1	Gnomon	exon	1662446	1662775	.	+	.	ID=exon-XM_034330907.1-1;Dbxref=GeneID:117607329%2CGenbank:XM_034330907.1;Parent=rna-XM_034330907.1
NW_023009266.1	Gnomon	exon	1664276	1664466	.	+	.	ID=exon-XM_034330907.1-2;Dbxref=GeneID:117607329%2CGenbank:XM_034330907.1;Parent=rna-XM_034330907.1
NW_023009266.1	Gnomon	exon	2364194	2364310	.	+	.	ID=exon-XM_034330922.1-10;Dbxref=GeneID:117607338%2CGenbank:XM_034330922.1;Parent=rna-XM_034330922.1
NW_023009266.1	Gnomon	exon	1664627	1664694	.	+	.	ID=exon-XM_034330907.1-3;Dbxref=GeneID:117607329%2CGenbank:XM_034330907.1;Parent=rna-XM_034330907.1
NW_023009266.1	Gnomon	exon	2364402	2364475	.	+	.	ID=exon-XM_034330922.1-11;Dbxref=GeneID:117607338%2CGenbank:XM_034330922.1;Parent=rna-XM_034330922.1
NW_023009266.1	Gnomon	exon	1664779	1665659	.	+	.	ID=exon-XM_034330907.1-4;Dbxref=GeneID:117607329%2CGenbank:XM_034330907.1;Parent=rna-XM_034330907.1
NW_023009266.1	Gnomon	exon	2365586	2365952	.	+	.	ID=exon-XM_034330922.1-12;Dbxref=GeneID:117607338%2CGenbank:XM_034330922.1;Parent=rna-XM_034330922.1
NW_023009266.1	Gnomon	mRNA	1118800	1120770	.	+	.	Name=XM_034331183.1;ID=rna-XM_034331183.1;Dbxref=GeneID:117607463%2CGenbank:XM_034331183.1;Parent=gene-LOC117607463
NW_023009266.1	Gnomon	exon	3353097	3356172	.	+	.	ID=exon-XM_034330697.1-22;Dbxref=GeneID:117607241%2CGenbank:XM_034330697.1;Parent=rna-XM_034330697.1
NW_023009266.1	Gnomon	exon	3352665	3352774	.	+	.	ID=exon-XM_034330697.1-20;Dbxref=GeneID:117607241%2CGenbank:XM_034330697.1;Parent=rna-XM_034330697.1
NW_023009266.1	Gnomon	exon	3352837	3352928	.	+	.	ID=exon-XM_034330697.1-21;Dbxref=GeneID:117607241%2CGenbank:XM_034330697.1;Parent=rna-XM_034330697.1
NW_023009266.1	Gnomon	exon	2280892	2281017	.	-	.	ID=exon-XM_034331073.1-3;Dbxref=GeneID:117607410%2CGenbank:XM_034331073.1;Parent=rna-XM_034331073.1
NW_023009266.1	Gnomon	exon	2279695	2280731	.	-	.	ID=exon-XM_034331073.1-4;Dbxref=GeneID:117607410%2CGenbank:XM_034331073.1;Parent=rna-XM_034331073.1
NW_023009266.1	Gnomon	exon	2281587	2281712	.	-	.	ID=exon-XM_034331073.1-1;Dbxref=GeneID:117607410%2CGenbank:XM_034331073.1;Parent=rna-XM_034331073.1
NW_023009266.1	Gnomon	exon	2281251	2281421	.	-	.	ID=exon-XM_034331073.1-2;Dbxref=GeneID:117607410%2CGenbank:XM_034331073.1;Parent=rna-XM_034331073.1
NW_023009266.1	Gnomon	exon	2279435	2279606	.	-	.	ID=exon-XM_034331073.1-5;Dbxref=GeneID:117607410%2CGenbank:XM_034331073.1;Parent=rna-XM_034331073.1
NW_023009266.1	Gnomon	exon	2279014	2279339	.	-	.	ID=exon-XM_034331073.1-6;Dbxref=GeneID:117607410%2CGenbank:XM_034331073.1;Parent=rna-XM_034331073.1
NW_023009266.1	Gnomon	exon	3347232	3347445	.	+	.	ID=exon-XM_034330697.1-11;Dbxref=GeneID:117607241%2CGenbank:XM_034330697.1;Parent=rna-XM_034330697.1
NW_023009266.1	Gnomon	exon	3347526	3347683	.	+	.	ID=exon-XM_034330697.1-12;Dbxref=GeneID:117607241%2CGenbank:XM_034330697.1;Parent=rna-XM_034330697.1
NW_023009266.1	Gnomon	exon	3347749	3347998	.	+	.	ID=exon-XM_034330697.1-13;Dbxref=GeneID:117607241%2CGenbank:XM_034330697.1;Parent=rna-XM_034330697.1
NW_023009266.1	Gnomon	exon	3348164	3348281	.	+	.	ID=exon-XM_034330697.1-14;Dbxref=GeneID:117607241%2CGenbank:XM_034330697.1;Parent=rna-XM_034330697.1
NW_023009266.1	Gnomon	exon	3305101	3305236	.	+	.	ID=exon-XM_034330697.1-10;Dbxref=GeneID:117607241%2CGenbank:XM_034330697.1;Parent=rna-XM_034330697.1
NW_023009266.1	Gnomon	exon	3352430	3352602	.	+	.	ID=exon-XM_034330697.1-19;Dbxref=GeneID:117607241%2CGenbank:XM_034330697.1;Parent=rna-XM_034330697.1
NW_023009266.1	Gnomon	CDS	2377551	2377754	.	+	0	Name=XP_034186839.1;ID=cds-XP_034186839.1;Dbxref=GeneID:117607346%2CGenbank:XP_034186839.1;Parent=rna-XM_034330948.1
NW_023009266.1	Gnomon	CDS	2378479	2378832	.	+	0	Name=XP_034186839.1;ID=cds-XP_034186839.1;Dbxref=GeneID:117607346%2CGenbank:XP_034186839.1;Parent=rna-XM_034330948.1
NW_023009266.1	Gnomon	CDS	2379006	2379077	.	+	0	Name=XP_034186839.1;ID=cds-XP_034186839.1;Dbxref=GeneID:117607346%2CGenbank:XP_034186839.1;Parent=rna-XM_034330948.1
NW_023009266.1	Gnomon	exon	3348898	3348936	.	+	.	ID=exon-XM_034330697.1-15;Dbxref=GeneID:117607241%2CGenbank:XM_034330697.1;Parent=rna-XM_034330697.1
NW_023009266.1	Gnomon	exon	3350077	3350118	.	+	.	ID=exon-XM_034330697.1-16;Dbxref=GeneID:117607241%2CGenbank:XM_034330697.1;Parent=rna-XM_034330697.1
NW_023009266.1	Gnomon	exon	3351156	3351254	.	+	.	ID=exon-XM_034330697.1-17;Dbxref=GeneID:117607241%2CGenbank:XM_034330697.1;Parent=rna-XM_034330697.1
NW_023009266.1	Gnomon	exon	3352185	3352334	.	+	.	ID=exon-XM_034330697.1-18;Dbxref=GeneID:117607241%2CGenbank:XM_034330697.1;Parent=rna-XM_034330697.1
NW_023009266.1	Gnomon	CDS	2008483	2008920	.	+	0	Name=XP_034186683.1;ID=cds-XP_034186683.1;Dbxref=GeneID:117607266%2CGenbank:XP_034186683.1;Parent=rna-XM_034330792.1
NW_023009266.1	Gnomon	CDS	2008980	2009123	.	+	0	Name=XP_034186683.1;ID=cds-XP_034186683.1;Dbxref=GeneID:117607266%2CGenbank:XP_034186683.1;Parent=rna-XM_034330792.1
NW_023009266.1	Gnomon	CDS	2009213	2009462	.	+	0	Name=XP_034186683.1;ID=cds-XP_034186683.1;Dbxref=GeneID:117607266%2CGenbank:XP_034186683.1;Parent=rna-XM_034330792.1
NW_023009266.1	Gnomon	CDS	2009653	2009897	.	+	0	Name=XP_034186683.1;ID=cds-XP_034186683.1;Dbxref=GeneID:117607266%2CGenbank:XP_034186683.1;Parent=rna-XM_034330792.1
NW_023009266.1	Gnomon	exon	2392219	2392237	.	+	.	ID=exon-XM_034330668.1-1;Dbxref=GeneID:117607231%2CGenbank:XM_034330668.1;Parent=rna-XM_034330668.1
NW_023009266.1	Gnomon	exon	2392320	2392433	.	+	.	ID=exon-XM_034330668.1-2;Dbxref=GeneID:117607231%2CGenbank:XM_034330668.1;Parent=rna-XM_034330668.1
NW_023009266.1	Gnomon	exon	2392514	2392626	.	+	.	ID=exon-XM_034330668.1-3;Dbxref=GeneID:117607231%2CGenbank:XM_034330668.1;Parent=rna-XM_034330668.1
NW_023009266.1	Gnomon	exon	2392700	2392892	.	+	.	ID=exon-XM_034330668.1-4;Dbxref=GeneID:117607231%2CGenbank:XM_034330668.1;Parent=rna-XM_034330668.1
NW_023009266.1	Gnomon	exon	2392971	2393112	.	+	.	ID=exon-XM_034330668.1-5;Dbxref=GeneID:117607231%2CGenbank:XM_034330668.1;Parent=rna-XM_034330668.1
NW_023009266.1	Gnomon	exon	2393199	2393457	.	+	.	ID=exon-XM_034330668.1-6;Dbxref=GeneID:117607231%2CGenbank:XM_034330668.1;Parent=rna-XM_034330668.1
NW_023009266.1	Gnomon	exon	2393537	2393870	.	+	.	ID=exon-XM_034330668.1-7;Dbxref=GeneID:117607231%2CGenbank:XM_034330668.1;Parent=rna-XM_034330668.1
NW_023009266.1	Gnomon	exon	3664509	3664662	.	+	.	ID=exon-XM_034330468.1-1;Dbxref=GeneID:117607159%2CGenbank:XM_034330468.1;Parent=rna-XM_034330468.1
NW_023009266.1	Gnomon	exon	2739471	2739491	.	+	.	ID=exon-XM_034331260.1-1;Dbxref=GeneID:117607498%2CGenbank:XM_034331260.1;Parent=rna-XM_034331260.1
NW_023009266.1	Gnomon	exon	2745792	2746446	.	+	.	ID=exon-XM_034331260.1-2;Dbxref=GeneID:117607498%2CGenbank:XM_034331260.1;Parent=rna-XM_034331260.1
NW_023009266.1	Gnomon	exon	2746654	2746902	.	+	.	ID=exon-XM_034331260.1-3;Dbxref=GeneID:117607498%2CGenbank:XM_034331260.1;Parent=rna-XM_034331260.1
NW_023009266.1	Gnomon	exon	2746992	2747341	.	+	.	ID=exon-XM_034331260.1-4;Dbxref=GeneID:117607498%2CGenbank:XM_034331260.1;Parent=rna-XM_034331260.1
NW_023009266.1	Gnomon	exon	2747431	2748027	.	+	.	ID=exon-XM_034331260.1-5;Dbxref=GeneID:117607498%2CGenbank:XM_034331260.1;Parent=rna-XM_034331260.1
NW_023009266.1	Gnomon	exon	3667237	3667296	.	+	.	ID=exon-XM_034330468.1-6;Dbxref=GeneID:117607159%2CGenbank:XM_034330468.1;Parent=rna-XM_034330468.1
NW_023009266.1	Gnomon	exon	2748150	2752312	.	+	.	ID=exon-XM_034331260.1-6;Dbxref=GeneID:117607498%2CGenbank:XM_034331260.1;Parent=rna-XM_034331260.1
NW_023009266.1	Gnomon	exon	3668831	3668851	.	+	.	ID=exon-XM_034330468.1-7;Dbxref=GeneID:117607159%2CGenbank:XM_034330468.1;Parent=rna-XM_034330468.1
NW_023009266.1	Gnomon	exon	3671009	3671056	.	+	.	ID=exon-XM_034330468.1-8;Dbxref=GeneID:117607159%2CGenbank:XM_034330468.1;Parent=rna-XM_034330468.1
NW_023009266.1	Gnomon	exon	3672537	3672689	.	+	.	ID=exon-XM_034330468.1-9;Dbxref=GeneID:117607159%2CGenbank:XM_034330468.1;Parent=rna-XM_034330468.1
NW_023009266.1	Gnomon	exon	3665083	3665203	.	+	.	ID=exon-XM_034330468.1-2;Dbxref=GeneID:117607159%2CGenbank:XM_034330468.1;Parent=rna-XM_034330468.1
NW_023009266.1	Gnomon	exon	3665276	3665372	.	+	.	ID=exon-XM_034330468.1-3;Dbxref=GeneID:117607159%2CGenbank:XM_034330468.1;Parent=rna-XM_034330468.1
NW_023009266.1	Gnomon	exon	3665443	3665548	.	+	.	ID=exon-XM_034330468.1-4;Dbxref=GeneID:117607159%2CGenbank:XM_034330468.1;Parent=rna-XM_034330468.1
NW_023009266.1	Gnomon	exon	3665636	3665763	.	+	.	ID=exon-XM_034330468.1-5;Dbxref=GeneID:117607159%2CGenbank:XM_034330468.1;Parent=rna-XM_034330468.1
NW_023009266.1	Gnomon	mRNA	3593251	3615867	.	+	.	Name=XM_034330594.1;ID=rna-XM_034330594.1;Dbxref=GeneID:117607200%2CGenbank:XM_034330594.1;Parent=gene-LOC117607200
NW_023009266.1	Gnomon	mRNA	1279809	1303883	.	-	.	Name=XM_034331089.1;ID=rna-XM_034331089.1;Dbxref=GeneID:117607419%2CGenbank:XM_034331089.1;Parent=gene-LOC117607419
NW_023009266.1	Gnomon	exon	3673486	3673717	.	+	.	ID=exon-XM_034330494.1-10;Dbxref=GeneID:117607159%2CGenbank:XM_034330494.1;Parent=rna-XM_034330494.1
NW_023009266.1	Gnomon	exon	3673829	3674256	.	+	.	ID=exon-XM_034330494.1-11;Dbxref=GeneID:117607159%2CGenbank:XM_034330494.1;Parent=rna-XM_034330494.1
NW_023009266.1	Gnomon	exon	3674370	3675260	.	+	.	ID=exon-XM_034330494.1-12;Dbxref=GeneID:117607159%2CGenbank:XM_034330494.1;Parent=rna-XM_034330494.1
NW_023009266.1	Gnomon	CDS	2498872	2498889	.	-	0	Name=XP_034186932.1;ID=cds-XP_034186932.1;Dbxref=GeneID:117607390%2CGenbank:XP_034186932.1;Parent=rna-XM_034331041.1
NW_023009266.1	Gnomon	CDS	2497528	2497678	.	-	0	Name=XP_034186932.1;ID=cds-XP_034186932.1;Dbxref=GeneID:117607390%2CGenbank:XP_034186932.1;Parent=rna-XM_034331041.1
NW_023009266.1	Gnomon	CDS	2495640	2495841	.	-	0	Name=XP_034186932.1;ID=cds-XP_034186932.1;Dbxref=GeneID:117607390%2CGenbank:XP_034186932.1;Parent=rna-XM_034331041.1
NW_023009266.1	Gnomon	CDS	2495018	2495384	.	-	0	Name=XP_034186932.1;ID=cds-XP_034186932.1;Dbxref=GeneID:117607390%2CGenbank:XP_034186932.1;Parent=rna-XM_034331041.1
NW_023009266.1	Gnomon	exon	2171595	2172435	.	+	.	ID=exon-XM_034330767.1-1;Dbxref=GeneID:117607263%2CGenbank:XM_034330767.1;Parent=rna-XM_034330767.1
NW_023009266.1	Gnomon	exon	2172497	2174005	.	+	.	ID=exon-XM_034330767.1-2;Dbxref=GeneID:117607263%2CGenbank:XM_034330767.1;Parent=rna-XM_034330767.1
NW_023009266.1	Gnomon	exon	2174103	2174328	.	+	.	ID=exon-XM_034330767.1-3;Dbxref=GeneID:117607263%2CGenbank:XM_034330767.1;Parent=rna-XM_034330767.1
NW_023009266.1	Gnomon	exon	2174400	2175034	.	+	.	ID=exon-XM_034330767.1-4;Dbxref=GeneID:117607263%2CGenbank:XM_034330767.1;Parent=rna-XM_034330767.1
NW_023009266.1	Gnomon	exon	2175126	2176295	.	+	.	ID=exon-XM_034330767.1-5;Dbxref=GeneID:117607263%2CGenbank:XM_034330767.1;Parent=rna-XM_034330767.1
NW_023009266.1	Gnomon	exon	2176380	2177231	.	+	.	ID=exon-XM_034330767.1-6;Dbxref=GeneID:117607263%2CGenbank:XM_034330767.1;Parent=rna-XM_034330767.1
NW_023009266.1	Gnomon	exon	2179568	2180252	.	+	.	ID=exon-XM_034330767.1-7;Dbxref=GeneID:117607263%2CGenbank:XM_034330767.1;Parent=rna-XM_034330767.1
NW_023009266.1	Gnomon	exon	2180336	2180600	.	+	.	ID=exon-XM_034330767.1-8;Dbxref=GeneID:117607263%2CGenbank:XM_034330767.1;Parent=rna-XM_034330767.1
NW_023009266.1	Gnomon	exon	2180752	2181010	.	+	.	ID=exon-XM_034330767.1-9;Dbxref=GeneID:117607263%2CGenbank:XM_034330767.1;Parent=rna-XM_034330767.1
NW_023009266.1	Gnomon	exon	3664509	3664662	.	+	.	ID=exon-XM_034330493.1-1;Dbxref=GeneID:117607159%2CGenbank:XM_034330493.1;Parent=rna-XM_034330493.1
NW_023009266.1	Gnomon	exon	3672513	3672689	.	+	.	ID=exon-XM_034330493.1-6;Dbxref=GeneID:117607159%2CGenbank:XM_034330493.1;Parent=rna-XM_034330493.1
NW_023009266.1	Gnomon	CDS	2801226	2801378	.	+	0	Name=XP_034187177.1;ID=cds-XP_034187177.1;Dbxref=GeneID:117607512%2CGenbank:XP_034187177.1;Parent=rna-XM_034331286.1
NW_023009266.1	Gnomon	CDS	2801916	2802212	.	+	0	Name=XP_034187177.1;ID=cds-XP_034187177.1;Dbxref=GeneID:117607512%2CGenbank:XP_034187177.1;Parent=rna-XM_034331286.1
NW_023009266.1	Gnomon	CDS	2802293	2802463	.	+	0	Name=XP_034187177.1;ID=cds-XP_034187177.1;Dbxref=GeneID:117607512%2CGenbank:XP_034187177.1;Parent=rna-XM_034331286.1
NW_023009266.1	Gnomon	CDS	2802571	2802694	.	+	0	Name=XP_034187177.1;ID=cds-XP_034187177.1;Dbxref=GeneID:117607512%2CGenbank:XP_034187177.1;Parent=rna-XM_034331286.1
NW_023009266.1	Gnomon	CDS	2802779	2802899	.	+	0	Name=XP_034187177.1;ID=cds-XP_034187177.1;Dbxref=GeneID:117607512%2CGenbank:XP_034187177.1;Parent=rna-XM_034331286.1
NW_023009266.1	Gnomon	CDS	2802982	2803219	.	+	0	Name=XP_034187177.1;ID=cds-XP_034187177.1;Dbxref=GeneID:117607512%2CGenbank:XP_034187177.1;Parent=rna-XM_034331286.1
NW_023009266.1	Gnomon	CDS	2803294	2803618	.	+	0	Name=XP_034187177.1;ID=cds-XP_034187177.1;Dbxref=GeneID:117607512%2CGenbank:XP_034187177.1;Parent=rna-XM_034331286.1
NW_023009266.1	Gnomon	CDS	2803696	2803826	.	+	0	Name=XP_034187177.1;ID=cds-XP_034187177.1;Dbxref=GeneID:117607512%2CGenbank:XP_034187177.1;Parent=rna-XM_034331286.1
NW_023009266.1	Gnomon	CDS	2803907	2804066	.	+	0	Name=XP_034187177.1;ID=cds-XP_034187177.1;Dbxref=GeneID:117607512%2CGenbank:XP_034187177.1;Parent=rna-XM_034331286.1
NW_023009266.1	Gnomon	CDS	2804881	2805099	.	+	0	Name=XP_034187177.1;ID=cds-XP_034187177.1;Dbxref=GeneID:117607512%2CGenbank:XP_034187177.1;Parent=rna-XM_034331286.1
NW_023009266.1	Gnomon	CDS	2805176	2805369	.	+	0	Name=XP_034187177.1;ID=cds-XP_034187177.1;Dbxref=GeneID:117607512%2CGenbank:XP_034187177.1;Parent=rna-XM_034331286.1
NW_023009266.1	Gnomon	CDS	2805443	2805946	.	+	0	Name=XP_034187177.1;ID=cds-XP_034187177.1;Dbxref=GeneID:117607512%2CGenbank:XP_034187177.1;Parent=rna-XM_034331286.1
NW_023009266.1	Gnomon	exon	3672758	3672914	.	+	.	ID=exon-XM_034330493.1-7;Dbxref=GeneID:117607159%2CGenbank:XM_034330493.1;Parent=rna-XM_034330493.1
NW_023009266.1	Gnomon	exon	3673040	3673412	.	+	.	ID=exon-XM_034330493.1-8;Dbxref=GeneID:117607159%2CGenbank:XM_034330493.1;Parent=rna-XM_034330493.1
NW_023009266.1	Gnomon	exon	3673486	3673717	.	+	.	ID=exon-XM_034330493.1-9;Dbxref=GeneID:117607159%2CGenbank:XM_034330493.1;Parent=rna-XM_034330493.1
NW_023009266.1	Gnomon	exon	3665083	3665203	.	+	.	ID=exon-XM_034330493.1-2;Dbxref=GeneID:117607159%2CGenbank:XM_034330493.1;Parent=rna-XM_034330493.1
NW_023009266.1	Gnomon	exon	3665276	3665372	.	+	.	ID=exon-XM_034330493.1-3;Dbxref=GeneID:117607159%2CGenbank:XM_034330493.1;Parent=rna-XM_034330493.1
NW_023009266.1	Gnomon	exon	3665443	3665548	.	+	.	ID=exon-XM_034330493.1-4;Dbxref=GeneID:117607159%2CGenbank:XM_034330493.1;Parent=rna-XM_034330493.1
NW_023009266.1	Gnomon	exon	3665636	3665763	.	+	.	ID=exon-XM_034330493.1-5;Dbxref=GeneID:117607159%2CGenbank:XM_034330493.1;Parent=rna-XM_034330493.1
NW_023009266.1	Gnomon	CDS	1644524	1644567	.	-	0	Name=XP_034187031.1;ID=cds-XP_034187031.1;Dbxref=GeneID:117607442%2CGenbank:XP_034187031.1;Parent=rna-XM_034331140.1
NW_023009266.1	Gnomon	CDS	1644207	1644447	.	-	0	Name=XP_034187031.1;ID=cds-XP_034187031.1;Dbxref=GeneID:117607442%2CGenbank:XP_034187031.1;Parent=rna-XM_034331140.1
NW_023009266.1	Gnomon	CDS	1643731	1644133	.	-	0	Name=XP_034187031.1;ID=cds-XP_034187031.1;Dbxref=GeneID:117607442%2CGenbank:XP_034187031.1;Parent=rna-XM_034331140.1
NW_023009266.1	Gnomon	CDS	1643408	1643645	.	-	0	Name=XP_034187031.1;ID=cds-XP_034187031.1;Dbxref=GeneID:117607442%2CGenbank:XP_034187031.1;Parent=rna-XM_034331140.1
NW_023009266.1	Gnomon	CDS	1643125	1643335	.	-	0	Name=XP_034187031.1;ID=cds-XP_034187031.1;Dbxref=GeneID:117607442%2CGenbank:XP_034187031.1;Parent=rna-XM_034331140.1
NW_023009266.1	Gnomon	mRNA	3546588	3554631	.	-	.	Name=XM_034330604.1;ID=rna-XM_034330604.1;Dbxref=GeneID:117607205%2CGenbank:XM_034330604.1;Parent=gene-LOC117607205
NW_023009266.1	Gnomon	CDS	2586611	2586913	.	+	0	Name=XP_034186443.1;ID=cds-XP_034186443.1;Dbxref=GeneID:117607187%2CGenbank:XP_034186443.1;Parent=rna-XM_034330552.1
NW_023009266.1	Gnomon	CDS	2586983	2587093	.	+	0	Name=XP_034186443.1;ID=cds-XP_034186443.1;Dbxref=GeneID:117607187%2CGenbank:XP_034186443.1;Parent=rna-XM_034330552.1
NW_023009266.1	Gnomon	CDS	2587166	2587413	.	+	0	Name=XP_034186443.1;ID=cds-XP_034186443.1;Dbxref=GeneID:117607187%2CGenbank:XP_034186443.1;Parent=rna-XM_034330552.1
NW_023009266.1	Gnomon	CDS	2587494	2587683	.	+	0	Name=XP_034186443.1;ID=cds-XP_034186443.1;Dbxref=GeneID:117607187%2CGenbank:XP_034186443.1;Parent=rna-XM_034330552.1
NW_023009266.1	Gnomon	CDS	2587760	2587987	.	+	0	Name=XP_034186443.1;ID=cds-XP_034186443.1;Dbxref=GeneID:117607187%2CGenbank:XP_034186443.1;Parent=rna-XM_034330552.1
NW_023009266.1	Gnomon	CDS	2588074	2588169	.	+	0	Name=XP_034186443.1;ID=cds-XP_034186443.1;Dbxref=GeneID:117607187%2CGenbank:XP_034186443.1;Parent=rna-XM_034330552.1
NW_023009266.1	Gnomon	mRNA	3752712	3755774	.	+	.	Name=XM_034330844.1;ID=rna-XM_034330844.1;Dbxref=GeneID:117607299%2CGenbank:XM_034330844.1;Parent=gene-LOC117607299
NW_023009266.1	Gnomon	exon	1387299	1387769	.	+	.	ID=exon-XM_034330813.1-13;Dbxref=GeneID:117607281%2CGenbank:XM_034330813.1;Parent=rna-XM_034330813.1
NW_023009266.1	Gnomon	exon	1386104	1386421	.	+	.	ID=exon-XM_034330813.1-11;Dbxref=GeneID:117607281%2CGenbank:XM_034330813.1;Parent=rna-XM_034330813.1
NW_023009266.1	Gnomon	exon	1386500	1387079	.	+	.	ID=exon-XM_034330813.1-12;Dbxref=GeneID:117607281%2CGenbank:XM_034330813.1;Parent=rna-XM_034330813.1
NW_023009266.1	Gnomon	exon	1385790	1386027	.	+	.	ID=exon-XM_034330813.1-10;Dbxref=GeneID:117607281%2CGenbank:XM_034330813.1;Parent=rna-XM_034330813.1
NW_023009266.1	Gnomon	exon	2688126	2688435	.	+	.	ID=exon-XM_034330544.1-3;Dbxref=GeneID:117607183%2CGenbank:XM_034330544.1;Parent=rna-XM_034330544.1
NW_023009266.1	Gnomon	exon	2688697	2688897	.	+	.	ID=exon-XM_034330544.1-4;Dbxref=GeneID:117607183%2CGenbank:XM_034330544.1;Parent=rna-XM_034330544.1
NW_023009266.1	Gnomon	exon	2689292	2689583	.	+	.	ID=exon-XM_034330544.1-5;Dbxref=GeneID:117607183%2CGenbank:XM_034330544.1;Parent=rna-XM_034330544.1
NW_023009266.1	Gnomon	exon	2690032	2690163	.	+	.	ID=exon-XM_034330544.1-6;Dbxref=GeneID:117607183%2CGenbank:XM_034330544.1;Parent=rna-XM_034330544.1
NW_023009266.1	Gnomon	exon	2690280	2690479	.	+	.	ID=exon-XM_034330544.1-7;Dbxref=GeneID:117607183%2CGenbank:XM_034330544.1;Parent=rna-XM_034330544.1
NW_023009266.1	Gnomon	exon	2690980	2691345	.	+	.	ID=exon-XM_034330544.1-8;Dbxref=GeneID:117607183%2CGenbank:XM_034330544.1;Parent=rna-XM_034330544.1
NW_023009266.1	Gnomon	exon	2695095	2695907	.	+	.	ID=exon-XM_034330544.1-9;Dbxref=GeneID:117607183%2CGenbank:XM_034330544.1;Parent=rna-XM_034330544.1
NW_023009266.1	Gnomon	CDS	3171830	3172199	.	+	0	Name=XP_034186588.1;ID=cds-XP_034186588.1;Dbxref=GeneID:117607241%2CGenbank:XP_034186588.1;Parent=rna-XM_034330697.1
NW_023009266.1	Gnomon	CDS	3188736	3188872	.	+	0	Name=XP_034186588.1;ID=cds-XP_034186588.1;Dbxref=GeneID:117607241%2CGenbank:XP_034186588.1;Parent=rna-XM_034330697.1
NW_023009266.1	Gnomon	CDS	3217147	3217242	.	+	0	Name=XP_034186588.1;ID=cds-XP_034186588.1;Dbxref=GeneID:117607241%2CGenbank:XP_034186588.1;Parent=rna-XM_034330697.1
NW_023009266.1	Gnomon	CDS	3223016	3223189	.	+	0	Name=XP_034186588.1;ID=cds-XP_034186588.1;Dbxref=GeneID:117607241%2CGenbank:XP_034186588.1;Parent=rna-XM_034330697.1
NW_023009266.1	Gnomon	CDS	3266899	3266934	.	+	0	Name=XP_034186588.1;ID=cds-XP_034186588.1;Dbxref=GeneID:117607241%2CGenbank:XP_034186588.1;Parent=rna-XM_034330697.1
NW_023009266.1	Gnomon	CDS	3286082	3286117	.	+	0	Name=XP_034186588.1;ID=cds-XP_034186588.1;Dbxref=GeneID:117607241%2CGenbank:XP_034186588.1;Parent=rna-XM_034330697.1
NW_023009266.1	Gnomon	CDS	3300123	3300398	.	+	0	Name=XP_034186588.1;ID=cds-XP_034186588.1;Dbxref=GeneID:117607241%2CGenbank:XP_034186588.1;Parent=rna-XM_034330697.1
NW_023009266.1	Gnomon	CDS	3301887	3302099	.	+	0	Name=XP_034186588.1;ID=cds-XP_034186588.1;Dbxref=GeneID:117607241%2CGenbank:XP_034186588.1;Parent=rna-XM_034330697.1
NW_023009266.1	Gnomon	CDS	3304105	3304267	.	+	0	Name=XP_034186588.1;ID=cds-XP_034186588.1;Dbxref=GeneID:117607241%2CGenbank:XP_034186588.1;Parent=rna-XM_034330697.1
NW_023009266.1	Gnomon	CDS	3305101	3305236	.	+	0	Name=XP_034186588.1;ID=cds-XP_034186588.1;Dbxref=GeneID:117607241%2CGenbank:XP_034186588.1;Parent=rna-XM_034330697.1
NW_023009266.1	Gnomon	CDS	3347232	3347445	.	+	0	Name=XP_034186588.1;ID=cds-XP_034186588.1;Dbxref=GeneID:117607241%2CGenbank:XP_034186588.1;Parent=rna-XM_034330697.1
NW_023009266.1	Gnomon	CDS	3347526	3347683	.	+	0	Name=XP_034186588.1;ID=cds-XP_034186588.1;Dbxref=GeneID:117607241%2CGenbank:XP_034186588.1;Parent=rna-XM_034330697.1
NW_023009266.1	Gnomon	CDS	3347749	3347998	.	+	0	Name=XP_034186588.1;ID=cds-XP_034186588.1;Dbxref=GeneID:117607241%2CGenbank:XP_034186588.1;Parent=rna-XM_034330697.1
NW_023009266.1	Gnomon	CDS	3348164	3348281	.	+	0	Name=XP_034186588.1;ID=cds-XP_034186588.1;Dbxref=GeneID:117607241%2CGenbank:XP_034186588.1;Parent=rna-XM_034330697.1
NW_023009266.1	Gnomon	CDS	3348898	3348936	.	+	0	Name=XP_034186588.1;ID=cds-XP_034186588.1;Dbxref=GeneID:117607241%2CGenbank:XP_034186588.1;Parent=rna-XM_034330697.1
NW_023009266.1	Gnomon	CDS	3350077	3350118	.	+	0	Name=XP_034186588.1;ID=cds-XP_034186588.1;Dbxref=GeneID:117607241%2CGenbank:XP_034186588.1;Parent=rna-XM_034330697.1
NW_023009266.1	Gnomon	CDS	3351156	3351254	.	+	0	Name=XP_034186588.1;ID=cds-XP_034186588.1;Dbxref=GeneID:117607241%2CGenbank:XP_034186588.1;Parent=rna-XM_034330697.1
NW_023009266.1	Gnomon	CDS	3352185	3352334	.	+	0	Name=XP_034186588.1;ID=cds-XP_034186588.1;Dbxref=GeneID:117607241%2CGenbank:XP_034186588.1;Parent=rna-XM_034330697.1
NW_023009266.1	Gnomon	CDS	3352430	3352602	.	+	0	Name=XP_034186588.1;ID=cds-XP_034186588.1;Dbxref=GeneID:117607241%2CGenbank:XP_034186588.1;Parent=rna-XM_034330697.1
NW_023009266.1	Gnomon	CDS	3352665	3352774	.	+	0	Name=XP_034186588.1;ID=cds-XP_034186588.1;Dbxref=GeneID:117607241%2CGenbank:XP_034186588.1;Parent=rna-XM_034330697.1
NW_023009266.1	Gnomon	CDS	3352837	3352928	.	+	0	Name=XP_034186588.1;ID=cds-XP_034186588.1;Dbxref=GeneID:117607241%2CGenbank:XP_034186588.1;Parent=rna-XM_034330697.1
NW_023009266.1	Gnomon	CDS	3353097	3353206	.	+	0	Name=XP_034186588.1;ID=cds-XP_034186588.1;Dbxref=GeneID:117607241%2CGenbank:XP_034186588.1;Parent=rna-XM_034330697.1
NW_023009266.1	Gnomon	exon	2683114	2683437	.	+	.	ID=exon-XM_034330544.1-1;Dbxref=GeneID:117607183%2CGenbank:XM_034330544.1;Parent=rna-XM_034330544.1
NW_023009266.1	Gnomon	exon	2687935	2688045	.	+	.	ID=exon-XM_034330544.1-2;Dbxref=GeneID:117607183%2CGenbank:XM_034330544.1;Parent=rna-XM_034330544.1
NW_023009266.1	Gnomon	mRNA	1118799	1121433	.	+	.	Name=XM_034331182.1;ID=rna-XM_034331182.1;Dbxref=GeneID:117607463%2CGenbank:XM_034331182.1;Parent=gene-LOC117607463
NW_023009266.1	Gnomon	CDS	2383628	2383724	.	+	0	Name=XP_034186838.1;ID=cds-XP_034186838.1;Dbxref=GeneID:117607345%2CGenbank:XP_034186838.1;Parent=rna-XM_034330947.1
NW_023009266.1	Gnomon	CDS	2383851	2383949	.	+	0	Name=XP_034186838.1;ID=cds-XP_034186838.1;Dbxref=GeneID:117607345%2CGenbank:XP_034186838.1;Parent=rna-XM_034330947.1
NW_023009266.1	Gnomon	CDS	2384043	2384262	.	+	0	Name=XP_034186838.1;ID=cds-XP_034186838.1;Dbxref=GeneID:117607345%2CGenbank:XP_034186838.1;Parent=rna-XM_034330947.1
NW_023009266.1	Gnomon	CDS	2384379	2384443	.	+	0	Name=XP_034186838.1;ID=cds-XP_034186838.1;Dbxref=GeneID:117607345%2CGenbank:XP_034186838.1;Parent=rna-XM_034330947.1
NW_023009266.1	Gnomon	CDS	2384518	2384852	.	+	0	Name=XP_034186838.1;ID=cds-XP_034186838.1;Dbxref=GeneID:117607345%2CGenbank:XP_034186838.1;Parent=rna-XM_034330947.1
NW_023009266.1	Gnomon	CDS	2008483	2008920	.	+	0	Name=XP_034186682.1;ID=cds-XP_034186682.1;Dbxref=GeneID:117607266%2CGenbank:XP_034186682.1;Parent=rna-XM_034330791.1
NW_023009266.1	Gnomon	CDS	2008980	2009123	.	+	0	Name=XP_034186682.1;ID=cds-XP_034186682.1;Dbxref=GeneID:117607266%2CGenbank:XP_034186682.1;Parent=rna-XM_034330791.1
NW_023009266.1	Gnomon	CDS	2009213	2009462	.	+	0	Name=XP_034186682.1;ID=cds-XP_034186682.1;Dbxref=GeneID:117607266%2CGenbank:XP_034186682.1;Parent=rna-XM_034330791.1
NW_023009266.1	Gnomon	CDS	2009653	2009897	.	+	0	Name=XP_034186682.1;ID=cds-XP_034186682.1;Dbxref=GeneID:117607266%2CGenbank:XP_034186682.1;Parent=rna-XM_034330791.1
NW_023009266.1	Gnomon	mRNA	1161961	1181213	.	+	.	Name=XM_034331088.1;ID=rna-XM_034331088.1;Dbxref=GeneID:117607418%2CGenbank:XM_034331088.1;Parent=gene-LOC117607418
NW_023009266.1	Gnomon	exon	1954787	1955002	.	+	.	ID=exon-XM_034330983.1-17;Dbxref=GeneID:117607364%2CGenbank:XM_034330983.1;Parent=rna-XM_034330983.1
NW_023009266.1	Gnomon	exon	1955132	1956060	.	+	.	ID=exon-XM_034330983.1-18;Dbxref=GeneID:117607364%2CGenbank:XM_034330983.1;Parent=rna-XM_034330983.1
NW_023009266.1	Gnomon	exon	1953828	1953948	.	+	.	ID=exon-XM_034330983.1-15;Dbxref=GeneID:117607364%2CGenbank:XM_034330983.1;Parent=rna-XM_034330983.1
NW_023009266.1	Gnomon	exon	1954598	1954715	.	+	.	ID=exon-XM_034330983.1-16;Dbxref=GeneID:117607364%2CGenbank:XM_034330983.1;Parent=rna-XM_034330983.1
NW_023009266.1	Gnomon	exon	1951977	1952960	.	+	.	ID=exon-XM_034330983.1-13;Dbxref=GeneID:117607364%2CGenbank:XM_034330983.1;Parent=rna-XM_034330983.1
NW_023009266.1	Gnomon	exon	1953041	1953180	.	+	.	ID=exon-XM_034330983.1-14;Dbxref=GeneID:117607364%2CGenbank:XM_034330983.1;Parent=rna-XM_034330983.1
NW_023009266.1	Gnomon	exon	1951412	1951635	.	+	.	ID=exon-XM_034330983.1-11;Dbxref=GeneID:117607364%2CGenbank:XM_034330983.1;Parent=rna-XM_034330983.1
NW_023009266.1	Gnomon	exon	1951719	1951910	.	+	.	ID=exon-XM_034330983.1-12;Dbxref=GeneID:117607364%2CGenbank:XM_034330983.1;Parent=rna-XM_034330983.1
NW_023009266.1	Gnomon	exon	1951180	1951344	.	+	.	ID=exon-XM_034330983.1-10;Dbxref=GeneID:117607364%2CGenbank:XM_034330983.1;Parent=rna-XM_034330983.1
NW_023009266.1	Gnomon	mRNA	1880363	1941855	.	-	.	Name=XM_034330989.1;ID=rna-XM_034330989.1;Dbxref=GeneID:117607367%2CGenbank:XM_034330989.1;Parent=gene-LOC117607367
NW_023009266.1	Gnomon	CDS	1620855	1620872	.	-	0	Name=XP_034187030.1;ID=cds-XP_034187030.1;Dbxref=GeneID:117607441%2CGenbank:XP_034187030.1;Parent=rna-XM_034331139.1
NW_023009266.1	Gnomon	CDS	1618116	1618228	.	-	0	Name=XP_034187030.1;ID=cds-XP_034187030.1;Dbxref=GeneID:117607441%2CGenbank:XP_034187030.1;Parent=rna-XM_034331139.1
NW_023009266.1	Gnomon	CDS	1617470	1617949	.	-	0	Name=XP_034187030.1;ID=cds-XP_034187030.1;Dbxref=GeneID:117607441%2CGenbank:XP_034187030.1;Parent=rna-XM_034331139.1
NW_023009266.1	Gnomon	CDS	1617128	1617374	.	-	0	Name=XP_034187030.1;ID=cds-XP_034187030.1;Dbxref=GeneID:117607441%2CGenbank:XP_034187030.1;Parent=rna-XM_034331139.1
NW_023009266.1	Gnomon	CDS	1615312	1615476	.	-	0	Name=XP_034187030.1;ID=cds-XP_034187030.1;Dbxref=GeneID:117607441%2CGenbank:XP_034187030.1;Parent=rna-XM_034331139.1
NW_023009266.1	Gnomon	CDS	1615131	1615244	.	-	0	Name=XP_034187030.1;ID=cds-XP_034187030.1;Dbxref=GeneID:117607441%2CGenbank:XP_034187030.1;Parent=rna-XM_034331139.1
NW_023009266.1	Gnomon	exon	1623247	1623455	.	+	.	ID=exon-XM_034331124.1-2;Dbxref=GeneID:117607434%2CGenbank:XM_034331124.1;Parent=rna-XM_034331124.1
NW_023009266.1	Gnomon	exon	1623585	1624822	.	+	.	ID=exon-XM_034331124.1-3;Dbxref=GeneID:117607434%2CGenbank:XM_034331124.1;Parent=rna-XM_034331124.1
NW_023009266.1	Gnomon	mRNA	3546588	3554631	.	-	.	Name=XM_034330603.1;ID=rna-XM_034330603.1;Dbxref=GeneID:117607205%2CGenbank:XM_034330603.1;Parent=gene-LOC117607205
NW_023009266.1	Gnomon	exon	1622632	1622824	.	+	.	ID=exon-XM_034331124.1-1;Dbxref=GeneID:117607434%2CGenbank:XM_034331124.1;Parent=rna-XM_034331124.1
NW_023009266.1	Gnomon	CDS	2498872	2498889	.	-	0	Name=XP_034186931.1;ID=cds-XP_034186931.1;Dbxref=GeneID:117607390%2CGenbank:XP_034186931.1;Parent=rna-XM_034331040.1
NW_023009266.1	Gnomon	CDS	2497528	2497678	.	-	0	Name=XP_034186931.1;ID=cds-XP_034186931.1;Dbxref=GeneID:117607390%2CGenbank:XP_034186931.1;Parent=rna-XM_034331040.1
NW_023009266.1	Gnomon	CDS	2495640	2495856	.	-	0	Name=XP_034186931.1;ID=cds-XP_034186931.1;Dbxref=GeneID:117607390%2CGenbank:XP_034186931.1;Parent=rna-XM_034331040.1
NW_023009266.1	Gnomon	CDS	2495018	2495384	.	-	0	Name=XP_034186931.1;ID=cds-XP_034186931.1;Dbxref=GeneID:117607390%2CGenbank:XP_034186931.1;Parent=rna-XM_034331040.1
NW_023009266.1	Gnomon	mRNA	2019942	2103142	.	-	.	Name=XM_034330749.1;ID=rna-XM_034330749.1;Dbxref=GeneID:117607256%2CGenbank:XM_034330749.1;Parent=gene-LOC117607256
NW_023009266.1	Gnomon	CDS	2598255	2598295	.	+	0	Name=XP_034186442.1;ID=cds-XP_034186442.1;Dbxref=GeneID:117607185%2CGenbank:XP_034186442.1;Parent=rna-XM_034330551.1
NW_023009266.1	Gnomon	CDS	2598418	2598637	.	+	0	Name=XP_034186442.1;ID=cds-XP_034186442.1;Dbxref=GeneID:117607185%2CGenbank:XP_034186442.1;Parent=rna-XM_034330551.1
NW_023009266.1	Gnomon	CDS	2598730	2598963	.	+	0	Name=XP_034186442.1;ID=cds-XP_034186442.1;Dbxref=GeneID:117607185%2CGenbank:XP_034186442.1;Parent=rna-XM_034330551.1
NW_023009266.1	Gnomon	CDS	2599035	2599326	.	+	0	Name=XP_034186442.1;ID=cds-XP_034186442.1;Dbxref=GeneID:117607185%2CGenbank:XP_034186442.1;Parent=rna-XM_034330551.1
NW_023009266.1	Gnomon	CDS	2599400	2599809	.	+	0	Name=XP_034186442.1;ID=cds-XP_034186442.1;Dbxref=GeneID:117607185%2CGenbank:XP_034186442.1;Parent=rna-XM_034330551.1
NW_023009266.1	Gnomon	mRNA	3593251	3615867	.	+	.	Name=XM_034330593.1;ID=rna-XM_034330593.1;Dbxref=GeneID:117607200%2CGenbank:XM_034330593.1;Parent=gene-LOC117607200
NW_023009266.1	Gnomon	CDS	2801226	2801378	.	+	0	Name=XP_034187176.1;ID=cds-XP_034187176.1;Dbxref=GeneID:117607512%2CGenbank:XP_034187176.1;Parent=rna-XM_034331285.1
NW_023009266.1	Gnomon	CDS	2801916	2802212	.	+	0	Name=XP_034187176.1;ID=cds-XP_034187176.1;Dbxref=GeneID:117607512%2CGenbank:XP_034187176.1;Parent=rna-XM_034331285.1
NW_023009266.1	Gnomon	CDS	2802293	2802463	.	+	0	Name=XP_034187176.1;ID=cds-XP_034187176.1;Dbxref=GeneID:117607512%2CGenbank:XP_034187176.1;Parent=rna-XM_034331285.1
NW_023009266.1	Gnomon	CDS	2802571	2802694	.	+	0	Name=XP_034187176.1;ID=cds-XP_034187176.1;Dbxref=GeneID:117607512%2CGenbank:XP_034187176.1;Parent=rna-XM_034331285.1
NW_023009266.1	Gnomon	CDS	2802779	2802899	.	+	0	Name=XP_034187176.1;ID=cds-XP_034187176.1;Dbxref=GeneID:117607512%2CGenbank:XP_034187176.1;Parent=rna-XM_034331285.1
NW_023009266.1	Gnomon	CDS	2802982	2803219	.	+	0	Name=XP_034187176.1;ID=cds-XP_034187176.1;Dbxref=GeneID:117607512%2CGenbank:XP_034187176.1;Parent=rna-XM_034331285.1
NW_023009266.1	Gnomon	CDS	2803294	2803618	.	+	0	Name=XP_034187176.1;ID=cds-XP_034187176.1;Dbxref=GeneID:117607512%2CGenbank:XP_034187176.1;Parent=rna-XM_034331285.1
NW_023009266.1	Gnomon	CDS	2803696	2803826	.	+	0	Name=XP_034187176.1;ID=cds-XP_034187176.1;Dbxref=GeneID:117607512%2CGenbank:XP_034187176.1;Parent=rna-XM_034331285.1
NW_023009266.1	Gnomon	CDS	2803907	2804066	.	+	0	Name=XP_034187176.1;ID=cds-XP_034187176.1;Dbxref=GeneID:117607512%2CGenbank:XP_034187176.1;Parent=rna-XM_034331285.1
NW_023009266.1	Gnomon	CDS	2804878	2805099	.	+	0	Name=XP_034187176.1;ID=cds-XP_034187176.1;Dbxref=GeneID:117607512%2CGenbank:XP_034187176.1;Parent=rna-XM_034331285.1
NW_023009266.1	Gnomon	CDS	2805176	2805369	.	+	0	Name=XP_034187176.1;ID=cds-XP_034187176.1;Dbxref=GeneID:117607512%2CGenbank:XP_034187176.1;Parent=rna-XM_034331285.1
NW_023009266.1	Gnomon	CDS	2805443	2805946	.	+	0	Name=XP_034187176.1;ID=cds-XP_034187176.1;Dbxref=GeneID:117607512%2CGenbank:XP_034187176.1;Parent=rna-XM_034331285.1
NW_023009266.1	Gnomon	mRNA	2815241	2819789	.	+	.	Name=XM_034331337.1;ID=rna-XM_034331337.1;Dbxref=GeneID:117607534%2CGenbank:XM_034331337.1;Parent=gene-LOC117607534
NW_023009266.1	Gnomon	exon	2024075	2024386	.	-	.	ID=exon-XM_034330744.1-9;Dbxref=GeneID:117607256%2CGenbank:XM_034330744.1;Parent=rna-XM_034330744.1
NW_023009266.1	Gnomon	exon	2026259	2026795	.	-	.	ID=exon-XM_034330744.1-5;Dbxref=GeneID:117607256%2CGenbank:XM_034330744.1;Parent=rna-XM_034330744.1
NW_023009266.1	Gnomon	exon	2025347	2026121	.	-	.	ID=exon-XM_034330744.1-6;Dbxref=GeneID:117607256%2CGenbank:XM_034330744.1;Parent=rna-XM_034330744.1
NW_023009266.1	Gnomon	exon	2025030	2025203	.	-	.	ID=exon-XM_034330744.1-7;Dbxref=GeneID:117607256%2CGenbank:XM_034330744.1;Parent=rna-XM_034330744.1
NW_023009266.1	Gnomon	exon	2024769	2024939	.	-	.	ID=exon-XM_034330744.1-8;Dbxref=GeneID:117607256%2CGenbank:XM_034330744.1;Parent=rna-XM_034330744.1
NW_023009266.1	Gnomon	exon	2102534	2103142	.	-	.	ID=exon-XM_034330744.1-1;Dbxref=GeneID:117607256%2CGenbank:XM_034330744.1;Parent=rna-XM_034330744.1
NW_023009266.1	Gnomon	exon	2077216	2077260	.	-	.	ID=exon-XM_034330744.1-2;Dbxref=GeneID:117607256%2CGenbank:XM_034330744.1;Parent=rna-XM_034330744.1
NW_023009266.1	Gnomon	exon	2049566	2049629	.	-	.	ID=exon-XM_034330744.1-3;Dbxref=GeneID:117607256%2CGenbank:XM_034330744.1;Parent=rna-XM_034330744.1
NW_023009266.1	Gnomon	exon	2026874	2027613	.	-	.	ID=exon-XM_034330744.1-4;Dbxref=GeneID:117607256%2CGenbank:XM_034330744.1;Parent=rna-XM_034330744.1
NW_023009266.1	Gnomon	mRNA	3752713	3755774	.	+	.	Name=XM_034330843.1;ID=rna-XM_034330843.1;Dbxref=GeneID:117607299%2CGenbank:XM_034330843.1;Parent=gene-LOC117607299
NW_023009266.1	Gnomon	CDS	3665102	3665203	.	+	0	Name=XP_034186348.1;ID=cds-XP_034186348.1;Dbxref=GeneID:117607159%2CGenbank:XP_034186348.1;Parent=rna-XM_034330457.1
NW_023009266.1	Gnomon	CDS	3665276	3665372	.	+	0	Name=XP_034186348.1;ID=cds-XP_034186348.1;Dbxref=GeneID:117607159%2CGenbank:XP_034186348.1;Parent=rna-XM_034330457.1
NW_023009266.1	Gnomon	CDS	3665443	3665548	.	+	0	Name=XP_034186348.1;ID=cds-XP_034186348.1;Dbxref=GeneID:117607159%2CGenbank:XP_034186348.1;Parent=rna-XM_034330457.1
NW_023009266.1	Gnomon	CDS	3665633	3665763	.	+	0	Name=XP_034186348.1;ID=cds-XP_034186348.1;Dbxref=GeneID:117607159%2CGenbank:XP_034186348.1;Parent=rna-XM_034330457.1
NW_023009266.1	Gnomon	CDS	3667165	3667296	.	+	0	Name=XP_034186348.1;ID=cds-XP_034186348.1;Dbxref=GeneID:117607159%2CGenbank:XP_034186348.1;Parent=rna-XM_034330457.1
NW_023009266.1	Gnomon	CDS	3668831	3668851	.	+	0	Name=XP_034186348.1;ID=cds-XP_034186348.1;Dbxref=GeneID:117607159%2CGenbank:XP_034186348.1;Parent=rna-XM_034330457.1
NW_023009266.1	Gnomon	CDS	3672513	3672689	.	+	0	Name=XP_034186348.1;ID=cds-XP_034186348.1;Dbxref=GeneID:117607159%2CGenbank:XP_034186348.1;Parent=rna-XM_034330457.1
NW_023009266.1	Gnomon	CDS	3672758	3672914	.	+	0	Name=XP_034186348.1;ID=cds-XP_034186348.1;Dbxref=GeneID:117607159%2CGenbank:XP_034186348.1;Parent=rna-XM_034330457.1
NW_023009266.1	Gnomon	CDS	3673040	3673412	.	+	0	Name=XP_034186348.1;ID=cds-XP_034186348.1;Dbxref=GeneID:117607159%2CGenbank:XP_034186348.1;Parent=rna-XM_034330457.1
NW_023009266.1	Gnomon	CDS	3673486	3673717	.	+	0	Name=XP_034186348.1;ID=cds-XP_034186348.1;Dbxref=GeneID:117607159%2CGenbank:XP_034186348.1;Parent=rna-XM_034330457.1
NW_023009266.1	Gnomon	CDS	3673829	3674256	.	+	0	Name=XP_034186348.1;ID=cds-XP_034186348.1;Dbxref=GeneID:117607159%2CGenbank:XP_034186348.1;Parent=rna-XM_034330457.1
NW_023009266.1	Gnomon	CDS	3674370	3674531	.	+	0	Name=XP_034186348.1;ID=cds-XP_034186348.1;Dbxref=GeneID:117607159%2CGenbank:XP_034186348.1;Parent=rna-XM_034330457.1
NW_023009266.1	Gnomon	mRNA	2815241	2819220	.	+	.	Name=XM_034331333.1;ID=rna-XM_034331333.1;Dbxref=GeneID:117607534%2CGenbank:XM_034331333.1;Parent=gene-LOC117607534
NW_023009266.1	Gnomon	exon	1801856	1802327	.	-	.	ID=exon-XM_034330908.1-3;Dbxref=GeneID:117607330%2CGenbank:XM_034330908.1;Parent=rna-XM_034330908.1
NW_023009266.1	Gnomon	exon	1801201	1801755	.	-	.	ID=exon-XM_034330908.1-4;Dbxref=GeneID:117607330%2CGenbank:XM_034330908.1;Parent=rna-XM_034330908.1
NW_023009266.1	Gnomon	exon	1802945	1803106	.	-	.	ID=exon-XM_034330908.1-1;Dbxref=GeneID:117607330%2CGenbank:XM_034330908.1;Parent=rna-XM_034330908.1
NW_023009266.1	Gnomon	exon	1802389	1802810	.	-	.	ID=exon-XM_034330908.1-2;Dbxref=GeneID:117607330%2CGenbank:XM_034330908.1;Parent=rna-XM_034330908.1
NW_023009266.1	Gnomon	exon	3600987	3601396	.	+	.	ID=exon-XM_034330593.1-3;Dbxref=GeneID:117607200%2CGenbank:XM_034330593.1;Parent=rna-XM_034330593.1
NW_023009266.1	Gnomon	exon	3601479	3601829	.	+	.	ID=exon-XM_034330593.1-4;Dbxref=GeneID:117607200%2CGenbank:XM_034330593.1;Parent=rna-XM_034330593.1
NW_023009266.1	Gnomon	exon	3593251	3593606	.	+	.	ID=exon-XM_034330593.1-1;Dbxref=GeneID:117607200%2CGenbank:XM_034330593.1;Parent=rna-XM_034330593.1
NW_023009266.1	Gnomon	exon	3597612	3600902	.	+	.	ID=exon-XM_034330593.1-2;Dbxref=GeneID:117607200%2CGenbank:XM_034330593.1;Parent=rna-XM_034330593.1
NW_023009266.1	Gnomon	exon	3602918	3603142	.	+	.	ID=exon-XM_034330593.1-7;Dbxref=GeneID:117607200%2CGenbank:XM_034330593.1;Parent=rna-XM_034330593.1
NW_023009266.1	Gnomon	exon	3603252	3603568	.	+	.	ID=exon-XM_034330593.1-8;Dbxref=GeneID:117607200%2CGenbank:XM_034330593.1;Parent=rna-XM_034330593.1
NW_023009266.1	Gnomon	exon	3601901	3602189	.	+	.	ID=exon-XM_034330593.1-5;Dbxref=GeneID:117607200%2CGenbank:XM_034330593.1;Parent=rna-XM_034330593.1
NW_023009266.1	Gnomon	exon	3602263	3602766	.	+	.	ID=exon-XM_034330593.1-6;Dbxref=GeneID:117607200%2CGenbank:XM_034330593.1;Parent=rna-XM_034330593.1
NW_023009266.1	Gnomon	exon	3603639	3604113	.	+	.	ID=exon-XM_034330593.1-9;Dbxref=GeneID:117607200%2CGenbank:XM_034330593.1;Parent=rna-XM_034330593.1
NW_023009266.1	Gnomon	exon	1947416	1947929	.	+	.	ID=exon-XM_034330978.1-1;Dbxref=GeneID:117607364%2CGenbank:XM_034330978.1;Parent=rna-XM_034330978.1
NW_023009266.1	Gnomon	exon	1948963	1949154	.	+	.	ID=exon-XM_034330978.1-2;Dbxref=GeneID:117607364%2CGenbank:XM_034330978.1;Parent=rna-XM_034330978.1
NW_023009266.1	Gnomon	exon	1949242	1949315	.	+	.	ID=exon-XM_034330978.1-3;Dbxref=GeneID:117607364%2CGenbank:XM_034330978.1;Parent=rna-XM_034330978.1
NW_023009266.1	Gnomon	exon	1949415	1949544	.	+	.	ID=exon-XM_034330978.1-4;Dbxref=GeneID:117607364%2CGenbank:XM_034330978.1;Parent=rna-XM_034330978.1
NW_023009266.1	Gnomon	exon	1949613	1949777	.	+	.	ID=exon-XM_034330978.1-5;Dbxref=GeneID:117607364%2CGenbank:XM_034330978.1;Parent=rna-XM_034330978.1
NW_023009266.1	Gnomon	exon	1949858	1950270	.	+	.	ID=exon-XM_034330978.1-6;Dbxref=GeneID:117607364%2CGenbank:XM_034330978.1;Parent=rna-XM_034330978.1
NW_023009266.1	Gnomon	exon	1950623	1950882	.	+	.	ID=exon-XM_034330978.1-7;Dbxref=GeneID:117607364%2CGenbank:XM_034330978.1;Parent=rna-XM_034330978.1
NW_023009266.1	Gnomon	exon	1950952	1951109	.	+	.	ID=exon-XM_034330978.1-8;Dbxref=GeneID:117607364%2CGenbank:XM_034330978.1;Parent=rna-XM_034330978.1
NW_023009266.1	Gnomon	exon	1951180	1951344	.	+	.	ID=exon-XM_034330978.1-9;Dbxref=GeneID:117607364%2CGenbank:XM_034330978.1;Parent=rna-XM_034330978.1
NW_023009266.1	Gnomon	mRNA	2266366	2267669	.	-	.	Name=XM_034331083.1;ID=rna-XM_034331083.1;Dbxref=GeneID:117607414%2CGenbank:XM_034331083.1;Parent=gene-LOC117607414
NW_023009266.1	Gnomon	mRNA	1872604	1878952	.	+	.	Name=XM_034330984.1;ID=rna-XM_034330984.1;Dbxref=GeneID:117607366%2CGenbank:XM_034330984.1;Parent=gene-LOC117607366
NW_023009266.1	Gnomon	mRNA	2572458	2574741	.	-	.	Name=XM_034331239.1;ID=rna-XM_034331239.1;Dbxref=GeneID:117607486%2CGenbank:XM_034331239.1;Parent=gene-LOC117607486
NW_023009266.1	Gnomon	CDS	3751546	3751602	.	-	0	Name=XP_034187171.1;ID=cds-XP_034187171.1;Dbxref=GeneID:117607511%2CGenbank:XP_034187171.1;Parent=rna-XM_034331280.1
NW_023009266.1	Gnomon	CDS	3750937	3751305	.	-	0	Name=XP_034187171.1;ID=cds-XP_034187171.1;Dbxref=GeneID:117607511%2CGenbank:XP_034187171.1;Parent=rna-XM_034331280.1
NW_023009266.1	Gnomon	exon	2396370	2396908	.	+	.	ID=exon-XM_034330667.1-3;Dbxref=GeneID:117607230%2CGenbank:XM_034330667.1;Parent=rna-XM_034330667.1
NW_023009266.1	Gnomon	exon	2396986	2397185	.	+	.	ID=exon-XM_034330667.1-4;Dbxref=GeneID:117607230%2CGenbank:XM_034330667.1;Parent=rna-XM_034330667.1
NW_023009266.1	Gnomon	exon	2395897	2396010	.	+	.	ID=exon-XM_034330667.1-1;Dbxref=GeneID:117607230%2CGenbank:XM_034330667.1;Parent=rna-XM_034330667.1
NW_023009266.1	Gnomon	exon	2396091	2396160	.	+	.	ID=exon-XM_034330667.1-2;Dbxref=GeneID:117607230%2CGenbank:XM_034330667.1;Parent=rna-XM_034330667.1
NW_023009266.1	Gnomon	exon	2397786	2398170	.	+	.	ID=exon-XM_034330667.1-7;Dbxref=GeneID:117607230%2CGenbank:XM_034330667.1;Parent=rna-XM_034330667.1
NW_023009266.1	Gnomon	exon	2397273	2397401	.	+	.	ID=exon-XM_034330667.1-5;Dbxref=GeneID:117607230%2CGenbank:XM_034330667.1;Parent=rna-XM_034330667.1
NW_023009266.1	Gnomon	exon	2397481	2397706	.	+	.	ID=exon-XM_034330667.1-6;Dbxref=GeneID:117607230%2CGenbank:XM_034330667.1;Parent=rna-XM_034330667.1
NW_023009266.1	Gnomon	exon	2705805	2707273	.	+	.	ID=exon-XR_004582142.1-8;Dbxref=GeneID:117607192%2CGenbank:XR_004582142.1;Parent=rna-XR_004582142.1
NW_023009266.1	Gnomon	exon	3672758	3672914	.	+	.	ID=exon-XM_034330469.1-9;Dbxref=GeneID:117607159%2CGenbank:XM_034330469.1;Parent=rna-XM_034330469.1
NW_023009266.1	Gnomon	exon	2701802	2701892	.	+	.	ID=exon-XR_004582142.1-2;Dbxref=GeneID:117607192%2CGenbank:XR_004582142.1;Parent=rna-XR_004582142.1
NW_023009266.1	Gnomon	exon	3665276	3665372	.	+	.	ID=exon-XM_034330469.1-3;Dbxref=GeneID:117607159%2CGenbank:XM_034330469.1;Parent=rna-XM_034330469.1
NW_023009266.1	Gnomon	exon	2702548	2702734	.	+	.	ID=exon-XR_004582142.1-3;Dbxref=GeneID:117607192%2CGenbank:XR_004582142.1;Parent=rna-XR_004582142.1
NW_023009266.1	Gnomon	exon	3665443	3665548	.	+	.	ID=exon-XM_034330469.1-4;Dbxref=GeneID:117607159%2CGenbank:XM_034330469.1;Parent=rna-XM_034330469.1
NW_023009266.1	Gnomon	exon	3664509	3664662	.	+	.	ID=exon-XM_034330469.1-1;Dbxref=GeneID:117607159%2CGenbank:XM_034330469.1;Parent=rna-XM_034330469.1
NW_023009266.1	Gnomon	exon	2701441	2701647	.	+	.	ID=exon-XR_004582142.1-1;Dbxref=GeneID:117607192%2CGenbank:XR_004582142.1;Parent=rna-XR_004582142.1
NW_023009266.1	Gnomon	exon	3665083	3665203	.	+	.	ID=exon-XM_034330469.1-2;Dbxref=GeneID:117607159%2CGenbank:XM_034330469.1;Parent=rna-XM_034330469.1
NW_023009266.1	Gnomon	exon	2705089	2705334	.	+	.	ID=exon-XR_004582142.1-6;Dbxref=GeneID:117607192%2CGenbank:XR_004582142.1;Parent=rna-XR_004582142.1
NW_023009266.1	Gnomon	exon	3671009	3671056	.	+	.	ID=exon-XM_034330469.1-7;Dbxref=GeneID:117607159%2CGenbank:XM_034330469.1;Parent=rna-XM_034330469.1
NW_023009266.1	Gnomon	exon	2705458	2705715	.	+	.	ID=exon-XR_004582142.1-7;Dbxref=GeneID:117607192%2CGenbank:XR_004582142.1;Parent=rna-XR_004582142.1
NW_023009266.1	Gnomon	exon	3672537	3672689	.	+	.	ID=exon-XM_034330469.1-8;Dbxref=GeneID:117607159%2CGenbank:XM_034330469.1;Parent=rna-XM_034330469.1
NW_023009266.1	Gnomon	exon	2704472	2704661	.	+	.	ID=exon-XR_004582142.1-4;Dbxref=GeneID:117607192%2CGenbank:XR_004582142.1;Parent=rna-XR_004582142.1
NW_023009266.1	Gnomon	exon	3665633	3665763	.	+	.	ID=exon-XM_034330469.1-5;Dbxref=GeneID:117607159%2CGenbank:XM_034330469.1;Parent=rna-XM_034330469.1
NW_023009266.1	Gnomon	exon	2704798	2705017	.	+	.	ID=exon-XR_004582142.1-5;Dbxref=GeneID:117607192%2CGenbank:XR_004582142.1;Parent=rna-XR_004582142.1
NW_023009266.1	Gnomon	exon	3667237	3667296	.	+	.	ID=exon-XM_034330469.1-6;Dbxref=GeneID:117607159%2CGenbank:XM_034330469.1;Parent=rna-XM_034330469.1
NW_023009266.1	Gnomon	CDS	1809306	1809308	.	-	0	Name=XP_034186739.1;ID=cds-XP_034186739.1;Dbxref=GeneID:117607302%2CGenbank:XP_034186739.1;Parent=rna-XM_034330848.1
NW_023009266.1	Gnomon	CDS	1808549	1808716	.	-	0	Name=XP_034186739.1;ID=cds-XP_034186739.1;Dbxref=GeneID:117607302%2CGenbank:XP_034186739.1;Parent=rna-XM_034330848.1
NW_023009266.1	Gnomon	CDS	1808327	1808470	.	-	0	Name=XP_034186739.1;ID=cds-XP_034186739.1;Dbxref=GeneID:117607302%2CGenbank:XP_034186739.1;Parent=rna-XM_034330848.1
NW_023009266.1	Gnomon	exon	3673829	3674256	.	+	.	ID=exon-XM_034330463.1-12;Dbxref=GeneID:117607159%2CGenbank:XM_034330463.1;Parent=rna-XM_034330463.1
NW_023009266.1	Gnomon	exon	3674370	3675260	.	+	.	ID=exon-XM_034330463.1-13;Dbxref=GeneID:117607159%2CGenbank:XM_034330463.1;Parent=rna-XM_034330463.1
NW_023009266.1	Gnomon	exon	3673040	3673412	.	+	.	ID=exon-XM_034330463.1-10;Dbxref=GeneID:117607159%2CGenbank:XM_034330463.1;Parent=rna-XM_034330463.1
NW_023009266.1	Gnomon	exon	3673486	3673717	.	+	.	ID=exon-XM_034330463.1-11;Dbxref=GeneID:117607159%2CGenbank:XM_034330463.1;Parent=rna-XM_034330463.1
NW_023009266.1	Gnomon	CDS	2940838	2940974	.	-	0	Name=XP_034186583.1;ID=cds-XP_034186583.1;Dbxref=GeneID:117607240%2CGenbank:XP_034186583.1;Parent=rna-XM_034330692.1
NW_023009266.1	Gnomon	CDS	2939472	2939745	.	-	0	Name=XP_034186583.1;ID=cds-XP_034186583.1;Dbxref=GeneID:117607240%2CGenbank:XP_034186583.1;Parent=rna-XM_034330692.1
NW_023009266.1	Gnomon	CDS	2937247	2937536	.	-	0	Name=XP_034186583.1;ID=cds-XP_034186583.1;Dbxref=GeneID:117607240%2CGenbank:XP_034186583.1;Parent=rna-XM_034330692.1
NW_023009266.1	Gnomon	CDS	2933548	2933794	.	-	0	Name=XP_034186583.1;ID=cds-XP_034186583.1;Dbxref=GeneID:117607240%2CGenbank:XP_034186583.1;Parent=rna-XM_034330692.1
NW_023009266.1	Gnomon	CDS	2931817	2933251	.	-	0	Name=XP_034186583.1;ID=cds-XP_034186583.1;Dbxref=GeneID:117607240%2CGenbank:XP_034186583.1;Parent=rna-XM_034330692.1
NW_023009266.1	Gnomon	CDS	2930413	2931607	.	-	0	Name=XP_034186583.1;ID=cds-XP_034186583.1;Dbxref=GeneID:117607240%2CGenbank:XP_034186583.1;Parent=rna-XM_034330692.1
NW_023009266.1	Gnomon	CDS	2886796	2886907	.	-	0	Name=XP_034186583.1;ID=cds-XP_034186583.1;Dbxref=GeneID:117607240%2CGenbank:XP_034186583.1;Parent=rna-XM_034330692.1
NW_023009266.1	Gnomon	CDS	2880342	2880469	.	-	0	Name=XP_034186583.1;ID=cds-XP_034186583.1;Dbxref=GeneID:117607240%2CGenbank:XP_034186583.1;Parent=rna-XM_034330692.1
NW_023009266.1	Gnomon	CDS	2874297	2874692	.	-	0	Name=XP_034186583.1;ID=cds-XP_034186583.1;Dbxref=GeneID:117607240%2CGenbank:XP_034186583.1;Parent=rna-XM_034330692.1
NW_023009266.1	Gnomon	CDS	2874060	2874162	.	-	0	Name=XP_034186583.1;ID=cds-XP_034186583.1;Dbxref=GeneID:117607240%2CGenbank:XP_034186583.1;Parent=rna-XM_034330692.1
NW_023009266.1	Gnomon	CDS	2873602	2873790	.	-	0	Name=XP_034186583.1;ID=cds-XP_034186583.1;Dbxref=GeneID:117607240%2CGenbank:XP_034186583.1;Parent=rna-XM_034330692.1
NW_023009266.1	Gnomon	CDS	2872023	2872234	.	-	0	Name=XP_034186583.1;ID=cds-XP_034186583.1;Dbxref=GeneID:117607240%2CGenbank:XP_034186583.1;Parent=rna-XM_034330692.1
NW_023009266.1	Gnomon	CDS	2870681	2870781	.	-	0	Name=XP_034186583.1;ID=cds-XP_034186583.1;Dbxref=GeneID:117607240%2CGenbank:XP_034186583.1;Parent=rna-XM_034330692.1
NW_023009266.1	Gnomon	CDS	2869365	2869681	.	-	0	Name=XP_034186583.1;ID=cds-XP_034186583.1;Dbxref=GeneID:117607240%2CGenbank:XP_034186583.1;Parent=rna-XM_034330692.1
NW_023009266.1	Gnomon	CDS	2868910	2869281	.	-	0	Name=XP_034186583.1;ID=cds-XP_034186583.1;Dbxref=GeneID:117607240%2CGenbank:XP_034186583.1;Parent=rna-XM_034330692.1
NW_023009266.1	Gnomon	CDS	2868458	2868820	.	-	0	Name=XP_034186583.1;ID=cds-XP_034186583.1;Dbxref=GeneID:117607240%2CGenbank:XP_034186583.1;Parent=rna-XM_034330692.1
NW_023009266.1	Gnomon	CDS	2868164	2868377	.	-	0	Name=XP_034186583.1;ID=cds-XP_034186583.1;Dbxref=GeneID:117607240%2CGenbank:XP_034186583.1;Parent=rna-XM_034330692.1
NW_023009266.1	Gnomon	CDS	2867833	2868075	.	-	0	Name=XP_034186583.1;ID=cds-XP_034186583.1;Dbxref=GeneID:117607240%2CGenbank:XP_034186583.1;Parent=rna-XM_034330692.1
NW_023009266.1	Gnomon	CDS	2867436	2867575	.	-	0	Name=XP_034186583.1;ID=cds-XP_034186583.1;Dbxref=GeneID:117607240%2CGenbank:XP_034186583.1;Parent=rna-XM_034330692.1
NW_023009266.1	Gnomon	CDS	2940838	2940974	.	-	0	Name=XP_034186582.1;ID=cds-XP_034186582.1;Dbxref=GeneID:117607240%2CGenbank:XP_034186582.1;Parent=rna-XM_034330691.1
NW_023009266.1	Gnomon	CDS	2939472	2939745	.	-	0	Name=XP_034186582.1;ID=cds-XP_034186582.1;Dbxref=GeneID:117607240%2CGenbank:XP_034186582.1;Parent=rna-XM_034330691.1
NW_023009266.1	Gnomon	CDS	2937247	2937536	.	-	0	Name=XP_034186582.1;ID=cds-XP_034186582.1;Dbxref=GeneID:117607240%2CGenbank:XP_034186582.1;Parent=rna-XM_034330691.1
NW_023009266.1	Gnomon	CDS	2933548	2933794	.	-	0	Name=XP_034186582.1;ID=cds-XP_034186582.1;Dbxref=GeneID:117607240%2CGenbank:XP_034186582.1;Parent=rna-XM_034330691.1
NW_023009266.1	Gnomon	CDS	2931817	2933251	.	-	0	Name=XP_034186582.1;ID=cds-XP_034186582.1;Dbxref=GeneID:117607240%2CGenbank:XP_034186582.1;Parent=rna-XM_034330691.1
NW_023009266.1	Gnomon	CDS	2930413	2931607	.	-	0	Name=XP_034186582.1;ID=cds-XP_034186582.1;Dbxref=GeneID:117607240%2CGenbank:XP_034186582.1;Parent=rna-XM_034330691.1
NW_023009266.1	Gnomon	CDS	2886796	2886907	.	-	0	Name=XP_034186582.1;ID=cds-XP_034186582.1;Dbxref=GeneID:117607240%2CGenbank:XP_034186582.1;Parent=rna-XM_034330691.1
NW_023009266.1	Gnomon	CDS	2880342	2880469	.	-	0	Name=XP_034186582.1;ID=cds-XP_034186582.1;Dbxref=GeneID:117607240%2CGenbank:XP_034186582.1;Parent=rna-XM_034330691.1
NW_023009266.1	Gnomon	CDS	2874297	2874692	.	-	0	Name=XP_034186582.1;ID=cds-XP_034186582.1;Dbxref=GeneID:117607240%2CGenbank:XP_034186582.1;Parent=rna-XM_034330691.1
NW_023009266.1	Gnomon	CDS	2874060	2874162	.	-	0	Name=XP_034186582.1;ID=cds-XP_034186582.1;Dbxref=GeneID:117607240%2CGenbank:XP_034186582.1;Parent=rna-XM_034330691.1
NW_023009266.1	Gnomon	CDS	2873602	2873790	.	-	0	Name=XP_034186582.1;ID=cds-XP_034186582.1;Dbxref=GeneID:117607240%2CGenbank:XP_034186582.1;Parent=rna-XM_034330691.1
NW_023009266.1	Gnomon	CDS	2872023	2872234	.	-	0	Name=XP_034186582.1;ID=cds-XP_034186582.1;Dbxref=GeneID:117607240%2CGenbank:XP_034186582.1;Parent=rna-XM_034330691.1
NW_023009266.1	Gnomon	CDS	2870681	2870781	.	-	0	Name=XP_034186582.1;ID=cds-XP_034186582.1;Dbxref=GeneID:117607240%2CGenbank:XP_034186582.1;Parent=rna-XM_034330691.1
NW_023009266.1	Gnomon	CDS	2869365	2869681	.	-	0	Name=XP_034186582.1;ID=cds-XP_034186582.1;Dbxref=GeneID:117607240%2CGenbank:XP_034186582.1;Parent=rna-XM_034330691.1
NW_023009266.1	Gnomon	CDS	2868910	2869281	.	-	0	Name=XP_034186582.1;ID=cds-XP_034186582.1;Dbxref=GeneID:117607240%2CGenbank:XP_034186582.1;Parent=rna-XM_034330691.1
NW_023009266.1	Gnomon	CDS	2868458	2868820	.	-	0	Name=XP_034186582.1;ID=cds-XP_034186582.1;Dbxref=GeneID:117607240%2CGenbank:XP_034186582.1;Parent=rna-XM_034330691.1
NW_023009266.1	Gnomon	CDS	2868164	2868377	.	-	0	Name=XP_034186582.1;ID=cds-XP_034186582.1;Dbxref=GeneID:117607240%2CGenbank:XP_034186582.1;Parent=rna-XM_034330691.1
NW_023009266.1	Gnomon	CDS	2867833	2868075	.	-	0	Name=XP_034186582.1;ID=cds-XP_034186582.1;Dbxref=GeneID:117607240%2CGenbank:XP_034186582.1;Parent=rna-XM_034330691.1
NW_023009266.1	Gnomon	CDS	2867436	2867575	.	-	0	Name=XP_034186582.1;ID=cds-XP_034186582.1;Dbxref=GeneID:117607240%2CGenbank:XP_034186582.1;Parent=rna-XM_034330691.1
NW_023009266.1	cmsearch	snRNA	2784918	2785024	.	-	.	Name=XR_004582190.1;ID=rna-XR_004582190.1;Dbxref=GeneID:117607541%2CRFAM:RF00026%2CGenbank:XR_004582190.1;Parent=gene-LOC117607541
NW_023009266.1	Gnomon	CDS	1051750	1051893	.	+	0	Name=XP_034186978.1;ID=cds-XP_034186978.1;Dbxref=GeneID:117607417%2CGenbank:XP_034186978.1;Parent=rna-XM_034331087.1
NW_023009266.1	Gnomon	CDS	1052368	1052493	.	+	0	Name=XP_034186978.1;ID=cds-XP_034186978.1;Dbxref=GeneID:117607417%2CGenbank:XP_034186978.1;Parent=rna-XM_034331087.1
NW_023009266.1	Gnomon	CDS	1052562	1052682	.	+	0	Name=XP_034186978.1;ID=cds-XP_034186978.1;Dbxref=GeneID:117607417%2CGenbank:XP_034186978.1;Parent=rna-XM_034331087.1
NW_023009266.1	Gnomon	CDS	1053166	1053427	.	+	0	Name=XP_034186978.1;ID=cds-XP_034186978.1;Dbxref=GeneID:117607417%2CGenbank:XP_034186978.1;Parent=rna-XM_034331087.1
NW_023009266.1	Gnomon	CDS	1053618	1053740	.	+	0	Name=XP_034186978.1;ID=cds-XP_034186978.1;Dbxref=GeneID:117607417%2CGenbank:XP_034186978.1;Parent=rna-XM_034331087.1
NW_023009266.1	Gnomon	CDS	1053817	1053907	.	+	0	Name=XP_034186978.1;ID=cds-XP_034186978.1;Dbxref=GeneID:117607417%2CGenbank:XP_034186978.1;Parent=rna-XM_034331087.1
NW_023009266.1	Gnomon	CDS	1053984	1054120	.	+	0	Name=XP_034186978.1;ID=cds-XP_034186978.1;Dbxref=GeneID:117607417%2CGenbank:XP_034186978.1;Parent=rna-XM_034331087.1
NW_023009266.1	Gnomon	CDS	1054252	1054435	.	+	0	Name=XP_034186978.1;ID=cds-XP_034186978.1;Dbxref=GeneID:117607417%2CGenbank:XP_034186978.1;Parent=rna-XM_034331087.1
NW_023009266.1	Gnomon	CDS	3845900	3846086	.	-	0	Name=XP_034186343.1;ID=cds-XP_034186343.1;Dbxref=GeneID:117607156%2CGenbank:XP_034186343.1;Note=The sequence of the model RefSeq protein was modified relative to this genomic sequence to represent the inferred CDS: inserted 1 base in 1 codon;Parent=rna-XM_034330452.1
NW_023009266.1	Gnomon	CDS	3845804	3845897	.	-	0	Name=XP_034186343.1;ID=cds-XP_034186343.1;Dbxref=GeneID:117607156%2CGenbank:XP_034186343.1;Note=The sequence of the model RefSeq protein was modified relative to this genomic sequence to represent the inferred CDS: inserted 1 base in 1 codon;Parent=rna-XM_034330452.1
NW_023009266.1	Gnomon	CDS	3826862	3826894	.	-	0	Name=XP_034186343.1;ID=cds-XP_034186343.1;Dbxref=GeneID:117607156%2CGenbank:XP_034186343.1;Note=The sequence of the model RefSeq protein was modified relative to this genomic sequence to represent the inferred CDS: inserted 1 base in 1 codon;Parent=rna-XM_034330452.1
NW_023009266.1	Gnomon	CDS	3819611	3819658	.	-	0	Name=XP_034186343.1;ID=cds-XP_034186343.1;Dbxref=GeneID:117607156%2CGenbank:XP_034186343.1;Note=The sequence of the model RefSeq protein was modified relative to this genomic sequence to represent the inferred CDS: inserted 1 base in 1 codon;Parent=rna-XM_034330452.1
NW_023009266.1	Gnomon	CDS	3814070	3814099	.	-	0	Name=XP_034186343.1;ID=cds-XP_034186343.1;Dbxref=GeneID:117607156%2CGenbank:XP_034186343.1;Note=The sequence of the model RefSeq protein was modified relative to this genomic sequence to represent the inferred CDS: inserted 1 base in 1 codon;Parent=rna-XM_034330452.1
NW_023009266.1	Gnomon	CDS	3770187	3770425	.	-	0	Name=XP_034186343.1;ID=cds-XP_034186343.1;Dbxref=GeneID:117607156%2CGenbank:XP_034186343.1;Note=The sequence of the model RefSeq protein was modified relative to this genomic sequence to represent the inferred CDS: inserted 1 base in 1 codon;Parent=rna-XM_034330452.1
NW_023009266.1	Gnomon	CDS	3767080	3767156	.	-	0	Name=XP_034186343.1;ID=cds-XP_034186343.1;Dbxref=GeneID:117607156%2CGenbank:XP_034186343.1;Note=The sequence of the model RefSeq protein was modified relative to this genomic sequence to represent the inferred CDS: inserted 1 base in 1 codon;Parent=rna-XM_034330452.1
NW_023009266.1	Gnomon	CDS	3766798	3766887	.	-	0	Name=XP_034186343.1;ID=cds-XP_034186343.1;Dbxref=GeneID:117607156%2CGenbank:XP_034186343.1;Note=The sequence of the model RefSeq protein was modified relative to this genomic sequence to represent the inferred CDS: inserted 1 base in 1 codon;Parent=rna-XM_034330452.1
NW_023009266.1	Gnomon	CDS	3764174	3764360	.	-	0	Name=XP_034186343.1;ID=cds-XP_034186343.1;Dbxref=GeneID:117607156%2CGenbank:XP_034186343.1;Note=The sequence of the model RefSeq protein was modified relative to this genomic sequence to represent the inferred CDS: inserted 1 base in 1 codon;Parent=rna-XM_034330452.1
NW_023009266.1	Gnomon	CDS	3763973	3764094	.	-	0	Name=XP_034186343.1;ID=cds-XP_034186343.1;Dbxref=GeneID:117607156%2CGenbank:XP_034186343.1;Note=The sequence of the model RefSeq protein was modified relative to this genomic sequence to represent the inferred CDS: inserted 1 base in 1 codon;Parent=rna-XM_034330452.1
NW_023009266.1	Gnomon	CDS	3763646	3763839	.	-	0	Name=XP_034186343.1;ID=cds-XP_034186343.1;Dbxref=GeneID:117607156%2CGenbank:XP_034186343.1;Note=The sequence of the model RefSeq protein was modified relative to this genomic sequence to represent the inferred CDS: inserted 1 base in 1 codon;Parent=rna-XM_034330452.1
NW_023009266.1	Gnomon	CDS	3763437	3763543	.	-	0	Name=XP_034186343.1;ID=cds-XP_034186343.1;Dbxref=GeneID:117607156%2CGenbank:XP_034186343.1;Note=The sequence of the model RefSeq protein was modified relative to this genomic sequence to represent the inferred CDS: inserted 1 base in 1 codon;Parent=rna-XM_034330452.1
NW_023009266.1	Gnomon	CDS	3763206	3763353	.	-	0	Name=XP_034186343.1;ID=cds-XP_034186343.1;Dbxref=GeneID:117607156%2CGenbank:XP_034186343.1;Note=The sequence of the model RefSeq protein was modified relative to this genomic sequence to represent the inferred CDS: inserted 1 base in 1 codon;Parent=rna-XM_034330452.1
NW_023009266.1	Gnomon	CDS	3763008	3763132	.	-	0	Name=XP_034186343.1;ID=cds-XP_034186343.1;Dbxref=GeneID:117607156%2CGenbank:XP_034186343.1;Note=The sequence of the model RefSeq protein was modified relative to this genomic sequence to represent the inferred CDS: inserted 1 base in 1 codon;Parent=rna-XM_034330452.1
NW_023009266.1	Gnomon	CDS	3761642	3762921	.	-	0	Name=XP_034186343.1;ID=cds-XP_034186343.1;Dbxref=GeneID:117607156%2CGenbank:XP_034186343.1;Note=The sequence of the model RefSeq protein was modified relative to this genomic sequence to represent the inferred CDS: inserted 1 base in 1 codon;Parent=rna-XM_034330452.1
NW_023009266.1	Gnomon	mRNA	3664509	3675260	.	+	.	Name=XM_034330494.1;ID=rna-XM_034330494.1;Dbxref=GeneID:117607159%2CGenbank:XM_034330494.1;Parent=gene-LOC117607159
NW_023009266.1	Gnomon	CDS	1128479	1128559	.	-	0	Name=XP_034187077.1;ID=cds-XP_034187077.1;Dbxref=GeneID:117607465%2CGenbank:XP_034187077.1;Parent=rna-XM_034331186.1
NW_023009266.1	Gnomon	CDS	1128043	1128189	.	-	0	Name=XP_034187077.1;ID=cds-XP_034187077.1;Dbxref=GeneID:117607465%2CGenbank:XP_034187077.1;Parent=rna-XM_034331186.1
NW_023009266.1	Gnomon	CDS	1127811	1127962	.	-	0	Name=XP_034187077.1;ID=cds-XP_034187077.1;Dbxref=GeneID:117607465%2CGenbank:XP_034187077.1;Parent=rna-XM_034331186.1
NW_023009266.1	Gnomon	CDS	1127606	1127746	.	-	0	Name=XP_034187077.1;ID=cds-XP_034187077.1;Dbxref=GeneID:117607465%2CGenbank:XP_034187077.1;Parent=rna-XM_034331186.1
NW_023009266.1	Gnomon	CDS	1127392	1127530	.	-	0	Name=XP_034187077.1;ID=cds-XP_034187077.1;Dbxref=GeneID:117607465%2CGenbank:XP_034187077.1;Parent=rna-XM_034331186.1
NW_023009266.1	Gnomon	CDS	1127133	1127326	.	-	0	Name=XP_034187077.1;ID=cds-XP_034187077.1;Dbxref=GeneID:117607465%2CGenbank:XP_034187077.1;Parent=rna-XM_034331186.1
NW_023009266.1	Gnomon	CDS	1126903	1127053	.	-	0	Name=XP_034187077.1;ID=cds-XP_034187077.1;Dbxref=GeneID:117607465%2CGenbank:XP_034187077.1;Parent=rna-XM_034331186.1
NW_023009266.1	Gnomon	CDS	1126701	1126811	.	-	0	Name=XP_034187077.1;ID=cds-XP_034187077.1;Dbxref=GeneID:117607465%2CGenbank:XP_034187077.1;Parent=rna-XM_034331186.1
NW_023009266.1	Gnomon	CDS	1126475	1126645	.	-	0	Name=XP_034187077.1;ID=cds-XP_034187077.1;Dbxref=GeneID:117607465%2CGenbank:XP_034187077.1;Parent=rna-XM_034331186.1
NW_023009266.1	Gnomon	mRNA	2019942	2103142	.	-	.	Name=XM_034330744.1;ID=rna-XM_034330744.1;Dbxref=GeneID:117607256%2CGenbank:XM_034330744.1;Parent=gene-LOC117607256
NW_023009266.1	Gnomon	CDS	3571723	3571883	.	-	0	Name=XP_034186489.1;ID=cds-XP_034186489.1;Dbxref=GeneID:117607203%2CGenbank:XP_034186489.1;Parent=rna-XM_034330598.1
NW_023009266.1	Gnomon	CDS	3571425	3571573	.	-	0	Name=XP_034186489.1;ID=cds-XP_034186489.1;Dbxref=GeneID:117607203%2CGenbank:XP_034186489.1;Parent=rna-XM_034330598.1
NW_023009266.1	Gnomon	CDS	3571075	3571185	.	-	0	Name=XP_034186489.1;ID=cds-XP_034186489.1;Dbxref=GeneID:117607203%2CGenbank:XP_034186489.1;Parent=rna-XM_034330598.1
NW_023009266.1	Gnomon	CDS	3570897	3571004	.	-	0	Name=XP_034186489.1;ID=cds-XP_034186489.1;Dbxref=GeneID:117607203%2CGenbank:XP_034186489.1;Parent=rna-XM_034330598.1
NW_023009266.1	Gnomon	CDS	3570708	3570821	.	-	0	Name=XP_034186489.1;ID=cds-XP_034186489.1;Dbxref=GeneID:117607203%2CGenbank:XP_034186489.1;Parent=rna-XM_034330598.1
NW_023009266.1	Gnomon	CDS	3569780	3570629	.	-	0	Name=XP_034186489.1;ID=cds-XP_034186489.1;Dbxref=GeneID:117607203%2CGenbank:XP_034186489.1;Parent=rna-XM_034330598.1
NW_023009266.1	Gnomon	CDS	3569282	3569714	.	-	0	Name=XP_034186489.1;ID=cds-XP_034186489.1;Dbxref=GeneID:117607203%2CGenbank:XP_034186489.1;Parent=rna-XM_034330598.1
NW_023009266.1	Gnomon	CDS	3568888	3569210	.	-	0	Name=XP_034186489.1;ID=cds-XP_034186489.1;Dbxref=GeneID:117607203%2CGenbank:XP_034186489.1;Parent=rna-XM_034330598.1
NW_023009266.1	Gnomon	CDS	3568608	3568818	.	-	0	Name=XP_034186489.1;ID=cds-XP_034186489.1;Dbxref=GeneID:117607203%2CGenbank:XP_034186489.1;Parent=rna-XM_034330598.1
NW_023009266.1	Gnomon	CDS	3568387	3568538	.	-	0	Name=XP_034186489.1;ID=cds-XP_034186489.1;Dbxref=GeneID:117607203%2CGenbank:XP_034186489.1;Parent=rna-XM_034330598.1
NW_023009266.1	Gnomon	CDS	3568169	3568305	.	-	0	Name=XP_034186489.1;ID=cds-XP_034186489.1;Dbxref=GeneID:117607203%2CGenbank:XP_034186489.1;Parent=rna-XM_034330598.1
NW_023009266.1	Gnomon	CDS	3567862	3568107	.	-	0	Name=XP_034186489.1;ID=cds-XP_034186489.1;Dbxref=GeneID:117607203%2CGenbank:XP_034186489.1;Parent=rna-XM_034330598.1
NW_023009266.1	Gnomon	CDS	3567515	3567715	.	-	0	Name=XP_034186489.1;ID=cds-XP_034186489.1;Dbxref=GeneID:117607203%2CGenbank:XP_034186489.1;Parent=rna-XM_034330598.1
NW_023009266.1	Gnomon	CDS	3567188	3567416	.	-	0	Name=XP_034186489.1;ID=cds-XP_034186489.1;Dbxref=GeneID:117607203%2CGenbank:XP_034186489.1;Parent=rna-XM_034330598.1
NW_023009266.1	Gnomon	CDS	3567023	3567119	.	-	0	Name=XP_034186489.1;ID=cds-XP_034186489.1;Dbxref=GeneID:117607203%2CGenbank:XP_034186489.1;Parent=rna-XM_034330598.1
NW_023009266.1	Gnomon	exon	3558433	3559565	.	-	.	ID=exon-XM_034330600.1-17;Dbxref=GeneID:117607204%2CGenbank:XM_034330600.1;Parent=rna-XM_034330600.1
NW_023009266.1	Gnomon	exon	3561123	3561354	.	-	.	ID=exon-XM_034330600.1-11;Dbxref=GeneID:117607204%2CGenbank:XM_034330600.1;Parent=rna-XM_034330600.1
NW_023009266.1	Gnomon	exon	3560649	3561045	.	-	.	ID=exon-XM_034330600.1-12;Dbxref=GeneID:117607204%2CGenbank:XM_034330600.1;Parent=rna-XM_034330600.1
NW_023009266.1	Gnomon	exon	3561414	3561639	.	-	.	ID=exon-XM_034330600.1-10;Dbxref=GeneID:117607204%2CGenbank:XM_034330600.1;Parent=rna-XM_034330600.1
NW_023009266.1	Gnomon	exon	3559852	3559946	.	-	.	ID=exon-XM_034330600.1-15;Dbxref=GeneID:117607204%2CGenbank:XM_034330600.1;Parent=rna-XM_034330600.1
NW_023009266.1	Gnomon	exon	3559646	3559775	.	-	.	ID=exon-XM_034330600.1-16;Dbxref=GeneID:117607204%2CGenbank:XM_034330600.1;Parent=rna-XM_034330600.1
NW_023009266.1	Gnomon	exon	3560334	3560563	.	-	.	ID=exon-XM_034330600.1-13;Dbxref=GeneID:117607204%2CGenbank:XM_034330600.1;Parent=rna-XM_034330600.1
NW_023009266.1	Gnomon	exon	3560027	3560253	.	-	.	ID=exon-XM_034330600.1-14;Dbxref=GeneID:117607204%2CGenbank:XM_034330600.1;Parent=rna-XM_034330600.1
NW_023009266.1	Gnomon	mRNA	2530449	2534011	.	+	.	Name=XM_034330504.1;ID=rna-XM_034330504.1;Dbxref=GeneID:117607167%2CGenbank:XM_034330504.1;Parent=gene-LOC117607167
NW_023009266.1	Gnomon	exon	2162896	2163047	.	-	.	ID=exon-XM_034330725.1-13;Dbxref=GeneID:117607255%2CGenbank:XM_034330725.1;Parent=rna-XM_034330725.1
NW_023009266.1	Gnomon	exon	2162713	2162835	.	-	.	ID=exon-XM_034330725.1-14;Dbxref=GeneID:117607255%2CGenbank:XM_034330725.1;Parent=rna-XM_034330725.1
NW_023009266.1	Gnomon	exon	2162488	2162626	.	-	.	ID=exon-XM_034330725.1-15;Dbxref=GeneID:117607255%2CGenbank:XM_034330725.1;Parent=rna-XM_034330725.1
NW_023009266.1	Gnomon	exon	2162112	2162426	.	-	.	ID=exon-XM_034330725.1-16;Dbxref=GeneID:117607255%2CGenbank:XM_034330725.1;Parent=rna-XM_034330725.1
NW_023009266.1	Gnomon	exon	2161666	2162037	.	-	.	ID=exon-XM_034330725.1-17;Dbxref=GeneID:117607255%2CGenbank:XM_034330725.1;Parent=rna-XM_034330725.1
NW_023009266.1	Gnomon	exon	2161430	2161587	.	-	.	ID=exon-XM_034330725.1-18;Dbxref=GeneID:117607255%2CGenbank:XM_034330725.1;Parent=rna-XM_034330725.1
NW_023009266.1	Gnomon	exon	2161159	2161360	.	-	.	ID=exon-XM_034330725.1-19;Dbxref=GeneID:117607255%2CGenbank:XM_034330725.1;Parent=rna-XM_034330725.1
NW_023009266.1	Gnomon	exon	2160796	2161080	.	-	.	ID=exon-XM_034330725.1-20;Dbxref=GeneID:117607255%2CGenbank:XM_034330725.1;Parent=rna-XM_034330725.1
NW_023009266.1	Gnomon	exon	2160576	2160710	.	-	.	ID=exon-XM_034330725.1-21;Dbxref=GeneID:117607255%2CGenbank:XM_034330725.1;Parent=rna-XM_034330725.1
NW_023009266.1	Gnomon	exon	2160300	2160395	.	-	.	ID=exon-XM_034330725.1-22;Dbxref=GeneID:117607255%2CGenbank:XM_034330725.1;Parent=rna-XM_034330725.1
NW_023009266.1	Gnomon	exon	2160172	2160180	.	-	.	ID=exon-XM_034330725.1-23;Dbxref=GeneID:117607255%2CGenbank:XM_034330725.1;Parent=rna-XM_034330725.1
NW_023009266.1	Gnomon	exon	2163842	2164000	.	-	.	ID=exon-XM_034330725.1-10;Dbxref=GeneID:117607255%2CGenbank:XM_034330725.1;Parent=rna-XM_034330725.1
NW_023009266.1	Gnomon	exon	2163418	2163778	.	-	.	ID=exon-XM_034330725.1-11;Dbxref=GeneID:117607255%2CGenbank:XM_034330725.1;Parent=rna-XM_034330725.1
NW_023009266.1	Gnomon	exon	2163118	2163331	.	-	.	ID=exon-XM_034330725.1-12;Dbxref=GeneID:117607255%2CGenbank:XM_034330725.1;Parent=rna-XM_034330725.1
NW_023009266.1	Gnomon	mRNA	2815241	2819789	.	+	.	Name=XM_034331334.1;ID=rna-XM_034331334.1;Dbxref=GeneID:117607534%2CGenbank:XM_034331334.1;Parent=gene-LOC117607534
NW_023009266.1	Gnomon	exon	763472	764326	.	-	.	ID=exon-XM_034331200.1-9;Dbxref=GeneID:117607475%2CGenbank:XM_034331200.1;Parent=rna-XM_034331200.1
NW_023009266.1	Gnomon	exon	765401	765679	.	-	.	ID=exon-XM_034331200.1-7;Dbxref=GeneID:117607475%2CGenbank:XM_034331200.1;Parent=rna-XM_034331200.1
NW_023009266.1	Gnomon	exon	764663	764828	.	-	.	ID=exon-XM_034331200.1-8;Dbxref=GeneID:117607475%2CGenbank:XM_034331200.1;Parent=rna-XM_034331200.1
NW_023009266.1	Gnomon	exon	903587	904075	.	-	.	ID=exon-XM_034331200.1-1;Dbxref=GeneID:117607475%2CGenbank:XM_034331200.1;Parent=rna-XM_034331200.1
NW_023009266.1	Gnomon	exon	818622	818727	.	-	.	ID=exon-XM_034331200.1-2;Dbxref=GeneID:117607475%2CGenbank:XM_034331200.1;Parent=rna-XM_034331200.1
NW_023009266.1	Gnomon	exon	768213	768395	.	-	.	ID=exon-XM_034331200.1-5;Dbxref=GeneID:117607475%2CGenbank:XM_034331200.1;Parent=rna-XM_034331200.1
NW_023009266.1	Gnomon	exon	766419	766657	.	-	.	ID=exon-XM_034331200.1-6;Dbxref=GeneID:117607475%2CGenbank:XM_034331200.1;Parent=rna-XM_034331200.1
NW_023009266.1	Gnomon	exon	817707	817799	.	-	.	ID=exon-XM_034331200.1-3;Dbxref=GeneID:117607475%2CGenbank:XM_034331200.1;Parent=rna-XM_034331200.1
NW_023009266.1	Gnomon	exon	776090	776398	.	-	.	ID=exon-XM_034331200.1-4;Dbxref=GeneID:117607475%2CGenbank:XM_034331200.1;Parent=rna-XM_034331200.1
NW_023009266.1	Gnomon	mRNA	2242392	2250092	.	-	.	Name=XM_034331082.1;ID=rna-XM_034331082.1;Dbxref=GeneID:117607413%2CGenbank:XM_034331082.1;Parent=gene-LOC117607413
NW_023009266.1	Gnomon	mRNA	2555728	2571185	.	+	.	Name=XM_034331238.1;ID=rna-XM_034331238.1;Dbxref=GeneID:117607485%2CGenbank:XM_034331238.1;Parent=gene-LOC117607485
NW_023009266.1	Gnomon	mRNA	1943095	1956060	.	+	.	Name=XM_034330983.1;ID=rna-XM_034330983.1;Dbxref=GeneID:117607364%2CGenbank:XM_034330983.1;Parent=gene-LOC117607364
NW_023009266.1	cmsearch	exon	2784918	2785024	.	-	.	ID=exon-XR_004582190.1-1;Dbxref=GeneID:117607541%2CRFAM:RF00026%2CGenbank:XR_004582190.1;Parent=rna-XR_004582190.1
NW_023009266.1	Gnomon	CDS	1808818	1808832	.	-	0	Name=XP_034186737.1;ID=cds-XP_034186737.1;Dbxref=GeneID:117607302%2CGenbank:XP_034186737.1;Parent=rna-XM_034330846.1
NW_023009266.1	Gnomon	CDS	1808549	1808716	.	-	0	Name=XP_034186737.1;ID=cds-XP_034186737.1;Dbxref=GeneID:117607302%2CGenbank:XP_034186737.1;Parent=rna-XM_034330846.1
NW_023009266.1	Gnomon	CDS	1808327	1808470	.	-	0	Name=XP_034186737.1;ID=cds-XP_034186737.1;Dbxref=GeneID:117607302%2CGenbank:XP_034186737.1;Parent=rna-XM_034330846.1
NW_023009266.1	Gnomon	exon	1622632	1622824	.	+	.	ID=exon-XM_034331125.1-1;Dbxref=GeneID:117607434%2CGenbank:XM_034331125.1;Parent=rna-XM_034331125.1
NW_023009266.1	Gnomon	exon	1623247	1623455	.	+	.	ID=exon-XM_034331125.1-2;Dbxref=GeneID:117607434%2CGenbank:XM_034331125.1;Parent=rna-XM_034331125.1
NW_023009266.1	Gnomon	exon	1623585	1623952	.	+	.	ID=exon-XM_034331125.1-3;Dbxref=GeneID:117607434%2CGenbank:XM_034331125.1;Parent=rna-XM_034331125.1
NW_023009266.1	Gnomon	exon	1624070	1624934	.	+	.	ID=exon-XM_034331125.1-4;Dbxref=GeneID:117607434%2CGenbank:XM_034331125.1;Parent=rna-XM_034331125.1
NW_023009266.1	Gnomon	CDS	2513078	2513116	.	-	0	Name=XP_034186342.1;ID=cds-XP_034186342.1;Dbxref=GeneID:117607155%2CGenbank:XP_034186342.1;Parent=rna-XM_034330451.1
NW_023009266.1	Gnomon	CDS	2512900	2513013	.	-	0	Name=XP_034186342.1;ID=cds-XP_034186342.1;Dbxref=GeneID:117607155%2CGenbank:XP_034186342.1;Parent=rna-XM_034330451.1
NW_023009266.1	Gnomon	CDS	2512620	2512796	.	-	0	Name=XP_034186342.1;ID=cds-XP_034186342.1;Dbxref=GeneID:117607155%2CGenbank:XP_034186342.1;Parent=rna-XM_034330451.1
NW_023009266.1	Gnomon	exon	2182823	2182950	.	+	.	ID=exon-XM_034330776.1-10;Dbxref=GeneID:117607263%2CGenbank:XM_034330776.1;Parent=rna-XM_034330776.1
NW_023009266.1	Gnomon	CDS	3364462	3368538	.	-	0	Name=XP_034186581.1;ID=cds-XP_034186581.1;Dbxref=GeneID:117607239%2CGenbank:XP_034186581.1;Parent=rna-XM_034330690.1
NW_023009266.1	Gnomon	CDS	3363955	3364269	.	-	0	Name=XP_034186581.1;ID=cds-XP_034186581.1;Dbxref=GeneID:117607239%2CGenbank:XP_034186581.1;Parent=rna-XM_034330690.1
NW_023009266.1	Gnomon	CDS	3363788	3363857	.	-	0	Name=XP_034186581.1;ID=cds-XP_034186581.1;Dbxref=GeneID:117607239%2CGenbank:XP_034186581.1;Parent=rna-XM_034330690.1
NW_023009266.1	Gnomon	CDS	3363281	3363696	.	-	0	Name=XP_034186581.1;ID=cds-XP_034186581.1;Dbxref=GeneID:117607239%2CGenbank:XP_034186581.1;Parent=rna-XM_034330690.1
NW_023009266.1	Gnomon	CDS	3361256	3363202	.	-	0	Name=XP_034186581.1;ID=cds-XP_034186581.1;Dbxref=GeneID:117607239%2CGenbank:XP_034186581.1;Parent=rna-XM_034330690.1
NW_023009266.1	Gnomon	CDS	3361058	3361180	.	-	0	Name=XP_034186581.1;ID=cds-XP_034186581.1;Dbxref=GeneID:117607239%2CGenbank:XP_034186581.1;Parent=rna-XM_034330690.1
NW_023009266.1	Gnomon	CDS	3360801	3360967	.	-	0	Name=XP_034186581.1;ID=cds-XP_034186581.1;Dbxref=GeneID:117607239%2CGenbank:XP_034186581.1;Parent=rna-XM_034330690.1
NW_023009266.1	Gnomon	CDS	3360503	3360717	.	-	0	Name=XP_034186581.1;ID=cds-XP_034186581.1;Dbxref=GeneID:117607239%2CGenbank:XP_034186581.1;Parent=rna-XM_034330690.1
NW_023009266.1	Gnomon	CDS	3360006	3360427	.	-	0	Name=XP_034186581.1;ID=cds-XP_034186581.1;Dbxref=GeneID:117607239%2CGenbank:XP_034186581.1;Parent=rna-XM_034330690.1
NW_023009266.1	Gnomon	CDS	1048948	1049091	.	+	0	Name=XP_034187076.1;ID=cds-XP_034187076.1;Dbxref=GeneID:117607464%2CGenbank:XP_034187076.1;Parent=rna-XM_034331185.1
NW_023009266.1	Gnomon	CDS	1049181	1050106	.	+	0	Name=XP_034187076.1;ID=cds-XP_034187076.1;Dbxref=GeneID:117607464%2CGenbank:XP_034187076.1;Parent=rna-XM_034331185.1
NW_023009266.1	Gnomon	CDS	1050183	1050411	.	+	0	Name=XP_034187076.1;ID=cds-XP_034187076.1;Dbxref=GeneID:117607464%2CGenbank:XP_034187076.1;Parent=rna-XM_034331185.1
NW_023009266.1	Gnomon	mRNA	3645944	3648535	.	-	.	Name=XM_034330649.1;ID=rna-XM_034330649.1;Dbxref=GeneID:117607220%2CGenbank:XM_034330649.1;Parent=gene-LOC117607220
NW_023009266.1	Gnomon	CDS	2335776	2336015	.	+	0	Name=XP_034186831.1;ID=cds-XP_034186831.1;Dbxref=GeneID:117607342%2CGenbank:XP_034186831.1;Parent=rna-XM_034330940.1
NW_023009266.1	Gnomon	CDS	2336317	2336643	.	+	0	Name=XP_034186831.1;ID=cds-XP_034186831.1;Dbxref=GeneID:117607342%2CGenbank:XP_034186831.1;Parent=rna-XM_034330940.1
NW_023009266.1	Gnomon	CDS	2337066	2337731	.	+	0	Name=XP_034186831.1;ID=cds-XP_034186831.1;Dbxref=GeneID:117607342%2CGenbank:XP_034186831.1;Parent=rna-XM_034330940.1
NW_023009266.1	Gnomon	CDS	2337790	2338002	.	+	0	Name=XP_034186831.1;ID=cds-XP_034186831.1;Dbxref=GeneID:117607342%2CGenbank:XP_034186831.1;Parent=rna-XM_034330940.1
NW_023009266.1	Gnomon	mRNA	2529348	2534011	.	+	.	Name=XM_034330503.1;ID=rna-XM_034330503.1;Dbxref=GeneID:117607167%2CGenbank:XM_034330503.1;Parent=gene-LOC117607167
NW_023009266.1	Gnomon	mRNA	2153818	2167571	.	-	.	Name=XM_034330743.1;ID=rna-XM_034330743.1;Dbxref=GeneID:117607255%2CGenbank:XM_034330743.1;Parent=gene-LOC117607255
NW_023009266.1	Gnomon	mRNA	3664509	3675260	.	+	.	Name=XM_034330493.1;ID=rna-XM_034330493.1;Dbxref=GeneID:117607159%2CGenbank:XM_034330493.1;Parent=gene-LOC117607159
NW_023009266.1	Gnomon	exon	3711016	3711140	.	-	.	ID=exon-XM_034331275.1-21;Dbxref=GeneID:117607508%2CGenbank:XM_034331275.1;Parent=rna-XM_034331275.1
NW_023009266.1	Gnomon	exon	3708461	3710694	.	-	.	ID=exon-XM_034331275.1-22;Dbxref=GeneID:117607508%2CGenbank:XM_034331275.1;Parent=rna-XM_034331275.1
NW_023009266.1	Gnomon	exon	3711349	3711444	.	-	.	ID=exon-XM_034331275.1-20;Dbxref=GeneID:117607508%2CGenbank:XM_034331275.1;Parent=rna-XM_034331275.1
NW_023009266.1	Gnomon	exon	3713819	3713927	.	-	.	ID=exon-XM_034331275.1-18;Dbxref=GeneID:117607508%2CGenbank:XM_034331275.1;Parent=rna-XM_034331275.1
NW_023009266.1	Gnomon	exon	3711765	3711848	.	-	.	ID=exon-XM_034331275.1-19;Dbxref=GeneID:117607508%2CGenbank:XM_034331275.1;Parent=rna-XM_034331275.1
NW_023009266.1	Gnomon	exon	763472	764326	.	-	.	ID=exon-XM_034331205.1-11;Dbxref=GeneID:117607475%2CGenbank:XM_034331205.1;Parent=rna-XM_034331205.1
NW_023009266.1	Gnomon	exon	3714469	3714594	.	-	.	ID=exon-XM_034331275.1-16;Dbxref=GeneID:117607508%2CGenbank:XM_034331275.1;Parent=rna-XM_034331275.1
NW_023009266.1	Gnomon	exon	760304	763184	.	-	.	ID=exon-XM_034331205.1-12;Dbxref=GeneID:117607475%2CGenbank:XM_034331205.1;Parent=rna-XM_034331205.1
NW_023009266.1	Gnomon	exon	3714121	3714330	.	-	.	ID=exon-XM_034331275.1-17;Dbxref=GeneID:117607508%2CGenbank:XM_034331275.1;Parent=rna-XM_034331275.1
NW_023009266.1	Gnomon	exon	3714916	3715032	.	-	.	ID=exon-XM_034331275.1-14;Dbxref=GeneID:117607508%2CGenbank:XM_034331275.1;Parent=rna-XM_034331275.1
NW_023009266.1	Gnomon	exon	764663	764828	.	-	.	ID=exon-XM_034331205.1-10;Dbxref=GeneID:117607475%2CGenbank:XM_034331205.1;Parent=rna-XM_034331205.1
NW_023009266.1	Gnomon	exon	3714728	3714847	.	-	.	ID=exon-XM_034331275.1-15;Dbxref=GeneID:117607508%2CGenbank:XM_034331275.1;Parent=rna-XM_034331275.1
NW_023009266.1	Gnomon	exon	3731253	3731442	.	-	.	ID=exon-XM_034331275.1-12;Dbxref=GeneID:117607508%2CGenbank:XM_034331275.1;Parent=rna-XM_034331275.1
NW_023009266.1	Gnomon	exon	3716841	3717315	.	-	.	ID=exon-XM_034331275.1-13;Dbxref=GeneID:117607508%2CGenbank:XM_034331275.1;Parent=rna-XM_034331275.1
NW_023009266.1	Gnomon	exon	3732313	3732556	.	-	.	ID=exon-XM_034331275.1-10;Dbxref=GeneID:117607508%2CGenbank:XM_034331275.1;Parent=rna-XM_034331275.1
NW_023009266.1	Gnomon	exon	3731835	3732088	.	-	.	ID=exon-XM_034331275.1-11;Dbxref=GeneID:117607508%2CGenbank:XM_034331275.1;Parent=rna-XM_034331275.1
NW_023009266.1	Gnomon	exon	280955	281156	.	-	.	ID=exon-XM_034331167.1-10;Dbxref=GeneID:117607454%2CGenbank:XM_034331167.1;Parent=rna-XM_034331167.1
NW_023009266.1	Gnomon	exon	280660	280758	.	-	.	ID=exon-XM_034331167.1-11;Dbxref=GeneID:117607454%2CGenbank:XM_034331167.1;Parent=rna-XM_034331167.1
NW_023009266.1	Gnomon	exon	279864	280003	.	-	.	ID=exon-XM_034331167.1-12;Dbxref=GeneID:117607454%2CGenbank:XM_034331167.1;Parent=rna-XM_034331167.1
NW_023009266.1	Gnomon	exon	279457	279529	.	-	.	ID=exon-XM_034331167.1-13;Dbxref=GeneID:117607454%2CGenbank:XM_034331167.1;Parent=rna-XM_034331167.1
NW_023009266.1	Gnomon	exon	278962	278997	.	-	.	ID=exon-XM_034331167.1-14;Dbxref=GeneID:117607454%2CGenbank:XM_034331167.1;Parent=rna-XM_034331167.1
NW_023009266.1	Gnomon	exon	277584	277728	.	-	.	ID=exon-XM_034331167.1-15;Dbxref=GeneID:117607454%2CGenbank:XM_034331167.1;Parent=rna-XM_034331167.1
NW_023009266.1	Gnomon	exon	277304	277409	.	-	.	ID=exon-XM_034331167.1-16;Dbxref=GeneID:117607454%2CGenbank:XM_034331167.1;Parent=rna-XM_034331167.1
NW_023009266.1	Gnomon	exon	276001	276033	.	-	.	ID=exon-XM_034331167.1-17;Dbxref=GeneID:117607454%2CGenbank:XM_034331167.1;Parent=rna-XM_034331167.1
NW_023009266.1	Gnomon	exon	274619	274729	.	-	.	ID=exon-XM_034331167.1-18;Dbxref=GeneID:117607454%2CGenbank:XM_034331167.1;Parent=rna-XM_034331167.1
NW_023009266.1	Gnomon	exon	271585	271631	.	-	.	ID=exon-XM_034331167.1-19;Dbxref=GeneID:117607454%2CGenbank:XM_034331167.1;Parent=rna-XM_034331167.1
NW_023009266.1	Gnomon	mRNA	2815241	2819220	.	+	.	Name=XM_034331335.1;ID=rna-XM_034331335.1;Dbxref=GeneID:117607534%2CGenbank:XM_034331335.1;Parent=gene-LOC117607534
NW_023009266.1	Gnomon	mRNA	1662855	1663961	.	+	.	Name=XM_034330889.1;ID=rna-XM_034330889.1;Dbxref=GeneID:117607320%2CGenbank:XM_034330889.1;Parent=gene-LOC117607320
NW_023009266.1	Gnomon	exon	3752713	3753168	.	+	.	ID=exon-XM_034330843.1-1;Dbxref=GeneID:117607299%2CGenbank:XM_034330843.1;Parent=rna-XM_034330843.1
NW_023009266.1	Gnomon	exon	3753245	3755774	.	+	.	ID=exon-XM_034330843.1-2;Dbxref=GeneID:117607299%2CGenbank:XM_034330843.1;Parent=rna-XM_034330843.1
NW_023009266.1	Gnomon	exon	1904371	1904914	.	+	.	ID=exon-XM_034331001.1-1;Dbxref=GeneID:117607372%2CGenbank:XM_034331001.1;Parent=rna-XM_034331001.1
NW_023009266.1	Gnomon	exon	1905431	1906128	.	+	.	ID=exon-XM_034331001.1-2;Dbxref=GeneID:117607372%2CGenbank:XM_034331001.1;Parent=rna-XM_034331001.1
NW_023009266.1	Gnomon	exon	2305036	2305858	.	+	.	ID=exon-XM_034330932.1-8;Dbxref=GeneID:117607340%2CGenbank:XM_034330932.1;Parent=rna-XM_034330932.1
NW_023009266.1	Gnomon	exon	2298755	2298862	.	+	.	ID=exon-XM_034330932.1-1;Dbxref=GeneID:117607340%2CGenbank:XM_034330932.1;Parent=rna-XM_034330932.1
NW_023009266.1	Gnomon	exon	1393905	1394109	.	-	.	ID=exon-XM_034330819.1-8;Dbxref=GeneID:117607282%2CGenbank:XM_034330819.1;Parent=rna-XM_034330819.1
NW_023009266.1	Gnomon	exon	2301653	2301781	.	+	.	ID=exon-XM_034330932.1-2;Dbxref=GeneID:117607340%2CGenbank:XM_034330932.1;Parent=rna-XM_034330932.1
NW_023009266.1	Gnomon	exon	1393661	1393843	.	-	.	ID=exon-XM_034330819.1-9;Dbxref=GeneID:117607282%2CGenbank:XM_034330819.1;Parent=rna-XM_034330819.1
NW_023009266.1	Gnomon	exon	2302139	2302247	.	+	.	ID=exon-XM_034330932.1-3;Dbxref=GeneID:117607340%2CGenbank:XM_034330932.1;Parent=rna-XM_034330932.1
NW_023009266.1	Gnomon	exon	2303260	2303725	.	+	.	ID=exon-XM_034330932.1-4;Dbxref=GeneID:117607340%2CGenbank:XM_034330932.1;Parent=rna-XM_034330932.1
NW_023009266.1	Gnomon	exon	2303841	2304126	.	+	.	ID=exon-XM_034330932.1-5;Dbxref=GeneID:117607340%2CGenbank:XM_034330932.1;Parent=rna-XM_034330932.1
NW_023009266.1	Gnomon	exon	2304283	2304607	.	+	.	ID=exon-XM_034330932.1-6;Dbxref=GeneID:117607340%2CGenbank:XM_034330932.1;Parent=rna-XM_034330932.1
NW_023009266.1	Gnomon	exon	2304693	2304960	.	+	.	ID=exon-XM_034330932.1-7;Dbxref=GeneID:117607340%2CGenbank:XM_034330932.1;Parent=rna-XM_034330932.1
NW_023009266.1	Gnomon	exon	271231	271400	.	-	.	ID=exon-XM_034331167.1-20;Dbxref=GeneID:117607454%2CGenbank:XM_034331167.1;Parent=rna-XM_034331167.1
NW_023009266.1	Gnomon	exon	264440	264499	.	-	.	ID=exon-XM_034331167.1-21;Dbxref=GeneID:117607454%2CGenbank:XM_034331167.1;Parent=rna-XM_034331167.1
NW_023009266.1	Gnomon	exon	250567	250771	.	-	.	ID=exon-XM_034331167.1-22;Dbxref=GeneID:117607454%2CGenbank:XM_034331167.1;Parent=rna-XM_034331167.1
NW_023009266.1	Gnomon	exon	249335	249593	.	-	.	ID=exon-XM_034331167.1-23;Dbxref=GeneID:117607454%2CGenbank:XM_034331167.1;Parent=rna-XM_034331167.1
NW_023009266.1	Gnomon	exon	249071	249182	.	-	.	ID=exon-XM_034331167.1-24;Dbxref=GeneID:117607454%2CGenbank:XM_034331167.1;Parent=rna-XM_034331167.1
NW_023009266.1	Gnomon	exon	248870	248992	.	-	.	ID=exon-XM_034331167.1-25;Dbxref=GeneID:117607454%2CGenbank:XM_034331167.1;Parent=rna-XM_034331167.1
NW_023009266.1	Gnomon	exon	248493	248647	.	-	.	ID=exon-XM_034331167.1-26;Dbxref=GeneID:117607454%2CGenbank:XM_034331167.1;Parent=rna-XM_034331167.1
NW_023009266.1	Gnomon	exon	248344	248423	.	-	.	ID=exon-XM_034331167.1-27;Dbxref=GeneID:117607454%2CGenbank:XM_034331167.1;Parent=rna-XM_034331167.1
NW_023009266.1	Gnomon	exon	245707	247999	.	-	.	ID=exon-XM_034331167.1-28;Dbxref=GeneID:117607454%2CGenbank:XM_034331167.1;Parent=rna-XM_034331167.1
NW_023009266.1	Gnomon	exon	1413096	1413179	.	-	.	ID=exon-XM_034330819.1-2;Dbxref=GeneID:117607282%2CGenbank:XM_034330819.1;Parent=rna-XM_034330819.1
NW_023009266.1	Gnomon	exon	1412819	1413012	.	-	.	ID=exon-XM_034330819.1-3;Dbxref=GeneID:117607282%2CGenbank:XM_034330819.1;Parent=rna-XM_034330819.1
NW_023009266.1	Gnomon	exon	1418079	1418550	.	-	.	ID=exon-XM_034330819.1-1;Dbxref=GeneID:117607282%2CGenbank:XM_034330819.1;Parent=rna-XM_034330819.1
NW_023009266.1	Gnomon	exon	1394547	1395005	.	-	.	ID=exon-XM_034330819.1-6;Dbxref=GeneID:117607282%2CGenbank:XM_034330819.1;Parent=rna-XM_034330819.1
NW_023009266.1	Gnomon	exon	1394172	1394471	.	-	.	ID=exon-XM_034330819.1-7;Dbxref=GeneID:117607282%2CGenbank:XM_034330819.1;Parent=rna-XM_034330819.1
NW_023009266.1	Gnomon	exon	1412333	1412481	.	-	.	ID=exon-XM_034330819.1-4;Dbxref=GeneID:117607282%2CGenbank:XM_034330819.1;Parent=rna-XM_034330819.1
NW_023009266.1	Gnomon	exon	1395545	1395629	.	-	.	ID=exon-XM_034330819.1-5;Dbxref=GeneID:117607282%2CGenbank:XM_034330819.1;Parent=rna-XM_034330819.1
NW_023009266.1	Gnomon	mRNA	3958131	3978957	.	+	.	Name=XM_034330840.1;ID=rna-XM_034330840.1;Dbxref=GeneID:117607296%2CGenbank:XM_034330840.1;Parent=gene-LOC117607296
NW_023009266.1	Gnomon	mRNA	2815241	2819220	.	+	.	Name=XM_034331331.1;ID=rna-XM_034331331.1;Dbxref=GeneID:117607534%2CGenbank:XM_034331331.1;Parent=gene-LOC117607534
NW_023009266.1	Gnomon	exon	2026259	2026795	.	-	.	ID=exon-XM_034330745.1-8;Dbxref=GeneID:117607256%2CGenbank:XM_034330745.1;Parent=rna-XM_034330745.1
NW_023009266.1	Gnomon	exon	2025347	2026121	.	-	.	ID=exon-XM_034330745.1-9;Dbxref=GeneID:117607256%2CGenbank:XM_034330745.1;Parent=rna-XM_034330745.1
NW_023009266.1	Gnomon	exon	2135243	2135321	.	-	.	ID=exon-XM_034330745.1-2;Dbxref=GeneID:117607256%2CGenbank:XM_034330745.1;Parent=rna-XM_034330745.1
NW_023009266.1	Gnomon	exon	2133952	2134159	.	-	.	ID=exon-XM_034330745.1-3;Dbxref=GeneID:117607256%2CGenbank:XM_034330745.1;Parent=rna-XM_034330745.1
NW_023009266.1	Gnomon	exon	2135380	2135429	.	-	.	ID=exon-XM_034330745.1-1;Dbxref=GeneID:117607256%2CGenbank:XM_034330745.1;Parent=rna-XM_034330745.1
NW_023009266.1	Gnomon	exon	2049566	2049629	.	-	.	ID=exon-XM_034330745.1-6;Dbxref=GeneID:117607256%2CGenbank:XM_034330745.1;Parent=rna-XM_034330745.1
NW_023009266.1	Gnomon	exon	2026874	2027613	.	-	.	ID=exon-XM_034330745.1-7;Dbxref=GeneID:117607256%2CGenbank:XM_034330745.1;Parent=rna-XM_034330745.1
NW_023009266.1	Gnomon	exon	2103284	2103468	.	-	.	ID=exon-XM_034330745.1-4;Dbxref=GeneID:117607256%2CGenbank:XM_034330745.1;Parent=rna-XM_034330745.1
NW_023009266.1	Gnomon	exon	2077216	2077260	.	-	.	ID=exon-XM_034330745.1-5;Dbxref=GeneID:117607256%2CGenbank:XM_034330745.1;Parent=rna-XM_034330745.1
NW_023009266.1	Gnomon	mRNA	2255618	2256376	.	+	.	Name=XM_034331085.1;ID=rna-XM_034331085.1;Dbxref=GeneID:117607416%2CGenbank:XM_034331085.1;Parent=gene-LOC117607416
NW_023009266.1	Gnomon	exon	751682	751699	.	-	.	ID=exon-XM_034331312.1-3;Dbxref=GeneID:117607527%2CGenbank:XM_034331312.1;Parent=rna-XM_034331312.1
NW_023009266.1	Gnomon	exon	751157	751304	.	-	.	ID=exon-XM_034331312.1-4;Dbxref=GeneID:117607527%2CGenbank:XM_034331312.1;Parent=rna-XM_034331312.1
NW_023009266.1	Gnomon	exon	753060	753187	.	-	.	ID=exon-XM_034331312.1-1;Dbxref=GeneID:117607527%2CGenbank:XM_034331312.1;Parent=rna-XM_034331312.1
NW_023009266.1	Gnomon	exon	752304	752544	.	-	.	ID=exon-XM_034331312.1-2;Dbxref=GeneID:117607527%2CGenbank:XM_034331312.1;Parent=rna-XM_034331312.1
NW_023009266.1	Gnomon	exon	748695	749783	.	-	.	ID=exon-XM_034331312.1-7;Dbxref=GeneID:117607527%2CGenbank:XM_034331312.1;Parent=rna-XM_034331312.1
NW_023009266.1	Gnomon	exon	746678	748616	.	-	.	ID=exon-XM_034331312.1-8;Dbxref=GeneID:117607527%2CGenbank:XM_034331312.1;Parent=rna-XM_034331312.1
NW_023009266.1	Gnomon	exon	750671	751019	.	-	.	ID=exon-XM_034331312.1-5;Dbxref=GeneID:117607527%2CGenbank:XM_034331312.1;Parent=rna-XM_034331312.1
NW_023009266.1	Gnomon	exon	750168	750587	.	-	.	ID=exon-XM_034331312.1-6;Dbxref=GeneID:117607527%2CGenbank:XM_034331312.1;Parent=rna-XM_034331312.1
NW_023009266.1	Gnomon	exon	745494	746520	.	-	.	ID=exon-XM_034331312.1-9;Dbxref=GeneID:117607527%2CGenbank:XM_034331312.1;Parent=rna-XM_034331312.1
NW_023009266.1	Gnomon	CDS	2940838	2940974	.	-	0	Name=XP_034186585.1;ID=cds-XP_034186585.1;Dbxref=GeneID:117607240%2CGenbank:XP_034186585.1;Parent=rna-XM_034330694.1
NW_023009266.1	Gnomon	CDS	2939472	2939745	.	-	0	Name=XP_034186585.1;ID=cds-XP_034186585.1;Dbxref=GeneID:117607240%2CGenbank:XP_034186585.1;Parent=rna-XM_034330694.1
NW_023009266.1	Gnomon	CDS	2937247	2937536	.	-	0	Name=XP_034186585.1;ID=cds-XP_034186585.1;Dbxref=GeneID:117607240%2CGenbank:XP_034186585.1;Parent=rna-XM_034330694.1
NW_023009266.1	Gnomon	CDS	2933548	2933794	.	-	0	Name=XP_034186585.1;ID=cds-XP_034186585.1;Dbxref=GeneID:117607240%2CGenbank:XP_034186585.1;Parent=rna-XM_034330694.1
NW_023009266.1	Gnomon	CDS	2931817	2933251	.	-	0	Name=XP_034186585.1;ID=cds-XP_034186585.1;Dbxref=GeneID:117607240%2CGenbank:XP_034186585.1;Parent=rna-XM_034330694.1
NW_023009266.1	Gnomon	CDS	2930413	2931607	.	-	0	Name=XP_034186585.1;ID=cds-XP_034186585.1;Dbxref=GeneID:117607240%2CGenbank:XP_034186585.1;Parent=rna-XM_034330694.1
NW_023009266.1	Gnomon	CDS	2886796	2886907	.	-	0	Name=XP_034186585.1;ID=cds-XP_034186585.1;Dbxref=GeneID:117607240%2CGenbank:XP_034186585.1;Parent=rna-XM_034330694.1
NW_023009266.1	Gnomon	CDS	2880342	2880469	.	-	0	Name=XP_034186585.1;ID=cds-XP_034186585.1;Dbxref=GeneID:117607240%2CGenbank:XP_034186585.1;Parent=rna-XM_034330694.1
NW_023009266.1	Gnomon	CDS	2874297	2874692	.	-	0	Name=XP_034186585.1;ID=cds-XP_034186585.1;Dbxref=GeneID:117607240%2CGenbank:XP_034186585.1;Parent=rna-XM_034330694.1
NW_023009266.1	Gnomon	CDS	2874060	2874162	.	-	0	Name=XP_034186585.1;ID=cds-XP_034186585.1;Dbxref=GeneID:117607240%2CGenbank:XP_034186585.1;Parent=rna-XM_034330694.1
NW_023009266.1	Gnomon	CDS	2873602	2873790	.	-	0	Name=XP_034186585.1;ID=cds-XP_034186585.1;Dbxref=GeneID:117607240%2CGenbank:XP_034186585.1;Parent=rna-XM_034330694.1
NW_023009266.1	Gnomon	CDS	2872023	2872234	.	-	0	Name=XP_034186585.1;ID=cds-XP_034186585.1;Dbxref=GeneID:117607240%2CGenbank:XP_034186585.1;Parent=rna-XM_034330694.1
NW_023009266.1	Gnomon	CDS	2870681	2870781	.	-	0	Name=XP_034186585.1;ID=cds-XP_034186585.1;Dbxref=GeneID:117607240%2CGenbank:XP_034186585.1;Parent=rna-XM_034330694.1
NW_023009266.1	Gnomon	CDS	2869365	2869681	.	-	0	Name=XP_034186585.1;ID=cds-XP_034186585.1;Dbxref=GeneID:117607240%2CGenbank:XP_034186585.1;Parent=rna-XM_034330694.1
NW_023009266.1	Gnomon	CDS	2868910	2869281	.	-	0	Name=XP_034186585.1;ID=cds-XP_034186585.1;Dbxref=GeneID:117607240%2CGenbank:XP_034186585.1;Parent=rna-XM_034330694.1
NW_023009266.1	Gnomon	CDS	2868458	2868820	.	-	0	Name=XP_034186585.1;ID=cds-XP_034186585.1;Dbxref=GeneID:117607240%2CGenbank:XP_034186585.1;Parent=rna-XM_034330694.1
NW_023009266.1	Gnomon	CDS	2868164	2868377	.	-	0	Name=XP_034186585.1;ID=cds-XP_034186585.1;Dbxref=GeneID:117607240%2CGenbank:XP_034186585.1;Parent=rna-XM_034330694.1
NW_023009266.1	Gnomon	CDS	2867833	2868075	.	-	0	Name=XP_034186585.1;ID=cds-XP_034186585.1;Dbxref=GeneID:117607240%2CGenbank:XP_034186585.1;Parent=rna-XM_034330694.1
NW_023009266.1	Gnomon	CDS	2867436	2867575	.	-	0	Name=XP_034186585.1;ID=cds-XP_034186585.1;Dbxref=GeneID:117607240%2CGenbank:XP_034186585.1;Parent=rna-XM_034330694.1
NW_023009266.1	Gnomon	exon	3672758	3672914	.	+	.	ID=exon-XM_034330473.1-10;Dbxref=GeneID:117607159%2CGenbank:XM_034330473.1;Parent=rna-XM_034330473.1
NW_023009266.1	Gnomon	exon	3673829	3674256	.	+	.	ID=exon-XM_034330473.1-13;Dbxref=GeneID:117607159%2CGenbank:XM_034330473.1;Parent=rna-XM_034330473.1
NW_023009266.1	Gnomon	exon	3674370	3675260	.	+	.	ID=exon-XM_034330473.1-14;Dbxref=GeneID:117607159%2CGenbank:XM_034330473.1;Parent=rna-XM_034330473.1
NW_023009266.1	Gnomon	exon	3673040	3673412	.	+	.	ID=exon-XM_034330473.1-11;Dbxref=GeneID:117607159%2CGenbank:XM_034330473.1;Parent=rna-XM_034330473.1
NW_023009266.1	Gnomon	exon	3673486	3673717	.	+	.	ID=exon-XM_034330473.1-12;Dbxref=GeneID:117607159%2CGenbank:XM_034330473.1;Parent=rna-XM_034330473.1
NW_023009266.1	Gnomon	CDS	2801226	2801378	.	+	0	Name=XP_034187173.1;ID=cds-XP_034187173.1;Dbxref=GeneID:117607512%2CGenbank:XP_034187173.1;Parent=rna-XM_034331282.1
NW_023009266.1	Gnomon	CDS	2801916	2802212	.	+	0	Name=XP_034187173.1;ID=cds-XP_034187173.1;Dbxref=GeneID:117607512%2CGenbank:XP_034187173.1;Parent=rna-XM_034331282.1
NW_023009266.1	Gnomon	CDS	2802293	2802463	.	+	0	Name=XP_034187173.1;ID=cds-XP_034187173.1;Dbxref=GeneID:117607512%2CGenbank:XP_034187173.1;Parent=rna-XM_034331282.1
NW_023009266.1	Gnomon	CDS	2802571	2802694	.	+	0	Name=XP_034187173.1;ID=cds-XP_034187173.1;Dbxref=GeneID:117607512%2CGenbank:XP_034187173.1;Parent=rna-XM_034331282.1
NW_023009266.1	Gnomon	CDS	2802779	2802899	.	+	0	Name=XP_034187173.1;ID=cds-XP_034187173.1;Dbxref=GeneID:117607512%2CGenbank:XP_034187173.1;Parent=rna-XM_034331282.1
NW_023009266.1	Gnomon	CDS	2802982	2803219	.	+	0	Name=XP_034187173.1;ID=cds-XP_034187173.1;Dbxref=GeneID:117607512%2CGenbank:XP_034187173.1;Parent=rna-XM_034331282.1
NW_023009266.1	Gnomon	CDS	2803294	2803618	.	+	0	Name=XP_034187173.1;ID=cds-XP_034187173.1;Dbxref=GeneID:117607512%2CGenbank:XP_034187173.1;Parent=rna-XM_034331282.1
NW_023009266.1	Gnomon	CDS	2803696	2803826	.	+	0	Name=XP_034187173.1;ID=cds-XP_034187173.1;Dbxref=GeneID:117607512%2CGenbank:XP_034187173.1;Parent=rna-XM_034331282.1
NW_023009266.1	Gnomon	CDS	2803907	2804066	.	+	0	Name=XP_034187173.1;ID=cds-XP_034187173.1;Dbxref=GeneID:117607512%2CGenbank:XP_034187173.1;Parent=rna-XM_034331282.1
NW_023009266.1	Gnomon	CDS	2804595	2804732	.	+	0	Name=XP_034187173.1;ID=cds-XP_034187173.1;Dbxref=GeneID:117607512%2CGenbank:XP_034187173.1;Parent=rna-XM_034331282.1
NW_023009266.1	Gnomon	CDS	2804881	2805099	.	+	0	Name=XP_034187173.1;ID=cds-XP_034187173.1;Dbxref=GeneID:117607512%2CGenbank:XP_034187173.1;Parent=rna-XM_034331282.1
NW_023009266.1	Gnomon	CDS	2805176	2805369	.	+	0	Name=XP_034187173.1;ID=cds-XP_034187173.1;Dbxref=GeneID:117607512%2CGenbank:XP_034187173.1;Parent=rna-XM_034331282.1
NW_023009266.1	Gnomon	CDS	2805443	2805946	.	+	0	Name=XP_034187173.1;ID=cds-XP_034187173.1;Dbxref=GeneID:117607512%2CGenbank:XP_034187173.1;Parent=rna-XM_034331282.1
NW_023009266.1	Gnomon	exon	2702359	2702376	.	+	.	ID=exon-XM_034330569.1-1;Dbxref=GeneID:117607192%2CGenbank:XM_034330569.1;Parent=rna-XM_034330569.1
NW_023009266.1	Gnomon	exon	2702548	2702734	.	+	.	ID=exon-XM_034330569.1-2;Dbxref=GeneID:117607192%2CGenbank:XM_034330569.1;Parent=rna-XM_034330569.1
NW_023009266.1	Gnomon	exon	2704472	2704661	.	+	.	ID=exon-XM_034330569.1-3;Dbxref=GeneID:117607192%2CGenbank:XM_034330569.1;Parent=rna-XM_034330569.1
NW_023009266.1	Gnomon	exon	2704798	2705017	.	+	.	ID=exon-XM_034330569.1-4;Dbxref=GeneID:117607192%2CGenbank:XM_034330569.1;Parent=rna-XM_034330569.1
NW_023009266.1	Gnomon	exon	2705089	2705334	.	+	.	ID=exon-XM_034330569.1-5;Dbxref=GeneID:117607192%2CGenbank:XM_034330569.1;Parent=rna-XM_034330569.1
NW_023009266.1	Gnomon	exon	2705458	2707273	.	+	.	ID=exon-XM_034330569.1-6;Dbxref=GeneID:117607192%2CGenbank:XM_034330569.1;Parent=rna-XM_034330569.1
NW_023009266.1	Gnomon	mRNA	351080	358690	.	+	.	Name=XM_034330496.1;ID=rna-XM_034330496.1;Dbxref=GeneID:117607164%2CGenbank:XM_034330496.1;Parent=gene-LOC117607164
NW_023009266.1	Gnomon	exon	2351052	2351258	.	+	.	ID=exon-XR_004582166.1-6;Dbxref=GeneID:117607338%2CGenbank:XR_004582166.1;Parent=rna-XR_004582166.1
NW_023009266.1	Gnomon	exon	2362903	2363020	.	+	.	ID=exon-XR_004582166.1-7;Dbxref=GeneID:117607338%2CGenbank:XR_004582166.1;Parent=rna-XR_004582166.1
NW_023009266.1	Gnomon	exon	2363152	2363283	.	+	.	ID=exon-XR_004582166.1-8;Dbxref=GeneID:117607338%2CGenbank:XR_004582166.1;Parent=rna-XR_004582166.1
NW_023009266.1	Gnomon	exon	2363491	2363514	.	+	.	ID=exon-XR_004582166.1-9;Dbxref=GeneID:117607338%2CGenbank:XR_004582166.1;Parent=rna-XR_004582166.1
NW_023009266.1	Gnomon	exon	2340471	2340528	.	+	.	ID=exon-XR_004582166.1-2;Dbxref=GeneID:117607338%2CGenbank:XR_004582166.1;Parent=rna-XR_004582166.1
NW_023009266.1	Gnomon	exon	2342303	2342425	.	+	.	ID=exon-XR_004582166.1-3;Dbxref=GeneID:117607338%2CGenbank:XR_004582166.1;Parent=rna-XR_004582166.1
NW_023009266.1	Gnomon	exon	2348992	2350675	.	+	.	ID=exon-XR_004582166.1-4;Dbxref=GeneID:117607338%2CGenbank:XR_004582166.1;Parent=rna-XR_004582166.1
NW_023009266.1	Gnomon	exon	2350771	2350966	.	+	.	ID=exon-XR_004582166.1-5;Dbxref=GeneID:117607338%2CGenbank:XR_004582166.1;Parent=rna-XR_004582166.1
NW_023009266.1	Gnomon	exon	2339610	2339837	.	+	.	ID=exon-XR_004582166.1-1;Dbxref=GeneID:117607338%2CGenbank:XR_004582166.1;Parent=rna-XR_004582166.1
NW_023009266.1	Gnomon	CDS	1189769	1189942	.	+	0	Name=XP_034187079.1;ID=cds-XP_034187079.1;Dbxref=GeneID:117607466%2CGenbank:XP_034187079.1;Parent=rna-XM_034331188.1
NW_023009266.1	Gnomon	CDS	1190468	1190599	.	+	0	Name=XP_034187079.1;ID=cds-XP_034187079.1;Dbxref=GeneID:117607466%2CGenbank:XP_034187079.1;Parent=rna-XM_034331188.1
NW_023009266.1	Gnomon	CDS	1190656	1190845	.	+	0	Name=XP_034187079.1;ID=cds-XP_034187079.1;Dbxref=GeneID:117607466%2CGenbank:XP_034187079.1;Parent=rna-XM_034331188.1
NW_023009266.1	Gnomon	CDS	1190911	1191126	.	+	0	Name=XP_034187079.1;ID=cds-XP_034187079.1;Dbxref=GeneID:117607466%2CGenbank:XP_034187079.1;Parent=rna-XM_034331188.1
NW_023009266.1	Gnomon	CDS	1191327	1191476	.	+	0	Name=XP_034187079.1;ID=cds-XP_034187079.1;Dbxref=GeneID:117607466%2CGenbank:XP_034187079.1;Parent=rna-XM_034331188.1
NW_023009266.1	Gnomon	CDS	1191598	1191707	.	+	0	Name=XP_034187079.1;ID=cds-XP_034187079.1;Dbxref=GeneID:117607466%2CGenbank:XP_034187079.1;Parent=rna-XM_034331188.1
NW_023009266.1	Gnomon	CDS	2386956	2386973	.	-	0	Name=XP_034186834.1;ID=cds-XP_034186834.1;Dbxref=GeneID:117607344%2CGenbank:XP_034186834.1;Parent=rna-XM_034330943.1
NW_023009266.1	Gnomon	CDS	2385475	2386815	.	-	0	Name=XP_034186834.1;ID=cds-XP_034186834.1;Dbxref=GeneID:117607344%2CGenbank:XP_034186834.1;Parent=rna-XM_034330943.1
NW_023009266.1	Gnomon	exon	1564972	1565292	.	-	.	ID=exon-XM_034331106.1-15;Dbxref=GeneID:117607428%2CGenbank:XM_034331106.1;Parent=rna-XM_034331106.1
NW_023009266.1	Gnomon	exon	1566378	1566598	.	-	.	ID=exon-XM_034331106.1-13;Dbxref=GeneID:117607428%2CGenbank:XM_034331106.1;Parent=rna-XM_034331106.1
NW_023009266.1	Gnomon	exon	1566125	1566289	.	-	.	ID=exon-XM_034331106.1-14;Dbxref=GeneID:117607428%2CGenbank:XM_034331106.1;Parent=rna-XM_034331106.1
NW_023009266.1	Gnomon	exon	1566976	1567562	.	-	.	ID=exon-XM_034331106.1-11;Dbxref=GeneID:117607428%2CGenbank:XM_034331106.1;Parent=rna-XM_034331106.1
NW_023009266.1	Gnomon	exon	1566691	1566894	.	-	.	ID=exon-XM_034331106.1-12;Dbxref=GeneID:117607428%2CGenbank:XM_034331106.1;Parent=rna-XM_034331106.1
NW_023009266.1	Gnomon	exon	1567623	1568493	.	-	.	ID=exon-XM_034331106.1-10;Dbxref=GeneID:117607428%2CGenbank:XM_034331106.1;Parent=rna-XM_034331106.1
NW_023009266.1	Gnomon	exon	2511229	2512187	.	+	.	ID=exon-XM_034330958.1-11;Dbxref=GeneID:117607353%2CGenbank:XM_034330958.1;Parent=rna-XM_034330958.1
NW_023009266.1	Gnomon	exon	2510773	2510900	.	+	.	ID=exon-XM_034330958.1-10;Dbxref=GeneID:117607353%2CGenbank:XM_034330958.1;Parent=rna-XM_034330958.1
NW_023009266.1	Gnomon	mRNA	2519189	2525109	.	+	.	Name=XM_034330506.1;ID=rna-XM_034330506.1;Dbxref=GeneID:117607169%2CGenbank:XM_034330506.1;Parent=gene-LOC117607169
NW_023009266.1	Gnomon	exon	2636006	2636255	.	-	.	ID=exon-XM_034330520.1-3;Dbxref=GeneID:117607174%2CGenbank:XM_034330520.1;Parent=rna-XM_034330520.1
NW_023009266.1	Gnomon	mRNA	3593251	3615867	.	+	.	Name=XM_034330590.1;ID=rna-XM_034330590.1;Dbxref=GeneID:117607200%2CGenbank:XM_034330590.1;Parent=gene-LOC117607200
NW_023009266.1	Gnomon	exon	2006945	2007734	.	+	.	ID=exon-XM_034330792.1-1;Dbxref=GeneID:117607266%2CGenbank:XM_034330792.1;Parent=rna-XM_034330792.1
NW_023009266.1	Gnomon	exon	2631405	2631528	.	-	.	ID=exon-XM_034330520.1-4;Dbxref=GeneID:117607174%2CGenbank:XM_034330520.1;Parent=rna-XM_034330520.1
NW_023009266.1	Gnomon	exon	2008461	2008920	.	+	.	ID=exon-XM_034330792.1-2;Dbxref=GeneID:117607266%2CGenbank:XM_034330792.1;Parent=rna-XM_034330792.1
NW_023009266.1	Gnomon	exon	2638267	2641093	.	-	.	ID=exon-XM_034330520.1-1;Dbxref=GeneID:117607174%2CGenbank:XM_034330520.1;Parent=rna-XM_034330520.1
NW_023009266.1	Gnomon	exon	2008980	2009123	.	+	.	ID=exon-XM_034330792.1-3;Dbxref=GeneID:117607266%2CGenbank:XM_034330792.1;Parent=rna-XM_034330792.1
NW_023009266.1	Gnomon	exon	2637571	2637783	.	-	.	ID=exon-XM_034330520.1-2;Dbxref=GeneID:117607174%2CGenbank:XM_034330520.1;Parent=rna-XM_034330520.1
NW_023009266.1	Gnomon	exon	2009213	2009462	.	+	.	ID=exon-XM_034330792.1-4;Dbxref=GeneID:117607266%2CGenbank:XM_034330792.1;Parent=rna-XM_034330792.1
NW_023009266.1	Gnomon	exon	2009653	2009897	.	+	.	ID=exon-XM_034330792.1-5;Dbxref=GeneID:117607266%2CGenbank:XM_034330792.1;Parent=rna-XM_034330792.1
NW_023009266.1	Gnomon	CDS	3665102	3665203	.	+	0	Name=XP_034186345.1;ID=cds-XP_034186345.1;Dbxref=GeneID:117607159%2CGenbank:XP_034186345.1;Parent=rna-XM_034330454.1
NW_023009266.1	Gnomon	CDS	3665276	3665372	.	+	0	Name=XP_034186345.1;ID=cds-XP_034186345.1;Dbxref=GeneID:117607159%2CGenbank:XP_034186345.1;Parent=rna-XM_034330454.1
NW_023009266.1	Gnomon	CDS	3665443	3665548	.	+	0	Name=XP_034186345.1;ID=cds-XP_034186345.1;Dbxref=GeneID:117607159%2CGenbank:XP_034186345.1;Parent=rna-XM_034330454.1
NW_023009266.1	Gnomon	CDS	3665633	3665763	.	+	0	Name=XP_034186345.1;ID=cds-XP_034186345.1;Dbxref=GeneID:117607159%2CGenbank:XP_034186345.1;Parent=rna-XM_034330454.1
NW_023009266.1	Gnomon	CDS	3667165	3667296	.	+	0	Name=XP_034186345.1;ID=cds-XP_034186345.1;Dbxref=GeneID:117607159%2CGenbank:XP_034186345.1;Parent=rna-XM_034330454.1
NW_023009266.1	Gnomon	CDS	3668831	3668851	.	+	0	Name=XP_034186345.1;ID=cds-XP_034186345.1;Dbxref=GeneID:117607159%2CGenbank:XP_034186345.1;Parent=rna-XM_034330454.1
NW_023009266.1	Gnomon	CDS	3671009	3671056	.	+	0	Name=XP_034186345.1;ID=cds-XP_034186345.1;Dbxref=GeneID:117607159%2CGenbank:XP_034186345.1;Parent=rna-XM_034330454.1
NW_023009266.1	Gnomon	CDS	3672537	3672689	.	+	0	Name=XP_034186345.1;ID=cds-XP_034186345.1;Dbxref=GeneID:117607159%2CGenbank:XP_034186345.1;Parent=rna-XM_034330454.1
NW_023009266.1	Gnomon	CDS	3672758	3672914	.	+	0	Name=XP_034186345.1;ID=cds-XP_034186345.1;Dbxref=GeneID:117607159%2CGenbank:XP_034186345.1;Parent=rna-XM_034330454.1
NW_023009266.1	Gnomon	CDS	3673040	3673412	.	+	0	Name=XP_034186345.1;ID=cds-XP_034186345.1;Dbxref=GeneID:117607159%2CGenbank:XP_034186345.1;Parent=rna-XM_034330454.1
NW_023009266.1	Gnomon	CDS	3673486	3673717	.	+	0	Name=XP_034186345.1;ID=cds-XP_034186345.1;Dbxref=GeneID:117607159%2CGenbank:XP_034186345.1;Parent=rna-XM_034330454.1
NW_023009266.1	Gnomon	CDS	3673829	3674256	.	+	0	Name=XP_034186345.1;ID=cds-XP_034186345.1;Dbxref=GeneID:117607159%2CGenbank:XP_034186345.1;Parent=rna-XM_034330454.1
NW_023009266.1	Gnomon	CDS	3674370	3674531	.	+	0	Name=XP_034186345.1;ID=cds-XP_034186345.1;Dbxref=GeneID:117607159%2CGenbank:XP_034186345.1;Parent=rna-XM_034330454.1
NW_023009266.1	Gnomon	exon	2628492	2628952	.	-	.	ID=exon-XM_034330520.1-9;Dbxref=GeneID:117607174%2CGenbank:XM_034330520.1;Parent=rna-XM_034330520.1
NW_023009266.1	Gnomon	exon	2629458	2629671	.	-	.	ID=exon-XM_034330520.1-7;Dbxref=GeneID:117607174%2CGenbank:XM_034330520.1;Parent=rna-XM_034330520.1
NW_023009266.1	Gnomon	exon	2629040	2629373	.	-	.	ID=exon-XM_034330520.1-8;Dbxref=GeneID:117607174%2CGenbank:XM_034330520.1;Parent=rna-XM_034330520.1
NW_023009266.1	Gnomon	exon	2630164	2630494	.	-	.	ID=exon-XM_034330520.1-5;Dbxref=GeneID:117607174%2CGenbank:XM_034330520.1;Parent=rna-XM_034330520.1
NW_023009266.1	Gnomon	exon	2629780	2630077	.	-	.	ID=exon-XM_034330520.1-6;Dbxref=GeneID:117607174%2CGenbank:XM_034330520.1;Parent=rna-XM_034330520.1
NW_023009266.1	Gnomon	mRNA	1872616	1878526	.	+	.	Name=XM_034330986.1;ID=rna-XM_034330986.1;Dbxref=GeneID:117607366%2CGenbank:XM_034330986.1;Parent=gene-LOC117607366
NW_023009266.1	Gnomon	exon	2951202	2952209	.	-	.	ID=exon-XM_034330691.1-1;Dbxref=GeneID:117607240%2CGenbank:XM_034330691.1;Parent=rna-XM_034330691.1
NW_023009266.1	Gnomon	exon	2931817	2933251	.	-	.	ID=exon-XM_034330691.1-6;Dbxref=GeneID:117607240%2CGenbank:XM_034330691.1;Parent=rna-XM_034330691.1
NW_023009266.1	Gnomon	exon	2930413	2931607	.	-	.	ID=exon-XM_034330691.1-7;Dbxref=GeneID:117607240%2CGenbank:XM_034330691.1;Parent=rna-XM_034330691.1
NW_023009266.1	Gnomon	exon	2886796	2886907	.	-	.	ID=exon-XM_034330691.1-8;Dbxref=GeneID:117607240%2CGenbank:XM_034330691.1;Parent=rna-XM_034330691.1
NW_023009266.1	Gnomon	exon	2880342	2880469	.	-	.	ID=exon-XM_034330691.1-9;Dbxref=GeneID:117607240%2CGenbank:XM_034330691.1;Parent=rna-XM_034330691.1
NW_023009266.1	Gnomon	exon	2940838	2941012	.	-	.	ID=exon-XM_034330691.1-2;Dbxref=GeneID:117607240%2CGenbank:XM_034330691.1;Parent=rna-XM_034330691.1
NW_023009266.1	Gnomon	exon	2939472	2939745	.	-	.	ID=exon-XM_034330691.1-3;Dbxref=GeneID:117607240%2CGenbank:XM_034330691.1;Parent=rna-XM_034330691.1
NW_023009266.1	Gnomon	exon	2937247	2937536	.	-	.	ID=exon-XM_034330691.1-4;Dbxref=GeneID:117607240%2CGenbank:XM_034330691.1;Parent=rna-XM_034330691.1
NW_023009266.1	Gnomon	exon	2933548	2933794	.	-	.	ID=exon-XM_034330691.1-5;Dbxref=GeneID:117607240%2CGenbank:XM_034330691.1;Parent=rna-XM_034330691.1
NW_023009266.1	Gnomon	mRNA	2019942	2103142	.	-	.	Name=XM_034330746.1;ID=rna-XM_034330746.1;Dbxref=GeneID:117607256%2CGenbank:XM_034330746.1;Parent=gene-LOC117607256
NW_023009266.1	Gnomon	exon	3619591	3619725	.	+	.	ID=exon-XM_034330621.1-1;Dbxref=GeneID:117607207%2CGenbank:XM_034330621.1;Parent=rna-XM_034330621.1
NW_023009266.1	Gnomon	exon	3619882	3620219	.	+	.	ID=exon-XM_034330621.1-2;Dbxref=GeneID:117607207%2CGenbank:XM_034330621.1;Parent=rna-XM_034330621.1
NW_023009266.1	Gnomon	exon	3621114	3621369	.	+	.	ID=exon-XM_034330621.1-5;Dbxref=GeneID:117607207%2CGenbank:XM_034330621.1;Parent=rna-XM_034330621.1
NW_023009266.1	Gnomon	exon	3621457	3621817	.	+	.	ID=exon-XM_034330621.1-6;Dbxref=GeneID:117607207%2CGenbank:XM_034330621.1;Parent=rna-XM_034330621.1
NW_023009266.1	Gnomon	exon	3620394	3620487	.	+	.	ID=exon-XM_034330621.1-3;Dbxref=GeneID:117607207%2CGenbank:XM_034330621.1;Parent=rna-XM_034330621.1
NW_023009266.1	Gnomon	exon	3620594	3621047	.	+	.	ID=exon-XM_034330621.1-4;Dbxref=GeneID:117607207%2CGenbank:XM_034330621.1;Parent=rna-XM_034330621.1
NW_023009266.1	Gnomon	exon	3621891	3622218	.	+	.	ID=exon-XM_034330621.1-7;Dbxref=GeneID:117607207%2CGenbank:XM_034330621.1;Parent=rna-XM_034330621.1
NW_023009266.1	Gnomon	exon	3622303	3622806	.	+	.	ID=exon-XM_034330621.1-8;Dbxref=GeneID:117607207%2CGenbank:XM_034330621.1;Parent=rna-XM_034330621.1
NW_023009266.1	Gnomon	mRNA	3558433	3565070	.	-	.	Name=XM_034330600.1;ID=rna-XM_034330600.1;Dbxref=GeneID:117607204%2CGenbank:XM_034330600.1;Parent=gene-LOC117607204
NW_023009266.1	Gnomon	exon	2429446	2429696	.	+	.	ID=exon-XM_034331024.1-1;Dbxref=GeneID:117607387%2CGenbank:XM_034331024.1;Parent=rna-XM_034331024.1
NW_023009266.1	Gnomon	exon	2429999	2430192	.	+	.	ID=exon-XM_034331024.1-2;Dbxref=GeneID:117607387%2CGenbank:XM_034331024.1;Parent=rna-XM_034331024.1
NW_023009266.1	Gnomon	exon	2430317	2430636	.	+	.	ID=exon-XM_034331024.1-3;Dbxref=GeneID:117607387%2CGenbank:XM_034331024.1;Parent=rna-XM_034331024.1
NW_023009266.1	Gnomon	exon	2430722	2430865	.	+	.	ID=exon-XM_034331024.1-4;Dbxref=GeneID:117607387%2CGenbank:XM_034331024.1;Parent=rna-XM_034331024.1
NW_023009266.1	Gnomon	exon	2430946	2431265	.	+	.	ID=exon-XM_034331024.1-5;Dbxref=GeneID:117607387%2CGenbank:XM_034331024.1;Parent=rna-XM_034331024.1
NW_023009266.1	Gnomon	exon	2431344	2433619	.	+	.	ID=exon-XM_034331024.1-6;Dbxref=GeneID:117607387%2CGenbank:XM_034331024.1;Parent=rna-XM_034331024.1
NW_023009266.1	Gnomon	exon	2433688	2433974	.	+	.	ID=exon-XM_034331024.1-7;Dbxref=GeneID:117607387%2CGenbank:XM_034331024.1;Parent=rna-XM_034331024.1
NW_023009266.1	Gnomon	exon	2434045	2434348	.	+	.	ID=exon-XM_034331024.1-8;Dbxref=GeneID:117607387%2CGenbank:XM_034331024.1;Parent=rna-XM_034331024.1
NW_023009266.1	Gnomon	exon	2434416	2434742	.	+	.	ID=exon-XM_034331024.1-9;Dbxref=GeneID:117607387%2CGenbank:XM_034331024.1;Parent=rna-XM_034331024.1
NW_023009266.1	Gnomon	exon	2153497	2153571	.	-	.	ID=exon-XM_034330725.1-35;Dbxref=GeneID:117607255%2CGenbank:XM_034330725.1;Parent=rna-XM_034330725.1
NW_023009266.1	Gnomon	exon	2152647	2152820	.	-	.	ID=exon-XM_034330725.1-36;Dbxref=GeneID:117607255%2CGenbank:XM_034330725.1;Parent=rna-XM_034330725.1
NW_023009266.1	Gnomon	exon	2151958	2152573	.	-	.	ID=exon-XM_034330725.1-37;Dbxref=GeneID:117607255%2CGenbank:XM_034330725.1;Parent=rna-XM_034330725.1
NW_023009266.1	Gnomon	mRNA	2815241	2819220	.	+	.	Name=XM_034331332.1;ID=rna-XM_034331332.1;Dbxref=GeneID:117607534%2CGenbank:XM_034331332.1;Parent=gene-LOC117607534
NW_023009266.1	Gnomon	exon	2159845	2159982	.	-	.	ID=exon-XM_034330725.1-24;Dbxref=GeneID:117607255%2CGenbank:XM_034330725.1;Parent=rna-XM_034330725.1
NW_023009266.1	Gnomon	exon	2159616	2159742	.	-	.	ID=exon-XM_034330725.1-25;Dbxref=GeneID:117607255%2CGenbank:XM_034330725.1;Parent=rna-XM_034330725.1
NW_023009266.1	Gnomon	exon	2159362	2159526	.	-	.	ID=exon-XM_034330725.1-26;Dbxref=GeneID:117607255%2CGenbank:XM_034330725.1;Parent=rna-XM_034330725.1
NW_023009266.1	Gnomon	exon	2155239	2155366	.	-	.	ID=exon-XM_034330725.1-27;Dbxref=GeneID:117607255%2CGenbank:XM_034330725.1;Parent=rna-XM_034330725.1
NW_023009266.1	Gnomon	exon	2155053	2155159	.	-	.	ID=exon-XM_034330725.1-28;Dbxref=GeneID:117607255%2CGenbank:XM_034330725.1;Parent=rna-XM_034330725.1
NW_023009266.1	Gnomon	exon	2154920	2154992	.	-	.	ID=exon-XM_034330725.1-29;Dbxref=GeneID:117607255%2CGenbank:XM_034330725.1;Parent=rna-XM_034330725.1
NW_023009266.1	Gnomon	exon	2154636	2154842	.	-	.	ID=exon-XM_034330725.1-30;Dbxref=GeneID:117607255%2CGenbank:XM_034330725.1;Parent=rna-XM_034330725.1
NW_023009266.1	Gnomon	exon	2154485	2154568	.	-	.	ID=exon-XM_034330725.1-31;Dbxref=GeneID:117607255%2CGenbank:XM_034330725.1;Parent=rna-XM_034330725.1
NW_023009266.1	Gnomon	exon	2154259	2154414	.	-	.	ID=exon-XM_034330725.1-32;Dbxref=GeneID:117607255%2CGenbank:XM_034330725.1;Parent=rna-XM_034330725.1
NW_023009266.1	Gnomon	exon	2154052	2154198	.	-	.	ID=exon-XM_034330725.1-33;Dbxref=GeneID:117607255%2CGenbank:XM_034330725.1;Parent=rna-XM_034330725.1
NW_023009266.1	Gnomon	exon	2153738	2153978	.	-	.	ID=exon-XM_034330725.1-34;Dbxref=GeneID:117607255%2CGenbank:XM_034330725.1;Parent=rna-XM_034330725.1
NW_023009266.1	Gnomon	mRNA	2261910	2263236	.	-	.	Name=XM_034331084.1;ID=rna-XM_034331084.1;Dbxref=GeneID:117607415%2CGenbank:XM_034331084.1;Parent=gene-LOC117607415
NW_023009266.1	Gnomon	exon	2181264	2181432	.	+	.	ID=exon-XM_034330768.1-9;Dbxref=GeneID:117607263%2CGenbank:XM_034330768.1;Parent=rna-XM_034330768.1
NW_023009266.1	Gnomon	exon	2180336	2180600	.	+	.	ID=exon-XM_034330768.1-7;Dbxref=GeneID:117607263%2CGenbank:XM_034330768.1;Parent=rna-XM_034330768.1
NW_023009266.1	Gnomon	exon	2180752	2181010	.	+	.	ID=exon-XM_034330768.1-8;Dbxref=GeneID:117607263%2CGenbank:XM_034330768.1;Parent=rna-XM_034330768.1
NW_023009266.1	Gnomon	exon	2176380	2177284	.	+	.	ID=exon-XM_034330768.1-5;Dbxref=GeneID:117607263%2CGenbank:XM_034330768.1;Parent=rna-XM_034330768.1
NW_023009266.1	Gnomon	exon	2179568	2180252	.	+	.	ID=exon-XM_034330768.1-6;Dbxref=GeneID:117607263%2CGenbank:XM_034330768.1;Parent=rna-XM_034330768.1
NW_023009266.1	Gnomon	exon	2174103	2174328	.	+	.	ID=exon-XM_034330768.1-3;Dbxref=GeneID:117607263%2CGenbank:XM_034330768.1;Parent=rna-XM_034330768.1
NW_023009266.1	Gnomon	exon	2174400	2176295	.	+	.	ID=exon-XM_034330768.1-4;Dbxref=GeneID:117607263%2CGenbank:XM_034330768.1;Parent=rna-XM_034330768.1
NW_023009266.1	Gnomon	exon	2171595	2172435	.	+	.	ID=exon-XM_034330768.1-1;Dbxref=GeneID:117607263%2CGenbank:XM_034330768.1;Parent=rna-XM_034330768.1
NW_023009266.1	Gnomon	exon	2172497	2174005	.	+	.	ID=exon-XM_034330768.1-2;Dbxref=GeneID:117607263%2CGenbank:XM_034330768.1;Parent=rna-XM_034330768.1
NW_023009266.1	Gnomon	exon	3983032	3984714	.	+	.	ID=exon-XM_034331097.1-1;Dbxref=GeneID:117607426%2CGenbank:XM_034331097.1;Parent=rna-XM_034331097.1
NW_023009266.1	Gnomon	exon	3633177	3633346	.	-	.	ID=exon-XM_034330626.1-13;Dbxref=GeneID:117607209%2CGenbank:XM_034330626.1;Parent=rna-XM_034330626.1
NW_023009266.1	Gnomon	exon	3632877	3633088	.	-	.	ID=exon-XM_034330626.1-14;Dbxref=GeneID:117607209%2CGenbank:XM_034330626.1;Parent=rna-XM_034330626.1
NW_023009266.1	Gnomon	exon	3634045	3634130	.	-	.	ID=exon-XM_034330626.1-10;Dbxref=GeneID:117607209%2CGenbank:XM_034330626.1;Parent=rna-XM_034330626.1
NW_023009266.1	Gnomon	exon	3633734	3633971	.	-	.	ID=exon-XM_034330626.1-11;Dbxref=GeneID:117607209%2CGenbank:XM_034330626.1;Parent=rna-XM_034330626.1
NW_023009266.1	Gnomon	exon	3633451	3633625	.	-	.	ID=exon-XM_034330626.1-12;Dbxref=GeneID:117607209%2CGenbank:XM_034330626.1;Parent=rna-XM_034330626.1
NW_023009266.1	Gnomon	exon	2334714	2334849	.	-	.	ID=exon-XM_034330955.1-1;Dbxref=GeneID:117607351%2CGenbank:XM_034330955.1;Parent=rna-XM_034330955.1
NW_023009266.1	Gnomon	exon	2333898	2334260	.	-	.	ID=exon-XM_034330955.1-2;Dbxref=GeneID:117607351%2CGenbank:XM_034330955.1;Parent=rna-XM_034330955.1
NW_023009266.1	Gnomon	CDS	2801226	2801378	.	+	0	Name=XP_034187172.1;ID=cds-XP_034187172.1;Dbxref=GeneID:117607512%2CGenbank:XP_034187172.1;Parent=rna-XM_034331281.1
NW_023009266.1	Gnomon	CDS	2801916	2802212	.	+	0	Name=XP_034187172.1;ID=cds-XP_034187172.1;Dbxref=GeneID:117607512%2CGenbank:XP_034187172.1;Parent=rna-XM_034331281.1
NW_023009266.1	Gnomon	CDS	2802293	2802463	.	+	0	Name=XP_034187172.1;ID=cds-XP_034187172.1;Dbxref=GeneID:117607512%2CGenbank:XP_034187172.1;Parent=rna-XM_034331281.1
NW_023009266.1	Gnomon	CDS	2802571	2802694	.	+	0	Name=XP_034187172.1;ID=cds-XP_034187172.1;Dbxref=GeneID:117607512%2CGenbank:XP_034187172.1;Parent=rna-XM_034331281.1
NW_023009266.1	Gnomon	CDS	2802779	2802899	.	+	0	Name=XP_034187172.1;ID=cds-XP_034187172.1;Dbxref=GeneID:117607512%2CGenbank:XP_034187172.1;Parent=rna-XM_034331281.1
NW_023009266.1	Gnomon	CDS	2802982	2803219	.	+	0	Name=XP_034187172.1;ID=cds-XP_034187172.1;Dbxref=GeneID:117607512%2CGenbank:XP_034187172.1;Parent=rna-XM_034331281.1
NW_023009266.1	Gnomon	CDS	2803294	2803618	.	+	0	Name=XP_034187172.1;ID=cds-XP_034187172.1;Dbxref=GeneID:117607512%2CGenbank:XP_034187172.1;Parent=rna-XM_034331281.1
NW_023009266.1	Gnomon	CDS	2803696	2803826	.	+	0	Name=XP_034187172.1;ID=cds-XP_034187172.1;Dbxref=GeneID:117607512%2CGenbank:XP_034187172.1;Parent=rna-XM_034331281.1
NW_023009266.1	Gnomon	CDS	2803907	2804066	.	+	0	Name=XP_034187172.1;ID=cds-XP_034187172.1;Dbxref=GeneID:117607512%2CGenbank:XP_034187172.1;Parent=rna-XM_034331281.1
NW_023009266.1	Gnomon	CDS	2804595	2804732	.	+	0	Name=XP_034187172.1;ID=cds-XP_034187172.1;Dbxref=GeneID:117607512%2CGenbank:XP_034187172.1;Parent=rna-XM_034331281.1
NW_023009266.1	Gnomon	CDS	2804878	2805099	.	+	0	Name=XP_034187172.1;ID=cds-XP_034187172.1;Dbxref=GeneID:117607512%2CGenbank:XP_034187172.1;Parent=rna-XM_034331281.1
NW_023009266.1	Gnomon	CDS	2805176	2805369	.	+	0	Name=XP_034187172.1;ID=cds-XP_034187172.1;Dbxref=GeneID:117607512%2CGenbank:XP_034187172.1;Parent=rna-XM_034331281.1
NW_023009266.1	Gnomon	CDS	2805443	2805946	.	+	0	Name=XP_034187172.1;ID=cds-XP_034187172.1;Dbxref=GeneID:117607512%2CGenbank:XP_034187172.1;Parent=rna-XM_034331281.1
NW_023009266.1	Gnomon	exon	1641536	1641766	.	-	.	ID=exon-XM_034331148.1-4;Dbxref=GeneID:117607445%2CGenbank:XM_034331148.1;Parent=rna-XM_034331148.1
NW_023009266.1	Gnomon	exon	2583410	2583454	.	-	.	ID=exon-XM_034331237.1-7;Dbxref=GeneID:117607484%2CGenbank:XM_034331237.1;Parent=rna-XM_034331237.1
NW_023009266.1	Gnomon	exon	1640880	1641442	.	-	.	ID=exon-XM_034331148.1-5;Dbxref=GeneID:117607445%2CGenbank:XM_034331148.1;Parent=rna-XM_034331148.1
NW_023009266.1	Gnomon	exon	2583055	2583256	.	-	.	ID=exon-XM_034331237.1-8;Dbxref=GeneID:117607484%2CGenbank:XM_034331237.1;Parent=rna-XM_034331237.1
NW_023009266.1	Gnomon	exon	2582834	2582982	.	-	.	ID=exon-XM_034331237.1-9;Dbxref=GeneID:117607484%2CGenbank:XM_034331237.1;Parent=rna-XM_034331237.1
NW_023009266.1	Gnomon	exon	2584599	2585046	.	-	.	ID=exon-XM_034331237.1-3;Dbxref=GeneID:117607484%2CGenbank:XM_034331237.1;Parent=rna-XM_034331237.1
NW_023009266.1	Gnomon	exon	2584431	2584509	.	-	.	ID=exon-XM_034331237.1-4;Dbxref=GeneID:117607484%2CGenbank:XM_034331237.1;Parent=rna-XM_034331237.1
NW_023009266.1	Gnomon	exon	2584214	2584349	.	-	.	ID=exon-XM_034331237.1-5;Dbxref=GeneID:117607484%2CGenbank:XM_034331237.1;Parent=rna-XM_034331237.1
NW_023009266.1	Gnomon	exon	2583768	2584136	.	-	.	ID=exon-XM_034331237.1-6;Dbxref=GeneID:117607484%2CGenbank:XM_034331237.1;Parent=rna-XM_034331237.1
NW_023009266.1	Gnomon	exon	2585555	2585826	.	-	.	ID=exon-XM_034331237.1-1;Dbxref=GeneID:117607484%2CGenbank:XM_034331237.1;Parent=rna-XM_034331237.1
NW_023009266.1	Gnomon	CDS	1128479	1128559	.	-	0	Name=XP_034187078.1;ID=cds-XP_034187078.1;Dbxref=GeneID:117607465%2CGenbank:XP_034187078.1;Parent=rna-XM_034331187.1
NW_023009266.1	Gnomon	CDS	1128043	1128189	.	-	0	Name=XP_034187078.1;ID=cds-XP_034187078.1;Dbxref=GeneID:117607465%2CGenbank:XP_034187078.1;Parent=rna-XM_034331187.1
NW_023009266.1	Gnomon	CDS	1127811	1127962	.	-	0	Name=XP_034187078.1;ID=cds-XP_034187078.1;Dbxref=GeneID:117607465%2CGenbank:XP_034187078.1;Parent=rna-XM_034331187.1
NW_023009266.1	Gnomon	CDS	1127606	1127746	.	-	0	Name=XP_034187078.1;ID=cds-XP_034187078.1;Dbxref=GeneID:117607465%2CGenbank:XP_034187078.1;Parent=rna-XM_034331187.1
NW_023009266.1	Gnomon	CDS	1127392	1127530	.	-	0	Name=XP_034187078.1;ID=cds-XP_034187078.1;Dbxref=GeneID:117607465%2CGenbank:XP_034187078.1;Parent=rna-XM_034331187.1
NW_023009266.1	Gnomon	CDS	1127133	1127326	.	-	0	Name=XP_034187078.1;ID=cds-XP_034187078.1;Dbxref=GeneID:117607465%2CGenbank:XP_034187078.1;Parent=rna-XM_034331187.1
NW_023009266.1	Gnomon	CDS	1126903	1127053	.	-	0	Name=XP_034187078.1;ID=cds-XP_034187078.1;Dbxref=GeneID:117607465%2CGenbank:XP_034187078.1;Parent=rna-XM_034331187.1
NW_023009266.1	Gnomon	CDS	1126701	1126811	.	-	0	Name=XP_034187078.1;ID=cds-XP_034187078.1;Dbxref=GeneID:117607465%2CGenbank:XP_034187078.1;Parent=rna-XM_034331187.1
NW_023009266.1	Gnomon	CDS	1126475	1126645	.	-	0	Name=XP_034187078.1;ID=cds-XP_034187078.1;Dbxref=GeneID:117607465%2CGenbank:XP_034187078.1;Parent=rna-XM_034331187.1
NW_023009266.1	Gnomon	exon	2585206	2585460	.	-	.	ID=exon-XM_034331237.1-2;Dbxref=GeneID:117607484%2CGenbank:XM_034331237.1;Parent=rna-XM_034331237.1
NW_023009266.1	Gnomon	exon	1642560	1642729	.	-	.	ID=exon-XM_034331148.1-1;Dbxref=GeneID:117607445%2CGenbank:XM_034331148.1;Parent=rna-XM_034331148.1
NW_023009266.1	Gnomon	exon	1642069	1642251	.	-	.	ID=exon-XM_034331148.1-2;Dbxref=GeneID:117607445%2CGenbank:XM_034331148.1;Parent=rna-XM_034331148.1
NW_023009266.1	Gnomon	exon	1641851	1642008	.	-	.	ID=exon-XM_034331148.1-3;Dbxref=GeneID:117607445%2CGenbank:XM_034331148.1;Parent=rna-XM_034331148.1
NW_023009266.1	Gnomon	CDS	1161961	1162294	.	+	0	Name=XP_034186979.1;ID=cds-XP_034186979.1;Dbxref=GeneID:117607418%2CGenbank:XP_034186979.1;Parent=rna-XM_034331088.1
NW_023009266.1	Gnomon	CDS	1176607	1178453	.	+	0	Name=XP_034186979.1;ID=cds-XP_034186979.1;Dbxref=GeneID:117607418%2CGenbank:XP_034186979.1;Parent=rna-XM_034331088.1
NW_023009266.1	Gnomon	exon	1186587	1186996	.	+	.	ID=exon-XM_034331195.1-4;Dbxref=GeneID:117607470%2CGenbank:XM_034331195.1;Parent=rna-XM_034331195.1
NW_023009266.1	Gnomon	exon	1186059	1186238	.	+	.	ID=exon-XM_034331195.1-2;Dbxref=GeneID:117607470%2CGenbank:XM_034331195.1;Parent=rna-XM_034331195.1
NW_023009266.1	Gnomon	exon	1186311	1186522	.	+	.	ID=exon-XM_034331195.1-3;Dbxref=GeneID:117607470%2CGenbank:XM_034331195.1;Parent=rna-XM_034331195.1
NW_023009266.1	Gnomon	exon	1185766	1186006	.	+	.	ID=exon-XM_034331195.1-1;Dbxref=GeneID:117607470%2CGenbank:XM_034331195.1;Parent=rna-XM_034331195.1
NW_023009266.1	Gnomon	exon	2747431	2748027	.	+	.	ID=exon-XM_034331261.1-6;Dbxref=GeneID:117607498%2CGenbank:XM_034331261.1;Parent=rna-XM_034331261.1
NW_023009266.1	Gnomon	exon	2748150	2752312	.	+	.	ID=exon-XM_034331261.1-7;Dbxref=GeneID:117607498%2CGenbank:XM_034331261.1;Parent=rna-XM_034331261.1
NW_023009266.1	Gnomon	exon	2746654	2746902	.	+	.	ID=exon-XM_034331261.1-4;Dbxref=GeneID:117607498%2CGenbank:XM_034331261.1;Parent=rna-XM_034331261.1
NW_023009266.1	Gnomon	exon	2746992	2747341	.	+	.	ID=exon-XM_034331261.1-5;Dbxref=GeneID:117607498%2CGenbank:XM_034331261.1;Parent=rna-XM_034331261.1
NW_023009266.1	Gnomon	exon	2740600	2740640	.	+	.	ID=exon-XM_034331261.1-2;Dbxref=GeneID:117607498%2CGenbank:XM_034331261.1;Parent=rna-XM_034331261.1
NW_023009266.1	Gnomon	exon	2745792	2746446	.	+	.	ID=exon-XM_034331261.1-3;Dbxref=GeneID:117607498%2CGenbank:XM_034331261.1;Parent=rna-XM_034331261.1
NW_023009266.1	Gnomon	exon	2739498	2739682	.	+	.	ID=exon-XM_034331261.1-1;Dbxref=GeneID:117607498%2CGenbank:XM_034331261.1;Parent=rna-XM_034331261.1
NW_023009266.1	Gnomon	exon	2818754	2818862	.	+	.	ID=exon-XM_034331335.1-8;Dbxref=GeneID:117607534%2CGenbank:XM_034331335.1;Parent=rna-XM_034331335.1
NW_023009266.1	Gnomon	exon	2818932	2819220	.	+	.	ID=exon-XM_034331335.1-9;Dbxref=GeneID:117607534%2CGenbank:XM_034331335.1;Parent=rna-XM_034331335.1
NW_023009266.1	Gnomon	exon	2817944	2818307	.	+	.	ID=exon-XM_034331335.1-6;Dbxref=GeneID:117607534%2CGenbank:XM_034331335.1;Parent=rna-XM_034331335.1
NW_023009266.1	Gnomon	exon	2818366	2818531	.	+	.	ID=exon-XM_034331335.1-7;Dbxref=GeneID:117607534%2CGenbank:XM_034331335.1;Parent=rna-XM_034331335.1
NW_023009266.1	Gnomon	exon	2816726	2816872	.	+	.	ID=exon-XM_034331335.1-4;Dbxref=GeneID:117607534%2CGenbank:XM_034331335.1;Parent=rna-XM_034331335.1
NW_023009266.1	Gnomon	exon	2817265	2817878	.	+	.	ID=exon-XM_034331335.1-5;Dbxref=GeneID:117607534%2CGenbank:XM_034331335.1;Parent=rna-XM_034331335.1
NW_023009266.1	Gnomon	exon	2815855	2816120	.	+	.	ID=exon-XM_034331335.1-2;Dbxref=GeneID:117607534%2CGenbank:XM_034331335.1;Parent=rna-XM_034331335.1
NW_023009266.1	Gnomon	exon	2816220	2816649	.	+	.	ID=exon-XM_034331335.1-3;Dbxref=GeneID:117607534%2CGenbank:XM_034331335.1;Parent=rna-XM_034331335.1
NW_023009266.1	Gnomon	exon	2815241	2815397	.	+	.	ID=exon-XM_034331335.1-1;Dbxref=GeneID:117607534%2CGenbank:XM_034331335.1;Parent=rna-XM_034331335.1
NW_023009266.1	Gnomon	mRNA	2534233	2536506	.	-	.	Name=XM_034330505.1;ID=rna-XM_034330505.1;Dbxref=GeneID:117607168%2CGenbank:XM_034330505.1;Parent=gene-LOC117607168
NW_023009266.1	Gnomon	CDS	2386956	2387060	.	-	0	Name=XP_034186833.1;ID=cds-XP_034186833.1;Dbxref=GeneID:117607344%2CGenbank:XP_034186833.1;Parent=rna-XM_034330942.1
NW_023009266.1	Gnomon	CDS	2385475	2386815	.	-	0	Name=XP_034186833.1;ID=cds-XP_034186833.1;Dbxref=GeneID:117607344%2CGenbank:XP_034186833.1;Parent=rna-XM_034330942.1
NW_023009266.1	Gnomon	CDS	3758639	3758915	.	-	0	Name=XP_034186344.1;ID=cds-XP_034186344.1;Dbxref=GeneID:117607157%2CGenbank:XP_034186344.1;Parent=rna-XM_034330453.1
NW_023009266.1	Gnomon	CDS	3758027	3758181	.	-	0	Name=XP_034186344.1;ID=cds-XP_034186344.1;Dbxref=GeneID:117607157%2CGenbank:XP_034186344.1;Parent=rna-XM_034330453.1
NW_023009266.1	Gnomon	CDS	3757715	3757834	.	-	0	Name=XP_034186344.1;ID=cds-XP_034186344.1;Dbxref=GeneID:117607157%2CGenbank:XP_034186344.1;Parent=rna-XM_034330453.1
NW_023009266.1	Gnomon	CDS	3757552	3757633	.	-	0	Name=XP_034186344.1;ID=cds-XP_034186344.1;Dbxref=GeneID:117607157%2CGenbank:XP_034186344.1;Parent=rna-XM_034330453.1
NW_023009266.1	Gnomon	CDS	3757260	3757480	.	-	0	Name=XP_034186344.1;ID=cds-XP_034186344.1;Dbxref=GeneID:117607157%2CGenbank:XP_034186344.1;Parent=rna-XM_034330453.1
NW_023009266.1	Gnomon	mRNA	3675615	3706158	.	-	.	Name=XM_034330495.1;ID=rna-XM_034330495.1;Dbxref=GeneID:117607163%2CGenbank:XM_034330495.1;Parent=gene-LOC117607163
NW_023009266.1	Gnomon	exon	3630557	3632091	.	-	.	ID=exon-XM_034330644.1-2;Dbxref=GeneID:117607218%2CGenbank:XM_034330644.1;Parent=rna-XM_034330644.1
NW_023009266.1	Gnomon	exon	3632192	3632334	.	-	.	ID=exon-XM_034330644.1-1;Dbxref=GeneID:117607218%2CGenbank:XM_034330644.1;Parent=rna-XM_034330644.1
NW_023009266.1	Gnomon	exon	2234988	2235155	.	-	.	ID=exon-XM_034331042.1-10;Dbxref=GeneID:117607392%2CGenbank:XM_034331042.1;Parent=rna-XM_034331042.1
NW_023009266.1	Gnomon	exon	2234576	2234884	.	-	.	ID=exon-XM_034331042.1-11;Dbxref=GeneID:117607392%2CGenbank:XM_034331042.1;Parent=rna-XM_034331042.1
NW_023009266.1	Gnomon	exon	2233561	2233767	.	-	.	ID=exon-XM_034331042.1-14;Dbxref=GeneID:117607392%2CGenbank:XM_034331042.1;Parent=rna-XM_034331042.1
NW_023009266.1	Gnomon	exon	2234229	2234491	.	-	.	ID=exon-XM_034331042.1-12;Dbxref=GeneID:117607392%2CGenbank:XM_034331042.1;Parent=rna-XM_034331042.1
NW_023009266.1	Gnomon	exon	2233832	2234159	.	-	.	ID=exon-XM_034331042.1-13;Dbxref=GeneID:117607392%2CGenbank:XM_034331042.1;Parent=rna-XM_034331042.1
NW_023009266.1	cmsearch	exon	206778	206939	.	+	.	ID=exon-XR_004582189.1-1;Dbxref=GeneID:117607540%2CRFAM:RF00003%2CGenbank:XR_004582189.1;Parent=rna-XR_004582189.1
NW_023009266.1	Gnomon	exon	250567	250771	.	-	.	ID=exon-XM_034331160.1-22;Dbxref=GeneID:117607454%2CGenbank:XM_034331160.1;Parent=rna-XM_034331160.1
NW_023009266.1	Gnomon	exon	249335	249593	.	-	.	ID=exon-XM_034331160.1-23;Dbxref=GeneID:117607454%2CGenbank:XM_034331160.1;Parent=rna-XM_034331160.1
NW_023009266.1	Gnomon	exon	271231	271400	.	-	.	ID=exon-XM_034331160.1-20;Dbxref=GeneID:117607454%2CGenbank:XM_034331160.1;Parent=rna-XM_034331160.1
NW_023009266.1	Gnomon	exon	264440	264499	.	-	.	ID=exon-XM_034331160.1-21;Dbxref=GeneID:117607454%2CGenbank:XM_034331160.1;Parent=rna-XM_034331160.1
NW_023009266.1	Gnomon	mRNA	2019942	2135429	.	-	.	Name=XM_034330745.1;ID=rna-XM_034330745.1;Dbxref=GeneID:117607256%2CGenbank:XM_034330745.1;Parent=gene-LOC117607256
NW_023009266.1	Gnomon	exon	245707	247999	.	-	.	ID=exon-XM_034331160.1-28;Dbxref=GeneID:117607454%2CGenbank:XM_034331160.1;Parent=rna-XM_034331160.1
NW_023009266.1	Gnomon	exon	248493	248647	.	-	.	ID=exon-XM_034331160.1-26;Dbxref=GeneID:117607454%2CGenbank:XM_034331160.1;Parent=rna-XM_034331160.1
NW_023009266.1	Gnomon	exon	248344	248423	.	-	.	ID=exon-XM_034331160.1-27;Dbxref=GeneID:117607454%2CGenbank:XM_034331160.1;Parent=rna-XM_034331160.1
NW_023009266.1	Gnomon	exon	249071	249182	.	-	.	ID=exon-XM_034331160.1-24;Dbxref=GeneID:117607454%2CGenbank:XM_034331160.1;Parent=rna-XM_034331160.1
NW_023009266.1	Gnomon	exon	248870	248992	.	-	.	ID=exon-XM_034331160.1-25;Dbxref=GeneID:117607454%2CGenbank:XM_034331160.1;Parent=rna-XM_034331160.1
NW_023009266.1	Gnomon	exon	280660	280758	.	-	.	ID=exon-XM_034331160.1-11;Dbxref=GeneID:117607454%2CGenbank:XM_034331160.1;Parent=rna-XM_034331160.1
NW_023009266.1	Gnomon	exon	279864	280003	.	-	.	ID=exon-XM_034331160.1-12;Dbxref=GeneID:117607454%2CGenbank:XM_034331160.1;Parent=rna-XM_034331160.1
NW_023009266.1	Gnomon	exon	280955	281156	.	-	.	ID=exon-XM_034331160.1-10;Dbxref=GeneID:117607454%2CGenbank:XM_034331160.1;Parent=rna-XM_034331160.1
NW_023009266.1	Gnomon	exon	2702309	2702327	.	+	.	ID=exon-XM_034330570.1-1;Dbxref=GeneID:117607192%2CGenbank:XM_034330570.1;Parent=rna-XM_034330570.1
NW_023009266.1	Gnomon	exon	271585	271631	.	-	.	ID=exon-XM_034331160.1-19;Dbxref=GeneID:117607454%2CGenbank:XM_034331160.1;Parent=rna-XM_034331160.1
NW_023009266.1	Gnomon	exon	276001	276033	.	-	.	ID=exon-XM_034331160.1-17;Dbxref=GeneID:117607454%2CGenbank:XM_034331160.1;Parent=rna-XM_034331160.1
NW_023009266.1	Gnomon	exon	2705458	2707273	.	+	.	ID=exon-XM_034330570.1-6;Dbxref=GeneID:117607192%2CGenbank:XM_034330570.1;Parent=rna-XM_034330570.1
NW_023009266.1	Gnomon	exon	274619	274729	.	-	.	ID=exon-XM_034331160.1-18;Dbxref=GeneID:117607454%2CGenbank:XM_034331160.1;Parent=rna-XM_034331160.1
NW_023009266.1	Gnomon	exon	277584	277728	.	-	.	ID=exon-XM_034331160.1-15;Dbxref=GeneID:117607454%2CGenbank:XM_034331160.1;Parent=rna-XM_034331160.1
NW_023009266.1	Gnomon	exon	2704798	2705017	.	+	.	ID=exon-XM_034330570.1-4;Dbxref=GeneID:117607192%2CGenbank:XM_034330570.1;Parent=rna-XM_034330570.1
NW_023009266.1	Gnomon	exon	277304	277409	.	-	.	ID=exon-XM_034331160.1-16;Dbxref=GeneID:117607454%2CGenbank:XM_034331160.1;Parent=rna-XM_034331160.1
NW_023009266.1	Gnomon	exon	2705089	2705334	.	+	.	ID=exon-XM_034330570.1-5;Dbxref=GeneID:117607192%2CGenbank:XM_034330570.1;Parent=rna-XM_034330570.1
NW_023009266.1	Gnomon	exon	279457	279529	.	-	.	ID=exon-XM_034331160.1-13;Dbxref=GeneID:117607454%2CGenbank:XM_034331160.1;Parent=rna-XM_034331160.1
NW_023009266.1	Gnomon	exon	2702548	2702734	.	+	.	ID=exon-XM_034330570.1-2;Dbxref=GeneID:117607192%2CGenbank:XM_034330570.1;Parent=rna-XM_034330570.1
NW_023009266.1	Gnomon	exon	278962	278997	.	-	.	ID=exon-XM_034331160.1-14;Dbxref=GeneID:117607454%2CGenbank:XM_034331160.1;Parent=rna-XM_034331160.1
NW_023009266.1	Gnomon	exon	2704472	2704661	.	+	.	ID=exon-XM_034330570.1-3;Dbxref=GeneID:117607192%2CGenbank:XM_034330570.1;Parent=rna-XM_034330570.1
NW_023009266.1	Gnomon	mRNA	2151958	2167572	.	-	.	Name=XM_034330740.1;ID=rna-XM_034330740.1;Dbxref=GeneID:117607255%2CGenbank:XM_034330740.1;Parent=gene-LOC117607255
NW_023009266.1	Gnomon	mRNA	1710201	1712016	.	+	.	Name=XM_034330886.1;ID=rna-XM_034330886.1;Dbxref=GeneID:117607318%2CGenbank:XM_034330886.1;Parent=gene-LOC117607318
NW_023009266.1	Gnomon	exon	2490527	2490883	.	+	.	ID=exon-XM_034331037.1-10;Dbxref=GeneID:117607388%2CGenbank:XM_034331037.1;Parent=rna-XM_034331037.1
NW_023009266.1	Gnomon	exon	2490968	2491504	.	+	.	ID=exon-XM_034331037.1-11;Dbxref=GeneID:117607388%2CGenbank:XM_034331037.1;Parent=rna-XM_034331037.1
NW_023009266.1	Gnomon	exon	2491589	2492215	.	+	.	ID=exon-XM_034331037.1-12;Dbxref=GeneID:117607388%2CGenbank:XM_034331037.1;Parent=rna-XM_034331037.1
NW_023009266.1	Gnomon	exon	2492300	2493865	.	+	.	ID=exon-XM_034331037.1-13;Dbxref=GeneID:117607388%2CGenbank:XM_034331037.1;Parent=rna-XM_034331037.1
NW_023009266.1	Gnomon	exon	3673040	3673412	.	+	.	ID=exon-XM_034330494.1-9;Dbxref=GeneID:117607159%2CGenbank:XM_034330494.1;Parent=rna-XM_034330494.1
NW_023009266.1	Gnomon	exon	3665276	3665372	.	+	.	ID=exon-XM_034330494.1-3;Dbxref=GeneID:117607159%2CGenbank:XM_034330494.1;Parent=rna-XM_034330494.1
NW_023009266.1	Gnomon	exon	3665443	3665548	.	+	.	ID=exon-XM_034330494.1-4;Dbxref=GeneID:117607159%2CGenbank:XM_034330494.1;Parent=rna-XM_034330494.1
NW_023009266.1	Gnomon	exon	3664509	3664662	.	+	.	ID=exon-XM_034330494.1-1;Dbxref=GeneID:117607159%2CGenbank:XM_034330494.1;Parent=rna-XM_034330494.1
NW_023009266.1	Gnomon	exon	3665083	3665203	.	+	.	ID=exon-XM_034330494.1-2;Dbxref=GeneID:117607159%2CGenbank:XM_034330494.1;Parent=rna-XM_034330494.1
NW_023009266.1	Gnomon	exon	3672537	3672689	.	+	.	ID=exon-XM_034330494.1-7;Dbxref=GeneID:117607159%2CGenbank:XM_034330494.1;Parent=rna-XM_034330494.1
NW_023009266.1	Gnomon	exon	3672758	3672914	.	+	.	ID=exon-XM_034330494.1-8;Dbxref=GeneID:117607159%2CGenbank:XM_034330494.1;Parent=rna-XM_034330494.1
NW_023009266.1	Gnomon	exon	3665636	3665763	.	+	.	ID=exon-XM_034330494.1-5;Dbxref=GeneID:117607159%2CGenbank:XM_034330494.1;Parent=rna-XM_034330494.1
NW_023009266.1	Gnomon	exon	3668831	3668851	.	+	.	ID=exon-XM_034330494.1-6;Dbxref=GeneID:117607159%2CGenbank:XM_034330494.1;Parent=rna-XM_034330494.1
NW_023009266.1	Gnomon	mRNA	1943219	1956060	.	+	.	Name=XM_034330980.1;ID=rna-XM_034330980.1;Dbxref=GeneID:117607364%2CGenbank:XM_034330980.1;Parent=gene-LOC117607364
NW_023009266.1	Gnomon	exon	1623247	1623455	.	+	.	ID=exon-XM_034331126.1-2;Dbxref=GeneID:117607434%2CGenbank:XM_034331126.1;Parent=rna-XM_034331126.1
NW_023009266.1	Gnomon	exon	1623585	1624492	.	+	.	ID=exon-XM_034331126.1-3;Dbxref=GeneID:117607434%2CGenbank:XM_034331126.1;Parent=rna-XM_034331126.1
NW_023009266.1	Gnomon	exon	1622632	1622824	.	+	.	ID=exon-XM_034331126.1-1;Dbxref=GeneID:117607434%2CGenbank:XM_034331126.1;Parent=rna-XM_034331126.1
NW_023009266.1	Gnomon	CDS	1119297	1120763	.	+	0	Name=XP_034187073.1;ID=cds-XP_034187073.1;Dbxref=GeneID:117607463%2CGenbank:XP_034187073.1;Parent=rna-XM_034331182.1
NW_023009266.1	Gnomon	exon	1624613	1624934	.	+	.	ID=exon-XM_034331126.1-4;Dbxref=GeneID:117607434%2CGenbank:XM_034331126.1;Parent=rna-XM_034331126.1
NW_023009266.1	Gnomon	CDS	2816024	2816120	.	+	0	Name=XP_034187229.1;ID=cds-XP_034187229.1;Dbxref=GeneID:117607534%2CGenbank:XP_034187229.1;Parent=rna-XM_034331338.1
NW_023009266.1	Gnomon	CDS	2816220	2816649	.	+	0	Name=XP_034187229.1;ID=cds-XP_034187229.1;Dbxref=GeneID:117607534%2CGenbank:XP_034187229.1;Parent=rna-XM_034331338.1
NW_023009266.1	Gnomon	CDS	2816726	2816872	.	+	0	Name=XP_034187229.1;ID=cds-XP_034187229.1;Dbxref=GeneID:117607534%2CGenbank:XP_034187229.1;Parent=rna-XM_034331338.1
NW_023009266.1	Gnomon	CDS	2817574	2817878	.	+	0	Name=XP_034187229.1;ID=cds-XP_034187229.1;Dbxref=GeneID:117607534%2CGenbank:XP_034187229.1;Parent=rna-XM_034331338.1
NW_023009266.1	Gnomon	CDS	2817944	2818307	.	+	0	Name=XP_034187229.1;ID=cds-XP_034187229.1;Dbxref=GeneID:117607534%2CGenbank:XP_034187229.1;Parent=rna-XM_034331338.1
NW_023009266.1	Gnomon	CDS	2818366	2818531	.	+	0	Name=XP_034187229.1;ID=cds-XP_034187229.1;Dbxref=GeneID:117607534%2CGenbank:XP_034187229.1;Parent=rna-XM_034331338.1
NW_023009266.1	Gnomon	CDS	2818754	2818862	.	+	0	Name=XP_034187229.1;ID=cds-XP_034187229.1;Dbxref=GeneID:117607534%2CGenbank:XP_034187229.1;Parent=rna-XM_034331338.1
NW_023009266.1	Gnomon	CDS	2818932	2819008	.	+	0	Name=XP_034187229.1;ID=cds-XP_034187229.1;Dbxref=GeneID:117607534%2CGenbank:XP_034187229.1;Parent=rna-XM_034331338.1
NW_023009266.1	Gnomon	CDS	3597717	3600902	.	+	0	Name=XP_034186484.1;ID=cds-XP_034186484.1;Dbxref=GeneID:117607200%2CGenbank:XP_034186484.1;Parent=rna-XM_034330593.1
NW_023009266.1	Gnomon	CDS	3600987	3601396	.	+	0	Name=XP_034186484.1;ID=cds-XP_034186484.1;Dbxref=GeneID:117607200%2CGenbank:XP_034186484.1;Parent=rna-XM_034330593.1
NW_023009266.1	Gnomon	CDS	3601479	3601829	.	+	0	Name=XP_034186484.1;ID=cds-XP_034186484.1;Dbxref=GeneID:117607200%2CGenbank:XP_034186484.1;Parent=rna-XM_034330593.1
NW_023009266.1	Gnomon	CDS	3601901	3602189	.	+	0	Name=XP_034186484.1;ID=cds-XP_034186484.1;Dbxref=GeneID:117607200%2CGenbank:XP_034186484.1;Parent=rna-XM_034330593.1
NW_023009266.1	Gnomon	CDS	3602263	3602766	.	+	0	Name=XP_034186484.1;ID=cds-XP_034186484.1;Dbxref=GeneID:117607200%2CGenbank:XP_034186484.1;Parent=rna-XM_034330593.1
NW_023009266.1	Gnomon	CDS	3602918	3603142	.	+	0	Name=XP_034186484.1;ID=cds-XP_034186484.1;Dbxref=GeneID:117607200%2CGenbank:XP_034186484.1;Parent=rna-XM_034330593.1
NW_023009266.1	Gnomon	CDS	3603252	3603568	.	+	0	Name=XP_034186484.1;ID=cds-XP_034186484.1;Dbxref=GeneID:117607200%2CGenbank:XP_034186484.1;Parent=rna-XM_034330593.1
NW_023009266.1	Gnomon	CDS	3603639	3604113	.	+	0	Name=XP_034186484.1;ID=cds-XP_034186484.1;Dbxref=GeneID:117607200%2CGenbank:XP_034186484.1;Parent=rna-XM_034330593.1
NW_023009266.1	Gnomon	CDS	3604210	3604574	.	+	0	Name=XP_034186484.1;ID=cds-XP_034186484.1;Dbxref=GeneID:117607200%2CGenbank:XP_034186484.1;Parent=rna-XM_034330593.1
NW_023009266.1	Gnomon	CDS	3604676	3604871	.	+	0	Name=XP_034186484.1;ID=cds-XP_034186484.1;Dbxref=GeneID:117607200%2CGenbank:XP_034186484.1;Parent=rna-XM_034330593.1
NW_023009266.1	Gnomon	CDS	3604951	3605256	.	+	0	Name=XP_034186484.1;ID=cds-XP_034186484.1;Dbxref=GeneID:117607200%2CGenbank:XP_034186484.1;Parent=rna-XM_034330593.1
NW_023009266.1	Gnomon	CDS	3605341	3605632	.	+	0	Name=XP_034186484.1;ID=cds-XP_034186484.1;Dbxref=GeneID:117607200%2CGenbank:XP_034186484.1;Parent=rna-XM_034330593.1
NW_023009266.1	Gnomon	CDS	3606676	3607195	.	+	0	Name=XP_034186484.1;ID=cds-XP_034186484.1;Dbxref=GeneID:117607200%2CGenbank:XP_034186484.1;Parent=rna-XM_034330593.1
NW_023009266.1	Gnomon	CDS	3607281	3607370	.	+	0	Name=XP_034186484.1;ID=cds-XP_034186484.1;Dbxref=GeneID:117607200%2CGenbank:XP_034186484.1;Parent=rna-XM_034330593.1
NW_023009266.1	Gnomon	CDS	3608866	3609277	.	+	0	Name=XP_034186484.1;ID=cds-XP_034186484.1;Dbxref=GeneID:117607200%2CGenbank:XP_034186484.1;Parent=rna-XM_034330593.1
NW_023009266.1	Gnomon	CDS	3609361	3609646	.	+	0	Name=XP_034186484.1;ID=cds-XP_034186484.1;Dbxref=GeneID:117607200%2CGenbank:XP_034186484.1;Parent=rna-XM_034330593.1
NW_023009266.1	Gnomon	CDS	3609881	3611142	.	+	0	Name=XP_034186484.1;ID=cds-XP_034186484.1;Dbxref=GeneID:117607200%2CGenbank:XP_034186484.1;Parent=rna-XM_034330593.1
NW_023009266.1	Gnomon	CDS	3611446	3611689	.	+	0	Name=XP_034186484.1;ID=cds-XP_034186484.1;Dbxref=GeneID:117607200%2CGenbank:XP_034186484.1;Parent=rna-XM_034330593.1
NW_023009266.1	Gnomon	CDS	3611779	3612058	.	+	0	Name=XP_034186484.1;ID=cds-XP_034186484.1;Dbxref=GeneID:117607200%2CGenbank:XP_034186484.1;Parent=rna-XM_034330593.1
NW_023009266.1	Gnomon	CDS	3612130	3612274	.	+	0	Name=XP_034186484.1;ID=cds-XP_034186484.1;Dbxref=GeneID:117607200%2CGenbank:XP_034186484.1;Parent=rna-XM_034330593.1
NW_023009266.1	Gnomon	CDS	3612346	3613092	.	+	0	Name=XP_034186484.1;ID=cds-XP_034186484.1;Dbxref=GeneID:117607200%2CGenbank:XP_034186484.1;Parent=rna-XM_034330593.1
NW_023009266.1	Gnomon	CDS	3613182	3615107	.	+	0	Name=XP_034186484.1;ID=cds-XP_034186484.1;Dbxref=GeneID:117607200%2CGenbank:XP_034186484.1;Parent=rna-XM_034330593.1
NW_023009266.1	Gnomon	exon	714223	714505	.	+	.	ID=exon-XM_034331311.1-6;Dbxref=GeneID:117607524%2CGenbank:XM_034331311.1;Parent=rna-XM_034331311.1
NW_023009266.1	Gnomon	exon	715706	715861	.	+	.	ID=exon-XM_034331311.1-7;Dbxref=GeneID:117607524%2CGenbank:XM_034331311.1;Parent=rna-XM_034331311.1
NW_023009266.1	Gnomon	exon	716029	716220	.	+	.	ID=exon-XM_034331311.1-8;Dbxref=GeneID:117607524%2CGenbank:XM_034331311.1;Parent=rna-XM_034331311.1
NW_023009266.1	Gnomon	exon	716567	716677	.	+	.	ID=exon-XM_034331311.1-9;Dbxref=GeneID:117607524%2CGenbank:XM_034331311.1;Parent=rna-XM_034331311.1
NW_023009266.1	Gnomon	exon	713078	713204	.	+	.	ID=exon-XM_034331311.1-2;Dbxref=GeneID:117607524%2CGenbank:XM_034331311.1;Parent=rna-XM_034331311.1
NW_023009266.1	Gnomon	exon	2296055	2296347	.	+	.	ID=exon-XM_034330933.1-5;Dbxref=GeneID:117607341%2CGenbank:XM_034330933.1;Parent=rna-XM_034330933.1
NW_023009266.1	Gnomon	exon	713285	713428	.	+	.	ID=exon-XM_034331311.1-3;Dbxref=GeneID:117607524%2CGenbank:XM_034331311.1;Parent=rna-XM_034331311.1
NW_023009266.1	Gnomon	exon	2296422	2296517	.	+	.	ID=exon-XM_034330933.1-6;Dbxref=GeneID:117607341%2CGenbank:XM_034330933.1;Parent=rna-XM_034330933.1
NW_023009266.1	Gnomon	exon	713523	713650	.	+	.	ID=exon-XM_034331311.1-4;Dbxref=GeneID:117607524%2CGenbank:XM_034331311.1;Parent=rna-XM_034331311.1
NW_023009266.1	Gnomon	exon	2295354	2295580	.	+	.	ID=exon-XM_034330933.1-3;Dbxref=GeneID:117607341%2CGenbank:XM_034330933.1;Parent=rna-XM_034330933.1
NW_023009266.1	Gnomon	exon	713790	713924	.	+	.	ID=exon-XM_034331311.1-5;Dbxref=GeneID:117607524%2CGenbank:XM_034331311.1;Parent=rna-XM_034331311.1
NW_023009266.1	Gnomon	exon	2295658	2295987	.	+	.	ID=exon-XM_034330933.1-4;Dbxref=GeneID:117607341%2CGenbank:XM_034330933.1;Parent=rna-XM_034330933.1
NW_023009266.1	Gnomon	exon	2294730	2294919	.	+	.	ID=exon-XM_034330933.1-1;Dbxref=GeneID:117607341%2CGenbank:XM_034330933.1;Parent=rna-XM_034330933.1
NW_023009266.1	Gnomon	exon	2295065	2295273	.	+	.	ID=exon-XM_034330933.1-2;Dbxref=GeneID:117607341%2CGenbank:XM_034330933.1;Parent=rna-XM_034330933.1
NW_023009266.1	Gnomon	exon	709875	712416	.	+	.	ID=exon-XM_034331311.1-1;Dbxref=GeneID:117607524%2CGenbank:XM_034331311.1;Parent=rna-XM_034331311.1
NW_023009266.1	Gnomon	exon	2297142	2298173	.	+	.	ID=exon-XM_034330933.1-9;Dbxref=GeneID:117607341%2CGenbank:XM_034330933.1;Parent=rna-XM_034330933.1
NW_023009266.1	Gnomon	exon	2296589	2296747	.	+	.	ID=exon-XM_034330933.1-7;Dbxref=GeneID:117607341%2CGenbank:XM_034330933.1;Parent=rna-XM_034330933.1
NW_023009266.1	Gnomon	exon	2296819	2297001	.	+	.	ID=exon-XM_034330933.1-8;Dbxref=GeneID:117607341%2CGenbank:XM_034330933.1;Parent=rna-XM_034330933.1
NW_023009266.1	Gnomon	CDS	3597717	3600902	.	+	0	Name=XP_034186485.1;ID=cds-XP_034186485.1;Dbxref=GeneID:117607200%2CGenbank:XP_034186485.1;Parent=rna-XM_034330594.1
NW_023009266.1	Gnomon	CDS	3600987	3601396	.	+	0	Name=XP_034186485.1;ID=cds-XP_034186485.1;Dbxref=GeneID:117607200%2CGenbank:XP_034186485.1;Parent=rna-XM_034330594.1
NW_023009266.1	Gnomon	CDS	3601479	3601829	.	+	0	Name=XP_034186485.1;ID=cds-XP_034186485.1;Dbxref=GeneID:117607200%2CGenbank:XP_034186485.1;Parent=rna-XM_034330594.1
NW_023009266.1	Gnomon	CDS	3601901	3602189	.	+	0	Name=XP_034186485.1;ID=cds-XP_034186485.1;Dbxref=GeneID:117607200%2CGenbank:XP_034186485.1;Parent=rna-XM_034330594.1
NW_023009266.1	Gnomon	CDS	3602263	3602766	.	+	0	Name=XP_034186485.1;ID=cds-XP_034186485.1;Dbxref=GeneID:117607200%2CGenbank:XP_034186485.1;Parent=rna-XM_034330594.1
NW_023009266.1	Gnomon	CDS	3602918	3603142	.	+	0	Name=XP_034186485.1;ID=cds-XP_034186485.1;Dbxref=GeneID:117607200%2CGenbank:XP_034186485.1;Parent=rna-XM_034330594.1
NW_023009266.1	Gnomon	CDS	3603252	3603568	.	+	0	Name=XP_034186485.1;ID=cds-XP_034186485.1;Dbxref=GeneID:117607200%2CGenbank:XP_034186485.1;Parent=rna-XM_034330594.1
NW_023009266.1	Gnomon	CDS	3603639	3604113	.	+	0	Name=XP_034186485.1;ID=cds-XP_034186485.1;Dbxref=GeneID:117607200%2CGenbank:XP_034186485.1;Parent=rna-XM_034330594.1
NW_023009266.1	Gnomon	CDS	3604210	3604574	.	+	0	Name=XP_034186485.1;ID=cds-XP_034186485.1;Dbxref=GeneID:117607200%2CGenbank:XP_034186485.1;Parent=rna-XM_034330594.1
NW_023009266.1	Gnomon	CDS	3604676	3604871	.	+	0	Name=XP_034186485.1;ID=cds-XP_034186485.1;Dbxref=GeneID:117607200%2CGenbank:XP_034186485.1;Parent=rna-XM_034330594.1
NW_023009266.1	Gnomon	CDS	3604951	3605256	.	+	0	Name=XP_034186485.1;ID=cds-XP_034186485.1;Dbxref=GeneID:117607200%2CGenbank:XP_034186485.1;Parent=rna-XM_034330594.1
NW_023009266.1	Gnomon	CDS	3605341	3605632	.	+	0	Name=XP_034186485.1;ID=cds-XP_034186485.1;Dbxref=GeneID:117607200%2CGenbank:XP_034186485.1;Parent=rna-XM_034330594.1
NW_023009266.1	Gnomon	CDS	3606676	3607195	.	+	0	Name=XP_034186485.1;ID=cds-XP_034186485.1;Dbxref=GeneID:117607200%2CGenbank:XP_034186485.1;Parent=rna-XM_034330594.1
NW_023009266.1	Gnomon	CDS	3607281	3607370	.	+	0	Name=XP_034186485.1;ID=cds-XP_034186485.1;Dbxref=GeneID:117607200%2CGenbank:XP_034186485.1;Parent=rna-XM_034330594.1
NW_023009266.1	Gnomon	CDS	3608863	3609277	.	+	0	Name=XP_034186485.1;ID=cds-XP_034186485.1;Dbxref=GeneID:117607200%2CGenbank:XP_034186485.1;Parent=rna-XM_034330594.1
NW_023009266.1	Gnomon	CDS	3609361	3609646	.	+	0	Name=XP_034186485.1;ID=cds-XP_034186485.1;Dbxref=GeneID:117607200%2CGenbank:XP_034186485.1;Parent=rna-XM_034330594.1
NW_023009266.1	Gnomon	CDS	3609890	3611142	.	+	0	Name=XP_034186485.1;ID=cds-XP_034186485.1;Dbxref=GeneID:117607200%2CGenbank:XP_034186485.1;Parent=rna-XM_034330594.1
NW_023009266.1	Gnomon	CDS	3611446	3611689	.	+	0	Name=XP_034186485.1;ID=cds-XP_034186485.1;Dbxref=GeneID:117607200%2CGenbank:XP_034186485.1;Parent=rna-XM_034330594.1
NW_023009266.1	Gnomon	CDS	3611779	3612058	.	+	0	Name=XP_034186485.1;ID=cds-XP_034186485.1;Dbxref=GeneID:117607200%2CGenbank:XP_034186485.1;Parent=rna-XM_034330594.1
NW_023009266.1	Gnomon	CDS	3612130	3612274	.	+	0	Name=XP_034186485.1;ID=cds-XP_034186485.1;Dbxref=GeneID:117607200%2CGenbank:XP_034186485.1;Parent=rna-XM_034330594.1
NW_023009266.1	Gnomon	CDS	3612346	3613092	.	+	0	Name=XP_034186485.1;ID=cds-XP_034186485.1;Dbxref=GeneID:117607200%2CGenbank:XP_034186485.1;Parent=rna-XM_034330594.1
NW_023009266.1	Gnomon	CDS	3613182	3615107	.	+	0	Name=XP_034186485.1;ID=cds-XP_034186485.1;Dbxref=GeneID:117607200%2CGenbank:XP_034186485.1;Parent=rna-XM_034330594.1
NW_023009266.1	Gnomon	exon	1458037	1458227	.	+	.	ID=exon-XM_034331214.1-1;Dbxref=GeneID:117607479%2CGenbank:XM_034331214.1;Parent=rna-XM_034331214.1
NW_023009266.1	Gnomon	exon	1467569	1467605	.	+	.	ID=exon-XM_034331214.1-2;Dbxref=GeneID:117607479%2CGenbank:XM_034331214.1;Parent=rna-XM_034331214.1
NW_023009266.1	Gnomon	exon	1477811	1477963	.	+	.	ID=exon-XM_034331214.1-3;Dbxref=GeneID:117607479%2CGenbank:XM_034331214.1;Parent=rna-XM_034331214.1
NW_023009266.1	Gnomon	exon	1491567	1491658	.	+	.	ID=exon-XM_034331214.1-4;Dbxref=GeneID:117607479%2CGenbank:XM_034331214.1;Parent=rna-XM_034331214.1
NW_023009266.1	Gnomon	exon	1498064	1498286	.	+	.	ID=exon-XM_034331214.1-5;Dbxref=GeneID:117607479%2CGenbank:XM_034331214.1;Parent=rna-XM_034331214.1
NW_023009266.1	Gnomon	exon	1499142	1499357	.	+	.	ID=exon-XM_034331214.1-6;Dbxref=GeneID:117607479%2CGenbank:XM_034331214.1;Parent=rna-XM_034331214.1
NW_023009266.1	Gnomon	exon	1499479	1499661	.	+	.	ID=exon-XM_034331214.1-7;Dbxref=GeneID:117607479%2CGenbank:XM_034331214.1;Parent=rna-XM_034331214.1
NW_023009266.1	Gnomon	exon	1499967	1500127	.	+	.	ID=exon-XM_034331214.1-8;Dbxref=GeneID:117607479%2CGenbank:XM_034331214.1;Parent=rna-XM_034331214.1
NW_023009266.1	Gnomon	exon	1500225	1501053	.	+	.	ID=exon-XM_034331214.1-9;Dbxref=GeneID:117607479%2CGenbank:XM_034331214.1;Parent=rna-XM_034331214.1
NW_023009266.1	Gnomon	exon	1698567	1698745	.	+	.	ID=exon-XM_034330853.1-11;Dbxref=GeneID:117607305%2CGenbank:XM_034330853.1;Parent=rna-XM_034330853.1
NW_023009266.1	Gnomon	exon	1703840	1707824	.	+	.	ID=exon-XM_034330853.1-12;Dbxref=GeneID:117607305%2CGenbank:XM_034330853.1;Parent=rna-XM_034330853.1
NW_023009266.1	Gnomon	exon	1698058	1698093	.	+	.	ID=exon-XM_034330853.1-10;Dbxref=GeneID:117607305%2CGenbank:XM_034330853.1;Parent=rna-XM_034330853.1
NW_023009266.1	Gnomon	exon	1707888	1708018	.	+	.	ID=exon-XM_034330853.1-13;Dbxref=GeneID:117607305%2CGenbank:XM_034330853.1;Parent=rna-XM_034330853.1
NW_023009266.1	Gnomon	CDS	3753250	3755631	.	+	0	Name=XP_034186734.1;ID=cds-XP_034186734.1;Dbxref=GeneID:117607299%2CGenbank:XP_034186734.1;Parent=rna-XM_034330843.1
NW_023009266.1	Gnomon	exon	507725	508081	.	-	.	ID=exon-XR_004582165.1-3;Dbxref=GeneID:117607332%2CGenbank:XR_004582165.1;Parent=rna-XR_004582165.1
NW_023009266.1	Gnomon	exon	508389	508582	.	-	.	ID=exon-XR_004582165.1-1;Dbxref=GeneID:117607332%2CGenbank:XR_004582165.1;Parent=rna-XR_004582165.1
NW_023009266.1	Gnomon	exon	508177	508315	.	-	.	ID=exon-XR_004582165.1-2;Dbxref=GeneID:117607332%2CGenbank:XR_004582165.1;Parent=rna-XR_004582165.1
NW_023009266.1	Gnomon	CDS	2267422	2267526	.	-	0	Name=XP_034186974.1;ID=cds-XP_034186974.1;Dbxref=GeneID:117607414%2CGenbank:XP_034186974.1;Parent=rna-XM_034331083.1
NW_023009266.1	Gnomon	CDS	2267044	2267362	.	-	0	Name=XP_034186974.1;ID=cds-XP_034186974.1;Dbxref=GeneID:117607414%2CGenbank:XP_034186974.1;Parent=rna-XM_034331083.1
NW_023009266.1	Gnomon	CDS	2266824	2266973	.	-	0	Name=XP_034186974.1;ID=cds-XP_034186974.1;Dbxref=GeneID:117607414%2CGenbank:XP_034186974.1;Parent=rna-XM_034331083.1
NW_023009266.1	Gnomon	CDS	2266598	2266758	.	-	0	Name=XP_034186974.1;ID=cds-XP_034186974.1;Dbxref=GeneID:117607414%2CGenbank:XP_034186974.1;Parent=rna-XM_034331083.1
NW_023009266.1	Gnomon	mRNA	3664510	3675260	.	+	.	Name=XM_034330490.1;ID=rna-XM_034330490.1;Dbxref=GeneID:117607159%2CGenbank:XM_034330490.1;Parent=gene-LOC117607159
NW_023009266.1	Gnomon	mRNA	2582120	2585821	.	-	.	Name=XM_034331234.1;ID=rna-XM_034331234.1;Dbxref=GeneID:117607484%2CGenbank:XM_034331234.1;Parent=gene-LOC117607484
NW_023009266.1	Gnomon	lnc_RNA	2976430	2976939	.	-	.	Name=XR_004582150.1;ID=rna-XR_004582150.1;Dbxref=GeneID:117607253%2CGenbank:XR_004582150.1;Parent=gene-LOC117607253
NW_023009266.1	Gnomon	mRNA	3630557	3632330	.	-	.	Name=XM_034330646.1;ID=rna-XM_034330646.1;Dbxref=GeneID:117607218%2CGenbank:XM_034330646.1;Parent=gene-LOC117607218
NW_023009266.1	Gnomon	exon	1778648	1778701	.	+	.	ID=exon-XM_034330890.1-3;Dbxref=GeneID:117607321%2CGenbank:XM_034330890.1;Parent=rna-XM_034330890.1
NW_023009266.1	Gnomon	exon	1778762	1779920	.	+	.	ID=exon-XM_034330890.1-4;Dbxref=GeneID:117607321%2CGenbank:XM_034330890.1;Parent=rna-XM_034330890.1
NW_023009266.1	Gnomon	exon	1776807	1776940	.	+	.	ID=exon-XM_034330890.1-1;Dbxref=GeneID:117607321%2CGenbank:XM_034330890.1;Parent=rna-XM_034330890.1
NW_023009266.1	Gnomon	exon	1777940	1778193	.	+	.	ID=exon-XM_034330890.1-2;Dbxref=GeneID:117607321%2CGenbank:XM_034330890.1;Parent=rna-XM_034330890.1
NW_023009266.1	Gnomon	exon	2804878	2805099	.	+	.	ID=exon-XM_034331285.1-10;Dbxref=GeneID:117607512%2CGenbank:XM_034331285.1;Parent=rna-XM_034331285.1
NW_023009266.1	Gnomon	exon	2805176	2805369	.	+	.	ID=exon-XM_034331285.1-11;Dbxref=GeneID:117607512%2CGenbank:XM_034331285.1;Parent=rna-XM_034331285.1
NW_023009266.1	Gnomon	exon	2805443	2808812	.	+	.	ID=exon-XM_034331285.1-12;Dbxref=GeneID:117607512%2CGenbank:XM_034331285.1;Parent=rna-XM_034331285.1
NW_023009266.1	Gnomon	mRNA	1789304	1792398	.	+	.	Name=XM_034330885.1;ID=rna-XM_034330885.1;Dbxref=GeneID:117607317%2CGenbank:XM_034330885.1;Parent=gene-LOC117607317
NW_023009266.1	Gnomon	mRNA	2815210	2819220	.	+	.	Name=XM_034331330.1;ID=rna-XM_034331330.1;Dbxref=GeneID:117607534%2CGenbank:XM_034331330.1;Parent=gene-LOC117607534
NW_023009266.1	Gnomon	CDS	2816024	2816120	.	+	0	Name=XP_034187228.1;ID=cds-XP_034187228.1;Dbxref=GeneID:117607534%2CGenbank:XP_034187228.1;Parent=rna-XM_034331337.1
NW_023009266.1	Gnomon	CDS	2816220	2816649	.	+	0	Name=XP_034187228.1;ID=cds-XP_034187228.1;Dbxref=GeneID:117607534%2CGenbank:XP_034187228.1;Parent=rna-XM_034331337.1
NW_023009266.1	Gnomon	CDS	2816726	2816872	.	+	0	Name=XP_034187228.1;ID=cds-XP_034187228.1;Dbxref=GeneID:117607534%2CGenbank:XP_034187228.1;Parent=rna-XM_034331337.1
NW_023009266.1	Gnomon	CDS	2817190	2817878	.	+	0	Name=XP_034187228.1;ID=cds-XP_034187228.1;Dbxref=GeneID:117607534%2CGenbank:XP_034187228.1;Parent=rna-XM_034331337.1
NW_023009266.1	Gnomon	CDS	2817944	2818307	.	+	0	Name=XP_034187228.1;ID=cds-XP_034187228.1;Dbxref=GeneID:117607534%2CGenbank:XP_034187228.1;Parent=rna-XM_034331337.1
NW_023009266.1	Gnomon	CDS	2818366	2818531	.	+	0	Name=XP_034187228.1;ID=cds-XP_034187228.1;Dbxref=GeneID:117607534%2CGenbank:XP_034187228.1;Parent=rna-XM_034331337.1
NW_023009266.1	Gnomon	CDS	2819276	2819335	.	+	0	Name=XP_034187228.1;ID=cds-XP_034187228.1;Dbxref=GeneID:117607534%2CGenbank:XP_034187228.1;Parent=rna-XM_034331337.1
NW_023009266.1	Gnomon	exon	3673486	3673717	.	+	.	ID=exon-XM_034330483.1-10;Dbxref=GeneID:117607159%2CGenbank:XM_034330483.1;Parent=rna-XM_034330483.1
NW_023009266.1	Gnomon	exon	3673829	3674256	.	+	.	ID=exon-XM_034330483.1-11;Dbxref=GeneID:117607159%2CGenbank:XM_034330483.1;Parent=rna-XM_034330483.1
NW_023009266.1	Gnomon	exon	3674370	3675260	.	+	.	ID=exon-XM_034330483.1-12;Dbxref=GeneID:117607159%2CGenbank:XM_034330483.1;Parent=rna-XM_034330483.1
NW_023009266.1	Gnomon	CDS	1201615	1201762	.	-	0	Name=XP_034187072.1;ID=cds-XP_034187072.1;Dbxref=GeneID:117607461%2CGenbank:XP_034187072.1;Parent=rna-XM_034331181.1
NW_023009266.1	Gnomon	CDS	1201360	1201551	.	-	0	Name=XP_034187072.1;ID=cds-XP_034187072.1;Dbxref=GeneID:117607461%2CGenbank:XP_034187072.1;Parent=rna-XM_034331181.1
NW_023009266.1	Gnomon	CDS	1201061	1201288	.	-	0	Name=XP_034187072.1;ID=cds-XP_034187072.1;Dbxref=GeneID:117607461%2CGenbank:XP_034187072.1;Parent=rna-XM_034331181.1
NW_023009266.1	Gnomon	CDS	1200814	1200989	.	-	0	Name=XP_034187072.1;ID=cds-XP_034187072.1;Dbxref=GeneID:117607461%2CGenbank:XP_034187072.1;Parent=rna-XM_034331181.1
NW_023009266.1	Gnomon	CDS	1200627	1200752	.	-	0	Name=XP_034187072.1;ID=cds-XP_034187072.1;Dbxref=GeneID:117607461%2CGenbank:XP_034187072.1;Parent=rna-XM_034331181.1
NW_023009266.1	Gnomon	CDS	1200448	1200559	.	-	0	Name=XP_034187072.1;ID=cds-XP_034187072.1;Dbxref=GeneID:117607461%2CGenbank:XP_034187072.1;Parent=rna-XM_034331181.1
NW_023009266.1	Gnomon	CDS	1199918	1200147	.	-	0	Name=XP_034187072.1;ID=cds-XP_034187072.1;Dbxref=GeneID:117607461%2CGenbank:XP_034187072.1;Parent=rna-XM_034331181.1
NW_023009266.1	Gnomon	CDS	3597717	3600902	.	+	0	Name=XP_034186483.1;ID=cds-XP_034186483.1;Dbxref=GeneID:117607200%2CGenbank:XP_034186483.1;Parent=rna-XM_034330592.1
NW_023009266.1	Gnomon	CDS	3600987	3601396	.	+	0	Name=XP_034186483.1;ID=cds-XP_034186483.1;Dbxref=GeneID:117607200%2CGenbank:XP_034186483.1;Parent=rna-XM_034330592.1
NW_023009266.1	Gnomon	CDS	3601479	3601829	.	+	0	Name=XP_034186483.1;ID=cds-XP_034186483.1;Dbxref=GeneID:117607200%2CGenbank:XP_034186483.1;Parent=rna-XM_034330592.1
NW_023009266.1	Gnomon	CDS	3601901	3602189	.	+	0	Name=XP_034186483.1;ID=cds-XP_034186483.1;Dbxref=GeneID:117607200%2CGenbank:XP_034186483.1;Parent=rna-XM_034330592.1
NW_023009266.1	Gnomon	CDS	3602263	3602766	.	+	0	Name=XP_034186483.1;ID=cds-XP_034186483.1;Dbxref=GeneID:117607200%2CGenbank:XP_034186483.1;Parent=rna-XM_034330592.1
NW_023009266.1	Gnomon	CDS	3602918	3603142	.	+	0	Name=XP_034186483.1;ID=cds-XP_034186483.1;Dbxref=GeneID:117607200%2CGenbank:XP_034186483.1;Parent=rna-XM_034330592.1
NW_023009266.1	Gnomon	CDS	3603252	3603568	.	+	0	Name=XP_034186483.1;ID=cds-XP_034186483.1;Dbxref=GeneID:117607200%2CGenbank:XP_034186483.1;Parent=rna-XM_034330592.1
NW_023009266.1	Gnomon	CDS	3603639	3604113	.	+	0	Name=XP_034186483.1;ID=cds-XP_034186483.1;Dbxref=GeneID:117607200%2CGenbank:XP_034186483.1;Parent=rna-XM_034330592.1
NW_023009266.1	Gnomon	CDS	3604210	3604574	.	+	0	Name=XP_034186483.1;ID=cds-XP_034186483.1;Dbxref=GeneID:117607200%2CGenbank:XP_034186483.1;Parent=rna-XM_034330592.1
NW_023009266.1	Gnomon	CDS	3604676	3604871	.	+	0	Name=XP_034186483.1;ID=cds-XP_034186483.1;Dbxref=GeneID:117607200%2CGenbank:XP_034186483.1;Parent=rna-XM_034330592.1
NW_023009266.1	Gnomon	CDS	3604951	3605256	.	+	0	Name=XP_034186483.1;ID=cds-XP_034186483.1;Dbxref=GeneID:117607200%2CGenbank:XP_034186483.1;Parent=rna-XM_034330592.1
NW_023009266.1	Gnomon	CDS	3605341	3605632	.	+	0	Name=XP_034186483.1;ID=cds-XP_034186483.1;Dbxref=GeneID:117607200%2CGenbank:XP_034186483.1;Parent=rna-XM_034330592.1
NW_023009266.1	Gnomon	CDS	3606676	3607195	.	+	0	Name=XP_034186483.1;ID=cds-XP_034186483.1;Dbxref=GeneID:117607200%2CGenbank:XP_034186483.1;Parent=rna-XM_034330592.1
NW_023009266.1	Gnomon	CDS	3607281	3607370	.	+	0	Name=XP_034186483.1;ID=cds-XP_034186483.1;Dbxref=GeneID:117607200%2CGenbank:XP_034186483.1;Parent=rna-XM_034330592.1
NW_023009266.1	Gnomon	CDS	3608863	3609277	.	+	0	Name=XP_034186483.1;ID=cds-XP_034186483.1;Dbxref=GeneID:117607200%2CGenbank:XP_034186483.1;Parent=rna-XM_034330592.1
NW_023009266.1	Gnomon	CDS	3609361	3609646	.	+	0	Name=XP_034186483.1;ID=cds-XP_034186483.1;Dbxref=GeneID:117607200%2CGenbank:XP_034186483.1;Parent=rna-XM_034330592.1
NW_023009266.1	Gnomon	CDS	3609881	3611142	.	+	0	Name=XP_034186483.1;ID=cds-XP_034186483.1;Dbxref=GeneID:117607200%2CGenbank:XP_034186483.1;Parent=rna-XM_034330592.1
NW_023009266.1	Gnomon	CDS	3611446	3611689	.	+	0	Name=XP_034186483.1;ID=cds-XP_034186483.1;Dbxref=GeneID:117607200%2CGenbank:XP_034186483.1;Parent=rna-XM_034330592.1
NW_023009266.1	Gnomon	CDS	3611779	3612058	.	+	0	Name=XP_034186483.1;ID=cds-XP_034186483.1;Dbxref=GeneID:117607200%2CGenbank:XP_034186483.1;Parent=rna-XM_034330592.1
NW_023009266.1	Gnomon	CDS	3612130	3612274	.	+	0	Name=XP_034186483.1;ID=cds-XP_034186483.1;Dbxref=GeneID:117607200%2CGenbank:XP_034186483.1;Parent=rna-XM_034330592.1
NW_023009266.1	Gnomon	CDS	3612346	3613092	.	+	0	Name=XP_034186483.1;ID=cds-XP_034186483.1;Dbxref=GeneID:117607200%2CGenbank:XP_034186483.1;Parent=rna-XM_034330592.1
NW_023009266.1	Gnomon	CDS	3613182	3615107	.	+	0	Name=XP_034186483.1;ID=cds-XP_034186483.1;Dbxref=GeneID:117607200%2CGenbank:XP_034186483.1;Parent=rna-XM_034330592.1
NW_023009266.1	Gnomon	exon	2636006	2636255	.	-	.	ID=exon-XM_034330519.1-3;Dbxref=GeneID:117607174%2CGenbank:XM_034330519.1;Parent=rna-XM_034330519.1
NW_023009266.1	Gnomon	exon	2631405	2631528	.	-	.	ID=exon-XM_034330519.1-4;Dbxref=GeneID:117607174%2CGenbank:XM_034330519.1;Parent=rna-XM_034330519.1
NW_023009266.1	Gnomon	exon	2630164	2630494	.	-	.	ID=exon-XM_034330519.1-5;Dbxref=GeneID:117607174%2CGenbank:XM_034330519.1;Parent=rna-XM_034330519.1
NW_023009266.1	Gnomon	exon	2629780	2630077	.	-	.	ID=exon-XM_034330519.1-6;Dbxref=GeneID:117607174%2CGenbank:XM_034330519.1;Parent=rna-XM_034330519.1
NW_023009266.1	Gnomon	exon	2629458	2629671	.	-	.	ID=exon-XM_034330519.1-7;Dbxref=GeneID:117607174%2CGenbank:XM_034330519.1;Parent=rna-XM_034330519.1
NW_023009266.1	Gnomon	exon	2629040	2629373	.	-	.	ID=exon-XM_034330519.1-8;Dbxref=GeneID:117607174%2CGenbank:XM_034330519.1;Parent=rna-XM_034330519.1
NW_023009266.1	Gnomon	exon	2628492	2628952	.	-	.	ID=exon-XM_034330519.1-9;Dbxref=GeneID:117607174%2CGenbank:XM_034330519.1;Parent=rna-XM_034330519.1
NW_023009266.1	Gnomon	exon	2638284	2641093	.	-	.	ID=exon-XM_034330519.1-1;Dbxref=GeneID:117607174%2CGenbank:XM_034330519.1;Parent=rna-XM_034330519.1
NW_023009266.1	Gnomon	exon	2637571	2637783	.	-	.	ID=exon-XM_034330519.1-2;Dbxref=GeneID:117607174%2CGenbank:XM_034330519.1;Parent=rna-XM_034330519.1
NW_023009266.1	Gnomon	CDS	2026874	2027199	.	-	0	Name=XP_034186639.1;ID=cds-XP_034186639.1;Dbxref=GeneID:117607256%2CGenbank:XP_034186639.1;Parent=rna-XM_034330748.1
NW_023009266.1	Gnomon	CDS	2026259	2026795	.	-	0	Name=XP_034186639.1;ID=cds-XP_034186639.1;Dbxref=GeneID:117607256%2CGenbank:XP_034186639.1;Parent=rna-XM_034330748.1
NW_023009266.1	Gnomon	CDS	2025347	2026121	.	-	0	Name=XP_034186639.1;ID=cds-XP_034186639.1;Dbxref=GeneID:117607256%2CGenbank:XP_034186639.1;Parent=rna-XM_034330748.1
NW_023009266.1	Gnomon	CDS	2025030	2025203	.	-	0	Name=XP_034186639.1;ID=cds-XP_034186639.1;Dbxref=GeneID:117607256%2CGenbank:XP_034186639.1;Parent=rna-XM_034330748.1
NW_023009266.1	Gnomon	CDS	2024769	2024939	.	-	0	Name=XP_034186639.1;ID=cds-XP_034186639.1;Dbxref=GeneID:117607256%2CGenbank:XP_034186639.1;Parent=rna-XM_034330748.1
NW_023009266.1	Gnomon	CDS	2024075	2024386	.	-	0	Name=XP_034186639.1;ID=cds-XP_034186639.1;Dbxref=GeneID:117607256%2CGenbank:XP_034186639.1;Parent=rna-XM_034330748.1
NW_023009266.1	Gnomon	CDS	2023432	2023753	.	-	0	Name=XP_034186639.1;ID=cds-XP_034186639.1;Dbxref=GeneID:117607256%2CGenbank:XP_034186639.1;Parent=rna-XM_034330748.1
NW_023009266.1	Gnomon	CDS	2023114	2023360	.	-	0	Name=XP_034186639.1;ID=cds-XP_034186639.1;Dbxref=GeneID:117607256%2CGenbank:XP_034186639.1;Parent=rna-XM_034330748.1
NW_023009266.1	Gnomon	CDS	2022836	2023019	.	-	0	Name=XP_034186639.1;ID=cds-XP_034186639.1;Dbxref=GeneID:117607256%2CGenbank:XP_034186639.1;Parent=rna-XM_034330748.1
NW_023009266.1	Gnomon	CDS	2022526	2022742	.	-	0	Name=XP_034186639.1;ID=cds-XP_034186639.1;Dbxref=GeneID:117607256%2CGenbank:XP_034186639.1;Parent=rna-XM_034330748.1
NW_023009266.1	Gnomon	CDS	2022260	2022451	.	-	0	Name=XP_034186639.1;ID=cds-XP_034186639.1;Dbxref=GeneID:117607256%2CGenbank:XP_034186639.1;Parent=rna-XM_034330748.1
NW_023009266.1	Gnomon	CDS	2021939	2022186	.	-	0	Name=XP_034186639.1;ID=cds-XP_034186639.1;Dbxref=GeneID:117607256%2CGenbank:XP_034186639.1;Parent=rna-XM_034330748.1
NW_023009266.1	Gnomon	CDS	2021080	2021618	.	-	0	Name=XP_034186639.1;ID=cds-XP_034186639.1;Dbxref=GeneID:117607256%2CGenbank:XP_034186639.1;Parent=rna-XM_034330748.1
NW_023009266.1	Gnomon	CDS	2020818	2020989	.	-	0	Name=XP_034186639.1;ID=cds-XP_034186639.1;Dbxref=GeneID:117607256%2CGenbank:XP_034186639.1;Parent=rna-XM_034330748.1
NW_023009266.1	Gnomon	exon	2746654	2746902	.	+	.	ID=exon-XM_034331262.1-3;Dbxref=GeneID:117607498%2CGenbank:XM_034331262.1;Parent=rna-XM_034331262.1
NW_023009266.1	Gnomon	exon	2746992	2747341	.	+	.	ID=exon-XM_034331262.1-4;Dbxref=GeneID:117607498%2CGenbank:XM_034331262.1;Parent=rna-XM_034331262.1
NW_023009266.1	Gnomon	exon	2747431	2748027	.	+	.	ID=exon-XM_034331262.1-5;Dbxref=GeneID:117607498%2CGenbank:XM_034331262.1;Parent=rna-XM_034331262.1
NW_023009266.1	Gnomon	exon	2748150	2752312	.	+	.	ID=exon-XM_034331262.1-6;Dbxref=GeneID:117607498%2CGenbank:XM_034331262.1;Parent=rna-XM_034331262.1
NW_023009266.1	Gnomon	exon	2197306	2198239	.	+	.	ID=exon-XM_034330756.1-11;Dbxref=GeneID:117607258%2CGenbank:XM_034330756.1;Parent=rna-XM_034330756.1
NW_023009266.1	Gnomon	exon	2739498	2739682	.	+	.	ID=exon-XM_034331262.1-1;Dbxref=GeneID:117607498%2CGenbank:XM_034331262.1;Parent=rna-XM_034331262.1
NW_023009266.1	Gnomon	exon	2745792	2746446	.	+	.	ID=exon-XM_034331262.1-2;Dbxref=GeneID:117607498%2CGenbank:XM_034331262.1;Parent=rna-XM_034331262.1
NW_023009266.1	Gnomon	CDS	1892553	1892555	.	-	0	Name=XP_034186879.1;ID=cds-XP_034186879.1;Dbxref=GeneID:117607367%2CGenbank:XP_034186879.1;Parent=rna-XM_034330988.1
NW_023009266.1	Gnomon	CDS	1892285	1892359	.	-	0	Name=XP_034186879.1;ID=cds-XP_034186879.1;Dbxref=GeneID:117607367%2CGenbank:XP_034186879.1;Parent=rna-XM_034330988.1
NW_023009266.1	Gnomon	CDS	1886526	1886664	.	-	0	Name=XP_034186879.1;ID=cds-XP_034186879.1;Dbxref=GeneID:117607367%2CGenbank:XP_034186879.1;Parent=rna-XM_034330988.1
NW_023009266.1	Gnomon	CDS	1884691	1884924	.	-	0	Name=XP_034186879.1;ID=cds-XP_034186879.1;Dbxref=GeneID:117607367%2CGenbank:XP_034186879.1;Parent=rna-XM_034330988.1
NW_023009266.1	Gnomon	CDS	1884061	1884245	.	-	0	Name=XP_034186879.1;ID=cds-XP_034186879.1;Dbxref=GeneID:117607367%2CGenbank:XP_034186879.1;Parent=rna-XM_034330988.1
NW_023009266.1	Gnomon	CDS	1883872	1884006	.	-	0	Name=XP_034186879.1;ID=cds-XP_034186879.1;Dbxref=GeneID:117607367%2CGenbank:XP_034186879.1;Parent=rna-XM_034330988.1
NW_023009266.1	Gnomon	CDS	1883665	1883797	.	-	0	Name=XP_034186879.1;ID=cds-XP_034186879.1;Dbxref=GeneID:117607367%2CGenbank:XP_034186879.1;Parent=rna-XM_034330988.1
NW_023009266.1	Gnomon	CDS	1883399	1883559	.	-	0	Name=XP_034186879.1;ID=cds-XP_034186879.1;Dbxref=GeneID:117607367%2CGenbank:XP_034186879.1;Parent=rna-XM_034330988.1
NW_023009266.1	Gnomon	CDS	1882591	1882714	.	-	0	Name=XP_034186879.1;ID=cds-XP_034186879.1;Dbxref=GeneID:117607367%2CGenbank:XP_034186879.1;Parent=rna-XM_034330988.1
NW_023009266.1	Gnomon	CDS	1881868	1882349	.	-	0	Name=XP_034186879.1;ID=cds-XP_034186879.1;Dbxref=GeneID:117607367%2CGenbank:XP_034186879.1;Parent=rna-XM_034330988.1
NW_023009266.1	Gnomon	CDS	1881667	1881804	.	-	0	Name=XP_034186879.1;ID=cds-XP_034186879.1;Dbxref=GeneID:117607367%2CGenbank:XP_034186879.1;Parent=rna-XM_034330988.1
NW_023009266.1	Gnomon	CDS	1881388	1881603	.	-	0	Name=XP_034186879.1;ID=cds-XP_034186879.1;Dbxref=GeneID:117607367%2CGenbank:XP_034186879.1;Parent=rna-XM_034330988.1
NW_023009266.1	Gnomon	CDS	1881161	1881311	.	-	0	Name=XP_034186879.1;ID=cds-XP_034186879.1;Dbxref=GeneID:117607367%2CGenbank:XP_034186879.1;Parent=rna-XM_034330988.1
NW_023009266.1	Gnomon	CDS	1880902	1881102	.	-	0	Name=XP_034186879.1;ID=cds-XP_034186879.1;Dbxref=GeneID:117607367%2CGenbank:XP_034186879.1;Parent=rna-XM_034330988.1
NW_023009266.1	Gnomon	CDS	1880670	1880816	.	-	0	Name=XP_034186879.1;ID=cds-XP_034186879.1;Dbxref=GeneID:117607367%2CGenbank:XP_034186879.1;Parent=rna-XM_034330988.1
NW_023009266.1	Gnomon	CDS	1880363	1880592	.	-	0	Name=XP_034186879.1;ID=cds-XP_034186879.1;Dbxref=GeneID:117607367%2CGenbank:XP_034186879.1;Parent=rna-XM_034330988.1
NW_023009266.1	Gnomon	exon	2196939	2197226	.	+	.	ID=exon-XM_034330756.1-10;Dbxref=GeneID:117607258%2CGenbank:XM_034330756.1;Parent=rna-XM_034330756.1
NW_023009266.1	Gnomon	CDS	343621	345591	.	-	0	Name=XP_034186733.1;ID=cds-XP_034186733.1;Dbxref=GeneID:117607298%2CGenbank:XP_034186733.1;Parent=rna-XM_034330842.1
NW_023009266.1	Gnomon	exon	1805995	1806209	.	+	.	ID=exon-XM_034330845.1-1;Dbxref=GeneID:117607301%2CGenbank:XM_034330845.1;Parent=rna-XM_034330845.1
NW_023009266.1	Gnomon	exon	1806348	1806952	.	+	.	ID=exon-XM_034330845.1-2;Dbxref=GeneID:117607301%2CGenbank:XM_034330845.1;Parent=rna-XM_034330845.1
NW_023009266.1	Gnomon	exon	1807034	1807737	.	+	.	ID=exon-XM_034330845.1-3;Dbxref=GeneID:117607301%2CGenbank:XM_034330845.1;Parent=rna-XM_034330845.1
NW_023009266.1	Gnomon	exon	1807810	1807957	.	+	.	ID=exon-XM_034330845.1-4;Dbxref=GeneID:117607301%2CGenbank:XM_034330845.1;Parent=rna-XM_034330845.1
NW_023009266.1	Gnomon	exon	2687935	2688045	.	+	.	ID=exon-XM_034330543.1-2;Dbxref=GeneID:117607183%2CGenbank:XM_034330543.1;Parent=rna-XM_034330543.1
NW_023009266.1	Gnomon	exon	2688126	2688435	.	+	.	ID=exon-XM_034330543.1-3;Dbxref=GeneID:117607183%2CGenbank:XM_034330543.1;Parent=rna-XM_034330543.1
NW_023009266.1	Gnomon	exon	2679783	2679913	.	+	.	ID=exon-XM_034330543.1-1;Dbxref=GeneID:117607183%2CGenbank:XM_034330543.1;Parent=rna-XM_034330543.1
NW_023009266.1	Gnomon	exon	2690032	2690163	.	+	.	ID=exon-XM_034330543.1-6;Dbxref=GeneID:117607183%2CGenbank:XM_034330543.1;Parent=rna-XM_034330543.1
NW_023009266.1	Gnomon	exon	2690280	2690479	.	+	.	ID=exon-XM_034330543.1-7;Dbxref=GeneID:117607183%2CGenbank:XM_034330543.1;Parent=rna-XM_034330543.1
NW_023009266.1	Gnomon	exon	2688697	2688897	.	+	.	ID=exon-XM_034330543.1-4;Dbxref=GeneID:117607183%2CGenbank:XM_034330543.1;Parent=rna-XM_034330543.1
NW_023009266.1	Gnomon	exon	2689292	2689583	.	+	.	ID=exon-XM_034330543.1-5;Dbxref=GeneID:117607183%2CGenbank:XM_034330543.1;Parent=rna-XM_034330543.1
NW_023009266.1	Gnomon	exon	2690980	2695907	.	+	.	ID=exon-XM_034330543.1-8;Dbxref=GeneID:117607183%2CGenbank:XM_034330543.1;Parent=rna-XM_034330543.1
NW_023009266.1	Gnomon	exon	3543043	3543215	.	+	.	ID=exon-XM_034330643.1-1;Dbxref=GeneID:117607217%2CGenbank:XM_034330643.1;Parent=rna-XM_034330643.1
NW_023009266.1	Gnomon	exon	3543346	3543526	.	+	.	ID=exon-XM_034330643.1-2;Dbxref=GeneID:117607217%2CGenbank:XM_034330643.1;Parent=rna-XM_034330643.1
NW_023009266.1	Gnomon	exon	3543611	3543845	.	+	.	ID=exon-XM_034330643.1-3;Dbxref=GeneID:117607217%2CGenbank:XM_034330643.1;Parent=rna-XM_034330643.1
NW_023009266.1	Gnomon	exon	3543935	3544129	.	+	.	ID=exon-XM_034330643.1-4;Dbxref=GeneID:117607217%2CGenbank:XM_034330643.1;Parent=rna-XM_034330643.1
NW_023009266.1	Gnomon	exon	3544215	3544792	.	+	.	ID=exon-XM_034330643.1-5;Dbxref=GeneID:117607217%2CGenbank:XM_034330643.1;Parent=rna-XM_034330643.1
NW_023009266.1	Gnomon	mRNA	3630557	3632310	.	-	.	Name=XM_034330645.1;ID=rna-XM_034330645.1;Dbxref=GeneID:117607218%2CGenbank:XM_034330645.1;Parent=gene-LOC117607218
NW_023009266.1	Gnomon	CDS	2244946	2245050	.	-	0	Name=XP_034186973.1;ID=cds-XP_034186973.1;Dbxref=GeneID:117607413%2CGenbank:XP_034186973.1;Parent=rna-XM_034331082.1
NW_023009266.1	Gnomon	CDS	2244586	2244696	.	-	0	Name=XP_034186973.1;ID=cds-XP_034186973.1;Dbxref=GeneID:117607413%2CGenbank:XP_034186973.1;Parent=rna-XM_034331082.1
NW_023009266.1	Gnomon	CDS	2244070	2244335	.	-	0	Name=XP_034186973.1;ID=cds-XP_034186973.1;Dbxref=GeneID:117607413%2CGenbank:XP_034186973.1;Parent=rna-XM_034331082.1
NW_023009266.1	Gnomon	CDS	2243350	2243633	.	-	0	Name=XP_034186973.1;ID=cds-XP_034186973.1;Dbxref=GeneID:117607413%2CGenbank:XP_034186973.1;Parent=rna-XM_034331082.1
NW_023009266.1	Gnomon	CDS	2243019	2243227	.	-	0	Name=XP_034186973.1;ID=cds-XP_034186973.1;Dbxref=GeneID:117607413%2CGenbank:XP_034186973.1;Parent=rna-XM_034331082.1
NW_023009266.1	Gnomon	CDS	2242397	2242633	.	-	0	Name=XP_034186973.1;ID=cds-XP_034186973.1;Dbxref=GeneID:117607413%2CGenbank:XP_034186973.1;Parent=rna-XM_034331082.1
NW_023009266.1	Gnomon	exon	1962420	1963143	.	-	.	ID=exon-XM_034330992.1-10;Dbxref=GeneID:117607368%2CGenbank:XM_034330992.1;Parent=rna-XM_034330992.1
NW_023009266.1	Gnomon	exon	3604210	3604574	.	+	.	ID=exon-XM_034330593.1-10;Dbxref=GeneID:117607200%2CGenbank:XM_034330593.1;Parent=rna-XM_034330593.1
NW_023009266.1	Gnomon	exon	3604676	3604871	.	+	.	ID=exon-XM_034330593.1-11;Dbxref=GeneID:117607200%2CGenbank:XM_034330593.1;Parent=rna-XM_034330593.1
NW_023009266.1	Gnomon	exon	3604951	3605256	.	+	.	ID=exon-XM_034330593.1-12;Dbxref=GeneID:117607200%2CGenbank:XM_034330593.1;Parent=rna-XM_034330593.1
NW_023009266.1	Gnomon	exon	3605341	3605632	.	+	.	ID=exon-XM_034330593.1-13;Dbxref=GeneID:117607200%2CGenbank:XM_034330593.1;Parent=rna-XM_034330593.1
NW_023009266.1	Gnomon	exon	3606676	3607195	.	+	.	ID=exon-XM_034330593.1-14;Dbxref=GeneID:117607200%2CGenbank:XM_034330593.1;Parent=rna-XM_034330593.1
NW_023009266.1	Gnomon	exon	3607281	3607370	.	+	.	ID=exon-XM_034330593.1-15;Dbxref=GeneID:117607200%2CGenbank:XM_034330593.1;Parent=rna-XM_034330593.1
NW_023009266.1	Gnomon	exon	3608866	3609277	.	+	.	ID=exon-XM_034330593.1-16;Dbxref=GeneID:117607200%2CGenbank:XM_034330593.1;Parent=rna-XM_034330593.1
NW_023009266.1	Gnomon	exon	3609361	3609646	.	+	.	ID=exon-XM_034330593.1-17;Dbxref=GeneID:117607200%2CGenbank:XM_034330593.1;Parent=rna-XM_034330593.1
NW_023009266.1	Gnomon	exon	3609881	3611142	.	+	.	ID=exon-XM_034330593.1-18;Dbxref=GeneID:117607200%2CGenbank:XM_034330593.1;Parent=rna-XM_034330593.1
NW_023009266.1	Gnomon	exon	3611446	3611689	.	+	.	ID=exon-XM_034330593.1-19;Dbxref=GeneID:117607200%2CGenbank:XM_034330593.1;Parent=rna-XM_034330593.1
NW_023009266.1	Gnomon	mRNA	1943095	1956060	.	+	.	Name=XM_034330982.1;ID=rna-XM_034330982.1;Dbxref=GeneID:117607364%2CGenbank:XM_034330982.1;Parent=gene-LOC117607364
NW_023009266.1	Gnomon	mRNA	2250351	2252712	.	+	.	Name=XM_034331081.1;ID=rna-XM_034331081.1;Dbxref=GeneID:117607412%2CGenbank:XM_034331081.1;Parent=gene-LOC117607412
NW_023009266.1	Gnomon	exon	3611779	3612058	.	+	.	ID=exon-XM_034330593.1-20;Dbxref=GeneID:117607200%2CGenbank:XM_034330593.1;Parent=rna-XM_034330593.1
NW_023009266.1	Gnomon	exon	3612130	3612274	.	+	.	ID=exon-XM_034330593.1-21;Dbxref=GeneID:117607200%2CGenbank:XM_034330593.1;Parent=rna-XM_034330593.1
NW_023009266.1	Gnomon	exon	3612346	3613092	.	+	.	ID=exon-XM_034330593.1-22;Dbxref=GeneID:117607200%2CGenbank:XM_034330593.1;Parent=rna-XM_034330593.1
NW_023009266.1	Gnomon	exon	3613182	3615867	.	+	.	ID=exon-XM_034330593.1-23;Dbxref=GeneID:117607200%2CGenbank:XM_034330593.1;Parent=rna-XM_034330593.1
NW_023009266.1	Gnomon	mRNA	2582540	2585826	.	-	.	Name=XM_034331237.1;ID=rna-XM_034331237.1;Dbxref=GeneID:117607484%2CGenbank:XM_034331237.1;Parent=gene-LOC117607484
NW_023009266.1	Gnomon	mRNA	2151958	2167572	.	-	.	Name=XM_034330742.1;ID=rna-XM_034330742.1;Dbxref=GeneID:117607255%2CGenbank:XM_034330742.1;Parent=gene-LOC117607255
NW_023009266.1	Gnomon	exon	3603252	3603568	.	+	.	ID=exon-XM_034330594.1-8;Dbxref=GeneID:117607200%2CGenbank:XM_034330594.1;Parent=rna-XM_034330594.1
NW_023009266.1	Gnomon	exon	3603639	3604113	.	+	.	ID=exon-XM_034330594.1-9;Dbxref=GeneID:117607200%2CGenbank:XM_034330594.1;Parent=rna-XM_034330594.1
NW_023009266.1	Gnomon	exon	3593251	3593606	.	+	.	ID=exon-XM_034330594.1-1;Dbxref=GeneID:117607200%2CGenbank:XM_034330594.1;Parent=rna-XM_034330594.1
NW_023009266.1	Gnomon	exon	3597612	3600902	.	+	.	ID=exon-XM_034330594.1-2;Dbxref=GeneID:117607200%2CGenbank:XM_034330594.1;Parent=rna-XM_034330594.1
NW_023009266.1	Gnomon	exon	3600987	3601396	.	+	.	ID=exon-XM_034330594.1-3;Dbxref=GeneID:117607200%2CGenbank:XM_034330594.1;Parent=rna-XM_034330594.1
NW_023009266.1	Gnomon	exon	3601479	3601829	.	+	.	ID=exon-XM_034330594.1-4;Dbxref=GeneID:117607200%2CGenbank:XM_034330594.1;Parent=rna-XM_034330594.1
NW_023009266.1	Gnomon	exon	3601901	3602189	.	+	.	ID=exon-XM_034330594.1-5;Dbxref=GeneID:117607200%2CGenbank:XM_034330594.1;Parent=rna-XM_034330594.1
NW_023009266.1	Gnomon	exon	3602263	3602766	.	+	.	ID=exon-XM_034330594.1-6;Dbxref=GeneID:117607200%2CGenbank:XM_034330594.1;Parent=rna-XM_034330594.1
NW_023009266.1	Gnomon	exon	3602918	3603142	.	+	.	ID=exon-XM_034330594.1-7;Dbxref=GeneID:117607200%2CGenbank:XM_034330594.1;Parent=rna-XM_034330594.1
NW_023009266.1	Gnomon	exon	2021939	2022186	.	-	.	ID=exon-XM_034330746.1-14;Dbxref=GeneID:117607256%2CGenbank:XM_034330746.1;Parent=rna-XM_034330746.1
NW_023009266.1	Gnomon	exon	2021080	2021618	.	-	.	ID=exon-XM_034330746.1-15;Dbxref=GeneID:117607256%2CGenbank:XM_034330746.1;Parent=rna-XM_034330746.1
NW_023009266.1	Gnomon	exon	2022526	2022742	.	-	.	ID=exon-XM_034330746.1-12;Dbxref=GeneID:117607256%2CGenbank:XM_034330746.1;Parent=rna-XM_034330746.1
NW_023009266.1	Gnomon	exon	2022260	2022451	.	-	.	ID=exon-XM_034330746.1-13;Dbxref=GeneID:117607256%2CGenbank:XM_034330746.1;Parent=rna-XM_034330746.1
NW_023009266.1	Gnomon	exon	2020812	2020989	.	-	.	ID=exon-XM_034330746.1-16;Dbxref=GeneID:117607256%2CGenbank:XM_034330746.1;Parent=rna-XM_034330746.1
NW_023009266.1	Gnomon	exon	2019942	2020057	.	-	.	ID=exon-XM_034330746.1-17;Dbxref=GeneID:117607256%2CGenbank:XM_034330746.1;Parent=rna-XM_034330746.1
NW_023009266.1	Gnomon	exon	3360503	3360717	.	-	.	ID=exon-XM_034330690.1-10;Dbxref=GeneID:117607239%2CGenbank:XM_034330690.1;Parent=rna-XM_034330690.1
NW_023009266.1	Gnomon	exon	3356344	3360427	.	-	.	ID=exon-XM_034330690.1-11;Dbxref=GeneID:117607239%2CGenbank:XM_034330690.1;Parent=rna-XM_034330690.1
NW_023009266.1	Gnomon	exon	1044508	1045940	.	-	.	ID=exon-XM_034331176.1-10;Dbxref=GeneID:117607458%2CGenbank:XM_034331176.1;Parent=rna-XM_034331176.1
NW_023009266.1	Gnomon	exon	2023114	2023360	.	-	.	ID=exon-XM_034330746.1-10;Dbxref=GeneID:117607256%2CGenbank:XM_034330746.1;Parent=rna-XM_034330746.1
NW_023009266.1	Gnomon	exon	2022836	2023019	.	-	.	ID=exon-XM_034330746.1-11;Dbxref=GeneID:117607256%2CGenbank:XM_034330746.1;Parent=rna-XM_034330746.1
NW_023009266.1	Gnomon	exon	1058585	1058789	.	+	.	ID=exon-XM_034331197.1-2;Dbxref=GeneID:117607471%2CGenbank:XM_034331197.1;Parent=rna-XM_034331197.1
NW_023009266.1	Gnomon	exon	1059544	1059816	.	+	.	ID=exon-XM_034331197.1-3;Dbxref=GeneID:117607471%2CGenbank:XM_034331197.1;Parent=rna-XM_034331197.1
NW_023009266.1	Gnomon	exon	1057295	1058074	.	+	.	ID=exon-XM_034331197.1-1;Dbxref=GeneID:117607471%2CGenbank:XM_034331197.1;Parent=rna-XM_034331197.1
NW_023009266.1	Gnomon	exon	1328143	1328409	.	-	.	ID=exon-XM_034330963.1-11;Dbxref=GeneID:117607356%2CGenbank:XM_034330963.1;Parent=rna-XM_034330963.1
NW_023009266.1	Gnomon	exon	1327771	1328061	.	-	.	ID=exon-XM_034330963.1-12;Dbxref=GeneID:117607356%2CGenbank:XM_034330963.1;Parent=rna-XM_034330963.1
NW_023009266.1	Gnomon	exon	1328479	1328762	.	-	.	ID=exon-XM_034330963.1-10;Dbxref=GeneID:117607356%2CGenbank:XM_034330963.1;Parent=rna-XM_034330963.1
NW_023009266.1	Gnomon	exon	1326653	1326868	.	-	.	ID=exon-XM_034330963.1-15;Dbxref=GeneID:117607356%2CGenbank:XM_034330963.1;Parent=rna-XM_034330963.1
NW_023009266.1	Gnomon	exon	1326186	1326605	.	-	.	ID=exon-XM_034330963.1-16;Dbxref=GeneID:117607356%2CGenbank:XM_034330963.1;Parent=rna-XM_034330963.1
NW_023009266.1	Gnomon	exon	1327313	1327686	.	-	.	ID=exon-XM_034330963.1-13;Dbxref=GeneID:117607356%2CGenbank:XM_034330963.1;Parent=rna-XM_034330963.1
NW_023009266.1	Gnomon	exon	1326958	1327247	.	-	.	ID=exon-XM_034330963.1-14;Dbxref=GeneID:117607356%2CGenbank:XM_034330963.1;Parent=rna-XM_034330963.1
NW_023009266.1	Gnomon	exon	1325358	1325629	.	-	.	ID=exon-XM_034330963.1-19;Dbxref=GeneID:117607356%2CGenbank:XM_034330963.1;Parent=rna-XM_034330963.1
NW_023009266.1	Gnomon	exon	1325970	1326106	.	-	.	ID=exon-XM_034330963.1-17;Dbxref=GeneID:117607356%2CGenbank:XM_034330963.1;Parent=rna-XM_034330963.1
NW_023009266.1	Gnomon	exon	1325717	1325900	.	-	.	ID=exon-XM_034330963.1-18;Dbxref=GeneID:117607356%2CGenbank:XM_034330963.1;Parent=rna-XM_034330963.1
NW_023009266.1	Gnomon	exon	1317702	1317899	.	-	.	ID=exon-XM_034330963.1-44;Dbxref=GeneID:117607356%2CGenbank:XM_034330963.1;Parent=rna-XM_034330963.1
NW_023009266.1	Gnomon	exon	1317512	1317626	.	-	.	ID=exon-XM_034330963.1-45;Dbxref=GeneID:117607356%2CGenbank:XM_034330963.1;Parent=rna-XM_034330963.1
NW_023009266.1	Gnomon	exon	1318307	1318725	.	-	.	ID=exon-XM_034330963.1-42;Dbxref=GeneID:117607356%2CGenbank:XM_034330963.1;Parent=rna-XM_034330963.1
NW_023009266.1	Gnomon	exon	1317983	1318237	.	-	.	ID=exon-XM_034330963.1-43;Dbxref=GeneID:117607356%2CGenbank:XM_034330963.1;Parent=rna-XM_034330963.1
NW_023009266.1	Gnomon	exon	1321990	1322178	.	-	.	ID=exon-XM_034330963.1-30;Dbxref=GeneID:117607356%2CGenbank:XM_034330963.1;Parent=rna-XM_034330963.1
NW_023009266.1	Gnomon	exon	1324537	1324745	.	-	.	ID=exon-XM_034330963.1-22;Dbxref=GeneID:117607356%2CGenbank:XM_034330963.1;Parent=rna-XM_034330963.1
NW_023009266.1	Gnomon	exon	1324275	1324462	.	-	.	ID=exon-XM_034330963.1-23;Dbxref=GeneID:117607356%2CGenbank:XM_034330963.1;Parent=rna-XM_034330963.1
NW_023009266.1	Gnomon	exon	1325051	1325280	.	-	.	ID=exon-XM_034330963.1-20;Dbxref=GeneID:117607356%2CGenbank:XM_034330963.1;Parent=rna-XM_034330963.1
NW_023009266.1	Gnomon	exon	1324815	1324982	.	-	.	ID=exon-XM_034330963.1-21;Dbxref=GeneID:117607356%2CGenbank:XM_034330963.1;Parent=rna-XM_034330963.1
NW_023009266.1	Gnomon	exon	1323326	1323686	.	-	.	ID=exon-XM_034330963.1-26;Dbxref=GeneID:117607356%2CGenbank:XM_034330963.1;Parent=rna-XM_034330963.1
NW_023009266.1	Gnomon	exon	1323048	1323252	.	-	.	ID=exon-XM_034330963.1-27;Dbxref=GeneID:117607356%2CGenbank:XM_034330963.1;Parent=rna-XM_034330963.1
NW_023009266.1	Gnomon	exon	1324028	1324176	.	-	.	ID=exon-XM_034330963.1-24;Dbxref=GeneID:117607356%2CGenbank:XM_034330963.1;Parent=rna-XM_034330963.1
NW_023009266.1	Gnomon	exon	1323761	1323959	.	-	.	ID=exon-XM_034330963.1-25;Dbxref=GeneID:117607356%2CGenbank:XM_034330963.1;Parent=rna-XM_034330963.1
NW_023009266.1	Gnomon	exon	1322535	1322955	.	-	.	ID=exon-XM_034330963.1-28;Dbxref=GeneID:117607356%2CGenbank:XM_034330963.1;Parent=rna-XM_034330963.1
NW_023009266.1	Gnomon	exon	1322254	1322463	.	-	.	ID=exon-XM_034330963.1-29;Dbxref=GeneID:117607356%2CGenbank:XM_034330963.1;Parent=rna-XM_034330963.1
NW_023009266.1	Gnomon	exon	1319065	1319292	.	-	.	ID=exon-XM_034330963.1-40;Dbxref=GeneID:117607356%2CGenbank:XM_034330963.1;Parent=rna-XM_034330963.1
NW_023009266.1	Gnomon	exon	1318805	1318996	.	-	.	ID=exon-XM_034330963.1-41;Dbxref=GeneID:117607356%2CGenbank:XM_034330963.1;Parent=rna-XM_034330963.1
NW_023009266.1	Gnomon	exon	1320991	1321246	.	-	.	ID=exon-XM_034330963.1-33;Dbxref=GeneID:117607356%2CGenbank:XM_034330963.1;Parent=rna-XM_034330963.1
NW_023009266.1	Gnomon	exon	1320706	1320917	.	-	.	ID=exon-XM_034330963.1-34;Dbxref=GeneID:117607356%2CGenbank:XM_034330963.1;Parent=rna-XM_034330963.1
NW_023009266.1	Gnomon	exon	1321628	1321921	.	-	.	ID=exon-XM_034330963.1-31;Dbxref=GeneID:117607356%2CGenbank:XM_034330963.1;Parent=rna-XM_034330963.1
NW_023009266.1	Gnomon	exon	1321321	1321556	.	-	.	ID=exon-XM_034330963.1-32;Dbxref=GeneID:117607356%2CGenbank:XM_034330963.1;Parent=rna-XM_034330963.1
NW_023009266.1	Gnomon	exon	1319986	1320220	.	-	.	ID=exon-XM_034330963.1-37;Dbxref=GeneID:117607356%2CGenbank:XM_034330963.1;Parent=rna-XM_034330963.1
NW_023009266.1	Gnomon	exon	1319683	1319906	.	-	.	ID=exon-XM_034330963.1-38;Dbxref=GeneID:117607356%2CGenbank:XM_034330963.1;Parent=rna-XM_034330963.1
NW_023009266.1	Gnomon	exon	1320505	1320637	.	-	.	ID=exon-XM_034330963.1-35;Dbxref=GeneID:117607356%2CGenbank:XM_034330963.1;Parent=rna-XM_034330963.1
NW_023009266.1	Gnomon	exon	1320281	1320434	.	-	.	ID=exon-XM_034330963.1-36;Dbxref=GeneID:117607356%2CGenbank:XM_034330963.1;Parent=rna-XM_034330963.1
NW_023009266.1	Gnomon	exon	1319358	1319611	.	-	.	ID=exon-XM_034330963.1-39;Dbxref=GeneID:117607356%2CGenbank:XM_034330963.1;Parent=rna-XM_034330963.1
NW_023009266.1	Gnomon	CDS	1219104	1219249	.	+	0	Name=XP_034186341.1;ID=cds-XP_034186341.1;Dbxref=GeneID:117607152%2CGenbank:XP_034186341.1;Parent=rna-XM_034330450.1
NW_023009266.1	Gnomon	CDS	1219384	1219639	.	+	0	Name=XP_034186341.1;ID=cds-XP_034186341.1;Dbxref=GeneID:117607152%2CGenbank:XP_034186341.1;Parent=rna-XM_034330450.1
NW_023009266.1	Gnomon	CDS	1219727	1219919	.	+	0	Name=XP_034186341.1;ID=cds-XP_034186341.1;Dbxref=GeneID:117607152%2CGenbank:XP_034186341.1;Parent=rna-XM_034330450.1
NW_023009266.1	Gnomon	CDS	1220057	1220297	.	+	0	Name=XP_034186341.1;ID=cds-XP_034186341.1;Dbxref=GeneID:117607152%2CGenbank:XP_034186341.1;Parent=rna-XM_034330450.1
NW_023009266.1	Gnomon	CDS	1220363	1220602	.	+	0	Name=XP_034186341.1;ID=cds-XP_034186341.1;Dbxref=GeneID:117607152%2CGenbank:XP_034186341.1;Parent=rna-XM_034330450.1
NW_023009266.1	Gnomon	CDS	1220678	1220793	.	+	0	Name=XP_034186341.1;ID=cds-XP_034186341.1;Dbxref=GeneID:117607152%2CGenbank:XP_034186341.1;Parent=rna-XM_034330450.1
NW_023009266.1	Gnomon	CDS	1220856	1221160	.	+	0	Name=XP_034186341.1;ID=cds-XP_034186341.1;Dbxref=GeneID:117607152%2CGenbank:XP_034186341.1;Parent=rna-XM_034330450.1
NW_023009266.1	Gnomon	CDS	1221241	1221449	.	+	0	Name=XP_034186341.1;ID=cds-XP_034186341.1;Dbxref=GeneID:117607152%2CGenbank:XP_034186341.1;Parent=rna-XM_034330450.1
NW_023009266.1	Gnomon	CDS	1221527	1221752	.	+	0	Name=XP_034186341.1;ID=cds-XP_034186341.1;Dbxref=GeneID:117607152%2CGenbank:XP_034186341.1;Parent=rna-XM_034330450.1
NW_023009266.1	Gnomon	CDS	1221819	1221995	.	+	0	Name=XP_034186341.1;ID=cds-XP_034186341.1;Dbxref=GeneID:117607152%2CGenbank:XP_034186341.1;Parent=rna-XM_034330450.1
NW_023009266.1	Gnomon	CDS	1222056	1222158	.	+	0	Name=XP_034186341.1;ID=cds-XP_034186341.1;Dbxref=GeneID:117607152%2CGenbank:XP_034186341.1;Parent=rna-XM_034330450.1
NW_023009266.1	Gnomon	CDS	1222406	1222434	.	+	0	Name=XP_034186341.1;ID=cds-XP_034186341.1;Dbxref=GeneID:117607152%2CGenbank:XP_034186341.1;Parent=rna-XM_034330450.1
NW_023009266.1	Gnomon	CDS	1806193	1806209	.	+	0	Name=XP_034186736.1;ID=cds-XP_034186736.1;Dbxref=GeneID:117607301%2CGenbank:XP_034186736.1;Parent=rna-XM_034330845.1
NW_023009266.1	Gnomon	CDS	1806348	1806952	.	+	0	Name=XP_034186736.1;ID=cds-XP_034186736.1;Dbxref=GeneID:117607301%2CGenbank:XP_034186736.1;Parent=rna-XM_034330845.1
NW_023009266.1	Gnomon	CDS	1807034	1807737	.	+	0	Name=XP_034186736.1;ID=cds-XP_034186736.1;Dbxref=GeneID:117607301%2CGenbank:XP_034186736.1;Parent=rna-XM_034330845.1
NW_023009266.1	Gnomon	CDS	1807810	1807899	.	+	0	Name=XP_034186736.1;ID=cds-XP_034186736.1;Dbxref=GeneID:117607301%2CGenbank:XP_034186736.1;Parent=rna-XM_034330845.1
NW_023009266.1	Gnomon	exon	2801188	2801378	.	+	.	ID=exon-XM_034331285.1-1;Dbxref=GeneID:117607512%2CGenbank:XM_034331285.1;Parent=rna-XM_034331285.1
NW_023009266.1	Gnomon	exon	2801916	2802212	.	+	.	ID=exon-XM_034331285.1-2;Dbxref=GeneID:117607512%2CGenbank:XM_034331285.1;Parent=rna-XM_034331285.1
NW_023009266.1	Gnomon	exon	2802293	2802463	.	+	.	ID=exon-XM_034331285.1-3;Dbxref=GeneID:117607512%2CGenbank:XM_034331285.1;Parent=rna-XM_034331285.1
NW_023009266.1	Gnomon	exon	2802571	2802694	.	+	.	ID=exon-XM_034331285.1-4;Dbxref=GeneID:117607512%2CGenbank:XM_034331285.1;Parent=rna-XM_034331285.1
NW_023009266.1	Gnomon	exon	2802779	2802899	.	+	.	ID=exon-XM_034331285.1-5;Dbxref=GeneID:117607512%2CGenbank:XM_034331285.1;Parent=rna-XM_034331285.1
NW_023009266.1	Gnomon	exon	2802982	2803219	.	+	.	ID=exon-XM_034331285.1-6;Dbxref=GeneID:117607512%2CGenbank:XM_034331285.1;Parent=rna-XM_034331285.1
NW_023009266.1	Gnomon	exon	2803294	2803618	.	+	.	ID=exon-XM_034331285.1-7;Dbxref=GeneID:117607512%2CGenbank:XM_034331285.1;Parent=rna-XM_034331285.1
NW_023009266.1	Gnomon	exon	2803696	2803826	.	+	.	ID=exon-XM_034331285.1-8;Dbxref=GeneID:117607512%2CGenbank:XM_034331285.1;Parent=rna-XM_034331285.1
NW_023009266.1	Gnomon	exon	2803907	2804066	.	+	.	ID=exon-XM_034331285.1-9;Dbxref=GeneID:117607512%2CGenbank:XM_034331285.1;Parent=rna-XM_034331285.1
NW_023009266.1	Gnomon	CDS	3580059	3580240	.	-	0	Name=XP_034186487.1;ID=cds-XP_034186487.1;Dbxref=GeneID:117607202%2CGenbank:XP_034186487.1;Parent=rna-XM_034330596.1
NW_023009266.1	Gnomon	CDS	3579808	3579883	.	-	0	Name=XP_034186487.1;ID=cds-XP_034186487.1;Dbxref=GeneID:117607202%2CGenbank:XP_034186487.1;Parent=rna-XM_034330596.1
NW_023009266.1	Gnomon	CDS	3579290	3579690	.	-	0	Name=XP_034186487.1;ID=cds-XP_034186487.1;Dbxref=GeneID:117607202%2CGenbank:XP_034186487.1;Parent=rna-XM_034330596.1
NW_023009266.1	Gnomon	CDS	3577099	3579171	.	-	0	Name=XP_034186487.1;ID=cds-XP_034186487.1;Dbxref=GeneID:117607202%2CGenbank:XP_034186487.1;Parent=rna-XM_034330596.1
NW_023009266.1	Gnomon	CDS	3576719	3577027	.	-	0	Name=XP_034186487.1;ID=cds-XP_034186487.1;Dbxref=GeneID:117607202%2CGenbank:XP_034186487.1;Parent=rna-XM_034330596.1
NW_023009266.1	Gnomon	CDS	3576294	3576627	.	-	0	Name=XP_034186487.1;ID=cds-XP_034186487.1;Dbxref=GeneID:117607202%2CGenbank:XP_034186487.1;Parent=rna-XM_034330596.1
NW_023009266.1	Gnomon	CDS	3576052	3576218	.	-	0	Name=XP_034186487.1;ID=cds-XP_034186487.1;Dbxref=GeneID:117607202%2CGenbank:XP_034186487.1;Parent=rna-XM_034330596.1
NW_023009266.1	Gnomon	CDS	3575691	3575971	.	-	0	Name=XP_034186487.1;ID=cds-XP_034186487.1;Dbxref=GeneID:117607202%2CGenbank:XP_034186487.1;Parent=rna-XM_034330596.1
NW_023009266.1	Gnomon	CDS	3575497	3575614	.	-	0	Name=XP_034186487.1;ID=cds-XP_034186487.1;Dbxref=GeneID:117607202%2CGenbank:XP_034186487.1;Parent=rna-XM_034330596.1
NW_023009266.1	Gnomon	CDS	3575305	3575413	.	-	0	Name=XP_034186487.1;ID=cds-XP_034186487.1;Dbxref=GeneID:117607202%2CGenbank:XP_034186487.1;Parent=rna-XM_034330596.1
NW_023009266.1	Gnomon	CDS	3364462	3368538	.	-	0	Name=XP_034186580.1;ID=cds-XP_034186580.1;Dbxref=GeneID:117607239%2CGenbank:XP_034186580.1;Parent=rna-XM_034330689.1
NW_023009266.1	Gnomon	CDS	3363955	3364269	.	-	0	Name=XP_034186580.1;ID=cds-XP_034186580.1;Dbxref=GeneID:117607239%2CGenbank:XP_034186580.1;Parent=rna-XM_034330689.1
NW_023009266.1	Gnomon	CDS	3363788	3363857	.	-	0	Name=XP_034186580.1;ID=cds-XP_034186580.1;Dbxref=GeneID:117607239%2CGenbank:XP_034186580.1;Parent=rna-XM_034330689.1
NW_023009266.1	Gnomon	CDS	3363281	3363696	.	-	0	Name=XP_034186580.1;ID=cds-XP_034186580.1;Dbxref=GeneID:117607239%2CGenbank:XP_034186580.1;Parent=rna-XM_034330689.1
NW_023009266.1	Gnomon	CDS	3361256	3363202	.	-	0	Name=XP_034186580.1;ID=cds-XP_034186580.1;Dbxref=GeneID:117607239%2CGenbank:XP_034186580.1;Parent=rna-XM_034330689.1
NW_023009266.1	Gnomon	CDS	3361058	3361180	.	-	0	Name=XP_034186580.1;ID=cds-XP_034186580.1;Dbxref=GeneID:117607239%2CGenbank:XP_034186580.1;Parent=rna-XM_034330689.1
NW_023009266.1	Gnomon	CDS	3360801	3360967	.	-	0	Name=XP_034186580.1;ID=cds-XP_034186580.1;Dbxref=GeneID:117607239%2CGenbank:XP_034186580.1;Parent=rna-XM_034330689.1
NW_023009266.1	Gnomon	CDS	3360503	3360717	.	-	0	Name=XP_034186580.1;ID=cds-XP_034186580.1;Dbxref=GeneID:117607239%2CGenbank:XP_034186580.1;Parent=rna-XM_034330689.1
NW_023009266.1	Gnomon	CDS	3360006	3360427	.	-	0	Name=XP_034186580.1;ID=cds-XP_034186580.1;Dbxref=GeneID:117607239%2CGenbank:XP_034186580.1;Parent=rna-XM_034330689.1
NW_023009266.1	Gnomon	exon	2009653	2009897	.	+	.	ID=exon-XM_034330790.1-6;Dbxref=GeneID:117607266%2CGenbank:XM_034330790.1;Parent=rna-XM_034330790.1
NW_023009266.1	Gnomon	exon	1576002	1576137	.	-	.	ID=exon-XM_034331102.1-1;Dbxref=GeneID:117607428%2CGenbank:XM_034331102.1;Parent=rna-XM_034331102.1
NW_023009266.1	Gnomon	exon	1574988	1575056	.	-	.	ID=exon-XM_034331102.1-2;Dbxref=GeneID:117607428%2CGenbank:XM_034331102.1;Parent=rna-XM_034331102.1
NW_023009266.1	Gnomon	exon	2008240	2008338	.	+	.	ID=exon-XM_034330790.1-2;Dbxref=GeneID:117607266%2CGenbank:XM_034330790.1;Parent=rna-XM_034330790.1
NW_023009266.1	Gnomon	exon	1574836	1574890	.	-	.	ID=exon-XM_034331102.1-3;Dbxref=GeneID:117607428%2CGenbank:XM_034331102.1;Parent=rna-XM_034331102.1
NW_023009266.1	Gnomon	exon	2008461	2008920	.	+	.	ID=exon-XM_034330790.1-3;Dbxref=GeneID:117607266%2CGenbank:XM_034330790.1;Parent=rna-XM_034330790.1
NW_023009266.1	Gnomon	exon	1570128	1570510	.	-	.	ID=exon-XM_034331102.1-4;Dbxref=GeneID:117607428%2CGenbank:XM_034331102.1;Parent=rna-XM_034331102.1
NW_023009266.1	Gnomon	exon	2008980	2009123	.	+	.	ID=exon-XM_034330790.1-4;Dbxref=GeneID:117607266%2CGenbank:XM_034330790.1;Parent=rna-XM_034330790.1
NW_023009266.1	Gnomon	exon	1569755	1570047	.	-	.	ID=exon-XM_034331102.1-5;Dbxref=GeneID:117607428%2CGenbank:XM_034331102.1;Parent=rna-XM_034331102.1
NW_023009266.1	Gnomon	exon	2009213	2009462	.	+	.	ID=exon-XM_034330790.1-5;Dbxref=GeneID:117607266%2CGenbank:XM_034330790.1;Parent=rna-XM_034330790.1
NW_023009266.1	Gnomon	exon	2006945	2007230	.	+	.	ID=exon-XM_034330790.1-1;Dbxref=GeneID:117607266%2CGenbank:XM_034330790.1;Parent=rna-XM_034330790.1
NW_023009266.1	Gnomon	CDS	2255747	2255851	.	+	0	Name=XP_034186976.1;ID=cds-XP_034186976.1;Dbxref=GeneID:117607416%2CGenbank:XP_034186976.1;Parent=rna-XM_034331085.1
NW_023009266.1	Gnomon	CDS	2255935	2256003	.	+	0	Name=XP_034186976.1;ID=cds-XP_034186976.1;Dbxref=GeneID:117607416%2CGenbank:XP_034186976.1;Parent=rna-XM_034331085.1
NW_023009266.1	Gnomon	CDS	2256242	2256340	.	+	0	Name=XP_034186976.1;ID=cds-XP_034186976.1;Dbxref=GeneID:117607416%2CGenbank:XP_034186976.1;Parent=rna-XM_034331085.1
NW_023009266.1	Gnomon	exon	1569460	1569681	.	-	.	ID=exon-XM_034331102.1-6;Dbxref=GeneID:117607428%2CGenbank:XM_034331102.1;Parent=rna-XM_034331102.1
NW_023009266.1	Gnomon	exon	1569148	1569377	.	-	.	ID=exon-XM_034331102.1-7;Dbxref=GeneID:117607428%2CGenbank:XM_034331102.1;Parent=rna-XM_034331102.1
NW_023009266.1	Gnomon	exon	1568876	1569065	.	-	.	ID=exon-XM_034331102.1-8;Dbxref=GeneID:117607428%2CGenbank:XM_034331102.1;Parent=rna-XM_034331102.1
NW_023009266.1	Gnomon	exon	1568572	1568805	.	-	.	ID=exon-XM_034331102.1-9;Dbxref=GeneID:117607428%2CGenbank:XM_034331102.1;Parent=rna-XM_034331102.1
NW_023009266.1	Gnomon	mRNA	1787082	1788965	.	-	.	Name=XM_034330888.1;ID=rna-XM_034330888.1;Dbxref=GeneID:117607319%2CGenbank:XM_034330888.1;Parent=gene-LOC117607319
NW_023009266.1	Gnomon	CDS	2335776	2336015	.	+	0	Name=XP_034186830.1;ID=cds-XP_034186830.1;Dbxref=GeneID:117607342%2CGenbank:XP_034186830.1;Parent=rna-XM_034330939.1
NW_023009266.1	Gnomon	CDS	2336317	2336643	.	+	0	Name=XP_034186830.1;ID=cds-XP_034186830.1;Dbxref=GeneID:117607342%2CGenbank:XP_034186830.1;Parent=rna-XM_034330939.1
NW_023009266.1	Gnomon	CDS	2337066	2337731	.	+	0	Name=XP_034186830.1;ID=cds-XP_034186830.1;Dbxref=GeneID:117607342%2CGenbank:XP_034186830.1;Parent=rna-XM_034330939.1
NW_023009266.1	Gnomon	CDS	2337790	2338002	.	+	0	Name=XP_034186830.1;ID=cds-XP_034186830.1;Dbxref=GeneID:117607342%2CGenbank:XP_034186830.1;Parent=rna-XM_034330939.1
NW_023009266.1	Gnomon	mRNA	3556345	3558146	.	+	.	Name=XM_034330648.1;ID=rna-XM_034330648.1;Dbxref=GeneID:117607219%2CGenbank:XM_034330648.1;Parent=gene-LOC117607219
NW_023009266.1	Gnomon	mRNA	2529352	2534011	.	+	.	Name=XM_034330502.1;ID=rna-XM_034330502.1;Dbxref=GeneID:117607167%2CGenbank:XM_034330502.1;Parent=gene-LOC117607167
NW_023009266.1	Gnomon	mRNA	2250208	2252560	.	+	.	Name=XM_034331080.1;ID=rna-XM_034331080.1;Dbxref=GeneID:117607412%2CGenbank:XM_034331080.1;Parent=gene-LOC117607412
NW_023009266.1	Gnomon	exon	3553565	3553936	.	-	.	ID=exon-XM_034330618.1-1;Dbxref=GeneID:117607205%2CGenbank:XM_034330618.1;Parent=rna-XM_034330618.1
NW_023009266.1	Gnomon	exon	3552460	3552568	.	-	.	ID=exon-XM_034330618.1-2;Dbxref=GeneID:117607205%2CGenbank:XM_034330618.1;Parent=rna-XM_034330618.1
NW_023009266.1	Gnomon	exon	3551441	3551624	.	-	.	ID=exon-XM_034330618.1-3;Dbxref=GeneID:117607205%2CGenbank:XM_034330618.1;Parent=rna-XM_034330618.1
NW_023009266.1	Gnomon	exon	3551202	3551348	.	-	.	ID=exon-XM_034330618.1-4;Dbxref=GeneID:117607205%2CGenbank:XM_034330618.1;Parent=rna-XM_034330618.1
NW_023009266.1	Gnomon	exon	3550812	3551127	.	-	.	ID=exon-XM_034330618.1-5;Dbxref=GeneID:117607205%2CGenbank:XM_034330618.1;Parent=rna-XM_034330618.1
NW_023009266.1	Gnomon	exon	3550398	3550415	.	-	.	ID=exon-XM_034330618.1-6;Dbxref=GeneID:117607205%2CGenbank:XM_034330618.1;Parent=rna-XM_034330618.1
NW_023009266.1	Gnomon	exon	3549438	3549848	.	-	.	ID=exon-XM_034330618.1-7;Dbxref=GeneID:117607205%2CGenbank:XM_034330618.1;Parent=rna-XM_034330618.1
NW_023009266.1	Gnomon	exon	3549110	3549340	.	-	.	ID=exon-XM_034330618.1-8;Dbxref=GeneID:117607205%2CGenbank:XM_034330618.1;Parent=rna-XM_034330618.1
NW_023009266.1	Gnomon	exon	3548808	3549029	.	-	.	ID=exon-XM_034330618.1-9;Dbxref=GeneID:117607205%2CGenbank:XM_034330618.1;Parent=rna-XM_034330618.1
NW_023009266.1	Gnomon	mRNA	2582120	2584737	.	-	.	Name=XM_034331236.1;ID=rna-XM_034331236.1;Dbxref=GeneID:117607484%2CGenbank:XM_034331236.1;Parent=gene-LOC117607484
NW_023009266.1	Gnomon	exon	3019895	3020337	.	-	.	ID=exon-XM_034331095.1-5;Dbxref=GeneID:117607424%2CGenbank:XM_034331095.1;Parent=rna-XM_034331095.1
NW_023009266.1	Gnomon	exon	3019608	3019744	.	-	.	ID=exon-XM_034331095.1-6;Dbxref=GeneID:117607424%2CGenbank:XM_034331095.1;Parent=rna-XM_034331095.1
NW_023009266.1	Gnomon	exon	3021705	3021764	.	-	.	ID=exon-XM_034331095.1-1;Dbxref=GeneID:117607424%2CGenbank:XM_034331095.1;Parent=rna-XM_034331095.1
NW_023009266.1	Gnomon	exon	3021562	3021652	.	-	.	ID=exon-XM_034331095.1-2;Dbxref=GeneID:117607424%2CGenbank:XM_034331095.1;Parent=rna-XM_034331095.1
NW_023009266.1	Gnomon	exon	3021120	3021410	.	-	.	ID=exon-XM_034331095.1-3;Dbxref=GeneID:117607424%2CGenbank:XM_034331095.1;Parent=rna-XM_034331095.1
NW_023009266.1	Gnomon	exon	3020490	3021029	.	-	.	ID=exon-XM_034331095.1-4;Dbxref=GeneID:117607424%2CGenbank:XM_034331095.1;Parent=rna-XM_034331095.1
NW_023009266.1	Gnomon	mRNA	1943219	1956060	.	+	.	Name=XM_034330981.1;ID=rna-XM_034330981.1;Dbxref=GeneID:117607364%2CGenbank:XM_034330981.1;Parent=gene-LOC117607364
NW_023009266.1	Gnomon	exon	2509469	2509590	.	+	.	ID=exon-XM_034330957.1-5;Dbxref=GeneID:117607353%2CGenbank:XM_034330957.1;Parent=rna-XM_034330957.1
NW_023009266.1	Gnomon	exon	2509668	2509876	.	+	.	ID=exon-XM_034330957.1-6;Dbxref=GeneID:117607353%2CGenbank:XM_034330957.1;Parent=rna-XM_034330957.1
NW_023009266.1	Gnomon	exon	2509953	2510053	.	+	.	ID=exon-XM_034330957.1-7;Dbxref=GeneID:117607353%2CGenbank:XM_034330957.1;Parent=rna-XM_034330957.1
NW_023009266.1	Gnomon	exon	2510110	2510200	.	+	.	ID=exon-XM_034330957.1-8;Dbxref=GeneID:117607353%2CGenbank:XM_034330957.1;Parent=rna-XM_034330957.1
NW_023009266.1	Gnomon	exon	2510261	2510379	.	+	.	ID=exon-XM_034330957.1-9;Dbxref=GeneID:117607353%2CGenbank:XM_034330957.1;Parent=rna-XM_034330957.1
NW_023009266.1	Gnomon	exon	2501752	2502612	.	+	.	ID=exon-XM_034330957.1-1;Dbxref=GeneID:117607353%2CGenbank:XM_034330957.1;Parent=rna-XM_034330957.1
NW_023009266.1	Gnomon	exon	2507224	2507330	.	+	.	ID=exon-XM_034330957.1-2;Dbxref=GeneID:117607353%2CGenbank:XM_034330957.1;Parent=rna-XM_034330957.1
NW_023009266.1	Gnomon	mRNA	2151958	2167571	.	-	.	Name=XM_034330741.1;ID=rna-XM_034330741.1;Dbxref=GeneID:117607255%2CGenbank:XM_034330741.1;Parent=gene-LOC117607255
NW_023009266.1	Gnomon	exon	2508577	2508779	.	+	.	ID=exon-XM_034330957.1-3;Dbxref=GeneID:117607353%2CGenbank:XM_034330957.1;Parent=rna-XM_034330957.1
NW_023009266.1	Gnomon	exon	2508866	2509014	.	+	.	ID=exon-XM_034330957.1-4;Dbxref=GeneID:117607353%2CGenbank:XM_034330957.1;Parent=rna-XM_034330957.1
NW_023009266.1	Gnomon	exon	2160796	2161080	.	-	.	ID=exon-XM_034330734.1-20;Dbxref=GeneID:117607255%2CGenbank:XM_034330734.1;Parent=rna-XM_034330734.1
NW_023009266.1	Gnomon	exon	2160576	2160710	.	-	.	ID=exon-XM_034330734.1-21;Dbxref=GeneID:117607255%2CGenbank:XM_034330734.1;Parent=rna-XM_034330734.1
NW_023009266.1	Gnomon	exon	1192098	1192591	.	+	.	ID=exon-XM_034331174.1-1;Dbxref=GeneID:117607456%2CGenbank:XM_034331174.1;Parent=rna-XM_034331174.1
NW_023009266.1	Gnomon	exon	2162896	2163047	.	-	.	ID=exon-XM_034330734.1-13;Dbxref=GeneID:117607255%2CGenbank:XM_034330734.1;Parent=rna-XM_034330734.1
NW_023009266.1	Gnomon	exon	1193193	1193365	.	+	.	ID=exon-XM_034331174.1-2;Dbxref=GeneID:117607456%2CGenbank:XM_034331174.1;Parent=rna-XM_034331174.1
NW_023009266.1	Gnomon	exon	2162713	2162835	.	-	.	ID=exon-XM_034330734.1-14;Dbxref=GeneID:117607255%2CGenbank:XM_034330734.1;Parent=rna-XM_034330734.1
NW_023009266.1	Gnomon	exon	2163418	2163778	.	-	.	ID=exon-XM_034330734.1-11;Dbxref=GeneID:117607255%2CGenbank:XM_034330734.1;Parent=rna-XM_034330734.1
NW_023009266.1	Gnomon	exon	2163118	2163331	.	-	.	ID=exon-XM_034330734.1-12;Dbxref=GeneID:117607255%2CGenbank:XM_034330734.1;Parent=rna-XM_034330734.1
NW_023009266.1	Gnomon	exon	2161666	2162037	.	-	.	ID=exon-XM_034330734.1-17;Dbxref=GeneID:117607255%2CGenbank:XM_034330734.1;Parent=rna-XM_034330734.1
NW_023009266.1	Gnomon	exon	2161430	2161587	.	-	.	ID=exon-XM_034330734.1-18;Dbxref=GeneID:117607255%2CGenbank:XM_034330734.1;Parent=rna-XM_034330734.1
NW_023009266.1	Gnomon	exon	2162488	2162626	.	-	.	ID=exon-XM_034330734.1-15;Dbxref=GeneID:117607255%2CGenbank:XM_034330734.1;Parent=rna-XM_034330734.1
NW_023009266.1	Gnomon	CDS	1119297	1120510	.	+	0	Name=XP_034187074.1;ID=cds-XP_034187074.1;Dbxref=GeneID:117607463%2CGenbank:XP_034187074.1;Parent=rna-XM_034331183.1
NW_023009266.1	Gnomon	CDS	1120629	1120632	.	+	0	Name=XP_034187074.1;ID=cds-XP_034187074.1;Dbxref=GeneID:117607463%2CGenbank:XP_034187074.1;Parent=rna-XM_034331183.1
NW_023009266.1	Gnomon	exon	2162112	2162426	.	-	.	ID=exon-XM_034330734.1-16;Dbxref=GeneID:117607255%2CGenbank:XM_034330734.1;Parent=rna-XM_034330734.1
NW_023009266.1	Gnomon	exon	2161159	2161360	.	-	.	ID=exon-XM_034330734.1-19;Dbxref=GeneID:117607255%2CGenbank:XM_034330734.1;Parent=rna-XM_034330734.1
NW_023009266.1	Gnomon	exon	1194983	1195135	.	+	.	ID=exon-XM_034331174.1-5;Dbxref=GeneID:117607456%2CGenbank:XM_034331174.1;Parent=rna-XM_034331174.1
NW_023009266.1	Gnomon	exon	1195212	1200419	.	+	.	ID=exon-XM_034331174.1-6;Dbxref=GeneID:117607456%2CGenbank:XM_034331174.1;Parent=rna-XM_034331174.1
NW_023009266.1	Gnomon	exon	1193462	1194196	.	+	.	ID=exon-XM_034331174.1-3;Dbxref=GeneID:117607456%2CGenbank:XM_034331174.1;Parent=rna-XM_034331174.1
NW_023009266.1	Gnomon	exon	1194648	1194887	.	+	.	ID=exon-XM_034331174.1-4;Dbxref=GeneID:117607456%2CGenbank:XM_034331174.1;Parent=rna-XM_034331174.1
NW_023009266.1	Gnomon	exon	2429446	2429696	.	+	.	ID=exon-XM_034331026.1-1;Dbxref=GeneID:117607387%2CGenbank:XM_034331026.1;Parent=rna-XM_034331026.1
NW_023009266.1	Gnomon	exon	1238296	1239042	.	-	.	ID=exon-XM_034330446.1-1;Dbxref=GeneID:117607151%2CGenbank:XM_034330446.1;Parent=rna-XM_034330446.1
NW_023009266.1	Gnomon	exon	2429999	2430192	.	+	.	ID=exon-XM_034331026.1-2;Dbxref=GeneID:117607387%2CGenbank:XM_034331026.1;Parent=rna-XM_034331026.1
NW_023009266.1	Gnomon	exon	2430317	2430636	.	+	.	ID=exon-XM_034331026.1-3;Dbxref=GeneID:117607387%2CGenbank:XM_034331026.1;Parent=rna-XM_034331026.1
NW_023009266.1	Gnomon	exon	2430722	2430865	.	+	.	ID=exon-XM_034331026.1-4;Dbxref=GeneID:117607387%2CGenbank:XM_034331026.1;Parent=rna-XM_034331026.1
NW_023009266.1	Gnomon	exon	2154485	2154568	.	-	.	ID=exon-XM_034330734.1-31;Dbxref=GeneID:117607255%2CGenbank:XM_034330734.1;Parent=rna-XM_034330734.1
NW_023009266.1	Gnomon	exon	2154259	2154414	.	-	.	ID=exon-XM_034330734.1-32;Dbxref=GeneID:117607255%2CGenbank:XM_034330734.1;Parent=rna-XM_034330734.1
NW_023009266.1	Gnomon	exon	2154636	2154842	.	-	.	ID=exon-XM_034330734.1-30;Dbxref=GeneID:117607255%2CGenbank:XM_034330734.1;Parent=rna-XM_034330734.1
NW_023009266.1	Gnomon	exon	1226422	1226721	.	-	.	ID=exon-XM_034330446.1-8;Dbxref=GeneID:117607151%2CGenbank:XM_034330446.1;Parent=rna-XM_034330446.1
NW_023009266.1	Gnomon	exon	2159845	2159982	.	-	.	ID=exon-XM_034330734.1-24;Dbxref=GeneID:117607255%2CGenbank:XM_034330734.1;Parent=rna-XM_034330734.1
NW_023009266.1	Gnomon	exon	2434416	2434742	.	+	.	ID=exon-XM_034331026.1-9;Dbxref=GeneID:117607387%2CGenbank:XM_034331026.1;Parent=rna-XM_034331026.1
NW_023009266.1	Gnomon	exon	1225985	1226143	.	-	.	ID=exon-XM_034330446.1-9;Dbxref=GeneID:117607151%2CGenbank:XM_034330446.1;Parent=rna-XM_034330446.1
NW_023009266.1	Gnomon	exon	2159616	2159742	.	-	.	ID=exon-XM_034330734.1-25;Dbxref=GeneID:117607255%2CGenbank:XM_034330734.1;Parent=rna-XM_034330734.1
NW_023009266.1	Gnomon	exon	1227461	1227681	.	-	.	ID=exon-XM_034330446.1-6;Dbxref=GeneID:117607151%2CGenbank:XM_034330446.1;Parent=rna-XM_034330446.1
NW_023009266.1	Gnomon	exon	2160300	2160395	.	-	.	ID=exon-XM_034330734.1-22;Dbxref=GeneID:117607255%2CGenbank:XM_034330734.1;Parent=rna-XM_034330734.1
NW_023009266.1	Gnomon	exon	1226938	1227075	.	-	.	ID=exon-XM_034330446.1-7;Dbxref=GeneID:117607151%2CGenbank:XM_034330446.1;Parent=rna-XM_034330446.1
NW_023009266.1	Gnomon	exon	2160172	2160180	.	-	.	ID=exon-XM_034330734.1-23;Dbxref=GeneID:117607255%2CGenbank:XM_034330734.1;Parent=rna-XM_034330734.1
NW_023009266.1	Gnomon	exon	1228666	1229215	.	-	.	ID=exon-XM_034330446.1-4;Dbxref=GeneID:117607151%2CGenbank:XM_034330446.1;Parent=rna-XM_034330446.1
NW_023009266.1	Gnomon	exon	2155053	2155159	.	-	.	ID=exon-XM_034330734.1-28;Dbxref=GeneID:117607255%2CGenbank:XM_034330734.1;Parent=rna-XM_034330734.1
NW_023009266.1	Gnomon	exon	2430946	2431265	.	+	.	ID=exon-XM_034331026.1-5;Dbxref=GeneID:117607387%2CGenbank:XM_034331026.1;Parent=rna-XM_034331026.1
NW_023009266.1	Gnomon	exon	1228028	1228293	.	-	.	ID=exon-XM_034330446.1-5;Dbxref=GeneID:117607151%2CGenbank:XM_034330446.1;Parent=rna-XM_034330446.1
NW_023009266.1	Gnomon	exon	2154920	2154992	.	-	.	ID=exon-XM_034330734.1-29;Dbxref=GeneID:117607255%2CGenbank:XM_034330734.1;Parent=rna-XM_034330734.1
NW_023009266.1	Gnomon	exon	2431344	2433619	.	+	.	ID=exon-XM_034331026.1-6;Dbxref=GeneID:117607387%2CGenbank:XM_034331026.1;Parent=rna-XM_034331026.1
NW_023009266.1	Gnomon	exon	1230361	1230782	.	-	.	ID=exon-XM_034330446.1-2;Dbxref=GeneID:117607151%2CGenbank:XM_034330446.1;Parent=rna-XM_034330446.1
NW_023009266.1	Gnomon	exon	2159362	2159526	.	-	.	ID=exon-XM_034330734.1-26;Dbxref=GeneID:117607255%2CGenbank:XM_034330734.1;Parent=rna-XM_034330734.1
NW_023009266.1	Gnomon	exon	2433688	2433974	.	+	.	ID=exon-XM_034331026.1-7;Dbxref=GeneID:117607387%2CGenbank:XM_034331026.1;Parent=rna-XM_034331026.1
NW_023009266.1	Gnomon	exon	1229729	1230206	.	-	.	ID=exon-XM_034330446.1-3;Dbxref=GeneID:117607151%2CGenbank:XM_034330446.1;Parent=rna-XM_034330446.1
NW_023009266.1	Gnomon	exon	2155239	2155366	.	-	.	ID=exon-XM_034330734.1-27;Dbxref=GeneID:117607255%2CGenbank:XM_034330734.1;Parent=rna-XM_034330734.1
NW_023009266.1	Gnomon	exon	2434045	2434348	.	+	.	ID=exon-XM_034331026.1-8;Dbxref=GeneID:117607387%2CGenbank:XM_034331026.1;Parent=rna-XM_034331026.1
NW_023009266.1	Gnomon	exon	1767107	1767288	.	+	.	ID=exon-XM_034330868.1-2;Dbxref=GeneID:117607309%2CGenbank:XM_034330868.1;Parent=rna-XM_034330868.1
NW_023009266.1	Gnomon	exon	2152647	2152820	.	-	.	ID=exon-XM_034330734.1-35;Dbxref=GeneID:117607255%2CGenbank:XM_034330734.1;Parent=rna-XM_034330734.1
NW_023009266.1	Gnomon	exon	1767354	1767513	.	+	.	ID=exon-XM_034330868.1-3;Dbxref=GeneID:117607309%2CGenbank:XM_034330868.1;Parent=rna-XM_034330868.1
NW_023009266.1	Gnomon	exon	2151958	2152573	.	-	.	ID=exon-XM_034330734.1-36;Dbxref=GeneID:117607255%2CGenbank:XM_034330734.1;Parent=rna-XM_034330734.1
NW_023009266.1	Gnomon	exon	1767592	1767722	.	+	.	ID=exon-XM_034330868.1-4;Dbxref=GeneID:117607309%2CGenbank:XM_034330868.1;Parent=rna-XM_034330868.1
NW_023009266.1	Gnomon	exon	2154052	2154198	.	-	.	ID=exon-XM_034330734.1-33;Dbxref=GeneID:117607255%2CGenbank:XM_034330734.1;Parent=rna-XM_034330734.1
NW_023009266.1	Gnomon	exon	1768124	1768210	.	+	.	ID=exon-XM_034330868.1-5;Dbxref=GeneID:117607309%2CGenbank:XM_034330868.1;Parent=rna-XM_034330868.1
NW_023009266.1	Gnomon	exon	2153738	2153978	.	-	.	ID=exon-XM_034330734.1-34;Dbxref=GeneID:117607255%2CGenbank:XM_034330734.1;Parent=rna-XM_034330734.1
NW_023009266.1	Gnomon	exon	2582120	2582289	.	-	.	ID=exon-XM_034331234.1-10;Dbxref=GeneID:117607484%2CGenbank:XM_034331234.1;Parent=rna-XM_034331234.1
NW_023009266.1	Gnomon	exon	1764902	1765682	.	+	.	ID=exon-XM_034330868.1-1;Dbxref=GeneID:117607309%2CGenbank:XM_034330868.1;Parent=rna-XM_034330868.1
NW_023009266.1	Gnomon	exon	1768274	1768405	.	+	.	ID=exon-XM_034330868.1-6;Dbxref=GeneID:117607309%2CGenbank:XM_034330868.1;Parent=rna-XM_034330868.1
NW_023009266.1	Gnomon	exon	1775090	1775358	.	+	.	ID=exon-XM_034330868.1-7;Dbxref=GeneID:117607309%2CGenbank:XM_034330868.1;Parent=rna-XM_034330868.1
NW_023009266.1	Gnomon	exon	1775420	1775513	.	+	.	ID=exon-XM_034330868.1-8;Dbxref=GeneID:117607309%2CGenbank:XM_034330868.1;Parent=rna-XM_034330868.1
NW_023009266.1	Gnomon	exon	1775590	1776556	.	+	.	ID=exon-XM_034330868.1-9;Dbxref=GeneID:117607309%2CGenbank:XM_034330868.1;Parent=rna-XM_034330868.1
NW_023009266.1	Gnomon	exon	1950952	1951109	.	+	.	ID=exon-XM_034330981.1-8;Dbxref=GeneID:117607364%2CGenbank:XM_034330981.1;Parent=rna-XM_034330981.1
NW_023009266.1	Gnomon	exon	1951180	1951344	.	+	.	ID=exon-XM_034330981.1-9;Dbxref=GeneID:117607364%2CGenbank:XM_034330981.1;Parent=rna-XM_034330981.1
NW_023009266.1	Gnomon	exon	1949858	1950270	.	+	.	ID=exon-XM_034330981.1-6;Dbxref=GeneID:117607364%2CGenbank:XM_034330981.1;Parent=rna-XM_034330981.1
NW_023009266.1	Gnomon	exon	1950623	1950882	.	+	.	ID=exon-XM_034330981.1-7;Dbxref=GeneID:117607364%2CGenbank:XM_034330981.1;Parent=rna-XM_034330981.1
NW_023009266.1	Gnomon	exon	1943219	1943350	.	+	.	ID=exon-XM_034330981.1-1;Dbxref=GeneID:117607364%2CGenbank:XM_034330981.1;Parent=rna-XM_034330981.1
NW_023009266.1	Gnomon	exon	1949415	1949544	.	+	.	ID=exon-XM_034330981.1-4;Dbxref=GeneID:117607364%2CGenbank:XM_034330981.1;Parent=rna-XM_034330981.1
NW_023009266.1	Gnomon	exon	1949613	1949777	.	+	.	ID=exon-XM_034330981.1-5;Dbxref=GeneID:117607364%2CGenbank:XM_034330981.1;Parent=rna-XM_034330981.1
NW_023009266.1	Gnomon	exon	1948963	1949154	.	+	.	ID=exon-XM_034330981.1-2;Dbxref=GeneID:117607364%2CGenbank:XM_034330981.1;Parent=rna-XM_034330981.1
NW_023009266.1	Gnomon	exon	1949242	1949315	.	+	.	ID=exon-XM_034330981.1-3;Dbxref=GeneID:117607364%2CGenbank:XM_034330981.1;Parent=rna-XM_034330981.1
NW_023009266.1	Gnomon	exon	2163842	2164000	.	-	.	ID=exon-XM_034330734.1-10;Dbxref=GeneID:117607255%2CGenbank:XM_034330734.1;Parent=rna-XM_034330734.1
NW_023009266.1	Gnomon	exon	2009653	2009897	.	+	.	ID=exon-XM_034330789.1-6;Dbxref=GeneID:117607266%2CGenbank:XM_034330789.1;Parent=rna-XM_034330789.1
NW_023009266.1	Gnomon	exon	2008980	2009123	.	+	.	ID=exon-XM_034330789.1-4;Dbxref=GeneID:117607266%2CGenbank:XM_034330789.1;Parent=rna-XM_034330789.1
NW_023009266.1	Gnomon	exon	2009213	2009462	.	+	.	ID=exon-XM_034330789.1-5;Dbxref=GeneID:117607266%2CGenbank:XM_034330789.1;Parent=rna-XM_034330789.1
NW_023009266.1	Gnomon	exon	2008240	2008338	.	+	.	ID=exon-XM_034330789.1-2;Dbxref=GeneID:117607266%2CGenbank:XM_034330789.1;Parent=rna-XM_034330789.1
NW_023009266.1	Gnomon	exon	2008461	2008920	.	+	.	ID=exon-XM_034330789.1-3;Dbxref=GeneID:117607266%2CGenbank:XM_034330789.1;Parent=rna-XM_034330789.1
NW_023009266.1	Gnomon	exon	2006945	2007726	.	+	.	ID=exon-XM_034330789.1-1;Dbxref=GeneID:117607266%2CGenbank:XM_034330789.1;Parent=rna-XM_034330789.1
NW_023009266.1	Gnomon	CDS	3623335	3623413	.	+	0	Name=XP_034186486.1;ID=cds-XP_034186486.1;Dbxref=GeneID:117607201%2CGenbank:XP_034186486.1;Parent=rna-XM_034330595.1
NW_023009266.1	Gnomon	CDS	3623605	3623829	.	+	0	Name=XP_034186486.1;ID=cds-XP_034186486.1;Dbxref=GeneID:117607201%2CGenbank:XP_034186486.1;Parent=rna-XM_034330595.1
NW_023009266.1	Gnomon	CDS	3623907	3624198	.	+	0	Name=XP_034186486.1;ID=cds-XP_034186486.1;Dbxref=GeneID:117607201%2CGenbank:XP_034186486.1;Parent=rna-XM_034330595.1
NW_023009266.1	Gnomon	CDS	3624273	3624864	.	+	0	Name=XP_034186486.1;ID=cds-XP_034186486.1;Dbxref=GeneID:117607201%2CGenbank:XP_034186486.1;Parent=rna-XM_034330595.1
NW_023009266.1	Gnomon	CDS	3624953	3625246	.	+	0	Name=XP_034186486.1;ID=cds-XP_034186486.1;Dbxref=GeneID:117607201%2CGenbank:XP_034186486.1;Parent=rna-XM_034330595.1
NW_023009266.1	Gnomon	CDS	3625335	3625622	.	+	0	Name=XP_034186486.1;ID=cds-XP_034186486.1;Dbxref=GeneID:117607201%2CGenbank:XP_034186486.1;Parent=rna-XM_034330595.1
NW_023009266.1	Gnomon	CDS	3625724	3626044	.	+	0	Name=XP_034186486.1;ID=cds-XP_034186486.1;Dbxref=GeneID:117607201%2CGenbank:XP_034186486.1;Parent=rna-XM_034330595.1
NW_023009266.1	Gnomon	CDS	3626137	3626455	.	+	0	Name=XP_034186486.1;ID=cds-XP_034186486.1;Dbxref=GeneID:117607201%2CGenbank:XP_034186486.1;Parent=rna-XM_034330595.1
NW_023009266.1	Gnomon	CDS	3626532	3627716	.	+	0	Name=XP_034186486.1;ID=cds-XP_034186486.1;Dbxref=GeneID:117607201%2CGenbank:XP_034186486.1;Parent=rna-XM_034330595.1
NW_023009266.1	Gnomon	CDS	3627791	3628630	.	+	0	Name=XP_034186486.1;ID=cds-XP_034186486.1;Dbxref=GeneID:117607201%2CGenbank:XP_034186486.1;Parent=rna-XM_034330595.1
NW_023009266.1	Gnomon	CDS	3628697	3628824	.	+	0	Name=XP_034186486.1;ID=cds-XP_034186486.1;Dbxref=GeneID:117607201%2CGenbank:XP_034186486.1;Parent=rna-XM_034330595.1
NW_023009266.1	Gnomon	CDS	3628899	3629108	.	+	0	Name=XP_034186486.1;ID=cds-XP_034186486.1;Dbxref=GeneID:117607201%2CGenbank:XP_034186486.1;Parent=rna-XM_034330595.1
NW_023009266.1	Gnomon	CDS	3629184	3629404	.	+	0	Name=XP_034186486.1;ID=cds-XP_034186486.1;Dbxref=GeneID:117607201%2CGenbank:XP_034186486.1;Parent=rna-XM_034330595.1
NW_023009266.1	Gnomon	CDS	3629484	3629880	.	+	0	Name=XP_034186486.1;ID=cds-XP_034186486.1;Dbxref=GeneID:117607201%2CGenbank:XP_034186486.1;Parent=rna-XM_034330595.1
NW_023009266.1	Gnomon	CDS	3629954	3630493	.	+	0	Name=XP_034186486.1;ID=cds-XP_034186486.1;Dbxref=GeneID:117607201%2CGenbank:XP_034186486.1;Parent=rna-XM_034330595.1
NW_023009266.1	Gnomon	CDS	3753250	3753765	.	+	0	Name=XP_034186735.1;ID=cds-XP_034186735.1;Dbxref=GeneID:117607299%2CGenbank:XP_034186735.1;Parent=rna-XM_034330844.1
NW_023009266.1	Gnomon	CDS	3753829	3755631	.	+	0	Name=XP_034186735.1;ID=cds-XP_034186735.1;Dbxref=GeneID:117607299%2CGenbank:XP_034186735.1;Parent=rna-XM_034330844.1
NW_023009266.1	Gnomon	exon	2308171	2308506	.	-	.	ID=exon-XM_034330929.1-10;Dbxref=GeneID:117607339%2CGenbank:XM_034330929.1;Parent=rna-XM_034330929.1
NW_023009266.1	Gnomon	exon	2307221	2307402	.	-	.	ID=exon-XM_034330929.1-13;Dbxref=GeneID:117607339%2CGenbank:XM_034330929.1;Parent=rna-XM_034330929.1
NW_023009266.1	Gnomon	exon	2306072	2307008	.	-	.	ID=exon-XM_034330929.1-14;Dbxref=GeneID:117607339%2CGenbank:XM_034330929.1;Parent=rna-XM_034330929.1
NW_023009266.1	Gnomon	exon	2307860	2308097	.	-	.	ID=exon-XM_034330929.1-11;Dbxref=GeneID:117607339%2CGenbank:XM_034330929.1;Parent=rna-XM_034330929.1
NW_023009266.1	Gnomon	exon	2307523	2307789	.	-	.	ID=exon-XM_034330929.1-12;Dbxref=GeneID:117607339%2CGenbank:XM_034330929.1;Parent=rna-XM_034330929.1
NW_023009266.1	Gnomon	mRNA	3630557	3632288	.	-	.	Name=XM_034330647.1;ID=rna-XM_034330647.1;Dbxref=GeneID:117607218%2CGenbank:XM_034330647.1;Parent=gene-LOC117607218
NW_023009266.1	Gnomon	CDS	2262945	2263094	.	-	0	Name=XP_034186975.1;ID=cds-XP_034186975.1;Dbxref=GeneID:117607415%2CGenbank:XP_034186975.1;Parent=rna-XM_034331084.1
NW_023009266.1	Gnomon	CDS	2262697	2262844	.	-	0	Name=XP_034186975.1;ID=cds-XP_034186975.1;Dbxref=GeneID:117607415%2CGenbank:XP_034186975.1;Parent=rna-XM_034331084.1
NW_023009266.1	Gnomon	CDS	2262407	2262616	.	-	0	Name=XP_034186975.1;ID=cds-XP_034186975.1;Dbxref=GeneID:117607415%2CGenbank:XP_034186975.1;Parent=rna-XM_034331084.1
NW_023009266.1	Gnomon	CDS	2262198	2262331	.	-	0	Name=XP_034186975.1;ID=cds-XP_034186975.1;Dbxref=GeneID:117607415%2CGenbank:XP_034186975.1;Parent=rna-XM_034331084.1
NW_023009266.1	Gnomon	mRNA	1787082	1788489	.	-	.	Name=XM_034330887.1;ID=rna-XM_034330887.1;Dbxref=GeneID:117607319%2CGenbank:XM_034330887.1;Parent=gene-LOC117607319
NW_023009266.1	Gnomon	mRNA	2529352	2534011	.	+	.	Name=XM_034330501.1;ID=rna-XM_034330501.1;Dbxref=GeneID:117607167%2CGenbank:XM_034330501.1;Parent=gene-LOC117607167
NW_023009266.1	Gnomon	mRNA	3664510	3675260	.	+	.	Name=XM_034330491.1;ID=rna-XM_034330491.1;Dbxref=GeneID:117607159%2CGenbank:XM_034330491.1;Parent=gene-LOC117607159
NW_023009266.1	Gnomon	exon	3664509	3664662	.	+	.	ID=exon-XM_034330470.1-1;Dbxref=GeneID:117607159%2CGenbank:XM_034330470.1;Parent=rna-XM_034330470.1
NW_023009266.1	Gnomon	exon	3665083	3665203	.	+	.	ID=exon-XM_034330470.1-2;Dbxref=GeneID:117607159%2CGenbank:XM_034330470.1;Parent=rna-XM_034330470.1
NW_023009266.1	Gnomon	exon	3665276	3665372	.	+	.	ID=exon-XM_034330470.1-3;Dbxref=GeneID:117607159%2CGenbank:XM_034330470.1;Parent=rna-XM_034330470.1
NW_023009266.1	Gnomon	exon	3665443	3665548	.	+	.	ID=exon-XM_034330470.1-4;Dbxref=GeneID:117607159%2CGenbank:XM_034330470.1;Parent=rna-XM_034330470.1
NW_023009266.1	Gnomon	exon	3665633	3665763	.	+	.	ID=exon-XM_034330470.1-5;Dbxref=GeneID:117607159%2CGenbank:XM_034330470.1;Parent=rna-XM_034330470.1
NW_023009266.1	Gnomon	exon	3667165	3667272	.	+	.	ID=exon-XM_034330470.1-6;Dbxref=GeneID:117607159%2CGenbank:XM_034330470.1;Parent=rna-XM_034330470.1
NW_023009266.1	Gnomon	exon	3672537	3672689	.	+	.	ID=exon-XM_034330470.1-7;Dbxref=GeneID:117607159%2CGenbank:XM_034330470.1;Parent=rna-XM_034330470.1
NW_023009266.1	Gnomon	exon	3672758	3672914	.	+	.	ID=exon-XM_034330470.1-8;Dbxref=GeneID:117607159%2CGenbank:XM_034330470.1;Parent=rna-XM_034330470.1
NW_023009266.1	Gnomon	exon	3673040	3673412	.	+	.	ID=exon-XM_034330470.1-9;Dbxref=GeneID:117607159%2CGenbank:XM_034330470.1;Parent=rna-XM_034330470.1
NW_023009266.1	Gnomon	mRNA	2582120	2585820	.	-	.	Name=XM_034331235.1;ID=rna-XM_034331235.1;Dbxref=GeneID:117607484%2CGenbank:XM_034331235.1;Parent=gene-LOC117607484
NW_023009266.1	Gnomon	CDS	2250547	2250630	.	+	0	Name=XP_034186970.1;ID=cds-XP_034186970.1;Dbxref=GeneID:117607412%2CGenbank:XP_034186970.1;Parent=rna-XM_034331079.1
NW_023009266.1	Gnomon	CDS	2250699	2250815	.	+	0	Name=XP_034186970.1;ID=cds-XP_034186970.1;Dbxref=GeneID:117607412%2CGenbank:XP_034186970.1;Parent=rna-XM_034331079.1
NW_023009266.1	Gnomon	CDS	2251005	2251218	.	+	0	Name=XP_034186970.1;ID=cds-XP_034186970.1;Dbxref=GeneID:117607412%2CGenbank:XP_034186970.1;Parent=rna-XM_034331079.1
NW_023009266.1	Gnomon	CDS	2251285	2251493	.	+	0	Name=XP_034186970.1;ID=cds-XP_034186970.1;Dbxref=GeneID:117607412%2CGenbank:XP_034186970.1;Parent=rna-XM_034331079.1
NW_023009266.1	Gnomon	CDS	2251866	2252207	.	+	0	Name=XP_034186970.1;ID=cds-XP_034186970.1;Dbxref=GeneID:117607412%2CGenbank:XP_034186970.1;Parent=rna-XM_034331079.1
NW_023009266.1	Gnomon	CDS	2252291	2252560	.	+	0	Name=XP_034186970.1;ID=cds-XP_034186970.1;Dbxref=GeneID:117607412%2CGenbank:XP_034186970.1;Parent=rna-XM_034331079.1
NW_023009266.1	Gnomon	mRNA	2006945	2009897	.	+	.	Name=XM_034330788.1;ID=rna-XM_034330788.1;Dbxref=GeneID:117607266%2CGenbank:XM_034330788.1;Parent=gene-LOC117607266
NW_023009266.1	Gnomon	exon	3531878	3533315	.	-	.	ID=exon-XM_034330690.1-1;Dbxref=GeneID:117607239%2CGenbank:XM_034330690.1;Parent=rna-XM_034330690.1
NW_023009266.1	Gnomon	CDS	2816024	2816120	.	+	0	Name=XP_034187225.1;ID=cds-XP_034187225.1;Dbxref=GeneID:117607534%2CGenbank:XP_034187225.1;Parent=rna-XM_034331334.1
NW_023009266.1	Gnomon	CDS	2816220	2816649	.	+	0	Name=XP_034187225.1;ID=cds-XP_034187225.1;Dbxref=GeneID:117607534%2CGenbank:XP_034187225.1;Parent=rna-XM_034331334.1
NW_023009266.1	Gnomon	CDS	2816726	2816872	.	+	0	Name=XP_034187225.1;ID=cds-XP_034187225.1;Dbxref=GeneID:117607534%2CGenbank:XP_034187225.1;Parent=rna-XM_034331334.1
NW_023009266.1	Gnomon	CDS	2817190	2817878	.	+	0	Name=XP_034187225.1;ID=cds-XP_034187225.1;Dbxref=GeneID:117607534%2CGenbank:XP_034187225.1;Parent=rna-XM_034331334.1
NW_023009266.1	Gnomon	CDS	2817944	2818307	.	+	0	Name=XP_034187225.1;ID=cds-XP_034187225.1;Dbxref=GeneID:117607534%2CGenbank:XP_034187225.1;Parent=rna-XM_034331334.1
NW_023009266.1	Gnomon	CDS	2818366	2818531	.	+	0	Name=XP_034187225.1;ID=cds-XP_034187225.1;Dbxref=GeneID:117607534%2CGenbank:XP_034187225.1;Parent=rna-XM_034331334.1
NW_023009266.1	Gnomon	CDS	2818754	2818867	.	+	0	Name=XP_034187225.1;ID=cds-XP_034187225.1;Dbxref=GeneID:117607534%2CGenbank:XP_034187225.1;Parent=rna-XM_034331334.1
NW_023009266.1	Gnomon	exon	3418919	3419032	.	-	.	ID=exon-XM_034330690.1-2;Dbxref=GeneID:117607239%2CGenbank:XM_034330690.1;Parent=rna-XM_034330690.1
NW_023009266.1	Gnomon	exon	1914452	1914803	.	+	.	ID=exon-XM_034331002.1-1;Dbxref=GeneID:117607373%2CGenbank:XM_034331002.1;Parent=rna-XM_034331002.1
NW_023009266.1	Gnomon	exon	3360801	3360967	.	-	.	ID=exon-XM_034330690.1-9;Dbxref=GeneID:117607239%2CGenbank:XM_034330690.1;Parent=rna-XM_034330690.1
NW_023009266.1	Gnomon	exon	1915262	1916401	.	+	.	ID=exon-XM_034331002.1-2;Dbxref=GeneID:117607373%2CGenbank:XM_034331002.1;Parent=rna-XM_034331002.1
NW_023009266.1	Gnomon	exon	3361256	3363202	.	-	.	ID=exon-XM_034330690.1-7;Dbxref=GeneID:117607239%2CGenbank:XM_034330690.1;Parent=rna-XM_034330690.1
NW_023009266.1	Gnomon	exon	3361058	3361180	.	-	.	ID=exon-XM_034330690.1-8;Dbxref=GeneID:117607239%2CGenbank:XM_034330690.1;Parent=rna-XM_034330690.1
NW_023009266.1	Gnomon	exon	3363788	3363857	.	-	.	ID=exon-XM_034330690.1-5;Dbxref=GeneID:117607239%2CGenbank:XM_034330690.1;Parent=rna-XM_034330690.1
NW_023009266.1	Gnomon	exon	3363281	3363696	.	-	.	ID=exon-XM_034330690.1-6;Dbxref=GeneID:117607239%2CGenbank:XM_034330690.1;Parent=rna-XM_034330690.1
NW_023009266.1	Gnomon	exon	3364462	3368556	.	-	.	ID=exon-XM_034330690.1-3;Dbxref=GeneID:117607239%2CGenbank:XM_034330690.1;Parent=rna-XM_034330690.1
NW_023009266.1	Gnomon	exon	3363955	3364269	.	-	.	ID=exon-XM_034330690.1-4;Dbxref=GeneID:117607239%2CGenbank:XM_034330690.1;Parent=rna-XM_034330690.1
NW_023009266.1	Gnomon	exon	2280892	2281017	.	-	.	ID=exon-XM_034331072.1-2;Dbxref=GeneID:117607410%2CGenbank:XM_034331072.1;Parent=rna-XM_034331072.1
NW_023009266.1	Gnomon	exon	2279695	2280731	.	-	.	ID=exon-XM_034331072.1-3;Dbxref=GeneID:117607410%2CGenbank:XM_034331072.1;Parent=rna-XM_034331072.1
NW_023009266.1	Gnomon	exon	2279435	2279606	.	-	.	ID=exon-XM_034331072.1-4;Dbxref=GeneID:117607410%2CGenbank:XM_034331072.1;Parent=rna-XM_034331072.1
NW_023009266.1	Gnomon	exon	2279014	2279339	.	-	.	ID=exon-XM_034331072.1-5;Dbxref=GeneID:117607410%2CGenbank:XM_034331072.1;Parent=rna-XM_034331072.1
NW_023009266.1	Gnomon	CDS	3597717	3600902	.	+	0	Name=XP_034186480.1;ID=cds-XP_034186480.1;Dbxref=GeneID:117607200%2CGenbank:XP_034186480.1;Parent=rna-XM_034330589.1
NW_023009266.1	Gnomon	CDS	3600987	3601396	.	+	0	Name=XP_034186480.1;ID=cds-XP_034186480.1;Dbxref=GeneID:117607200%2CGenbank:XP_034186480.1;Parent=rna-XM_034330589.1
NW_023009266.1	Gnomon	CDS	3601479	3601829	.	+	0	Name=XP_034186480.1;ID=cds-XP_034186480.1;Dbxref=GeneID:117607200%2CGenbank:XP_034186480.1;Parent=rna-XM_034330589.1
NW_023009266.1	Gnomon	CDS	3601901	3602189	.	+	0	Name=XP_034186480.1;ID=cds-XP_034186480.1;Dbxref=GeneID:117607200%2CGenbank:XP_034186480.1;Parent=rna-XM_034330589.1
NW_023009266.1	Gnomon	CDS	3602263	3602766	.	+	0	Name=XP_034186480.1;ID=cds-XP_034186480.1;Dbxref=GeneID:117607200%2CGenbank:XP_034186480.1;Parent=rna-XM_034330589.1
NW_023009266.1	Gnomon	CDS	3602918	3603142	.	+	0	Name=XP_034186480.1;ID=cds-XP_034186480.1;Dbxref=GeneID:117607200%2CGenbank:XP_034186480.1;Parent=rna-XM_034330589.1
NW_023009266.1	Gnomon	CDS	3603252	3603568	.	+	0	Name=XP_034186480.1;ID=cds-XP_034186480.1;Dbxref=GeneID:117607200%2CGenbank:XP_034186480.1;Parent=rna-XM_034330589.1
NW_023009266.1	Gnomon	CDS	3603639	3604113	.	+	0	Name=XP_034186480.1;ID=cds-XP_034186480.1;Dbxref=GeneID:117607200%2CGenbank:XP_034186480.1;Parent=rna-XM_034330589.1
NW_023009266.1	Gnomon	CDS	3604210	3604574	.	+	0	Name=XP_034186480.1;ID=cds-XP_034186480.1;Dbxref=GeneID:117607200%2CGenbank:XP_034186480.1;Parent=rna-XM_034330589.1
NW_023009266.1	Gnomon	CDS	3604676	3604871	.	+	0	Name=XP_034186480.1;ID=cds-XP_034186480.1;Dbxref=GeneID:117607200%2CGenbank:XP_034186480.1;Parent=rna-XM_034330589.1
NW_023009266.1	Gnomon	CDS	3604951	3605256	.	+	0	Name=XP_034186480.1;ID=cds-XP_034186480.1;Dbxref=GeneID:117607200%2CGenbank:XP_034186480.1;Parent=rna-XM_034330589.1
NW_023009266.1	Gnomon	CDS	3605341	3605632	.	+	0	Name=XP_034186480.1;ID=cds-XP_034186480.1;Dbxref=GeneID:117607200%2CGenbank:XP_034186480.1;Parent=rna-XM_034330589.1
NW_023009266.1	Gnomon	CDS	3606676	3607195	.	+	0	Name=XP_034186480.1;ID=cds-XP_034186480.1;Dbxref=GeneID:117607200%2CGenbank:XP_034186480.1;Parent=rna-XM_034330589.1
NW_023009266.1	Gnomon	CDS	3607281	3607370	.	+	0	Name=XP_034186480.1;ID=cds-XP_034186480.1;Dbxref=GeneID:117607200%2CGenbank:XP_034186480.1;Parent=rna-XM_034330589.1
NW_023009266.1	Gnomon	CDS	3608009	3608200	.	+	0	Name=XP_034186480.1;ID=cds-XP_034186480.1;Dbxref=GeneID:117607200%2CGenbank:XP_034186480.1;Parent=rna-XM_034330589.1
NW_023009266.1	Gnomon	CDS	3608863	3609277	.	+	0	Name=XP_034186480.1;ID=cds-XP_034186480.1;Dbxref=GeneID:117607200%2CGenbank:XP_034186480.1;Parent=rna-XM_034330589.1
NW_023009266.1	Gnomon	CDS	3609361	3609646	.	+	0	Name=XP_034186480.1;ID=cds-XP_034186480.1;Dbxref=GeneID:117607200%2CGenbank:XP_034186480.1;Parent=rna-XM_034330589.1
NW_023009266.1	Gnomon	CDS	3609881	3611142	.	+	0	Name=XP_034186480.1;ID=cds-XP_034186480.1;Dbxref=GeneID:117607200%2CGenbank:XP_034186480.1;Parent=rna-XM_034330589.1
NW_023009266.1	Gnomon	CDS	3611446	3611689	.	+	0	Name=XP_034186480.1;ID=cds-XP_034186480.1;Dbxref=GeneID:117607200%2CGenbank:XP_034186480.1;Parent=rna-XM_034330589.1
NW_023009266.1	Gnomon	CDS	3611779	3612058	.	+	0	Name=XP_034186480.1;ID=cds-XP_034186480.1;Dbxref=GeneID:117607200%2CGenbank:XP_034186480.1;Parent=rna-XM_034330589.1
NW_023009266.1	Gnomon	CDS	3612130	3612274	.	+	0	Name=XP_034186480.1;ID=cds-XP_034186480.1;Dbxref=GeneID:117607200%2CGenbank:XP_034186480.1;Parent=rna-XM_034330589.1
NW_023009266.1	Gnomon	CDS	3612346	3613092	.	+	0	Name=XP_034186480.1;ID=cds-XP_034186480.1;Dbxref=GeneID:117607200%2CGenbank:XP_034186480.1;Parent=rna-XM_034330589.1
NW_023009266.1	Gnomon	CDS	3613182	3615107	.	+	0	Name=XP_034186480.1;ID=cds-XP_034186480.1;Dbxref=GeneID:117607200%2CGenbank:XP_034186480.1;Parent=rna-XM_034330589.1
NW_023009266.1	Gnomon	exon	2281251	2281580	.	-	.	ID=exon-XM_034331072.1-1;Dbxref=GeneID:117607410%2CGenbank:XM_034331072.1;Parent=rna-XM_034331072.1
NW_023009266.1	Gnomon	mRNA	3543014	3544792	.	+	.	Name=XM_034330642.1;ID=rna-XM_034330642.1;Dbxref=GeneID:117607217%2CGenbank:XM_034330642.1;Parent=gene-LOC117607217
NW_023009266.1	Gnomon	exon	2213338	2214804	.	+	.	ID=exon-XM_034331049.1-1;Dbxref=GeneID:117607399%2CGenbank:XM_034331049.1;Parent=rna-XM_034331049.1
NW_023009266.1	Gnomon	mRNA	1792375	1800145	.	-	.	Name=XM_034330882.1;ID=rna-XM_034330882.1;Dbxref=GeneID:117607316%2CGenbank:XM_034330882.1;Parent=gene-LOC117607316
NW_023009266.1	Gnomon	CDS	3692365	3692545	.	-	0	Name=XP_034186386.1;ID=cds-XP_034186386.1;Dbxref=GeneID:117607163%2CGenbank:XP_034186386.1;Parent=rna-XM_034330495.1
NW_023009266.1	Gnomon	CDS	3680950	3681041	.	-	0	Name=XP_034186386.1;ID=cds-XP_034186386.1;Dbxref=GeneID:117607163%2CGenbank:XP_034186386.1;Parent=rna-XM_034330495.1
NW_023009266.1	Gnomon	CDS	3679564	3679724	.	-	0	Name=XP_034186386.1;ID=cds-XP_034186386.1;Dbxref=GeneID:117607163%2CGenbank:XP_034186386.1;Parent=rna-XM_034330495.1
NW_023009266.1	Gnomon	CDS	3679273	3679411	.	-	0	Name=XP_034186386.1;ID=cds-XP_034186386.1;Dbxref=GeneID:117607163%2CGenbank:XP_034186386.1;Parent=rna-XM_034330495.1
NW_023009266.1	Gnomon	CDS	3678946	3679149	.	-	0	Name=XP_034186386.1;ID=cds-XP_034186386.1;Dbxref=GeneID:117607163%2CGenbank:XP_034186386.1;Parent=rna-XM_034330495.1
NW_023009266.1	Gnomon	CDS	3678339	3678483	.	-	0	Name=XP_034186386.1;ID=cds-XP_034186386.1;Dbxref=GeneID:117607163%2CGenbank:XP_034186386.1;Parent=rna-XM_034330495.1
NW_023009266.1	Gnomon	CDS	3678014	3678268	.	-	0	Name=XP_034186386.1;ID=cds-XP_034186386.1;Dbxref=GeneID:117607163%2CGenbank:XP_034186386.1;Parent=rna-XM_034330495.1
NW_023009266.1	Gnomon	CDS	3677752	3677870	.	-	0	Name=XP_034186386.1;ID=cds-XP_034186386.1;Dbxref=GeneID:117607163%2CGenbank:XP_034186386.1;Parent=rna-XM_034330495.1
NW_023009266.1	Gnomon	CDS	3676821	3677252	.	-	0	Name=XP_034186386.1;ID=cds-XP_034186386.1;Dbxref=GeneID:117607163%2CGenbank:XP_034186386.1;Parent=rna-XM_034330495.1
NW_023009266.1	Gnomon	CDS	351545	351572	.	+	0	Name=XP_034186387.1;ID=cds-XP_034186387.1;Dbxref=GeneID:117607164%2CGenbank:XP_034186387.1;Parent=rna-XM_034330496.1
NW_023009266.1	Gnomon	CDS	351791	351952	.	+	0	Name=XP_034186387.1;ID=cds-XP_034186387.1;Dbxref=GeneID:117607164%2CGenbank:XP_034186387.1;Parent=rna-XM_034330496.1
NW_023009266.1	Gnomon	CDS	352034	352231	.	+	0	Name=XP_034186387.1;ID=cds-XP_034186387.1;Dbxref=GeneID:117607164%2CGenbank:XP_034186387.1;Parent=rna-XM_034330496.1
NW_023009266.1	Gnomon	CDS	352417	352536	.	+	0	Name=XP_034186387.1;ID=cds-XP_034186387.1;Dbxref=GeneID:117607164%2CGenbank:XP_034186387.1;Parent=rna-XM_034330496.1
NW_023009266.1	Gnomon	CDS	352916	352972	.	+	0	Name=XP_034186387.1;ID=cds-XP_034186387.1;Dbxref=GeneID:117607164%2CGenbank:XP_034186387.1;Parent=rna-XM_034330496.1
NW_023009266.1	Gnomon	CDS	354043	354154	.	+	0	Name=XP_034186387.1;ID=cds-XP_034186387.1;Dbxref=GeneID:117607164%2CGenbank:XP_034186387.1;Parent=rna-XM_034330496.1
NW_023009266.1	Gnomon	CDS	354240	354363	.	+	0	Name=XP_034186387.1;ID=cds-XP_034186387.1;Dbxref=GeneID:117607164%2CGenbank:XP_034186387.1;Parent=rna-XM_034330496.1
NW_023009266.1	Gnomon	CDS	354442	354577	.	+	0	Name=XP_034186387.1;ID=cds-XP_034186387.1;Dbxref=GeneID:117607164%2CGenbank:XP_034186387.1;Parent=rna-XM_034330496.1
NW_023009266.1	Gnomon	CDS	355140	355196	.	+	0	Name=XP_034186387.1;ID=cds-XP_034186387.1;Dbxref=GeneID:117607164%2CGenbank:XP_034186387.1;Parent=rna-XM_034330496.1
NW_023009266.1	Gnomon	CDS	356060	356185	.	+	0	Name=XP_034186387.1;ID=cds-XP_034186387.1;Dbxref=GeneID:117607164%2CGenbank:XP_034186387.1;Parent=rna-XM_034330496.1
NW_023009266.1	Gnomon	CDS	356274	356527	.	+	0	Name=XP_034186387.1;ID=cds-XP_034186387.1;Dbxref=GeneID:117607164%2CGenbank:XP_034186387.1;Parent=rna-XM_034330496.1
NW_023009266.1	Gnomon	CDS	356597	356784	.	+	0	Name=XP_034186387.1;ID=cds-XP_034186387.1;Dbxref=GeneID:117607164%2CGenbank:XP_034186387.1;Parent=rna-XM_034330496.1
NW_023009266.1	Gnomon	CDS	356928	357228	.	+	0	Name=XP_034186387.1;ID=cds-XP_034186387.1;Dbxref=GeneID:117607164%2CGenbank:XP_034186387.1;Parent=rna-XM_034330496.1
NW_023009266.1	Gnomon	exon	2008980	2009123	.	+	.	ID=exon-XM_034330791.1-3;Dbxref=GeneID:117607266%2CGenbank:XM_034330791.1;Parent=rna-XM_034330791.1
NW_023009266.1	Gnomon	exon	2009213	2009462	.	+	.	ID=exon-XM_034330791.1-4;Dbxref=GeneID:117607266%2CGenbank:XM_034330791.1;Parent=rna-XM_034330791.1
NW_023009266.1	Gnomon	exon	2006945	2007726	.	+	.	ID=exon-XM_034330791.1-1;Dbxref=GeneID:117607266%2CGenbank:XM_034330791.1;Parent=rna-XM_034330791.1
NW_023009266.1	Gnomon	exon	2008461	2008920	.	+	.	ID=exon-XM_034330791.1-2;Dbxref=GeneID:117607266%2CGenbank:XM_034330791.1;Parent=rna-XM_034330791.1
NW_023009266.1	Gnomon	exon	2009653	2009897	.	+	.	ID=exon-XM_034330791.1-5;Dbxref=GeneID:117607266%2CGenbank:XM_034330791.1;Parent=rna-XM_034330791.1
NW_023009266.1	Gnomon	exon	1133923	1134255	.	+	.	ID=exon-XM_034331173.1-4;Dbxref=GeneID:117607455%2CGenbank:XM_034331173.1;Parent=rna-XM_034331173.1
NW_023009266.1	Gnomon	exon	1134313	1134513	.	+	.	ID=exon-XM_034331173.1-5;Dbxref=GeneID:117607455%2CGenbank:XM_034331173.1;Parent=rna-XM_034331173.1
NW_023009266.1	Gnomon	exon	1134583	1135025	.	+	.	ID=exon-XM_034331173.1-6;Dbxref=GeneID:117607455%2CGenbank:XM_034331173.1;Parent=rna-XM_034331173.1
NW_023009266.1	Gnomon	exon	1135102	1135319	.	+	.	ID=exon-XM_034331173.1-7;Dbxref=GeneID:117607455%2CGenbank:XM_034331173.1;Parent=rna-XM_034331173.1
NW_023009266.1	Gnomon	exon	1135399	1135601	.	+	.	ID=exon-XM_034331173.1-8;Dbxref=GeneID:117607455%2CGenbank:XM_034331173.1;Parent=rna-XM_034331173.1
NW_023009266.1	Gnomon	exon	1135674	1135939	.	+	.	ID=exon-XM_034331173.1-9;Dbxref=GeneID:117607455%2CGenbank:XM_034331173.1;Parent=rna-XM_034331173.1
NW_023009266.1	Gnomon	exon	1132176	1132425	.	+	.	ID=exon-XM_034331173.1-1;Dbxref=GeneID:117607455%2CGenbank:XM_034331173.1;Parent=rna-XM_034331173.1
NW_023009266.1	Gnomon	exon	1133197	1133528	.	+	.	ID=exon-XM_034331173.1-2;Dbxref=GeneID:117607455%2CGenbank:XM_034331173.1;Parent=rna-XM_034331173.1
NW_023009266.1	Gnomon	exon	1133608	1133806	.	+	.	ID=exon-XM_034331173.1-3;Dbxref=GeneID:117607455%2CGenbank:XM_034331173.1;Parent=rna-XM_034331173.1
NW_023009266.1	Gnomon	mRNA	2582120	2585822	.	-	.	Name=XM_034331230.1;ID=rna-XM_034331230.1;Dbxref=GeneID:117607484%2CGenbank:XM_034331230.1;Parent=gene-LOC117607484
NW_023009266.1	Gnomon	CDS	2026874	2027199	.	-	0	Name=XP_034186636.1;ID=cds-XP_034186636.1;Dbxref=GeneID:117607256%2CGenbank:XP_034186636.1;Parent=rna-XM_034330745.1
NW_023009266.1	Gnomon	CDS	2026259	2026795	.	-	0	Name=XP_034186636.1;ID=cds-XP_034186636.1;Dbxref=GeneID:117607256%2CGenbank:XP_034186636.1;Parent=rna-XM_034330745.1
NW_023009266.1	Gnomon	CDS	2025347	2026121	.	-	0	Name=XP_034186636.1;ID=cds-XP_034186636.1;Dbxref=GeneID:117607256%2CGenbank:XP_034186636.1;Parent=rna-XM_034330745.1
NW_023009266.1	Gnomon	CDS	2025030	2025203	.	-	0	Name=XP_034186636.1;ID=cds-XP_034186636.1;Dbxref=GeneID:117607256%2CGenbank:XP_034186636.1;Parent=rna-XM_034330745.1
NW_023009266.1	Gnomon	CDS	2024769	2024939	.	-	0	Name=XP_034186636.1;ID=cds-XP_034186636.1;Dbxref=GeneID:117607256%2CGenbank:XP_034186636.1;Parent=rna-XM_034330745.1
NW_023009266.1	Gnomon	CDS	2024075	2024386	.	-	0	Name=XP_034186636.1;ID=cds-XP_034186636.1;Dbxref=GeneID:117607256%2CGenbank:XP_034186636.1;Parent=rna-XM_034330745.1
NW_023009266.1	Gnomon	CDS	2023432	2023753	.	-	0	Name=XP_034186636.1;ID=cds-XP_034186636.1;Dbxref=GeneID:117607256%2CGenbank:XP_034186636.1;Parent=rna-XM_034330745.1
NW_023009266.1	Gnomon	CDS	2023114	2023360	.	-	0	Name=XP_034186636.1;ID=cds-XP_034186636.1;Dbxref=GeneID:117607256%2CGenbank:XP_034186636.1;Parent=rna-XM_034330745.1
NW_023009266.1	Gnomon	CDS	2022836	2023019	.	-	0	Name=XP_034186636.1;ID=cds-XP_034186636.1;Dbxref=GeneID:117607256%2CGenbank:XP_034186636.1;Parent=rna-XM_034330745.1
NW_023009266.1	Gnomon	CDS	2022526	2022742	.	-	0	Name=XP_034186636.1;ID=cds-XP_034186636.1;Dbxref=GeneID:117607256%2CGenbank:XP_034186636.1;Parent=rna-XM_034330745.1
NW_023009266.1	Gnomon	CDS	2022260	2022451	.	-	0	Name=XP_034186636.1;ID=cds-XP_034186636.1;Dbxref=GeneID:117607256%2CGenbank:XP_034186636.1;Parent=rna-XM_034330745.1
NW_023009266.1	Gnomon	CDS	2021939	2022186	.	-	0	Name=XP_034186636.1;ID=cds-XP_034186636.1;Dbxref=GeneID:117607256%2CGenbank:XP_034186636.1;Parent=rna-XM_034330745.1
NW_023009266.1	Gnomon	CDS	2021080	2021618	.	-	0	Name=XP_034186636.1;ID=cds-XP_034186636.1;Dbxref=GeneID:117607256%2CGenbank:XP_034186636.1;Parent=rna-XM_034330745.1
NW_023009266.1	Gnomon	CDS	2020818	2020989	.	-	0	Name=XP_034186636.1;ID=cds-XP_034186636.1;Dbxref=GeneID:117607256%2CGenbank:XP_034186636.1;Parent=rna-XM_034330745.1
NW_023009266.1	Gnomon	exon	3548808	3549029	.	-	.	ID=exon-XM_034330620.1-8;Dbxref=GeneID:117607205%2CGenbank:XM_034330620.1;Parent=rna-XM_034330620.1
NW_023009266.1	Gnomon	exon	3548582	3548709	.	-	.	ID=exon-XM_034330620.1-9;Dbxref=GeneID:117607205%2CGenbank:XM_034330620.1;Parent=rna-XM_034330620.1
NW_023009266.1	Gnomon	exon	3550812	3551127	.	-	.	ID=exon-XM_034330620.1-4;Dbxref=GeneID:117607205%2CGenbank:XM_034330620.1;Parent=rna-XM_034330620.1
NW_023009266.1	Gnomon	exon	3550398	3550415	.	-	.	ID=exon-XM_034330620.1-5;Dbxref=GeneID:117607205%2CGenbank:XM_034330620.1;Parent=rna-XM_034330620.1
NW_023009266.1	Gnomon	exon	3549438	3549848	.	-	.	ID=exon-XM_034330620.1-6;Dbxref=GeneID:117607205%2CGenbank:XM_034330620.1;Parent=rna-XM_034330620.1
NW_023009266.1	Gnomon	exon	3549110	3549340	.	-	.	ID=exon-XM_034330620.1-7;Dbxref=GeneID:117607205%2CGenbank:XM_034330620.1;Parent=rna-XM_034330620.1
NW_023009266.1	Gnomon	exon	3553565	3553933	.	-	.	ID=exon-XM_034330620.1-1;Dbxref=GeneID:117607205%2CGenbank:XM_034330620.1;Parent=rna-XM_034330620.1
NW_023009266.1	Gnomon	exon	3551441	3551624	.	-	.	ID=exon-XM_034330620.1-2;Dbxref=GeneID:117607205%2CGenbank:XM_034330620.1;Parent=rna-XM_034330620.1
NW_023009266.1	Gnomon	exon	3551202	3551348	.	-	.	ID=exon-XM_034330620.1-3;Dbxref=GeneID:117607205%2CGenbank:XM_034330620.1;Parent=rna-XM_034330620.1
NW_023009266.1	Gnomon	exon	1393661	1393843	.	-	.	ID=exon-XM_034330821.1-9;Dbxref=GeneID:117607282%2CGenbank:XM_034330821.1;Parent=rna-XM_034330821.1
NW_023009266.1	Gnomon	exon	1394172	1394471	.	-	.	ID=exon-XM_034330821.1-7;Dbxref=GeneID:117607282%2CGenbank:XM_034330821.1;Parent=rna-XM_034330821.1
NW_023009266.1	Gnomon	exon	1393905	1394109	.	-	.	ID=exon-XM_034330821.1-8;Dbxref=GeneID:117607282%2CGenbank:XM_034330821.1;Parent=rna-XM_034330821.1
NW_023009266.1	Gnomon	exon	1395545	1395629	.	-	.	ID=exon-XM_034330821.1-5;Dbxref=GeneID:117607282%2CGenbank:XM_034330821.1;Parent=rna-XM_034330821.1
NW_023009266.1	Gnomon	exon	1394547	1395029	.	-	.	ID=exon-XM_034330821.1-6;Dbxref=GeneID:117607282%2CGenbank:XM_034330821.1;Parent=rna-XM_034330821.1
NW_023009266.1	Gnomon	exon	1412819	1413012	.	-	.	ID=exon-XM_034330821.1-3;Dbxref=GeneID:117607282%2CGenbank:XM_034330821.1;Parent=rna-XM_034330821.1
NW_023009266.1	Gnomon	exon	1412333	1412481	.	-	.	ID=exon-XM_034330821.1-4;Dbxref=GeneID:117607282%2CGenbank:XM_034330821.1;Parent=rna-XM_034330821.1
NW_023009266.1	Gnomon	exon	1418079	1418550	.	-	.	ID=exon-XM_034330821.1-1;Dbxref=GeneID:117607282%2CGenbank:XM_034330821.1;Parent=rna-XM_034330821.1
NW_023009266.1	Gnomon	exon	1413096	1413179	.	-	.	ID=exon-XM_034330821.1-2;Dbxref=GeneID:117607282%2CGenbank:XM_034330821.1;Parent=rna-XM_034330821.1
NW_023009266.1	Gnomon	mRNA	1521960	1524194	.	+	.	Name=XM_034331136.1;ID=rna-XM_034331136.1;Dbxref=GeneID:117607438%2CGenbank:XM_034331136.1;Parent=gene-LOC117607438
NW_023009266.1	Gnomon	CDS	918695	918729	.	+	0	Name=XP_034186730.1;ID=cds-XP_034186730.1;Dbxref=GeneID:117607295%2CGenbank:XP_034186730.1;Parent=rna-XM_034330839.1
NW_023009266.1	Gnomon	CDS	919644	919830	.	+	0	Name=XP_034186730.1;ID=cds-XP_034186730.1;Dbxref=GeneID:117607295%2CGenbank:XP_034186730.1;Parent=rna-XM_034330839.1
NW_023009266.1	Gnomon	exon	2803294	2803618	.	+	.	ID=exon-XM_034331286.1-7;Dbxref=GeneID:117607512%2CGenbank:XM_034331286.1;Parent=rna-XM_034331286.1
NW_023009266.1	Gnomon	exon	2803696	2803826	.	+	.	ID=exon-XM_034331286.1-8;Dbxref=GeneID:117607512%2CGenbank:XM_034331286.1;Parent=rna-XM_034331286.1
NW_023009266.1	Gnomon	exon	2802779	2802899	.	+	.	ID=exon-XM_034331286.1-5;Dbxref=GeneID:117607512%2CGenbank:XM_034331286.1;Parent=rna-XM_034331286.1
NW_023009266.1	Gnomon	exon	2802982	2803219	.	+	.	ID=exon-XM_034331286.1-6;Dbxref=GeneID:117607512%2CGenbank:XM_034331286.1;Parent=rna-XM_034331286.1
NW_023009266.1	Gnomon	exon	2802293	2802463	.	+	.	ID=exon-XM_034331286.1-3;Dbxref=GeneID:117607512%2CGenbank:XM_034331286.1;Parent=rna-XM_034331286.1
NW_023009266.1	Gnomon	exon	2802571	2802694	.	+	.	ID=exon-XM_034331286.1-4;Dbxref=GeneID:117607512%2CGenbank:XM_034331286.1;Parent=rna-XM_034331286.1
NW_023009266.1	Gnomon	exon	2801188	2801378	.	+	.	ID=exon-XM_034331286.1-1;Dbxref=GeneID:117607512%2CGenbank:XM_034331286.1;Parent=rna-XM_034331286.1
NW_023009266.1	Gnomon	exon	2801916	2802212	.	+	.	ID=exon-XM_034331286.1-2;Dbxref=GeneID:117607512%2CGenbank:XM_034331286.1;Parent=rna-XM_034331286.1
NW_023009266.1	Gnomon	mRNA	2589696	2592017	.	+	.	Name=XM_034330548.1;ID=rna-XM_034330548.1;Dbxref=GeneID:117607184%2CGenbank:XM_034330548.1;Parent=gene-LOC117607184
NW_023009266.1	Gnomon	exon	2803907	2804066	.	+	.	ID=exon-XM_034331286.1-9;Dbxref=GeneID:117607512%2CGenbank:XM_034331286.1;Parent=rna-XM_034331286.1
NW_023009266.1	Gnomon	CDS	2816024	2816120	.	+	0	Name=XP_034187224.1;ID=cds-XP_034187224.1;Dbxref=GeneID:117607534%2CGenbank:XP_034187224.1;Parent=rna-XM_034331333.1
NW_023009266.1	Gnomon	CDS	2816220	2816649	.	+	0	Name=XP_034187224.1;ID=cds-XP_034187224.1;Dbxref=GeneID:117607534%2CGenbank:XP_034187224.1;Parent=rna-XM_034331333.1
NW_023009266.1	Gnomon	CDS	2816726	2816872	.	+	0	Name=XP_034187224.1;ID=cds-XP_034187224.1;Dbxref=GeneID:117607534%2CGenbank:XP_034187224.1;Parent=rna-XM_034331333.1
NW_023009266.1	Gnomon	CDS	2817190	2817878	.	+	0	Name=XP_034187224.1;ID=cds-XP_034187224.1;Dbxref=GeneID:117607534%2CGenbank:XP_034187224.1;Parent=rna-XM_034331333.1
NW_023009266.1	Gnomon	CDS	2817944	2818307	.	+	0	Name=XP_034187224.1;ID=cds-XP_034187224.1;Dbxref=GeneID:117607534%2CGenbank:XP_034187224.1;Parent=rna-XM_034331333.1
NW_023009266.1	Gnomon	CDS	2818411	2818531	.	+	0	Name=XP_034187224.1;ID=cds-XP_034187224.1;Dbxref=GeneID:117607534%2CGenbank:XP_034187224.1;Parent=rna-XM_034331333.1
NW_023009266.1	Gnomon	CDS	2818754	2818862	.	+	0	Name=XP_034187224.1;ID=cds-XP_034187224.1;Dbxref=GeneID:117607534%2CGenbank:XP_034187224.1;Parent=rna-XM_034331333.1
NW_023009266.1	Gnomon	CDS	2818932	2819008	.	+	0	Name=XP_034187224.1;ID=cds-XP_034187224.1;Dbxref=GeneID:117607534%2CGenbank:XP_034187224.1;Parent=rna-XM_034331333.1
NW_023009266.1	Gnomon	exon	2510110	2510200	.	+	.	ID=exon-XM_034330956.1-8;Dbxref=GeneID:117607353%2CGenbank:XM_034330956.1;Parent=rna-XM_034330956.1
NW_023009266.1	Gnomon	exon	2510261	2510379	.	+	.	ID=exon-XM_034330956.1-9;Dbxref=GeneID:117607353%2CGenbank:XM_034330956.1;Parent=rna-XM_034330956.1
NW_023009266.1	Gnomon	exon	2509668	2509876	.	+	.	ID=exon-XM_034330956.1-6;Dbxref=GeneID:117607353%2CGenbank:XM_034330956.1;Parent=rna-XM_034330956.1
NW_023009266.1	Gnomon	exon	2509953	2510053	.	+	.	ID=exon-XM_034330956.1-7;Dbxref=GeneID:117607353%2CGenbank:XM_034330956.1;Parent=rna-XM_034330956.1
NW_023009266.1	Gnomon	exon	2501752	2502612	.	+	.	ID=exon-XM_034330956.1-1;Dbxref=GeneID:117607353%2CGenbank:XM_034330956.1;Parent=rna-XM_034330956.1
NW_023009266.1	Gnomon	exon	2508866	2509014	.	+	.	ID=exon-XM_034330956.1-4;Dbxref=GeneID:117607353%2CGenbank:XM_034330956.1;Parent=rna-XM_034330956.1
NW_023009266.1	Gnomon	exon	2509469	2509590	.	+	.	ID=exon-XM_034330956.1-5;Dbxref=GeneID:117607353%2CGenbank:XM_034330956.1;Parent=rna-XM_034330956.1
NW_023009266.1	Gnomon	exon	2507224	2507344	.	+	.	ID=exon-XM_034330956.1-2;Dbxref=GeneID:117607353%2CGenbank:XM_034330956.1;Parent=rna-XM_034330956.1
NW_023009266.1	Gnomon	exon	2508577	2508779	.	+	.	ID=exon-XM_034330956.1-3;Dbxref=GeneID:117607353%2CGenbank:XM_034330956.1;Parent=rna-XM_034330956.1
NW_023009266.1	Gnomon	mRNA	3617506	3619250	.	+	.	Name=XM_034330641.1;ID=rna-XM_034330641.1;Dbxref=GeneID:117607216%2CGenbank:XM_034330641.1;Parent=gene-LOC117607216
NW_023009266.1	Gnomon	mRNA	2006945	2009897	.	+	.	Name=XM_034330787.1;ID=rna-XM_034330787.1;Dbxref=GeneID:117607266%2CGenbank:XM_034330787.1;Parent=gene-LOC117607266
NW_023009266.1	Gnomon	exon	1949242	1949315	.	+	.	ID=exon-XM_034330980.1-3;Dbxref=GeneID:117607364%2CGenbank:XM_034330980.1;Parent=rna-XM_034330980.1
NW_023009266.1	Gnomon	exon	1949415	1949544	.	+	.	ID=exon-XM_034330980.1-4;Dbxref=GeneID:117607364%2CGenbank:XM_034330980.1;Parent=rna-XM_034330980.1
NW_023009266.1	Gnomon	exon	1949613	1949777	.	+	.	ID=exon-XM_034330980.1-5;Dbxref=GeneID:117607364%2CGenbank:XM_034330980.1;Parent=rna-XM_034330980.1
NW_023009266.1	Gnomon	exon	1949858	1950270	.	+	.	ID=exon-XM_034330980.1-6;Dbxref=GeneID:117607364%2CGenbank:XM_034330980.1;Parent=rna-XM_034330980.1
NW_023009266.1	Gnomon	exon	1943219	1943350	.	+	.	ID=exon-XM_034330980.1-1;Dbxref=GeneID:117607364%2CGenbank:XM_034330980.1;Parent=rna-XM_034330980.1
NW_023009266.1	Gnomon	exon	1948963	1949154	.	+	.	ID=exon-XM_034330980.1-2;Dbxref=GeneID:117607364%2CGenbank:XM_034330980.1;Parent=rna-XM_034330980.1
NW_023009266.1	Gnomon	exon	1950623	1950882	.	+	.	ID=exon-XM_034330980.1-7;Dbxref=GeneID:117607364%2CGenbank:XM_034330980.1;Parent=rna-XM_034330980.1
NW_023009266.1	Gnomon	exon	1950952	1951109	.	+	.	ID=exon-XM_034330980.1-8;Dbxref=GeneID:117607364%2CGenbank:XM_034330980.1;Parent=rna-XM_034330980.1
NW_023009266.1	Gnomon	exon	1951180	1951344	.	+	.	ID=exon-XM_034330980.1-9;Dbxref=GeneID:117607364%2CGenbank:XM_034330980.1;Parent=rna-XM_034330980.1
NW_023009266.1	Gnomon	exon	1800562	1800915	.	+	.	ID=exon-XR_004582164.1-1;Dbxref=GeneID:117607331%2CGenbank:XR_004582164.1;Parent=rna-XR_004582164.1
NW_023009266.1	Gnomon	exon	1800996	1801572	.	+	.	ID=exon-XR_004582164.1-2;Dbxref=GeneID:117607331%2CGenbank:XR_004582164.1;Parent=rna-XR_004582164.1
NW_023009266.1	Gnomon	exon	3548808	3549029	.	-	.	ID=exon-XM_034330619.1-8;Dbxref=GeneID:117607205%2CGenbank:XM_034330619.1;Parent=rna-XM_034330619.1
NW_023009266.1	Gnomon	exon	3548582	3548709	.	-	.	ID=exon-XM_034330619.1-9;Dbxref=GeneID:117607205%2CGenbank:XM_034330619.1;Parent=rna-XM_034330619.1
NW_023009266.1	Gnomon	CDS	3665102	3665203	.	+	0	Name=XP_034186385.1;ID=cds-XP_034186385.1;Dbxref=GeneID:117607159%2CGenbank:XP_034186385.1;Parent=rna-XM_034330494.1
NW_023009266.1	Gnomon	CDS	3665276	3665372	.	+	0	Name=XP_034186385.1;ID=cds-XP_034186385.1;Dbxref=GeneID:117607159%2CGenbank:XP_034186385.1;Parent=rna-XM_034330494.1
NW_023009266.1	Gnomon	CDS	3665443	3665548	.	+	0	Name=XP_034186385.1;ID=cds-XP_034186385.1;Dbxref=GeneID:117607159%2CGenbank:XP_034186385.1;Parent=rna-XM_034330494.1
NW_023009266.1	Gnomon	CDS	3665636	3665763	.	+	0	Name=XP_034186385.1;ID=cds-XP_034186385.1;Dbxref=GeneID:117607159%2CGenbank:XP_034186385.1;Parent=rna-XM_034330494.1
NW_023009266.1	Gnomon	CDS	3668831	3668851	.	+	0	Name=XP_034186385.1;ID=cds-XP_034186385.1;Dbxref=GeneID:117607159%2CGenbank:XP_034186385.1;Parent=rna-XM_034330494.1
NW_023009266.1	Gnomon	CDS	3672537	3672689	.	+	0	Name=XP_034186385.1;ID=cds-XP_034186385.1;Dbxref=GeneID:117607159%2CGenbank:XP_034186385.1;Parent=rna-XM_034330494.1
NW_023009266.1	Gnomon	CDS	3672758	3672914	.	+	0	Name=XP_034186385.1;ID=cds-XP_034186385.1;Dbxref=GeneID:117607159%2CGenbank:XP_034186385.1;Parent=rna-XM_034330494.1
NW_023009266.1	Gnomon	CDS	3673040	3673412	.	+	0	Name=XP_034186385.1;ID=cds-XP_034186385.1;Dbxref=GeneID:117607159%2CGenbank:XP_034186385.1;Parent=rna-XM_034330494.1
NW_023009266.1	Gnomon	CDS	3673486	3673717	.	+	0	Name=XP_034186385.1;ID=cds-XP_034186385.1;Dbxref=GeneID:117607159%2CGenbank:XP_034186385.1;Parent=rna-XM_034330494.1
NW_023009266.1	Gnomon	CDS	3673829	3674256	.	+	0	Name=XP_034186385.1;ID=cds-XP_034186385.1;Dbxref=GeneID:117607159%2CGenbank:XP_034186385.1;Parent=rna-XM_034330494.1
NW_023009266.1	Gnomon	CDS	3674370	3674531	.	+	0	Name=XP_034186385.1;ID=cds-XP_034186385.1;Dbxref=GeneID:117607159%2CGenbank:XP_034186385.1;Parent=rna-XM_034330494.1
NW_023009266.1	Gnomon	exon	3549438	3549848	.	-	.	ID=exon-XM_034330619.1-6;Dbxref=GeneID:117607205%2CGenbank:XM_034330619.1;Parent=rna-XM_034330619.1
NW_023009266.1	Gnomon	exon	3549110	3549340	.	-	.	ID=exon-XM_034330619.1-7;Dbxref=GeneID:117607205%2CGenbank:XM_034330619.1;Parent=rna-XM_034330619.1
NW_023009266.1	Gnomon	exon	3550812	3551127	.	-	.	ID=exon-XM_034330619.1-4;Dbxref=GeneID:117607205%2CGenbank:XM_034330619.1;Parent=rna-XM_034330619.1
NW_023009266.1	Gnomon	exon	3550398	3550415	.	-	.	ID=exon-XM_034330619.1-5;Dbxref=GeneID:117607205%2CGenbank:XM_034330619.1;Parent=rna-XM_034330619.1
NW_023009266.1	Gnomon	exon	3551441	3551624	.	-	.	ID=exon-XM_034330619.1-2;Dbxref=GeneID:117607205%2CGenbank:XM_034330619.1;Parent=rna-XM_034330619.1
NW_023009266.1	Gnomon	exon	3551202	3551348	.	-	.	ID=exon-XM_034330619.1-3;Dbxref=GeneID:117607205%2CGenbank:XM_034330619.1;Parent=rna-XM_034330619.1
NW_023009266.1	Gnomon	exon	3553255	3553933	.	-	.	ID=exon-XM_034330619.1-1;Dbxref=GeneID:117607205%2CGenbank:XM_034330619.1;Parent=rna-XM_034330619.1
NW_023009266.1	Gnomon	exon	1228022	1228293	.	-	.	ID=exon-XM_034330447.1-5;Dbxref=GeneID:117607151%2CGenbank:XM_034330447.1;Parent=rna-XM_034330447.1
NW_023009266.1	Gnomon	exon	1227461	1227663	.	-	.	ID=exon-XM_034330447.1-6;Dbxref=GeneID:117607151%2CGenbank:XM_034330447.1;Parent=rna-XM_034330447.1
NW_023009266.1	Gnomon	exon	1226938	1227075	.	-	.	ID=exon-XM_034330447.1-7;Dbxref=GeneID:117607151%2CGenbank:XM_034330447.1;Parent=rna-XM_034330447.1
NW_023009266.1	Gnomon	exon	1226422	1226721	.	-	.	ID=exon-XM_034330447.1-8;Dbxref=GeneID:117607151%2CGenbank:XM_034330447.1;Parent=rna-XM_034330447.1
NW_023009266.1	Gnomon	exon	1238296	1239042	.	-	.	ID=exon-XM_034330447.1-1;Dbxref=GeneID:117607151%2CGenbank:XM_034330447.1;Parent=rna-XM_034330447.1
NW_023009266.1	Gnomon	exon	1230361	1230782	.	-	.	ID=exon-XM_034330447.1-2;Dbxref=GeneID:117607151%2CGenbank:XM_034330447.1;Parent=rna-XM_034330447.1
NW_023009266.1	Gnomon	exon	1229729	1230206	.	-	.	ID=exon-XM_034330447.1-3;Dbxref=GeneID:117607151%2CGenbank:XM_034330447.1;Parent=rna-XM_034330447.1
NW_023009266.1	Gnomon	exon	1228666	1229215	.	-	.	ID=exon-XM_034330447.1-4;Dbxref=GeneID:117607151%2CGenbank:XM_034330447.1;Parent=rna-XM_034330447.1
NW_023009266.1	Gnomon	exon	1225985	1226143	.	-	.	ID=exon-XM_034330447.1-9;Dbxref=GeneID:117607151%2CGenbank:XM_034330447.1;Parent=rna-XM_034330447.1
NW_023009266.1	Gnomon	mRNA	1792375	1799969	.	-	.	Name=XM_034330881.1;ID=rna-XM_034330881.1;Dbxref=GeneID:117607316%2CGenbank:XM_034330881.1;Parent=gene-LOC117607316
NW_023009266.1	Gnomon	exon	2817190	2817878	.	+	.	ID=exon-XM_034331334.1-5;Dbxref=GeneID:117607534%2CGenbank:XM_034331334.1;Parent=rna-XM_034331334.1
NW_023009266.1	Gnomon	exon	2817944	2818307	.	+	.	ID=exon-XM_034331334.1-6;Dbxref=GeneID:117607534%2CGenbank:XM_034331334.1;Parent=rna-XM_034331334.1
NW_023009266.1	Gnomon	exon	2818366	2818531	.	+	.	ID=exon-XM_034331334.1-7;Dbxref=GeneID:117607534%2CGenbank:XM_034331334.1;Parent=rna-XM_034331334.1
NW_023009266.1	Gnomon	exon	2818754	2818887	.	+	.	ID=exon-XM_034331334.1-8;Dbxref=GeneID:117607534%2CGenbank:XM_034331334.1;Parent=rna-XM_034331334.1
NW_023009266.1	Gnomon	exon	2819276	2819789	.	+	.	ID=exon-XM_034331334.1-9;Dbxref=GeneID:117607534%2CGenbank:XM_034331334.1;Parent=rna-XM_034331334.1
NW_023009266.1	Gnomon	exon	2815241	2815397	.	+	.	ID=exon-XM_034331334.1-1;Dbxref=GeneID:117607534%2CGenbank:XM_034331334.1;Parent=rna-XM_034331334.1
NW_023009266.1	Gnomon	exon	2815855	2816120	.	+	.	ID=exon-XM_034331334.1-2;Dbxref=GeneID:117607534%2CGenbank:XM_034331334.1;Parent=rna-XM_034331334.1
NW_023009266.1	Gnomon	exon	2816220	2816649	.	+	.	ID=exon-XM_034331334.1-3;Dbxref=GeneID:117607534%2CGenbank:XM_034331334.1;Parent=rna-XM_034331334.1
NW_023009266.1	Gnomon	exon	2816726	2816872	.	+	.	ID=exon-XM_034331334.1-4;Dbxref=GeneID:117607534%2CGenbank:XM_034331334.1;Parent=rna-XM_034331334.1
NW_023009266.1	Gnomon	exon	1631592	1631891	.	-	.	ID=exon-XM_034331111.1-10;Dbxref=GeneID:117607429%2CGenbank:XM_034331111.1;Parent=rna-XM_034331111.1
NW_023009266.1	Gnomon	exon	1626349	1628551	.	-	.	ID=exon-XM_034331111.1-15;Dbxref=GeneID:117607429%2CGenbank:XM_034331111.1;Parent=rna-XM_034331111.1
NW_023009266.1	Gnomon	exon	1630599	1630886	.	-	.	ID=exon-XM_034331111.1-11;Dbxref=GeneID:117607429%2CGenbank:XM_034331111.1;Parent=rna-XM_034331111.1
NW_023009266.1	Gnomon	exon	1630251	1630518	.	-	.	ID=exon-XM_034331111.1-12;Dbxref=GeneID:117607429%2CGenbank:XM_034331111.1;Parent=rna-XM_034331111.1
NW_023009266.1	Gnomon	exon	1629721	1630095	.	-	.	ID=exon-XM_034331111.1-13;Dbxref=GeneID:117607429%2CGenbank:XM_034331111.1;Parent=rna-XM_034331111.1
NW_023009266.1	Gnomon	exon	1628617	1629025	.	-	.	ID=exon-XM_034331111.1-14;Dbxref=GeneID:117607429%2CGenbank:XM_034331111.1;Parent=rna-XM_034331111.1
NW_023009266.1	Gnomon	exon	3073577	3073948	.	-	.	ID=exon-XM_034330719.1-1;Dbxref=GeneID:117607248%2CGenbank:XM_034330719.1;Parent=rna-XM_034330719.1
NW_023009266.1	Gnomon	exon	3073233	3073466	.	-	.	ID=exon-XM_034330719.1-2;Dbxref=GeneID:117607248%2CGenbank:XM_034330719.1;Parent=rna-XM_034330719.1
NW_023009266.1	Gnomon	exon	3072719	3073147	.	-	.	ID=exon-XM_034330719.1-3;Dbxref=GeneID:117607248%2CGenbank:XM_034330719.1;Parent=rna-XM_034330719.1
NW_023009266.1	Gnomon	exon	696965	697167	.	-	.	ID=exon-XM_034331310.1-1;Dbxref=GeneID:117607523%2CGenbank:XM_034331310.1;Parent=rna-XM_034331310.1
NW_023009266.1	Gnomon	exon	696210	696523	.	-	.	ID=exon-XM_034331310.1-2;Dbxref=GeneID:117607523%2CGenbank:XM_034331310.1;Parent=rna-XM_034331310.1
NW_023009266.1	Gnomon	exon	1583107	1583396	.	-	.	ID=exon-XM_034331149.1-3;Dbxref=GeneID:117607446%2CGenbank:XM_034331149.1;Parent=rna-XM_034331149.1
NW_023009266.1	Gnomon	exon	1581816	1583035	.	-	.	ID=exon-XM_034331149.1-4;Dbxref=GeneID:117607446%2CGenbank:XM_034331149.1;Parent=rna-XM_034331149.1
NW_023009266.1	Gnomon	exon	1583753	1583906	.	-	.	ID=exon-XM_034331149.1-1;Dbxref=GeneID:117607446%2CGenbank:XM_034331149.1;Parent=rna-XM_034331149.1
NW_023009266.1	Gnomon	exon	1583459	1583645	.	-	.	ID=exon-XM_034331149.1-2;Dbxref=GeneID:117607446%2CGenbank:XM_034331149.1;Parent=rna-XM_034331149.1
NW_023009266.1	Gnomon	CDS	2026874	2027199	.	-	0	Name=XP_034186635.1;ID=cds-XP_034186635.1;Dbxref=GeneID:117607256%2CGenbank:XP_034186635.1;Parent=rna-XM_034330744.1
NW_023009266.1	Gnomon	CDS	2026259	2026795	.	-	0	Name=XP_034186635.1;ID=cds-XP_034186635.1;Dbxref=GeneID:117607256%2CGenbank:XP_034186635.1;Parent=rna-XM_034330744.1
NW_023009266.1	Gnomon	CDS	2025347	2026121	.	-	0	Name=XP_034186635.1;ID=cds-XP_034186635.1;Dbxref=GeneID:117607256%2CGenbank:XP_034186635.1;Parent=rna-XM_034330744.1
NW_023009266.1	Gnomon	CDS	2025030	2025203	.	-	0	Name=XP_034186635.1;ID=cds-XP_034186635.1;Dbxref=GeneID:117607256%2CGenbank:XP_034186635.1;Parent=rna-XM_034330744.1
NW_023009266.1	Gnomon	CDS	2024769	2024939	.	-	0	Name=XP_034186635.1;ID=cds-XP_034186635.1;Dbxref=GeneID:117607256%2CGenbank:XP_034186635.1;Parent=rna-XM_034330744.1
NW_023009266.1	Gnomon	CDS	2024075	2024386	.	-	0	Name=XP_034186635.1;ID=cds-XP_034186635.1;Dbxref=GeneID:117607256%2CGenbank:XP_034186635.1;Parent=rna-XM_034330744.1
NW_023009266.1	Gnomon	CDS	2023432	2023753	.	-	0	Name=XP_034186635.1;ID=cds-XP_034186635.1;Dbxref=GeneID:117607256%2CGenbank:XP_034186635.1;Parent=rna-XM_034330744.1
NW_023009266.1	Gnomon	CDS	2023114	2023360	.	-	0	Name=XP_034186635.1;ID=cds-XP_034186635.1;Dbxref=GeneID:117607256%2CGenbank:XP_034186635.1;Parent=rna-XM_034330744.1
NW_023009266.1	Gnomon	CDS	2022836	2023019	.	-	0	Name=XP_034186635.1;ID=cds-XP_034186635.1;Dbxref=GeneID:117607256%2CGenbank:XP_034186635.1;Parent=rna-XM_034330744.1
NW_023009266.1	Gnomon	CDS	2022526	2022742	.	-	0	Name=XP_034186635.1;ID=cds-XP_034186635.1;Dbxref=GeneID:117607256%2CGenbank:XP_034186635.1;Parent=rna-XM_034330744.1
NW_023009266.1	Gnomon	CDS	2022260	2022451	.	-	0	Name=XP_034186635.1;ID=cds-XP_034186635.1;Dbxref=GeneID:117607256%2CGenbank:XP_034186635.1;Parent=rna-XM_034330744.1
NW_023009266.1	Gnomon	CDS	2021939	2022186	.	-	0	Name=XP_034186635.1;ID=cds-XP_034186635.1;Dbxref=GeneID:117607256%2CGenbank:XP_034186635.1;Parent=rna-XM_034330744.1
NW_023009266.1	Gnomon	CDS	2021080	2021618	.	-	0	Name=XP_034186635.1;ID=cds-XP_034186635.1;Dbxref=GeneID:117607256%2CGenbank:XP_034186635.1;Parent=rna-XM_034330744.1
NW_023009266.1	Gnomon	CDS	2020818	2020989	.	-	0	Name=XP_034186635.1;ID=cds-XP_034186635.1;Dbxref=GeneID:117607256%2CGenbank:XP_034186635.1;Parent=rna-XM_034330744.1
NW_023009266.1	Gnomon	exon	2704798	2705017	.	+	.	ID=exon-XM_034330571.1-5;Dbxref=GeneID:117607192%2CGenbank:XM_034330571.1;Parent=rna-XM_034330571.1
NW_023009266.1	Gnomon	exon	2705089	2705334	.	+	.	ID=exon-XM_034330571.1-6;Dbxref=GeneID:117607192%2CGenbank:XM_034330571.1;Parent=rna-XM_034330571.1
NW_023009266.1	Gnomon	exon	2705458	2707273	.	+	.	ID=exon-XM_034330571.1-7;Dbxref=GeneID:117607192%2CGenbank:XM_034330571.1;Parent=rna-XM_034330571.1
NW_023009266.1	Gnomon	exon	2701435	2701647	.	+	.	ID=exon-XM_034330571.1-1;Dbxref=GeneID:117607192%2CGenbank:XM_034330571.1;Parent=rna-XM_034330571.1
NW_023009266.1	Gnomon	exon	2701802	2701892	.	+	.	ID=exon-XM_034330571.1-2;Dbxref=GeneID:117607192%2CGenbank:XM_034330571.1;Parent=rna-XM_034330571.1
NW_023009266.1	Gnomon	exon	2702548	2702589	.	+	.	ID=exon-XM_034330571.1-3;Dbxref=GeneID:117607192%2CGenbank:XM_034330571.1;Parent=rna-XM_034330571.1
NW_023009266.1	Gnomon	exon	2704472	2704661	.	+	.	ID=exon-XM_034330571.1-4;Dbxref=GeneID:117607192%2CGenbank:XM_034330571.1;Parent=rna-XM_034330571.1
NW_023009266.1	Gnomon	exon	2815241	2815397	.	+	.	ID=exon-XR_004582188.1-1;Dbxref=GeneID:117607534%2CGenbank:XR_004582188.1;Parent=rna-XR_004582188.1
NW_023009266.1	Gnomon	exon	2816726	2816872	.	+	.	ID=exon-XR_004582188.1-4;Dbxref=GeneID:117607534%2CGenbank:XR_004582188.1;Parent=rna-XR_004582188.1
NW_023009266.1	Gnomon	exon	2817190	2817878	.	+	.	ID=exon-XR_004582188.1-5;Dbxref=GeneID:117607534%2CGenbank:XR_004582188.1;Parent=rna-XR_004582188.1
NW_023009266.1	Gnomon	exon	2815855	2816120	.	+	.	ID=exon-XR_004582188.1-2;Dbxref=GeneID:117607534%2CGenbank:XR_004582188.1;Parent=rna-XR_004582188.1
NW_023009266.1	Gnomon	exon	2816220	2816649	.	+	.	ID=exon-XR_004582188.1-3;Dbxref=GeneID:117607534%2CGenbank:XR_004582188.1;Parent=rna-XR_004582188.1
NW_023009266.1	Gnomon	exon	2818602	2818655	.	+	.	ID=exon-XR_004582188.1-8;Dbxref=GeneID:117607534%2CGenbank:XR_004582188.1;Parent=rna-XR_004582188.1
NW_023009266.1	Gnomon	exon	2818754	2818862	.	+	.	ID=exon-XR_004582188.1-9;Dbxref=GeneID:117607534%2CGenbank:XR_004582188.1;Parent=rna-XR_004582188.1
NW_023009266.1	Gnomon	exon	2817944	2818307	.	+	.	ID=exon-XR_004582188.1-6;Dbxref=GeneID:117607534%2CGenbank:XR_004582188.1;Parent=rna-XR_004582188.1
NW_023009266.1	Gnomon	exon	2818411	2818531	.	+	.	ID=exon-XR_004582188.1-7;Dbxref=GeneID:117607534%2CGenbank:XR_004582188.1;Parent=rna-XR_004582188.1
NW_023009266.1	Gnomon	exon	3672513	3672689	.	+	.	ID=exon-XM_034330471.1-8;Dbxref=GeneID:117607159%2CGenbank:XM_034330471.1;Parent=rna-XM_034330471.1
NW_023009266.1	Gnomon	exon	3672758	3672914	.	+	.	ID=exon-XM_034330471.1-9;Dbxref=GeneID:117607159%2CGenbank:XM_034330471.1;Parent=rna-XM_034330471.1
NW_023009266.1	Gnomon	exon	3667237	3667296	.	+	.	ID=exon-XM_034330471.1-6;Dbxref=GeneID:117607159%2CGenbank:XM_034330471.1;Parent=rna-XM_034330471.1
NW_023009266.1	Gnomon	exon	3668831	3668851	.	+	.	ID=exon-XM_034330471.1-7;Dbxref=GeneID:117607159%2CGenbank:XM_034330471.1;Parent=rna-XM_034330471.1
NW_023009266.1	Gnomon	exon	3665443	3665548	.	+	.	ID=exon-XM_034330471.1-4;Dbxref=GeneID:117607159%2CGenbank:XM_034330471.1;Parent=rna-XM_034330471.1
NW_023009266.1	Gnomon	exon	3665633	3665763	.	+	.	ID=exon-XM_034330471.1-5;Dbxref=GeneID:117607159%2CGenbank:XM_034330471.1;Parent=rna-XM_034330471.1
NW_023009266.1	Gnomon	exon	3665083	3665203	.	+	.	ID=exon-XM_034330471.1-2;Dbxref=GeneID:117607159%2CGenbank:XM_034330471.1;Parent=rna-XM_034330471.1
NW_023009266.1	Gnomon	exon	3665276	3665372	.	+	.	ID=exon-XM_034330471.1-3;Dbxref=GeneID:117607159%2CGenbank:XM_034330471.1;Parent=rna-XM_034330471.1
NW_023009266.1	Gnomon	exon	3664509	3664662	.	+	.	ID=exon-XM_034330471.1-1;Dbxref=GeneID:117607159%2CGenbank:XM_034330471.1;Parent=rna-XM_034330471.1
NW_023009266.1	Gnomon	exon	2555728	2556047	.	+	.	ID=exon-XM_034331238.1-1;Dbxref=GeneID:117607485%2CGenbank:XM_034331238.1;Parent=rna-XM_034331238.1
NW_023009266.1	Gnomon	exon	2566519	2566679	.	+	.	ID=exon-XM_034331238.1-4;Dbxref=GeneID:117607485%2CGenbank:XM_034331238.1;Parent=rna-XM_034331238.1
NW_023009266.1	Gnomon	exon	2566751	2566895	.	+	.	ID=exon-XM_034331238.1-5;Dbxref=GeneID:117607485%2CGenbank:XM_034331238.1;Parent=rna-XM_034331238.1
NW_023009266.1	Gnomon	exon	2559597	2559694	.	+	.	ID=exon-XM_034331238.1-2;Dbxref=GeneID:117607485%2CGenbank:XM_034331238.1;Parent=rna-XM_034331238.1
NW_023009266.1	Gnomon	exon	2566096	2566187	.	+	.	ID=exon-XM_034331238.1-3;Dbxref=GeneID:117607485%2CGenbank:XM_034331238.1;Parent=rna-XM_034331238.1
NW_023009266.1	Gnomon	exon	2568496	2568779	.	+	.	ID=exon-XM_034331238.1-8;Dbxref=GeneID:117607485%2CGenbank:XM_034331238.1;Parent=rna-XM_034331238.1
NW_023009266.1	Gnomon	exon	2569254	2569372	.	+	.	ID=exon-XM_034331238.1-9;Dbxref=GeneID:117607485%2CGenbank:XM_034331238.1;Parent=rna-XM_034331238.1
NW_023009266.1	Gnomon	exon	2567087	2567287	.	+	.	ID=exon-XM_034331238.1-6;Dbxref=GeneID:117607485%2CGenbank:XM_034331238.1;Parent=rna-XM_034331238.1
NW_023009266.1	Gnomon	exon	2568122	2568282	.	+	.	ID=exon-XM_034331238.1-7;Dbxref=GeneID:117607485%2CGenbank:XM_034331238.1;Parent=rna-XM_034331238.1
NW_023009266.1	Gnomon	CDS	1873301	1873509	.	+	0	Name=XP_034186875.1;ID=cds-XP_034186875.1;Dbxref=GeneID:117607366%2CGenbank:XP_034186875.1;Parent=rna-XM_034330984.1
NW_023009266.1	Gnomon	CDS	1873597	1873799	.	+	0	Name=XP_034186875.1;ID=cds-XP_034186875.1;Dbxref=GeneID:117607366%2CGenbank:XP_034186875.1;Parent=rna-XM_034330984.1
NW_023009266.1	Gnomon	CDS	1873886	1874166	.	+	0	Name=XP_034186875.1;ID=cds-XP_034186875.1;Dbxref=GeneID:117607366%2CGenbank:XP_034186875.1;Parent=rna-XM_034330984.1
NW_023009266.1	Gnomon	CDS	1874241	1874511	.	+	0	Name=XP_034186875.1;ID=cds-XP_034186875.1;Dbxref=GeneID:117607366%2CGenbank:XP_034186875.1;Parent=rna-XM_034330984.1
NW_023009266.1	Gnomon	CDS	1874588	1875315	.	+	0	Name=XP_034186875.1;ID=cds-XP_034186875.1;Dbxref=GeneID:117607366%2CGenbank:XP_034186875.1;Parent=rna-XM_034330984.1
NW_023009266.1	Gnomon	CDS	1875554	1875826	.	+	0	Name=XP_034186875.1;ID=cds-XP_034186875.1;Dbxref=GeneID:117607366%2CGenbank:XP_034186875.1;Parent=rna-XM_034330984.1
NW_023009266.1	Gnomon	CDS	1876434	1876691	.	+	0	Name=XP_034186875.1;ID=cds-XP_034186875.1;Dbxref=GeneID:117607366%2CGenbank:XP_034186875.1;Parent=rna-XM_034330984.1
NW_023009266.1	Gnomon	CDS	1877277	1877579	.	+	0	Name=XP_034186875.1;ID=cds-XP_034186875.1;Dbxref=GeneID:117607366%2CGenbank:XP_034186875.1;Parent=rna-XM_034330984.1
NW_023009266.1	Gnomon	CDS	1877659	1877876	.	+	0	Name=XP_034186875.1;ID=cds-XP_034186875.1;Dbxref=GeneID:117607366%2CGenbank:XP_034186875.1;Parent=rna-XM_034330984.1
NW_023009266.1	Gnomon	CDS	1877953	1878069	.	+	0	Name=XP_034186875.1;ID=cds-XP_034186875.1;Dbxref=GeneID:117607366%2CGenbank:XP_034186875.1;Parent=rna-XM_034330984.1
NW_023009266.1	Gnomon	CDS	1878156	1878274	.	+	0	Name=XP_034186875.1;ID=cds-XP_034186875.1;Dbxref=GeneID:117607366%2CGenbank:XP_034186875.1;Parent=rna-XM_034330984.1
NW_023009266.1	Gnomon	CDS	1878354	1878526	.	+	0	Name=XP_034186875.1;ID=cds-XP_034186875.1;Dbxref=GeneID:117607366%2CGenbank:XP_034186875.1;Parent=rna-XM_034330984.1
NW_023009266.1	Gnomon	mRNA	2589645	2592017	.	+	.	Name=XM_034330547.1;ID=rna-XM_034330547.1;Dbxref=GeneID:117607184%2CGenbank:XM_034330547.1;Parent=gene-LOC117607184
NW_023009266.1	Gnomon	exon	2167226	2167571	.	-	.	ID=exon-XM_034330743.1-1;Dbxref=GeneID:117607255%2CGenbank:XM_034330743.1;Parent=rna-XM_034330743.1
NW_023009266.1	Gnomon	exon	2164499	2164669	.	-	.	ID=exon-XM_034330743.1-8;Dbxref=GeneID:117607255%2CGenbank:XM_034330743.1;Parent=rna-XM_034330743.1
NW_023009266.1	Gnomon	exon	2164338	2164361	.	-	.	ID=exon-XM_034330743.1-9;Dbxref=GeneID:117607255%2CGenbank:XM_034330743.1;Parent=rna-XM_034330743.1
NW_023009266.1	Gnomon	exon	2165708	2165803	.	-	.	ID=exon-XM_034330743.1-6;Dbxref=GeneID:117607255%2CGenbank:XM_034330743.1;Parent=rna-XM_034330743.1
NW_023009266.1	Gnomon	exon	2165045	2165128	.	-	.	ID=exon-XM_034330743.1-7;Dbxref=GeneID:117607255%2CGenbank:XM_034330743.1;Parent=rna-XM_034330743.1
NW_023009266.1	Gnomon	exon	2166442	2166590	.	-	.	ID=exon-XM_034330743.1-4;Dbxref=GeneID:117607255%2CGenbank:XM_034330743.1;Parent=rna-XM_034330743.1
NW_023009266.1	Gnomon	exon	2166134	2166370	.	-	.	ID=exon-XM_034330743.1-5;Dbxref=GeneID:117607255%2CGenbank:XM_034330743.1;Parent=rna-XM_034330743.1
NW_023009266.1	Gnomon	exon	2167049	2167104	.	-	.	ID=exon-XM_034330743.1-2;Dbxref=GeneID:117607255%2CGenbank:XM_034330743.1;Parent=rna-XM_034330743.1
NW_023009266.1	Gnomon	exon	2166663	2166816	.	-	.	ID=exon-XM_034330743.1-3;Dbxref=GeneID:117607255%2CGenbank:XM_034330743.1;Parent=rna-XM_034330743.1
NW_023009266.1	Gnomon	CDS	1201912	1202114	.	-	0	Name=XP_034187071.1;ID=cds-XP_034187071.1;Dbxref=GeneID:117607461%2CGenbank:XP_034187071.1;Parent=rna-XM_034331180.1
NW_023009266.1	Gnomon	CDS	1201615	1201835	.	-	0	Name=XP_034187071.1;ID=cds-XP_034187071.1;Dbxref=GeneID:117607461%2CGenbank:XP_034187071.1;Parent=rna-XM_034331180.1
NW_023009266.1	Gnomon	CDS	1201360	1201551	.	-	0	Name=XP_034187071.1;ID=cds-XP_034187071.1;Dbxref=GeneID:117607461%2CGenbank:XP_034187071.1;Parent=rna-XM_034331180.1
NW_023009266.1	Gnomon	CDS	1201061	1201288	.	-	0	Name=XP_034187071.1;ID=cds-XP_034187071.1;Dbxref=GeneID:117607461%2CGenbank:XP_034187071.1;Parent=rna-XM_034331180.1
NW_023009266.1	Gnomon	CDS	1200814	1200989	.	-	0	Name=XP_034187071.1;ID=cds-XP_034187071.1;Dbxref=GeneID:117607461%2CGenbank:XP_034187071.1;Parent=rna-XM_034331180.1
NW_023009266.1	Gnomon	CDS	1200627	1200752	.	-	0	Name=XP_034187071.1;ID=cds-XP_034187071.1;Dbxref=GeneID:117607461%2CGenbank:XP_034187071.1;Parent=rna-XM_034331180.1
NW_023009266.1	Gnomon	CDS	1200448	1200559	.	-	0	Name=XP_034187071.1;ID=cds-XP_034187071.1;Dbxref=GeneID:117607461%2CGenbank:XP_034187071.1;Parent=rna-XM_034331180.1
NW_023009266.1	Gnomon	CDS	1200022	1200147	.	-	0	Name=XP_034187071.1;ID=cds-XP_034187071.1;Dbxref=GeneID:117607461%2CGenbank:XP_034187071.1;Parent=rna-XM_034331180.1
NW_023009266.1	Gnomon	CDS	1199458	1199528	.	-	0	Name=XP_034187071.1;ID=cds-XP_034187071.1;Dbxref=GeneID:117607461%2CGenbank:XP_034187071.1;Parent=rna-XM_034331180.1
NW_023009266.1	Gnomon	mRNA	3630557	3632334	.	-	.	Name=XM_034330644.1;ID=rna-XM_034330644.1;Dbxref=GeneID:117607218%2CGenbank:XM_034330644.1;Parent=gene-LOC117607218
NW_023009266.1	Gnomon	mRNA	1614779	1621538	.	-	.	Name=XM_034331139.1;ID=rna-XM_034331139.1;Dbxref=GeneID:117607441%2CGenbank:XM_034331139.1;Parent=gene-LOC117607441
NW_023009266.1	Gnomon	exon	2397481	2397706	.	+	.	ID=exon-XM_034330666.1-6;Dbxref=GeneID:117607230%2CGenbank:XM_034330666.1;Parent=rna-XM_034330666.1
NW_023009266.1	Gnomon	exon	2397786	2398170	.	+	.	ID=exon-XM_034330666.1-7;Dbxref=GeneID:117607230%2CGenbank:XM_034330666.1;Parent=rna-XM_034330666.1
NW_023009266.1	Gnomon	exon	2396091	2396160	.	+	.	ID=exon-XM_034330666.1-2;Dbxref=GeneID:117607230%2CGenbank:XM_034330666.1;Parent=rna-XM_034330666.1
NW_023009266.1	Gnomon	exon	2396370	2396908	.	+	.	ID=exon-XM_034330666.1-3;Dbxref=GeneID:117607230%2CGenbank:XM_034330666.1;Parent=rna-XM_034330666.1
NW_023009266.1	Gnomon	exon	2396986	2397185	.	+	.	ID=exon-XM_034330666.1-4;Dbxref=GeneID:117607230%2CGenbank:XM_034330666.1;Parent=rna-XM_034330666.1
NW_023009266.1	Gnomon	exon	2397273	2397401	.	+	.	ID=exon-XM_034330666.1-5;Dbxref=GeneID:117607230%2CGenbank:XM_034330666.1;Parent=rna-XM_034330666.1
NW_023009266.1	Gnomon	exon	2395145	2395201	.	+	.	ID=exon-XM_034330666.1-1;Dbxref=GeneID:117607230%2CGenbank:XM_034330666.1;Parent=rna-XM_034330666.1
NW_023009266.1	Gnomon	exon	96455	102253	.	-	.	ID=exon-XM_034330802.1-11;Dbxref=GeneID:117607271%2CGenbank:XM_034330802.1;Parent=rna-XM_034330802.1
NW_023009266.1	Gnomon	exon	102742	102807	.	-	.	ID=exon-XM_034330802.1-10;Dbxref=GeneID:117607271%2CGenbank:XM_034330802.1;Parent=rna-XM_034330802.1
NW_023009266.1	Gnomon	CDS	3597717	3600902	.	+	0	Name=XP_034186482.1;ID=cds-XP_034186482.1;Dbxref=GeneID:117607200%2CGenbank:XP_034186482.1;Parent=rna-XM_034330591.1
NW_023009266.1	Gnomon	CDS	3600987	3601396	.	+	0	Name=XP_034186482.1;ID=cds-XP_034186482.1;Dbxref=GeneID:117607200%2CGenbank:XP_034186482.1;Parent=rna-XM_034330591.1
NW_023009266.1	Gnomon	CDS	3601479	3601829	.	+	0	Name=XP_034186482.1;ID=cds-XP_034186482.1;Dbxref=GeneID:117607200%2CGenbank:XP_034186482.1;Parent=rna-XM_034330591.1
NW_023009266.1	Gnomon	CDS	3601901	3602189	.	+	0	Name=XP_034186482.1;ID=cds-XP_034186482.1;Dbxref=GeneID:117607200%2CGenbank:XP_034186482.1;Parent=rna-XM_034330591.1
NW_023009266.1	Gnomon	CDS	3602263	3602766	.	+	0	Name=XP_034186482.1;ID=cds-XP_034186482.1;Dbxref=GeneID:117607200%2CGenbank:XP_034186482.1;Parent=rna-XM_034330591.1
NW_023009266.1	Gnomon	CDS	3602918	3603142	.	+	0	Name=XP_034186482.1;ID=cds-XP_034186482.1;Dbxref=GeneID:117607200%2CGenbank:XP_034186482.1;Parent=rna-XM_034330591.1
NW_023009266.1	Gnomon	CDS	3603252	3603568	.	+	0	Name=XP_034186482.1;ID=cds-XP_034186482.1;Dbxref=GeneID:117607200%2CGenbank:XP_034186482.1;Parent=rna-XM_034330591.1
NW_023009266.1	Gnomon	CDS	3603639	3604113	.	+	0	Name=XP_034186482.1;ID=cds-XP_034186482.1;Dbxref=GeneID:117607200%2CGenbank:XP_034186482.1;Parent=rna-XM_034330591.1
NW_023009266.1	Gnomon	CDS	3604210	3604574	.	+	0	Name=XP_034186482.1;ID=cds-XP_034186482.1;Dbxref=GeneID:117607200%2CGenbank:XP_034186482.1;Parent=rna-XM_034330591.1
NW_023009266.1	Gnomon	CDS	3604676	3604871	.	+	0	Name=XP_034186482.1;ID=cds-XP_034186482.1;Dbxref=GeneID:117607200%2CGenbank:XP_034186482.1;Parent=rna-XM_034330591.1
NW_023009266.1	Gnomon	CDS	3604951	3605256	.	+	0	Name=XP_034186482.1;ID=cds-XP_034186482.1;Dbxref=GeneID:117607200%2CGenbank:XP_034186482.1;Parent=rna-XM_034330591.1
NW_023009266.1	Gnomon	CDS	3605341	3605632	.	+	0	Name=XP_034186482.1;ID=cds-XP_034186482.1;Dbxref=GeneID:117607200%2CGenbank:XP_034186482.1;Parent=rna-XM_034330591.1
NW_023009266.1	Gnomon	CDS	3606676	3607195	.	+	0	Name=XP_034186482.1;ID=cds-XP_034186482.1;Dbxref=GeneID:117607200%2CGenbank:XP_034186482.1;Parent=rna-XM_034330591.1
NW_023009266.1	Gnomon	CDS	3607281	3607370	.	+	0	Name=XP_034186482.1;ID=cds-XP_034186482.1;Dbxref=GeneID:117607200%2CGenbank:XP_034186482.1;Parent=rna-XM_034330591.1
NW_023009266.1	Gnomon	CDS	3608009	3608200	.	+	0	Name=XP_034186482.1;ID=cds-XP_034186482.1;Dbxref=GeneID:117607200%2CGenbank:XP_034186482.1;Parent=rna-XM_034330591.1
NW_023009266.1	Gnomon	CDS	3608863	3609277	.	+	0	Name=XP_034186482.1;ID=cds-XP_034186482.1;Dbxref=GeneID:117607200%2CGenbank:XP_034186482.1;Parent=rna-XM_034330591.1
NW_023009266.1	Gnomon	CDS	3609361	3609646	.	+	0	Name=XP_034186482.1;ID=cds-XP_034186482.1;Dbxref=GeneID:117607200%2CGenbank:XP_034186482.1;Parent=rna-XM_034330591.1
NW_023009266.1	Gnomon	CDS	3609890	3611142	.	+	0	Name=XP_034186482.1;ID=cds-XP_034186482.1;Dbxref=GeneID:117607200%2CGenbank:XP_034186482.1;Parent=rna-XM_034330591.1
NW_023009266.1	Gnomon	CDS	3611446	3611689	.	+	0	Name=XP_034186482.1;ID=cds-XP_034186482.1;Dbxref=GeneID:117607200%2CGenbank:XP_034186482.1;Parent=rna-XM_034330591.1
NW_023009266.1	Gnomon	CDS	3611779	3612058	.	+	0	Name=XP_034186482.1;ID=cds-XP_034186482.1;Dbxref=GeneID:117607200%2CGenbank:XP_034186482.1;Parent=rna-XM_034330591.1
NW_023009266.1	Gnomon	CDS	3612130	3612274	.	+	0	Name=XP_034186482.1;ID=cds-XP_034186482.1;Dbxref=GeneID:117607200%2CGenbank:XP_034186482.1;Parent=rna-XM_034330591.1
NW_023009266.1	Gnomon	CDS	3612346	3613092	.	+	0	Name=XP_034186482.1;ID=cds-XP_034186482.1;Dbxref=GeneID:117607200%2CGenbank:XP_034186482.1;Parent=rna-XM_034330591.1
NW_023009266.1	Gnomon	CDS	3613182	3615107	.	+	0	Name=XP_034186482.1;ID=cds-XP_034186482.1;Dbxref=GeneID:117607200%2CGenbank:XP_034186482.1;Parent=rna-XM_034330591.1
NW_023009266.1	Gnomon	exon	2695095	2695907	.	+	.	ID=exon-XR_004582141.1-9;Dbxref=GeneID:117607183%2CGenbank:XR_004582141.1;Parent=rna-XR_004582141.1
NW_023009266.1	Gnomon	exon	2689292	2689583	.	+	.	ID=exon-XR_004582141.1-5;Dbxref=GeneID:117607183%2CGenbank:XR_004582141.1;Parent=rna-XR_004582141.1
NW_023009266.1	Gnomon	exon	2690032	2690163	.	+	.	ID=exon-XR_004582141.1-6;Dbxref=GeneID:117607183%2CGenbank:XR_004582141.1;Parent=rna-XR_004582141.1
NW_023009266.1	Gnomon	exon	2690280	2690479	.	+	.	ID=exon-XR_004582141.1-7;Dbxref=GeneID:117607183%2CGenbank:XR_004582141.1;Parent=rna-XR_004582141.1
NW_023009266.1	Gnomon	exon	2690980	2695022	.	+	.	ID=exon-XR_004582141.1-8;Dbxref=GeneID:117607183%2CGenbank:XR_004582141.1;Parent=rna-XR_004582141.1
NW_023009266.1	Gnomon	exon	2683114	2683437	.	+	.	ID=exon-XR_004582141.1-1;Dbxref=GeneID:117607183%2CGenbank:XR_004582141.1;Parent=rna-XR_004582141.1
NW_023009266.1	Gnomon	exon	2687935	2688045	.	+	.	ID=exon-XR_004582141.1-2;Dbxref=GeneID:117607183%2CGenbank:XR_004582141.1;Parent=rna-XR_004582141.1
NW_023009266.1	Gnomon	exon	2688126	2688435	.	+	.	ID=exon-XR_004582141.1-3;Dbxref=GeneID:117607183%2CGenbank:XR_004582141.1;Parent=rna-XR_004582141.1
NW_023009266.1	Gnomon	exon	2688697	2688897	.	+	.	ID=exon-XR_004582141.1-4;Dbxref=GeneID:117607183%2CGenbank:XR_004582141.1;Parent=rna-XR_004582141.1
NW_023009266.1	Gnomon	exon	2983428	2983556	.	-	.	ID=exon-XM_034330720.1-3;Dbxref=GeneID:117607249%2CGenbank:XM_034330720.1;Parent=rna-XM_034330720.1
NW_023009266.1	Gnomon	exon	2983012	2983347	.	-	.	ID=exon-XM_034330720.1-4;Dbxref=GeneID:117607249%2CGenbank:XM_034330720.1;Parent=rna-XM_034330720.1
NW_023009266.1	Gnomon	exon	2983928	2984438	.	-	.	ID=exon-XM_034330720.1-1;Dbxref=GeneID:117607249%2CGenbank:XM_034330720.1;Parent=rna-XM_034330720.1
NW_023009266.1	Gnomon	exon	2983649	2983820	.	-	.	ID=exon-XM_034330720.1-2;Dbxref=GeneID:117607249%2CGenbank:XM_034330720.1;Parent=rna-XM_034330720.1
NW_023009266.1	Gnomon	exon	2450230	2450436	.	+	.	ID=exon-XM_034331027.1-46;Dbxref=GeneID:117607387%2CGenbank:XM_034331027.1;Parent=rna-XM_034331027.1
NW_023009266.1	Gnomon	exon	2450579	2450602	.	+	.	ID=exon-XM_034331027.1-47;Dbxref=GeneID:117607387%2CGenbank:XM_034331027.1;Parent=rna-XM_034331027.1
NW_023009266.1	Gnomon	exon	2449503	2449784	.	+	.	ID=exon-XM_034331027.1-44;Dbxref=GeneID:117607387%2CGenbank:XM_034331027.1;Parent=rna-XM_034331027.1
NW_023009266.1	Gnomon	exon	2449857	2450045	.	+	.	ID=exon-XM_034331027.1-45;Dbxref=GeneID:117607387%2CGenbank:XM_034331027.1;Parent=rna-XM_034331027.1
NW_023009266.1	Gnomon	exon	2448941	2449133	.	+	.	ID=exon-XM_034331027.1-42;Dbxref=GeneID:117607387%2CGenbank:XM_034331027.1;Parent=rna-XM_034331027.1
NW_023009266.1	Gnomon	CDS	368798	368831	.	-	0	Name=XP_034186389.1;ID=cds-XP_034186389.1;Dbxref=GeneID:117607165%2CGenbank:XP_034186389.1;Parent=rna-XM_034330498.1
NW_023009266.1	Gnomon	CDS	367138	367379	.	-	0	Name=XP_034186389.1;ID=cds-XP_034186389.1;Dbxref=GeneID:117607165%2CGenbank:XP_034186389.1;Parent=rna-XM_034330498.1
NW_023009266.1	Gnomon	CDS	366792	367028	.	-	0	Name=XP_034186389.1;ID=cds-XP_034186389.1;Dbxref=GeneID:117607165%2CGenbank:XP_034186389.1;Parent=rna-XM_034330498.1
NW_023009266.1	Gnomon	CDS	366371	366455	.	-	0	Name=XP_034186389.1;ID=cds-XP_034186389.1;Dbxref=GeneID:117607165%2CGenbank:XP_034186389.1;Parent=rna-XM_034330498.1
NW_023009266.1	Gnomon	CDS	366163	366268	.	-	0	Name=XP_034186389.1;ID=cds-XP_034186389.1;Dbxref=GeneID:117607165%2CGenbank:XP_034186389.1;Parent=rna-XM_034330498.1
NW_023009266.1	Gnomon	CDS	365695	365956	.	-	0	Name=XP_034186389.1;ID=cds-XP_034186389.1;Dbxref=GeneID:117607165%2CGenbank:XP_034186389.1;Parent=rna-XM_034330498.1
NW_023009266.1	Gnomon	CDS	365181	365555	.	-	0	Name=XP_034186389.1;ID=cds-XP_034186389.1;Dbxref=GeneID:117607165%2CGenbank:XP_034186389.1;Parent=rna-XM_034330498.1
NW_023009266.1	Gnomon	CDS	364160	364399	.	-	0	Name=XP_034186389.1;ID=cds-XP_034186389.1;Dbxref=GeneID:117607165%2CGenbank:XP_034186389.1;Parent=rna-XM_034330498.1
NW_023009266.1	Gnomon	exon	2449212	2449441	.	+	.	ID=exon-XM_034331027.1-43;Dbxref=GeneID:117607387%2CGenbank:XM_034331027.1;Parent=rna-XM_034331027.1
NW_023009266.1	Gnomon	exon	2448161	2448490	.	+	.	ID=exon-XM_034331027.1-40;Dbxref=GeneID:117607387%2CGenbank:XM_034331027.1;Parent=rna-XM_034331027.1
NW_023009266.1	Gnomon	exon	2448555	2448869	.	+	.	ID=exon-XM_034331027.1-41;Dbxref=GeneID:117607387%2CGenbank:XM_034331027.1;Parent=rna-XM_034331027.1
NW_023009266.1	Gnomon	exon	2451160	2451290	.	+	.	ID=exon-XM_034331027.1-48;Dbxref=GeneID:117607387%2CGenbank:XM_034331027.1;Parent=rna-XM_034331027.1
NW_023009266.1	Gnomon	exon	2451363	2451559	.	+	.	ID=exon-XM_034331027.1-49;Dbxref=GeneID:117607387%2CGenbank:XM_034331027.1;Parent=rna-XM_034331027.1
NW_023009266.1	Gnomon	exon	2451815	2454595	.	+	.	ID=exon-XM_034331027.1-50;Dbxref=GeneID:117607387%2CGenbank:XM_034331027.1;Parent=rna-XM_034331027.1
NW_023009266.1	Gnomon	exon	2446464	2446619	.	+	.	ID=exon-XM_034331027.1-35;Dbxref=GeneID:117607387%2CGenbank:XM_034331027.1;Parent=rna-XM_034331027.1
NW_023009266.1	Gnomon	exon	2446683	2446862	.	+	.	ID=exon-XM_034331027.1-36;Dbxref=GeneID:117607387%2CGenbank:XM_034331027.1;Parent=rna-XM_034331027.1
NW_023009266.1	Gnomon	exon	2446027	2446245	.	+	.	ID=exon-XM_034331027.1-33;Dbxref=GeneID:117607387%2CGenbank:XM_034331027.1;Parent=rna-XM_034331027.1
NW_023009266.1	Gnomon	exon	2446332	2446403	.	+	.	ID=exon-XM_034331027.1-34;Dbxref=GeneID:117607387%2CGenbank:XM_034331027.1;Parent=rna-XM_034331027.1
NW_023009266.1	Gnomon	exon	2445317	2445513	.	+	.	ID=exon-XM_034331027.1-31;Dbxref=GeneID:117607387%2CGenbank:XM_034331027.1;Parent=rna-XM_034331027.1
NW_023009266.1	Gnomon	exon	2445722	2445951	.	+	.	ID=exon-XM_034331027.1-32;Dbxref=GeneID:117607387%2CGenbank:XM_034331027.1;Parent=rna-XM_034331027.1
NW_023009266.1	Gnomon	exon	2445084	2445244	.	+	.	ID=exon-XM_034331027.1-30;Dbxref=GeneID:117607387%2CGenbank:XM_034331027.1;Parent=rna-XM_034331027.1
NW_023009266.1	Gnomon	exon	2447672	2448078	.	+	.	ID=exon-XM_034331027.1-39;Dbxref=GeneID:117607387%2CGenbank:XM_034331027.1;Parent=rna-XM_034331027.1
NW_023009266.1	Gnomon	exon	2446935	2447136	.	+	.	ID=exon-XM_034331027.1-37;Dbxref=GeneID:117607387%2CGenbank:XM_034331027.1;Parent=rna-XM_034331027.1
NW_023009266.1	Gnomon	exon	2447204	2447601	.	+	.	ID=exon-XM_034331027.1-38;Dbxref=GeneID:117607387%2CGenbank:XM_034331027.1;Parent=rna-XM_034331027.1
NW_023009266.1	Gnomon	exon	2441947	2442345	.	+	.	ID=exon-XM_034331027.1-24;Dbxref=GeneID:117607387%2CGenbank:XM_034331027.1;Parent=rna-XM_034331027.1
NW_023009266.1	Gnomon	exon	2442423	2442932	.	+	.	ID=exon-XM_034331027.1-25;Dbxref=GeneID:117607387%2CGenbank:XM_034331027.1;Parent=rna-XM_034331027.1
NW_023009266.1	Gnomon	exon	2441080	2441336	.	+	.	ID=exon-XM_034331027.1-22;Dbxref=GeneID:117607387%2CGenbank:XM_034331027.1;Parent=rna-XM_034331027.1
NW_023009266.1	Gnomon	exon	2441573	2441876	.	+	.	ID=exon-XM_034331027.1-23;Dbxref=GeneID:117607387%2CGenbank:XM_034331027.1;Parent=rna-XM_034331027.1
NW_023009266.1	Gnomon	exon	2439716	2439854	.	+	.	ID=exon-XM_034331027.1-20;Dbxref=GeneID:117607387%2CGenbank:XM_034331027.1;Parent=rna-XM_034331027.1
NW_023009266.1	Gnomon	exon	2440413	2440655	.	+	.	ID=exon-XM_034331027.1-21;Dbxref=GeneID:117607387%2CGenbank:XM_034331027.1;Parent=rna-XM_034331027.1
NW_023009266.1	Gnomon	exon	2444023	2444267	.	+	.	ID=exon-XM_034331027.1-28;Dbxref=GeneID:117607387%2CGenbank:XM_034331027.1;Parent=rna-XM_034331027.1
NW_023009266.1	Gnomon	exon	2444349	2445013	.	+	.	ID=exon-XM_034331027.1-29;Dbxref=GeneID:117607387%2CGenbank:XM_034331027.1;Parent=rna-XM_034331027.1
NW_023009266.1	Gnomon	exon	2443009	2443424	.	+	.	ID=exon-XM_034331027.1-26;Dbxref=GeneID:117607387%2CGenbank:XM_034331027.1;Parent=rna-XM_034331027.1
NW_023009266.1	Gnomon	exon	2443502	2443943	.	+	.	ID=exon-XM_034331027.1-27;Dbxref=GeneID:117607387%2CGenbank:XM_034331027.1;Parent=rna-XM_034331027.1
NW_023009266.1	Gnomon	exon	2436568	2436915	.	+	.	ID=exon-XM_034331027.1-13;Dbxref=GeneID:117607387%2CGenbank:XM_034331027.1;Parent=rna-XM_034331027.1
NW_023009266.1	Gnomon	exon	2436993	2437069	.	+	.	ID=exon-XM_034331027.1-14;Dbxref=GeneID:117607387%2CGenbank:XM_034331027.1;Parent=rna-XM_034331027.1
NW_023009266.1	Gnomon	exon	2435509	2436012	.	+	.	ID=exon-XM_034331027.1-11;Dbxref=GeneID:117607387%2CGenbank:XM_034331027.1;Parent=rna-XM_034331027.1
NW_023009266.1	Gnomon	exon	2436254	2436512	.	+	.	ID=exon-XM_034331027.1-12;Dbxref=GeneID:117607387%2CGenbank:XM_034331027.1;Parent=rna-XM_034331027.1
NW_023009266.1	Gnomon	exon	2435071	2435443	.	+	.	ID=exon-XM_034331027.1-10;Dbxref=GeneID:117607387%2CGenbank:XM_034331027.1;Parent=rna-XM_034331027.1
NW_023009266.1	Gnomon	exon	2438721	2438846	.	+	.	ID=exon-XM_034331027.1-19;Dbxref=GeneID:117607387%2CGenbank:XM_034331027.1;Parent=rna-XM_034331027.1
NW_023009266.1	Gnomon	exon	2438036	2438424	.	+	.	ID=exon-XM_034331027.1-17;Dbxref=GeneID:117607387%2CGenbank:XM_034331027.1;Parent=rna-XM_034331027.1
NW_023009266.1	Gnomon	exon	2438490	2438651	.	+	.	ID=exon-XM_034331027.1-18;Dbxref=GeneID:117607387%2CGenbank:XM_034331027.1;Parent=rna-XM_034331027.1
NW_023009266.1	Gnomon	exon	2437141	2437656	.	+	.	ID=exon-XM_034331027.1-15;Dbxref=GeneID:117607387%2CGenbank:XM_034331027.1;Parent=rna-XM_034331027.1
NW_023009266.1	Gnomon	exon	2437734	2437959	.	+	.	ID=exon-XM_034331027.1-16;Dbxref=GeneID:117607387%2CGenbank:XM_034331027.1;Parent=rna-XM_034331027.1
NW_023009266.1	Gnomon	CDS	1873301	1873509	.	+	0	Name=XP_034186878.1;ID=cds-XP_034186878.1;Dbxref=GeneID:117607366%2CGenbank:XP_034186878.1;Parent=rna-XM_034330987.1
NW_023009266.1	Gnomon	CDS	1873597	1873799	.	+	0	Name=XP_034186878.1;ID=cds-XP_034186878.1;Dbxref=GeneID:117607366%2CGenbank:XP_034186878.1;Parent=rna-XM_034330987.1
NW_023009266.1	Gnomon	CDS	1873886	1874166	.	+	0	Name=XP_034186878.1;ID=cds-XP_034186878.1;Dbxref=GeneID:117607366%2CGenbank:XP_034186878.1;Parent=rna-XM_034330987.1
NW_023009266.1	Gnomon	CDS	1874241	1874511	.	+	0	Name=XP_034186878.1;ID=cds-XP_034186878.1;Dbxref=GeneID:117607366%2CGenbank:XP_034186878.1;Parent=rna-XM_034330987.1
NW_023009266.1	Gnomon	CDS	1874588	1875315	.	+	0	Name=XP_034186878.1;ID=cds-XP_034186878.1;Dbxref=GeneID:117607366%2CGenbank:XP_034186878.1;Parent=rna-XM_034330987.1
NW_023009266.1	Gnomon	CDS	1875554	1875826	.	+	0	Name=XP_034186878.1;ID=cds-XP_034186878.1;Dbxref=GeneID:117607366%2CGenbank:XP_034186878.1;Parent=rna-XM_034330987.1
NW_023009266.1	Gnomon	CDS	1876434	1876691	.	+	0	Name=XP_034186878.1;ID=cds-XP_034186878.1;Dbxref=GeneID:117607366%2CGenbank:XP_034186878.1;Parent=rna-XM_034330987.1
[truncated: 16,544 more rows]
