# Supplementary material for: Prevalent bee venom genes evolved before the aculeate stinger and eusociality
Source: BMC Biol. 2023 Oct 23;21:229. doi: 10.1186/s12915-023-01656-5 (PMC10591384; doi:10.1186/s12915-023-01656-5)
Supplement: Supplementary file 42 — Additional file 42. Gff files of all toxin gene annotations. [file 12915_2023_1656_MOESM42_ESM.zip › AdditionalFile9_ToxinGeneAnnotations/NW_022340640.1._SP.gff_modified_Koludarov_et_al_2021.gff3]

##gff-version 3
##source-version geneious 2020.2.2
##sequence-region	NW_022340640.1	1	1349646
NW_022340640.1	Koludarov_et_al_2021	gene	668670	673462	.	+	.	Name=snake
NW_022340640.1	Koludarov_et_al_2021	gene	495454	497979	.	+	.	Name=persephone
NW_022340640.1	Gnomon	mRNA	1251687	1259278	.	-	.	Name=XM_031986880.1;ID=rna-XM_031986880.1;Dbxref=GeneID:116431443%2CGenbank:XM_031986880.1;Parent=gene-LOC116431443
NW_022340640.1	Gnomon	exon	22484	22692	.	-	.	ID=exon-XM_031987143.1-5;Dbxref=GeneID:116431541%2CGenbank:XM_031987143.1;Parent=rna-XM_031987143.1
NW_022340640.1	Gnomon	exon	21399	22131	.	-	.	ID=exon-XM_031987143.1-6;Dbxref=GeneID:116431541%2CGenbank:XM_031987143.1;Parent=rna-XM_031987143.1
NW_022340640.1	Gnomon	exon	22975	23141	.	-	.	ID=exon-XM_031987143.1-3;Dbxref=GeneID:116431541%2CGenbank:XM_031987143.1;Parent=rna-XM_031987143.1
NW_022340640.1	Gnomon	exon	22799	22866	.	-	.	ID=exon-XM_031987143.1-4;Dbxref=GeneID:116431541%2CGenbank:XM_031987143.1;Parent=rna-XM_031987143.1
NW_022340640.1	Gnomon	exon	571573	572057	.	-	.	ID=exon-XR_004235957.1-1;Dbxref=GeneID:116431533%2CGenbank:XR_004235957.1;Parent=rna-XR_004235957.1
NW_022340640.1	Gnomon	exon	571100	571491	.	-	.	ID=exon-XR_004235957.1-2;Dbxref=GeneID:116431533%2CGenbank:XR_004235957.1;Parent=rna-XR_004235957.1
NW_022340640.1	Gnomon	exon	570282	570412	.	-	.	ID=exon-XR_004235957.1-3;Dbxref=GeneID:116431533%2CGenbank:XR_004235957.1;Parent=rna-XR_004235957.1
NW_022340640.1	Gnomon	exon	570075	570220	.	-	.	ID=exon-XR_004235957.1-4;Dbxref=GeneID:116431533%2CGenbank:XR_004235957.1;Parent=rna-XR_004235957.1
NW_022340640.1	Gnomon	exon	1262670	1263816	.	-	.	ID=exon-XM_031986914.1-1;Dbxref=GeneID:116431457%2CGenbank:XM_031986914.1;Parent=rna-XM_031986914.1
NW_022340640.1	Gnomon	exon	1261880	1262584	.	-	.	ID=exon-XM_031986914.1-2;Dbxref=GeneID:116431457%2CGenbank:XM_031986914.1;Parent=rna-XM_031986914.1
NW_022340640.1	Gnomon	exon	1261236	1261804	.	-	.	ID=exon-XM_031986914.1-3;Dbxref=GeneID:116431457%2CGenbank:XM_031986914.1;Parent=rna-XM_031986914.1
NW_022340640.1	Gnomon	mRNA	796484	797959	.	+	.	Name=XM_031986786.1;ID=rna-XM_031986786.1;Dbxref=GeneID:116431417%2CGenbank:XM_031986786.1;Parent=gene-LOC116431417
NW_022340640.1	Gnomon	CDS	770975	770977	.	-	0	Name=XP_031842530.1;ID=cds-XP_031842530.1;Dbxref=GeneID:116431364%2CGenbank:XP_031842530.1;Parent=rna-XM_031986670.1
NW_022340640.1	Gnomon	CDS	770525	770734	.	-	0	Name=XP_031842530.1;ID=cds-XP_031842530.1;Dbxref=GeneID:116431364%2CGenbank:XP_031842530.1;Parent=rna-XM_031986670.1
NW_022340640.1	Gnomon	CDS	770226	770416	.	-	0	Name=XP_031842530.1;ID=cds-XP_031842530.1;Dbxref=GeneID:116431364%2CGenbank:XP_031842530.1;Parent=rna-XM_031986670.1
NW_022340640.1	Gnomon	CDS	769944	770146	.	-	0	Name=XP_031842530.1;ID=cds-XP_031842530.1;Dbxref=GeneID:116431364%2CGenbank:XP_031842530.1;Parent=rna-XM_031986670.1
NW_022340640.1	Gnomon	CDS	769423	769865	.	-	0	Name=XP_031842530.1;ID=cds-XP_031842530.1;Dbxref=GeneID:116431364%2CGenbank:XP_031842530.1;Parent=rna-XM_031986670.1
NW_022340640.1	Gnomon	CDS	769087	769348	.	-	0	Name=XP_031842530.1;ID=cds-XP_031842530.1;Dbxref=GeneID:116431364%2CGenbank:XP_031842530.1;Parent=rna-XM_031986670.1
NW_022340640.1	Gnomon	CDS	768849	769014	.	-	0	Name=XP_031842530.1;ID=cds-XP_031842530.1;Dbxref=GeneID:116431364%2CGenbank:XP_031842530.1;Parent=rna-XM_031986670.1
NW_022340640.1	Gnomon	CDS	768363	768768	.	-	0	Name=XP_031842530.1;ID=cds-XP_031842530.1;Dbxref=GeneID:116431364%2CGenbank:XP_031842530.1;Parent=rna-XM_031986670.1
NW_022340640.1	Gnomon	CDS	768128	768291	.	-	0	Name=XP_031842530.1;ID=cds-XP_031842530.1;Dbxref=GeneID:116431364%2CGenbank:XP_031842530.1;Parent=rna-XM_031986670.1
NW_022340640.1	Gnomon	CDS	767821	768013	.	-	0	Name=XP_031842530.1;ID=cds-XP_031842530.1;Dbxref=GeneID:116431364%2CGenbank:XP_031842530.1;Parent=rna-XM_031986670.1
NW_022340640.1	Gnomon	exon	853505	853596	.	-	.	ID=exon-XR_004235910.1-2;Dbxref=GeneID:116431377%2CGenbank:XR_004235910.1;Parent=rna-XR_004235910.1
NW_022340640.1	Gnomon	exon	853348	853427	.	-	.	ID=exon-XR_004235910.1-3;Dbxref=GeneID:116431377%2CGenbank:XR_004235910.1;Parent=rna-XR_004235910.1
NW_022340640.1	Gnomon	exon	853852	854500	.	-	.	ID=exon-XR_004235910.1-1;Dbxref=GeneID:116431377%2CGenbank:XR_004235910.1;Parent=rna-XR_004235910.1
NW_022340640.1	Gnomon	exon	852186	853281	.	-	.	ID=exon-XR_004235910.1-4;Dbxref=GeneID:116431377%2CGenbank:XR_004235910.1;Parent=rna-XR_004235910.1
NW_022340640.1	Gnomon	CDS	738466	738522	.	+	0	Name=XP_031842677.1;ID=cds-XP_031842677.1;Dbxref=GeneID:116431424%2CGenbank:XP_031842677.1;Parent=rna-XM_031986817.1
NW_022340640.1	Gnomon	CDS	739492	739745	.	+	0	Name=XP_031842677.1;ID=cds-XP_031842677.1;Dbxref=GeneID:116431424%2CGenbank:XP_031842677.1;Parent=rna-XM_031986817.1
NW_022340640.1	Gnomon	CDS	739825	740101	.	+	0	Name=XP_031842677.1;ID=cds-XP_031842677.1;Dbxref=GeneID:116431424%2CGenbank:XP_031842677.1;Parent=rna-XM_031986817.1
NW_022340640.1	Gnomon	CDS	740162	740362	.	+	0	Name=XP_031842677.1;ID=cds-XP_031842677.1;Dbxref=GeneID:116431424%2CGenbank:XP_031842677.1;Parent=rna-XM_031986817.1
NW_022340640.1	Gnomon	CDS	740432	740672	.	+	0	Name=XP_031842677.1;ID=cds-XP_031842677.1;Dbxref=GeneID:116431424%2CGenbank:XP_031842677.1;Parent=rna-XM_031986817.1
NW_022340640.1	Gnomon	CDS	740747	740979	.	+	0	Name=XP_031842677.1;ID=cds-XP_031842677.1;Dbxref=GeneID:116431424%2CGenbank:XP_031842677.1;Parent=rna-XM_031986817.1
NW_022340640.1	Gnomon	CDS	741099	741119	.	+	0	Name=XP_031842677.1;ID=cds-XP_031842677.1;Dbxref=GeneID:116431424%2CGenbank:XP_031842677.1;Parent=rna-XM_031986817.1
NW_022340640.1	Gnomon	CDS	741260	741626	.	+	0	Name=XP_031842677.1;ID=cds-XP_031842677.1;Dbxref=GeneID:116431424%2CGenbank:XP_031842677.1;Parent=rna-XM_031986817.1
NW_022340640.1	Gnomon	CDS	741706	742134	.	+	0	Name=XP_031842677.1;ID=cds-XP_031842677.1;Dbxref=GeneID:116431424%2CGenbank:XP_031842677.1;Parent=rna-XM_031986817.1
NW_022340640.1	Gnomon	CDS	742211	742302	.	+	0	Name=XP_031842677.1;ID=cds-XP_031842677.1;Dbxref=GeneID:116431424%2CGenbank:XP_031842677.1;Parent=rna-XM_031986817.1
NW_022340640.1	Gnomon	CDS	742372	742465	.	+	0	Name=XP_031842677.1;ID=cds-XP_031842677.1;Dbxref=GeneID:116431424%2CGenbank:XP_031842677.1;Parent=rna-XM_031986817.1
NW_022340640.1	Gnomon	CDS	742641	742685	.	+	0	Name=XP_031842677.1;ID=cds-XP_031842677.1;Dbxref=GeneID:116431424%2CGenbank:XP_031842677.1;Parent=rna-XM_031986817.1
NW_022340640.1	Gnomon	CDS	743852	743881	.	+	0	Name=XP_031842677.1;ID=cds-XP_031842677.1;Dbxref=GeneID:116431424%2CGenbank:XP_031842677.1;Parent=rna-XM_031986817.1
NW_022340640.1	Gnomon	CDS	744038	744162	.	+	0	Name=XP_031842677.1;ID=cds-XP_031842677.1;Dbxref=GeneID:116431424%2CGenbank:XP_031842677.1;Parent=rna-XM_031986817.1
NW_022340640.1	Gnomon	CDS	744232	744471	.	+	0	Name=XP_031842677.1;ID=cds-XP_031842677.1;Dbxref=GeneID:116431424%2CGenbank:XP_031842677.1;Parent=rna-XM_031986817.1
NW_022340640.1	Gnomon	CDS	744550	744640	.	+	0	Name=XP_031842677.1;ID=cds-XP_031842677.1;Dbxref=GeneID:116431424%2CGenbank:XP_031842677.1;Parent=rna-XM_031986817.1
NW_022340640.1	Gnomon	CDS	744804	744839	.	+	0	Name=XP_031842677.1;ID=cds-XP_031842677.1;Dbxref=GeneID:116431424%2CGenbank:XP_031842677.1;Parent=rna-XM_031986817.1
NW_022340640.1	Gnomon	CDS	745829	745998	.	+	0	Name=XP_031842677.1;ID=cds-XP_031842677.1;Dbxref=GeneID:116431424%2CGenbank:XP_031842677.1;Parent=rna-XM_031986817.1
NW_022340640.1	Gnomon	exon	24252	24667	.	-	.	ID=exon-XM_031987143.1-1;Dbxref=GeneID:116431541%2CGenbank:XM_031987143.1;Parent=rna-XM_031987143.1
NW_022340640.1	Gnomon	exon	23980	24087	.	-	.	ID=exon-XM_031987143.1-2;Dbxref=GeneID:116431541%2CGenbank:XM_031987143.1;Parent=rna-XM_031987143.1
NW_022340640.1	Gnomon	mRNA	55957	61166	.	+	.	Name=XM_031987135.1;ID=rna-XM_031987135.1;Dbxref=GeneID:116431540%2CGenbank:XM_031987135.1;Parent=gene-LOC116431540
NW_022340640.1	Gnomon	exon	576528	576675	.	+	.	ID=exon-XR_004235951.1-10;Dbxref=GeneID:116431529%2CGenbank:XR_004235951.1;Parent=rna-XR_004235951.1
NW_022340640.1	Gnomon	exon	576738	576868	.	+	.	ID=exon-XR_004235951.1-11;Dbxref=GeneID:116431529%2CGenbank:XR_004235951.1;Parent=rna-XR_004235951.1
NW_022340640.1	Gnomon	exon	1164144	1164429	.	-	.	ID=exon-XM_031986862.1-6;Dbxref=GeneID:116431436%2CGenbank:XM_031986862.1;Parent=rna-XM_031986862.1
NW_022340640.1	Gnomon	exon	1163405	1164072	.	-	.	ID=exon-XM_031986862.1-7;Dbxref=GeneID:116431436%2CGenbank:XM_031986862.1;Parent=rna-XM_031986862.1
NW_022340640.1	Gnomon	exon	1169126	1169217	.	-	.	ID=exon-XM_031986862.1-1;Dbxref=GeneID:116431436%2CGenbank:XM_031986862.1;Parent=rna-XM_031986862.1
NW_022340640.1	Gnomon	exon	1166244	1166474	.	-	.	ID=exon-XM_031986862.1-2;Dbxref=GeneID:116431436%2CGenbank:XM_031986862.1;Parent=rna-XM_031986862.1
NW_022340640.1	Gnomon	exon	1165585	1165726	.	-	.	ID=exon-XM_031986862.1-3;Dbxref=GeneID:116431436%2CGenbank:XM_031986862.1;Parent=rna-XM_031986862.1
NW_022340640.1	Gnomon	exon	1165397	1165527	.	-	.	ID=exon-XM_031986862.1-4;Dbxref=GeneID:116431436%2CGenbank:XM_031986862.1;Parent=rna-XM_031986862.1
NW_022340640.1	Gnomon	exon	1165119	1165322	.	-	.	ID=exon-XM_031986862.1-5;Dbxref=GeneID:116431436%2CGenbank:XM_031986862.1;Parent=rna-XM_031986862.1
NW_022340640.1	Gnomon	CDS	918047	918155	.	-	0	Name=XP_031842926.1;ID=cds-XP_031842926.1;Dbxref=GeneID:116431516%2CGenbank:XP_031842926.1;Parent=rna-XM_031987066.1
NW_022340640.1	Gnomon	CDS	917761	917939	.	-	0	Name=XP_031842926.1;ID=cds-XP_031842926.1;Dbxref=GeneID:116431516%2CGenbank:XP_031842926.1;Parent=rna-XM_031987066.1
NW_022340640.1	Gnomon	CDS	916124	916279	.	-	0	Name=XP_031842926.1;ID=cds-XP_031842926.1;Dbxref=GeneID:116431516%2CGenbank:XP_031842926.1;Parent=rna-XM_031987066.1
NW_022340640.1	Gnomon	CDS	915658	916052	.	-	0	Name=XP_031842926.1;ID=cds-XP_031842926.1;Dbxref=GeneID:116431516%2CGenbank:XP_031842926.1;Parent=rna-XM_031987066.1
NW_022340640.1	Gnomon	CDS	914944	915367	.	-	0	Name=XP_031842926.1;ID=cds-XP_031842926.1;Dbxref=GeneID:116431516%2CGenbank:XP_031842926.1;Parent=rna-XM_031987066.1
NW_022340640.1	Gnomon	CDS	914693	914864	.	-	0	Name=XP_031842926.1;ID=cds-XP_031842926.1;Dbxref=GeneID:116431516%2CGenbank:XP_031842926.1;Parent=rna-XM_031987066.1
NW_022340640.1	Gnomon	CDS	914447	914631	.	-	0	Name=XP_031842926.1;ID=cds-XP_031842926.1;Dbxref=GeneID:116431516%2CGenbank:XP_031842926.1;Parent=rna-XM_031987066.1
NW_022340640.1	Gnomon	CDS	913794	913980	.	-	0	Name=XP_031842926.1;ID=cds-XP_031842926.1;Dbxref=GeneID:116431516%2CGenbank:XP_031842926.1;Parent=rna-XM_031987066.1
NW_022340640.1	Gnomon	CDS	913509	913732	.	-	0	Name=XP_031842926.1;ID=cds-XP_031842926.1;Dbxref=GeneID:116431516%2CGenbank:XP_031842926.1;Parent=rna-XM_031987066.1
NW_022340640.1	Gnomon	CDS	913335	913445	.	-	0	Name=XP_031842926.1;ID=cds-XP_031842926.1;Dbxref=GeneID:116431516%2CGenbank:XP_031842926.1;Parent=rna-XM_031987066.1
NW_022340640.1	Gnomon	CDS	913078	913270	.	-	0	Name=XP_031842926.1;ID=cds-XP_031842926.1;Dbxref=GeneID:116431516%2CGenbank:XP_031842926.1;Parent=rna-XM_031987066.1
NW_022340640.1	Gnomon	CDS	912819	913006	.	-	0	Name=XP_031842926.1;ID=cds-XP_031842926.1;Dbxref=GeneID:116431516%2CGenbank:XP_031842926.1;Parent=rna-XM_031987066.1
NW_022340640.1	Gnomon	CDS	1268016	1268388	.	+	0	Name=XP_031842770.1;ID=cds-XP_031842770.1;Dbxref=GeneID:116431454%2CGenbank:XP_031842770.1;Parent=rna-XM_031986910.1
NW_022340640.1	Gnomon	CDS	1268728	1269032	.	+	0	Name=XP_031842770.1;ID=cds-XP_031842770.1;Dbxref=GeneID:116431454%2CGenbank:XP_031842770.1;Parent=rna-XM_031986910.1
NW_022340640.1	Gnomon	CDS	1269494	1269694	.	+	0	Name=XP_031842770.1;ID=cds-XP_031842770.1;Dbxref=GeneID:116431454%2CGenbank:XP_031842770.1;Parent=rna-XM_031986910.1
NW_022340640.1	Gnomon	CDS	1269762	1269987	.	+	0	Name=XP_031842770.1;ID=cds-XP_031842770.1;Dbxref=GeneID:116431454%2CGenbank:XP_031842770.1;Parent=rna-XM_031986910.1
NW_022340640.1	Gnomon	CDS	1270605	1270771	.	+	0	Name=XP_031842770.1;ID=cds-XP_031842770.1;Dbxref=GeneID:116431454%2CGenbank:XP_031842770.1;Parent=rna-XM_031986910.1
NW_022340640.1	Gnomon	exon	511357	511490	.	-	.	ID=exon-XM_031986774.1-1;Dbxref=GeneID:116431409%2CGenbank:XM_031986774.1;Parent=rna-XM_031986774.1
NW_022340640.1	Gnomon	exon	508930	509540	.	-	.	ID=exon-XM_031986774.1-4;Dbxref=GeneID:116431409%2CGenbank:XM_031986774.1;Parent=rna-XM_031986774.1
NW_022340640.1	Gnomon	exon	498381	503727	.	-	.	ID=exon-XM_031986774.1-5;Dbxref=GeneID:116431409%2CGenbank:XM_031986774.1;Parent=rna-XM_031986774.1
NW_022340640.1	Gnomon	exon	510887	511141	.	-	.	ID=exon-XM_031986774.1-2;Dbxref=GeneID:116431409%2CGenbank:XM_031986774.1;Parent=rna-XM_031986774.1
NW_022340640.1	Gnomon	exon	510277	510789	.	-	.	ID=exon-XM_031986774.1-3;Dbxref=GeneID:116431409%2CGenbank:XM_031986774.1;Parent=rna-XM_031986774.1
NW_022340640.1	Gnomon	exon	953008	953198	.	+	.	ID=exon-XM_031987055.1-1;Dbxref=GeneID:116431513%2CGenbank:XM_031987055.1;Parent=rna-XM_031987055.1
NW_022340640.1	Gnomon	exon	953350	953481	.	+	.	ID=exon-XM_031987055.1-2;Dbxref=GeneID:116431513%2CGenbank:XM_031987055.1;Parent=rna-XM_031987055.1
NW_022340640.1	Gnomon	exon	962418	962703	.	+	.	ID=exon-XM_031987055.1-7;Dbxref=GeneID:116431513%2CGenbank:XM_031987055.1;Parent=rna-XM_031987055.1
NW_022340640.1	Gnomon	exon	962772	962916	.	+	.	ID=exon-XM_031987055.1-8;Dbxref=GeneID:116431513%2CGenbank:XM_031987055.1;Parent=rna-XM_031987055.1
NW_022340640.1	Gnomon	exon	962999	963146	.	+	.	ID=exon-XM_031987055.1-9;Dbxref=GeneID:116431513%2CGenbank:XM_031987055.1;Parent=rna-XM_031987055.1
NW_022340640.1	Gnomon	exon	960606	960843	.	+	.	ID=exon-XM_031987055.1-3;Dbxref=GeneID:116431513%2CGenbank:XM_031987055.1;Parent=rna-XM_031987055.1
NW_022340640.1	Gnomon	exon	960905	961071	.	+	.	ID=exon-XM_031987055.1-4;Dbxref=GeneID:116431513%2CGenbank:XM_031987055.1;Parent=rna-XM_031987055.1
NW_022340640.1	Gnomon	exon	961152	961376	.	+	.	ID=exon-XM_031987055.1-5;Dbxref=GeneID:116431513%2CGenbank:XM_031987055.1;Parent=rna-XM_031987055.1
NW_022340640.1	Gnomon	exon	961460	962330	.	+	.	ID=exon-XM_031987055.1-6;Dbxref=GeneID:116431513%2CGenbank:XM_031987055.1;Parent=rna-XM_031987055.1
NW_022340640.1	Gnomon	exon	576933	577175	.	+	.	ID=exon-XR_004235951.1-12;Dbxref=GeneID:116431529%2CGenbank:XR_004235951.1;Parent=rna-XR_004235951.1
NW_022340640.1	Gnomon	exon	577244	577392	.	+	.	ID=exon-XR_004235951.1-13;Dbxref=GeneID:116431529%2CGenbank:XR_004235951.1;Parent=rna-XR_004235951.1
NW_022340640.1	Gnomon	exon	577463	580966	.	+	.	ID=exon-XR_004235951.1-14;Dbxref=GeneID:116431529%2CGenbank:XR_004235951.1;Parent=rna-XR_004235951.1
NW_022340640.1	Gnomon	exon	581038	581899	.	+	.	ID=exon-XR_004235951.1-15;Dbxref=GeneID:116431529%2CGenbank:XR_004235951.1;Parent=rna-XR_004235951.1
NW_022340640.1	Gnomon	exon	853348	853427	.	-	.	ID=exon-XR_004235909.1-2;Dbxref=GeneID:116431377%2CGenbank:XR_004235909.1;Parent=rna-XR_004235909.1
NW_022340640.1	Gnomon	exon	852186	853281	.	-	.	ID=exon-XR_004235909.1-3;Dbxref=GeneID:116431377%2CGenbank:XR_004235909.1;Parent=rna-XR_004235909.1
NW_022340640.1	Gnomon	exon	853505	854500	.	-	.	ID=exon-XR_004235909.1-1;Dbxref=GeneID:116431377%2CGenbank:XR_004235909.1;Parent=rna-XR_004235909.1
NW_022340640.1	Gnomon	mRNA	55957	61166	.	+	.	Name=XM_031987134.1;ID=rna-XM_031987134.1;Dbxref=GeneID:116431540%2CGenbank:XM_031987134.1;Parent=gene-LOC116431540
NW_022340640.1	Gnomon	exon	424577	427466	.	+	.	ID=exon-XM_031986962.1-7;Dbxref=GeneID:116431474%2CGenbank:XM_031986962.1;Parent=rna-XM_031986962.1
NW_022340640.1	Gnomon	exon	423555	423930	.	+	.	ID=exon-XM_031986962.1-5;Dbxref=GeneID:116431474%2CGenbank:XM_031986962.1;Parent=rna-XM_031986962.1
NW_022340640.1	Gnomon	exon	424012	424508	.	+	.	ID=exon-XM_031986962.1-6;Dbxref=GeneID:116431474%2CGenbank:XM_031986962.1;Parent=rna-XM_031986962.1
NW_022340640.1	Gnomon	exon	422929	423117	.	+	.	ID=exon-XM_031986962.1-3;Dbxref=GeneID:116431474%2CGenbank:XM_031986962.1;Parent=rna-XM_031986962.1
NW_022340640.1	Gnomon	exon	423202	423475	.	+	.	ID=exon-XM_031986962.1-4;Dbxref=GeneID:116431474%2CGenbank:XM_031986962.1;Parent=rna-XM_031986962.1
NW_022340640.1	Gnomon	exon	419377	420901	.	+	.	ID=exon-XM_031986962.1-1;Dbxref=GeneID:116431474%2CGenbank:XM_031986962.1;Parent=rna-XM_031986962.1
NW_022340640.1	Gnomon	exon	421830	422520	.	+	.	ID=exon-XM_031986962.1-2;Dbxref=GeneID:116431474%2CGenbank:XM_031986962.1;Parent=rna-XM_031986962.1
NW_022340640.1	Gnomon	mRNA	1229179	1237998	.	-	.	Name=XM_031986881.1;ID=rna-XM_031986881.1;Dbxref=GeneID:116431444%2CGenbank:XM_031986881.1;Parent=gene-LOC116431444
NW_022340640.1	Gnomon	mRNA	982274	1012967	.	+	.	Name=XM_031986641.1;ID=rna-XM_031986641.1;Dbxref=GeneID:116431355%2CGenbank:XM_031986641.1;Parent=gene-LOC116431355
NW_022340640.1	Gnomon	mRNA	796167	797959	.	+	.	Name=XM_031986787.1;ID=rna-XM_031986787.1;Dbxref=GeneID:116431417%2CGenbank:XM_031986787.1;Parent=gene-LOC116431417
NW_022340640.1	Gnomon	exon	803541	803789	.	-	.	ID=exon-XM_031986651.1-8;Dbxref=GeneID:116431358%2CGenbank:XM_031986651.1;Parent=rna-XM_031986651.1
NW_022340640.1	Gnomon	exon	802198	803467	.	-	.	ID=exon-XM_031986651.1-9;Dbxref=GeneID:116431358%2CGenbank:XM_031986651.1;Parent=rna-XM_031986651.1
NW_022340640.1	Gnomon	exon	805330	805479	.	-	.	ID=exon-XM_031986651.1-1;Dbxref=GeneID:116431358%2CGenbank:XM_031986651.1;Parent=rna-XM_031986651.1
NW_022340640.1	Gnomon	exon	805002	805231	.	-	.	ID=exon-XM_031986651.1-2;Dbxref=GeneID:116431358%2CGenbank:XM_031986651.1;Parent=rna-XM_031986651.1
NW_022340640.1	Gnomon	exon	804772	804936	.	-	.	ID=exon-XM_031986651.1-3;Dbxref=GeneID:116431358%2CGenbank:XM_031986651.1;Parent=rna-XM_031986651.1
NW_022340640.1	Gnomon	exon	804605	804709	.	-	.	ID=exon-XM_031986651.1-4;Dbxref=GeneID:116431358%2CGenbank:XM_031986651.1;Parent=rna-XM_031986651.1
NW_022340640.1	Gnomon	exon	804399	804532	.	-	.	ID=exon-XM_031986651.1-5;Dbxref=GeneID:116431358%2CGenbank:XM_031986651.1;Parent=rna-XM_031986651.1
NW_022340640.1	Gnomon	exon	804143	804305	.	-	.	ID=exon-XM_031986651.1-6;Dbxref=GeneID:116431358%2CGenbank:XM_031986651.1;Parent=rna-XM_031986651.1
NW_022340640.1	Gnomon	exon	803859	804059	.	-	.	ID=exon-XM_031986651.1-7;Dbxref=GeneID:116431358%2CGenbank:XM_031986651.1;Parent=rna-XM_031986651.1
NW_022340640.1	Gnomon	exon	749324	749364	.	+	.	ID=exon-XM_031986838.1-3;Dbxref=GeneID:116431431%2CGenbank:XM_031986838.1;Parent=rna-XM_031986838.1
NW_022340640.1	Gnomon	exon	749537	749664	.	+	.	ID=exon-XM_031986838.1-4;Dbxref=GeneID:116431431%2CGenbank:XM_031986838.1;Parent=rna-XM_031986838.1
NW_022340640.1	Gnomon	exon	748648	748997	.	+	.	ID=exon-XM_031986838.1-1;Dbxref=GeneID:116431431%2CGenbank:XM_031986838.1;Parent=rna-XM_031986838.1
NW_022340640.1	Gnomon	exon	749076	749235	.	+	.	ID=exon-XM_031986838.1-2;Dbxref=GeneID:116431431%2CGenbank:XM_031986838.1;Parent=rna-XM_031986838.1
NW_022340640.1	Gnomon	CDS	738466	738522	.	+	0	Name=XP_031842676.1;ID=cds-XP_031842676.1;Dbxref=GeneID:116431424%2CGenbank:XP_031842676.1;Parent=rna-XM_031986816.1
NW_022340640.1	Gnomon	CDS	739492	739745	.	+	0	Name=XP_031842676.1;ID=cds-XP_031842676.1;Dbxref=GeneID:116431424%2CGenbank:XP_031842676.1;Parent=rna-XM_031986816.1
NW_022340640.1	Gnomon	CDS	739825	740101	.	+	0	Name=XP_031842676.1;ID=cds-XP_031842676.1;Dbxref=GeneID:116431424%2CGenbank:XP_031842676.1;Parent=rna-XM_031986816.1
NW_022340640.1	Gnomon	CDS	740162	740362	.	+	0	Name=XP_031842676.1;ID=cds-XP_031842676.1;Dbxref=GeneID:116431424%2CGenbank:XP_031842676.1;Parent=rna-XM_031986816.1
NW_022340640.1	Gnomon	CDS	740432	740672	.	+	0	Name=XP_031842676.1;ID=cds-XP_031842676.1;Dbxref=GeneID:116431424%2CGenbank:XP_031842676.1;Parent=rna-XM_031986816.1
NW_022340640.1	Gnomon	CDS	740747	740979	.	+	0	Name=XP_031842676.1;ID=cds-XP_031842676.1;Dbxref=GeneID:116431424%2CGenbank:XP_031842676.1;Parent=rna-XM_031986816.1
NW_022340640.1	Gnomon	CDS	741099	741119	.	+	0	Name=XP_031842676.1;ID=cds-XP_031842676.1;Dbxref=GeneID:116431424%2CGenbank:XP_031842676.1;Parent=rna-XM_031986816.1
NW_022340640.1	Gnomon	CDS	741260	741626	.	+	0	Name=XP_031842676.1;ID=cds-XP_031842676.1;Dbxref=GeneID:116431424%2CGenbank:XP_031842676.1;Parent=rna-XM_031986816.1
NW_022340640.1	Gnomon	CDS	741706	742134	.	+	0	Name=XP_031842676.1;ID=cds-XP_031842676.1;Dbxref=GeneID:116431424%2CGenbank:XP_031842676.1;Parent=rna-XM_031986816.1
NW_022340640.1	Gnomon	CDS	742211	742302	.	+	0	Name=XP_031842676.1;ID=cds-XP_031842676.1;Dbxref=GeneID:116431424%2CGenbank:XP_031842676.1;Parent=rna-XM_031986816.1
NW_022340640.1	Gnomon	CDS	742372	742465	.	+	0	Name=XP_031842676.1;ID=cds-XP_031842676.1;Dbxref=GeneID:116431424%2CGenbank:XP_031842676.1;Parent=rna-XM_031986816.1
NW_022340640.1	Gnomon	CDS	743293	743364	.	+	0	Name=XP_031842676.1;ID=cds-XP_031842676.1;Dbxref=GeneID:116431424%2CGenbank:XP_031842676.1;Parent=rna-XM_031986816.1
NW_022340640.1	Gnomon	CDS	743852	743881	.	+	0	Name=XP_031842676.1;ID=cds-XP_031842676.1;Dbxref=GeneID:116431424%2CGenbank:XP_031842676.1;Parent=rna-XM_031986816.1
NW_022340640.1	Gnomon	CDS	744038	744162	.	+	0	Name=XP_031842676.1;ID=cds-XP_031842676.1;Dbxref=GeneID:116431424%2CGenbank:XP_031842676.1;Parent=rna-XM_031986816.1
NW_022340640.1	Gnomon	CDS	744232	744471	.	+	0	Name=XP_031842676.1;ID=cds-XP_031842676.1;Dbxref=GeneID:116431424%2CGenbank:XP_031842676.1;Parent=rna-XM_031986816.1
NW_022340640.1	Gnomon	CDS	744550	744640	.	+	0	Name=XP_031842676.1;ID=cds-XP_031842676.1;Dbxref=GeneID:116431424%2CGenbank:XP_031842676.1;Parent=rna-XM_031986816.1
NW_022340640.1	Gnomon	CDS	744804	744839	.	+	0	Name=XP_031842676.1;ID=cds-XP_031842676.1;Dbxref=GeneID:116431424%2CGenbank:XP_031842676.1;Parent=rna-XM_031986816.1
NW_022340640.1	Gnomon	CDS	745829	745998	.	+	0	Name=XP_031842676.1;ID=cds-XP_031842676.1;Dbxref=GeneID:116431424%2CGenbank:XP_031842676.1;Parent=rna-XM_031986816.1
NW_022340640.1	Gnomon	exon	750126	750564	.	+	.	ID=exon-XM_031986838.1-5;Dbxref=GeneID:116431431%2CGenbank:XM_031986838.1;Parent=rna-XM_031986838.1
NW_022340640.1	Gnomon	CDS	738466	738522	.	+	0	Name=XP_031842675.1;ID=cds-XP_031842675.1;Dbxref=GeneID:116431424%2CGenbank:XP_031842675.1;Parent=rna-XM_031986815.1
NW_022340640.1	Gnomon	CDS	739492	739745	.	+	0	Name=XP_031842675.1;ID=cds-XP_031842675.1;Dbxref=GeneID:116431424%2CGenbank:XP_031842675.1;Parent=rna-XM_031986815.1
NW_022340640.1	Gnomon	CDS	739825	740101	.	+	0	Name=XP_031842675.1;ID=cds-XP_031842675.1;Dbxref=GeneID:116431424%2CGenbank:XP_031842675.1;Parent=rna-XM_031986815.1
NW_022340640.1	Gnomon	CDS	740162	740362	.	+	0	Name=XP_031842675.1;ID=cds-XP_031842675.1;Dbxref=GeneID:116431424%2CGenbank:XP_031842675.1;Parent=rna-XM_031986815.1
NW_022340640.1	Gnomon	CDS	740432	740672	.	+	0	Name=XP_031842675.1;ID=cds-XP_031842675.1;Dbxref=GeneID:116431424%2CGenbank:XP_031842675.1;Parent=rna-XM_031986815.1
NW_022340640.1	Gnomon	CDS	740747	740979	.	+	0	Name=XP_031842675.1;ID=cds-XP_031842675.1;Dbxref=GeneID:116431424%2CGenbank:XP_031842675.1;Parent=rna-XM_031986815.1
NW_022340640.1	Gnomon	CDS	741099	741119	.	+	0	Name=XP_031842675.1;ID=cds-XP_031842675.1;Dbxref=GeneID:116431424%2CGenbank:XP_031842675.1;Parent=rna-XM_031986815.1
NW_022340640.1	Gnomon	CDS	741260	741626	.	+	0	Name=XP_031842675.1;ID=cds-XP_031842675.1;Dbxref=GeneID:116431424%2CGenbank:XP_031842675.1;Parent=rna-XM_031986815.1
NW_022340640.1	Gnomon	CDS	741706	742134	.	+	0	Name=XP_031842675.1;ID=cds-XP_031842675.1;Dbxref=GeneID:116431424%2CGenbank:XP_031842675.1;Parent=rna-XM_031986815.1
NW_022340640.1	Gnomon	CDS	742211	742302	.	+	0	Name=XP_031842675.1;ID=cds-XP_031842675.1;Dbxref=GeneID:116431424%2CGenbank:XP_031842675.1;Parent=rna-XM_031986815.1
NW_022340640.1	Gnomon	CDS	742372	742465	.	+	0	Name=XP_031842675.1;ID=cds-XP_031842675.1;Dbxref=GeneID:116431424%2CGenbank:XP_031842675.1;Parent=rna-XM_031986815.1
NW_022340640.1	Gnomon	CDS	742641	742685	.	+	0	Name=XP_031842675.1;ID=cds-XP_031842675.1;Dbxref=GeneID:116431424%2CGenbank:XP_031842675.1;Parent=rna-XM_031986815.1
NW_022340640.1	Gnomon	CDS	743293	743364	.	+	0	Name=XP_031842675.1;ID=cds-XP_031842675.1;Dbxref=GeneID:116431424%2CGenbank:XP_031842675.1;Parent=rna-XM_031986815.1
NW_022340640.1	Gnomon	CDS	744038	744162	.	+	0	Name=XP_031842675.1;ID=cds-XP_031842675.1;Dbxref=GeneID:116431424%2CGenbank:XP_031842675.1;Parent=rna-XM_031986815.1
NW_022340640.1	Gnomon	CDS	744232	744471	.	+	0	Name=XP_031842675.1;ID=cds-XP_031842675.1;Dbxref=GeneID:116431424%2CGenbank:XP_031842675.1;Parent=rna-XM_031986815.1
NW_022340640.1	Gnomon	CDS	744550	744640	.	+	0	Name=XP_031842675.1;ID=cds-XP_031842675.1;Dbxref=GeneID:116431424%2CGenbank:XP_031842675.1;Parent=rna-XM_031986815.1
NW_022340640.1	Gnomon	CDS	744804	744839	.	+	0	Name=XP_031842675.1;ID=cds-XP_031842675.1;Dbxref=GeneID:116431424%2CGenbank:XP_031842675.1;Parent=rna-XM_031986815.1
NW_022340640.1	Gnomon	CDS	745829	745998	.	+	0	Name=XP_031842675.1;ID=cds-XP_031842675.1;Dbxref=GeneID:116431424%2CGenbank:XP_031842675.1;Parent=rna-XM_031986815.1
NW_022340640.1	Gnomon	exon	803541	803789	.	-	.	ID=exon-XM_031986649.1-10;Dbxref=GeneID:116431358%2CGenbank:XM_031986649.1;Parent=rna-XM_031986649.1
NW_022340640.1	Gnomon	exon	802198	803467	.	-	.	ID=exon-XM_031986649.1-11;Dbxref=GeneID:116431358%2CGenbank:XM_031986649.1;Parent=rna-XM_031986649.1
NW_022340640.1	Gnomon	CDS	918047	918155	.	-	0	Name=XP_031842925.1;ID=cds-XP_031842925.1;Dbxref=GeneID:116431516%2CGenbank:XP_031842925.1;Parent=rna-XM_031987065.1
NW_022340640.1	Gnomon	CDS	917761	917939	.	-	0	Name=XP_031842925.1;ID=cds-XP_031842925.1;Dbxref=GeneID:116431516%2CGenbank:XP_031842925.1;Parent=rna-XM_031987065.1
NW_022340640.1	Gnomon	CDS	916124	916279	.	-	0	Name=XP_031842925.1;ID=cds-XP_031842925.1;Dbxref=GeneID:116431516%2CGenbank:XP_031842925.1;Parent=rna-XM_031987065.1
NW_022340640.1	Gnomon	CDS	915658	916052	.	-	0	Name=XP_031842925.1;ID=cds-XP_031842925.1;Dbxref=GeneID:116431516%2CGenbank:XP_031842925.1;Parent=rna-XM_031987065.1
NW_022340640.1	Gnomon	CDS	914944	915367	.	-	0	Name=XP_031842925.1;ID=cds-XP_031842925.1;Dbxref=GeneID:116431516%2CGenbank:XP_031842925.1;Parent=rna-XM_031987065.1
NW_022340640.1	Gnomon	CDS	914693	914864	.	-	0	Name=XP_031842925.1;ID=cds-XP_031842925.1;Dbxref=GeneID:116431516%2CGenbank:XP_031842925.1;Parent=rna-XM_031987065.1
NW_022340640.1	Gnomon	CDS	914447	914631	.	-	0	Name=XP_031842925.1;ID=cds-XP_031842925.1;Dbxref=GeneID:116431516%2CGenbank:XP_031842925.1;Parent=rna-XM_031987065.1
NW_022340640.1	Gnomon	CDS	913794	913980	.	-	0	Name=XP_031842925.1;ID=cds-XP_031842925.1;Dbxref=GeneID:116431516%2CGenbank:XP_031842925.1;Parent=rna-XM_031987065.1
NW_022340640.1	Gnomon	CDS	913509	913732	.	-	0	Name=XP_031842925.1;ID=cds-XP_031842925.1;Dbxref=GeneID:116431516%2CGenbank:XP_031842925.1;Parent=rna-XM_031987065.1
NW_022340640.1	Gnomon	CDS	913335	913445	.	-	0	Name=XP_031842925.1;ID=cds-XP_031842925.1;Dbxref=GeneID:116431516%2CGenbank:XP_031842925.1;Parent=rna-XM_031987065.1
NW_022340640.1	Gnomon	CDS	913078	913270	.	-	0	Name=XP_031842925.1;ID=cds-XP_031842925.1;Dbxref=GeneID:116431516%2CGenbank:XP_031842925.1;Parent=rna-XM_031987065.1
NW_022340640.1	Gnomon	CDS	912819	913006	.	-	0	Name=XP_031842925.1;ID=cds-XP_031842925.1;Dbxref=GeneID:116431516%2CGenbank:XP_031842925.1;Parent=rna-XM_031987065.1
NW_022340640.1	Gnomon	exon	849683	849969	.	-	.	ID=exon-XM_031986698.1-5;Dbxref=GeneID:116431373%2CGenbank:XM_031986698.1;Parent=rna-XM_031986698.1
NW_022340640.1	Gnomon	exon	850184	850432	.	-	.	ID=exon-XM_031986698.1-3;Dbxref=GeneID:116431373%2CGenbank:XM_031986698.1;Parent=rna-XM_031986698.1
NW_022340640.1	Gnomon	exon	850030	850111	.	-	.	ID=exon-XM_031986698.1-4;Dbxref=GeneID:116431373%2CGenbank:XM_031986698.1;Parent=rna-XM_031986698.1
NW_022340640.1	Gnomon	exon	850695	850981	.	-	.	ID=exon-XM_031986698.1-1;Dbxref=GeneID:116431373%2CGenbank:XM_031986698.1;Parent=rna-XM_031986698.1
NW_022340640.1	Gnomon	exon	850503	850618	.	-	.	ID=exon-XM_031986698.1-2;Dbxref=GeneID:116431373%2CGenbank:XM_031986698.1;Parent=rna-XM_031986698.1
NW_022340640.1	Gnomon	exon	1045719	1046747	.	+	.	ID=exon-XM_031986721.1-11;Dbxref=GeneID:116431387%2CGenbank:XM_031986721.1;Parent=rna-XM_031986721.1
NW_022340640.1	Gnomon	exon	1045577	1045645	.	+	.	ID=exon-XM_031986721.1-10;Dbxref=GeneID:116431387%2CGenbank:XM_031986721.1;Parent=rna-XM_031986721.1
NW_022340640.1	Gnomon	mRNA	55963	61166	.	+	.	Name=XM_031987133.1;ID=rna-XM_031987133.1;Dbxref=GeneID:116431540%2CGenbank:XM_031987133.1;Parent=gene-LOC116431540
NW_022340640.1	Gnomon	mRNA	796503	797959	.	+	.	Name=XM_031986784.1;ID=rna-XM_031986784.1;Dbxref=GeneID:116431417%2CGenbank:XM_031986784.1;Parent=gene-LOC116431417
NW_022340640.1	Gnomon	CDS	738466	738522	.	+	0	Name=XP_031842679.1;ID=cds-XP_031842679.1;Dbxref=GeneID:116431424%2CGenbank:XP_031842679.1;Parent=rna-XM_031986819.1
NW_022340640.1	Gnomon	CDS	739492	739745	.	+	0	Name=XP_031842679.1;ID=cds-XP_031842679.1;Dbxref=GeneID:116431424%2CGenbank:XP_031842679.1;Parent=rna-XM_031986819.1
NW_022340640.1	Gnomon	CDS	739825	740101	.	+	0	Name=XP_031842679.1;ID=cds-XP_031842679.1;Dbxref=GeneID:116431424%2CGenbank:XP_031842679.1;Parent=rna-XM_031986819.1
NW_022340640.1	Gnomon	CDS	740162	740362	.	+	0	Name=XP_031842679.1;ID=cds-XP_031842679.1;Dbxref=GeneID:116431424%2CGenbank:XP_031842679.1;Parent=rna-XM_031986819.1
NW_022340640.1	Gnomon	CDS	740432	740672	.	+	0	Name=XP_031842679.1;ID=cds-XP_031842679.1;Dbxref=GeneID:116431424%2CGenbank:XP_031842679.1;Parent=rna-XM_031986819.1
NW_022340640.1	Gnomon	CDS	740747	740979	.	+	0	Name=XP_031842679.1;ID=cds-XP_031842679.1;Dbxref=GeneID:116431424%2CGenbank:XP_031842679.1;Parent=rna-XM_031986819.1
NW_022340640.1	Gnomon	CDS	741099	741119	.	+	0	Name=XP_031842679.1;ID=cds-XP_031842679.1;Dbxref=GeneID:116431424%2CGenbank:XP_031842679.1;Parent=rna-XM_031986819.1
NW_022340640.1	Gnomon	CDS	741260	741626	.	+	0	Name=XP_031842679.1;ID=cds-XP_031842679.1;Dbxref=GeneID:116431424%2CGenbank:XP_031842679.1;Parent=rna-XM_031986819.1
NW_022340640.1	Gnomon	CDS	741706	742134	.	+	0	Name=XP_031842679.1;ID=cds-XP_031842679.1;Dbxref=GeneID:116431424%2CGenbank:XP_031842679.1;Parent=rna-XM_031986819.1
NW_022340640.1	Gnomon	CDS	742211	742302	.	+	0	Name=XP_031842679.1;ID=cds-XP_031842679.1;Dbxref=GeneID:116431424%2CGenbank:XP_031842679.1;Parent=rna-XM_031986819.1
NW_022340640.1	Gnomon	CDS	742372	742465	.	+	0	Name=XP_031842679.1;ID=cds-XP_031842679.1;Dbxref=GeneID:116431424%2CGenbank:XP_031842679.1;Parent=rna-XM_031986819.1
NW_022340640.1	Gnomon	CDS	742641	742685	.	+	0	Name=XP_031842679.1;ID=cds-XP_031842679.1;Dbxref=GeneID:116431424%2CGenbank:XP_031842679.1;Parent=rna-XM_031986819.1
NW_022340640.1	Gnomon	CDS	744038	744162	.	+	0	Name=XP_031842679.1;ID=cds-XP_031842679.1;Dbxref=GeneID:116431424%2CGenbank:XP_031842679.1;Parent=rna-XM_031986819.1
NW_022340640.1	Gnomon	CDS	744232	744471	.	+	0	Name=XP_031842679.1;ID=cds-XP_031842679.1;Dbxref=GeneID:116431424%2CGenbank:XP_031842679.1;Parent=rna-XM_031986819.1
NW_022340640.1	Gnomon	CDS	744550	744640	.	+	0	Name=XP_031842679.1;ID=cds-XP_031842679.1;Dbxref=GeneID:116431424%2CGenbank:XP_031842679.1;Parent=rna-XM_031986819.1
NW_022340640.1	Gnomon	CDS	744804	744839	.	+	0	Name=XP_031842679.1;ID=cds-XP_031842679.1;Dbxref=GeneID:116431424%2CGenbank:XP_031842679.1;Parent=rna-XM_031986819.1
NW_022340640.1	Gnomon	CDS	745829	745998	.	+	0	Name=XP_031842679.1;ID=cds-XP_031842679.1;Dbxref=GeneID:116431424%2CGenbank:XP_031842679.1;Parent=rna-XM_031986819.1
NW_022340640.1	Gnomon	mRNA	930873	939065	.	-	.	Name=XM_031987039.1;ID=rna-XM_031987039.1;Dbxref=GeneID:116431512%2CGenbank:XM_031987039.1;Parent=gene-LOC116431512
NW_022340640.1	Gnomon	exon	1249530	1249727	.	+	.	ID=exon-XM_031986886.1-6;Dbxref=GeneID:116431445%2CGenbank:XM_031986886.1;Parent=rna-XM_031986886.1
NW_022340640.1	Gnomon	exon	1249812	1250056	.	+	.	ID=exon-XM_031986886.1-7;Dbxref=GeneID:116431445%2CGenbank:XM_031986886.1;Parent=rna-XM_031986886.1
NW_022340640.1	Gnomon	exon	1249091	1249263	.	+	.	ID=exon-XM_031986886.1-4;Dbxref=GeneID:116431445%2CGenbank:XM_031986886.1;Parent=rna-XM_031986886.1
NW_022340640.1	Gnomon	exon	1249346	1249451	.	+	.	ID=exon-XM_031986886.1-5;Dbxref=GeneID:116431445%2CGenbank:XM_031986886.1;Parent=rna-XM_031986886.1
NW_022340640.1	Gnomon	exon	1250115	1250226	.	+	.	ID=exon-XM_031986886.1-8;Dbxref=GeneID:116431445%2CGenbank:XM_031986886.1;Parent=rna-XM_031986886.1
NW_022340640.1	Gnomon	exon	1250305	1250635	.	+	.	ID=exon-XM_031986886.1-9;Dbxref=GeneID:116431445%2CGenbank:XM_031986886.1;Parent=rna-XM_031986886.1
NW_022340640.1	Gnomon	exon	1248356	1248488	.	+	.	ID=exon-XM_031986886.1-2;Dbxref=GeneID:116431445%2CGenbank:XM_031986886.1;Parent=rna-XM_031986886.1
NW_022340640.1	Gnomon	exon	1248936	1249004	.	+	.	ID=exon-XM_031986886.1-3;Dbxref=GeneID:116431445%2CGenbank:XM_031986886.1;Parent=rna-XM_031986886.1
NW_022340640.1	Gnomon	exon	1248157	1248289	.	+	.	ID=exon-XM_031986886.1-1;Dbxref=GeneID:116431445%2CGenbank:XM_031986886.1;Parent=rna-XM_031986886.1
NW_022340640.1	Gnomon	CDS	929491	929496	.	+	0	Name=XP_031842929.1;ID=cds-XP_031842929.1;Dbxref=GeneID:116431517%2CGenbank:XP_031842929.1;Parent=rna-XM_031987069.1
NW_022340640.1	Gnomon	CDS	929628	929890	.	+	0	Name=XP_031842929.1;ID=cds-XP_031842929.1;Dbxref=GeneID:116431517%2CGenbank:XP_031842929.1;Parent=rna-XM_031987069.1
NW_022340640.1	Gnomon	CDS	929969	930525	.	+	0	Name=XP_031842929.1;ID=cds-XP_031842929.1;Dbxref=GeneID:116431517%2CGenbank:XP_031842929.1;Parent=rna-XM_031987069.1
NW_022340640.1	Gnomon	CDS	930596	930930	.	+	0	Name=XP_031842929.1;ID=cds-XP_031842929.1;Dbxref=GeneID:116431517%2CGenbank:XP_031842929.1;Parent=rna-XM_031987069.1
NW_022340640.1	Gnomon	CDS	931008	931378	.	+	0	Name=XP_031842929.1;ID=cds-XP_031842929.1;Dbxref=GeneID:116431517%2CGenbank:XP_031842929.1;Parent=rna-XM_031987069.1
NW_022340640.1	Gnomon	CDS	931456	931620	.	+	0	Name=XP_031842929.1;ID=cds-XP_031842929.1;Dbxref=GeneID:116431517%2CGenbank:XP_031842929.1;Parent=rna-XM_031987069.1
NW_022340640.1	Gnomon	CDS	931699	932056	.	+	0	Name=XP_031842929.1;ID=cds-XP_031842929.1;Dbxref=GeneID:116431517%2CGenbank:XP_031842929.1;Parent=rna-XM_031987069.1
NW_022340640.1	Gnomon	CDS	932143	932240	.	+	0	Name=XP_031842929.1;ID=cds-XP_031842929.1;Dbxref=GeneID:116431517%2CGenbank:XP_031842929.1;Parent=rna-XM_031987069.1
NW_022340640.1	Gnomon	CDS	932313	932517	.	+	0	Name=XP_031842929.1;ID=cds-XP_031842929.1;Dbxref=GeneID:116431517%2CGenbank:XP_031842929.1;Parent=rna-XM_031987069.1
NW_022340640.1	Gnomon	CDS	916353	916364	.	-	0	Name=XP_031842928.1;ID=cds-XP_031842928.1;Dbxref=GeneID:116431516%2CGenbank:XP_031842928.1;Parent=rna-XM_031987068.1
NW_022340640.1	Gnomon	CDS	916124	916279	.	-	0	Name=XP_031842928.1;ID=cds-XP_031842928.1;Dbxref=GeneID:116431516%2CGenbank:XP_031842928.1;Parent=rna-XM_031987068.1
NW_022340640.1	Gnomon	CDS	915658	916052	.	-	0	Name=XP_031842928.1;ID=cds-XP_031842928.1;Dbxref=GeneID:116431516%2CGenbank:XP_031842928.1;Parent=rna-XM_031987068.1
NW_022340640.1	Gnomon	CDS	914944	915367	.	-	0	Name=XP_031842928.1;ID=cds-XP_031842928.1;Dbxref=GeneID:116431516%2CGenbank:XP_031842928.1;Parent=rna-XM_031987068.1
NW_022340640.1	Gnomon	CDS	914693	914864	.	-	0	Name=XP_031842928.1;ID=cds-XP_031842928.1;Dbxref=GeneID:116431516%2CGenbank:XP_031842928.1;Parent=rna-XM_031987068.1
NW_022340640.1	Gnomon	CDS	914447	914631	.	-	0	Name=XP_031842928.1;ID=cds-XP_031842928.1;Dbxref=GeneID:116431516%2CGenbank:XP_031842928.1;Parent=rna-XM_031987068.1
NW_022340640.1	Gnomon	CDS	913794	913980	.	-	0	Name=XP_031842928.1;ID=cds-XP_031842928.1;Dbxref=GeneID:116431516%2CGenbank:XP_031842928.1;Parent=rna-XM_031987068.1
NW_022340640.1	Gnomon	CDS	913509	913732	.	-	0	Name=XP_031842928.1;ID=cds-XP_031842928.1;Dbxref=GeneID:116431516%2CGenbank:XP_031842928.1;Parent=rna-XM_031987068.1
NW_022340640.1	Gnomon	CDS	913335	913445	.	-	0	Name=XP_031842928.1;ID=cds-XP_031842928.1;Dbxref=GeneID:116431516%2CGenbank:XP_031842928.1;Parent=rna-XM_031987068.1
NW_022340640.1	Gnomon	CDS	913078	913270	.	-	0	Name=XP_031842928.1;ID=cds-XP_031842928.1;Dbxref=GeneID:116431516%2CGenbank:XP_031842928.1;Parent=rna-XM_031987068.1
NW_022340640.1	Gnomon	CDS	912819	913006	.	-	0	Name=XP_031842928.1;ID=cds-XP_031842928.1;Dbxref=GeneID:116431516%2CGenbank:XP_031842928.1;Parent=rna-XM_031987068.1
NW_022340640.1	Gnomon	CDS	560007	560145	.	+	0	Name=XP_031842533.1;ID=cds-XP_031842533.1;Dbxref=GeneID:116431366%2CGenbank:XP_031842533.1;Parent=rna-XM_031986673.1
NW_022340640.1	Gnomon	CDS	560635	560794	.	+	0	Name=XP_031842533.1;ID=cds-XP_031842533.1;Dbxref=GeneID:116431366%2CGenbank:XP_031842533.1;Parent=rna-XM_031986673.1
NW_022340640.1	Gnomon	CDS	560913	561093	.	+	0	Name=XP_031842533.1;ID=cds-XP_031842533.1;Dbxref=GeneID:116431366%2CGenbank:XP_031842533.1;Parent=rna-XM_031986673.1
NW_022340640.1	Gnomon	CDS	561170	561355	.	+	0	Name=XP_031842533.1;ID=cds-XP_031842533.1;Dbxref=GeneID:116431366%2CGenbank:XP_031842533.1;Parent=rna-XM_031986673.1
NW_022340640.1	Gnomon	CDS	561442	561547	.	+	0	Name=XP_031842533.1;ID=cds-XP_031842533.1;Dbxref=GeneID:116431366%2CGenbank:XP_031842533.1;Parent=rna-XM_031986673.1
NW_022340640.1	Gnomon	CDS	561642	561802	.	+	0	Name=XP_031842533.1;ID=cds-XP_031842533.1;Dbxref=GeneID:116431366%2CGenbank:XP_031842533.1;Parent=rna-XM_031986673.1
NW_022340640.1	Gnomon	CDS	1215228	1215341	.	+	0	Name=XP_031842772.1;ID=cds-XP_031842772.1;Dbxref=GeneID:116431456%2CGenbank:XP_031842772.1;Parent=rna-XM_031986912.1
NW_022340640.1	Gnomon	CDS	1215438	1215557	.	+	0	Name=XP_031842772.1;ID=cds-XP_031842772.1;Dbxref=GeneID:116431456%2CGenbank:XP_031842772.1;Parent=rna-XM_031986912.1
NW_022340640.1	Gnomon	CDS	1215650	1215888	.	+	0	Name=XP_031842772.1;ID=cds-XP_031842772.1;Dbxref=GeneID:116431456%2CGenbank:XP_031842772.1;Parent=rna-XM_031986912.1
NW_022340640.1	Gnomon	CDS	1215994	1216294	.	+	0	Name=XP_031842772.1;ID=cds-XP_031842772.1;Dbxref=GeneID:116431456%2CGenbank:XP_031842772.1;Parent=rna-XM_031986912.1
NW_022340640.1	Gnomon	CDS	1216372	1216613	.	+	0	Name=XP_031842772.1;ID=cds-XP_031842772.1;Dbxref=GeneID:116431456%2CGenbank:XP_031842772.1;Parent=rna-XM_031986912.1
NW_022340640.1	Gnomon	CDS	1216680	1216869	.	+	0	Name=XP_031842772.1;ID=cds-XP_031842772.1;Dbxref=GeneID:116431456%2CGenbank:XP_031842772.1;Parent=rna-XM_031986912.1
NW_022340640.1	Gnomon	exon	403056	403169	.	-	.	ID=exon-XM_031986955.1-10;Dbxref=GeneID:116431472%2CGenbank:XM_031986955.1;Parent=rna-XM_031986955.1
NW_022340640.1	Gnomon	exon	402815	402979	.	-	.	ID=exon-XM_031986955.1-11;Dbxref=GeneID:116431472%2CGenbank:XM_031986955.1;Parent=rna-XM_031986955.1
NW_022340640.1	Gnomon	exon	94516	94695	.	-	.	ID=exon-XM_031986937.1-3;Dbxref=GeneID:116431469%2CGenbank:XM_031986937.1;Parent=rna-XM_031986937.1
NW_022340640.1	Gnomon	exon	94143	94447	.	-	.	ID=exon-XM_031986937.1-4;Dbxref=GeneID:116431469%2CGenbank:XM_031986937.1;Parent=rna-XM_031986937.1
NW_022340640.1	Gnomon	exon	95174	95416	.	-	.	ID=exon-XM_031986937.1-1;Dbxref=GeneID:116431469%2CGenbank:XM_031986937.1;Parent=rna-XM_031986937.1
NW_022340640.1	Gnomon	exon	94765	94884	.	-	.	ID=exon-XM_031986937.1-2;Dbxref=GeneID:116431469%2CGenbank:XM_031986937.1;Parent=rna-XM_031986937.1
NW_022340640.1	Gnomon	mRNA	26128	30033	.	-	.	Name=XM_031987132.1;ID=rna-XM_031987132.1;Dbxref=GeneID:116431539%2CGenbank:XM_031987132.1;Parent=gene-LOC116431539
NW_022340640.1	Gnomon	mRNA	793569	797955	.	+	.	Name=XM_031986785.1;ID=rna-XM_031986785.1;Dbxref=GeneID:116431417%2CGenbank:XM_031986785.1;Parent=gene-LOC116431417
NW_022340640.1	Gnomon	exon	949920	950743	.	+	.	ID=exon-XM_031987079.1-9;Dbxref=GeneID:116431519%2CGenbank:XM_031987079.1;Parent=rna-XM_031987079.1
NW_022340640.1	Gnomon	exon	949411	949591	.	+	.	ID=exon-XM_031987079.1-7;Dbxref=GeneID:116431519%2CGenbank:XM_031987079.1;Parent=rna-XM_031987079.1
NW_022340640.1	Gnomon	exon	949662	949709	.	+	.	ID=exon-XM_031987079.1-8;Dbxref=GeneID:116431519%2CGenbank:XM_031987079.1;Parent=rna-XM_031987079.1
NW_022340640.1	Gnomon	exon	948793	949166	.	+	.	ID=exon-XM_031987079.1-5;Dbxref=GeneID:116431519%2CGenbank:XM_031987079.1;Parent=rna-XM_031987079.1
NW_022340640.1	Gnomon	exon	949251	949329	.	+	.	ID=exon-XM_031987079.1-6;Dbxref=GeneID:116431519%2CGenbank:XM_031987079.1;Parent=rna-XM_031987079.1
NW_022340640.1	Gnomon	exon	947981	948167	.	+	.	ID=exon-XM_031987079.1-3;Dbxref=GeneID:116431519%2CGenbank:XM_031987079.1;Parent=rna-XM_031987079.1
NW_022340640.1	Gnomon	exon	948244	948700	.	+	.	ID=exon-XM_031987079.1-4;Dbxref=GeneID:116431519%2CGenbank:XM_031987079.1;Parent=rna-XM_031987079.1
NW_022340640.1	Gnomon	exon	946880	946904	.	+	.	ID=exon-XM_031987079.1-1;Dbxref=GeneID:116431519%2CGenbank:XM_031987079.1;Parent=rna-XM_031987079.1
NW_022340640.1	Gnomon	exon	947663	947897	.	+	.	ID=exon-XM_031987079.1-2;Dbxref=GeneID:116431519%2CGenbank:XM_031987079.1;Parent=rna-XM_031987079.1
NW_022340640.1	Gnomon	exon	78338	78930	.	+	.	ID=exon-XR_004235933.1-1;Dbxref=GeneID:116431466%2CGenbank:XR_004235933.1;Parent=rna-XR_004235933.1
NW_022340640.1	Gnomon	exon	84191	84384	.	+	.	ID=exon-XR_004235933.1-2;Dbxref=GeneID:116431466%2CGenbank:XR_004235933.1;Parent=rna-XR_004235933.1
NW_022340640.1	Gnomon	exon	85691	87804	.	+	.	ID=exon-XR_004235933.1-5;Dbxref=GeneID:116431466%2CGenbank:XR_004235933.1;Parent=rna-XR_004235933.1
NW_022340640.1	Gnomon	exon	84472	84635	.	+	.	ID=exon-XR_004235933.1-3;Dbxref=GeneID:116431466%2CGenbank:XR_004235933.1;Parent=rna-XR_004235933.1
NW_022340640.1	Gnomon	exon	84792	85599	.	+	.	ID=exon-XR_004235933.1-4;Dbxref=GeneID:116431466%2CGenbank:XR_004235933.1;Parent=rna-XR_004235933.1
NW_022340640.1	Gnomon	CDS	738466	738522	.	+	0	Name=XP_031842678.1;ID=cds-XP_031842678.1;Dbxref=GeneID:116431424%2CGenbank:XP_031842678.1;Parent=rna-XM_031986818.1
NW_022340640.1	Gnomon	CDS	739492	739745	.	+	0	Name=XP_031842678.1;ID=cds-XP_031842678.1;Dbxref=GeneID:116431424%2CGenbank:XP_031842678.1;Parent=rna-XM_031986818.1
NW_022340640.1	Gnomon	CDS	739825	740101	.	+	0	Name=XP_031842678.1;ID=cds-XP_031842678.1;Dbxref=GeneID:116431424%2CGenbank:XP_031842678.1;Parent=rna-XM_031986818.1
NW_022340640.1	Gnomon	CDS	740162	740362	.	+	0	Name=XP_031842678.1;ID=cds-XP_031842678.1;Dbxref=GeneID:116431424%2CGenbank:XP_031842678.1;Parent=rna-XM_031986818.1
NW_022340640.1	Gnomon	CDS	740432	740672	.	+	0	Name=XP_031842678.1;ID=cds-XP_031842678.1;Dbxref=GeneID:116431424%2CGenbank:XP_031842678.1;Parent=rna-XM_031986818.1
NW_022340640.1	Gnomon	CDS	740747	740979	.	+	0	Name=XP_031842678.1;ID=cds-XP_031842678.1;Dbxref=GeneID:116431424%2CGenbank:XP_031842678.1;Parent=rna-XM_031986818.1
NW_022340640.1	Gnomon	CDS	741099	741119	.	+	0	Name=XP_031842678.1;ID=cds-XP_031842678.1;Dbxref=GeneID:116431424%2CGenbank:XP_031842678.1;Parent=rna-XM_031986818.1
NW_022340640.1	Gnomon	CDS	741260	741626	.	+	0	Name=XP_031842678.1;ID=cds-XP_031842678.1;Dbxref=GeneID:116431424%2CGenbank:XP_031842678.1;Parent=rna-XM_031986818.1
NW_022340640.1	Gnomon	CDS	741706	742134	.	+	0	Name=XP_031842678.1;ID=cds-XP_031842678.1;Dbxref=GeneID:116431424%2CGenbank:XP_031842678.1;Parent=rna-XM_031986818.1
NW_022340640.1	Gnomon	CDS	742211	742302	.	+	0	Name=XP_031842678.1;ID=cds-XP_031842678.1;Dbxref=GeneID:116431424%2CGenbank:XP_031842678.1;Parent=rna-XM_031986818.1
NW_022340640.1	Gnomon	CDS	742372	742465	.	+	0	Name=XP_031842678.1;ID=cds-XP_031842678.1;Dbxref=GeneID:116431424%2CGenbank:XP_031842678.1;Parent=rna-XM_031986818.1
NW_022340640.1	Gnomon	CDS	743293	743364	.	+	0	Name=XP_031842678.1;ID=cds-XP_031842678.1;Dbxref=GeneID:116431424%2CGenbank:XP_031842678.1;Parent=rna-XM_031986818.1
NW_022340640.1	Gnomon	CDS	744038	744162	.	+	0	Name=XP_031842678.1;ID=cds-XP_031842678.1;Dbxref=GeneID:116431424%2CGenbank:XP_031842678.1;Parent=rna-XM_031986818.1
NW_022340640.1	Gnomon	CDS	744232	744471	.	+	0	Name=XP_031842678.1;ID=cds-XP_031842678.1;Dbxref=GeneID:116431424%2CGenbank:XP_031842678.1;Parent=rna-XM_031986818.1
NW_022340640.1	Gnomon	CDS	744550	744640	.	+	0	Name=XP_031842678.1;ID=cds-XP_031842678.1;Dbxref=GeneID:116431424%2CGenbank:XP_031842678.1;Parent=rna-XM_031986818.1
NW_022340640.1	Gnomon	CDS	744804	744839	.	+	0	Name=XP_031842678.1;ID=cds-XP_031842678.1;Dbxref=GeneID:116431424%2CGenbank:XP_031842678.1;Parent=rna-XM_031986818.1
NW_022340640.1	Gnomon	CDS	745829	745998	.	+	0	Name=XP_031842678.1;ID=cds-XP_031842678.1;Dbxref=GeneID:116431424%2CGenbank:XP_031842678.1;Parent=rna-XM_031986818.1
NW_022340640.1	Gnomon	CDS	772480	772556	.	-	0	Name=XP_031842531.1;ID=cds-XP_031842531.1;Dbxref=GeneID:116431364%2CGenbank:XP_031842531.1;Parent=rna-XM_031986671.1
NW_022340640.1	Gnomon	CDS	772207	772404	.	-	0	Name=XP_031842531.1;ID=cds-XP_031842531.1;Dbxref=GeneID:116431364%2CGenbank:XP_031842531.1;Parent=rna-XM_031986671.1
NW_022340640.1	Gnomon	CDS	772034	772148	.	-	0	Name=XP_031842531.1;ID=cds-XP_031842531.1;Dbxref=GeneID:116431364%2CGenbank:XP_031842531.1;Parent=rna-XM_031986671.1
NW_022340640.1	Gnomon	CDS	770525	770734	.	-	0	Name=XP_031842531.1;ID=cds-XP_031842531.1;Dbxref=GeneID:116431364%2CGenbank:XP_031842531.1;Parent=rna-XM_031986671.1
NW_022340640.1	Gnomon	CDS	770226	770416	.	-	0	Name=XP_031842531.1;ID=cds-XP_031842531.1;Dbxref=GeneID:116431364%2CGenbank:XP_031842531.1;Parent=rna-XM_031986671.1
NW_022340640.1	Gnomon	CDS	769944	770146	.	-	0	Name=XP_031842531.1;ID=cds-XP_031842531.1;Dbxref=GeneID:116431364%2CGenbank:XP_031842531.1;Parent=rna-XM_031986671.1
NW_022340640.1	Gnomon	CDS	769423	769865	.	-	0	Name=XP_031842531.1;ID=cds-XP_031842531.1;Dbxref=GeneID:116431364%2CGenbank:XP_031842531.1;Parent=rna-XM_031986671.1
NW_022340640.1	Gnomon	CDS	769087	769348	.	-	0	Name=XP_031842531.1;ID=cds-XP_031842531.1;Dbxref=GeneID:116431364%2CGenbank:XP_031842531.1;Parent=rna-XM_031986671.1
NW_022340640.1	Gnomon	CDS	768849	769014	.	-	0	Name=XP_031842531.1;ID=cds-XP_031842531.1;Dbxref=GeneID:116431364%2CGenbank:XP_031842531.1;Parent=rna-XM_031986671.1
NW_022340640.1	Gnomon	CDS	768363	768768	.	-	0	Name=XP_031842531.1;ID=cds-XP_031842531.1;Dbxref=GeneID:116431364%2CGenbank:XP_031842531.1;Parent=rna-XM_031986671.1
NW_022340640.1	Gnomon	CDS	768128	768291	.	-	0	Name=XP_031842531.1;ID=cds-XP_031842531.1;Dbxref=GeneID:116431364%2CGenbank:XP_031842531.1;Parent=rna-XM_031986671.1
NW_022340640.1	Gnomon	CDS	767821	768013	.	-	0	Name=XP_031842531.1;ID=cds-XP_031842531.1;Dbxref=GeneID:116431364%2CGenbank:XP_031842531.1;Parent=rna-XM_031986671.1
NW_022340640.1	Gnomon	CDS	772901	772919	.	+	0	Name=XP_031842532.1;ID=cds-XP_031842532.1;Dbxref=GeneID:116431365%2CGenbank:XP_031842532.1;Parent=rna-XM_031986672.1
NW_022340640.1	Gnomon	CDS	773363	773529	.	+	0	Name=XP_031842532.1;ID=cds-XP_031842532.1;Dbxref=GeneID:116431365%2CGenbank:XP_031842532.1;Parent=rna-XM_031986672.1
NW_022340640.1	Gnomon	CDS	773599	773756	.	+	0	Name=XP_031842532.1;ID=cds-XP_031842532.1;Dbxref=GeneID:116431365%2CGenbank:XP_031842532.1;Parent=rna-XM_031986672.1
NW_022340640.1	Gnomon	CDS	773814	773893	.	+	0	Name=XP_031842532.1;ID=cds-XP_031842532.1;Dbxref=GeneID:116431365%2CGenbank:XP_031842532.1;Parent=rna-XM_031986672.1
NW_022340640.1	Gnomon	CDS	773974	774246	.	+	0	Name=XP_031842532.1;ID=cds-XP_031842532.1;Dbxref=GeneID:116431365%2CGenbank:XP_031842532.1;Parent=rna-XM_031986672.1
NW_022340640.1	Gnomon	CDS	774316	774606	.	+	0	Name=XP_031842532.1;ID=cds-XP_031842532.1;Dbxref=GeneID:116431365%2CGenbank:XP_031842532.1;Parent=rna-XM_031986672.1
NW_022340640.1	Gnomon	CDS	774677	774743	.	+	0	Name=XP_031842532.1;ID=cds-XP_031842532.1;Dbxref=GeneID:116431365%2CGenbank:XP_031842532.1;Parent=rna-XM_031986672.1
NW_022340640.1	Gnomon	CDS	774806	775039	.	+	0	Name=XP_031842532.1;ID=cds-XP_031842532.1;Dbxref=GeneID:116431365%2CGenbank:XP_031842532.1;Parent=rna-XM_031986672.1
NW_022340640.1	Gnomon	CDS	775118	775328	.	+	0	Name=XP_031842532.1;ID=cds-XP_031842532.1;Dbxref=GeneID:116431365%2CGenbank:XP_031842532.1;Parent=rna-XM_031986672.1
NW_022340640.1	Gnomon	transcript	1188018	1190857	.	-	.	Name=XR_004235930.1;ID=rna-XR_004235930.1;Dbxref=GeneID:116431435%2CGenbank:XR_004235930.1;Parent=gene-LOC116431435
NW_022340640.1	Gnomon	CDS	916414	916479	.	-	0	Name=XP_031842927.1;ID=cds-XP_031842927.1;Dbxref=GeneID:116431516%2CGenbank:XP_031842927.1;Parent=rna-XM_031987067.1
NW_022340640.1	Gnomon	CDS	916124	916279	.	-	0	Name=XP_031842927.1;ID=cds-XP_031842927.1;Dbxref=GeneID:116431516%2CGenbank:XP_031842927.1;Parent=rna-XM_031987067.1
NW_022340640.1	Gnomon	CDS	915658	916052	.	-	0	Name=XP_031842927.1;ID=cds-XP_031842927.1;Dbxref=GeneID:116431516%2CGenbank:XP_031842927.1;Parent=rna-XM_031987067.1
NW_022340640.1	Gnomon	CDS	914944	915367	.	-	0	Name=XP_031842927.1;ID=cds-XP_031842927.1;Dbxref=GeneID:116431516%2CGenbank:XP_031842927.1;Parent=rna-XM_031987067.1
NW_022340640.1	Gnomon	CDS	914693	914864	.	-	0	Name=XP_031842927.1;ID=cds-XP_031842927.1;Dbxref=GeneID:116431516%2CGenbank:XP_031842927.1;Parent=rna-XM_031987067.1
NW_022340640.1	Gnomon	CDS	914447	914631	.	-	0	Name=XP_031842927.1;ID=cds-XP_031842927.1;Dbxref=GeneID:116431516%2CGenbank:XP_031842927.1;Parent=rna-XM_031987067.1
NW_022340640.1	Gnomon	CDS	913794	913980	.	-	0	Name=XP_031842927.1;ID=cds-XP_031842927.1;Dbxref=GeneID:116431516%2CGenbank:XP_031842927.1;Parent=rna-XM_031987067.1
NW_022340640.1	Gnomon	CDS	913509	913732	.	-	0	Name=XP_031842927.1;ID=cds-XP_031842927.1;Dbxref=GeneID:116431516%2CGenbank:XP_031842927.1;Parent=rna-XM_031987067.1
NW_022340640.1	Gnomon	CDS	913335	913445	.	-	0	Name=XP_031842927.1;ID=cds-XP_031842927.1;Dbxref=GeneID:116431516%2CGenbank:XP_031842927.1;Parent=rna-XM_031987067.1
NW_022340640.1	Gnomon	CDS	913078	913270	.	-	0	Name=XP_031842927.1;ID=cds-XP_031842927.1;Dbxref=GeneID:116431516%2CGenbank:XP_031842927.1;Parent=rna-XM_031987067.1
NW_022340640.1	Gnomon	CDS	912819	913006	.	-	0	Name=XP_031842927.1;ID=cds-XP_031842927.1;Dbxref=GeneID:116431516%2CGenbank:XP_031842927.1;Parent=rna-XM_031987067.1
NW_022340640.1	Gnomon	CDS	1260035	1260601	.	+	0	Name=XP_031842771.1;ID=cds-XP_031842771.1;Dbxref=GeneID:116431455%2CGenbank:XP_031842771.1;Parent=rna-XM_031986911.1
NW_022340640.1	Gnomon	CDS	1260680	1261031	.	+	0	Name=XP_031842771.1;ID=cds-XP_031842771.1;Dbxref=GeneID:116431455%2CGenbank:XP_031842771.1;Parent=rna-XM_031986911.1
NW_022340640.1	Gnomon	CDS	1261102	1261199	.	+	0	Name=XP_031842771.1;ID=cds-XP_031842771.1;Dbxref=GeneID:116431455%2CGenbank:XP_031842771.1;Parent=rna-XM_031986911.1
NW_022340640.1	Gnomon	CDS	1261264	1261497	.	+	0	Name=XP_031842771.1;ID=cds-XP_031842771.1;Dbxref=GeneID:116431455%2CGenbank:XP_031842771.1;Parent=rna-XM_031986911.1
NW_022340640.1	Gnomon	exon	1182966	1183266	.	-	.	ID=exon-XM_031986856.1-12;Dbxref=GeneID:116431435%2CGenbank:XM_031986856.1;Parent=rna-XM_031986856.1
NW_022340640.1	Gnomon	exon	1184002	1184213	.	-	.	ID=exon-XM_031986856.1-10;Dbxref=GeneID:116431435%2CGenbank:XM_031986856.1;Parent=rna-XM_031986856.1
NW_022340640.1	Gnomon	exon	1183358	1183751	.	-	.	ID=exon-XM_031986856.1-11;Dbxref=GeneID:116431435%2CGenbank:XM_031986856.1;Parent=rna-XM_031986856.1
NW_022340640.1	Gnomon	exon	14361	14672	.	+	.	ID=exon-XM_031986626.1-1;Dbxref=GeneID:116431350%2CGenbank:XM_031986626.1;Parent=rna-XM_031986626.1
NW_022340640.1	Gnomon	exon	14780	15158	.	+	.	ID=exon-XM_031986626.1-2;Dbxref=GeneID:116431350%2CGenbank:XM_031986626.1;Parent=rna-XM_031986626.1
NW_022340640.1	Gnomon	exon	150791	152049	.	-	.	ID=exon-XM_031986797.1-3;Dbxref=GeneID:116431421%2CGenbank:XM_031986797.1;Parent=rna-XM_031986797.1
NW_022340640.1	Gnomon	exon	149032	149165	.	-	.	ID=exon-XM_031986797.1-4;Dbxref=GeneID:116431421%2CGenbank:XM_031986797.1;Parent=rna-XM_031986797.1
NW_022340640.1	Gnomon	exon	153936	154004	.	-	.	ID=exon-XM_031986797.1-1;Dbxref=GeneID:116431421%2CGenbank:XM_031986797.1;Parent=rna-XM_031986797.1
NW_022340640.1	Gnomon	exon	153726	153871	.	-	.	ID=exon-XM_031986797.1-2;Dbxref=GeneID:116431421%2CGenbank:XM_031986797.1;Parent=rna-XM_031986797.1
NW_022340640.1	Gnomon	exon	147492	147725	.	-	.	ID=exon-XM_031986797.1-9;Dbxref=GeneID:116431421%2CGenbank:XM_031986797.1;Parent=rna-XM_031986797.1
NW_022340640.1	Gnomon	exon	148152	148248	.	-	.	ID=exon-XM_031986797.1-7;Dbxref=GeneID:116431421%2CGenbank:XM_031986797.1;Parent=rna-XM_031986797.1
NW_022340640.1	Gnomon	exon	147836	148084	.	-	.	ID=exon-XM_031986797.1-8;Dbxref=GeneID:116431421%2CGenbank:XM_031986797.1;Parent=rna-XM_031986797.1
NW_022340640.1	Gnomon	exon	148778	148930	.	-	.	ID=exon-XM_031986797.1-5;Dbxref=GeneID:116431421%2CGenbank:XM_031986797.1;Parent=rna-XM_031986797.1
NW_022340640.1	Gnomon	exon	148476	148714	.	-	.	ID=exon-XM_031986797.1-6;Dbxref=GeneID:116431421%2CGenbank:XM_031986797.1;Parent=rna-XM_031986797.1
NW_022340640.1	Gnomon	mRNA	795219	796538	.	-	.	Name=XM_031986782.1;ID=rna-XM_031986782.1;Dbxref=GeneID:116431416%2CGenbank:XM_031986782.1;Parent=gene-LOC116431416
NW_022340640.1	Gnomon	exon	39069	39140	.	+	.	ID=exon-XM_031987112.1-12;Dbxref=GeneID:116431534%2CGenbank:XM_031987112.1;Parent=rna-XM_031987112.1
NW_022340640.1	Gnomon	exon	39863	42773	.	+	.	ID=exon-XM_031987112.1-13;Dbxref=GeneID:116431534%2CGenbank:XM_031987112.1;Parent=rna-XM_031987112.1
NW_022340640.1	Gnomon	exon	38564	38759	.	+	.	ID=exon-XM_031987112.1-10;Dbxref=GeneID:116431534%2CGenbank:XM_031987112.1;Parent=rna-XM_031987112.1
NW_022340640.1	Gnomon	exon	38828	38965	.	+	.	ID=exon-XM_031987112.1-11;Dbxref=GeneID:116431534%2CGenbank:XM_031987112.1;Parent=rna-XM_031987112.1
NW_022340640.1	Gnomon	exon	742372	742465	.	+	.	ID=exon-XM_031986820.1-10;Dbxref=GeneID:116431424%2CGenbank:XM_031986820.1;Parent=rna-XM_031986820.1
NW_022340640.1	Gnomon	exon	744232	744471	.	+	.	ID=exon-XM_031986820.1-13;Dbxref=GeneID:116431424%2CGenbank:XM_031986820.1;Parent=rna-XM_031986820.1
NW_022340640.1	Gnomon	exon	744550	744640	.	+	.	ID=exon-XM_031986820.1-14;Dbxref=GeneID:116431424%2CGenbank:XM_031986820.1;Parent=rna-XM_031986820.1
NW_022340640.1	Gnomon	exon	331115	331123	.	-	.	ID=exon-XM_031986986.1-1;Dbxref=GeneID:116431475%2CGenbank:XM_031986986.1;Parent=rna-XM_031986986.1
NW_022340640.1	Gnomon	exon	743293	743364	.	+	.	ID=exon-XM_031986820.1-11;Dbxref=GeneID:116431424%2CGenbank:XM_031986820.1;Parent=rna-XM_031986820.1
NW_022340640.1	Gnomon	exon	329464	329608	.	-	.	ID=exon-XM_031986986.1-2;Dbxref=GeneID:116431475%2CGenbank:XM_031986986.1;Parent=rna-XM_031986986.1
NW_022340640.1	Gnomon	exon	744038	744162	.	+	.	ID=exon-XM_031986820.1-12;Dbxref=GeneID:116431424%2CGenbank:XM_031986820.1;Parent=rna-XM_031986820.1
NW_022340640.1	Gnomon	exon	320852	320973	.	-	.	ID=exon-XM_031986986.1-3;Dbxref=GeneID:116431475%2CGenbank:XM_031986986.1;Parent=rna-XM_031986986.1
NW_022340640.1	Gnomon	exon	320227	320378	.	-	.	ID=exon-XM_031986986.1-4;Dbxref=GeneID:116431475%2CGenbank:XM_031986986.1;Parent=rna-XM_031986986.1
NW_022340640.1	Gnomon	exon	319981	320120	.	-	.	ID=exon-XM_031986986.1-5;Dbxref=GeneID:116431475%2CGenbank:XM_031986986.1;Parent=rna-XM_031986986.1
NW_022340640.1	Gnomon	exon	319711	319888	.	-	.	ID=exon-XM_031986986.1-6;Dbxref=GeneID:116431475%2CGenbank:XM_031986986.1;Parent=rna-XM_031986986.1
NW_022340640.1	Gnomon	mRNA	102760	106918	.	-	.	Name=XM_031986938.1;ID=rna-XM_031986938.1;Dbxref=GeneID:116431470%2CGenbank:XM_031986938.1;Parent=gene-LOC116431470
NW_022340640.1	Gnomon	exon	319247	319568	.	-	.	ID=exon-XM_031986986.1-7;Dbxref=GeneID:116431475%2CGenbank:XM_031986986.1;Parent=rna-XM_031986986.1
NW_022340640.1	Gnomon	exon	316360	318922	.	-	.	ID=exon-XM_031986986.1-8;Dbxref=GeneID:116431475%2CGenbank:XM_031986986.1;Parent=rna-XM_031986986.1
NW_022340640.1	Gnomon	exon	745829	745998	.	+	.	ID=exon-XM_031986820.1-15;Dbxref=GeneID:116431424%2CGenbank:XM_031986820.1;Parent=rna-XM_031986820.1
NW_022340640.1	Gnomon	mRNA	26119	28372	.	-	.	Name=XM_031987131.1;ID=rna-XM_031987131.1;Dbxref=GeneID:116431539%2CGenbank:XM_031987131.1;Parent=gene-LOC116431539
NW_022340640.1	Gnomon	mRNA	822217	838891	.	-	.	Name=XM_031986688.1;ID=rna-XM_031986688.1;Dbxref=GeneID:116431370%2CGenbank:XM_031986688.1;Parent=gene-LOC116431370
NW_022340640.1	Gnomon	exon	449438	449606	.	+	.	ID=exon-XM_031986750.1-1;Dbxref=GeneID:116431398%2CGenbank:XM_031986750.1;Parent=rna-XM_031986750.1
NW_022340640.1	Gnomon	exon	449971	450086	.	+	.	ID=exon-XM_031986750.1-2;Dbxref=GeneID:116431398%2CGenbank:XM_031986750.1;Parent=rna-XM_031986750.1
NW_022340640.1	Gnomon	exon	455860	456023	.	+	.	ID=exon-XM_031986750.1-3;Dbxref=GeneID:116431398%2CGenbank:XM_031986750.1;Parent=rna-XM_031986750.1
NW_022340640.1	Gnomon	exon	456172	456346	.	+	.	ID=exon-XM_031986750.1-4;Dbxref=GeneID:116431398%2CGenbank:XM_031986750.1;Parent=rna-XM_031986750.1
NW_022340640.1	Gnomon	exon	456431	456755	.	+	.	ID=exon-XM_031986750.1-5;Dbxref=GeneID:116431398%2CGenbank:XM_031986750.1;Parent=rna-XM_031986750.1
NW_022340640.1	Gnomon	exon	456814	457082	.	+	.	ID=exon-XM_031986750.1-6;Dbxref=GeneID:116431398%2CGenbank:XM_031986750.1;Parent=rna-XM_031986750.1
NW_022340640.1	Gnomon	exon	457167	457345	.	+	.	ID=exon-XM_031986750.1-7;Dbxref=GeneID:116431398%2CGenbank:XM_031986750.1;Parent=rna-XM_031986750.1
NW_022340640.1	Gnomon	exon	457433	457751	.	+	.	ID=exon-XM_031986750.1-8;Dbxref=GeneID:116431398%2CGenbank:XM_031986750.1;Parent=rna-XM_031986750.1
NW_022340640.1	Gnomon	exon	974391	974393	.	+	.	ID=exon-XM_031986675.1-8;Dbxref=GeneID:116431368%2CGenbank:XM_031986675.1;Parent=rna-XM_031986675.1
NW_022340640.1	Gnomon	exon	974472	977002	.	+	.	ID=exon-XM_031986675.1-9;Dbxref=GeneID:116431368%2CGenbank:XM_031986675.1;Parent=rna-XM_031986675.1
NW_022340640.1	Gnomon	exon	972914	973516	.	+	.	ID=exon-XM_031986675.1-6;Dbxref=GeneID:116431368%2CGenbank:XM_031986675.1;Parent=rna-XM_031986675.1
NW_022340640.1	Gnomon	exon	973602	974279	.	+	.	ID=exon-XM_031986675.1-7;Dbxref=GeneID:116431368%2CGenbank:XM_031986675.1;Parent=rna-XM_031986675.1
NW_022340640.1	Gnomon	exon	969617	970004	.	+	.	ID=exon-XM_031986675.1-1;Dbxref=GeneID:116431368%2CGenbank:XM_031986675.1;Parent=rna-XM_031986675.1
NW_022340640.1	Gnomon	exon	971826	971852	.	+	.	ID=exon-XM_031986675.1-4;Dbxref=GeneID:116431368%2CGenbank:XM_031986675.1;Parent=rna-XM_031986675.1
NW_022340640.1	Gnomon	exon	972573	972806	.	+	.	ID=exon-XM_031986675.1-5;Dbxref=GeneID:116431368%2CGenbank:XM_031986675.1;Parent=rna-XM_031986675.1
NW_022340640.1	Gnomon	exon	970292	970633	.	+	.	ID=exon-XM_031986675.1-2;Dbxref=GeneID:116431368%2CGenbank:XM_031986675.1;Parent=rna-XM_031986675.1
NW_022340640.1	Gnomon	exon	970825	971557	.	+	.	ID=exon-XM_031986675.1-3;Dbxref=GeneID:116431368%2CGenbank:XM_031986675.1;Parent=rna-XM_031986675.1
NW_022340640.1	Gnomon	CDS	1030647	1030709	.	-	0	Name=XP_031842579.1;ID=cds-XP_031842579.1;Dbxref=GeneID:116431385%2CGenbank:XP_031842579.1;Parent=rna-XM_031986719.1
NW_022340640.1	Gnomon	CDS	1029765	1029806	.	-	0	Name=XP_031842579.1;ID=cds-XP_031842579.1;Dbxref=GeneID:116431385%2CGenbank:XP_031842579.1;Parent=rna-XM_031986719.1
NW_022340640.1	Gnomon	CDS	1029582	1029682	.	-	0	Name=XP_031842579.1;ID=cds-XP_031842579.1;Dbxref=GeneID:116431385%2CGenbank:XP_031842579.1;Parent=rna-XM_031986719.1
NW_022340640.1	Gnomon	CDS	1029017	1029104	.	-	0	Name=XP_031842579.1;ID=cds-XP_031842579.1;Dbxref=GeneID:116431385%2CGenbank:XP_031842579.1;Parent=rna-XM_031986719.1
NW_022340640.1	Gnomon	CDS	1028877	1028940	.	-	0	Name=XP_031842579.1;ID=cds-XP_031842579.1;Dbxref=GeneID:116431385%2CGenbank:XP_031842579.1;Parent=rna-XM_031986719.1
NW_022340640.1	Gnomon	CDS	1028586	1028806	.	-	0	Name=XP_031842579.1;ID=cds-XP_031842579.1;Dbxref=GeneID:116431385%2CGenbank:XP_031842579.1;Parent=rna-XM_031986719.1
NW_022340640.1	Gnomon	CDS	1028376	1028516	.	-	0	Name=XP_031842579.1;ID=cds-XP_031842579.1;Dbxref=GeneID:116431385%2CGenbank:XP_031842579.1;Parent=rna-XM_031986719.1
NW_022340640.1	Gnomon	CDS	1028126	1028287	.	-	0	Name=XP_031842579.1;ID=cds-XP_031842579.1;Dbxref=GeneID:116431385%2CGenbank:XP_031842579.1;Parent=rna-XM_031986719.1
NW_022340640.1	Gnomon	CDS	1027842	1028027	.	-	0	Name=XP_031842579.1;ID=cds-XP_031842579.1;Dbxref=GeneID:116431385%2CGenbank:XP_031842579.1;Parent=rna-XM_031986719.1
NW_022340640.1	Gnomon	CDS	1027694	1027759	.	-	0	Name=XP_031842579.1;ID=cds-XP_031842579.1;Dbxref=GeneID:116431385%2CGenbank:XP_031842579.1;Parent=rna-XM_031986719.1
NW_022340640.1	Gnomon	CDS	1025908	1027086	.	-	0	Name=XP_031842579.1;ID=cds-XP_031842579.1;Dbxref=GeneID:116431385%2CGenbank:XP_031842579.1;Parent=rna-XM_031986719.1
NW_022340640.1	Gnomon	CDS	423004	423117	.	+	0	Name=XP_031842828.1;ID=cds-XP_031842828.1;Dbxref=GeneID:116431474%2CGenbank:XP_031842828.1;Parent=rna-XM_031986968.1
NW_022340640.1	Gnomon	CDS	423202	423475	.	+	0	Name=XP_031842828.1;ID=cds-XP_031842828.1;Dbxref=GeneID:116431474%2CGenbank:XP_031842828.1;Parent=rna-XM_031986968.1
NW_022340640.1	Gnomon	CDS	423555	423930	.	+	0	Name=XP_031842828.1;ID=cds-XP_031842828.1;Dbxref=GeneID:116431474%2CGenbank:XP_031842828.1;Parent=rna-XM_031986968.1
NW_022340640.1	Gnomon	CDS	424012	424508	.	+	0	Name=XP_031842828.1;ID=cds-XP_031842828.1;Dbxref=GeneID:116431474%2CGenbank:XP_031842828.1;Parent=rna-XM_031986968.1
NW_022340640.1	Gnomon	CDS	424577	424842	.	+	0	Name=XP_031842828.1;ID=cds-XP_031842828.1;Dbxref=GeneID:116431474%2CGenbank:XP_031842828.1;Parent=rna-XM_031986968.1
NW_022340640.1	Gnomon	transcript	1188018	1190863	.	-	.	Name=XR_004235931.1;ID=rna-XR_004235931.1;Dbxref=GeneID:116431435%2CGenbank:XR_004235931.1;Parent=gene-LOC116431435
NW_022340640.1	Gnomon	exon	450093	451049	.	+	.	ID=exon-XM_031986749.1-1;Dbxref=GeneID:116431398%2CGenbank:XM_031986749.1;Parent=rna-XM_031986749.1
NW_022340640.1	Gnomon	exon	451603	455828	.	+	.	ID=exon-XM_031986749.1-2;Dbxref=GeneID:116431398%2CGenbank:XM_031986749.1;Parent=rna-XM_031986749.1
NW_022340640.1	Gnomon	mRNA	688409	696750	.	+	.	Name=XM_031987036.1;ID=rna-XM_031987036.1;Dbxref=GeneID:116431507%2CGenbank:XM_031987036.1;Parent=gene-LOC116431507
NW_022340640.1	Gnomon	exon	78338	78930	.	+	.	ID=exon-XR_004235934.1-1;Dbxref=GeneID:116431466%2CGenbank:XR_004235934.1;Parent=rna-XR_004235934.1
NW_022340640.1	Gnomon	exon	84191	84288	.	+	.	ID=exon-XR_004235934.1-2;Dbxref=GeneID:116431466%2CGenbank:XR_004235934.1;Parent=rna-XR_004235934.1
NW_022340640.1	Gnomon	exon	84472	84635	.	+	.	ID=exon-XR_004235934.1-3;Dbxref=GeneID:116431466%2CGenbank:XR_004235934.1;Parent=rna-XR_004235934.1
NW_022340640.1	Gnomon	exon	84792	85599	.	+	.	ID=exon-XR_004235934.1-4;Dbxref=GeneID:116431466%2CGenbank:XR_004235934.1;Parent=rna-XR_004235934.1
NW_022340640.1	Gnomon	exon	85691	87804	.	+	.	ID=exon-XR_004235934.1-5;Dbxref=GeneID:116431466%2CGenbank:XR_004235934.1;Parent=rna-XR_004235934.1
NW_022340640.1	Gnomon	mRNA	796697	797957	.	+	.	Name=XM_031986783.1;ID=rna-XM_031986783.1;Dbxref=GeneID:116431417%2CGenbank:XM_031986783.1;Parent=gene-LOC116431417
NW_022340640.1	Gnomon	exon	947663	947897	.	+	.	ID=exon-XM_031987078.1-2;Dbxref=GeneID:116431519%2CGenbank:XM_031987078.1;Parent=rna-XM_031987078.1
NW_022340640.1	Gnomon	exon	947981	948167	.	+	.	ID=exon-XM_031987078.1-3;Dbxref=GeneID:116431519%2CGenbank:XM_031987078.1;Parent=rna-XM_031987078.1
NW_022340640.1	Gnomon	exon	948244	948700	.	+	.	ID=exon-XM_031987078.1-4;Dbxref=GeneID:116431519%2CGenbank:XM_031987078.1;Parent=rna-XM_031987078.1
NW_022340640.1	Gnomon	exon	948793	949166	.	+	.	ID=exon-XM_031987078.1-5;Dbxref=GeneID:116431519%2CGenbank:XM_031987078.1;Parent=rna-XM_031987078.1
NW_022340640.1	Gnomon	exon	949251	949329	.	+	.	ID=exon-XM_031987078.1-6;Dbxref=GeneID:116431519%2CGenbank:XM_031987078.1;Parent=rna-XM_031987078.1
NW_022340640.1	Gnomon	exon	949411	949591	.	+	.	ID=exon-XM_031987078.1-7;Dbxref=GeneID:116431519%2CGenbank:XM_031987078.1;Parent=rna-XM_031987078.1
NW_022340640.1	Gnomon	exon	949662	949709	.	+	.	ID=exon-XM_031987078.1-8;Dbxref=GeneID:116431519%2CGenbank:XM_031987078.1;Parent=rna-XM_031987078.1
NW_022340640.1	Gnomon	exon	949920	950743	.	+	.	ID=exon-XM_031987078.1-9;Dbxref=GeneID:116431519%2CGenbank:XM_031987078.1;Parent=rna-XM_031987078.1
NW_022340640.1	Gnomon	exon	944289	944450	.	+	.	ID=exon-XM_031987078.1-1;Dbxref=GeneID:116431519%2CGenbank:XM_031987078.1;Parent=rna-XM_031987078.1
NW_022340640.1	Gnomon	mRNA	427817	431325	.	+	.	Name=XM_031986939.1;ID=rna-XM_031986939.1;Dbxref=GeneID:116431471%2CGenbank:XM_031986939.1;Parent=gene-LOC116431471
NW_022340640.1	Gnomon	transcript	78338	87804	.	+	.	Name=XR_004235933.1;ID=rna-XR_004235933.1;Dbxref=GeneID:116431466%2CGenbank:XR_004235933.1;Parent=gene-LOC116431466
NW_022340640.1	Gnomon	mRNA	822217	836026	.	-	.	Name=XM_031986689.1;ID=rna-XM_031986689.1;Dbxref=GeneID:116431370%2CGenbank:XM_031986689.1;Parent=gene-LOC116431370
NW_022340640.1	Gnomon	CDS	1060299	1061334	.	+	0	Name=XP_031842577.1;ID=cds-XP_031842577.1;Dbxref=GeneID:116431384%2CGenbank:XP_031842577.1;Parent=rna-XM_031986717.1
NW_022340640.1	Gnomon	CDS	1061434	1061785	.	+	0	Name=XP_031842577.1;ID=cds-XP_031842577.1;Dbxref=GeneID:116431384%2CGenbank:XP_031842577.1;Parent=rna-XM_031986717.1
NW_022340640.1	Gnomon	CDS	1061845	1062118	.	+	0	Name=XP_031842577.1;ID=cds-XP_031842577.1;Dbxref=GeneID:116431384%2CGenbank:XP_031842577.1;Parent=rna-XM_031986717.1
NW_022340640.1	Gnomon	CDS	1062189	1062454	.	+	0	Name=XP_031842577.1;ID=cds-XP_031842577.1;Dbxref=GeneID:116431384%2CGenbank:XP_031842577.1;Parent=rna-XM_031986717.1
NW_022340640.1	Gnomon	CDS	1062536	1062819	.	+	0	Name=XP_031842577.1;ID=cds-XP_031842577.1;Dbxref=GeneID:116431384%2CGenbank:XP_031842577.1;Parent=rna-XM_031986717.1
NW_022340640.1	Gnomon	CDS	1063086	1063252	.	+	0	Name=XP_031842577.1;ID=cds-XP_031842577.1;Dbxref=GeneID:116431384%2CGenbank:XP_031842577.1;Parent=rna-XM_031986717.1
NW_022340640.1	Gnomon	CDS	1060299	1060887	.	+	0	Name=XP_031842578.1;ID=cds-XP_031842578.1;Dbxref=GeneID:116431384%2CGenbank:XP_031842578.1;Parent=rna-XM_031986718.1
NW_022340640.1	Gnomon	CDS	1060981	1061334	.	+	0	Name=XP_031842578.1;ID=cds-XP_031842578.1;Dbxref=GeneID:116431384%2CGenbank:XP_031842578.1;Parent=rna-XM_031986718.1
NW_022340640.1	Gnomon	CDS	1061434	1061785	.	+	0	Name=XP_031842578.1;ID=cds-XP_031842578.1;Dbxref=GeneID:116431384%2CGenbank:XP_031842578.1;Parent=rna-XM_031986718.1
NW_022340640.1	Gnomon	CDS	1061845	1062118	.	+	0	Name=XP_031842578.1;ID=cds-XP_031842578.1;Dbxref=GeneID:116431384%2CGenbank:XP_031842578.1;Parent=rna-XM_031986718.1
NW_022340640.1	Gnomon	CDS	1062189	1062454	.	+	0	Name=XP_031842578.1;ID=cds-XP_031842578.1;Dbxref=GeneID:116431384%2CGenbank:XP_031842578.1;Parent=rna-XM_031986718.1
NW_022340640.1	Gnomon	CDS	1062536	1062819	.	+	0	Name=XP_031842578.1;ID=cds-XP_031842578.1;Dbxref=GeneID:116431384%2CGenbank:XP_031842578.1;Parent=rna-XM_031986718.1
NW_022340640.1	Gnomon	CDS	1063086	1063252	.	+	0	Name=XP_031842578.1;ID=cds-XP_031842578.1;Dbxref=GeneID:116431384%2CGenbank:XP_031842578.1;Parent=rna-XM_031986718.1
NW_022340640.1	Gnomon	exon	824067	824134	.	-	.	ID=exon-XM_031986683.1-18;Dbxref=GeneID:116431370%2CGenbank:XM_031986683.1;Parent=rna-XM_031986683.1
NW_022340640.1	Gnomon	exon	823823	823995	.	-	.	ID=exon-XM_031986683.1-19;Dbxref=GeneID:116431370%2CGenbank:XM_031986683.1;Parent=rna-XM_031986683.1
NW_022340640.1	Gnomon	exon	825095	825223	.	-	.	ID=exon-XM_031986683.1-14;Dbxref=GeneID:116431370%2CGenbank:XM_031986683.1;Parent=rna-XM_031986683.1
NW_022340640.1	Gnomon	exon	824641	825009	.	-	.	ID=exon-XM_031986683.1-15;Dbxref=GeneID:116431370%2CGenbank:XM_031986683.1;Parent=rna-XM_031986683.1
NW_022340640.1	Gnomon	exon	824377	824464	.	-	.	ID=exon-XM_031986683.1-16;Dbxref=GeneID:116431370%2CGenbank:XM_031986683.1;Parent=rna-XM_031986683.1
NW_022340640.1	Gnomon	exon	824209	824297	.	-	.	ID=exon-XM_031986683.1-17;Dbxref=GeneID:116431370%2CGenbank:XM_031986683.1;Parent=rna-XM_031986683.1
NW_022340640.1	Gnomon	exon	829014	829211	.	-	.	ID=exon-XM_031986683.1-10;Dbxref=GeneID:116431370%2CGenbank:XM_031986683.1;Parent=rna-XM_031986683.1
NW_022340640.1	Gnomon	exon	828623	828694	.	-	.	ID=exon-XM_031986683.1-11;Dbxref=GeneID:116431370%2CGenbank:XM_031986683.1;Parent=rna-XM_031986683.1
NW_022340640.1	Gnomon	exon	825828	828046	.	-	.	ID=exon-XM_031986683.1-12;Dbxref=GeneID:116431370%2CGenbank:XM_031986683.1;Parent=rna-XM_031986683.1
NW_022340640.1	Gnomon	exon	825303	825756	.	-	.	ID=exon-XM_031986683.1-13;Dbxref=GeneID:116431370%2CGenbank:XM_031986683.1;Parent=rna-XM_031986683.1
NW_022340640.1	Gnomon	exon	822217	823710	.	-	.	ID=exon-XM_031986683.1-20;Dbxref=GeneID:116431370%2CGenbank:XM_031986683.1;Parent=rna-XM_031986683.1
NW_022340640.1	Gnomon	CDS	423004	423117	.	+	0	Name=XP_031842827.1;ID=cds-XP_031842827.1;Dbxref=GeneID:116431474%2CGenbank:XP_031842827.1;Parent=rna-XM_031986967.1
NW_022340640.1	Gnomon	CDS	423202	423475	.	+	0	Name=XP_031842827.1;ID=cds-XP_031842827.1;Dbxref=GeneID:116431474%2CGenbank:XP_031842827.1;Parent=rna-XM_031986967.1
NW_022340640.1	Gnomon	CDS	423555	423930	.	+	0	Name=XP_031842827.1;ID=cds-XP_031842827.1;Dbxref=GeneID:116431474%2CGenbank:XP_031842827.1;Parent=rna-XM_031986967.1
NW_022340640.1	Gnomon	CDS	424012	424508	.	+	0	Name=XP_031842827.1;ID=cds-XP_031842827.1;Dbxref=GeneID:116431474%2CGenbank:XP_031842827.1;Parent=rna-XM_031986967.1
NW_022340640.1	Gnomon	CDS	424577	424842	.	+	0	Name=XP_031842827.1;ID=cds-XP_031842827.1;Dbxref=GeneID:116431474%2CGenbank:XP_031842827.1;Parent=rna-XM_031986967.1
NW_022340640.1	Gnomon	transcript	1210583	1214499	.	-	.	Name=XR_004235932.1;ID=rna-XR_004235932.1;Dbxref=GeneID:116431448%2CGenbank:XR_004235932.1;Parent=gene-LOC116431448
NW_022340640.1	Gnomon	exon	1251415	1251621	.	+	.	ID=exon-XM_031986885.1-9;Dbxref=GeneID:116431445%2CGenbank:XM_031986885.1;Parent=rna-XM_031986885.1
NW_022340640.1	Gnomon	exon	1250115	1250226	.	+	.	ID=exon-XM_031986885.1-5;Dbxref=GeneID:116431445%2CGenbank:XM_031986885.1;Parent=rna-XM_031986885.1
NW_022340640.1	Gnomon	exon	1250305	1250635	.	+	.	ID=exon-XM_031986885.1-6;Dbxref=GeneID:116431445%2CGenbank:XM_031986885.1;Parent=rna-XM_031986885.1
NW_022340640.1	Gnomon	exon	1250716	1250918	.	+	.	ID=exon-XM_031986885.1-7;Dbxref=GeneID:116431445%2CGenbank:XM_031986885.1;Parent=rna-XM_031986885.1
NW_022340640.1	Gnomon	exon	1250994	1251326	.	+	.	ID=exon-XM_031986885.1-8;Dbxref=GeneID:116431445%2CGenbank:XM_031986885.1;Parent=rna-XM_031986885.1
NW_022340640.1	Gnomon	exon	1249011	1249263	.	+	.	ID=exon-XM_031986885.1-1;Dbxref=GeneID:116431445%2CGenbank:XM_031986885.1;Parent=rna-XM_031986885.1
NW_022340640.1	Gnomon	exon	1249346	1249451	.	+	.	ID=exon-XM_031986885.1-2;Dbxref=GeneID:116431445%2CGenbank:XM_031986885.1;Parent=rna-XM_031986885.1
NW_022340640.1	Gnomon	exon	1249530	1249727	.	+	.	ID=exon-XM_031986885.1-3;Dbxref=GeneID:116431445%2CGenbank:XM_031986885.1;Parent=rna-XM_031986885.1
NW_022340640.1	Gnomon	exon	1249812	1250056	.	+	.	ID=exon-XM_031986885.1-4;Dbxref=GeneID:116431445%2CGenbank:XM_031986885.1;Parent=rna-XM_031986885.1
NW_022340640.1	Gnomon	mRNA	63894	67149	.	+	.	Name=XM_031987130.1;ID=rna-XM_031987130.1;Dbxref=GeneID:116431538%2CGenbank:XM_031987130.1;Parent=gene-LOC116431538
NW_022340640.1	Gnomon	CDS	738466	738522	.	+	0	Name=XP_031842671.1;ID=cds-XP_031842671.1;Dbxref=GeneID:116431424%2CGenbank:XP_031842671.1;Parent=rna-XM_031986811.1
NW_022340640.1	Gnomon	CDS	739492	739745	.	+	0	Name=XP_031842671.1;ID=cds-XP_031842671.1;Dbxref=GeneID:116431424%2CGenbank:XP_031842671.1;Parent=rna-XM_031986811.1
NW_022340640.1	Gnomon	CDS	739825	740101	.	+	0	Name=XP_031842671.1;ID=cds-XP_031842671.1;Dbxref=GeneID:116431424%2CGenbank:XP_031842671.1;Parent=rna-XM_031986811.1
NW_022340640.1	Gnomon	CDS	740162	740362	.	+	0	Name=XP_031842671.1;ID=cds-XP_031842671.1;Dbxref=GeneID:116431424%2CGenbank:XP_031842671.1;Parent=rna-XM_031986811.1
NW_022340640.1	Gnomon	CDS	740432	740672	.	+	0	Name=XP_031842671.1;ID=cds-XP_031842671.1;Dbxref=GeneID:116431424%2CGenbank:XP_031842671.1;Parent=rna-XM_031986811.1
NW_022340640.1	Gnomon	CDS	740747	740979	.	+	0	Name=XP_031842671.1;ID=cds-XP_031842671.1;Dbxref=GeneID:116431424%2CGenbank:XP_031842671.1;Parent=rna-XM_031986811.1
NW_022340640.1	Gnomon	CDS	741099	741119	.	+	0	Name=XP_031842671.1;ID=cds-XP_031842671.1;Dbxref=GeneID:116431424%2CGenbank:XP_031842671.1;Parent=rna-XM_031986811.1
NW_022340640.1	Gnomon	CDS	741260	741626	.	+	0	Name=XP_031842671.1;ID=cds-XP_031842671.1;Dbxref=GeneID:116431424%2CGenbank:XP_031842671.1;Parent=rna-XM_031986811.1
NW_022340640.1	Gnomon	CDS	741706	742134	.	+	0	Name=XP_031842671.1;ID=cds-XP_031842671.1;Dbxref=GeneID:116431424%2CGenbank:XP_031842671.1;Parent=rna-XM_031986811.1
NW_022340640.1	Gnomon	CDS	742211	742302	.	+	0	Name=XP_031842671.1;ID=cds-XP_031842671.1;Dbxref=GeneID:116431424%2CGenbank:XP_031842671.1;Parent=rna-XM_031986811.1
NW_022340640.1	Gnomon	CDS	742372	742465	.	+	0	Name=XP_031842671.1;ID=cds-XP_031842671.1;Dbxref=GeneID:116431424%2CGenbank:XP_031842671.1;Parent=rna-XM_031986811.1
NW_022340640.1	Gnomon	CDS	742641	742685	.	+	0	Name=XP_031842671.1;ID=cds-XP_031842671.1;Dbxref=GeneID:116431424%2CGenbank:XP_031842671.1;Parent=rna-XM_031986811.1
NW_022340640.1	Gnomon	CDS	743293	743364	.	+	0	Name=XP_031842671.1;ID=cds-XP_031842671.1;Dbxref=GeneID:116431424%2CGenbank:XP_031842671.1;Parent=rna-XM_031986811.1
NW_022340640.1	Gnomon	CDS	743852	743881	.	+	0	Name=XP_031842671.1;ID=cds-XP_031842671.1;Dbxref=GeneID:116431424%2CGenbank:XP_031842671.1;Parent=rna-XM_031986811.1
NW_022340640.1	Gnomon	CDS	744038	744162	.	+	0	Name=XP_031842671.1;ID=cds-XP_031842671.1;Dbxref=GeneID:116431424%2CGenbank:XP_031842671.1;Parent=rna-XM_031986811.1
NW_022340640.1	Gnomon	CDS	744232	744471	.	+	0	Name=XP_031842671.1;ID=cds-XP_031842671.1;Dbxref=GeneID:116431424%2CGenbank:XP_031842671.1;Parent=rna-XM_031986811.1
NW_022340640.1	Gnomon	CDS	744550	744640	.	+	0	Name=XP_031842671.1;ID=cds-XP_031842671.1;Dbxref=GeneID:116431424%2CGenbank:XP_031842671.1;Parent=rna-XM_031986811.1
NW_022340640.1	Gnomon	CDS	744804	744839	.	+	0	Name=XP_031842671.1;ID=cds-XP_031842671.1;Dbxref=GeneID:116431424%2CGenbank:XP_031842671.1;Parent=rna-XM_031986811.1
NW_022340640.1	Gnomon	CDS	745829	745998	.	+	0	Name=XP_031842671.1;ID=cds-XP_031842671.1;Dbxref=GeneID:116431424%2CGenbank:XP_031842671.1;Parent=rna-XM_031986811.1
NW_022340640.1	Gnomon	CDS	918047	918155	.	-	0	Name=XP_031842921.1;ID=cds-XP_031842921.1;Dbxref=GeneID:116431516%2CGenbank:XP_031842921.1;Parent=rna-XM_031987061.1
NW_022340640.1	Gnomon	CDS	917761	917939	.	-	0	Name=XP_031842921.1;ID=cds-XP_031842921.1;Dbxref=GeneID:116431516%2CGenbank:XP_031842921.1;Parent=rna-XM_031987061.1
NW_022340640.1	Gnomon	CDS	916124	916279	.	-	0	Name=XP_031842921.1;ID=cds-XP_031842921.1;Dbxref=GeneID:116431516%2CGenbank:XP_031842921.1;Parent=rna-XM_031987061.1
NW_022340640.1	Gnomon	CDS	915658	916052	.	-	0	Name=XP_031842921.1;ID=cds-XP_031842921.1;Dbxref=GeneID:116431516%2CGenbank:XP_031842921.1;Parent=rna-XM_031987061.1
NW_022340640.1	Gnomon	CDS	914944	915367	.	-	0	Name=XP_031842921.1;ID=cds-XP_031842921.1;Dbxref=GeneID:116431516%2CGenbank:XP_031842921.1;Parent=rna-XM_031987061.1
NW_022340640.1	Gnomon	CDS	914693	914864	.	-	0	Name=XP_031842921.1;ID=cds-XP_031842921.1;Dbxref=GeneID:116431516%2CGenbank:XP_031842921.1;Parent=rna-XM_031987061.1
NW_022340640.1	Gnomon	CDS	914447	914631	.	-	0	Name=XP_031842921.1;ID=cds-XP_031842921.1;Dbxref=GeneID:116431516%2CGenbank:XP_031842921.1;Parent=rna-XM_031987061.1
NW_022340640.1	Gnomon	CDS	913794	913980	.	-	0	Name=XP_031842921.1;ID=cds-XP_031842921.1;Dbxref=GeneID:116431516%2CGenbank:XP_031842921.1;Parent=rna-XM_031987061.1
NW_022340640.1	Gnomon	CDS	913509	913732	.	-	0	Name=XP_031842921.1;ID=cds-XP_031842921.1;Dbxref=GeneID:116431516%2CGenbank:XP_031842921.1;Parent=rna-XM_031987061.1
NW_022340640.1	Gnomon	CDS	913335	913445	.	-	0	Name=XP_031842921.1;ID=cds-XP_031842921.1;Dbxref=GeneID:116431516%2CGenbank:XP_031842921.1;Parent=rna-XM_031987061.1
NW_022340640.1	Gnomon	CDS	913078	913270	.	-	0	Name=XP_031842921.1;ID=cds-XP_031842921.1;Dbxref=GeneID:116431516%2CGenbank:XP_031842921.1;Parent=rna-XM_031987061.1
NW_022340640.1	Gnomon	CDS	912819	913006	.	-	0	Name=XP_031842921.1;ID=cds-XP_031842921.1;Dbxref=GeneID:116431516%2CGenbank:XP_031842921.1;Parent=rna-XM_031987061.1
NW_022340640.1	Gnomon	mRNA	94129	95420	.	-	.	Name=XM_031986936.1;ID=rna-XM_031986936.1;Dbxref=GeneID:116431469%2CGenbank:XM_031986936.1;Parent=gene-LOC116431469
NW_022340640.1	Gnomon	mRNA	676168	686542	.	+	.	Name=XM_031987035.1;ID=rna-XM_031987035.1;Dbxref=GeneID:116431506%2CGenbank:XM_031987035.1;Parent=gene-LOC116431506
NW_022340640.1	Gnomon	exon	1170956	1172355	.	-	.	ID=exon-XR_004235927.1-15;Dbxref=GeneID:116431433%2CGenbank:XR_004235927.1;Parent=rna-XR_004235927.1
NW_022340640.1	Gnomon	exon	1170680	1170831	.	-	.	ID=exon-XR_004235927.1-16;Dbxref=GeneID:116431433%2CGenbank:XR_004235927.1;Parent=rna-XR_004235927.1
NW_022340640.1	Gnomon	exon	1174990	1175522	.	-	.	ID=exon-XR_004235927.1-13;Dbxref=GeneID:116431433%2CGenbank:XR_004235927.1;Parent=rna-XR_004235927.1
NW_022340640.1	Gnomon	exon	1172682	1174900	.	-	.	ID=exon-XR_004235927.1-14;Dbxref=GeneID:116431433%2CGenbank:XR_004235927.1;Parent=rna-XR_004235927.1
NW_022340640.1	Gnomon	exon	1176183	1176343	.	-	.	ID=exon-XR_004235927.1-11;Dbxref=GeneID:116431433%2CGenbank:XR_004235927.1;Parent=rna-XR_004235927.1
NW_022340640.1	Gnomon	exon	1175595	1176100	.	-	.	ID=exon-XR_004235927.1-12;Dbxref=GeneID:116431433%2CGenbank:XR_004235927.1;Parent=rna-XR_004235927.1
NW_022340640.1	Gnomon	exon	1176416	1176500	.	-	.	ID=exon-XR_004235927.1-10;Dbxref=GeneID:116431433%2CGenbank:XR_004235927.1;Parent=rna-XR_004235927.1
NW_022340640.1	Gnomon	exon	24252	24667	.	-	.	ID=exon-XM_031987144.1-1;Dbxref=GeneID:116431541%2CGenbank:XM_031987144.1;Parent=rna-XM_031987144.1
NW_022340640.1	Gnomon	transcript	78338	87804	.	+	.	Name=XR_004235934.1;ID=rna-XR_004235934.1;Dbxref=GeneID:116431466%2CGenbank:XR_004235934.1;Parent=gene-LOC116431466
NW_022340640.1	Gnomon	exon	23995	24087	.	-	.	ID=exon-XM_031987144.1-2;Dbxref=GeneID:116431541%2CGenbank:XM_031987144.1;Parent=rna-XM_031987144.1
NW_022340640.1	Gnomon	exon	22975	23141	.	-	.	ID=exon-XM_031987144.1-3;Dbxref=GeneID:116431541%2CGenbank:XM_031987144.1;Parent=rna-XM_031987144.1
NW_022340640.1	Gnomon	exon	22799	22866	.	-	.	ID=exon-XM_031987144.1-4;Dbxref=GeneID:116431541%2CGenbank:XM_031987144.1;Parent=rna-XM_031987144.1
NW_022340640.1	Gnomon	exon	22484	22692	.	-	.	ID=exon-XM_031987144.1-5;Dbxref=GeneID:116431541%2CGenbank:XM_031987144.1;Parent=rna-XM_031987144.1
NW_022340640.1	Gnomon	exon	21399	22131	.	-	.	ID=exon-XM_031987144.1-6;Dbxref=GeneID:116431541%2CGenbank:XM_031987144.1;Parent=rna-XM_031987144.1
NW_022340640.1	Gnomon	exon	784949	785222	.	+	.	ID=exon-XM_031986703.1-2;Dbxref=GeneID:116431381%2CGenbank:XM_031986703.1;Parent=rna-XM_031986703.1
NW_022340640.1	Gnomon	exon	785299	785397	.	+	.	ID=exon-XM_031986703.1-3;Dbxref=GeneID:116431381%2CGenbank:XM_031986703.1;Parent=rna-XM_031986703.1
NW_022340640.1	Gnomon	exon	784123	784330	.	+	.	ID=exon-XM_031986703.1-1;Dbxref=GeneID:116431381%2CGenbank:XM_031986703.1;Parent=rna-XM_031986703.1
NW_022340640.1	Gnomon	exon	786360	786524	.	+	.	ID=exon-XM_031986703.1-6;Dbxref=GeneID:116431381%2CGenbank:XM_031986703.1;Parent=rna-XM_031986703.1
NW_022340640.1	Gnomon	exon	786611	788568	.	+	.	ID=exon-XM_031986703.1-7;Dbxref=GeneID:116431381%2CGenbank:XM_031986703.1;Parent=rna-XM_031986703.1
NW_022340640.1	Gnomon	exon	785564	785735	.	+	.	ID=exon-XM_031986703.1-4;Dbxref=GeneID:116431381%2CGenbank:XM_031986703.1;Parent=rna-XM_031986703.1
NW_022340640.1	Gnomon	exon	785873	786270	.	+	.	ID=exon-XM_031986703.1-5;Dbxref=GeneID:116431381%2CGenbank:XM_031986703.1;Parent=rna-XM_031986703.1
NW_022340640.1	Gnomon	CDS	918047	918155	.	-	0	Name=XP_031842924.1;ID=cds-XP_031842924.1;Dbxref=GeneID:116431516%2CGenbank:XP_031842924.1;Parent=rna-XM_031987064.1
NW_022340640.1	Gnomon	CDS	917761	917939	.	-	0	Name=XP_031842924.1;ID=cds-XP_031842924.1;Dbxref=GeneID:116431516%2CGenbank:XP_031842924.1;Parent=rna-XM_031987064.1
NW_022340640.1	Gnomon	CDS	916124	916279	.	-	0	Name=XP_031842924.1;ID=cds-XP_031842924.1;Dbxref=GeneID:116431516%2CGenbank:XP_031842924.1;Parent=rna-XM_031987064.1
NW_022340640.1	Gnomon	CDS	915658	916052	.	-	0	Name=XP_031842924.1;ID=cds-XP_031842924.1;Dbxref=GeneID:116431516%2CGenbank:XP_031842924.1;Parent=rna-XM_031987064.1
NW_022340640.1	Gnomon	CDS	914944	915367	.	-	0	Name=XP_031842924.1;ID=cds-XP_031842924.1;Dbxref=GeneID:116431516%2CGenbank:XP_031842924.1;Parent=rna-XM_031987064.1
NW_022340640.1	Gnomon	CDS	914693	914864	.	-	0	Name=XP_031842924.1;ID=cds-XP_031842924.1;Dbxref=GeneID:116431516%2CGenbank:XP_031842924.1;Parent=rna-XM_031987064.1
NW_022340640.1	Gnomon	CDS	914447	914631	.	-	0	Name=XP_031842924.1;ID=cds-XP_031842924.1;Dbxref=GeneID:116431516%2CGenbank:XP_031842924.1;Parent=rna-XM_031987064.1
NW_022340640.1	Gnomon	CDS	913794	913980	.	-	0	Name=XP_031842924.1;ID=cds-XP_031842924.1;Dbxref=GeneID:116431516%2CGenbank:XP_031842924.1;Parent=rna-XM_031987064.1
NW_022340640.1	Gnomon	CDS	913509	913732	.	-	0	Name=XP_031842924.1;ID=cds-XP_031842924.1;Dbxref=GeneID:116431516%2CGenbank:XP_031842924.1;Parent=rna-XM_031987064.1
NW_022340640.1	Gnomon	CDS	913335	913445	.	-	0	Name=XP_031842924.1;ID=cds-XP_031842924.1;Dbxref=GeneID:116431516%2CGenbank:XP_031842924.1;Parent=rna-XM_031987064.1
NW_022340640.1	Gnomon	CDS	913078	913270	.	-	0	Name=XP_031842924.1;ID=cds-XP_031842924.1;Dbxref=GeneID:116431516%2CGenbank:XP_031842924.1;Parent=rna-XM_031987064.1
NW_022340640.1	Gnomon	CDS	912819	913006	.	-	0	Name=XP_031842924.1;ID=cds-XP_031842924.1;Dbxref=GeneID:116431516%2CGenbank:XP_031842924.1;Parent=rna-XM_031987064.1
NW_022340640.1	Gnomon	exon	403056	403169	.	-	.	ID=exon-XM_031986945.1-10;Dbxref=GeneID:116431472%2CGenbank:XM_031986945.1;Parent=rna-XM_031986945.1
NW_022340640.1	Gnomon	exon	402815	402979	.	-	.	ID=exon-XM_031986945.1-11;Dbxref=GeneID:116431472%2CGenbank:XM_031986945.1;Parent=rna-XM_031986945.1
NW_022340640.1	Gnomon	mRNA	94143	95416	.	-	.	Name=XM_031986937.1;ID=rna-XM_031986937.1;Dbxref=GeneID:116431469%2CGenbank:XM_031986937.1;Parent=gene-LOC116431469
NW_022340640.1	Gnomon	exon	423202	423475	.	+	.	ID=exon-XM_031986963.1-4;Dbxref=GeneID:116431474%2CGenbank:XM_031986963.1;Parent=rna-XM_031986963.1
NW_022340640.1	Gnomon	exon	423555	423930	.	+	.	ID=exon-XM_031986963.1-5;Dbxref=GeneID:116431474%2CGenbank:XM_031986963.1;Parent=rna-XM_031986963.1
NW_022340640.1	Gnomon	exon	424012	424508	.	+	.	ID=exon-XM_031986963.1-6;Dbxref=GeneID:116431474%2CGenbank:XM_031986963.1;Parent=rna-XM_031986963.1
NW_022340640.1	Gnomon	exon	424577	427466	.	+	.	ID=exon-XM_031986963.1-7;Dbxref=GeneID:116431474%2CGenbank:XM_031986963.1;Parent=rna-XM_031986963.1
NW_022340640.1	Gnomon	exon	419386	419543	.	+	.	ID=exon-XM_031986963.1-1;Dbxref=GeneID:116431474%2CGenbank:XM_031986963.1;Parent=rna-XM_031986963.1
NW_022340640.1	Gnomon	exon	419954	420901	.	+	.	ID=exon-XM_031986963.1-2;Dbxref=GeneID:116431474%2CGenbank:XM_031986963.1;Parent=rna-XM_031986963.1
NW_022340640.1	Gnomon	exon	422929	423117	.	+	.	ID=exon-XM_031986963.1-3;Dbxref=GeneID:116431474%2CGenbank:XM_031986963.1;Parent=rna-XM_031986963.1
NW_022340640.1	Gnomon	mRNA	694833	718723	.	-	.	Name=XM_031987034.1;ID=rna-XM_031987034.1;Dbxref=GeneID:116431505%2CGenbank:XM_031987034.1;Parent=gene-LOC116431505
NW_022340640.1	Gnomon	mRNA	822217	836556	.	-	.	Name=XM_031986687.1;ID=rna-XM_031986687.1;Dbxref=GeneID:116431370%2CGenbank:XM_031986687.1;Parent=gene-LOC116431370
NW_022340640.1	Gnomon	exon	254326	254506	.	+	.	ID=exon-XM_031987008.1-7;Dbxref=GeneID:116431487%2CGenbank:XM_031987008.1;Parent=rna-XM_031987008.1
NW_022340640.1	Gnomon	exon	254576	255385	.	+	.	ID=exon-XM_031987008.1-8;Dbxref=GeneID:116431487%2CGenbank:XM_031987008.1;Parent=rna-XM_031987008.1
NW_022340640.1	Gnomon	exon	253858	253985	.	+	.	ID=exon-XM_031987008.1-5;Dbxref=GeneID:116431487%2CGenbank:XM_031987008.1;Parent=rna-XM_031987008.1
NW_022340640.1	Gnomon	exon	254062	254239	.	+	.	ID=exon-XM_031987008.1-6;Dbxref=GeneID:116431487%2CGenbank:XM_031987008.1;Parent=rna-XM_031987008.1
NW_022340640.1	Gnomon	exon	251494	252796	.	+	.	ID=exon-XM_031987008.1-3;Dbxref=GeneID:116431487%2CGenbank:XM_031987008.1;Parent=rna-XM_031987008.1
NW_022340640.1	Gnomon	exon	252871	253793	.	+	.	ID=exon-XM_031987008.1-4;Dbxref=GeneID:116431487%2CGenbank:XM_031987008.1;Parent=rna-XM_031987008.1
NW_022340640.1	Gnomon	exon	250207	250224	.	+	.	ID=exon-XM_031987008.1-1;Dbxref=GeneID:116431487%2CGenbank:XM_031987008.1;Parent=rna-XM_031987008.1
NW_022340640.1	Gnomon	exon	250929	250990	.	+	.	ID=exon-XM_031987008.1-2;Dbxref=GeneID:116431487%2CGenbank:XM_031987008.1;Parent=rna-XM_031987008.1
NW_022340640.1	Gnomon	lnc_RNA	413965	419006	.	+	.	Name=XR_004235935.1;ID=rna-XR_004235935.1;Dbxref=GeneID:116431477%2CGenbank:XR_004235935.1;Parent=gene-LOC116431477
NW_022340640.1	Gnomon	exon	645985	646112	.	+	.	ID=exon-XM_031986632.1-14;Dbxref=GeneID:116431352%2CGenbank:XM_031986632.1;Parent=rna-XM_031986632.1
NW_022340640.1	Gnomon	exon	646225	646339	.	+	.	ID=exon-XM_031986632.1-15;Dbxref=GeneID:116431352%2CGenbank:XM_031986632.1;Parent=rna-XM_031986632.1
NW_022340640.1	Gnomon	exon	646419	646553	.	+	.	ID=exon-XM_031986632.1-16;Dbxref=GeneID:116431352%2CGenbank:XM_031986632.1;Parent=rna-XM_031986632.1
NW_022340640.1	Gnomon	exon	646927	647163	.	+	.	ID=exon-XM_031986632.1-17;Dbxref=GeneID:116431352%2CGenbank:XM_031986632.1;Parent=rna-XM_031986632.1
NW_022340640.1	Gnomon	exon	647284	648378	.	+	.	ID=exon-XM_031986632.1-18;Dbxref=GeneID:116431352%2CGenbank:XM_031986632.1;Parent=rna-XM_031986632.1
NW_022340640.1	Gnomon	exon	643982	644110	.	+	.	ID=exon-XM_031986632.1-10;Dbxref=GeneID:116431352%2CGenbank:XM_031986632.1;Parent=rna-XM_031986632.1
NW_022340640.1	Gnomon	exon	644862	645030	.	+	.	ID=exon-XM_031986632.1-11;Dbxref=GeneID:116431352%2CGenbank:XM_031986632.1;Parent=rna-XM_031986632.1
NW_022340640.1	Gnomon	exon	645366	645535	.	+	.	ID=exon-XM_031986632.1-12;Dbxref=GeneID:116431352%2CGenbank:XM_031986632.1;Parent=rna-XM_031986632.1
NW_022340640.1	Gnomon	exon	645746	645913	.	+	.	ID=exon-XM_031986632.1-13;Dbxref=GeneID:116431352%2CGenbank:XM_031986632.1;Parent=rna-XM_031986632.1
NW_022340640.1	Gnomon	CDS	329464	329541	.	-	0	Name=XP_031842829.1;ID=cds-XP_031842829.1;Dbxref=GeneID:116431475%2CGenbank:XP_031842829.1;Parent=rna-XM_031986969.1
NW_022340640.1	Gnomon	CDS	320852	320973	.	-	0	Name=XP_031842829.1;ID=cds-XP_031842829.1;Dbxref=GeneID:116431475%2CGenbank:XP_031842829.1;Parent=rna-XM_031986969.1
NW_022340640.1	Gnomon	CDS	320227	320378	.	-	0	Name=XP_031842829.1;ID=cds-XP_031842829.1;Dbxref=GeneID:116431475%2CGenbank:XP_031842829.1;Parent=rna-XM_031986969.1
NW_022340640.1	Gnomon	CDS	319981	320120	.	-	0	Name=XP_031842829.1;ID=cds-XP_031842829.1;Dbxref=GeneID:116431475%2CGenbank:XP_031842829.1;Parent=rna-XM_031986969.1
NW_022340640.1	Gnomon	CDS	319711	319888	.	-	0	Name=XP_031842829.1;ID=cds-XP_031842829.1;Dbxref=GeneID:116431475%2CGenbank:XP_031842829.1;Parent=rna-XM_031986969.1
NW_022340640.1	Gnomon	CDS	319247	319568	.	-	0	Name=XP_031842829.1;ID=cds-XP_031842829.1;Dbxref=GeneID:116431475%2CGenbank:XP_031842829.1;Parent=rna-XM_031986969.1
NW_022340640.1	Gnomon	CDS	318778	318922	.	-	0	Name=XP_031842829.1;ID=cds-XP_031842829.1;Dbxref=GeneID:116431475%2CGenbank:XP_031842829.1;Parent=rna-XM_031986969.1
NW_022340640.1	Gnomon	exon	741260	741626	.	+	.	ID=exon-XM_031986815.1-8;Dbxref=GeneID:116431424%2CGenbank:XM_031986815.1;Parent=rna-XM_031986815.1
NW_022340640.1	Gnomon	exon	741706	742134	.	+	.	ID=exon-XM_031986815.1-9;Dbxref=GeneID:116431424%2CGenbank:XM_031986815.1;Parent=rna-XM_031986815.1
NW_022340640.1	Gnomon	exon	740747	740979	.	+	.	ID=exon-XM_031986815.1-6;Dbxref=GeneID:116431424%2CGenbank:XM_031986815.1;Parent=rna-XM_031986815.1
NW_022340640.1	Gnomon	exon	741099	741119	.	+	.	ID=exon-XM_031986815.1-7;Dbxref=GeneID:116431424%2CGenbank:XM_031986815.1;Parent=rna-XM_031986815.1
NW_022340640.1	Gnomon	exon	738174	738522	.	+	.	ID=exon-XM_031986815.1-1;Dbxref=GeneID:116431424%2CGenbank:XM_031986815.1;Parent=rna-XM_031986815.1
NW_022340640.1	Gnomon	exon	740162	740362	.	+	.	ID=exon-XM_031986815.1-4;Dbxref=GeneID:116431424%2CGenbank:XM_031986815.1;Parent=rna-XM_031986815.1
NW_022340640.1	Gnomon	exon	740432	740672	.	+	.	ID=exon-XM_031986815.1-5;Dbxref=GeneID:116431424%2CGenbank:XM_031986815.1;Parent=rna-XM_031986815.1
NW_022340640.1	Gnomon	exon	739492	739745	.	+	.	ID=exon-XM_031986815.1-2;Dbxref=GeneID:116431424%2CGenbank:XM_031986815.1;Parent=rna-XM_031986815.1
NW_022340640.1	Gnomon	exon	739825	740101	.	+	.	ID=exon-XM_031986815.1-3;Dbxref=GeneID:116431424%2CGenbank:XM_031986815.1;Parent=rna-XM_031986815.1
NW_022340640.1	Gnomon	exon	804399	804532	.	-	.	ID=exon-XM_031986652.1-5;Dbxref=GeneID:116431358%2CGenbank:XM_031986652.1;Parent=rna-XM_031986652.1
NW_022340640.1	Gnomon	exon	804143	804305	.	-	.	ID=exon-XM_031986652.1-6;Dbxref=GeneID:116431358%2CGenbank:XM_031986652.1;Parent=rna-XM_031986652.1
NW_022340640.1	Gnomon	exon	804772	804936	.	-	.	ID=exon-XM_031986652.1-3;Dbxref=GeneID:116431358%2CGenbank:XM_031986652.1;Parent=rna-XM_031986652.1
NW_022340640.1	Gnomon	exon	804605	804709	.	-	.	ID=exon-XM_031986652.1-4;Dbxref=GeneID:116431358%2CGenbank:XM_031986652.1;Parent=rna-XM_031986652.1
NW_022340640.1	Gnomon	exon	1174990	1175522	.	-	.	ID=exon-XM_031986846.1-10;Dbxref=GeneID:116431433%2CGenbank:XM_031986846.1;Parent=rna-XM_031986846.1
NW_022340640.1	Gnomon	exon	805330	805458	.	-	.	ID=exon-XM_031986652.1-1;Dbxref=GeneID:116431358%2CGenbank:XM_031986652.1;Parent=rna-XM_031986652.1
NW_022340640.1	Gnomon	exon	805002	805252	.	-	.	ID=exon-XM_031986652.1-2;Dbxref=GeneID:116431358%2CGenbank:XM_031986652.1;Parent=rna-XM_031986652.1
NW_022340640.1	Gnomon	exon	802198	803467	.	-	.	ID=exon-XM_031986652.1-9;Dbxref=GeneID:116431358%2CGenbank:XM_031986652.1;Parent=rna-XM_031986652.1
NW_022340640.1	Gnomon	exon	1172682	1174900	.	-	.	ID=exon-XM_031986846.1-11;Dbxref=GeneID:116431433%2CGenbank:XM_031986846.1;Parent=rna-XM_031986846.1
NW_022340640.1	Gnomon	exon	1170676	1170831	.	-	.	ID=exon-XM_031986846.1-12;Dbxref=GeneID:116431433%2CGenbank:XM_031986846.1;Parent=rna-XM_031986846.1
NW_022340640.1	Gnomon	exon	803859	804059	.	-	.	ID=exon-XM_031986652.1-7;Dbxref=GeneID:116431358%2CGenbank:XM_031986652.1;Parent=rna-XM_031986652.1
NW_022340640.1	Gnomon	exon	803541	803789	.	-	.	ID=exon-XM_031986652.1-8;Dbxref=GeneID:116431358%2CGenbank:XM_031986652.1;Parent=rna-XM_031986652.1
NW_022340640.1	Gnomon	exon	1045719	1046747	.	+	.	ID=exon-XM_031986728.1-10;Dbxref=GeneID:116431387%2CGenbank:XM_031986728.1;Parent=rna-XM_031986728.1
NW_022340640.1	Gnomon	exon	702899	703048	.	-	.	ID=exon-XM_031987032.1-1;Dbxref=GeneID:116431505%2CGenbank:XM_031987032.1;Parent=rna-XM_031987032.1
NW_022340640.1	Gnomon	exon	702591	702823	.	-	.	ID=exon-XM_031987032.1-2;Dbxref=GeneID:116431505%2CGenbank:XM_031987032.1;Parent=rna-XM_031987032.1
NW_022340640.1	Gnomon	exon	701935	702061	.	-	.	ID=exon-XM_031987032.1-3;Dbxref=GeneID:116431505%2CGenbank:XM_031987032.1;Parent=rna-XM_031987032.1
NW_022340640.1	Gnomon	exon	701684	701852	.	-	.	ID=exon-XM_031987032.1-4;Dbxref=GeneID:116431505%2CGenbank:XM_031987032.1;Parent=rna-XM_031987032.1
NW_022340640.1	Gnomon	exon	1215438	1215557	.	+	.	ID=exon-XM_031986913.1-3;Dbxref=GeneID:116431456%2CGenbank:XM_031986913.1;Parent=rna-XM_031986913.1
NW_022340640.1	Gnomon	exon	701084	701330	.	-	.	ID=exon-XM_031987032.1-5;Dbxref=GeneID:116431505%2CGenbank:XM_031987032.1;Parent=rna-XM_031987032.1
NW_022340640.1	Gnomon	exon	1215650	1215888	.	+	.	ID=exon-XM_031986913.1-4;Dbxref=GeneID:116431456%2CGenbank:XM_031986913.1;Parent=rna-XM_031986913.1
NW_022340640.1	Gnomon	exon	700888	701008	.	-	.	ID=exon-XM_031987032.1-6;Dbxref=GeneID:116431505%2CGenbank:XM_031987032.1;Parent=rna-XM_031987032.1
NW_022340640.1	Gnomon	exon	1215994	1216294	.	+	.	ID=exon-XM_031986913.1-5;Dbxref=GeneID:116431456%2CGenbank:XM_031986913.1;Parent=rna-XM_031986913.1
NW_022340640.1	Gnomon	exon	700686	700823	.	-	.	ID=exon-XM_031987032.1-7;Dbxref=GeneID:116431505%2CGenbank:XM_031987032.1;Parent=rna-XM_031987032.1
NW_022340640.1	Gnomon	exon	1216372	1216613	.	+	.	ID=exon-XM_031986913.1-6;Dbxref=GeneID:116431456%2CGenbank:XM_031986913.1;Parent=rna-XM_031986913.1
NW_022340640.1	Gnomon	exon	700424	700603	.	-	.	ID=exon-XM_031987032.1-8;Dbxref=GeneID:116431505%2CGenbank:XM_031987032.1;Parent=rna-XM_031987032.1
NW_022340640.1	Gnomon	exon	700013	700340	.	-	.	ID=exon-XM_031987032.1-9;Dbxref=GeneID:116431505%2CGenbank:XM_031987032.1;Parent=rna-XM_031987032.1
NW_022340640.1	Gnomon	exon	1214881	1215048	.	+	.	ID=exon-XM_031986913.1-1;Dbxref=GeneID:116431456%2CGenbank:XM_031986913.1;Parent=rna-XM_031986913.1
NW_022340640.1	Gnomon	exon	1215225	1215341	.	+	.	ID=exon-XM_031986913.1-2;Dbxref=GeneID:116431456%2CGenbank:XM_031986913.1;Parent=rna-XM_031986913.1
NW_022340640.1	Gnomon	exon	1216680	1217034	.	+	.	ID=exon-XM_031986913.1-7;Dbxref=GeneID:116431456%2CGenbank:XM_031986913.1;Parent=rna-XM_031986913.1
NW_022340640.1	Gnomon	CDS	918047	918155	.	-	0	Name=XP_031842923.1;ID=cds-XP_031842923.1;Dbxref=GeneID:116431516%2CGenbank:XP_031842923.1;Parent=rna-XM_031987063.1
NW_022340640.1	Gnomon	CDS	917761	917939	.	-	0	Name=XP_031842923.1;ID=cds-XP_031842923.1;Dbxref=GeneID:116431516%2CGenbank:XP_031842923.1;Parent=rna-XM_031987063.1
NW_022340640.1	Gnomon	CDS	916124	916279	.	-	0	Name=XP_031842923.1;ID=cds-XP_031842923.1;Dbxref=GeneID:116431516%2CGenbank:XP_031842923.1;Parent=rna-XM_031987063.1
NW_022340640.1	Gnomon	CDS	915658	916052	.	-	0	Name=XP_031842923.1;ID=cds-XP_031842923.1;Dbxref=GeneID:116431516%2CGenbank:XP_031842923.1;Parent=rna-XM_031987063.1
NW_022340640.1	Gnomon	CDS	914944	915367	.	-	0	Name=XP_031842923.1;ID=cds-XP_031842923.1;Dbxref=GeneID:116431516%2CGenbank:XP_031842923.1;Parent=rna-XM_031987063.1
NW_022340640.1	Gnomon	CDS	914693	914864	.	-	0	Name=XP_031842923.1;ID=cds-XP_031842923.1;Dbxref=GeneID:116431516%2CGenbank:XP_031842923.1;Parent=rna-XM_031987063.1
NW_022340640.1	Gnomon	CDS	914447	914631	.	-	0	Name=XP_031842923.1;ID=cds-XP_031842923.1;Dbxref=GeneID:116431516%2CGenbank:XP_031842923.1;Parent=rna-XM_031987063.1
NW_022340640.1	Gnomon	CDS	913794	913980	.	-	0	Name=XP_031842923.1;ID=cds-XP_031842923.1;Dbxref=GeneID:116431516%2CGenbank:XP_031842923.1;Parent=rna-XM_031987063.1
NW_022340640.1	Gnomon	CDS	913509	913732	.	-	0	Name=XP_031842923.1;ID=cds-XP_031842923.1;Dbxref=GeneID:116431516%2CGenbank:XP_031842923.1;Parent=rna-XM_031987063.1
NW_022340640.1	Gnomon	CDS	913335	913445	.	-	0	Name=XP_031842923.1;ID=cds-XP_031842923.1;Dbxref=GeneID:116431516%2CGenbank:XP_031842923.1;Parent=rna-XM_031987063.1
NW_022340640.1	Gnomon	CDS	913078	913270	.	-	0	Name=XP_031842923.1;ID=cds-XP_031842923.1;Dbxref=GeneID:116431516%2CGenbank:XP_031842923.1;Parent=rna-XM_031987063.1
NW_022340640.1	Gnomon	CDS	912819	913006	.	-	0	Name=XP_031842923.1;ID=cds-XP_031842923.1;Dbxref=GeneID:116431516%2CGenbank:XP_031842923.1;Parent=rna-XM_031987063.1
NW_022340640.1	Gnomon	exon	1045376	1045522	.	+	.	ID=exon-XM_031986726.1-9;Dbxref=GeneID:116431387%2CGenbank:XM_031986726.1;Parent=rna-XM_031986726.1
NW_022340640.1	Gnomon	exon	1040225	1040466	.	+	.	ID=exon-XM_031986726.1-7;Dbxref=GeneID:116431387%2CGenbank:XM_031986726.1;Parent=rna-XM_031986726.1
NW_022340640.1	Gnomon	mRNA	462947	464980	.	-	.	Name=XM_031986780.1;ID=rna-XM_031986780.1;Dbxref=GeneID:116431412%2CGenbank:XM_031986780.1;Parent=gene-LOC116431412
NW_022340640.1	Gnomon	exon	1044413	1044481	.	+	.	ID=exon-XM_031986726.1-8;Dbxref=GeneID:116431387%2CGenbank:XM_031986726.1;Parent=rna-XM_031986726.1
NW_022340640.1	Gnomon	exon	1037537	1037638	.	+	.	ID=exon-XM_031986726.1-5;Dbxref=GeneID:116431387%2CGenbank:XM_031986726.1;Parent=rna-XM_031986726.1
NW_022340640.1	Gnomon	exon	1039445	1039625	.	+	.	ID=exon-XM_031986726.1-6;Dbxref=GeneID:116431387%2CGenbank:XM_031986726.1;Parent=rna-XM_031986726.1
NW_022340640.1	Gnomon	exon	1036379	1036515	.	+	.	ID=exon-XM_031986726.1-3;Dbxref=GeneID:116431387%2CGenbank:XM_031986726.1;Parent=rna-XM_031986726.1
NW_022340640.1	Gnomon	exon	1037262	1037437	.	+	.	ID=exon-XM_031986726.1-4;Dbxref=GeneID:116431387%2CGenbank:XM_031986726.1;Parent=rna-XM_031986726.1
NW_022340640.1	Gnomon	exon	1031271	1031991	.	+	.	ID=exon-XM_031986726.1-1;Dbxref=GeneID:116431387%2CGenbank:XM_031986726.1;Parent=rna-XM_031986726.1
NW_022340640.1	Gnomon	exon	1034336	1034465	.	+	.	ID=exon-XM_031986726.1-2;Dbxref=GeneID:116431387%2CGenbank:XM_031986726.1;Parent=rna-XM_031986726.1
NW_022340640.1	Gnomon	mRNA	822217	836556	.	-	.	Name=XM_031986684.1;ID=rna-XM_031986684.1;Dbxref=GeneID:116431370%2CGenbank:XM_031986684.1;Parent=gene-LOC116431370
NW_022340640.1	Gnomon	mRNA	694832	703007	.	-	.	Name=XM_031987033.1;ID=rna-XM_031987033.1;Dbxref=GeneID:116431505%2CGenbank:XM_031987033.1;Parent=gene-LOC116431505
NW_022340640.1	Gnomon	CDS	789763	790107	.	+	0	Name=XP_031842574.1;ID=cds-XP_031842574.1;Dbxref=GeneID:116431382%2CGenbank:XP_031842574.1;Parent=rna-XM_031986714.1
NW_022340640.1	Gnomon	CDS	790419	790562	.	+	0	Name=XP_031842574.1;ID=cds-XP_031842574.1;Dbxref=GeneID:116431382%2CGenbank:XP_031842574.1;Parent=rna-XM_031986714.1
NW_022340640.1	Gnomon	CDS	790636	790692	.	+	0	Name=XP_031842574.1;ID=cds-XP_031842574.1;Dbxref=GeneID:116431382%2CGenbank:XP_031842574.1;Parent=rna-XM_031986714.1
NW_022340640.1	Gnomon	mRNA	119715	146090	.	+	.	Name=XM_031986933.1;ID=rna-XM_031986933.1;Dbxref=GeneID:116431468%2CGenbank:XM_031986933.1;Parent=gene-LOC116431468
NW_022340640.1	Gnomon	CDS	423004	423117	.	+	0	Name=XP_031842824.1;ID=cds-XP_031842824.1;Dbxref=GeneID:116431474%2CGenbank:XP_031842824.1;Parent=rna-XM_031986964.1
NW_022340640.1	Gnomon	CDS	423202	423475	.	+	0	Name=XP_031842824.1;ID=cds-XP_031842824.1;Dbxref=GeneID:116431474%2CGenbank:XP_031842824.1;Parent=rna-XM_031986964.1
NW_022340640.1	Gnomon	CDS	423555	423930	.	+	0	Name=XP_031842824.1;ID=cds-XP_031842824.1;Dbxref=GeneID:116431474%2CGenbank:XP_031842824.1;Parent=rna-XM_031986964.1
NW_022340640.1	Gnomon	CDS	424012	424508	.	+	0	Name=XP_031842824.1;ID=cds-XP_031842824.1;Dbxref=GeneID:116431474%2CGenbank:XP_031842824.1;Parent=rna-XM_031986964.1
NW_022340640.1	Gnomon	CDS	424577	424842	.	+	0	Name=XP_031842824.1;ID=cds-XP_031842824.1;Dbxref=GeneID:116431474%2CGenbank:XP_031842824.1;Parent=rna-XM_031986964.1
NW_022340640.1	Gnomon	mRNA	822217	836556	.	-	.	Name=XM_031986683.1;ID=rna-XM_031986683.1;Dbxref=GeneID:116431370%2CGenbank:XM_031986683.1;Parent=gene-LOC116431370
NW_022340640.1	Gnomon	exon	963957	964095	.	+	.	ID=exon-XM_031987045.1-11;Dbxref=GeneID:116431513%2CGenbank:XM_031987045.1;Parent=rna-XM_031987045.1
NW_022340640.1	Gnomon	exon	964163	964240	.	+	.	ID=exon-XM_031987045.1-12;Dbxref=GeneID:116431513%2CGenbank:XM_031987045.1;Parent=rna-XM_031987045.1
NW_022340640.1	Gnomon	exon	963476	963878	.	+	.	ID=exon-XM_031987045.1-10;Dbxref=GeneID:116431513%2CGenbank:XM_031987045.1;Parent=rna-XM_031987045.1
NW_022340640.1	Gnomon	exon	964837	965115	.	+	.	ID=exon-XM_031987045.1-15;Dbxref=GeneID:116431513%2CGenbank:XM_031987045.1;Parent=rna-XM_031987045.1
NW_022340640.1	Gnomon	exon	964316	964506	.	+	.	ID=exon-XM_031987045.1-13;Dbxref=GeneID:116431513%2CGenbank:XM_031987045.1;Parent=rna-XM_031987045.1
NW_022340640.1	Gnomon	exon	964593	964720	.	+	.	ID=exon-XM_031987045.1-14;Dbxref=GeneID:116431513%2CGenbank:XM_031987045.1;Parent=rna-XM_031987045.1
NW_022340640.1	Gnomon	mRNA	822217	836556	.	-	.	Name=XM_031986685.1;ID=rna-XM_031986685.1;Dbxref=GeneID:116431370%2CGenbank:XM_031986685.1;Parent=gene-LOC116431370
NW_022340640.1	Gnomon	exon	14780	15158	.	+	.	ID=exon-XM_031986625.1-3;Dbxref=GeneID:116431350%2CGenbank:XM_031986625.1;Parent=rna-XM_031986625.1
NW_022340640.1	Gnomon	exon	14184	14354	.	+	.	ID=exon-XM_031986625.1-1;Dbxref=GeneID:116431350%2CGenbank:XM_031986625.1;Parent=rna-XM_031986625.1
NW_022340640.1	Gnomon	exon	14438	14672	.	+	.	ID=exon-XM_031986625.1-2;Dbxref=GeneID:116431350%2CGenbank:XM_031986625.1;Parent=rna-XM_031986625.1
NW_022340640.1	Gnomon	CDS	789763	790113	.	+	0	Name=XP_031842573.1;ID=cds-XP_031842573.1;Dbxref=GeneID:116431382%2CGenbank:XP_031842573.1;Parent=rna-XM_031986713.1
NW_022340640.1	Gnomon	CDS	790419	790562	.	+	0	Name=XP_031842573.1;ID=cds-XP_031842573.1;Dbxref=GeneID:116431382%2CGenbank:XP_031842573.1;Parent=rna-XM_031986713.1
NW_022340640.1	Gnomon	CDS	790636	790692	.	+	0	Name=XP_031842573.1;ID=cds-XP_031842573.1;Dbxref=GeneID:116431382%2CGenbank:XP_031842573.1;Parent=rna-XM_031986713.1
NW_022340640.1	tRNAscan-SE	gene	884372	884445	.	+	.	Name=Trnat-agu;ID=gene-Trnat-agu-6;Dbxref=GeneID:116431549
NW_022340640.1	Gnomon	CDS	17609	17755	.	-	0	Name=XP_031842479.1;ID=cds-XP_031842479.1;Dbxref=GeneID:116431348%2CGenbank:XP_031842479.1;Parent=rna-XM_031986619.1
NW_022340640.1	Gnomon	CDS	17004	17194	.	-	0	Name=XP_031842479.1;ID=cds-XP_031842479.1;Dbxref=GeneID:116431348%2CGenbank:XP_031842479.1;Parent=rna-XM_031986619.1
NW_022340640.1	Gnomon	CDS	16729	16938	.	-	0	Name=XP_031842479.1;ID=cds-XP_031842479.1;Dbxref=GeneID:116431348%2CGenbank:XP_031842479.1;Parent=rna-XM_031986619.1
NW_022340640.1	Gnomon	CDS	16432	16611	.	-	0	Name=XP_031842479.1;ID=cds-XP_031842479.1;Dbxref=GeneID:116431348%2CGenbank:XP_031842479.1;Parent=rna-XM_031986619.1
NW_022340640.1	Gnomon	CDS	16235	16335	.	-	0	Name=XP_031842479.1;ID=cds-XP_031842479.1;Dbxref=GeneID:116431348%2CGenbank:XP_031842479.1;Parent=rna-XM_031986619.1
NW_022340640.1	Gnomon	CDS	15899	16113	.	-	0	Name=XP_031842479.1;ID=cds-XP_031842479.1;Dbxref=GeneID:116431348%2CGenbank:XP_031842479.1;Parent=rna-XM_031986619.1
NW_022340640.1	Gnomon	CDS	15516	15804	.	-	0	Name=XP_031842479.1;ID=cds-XP_031842479.1;Dbxref=GeneID:116431348%2CGenbank:XP_031842479.1;Parent=rna-XM_031986619.1
NW_022340640.1	Gnomon	CDS	15395	15444	.	-	0	Name=XP_031842479.1;ID=cds-XP_031842479.1;Dbxref=GeneID:116431348%2CGenbank:XP_031842479.1;Parent=rna-XM_031986619.1
NW_022340640.1	Gnomon	exon	149032	149165	.	-	.	ID=exon-XM_031986796.1-6;Dbxref=GeneID:116431421%2CGenbank:XM_031986796.1;Parent=rna-XM_031986796.1
NW_022340640.1	Gnomon	exon	148778	148930	.	-	.	ID=exon-XM_031986796.1-7;Dbxref=GeneID:116431421%2CGenbank:XM_031986796.1;Parent=rna-XM_031986796.1
NW_022340640.1	Gnomon	exon	148476	148714	.	-	.	ID=exon-XM_031986796.1-8;Dbxref=GeneID:116431421%2CGenbank:XM_031986796.1;Parent=rna-XM_031986796.1
NW_022340640.1	Gnomon	exon	148152	148248	.	-	.	ID=exon-XM_031986796.1-9;Dbxref=GeneID:116431421%2CGenbank:XM_031986796.1;Parent=rna-XM_031986796.1
NW_022340640.1	Gnomon	exon	153936	153952	.	-	.	ID=exon-XM_031986796.1-1;Dbxref=GeneID:116431421%2CGenbank:XM_031986796.1;Parent=rna-XM_031986796.1
NW_022340640.1	Gnomon	exon	150791	152042	.	-	.	ID=exon-XM_031986796.1-2;Dbxref=GeneID:116431421%2CGenbank:XM_031986796.1;Parent=rna-XM_031986796.1
NW_022340640.1	Gnomon	exon	149988	150150	.	-	.	ID=exon-XM_031986796.1-3;Dbxref=GeneID:116431421%2CGenbank:XM_031986796.1;Parent=rna-XM_031986796.1
NW_022340640.1	Gnomon	exon	149856	149904	.	-	.	ID=exon-XM_031986796.1-4;Dbxref=GeneID:116431421%2CGenbank:XM_031986796.1;Parent=rna-XM_031986796.1
NW_022340640.1	Gnomon	exon	149273	149322	.	-	.	ID=exon-XM_031986796.1-5;Dbxref=GeneID:116431421%2CGenbank:XM_031986796.1;Parent=rna-XM_031986796.1
NW_022340640.1	Gnomon	mRNA	694832	703048	.	-	.	Name=XM_031987032.1;ID=rna-XM_031987032.1;Dbxref=GeneID:116431505%2CGenbank:XM_031987032.1;Parent=gene-LOC116431505
NW_022340640.1	Gnomon	CDS	583135	583137	.	+	0	Name=XP_031842969.1;ID=cds-XP_031842969.1;Dbxref=GeneID:116431530%2CGenbank:XP_031842969.1;Parent=rna-XM_031987109.1
NW_022340640.1	Gnomon	CDS	583595	583772	.	+	0	Name=XP_031842969.1;ID=cds-XP_031842969.1;Dbxref=GeneID:116431530%2CGenbank:XP_031842969.1;Parent=rna-XM_031987109.1
NW_022340640.1	Gnomon	CDS	583859	584104	.	+	0	Name=XP_031842969.1;ID=cds-XP_031842969.1;Dbxref=GeneID:116431530%2CGenbank:XP_031842969.1;Parent=rna-XM_031987109.1
NW_022340640.1	Gnomon	CDS	584287	584411	.	+	0	Name=XP_031842969.1;ID=cds-XP_031842969.1;Dbxref=GeneID:116431530%2CGenbank:XP_031842969.1;Parent=rna-XM_031987109.1
NW_022340640.1	Gnomon	CDS	584629	584727	.	+	0	Name=XP_031842969.1;ID=cds-XP_031842969.1;Dbxref=GeneID:116431530%2CGenbank:XP_031842969.1;Parent=rna-XM_031987109.1
NW_022340640.1	Gnomon	CDS	584795	585066	.	+	0	Name=XP_031842969.1;ID=cds-XP_031842969.1;Dbxref=GeneID:116431530%2CGenbank:XP_031842969.1;Parent=rna-XM_031987109.1
NW_022340640.1	Gnomon	CDS	585248	585407	.	+	0	Name=XP_031842969.1;ID=cds-XP_031842969.1;Dbxref=GeneID:116431530%2CGenbank:XP_031842969.1;Parent=rna-XM_031987109.1
NW_022340640.1	Gnomon	CDS	585485	585715	.	+	0	Name=XP_031842969.1;ID=cds-XP_031842969.1;Dbxref=GeneID:116431530%2CGenbank:XP_031842969.1;Parent=rna-XM_031987109.1
NW_022340640.1	Gnomon	mRNA	143139	146090	.	+	.	Name=XM_031986934.1;ID=rna-XM_031986934.1;Dbxref=GeneID:116431468%2CGenbank:XM_031986934.1;Parent=gene-LOC116431468
NW_022340640.1	Gnomon	CDS	423004	423117	.	+	0	Name=XP_031842823.1;ID=cds-XP_031842823.1;Dbxref=GeneID:116431474%2CGenbank:XP_031842823.1;Parent=rna-XM_031986963.1
NW_022340640.1	Gnomon	CDS	423202	423475	.	+	0	Name=XP_031842823.1;ID=cds-XP_031842823.1;Dbxref=GeneID:116431474%2CGenbank:XP_031842823.1;Parent=rna-XM_031986963.1
NW_022340640.1	Gnomon	CDS	423555	423930	.	+	0	Name=XP_031842823.1;ID=cds-XP_031842823.1;Dbxref=GeneID:116431474%2CGenbank:XP_031842823.1;Parent=rna-XM_031986963.1
NW_022340640.1	Gnomon	CDS	424012	424508	.	+	0	Name=XP_031842823.1;ID=cds-XP_031842823.1;Dbxref=GeneID:116431474%2CGenbank:XP_031842823.1;Parent=rna-XM_031986963.1
NW_022340640.1	Gnomon	CDS	424577	424842	.	+	0	Name=XP_031842823.1;ID=cds-XP_031842823.1;Dbxref=GeneID:116431474%2CGenbank:XP_031842823.1;Parent=rna-XM_031986963.1
NW_022340640.1	Gnomon	exon	865708	866012	.	+	.	ID=exon-XR_004235911.1-1;Dbxref=GeneID:116431378%2CGenbank:XR_004235911.1;Parent=rna-XR_004235911.1
NW_022340640.1	Gnomon	exon	866395	866704	.	+	.	ID=exon-XR_004235911.1-2;Dbxref=GeneID:116431378%2CGenbank:XR_004235911.1;Parent=rna-XR_004235911.1
NW_022340640.1	Gnomon	exon	866781	867460	.	+	.	ID=exon-XR_004235911.1-3;Dbxref=GeneID:116431378%2CGenbank:XR_004235911.1;Parent=rna-XR_004235911.1
NW_022340640.1	Gnomon	CDS	918047	918155	.	-	0	Name=XP_031842920.1;ID=cds-XP_031842920.1;Dbxref=GeneID:116431516%2CGenbank:XP_031842920.1;Parent=rna-XM_031987060.1
NW_022340640.1	Gnomon	CDS	917761	917939	.	-	0	Name=XP_031842920.1;ID=cds-XP_031842920.1;Dbxref=GeneID:116431516%2CGenbank:XP_031842920.1;Parent=rna-XM_031987060.1
NW_022340640.1	Gnomon	CDS	916124	916279	.	-	0	Name=XP_031842920.1;ID=cds-XP_031842920.1;Dbxref=GeneID:116431516%2CGenbank:XP_031842920.1;Parent=rna-XM_031987060.1
NW_022340640.1	Gnomon	CDS	915658	916052	.	-	0	Name=XP_031842920.1;ID=cds-XP_031842920.1;Dbxref=GeneID:116431516%2CGenbank:XP_031842920.1;Parent=rna-XM_031987060.1
NW_022340640.1	Gnomon	CDS	914944	915367	.	-	0	Name=XP_031842920.1;ID=cds-XP_031842920.1;Dbxref=GeneID:116431516%2CGenbank:XP_031842920.1;Parent=rna-XM_031987060.1
NW_022340640.1	Gnomon	CDS	914693	914864	.	-	0	Name=XP_031842920.1;ID=cds-XP_031842920.1;Dbxref=GeneID:116431516%2CGenbank:XP_031842920.1;Parent=rna-XM_031987060.1
NW_022340640.1	Gnomon	CDS	914447	914631	.	-	0	Name=XP_031842920.1;ID=cds-XP_031842920.1;Dbxref=GeneID:116431516%2CGenbank:XP_031842920.1;Parent=rna-XM_031987060.1
NW_022340640.1	Gnomon	CDS	913794	913980	.	-	0	Name=XP_031842920.1;ID=cds-XP_031842920.1;Dbxref=GeneID:116431516%2CGenbank:XP_031842920.1;Parent=rna-XM_031987060.1
NW_022340640.1	Gnomon	CDS	913509	913732	.	-	0	Name=XP_031842920.1;ID=cds-XP_031842920.1;Dbxref=GeneID:116431516%2CGenbank:XP_031842920.1;Parent=rna-XM_031987060.1
NW_022340640.1	Gnomon	CDS	913335	913445	.	-	0	Name=XP_031842920.1;ID=cds-XP_031842920.1;Dbxref=GeneID:116431516%2CGenbank:XP_031842920.1;Parent=rna-XM_031987060.1
NW_022340640.1	Gnomon	CDS	913078	913270	.	-	0	Name=XP_031842920.1;ID=cds-XP_031842920.1;Dbxref=GeneID:116431516%2CGenbank:XP_031842920.1;Parent=rna-XM_031987060.1
NW_022340640.1	Gnomon	CDS	912819	913006	.	-	0	Name=XP_031842920.1;ID=cds-XP_031842920.1;Dbxref=GeneID:116431516%2CGenbank:XP_031842920.1;Parent=rna-XM_031987060.1
NW_022340640.1	Gnomon	mRNA	748648	750564	.	+	.	Name=XM_031986838.1;ID=rna-XM_031986838.1;Dbxref=GeneID:116431431%2CGenbank:XM_031986838.1;Parent=gene-LOC116431431
NW_022340640.1	Gnomon	exon	24252	24500	.	-	.	ID=exon-XM_031987142.1-1;Dbxref=GeneID:116431541%2CGenbank:XM_031987142.1;Parent=rna-XM_031987142.1
NW_022340640.1	Gnomon	exon	23980	24087	.	-	.	ID=exon-XM_031987142.1-2;Dbxref=GeneID:116431541%2CGenbank:XM_031987142.1;Parent=rna-XM_031987142.1
NW_022340640.1	Gnomon	exon	23298	23660	.	-	.	ID=exon-XM_031987142.1-3;Dbxref=GeneID:116431541%2CGenbank:XM_031987142.1;Parent=rna-XM_031987142.1
NW_022340640.1	Gnomon	exon	22975	23141	.	-	.	ID=exon-XM_031987142.1-4;Dbxref=GeneID:116431541%2CGenbank:XM_031987142.1;Parent=rna-XM_031987142.1
NW_022340640.1	Gnomon	exon	22799	22866	.	-	.	ID=exon-XM_031987142.1-5;Dbxref=GeneID:116431541%2CGenbank:XM_031987142.1;Parent=rna-XM_031987142.1
NW_022340640.1	Gnomon	exon	22484	22692	.	-	.	ID=exon-XM_031987142.1-6;Dbxref=GeneID:116431541%2CGenbank:XM_031987142.1;Parent=rna-XM_031987142.1
NW_022340640.1	Gnomon	exon	21399	22131	.	-	.	ID=exon-XM_031987142.1-7;Dbxref=GeneID:116431541%2CGenbank:XM_031987142.1;Parent=rna-XM_031987142.1
NW_022340640.1	Gnomon	exon	702591	702823	.	-	.	ID=exon-XM_031987029.1-2;Dbxref=GeneID:116431505%2CGenbank:XM_031987029.1;Parent=rna-XM_031987029.1
NW_022340640.1	Gnomon	exon	701935	702061	.	-	.	ID=exon-XM_031987029.1-3;Dbxref=GeneID:116431505%2CGenbank:XM_031987029.1;Parent=rna-XM_031987029.1
NW_022340640.1	Gnomon	exon	718572	718717	.	-	.	ID=exon-XM_031987029.1-1;Dbxref=GeneID:116431505%2CGenbank:XM_031987029.1;Parent=rna-XM_031987029.1
NW_022340640.1	Gnomon	exon	700424	700603	.	-	.	ID=exon-XM_031987029.1-8;Dbxref=GeneID:116431505%2CGenbank:XM_031987029.1;Parent=rna-XM_031987029.1
NW_022340640.1	Gnomon	exon	700013	700340	.	-	.	ID=exon-XM_031987029.1-9;Dbxref=GeneID:116431505%2CGenbank:XM_031987029.1;Parent=rna-XM_031987029.1
NW_022340640.1	Gnomon	exon	700888	701008	.	-	.	ID=exon-XM_031987029.1-6;Dbxref=GeneID:116431505%2CGenbank:XM_031987029.1;Parent=rna-XM_031987029.1
NW_022340640.1	Gnomon	exon	700686	700823	.	-	.	ID=exon-XM_031987029.1-7;Dbxref=GeneID:116431505%2CGenbank:XM_031987029.1;Parent=rna-XM_031987029.1
NW_022340640.1	Gnomon	exon	701684	701852	.	-	.	ID=exon-XM_031987029.1-4;Dbxref=GeneID:116431505%2CGenbank:XM_031987029.1;Parent=rna-XM_031987029.1
NW_022340640.1	Gnomon	exon	701084	701330	.	-	.	ID=exon-XM_031987029.1-5;Dbxref=GeneID:116431505%2CGenbank:XM_031987029.1;Parent=rna-XM_031987029.1
NW_022340640.1	Gnomon	exon	913335	913445	.	-	.	ID=exon-XM_031987064.1-12;Dbxref=GeneID:116431516%2CGenbank:XM_031987064.1;Parent=rna-XM_031987064.1
NW_022340640.1	Gnomon	exon	913078	913270	.	-	.	ID=exon-XM_031987064.1-13;Dbxref=GeneID:116431516%2CGenbank:XM_031987064.1;Parent=rna-XM_031987064.1
NW_022340640.1	Gnomon	exon	913794	913980	.	-	.	ID=exon-XM_031987064.1-10;Dbxref=GeneID:116431516%2CGenbank:XM_031987064.1;Parent=rna-XM_031987064.1
NW_022340640.1	Gnomon	exon	913509	913732	.	-	.	ID=exon-XM_031987064.1-11;Dbxref=GeneID:116431516%2CGenbank:XM_031987064.1;Parent=rna-XM_031987064.1
NW_022340640.1	Gnomon	exon	912008	913006	.	-	.	ID=exon-XM_031987064.1-14;Dbxref=GeneID:116431516%2CGenbank:XM_031987064.1;Parent=rna-XM_031987064.1
NW_022340640.1	Gnomon	CDS	1046711	1046723	.	+	0	Name=XP_031842576.1;ID=cds-XP_031842576.1;Dbxref=GeneID:116431383%2CGenbank:XP_031842576.1;Parent=rna-XM_031986716.1
NW_022340640.1	Gnomon	CDS	1047481	1047585	.	+	0	Name=XP_031842576.1;ID=cds-XP_031842576.1;Dbxref=GeneID:116431383%2CGenbank:XP_031842576.1;Parent=rna-XM_031986716.1
NW_022340640.1	Gnomon	CDS	1047658	1047874	.	+	0	Name=XP_031842576.1;ID=cds-XP_031842576.1;Dbxref=GeneID:116431383%2CGenbank:XP_031842576.1;Parent=rna-XM_031986716.1
NW_022340640.1	Gnomon	CDS	1047943	1048115	.	+	0	Name=XP_031842576.1;ID=cds-XP_031842576.1;Dbxref=GeneID:116431383%2CGenbank:XP_031842576.1;Parent=rna-XM_031986716.1
NW_022340640.1	Gnomon	CDS	1048192	1049396	.	+	0	Name=XP_031842576.1;ID=cds-XP_031842576.1;Dbxref=GeneID:116431383%2CGenbank:XP_031842576.1;Parent=rna-XM_031986716.1
NW_022340640.1	Gnomon	CDS	1049474	1050259	.	+	0	Name=XP_031842576.1;ID=cds-XP_031842576.1;Dbxref=GeneID:116431383%2CGenbank:XP_031842576.1;Parent=rna-XM_031986716.1
NW_022340640.1	Gnomon	exon	742641	742685	.	+	.	ID=exon-XM_031986810.1-12;Dbxref=GeneID:116431424%2CGenbank:XM_031986810.1;Parent=rna-XM_031986810.1
NW_022340640.1	Gnomon	exon	742967	743086	.	+	.	ID=exon-XM_031986810.1-13;Dbxref=GeneID:116431424%2CGenbank:XM_031986810.1;Parent=rna-XM_031986810.1
NW_022340640.1	Gnomon	exon	744038	744162	.	+	.	ID=exon-XM_031986810.1-14;Dbxref=GeneID:116431424%2CGenbank:XM_031986810.1;Parent=rna-XM_031986810.1
NW_022340640.1	Gnomon	exon	744232	744471	.	+	.	ID=exon-XM_031986810.1-15;Dbxref=GeneID:116431424%2CGenbank:XM_031986810.1;Parent=rna-XM_031986810.1
NW_022340640.1	Gnomon	exon	742211	742302	.	+	.	ID=exon-XM_031986810.1-10;Dbxref=GeneID:116431424%2CGenbank:XM_031986810.1;Parent=rna-XM_031986810.1
NW_022340640.1	Gnomon	exon	742372	742465	.	+	.	ID=exon-XM_031986810.1-11;Dbxref=GeneID:116431424%2CGenbank:XM_031986810.1;Parent=rna-XM_031986810.1
NW_022340640.1	Gnomon	exon	744550	744640	.	+	.	ID=exon-XM_031986810.1-16;Dbxref=GeneID:116431424%2CGenbank:XM_031986810.1;Parent=rna-XM_031986810.1
NW_022340640.1	Gnomon	exon	744804	744839	.	+	.	ID=exon-XM_031986810.1-17;Dbxref=GeneID:116431424%2CGenbank:XM_031986810.1;Parent=rna-XM_031986810.1
NW_022340640.1	Gnomon	exon	745829	746481	.	+	.	ID=exon-XM_031986810.1-18;Dbxref=GeneID:116431424%2CGenbank:XM_031986810.1;Parent=rna-XM_031986810.1
NW_022340640.1	Gnomon	exon	723419	723566	.	+	.	ID=exon-XM_031986836.1-1;Dbxref=GeneID:116431430%2CGenbank:XM_031986836.1;Parent=rna-XM_031986836.1
NW_022340640.1	Gnomon	exon	723828	724014	.	+	.	ID=exon-XM_031986836.1-2;Dbxref=GeneID:116431430%2CGenbank:XM_031986836.1;Parent=rna-XM_031986836.1
NW_022340640.1	Gnomon	exon	724656	724769	.	+	.	ID=exon-XM_031986836.1-5;Dbxref=GeneID:116431430%2CGenbank:XM_031986836.1;Parent=rna-XM_031986836.1
NW_022340640.1	Gnomon	exon	724098	724412	.	+	.	ID=exon-XM_031986836.1-3;Dbxref=GeneID:116431430%2CGenbank:XM_031986836.1;Parent=rna-XM_031986836.1
NW_022340640.1	Gnomon	exon	724501	724573	.	+	.	ID=exon-XM_031986836.1-4;Dbxref=GeneID:116431430%2CGenbank:XM_031986836.1;Parent=rna-XM_031986836.1
NW_022340640.1	Gnomon	exon	526000	527389	.	-	.	ID=exon-XM_031986654.1-12;Dbxref=GeneID:116431361%2CGenbank:XM_031986654.1;Parent=rna-XM_031986654.1
NW_022340640.1	Gnomon	exon	527908	528968	.	-	.	ID=exon-XM_031986654.1-10;Dbxref=GeneID:116431361%2CGenbank:XM_031986654.1;Parent=rna-XM_031986654.1
NW_022340640.1	Gnomon	exon	527485	527834	.	-	.	ID=exon-XM_031986654.1-11;Dbxref=GeneID:116431361%2CGenbank:XM_031986654.1;Parent=rna-XM_031986654.1
NW_022340640.1	Gnomon	mRNA	78338	87804	.	+	.	Name=XM_031986931.1;ID=rna-XM_031986931.1;Dbxref=GeneID:116431466%2CGenbank:XM_031986931.1;Parent=gene-LOC116431466
NW_022340640.1	Gnomon	CDS	423004	423117	.	+	0	Name=XP_031842826.1;ID=cds-XP_031842826.1;Dbxref=GeneID:116431474%2CGenbank:XP_031842826.1;Parent=rna-XM_031986966.1
NW_022340640.1	Gnomon	CDS	423202	423475	.	+	0	Name=XP_031842826.1;ID=cds-XP_031842826.1;Dbxref=GeneID:116431474%2CGenbank:XP_031842826.1;Parent=rna-XM_031986966.1
NW_022340640.1	Gnomon	CDS	423555	423930	.	+	0	Name=XP_031842826.1;ID=cds-XP_031842826.1;Dbxref=GeneID:116431474%2CGenbank:XP_031842826.1;Parent=rna-XM_031986966.1
NW_022340640.1	Gnomon	CDS	424012	424508	.	+	0	Name=XP_031842826.1;ID=cds-XP_031842826.1;Dbxref=GeneID:116431474%2CGenbank:XP_031842826.1;Parent=rna-XM_031986966.1
NW_022340640.1	Gnomon	CDS	424577	424842	.	+	0	Name=XP_031842826.1;ID=cds-XP_031842826.1;Dbxref=GeneID:116431474%2CGenbank:XP_031842826.1;Parent=rna-XM_031986966.1
NW_022340640.1	Gnomon	exon	243496	243839	.	-	.	ID=exon-XM_031987009.1-10;Dbxref=GeneID:116431488%2CGenbank:XM_031987009.1;Parent=rna-XM_031987009.1
NW_022340640.1	Gnomon	exon	243165	243420	.	-	.	ID=exon-XM_031987009.1-11;Dbxref=GeneID:116431488%2CGenbank:XM_031987009.1;Parent=rna-XM_031987009.1
NW_022340640.1	Gnomon	exon	242432	243078	.	-	.	ID=exon-XM_031987009.1-12;Dbxref=GeneID:116431488%2CGenbank:XM_031987009.1;Parent=rna-XM_031987009.1
NW_022340640.1	Gnomon	mRNA	822217	836556	.	-	.	Name=XM_031986681.1;ID=rna-XM_031986681.1;Dbxref=GeneID:116431370%2CGenbank:XM_031986681.1;Parent=gene-LOC116431370
NW_022340640.1	Gnomon	mRNA	694832	709873	.	-	.	Name=XM_031987031.1;ID=rna-XM_031987031.1;Dbxref=GeneID:116431505%2CGenbank:XM_031987031.1;Parent=gene-LOC116431505
NW_022340640.1	Gnomon	CDS	738466	738522	.	+	0	Name=XP_031842670.1;ID=cds-XP_031842670.1;Dbxref=GeneID:116431424%2CGenbank:XP_031842670.1;Parent=rna-XM_031986810.1
NW_022340640.1	Gnomon	CDS	739492	739745	.	+	0	Name=XP_031842670.1;ID=cds-XP_031842670.1;Dbxref=GeneID:116431424%2CGenbank:XP_031842670.1;Parent=rna-XM_031986810.1
NW_022340640.1	Gnomon	CDS	739825	740101	.	+	0	Name=XP_031842670.1;ID=cds-XP_031842670.1;Dbxref=GeneID:116431424%2CGenbank:XP_031842670.1;Parent=rna-XM_031986810.1
NW_022340640.1	Gnomon	CDS	740162	740362	.	+	0	Name=XP_031842670.1;ID=cds-XP_031842670.1;Dbxref=GeneID:116431424%2CGenbank:XP_031842670.1;Parent=rna-XM_031986810.1
NW_022340640.1	Gnomon	CDS	740432	740672	.	+	0	Name=XP_031842670.1;ID=cds-XP_031842670.1;Dbxref=GeneID:116431424%2CGenbank:XP_031842670.1;Parent=rna-XM_031986810.1
NW_022340640.1	Gnomon	CDS	740747	740979	.	+	0	Name=XP_031842670.1;ID=cds-XP_031842670.1;Dbxref=GeneID:116431424%2CGenbank:XP_031842670.1;Parent=rna-XM_031986810.1
NW_022340640.1	Gnomon	CDS	741099	741119	.	+	0	Name=XP_031842670.1;ID=cds-XP_031842670.1;Dbxref=GeneID:116431424%2CGenbank:XP_031842670.1;Parent=rna-XM_031986810.1
NW_022340640.1	Gnomon	CDS	741260	741626	.	+	0	Name=XP_031842670.1;ID=cds-XP_031842670.1;Dbxref=GeneID:116431424%2CGenbank:XP_031842670.1;Parent=rna-XM_031986810.1
NW_022340640.1	Gnomon	CDS	741706	742134	.	+	0	Name=XP_031842670.1;ID=cds-XP_031842670.1;Dbxref=GeneID:116431424%2CGenbank:XP_031842670.1;Parent=rna-XM_031986810.1
NW_022340640.1	Gnomon	CDS	742211	742302	.	+	0	Name=XP_031842670.1;ID=cds-XP_031842670.1;Dbxref=GeneID:116431424%2CGenbank:XP_031842670.1;Parent=rna-XM_031986810.1
NW_022340640.1	Gnomon	CDS	742372	742465	.	+	0	Name=XP_031842670.1;ID=cds-XP_031842670.1;Dbxref=GeneID:116431424%2CGenbank:XP_031842670.1;Parent=rna-XM_031986810.1
NW_022340640.1	Gnomon	CDS	742641	742685	.	+	0	Name=XP_031842670.1;ID=cds-XP_031842670.1;Dbxref=GeneID:116431424%2CGenbank:XP_031842670.1;Parent=rna-XM_031986810.1
NW_022340640.1	Gnomon	CDS	742967	743086	.	+	0	Name=XP_031842670.1;ID=cds-XP_031842670.1;Dbxref=GeneID:116431424%2CGenbank:XP_031842670.1;Parent=rna-XM_031986810.1
NW_022340640.1	Gnomon	CDS	744038	744162	.	+	0	Name=XP_031842670.1;ID=cds-XP_031842670.1;Dbxref=GeneID:116431424%2CGenbank:XP_031842670.1;Parent=rna-XM_031986810.1
NW_022340640.1	Gnomon	CDS	744232	744471	.	+	0	Name=XP_031842670.1;ID=cds-XP_031842670.1;Dbxref=GeneID:116431424%2CGenbank:XP_031842670.1;Parent=rna-XM_031986810.1
NW_022340640.1	Gnomon	CDS	744550	744640	.	+	0	Name=XP_031842670.1;ID=cds-XP_031842670.1;Dbxref=GeneID:116431424%2CGenbank:XP_031842670.1;Parent=rna-XM_031986810.1
NW_022340640.1	Gnomon	CDS	744804	744839	.	+	0	Name=XP_031842670.1;ID=cds-XP_031842670.1;Dbxref=GeneID:116431424%2CGenbank:XP_031842670.1;Parent=rna-XM_031986810.1
NW_022340640.1	Gnomon	CDS	745829	745998	.	+	0	Name=XP_031842670.1;ID=cds-XP_031842670.1;Dbxref=GeneID:116431424%2CGenbank:XP_031842670.1;Parent=rna-XM_031986810.1
NW_022340640.1	Gnomon	mRNA	723443	724769	.	+	.	Name=XM_031986837.1;ID=rna-XM_031986837.1;Dbxref=GeneID:116431430%2CGenbank:XM_031986837.1;Parent=gene-LOC116431430
NW_022340640.1	Gnomon	exon	251494	252796	.	+	.	ID=exon-XM_031987006.1-3;Dbxref=GeneID:116431487%2CGenbank:XM_031987006.1;Parent=rna-XM_031987006.1
NW_022340640.1	Gnomon	exon	252871	253793	.	+	.	ID=exon-XM_031987006.1-4;Dbxref=GeneID:116431487%2CGenbank:XM_031987006.1;Parent=rna-XM_031987006.1
NW_022340640.1	Gnomon	exon	250286	250680	.	+	.	ID=exon-XM_031987006.1-1;Dbxref=GeneID:116431487%2CGenbank:XM_031987006.1;Parent=rna-XM_031987006.1
NW_022340640.1	Gnomon	exon	250929	250990	.	+	.	ID=exon-XM_031987006.1-2;Dbxref=GeneID:116431487%2CGenbank:XM_031987006.1;Parent=rna-XM_031987006.1
NW_022340640.1	Gnomon	exon	254326	254506	.	+	.	ID=exon-XM_031987006.1-7;Dbxref=GeneID:116431487%2CGenbank:XM_031987006.1;Parent=rna-XM_031987006.1
NW_022340640.1	Gnomon	exon	254576	255385	.	+	.	ID=exon-XM_031987006.1-8;Dbxref=GeneID:116431487%2CGenbank:XM_031987006.1;Parent=rna-XM_031987006.1
NW_022340640.1	Gnomon	exon	253858	253985	.	+	.	ID=exon-XM_031987006.1-5;Dbxref=GeneID:116431487%2CGenbank:XM_031987006.1;Parent=rna-XM_031987006.1
NW_022340640.1	Gnomon	exon	254062	254239	.	+	.	ID=exon-XM_031987006.1-6;Dbxref=GeneID:116431487%2CGenbank:XM_031987006.1;Parent=rna-XM_031987006.1
NW_022340640.1	Gnomon	mRNA	748572	750564	.	+	.	Name=XM_031986839.1;ID=rna-XM_031986839.1;Dbxref=GeneID:116431431%2CGenbank:XM_031986839.1;Parent=gene-LOC116431431
NW_022340640.1	Gnomon	CDS	1047223	1047280	.	+	0	Name=XP_031842575.1;ID=cds-XP_031842575.1;Dbxref=GeneID:116431383%2CGenbank:XP_031842575.1;Parent=rna-XM_031986715.1
NW_022340640.1	Gnomon	CDS	1047481	1047585	.	+	0	Name=XP_031842575.1;ID=cds-XP_031842575.1;Dbxref=GeneID:116431383%2CGenbank:XP_031842575.1;Parent=rna-XM_031986715.1
NW_022340640.1	Gnomon	CDS	1047658	1047874	.	+	0	Name=XP_031842575.1;ID=cds-XP_031842575.1;Dbxref=GeneID:116431383%2CGenbank:XP_031842575.1;Parent=rna-XM_031986715.1
NW_022340640.1	Gnomon	CDS	1047943	1048115	.	+	0	Name=XP_031842575.1;ID=cds-XP_031842575.1;Dbxref=GeneID:116431383%2CGenbank:XP_031842575.1;Parent=rna-XM_031986715.1
NW_022340640.1	Gnomon	CDS	1048192	1049396	.	+	0	Name=XP_031842575.1;ID=cds-XP_031842575.1;Dbxref=GeneID:116431383%2CGenbank:XP_031842575.1;Parent=rna-XM_031986715.1
NW_022340640.1	Gnomon	CDS	1049474	1050259	.	+	0	Name=XP_031842575.1;ID=cds-XP_031842575.1;Dbxref=GeneID:116431383%2CGenbank:XP_031842575.1;Parent=rna-XM_031986715.1
NW_022340640.1	Gnomon	exon	1182966	1183266	.	-	.	ID=exon-XM_031986851.1-11;Dbxref=GeneID:116431435%2CGenbank:XM_031986851.1;Parent=rna-XM_031986851.1
NW_022340640.1	Gnomon	exon	1183358	1183751	.	-	.	ID=exon-XM_031986851.1-10;Dbxref=GeneID:116431435%2CGenbank:XM_031986851.1;Parent=rna-XM_031986851.1
NW_022340640.1	Gnomon	exon	852012	852132	.	-	.	ID=exon-XM_031986699.1-4;Dbxref=GeneID:116431374%2CGenbank:XM_031986699.1;Parent=rna-XM_031986699.1
NW_022340640.1	Gnomon	exon	851379	851850	.	-	.	ID=exon-XM_031986699.1-5;Dbxref=GeneID:116431374%2CGenbank:XM_031986699.1;Parent=rna-XM_031986699.1
NW_022340640.1	Gnomon	exon	879144	879311	.	-	.	ID=exon-XM_031986699.1-1;Dbxref=GeneID:116431374%2CGenbank:XM_031986699.1;Parent=rna-XM_031986699.1
NW_022340640.1	Gnomon	exon	865692	865773	.	-	.	ID=exon-XM_031986699.1-2;Dbxref=GeneID:116431374%2CGenbank:XM_031986699.1;Parent=rna-XM_031986699.1
NW_022340640.1	Gnomon	exon	854519	854648	.	-	.	ID=exon-XM_031986699.1-3;Dbxref=GeneID:116431374%2CGenbank:XM_031986699.1;Parent=rna-XM_031986699.1
NW_022340640.1	Gnomon	exon	577244	577392	.	+	.	ID=exon-XM_031987096.1-13;Dbxref=GeneID:116431529%2CGenbank:XM_031987096.1;Parent=rna-XM_031987096.1
NW_022340640.1	Gnomon	exon	577463	581898	.	+	.	ID=exon-XM_031987096.1-14;Dbxref=GeneID:116431529%2CGenbank:XM_031987096.1;Parent=rna-XM_031987096.1
NW_022340640.1	Gnomon	exon	576738	576868	.	+	.	ID=exon-XM_031987096.1-11;Dbxref=GeneID:116431529%2CGenbank:XM_031987096.1;Parent=rna-XM_031987096.1
NW_022340640.1	Gnomon	exon	576933	577175	.	+	.	ID=exon-XM_031987096.1-12;Dbxref=GeneID:116431529%2CGenbank:XM_031987096.1;Parent=rna-XM_031987096.1
NW_022340640.1	Gnomon	exon	576528	576675	.	+	.	ID=exon-XM_031987096.1-10;Dbxref=GeneID:116431529%2CGenbank:XM_031987096.1;Parent=rna-XM_031987096.1
NW_022340640.1	Gnomon	mRNA	127594	146090	.	+	.	Name=XM_031986932.1;ID=rna-XM_031986932.1;Dbxref=GeneID:116431468%2CGenbank:XM_031986932.1;Parent=gene-LOC116431468
NW_022340640.1	Gnomon	exon	346211	346235	.	-	.	ID=exon-XM_031986984.1-1;Dbxref=GeneID:116431475%2CGenbank:XM_031986984.1;Parent=rna-XM_031986984.1
NW_022340640.1	Gnomon	exon	329464	329608	.	-	.	ID=exon-XM_031986984.1-2;Dbxref=GeneID:116431475%2CGenbank:XM_031986984.1;Parent=rna-XM_031986984.1
NW_022340640.1	Gnomon	exon	320852	320973	.	-	.	ID=exon-XM_031986984.1-3;Dbxref=GeneID:116431475%2CGenbank:XM_031986984.1;Parent=rna-XM_031986984.1
NW_022340640.1	Gnomon	exon	320227	320378	.	-	.	ID=exon-XM_031986984.1-4;Dbxref=GeneID:116431475%2CGenbank:XM_031986984.1;Parent=rna-XM_031986984.1
NW_022340640.1	Gnomon	exon	319981	320120	.	-	.	ID=exon-XM_031986984.1-5;Dbxref=GeneID:116431475%2CGenbank:XM_031986984.1;Parent=rna-XM_031986984.1
NW_022340640.1	Gnomon	exon	319711	319888	.	-	.	ID=exon-XM_031986984.1-6;Dbxref=GeneID:116431475%2CGenbank:XM_031986984.1;Parent=rna-XM_031986984.1
NW_022340640.1	Gnomon	exon	319247	319568	.	-	.	ID=exon-XM_031986984.1-7;Dbxref=GeneID:116431475%2CGenbank:XM_031986984.1;Parent=rna-XM_031986984.1
NW_022340640.1	cmsearch	exon	866203	866343	.	-	.	ID=exon-XR_004235959.1-1;Dbxref=GeneID:116431545%2CRFAM:RF00015%2CGenbank:XR_004235959.1;Parent=rna-XR_004235959.1
NW_022340640.1	Gnomon	exon	316360	318922	.	-	.	ID=exon-XM_031986984.1-8;Dbxref=GeneID:116431475%2CGenbank:XM_031986984.1;Parent=rna-XM_031986984.1
NW_022340640.1	Gnomon	CDS	423004	423117	.	+	0	Name=XP_031842825.1;ID=cds-XP_031842825.1;Dbxref=GeneID:116431474%2CGenbank:XP_031842825.1;Parent=rna-XM_031986965.1
NW_022340640.1	Gnomon	CDS	423202	423475	.	+	0	Name=XP_031842825.1;ID=cds-XP_031842825.1;Dbxref=GeneID:116431474%2CGenbank:XP_031842825.1;Parent=rna-XM_031986965.1
NW_022340640.1	Gnomon	CDS	423555	423930	.	+	0	Name=XP_031842825.1;ID=cds-XP_031842825.1;Dbxref=GeneID:116431474%2CGenbank:XP_031842825.1;Parent=rna-XM_031986965.1
NW_022340640.1	Gnomon	CDS	424012	424508	.	+	0	Name=XP_031842825.1;ID=cds-XP_031842825.1;Dbxref=GeneID:116431474%2CGenbank:XP_031842825.1;Parent=rna-XM_031986965.1
NW_022340640.1	Gnomon	CDS	424577	424842	.	+	0	Name=XP_031842825.1;ID=cds-XP_031842825.1;Dbxref=GeneID:116431474%2CGenbank:XP_031842825.1;Parent=rna-XM_031986965.1
NW_022340640.1	Gnomon	mRNA	822217	836556	.	-	.	Name=XM_031986682.1;ID=rna-XM_031986682.1;Dbxref=GeneID:116431370%2CGenbank:XM_031986682.1;Parent=gene-LOC116431370
NW_022340640.1	Gnomon	CDS	573553	573732	.	+	0	Name=XP_031842966.1;ID=cds-XP_031842966.1;Dbxref=GeneID:116431529%2CGenbank:XP_031842966.1;Parent=rna-XM_031987106.1
NW_022340640.1	Gnomon	CDS	574092	574393	.	+	0	Name=XP_031842966.1;ID=cds-XP_031842966.1;Dbxref=GeneID:116431529%2CGenbank:XP_031842966.1;Parent=rna-XM_031987106.1
NW_022340640.1	Gnomon	CDS	574621	574828	.	+	0	Name=XP_031842966.1;ID=cds-XP_031842966.1;Dbxref=GeneID:116431529%2CGenbank:XP_031842966.1;Parent=rna-XM_031987106.1
NW_022340640.1	Gnomon	CDS	575103	575345	.	+	0	Name=XP_031842966.1;ID=cds-XP_031842966.1;Dbxref=GeneID:116431529%2CGenbank:XP_031842966.1;Parent=rna-XM_031987106.1
NW_022340640.1	Gnomon	CDS	575420	575505	.	+	0	Name=XP_031842966.1;ID=cds-XP_031842966.1;Dbxref=GeneID:116431529%2CGenbank:XP_031842966.1;Parent=rna-XM_031987106.1
NW_022340640.1	Gnomon	CDS	575573	575699	.	+	0	Name=XP_031842966.1;ID=cds-XP_031842966.1;Dbxref=GeneID:116431529%2CGenbank:XP_031842966.1;Parent=rna-XM_031987106.1
NW_022340640.1	Gnomon	CDS	575765	575899	.	+	0	Name=XP_031842966.1;ID=cds-XP_031842966.1;Dbxref=GeneID:116431529%2CGenbank:XP_031842966.1;Parent=rna-XM_031987106.1
NW_022340640.1	Gnomon	CDS	576147	576170	.	+	0	Name=XP_031842966.1;ID=cds-XP_031842966.1;Dbxref=GeneID:116431529%2CGenbank:XP_031842966.1;Parent=rna-XM_031987106.1
NW_022340640.1	Gnomon	CDS	576528	576675	.	+	0	Name=XP_031842966.1;ID=cds-XP_031842966.1;Dbxref=GeneID:116431529%2CGenbank:XP_031842966.1;Parent=rna-XM_031987106.1
NW_022340640.1	Gnomon	CDS	576738	576868	.	+	0	Name=XP_031842966.1;ID=cds-XP_031842966.1;Dbxref=GeneID:116431529%2CGenbank:XP_031842966.1;Parent=rna-XM_031987106.1
NW_022340640.1	Gnomon	CDS	576933	577175	.	+	0	Name=XP_031842966.1;ID=cds-XP_031842966.1;Dbxref=GeneID:116431529%2CGenbank:XP_031842966.1;Parent=rna-XM_031987106.1
NW_022340640.1	Gnomon	CDS	577244	577392	.	+	0	Name=XP_031842966.1;ID=cds-XP_031842966.1;Dbxref=GeneID:116431529%2CGenbank:XP_031842966.1;Parent=rna-XM_031987106.1
NW_022340640.1	Gnomon	CDS	577463	577697	.	+	0	Name=XP_031842966.1;ID=cds-XP_031842966.1;Dbxref=GeneID:116431529%2CGenbank:XP_031842966.1;Parent=rna-XM_031987106.1
NW_022340640.1	Gnomon	exon	857562	857808	.	+	.	ID=exon-XR_004235912.1-2;Dbxref=GeneID:116431379%2CGenbank:XR_004235912.1;Parent=rna-XR_004235912.1
NW_022340640.1	Gnomon	exon	858562	858789	.	+	.	ID=exon-XR_004235912.1-3;Dbxref=GeneID:116431379%2CGenbank:XR_004235912.1;Parent=rna-XR_004235912.1
NW_022340640.1	Gnomon	exon	856923	857119	.	+	.	ID=exon-XR_004235912.1-1;Dbxref=GeneID:116431379%2CGenbank:XR_004235912.1;Parent=rna-XR_004235912.1
NW_022340640.1	Gnomon	CDS	5510	5716	.	-	0	Name=XP_031842476.1;ID=cds-XP_031842476.1;Dbxref=GeneID:116431346%2CGenbank:XP_031842476.1;Parent=rna-XM_031986616.1
NW_022340640.1	Gnomon	CDS	1304	5428	.	-	0	Name=XP_031842476.1;ID=cds-XP_031842476.1;Dbxref=GeneID:116431346%2CGenbank:XP_031842476.1;Parent=rna-XM_031986616.1
NW_022340640.1	Gnomon	CDS	934	1221	.	-	0	Name=XP_031842476.1;ID=cds-XP_031842476.1;Dbxref=GeneID:116431346%2CGenbank:XP_031842476.1;Parent=rna-XM_031986616.1
NW_022340640.1	Gnomon	exon	508930	509540	.	-	.	ID=exon-XM_031986772.1-4;Dbxref=GeneID:116431409%2CGenbank:XM_031986772.1;Parent=rna-XM_031986772.1
NW_022340640.1	Gnomon	exon	498381	503727	.	-	.	ID=exon-XM_031986772.1-5;Dbxref=GeneID:116431409%2CGenbank:XM_031986772.1;Parent=rna-XM_031986772.1
NW_022340640.1	Gnomon	exon	510887	511141	.	-	.	ID=exon-XM_031986772.1-2;Dbxref=GeneID:116431409%2CGenbank:XM_031986772.1;Parent=rna-XM_031986772.1
NW_022340640.1	Gnomon	exon	510277	510789	.	-	.	ID=exon-XM_031986772.1-3;Dbxref=GeneID:116431409%2CGenbank:XM_031986772.1;Parent=rna-XM_031986772.1
NW_022340640.1	Gnomon	exon	522673	523340	.	-	.	ID=exon-XM_031986772.1-1;Dbxref=GeneID:116431409%2CGenbank:XM_031986772.1;Parent=rna-XM_031986772.1
NW_022340640.1	Gnomon	exon	723443	723668	.	+	.	ID=exon-XM_031986837.1-1;Dbxref=GeneID:116431430%2CGenbank:XM_031986837.1;Parent=rna-XM_031986837.1
NW_022340640.1	Gnomon	exon	723828	724014	.	+	.	ID=exon-XM_031986837.1-2;Dbxref=GeneID:116431430%2CGenbank:XM_031986837.1;Parent=rna-XM_031986837.1
NW_022340640.1	Gnomon	exon	724098	724412	.	+	.	ID=exon-XM_031986837.1-3;Dbxref=GeneID:116431430%2CGenbank:XM_031986837.1;Parent=rna-XM_031986837.1
NW_022340640.1	Gnomon	exon	724501	724573	.	+	.	ID=exon-XM_031986837.1-4;Dbxref=GeneID:116431430%2CGenbank:XM_031986837.1;Parent=rna-XM_031986837.1
NW_022340640.1	Gnomon	exon	724656	724769	.	+	.	ID=exon-XM_031986837.1-5;Dbxref=GeneID:116431430%2CGenbank:XM_031986837.1;Parent=rna-XM_031986837.1
NW_022340640.1	Gnomon	exon	785873	786270	.	+	.	ID=exon-XM_031986702.1-5;Dbxref=GeneID:116431381%2CGenbank:XM_031986702.1;Parent=rna-XM_031986702.1
NW_022340640.1	Gnomon	exon	786360	786524	.	+	.	ID=exon-XM_031986702.1-6;Dbxref=GeneID:116431381%2CGenbank:XM_031986702.1;Parent=rna-XM_031986702.1
NW_022340640.1	Gnomon	exon	786611	788568	.	+	.	ID=exon-XM_031986702.1-7;Dbxref=GeneID:116431381%2CGenbank:XM_031986702.1;Parent=rna-XM_031986702.1
NW_022340640.1	Gnomon	exon	784657	784809	.	+	.	ID=exon-XM_031986702.1-1;Dbxref=GeneID:116431381%2CGenbank:XM_031986702.1;Parent=rna-XM_031986702.1
NW_022340640.1	Gnomon	exon	784949	785222	.	+	.	ID=exon-XM_031986702.1-2;Dbxref=GeneID:116431381%2CGenbank:XM_031986702.1;Parent=rna-XM_031986702.1
NW_022340640.1	Gnomon	exon	785299	785397	.	+	.	ID=exon-XM_031986702.1-3;Dbxref=GeneID:116431381%2CGenbank:XM_031986702.1;Parent=rna-XM_031986702.1
NW_022340640.1	Gnomon	exon	785564	785735	.	+	.	ID=exon-XM_031986702.1-4;Dbxref=GeneID:116431381%2CGenbank:XM_031986702.1;Parent=rna-XM_031986702.1
NW_022340640.1	Gnomon	mRNA	735286	739117	.	-	.	Name=XM_031986835.1;ID=rna-XM_031986835.1;Dbxref=GeneID:116431429%2CGenbank:XM_031986835.1;Parent=gene-LOC116431429
NW_022340640.1	Gnomon	CDS	1190987	1191031	.	+	0	Name=XP_031842726.1;ID=cds-XP_031842726.1;Dbxref=GeneID:116431437%2CGenbank:XP_031842726.1;Parent=rna-XM_031986866.1
NW_022340640.1	Gnomon	CDS	1191151	1191440	.	+	0	Name=XP_031842726.1;ID=cds-XP_031842726.1;Dbxref=GeneID:116431437%2CGenbank:XP_031842726.1;Parent=rna-XM_031986866.1
NW_022340640.1	Gnomon	CDS	1191505	1191820	.	+	0	Name=XP_031842726.1;ID=cds-XP_031842726.1;Dbxref=GeneID:116431437%2CGenbank:XP_031842726.1;Parent=rna-XM_031986866.1
NW_022340640.1	Gnomon	CDS	1191890	1192064	.	+	0	Name=XP_031842726.1;ID=cds-XP_031842726.1;Dbxref=GeneID:116431437%2CGenbank:XP_031842726.1;Parent=rna-XM_031986866.1
NW_022340640.1	Gnomon	CDS	1192143	1192468	.	+	0	Name=XP_031842726.1;ID=cds-XP_031842726.1;Dbxref=GeneID:116431437%2CGenbank:XP_031842726.1;Parent=rna-XM_031986866.1
NW_022340640.1	Gnomon	exon	419384	419543	.	+	.	ID=exon-XM_031986961.1-1;Dbxref=GeneID:116431474%2CGenbank:XM_031986961.1;Parent=rna-XM_031986961.1
NW_022340640.1	Gnomon	exon	419954	420901	.	+	.	ID=exon-XM_031986961.1-2;Dbxref=GeneID:116431474%2CGenbank:XM_031986961.1;Parent=rna-XM_031986961.1
NW_022340640.1	Gnomon	exon	421830	422520	.	+	.	ID=exon-XM_031986961.1-3;Dbxref=GeneID:116431474%2CGenbank:XM_031986961.1;Parent=rna-XM_031986961.1
NW_022340640.1	Gnomon	exon	422929	423117	.	+	.	ID=exon-XM_031986961.1-4;Dbxref=GeneID:116431474%2CGenbank:XM_031986961.1;Parent=rna-XM_031986961.1
NW_022340640.1	Gnomon	exon	423202	423475	.	+	.	ID=exon-XM_031986961.1-5;Dbxref=GeneID:116431474%2CGenbank:XM_031986961.1;Parent=rna-XM_031986961.1
NW_022340640.1	Gnomon	exon	423555	423930	.	+	.	ID=exon-XM_031986961.1-6;Dbxref=GeneID:116431474%2CGenbank:XM_031986961.1;Parent=rna-XM_031986961.1
NW_022340640.1	Gnomon	exon	424012	424508	.	+	.	ID=exon-XM_031986961.1-7;Dbxref=GeneID:116431474%2CGenbank:XM_031986961.1;Parent=rna-XM_031986961.1
NW_022340640.1	Gnomon	exon	424577	427466	.	+	.	ID=exon-XM_031986961.1-8;Dbxref=GeneID:116431474%2CGenbank:XM_031986961.1;Parent=rna-XM_031986961.1
NW_022340640.1	Gnomon	exon	104764	106918	.	-	.	ID=exon-XM_031986938.1-1;Dbxref=GeneID:116431470%2CGenbank:XM_031986938.1;Parent=rna-XM_031986938.1
NW_022340640.1	Gnomon	exon	102760	104665	.	-	.	ID=exon-XM_031986938.1-2;Dbxref=GeneID:116431470%2CGenbank:XM_031986938.1;Parent=rna-XM_031986938.1
NW_022340640.1	Gnomon	exon	700686	700823	.	-	.	ID=exon-XM_031987031.1-7;Dbxref=GeneID:116431505%2CGenbank:XM_031987031.1;Parent=rna-XM_031987031.1
NW_022340640.1	Gnomon	exon	700424	700603	.	-	.	ID=exon-XM_031987031.1-8;Dbxref=GeneID:116431505%2CGenbank:XM_031987031.1;Parent=rna-XM_031987031.1
NW_022340640.1	Gnomon	exon	701084	701330	.	-	.	ID=exon-XM_031987031.1-5;Dbxref=GeneID:116431505%2CGenbank:XM_031987031.1;Parent=rna-XM_031987031.1
NW_022340640.1	Gnomon	exon	700888	701008	.	-	.	ID=exon-XM_031987031.1-6;Dbxref=GeneID:116431505%2CGenbank:XM_031987031.1;Parent=rna-XM_031987031.1
NW_022340640.1	Gnomon	exon	700013	700340	.	-	.	ID=exon-XM_031987031.1-9;Dbxref=GeneID:116431505%2CGenbank:XM_031987031.1;Parent=rna-XM_031987031.1
NW_022340640.1	Gnomon	exon	701935	702061	.	-	.	ID=exon-XM_031987031.1-3;Dbxref=GeneID:116431505%2CGenbank:XM_031987031.1;Parent=rna-XM_031987031.1
NW_022340640.1	Gnomon	exon	701684	701852	.	-	.	ID=exon-XM_031987031.1-4;Dbxref=GeneID:116431505%2CGenbank:XM_031987031.1;Parent=rna-XM_031987031.1
NW_022340640.1	Gnomon	exon	709647	709873	.	-	.	ID=exon-XM_031987031.1-1;Dbxref=GeneID:116431505%2CGenbank:XM_031987031.1;Parent=rna-XM_031987031.1
NW_022340640.1	Gnomon	exon	702591	702823	.	-	.	ID=exon-XM_031987031.1-2;Dbxref=GeneID:116431505%2CGenbank:XM_031987031.1;Parent=rna-XM_031987031.1
NW_022340640.1	Gnomon	CDS	573553	573732	.	+	0	Name=XP_031842965.1;ID=cds-XP_031842965.1;Dbxref=GeneID:116431529%2CGenbank:XP_031842965.1;Parent=rna-XM_031987105.1
NW_022340640.1	Gnomon	CDS	574092	574393	.	+	0	Name=XP_031842965.1;ID=cds-XP_031842965.1;Dbxref=GeneID:116431529%2CGenbank:XP_031842965.1;Parent=rna-XM_031987105.1
NW_022340640.1	Gnomon	CDS	574621	574828	.	+	0	Name=XP_031842965.1;ID=cds-XP_031842965.1;Dbxref=GeneID:116431529%2CGenbank:XP_031842965.1;Parent=rna-XM_031987105.1
NW_022340640.1	Gnomon	CDS	575103	575345	.	+	0	Name=XP_031842965.1;ID=cds-XP_031842965.1;Dbxref=GeneID:116431529%2CGenbank:XP_031842965.1;Parent=rna-XM_031987105.1
NW_022340640.1	Gnomon	CDS	575420	575505	.	+	0	Name=XP_031842965.1;ID=cds-XP_031842965.1;Dbxref=GeneID:116431529%2CGenbank:XP_031842965.1;Parent=rna-XM_031987105.1
NW_022340640.1	Gnomon	CDS	575573	575699	.	+	0	Name=XP_031842965.1;ID=cds-XP_031842965.1;Dbxref=GeneID:116431529%2CGenbank:XP_031842965.1;Parent=rna-XM_031987105.1
NW_022340640.1	Gnomon	CDS	575765	575899	.	+	0	Name=XP_031842965.1;ID=cds-XP_031842965.1;Dbxref=GeneID:116431529%2CGenbank:XP_031842965.1;Parent=rna-XM_031987105.1
NW_022340640.1	Gnomon	CDS	576147	576170	.	+	0	Name=XP_031842965.1;ID=cds-XP_031842965.1;Dbxref=GeneID:116431529%2CGenbank:XP_031842965.1;Parent=rna-XM_031987105.1
NW_022340640.1	Gnomon	CDS	576528	576675	.	+	0	Name=XP_031842965.1;ID=cds-XP_031842965.1;Dbxref=GeneID:116431529%2CGenbank:XP_031842965.1;Parent=rna-XM_031987105.1
NW_022340640.1	Gnomon	CDS	576738	576868	.	+	0	Name=XP_031842965.1;ID=cds-XP_031842965.1;Dbxref=GeneID:116431529%2CGenbank:XP_031842965.1;Parent=rna-XM_031987105.1
NW_022340640.1	Gnomon	CDS	576933	577175	.	+	0	Name=XP_031842965.1;ID=cds-XP_031842965.1;Dbxref=GeneID:116431529%2CGenbank:XP_031842965.1;Parent=rna-XM_031987105.1
NW_022340640.1	Gnomon	CDS	577244	577392	.	+	0	Name=XP_031842965.1;ID=cds-XP_031842965.1;Dbxref=GeneID:116431529%2CGenbank:XP_031842965.1;Parent=rna-XM_031987105.1
NW_022340640.1	Gnomon	CDS	577463	577697	.	+	0	Name=XP_031842965.1;ID=cds-XP_031842965.1;Dbxref=GeneID:116431529%2CGenbank:XP_031842965.1;Parent=rna-XM_031987105.1
NW_022340640.1	Gnomon	exon	49407	49619	.	+	.	ID=exon-XM_031987120.1-2;Dbxref=GeneID:116431535%2CGenbank:XM_031987120.1;Parent=rna-XM_031987120.1
NW_022340640.1	Gnomon	exon	49708	50129	.	+	.	ID=exon-XM_031987120.1-3;Dbxref=GeneID:116431535%2CGenbank:XM_031987120.1;Parent=rna-XM_031987120.1
NW_022340640.1	Gnomon	exon	48376	49317	.	+	.	ID=exon-XM_031987120.1-1;Dbxref=GeneID:116431535%2CGenbank:XM_031987120.1;Parent=rna-XM_031987120.1
NW_022340640.1	Gnomon	CDS	6034	6068	.	-	0	Name=XP_031842475.1;ID=cds-XP_031842475.1;Dbxref=GeneID:116431346%2CGenbank:XP_031842475.1;Parent=rna-XM_031986615.1
NW_022340640.1	Gnomon	CDS	5510	5822	.	-	0	Name=XP_031842475.1;ID=cds-XP_031842475.1;Dbxref=GeneID:116431346%2CGenbank:XP_031842475.1;Parent=rna-XM_031986615.1
NW_022340640.1	Gnomon	CDS	1304	5428	.	-	0	Name=XP_031842475.1;ID=cds-XP_031842475.1;Dbxref=GeneID:116431346%2CGenbank:XP_031842475.1;Parent=rna-XM_031986615.1
NW_022340640.1	Gnomon	CDS	934	1221	.	-	0	Name=XP_031842475.1;ID=cds-XP_031842475.1;Dbxref=GeneID:116431346%2CGenbank:XP_031842475.1;Parent=rna-XM_031986615.1
NW_022340640.1	Gnomon	exon	52921	54259	.	+	.	ID=exon-XM_031987120.1-6;Dbxref=GeneID:116431535%2CGenbank:XM_031987120.1;Parent=rna-XM_031987120.1
NW_022340640.1	Gnomon	exon	50205	50392	.	+	.	ID=exon-XM_031987120.1-4;Dbxref=GeneID:116431535%2CGenbank:XM_031987120.1;Parent=rna-XM_031987120.1
NW_022340640.1	Gnomon	exon	50462	50857	.	+	.	ID=exon-XM_031987120.1-5;Dbxref=GeneID:116431535%2CGenbank:XM_031987120.1;Parent=rna-XM_031987120.1
NW_022340640.1	Gnomon	mRNA	86052	90071	.	-	.	Name=XM_031986930.1;ID=rna-XM_031986930.1;Dbxref=GeneID:116431465%2CGenbank:XM_031986930.1;Parent=gene-LOC116431465
NW_022340640.1	Gnomon	mRNA	967271	969757	.	-	.	Name=XM_031986680.1;ID=rna-XM_031986680.1;Dbxref=GeneID:116431369%2CGenbank:XM_031986680.1;Parent=gene-LOC116431369
NW_022340640.1	Gnomon	mRNA	723419	724769	.	+	.	Name=XM_031986836.1;ID=rna-XM_031986836.1;Dbxref=GeneID:116431430%2CGenbank:XM_031986836.1;Parent=gene-LOC116431430
NW_022340640.1	Gnomon	CDS	1166244	1166455	.	-	0	Name=XP_031842725.1;ID=cds-XP_031842725.1;Dbxref=GeneID:116431436%2CGenbank:XP_031842725.1;Parent=rna-XM_031986865.1
NW_022340640.1	Gnomon	CDS	1165585	1165726	.	-	0	Name=XP_031842725.1;ID=cds-XP_031842725.1;Dbxref=GeneID:116431436%2CGenbank:XP_031842725.1;Parent=rna-XM_031986865.1
NW_022340640.1	Gnomon	CDS	1165397	1165527	.	-	0	Name=XP_031842725.1;ID=cds-XP_031842725.1;Dbxref=GeneID:116431436%2CGenbank:XP_031842725.1;Parent=rna-XM_031986865.1
NW_022340640.1	Gnomon	CDS	1165119	1165322	.	-	0	Name=XP_031842725.1;ID=cds-XP_031842725.1;Dbxref=GeneID:116431436%2CGenbank:XP_031842725.1;Parent=rna-XM_031986865.1
NW_022340640.1	Gnomon	CDS	1164144	1164429	.	-	0	Name=XP_031842725.1;ID=cds-XP_031842725.1;Dbxref=GeneID:116431436%2CGenbank:XP_031842725.1;Parent=rna-XM_031986865.1
NW_022340640.1	Gnomon	CDS	1163773	1164072	.	-	0	Name=XP_031842725.1;ID=cds-XP_031842725.1;Dbxref=GeneID:116431436%2CGenbank:XP_031842725.1;Parent=rna-XM_031986865.1
NW_022340640.1	Gnomon	exon	52921	54259	.	+	.	ID=exon-XR_004235958.1-6;Dbxref=GeneID:116431535%2CGenbank:XR_004235958.1;Parent=rna-XR_004235958.1
NW_022340640.1	Gnomon	exon	50205	50392	.	+	.	ID=exon-XR_004235958.1-4;Dbxref=GeneID:116431535%2CGenbank:XR_004235958.1;Parent=rna-XR_004235958.1
NW_022340640.1	Gnomon	exon	50462	52820	.	+	.	ID=exon-XR_004235958.1-5;Dbxref=GeneID:116431535%2CGenbank:XR_004235958.1;Parent=rna-XR_004235958.1
NW_022340640.1	Gnomon	exon	49407	49619	.	+	.	ID=exon-XR_004235958.1-2;Dbxref=GeneID:116431535%2CGenbank:XR_004235958.1;Parent=rna-XR_004235958.1
NW_022340640.1	Gnomon	exon	49708	50129	.	+	.	ID=exon-XR_004235958.1-3;Dbxref=GeneID:116431535%2CGenbank:XR_004235958.1;Parent=rna-XR_004235958.1
NW_022340640.1	Gnomon	exon	48376	49317	.	+	.	ID=exon-XR_004235958.1-1;Dbxref=GeneID:116431535%2CGenbank:XR_004235958.1;Parent=rna-XR_004235958.1
NW_022340640.1	Gnomon	CDS	423004	423117	.	+	0	Name=XP_031842822.1;ID=cds-XP_031842822.1;Dbxref=GeneID:116431474%2CGenbank:XP_031842822.1;Parent=rna-XM_031986962.1
NW_022340640.1	Gnomon	CDS	423202	423475	.	+	0	Name=XP_031842822.1;ID=cds-XP_031842822.1;Dbxref=GeneID:116431474%2CGenbank:XP_031842822.1;Parent=rna-XM_031986962.1
NW_022340640.1	Gnomon	CDS	423555	423930	.	+	0	Name=XP_031842822.1;ID=cds-XP_031842822.1;Dbxref=GeneID:116431474%2CGenbank:XP_031842822.1;Parent=rna-XM_031986962.1
NW_022340640.1	Gnomon	CDS	424012	424508	.	+	0	Name=XP_031842822.1;ID=cds-XP_031842822.1;Dbxref=GeneID:116431474%2CGenbank:XP_031842822.1;Parent=rna-XM_031986962.1
NW_022340640.1	Gnomon	CDS	424577	424842	.	+	0	Name=XP_031842822.1;ID=cds-XP_031842822.1;Dbxref=GeneID:116431474%2CGenbank:XP_031842822.1;Parent=rna-XM_031986962.1
NW_022340640.1	Gnomon	exon	49407	49619	.	+	.	ID=exon-XM_031987119.1-2;Dbxref=GeneID:116431535%2CGenbank:XM_031987119.1;Parent=rna-XM_031987119.1
NW_022340640.1	Gnomon	exon	49708	50129	.	+	.	ID=exon-XM_031987119.1-3;Dbxref=GeneID:116431535%2CGenbank:XM_031987119.1;Parent=rna-XM_031987119.1
NW_022340640.1	Gnomon	exon	50205	50392	.	+	.	ID=exon-XM_031987119.1-4;Dbxref=GeneID:116431535%2CGenbank:XM_031987119.1;Parent=rna-XM_031987119.1
NW_022340640.1	Gnomon	exon	50462	54259	.	+	.	ID=exon-XM_031987119.1-5;Dbxref=GeneID:116431535%2CGenbank:XM_031987119.1;Parent=rna-XM_031987119.1
NW_022340640.1	Gnomon	exon	48376	49317	.	+	.	ID=exon-XM_031987119.1-1;Dbxref=GeneID:116431535%2CGenbank:XM_031987119.1;Parent=rna-XM_031987119.1
NW_022340640.1	Gnomon	CDS	784977	785222	.	+	0	Name=XP_031842572.1;ID=cds-XP_031842572.1;Dbxref=GeneID:116431381%2CGenbank:XP_031842572.1;Parent=rna-XM_031986712.1
NW_022340640.1	Gnomon	CDS	785299	785397	.	+	0	Name=XP_031842572.1;ID=cds-XP_031842572.1;Dbxref=GeneID:116431381%2CGenbank:XP_031842572.1;Parent=rna-XM_031986712.1
NW_022340640.1	Gnomon	CDS	785564	785735	.	+	0	Name=XP_031842572.1;ID=cds-XP_031842572.1;Dbxref=GeneID:116431381%2CGenbank:XP_031842572.1;Parent=rna-XM_031986712.1
NW_022340640.1	Gnomon	CDS	785873	786270	.	+	0	Name=XP_031842572.1;ID=cds-XP_031842572.1;Dbxref=GeneID:116431381%2CGenbank:XP_031842572.1;Parent=rna-XM_031986712.1
NW_022340640.1	Gnomon	CDS	786360	786524	.	+	0	Name=XP_031842572.1;ID=cds-XP_031842572.1;Dbxref=GeneID:116431381%2CGenbank:XP_031842572.1;Parent=rna-XM_031986712.1
NW_022340640.1	Gnomon	CDS	786611	786745	.	+	0	Name=XP_031842572.1;ID=cds-XP_031842572.1;Dbxref=GeneID:116431381%2CGenbank:XP_031842572.1;Parent=rna-XM_031986712.1
NW_022340640.1	Gnomon	exon	329464	329608	.	-	.	ID=exon-XM_031986985.1-2;Dbxref=GeneID:116431475%2CGenbank:XM_031986985.1;Parent=rna-XM_031986985.1
NW_022340640.1	Gnomon	exon	320852	320973	.	-	.	ID=exon-XM_031986985.1-3;Dbxref=GeneID:116431475%2CGenbank:XM_031986985.1;Parent=rna-XM_031986985.1
NW_022340640.1	Gnomon	exon	348303	348492	.	-	.	ID=exon-XM_031986985.1-1;Dbxref=GeneID:116431475%2CGenbank:XM_031986985.1;Parent=rna-XM_031986985.1
NW_022340640.1	Gnomon	exon	319711	319888	.	-	.	ID=exon-XM_031986985.1-6;Dbxref=GeneID:116431475%2CGenbank:XM_031986985.1;Parent=rna-XM_031986985.1
NW_022340640.1	Gnomon	exon	319247	319568	.	-	.	ID=exon-XM_031986985.1-7;Dbxref=GeneID:116431475%2CGenbank:XM_031986985.1;Parent=rna-XM_031986985.1
NW_022340640.1	Gnomon	exon	320227	320378	.	-	.	ID=exon-XM_031986985.1-4;Dbxref=GeneID:116431475%2CGenbank:XM_031986985.1;Parent=rna-XM_031986985.1
NW_022340640.1	Gnomon	exon	319981	320120	.	-	.	ID=exon-XM_031986985.1-5;Dbxref=GeneID:116431475%2CGenbank:XM_031986985.1;Parent=rna-XM_031986985.1
NW_022340640.1	Gnomon	mRNA	946880	950743	.	+	.	Name=XM_031987079.1;ID=rna-XM_031987079.1;Dbxref=GeneID:116431519%2CGenbank:XM_031987079.1;Parent=gene-LOC116431519
NW_022340640.1	Gnomon	exon	316360	318922	.	-	.	ID=exon-XM_031986985.1-8;Dbxref=GeneID:116431475%2CGenbank:XM_031986985.1;Parent=rna-XM_031986985.1
NW_022340640.1	Gnomon	CDS	13748	13907	.	-	0	Name=XP_031842478.1;ID=cds-XP_031842478.1;Dbxref=GeneID:116431347%2CGenbank:XP_031842478.1;Parent=rna-XM_031986618.1
NW_022340640.1	Gnomon	CDS	12651	12817	.	-	0	Name=XP_031842478.1;ID=cds-XP_031842478.1;Dbxref=GeneID:116431347%2CGenbank:XP_031842478.1;Parent=rna-XM_031986618.1
NW_022340640.1	Gnomon	CDS	12411	12570	.	-	0	Name=XP_031842478.1;ID=cds-XP_031842478.1;Dbxref=GeneID:116431347%2CGenbank:XP_031842478.1;Parent=rna-XM_031986618.1
NW_022340640.1	Gnomon	CDS	11910	12328	.	-	0	Name=XP_031842478.1;ID=cds-XP_031842478.1;Dbxref=GeneID:116431347%2CGenbank:XP_031842478.1;Parent=rna-XM_031986618.1
NW_022340640.1	Gnomon	CDS	11613	11845	.	-	0	Name=XP_031842478.1;ID=cds-XP_031842478.1;Dbxref=GeneID:116431347%2CGenbank:XP_031842478.1;Parent=rna-XM_031986618.1
NW_022340640.1	Gnomon	CDS	11307	11532	.	-	0	Name=XP_031842478.1;ID=cds-XP_031842478.1;Dbxref=GeneID:116431347%2CGenbank:XP_031842478.1;Parent=rna-XM_031986618.1
NW_022340640.1	Gnomon	CDS	11000	11197	.	-	0	Name=XP_031842478.1;ID=cds-XP_031842478.1;Dbxref=GeneID:116431347%2CGenbank:XP_031842478.1;Parent=rna-XM_031986618.1
NW_022340640.1	Gnomon	CDS	10798	10911	.	-	0	Name=XP_031842478.1;ID=cds-XP_031842478.1;Dbxref=GeneID:116431347%2CGenbank:XP_031842478.1;Parent=rna-XM_031986618.1
NW_022340640.1	Gnomon	CDS	10314	10712	.	-	0	Name=XP_031842478.1;ID=cds-XP_031842478.1;Dbxref=GeneID:116431347%2CGenbank:XP_031842478.1;Parent=rna-XM_031986618.1
NW_022340640.1	tRNAscan-SE	exon	884372	884445	.	+	.	ID=exon-Trnat-agu-6-1;Dbxref=GeneID:116431549;Note=transfer RNA threonine (anticodon AGU);Parent=rna-Trnat-agu-6
NW_022340640.1	Gnomon	CDS	1194382	1194391	.	-	0	Name=XP_031842728.1;ID=cds-XP_031842728.1;Dbxref=GeneID:116431438%2CGenbank:XP_031842728.1;Parent=rna-XM_031986868.1
NW_022340640.1	Gnomon	CDS	1194097	1194284	.	-	0	Name=XP_031842728.1;ID=cds-XP_031842728.1;Dbxref=GeneID:116431438%2CGenbank:XP_031842728.1;Parent=rna-XM_031986868.1
NW_022340640.1	Gnomon	CDS	1193957	1194014	.	-	0	Name=XP_031842728.1;ID=cds-XP_031842728.1;Dbxref=GeneID:116431438%2CGenbank:XP_031842728.1;Parent=rna-XM_031986868.1
NW_022340640.1	Gnomon	CDS	1193410	1193881	.	-	0	Name=XP_031842728.1;ID=cds-XP_031842728.1;Dbxref=GeneID:116431438%2CGenbank:XP_031842728.1;Parent=rna-XM_031986868.1
NW_022340640.1	Gnomon	CDS	1193160	1193327	.	-	0	Name=XP_031842728.1;ID=cds-XP_031842728.1;Dbxref=GeneID:116431438%2CGenbank:XP_031842728.1;Parent=rna-XM_031986868.1
NW_022340640.1	Gnomon	CDS	1192945	1193077	.	-	0	Name=XP_031842728.1;ID=cds-XP_031842728.1;Dbxref=GeneID:116431438%2CGenbank:XP_031842728.1;Parent=rna-XM_031986868.1
NW_022340640.1	Gnomon	mRNA	316360	331466	.	-	.	Name=XM_031986979.1;ID=rna-XM_031986979.1;Dbxref=GeneID:116431475%2CGenbank:XM_031986979.1;Parent=gene-LOC116431475
NW_022340640.1	Gnomon	mRNA	155550	238078	.	+	.	Name=XM_031986739.1;ID=rna-XM_031986739.1;Dbxref=GeneID:116431395%2CGenbank:XM_031986739.1;Parent=gene-LOC116431395
NW_022340640.1	Gnomon	CDS	573553	573732	.	+	0	Name=XP_031842968.1;ID=cds-XP_031842968.1;Dbxref=GeneID:116431529%2CGenbank:XP_031842968.1;Parent=rna-XM_031987108.1
NW_022340640.1	Gnomon	CDS	574092	574393	.	+	0	Name=XP_031842968.1;ID=cds-XP_031842968.1;Dbxref=GeneID:116431529%2CGenbank:XP_031842968.1;Parent=rna-XM_031987108.1
NW_022340640.1	Gnomon	CDS	574621	574828	.	+	0	Name=XP_031842968.1;ID=cds-XP_031842968.1;Dbxref=GeneID:116431529%2CGenbank:XP_031842968.1;Parent=rna-XM_031987108.1
NW_022340640.1	Gnomon	CDS	575103	575345	.	+	0	Name=XP_031842968.1;ID=cds-XP_031842968.1;Dbxref=GeneID:116431529%2CGenbank:XP_031842968.1;Parent=rna-XM_031987108.1
NW_022340640.1	Gnomon	CDS	575420	575505	.	+	0	Name=XP_031842968.1;ID=cds-XP_031842968.1;Dbxref=GeneID:116431529%2CGenbank:XP_031842968.1;Parent=rna-XM_031987108.1
NW_022340640.1	Gnomon	CDS	575573	575699	.	+	0	Name=XP_031842968.1;ID=cds-XP_031842968.1;Dbxref=GeneID:116431529%2CGenbank:XP_031842968.1;Parent=rna-XM_031987108.1
NW_022340640.1	Gnomon	CDS	575765	575899	.	+	0	Name=XP_031842968.1;ID=cds-XP_031842968.1;Dbxref=GeneID:116431529%2CGenbank:XP_031842968.1;Parent=rna-XM_031987108.1
NW_022340640.1	Gnomon	CDS	576528	576675	.	+	0	Name=XP_031842968.1;ID=cds-XP_031842968.1;Dbxref=GeneID:116431529%2CGenbank:XP_031842968.1;Parent=rna-XM_031987108.1
NW_022340640.1	Gnomon	CDS	576738	576868	.	+	0	Name=XP_031842968.1;ID=cds-XP_031842968.1;Dbxref=GeneID:116431529%2CGenbank:XP_031842968.1;Parent=rna-XM_031987108.1
NW_022340640.1	Gnomon	CDS	576933	577175	.	+	0	Name=XP_031842968.1;ID=cds-XP_031842968.1;Dbxref=GeneID:116431529%2CGenbank:XP_031842968.1;Parent=rna-XM_031987108.1
NW_022340640.1	Gnomon	CDS	577244	577392	.	+	0	Name=XP_031842968.1;ID=cds-XP_031842968.1;Dbxref=GeneID:116431529%2CGenbank:XP_031842968.1;Parent=rna-XM_031987108.1
NW_022340640.1	Gnomon	CDS	577463	577697	.	+	0	Name=XP_031842968.1;ID=cds-XP_031842968.1;Dbxref=GeneID:116431529%2CGenbank:XP_031842968.1;Parent=rna-XM_031987108.1
NW_022340640.1	Gnomon	exon	451603	455828	.	+	.	ID=exon-XM_031986748.1-3;Dbxref=GeneID:116431398%2CGenbank:XM_031986748.1;Parent=rna-XM_031986748.1
NW_022340640.1	Gnomon	exon	960590	960843	.	+	.	ID=exon-XM_031987054.1-2;Dbxref=GeneID:116431513%2CGenbank:XM_031987054.1;Parent=rna-XM_031987054.1
NW_022340640.1	Gnomon	exon	960905	961071	.	+	.	ID=exon-XM_031987054.1-3;Dbxref=GeneID:116431513%2CGenbank:XM_031987054.1;Parent=rna-XM_031987054.1
NW_022340640.1	Gnomon	exon	953228	953481	.	+	.	ID=exon-XM_031987054.1-1;Dbxref=GeneID:116431513%2CGenbank:XM_031987054.1;Parent=rna-XM_031987054.1
NW_022340640.1	Gnomon	exon	449428	449606	.	+	.	ID=exon-XM_031986748.1-1;Dbxref=GeneID:116431398%2CGenbank:XM_031986748.1;Parent=rna-XM_031986748.1
NW_022340640.1	Gnomon	exon	449971	450086	.	+	.	ID=exon-XM_031986748.1-2;Dbxref=GeneID:116431398%2CGenbank:XM_031986748.1;Parent=rna-XM_031986748.1
NW_022340640.1	Gnomon	exon	962999	963146	.	+	.	ID=exon-XM_031987054.1-8;Dbxref=GeneID:116431513%2CGenbank:XM_031987054.1;Parent=rna-XM_031987054.1
NW_022340640.1	Gnomon	exon	963226	963385	.	+	.	ID=exon-XM_031987054.1-9;Dbxref=GeneID:116431513%2CGenbank:XM_031987054.1;Parent=rna-XM_031987054.1
NW_022340640.1	Gnomon	exon	962418	962703	.	+	.	ID=exon-XM_031987054.1-6;Dbxref=GeneID:116431513%2CGenbank:XM_031987054.1;Parent=rna-XM_031987054.1
NW_022340640.1	Gnomon	exon	962772	962916	.	+	.	ID=exon-XM_031987054.1-7;Dbxref=GeneID:116431513%2CGenbank:XM_031987054.1;Parent=rna-XM_031987054.1
NW_022340640.1	Gnomon	exon	961152	961376	.	+	.	ID=exon-XM_031987054.1-4;Dbxref=GeneID:116431513%2CGenbank:XM_031987054.1;Parent=rna-XM_031987054.1
NW_022340640.1	Gnomon	exon	961460	962330	.	+	.	ID=exon-XM_031987054.1-5;Dbxref=GeneID:116431513%2CGenbank:XM_031987054.1;Parent=rna-XM_031987054.1
NW_022340640.1	Gnomon	exon	948793	949166	.	+	.	ID=exon-XM_031987077.1-5;Dbxref=GeneID:116431519%2CGenbank:XM_031987077.1;Parent=rna-XM_031987077.1
NW_022340640.1	Gnomon	exon	949251	949329	.	+	.	ID=exon-XM_031987077.1-6;Dbxref=GeneID:116431519%2CGenbank:XM_031987077.1;Parent=rna-XM_031987077.1
NW_022340640.1	Gnomon	exon	947981	948167	.	+	.	ID=exon-XM_031987077.1-3;Dbxref=GeneID:116431519%2CGenbank:XM_031987077.1;Parent=rna-XM_031987077.1
NW_022340640.1	Gnomon	exon	948244	948700	.	+	.	ID=exon-XM_031987077.1-4;Dbxref=GeneID:116431519%2CGenbank:XM_031987077.1;Parent=rna-XM_031987077.1
NW_022340640.1	Gnomon	exon	949920	950743	.	+	.	ID=exon-XM_031987077.1-9;Dbxref=GeneID:116431519%2CGenbank:XM_031987077.1;Parent=rna-XM_031987077.1
NW_022340640.1	Gnomon	exon	949411	949591	.	+	.	ID=exon-XM_031987077.1-7;Dbxref=GeneID:116431519%2CGenbank:XM_031987077.1;Parent=rna-XM_031987077.1
NW_022340640.1	Gnomon	exon	949662	949709	.	+	.	ID=exon-XM_031987077.1-8;Dbxref=GeneID:116431519%2CGenbank:XM_031987077.1;Parent=rna-XM_031987077.1
NW_022340640.1	Gnomon	exon	944457	944631	.	+	.	ID=exon-XM_031987077.1-1;Dbxref=GeneID:116431519%2CGenbank:XM_031987077.1;Parent=rna-XM_031987077.1
NW_022340640.1	Gnomon	exon	947663	947897	.	+	.	ID=exon-XM_031987077.1-2;Dbxref=GeneID:116431519%2CGenbank:XM_031987077.1;Parent=rna-XM_031987077.1
NW_022340640.1	Gnomon	CDS	423004	423117	.	+	0	Name=XP_031842821.1;ID=cds-XP_031842821.1;Dbxref=GeneID:116431474%2CGenbank:XP_031842821.1;Parent=rna-XM_031986961.1
NW_022340640.1	Gnomon	CDS	423202	423475	.	+	0	Name=XP_031842821.1;ID=cds-XP_031842821.1;Dbxref=GeneID:116431474%2CGenbank:XP_031842821.1;Parent=rna-XM_031986961.1
NW_022340640.1	Gnomon	CDS	423555	423930	.	+	0	Name=XP_031842821.1;ID=cds-XP_031842821.1;Dbxref=GeneID:116431474%2CGenbank:XP_031842821.1;Parent=rna-XM_031986961.1
NW_022340640.1	Gnomon	CDS	424012	424508	.	+	0	Name=XP_031842821.1;ID=cds-XP_031842821.1;Dbxref=GeneID:116431474%2CGenbank:XP_031842821.1;Parent=rna-XM_031986961.1
NW_022340640.1	Gnomon	CDS	424577	424842	.	+	0	Name=XP_031842821.1;ID=cds-XP_031842821.1;Dbxref=GeneID:116431474%2CGenbank:XP_031842821.1;Parent=rna-XM_031986961.1
NW_022340640.1	Gnomon	CDS	784977	785222	.	+	0	Name=XP_031842571.1;ID=cds-XP_031842571.1;Dbxref=GeneID:116431381%2CGenbank:XP_031842571.1;Parent=rna-XM_031986711.1
NW_022340640.1	Gnomon	CDS	785299	785397	.	+	0	Name=XP_031842571.1;ID=cds-XP_031842571.1;Dbxref=GeneID:116431381%2CGenbank:XP_031842571.1;Parent=rna-XM_031986711.1
NW_022340640.1	Gnomon	CDS	785564	785735	.	+	0	Name=XP_031842571.1;ID=cds-XP_031842571.1;Dbxref=GeneID:116431381%2CGenbank:XP_031842571.1;Parent=rna-XM_031986711.1
NW_022340640.1	Gnomon	CDS	785873	786270	.	+	0	Name=XP_031842571.1;ID=cds-XP_031842571.1;Dbxref=GeneID:116431381%2CGenbank:XP_031842571.1;Parent=rna-XM_031986711.1
NW_022340640.1	Gnomon	CDS	786360	786524	.	+	0	Name=XP_031842571.1;ID=cds-XP_031842571.1;Dbxref=GeneID:116431381%2CGenbank:XP_031842571.1;Parent=rna-XM_031986711.1
NW_022340640.1	Gnomon	CDS	786611	786745	.	+	0	Name=XP_031842571.1;ID=cds-XP_031842571.1;Dbxref=GeneID:116431381%2CGenbank:XP_031842571.1;Parent=rna-XM_031986711.1
NW_022340640.1	Gnomon	exon	416484	416984	.	+	.	ID=exon-XR_004235935.1-3;Dbxref=GeneID:116431477%2CGenbank:XR_004235935.1;Parent=rna-XR_004235935.1
NW_022340640.1	Gnomon	exon	417053	418179	.	+	.	ID=exon-XR_004235935.1-4;Dbxref=GeneID:116431477%2CGenbank:XR_004235935.1;Parent=rna-XR_004235935.1
NW_022340640.1	Gnomon	exon	413965	415912	.	+	.	ID=exon-XR_004235935.1-1;Dbxref=GeneID:116431477%2CGenbank:XR_004235935.1;Parent=rna-XR_004235935.1
NW_022340640.1	Gnomon	exon	415990	416392	.	+	.	ID=exon-XR_004235935.1-2;Dbxref=GeneID:116431477%2CGenbank:XR_004235935.1;Parent=rna-XR_004235935.1
NW_022340640.1	Gnomon	exon	418262	419006	.	+	.	ID=exon-XR_004235935.1-5;Dbxref=GeneID:116431477%2CGenbank:XR_004235935.1;Parent=rna-XR_004235935.1
NW_022340640.1	Gnomon	exon	19725	20032	.	-	.	ID=exon-XM_031986624.1-1;Dbxref=GeneID:116431349%2CGenbank:XM_031986624.1;Parent=rna-XM_031986624.1
NW_022340640.1	Gnomon	exon	18095	18356	.	-	.	ID=exon-XM_031986624.1-6;Dbxref=GeneID:116431349%2CGenbank:XM_031986624.1;Parent=rna-XM_031986624.1
NW_022340640.1	Gnomon	exon	19502	19642	.	-	.	ID=exon-XM_031986624.1-2;Dbxref=GeneID:116431349%2CGenbank:XM_031986624.1;Parent=rna-XM_031986624.1
NW_022340640.1	Gnomon	exon	19302	19413	.	-	.	ID=exon-XM_031986624.1-3;Dbxref=GeneID:116431349%2CGenbank:XM_031986624.1;Parent=rna-XM_031986624.1
NW_022340640.1	Gnomon	exon	18825	19199	.	-	.	ID=exon-XM_031986624.1-4;Dbxref=GeneID:116431349%2CGenbank:XM_031986624.1;Parent=rna-XM_031986624.1
NW_022340640.1	Gnomon	exon	18454	18742	.	-	.	ID=exon-XM_031986624.1-5;Dbxref=GeneID:116431349%2CGenbank:XM_031986624.1;Parent=rna-XM_031986624.1
NW_022340640.1	Gnomon	CDS	6034	6236	.	-	0	Name=XP_031842477.1;ID=cds-XP_031842477.1;Dbxref=GeneID:116431346%2CGenbank:XP_031842477.1;Parent=rna-XM_031986617.1
NW_022340640.1	Gnomon	CDS	5510	5822	.	-	0	Name=XP_031842477.1;ID=cds-XP_031842477.1;Dbxref=GeneID:116431346%2CGenbank:XP_031842477.1;Parent=rna-XM_031986617.1
NW_022340640.1	Gnomon	CDS	1719	5428	.	-	0	Name=XP_031842477.1;ID=cds-XP_031842477.1;Dbxref=GeneID:116431346%2CGenbank:XP_031842477.1;Parent=rna-XM_031986617.1
NW_022340640.1	Gnomon	CDS	1353	1572	.	-	0	Name=XP_031842477.1;ID=cds-XP_031842477.1;Dbxref=GeneID:116431346%2CGenbank:XP_031842477.1;Parent=rna-XM_031986617.1
NW_022340640.1	Gnomon	exon	148476	148714	.	-	.	ID=exon-XM_031986795.1-9;Dbxref=GeneID:116431421%2CGenbank:XM_031986795.1;Parent=rna-XM_031986795.1
NW_022340640.1	Gnomon	exon	149032	149165	.	-	.	ID=exon-XM_031986795.1-7;Dbxref=GeneID:116431421%2CGenbank:XM_031986795.1;Parent=rna-XM_031986795.1
NW_022340640.1	Gnomon	exon	148778	148930	.	-	.	ID=exon-XM_031986795.1-8;Dbxref=GeneID:116431421%2CGenbank:XM_031986795.1;Parent=rna-XM_031986795.1
NW_022340640.1	Gnomon	exon	1234691	1234846	.	-	.	ID=exon-XM_031986884.1-6;Dbxref=GeneID:116431444%2CGenbank:XM_031986884.1;Parent=rna-XM_031986884.1
NW_022340640.1	Gnomon	exon	1234209	1234603	.	-	.	ID=exon-XM_031986884.1-7;Dbxref=GeneID:116431444%2CGenbank:XM_031986884.1;Parent=rna-XM_031986884.1
NW_022340640.1	Gnomon	exon	153936	154004	.	-	.	ID=exon-XM_031986795.1-1;Dbxref=GeneID:116431421%2CGenbank:XM_031986795.1;Parent=rna-XM_031986795.1
NW_022340640.1	Gnomon	exon	1235732	1236691	.	-	.	ID=exon-XM_031986884.1-4;Dbxref=GeneID:116431444%2CGenbank:XM_031986884.1;Parent=rna-XM_031986884.1
NW_022340640.1	Gnomon	exon	153726	153871	.	-	.	ID=exon-XM_031986795.1-2;Dbxref=GeneID:116431421%2CGenbank:XM_031986795.1;Parent=rna-XM_031986795.1
NW_022340640.1	Gnomon	exon	1234948	1235620	.	-	.	ID=exon-XM_031986884.1-5;Dbxref=GeneID:116431444%2CGenbank:XM_031986884.1;Parent=rna-XM_031986884.1
NW_022340640.1	Gnomon	exon	1237022	1237175	.	-	.	ID=exon-XM_031986884.1-2;Dbxref=GeneID:116431444%2CGenbank:XM_031986884.1;Parent=rna-XM_031986884.1
NW_022340640.1	Gnomon	exon	1236783	1236939	.	-	.	ID=exon-XM_031986884.1-3;Dbxref=GeneID:116431444%2CGenbank:XM_031986884.1;Parent=rna-XM_031986884.1
NW_022340640.1	Gnomon	exon	149856	149904	.	-	.	ID=exon-XM_031986795.1-5;Dbxref=GeneID:116431421%2CGenbank:XM_031986795.1;Parent=rna-XM_031986795.1
NW_022340640.1	Gnomon	exon	149273	149322	.	-	.	ID=exon-XM_031986795.1-6;Dbxref=GeneID:116431421%2CGenbank:XM_031986795.1;Parent=rna-XM_031986795.1
NW_022340640.1	Gnomon	exon	1237723	1237998	.	-	.	ID=exon-XM_031986884.1-1;Dbxref=GeneID:116431444%2CGenbank:XM_031986884.1;Parent=rna-XM_031986884.1
NW_022340640.1	Gnomon	exon	150791	152042	.	-	.	ID=exon-XM_031986795.1-3;Dbxref=GeneID:116431421%2CGenbank:XM_031986795.1;Parent=rna-XM_031986795.1
NW_022340640.1	Gnomon	exon	149988	150150	.	-	.	ID=exon-XM_031986795.1-4;Dbxref=GeneID:116431421%2CGenbank:XM_031986795.1;Parent=rna-XM_031986795.1
NW_022340640.1	Gnomon	mRNA	944289	950743	.	+	.	Name=XM_031987078.1;ID=rna-XM_031987078.1;Dbxref=GeneID:116431519%2CGenbank:XM_031987078.1;Parent=gene-LOC116431519
NW_022340640.1	Gnomon	mRNA	744931	748594	.	-	.	Name=XM_031986834.1;ID=rna-XM_031986834.1;Dbxref=GeneID:116431428%2CGenbank:XM_031986834.1;Parent=gene-LOC116431428
NW_022340640.1	Gnomon	CDS	1194382	1194391	.	-	0	Name=XP_031842727.1;ID=cds-XP_031842727.1;Dbxref=GeneID:116431438%2CGenbank:XP_031842727.1;Parent=rna-XM_031986867.1
NW_022340640.1	Gnomon	CDS	1194097	1194299	.	-	0	Name=XP_031842727.1;ID=cds-XP_031842727.1;Dbxref=GeneID:116431438%2CGenbank:XP_031842727.1;Parent=rna-XM_031986867.1
NW_022340640.1	Gnomon	CDS	1193957	1194014	.	-	0	Name=XP_031842727.1;ID=cds-XP_031842727.1;Dbxref=GeneID:116431438%2CGenbank:XP_031842727.1;Parent=rna-XM_031986867.1
NW_022340640.1	Gnomon	CDS	1193410	1193881	.	-	0	Name=XP_031842727.1;ID=cds-XP_031842727.1;Dbxref=GeneID:116431438%2CGenbank:XP_031842727.1;Parent=rna-XM_031986867.1
NW_022340640.1	Gnomon	CDS	1193160	1193327	.	-	0	Name=XP_031842727.1;ID=cds-XP_031842727.1;Dbxref=GeneID:116431438%2CGenbank:XP_031842727.1;Parent=rna-XM_031986867.1
NW_022340640.1	Gnomon	CDS	1192945	1193077	.	-	0	Name=XP_031842727.1;ID=cds-XP_031842727.1;Dbxref=GeneID:116431438%2CGenbank:XP_031842727.1;Parent=rna-XM_031986867.1
NW_022340640.1	Gnomon	CDS	573553	573732	.	+	0	Name=XP_031842967.1;ID=cds-XP_031842967.1;Dbxref=GeneID:116431529%2CGenbank:XP_031842967.1;Parent=rna-XM_031987107.1
NW_022340640.1	Gnomon	CDS	574092	574393	.	+	0	Name=XP_031842967.1;ID=cds-XP_031842967.1;Dbxref=GeneID:116431529%2CGenbank:XP_031842967.1;Parent=rna-XM_031987107.1
NW_022340640.1	Gnomon	CDS	574621	574828	.	+	0	Name=XP_031842967.1;ID=cds-XP_031842967.1;Dbxref=GeneID:116431529%2CGenbank:XP_031842967.1;Parent=rna-XM_031987107.1
NW_022340640.1	Gnomon	CDS	575103	575345	.	+	0	Name=XP_031842967.1;ID=cds-XP_031842967.1;Dbxref=GeneID:116431529%2CGenbank:XP_031842967.1;Parent=rna-XM_031987107.1
NW_022340640.1	Gnomon	CDS	575420	575505	.	+	0	Name=XP_031842967.1;ID=cds-XP_031842967.1;Dbxref=GeneID:116431529%2CGenbank:XP_031842967.1;Parent=rna-XM_031987107.1
NW_022340640.1	Gnomon	CDS	575573	575699	.	+	0	Name=XP_031842967.1;ID=cds-XP_031842967.1;Dbxref=GeneID:116431529%2CGenbank:XP_031842967.1;Parent=rna-XM_031987107.1
NW_022340640.1	Gnomon	CDS	575765	575899	.	+	0	Name=XP_031842967.1;ID=cds-XP_031842967.1;Dbxref=GeneID:116431529%2CGenbank:XP_031842967.1;Parent=rna-XM_031987107.1
NW_022340640.1	Gnomon	CDS	576147	576170	.	+	0	Name=XP_031842967.1;ID=cds-XP_031842967.1;Dbxref=GeneID:116431529%2CGenbank:XP_031842967.1;Parent=rna-XM_031987107.1
NW_022340640.1	Gnomon	CDS	576528	576675	.	+	0	Name=XP_031842967.1;ID=cds-XP_031842967.1;Dbxref=GeneID:116431529%2CGenbank:XP_031842967.1;Parent=rna-XM_031987107.1
NW_022340640.1	Gnomon	CDS	576738	576868	.	+	0	Name=XP_031842967.1;ID=cds-XP_031842967.1;Dbxref=GeneID:116431529%2CGenbank:XP_031842967.1;Parent=rna-XM_031987107.1
NW_022340640.1	Gnomon	CDS	576933	577175	.	+	0	Name=XP_031842967.1;ID=cds-XP_031842967.1;Dbxref=GeneID:116431529%2CGenbank:XP_031842967.1;Parent=rna-XM_031987107.1
NW_022340640.1	Gnomon	CDS	577244	577392	.	+	0	Name=XP_031842967.1;ID=cds-XP_031842967.1;Dbxref=GeneID:116431529%2CGenbank:XP_031842967.1;Parent=rna-XM_031987107.1
NW_022340640.1	Gnomon	CDS	577463	577697	.	+	0	Name=XP_031842967.1;ID=cds-XP_031842967.1;Dbxref=GeneID:116431529%2CGenbank:XP_031842967.1;Parent=rna-XM_031987107.1
NW_022340640.1	Gnomon	CDS	250970	250990	.	+	0	Name=XP_031842868.1;ID=cds-XP_031842868.1;Dbxref=GeneID:116431487%2CGenbank:XP_031842868.1;Parent=rna-XM_031987008.1
NW_022340640.1	Gnomon	CDS	251494	252796	.	+	0	Name=XP_031842868.1;ID=cds-XP_031842868.1;Dbxref=GeneID:116431487%2CGenbank:XP_031842868.1;Parent=rna-XM_031987008.1
NW_022340640.1	Gnomon	CDS	252871	253793	.	+	0	Name=XP_031842868.1;ID=cds-XP_031842868.1;Dbxref=GeneID:116431487%2CGenbank:XP_031842868.1;Parent=rna-XM_031987008.1
NW_022340640.1	Gnomon	CDS	253858	253985	.	+	0	Name=XP_031842868.1;ID=cds-XP_031842868.1;Dbxref=GeneID:116431487%2CGenbank:XP_031842868.1;Parent=rna-XM_031987008.1
NW_022340640.1	Gnomon	CDS	254062	254239	.	+	0	Name=XP_031842868.1;ID=cds-XP_031842868.1;Dbxref=GeneID:116431487%2CGenbank:XP_031842868.1;Parent=rna-XM_031987008.1
NW_022340640.1	Gnomon	CDS	254326	254506	.	+	0	Name=XP_031842868.1;ID=cds-XP_031842868.1;Dbxref=GeneID:116431487%2CGenbank:XP_031842868.1;Parent=rna-XM_031987008.1
NW_022340640.1	Gnomon	CDS	254576	254778	.	+	0	Name=XP_031842868.1;ID=cds-XP_031842868.1;Dbxref=GeneID:116431487%2CGenbank:XP_031842868.1;Parent=rna-XM_031987008.1
NW_022340640.1	Gnomon	CDS	6034	6164	.	-	0	Name=XP_031842472.1;ID=cds-XP_031842472.1;Dbxref=GeneID:116431346%2CGenbank:XP_031842472.1;Parent=rna-XM_031986612.1
NW_022340640.1	Gnomon	CDS	5510	5822	.	-	0	Name=XP_031842472.1;ID=cds-XP_031842472.1;Dbxref=GeneID:116431346%2CGenbank:XP_031842472.1;Parent=rna-XM_031986612.1
NW_022340640.1	Gnomon	CDS	1304	5428	.	-	0	Name=XP_031842472.1;ID=cds-XP_031842472.1;Dbxref=GeneID:116431346%2CGenbank:XP_031842472.1;Parent=rna-XM_031986612.1
NW_022340640.1	Gnomon	CDS	934	1221	.	-	0	Name=XP_031842472.1;ID=cds-XP_031842472.1;Dbxref=GeneID:116431346%2CGenbank:XP_031842472.1;Parent=rna-XM_031986612.1
NW_022340640.1	Gnomon	CDS	491405	491421	.	+	0	Name=XP_031842628.1;ID=cds-XP_031842628.1;Dbxref=GeneID:116431407%2CGenbank:XP_031842628.1;Parent=rna-XM_031986768.1
NW_022340640.1	Gnomon	CDS	491612	491918	.	+	0	Name=XP_031842628.1;ID=cds-XP_031842628.1;Dbxref=GeneID:116431407%2CGenbank:XP_031842628.1;Parent=rna-XM_031986768.1
NW_022340640.1	Gnomon	CDS	491991	492555	.	+	0	Name=XP_031842628.1;ID=cds-XP_031842628.1;Dbxref=GeneID:116431407%2CGenbank:XP_031842628.1;Parent=rna-XM_031986768.1
NW_022340640.1	Gnomon	CDS	492635	492921	.	+	0	Name=XP_031842628.1;ID=cds-XP_031842628.1;Dbxref=GeneID:116431407%2CGenbank:XP_031842628.1;Parent=rna-XM_031986768.1
NW_022340640.1	Gnomon	CDS	1169126	1169175	.	-	0	Name=XP_031842722.1;ID=cds-XP_031842722.1;Dbxref=GeneID:116431436%2CGenbank:XP_031842722.1;Parent=rna-XM_031986862.1
NW_022340640.1	Gnomon	CDS	1166244	1166474	.	-	0	Name=XP_031842722.1;ID=cds-XP_031842722.1;Dbxref=GeneID:116431436%2CGenbank:XP_031842722.1;Parent=rna-XM_031986862.1
NW_022340640.1	Gnomon	CDS	1165585	1165726	.	-	0	Name=XP_031842722.1;ID=cds-XP_031842722.1;Dbxref=GeneID:116431436%2CGenbank:XP_031842722.1;Parent=rna-XM_031986862.1
NW_022340640.1	Gnomon	CDS	1165397	1165527	.	-	0	Name=XP_031842722.1;ID=cds-XP_031842722.1;Dbxref=GeneID:116431436%2CGenbank:XP_031842722.1;Parent=rna-XM_031986862.1
NW_022340640.1	Gnomon	CDS	1165119	1165322	.	-	0	Name=XP_031842722.1;ID=cds-XP_031842722.1;Dbxref=GeneID:116431436%2CGenbank:XP_031842722.1;Parent=rna-XM_031986862.1
NW_022340640.1	Gnomon	CDS	1164144	1164429	.	-	0	Name=XP_031842722.1;ID=cds-XP_031842722.1;Dbxref=GeneID:116431436%2CGenbank:XP_031842722.1;Parent=rna-XM_031986862.1
NW_022340640.1	Gnomon	CDS	1163773	1164072	.	-	0	Name=XP_031842722.1;ID=cds-XP_031842722.1;Dbxref=GeneID:116431436%2CGenbank:XP_031842722.1;Parent=rna-XM_031986862.1
NW_022340640.1	Gnomon	exon	874378	874498	.	+	.	ID=exon-XM_031986700.1-3;Dbxref=GeneID:116431375%2CGenbank:XM_031986700.1;Parent=rna-XM_031986700.1
NW_022340640.1	Gnomon	exon	874811	876546	.	+	.	ID=exon-XM_031986700.1-4;Dbxref=GeneID:116431375%2CGenbank:XM_031986700.1;Parent=rna-XM_031986700.1
NW_022340640.1	Gnomon	exon	869261	869426	.	+	.	ID=exon-XM_031986700.1-1;Dbxref=GeneID:116431375%2CGenbank:XM_031986700.1;Parent=rna-XM_031986700.1
NW_022340640.1	Gnomon	exon	874101	874300	.	+	.	ID=exon-XM_031986700.1-2;Dbxref=GeneID:116431375%2CGenbank:XM_031986700.1;Parent=rna-XM_031986700.1
NW_022340640.1	Gnomon	exon	822217	823710	.	-	.	ID=exon-XM_031986685.1-21;Dbxref=GeneID:116431370%2CGenbank:XM_031986685.1;Parent=rna-XM_031986685.1
NW_022340640.1	Gnomon	exon	823823	823995	.	-	.	ID=exon-XM_031986685.1-20;Dbxref=GeneID:116431370%2CGenbank:XM_031986685.1;Parent=rna-XM_031986685.1
NW_022340640.1	Gnomon	exon	824209	824297	.	-	.	ID=exon-XM_031986685.1-18;Dbxref=GeneID:116431370%2CGenbank:XM_031986685.1;Parent=rna-XM_031986685.1
NW_022340640.1	Gnomon	exon	824067	824134	.	-	.	ID=exon-XM_031986685.1-19;Dbxref=GeneID:116431370%2CGenbank:XM_031986685.1;Parent=rna-XM_031986685.1
NW_022340640.1	Gnomon	exon	741260	741626	.	+	.	ID=exon-XM_031986817.1-8;Dbxref=GeneID:116431424%2CGenbank:XM_031986817.1;Parent=rna-XM_031986817.1
NW_022340640.1	Gnomon	exon	824641	825009	.	-	.	ID=exon-XM_031986685.1-16;Dbxref=GeneID:116431370%2CGenbank:XM_031986685.1;Parent=rna-XM_031986685.1
NW_022340640.1	Gnomon	exon	741706	742134	.	+	.	ID=exon-XM_031986817.1-9;Dbxref=GeneID:116431424%2CGenbank:XM_031986817.1;Parent=rna-XM_031986817.1
NW_022340640.1	Gnomon	exon	824377	824518	.	-	.	ID=exon-XM_031986685.1-17;Dbxref=GeneID:116431370%2CGenbank:XM_031986685.1;Parent=rna-XM_031986685.1
NW_022340640.1	Gnomon	exon	740747	740979	.	+	.	ID=exon-XM_031986817.1-6;Dbxref=GeneID:116431424%2CGenbank:XM_031986817.1;Parent=rna-XM_031986817.1
NW_022340640.1	Gnomon	exon	825303	825756	.	-	.	ID=exon-XM_031986685.1-14;Dbxref=GeneID:116431370%2CGenbank:XM_031986685.1;Parent=rna-XM_031986685.1
NW_022340640.1	Gnomon	exon	741099	741119	.	+	.	ID=exon-XM_031986817.1-7;Dbxref=GeneID:116431424%2CGenbank:XM_031986817.1;Parent=rna-XM_031986817.1
NW_022340640.1	Gnomon	exon	825095	825223	.	-	.	ID=exon-XM_031986685.1-15;Dbxref=GeneID:116431370%2CGenbank:XM_031986685.1;Parent=rna-XM_031986685.1
NW_022340640.1	Gnomon	exon	740162	740362	.	+	.	ID=exon-XM_031986817.1-4;Dbxref=GeneID:116431424%2CGenbank:XM_031986817.1;Parent=rna-XM_031986817.1
NW_022340640.1	Gnomon	exon	828623	828694	.	-	.	ID=exon-XM_031986685.1-12;Dbxref=GeneID:116431370%2CGenbank:XM_031986685.1;Parent=rna-XM_031986685.1
NW_022340640.1	Gnomon	exon	740432	740672	.	+	.	ID=exon-XM_031986817.1-5;Dbxref=GeneID:116431424%2CGenbank:XM_031986817.1;Parent=rna-XM_031986817.1
NW_022340640.1	Gnomon	exon	825828	828046	.	-	.	ID=exon-XM_031986685.1-13;Dbxref=GeneID:116431370%2CGenbank:XM_031986685.1;Parent=rna-XM_031986685.1
NW_022340640.1	Gnomon	exon	739492	739745	.	+	.	ID=exon-XM_031986817.1-2;Dbxref=GeneID:116431424%2CGenbank:XM_031986817.1;Parent=rna-XM_031986817.1
NW_022340640.1	Gnomon	exon	829287	829512	.	-	.	ID=exon-XM_031986685.1-10;Dbxref=GeneID:116431370%2CGenbank:XM_031986685.1;Parent=rna-XM_031986685.1
NW_022340640.1	Gnomon	exon	739825	740101	.	+	.	ID=exon-XM_031986817.1-3;Dbxref=GeneID:116431424%2CGenbank:XM_031986817.1;Parent=rna-XM_031986817.1
NW_022340640.1	Gnomon	exon	829014	829211	.	-	.	ID=exon-XM_031986685.1-11;Dbxref=GeneID:116431370%2CGenbank:XM_031986685.1;Parent=rna-XM_031986685.1
NW_022340640.1	Gnomon	exon	738174	738522	.	+	.	ID=exon-XM_031986817.1-1;Dbxref=GeneID:116431424%2CGenbank:XM_031986817.1;Parent=rna-XM_031986817.1
NW_022340640.1	Gnomon	mRNA	721569	725186	.	-	.	Name=XM_031986844.1;ID=rna-XM_031986844.1;Dbxref=GeneID:116431432%2CGenbank:XM_031986844.1;Parent=gene-LOC116431432
NW_022340640.1	Gnomon	exon	607158	607824	.	+	.	ID=exon-XM_031986630.1-1;Dbxref=GeneID:116431352%2CGenbank:XM_031986630.1;Parent=rna-XM_031986630.1
NW_022340640.1	Gnomon	exon	618102	618751	.	+	.	ID=exon-XM_031986630.1-2;Dbxref=GeneID:116431352%2CGenbank:XM_031986630.1;Parent=rna-XM_031986630.1
NW_022340640.1	Gnomon	exon	620962	621109	.	+	.	ID=exon-XM_031986630.1-3;Dbxref=GeneID:116431352%2CGenbank:XM_031986630.1;Parent=rna-XM_031986630.1
NW_022340640.1	Gnomon	exon	629521	629639	.	+	.	ID=exon-XM_031986630.1-4;Dbxref=GeneID:116431352%2CGenbank:XM_031986630.1;Parent=rna-XM_031986630.1
NW_022340640.1	Gnomon	exon	639983	640226	.	+	.	ID=exon-XM_031986630.1-5;Dbxref=GeneID:116431352%2CGenbank:XM_031986630.1;Parent=rna-XM_031986630.1
NW_022340640.1	Gnomon	exon	642045	642194	.	+	.	ID=exon-XM_031986630.1-6;Dbxref=GeneID:116431352%2CGenbank:XM_031986630.1;Parent=rna-XM_031986630.1
NW_022340640.1	Gnomon	exon	642572	642759	.	+	.	ID=exon-XM_031986630.1-7;Dbxref=GeneID:116431352%2CGenbank:XM_031986630.1;Parent=rna-XM_031986630.1
NW_022340640.1	Gnomon	exon	643069	643209	.	+	.	ID=exon-XM_031986630.1-8;Dbxref=GeneID:116431352%2CGenbank:XM_031986630.1;Parent=rna-XM_031986630.1
NW_022340640.1	Gnomon	exon	643350	643474	.	+	.	ID=exon-XM_031986630.1-9;Dbxref=GeneID:116431352%2CGenbank:XM_031986630.1;Parent=rna-XM_031986630.1
NW_022340640.1	Gnomon	exon	701084	701330	.	-	.	ID=exon-XM_031987028.1-5;Dbxref=GeneID:116431505%2CGenbank:XM_031987028.1;Parent=rna-XM_031987028.1
NW_022340640.1	Gnomon	exon	700888	701008	.	-	.	ID=exon-XM_031987028.1-6;Dbxref=GeneID:116431505%2CGenbank:XM_031987028.1;Parent=rna-XM_031987028.1
NW_022340640.1	Gnomon	exon	700686	700823	.	-	.	ID=exon-XM_031987028.1-7;Dbxref=GeneID:116431505%2CGenbank:XM_031987028.1;Parent=rna-XM_031987028.1
NW_022340640.1	Gnomon	exon	700424	700603	.	-	.	ID=exon-XM_031987028.1-8;Dbxref=GeneID:116431505%2CGenbank:XM_031987028.1;Parent=rna-XM_031987028.1
NW_022340640.1	Gnomon	exon	700013	700340	.	-	.	ID=exon-XM_031987028.1-9;Dbxref=GeneID:116431505%2CGenbank:XM_031987028.1;Parent=rna-XM_031987028.1
NW_022340640.1	Gnomon	exon	718557	718723	.	-	.	ID=exon-XM_031987028.1-1;Dbxref=GeneID:116431505%2CGenbank:XM_031987028.1;Parent=rna-XM_031987028.1
NW_022340640.1	Gnomon	exon	702591	702823	.	-	.	ID=exon-XM_031987028.1-2;Dbxref=GeneID:116431505%2CGenbank:XM_031987028.1;Parent=rna-XM_031987028.1
NW_022340640.1	Gnomon	exon	701935	702061	.	-	.	ID=exon-XM_031987028.1-3;Dbxref=GeneID:116431505%2CGenbank:XM_031987028.1;Parent=rna-XM_031987028.1
NW_022340640.1	Gnomon	exon	701684	701852	.	-	.	ID=exon-XM_031987028.1-4;Dbxref=GeneID:116431505%2CGenbank:XM_031987028.1;Parent=rna-XM_031987028.1
NW_022340640.1	Gnomon	exon	486150	486786	.	-	.	ID=exon-XM_031986747.1-6;Dbxref=GeneID:116431397%2CGenbank:XM_031986747.1;Parent=rna-XM_031986747.1
NW_022340640.1	Gnomon	exon	483154	486078	.	-	.	ID=exon-XM_031986747.1-7;Dbxref=GeneID:116431397%2CGenbank:XM_031986747.1;Parent=rna-XM_031986747.1
NW_022340640.1	Gnomon	exon	487380	487544	.	-	.	ID=exon-XM_031986747.1-4;Dbxref=GeneID:116431397%2CGenbank:XM_031986747.1;Parent=rna-XM_031986747.1
NW_022340640.1	Gnomon	exon	486862	487321	.	-	.	ID=exon-XM_031986747.1-5;Dbxref=GeneID:116431397%2CGenbank:XM_031986747.1;Parent=rna-XM_031986747.1
NW_022340640.1	Gnomon	exon	488148	488273	.	-	.	ID=exon-XM_031986747.1-2;Dbxref=GeneID:116431397%2CGenbank:XM_031986747.1;Parent=rna-XM_031986747.1
NW_022340640.1	Gnomon	exon	487640	488083	.	-	.	ID=exon-XM_031986747.1-3;Dbxref=GeneID:116431397%2CGenbank:XM_031986747.1;Parent=rna-XM_031986747.1
NW_022340640.1	Gnomon	exon	488383	488531	.	-	.	ID=exon-XM_031986747.1-1;Dbxref=GeneID:116431397%2CGenbank:XM_031986747.1;Parent=rna-XM_031986747.1
NW_022340640.1	Gnomon	exon	482959	483085	.	-	.	ID=exon-XM_031986747.1-8;Dbxref=GeneID:116431397%2CGenbank:XM_031986747.1;Parent=rna-XM_031986747.1
NW_022340640.1	Gnomon	exon	482543	482893	.	-	.	ID=exon-XM_031986747.1-9;Dbxref=GeneID:116431397%2CGenbank:XM_031986747.1;Parent=rna-XM_031986747.1
NW_022340640.1	Gnomon	CDS	444498	445814	.	-	0	Name=XP_031842627.1;ID=cds-XP_031842627.1;Dbxref=GeneID:116431406%2CGenbank:XP_031842627.1;Parent=rna-XM_031986767.1
NW_022340640.1	Gnomon	exon	742211	742302	.	+	.	ID=exon-XM_031986807.1-10;Dbxref=GeneID:116431424%2CGenbank:XM_031986807.1;Parent=rna-XM_031986807.1
NW_022340640.1	Gnomon	exon	742372	742465	.	+	.	ID=exon-XM_031986807.1-11;Dbxref=GeneID:116431424%2CGenbank:XM_031986807.1;Parent=rna-XM_031986807.1
NW_022340640.1	Gnomon	exon	742641	742685	.	+	.	ID=exon-XM_031986807.1-12;Dbxref=GeneID:116431424%2CGenbank:XM_031986807.1;Parent=rna-XM_031986807.1
NW_022340640.1	Gnomon	exon	742967	743086	.	+	.	ID=exon-XM_031986807.1-13;Dbxref=GeneID:116431424%2CGenbank:XM_031986807.1;Parent=rna-XM_031986807.1
NW_022340640.1	Gnomon	exon	743293	743364	.	+	.	ID=exon-XM_031986807.1-14;Dbxref=GeneID:116431424%2CGenbank:XM_031986807.1;Parent=rna-XM_031986807.1
NW_022340640.1	Gnomon	exon	744038	744162	.	+	.	ID=exon-XM_031986807.1-15;Dbxref=GeneID:116431424%2CGenbank:XM_031986807.1;Parent=rna-XM_031986807.1
NW_022340640.1	Gnomon	exon	744232	744471	.	+	.	ID=exon-XM_031986807.1-16;Dbxref=GeneID:116431424%2CGenbank:XM_031986807.1;Parent=rna-XM_031986807.1
NW_022340640.1	Gnomon	exon	744550	744640	.	+	.	ID=exon-XM_031986807.1-17;Dbxref=GeneID:116431424%2CGenbank:XM_031986807.1;Parent=rna-XM_031986807.1
NW_022340640.1	Gnomon	exon	744804	744839	.	+	.	ID=exon-XM_031986807.1-18;Dbxref=GeneID:116431424%2CGenbank:XM_031986807.1;Parent=rna-XM_031986807.1
NW_022340640.1	Gnomon	exon	745829	746481	.	+	.	ID=exon-XM_031986807.1-19;Dbxref=GeneID:116431424%2CGenbank:XM_031986807.1;Parent=rna-XM_031986807.1
NW_022340640.1	Gnomon	CDS	573553	573732	.	+	0	Name=XP_031842961.1;ID=cds-XP_031842961.1;Dbxref=GeneID:116431529%2CGenbank:XP_031842961.1;Parent=rna-XM_031987101.1
NW_022340640.1	Gnomon	CDS	574092	574393	.	+	0	Name=XP_031842961.1;ID=cds-XP_031842961.1;Dbxref=GeneID:116431529%2CGenbank:XP_031842961.1;Parent=rna-XM_031987101.1
NW_022340640.1	Gnomon	CDS	574621	574828	.	+	0	Name=XP_031842961.1;ID=cds-XP_031842961.1;Dbxref=GeneID:116431529%2CGenbank:XP_031842961.1;Parent=rna-XM_031987101.1
NW_022340640.1	Gnomon	CDS	575103	575345	.	+	0	Name=XP_031842961.1;ID=cds-XP_031842961.1;Dbxref=GeneID:116431529%2CGenbank:XP_031842961.1;Parent=rna-XM_031987101.1
NW_022340640.1	Gnomon	CDS	575420	575505	.	+	0	Name=XP_031842961.1;ID=cds-XP_031842961.1;Dbxref=GeneID:116431529%2CGenbank:XP_031842961.1;Parent=rna-XM_031987101.1
NW_022340640.1	Gnomon	CDS	575573	575699	.	+	0	Name=XP_031842961.1;ID=cds-XP_031842961.1;Dbxref=GeneID:116431529%2CGenbank:XP_031842961.1;Parent=rna-XM_031987101.1
NW_022340640.1	Gnomon	CDS	575765	575899	.	+	0	Name=XP_031842961.1;ID=cds-XP_031842961.1;Dbxref=GeneID:116431529%2CGenbank:XP_031842961.1;Parent=rna-XM_031987101.1
NW_022340640.1	Gnomon	CDS	576147	576170	.	+	0	Name=XP_031842961.1;ID=cds-XP_031842961.1;Dbxref=GeneID:116431529%2CGenbank:XP_031842961.1;Parent=rna-XM_031987101.1
NW_022340640.1	Gnomon	CDS	576528	576675	.	+	0	Name=XP_031842961.1;ID=cds-XP_031842961.1;Dbxref=GeneID:116431529%2CGenbank:XP_031842961.1;Parent=rna-XM_031987101.1
NW_022340640.1	Gnomon	CDS	576738	576868	.	+	0	Name=XP_031842961.1;ID=cds-XP_031842961.1;Dbxref=GeneID:116431529%2CGenbank:XP_031842961.1;Parent=rna-XM_031987101.1
NW_022340640.1	Gnomon	CDS	576933	577175	.	+	0	Name=XP_031842961.1;ID=cds-XP_031842961.1;Dbxref=GeneID:116431529%2CGenbank:XP_031842961.1;Parent=rna-XM_031987101.1
NW_022340640.1	Gnomon	CDS	577244	577392	.	+	0	Name=XP_031842961.1;ID=cds-XP_031842961.1;Dbxref=GeneID:116431529%2CGenbank:XP_031842961.1;Parent=rna-XM_031987101.1
NW_022340640.1	Gnomon	CDS	577463	577697	.	+	0	Name=XP_031842961.1;ID=cds-XP_031842961.1;Dbxref=GeneID:116431529%2CGenbank:XP_031842961.1;Parent=rna-XM_031987101.1
NW_022340640.1	Gnomon	exon	48376	49317	.	+	.	ID=exon-XM_031987122.1-1;Dbxref=GeneID:116431535%2CGenbank:XM_031987122.1;Parent=rna-XM_031987122.1
NW_022340640.1	Gnomon	exon	50205	50392	.	+	.	ID=exon-XM_031987122.1-4;Dbxref=GeneID:116431535%2CGenbank:XM_031987122.1;Parent=rna-XM_031987122.1
NW_022340640.1	Gnomon	exon	50462	50857	.	+	.	ID=exon-XM_031987122.1-5;Dbxref=GeneID:116431535%2CGenbank:XM_031987122.1;Parent=rna-XM_031987122.1
NW_022340640.1	Gnomon	exon	49407	49619	.	+	.	ID=exon-XM_031987122.1-2;Dbxref=GeneID:116431535%2CGenbank:XM_031987122.1;Parent=rna-XM_031987122.1
NW_022340640.1	Gnomon	exon	49708	50129	.	+	.	ID=exon-XM_031987122.1-3;Dbxref=GeneID:116431535%2CGenbank:XM_031987122.1;Parent=rna-XM_031987122.1
NW_022340640.1	Gnomon	exon	54083	54259	.	+	.	ID=exon-XM_031987122.1-6;Dbxref=GeneID:116431535%2CGenbank:XM_031987122.1;Parent=rna-XM_031987122.1
NW_022340640.1	Gnomon	exon	568225	568491	.	-	.	ID=exon-XR_004235954.1-4;Dbxref=GeneID:116431532%2CGenbank:XR_004235954.1;Parent=rna-XR_004235954.1
NW_022340640.1	Gnomon	exon	563088	568090	.	-	.	ID=exon-XR_004235954.1-5;Dbxref=GeneID:116431532%2CGenbank:XR_004235954.1;Parent=rna-XR_004235954.1
NW_022340640.1	Gnomon	exon	568780	569120	.	-	.	ID=exon-XR_004235954.1-2;Dbxref=GeneID:116431532%2CGenbank:XR_004235954.1;Parent=rna-XR_004235954.1
NW_022340640.1	Gnomon	exon	568661	568717	.	-	.	ID=exon-XR_004235954.1-3;Dbxref=GeneID:116431532%2CGenbank:XR_004235954.1;Parent=rna-XR_004235954.1
NW_022340640.1	Gnomon	exon	569712	570030	.	-	.	ID=exon-XR_004235954.1-1;Dbxref=GeneID:116431532%2CGenbank:XR_004235954.1;Parent=rna-XR_004235954.1
NW_022340640.1	Gnomon	exon	23508	24821	.	+	.	ID=exon-XM_031987146.1-1;Dbxref=GeneID:116431542%2CGenbank:XM_031987146.1;Parent=rna-XM_031987146.1
NW_022340640.1	Gnomon	mRNA	1170651	1180834	.	-	.	Name=XM_031986845.1;ID=rna-XM_031986845.1;Dbxref=GeneID:116431433%2CGenbank:XM_031986845.1;Parent=gene-LOC116431433
NW_022340640.1	Gnomon	exon	24891	25598	.	+	.	ID=exon-XM_031987146.1-2;Dbxref=GeneID:116431542%2CGenbank:XM_031987146.1;Parent=rna-XM_031987146.1
NW_022340640.1	Gnomon	exon	25734	25894	.	+	.	ID=exon-XM_031987146.1-3;Dbxref=GeneID:116431542%2CGenbank:XM_031987146.1;Parent=rna-XM_031987146.1
NW_022340640.1	Gnomon	mRNA	891771	895356	.	+	.	Name=XM_031987089.1;ID=rna-XM_031987089.1;Dbxref=GeneID:116431526%2CGenbank:XM_031987089.1;Parent=gene-LOC116431526
NW_022340640.1	Gnomon	exon	942440	942958	.	+	.	ID=exon-XM_031987076.1-1;Dbxref=GeneID:116431519%2CGenbank:XM_031987076.1;Parent=rna-XM_031987076.1
NW_022340640.1	Gnomon	exon	947663	947897	.	+	.	ID=exon-XM_031987076.1-2;Dbxref=GeneID:116431519%2CGenbank:XM_031987076.1;Parent=rna-XM_031987076.1
NW_022340640.1	Gnomon	exon	947981	948167	.	+	.	ID=exon-XM_031987076.1-3;Dbxref=GeneID:116431519%2CGenbank:XM_031987076.1;Parent=rna-XM_031987076.1
NW_022340640.1	Gnomon	exon	949662	949709	.	+	.	ID=exon-XM_031987076.1-8;Dbxref=GeneID:116431519%2CGenbank:XM_031987076.1;Parent=rna-XM_031987076.1
NW_022340640.1	Gnomon	exon	949815	950743	.	+	.	ID=exon-XM_031987076.1-9;Dbxref=GeneID:116431519%2CGenbank:XM_031987076.1;Parent=rna-XM_031987076.1
NW_022340640.1	Gnomon	exon	948244	948700	.	+	.	ID=exon-XM_031987076.1-4;Dbxref=GeneID:116431519%2CGenbank:XM_031987076.1;Parent=rna-XM_031987076.1
NW_022340640.1	Gnomon	exon	948793	949166	.	+	.	ID=exon-XM_031987076.1-5;Dbxref=GeneID:116431519%2CGenbank:XM_031987076.1;Parent=rna-XM_031987076.1
NW_022340640.1	Gnomon	exon	949251	949329	.	+	.	ID=exon-XM_031987076.1-6;Dbxref=GeneID:116431519%2CGenbank:XM_031987076.1;Parent=rna-XM_031987076.1
NW_022340640.1	Gnomon	exon	949411	949591	.	+	.	ID=exon-XM_031987076.1-7;Dbxref=GeneID:116431519%2CGenbank:XM_031987076.1;Parent=rna-XM_031987076.1
NW_022340640.1	Gnomon	CDS	6034	6236	.	-	0	Name=XP_031842471.1;ID=cds-XP_031842471.1;Dbxref=GeneID:116431346%2CGenbank:XP_031842471.1;Parent=rna-XM_031986611.1
NW_022340640.1	Gnomon	CDS	5510	5822	.	-	0	Name=XP_031842471.1;ID=cds-XP_031842471.1;Dbxref=GeneID:116431346%2CGenbank:XP_031842471.1;Parent=rna-XM_031986611.1
NW_022340640.1	Gnomon	CDS	1304	5428	.	-	0	Name=XP_031842471.1;ID=cds-XP_031842471.1;Dbxref=GeneID:116431346%2CGenbank:XP_031842471.1;Parent=rna-XM_031986611.1
NW_022340640.1	Gnomon	CDS	934	1221	.	-	0	Name=XP_031842471.1;ID=cds-XP_031842471.1;Dbxref=GeneID:116431346%2CGenbank:XP_031842471.1;Parent=rna-XM_031986611.1
NW_022340640.1	Gnomon	CDS	1166244	1166455	.	-	0	Name=XP_031842724.1;ID=cds-XP_031842724.1;Dbxref=GeneID:116431436%2CGenbank:XP_031842724.1;Parent=rna-XM_031986864.1
NW_022340640.1	Gnomon	CDS	1165585	1165726	.	-	0	Name=XP_031842724.1;ID=cds-XP_031842724.1;Dbxref=GeneID:116431436%2CGenbank:XP_031842724.1;Parent=rna-XM_031986864.1
NW_022340640.1	Gnomon	CDS	1165397	1165527	.	-	0	Name=XP_031842724.1;ID=cds-XP_031842724.1;Dbxref=GeneID:116431436%2CGenbank:XP_031842724.1;Parent=rna-XM_031986864.1
NW_022340640.1	Gnomon	CDS	1165119	1165322	.	-	0	Name=XP_031842724.1;ID=cds-XP_031842724.1;Dbxref=GeneID:116431436%2CGenbank:XP_031842724.1;Parent=rna-XM_031986864.1
NW_022340640.1	Gnomon	CDS	1164144	1164429	.	-	0	Name=XP_031842724.1;ID=cds-XP_031842724.1;Dbxref=GeneID:116431436%2CGenbank:XP_031842724.1;Parent=rna-XM_031986864.1
NW_022340640.1	Gnomon	CDS	1163773	1164072	.	-	0	Name=XP_031842724.1;ID=cds-XP_031842724.1;Dbxref=GeneID:116431436%2CGenbank:XP_031842724.1;Parent=rna-XM_031986864.1
NW_022340640.1	Gnomon	exon	772315	772919	.	+	.	ID=exon-XM_031986672.1-1;Dbxref=GeneID:116431365%2CGenbank:XM_031986672.1;Parent=rna-XM_031986672.1
NW_022340640.1	Gnomon	exon	773363	773529	.	+	.	ID=exon-XM_031986672.1-2;Dbxref=GeneID:116431365%2CGenbank:XM_031986672.1;Parent=rna-XM_031986672.1
NW_022340640.1	Gnomon	exon	773599	773756	.	+	.	ID=exon-XM_031986672.1-3;Dbxref=GeneID:116431365%2CGenbank:XM_031986672.1;Parent=rna-XM_031986672.1
NW_022340640.1	Gnomon	exon	773814	773893	.	+	.	ID=exon-XM_031986672.1-4;Dbxref=GeneID:116431365%2CGenbank:XM_031986672.1;Parent=rna-XM_031986672.1
NW_022340640.1	Gnomon	exon	773974	774246	.	+	.	ID=exon-XM_031986672.1-5;Dbxref=GeneID:116431365%2CGenbank:XM_031986672.1;Parent=rna-XM_031986672.1
NW_022340640.1	Gnomon	exon	774316	774606	.	+	.	ID=exon-XM_031986672.1-6;Dbxref=GeneID:116431365%2CGenbank:XM_031986672.1;Parent=rna-XM_031986672.1
NW_022340640.1	Gnomon	exon	774677	774743	.	+	.	ID=exon-XM_031986672.1-7;Dbxref=GeneID:116431365%2CGenbank:XM_031986672.1;Parent=rna-XM_031986672.1
NW_022340640.1	Gnomon	exon	774806	775039	.	+	.	ID=exon-XM_031986672.1-8;Dbxref=GeneID:116431365%2CGenbank:XM_031986672.1;Parent=rna-XM_031986672.1
NW_022340640.1	Gnomon	exon	775118	775471	.	+	.	ID=exon-XM_031986672.1-9;Dbxref=GeneID:116431365%2CGenbank:XM_031986672.1;Parent=rna-XM_031986672.1
NW_022340640.1	Gnomon	exon	724773	724914	.	-	.	ID=exon-XM_031986841.1-1;Dbxref=GeneID:116431432%2CGenbank:XM_031986841.1;Parent=rna-XM_031986841.1
NW_022340640.1	Gnomon	exon	723453	723612	.	-	.	ID=exon-XM_031986841.1-2;Dbxref=GeneID:116431432%2CGenbank:XM_031986841.1;Parent=rna-XM_031986841.1
NW_022340640.1	Gnomon	exon	721569	723373	.	-	.	ID=exon-XM_031986841.1-3;Dbxref=GeneID:116431432%2CGenbank:XM_031986841.1;Parent=rna-XM_031986841.1
NW_022340640.1	Gnomon	CDS	6034	6068	.	-	0	Name=XP_031842474.1;ID=cds-XP_031842474.1;Dbxref=GeneID:116431346%2CGenbank:XP_031842474.1;Parent=rna-XM_031986614.1
NW_022340640.1	Gnomon	CDS	5510	5822	.	-	0	Name=XP_031842474.1;ID=cds-XP_031842474.1;Dbxref=GeneID:116431346%2CGenbank:XP_031842474.1;Parent=rna-XM_031986614.1
NW_022340640.1	Gnomon	CDS	1304	5428	.	-	0	Name=XP_031842474.1;ID=cds-XP_031842474.1;Dbxref=GeneID:116431346%2CGenbank:XP_031842474.1;Parent=rna-XM_031986614.1
NW_022340640.1	Gnomon	CDS	934	1221	.	-	0	Name=XP_031842474.1;ID=cds-XP_031842474.1;Dbxref=GeneID:116431346%2CGenbank:XP_031842474.1;Parent=rna-XM_031986614.1
NW_022340640.1	Gnomon	CDS	573553	573732	.	+	0	Name=XP_031842964.1;ID=cds-XP_031842964.1;Dbxref=GeneID:116431529%2CGenbank:XP_031842964.1;Parent=rna-XM_031987104.1
NW_022340640.1	Gnomon	CDS	574092	574393	.	+	0	Name=XP_031842964.1;ID=cds-XP_031842964.1;Dbxref=GeneID:116431529%2CGenbank:XP_031842964.1;Parent=rna-XM_031987104.1
NW_022340640.1	Gnomon	CDS	574621	574828	.	+	0	Name=XP_031842964.1;ID=cds-XP_031842964.1;Dbxref=GeneID:116431529%2CGenbank:XP_031842964.1;Parent=rna-XM_031987104.1
NW_022340640.1	Gnomon	CDS	575103	575345	.	+	0	Name=XP_031842964.1;ID=cds-XP_031842964.1;Dbxref=GeneID:116431529%2CGenbank:XP_031842964.1;Parent=rna-XM_031987104.1
NW_022340640.1	Gnomon	CDS	575420	575505	.	+	0	Name=XP_031842964.1;ID=cds-XP_031842964.1;Dbxref=GeneID:116431529%2CGenbank:XP_031842964.1;Parent=rna-XM_031987104.1
NW_022340640.1	Gnomon	CDS	575573	575699	.	+	0	Name=XP_031842964.1;ID=cds-XP_031842964.1;Dbxref=GeneID:116431529%2CGenbank:XP_031842964.1;Parent=rna-XM_031987104.1
NW_022340640.1	Gnomon	CDS	575765	575899	.	+	0	Name=XP_031842964.1;ID=cds-XP_031842964.1;Dbxref=GeneID:116431529%2CGenbank:XP_031842964.1;Parent=rna-XM_031987104.1
NW_022340640.1	Gnomon	CDS	576147	576170	.	+	0	Name=XP_031842964.1;ID=cds-XP_031842964.1;Dbxref=GeneID:116431529%2CGenbank:XP_031842964.1;Parent=rna-XM_031987104.1
NW_022340640.1	Gnomon	CDS	576528	576675	.	+	0	Name=XP_031842964.1;ID=cds-XP_031842964.1;Dbxref=GeneID:116431529%2CGenbank:XP_031842964.1;Parent=rna-XM_031987104.1
NW_022340640.1	Gnomon	CDS	576738	576868	.	+	0	Name=XP_031842964.1;ID=cds-XP_031842964.1;Dbxref=GeneID:116431529%2CGenbank:XP_031842964.1;Parent=rna-XM_031987104.1
NW_022340640.1	Gnomon	CDS	576933	577175	.	+	0	Name=XP_031842964.1;ID=cds-XP_031842964.1;Dbxref=GeneID:116431529%2CGenbank:XP_031842964.1;Parent=rna-XM_031987104.1
NW_022340640.1	Gnomon	CDS	577244	577392	.	+	0	Name=XP_031842964.1;ID=cds-XP_031842964.1;Dbxref=GeneID:116431529%2CGenbank:XP_031842964.1;Parent=rna-XM_031987104.1
NW_022340640.1	Gnomon	CDS	577463	577697	.	+	0	Name=XP_031842964.1;ID=cds-XP_031842964.1;Dbxref=GeneID:116431529%2CGenbank:XP_031842964.1;Parent=rna-XM_031987104.1
NW_022340640.1	Gnomon	exon	495094	495346	.	-	.	ID=exon-XM_031986771.1-1;Dbxref=GeneID:116431408%2CGenbank:XM_031986771.1;Parent=rna-XM_031986771.1
NW_022340640.1	Gnomon	exon	494734	494874	.	-	.	ID=exon-XM_031986771.1-2;Dbxref=GeneID:116431408%2CGenbank:XM_031986771.1;Parent=rna-XM_031986771.1
NW_022340640.1	Gnomon	exon	494107	494350	.	-	.	ID=exon-XM_031986771.1-3;Dbxref=GeneID:116431408%2CGenbank:XM_031986771.1;Parent=rna-XM_031986771.1
NW_022340640.1	Gnomon	exon	492360	494039	.	-	.	ID=exon-XM_031986771.1-4;Dbxref=GeneID:116431408%2CGenbank:XM_031986771.1;Parent=rna-XM_031986771.1
NW_022340640.1	Gnomon	mRNA	403488	405197	.	+	.	Name=XM_031986988.1;ID=rna-XM_031986988.1;Dbxref=GeneID:116431476%2CGenbank:XM_031986988.1;Parent=gene-LOC116431476
NW_022340640.1	Gnomon	exon	1176416	1176500	.	-	.	ID=exon-XR_004235925.1-10;Dbxref=GeneID:116431433%2CGenbank:XR_004235925.1;Parent=rna-XR_004235925.1
NW_022340640.1	Gnomon	exon	1170956	1172355	.	-	.	ID=exon-XR_004235925.1-15;Dbxref=GeneID:116431433%2CGenbank:XR_004235925.1;Parent=rna-XR_004235925.1
NW_022340640.1	Gnomon	exon	1170680	1170831	.	-	.	ID=exon-XR_004235925.1-16;Dbxref=GeneID:116431433%2CGenbank:XR_004235925.1;Parent=rna-XR_004235925.1
NW_022340640.1	Gnomon	exon	1176183	1176343	.	-	.	ID=exon-XR_004235925.1-11;Dbxref=GeneID:116431433%2CGenbank:XR_004235925.1;Parent=rna-XR_004235925.1
NW_022340640.1	Gnomon	exon	1175595	1176100	.	-	.	ID=exon-XR_004235925.1-12;Dbxref=GeneID:116431433%2CGenbank:XR_004235925.1;Parent=rna-XR_004235925.1
NW_022340640.1	Gnomon	exon	1174990	1175522	.	-	.	ID=exon-XR_004235925.1-13;Dbxref=GeneID:116431433%2CGenbank:XR_004235925.1;Parent=rna-XR_004235925.1
NW_022340640.1	Gnomon	exon	1172682	1174900	.	-	.	ID=exon-XR_004235925.1-14;Dbxref=GeneID:116431433%2CGenbank:XR_004235925.1;Parent=rna-XR_004235925.1
NW_022340640.1	Gnomon	mRNA	449428	455828	.	+	.	Name=XM_031986748.1;ID=rna-XM_031986748.1;Dbxref=GeneID:116431398%2CGenbank:XM_031986748.1;Parent=gene-LOC116431398
NW_022340640.1	Gnomon	mRNA	896080	897217	.	+	.	Name=XM_031987088.1;ID=rna-XM_031987088.1;Dbxref=GeneID:116431525%2CGenbank:XM_031987088.1;Parent=gene-LOC116431525
NW_022340640.1	Gnomon	exon	576933	577175	.	+	.	ID=exon-XM_031987107.1-12;Dbxref=GeneID:116431529%2CGenbank:XM_031987107.1;Parent=rna-XM_031987107.1
NW_022340640.1	Gnomon	exon	577244	577392	.	+	.	ID=exon-XM_031987107.1-13;Dbxref=GeneID:116431529%2CGenbank:XM_031987107.1;Parent=rna-XM_031987107.1
NW_022340640.1	Gnomon	exon	577463	581898	.	+	.	ID=exon-XM_031987107.1-14;Dbxref=GeneID:116431529%2CGenbank:XM_031987107.1;Parent=rna-XM_031987107.1
NW_022340640.1	Gnomon	exon	576528	576675	.	+	.	ID=exon-XM_031987107.1-10;Dbxref=GeneID:116431529%2CGenbank:XM_031987107.1;Parent=rna-XM_031987107.1
NW_022340640.1	Gnomon	exon	576738	576868	.	+	.	ID=exon-XM_031987107.1-11;Dbxref=GeneID:116431529%2CGenbank:XM_031987107.1;Parent=rna-XM_031987107.1
NW_022340640.1	Gnomon	CDS	1166715	1166755	.	-	0	Name=XP_031842723.1;ID=cds-XP_031842723.1;Dbxref=GeneID:116431436%2CGenbank:XP_031842723.1;Parent=rna-XM_031986863.1
NW_022340640.1	Gnomon	CDS	1166244	1166474	.	-	0	Name=XP_031842723.1;ID=cds-XP_031842723.1;Dbxref=GeneID:116431436%2CGenbank:XP_031842723.1;Parent=rna-XM_031986863.1
NW_022340640.1	Gnomon	CDS	1165585	1165726	.	-	0	Name=XP_031842723.1;ID=cds-XP_031842723.1;Dbxref=GeneID:116431436%2CGenbank:XP_031842723.1;Parent=rna-XM_031986863.1
NW_022340640.1	Gnomon	CDS	1165397	1165527	.	-	0	Name=XP_031842723.1;ID=cds-XP_031842723.1;Dbxref=GeneID:116431436%2CGenbank:XP_031842723.1;Parent=rna-XM_031986863.1
NW_022340640.1	Gnomon	CDS	1165119	1165322	.	-	0	Name=XP_031842723.1;ID=cds-XP_031842723.1;Dbxref=GeneID:116431436%2CGenbank:XP_031842723.1;Parent=rna-XM_031986863.1
NW_022340640.1	Gnomon	CDS	1164144	1164429	.	-	0	Name=XP_031842723.1;ID=cds-XP_031842723.1;Dbxref=GeneID:116431436%2CGenbank:XP_031842723.1;Parent=rna-XM_031986863.1
NW_022340640.1	Gnomon	CDS	1163773	1164072	.	-	0	Name=XP_031842723.1;ID=cds-XP_031842723.1;Dbxref=GeneID:116431436%2CGenbank:XP_031842723.1;Parent=rna-XM_031986863.1
NW_022340640.1	Gnomon	CDS	6034	6068	.	-	0	Name=XP_031842473.1;ID=cds-XP_031842473.1;Dbxref=GeneID:116431346%2CGenbank:XP_031842473.1;Parent=rna-XM_031986613.1
NW_022340640.1	Gnomon	CDS	5510	5822	.	-	0	Name=XP_031842473.1;ID=cds-XP_031842473.1;Dbxref=GeneID:116431346%2CGenbank:XP_031842473.1;Parent=rna-XM_031986613.1
NW_022340640.1	Gnomon	CDS	1304	5428	.	-	0	Name=XP_031842473.1;ID=cds-XP_031842473.1;Dbxref=GeneID:116431346%2CGenbank:XP_031842473.1;Parent=rna-XM_031986613.1
NW_022340640.1	Gnomon	CDS	934	1221	.	-	0	Name=XP_031842473.1;ID=cds-XP_031842473.1;Dbxref=GeneID:116431346%2CGenbank:XP_031842473.1;Parent=rna-XM_031986613.1
NW_022340640.1	Gnomon	CDS	491619	491918	.	+	0	Name=XP_031842629.1;ID=cds-XP_031842629.1;Dbxref=GeneID:116431407%2CGenbank:XP_031842629.1;Parent=rna-XM_031986769.1
NW_022340640.1	Gnomon	CDS	491991	492555	.	+	0	Name=XP_031842629.1;ID=cds-XP_031842629.1;Dbxref=GeneID:116431407%2CGenbank:XP_031842629.1;Parent=rna-XM_031986769.1
NW_022340640.1	Gnomon	CDS	492635	492921	.	+	0	Name=XP_031842629.1;ID=cds-XP_031842629.1;Dbxref=GeneID:116431407%2CGenbank:XP_031842629.1;Parent=rna-XM_031986769.1
NW_022340640.1	Gnomon	CDS	573553	573732	.	+	0	Name=XP_031842963.1;ID=cds-XP_031842963.1;Dbxref=GeneID:116431529%2CGenbank:XP_031842963.1;Parent=rna-XM_031987103.1
NW_022340640.1	Gnomon	CDS	574092	574393	.	+	0	Name=XP_031842963.1;ID=cds-XP_031842963.1;Dbxref=GeneID:116431529%2CGenbank:XP_031842963.1;Parent=rna-XM_031987103.1
NW_022340640.1	Gnomon	CDS	574621	574828	.	+	0	Name=XP_031842963.1;ID=cds-XP_031842963.1;Dbxref=GeneID:116431529%2CGenbank:XP_031842963.1;Parent=rna-XM_031987103.1
NW_022340640.1	Gnomon	CDS	575103	575345	.	+	0	Name=XP_031842963.1;ID=cds-XP_031842963.1;Dbxref=GeneID:116431529%2CGenbank:XP_031842963.1;Parent=rna-XM_031987103.1
NW_022340640.1	Gnomon	CDS	575420	575505	.	+	0	Name=XP_031842963.1;ID=cds-XP_031842963.1;Dbxref=GeneID:116431529%2CGenbank:XP_031842963.1;Parent=rna-XM_031987103.1
NW_022340640.1	Gnomon	CDS	575573	575699	.	+	0	Name=XP_031842963.1;ID=cds-XP_031842963.1;Dbxref=GeneID:116431529%2CGenbank:XP_031842963.1;Parent=rna-XM_031987103.1
NW_022340640.1	Gnomon	CDS	575765	575899	.	+	0	Name=XP_031842963.1;ID=cds-XP_031842963.1;Dbxref=GeneID:116431529%2CGenbank:XP_031842963.1;Parent=rna-XM_031987103.1
NW_022340640.1	Gnomon	CDS	576147	576170	.	+	0	Name=XP_031842963.1;ID=cds-XP_031842963.1;Dbxref=GeneID:116431529%2CGenbank:XP_031842963.1;Parent=rna-XM_031987103.1
NW_022340640.1	Gnomon	CDS	576528	576675	.	+	0	Name=XP_031842963.1;ID=cds-XP_031842963.1;Dbxref=GeneID:116431529%2CGenbank:XP_031842963.1;Parent=rna-XM_031987103.1
NW_022340640.1	Gnomon	CDS	576738	576868	.	+	0	Name=XP_031842963.1;ID=cds-XP_031842963.1;Dbxref=GeneID:116431529%2CGenbank:XP_031842963.1;Parent=rna-XM_031987103.1
NW_022340640.1	Gnomon	CDS	576933	577175	.	+	0	Name=XP_031842963.1;ID=cds-XP_031842963.1;Dbxref=GeneID:116431529%2CGenbank:XP_031842963.1;Parent=rna-XM_031987103.1
NW_022340640.1	Gnomon	CDS	577244	577392	.	+	0	Name=XP_031842963.1;ID=cds-XP_031842963.1;Dbxref=GeneID:116431529%2CGenbank:XP_031842963.1;Parent=rna-XM_031987103.1
NW_022340640.1	Gnomon	CDS	577463	577697	.	+	0	Name=XP_031842963.1;ID=cds-XP_031842963.1;Dbxref=GeneID:116431529%2CGenbank:XP_031842963.1;Parent=rna-XM_031987103.1
NW_022340640.1	Gnomon	exon	848525	848654	.	-	.	ID=exon-XM_031986695.1-4;Dbxref=GeneID:116431372%2CGenbank:XM_031986695.1;Parent=rna-XM_031986695.1
NW_022340640.1	Gnomon	exon	848039	848423	.	-	.	ID=exon-XM_031986695.1-5;Dbxref=GeneID:116431372%2CGenbank:XM_031986695.1;Parent=rna-XM_031986695.1
NW_022340640.1	Gnomon	exon	849529	849722	.	-	.	ID=exon-XM_031986695.1-1;Dbxref=GeneID:116431372%2CGenbank:XM_031986695.1;Parent=rna-XM_031986695.1
NW_022340640.1	Gnomon	exon	849101	849450	.	-	.	ID=exon-XM_031986695.1-2;Dbxref=GeneID:116431372%2CGenbank:XM_031986695.1;Parent=rna-XM_031986695.1
NW_022340640.1	Gnomon	exon	848737	849030	.	-	.	ID=exon-XM_031986695.1-3;Dbxref=GeneID:116431372%2CGenbank:XM_031986695.1;Parent=rna-XM_031986695.1
NW_022340640.1	Gnomon	exon	932313	934187	.	+	.	ID=exon-XM_031987069.1-10;Dbxref=GeneID:116431517%2CGenbank:XM_031987069.1;Parent=rna-XM_031987069.1
NW_022340640.1	Gnomon	exon	39069	39140	.	+	.	ID=exon-XM_031987114.1-12;Dbxref=GeneID:116431534%2CGenbank:XM_031987114.1;Parent=rna-XM_031987114.1
NW_022340640.1	Gnomon	exon	39863	42773	.	+	.	ID=exon-XM_031987114.1-13;Dbxref=GeneID:116431534%2CGenbank:XM_031987114.1;Parent=rna-XM_031987114.1
NW_022340640.1	Gnomon	exon	38564	38759	.	+	.	ID=exon-XM_031987114.1-10;Dbxref=GeneID:116431534%2CGenbank:XM_031987114.1;Parent=rna-XM_031987114.1
NW_022340640.1	Gnomon	exon	38828	38965	.	+	.	ID=exon-XM_031987114.1-11;Dbxref=GeneID:116431534%2CGenbank:XM_031987114.1;Parent=rna-XM_031987114.1
NW_022340640.1	Gnomon	exon	1260006	1260601	.	+	.	ID=exon-XM_031986911.1-1;Dbxref=GeneID:116431455%2CGenbank:XM_031986911.1;Parent=rna-XM_031986911.1
NW_022340640.1	Gnomon	exon	1260680	1261031	.	+	.	ID=exon-XM_031986911.1-2;Dbxref=GeneID:116431455%2CGenbank:XM_031986911.1;Parent=rna-XM_031986911.1
NW_022340640.1	Gnomon	exon	1261102	1261199	.	+	.	ID=exon-XM_031986911.1-3;Dbxref=GeneID:116431455%2CGenbank:XM_031986911.1;Parent=rna-XM_031986911.1
NW_022340640.1	Gnomon	exon	1261264	1261786	.	+	.	ID=exon-XM_031986911.1-4;Dbxref=GeneID:116431455%2CGenbank:XM_031986911.1;Parent=rna-XM_031986911.1
NW_022340640.1	Gnomon	mRNA	721572	723684	.	-	.	Name=XM_031986843.1;ID=rna-XM_031986843.1;Dbxref=GeneID:116431432%2CGenbank:XM_031986843.1;Parent=gene-LOC116431432
NW_022340640.1	Gnomon	exon	963476	963878	.	+	.	ID=exon-XM_031987043.1-10;Dbxref=GeneID:116431513%2CGenbank:XM_031987043.1;Parent=rna-XM_031987043.1
NW_022340640.1	Gnomon	exon	963957	964095	.	+	.	ID=exon-XM_031987043.1-11;Dbxref=GeneID:116431513%2CGenbank:XM_031987043.1;Parent=rna-XM_031987043.1
NW_022340640.1	Gnomon	exon	964163	964240	.	+	.	ID=exon-XM_031987043.1-12;Dbxref=GeneID:116431513%2CGenbank:XM_031987043.1;Parent=rna-XM_031987043.1
NW_022340640.1	Gnomon	exon	964316	964506	.	+	.	ID=exon-XM_031987043.1-13;Dbxref=GeneID:116431513%2CGenbank:XM_031987043.1;Parent=rna-XM_031987043.1
NW_022340640.1	Gnomon	exon	964593	964720	.	+	.	ID=exon-XM_031987043.1-14;Dbxref=GeneID:116431513%2CGenbank:XM_031987043.1;Parent=rna-XM_031987043.1
NW_022340640.1	Gnomon	exon	964837	965115	.	+	.	ID=exon-XM_031987043.1-15;Dbxref=GeneID:116431513%2CGenbank:XM_031987043.1;Parent=rna-XM_031987043.1
NW_022340640.1	Gnomon	mRNA	450093	455828	.	+	.	Name=XM_031986749.1;ID=rna-XM_031986749.1;Dbxref=GeneID:116431398%2CGenbank:XM_031986749.1;Parent=gene-LOC116431398
NW_022340640.1	Gnomon	exon	963957	964095	.	+	.	ID=exon-XM_031987050.1-11;Dbxref=GeneID:116431513%2CGenbank:XM_031987050.1;Parent=rna-XM_031987050.1
NW_022340640.1	Gnomon	exon	964163	964240	.	+	.	ID=exon-XM_031987050.1-12;Dbxref=GeneID:116431513%2CGenbank:XM_031987050.1;Parent=rna-XM_031987050.1
NW_022340640.1	Gnomon	exon	964316	964506	.	+	.	ID=exon-XM_031987050.1-13;Dbxref=GeneID:116431513%2CGenbank:XM_031987050.1;Parent=rna-XM_031987050.1
NW_022340640.1	Gnomon	exon	964593	964720	.	+	.	ID=exon-XM_031987050.1-14;Dbxref=GeneID:116431513%2CGenbank:XM_031987050.1;Parent=rna-XM_031987050.1
NW_022340640.1	Gnomon	exon	964837	965115	.	+	.	ID=exon-XM_031987050.1-15;Dbxref=GeneID:116431513%2CGenbank:XM_031987050.1;Parent=rna-XM_031987050.1
NW_022340640.1	Gnomon	exon	963476	963878	.	+	.	ID=exon-XM_031987050.1-10;Dbxref=GeneID:116431513%2CGenbank:XM_031987050.1;Parent=rna-XM_031987050.1
NW_022340640.1	Gnomon	mRNA	939587	942190	.	+	.	Name=XM_031987087.1;ID=rna-XM_031987087.1;Dbxref=GeneID:116431524%2CGenbank:XM_031987087.1;Parent=gene-LOC116431524
NW_022340640.1	Gnomon	CDS	247423	247549	.	-	0	Name=XP_031842869.1;ID=cds-XP_031842869.1;Dbxref=GeneID:116431488%2CGenbank:XP_031842869.1;Parent=rna-XM_031987009.1
NW_022340640.1	Gnomon	CDS	245642	245801	.	-	0	Name=XP_031842869.1;ID=cds-XP_031842869.1;Dbxref=GeneID:116431488%2CGenbank:XP_031842869.1;Parent=rna-XM_031987009.1
NW_022340640.1	Gnomon	CDS	245400	245568	.	-	0	Name=XP_031842869.1;ID=cds-XP_031842869.1;Dbxref=GeneID:116431488%2CGenbank:XP_031842869.1;Parent=rna-XM_031987009.1
NW_022340640.1	Gnomon	CDS	245178	245301	.	-	0	Name=XP_031842869.1;ID=cds-XP_031842869.1;Dbxref=GeneID:116431488%2CGenbank:XP_031842869.1;Parent=rna-XM_031987009.1
NW_022340640.1	Gnomon	CDS	244977	245096	.	-	0	Name=XP_031842869.1;ID=cds-XP_031842869.1;Dbxref=GeneID:116431488%2CGenbank:XP_031842869.1;Parent=rna-XM_031987009.1
NW_022340640.1	Gnomon	CDS	244761	244876	.	-	0	Name=XP_031842869.1;ID=cds-XP_031842869.1;Dbxref=GeneID:116431488%2CGenbank:XP_031842869.1;Parent=rna-XM_031987009.1
NW_022340640.1	Gnomon	CDS	244280	244449	.	-	0	Name=XP_031842869.1;ID=cds-XP_031842869.1;Dbxref=GeneID:116431488%2CGenbank:XP_031842869.1;Parent=rna-XM_031987009.1
NW_022340640.1	Gnomon	CDS	243920	244082	.	-	0	Name=XP_031842869.1;ID=cds-XP_031842869.1;Dbxref=GeneID:116431488%2CGenbank:XP_031842869.1;Parent=rna-XM_031987009.1
NW_022340640.1	Gnomon	CDS	243496	243839	.	-	0	Name=XP_031842869.1;ID=cds-XP_031842869.1;Dbxref=GeneID:116431488%2CGenbank:XP_031842869.1;Parent=rna-XM_031987009.1
NW_022340640.1	Gnomon	CDS	243165	243420	.	-	0	Name=XP_031842869.1;ID=cds-XP_031842869.1;Dbxref=GeneID:116431488%2CGenbank:XP_031842869.1;Parent=rna-XM_031987009.1
NW_022340640.1	Gnomon	CDS	242818	243078	.	-	0	Name=XP_031842869.1;ID=cds-XP_031842869.1;Dbxref=GeneID:116431488%2CGenbank:XP_031842869.1;Parent=rna-XM_031987009.1
NW_022340640.1	Gnomon	exon	953008	953217	.	+	.	ID=exon-XM_031987053.1-1;Dbxref=GeneID:116431513%2CGenbank:XM_031987053.1;Parent=rna-XM_031987053.1
NW_022340640.1	Gnomon	exon	953350	953481	.	+	.	ID=exon-XM_031987053.1-2;Dbxref=GeneID:116431513%2CGenbank:XM_031987053.1;Parent=rna-XM_031987053.1
NW_022340640.1	Gnomon	exon	960606	960843	.	+	.	ID=exon-XM_031987053.1-3;Dbxref=GeneID:116431513%2CGenbank:XM_031987053.1;Parent=rna-XM_031987053.1
NW_022340640.1	Gnomon	exon	960905	961071	.	+	.	ID=exon-XM_031987053.1-4;Dbxref=GeneID:116431513%2CGenbank:XM_031987053.1;Parent=rna-XM_031987053.1
NW_022340640.1	Gnomon	exon	961152	961376	.	+	.	ID=exon-XM_031987053.1-5;Dbxref=GeneID:116431513%2CGenbank:XM_031987053.1;Parent=rna-XM_031987053.1
NW_022340640.1	Gnomon	exon	961460	962330	.	+	.	ID=exon-XM_031987053.1-6;Dbxref=GeneID:116431513%2CGenbank:XM_031987053.1;Parent=rna-XM_031987053.1
NW_022340640.1	Gnomon	exon	962418	962703	.	+	.	ID=exon-XM_031987053.1-7;Dbxref=GeneID:116431513%2CGenbank:XM_031987053.1;Parent=rna-XM_031987053.1
NW_022340640.1	Gnomon	exon	962772	962916	.	+	.	ID=exon-XM_031987053.1-8;Dbxref=GeneID:116431513%2CGenbank:XM_031987053.1;Parent=rna-XM_031987053.1
NW_022340640.1	Gnomon	exon	962999	963146	.	+	.	ID=exon-XM_031987053.1-9;Dbxref=GeneID:116431513%2CGenbank:XM_031987053.1;Parent=rna-XM_031987053.1
NW_022340640.1	tRNAscan-SE	tRNA	884372	884445	.	+	.	ID=rna-Trnat-agu-6;Dbxref=GeneID:116431549;Note=transfer RNA threonine (anticodon AGU);Parent=gene-Trnat-agu-6
NW_022340640.1	Gnomon	exon	1044413	1044481	.	+	.	ID=exon-XM_031986723.1-10;Dbxref=GeneID:116431387%2CGenbank:XM_031986723.1;Parent=rna-XM_031986723.1
NW_022340640.1	Gnomon	exon	1045376	1045522	.	+	.	ID=exon-XM_031986723.1-11;Dbxref=GeneID:116431387%2CGenbank:XM_031986723.1;Parent=rna-XM_031986723.1
NW_022340640.1	Gnomon	exon	1045577	1045645	.	+	.	ID=exon-XM_031986723.1-12;Dbxref=GeneID:116431387%2CGenbank:XM_031986723.1;Parent=rna-XM_031986723.1
NW_022340640.1	Gnomon	exon	1045719	1046747	.	+	.	ID=exon-XM_031986723.1-13;Dbxref=GeneID:116431387%2CGenbank:XM_031986723.1;Parent=rna-XM_031986723.1
NW_022340640.1	Gnomon	CDS	250970	250990	.	+	0	Name=XP_031842864.1;ID=cds-XP_031842864.1;Dbxref=GeneID:116431487%2CGenbank:XP_031842864.1;Parent=rna-XM_031987004.1
NW_022340640.1	Gnomon	CDS	251494	252796	.	+	0	Name=XP_031842864.1;ID=cds-XP_031842864.1;Dbxref=GeneID:116431487%2CGenbank:XP_031842864.1;Parent=rna-XM_031987004.1
NW_022340640.1	Gnomon	CDS	252871	253793	.	+	0	Name=XP_031842864.1;ID=cds-XP_031842864.1;Dbxref=GeneID:116431487%2CGenbank:XP_031842864.1;Parent=rna-XM_031987004.1
NW_022340640.1	Gnomon	CDS	253858	253985	.	+	0	Name=XP_031842864.1;ID=cds-XP_031842864.1;Dbxref=GeneID:116431487%2CGenbank:XP_031842864.1;Parent=rna-XM_031987004.1
NW_022340640.1	Gnomon	CDS	254062	254239	.	+	0	Name=XP_031842864.1;ID=cds-XP_031842864.1;Dbxref=GeneID:116431487%2CGenbank:XP_031842864.1;Parent=rna-XM_031987004.1
NW_022340640.1	Gnomon	CDS	254326	254506	.	+	0	Name=XP_031842864.1;ID=cds-XP_031842864.1;Dbxref=GeneID:116431487%2CGenbank:XP_031842864.1;Parent=rna-XM_031987004.1
NW_022340640.1	Gnomon	CDS	254576	254778	.	+	0	Name=XP_031842864.1;ID=cds-XP_031842864.1;Dbxref=GeneID:116431487%2CGenbank:XP_031842864.1;Parent=rna-XM_031987004.1
NW_022340640.1	Gnomon	exon	420909	421526	.	+	.	ID=exon-XM_031986959.1-1;Dbxref=GeneID:116431474%2CGenbank:XM_031986959.1;Parent=rna-XM_031986959.1
NW_022340640.1	Gnomon	exon	421830	422520	.	+	.	ID=exon-XM_031986959.1-2;Dbxref=GeneID:116431474%2CGenbank:XM_031986959.1;Parent=rna-XM_031986959.1
NW_022340640.1	Gnomon	exon	422929	423117	.	+	.	ID=exon-XM_031986959.1-3;Dbxref=GeneID:116431474%2CGenbank:XM_031986959.1;Parent=rna-XM_031986959.1
NW_022340640.1	Gnomon	exon	423202	423475	.	+	.	ID=exon-XM_031986959.1-4;Dbxref=GeneID:116431474%2CGenbank:XM_031986959.1;Parent=rna-XM_031986959.1
NW_022340640.1	Gnomon	exon	423555	423930	.	+	.	ID=exon-XM_031986959.1-5;Dbxref=GeneID:116431474%2CGenbank:XM_031986959.1;Parent=rna-XM_031986959.1
NW_022340640.1	Gnomon	exon	424012	424508	.	+	.	ID=exon-XM_031986959.1-6;Dbxref=GeneID:116431474%2CGenbank:XM_031986959.1;Parent=rna-XM_031986959.1
NW_022340640.1	Gnomon	exon	424577	427466	.	+	.	ID=exon-XM_031986959.1-7;Dbxref=GeneID:116431474%2CGenbank:XM_031986959.1;Parent=rna-XM_031986959.1
NW_022340640.1	Gnomon	mRNA	721576	724742	.	-	.	Name=XM_031986840.1;ID=rna-XM_031986840.1;Dbxref=GeneID:116431432%2CGenbank:XM_031986840.1;Parent=gene-LOC116431432
NW_022340640.1	Gnomon	mRNA	316360	331123	.	-	.	Name=XM_031986986.1;ID=rna-XM_031986986.1;Dbxref=GeneID:116431475%2CGenbank:XM_031986986.1;Parent=gene-LOC116431475
NW_022340640.1	Gnomon	mRNA	482543	490185	.	-	.	Name=XM_031986746.1;ID=rna-XM_031986746.1;Dbxref=GeneID:116431397%2CGenbank:XM_031986746.1;Parent=gene-LOC116431397
NW_022340640.1	Gnomon	exon	144667	146090	.	+	.	ID=exon-XM_031986934.1-4;Dbxref=GeneID:116431468%2CGenbank:XM_031986934.1;Parent=rna-XM_031986934.1
NW_022340640.1	Gnomon	exon	143139	143332	.	+	.	ID=exon-XM_031986934.1-1;Dbxref=GeneID:116431468%2CGenbank:XM_031986934.1;Parent=rna-XM_031986934.1
NW_022340640.1	Gnomon	exon	143938	144166	.	+	.	ID=exon-XM_031986934.1-2;Dbxref=GeneID:116431468%2CGenbank:XM_031986934.1;Parent=rna-XM_031986934.1
NW_022340640.1	Gnomon	exon	144267	144592	.	+	.	ID=exon-XM_031986934.1-3;Dbxref=GeneID:116431468%2CGenbank:XM_031986934.1;Parent=rna-XM_031986934.1
NW_022340640.1	Gnomon	exon	804143	804305	.	-	.	ID=exon-XM_031986648.1-8;Dbxref=GeneID:116431358%2CGenbank:XM_031986648.1;Parent=rna-XM_031986648.1
NW_022340640.1	Gnomon	exon	803859	804059	.	-	.	ID=exon-XM_031986648.1-9;Dbxref=GeneID:116431358%2CGenbank:XM_031986648.1;Parent=rna-XM_031986648.1
NW_022340640.1	Gnomon	exon	804605	804709	.	-	.	ID=exon-XM_031986648.1-6;Dbxref=GeneID:116431358%2CGenbank:XM_031986648.1;Parent=rna-XM_031986648.1
NW_022340640.1	Gnomon	exon	804399	804532	.	-	.	ID=exon-XM_031986648.1-7;Dbxref=GeneID:116431358%2CGenbank:XM_031986648.1;Parent=rna-XM_031986648.1
NW_022340640.1	Gnomon	exon	805002	805183	.	-	.	ID=exon-XM_031986648.1-4;Dbxref=GeneID:116431358%2CGenbank:XM_031986648.1;Parent=rna-XM_031986648.1
NW_022340640.1	Gnomon	exon	804772	804936	.	-	.	ID=exon-XM_031986648.1-5;Dbxref=GeneID:116431358%2CGenbank:XM_031986648.1;Parent=rna-XM_031986648.1
NW_022340640.1	Gnomon	exon	805675	805856	.	-	.	ID=exon-XM_031986648.1-2;Dbxref=GeneID:116431358%2CGenbank:XM_031986648.1;Parent=rna-XM_031986648.1
NW_022340640.1	Gnomon	exon	805330	805602	.	-	.	ID=exon-XM_031986648.1-3;Dbxref=GeneID:116431358%2CGenbank:XM_031986648.1;Parent=rna-XM_031986648.1
NW_022340640.1	Gnomon	exon	806242	806424	.	-	.	ID=exon-XM_031986648.1-1;Dbxref=GeneID:116431358%2CGenbank:XM_031986648.1;Parent=rna-XM_031986648.1
NW_022340640.1	Gnomon	CDS	535681	535723	.	+	0	Name=XP_031842529.1;ID=cds-XP_031842529.1;Dbxref=GeneID:116431363%2CGenbank:XP_031842529.1;Parent=rna-XM_031986669.1
NW_022340640.1	Gnomon	CDS	535839	535949	.	+	0	Name=XP_031842529.1;ID=cds-XP_031842529.1;Dbxref=GeneID:116431363%2CGenbank:XP_031842529.1;Parent=rna-XM_031986669.1
NW_022340640.1	Gnomon	CDS	536015	536157	.	+	0	Name=XP_031842529.1;ID=cds-XP_031842529.1;Dbxref=GeneID:116431363%2CGenbank:XP_031842529.1;Parent=rna-XM_031986669.1
NW_022340640.1	Gnomon	CDS	536261	537024	.	+	0	Name=XP_031842529.1;ID=cds-XP_031842529.1;Dbxref=GeneID:116431363%2CGenbank:XP_031842529.1;Parent=rna-XM_031986669.1
NW_022340640.1	Gnomon	CDS	537103	537481	.	+	0	Name=XP_031842529.1;ID=cds-XP_031842529.1;Dbxref=GeneID:116431363%2CGenbank:XP_031842529.1;Parent=rna-XM_031986669.1
NW_022340640.1	Gnomon	CDS	1252404	1252933	.	+	0	Name=XP_031842769.1;ID=cds-XP_031842769.1;Dbxref=GeneID:116431453%2CGenbank:XP_031842769.1;Parent=rna-XM_031986909.1
NW_022340640.1	Gnomon	CDS	1253116	1253446	.	+	0	Name=XP_031842769.1;ID=cds-XP_031842769.1;Dbxref=GeneID:116431453%2CGenbank:XP_031842769.1;Parent=rna-XM_031986909.1
NW_022340640.1	Gnomon	CDS	1254083	1254288	.	+	0	Name=XP_031842769.1;ID=cds-XP_031842769.1;Dbxref=GeneID:116431453%2CGenbank:XP_031842769.1;Parent=rna-XM_031986909.1
NW_022340640.1	Gnomon	CDS	1254381	1254603	.	+	0	Name=XP_031842769.1;ID=cds-XP_031842769.1;Dbxref=GeneID:116431453%2CGenbank:XP_031842769.1;Parent=rna-XM_031986909.1
NW_022340640.1	Gnomon	exon	148778	148930	.	-	.	ID=exon-XM_031986794.1-8;Dbxref=GeneID:116431421%2CGenbank:XM_031986794.1;Parent=rna-XM_031986794.1
NW_022340640.1	Gnomon	exon	148476	148714	.	-	.	ID=exon-XM_031986794.1-9;Dbxref=GeneID:116431421%2CGenbank:XM_031986794.1;Parent=rna-XM_031986794.1
NW_022340640.1	Gnomon	exon	149988	150150	.	-	.	ID=exon-XM_031986794.1-4;Dbxref=GeneID:116431421%2CGenbank:XM_031986794.1;Parent=rna-XM_031986794.1
NW_022340640.1	Gnomon	exon	149856	149904	.	-	.	ID=exon-XM_031986794.1-5;Dbxref=GeneID:116431421%2CGenbank:XM_031986794.1;Parent=rna-XM_031986794.1
NW_022340640.1	Gnomon	exon	149273	149322	.	-	.	ID=exon-XM_031986794.1-6;Dbxref=GeneID:116431421%2CGenbank:XM_031986794.1;Parent=rna-XM_031986794.1
NW_022340640.1	Gnomon	exon	149032	149165	.	-	.	ID=exon-XM_031986794.1-7;Dbxref=GeneID:116431421%2CGenbank:XM_031986794.1;Parent=rna-XM_031986794.1
NW_022340640.1	Gnomon	exon	153936	154004	.	-	.	ID=exon-XM_031986794.1-1;Dbxref=GeneID:116431421%2CGenbank:XM_031986794.1;Parent=rna-XM_031986794.1
NW_022340640.1	Gnomon	exon	153726	153871	.	-	.	ID=exon-XM_031986794.1-2;Dbxref=GeneID:116431421%2CGenbank:XM_031986794.1;Parent=rna-XM_031986794.1
NW_022340640.1	Gnomon	exon	150791	152049	.	-	.	ID=exon-XM_031986794.1-3;Dbxref=GeneID:116431421%2CGenbank:XM_031986794.1;Parent=rna-XM_031986794.1
NW_022340640.1	Gnomon	exon	1037262	1037437	.	+	.	ID=exon-XM_031986723.1-6;Dbxref=GeneID:116431387%2CGenbank:XM_031986723.1;Parent=rna-XM_031986723.1
NW_022340640.1	Gnomon	exon	1037537	1037638	.	+	.	ID=exon-XM_031986723.1-7;Dbxref=GeneID:116431387%2CGenbank:XM_031986723.1;Parent=rna-XM_031986723.1
NW_022340640.1	Gnomon	exon	1039445	1039625	.	+	.	ID=exon-XM_031986723.1-8;Dbxref=GeneID:116431387%2CGenbank:XM_031986723.1;Parent=rna-XM_031986723.1
NW_022340640.1	Gnomon	exon	1040225	1040466	.	+	.	ID=exon-XM_031986723.1-9;Dbxref=GeneID:116431387%2CGenbank:XM_031986723.1;Parent=rna-XM_031986723.1
NW_022340640.1	Gnomon	exon	1029767	1029876	.	+	.	ID=exon-XM_031986723.1-2;Dbxref=GeneID:116431387%2CGenbank:XM_031986723.1;Parent=rna-XM_031986723.1
NW_022340640.1	Gnomon	exon	1029953	1031238	.	+	.	ID=exon-XM_031986723.1-3;Dbxref=GeneID:116431387%2CGenbank:XM_031986723.1;Parent=rna-XM_031986723.1
NW_022340640.1	Gnomon	exon	1034336	1034465	.	+	.	ID=exon-XM_031986723.1-4;Dbxref=GeneID:116431387%2CGenbank:XM_031986723.1;Parent=rna-XM_031986723.1
NW_022340640.1	Gnomon	exon	1036379	1036515	.	+	.	ID=exon-XM_031986723.1-5;Dbxref=GeneID:116431387%2CGenbank:XM_031986723.1;Parent=rna-XM_031986723.1
NW_022340640.1	Gnomon	exon	1029607	1029706	.	+	.	ID=exon-XM_031986723.1-1;Dbxref=GeneID:116431387%2CGenbank:XM_031986723.1;Parent=rna-XM_031986723.1
NW_022340640.1	Gnomon	CDS	250970	250990	.	+	0	Name=XP_031842863.1;ID=cds-XP_031842863.1;Dbxref=GeneID:116431487%2CGenbank:XP_031842863.1;Parent=rna-XM_031987003.1
NW_022340640.1	Gnomon	CDS	251494	252796	.	+	0	Name=XP_031842863.1;ID=cds-XP_031842863.1;Dbxref=GeneID:116431487%2CGenbank:XP_031842863.1;Parent=rna-XM_031987003.1
NW_022340640.1	Gnomon	CDS	252871	253793	.	+	0	Name=XP_031842863.1;ID=cds-XP_031842863.1;Dbxref=GeneID:116431487%2CGenbank:XP_031842863.1;Parent=rna-XM_031987003.1
NW_022340640.1	Gnomon	CDS	253858	253985	.	+	0	Name=XP_031842863.1;ID=cds-XP_031842863.1;Dbxref=GeneID:116431487%2CGenbank:XP_031842863.1;Parent=rna-XM_031987003.1
NW_022340640.1	Gnomon	CDS	254062	254239	.	+	0	Name=XP_031842863.1;ID=cds-XP_031842863.1;Dbxref=GeneID:116431487%2CGenbank:XP_031842863.1;Parent=rna-XM_031987003.1
NW_022340640.1	Gnomon	CDS	254326	254506	.	+	0	Name=XP_031842863.1;ID=cds-XP_031842863.1;Dbxref=GeneID:116431487%2CGenbank:XP_031842863.1;Parent=rna-XM_031987003.1
NW_022340640.1	Gnomon	CDS	254576	254778	.	+	0	Name=XP_031842863.1;ID=cds-XP_031842863.1;Dbxref=GeneID:116431487%2CGenbank:XP_031842863.1;Parent=rna-XM_031987003.1
NW_022340640.1	Gnomon	exon	1182966	1183266	.	-	.	ID=exon-XM_031986848.1-11;Dbxref=GeneID:116431435%2CGenbank:XM_031986848.1;Parent=rna-XM_031986848.1
NW_022340640.1	Gnomon	exon	1183358	1183751	.	-	.	ID=exon-XM_031986848.1-10;Dbxref=GeneID:116431435%2CGenbank:XM_031986848.1;Parent=rna-XM_031986848.1
NW_022340640.1	Gnomon	mRNA	721569	724914	.	-	.	Name=XM_031986841.1;ID=rna-XM_031986841.1;Dbxref=GeneID:116431432%2CGenbank:XM_031986841.1;Parent=gene-LOC116431432
NW_022340640.1	Gnomon	mRNA	939587	942190	.	+	.	Name=XM_031987085.1;ID=rna-XM_031987085.1;Dbxref=GeneID:116431524%2CGenbank:XM_031987085.1;Parent=gene-LOC116431524
NW_022340640.1	Gnomon	mRNA	316360	327451	.	-	.	Name=XM_031986987.1;ID=rna-XM_031986987.1;Dbxref=GeneID:116431475%2CGenbank:XM_031986987.1;Parent=gene-LOC116431475
NW_022340640.1	Gnomon	mRNA	482543	488531	.	-	.	Name=XM_031986747.1;ID=rna-XM_031986747.1;Dbxref=GeneID:116431397%2CGenbank:XM_031986747.1;Parent=gene-LOC116431397
NW_022340640.1	Gnomon	CDS	465299	465309	.	+	0	Name=XP_031842623.1;ID=cds-XP_031842623.1;Dbxref=GeneID:116431405%2CGenbank:XP_031842623.1;Parent=rna-XM_031986763.1
NW_022340640.1	Gnomon	CDS	465382	465461	.	+	0	Name=XP_031842623.1;ID=cds-XP_031842623.1;Dbxref=GeneID:116431405%2CGenbank:XP_031842623.1;Parent=rna-XM_031986763.1
NW_022340640.1	Gnomon	CDS	465771	466008	.	+	0	Name=XP_031842623.1;ID=cds-XP_031842623.1;Dbxref=GeneID:116431405%2CGenbank:XP_031842623.1;Parent=rna-XM_031986763.1
NW_022340640.1	Gnomon	CDS	466088	466220	.	+	0	Name=XP_031842623.1;ID=cds-XP_031842623.1;Dbxref=GeneID:116431405%2CGenbank:XP_031842623.1;Parent=rna-XM_031986763.1
NW_022340640.1	Gnomon	CDS	466320	466560	.	+	0	Name=XP_031842623.1;ID=cds-XP_031842623.1;Dbxref=GeneID:116431405%2CGenbank:XP_031842623.1;Parent=rna-XM_031986763.1
NW_022340640.1	Gnomon	CDS	466636	466892	.	+	0	Name=XP_031842623.1;ID=cds-XP_031842623.1;Dbxref=GeneID:116431405%2CGenbank:XP_031842623.1;Parent=rna-XM_031986763.1
NW_022340640.1	Gnomon	CDS	466957	467409	.	+	0	Name=XP_031842623.1;ID=cds-XP_031842623.1;Dbxref=GeneID:116431405%2CGenbank:XP_031842623.1;Parent=rna-XM_031986763.1
NW_022340640.1	Gnomon	exon	250911	250990	.	+	.	ID=exon-XM_031987005.1-2;Dbxref=GeneID:116431487%2CGenbank:XM_031987005.1;Parent=rna-XM_031987005.1
NW_022340640.1	Gnomon	exon	251494	252796	.	+	.	ID=exon-XM_031987005.1-3;Dbxref=GeneID:116431487%2CGenbank:XM_031987005.1;Parent=rna-XM_031987005.1
NW_022340640.1	Gnomon	exon	252871	253793	.	+	.	ID=exon-XM_031987005.1-4;Dbxref=GeneID:116431487%2CGenbank:XM_031987005.1;Parent=rna-XM_031987005.1
NW_022340640.1	Gnomon	exon	253858	253985	.	+	.	ID=exon-XM_031987005.1-5;Dbxref=GeneID:116431487%2CGenbank:XM_031987005.1;Parent=rna-XM_031987005.1
NW_022340640.1	Gnomon	exon	250286	250680	.	+	.	ID=exon-XM_031987005.1-1;Dbxref=GeneID:116431487%2CGenbank:XM_031987005.1;Parent=rna-XM_031987005.1
NW_022340640.1	Gnomon	exon	254062	254239	.	+	.	ID=exon-XM_031987005.1-6;Dbxref=GeneID:116431487%2CGenbank:XM_031987005.1;Parent=rna-XM_031987005.1
NW_022340640.1	Gnomon	exon	254326	254506	.	+	.	ID=exon-XM_031987005.1-7;Dbxref=GeneID:116431487%2CGenbank:XM_031987005.1;Parent=rna-XM_031987005.1
NW_022340640.1	Gnomon	exon	254576	255385	.	+	.	ID=exon-XM_031987005.1-8;Dbxref=GeneID:116431487%2CGenbank:XM_031987005.1;Parent=rna-XM_031987005.1
NW_022340640.1	Gnomon	exon	320852	320973	.	-	.	ID=exon-XM_031986983.1-4;Dbxref=GeneID:116431475%2CGenbank:XM_031986983.1;Parent=rna-XM_031986983.1
NW_022340640.1	Gnomon	exon	320227	320378	.	-	.	ID=exon-XM_031986983.1-5;Dbxref=GeneID:116431475%2CGenbank:XM_031986983.1;Parent=rna-XM_031986983.1
NW_022340640.1	Gnomon	exon	399064	399122	.	-	.	ID=exon-XM_031986983.1-2;Dbxref=GeneID:116431475%2CGenbank:XM_031986983.1;Parent=rna-XM_031986983.1
NW_022340640.1	Gnomon	exon	329464	329608	.	-	.	ID=exon-XM_031986983.1-3;Dbxref=GeneID:116431475%2CGenbank:XM_031986983.1;Parent=rna-XM_031986983.1
NW_022340640.1	Gnomon	exon	399217	399359	.	-	.	ID=exon-XM_031986983.1-1;Dbxref=GeneID:116431475%2CGenbank:XM_031986983.1;Parent=rna-XM_031986983.1
NW_022340640.1	Gnomon	exon	319247	319568	.	-	.	ID=exon-XM_031986983.1-8;Dbxref=GeneID:116431475%2CGenbank:XM_031986983.1;Parent=rna-XM_031986983.1
NW_022340640.1	Gnomon	exon	316360	318922	.	-	.	ID=exon-XM_031986983.1-9;Dbxref=GeneID:116431475%2CGenbank:XM_031986983.1;Parent=rna-XM_031986983.1
NW_022340640.1	Gnomon	exon	319981	320120	.	-	.	ID=exon-XM_031986983.1-6;Dbxref=GeneID:116431475%2CGenbank:XM_031986983.1;Parent=rna-XM_031986983.1
NW_022340640.1	Gnomon	exon	319711	319888	.	-	.	ID=exon-XM_031986983.1-7;Dbxref=GeneID:116431475%2CGenbank:XM_031986983.1;Parent=rna-XM_031986983.1
NW_022340640.1	Gnomon	exon	738174	738522	.	+	.	ID=exon-XM_031986818.1-1;Dbxref=GeneID:116431424%2CGenbank:XM_031986818.1;Parent=rna-XM_031986818.1
NW_022340640.1	Gnomon	exon	739492	739745	.	+	.	ID=exon-XM_031986818.1-2;Dbxref=GeneID:116431424%2CGenbank:XM_031986818.1;Parent=rna-XM_031986818.1
NW_022340640.1	Gnomon	exon	741099	741119	.	+	.	ID=exon-XM_031986818.1-7;Dbxref=GeneID:116431424%2CGenbank:XM_031986818.1;Parent=rna-XM_031986818.1
NW_022340640.1	Gnomon	exon	741260	741626	.	+	.	ID=exon-XM_031986818.1-8;Dbxref=GeneID:116431424%2CGenbank:XM_031986818.1;Parent=rna-XM_031986818.1
NW_022340640.1	Gnomon	exon	1272888	1273145	.	-	.	ID=exon-XM_031986888.1-1;Dbxref=GeneID:116431446%2CGenbank:XM_031986888.1;Parent=rna-XM_031986888.1
NW_022340640.1	Gnomon	exon	741706	742134	.	+	.	ID=exon-XM_031986818.1-9;Dbxref=GeneID:116431424%2CGenbank:XM_031986818.1;Parent=rna-XM_031986818.1
NW_022340640.1	Gnomon	exon	739825	740101	.	+	.	ID=exon-XM_031986818.1-3;Dbxref=GeneID:116431424%2CGenbank:XM_031986818.1;Parent=rna-XM_031986818.1
NW_022340640.1	Gnomon	exon	740162	740362	.	+	.	ID=exon-XM_031986818.1-4;Dbxref=GeneID:116431424%2CGenbank:XM_031986818.1;Parent=rna-XM_031986818.1
NW_022340640.1	Gnomon	exon	740432	740672	.	+	.	ID=exon-XM_031986818.1-5;Dbxref=GeneID:116431424%2CGenbank:XM_031986818.1;Parent=rna-XM_031986818.1
NW_022340640.1	Gnomon	exon	740747	740979	.	+	.	ID=exon-XM_031986818.1-6;Dbxref=GeneID:116431424%2CGenbank:XM_031986818.1;Parent=rna-XM_031986818.1
NW_022340640.1	Gnomon	exon	1272695	1272820	.	-	.	ID=exon-XM_031986888.1-2;Dbxref=GeneID:116431446%2CGenbank:XM_031986888.1;Parent=rna-XM_031986888.1
NW_022340640.1	Gnomon	exon	1270875	1272537	.	-	.	ID=exon-XM_031986888.1-3;Dbxref=GeneID:116431446%2CGenbank:XM_031986888.1;Parent=rna-XM_031986888.1
NW_022340640.1	Gnomon	CDS	250970	250990	.	+	0	Name=XP_031842866.1;ID=cds-XP_031842866.1;Dbxref=GeneID:116431487%2CGenbank:XP_031842866.1;Parent=rna-XM_031987006.1
NW_022340640.1	Gnomon	CDS	251494	252796	.	+	0	Name=XP_031842866.1;ID=cds-XP_031842866.1;Dbxref=GeneID:116431487%2CGenbank:XP_031842866.1;Parent=rna-XM_031987006.1
NW_022340640.1	Gnomon	CDS	252871	253793	.	+	0	Name=XP_031842866.1;ID=cds-XP_031842866.1;Dbxref=GeneID:116431487%2CGenbank:XP_031842866.1;Parent=rna-XM_031987006.1
NW_022340640.1	Gnomon	CDS	253858	253985	.	+	0	Name=XP_031842866.1;ID=cds-XP_031842866.1;Dbxref=GeneID:116431487%2CGenbank:XP_031842866.1;Parent=rna-XM_031987006.1
NW_022340640.1	Gnomon	CDS	254062	254239	.	+	0	Name=XP_031842866.1;ID=cds-XP_031842866.1;Dbxref=GeneID:116431487%2CGenbank:XP_031842866.1;Parent=rna-XM_031987006.1
NW_022340640.1	Gnomon	CDS	254326	254506	.	+	0	Name=XP_031842866.1;ID=cds-XP_031842866.1;Dbxref=GeneID:116431487%2CGenbank:XP_031842866.1;Parent=rna-XM_031987006.1
NW_022340640.1	Gnomon	CDS	254576	254778	.	+	0	Name=XP_031842866.1;ID=cds-XP_031842866.1;Dbxref=GeneID:116431487%2CGenbank:XP_031842866.1;Parent=rna-XM_031987006.1
NW_022340640.1	Gnomon	exon	574092	574393	.	+	.	ID=exon-XM_031987099.1-3;Dbxref=GeneID:116431529%2CGenbank:XM_031987099.1;Parent=rna-XM_031987099.1
NW_022340640.1	Gnomon	exon	574621	574828	.	+	.	ID=exon-XM_031987099.1-4;Dbxref=GeneID:116431529%2CGenbank:XM_031987099.1;Parent=rna-XM_031987099.1
NW_022340640.1	Gnomon	exon	575103	575345	.	+	.	ID=exon-XM_031987099.1-5;Dbxref=GeneID:116431529%2CGenbank:XM_031987099.1;Parent=rna-XM_031987099.1
NW_022340640.1	Gnomon	exon	575420	575505	.	+	.	ID=exon-XM_031987099.1-6;Dbxref=GeneID:116431529%2CGenbank:XM_031987099.1;Parent=rna-XM_031987099.1
NW_022340640.1	Gnomon	exon	575573	575699	.	+	.	ID=exon-XM_031987099.1-7;Dbxref=GeneID:116431529%2CGenbank:XM_031987099.1;Parent=rna-XM_031987099.1
NW_022340640.1	Gnomon	exon	575765	575899	.	+	.	ID=exon-XM_031987099.1-8;Dbxref=GeneID:116431529%2CGenbank:XM_031987099.1;Parent=rna-XM_031987099.1
NW_022340640.1	Gnomon	exon	576147	576170	.	+	.	ID=exon-XM_031987099.1-9;Dbxref=GeneID:116431529%2CGenbank:XM_031987099.1;Parent=rna-XM_031987099.1
NW_022340640.1	Gnomon	exon	569669	569931	.	+	.	ID=exon-XM_031987099.1-1;Dbxref=GeneID:116431529%2CGenbank:XM_031987099.1;Parent=rna-XM_031987099.1
NW_022340640.1	Gnomon	exon	573370	573732	.	+	.	ID=exon-XM_031987099.1-2;Dbxref=GeneID:116431529%2CGenbank:XM_031987099.1;Parent=rna-XM_031987099.1
NW_022340640.1	Gnomon	CDS	1186290	1186345	.	-	0	Name=XP_031842720.1;ID=cds-XP_031842720.1;Dbxref=GeneID:116431435%2CGenbank:XP_031842720.1;Parent=rna-XM_031986860.1
NW_022340640.1	Gnomon	CDS	1185553	1185829	.	-	0	Name=XP_031842720.1;ID=cds-XP_031842720.1;Dbxref=GeneID:116431435%2CGenbank:XP_031842720.1;Parent=rna-XM_031986860.1
NW_022340640.1	Gnomon	CDS	1184640	1185126	.	-	0	Name=XP_031842720.1;ID=cds-XP_031842720.1;Dbxref=GeneID:116431435%2CGenbank:XP_031842720.1;Parent=rna-XM_031986860.1
NW_022340640.1	Gnomon	CDS	1184002	1184213	.	-	0	Name=XP_031842720.1;ID=cds-XP_031842720.1;Dbxref=GeneID:116431435%2CGenbank:XP_031842720.1;Parent=rna-XM_031986860.1
NW_022340640.1	Gnomon	CDS	1183358	1183751	.	-	0	Name=XP_031842720.1;ID=cds-XP_031842720.1;Dbxref=GeneID:116431435%2CGenbank:XP_031842720.1;Parent=rna-XM_031986860.1
NW_022340640.1	Gnomon	CDS	1183157	1183266	.	-	0	Name=XP_031842720.1;ID=cds-XP_031842720.1;Dbxref=GeneID:116431435%2CGenbank:XP_031842720.1;Parent=rna-XM_031986860.1
NW_022340640.1	Gnomon	exon	406765	407061	.	-	.	ID=exon-XM_031986943.1-10;Dbxref=GeneID:116431472%2CGenbank:XM_031986943.1;Parent=rna-XM_031986943.1
NW_022340640.1	Gnomon	mRNA	316360	346235	.	-	.	Name=XM_031986984.1;ID=rna-XM_031986984.1;Dbxref=GeneID:116431475%2CGenbank:XM_031986984.1;Parent=gene-LOC116431475
NW_022340640.1	Gnomon	CDS	573553	573732	.	+	0	Name=XP_031842960.1;ID=cds-XP_031842960.1;Dbxref=GeneID:116431529%2CGenbank:XP_031842960.1;Parent=rna-XM_031987100.1
NW_022340640.1	Gnomon	CDS	574092	574393	.	+	0	Name=XP_031842960.1;ID=cds-XP_031842960.1;Dbxref=GeneID:116431529%2CGenbank:XP_031842960.1;Parent=rna-XM_031987100.1
NW_022340640.1	Gnomon	CDS	574621	574828	.	+	0	Name=XP_031842960.1;ID=cds-XP_031842960.1;Dbxref=GeneID:116431529%2CGenbank:XP_031842960.1;Parent=rna-XM_031987100.1
NW_022340640.1	Gnomon	CDS	575103	575345	.	+	0	Name=XP_031842960.1;ID=cds-XP_031842960.1;Dbxref=GeneID:116431529%2CGenbank:XP_031842960.1;Parent=rna-XM_031987100.1
NW_022340640.1	Gnomon	CDS	575420	575505	.	+	0	Name=XP_031842960.1;ID=cds-XP_031842960.1;Dbxref=GeneID:116431529%2CGenbank:XP_031842960.1;Parent=rna-XM_031987100.1
NW_022340640.1	Gnomon	CDS	575573	575699	.	+	0	Name=XP_031842960.1;ID=cds-XP_031842960.1;Dbxref=GeneID:116431529%2CGenbank:XP_031842960.1;Parent=rna-XM_031987100.1
NW_022340640.1	Gnomon	CDS	575765	575899	.	+	0	Name=XP_031842960.1;ID=cds-XP_031842960.1;Dbxref=GeneID:116431529%2CGenbank:XP_031842960.1;Parent=rna-XM_031987100.1
NW_022340640.1	Gnomon	CDS	576147	576170	.	+	0	Name=XP_031842960.1;ID=cds-XP_031842960.1;Dbxref=GeneID:116431529%2CGenbank:XP_031842960.1;Parent=rna-XM_031987100.1
NW_022340640.1	Gnomon	CDS	576528	576675	.	+	0	Name=XP_031842960.1;ID=cds-XP_031842960.1;Dbxref=GeneID:116431529%2CGenbank:XP_031842960.1;Parent=rna-XM_031987100.1
NW_022340640.1	Gnomon	CDS	576738	576868	.	+	0	Name=XP_031842960.1;ID=cds-XP_031842960.1;Dbxref=GeneID:116431529%2CGenbank:XP_031842960.1;Parent=rna-XM_031987100.1
NW_022340640.1	Gnomon	CDS	576933	577175	.	+	0	Name=XP_031842960.1;ID=cds-XP_031842960.1;Dbxref=GeneID:116431529%2CGenbank:XP_031842960.1;Parent=rna-XM_031987100.1
NW_022340640.1	Gnomon	CDS	577244	577392	.	+	0	Name=XP_031842960.1;ID=cds-XP_031842960.1;Dbxref=GeneID:116431529%2CGenbank:XP_031842960.1;Parent=rna-XM_031987100.1
NW_022340640.1	Gnomon	CDS	577463	577697	.	+	0	Name=XP_031842960.1;ID=cds-XP_031842960.1;Dbxref=GeneID:116431529%2CGenbank:XP_031842960.1;Parent=rna-XM_031987100.1
NW_022340640.1	Gnomon	mRNA	482543	490206	.	-	.	Name=XM_031986744.1;ID=rna-XM_031986744.1;Dbxref=GeneID:116431397%2CGenbank:XM_031986744.1;Parent=gene-LOC116431397
NW_022340640.1	Gnomon	mRNA	939587	942190	.	+	.	Name=XM_031987084.1;ID=rna-XM_031987084.1;Dbxref=GeneID:116431524%2CGenbank:XM_031987084.1;Parent=gene-LOC116431524
NW_022340640.1	Gnomon	exon	75142	75385	.	+	.	ID=exon-XM_031986736.1-15;Dbxref=GeneID:116431392%2CGenbank:XM_031986736.1;Parent=rna-XM_031986736.1
NW_022340640.1	Gnomon	exon	75467	75613	.	+	.	ID=exon-XM_031986736.1-16;Dbxref=GeneID:116431392%2CGenbank:XM_031986736.1;Parent=rna-XM_031986736.1
NW_022340640.1	Gnomon	exon	75699	76032	.	+	.	ID=exon-XM_031986736.1-17;Dbxref=GeneID:116431392%2CGenbank:XM_031986736.1;Parent=rna-XM_031986736.1
NW_022340640.1	Gnomon	exon	73880	74168	.	+	.	ID=exon-XM_031986736.1-11;Dbxref=GeneID:116431392%2CGenbank:XM_031986736.1;Parent=rna-XM_031986736.1
NW_022340640.1	Gnomon	exon	74259	74457	.	+	.	ID=exon-XM_031986736.1-12;Dbxref=GeneID:116431392%2CGenbank:XM_031986736.1;Parent=rna-XM_031986736.1
NW_022340640.1	Gnomon	exon	74528	74785	.	+	.	ID=exon-XM_031986736.1-13;Dbxref=GeneID:116431392%2CGenbank:XM_031986736.1;Parent=rna-XM_031986736.1
NW_022340640.1	Gnomon	exon	74868	75056	.	+	.	ID=exon-XM_031986736.1-14;Dbxref=GeneID:116431392%2CGenbank:XM_031986736.1;Parent=rna-XM_031986736.1
NW_022340640.1	Gnomon	exon	73626	73794	.	+	.	ID=exon-XM_031986736.1-10;Dbxref=GeneID:116431392%2CGenbank:XM_031986736.1;Parent=rna-XM_031986736.1
NW_022340640.1	Gnomon	CDS	465401	465461	.	+	0	Name=XP_031842626.1;ID=cds-XP_031842626.1;Dbxref=GeneID:116431405%2CGenbank:XP_031842626.1;Parent=rna-XM_031986766.1
NW_022340640.1	Gnomon	CDS	465771	466008	.	+	0	Name=XP_031842626.1;ID=cds-XP_031842626.1;Dbxref=GeneID:116431405%2CGenbank:XP_031842626.1;Parent=rna-XM_031986766.1
NW_022340640.1	Gnomon	CDS	466088	466220	.	+	0	Name=XP_031842626.1;ID=cds-XP_031842626.1;Dbxref=GeneID:116431405%2CGenbank:XP_031842626.1;Parent=rna-XM_031986766.1
NW_022340640.1	Gnomon	CDS	466320	466560	.	+	0	Name=XP_031842626.1;ID=cds-XP_031842626.1;Dbxref=GeneID:116431405%2CGenbank:XP_031842626.1;Parent=rna-XM_031986766.1
NW_022340640.1	Gnomon	CDS	466636	466892	.	+	0	Name=XP_031842626.1;ID=cds-XP_031842626.1;Dbxref=GeneID:116431405%2CGenbank:XP_031842626.1;Parent=rna-XM_031986766.1
NW_022340640.1	Gnomon	CDS	466957	467409	.	+	0	Name=XP_031842626.1;ID=cds-XP_031842626.1;Dbxref=GeneID:116431405%2CGenbank:XP_031842626.1;Parent=rna-XM_031986766.1
NW_022340640.1	Gnomon	exon	1167187	1169119	.	-	.	ID=exon-XM_031986865.1-1;Dbxref=GeneID:116431436%2CGenbank:XM_031986865.1;Parent=rna-XM_031986865.1
NW_022340640.1	Gnomon	exon	1166244	1166474	.	-	.	ID=exon-XM_031986865.1-2;Dbxref=GeneID:116431436%2CGenbank:XM_031986865.1;Parent=rna-XM_031986865.1
NW_022340640.1	Gnomon	exon	1165119	1165322	.	-	.	ID=exon-XM_031986865.1-5;Dbxref=GeneID:116431436%2CGenbank:XM_031986865.1;Parent=rna-XM_031986865.1
NW_022340640.1	Gnomon	exon	1164144	1164429	.	-	.	ID=exon-XM_031986865.1-6;Dbxref=GeneID:116431436%2CGenbank:XM_031986865.1;Parent=rna-XM_031986865.1
NW_022340640.1	Gnomon	exon	1165585	1165726	.	-	.	ID=exon-XM_031986865.1-3;Dbxref=GeneID:116431436%2CGenbank:XM_031986865.1;Parent=rna-XM_031986865.1
NW_022340640.1	Gnomon	exon	1165397	1165527	.	-	.	ID=exon-XM_031986865.1-4;Dbxref=GeneID:116431436%2CGenbank:XM_031986865.1;Parent=rna-XM_031986865.1
NW_022340640.1	Gnomon	exon	1163405	1164072	.	-	.	ID=exon-XM_031986865.1-7;Dbxref=GeneID:116431436%2CGenbank:XM_031986865.1;Parent=rna-XM_031986865.1
NW_022340640.1	Gnomon	CDS	250970	250990	.	+	0	Name=XP_031842865.1;ID=cds-XP_031842865.1;Dbxref=GeneID:116431487%2CGenbank:XP_031842865.1;Parent=rna-XM_031987005.1
NW_022340640.1	Gnomon	CDS	251494	252796	.	+	0	Name=XP_031842865.1;ID=cds-XP_031842865.1;Dbxref=GeneID:116431487%2CGenbank:XP_031842865.1;Parent=rna-XM_031987005.1
NW_022340640.1	Gnomon	CDS	252871	253793	.	+	0	Name=XP_031842865.1;ID=cds-XP_031842865.1;Dbxref=GeneID:116431487%2CGenbank:XP_031842865.1;Parent=rna-XM_031987005.1
NW_022340640.1	Gnomon	CDS	253858	253985	.	+	0	Name=XP_031842865.1;ID=cds-XP_031842865.1;Dbxref=GeneID:116431487%2CGenbank:XP_031842865.1;Parent=rna-XM_031987005.1
NW_022340640.1	Gnomon	CDS	254062	254239	.	+	0	Name=XP_031842865.1;ID=cds-XP_031842865.1;Dbxref=GeneID:116431487%2CGenbank:XP_031842865.1;Parent=rna-XM_031987005.1
NW_022340640.1	Gnomon	CDS	254326	254506	.	+	0	Name=XP_031842865.1;ID=cds-XP_031842865.1;Dbxref=GeneID:116431487%2CGenbank:XP_031842865.1;Parent=rna-XM_031987005.1
NW_022340640.1	Gnomon	CDS	254576	254778	.	+	0	Name=XP_031842865.1;ID=cds-XP_031842865.1;Dbxref=GeneID:116431487%2CGenbank:XP_031842865.1;Parent=rna-XM_031987005.1
NW_022340640.1	Gnomon	exon	48376	49317	.	+	.	ID=exon-XM_031987121.1-1;Dbxref=GeneID:116431535%2CGenbank:XM_031987121.1;Parent=rna-XM_031987121.1
NW_022340640.1	Gnomon	exon	49407	49619	.	+	.	ID=exon-XM_031987121.1-2;Dbxref=GeneID:116431535%2CGenbank:XM_031987121.1;Parent=rna-XM_031987121.1
NW_022340640.1	Gnomon	exon	49708	50129	.	+	.	ID=exon-XM_031987121.1-3;Dbxref=GeneID:116431535%2CGenbank:XM_031987121.1;Parent=rna-XM_031987121.1
NW_022340640.1	Gnomon	exon	50205	50392	.	+	.	ID=exon-XM_031987121.1-4;Dbxref=GeneID:116431535%2CGenbank:XM_031987121.1;Parent=rna-XM_031987121.1
NW_022340640.1	Gnomon	exon	50462	50857	.	+	.	ID=exon-XM_031987121.1-5;Dbxref=GeneID:116431535%2CGenbank:XM_031987121.1;Parent=rna-XM_031987121.1
NW_022340640.1	Gnomon	exon	54266	55260	.	+	.	ID=exon-XM_031987121.1-6;Dbxref=GeneID:116431535%2CGenbank:XM_031987121.1;Parent=rna-XM_031987121.1
NW_022340640.1	Gnomon	mRNA	316360	348492	.	-	.	Name=XM_031986985.1;ID=rna-XM_031986985.1;Dbxref=GeneID:116431475%2CGenbank:XM_031986985.1;Parent=gene-LOC116431475
NW_022340640.1	Gnomon	exon	296157	296517	.	+	.	ID=exon-XM_031986628.1-2;Dbxref=GeneID:116431351%2CGenbank:XM_031986628.1;Parent=rna-XM_031986628.1
NW_022340640.1	Gnomon	exon	296655	297029	.	+	.	ID=exon-XM_031986628.1-3;Dbxref=GeneID:116431351%2CGenbank:XM_031986628.1;Parent=rna-XM_031986628.1
NW_022340640.1	Gnomon	exon	297299	297815	.	+	.	ID=exon-XM_031986628.1-4;Dbxref=GeneID:116431351%2CGenbank:XM_031986628.1;Parent=rna-XM_031986628.1
NW_022340640.1	Gnomon	exon	278608	278774	.	+	.	ID=exon-XM_031986628.1-1;Dbxref=GeneID:116431351%2CGenbank:XM_031986628.1;Parent=rna-XM_031986628.1
NW_022340640.1	Gnomon	mRNA	482543	490201	.	-	.	Name=XM_031986745.1;ID=rna-XM_031986745.1;Dbxref=GeneID:116431397%2CGenbank:XM_031986745.1;Parent=gene-LOC116431397
NW_022340640.1	Gnomon	exon	1188863	1188926	.	-	.	ID=exon-XR_004235931.1-5;Dbxref=GeneID:116431435%2CGenbank:XR_004235931.1;Parent=rna-XR_004235931.1
NW_022340640.1	Gnomon	exon	1188018	1188751	.	-	.	ID=exon-XR_004235931.1-6;Dbxref=GeneID:116431435%2CGenbank:XR_004235931.1;Parent=rna-XR_004235931.1
NW_022340640.1	Gnomon	exon	1189902	1189956	.	-	.	ID=exon-XR_004235931.1-3;Dbxref=GeneID:116431435%2CGenbank:XR_004235931.1;Parent=rna-XR_004235931.1
NW_022340640.1	Gnomon	exon	1189438	1189587	.	-	.	ID=exon-XR_004235931.1-4;Dbxref=GeneID:116431435%2CGenbank:XR_004235931.1;Parent=rna-XR_004235931.1
NW_022340640.1	Gnomon	exon	1190644	1190863	.	-	.	ID=exon-XR_004235931.1-1;Dbxref=GeneID:116431435%2CGenbank:XR_004235931.1;Parent=rna-XR_004235931.1
NW_022340640.1	Gnomon	exon	1190538	1190564	.	-	.	ID=exon-XR_004235931.1-2;Dbxref=GeneID:116431435%2CGenbank:XR_004235931.1;Parent=rna-XR_004235931.1
NW_022340640.1	Gnomon	mRNA	939587	942190	.	+	.	Name=XM_031987083.1;ID=rna-XM_031987083.1;Dbxref=GeneID:116431524%2CGenbank:XM_031987083.1;Parent=gene-LOC116431524
NW_022340640.1	Gnomon	CDS	465401	465461	.	+	0	Name=XP_031842625.1;ID=cds-XP_031842625.1;Dbxref=GeneID:116431405%2CGenbank:XP_031842625.1;Parent=rna-XM_031986765.1
NW_022340640.1	Gnomon	CDS	465771	466008	.	+	0	Name=XP_031842625.1;ID=cds-XP_031842625.1;Dbxref=GeneID:116431405%2CGenbank:XP_031842625.1;Parent=rna-XM_031986765.1
NW_022340640.1	Gnomon	CDS	466088	466220	.	+	0	Name=XP_031842625.1;ID=cds-XP_031842625.1;Dbxref=GeneID:116431405%2CGenbank:XP_031842625.1;Parent=rna-XM_031986765.1
NW_022340640.1	Gnomon	CDS	466320	466560	.	+	0	Name=XP_031842625.1;ID=cds-XP_031842625.1;Dbxref=GeneID:116431405%2CGenbank:XP_031842625.1;Parent=rna-XM_031986765.1
NW_022340640.1	Gnomon	CDS	466636	466892	.	+	0	Name=XP_031842625.1;ID=cds-XP_031842625.1;Dbxref=GeneID:116431405%2CGenbank:XP_031842625.1;Parent=rna-XM_031986765.1
NW_022340640.1	Gnomon	CDS	466957	467409	.	+	0	Name=XP_031842625.1;ID=cds-XP_031842625.1;Dbxref=GeneID:116431405%2CGenbank:XP_031842625.1;Parent=rna-XM_031986765.1
NW_022340640.1	Gnomon	exon	561642	561959	.	+	.	ID=exon-XM_031986673.1-8;Dbxref=GeneID:116431366%2CGenbank:XM_031986673.1;Parent=rna-XM_031986673.1
NW_022340640.1	Gnomon	exon	492360	494039	.	-	.	ID=exon-XM_031986770.1-4;Dbxref=GeneID:116431408%2CGenbank:XM_031986770.1;Parent=rna-XM_031986770.1
NW_022340640.1	Gnomon	exon	561170	561355	.	+	.	ID=exon-XM_031986673.1-6;Dbxref=GeneID:116431366%2CGenbank:XM_031986673.1;Parent=rna-XM_031986673.1
NW_022340640.1	Gnomon	exon	561442	561547	.	+	.	ID=exon-XM_031986673.1-7;Dbxref=GeneID:116431366%2CGenbank:XM_031986673.1;Parent=rna-XM_031986673.1
NW_022340640.1	Gnomon	exon	494734	494879	.	-	.	ID=exon-XM_031986770.1-2;Dbxref=GeneID:116431408%2CGenbank:XM_031986770.1;Parent=rna-XM_031986770.1
NW_022340640.1	Gnomon	exon	560635	560794	.	+	.	ID=exon-XM_031986673.1-4;Dbxref=GeneID:116431366%2CGenbank:XM_031986673.1;Parent=rna-XM_031986673.1
NW_022340640.1	Gnomon	exon	494107	494350	.	-	.	ID=exon-XM_031986770.1-3;Dbxref=GeneID:116431408%2CGenbank:XM_031986770.1;Parent=rna-XM_031986770.1
NW_022340640.1	Gnomon	exon	560913	561093	.	+	.	ID=exon-XM_031986673.1-5;Dbxref=GeneID:116431366%2CGenbank:XM_031986673.1;Parent=rna-XM_031986673.1
NW_022340640.1	Gnomon	exon	558784	558967	.	+	.	ID=exon-XM_031986673.1-2;Dbxref=GeneID:116431366%2CGenbank:XM_031986673.1;Parent=rna-XM_031986673.1
NW_022340640.1	Gnomon	exon	560001	560145	.	+	.	ID=exon-XM_031986673.1-3;Dbxref=GeneID:116431366%2CGenbank:XM_031986673.1;Parent=rna-XM_031986673.1
NW_022340640.1	Gnomon	exon	558166	558675	.	+	.	ID=exon-XM_031986673.1-1;Dbxref=GeneID:116431366%2CGenbank:XM_031986673.1;Parent=rna-XM_031986673.1
NW_022340640.1	Gnomon	mRNA	907657	909826	.	-	.	Name=XM_031987081.1;ID=rna-XM_031987081.1;Dbxref=GeneID:116431521%2CGenbank:XM_031987081.1;Parent=gene-LOC116431521
NW_022340640.1	Gnomon	exon	495094	495346	.	-	.	ID=exon-XM_031986770.1-1;Dbxref=GeneID:116431408%2CGenbank:XM_031986770.1;Parent=rna-XM_031986770.1
NW_022340640.1	Gnomon	mRNA	435534	443082	.	+	.	Name=XM_031986742.1;ID=rna-XM_031986742.1;Dbxref=GeneID:116431396%2CGenbank:XM_031986742.1;Parent=gene-LOC116431396
NW_022340640.1	Gnomon	mRNA	1270875	1273145	.	-	.	Name=XM_031986888.1;ID=rna-XM_031986888.1;Dbxref=GeneID:116431446%2CGenbank:XM_031986888.1;Parent=gene-LOC116431446
NW_022340640.1	Gnomon	exon	574621	574828	.	+	.	ID=exon-XM_031987100.1-6;Dbxref=GeneID:116431529%2CGenbank:XM_031987100.1;Parent=rna-XM_031987100.1
NW_022340640.1	Gnomon	exon	575103	575345	.	+	.	ID=exon-XM_031987100.1-7;Dbxref=GeneID:116431529%2CGenbank:XM_031987100.1;Parent=rna-XM_031987100.1
NW_022340640.1	Gnomon	exon	575420	575505	.	+	.	ID=exon-XM_031987100.1-8;Dbxref=GeneID:116431529%2CGenbank:XM_031987100.1;Parent=rna-XM_031987100.1
NW_022340640.1	Gnomon	exon	575573	575699	.	+	.	ID=exon-XM_031987100.1-9;Dbxref=GeneID:116431529%2CGenbank:XM_031987100.1;Parent=rna-XM_031987100.1
NW_022340640.1	Gnomon	exon	565561	565637	.	+	.	ID=exon-XM_031987100.1-2;Dbxref=GeneID:116431529%2CGenbank:XM_031987100.1;Parent=rna-XM_031987100.1
NW_022340640.1	Gnomon	exon	567576	567756	.	+	.	ID=exon-XM_031987100.1-3;Dbxref=GeneID:116431529%2CGenbank:XM_031987100.1;Parent=rna-XM_031987100.1
NW_022340640.1	Gnomon	exon	573370	573732	.	+	.	ID=exon-XM_031987100.1-4;Dbxref=GeneID:116431529%2CGenbank:XM_031987100.1;Parent=rna-XM_031987100.1
NW_022340640.1	Gnomon	exon	574092	574393	.	+	.	ID=exon-XM_031987100.1-5;Dbxref=GeneID:116431529%2CGenbank:XM_031987100.1;Parent=rna-XM_031987100.1
NW_022340640.1	Gnomon	CDS	474673	474871	.	-	0	Name=XP_031842620.1;ID=cds-XP_031842620.1;Dbxref=GeneID:116431404%2CGenbank:XP_031842620.1;Parent=rna-XM_031986760.1
NW_022340640.1	Gnomon	CDS	472309	472461	.	-	0	Name=XP_031842620.1;ID=cds-XP_031842620.1;Dbxref=GeneID:116431404%2CGenbank:XP_031842620.1;Parent=rna-XM_031986760.1
NW_022340640.1	Gnomon	CDS	471535	471774	.	-	0	Name=XP_031842620.1;ID=cds-XP_031842620.1;Dbxref=GeneID:116431404%2CGenbank:XP_031842620.1;Parent=rna-XM_031986760.1
NW_022340640.1	Gnomon	CDS	471045	471449	.	-	0	Name=XP_031842620.1;ID=cds-XP_031842620.1;Dbxref=GeneID:116431404%2CGenbank:XP_031842620.1;Parent=rna-XM_031986760.1
NW_022340640.1	Gnomon	CDS	470710	470976	.	-	0	Name=XP_031842620.1;ID=cds-XP_031842620.1;Dbxref=GeneID:116431404%2CGenbank:XP_031842620.1;Parent=rna-XM_031986760.1
NW_022340640.1	Gnomon	CDS	470458	470642	.	-	0	Name=XP_031842620.1;ID=cds-XP_031842620.1;Dbxref=GeneID:116431404%2CGenbank:XP_031842620.1;Parent=rna-XM_031986760.1
NW_022340640.1	Gnomon	exon	962772	962916	.	+	.	ID=exon-XM_031987051.1-7;Dbxref=GeneID:116431513%2CGenbank:XM_031987051.1;Parent=rna-XM_031987051.1
NW_022340640.1	Gnomon	exon	962999	963146	.	+	.	ID=exon-XM_031987051.1-8;Dbxref=GeneID:116431513%2CGenbank:XM_031987051.1;Parent=rna-XM_031987051.1
NW_022340640.1	Gnomon	exon	963226	963385	.	+	.	ID=exon-XM_031987051.1-9;Dbxref=GeneID:116431513%2CGenbank:XM_031987051.1;Parent=rna-XM_031987051.1
NW_022340640.1	Gnomon	exon	960905	961071	.	+	.	ID=exon-XM_031987051.1-3;Dbxref=GeneID:116431513%2CGenbank:XM_031987051.1;Parent=rna-XM_031987051.1
NW_022340640.1	Gnomon	exon	961152	961376	.	+	.	ID=exon-XM_031987051.1-4;Dbxref=GeneID:116431513%2CGenbank:XM_031987051.1;Parent=rna-XM_031987051.1
NW_022340640.1	Gnomon	exon	961460	962330	.	+	.	ID=exon-XM_031987051.1-5;Dbxref=GeneID:116431513%2CGenbank:XM_031987051.1;Parent=rna-XM_031987051.1
NW_022340640.1	Gnomon	exon	962418	962703	.	+	.	ID=exon-XM_031987051.1-6;Dbxref=GeneID:116431513%2CGenbank:XM_031987051.1;Parent=rna-XM_031987051.1
NW_022340640.1	Gnomon	exon	953488	953660	.	+	.	ID=exon-XM_031987051.1-1;Dbxref=GeneID:116431513%2CGenbank:XM_031987051.1;Parent=rna-XM_031987051.1
NW_022340640.1	Gnomon	exon	960506	960843	.	+	.	ID=exon-XM_031987051.1-2;Dbxref=GeneID:116431513%2CGenbank:XM_031987051.1;Parent=rna-XM_031987051.1
NW_022340640.1	Gnomon	mRNA	802198	806424	.	-	.	Name=XM_031986648.1;ID=rna-XM_031986648.1;Dbxref=GeneID:116431358%2CGenbank:XM_031986648.1;Parent=gene-LOC116431358
NW_022340640.1	Gnomon	exon	95174	95420	.	-	.	ID=exon-XM_031986936.1-1;Dbxref=GeneID:116431469%2CGenbank:XM_031986936.1;Parent=rna-XM_031986936.1
NW_022340640.1	Gnomon	mRNA	896827	900330	.	-	.	Name=XM_031987082.1;ID=rna-XM_031987082.1;Dbxref=GeneID:116431523%2CGenbank:XM_031987082.1;Parent=gene-LOC116431523
NW_022340640.1	Gnomon	exon	95033	95107	.	-	.	ID=exon-XM_031986936.1-2;Dbxref=GeneID:116431469%2CGenbank:XM_031986936.1;Parent=rna-XM_031986936.1
NW_022340640.1	Gnomon	exon	94765	94884	.	-	.	ID=exon-XM_031986936.1-3;Dbxref=GeneID:116431469%2CGenbank:XM_031986936.1;Parent=rna-XM_031986936.1
NW_022340640.1	Gnomon	exon	94516	94695	.	-	.	ID=exon-XM_031986936.1-4;Dbxref=GeneID:116431469%2CGenbank:XM_031986936.1;Parent=rna-XM_031986936.1
NW_022340640.1	Gnomon	exon	94129	94447	.	-	.	ID=exon-XM_031986936.1-5;Dbxref=GeneID:116431469%2CGenbank:XM_031986936.1;Parent=rna-XM_031986936.1
NW_022340640.1	Gnomon	exon	573370	573732	.	+	.	ID=exon-XM_031987098.1-2;Dbxref=GeneID:116431529%2CGenbank:XM_031987098.1;Parent=rna-XM_031987098.1
NW_022340640.1	Gnomon	exon	574092	574393	.	+	.	ID=exon-XM_031987098.1-3;Dbxref=GeneID:116431529%2CGenbank:XM_031987098.1;Parent=rna-XM_031987098.1
NW_022340640.1	Gnomon	exon	572044	572369	.	+	.	ID=exon-XM_031987098.1-1;Dbxref=GeneID:116431529%2CGenbank:XM_031987098.1;Parent=rna-XM_031987098.1
NW_022340640.1	Gnomon	CDS	535629	535723	.	+	0	Name=XP_031842526.1;ID=cds-XP_031842526.1;Dbxref=GeneID:116431363%2CGenbank:XP_031842526.1;Parent=rna-XM_031986666.1
NW_022340640.1	Gnomon	CDS	535792	535949	.	+	0	Name=XP_031842526.1;ID=cds-XP_031842526.1;Dbxref=GeneID:116431363%2CGenbank:XP_031842526.1;Parent=rna-XM_031986666.1
NW_022340640.1	Gnomon	CDS	536015	536157	.	+	0	Name=XP_031842526.1;ID=cds-XP_031842526.1;Dbxref=GeneID:116431363%2CGenbank:XP_031842526.1;Parent=rna-XM_031986666.1
NW_022340640.1	Gnomon	CDS	536261	537024	.	+	0	Name=XP_031842526.1;ID=cds-XP_031842526.1;Dbxref=GeneID:116431363%2CGenbank:XP_031842526.1;Parent=rna-XM_031986666.1
NW_022340640.1	Gnomon	CDS	537103	537481	.	+	0	Name=XP_031842526.1;ID=cds-XP_031842526.1;Dbxref=GeneID:116431363%2CGenbank:XP_031842526.1;Parent=rna-XM_031986666.1
NW_022340640.1	Gnomon	exon	575420	575505	.	+	.	ID=exon-XM_031987098.1-6;Dbxref=GeneID:116431529%2CGenbank:XM_031987098.1;Parent=rna-XM_031987098.1
NW_022340640.1	Gnomon	exon	575573	575699	.	+	.	ID=exon-XM_031987098.1-7;Dbxref=GeneID:116431529%2CGenbank:XM_031987098.1;Parent=rna-XM_031987098.1
NW_022340640.1	Gnomon	exon	574621	574828	.	+	.	ID=exon-XM_031987098.1-4;Dbxref=GeneID:116431529%2CGenbank:XM_031987098.1;Parent=rna-XM_031987098.1
NW_022340640.1	Gnomon	exon	575103	575345	.	+	.	ID=exon-XM_031987098.1-5;Dbxref=GeneID:116431529%2CGenbank:XM_031987098.1;Parent=rna-XM_031987098.1
NW_022340640.1	Gnomon	exon	575765	575899	.	+	.	ID=exon-XM_031987098.1-8;Dbxref=GeneID:116431529%2CGenbank:XM_031987098.1;Parent=rna-XM_031987098.1
NW_022340640.1	Gnomon	exon	576147	576170	.	+	.	ID=exon-XM_031987098.1-9;Dbxref=GeneID:116431529%2CGenbank:XM_031987098.1;Parent=rna-XM_031987098.1
NW_022340640.1	Gnomon	exon	767528	768013	.	-	.	ID=exon-XM_031986671.1-13;Dbxref=GeneID:116431364%2CGenbank:XM_031986671.1;Parent=rna-XM_031986671.1
NW_022340640.1	Gnomon	exon	768849	769014	.	-	.	ID=exon-XM_031986671.1-10;Dbxref=GeneID:116431364%2CGenbank:XM_031986671.1;Parent=rna-XM_031986671.1
NW_022340640.1	Gnomon	exon	768363	768768	.	-	.	ID=exon-XM_031986671.1-11;Dbxref=GeneID:116431364%2CGenbank:XM_031986671.1;Parent=rna-XM_031986671.1
NW_022340640.1	Gnomon	exon	768128	768291	.	-	.	ID=exon-XM_031986671.1-12;Dbxref=GeneID:116431364%2CGenbank:XM_031986671.1;Parent=rna-XM_031986671.1
NW_022340640.1	Gnomon	exon	744804	744839	.	+	.	ID=exon-XM_031986815.1-17;Dbxref=GeneID:116431424%2CGenbank:XM_031986815.1;Parent=rna-XM_031986815.1
NW_022340640.1	Gnomon	exon	745829	746481	.	+	.	ID=exon-XM_031986815.1-18;Dbxref=GeneID:116431424%2CGenbank:XM_031986815.1;Parent=rna-XM_031986815.1
NW_022340640.1	Gnomon	exon	743293	743364	.	+	.	ID=exon-XM_031986815.1-13;Dbxref=GeneID:116431424%2CGenbank:XM_031986815.1;Parent=rna-XM_031986815.1
NW_022340640.1	Gnomon	exon	744038	744162	.	+	.	ID=exon-XM_031986815.1-14;Dbxref=GeneID:116431424%2CGenbank:XM_031986815.1;Parent=rna-XM_031986815.1
NW_022340640.1	Gnomon	exon	744232	744471	.	+	.	ID=exon-XM_031986815.1-15;Dbxref=GeneID:116431424%2CGenbank:XM_031986815.1;Parent=rna-XM_031986815.1
NW_022340640.1	Gnomon	exon	744550	744640	.	+	.	ID=exon-XM_031986815.1-16;Dbxref=GeneID:116431424%2CGenbank:XM_031986815.1;Parent=rna-XM_031986815.1
NW_022340640.1	Gnomon	exon	742211	742302	.	+	.	ID=exon-XM_031986815.1-10;Dbxref=GeneID:116431424%2CGenbank:XM_031986815.1;Parent=rna-XM_031986815.1
NW_022340640.1	Gnomon	exon	742372	742465	.	+	.	ID=exon-XM_031986815.1-11;Dbxref=GeneID:116431424%2CGenbank:XM_031986815.1;Parent=rna-XM_031986815.1
NW_022340640.1	Gnomon	exon	742641	742685	.	+	.	ID=exon-XM_031986815.1-12;Dbxref=GeneID:116431424%2CGenbank:XM_031986815.1;Parent=rna-XM_031986815.1
NW_022340640.1	Gnomon	mRNA	885984	889220	.	-	.	Name=XM_031987080.1;ID=rna-XM_031987080.1;Dbxref=GeneID:116431520%2CGenbank:XM_031987080.1;Parent=gene-LOC116431520
NW_022340640.1	Gnomon	mRNA	316360	399359	.	-	.	Name=XM_031986983.1;ID=rna-XM_031986983.1;Dbxref=GeneID:116431475%2CGenbank:XM_031986983.1;Parent=gene-LOC116431475
NW_022340640.1	Gnomon	mRNA	482543	490206	.	-	.	Name=XM_031986743.1;ID=rna-XM_031986743.1;Dbxref=GeneID:116431397%2CGenbank:XM_031986743.1;Parent=gene-LOC116431397
NW_022340640.1	Gnomon	transcript	739365	748594	.	-	.	Name=XR_004235924.1;ID=rna-XR_004235924.1;Dbxref=GeneID:116431428%2CGenbank:XR_004235924.1;Parent=gene-LOC116431428
NW_022340640.1	Gnomon	exon	1211866	1212332	.	-	.	ID=exon-XR_004235932.1-4;Dbxref=GeneID:116431448%2CGenbank:XR_004235932.1;Parent=rna-XR_004235932.1
NW_022340640.1	Gnomon	exon	1210583	1211419	.	-	.	ID=exon-XR_004235932.1-5;Dbxref=GeneID:116431448%2CGenbank:XR_004235932.1;Parent=rna-XR_004235932.1
NW_022340640.1	Gnomon	exon	1214400	1214499	.	-	.	ID=exon-XR_004235932.1-1;Dbxref=GeneID:116431448%2CGenbank:XR_004235932.1;Parent=rna-XR_004235932.1
NW_022340640.1	Gnomon	exon	1212653	1214339	.	-	.	ID=exon-XR_004235932.1-2;Dbxref=GeneID:116431448%2CGenbank:XR_004235932.1;Parent=rna-XR_004235932.1
NW_022340640.1	Gnomon	exon	1212516	1212561	.	-	.	ID=exon-XR_004235932.1-3;Dbxref=GeneID:116431448%2CGenbank:XR_004235932.1;Parent=rna-XR_004235932.1
NW_022340640.1	Gnomon	exon	254576	255385	.	+	.	ID=exon-XM_031987003.1-8;Dbxref=GeneID:116431487%2CGenbank:XM_031987003.1;Parent=rna-XM_031987003.1
NW_022340640.1	Gnomon	exon	250003	250144	.	+	.	ID=exon-XM_031987003.1-1;Dbxref=GeneID:116431487%2CGenbank:XM_031987003.1;Parent=rna-XM_031987003.1
NW_022340640.1	Gnomon	exon	250929	250990	.	+	.	ID=exon-XM_031987003.1-2;Dbxref=GeneID:116431487%2CGenbank:XM_031987003.1;Parent=rna-XM_031987003.1
NW_022340640.1	Gnomon	exon	251494	252796	.	+	.	ID=exon-XM_031987003.1-3;Dbxref=GeneID:116431487%2CGenbank:XM_031987003.1;Parent=rna-XM_031987003.1
NW_022340640.1	Gnomon	exon	252871	253793	.	+	.	ID=exon-XM_031987003.1-4;Dbxref=GeneID:116431487%2CGenbank:XM_031987003.1;Parent=rna-XM_031987003.1
NW_022340640.1	Gnomon	exon	253858	253985	.	+	.	ID=exon-XM_031987003.1-5;Dbxref=GeneID:116431487%2CGenbank:XM_031987003.1;Parent=rna-XM_031987003.1
NW_022340640.1	Gnomon	exon	254062	254239	.	+	.	ID=exon-XM_031987003.1-6;Dbxref=GeneID:116431487%2CGenbank:XM_031987003.1;Parent=rna-XM_031987003.1
NW_022340640.1	Gnomon	exon	254326	254506	.	+	.	ID=exon-XM_031987003.1-7;Dbxref=GeneID:116431487%2CGenbank:XM_031987003.1;Parent=rna-XM_031987003.1
NW_022340640.1	Gnomon	mRNA	1270861	1273038	.	-	.	Name=XM_031986889.1;ID=rna-XM_031986889.1;Dbxref=GeneID:116431446%2CGenbank:XM_031986889.1;Parent=gene-LOC116431446
NW_022340640.1	Gnomon	exon	316360	318922	.	-	.	ID=exon-XM_031986981.1-8;Dbxref=GeneID:116431475%2CGenbank:XM_031986981.1;Parent=rna-XM_031986981.1
NW_022340640.1	Gnomon	exon	329464	329608	.	-	.	ID=exon-XM_031986981.1-2;Dbxref=GeneID:116431475%2CGenbank:XM_031986981.1;Parent=rna-XM_031986981.1
NW_022340640.1	Gnomon	exon	320852	320973	.	-	.	ID=exon-XM_031986981.1-3;Dbxref=GeneID:116431475%2CGenbank:XM_031986981.1;Parent=rna-XM_031986981.1
NW_022340640.1	Gnomon	exon	346335	346513	.	-	.	ID=exon-XM_031986981.1-1;Dbxref=GeneID:116431475%2CGenbank:XM_031986981.1;Parent=rna-XM_031986981.1
NW_022340640.1	Gnomon	exon	319711	319888	.	-	.	ID=exon-XM_031986981.1-6;Dbxref=GeneID:116431475%2CGenbank:XM_031986981.1;Parent=rna-XM_031986981.1
NW_022340640.1	Gnomon	exon	319247	319568	.	-	.	ID=exon-XM_031986981.1-7;Dbxref=GeneID:116431475%2CGenbank:XM_031986981.1;Parent=rna-XM_031986981.1
NW_022340640.1	Gnomon	exon	320227	320378	.	-	.	ID=exon-XM_031986981.1-4;Dbxref=GeneID:116431475%2CGenbank:XM_031986981.1;Parent=rna-XM_031986981.1
NW_022340640.1	Gnomon	exon	319981	320120	.	-	.	ID=exon-XM_031986981.1-5;Dbxref=GeneID:116431475%2CGenbank:XM_031986981.1;Parent=rna-XM_031986981.1
NW_022340640.1	Gnomon	exon	424577	427466	.	+	.	ID=exon-XM_031986957.1-7;Dbxref=GeneID:116431474%2CGenbank:XM_031986957.1;Parent=rna-XM_031986957.1
NW_022340640.1	Gnomon	mRNA	802198	806428	.	-	.	Name=XM_031986649.1;ID=rna-XM_031986649.1;Dbxref=GeneID:116431358%2CGenbank:XM_031986649.1;Parent=gene-LOC116431358
NW_022340640.1	Gnomon	exon	421526	421677	.	+	.	ID=exon-XM_031986957.1-1;Dbxref=GeneID:116431474%2CGenbank:XM_031986957.1;Parent=rna-XM_031986957.1
NW_022340640.1	Gnomon	exon	421830	421978	.	+	.	ID=exon-XM_031986957.1-2;Dbxref=GeneID:116431474%2CGenbank:XM_031986957.1;Parent=rna-XM_031986957.1
NW_022340640.1	Gnomon	exon	422929	423117	.	+	.	ID=exon-XM_031986957.1-3;Dbxref=GeneID:116431474%2CGenbank:XM_031986957.1;Parent=rna-XM_031986957.1
NW_022340640.1	Gnomon	exon	423202	423475	.	+	.	ID=exon-XM_031986957.1-4;Dbxref=GeneID:116431474%2CGenbank:XM_031986957.1;Parent=rna-XM_031986957.1
NW_022340640.1	Gnomon	exon	423555	423930	.	+	.	ID=exon-XM_031986957.1-5;Dbxref=GeneID:116431474%2CGenbank:XM_031986957.1;Parent=rna-XM_031986957.1
NW_022340640.1	Gnomon	exon	424012	424508	.	+	.	ID=exon-XM_031986957.1-6;Dbxref=GeneID:116431474%2CGenbank:XM_031986957.1;Parent=rna-XM_031986957.1
NW_022340640.1	Gnomon	exon	723691	724742	.	-	.	ID=exon-XM_031986840.1-1;Dbxref=GeneID:116431432%2CGenbank:XM_031986840.1;Parent=rna-XM_031986840.1
NW_022340640.1	Gnomon	exon	723453	723612	.	-	.	ID=exon-XM_031986840.1-2;Dbxref=GeneID:116431432%2CGenbank:XM_031986840.1;Parent=rna-XM_031986840.1
NW_022340640.1	Gnomon	exon	721576	723373	.	-	.	ID=exon-XM_031986840.1-3;Dbxref=GeneID:116431432%2CGenbank:XM_031986840.1;Parent=rna-XM_031986840.1
NW_022340640.1	Gnomon	CDS	535629	535723	.	+	0	Name=XP_031842525.1;ID=cds-XP_031842525.1;Dbxref=GeneID:116431363%2CGenbank:XP_031842525.1;Parent=rna-XM_031986665.1
NW_022340640.1	Gnomon	CDS	535792	535949	.	+	0	Name=XP_031842525.1;ID=cds-XP_031842525.1;Dbxref=GeneID:116431363%2CGenbank:XP_031842525.1;Parent=rna-XM_031986665.1
NW_022340640.1	Gnomon	CDS	536015	536157	.	+	0	Name=XP_031842525.1;ID=cds-XP_031842525.1;Dbxref=GeneID:116431363%2CGenbank:XP_031842525.1;Parent=rna-XM_031986665.1
NW_022340640.1	Gnomon	CDS	536261	537024	.	+	0	Name=XP_031842525.1;ID=cds-XP_031842525.1;Dbxref=GeneID:116431363%2CGenbank:XP_031842525.1;Parent=rna-XM_031986665.1
NW_022340640.1	Gnomon	CDS	537103	537481	.	+	0	Name=XP_031842525.1;ID=cds-XP_031842525.1;Dbxref=GeneID:116431363%2CGenbank:XP_031842525.1;Parent=rna-XM_031986665.1
NW_022340640.1	Gnomon	CDS	1264164	1264238	.	+	0	Name=XP_031842768.1;ID=cds-XP_031842768.1;Dbxref=GeneID:116431452%2CGenbank:XP_031842768.1;Parent=rna-XM_031986908.1
NW_022340640.1	Gnomon	CDS	1264944	1265248	.	+	0	Name=XP_031842768.1;ID=cds-XP_031842768.1;Dbxref=GeneID:116431452%2CGenbank:XP_031842768.1;Parent=rna-XM_031986908.1
NW_022340640.1	Gnomon	CDS	1265703	1266033	.	+	0	Name=XP_031842768.1;ID=cds-XP_031842768.1;Dbxref=GeneID:116431452%2CGenbank:XP_031842768.1;Parent=rna-XM_031986908.1
NW_022340640.1	Gnomon	CDS	1266471	1267061	.	+	0	Name=XP_031842768.1;ID=cds-XP_031842768.1;Dbxref=GeneID:116431452%2CGenbank:XP_031842768.1;Parent=rna-XM_031986908.1
NW_022340640.1	Gnomon	mRNA	316360	346060	.	-	.	Name=XM_031986980.1;ID=rna-XM_031986980.1;Dbxref=GeneID:116431475%2CGenbank:XM_031986980.1;Parent=gene-LOC116431475
NW_022340640.1	Gnomon	exon	490108	490185	.	-	.	ID=exon-XM_031986746.1-1;Dbxref=GeneID:116431397%2CGenbank:XM_031986746.1;Parent=rna-XM_031986746.1
NW_022340640.1	Gnomon	exon	488798	489109	.	-	.	ID=exon-XM_031986746.1-2;Dbxref=GeneID:116431397%2CGenbank:XM_031986746.1;Parent=rna-XM_031986746.1
NW_022340640.1	Gnomon	exon	488649	488716	.	-	.	ID=exon-XM_031986746.1-3;Dbxref=GeneID:116431397%2CGenbank:XM_031986746.1;Parent=rna-XM_031986746.1
NW_022340640.1	Gnomon	exon	488346	488574	.	-	.	ID=exon-XM_031986746.1-4;Dbxref=GeneID:116431397%2CGenbank:XM_031986746.1;Parent=rna-XM_031986746.1
NW_022340640.1	Gnomon	exon	488148	488273	.	-	.	ID=exon-XM_031986746.1-5;Dbxref=GeneID:116431397%2CGenbank:XM_031986746.1;Parent=rna-XM_031986746.1
NW_022340640.1	Gnomon	exon	487640	488083	.	-	.	ID=exon-XM_031986746.1-6;Dbxref=GeneID:116431397%2CGenbank:XM_031986746.1;Parent=rna-XM_031986746.1
NW_022340640.1	Gnomon	exon	487380	487544	.	-	.	ID=exon-XM_031986746.1-7;Dbxref=GeneID:116431397%2CGenbank:XM_031986746.1;Parent=rna-XM_031986746.1
NW_022340640.1	Gnomon	exon	486862	487321	.	-	.	ID=exon-XM_031986746.1-8;Dbxref=GeneID:116431397%2CGenbank:XM_031986746.1;Parent=rna-XM_031986746.1
NW_022340640.1	Gnomon	exon	486150	486786	.	-	.	ID=exon-XM_031986746.1-9;Dbxref=GeneID:116431397%2CGenbank:XM_031986746.1;Parent=rna-XM_031986746.1
NW_022340640.1	Gnomon	exon	568225	568491	.	-	.	ID=exon-XR_004235956.1-4;Dbxref=GeneID:116431532%2CGenbank:XR_004235956.1;Parent=rna-XR_004235956.1
NW_022340640.1	Gnomon	exon	565538	568090	.	-	.	ID=exon-XR_004235956.1-5;Dbxref=GeneID:116431532%2CGenbank:XR_004235956.1;Parent=rna-XR_004235956.1
NW_022340640.1	Gnomon	exon	568780	569120	.	-	.	ID=exon-XR_004235956.1-2;Dbxref=GeneID:116431532%2CGenbank:XR_004235956.1;Parent=rna-XR_004235956.1
NW_022340640.1	Gnomon	exon	568661	568717	.	-	.	ID=exon-XR_004235956.1-3;Dbxref=GeneID:116431532%2CGenbank:XR_004235956.1;Parent=rna-XR_004235956.1
NW_022340640.1	Gnomon	exon	604806	604940	.	+	.	ID=exon-XM_031987023.1-10;Dbxref=GeneID:116431500%2CGenbank:XM_031987023.1;Parent=rna-XM_031987023.1
NW_022340640.1	Gnomon	exon	563088	565197	.	-	.	ID=exon-XR_004235956.1-6;Dbxref=GeneID:116431532%2CGenbank:XR_004235956.1;Parent=rna-XR_004235956.1
NW_022340640.1	Gnomon	exon	604993	605013	.	+	.	ID=exon-XM_031987023.1-11;Dbxref=GeneID:116431500%2CGenbank:XM_031987023.1;Parent=rna-XM_031987023.1
NW_022340640.1	Gnomon	exon	569712	570030	.	-	.	ID=exon-XR_004235956.1-1;Dbxref=GeneID:116431532%2CGenbank:XR_004235956.1;Parent=rna-XR_004235956.1
NW_022340640.1	Gnomon	exon	738174	738522	.	+	.	ID=exon-XM_031986816.1-1;Dbxref=GeneID:116431424%2CGenbank:XM_031986816.1;Parent=rna-XM_031986816.1
NW_022340640.1	Gnomon	exon	739492	739745	.	+	.	ID=exon-XM_031986816.1-2;Dbxref=GeneID:116431424%2CGenbank:XM_031986816.1;Parent=rna-XM_031986816.1
NW_022340640.1	Gnomon	exon	739825	740101	.	+	.	ID=exon-XM_031986816.1-3;Dbxref=GeneID:116431424%2CGenbank:XM_031986816.1;Parent=rna-XM_031986816.1
NW_022340640.1	Gnomon	exon	740162	740362	.	+	.	ID=exon-XM_031986816.1-4;Dbxref=GeneID:116431424%2CGenbank:XM_031986816.1;Parent=rna-XM_031986816.1
NW_022340640.1	Gnomon	exon	740432	740672	.	+	.	ID=exon-XM_031986816.1-5;Dbxref=GeneID:116431424%2CGenbank:XM_031986816.1;Parent=rna-XM_031986816.1
NW_022340640.1	Gnomon	exon	740747	740979	.	+	.	ID=exon-XM_031986816.1-6;Dbxref=GeneID:116431424%2CGenbank:XM_031986816.1;Parent=rna-XM_031986816.1
NW_022340640.1	Gnomon	exon	741099	741119	.	+	.	ID=exon-XM_031986816.1-7;Dbxref=GeneID:116431424%2CGenbank:XM_031986816.1;Parent=rna-XM_031986816.1
NW_022340640.1	Gnomon	exon	741260	741626	.	+	.	ID=exon-XM_031986816.1-8;Dbxref=GeneID:116431424%2CGenbank:XM_031986816.1;Parent=rna-XM_031986816.1
NW_022340640.1	Gnomon	exon	741706	742134	.	+	.	ID=exon-XM_031986816.1-9;Dbxref=GeneID:116431424%2CGenbank:XM_031986816.1;Parent=rna-XM_031986816.1
NW_022340640.1	Gnomon	mRNA	434436	442584	.	+	.	Name=XM_031986740.1;ID=rna-XM_031986740.1;Dbxref=GeneID:116431396%2CGenbank:XM_031986740.1;Parent=gene-LOC116431396
NW_022340640.1	Gnomon	mRNA	1248157	1252027	.	+	.	Name=XM_031986886.1;ID=rna-XM_031986886.1;Dbxref=GeneID:116431445%2CGenbank:XM_031986886.1;Parent=gene-LOC116431445
NW_022340640.1	Gnomon	CDS	673521	673579	.	-	0	Name=XP_031842862.1;ID=cds-XP_031842862.1;Dbxref=GeneID:116431486%2CGenbank:XP_031842862.1;Parent=rna-XM_031987002.1
NW_022340640.1	Gnomon	CDS	673296	673443	.	-	0	Name=XP_031842862.1;ID=cds-XP_031842862.1;Dbxref=GeneID:116431486%2CGenbank:XP_031842862.1;Parent=rna-XM_031987002.1
NW_022340640.1	Gnomon	CDS	672861	673170	.	-	0	Name=XP_031842862.1;ID=cds-XP_031842862.1;Dbxref=GeneID:116431486%2CGenbank:XP_031842862.1;Parent=rna-XM_031987002.1
NW_022340640.1	Gnomon	CDS	672599	672789	.	-	0	Name=XP_031842862.1;ID=cds-XP_031842862.1;Dbxref=GeneID:116431486%2CGenbank:XP_031842862.1;Parent=rna-XM_031987002.1
NW_022340640.1	Gnomon	CDS	672216	672526	.	-	0	Name=XP_031842862.1;ID=cds-XP_031842862.1;Dbxref=GeneID:116431486%2CGenbank:XP_031842862.1;Parent=rna-XM_031987002.1
NW_022340640.1	Gnomon	CDS	672024	672114	.	-	0	Name=XP_031842862.1;ID=cds-XP_031842862.1;Dbxref=GeneID:116431486%2CGenbank:XP_031842862.1;Parent=rna-XM_031987002.1
NW_022340640.1	Gnomon	transcript	1170680	1181925	.	-	.	Name=XR_004235925.1;ID=rna-XR_004235925.1;Dbxref=GeneID:116431433%2CGenbank:XR_004235925.1;Parent=gene-LOC116431433
NW_022340640.1	Gnomon	mRNA	806685	809996	.	-	.	Name=XM_031986646.1;ID=rna-XM_031986646.1;Dbxref=GeneID:116431357%2CGenbank:XM_031986646.1;Parent=gene-LOC116431357
NW_022340640.1	Gnomon	CDS	465299	465309	.	+	0	Name=XP_031842622.1;ID=cds-XP_031842622.1;Dbxref=GeneID:116431405%2CGenbank:XP_031842622.1;Parent=rna-XM_031986762.1
NW_022340640.1	Gnomon	CDS	465382	465461	.	+	0	Name=XP_031842622.1;ID=cds-XP_031842622.1;Dbxref=GeneID:116431405%2CGenbank:XP_031842622.1;Parent=rna-XM_031986762.1
NW_022340640.1	Gnomon	CDS	465771	466008	.	+	0	Name=XP_031842622.1;ID=cds-XP_031842622.1;Dbxref=GeneID:116431405%2CGenbank:XP_031842622.1;Parent=rna-XM_031986762.1
NW_022340640.1	Gnomon	CDS	466088	466220	.	+	0	Name=XP_031842622.1;ID=cds-XP_031842622.1;Dbxref=GeneID:116431405%2CGenbank:XP_031842622.1;Parent=rna-XM_031986762.1
NW_022340640.1	Gnomon	CDS	466320	466560	.	+	0	Name=XP_031842622.1;ID=cds-XP_031842622.1;Dbxref=GeneID:116431405%2CGenbank:XP_031842622.1;Parent=rna-XM_031986762.1
NW_022340640.1	Gnomon	CDS	466636	466892	.	+	0	Name=XP_031842622.1;ID=cds-XP_031842622.1;Dbxref=GeneID:116431405%2CGenbank:XP_031842622.1;Parent=rna-XM_031986762.1
NW_022340640.1	Gnomon	CDS	466957	467409	.	+	0	Name=XP_031842622.1;ID=cds-XP_031842622.1;Dbxref=GeneID:116431405%2CGenbank:XP_031842622.1;Parent=rna-XM_031986762.1
NW_022340640.1	Gnomon	exon	963226	963385	.	+	.	ID=exon-XM_031987055.1-10;Dbxref=GeneID:116431513%2CGenbank:XM_031987055.1;Parent=rna-XM_031987055.1
NW_022340640.1	Gnomon	exon	963476	963878	.	+	.	ID=exon-XM_031987055.1-11;Dbxref=GeneID:116431513%2CGenbank:XM_031987055.1;Parent=rna-XM_031987055.1
NW_022340640.1	Gnomon	exon	963957	964095	.	+	.	ID=exon-XM_031987055.1-12;Dbxref=GeneID:116431513%2CGenbank:XM_031987055.1;Parent=rna-XM_031987055.1
NW_022340640.1	Gnomon	exon	964163	964240	.	+	.	ID=exon-XM_031987055.1-13;Dbxref=GeneID:116431513%2CGenbank:XM_031987055.1;Parent=rna-XM_031987055.1
NW_022340640.1	Gnomon	exon	964316	964506	.	+	.	ID=exon-XM_031987055.1-14;Dbxref=GeneID:116431513%2CGenbank:XM_031987055.1;Parent=rna-XM_031987055.1
NW_022340640.1	Gnomon	exon	964593	964720	.	+	.	ID=exon-XM_031987055.1-15;Dbxref=GeneID:116431513%2CGenbank:XM_031987055.1;Parent=rna-XM_031987055.1
NW_022340640.1	Gnomon	exon	964837	965115	.	+	.	ID=exon-XM_031987055.1-16;Dbxref=GeneID:116431513%2CGenbank:XM_031987055.1;Parent=rna-XM_031987055.1
NW_022340640.1	Gnomon	exon	1165585	1165726	.	-	.	ID=exon-XM_031986863.1-3;Dbxref=GeneID:116431436%2CGenbank:XM_031986863.1;Parent=rna-XM_031986863.1
NW_022340640.1	Gnomon	exon	1165397	1165527	.	-	.	ID=exon-XM_031986863.1-4;Dbxref=GeneID:116431436%2CGenbank:XM_031986863.1;Parent=rna-XM_031986863.1
NW_022340640.1	Gnomon	exon	1166715	1166811	.	-	.	ID=exon-XM_031986863.1-1;Dbxref=GeneID:116431436%2CGenbank:XM_031986863.1;Parent=rna-XM_031986863.1
NW_022340640.1	Gnomon	exon	1166244	1166474	.	-	.	ID=exon-XM_031986863.1-2;Dbxref=GeneID:116431436%2CGenbank:XM_031986863.1;Parent=rna-XM_031986863.1
NW_022340640.1	Gnomon	exon	1163405	1164072	.	-	.	ID=exon-XM_031986863.1-7;Dbxref=GeneID:116431436%2CGenbank:XM_031986863.1;Parent=rna-XM_031986863.1
NW_022340640.1	Gnomon	exon	1165119	1165322	.	-	.	ID=exon-XM_031986863.1-5;Dbxref=GeneID:116431436%2CGenbank:XM_031986863.1;Parent=rna-XM_031986863.1
NW_022340640.1	Gnomon	exon	1164144	1164429	.	-	.	ID=exon-XM_031986863.1-6;Dbxref=GeneID:116431436%2CGenbank:XM_031986863.1;Parent=rna-XM_031986863.1
NW_022340640.1	Gnomon	exon	861915	862371	.	+	.	ID=exon-XR_004235908.1-1;Dbxref=GeneID:116431376%2CGenbank:XR_004235908.1;Parent=rna-XR_004235908.1
NW_022340640.1	Gnomon	exon	862558	863086	.	+	.	ID=exon-XR_004235908.1-2;Dbxref=GeneID:116431376%2CGenbank:XR_004235908.1;Parent=rna-XR_004235908.1
NW_022340640.1	Gnomon	exon	805330	805602	.	-	.	ID=exon-XM_031986649.1-3;Dbxref=GeneID:116431358%2CGenbank:XM_031986649.1;Parent=rna-XM_031986649.1
NW_022340640.1	Gnomon	exon	805002	805183	.	-	.	ID=exon-XM_031986649.1-4;Dbxref=GeneID:116431358%2CGenbank:XM_031986649.1;Parent=rna-XM_031986649.1
NW_022340640.1	Gnomon	exon	804772	804936	.	-	.	ID=exon-XM_031986649.1-5;Dbxref=GeneID:116431358%2CGenbank:XM_031986649.1;Parent=rna-XM_031986649.1
NW_022340640.1	Gnomon	exon	804605	804709	.	-	.	ID=exon-XM_031986649.1-6;Dbxref=GeneID:116431358%2CGenbank:XM_031986649.1;Parent=rna-XM_031986649.1
NW_022340640.1	Gnomon	exon	806178	806428	.	-	.	ID=exon-XM_031986649.1-1;Dbxref=GeneID:116431358%2CGenbank:XM_031986649.1;Parent=rna-XM_031986649.1
NW_022340640.1	Gnomon	exon	805675	805856	.	-	.	ID=exon-XM_031986649.1-2;Dbxref=GeneID:116431358%2CGenbank:XM_031986649.1;Parent=rna-XM_031986649.1
NW_022340640.1	Gnomon	exon	804399	804532	.	-	.	ID=exon-XM_031986649.1-7;Dbxref=GeneID:116431358%2CGenbank:XM_031986649.1;Parent=rna-XM_031986649.1
NW_022340640.1	Gnomon	exon	804143	804305	.	-	.	ID=exon-XM_031986649.1-8;Dbxref=GeneID:116431358%2CGenbank:XM_031986649.1;Parent=rna-XM_031986649.1
NW_022340640.1	Gnomon	exon	803859	804059	.	-	.	ID=exon-XM_031986649.1-9;Dbxref=GeneID:116431358%2CGenbank:XM_031986649.1;Parent=rna-XM_031986649.1
NW_022340640.1	Gnomon	exon	863177	863500	.	+	.	ID=exon-XR_004235908.1-3;Dbxref=GeneID:116431376%2CGenbank:XR_004235908.1;Parent=rna-XR_004235908.1
NW_022340640.1	Gnomon	CDS	535629	535723	.	+	0	Name=XP_031842528.1;ID=cds-XP_031842528.1;Dbxref=GeneID:116431363%2CGenbank:XP_031842528.1;Parent=rna-XM_031986668.1
NW_022340640.1	Gnomon	CDS	535792	535949	.	+	0	Name=XP_031842528.1;ID=cds-XP_031842528.1;Dbxref=GeneID:116431363%2CGenbank:XP_031842528.1;Parent=rna-XM_031986668.1
NW_022340640.1	Gnomon	CDS	536015	536157	.	+	0	Name=XP_031842528.1;ID=cds-XP_031842528.1;Dbxref=GeneID:116431363%2CGenbank:XP_031842528.1;Parent=rna-XM_031986668.1
NW_022340640.1	Gnomon	CDS	536261	537024	.	+	0	Name=XP_031842528.1;ID=cds-XP_031842528.1;Dbxref=GeneID:116431363%2CGenbank:XP_031842528.1;Parent=rna-XM_031986668.1
NW_022340640.1	Gnomon	CDS	537103	537481	.	+	0	Name=XP_031842528.1;ID=cds-XP_031842528.1;Dbxref=GeneID:116431363%2CGenbank:XP_031842528.1;Parent=rna-XM_031986668.1
NW_022340640.1	Gnomon	transcript	1170680	1181922	.	-	.	Name=XR_004235926.1;ID=rna-XR_004235926.1;Dbxref=GeneID:116431433%2CGenbank:XR_004235926.1;Parent=gene-LOC116431433
NW_022340640.1	Gnomon	CDS	1264164	1264238	.	+	0	Name=XP_031842767.1;ID=cds-XP_031842767.1;Dbxref=GeneID:116431452%2CGenbank:XP_031842767.1;Parent=rna-XM_031986907.1
NW_022340640.1	Gnomon	CDS	1264944	1265248	.	+	0	Name=XP_031842767.1;ID=cds-XP_031842767.1;Dbxref=GeneID:116431452%2CGenbank:XP_031842767.1;Parent=rna-XM_031986907.1
NW_022340640.1	Gnomon	CDS	1265703	1266033	.	+	0	Name=XP_031842767.1;ID=cds-XP_031842767.1;Dbxref=GeneID:116431452%2CGenbank:XP_031842767.1;Parent=rna-XM_031986907.1
NW_022340640.1	Gnomon	CDS	1266471	1267061	.	+	0	Name=XP_031842767.1;ID=cds-XP_031842767.1;Dbxref=GeneID:116431452%2CGenbank:XP_031842767.1;Parent=rna-XM_031986907.1
NW_022340640.1	Gnomon	mRNA	316360	346513	.	-	.	Name=XM_031986981.1;ID=rna-XM_031986981.1;Dbxref=GeneID:116431475%2CGenbank:XM_031986981.1;Parent=gene-LOC116431475
NW_022340640.1	Gnomon	exon	749537	749664	.	+	.	ID=exon-XM_031986839.1-4;Dbxref=GeneID:116431431%2CGenbank:XM_031986839.1;Parent=rna-XM_031986839.1
NW_022340640.1	Gnomon	exon	750126	750564	.	+	.	ID=exon-XM_031986839.1-5;Dbxref=GeneID:116431431%2CGenbank:XM_031986839.1;Parent=rna-XM_031986839.1
NW_022340640.1	Gnomon	exon	748572	748636	.	+	.	ID=exon-XM_031986839.1-1;Dbxref=GeneID:116431431%2CGenbank:XM_031986839.1;Parent=rna-XM_031986839.1
NW_022340640.1	Gnomon	exon	749076	749235	.	+	.	ID=exon-XM_031986839.1-2;Dbxref=GeneID:116431431%2CGenbank:XM_031986839.1;Parent=rna-XM_031986839.1
NW_022340640.1	Gnomon	exon	749324	749364	.	+	.	ID=exon-XM_031986839.1-3;Dbxref=GeneID:116431431%2CGenbank:XM_031986839.1;Parent=rna-XM_031986839.1
NW_022340640.1	Gnomon	exon	564007	564324	.	+	.	ID=exon-XM_031987100.1-1;Dbxref=GeneID:116431529%2CGenbank:XM_031987100.1;Parent=rna-XM_031987100.1
NW_022340640.1	Gnomon	exon	803859	804059	.	-	.	ID=exon-XM_031986650.1-9;Dbxref=GeneID:116431358%2CGenbank:XM_031986650.1;Parent=rna-XM_031986650.1
NW_022340640.1	Gnomon	exon	805330	805602	.	-	.	ID=exon-XM_031986650.1-3;Dbxref=GeneID:116431358%2CGenbank:XM_031986650.1;Parent=rna-XM_031986650.1
NW_022340640.1	Gnomon	exon	805002	805183	.	-	.	ID=exon-XM_031986650.1-4;Dbxref=GeneID:116431358%2CGenbank:XM_031986650.1;Parent=rna-XM_031986650.1
NW_022340640.1	Gnomon	exon	806380	806481	.	-	.	ID=exon-XM_031986650.1-1;Dbxref=GeneID:116431358%2CGenbank:XM_031986650.1;Parent=rna-XM_031986650.1
NW_022340640.1	Gnomon	exon	805675	805856	.	-	.	ID=exon-XM_031986650.1-2;Dbxref=GeneID:116431358%2CGenbank:XM_031986650.1;Parent=rna-XM_031986650.1
NW_022340640.1	Gnomon	exon	804399	804532	.	-	.	ID=exon-XM_031986650.1-7;Dbxref=GeneID:116431358%2CGenbank:XM_031986650.1;Parent=rna-XM_031986650.1
NW_022340640.1	Gnomon	exon	804143	804305	.	-	.	ID=exon-XM_031986650.1-8;Dbxref=GeneID:116431358%2CGenbank:XM_031986650.1;Parent=rna-XM_031986650.1
NW_022340640.1	Gnomon	CDS	673521	673579	.	-	0	Name=XP_031842861.1;ID=cds-XP_031842861.1;Dbxref=GeneID:116431486%2CGenbank:XP_031842861.1;Parent=rna-XM_031987001.1
NW_022340640.1	Gnomon	CDS	673296	673443	.	-	0	Name=XP_031842861.1;ID=cds-XP_031842861.1;Dbxref=GeneID:116431486%2CGenbank:XP_031842861.1;Parent=rna-XM_031987001.1
NW_022340640.1	Gnomon	CDS	672861	673170	.	-	0	Name=XP_031842861.1;ID=cds-XP_031842861.1;Dbxref=GeneID:116431486%2CGenbank:XP_031842861.1;Parent=rna-XM_031987001.1
NW_022340640.1	Gnomon	CDS	672599	672789	.	-	0	Name=XP_031842861.1;ID=cds-XP_031842861.1;Dbxref=GeneID:116431486%2CGenbank:XP_031842861.1;Parent=rna-XM_031987001.1
NW_022340640.1	Gnomon	CDS	672216	672526	.	-	0	Name=XP_031842861.1;ID=cds-XP_031842861.1;Dbxref=GeneID:116431486%2CGenbank:XP_031842861.1;Parent=rna-XM_031987001.1
NW_022340640.1	Gnomon	CDS	672024	672114	.	-	0	Name=XP_031842861.1;ID=cds-XP_031842861.1;Dbxref=GeneID:116431486%2CGenbank:XP_031842861.1;Parent=rna-XM_031987001.1
NW_022340640.1	Gnomon	exon	804772	804936	.	-	.	ID=exon-XM_031986650.1-5;Dbxref=GeneID:116431358%2CGenbank:XM_031986650.1;Parent=rna-XM_031986650.1
NW_022340640.1	Gnomon	exon	804605	804709	.	-	.	ID=exon-XM_031986650.1-6;Dbxref=GeneID:116431358%2CGenbank:XM_031986650.1;Parent=rna-XM_031986650.1
NW_022340640.1	Gnomon	exon	791652	792507	.	-	.	ID=exon-XM_031986793.1-3;Dbxref=GeneID:116431420%2CGenbank:XM_031986793.1;Parent=rna-XM_031986793.1
NW_022340640.1	Gnomon	exon	793590	793861	.	-	.	ID=exon-XM_031986793.1-1;Dbxref=GeneID:116431420%2CGenbank:XM_031986793.1;Parent=rna-XM_031986793.1
NW_022340640.1	Gnomon	exon	792599	792838	.	-	.	ID=exon-XM_031986793.1-2;Dbxref=GeneID:116431420%2CGenbank:XM_031986793.1;Parent=rna-XM_031986793.1
NW_022340640.1	Gnomon	CDS	659291	659415	.	-	0	Name=XP_031842860.1;ID=cds-XP_031842860.1;Dbxref=GeneID:116431485%2CGenbank:XP_031842860.1;Parent=rna-XM_031987000.1
NW_022340640.1	Gnomon	CDS	658934	659177	.	-	0	Name=XP_031842860.1;ID=cds-XP_031842860.1;Dbxref=GeneID:116431485%2CGenbank:XP_031842860.1;Parent=rna-XM_031987000.1
NW_022340640.1	Gnomon	CDS	658655	658853	.	-	0	Name=XP_031842860.1;ID=cds-XP_031842860.1;Dbxref=GeneID:116431485%2CGenbank:XP_031842860.1;Parent=rna-XM_031987000.1
NW_022340640.1	Gnomon	CDS	658447	658577	.	-	0	Name=XP_031842860.1;ID=cds-XP_031842860.1;Dbxref=GeneID:116431485%2CGenbank:XP_031842860.1;Parent=rna-XM_031987000.1
NW_022340640.1	Gnomon	CDS	658203	658385	.	-	0	Name=XP_031842860.1;ID=cds-XP_031842860.1;Dbxref=GeneID:116431485%2CGenbank:XP_031842860.1;Parent=rna-XM_031987000.1
NW_022340640.1	Gnomon	CDS	658044	658134	.	-	0	Name=XP_031842860.1;ID=cds-XP_031842860.1;Dbxref=GeneID:116431485%2CGenbank:XP_031842860.1;Parent=rna-XM_031987000.1
NW_022340640.1	Gnomon	CDS	657889	657896	.	-	0	Name=XP_031842860.1;ID=cds-XP_031842860.1;Dbxref=GeneID:116431485%2CGenbank:XP_031842860.1;Parent=rna-XM_031987000.1
NW_022340640.1	Gnomon	mRNA	806685	810779	.	-	.	Name=XM_031986647.1;ID=rna-XM_031986647.1;Dbxref=GeneID:116431357%2CGenbank:XM_031986647.1;Parent=gene-LOC116431357
NW_022340640.1	Gnomon	exon	568661	568717	.	-	.	ID=exon-XR_004235955.1-3;Dbxref=GeneID:116431532%2CGenbank:XR_004235955.1;Parent=rna-XR_004235955.1
NW_022340640.1	Gnomon	exon	568225	568491	.	-	.	ID=exon-XR_004235955.1-4;Dbxref=GeneID:116431532%2CGenbank:XR_004235955.1;Parent=rna-XR_004235955.1
NW_022340640.1	Gnomon	exon	565294	568090	.	-	.	ID=exon-XR_004235955.1-5;Dbxref=GeneID:116431532%2CGenbank:XR_004235955.1;Parent=rna-XR_004235955.1
NW_022340640.1	Gnomon	exon	563088	565197	.	-	.	ID=exon-XR_004235955.1-6;Dbxref=GeneID:116431532%2CGenbank:XR_004235955.1;Parent=rna-XR_004235955.1
NW_022340640.1	Gnomon	exon	569712	570030	.	-	.	ID=exon-XR_004235955.1-1;Dbxref=GeneID:116431532%2CGenbank:XR_004235955.1;Parent=rna-XR_004235955.1
NW_022340640.1	Gnomon	exon	568780	569120	.	-	.	ID=exon-XR_004235955.1-2;Dbxref=GeneID:116431532%2CGenbank:XR_004235955.1;Parent=rna-XR_004235955.1
NW_022340640.1	Gnomon	CDS	465371	465461	.	+	0	Name=XP_031842621.1;ID=cds-XP_031842621.1;Dbxref=GeneID:116431405%2CGenbank:XP_031842621.1;Parent=rna-XM_031986761.1
NW_022340640.1	Gnomon	CDS	465771	466008	.	+	0	Name=XP_031842621.1;ID=cds-XP_031842621.1;Dbxref=GeneID:116431405%2CGenbank:XP_031842621.1;Parent=rna-XM_031986761.1
NW_022340640.1	Gnomon	CDS	466088	466220	.	+	0	Name=XP_031842621.1;ID=cds-XP_031842621.1;Dbxref=GeneID:116431405%2CGenbank:XP_031842621.1;Parent=rna-XM_031986761.1
NW_022340640.1	Gnomon	CDS	466320	466560	.	+	0	Name=XP_031842621.1;ID=cds-XP_031842621.1;Dbxref=GeneID:116431405%2CGenbank:XP_031842621.1;Parent=rna-XM_031986761.1
NW_022340640.1	Gnomon	CDS	466636	466892	.	+	0	Name=XP_031842621.1;ID=cds-XP_031842621.1;Dbxref=GeneID:116431405%2CGenbank:XP_031842621.1;Parent=rna-XM_031986761.1
NW_022340640.1	Gnomon	CDS	466957	467409	.	+	0	Name=XP_031842621.1;ID=cds-XP_031842621.1;Dbxref=GeneID:116431405%2CGenbank:XP_031842621.1;Parent=rna-XM_031986761.1
NW_022340640.1	Gnomon	exon	947981	948167	.	+	.	ID=exon-XM_031987075.1-3;Dbxref=GeneID:116431519%2CGenbank:XM_031987075.1;Parent=rna-XM_031987075.1
NW_022340640.1	Gnomon	exon	948244	948700	.	+	.	ID=exon-XM_031987075.1-4;Dbxref=GeneID:116431519%2CGenbank:XM_031987075.1;Parent=rna-XM_031987075.1
NW_022340640.1	Gnomon	exon	942440	942958	.	+	.	ID=exon-XM_031987075.1-1;Dbxref=GeneID:116431519%2CGenbank:XM_031987075.1;Parent=rna-XM_031987075.1
NW_022340640.1	Gnomon	exon	947663	947897	.	+	.	ID=exon-XM_031987075.1-2;Dbxref=GeneID:116431519%2CGenbank:XM_031987075.1;Parent=rna-XM_031987075.1
NW_022340640.1	Gnomon	exon	949920	950743	.	+	.	ID=exon-XM_031987075.1-9;Dbxref=GeneID:116431519%2CGenbank:XM_031987075.1;Parent=rna-XM_031987075.1
NW_022340640.1	Gnomon	exon	949411	949591	.	+	.	ID=exon-XM_031987075.1-7;Dbxref=GeneID:116431519%2CGenbank:XM_031987075.1;Parent=rna-XM_031987075.1
NW_022340640.1	Gnomon	exon	949662	949709	.	+	.	ID=exon-XM_031987075.1-8;Dbxref=GeneID:116431519%2CGenbank:XM_031987075.1;Parent=rna-XM_031987075.1
NW_022340640.1	Gnomon	exon	948793	949166	.	+	.	ID=exon-XM_031987075.1-5;Dbxref=GeneID:116431519%2CGenbank:XM_031987075.1;Parent=rna-XM_031987075.1
NW_022340640.1	Gnomon	exon	949251	949329	.	+	.	ID=exon-XM_031987075.1-6;Dbxref=GeneID:116431519%2CGenbank:XM_031987075.1;Parent=rna-XM_031987075.1
NW_022340640.1	Gnomon	exon	491991	492555	.	+	.	ID=exon-XM_031986769.1-4;Dbxref=GeneID:116431407%2CGenbank:XM_031986769.1;Parent=rna-XM_031986769.1
NW_022340640.1	Gnomon	exon	492635	492921	.	+	.	ID=exon-XM_031986769.1-5;Dbxref=GeneID:116431407%2CGenbank:XM_031986769.1;Parent=rna-XM_031986769.1
NW_022340640.1	Gnomon	exon	490703	491058	.	+	.	ID=exon-XM_031986769.1-1;Dbxref=GeneID:116431407%2CGenbank:XM_031986769.1;Parent=rna-XM_031986769.1
NW_022340640.1	Gnomon	exon	491148	491341	.	+	.	ID=exon-XM_031986769.1-2;Dbxref=GeneID:116431407%2CGenbank:XM_031986769.1;Parent=rna-XM_031986769.1
NW_022340640.1	Gnomon	exon	491612	491918	.	+	.	ID=exon-XM_031986769.1-3;Dbxref=GeneID:116431407%2CGenbank:XM_031986769.1;Parent=rna-XM_031986769.1
NW_022340640.1	Gnomon	CDS	535629	535723	.	+	0	Name=XP_031842527.1;ID=cds-XP_031842527.1;Dbxref=GeneID:116431363%2CGenbank:XP_031842527.1;Parent=rna-XM_031986667.1
NW_022340640.1	Gnomon	CDS	535792	535949	.	+	0	Name=XP_031842527.1;ID=cds-XP_031842527.1;Dbxref=GeneID:116431363%2CGenbank:XP_031842527.1;Parent=rna-XM_031986667.1
NW_022340640.1	Gnomon	CDS	536015	536157	.	+	0	Name=XP_031842527.1;ID=cds-XP_031842527.1;Dbxref=GeneID:116431363%2CGenbank:XP_031842527.1;Parent=rna-XM_031986667.1
NW_022340640.1	Gnomon	CDS	536261	537024	.	+	0	Name=XP_031842527.1;ID=cds-XP_031842527.1;Dbxref=GeneID:116431363%2CGenbank:XP_031842527.1;Parent=rna-XM_031986667.1
NW_022340640.1	Gnomon	CDS	537103	537481	.	+	0	Name=XP_031842527.1;ID=cds-XP_031842527.1;Dbxref=GeneID:116431363%2CGenbank:XP_031842527.1;Parent=rna-XM_031986667.1
NW_022340640.1	Gnomon	exon	490108	490201	.	-	.	ID=exon-XM_031986745.1-1;Dbxref=GeneID:116431397%2CGenbank:XM_031986745.1;Parent=rna-XM_031986745.1
NW_022340640.1	Gnomon	exon	488346	488574	.	-	.	ID=exon-XM_031986745.1-4;Dbxref=GeneID:116431397%2CGenbank:XM_031986745.1;Parent=rna-XM_031986745.1
NW_022340640.1	Gnomon	exon	488148	488273	.	-	.	ID=exon-XM_031986745.1-5;Dbxref=GeneID:116431397%2CGenbank:XM_031986745.1;Parent=rna-XM_031986745.1
NW_022340640.1	Gnomon	exon	488798	489067	.	-	.	ID=exon-XM_031986745.1-2;Dbxref=GeneID:116431397%2CGenbank:XM_031986745.1;Parent=rna-XM_031986745.1
NW_022340640.1	Gnomon	transcript	1170680	1180856	.	-	.	Name=XR_004235927.1;ID=rna-XR_004235927.1;Dbxref=GeneID:116431433%2CGenbank:XR_004235927.1;Parent=gene-LOC116431433
NW_022340640.1	Gnomon	exon	488649	488716	.	-	.	ID=exon-XM_031986745.1-3;Dbxref=GeneID:116431397%2CGenbank:XM_031986745.1;Parent=rna-XM_031986745.1
NW_022340640.1	Gnomon	exon	486862	487321	.	-	.	ID=exon-XM_031986745.1-8;Dbxref=GeneID:116431397%2CGenbank:XM_031986745.1;Parent=rna-XM_031986745.1
NW_022340640.1	Gnomon	exon	486150	486786	.	-	.	ID=exon-XM_031986745.1-9;Dbxref=GeneID:116431397%2CGenbank:XM_031986745.1;Parent=rna-XM_031986745.1
NW_022340640.1	Gnomon	exon	487640	488083	.	-	.	ID=exon-XM_031986745.1-6;Dbxref=GeneID:116431397%2CGenbank:XM_031986745.1;Parent=rna-XM_031986745.1
NW_022340640.1	Gnomon	exon	487380	487544	.	-	.	ID=exon-XM_031986745.1-7;Dbxref=GeneID:116431397%2CGenbank:XM_031986745.1;Parent=rna-XM_031986745.1
NW_022340640.1	Gnomon	mRNA	1234209	1237998	.	-	.	Name=XM_031986884.1;ID=rna-XM_031986884.1;Dbxref=GeneID:116431444%2CGenbank:XM_031986884.1;Parent=gene-LOC116431444
NW_022340640.1	Gnomon	CDS	738466	738522	.	+	0	Name=XP_031842668.1;ID=cds-XP_031842668.1;Dbxref=GeneID:116431424%2CGenbank:XP_031842668.1;Parent=rna-XM_031986808.1
NW_022340640.1	Gnomon	CDS	739492	739745	.	+	0	Name=XP_031842668.1;ID=cds-XP_031842668.1;Dbxref=GeneID:116431424%2CGenbank:XP_031842668.1;Parent=rna-XM_031986808.1
NW_022340640.1	Gnomon	CDS	739825	740101	.	+	0	Name=XP_031842668.1;ID=cds-XP_031842668.1;Dbxref=GeneID:116431424%2CGenbank:XP_031842668.1;Parent=rna-XM_031986808.1
NW_022340640.1	Gnomon	CDS	740162	740362	.	+	0	Name=XP_031842668.1;ID=cds-XP_031842668.1;Dbxref=GeneID:116431424%2CGenbank:XP_031842668.1;Parent=rna-XM_031986808.1
NW_022340640.1	Gnomon	CDS	740432	740672	.	+	0	Name=XP_031842668.1;ID=cds-XP_031842668.1;Dbxref=GeneID:116431424%2CGenbank:XP_031842668.1;Parent=rna-XM_031986808.1
NW_022340640.1	Gnomon	CDS	740747	740979	.	+	0	Name=XP_031842668.1;ID=cds-XP_031842668.1;Dbxref=GeneID:116431424%2CGenbank:XP_031842668.1;Parent=rna-XM_031986808.1
NW_022340640.1	Gnomon	CDS	741099	741119	.	+	0	Name=XP_031842668.1;ID=cds-XP_031842668.1;Dbxref=GeneID:116431424%2CGenbank:XP_031842668.1;Parent=rna-XM_031986808.1
NW_022340640.1	Gnomon	CDS	741260	741626	.	+	0	Name=XP_031842668.1;ID=cds-XP_031842668.1;Dbxref=GeneID:116431424%2CGenbank:XP_031842668.1;Parent=rna-XM_031986808.1
NW_022340640.1	Gnomon	CDS	741706	742134	.	+	0	Name=XP_031842668.1;ID=cds-XP_031842668.1;Dbxref=GeneID:116431424%2CGenbank:XP_031842668.1;Parent=rna-XM_031986808.1
NW_022340640.1	Gnomon	CDS	742211	742302	.	+	0	Name=XP_031842668.1;ID=cds-XP_031842668.1;Dbxref=GeneID:116431424%2CGenbank:XP_031842668.1;Parent=rna-XM_031986808.1
NW_022340640.1	Gnomon	CDS	742372	742465	.	+	0	Name=XP_031842668.1;ID=cds-XP_031842668.1;Dbxref=GeneID:116431424%2CGenbank:XP_031842668.1;Parent=rna-XM_031986808.1
NW_022340640.1	Gnomon	CDS	742641	742685	.	+	0	Name=XP_031842668.1;ID=cds-XP_031842668.1;Dbxref=GeneID:116431424%2CGenbank:XP_031842668.1;Parent=rna-XM_031986808.1
NW_022340640.1	Gnomon	CDS	742967	743086	.	+	0	Name=XP_031842668.1;ID=cds-XP_031842668.1;Dbxref=GeneID:116431424%2CGenbank:XP_031842668.1;Parent=rna-XM_031986808.1
NW_022340640.1	Gnomon	CDS	743293	743364	.	+	0	Name=XP_031842668.1;ID=cds-XP_031842668.1;Dbxref=GeneID:116431424%2CGenbank:XP_031842668.1;Parent=rna-XM_031986808.1
NW_022340640.1	Gnomon	CDS	743852	743881	.	+	0	Name=XP_031842668.1;ID=cds-XP_031842668.1;Dbxref=GeneID:116431424%2CGenbank:XP_031842668.1;Parent=rna-XM_031986808.1
NW_022340640.1	Gnomon	CDS	744038	744162	.	+	0	Name=XP_031842668.1;ID=cds-XP_031842668.1;Dbxref=GeneID:116431424%2CGenbank:XP_031842668.1;Parent=rna-XM_031986808.1
NW_022340640.1	Gnomon	CDS	744232	744471	.	+	0	Name=XP_031842668.1;ID=cds-XP_031842668.1;Dbxref=GeneID:116431424%2CGenbank:XP_031842668.1;Parent=rna-XM_031986808.1
NW_022340640.1	Gnomon	CDS	744550	744640	.	+	0	Name=XP_031842668.1;ID=cds-XP_031842668.1;Dbxref=GeneID:116431424%2CGenbank:XP_031842668.1;Parent=rna-XM_031986808.1
NW_022340640.1	Gnomon	CDS	745829	745998	.	+	0	Name=XP_031842668.1;ID=cds-XP_031842668.1;Dbxref=GeneID:116431424%2CGenbank:XP_031842668.1;Parent=rna-XM_031986808.1
NW_022340640.1	Gnomon	exon	25734	25894	.	+	.	ID=exon-XM_031987145.1-3;Dbxref=GeneID:116431542%2CGenbank:XM_031987145.1;Parent=rna-XM_031987145.1
NW_022340640.1	Gnomon	exon	23510	24821	.	+	.	ID=exon-XM_031987145.1-1;Dbxref=GeneID:116431542%2CGenbank:XM_031987145.1;Parent=rna-XM_031987145.1
NW_022340640.1	Gnomon	exon	24888	25598	.	+	.	ID=exon-XM_031987145.1-2;Dbxref=GeneID:116431542%2CGenbank:XM_031987145.1;Parent=rna-XM_031987145.1
NW_022340640.1	Gnomon	CDS	924716	924777	.	-	0	Name=XP_031842918.1;ID=cds-XP_031842918.1;Dbxref=GeneID:116431516%2CGenbank:XP_031842918.1;Parent=rna-XM_031987058.1
NW_022340640.1	Gnomon	CDS	918047	918165	.	-	0	Name=XP_031842918.1;ID=cds-XP_031842918.1;Dbxref=GeneID:116431516%2CGenbank:XP_031842918.1;Parent=rna-XM_031987058.1
NW_022340640.1	Gnomon	CDS	917761	917939	.	-	0	Name=XP_031842918.1;ID=cds-XP_031842918.1;Dbxref=GeneID:116431516%2CGenbank:XP_031842918.1;Parent=rna-XM_031987058.1
NW_022340640.1	Gnomon	CDS	916124	916279	.	-	0	Name=XP_031842918.1;ID=cds-XP_031842918.1;Dbxref=GeneID:116431516%2CGenbank:XP_031842918.1;Parent=rna-XM_031987058.1
NW_022340640.1	Gnomon	CDS	915658	916052	.	-	0	Name=XP_031842918.1;ID=cds-XP_031842918.1;Dbxref=GeneID:116431516%2CGenbank:XP_031842918.1;Parent=rna-XM_031987058.1
NW_022340640.1	Gnomon	CDS	914944	915367	.	-	0	Name=XP_031842918.1;ID=cds-XP_031842918.1;Dbxref=GeneID:116431516%2CGenbank:XP_031842918.1;Parent=rna-XM_031987058.1
NW_022340640.1	Gnomon	CDS	914693	914864	.	-	0	Name=XP_031842918.1;ID=cds-XP_031842918.1;Dbxref=GeneID:116431516%2CGenbank:XP_031842918.1;Parent=rna-XM_031987058.1
NW_022340640.1	Gnomon	CDS	914447	914631	.	-	0	Name=XP_031842918.1;ID=cds-XP_031842918.1;Dbxref=GeneID:116431516%2CGenbank:XP_031842918.1;Parent=rna-XM_031987058.1
NW_022340640.1	Gnomon	CDS	913794	913980	.	-	0	Name=XP_031842918.1;ID=cds-XP_031842918.1;Dbxref=GeneID:116431516%2CGenbank:XP_031842918.1;Parent=rna-XM_031987058.1
NW_022340640.1	Gnomon	CDS	913509	913732	.	-	0	Name=XP_031842918.1;ID=cds-XP_031842918.1;Dbxref=GeneID:116431516%2CGenbank:XP_031842918.1;Parent=rna-XM_031987058.1
NW_022340640.1	Gnomon	CDS	913335	913445	.	-	0	Name=XP_031842918.1;ID=cds-XP_031842918.1;Dbxref=GeneID:116431516%2CGenbank:XP_031842918.1;Parent=rna-XM_031987058.1
NW_022340640.1	Gnomon	CDS	913078	913270	.	-	0	Name=XP_031842918.1;ID=cds-XP_031842918.1;Dbxref=GeneID:116431516%2CGenbank:XP_031842918.1;Parent=rna-XM_031987058.1
NW_022340640.1	Gnomon	CDS	912819	913006	.	-	0	Name=XP_031842918.1;ID=cds-XP_031842918.1;Dbxref=GeneID:116431516%2CGenbank:XP_031842918.1;Parent=rna-XM_031987058.1
NW_022340640.1	Gnomon	mRNA	806685	810584	.	-	.	Name=XM_031986644.1;ID=rna-XM_031986644.1;Dbxref=GeneID:116431357%2CGenbank:XM_031986644.1;Parent=gene-LOC116431357
NW_022340640.1	Gnomon	exon	48375	48700	.	+	.	ID=exon-XM_031987123.1-1;Dbxref=GeneID:116431535%2CGenbank:XM_031987123.1;Parent=rna-XM_031987123.1
NW_022340640.1	Gnomon	exon	48790	49317	.	+	.	ID=exon-XM_031987123.1-2;Dbxref=GeneID:116431535%2CGenbank:XM_031987123.1;Parent=rna-XM_031987123.1
NW_022340640.1	Gnomon	exon	49407	49619	.	+	.	ID=exon-XM_031987123.1-3;Dbxref=GeneID:116431535%2CGenbank:XM_031987123.1;Parent=rna-XM_031987123.1
NW_022340640.1	Gnomon	exon	49708	50129	.	+	.	ID=exon-XM_031987123.1-4;Dbxref=GeneID:116431535%2CGenbank:XM_031987123.1;Parent=rna-XM_031987123.1
NW_022340640.1	Gnomon	exon	50205	50392	.	+	.	ID=exon-XM_031987123.1-5;Dbxref=GeneID:116431535%2CGenbank:XM_031987123.1;Parent=rna-XM_031987123.1
NW_022340640.1	Gnomon	exon	50462	54259	.	+	.	ID=exon-XM_031987123.1-6;Dbxref=GeneID:116431535%2CGenbank:XM_031987123.1;Parent=rna-XM_031987123.1
NW_022340640.1	Gnomon	CDS	1264164	1264238	.	+	0	Name=XP_031842761.1;ID=cds-XP_031842761.1;Dbxref=GeneID:116431452%2CGenbank:XP_031842761.1;Parent=rna-XM_031986901.1
NW_022340640.1	Gnomon	CDS	1264944	1265248	.	+	0	Name=XP_031842761.1;ID=cds-XP_031842761.1;Dbxref=GeneID:116431452%2CGenbank:XP_031842761.1;Parent=rna-XM_031986901.1
NW_022340640.1	Gnomon	CDS	1265703	1266033	.	+	0	Name=XP_031842761.1;ID=cds-XP_031842761.1;Dbxref=GeneID:116431452%2CGenbank:XP_031842761.1;Parent=rna-XM_031986901.1
NW_022340640.1	Gnomon	CDS	1266471	1267061	.	+	0	Name=XP_031842761.1;ID=cds-XP_031842761.1;Dbxref=GeneID:116431452%2CGenbank:XP_031842761.1;Parent=rna-XM_031986901.1
NW_022340640.1	Gnomon	exon	471087	471245	.	+	.	ID=exon-XM_031986762.1-10;Dbxref=GeneID:116431405%2CGenbank:XM_031986762.1;Parent=rna-XM_031986762.1
NW_022340640.1	Gnomon	exon	471333	471981	.	+	.	ID=exon-XM_031986762.1-11;Dbxref=GeneID:116431405%2CGenbank:XM_031986762.1;Parent=rna-XM_031986762.1
NW_022340640.1	Gnomon	exon	148152	148248	.	-	.	ID=exon-XM_031986794.1-10;Dbxref=GeneID:116431421%2CGenbank:XM_031986794.1;Parent=rna-XM_031986794.1
NW_022340640.1	Gnomon	exon	147836	148084	.	-	.	ID=exon-XM_031986794.1-11;Dbxref=GeneID:116431421%2CGenbank:XM_031986794.1;Parent=rna-XM_031986794.1
NW_022340640.1	Gnomon	exon	147492	147725	.	-	.	ID=exon-XM_031986794.1-12;Dbxref=GeneID:116431421%2CGenbank:XM_031986794.1;Parent=rna-XM_031986794.1
NW_022340640.1	Gnomon	exon	147252	147387	.	-	.	ID=exon-XM_031986794.1-13;Dbxref=GeneID:116431421%2CGenbank:XM_031986794.1;Parent=rna-XM_031986794.1
NW_022340640.1	Gnomon	exon	147039	147144	.	-	.	ID=exon-XM_031986794.1-14;Dbxref=GeneID:116431421%2CGenbank:XM_031986794.1;Parent=rna-XM_031986794.1
NW_022340640.1	Gnomon	exon	146810	146910	.	-	.	ID=exon-XM_031986794.1-15;Dbxref=GeneID:116431421%2CGenbank:XM_031986794.1;Parent=rna-XM_031986794.1
NW_022340640.1	Gnomon	exon	146444	146739	.	-	.	ID=exon-XM_031986794.1-16;Dbxref=GeneID:116431421%2CGenbank:XM_031986794.1;Parent=rna-XM_031986794.1
NW_022340640.1	Gnomon	exon	1166818	1167129	.	-	.	ID=exon-XM_031986864.1-1;Dbxref=GeneID:116431436%2CGenbank:XM_031986864.1;Parent=rna-XM_031986864.1
NW_022340640.1	Gnomon	exon	1166244	1166474	.	-	.	ID=exon-XM_031986864.1-2;Dbxref=GeneID:116431436%2CGenbank:XM_031986864.1;Parent=rna-XM_031986864.1
NW_022340640.1	Gnomon	exon	1165585	1165726	.	-	.	ID=exon-XM_031986864.1-3;Dbxref=GeneID:116431436%2CGenbank:XM_031986864.1;Parent=rna-XM_031986864.1
NW_022340640.1	Gnomon	transcript	1170680	1180834	.	-	.	Name=XR_004235928.1;ID=rna-XR_004235928.1;Dbxref=GeneID:116431433%2CGenbank:XR_004235928.1;Parent=gene-LOC116431433
NW_022340640.1	Gnomon	exon	1165397	1165527	.	-	.	ID=exon-XM_031986864.1-4;Dbxref=GeneID:116431436%2CGenbank:XM_031986864.1;Parent=rna-XM_031986864.1
NW_022340640.1	Gnomon	exon	1165119	1165322	.	-	.	ID=exon-XM_031986864.1-5;Dbxref=GeneID:116431436%2CGenbank:XM_031986864.1;Parent=rna-XM_031986864.1
NW_022340640.1	Gnomon	exon	1164144	1164429	.	-	.	ID=exon-XM_031986864.1-6;Dbxref=GeneID:116431436%2CGenbank:XM_031986864.1;Parent=rna-XM_031986864.1
NW_022340640.1	Gnomon	exon	1163405	1164072	.	-	.	ID=exon-XM_031986864.1-7;Dbxref=GeneID:116431436%2CGenbank:XM_031986864.1;Parent=rna-XM_031986864.1
NW_022340640.1	Gnomon	mRNA	1249011	1251917	.	+	.	Name=XM_031986885.1;ID=rna-XM_031986885.1;Dbxref=GeneID:116431445%2CGenbank:XM_031986885.1;Parent=gene-LOC116431445
NW_022340640.1	Gnomon	CDS	738466	738522	.	+	0	Name=XP_031842667.1;ID=cds-XP_031842667.1;Dbxref=GeneID:116431424%2CGenbank:XP_031842667.1;Parent=rna-XM_031986807.1
NW_022340640.1	Gnomon	CDS	739492	739745	.	+	0	Name=XP_031842667.1;ID=cds-XP_031842667.1;Dbxref=GeneID:116431424%2CGenbank:XP_031842667.1;Parent=rna-XM_031986807.1
NW_022340640.1	Gnomon	CDS	739825	740101	.	+	0	Name=XP_031842667.1;ID=cds-XP_031842667.1;Dbxref=GeneID:116431424%2CGenbank:XP_031842667.1;Parent=rna-XM_031986807.1
NW_022340640.1	Gnomon	CDS	740162	740362	.	+	0	Name=XP_031842667.1;ID=cds-XP_031842667.1;Dbxref=GeneID:116431424%2CGenbank:XP_031842667.1;Parent=rna-XM_031986807.1
NW_022340640.1	Gnomon	CDS	740432	740672	.	+	0	Name=XP_031842667.1;ID=cds-XP_031842667.1;Dbxref=GeneID:116431424%2CGenbank:XP_031842667.1;Parent=rna-XM_031986807.1
NW_022340640.1	Gnomon	CDS	740747	740979	.	+	0	Name=XP_031842667.1;ID=cds-XP_031842667.1;Dbxref=GeneID:116431424%2CGenbank:XP_031842667.1;Parent=rna-XM_031986807.1
NW_022340640.1	Gnomon	CDS	741099	741119	.	+	0	Name=XP_031842667.1;ID=cds-XP_031842667.1;Dbxref=GeneID:116431424%2CGenbank:XP_031842667.1;Parent=rna-XM_031986807.1
NW_022340640.1	Gnomon	CDS	741260	741626	.	+	0	Name=XP_031842667.1;ID=cds-XP_031842667.1;Dbxref=GeneID:116431424%2CGenbank:XP_031842667.1;Parent=rna-XM_031986807.1
NW_022340640.1	Gnomon	CDS	741706	742134	.	+	0	Name=XP_031842667.1;ID=cds-XP_031842667.1;Dbxref=GeneID:116431424%2CGenbank:XP_031842667.1;Parent=rna-XM_031986807.1
NW_022340640.1	Gnomon	CDS	742211	742302	.	+	0	Name=XP_031842667.1;ID=cds-XP_031842667.1;Dbxref=GeneID:116431424%2CGenbank:XP_031842667.1;Parent=rna-XM_031986807.1
NW_022340640.1	Gnomon	CDS	742372	742465	.	+	0	Name=XP_031842667.1;ID=cds-XP_031842667.1;Dbxref=GeneID:116431424%2CGenbank:XP_031842667.1;Parent=rna-XM_031986807.1
NW_022340640.1	Gnomon	CDS	742641	742685	.	+	0	Name=XP_031842667.1;ID=cds-XP_031842667.1;Dbxref=GeneID:116431424%2CGenbank:XP_031842667.1;Parent=rna-XM_031986807.1
NW_022340640.1	Gnomon	CDS	742967	743086	.	+	0	Name=XP_031842667.1;ID=cds-XP_031842667.1;Dbxref=GeneID:116431424%2CGenbank:XP_031842667.1;Parent=rna-XM_031986807.1
NW_022340640.1	Gnomon	CDS	743293	743364	.	+	0	Name=XP_031842667.1;ID=cds-XP_031842667.1;Dbxref=GeneID:116431424%2CGenbank:XP_031842667.1;Parent=rna-XM_031986807.1
NW_022340640.1	Gnomon	CDS	744038	744162	.	+	0	Name=XP_031842667.1;ID=cds-XP_031842667.1;Dbxref=GeneID:116431424%2CGenbank:XP_031842667.1;Parent=rna-XM_031986807.1
NW_022340640.1	Gnomon	CDS	744232	744471	.	+	0	Name=XP_031842667.1;ID=cds-XP_031842667.1;Dbxref=GeneID:116431424%2CGenbank:XP_031842667.1;Parent=rna-XM_031986807.1
NW_022340640.1	Gnomon	CDS	744550	744640	.	+	0	Name=XP_031842667.1;ID=cds-XP_031842667.1;Dbxref=GeneID:116431424%2CGenbank:XP_031842667.1;Parent=rna-XM_031986807.1
NW_022340640.1	Gnomon	CDS	744804	744839	.	+	0	Name=XP_031842667.1;ID=cds-XP_031842667.1;Dbxref=GeneID:116431424%2CGenbank:XP_031842667.1;Parent=rna-XM_031986807.1
NW_022340640.1	Gnomon	CDS	745829	745998	.	+	0	Name=XP_031842667.1;ID=cds-XP_031842667.1;Dbxref=GeneID:116431424%2CGenbank:XP_031842667.1;Parent=rna-XM_031986807.1
NW_022340640.1	Gnomon	exon	576147	576170	.	+	.	ID=exon-XM_031987094.1-10;Dbxref=GeneID:116431529%2CGenbank:XM_031987094.1;Parent=rna-XM_031987094.1
NW_022340640.1	Gnomon	exon	577463	581898	.	+	.	ID=exon-XM_031987094.1-15;Dbxref=GeneID:116431529%2CGenbank:XM_031987094.1;Parent=rna-XM_031987094.1
NW_022340640.1	Gnomon	exon	576528	576675	.	+	.	ID=exon-XM_031987094.1-11;Dbxref=GeneID:116431529%2CGenbank:XM_031987094.1;Parent=rna-XM_031987094.1
NW_022340640.1	Gnomon	exon	576738	576868	.	+	.	ID=exon-XM_031987094.1-12;Dbxref=GeneID:116431529%2CGenbank:XM_031987094.1;Parent=rna-XM_031987094.1
NW_022340640.1	Gnomon	exon	576933	577175	.	+	.	ID=exon-XM_031987094.1-13;Dbxref=GeneID:116431529%2CGenbank:XM_031987094.1;Parent=rna-XM_031987094.1
NW_022340640.1	Gnomon	exon	577244	577392	.	+	.	ID=exon-XM_031987094.1-14;Dbxref=GeneID:116431529%2CGenbank:XM_031987094.1;Parent=rna-XM_031987094.1
NW_022340640.1	Gnomon	mRNA	806685	809891	.	-	.	Name=XM_031986645.1;ID=rna-XM_031986645.1;Dbxref=GeneID:116431357%2CGenbank:XM_031986645.1;Parent=gene-LOC116431357
NW_022340640.1	Gnomon	CDS	900290	900308	.	+	0	Name=XP_031842917.1;ID=cds-XP_031842917.1;Dbxref=GeneID:116431515%2CGenbank:XP_031842917.1;Parent=rna-XM_031987057.1
NW_022340640.1	Gnomon	CDS	900650	903633	.	+	0	Name=XP_031842917.1;ID=cds-XP_031842917.1;Dbxref=GeneID:116431515%2CGenbank:XP_031842917.1;Parent=rna-XM_031987057.1
NW_022340640.1	Gnomon	CDS	903713	903889	.	+	0	Name=XP_031842917.1;ID=cds-XP_031842917.1;Dbxref=GeneID:116431515%2CGenbank:XP_031842917.1;Parent=rna-XM_031987057.1
NW_022340640.1	Gnomon	CDS	535629	535723	.	+	0	Name=XP_031842520.1;ID=cds-XP_031842520.1;Dbxref=GeneID:116431363%2CGenbank:XP_031842520.1;Parent=rna-XM_031986660.1
NW_022340640.1	Gnomon	CDS	535792	535949	.	+	0	Name=XP_031842520.1;ID=cds-XP_031842520.1;Dbxref=GeneID:116431363%2CGenbank:XP_031842520.1;Parent=rna-XM_031986660.1
NW_022340640.1	Gnomon	CDS	536015	536157	.	+	0	Name=XP_031842520.1;ID=cds-XP_031842520.1;Dbxref=GeneID:116431363%2CGenbank:XP_031842520.1;Parent=rna-XM_031986660.1
NW_022340640.1	Gnomon	CDS	536261	537024	.	+	0	Name=XP_031842520.1;ID=cds-XP_031842520.1;Dbxref=GeneID:116431363%2CGenbank:XP_031842520.1;Parent=rna-XM_031986660.1
NW_022340640.1	Gnomon	CDS	537103	537481	.	+	0	Name=XP_031842520.1;ID=cds-XP_031842520.1;Dbxref=GeneID:116431363%2CGenbank:XP_031842520.1;Parent=rna-XM_031986660.1
NW_022340640.1	Gnomon	CDS	953658	953660	.	+	0	Name=XP_031842916.1;ID=cds-XP_031842916.1;Dbxref=GeneID:116431513%2CGenbank:XP_031842916.1;Parent=rna-XM_031987056.1
NW_022340640.1	Gnomon	CDS	960606	960843	.	+	0	Name=XP_031842916.1;ID=cds-XP_031842916.1;Dbxref=GeneID:116431513%2CGenbank:XP_031842916.1;Parent=rna-XM_031987056.1
NW_022340640.1	Gnomon	CDS	960905	961071	.	+	0	Name=XP_031842916.1;ID=cds-XP_031842916.1;Dbxref=GeneID:116431513%2CGenbank:XP_031842916.1;Parent=rna-XM_031987056.1
NW_022340640.1	Gnomon	CDS	961152	961376	.	+	0	Name=XP_031842916.1;ID=cds-XP_031842916.1;Dbxref=GeneID:116431513%2CGenbank:XP_031842916.1;Parent=rna-XM_031987056.1
NW_022340640.1	Gnomon	CDS	961460	962330	.	+	0	Name=XP_031842916.1;ID=cds-XP_031842916.1;Dbxref=GeneID:116431513%2CGenbank:XP_031842916.1;Parent=rna-XM_031987056.1
NW_022340640.1	Gnomon	CDS	962418	962703	.	+	0	Name=XP_031842916.1;ID=cds-XP_031842916.1;Dbxref=GeneID:116431513%2CGenbank:XP_031842916.1;Parent=rna-XM_031987056.1
NW_022340640.1	Gnomon	CDS	962772	962916	.	+	0	Name=XP_031842916.1;ID=cds-XP_031842916.1;Dbxref=GeneID:116431513%2CGenbank:XP_031842916.1;Parent=rna-XM_031987056.1
NW_022340640.1	Gnomon	CDS	962999	963146	.	+	0	Name=XP_031842916.1;ID=cds-XP_031842916.1;Dbxref=GeneID:116431513%2CGenbank:XP_031842916.1;Parent=rna-XM_031987056.1
NW_022340640.1	Gnomon	CDS	963226	963385	.	+	0	Name=XP_031842916.1;ID=cds-XP_031842916.1;Dbxref=GeneID:116431513%2CGenbank:XP_031842916.1;Parent=rna-XM_031987056.1
NW_022340640.1	Gnomon	CDS	963476	963878	.	+	0	Name=XP_031842916.1;ID=cds-XP_031842916.1;Dbxref=GeneID:116431513%2CGenbank:XP_031842916.1;Parent=rna-XM_031987056.1
NW_022340640.1	Gnomon	CDS	963957	964095	.	+	0	Name=XP_031842916.1;ID=cds-XP_031842916.1;Dbxref=GeneID:116431513%2CGenbank:XP_031842916.1;Parent=rna-XM_031987056.1
NW_022340640.1	Gnomon	CDS	964163	964240	.	+	0	Name=XP_031842916.1;ID=cds-XP_031842916.1;Dbxref=GeneID:116431513%2CGenbank:XP_031842916.1;Parent=rna-XM_031987056.1
NW_022340640.1	Gnomon	CDS	964316	964506	.	+	0	Name=XP_031842916.1;ID=cds-XP_031842916.1;Dbxref=GeneID:116431513%2CGenbank:XP_031842916.1;Parent=rna-XM_031987056.1
NW_022340640.1	Gnomon	CDS	964593	964720	.	+	0	Name=XP_031842916.1;ID=cds-XP_031842916.1;Dbxref=GeneID:116431513%2CGenbank:XP_031842916.1;Parent=rna-XM_031987056.1
NW_022340640.1	Gnomon	CDS	964837	964942	.	+	0	Name=XP_031842916.1;ID=cds-XP_031842916.1;Dbxref=GeneID:116431513%2CGenbank:XP_031842916.1;Parent=rna-XM_031987056.1
NW_022340640.1	Gnomon	CDS	535629	535723	.	+	0	Name=XP_031842521.1;ID=cds-XP_031842521.1;Dbxref=GeneID:116431363%2CGenbank:XP_031842521.1;Parent=rna-XM_031986661.1
NW_022340640.1	Gnomon	CDS	535792	535949	.	+	0	Name=XP_031842521.1;ID=cds-XP_031842521.1;Dbxref=GeneID:116431363%2CGenbank:XP_031842521.1;Parent=rna-XM_031986661.1
NW_022340640.1	Gnomon	CDS	536015	536157	.	+	0	Name=XP_031842521.1;ID=cds-XP_031842521.1;Dbxref=GeneID:116431363%2CGenbank:XP_031842521.1;Parent=rna-XM_031986661.1
NW_022340640.1	Gnomon	CDS	536261	537024	.	+	0	Name=XP_031842521.1;ID=cds-XP_031842521.1;Dbxref=GeneID:116431363%2CGenbank:XP_031842521.1;Parent=rna-XM_031986661.1
NW_022340640.1	Gnomon	CDS	537103	537481	.	+	0	Name=XP_031842521.1;ID=cds-XP_031842521.1;Dbxref=GeneID:116431363%2CGenbank:XP_031842521.1;Parent=rna-XM_031986661.1
NW_022340640.1	Gnomon	exon	906953	907400	.	+	.	ID=exon-XM_031987074.1-6;Dbxref=GeneID:116431518%2CGenbank:XM_031987074.1;Parent=rna-XM_031987074.1
NW_022340640.1	Gnomon	exon	907470	909781	.	+	.	ID=exon-XM_031987074.1-7;Dbxref=GeneID:116431518%2CGenbank:XM_031987074.1;Parent=rna-XM_031987074.1
NW_022340640.1	Gnomon	exon	905014	905167	.	+	.	ID=exon-XM_031987074.1-1;Dbxref=GeneID:116431518%2CGenbank:XM_031987074.1;Parent=rna-XM_031987074.1
NW_022340640.1	Gnomon	exon	905393	905513	.	+	.	ID=exon-XM_031987074.1-2;Dbxref=GeneID:116431518%2CGenbank:XM_031987074.1;Parent=rna-XM_031987074.1
NW_022340640.1	Gnomon	exon	905799	906112	.	+	.	ID=exon-XM_031987074.1-3;Dbxref=GeneID:116431518%2CGenbank:XM_031987074.1;Parent=rna-XM_031987074.1
NW_022340640.1	Gnomon	exon	906190	906436	.	+	.	ID=exon-XM_031987074.1-4;Dbxref=GeneID:116431518%2CGenbank:XM_031987074.1;Parent=rna-XM_031987074.1
NW_022340640.1	Gnomon	exon	906509	906868	.	+	.	ID=exon-XM_031987074.1-5;Dbxref=GeneID:116431518%2CGenbank:XM_031987074.1;Parent=rna-XM_031987074.1
NW_022340640.1	Gnomon	CDS	1239710	1239958	.	-	0	Name=XP_031842760.1;ID=cds-XP_031842760.1;Dbxref=GeneID:116431451%2CGenbank:XP_031842760.1;Parent=rna-XM_031986900.1
NW_022340640.1	Gnomon	CDS	1239344	1239635	.	-	0	Name=XP_031842760.1;ID=cds-XP_031842760.1;Dbxref=GeneID:116431451%2CGenbank:XP_031842760.1;Parent=rna-XM_031986900.1
NW_022340640.1	Gnomon	CDS	1239052	1239272	.	-	0	Name=XP_031842760.1;ID=cds-XP_031842760.1;Dbxref=GeneID:116431451%2CGenbank:XP_031842760.1;Parent=rna-XM_031986900.1
NW_022340640.1	Gnomon	CDS	1238883	1238973	.	-	0	Name=XP_031842760.1;ID=cds-XP_031842760.1;Dbxref=GeneID:116431451%2CGenbank:XP_031842760.1;Parent=rna-XM_031986900.1
NW_022340640.1	Gnomon	CDS	1238639	1238776	.	-	0	Name=XP_031842760.1;ID=cds-XP_031842760.1;Dbxref=GeneID:116431451%2CGenbank:XP_031842760.1;Parent=rna-XM_031986900.1
NW_022340640.1	Gnomon	CDS	1238471	1238565	.	-	0	Name=XP_031842760.1;ID=cds-XP_031842760.1;Dbxref=GeneID:116431451%2CGenbank:XP_031842760.1;Parent=rna-XM_031986900.1
NW_022340640.1	Gnomon	exon	1251726	1251917	.	+	.	ID=exon-XM_031986885.1-10;Dbxref=GeneID:116431445%2CGenbank:XM_031986885.1;Parent=rna-XM_031986885.1
NW_022340640.1	Gnomon	mRNA	21399	24502	.	-	.	Name=XM_031987139.1;ID=rna-XM_031987139.1;Dbxref=GeneID:116431541%2CGenbank:XM_031987139.1;Parent=gene-LOC116431541
NW_022340640.1	Gnomon	exon	1216680	1217034	.	+	.	ID=exon-XM_031986912.1-6;Dbxref=GeneID:116431456%2CGenbank:XM_031986912.1;Parent=rna-XM_031986912.1
NW_022340640.1	Gnomon	exon	1215994	1216294	.	+	.	ID=exon-XM_031986912.1-4;Dbxref=GeneID:116431456%2CGenbank:XM_031986912.1;Parent=rna-XM_031986912.1
NW_022340640.1	Gnomon	exon	1216372	1216613	.	+	.	ID=exon-XM_031986912.1-5;Dbxref=GeneID:116431456%2CGenbank:XM_031986912.1;Parent=rna-XM_031986912.1
NW_022340640.1	Gnomon	exon	1215438	1215557	.	+	.	ID=exon-XM_031986912.1-2;Dbxref=GeneID:116431456%2CGenbank:XM_031986912.1;Parent=rna-XM_031986912.1
NW_022340640.1	Gnomon	exon	1215650	1215888	.	+	.	ID=exon-XM_031986912.1-3;Dbxref=GeneID:116431456%2CGenbank:XM_031986912.1;Parent=rna-XM_031986912.1
NW_022340640.1	Gnomon	exon	1214907	1215341	.	+	.	ID=exon-XM_031986912.1-1;Dbxref=GeneID:116431456%2CGenbank:XM_031986912.1;Parent=rna-XM_031986912.1
NW_022340640.1	Gnomon	exon	14780	15158	.	+	.	ID=exon-XM_031986627.1-3;Dbxref=GeneID:116431350%2CGenbank:XM_031986627.1;Parent=rna-XM_031986627.1
NW_022340640.1	Gnomon	exon	14184	14354	.	+	.	ID=exon-XM_031986627.1-1;Dbxref=GeneID:116431350%2CGenbank:XM_031986627.1;Parent=rna-XM_031986627.1
NW_022340640.1	Gnomon	exon	14480	14672	.	+	.	ID=exon-XM_031986627.1-2;Dbxref=GeneID:116431350%2CGenbank:XM_031986627.1;Parent=rna-XM_031986627.1
NW_022340640.1	Gnomon	mRNA	1229179	1237713	.	-	.	Name=XM_031986882.1;ID=rna-XM_031986882.1;Dbxref=GeneID:116431444%2CGenbank:XM_031986882.1;Parent=gene-LOC116431444
NW_022340640.1	Gnomon	exon	118682	118891	.	+	.	ID=exon-XM_031986925.1-10;Dbxref=GeneID:116431463%2CGenbank:XM_031986925.1;Parent=rna-XM_031986925.1
NW_022340640.1	Gnomon	exon	119275	119524	.	+	.	ID=exon-XM_031986925.1-11;Dbxref=GeneID:116431463%2CGenbank:XM_031986925.1;Parent=rna-XM_031986925.1
NW_022340640.1	Gnomon	transcript	1188018	1190863	.	-	.	Name=XR_004235929.1;ID=rna-XR_004235929.1;Dbxref=GeneID:116431435%2CGenbank:XR_004235929.1;Parent=gene-LOC116431435
NW_022340640.1	Gnomon	mRNA	55957	61166	.	+	.	Name=XM_031987137.1;ID=rna-XM_031987137.1;Dbxref=GeneID:116431540%2CGenbank:XM_031987137.1;Parent=gene-LOC116431540
NW_022340640.1	Gnomon	mRNA	304349	306060	.	+	.	Name=XM_031986642.1;ID=rna-XM_031986642.1;Dbxref=GeneID:116431356%2CGenbank:XM_031986642.1;Parent=gene-LOC116431356
NW_022340640.1	Gnomon	CDS	1264164	1264238	.	+	0	Name=XP_031842764.1;ID=cds-XP_031842764.1;Dbxref=GeneID:116431452%2CGenbank:XP_031842764.1;Parent=rna-XM_031986904.1
NW_022340640.1	Gnomon	CDS	1264944	1265248	.	+	0	Name=XP_031842764.1;ID=cds-XP_031842764.1;Dbxref=GeneID:116431452%2CGenbank:XP_031842764.1;Parent=rna-XM_031986904.1
NW_022340640.1	Gnomon	CDS	1265703	1266033	.	+	0	Name=XP_031842764.1;ID=cds-XP_031842764.1;Dbxref=GeneID:116431452%2CGenbank:XP_031842764.1;Parent=rna-XM_031986904.1
NW_022340640.1	Gnomon	CDS	1266471	1267061	.	+	0	Name=XP_031842764.1;ID=cds-XP_031842764.1;Dbxref=GeneID:116431452%2CGenbank:XP_031842764.1;Parent=rna-XM_031986904.1
NW_022340640.1	Gnomon	mRNA	797685	798521	.	-	.	Name=XM_031986788.1;ID=rna-XM_031986788.1;Dbxref=GeneID:116431419%2CGenbank:XM_031986788.1;Parent=gene-LOC116431419
NW_022340640.1	Gnomon	exon	1182966	1183266	.	-	.	ID=exon-XM_031986853.1-10;Dbxref=GeneID:116431435%2CGenbank:XM_031986853.1;Parent=rna-XM_031986853.1
NW_022340640.1	Gnomon	CDS	535629	535723	.	+	0	Name=XP_031842524.1;ID=cds-XP_031842524.1;Dbxref=GeneID:116431363%2CGenbank:XP_031842524.1;Parent=rna-XM_031986664.1
NW_022340640.1	Gnomon	CDS	535792	535949	.	+	0	Name=XP_031842524.1;ID=cds-XP_031842524.1;Dbxref=GeneID:116431363%2CGenbank:XP_031842524.1;Parent=rna-XM_031986664.1
NW_022340640.1	Gnomon	CDS	536015	536157	.	+	0	Name=XP_031842524.1;ID=cds-XP_031842524.1;Dbxref=GeneID:116431363%2CGenbank:XP_031842524.1;Parent=rna-XM_031986664.1
NW_022340640.1	Gnomon	CDS	536261	537024	.	+	0	Name=XP_031842524.1;ID=cds-XP_031842524.1;Dbxref=GeneID:116431363%2CGenbank:XP_031842524.1;Parent=rna-XM_031986664.1
NW_022340640.1	Gnomon	CDS	537103	537481	.	+	0	Name=XP_031842524.1;ID=cds-XP_031842524.1;Dbxref=GeneID:116431363%2CGenbank:XP_031842524.1;Parent=rna-XM_031986664.1
NW_022340640.1	Gnomon	exon	605505	605636	.	-	.	ID=exon-XM_031986674.1-3;Dbxref=GeneID:116431367%2CGenbank:XM_031986674.1;Parent=rna-XM_031986674.1
NW_022340640.1	Gnomon	exon	605255	605437	.	-	.	ID=exon-XM_031986674.1-4;Dbxref=GeneID:116431367%2CGenbank:XM_031986674.1;Parent=rna-XM_031986674.1
NW_022340640.1	Gnomon	exon	604982	605181	.	-	.	ID=exon-XM_031986674.1-5;Dbxref=GeneID:116431367%2CGenbank:XM_031986674.1;Parent=rna-XM_031986674.1
NW_022340640.1	Gnomon	exon	605860	605984	.	-	.	ID=exon-XM_031986674.1-1;Dbxref=GeneID:116431367%2CGenbank:XM_031986674.1;Parent=rna-XM_031986674.1
NW_022340640.1	Gnomon	exon	605700	605730	.	-	.	ID=exon-XM_031986674.1-2;Dbxref=GeneID:116431367%2CGenbank:XM_031986674.1;Parent=rna-XM_031986674.1
NW_022340640.1	Gnomon	exon	1145316	1145389	.	+	.	ID=exon-XM_031987027.1-1;Dbxref=GeneID:116431504%2CGenbank:XM_031987027.1;Parent=rna-XM_031987027.1
NW_022340640.1	Gnomon	exon	1149496	1150244	.	+	.	ID=exon-XM_031987027.1-4;Dbxref=GeneID:116431504%2CGenbank:XM_031987027.1;Parent=rna-XM_031987027.1
NW_022340640.1	Gnomon	exon	1146304	1147037	.	+	.	ID=exon-XM_031987027.1-2;Dbxref=GeneID:116431504%2CGenbank:XM_031987027.1;Parent=rna-XM_031987027.1
NW_022340640.1	Gnomon	exon	1149261	1149333	.	+	.	ID=exon-XM_031987027.1-3;Dbxref=GeneID:116431504%2CGenbank:XM_031987027.1;Parent=rna-XM_031987027.1
NW_022340640.1	Gnomon	mRNA	1232364	1237998	.	-	.	Name=XM_031986883.1;ID=rna-XM_031986883.1;Dbxref=GeneID:116431444%2CGenbank:XM_031986883.1;Parent=gene-LOC116431444
NW_022340640.1	Gnomon	CDS	738466	738522	.	+	0	Name=XP_031842669.1;ID=cds-XP_031842669.1;Dbxref=GeneID:116431424%2CGenbank:XP_031842669.1;Parent=rna-XM_031986809.1
NW_022340640.1	Gnomon	CDS	739492	739745	.	+	0	Name=XP_031842669.1;ID=cds-XP_031842669.1;Dbxref=GeneID:116431424%2CGenbank:XP_031842669.1;Parent=rna-XM_031986809.1
NW_022340640.1	Gnomon	CDS	739825	740101	.	+	0	Name=XP_031842669.1;ID=cds-XP_031842669.1;Dbxref=GeneID:116431424%2CGenbank:XP_031842669.1;Parent=rna-XM_031986809.1
NW_022340640.1	Gnomon	CDS	740162	740362	.	+	0	Name=XP_031842669.1;ID=cds-XP_031842669.1;Dbxref=GeneID:116431424%2CGenbank:XP_031842669.1;Parent=rna-XM_031986809.1
NW_022340640.1	Gnomon	CDS	740432	740672	.	+	0	Name=XP_031842669.1;ID=cds-XP_031842669.1;Dbxref=GeneID:116431424%2CGenbank:XP_031842669.1;Parent=rna-XM_031986809.1
NW_022340640.1	Gnomon	CDS	740747	740979	.	+	0	Name=XP_031842669.1;ID=cds-XP_031842669.1;Dbxref=GeneID:116431424%2CGenbank:XP_031842669.1;Parent=rna-XM_031986809.1
NW_022340640.1	Gnomon	CDS	741099	741119	.	+	0	Name=XP_031842669.1;ID=cds-XP_031842669.1;Dbxref=GeneID:116431424%2CGenbank:XP_031842669.1;Parent=rna-XM_031986809.1
NW_022340640.1	Gnomon	CDS	741260	741626	.	+	0	Name=XP_031842669.1;ID=cds-XP_031842669.1;Dbxref=GeneID:116431424%2CGenbank:XP_031842669.1;Parent=rna-XM_031986809.1
NW_022340640.1	Gnomon	CDS	741706	742134	.	+	0	Name=XP_031842669.1;ID=cds-XP_031842669.1;Dbxref=GeneID:116431424%2CGenbank:XP_031842669.1;Parent=rna-XM_031986809.1
NW_022340640.1	Gnomon	CDS	742211	742302	.	+	0	Name=XP_031842669.1;ID=cds-XP_031842669.1;Dbxref=GeneID:116431424%2CGenbank:XP_031842669.1;Parent=rna-XM_031986809.1
NW_022340640.1	Gnomon	CDS	742372	742465	.	+	0	Name=XP_031842669.1;ID=cds-XP_031842669.1;Dbxref=GeneID:116431424%2CGenbank:XP_031842669.1;Parent=rna-XM_031986809.1
NW_022340640.1	Gnomon	CDS	742641	742685	.	+	0	Name=XP_031842669.1;ID=cds-XP_031842669.1;Dbxref=GeneID:116431424%2CGenbank:XP_031842669.1;Parent=rna-XM_031986809.1
NW_022340640.1	Gnomon	CDS	742967	743086	.	+	0	Name=XP_031842669.1;ID=cds-XP_031842669.1;Dbxref=GeneID:116431424%2CGenbank:XP_031842669.1;Parent=rna-XM_031986809.1
NW_022340640.1	Gnomon	CDS	743852	743881	.	+	0	Name=XP_031842669.1;ID=cds-XP_031842669.1;Dbxref=GeneID:116431424%2CGenbank:XP_031842669.1;Parent=rna-XM_031986809.1
NW_022340640.1	Gnomon	CDS	744038	744162	.	+	0	Name=XP_031842669.1;ID=cds-XP_031842669.1;Dbxref=GeneID:116431424%2CGenbank:XP_031842669.1;Parent=rna-XM_031986809.1
NW_022340640.1	Gnomon	CDS	744232	744471	.	+	0	Name=XP_031842669.1;ID=cds-XP_031842669.1;Dbxref=GeneID:116431424%2CGenbank:XP_031842669.1;Parent=rna-XM_031986809.1
NW_022340640.1	Gnomon	CDS	744550	744640	.	+	0	Name=XP_031842669.1;ID=cds-XP_031842669.1;Dbxref=GeneID:116431424%2CGenbank:XP_031842669.1;Parent=rna-XM_031986809.1
NW_022340640.1	Gnomon	CDS	744804	744839	.	+	0	Name=XP_031842669.1;ID=cds-XP_031842669.1;Dbxref=GeneID:116431424%2CGenbank:XP_031842669.1;Parent=rna-XM_031986809.1
NW_022340640.1	Gnomon	CDS	745829	745998	.	+	0	Name=XP_031842669.1;ID=cds-XP_031842669.1;Dbxref=GeneID:116431424%2CGenbank:XP_031842669.1;Parent=rna-XM_031986809.1
NW_022340640.1	Gnomon	exon	482959	483085	.	-	.	ID=exon-XM_031986743.1-11;Dbxref=GeneID:116431397%2CGenbank:XM_031986743.1;Parent=rna-XM_031986743.1
NW_022340640.1	Gnomon	exon	482543	482893	.	-	.	ID=exon-XM_031986743.1-12;Dbxref=GeneID:116431397%2CGenbank:XM_031986743.1;Parent=rna-XM_031986743.1
NW_022340640.1	Gnomon	mRNA	806685	810785	.	-	.	Name=XM_031986643.1;ID=rna-XM_031986643.1;Dbxref=GeneID:116431357%2CGenbank:XM_031986643.1;Parent=gene-LOC116431357
NW_022340640.1	Gnomon	exon	483154	486078	.	-	.	ID=exon-XM_031986743.1-10;Dbxref=GeneID:116431397%2CGenbank:XM_031986743.1;Parent=rna-XM_031986743.1
NW_022340640.1	Gnomon	CDS	924716	924777	.	-	0	Name=XP_031842919.1;ID=cds-XP_031842919.1;Dbxref=GeneID:116431516%2CGenbank:XP_031842919.1;Parent=rna-XM_031987059.1
NW_022340640.1	Gnomon	CDS	918047	918165	.	-	0	Name=XP_031842919.1;ID=cds-XP_031842919.1;Dbxref=GeneID:116431516%2CGenbank:XP_031842919.1;Parent=rna-XM_031987059.1
NW_022340640.1	Gnomon	CDS	917761	917939	.	-	0	Name=XP_031842919.1;ID=cds-XP_031842919.1;Dbxref=GeneID:116431516%2CGenbank:XP_031842919.1;Parent=rna-XM_031987059.1
NW_022340640.1	Gnomon	CDS	916124	916279	.	-	0	Name=XP_031842919.1;ID=cds-XP_031842919.1;Dbxref=GeneID:116431516%2CGenbank:XP_031842919.1;Parent=rna-XM_031987059.1
NW_022340640.1	Gnomon	CDS	915658	916052	.	-	0	Name=XP_031842919.1;ID=cds-XP_031842919.1;Dbxref=GeneID:116431516%2CGenbank:XP_031842919.1;Parent=rna-XM_031987059.1
NW_022340640.1	Gnomon	CDS	914944	915367	.	-	0	Name=XP_031842919.1;ID=cds-XP_031842919.1;Dbxref=GeneID:116431516%2CGenbank:XP_031842919.1;Parent=rna-XM_031987059.1
NW_022340640.1	Gnomon	CDS	914693	914864	.	-	0	Name=XP_031842919.1;ID=cds-XP_031842919.1;Dbxref=GeneID:116431516%2CGenbank:XP_031842919.1;Parent=rna-XM_031987059.1
NW_022340640.1	Gnomon	CDS	914447	914631	.	-	0	Name=XP_031842919.1;ID=cds-XP_031842919.1;Dbxref=GeneID:116431516%2CGenbank:XP_031842919.1;Parent=rna-XM_031987059.1
NW_022340640.1	Gnomon	CDS	913794	913980	.	-	0	Name=XP_031842919.1;ID=cds-XP_031842919.1;Dbxref=GeneID:116431516%2CGenbank:XP_031842919.1;Parent=rna-XM_031987059.1
NW_022340640.1	Gnomon	CDS	913509	913732	.	-	0	Name=XP_031842919.1;ID=cds-XP_031842919.1;Dbxref=GeneID:116431516%2CGenbank:XP_031842919.1;Parent=rna-XM_031987059.1
NW_022340640.1	Gnomon	CDS	913335	913445	.	-	0	Name=XP_031842919.1;ID=cds-XP_031842919.1;Dbxref=GeneID:116431516%2CGenbank:XP_031842919.1;Parent=rna-XM_031987059.1
NW_022340640.1	Gnomon	CDS	913078	913270	.	-	0	Name=XP_031842919.1;ID=cds-XP_031842919.1;Dbxref=GeneID:116431516%2CGenbank:XP_031842919.1;Parent=rna-XM_031987059.1
NW_022340640.1	Gnomon	CDS	912819	913006	.	-	0	Name=XP_031842919.1;ID=cds-XP_031842919.1;Dbxref=GeneID:116431516%2CGenbank:XP_031842919.1;Parent=rna-XM_031987059.1
NW_022340640.1	Gnomon	mRNA	55957	61166	.	+	.	Name=XM_031987136.1;ID=rna-XM_031987136.1;Dbxref=GeneID:116431540%2CGenbank:XM_031987136.1;Parent=gene-LOC116431540
NW_022340640.1	Gnomon	CDS	1264164	1264238	.	+	0	Name=XP_031842763.1;ID=cds-XP_031842763.1;Dbxref=GeneID:116431452%2CGenbank:XP_031842763.1;Parent=rna-XM_031986903.1
NW_022340640.1	Gnomon	CDS	1264944	1265248	.	+	0	Name=XP_031842763.1;ID=cds-XP_031842763.1;Dbxref=GeneID:116431452%2CGenbank:XP_031842763.1;Parent=rna-XM_031986903.1
NW_022340640.1	Gnomon	CDS	1265703	1266033	.	+	0	Name=XP_031842763.1;ID=cds-XP_031842763.1;Dbxref=GeneID:116431452%2CGenbank:XP_031842763.1;Parent=rna-XM_031986903.1
NW_022340640.1	Gnomon	CDS	1266471	1267061	.	+	0	Name=XP_031842763.1;ID=cds-XP_031842763.1;Dbxref=GeneID:116431452%2CGenbank:XP_031842763.1;Parent=rna-XM_031986903.1
NW_022340640.1	Gnomon	mRNA	791652	794188	.	-	.	Name=XM_031986789.1;ID=rna-XM_031986789.1;Dbxref=GeneID:116431420%2CGenbank:XM_031986789.1;Parent=gene-LOC116431420
NW_022340640.1	Gnomon	exon	1040225	1040466	.	+	.	ID=exon-XM_031986722.1-9;Dbxref=GeneID:116431387%2CGenbank:XM_031986722.1;Parent=rna-XM_031986722.1
NW_022340640.1	Gnomon	exon	1037537	1037638	.	+	.	ID=exon-XM_031986722.1-7;Dbxref=GeneID:116431387%2CGenbank:XM_031986722.1;Parent=rna-XM_031986722.1
NW_022340640.1	Gnomon	exon	1039445	1039625	.	+	.	ID=exon-XM_031986722.1-8;Dbxref=GeneID:116431387%2CGenbank:XM_031986722.1;Parent=rna-XM_031986722.1
NW_022340640.1	Gnomon	exon	1036379	1036515	.	+	.	ID=exon-XM_031986722.1-5;Dbxref=GeneID:116431387%2CGenbank:XM_031986722.1;Parent=rna-XM_031986722.1
NW_022340640.1	Gnomon	exon	1037262	1037437	.	+	.	ID=exon-XM_031986722.1-6;Dbxref=GeneID:116431387%2CGenbank:XM_031986722.1;Parent=rna-XM_031986722.1
NW_022340640.1	Gnomon	exon	1029953	1031238	.	+	.	ID=exon-XM_031986722.1-3;Dbxref=GeneID:116431387%2CGenbank:XM_031986722.1;Parent=rna-XM_031986722.1
NW_022340640.1	Gnomon	exon	1034336	1034465	.	+	.	ID=exon-XM_031986722.1-4;Dbxref=GeneID:116431387%2CGenbank:XM_031986722.1;Parent=rna-XM_031986722.1
NW_022340640.1	Gnomon	exon	1022472	1023119	.	+	.	ID=exon-XM_031986722.1-1;Dbxref=GeneID:116431387%2CGenbank:XM_031986722.1;Parent=rna-XM_031986722.1
NW_022340640.1	Gnomon	exon	1029767	1029876	.	+	.	ID=exon-XM_031986722.1-2;Dbxref=GeneID:116431387%2CGenbank:XM_031986722.1;Parent=rna-XM_031986722.1
NW_022340640.1	Gnomon	CDS	1264164	1264238	.	+	0	Name=XP_031842762.1;ID=cds-XP_031842762.1;Dbxref=GeneID:116431452%2CGenbank:XP_031842762.1;Parent=rna-XM_031986902.1
NW_022340640.1	Gnomon	CDS	1264944	1265248	.	+	0	Name=XP_031842762.1;ID=cds-XP_031842762.1;Dbxref=GeneID:116431452%2CGenbank:XP_031842762.1;Parent=rna-XM_031986902.1
NW_022340640.1	Gnomon	CDS	1265703	1266033	.	+	0	Name=XP_031842762.1;ID=cds-XP_031842762.1;Dbxref=GeneID:116431452%2CGenbank:XP_031842762.1;Parent=rna-XM_031986902.1
NW_022340640.1	Gnomon	CDS	1266471	1267061	.	+	0	Name=XP_031842762.1;ID=cds-XP_031842762.1;Dbxref=GeneID:116431452%2CGenbank:XP_031842762.1;Parent=rna-XM_031986902.1
[truncated: 6,990 more rows]
