# Supplementary material for: Prevalent bee venom genes evolved before the aculeate stinger and eusociality
Source: BMC Biol. 2023 Oct 23;21:229. doi: 10.1186/s12915-023-01656-5 (PMC10591384; doi:10.1186/s12915-023-01656-5)
Supplement: Supplementary file 42 — Additional file 42. Gff files of all toxin gene annotations. [file 12915_2023_1656_MOESM42_ESM.zip › AdditionalFile9_ToxinGeneAnnotations/NW_021683766.1._APH.gff_modified_Koludarov_et_al_2021.gff3]

##gff-version 3
##source-version geneious 2020.2.2
##sequence-region	NW_021683766.1	1	521291
NW_021683766.1	Koludarov_et_al_2021	gene	22377	24606	.	-	.	Name=testicular APH
NW_021683766.1	Gnomon	exon	22322	22660	.	-	.	ID=exon-XM_029189606.1-8;Dbxref=GeneID:114877263%2CGenbank:XM_029189606.1;Parent=rna-XM_029189606.1
NW_021683766.1	Gnomon	exon	24481	24751	.	-	.	ID=exon-XM_029189606.1-2;Dbxref=GeneID:114877263%2CGenbank:XM_029189606.1;Parent=rna-XM_029189606.1
NW_021683766.1	Gnomon	exon	24135	24223	.	-	.	ID=exon-XM_029189606.1-3;Dbxref=GeneID:114877263%2CGenbank:XM_029189606.1;Parent=rna-XM_029189606.1
NW_021683766.1	Gnomon	exon	27180	27269	.	-	.	ID=exon-XM_029189606.1-1;Dbxref=GeneID:114877263%2CGenbank:XM_029189606.1;Parent=rna-XM_029189606.1
NW_021683766.1	Gnomon	exon	23163	23348	.	-	.	ID=exon-XM_029189606.1-6;Dbxref=GeneID:114877263%2CGenbank:XM_029189606.1;Parent=rna-XM_029189606.1
NW_021683766.1	Gnomon	exon	22744	23079	.	-	.	ID=exon-XM_029189606.1-7;Dbxref=GeneID:114877263%2CGenbank:XM_029189606.1;Parent=rna-XM_029189606.1
NW_021683766.1	Gnomon	exon	23742	23840	.	-	.	ID=exon-XM_029189606.1-4;Dbxref=GeneID:114877263%2CGenbank:XM_029189606.1;Parent=rna-XM_029189606.1
NW_021683766.1	Gnomon	exon	23427	23666	.	-	.	ID=exon-XM_029189606.1-5;Dbxref=GeneID:114877263%2CGenbank:XM_029189606.1;Parent=rna-XM_029189606.1
NW_021683766.1	Gnomon	mRNA	48187	52985	.	-	.	Name=XM_029189597.1;ID=rna-XM_029189597.1;Dbxref=GeneID:114877257%2CGenbank:XM_029189597.1;Parent=gene-LOC114877257
NW_021683766.1	Gnomon	mRNA	22322	27269	.	-	.	Name=XM_029189607.1;ID=rna-XM_029189607.1;Dbxref=GeneID:114877263%2CGenbank:XM_029189607.1;Parent=gene-LOC114877263
NW_021683766.1	Gnomon	CDS	60273	60300	.	+	0	Name=XP_029045462.1;ID=cds-XP_029045462.1;Dbxref=GeneID:114877274%2CGenbank:XP_029045462.1;Parent=rna-XM_029189629.1
NW_021683766.1	Gnomon	CDS	60433	60504	.	+	0	Name=XP_029045462.1;ID=cds-XP_029045462.1;Dbxref=GeneID:114877274%2CGenbank:XP_029045462.1;Parent=rna-XM_029189629.1
NW_021683766.1	Gnomon	CDS	60668	60802	.	+	0	Name=XP_029045462.1;ID=cds-XP_029045462.1;Dbxref=GeneID:114877274%2CGenbank:XP_029045462.1;Parent=rna-XM_029189629.1
NW_021683766.1	Gnomon	CDS	60866	61023	.	+	0	Name=XP_029045462.1;ID=cds-XP_029045462.1;Dbxref=GeneID:114877274%2CGenbank:XP_029045462.1;Parent=rna-XM_029189629.1
NW_021683766.1	Gnomon	CDS	220204	221392	.	+	0	Name=XP_029045368.1;ID=cds-XP_029045368.1;Dbxref=GeneID:114877233%2CGenbank:XP_029045368.1;Parent=rna-XM_029189535.1
NW_021683766.1	Gnomon	CDS	221834	221971	.	+	0	Name=XP_029045368.1;ID=cds-XP_029045368.1;Dbxref=GeneID:114877233%2CGenbank:XP_029045368.1;Parent=rna-XM_029189535.1
NW_021683766.1	Gnomon	CDS	222339	222417	.	+	0	Name=XP_029045368.1;ID=cds-XP_029045368.1;Dbxref=GeneID:114877233%2CGenbank:XP_029045368.1;Parent=rna-XM_029189535.1
NW_021683766.1	Gnomon	CDS	224067	224170	.	+	0	Name=XP_029045368.1;ID=cds-XP_029045368.1;Dbxref=GeneID:114877233%2CGenbank:XP_029045368.1;Parent=rna-XM_029189535.1
NW_021683766.1	Gnomon	CDS	225905	226165	.	+	0	Name=XP_029045368.1;ID=cds-XP_029045368.1;Dbxref=GeneID:114877233%2CGenbank:XP_029045368.1;Parent=rna-XM_029189535.1
NW_021683766.1	Gnomon	CDS	226250	226552	.	+	0	Name=XP_029045368.1;ID=cds-XP_029045368.1;Dbxref=GeneID:114877233%2CGenbank:XP_029045368.1;Parent=rna-XM_029189535.1
NW_021683766.1	Gnomon	CDS	226783	227222	.	+	0	Name=XP_029045368.1;ID=cds-XP_029045368.1;Dbxref=GeneID:114877233%2CGenbank:XP_029045368.1;Parent=rna-XM_029189535.1
NW_021683766.1	Gnomon	CDS	227321	227700	.	+	0	Name=XP_029045368.1;ID=cds-XP_029045368.1;Dbxref=GeneID:114877233%2CGenbank:XP_029045368.1;Parent=rna-XM_029189535.1
NW_021683766.1	Gnomon	CDS	227775	228381	.	+	0	Name=XP_029045368.1;ID=cds-XP_029045368.1;Dbxref=GeneID:114877233%2CGenbank:XP_029045368.1;Parent=rna-XM_029189535.1
NW_021683766.1	Gnomon	CDS	228456	229250	.	+	0	Name=XP_029045368.1;ID=cds-XP_029045368.1;Dbxref=GeneID:114877233%2CGenbank:XP_029045368.1;Parent=rna-XM_029189535.1
NW_021683766.1	Gnomon	CDS	230111	230446	.	+	0	Name=XP_029045368.1;ID=cds-XP_029045368.1;Dbxref=GeneID:114877233%2CGenbank:XP_029045368.1;Parent=rna-XM_029189535.1
NW_021683766.1	Gnomon	mRNA	22322	27269	.	-	.	Name=XM_029189606.1;ID=rna-XM_029189606.1;Dbxref=GeneID:114877263%2CGenbank:XM_029189606.1;Parent=gene-LOC114877263
NW_021683766.1	Gnomon	mRNA	48187	52984	.	-	.	Name=XM_029189596.1;ID=rna-XM_029189596.1;Dbxref=GeneID:114877257%2CGenbank:XM_029189596.1;Parent=gene-LOC114877257
NW_021683766.1	Gnomon	CDS	60497	60524	.	+	0	Name=XP_029045463.1;ID=cds-XP_029045463.1;Dbxref=GeneID:114877274%2CGenbank:XP_029045463.1;Parent=rna-XM_029189630.1
NW_021683766.1	Gnomon	CDS	60668	60802	.	+	0	Name=XP_029045463.1;ID=cds-XP_029045463.1;Dbxref=GeneID:114877274%2CGenbank:XP_029045463.1;Parent=rna-XM_029189630.1
NW_021683766.1	Gnomon	CDS	60866	61023	.	+	0	Name=XP_029045463.1;ID=cds-XP_029045463.1;Dbxref=GeneID:114877274%2CGenbank:XP_029045463.1;Parent=rna-XM_029189630.1
NW_021683766.1	Gnomon	CDS	220204	221392	.	+	0	Name=XP_029045369.1;ID=cds-XP_029045369.1;Dbxref=GeneID:114877233%2CGenbank:XP_029045369.1;Parent=rna-XM_029189536.1
NW_021683766.1	Gnomon	CDS	221834	221971	.	+	0	Name=XP_029045369.1;ID=cds-XP_029045369.1;Dbxref=GeneID:114877233%2CGenbank:XP_029045369.1;Parent=rna-XM_029189536.1
NW_021683766.1	Gnomon	CDS	222339	222417	.	+	0	Name=XP_029045369.1;ID=cds-XP_029045369.1;Dbxref=GeneID:114877233%2CGenbank:XP_029045369.1;Parent=rna-XM_029189536.1
NW_021683766.1	Gnomon	CDS	224067	224170	.	+	0	Name=XP_029045369.1;ID=cds-XP_029045369.1;Dbxref=GeneID:114877233%2CGenbank:XP_029045369.1;Parent=rna-XM_029189536.1
NW_021683766.1	Gnomon	CDS	225905	226165	.	+	0	Name=XP_029045369.1;ID=cds-XP_029045369.1;Dbxref=GeneID:114877233%2CGenbank:XP_029045369.1;Parent=rna-XM_029189536.1
NW_021683766.1	Gnomon	CDS	226250	226552	.	+	0	Name=XP_029045369.1;ID=cds-XP_029045369.1;Dbxref=GeneID:114877233%2CGenbank:XP_029045369.1;Parent=rna-XM_029189536.1
NW_021683766.1	Gnomon	CDS	226783	227222	.	+	0	Name=XP_029045369.1;ID=cds-XP_029045369.1;Dbxref=GeneID:114877233%2CGenbank:XP_029045369.1;Parent=rna-XM_029189536.1
NW_021683766.1	Gnomon	CDS	227321	227700	.	+	0	Name=XP_029045369.1;ID=cds-XP_029045369.1;Dbxref=GeneID:114877233%2CGenbank:XP_029045369.1;Parent=rna-XM_029189536.1
NW_021683766.1	Gnomon	CDS	227775	228381	.	+	0	Name=XP_029045369.1;ID=cds-XP_029045369.1;Dbxref=GeneID:114877233%2CGenbank:XP_029045369.1;Parent=rna-XM_029189536.1
NW_021683766.1	Gnomon	CDS	228456	229250	.	+	0	Name=XP_029045369.1;ID=cds-XP_029045369.1;Dbxref=GeneID:114877233%2CGenbank:XP_029045369.1;Parent=rna-XM_029189536.1
NW_021683766.1	Gnomon	CDS	230111	230446	.	+	0	Name=XP_029045369.1;ID=cds-XP_029045369.1;Dbxref=GeneID:114877233%2CGenbank:XP_029045369.1;Parent=rna-XM_029189536.1
NW_021683766.1	Gnomon	mRNA	48187	52984	.	-	.	Name=XM_029189595.1;ID=rna-XM_029189595.1;Dbxref=GeneID:114877257%2CGenbank:XM_029189595.1;Parent=gene-LOC114877257
NW_021683766.1	Gnomon	exon	416100	416401	.	+	.	ID=exon-XM_029189578.1-8;Dbxref=GeneID:114877250%2CGenbank:XM_029189578.1;Parent=rna-XM_029189578.1
NW_021683766.1	Gnomon	exon	416812	417079	.	+	.	ID=exon-XM_029189578.1-9;Dbxref=GeneID:114877250%2CGenbank:XM_029189578.1;Parent=rna-XM_029189578.1
NW_021683766.1	Gnomon	exon	415189	415410	.	+	.	ID=exon-XM_029189578.1-6;Dbxref=GeneID:114877250%2CGenbank:XM_029189578.1;Parent=rna-XM_029189578.1
NW_021683766.1	Gnomon	exon	415798	416033	.	+	.	ID=exon-XM_029189578.1-7;Dbxref=GeneID:114877250%2CGenbank:XM_029189578.1;Parent=rna-XM_029189578.1
NW_021683766.1	Gnomon	exon	404186	404460	.	+	.	ID=exon-XM_029189578.1-1;Dbxref=GeneID:114877250%2CGenbank:XM_029189578.1;Parent=rna-XM_029189578.1
NW_021683766.1	Gnomon	exon	413608	413881	.	+	.	ID=exon-XM_029189578.1-4;Dbxref=GeneID:114877250%2CGenbank:XM_029189578.1;Parent=rna-XM_029189578.1
NW_021683766.1	Gnomon	exon	414557	414749	.	+	.	ID=exon-XM_029189578.1-5;Dbxref=GeneID:114877250%2CGenbank:XM_029189578.1;Parent=rna-XM_029189578.1
NW_021683766.1	Gnomon	exon	412062	412176	.	+	.	ID=exon-XM_029189578.1-2;Dbxref=GeneID:114877250%2CGenbank:XM_029189578.1;Parent=rna-XM_029189578.1
NW_021683766.1	Gnomon	exon	412565	412803	.	+	.	ID=exon-XM_029189578.1-3;Dbxref=GeneID:114877250%2CGenbank:XM_029189578.1;Parent=rna-XM_029189578.1
NW_021683766.1	Gnomon	CDS	47427	47529	.	+	0	Name=XP_029045460.1;ID=cds-XP_029045460.1;Dbxref=GeneID:114877272%2CGenbank:XP_029045460.1;Parent=rna-XM_029189627.1
NW_021683766.1	Gnomon	CDS	47599	47816	.	+	0	Name=XP_029045460.1;ID=cds-XP_029045460.1;Dbxref=GeneID:114877272%2CGenbank:XP_029045460.1;Parent=rna-XM_029189627.1
NW_021683766.1	Gnomon	CDS	47895	48044	.	+	0	Name=XP_029045460.1;ID=cds-XP_029045460.1;Dbxref=GeneID:114877272%2CGenbank:XP_029045460.1;Parent=rna-XM_029189627.1
NW_021683766.1	Gnomon	CDS	220204	221392	.	+	0	Name=XP_029045366.1;ID=cds-XP_029045366.1;Dbxref=GeneID:114877233%2CGenbank:XP_029045366.1;Parent=rna-XM_029189533.1
NW_021683766.1	Gnomon	CDS	221834	221971	.	+	0	Name=XP_029045366.1;ID=cds-XP_029045366.1;Dbxref=GeneID:114877233%2CGenbank:XP_029045366.1;Parent=rna-XM_029189533.1
NW_021683766.1	Gnomon	CDS	222339	222417	.	+	0	Name=XP_029045366.1;ID=cds-XP_029045366.1;Dbxref=GeneID:114877233%2CGenbank:XP_029045366.1;Parent=rna-XM_029189533.1
NW_021683766.1	Gnomon	CDS	224067	224170	.	+	0	Name=XP_029045366.1;ID=cds-XP_029045366.1;Dbxref=GeneID:114877233%2CGenbank:XP_029045366.1;Parent=rna-XM_029189533.1
NW_021683766.1	Gnomon	CDS	225905	226165	.	+	0	Name=XP_029045366.1;ID=cds-XP_029045366.1;Dbxref=GeneID:114877233%2CGenbank:XP_029045366.1;Parent=rna-XM_029189533.1
NW_021683766.1	Gnomon	CDS	226250	226552	.	+	0	Name=XP_029045366.1;ID=cds-XP_029045366.1;Dbxref=GeneID:114877233%2CGenbank:XP_029045366.1;Parent=rna-XM_029189533.1
NW_021683766.1	Gnomon	CDS	226783	227222	.	+	0	Name=XP_029045366.1;ID=cds-XP_029045366.1;Dbxref=GeneID:114877233%2CGenbank:XP_029045366.1;Parent=rna-XM_029189533.1
NW_021683766.1	Gnomon	CDS	227321	227700	.	+	0	Name=XP_029045366.1;ID=cds-XP_029045366.1;Dbxref=GeneID:114877233%2CGenbank:XP_029045366.1;Parent=rna-XM_029189533.1
NW_021683766.1	Gnomon	CDS	227775	228381	.	+	0	Name=XP_029045366.1;ID=cds-XP_029045366.1;Dbxref=GeneID:114877233%2CGenbank:XP_029045366.1;Parent=rna-XM_029189533.1
NW_021683766.1	Gnomon	CDS	228456	229250	.	+	0	Name=XP_029045366.1;ID=cds-XP_029045366.1;Dbxref=GeneID:114877233%2CGenbank:XP_029045366.1;Parent=rna-XM_029189533.1
NW_021683766.1	Gnomon	CDS	230111	230446	.	+	0	Name=XP_029045366.1;ID=cds-XP_029045366.1;Dbxref=GeneID:114877233%2CGenbank:XP_029045366.1;Parent=rna-XM_029189533.1
NW_021683766.1	Gnomon	mRNA	22322	24950	.	-	.	Name=XM_029189604.1;ID=rna-XM_029189604.1;Dbxref=GeneID:114877263%2CGenbank:XM_029189604.1;Parent=gene-LOC114877263
NW_021683766.1	Gnomon	mRNA	19227	22337	.	+	.	Name=XM_029189594.1;ID=rna-XM_029189594.1;Dbxref=GeneID:114877256%2CGenbank:XM_029189594.1;Parent=gene-LOC114877256
NW_021683766.1	Gnomon	CDS	44485	44641	.	+	0	Name=XP_029045461.1;ID=cds-XP_029045461.1;Dbxref=GeneID:114877273%2CGenbank:XP_029045461.1;Parent=rna-XM_029189628.1
NW_021683766.1	Gnomon	CDS	44710	44969	.	+	0	Name=XP_029045461.1;ID=cds-XP_029045461.1;Dbxref=GeneID:114877273%2CGenbank:XP_029045461.1;Parent=rna-XM_029189628.1
NW_021683766.1	Gnomon	exon	148675	148836	.	-	.	ID=exon-XM_029189551.1-10;Dbxref=GeneID:114877235%2CGenbank:XM_029189551.1;Parent=rna-XM_029189551.1
NW_021683766.1	Gnomon	exon	148432	148570	.	-	.	ID=exon-XM_029189551.1-11;Dbxref=GeneID:114877235%2CGenbank:XM_029189551.1;Parent=rna-XM_029189551.1
NW_021683766.1	Gnomon	exon	148046	148349	.	-	.	ID=exon-XM_029189551.1-12;Dbxref=GeneID:114877235%2CGenbank:XM_029189551.1;Parent=rna-XM_029189551.1
NW_021683766.1	Gnomon	exon	147832	147962	.	-	.	ID=exon-XM_029189551.1-13;Dbxref=GeneID:114877235%2CGenbank:XM_029189551.1;Parent=rna-XM_029189551.1
NW_021683766.1	Gnomon	exon	147303	147748	.	-	.	ID=exon-XM_029189551.1-14;Dbxref=GeneID:114877235%2CGenbank:XM_029189551.1;Parent=rna-XM_029189551.1
NW_021683766.1	Gnomon	CDS	220204	221392	.	+	0	Name=XP_029045367.1;ID=cds-XP_029045367.1;Dbxref=GeneID:114877233%2CGenbank:XP_029045367.1;Parent=rna-XM_029189534.1
NW_021683766.1	Gnomon	CDS	221834	221971	.	+	0	Name=XP_029045367.1;ID=cds-XP_029045367.1;Dbxref=GeneID:114877233%2CGenbank:XP_029045367.1;Parent=rna-XM_029189534.1
NW_021683766.1	Gnomon	CDS	222339	222417	.	+	0	Name=XP_029045367.1;ID=cds-XP_029045367.1;Dbxref=GeneID:114877233%2CGenbank:XP_029045367.1;Parent=rna-XM_029189534.1
NW_021683766.1	Gnomon	CDS	224067	224170	.	+	0	Name=XP_029045367.1;ID=cds-XP_029045367.1;Dbxref=GeneID:114877233%2CGenbank:XP_029045367.1;Parent=rna-XM_029189534.1
NW_021683766.1	Gnomon	CDS	225905	226165	.	+	0	Name=XP_029045367.1;ID=cds-XP_029045367.1;Dbxref=GeneID:114877233%2CGenbank:XP_029045367.1;Parent=rna-XM_029189534.1
NW_021683766.1	Gnomon	CDS	226250	226552	.	+	0	Name=XP_029045367.1;ID=cds-XP_029045367.1;Dbxref=GeneID:114877233%2CGenbank:XP_029045367.1;Parent=rna-XM_029189534.1
NW_021683766.1	Gnomon	CDS	226783	227222	.	+	0	Name=XP_029045367.1;ID=cds-XP_029045367.1;Dbxref=GeneID:114877233%2CGenbank:XP_029045367.1;Parent=rna-XM_029189534.1
NW_021683766.1	Gnomon	CDS	227321	227700	.	+	0	Name=XP_029045367.1;ID=cds-XP_029045367.1;Dbxref=GeneID:114877233%2CGenbank:XP_029045367.1;Parent=rna-XM_029189534.1
NW_021683766.1	Gnomon	CDS	227775	228381	.	+	0	Name=XP_029045367.1;ID=cds-XP_029045367.1;Dbxref=GeneID:114877233%2CGenbank:XP_029045367.1;Parent=rna-XM_029189534.1
NW_021683766.1	Gnomon	CDS	228456	229250	.	+	0	Name=XP_029045367.1;ID=cds-XP_029045367.1;Dbxref=GeneID:114877233%2CGenbank:XP_029045367.1;Parent=rna-XM_029189534.1
NW_021683766.1	Gnomon	CDS	230111	230446	.	+	0	Name=XP_029045367.1;ID=cds-XP_029045367.1;Dbxref=GeneID:114877233%2CGenbank:XP_029045367.1;Parent=rna-XM_029189534.1
NW_021683766.1	Gnomon	exon	138546	141355	.	+	.	ID=exon-XM_029189530.1-4;Dbxref=GeneID:114877232%2CGenbank:XM_029189530.1;Parent=rna-XM_029189530.1
NW_021683766.1	Gnomon	exon	141423	142606	.	+	.	ID=exon-XM_029189530.1-5;Dbxref=GeneID:114877232%2CGenbank:XM_029189530.1;Parent=rna-XM_029189530.1
NW_021683766.1	Gnomon	exon	135370	135454	.	+	.	ID=exon-XM_029189530.1-2;Dbxref=GeneID:114877232%2CGenbank:XM_029189530.1;Parent=rna-XM_029189530.1
NW_021683766.1	Gnomon	exon	135899	138472	.	+	.	ID=exon-XM_029189530.1-3;Dbxref=GeneID:114877232%2CGenbank:XM_029189530.1;Parent=rna-XM_029189530.1
NW_021683766.1	Gnomon	exon	127732	127816	.	+	.	ID=exon-XM_029189530.1-1;Dbxref=GeneID:114877232%2CGenbank:XM_029189530.1;Parent=rna-XM_029189530.1
NW_021683766.1	Gnomon	exon	152085	152171	.	+	.	ID=exon-XM_029189555.1-1;Dbxref=GeneID:114877238%2CGenbank:XM_029189555.1;Parent=rna-XM_029189555.1
NW_021683766.1	Gnomon	exon	152318	153360	.	+	.	ID=exon-XM_029189555.1-2;Dbxref=GeneID:114877238%2CGenbank:XM_029189555.1;Parent=rna-XM_029189555.1
NW_021683766.1	Gnomon	exon	130798	130863	.	+	.	ID=exon-XM_029189529.1-1;Dbxref=GeneID:114877232%2CGenbank:XM_029189529.1;Parent=rna-XM_029189529.1
NW_021683766.1	Gnomon	exon	135370	135454	.	+	.	ID=exon-XM_029189529.1-2;Dbxref=GeneID:114877232%2CGenbank:XM_029189529.1;Parent=rna-XM_029189529.1
NW_021683766.1	Gnomon	exon	135899	138472	.	+	.	ID=exon-XM_029189529.1-3;Dbxref=GeneID:114877232%2CGenbank:XM_029189529.1;Parent=rna-XM_029189529.1
NW_021683766.1	Gnomon	exon	138546	141355	.	+	.	ID=exon-XM_029189529.1-4;Dbxref=GeneID:114877232%2CGenbank:XM_029189529.1;Parent=rna-XM_029189529.1
NW_021683766.1	Gnomon	exon	141423	142606	.	+	.	ID=exon-XM_029189529.1-5;Dbxref=GeneID:114877232%2CGenbank:XM_029189529.1;Parent=rna-XM_029189529.1
NW_021683766.1	Gnomon	exon	60668	60802	.	+	.	ID=exon-XM_029189629.1-3;Dbxref=GeneID:114877274%2CGenbank:XM_029189629.1;Parent=rna-XM_029189629.1
NW_021683766.1	Gnomon	exon	60866	62118	.	+	.	ID=exon-XM_029189629.1-4;Dbxref=GeneID:114877274%2CGenbank:XM_029189629.1;Parent=rna-XM_029189629.1
NW_021683766.1	Gnomon	exon	60034	60300	.	+	.	ID=exon-XM_029189629.1-1;Dbxref=GeneID:114877274%2CGenbank:XM_029189629.1;Parent=rna-XM_029189629.1
NW_021683766.1	Gnomon	exon	60433	60504	.	+	.	ID=exon-XM_029189629.1-2;Dbxref=GeneID:114877274%2CGenbank:XM_029189629.1;Parent=rna-XM_029189629.1
NW_021683766.1	Gnomon	mRNA	57005	59637	.	-	.	Name=XM_029189599.1;ID=rna-XM_029189599.1;Dbxref=GeneID:114877259%2CGenbank:XM_029189599.1;Parent=gene-LOC114877259
NW_021683766.1	Gnomon	mRNA	37211	39101	.	-	.	Name=XM_029189609.1;ID=rna-XM_029189609.1;Dbxref=GeneID:114877264%2CGenbank:XM_029189609.1;Parent=gene-LOC114877264
NW_021683766.1	Gnomon	CDS	26436	26624	.	+	0	Name=XP_029045464.1;ID=cds-XP_029045464.1;Dbxref=GeneID:114877275%2CGenbank:XP_029045464.1;Parent=rna-XM_029189631.1
NW_021683766.1	Gnomon	CDS	26739	27029	.	+	0	Name=XP_029045464.1;ID=cds-XP_029045464.1;Dbxref=GeneID:114877275%2CGenbank:XP_029045464.1;Parent=rna-XM_029189631.1
NW_021683766.1	Gnomon	CDS	27217	27341	.	+	0	Name=XP_029045464.1;ID=cds-XP_029045464.1;Dbxref=GeneID:114877275%2CGenbank:XP_029045464.1;Parent=rna-XM_029189631.1
NW_021683766.1	Gnomon	CDS	27402	27519	.	+	0	Name=XP_029045464.1;ID=cds-XP_029045464.1;Dbxref=GeneID:114877275%2CGenbank:XP_029045464.1;Parent=rna-XM_029189631.1
NW_021683766.1	Gnomon	CDS	27588	27754	.	+	0	Name=XP_029045464.1;ID=cds-XP_029045464.1;Dbxref=GeneID:114877275%2CGenbank:XP_029045464.1;Parent=rna-XM_029189631.1
NW_021683766.1	Gnomon	CDS	27819	28044	.	+	0	Name=XP_029045464.1;ID=cds-XP_029045464.1;Dbxref=GeneID:114877275%2CGenbank:XP_029045464.1;Parent=rna-XM_029189631.1
NW_021683766.1	Gnomon	exon	234550	234631	.	+	.	ID=exon-XM_029189541.1-17;Dbxref=GeneID:114877233%2CGenbank:XM_029189541.1;Parent=rna-XM_029189541.1
NW_021683766.1	Gnomon	exon	226250	226552	.	+	.	ID=exon-XM_029189541.1-11;Dbxref=GeneID:114877233%2CGenbank:XM_029189541.1;Parent=rna-XM_029189541.1
NW_021683766.1	Gnomon	exon	226783	227222	.	+	.	ID=exon-XM_029189541.1-12;Dbxref=GeneID:114877233%2CGenbank:XM_029189541.1;Parent=rna-XM_029189541.1
NW_021683766.1	Gnomon	exon	225905	226165	.	+	.	ID=exon-XM_029189541.1-10;Dbxref=GeneID:114877233%2CGenbank:XM_029189541.1;Parent=rna-XM_029189541.1
NW_021683766.1	Gnomon	exon	228456	229250	.	+	.	ID=exon-XM_029189541.1-15;Dbxref=GeneID:114877233%2CGenbank:XM_029189541.1;Parent=rna-XM_029189541.1
NW_021683766.1	Gnomon	exon	230111	234368	.	+	.	ID=exon-XM_029189541.1-16;Dbxref=GeneID:114877233%2CGenbank:XM_029189541.1;Parent=rna-XM_029189541.1
NW_021683766.1	Gnomon	exon	227321	227700	.	+	.	ID=exon-XM_029189541.1-13;Dbxref=GeneID:114877233%2CGenbank:XM_029189541.1;Parent=rna-XM_029189541.1
NW_021683766.1	Gnomon	exon	227775	228381	.	+	.	ID=exon-XM_029189541.1-14;Dbxref=GeneID:114877233%2CGenbank:XM_029189541.1;Parent=rna-XM_029189541.1
NW_021683766.1	Gnomon	mRNA	37211	39686	.	-	.	Name=XM_029189608.1;ID=rna-XM_029189608.1;Dbxref=GeneID:114877264%2CGenbank:XM_029189608.1;Parent=gene-LOC114877264
NW_021683766.1	Gnomon	mRNA	40506	43892	.	-	.	Name=XM_029189598.1;ID=rna-XM_029189598.1;Dbxref=GeneID:114877258%2CGenbank:XM_029189598.1;Parent=gene-LOC114877258
NW_021683766.1	Gnomon	exon	60434	60524	.	+	.	ID=exon-XM_029189630.1-1;Dbxref=GeneID:114877274%2CGenbank:XM_029189630.1;Parent=rna-XM_029189630.1
NW_021683766.1	Gnomon	exon	60668	60802	.	+	.	ID=exon-XM_029189630.1-2;Dbxref=GeneID:114877274%2CGenbank:XM_029189630.1;Parent=rna-XM_029189630.1
NW_021683766.1	Gnomon	exon	60866	62118	.	+	.	ID=exon-XM_029189630.1-3;Dbxref=GeneID:114877274%2CGenbank:XM_029189630.1;Parent=rna-XM_029189630.1
NW_021683766.1	Gnomon	exon	295406	295742	.	+	.	ID=exon-XM_029189505.1-8;Dbxref=GeneID:114877217%2CGenbank:XM_029189505.1;Parent=rna-XM_029189505.1
NW_021683766.1	Gnomon	exon	295804	296040	.	+	.	ID=exon-XM_029189505.1-9;Dbxref=GeneID:114877217%2CGenbank:XM_029189505.1;Parent=rna-XM_029189505.1
NW_021683766.1	Gnomon	exon	294462	294726	.	+	.	ID=exon-XM_029189505.1-6;Dbxref=GeneID:114877217%2CGenbank:XM_029189505.1;Parent=rna-XM_029189505.1
NW_021683766.1	Gnomon	exon	294805	295320	.	+	.	ID=exon-XM_029189505.1-7;Dbxref=GeneID:114877217%2CGenbank:XM_029189505.1;Parent=rna-XM_029189505.1
NW_021683766.1	Gnomon	exon	293926	294080	.	+	.	ID=exon-XM_029189505.1-4;Dbxref=GeneID:114877217%2CGenbank:XM_029189505.1;Parent=rna-XM_029189505.1
NW_021683766.1	Gnomon	exon	294149	294389	.	+	.	ID=exon-XM_029189505.1-5;Dbxref=GeneID:114877217%2CGenbank:XM_029189505.1;Parent=rna-XM_029189505.1
NW_021683766.1	Gnomon	exon	293294	293576	.	+	.	ID=exon-XM_029189505.1-2;Dbxref=GeneID:114877217%2CGenbank:XM_029189505.1;Parent=rna-XM_029189505.1
NW_021683766.1	Gnomon	exon	293638	293836	.	+	.	ID=exon-XM_029189505.1-3;Dbxref=GeneID:114877217%2CGenbank:XM_029189505.1;Parent=rna-XM_029189505.1
NW_021683766.1	Gnomon	exon	292984	293148	.	+	.	ID=exon-XM_029189505.1-1;Dbxref=GeneID:114877217%2CGenbank:XM_029189505.1;Parent=rna-XM_029189505.1
NW_021683766.1	Gnomon	exon	108725	108879	.	+	.	ID=exon-XM_029189587.1-20;Dbxref=GeneID:114877255%2CGenbank:XM_029189587.1;Parent=rna-XM_029189587.1
NW_021683766.1	Gnomon	exon	109515	109638	.	+	.	ID=exon-XM_029189587.1-21;Dbxref=GeneID:114877255%2CGenbank:XM_029189587.1;Parent=rna-XM_029189587.1
NW_021683766.1	Gnomon	exon	89019	89281	.	+	.	ID=exon-XM_029189587.1-11;Dbxref=GeneID:114877255%2CGenbank:XM_029189587.1;Parent=rna-XM_029189587.1
NW_021683766.1	Gnomon	exon	89352	89514	.	+	.	ID=exon-XM_029189587.1-12;Dbxref=GeneID:114877255%2CGenbank:XM_029189587.1;Parent=rna-XM_029189587.1
NW_021683766.1	Gnomon	exon	89738	89912	.	+	.	ID=exon-XM_029189587.1-13;Dbxref=GeneID:114877255%2CGenbank:XM_029189587.1;Parent=rna-XM_029189587.1
NW_021683766.1	Gnomon	exon	90342	90500	.	+	.	ID=exon-XM_029189587.1-14;Dbxref=GeneID:114877255%2CGenbank:XM_029189587.1;Parent=rna-XM_029189587.1
NW_021683766.1	Gnomon	exon	90581	90796	.	+	.	ID=exon-XM_029189587.1-15;Dbxref=GeneID:114877255%2CGenbank:XM_029189587.1;Parent=rna-XM_029189587.1
NW_021683766.1	Gnomon	exon	104370	104498	.	+	.	ID=exon-XM_029189587.1-16;Dbxref=GeneID:114877255%2CGenbank:XM_029189587.1;Parent=rna-XM_029189587.1
NW_021683766.1	Gnomon	exon	104982	105125	.	+	.	ID=exon-XM_029189587.1-17;Dbxref=GeneID:114877255%2CGenbank:XM_029189587.1;Parent=rna-XM_029189587.1
NW_021683766.1	Gnomon	exon	105495	105584	.	+	.	ID=exon-XM_029189587.1-18;Dbxref=GeneID:114877255%2CGenbank:XM_029189587.1;Parent=rna-XM_029189587.1
NW_021683766.1	Gnomon	exon	108272	108631	.	+	.	ID=exon-XM_029189587.1-19;Dbxref=GeneID:114877255%2CGenbank:XM_029189587.1;Parent=rna-XM_029189587.1
NW_021683766.1	Gnomon	exon	88364	88546	.	+	.	ID=exon-XM_029189587.1-10;Dbxref=GeneID:114877255%2CGenbank:XM_029189587.1;Parent=rna-XM_029189587.1
NW_021683766.1	Gnomon	mRNA	4843	18213	.	-	.	Name=XM_029189495.1;ID=rna-XM_029189495.1;Dbxref=GeneID:114877210%2CGenbank:XM_029189495.1;Parent=gene-LOC114877210
NW_021683766.1	Gnomon	mRNA	292984	299233	.	+	.	Name=XM_029189505.1;ID=rna-XM_029189505.1;Dbxref=GeneID:114877217%2CGenbank:XM_029189505.1;Parent=gene-LOC114877217
NW_021683766.1	Gnomon	exon	413608	413881	.	+	.	ID=exon-XM_029189579.1-5;Dbxref=GeneID:114877250%2CGenbank:XM_029189579.1;Parent=rna-XM_029189579.1
NW_021683766.1	Gnomon	exon	414557	414749	.	+	.	ID=exon-XM_029189579.1-6;Dbxref=GeneID:114877250%2CGenbank:XM_029189579.1;Parent=rna-XM_029189579.1
NW_021683766.1	Gnomon	exon	415189	415410	.	+	.	ID=exon-XM_029189579.1-7;Dbxref=GeneID:114877250%2CGenbank:XM_029189579.1;Parent=rna-XM_029189579.1
NW_021683766.1	Gnomon	exon	415798	416033	.	+	.	ID=exon-XM_029189579.1-8;Dbxref=GeneID:114877250%2CGenbank:XM_029189579.1;Parent=rna-XM_029189579.1
NW_021683766.1	Gnomon	exon	416100	416401	.	+	.	ID=exon-XM_029189579.1-9;Dbxref=GeneID:114877250%2CGenbank:XM_029189579.1;Parent=rna-XM_029189579.1
NW_021683766.1	Gnomon	exon	406028	407127	.	+	.	ID=exon-XM_029189579.1-1;Dbxref=GeneID:114877250%2CGenbank:XM_029189579.1;Parent=rna-XM_029189579.1
NW_021683766.1	Gnomon	exon	408603	408701	.	+	.	ID=exon-XM_029189579.1-2;Dbxref=GeneID:114877250%2CGenbank:XM_029189579.1;Parent=rna-XM_029189579.1
NW_021683766.1	Gnomon	exon	412062	412176	.	+	.	ID=exon-XM_029189579.1-3;Dbxref=GeneID:114877250%2CGenbank:XM_029189579.1;Parent=rna-XM_029189579.1
NW_021683766.1	Gnomon	exon	412565	412803	.	+	.	ID=exon-XM_029189579.1-4;Dbxref=GeneID:114877250%2CGenbank:XM_029189579.1;Parent=rna-XM_029189579.1
NW_021683766.1	Gnomon	exon	109750	110517	.	+	.	ID=exon-XM_029189587.1-22;Dbxref=GeneID:114877255%2CGenbank:XM_029189587.1;Parent=rna-XM_029189587.1
NW_021683766.1	Gnomon	exon	110595	110858	.	+	.	ID=exon-XM_029189587.1-23;Dbxref=GeneID:114877255%2CGenbank:XM_029189587.1;Parent=rna-XM_029189587.1
NW_021683766.1	Gnomon	exon	110962	111299	.	+	.	ID=exon-XM_029189587.1-24;Dbxref=GeneID:114877255%2CGenbank:XM_029189587.1;Parent=rna-XM_029189587.1
NW_021683766.1	Gnomon	exon	111442	112354	.	+	.	ID=exon-XM_029189587.1-25;Dbxref=GeneID:114877255%2CGenbank:XM_029189587.1;Parent=rna-XM_029189587.1
NW_021683766.1	Gnomon	exon	416812	417079	.	+	.	ID=exon-XM_029189580.1-9;Dbxref=GeneID:114877250%2CGenbank:XM_029189580.1;Parent=rna-XM_029189580.1
NW_021683766.1	Gnomon	exon	415798	416033	.	+	.	ID=exon-XM_029189580.1-7;Dbxref=GeneID:114877250%2CGenbank:XM_029189580.1;Parent=rna-XM_029189580.1
NW_021683766.1	Gnomon	exon	416100	416401	.	+	.	ID=exon-XM_029189580.1-8;Dbxref=GeneID:114877250%2CGenbank:XM_029189580.1;Parent=rna-XM_029189580.1
NW_021683766.1	Gnomon	exon	414557	414749	.	+	.	ID=exon-XM_029189580.1-5;Dbxref=GeneID:114877250%2CGenbank:XM_029189580.1;Parent=rna-XM_029189580.1
NW_021683766.1	Gnomon	exon	415189	415410	.	+	.	ID=exon-XM_029189580.1-6;Dbxref=GeneID:114877250%2CGenbank:XM_029189580.1;Parent=rna-XM_029189580.1
NW_021683766.1	Gnomon	exon	412565	412803	.	+	.	ID=exon-XM_029189580.1-3;Dbxref=GeneID:114877250%2CGenbank:XM_029189580.1;Parent=rna-XM_029189580.1
NW_021683766.1	Gnomon	exon	413608	413881	.	+	.	ID=exon-XM_029189580.1-4;Dbxref=GeneID:114877250%2CGenbank:XM_029189580.1;Parent=rna-XM_029189580.1
NW_021683766.1	Gnomon	exon	406030	407127	.	+	.	ID=exon-XM_029189580.1-1;Dbxref=GeneID:114877250%2CGenbank:XM_029189580.1;Parent=rna-XM_029189580.1
NW_021683766.1	Gnomon	exon	412062	412176	.	+	.	ID=exon-XM_029189580.1-2;Dbxref=GeneID:114877250%2CGenbank:XM_029189580.1;Parent=rna-XM_029189580.1
NW_021683766.1	Gnomon	exon	227775	228381	.	+	.	ID=exon-XM_029189548.1-12;Dbxref=GeneID:114877233%2CGenbank:XM_029189548.1;Parent=rna-XM_029189548.1
NW_021683766.1	Gnomon	exon	228456	229250	.	+	.	ID=exon-XM_029189548.1-13;Dbxref=GeneID:114877233%2CGenbank:XM_029189548.1;Parent=rna-XM_029189548.1
NW_021683766.1	Gnomon	exon	230111	234368	.	+	.	ID=exon-XM_029189548.1-14;Dbxref=GeneID:114877233%2CGenbank:XM_029189548.1;Parent=rna-XM_029189548.1
NW_021683766.1	Gnomon	exon	234550	234631	.	+	.	ID=exon-XM_029189548.1-15;Dbxref=GeneID:114877233%2CGenbank:XM_029189548.1;Parent=rna-XM_029189548.1
NW_021683766.1	Gnomon	exon	226783	227222	.	+	.	ID=exon-XM_029189548.1-10;Dbxref=GeneID:114877233%2CGenbank:XM_029189548.1;Parent=rna-XM_029189548.1
NW_021683766.1	Gnomon	exon	227321	227700	.	+	.	ID=exon-XM_029189548.1-11;Dbxref=GeneID:114877233%2CGenbank:XM_029189548.1;Parent=rna-XM_029189548.1
NW_021683766.1	Gnomon	mRNA	292418	299233	.	+	.	Name=XM_029189504.1;ID=rna-XM_029189504.1;Dbxref=GeneID:114877217%2CGenbank:XM_029189504.1;Parent=gene-LOC114877217
NW_021683766.1	Gnomon	mRNA	5417	18213	.	-	.	Name=XM_029189494.1;ID=rna-XM_029189494.1;Dbxref=GeneID:114877210%2CGenbank:XM_029189494.1;Parent=gene-LOC114877210
NW_021683766.1	Gnomon	CDS	448621	448675	.	+	0	Name=XP_029045360.1;ID=cds-XP_029045360.1;Dbxref=GeneID:114877231%2CGenbank:XP_029045360.1;Parent=rna-XM_029189527.1
NW_021683766.1	Gnomon	CDS	448750	448838	.	+	0	Name=XP_029045360.1;ID=cds-XP_029045360.1;Dbxref=GeneID:114877231%2CGenbank:XP_029045360.1;Parent=rna-XM_029189527.1
NW_021683766.1	Gnomon	CDS	448897	449094	.	+	0	Name=XP_029045360.1;ID=cds-XP_029045360.1;Dbxref=GeneID:114877231%2CGenbank:XP_029045360.1;Parent=rna-XM_029189527.1
NW_021683766.1	Gnomon	exon	484999	485484	.	+	.	ID=exon-XM_029189558.1-10;Dbxref=GeneID:114877241%2CGenbank:XM_029189558.1;Parent=rna-XM_029189558.1
NW_021683766.1	Gnomon	exon	230111	230905	.	+	.	ID=exon-XM_029189536.1-11;Dbxref=GeneID:114877233%2CGenbank:XM_029189536.1;Parent=rna-XM_029189536.1
NW_021683766.1	Gnomon	exon	231654	234368	.	+	.	ID=exon-XM_029189536.1-12;Dbxref=GeneID:114877233%2CGenbank:XM_029189536.1;Parent=rna-XM_029189536.1
NW_021683766.1	Gnomon	exon	234550	234631	.	+	.	ID=exon-XM_029189536.1-13;Dbxref=GeneID:114877233%2CGenbank:XM_029189536.1;Parent=rna-XM_029189536.1
NW_021683766.1	Gnomon	exon	228456	229250	.	+	.	ID=exon-XM_029189536.1-10;Dbxref=GeneID:114877233%2CGenbank:XM_029189536.1;Parent=rna-XM_029189536.1
NW_021683766.1	Gnomon	mRNA	249559	278323	.	+	.	Name=XM_029189503.1;ID=rna-XM_029189503.1;Dbxref=GeneID:114877216%2CGenbank:XM_029189503.1;Note=The sequence of the model RefSeq transcript was modified relative to this genomic sequence to represent the inferred CDS: inserted 1 base in 1 codon%3B deleted 2 bases in 1 codon;Parent=gene-LOC114877216
NW_021683766.1	Gnomon	exon	416812	417079	.	+	.	ID=exon-XM_029189577.1-10;Dbxref=GeneID:114877250%2CGenbank:XM_029189577.1;Parent=rna-XM_029189577.1
NW_021683766.1	Gnomon	exon	426069	426232	.	+	.	ID=exon-XM_029189577.1-11;Dbxref=GeneID:114877250%2CGenbank:XM_029189577.1;Parent=rna-XM_029189577.1
NW_021683766.1	Gnomon	mRNA	493476	515681	.	-	.	Name=XM_029189502.1;ID=rna-XM_029189502.1;Dbxref=GeneID:114877215%2CGenbank:XM_029189502.1;Parent=gene-LOC114877215
NW_021683766.1	Gnomon	exon	153447	154077	.	-	.	ID=exon-XM_029189556.1-2;Dbxref=GeneID:114877239%2CGenbank:XM_029189556.1;Parent=rna-XM_029189556.1
NW_021683766.1	Gnomon	exon	154312	154669	.	-	.	ID=exon-XM_029189556.1-1;Dbxref=GeneID:114877239%2CGenbank:XM_029189556.1;Parent=rna-XM_029189556.1
NW_021683766.1	Gnomon	exon	135899	138472	.	+	.	ID=exon-XM_029189528.1-3;Dbxref=GeneID:114877232%2CGenbank:XM_029189528.1;Parent=rna-XM_029189528.1
NW_021683766.1	Gnomon	exon	138546	141355	.	+	.	ID=exon-XM_029189528.1-4;Dbxref=GeneID:114877232%2CGenbank:XM_029189528.1;Parent=rna-XM_029189528.1
NW_021683766.1	Gnomon	exon	127451	127717	.	+	.	ID=exon-XM_029189528.1-1;Dbxref=GeneID:114877232%2CGenbank:XM_029189528.1;Parent=rna-XM_029189528.1
NW_021683766.1	Gnomon	exon	135370	135454	.	+	.	ID=exon-XM_029189528.1-2;Dbxref=GeneID:114877232%2CGenbank:XM_029189528.1;Parent=rna-XM_029189528.1
NW_021683766.1	Gnomon	exon	141423	142606	.	+	.	ID=exon-XM_029189528.1-5;Dbxref=GeneID:114877232%2CGenbank:XM_029189528.1;Parent=rna-XM_029189528.1
NW_021683766.1	Gnomon	exon	48892	49012	.	-	.	ID=exon-XM_029189597.1-12;Dbxref=GeneID:114877257%2CGenbank:XM_029189597.1;Parent=rna-XM_029189597.1
NW_021683766.1	Gnomon	exon	48187	48812	.	-	.	ID=exon-XM_029189597.1-13;Dbxref=GeneID:114877257%2CGenbank:XM_029189597.1;Parent=rna-XM_029189597.1
NW_021683766.1	Gnomon	exon	49419	49649	.	-	.	ID=exon-XM_029189597.1-10;Dbxref=GeneID:114877257%2CGenbank:XM_029189597.1;Parent=rna-XM_029189597.1
NW_021683766.1	Gnomon	exon	49176	49329	.	-	.	ID=exon-XM_029189597.1-11;Dbxref=GeneID:114877257%2CGenbank:XM_029189597.1;Parent=rna-XM_029189597.1
NW_021683766.1	Gnomon	mRNA	18907	22177	.	+	.	Name=XM_029189593.1;ID=rna-XM_029189593.1;Dbxref=GeneID:114877256%2CGenbank:XM_029189593.1;Parent=gene-LOC114877256
NW_021683766.1	Gnomon	mRNA	22322	26161	.	-	.	Name=XM_029189603.1;ID=rna-XM_029189603.1;Dbxref=GeneID:114877263%2CGenbank:XM_029189603.1;Parent=gene-LOC114877263
NW_021683766.1	Gnomon	mRNA	443921	446509	.	+	.	Name=XM_029189499.1;ID=rna-XM_029189499.1;Dbxref=GeneID:114877212%2CGenbank:XM_029189499.1;Parent=gene-LOC114877212
NW_021683766.1	Gnomon	mRNA	301764	304522	.	+	.	Name=XM_029189509.1;ID=rna-XM_029189509.1;Dbxref=GeneID:114877219%2CGenbank:XM_029189509.1;Parent=gene-LOC114877219
NW_021683766.1	Gnomon	CDS	135388	135454	.	+	0	Name=XP_029045364.1;ID=cds-XP_029045364.1;Dbxref=GeneID:114877232%2CGenbank:XP_029045364.1;Parent=rna-XM_029189531.1
NW_021683766.1	Gnomon	CDS	135899	138472	.	+	0	Name=XP_029045364.1;ID=cds-XP_029045364.1;Dbxref=GeneID:114877232%2CGenbank:XP_029045364.1;Parent=rna-XM_029189531.1
NW_021683766.1	Gnomon	CDS	138546	138830	.	+	0	Name=XP_029045364.1;ID=cds-XP_029045364.1;Dbxref=GeneID:114877232%2CGenbank:XP_029045364.1;Parent=rna-XM_029189531.1
NW_021683766.1	Gnomon	CDS	139644	141355	.	+	0	Name=XP_029045364.1;ID=cds-XP_029045364.1;Dbxref=GeneID:114877232%2CGenbank:XP_029045364.1;Parent=rna-XM_029189531.1
NW_021683766.1	Gnomon	CDS	141423	141719	.	+	0	Name=XP_029045364.1;ID=cds-XP_029045364.1;Dbxref=GeneID:114877232%2CGenbank:XP_029045364.1;Parent=rna-XM_029189531.1
NW_021683766.1	Gnomon	mRNA	22322	27269	.	-	.	Name=XM_029189602.1;ID=rna-XM_029189602.1;Dbxref=GeneID:114877263%2CGenbank:XM_029189602.1;Parent=gene-LOC114877263
NW_021683766.1	Gnomon	mRNA	306732	310572	.	-	.	Name=XM_029189508.1;ID=rna-XM_029189508.1;Dbxref=GeneID:114877218%2CGenbank:XM_029189508.1;Parent=gene-LOC114877218
NW_021683766.1	Gnomon	CDS	135388	135454	.	+	0	Name=XP_029045365.1;ID=cds-XP_029045365.1;Dbxref=GeneID:114877232%2CGenbank:XP_029045365.1;Parent=rna-XM_029189532.1
NW_021683766.1	Gnomon	CDS	135899	138472	.	+	0	Name=XP_029045365.1;ID=cds-XP_029045365.1;Dbxref=GeneID:114877232%2CGenbank:XP_029045365.1;Parent=rna-XM_029189532.1
NW_021683766.1	Gnomon	CDS	138546	138830	.	+	0	Name=XP_029045365.1;ID=cds-XP_029045365.1;Dbxref=GeneID:114877232%2CGenbank:XP_029045365.1;Parent=rna-XM_029189532.1
NW_021683766.1	Gnomon	CDS	139653	141355	.	+	0	Name=XP_029045365.1;ID=cds-XP_029045365.1;Dbxref=GeneID:114877232%2CGenbank:XP_029045365.1;Parent=rna-XM_029189532.1
NW_021683766.1	Gnomon	CDS	141423	141719	.	+	0	Name=XP_029045365.1;ID=cds-XP_029045365.1;Dbxref=GeneID:114877232%2CGenbank:XP_029045365.1;Parent=rna-XM_029189532.1
NW_021683766.1	Gnomon	exon	219665	221392	.	+	.	ID=exon-XM_029189533.1-1;Dbxref=GeneID:114877233%2CGenbank:XM_029189533.1;Parent=rna-XM_029189533.1
NW_021683766.1	Gnomon	exon	221834	221971	.	+	.	ID=exon-XM_029189533.1-2;Dbxref=GeneID:114877233%2CGenbank:XM_029189533.1;Parent=rna-XM_029189533.1
NW_021683766.1	Gnomon	exon	222339	222417	.	+	.	ID=exon-XM_029189533.1-3;Dbxref=GeneID:114877233%2CGenbank:XM_029189533.1;Parent=rna-XM_029189533.1
NW_021683766.1	Gnomon	exon	224067	224170	.	+	.	ID=exon-XM_029189533.1-4;Dbxref=GeneID:114877233%2CGenbank:XM_029189533.1;Parent=rna-XM_029189533.1
NW_021683766.1	Gnomon	exon	225905	226165	.	+	.	ID=exon-XM_029189533.1-5;Dbxref=GeneID:114877233%2CGenbank:XM_029189533.1;Parent=rna-XM_029189533.1
NW_021683766.1	Gnomon	exon	226250	226552	.	+	.	ID=exon-XM_029189533.1-6;Dbxref=GeneID:114877233%2CGenbank:XM_029189533.1;Parent=rna-XM_029189533.1
NW_021683766.1	Gnomon	exon	226783	227222	.	+	.	ID=exon-XM_029189533.1-7;Dbxref=GeneID:114877233%2CGenbank:XM_029189533.1;Parent=rna-XM_029189533.1
NW_021683766.1	Gnomon	exon	227321	227700	.	+	.	ID=exon-XM_029189533.1-8;Dbxref=GeneID:114877233%2CGenbank:XM_029189533.1;Parent=rna-XM_029189533.1
NW_021683766.1	Gnomon	exon	227775	228381	.	+	.	ID=exon-XM_029189533.1-9;Dbxref=GeneID:114877233%2CGenbank:XM_029189533.1;Parent=rna-XM_029189533.1
NW_021683766.1	Gnomon	mRNA	18772	22177	.	+	.	Name=XM_029189591.1;ID=rna-XM_029189591.1;Dbxref=GeneID:114877256%2CGenbank:XM_029189591.1;Parent=gene-LOC114877256
NW_021683766.1	Gnomon	mRNA	53237	55820	.	+	.	Name=XM_029189601.1;ID=rna-XM_029189601.1;Dbxref=GeneID:114877262%2CGenbank:XM_029189601.1;Parent=gene-LOC114877262
NW_021683766.1	Gnomon	mRNA	4076	5201	.	+	.	Name=XM_029189497.1;ID=rna-XM_029189497.1;Dbxref=GeneID:114877211%2CGenbank:XM_029189497.1;Parent=gene-LOC114877211
NW_021683766.1	Gnomon	CDS	135388	135454	.	+	0	Name=XP_029045361.1;ID=cds-XP_029045361.1;Dbxref=GeneID:114877232%2CGenbank:XP_029045361.1;Parent=rna-XM_029189528.1
NW_021683766.1	Gnomon	CDS	135899	138472	.	+	0	Name=XP_029045361.1;ID=cds-XP_029045361.1;Dbxref=GeneID:114877232%2CGenbank:XP_029045361.1;Parent=rna-XM_029189528.1
NW_021683766.1	Gnomon	CDS	138546	141355	.	+	0	Name=XP_029045361.1;ID=cds-XP_029045361.1;Dbxref=GeneID:114877232%2CGenbank:XP_029045361.1;Parent=rna-XM_029189528.1
NW_021683766.1	Gnomon	CDS	141423	141719	.	+	0	Name=XP_029045361.1;ID=cds-XP_029045361.1;Dbxref=GeneID:114877232%2CGenbank:XP_029045361.1;Parent=rna-XM_029189528.1
NW_021683766.1	Gnomon	mRNA	306732	310572	.	-	.	Name=XM_029189507.1;ID=rna-XM_029189507.1;Dbxref=GeneID:114877218%2CGenbank:XM_029189507.1;Parent=gene-LOC114877218
NW_021683766.1	Gnomon	CDS	135388	135454	.	+	0	Name=XP_029045362.1;ID=cds-XP_029045362.1;Dbxref=GeneID:114877232%2CGenbank:XP_029045362.1;Parent=rna-XM_029189529.1
NW_021683766.1	Gnomon	CDS	135899	138472	.	+	0	Name=XP_029045362.1;ID=cds-XP_029045362.1;Dbxref=GeneID:114877232%2CGenbank:XP_029045362.1;Parent=rna-XM_029189529.1
NW_021683766.1	Gnomon	CDS	138546	141355	.	+	0	Name=XP_029045362.1;ID=cds-XP_029045362.1;Dbxref=GeneID:114877232%2CGenbank:XP_029045362.1;Parent=rna-XM_029189529.1
NW_021683766.1	Gnomon	CDS	141423	141719	.	+	0	Name=XP_029045362.1;ID=cds-XP_029045362.1;Dbxref=GeneID:114877232%2CGenbank:XP_029045362.1;Parent=rna-XM_029189529.1
NW_021683766.1	Gnomon	mRNA	30580	33451	.	-	.	Name=XM_029189600.1;ID=rna-XM_029189600.1;Dbxref=GeneID:114877260%2CGenbank:XM_029189600.1;Parent=gene-LOC114877260
NW_021683766.1	Gnomon	mRNA	106933	112354	.	+	.	Name=XM_029189590.1;ID=rna-XM_029189590.1;Dbxref=GeneID:114877255%2CGenbank:XM_029189590.1;Parent=gene-LOC114877255
NW_021683766.1	Gnomon	exon	44460	44641	.	+	.	ID=exon-XM_029189628.1-1;Dbxref=GeneID:114877273%2CGenbank:XM_029189628.1;Parent=rna-XM_029189628.1
NW_021683766.1	Gnomon	exon	44710	45040	.	+	.	ID=exon-XM_029189628.1-2;Dbxref=GeneID:114877273%2CGenbank:XM_029189628.1;Parent=rna-XM_029189628.1
NW_021683766.1	Gnomon	mRNA	5417	18214	.	-	.	Name=XM_029189496.1;ID=rna-XM_029189496.1;Dbxref=GeneID:114877210%2CGenbank:XM_029189496.1;Parent=gene-LOC114877210
NW_021683766.1	Gnomon	CDS	135388	135454	.	+	0	Name=XP_029045363.1;ID=cds-XP_029045363.1;Dbxref=GeneID:114877232%2CGenbank:XP_029045363.1;Parent=rna-XM_029189530.1
NW_021683766.1	Gnomon	CDS	135899	138472	.	+	0	Name=XP_029045363.1;ID=cds-XP_029045363.1;Dbxref=GeneID:114877232%2CGenbank:XP_029045363.1;Parent=rna-XM_029189530.1
NW_021683766.1	Gnomon	CDS	138546	141355	.	+	0	Name=XP_029045363.1;ID=cds-XP_029045363.1;Dbxref=GeneID:114877232%2CGenbank:XP_029045363.1;Parent=rna-XM_029189530.1
NW_021683766.1	Gnomon	CDS	141423	141719	.	+	0	Name=XP_029045363.1;ID=cds-XP_029045363.1;Dbxref=GeneID:114877232%2CGenbank:XP_029045363.1;Parent=rna-XM_029189530.1
NW_021683766.1	Gnomon	exon	292418	292869	.	+	.	ID=exon-XM_029189504.1-1;Dbxref=GeneID:114877217%2CGenbank:XM_029189504.1;Parent=rna-XM_029189504.1
NW_021683766.1	Gnomon	exon	292938	293075	.	+	.	ID=exon-XM_029189504.1-2;Dbxref=GeneID:114877217%2CGenbank:XM_029189504.1;Parent=rna-XM_029189504.1
NW_021683766.1	Gnomon	exon	293294	293576	.	+	.	ID=exon-XM_029189504.1-3;Dbxref=GeneID:114877217%2CGenbank:XM_029189504.1;Parent=rna-XM_029189504.1
NW_021683766.1	Gnomon	exon	293638	293836	.	+	.	ID=exon-XM_029189504.1-4;Dbxref=GeneID:114877217%2CGenbank:XM_029189504.1;Parent=rna-XM_029189504.1
NW_021683766.1	Gnomon	exon	293926	294080	.	+	.	ID=exon-XM_029189504.1-5;Dbxref=GeneID:114877217%2CGenbank:XM_029189504.1;Parent=rna-XM_029189504.1
NW_021683766.1	Gnomon	exon	294149	294389	.	+	.	ID=exon-XM_029189504.1-6;Dbxref=GeneID:114877217%2CGenbank:XM_029189504.1;Parent=rna-XM_029189504.1
NW_021683766.1	Gnomon	exon	294462	294726	.	+	.	ID=exon-XM_029189504.1-7;Dbxref=GeneID:114877217%2CGenbank:XM_029189504.1;Parent=rna-XM_029189504.1
NW_021683766.1	Gnomon	exon	294805	295320	.	+	.	ID=exon-XM_029189504.1-8;Dbxref=GeneID:114877217%2CGenbank:XM_029189504.1;Parent=rna-XM_029189504.1
NW_021683766.1	Gnomon	exon	295406	295742	.	+	.	ID=exon-XM_029189504.1-9;Dbxref=GeneID:114877217%2CGenbank:XM_029189504.1;Parent=rna-XM_029189504.1
NW_021683766.1	Gnomon	exon	303689	303953	.	+	.	ID=exon-XM_029189512.1-13;Dbxref=GeneID:114877219%2CGenbank:XM_029189512.1;Parent=rna-XM_029189512.1
NW_021683766.1	Gnomon	exon	304021	304162	.	+	.	ID=exon-XM_029189512.1-14;Dbxref=GeneID:114877219%2CGenbank:XM_029189512.1;Parent=rna-XM_029189512.1
NW_021683766.1	Gnomon	exon	304237	304522	.	+	.	ID=exon-XM_029189512.1-15;Dbxref=GeneID:114877219%2CGenbank:XM_029189512.1;Parent=rna-XM_029189512.1
NW_021683766.1	Gnomon	exon	302785	303047	.	+	.	ID=exon-XM_029189512.1-10;Dbxref=GeneID:114877219%2CGenbank:XM_029189512.1;Parent=rna-XM_029189512.1
NW_021683766.1	Gnomon	exon	303126	303341	.	+	.	ID=exon-XM_029189512.1-11;Dbxref=GeneID:114877219%2CGenbank:XM_029189512.1;Parent=rna-XM_029189512.1
NW_021683766.1	Gnomon	exon	303418	303609	.	+	.	ID=exon-XM_029189512.1-12;Dbxref=GeneID:114877219%2CGenbank:XM_029189512.1;Parent=rna-XM_029189512.1
NW_021683766.1	Gnomon	CDS	406955	407127	.	+	0	Name=XP_029045413.1;ID=cds-XP_029045413.1;Dbxref=GeneID:114877250%2CGenbank:XP_029045413.1;Parent=rna-XM_029189580.1
NW_021683766.1	Gnomon	CDS	412062	412176	.	+	0	Name=XP_029045413.1;ID=cds-XP_029045413.1;Dbxref=GeneID:114877250%2CGenbank:XP_029045413.1;Parent=rna-XM_029189580.1
NW_021683766.1	Gnomon	CDS	412565	412803	.	+	0	Name=XP_029045413.1;ID=cds-XP_029045413.1;Dbxref=GeneID:114877250%2CGenbank:XP_029045413.1;Parent=rna-XM_029189580.1
NW_021683766.1	Gnomon	CDS	413608	413881	.	+	0	Name=XP_029045413.1;ID=cds-XP_029045413.1;Dbxref=GeneID:114877250%2CGenbank:XP_029045413.1;Parent=rna-XM_029189580.1
NW_021683766.1	Gnomon	CDS	414557	414749	.	+	0	Name=XP_029045413.1;ID=cds-XP_029045413.1;Dbxref=GeneID:114877250%2CGenbank:XP_029045413.1;Parent=rna-XM_029189580.1
NW_021683766.1	Gnomon	CDS	415189	415410	.	+	0	Name=XP_029045413.1;ID=cds-XP_029045413.1;Dbxref=GeneID:114877250%2CGenbank:XP_029045413.1;Parent=rna-XM_029189580.1
NW_021683766.1	Gnomon	CDS	415798	416033	.	+	0	Name=XP_029045413.1;ID=cds-XP_029045413.1;Dbxref=GeneID:114877250%2CGenbank:XP_029045413.1;Parent=rna-XM_029189580.1
NW_021683766.1	Gnomon	CDS	416100	416401	.	+	0	Name=XP_029045413.1;ID=cds-XP_029045413.1;Dbxref=GeneID:114877250%2CGenbank:XP_029045413.1;Parent=rna-XM_029189580.1
NW_021683766.1	Gnomon	CDS	416812	417079	.	+	0	Name=XP_029045413.1;ID=cds-XP_029045413.1;Dbxref=GeneID:114877250%2CGenbank:XP_029045413.1;Parent=rna-XM_029189580.1
NW_021683766.1	Gnomon	exon	304237	304522	.	+	.	ID=exon-XM_029189509.1-8;Dbxref=GeneID:114877219%2CGenbank:XM_029189509.1;Parent=rna-XM_029189509.1
NW_021683766.1	Gnomon	exon	303689	303953	.	+	.	ID=exon-XM_029189509.1-6;Dbxref=GeneID:114877219%2CGenbank:XM_029189509.1;Parent=rna-XM_029189509.1
NW_021683766.1	Gnomon	exon	304021	304162	.	+	.	ID=exon-XM_029189509.1-7;Dbxref=GeneID:114877219%2CGenbank:XM_029189509.1;Parent=rna-XM_029189509.1
NW_021683766.1	Gnomon	exon	303126	303341	.	+	.	ID=exon-XM_029189509.1-4;Dbxref=GeneID:114877219%2CGenbank:XM_029189509.1;Parent=rna-XM_029189509.1
NW_021683766.1	Gnomon	exon	303418	303609	.	+	.	ID=exon-XM_029189509.1-5;Dbxref=GeneID:114877219%2CGenbank:XM_029189509.1;Parent=rna-XM_029189509.1
NW_021683766.1	Gnomon	exon	302325	302714	.	+	.	ID=exon-XM_029189509.1-2;Dbxref=GeneID:114877219%2CGenbank:XM_029189509.1;Parent=rna-XM_029189509.1
NW_021683766.1	Gnomon	exon	302785	303047	.	+	.	ID=exon-XM_029189509.1-3;Dbxref=GeneID:114877219%2CGenbank:XM_029189509.1;Parent=rna-XM_029189509.1
NW_021683766.1	Gnomon	exon	301764	301944	.	+	.	ID=exon-XM_029189509.1-1;Dbxref=GeneID:114877219%2CGenbank:XM_029189509.1;Parent=rna-XM_029189509.1
NW_021683766.1	Gnomon	exon	304237	304522	.	+	.	ID=exon-XM_029189510.1-8;Dbxref=GeneID:114877219%2CGenbank:XM_029189510.1;Parent=rna-XM_029189510.1
NW_021683766.1	Gnomon	exon	303126	303341	.	+	.	ID=exon-XM_029189510.1-4;Dbxref=GeneID:114877219%2CGenbank:XM_029189510.1;Parent=rna-XM_029189510.1
NW_021683766.1	Gnomon	exon	303418	303609	.	+	.	ID=exon-XM_029189510.1-5;Dbxref=GeneID:114877219%2CGenbank:XM_029189510.1;Parent=rna-XM_029189510.1
NW_021683766.1	Gnomon	exon	303689	303953	.	+	.	ID=exon-XM_029189510.1-6;Dbxref=GeneID:114877219%2CGenbank:XM_029189510.1;Parent=rna-XM_029189510.1
NW_021683766.1	Gnomon	exon	304021	304162	.	+	.	ID=exon-XM_029189510.1-7;Dbxref=GeneID:114877219%2CGenbank:XM_029189510.1;Parent=rna-XM_029189510.1
NW_021683766.1	Gnomon	exon	302020	302234	.	+	.	ID=exon-XM_029189510.1-1;Dbxref=GeneID:114877219%2CGenbank:XM_029189510.1;Parent=rna-XM_029189510.1
NW_021683766.1	Gnomon	exon	302325	302714	.	+	.	ID=exon-XM_029189510.1-2;Dbxref=GeneID:114877219%2CGenbank:XM_029189510.1;Parent=rna-XM_029189510.1
NW_021683766.1	Gnomon	exon	302785	303047	.	+	.	ID=exon-XM_029189510.1-3;Dbxref=GeneID:114877219%2CGenbank:XM_029189510.1;Parent=rna-XM_029189510.1
NW_021683766.1	Gnomon	exon	47599	47816	.	+	.	ID=exon-XM_029189627.1-3;Dbxref=GeneID:114877272%2CGenbank:XM_029189627.1;Parent=rna-XM_029189627.1
NW_021683766.1	Gnomon	exon	47895	48088	.	+	.	ID=exon-XM_029189627.1-4;Dbxref=GeneID:114877272%2CGenbank:XM_029189627.1;Parent=rna-XM_029189627.1
NW_021683766.1	Gnomon	exon	45753	45818	.	+	.	ID=exon-XM_029189627.1-1;Dbxref=GeneID:114877272%2CGenbank:XM_029189627.1;Parent=rna-XM_029189627.1
NW_021683766.1	Gnomon	exon	47411	47529	.	+	.	ID=exon-XM_029189627.1-2;Dbxref=GeneID:114877272%2CGenbank:XM_029189627.1;Parent=rna-XM_029189627.1
NW_021683766.1	Gnomon	CDS	404643	404683	.	+	0	Name=XP_029045414.1;ID=cds-XP_029045414.1;Dbxref=GeneID:114877250%2CGenbank:XP_029045414.1;Parent=rna-XM_029189581.1
NW_021683766.1	Gnomon	CDS	408603	408701	.	+	0	Name=XP_029045414.1;ID=cds-XP_029045414.1;Dbxref=GeneID:114877250%2CGenbank:XP_029045414.1;Parent=rna-XM_029189581.1
NW_021683766.1	Gnomon	CDS	412062	412176	.	+	0	Name=XP_029045414.1;ID=cds-XP_029045414.1;Dbxref=GeneID:114877250%2CGenbank:XP_029045414.1;Parent=rna-XM_029189581.1
NW_021683766.1	Gnomon	CDS	412565	412803	.	+	0	Name=XP_029045414.1;ID=cds-XP_029045414.1;Dbxref=GeneID:114877250%2CGenbank:XP_029045414.1;Parent=rna-XM_029189581.1
NW_021683766.1	Gnomon	CDS	413608	413881	.	+	0	Name=XP_029045414.1;ID=cds-XP_029045414.1;Dbxref=GeneID:114877250%2CGenbank:XP_029045414.1;Parent=rna-XM_029189581.1
NW_021683766.1	Gnomon	CDS	414557	414749	.	+	0	Name=XP_029045414.1;ID=cds-XP_029045414.1;Dbxref=GeneID:114877250%2CGenbank:XP_029045414.1;Parent=rna-XM_029189581.1
NW_021683766.1	Gnomon	CDS	415189	415410	.	+	0	Name=XP_029045414.1;ID=cds-XP_029045414.1;Dbxref=GeneID:114877250%2CGenbank:XP_029045414.1;Parent=rna-XM_029189581.1
NW_021683766.1	Gnomon	CDS	415798	416033	.	+	0	Name=XP_029045414.1;ID=cds-XP_029045414.1;Dbxref=GeneID:114877250%2CGenbank:XP_029045414.1;Parent=rna-XM_029189581.1
NW_021683766.1	Gnomon	CDS	416100	416401	.	+	0	Name=XP_029045414.1;ID=cds-XP_029045414.1;Dbxref=GeneID:114877250%2CGenbank:XP_029045414.1;Parent=rna-XM_029189581.1
NW_021683766.1	Gnomon	CDS	416812	417079	.	+	0	Name=XP_029045414.1;ID=cds-XP_029045414.1;Dbxref=GeneID:114877250%2CGenbank:XP_029045414.1;Parent=rna-XM_029189581.1
NW_021683766.1	Gnomon	exon	298110	299233	.	+	.	ID=exon-XM_029189505.1-13;Dbxref=GeneID:114877217%2CGenbank:XM_029189505.1;Parent=rna-XM_029189505.1
NW_021683766.1	Gnomon	exon	296120	296164	.	+	.	ID=exon-XM_029189505.1-10;Dbxref=GeneID:114877217%2CGenbank:XM_029189505.1;Parent=rna-XM_029189505.1
NW_021683766.1	Gnomon	exon	296237	296310	.	+	.	ID=exon-XM_029189505.1-11;Dbxref=GeneID:114877217%2CGenbank:XM_029189505.1;Parent=rna-XM_029189505.1
NW_021683766.1	Gnomon	exon	296383	296441	.	+	.	ID=exon-XM_029189505.1-12;Dbxref=GeneID:114877217%2CGenbank:XM_029189505.1;Parent=rna-XM_029189505.1
NW_021683766.1	Gnomon	exon	24135	24223	.	-	.	ID=exon-XM_029189603.1-3;Dbxref=GeneID:114877263%2CGenbank:XM_029189603.1;Parent=rna-XM_029189603.1
NW_021683766.1	Gnomon	exon	23742	23840	.	-	.	ID=exon-XM_029189603.1-4;Dbxref=GeneID:114877263%2CGenbank:XM_029189603.1;Parent=rna-XM_029189603.1
NW_021683766.1	Gnomon	exon	23427	23666	.	-	.	ID=exon-XM_029189603.1-5;Dbxref=GeneID:114877263%2CGenbank:XM_029189603.1;Parent=rna-XM_029189603.1
NW_021683766.1	Gnomon	exon	23163	23348	.	-	.	ID=exon-XM_029189603.1-6;Dbxref=GeneID:114877263%2CGenbank:XM_029189603.1;Parent=rna-XM_029189603.1
NW_021683766.1	Gnomon	exon	22744	23079	.	-	.	ID=exon-XM_029189603.1-7;Dbxref=GeneID:114877263%2CGenbank:XM_029189603.1;Parent=rna-XM_029189603.1
NW_021683766.1	Gnomon	exon	22322	22660	.	-	.	ID=exon-XM_029189603.1-8;Dbxref=GeneID:114877263%2CGenbank:XM_029189603.1;Parent=rna-XM_029189603.1
NW_021683766.1	Gnomon	exon	26081	26161	.	-	.	ID=exon-XM_029189603.1-1;Dbxref=GeneID:114877263%2CGenbank:XM_029189603.1;Parent=rna-XM_029189603.1
NW_021683766.1	Gnomon	exon	24382	24751	.	-	.	ID=exon-XM_029189603.1-2;Dbxref=GeneID:114877263%2CGenbank:XM_029189603.1;Parent=rna-XM_029189603.1
NW_021683766.1	Gnomon	CDS	404186	404460	.	+	0	Name=XP_029045411.1;ID=cds-XP_029045411.1;Dbxref=GeneID:114877250%2CGenbank:XP_029045411.1;Parent=rna-XM_029189578.1
NW_021683766.1	Gnomon	CDS	412062	412176	.	+	0	Name=XP_029045411.1;ID=cds-XP_029045411.1;Dbxref=GeneID:114877250%2CGenbank:XP_029045411.1;Parent=rna-XM_029189578.1
NW_021683766.1	Gnomon	CDS	412565	412803	.	+	0	Name=XP_029045411.1;ID=cds-XP_029045411.1;Dbxref=GeneID:114877250%2CGenbank:XP_029045411.1;Parent=rna-XM_029189578.1
NW_021683766.1	Gnomon	CDS	413608	413881	.	+	0	Name=XP_029045411.1;ID=cds-XP_029045411.1;Dbxref=GeneID:114877250%2CGenbank:XP_029045411.1;Parent=rna-XM_029189578.1
NW_021683766.1	Gnomon	CDS	414557	414749	.	+	0	Name=XP_029045411.1;ID=cds-XP_029045411.1;Dbxref=GeneID:114877250%2CGenbank:XP_029045411.1;Parent=rna-XM_029189578.1
NW_021683766.1	Gnomon	CDS	415189	415410	.	+	0	Name=XP_029045411.1;ID=cds-XP_029045411.1;Dbxref=GeneID:114877250%2CGenbank:XP_029045411.1;Parent=rna-XM_029189578.1
NW_021683766.1	Gnomon	CDS	415798	416033	.	+	0	Name=XP_029045411.1;ID=cds-XP_029045411.1;Dbxref=GeneID:114877250%2CGenbank:XP_029045411.1;Parent=rna-XM_029189578.1
NW_021683766.1	Gnomon	CDS	416100	416401	.	+	0	Name=XP_029045411.1;ID=cds-XP_029045411.1;Dbxref=GeneID:114877250%2CGenbank:XP_029045411.1;Parent=rna-XM_029189578.1
NW_021683766.1	Gnomon	CDS	416812	417079	.	+	0	Name=XP_029045411.1;ID=cds-XP_029045411.1;Dbxref=GeneID:114877250%2CGenbank:XP_029045411.1;Parent=rna-XM_029189578.1
NW_021683766.1	Gnomon	exon	42881	43265	.	-	.	ID=exon-XM_029189598.1-4;Dbxref=GeneID:114877258%2CGenbank:XM_029189598.1;Parent=rna-XM_029189598.1
NW_021683766.1	Gnomon	exon	42587	42807	.	-	.	ID=exon-XM_029189598.1-5;Dbxref=GeneID:114877258%2CGenbank:XM_029189598.1;Parent=rna-XM_029189598.1
NW_021683766.1	Gnomon	exon	42325	42510	.	-	.	ID=exon-XM_029189598.1-6;Dbxref=GeneID:114877258%2CGenbank:XM_029189598.1;Parent=rna-XM_029189598.1
NW_021683766.1	Gnomon	exon	42091	42246	.	-	.	ID=exon-XM_029189598.1-7;Dbxref=GeneID:114877258%2CGenbank:XM_029189598.1;Parent=rna-XM_029189598.1
NW_021683766.1	Gnomon	exon	43800	43892	.	-	.	ID=exon-XM_029189598.1-1;Dbxref=GeneID:114877258%2CGenbank:XM_029189598.1;Parent=rna-XM_029189598.1
NW_021683766.1	Gnomon	exon	43610	43687	.	-	.	ID=exon-XM_029189598.1-2;Dbxref=GeneID:114877258%2CGenbank:XM_029189598.1;Parent=rna-XM_029189598.1
NW_021683766.1	Gnomon	exon	43354	43514	.	-	.	ID=exon-XM_029189598.1-3;Dbxref=GeneID:114877258%2CGenbank:XM_029189598.1;Parent=rna-XM_029189598.1
NW_021683766.1	Gnomon	exon	41923	42016	.	-	.	ID=exon-XM_029189598.1-8;Dbxref=GeneID:114877258%2CGenbank:XM_029189598.1;Parent=rna-XM_029189598.1
NW_021683766.1	Gnomon	exon	41687	41854	.	-	.	ID=exon-XM_029189598.1-9;Dbxref=GeneID:114877258%2CGenbank:XM_029189598.1;Parent=rna-XM_029189598.1
NW_021683766.1	Gnomon	mRNA	480663	485484	.	+	.	Name=XM_029189559.1;ID=rna-XM_029189559.1;Dbxref=GeneID:114877241%2CGenbank:XM_029189559.1;Parent=gene-LOC114877241
NW_021683766.1	Gnomon	CDS	406955	407127	.	+	0	Name=XP_029045412.1;ID=cds-XP_029045412.1;Dbxref=GeneID:114877250%2CGenbank:XP_029045412.1;Parent=rna-XM_029189579.1
NW_021683766.1	Gnomon	CDS	408603	408701	.	+	0	Name=XP_029045412.1;ID=cds-XP_029045412.1;Dbxref=GeneID:114877250%2CGenbank:XP_029045412.1;Parent=rna-XM_029189579.1
NW_021683766.1	Gnomon	CDS	412062	412176	.	+	0	Name=XP_029045412.1;ID=cds-XP_029045412.1;Dbxref=GeneID:114877250%2CGenbank:XP_029045412.1;Parent=rna-XM_029189579.1
NW_021683766.1	Gnomon	CDS	412565	412803	.	+	0	Name=XP_029045412.1;ID=cds-XP_029045412.1;Dbxref=GeneID:114877250%2CGenbank:XP_029045412.1;Parent=rna-XM_029189579.1
NW_021683766.1	Gnomon	CDS	413608	413881	.	+	0	Name=XP_029045412.1;ID=cds-XP_029045412.1;Dbxref=GeneID:114877250%2CGenbank:XP_029045412.1;Parent=rna-XM_029189579.1
NW_021683766.1	Gnomon	CDS	414557	414749	.	+	0	Name=XP_029045412.1;ID=cds-XP_029045412.1;Dbxref=GeneID:114877250%2CGenbank:XP_029045412.1;Parent=rna-XM_029189579.1
NW_021683766.1	Gnomon	CDS	415189	415410	.	+	0	Name=XP_029045412.1;ID=cds-XP_029045412.1;Dbxref=GeneID:114877250%2CGenbank:XP_029045412.1;Parent=rna-XM_029189579.1
NW_021683766.1	Gnomon	CDS	415798	416033	.	+	0	Name=XP_029045412.1;ID=cds-XP_029045412.1;Dbxref=GeneID:114877250%2CGenbank:XP_029045412.1;Parent=rna-XM_029189579.1
NW_021683766.1	Gnomon	CDS	416100	416401	.	+	0	Name=XP_029045412.1;ID=cds-XP_029045412.1;Dbxref=GeneID:114877250%2CGenbank:XP_029045412.1;Parent=rna-XM_029189579.1
NW_021683766.1	Gnomon	CDS	416812	417079	.	+	0	Name=XP_029045412.1;ID=cds-XP_029045412.1;Dbxref=GeneID:114877250%2CGenbank:XP_029045412.1;Parent=rna-XM_029189579.1
NW_021683766.1	Gnomon	exon	111442	112354	.	+	.	ID=exon-XM_029189589.1-11;Dbxref=GeneID:114877255%2CGenbank:XM_029189589.1;Parent=rna-XM_029189589.1
NW_021683766.1	Gnomon	exon	110962	111299	.	+	.	ID=exon-XM_029189589.1-10;Dbxref=GeneID:114877255%2CGenbank:XM_029189589.1;Parent=rna-XM_029189589.1
NW_021683766.1	Gnomon	exon	145422	145717	.	+	.	ID=exon-XR_003789534.1-10;Dbxref=GeneID:114877237%2CGenbank:XR_003789534.1;Parent=rna-XR_003789534.1
NW_021683766.1	Gnomon	exon	145837	146498	.	+	.	ID=exon-XR_003789534.1-11;Dbxref=GeneID:114877237%2CGenbank:XR_003789534.1;Parent=rna-XR_003789534.1
NW_021683766.1	Gnomon	exon	146581	147012	.	+	.	ID=exon-XR_003789534.1-12;Dbxref=GeneID:114877237%2CGenbank:XR_003789534.1;Parent=rna-XR_003789534.1
NW_021683766.1	Gnomon	exon	24884	24950	.	-	.	ID=exon-XM_029189604.1-1;Dbxref=GeneID:114877263%2CGenbank:XM_029189604.1;Parent=rna-XM_029189604.1
NW_021683766.1	Gnomon	exon	22322	22660	.	-	.	ID=exon-XM_029189604.1-8;Dbxref=GeneID:114877263%2CGenbank:XM_029189604.1;Parent=rna-XM_029189604.1
NW_021683766.1	Gnomon	exon	23163	23348	.	-	.	ID=exon-XM_029189604.1-6;Dbxref=GeneID:114877263%2CGenbank:XM_029189604.1;Parent=rna-XM_029189604.1
NW_021683766.1	Gnomon	exon	22744	23079	.	-	.	ID=exon-XM_029189604.1-7;Dbxref=GeneID:114877263%2CGenbank:XM_029189604.1;Parent=rna-XM_029189604.1
NW_021683766.1	Gnomon	exon	23742	23840	.	-	.	ID=exon-XM_029189604.1-4;Dbxref=GeneID:114877263%2CGenbank:XM_029189604.1;Parent=rna-XM_029189604.1
NW_021683766.1	Gnomon	exon	23427	23666	.	-	.	ID=exon-XM_029189604.1-5;Dbxref=GeneID:114877263%2CGenbank:XM_029189604.1;Parent=rna-XM_029189604.1
NW_021683766.1	Gnomon	exon	24382	24751	.	-	.	ID=exon-XM_029189604.1-2;Dbxref=GeneID:114877263%2CGenbank:XM_029189604.1;Parent=rna-XM_029189604.1
NW_021683766.1	Gnomon	exon	24135	24223	.	-	.	ID=exon-XM_029189604.1-3;Dbxref=GeneID:114877263%2CGenbank:XM_029189604.1;Parent=rna-XM_029189604.1
NW_021683766.1	Gnomon	mRNA	286827	290000	.	+	.	Name=XM_029189514.1;ID=rna-XM_029189514.1;Dbxref=GeneID:114877221%2CGenbank:XM_029189514.1;Parent=gene-LOC114877221
NW_021683766.1	Gnomon	CDS	397305	397618	.	+	0	Name=XP_029045418.1;ID=cds-XP_029045418.1;Dbxref=GeneID:114877253%2CGenbank:XP_029045418.1;Parent=rna-XM_029189585.1
NW_021683766.1	Gnomon	CDS	397698	398193	.	+	0	Name=XP_029045418.1;ID=cds-XP_029045418.1;Dbxref=GeneID:114877253%2CGenbank:XP_029045418.1;Parent=rna-XM_029189585.1
NW_021683766.1	Gnomon	exon	144226	144301	.	+	.	ID=exon-XM_029189552.1-6;Dbxref=GeneID:114877237%2CGenbank:XM_029189552.1;Parent=rna-XM_029189552.1
NW_021683766.1	Gnomon	exon	144376	144552	.	+	.	ID=exon-XM_029189552.1-7;Dbxref=GeneID:114877237%2CGenbank:XM_029189552.1;Parent=rna-XM_029189552.1
NW_021683766.1	Gnomon	exon	144614	144969	.	+	.	ID=exon-XM_029189552.1-8;Dbxref=GeneID:114877237%2CGenbank:XM_029189552.1;Parent=rna-XM_029189552.1
NW_021683766.1	Gnomon	exon	145046	145359	.	+	.	ID=exon-XM_029189552.1-9;Dbxref=GeneID:114877237%2CGenbank:XM_029189552.1;Parent=rna-XM_029189552.1
NW_021683766.1	Gnomon	exon	143134	143218	.	+	.	ID=exon-XM_029189552.1-2;Dbxref=GeneID:114877237%2CGenbank:XM_029189552.1;Parent=rna-XM_029189552.1
NW_021683766.1	Gnomon	exon	143464	143539	.	+	.	ID=exon-XM_029189552.1-3;Dbxref=GeneID:114877237%2CGenbank:XM_029189552.1;Parent=rna-XM_029189552.1
NW_021683766.1	Gnomon	exon	143613	143801	.	+	.	ID=exon-XM_029189552.1-4;Dbxref=GeneID:114877237%2CGenbank:XM_029189552.1;Parent=rna-XM_029189552.1
NW_021683766.1	Gnomon	exon	143878	144152	.	+	.	ID=exon-XM_029189552.1-5;Dbxref=GeneID:114877237%2CGenbank:XM_029189552.1;Parent=rna-XM_029189552.1
NW_021683766.1	Gnomon	exon	142862	143055	.	+	.	ID=exon-XM_029189552.1-1;Dbxref=GeneID:114877237%2CGenbank:XM_029189552.1;Parent=rna-XM_029189552.1
NW_021683766.1	Gnomon	mRNA	279900	282323	.	-	.	Name=XM_029189513.1;ID=rna-XM_029189513.1;Dbxref=GeneID:114877220%2CGenbank:XM_029189513.1;Parent=gene-LOC114877220
NW_021683766.1	Gnomon	exon	234550	234631	.	+	.	ID=exon-XM_029189538.1-13;Dbxref=GeneID:114877233%2CGenbank:XM_029189538.1;Parent=rna-XM_029189538.1
NW_021683766.1	Gnomon	exon	230111	230757	.	+	.	ID=exon-XM_029189538.1-11;Dbxref=GeneID:114877233%2CGenbank:XM_029189538.1;Parent=rna-XM_029189538.1
NW_021683766.1	Gnomon	exon	231654	234368	.	+	.	ID=exon-XM_029189538.1-12;Dbxref=GeneID:114877233%2CGenbank:XM_029189538.1;Parent=rna-XM_029189538.1
NW_021683766.1	Gnomon	exon	228456	229250	.	+	.	ID=exon-XM_029189538.1-10;Dbxref=GeneID:114877233%2CGenbank:XM_029189538.1;Parent=rna-XM_029189538.1
NW_021683766.1	Gnomon	CDS	67741	67875	.	+	0	Name=XP_029045419.1;ID=cds-XP_029045419.1;Dbxref=GeneID:114877255%2CGenbank:XP_029045419.1;Parent=rna-XM_029189586.1
NW_021683766.1	Gnomon	CDS	70658	71338	.	+	0	Name=XP_029045419.1;ID=cds-XP_029045419.1;Dbxref=GeneID:114877255%2CGenbank:XP_029045419.1;Parent=rna-XM_029189586.1
NW_021683766.1	Gnomon	CDS	72576	73043	.	+	0	Name=XP_029045419.1;ID=cds-XP_029045419.1;Dbxref=GeneID:114877255%2CGenbank:XP_029045419.1;Parent=rna-XM_029189586.1
NW_021683766.1	Gnomon	CDS	75751	75885	.	+	0	Name=XP_029045419.1;ID=cds-XP_029045419.1;Dbxref=GeneID:114877255%2CGenbank:XP_029045419.1;Parent=rna-XM_029189586.1
NW_021683766.1	Gnomon	CDS	86226	86414	.	+	0	Name=XP_029045419.1;ID=cds-XP_029045419.1;Dbxref=GeneID:114877255%2CGenbank:XP_029045419.1;Parent=rna-XM_029189586.1
NW_021683766.1	Gnomon	CDS	86558	86734	.	+	0	Name=XP_029045419.1;ID=cds-XP_029045419.1;Dbxref=GeneID:114877255%2CGenbank:XP_029045419.1;Parent=rna-XM_029189586.1
NW_021683766.1	Gnomon	CDS	87122	87322	.	+	0	Name=XP_029045419.1;ID=cds-XP_029045419.1;Dbxref=GeneID:114877255%2CGenbank:XP_029045419.1;Parent=rna-XM_029189586.1
NW_021683766.1	Gnomon	CDS	87391	87543	.	+	0	Name=XP_029045419.1;ID=cds-XP_029045419.1;Dbxref=GeneID:114877255%2CGenbank:XP_029045419.1;Parent=rna-XM_029189586.1
NW_021683766.1	Gnomon	CDS	87643	88226	.	+	0	Name=XP_029045419.1;ID=cds-XP_029045419.1;Dbxref=GeneID:114877255%2CGenbank:XP_029045419.1;Parent=rna-XM_029189586.1
NW_021683766.1	Gnomon	CDS	88364	88546	.	+	0	Name=XP_029045419.1;ID=cds-XP_029045419.1;Dbxref=GeneID:114877255%2CGenbank:XP_029045419.1;Parent=rna-XM_029189586.1
NW_021683766.1	Gnomon	CDS	89019	89281	.	+	0	Name=XP_029045419.1;ID=cds-XP_029045419.1;Dbxref=GeneID:114877255%2CGenbank:XP_029045419.1;Parent=rna-XM_029189586.1
NW_021683766.1	Gnomon	CDS	89352	89514	.	+	0	Name=XP_029045419.1;ID=cds-XP_029045419.1;Dbxref=GeneID:114877255%2CGenbank:XP_029045419.1;Parent=rna-XM_029189586.1
NW_021683766.1	Gnomon	CDS	89738	89912	.	+	0	Name=XP_029045419.1;ID=cds-XP_029045419.1;Dbxref=GeneID:114877255%2CGenbank:XP_029045419.1;Parent=rna-XM_029189586.1
NW_021683766.1	Gnomon	CDS	90342	90500	.	+	0	Name=XP_029045419.1;ID=cds-XP_029045419.1;Dbxref=GeneID:114877255%2CGenbank:XP_029045419.1;Parent=rna-XM_029189586.1
NW_021683766.1	Gnomon	CDS	90581	90796	.	+	0	Name=XP_029045419.1;ID=cds-XP_029045419.1;Dbxref=GeneID:114877255%2CGenbank:XP_029045419.1;Parent=rna-XM_029189586.1
NW_021683766.1	Gnomon	CDS	104370	104498	.	+	0	Name=XP_029045419.1;ID=cds-XP_029045419.1;Dbxref=GeneID:114877255%2CGenbank:XP_029045419.1;Parent=rna-XM_029189586.1
NW_021683766.1	Gnomon	CDS	104982	105125	.	+	0	Name=XP_029045419.1;ID=cds-XP_029045419.1;Dbxref=GeneID:114877255%2CGenbank:XP_029045419.1;Parent=rna-XM_029189586.1
NW_021683766.1	Gnomon	CDS	105495	105584	.	+	0	Name=XP_029045419.1;ID=cds-XP_029045419.1;Dbxref=GeneID:114877255%2CGenbank:XP_029045419.1;Parent=rna-XM_029189586.1
NW_021683766.1	Gnomon	CDS	108272	108631	.	+	0	Name=XP_029045419.1;ID=cds-XP_029045419.1;Dbxref=GeneID:114877255%2CGenbank:XP_029045419.1;Parent=rna-XM_029189586.1
NW_021683766.1	Gnomon	CDS	108725	108879	.	+	0	Name=XP_029045419.1;ID=cds-XP_029045419.1;Dbxref=GeneID:114877255%2CGenbank:XP_029045419.1;Parent=rna-XM_029189586.1
NW_021683766.1	Gnomon	CDS	109515	109638	.	+	0	Name=XP_029045419.1;ID=cds-XP_029045419.1;Dbxref=GeneID:114877255%2CGenbank:XP_029045419.1;Parent=rna-XM_029189586.1
NW_021683766.1	Gnomon	CDS	109750	110517	.	+	0	Name=XP_029045419.1;ID=cds-XP_029045419.1;Dbxref=GeneID:114877255%2CGenbank:XP_029045419.1;Parent=rna-XM_029189586.1
NW_021683766.1	Gnomon	CDS	110595	110858	.	+	0	Name=XP_029045419.1;ID=cds-XP_029045419.1;Dbxref=GeneID:114877255%2CGenbank:XP_029045419.1;Parent=rna-XM_029189586.1
NW_021683766.1	Gnomon	CDS	110962	111299	.	+	0	Name=XP_029045419.1;ID=cds-XP_029045419.1;Dbxref=GeneID:114877255%2CGenbank:XP_029045419.1;Parent=rna-XM_029189586.1
NW_021683766.1	Gnomon	CDS	111442	111448	.	+	0	Name=XP_029045419.1;ID=cds-XP_029045419.1;Dbxref=GeneID:114877255%2CGenbank:XP_029045419.1;Parent=rna-XM_029189586.1
NW_021683766.1	Gnomon	mRNA	299348	304522	.	+	.	Name=XM_029189512.1;ID=rna-XM_029189512.1;Dbxref=GeneID:114877219%2CGenbank:XM_029189512.1;Parent=gene-LOC114877219
NW_021683766.1	Gnomon	exon	437649	438706	.	+	.	ID=exon-XM_029189576.1-2;Dbxref=GeneID:114877249%2CGenbank:XM_029189576.1;Parent=rna-XM_029189576.1
NW_021683766.1	Gnomon	exon	440918	443563	.	+	.	ID=exon-XM_029189576.1-3;Dbxref=GeneID:114877249%2CGenbank:XM_029189576.1;Parent=rna-XM_029189576.1
NW_021683766.1	Gnomon	exon	436209	436513	.	+	.	ID=exon-XM_029189576.1-1;Dbxref=GeneID:114877249%2CGenbank:XM_029189576.1;Parent=rna-XM_029189576.1
NW_021683766.1	Gnomon	exon	309903	310572	.	-	.	ID=exon-XM_029189508.1-1;Dbxref=GeneID:114877218%2CGenbank:XM_029189508.1;Parent=rna-XM_029189508.1
NW_021683766.1	Gnomon	exon	309723	309825	.	-	.	ID=exon-XM_029189508.1-2;Dbxref=GeneID:114877218%2CGenbank:XM_029189508.1;Parent=rna-XM_029189508.1
NW_021683766.1	Gnomon	exon	309342	309655	.	-	.	ID=exon-XM_029189508.1-3;Dbxref=GeneID:114877218%2CGenbank:XM_029189508.1;Parent=rna-XM_029189508.1
NW_021683766.1	Gnomon	exon	308890	309261	.	-	.	ID=exon-XM_029189508.1-4;Dbxref=GeneID:114877218%2CGenbank:XM_029189508.1;Parent=rna-XM_029189508.1
NW_021683766.1	Gnomon	exon	308468	308822	.	-	.	ID=exon-XM_029189508.1-5;Dbxref=GeneID:114877218%2CGenbank:XM_029189508.1;Parent=rna-XM_029189508.1
NW_021683766.1	Gnomon	exon	308082	308386	.	-	.	ID=exon-XM_029189508.1-6;Dbxref=GeneID:114877218%2CGenbank:XM_029189508.1;Parent=rna-XM_029189508.1
NW_021683766.1	Gnomon	CDS	360539	361005	.	-	0	Name=XP_029045415.1;ID=cds-XP_029045415.1;Dbxref=GeneID:114877251%2CGenbank:XP_029045415.1;Parent=rna-XM_029189582.1
NW_021683766.1	Gnomon	CDS	338309	338433	.	-	0	Name=XP_029045415.1;ID=cds-XP_029045415.1;Dbxref=GeneID:114877251%2CGenbank:XP_029045415.1;Parent=rna-XM_029189582.1
NW_021683766.1	Gnomon	CDS	335583	335658	.	-	0	Name=XP_029045415.1;ID=cds-XP_029045415.1;Dbxref=GeneID:114877251%2CGenbank:XP_029045415.1;Parent=rna-XM_029189582.1
NW_021683766.1	Gnomon	CDS	330261	330353	.	-	0	Name=XP_029045415.1;ID=cds-XP_029045415.1;Dbxref=GeneID:114877251%2CGenbank:XP_029045415.1;Parent=rna-XM_029189582.1
NW_021683766.1	Gnomon	CDS	329837	330141	.	-	0	Name=XP_029045415.1;ID=cds-XP_029045415.1;Dbxref=GeneID:114877251%2CGenbank:XP_029045415.1;Parent=rna-XM_029189582.1
NW_021683766.1	Gnomon	CDS	329062	329335	.	-	0	Name=XP_029045415.1;ID=cds-XP_029045415.1;Dbxref=GeneID:114877251%2CGenbank:XP_029045415.1;Parent=rna-XM_029189582.1
NW_021683766.1	Gnomon	CDS	325562	325763	.	-	0	Name=XP_029045415.1;ID=cds-XP_029045415.1;Dbxref=GeneID:114877251%2CGenbank:XP_029045415.1;Parent=rna-XM_029189582.1
NW_021683766.1	Gnomon	exon	306732	308004	.	-	.	ID=exon-XM_029189508.1-7;Dbxref=GeneID:114877218%2CGenbank:XM_029189508.1;Parent=rna-XM_029189508.1
NW_021683766.1	Gnomon	mRNA	301476	304522	.	+	.	Name=XM_029189511.1;ID=rna-XM_029189511.1;Dbxref=GeneID:114877219%2CGenbank:XM_029189511.1;Parent=gene-LOC114877219
NW_021683766.1	Gnomon	exon	59477	59637	.	-	.	ID=exon-XM_029189599.1-1;Dbxref=GeneID:114877259%2CGenbank:XM_029189599.1;Parent=rna-XM_029189599.1
NW_021683766.1	Gnomon	exon	59197	59415	.	-	.	ID=exon-XM_029189599.1-2;Dbxref=GeneID:114877259%2CGenbank:XM_029189599.1;Parent=rna-XM_029189599.1
NW_021683766.1	Gnomon	exon	58522	58859	.	-	.	ID=exon-XM_029189599.1-3;Dbxref=GeneID:114877259%2CGenbank:XM_029189599.1;Parent=rna-XM_029189599.1
NW_021683766.1	Gnomon	exon	57005	58461	.	-	.	ID=exon-XM_029189599.1-4;Dbxref=GeneID:114877259%2CGenbank:XM_029189599.1;Parent=rna-XM_029189599.1
NW_021683766.1	Gnomon	CDS	399604	399680	.	-	0	Name=XP_029045416.1;ID=cds-XP_029045416.1;Dbxref=GeneID:114877252%2CGenbank:XP_029045416.1;Parent=rna-XM_029189583.1
NW_021683766.1	Gnomon	CDS	398890	399535	.	-	0	Name=XP_029045416.1;ID=cds-XP_029045416.1;Dbxref=GeneID:114877252%2CGenbank:XP_029045416.1;Parent=rna-XM_029189583.1
NW_021683766.1	Gnomon	CDS	398611	398817	.	-	0	Name=XP_029045416.1;ID=cds-XP_029045416.1;Dbxref=GeneID:114877252%2CGenbank:XP_029045416.1;Parent=rna-XM_029189583.1
NW_021683766.1	Gnomon	mRNA	302020	304522	.	+	.	Name=XM_029189510.1;ID=rna-XM_029189510.1;Dbxref=GeneID:114877219%2CGenbank:XM_029189510.1;Parent=gene-LOC114877219
NW_021683766.1	Gnomon	exon	135370	135454	.	+	.	ID=exon-XM_029189532.1-2;Dbxref=GeneID:114877232%2CGenbank:XM_029189532.1;Parent=rna-XM_029189532.1
NW_021683766.1	Gnomon	exon	135899	138472	.	+	.	ID=exon-XM_029189532.1-3;Dbxref=GeneID:114877232%2CGenbank:XM_029189532.1;Parent=rna-XM_029189532.1
NW_021683766.1	Gnomon	exon	127452	127717	.	+	.	ID=exon-XM_029189532.1-1;Dbxref=GeneID:114877232%2CGenbank:XM_029189532.1;Parent=rna-XM_029189532.1
NW_021683766.1	Gnomon	exon	141423	142606	.	+	.	ID=exon-XM_029189532.1-6;Dbxref=GeneID:114877232%2CGenbank:XM_029189532.1;Parent=rna-XM_029189532.1
NW_021683766.1	Gnomon	exon	138546	138830	.	+	.	ID=exon-XM_029189532.1-4;Dbxref=GeneID:114877232%2CGenbank:XM_029189532.1;Parent=rna-XM_029189532.1
NW_021683766.1	Gnomon	exon	139653	141355	.	+	.	ID=exon-XM_029189532.1-5;Dbxref=GeneID:114877232%2CGenbank:XM_029189532.1;Parent=rna-XM_029189532.1
NW_021683766.1	Gnomon	mRNA	142862	146566	.	+	.	Name=XM_029189553.1;ID=rna-XM_029189553.1;Dbxref=GeneID:114877237%2CGenbank:XM_029189553.1;Parent=gene-LOC114877237
NW_021683766.1	Gnomon	CDS	56338	56463	.	-	0	Name=XP_029045458.1;ID=cds-XP_029045458.1;Dbxref=GeneID:114877270%2CGenbank:XP_029045458.1;Parent=rna-XM_029189625.1
NW_021683766.1	Gnomon	CDS	55868	56269	.	-	0	Name=XP_029045458.1;ID=cds-XP_029045458.1;Dbxref=GeneID:114877270%2CGenbank:XP_029045458.1;Parent=rna-XM_029189625.1
NW_021683766.1	Gnomon	mRNA	142862	146566	.	+	.	Name=XM_029189552.1;ID=rna-XM_029189552.1;Dbxref=GeneID:114877237%2CGenbank:XM_029189552.1;Parent=gene-LOC114877237
NW_021683766.1	Gnomon	lnc_RNA	90912	92321	.	-	.	Name=XR_003789541.1;ID=rna-XR_003789541.1;Dbxref=GeneID:114877277%2CGenbank:XR_003789541.1;Parent=gene-LOC114877277
NW_021683766.1	Gnomon	mRNA	147303	152094	.	-	.	Name=XM_029189551.1;ID=rna-XM_029189551.1;Dbxref=GeneID:114877235%2CGenbank:XM_029189551.1;Parent=gene-LOC114877235
NW_021683766.1	Gnomon	exon	145046	145359	.	+	.	ID=exon-XM_029189553.1-9;Dbxref=GeneID:114877237%2CGenbank:XM_029189553.1;Parent=rna-XM_029189553.1
NW_021683766.1	Gnomon	exon	143464	143539	.	+	.	ID=exon-XM_029189553.1-3;Dbxref=GeneID:114877237%2CGenbank:XM_029189553.1;Parent=rna-XM_029189553.1
NW_021683766.1	Gnomon	exon	143613	143801	.	+	.	ID=exon-XM_029189553.1-4;Dbxref=GeneID:114877237%2CGenbank:XM_029189553.1;Parent=rna-XM_029189553.1
NW_021683766.1	Gnomon	exon	142862	143055	.	+	.	ID=exon-XM_029189553.1-1;Dbxref=GeneID:114877237%2CGenbank:XM_029189553.1;Parent=rna-XM_029189553.1
NW_021683766.1	Gnomon	exon	143134	143218	.	+	.	ID=exon-XM_029189553.1-2;Dbxref=GeneID:114877237%2CGenbank:XM_029189553.1;Parent=rna-XM_029189553.1
NW_021683766.1	Gnomon	exon	144376	144552	.	+	.	ID=exon-XM_029189553.1-7;Dbxref=GeneID:114877237%2CGenbank:XM_029189553.1;Parent=rna-XM_029189553.1
NW_021683766.1	Gnomon	exon	144614	144969	.	+	.	ID=exon-XM_029189553.1-8;Dbxref=GeneID:114877237%2CGenbank:XM_029189553.1;Parent=rna-XM_029189553.1
NW_021683766.1	Gnomon	exon	143878	144152	.	+	.	ID=exon-XM_029189553.1-5;Dbxref=GeneID:114877237%2CGenbank:XM_029189553.1;Parent=rna-XM_029189553.1
NW_021683766.1	Gnomon	exon	144226	144301	.	+	.	ID=exon-XM_029189553.1-6;Dbxref=GeneID:114877237%2CGenbank:XM_029189553.1;Parent=rna-XM_029189553.1
NW_021683766.1	Gnomon	exon	225905	226165	.	+	.	ID=exon-XM_029189543.1-10;Dbxref=GeneID:114877233%2CGenbank:XM_029189543.1;Parent=rna-XM_029189543.1
NW_021683766.1	Gnomon	exon	228456	229250	.	+	.	ID=exon-XM_029189543.1-15;Dbxref=GeneID:114877233%2CGenbank:XM_029189543.1;Parent=rna-XM_029189543.1
NW_021683766.1	Gnomon	exon	230111	234368	.	+	.	ID=exon-XM_029189543.1-16;Dbxref=GeneID:114877233%2CGenbank:XM_029189543.1;Parent=rna-XM_029189543.1
NW_021683766.1	Gnomon	exon	234550	234631	.	+	.	ID=exon-XM_029189543.1-17;Dbxref=GeneID:114877233%2CGenbank:XM_029189543.1;Parent=rna-XM_029189543.1
NW_021683766.1	Gnomon	CDS	46435	47214	.	+	0	Name=XP_029045455.1;ID=cds-XP_029045455.1;Dbxref=GeneID:114877269%2CGenbank:XP_029045455.1;Parent=rna-XM_029189622.1
NW_021683766.1	Gnomon	exon	226250	226552	.	+	.	ID=exon-XM_029189543.1-11;Dbxref=GeneID:114877233%2CGenbank:XM_029189543.1;Parent=rna-XM_029189543.1
NW_021683766.1	Gnomon	exon	226783	227222	.	+	.	ID=exon-XM_029189543.1-12;Dbxref=GeneID:114877233%2CGenbank:XM_029189543.1;Parent=rna-XM_029189543.1
NW_021683766.1	Gnomon	exon	227321	227700	.	+	.	ID=exon-XM_029189543.1-13;Dbxref=GeneID:114877233%2CGenbank:XM_029189543.1;Parent=rna-XM_029189543.1
NW_021683766.1	Gnomon	exon	227775	228381	.	+	.	ID=exon-XM_029189543.1-14;Dbxref=GeneID:114877233%2CGenbank:XM_029189543.1;Parent=rna-XM_029189543.1
NW_021683766.1	Gnomon	CDS	56338	56463	.	-	0	Name=XP_029045456.1;ID=cds-XP_029045456.1;Dbxref=GeneID:114877270%2CGenbank:XP_029045456.1;Parent=rna-XM_029189623.1
NW_021683766.1	Gnomon	CDS	55868	56269	.	-	0	Name=XP_029045456.1;ID=cds-XP_029045456.1;Dbxref=GeneID:114877270%2CGenbank:XP_029045456.1;Parent=rna-XM_029189623.1
NW_021683766.1	Gnomon	exon	36121	36177	.	+	.	ID=exon-XM_029189626.1-2;Dbxref=GeneID:114877271%2CGenbank:XM_029189626.1;Parent=rna-XM_029189626.1
NW_021683766.1	Gnomon	exon	36370	36566	.	+	.	ID=exon-XM_029189626.1-3;Dbxref=GeneID:114877271%2CGenbank:XM_029189626.1;Parent=rna-XM_029189626.1
NW_021683766.1	Gnomon	exon	36644	36786	.	+	.	ID=exon-XM_029189626.1-4;Dbxref=GeneID:114877271%2CGenbank:XM_029189626.1;Parent=rna-XM_029189626.1
NW_021683766.1	Gnomon	exon	36893	37173	.	+	.	ID=exon-XM_029189626.1-5;Dbxref=GeneID:114877271%2CGenbank:XM_029189626.1;Parent=rna-XM_029189626.1
NW_021683766.1	Gnomon	exon	35921	36042	.	+	.	ID=exon-XM_029189626.1-1;Dbxref=GeneID:114877271%2CGenbank:XM_029189626.1;Parent=rna-XM_029189626.1
NW_021683766.1	Gnomon	mRNA	146771	151469	.	-	.	Name=XM_029189550.1;ID=rna-XM_029189550.1;Dbxref=GeneID:114877235%2CGenbank:XM_029189550.1;Parent=gene-LOC114877235
NW_021683766.1	Gnomon	exon	415189	415410	.	+	.	ID=exon-XM_029189577.1-7;Dbxref=GeneID:114877250%2CGenbank:XM_029189577.1;Parent=rna-XM_029189577.1
NW_021683766.1	Gnomon	exon	415798	416033	.	+	.	ID=exon-XM_029189577.1-8;Dbxref=GeneID:114877250%2CGenbank:XM_029189577.1;Parent=rna-XM_029189577.1
NW_021683766.1	Gnomon	exon	416100	416401	.	+	.	ID=exon-XM_029189577.1-9;Dbxref=GeneID:114877250%2CGenbank:XM_029189577.1;Parent=rna-XM_029189577.1
NW_021683766.1	Gnomon	exon	412062	412176	.	+	.	ID=exon-XM_029189577.1-3;Dbxref=GeneID:114877250%2CGenbank:XM_029189577.1;Parent=rna-XM_029189577.1
NW_021683766.1	Gnomon	exon	412565	412803	.	+	.	ID=exon-XM_029189577.1-4;Dbxref=GeneID:114877250%2CGenbank:XM_029189577.1;Parent=rna-XM_029189577.1
NW_021683766.1	Gnomon	exon	413608	413881	.	+	.	ID=exon-XM_029189577.1-5;Dbxref=GeneID:114877250%2CGenbank:XM_029189577.1;Parent=rna-XM_029189577.1
NW_021683766.1	Gnomon	exon	414557	414749	.	+	.	ID=exon-XM_029189577.1-6;Dbxref=GeneID:114877250%2CGenbank:XM_029189577.1;Parent=rna-XM_029189577.1
NW_021683766.1	Gnomon	exon	402566	404460	.	+	.	ID=exon-XM_029189577.1-1;Dbxref=GeneID:114877250%2CGenbank:XM_029189577.1;Parent=rna-XM_029189577.1
NW_021683766.1	Gnomon	exon	408603	408701	.	+	.	ID=exon-XM_029189577.1-2;Dbxref=GeneID:114877250%2CGenbank:XM_029189577.1;Parent=rna-XM_029189577.1
NW_021683766.1	Gnomon	mRNA	480677	485484	.	+	.	Name=XM_029189558.1;ID=rna-XM_029189558.1;Dbxref=GeneID:114877241%2CGenbank:XM_029189558.1;Parent=gene-LOC114877241
NW_021683766.1	Gnomon	exon	309723	309825	.	-	.	ID=exon-XM_029189507.1-2;Dbxref=GeneID:114877218%2CGenbank:XM_029189507.1;Parent=rna-XM_029189507.1
NW_021683766.1	Gnomon	exon	309342	309655	.	-	.	ID=exon-XM_029189507.1-3;Dbxref=GeneID:114877218%2CGenbank:XM_029189507.1;Parent=rna-XM_029189507.1
NW_021683766.1	Gnomon	exon	309894	310572	.	-	.	ID=exon-XM_029189507.1-1;Dbxref=GeneID:114877218%2CGenbank:XM_029189507.1;Parent=rna-XM_029189507.1
NW_021683766.1	Gnomon	exon	308082	308386	.	-	.	ID=exon-XM_029189507.1-6;Dbxref=GeneID:114877218%2CGenbank:XM_029189507.1;Parent=rna-XM_029189507.1
NW_021683766.1	Gnomon	exon	306732	308004	.	-	.	ID=exon-XM_029189507.1-7;Dbxref=GeneID:114877218%2CGenbank:XM_029189507.1;Parent=rna-XM_029189507.1
NW_021683766.1	Gnomon	exon	308890	309261	.	-	.	ID=exon-XM_029189507.1-4;Dbxref=GeneID:114877218%2CGenbank:XM_029189507.1;Parent=rna-XM_029189507.1
NW_021683766.1	Gnomon	exon	308468	308822	.	-	.	ID=exon-XM_029189507.1-5;Dbxref=GeneID:114877218%2CGenbank:XM_029189507.1;Parent=rna-XM_029189507.1
NW_021683766.1	Gnomon	mRNA	464545	469534	.	-	.	Name=XM_029189557.1;ID=rna-XM_029189557.1;Dbxref=GeneID:114877240%2CGenbank:XM_029189557.1;Parent=gene-LOC114877240
NW_021683766.1	Gnomon	CDS	404186	404460	.	+	0	Name=XP_029045410.1;ID=cds-XP_029045410.1;Dbxref=GeneID:114877250%2CGenbank:XP_029045410.1;Parent=rna-XM_029189577.1
NW_021683766.1	Gnomon	CDS	408603	408701	.	+	0	Name=XP_029045410.1;ID=cds-XP_029045410.1;Dbxref=GeneID:114877250%2CGenbank:XP_029045410.1;Parent=rna-XM_029189577.1
NW_021683766.1	Gnomon	CDS	412062	412176	.	+	0	Name=XP_029045410.1;ID=cds-XP_029045410.1;Dbxref=GeneID:114877250%2CGenbank:XP_029045410.1;Parent=rna-XM_029189577.1
NW_021683766.1	Gnomon	CDS	412565	412803	.	+	0	Name=XP_029045410.1;ID=cds-XP_029045410.1;Dbxref=GeneID:114877250%2CGenbank:XP_029045410.1;Parent=rna-XM_029189577.1
NW_021683766.1	Gnomon	CDS	413608	413881	.	+	0	Name=XP_029045410.1;ID=cds-XP_029045410.1;Dbxref=GeneID:114877250%2CGenbank:XP_029045410.1;Parent=rna-XM_029189577.1
NW_021683766.1	Gnomon	CDS	414557	414749	.	+	0	Name=XP_029045410.1;ID=cds-XP_029045410.1;Dbxref=GeneID:114877250%2CGenbank:XP_029045410.1;Parent=rna-XM_029189577.1
NW_021683766.1	Gnomon	CDS	415189	415410	.	+	0	Name=XP_029045410.1;ID=cds-XP_029045410.1;Dbxref=GeneID:114877250%2CGenbank:XP_029045410.1;Parent=rna-XM_029189577.1
NW_021683766.1	Gnomon	CDS	415798	416033	.	+	0	Name=XP_029045410.1;ID=cds-XP_029045410.1;Dbxref=GeneID:114877250%2CGenbank:XP_029045410.1;Parent=rna-XM_029189577.1
NW_021683766.1	Gnomon	CDS	416100	416401	.	+	0	Name=XP_029045410.1;ID=cds-XP_029045410.1;Dbxref=GeneID:114877250%2CGenbank:XP_029045410.1;Parent=rna-XM_029189577.1
NW_021683766.1	Gnomon	CDS	416812	417079	.	+	0	Name=XP_029045410.1;ID=cds-XP_029045410.1;Dbxref=GeneID:114877250%2CGenbank:XP_029045410.1;Parent=rna-XM_029189577.1
NW_021683766.1	Gnomon	mRNA	153447	154669	.	-	.	Name=XM_029189556.1;ID=rna-XM_029189556.1;Dbxref=GeneID:114877239%2CGenbank:XM_029189556.1;Parent=gene-LOC114877239
NW_021683766.1	Gnomon	exon	139644	141355	.	+	.	ID=exon-XM_029189531.1-5;Dbxref=GeneID:114877232%2CGenbank:XM_029189531.1;Parent=rna-XM_029189531.1
NW_021683766.1	Gnomon	exon	141423	142606	.	+	.	ID=exon-XM_029189531.1-6;Dbxref=GeneID:114877232%2CGenbank:XM_029189531.1;Parent=rna-XM_029189531.1
NW_021683766.1	Gnomon	exon	127453	127717	.	+	.	ID=exon-XM_029189531.1-1;Dbxref=GeneID:114877232%2CGenbank:XM_029189531.1;Parent=rna-XM_029189531.1
NW_021683766.1	Gnomon	exon	135370	135454	.	+	.	ID=exon-XM_029189531.1-2;Dbxref=GeneID:114877232%2CGenbank:XM_029189531.1;Parent=rna-XM_029189531.1
NW_021683766.1	Gnomon	exon	135899	138472	.	+	.	ID=exon-XM_029189531.1-3;Dbxref=GeneID:114877232%2CGenbank:XM_029189531.1;Parent=rna-XM_029189531.1
NW_021683766.1	Gnomon	exon	138546	138830	.	+	.	ID=exon-XM_029189531.1-4;Dbxref=GeneID:114877232%2CGenbank:XM_029189531.1;Parent=rna-XM_029189531.1
NW_021683766.1	Gnomon	exon	48892	49012	.	-	.	ID=exon-XM_029189595.1-12;Dbxref=GeneID:114877257%2CGenbank:XM_029189595.1;Parent=rna-XM_029189595.1
NW_021683766.1	Gnomon	exon	48187	48812	.	-	.	ID=exon-XM_029189595.1-13;Dbxref=GeneID:114877257%2CGenbank:XM_029189595.1;Parent=rna-XM_029189595.1
NW_021683766.1	Gnomon	exon	49419	49649	.	-	.	ID=exon-XM_029189595.1-10;Dbxref=GeneID:114877257%2CGenbank:XM_029189595.1;Parent=rna-XM_029189595.1
NW_021683766.1	Gnomon	exon	49176	49329	.	-	.	ID=exon-XM_029189595.1-11;Dbxref=GeneID:114877257%2CGenbank:XM_029189595.1;Parent=rna-XM_029189595.1
NW_021683766.1	Gnomon	CDS	36023	36042	.	+	0	Name=XP_029045459.1;ID=cds-XP_029045459.1;Dbxref=GeneID:114877271%2CGenbank:XP_029045459.1;Parent=rna-XM_029189626.1
NW_021683766.1	Gnomon	CDS	36121	36177	.	+	0	Name=XP_029045459.1;ID=cds-XP_029045459.1;Dbxref=GeneID:114877271%2CGenbank:XP_029045459.1;Parent=rna-XM_029189626.1
NW_021683766.1	Gnomon	CDS	36370	36566	.	+	0	Name=XP_029045459.1;ID=cds-XP_029045459.1;Dbxref=GeneID:114877271%2CGenbank:XP_029045459.1;Parent=rna-XM_029189626.1
NW_021683766.1	Gnomon	CDS	36644	36786	.	+	0	Name=XP_029045459.1;ID=cds-XP_029045459.1;Dbxref=GeneID:114877271%2CGenbank:XP_029045459.1;Parent=rna-XM_029189626.1
NW_021683766.1	Gnomon	CDS	36893	36997	.	+	0	Name=XP_029045459.1;ID=cds-XP_029045459.1;Dbxref=GeneID:114877271%2CGenbank:XP_029045459.1;Parent=rna-XM_029189626.1
NW_021683766.1	Gnomon	mRNA	152085	153360	.	+	.	Name=XM_029189555.1;ID=rna-XM_029189555.1;Dbxref=GeneID:114877238%2CGenbank:XM_029189555.1;Parent=gene-LOC114877238
NW_021683766.1	Gnomon	exon	55797	56269	.	-	.	ID=exon-XM_029189625.1-3;Dbxref=GeneID:114877270%2CGenbank:XM_029189625.1;Parent=rna-XM_029189625.1
NW_021683766.1	Gnomon	exon	56761	56913	.	-	.	ID=exon-XM_029189625.1-1;Dbxref=GeneID:114877270%2CGenbank:XM_029189625.1;Parent=rna-XM_029189625.1
NW_021683766.1	Gnomon	exon	56338	56493	.	-	.	ID=exon-XM_029189625.1-2;Dbxref=GeneID:114877270%2CGenbank:XM_029189625.1;Parent=rna-XM_029189625.1
NW_021683766.1	Gnomon	exon	23163	23348	.	-	.	ID=exon-XM_029189602.1-6;Dbxref=GeneID:114877263%2CGenbank:XM_029189602.1;Parent=rna-XM_029189602.1
NW_021683766.1	Gnomon	exon	22744	23079	.	-	.	ID=exon-XM_029189602.1-7;Dbxref=GeneID:114877263%2CGenbank:XM_029189602.1;Parent=rna-XM_029189602.1
NW_021683766.1	Gnomon	exon	23742	23840	.	-	.	ID=exon-XM_029189602.1-4;Dbxref=GeneID:114877263%2CGenbank:XM_029189602.1;Parent=rna-XM_029189602.1
NW_021683766.1	Gnomon	exon	23427	23666	.	-	.	ID=exon-XM_029189602.1-5;Dbxref=GeneID:114877263%2CGenbank:XM_029189602.1;Parent=rna-XM_029189602.1
NW_021683766.1	Gnomon	exon	22322	22660	.	-	.	ID=exon-XM_029189602.1-8;Dbxref=GeneID:114877263%2CGenbank:XM_029189602.1;Parent=rna-XM_029189602.1
NW_021683766.1	Gnomon	exon	24382	24751	.	-	.	ID=exon-XM_029189602.1-2;Dbxref=GeneID:114877263%2CGenbank:XM_029189602.1;Parent=rna-XM_029189602.1
NW_021683766.1	Gnomon	exon	24135	24223	.	-	.	ID=exon-XM_029189602.1-3;Dbxref=GeneID:114877263%2CGenbank:XM_029189602.1;Parent=rna-XM_029189602.1
NW_021683766.1	Gnomon	exon	27180	27269	.	-	.	ID=exon-XM_029189602.1-1;Dbxref=GeneID:114877263%2CGenbank:XM_029189602.1;Parent=rna-XM_029189602.1
NW_021683766.1	Gnomon	exon	18062	18214	.	-	.	ID=exon-XM_029189496.1-1;Dbxref=GeneID:114877210%2CGenbank:XM_029189496.1;Parent=rna-XM_029189496.1
NW_021683766.1	Gnomon	exon	10022	10125	.	-	.	ID=exon-XM_029189496.1-2;Dbxref=GeneID:114877210%2CGenbank:XM_029189496.1;Parent=rna-XM_029189496.1
NW_021683766.1	Gnomon	exon	9697	9855	.	-	.	ID=exon-XM_029189496.1-3;Dbxref=GeneID:114877210%2CGenbank:XM_029189496.1;Parent=rna-XM_029189496.1
NW_021683766.1	Gnomon	exon	5417	9617	.	-	.	ID=exon-XM_029189496.1-4;Dbxref=GeneID:114877210%2CGenbank:XM_029189496.1;Parent=rna-XM_029189496.1
NW_021683766.1	Gnomon	exon	226783	227222	.	+	.	ID=exon-XM_029189544.1-12;Dbxref=GeneID:114877233%2CGenbank:XM_029189544.1;Parent=rna-XM_029189544.1
NW_021683766.1	Gnomon	exon	227321	227700	.	+	.	ID=exon-XM_029189544.1-13;Dbxref=GeneID:114877233%2CGenbank:XM_029189544.1;Parent=rna-XM_029189544.1
NW_021683766.1	Gnomon	exon	227775	228381	.	+	.	ID=exon-XM_029189544.1-14;Dbxref=GeneID:114877233%2CGenbank:XM_029189544.1;Parent=rna-XM_029189544.1
NW_021683766.1	Gnomon	exon	228456	229250	.	+	.	ID=exon-XM_029189544.1-15;Dbxref=GeneID:114877233%2CGenbank:XM_029189544.1;Parent=rna-XM_029189544.1
NW_021683766.1	Gnomon	exon	230111	234368	.	+	.	ID=exon-XM_029189544.1-16;Dbxref=GeneID:114877233%2CGenbank:XM_029189544.1;Parent=rna-XM_029189544.1
NW_021683766.1	Gnomon	exon	234550	234631	.	+	.	ID=exon-XM_029189544.1-17;Dbxref=GeneID:114877233%2CGenbank:XM_029189544.1;Parent=rna-XM_029189544.1
NW_021683766.1	Gnomon	exon	225905	226165	.	+	.	ID=exon-XM_029189544.1-10;Dbxref=GeneID:114877233%2CGenbank:XM_029189544.1;Parent=rna-XM_029189544.1
NW_021683766.1	Gnomon	exon	226250	226552	.	+	.	ID=exon-XM_029189544.1-11;Dbxref=GeneID:114877233%2CGenbank:XM_029189544.1;Parent=rna-XM_029189544.1
NW_021683766.1	Gnomon	CDS	282772	282882	.	+	0	Name=XP_029045355.1;ID=cds-XP_029045355.1;Dbxref=GeneID:114877225%2CGenbank:XP_029045355.1;Parent=rna-XM_029189522.1
NW_021683766.1	Gnomon	CDS	282944	283032	.	+	0	Name=XP_029045355.1;ID=cds-XP_029045355.1;Dbxref=GeneID:114877225%2CGenbank:XP_029045355.1;Parent=rna-XM_029189522.1
NW_021683766.1	Gnomon	CDS	283207	283428	.	+	0	Name=XP_029045355.1;ID=cds-XP_029045355.1;Dbxref=GeneID:114877225%2CGenbank:XP_029045355.1;Parent=rna-XM_029189522.1
NW_021683766.1	Gnomon	CDS	283802	283955	.	+	0	Name=XP_029045355.1;ID=cds-XP_029045355.1;Dbxref=GeneID:114877225%2CGenbank:XP_029045355.1;Parent=rna-XM_029189522.1
NW_021683766.1	Gnomon	CDS	284031	284237	.	+	0	Name=XP_029045355.1;ID=cds-XP_029045355.1;Dbxref=GeneID:114877225%2CGenbank:XP_029045355.1;Parent=rna-XM_029189522.1
NW_021683766.1	Gnomon	exon	224067	224170	.	+	.	ID=exon-XM_029189548.1-7;Dbxref=GeneID:114877233%2CGenbank:XM_029189548.1;Parent=rna-XM_029189548.1
NW_021683766.1	Gnomon	exon	225905	226165	.	+	.	ID=exon-XM_029189548.1-8;Dbxref=GeneID:114877233%2CGenbank:XM_029189548.1;Parent=rna-XM_029189548.1
NW_021683766.1	Gnomon	exon	226250	226552	.	+	.	ID=exon-XM_029189548.1-9;Dbxref=GeneID:114877233%2CGenbank:XM_029189548.1;Parent=rna-XM_029189548.1
NW_021683766.1	Gnomon	exon	198641	198827	.	+	.	ID=exon-XM_029189548.1-3;Dbxref=GeneID:114877233%2CGenbank:XM_029189548.1;Parent=rna-XM_029189548.1
NW_021683766.1	Gnomon	exon	201867	202123	.	+	.	ID=exon-XM_029189548.1-4;Dbxref=GeneID:114877233%2CGenbank:XM_029189548.1;Parent=rna-XM_029189548.1
NW_021683766.1	Gnomon	exon	221834	221971	.	+	.	ID=exon-XM_029189548.1-5;Dbxref=GeneID:114877233%2CGenbank:XM_029189548.1;Parent=rna-XM_029189548.1
NW_021683766.1	Gnomon	exon	222339	222417	.	+	.	ID=exon-XM_029189548.1-6;Dbxref=GeneID:114877233%2CGenbank:XM_029189548.1;Parent=rna-XM_029189548.1
NW_021683766.1	Gnomon	exon	198141	198199	.	+	.	ID=exon-XM_029189548.1-1;Dbxref=GeneID:114877233%2CGenbank:XM_029189548.1;Parent=rna-XM_029189548.1
NW_021683766.1	Gnomon	exon	198282	198438	.	+	.	ID=exon-XM_029189548.1-2;Dbxref=GeneID:114877233%2CGenbank:XM_029189548.1;Parent=rna-XM_029189548.1
NW_021683766.1	Gnomon	mRNA	39319	40461	.	+	.	Name=XM_029189619.1;ID=rna-XM_029189619.1;Dbxref=GeneID:114877268%2CGenbank:XM_029189619.1;Parent=gene-LOC114877268
NW_021683766.1	Gnomon	CDS	29567	29709	.	-	0	Name=XP_029045450.1;ID=cds-XP_029045450.1;Dbxref=GeneID:114877267%2CGenbank:XP_029045450.1;Parent=rna-XM_029189617.1
NW_021683766.1	Gnomon	CDS	29172	29469	.	-	0	Name=XP_029045450.1;ID=cds-XP_029045450.1;Dbxref=GeneID:114877267%2CGenbank:XP_029045450.1;Parent=rna-XM_029189617.1
NW_021683766.1	Gnomon	CDS	28762	29096	.	-	0	Name=XP_029045450.1;ID=cds-XP_029045450.1;Dbxref=GeneID:114877267%2CGenbank:XP_029045450.1;Parent=rna-XM_029189617.1
NW_021683766.1	Gnomon	CDS	28562	28691	.	-	0	Name=XP_029045450.1;ID=cds-XP_029045450.1;Dbxref=GeneID:114877267%2CGenbank:XP_029045450.1;Parent=rna-XM_029189617.1
NW_021683766.1	Gnomon	exon	471301	471439	.	-	.	ID=exon-XM_029189572.1-2;Dbxref=GeneID:114877246%2CGenbank:XM_029189572.1;Parent=rna-XM_029189572.1
NW_021683766.1	Gnomon	exon	471085	471217	.	-	.	ID=exon-XM_029189572.1-3;Dbxref=GeneID:114877246%2CGenbank:XM_029189572.1;Parent=rna-XM_029189572.1
NW_021683766.1	Gnomon	exon	471504	471899	.	-	.	ID=exon-XM_029189572.1-1;Dbxref=GeneID:114877246%2CGenbank:XM_029189572.1;Parent=rna-XM_029189572.1
NW_021683766.1	Gnomon	exon	470001	470189	.	-	.	ID=exon-XM_029189572.1-6;Dbxref=GeneID:114877246%2CGenbank:XM_029189572.1;Parent=rna-XM_029189572.1
NW_021683766.1	Gnomon	exon	469824	469929	.	-	.	ID=exon-XM_029189572.1-7;Dbxref=GeneID:114877246%2CGenbank:XM_029189572.1;Parent=rna-XM_029189572.1
NW_021683766.1	Gnomon	exon	470535	471018	.	-	.	ID=exon-XM_029189572.1-4;Dbxref=GeneID:114877246%2CGenbank:XM_029189572.1;Parent=rna-XM_029189572.1
NW_021683766.1	Gnomon	exon	470247	470459	.	-	.	ID=exon-XM_029189572.1-5;Dbxref=GeneID:114877246%2CGenbank:XM_029189572.1;Parent=rna-XM_029189572.1
NW_021683766.1	Gnomon	exon	317328	318246	.	+	.	ID=exon-XM_029189501.1-4;Dbxref=GeneID:114877214%2CGenbank:XM_029189501.1;Parent=rna-XM_029189501.1
NW_021683766.1	Gnomon	exon	316491	316727	.	+	.	ID=exon-XM_029189501.1-2;Dbxref=GeneID:114877214%2CGenbank:XM_029189501.1;Parent=rna-XM_029189501.1
NW_021683766.1	Gnomon	exon	316866	317249	.	+	.	ID=exon-XM_029189501.1-3;Dbxref=GeneID:114877214%2CGenbank:XM_029189501.1;Parent=rna-XM_029189501.1
NW_021683766.1	Gnomon	exon	315765	315876	.	+	.	ID=exon-XM_029189501.1-1;Dbxref=GeneID:114877214%2CGenbank:XM_029189501.1;Parent=rna-XM_029189501.1
NW_021683766.1	Gnomon	CDS	306020	306118	.	-	0	Name=XP_029045356.1;ID=cds-XP_029045356.1;Dbxref=GeneID:114877226%2CGenbank:XP_029045356.1;Parent=rna-XM_029189523.1
NW_021683766.1	Gnomon	CDS	305530	305939	.	-	0	Name=XP_029045356.1;ID=cds-XP_029045356.1;Dbxref=GeneID:114877226%2CGenbank:XP_029045356.1;Parent=rna-XM_029189523.1
NW_021683766.1	Gnomon	CDS	305223	305448	.	-	0	Name=XP_029045356.1;ID=cds-XP_029045356.1;Dbxref=GeneID:114877226%2CGenbank:XP_029045356.1;Parent=rna-XM_029189523.1
NW_021683766.1	Gnomon	CDS	304949	305151	.	-	0	Name=XP_029045356.1;ID=cds-XP_029045356.1;Dbxref=GeneID:114877226%2CGenbank:XP_029045356.1;Parent=rna-XM_029189523.1
NW_021683766.1	Gnomon	CDS	304588	304870	.	-	0	Name=XP_029045356.1;ID=cds-XP_029045356.1;Dbxref=GeneID:114877226%2CGenbank:XP_029045356.1;Parent=rna-XM_029189523.1
NW_021683766.1	Gnomon	mRNA	28152	29850	.	-	.	Name=XM_029189618.1;ID=rna-XM_029189618.1;Dbxref=GeneID:114877267%2CGenbank:XM_029189618.1;Parent=gene-LOC114877267
NW_021683766.1	Gnomon	CDS	291450	291561	.	-	0	Name=XP_029045353.1;ID=cds-XP_029045353.1;Dbxref=GeneID:114877223%2CGenbank:XP_029045353.1;Parent=rna-XM_029189520.1
NW_021683766.1	Gnomon	CDS	291275	291367	.	-	0	Name=XP_029045353.1;ID=cds-XP_029045353.1;Dbxref=GeneID:114877223%2CGenbank:XP_029045353.1;Parent=rna-XM_029189520.1
NW_021683766.1	Gnomon	CDS	291065	291195	.	-	0	Name=XP_029045353.1;ID=cds-XP_029045353.1;Dbxref=GeneID:114877223%2CGenbank:XP_029045353.1;Parent=rna-XM_029189520.1
NW_021683766.1	Gnomon	CDS	290869	290983	.	-	0	Name=XP_029045353.1;ID=cds-XP_029045353.1;Dbxref=GeneID:114877223%2CGenbank:XP_029045353.1;Parent=rna-XM_029189520.1
NW_021683766.1	Gnomon	CDS	290504	290794	.	-	0	Name=XP_029045353.1;ID=cds-XP_029045353.1;Dbxref=GeneID:114877223%2CGenbank:XP_029045353.1;Parent=rna-XM_029189520.1
NW_021683766.1	Gnomon	CDS	290310	290425	.	-	0	Name=XP_029045353.1;ID=cds-XP_029045353.1;Dbxref=GeneID:114877223%2CGenbank:XP_029045353.1;Parent=rna-XM_029189520.1
NW_021683766.1	Gnomon	CDS	290174	290233	.	-	0	Name=XP_029045353.1;ID=cds-XP_029045353.1;Dbxref=GeneID:114877223%2CGenbank:XP_029045353.1;Parent=rna-XM_029189520.1
NW_021683766.1	Gnomon	exon	242622	242841	.	+	.	ID=exon-XM_029189524.1-7;Dbxref=GeneID:114877229%2CGenbank:XM_029189524.1;Parent=rna-XM_029189524.1
NW_021683766.1	Gnomon	exon	242925	243227	.	+	.	ID=exon-XM_029189524.1-8;Dbxref=GeneID:114877229%2CGenbank:XM_029189524.1;Parent=rna-XM_029189524.1
NW_021683766.1	Gnomon	exon	242202	242380	.	+	.	ID=exon-XM_029189524.1-5;Dbxref=GeneID:114877229%2CGenbank:XM_029189524.1;Parent=rna-XM_029189524.1
NW_021683766.1	Gnomon	exon	242454	242539	.	+	.	ID=exon-XM_029189524.1-6;Dbxref=GeneID:114877229%2CGenbank:XM_029189524.1;Parent=rna-XM_029189524.1
NW_021683766.1	Gnomon	exon	243308	243490	.	+	.	ID=exon-XM_029189524.1-9;Dbxref=GeneID:114877229%2CGenbank:XM_029189524.1;Parent=rna-XM_029189524.1
NW_021683766.1	Gnomon	exon	241729	241855	.	+	.	ID=exon-XM_029189524.1-3;Dbxref=GeneID:114877229%2CGenbank:XM_029189524.1;Parent=rna-XM_029189524.1
NW_021683766.1	Gnomon	exon	241934	242119	.	+	.	ID=exon-XM_029189524.1-4;Dbxref=GeneID:114877229%2CGenbank:XM_029189524.1;Parent=rna-XM_029189524.1
NW_021683766.1	Gnomon	exon	237239	237312	.	+	.	ID=exon-XM_029189524.1-1;Dbxref=GeneID:114877229%2CGenbank:XM_029189524.1;Parent=rna-XM_029189524.1
NW_021683766.1	Gnomon	exon	238903	239405	.	+	.	ID=exon-XM_029189524.1-2;Dbxref=GeneID:114877229%2CGenbank:XM_029189524.1;Parent=rna-XM_029189524.1
NW_021683766.1	Gnomon	exon	243947	246056	.	+	.	ID=exon-XM_029189524.1-10;Dbxref=GeneID:114877229%2CGenbank:XM_029189524.1;Parent=rna-XM_029189524.1
NW_021683766.1	Gnomon	exon	246385	246537	.	+	.	ID=exon-XM_029189524.1-11;Dbxref=GeneID:114877229%2CGenbank:XM_029189524.1;Parent=rna-XM_029189524.1
NW_021683766.1	RefSeq	cDNA_match	249559	249965	.	+	.	ID=8525a131-58bb-4b13-93cc-6010b4125cbc;Target=XM_029189503.1 1 406;Gap=M21 I1 M53 D2 M331
NW_021683766.1	RefSeq	cDNA_match	267482	267749	.	+	.	ID=8525a131-58bb-4b13-93cc-6010b4125cbc;Target=XM_029189503.1 1 406;Gap=M21 I1 M53 D2 M331
NW_021683766.1	RefSeq	cDNA_match	267962	268314	.	+	.	ID=8525a131-58bb-4b13-93cc-6010b4125cbc;Target=XM_029189503.1 1 406;Gap=M21 I1 M53 D2 M331
NW_021683766.1	RefSeq	cDNA_match	268745	268866	.	+	.	ID=8525a131-58bb-4b13-93cc-6010b4125cbc;Target=XM_029189503.1 1 406;Gap=M21 I1 M53 D2 M331
NW_021683766.1	RefSeq	cDNA_match	268957	268980	.	+	.	ID=8525a131-58bb-4b13-93cc-6010b4125cbc;Target=XM_029189503.1 1 406;Gap=M21 I1 M53 D2 M331
NW_021683766.1	RefSeq	cDNA_match	269849	270144	.	+	.	ID=8525a131-58bb-4b13-93cc-6010b4125cbc;Target=XM_029189503.1 1 406;Gap=M21 I1 M53 D2 M331
NW_021683766.1	RefSeq	cDNA_match	270212	270361	.	+	.	ID=8525a131-58bb-4b13-93cc-6010b4125cbc;Target=XM_029189503.1 1 406;Gap=M21 I1 M53 D2 M331
NW_021683766.1	RefSeq	cDNA_match	270440	270655	.	+	.	ID=8525a131-58bb-4b13-93cc-6010b4125cbc;Target=XM_029189503.1 1 406;Gap=M21 I1 M53 D2 M331
NW_021683766.1	RefSeq	cDNA_match	270729	271284	.	+	.	ID=8525a131-58bb-4b13-93cc-6010b4125cbc;Target=XM_029189503.1 1 406;Gap=M21 I1 M53 D2 M331
NW_021683766.1	RefSeq	cDNA_match	271353	271511	.	+	.	ID=8525a131-58bb-4b13-93cc-6010b4125cbc;Target=XM_029189503.1 1 406;Gap=M21 I1 M53 D2 M331
NW_021683766.1	RefSeq	cDNA_match	271587	271708	.	+	.	ID=8525a131-58bb-4b13-93cc-6010b4125cbc;Target=XM_029189503.1 1 406;Gap=M21 I1 M53 D2 M331
NW_021683766.1	RefSeq	cDNA_match	272540	272590	.	+	.	ID=8525a131-58bb-4b13-93cc-6010b4125cbc;Target=XM_029189503.1 1 406;Gap=M21 I1 M53 D2 M331
NW_021683766.1	RefSeq	cDNA_match	273288	273455	.	+	.	ID=8525a131-58bb-4b13-93cc-6010b4125cbc;Target=XM_029189503.1 1 406;Gap=M21 I1 M53 D2 M331
NW_021683766.1	RefSeq	cDNA_match	273746	273835	.	+	.	ID=8525a131-58bb-4b13-93cc-6010b4125cbc;Target=XM_029189503.1 1 406;Gap=M21 I1 M53 D2 M331
NW_021683766.1	RefSeq	cDNA_match	274955	275071	.	+	.	ID=8525a131-58bb-4b13-93cc-6010b4125cbc;Target=XM_029189503.1 1 406;Gap=M21 I1 M53 D2 M331
NW_021683766.1	RefSeq	cDNA_match	275215	278323	.	+	.	ID=8525a131-58bb-4b13-93cc-6010b4125cbc;Target=XM_029189503.1 1 406;Gap=M21 I1 M53 D2 M331
NW_021683766.1	Gnomon	mRNA	27943	29850	.	-	.	Name=XM_029189617.1;ID=rna-XM_029189617.1;Dbxref=GeneID:114877267%2CGenbank:XM_029189617.1;Parent=gene-LOC114877267
NW_021683766.1	Gnomon	exon	31528	31675	.	-	.	ID=exon-XM_029189600.1-8;Dbxref=GeneID:114877260%2CGenbank:XM_029189600.1;Parent=rna-XM_029189600.1
NW_021683766.1	Gnomon	exon	31260	31449	.	-	.	ID=exon-XM_029189600.1-9;Dbxref=GeneID:114877260%2CGenbank:XM_029189600.1;Parent=rna-XM_029189600.1
NW_021683766.1	Gnomon	exon	31988	32309	.	-	.	ID=exon-XM_029189600.1-6;Dbxref=GeneID:114877260%2CGenbank:XM_029189600.1;Parent=rna-XM_029189600.1
NW_021683766.1	Gnomon	exon	31730	31901	.	-	.	ID=exon-XM_029189600.1-7;Dbxref=GeneID:114877260%2CGenbank:XM_029189600.1;Parent=rna-XM_029189600.1
NW_021683766.1	Gnomon	exon	32551	32731	.	-	.	ID=exon-XM_029189600.1-4;Dbxref=GeneID:114877260%2CGenbank:XM_029189600.1;Parent=rna-XM_029189600.1
NW_021683766.1	Gnomon	exon	32380	32482	.	-	.	ID=exon-XM_029189600.1-5;Dbxref=GeneID:114877260%2CGenbank:XM_029189600.1;Parent=rna-XM_029189600.1
NW_021683766.1	Gnomon	exon	32984	33021	.	-	.	ID=exon-XM_029189600.1-2;Dbxref=GeneID:114877260%2CGenbank:XM_029189600.1;Parent=rna-XM_029189600.1
NW_021683766.1	Gnomon	exon	32818	32902	.	-	.	ID=exon-XM_029189600.1-3;Dbxref=GeneID:114877260%2CGenbank:XM_029189600.1;Parent=rna-XM_029189600.1
NW_021683766.1	Gnomon	exon	33261	33451	.	-	.	ID=exon-XM_029189600.1-1;Dbxref=GeneID:114877260%2CGenbank:XM_029189600.1;Parent=rna-XM_029189600.1
NW_021683766.1	Gnomon	CDS	312154	312199	.	-	0	Name=XP_029045354.1;ID=cds-XP_029045354.1;Dbxref=GeneID:114877224%2CGenbank:XP_029045354.1;Parent=rna-XM_029189521.1
NW_021683766.1	Gnomon	CDS	311868	312082	.	-	0	Name=XP_029045354.1;ID=cds-XP_029045354.1;Dbxref=GeneID:114877224%2CGenbank:XP_029045354.1;Parent=rna-XM_029189521.1
NW_021683766.1	Gnomon	CDS	311568	311794	.	-	0	Name=XP_029045354.1;ID=cds-XP_029045354.1;Dbxref=GeneID:114877224%2CGenbank:XP_029045354.1;Parent=rna-XM_029189521.1
NW_021683766.1	Gnomon	CDS	311139	311493	.	-	0	Name=XP_029045354.1;ID=cds-XP_029045354.1;Dbxref=GeneID:114877224%2CGenbank:XP_029045354.1;Parent=rna-XM_029189521.1
NW_021683766.1	Gnomon	mRNA	475456	480722	.	-	.	Name=XM_029189562.1;ID=rna-XM_029189562.1;Dbxref=GeneID:114877242%2CGenbank:XM_029189562.1;Parent=gene-LOC114877242
NW_021683766.1	Gnomon	CDS	46435	47214	.	+	0	Name=XP_029045453.1;ID=cds-XP_029045453.1;Dbxref=GeneID:114877269%2CGenbank:XP_029045453.1;Parent=rna-XM_029189620.1
NW_021683766.1	Gnomon	mRNA	482557	485484	.	+	.	Name=XM_029189561.1;ID=rna-XM_029189561.1;Dbxref=GeneID:114877241%2CGenbank:XM_029189561.1;Parent=gene-LOC114877241
NW_021683766.1	Gnomon	exon	54434	54684	.	+	.	ID=exon-XM_029189601.1-5;Dbxref=GeneID:114877262%2CGenbank:XM_029189601.1;Parent=rna-XM_029189601.1
NW_021683766.1	Gnomon	exon	54755	55025	.	+	.	ID=exon-XM_029189601.1-6;Dbxref=GeneID:114877262%2CGenbank:XM_029189601.1;Parent=rna-XM_029189601.1
NW_021683766.1	Gnomon	exon	55103	55820	.	+	.	ID=exon-XM_029189601.1-7;Dbxref=GeneID:114877262%2CGenbank:XM_029189601.1;Parent=rna-XM_029189601.1
NW_021683766.1	Gnomon	exon	53237	53324	.	+	.	ID=exon-XM_029189601.1-1;Dbxref=GeneID:114877262%2CGenbank:XM_029189601.1;Parent=rna-XM_029189601.1
NW_021683766.1	Gnomon	exon	53413	53768	.	+	.	ID=exon-XM_029189601.1-2;Dbxref=GeneID:114877262%2CGenbank:XM_029189601.1;Parent=rna-XM_029189601.1
NW_021683766.1	Gnomon	exon	53849	53958	.	+	.	ID=exon-XM_029189601.1-3;Dbxref=GeneID:114877262%2CGenbank:XM_029189601.1;Parent=rna-XM_029189601.1
NW_021683766.1	Gnomon	exon	54018	54367	.	+	.	ID=exon-XM_029189601.1-4;Dbxref=GeneID:114877262%2CGenbank:XM_029189601.1;Parent=rna-XM_029189601.1
NW_021683766.1	Gnomon	CDS	46435	47214	.	+	0	Name=XP_029045454.1;ID=cds-XP_029045454.1;Dbxref=GeneID:114877269%2CGenbank:XP_029045454.1;Parent=rna-XM_029189621.1
NW_021683766.1	Gnomon	mRNA	480677	485484	.	+	.	Name=XM_029189560.1;ID=rna-XM_029189560.1;Dbxref=GeneID:114877241%2CGenbank:XM_029189560.1;Parent=gene-LOC114877241
NW_021683766.1	Gnomon	CDS	29567	29709	.	-	0	Name=XP_029045451.1;ID=cds-XP_029045451.1;Dbxref=GeneID:114877267%2CGenbank:XP_029045451.1;Parent=rna-XM_029189618.1
NW_021683766.1	Gnomon	CDS	29172	29469	.	-	0	Name=XP_029045451.1;ID=cds-XP_029045451.1;Dbxref=GeneID:114877267%2CGenbank:XP_029045451.1;Parent=rna-XM_029189618.1
NW_021683766.1	Gnomon	CDS	28762	29096	.	-	0	Name=XP_029045451.1;ID=cds-XP_029045451.1;Dbxref=GeneID:114877267%2CGenbank:XP_029045451.1;Parent=rna-XM_029189618.1
NW_021683766.1	Gnomon	CDS	28562	28691	.	-	0	Name=XP_029045451.1;ID=cds-XP_029045451.1;Dbxref=GeneID:114877267%2CGenbank:XP_029045451.1;Parent=rna-XM_029189618.1
NW_021683766.1	Gnomon	exon	52559	52984	.	-	.	ID=exon-XM_029189596.1-1;Dbxref=GeneID:114877257%2CGenbank:XM_029189596.1;Parent=rna-XM_029189596.1
NW_021683766.1	Gnomon	exon	52150	52438	.	-	.	ID=exon-XM_029189596.1-2;Dbxref=GeneID:114877257%2CGenbank:XM_029189596.1;Parent=rna-XM_029189596.1
NW_021683766.1	Gnomon	exon	51882	52083	.	-	.	ID=exon-XM_029189596.1-3;Dbxref=GeneID:114877257%2CGenbank:XM_029189596.1;Parent=rna-XM_029189596.1
NW_021683766.1	Gnomon	exon	51008	51288	.	-	.	ID=exon-XM_029189596.1-4;Dbxref=GeneID:114877257%2CGenbank:XM_029189596.1;Parent=rna-XM_029189596.1
NW_021683766.1	Gnomon	exon	50734	50886	.	-	.	ID=exon-XM_029189596.1-5;Dbxref=GeneID:114877257%2CGenbank:XM_029189596.1;Parent=rna-XM_029189596.1
NW_021683766.1	Gnomon	exon	50514	50667	.	-	.	ID=exon-XM_029189596.1-6;Dbxref=GeneID:114877257%2CGenbank:XM_029189596.1;Parent=rna-XM_029189596.1
NW_021683766.1	Gnomon	exon	50208	50366	.	-	.	ID=exon-XM_029189596.1-7;Dbxref=GeneID:114877257%2CGenbank:XM_029189596.1;Parent=rna-XM_029189596.1
NW_021683766.1	Gnomon	exon	50016	50137	.	-	.	ID=exon-XM_029189596.1-8;Dbxref=GeneID:114877257%2CGenbank:XM_029189596.1;Parent=rna-XM_029189596.1
NW_021683766.1	Gnomon	exon	49718	49910	.	-	.	ID=exon-XM_029189596.1-9;Dbxref=GeneID:114877257%2CGenbank:XM_029189596.1;Parent=rna-XM_029189596.1
NW_021683766.1	Gnomon	CDS	237239	237312	.	+	0	Name=XP_029045357.1;ID=cds-XP_029045357.1;Dbxref=GeneID:114877229%2CGenbank:XP_029045357.1;Parent=rna-XM_029189524.1
NW_021683766.1	Gnomon	CDS	238903	239405	.	+	0	Name=XP_029045357.1;ID=cds-XP_029045357.1;Dbxref=GeneID:114877229%2CGenbank:XP_029045357.1;Parent=rna-XM_029189524.1
NW_021683766.1	Gnomon	CDS	241729	241855	.	+	0	Name=XP_029045357.1;ID=cds-XP_029045357.1;Dbxref=GeneID:114877229%2CGenbank:XP_029045357.1;Parent=rna-XM_029189524.1
NW_021683766.1	Gnomon	CDS	241934	242119	.	+	0	Name=XP_029045357.1;ID=cds-XP_029045357.1;Dbxref=GeneID:114877229%2CGenbank:XP_029045357.1;Parent=rna-XM_029189524.1
NW_021683766.1	Gnomon	CDS	242202	242380	.	+	0	Name=XP_029045357.1;ID=cds-XP_029045357.1;Dbxref=GeneID:114877229%2CGenbank:XP_029045357.1;Parent=rna-XM_029189524.1
NW_021683766.1	Gnomon	CDS	242454	242539	.	+	0	Name=XP_029045357.1;ID=cds-XP_029045357.1;Dbxref=GeneID:114877229%2CGenbank:XP_029045357.1;Parent=rna-XM_029189524.1
NW_021683766.1	Gnomon	CDS	242622	242841	.	+	0	Name=XP_029045357.1;ID=cds-XP_029045357.1;Dbxref=GeneID:114877229%2CGenbank:XP_029045357.1;Parent=rna-XM_029189524.1
NW_021683766.1	Gnomon	CDS	242925	243227	.	+	0	Name=XP_029045357.1;ID=cds-XP_029045357.1;Dbxref=GeneID:114877229%2CGenbank:XP_029045357.1;Parent=rna-XM_029189524.1
NW_021683766.1	Gnomon	CDS	243308	243490	.	+	0	Name=XP_029045357.1;ID=cds-XP_029045357.1;Dbxref=GeneID:114877229%2CGenbank:XP_029045357.1;Parent=rna-XM_029189524.1
NW_021683766.1	Gnomon	CDS	243947	246056	.	+	0	Name=XP_029045357.1;ID=cds-XP_029045357.1;Dbxref=GeneID:114877229%2CGenbank:XP_029045357.1;Parent=rna-XM_029189524.1
NW_021683766.1	Gnomon	CDS	246385	246520	.	+	0	Name=XP_029045357.1;ID=cds-XP_029045357.1;Dbxref=GeneID:114877229%2CGenbank:XP_029045357.1;Parent=rna-XM_029189524.1
NW_021683766.1	Gnomon	CDS	297812	297835	.	-	0	Name=XP_029045358.1;ID=cds-XP_029045358.1;Dbxref=GeneID:114877230%2CGenbank:XP_029045358.1;Parent=rna-XM_029189525.1
NW_021683766.1	Gnomon	CDS	297432	297716	.	-	0	Name=XP_029045358.1;ID=cds-XP_029045358.1;Dbxref=GeneID:114877230%2CGenbank:XP_029045358.1;Parent=rna-XM_029189525.1
NW_021683766.1	Gnomon	CDS	297210	297360	.	-	0	Name=XP_029045358.1;ID=cds-XP_029045358.1;Dbxref=GeneID:114877230%2CGenbank:XP_029045358.1;Parent=rna-XM_029189525.1
NW_021683766.1	Gnomon	CDS	296886	297142	.	-	0	Name=XP_029045358.1;ID=cds-XP_029045358.1;Dbxref=GeneID:114877230%2CGenbank:XP_029045358.1;Parent=rna-XM_029189525.1
NW_021683766.1	Gnomon	CDS	296480	296854	.	-	0	Name=XP_029045358.1;ID=cds-XP_029045358.1;Dbxref=GeneID:114877230%2CGenbank:XP_029045358.1;Parent=rna-XM_029189525.1
NW_021683766.1	Gnomon	exon	400158	400705	.	+	.	ID=exon-XM_029189500.1-1;Dbxref=GeneID:114877213%2CGenbank:XM_029189500.1;Parent=rna-XM_029189500.1
NW_021683766.1	Gnomon	exon	222339	222417	.	+	.	ID=exon-XM_029189549.1-4;Dbxref=GeneID:114877233%2CGenbank:XM_029189549.1;Parent=rna-XM_029189549.1
NW_021683766.1	Gnomon	exon	224067	224170	.	+	.	ID=exon-XM_029189549.1-5;Dbxref=GeneID:114877233%2CGenbank:XM_029189549.1;Parent=rna-XM_029189549.1
NW_021683766.1	Gnomon	exon	204993	205364	.	+	.	ID=exon-XM_029189549.1-2;Dbxref=GeneID:114877233%2CGenbank:XM_029189549.1;Parent=rna-XM_029189549.1
NW_021683766.1	Gnomon	exon	221834	221971	.	+	.	ID=exon-XM_029189549.1-3;Dbxref=GeneID:114877233%2CGenbank:XM_029189549.1;Parent=rna-XM_029189549.1
NW_021683766.1	Gnomon	exon	226783	227222	.	+	.	ID=exon-XM_029189549.1-8;Dbxref=GeneID:114877233%2CGenbank:XM_029189549.1;Parent=rna-XM_029189549.1
NW_021683766.1	Gnomon	exon	227321	227700	.	+	.	ID=exon-XM_029189549.1-9;Dbxref=GeneID:114877233%2CGenbank:XM_029189549.1;Parent=rna-XM_029189549.1
NW_021683766.1	Gnomon	exon	225905	226165	.	+	.	ID=exon-XM_029189549.1-6;Dbxref=GeneID:114877233%2CGenbank:XM_029189549.1;Parent=rna-XM_029189549.1
NW_021683766.1	Gnomon	exon	226250	226552	.	+	.	ID=exon-XM_029189549.1-7;Dbxref=GeneID:114877233%2CGenbank:XM_029189549.1;Parent=rna-XM_029189549.1
NW_021683766.1	Gnomon	exon	204047	204297	.	+	.	ID=exon-XM_029189549.1-1;Dbxref=GeneID:114877233%2CGenbank:XM_029189549.1;Parent=rna-XM_029189549.1
NW_021683766.1	Gnomon	CDS	39402	39409	.	+	0	Name=XP_029045452.1;ID=cds-XP_029045452.1;Dbxref=GeneID:114877268%2CGenbank:XP_029045452.1;Parent=rna-XM_029189619.1
NW_021683766.1	Gnomon	CDS	39489	39596	.	+	0	Name=XP_029045452.1;ID=cds-XP_029045452.1;Dbxref=GeneID:114877268%2CGenbank:XP_029045452.1;Parent=rna-XM_029189619.1
NW_021683766.1	Gnomon	CDS	39693	39867	.	+	0	Name=XP_029045452.1;ID=cds-XP_029045452.1;Dbxref=GeneID:114877268%2CGenbank:XP_029045452.1;Parent=rna-XM_029189619.1
NW_021683766.1	Gnomon	CDS	39932	40441	.	+	0	Name=XP_029045452.1;ID=cds-XP_029045452.1;Dbxref=GeneID:114877268%2CGenbank:XP_029045452.1;Parent=rna-XM_029189619.1
NW_021683766.1	Gnomon	exon	440918	443563	.	+	.	ID=exon-XM_029189573.1-3;Dbxref=GeneID:114877249%2CGenbank:XM_029189573.1;Parent=rna-XM_029189573.1
NW_021683766.1	Gnomon	exon	426280	426719	.	+	.	ID=exon-XM_029189573.1-1;Dbxref=GeneID:114877249%2CGenbank:XM_029189573.1;Parent=rna-XM_029189573.1
NW_021683766.1	Gnomon	exon	437649	438706	.	+	.	ID=exon-XM_029189573.1-2;Dbxref=GeneID:114877249%2CGenbank:XM_029189573.1;Parent=rna-XM_029189573.1
NW_021683766.1	Gnomon	exon	305530	305939	.	-	.	ID=exon-XM_029189523.1-2;Dbxref=GeneID:114877226%2CGenbank:XM_029189523.1;Parent=rna-XM_029189523.1
NW_021683766.1	Gnomon	exon	305223	305448	.	-	.	ID=exon-XM_029189523.1-3;Dbxref=GeneID:114877226%2CGenbank:XM_029189523.1;Parent=rna-XM_029189523.1
NW_021683766.1	Gnomon	exon	304949	305151	.	-	.	ID=exon-XM_029189523.1-4;Dbxref=GeneID:114877226%2CGenbank:XM_029189523.1;Parent=rna-XM_029189523.1
NW_021683766.1	Gnomon	exon	304564	304870	.	-	.	ID=exon-XM_029189523.1-5;Dbxref=GeneID:114877226%2CGenbank:XM_029189523.1;Parent=rna-XM_029189523.1
NW_021683766.1	Gnomon	exon	306020	306675	.	-	.	ID=exon-XM_029189523.1-1;Dbxref=GeneID:114877226%2CGenbank:XM_029189523.1;Parent=rna-XM_029189523.1
NW_021683766.1	Gnomon	mRNA	33873	35779	.	-	.	Name=XM_029189612.1;ID=rna-XM_029189612.1;Dbxref=GeneID:114877265%2CGenbank:XM_029189612.1;Parent=gene-LOC114877265
NW_021683766.1	Gnomon	mRNA	290034	292095	.	-	.	Name=XM_029189518.1;ID=rna-XM_029189518.1;Dbxref=GeneID:114877223%2CGenbank:XM_029189518.1;Parent=gene-LOC114877223
NW_021683766.1	Gnomon	CDS	436497	436513	.	+	0	Name=XP_029045409.1;ID=cds-XP_029045409.1;Dbxref=GeneID:114877249%2CGenbank:XP_029045409.1;Parent=rna-XM_029189576.1
NW_021683766.1	Gnomon	CDS	437649	438706	.	+	0	Name=XP_029045409.1;ID=cds-XP_029045409.1;Dbxref=GeneID:114877249%2CGenbank:XP_029045409.1;Parent=rna-XM_029189576.1
NW_021683766.1	Gnomon	CDS	440918	442074	.	+	0	Name=XP_029045409.1;ID=cds-XP_029045409.1;Dbxref=GeneID:114877249%2CGenbank:XP_029045409.1;Parent=rna-XM_029189576.1
NW_021683766.1	Gnomon	exon	151396	151469	.	-	.	ID=exon-XM_029189550.1-1;Dbxref=GeneID:114877235%2CGenbank:XM_029189550.1;Parent=rna-XM_029189550.1
NW_021683766.1	Gnomon	exon	151205	151333	.	-	.	ID=exon-XM_029189550.1-2;Dbxref=GeneID:114877235%2CGenbank:XM_029189550.1;Parent=rna-XM_029189550.1
NW_021683766.1	Gnomon	exon	151007	151140	.	-	.	ID=exon-XM_029189550.1-3;Dbxref=GeneID:114877235%2CGenbank:XM_029189550.1;Parent=rna-XM_029189550.1
NW_021683766.1	Gnomon	exon	150772	150929	.	-	.	ID=exon-XM_029189550.1-4;Dbxref=GeneID:114877235%2CGenbank:XM_029189550.1;Parent=rna-XM_029189550.1
NW_021683766.1	Gnomon	exon	150305	150534	.	-	.	ID=exon-XM_029189550.1-5;Dbxref=GeneID:114877235%2CGenbank:XM_029189550.1;Parent=rna-XM_029189550.1
NW_021683766.1	Gnomon	exon	150044	150236	.	-	.	ID=exon-XM_029189550.1-6;Dbxref=GeneID:114877235%2CGenbank:XM_029189550.1;Parent=rna-XM_029189550.1
NW_021683766.1	Gnomon	exon	149328	149972	.	-	.	ID=exon-XM_029189550.1-7;Dbxref=GeneID:114877235%2CGenbank:XM_029189550.1;Parent=rna-XM_029189550.1
NW_021683766.1	Gnomon	exon	149141	149258	.	-	.	ID=exon-XM_029189550.1-8;Dbxref=GeneID:114877235%2CGenbank:XM_029189550.1;Parent=rna-XM_029189550.1
NW_021683766.1	Gnomon	exon	148913	149067	.	-	.	ID=exon-XM_029189550.1-9;Dbxref=GeneID:114877235%2CGenbank:XM_029189550.1;Parent=rna-XM_029189550.1
NW_021683766.1	Gnomon	exon	50208	50366	.	-	.	ID=exon-XM_029189597.1-7;Dbxref=GeneID:114877257%2CGenbank:XM_029189597.1;Parent=rna-XM_029189597.1
NW_021683766.1	Gnomon	exon	50016	50137	.	-	.	ID=exon-XM_029189597.1-8;Dbxref=GeneID:114877257%2CGenbank:XM_029189597.1;Parent=rna-XM_029189597.1
NW_021683766.1	Gnomon	exon	50734	50886	.	-	.	ID=exon-XM_029189597.1-5;Dbxref=GeneID:114877257%2CGenbank:XM_029189597.1;Parent=rna-XM_029189597.1
NW_021683766.1	Gnomon	exon	50514	50667	.	-	.	ID=exon-XM_029189597.1-6;Dbxref=GeneID:114877257%2CGenbank:XM_029189597.1;Parent=rna-XM_029189597.1
NW_021683766.1	Gnomon	exon	51882	52077	.	-	.	ID=exon-XM_029189597.1-3;Dbxref=GeneID:114877257%2CGenbank:XM_029189597.1;Parent=rna-XM_029189597.1
NW_021683766.1	Gnomon	exon	51008	51288	.	-	.	ID=exon-XM_029189597.1-4;Dbxref=GeneID:114877257%2CGenbank:XM_029189597.1;Parent=rna-XM_029189597.1
NW_021683766.1	Gnomon	exon	52559	52985	.	-	.	ID=exon-XM_029189597.1-1;Dbxref=GeneID:114877257%2CGenbank:XM_029189597.1;Parent=rna-XM_029189597.1
NW_021683766.1	Gnomon	exon	52150	52438	.	-	.	ID=exon-XM_029189597.1-2;Dbxref=GeneID:114877257%2CGenbank:XM_029189597.1;Parent=rna-XM_029189597.1
NW_021683766.1	Gnomon	exon	49718	49910	.	-	.	ID=exon-XM_029189597.1-9;Dbxref=GeneID:114877257%2CGenbank:XM_029189597.1;Parent=rna-XM_029189597.1
NW_021683766.1	Gnomon	CDS	460795	460877	.	-	0	Name=XP_029045399.1;ID=cds-XP_029045399.1;Dbxref=GeneID:114877244%2CGenbank:XP_029045399.1;Parent=rna-XM_029189566.1
NW_021683766.1	Gnomon	CDS	460684	460712	.	-	0	Name=XP_029045399.1;ID=cds-XP_029045399.1;Dbxref=GeneID:114877244%2CGenbank:XP_029045399.1;Parent=rna-XM_029189566.1
NW_021683766.1	Gnomon	CDS	458691	458915	.	-	0	Name=XP_029045399.1;ID=cds-XP_029045399.1;Dbxref=GeneID:114877244%2CGenbank:XP_029045399.1;Parent=rna-XM_029189566.1
NW_021683766.1	Gnomon	CDS	455569	455676	.	-	0	Name=XP_029045399.1;ID=cds-XP_029045399.1;Dbxref=GeneID:114877244%2CGenbank:XP_029045399.1;Parent=rna-XM_029189566.1
NW_021683766.1	Gnomon	CDS	455203	455340	.	-	0	Name=XP_029045399.1;ID=cds-XP_029045399.1;Dbxref=GeneID:114877244%2CGenbank:XP_029045399.1;Parent=rna-XM_029189566.1
NW_021683766.1	Gnomon	CDS	454355	454614	.	-	0	Name=XP_029045399.1;ID=cds-XP_029045399.1;Dbxref=GeneID:114877244%2CGenbank:XP_029045399.1;Parent=rna-XM_029189566.1
NW_021683766.1	Gnomon	mRNA	37211	39686	.	-	.	Name=XM_029189611.1;ID=rna-XM_029189611.1;Dbxref=GeneID:114877264%2CGenbank:XM_029189611.1;Parent=gene-LOC114877264
NW_021683766.1	Gnomon	mRNA	290034	291804	.	-	.	Name=XM_029189517.1;ID=rna-XM_029189517.1;Dbxref=GeneID:114877223%2CGenbank:XM_029189517.1;Parent=gene-LOC114877223
NW_021683766.1	Gnomon	mRNA	37211	40024	.	-	.	Name=XM_029189610.1;ID=rna-XM_029189610.1;Dbxref=GeneID:114877264%2CGenbank:XM_029189610.1;Parent=gene-LOC114877264
NW_021683766.1	Gnomon	mRNA	284396	286692	.	-	.	Name=XM_029189516.1;ID=rna-XM_029189516.1;Dbxref=GeneID:114877222%2CGenbank:XM_029189516.1;Parent=gene-LOC114877222
NW_021683766.1	Gnomon	exon	295804	296040	.	+	.	ID=exon-XM_029189504.1-10;Dbxref=GeneID:114877217%2CGenbank:XM_029189504.1;Parent=rna-XM_029189504.1
NW_021683766.1	Gnomon	exon	296120	296164	.	+	.	ID=exon-XM_029189504.1-11;Dbxref=GeneID:114877217%2CGenbank:XM_029189504.1;Parent=rna-XM_029189504.1
NW_021683766.1	Gnomon	exon	296237	296310	.	+	.	ID=exon-XM_029189504.1-12;Dbxref=GeneID:114877217%2CGenbank:XM_029189504.1;Parent=rna-XM_029189504.1
NW_021683766.1	Gnomon	exon	296383	296441	.	+	.	ID=exon-XM_029189504.1-13;Dbxref=GeneID:114877217%2CGenbank:XM_029189504.1;Parent=rna-XM_029189504.1
NW_021683766.1	Gnomon	exon	298110	299233	.	+	.	ID=exon-XM_029189504.1-14;Dbxref=GeneID:114877217%2CGenbank:XM_029189504.1;Parent=rna-XM_029189504.1
NW_021683766.1	Gnomon	CDS	426484	426719	.	+	0	Name=XP_029045406.1;ID=cds-XP_029045406.1;Dbxref=GeneID:114877249%2CGenbank:XP_029045406.1;Parent=rna-XM_029189573.1
NW_021683766.1	Gnomon	CDS	437649	438706	.	+	0	Name=XP_029045406.1;ID=cds-XP_029045406.1;Dbxref=GeneID:114877249%2CGenbank:XP_029045406.1;Parent=rna-XM_029189573.1
NW_021683766.1	Gnomon	CDS	440918	442074	.	+	0	Name=XP_029045406.1;ID=cds-XP_029045406.1;Dbxref=GeneID:114877249%2CGenbank:XP_029045406.1;Parent=rna-XM_029189573.1
NW_021683766.1	Gnomon	CDS	434952	435100	.	+	0	Name=XP_029045407.1;ID=cds-XP_029045407.1;Dbxref=GeneID:114877249%2CGenbank:XP_029045407.1;Parent=rna-XM_029189574.1
NW_021683766.1	Gnomon	CDS	437649	438706	.	+	0	Name=XP_029045407.1;ID=cds-XP_029045407.1;Dbxref=GeneID:114877249%2CGenbank:XP_029045407.1;Parent=rna-XM_029189574.1
NW_021683766.1	Gnomon	CDS	440918	442074	.	+	0	Name=XP_029045407.1;ID=cds-XP_029045407.1;Dbxref=GeneID:114877249%2CGenbank:XP_029045407.1;Parent=rna-XM_029189574.1
NW_021683766.1	Gnomon	exon	55797	56269	.	-	.	ID=exon-XM_029189623.1-3;Dbxref=GeneID:114877270%2CGenbank:XM_029189623.1;Parent=rna-XM_029189623.1
NW_021683766.1	Gnomon	exon	56761	56913	.	-	.	ID=exon-XM_029189623.1-1;Dbxref=GeneID:114877270%2CGenbank:XM_029189623.1;Parent=rna-XM_029189623.1
NW_021683766.1	Gnomon	exon	56338	56530	.	-	.	ID=exon-XM_029189623.1-2;Dbxref=GeneID:114877270%2CGenbank:XM_029189623.1;Parent=rna-XM_029189623.1
NW_021683766.1	Gnomon	CDS	479970	480089	.	-	0	Name=XP_029045397.1;ID=cds-XP_029045397.1;Dbxref=GeneID:114877242%2CGenbank:XP_029045397.1;Parent=rna-XM_029189564.1
NW_021683766.1	Gnomon	CDS	478649	478781	.	-	0	Name=XP_029045397.1;ID=cds-XP_029045397.1;Dbxref=GeneID:114877242%2CGenbank:XP_029045397.1;Parent=rna-XM_029189564.1
NW_021683766.1	Gnomon	CDS	478358	478573	.	-	0	Name=XP_029045397.1;ID=cds-XP_029045397.1;Dbxref=GeneID:114877242%2CGenbank:XP_029045397.1;Parent=rna-XM_029189564.1
NW_021683766.1	Gnomon	CDS	477870	478284	.	-	0	Name=XP_029045397.1;ID=cds-XP_029045397.1;Dbxref=GeneID:114877242%2CGenbank:XP_029045397.1;Parent=rna-XM_029189564.1
NW_021683766.1	Gnomon	CDS	477232	477798	.	-	0	Name=XP_029045397.1;ID=cds-XP_029045397.1;Dbxref=GeneID:114877242%2CGenbank:XP_029045397.1;Parent=rna-XM_029189564.1
NW_021683766.1	Gnomon	CDS	477099	477156	.	-	0	Name=XP_029045397.1;ID=cds-XP_029045397.1;Dbxref=GeneID:114877242%2CGenbank:XP_029045397.1;Parent=rna-XM_029189564.1
NW_021683766.1	Gnomon	CDS	475008	475036	.	-	0	Name=XP_029045398.1;ID=cds-XP_029045398.1;Dbxref=GeneID:114877243%2CGenbank:XP_029045398.1;Parent=rna-XM_029189565.1
NW_021683766.1	Gnomon	CDS	474865	474919	.	-	0	Name=XP_029045398.1;ID=cds-XP_029045398.1;Dbxref=GeneID:114877243%2CGenbank:XP_029045398.1;Parent=rna-XM_029189565.1
NW_021683766.1	Gnomon	CDS	474311	474526	.	-	0	Name=XP_029045398.1;ID=cds-XP_029045398.1;Dbxref=GeneID:114877243%2CGenbank:XP_029045398.1;Parent=rna-XM_029189565.1
NW_021683766.1	Gnomon	CDS	473897	474245	.	-	0	Name=XP_029045398.1;ID=cds-XP_029045398.1;Dbxref=GeneID:114877243%2CGenbank:XP_029045398.1;Parent=rna-XM_029189565.1
NW_021683766.1	Gnomon	CDS	473750	473824	.	-	0	Name=XP_029045398.1;ID=cds-XP_029045398.1;Dbxref=GeneID:114877243%2CGenbank:XP_029045398.1;Parent=rna-XM_029189565.1
NW_021683766.1	Gnomon	CDS	473477	473672	.	-	0	Name=XP_029045398.1;ID=cds-XP_029045398.1;Dbxref=GeneID:114877243%2CGenbank:XP_029045398.1;Parent=rna-XM_029189565.1
NW_021683766.1	Gnomon	CDS	473143	473418	.	-	0	Name=XP_029045398.1;ID=cds-XP_029045398.1;Dbxref=GeneID:114877243%2CGenbank:XP_029045398.1;Parent=rna-XM_029189565.1
NW_021683766.1	Gnomon	CDS	472983	473069	.	-	0	Name=XP_029045398.1;ID=cds-XP_029045398.1;Dbxref=GeneID:114877243%2CGenbank:XP_029045398.1;Parent=rna-XM_029189565.1
NW_021683766.1	Gnomon	CDS	472740	472914	.	-	0	Name=XP_029045398.1;ID=cds-XP_029045398.1;Dbxref=GeneID:114877243%2CGenbank:XP_029045398.1;Parent=rna-XM_029189565.1
NW_021683766.1	Gnomon	mRNA	28265	29850	.	-	.	Name=XM_029189616.1;ID=rna-XM_029189616.1;Dbxref=GeneID:114877267%2CGenbank:XM_029189616.1;Parent=gene-LOC114877267
NW_021683766.1	Gnomon	CDS	291450	291561	.	-	0	Name=XP_029045351.1;ID=cds-XP_029045351.1;Dbxref=GeneID:114877223%2CGenbank:XP_029045351.1;Parent=rna-XM_029189518.1
NW_021683766.1	Gnomon	CDS	291275	291367	.	-	0	Name=XP_029045351.1;ID=cds-XP_029045351.1;Dbxref=GeneID:114877223%2CGenbank:XP_029045351.1;Parent=rna-XM_029189518.1
NW_021683766.1	Gnomon	CDS	291065	291195	.	-	0	Name=XP_029045351.1;ID=cds-XP_029045351.1;Dbxref=GeneID:114877223%2CGenbank:XP_029045351.1;Parent=rna-XM_029189518.1
NW_021683766.1	Gnomon	CDS	290869	290983	.	-	0	Name=XP_029045351.1;ID=cds-XP_029045351.1;Dbxref=GeneID:114877223%2CGenbank:XP_029045351.1;Parent=rna-XM_029189518.1
NW_021683766.1	Gnomon	CDS	290504	290794	.	-	0	Name=XP_029045351.1;ID=cds-XP_029045351.1;Dbxref=GeneID:114877223%2CGenbank:XP_029045351.1;Parent=rna-XM_029189518.1
NW_021683766.1	Gnomon	CDS	290310	290425	.	-	0	Name=XP_029045351.1;ID=cds-XP_029045351.1;Dbxref=GeneID:114877223%2CGenbank:XP_029045351.1;Parent=rna-XM_029189518.1
NW_021683766.1	Gnomon	CDS	290174	290233	.	-	0	Name=XP_029045351.1;ID=cds-XP_029045351.1;Dbxref=GeneID:114877223%2CGenbank:XP_029045351.1;Parent=rna-XM_029189518.1
NW_021683766.1	Gnomon	exon	46401	47292	.	+	.	ID=exon-XM_029189622.1-2;Dbxref=GeneID:114877269%2CGenbank:XM_029189622.1;Parent=rna-XM_029189622.1
NW_021683766.1	Gnomon	exon	45750	45818	.	+	.	ID=exon-XM_029189622.1-1;Dbxref=GeneID:114877269%2CGenbank:XM_029189622.1;Parent=rna-XM_029189622.1
NW_021683766.1	Gnomon	exon	432892	435100	.	+	.	ID=exon-XM_029189574.1-1;Dbxref=GeneID:114877249%2CGenbank:XM_029189574.1;Parent=rna-XM_029189574.1
NW_021683766.1	Gnomon	exon	437649	438706	.	+	.	ID=exon-XM_029189574.1-2;Dbxref=GeneID:114877249%2CGenbank:XM_029189574.1;Parent=rna-XM_029189574.1
NW_021683766.1	Gnomon	exon	440918	443563	.	+	.	ID=exon-XM_029189574.1-3;Dbxref=GeneID:114877249%2CGenbank:XM_029189574.1;Parent=rna-XM_029189574.1
NW_021683766.1	Gnomon	CDS	291450	291561	.	-	0	Name=XP_029045352.1;ID=cds-XP_029045352.1;Dbxref=GeneID:114877223%2CGenbank:XP_029045352.1;Parent=rna-XM_029189519.1
NW_021683766.1	Gnomon	CDS	291275	291367	.	-	0	Name=XP_029045352.1;ID=cds-XP_029045352.1;Dbxref=GeneID:114877223%2CGenbank:XP_029045352.1;Parent=rna-XM_029189519.1
NW_021683766.1	Gnomon	CDS	291065	291195	.	-	0	Name=XP_029045352.1;ID=cds-XP_029045352.1;Dbxref=GeneID:114877223%2CGenbank:XP_029045352.1;Parent=rna-XM_029189519.1
NW_021683766.1	Gnomon	CDS	290869	290983	.	-	0	Name=XP_029045352.1;ID=cds-XP_029045352.1;Dbxref=GeneID:114877223%2CGenbank:XP_029045352.1;Parent=rna-XM_029189519.1
NW_021683766.1	Gnomon	CDS	290504	290794	.	-	0	Name=XP_029045352.1;ID=cds-XP_029045352.1;Dbxref=GeneID:114877223%2CGenbank:XP_029045352.1;Parent=rna-XM_029189519.1
NW_021683766.1	Gnomon	CDS	290310	290425	.	-	0	Name=XP_029045352.1;ID=cds-XP_029045352.1;Dbxref=GeneID:114877223%2CGenbank:XP_029045352.1;Parent=rna-XM_029189519.1
NW_021683766.1	Gnomon	CDS	290174	290233	.	-	0	Name=XP_029045352.1;ID=cds-XP_029045352.1;Dbxref=GeneID:114877223%2CGenbank:XP_029045352.1;Parent=rna-XM_029189519.1
NW_021683766.1	Gnomon	exon	284031	284815	.	+	.	ID=exon-XM_029189522.1-5;Dbxref=GeneID:114877225%2CGenbank:XM_029189522.1;Parent=rna-XM_029189522.1
NW_021683766.1	Gnomon	exon	283207	283428	.	+	.	ID=exon-XM_029189522.1-3;Dbxref=GeneID:114877225%2CGenbank:XM_029189522.1;Parent=rna-XM_029189522.1
NW_021683766.1	Gnomon	exon	283802	283955	.	+	.	ID=exon-XM_029189522.1-4;Dbxref=GeneID:114877225%2CGenbank:XM_029189522.1;Parent=rna-XM_029189522.1
NW_021683766.1	Gnomon	exon	282694	282882	.	+	.	ID=exon-XM_029189522.1-1;Dbxref=GeneID:114877225%2CGenbank:XM_029189522.1;Parent=rna-XM_029189522.1
NW_021683766.1	Gnomon	exon	282944	283032	.	+	.	ID=exon-XM_029189522.1-2;Dbxref=GeneID:114877225%2CGenbank:XM_029189522.1;Parent=rna-XM_029189522.1
NW_021683766.1	Gnomon	exon	4393	4533	.	+	.	ID=exon-XM_029189497.1-2;Dbxref=GeneID:114877211%2CGenbank:XM_029189497.1;Parent=rna-XM_029189497.1
NW_021683766.1	Gnomon	exon	4611	5201	.	+	.	ID=exon-XM_029189497.1-3;Dbxref=GeneID:114877211%2CGenbank:XM_029189497.1;Parent=rna-XM_029189497.1
NW_021683766.1	Gnomon	exon	4076	4242	.	+	.	ID=exon-XM_029189497.1-1;Dbxref=GeneID:114877211%2CGenbank:XM_029189497.1;Parent=rna-XM_029189497.1
NW_021683766.1	Gnomon	mRNA	61831	64993	.	-	.	Name=XM_029189614.1;ID=rna-XM_029189614.1;Dbxref=GeneID:114877266%2CGenbank:XM_029189614.1;Parent=gene-LOC114877266
NW_021683766.1	Gnomon	exon	151396	152094	.	-	.	ID=exon-XM_029189551.1-1;Dbxref=GeneID:114877235%2CGenbank:XM_029189551.1;Parent=rna-XM_029189551.1
NW_021683766.1	Gnomon	exon	151205	151333	.	-	.	ID=exon-XM_029189551.1-2;Dbxref=GeneID:114877235%2CGenbank:XM_029189551.1;Parent=rna-XM_029189551.1
NW_021683766.1	Gnomon	exon	148913	149067	.	-	.	ID=exon-XM_029189551.1-9;Dbxref=GeneID:114877235%2CGenbank:XM_029189551.1;Parent=rna-XM_029189551.1
NW_021683766.1	Gnomon	exon	149328	149972	.	-	.	ID=exon-XM_029189551.1-7;Dbxref=GeneID:114877235%2CGenbank:XM_029189551.1;Parent=rna-XM_029189551.1
NW_021683766.1	Gnomon	exon	149141	149258	.	-	.	ID=exon-XM_029189551.1-8;Dbxref=GeneID:114877235%2CGenbank:XM_029189551.1;Parent=rna-XM_029189551.1
NW_021683766.1	Gnomon	exon	150305	150534	.	-	.	ID=exon-XM_029189551.1-5;Dbxref=GeneID:114877235%2CGenbank:XM_029189551.1;Parent=rna-XM_029189551.1
NW_021683766.1	Gnomon	exon	150044	150236	.	-	.	ID=exon-XM_029189551.1-6;Dbxref=GeneID:114877235%2CGenbank:XM_029189551.1;Parent=rna-XM_029189551.1
NW_021683766.1	Gnomon	exon	151007	151140	.	-	.	ID=exon-XM_029189551.1-3;Dbxref=GeneID:114877235%2CGenbank:XM_029189551.1;Parent=rna-XM_029189551.1
NW_021683766.1	Gnomon	exon	150781	150929	.	-	.	ID=exon-XM_029189551.1-4;Dbxref=GeneID:114877235%2CGenbank:XM_029189551.1;Parent=rna-XM_029189551.1
NW_021683766.1	Gnomon	mRNA	61831	65511	.	-	.	Name=XM_029189613.1;ID=rna-XM_029189613.1;Dbxref=GeneID:114877266%2CGenbank:XM_029189613.1;Parent=gene-LOC114877266
NW_021683766.1	Gnomon	mRNA	290034	292228	.	-	.	Name=XM_029189519.1;ID=rna-XM_029189519.1;Dbxref=GeneID:114877223%2CGenbank:XM_029189519.1;Parent=gene-LOC114877223
NW_021683766.1	Gnomon	CDS	291450	291561	.	-	0	Name=XP_029045350.1;ID=cds-XP_029045350.1;Dbxref=GeneID:114877223%2CGenbank:XP_029045350.1;Parent=rna-XM_029189517.1
NW_021683766.1	Gnomon	CDS	291275	291367	.	-	0	Name=XP_029045350.1;ID=cds-XP_029045350.1;Dbxref=GeneID:114877223%2CGenbank:XP_029045350.1;Parent=rna-XM_029189517.1
NW_021683766.1	Gnomon	CDS	291065	291195	.	-	0	Name=XP_029045350.1;ID=cds-XP_029045350.1;Dbxref=GeneID:114877223%2CGenbank:XP_029045350.1;Parent=rna-XM_029189517.1
NW_021683766.1	Gnomon	CDS	290869	290983	.	-	0	Name=XP_029045350.1;ID=cds-XP_029045350.1;Dbxref=GeneID:114877223%2CGenbank:XP_029045350.1;Parent=rna-XM_029189517.1
NW_021683766.1	Gnomon	CDS	290504	290794	.	-	0	Name=XP_029045350.1;ID=cds-XP_029045350.1;Dbxref=GeneID:114877223%2CGenbank:XP_029045350.1;Parent=rna-XM_029189517.1
NW_021683766.1	Gnomon	CDS	290310	290425	.	-	0	Name=XP_029045350.1;ID=cds-XP_029045350.1;Dbxref=GeneID:114877223%2CGenbank:XP_029045350.1;Parent=rna-XM_029189517.1
NW_021683766.1	Gnomon	CDS	290174	290233	.	-	0	Name=XP_029045350.1;ID=cds-XP_029045350.1;Dbxref=GeneID:114877223%2CGenbank:XP_029045350.1;Parent=rna-XM_029189517.1
NW_021683766.1	Gnomon	CDS	469215	469478	.	-	0	Name=XP_029045390.1;ID=cds-XP_029045390.1;Dbxref=GeneID:114877240%2CGenbank:XP_029045390.1;Parent=rna-XM_029189557.1
NW_021683766.1	Gnomon	CDS	468906	469153	.	-	0	Name=XP_029045390.1;ID=cds-XP_029045390.1;Dbxref=GeneID:114877240%2CGenbank:XP_029045390.1;Parent=rna-XM_029189557.1
NW_021683766.1	Gnomon	CDS	468521	468839	.	-	0	Name=XP_029045390.1;ID=cds-XP_029045390.1;Dbxref=GeneID:114877240%2CGenbank:XP_029045390.1;Parent=rna-XM_029189557.1
NW_021683766.1	Gnomon	CDS	468245	468461	.	-	0	Name=XP_029045390.1;ID=cds-XP_029045390.1;Dbxref=GeneID:114877240%2CGenbank:XP_029045390.1;Parent=rna-XM_029189557.1
NW_021683766.1	Gnomon	CDS	465211	468181	.	-	0	Name=XP_029045390.1;ID=cds-XP_029045390.1;Dbxref=GeneID:114877240%2CGenbank:XP_029045390.1;Parent=rna-XM_029189557.1
NW_021683766.1	Gnomon	CDS	464822	465134	.	-	0	Name=XP_029045390.1;ID=cds-XP_029045390.1;Dbxref=GeneID:114877240%2CGenbank:XP_029045390.1;Parent=rna-XM_029189557.1
NW_021683766.1	Gnomon	exon	21707	21881	.	+	.	ID=exon-XM_029189593.1-9;Dbxref=GeneID:114877256%2CGenbank:XM_029189593.1;Parent=rna-XM_029189593.1
NW_021683766.1	Gnomon	exon	21179	21294	.	+	.	ID=exon-XM_029189593.1-7;Dbxref=GeneID:114877256%2CGenbank:XM_029189593.1;Parent=rna-XM_029189593.1
NW_021683766.1	Gnomon	exon	21363	21623	.	+	.	ID=exon-XM_029189593.1-8;Dbxref=GeneID:114877256%2CGenbank:XM_029189593.1;Parent=rna-XM_029189593.1
NW_021683766.1	Gnomon	exon	20784	20910	.	+	.	ID=exon-XM_029189593.1-5;Dbxref=GeneID:114877256%2CGenbank:XM_029189593.1;Parent=rna-XM_029189593.1
NW_021683766.1	Gnomon	exon	20995	21118	.	+	.	ID=exon-XM_029189593.1-6;Dbxref=GeneID:114877256%2CGenbank:XM_029189593.1;Parent=rna-XM_029189593.1
NW_021683766.1	Gnomon	exon	19874	20206	.	+	.	ID=exon-XM_029189593.1-3;Dbxref=GeneID:114877256%2CGenbank:XM_029189593.1;Parent=rna-XM_029189593.1
NW_021683766.1	Gnomon	exon	20274	20696	.	+	.	ID=exon-XM_029189593.1-4;Dbxref=GeneID:114877256%2CGenbank:XM_029189593.1;Parent=rna-XM_029189593.1
NW_021683766.1	Gnomon	exon	18907	19095	.	+	.	ID=exon-XM_029189593.1-1;Dbxref=GeneID:114877256%2CGenbank:XM_029189593.1;Parent=rna-XM_029189593.1
NW_021683766.1	Gnomon	exon	19197	19801	.	+	.	ID=exon-XM_029189593.1-2;Dbxref=GeneID:114877256%2CGenbank:XM_029189593.1;Parent=rna-XM_029189593.1
NW_021683766.1	Gnomon	exon	426069	426232	.	+	.	ID=exon-XM_029189580.1-10;Dbxref=GeneID:114877250%2CGenbank:XM_029189580.1;Parent=rna-XM_029189580.1
NW_021683766.1	Gnomon	lnc_RNA	485370	486987	.	-	.	Name=XR_003789537.1;ID=rna-XR_003789537.1;Dbxref=GeneID:114877248%2CGenbank:XR_003789537.1;Parent=gene-LOC114877248
NW_021683766.1	Gnomon	exon	448621	448675	.	+	.	ID=exon-XM_029189527.1-1;Dbxref=GeneID:114877231%2CGenbank:XM_029189527.1;Parent=rna-XM_029189527.1
NW_021683766.1	Gnomon	exon	448750	448838	.	+	.	ID=exon-XM_029189527.1-2;Dbxref=GeneID:114877231%2CGenbank:XM_029189527.1;Parent=rna-XM_029189527.1
NW_021683766.1	Gnomon	exon	448897	449094	.	+	.	ID=exon-XM_029189527.1-3;Dbxref=GeneID:114877231%2CGenbank:XM_029189527.1;Parent=rna-XM_029189527.1
NW_021683766.1	Gnomon	mRNA	282694	284815	.	+	.	Name=XM_029189522.1;ID=rna-XM_029189522.1;Dbxref=GeneID:114877225%2CGenbank:XM_029189522.1;Parent=gene-LOC114877225
NW_021683766.1	Gnomon	lnc_RNA	488544	490885	.	-	.	Name=XR_003789536.1;ID=rna-XR_003789536.1;Dbxref=GeneID:114877247%2CGenbank:XR_003789536.1;Parent=gene-LOC114877247
NW_021683766.1	Gnomon	CDS	460795	460873	.	-	0	Name=XP_029045401.1;ID=cds-XP_029045401.1;Dbxref=GeneID:114877244%2CGenbank:XP_029045401.1;Parent=rna-XM_029189568.1
NW_021683766.1	Gnomon	CDS	458691	458915	.	-	0	Name=XP_029045401.1;ID=cds-XP_029045401.1;Dbxref=GeneID:114877244%2CGenbank:XP_029045401.1;Parent=rna-XM_029189568.1
NW_021683766.1	Gnomon	CDS	455569	455676	.	-	0	Name=XP_029045401.1;ID=cds-XP_029045401.1;Dbxref=GeneID:114877244%2CGenbank:XP_029045401.1;Parent=rna-XM_029189568.1
NW_021683766.1	Gnomon	CDS	455203	455340	.	-	0	Name=XP_029045401.1;ID=cds-XP_029045401.1;Dbxref=GeneID:114877244%2CGenbank:XP_029045401.1;Parent=rna-XM_029189568.1
NW_021683766.1	Gnomon	CDS	454355	454614	.	-	0	Name=XP_029045401.1;ID=cds-XP_029045401.1;Dbxref=GeneID:114877244%2CGenbank:XP_029045401.1;Parent=rna-XM_029189568.1
NW_021683766.1	Gnomon	CDS	482527	482609	.	+	0	Name=XP_029045391.1;ID=cds-XP_029045391.1;Dbxref=GeneID:114877241%2CGenbank:XP_029045391.1;Parent=rna-XM_029189558.1
NW_021683766.1	Gnomon	CDS	482757	482964	.	+	0	Name=XP_029045391.1;ID=cds-XP_029045391.1;Dbxref=GeneID:114877241%2CGenbank:XP_029045391.1;Parent=rna-XM_029189558.1
NW_021683766.1	Gnomon	CDS	483042	483299	.	+	0	Name=XP_029045391.1;ID=cds-XP_029045391.1;Dbxref=GeneID:114877241%2CGenbank:XP_029045391.1;Parent=rna-XM_029189558.1
NW_021683766.1	Gnomon	CDS	483376	483742	.	+	0	Name=XP_029045391.1;ID=cds-XP_029045391.1;Dbxref=GeneID:114877241%2CGenbank:XP_029045391.1;Parent=rna-XM_029189558.1
NW_021683766.1	Gnomon	CDS	484223	484452	.	+	0	Name=XP_029045391.1;ID=cds-XP_029045391.1;Dbxref=GeneID:114877241%2CGenbank:XP_029045391.1;Parent=rna-XM_029189558.1
NW_021683766.1	Gnomon	CDS	484593	484916	.	+	0	Name=XP_029045391.1;ID=cds-XP_029045391.1;Dbxref=GeneID:114877241%2CGenbank:XP_029045391.1;Parent=rna-XM_029189558.1
NW_021683766.1	Gnomon	CDS	484999	485328	.	+	0	Name=XP_029045391.1;ID=cds-XP_029045391.1;Dbxref=GeneID:114877241%2CGenbank:XP_029045391.1;Parent=rna-XM_029189558.1
NW_021683766.1	Gnomon	mRNA	311024	312459	.	-	.	Name=XM_029189521.1;ID=rna-XM_029189521.1;Dbxref=GeneID:114877224%2CGenbank:XM_029189521.1;Parent=gene-LOC114877224
NW_021683766.1	Gnomon	exon	461362	462430	.	-	.	ID=exon-XM_029189569.1-1;Dbxref=GeneID:114877244%2CGenbank:XM_029189569.1;Parent=rna-XM_029189569.1
NW_021683766.1	Gnomon	exon	458691	458915	.	-	.	ID=exon-XM_029189569.1-2;Dbxref=GeneID:114877244%2CGenbank:XM_029189569.1;Parent=rna-XM_029189569.1
NW_021683766.1	Gnomon	exon	455569	455676	.	-	.	ID=exon-XM_029189569.1-3;Dbxref=GeneID:114877244%2CGenbank:XM_029189569.1;Parent=rna-XM_029189569.1
NW_021683766.1	Gnomon	exon	455203	455340	.	-	.	ID=exon-XM_029189569.1-4;Dbxref=GeneID:114877244%2CGenbank:XM_029189569.1;Parent=rna-XM_029189569.1
NW_021683766.1	Gnomon	exon	453448	454614	.	-	.	ID=exon-XM_029189569.1-5;Dbxref=GeneID:114877244%2CGenbank:XM_029189569.1;Parent=rna-XM_029189569.1
NW_021683766.1	Gnomon	lnc_RNA	320465	321486	.	-	.	Name=XR_003789539.1;ID=rna-XR_003789539.1;Dbxref=GeneID:114877254%2CGenbank:XR_003789539.1;Parent=gene-LOC114877254
NW_021683766.1	Gnomon	exon	445562	445758	.	+	.	ID=exon-XM_029189499.1-4;Dbxref=GeneID:114877212%2CGenbank:XM_029189499.1;Parent=rna-XM_029189499.1
NW_021683766.1	Gnomon	exon	445819	445965	.	+	.	ID=exon-XM_029189499.1-5;Dbxref=GeneID:114877212%2CGenbank:XM_029189499.1;Parent=rna-XM_029189499.1
NW_021683766.1	Gnomon	exon	446051	446236	.	+	.	ID=exon-XM_029189499.1-6;Dbxref=GeneID:114877212%2CGenbank:XM_029189499.1;Parent=rna-XM_029189499.1
NW_021683766.1	Gnomon	exon	446304	446509	.	+	.	ID=exon-XM_029189499.1-7;Dbxref=GeneID:114877212%2CGenbank:XM_029189499.1;Parent=rna-XM_029189499.1
NW_021683766.1	Gnomon	exon	443921	444013	.	+	.	ID=exon-XM_029189499.1-1;Dbxref=GeneID:114877212%2CGenbank:XM_029189499.1;Parent=rna-XM_029189499.1
NW_021683766.1	Gnomon	exon	445061	445295	.	+	.	ID=exon-XM_029189499.1-2;Dbxref=GeneID:114877212%2CGenbank:XM_029189499.1;Parent=rna-XM_029189499.1
NW_021683766.1	Gnomon	exon	445368	445500	.	+	.	ID=exon-XM_029189499.1-3;Dbxref=GeneID:114877212%2CGenbank:XM_029189499.1;Parent=rna-XM_029189499.1
NW_021683766.1	Gnomon	mRNA	290034	292308	.	-	.	Name=XM_029189520.1;ID=rna-XM_029189520.1;Dbxref=GeneID:114877223%2CGenbank:XM_029189520.1;Parent=gene-LOC114877223
NW_021683766.1	Gnomon	transcript	362692	399808	.	-	.	Name=XR_003789538.1;ID=rna-XR_003789538.1;Dbxref=GeneID:114877252%2CGenbank:XR_003789538.1;Parent=gene-LOC114877252
NW_021683766.1	Gnomon	mRNA	448621	449094	.	+	.	Name=XM_029189527.1;ID=rna-XM_029189527.1;Dbxref=GeneID:114877231%2CGenbank:XM_029189527.1;Parent=gene-LOC114877231
NW_021683766.1	Gnomon	CDS	462452	462850	.	+	0	Name=XP_029045404.1;ID=cds-XP_029045404.1;Dbxref=GeneID:114877245%2CGenbank:XP_029045404.1;Parent=rna-XM_029189571.1
NW_021683766.1	Gnomon	CDS	463037	463357	.	+	0	Name=XP_029045404.1;ID=cds-XP_029045404.1;Dbxref=GeneID:114877245%2CGenbank:XP_029045404.1;Parent=rna-XM_029189571.1
NW_021683766.1	Gnomon	CDS	463428	464081	.	+	0	Name=XP_029045404.1;ID=cds-XP_029045404.1;Dbxref=GeneID:114877245%2CGenbank:XP_029045404.1;Parent=rna-XM_029189571.1
NW_021683766.1	Gnomon	CDS	482854	482964	.	+	0	Name=XP_029045394.1;ID=cds-XP_029045394.1;Dbxref=GeneID:114877241%2CGenbank:XP_029045394.1;Parent=rna-XM_029189561.1
NW_021683766.1	Gnomon	CDS	483042	483299	.	+	0	Name=XP_029045394.1;ID=cds-XP_029045394.1;Dbxref=GeneID:114877241%2CGenbank:XP_029045394.1;Parent=rna-XM_029189561.1
NW_021683766.1	Gnomon	CDS	483376	483742	.	+	0	Name=XP_029045394.1;ID=cds-XP_029045394.1;Dbxref=GeneID:114877241%2CGenbank:XP_029045394.1;Parent=rna-XM_029189561.1
NW_021683766.1	Gnomon	CDS	484223	484452	.	+	0	Name=XP_029045394.1;ID=cds-XP_029045394.1;Dbxref=GeneID:114877241%2CGenbank:XP_029045394.1;Parent=rna-XM_029189561.1
NW_021683766.1	Gnomon	CDS	484593	484916	.	+	0	Name=XP_029045394.1;ID=cds-XP_029045394.1;Dbxref=GeneID:114877241%2CGenbank:XP_029045394.1;Parent=rna-XM_029189561.1
NW_021683766.1	Gnomon	CDS	484999	485328	.	+	0	Name=XP_029045394.1;ID=cds-XP_029045394.1;Dbxref=GeneID:114877241%2CGenbank:XP_029045394.1;Parent=rna-XM_029189561.1
NW_021683766.1	Gnomon	exon	484999	485484	.	+	.	ID=exon-XM_029189560.1-10;Dbxref=GeneID:114877241%2CGenbank:XM_029189560.1;Parent=rna-XM_029189560.1
NW_021683766.1	Gnomon	exon	226783	227222	.	+	.	ID=exon-XM_029189546.1-12;Dbxref=GeneID:114877233%2CGenbank:XM_029189546.1;Parent=rna-XM_029189546.1
NW_021683766.1	Gnomon	exon	227321	227700	.	+	.	ID=exon-XM_029189546.1-13;Dbxref=GeneID:114877233%2CGenbank:XM_029189546.1;Parent=rna-XM_029189546.1
NW_021683766.1	Gnomon	exon	225905	226165	.	+	.	ID=exon-XM_029189546.1-10;Dbxref=GeneID:114877233%2CGenbank:XM_029189546.1;Parent=rna-XM_029189546.1
NW_021683766.1	Gnomon	exon	226250	226552	.	+	.	ID=exon-XM_029189546.1-11;Dbxref=GeneID:114877233%2CGenbank:XM_029189546.1;Parent=rna-XM_029189546.1
NW_021683766.1	Gnomon	exon	230111	234368	.	+	.	ID=exon-XM_029189546.1-16;Dbxref=GeneID:114877233%2CGenbank:XM_029189546.1;Parent=rna-XM_029189546.1
NW_021683766.1	Gnomon	exon	234550	234631	.	+	.	ID=exon-XM_029189546.1-17;Dbxref=GeneID:114877233%2CGenbank:XM_029189546.1;Parent=rna-XM_029189546.1
NW_021683766.1	Gnomon	exon	227775	228381	.	+	.	ID=exon-XM_029189546.1-14;Dbxref=GeneID:114877233%2CGenbank:XM_029189546.1;Parent=rna-XM_029189546.1
NW_021683766.1	Gnomon	exon	228456	229250	.	+	.	ID=exon-XM_029189546.1-15;Dbxref=GeneID:114877233%2CGenbank:XM_029189546.1;Parent=rna-XM_029189546.1
NW_021683766.1	Gnomon	mRNA	45796	47292	.	+	.	Name=XM_029189620.1;ID=rna-XM_029189620.1;Dbxref=GeneID:114877269%2CGenbank:XM_029189620.1;Parent=gene-LOC114877269
NW_021683766.1	Gnomon	exon	158603	158907	.	+	.	ID=exon-XM_029189546.1-1;Dbxref=GeneID:114877233%2CGenbank:XM_029189546.1;Parent=rna-XM_029189546.1
NW_021683766.1	Gnomon	exon	173416	173552	.	+	.	ID=exon-XM_029189546.1-2;Dbxref=GeneID:114877233%2CGenbank:XM_029189546.1;Parent=rna-XM_029189546.1
NW_021683766.1	Gnomon	exon	198051	198199	.	+	.	ID=exon-XM_029189546.1-3;Dbxref=GeneID:114877233%2CGenbank:XM_029189546.1;Parent=rna-XM_029189546.1
NW_021683766.1	Gnomon	exon	198349	198438	.	+	.	ID=exon-XM_029189546.1-4;Dbxref=GeneID:114877233%2CGenbank:XM_029189546.1;Parent=rna-XM_029189546.1
NW_021683766.1	Gnomon	exon	198641	198827	.	+	.	ID=exon-XM_029189546.1-5;Dbxref=GeneID:114877233%2CGenbank:XM_029189546.1;Parent=rna-XM_029189546.1
NW_021683766.1	Gnomon	exon	201867	202123	.	+	.	ID=exon-XM_029189546.1-6;Dbxref=GeneID:114877233%2CGenbank:XM_029189546.1;Parent=rna-XM_029189546.1
NW_021683766.1	Gnomon	exon	221834	221971	.	+	.	ID=exon-XM_029189546.1-7;Dbxref=GeneID:114877233%2CGenbank:XM_029189546.1;Parent=rna-XM_029189546.1
NW_021683766.1	Gnomon	exon	222339	222417	.	+	.	ID=exon-XM_029189546.1-8;Dbxref=GeneID:114877233%2CGenbank:XM_029189546.1;Parent=rna-XM_029189546.1
NW_021683766.1	Gnomon	exon	224067	224170	.	+	.	ID=exon-XM_029189546.1-9;Dbxref=GeneID:114877233%2CGenbank:XM_029189546.1;Parent=rna-XM_029189546.1
NW_021683766.1	Gnomon	exon	459313	460667	.	-	.	ID=exon-XM_029189570.1-1;Dbxref=GeneID:114877244%2CGenbank:XM_029189570.1;Parent=rna-XM_029189570.1
NW_021683766.1	Gnomon	exon	455203	455340	.	-	.	ID=exon-XM_029189570.1-4;Dbxref=GeneID:114877244%2CGenbank:XM_029189570.1;Parent=rna-XM_029189570.1
NW_021683766.1	Gnomon	exon	453448	454614	.	-	.	ID=exon-XM_029189570.1-5;Dbxref=GeneID:114877244%2CGenbank:XM_029189570.1;Parent=rna-XM_029189570.1
NW_021683766.1	Gnomon	exon	458691	458915	.	-	.	ID=exon-XM_029189570.1-2;Dbxref=GeneID:114877244%2CGenbank:XM_029189570.1;Parent=rna-XM_029189570.1
NW_021683766.1	Gnomon	exon	455569	455676	.	-	.	ID=exon-XM_029189570.1-3;Dbxref=GeneID:114877244%2CGenbank:XM_029189570.1;Parent=rna-XM_029189570.1
NW_021683766.1	Gnomon	CDS	471504	471773	.	-	0	Name=XP_029045405.1;ID=cds-XP_029045405.1;Dbxref=GeneID:114877246%2CGenbank:XP_029045405.1;Parent=rna-XM_029189572.1
NW_021683766.1	Gnomon	CDS	471301	471439	.	-	0	Name=XP_029045405.1;ID=cds-XP_029045405.1;Dbxref=GeneID:114877246%2CGenbank:XP_029045405.1;Parent=rna-XM_029189572.1
NW_021683766.1	Gnomon	CDS	471085	471217	.	-	0	Name=XP_029045405.1;ID=cds-XP_029045405.1;Dbxref=GeneID:114877246%2CGenbank:XP_029045405.1;Parent=rna-XM_029189572.1
NW_021683766.1	Gnomon	CDS	470535	471018	.	-	0	Name=XP_029045405.1;ID=cds-XP_029045405.1;Dbxref=GeneID:114877246%2CGenbank:XP_029045405.1;Parent=rna-XM_029189572.1
NW_021683766.1	Gnomon	CDS	470247	470459	.	-	0	Name=XP_029045405.1;ID=cds-XP_029045405.1;Dbxref=GeneID:114877246%2CGenbank:XP_029045405.1;Parent=rna-XM_029189572.1
NW_021683766.1	Gnomon	CDS	470001	470189	.	-	0	Name=XP_029045405.1;ID=cds-XP_029045405.1;Dbxref=GeneID:114877246%2CGenbank:XP_029045405.1;Parent=rna-XM_029189572.1
NW_021683766.1	Gnomon	CDS	469861	469929	.	-	0	Name=XP_029045405.1;ID=cds-XP_029045405.1;Dbxref=GeneID:114877246%2CGenbank:XP_029045405.1;Parent=rna-XM_029189572.1
NW_021683766.1	Gnomon	CDS	479970	480089	.	-	0	Name=XP_029045395.1;ID=cds-XP_029045395.1;Dbxref=GeneID:114877242%2CGenbank:XP_029045395.1;Parent=rna-XM_029189562.1
NW_021683766.1	Gnomon	CDS	478649	478781	.	-	0	Name=XP_029045395.1;ID=cds-XP_029045395.1;Dbxref=GeneID:114877242%2CGenbank:XP_029045395.1;Parent=rna-XM_029189562.1
NW_021683766.1	Gnomon	CDS	478358	478573	.	-	0	Name=XP_029045395.1;ID=cds-XP_029045395.1;Dbxref=GeneID:114877242%2CGenbank:XP_029045395.1;Parent=rna-XM_029189562.1
NW_021683766.1	Gnomon	CDS	477870	478284	.	-	0	Name=XP_029045395.1;ID=cds-XP_029045395.1;Dbxref=GeneID:114877242%2CGenbank:XP_029045395.1;Parent=rna-XM_029189562.1
NW_021683766.1	Gnomon	CDS	477232	477798	.	-	0	Name=XP_029045395.1;ID=cds-XP_029045395.1;Dbxref=GeneID:114877242%2CGenbank:XP_029045395.1;Parent=rna-XM_029189562.1
NW_021683766.1	Gnomon	CDS	477099	477156	.	-	0	Name=XP_029045395.1;ID=cds-XP_029045395.1;Dbxref=GeneID:114877242%2CGenbank:XP_029045395.1;Parent=rna-XM_029189562.1
NW_021683766.1	Gnomon	exon	249580	249632	.	+	.	ID=exon-XM_029189503.1-2;Dbxref=GeneID:114877216%2CGenbank:XM_029189503.1;Note=The sequence of the model RefSeq transcript was modified relative to this genomic sequence to represent the inferred CDS: inserted 1 base in 1 codon%3B deleted 2 bases in 1 codon;Parent=rna-XM_029189503.1
NW_021683766.1	Gnomon	exon	249635	249965	.	+	.	ID=exon-XM_029189503.1-3;Dbxref=GeneID:114877216%2CGenbank:XM_029189503.1;Note=The sequence of the model RefSeq transcript was modified relative to this genomic sequence to represent the inferred CDS: inserted 1 base in 1 codon%3B deleted 2 bases in 1 codon;Parent=rna-XM_029189503.1
NW_021683766.1	Gnomon	exon	249559	249577	.	+	.	ID=exon-XM_029189503.1-1;Dbxref=GeneID:114877216%2CGenbank:XM_029189503.1;Note=The sequence of the model RefSeq transcript was modified relative to this genomic sequence to represent the inferred CDS: inserted 1 base in 1 codon%3B deleted 2 bases in 1 codon;Parent=rna-XM_029189503.1
NW_021683766.1	Gnomon	exon	268745	268866	.	+	.	ID=exon-XM_029189503.1-6;Dbxref=GeneID:114877216%2CGenbank:XM_029189503.1;Note=The sequence of the model RefSeq transcript was modified relative to this genomic sequence to represent the inferred CDS: inserted 1 base in 1 codon%3B deleted 2 bases in 1 codon;Parent=rna-XM_029189503.1
NW_021683766.1	Gnomon	exon	268957	268980	.	+	.	ID=exon-XM_029189503.1-7;Dbxref=GeneID:114877216%2CGenbank:XM_029189503.1;Note=The sequence of the model RefSeq transcript was modified relative to this genomic sequence to represent the inferred CDS: inserted 1 base in 1 codon%3B deleted 2 bases in 1 codon;Parent=rna-XM_029189503.1
NW_021683766.1	Gnomon	exon	267482	267749	.	+	.	ID=exon-XM_029189503.1-4;Dbxref=GeneID:114877216%2CGenbank:XM_029189503.1;Note=The sequence of the model RefSeq transcript was modified relative to this genomic sequence to represent the inferred CDS: inserted 1 base in 1 codon%3B deleted 2 bases in 1 codon;Parent=rna-XM_029189503.1
NW_021683766.1	Gnomon	exon	267962	268314	.	+	.	ID=exon-XM_029189503.1-5;Dbxref=GeneID:114877216%2CGenbank:XM_029189503.1;Note=The sequence of the model RefSeq transcript was modified relative to this genomic sequence to represent the inferred CDS: inserted 1 base in 1 codon%3B deleted 2 bases in 1 codon;Parent=rna-XM_029189503.1
NW_021683766.1	Gnomon	exon	269849	270144	.	+	.	ID=exon-XM_029189503.1-8;Dbxref=GeneID:114877216%2CGenbank:XM_029189503.1;Note=The sequence of the model RefSeq transcript was modified relative to this genomic sequence to represent the inferred CDS: inserted 1 base in 1 codon%3B deleted 2 bases in 1 codon;Parent=rna-XM_029189503.1
NW_021683766.1	Gnomon	exon	270212	270361	.	+	.	ID=exon-XM_029189503.1-9;Dbxref=GeneID:114877216%2CGenbank:XM_029189503.1;Note=The sequence of the model RefSeq transcript was modified relative to this genomic sequence to represent the inferred CDS: inserted 1 base in 1 codon%3B deleted 2 bases in 1 codon;Parent=rna-XM_029189503.1
NW_021683766.1	Gnomon	CDS	479970	480089	.	-	0	Name=XP_029045396.1;ID=cds-XP_029045396.1;Dbxref=GeneID:114877242%2CGenbank:XP_029045396.1;Parent=rna-XM_029189563.1
NW_021683766.1	Gnomon	CDS	478649	478781	.	-	0	Name=XP_029045396.1;ID=cds-XP_029045396.1;Dbxref=GeneID:114877242%2CGenbank:XP_029045396.1;Parent=rna-XM_029189563.1
NW_021683766.1	Gnomon	CDS	478358	478573	.	-	0	Name=XP_029045396.1;ID=cds-XP_029045396.1;Dbxref=GeneID:114877242%2CGenbank:XP_029045396.1;Parent=rna-XM_029189563.1
NW_021683766.1	Gnomon	CDS	477870	478284	.	-	0	Name=XP_029045396.1;ID=cds-XP_029045396.1;Dbxref=GeneID:114877242%2CGenbank:XP_029045396.1;Parent=rna-XM_029189563.1
NW_021683766.1	Gnomon	CDS	477232	477798	.	-	0	Name=XP_029045396.1;ID=cds-XP_029045396.1;Dbxref=GeneID:114877242%2CGenbank:XP_029045396.1;Parent=rna-XM_029189563.1
NW_021683766.1	Gnomon	CDS	477099	477156	.	-	0	Name=XP_029045396.1;ID=cds-XP_029045396.1;Dbxref=GeneID:114877242%2CGenbank:XP_029045396.1;Parent=rna-XM_029189563.1
NW_021683766.1	Gnomon	mRNA	296448	297835	.	-	.	Name=XM_029189525.1;ID=rna-XM_029189525.1;Dbxref=GeneID:114877230%2CGenbank:XM_029189525.1;Parent=gene-LOC114877230
NW_021683766.1	Gnomon	CDS	458691	458889	.	-	0	Name=XP_029045402.1;ID=cds-XP_029045402.1;Dbxref=GeneID:114877244%2CGenbank:XP_029045402.1;Parent=rna-XM_029189569.1
NW_021683766.1	Gnomon	CDS	455569	455676	.	-	0	Name=XP_029045402.1;ID=cds-XP_029045402.1;Dbxref=GeneID:114877244%2CGenbank:XP_029045402.1;Parent=rna-XM_029189569.1
NW_021683766.1	Gnomon	CDS	455203	455340	.	-	0	Name=XP_029045402.1;ID=cds-XP_029045402.1;Dbxref=GeneID:114877244%2CGenbank:XP_029045402.1;Parent=rna-XM_029189569.1
NW_021683766.1	Gnomon	CDS	454355	454614	.	-	0	Name=XP_029045402.1;ID=cds-XP_029045402.1;Dbxref=GeneID:114877244%2CGenbank:XP_029045402.1;Parent=rna-XM_029189569.1
NW_021683766.1	Gnomon	CDS	482527	482609	.	+	0	Name=XP_029045392.1;ID=cds-XP_029045392.1;Dbxref=GeneID:114877241%2CGenbank:XP_029045392.1;Parent=rna-XM_029189559.1
NW_021683766.1	Gnomon	CDS	482757	482964	.	+	0	Name=XP_029045392.1;ID=cds-XP_029045392.1;Dbxref=GeneID:114877241%2CGenbank:XP_029045392.1;Parent=rna-XM_029189559.1
NW_021683766.1	Gnomon	CDS	483042	483299	.	+	0	Name=XP_029045392.1;ID=cds-XP_029045392.1;Dbxref=GeneID:114877241%2CGenbank:XP_029045392.1;Parent=rna-XM_029189559.1
NW_021683766.1	Gnomon	CDS	483376	483742	.	+	0	Name=XP_029045392.1;ID=cds-XP_029045392.1;Dbxref=GeneID:114877241%2CGenbank:XP_029045392.1;Parent=rna-XM_029189559.1
NW_021683766.1	Gnomon	CDS	484223	484452	.	+	0	Name=XP_029045392.1;ID=cds-XP_029045392.1;Dbxref=GeneID:114877241%2CGenbank:XP_029045392.1;Parent=rna-XM_029189559.1
NW_021683766.1	Gnomon	CDS	484593	484916	.	+	0	Name=XP_029045392.1;ID=cds-XP_029045392.1;Dbxref=GeneID:114877241%2CGenbank:XP_029045392.1;Parent=rna-XM_029189559.1
NW_021683766.1	Gnomon	CDS	484999	485328	.	+	0	Name=XP_029045392.1;ID=cds-XP_029045392.1;Dbxref=GeneID:114877241%2CGenbank:XP_029045392.1;Parent=rna-XM_029189559.1
NW_021683766.1	Gnomon	exon	46401	47292	.	+	.	ID=exon-XM_029189621.1-3;Dbxref=GeneID:114877269%2CGenbank:XM_029189621.1;Parent=rna-XM_029189621.1
NW_021683766.1	Gnomon	exon	45796	45818	.	+	.	ID=exon-XM_029189621.1-1;Dbxref=GeneID:114877269%2CGenbank:XM_029189621.1;Parent=rna-XM_029189621.1
NW_021683766.1	Gnomon	exon	46117	46279	.	+	.	ID=exon-XM_029189621.1-2;Dbxref=GeneID:114877269%2CGenbank:XM_029189621.1;Parent=rna-XM_029189621.1
NW_021683766.1	Gnomon	mRNA	237239	246537	.	+	.	Name=XM_029189524.1;ID=rna-XM_029189524.1;Dbxref=GeneID:114877229%2CGenbank:XM_029189524.1;Parent=gene-LOC114877229
NW_021683766.1	Gnomon	CDS	458691	458889	.	-	0	Name=XP_029045403.1;ID=cds-XP_029045403.1;Dbxref=GeneID:114877244%2CGenbank:XP_029045403.1;Parent=rna-XM_029189570.1
NW_021683766.1	Gnomon	CDS	455569	455676	.	-	0	Name=XP_029045403.1;ID=cds-XP_029045403.1;Dbxref=GeneID:114877244%2CGenbank:XP_029045403.1;Parent=rna-XM_029189570.1
NW_021683766.1	Gnomon	CDS	455203	455340	.	-	0	Name=XP_029045403.1;ID=cds-XP_029045403.1;Dbxref=GeneID:114877244%2CGenbank:XP_029045403.1;Parent=rna-XM_029189570.1
NW_021683766.1	Gnomon	CDS	454355	454614	.	-	0	Name=XP_029045403.1;ID=cds-XP_029045403.1;Dbxref=GeneID:114877244%2CGenbank:XP_029045403.1;Parent=rna-XM_029189570.1
NW_021683766.1	Gnomon	CDS	482547	482609	.	+	0	Name=XP_029045393.1;ID=cds-XP_029045393.1;Dbxref=GeneID:114877241%2CGenbank:XP_029045393.1;Parent=rna-XM_029189560.1
NW_021683766.1	Gnomon	CDS	482740	482964	.	+	0	Name=XP_029045393.1;ID=cds-XP_029045393.1;Dbxref=GeneID:114877241%2CGenbank:XP_029045393.1;Parent=rna-XM_029189560.1
NW_021683766.1	Gnomon	CDS	483042	483299	.	+	0	Name=XP_029045393.1;ID=cds-XP_029045393.1;Dbxref=GeneID:114877241%2CGenbank:XP_029045393.1;Parent=rna-XM_029189560.1
NW_021683766.1	Gnomon	CDS	483376	483742	.	+	0	Name=XP_029045393.1;ID=cds-XP_029045393.1;Dbxref=GeneID:114877241%2CGenbank:XP_029045393.1;Parent=rna-XM_029189560.1
NW_021683766.1	Gnomon	CDS	484223	484452	.	+	0	Name=XP_029045393.1;ID=cds-XP_029045393.1;Dbxref=GeneID:114877241%2CGenbank:XP_029045393.1;Parent=rna-XM_029189560.1
NW_021683766.1	Gnomon	CDS	484593	484916	.	+	0	Name=XP_029045393.1;ID=cds-XP_029045393.1;Dbxref=GeneID:114877241%2CGenbank:XP_029045393.1;Parent=rna-XM_029189560.1
NW_021683766.1	Gnomon	CDS	484999	485328	.	+	0	Name=XP_029045393.1;ID=cds-XP_029045393.1;Dbxref=GeneID:114877241%2CGenbank:XP_029045393.1;Parent=rna-XM_029189560.1
NW_021683766.1	Gnomon	mRNA	304564	306675	.	-	.	Name=XM_029189523.1;ID=rna-XM_029189523.1;Dbxref=GeneID:114877226%2CGenbank:XM_029189523.1;Parent=gene-LOC114877226
NW_021683766.1	Gnomon	exon	45796	45818	.	+	.	ID=exon-XM_029189620.1-1;Dbxref=GeneID:114877269%2CGenbank:XM_029189620.1;Parent=rna-XM_029189620.1
NW_021683766.1	Gnomon	exon	46117	46279	.	+	.	ID=exon-XM_029189620.1-2;Dbxref=GeneID:114877269%2CGenbank:XM_029189620.1;Parent=rna-XM_029189620.1
NW_021683766.1	Gnomon	exon	46370	47292	.	+	.	ID=exon-XM_029189620.1-3;Dbxref=GeneID:114877269%2CGenbank:XM_029189620.1;Parent=rna-XM_029189620.1
NW_021683766.1	Gnomon	mRNA	453448	461351	.	-	.	Name=XM_029189566.1;ID=rna-XM_029189566.1;Dbxref=GeneID:114877244%2CGenbank:XM_029189566.1;Parent=gene-LOC114877244
NW_021683766.1	Gnomon	CDS	38583	38669	.	-	0	Name=XP_029045444.1;ID=cds-XP_029045444.1;Dbxref=GeneID:114877264%2CGenbank:XP_029045444.1;Parent=rna-XM_029189611.1
NW_021683766.1	Gnomon	CDS	38310	38447	.	-	0	Name=XP_029045444.1;ID=cds-XP_029045444.1;Dbxref=GeneID:114877264%2CGenbank:XP_029045444.1;Parent=rna-XM_029189611.1
NW_021683766.1	Gnomon	CDS	38063	38228	.	-	0	Name=XP_029045444.1;ID=cds-XP_029045444.1;Dbxref=GeneID:114877264%2CGenbank:XP_029045444.1;Parent=rna-XM_029189611.1
NW_021683766.1	Gnomon	CDS	37668	37986	.	-	0	Name=XP_029045444.1;ID=cds-XP_029045444.1;Dbxref=GeneID:114877264%2CGenbank:XP_029045444.1;Parent=rna-XM_029189611.1
NW_021683766.1	Gnomon	CDS	37243	37600	.	-	0	Name=XP_029045444.1;ID=cds-XP_029045444.1;Dbxref=GeneID:114877264%2CGenbank:XP_029045444.1;Parent=rna-XM_029189611.1
NW_021683766.1	Gnomon	CDS	35530	35638	.	-	0	Name=XP_029045445.1;ID=cds-XP_029045445.1;Dbxref=GeneID:114877265%2CGenbank:XP_029045445.1;Parent=rna-XM_029189612.1
NW_021683766.1	Gnomon	CDS	35032	35294	.	-	0	Name=XP_029045445.1;ID=cds-XP_029045445.1;Dbxref=GeneID:114877265%2CGenbank:XP_029045445.1;Parent=rna-XM_029189612.1
NW_021683766.1	Gnomon	CDS	34652	34969	.	-	0	Name=XP_029045445.1;ID=cds-XP_029045445.1;Dbxref=GeneID:114877265%2CGenbank:XP_029045445.1;Parent=rna-XM_029189612.1
NW_021683766.1	Gnomon	CDS	34489	34566	.	-	0	Name=XP_029045445.1;ID=cds-XP_029045445.1;Dbxref=GeneID:114877265%2CGenbank:XP_029045445.1;Parent=rna-XM_029189612.1
NW_021683766.1	Gnomon	CDS	34317	34413	.	-	0	Name=XP_029045445.1;ID=cds-XP_029045445.1;Dbxref=GeneID:114877265%2CGenbank:XP_029045445.1;Parent=rna-XM_029189612.1
NW_021683766.1	Gnomon	CDS	33873	34069	.	-	0	Name=XP_029045445.1;ID=cds-XP_029045445.1;Dbxref=GeneID:114877265%2CGenbank:XP_029045445.1;Parent=rna-XM_029189612.1
NW_021683766.1	Gnomon	mRNA	472041	475333	.	-	.	Name=XM_029189565.1;ID=rna-XM_029189565.1;Dbxref=GeneID:114877243%2CGenbank:XM_029189565.1;Parent=gene-LOC114877243
NW_021683766.1	Gnomon	exon	19227	19801	.	+	.	ID=exon-XM_029189594.1-1;Dbxref=GeneID:114877256%2CGenbank:XM_029189594.1;Parent=rna-XM_029189594.1
NW_021683766.1	Gnomon	exon	19874	20206	.	+	.	ID=exon-XM_029189594.1-2;Dbxref=GeneID:114877256%2CGenbank:XM_029189594.1;Parent=rna-XM_029189594.1
NW_021683766.1	Gnomon	exon	20274	20696	.	+	.	ID=exon-XM_029189594.1-3;Dbxref=GeneID:114877256%2CGenbank:XM_029189594.1;Parent=rna-XM_029189594.1
NW_021683766.1	Gnomon	exon	21707	21881	.	+	.	ID=exon-XM_029189594.1-8;Dbxref=GeneID:114877256%2CGenbank:XM_029189594.1;Parent=rna-XM_029189594.1
NW_021683766.1	Gnomon	exon	21954	22337	.	+	.	ID=exon-XM_029189594.1-9;Dbxref=GeneID:114877256%2CGenbank:XM_029189594.1;Parent=rna-XM_029189594.1
NW_021683766.1	Gnomon	exon	20784	20910	.	+	.	ID=exon-XM_029189594.1-4;Dbxref=GeneID:114877256%2CGenbank:XM_029189594.1;Parent=rna-XM_029189594.1
NW_021683766.1	Gnomon	exon	20995	21118	.	+	.	ID=exon-XM_029189594.1-5;Dbxref=GeneID:114877256%2CGenbank:XM_029189594.1;Parent=rna-XM_029189594.1
NW_021683766.1	Gnomon	exon	21179	21294	.	+	.	ID=exon-XM_029189594.1-6;Dbxref=GeneID:114877256%2CGenbank:XM_029189594.1;Parent=rna-XM_029189594.1
NW_021683766.1	Gnomon	exon	21363	21623	.	+	.	ID=exon-XM_029189594.1-7;Dbxref=GeneID:114877256%2CGenbank:XM_029189594.1;Parent=rna-XM_029189594.1
NW_021683766.1	Gnomon	mRNA	475456	480722	.	-	.	Name=XM_029189564.1;ID=rna-XM_029189564.1;Dbxref=GeneID:114877242%2CGenbank:XM_029189564.1;Parent=gene-LOC114877242
NW_021683766.1	Gnomon	transcript	292418	296441	.	+	.	Name=XR_003789531.1;ID=rna-XR_003789531.1;Dbxref=GeneID:114877217%2CGenbank:XR_003789531.1;Parent=gene-LOC114877217
NW_021683766.1	Gnomon	CDS	38583	38669	.	-	0	Name=XP_029045442.1;ID=cds-XP_029045442.1;Dbxref=GeneID:114877264%2CGenbank:XP_029045442.1;Parent=rna-XM_029189609.1
NW_021683766.1	Gnomon	CDS	38310	38447	.	-	0	Name=XP_029045442.1;ID=cds-XP_029045442.1;Dbxref=GeneID:114877264%2CGenbank:XP_029045442.1;Parent=rna-XM_029189609.1
NW_021683766.1	Gnomon	CDS	38063	38228	.	-	0	Name=XP_029045442.1;ID=cds-XP_029045442.1;Dbxref=GeneID:114877264%2CGenbank:XP_029045442.1;Parent=rna-XM_029189609.1
NW_021683766.1	Gnomon	CDS	37668	37986	.	-	0	Name=XP_029045442.1;ID=cds-XP_029045442.1;Dbxref=GeneID:114877264%2CGenbank:XP_029045442.1;Parent=rna-XM_029189609.1
NW_021683766.1	Gnomon	CDS	37243	37600	.	-	0	Name=XP_029045442.1;ID=cds-XP_029045442.1;Dbxref=GeneID:114877264%2CGenbank:XP_029045442.1;Parent=rna-XM_029189609.1
NW_021683766.1	Gnomon	CDS	286287	286448	.	-	0	Name=XP_029045349.1;ID=cds-XP_029045349.1;Dbxref=GeneID:114877222%2CGenbank:XP_029045349.1;Parent=rna-XM_029189516.1
NW_021683766.1	Gnomon	CDS	285712	286195	.	-	0	Name=XP_029045349.1;ID=cds-XP_029045349.1;Dbxref=GeneID:114877222%2CGenbank:XP_029045349.1;Parent=rna-XM_029189516.1
NW_021683766.1	Gnomon	CDS	284851	285644	.	-	0	Name=XP_029045349.1;ID=cds-XP_029045349.1;Dbxref=GeneID:114877222%2CGenbank:XP_029045349.1;Parent=rna-XM_029189516.1
NW_021683766.1	Gnomon	exon	224067	224170	.	+	.	ID=exon-XM_029189547.1-8;Dbxref=GeneID:114877233%2CGenbank:XM_029189547.1;Parent=rna-XM_029189547.1
NW_021683766.1	Gnomon	exon	225905	226165	.	+	.	ID=exon-XM_029189547.1-9;Dbxref=GeneID:114877233%2CGenbank:XM_029189547.1;Parent=rna-XM_029189547.1
NW_021683766.1	Gnomon	exon	201867	202123	.	+	.	ID=exon-XM_029189547.1-6;Dbxref=GeneID:114877233%2CGenbank:XM_029189547.1;Parent=rna-XM_029189547.1
NW_021683766.1	Gnomon	exon	222339	222417	.	+	.	ID=exon-XM_029189547.1-7;Dbxref=GeneID:114877233%2CGenbank:XM_029189547.1;Parent=rna-XM_029189547.1
NW_021683766.1	Gnomon	exon	198313	198438	.	+	.	ID=exon-XM_029189547.1-4;Dbxref=GeneID:114877233%2CGenbank:XM_029189547.1;Parent=rna-XM_029189547.1
NW_021683766.1	Gnomon	exon	198641	198827	.	+	.	ID=exon-XM_029189547.1-5;Dbxref=GeneID:114877233%2CGenbank:XM_029189547.1;Parent=rna-XM_029189547.1
NW_021683766.1	Gnomon	exon	173416	173552	.	+	.	ID=exon-XM_029189547.1-2;Dbxref=GeneID:114877233%2CGenbank:XM_029189547.1;Parent=rna-XM_029189547.1
NW_021683766.1	Gnomon	exon	198051	198199	.	+	.	ID=exon-XM_029189547.1-3;Dbxref=GeneID:114877233%2CGenbank:XM_029189547.1;Parent=rna-XM_029189547.1
NW_021683766.1	Gnomon	exon	158603	158907	.	+	.	ID=exon-XM_029189547.1-1;Dbxref=GeneID:114877233%2CGenbank:XM_029189547.1;Parent=rna-XM_029189547.1
NW_021683766.1	Gnomon	exon	451785	452034	.	+	.	ID=exon-XM_029189571.1-1;Dbxref=GeneID:114877245%2CGenbank:XM_029189571.1;Parent=rna-XM_029189571.1
NW_021683766.1	Gnomon	exon	462452	462850	.	+	.	ID=exon-XM_029189571.1-2;Dbxref=GeneID:114877245%2CGenbank:XM_029189571.1;Parent=rna-XM_029189571.1
NW_021683766.1	Gnomon	exon	463037	463357	.	+	.	ID=exon-XM_029189571.1-3;Dbxref=GeneID:114877245%2CGenbank:XM_029189571.1;Parent=rna-XM_029189571.1
NW_021683766.1	Gnomon	exon	463428	464561	.	+	.	ID=exon-XM_029189571.1-4;Dbxref=GeneID:114877245%2CGenbank:XM_029189571.1;Parent=rna-XM_029189571.1
NW_021683766.1	Gnomon	mRNA	475456	480722	.	-	.	Name=XM_029189563.1;ID=rna-XM_029189563.1;Dbxref=GeneID:114877242%2CGenbank:XM_029189563.1;Parent=gene-LOC114877242
NW_021683766.1	Gnomon	CDS	38583	38669	.	-	0	Name=XP_029045443.1;ID=cds-XP_029045443.1;Dbxref=GeneID:114877264%2CGenbank:XP_029045443.1;Parent=rna-XM_029189610.1
NW_021683766.1	Gnomon	CDS	38310	38447	.	-	0	Name=XP_029045443.1;ID=cds-XP_029045443.1;Dbxref=GeneID:114877264%2CGenbank:XP_029045443.1;Parent=rna-XM_029189610.1
NW_021683766.1	Gnomon	CDS	38063	38228	.	-	0	Name=XP_029045443.1;ID=cds-XP_029045443.1;Dbxref=GeneID:114877264%2CGenbank:XP_029045443.1;Parent=rna-XM_029189610.1
NW_021683766.1	Gnomon	CDS	37668	37986	.	-	0	Name=XP_029045443.1;ID=cds-XP_029045443.1;Dbxref=GeneID:114877264%2CGenbank:XP_029045443.1;Parent=rna-XM_029189610.1
NW_021683766.1	Gnomon	CDS	37243	37600	.	-	0	Name=XP_029045443.1;ID=cds-XP_029045443.1;Dbxref=GeneID:114877264%2CGenbank:XP_029045443.1;Parent=rna-XM_029189610.1
NW_021683766.1	Gnomon	exon	515606	515681	.	-	.	ID=exon-XM_029189502.1-1;Dbxref=GeneID:114877215%2CGenbank:XM_029189502.1;Parent=rna-XM_029189502.1
NW_021683766.1	Gnomon	exon	515346	515453	.	-	.	ID=exon-XM_029189502.1-2;Dbxref=GeneID:114877215%2CGenbank:XM_029189502.1;Parent=rna-XM_029189502.1
NW_021683766.1	Gnomon	exon	500460	501201	.	-	.	ID=exon-XM_029189502.1-3;Dbxref=GeneID:114877215%2CGenbank:XM_029189502.1;Parent=rna-XM_029189502.1
NW_021683766.1	Gnomon	exon	499573	499788	.	-	.	ID=exon-XM_029189502.1-4;Dbxref=GeneID:114877215%2CGenbank:XM_029189502.1;Parent=rna-XM_029189502.1
NW_021683766.1	Gnomon	exon	493476	498785	.	-	.	ID=exon-XM_029189502.1-5;Dbxref=GeneID:114877215%2CGenbank:XM_029189502.1;Parent=rna-XM_029189502.1
NW_021683766.1	Gnomon	lnc_RNA	310323	312986	.	+	.	Name=XR_003789533.1;ID=rna-XR_003789533.1;Dbxref=GeneID:114877228%2CGenbank:XR_003789533.1;Parent=gene-LOC114877228
NW_021683766.1	Gnomon	exon	296886	297142	.	-	.	ID=exon-XM_029189525.1-4;Dbxref=GeneID:114877230%2CGenbank:XM_029189525.1;Parent=rna-XM_029189525.1
NW_021683766.1	Gnomon	exon	296448	296854	.	-	.	ID=exon-XM_029189525.1-5;Dbxref=GeneID:114877230%2CGenbank:XM_029189525.1;Parent=rna-XM_029189525.1
NW_021683766.1	Gnomon	exon	297812	297835	.	-	.	ID=exon-XM_029189525.1-1;Dbxref=GeneID:114877230%2CGenbank:XM_029189525.1;Parent=rna-XM_029189525.1
NW_021683766.1	Gnomon	exon	297432	297716	.	-	.	ID=exon-XM_029189525.1-2;Dbxref=GeneID:114877230%2CGenbank:XM_029189525.1;Parent=rna-XM_029189525.1
NW_021683766.1	Gnomon	exon	297210	297360	.	-	.	ID=exon-XM_029189525.1-3;Dbxref=GeneID:114877230%2CGenbank:XM_029189525.1;Parent=rna-XM_029189525.1
NW_021683766.1	Gnomon	exon	50734	50886	.	-	.	ID=exon-XM_029189595.1-5;Dbxref=GeneID:114877257%2CGenbank:XM_029189595.1;Parent=rna-XM_029189595.1
NW_021683766.1	Gnomon	exon	50514	50667	.	-	.	ID=exon-XM_029189595.1-6;Dbxref=GeneID:114877257%2CGenbank:XM_029189595.1;Parent=rna-XM_029189595.1
NW_021683766.1	Gnomon	exon	51882	52083	.	-	.	ID=exon-XM_029189595.1-3;Dbxref=GeneID:114877257%2CGenbank:XM_029189595.1;Parent=rna-XM_029189595.1
NW_021683766.1	Gnomon	exon	145422	145717	.	+	.	ID=exon-XM_029189553.1-10;Dbxref=GeneID:114877237%2CGenbank:XM_029189553.1;Parent=rna-XM_029189553.1
NW_021683766.1	Gnomon	exon	51008	51288	.	-	.	ID=exon-XM_029189595.1-4;Dbxref=GeneID:114877257%2CGenbank:XM_029189595.1;Parent=rna-XM_029189595.1
NW_021683766.1	Gnomon	exon	145873	146566	.	+	.	ID=exon-XM_029189553.1-11;Dbxref=GeneID:114877237%2CGenbank:XM_029189553.1;Parent=rna-XM_029189553.1
NW_021683766.1	Gnomon	exon	49718	49910	.	-	.	ID=exon-XM_029189595.1-9;Dbxref=GeneID:114877257%2CGenbank:XM_029189595.1;Parent=rna-XM_029189595.1
NW_021683766.1	Gnomon	exon	50208	50366	.	-	.	ID=exon-XM_029189595.1-7;Dbxref=GeneID:114877257%2CGenbank:XM_029189595.1;Parent=rna-XM_029189595.1
NW_021683766.1	Gnomon	exon	50016	50137	.	-	.	ID=exon-XM_029189595.1-8;Dbxref=GeneID:114877257%2CGenbank:XM_029189595.1;Parent=rna-XM_029189595.1
NW_021683766.1	Gnomon	exon	52559	52984	.	-	.	ID=exon-XM_029189595.1-1;Dbxref=GeneID:114877257%2CGenbank:XM_029189595.1;Parent=rna-XM_029189595.1
NW_021683766.1	Gnomon	exon	52150	52438	.	-	.	ID=exon-XM_029189595.1-2;Dbxref=GeneID:114877257%2CGenbank:XM_029189595.1;Parent=rna-XM_029189595.1
NW_021683766.1	Gnomon	CDS	29567	29709	.	-	0	Name=XP_029045449.1;ID=cds-XP_029045449.1;Dbxref=GeneID:114877267%2CGenbank:XP_029045449.1;Parent=rna-XM_029189616.1
NW_021683766.1	Gnomon	CDS	29172	29469	.	-	0	Name=XP_029045449.1;ID=cds-XP_029045449.1;Dbxref=GeneID:114877267%2CGenbank:XP_029045449.1;Parent=rna-XM_029189616.1
NW_021683766.1	Gnomon	CDS	28762	29096	.	-	0	Name=XP_029045449.1;ID=cds-XP_029045449.1;Dbxref=GeneID:114877267%2CGenbank:XP_029045449.1;Parent=rna-XM_029189616.1
NW_021683766.1	Gnomon	CDS	28562	28691	.	-	0	Name=XP_029045449.1;ID=cds-XP_029045449.1;Dbxref=GeneID:114877267%2CGenbank:XP_029045449.1;Parent=rna-XM_029189616.1
NW_021683766.1	Gnomon	transcript	282694	284996	.	+	.	Name=XR_003789532.1;ID=rna-XR_003789532.1;Dbxref=GeneID:114877225%2CGenbank:XR_003789532.1;Parent=gene-LOC114877225
NW_021683766.1	Gnomon	mRNA	453448	462430	.	-	.	Name=XM_029189569.1;ID=rna-XM_029189569.1;Dbxref=GeneID:114877244%2CGenbank:XM_029189569.1;Parent=gene-LOC114877244
NW_021683766.1	Gnomon	CDS	64928	65078	.	-	0	Name=XP_029045446.1;ID=cds-XP_029045446.1;Dbxref=GeneID:114877266%2CGenbank:XP_029045446.1;Parent=rna-XM_029189613.1
NW_021683766.1	Gnomon	CDS	64008	64312	.	-	0	Name=XP_029045446.1;ID=cds-XP_029045446.1;Dbxref=GeneID:114877266%2CGenbank:XP_029045446.1;Parent=rna-XM_029189613.1
NW_021683766.1	Gnomon	CDS	63797	63931	.	-	0	Name=XP_029045446.1;ID=cds-XP_029045446.1;Dbxref=GeneID:114877266%2CGenbank:XP_029045446.1;Parent=rna-XM_029189613.1
NW_021683766.1	Gnomon	CDS	63068	63343	.	-	0	Name=XP_029045446.1;ID=cds-XP_029045446.1;Dbxref=GeneID:114877266%2CGenbank:XP_029045446.1;Parent=rna-XM_029189613.1
NW_021683766.1	Gnomon	CDS	62834	62983	.	-	0	Name=XP_029045446.1;ID=cds-XP_029045446.1;Dbxref=GeneID:114877266%2CGenbank:XP_029045446.1;Parent=rna-XM_029189613.1
NW_021683766.1	Gnomon	mRNA	453448	461351	.	-	.	Name=XM_029189568.1;ID=rna-XM_029189568.1;Dbxref=GeneID:114877244%2CGenbank:XM_029189568.1;Parent=gene-LOC114877244
NW_021683766.1	Gnomon	exon	39319	39409	.	+	.	ID=exon-XM_029189619.1-1;Dbxref=GeneID:114877268%2CGenbank:XM_029189619.1;Parent=rna-XM_029189619.1
NW_021683766.1	Gnomon	exon	39932	40461	.	+	.	ID=exon-XM_029189619.1-4;Dbxref=GeneID:114877268%2CGenbank:XM_029189619.1;Parent=rna-XM_029189619.1
NW_021683766.1	Gnomon	exon	39489	39596	.	+	.	ID=exon-XM_029189619.1-2;Dbxref=GeneID:114877268%2CGenbank:XM_029189619.1;Parent=rna-XM_029189619.1
NW_021683766.1	Gnomon	exon	39693	39867	.	+	.	ID=exon-XM_029189619.1-3;Dbxref=GeneID:114877268%2CGenbank:XM_029189619.1;Parent=rna-XM_029189619.1
NW_021683766.1	Gnomon	CDS	64008	64292	.	-	0	Name=XP_029045447.1;ID=cds-XP_029045447.1;Dbxref=GeneID:114877266%2CGenbank:XP_029045447.1;Parent=rna-XM_029189614.1
NW_021683766.1	Gnomon	CDS	63797	63931	.	-	0	Name=XP_029045447.1;ID=cds-XP_029045447.1;Dbxref=GeneID:114877266%2CGenbank:XP_029045447.1;Parent=rna-XM_029189614.1
NW_021683766.1	Gnomon	CDS	63068	63343	.	-	0	Name=XP_029045447.1;ID=cds-XP_029045447.1;Dbxref=GeneID:114877266%2CGenbank:XP_029045447.1;Parent=rna-XM_029189614.1
NW_021683766.1	Gnomon	CDS	62834	62983	.	-	0	Name=XP_029045447.1;ID=cds-XP_029045447.1;Dbxref=GeneID:114877266%2CGenbank:XP_029045447.1;Parent=rna-XM_029189614.1
NW_021683766.1	Gnomon	transcript	142862	147012	.	+	.	Name=XR_003789534.1;ID=rna-XR_003789534.1;Dbxref=GeneID:114877237%2CGenbank:XR_003789534.1;Parent=gene-LOC114877237
NW_021683766.1	RefSeq	region	1	521291	.	+	.	Name=Unknown;ID=NW_021683766.1:1..521291;Dbxref=taxon:1437191
NW_021683766.1	Gnomon	exon	234550	234631	.	+	.	ID=exon-XM_029189534.1-13;Dbxref=GeneID:114877233%2CGenbank:XM_029189534.1;Parent=rna-XM_029189534.1
NW_021683766.1	Gnomon	exon	228456	229250	.	+	.	ID=exon-XM_029189534.1-11;Dbxref=GeneID:114877233%2CGenbank:XM_029189534.1;Parent=rna-XM_029189534.1
NW_021683766.1	Gnomon	exon	230111	234368	.	+	.	ID=exon-XM_029189534.1-12;Dbxref=GeneID:114877233%2CGenbank:XM_029189534.1;Parent=rna-XM_029189534.1
NW_021683766.1	Gnomon	exon	227775	228381	.	+	.	ID=exon-XM_029189534.1-10;Dbxref=GeneID:114877233%2CGenbank:XM_029189534.1;Parent=rna-XM_029189534.1
NW_021683766.1	Gnomon	exon	230111	231791	.	+	.	ID=exon-XM_029189537.1-11;Dbxref=GeneID:114877233%2CGenbank:XM_029189537.1;Parent=rna-XM_029189537.1
NW_021683766.1	Gnomon	exon	228456	229250	.	+	.	ID=exon-XM_029189537.1-10;Dbxref=GeneID:114877233%2CGenbank:XM_029189537.1;Parent=rna-XM_029189537.1
NW_021683766.1	Gnomon	exon	234550	234631	.	+	.	ID=exon-XM_029189537.1-13;Dbxref=GeneID:114877233%2CGenbank:XM_029189537.1;Parent=rna-XM_029189537.1
NW_021683766.1	Gnomon	exon	231895	234368	.	+	.	ID=exon-XM_029189537.1-12;Dbxref=GeneID:114877233%2CGenbank:XM_029189537.1;Parent=rna-XM_029189537.1
NW_021683766.1	Gnomon	mRNA	451785	464561	.	+	.	Name=XM_029189571.1;ID=rna-XM_029189571.1;Dbxref=GeneID:114877245%2CGenbank:XM_029189571.1;Parent=gene-LOC114877245
NW_021683766.1	Gnomon	exon	460684	460712	.	-	.	ID=exon-XM_029189566.1-2;Dbxref=GeneID:114877244%2CGenbank:XM_029189566.1;Parent=rna-XM_029189566.1
NW_021683766.1	Gnomon	exon	460795	461351	.	-	.	ID=exon-XM_029189566.1-1;Dbxref=GeneID:114877244%2CGenbank:XM_029189566.1;Parent=rna-XM_029189566.1
NW_021683766.1	Gnomon	exon	455569	455676	.	-	.	ID=exon-XM_029189566.1-4;Dbxref=GeneID:114877244%2CGenbank:XM_029189566.1;Parent=rna-XM_029189566.1
NW_021683766.1	Gnomon	exon	458691	458915	.	-	.	ID=exon-XM_029189566.1-3;Dbxref=GeneID:114877244%2CGenbank:XM_029189566.1;Parent=rna-XM_029189566.1
NW_021683766.1	Gnomon	exon	453448	454614	.	-	.	ID=exon-XM_029189566.1-6;Dbxref=GeneID:114877244%2CGenbank:XM_029189566.1;Parent=rna-XM_029189566.1
NW_021683766.1	Gnomon	exon	455203	455340	.	-	.	ID=exon-XM_029189566.1-5;Dbxref=GeneID:114877244%2CGenbank:XM_029189566.1;Parent=rna-XM_029189566.1
NW_021683766.1	Gnomon	CDS	301778	301944	.	+	0	Name=XP_029045342.1;ID=cds-XP_029045342.1;Dbxref=GeneID:114877219%2CGenbank:XP_029045342.1;Parent=rna-XM_029189509.1
NW_021683766.1	Gnomon	CDS	302325	302714	.	+	0	Name=XP_029045342.1;ID=cds-XP_029045342.1;Dbxref=GeneID:114877219%2CGenbank:XP_029045342.1;Parent=rna-XM_029189509.1
NW_021683766.1	Gnomon	CDS	302785	303047	.	+	0	Name=XP_029045342.1;ID=cds-XP_029045342.1;Dbxref=GeneID:114877219%2CGenbank:XP_029045342.1;Parent=rna-XM_029189509.1
NW_021683766.1	Gnomon	CDS	303126	303341	.	+	0	Name=XP_029045342.1;ID=cds-XP_029045342.1;Dbxref=GeneID:114877219%2CGenbank:XP_029045342.1;Parent=rna-XM_029189509.1
NW_021683766.1	Gnomon	CDS	303418	303609	.	+	0	Name=XP_029045342.1;ID=cds-XP_029045342.1;Dbxref=GeneID:114877219%2CGenbank:XP_029045342.1;Parent=rna-XM_029189509.1
NW_021683766.1	Gnomon	CDS	303689	303953	.	+	0	Name=XP_029045342.1;ID=cds-XP_029045342.1;Dbxref=GeneID:114877219%2CGenbank:XP_029045342.1;Parent=rna-XM_029189509.1
NW_021683766.1	Gnomon	CDS	304021	304162	.	+	0	Name=XP_029045342.1;ID=cds-XP_029045342.1;Dbxref=GeneID:114877219%2CGenbank:XP_029045342.1;Parent=rna-XM_029189509.1
NW_021683766.1	Gnomon	CDS	304237	304350	.	+	0	Name=XP_029045342.1;ID=cds-XP_029045342.1;Dbxref=GeneID:114877219%2CGenbank:XP_029045342.1;Parent=rna-XM_029189509.1
NW_021683766.1	Gnomon	exon	41487	41618	.	-	.	ID=exon-XM_029189598.1-10;Dbxref=GeneID:114877258%2CGenbank:XM_029189598.1;Parent=rna-XM_029189598.1
NW_021683766.1	Gnomon	exon	40506	40710	.	-	.	ID=exon-XM_029189598.1-14;Dbxref=GeneID:114877258%2CGenbank:XM_029189598.1;Parent=rna-XM_029189598.1
NW_021683766.1	Gnomon	exon	40803	40977	.	-	.	ID=exon-XM_029189598.1-13;Dbxref=GeneID:114877258%2CGenbank:XM_029189598.1;Parent=rna-XM_029189598.1
NW_021683766.1	Gnomon	exon	41059	41182	.	-	.	ID=exon-XM_029189598.1-12;Dbxref=GeneID:114877258%2CGenbank:XM_029189598.1;Parent=rna-XM_029189598.1
NW_021683766.1	Gnomon	exon	41275	41405	.	-	.	ID=exon-XM_029189598.1-11;Dbxref=GeneID:114877258%2CGenbank:XM_029189598.1;Parent=rna-XM_029189598.1
NW_021683766.1	Gnomon	mRNA	453448	460667	.	-	.	Name=XM_029189570.1;ID=rna-XM_029189570.1;Dbxref=GeneID:114877244%2CGenbank:XM_029189570.1;Parent=gene-LOC114877244
NW_021683766.1	Gnomon	exon	398890	399535	.	-	.	ID=exon-XR_003789538.1-2;Dbxref=GeneID:114877252%2CGenbank:XR_003789538.1;Parent=rna-XR_003789538.1
NW_021683766.1	Gnomon	exon	399604	399808	.	-	.	ID=exon-XR_003789538.1-1;Dbxref=GeneID:114877252%2CGenbank:XR_003789538.1;Parent=rna-XR_003789538.1
NW_021683766.1	Gnomon	exon	378720	378923	.	-	.	ID=exon-XR_003789538.1-4;Dbxref=GeneID:114877252%2CGenbank:XR_003789538.1;Parent=rna-XR_003789538.1
NW_021683766.1	Gnomon	exon	398610	398817	.	-	.	ID=exon-XR_003789538.1-3;Dbxref=GeneID:114877252%2CGenbank:XR_003789538.1;Parent=rna-XR_003789538.1
NW_021683766.1	Gnomon	exon	362692	362885	.	-	.	ID=exon-XR_003789538.1-5;Dbxref=GeneID:114877252%2CGenbank:XR_003789538.1;Parent=rna-XR_003789538.1
NW_021683766.1	Gnomon	CDS	302338	302714	.	+	0	Name=XP_029045343.1;ID=cds-XP_029045343.1;Dbxref=GeneID:114877219%2CGenbank:XP_029045343.1;Parent=rna-XM_029189510.1
NW_021683766.1	Gnomon	CDS	302785	303047	.	+	0	Name=XP_029045343.1;ID=cds-XP_029045343.1;Dbxref=GeneID:114877219%2CGenbank:XP_029045343.1;Parent=rna-XM_029189510.1
NW_021683766.1	Gnomon	CDS	303126	303341	.	+	0	Name=XP_029045343.1;ID=cds-XP_029045343.1;Dbxref=GeneID:114877219%2CGenbank:XP_029045343.1;Parent=rna-XM_029189510.1
NW_021683766.1	Gnomon	CDS	303418	303609	.	+	0	Name=XP_029045343.1;ID=cds-XP_029045343.1;Dbxref=GeneID:114877219%2CGenbank:XP_029045343.1;Parent=rna-XM_029189510.1
NW_021683766.1	Gnomon	CDS	303689	303953	.	+	0	Name=XP_029045343.1;ID=cds-XP_029045343.1;Dbxref=GeneID:114877219%2CGenbank:XP_029045343.1;Parent=rna-XM_029189510.1
NW_021683766.1	Gnomon	CDS	304021	304162	.	+	0	Name=XP_029045343.1;ID=cds-XP_029045343.1;Dbxref=GeneID:114877219%2CGenbank:XP_029045343.1;Parent=rna-XM_029189510.1
NW_021683766.1	Gnomon	CDS	304237	304350	.	+	0	Name=XP_029045343.1;ID=cds-XP_029045343.1;Dbxref=GeneID:114877219%2CGenbank:XP_029045343.1;Parent=rna-XM_029189510.1
NW_021683766.1	Gnomon	exon	29172	29469	.	-	.	ID=exon-XM_029189618.1-2;Dbxref=GeneID:114877267%2CGenbank:XM_029189618.1;Parent=rna-XM_029189618.1
NW_021683766.1	Gnomon	exon	29567	29850	.	-	.	ID=exon-XM_029189618.1-1;Dbxref=GeneID:114877267%2CGenbank:XM_029189618.1;Parent=rna-XM_029189618.1
NW_021683766.1	Gnomon	exon	28152	28223	.	-	.	ID=exon-XM_029189618.1-5;Dbxref=GeneID:114877267%2CGenbank:XM_029189618.1;Parent=rna-XM_029189618.1
NW_021683766.1	Gnomon	exon	28518	28691	.	-	.	ID=exon-XM_029189618.1-4;Dbxref=GeneID:114877267%2CGenbank:XM_029189618.1;Parent=rna-XM_029189618.1
NW_021683766.1	Gnomon	exon	28762	29096	.	-	.	ID=exon-XM_029189618.1-3;Dbxref=GeneID:114877267%2CGenbank:XM_029189618.1;Parent=rna-XM_029189618.1
NW_021683766.1	Gnomon	exon	290869	290983	.	-	.	ID=exon-XM_029189518.1-5;Dbxref=GeneID:114877223%2CGenbank:XM_029189518.1;Parent=rna-XM_029189518.1
NW_021683766.1	Gnomon	exon	291065	291195	.	-	.	ID=exon-XM_029189518.1-4;Dbxref=GeneID:114877223%2CGenbank:XM_029189518.1;Parent=rna-XM_029189518.1
NW_021683766.1	Gnomon	exon	290310	290425	.	-	.	ID=exon-XM_029189518.1-7;Dbxref=GeneID:114877223%2CGenbank:XM_029189518.1;Parent=rna-XM_029189518.1
NW_021683766.1	Gnomon	exon	290504	290794	.	-	.	ID=exon-XM_029189518.1-6;Dbxref=GeneID:114877223%2CGenbank:XM_029189518.1;Parent=rna-XM_029189518.1
NW_021683766.1	Gnomon	exon	291829	292095	.	-	.	ID=exon-XM_029189518.1-1;Dbxref=GeneID:114877223%2CGenbank:XM_029189518.1;Parent=rna-XM_029189518.1
NW_021683766.1	Gnomon	exon	291275	291367	.	-	.	ID=exon-XM_029189518.1-3;Dbxref=GeneID:114877223%2CGenbank:XM_029189518.1;Parent=rna-XM_029189518.1
NW_021683766.1	Gnomon	exon	291450	291570	.	-	.	ID=exon-XM_029189518.1-2;Dbxref=GeneID:114877223%2CGenbank:XM_029189518.1;Parent=rna-XM_029189518.1
NW_021683766.1	Gnomon	exon	290034	290233	.	-	.	ID=exon-XM_029189518.1-8;Dbxref=GeneID:114877223%2CGenbank:XM_029189518.1;Parent=rna-XM_029189518.1
NW_021683766.1	Gnomon	CDS	309894	310157	.	-	0	Name=XP_029045340.1;ID=cds-XP_029045340.1;Dbxref=GeneID:114877218%2CGenbank:XP_029045340.1;Parent=rna-XM_029189507.1
NW_021683766.1	Gnomon	CDS	309723	309825	.	-	0	Name=XP_029045340.1;ID=cds-XP_029045340.1;Dbxref=GeneID:114877218%2CGenbank:XP_029045340.1;Parent=rna-XM_029189507.1
NW_021683766.1	Gnomon	CDS	309342	309655	.	-	0	Name=XP_029045340.1;ID=cds-XP_029045340.1;Dbxref=GeneID:114877218%2CGenbank:XP_029045340.1;Parent=rna-XM_029189507.1
NW_021683766.1	Gnomon	CDS	308890	309261	.	-	0	Name=XP_029045340.1;ID=cds-XP_029045340.1;Dbxref=GeneID:114877218%2CGenbank:XP_029045340.1;Parent=rna-XM_029189507.1
NW_021683766.1	Gnomon	CDS	308468	308822	.	-	0	Name=XP_029045340.1;ID=cds-XP_029045340.1;Dbxref=GeneID:114877218%2CGenbank:XP_029045340.1;Parent=rna-XM_029189507.1
NW_021683766.1	Gnomon	CDS	308082	308386	.	-	0	Name=XP_029045340.1;ID=cds-XP_029045340.1;Dbxref=GeneID:114877218%2CGenbank:XP_029045340.1;Parent=rna-XM_029189507.1
NW_021683766.1	Gnomon	CDS	307453	308004	.	-	0	Name=XP_029045340.1;ID=cds-XP_029045340.1;Dbxref=GeneID:114877218%2CGenbank:XP_029045340.1;Parent=rna-XM_029189507.1
NW_021683766.1	Gnomon	exon	111442	112354	.	+	.	ID=exon-XM_029189590.1-8;Dbxref=GeneID:114877255%2CGenbank:XM_029189590.1;Parent=rna-XM_029189590.1
NW_021683766.1	Gnomon	exon	108725	108879	.	+	.	ID=exon-XM_029189590.1-3;Dbxref=GeneID:114877255%2CGenbank:XM_029189590.1;Parent=rna-XM_029189590.1
NW_021683766.1	Gnomon	exon	108272	108631	.	+	.	ID=exon-XM_029189590.1-2;Dbxref=GeneID:114877255%2CGenbank:XM_029189590.1;Parent=rna-XM_029189590.1
NW_021683766.1	Gnomon	exon	106933	108109	.	+	.	ID=exon-XM_029189590.1-1;Dbxref=GeneID:114877255%2CGenbank:XM_029189590.1;Parent=rna-XM_029189590.1
NW_021683766.1	Gnomon	exon	110962	111299	.	+	.	ID=exon-XM_029189590.1-7;Dbxref=GeneID:114877255%2CGenbank:XM_029189590.1;Parent=rna-XM_029189590.1
NW_021683766.1	Gnomon	exon	110595	110858	.	+	.	ID=exon-XM_029189590.1-6;Dbxref=GeneID:114877255%2CGenbank:XM_029189590.1;Parent=rna-XM_029189590.1
NW_021683766.1	Gnomon	exon	109750	110517	.	+	.	ID=exon-XM_029189590.1-5;Dbxref=GeneID:114877255%2CGenbank:XM_029189590.1;Parent=rna-XM_029189590.1
NW_021683766.1	Gnomon	exon	109515	109638	.	+	.	ID=exon-XM_029189590.1-4;Dbxref=GeneID:114877255%2CGenbank:XM_029189590.1;Parent=rna-XM_029189590.1
NW_021683766.1	Gnomon	CDS	309903	310157	.	-	0	Name=XP_029045341.1;ID=cds-XP_029045341.1;Dbxref=GeneID:114877218%2CGenbank:XP_029045341.1;Parent=rna-XM_029189508.1
NW_021683766.1	Gnomon	CDS	309723	309825	.	-	0	Name=XP_029045341.1;ID=cds-XP_029045341.1;Dbxref=GeneID:114877218%2CGenbank:XP_029045341.1;Parent=rna-XM_029189508.1
NW_021683766.1	Gnomon	CDS	309342	309655	.	-	0	Name=XP_029045341.1;ID=cds-XP_029045341.1;Dbxref=GeneID:114877218%2CGenbank:XP_029045341.1;Parent=rna-XM_029189508.1
NW_021683766.1	Gnomon	CDS	308890	309261	.	-	0	Name=XP_029045341.1;ID=cds-XP_029045341.1;Dbxref=GeneID:114877218%2CGenbank:XP_029045341.1;Parent=rna-XM_029189508.1
NW_021683766.1	Gnomon	CDS	308468	308822	.	-	0	Name=XP_029045341.1;ID=cds-XP_029045341.1;Dbxref=GeneID:114877218%2CGenbank:XP_029045341.1;Parent=rna-XM_029189508.1
NW_021683766.1	Gnomon	CDS	308082	308386	.	-	0	Name=XP_029045341.1;ID=cds-XP_029045341.1;Dbxref=GeneID:114877218%2CGenbank:XP_029045341.1;Parent=rna-XM_029189508.1
NW_021683766.1	Gnomon	CDS	307453	308004	.	-	0	Name=XP_029045341.1;ID=cds-XP_029045341.1;Dbxref=GeneID:114877218%2CGenbank:XP_029045341.1;Parent=rna-XM_029189508.1
NW_021683766.1	Gnomon	exon	198641	198827	.	+	.	ID=exon-XM_029189543.1-5;Dbxref=GeneID:114877233%2CGenbank:XM_029189543.1;Parent=rna-XM_029189543.1
NW_021683766.1	Gnomon	exon	198313	198438	.	+	.	ID=exon-XM_029189543.1-4;Dbxref=GeneID:114877233%2CGenbank:XM_029189543.1;Parent=rna-XM_029189543.1
NW_021683766.1	Gnomon	exon	221834	221971	.	+	.	ID=exon-XM_029189543.1-7;Dbxref=GeneID:114877233%2CGenbank:XM_029189543.1;Parent=rna-XM_029189543.1
NW_021683766.1	Gnomon	exon	201867	202123	.	+	.	ID=exon-XM_029189543.1-6;Dbxref=GeneID:114877233%2CGenbank:XM_029189543.1;Parent=rna-XM_029189543.1
NW_021683766.1	Gnomon	exon	155876	155959	.	+	.	ID=exon-XM_029189543.1-1;Dbxref=GeneID:114877233%2CGenbank:XM_029189543.1;Parent=rna-XM_029189543.1
NW_021683766.1	Gnomon	exon	198051	198199	.	+	.	ID=exon-XM_029189543.1-3;Dbxref=GeneID:114877233%2CGenbank:XM_029189543.1;Parent=rna-XM_029189543.1
NW_021683766.1	Gnomon	exon	173416	173552	.	+	.	ID=exon-XM_029189543.1-2;Dbxref=GeneID:114877233%2CGenbank:XM_029189543.1;Parent=rna-XM_029189543.1
NW_021683766.1	Gnomon	exon	224067	224170	.	+	.	ID=exon-XM_029189543.1-9;Dbxref=GeneID:114877233%2CGenbank:XM_029189543.1;Parent=rna-XM_029189543.1
NW_021683766.1	Gnomon	exon	222339	222417	.	+	.	ID=exon-XM_029189543.1-8;Dbxref=GeneID:114877233%2CGenbank:XM_029189543.1;Parent=rna-XM_029189543.1
NW_021683766.1	Gnomon	exon	19197	19801	.	+	.	ID=exon-XM_029189591.1-2;Dbxref=GeneID:114877256%2CGenbank:XM_029189591.1;Parent=rna-XM_029189591.1
NW_021683766.1	Gnomon	exon	18772	18878	.	+	.	ID=exon-XM_029189591.1-1;Dbxref=GeneID:114877256%2CGenbank:XM_029189591.1;Parent=rna-XM_029189591.1
NW_021683766.1	Gnomon	exon	20274	20696	.	+	.	ID=exon-XM_029189591.1-4;Dbxref=GeneID:114877256%2CGenbank:XM_029189591.1;Parent=rna-XM_029189591.1
NW_021683766.1	Gnomon	exon	19874	20206	.	+	.	ID=exon-XM_029189591.1-3;Dbxref=GeneID:114877256%2CGenbank:XM_029189591.1;Parent=rna-XM_029189591.1
NW_021683766.1	Gnomon	exon	20995	21118	.	+	.	ID=exon-XM_029189591.1-6;Dbxref=GeneID:114877256%2CGenbank:XM_029189591.1;Parent=rna-XM_029189591.1
NW_021683766.1	Gnomon	exon	20784	20910	.	+	.	ID=exon-XM_029189591.1-5;Dbxref=GeneID:114877256%2CGenbank:XM_029189591.1;Parent=rna-XM_029189591.1
NW_021683766.1	Gnomon	exon	21363	21623	.	+	.	ID=exon-XM_029189591.1-8;Dbxref=GeneID:114877256%2CGenbank:XM_029189591.1;Parent=rna-XM_029189591.1
NW_021683766.1	Gnomon	exon	21179	21294	.	+	.	ID=exon-XM_029189591.1-7;Dbxref=GeneID:114877256%2CGenbank:XM_029189591.1;Parent=rna-XM_029189591.1
NW_021683766.1	Gnomon	exon	21707	21881	.	+	.	ID=exon-XM_029189591.1-9;Dbxref=GeneID:114877256%2CGenbank:XM_029189591.1;Parent=rna-XM_029189591.1
NW_021683766.1	Gnomon	CDS	23742	23837	.	-	0	Name=XP_029045440.1;ID=cds-XP_029045440.1;Dbxref=GeneID:114877263%2CGenbank:XP_029045440.1;Parent=rna-XM_029189607.1
NW_021683766.1	Gnomon	CDS	23427	23666	.	-	0	Name=XP_029045440.1;ID=cds-XP_029045440.1;Dbxref=GeneID:114877263%2CGenbank:XP_029045440.1;Parent=rna-XM_029189607.1
NW_021683766.1	Gnomon	CDS	23163	23348	.	-	0	Name=XP_029045440.1;ID=cds-XP_029045440.1;Dbxref=GeneID:114877263%2CGenbank:XP_029045440.1;Parent=rna-XM_029189607.1
NW_021683766.1	Gnomon	CDS	22744	23079	.	-	0	Name=XP_029045440.1;ID=cds-XP_029045440.1;Dbxref=GeneID:114877263%2CGenbank:XP_029045440.1;Parent=rna-XM_029189607.1
NW_021683766.1	Gnomon	CDS	22484	22660	.	-	0	Name=XP_029045440.1;ID=cds-XP_029045440.1;Dbxref=GeneID:114877263%2CGenbank:XP_029045440.1;Parent=rna-XM_029189607.1
NW_021683766.1	Gnomon	CDS	282159	282161	.	-	0	Name=XP_029045346.1;ID=cds-XP_029045346.1;Dbxref=GeneID:114877220%2CGenbank:XP_029045346.1;Parent=rna-XM_029189513.1
NW_021683766.1	Gnomon	CDS	281548	282074	.	-	0	Name=XP_029045346.1;ID=cds-XP_029045346.1;Dbxref=GeneID:114877220%2CGenbank:XP_029045346.1;Parent=rna-XM_029189513.1
NW_021683766.1	Gnomon	CDS	281025	281274	.	-	0	Name=XP_029045346.1;ID=cds-XP_029045346.1;Dbxref=GeneID:114877220%2CGenbank:XP_029045346.1;Parent=rna-XM_029189513.1
NW_021683766.1	Gnomon	CDS	280755	280964	.	-	0	Name=XP_029045346.1;ID=cds-XP_029045346.1;Dbxref=GeneID:114877220%2CGenbank:XP_029045346.1;Parent=rna-XM_029189513.1
NW_021683766.1	Gnomon	CDS	280380	280686	.	-	0	Name=XP_029045346.1;ID=cds-XP_029045346.1;Dbxref=GeneID:114877220%2CGenbank:XP_029045346.1;Parent=rna-XM_029189513.1
NW_021683766.1	Gnomon	CDS	280078	280318	.	-	0	Name=XP_029045346.1;ID=cds-XP_029045346.1;Dbxref=GeneID:114877220%2CGenbank:XP_029045346.1;Parent=rna-XM_029189513.1
NW_021683766.1	Gnomon	CDS	279900	280011	.	-	0	Name=XP_029045346.1;ID=cds-XP_029045346.1;Dbxref=GeneID:114877220%2CGenbank:XP_029045346.1;Parent=rna-XM_029189513.1
NW_021683766.1	Gnomon	CDS	286879	286984	.	+	0	Name=XP_029045347.1;ID=cds-XP_029045347.1;Dbxref=GeneID:114877221%2CGenbank:XP_029045347.1;Parent=rna-XM_029189514.1
NW_021683766.1	Gnomon	CDS	287763	287969	.	+	0	Name=XP_029045347.1;ID=cds-XP_029045347.1;Dbxref=GeneID:114877221%2CGenbank:XP_029045347.1;Parent=rna-XM_029189514.1
NW_021683766.1	Gnomon	CDS	288095	288358	.	+	0	Name=XP_029045347.1;ID=cds-XP_029045347.1;Dbxref=GeneID:114877221%2CGenbank:XP_029045347.1;Parent=rna-XM_029189514.1
NW_021683766.1	Gnomon	CDS	288434	288777	.	+	0	Name=XP_029045347.1;ID=cds-XP_029045347.1;Dbxref=GeneID:114877221%2CGenbank:XP_029045347.1;Parent=rna-XM_029189514.1
NW_021683766.1	Gnomon	CDS	288853	289078	.	+	0	Name=XP_029045347.1;ID=cds-XP_029045347.1;Dbxref=GeneID:114877221%2CGenbank:XP_029045347.1;Parent=rna-XM_029189514.1
NW_021683766.1	Gnomon	CDS	289175	289404	.	+	0	Name=XP_029045347.1;ID=cds-XP_029045347.1;Dbxref=GeneID:114877221%2CGenbank:XP_029045347.1;Parent=rna-XM_029189514.1
NW_021683766.1	Gnomon	CDS	289475	289645	.	+	0	Name=XP_029045347.1;ID=cds-XP_029045347.1;Dbxref=GeneID:114877221%2CGenbank:XP_029045347.1;Parent=rna-XM_029189514.1
NW_021683766.1	Gnomon	exon	108725	108879	.	+	.	ID=exon-XM_029189588.1-17;Dbxref=GeneID:114877255%2CGenbank:XM_029189588.1;Parent=rna-XM_029189588.1
NW_021683766.1	Gnomon	exon	108272	108631	.	+	.	ID=exon-XM_029189588.1-16;Dbxref=GeneID:114877255%2CGenbank:XM_029189588.1;Parent=rna-XM_029189588.1
NW_021683766.1	Gnomon	exon	109750	110517	.	+	.	ID=exon-XM_029189588.1-19;Dbxref=GeneID:114877255%2CGenbank:XM_029189588.1;Parent=rna-XM_029189588.1
NW_021683766.1	Gnomon	exon	109515	109638	.	+	.	ID=exon-XM_029189588.1-18;Dbxref=GeneID:114877255%2CGenbank:XM_029189588.1;Parent=rna-XM_029189588.1
NW_021683766.1	Gnomon	exon	104370	104498	.	+	.	ID=exon-XM_029189588.1-13;Dbxref=GeneID:114877255%2CGenbank:XM_029189588.1;Parent=rna-XM_029189588.1
NW_021683766.1	Gnomon	exon	90581	90796	.	+	.	ID=exon-XM_029189588.1-12;Dbxref=GeneID:114877255%2CGenbank:XM_029189588.1;Parent=rna-XM_029189588.1
NW_021683766.1	Gnomon	exon	105495	105584	.	+	.	ID=exon-XM_029189588.1-15;Dbxref=GeneID:114877255%2CGenbank:XM_029189588.1;Parent=rna-XM_029189588.1
NW_021683766.1	Gnomon	exon	104982	105125	.	+	.	ID=exon-XM_029189588.1-14;Dbxref=GeneID:114877255%2CGenbank:XM_029189588.1;Parent=rna-XM_029189588.1
NW_021683766.1	Gnomon	mRNA	432892	443563	.	+	.	Name=XM_029189574.1;ID=rna-XM_029189574.1;Dbxref=GeneID:114877249%2CGenbank:XM_029189574.1;Parent=gene-LOC114877249
NW_021683766.1	Gnomon	exon	110595	110858	.	+	.	ID=exon-XM_029189588.1-20;Dbxref=GeneID:114877255%2CGenbank:XM_029189588.1;Parent=rna-XM_029189588.1
NW_021683766.1	Gnomon	exon	111442	112354	.	+	.	ID=exon-XM_029189588.1-22;Dbxref=GeneID:114877255%2CGenbank:XM_029189588.1;Parent=rna-XM_029189588.1
NW_021683766.1	Gnomon	exon	110962	111299	.	+	.	ID=exon-XM_029189588.1-21;Dbxref=GeneID:114877255%2CGenbank:XM_029189588.1;Parent=rna-XM_029189588.1
NW_021683766.1	Gnomon	CDS	38583	38669	.	-	0	Name=XP_029045441.1;ID=cds-XP_029045441.1;Dbxref=GeneID:114877264%2CGenbank:XP_029045441.1;Parent=rna-XM_029189608.1
NW_021683766.1	Gnomon	CDS	38310	38447	.	-	0	Name=XP_029045441.1;ID=cds-XP_029045441.1;Dbxref=GeneID:114877264%2CGenbank:XP_029045441.1;Parent=rna-XM_029189608.1
NW_021683766.1	Gnomon	CDS	38063	38228	.	-	0	Name=XP_029045441.1;ID=cds-XP_029045441.1;Dbxref=GeneID:114877264%2CGenbank:XP_029045441.1;Parent=rna-XM_029189608.1
NW_021683766.1	Gnomon	CDS	37668	37986	.	-	0	Name=XP_029045441.1;ID=cds-XP_029045441.1;Dbxref=GeneID:114877264%2CGenbank:XP_029045441.1;Parent=rna-XM_029189608.1
NW_021683766.1	Gnomon	CDS	37243	37600	.	-	0	Name=XP_029045441.1;ID=cds-XP_029045441.1;Dbxref=GeneID:114877264%2CGenbank:XP_029045441.1;Parent=rna-XM_029189608.1
NW_021683766.1	Gnomon	exon	426069	426232	.	+	.	ID=exon-XM_029189578.1-10;Dbxref=GeneID:114877250%2CGenbank:XM_029189578.1;Parent=rna-XM_029189578.1
NW_021683766.1	Gnomon	exon	90342	90500	.	+	.	ID=exon-XM_029189588.1-11;Dbxref=GeneID:114877255%2CGenbank:XM_029189588.1;Parent=rna-XM_029189588.1
NW_021683766.1	Gnomon	exon	89738	89912	.	+	.	ID=exon-XM_029189588.1-10;Dbxref=GeneID:114877255%2CGenbank:XM_029189588.1;Parent=rna-XM_029189588.1
NW_021683766.1	Gnomon	mRNA	426280	443563	.	+	.	Name=XM_029189573.1;ID=rna-XM_029189573.1;Dbxref=GeneID:114877249%2CGenbank:XM_029189573.1;Parent=gene-LOC114877249
NW_021683766.1	Gnomon	CDS	302338	302714	.	+	0	Name=XP_029045344.1;ID=cds-XP_029045344.1;Dbxref=GeneID:114877219%2CGenbank:XP_029045344.1;Parent=rna-XM_029189511.1
NW_021683766.1	Gnomon	CDS	302785	303047	.	+	0	Name=XP_029045344.1;ID=cds-XP_029045344.1;Dbxref=GeneID:114877219%2CGenbank:XP_029045344.1;Parent=rna-XM_029189511.1
NW_021683766.1	Gnomon	CDS	303126	303341	.	+	0	Name=XP_029045344.1;ID=cds-XP_029045344.1;Dbxref=GeneID:114877219%2CGenbank:XP_029045344.1;Parent=rna-XM_029189511.1
NW_021683766.1	Gnomon	CDS	303418	303609	.	+	0	Name=XP_029045344.1;ID=cds-XP_029045344.1;Dbxref=GeneID:114877219%2CGenbank:XP_029045344.1;Parent=rna-XM_029189511.1
NW_021683766.1	Gnomon	CDS	303689	303953	.	+	0	Name=XP_029045344.1;ID=cds-XP_029045344.1;Dbxref=GeneID:114877219%2CGenbank:XP_029045344.1;Parent=rna-XM_029189511.1
NW_021683766.1	Gnomon	CDS	304021	304162	.	+	0	Name=XP_029045344.1;ID=cds-XP_029045344.1;Dbxref=GeneID:114877219%2CGenbank:XP_029045344.1;Parent=rna-XM_029189511.1
NW_021683766.1	Gnomon	CDS	304237	304350	.	+	0	Name=XP_029045344.1;ID=cds-XP_029045344.1;Dbxref=GeneID:114877219%2CGenbank:XP_029045344.1;Parent=rna-XM_029189511.1
NW_021683766.1	Gnomon	mRNA	469824	471899	.	-	.	Name=XM_029189572.1;ID=rna-XM_029189572.1;Dbxref=GeneID:114877246%2CGenbank:XM_029189572.1;Parent=gene-LOC114877246
NW_021683766.1	Gnomon	exon	290034	290233	.	-	.	ID=exon-XM_029189517.1-7;Dbxref=GeneID:114877223%2CGenbank:XM_029189517.1;Parent=rna-XM_029189517.1
NW_021683766.1	Gnomon	exon	290310	290425	.	-	.	ID=exon-XM_029189517.1-6;Dbxref=GeneID:114877223%2CGenbank:XM_029189517.1;Parent=rna-XM_029189517.1
NW_021683766.1	Gnomon	exon	290504	290794	.	-	.	ID=exon-XM_029189517.1-5;Dbxref=GeneID:114877223%2CGenbank:XM_029189517.1;Parent=rna-XM_029189517.1
NW_021683766.1	Gnomon	exon	290869	290983	.	-	.	ID=exon-XM_029189517.1-4;Dbxref=GeneID:114877223%2CGenbank:XM_029189517.1;Parent=rna-XM_029189517.1
NW_021683766.1	Gnomon	exon	291065	291195	.	-	.	ID=exon-XM_029189517.1-3;Dbxref=GeneID:114877223%2CGenbank:XM_029189517.1;Parent=rna-XM_029189517.1
NW_021683766.1	Gnomon	exon	291275	291367	.	-	.	ID=exon-XM_029189517.1-2;Dbxref=GeneID:114877223%2CGenbank:XM_029189517.1;Parent=rna-XM_029189517.1
NW_021683766.1	Gnomon	exon	291450	291804	.	-	.	ID=exon-XM_029189517.1-1;Dbxref=GeneID:114877223%2CGenbank:XM_029189517.1;Parent=rna-XM_029189517.1
NW_021683766.1	Gnomon	CDS	299470	299720	.	+	0	Name=XP_029045345.1;ID=cds-XP_029045345.1;Dbxref=GeneID:114877219%2CGenbank:XP_029045345.1;Parent=rna-XM_029189512.1
NW_021683766.1	Gnomon	CDS	299787	300011	.	+	0	Name=XP_029045345.1;ID=cds-XP_029045345.1;Dbxref=GeneID:114877219%2CGenbank:XP_029045345.1;Parent=rna-XM_029189512.1
NW_021683766.1	Gnomon	CDS	300082	300268	.	+	0	Name=XP_029045345.1;ID=cds-XP_029045345.1;Dbxref=GeneID:114877219%2CGenbank:XP_029045345.1;Parent=rna-XM_029189512.1
NW_021683766.1	Gnomon	CDS	300342	300476	.	+	0	Name=XP_029045345.1;ID=cds-XP_029045345.1;Dbxref=GeneID:114877219%2CGenbank:XP_029045345.1;Parent=rna-XM_029189512.1
NW_021683766.1	Gnomon	CDS	300542	300737	.	+	0	Name=XP_029045345.1;ID=cds-XP_029045345.1;Dbxref=GeneID:114877219%2CGenbank:XP_029045345.1;Parent=rna-XM_029189512.1
NW_021683766.1	Gnomon	CDS	300812	301186	.	+	0	Name=XP_029045345.1;ID=cds-XP_029045345.1;Dbxref=GeneID:114877219%2CGenbank:XP_029045345.1;Parent=rna-XM_029189512.1
NW_021683766.1	Gnomon	CDS	301244	301365	.	+	0	Name=XP_029045345.1;ID=cds-XP_029045345.1;Dbxref=GeneID:114877219%2CGenbank:XP_029045345.1;Parent=rna-XM_029189512.1
NW_021683766.1	Gnomon	CDS	301434	301537	.	+	0	Name=XP_029045345.1;ID=cds-XP_029045345.1;Dbxref=GeneID:114877219%2CGenbank:XP_029045345.1;Parent=rna-XM_029189512.1
NW_021683766.1	Gnomon	CDS	302325	302714	.	+	0	Name=XP_029045345.1;ID=cds-XP_029045345.1;Dbxref=GeneID:114877219%2CGenbank:XP_029045345.1;Parent=rna-XM_029189512.1
NW_021683766.1	Gnomon	CDS	302785	303047	.	+	0	Name=XP_029045345.1;ID=cds-XP_029045345.1;Dbxref=GeneID:114877219%2CGenbank:XP_029045345.1;Parent=rna-XM_029189512.1
NW_021683766.1	Gnomon	CDS	303126	303341	.	+	0	Name=XP_029045345.1;ID=cds-XP_029045345.1;Dbxref=GeneID:114877219%2CGenbank:XP_029045345.1;Parent=rna-XM_029189512.1
NW_021683766.1	Gnomon	CDS	303418	303609	.	+	0	Name=XP_029045345.1;ID=cds-XP_029045345.1;Dbxref=GeneID:114877219%2CGenbank:XP_029045345.1;Parent=rna-XM_029189512.1
NW_021683766.1	Gnomon	CDS	303689	303953	.	+	0	Name=XP_029045345.1;ID=cds-XP_029045345.1;Dbxref=GeneID:114877219%2CGenbank:XP_029045345.1;Parent=rna-XM_029189512.1
NW_021683766.1	Gnomon	CDS	304021	304162	.	+	0	Name=XP_029045345.1;ID=cds-XP_029045345.1;Dbxref=GeneID:114877219%2CGenbank:XP_029045345.1;Parent=rna-XM_029189512.1
NW_021683766.1	Gnomon	CDS	304237	304350	.	+	0	Name=XP_029045345.1;ID=cds-XP_029045345.1;Dbxref=GeneID:114877219%2CGenbank:XP_029045345.1;Parent=rna-XM_029189512.1
NW_021683766.1	Gnomon	exon	426069	426232	.	+	.	ID=exon-XM_029189581.1-11;Dbxref=GeneID:114877250%2CGenbank:XM_029189581.1;Parent=rna-XM_029189581.1
NW_021683766.1	Gnomon	exon	416812	417079	.	+	.	ID=exon-XM_029189581.1-10;Dbxref=GeneID:114877250%2CGenbank:XM_029189581.1;Parent=rna-XM_029189581.1
NW_021683766.1	Gnomon	mRNA	55797	56913	.	-	.	Name=XM_029189625.1;ID=rna-XM_029189625.1;Dbxref=GeneID:114877270%2CGenbank:XM_029189625.1;Parent=gene-LOC114877270
NW_021683766.1	Gnomon	CDS	143019	143055	.	+	0	Name=XP_029045386.1;ID=cds-XP_029045386.1;Dbxref=GeneID:114877237%2CGenbank:XP_029045386.1;Parent=rna-XM_029189553.1
NW_021683766.1	Gnomon	CDS	143134	143218	.	+	0	Name=XP_029045386.1;ID=cds-XP_029045386.1;Dbxref=GeneID:114877237%2CGenbank:XP_029045386.1;Parent=rna-XM_029189553.1
NW_021683766.1	Gnomon	CDS	143464	143539	.	+	0	Name=XP_029045386.1;ID=cds-XP_029045386.1;Dbxref=GeneID:114877237%2CGenbank:XP_029045386.1;Parent=rna-XM_029189553.1
NW_021683766.1	Gnomon	CDS	143613	143801	.	+	0	Name=XP_029045386.1;ID=cds-XP_029045386.1;Dbxref=GeneID:114877237%2CGenbank:XP_029045386.1;Parent=rna-XM_029189553.1
NW_021683766.1	Gnomon	CDS	143878	144152	.	+	0	Name=XP_029045386.1;ID=cds-XP_029045386.1;Dbxref=GeneID:114877237%2CGenbank:XP_029045386.1;Parent=rna-XM_029189553.1
NW_021683766.1	Gnomon	CDS	144226	144301	.	+	0	Name=XP_029045386.1;ID=cds-XP_029045386.1;Dbxref=GeneID:114877237%2CGenbank:XP_029045386.1;Parent=rna-XM_029189553.1
NW_021683766.1	Gnomon	CDS	144376	144552	.	+	0	Name=XP_029045386.1;ID=cds-XP_029045386.1;Dbxref=GeneID:114877237%2CGenbank:XP_029045386.1;Parent=rna-XM_029189553.1
NW_021683766.1	Gnomon	CDS	144614	144969	.	+	0	Name=XP_029045386.1;ID=cds-XP_029045386.1;Dbxref=GeneID:114877237%2CGenbank:XP_029045386.1;Parent=rna-XM_029189553.1
NW_021683766.1	Gnomon	CDS	145046	145359	.	+	0	Name=XP_029045386.1;ID=cds-XP_029045386.1;Dbxref=GeneID:114877237%2CGenbank:XP_029045386.1;Parent=rna-XM_029189553.1
NW_021683766.1	Gnomon	CDS	145422	145717	.	+	0	Name=XP_029045386.1;ID=cds-XP_029045386.1;Dbxref=GeneID:114877237%2CGenbank:XP_029045386.1;Parent=rna-XM_029189553.1
NW_021683766.1	Gnomon	CDS	145873	146448	.	+	0	Name=XP_029045386.1;ID=cds-XP_029045386.1;Dbxref=GeneID:114877237%2CGenbank:XP_029045386.1;Parent=rna-XM_029189553.1
NW_021683766.1	Gnomon	exon	173416	173552	.	+	.	ID=exon-XM_029189544.1-2;Dbxref=GeneID:114877233%2CGenbank:XM_029189544.1;Parent=rna-XM_029189544.1
NW_021683766.1	Gnomon	exon	172699	172733	.	+	.	ID=exon-XM_029189544.1-1;Dbxref=GeneID:114877233%2CGenbank:XM_029189544.1;Parent=rna-XM_029189544.1
NW_021683766.1	Gnomon	exon	201867	202123	.	+	.	ID=exon-XM_029189544.1-6;Dbxref=GeneID:114877233%2CGenbank:XM_029189544.1;Parent=rna-XM_029189544.1
NW_021683766.1	Gnomon	exon	198641	198827	.	+	.	ID=exon-XM_029189544.1-5;Dbxref=GeneID:114877233%2CGenbank:XM_029189544.1;Parent=rna-XM_029189544.1
NW_021683766.1	Gnomon	exon	198313	198438	.	+	.	ID=exon-XM_029189544.1-4;Dbxref=GeneID:114877233%2CGenbank:XM_029189544.1;Parent=rna-XM_029189544.1
NW_021683766.1	Gnomon	exon	198051	198199	.	+	.	ID=exon-XM_029189544.1-3;Dbxref=GeneID:114877233%2CGenbank:XM_029189544.1;Parent=rna-XM_029189544.1
NW_021683766.1	Gnomon	exon	224067	224170	.	+	.	ID=exon-XM_029189544.1-9;Dbxref=GeneID:114877233%2CGenbank:XM_029189544.1;Parent=rna-XM_029189544.1
NW_021683766.1	Gnomon	exon	222339	222417	.	+	.	ID=exon-XM_029189544.1-8;Dbxref=GeneID:114877233%2CGenbank:XM_029189544.1;Parent=rna-XM_029189544.1
NW_021683766.1	Gnomon	exon	221834	221971	.	+	.	ID=exon-XM_029189544.1-7;Dbxref=GeneID:114877233%2CGenbank:XM_029189544.1;Parent=rna-XM_029189544.1
NW_021683766.1	Gnomon	mRNA	55797	56913	.	-	.	Name=XM_029189623.1;ID=rna-XM_029189623.1;Dbxref=GeneID:114877270%2CGenbank:XM_029189623.1;Parent=gene-LOC114877270
NW_021683766.1	Gnomon	mRNA	130798	142606	.	+	.	Name=XM_029189529.1;ID=rna-XM_029189529.1;Dbxref=GeneID:114877232%2CGenbank:XM_029189529.1;Parent=gene-LOC114877232
NW_021683766.1	Gnomon	CDS	151396	151469	.	-	0	Name=XP_029045383.1;ID=cds-XP_029045383.1;Dbxref=GeneID:114877235%2CGenbank:XP_029045383.1;Parent=rna-XM_029189550.1
NW_021683766.1	Gnomon	CDS	151205	151333	.	-	0	Name=XP_029045383.1;ID=cds-XP_029045383.1;Dbxref=GeneID:114877235%2CGenbank:XP_029045383.1;Parent=rna-XM_029189550.1
NW_021683766.1	Gnomon	CDS	151007	151140	.	-	0	Name=XP_029045383.1;ID=cds-XP_029045383.1;Dbxref=GeneID:114877235%2CGenbank:XP_029045383.1;Parent=rna-XM_029189550.1
NW_021683766.1	Gnomon	CDS	150772	150929	.	-	0	Name=XP_029045383.1;ID=cds-XP_029045383.1;Dbxref=GeneID:114877235%2CGenbank:XP_029045383.1;Parent=rna-XM_029189550.1
NW_021683766.1	Gnomon	CDS	150305	150534	.	-	0	Name=XP_029045383.1;ID=cds-XP_029045383.1;Dbxref=GeneID:114877235%2CGenbank:XP_029045383.1;Parent=rna-XM_029189550.1
NW_021683766.1	Gnomon	CDS	150044	150236	.	-	0	Name=XP_029045383.1;ID=cds-XP_029045383.1;Dbxref=GeneID:114877235%2CGenbank:XP_029045383.1;Parent=rna-XM_029189550.1
NW_021683766.1	Gnomon	CDS	149328	149972	.	-	0	Name=XP_029045383.1;ID=cds-XP_029045383.1;Dbxref=GeneID:114877235%2CGenbank:XP_029045383.1;Parent=rna-XM_029189550.1
NW_021683766.1	Gnomon	CDS	149141	149258	.	-	0	Name=XP_029045383.1;ID=cds-XP_029045383.1;Dbxref=GeneID:114877235%2CGenbank:XP_029045383.1;Parent=rna-XM_029189550.1
NW_021683766.1	Gnomon	CDS	148913	149067	.	-	0	Name=XP_029045383.1;ID=cds-XP_029045383.1;Dbxref=GeneID:114877235%2CGenbank:XP_029045383.1;Parent=rna-XM_029189550.1
NW_021683766.1	Gnomon	CDS	148675	148836	.	-	0	Name=XP_029045383.1;ID=cds-XP_029045383.1;Dbxref=GeneID:114877235%2CGenbank:XP_029045383.1;Parent=rna-XM_029189550.1
NW_021683766.1	Gnomon	CDS	148432	148570	.	-	0	Name=XP_029045383.1;ID=cds-XP_029045383.1;Dbxref=GeneID:114877235%2CGenbank:XP_029045383.1;Parent=rna-XM_029189550.1
NW_021683766.1	Gnomon	CDS	148046	148349	.	-	0	Name=XP_029045383.1;ID=cds-XP_029045383.1;Dbxref=GeneID:114877235%2CGenbank:XP_029045383.1;Parent=rna-XM_029189550.1
NW_021683766.1	Gnomon	CDS	147832	147962	.	-	0	Name=XP_029045383.1;ID=cds-XP_029045383.1;Dbxref=GeneID:114877235%2CGenbank:XP_029045383.1;Parent=rna-XM_029189550.1
NW_021683766.1	Gnomon	CDS	147303	147748	.	-	0	Name=XP_029045383.1;ID=cds-XP_029045383.1;Dbxref=GeneID:114877235%2CGenbank:XP_029045383.1;Parent=rna-XM_029189550.1
NW_021683766.1	Gnomon	exon	145422	145717	.	+	.	ID=exon-XM_029189552.1-10;Dbxref=GeneID:114877237%2CGenbank:XM_029189552.1;Parent=rna-XM_029189552.1
NW_021683766.1	Gnomon	exon	145837	146566	.	+	.	ID=exon-XM_029189552.1-11;Dbxref=GeneID:114877237%2CGenbank:XM_029189552.1;Parent=rna-XM_029189552.1
NW_021683766.1	Gnomon	mRNA	45750	47292	.	+	.	Name=XM_029189622.1;ID=rna-XM_029189622.1;Dbxref=GeneID:114877269%2CGenbank:XM_029189622.1;Parent=gene-LOC114877269
NW_021683766.1	Gnomon	mRNA	127451	142606	.	+	.	Name=XM_029189528.1;ID=rna-XM_029189528.1;Dbxref=GeneID:114877232%2CGenbank:XM_029189528.1;Parent=gene-LOC114877232
NW_021683766.1	Gnomon	CDS	151396	151469	.	-	0	Name=XP_029045384.1;ID=cds-XP_029045384.1;Dbxref=GeneID:114877235%2CGenbank:XP_029045384.1;Parent=rna-XM_029189551.1
NW_021683766.1	Gnomon	CDS	151205	151333	.	-	0	Name=XP_029045384.1;ID=cds-XP_029045384.1;Dbxref=GeneID:114877235%2CGenbank:XP_029045384.1;Parent=rna-XM_029189551.1
NW_021683766.1	Gnomon	CDS	151007	151140	.	-	0	Name=XP_029045384.1;ID=cds-XP_029045384.1;Dbxref=GeneID:114877235%2CGenbank:XP_029045384.1;Parent=rna-XM_029189551.1
NW_021683766.1	Gnomon	CDS	150781	150929	.	-	0	Name=XP_029045384.1;ID=cds-XP_029045384.1;Dbxref=GeneID:114877235%2CGenbank:XP_029045384.1;Parent=rna-XM_029189551.1
NW_021683766.1	Gnomon	CDS	150305	150534	.	-	0	Name=XP_029045384.1;ID=cds-XP_029045384.1;Dbxref=GeneID:114877235%2CGenbank:XP_029045384.1;Parent=rna-XM_029189551.1
NW_021683766.1	Gnomon	CDS	150044	150236	.	-	0	Name=XP_029045384.1;ID=cds-XP_029045384.1;Dbxref=GeneID:114877235%2CGenbank:XP_029045384.1;Parent=rna-XM_029189551.1
NW_021683766.1	Gnomon	CDS	149328	149972	.	-	0	Name=XP_029045384.1;ID=cds-XP_029045384.1;Dbxref=GeneID:114877235%2CGenbank:XP_029045384.1;Parent=rna-XM_029189551.1
NW_021683766.1	Gnomon	CDS	149141	149258	.	-	0	Name=XP_029045384.1;ID=cds-XP_029045384.1;Dbxref=GeneID:114877235%2CGenbank:XP_029045384.1;Parent=rna-XM_029189551.1
NW_021683766.1	Gnomon	CDS	148913	149067	.	-	0	Name=XP_029045384.1;ID=cds-XP_029045384.1;Dbxref=GeneID:114877235%2CGenbank:XP_029045384.1;Parent=rna-XM_029189551.1
NW_021683766.1	Gnomon	CDS	148675	148836	.	-	0	Name=XP_029045384.1;ID=cds-XP_029045384.1;Dbxref=GeneID:114877235%2CGenbank:XP_029045384.1;Parent=rna-XM_029189551.1
NW_021683766.1	Gnomon	CDS	148432	148570	.	-	0	Name=XP_029045384.1;ID=cds-XP_029045384.1;Dbxref=GeneID:114877235%2CGenbank:XP_029045384.1;Parent=rna-XM_029189551.1
NW_021683766.1	Gnomon	CDS	148046	148349	.	-	0	Name=XP_029045384.1;ID=cds-XP_029045384.1;Dbxref=GeneID:114877235%2CGenbank:XP_029045384.1;Parent=rna-XM_029189551.1
NW_021683766.1	Gnomon	CDS	147832	147962	.	-	0	Name=XP_029045384.1;ID=cds-XP_029045384.1;Dbxref=GeneID:114877235%2CGenbank:XP_029045384.1;Parent=rna-XM_029189551.1
NW_021683766.1	Gnomon	CDS	147303	147748	.	-	0	Name=XP_029045384.1;ID=cds-XP_029045384.1;Dbxref=GeneID:114877235%2CGenbank:XP_029045384.1;Parent=rna-XM_029189551.1
NW_021683766.1	Gnomon	CDS	143019	143055	.	+	0	Name=XP_029045385.1;ID=cds-XP_029045385.1;Dbxref=GeneID:114877237%2CGenbank:XP_029045385.1;Parent=rna-XM_029189552.1
NW_021683766.1	Gnomon	CDS	143134	143218	.	+	0	Name=XP_029045385.1;ID=cds-XP_029045385.1;Dbxref=GeneID:114877237%2CGenbank:XP_029045385.1;Parent=rna-XM_029189552.1
NW_021683766.1	Gnomon	CDS	143464	143539	.	+	0	Name=XP_029045385.1;ID=cds-XP_029045385.1;Dbxref=GeneID:114877237%2CGenbank:XP_029045385.1;Parent=rna-XM_029189552.1
NW_021683766.1	Gnomon	CDS	143613	143801	.	+	0	Name=XP_029045385.1;ID=cds-XP_029045385.1;Dbxref=GeneID:114877237%2CGenbank:XP_029045385.1;Parent=rna-XM_029189552.1
NW_021683766.1	Gnomon	CDS	143878	144152	.	+	0	Name=XP_029045385.1;ID=cds-XP_029045385.1;Dbxref=GeneID:114877237%2CGenbank:XP_029045385.1;Parent=rna-XM_029189552.1
NW_021683766.1	Gnomon	CDS	144226	144301	.	+	0	Name=XP_029045385.1;ID=cds-XP_029045385.1;Dbxref=GeneID:114877237%2CGenbank:XP_029045385.1;Parent=rna-XM_029189552.1
NW_021683766.1	Gnomon	CDS	144376	144552	.	+	0	Name=XP_029045385.1;ID=cds-XP_029045385.1;Dbxref=GeneID:114877237%2CGenbank:XP_029045385.1;Parent=rna-XM_029189552.1
NW_021683766.1	Gnomon	CDS	144614	144969	.	+	0	Name=XP_029045385.1;ID=cds-XP_029045385.1;Dbxref=GeneID:114877237%2CGenbank:XP_029045385.1;Parent=rna-XM_029189552.1
NW_021683766.1	Gnomon	CDS	145046	145359	.	+	0	Name=XP_029045385.1;ID=cds-XP_029045385.1;Dbxref=GeneID:114877237%2CGenbank:XP_029045385.1;Parent=rna-XM_029189552.1
NW_021683766.1	Gnomon	CDS	145422	145717	.	+	0	Name=XP_029045385.1;ID=cds-XP_029045385.1;Dbxref=GeneID:114877237%2CGenbank:XP_029045385.1;Parent=rna-XM_029189552.1
NW_021683766.1	Gnomon	CDS	145837	146448	.	+	0	Name=XP_029045385.1;ID=cds-XP_029045385.1;Dbxref=GeneID:114877237%2CGenbank:XP_029045385.1;Parent=rna-XM_029189552.1
NW_021683766.1	Gnomon	exon	27943	28029	.	-	.	ID=exon-XM_029189617.1-5;Dbxref=GeneID:114877267%2CGenbank:XM_029189617.1;Parent=rna-XM_029189617.1
NW_021683766.1	Gnomon	exon	28518	28691	.	-	.	ID=exon-XM_029189617.1-4;Dbxref=GeneID:114877267%2CGenbank:XM_029189617.1;Parent=rna-XM_029189617.1
NW_021683766.1	Gnomon	exon	29567	29850	.	-	.	ID=exon-XM_029189617.1-1;Dbxref=GeneID:114877267%2CGenbank:XM_029189617.1;Parent=rna-XM_029189617.1
NW_021683766.1	Gnomon	exon	28762	29096	.	-	.	ID=exon-XM_029189617.1-3;Dbxref=GeneID:114877267%2CGenbank:XM_029189617.1;Parent=rna-XM_029189617.1
NW_021683766.1	Gnomon	exon	29172	29469	.	-	.	ID=exon-XM_029189617.1-2;Dbxref=GeneID:114877267%2CGenbank:XM_029189617.1;Parent=rna-XM_029189617.1
NW_021683766.1	Gnomon	mRNA	45796	47292	.	+	.	Name=XM_029189621.1;ID=rna-XM_029189621.1;Dbxref=GeneID:114877269%2CGenbank:XM_029189621.1;Parent=gene-LOC114877269
NW_021683766.1	Gnomon	exon	286287	286692	.	-	.	ID=exon-XM_029189516.1-1;Dbxref=GeneID:114877222%2CGenbank:XM_029189516.1;Parent=rna-XM_029189516.1
NW_021683766.1	Gnomon	exon	284396	285644	.	-	.	ID=exon-XM_029189516.1-3;Dbxref=GeneID:114877222%2CGenbank:XM_029189516.1;Parent=rna-XM_029189516.1
NW_021683766.1	Gnomon	exon	285712	286195	.	-	.	ID=exon-XM_029189516.1-2;Dbxref=GeneID:114877222%2CGenbank:XM_029189516.1;Parent=rna-XM_029189516.1
NW_021683766.1	Gnomon	mRNA	60034	62118	.	+	.	Name=XM_029189629.1;ID=rna-XM_029189629.1;Dbxref=GeneID:114877274%2CGenbank:XM_029189629.1;Parent=gene-LOC114877274
NW_021683766.1	Gnomon	exon	458691	458915	.	-	.	ID=exon-XM_029189568.1-2;Dbxref=GeneID:114877244%2CGenbank:XM_029189568.1;Parent=rna-XM_029189568.1
NW_021683766.1	Gnomon	exon	460795	461351	.	-	.	ID=exon-XM_029189568.1-1;Dbxref=GeneID:114877244%2CGenbank:XM_029189568.1;Parent=rna-XM_029189568.1
NW_021683766.1	Gnomon	exon	455203	455340	.	-	.	ID=exon-XM_029189568.1-4;Dbxref=GeneID:114877244%2CGenbank:XM_029189568.1;Parent=rna-XM_029189568.1
NW_021683766.1	Gnomon	exon	455569	455676	.	-	.	ID=exon-XM_029189568.1-3;Dbxref=GeneID:114877244%2CGenbank:XM_029189568.1;Parent=rna-XM_029189568.1
NW_021683766.1	Gnomon	exon	453448	454614	.	-	.	ID=exon-XM_029189568.1-5;Dbxref=GeneID:114877244%2CGenbank:XM_029189568.1;Parent=rna-XM_029189568.1
NW_021683766.1	Gnomon	exon	234550	234631	.	+	.	ID=exon-XM_029189542.1-17;Dbxref=GeneID:114877233%2CGenbank:XM_029189542.1;Parent=rna-XM_029189542.1
NW_021683766.1	Gnomon	exon	230111	234368	.	+	.	ID=exon-XM_029189542.1-16;Dbxref=GeneID:114877233%2CGenbank:XM_029189542.1;Parent=rna-XM_029189542.1
NW_021683766.1	Gnomon	exon	228456	229250	.	+	.	ID=exon-XM_029189542.1-15;Dbxref=GeneID:114877233%2CGenbank:XM_029189542.1;Parent=rna-XM_029189542.1
NW_021683766.1	Gnomon	exon	227775	228381	.	+	.	ID=exon-XM_029189542.1-14;Dbxref=GeneID:114877233%2CGenbank:XM_029189542.1;Parent=rna-XM_029189542.1
NW_021683766.1	Gnomon	exon	227321	227700	.	+	.	ID=exon-XM_029189542.1-13;Dbxref=GeneID:114877233%2CGenbank:XM_029189542.1;Parent=rna-XM_029189542.1
NW_021683766.1	Gnomon	exon	226783	227222	.	+	.	ID=exon-XM_029189542.1-12;Dbxref=GeneID:114877233%2CGenbank:XM_029189542.1;Parent=rna-XM_029189542.1
NW_021683766.1	Gnomon	exon	226250	226552	.	+	.	ID=exon-XM_029189542.1-11;Dbxref=GeneID:114877233%2CGenbank:XM_029189542.1;Parent=rna-XM_029189542.1
NW_021683766.1	Gnomon	exon	225905	226165	.	+	.	ID=exon-XM_029189542.1-10;Dbxref=GeneID:114877233%2CGenbank:XM_029189542.1;Parent=rna-XM_029189542.1
NW_021683766.1	Gnomon	mRNA	44460	45040	.	+	.	Name=XM_029189628.1;ID=rna-XM_029189628.1;Dbxref=GeneID:114877273%2CGenbank:XM_029189628.1;Parent=gene-LOC114877273
NW_021683766.1	Gnomon	exon	28265	28691	.	-	.	ID=exon-XM_029189616.1-4;Dbxref=GeneID:114877267%2CGenbank:XM_029189616.1;Parent=rna-XM_029189616.1
NW_021683766.1	Gnomon	exon	28762	29096	.	-	.	ID=exon-XM_029189616.1-3;Dbxref=GeneID:114877267%2CGenbank:XM_029189616.1;Parent=rna-XM_029189616.1
NW_021683766.1	Gnomon	exon	29172	29469	.	-	.	ID=exon-XM_029189616.1-2;Dbxref=GeneID:114877267%2CGenbank:XM_029189616.1;Parent=rna-XM_029189616.1
NW_021683766.1	Gnomon	exon	29567	29850	.	-	.	ID=exon-XM_029189616.1-1;Dbxref=GeneID:114877267%2CGenbank:XM_029189616.1;Parent=rna-XM_029189616.1
NW_021683766.1	Gnomon	mRNA	45753	48088	.	+	.	Name=XM_029189627.1;ID=rna-XM_029189627.1;Dbxref=GeneID:114877272%2CGenbank:XM_029189627.1;Parent=gene-LOC114877272
NW_021683766.1	Gnomon	exon	21954	22177	.	+	.	ID=exon-XM_029189593.1-10;Dbxref=GeneID:114877256%2CGenbank:XM_029189593.1;Parent=rna-XM_029189593.1
NW_021683766.1	Gnomon	CDS	152114	152171	.	+	0	Name=XP_029045388.1;ID=cds-XP_029045388.1;Dbxref=GeneID:114877238%2CGenbank:XP_029045388.1;Parent=rna-XM_029189555.1
NW_021683766.1	Gnomon	CDS	152318	153342	.	+	0	Name=XP_029045388.1;ID=cds-XP_029045388.1;Dbxref=GeneID:114877238%2CGenbank:XP_029045388.1;Parent=rna-XM_029189555.1
NW_021683766.1	Gnomon	mRNA	35921	37173	.	+	.	Name=XM_029189626.1;ID=rna-XM_029189626.1;Dbxref=GeneID:114877271%2CGenbank:XM_029189626.1;Parent=gene-LOC114877271
NW_021683766.1	Gnomon	exon	485370	485459	.	-	.	ID=exon-XR_003789537.1-3;Dbxref=GeneID:114877248%2CGenbank:XR_003789537.1;Parent=rna-XR_003789537.1
NW_021683766.1	Gnomon	exon	485850	486507	.	-	.	ID=exon-XR_003789537.1-2;Dbxref=GeneID:114877248%2CGenbank:XR_003789537.1;Parent=rna-XR_003789537.1
NW_021683766.1	Gnomon	exon	486587	486987	.	-	.	ID=exon-XR_003789537.1-1;Dbxref=GeneID:114877248%2CGenbank:XR_003789537.1;Parent=rna-XR_003789537.1
NW_021683766.1	Gnomon	CDS	154312	154338	.	-	0	Name=XP_029045389.1;ID=cds-XP_029045389.1;Dbxref=GeneID:114877239%2CGenbank:XP_029045389.1;Parent=rna-XM_029189556.1
NW_021683766.1	Gnomon	CDS	153712	154077	.	-	0	Name=XP_029045389.1;ID=cds-XP_029045389.1;Dbxref=GeneID:114877239%2CGenbank:XP_029045389.1;Parent=rna-XM_029189556.1
NW_021683766.1	Gnomon	mRNA	219665	234631	.	+	.	Name=XM_029189536.1;ID=rna-XM_029189536.1;Dbxref=GeneID:114877233%2CGenbank:XM_029189536.1;Parent=gene-LOC114877233
NW_021683766.1	Gnomon	CDS	23742	23837	.	-	0	Name=XP_029045439.1;ID=cds-XP_029045439.1;Dbxref=GeneID:114877263%2CGenbank:XP_029045439.1;Parent=rna-XM_029189606.1
NW_021683766.1	Gnomon	CDS	23427	23666	.	-	0	Name=XP_029045439.1;ID=cds-XP_029045439.1;Dbxref=GeneID:114877263%2CGenbank:XP_029045439.1;Parent=rna-XM_029189606.1
NW_021683766.1	Gnomon	CDS	23163	23348	.	-	0	Name=XP_029045439.1;ID=cds-XP_029045439.1;Dbxref=GeneID:114877263%2CGenbank:XP_029045439.1;Parent=rna-XM_029189606.1
NW_021683766.1	Gnomon	CDS	22744	23079	.	-	0	Name=XP_029045439.1;ID=cds-XP_029045439.1;Dbxref=GeneID:114877263%2CGenbank:XP_029045439.1;Parent=rna-XM_029189606.1
NW_021683766.1	Gnomon	CDS	22484	22660	.	-	0	Name=XP_029045439.1;ID=cds-XP_029045439.1;Dbxref=GeneID:114877263%2CGenbank:XP_029045439.1;Parent=rna-XM_029189606.1
NW_021683766.1	Gnomon	mRNA	219665	234631	.	+	.	Name=XM_029189535.1;ID=rna-XM_029189535.1;Dbxref=GeneID:114877233%2CGenbank:XM_029189535.1;Parent=gene-LOC114877233
NW_021683766.1	Gnomon	exon	475456	477156	.	-	.	ID=exon-XM_029189563.1-7;Dbxref=GeneID:114877242%2CGenbank:XM_029189563.1;Parent=rna-XM_029189563.1
NW_021683766.1	Gnomon	exon	477232	477798	.	-	.	ID=exon-XM_029189563.1-6;Dbxref=GeneID:114877242%2CGenbank:XM_029189563.1;Parent=rna-XM_029189563.1
NW_021683766.1	Gnomon	exon	477870	478284	.	-	.	ID=exon-XM_029189563.1-5;Dbxref=GeneID:114877242%2CGenbank:XM_029189563.1;Parent=rna-XM_029189563.1
NW_021683766.1	Gnomon	exon	478358	478573	.	-	.	ID=exon-XM_029189563.1-4;Dbxref=GeneID:114877242%2CGenbank:XM_029189563.1;Parent=rna-XM_029189563.1
NW_021683766.1	Gnomon	exon	478649	478781	.	-	.	ID=exon-XM_029189563.1-3;Dbxref=GeneID:114877242%2CGenbank:XM_029189563.1;Parent=rna-XM_029189563.1
NW_021683766.1	Gnomon	exon	479970	480407	.	-	.	ID=exon-XM_029189563.1-2;Dbxref=GeneID:114877242%2CGenbank:XM_029189563.1;Parent=rna-XM_029189563.1
NW_021683766.1	Gnomon	exon	480592	480722	.	-	.	ID=exon-XM_029189563.1-1;Dbxref=GeneID:114877242%2CGenbank:XM_029189563.1;Parent=rna-XM_029189563.1
NW_021683766.1	Gnomon	exon	66092	67122	.	+	.	ID=exon-XM_029189587.1-1;Dbxref=GeneID:114877255%2CGenbank:XM_029189587.1;Parent=rna-XM_029189587.1
NW_021683766.1	Gnomon	exon	72576	73043	.	+	.	ID=exon-XM_029189587.1-3;Dbxref=GeneID:114877255%2CGenbank:XM_029189587.1;Parent=rna-XM_029189587.1
NW_021683766.1	Gnomon	exon	70658	71338	.	+	.	ID=exon-XM_029189587.1-2;Dbxref=GeneID:114877255%2CGenbank:XM_029189587.1;Parent=rna-XM_029189587.1
NW_021683766.1	Gnomon	exon	86226	86414	.	+	.	ID=exon-XM_029189587.1-5;Dbxref=GeneID:114877255%2CGenbank:XM_029189587.1;Parent=rna-XM_029189587.1
NW_021683766.1	Gnomon	exon	75751	75885	.	+	.	ID=exon-XM_029189587.1-4;Dbxref=GeneID:114877255%2CGenbank:XM_029189587.1;Parent=rna-XM_029189587.1
NW_021683766.1	Gnomon	exon	87122	87322	.	+	.	ID=exon-XM_029189587.1-7;Dbxref=GeneID:114877255%2CGenbank:XM_029189587.1;Parent=rna-XM_029189587.1
NW_021683766.1	Gnomon	exon	86558	86734	.	+	.	ID=exon-XM_029189587.1-6;Dbxref=GeneID:114877255%2CGenbank:XM_029189587.1;Parent=rna-XM_029189587.1
NW_021683766.1	Gnomon	exon	87643	88226	.	+	.	ID=exon-XM_029189587.1-9;Dbxref=GeneID:114877255%2CGenbank:XM_029189587.1;Parent=rna-XM_029189587.1
NW_021683766.1	Gnomon	exon	87391	87543	.	+	.	ID=exon-XM_029189587.1-8;Dbxref=GeneID:114877255%2CGenbank:XM_029189587.1;Parent=rna-XM_029189587.1
NW_021683766.1	Gnomon	mRNA	214566	234631	.	+	.	Name=XM_029189534.1;ID=rna-XM_029189534.1;Dbxref=GeneID:114877233%2CGenbank:XM_029189534.1;Parent=gene-LOC114877233
NW_021683766.1	Gnomon	CDS	24382	24433	.	-	0	Name=XP_029045437.1;ID=cds-XP_029045437.1;Dbxref=GeneID:114877263%2CGenbank:XP_029045437.1;Parent=rna-XM_029189604.1
NW_021683766.1	Gnomon	CDS	24135	24223	.	-	0	Name=XP_029045437.1;ID=cds-XP_029045437.1;Dbxref=GeneID:114877263%2CGenbank:XP_029045437.1;Parent=rna-XM_029189604.1
NW_021683766.1	Gnomon	CDS	23742	23840	.	-	0	Name=XP_029045437.1;ID=cds-XP_029045437.1;Dbxref=GeneID:114877263%2CGenbank:XP_029045437.1;Parent=rna-XM_029189604.1
NW_021683766.1	Gnomon	CDS	23427	23666	.	-	0	Name=XP_029045437.1;ID=cds-XP_029045437.1;Dbxref=GeneID:114877263%2CGenbank:XP_029045437.1;Parent=rna-XM_029189604.1
NW_021683766.1	Gnomon	CDS	23163	23348	.	-	0	Name=XP_029045437.1;ID=cds-XP_029045437.1;Dbxref=GeneID:114877263%2CGenbank:XP_029045437.1;Parent=rna-XM_029189604.1
NW_021683766.1	Gnomon	CDS	22744	23079	.	-	0	Name=XP_029045437.1;ID=cds-XP_029045437.1;Dbxref=GeneID:114877263%2CGenbank:XP_029045437.1;Parent=rna-XM_029189604.1
NW_021683766.1	Gnomon	CDS	22484	22660	.	-	0	Name=XP_029045437.1;ID=cds-XP_029045437.1;Dbxref=GeneID:114877263%2CGenbank:XP_029045437.1;Parent=rna-XM_029189604.1
NW_021683766.1	Gnomon	exon	221834	221971	.	+	.	ID=exon-XM_029189540.1-2;Dbxref=GeneID:114877233%2CGenbank:XM_029189540.1;Parent=rna-XM_029189540.1
NW_021683766.1	Gnomon	exon	219665	221392	.	+	.	ID=exon-XM_029189540.1-1;Dbxref=GeneID:114877233%2CGenbank:XM_029189540.1;Parent=rna-XM_029189540.1
NW_021683766.1	Gnomon	exon	226250	226552	.	+	.	ID=exon-XM_029189540.1-6;Dbxref=GeneID:114877233%2CGenbank:XM_029189540.1;Parent=rna-XM_029189540.1
NW_021683766.1	Gnomon	exon	225905	226165	.	+	.	ID=exon-XM_029189540.1-5;Dbxref=GeneID:114877233%2CGenbank:XM_029189540.1;Parent=rna-XM_029189540.1
NW_021683766.1	Gnomon	exon	224067	224170	.	+	.	ID=exon-XM_029189540.1-4;Dbxref=GeneID:114877233%2CGenbank:XM_029189540.1;Parent=rna-XM_029189540.1
NW_021683766.1	Gnomon	exon	222339	222417	.	+	.	ID=exon-XM_029189540.1-3;Dbxref=GeneID:114877233%2CGenbank:XM_029189540.1;Parent=rna-XM_029189540.1
NW_021683766.1	Gnomon	exon	227775	228381	.	+	.	ID=exon-XM_029189540.1-9;Dbxref=GeneID:114877233%2CGenbank:XM_029189540.1;Parent=rna-XM_029189540.1
NW_021683766.1	Gnomon	exon	227321	227700	.	+	.	ID=exon-XM_029189540.1-8;Dbxref=GeneID:114877233%2CGenbank:XM_029189540.1;Parent=rna-XM_029189540.1
NW_021683766.1	Gnomon	exon	226783	227222	.	+	.	ID=exon-XM_029189540.1-7;Dbxref=GeneID:114877233%2CGenbank:XM_029189540.1;Parent=rna-XM_029189540.1
NW_021683766.1	Gnomon	mRNA	219665	234631	.	+	.	Name=XM_029189533.1;ID=rna-XM_029189533.1;Dbxref=GeneID:114877233%2CGenbank:XM_029189533.1;Parent=gene-LOC114877233
NW_021683766.1	Gnomon	exon	227775	228381	.	+	.	ID=exon-XM_029189549.1-10;Dbxref=GeneID:114877233%2CGenbank:XM_029189549.1;Parent=rna-XM_029189549.1
NW_021683766.1	Gnomon	exon	230111	234368	.	+	.	ID=exon-XM_029189549.1-12;Dbxref=GeneID:114877233%2CGenbank:XM_029189549.1;Parent=rna-XM_029189549.1
NW_021683766.1	Gnomon	exon	228456	229250	.	+	.	ID=exon-XM_029189549.1-11;Dbxref=GeneID:114877233%2CGenbank:XM_029189549.1;Parent=rna-XM_029189549.1
NW_021683766.1	Gnomon	exon	234550	234631	.	+	.	ID=exon-XM_029189549.1-13;Dbxref=GeneID:114877233%2CGenbank:XM_029189549.1;Parent=rna-XM_029189549.1
NW_021683766.1	Gnomon	mRNA	127452	142606	.	+	.	Name=XM_029189532.1;ID=rna-XM_029189532.1;Dbxref=GeneID:114877232%2CGenbank:XM_029189532.1;Parent=gene-LOC114877232
NW_021683766.1	Gnomon	CDS	198303	198438	.	+	0	Name=XP_029045381.1;ID=cds-XP_029045381.1;Dbxref=GeneID:114877233%2CGenbank:XP_029045381.1;Parent=rna-XM_029189548.1
NW_021683766.1	Gnomon	CDS	198641	198827	.	+	0	Name=XP_029045381.1;ID=cds-XP_029045381.1;Dbxref=GeneID:114877233%2CGenbank:XP_029045381.1;Parent=rna-XM_029189548.1
NW_021683766.1	Gnomon	CDS	201867	202123	.	+	0	Name=XP_029045381.1;ID=cds-XP_029045381.1;Dbxref=GeneID:114877233%2CGenbank:XP_029045381.1;Parent=rna-XM_029189548.1
NW_021683766.1	Gnomon	CDS	221834	221971	.	+	0	Name=XP_029045381.1;ID=cds-XP_029045381.1;Dbxref=GeneID:114877233%2CGenbank:XP_029045381.1;Parent=rna-XM_029189548.1
NW_021683766.1	Gnomon	CDS	222339	222417	.	+	0	Name=XP_029045381.1;ID=cds-XP_029045381.1;Dbxref=GeneID:114877233%2CGenbank:XP_029045381.1;Parent=rna-XM_029189548.1
NW_021683766.1	Gnomon	CDS	224067	224170	.	+	0	Name=XP_029045381.1;ID=cds-XP_029045381.1;Dbxref=GeneID:114877233%2CGenbank:XP_029045381.1;Parent=rna-XM_029189548.1
NW_021683766.1	Gnomon	CDS	225905	226165	.	+	0	Name=XP_029045381.1;ID=cds-XP_029045381.1;Dbxref=GeneID:114877233%2CGenbank:XP_029045381.1;Parent=rna-XM_029189548.1
NW_021683766.1	Gnomon	CDS	226250	226552	.	+	0	Name=XP_029045381.1;ID=cds-XP_029045381.1;Dbxref=GeneID:114877233%2CGenbank:XP_029045381.1;Parent=rna-XM_029189548.1
NW_021683766.1	Gnomon	CDS	226783	227222	.	+	0	Name=XP_029045381.1;ID=cds-XP_029045381.1;Dbxref=GeneID:114877233%2CGenbank:XP_029045381.1;Parent=rna-XM_029189548.1
NW_021683766.1	Gnomon	CDS	227321	227700	.	+	0	Name=XP_029045381.1;ID=cds-XP_029045381.1;Dbxref=GeneID:114877233%2CGenbank:XP_029045381.1;Parent=rna-XM_029189548.1
NW_021683766.1	Gnomon	CDS	227775	228381	.	+	0	Name=XP_029045381.1;ID=cds-XP_029045381.1;Dbxref=GeneID:114877233%2CGenbank:XP_029045381.1;Parent=rna-XM_029189548.1
NW_021683766.1	Gnomon	CDS	228456	229250	.	+	0	Name=XP_029045381.1;ID=cds-XP_029045381.1;Dbxref=GeneID:114877233%2CGenbank:XP_029045381.1;Parent=rna-XM_029189548.1
NW_021683766.1	Gnomon	CDS	230111	230446	.	+	0	Name=XP_029045381.1;ID=cds-XP_029045381.1;Dbxref=GeneID:114877233%2CGenbank:XP_029045381.1;Parent=rna-XM_029189548.1
NW_021683766.1	Gnomon	exon	311024	311493	.	-	.	ID=exon-XM_029189521.1-4;Dbxref=GeneID:114877224%2CGenbank:XM_029189521.1;Parent=rna-XM_029189521.1
NW_021683766.1	Gnomon	exon	311568	311794	.	-	.	ID=exon-XM_029189521.1-3;Dbxref=GeneID:114877224%2CGenbank:XM_029189521.1;Parent=rna-XM_029189521.1
NW_021683766.1	Gnomon	exon	311868	312082	.	-	.	ID=exon-XM_029189521.1-2;Dbxref=GeneID:114877224%2CGenbank:XM_029189521.1;Parent=rna-XM_029189521.1
NW_021683766.1	Gnomon	exon	312154	312459	.	-	.	ID=exon-XM_029189521.1-1;Dbxref=GeneID:114877224%2CGenbank:XM_029189521.1;Parent=rna-XM_029189521.1
NW_021683766.1	Gnomon	exon	49419	49649	.	-	.	ID=exon-XM_029189596.1-10;Dbxref=GeneID:114877257%2CGenbank:XM_029189596.1;Parent=rna-XM_029189596.1
NW_021683766.1	Gnomon	exon	48892	49012	.	-	.	ID=exon-XM_029189596.1-12;Dbxref=GeneID:114877257%2CGenbank:XM_029189596.1;Parent=rna-XM_029189596.1
NW_021683766.1	Gnomon	exon	49176	49329	.	-	.	ID=exon-XM_029189596.1-11;Dbxref=GeneID:114877257%2CGenbank:XM_029189596.1;Parent=rna-XM_029189596.1
NW_021683766.1	Gnomon	exon	48187	48534	.	-	.	ID=exon-XM_029189596.1-14;Dbxref=GeneID:114877257%2CGenbank:XM_029189596.1;Parent=rna-XM_029189596.1
NW_021683766.1	Gnomon	exon	48644	48812	.	-	.	ID=exon-XM_029189596.1-13;Dbxref=GeneID:114877257%2CGenbank:XM_029189596.1;Parent=rna-XM_029189596.1
NW_021683766.1	Gnomon	CDS	221854	221971	.	+	0	Name=XP_029045382.1;ID=cds-XP_029045382.1;Dbxref=GeneID:114877233%2CGenbank:XP_029045382.1;Parent=rna-XM_029189549.1
NW_021683766.1	Gnomon	CDS	222339	222417	.	+	0	Name=XP_029045382.1;ID=cds-XP_029045382.1;Dbxref=GeneID:114877233%2CGenbank:XP_029045382.1;Parent=rna-XM_029189549.1
NW_021683766.1	Gnomon	CDS	224067	224170	.	+	0	Name=XP_029045382.1;ID=cds-XP_029045382.1;Dbxref=GeneID:114877233%2CGenbank:XP_029045382.1;Parent=rna-XM_029189549.1
NW_021683766.1	Gnomon	CDS	225905	226165	.	+	0	Name=XP_029045382.1;ID=cds-XP_029045382.1;Dbxref=GeneID:114877233%2CGenbank:XP_029045382.1;Parent=rna-XM_029189549.1
NW_021683766.1	Gnomon	CDS	226250	226552	.	+	0	Name=XP_029045382.1;ID=cds-XP_029045382.1;Dbxref=GeneID:114877233%2CGenbank:XP_029045382.1;Parent=rna-XM_029189549.1
NW_021683766.1	Gnomon	CDS	226783	227222	.	+	0	Name=XP_029045382.1;ID=cds-XP_029045382.1;Dbxref=GeneID:114877233%2CGenbank:XP_029045382.1;Parent=rna-XM_029189549.1
NW_021683766.1	Gnomon	CDS	227321	227700	.	+	0	Name=XP_029045382.1;ID=cds-XP_029045382.1;Dbxref=GeneID:114877233%2CGenbank:XP_029045382.1;Parent=rna-XM_029189549.1
NW_021683766.1	Gnomon	CDS	227775	228381	.	+	0	Name=XP_029045382.1;ID=cds-XP_029045382.1;Dbxref=GeneID:114877233%2CGenbank:XP_029045382.1;Parent=rna-XM_029189549.1
NW_021683766.1	Gnomon	CDS	228456	229250	.	+	0	Name=XP_029045382.1;ID=cds-XP_029045382.1;Dbxref=GeneID:114877233%2CGenbank:XP_029045382.1;Parent=rna-XM_029189549.1
NW_021683766.1	Gnomon	CDS	230111	230446	.	+	0	Name=XP_029045382.1;ID=cds-XP_029045382.1;Dbxref=GeneID:114877233%2CGenbank:XP_029045382.1;Parent=rna-XM_029189549.1
NW_021683766.1	Gnomon	mRNA	219665	234631	.	+	.	Name=XM_029189538.1;ID=rna-XM_029189538.1;Dbxref=GeneID:114877233%2CGenbank:XM_029189538.1;Parent=gene-LOC114877233
NW_021683766.1	Gnomon	mRNA	26421	28054	.	+	.	Name=XM_029189631.1;ID=rna-XM_029189631.1;Dbxref=GeneID:114877275%2CGenbank:XM_029189631.1;Parent=gene-LOC114877275
NW_021683766.1	Gnomon	CDS	158905	158907	.	+	0	Name=XP_029045380.1;ID=cds-XP_029045380.1;Dbxref=GeneID:114877233%2CGenbank:XP_029045380.1;Parent=rna-XM_029189547.1
NW_021683766.1	Gnomon	CDS	173416	173552	.	+	0	Name=XP_029045380.1;ID=cds-XP_029045380.1;Dbxref=GeneID:114877233%2CGenbank:XP_029045380.1;Parent=rna-XM_029189547.1
NW_021683766.1	Gnomon	CDS	198051	198199	.	+	0	Name=XP_029045380.1;ID=cds-XP_029045380.1;Dbxref=GeneID:114877233%2CGenbank:XP_029045380.1;Parent=rna-XM_029189547.1
NW_021683766.1	Gnomon	CDS	198313	198438	.	+	0	Name=XP_029045380.1;ID=cds-XP_029045380.1;Dbxref=GeneID:114877233%2CGenbank:XP_029045380.1;Parent=rna-XM_029189547.1
NW_021683766.1	Gnomon	CDS	198641	198827	.	+	0	Name=XP_029045380.1;ID=cds-XP_029045380.1;Dbxref=GeneID:114877233%2CGenbank:XP_029045380.1;Parent=rna-XM_029189547.1
NW_021683766.1	Gnomon	CDS	201867	202123	.	+	0	Name=XP_029045380.1;ID=cds-XP_029045380.1;Dbxref=GeneID:114877233%2CGenbank:XP_029045380.1;Parent=rna-XM_029189547.1
NW_021683766.1	Gnomon	CDS	222339	222417	.	+	0	Name=XP_029045380.1;ID=cds-XP_029045380.1;Dbxref=GeneID:114877233%2CGenbank:XP_029045380.1;Parent=rna-XM_029189547.1
NW_021683766.1	Gnomon	CDS	224067	224170	.	+	0	Name=XP_029045380.1;ID=cds-XP_029045380.1;Dbxref=GeneID:114877233%2CGenbank:XP_029045380.1;Parent=rna-XM_029189547.1
NW_021683766.1	Gnomon	CDS	225905	226165	.	+	0	Name=XP_029045380.1;ID=cds-XP_029045380.1;Dbxref=GeneID:114877233%2CGenbank:XP_029045380.1;Parent=rna-XM_029189547.1
NW_021683766.1	Gnomon	CDS	226250	226552	.	+	0	Name=XP_029045380.1;ID=cds-XP_029045380.1;Dbxref=GeneID:114877233%2CGenbank:XP_029045380.1;Parent=rna-XM_029189547.1
NW_021683766.1	Gnomon	CDS	226783	227222	.	+	0	Name=XP_029045380.1;ID=cds-XP_029045380.1;Dbxref=GeneID:114877233%2CGenbank:XP_029045380.1;Parent=rna-XM_029189547.1
NW_021683766.1	Gnomon	CDS	227321	227700	.	+	0	Name=XP_029045380.1;ID=cds-XP_029045380.1;Dbxref=GeneID:114877233%2CGenbank:XP_029045380.1;Parent=rna-XM_029189547.1
NW_021683766.1	Gnomon	CDS	227775	228381	.	+	0	Name=XP_029045380.1;ID=cds-XP_029045380.1;Dbxref=GeneID:114877233%2CGenbank:XP_029045380.1;Parent=rna-XM_029189547.1
NW_021683766.1	Gnomon	CDS	228456	229250	.	+	0	Name=XP_029045380.1;ID=cds-XP_029045380.1;Dbxref=GeneID:114877233%2CGenbank:XP_029045380.1;Parent=rna-XM_029189547.1
NW_021683766.1	Gnomon	CDS	230111	230446	.	+	0	Name=XP_029045380.1;ID=cds-XP_029045380.1;Dbxref=GeneID:114877233%2CGenbank:XP_029045380.1;Parent=rna-XM_029189547.1
NW_021683766.1	Gnomon	mRNA	219665	234631	.	+	.	Name=XM_029189537.1;ID=rna-XM_029189537.1;Dbxref=GeneID:114877233%2CGenbank:XM_029189537.1;Parent=gene-LOC114877233
NW_021683766.1	Gnomon	exon	477232	477798	.	-	.	ID=exon-XM_029189564.1-6;Dbxref=GeneID:114877242%2CGenbank:XM_029189564.1;Parent=rna-XM_029189564.1
NW_021683766.1	Gnomon	exon	477870	478284	.	-	.	ID=exon-XM_029189564.1-5;Dbxref=GeneID:114877242%2CGenbank:XM_029189564.1;Parent=rna-XM_029189564.1
NW_021683766.1	Gnomon	exon	475456	477156	.	-	.	ID=exon-XM_029189564.1-7;Dbxref=GeneID:114877242%2CGenbank:XM_029189564.1;Parent=rna-XM_029189564.1
NW_021683766.1	Gnomon	exon	479970	480407	.	-	.	ID=exon-XM_029189564.1-2;Dbxref=GeneID:114877242%2CGenbank:XM_029189564.1;Parent=rna-XM_029189564.1
NW_021683766.1	Gnomon	exon	480588	480722	.	-	.	ID=exon-XM_029189564.1-1;Dbxref=GeneID:114877242%2CGenbank:XM_029189564.1;Parent=rna-XM_029189564.1
NW_021683766.1	Gnomon	exon	478358	478573	.	-	.	ID=exon-XM_029189564.1-4;Dbxref=GeneID:114877242%2CGenbank:XM_029189564.1;Parent=rna-XM_029189564.1
NW_021683766.1	Gnomon	exon	478649	478781	.	-	.	ID=exon-XM_029189564.1-3;Dbxref=GeneID:114877242%2CGenbank:XM_029189564.1;Parent=rna-XM_029189564.1
NW_021683766.1	Gnomon	mRNA	60434	62118	.	+	.	Name=XM_029189630.1;ID=rna-XM_029189630.1;Dbxref=GeneID:114877274%2CGenbank:XM_029189630.1;Parent=gene-LOC114877274
NW_021683766.1	Gnomon	CDS	292849	292869	.	+	0	Name=XP_029045337.1;ID=cds-XP_029045337.1;Dbxref=GeneID:114877217%2CGenbank:XP_029045337.1;Parent=rna-XM_029189504.1
NW_021683766.1	Gnomon	CDS	292938	293075	.	+	0	Name=XP_029045337.1;ID=cds-XP_029045337.1;Dbxref=GeneID:114877217%2CGenbank:XP_029045337.1;Parent=rna-XM_029189504.1
NW_021683766.1	Gnomon	CDS	293294	293576	.	+	0	Name=XP_029045337.1;ID=cds-XP_029045337.1;Dbxref=GeneID:114877217%2CGenbank:XP_029045337.1;Parent=rna-XM_029189504.1
NW_021683766.1	Gnomon	CDS	293638	293836	.	+	0	Name=XP_029045337.1;ID=cds-XP_029045337.1;Dbxref=GeneID:114877217%2CGenbank:XP_029045337.1;Parent=rna-XM_029189504.1
NW_021683766.1	Gnomon	CDS	293926	294080	.	+	0	Name=XP_029045337.1;ID=cds-XP_029045337.1;Dbxref=GeneID:114877217%2CGenbank:XP_029045337.1;Parent=rna-XM_029189504.1
NW_021683766.1	Gnomon	CDS	294149	294389	.	+	0	Name=XP_029045337.1;ID=cds-XP_029045337.1;Dbxref=GeneID:114877217%2CGenbank:XP_029045337.1;Parent=rna-XM_029189504.1
NW_021683766.1	Gnomon	CDS	294462	294726	.	+	0	Name=XP_029045337.1;ID=cds-XP_029045337.1;Dbxref=GeneID:114877217%2CGenbank:XP_029045337.1;Parent=rna-XM_029189504.1
NW_021683766.1	Gnomon	CDS	294805	295320	.	+	0	Name=XP_029045337.1;ID=cds-XP_029045337.1;Dbxref=GeneID:114877217%2CGenbank:XP_029045337.1;Parent=rna-XM_029189504.1
NW_021683766.1	Gnomon	CDS	295406	295742	.	+	0	Name=XP_029045337.1;ID=cds-XP_029045337.1;Dbxref=GeneID:114877217%2CGenbank:XP_029045337.1;Parent=rna-XM_029189504.1
NW_021683766.1	Gnomon	CDS	295804	296040	.	+	0	Name=XP_029045337.1;ID=cds-XP_029045337.1;Dbxref=GeneID:114877217%2CGenbank:XP_029045337.1;Parent=rna-XM_029189504.1
NW_021683766.1	Gnomon	CDS	296120	296164	.	+	0	Name=XP_029045337.1;ID=cds-XP_029045337.1;Dbxref=GeneID:114877217%2CGenbank:XP_029045337.1;Parent=rna-XM_029189504.1
NW_021683766.1	Gnomon	CDS	296237	296310	.	+	0	Name=XP_029045337.1;ID=cds-XP_029045337.1;Dbxref=GeneID:114877217%2CGenbank:XP_029045337.1;Parent=rna-XM_029189504.1
NW_021683766.1	Gnomon	CDS	296383	296436	.	+	0	Name=XP_029045337.1;ID=cds-XP_029045337.1;Dbxref=GeneID:114877217%2CGenbank:XP_029045337.1;Parent=rna-XM_029189504.1
NW_021683766.1	Gnomon	exon	198051	198199	.	+	.	ID=exon-XM_029189541.1-3;Dbxref=GeneID:114877233%2CGenbank:XM_029189541.1;Parent=rna-XM_029189541.1
NW_021683766.1	Gnomon	exon	173416	173552	.	+	.	ID=exon-XM_029189541.1-2;Dbxref=GeneID:114877233%2CGenbank:XM_029189541.1;Parent=rna-XM_029189541.1
NW_021683766.1	Gnomon	exon	198641	198827	.	+	.	ID=exon-XM_029189541.1-5;Dbxref=GeneID:114877233%2CGenbank:XM_029189541.1;Parent=rna-XM_029189541.1
NW_021683766.1	Gnomon	exon	198313	198438	.	+	.	ID=exon-XM_029189541.1-4;Dbxref=GeneID:114877233%2CGenbank:XM_029189541.1;Parent=rna-XM_029189541.1
NW_021683766.1	Gnomon	exon	221834	221971	.	+	.	ID=exon-XM_029189541.1-7;Dbxref=GeneID:114877233%2CGenbank:XM_029189541.1;Parent=rna-XM_029189541.1
NW_021683766.1	Gnomon	exon	201867	202123	.	+	.	ID=exon-XM_029189541.1-6;Dbxref=GeneID:114877233%2CGenbank:XM_029189541.1;Parent=rna-XM_029189541.1
NW_021683766.1	Gnomon	exon	224067	224170	.	+	.	ID=exon-XM_029189541.1-9;Dbxref=GeneID:114877233%2CGenbank:XM_029189541.1;Parent=rna-XM_029189541.1
NW_021683766.1	Gnomon	exon	222339	222417	.	+	.	ID=exon-XM_029189541.1-8;Dbxref=GeneID:114877233%2CGenbank:XM_029189541.1;Parent=rna-XM_029189541.1
NW_021683766.1	Gnomon	exon	158603	158907	.	+	.	ID=exon-XM_029189541.1-1;Dbxref=GeneID:114877233%2CGenbank:XM_029189541.1;Parent=rna-XM_029189541.1
NW_021683766.1	Gnomon	CDS	43800	43841	.	-	0	Name=XP_029045431.1;ID=cds-XP_029045431.1;Dbxref=GeneID:114877258%2CGenbank:XP_029045431.1;Parent=rna-XM_029189598.1
NW_021683766.1	Gnomon	CDS	43610	43687	.	-	0	Name=XP_029045431.1;ID=cds-XP_029045431.1;Dbxref=GeneID:114877258%2CGenbank:XP_029045431.1;Parent=rna-XM_029189598.1
NW_021683766.1	Gnomon	CDS	43354	43514	.	-	0	Name=XP_029045431.1;ID=cds-XP_029045431.1;Dbxref=GeneID:114877258%2CGenbank:XP_029045431.1;Parent=rna-XM_029189598.1
NW_021683766.1	Gnomon	CDS	42881	43265	.	-	0	Name=XP_029045431.1;ID=cds-XP_029045431.1;Dbxref=GeneID:114877258%2CGenbank:XP_029045431.1;Parent=rna-XM_029189598.1
NW_021683766.1	Gnomon	CDS	42587	42807	.	-	0	Name=XP_029045431.1;ID=cds-XP_029045431.1;Dbxref=GeneID:114877258%2CGenbank:XP_029045431.1;Parent=rna-XM_029189598.1
NW_021683766.1	Gnomon	CDS	42325	42510	.	-	0	Name=XP_029045431.1;ID=cds-XP_029045431.1;Dbxref=GeneID:114877258%2CGenbank:XP_029045431.1;Parent=rna-XM_029189598.1
NW_021683766.1	Gnomon	CDS	42091	42246	.	-	0	Name=XP_029045431.1;ID=cds-XP_029045431.1;Dbxref=GeneID:114877258%2CGenbank:XP_029045431.1;Parent=rna-XM_029189598.1
NW_021683766.1	Gnomon	CDS	41923	42016	.	-	0	Name=XP_029045431.1;ID=cds-XP_029045431.1;Dbxref=GeneID:114877258%2CGenbank:XP_029045431.1;Parent=rna-XM_029189598.1
NW_021683766.1	Gnomon	CDS	41687	41854	.	-	0	Name=XP_029045431.1;ID=cds-XP_029045431.1;Dbxref=GeneID:114877258%2CGenbank:XP_029045431.1;Parent=rna-XM_029189598.1
NW_021683766.1	Gnomon	CDS	41487	41618	.	-	0	Name=XP_029045431.1;ID=cds-XP_029045431.1;Dbxref=GeneID:114877258%2CGenbank:XP_029045431.1;Parent=rna-XM_029189598.1
NW_021683766.1	Gnomon	CDS	41275	41405	.	-	0	Name=XP_029045431.1;ID=cds-XP_029045431.1;Dbxref=GeneID:114877258%2CGenbank:XP_029045431.1;Parent=rna-XM_029189598.1
NW_021683766.1	Gnomon	CDS	41059	41182	.	-	0	Name=XP_029045431.1;ID=cds-XP_029045431.1;Dbxref=GeneID:114877258%2CGenbank:XP_029045431.1;Parent=rna-XM_029189598.1
NW_021683766.1	Gnomon	CDS	40803	40977	.	-	0	Name=XP_029045431.1;ID=cds-XP_029045431.1;Dbxref=GeneID:114877258%2CGenbank:XP_029045431.1;Parent=rna-XM_029189598.1
NW_021683766.1	Gnomon	CDS	40571	40710	.	-	0	Name=XP_029045431.1;ID=cds-XP_029045431.1;Dbxref=GeneID:114877258%2CGenbank:XP_029045431.1;Parent=rna-XM_029189598.1
NW_021683766.1	Gnomon	mRNA	406028	426232	.	+	.	Name=XM_029189579.1;ID=rna-XM_029189579.1;Dbxref=GeneID:114877250%2CGenbank:XM_029189579.1;Parent=gene-LOC114877250
NW_021683766.1	Gnomon	CDS	293143	293148	.	+	0	Name=XP_029045338.1;ID=cds-XP_029045338.1;Dbxref=GeneID:114877217%2CGenbank:XP_029045338.1;Parent=rna-XM_029189505.1
NW_021683766.1	Gnomon	CDS	293294	293576	.	+	0	Name=XP_029045338.1;ID=cds-XP_029045338.1;Dbxref=GeneID:114877217%2CGenbank:XP_029045338.1;Parent=rna-XM_029189505.1
NW_021683766.1	Gnomon	CDS	293638	293836	.	+	0	Name=XP_029045338.1;ID=cds-XP_029045338.1;Dbxref=GeneID:114877217%2CGenbank:XP_029045338.1;Parent=rna-XM_029189505.1
NW_021683766.1	Gnomon	CDS	293926	294080	.	+	0	Name=XP_029045338.1;ID=cds-XP_029045338.1;Dbxref=GeneID:114877217%2CGenbank:XP_029045338.1;Parent=rna-XM_029189505.1
NW_021683766.1	Gnomon	CDS	294149	294389	.	+	0	Name=XP_029045338.1;ID=cds-XP_029045338.1;Dbxref=GeneID:114877217%2CGenbank:XP_029045338.1;Parent=rna-XM_029189505.1
NW_021683766.1	Gnomon	CDS	294462	294726	.	+	0	Name=XP_029045338.1;ID=cds-XP_029045338.1;Dbxref=GeneID:114877217%2CGenbank:XP_029045338.1;Parent=rna-XM_029189505.1
NW_021683766.1	Gnomon	CDS	294805	295320	.	+	0	Name=XP_029045338.1;ID=cds-XP_029045338.1;Dbxref=GeneID:114877217%2CGenbank:XP_029045338.1;Parent=rna-XM_029189505.1
NW_021683766.1	Gnomon	CDS	295406	295742	.	+	0	Name=XP_029045338.1;ID=cds-XP_029045338.1;Dbxref=GeneID:114877217%2CGenbank:XP_029045338.1;Parent=rna-XM_029189505.1
NW_021683766.1	Gnomon	CDS	295804	296040	.	+	0	Name=XP_029045338.1;ID=cds-XP_029045338.1;Dbxref=GeneID:114877217%2CGenbank:XP_029045338.1;Parent=rna-XM_029189505.1
NW_021683766.1	Gnomon	CDS	296120	296164	.	+	0	Name=XP_029045338.1;ID=cds-XP_029045338.1;Dbxref=GeneID:114877217%2CGenbank:XP_029045338.1;Parent=rna-XM_029189505.1
NW_021683766.1	Gnomon	CDS	296237	296310	.	+	0	Name=XP_029045338.1;ID=cds-XP_029045338.1;Dbxref=GeneID:114877217%2CGenbank:XP_029045338.1;Parent=rna-XM_029189505.1
NW_021683766.1	Gnomon	CDS	296383	296436	.	+	0	Name=XP_029045338.1;ID=cds-XP_029045338.1;Dbxref=GeneID:114877217%2CGenbank:XP_029045338.1;Parent=rna-XM_029189505.1
NW_021683766.1	Gnomon	mRNA	404186	426232	.	+	.	Name=XM_029189578.1;ID=rna-XM_029189578.1;Dbxref=GeneID:114877250%2CGenbank:XM_029189578.1;Parent=gene-LOC114877250
NW_021683766.1	Gnomon	CDS	59197	59290	.	-	0	Name=XP_029045432.1;ID=cds-XP_029045432.1;Dbxref=GeneID:114877259%2CGenbank:XP_029045432.1;Parent=rna-XM_029189599.1
NW_021683766.1	Gnomon	CDS	58522	58859	.	-	0	Name=XP_029045432.1;ID=cds-XP_029045432.1;Dbxref=GeneID:114877259%2CGenbank:XP_029045432.1;Parent=rna-XM_029189599.1
NW_021683766.1	Gnomon	CDS	57166	58461	.	-	0	Name=XP_029045432.1;ID=cds-XP_029045432.1;Dbxref=GeneID:114877259%2CGenbank:XP_029045432.1;Parent=rna-XM_029189599.1
NW_021683766.1	Gnomon	CDS	500460	500670	.	-	0	Name=XP_029045335.1;ID=cds-XP_029045335.1;Dbxref=GeneID:114877215%2CGenbank:XP_029045335.1;Parent=rna-XM_029189502.1
NW_021683766.1	Gnomon	CDS	499573	499788	.	-	0	Name=XP_029045335.1;ID=cds-XP_029045335.1;Dbxref=GeneID:114877215%2CGenbank:XP_029045335.1;Parent=rna-XM_029189502.1
NW_021683766.1	Gnomon	CDS	498589	498785	.	-	0	Name=XP_029045335.1;ID=cds-XP_029045335.1;Dbxref=GeneID:114877215%2CGenbank:XP_029045335.1;Parent=rna-XM_029189502.1
NW_021683766.1	Gnomon	exon	291450	291570	.	-	.	ID=exon-XM_029189520.1-2;Dbxref=GeneID:114877223%2CGenbank:XM_029189520.1;Parent=rna-XM_029189520.1
NW_021683766.1	Gnomon	exon	292219	292308	.	-	.	ID=exon-XM_029189520.1-1;Dbxref=GeneID:114877223%2CGenbank:XM_029189520.1;Parent=rna-XM_029189520.1
NW_021683766.1	Gnomon	exon	291065	291195	.	-	.	ID=exon-XM_029189520.1-4;Dbxref=GeneID:114877223%2CGenbank:XM_029189520.1;Parent=rna-XM_029189520.1
NW_021683766.1	Gnomon	exon	291275	291367	.	-	.	ID=exon-XM_029189520.1-3;Dbxref=GeneID:114877223%2CGenbank:XM_029189520.1;Parent=rna-XM_029189520.1
NW_021683766.1	Gnomon	exon	290504	290794	.	-	.	ID=exon-XM_029189520.1-6;Dbxref=GeneID:114877223%2CGenbank:XM_029189520.1;Parent=rna-XM_029189520.1
NW_021683766.1	Gnomon	exon	290869	290983	.	-	.	ID=exon-XM_029189520.1-5;Dbxref=GeneID:114877223%2CGenbank:XM_029189520.1;Parent=rna-XM_029189520.1
NW_021683766.1	Gnomon	exon	290034	290233	.	-	.	ID=exon-XM_029189520.1-8;Dbxref=GeneID:114877223%2CGenbank:XM_029189520.1;Parent=rna-XM_029189520.1
NW_021683766.1	Gnomon	exon	290310	290425	.	-	.	ID=exon-XM_029189520.1-7;Dbxref=GeneID:114877223%2CGenbank:XM_029189520.1;Parent=rna-XM_029189520.1
NW_021683766.1	Gnomon	exon	61831	62983	.	-	.	ID=exon-XM_029189614.1-5;Dbxref=GeneID:114877266%2CGenbank:XM_029189614.1;Parent=rna-XM_029189614.1
NW_021683766.1	Gnomon	exon	63068	63343	.	-	.	ID=exon-XM_029189614.1-4;Dbxref=GeneID:114877266%2CGenbank:XM_029189614.1;Parent=rna-XM_029189614.1
NW_021683766.1	Gnomon	exon	63797	63931	.	-	.	ID=exon-XM_029189614.1-3;Dbxref=GeneID:114877266%2CGenbank:XM_029189614.1;Parent=rna-XM_029189614.1
NW_021683766.1	Gnomon	exon	64008	64312	.	-	.	ID=exon-XM_029189614.1-2;Dbxref=GeneID:114877266%2CGenbank:XM_029189614.1;Parent=rna-XM_029189614.1
NW_021683766.1	Gnomon	exon	64912	64993	.	-	.	ID=exon-XM_029189614.1-1;Dbxref=GeneID:114877266%2CGenbank:XM_029189614.1;Parent=rna-XM_029189614.1
NW_021683766.1	Gnomon	exon	472041	472914	.	-	.	ID=exon-XM_029189565.1-9;Dbxref=GeneID:114877243%2CGenbank:XM_029189565.1;Parent=rna-XM_029189565.1
NW_021683766.1	Gnomon	exon	472983	473069	.	-	.	ID=exon-XM_029189565.1-8;Dbxref=GeneID:114877243%2CGenbank:XM_029189565.1;Parent=rna-XM_029189565.1
NW_021683766.1	Gnomon	exon	474311	474526	.	-	.	ID=exon-XM_029189565.1-3;Dbxref=GeneID:114877243%2CGenbank:XM_029189565.1;Parent=rna-XM_029189565.1
NW_021683766.1	Gnomon	exon	474865	474919	.	-	.	ID=exon-XM_029189565.1-2;Dbxref=GeneID:114877243%2CGenbank:XM_029189565.1;Parent=rna-XM_029189565.1
NW_021683766.1	Gnomon	exon	475008	475333	.	-	.	ID=exon-XM_029189565.1-1;Dbxref=GeneID:114877243%2CGenbank:XM_029189565.1;Parent=rna-XM_029189565.1
NW_021683766.1	Gnomon	exon	473143	473418	.	-	.	ID=exon-XM_029189565.1-7;Dbxref=GeneID:114877243%2CGenbank:XM_029189565.1;Parent=rna-XM_029189565.1
NW_021683766.1	Gnomon	exon	473477	473672	.	-	.	ID=exon-XM_029189565.1-6;Dbxref=GeneID:114877243%2CGenbank:XM_029189565.1;Parent=rna-XM_029189565.1
NW_021683766.1	Gnomon	exon	473750	473824	.	-	.	ID=exon-XM_029189565.1-5;Dbxref=GeneID:114877243%2CGenbank:XM_029189565.1;Parent=rna-XM_029189565.1
NW_021683766.1	Gnomon	exon	473897	474245	.	-	.	ID=exon-XM_029189565.1-4;Dbxref=GeneID:114877243%2CGenbank:XM_029189565.1;Parent=rna-XM_029189565.1
NW_021683766.1	Gnomon	exon	4843	4987	.	-	.	ID=exon-XM_029189495.1-6;Dbxref=GeneID:114877210%2CGenbank:XM_029189495.1;Parent=rna-XM_029189495.1
NW_021683766.1	Gnomon	exon	9448	9617	.	-	.	ID=exon-XM_029189495.1-5;Dbxref=GeneID:114877210%2CGenbank:XM_029189495.1;Parent=rna-XM_029189495.1
NW_021683766.1	Gnomon	exon	9697	9855	.	-	.	ID=exon-XM_029189495.1-4;Dbxref=GeneID:114877210%2CGenbank:XM_029189495.1;Parent=rna-XM_029189495.1
NW_021683766.1	Gnomon	exon	10022	10125	.	-	.	ID=exon-XM_029189495.1-3;Dbxref=GeneID:114877210%2CGenbank:XM_029189495.1;Parent=rna-XM_029189495.1
NW_021683766.1	Gnomon	exon	10228	10302	.	-	.	ID=exon-XM_029189495.1-2;Dbxref=GeneID:114877210%2CGenbank:XM_029189495.1;Parent=rna-XM_029189495.1
NW_021683766.1	Gnomon	exon	18062	18213	.	-	.	ID=exon-XM_029189495.1-1;Dbxref=GeneID:114877210%2CGenbank:XM_029189495.1;Parent=rna-XM_029189495.1
NW_021683766.1	Gnomon	mRNA	402566	426232	.	+	.	Name=XM_029189577.1;ID=rna-XM_029189577.1;Dbxref=GeneID:114877250%2CGenbank:XM_029189577.1;Parent=gene-LOC114877250
NW_021683766.1	Gnomon	exon	320465	320560	.	-	.	ID=exon-XR_003789539.1-4;Dbxref=GeneID:114877254%2CGenbank:XR_003789539.1;Parent=rna-XR_003789539.1
NW_021683766.1	Gnomon	exon	320749	321006	.	-	.	ID=exon-XR_003789539.1-3;Dbxref=GeneID:114877254%2CGenbank:XR_003789539.1;Parent=rna-XR_003789539.1
NW_021683766.1	Gnomon	exon	321092	321160	.	-	.	ID=exon-XR_003789539.1-2;Dbxref=GeneID:114877254%2CGenbank:XR_003789539.1;Parent=rna-XR_003789539.1
NW_021683766.1	Gnomon	exon	321226	321486	.	-	.	ID=exon-XR_003789539.1-1;Dbxref=GeneID:114877254%2CGenbank:XR_003789539.1;Parent=rna-XR_003789539.1
NW_021683766.1	Gnomon	CDS	249559	249577	.	+	0	Name=XP_029045336.1;ID=cds-XP_029045336.1;Dbxref=GeneID:114877216%2CGenbank:XP_029045336.1;Note=The sequence of the model RefSeq protein was modified relative to this genomic sequence to represent the inferred CDS: inserted 1 base in 1 codon%3B deleted 2 bases in 1 codon;Parent=rna-XM_029189503.1
NW_021683766.1	Gnomon	CDS	249580	249632	.	+	0	Name=XP_029045336.1;ID=cds-XP_029045336.1;Dbxref=GeneID:114877216%2CGenbank:XP_029045336.1;Note=The sequence of the model RefSeq protein was modified relative to this genomic sequence to represent the inferred CDS: inserted 1 base in 1 codon%3B deleted 2 bases in 1 codon;Parent=rna-XM_029189503.1
NW_021683766.1	Gnomon	CDS	249635	249965	.	+	0	Name=XP_029045336.1;ID=cds-XP_029045336.1;Dbxref=GeneID:114877216%2CGenbank:XP_029045336.1;Note=The sequence of the model RefSeq protein was modified relative to this genomic sequence to represent the inferred CDS: inserted 1 base in 1 codon%3B deleted 2 bases in 1 codon;Parent=rna-XM_029189503.1
NW_021683766.1	Gnomon	CDS	267482	267749	.	+	0	Name=XP_029045336.1;ID=cds-XP_029045336.1;Dbxref=GeneID:114877216%2CGenbank:XP_029045336.1;Note=The sequence of the model RefSeq protein was modified relative to this genomic sequence to represent the inferred CDS: inserted 1 base in 1 codon%3B deleted 2 bases in 1 codon;Parent=rna-XM_029189503.1
NW_021683766.1	Gnomon	CDS	267962	268314	.	+	0	Name=XP_029045336.1;ID=cds-XP_029045336.1;Dbxref=GeneID:114877216%2CGenbank:XP_029045336.1;Note=The sequence of the model RefSeq protein was modified relative to this genomic sequence to represent the inferred CDS: inserted 1 base in 1 codon%3B deleted 2 bases in 1 codon;Parent=rna-XM_029189503.1
NW_021683766.1	Gnomon	CDS	268745	268866	.	+	0	Name=XP_029045336.1;ID=cds-XP_029045336.1;Dbxref=GeneID:114877216%2CGenbank:XP_029045336.1;Note=The sequence of the model RefSeq protein was modified relative to this genomic sequence to represent the inferred CDS: inserted 1 base in 1 codon%3B deleted 2 bases in 1 codon;Parent=rna-XM_029189503.1
NW_021683766.1	Gnomon	CDS	268957	268980	.	+	0	Name=XP_029045336.1;ID=cds-XP_029045336.1;Dbxref=GeneID:114877216%2CGenbank:XP_029045336.1;Note=The sequence of the model RefSeq protein was modified relative to this genomic sequence to represent the inferred CDS: inserted 1 base in 1 codon%3B deleted 2 bases in 1 codon;Parent=rna-XM_029189503.1
NW_021683766.1	Gnomon	CDS	269849	270144	.	+	0	Name=XP_029045336.1;ID=cds-XP_029045336.1;Dbxref=GeneID:114877216%2CGenbank:XP_029045336.1;Note=The sequence of the model RefSeq protein was modified relative to this genomic sequence to represent the inferred CDS: inserted 1 base in 1 codon%3B deleted 2 bases in 1 codon;Parent=rna-XM_029189503.1
NW_021683766.1	Gnomon	CDS	270212	270361	.	+	0	Name=XP_029045336.1;ID=cds-XP_029045336.1;Dbxref=GeneID:114877216%2CGenbank:XP_029045336.1;Note=The sequence of the model RefSeq protein was modified relative to this genomic sequence to represent the inferred CDS: inserted 1 base in 1 codon%3B deleted 2 bases in 1 codon;Parent=rna-XM_029189503.1
NW_021683766.1	Gnomon	CDS	270440	270655	.	+	0	Name=XP_029045336.1;ID=cds-XP_029045336.1;Dbxref=GeneID:114877216%2CGenbank:XP_029045336.1;Note=The sequence of the model RefSeq protein was modified relative to this genomic sequence to represent the inferred CDS: inserted 1 base in 1 codon%3B deleted 2 bases in 1 codon;Parent=rna-XM_029189503.1
NW_021683766.1	Gnomon	CDS	270729	271284	.	+	0	Name=XP_029045336.1;ID=cds-XP_029045336.1;Dbxref=GeneID:114877216%2CGenbank:XP_029045336.1;Note=The sequence of the model RefSeq protein was modified relative to this genomic sequence to represent the inferred CDS: inserted 1 base in 1 codon%3B deleted 2 bases in 1 codon;Parent=rna-XM_029189503.1
NW_021683766.1	Gnomon	CDS	271353	271511	.	+	0	Name=XP_029045336.1;ID=cds-XP_029045336.1;Dbxref=GeneID:114877216%2CGenbank:XP_029045336.1;Note=The sequence of the model RefSeq protein was modified relative to this genomic sequence to represent the inferred CDS: inserted 1 base in 1 codon%3B deleted 2 bases in 1 codon;Parent=rna-XM_029189503.1
NW_021683766.1	Gnomon	CDS	271587	271708	.	+	0	Name=XP_029045336.1;ID=cds-XP_029045336.1;Dbxref=GeneID:114877216%2CGenbank:XP_029045336.1;Note=The sequence of the model RefSeq protein was modified relative to this genomic sequence to represent the inferred CDS: inserted 1 base in 1 codon%3B deleted 2 bases in 1 codon;Parent=rna-XM_029189503.1
NW_021683766.1	Gnomon	CDS	272540	272590	.	+	0	Name=XP_029045336.1;ID=cds-XP_029045336.1;Dbxref=GeneID:114877216%2CGenbank:XP_029045336.1;Note=The sequence of the model RefSeq protein was modified relative to this genomic sequence to represent the inferred CDS: inserted 1 base in 1 codon%3B deleted 2 bases in 1 codon;Parent=rna-XM_029189503.1
NW_021683766.1	Gnomon	CDS	273288	273455	.	+	0	Name=XP_029045336.1;ID=cds-XP_029045336.1;Dbxref=GeneID:114877216%2CGenbank:XP_029045336.1;Note=The sequence of the model RefSeq protein was modified relative to this genomic sequence to represent the inferred CDS: inserted 1 base in 1 codon%3B deleted 2 bases in 1 codon;Parent=rna-XM_029189503.1
NW_021683766.1	Gnomon	CDS	273746	273835	.	+	0	Name=XP_029045336.1;ID=cds-XP_029045336.1;Dbxref=GeneID:114877216%2CGenbank:XP_029045336.1;Note=The sequence of the model RefSeq protein was modified relative to this genomic sequence to represent the inferred CDS: inserted 1 base in 1 codon%3B deleted 2 bases in 1 codon;Parent=rna-XM_029189503.1
NW_021683766.1	Gnomon	CDS	274955	275071	.	+	0	Name=XP_029045336.1;ID=cds-XP_029045336.1;Dbxref=GeneID:114877216%2CGenbank:XP_029045336.1;Note=The sequence of the model RefSeq protein was modified relative to this genomic sequence to represent the inferred CDS: inserted 1 base in 1 codon%3B deleted 2 bases in 1 codon;Parent=rna-XM_029189503.1
NW_021683766.1	Gnomon	CDS	275215	275227	.	+	0	Name=XP_029045336.1;ID=cds-XP_029045336.1;Dbxref=GeneID:114877216%2CGenbank:XP_029045336.1;Note=The sequence of the model RefSeq protein was modified relative to this genomic sequence to represent the inferred CDS: inserted 1 base in 1 codon%3B deleted 2 bases in 1 codon;Parent=rna-XM_029189503.1
NW_021683766.1	Gnomon	exon	290034	290233	.	-	.	ID=exon-XM_029189519.1-8;Dbxref=GeneID:114877223%2CGenbank:XM_029189519.1;Parent=rna-XM_029189519.1
NW_021683766.1	Gnomon	exon	290310	290425	.	-	.	ID=exon-XM_029189519.1-7;Dbxref=GeneID:114877223%2CGenbank:XM_029189519.1;Parent=rna-XM_029189519.1
NW_021683766.1	Gnomon	exon	291450	291570	.	-	.	ID=exon-XM_029189519.1-2;Dbxref=GeneID:114877223%2CGenbank:XM_029189519.1;Parent=rna-XM_029189519.1
NW_021683766.1	Gnomon	exon	292181	292228	.	-	.	ID=exon-XM_029189519.1-1;Dbxref=GeneID:114877223%2CGenbank:XM_029189519.1;Parent=rna-XM_029189519.1
NW_021683766.1	Gnomon	exon	290504	290794	.	-	.	ID=exon-XM_029189519.1-6;Dbxref=GeneID:114877223%2CGenbank:XM_029189519.1;Parent=rna-XM_029189519.1
NW_021683766.1	Gnomon	exon	290869	290983	.	-	.	ID=exon-XM_029189519.1-5;Dbxref=GeneID:114877223%2CGenbank:XM_029189519.1;Parent=rna-XM_029189519.1
NW_021683766.1	Gnomon	exon	291065	291195	.	-	.	ID=exon-XM_029189519.1-4;Dbxref=GeneID:114877223%2CGenbank:XM_029189519.1;Parent=rna-XM_029189519.1
NW_021683766.1	Gnomon	exon	291275	291367	.	-	.	ID=exon-XM_029189519.1-3;Dbxref=GeneID:114877223%2CGenbank:XM_029189519.1;Parent=rna-XM_029189519.1
NW_021683766.1	Gnomon	mRNA	436209	443563	.	+	.	Name=XM_029189576.1;ID=rna-XM_029189576.1;Dbxref=GeneID:114877249%2CGenbank:XM_029189576.1;Parent=gene-LOC114877249
NW_021683766.1	Gnomon	CDS	52559	52599	.	-	0	Name=XP_029045430.1;ID=cds-XP_029045430.1;Dbxref=GeneID:114877257%2CGenbank:XP_029045430.1;Parent=rna-XM_029189597.1
NW_021683766.1	Gnomon	CDS	52150	52438	.	-	0	Name=XP_029045430.1;ID=cds-XP_029045430.1;Dbxref=GeneID:114877257%2CGenbank:XP_029045430.1;Parent=rna-XM_029189597.1
NW_021683766.1	Gnomon	CDS	51882	52077	.	-	0	Name=XP_029045430.1;ID=cds-XP_029045430.1;Dbxref=GeneID:114877257%2CGenbank:XP_029045430.1;Parent=rna-XM_029189597.1
NW_021683766.1	Gnomon	CDS	51008	51288	.	-	0	Name=XP_029045430.1;ID=cds-XP_029045430.1;Dbxref=GeneID:114877257%2CGenbank:XP_029045430.1;Parent=rna-XM_029189597.1
NW_021683766.1	Gnomon	CDS	50734	50886	.	-	0	Name=XP_029045430.1;ID=cds-XP_029045430.1;Dbxref=GeneID:114877257%2CGenbank:XP_029045430.1;Parent=rna-XM_029189597.1
NW_021683766.1	Gnomon	CDS	50514	50667	.	-	0	Name=XP_029045430.1;ID=cds-XP_029045430.1;Dbxref=GeneID:114877257%2CGenbank:XP_029045430.1;Parent=rna-XM_029189597.1
NW_021683766.1	Gnomon	CDS	50208	50366	.	-	0	Name=XP_029045430.1;ID=cds-XP_029045430.1;Dbxref=GeneID:114877257%2CGenbank:XP_029045430.1;Parent=rna-XM_029189597.1
NW_021683766.1	Gnomon	CDS	50016	50137	.	-	0	Name=XP_029045430.1;ID=cds-XP_029045430.1;Dbxref=GeneID:114877257%2CGenbank:XP_029045430.1;Parent=rna-XM_029189597.1
NW_021683766.1	Gnomon	CDS	49718	49910	.	-	0	Name=XP_029045430.1;ID=cds-XP_029045430.1;Dbxref=GeneID:114877257%2CGenbank:XP_029045430.1;Parent=rna-XM_029189597.1
NW_021683766.1	Gnomon	CDS	49419	49649	.	-	0	Name=XP_029045430.1;ID=cds-XP_029045430.1;Dbxref=GeneID:114877257%2CGenbank:XP_029045430.1;Parent=rna-XM_029189597.1
NW_021683766.1	Gnomon	CDS	49176	49329	.	-	0	Name=XP_029045430.1;ID=cds-XP_029045430.1;Dbxref=GeneID:114877257%2CGenbank:XP_029045430.1;Parent=rna-XM_029189597.1
NW_021683766.1	Gnomon	CDS	48892	49012	.	-	0	Name=XP_029045430.1;ID=cds-XP_029045430.1;Dbxref=GeneID:114877257%2CGenbank:XP_029045430.1;Parent=rna-XM_029189597.1
NW_021683766.1	Gnomon	CDS	48681	48812	.	-	0	Name=XP_029045430.1;ID=cds-XP_029045430.1;Dbxref=GeneID:114877257%2CGenbank:XP_029045430.1;Parent=rna-XM_029189597.1
NW_021683766.1	Gnomon	exon	89352	89514	.	+	.	ID=exon-XM_029189588.1-9;Dbxref=GeneID:114877255%2CGenbank:XM_029189588.1;Parent=rna-XM_029189588.1
NW_021683766.1	Gnomon	exon	89019	89281	.	+	.	ID=exon-XM_029189588.1-8;Dbxref=GeneID:114877255%2CGenbank:XM_029189588.1;Parent=rna-XM_029189588.1
NW_021683766.1	Gnomon	exon	88364	88546	.	+	.	ID=exon-XM_029189588.1-7;Dbxref=GeneID:114877255%2CGenbank:XM_029189588.1;Parent=rna-XM_029189588.1
NW_021683766.1	Gnomon	exon	87643	88226	.	+	.	ID=exon-XM_029189588.1-6;Dbxref=GeneID:114877255%2CGenbank:XM_029189588.1;Parent=rna-XM_029189588.1
NW_021683766.1	Gnomon	exon	87391	87543	.	+	.	ID=exon-XM_029189588.1-5;Dbxref=GeneID:114877255%2CGenbank:XM_029189588.1;Parent=rna-XM_029189588.1
NW_021683766.1	Gnomon	exon	87122	87322	.	+	.	ID=exon-XM_029189588.1-4;Dbxref=GeneID:114877255%2CGenbank:XM_029189588.1;Parent=rna-XM_029189588.1
NW_021683766.1	Gnomon	exon	86558	86734	.	+	.	ID=exon-XM_029189588.1-3;Dbxref=GeneID:114877255%2CGenbank:XM_029189588.1;Parent=rna-XM_029189588.1
NW_021683766.1	Gnomon	exon	86226	86414	.	+	.	ID=exon-XM_029189588.1-2;Dbxref=GeneID:114877255%2CGenbank:XM_029189588.1;Parent=rna-XM_029189588.1
NW_021683766.1	Gnomon	exon	82729	83873	.	+	.	ID=exon-XM_029189588.1-1;Dbxref=GeneID:114877255%2CGenbank:XM_029189588.1;Parent=rna-XM_029189588.1
NW_021683766.1	Gnomon	CDS	24382	24433	.	-	0	Name=XP_029045435.1;ID=cds-XP_029045435.1;Dbxref=GeneID:114877263%2CGenbank:XP_029045435.1;Parent=rna-XM_029189602.1
NW_021683766.1	Gnomon	CDS	24135	24223	.	-	0	Name=XP_029045435.1;ID=cds-XP_029045435.1;Dbxref=GeneID:114877263%2CGenbank:XP_029045435.1;Parent=rna-XM_029189602.1
NW_021683766.1	Gnomon	CDS	23742	23840	.	-	0	Name=XP_029045435.1;ID=cds-XP_029045435.1;Dbxref=GeneID:114877263%2CGenbank:XP_029045435.1;Parent=rna-XM_029189602.1
NW_021683766.1	Gnomon	CDS	23427	23666	.	-	0	Name=XP_029045435.1;ID=cds-XP_029045435.1;Dbxref=GeneID:114877263%2CGenbank:XP_029045435.1;Parent=rna-XM_029189602.1
NW_021683766.1	Gnomon	CDS	23163	23348	.	-	0	Name=XP_029045435.1;ID=cds-XP_029045435.1;Dbxref=GeneID:114877263%2CGenbank:XP_029045435.1;Parent=rna-XM_029189602.1
NW_021683766.1	Gnomon	CDS	22744	23079	.	-	0	Name=XP_029045435.1;ID=cds-XP_029045435.1;Dbxref=GeneID:114877263%2CGenbank:XP_029045435.1;Parent=rna-XM_029189602.1
NW_021683766.1	Gnomon	CDS	22484	22660	.	-	0	Name=XP_029045435.1;ID=cds-XP_029045435.1;Dbxref=GeneID:114877263%2CGenbank:XP_029045435.1;Parent=rna-XM_029189602.1
NW_021683766.1	Gnomon	exon	90912	91779	.	-	.	ID=exon-XR_003789541.1-2;Dbxref=GeneID:114877277%2CGenbank:XR_003789541.1;Parent=rna-XR_003789541.1
NW_021683766.1	Gnomon	exon	92209	92321	.	-	.	ID=exon-XR_003789541.1-1;Dbxref=GeneID:114877277%2CGenbank:XR_003789541.1;Parent=rna-XR_003789541.1
NW_021683766.1	Gnomon	exon	63068	63343	.	-	.	ID=exon-XM_029189613.1-5;Dbxref=GeneID:114877266%2CGenbank:XM_029189613.1;Parent=rna-XM_029189613.1
NW_021683766.1	Gnomon	exon	63797	63931	.	-	.	ID=exon-XM_029189613.1-4;Dbxref=GeneID:114877266%2CGenbank:XM_029189613.1;Parent=rna-XM_029189613.1
NW_021683766.1	Gnomon	exon	61831	62983	.	-	.	ID=exon-XM_029189613.1-6;Dbxref=GeneID:114877266%2CGenbank:XM_029189613.1;Parent=rna-XM_029189613.1
NW_021683766.1	Gnomon	exon	65367	65511	.	-	.	ID=exon-XM_029189613.1-1;Dbxref=GeneID:114877266%2CGenbank:XM_029189613.1;Parent=rna-XM_029189613.1
NW_021683766.1	Gnomon	exon	64008	64312	.	-	.	ID=exon-XM_029189613.1-3;Dbxref=GeneID:114877266%2CGenbank:XM_029189613.1;Parent=rna-XM_029189613.1
NW_021683766.1	Gnomon	exon	64928	65165	.	-	.	ID=exon-XM_029189613.1-2;Dbxref=GeneID:114877266%2CGenbank:XM_029189613.1;Parent=rna-XM_029189613.1
NW_021683766.1	Gnomon	mRNA	127453	142606	.	+	.	Name=XM_029189531.1;ID=rna-XM_029189531.1;Dbxref=GeneID:114877232%2CGenbank:XM_029189531.1;Parent=gene-LOC114877232
NW_021683766.1	Gnomon	exon	10228	10302	.	-	.	ID=exon-XM_029189494.1-2;Dbxref=GeneID:114877210%2CGenbank:XM_029189494.1;Parent=rna-XM_029189494.1
NW_021683766.1	Gnomon	exon	18062	18213	.	-	.	ID=exon-XM_029189494.1-1;Dbxref=GeneID:114877210%2CGenbank:XM_029189494.1;Parent=rna-XM_029189494.1
NW_021683766.1	Gnomon	exon	9697	9855	.	-	.	ID=exon-XM_029189494.1-4;Dbxref=GeneID:114877210%2CGenbank:XM_029189494.1;Parent=rna-XM_029189494.1
NW_021683766.1	Gnomon	exon	10022	10125	.	-	.	ID=exon-XM_029189494.1-3;Dbxref=GeneID:114877210%2CGenbank:XM_029189494.1;Parent=rna-XM_029189494.1
NW_021683766.1	Gnomon	exon	5417	9617	.	-	.	ID=exon-XM_029189494.1-5;Dbxref=GeneID:114877210%2CGenbank:XM_029189494.1;Parent=rna-XM_029189494.1
NW_021683766.1	Gnomon	exon	148675	148836	.	-	.	ID=exon-XM_029189550.1-10;Dbxref=GeneID:114877235%2CGenbank:XM_029189550.1;Parent=rna-XM_029189550.1
NW_021683766.1	Gnomon	exon	146771	147748	.	-	.	ID=exon-XM_029189550.1-14;Dbxref=GeneID:114877235%2CGenbank:XM_029189550.1;Parent=rna-XM_029189550.1
NW_021683766.1	Gnomon	exon	147832	147962	.	-	.	ID=exon-XM_029189550.1-13;Dbxref=GeneID:114877235%2CGenbank:XM_029189550.1;Parent=rna-XM_029189550.1
NW_021683766.1	Gnomon	exon	148046	148349	.	-	.	ID=exon-XM_029189550.1-12;Dbxref=GeneID:114877235%2CGenbank:XM_029189550.1;Parent=rna-XM_029189550.1
NW_021683766.1	Gnomon	exon	148432	148570	.	-	.	ID=exon-XM_029189550.1-11;Dbxref=GeneID:114877235%2CGenbank:XM_029189550.1;Parent=rna-XM_029189550.1
NW_021683766.1	Gnomon	CDS	24382	24433	.	-	0	Name=XP_029045436.1;ID=cds-XP_029045436.1;Dbxref=GeneID:114877263%2CGenbank:XP_029045436.1;Parent=rna-XM_029189603.1
NW_021683766.1	Gnomon	CDS	24135	24223	.	-	0	Name=XP_029045436.1;ID=cds-XP_029045436.1;Dbxref=GeneID:114877263%2CGenbank:XP_029045436.1;Parent=rna-XM_029189603.1
NW_021683766.1	Gnomon	CDS	23742	23840	.	-	0	Name=XP_029045436.1;ID=cds-XP_029045436.1;Dbxref=GeneID:114877263%2CGenbank:XP_029045436.1;Parent=rna-XM_029189603.1
NW_021683766.1	Gnomon	CDS	23427	23666	.	-	0	Name=XP_029045436.1;ID=cds-XP_029045436.1;Dbxref=GeneID:114877263%2CGenbank:XP_029045436.1;Parent=rna-XM_029189603.1
NW_021683766.1	Gnomon	CDS	23163	23348	.	-	0	Name=XP_029045436.1;ID=cds-XP_029045436.1;Dbxref=GeneID:114877263%2CGenbank:XP_029045436.1;Parent=rna-XM_029189603.1
NW_021683766.1	Gnomon	CDS	22744	23079	.	-	0	Name=XP_029045436.1;ID=cds-XP_029045436.1;Dbxref=GeneID:114877263%2CGenbank:XP_029045436.1;Parent=rna-XM_029189603.1
NW_021683766.1	Gnomon	CDS	22484	22660	.	-	0	Name=XP_029045436.1;ID=cds-XP_029045436.1;Dbxref=GeneID:114877263%2CGenbank:XP_029045436.1;Parent=rna-XM_029189603.1
NW_021683766.1	Gnomon	exon	109515	109638	.	+	.	ID=exon-XM_029189589.1-7;Dbxref=GeneID:114877255%2CGenbank:XM_029189589.1;Parent=rna-XM_029189589.1
NW_021683766.1	Gnomon	exon	108725	108879	.	+	.	ID=exon-XM_029189589.1-6;Dbxref=GeneID:114877255%2CGenbank:XM_029189589.1;Parent=rna-XM_029189589.1
NW_021683766.1	Gnomon	exon	110595	110858	.	+	.	ID=exon-XM_029189589.1-9;Dbxref=GeneID:114877255%2CGenbank:XM_029189589.1;Parent=rna-XM_029189589.1
NW_021683766.1	Gnomon	exon	109750	110517	.	+	.	ID=exon-XM_029189589.1-8;Dbxref=GeneID:114877255%2CGenbank:XM_029189589.1;Parent=rna-XM_029189589.1
NW_021683766.1	Gnomon	exon	104982	105125	.	+	.	ID=exon-XM_029189589.1-3;Dbxref=GeneID:114877255%2CGenbank:XM_029189589.1;Parent=rna-XM_029189589.1
NW_021683766.1	Gnomon	exon	104370	104498	.	+	.	ID=exon-XM_029189589.1-2;Dbxref=GeneID:114877255%2CGenbank:XM_029189589.1;Parent=rna-XM_029189589.1
NW_021683766.1	Gnomon	exon	108272	108631	.	+	.	ID=exon-XM_029189589.1-5;Dbxref=GeneID:114877255%2CGenbank:XM_029189589.1;Parent=rna-XM_029189589.1
NW_021683766.1	Gnomon	exon	105495	105584	.	+	.	ID=exon-XM_029189589.1-4;Dbxref=GeneID:114877255%2CGenbank:XM_029189589.1;Parent=rna-XM_029189589.1
NW_021683766.1	Gnomon	exon	101655	103517	.	+	.	ID=exon-XM_029189589.1-1;Dbxref=GeneID:114877255%2CGenbank:XM_029189589.1;Parent=rna-XM_029189589.1
NW_021683766.1	Gnomon	exon	222339	222417	.	+	.	ID=exon-XM_029189542.1-8;Dbxref=GeneID:114877233%2CGenbank:XM_029189542.1;Parent=rna-XM_029189542.1
NW_021683766.1	Gnomon	exon	221834	221971	.	+	.	ID=exon-XM_029189542.1-7;Dbxref=GeneID:114877233%2CGenbank:XM_029189542.1;Parent=rna-XM_029189542.1
NW_021683766.1	Gnomon	exon	201867	202123	.	+	.	ID=exon-XM_029189542.1-6;Dbxref=GeneID:114877233%2CGenbank:XM_029189542.1;Parent=rna-XM_029189542.1
NW_021683766.1	Gnomon	exon	198641	198827	.	+	.	ID=exon-XM_029189542.1-5;Dbxref=GeneID:114877233%2CGenbank:XM_029189542.1;Parent=rna-XM_029189542.1
NW_021683766.1	Gnomon	exon	198313	198438	.	+	.	ID=exon-XM_029189542.1-4;Dbxref=GeneID:114877233%2CGenbank:XM_029189542.1;Parent=rna-XM_029189542.1
NW_021683766.1	Gnomon	exon	198051	198199	.	+	.	ID=exon-XM_029189542.1-3;Dbxref=GeneID:114877233%2CGenbank:XM_029189542.1;Parent=rna-XM_029189542.1
NW_021683766.1	Gnomon	exon	173416	173552	.	+	.	ID=exon-XM_029189542.1-2;Dbxref=GeneID:114877233%2CGenbank:XM_029189542.1;Parent=rna-XM_029189542.1
NW_021683766.1	Gnomon	exon	172217	172656	.	+	.	ID=exon-XM_029189542.1-1;Dbxref=GeneID:114877233%2CGenbank:XM_029189542.1;Parent=rna-XM_029189542.1
NW_021683766.1	Gnomon	exon	224067	224170	.	+	.	ID=exon-XM_029189542.1-9;Dbxref=GeneID:114877233%2CGenbank:XM_029189542.1;Parent=rna-XM_029189542.1
NW_021683766.1	Gnomon	mRNA	127732	142606	.	+	.	Name=XM_029189530.1;ID=rna-XM_029189530.1;Dbxref=GeneID:114877232%2CGenbank:XM_029189530.1;Parent=gene-LOC114877232
NW_021683766.1	Gnomon	CDS	32984	33021	.	-	0	Name=XP_029045433.1;ID=cds-XP_029045433.1;Dbxref=GeneID:114877260%2CGenbank:XP_029045433.1;Parent=rna-XM_029189600.1
NW_021683766.1	Gnomon	CDS	32818	32902	.	-	0	Name=XP_029045433.1;ID=cds-XP_029045433.1;Dbxref=GeneID:114877260%2CGenbank:XP_029045433.1;Parent=rna-XM_029189600.1
NW_021683766.1	Gnomon	CDS	32551	32731	.	-	0	Name=XP_029045433.1;ID=cds-XP_029045433.1;Dbxref=GeneID:114877260%2CGenbank:XP_029045433.1;Parent=rna-XM_029189600.1
NW_021683766.1	Gnomon	CDS	32380	32482	.	-	0	Name=XP_029045433.1;ID=cds-XP_029045433.1;Dbxref=GeneID:114877260%2CGenbank:XP_029045433.1;Parent=rna-XM_029189600.1
NW_021683766.1	Gnomon	CDS	31988	32309	.	-	0	Name=XP_029045433.1;ID=cds-XP_029045433.1;Dbxref=GeneID:114877260%2CGenbank:XP_029045433.1;Parent=rna-XM_029189600.1
NW_021683766.1	Gnomon	CDS	31730	31901	.	-	0	Name=XP_029045433.1;ID=cds-XP_029045433.1;Dbxref=GeneID:114877260%2CGenbank:XP_029045433.1;Parent=rna-XM_029189600.1
NW_021683766.1	Gnomon	CDS	31528	31675	.	-	0	Name=XP_029045433.1;ID=cds-XP_029045433.1;Dbxref=GeneID:114877260%2CGenbank:XP_029045433.1;Parent=rna-XM_029189600.1
NW_021683766.1	Gnomon	CDS	31260	31449	.	-	0	Name=XP_029045433.1;ID=cds-XP_029045433.1;Dbxref=GeneID:114877260%2CGenbank:XP_029045433.1;Parent=rna-XM_029189600.1
NW_021683766.1	Gnomon	CDS	31094	31174	.	-	0	Name=XP_029045433.1;ID=cds-XP_029045433.1;Dbxref=GeneID:114877260%2CGenbank:XP_029045433.1;Parent=rna-XM_029189600.1
NW_021683766.1	Gnomon	CDS	30922	31033	.	-	0	Name=XP_029045433.1;ID=cds-XP_029045433.1;Dbxref=GeneID:114877260%2CGenbank:XP_029045433.1;Parent=rna-XM_029189600.1
NW_021683766.1	Gnomon	CDS	30683	30846	.	-	0	Name=XP_029045433.1;ID=cds-XP_029045433.1;Dbxref=GeneID:114877260%2CGenbank:XP_029045433.1;Parent=rna-XM_029189600.1
NW_021683766.1	Gnomon	CDS	53683	53768	.	+	0	Name=XP_029045434.1;ID=cds-XP_029045434.1;Dbxref=GeneID:114877262%2CGenbank:XP_029045434.1;Parent=rna-XM_029189601.1
NW_021683766.1	Gnomon	CDS	53849	53958	.	+	0	Name=XP_029045434.1;ID=cds-XP_029045434.1;Dbxref=GeneID:114877262%2CGenbank:XP_029045434.1;Parent=rna-XM_029189601.1
NW_021683766.1	Gnomon	CDS	54018	54367	.	+	0	Name=XP_029045434.1;ID=cds-XP_029045434.1;Dbxref=GeneID:114877262%2CGenbank:XP_029045434.1;Parent=rna-XM_029189601.1
NW_021683766.1	Gnomon	CDS	54434	54684	.	+	0	Name=XP_029045434.1;ID=cds-XP_029045434.1;Dbxref=GeneID:114877262%2CGenbank:XP_029045434.1;Parent=rna-XM_029189601.1
NW_021683766.1	Gnomon	CDS	54755	55025	.	+	0	Name=XP_029045434.1;ID=cds-XP_029045434.1;Dbxref=GeneID:114877262%2CGenbank:XP_029045434.1;Parent=rna-XM_029189601.1
NW_021683766.1	Gnomon	CDS	55103	55558	.	+	0	Name=XP_029045434.1;ID=cds-XP_029045434.1;Dbxref=GeneID:114877262%2CGenbank:XP_029045434.1;Parent=rna-XM_029189601.1
NW_021683766.1	Gnomon	gene	26421	28054	.	+	.	Name=LOC114877275;ID=gene-LOC114877275;Dbxref=GeneID:114877275
NW_021683766.1	Gnomon	gene	90912	92321	.	-	.	Name=LOC114877277;ID=gene-LOC114877277;Dbxref=GeneID:114877277
NW_021683766.1	Gnomon	gene	45753	48088	.	+	.	Name=LOC114877272;ID=gene-LOC114877272;Dbxref=GeneID:114877272
NW_021683766.1	Gnomon	gene	35921	37173	.	+	.	Name=LOC114877271;ID=gene-LOC114877271;Dbxref=GeneID:114877271
NW_021683766.1	Gnomon	mRNA	398411	399809	.	-	.	Name=XM_029189583.1;ID=rna-XM_029189583.1;Dbxref=GeneID:114877252%2CGenbank:XM_029189583.1;Parent=gene-LOC114877252
NW_021683766.1	Gnomon	gene	60034	62118	.	+	.	Name=LOC114877274;ID=gene-LOC114877274;Dbxref=GeneID:114877274
NW_021683766.1	Gnomon	gene	44460	45040	.	+	.	Name=LOC114877273;ID=gene-LOC114877273;Dbxref=GeneID:114877273
NW_021683766.1	Gnomon	gene	33873	35779	.	-	.	Name=LOC114877265;ID=gene-LOC114877265;Dbxref=GeneID:114877265
NW_021683766.1	Gnomon	gene	37211	40024	.	-	.	Name=LOC114877264;ID=gene-LOC114877264;Dbxref=GeneID:114877264
NW_021683766.1	Gnomon	gene	27943	29850	.	-	.	Name=LOC114877267;ID=gene-LOC114877267;Dbxref=GeneID:114877267
NW_021683766.1	Gnomon	gene	61831	65511	.	-	.	Name=LOC114877266;ID=gene-LOC114877266;Dbxref=GeneID:114877266
NW_021683766.1	Gnomon	gene	30580	33451	.	-	.	Name=LOC114877260;ID=gene-LOC114877260;Dbxref=GeneID:114877260
NW_021683766.1	Gnomon	gene	22322	27269	.	-	.	Name=LOC114877263;ID=gene-LOC114877263;Dbxref=GeneID:114877263
NW_021683766.1	Gnomon	gene	53237	55820	.	+	.	Name=LOC114877262;ID=gene-LOC114877262;Dbxref=GeneID:114877262
NW_021683766.1	Gnomon	gene	45750	47292	.	+	.	Name=LOC114877269;ID=gene-LOC114877269;Dbxref=GeneID:114877269
NW_021683766.1	Gnomon	gene	39319	40461	.	+	.	Name=LOC114877268;ID=gene-LOC114877268;Dbxref=GeneID:114877268
NW_021683766.1	Gnomon	gene	55797	56913	.	-	.	Name=LOC114877270;ID=gene-LOC114877270;Dbxref=GeneID:114877270
NW_021683766.1	Gnomon	gene	320465	321486	.	-	.	Name=LOC114877254;ID=gene-LOC114877254;Dbxref=GeneID:114877254
NW_021683766.1	Gnomon	gene	396836	398500	.	+	.	Name=LOC114877253;ID=gene-LOC114877253;Dbxref=GeneID:114877253
NW_021683766.1	Gnomon	gene	18772	22337	.	+	.	Name=LOC114877256;ID=gene-LOC114877256;Dbxref=GeneID:114877256
NW_021683766.1	Gnomon	gene	66092	112354	.	+	.	Name=LOC114877255;ID=gene-LOC114877255;Dbxref=GeneID:114877255
NW_021683766.1	Gnomon	gene	402566	426232	.	+	.	Name=LOC114877250;ID=gene-LOC114877250;Dbxref=GeneID:114877250
NW_021683766.1	Gnomon	gene	362692	399809	.	-	.	Name=LOC114877252;ID=gene-LOC114877252;Dbxref=GeneID:114877252
NW_021683766.1	Gnomon	gene	324542	362790	.	-	.	Name=LOC114877251;ID=gene-LOC114877251;Dbxref=GeneID:114877251
NW_021683766.1	Gnomon	gene	40506	43892	.	-	.	Name=LOC114877258;ID=gene-LOC114877258;Dbxref=GeneID:114877258
NW_021683766.1	Gnomon	gene	48187	52985	.	-	.	Name=LOC114877257;ID=gene-LOC114877257;Dbxref=GeneID:114877257
NW_021683766.1	Gnomon	gene	57005	59637	.	-	.	Name=LOC114877259;ID=gene-LOC114877259;Dbxref=GeneID:114877259
NW_021683766.1	Gnomon	gene	472041	475333	.	-	.	Name=LOC114877243;ID=gene-LOC114877243;Dbxref=GeneID:114877243
NW_021683766.1	Gnomon	gene	475456	480722	.	-	.	Name=LOC114877242;ID=gene-LOC114877242;Dbxref=GeneID:114877242
NW_021683766.1	Gnomon	gene	451785	464561	.	+	.	Name=LOC114877245;ID=gene-LOC114877245;Dbxref=GeneID:114877245
NW_021683766.1	Gnomon	gene	453448	462430	.	-	.	Name=LOC114877244;ID=gene-LOC114877244;Dbxref=GeneID:114877244
NW_021683766.1	Gnomon	gene	480663	485484	.	+	.	Name=LOC114877241;ID=gene-LOC114877241;Dbxref=GeneID:114877241
NW_021683766.1	Gnomon	gene	464545	469534	.	-	.	Name=LOC114877240;ID=gene-LOC114877240;Dbxref=GeneID:114877240
NW_021683766.1	Gnomon	gene	488544	490885	.	-	.	Name=LOC114877247;ID=gene-LOC114877247;Dbxref=GeneID:114877247
NW_021683766.1	Gnomon	gene	469824	471899	.	-	.	Name=LOC114877246;ID=gene-LOC114877246;Dbxref=GeneID:114877246
NW_021683766.1	Gnomon	gene	426280	443563	.	+	.	Name=LOC114877249;ID=gene-LOC114877249;Dbxref=GeneID:114877249
NW_021683766.1	Gnomon	gene	485370	486987	.	-	.	Name=LOC114877248;ID=gene-LOC114877248;Dbxref=GeneID:114877248
NW_021683766.1	Gnomon	gene	127451	142606	.	+	.	Name=LOC114877232;ID=gene-LOC114877232;Dbxref=GeneID:114877232
NW_021683766.1	Gnomon	gene	448621	449094	.	+	.	Name=LOC114877231;ID=gene-LOC114877231;Dbxref=GeneID:114877231
NW_021683766.1	Gnomon	gene	155876	234631	.	+	.	Name=LOC114877233;ID=gene-LOC114877233;Dbxref=GeneID:114877233
NW_021683766.1	Gnomon	gene	296448	297835	.	-	.	Name=LOC114877230;ID=gene-LOC114877230;Dbxref=GeneID:114877230
NW_021683766.1	Gnomon	gene	153447	154669	.	-	.	Name=LOC114877239;ID=gene-LOC114877239;Dbxref=GeneID:114877239
NW_021683766.1	Gnomon	gene	146771	152094	.	-	.	Name=LOC114877235;ID=gene-LOC114877235;Dbxref=GeneID:114877235
NW_021683766.1	Gnomon	gene	152085	153360	.	+	.	Name=LOC114877238;ID=gene-LOC114877238;Dbxref=GeneID:114877238
NW_021683766.1	Gnomon	gene	142862	147012	.	+	.	Name=LOC114877237;ID=gene-LOC114877237;Dbxref=GeneID:114877237
NW_021683766.1	Gnomon	gene	286827	290000	.	+	.	Name=LOC114877221;ID=gene-LOC114877221;Dbxref=GeneID:114877221
NW_021683766.1	Gnomon	gene	279900	282323	.	-	.	Name=LOC114877220;ID=gene-LOC114877220;Dbxref=GeneID:114877220
NW_021683766.1	Gnomon	gene	290034	292308	.	-	.	Name=LOC114877223;ID=gene-LOC114877223;Dbxref=GeneID:114877223
NW_021683766.1	Gnomon	gene	284396	286692	.	-	.	Name=LOC114877222;ID=gene-LOC114877222;Dbxref=GeneID:114877222
NW_021683766.1	Gnomon	gene	237239	246537	.	+	.	Name=LOC114877229;ID=gene-LOC114877229;Dbxref=GeneID:114877229
NW_021683766.1	Gnomon	gene	310323	312986	.	+	.	Name=LOC114877228;ID=gene-LOC114877228;Dbxref=GeneID:114877228
NW_021683766.1	Gnomon	gene	282694	284996	.	+	.	Name=LOC114877225;ID=gene-LOC114877225;Dbxref=GeneID:114877225
NW_021683766.1	Gnomon	gene	311024	312459	.	-	.	Name=LOC114877224;ID=gene-LOC114877224;Dbxref=GeneID:114877224
NW_021683766.1	Gnomon	gene	304564	306675	.	-	.	Name=LOC114877226;ID=gene-LOC114877226;Dbxref=GeneID:114877226
NW_021683766.1	Gnomon	gene	4843	18214	.	-	.	Name=LOC114877210;ID=gene-LOC114877210;Dbxref=GeneID:114877210
NW_021683766.1	Gnomon	gene	443921	446509	.	+	.	Name=LOC114877212;ID=gene-LOC114877212;Dbxref=GeneID:114877212
NW_021683766.1	Gnomon	gene	4076	5201	.	+	.	Name=LOC114877211;ID=gene-LOC114877211;Dbxref=GeneID:114877211
NW_021683766.1	Gnomon	gene	306732	310572	.	-	.	Name=LOC114877218;ID=gene-LOC114877218;Dbxref=GeneID:114877218
NW_021683766.1	Gnomon	gene	292418	299233	.	+	.	Name=LOC114877217;ID=gene-LOC114877217;Dbxref=GeneID:114877217
NW_021683766.1	Gnomon	gene	299348	304522	.	+	.	Name=LOC114877219;ID=gene-LOC114877219;Dbxref=GeneID:114877219
NW_021683766.1	Gnomon	gene	315765	318246	.	+	.	Name=LOC114877214;ID=gene-LOC114877214;Dbxref=GeneID:114877214
NW_021683766.1	Gnomon	gene	400158	400705	.	+	.	Name=LOC114877213;ID=gene-LOC114877213;Dbxref=GeneID:114877213
NW_021683766.1	Gnomon	gene	249559	278323	.	+	.	Name=LOC114877216;ID=gene-LOC114877216;Dbxref=GeneID:114877216
NW_021683766.1	Gnomon	gene	493476	515681	.	-	.	Name=LOC114877215;ID=gene-LOC114877215;Dbxref=GeneID:114877215
NW_021683766.1	Gnomon	CDS	4159	4242	.	+	0	Name=XP_029045330.1;ID=cds-XP_029045330.1;Dbxref=GeneID:114877211%2CGenbank:XP_029045330.1;Parent=rna-XM_029189497.1
NW_021683766.1	Gnomon	CDS	4393	4533	.	+	0	Name=XP_029045330.1;ID=cds-XP_029045330.1;Dbxref=GeneID:114877211%2CGenbank:XP_029045330.1;Parent=rna-XM_029189497.1
NW_021683766.1	Gnomon	CDS	4611	4811	.	+	0	Name=XP_029045330.1;ID=cds-XP_029045330.1;Dbxref=GeneID:114877211%2CGenbank:XP_029045330.1;Parent=rna-XM_029189497.1
NW_021683766.1	Gnomon	mRNA	324542	362790	.	-	.	Name=XM_029189582.1;ID=rna-XM_029189582.1;Dbxref=GeneID:114877251%2CGenbank:XM_029189582.1;Parent=gene-LOC114877251
NW_021683766.1	Gnomon	CDS	158905	158907	.	+	0	Name=XP_029045379.1;ID=cds-XP_029045379.1;Dbxref=GeneID:114877233%2CGenbank:XP_029045379.1;Parent=rna-XM_029189546.1
NW_021683766.1	Gnomon	CDS	173416	173552	.	+	0	Name=XP_029045379.1;ID=cds-XP_029045379.1;Dbxref=GeneID:114877233%2CGenbank:XP_029045379.1;Parent=rna-XM_029189546.1
NW_021683766.1	Gnomon	CDS	198051	198199	.	+	0	Name=XP_029045379.1;ID=cds-XP_029045379.1;Dbxref=GeneID:114877233%2CGenbank:XP_029045379.1;Parent=rna-XM_029189546.1
NW_021683766.1	Gnomon	CDS	198349	198438	.	+	0	Name=XP_029045379.1;ID=cds-XP_029045379.1;Dbxref=GeneID:114877233%2CGenbank:XP_029045379.1;Parent=rna-XM_029189546.1
NW_021683766.1	Gnomon	CDS	198641	198827	.	+	0	Name=XP_029045379.1;ID=cds-XP_029045379.1;Dbxref=GeneID:114877233%2CGenbank:XP_029045379.1;Parent=rna-XM_029189546.1
NW_021683766.1	Gnomon	CDS	201867	202123	.	+	0	Name=XP_029045379.1;ID=cds-XP_029045379.1;Dbxref=GeneID:114877233%2CGenbank:XP_029045379.1;Parent=rna-XM_029189546.1
NW_021683766.1	Gnomon	CDS	221834	221971	.	+	0	Name=XP_029045379.1;ID=cds-XP_029045379.1;Dbxref=GeneID:114877233%2CGenbank:XP_029045379.1;Parent=rna-XM_029189546.1
NW_021683766.1	Gnomon	CDS	222339	222417	.	+	0	Name=XP_029045379.1;ID=cds-XP_029045379.1;Dbxref=GeneID:114877233%2CGenbank:XP_029045379.1;Parent=rna-XM_029189546.1
NW_021683766.1	Gnomon	CDS	224067	224170	.	+	0	Name=XP_029045379.1;ID=cds-XP_029045379.1;Dbxref=GeneID:114877233%2CGenbank:XP_029045379.1;Parent=rna-XM_029189546.1
NW_021683766.1	Gnomon	CDS	225905	226165	.	+	0	Name=XP_029045379.1;ID=cds-XP_029045379.1;Dbxref=GeneID:114877233%2CGenbank:XP_029045379.1;Parent=rna-XM_029189546.1
NW_021683766.1	Gnomon	CDS	226250	226552	.	+	0	Name=XP_029045379.1;ID=cds-XP_029045379.1;Dbxref=GeneID:114877233%2CGenbank:XP_029045379.1;Parent=rna-XM_029189546.1
NW_021683766.1	Gnomon	CDS	226783	227222	.	+	0	Name=XP_029045379.1;ID=cds-XP_029045379.1;Dbxref=GeneID:114877233%2CGenbank:XP_029045379.1;Parent=rna-XM_029189546.1
NW_021683766.1	Gnomon	CDS	227321	227700	.	+	0	Name=XP_029045379.1;ID=cds-XP_029045379.1;Dbxref=GeneID:114877233%2CGenbank:XP_029045379.1;Parent=rna-XM_029189546.1
NW_021683766.1	Gnomon	CDS	227775	228381	.	+	0	Name=XP_029045379.1;ID=cds-XP_029045379.1;Dbxref=GeneID:114877233%2CGenbank:XP_029045379.1;Parent=rna-XM_029189546.1
NW_021683766.1	Gnomon	CDS	228456	229250	.	+	0	Name=XP_029045379.1;ID=cds-XP_029045379.1;Dbxref=GeneID:114877233%2CGenbank:XP_029045379.1;Parent=rna-XM_029189546.1
NW_021683766.1	Gnomon	CDS	230111	230446	.	+	0	Name=XP_029045379.1;ID=cds-XP_029045379.1;Dbxref=GeneID:114877233%2CGenbank:XP_029045379.1;Parent=rna-XM_029189546.1
NW_021683766.1	Gnomon	mRNA	404628	426232	.	+	.	Name=XM_029189581.1;ID=rna-XM_029189581.1;Dbxref=GeneID:114877250%2CGenbank:XM_029189581.1;Parent=gene-LOC114877250
NW_021683766.1	Gnomon	exon	275215	278323	.	+	.	ID=exon-XM_029189503.1-18;Dbxref=GeneID:114877216%2CGenbank:XM_029189503.1;Note=The sequence of the model RefSeq transcript was modified relative to this genomic sequence to represent the inferred CDS: inserted 1 base in 1 codon%3B deleted 2 bases in 1 codon;Parent=rna-XM_029189503.1
NW_021683766.1	Gnomon	exon	274955	275071	.	+	.	ID=exon-XM_029189503.1-17;Dbxref=GeneID:114877216%2CGenbank:XM_029189503.1;Note=The sequence of the model RefSeq transcript was modified relative to this genomic sequence to represent the inferred CDS: inserted 1 base in 1 codon%3B deleted 2 bases in 1 codon;Parent=rna-XM_029189503.1
NW_021683766.1	Gnomon	exon	273746	273835	.	+	.	ID=exon-XM_029189503.1-16;Dbxref=GeneID:114877216%2CGenbank:XM_029189503.1;Note=The sequence of the model RefSeq transcript was modified relative to this genomic sequence to represent the inferred CDS: inserted 1 base in 1 codon%3B deleted 2 bases in 1 codon;Parent=rna-XM_029189503.1
NW_021683766.1	Gnomon	exon	273288	273455	.	+	.	ID=exon-XM_029189503.1-15;Dbxref=GeneID:114877216%2CGenbank:XM_029189503.1;Note=The sequence of the model RefSeq transcript was modified relative to this genomic sequence to represent the inferred CDS: inserted 1 base in 1 codon%3B deleted 2 bases in 1 codon;Parent=rna-XM_029189503.1
NW_021683766.1	Gnomon	exon	270440	270655	.	+	.	ID=exon-XM_029189503.1-10;Dbxref=GeneID:114877216%2CGenbank:XM_029189503.1;Note=The sequence of the model RefSeq transcript was modified relative to this genomic sequence to represent the inferred CDS: inserted 1 base in 1 codon%3B deleted 2 bases in 1 codon;Parent=rna-XM_029189503.1
NW_021683766.1	Gnomon	exon	272540	272590	.	+	.	ID=exon-XM_029189503.1-14;Dbxref=GeneID:114877216%2CGenbank:XM_029189503.1;Note=The sequence of the model RefSeq transcript was modified relative to this genomic sequence to represent the inferred CDS: inserted 1 base in 1 codon%3B deleted 2 bases in 1 codon;Parent=rna-XM_029189503.1
NW_021683766.1	Gnomon	exon	271587	271708	.	+	.	ID=exon-XM_029189503.1-13;Dbxref=GeneID:114877216%2CGenbank:XM_029189503.1;Note=The sequence of the model RefSeq transcript was modified relative to this genomic sequence to represent the inferred CDS: inserted 1 base in 1 codon%3B deleted 2 bases in 1 codon;Parent=rna-XM_029189503.1
NW_021683766.1	Gnomon	exon	271353	271511	.	+	.	ID=exon-XM_029189503.1-12;Dbxref=GeneID:114877216%2CGenbank:XM_029189503.1;Note=The sequence of the model RefSeq transcript was modified relative to this genomic sequence to represent the inferred CDS: inserted 1 base in 1 codon%3B deleted 2 bases in 1 codon;Parent=rna-XM_029189503.1
NW_021683766.1	Gnomon	exon	270729	271284	.	+	.	ID=exon-XM_029189503.1-11;Dbxref=GeneID:114877216%2CGenbank:XM_029189503.1;Note=The sequence of the model RefSeq transcript was modified relative to this genomic sequence to represent the inferred CDS: inserted 1 base in 1 codon%3B deleted 2 bases in 1 codon;Parent=rna-XM_029189503.1
NW_021683766.1	Gnomon	mRNA	82729	112354	.	+	.	Name=XM_029189588.1;ID=rna-XM_029189588.1;Dbxref=GeneID:114877255%2CGenbank:XM_029189588.1;Parent=gene-LOC114877255
NW_021683766.1	Gnomon	exon	301244	301365	.	+	.	ID=exon-XM_029189512.1-7;Dbxref=GeneID:114877219%2CGenbank:XM_029189512.1;Parent=rna-XM_029189512.1
NW_021683766.1	Gnomon	exon	300812	301186	.	+	.	ID=exon-XM_029189512.1-6;Dbxref=GeneID:114877219%2CGenbank:XM_029189512.1;Parent=rna-XM_029189512.1
NW_021683766.1	Gnomon	exon	302325	302714	.	+	.	ID=exon-XM_029189512.1-9;Dbxref=GeneID:114877219%2CGenbank:XM_029189512.1;Parent=rna-XM_029189512.1
NW_021683766.1	Gnomon	exon	301434	301537	.	+	.	ID=exon-XM_029189512.1-8;Dbxref=GeneID:114877219%2CGenbank:XM_029189512.1;Parent=rna-XM_029189512.1
NW_021683766.1	Gnomon	exon	299348	299720	.	+	.	ID=exon-XM_029189512.1-1;Dbxref=GeneID:114877219%2CGenbank:XM_029189512.1;Parent=rna-XM_029189512.1
NW_021683766.1	Gnomon	exon	300082	300268	.	+	.	ID=exon-XM_029189512.1-3;Dbxref=GeneID:114877219%2CGenbank:XM_029189512.1;Parent=rna-XM_029189512.1
NW_021683766.1	Gnomon	exon	299787	300011	.	+	.	ID=exon-XM_029189512.1-2;Dbxref=GeneID:114877219%2CGenbank:XM_029189512.1;Parent=rna-XM_029189512.1
NW_021683766.1	Gnomon	exon	300542	300737	.	+	.	ID=exon-XM_029189512.1-5;Dbxref=GeneID:114877219%2CGenbank:XM_029189512.1;Parent=rna-XM_029189512.1
NW_021683766.1	Gnomon	exon	300342	300476	.	+	.	ID=exon-XM_029189512.1-4;Dbxref=GeneID:114877219%2CGenbank:XM_029189512.1;Parent=rna-XM_029189512.1
NW_021683766.1	Gnomon	CDS	400275	400628	.	+	0	Name=XP_029045333.1;ID=cds-XP_029045333.1;Dbxref=GeneID:114877213%2CGenbank:XP_029045333.1;Parent=rna-XM_029189500.1
NW_021683766.1	Gnomon	exon	483042	483299	.	+	.	ID=exon-XM_029189561.1-3;Dbxref=GeneID:114877241%2CGenbank:XM_029189561.1;Parent=rna-XM_029189561.1
NW_021683766.1	Gnomon	exon	482757	482964	.	+	.	ID=exon-XM_029189561.1-2;Dbxref=GeneID:114877241%2CGenbank:XM_029189561.1;Parent=rna-XM_029189561.1
NW_021683766.1	Gnomon	exon	482557	482628	.	+	.	ID=exon-XM_029189561.1-1;Dbxref=GeneID:114877241%2CGenbank:XM_029189561.1;Parent=rna-XM_029189561.1
NW_021683766.1	Gnomon	exon	484999	485484	.	+	.	ID=exon-XM_029189561.1-7;Dbxref=GeneID:114877241%2CGenbank:XM_029189561.1;Parent=rna-XM_029189561.1
NW_021683766.1	Gnomon	exon	484593	484916	.	+	.	ID=exon-XM_029189561.1-6;Dbxref=GeneID:114877241%2CGenbank:XM_029189561.1;Parent=rna-XM_029189561.1
NW_021683766.1	Gnomon	exon	484223	484452	.	+	.	ID=exon-XM_029189561.1-5;Dbxref=GeneID:114877241%2CGenbank:XM_029189561.1;Parent=rna-XM_029189561.1
NW_021683766.1	Gnomon	exon	483376	483742	.	+	.	ID=exon-XM_029189561.1-4;Dbxref=GeneID:114877241%2CGenbank:XM_029189561.1;Parent=rna-XM_029189561.1
NW_021683766.1	Gnomon	exon	224067	224170	.	+	.	ID=exon-XM_029189537.1-4;Dbxref=GeneID:114877233%2CGenbank:XM_029189537.1;Parent=rna-XM_029189537.1
NW_021683766.1	Gnomon	exon	222339	222417	.	+	.	ID=exon-XM_029189537.1-3;Dbxref=GeneID:114877233%2CGenbank:XM_029189537.1;Parent=rna-XM_029189537.1
NW_021683766.1	Gnomon	exon	226250	226552	.	+	.	ID=exon-XM_029189537.1-6;Dbxref=GeneID:114877233%2CGenbank:XM_029189537.1;Parent=rna-XM_029189537.1
NW_021683766.1	Gnomon	exon	225905	226165	.	+	.	ID=exon-XM_029189537.1-5;Dbxref=GeneID:114877233%2CGenbank:XM_029189537.1;Parent=rna-XM_029189537.1
NW_021683766.1	Gnomon	exon	227321	227700	.	+	.	ID=exon-XM_029189537.1-8;Dbxref=GeneID:114877233%2CGenbank:XM_029189537.1;Parent=rna-XM_029189537.1
NW_021683766.1	Gnomon	exon	226783	227222	.	+	.	ID=exon-XM_029189537.1-7;Dbxref=GeneID:114877233%2CGenbank:XM_029189537.1;Parent=rna-XM_029189537.1
NW_021683766.1	Gnomon	exon	227775	228381	.	+	.	ID=exon-XM_029189537.1-9;Dbxref=GeneID:114877233%2CGenbank:XM_029189537.1;Parent=rna-XM_029189537.1
NW_021683766.1	Gnomon	exon	221834	221971	.	+	.	ID=exon-XM_029189537.1-2;Dbxref=GeneID:114877233%2CGenbank:XM_029189537.1;Parent=rna-XM_029189537.1
NW_021683766.1	Gnomon	exon	219665	221392	.	+	.	ID=exon-XM_029189537.1-1;Dbxref=GeneID:114877233%2CGenbank:XM_029189537.1;Parent=rna-XM_029189537.1
NW_021683766.1	Gnomon	mRNA	66092	112354	.	+	.	Name=XM_029189587.1;ID=rna-XM_029189587.1;Dbxref=GeneID:114877255%2CGenbank:XM_029189587.1;Parent=gene-LOC114877255
NW_021683766.1	Gnomon	CDS	316491	316727	.	+	0	Name=XP_029045334.1;ID=cds-XP_029045334.1;Dbxref=GeneID:114877214%2CGenbank:XP_029045334.1;Parent=rna-XM_029189501.1
NW_021683766.1	Gnomon	CDS	316866	317249	.	+	0	Name=XP_029045334.1;ID=cds-XP_029045334.1;Dbxref=GeneID:114877214%2CGenbank:XP_029045334.1;Parent=rna-XM_029189501.1
NW_021683766.1	Gnomon	CDS	317328	318056	.	+	0	Name=XP_029045334.1;ID=cds-XP_029045334.1;Dbxref=GeneID:114877214%2CGenbank:XP_029045334.1;Parent=rna-XM_029189501.1
NW_021683766.1	Gnomon	exon	33873	34069	.	-	.	ID=exon-XM_029189612.1-6;Dbxref=GeneID:114877265%2CGenbank:XM_029189612.1;Parent=rna-XM_029189612.1
NW_021683766.1	Gnomon	exon	34317	34413	.	-	.	ID=exon-XM_029189612.1-5;Dbxref=GeneID:114877265%2CGenbank:XM_029189612.1;Parent=rna-XM_029189612.1
NW_021683766.1	Gnomon	exon	34489	34566	.	-	.	ID=exon-XM_029189612.1-4;Dbxref=GeneID:114877265%2CGenbank:XM_029189612.1;Parent=rna-XM_029189612.1
NW_021683766.1	Gnomon	exon	34652	34969	.	-	.	ID=exon-XM_029189612.1-3;Dbxref=GeneID:114877265%2CGenbank:XM_029189612.1;Parent=rna-XM_029189612.1
NW_021683766.1	Gnomon	exon	35032	35294	.	-	.	ID=exon-XM_029189612.1-2;Dbxref=GeneID:114877265%2CGenbank:XM_029189612.1;Parent=rna-XM_029189612.1
NW_021683766.1	Gnomon	exon	35530	35779	.	-	.	ID=exon-XM_029189612.1-1;Dbxref=GeneID:114877265%2CGenbank:XM_029189612.1;Parent=rna-XM_029189612.1
NW_021683766.1	Gnomon	mRNA	66092	112354	.	+	.	Name=XM_029189586.1;ID=rna-XM_029189586.1;Dbxref=GeneID:114877255%2CGenbank:XM_029189586.1;Parent=gene-LOC114877255
NW_021683766.1	Gnomon	exon	312858	312986	.	+	.	ID=exon-XR_003789533.1-3;Dbxref=GeneID:114877228%2CGenbank:XR_003789533.1;Parent=rna-XR_003789533.1
NW_021683766.1	Gnomon	exon	312590	312786	.	+	.	ID=exon-XR_003789533.1-2;Dbxref=GeneID:114877228%2CGenbank:XR_003789533.1;Parent=rna-XR_003789533.1
NW_021683766.1	Gnomon	exon	310323	310391	.	+	.	ID=exon-XR_003789533.1-1;Dbxref=GeneID:114877228%2CGenbank:XR_003789533.1;Parent=rna-XR_003789533.1
NW_021683766.1	Gnomon	mRNA	396836	398500	.	+	.	Name=XM_029189585.1;ID=rna-XM_029189585.1;Dbxref=GeneID:114877253%2CGenbank:XM_029189585.1;Parent=gene-LOC114877253
NW_021683766.1	Gnomon	CDS	443998	444013	.	+	0	Name=XP_029045332.1;ID=cds-XP_029045332.1;Dbxref=GeneID:114877212%2CGenbank:XP_029045332.1;Parent=rna-XM_029189499.1
NW_021683766.1	Gnomon	CDS	445061	445295	.	+	0	Name=XP_029045332.1;ID=cds-XP_029045332.1;Dbxref=GeneID:114877212%2CGenbank:XP_029045332.1;Parent=rna-XM_029189499.1
NW_021683766.1	Gnomon	CDS	445368	445500	.	+	0	Name=XP_029045332.1;ID=cds-XP_029045332.1;Dbxref=GeneID:114877212%2CGenbank:XP_029045332.1;Parent=rna-XM_029189499.1
NW_021683766.1	Gnomon	CDS	445562	445758	.	+	0	Name=XP_029045332.1;ID=cds-XP_029045332.1;Dbxref=GeneID:114877212%2CGenbank:XP_029045332.1;Parent=rna-XM_029189499.1
NW_021683766.1	Gnomon	CDS	445819	445965	.	+	0	Name=XP_029045332.1;ID=cds-XP_029045332.1;Dbxref=GeneID:114877212%2CGenbank:XP_029045332.1;Parent=rna-XM_029189499.1
NW_021683766.1	Gnomon	CDS	446051	446236	.	+	0	Name=XP_029045332.1;ID=cds-XP_029045332.1;Dbxref=GeneID:114877212%2CGenbank:XP_029045332.1;Parent=rna-XM_029189499.1
NW_021683766.1	Gnomon	CDS	446304	446436	.	+	0	Name=XP_029045332.1;ID=cds-XP_029045332.1;Dbxref=GeneID:114877212%2CGenbank:XP_029045332.1;Parent=rna-XM_029189499.1
NW_021683766.1	Gnomon	exon	39528	39686	.	-	.	ID=exon-XM_029189611.1-1;Dbxref=GeneID:114877264%2CGenbank:XM_029189611.1;Parent=rna-XM_029189611.1
NW_021683766.1	Gnomon	exon	38310	38447	.	-	.	ID=exon-XM_029189611.1-3;Dbxref=GeneID:114877264%2CGenbank:XM_029189611.1;Parent=rna-XM_029189611.1
NW_021683766.1	Gnomon	exon	38583	38713	.	-	.	ID=exon-XM_029189611.1-2;Dbxref=GeneID:114877264%2CGenbank:XM_029189611.1;Parent=rna-XM_029189611.1
NW_021683766.1	Gnomon	exon	37668	37986	.	-	.	ID=exon-XM_029189611.1-5;Dbxref=GeneID:114877264%2CGenbank:XM_029189611.1;Parent=rna-XM_029189611.1
NW_021683766.1	Gnomon	exon	38063	38228	.	-	.	ID=exon-XM_029189611.1-4;Dbxref=GeneID:114877264%2CGenbank:XM_029189611.1;Parent=rna-XM_029189611.1
NW_021683766.1	Gnomon	exon	37211	37600	.	-	.	ID=exon-XM_029189611.1-6;Dbxref=GeneID:114877264%2CGenbank:XM_029189611.1;Parent=rna-XM_029189611.1
NW_021683766.1	Gnomon	CDS	220204	221392	.	+	0	Name=XP_029045373.1;ID=cds-XP_029045373.1;Dbxref=GeneID:114877233%2CGenbank:XP_029045373.1;Parent=rna-XM_029189540.1
NW_021683766.1	Gnomon	CDS	221834	221971	.	+	0	Name=XP_029045373.1;ID=cds-XP_029045373.1;Dbxref=GeneID:114877233%2CGenbank:XP_029045373.1;Parent=rna-XM_029189540.1
NW_021683766.1	Gnomon	CDS	222339	222417	.	+	0	Name=XP_029045373.1;ID=cds-XP_029045373.1;Dbxref=GeneID:114877233%2CGenbank:XP_029045373.1;Parent=rna-XM_029189540.1
NW_021683766.1	Gnomon	CDS	224067	224170	.	+	0	Name=XP_029045373.1;ID=cds-XP_029045373.1;Dbxref=GeneID:114877233%2CGenbank:XP_029045373.1;Parent=rna-XM_029189540.1
NW_021683766.1	Gnomon	CDS	225905	226165	.	+	0	Name=XP_029045373.1;ID=cds-XP_029045373.1;Dbxref=GeneID:114877233%2CGenbank:XP_029045373.1;Parent=rna-XM_029189540.1
NW_021683766.1	Gnomon	CDS	226250	226552	.	+	0	Name=XP_029045373.1;ID=cds-XP_029045373.1;Dbxref=GeneID:114877233%2CGenbank:XP_029045373.1;Parent=rna-XM_029189540.1
NW_021683766.1	Gnomon	CDS	226783	227222	.	+	0	Name=XP_029045373.1;ID=cds-XP_029045373.1;Dbxref=GeneID:114877233%2CGenbank:XP_029045373.1;Parent=rna-XM_029189540.1
NW_021683766.1	Gnomon	CDS	227321	227700	.	+	0	Name=XP_029045373.1;ID=cds-XP_029045373.1;Dbxref=GeneID:114877233%2CGenbank:XP_029045373.1;Parent=rna-XM_029189540.1
NW_021683766.1	Gnomon	CDS	227775	228381	.	+	0	Name=XP_029045373.1;ID=cds-XP_029045373.1;Dbxref=GeneID:114877233%2CGenbank:XP_029045373.1;Parent=rna-XM_029189540.1
NW_021683766.1	Gnomon	CDS	228456	229250	.	+	0	Name=XP_029045373.1;ID=cds-XP_029045373.1;Dbxref=GeneID:114877233%2CGenbank:XP_029045373.1;Parent=rna-XM_029189540.1
NW_021683766.1	Gnomon	CDS	229595	229609	.	+	0	Name=XP_029045373.1;ID=cds-XP_029045373.1;Dbxref=GeneID:114877233%2CGenbank:XP_029045373.1;Parent=rna-XM_029189540.1
NW_021683766.1	Gnomon	exon	230111	234368	.	+	.	ID=exon-XM_029189533.1-11;Dbxref=GeneID:114877233%2CGenbank:XM_029189533.1;Parent=rna-XM_029189533.1
NW_021683766.1	Gnomon	exon	228456	229250	.	+	.	ID=exon-XM_029189533.1-10;Dbxref=GeneID:114877233%2CGenbank:XM_029189533.1;Parent=rna-XM_029189533.1
NW_021683766.1	Gnomon	exon	234550	234631	.	+	.	ID=exon-XM_029189533.1-12;Dbxref=GeneID:114877233%2CGenbank:XM_029189533.1;Parent=rna-XM_029189533.1
NW_021683766.1	Gnomon	CDS	158905	158907	.	+	0	Name=XP_029045374.1;ID=cds-XP_029045374.1;Dbxref=GeneID:114877233%2CGenbank:XP_029045374.1;Parent=rna-XM_029189541.1
NW_021683766.1	Gnomon	CDS	173416	173552	.	+	0	Name=XP_029045374.1;ID=cds-XP_029045374.1;Dbxref=GeneID:114877233%2CGenbank:XP_029045374.1;Parent=rna-XM_029189541.1
NW_021683766.1	Gnomon	CDS	198051	198199	.	+	0	Name=XP_029045374.1;ID=cds-XP_029045374.1;Dbxref=GeneID:114877233%2CGenbank:XP_029045374.1;Parent=rna-XM_029189541.1
NW_021683766.1	Gnomon	CDS	198313	198438	.	+	0	Name=XP_029045374.1;ID=cds-XP_029045374.1;Dbxref=GeneID:114877233%2CGenbank:XP_029045374.1;Parent=rna-XM_029189541.1
NW_021683766.1	Gnomon	CDS	198641	198827	.	+	0	Name=XP_029045374.1;ID=cds-XP_029045374.1;Dbxref=GeneID:114877233%2CGenbank:XP_029045374.1;Parent=rna-XM_029189541.1
NW_021683766.1	Gnomon	CDS	201867	202123	.	+	0	Name=XP_029045374.1;ID=cds-XP_029045374.1;Dbxref=GeneID:114877233%2CGenbank:XP_029045374.1;Parent=rna-XM_029189541.1
NW_021683766.1	Gnomon	CDS	221834	221971	.	+	0	Name=XP_029045374.1;ID=cds-XP_029045374.1;Dbxref=GeneID:114877233%2CGenbank:XP_029045374.1;Parent=rna-XM_029189541.1
NW_021683766.1	Gnomon	CDS	222339	222417	.	+	0	Name=XP_029045374.1;ID=cds-XP_029045374.1;Dbxref=GeneID:114877233%2CGenbank:XP_029045374.1;Parent=rna-XM_029189541.1
NW_021683766.1	Gnomon	CDS	224067	224170	.	+	0	Name=XP_029045374.1;ID=cds-XP_029045374.1;Dbxref=GeneID:114877233%2CGenbank:XP_029045374.1;Parent=rna-XM_029189541.1
NW_021683766.1	Gnomon	CDS	225905	226165	.	+	0	Name=XP_029045374.1;ID=cds-XP_029045374.1;Dbxref=GeneID:114877233%2CGenbank:XP_029045374.1;Parent=rna-XM_029189541.1
NW_021683766.1	Gnomon	CDS	226250	226552	.	+	0	Name=XP_029045374.1;ID=cds-XP_029045374.1;Dbxref=GeneID:114877233%2CGenbank:XP_029045374.1;Parent=rna-XM_029189541.1
NW_021683766.1	Gnomon	CDS	226783	227222	.	+	0	Name=XP_029045374.1;ID=cds-XP_029045374.1;Dbxref=GeneID:114877233%2CGenbank:XP_029045374.1;Parent=rna-XM_029189541.1
NW_021683766.1	Gnomon	CDS	227321	227700	.	+	0	Name=XP_029045374.1;ID=cds-XP_029045374.1;Dbxref=GeneID:114877233%2CGenbank:XP_029045374.1;Parent=rna-XM_029189541.1
NW_021683766.1	Gnomon	CDS	227775	228381	.	+	0	Name=XP_029045374.1;ID=cds-XP_029045374.1;Dbxref=GeneID:114877233%2CGenbank:XP_029045374.1;Parent=rna-XM_029189541.1
NW_021683766.1	Gnomon	CDS	228456	229250	.	+	0	Name=XP_029045374.1;ID=cds-XP_029045374.1;Dbxref=GeneID:114877233%2CGenbank:XP_029045374.1;Parent=rna-XM_029189541.1
NW_021683766.1	Gnomon	CDS	230111	230446	.	+	0	Name=XP_029045374.1;ID=cds-XP_029045374.1;Dbxref=GeneID:114877233%2CGenbank:XP_029045374.1;Parent=rna-XM_029189541.1
NW_021683766.1	Gnomon	exon	396836	397618	.	+	.	ID=exon-XM_029189585.1-1;Dbxref=GeneID:114877253%2CGenbank:XM_029189585.1;Parent=rna-XM_029189585.1
NW_021683766.1	Gnomon	exon	397698	398500	.	+	.	ID=exon-XM_029189585.1-2;Dbxref=GeneID:114877253%2CGenbank:XM_029189585.1;Parent=rna-XM_029189585.1
NW_021683766.1	Gnomon	exon	293926	294080	.	+	.	ID=exon-XR_003789531.1-5;Dbxref=GeneID:114877217%2CGenbank:XR_003789531.1;Parent=rna-XR_003789531.1
NW_021683766.1	Gnomon	exon	293638	293836	.	+	.	ID=exon-XR_003789531.1-4;Dbxref=GeneID:114877217%2CGenbank:XR_003789531.1;Parent=rna-XR_003789531.1
NW_021683766.1	Gnomon	exon	293294	293576	.	+	.	ID=exon-XR_003789531.1-3;Dbxref=GeneID:114877217%2CGenbank:XR_003789531.1;Parent=rna-XR_003789531.1
NW_021683766.1	Gnomon	exon	292938	293075	.	+	.	ID=exon-XR_003789531.1-2;Dbxref=GeneID:114877217%2CGenbank:XR_003789531.1;Parent=rna-XR_003789531.1
NW_021683766.1	Gnomon	exon	292418	292869	.	+	.	ID=exon-XR_003789531.1-1;Dbxref=GeneID:114877217%2CGenbank:XR_003789531.1;Parent=rna-XR_003789531.1
NW_021683766.1	Gnomon	exon	295406	295742	.	+	.	ID=exon-XR_003789531.1-9;Dbxref=GeneID:114877217%2CGenbank:XR_003789531.1;Parent=rna-XR_003789531.1
NW_021683766.1	Gnomon	exon	294805	295320	.	+	.	ID=exon-XR_003789531.1-8;Dbxref=GeneID:114877217%2CGenbank:XR_003789531.1;Parent=rna-XR_003789531.1
NW_021683766.1	Gnomon	exon	294462	294726	.	+	.	ID=exon-XR_003789531.1-7;Dbxref=GeneID:114877217%2CGenbank:XR_003789531.1;Parent=rna-XR_003789531.1
NW_021683766.1	Gnomon	exon	294149	294389	.	+	.	ID=exon-XR_003789531.1-6;Dbxref=GeneID:114877217%2CGenbank:XR_003789531.1;Parent=rna-XR_003789531.1
NW_021683766.1	Gnomon	CDS	220204	221392	.	+	0	Name=XP_029045370.1;ID=cds-XP_029045370.1;Dbxref=GeneID:114877233%2CGenbank:XP_029045370.1;Parent=rna-XM_029189537.1
NW_021683766.1	Gnomon	CDS	221834	221971	.	+	0	Name=XP_029045370.1;ID=cds-XP_029045370.1;Dbxref=GeneID:114877233%2CGenbank:XP_029045370.1;Parent=rna-XM_029189537.1
NW_021683766.1	Gnomon	CDS	222339	222417	.	+	0	Name=XP_029045370.1;ID=cds-XP_029045370.1;Dbxref=GeneID:114877233%2CGenbank:XP_029045370.1;Parent=rna-XM_029189537.1
NW_021683766.1	Gnomon	CDS	224067	224170	.	+	0	Name=XP_029045370.1;ID=cds-XP_029045370.1;Dbxref=GeneID:114877233%2CGenbank:XP_029045370.1;Parent=rna-XM_029189537.1
NW_021683766.1	Gnomon	CDS	225905	226165	.	+	0	Name=XP_029045370.1;ID=cds-XP_029045370.1;Dbxref=GeneID:114877233%2CGenbank:XP_029045370.1;Parent=rna-XM_029189537.1
NW_021683766.1	Gnomon	CDS	226250	226552	.	+	0	Name=XP_029045370.1;ID=cds-XP_029045370.1;Dbxref=GeneID:114877233%2CGenbank:XP_029045370.1;Parent=rna-XM_029189537.1
NW_021683766.1	Gnomon	CDS	226783	227222	.	+	0	Name=XP_029045370.1;ID=cds-XP_029045370.1;Dbxref=GeneID:114877233%2CGenbank:XP_029045370.1;Parent=rna-XM_029189537.1
NW_021683766.1	Gnomon	CDS	227321	227700	.	+	0	Name=XP_029045370.1;ID=cds-XP_029045370.1;Dbxref=GeneID:114877233%2CGenbank:XP_029045370.1;Parent=rna-XM_029189537.1
NW_021683766.1	Gnomon	CDS	227775	228381	.	+	0	Name=XP_029045370.1;ID=cds-XP_029045370.1;Dbxref=GeneID:114877233%2CGenbank:XP_029045370.1;Parent=rna-XM_029189537.1
NW_021683766.1	Gnomon	CDS	228456	229250	.	+	0	Name=XP_029045370.1;ID=cds-XP_029045370.1;Dbxref=GeneID:114877233%2CGenbank:XP_029045370.1;Parent=rna-XM_029189537.1
NW_021683766.1	Gnomon	CDS	230111	230446	.	+	0	Name=XP_029045370.1;ID=cds-XP_029045370.1;Dbxref=GeneID:114877233%2CGenbank:XP_029045370.1;Parent=rna-XM_029189537.1
NW_021683766.1	Gnomon	exon	304237	304522	.	+	.	ID=exon-XM_029189511.1-8;Dbxref=GeneID:114877219%2CGenbank:XM_029189511.1;Parent=rna-XM_029189511.1
NW_021683766.1	Gnomon	exon	304021	304162	.	+	.	ID=exon-XM_029189511.1-7;Dbxref=GeneID:114877219%2CGenbank:XM_029189511.1;Parent=rna-XM_029189511.1
NW_021683766.1	Gnomon	exon	302325	302714	.	+	.	ID=exon-XM_029189511.1-2;Dbxref=GeneID:114877219%2CGenbank:XM_029189511.1;Parent=rna-XM_029189511.1
NW_021683766.1	Gnomon	exon	301476	301563	.	+	.	ID=exon-XM_029189511.1-1;Dbxref=GeneID:114877219%2CGenbank:XM_029189511.1;Parent=rna-XM_029189511.1
NW_021683766.1	Gnomon	exon	303689	303953	.	+	.	ID=exon-XM_029189511.1-6;Dbxref=GeneID:114877219%2CGenbank:XM_029189511.1;Parent=rna-XM_029189511.1
NW_021683766.1	Gnomon	exon	303418	303609	.	+	.	ID=exon-XM_029189511.1-5;Dbxref=GeneID:114877219%2CGenbank:XM_029189511.1;Parent=rna-XM_029189511.1
NW_021683766.1	Gnomon	exon	303126	303341	.	+	.	ID=exon-XM_029189511.1-4;Dbxref=GeneID:114877219%2CGenbank:XM_029189511.1;Parent=rna-XM_029189511.1
NW_021683766.1	Gnomon	exon	302785	303047	.	+	.	ID=exon-XM_029189511.1-3;Dbxref=GeneID:114877219%2CGenbank:XM_029189511.1;Parent=rna-XM_029189511.1
NW_021683766.1	Gnomon	exon	219665	221392	.	+	.	ID=exon-XM_029189538.1-1;Dbxref=GeneID:114877233%2CGenbank:XM_029189538.1;Parent=rna-XM_029189538.1
NW_021683766.1	Gnomon	exon	227775	228381	.	+	.	ID=exon-XM_029189538.1-9;Dbxref=GeneID:114877233%2CGenbank:XM_029189538.1;Parent=rna-XM_029189538.1
NW_021683766.1	Gnomon	exon	227321	227700	.	+	.	ID=exon-XM_029189538.1-8;Dbxref=GeneID:114877233%2CGenbank:XM_029189538.1;Parent=rna-XM_029189538.1
NW_021683766.1	Gnomon	exon	226783	227222	.	+	.	ID=exon-XM_029189538.1-7;Dbxref=GeneID:114877233%2CGenbank:XM_029189538.1;Parent=rna-XM_029189538.1
NW_021683766.1	Gnomon	exon	226250	226552	.	+	.	ID=exon-XM_029189538.1-6;Dbxref=GeneID:114877233%2CGenbank:XM_029189538.1;Parent=rna-XM_029189538.1
NW_021683766.1	Gnomon	exon	225905	226165	.	+	.	ID=exon-XM_029189538.1-5;Dbxref=GeneID:114877233%2CGenbank:XM_029189538.1;Parent=rna-XM_029189538.1
NW_021683766.1	Gnomon	exon	224067	224170	.	+	.	ID=exon-XM_029189538.1-4;Dbxref=GeneID:114877233%2CGenbank:XM_029189538.1;Parent=rna-XM_029189538.1
NW_021683766.1	Gnomon	exon	222339	222417	.	+	.	ID=exon-XM_029189538.1-3;Dbxref=GeneID:114877233%2CGenbank:XM_029189538.1;Parent=rna-XM_029189538.1
NW_021683766.1	Gnomon	exon	221834	221971	.	+	.	ID=exon-XM_029189538.1-2;Dbxref=GeneID:114877233%2CGenbank:XM_029189538.1;Parent=rna-XM_029189538.1
NW_021683766.1	Gnomon	exon	477870	478284	.	-	.	ID=exon-XM_029189562.1-4;Dbxref=GeneID:114877242%2CGenbank:XM_029189562.1;Parent=rna-XM_029189562.1
NW_021683766.1	Gnomon	exon	478358	478573	.	-	.	ID=exon-XM_029189562.1-3;Dbxref=GeneID:114877242%2CGenbank:XM_029189562.1;Parent=rna-XM_029189562.1
NW_021683766.1	Gnomon	exon	475456	477156	.	-	.	ID=exon-XM_029189562.1-6;Dbxref=GeneID:114877242%2CGenbank:XM_029189562.1;Parent=rna-XM_029189562.1
NW_021683766.1	Gnomon	exon	477232	477798	.	-	.	ID=exon-XM_029189562.1-5;Dbxref=GeneID:114877242%2CGenbank:XM_029189562.1;Parent=rna-XM_029189562.1
NW_021683766.1	Gnomon	exon	478649	478781	.	-	.	ID=exon-XM_029189562.1-2;Dbxref=GeneID:114877242%2CGenbank:XM_029189562.1;Parent=rna-XM_029189562.1
NW_021683766.1	Gnomon	exon	479970	480722	.	-	.	ID=exon-XM_029189562.1-1;Dbxref=GeneID:114877242%2CGenbank:XM_029189562.1;Parent=rna-XM_029189562.1
NW_021683766.1	Gnomon	CDS	220204	221392	.	+	0	Name=XP_029045371.1;ID=cds-XP_029045371.1;Dbxref=GeneID:114877233%2CGenbank:XP_029045371.1;Parent=rna-XM_029189538.1
NW_021683766.1	Gnomon	CDS	221834	221971	.	+	0	Name=XP_029045371.1;ID=cds-XP_029045371.1;Dbxref=GeneID:114877233%2CGenbank:XP_029045371.1;Parent=rna-XM_029189538.1
NW_021683766.1	Gnomon	CDS	222339	222417	.	+	0	Name=XP_029045371.1;ID=cds-XP_029045371.1;Dbxref=GeneID:114877233%2CGenbank:XP_029045371.1;Parent=rna-XM_029189538.1
NW_021683766.1	Gnomon	CDS	224067	224170	.	+	0	Name=XP_029045371.1;ID=cds-XP_029045371.1;Dbxref=GeneID:114877233%2CGenbank:XP_029045371.1;Parent=rna-XM_029189538.1
NW_021683766.1	Gnomon	CDS	225905	226165	.	+	0	Name=XP_029045371.1;ID=cds-XP_029045371.1;Dbxref=GeneID:114877233%2CGenbank:XP_029045371.1;Parent=rna-XM_029189538.1
NW_021683766.1	Gnomon	CDS	226250	226552	.	+	0	Name=XP_029045371.1;ID=cds-XP_029045371.1;Dbxref=GeneID:114877233%2CGenbank:XP_029045371.1;Parent=rna-XM_029189538.1
NW_021683766.1	Gnomon	CDS	226783	227222	.	+	0	Name=XP_029045371.1;ID=cds-XP_029045371.1;Dbxref=GeneID:114877233%2CGenbank:XP_029045371.1;Parent=rna-XM_029189538.1
NW_021683766.1	Gnomon	CDS	227321	227700	.	+	0	Name=XP_029045371.1;ID=cds-XP_029045371.1;Dbxref=GeneID:114877233%2CGenbank:XP_029045371.1;Parent=rna-XM_029189538.1
NW_021683766.1	Gnomon	CDS	227775	228381	.	+	0	Name=XP_029045371.1;ID=cds-XP_029045371.1;Dbxref=GeneID:114877233%2CGenbank:XP_029045371.1;Parent=rna-XM_029189538.1
NW_021683766.1	Gnomon	CDS	228456	229250	.	+	0	Name=XP_029045371.1;ID=cds-XP_029045371.1;Dbxref=GeneID:114877233%2CGenbank:XP_029045371.1;Parent=rna-XM_029189538.1
NW_021683766.1	Gnomon	CDS	230111	230446	.	+	0	Name=XP_029045371.1;ID=cds-XP_029045371.1;Dbxref=GeneID:114877233%2CGenbank:XP_029045371.1;Parent=rna-XM_029189538.1
NW_021683766.1	Gnomon	exon	284908	284996	.	+	.	ID=exon-XR_003789532.1-6;Dbxref=GeneID:114877225%2CGenbank:XR_003789532.1;Parent=rna-XR_003789532.1
NW_021683766.1	Gnomon	exon	284031	284360	.	+	.	ID=exon-XR_003789532.1-5;Dbxref=GeneID:114877225%2CGenbank:XR_003789532.1;Parent=rna-XR_003789532.1
NW_021683766.1	Gnomon	exon	282944	283032	.	+	.	ID=exon-XR_003789532.1-2;Dbxref=GeneID:114877225%2CGenbank:XR_003789532.1;Parent=rna-XR_003789532.1
NW_021683766.1	Gnomon	exon	282694	282882	.	+	.	ID=exon-XR_003789532.1-1;Dbxref=GeneID:114877225%2CGenbank:XR_003789532.1;Parent=rna-XR_003789532.1
NW_021683766.1	Gnomon	exon	283802	283955	.	+	.	ID=exon-XR_003789532.1-4;Dbxref=GeneID:114877225%2CGenbank:XR_003789532.1;Parent=rna-XR_003789532.1
NW_021683766.1	Gnomon	exon	283207	283428	.	+	.	ID=exon-XR_003789532.1-3;Dbxref=GeneID:114877225%2CGenbank:XR_003789532.1;Parent=rna-XR_003789532.1
NW_021683766.1	Gnomon	mRNA	406030	426232	.	+	.	Name=XM_029189580.1;ID=rna-XM_029189580.1;Dbxref=GeneID:114877250%2CGenbank:XM_029189580.1;Parent=gene-LOC114877250
NW_021683766.1	Gnomon	exon	75751	75885	.	+	.	ID=exon-XM_029189586.1-4;Dbxref=GeneID:114877255%2CGenbank:XM_029189586.1;Parent=rna-XM_029189586.1
NW_021683766.1	Gnomon	exon	72576	73043	.	+	.	ID=exon-XM_029189586.1-3;Dbxref=GeneID:114877255%2CGenbank:XM_029189586.1;Parent=rna-XM_029189586.1
NW_021683766.1	Gnomon	exon	70658	71338	.	+	.	ID=exon-XM_029189586.1-2;Dbxref=GeneID:114877255%2CGenbank:XM_029189586.1;Parent=rna-XM_029189586.1
NW_021683766.1	Gnomon	exon	66092	67875	.	+	.	ID=exon-XM_029189586.1-1;Dbxref=GeneID:114877255%2CGenbank:XM_029189586.1;Parent=rna-XM_029189586.1
NW_021683766.1	Gnomon	exon	87391	87543	.	+	.	ID=exon-XM_029189586.1-8;Dbxref=GeneID:114877255%2CGenbank:XM_029189586.1;Parent=rna-XM_029189586.1
NW_021683766.1	Gnomon	exon	87122	87322	.	+	.	ID=exon-XM_029189586.1-7;Dbxref=GeneID:114877255%2CGenbank:XM_029189586.1;Parent=rna-XM_029189586.1
NW_021683766.1	Gnomon	exon	86558	86734	.	+	.	ID=exon-XM_029189586.1-6;Dbxref=GeneID:114877255%2CGenbank:XM_029189586.1;Parent=rna-XM_029189586.1
NW_021683766.1	Gnomon	exon	86226	86414	.	+	.	ID=exon-XM_029189586.1-5;Dbxref=GeneID:114877255%2CGenbank:XM_029189586.1;Parent=rna-XM_029189586.1
NW_021683766.1	Gnomon	exon	87643	88226	.	+	.	ID=exon-XM_029189586.1-9;Dbxref=GeneID:114877255%2CGenbank:XM_029189586.1;Parent=rna-XM_029189586.1
NW_021683766.1	Gnomon	CDS	173440	173552	.	+	0	Name=XP_029045377.1;ID=cds-XP_029045377.1;Dbxref=GeneID:114877233%2CGenbank:XP_029045377.1;Parent=rna-XM_029189544.1
NW_021683766.1	Gnomon	CDS	198051	198199	.	+	0	Name=XP_029045377.1;ID=cds-XP_029045377.1;Dbxref=GeneID:114877233%2CGenbank:XP_029045377.1;Parent=rna-XM_029189544.1
NW_021683766.1	Gnomon	CDS	198313	198438	.	+	0	Name=XP_029045377.1;ID=cds-XP_029045377.1;Dbxref=GeneID:114877233%2CGenbank:XP_029045377.1;Parent=rna-XM_029189544.1
NW_021683766.1	Gnomon	CDS	198641	198827	.	+	0	Name=XP_029045377.1;ID=cds-XP_029045377.1;Dbxref=GeneID:114877233%2CGenbank:XP_029045377.1;Parent=rna-XM_029189544.1
NW_021683766.1	Gnomon	CDS	201867	202123	.	+	0	Name=XP_029045377.1;ID=cds-XP_029045377.1;Dbxref=GeneID:114877233%2CGenbank:XP_029045377.1;Parent=rna-XM_029189544.1
NW_021683766.1	Gnomon	CDS	221834	221971	.	+	0	Name=XP_029045377.1;ID=cds-XP_029045377.1;Dbxref=GeneID:114877233%2CGenbank:XP_029045377.1;Parent=rna-XM_029189544.1
NW_021683766.1	Gnomon	CDS	222339	222417	.	+	0	Name=XP_029045377.1;ID=cds-XP_029045377.1;Dbxref=GeneID:114877233%2CGenbank:XP_029045377.1;Parent=rna-XM_029189544.1
NW_021683766.1	Gnomon	CDS	224067	224170	.	+	0	Name=XP_029045377.1;ID=cds-XP_029045377.1;Dbxref=GeneID:114877233%2CGenbank:XP_029045377.1;Parent=rna-XM_029189544.1
NW_021683766.1	Gnomon	CDS	225905	226165	.	+	0	Name=XP_029045377.1;ID=cds-XP_029045377.1;Dbxref=GeneID:114877233%2CGenbank:XP_029045377.1;Parent=rna-XM_029189544.1
NW_021683766.1	Gnomon	CDS	226250	226552	.	+	0	Name=XP_029045377.1;ID=cds-XP_029045377.1;Dbxref=GeneID:114877233%2CGenbank:XP_029045377.1;Parent=rna-XM_029189544.1
NW_021683766.1	Gnomon	CDS	226783	227222	.	+	0	Name=XP_029045377.1;ID=cds-XP_029045377.1;Dbxref=GeneID:114877233%2CGenbank:XP_029045377.1;Parent=rna-XM_029189544.1
NW_021683766.1	Gnomon	CDS	227321	227700	.	+	0	Name=XP_029045377.1;ID=cds-XP_029045377.1;Dbxref=GeneID:114877233%2CGenbank:XP_029045377.1;Parent=rna-XM_029189544.1
NW_021683766.1	Gnomon	CDS	227775	228381	.	+	0	Name=XP_029045377.1;ID=cds-XP_029045377.1;Dbxref=GeneID:114877233%2CGenbank:XP_029045377.1;Parent=rna-XM_029189544.1
NW_021683766.1	Gnomon	CDS	228456	229250	.	+	0	Name=XP_029045377.1;ID=cds-XP_029045377.1;Dbxref=GeneID:114877233%2CGenbank:XP_029045377.1;Parent=rna-XM_029189544.1
NW_021683766.1	Gnomon	CDS	230111	230446	.	+	0	Name=XP_029045377.1;ID=cds-XP_029045377.1;Dbxref=GeneID:114877233%2CGenbank:XP_029045377.1;Parent=rna-XM_029189544.1
NW_021683766.1	Gnomon	CDS	173440	173552	.	+	0	Name=XP_029045375.1;ID=cds-XP_029045375.1;Dbxref=GeneID:114877233%2CGenbank:XP_029045375.1;Parent=rna-XM_029189542.1
NW_021683766.1	Gnomon	CDS	198051	198199	.	+	0	Name=XP_029045375.1;ID=cds-XP_029045375.1;Dbxref=GeneID:114877233%2CGenbank:XP_029045375.1;Parent=rna-XM_029189542.1
NW_021683766.1	Gnomon	CDS	198313	198438	.	+	0	Name=XP_029045375.1;ID=cds-XP_029045375.1;Dbxref=GeneID:114877233%2CGenbank:XP_029045375.1;Parent=rna-XM_029189542.1
NW_021683766.1	Gnomon	CDS	198641	198827	.	+	0	Name=XP_029045375.1;ID=cds-XP_029045375.1;Dbxref=GeneID:114877233%2CGenbank:XP_029045375.1;Parent=rna-XM_029189542.1
NW_021683766.1	Gnomon	CDS	201867	202123	.	+	0	Name=XP_029045375.1;ID=cds-XP_029045375.1;Dbxref=GeneID:114877233%2CGenbank:XP_029045375.1;Parent=rna-XM_029189542.1
NW_021683766.1	Gnomon	CDS	221834	221971	.	+	0	Name=XP_029045375.1;ID=cds-XP_029045375.1;Dbxref=GeneID:114877233%2CGenbank:XP_029045375.1;Parent=rna-XM_029189542.1
NW_021683766.1	Gnomon	CDS	222339	222417	.	+	0	Name=XP_029045375.1;ID=cds-XP_029045375.1;Dbxref=GeneID:114877233%2CGenbank:XP_029045375.1;Parent=rna-XM_029189542.1
NW_021683766.1	Gnomon	CDS	224067	224170	.	+	0	Name=XP_029045375.1;ID=cds-XP_029045375.1;Dbxref=GeneID:114877233%2CGenbank:XP_029045375.1;Parent=rna-XM_029189542.1
NW_021683766.1	Gnomon	CDS	225905	226165	.	+	0	Name=XP_029045375.1;ID=cds-XP_029045375.1;Dbxref=GeneID:114877233%2CGenbank:XP_029045375.1;Parent=rna-XM_029189542.1
NW_021683766.1	Gnomon	CDS	226250	226552	.	+	0	Name=XP_029045375.1;ID=cds-XP_029045375.1;Dbxref=GeneID:114877233%2CGenbank:XP_029045375.1;Parent=rna-XM_029189542.1
NW_021683766.1	Gnomon	CDS	226783	227222	.	+	0	Name=XP_029045375.1;ID=cds-XP_029045375.1;Dbxref=GeneID:114877233%2CGenbank:XP_029045375.1;Parent=rna-XM_029189542.1
NW_021683766.1	Gnomon	CDS	227321	227700	.	+	0	Name=XP_029045375.1;ID=cds-XP_029045375.1;Dbxref=GeneID:114877233%2CGenbank:XP_029045375.1;Parent=rna-XM_029189542.1
NW_021683766.1	Gnomon	CDS	227775	228381	.	+	0	Name=XP_029045375.1;ID=cds-XP_029045375.1;Dbxref=GeneID:114877233%2CGenbank:XP_029045375.1;Parent=rna-XM_029189542.1
NW_021683766.1	Gnomon	CDS	228456	229250	.	+	0	Name=XP_029045375.1;ID=cds-XP_029045375.1;Dbxref=GeneID:114877233%2CGenbank:XP_029045375.1;Parent=rna-XM_029189542.1
NW_021683766.1	Gnomon	CDS	230111	230446	.	+	0	Name=XP_029045375.1;ID=cds-XP_029045375.1;Dbxref=GeneID:114877233%2CGenbank:XP_029045375.1;Parent=rna-XM_029189542.1
NW_021683766.1	Gnomon	CDS	173440	173552	.	+	0	Name=XP_029045376.1;ID=cds-XP_029045376.1;Dbxref=GeneID:114877233%2CGenbank:XP_029045376.1;Parent=rna-XM_029189543.1
NW_021683766.1	Gnomon	CDS	198051	198199	.	+	0	Name=XP_029045376.1;ID=cds-XP_029045376.1;Dbxref=GeneID:114877233%2CGenbank:XP_029045376.1;Parent=rna-XM_029189543.1
NW_021683766.1	Gnomon	CDS	198313	198438	.	+	0	Name=XP_029045376.1;ID=cds-XP_029045376.1;Dbxref=GeneID:114877233%2CGenbank:XP_029045376.1;Parent=rna-XM_029189543.1
NW_021683766.1	Gnomon	CDS	198641	198827	.	+	0	Name=XP_029045376.1;ID=cds-XP_029045376.1;Dbxref=GeneID:114877233%2CGenbank:XP_029045376.1;Parent=rna-XM_029189543.1
NW_021683766.1	Gnomon	CDS	201867	202123	.	+	0	Name=XP_029045376.1;ID=cds-XP_029045376.1;Dbxref=GeneID:114877233%2CGenbank:XP_029045376.1;Parent=rna-XM_029189543.1
NW_021683766.1	Gnomon	CDS	221834	221971	.	+	0	Name=XP_029045376.1;ID=cds-XP_029045376.1;Dbxref=GeneID:114877233%2CGenbank:XP_029045376.1;Parent=rna-XM_029189543.1
NW_021683766.1	Gnomon	CDS	222339	222417	.	+	0	Name=XP_029045376.1;ID=cds-XP_029045376.1;Dbxref=GeneID:114877233%2CGenbank:XP_029045376.1;Parent=rna-XM_029189543.1
NW_021683766.1	Gnomon	CDS	224067	224170	.	+	0	Name=XP_029045376.1;ID=cds-XP_029045376.1;Dbxref=GeneID:114877233%2CGenbank:XP_029045376.1;Parent=rna-XM_029189543.1
NW_021683766.1	Gnomon	CDS	225905	226165	.	+	0	Name=XP_029045376.1;ID=cds-XP_029045376.1;Dbxref=GeneID:114877233%2CGenbank:XP_029045376.1;Parent=rna-XM_029189543.1
NW_021683766.1	Gnomon	CDS	226250	226552	.	+	0	Name=XP_029045376.1;ID=cds-XP_029045376.1;Dbxref=GeneID:114877233%2CGenbank:XP_029045376.1;Parent=rna-XM_029189543.1
NW_021683766.1	Gnomon	CDS	226783	227222	.	+	0	Name=XP_029045376.1;ID=cds-XP_029045376.1;Dbxref=GeneID:114877233%2CGenbank:XP_029045376.1;Parent=rna-XM_029189543.1
NW_021683766.1	Gnomon	CDS	227321	227700	.	+	0	Name=XP_029045376.1;ID=cds-XP_029045376.1;Dbxref=GeneID:114877233%2CGenbank:XP_029045376.1;Parent=rna-XM_029189543.1
NW_021683766.1	Gnomon	CDS	227775	228381	.	+	0	Name=XP_029045376.1;ID=cds-XP_029045376.1;Dbxref=GeneID:114877233%2CGenbank:XP_029045376.1;Parent=rna-XM_029189543.1
NW_021683766.1	Gnomon	CDS	228456	229250	.	+	0	Name=XP_029045376.1;ID=cds-XP_029045376.1;Dbxref=GeneID:114877233%2CGenbank:XP_029045376.1;Parent=rna-XM_029189543.1
NW_021683766.1	Gnomon	CDS	230111	230446	.	+	0	Name=XP_029045376.1;ID=cds-XP_029045376.1;Dbxref=GeneID:114877233%2CGenbank:XP_029045376.1;Parent=rna-XM_029189543.1
NW_021683766.1	Gnomon	mRNA	204047	234631	.	+	.	Name=XM_029189549.1;ID=rna-XM_029189549.1;Dbxref=GeneID:114877233%2CGenbank:XM_029189549.1;Parent=gene-LOC114877233
NW_021683766.1	Gnomon	CDS	19227	19801	.	+	0	Name=XP_029045426.1;ID=cds-XP_029045426.1;Dbxref=GeneID:114877256%2CGenbank:XP_029045426.1;Parent=rna-XM_029189593.1
NW_021683766.1	Gnomon	CDS	19874	20206	.	+	0	Name=XP_029045426.1;ID=cds-XP_029045426.1;Dbxref=GeneID:114877256%2CGenbank:XP_029045426.1;Parent=rna-XM_029189593.1
NW_021683766.1	Gnomon	CDS	20274	20696	.	+	0	Name=XP_029045426.1;ID=cds-XP_029045426.1;Dbxref=GeneID:114877256%2CGenbank:XP_029045426.1;Parent=rna-XM_029189593.1
NW_021683766.1	Gnomon	CDS	20784	20910	.	+	0	Name=XP_029045426.1;ID=cds-XP_029045426.1;Dbxref=GeneID:114877256%2CGenbank:XP_029045426.1;Parent=rna-XM_029189593.1
NW_021683766.1	Gnomon	CDS	20995	21118	.	+	0	Name=XP_029045426.1;ID=cds-XP_029045426.1;Dbxref=GeneID:114877256%2CGenbank:XP_029045426.1;Parent=rna-XM_029189593.1
NW_021683766.1	Gnomon	CDS	21179	21294	.	+	0	Name=XP_029045426.1;ID=cds-XP_029045426.1;Dbxref=GeneID:114877256%2CGenbank:XP_029045426.1;Parent=rna-XM_029189593.1
NW_021683766.1	Gnomon	CDS	21363	21623	.	+	0	Name=XP_029045426.1;ID=cds-XP_029045426.1;Dbxref=GeneID:114877256%2CGenbank:XP_029045426.1;Parent=rna-XM_029189593.1
NW_021683766.1	Gnomon	CDS	21707	21881	.	+	0	Name=XP_029045426.1;ID=cds-XP_029045426.1;Dbxref=GeneID:114877256%2CGenbank:XP_029045426.1;Parent=rna-XM_029189593.1
NW_021683766.1	Gnomon	CDS	21954	22177	.	+	0	Name=XP_029045426.1;ID=cds-XP_029045426.1;Dbxref=GeneID:114877256%2CGenbank:XP_029045426.1;Parent=rna-XM_029189593.1
NW_021683766.1	Gnomon	mRNA	198141	234631	.	+	.	Name=XM_029189548.1;ID=rna-XM_029189548.1;Dbxref=GeneID:114877233%2CGenbank:XM_029189548.1;Parent=gene-LOC114877233
NW_021683766.1	Gnomon	exon	38583	38713	.	-	.	ID=exon-XM_029189609.1-2;Dbxref=GeneID:114877264%2CGenbank:XM_029189609.1;Parent=rna-XM_029189609.1
NW_021683766.1	Gnomon	exon	39030	39101	.	-	.	ID=exon-XM_029189609.1-1;Dbxref=GeneID:114877264%2CGenbank:XM_029189609.1;Parent=rna-XM_029189609.1
NW_021683766.1	Gnomon	exon	38063	38228	.	-	.	ID=exon-XM_029189609.1-4;Dbxref=GeneID:114877264%2CGenbank:XM_029189609.1;Parent=rna-XM_029189609.1
NW_021683766.1	Gnomon	exon	38310	38447	.	-	.	ID=exon-XM_029189609.1-3;Dbxref=GeneID:114877264%2CGenbank:XM_029189609.1;Parent=rna-XM_029189609.1
NW_021683766.1	Gnomon	CDS	19227	19801	.	+	0	Name=XP_029045427.1;ID=cds-XP_029045427.1;Dbxref=GeneID:114877256%2CGenbank:XP_029045427.1;Parent=rna-XM_029189594.1
NW_021683766.1	Gnomon	CDS	19874	20206	.	+	0	Name=XP_029045427.1;ID=cds-XP_029045427.1;Dbxref=GeneID:114877256%2CGenbank:XP_029045427.1;Parent=rna-XM_029189594.1
NW_021683766.1	Gnomon	CDS	20274	20696	.	+	0	Name=XP_029045427.1;ID=cds-XP_029045427.1;Dbxref=GeneID:114877256%2CGenbank:XP_029045427.1;Parent=rna-XM_029189594.1
NW_021683766.1	Gnomon	CDS	20784	20910	.	+	0	Name=XP_029045427.1;ID=cds-XP_029045427.1;Dbxref=GeneID:114877256%2CGenbank:XP_029045427.1;Parent=rna-XM_029189594.1
NW_021683766.1	Gnomon	CDS	20995	21118	.	+	0	Name=XP_029045427.1;ID=cds-XP_029045427.1;Dbxref=GeneID:114877256%2CGenbank:XP_029045427.1;Parent=rna-XM_029189594.1
NW_021683766.1	Gnomon	CDS	21179	21294	.	+	0	Name=XP_029045427.1;ID=cds-XP_029045427.1;Dbxref=GeneID:114877256%2CGenbank:XP_029045427.1;Parent=rna-XM_029189594.1
NW_021683766.1	Gnomon	CDS	21363	21623	.	+	0	Name=XP_029045427.1;ID=cds-XP_029045427.1;Dbxref=GeneID:114877256%2CGenbank:XP_029045427.1;Parent=rna-XM_029189594.1
NW_021683766.1	Gnomon	CDS	21707	21881	.	+	0	Name=XP_029045427.1;ID=cds-XP_029045427.1;Dbxref=GeneID:114877256%2CGenbank:XP_029045427.1;Parent=rna-XM_029189594.1
NW_021683766.1	Gnomon	CDS	21954	22177	.	+	0	Name=XP_029045427.1;ID=cds-XP_029045427.1;Dbxref=GeneID:114877256%2CGenbank:XP_029045427.1;Parent=rna-XM_029189594.1
NW_021683766.1	Gnomon	exon	37211	37600	.	-	.	ID=exon-XM_029189609.1-6;Dbxref=GeneID:114877264%2CGenbank:XM_029189609.1;Parent=rna-XM_029189609.1
NW_021683766.1	Gnomon	exon	37668	37986	.	-	.	ID=exon-XM_029189609.1-5;Dbxref=GeneID:114877264%2CGenbank:XM_029189609.1;Parent=rna-XM_029189609.1
NW_021683766.1	Gnomon	exon	468245	468461	.	-	.	ID=exon-XM_029189557.1-4;Dbxref=GeneID:114877240%2CGenbank:XM_029189557.1;Parent=rna-XM_029189557.1
NW_021683766.1	Gnomon	exon	468521	468839	.	-	.	ID=exon-XM_029189557.1-3;Dbxref=GeneID:114877240%2CGenbank:XM_029189557.1;Parent=rna-XM_029189557.1
NW_021683766.1	Gnomon	exon	468906	469153	.	-	.	ID=exon-XM_029189557.1-2;Dbxref=GeneID:114877240%2CGenbank:XM_029189557.1;Parent=rna-XM_029189557.1
NW_021683766.1	Gnomon	exon	469215	469534	.	-	.	ID=exon-XM_029189557.1-1;Dbxref=GeneID:114877240%2CGenbank:XM_029189557.1;Parent=rna-XM_029189557.1
NW_021683766.1	Gnomon	exon	464545	465134	.	-	.	ID=exon-XM_029189557.1-6;Dbxref=GeneID:114877240%2CGenbank:XM_029189557.1;Parent=rna-XM_029189557.1
NW_021683766.1	Gnomon	exon	465211	468181	.	-	.	ID=exon-XM_029189557.1-5;Dbxref=GeneID:114877240%2CGenbank:XM_029189557.1;Parent=rna-XM_029189557.1
NW_021683766.1	Gnomon	mRNA	158603	234631	.	+	.	Name=XM_029189547.1;ID=rna-XM_029189547.1;Dbxref=GeneID:114877233%2CGenbank:XM_029189547.1;Parent=gene-LOC114877233
NW_021683766.1	Gnomon	CDS	19227	19801	.	+	0	Name=XP_029045424.1;ID=cds-XP_029045424.1;Dbxref=GeneID:114877256%2CGenbank:XP_029045424.1;Parent=rna-XM_029189591.1
NW_021683766.1	Gnomon	CDS	19874	20206	.	+	0	Name=XP_029045424.1;ID=cds-XP_029045424.1;Dbxref=GeneID:114877256%2CGenbank:XP_029045424.1;Parent=rna-XM_029189591.1
NW_021683766.1	Gnomon	CDS	20274	20696	.	+	0	Name=XP_029045424.1;ID=cds-XP_029045424.1;Dbxref=GeneID:114877256%2CGenbank:XP_029045424.1;Parent=rna-XM_029189591.1
NW_021683766.1	Gnomon	CDS	20784	20910	.	+	0	Name=XP_029045424.1;ID=cds-XP_029045424.1;Dbxref=GeneID:114877256%2CGenbank:XP_029045424.1;Parent=rna-XM_029189591.1
NW_021683766.1	Gnomon	CDS	20995	21118	.	+	0	Name=XP_029045424.1;ID=cds-XP_029045424.1;Dbxref=GeneID:114877256%2CGenbank:XP_029045424.1;Parent=rna-XM_029189591.1
NW_021683766.1	Gnomon	CDS	21179	21294	.	+	0	Name=XP_029045424.1;ID=cds-XP_029045424.1;Dbxref=GeneID:114877256%2CGenbank:XP_029045424.1;Parent=rna-XM_029189591.1
NW_021683766.1	Gnomon	CDS	21363	21623	.	+	0	Name=XP_029045424.1;ID=cds-XP_029045424.1;Dbxref=GeneID:114877256%2CGenbank:XP_029045424.1;Parent=rna-XM_029189591.1
NW_021683766.1	Gnomon	CDS	21707	21881	.	+	0	Name=XP_029045424.1;ID=cds-XP_029045424.1;Dbxref=GeneID:114877256%2CGenbank:XP_029045424.1;Parent=rna-XM_029189591.1
NW_021683766.1	Gnomon	CDS	21954	22177	.	+	0	Name=XP_029045424.1;ID=cds-XP_029045424.1;Dbxref=GeneID:114877256%2CGenbank:XP_029045424.1;Parent=rna-XM_029189591.1
NW_021683766.1	Gnomon	exon	412062	412176	.	+	.	ID=exon-XM_029189581.1-3;Dbxref=GeneID:114877250%2CGenbank:XM_029189581.1;Parent=rna-XM_029189581.1
NW_021683766.1	Gnomon	exon	408603	408701	.	+	.	ID=exon-XM_029189581.1-2;Dbxref=GeneID:114877250%2CGenbank:XM_029189581.1;Parent=rna-XM_029189581.1
NW_021683766.1	Gnomon	exon	413608	413881	.	+	.	ID=exon-XM_029189581.1-5;Dbxref=GeneID:114877250%2CGenbank:XM_029189581.1;Parent=rna-XM_029189581.1
NW_021683766.1	Gnomon	exon	412565	412803	.	+	.	ID=exon-XM_029189581.1-4;Dbxref=GeneID:114877250%2CGenbank:XM_029189581.1;Parent=rna-XM_029189581.1
NW_021683766.1	Gnomon	exon	404628	404683	.	+	.	ID=exon-XM_029189581.1-1;Dbxref=GeneID:114877250%2CGenbank:XM_029189581.1;Parent=rna-XM_029189581.1
NW_021683766.1	Gnomon	exon	415189	415410	.	+	.	ID=exon-XM_029189581.1-7;Dbxref=GeneID:114877250%2CGenbank:XM_029189581.1;Parent=rna-XM_029189581.1
NW_021683766.1	Gnomon	exon	414557	414749	.	+	.	ID=exon-XM_029189581.1-6;Dbxref=GeneID:114877250%2CGenbank:XM_029189581.1;Parent=rna-XM_029189581.1
NW_021683766.1	Gnomon	exon	416100	416401	.	+	.	ID=exon-XM_029189581.1-9;Dbxref=GeneID:114877250%2CGenbank:XM_029189581.1;Parent=rna-XM_029189581.1
NW_021683766.1	Gnomon	exon	415798	416033	.	+	.	ID=exon-XM_029189581.1-8;Dbxref=GeneID:114877250%2CGenbank:XM_029189581.1;Parent=rna-XM_029189581.1
NW_021683766.1	Gnomon	exon	38583	38713	.	-	.	ID=exon-XM_029189610.1-2;Dbxref=GeneID:114877264%2CGenbank:XM_029189610.1;Parent=rna-XM_029189610.1
NW_021683766.1	Gnomon	exon	39890	40024	.	-	.	ID=exon-XM_029189610.1-1;Dbxref=GeneID:114877264%2CGenbank:XM_029189610.1;Parent=rna-XM_029189610.1
NW_021683766.1	Gnomon	exon	37211	37600	.	-	.	ID=exon-XM_029189610.1-6;Dbxref=GeneID:114877264%2CGenbank:XM_029189610.1;Parent=rna-XM_029189610.1
NW_021683766.1	Gnomon	exon	37668	37986	.	-	.	ID=exon-XM_029189610.1-5;Dbxref=GeneID:114877264%2CGenbank:XM_029189610.1;Parent=rna-XM_029189610.1
NW_021683766.1	Gnomon	exon	38063	38228	.	-	.	ID=exon-XM_029189610.1-4;Dbxref=GeneID:114877264%2CGenbank:XM_029189610.1;Parent=rna-XM_029189610.1
NW_021683766.1	Gnomon	exon	38310	38447	.	-	.	ID=exon-XM_029189610.1-3;Dbxref=GeneID:114877264%2CGenbank:XM_029189610.1;Parent=rna-XM_029189610.1
NW_021683766.1	Gnomon	mRNA	158603	234631	.	+	.	Name=XM_029189546.1;ID=rna-XM_029189546.1;Dbxref=GeneID:114877233%2CGenbank:XM_029189546.1;Parent=gene-LOC114877233
NW_021683766.1	Gnomon	exon	227321	227700	.	+	.	ID=exon-XM_029189534.1-9;Dbxref=GeneID:114877233%2CGenbank:XM_029189534.1;Parent=rna-XM_029189534.1
NW_021683766.1	Gnomon	exon	226783	227222	.	+	.	ID=exon-XM_029189534.1-8;Dbxref=GeneID:114877233%2CGenbank:XM_029189534.1;Parent=rna-XM_029189534.1
NW_021683766.1	Gnomon	exon	226250	226552	.	+	.	ID=exon-XM_029189534.1-7;Dbxref=GeneID:114877233%2CGenbank:XM_029189534.1;Parent=rna-XM_029189534.1
NW_021683766.1	Gnomon	exon	225905	226165	.	+	.	ID=exon-XM_029189534.1-6;Dbxref=GeneID:114877233%2CGenbank:XM_029189534.1;Parent=rna-XM_029189534.1
NW_021683766.1	Gnomon	exon	224067	224170	.	+	.	ID=exon-XM_029189534.1-5;Dbxref=GeneID:114877233%2CGenbank:XM_029189534.1;Parent=rna-XM_029189534.1
NW_021683766.1	Gnomon	exon	222339	222417	.	+	.	ID=exon-XM_029189534.1-4;Dbxref=GeneID:114877233%2CGenbank:XM_029189534.1;Parent=rna-XM_029189534.1
NW_021683766.1	Gnomon	exon	221834	221971	.	+	.	ID=exon-XM_029189534.1-3;Dbxref=GeneID:114877233%2CGenbank:XM_029189534.1;Parent=rna-XM_029189534.1
NW_021683766.1	Gnomon	exon	220022	221392	.	+	.	ID=exon-XM_029189534.1-2;Dbxref=GeneID:114877233%2CGenbank:XM_029189534.1;Parent=rna-XM_029189534.1
NW_021683766.1	Gnomon	exon	214566	215266	.	+	.	ID=exon-XM_029189534.1-1;Dbxref=GeneID:114877233%2CGenbank:XM_029189534.1;Parent=rna-XM_029189534.1
NW_021683766.1	Gnomon	mRNA	315765	318246	.	+	.	Name=XM_029189501.1;ID=rna-XM_029189501.1;Dbxref=GeneID:114877214%2CGenbank:XM_029189501.1;Parent=gene-LOC114877214
NW_021683766.1	Gnomon	exon	31094	31174	.	-	.	ID=exon-XM_029189600.1-10;Dbxref=GeneID:114877260%2CGenbank:XM_029189600.1;Parent=rna-XM_029189600.1
NW_021683766.1	Gnomon	exon	30580	30846	.	-	.	ID=exon-XM_029189600.1-12;Dbxref=GeneID:114877260%2CGenbank:XM_029189600.1;Parent=rna-XM_029189600.1
NW_021683766.1	Gnomon	exon	30922	31033	.	-	.	ID=exon-XM_029189600.1-11;Dbxref=GeneID:114877260%2CGenbank:XM_029189600.1;Parent=rna-XM_029189600.1
NW_021683766.1	Gnomon	exon	324542	325763	.	-	.	ID=exon-XM_029189582.1-7;Dbxref=GeneID:114877251%2CGenbank:XM_029189582.1;Parent=rna-XM_029189582.1
NW_021683766.1	Gnomon	exon	329062	329335	.	-	.	ID=exon-XM_029189582.1-6;Dbxref=GeneID:114877251%2CGenbank:XM_029189582.1;Parent=rna-XM_029189582.1
NW_021683766.1	Gnomon	exon	329837	330141	.	-	.	ID=exon-XM_029189582.1-5;Dbxref=GeneID:114877251%2CGenbank:XM_029189582.1;Parent=rna-XM_029189582.1
NW_021683766.1	Gnomon	exon	330261	330353	.	-	.	ID=exon-XM_029189582.1-4;Dbxref=GeneID:114877251%2CGenbank:XM_029189582.1;Parent=rna-XM_029189582.1
NW_021683766.1	Gnomon	exon	335583	335658	.	-	.	ID=exon-XM_029189582.1-3;Dbxref=GeneID:114877251%2CGenbank:XM_029189582.1;Parent=rna-XM_029189582.1
NW_021683766.1	Gnomon	exon	338309	338433	.	-	.	ID=exon-XM_029189582.1-2;Dbxref=GeneID:114877251%2CGenbank:XM_029189582.1;Parent=rna-XM_029189582.1
NW_021683766.1	Gnomon	exon	360539	362790	.	-	.	ID=exon-XM_029189582.1-1;Dbxref=GeneID:114877251%2CGenbank:XM_029189582.1;Parent=rna-XM_029189582.1
NW_021683766.1	Gnomon	exon	489985	490191	.	-	.	ID=exon-XR_003789536.1-2;Dbxref=GeneID:114877247%2CGenbank:XR_003789536.1;Parent=rna-XR_003789536.1
NW_021683766.1	Gnomon	exon	490389	490885	.	-	.	ID=exon-XR_003789536.1-1;Dbxref=GeneID:114877247%2CGenbank:XR_003789536.1;Parent=rna-XR_003789536.1
NW_021683766.1	Gnomon	exon	488544	488737	.	-	.	ID=exon-XR_003789536.1-3;Dbxref=GeneID:114877247%2CGenbank:XR_003789536.1;Parent=rna-XR_003789536.1
NW_021683766.1	Gnomon	mRNA	400158	400705	.	+	.	Name=XM_029189500.1;ID=rna-XM_029189500.1;Dbxref=GeneID:114877213%2CGenbank:XM_029189500.1;Parent=gene-LOC114877213
NW_021683766.1	Gnomon	exon	234550	234631	.	+	.	ID=exon-XM_029189535.1-13;Dbxref=GeneID:114877233%2CGenbank:XM_029189535.1;Parent=rna-XM_029189535.1
NW_021683766.1	Gnomon	exon	230111	234368	.	+	.	ID=exon-XM_029189535.1-12;Dbxref=GeneID:114877233%2CGenbank:XM_029189535.1;Parent=rna-XM_029189535.1
NW_021683766.1	Gnomon	exon	228456	229250	.	+	.	ID=exon-XM_029189535.1-11;Dbxref=GeneID:114877233%2CGenbank:XM_029189535.1;Parent=rna-XM_029189535.1
NW_021683766.1	Gnomon	exon	227775	228381	.	+	.	ID=exon-XM_029189535.1-10;Dbxref=GeneID:114877233%2CGenbank:XM_029189535.1;Parent=rna-XM_029189535.1
NW_021683766.1	Gnomon	exon	110962	111299	.	+	.	ID=exon-XM_029189586.1-24;Dbxref=GeneID:114877255%2CGenbank:XM_029189586.1;Parent=rna-XM_029189586.1
NW_021683766.1	Gnomon	exon	110595	110858	.	+	.	ID=exon-XM_029189586.1-23;Dbxref=GeneID:114877255%2CGenbank:XM_029189586.1;Parent=rna-XM_029189586.1
NW_021683766.1	Gnomon	exon	109750	110517	.	+	.	ID=exon-XM_029189586.1-22;Dbxref=GeneID:114877255%2CGenbank:XM_029189586.1;Parent=rna-XM_029189586.1
NW_021683766.1	Gnomon	exon	109515	109638	.	+	.	ID=exon-XM_029189586.1-21;Dbxref=GeneID:114877255%2CGenbank:XM_029189586.1;Parent=rna-XM_029189586.1
NW_021683766.1	Gnomon	exon	111442	112354	.	+	.	ID=exon-XM_029189586.1-25;Dbxref=GeneID:114877255%2CGenbank:XM_029189586.1;Parent=rna-XM_029189586.1
NW_021683766.1	Gnomon	exon	108725	108879	.	+	.	ID=exon-XM_029189586.1-20;Dbxref=GeneID:114877255%2CGenbank:XM_029189586.1;Parent=rna-XM_029189586.1
NW_021683766.1	Gnomon	exon	108272	108631	.	+	.	ID=exon-XM_029189586.1-19;Dbxref=GeneID:114877255%2CGenbank:XM_029189586.1;Parent=rna-XM_029189586.1
NW_021683766.1	Gnomon	exon	105495	105584	.	+	.	ID=exon-XM_029189586.1-18;Dbxref=GeneID:114877255%2CGenbank:XM_029189586.1;Parent=rna-XM_029189586.1
NW_021683766.1	Gnomon	exon	89738	89912	.	+	.	ID=exon-XM_029189586.1-13;Dbxref=GeneID:114877255%2CGenbank:XM_029189586.1;Parent=rna-XM_029189586.1
NW_021683766.1	Gnomon	exon	89352	89514	.	+	.	ID=exon-XM_029189586.1-12;Dbxref=GeneID:114877255%2CGenbank:XM_029189586.1;Parent=rna-XM_029189586.1
NW_021683766.1	Gnomon	exon	89019	89281	.	+	.	ID=exon-XM_029189586.1-11;Dbxref=GeneID:114877255%2CGenbank:XM_029189586.1;Parent=rna-XM_029189586.1
NW_021683766.1	Gnomon	exon	88364	88546	.	+	.	ID=exon-XM_029189586.1-10;Dbxref=GeneID:114877255%2CGenbank:XM_029189586.1;Parent=rna-XM_029189586.1
[truncated: 228 more rows]
