# Supplementary material for: Prevalent bee venom genes evolved before the aculeate stinger and eusociality
Source: BMC Biol. 2023 Oct 23;21:229. doi: 10.1186/s12915-023-01656-5 (PMC10591384; doi:10.1186/s12915-023-01656-5)
Supplement: Supplementary file 42 — Additional file 42. Gff files of all toxin gene annotations. [file 12915_2023_1656_MOESM42_ESM.zip › AdditionalFile9_ToxinGeneAnnotations/NW_017100177.1._APH.gff_modified_Koludarov_et_al_2021.gff3]

##gff-version 3
##source-version geneious 2020.2.2
##sequence-region	NW_017100177.1	1	1711894
NW_017100177.1	Koludarov_et_al_2021	gene	835996	837846	.	-	.	Name=prostatic APH
NW_017100177.1	Gnomon	exon	1278775	1279034	.	+	.	ID=exon-XM_017942228.1-6;Dbxref=GeneID:108578827%2CGenbank:XM_017942228.1;Parent=rna-XM_017942228.1
NW_017100177.1	Gnomon	exon	1279122	1279148	.	+	.	ID=exon-XM_017942228.1-7;Dbxref=GeneID:108578827%2CGenbank:XM_017942228.1;Parent=rna-XM_017942228.1
NW_017100177.1	Gnomon	exon	1278151	1278330	.	+	.	ID=exon-XM_017942228.1-4;Dbxref=GeneID:108578827%2CGenbank:XM_017942228.1;Parent=rna-XM_017942228.1
NW_017100177.1	Gnomon	exon	1278521	1278692	.	+	.	ID=exon-XM_017942228.1-5;Dbxref=GeneID:108578827%2CGenbank:XM_017942228.1;Parent=rna-XM_017942228.1
NW_017100177.1	Gnomon	exon	1277800	1277918	.	+	.	ID=exon-XM_017942228.1-2;Dbxref=GeneID:108578827%2CGenbank:XM_017942228.1;Parent=rna-XM_017942228.1
NW_017100177.1	Gnomon	exon	1278006	1278090	.	+	.	ID=exon-XM_017942228.1-3;Dbxref=GeneID:108578827%2CGenbank:XM_017942228.1;Parent=rna-XM_017942228.1
NW_017100177.1	Gnomon	exon	1276527	1276582	.	+	.	ID=exon-XM_017942228.1-1;Dbxref=GeneID:108578827%2CGenbank:XM_017942228.1;Parent=rna-XM_017942228.1
NW_017100177.1	Gnomon	mRNA	777507	787940	.	-	.	Name=XM_017942213.1;ID=rna-XM_017942213.1;Dbxref=GeneID:108578815%2CGenbank:XM_017942213.1;Parent=gene-LOC108578815
NW_017100177.1	Gnomon	CDS	773046	773354	.	-	0	Name=XP_017797739.1;ID=cds-XP_017797739.1;Dbxref=GeneID:108578844%2CGenbank:XP_017797739.1;Note=The sequence of the model RefSeq protein was modified relative to this genomic sequence to represent the inferred CDS: deleted 2 bases in 1 codon;Parent=rna-XM_017942250.1
NW_017100177.1	Gnomon	CDS	772770	772969	.	-	0	Name=XP_017797739.1;ID=cds-XP_017797739.1;Dbxref=GeneID:108578844%2CGenbank:XP_017797739.1;Note=The sequence of the model RefSeq protein was modified relative to this genomic sequence to represent the inferred CDS: deleted 2 bases in 1 codon;Parent=rna-XM_017942250.1
NW_017100177.1	Gnomon	CDS	772522	772678	.	-	0	Name=XP_017797739.1;ID=cds-XP_017797739.1;Dbxref=GeneID:108578844%2CGenbank:XP_017797739.1;Note=The sequence of the model RefSeq protein was modified relative to this genomic sequence to represent the inferred CDS: deleted 2 bases in 1 codon;Parent=rna-XM_017942250.1
NW_017100177.1	Gnomon	CDS	772100	772308	.	-	0	Name=XP_017797739.1;ID=cds-XP_017797739.1;Dbxref=GeneID:108578844%2CGenbank:XP_017797739.1;Note=The sequence of the model RefSeq protein was modified relative to this genomic sequence to represent the inferred CDS: deleted 2 bases in 1 codon;Parent=rna-XM_017942250.1
NW_017100177.1	Gnomon	CDS	771922	772022	.	-	0	Name=XP_017797739.1;ID=cds-XP_017797739.1;Dbxref=GeneID:108578844%2CGenbank:XP_017797739.1;Note=The sequence of the model RefSeq protein was modified relative to this genomic sequence to represent the inferred CDS: deleted 2 bases in 1 codon;Parent=rna-XM_017942250.1
NW_017100177.1	Gnomon	CDS	771698	771919	.	-	0	Name=XP_017797739.1;ID=cds-XP_017797739.1;Dbxref=GeneID:108578844%2CGenbank:XP_017797739.1;Note=The sequence of the model RefSeq protein was modified relative to this genomic sequence to represent the inferred CDS: deleted 2 bases in 1 codon;Parent=rna-XM_017942250.1
NW_017100177.1	Gnomon	CDS	771333	771613	.	-	0	Name=XP_017797739.1;ID=cds-XP_017797739.1;Dbxref=GeneID:108578844%2CGenbank:XP_017797739.1;Note=The sequence of the model RefSeq protein was modified relative to this genomic sequence to represent the inferred CDS: deleted 2 bases in 1 codon;Parent=rna-XM_017942250.1
NW_017100177.1	Gnomon	CDS	771163	771263	.	-	0	Name=XP_017797739.1;ID=cds-XP_017797739.1;Dbxref=GeneID:108578844%2CGenbank:XP_017797739.1;Note=The sequence of the model RefSeq protein was modified relative to this genomic sequence to represent the inferred CDS: deleted 2 bases in 1 codon;Parent=rna-XM_017942250.1
NW_017100177.1	Gnomon	CDS	770561	771062	.	-	0	Name=XP_017797739.1;ID=cds-XP_017797739.1;Dbxref=GeneID:108578844%2CGenbank:XP_017797739.1;Note=The sequence of the model RefSeq protein was modified relative to this genomic sequence to represent the inferred CDS: deleted 2 bases in 1 codon;Parent=rna-XM_017942250.1
NW_017100177.1	Gnomon	CDS	770094	770483	.	-	0	Name=XP_017797739.1;ID=cds-XP_017797739.1;Dbxref=GeneID:108578844%2CGenbank:XP_017797739.1;Note=The sequence of the model RefSeq protein was modified relative to this genomic sequence to represent the inferred CDS: deleted 2 bases in 1 codon;Parent=rna-XM_017942250.1
NW_017100177.1	Gnomon	exon	28208	29002	.	+	.	ID=exon-XM_017942223.1-10;Dbxref=GeneID:108578823%2CGenbank:XM_017942223.1;Parent=rna-XM_017942223.1
NW_017100177.1	Gnomon	exon	29975	30435	.	+	.	ID=exon-XM_017942223.1-11;Dbxref=GeneID:108578823%2CGenbank:XM_017942223.1;Parent=rna-XM_017942223.1
NW_017100177.1	Gnomon	mRNA	777507	787940	.	-	.	Name=XM_017942214.1;ID=rna-XM_017942214.1;Dbxref=GeneID:108578815%2CGenbank:XM_017942214.1;Parent=gene-LOC108578815
NW_017100177.1	Gnomon	exon	1258984	1259165	.	+	.	ID=exon-XM_017942276.1-3;Dbxref=GeneID:108578866%2CGenbank:XM_017942276.1;Parent=rna-XM_017942276.1
NW_017100177.1	Gnomon	exon	1259543	1259711	.	+	.	ID=exon-XM_017942276.1-4;Dbxref=GeneID:108578866%2CGenbank:XM_017942276.1;Parent=rna-XM_017942276.1
NW_017100177.1	Gnomon	exon	1257936	1258162	.	+	.	ID=exon-XM_017942276.1-1;Dbxref=GeneID:108578866%2CGenbank:XM_017942276.1;Parent=rna-XM_017942276.1
NW_017100177.1	Gnomon	exon	1258657	1258908	.	+	.	ID=exon-XM_017942276.1-2;Dbxref=GeneID:108578866%2CGenbank:XM_017942276.1;Parent=rna-XM_017942276.1
NW_017100177.1	Gnomon	exon	1260522	1260662	.	+	.	ID=exon-XM_017942276.1-7;Dbxref=GeneID:108578866%2CGenbank:XM_017942276.1;Parent=rna-XM_017942276.1
NW_017100177.1	Gnomon	exon	1260739	1261007	.	+	.	ID=exon-XM_017942276.1-8;Dbxref=GeneID:108578866%2CGenbank:XM_017942276.1;Parent=rna-XM_017942276.1
NW_017100177.1	Gnomon	exon	1259919	1260219	.	+	.	ID=exon-XM_017942276.1-5;Dbxref=GeneID:108578866%2CGenbank:XM_017942276.1;Parent=rna-XM_017942276.1
NW_017100177.1	Gnomon	exon	1260322	1260444	.	+	.	ID=exon-XM_017942276.1-6;Dbxref=GeneID:108578866%2CGenbank:XM_017942276.1;Parent=rna-XM_017942276.1
NW_017100177.1	Gnomon	mRNA	758285	763860	.	-	.	Name=XM_017942215.1;ID=rna-XM_017942215.1;Dbxref=GeneID:108578816%2CGenbank:XM_017942215.1;Parent=gene-LOC108578816
NW_017100177.1	Gnomon	exon	707302	708143	.	+	.	ID=exon-XM_017942304.1-3;Dbxref=GeneID:108578894%2CGenbank:XM_017942304.1;Parent=rna-XM_017942304.1
NW_017100177.1	Gnomon	exon	706139	706319	.	+	.	ID=exon-XM_017942304.1-1;Dbxref=GeneID:108578894%2CGenbank:XM_017942304.1;Parent=rna-XM_017942304.1
NW_017100177.1	Gnomon	exon	707080	707215	.	+	.	ID=exon-XM_017942304.1-2;Dbxref=GeneID:108578894%2CGenbank:XM_017942304.1;Parent=rna-XM_017942304.1
NW_017100177.1	Gnomon	mRNA	684287	693012	.	+	.	Name=XM_017942216.1;ID=rna-XM_017942216.1;Dbxref=GeneID:108578817%2CGenbank:XM_017942216.1;Parent=gene-LOC108578817
NW_017100177.1	Gnomon	exon	754715	754719	.	+	.	ID=exon-XM_017942199.1-1;Dbxref=GeneID:108578801%2CGenbank:XM_017942199.1;Parent=rna-XM_017942199.1
NW_017100177.1	Gnomon	exon	755371	755518	.	+	.	ID=exon-XM_017942199.1-2;Dbxref=GeneID:108578801%2CGenbank:XM_017942199.1;Parent=rna-XM_017942199.1
NW_017100177.1	Gnomon	exon	755593	755940	.	+	.	ID=exon-XM_017942199.1-3;Dbxref=GeneID:108578801%2CGenbank:XM_017942199.1;Parent=rna-XM_017942199.1
NW_017100177.1	Gnomon	exon	756029	756113	.	+	.	ID=exon-XM_017942199.1-4;Dbxref=GeneID:108578801%2CGenbank:XM_017942199.1;Parent=rna-XM_017942199.1
NW_017100177.1	Gnomon	exon	756189	756347	.	+	.	ID=exon-XM_017942199.1-5;Dbxref=GeneID:108578801%2CGenbank:XM_017942199.1;Parent=rna-XM_017942199.1
NW_017100177.1	Gnomon	exon	756415	756569	.	+	.	ID=exon-XM_017942199.1-6;Dbxref=GeneID:108578801%2CGenbank:XM_017942199.1;Parent=rna-XM_017942199.1
NW_017100177.1	Gnomon	exon	756655	756851	.	+	.	ID=exon-XM_017942199.1-7;Dbxref=GeneID:108578801%2CGenbank:XM_017942199.1;Parent=rna-XM_017942199.1
NW_017100177.1	Gnomon	mRNA	347648	349969	.	+	.	Name=XM_017942310.1;ID=rna-XM_017942310.1;Dbxref=GeneID:108578898%2CGenbank:XM_017942310.1;Parent=gene-LOC108578898
NW_017100177.1	Gnomon	exon	293496	294261	.	+	.	ID=exon-XM_017942327.1-1;Dbxref=GeneID:108578911%2CGenbank:XM_017942327.1;Parent=rna-XM_017942327.1
NW_017100177.1	Gnomon	exon	294352	294847	.	+	.	ID=exon-XM_017942327.1-2;Dbxref=GeneID:108578911%2CGenbank:XM_017942327.1;Parent=rna-XM_017942327.1
NW_017100177.1	Gnomon	exon	1183458	1183672	.	+	.	ID=exon-XM_017942253.1-4;Dbxref=GeneID:108578846%2CGenbank:XM_017942253.1;Parent=rna-XM_017942253.1
NW_017100177.1	Gnomon	exon	1182511	1182594	.	+	.	ID=exon-XM_017942253.1-2;Dbxref=GeneID:108578846%2CGenbank:XM_017942253.1;Parent=rna-XM_017942253.1
NW_017100177.1	Gnomon	exon	1183082	1183210	.	+	.	ID=exon-XM_017942253.1-3;Dbxref=GeneID:108578846%2CGenbank:XM_017942253.1;Parent=rna-XM_017942253.1
NW_017100177.1	Gnomon	exon	1182263	1182275	.	+	.	ID=exon-XM_017942253.1-1;Dbxref=GeneID:108578846%2CGenbank:XM_017942253.1;Parent=rna-XM_017942253.1
NW_017100177.1	Gnomon	CDS	577103	577180	.	+	0	Name=XP_017797735.1;ID=cds-XP_017797735.1;Dbxref=GeneID:108578840%2CGenbank:XP_017797735.1;Parent=rna-XM_017942246.1
NW_017100177.1	Gnomon	CDS	577870	577967	.	+	0	Name=XP_017797735.1;ID=cds-XP_017797735.1;Dbxref=GeneID:108578840%2CGenbank:XP_017797735.1;Parent=rna-XM_017942246.1
NW_017100177.1	Gnomon	CDS	578060	578179	.	+	0	Name=XP_017797735.1;ID=cds-XP_017797735.1;Dbxref=GeneID:108578840%2CGenbank:XP_017797735.1;Parent=rna-XM_017942246.1
NW_017100177.1	Gnomon	CDS	578262	578427	.	+	0	Name=XP_017797735.1;ID=cds-XP_017797735.1;Dbxref=GeneID:108578840%2CGenbank:XP_017797735.1;Parent=rna-XM_017942246.1
NW_017100177.1	Gnomon	CDS	578514	578687	.	+	0	Name=XP_017797735.1;ID=cds-XP_017797735.1;Dbxref=GeneID:108578840%2CGenbank:XP_017797735.1;Parent=rna-XM_017942246.1
NW_017100177.1	Gnomon	exon	1149585	1149685	.	+	.	ID=exon-XM_017942205.1-1;Dbxref=GeneID:108578807%2CGenbank:XM_017942205.1;Parent=rna-XM_017942205.1
NW_017100177.1	Gnomon	exon	1149948	1150169	.	+	.	ID=exon-XM_017942205.1-2;Dbxref=GeneID:108578807%2CGenbank:XM_017942205.1;Parent=rna-XM_017942205.1
NW_017100177.1	Gnomon	exon	1151399	1151570	.	+	.	ID=exon-XM_017942205.1-5;Dbxref=GeneID:108578807%2CGenbank:XM_017942205.1;Parent=rna-XM_017942205.1
NW_017100177.1	Gnomon	exon	1151838	1152132	.	+	.	ID=exon-XM_017942205.1-6;Dbxref=GeneID:108578807%2CGenbank:XM_017942205.1;Parent=rna-XM_017942205.1
NW_017100177.1	Gnomon	exon	1150497	1150641	.	+	.	ID=exon-XM_017942205.1-3;Dbxref=GeneID:108578807%2CGenbank:XM_017942205.1;Parent=rna-XM_017942205.1
NW_017100177.1	Gnomon	exon	1150888	1151065	.	+	.	ID=exon-XM_017942205.1-4;Dbxref=GeneID:108578807%2CGenbank:XM_017942205.1;Parent=rna-XM_017942205.1
NW_017100177.1	RefSeq	region	1	1711894	.	+	.	Name=Unknown;ID=NW_017100177.1:1..1711894;Dbxref=taxon:597456
NW_017100177.1	Gnomon	CDS	1152975	1153075	.	+	0	Name=XP_017797736.1;ID=cds-XP_017797736.1;Dbxref=GeneID:108578841%2CGenbank:XP_017797736.1;Parent=rna-XM_017942247.1
NW_017100177.1	Gnomon	CDS	1154045	1154240	.	+	0	Name=XP_017797736.1;ID=cds-XP_017797736.1;Dbxref=GeneID:108578841%2CGenbank:XP_017797736.1;Parent=rna-XM_017942247.1
NW_017100177.1	Gnomon	CDS	1154316	1154405	.	+	0	Name=XP_017797736.1;ID=cds-XP_017797736.1;Dbxref=GeneID:108578841%2CGenbank:XP_017797736.1;Parent=rna-XM_017942247.1
NW_017100177.1	Gnomon	CDS	1154544	1154623	.	+	0	Name=XP_017797736.1;ID=cds-XP_017797736.1;Dbxref=GeneID:108578841%2CGenbank:XP_017797736.1;Parent=rna-XM_017942247.1
NW_017100177.1	Gnomon	CDS	1154719	1154789	.	+	0	Name=XP_017797736.1;ID=cds-XP_017797736.1;Dbxref=GeneID:108578841%2CGenbank:XP_017797736.1;Parent=rna-XM_017942247.1
NW_017100177.1	Gnomon	CDS	1154872	1154991	.	+	0	Name=XP_017797736.1;ID=cds-XP_017797736.1;Dbxref=GeneID:108578841%2CGenbank:XP_017797736.1;Parent=rna-XM_017942247.1
NW_017100177.1	Gnomon	CDS	1155083	1155308	.	+	0	Name=XP_017797736.1;ID=cds-XP_017797736.1;Dbxref=GeneID:108578841%2CGenbank:XP_017797736.1;Parent=rna-XM_017942247.1
NW_017100177.1	Gnomon	CDS	1155457	1155789	.	+	0	Name=XP_017797736.1;ID=cds-XP_017797736.1;Dbxref=GeneID:108578841%2CGenbank:XP_017797736.1;Parent=rna-XM_017942247.1
NW_017100177.1	Gnomon	CDS	1155851	1155935	.	+	0	Name=XP_017797736.1;ID=cds-XP_017797736.1;Dbxref=GeneID:108578841%2CGenbank:XP_017797736.1;Parent=rna-XM_017942247.1
NW_017100177.1	Gnomon	CDS	1156075	1157381	.	+	0	Name=XP_017797736.1;ID=cds-XP_017797736.1;Dbxref=GeneID:108578841%2CGenbank:XP_017797736.1;Parent=rna-XM_017942247.1
NW_017100177.1	Gnomon	CDS	1157456	1157909	.	+	0	Name=XP_017797736.1;ID=cds-XP_017797736.1;Dbxref=GeneID:108578841%2CGenbank:XP_017797736.1;Parent=rna-XM_017942247.1
NW_017100177.1	Gnomon	CDS	1158005	1158217	.	+	0	Name=XP_017797736.1;ID=cds-XP_017797736.1;Dbxref=GeneID:108578841%2CGenbank:XP_017797736.1;Parent=rna-XM_017942247.1
NW_017100177.1	Gnomon	exon	858491	859521	.	+	.	ID=exon-XM_017942299.1-2;Dbxref=GeneID:108578888%2CGenbank:XM_017942299.1;Parent=rna-XM_017942299.1
NW_017100177.1	Gnomon	exon	857905	858433	.	+	.	ID=exon-XM_017942299.1-1;Dbxref=GeneID:108578888%2CGenbank:XM_017942299.1;Parent=rna-XM_017942299.1
NW_017100177.1	Gnomon	mRNA	1303196	1307902	.	-	.	Name=XM_017942210.1;ID=rna-XM_017942210.1;Dbxref=GeneID:108578812%2CGenbank:XM_017942210.1;Parent=gene-LOC108578812
NW_017100177.1	Gnomon	CDS	489010	489220	.	+	0	Name=XP_017797737.1;ID=cds-XP_017797737.1;Dbxref=GeneID:108578842%2CGenbank:XP_017797737.1;Parent=rna-XM_017942248.1
NW_017100177.1	Gnomon	CDS	490561	490776	.	+	0	Name=XP_017797737.1;ID=cds-XP_017797737.1;Dbxref=GeneID:108578842%2CGenbank:XP_017797737.1;Parent=rna-XM_017942248.1
NW_017100177.1	Gnomon	CDS	492059	492237	.	+	0	Name=XP_017797737.1;ID=cds-XP_017797737.1;Dbxref=GeneID:108578842%2CGenbank:XP_017797737.1;Parent=rna-XM_017942248.1
NW_017100177.1	Gnomon	exon	853687	853795	.	-	.	ID=exon-XM_017942254.1-10;Dbxref=GeneID:108578847%2CGenbank:XM_017942254.1;Parent=rna-XM_017942254.1
NW_017100177.1	Gnomon	exon	853454	853604	.	-	.	ID=exon-XM_017942254.1-11;Dbxref=GeneID:108578847%2CGenbank:XM_017942254.1;Parent=rna-XM_017942254.1
NW_017100177.1	Gnomon	mRNA	1611242	1670122	.	-	.	Name=XM_017942212.1;ID=rna-XM_017942212.1;Dbxref=GeneID:108578814%2CGenbank:XM_017942212.1;Parent=gene-LOC108578814
NW_017100177.1	Gnomon	mRNA	1593778	1598422	.	+	.	Name=XM_017942211.1;ID=rna-XM_017942211.1;Dbxref=GeneID:108578813%2CGenbank:XM_017942211.1;Parent=gene-LOC108578813
NW_017100177.1	RefSeq	cDNA_match	773046	773354	.	-	.	ID=c27e1745-f099-43ed-b35a-54f07701e8bb;Target=XM_017942250.1 1 309
NW_017100177.1	RefSeq	cDNA_match	772770	772969	.	-	.	ID=c27e1745-f099-43ed-b35a-54f07701e8bb;Target=XM_017942250.1 1 309
NW_017100177.1	RefSeq	cDNA_match	772522	772678	.	-	.	ID=c27e1745-f099-43ed-b35a-54f07701e8bb;Target=XM_017942250.1 1 309
NW_017100177.1	RefSeq	cDNA_match	772100	772308	.	-	.	ID=c27e1745-f099-43ed-b35a-54f07701e8bb;Target=XM_017942250.1 1 309
NW_017100177.1	RefSeq	cDNA_match	771698	772022	.	-	.	ID=c27e1745-f099-43ed-b35a-54f07701e8bb;Target=XM_017942250.1 1 309
NW_017100177.1	RefSeq	cDNA_match	771333	771613	.	-	.	ID=c27e1745-f099-43ed-b35a-54f07701e8bb;Target=XM_017942250.1 1 309
NW_017100177.1	RefSeq	cDNA_match	771163	771263	.	-	.	ID=c27e1745-f099-43ed-b35a-54f07701e8bb;Target=XM_017942250.1 1 309
NW_017100177.1	RefSeq	cDNA_match	770561	771062	.	-	.	ID=c27e1745-f099-43ed-b35a-54f07701e8bb;Target=XM_017942250.1 1 309
NW_017100177.1	RefSeq	cDNA_match	770079	770483	.	-	.	ID=c27e1745-f099-43ed-b35a-54f07701e8bb;Target=XM_017942250.1 1 309
NW_017100177.1	Gnomon	CDS	624670	624828	.	+	0	Name=XP_017797738.1;ID=cds-XP_017797738.1;Dbxref=GeneID:108578843%2CGenbank:XP_017797738.1;Parent=rna-XM_017942249.1
NW_017100177.1	Gnomon	CDS	625048	625176	.	+	0	Name=XP_017797738.1;ID=cds-XP_017797738.1;Dbxref=GeneID:108578843%2CGenbank:XP_017797738.1;Parent=rna-XM_017942249.1
NW_017100177.1	Gnomon	CDS	625383	625581	.	+	0	Name=XP_017797738.1;ID=cds-XP_017797738.1;Dbxref=GeneID:108578843%2CGenbank:XP_017797738.1;Parent=rna-XM_017942249.1
NW_017100177.1	Gnomon	CDS	625662	625915	.	+	0	Name=XP_017797738.1;ID=cds-XP_017797738.1;Dbxref=GeneID:108578843%2CGenbank:XP_017797738.1;Parent=rna-XM_017942249.1
NW_017100177.1	Gnomon	CDS	626000	626177	.	+	0	Name=XP_017797738.1;ID=cds-XP_017797738.1;Dbxref=GeneID:108578843%2CGenbank:XP_017797738.1;Parent=rna-XM_017942249.1
NW_017100177.1	Gnomon	CDS	626242	626766	.	+	0	Name=XP_017797738.1;ID=cds-XP_017797738.1;Dbxref=GeneID:108578843%2CGenbank:XP_017797738.1;Parent=rna-XM_017942249.1
NW_017100177.1	Gnomon	CDS	626829	626998	.	+	0	Name=XP_017797738.1;ID=cds-XP_017797738.1;Dbxref=GeneID:108578843%2CGenbank:XP_017797738.1;Parent=rna-XM_017942249.1
NW_017100177.1	Gnomon	CDS	627068	627247	.	+	0	Name=XP_017797738.1;ID=cds-XP_017797738.1;Dbxref=GeneID:108578843%2CGenbank:XP_017797738.1;Parent=rna-XM_017942249.1
NW_017100177.1	Gnomon	CDS	627333	627542	.	+	0	Name=XP_017797738.1;ID=cds-XP_017797738.1;Dbxref=GeneID:108578843%2CGenbank:XP_017797738.1;Parent=rna-XM_017942249.1
NW_017100177.1	Gnomon	CDS	627621	627866	.	+	0	Name=XP_017797738.1;ID=cds-XP_017797738.1;Dbxref=GeneID:108578843%2CGenbank:XP_017797738.1;Parent=rna-XM_017942249.1
NW_017100177.1	Gnomon	CDS	627943	628023	.	+	0	Name=XP_017797738.1;ID=cds-XP_017797738.1;Dbxref=GeneID:108578843%2CGenbank:XP_017797738.1;Parent=rna-XM_017942249.1
NW_017100177.1	Gnomon	CDS	628087	628188	.	+	0	Name=XP_017797738.1;ID=cds-XP_017797738.1;Dbxref=GeneID:108578843%2CGenbank:XP_017797738.1;Parent=rna-XM_017942249.1
NW_017100177.1	Gnomon	CDS	1312043	1312118	.	-	0	Name=XP_017797730.1;ID=cds-XP_017797730.1;Dbxref=GeneID:108578835%2CGenbank:XP_017797730.1;Parent=rna-XM_017942241.1
NW_017100177.1	Gnomon	CDS	1311493	1311672	.	-	0	Name=XP_017797730.1;ID=cds-XP_017797730.1;Dbxref=GeneID:108578835%2CGenbank:XP_017797730.1;Parent=rna-XM_017942241.1
NW_017100177.1	Gnomon	CDS	1310775	1310971	.	-	0	Name=XP_017797730.1;ID=cds-XP_017797730.1;Dbxref=GeneID:108578835%2CGenbank:XP_017797730.1;Parent=rna-XM_017942241.1
NW_017100177.1	Gnomon	CDS	1310193	1310499	.	-	0	Name=XP_017797730.1;ID=cds-XP_017797730.1;Dbxref=GeneID:108578835%2CGenbank:XP_017797730.1;Parent=rna-XM_017942241.1
NW_017100177.1	Gnomon	CDS	1309095	1309720	.	-	0	Name=XP_017797730.1;ID=cds-XP_017797730.1;Dbxref=GeneID:108578835%2CGenbank:XP_017797730.1;Parent=rna-XM_017942241.1
NW_017100177.1	Gnomon	exon	297044	297476	.	+	.	ID=exon-XM_017942329.1-2;Dbxref=GeneID:108578912%2CGenbank:XM_017942329.1;Parent=rna-XM_017942329.1
NW_017100177.1	Gnomon	exon	296803	296859	.	+	.	ID=exon-XM_017942329.1-1;Dbxref=GeneID:108578912%2CGenbank:XM_017942329.1;Parent=rna-XM_017942329.1
NW_017100177.1	Gnomon	exon	775098	775298	.	+	.	ID=exon-XM_017942298.1-1;Dbxref=GeneID:108578887%2CGenbank:XM_017942298.1;Parent=rna-XM_017942298.1
NW_017100177.1	Gnomon	exon	775381	776551	.	+	.	ID=exon-XM_017942298.1-2;Dbxref=GeneID:108578887%2CGenbank:XM_017942298.1;Parent=rna-XM_017942298.1
NW_017100177.1	Gnomon	exon	776634	776871	.	+	.	ID=exon-XM_017942298.1-3;Dbxref=GeneID:108578887%2CGenbank:XM_017942298.1;Parent=rna-XM_017942298.1
NW_017100177.1	Gnomon	exon	776941	777095	.	+	.	ID=exon-XM_017942298.1-4;Dbxref=GeneID:108578887%2CGenbank:XM_017942298.1;Parent=rna-XM_017942298.1
NW_017100177.1	Gnomon	exon	777171	777274	.	+	.	ID=exon-XM_017942298.1-5;Dbxref=GeneID:108578887%2CGenbank:XM_017942298.1;Parent=rna-XM_017942298.1
NW_017100177.1	Gnomon	exon	520326	520487	.	-	.	ID=exon-XM_017942251.1-2;Dbxref=GeneID:108578845%2CGenbank:XM_017942251.1;Parent=rna-XM_017942251.1
NW_017100177.1	Gnomon	exon	520047	520252	.	-	.	ID=exon-XM_017942251.1-3;Dbxref=GeneID:108578845%2CGenbank:XM_017942251.1;Parent=rna-XM_017942251.1
NW_017100177.1	Gnomon	exon	520906	520946	.	-	.	ID=exon-XM_017942251.1-1;Dbxref=GeneID:108578845%2CGenbank:XM_017942251.1;Parent=rna-XM_017942251.1
NW_017100177.1	Gnomon	exon	518947	519056	.	-	.	ID=exon-XM_017942251.1-6;Dbxref=GeneID:108578845%2CGenbank:XM_017942251.1;Parent=rna-XM_017942251.1
NW_017100177.1	Gnomon	exon	519564	519851	.	-	.	ID=exon-XM_017942251.1-4;Dbxref=GeneID:108578845%2CGenbank:XM_017942251.1;Parent=rna-XM_017942251.1
NW_017100177.1	Gnomon	exon	519127	519351	.	-	.	ID=exon-XM_017942251.1-5;Dbxref=GeneID:108578845%2CGenbank:XM_017942251.1;Parent=rna-XM_017942251.1
NW_017100177.1	Gnomon	CDS	631410	632675	.	+	0	Name=XP_017797731.1;ID=cds-XP_017797731.1;Dbxref=GeneID:108578837%2CGenbank:XP_017797731.1;Parent=rna-XM_017942242.1
NW_017100177.1	Gnomon	mRNA	1026269	1031129	.	-	.	Name=XM_017942258.1;ID=rna-XM_017942258.1;Dbxref=GeneID:108578850%2CGenbank:XM_017942258.1;Parent=gene-LOC108578850
NW_017100177.1	Gnomon	mRNA	123703	125993	.	-	.	Name=XM_017942257.1;ID=rna-XM_017942257.1;Dbxref=GeneID:108578849%2CGenbank:XM_017942257.1;Parent=gene-LOC108578849
NW_017100177.1	Gnomon	exon	1123519	1123785	.	+	.	ID=exon-XM_017942203.1-3;Dbxref=GeneID:108578805%2CGenbank:XM_017942203.1;Parent=rna-XM_017942203.1
NW_017100177.1	Gnomon	exon	1123866	1124140	.	+	.	ID=exon-XM_017942203.1-4;Dbxref=GeneID:108578805%2CGenbank:XM_017942203.1;Parent=rna-XM_017942203.1
NW_017100177.1	Gnomon	exon	1122629	1122874	.	+	.	ID=exon-XM_017942203.1-1;Dbxref=GeneID:108578805%2CGenbank:XM_017942203.1;Parent=rna-XM_017942203.1
NW_017100177.1	Gnomon	exon	1122995	1123250	.	+	.	ID=exon-XM_017942203.1-2;Dbxref=GeneID:108578805%2CGenbank:XM_017942203.1;Parent=rna-XM_017942203.1
NW_017100177.1	Gnomon	exon	1124189	1124566	.	+	.	ID=exon-XM_017942203.1-5;Dbxref=GeneID:108578805%2CGenbank:XM_017942203.1;Parent=rna-XM_017942203.1
NW_017100177.1	Gnomon	CDS	635767	636367	.	+	0	Name=XP_017797732.1;ID=cds-XP_017797732.1;Dbxref=GeneID:108578838%2CGenbank:XP_017797732.1;Parent=rna-XM_017942243.1
NW_017100177.1	Gnomon	CDS	636433	636568	.	+	0	Name=XP_017797732.1;ID=cds-XP_017797732.1;Dbxref=GeneID:108578838%2CGenbank:XP_017797732.1;Parent=rna-XM_017942243.1
NW_017100177.1	Gnomon	CDS	636643	637006	.	+	0	Name=XP_017797732.1;ID=cds-XP_017797732.1;Dbxref=GeneID:108578838%2CGenbank:XP_017797732.1;Parent=rna-XM_017942243.1
NW_017100177.1	Gnomon	mRNA	410780	411604	.	+	.	Name=XM_017942259.1;ID=rna-XM_017942259.1;Dbxref=GeneID:108578851%2CGenbank:XM_017942259.1;Parent=gene-LOC108578851
NW_017100177.1	Gnomon	CDS	633944	634222	.	+	0	Name=XP_017797733.1;ID=cds-XP_017797733.1;Dbxref=GeneID:108578839%2CGenbank:XP_017797733.1;Parent=rna-XM_017942244.1
NW_017100177.1	Gnomon	exon	1297671	1297721	.	-	.	ID=exon-XM_017942275.1-1;Dbxref=GeneID:108578865%2CGenbank:XM_017942275.1;Parent=rna-XM_017942275.1
NW_017100177.1	Gnomon	exon	1295984	1296186	.	-	.	ID=exon-XM_017942275.1-6;Dbxref=GeneID:108578865%2CGenbank:XM_017942275.1;Parent=rna-XM_017942275.1
NW_017100177.1	Gnomon	exon	1295749	1295912	.	-	.	ID=exon-XM_017942275.1-7;Dbxref=GeneID:108578865%2CGenbank:XM_017942275.1;Parent=rna-XM_017942275.1
NW_017100177.1	Gnomon	exon	1295408	1295675	.	-	.	ID=exon-XM_017942275.1-8;Dbxref=GeneID:108578865%2CGenbank:XM_017942275.1;Parent=rna-XM_017942275.1
NW_017100177.1	Gnomon	exon	1297057	1297313	.	-	.	ID=exon-XM_017942275.1-2;Dbxref=GeneID:108578865%2CGenbank:XM_017942275.1;Parent=rna-XM_017942275.1
NW_017100177.1	Gnomon	exon	1296793	1296986	.	-	.	ID=exon-XM_017942275.1-3;Dbxref=GeneID:108578865%2CGenbank:XM_017942275.1;Parent=rna-XM_017942275.1
NW_017100177.1	Gnomon	exon	1296548	1296720	.	-	.	ID=exon-XM_017942275.1-4;Dbxref=GeneID:108578865%2CGenbank:XM_017942275.1;Parent=rna-XM_017942275.1
NW_017100177.1	Gnomon	exon	1296261	1296465	.	-	.	ID=exon-XM_017942275.1-5;Dbxref=GeneID:108578865%2CGenbank:XM_017942275.1;Parent=rna-XM_017942275.1
NW_017100177.1	Gnomon	CDS	443642	443651	.	-	0	Name=XP_017797778.1;ID=cds-XP_017797778.1;Dbxref=GeneID:108578878%2CGenbank:XP_017797778.1;Parent=rna-XM_017942289.1
NW_017100177.1	Gnomon	CDS	443402	443499	.	-	0	Name=XP_017797778.1;ID=cds-XP_017797778.1;Dbxref=GeneID:108578878%2CGenbank:XP_017797778.1;Parent=rna-XM_017942289.1
NW_017100177.1	Gnomon	CDS	442909	443037	.	-	0	Name=XP_017797778.1;ID=cds-XP_017797778.1;Dbxref=GeneID:108578878%2CGenbank:XP_017797778.1;Parent=rna-XM_017942289.1
NW_017100177.1	Gnomon	CDS	442695	442825	.	-	0	Name=XP_017797778.1;ID=cds-XP_017797778.1;Dbxref=GeneID:108578878%2CGenbank:XP_017797778.1;Parent=rna-XM_017942289.1
NW_017100177.1	Gnomon	CDS	442378	442594	.	-	0	Name=XP_017797778.1;ID=cds-XP_017797778.1;Dbxref=GeneID:108578878%2CGenbank:XP_017797778.1;Parent=rna-XM_017942289.1
NW_017100177.1	Gnomon	exon	627621	627866	.	+	.	ID=exon-XM_017942249.1-10;Dbxref=GeneID:108578843%2CGenbank:XM_017942249.1;Parent=rna-XM_017942249.1
NW_017100177.1	Gnomon	exon	627943	628023	.	+	.	ID=exon-XM_017942249.1-11;Dbxref=GeneID:108578843%2CGenbank:XM_017942249.1;Parent=rna-XM_017942249.1
NW_017100177.1	Gnomon	exon	628087	628215	.	+	.	ID=exon-XM_017942249.1-12;Dbxref=GeneID:108578843%2CGenbank:XM_017942249.1;Parent=rna-XM_017942249.1
NW_017100177.1	Gnomon	exon	628304	628394	.	+	.	ID=exon-XM_017942249.1-13;Dbxref=GeneID:108578843%2CGenbank:XM_017942249.1;Parent=rna-XM_017942249.1
NW_017100177.1	Gnomon	CDS	1211942	1212089	.	-	0	Name=XP_017797779.1;ID=cds-XP_017797779.1;Dbxref=GeneID:108578879%2CGenbank:XP_017797779.1;Parent=rna-XM_017942290.1
NW_017100177.1	Gnomon	CDS	1210523	1210713	.	-	0	Name=XP_017797779.1;ID=cds-XP_017797779.1;Dbxref=GeneID:108578879%2CGenbank:XP_017797779.1;Parent=rna-XM_017942290.1
NW_017100177.1	Gnomon	CDS	1208631	1209404	.	-	0	Name=XP_017797779.1;ID=cds-XP_017797779.1;Dbxref=GeneID:108578879%2CGenbank:XP_017797779.1;Parent=rna-XM_017942290.1
NW_017100177.1	Gnomon	exon	777507	778677	.	-	.	ID=exon-XM_017942213.1-20;Dbxref=GeneID:108578815%2CGenbank:XM_017942213.1;Parent=rna-XM_017942213.1
NW_017100177.1	Gnomon	exon	780670	780870	.	-	.	ID=exon-XM_017942213.1-13;Dbxref=GeneID:108578815%2CGenbank:XM_017942213.1;Parent=rna-XM_017942213.1
NW_017100177.1	Gnomon	exon	780393	780578	.	-	.	ID=exon-XM_017942213.1-14;Dbxref=GeneID:108578815%2CGenbank:XM_017942213.1;Parent=rna-XM_017942213.1
NW_017100177.1	Gnomon	exon	779928	780302	.	-	.	ID=exon-XM_017942213.1-15;Dbxref=GeneID:108578815%2CGenbank:XM_017942213.1;Parent=rna-XM_017942213.1
NW_017100177.1	Gnomon	exon	779691	779832	.	-	.	ID=exon-XM_017942213.1-16;Dbxref=GeneID:108578815%2CGenbank:XM_017942213.1;Parent=rna-XM_017942213.1
NW_017100177.1	Gnomon	exon	779435	779583	.	-	.	ID=exon-XM_017942213.1-17;Dbxref=GeneID:108578815%2CGenbank:XM_017942213.1;Parent=rna-XM_017942213.1
NW_017100177.1	Gnomon	exon	779106	779334	.	-	.	ID=exon-XM_017942213.1-18;Dbxref=GeneID:108578815%2CGenbank:XM_017942213.1;Parent=rna-XM_017942213.1
NW_017100177.1	Gnomon	exon	778938	779019	.	-	.	ID=exon-XM_017942213.1-19;Dbxref=GeneID:108578815%2CGenbank:XM_017942213.1;Parent=rna-XM_017942213.1
NW_017100177.1	Gnomon	exon	781441	781639	.	-	.	ID=exon-XM_017942213.1-10;Dbxref=GeneID:108578815%2CGenbank:XM_017942213.1;Parent=rna-XM_017942213.1
NW_017100177.1	Gnomon	exon	781240	781351	.	-	.	ID=exon-XM_017942213.1-11;Dbxref=GeneID:108578815%2CGenbank:XM_017942213.1;Parent=rna-XM_017942213.1
NW_017100177.1	Gnomon	exon	780962	781151	.	-	.	ID=exon-XM_017942213.1-12;Dbxref=GeneID:108578815%2CGenbank:XM_017942213.1;Parent=rna-XM_017942213.1
NW_017100177.1	Gnomon	mRNA	1182263	1183672	.	+	.	Name=XM_017942253.1;ID=rna-XM_017942253.1;Dbxref=GeneID:108578846%2CGenbank:XM_017942253.1;Parent=gene-LOC108578846
NW_017100177.1	Gnomon	exon	795959	796141	.	-	.	ID=exon-XM_017942274.1-1;Dbxref=GeneID:108578864%2CGenbank:XM_017942274.1;Parent=rna-XM_017942274.1
NW_017100177.1	Gnomon	exon	795644	795802	.	-	.	ID=exon-XM_017942274.1-2;Dbxref=GeneID:108578864%2CGenbank:XM_017942274.1;Parent=rna-XM_017942274.1
NW_017100177.1	Gnomon	exon	795392	795581	.	-	.	ID=exon-XM_017942274.1-3;Dbxref=GeneID:108578864%2CGenbank:XM_017942274.1;Parent=rna-XM_017942274.1
NW_017100177.1	Gnomon	exon	795155	795320	.	-	.	ID=exon-XM_017942274.1-4;Dbxref=GeneID:108578864%2CGenbank:XM_017942274.1;Parent=rna-XM_017942274.1
NW_017100177.1	Gnomon	exon	1286877	1287101	.	-	.	ID=exon-XM_017942227.1-1;Dbxref=GeneID:108578826%2CGenbank:XM_017942227.1;Parent=rna-XM_017942227.1
NW_017100177.1	Gnomon	exon	1286448	1286546	.	-	.	ID=exon-XM_017942227.1-2;Dbxref=GeneID:108578826%2CGenbank:XM_017942227.1;Parent=rna-XM_017942227.1
NW_017100177.1	Gnomon	exon	1285648	1285839	.	-	.	ID=exon-XM_017942227.1-3;Dbxref=GeneID:108578826%2CGenbank:XM_017942227.1;Parent=rna-XM_017942227.1
NW_017100177.1	Gnomon	exon	1284900	1285136	.	-	.	ID=exon-XM_017942227.1-4;Dbxref=GeneID:108578826%2CGenbank:XM_017942227.1;Parent=rna-XM_017942227.1
NW_017100177.1	Gnomon	exon	1284604	1284819	.	-	.	ID=exon-XM_017942227.1-5;Dbxref=GeneID:108578826%2CGenbank:XM_017942227.1;Parent=rna-XM_017942227.1
NW_017100177.1	Gnomon	mRNA	853454	856516	.	-	.	Name=XM_017942254.1;ID=rna-XM_017942254.1;Dbxref=GeneID:108578847%2CGenbank:XM_017942254.1;Parent=gene-LOC108578847
NW_017100177.1	Gnomon	exon	748529	749371	.	+	.	ID=exon-XM_017942197.1-1;Dbxref=GeneID:108578800%2CGenbank:XM_017942197.1;Parent=rna-XM_017942197.1
NW_017100177.1	Gnomon	exon	1135837	1135856	.	-	.	ID=exon-XM_017942204.1-1;Dbxref=GeneID:108578806%2CGenbank:XM_017942204.1;Parent=rna-XM_017942204.1
NW_017100177.1	Gnomon	exon	1135610	1135789	.	-	.	ID=exon-XM_017942204.1-2;Dbxref=GeneID:108578806%2CGenbank:XM_017942204.1;Parent=rna-XM_017942204.1
NW_017100177.1	Gnomon	exon	1134945	1135329	.	-	.	ID=exon-XM_017942204.1-3;Dbxref=GeneID:108578806%2CGenbank:XM_017942204.1;Parent=rna-XM_017942204.1
NW_017100177.1	Gnomon	mRNA	381878	386012	.	-	.	Name=XM_017942255.1;ID=rna-XM_017942255.1;Dbxref=GeneID:108578848%2CGenbank:XM_017942255.1;Parent=gene-LOC108578848
NW_017100177.1	Gnomon	exon	1086381	1086569	.	-	.	ID=exon-XM_017942201.1-12;Dbxref=GeneID:108578803%2CGenbank:XM_017942201.1;Parent=rna-XM_017942201.1
NW_017100177.1	Gnomon	exon	1086066	1086319	.	-	.	ID=exon-XM_017942201.1-13;Dbxref=GeneID:108578803%2CGenbank:XM_017942201.1;Parent=rna-XM_017942201.1
NW_017100177.1	Gnomon	exon	1085747	1085999	.	-	.	ID=exon-XM_017942201.1-14;Dbxref=GeneID:108578803%2CGenbank:XM_017942201.1;Parent=rna-XM_017942201.1
NW_017100177.1	Gnomon	exon	1085451	1085674	.	-	.	ID=exon-XM_017942201.1-15;Dbxref=GeneID:108578803%2CGenbank:XM_017942201.1;Parent=rna-XM_017942201.1
NW_017100177.1	Gnomon	exon	1085181	1085349	.	-	.	ID=exon-XM_017942201.1-16;Dbxref=GeneID:108578803%2CGenbank:XM_017942201.1;Parent=rna-XM_017942201.1
NW_017100177.1	Gnomon	exon	1084969	1085107	.	-	.	ID=exon-XM_017942201.1-17;Dbxref=GeneID:108578803%2CGenbank:XM_017942201.1;Parent=rna-XM_017942201.1
NW_017100177.1	Gnomon	exon	1084793	1084872	.	-	.	ID=exon-XM_017942201.1-18;Dbxref=GeneID:108578803%2CGenbank:XM_017942201.1;Parent=rna-XM_017942201.1
NW_017100177.1	Gnomon	exon	1086957	1087227	.	-	.	ID=exon-XM_017942201.1-10;Dbxref=GeneID:108578803%2CGenbank:XM_017942201.1;Parent=rna-XM_017942201.1
NW_017100177.1	Gnomon	exon	1086639	1086854	.	-	.	ID=exon-XM_017942201.1-11;Dbxref=GeneID:108578803%2CGenbank:XM_017942201.1;Parent=rna-XM_017942201.1
NW_017100177.1	Gnomon	CDS	775098	775298	.	+	0	Name=XP_017797787.1;ID=cds-XP_017797787.1;Dbxref=GeneID:108578887%2CGenbank:XP_017797787.1;Parent=rna-XM_017942298.1
NW_017100177.1	Gnomon	CDS	775381	776551	.	+	0	Name=XP_017797787.1;ID=cds-XP_017797787.1;Dbxref=GeneID:108578887%2CGenbank:XP_017797787.1;Parent=rna-XM_017942298.1
NW_017100177.1	Gnomon	CDS	776634	776871	.	+	0	Name=XP_017797787.1;ID=cds-XP_017797787.1;Dbxref=GeneID:108578887%2CGenbank:XP_017797787.1;Parent=rna-XM_017942298.1
NW_017100177.1	Gnomon	CDS	776941	777095	.	+	0	Name=XP_017797787.1;ID=cds-XP_017797787.1;Dbxref=GeneID:108578887%2CGenbank:XP_017797787.1;Parent=rna-XM_017942298.1
NW_017100177.1	Gnomon	CDS	777171	777274	.	+	0	Name=XP_017797787.1;ID=cds-XP_017797787.1;Dbxref=GeneID:108578887%2CGenbank:XP_017797787.1;Parent=rna-XM_017942298.1
NW_017100177.1	Gnomon	exon	329654	329910	.	+	.	ID=exon-XM_017942307.1-1;Dbxref=GeneID:108578896%2CGenbank:XM_017942307.1;Parent=rna-XM_017942307.1
NW_017100177.1	Gnomon	exon	341075	342132	.	+	.	ID=exon-XM_017942307.1-2;Dbxref=GeneID:108578896%2CGenbank:XM_017942307.1;Parent=rna-XM_017942307.1
NW_017100177.1	Gnomon	exon	343742	345128	.	+	.	ID=exon-XM_017942307.1-3;Dbxref=GeneID:108578896%2CGenbank:XM_017942307.1;Parent=rna-XM_017942307.1
NW_017100177.1	Gnomon	CDS	857905	858433	.	+	0	Name=XP_017797788.1;ID=cds-XP_017797788.1;Dbxref=GeneID:108578888%2CGenbank:XP_017797788.1;Parent=rna-XM_017942299.1
NW_017100177.1	Gnomon	CDS	858491	859521	.	+	0	Name=XP_017797788.1;ID=cds-XP_017797788.1;Dbxref=GeneID:108578888%2CGenbank:XP_017797788.1;Parent=rna-XM_017942299.1
NW_017100177.1	Gnomon	exon	806766	806961	.	+	.	ID=exon-XM_017942331.1-7;Dbxref=GeneID:108578914%2CGenbank:XM_017942331.1;Note=The sequence of the model RefSeq transcript was modified relative to this genomic sequence to represent the inferred CDS: inserted 1 base in 1 codon;Parent=rna-XM_017942331.1
NW_017100177.1	Gnomon	exon	807053	807462	.	+	.	ID=exon-XM_017942331.1-8;Dbxref=GeneID:108578914%2CGenbank:XM_017942331.1;Note=The sequence of the model RefSeq transcript was modified relative to this genomic sequence to represent the inferred CDS: inserted 1 base in 1 codon;Parent=rna-XM_017942331.1
NW_017100177.1	Gnomon	exon	800562	803973	.	+	.	ID=exon-XM_017942331.1-5;Dbxref=GeneID:108578914%2CGenbank:XM_017942331.1;Note=The sequence of the model RefSeq transcript was modified relative to this genomic sequence to represent the inferred CDS: inserted 1 base in 1 codon;Parent=rna-XM_017942331.1
NW_017100177.1	Gnomon	exon	804759	805037	.	+	.	ID=exon-XM_017942331.1-6;Dbxref=GeneID:108578914%2CGenbank:XM_017942331.1;Note=The sequence of the model RefSeq transcript was modified relative to this genomic sequence to represent the inferred CDS: inserted 1 base in 1 codon;Parent=rna-XM_017942331.1
NW_017100177.1	Gnomon	exon	800190	800257	.	+	.	ID=exon-XM_017942331.1-3;Dbxref=GeneID:108578914%2CGenbank:XM_017942331.1;Note=The sequence of the model RefSeq transcript was modified relative to this genomic sequence to represent the inferred CDS: inserted 1 base in 1 codon;Parent=rna-XM_017942331.1
NW_017100177.1	Gnomon	exon	800404	800484	.	+	.	ID=exon-XM_017942331.1-4;Dbxref=GeneID:108578914%2CGenbank:XM_017942331.1;Note=The sequence of the model RefSeq transcript was modified relative to this genomic sequence to represent the inferred CDS: inserted 1 base in 1 codon;Parent=rna-XM_017942331.1
NW_017100177.1	Gnomon	exon	797999	798115	.	+	.	ID=exon-XM_017942331.1-1;Dbxref=GeneID:108578914%2CGenbank:XM_017942331.1;Note=The sequence of the model RefSeq transcript was modified relative to this genomic sequence to represent the inferred CDS: inserted 1 base in 1 codon;Parent=rna-XM_017942331.1
NW_017100177.1	Gnomon	exon	799932	800187	.	+	.	ID=exon-XM_017942331.1-2;Dbxref=GeneID:108578914%2CGenbank:XM_017942331.1;Note=The sequence of the model RefSeq transcript was modified relative to this genomic sequence to represent the inferred CDS: inserted 1 base in 1 codon;Parent=rna-XM_017942331.1
NW_017100177.1	Gnomon	CDS	809938	810014	.	+	0	Name=XP_017797789.1;ID=cds-XP_017797789.1;Dbxref=GeneID:108578889%2CGenbank:XP_017797789.1;Parent=rna-XM_017942300.1
NW_017100177.1	Gnomon	CDS	810324	810672	.	+	0	Name=XP_017797789.1;ID=cds-XP_017797789.1;Dbxref=GeneID:108578889%2CGenbank:XP_017797789.1;Parent=rna-XM_017942300.1
NW_017100177.1	Gnomon	CDS	810987	811025	.	+	0	Name=XP_017797789.1;ID=cds-XP_017797789.1;Dbxref=GeneID:108578889%2CGenbank:XP_017797789.1;Parent=rna-XM_017942300.1
NW_017100177.1	Gnomon	exon	370317	373504	.	-	.	ID=exon-XM_017942297.1-4;Dbxref=GeneID:108578886%2CGenbank:XM_017942297.1;Parent=rna-XM_017942297.1
NW_017100177.1	Gnomon	exon	369926	370238	.	-	.	ID=exon-XM_017942297.1-5;Dbxref=GeneID:108578886%2CGenbank:XM_017942297.1;Parent=rna-XM_017942297.1
NW_017100177.1	Gnomon	exon	373963	374210	.	-	.	ID=exon-XM_017942297.1-2;Dbxref=GeneID:108578886%2CGenbank:XM_017942297.1;Parent=rna-XM_017942297.1
NW_017100177.1	Gnomon	exon	373577	373895	.	-	.	ID=exon-XM_017942297.1-3;Dbxref=GeneID:108578886%2CGenbank:XM_017942297.1;Parent=rna-XM_017942297.1
NW_017100177.1	Gnomon	exon	374289	374552	.	-	.	ID=exon-XM_017942297.1-1;Dbxref=GeneID:108578886%2CGenbank:XM_017942297.1;Parent=rna-XM_017942297.1
NW_017100177.1	Gnomon	mRNA	770079	773354	.	-	.	Name=XM_017942250.1;ID=rna-XM_017942250.1;Dbxref=GeneID:108578844%2CGenbank:XM_017942250.1;Note=The sequence of the model RefSeq transcript was modified relative to this genomic sequence to represent the inferred CDS: deleted 2 bases in 1 codon;Parent=gene-LOC108578844
NW_017100177.1	Gnomon	exon	1094905	1095053	.	-	.	ID=exon-XM_017942202.1-6;Dbxref=GeneID:108578804%2CGenbank:XM_017942202.1;Parent=rna-XM_017942202.1
NW_017100177.1	Gnomon	exon	1094668	1094836	.	-	.	ID=exon-XM_017942202.1-7;Dbxref=GeneID:108578804%2CGenbank:XM_017942202.1;Parent=rna-XM_017942202.1
NW_017100177.1	Gnomon	exon	1094331	1094585	.	-	.	ID=exon-XM_017942202.1-8;Dbxref=GeneID:108578804%2CGenbank:XM_017942202.1;Parent=rna-XM_017942202.1
NW_017100177.1	Gnomon	exon	1094115	1094252	.	-	.	ID=exon-XM_017942202.1-9;Dbxref=GeneID:108578804%2CGenbank:XM_017942202.1;Parent=rna-XM_017942202.1
NW_017100177.1	Gnomon	exon	1097781	1097876	.	-	.	ID=exon-XM_017942202.1-1;Dbxref=GeneID:108578804%2CGenbank:XM_017942202.1;Parent=rna-XM_017942202.1
NW_017100177.1	Gnomon	exon	1095966	1096183	.	-	.	ID=exon-XM_017942202.1-2;Dbxref=GeneID:108578804%2CGenbank:XM_017942202.1;Parent=rna-XM_017942202.1
NW_017100177.1	Gnomon	exon	1095724	1095887	.	-	.	ID=exon-XM_017942202.1-3;Dbxref=GeneID:108578804%2CGenbank:XM_017942202.1;Parent=rna-XM_017942202.1
NW_017100177.1	Gnomon	exon	1095480	1095634	.	-	.	ID=exon-XM_017942202.1-4;Dbxref=GeneID:108578804%2CGenbank:XM_017942202.1;Parent=rna-XM_017942202.1
NW_017100177.1	Gnomon	exon	1095145	1095409	.	-	.	ID=exon-XM_017942202.1-5;Dbxref=GeneID:108578804%2CGenbank:XM_017942202.1;Parent=rna-XM_017942202.1
NW_017100177.1	Gnomon	mRNA	518947	520946	.	-	.	Name=XM_017942251.1;ID=rna-XM_017942251.1;Dbxref=GeneID:108578845%2CGenbank:XM_017942251.1;Parent=gene-LOC108578845
NW_017100177.1	Gnomon	mRNA	703100	704506	.	+	.	Name=XM_017942306.1;ID=rna-XM_017942306.1;Dbxref=GeneID:108578895%2CGenbank:XM_017942306.1;Parent=gene-LOC108578895
NW_017100177.1	Gnomon	CDS	794775	794807	.	-	0	Name=XP_017797689.1;ID=cds-XP_017797689.1;Dbxref=GeneID:108578802%2CGenbank:XP_017797689.1;Parent=rna-XM_017942200.1
NW_017100177.1	Gnomon	CDS	792479	794620	.	-	0	Name=XP_017797689.1;ID=cds-XP_017797689.1;Dbxref=GeneID:108578802%2CGenbank:XP_017797689.1;Parent=rna-XM_017942200.1
NW_017100177.1	Gnomon	exon	1282116	1282297	.	-	.	ID=exon-XM_017942226.1-6;Dbxref=GeneID:108578825%2CGenbank:XM_017942226.1;Parent=rna-XM_017942226.1
NW_017100177.1	Gnomon	exon	1281953	1282041	.	-	.	ID=exon-XM_017942226.1-7;Dbxref=GeneID:108578825%2CGenbank:XM_017942226.1;Parent=rna-XM_017942226.1
NW_017100177.1	Gnomon	exon	1282612	1282818	.	-	.	ID=exon-XM_017942226.1-4;Dbxref=GeneID:108578825%2CGenbank:XM_017942226.1;Parent=rna-XM_017942226.1
NW_017100177.1	Gnomon	exon	1282381	1282542	.	-	.	ID=exon-XM_017942226.1-5;Dbxref=GeneID:108578825%2CGenbank:XM_017942226.1;Parent=rna-XM_017942226.1
NW_017100177.1	Gnomon	exon	1281568	1281893	.	-	.	ID=exon-XM_017942226.1-8;Dbxref=GeneID:108578825%2CGenbank:XM_017942226.1;Parent=rna-XM_017942226.1
NW_017100177.1	Gnomon	exon	1283279	1283407	.	-	.	ID=exon-XM_017942226.1-2;Dbxref=GeneID:108578825%2CGenbank:XM_017942226.1;Parent=rna-XM_017942226.1
NW_017100177.1	Gnomon	exon	1282920	1283168	.	-	.	ID=exon-XM_017942226.1-3;Dbxref=GeneID:108578825%2CGenbank:XM_017942226.1;Parent=rna-XM_017942226.1
NW_017100177.1	Gnomon	exon	1283782	1283851	.	-	.	ID=exon-XM_017942226.1-1;Dbxref=GeneID:108578825%2CGenbank:XM_017942226.1;Parent=rna-XM_017942226.1
NW_017100177.1	Gnomon	exon	1090907	1091136	.	+	.	ID=exon-XM_017942296.1-3;Dbxref=GeneID:108578885%2CGenbank:XM_017942296.1;Parent=rna-XM_017942296.1
NW_017100177.1	Gnomon	exon	1091248	1091506	.	+	.	ID=exon-XM_017942296.1-4;Dbxref=GeneID:108578885%2CGenbank:XM_017942296.1;Parent=rna-XM_017942296.1
NW_017100177.1	Gnomon	exon	1091580	1092034	.	+	.	ID=exon-XM_017942296.1-5;Dbxref=GeneID:108578885%2CGenbank:XM_017942296.1;Parent=rna-XM_017942296.1
NW_017100177.1	Gnomon	exon	1090544	1090617	.	+	.	ID=exon-XM_017942296.1-1;Dbxref=GeneID:108578885%2CGenbank:XM_017942296.1;Parent=rna-XM_017942296.1
NW_017100177.1	Gnomon	exon	1090723	1090833	.	+	.	ID=exon-XM_017942296.1-2;Dbxref=GeneID:108578885%2CGenbank:XM_017942296.1;Parent=rna-XM_017942296.1
NW_017100177.1	Gnomon	mRNA	1090544	1092034	.	+	.	Name=XM_017942296.1;ID=rna-XM_017942296.1;Dbxref=GeneID:108578885%2CGenbank:XM_017942296.1;Parent=gene-LOC108578885
NW_017100177.1	Gnomon	CDS	1083599	1083684	.	+	0	Name=XP_017797784.1;ID=cds-XP_017797784.1;Dbxref=GeneID:108578884%2CGenbank:XP_017797784.1;Parent=rna-XM_017942295.1
NW_017100177.1	Gnomon	CDS	1083781	1083923	.	+	0	Name=XP_017797784.1;ID=cds-XP_017797784.1;Dbxref=GeneID:108578884%2CGenbank:XP_017797784.1;Parent=rna-XM_017942295.1
NW_017100177.1	Gnomon	CDS	1083992	1084176	.	+	0	Name=XP_017797784.1;ID=cds-XP_017797784.1;Dbxref=GeneID:108578884%2CGenbank:XP_017797784.1;Parent=rna-XM_017942295.1
NW_017100177.1	Gnomon	CDS	1084251	1084364	.	+	0	Name=XP_017797784.1;ID=cds-XP_017797784.1;Dbxref=GeneID:108578884%2CGenbank:XP_017797784.1;Parent=rna-XM_017942295.1
NW_017100177.1	Gnomon	CDS	1084443	1084544	.	+	0	Name=XP_017797784.1;ID=cds-XP_017797784.1;Dbxref=GeneID:108578884%2CGenbank:XP_017797784.1;Parent=rna-XM_017942295.1
NW_017100177.1	Gnomon	CDS	1084612	1084743	.	+	0	Name=XP_017797784.1;ID=cds-XP_017797784.1;Dbxref=GeneID:108578884%2CGenbank:XP_017797784.1;Parent=rna-XM_017942295.1
NW_017100177.1	Gnomon	mRNA	369926	374552	.	-	.	Name=XM_017942297.1;ID=rna-XM_017942297.1;Dbxref=GeneID:108578886%2CGenbank:XM_017942297.1;Parent=gene-LOC108578886
NW_017100177.1	Gnomon	mRNA	329654	345128	.	+	.	Name=XM_017942307.1;ID=rna-XM_017942307.1;Dbxref=GeneID:108578896%2CGenbank:XM_017942307.1;Parent=gene-LOC108578896
NW_017100177.1	Gnomon	exon	624580	624828	.	+	.	ID=exon-XM_017942249.1-1;Dbxref=GeneID:108578843%2CGenbank:XM_017942249.1;Parent=rna-XM_017942249.1
NW_017100177.1	Gnomon	exon	625048	625176	.	+	.	ID=exon-XM_017942249.1-2;Dbxref=GeneID:108578843%2CGenbank:XM_017942249.1;Parent=rna-XM_017942249.1
NW_017100177.1	Gnomon	exon	627333	627542	.	+	.	ID=exon-XM_017942249.1-9;Dbxref=GeneID:108578843%2CGenbank:XM_017942249.1;Parent=rna-XM_017942249.1
NW_017100177.1	Gnomon	exon	626829	626998	.	+	.	ID=exon-XM_017942249.1-7;Dbxref=GeneID:108578843%2CGenbank:XM_017942249.1;Parent=rna-XM_017942249.1
NW_017100177.1	Gnomon	exon	627068	627247	.	+	.	ID=exon-XM_017942249.1-8;Dbxref=GeneID:108578843%2CGenbank:XM_017942249.1;Parent=rna-XM_017942249.1
NW_017100177.1	Gnomon	exon	626000	626177	.	+	.	ID=exon-XM_017942249.1-5;Dbxref=GeneID:108578843%2CGenbank:XM_017942249.1;Parent=rna-XM_017942249.1
NW_017100177.1	Gnomon	exon	626242	626766	.	+	.	ID=exon-XM_017942249.1-6;Dbxref=GeneID:108578843%2CGenbank:XM_017942249.1;Parent=rna-XM_017942249.1
NW_017100177.1	Gnomon	exon	625383	625581	.	+	.	ID=exon-XM_017942249.1-3;Dbxref=GeneID:108578843%2CGenbank:XM_017942249.1;Parent=rna-XM_017942249.1
NW_017100177.1	Gnomon	exon	625662	625915	.	+	.	ID=exon-XM_017942249.1-4;Dbxref=GeneID:108578843%2CGenbank:XM_017942249.1;Parent=rna-XM_017942249.1
NW_017100177.1	Gnomon	CDS	1090734	1090833	.	+	0	Name=XP_017797785.1;ID=cds-XP_017797785.1;Dbxref=GeneID:108578885%2CGenbank:XP_017797785.1;Parent=rna-XM_017942296.1
NW_017100177.1	Gnomon	CDS	1090907	1091136	.	+	0	Name=XP_017797785.1;ID=cds-XP_017797785.1;Dbxref=GeneID:108578885%2CGenbank:XP_017797785.1;Parent=rna-XM_017942296.1
NW_017100177.1	Gnomon	CDS	1091248	1091506	.	+	0	Name=XP_017797785.1;ID=cds-XP_017797785.1;Dbxref=GeneID:108578885%2CGenbank:XP_017797785.1;Parent=rna-XM_017942296.1
NW_017100177.1	Gnomon	CDS	1091580	1092034	.	+	0	Name=XP_017797785.1;ID=cds-XP_017797785.1;Dbxref=GeneID:108578885%2CGenbank:XP_017797785.1;Parent=rna-XM_017942296.1
NW_017100177.1	Gnomon	exon	773046	773354	.	-	.	ID=exon-XM_017942250.1-1;Dbxref=GeneID:108578844%2CGenbank:XM_017942250.1;Note=The sequence of the model RefSeq transcript was modified relative to this genomic sequence to represent the inferred CDS: deleted 2 bases in 1 codon;Parent=rna-XM_017942250.1
NW_017100177.1	Gnomon	exon	772770	772969	.	-	.	ID=exon-XM_017942250.1-2;Dbxref=GeneID:108578844%2CGenbank:XM_017942250.1;Note=The sequence of the model RefSeq transcript was modified relative to this genomic sequence to represent the inferred CDS: deleted 2 bases in 1 codon;Parent=rna-XM_017942250.1
NW_017100177.1	Gnomon	exon	772522	772678	.	-	.	ID=exon-XM_017942250.1-3;Dbxref=GeneID:108578844%2CGenbank:XM_017942250.1;Note=The sequence of the model RefSeq transcript was modified relative to this genomic sequence to represent the inferred CDS: deleted 2 bases in 1 codon;Parent=rna-XM_017942250.1
NW_017100177.1	Gnomon	exon	772100	772308	.	-	.	ID=exon-XM_017942250.1-4;Dbxref=GeneID:108578844%2CGenbank:XM_017942250.1;Note=The sequence of the model RefSeq transcript was modified relative to this genomic sequence to represent the inferred CDS: deleted 2 bases in 1 codon;Parent=rna-XM_017942250.1
NW_017100177.1	Gnomon	exon	770561	771062	.	-	.	ID=exon-XM_017942250.1-9;Dbxref=GeneID:108578844%2CGenbank:XM_017942250.1;Note=The sequence of the model RefSeq transcript was modified relative to this genomic sequence to represent the inferred CDS: deleted 2 bases in 1 codon;Parent=rna-XM_017942250.1
NW_017100177.1	Gnomon	exon	771922	772022	.	-	.	ID=exon-XM_017942250.1-5;Dbxref=GeneID:108578844%2CGenbank:XM_017942250.1;Note=The sequence of the model RefSeq transcript was modified relative to this genomic sequence to represent the inferred CDS: deleted 2 bases in 1 codon;Parent=rna-XM_017942250.1
NW_017100177.1	Gnomon	exon	771698	771919	.	-	.	ID=exon-XM_017942250.1-6;Dbxref=GeneID:108578844%2CGenbank:XM_017942250.1;Note=The sequence of the model RefSeq transcript was modified relative to this genomic sequence to represent the inferred CDS: deleted 2 bases in 1 codon;Parent=rna-XM_017942250.1
NW_017100177.1	Gnomon	exon	771333	771613	.	-	.	ID=exon-XM_017942250.1-7;Dbxref=GeneID:108578844%2CGenbank:XM_017942250.1;Note=The sequence of the model RefSeq transcript was modified relative to this genomic sequence to represent the inferred CDS: deleted 2 bases in 1 codon;Parent=rna-XM_017942250.1
NW_017100177.1	Gnomon	exon	771163	771263	.	-	.	ID=exon-XM_017942250.1-8;Dbxref=GeneID:108578844%2CGenbank:XM_017942250.1;Note=The sequence of the model RefSeq transcript was modified relative to this genomic sequence to represent the inferred CDS: deleted 2 bases in 1 codon;Parent=rna-XM_017942250.1
NW_017100177.1	Gnomon	mRNA	775098	777274	.	+	.	Name=XM_017942298.1;ID=rna-XM_017942298.1;Dbxref=GeneID:108578887%2CGenbank:XM_017942298.1;Parent=gene-LOC108578887
NW_017100177.1	Gnomon	mRNA	336049	345126	.	+	.	Name=XM_017942308.1;ID=rna-XM_017942308.1;Dbxref=GeneID:108578896%2CGenbank:XM_017942308.1;Parent=gene-LOC108578896
NW_017100177.1	Gnomon	exon	703847	704506	.	+	.	ID=exon-XM_017942306.1-3;Dbxref=GeneID:108578895%2CGenbank:XM_017942306.1;Parent=rna-XM_017942306.1
NW_017100177.1	Gnomon	exon	703100	703188	.	+	.	ID=exon-XM_017942306.1-1;Dbxref=GeneID:108578895%2CGenbank:XM_017942306.1;Parent=rna-XM_017942306.1
NW_017100177.1	Gnomon	exon	703633	703762	.	+	.	ID=exon-XM_017942306.1-2;Dbxref=GeneID:108578895%2CGenbank:XM_017942306.1;Parent=rna-XM_017942306.1
NW_017100177.1	Gnomon	CDS	374289	374552	.	-	0	Name=XP_017797786.1;ID=cds-XP_017797786.1;Dbxref=GeneID:108578886%2CGenbank:XP_017797786.1;Parent=rna-XM_017942297.1
NW_017100177.1	Gnomon	CDS	373963	374210	.	-	0	Name=XP_017797786.1;ID=cds-XP_017797786.1;Dbxref=GeneID:108578886%2CGenbank:XP_017797786.1;Parent=rna-XM_017942297.1
NW_017100177.1	Gnomon	CDS	373577	373895	.	-	0	Name=XP_017797786.1;ID=cds-XP_017797786.1;Dbxref=GeneID:108578886%2CGenbank:XP_017797786.1;Parent=rna-XM_017942297.1
NW_017100177.1	Gnomon	CDS	370317	373504	.	-	0	Name=XP_017797786.1;ID=cds-XP_017797786.1;Dbxref=GeneID:108578886%2CGenbank:XP_017797786.1;Parent=rna-XM_017942297.1
NW_017100177.1	Gnomon	CDS	369926	370238	.	-	0	Name=XP_017797786.1;ID=cds-XP_017797786.1;Dbxref=GeneID:108578886%2CGenbank:XP_017797786.1;Parent=rna-XM_017942297.1
NW_017100177.1	Gnomon	mRNA	857905	859521	.	+	.	Name=XM_017942299.1;ID=rna-XM_017942299.1;Dbxref=GeneID:108578888%2CGenbank:XM_017942299.1;Parent=gene-LOC108578888
NW_017100177.1	Gnomon	exon	522257	522347	.	+	.	ID=exon-XM_017942273.1-4;Dbxref=GeneID:108578863%2CGenbank:XM_017942273.1;Parent=rna-XM_017942273.1
NW_017100177.1	Gnomon	exon	522426	522633	.	+	.	ID=exon-XM_017942273.1-5;Dbxref=GeneID:108578863%2CGenbank:XM_017942273.1;Parent=rna-XM_017942273.1
NW_017100177.1	Gnomon	exon	522713	523092	.	+	.	ID=exon-XM_017942273.1-6;Dbxref=GeneID:108578863%2CGenbank:XM_017942273.1;Parent=rna-XM_017942273.1
NW_017100177.1	Gnomon	exon	523167	523328	.	+	.	ID=exon-XM_017942273.1-7;Dbxref=GeneID:108578863%2CGenbank:XM_017942273.1;Parent=rna-XM_017942273.1
NW_017100177.1	Gnomon	exon	523403	523734	.	+	.	ID=exon-XM_017942273.1-8;Dbxref=GeneID:108578863%2CGenbank:XM_017942273.1;Parent=rna-XM_017942273.1
NW_017100177.1	Gnomon	exon	523828	524239	.	+	.	ID=exon-XM_017942273.1-9;Dbxref=GeneID:108578863%2CGenbank:XM_017942273.1;Parent=rna-XM_017942273.1
NW_017100177.1	Gnomon	exon	521450	521665	.	+	.	ID=exon-XM_017942273.1-1;Dbxref=GeneID:108578863%2CGenbank:XM_017942273.1;Parent=rna-XM_017942273.1
NW_017100177.1	Gnomon	exon	521749	521823	.	+	.	ID=exon-XM_017942273.1-2;Dbxref=GeneID:108578863%2CGenbank:XM_017942273.1;Parent=rna-XM_017942273.1
NW_017100177.1	Gnomon	exon	521899	522185	.	+	.	ID=exon-XM_017942273.1-3;Dbxref=GeneID:108578863%2CGenbank:XM_017942273.1;Parent=rna-XM_017942273.1
NW_017100177.1	Gnomon	exon	613044	613119	.	-	.	ID=exon-XM_017942330.1-1;Dbxref=GeneID:108578913%2CGenbank:XM_017942330.1;Parent=rna-XM_017942330.1
NW_017100177.1	Gnomon	exon	612131	612214	.	-	.	ID=exon-XM_017942330.1-2;Dbxref=GeneID:108578913%2CGenbank:XM_017942330.1;Parent=rna-XM_017942330.1
NW_017100177.1	Gnomon	exon	611264	611537	.	-	.	ID=exon-XM_017942330.1-3;Dbxref=GeneID:108578913%2CGenbank:XM_017942330.1;Parent=rna-XM_017942330.1
NW_017100177.1	Gnomon	exon	610939	611155	.	-	.	ID=exon-XM_017942330.1-4;Dbxref=GeneID:108578913%2CGenbank:XM_017942330.1;Parent=rna-XM_017942330.1
NW_017100177.1	Gnomon	exon	610452	610823	.	-	.	ID=exon-XM_017942330.1-5;Dbxref=GeneID:108578913%2CGenbank:XM_017942330.1;Parent=rna-XM_017942330.1
NW_017100177.1	Gnomon	exon	609918	610284	.	-	.	ID=exon-XM_017942330.1-6;Dbxref=GeneID:108578913%2CGenbank:XM_017942330.1;Parent=rna-XM_017942330.1
NW_017100177.1	Gnomon	exon	609666	609765	.	-	.	ID=exon-XM_017942330.1-7;Dbxref=GeneID:108578913%2CGenbank:XM_017942330.1;Parent=rna-XM_017942330.1
NW_017100177.1	Gnomon	exon	609410	609586	.	-	.	ID=exon-XM_017942330.1-8;Dbxref=GeneID:108578913%2CGenbank:XM_017942330.1;Parent=rna-XM_017942330.1
NW_017100177.1	Gnomon	exon	609156	609253	.	-	.	ID=exon-XM_017942330.1-9;Dbxref=GeneID:108578913%2CGenbank:XM_017942330.1;Parent=rna-XM_017942330.1
NW_017100177.1	Gnomon	mRNA	305588	329261	.	+	.	Name=XM_017942309.1;ID=rna-XM_017942309.1;Dbxref=GeneID:108578897%2CGenbank:XM_017942309.1;Parent=gene-LOC108578897
NW_017100177.1	Gnomon	mRNA	1298335	1302908	.	+	.	Name=XM_017942208.1;ID=rna-XM_017942208.1;Dbxref=GeneID:108578811%2CGenbank:XM_017942208.1;Parent=gene-LOC108578811
NW_017100177.1	Gnomon	mRNA	1171516	1175164	.	+	.	Name=XM_017942292.1;ID=rna-XM_017942292.1;Dbxref=GeneID:108578882%2CGenbank:XM_017942292.1;Parent=gene-LOC108578882
NW_017100177.1	Gnomon	exon	1300483	1300599	.	+	.	ID=exon-XM_017942208.1-10;Dbxref=GeneID:108578811%2CGenbank:XM_017942208.1;Parent=rna-XM_017942208.1
NW_017100177.1	Gnomon	exon	1302593	1302908	.	+	.	ID=exon-XM_017942208.1-19;Dbxref=GeneID:108578811%2CGenbank:XM_017942208.1;Parent=rna-XM_017942208.1
NW_017100177.1	Gnomon	exon	1301036	1301218	.	+	.	ID=exon-XM_017942208.1-13;Dbxref=GeneID:108578811%2CGenbank:XM_017942208.1;Parent=rna-XM_017942208.1
NW_017100177.1	Gnomon	exon	1301303	1301620	.	+	.	ID=exon-XM_017942208.1-14;Dbxref=GeneID:108578811%2CGenbank:XM_017942208.1;Parent=rna-XM_017942208.1
NW_017100177.1	Gnomon	exon	1300667	1300779	.	+	.	ID=exon-XM_017942208.1-11;Dbxref=GeneID:108578811%2CGenbank:XM_017942208.1;Parent=rna-XM_017942208.1
NW_017100177.1	Gnomon	exon	1300856	1300967	.	+	.	ID=exon-XM_017942208.1-12;Dbxref=GeneID:108578811%2CGenbank:XM_017942208.1;Parent=rna-XM_017942208.1
NW_017100177.1	Gnomon	exon	1302192	1302343	.	+	.	ID=exon-XM_017942208.1-17;Dbxref=GeneID:108578811%2CGenbank:XM_017942208.1;Parent=rna-XM_017942208.1
NW_017100177.1	Gnomon	exon	1302420	1302517	.	+	.	ID=exon-XM_017942208.1-18;Dbxref=GeneID:108578811%2CGenbank:XM_017942208.1;Parent=rna-XM_017942208.1
NW_017100177.1	Gnomon	exon	1301699	1301834	.	+	.	ID=exon-XM_017942208.1-15;Dbxref=GeneID:108578811%2CGenbank:XM_017942208.1;Parent=rna-XM_017942208.1
NW_017100177.1	Gnomon	exon	1301912	1302127	.	+	.	ID=exon-XM_017942208.1-16;Dbxref=GeneID:108578811%2CGenbank:XM_017942208.1;Parent=rna-XM_017942208.1
NW_017100177.1	Gnomon	mRNA	620005	621027	.	+	.	Name=XM_017942302.1;ID=rna-XM_017942302.1;Dbxref=GeneID:108578892%2CGenbank:XM_017942302.1;Parent=gene-LOC108578892
NW_017100177.1	Gnomon	CDS	629296	629507	.	+	0	Name=XP_017797685.1;ID=cds-XP_017797685.1;Dbxref=GeneID:108578799%2CGenbank:XP_017797685.1;Note=The sequence of the model RefSeq protein was modified relative to this genomic sequence to represent the inferred CDS: inserted 2 bases in 1 codon%3B substituted 2 bases at 2 genomic stop codons;Parent=rna-XM_017942196.1
NW_017100177.1	Gnomon	CDS	629509	629752	.	+	0	Name=XP_017797685.1;ID=cds-XP_017797685.1;Dbxref=GeneID:108578799%2CGenbank:XP_017797685.1;Note=The sequence of the model RefSeq protein was modified relative to this genomic sequence to represent the inferred CDS: inserted 2 bases in 1 codon%3B substituted 2 bases at 2 genomic stop codons;Parent=rna-XM_017942196.1
NW_017100177.1	Gnomon	exon	758577	758994	.	-	.	ID=exon-XM_017942215.1-10;Dbxref=GeneID:108578816%2CGenbank:XM_017942215.1;Parent=rna-XM_017942215.1
NW_017100177.1	Gnomon	exon	758285	758490	.	-	.	ID=exon-XM_017942215.1-11;Dbxref=GeneID:108578816%2CGenbank:XM_017942215.1;Parent=rna-XM_017942215.1
NW_017100177.1	Gnomon	exon	1603408	1603936	.	+	.	ID=exon-XM_017942224.1-8;Dbxref=GeneID:108578824%2CGenbank:XM_017942224.1;Parent=rna-XM_017942224.1
NW_017100177.1	Gnomon	exon	1603113	1603169	.	+	.	ID=exon-XM_017942224.1-6;Dbxref=GeneID:108578824%2CGenbank:XM_017942224.1;Parent=rna-XM_017942224.1
NW_017100177.1	Gnomon	exon	1603240	1603324	.	+	.	ID=exon-XM_017942224.1-7;Dbxref=GeneID:108578824%2CGenbank:XM_017942224.1;Parent=rna-XM_017942224.1
NW_017100177.1	Gnomon	exon	1601028	1601115	.	+	.	ID=exon-XM_017942224.1-4;Dbxref=GeneID:108578824%2CGenbank:XM_017942224.1;Parent=rna-XM_017942224.1
NW_017100177.1	Gnomon	exon	1602663	1602808	.	+	.	ID=exon-XM_017942224.1-5;Dbxref=GeneID:108578824%2CGenbank:XM_017942224.1;Parent=rna-XM_017942224.1
NW_017100177.1	Gnomon	exon	1599770	1600091	.	+	.	ID=exon-XM_017942224.1-2;Dbxref=GeneID:108578824%2CGenbank:XM_017942224.1;Parent=rna-XM_017942224.1
NW_017100177.1	Gnomon	exon	1600629	1600931	.	+	.	ID=exon-XM_017942224.1-3;Dbxref=GeneID:108578824%2CGenbank:XM_017942224.1;Parent=rna-XM_017942224.1
NW_017100177.1	Gnomon	exon	1599277	1599467	.	+	.	ID=exon-XM_017942224.1-1;Dbxref=GeneID:108578824%2CGenbank:XM_017942224.1;Parent=rna-XM_017942224.1
NW_017100177.1	Gnomon	mRNA	121588	123216	.	-	.	Name=XM_017942293.1;ID=rna-XM_017942293.1;Dbxref=GeneID:108578883%2CGenbank:XM_017942293.1;Parent=gene-LOC108578883
NW_017100177.1	Gnomon	mRNA	376507	376842	.	-	.	Name=XM_017942303.1;ID=rna-XM_017942303.1;Dbxref=GeneID:108578893%2CGenbank:XM_017942303.1;Parent=gene-LOC108578893
NW_017100177.1	Gnomon	CDS	748529	749371	.	+	0	Name=XP_017797686.1;ID=cds-XP_017797686.1;Dbxref=GeneID:108578800%2CGenbank:XP_017797686.1;Note=The sequence of the model RefSeq protein was modified relative to this genomic sequence to represent the inferred CDS: substituted 1 base at 1 genomic stop codon;Parent=rna-XM_017942197.1
NW_017100177.1	Gnomon	mRNA	754715	756851	.	+	.	Name=XM_017942199.1;ID=rna-XM_017942199.1;Dbxref=GeneID:108578801%2CGenbank:XM_017942199.1;Parent=gene-LOC108578801
NW_017100177.1	Gnomon	CDS	1185543	1185590	.	-	0	Name=XP_017797780.1;ID=cds-XP_017797780.1;Dbxref=GeneID:108578881%2CGenbank:XP_017797780.1;Parent=rna-XM_017942291.1
NW_017100177.1	Gnomon	CDS	1185209	1185408	.	-	0	Name=XP_017797780.1;ID=cds-XP_017797780.1;Dbxref=GeneID:108578881%2CGenbank:XP_017797780.1;Parent=rna-XM_017942291.1
NW_017100177.1	Gnomon	CDS	1184896	1185124	.	-	0	Name=XP_017797780.1;ID=cds-XP_017797780.1;Dbxref=GeneID:108578881%2CGenbank:XP_017797780.1;Parent=rna-XM_017942291.1
NW_017100177.1	Gnomon	CDS	1184667	1184822	.	-	0	Name=XP_017797780.1;ID=cds-XP_017797780.1;Dbxref=GeneID:108578881%2CGenbank:XP_017797780.1;Parent=rna-XM_017942291.1
NW_017100177.1	Gnomon	CDS	1184354	1184593	.	-	0	Name=XP_017797780.1;ID=cds-XP_017797780.1;Dbxref=GeneID:108578881%2CGenbank:XP_017797780.1;Parent=rna-XM_017942291.1
NW_017100177.1	Gnomon	exon	1155083	1155308	.	+	.	ID=exon-XM_017942247.1-7;Dbxref=GeneID:108578841%2CGenbank:XM_017942247.1;Parent=rna-XM_017942247.1
NW_017100177.1	Gnomon	exon	1155457	1155789	.	+	.	ID=exon-XM_017942247.1-8;Dbxref=GeneID:108578841%2CGenbank:XM_017942247.1;Parent=rna-XM_017942247.1
NW_017100177.1	Gnomon	exon	1154719	1154789	.	+	.	ID=exon-XM_017942247.1-5;Dbxref=GeneID:108578841%2CGenbank:XM_017942247.1;Parent=rna-XM_017942247.1
NW_017100177.1	Gnomon	exon	1154872	1154991	.	+	.	ID=exon-XM_017942247.1-6;Dbxref=GeneID:108578841%2CGenbank:XM_017942247.1;Parent=rna-XM_017942247.1
NW_017100177.1	Gnomon	exon	1155851	1155935	.	+	.	ID=exon-XM_017942247.1-9;Dbxref=GeneID:108578841%2CGenbank:XM_017942247.1;Parent=rna-XM_017942247.1
NW_017100177.1	Gnomon	exon	1154316	1154405	.	+	.	ID=exon-XM_017942247.1-3;Dbxref=GeneID:108578841%2CGenbank:XM_017942247.1;Parent=rna-XM_017942247.1
NW_017100177.1	Gnomon	exon	1154544	1154623	.	+	.	ID=exon-XM_017942247.1-4;Dbxref=GeneID:108578841%2CGenbank:XM_017942247.1;Parent=rna-XM_017942247.1
NW_017100177.1	Gnomon	exon	1152658	1153075	.	+	.	ID=exon-XM_017942247.1-1;Dbxref=GeneID:108578841%2CGenbank:XM_017942247.1;Parent=rna-XM_017942247.1
NW_017100177.1	Gnomon	exon	1154045	1154240	.	+	.	ID=exon-XM_017942247.1-2;Dbxref=GeneID:108578841%2CGenbank:XM_017942247.1;Parent=rna-XM_017942247.1
NW_017100177.1	Gnomon	exon	378242	378517	.	-	.	ID=exon-XM_017942272.1-7;Dbxref=GeneID:108578862%2CGenbank:XM_017942272.1;Parent=rna-XM_017942272.1
NW_017100177.1	Gnomon	exon	378080	378166	.	-	.	ID=exon-XM_017942272.1-8;Dbxref=GeneID:108578862%2CGenbank:XM_017942272.1;Parent=rna-XM_017942272.1
NW_017100177.1	Gnomon	exon	378846	378920	.	-	.	ID=exon-XM_017942272.1-5;Dbxref=GeneID:108578862%2CGenbank:XM_017942272.1;Parent=rna-XM_017942272.1
NW_017100177.1	Gnomon	exon	378576	378771	.	-	.	ID=exon-XM_017942272.1-6;Dbxref=GeneID:108578862%2CGenbank:XM_017942272.1;Parent=rna-XM_017942272.1
NW_017100177.1	Gnomon	exon	377621	378013	.	-	.	ID=exon-XM_017942272.1-9;Dbxref=GeneID:108578862%2CGenbank:XM_017942272.1;Parent=rna-XM_017942272.1
NW_017100177.1	Gnomon	exon	379408	379623	.	-	.	ID=exon-XM_017942272.1-3;Dbxref=GeneID:108578862%2CGenbank:XM_017942272.1;Parent=rna-XM_017942272.1
NW_017100177.1	Gnomon	exon	378993	379341	.	-	.	ID=exon-XM_017942272.1-4;Dbxref=GeneID:108578862%2CGenbank:XM_017942272.1;Parent=rna-XM_017942272.1
NW_017100177.1	Gnomon	exon	380104	380138	.	-	.	ID=exon-XM_017942272.1-1;Dbxref=GeneID:108578862%2CGenbank:XM_017942272.1;Parent=rna-XM_017942272.1
NW_017100177.1	Gnomon	exon	379964	380018	.	-	.	ID=exon-XM_017942272.1-2;Dbxref=GeneID:108578862%2CGenbank:XM_017942272.1;Parent=rna-XM_017942272.1
NW_017100177.1	Gnomon	mRNA	706139	708143	.	+	.	Name=XM_017942304.1;ID=rna-XM_017942304.1;Dbxref=GeneID:108578894%2CGenbank:XM_017942304.1;Parent=gene-LOC108578894
NW_017100177.1	Gnomon	exon	336049	337747	.	+	.	ID=exon-XM_017942308.1-1;Dbxref=GeneID:108578896%2CGenbank:XM_017942308.1;Parent=rna-XM_017942308.1
NW_017100177.1	Gnomon	exon	341075	342132	.	+	.	ID=exon-XM_017942308.1-2;Dbxref=GeneID:108578896%2CGenbank:XM_017942308.1;Parent=rna-XM_017942308.1
NW_017100177.1	Gnomon	exon	343742	345126	.	+	.	ID=exon-XM_017942308.1-3;Dbxref=GeneID:108578896%2CGenbank:XM_017942308.1;Parent=rna-XM_017942308.1
NW_017100177.1	Gnomon	CDS	1172670	1172882	.	+	0	Name=XP_017797781.1;ID=cds-XP_017797781.1;Dbxref=GeneID:108578882%2CGenbank:XP_017797781.1;Parent=rna-XM_017942292.1
NW_017100177.1	Gnomon	CDS	1173218	1173358	.	+	0	Name=XP_017797781.1;ID=cds-XP_017797781.1;Dbxref=GeneID:108578882%2CGenbank:XP_017797781.1;Parent=rna-XM_017942292.1
NW_017100177.1	Gnomon	CDS	1173416	1173662	.	+	0	Name=XP_017797781.1;ID=cds-XP_017797781.1;Dbxref=GeneID:108578882%2CGenbank:XP_017797781.1;Parent=rna-XM_017942292.1
NW_017100177.1	Gnomon	CDS	1173744	1174300	.	+	0	Name=XP_017797781.1;ID=cds-XP_017797781.1;Dbxref=GeneID:108578882%2CGenbank:XP_017797781.1;Parent=rna-XM_017942292.1
NW_017100177.1	Gnomon	CDS	1174436	1174792	.	+	0	Name=XP_017797781.1;ID=cds-XP_017797781.1;Dbxref=GeneID:108578882%2CGenbank:XP_017797781.1;Parent=rna-XM_017942292.1
NW_017100177.1	Gnomon	CDS	1174878	1174973	.	+	0	Name=XP_017797781.1;ID=cds-XP_017797781.1;Dbxref=GeneID:108578882%2CGenbank:XP_017797781.1;Parent=rna-XM_017942292.1
NW_017100177.1	Gnomon	CDS	1175055	1175120	.	+	0	Name=XP_017797781.1;ID=cds-XP_017797781.1;Dbxref=GeneID:108578882%2CGenbank:XP_017797781.1;Parent=rna-XM_017942292.1
NW_017100177.1	Gnomon	mRNA	1083599	1084743	.	+	.	Name=XM_017942295.1;ID=rna-XM_017942295.1;Dbxref=GeneID:108578884%2CGenbank:XM_017942295.1;Parent=gene-LOC108578884
NW_017100177.1	Gnomon	CDS	754715	754719	.	+	0	Name=XP_017797688.1;ID=cds-XP_017797688.1;Dbxref=GeneID:108578801%2CGenbank:XP_017797688.1;Parent=rna-XM_017942199.1
NW_017100177.1	Gnomon	CDS	755371	755518	.	+	0	Name=XP_017797688.1;ID=cds-XP_017797688.1;Dbxref=GeneID:108578801%2CGenbank:XP_017797688.1;Parent=rna-XM_017942199.1
NW_017100177.1	Gnomon	CDS	755593	755940	.	+	0	Name=XP_017797688.1;ID=cds-XP_017797688.1;Dbxref=GeneID:108578801%2CGenbank:XP_017797688.1;Parent=rna-XM_017942199.1
NW_017100177.1	Gnomon	CDS	756029	756113	.	+	0	Name=XP_017797688.1;ID=cds-XP_017797688.1;Dbxref=GeneID:108578801%2CGenbank:XP_017797688.1;Parent=rna-XM_017942199.1
NW_017100177.1	Gnomon	CDS	756189	756347	.	+	0	Name=XP_017797688.1;ID=cds-XP_017797688.1;Dbxref=GeneID:108578801%2CGenbank:XP_017797688.1;Parent=rna-XM_017942199.1
NW_017100177.1	Gnomon	CDS	756415	756569	.	+	0	Name=XP_017797688.1;ID=cds-XP_017797688.1;Dbxref=GeneID:108578801%2CGenbank:XP_017797688.1;Parent=rna-XM_017942199.1
NW_017100177.1	Gnomon	CDS	756655	756822	.	+	0	Name=XP_017797688.1;ID=cds-XP_017797688.1;Dbxref=GeneID:108578801%2CGenbank:XP_017797688.1;Parent=rna-XM_017942199.1
NW_017100177.1	Gnomon	exon	1254039	1254084	.	-	.	ID=exon-XM_017942332.1-4;Dbxref=GeneID:108578915%2CGenbank:XM_017942332.1;Parent=rna-XM_017942332.1
NW_017100177.1	Gnomon	exon	1252376	1252466	.	-	.	ID=exon-XM_017942332.1-5;Dbxref=GeneID:108578915%2CGenbank:XM_017942332.1;Parent=rna-XM_017942332.1
NW_017100177.1	Gnomon	exon	1252047	1252244	.	-	.	ID=exon-XM_017942332.1-6;Dbxref=GeneID:108578915%2CGenbank:XM_017942332.1;Parent=rna-XM_017942332.1
NW_017100177.1	Gnomon	exon	1248350	1251907	.	-	.	ID=exon-XM_017942332.1-7;Dbxref=GeneID:108578915%2CGenbank:XM_017942332.1;Parent=rna-XM_017942332.1
NW_017100177.1	Gnomon	exon	1256426	1256717	.	-	.	ID=exon-XM_017942332.1-1;Dbxref=GeneID:108578915%2CGenbank:XM_017942332.1;Parent=rna-XM_017942332.1
NW_017100177.1	Gnomon	exon	1254461	1254671	.	-	.	ID=exon-XM_017942332.1-2;Dbxref=GeneID:108578915%2CGenbank:XM_017942332.1;Parent=rna-XM_017942332.1
NW_017100177.1	Gnomon	exon	1254250	1254373	.	-	.	ID=exon-XM_017942332.1-3;Dbxref=GeneID:108578915%2CGenbank:XM_017942332.1;Parent=rna-XM_017942332.1
NW_017100177.1	Gnomon	CDS	123055	123216	.	-	0	Name=XP_017797782.1;ID=cds-XP_017797782.1;Dbxref=GeneID:108578883%2CGenbank:XP_017797782.1;Parent=rna-XM_017942293.1
NW_017100177.1	Gnomon	CDS	122491	122974	.	-	0	Name=XP_017797782.1;ID=cds-XP_017797782.1;Dbxref=GeneID:108578883%2CGenbank:XP_017797782.1;Parent=rna-XM_017942293.1
NW_017100177.1	Gnomon	CDS	122013	122415	.	-	0	Name=XP_017797782.1;ID=cds-XP_017797782.1;Dbxref=GeneID:108578883%2CGenbank:XP_017797782.1;Parent=rna-XM_017942293.1
NW_017100177.1	Gnomon	CDS	121588	121972	.	-	0	Name=XP_017797782.1;ID=cds-XP_017797782.1;Dbxref=GeneID:108578883%2CGenbank:XP_017797782.1;Parent=rna-XM_017942293.1
NW_017100177.1	Gnomon	CDS	412468	412715	.	-	0	Name=XP_017797680.1;ID=cds-XP_017797680.1;Dbxref=GeneID:108578794%2CGenbank:XP_017797680.1;Parent=rna-XM_017942191.1
NW_017100177.1	Gnomon	CDS	412223	412400	.	-	0	Name=XP_017797680.1;ID=cds-XP_017797680.1;Dbxref=GeneID:108578794%2CGenbank:XP_017797680.1;Parent=rna-XM_017942191.1
NW_017100177.1	Gnomon	CDS	411847	412122	.	-	0	Name=XP_017797680.1;ID=cds-XP_017797680.1;Dbxref=GeneID:108578794%2CGenbank:XP_017797680.1;Parent=rna-XM_017942191.1
NW_017100177.1	Gnomon	exon	1090268	1090351	.	-	.	ID=exon-XM_017942201.1-1;Dbxref=GeneID:108578803%2CGenbank:XM_017942201.1;Parent=rna-XM_017942201.1
NW_017100177.1	Gnomon	exon	1089851	1090070	.	-	.	ID=exon-XM_017942201.1-2;Dbxref=GeneID:108578803%2CGenbank:XM_017942201.1;Parent=rna-XM_017942201.1
NW_017100177.1	Gnomon	exon	1088735	1088923	.	-	.	ID=exon-XM_017942201.1-5;Dbxref=GeneID:108578803%2CGenbank:XM_017942201.1;Parent=rna-XM_017942201.1
NW_017100177.1	Gnomon	exon	1088458	1088662	.	-	.	ID=exon-XM_017942201.1-6;Dbxref=GeneID:108578803%2CGenbank:XM_017942201.1;Parent=rna-XM_017942201.1
NW_017100177.1	Gnomon	exon	1089351	1089616	.	-	.	ID=exon-XM_017942201.1-3;Dbxref=GeneID:108578803%2CGenbank:XM_017942201.1;Parent=rna-XM_017942201.1
NW_017100177.1	Gnomon	exon	1088983	1089265	.	-	.	ID=exon-XM_017942201.1-4;Dbxref=GeneID:108578803%2CGenbank:XM_017942201.1;Parent=rna-XM_017942201.1
NW_017100177.1	Gnomon	exon	1087297	1087385	.	-	.	ID=exon-XM_017942201.1-9;Dbxref=GeneID:108578803%2CGenbank:XM_017942201.1;Parent=rna-XM_017942201.1
NW_017100177.1	Gnomon	exon	1087885	1088380	.	-	.	ID=exon-XM_017942201.1-7;Dbxref=GeneID:108578803%2CGenbank:XM_017942201.1;Parent=rna-XM_017942201.1
NW_017100177.1	Gnomon	exon	1087466	1087822	.	-	.	ID=exon-XM_017942201.1-8;Dbxref=GeneID:108578803%2CGenbank:XM_017942201.1;Parent=rna-XM_017942201.1
NW_017100177.1	Gnomon	exon	488381	489220	.	+	.	ID=exon-XM_017942248.1-1;Dbxref=GeneID:108578842%2CGenbank:XM_017942248.1;Parent=rna-XM_017942248.1
NW_017100177.1	Gnomon	exon	490561	490776	.	+	.	ID=exon-XM_017942248.1-2;Dbxref=GeneID:108578842%2CGenbank:XM_017942248.1;Parent=rna-XM_017942248.1
NW_017100177.1	Gnomon	exon	492059	493155	.	+	.	ID=exon-XM_017942248.1-3;Dbxref=GeneID:108578842%2CGenbank:XM_017942248.1;Parent=rna-XM_017942248.1
NW_017100177.1	Gnomon	mRNA	602221	608606	.	+	.	Name=XM_017942194.1;ID=rna-XM_017942194.1;Dbxref=GeneID:108578797%2CGenbank:XM_017942194.1;Parent=gene-LOC108578797
NW_017100177.1	Gnomon	mRNA	1134945	1135856	.	-	.	Name=XM_017942204.1;ID=rna-XM_017942204.1;Dbxref=GeneID:108578806%2CGenbank:XM_017942204.1;Parent=gene-LOC108578806
NW_017100177.1	Gnomon	CDS	413226	413293	.	+	0	Name=XP_017797681.1;ID=cds-XP_017797681.1;Dbxref=GeneID:108578795%2CGenbank:XP_017797681.1;Parent=rna-XM_017942192.1
NW_017100177.1	Gnomon	CDS	413481	413808	.	+	0	Name=XP_017797681.1;ID=cds-XP_017797681.1;Dbxref=GeneID:108578795%2CGenbank:XP_017797681.1;Parent=rna-XM_017942192.1
NW_017100177.1	Gnomon	CDS	413858	413863	.	+	0	Name=XP_017797681.1;ID=cds-XP_017797681.1;Dbxref=GeneID:108578795%2CGenbank:XP_017797681.1;Parent=rna-XM_017942192.1
NW_017100177.1	Gnomon	mRNA	614094	618339	.	-	.	Name=XM_017942195.1;ID=rna-XM_017942195.1;Dbxref=GeneID:108578798%2CGenbank:XM_017942195.1;Parent=gene-LOC108578798
NW_017100177.1	Gnomon	mRNA	1149585	1152132	.	+	.	Name=XM_017942205.1;ID=rna-XM_017942205.1;Dbxref=GeneID:108578807%2CGenbank:XM_017942205.1;Parent=gene-LOC108578807
NW_017100177.1	Gnomon	CDS	512822	512931	.	-	0	Name=XP_017797682.1;ID=cds-XP_017797682.1;Dbxref=GeneID:108578796%2CGenbank:XP_017797682.1;Parent=rna-XM_017942193.1
NW_017100177.1	Gnomon	CDS	512392	512599	.	-	0	Name=XP_017797682.1;ID=cds-XP_017797682.1;Dbxref=GeneID:108578796%2CGenbank:XP_017797682.1;Parent=rna-XM_017942193.1
NW_017100177.1	Gnomon	CDS	511978	512235	.	-	0	Name=XP_017797682.1;ID=cds-XP_017797682.1;Dbxref=GeneID:108578796%2CGenbank:XP_017797682.1;Parent=rna-XM_017942193.1
NW_017100177.1	Gnomon	CDS	511193	511559	.	-	0	Name=XP_017797682.1;ID=cds-XP_017797682.1;Dbxref=GeneID:108578796%2CGenbank:XP_017797682.1;Parent=rna-XM_017942193.1
NW_017100177.1	Gnomon	CDS	510681	510910	.	-	0	Name=XP_017797682.1;ID=cds-XP_017797682.1;Dbxref=GeneID:108578796%2CGenbank:XP_017797682.1;Parent=rna-XM_017942193.1
NW_017100177.1	Gnomon	CDS	510281	510604	.	-	0	Name=XP_017797682.1;ID=cds-XP_017797682.1;Dbxref=GeneID:108578796%2CGenbank:XP_017797682.1;Parent=rna-XM_017942193.1
NW_017100177.1	Gnomon	CDS	509833	510165	.	-	0	Name=XP_017797682.1;ID=cds-XP_017797682.1;Dbxref=GeneID:108578796%2CGenbank:XP_017797682.1;Parent=rna-XM_017942193.1
NW_017100177.1	RefSeq	cDNA_match	967984	968077	.	+	.	ID=eac682e6-fcc6-4134-b19b-8665f33f2f2e;Target=XM_017942236.1 1 94
NW_017100177.1	RefSeq	cDNA_match	973151	973263	.	+	.	ID=eac682e6-fcc6-4134-b19b-8665f33f2f2e;Target=XM_017942236.1 1 94
NW_017100177.1	RefSeq	cDNA_match	995803	996203	.	+	.	ID=eac682e6-fcc6-4134-b19b-8665f33f2f2e;Target=XM_017942236.1 1 94
NW_017100177.1	RefSeq	cDNA_match	998120	998494	.	+	.	ID=eac682e6-fcc6-4134-b19b-8665f33f2f2e;Target=XM_017942236.1 1 94
NW_017100177.1	RefSeq	cDNA_match	999295	999683	.	+	.	ID=eac682e6-fcc6-4134-b19b-8665f33f2f2e;Target=XM_017942236.1 1 94
NW_017100177.1	RefSeq	cDNA_match	1005646	1005852	.	+	.	ID=eac682e6-fcc6-4134-b19b-8665f33f2f2e;Target=XM_017942236.1 1 94
NW_017100177.1	RefSeq	cDNA_match	1008778	1009138	.	+	.	ID=eac682e6-fcc6-4134-b19b-8665f33f2f2e;Target=XM_017942236.1 1 94
NW_017100177.1	RefSeq	cDNA_match	1012595	1012684	.	+	.	ID=eac682e6-fcc6-4134-b19b-8665f33f2f2e;Target=XM_017942236.1 1 94
NW_017100177.1	RefSeq	cDNA_match	1014034	1014250	.	+	.	ID=eac682e6-fcc6-4134-b19b-8665f33f2f2e;Target=XM_017942236.1 1 94
NW_017100177.1	RefSeq	cDNA_match	1014765	1015032	.	+	.	ID=eac682e6-fcc6-4134-b19b-8665f33f2f2e;Target=XM_017942236.1 1 94
NW_017100177.1	RefSeq	cDNA_match	1015400	1015747	.	+	.	ID=eac682e6-fcc6-4134-b19b-8665f33f2f2e;Target=XM_017942236.1 1 94
NW_017100177.1	RefSeq	cDNA_match	1015835	1015958	.	+	.	ID=eac682e6-fcc6-4134-b19b-8665f33f2f2e;Target=XM_017942236.1 1 94
NW_017100177.1	RefSeq	cDNA_match	1016245	1016389	.	+	.	ID=eac682e6-fcc6-4134-b19b-8665f33f2f2e;Target=XM_017942236.1 1 94
NW_017100177.1	RefSeq	cDNA_match	1019574	1019763	.	+	.	ID=eac682e6-fcc6-4134-b19b-8665f33f2f2e;Target=XM_017942236.1 1 94
NW_017100177.1	RefSeq	cDNA_match	1021278	1021304	.	+	.	ID=eac682e6-fcc6-4134-b19b-8665f33f2f2e;Target=XM_017942236.1 1 94
NW_017100177.1	RefSeq	cDNA_match	1023412	1023432	.	+	.	ID=eac682e6-fcc6-4134-b19b-8665f33f2f2e;Target=XM_017942236.1 1 94
NW_017100177.1	RefSeq	cDNA_match	1024989	1025204	.	+	.	ID=eac682e6-fcc6-4134-b19b-8665f33f2f2e;Target=XM_017942236.1 1 94
NW_017100177.1	RefSeq	cDNA_match	1025304	1025588	.	+	.	ID=eac682e6-fcc6-4134-b19b-8665f33f2f2e;Target=XM_017942236.1 1 94
NW_017100177.1	Gnomon	mRNA	629296	629752	.	+	.	Name=XM_017942196.1;ID=rna-XM_017942196.1;Dbxref=GeneID:108578799%2CGenbank:XM_017942196.1;Note=The sequence of the model RefSeq transcript was modified relative to this genomic sequence to represent the inferred CDS: inserted 2 bases in 1 codon;Parent=gene-LOC108578799
NW_017100177.1	Gnomon	mRNA	1159158	1161695	.	-	.	Name=XM_017942206.1;ID=rna-XM_017942206.1;Dbxref=GeneID:108578809%2CGenbank:XM_017942206.1;Parent=gene-LOC108578809
NW_017100177.1	Gnomon	exon	419457	419955	.	+	.	ID=exon-XM_017942266.1-10;Dbxref=GeneID:108578856%2CGenbank:XM_017942266.1;Parent=rna-XM_017942266.1
NW_017100177.1	Gnomon	mRNA	1208631	1212089	.	-	.	Name=XM_017942290.1;ID=rna-XM_017942290.1;Dbxref=GeneID:108578879%2CGenbank:XM_017942290.1;Parent=gene-LOC108578879
NW_017100177.1	Gnomon	mRNA	809743	811025	.	+	.	Name=XM_017942300.1;ID=rna-XM_017942300.1;Dbxref=GeneID:108578889%2CGenbank:XM_017942300.1;Parent=gene-LOC108578889
NW_017100177.1	Gnomon	CDS	602221	602494	.	+	0	Name=XP_017797683.1;ID=cds-XP_017797683.1;Dbxref=GeneID:108578797%2CGenbank:XP_017797683.1;Parent=rna-XM_017942194.1
NW_017100177.1	Gnomon	CDS	603212	603467	.	+	0	Name=XP_017797683.1;ID=cds-XP_017797683.1;Dbxref=GeneID:108578797%2CGenbank:XP_017797683.1;Parent=rna-XM_017942194.1
NW_017100177.1	Gnomon	CDS	604429	604803	.	+	0	Name=XP_017797683.1;ID=cds-XP_017797683.1;Dbxref=GeneID:108578797%2CGenbank:XP_017797683.1;Parent=rna-XM_017942194.1
NW_017100177.1	Gnomon	CDS	605023	605212	.	+	0	Name=XP_017797683.1;ID=cds-XP_017797683.1;Dbxref=GeneID:108578797%2CGenbank:XP_017797683.1;Parent=rna-XM_017942194.1
NW_017100177.1	Gnomon	CDS	605355	605531	.	+	0	Name=XP_017797683.1;ID=cds-XP_017797683.1;Dbxref=GeneID:108578797%2CGenbank:XP_017797683.1;Parent=rna-XM_017942194.1
NW_017100177.1	Gnomon	CDS	605890	605989	.	+	0	Name=XP_017797683.1;ID=cds-XP_017797683.1;Dbxref=GeneID:108578797%2CGenbank:XP_017797683.1;Parent=rna-XM_017942194.1
NW_017100177.1	Gnomon	CDS	608064	608335	.	+	0	Name=XP_017797683.1;ID=cds-XP_017797683.1;Dbxref=GeneID:108578797%2CGenbank:XP_017797683.1;Parent=rna-XM_017942194.1
NW_017100177.1	Gnomon	CDS	608412	608591	.	+	0	Name=XP_017797683.1;ID=cds-XP_017797683.1;Dbxref=GeneID:108578797%2CGenbank:XP_017797683.1;Parent=rna-XM_017942194.1
NW_017100177.1	Gnomon	exon	1084612	1084743	.	+	.	ID=exon-XM_017942295.1-6;Dbxref=GeneID:108578884%2CGenbank:XM_017942295.1;Parent=rna-XM_017942295.1
NW_017100177.1	Gnomon	exon	1084251	1084364	.	+	.	ID=exon-XM_017942295.1-4;Dbxref=GeneID:108578884%2CGenbank:XM_017942295.1;Parent=rna-XM_017942295.1
NW_017100177.1	Gnomon	exon	1084443	1084544	.	+	.	ID=exon-XM_017942295.1-5;Dbxref=GeneID:108578884%2CGenbank:XM_017942295.1;Parent=rna-XM_017942295.1
NW_017100177.1	Gnomon	exon	1083781	1083923	.	+	.	ID=exon-XM_017942295.1-2;Dbxref=GeneID:108578884%2CGenbank:XM_017942295.1;Parent=rna-XM_017942295.1
NW_017100177.1	Gnomon	exon	1083992	1084176	.	+	.	ID=exon-XM_017942295.1-3;Dbxref=GeneID:108578884%2CGenbank:XM_017942295.1;Parent=rna-XM_017942295.1
NW_017100177.1	Gnomon	exon	1083599	1083684	.	+	.	ID=exon-XM_017942295.1-1;Dbxref=GeneID:108578884%2CGenbank:XM_017942295.1;Parent=rna-XM_017942295.1
NW_017100177.1	Gnomon	mRNA	748529	749371	.	+	.	Name=XM_017942197.1;ID=rna-XM_017942197.1;Dbxref=GeneID:108578800%2CGenbank:XM_017942197.1;Parent=gene-LOC108578800
NW_017100177.1	Gnomon	mRNA	1234575	1236639	.	-	.	Name=XM_017942207.1;ID=rna-XM_017942207.1;Dbxref=GeneID:108578810%2CGenbank:XM_017942207.1;Parent=gene-LOC108578810
NW_017100177.1	Gnomon	exon	1158005	1158279	.	+	.	ID=exon-XM_017942247.1-12;Dbxref=GeneID:108578841%2CGenbank:XM_017942247.1;Parent=rna-XM_017942247.1
NW_017100177.1	Gnomon	exon	1156075	1157381	.	+	.	ID=exon-XM_017942247.1-10;Dbxref=GeneID:108578841%2CGenbank:XM_017942247.1;Parent=rna-XM_017942247.1
NW_017100177.1	Gnomon	exon	1157456	1157909	.	+	.	ID=exon-XM_017942247.1-11;Dbxref=GeneID:108578841%2CGenbank:XM_017942247.1;Parent=rna-XM_017942247.1
NW_017100177.1	Gnomon	exon	832239	832449	.	+	.	ID=exon-XM_017942312.1-10;Dbxref=GeneID:108578899%2CGenbank:XM_017942312.1;Parent=rna-XM_017942312.1
NW_017100177.1	Gnomon	exon	832510	832580	.	+	.	ID=exon-XM_017942312.1-11;Dbxref=GeneID:108578899%2CGenbank:XM_017942312.1;Parent=rna-XM_017942312.1
NW_017100177.1	Gnomon	exon	833535	833590	.	+	.	ID=exon-XM_017942312.1-12;Dbxref=GeneID:108578899%2CGenbank:XM_017942312.1;Parent=rna-XM_017942312.1
NW_017100177.1	Gnomon	mRNA	1184166	1185692	.	-	.	Name=XM_017942291.1;ID=rna-XM_017942291.1;Dbxref=GeneID:108578881%2CGenbank:XM_017942291.1;Parent=gene-LOC108578881
NW_017100177.1	Gnomon	mRNA	622440	623685	.	+	.	Name=XM_017942301.1;ID=rna-XM_017942301.1;Dbxref=GeneID:108578890%2CGenbank:XM_017942301.1;Parent=gene-LOC108578890
NW_017100177.1	Gnomon	CDS	617829	617855	.	-	0	Name=XP_017797684.1;ID=cds-XP_017797684.1;Dbxref=GeneID:108578798%2CGenbank:XP_017797684.1;Parent=rna-XM_017942195.1
NW_017100177.1	Gnomon	CDS	617614	617748	.	-	0	Name=XP_017797684.1;ID=cds-XP_017797684.1;Dbxref=GeneID:108578798%2CGenbank:XP_017797684.1;Parent=rna-XM_017942195.1
NW_017100177.1	Gnomon	CDS	616975	617215	.	-	0	Name=XP_017797684.1;ID=cds-XP_017797684.1;Dbxref=GeneID:108578798%2CGenbank:XP_017797684.1;Parent=rna-XM_017942195.1
NW_017100177.1	Gnomon	CDS	616643	616886	.	-	0	Name=XP_017797684.1;ID=cds-XP_017797684.1;Dbxref=GeneID:108578798%2CGenbank:XP_017797684.1;Parent=rna-XM_017942195.1
NW_017100177.1	Gnomon	CDS	615705	616079	.	-	0	Name=XP_017797684.1;ID=cds-XP_017797684.1;Dbxref=GeneID:108578798%2CGenbank:XP_017797684.1;Parent=rna-XM_017942195.1
NW_017100177.1	Gnomon	CDS	614956	615322	.	-	0	Name=XP_017797684.1;ID=cds-XP_017797684.1;Dbxref=GeneID:108578798%2CGenbank:XP_017797684.1;Parent=rna-XM_017942195.1
NW_017100177.1	Gnomon	CDS	614541	614817	.	-	0	Name=XP_017797684.1;ID=cds-XP_017797684.1;Dbxref=GeneID:108578798%2CGenbank:XP_017797684.1;Parent=rna-XM_017942195.1
NW_017100177.1	Gnomon	CDS	614300	614394	.	-	0	Name=XP_017797684.1;ID=cds-XP_017797684.1;Dbxref=GeneID:108578798%2CGenbank:XP_017797684.1;Parent=rna-XM_017942195.1
NW_017100177.1	Gnomon	CDS	614094	614231	.	-	0	Name=XP_017797684.1;ID=cds-XP_017797684.1;Dbxref=GeneID:108578798%2CGenbank:XP_017797684.1;Parent=rna-XM_017942195.1
NW_017100177.1	Gnomon	CDS	967984	968077	.	+	0	Name=XP_017797725.1;ID=cds-XP_017797725.1;Dbxref=GeneID:108578830%2CGenbank:XP_017797725.1;Note=The sequence of the model RefSeq protein was modified relative to this genomic sequence to represent the inferred CDS: inserted 2 bases in 1 codon;Parent=rna-XM_017942236.1
NW_017100177.1	Gnomon	CDS	973151	973263	.	+	0	Name=XP_017797725.1;ID=cds-XP_017797725.1;Dbxref=GeneID:108578830%2CGenbank:XP_017797725.1;Note=The sequence of the model RefSeq protein was modified relative to this genomic sequence to represent the inferred CDS: inserted 2 bases in 1 codon;Parent=rna-XM_017942236.1
NW_017100177.1	Gnomon	CDS	995803	996071	.	+	0	Name=XP_017797725.1;ID=cds-XP_017797725.1;Dbxref=GeneID:108578830%2CGenbank:XP_017797725.1;Note=The sequence of the model RefSeq protein was modified relative to this genomic sequence to represent the inferred CDS: inserted 2 bases in 1 codon;Parent=rna-XM_017942236.1
NW_017100177.1	Gnomon	CDS	996073	996203	.	+	0	Name=XP_017797725.1;ID=cds-XP_017797725.1;Dbxref=GeneID:108578830%2CGenbank:XP_017797725.1;Note=The sequence of the model RefSeq protein was modified relative to this genomic sequence to represent the inferred CDS: inserted 2 bases in 1 codon;Parent=rna-XM_017942236.1
NW_017100177.1	Gnomon	CDS	998120	998494	.	+	0	Name=XP_017797725.1;ID=cds-XP_017797725.1;Dbxref=GeneID:108578830%2CGenbank:XP_017797725.1;Note=The sequence of the model RefSeq protein was modified relative to this genomic sequence to represent the inferred CDS: inserted 2 bases in 1 codon;Parent=rna-XM_017942236.1
NW_017100177.1	Gnomon	CDS	999295	999683	.	+	0	Name=XP_017797725.1;ID=cds-XP_017797725.1;Dbxref=GeneID:108578830%2CGenbank:XP_017797725.1;Note=The sequence of the model RefSeq protein was modified relative to this genomic sequence to represent the inferred CDS: inserted 2 bases in 1 codon;Parent=rna-XM_017942236.1
NW_017100177.1	Gnomon	CDS	1005646	1005852	.	+	0	Name=XP_017797725.1;ID=cds-XP_017797725.1;Dbxref=GeneID:108578830%2CGenbank:XP_017797725.1;Note=The sequence of the model RefSeq protein was modified relative to this genomic sequence to represent the inferred CDS: inserted 2 bases in 1 codon;Parent=rna-XM_017942236.1
NW_017100177.1	Gnomon	CDS	1008778	1009138	.	+	0	Name=XP_017797725.1;ID=cds-XP_017797725.1;Dbxref=GeneID:108578830%2CGenbank:XP_017797725.1;Note=The sequence of the model RefSeq protein was modified relative to this genomic sequence to represent the inferred CDS: inserted 2 bases in 1 codon;Parent=rna-XM_017942236.1
NW_017100177.1	Gnomon	CDS	1012595	1012684	.	+	0	Name=XP_017797725.1;ID=cds-XP_017797725.1;Dbxref=GeneID:108578830%2CGenbank:XP_017797725.1;Note=The sequence of the model RefSeq protein was modified relative to this genomic sequence to represent the inferred CDS: inserted 2 bases in 1 codon;Parent=rna-XM_017942236.1
NW_017100177.1	Gnomon	CDS	1014034	1014250	.	+	0	Name=XP_017797725.1;ID=cds-XP_017797725.1;Dbxref=GeneID:108578830%2CGenbank:XP_017797725.1;Note=The sequence of the model RefSeq protein was modified relative to this genomic sequence to represent the inferred CDS: inserted 2 bases in 1 codon;Parent=rna-XM_017942236.1
NW_017100177.1	Gnomon	CDS	1014765	1015032	.	+	0	Name=XP_017797725.1;ID=cds-XP_017797725.1;Dbxref=GeneID:108578830%2CGenbank:XP_017797725.1;Note=The sequence of the model RefSeq protein was modified relative to this genomic sequence to represent the inferred CDS: inserted 2 bases in 1 codon;Parent=rna-XM_017942236.1
NW_017100177.1	Gnomon	CDS	1015400	1015747	.	+	0	Name=XP_017797725.1;ID=cds-XP_017797725.1;Dbxref=GeneID:108578830%2CGenbank:XP_017797725.1;Note=The sequence of the model RefSeq protein was modified relative to this genomic sequence to represent the inferred CDS: inserted 2 bases in 1 codon;Parent=rna-XM_017942236.1
NW_017100177.1	Gnomon	CDS	1015835	1015958	.	+	0	Name=XP_017797725.1;ID=cds-XP_017797725.1;Dbxref=GeneID:108578830%2CGenbank:XP_017797725.1;Note=The sequence of the model RefSeq protein was modified relative to this genomic sequence to represent the inferred CDS: inserted 2 bases in 1 codon;Parent=rna-XM_017942236.1
NW_017100177.1	Gnomon	CDS	1016245	1016389	.	+	0	Name=XP_017797725.1;ID=cds-XP_017797725.1;Dbxref=GeneID:108578830%2CGenbank:XP_017797725.1;Note=The sequence of the model RefSeq protein was modified relative to this genomic sequence to represent the inferred CDS: inserted 2 bases in 1 codon;Parent=rna-XM_017942236.1
NW_017100177.1	Gnomon	CDS	1019574	1019763	.	+	0	Name=XP_017797725.1;ID=cds-XP_017797725.1;Dbxref=GeneID:108578830%2CGenbank:XP_017797725.1;Note=The sequence of the model RefSeq protein was modified relative to this genomic sequence to represent the inferred CDS: inserted 2 bases in 1 codon;Parent=rna-XM_017942236.1
NW_017100177.1	Gnomon	CDS	1021278	1021304	.	+	0	Name=XP_017797725.1;ID=cds-XP_017797725.1;Dbxref=GeneID:108578830%2CGenbank:XP_017797725.1;Note=The sequence of the model RefSeq protein was modified relative to this genomic sequence to represent the inferred CDS: inserted 2 bases in 1 codon;Parent=rna-XM_017942236.1
NW_017100177.1	Gnomon	CDS	1023412	1023432	.	+	0	Name=XP_017797725.1;ID=cds-XP_017797725.1;Dbxref=GeneID:108578830%2CGenbank:XP_017797725.1;Note=The sequence of the model RefSeq protein was modified relative to this genomic sequence to represent the inferred CDS: inserted 2 bases in 1 codon;Parent=rna-XM_017942236.1
NW_017100177.1	Gnomon	CDS	1024989	1025204	.	+	0	Name=XP_017797725.1;ID=cds-XP_017797725.1;Dbxref=GeneID:108578830%2CGenbank:XP_017797725.1;Note=The sequence of the model RefSeq protein was modified relative to this genomic sequence to represent the inferred CDS: inserted 2 bases in 1 codon;Parent=rna-XM_017942236.1
NW_017100177.1	Gnomon	CDS	1025304	1025522	.	+	0	Name=XP_017797725.1;ID=cds-XP_017797725.1;Dbxref=GeneID:108578830%2CGenbank:XP_017797725.1;Note=The sequence of the model RefSeq protein was modified relative to this genomic sequence to represent the inferred CDS: inserted 2 bases in 1 codon;Parent=rna-XM_017942236.1
NW_017100177.1	Gnomon	mRNA	1281568	1283851	.	-	.	Name=XM_017942226.1;ID=rna-XM_017942226.1;Dbxref=GeneID:108578825%2CGenbank:XM_017942226.1;Parent=gene-LOC108578825
NW_017100177.1	Gnomon	exon	414191	414305	.	-	.	ID=exon-XM_017942282.1-4;Dbxref=GeneID:108578872%2CGenbank:XM_017942282.1;Parent=rna-XM_017942282.1
NW_017100177.1	Gnomon	exon	413922	414121	.	-	.	ID=exon-XM_017942282.1-5;Dbxref=GeneID:108578872%2CGenbank:XM_017942282.1;Parent=rna-XM_017942282.1
NW_017100177.1	Gnomon	exon	414630	414910	.	-	.	ID=exon-XM_017942282.1-2;Dbxref=GeneID:108578872%2CGenbank:XM_017942282.1;Parent=rna-XM_017942282.1
NW_017100177.1	Gnomon	exon	414371	414563	.	-	.	ID=exon-XM_017942282.1-3;Dbxref=GeneID:108578872%2CGenbank:XM_017942282.1;Parent=rna-XM_017942282.1
NW_017100177.1	Gnomon	exon	414984	415881	.	-	.	ID=exon-XM_017942282.1-1;Dbxref=GeneID:108578872%2CGenbank:XM_017942282.1;Parent=rna-XM_017942282.1
NW_017100177.1	Gnomon	CDS	588613	588621	.	+	0	Name=XP_017797726.1;ID=cds-XP_017797726.1;Dbxref=GeneID:108578831%2CGenbank:XP_017797726.1;Parent=rna-XM_017942237.1
NW_017100177.1	Gnomon	CDS	594057	594143	.	+	0	Name=XP_017797726.1;ID=cds-XP_017797726.1;Dbxref=GeneID:108578831%2CGenbank:XP_017797726.1;Parent=rna-XM_017942237.1
NW_017100177.1	Gnomon	CDS	594225	594311	.	+	0	Name=XP_017797726.1;ID=cds-XP_017797726.1;Dbxref=GeneID:108578831%2CGenbank:XP_017797726.1;Parent=rna-XM_017942237.1
NW_017100177.1	Gnomon	CDS	594412	594661	.	+	0	Name=XP_017797726.1;ID=cds-XP_017797726.1;Dbxref=GeneID:108578831%2CGenbank:XP_017797726.1;Parent=rna-XM_017942237.1
NW_017100177.1	Gnomon	CDS	595351	595588	.	+	0	Name=XP_017797726.1;ID=cds-XP_017797726.1;Dbxref=GeneID:108578831%2CGenbank:XP_017797726.1;Parent=rna-XM_017942237.1
NW_017100177.1	Gnomon	CDS	595815	596215	.	+	0	Name=XP_017797726.1;ID=cds-XP_017797726.1;Dbxref=GeneID:108578831%2CGenbank:XP_017797726.1;Parent=rna-XM_017942237.1
NW_017100177.1	Gnomon	CDS	596507	596670	.	+	0	Name=XP_017797726.1;ID=cds-XP_017797726.1;Dbxref=GeneID:108578831%2CGenbank:XP_017797726.1;Parent=rna-XM_017942237.1
NW_017100177.1	Gnomon	CDS	596961	597137	.	+	0	Name=XP_017797726.1;ID=cds-XP_017797726.1;Dbxref=GeneID:108578831%2CGenbank:XP_017797726.1;Parent=rna-XM_017942237.1
NW_017100177.1	Gnomon	CDS	597223	597499	.	+	0	Name=XP_017797726.1;ID=cds-XP_017797726.1;Dbxref=GeneID:108578831%2CGenbank:XP_017797726.1;Parent=rna-XM_017942237.1
NW_017100177.1	Gnomon	CDS	597710	597804	.	+	0	Name=XP_017797726.1;ID=cds-XP_017797726.1;Dbxref=GeneID:108578831%2CGenbank:XP_017797726.1;Parent=rna-XM_017942237.1
NW_017100177.1	Gnomon	CDS	597876	598049	.	+	0	Name=XP_017797726.1;ID=cds-XP_017797726.1;Dbxref=GeneID:108578831%2CGenbank:XP_017797726.1;Parent=rna-XM_017942237.1
NW_017100177.1	Gnomon	CDS	798068	798115	.	+	0	Name=XP_017797820.1;ID=cds-XP_017797820.1;Dbxref=GeneID:108578914%2CGenbank:XP_017797820.1;Note=The sequence of the model RefSeq protein was modified relative to this genomic sequence to represent the inferred CDS: inserted 1 base in 1 codon;Parent=rna-XM_017942331.1
NW_017100177.1	Gnomon	CDS	799932	800187	.	+	0	Name=XP_017797820.1;ID=cds-XP_017797820.1;Dbxref=GeneID:108578914%2CGenbank:XP_017797820.1;Note=The sequence of the model RefSeq protein was modified relative to this genomic sequence to represent the inferred CDS: inserted 1 base in 1 codon;Parent=rna-XM_017942331.1
NW_017100177.1	Gnomon	CDS	800190	800257	.	+	0	Name=XP_017797820.1;ID=cds-XP_017797820.1;Dbxref=GeneID:108578914%2CGenbank:XP_017797820.1;Note=The sequence of the model RefSeq protein was modified relative to this genomic sequence to represent the inferred CDS: inserted 1 base in 1 codon;Parent=rna-XM_017942331.1
NW_017100177.1	Gnomon	CDS	800404	800484	.	+	0	Name=XP_017797820.1;ID=cds-XP_017797820.1;Dbxref=GeneID:108578914%2CGenbank:XP_017797820.1;Note=The sequence of the model RefSeq protein was modified relative to this genomic sequence to represent the inferred CDS: inserted 1 base in 1 codon;Parent=rna-XM_017942331.1
NW_017100177.1	Gnomon	CDS	800562	803973	.	+	0	Name=XP_017797820.1;ID=cds-XP_017797820.1;Dbxref=GeneID:108578914%2CGenbank:XP_017797820.1;Note=The sequence of the model RefSeq protein was modified relative to this genomic sequence to represent the inferred CDS: inserted 1 base in 1 codon;Parent=rna-XM_017942331.1
NW_017100177.1	Gnomon	CDS	804759	805037	.	+	0	Name=XP_017797820.1;ID=cds-XP_017797820.1;Dbxref=GeneID:108578914%2CGenbank:XP_017797820.1;Note=The sequence of the model RefSeq protein was modified relative to this genomic sequence to represent the inferred CDS: inserted 1 base in 1 codon;Parent=rna-XM_017942331.1
NW_017100177.1	Gnomon	CDS	806766	806961	.	+	0	Name=XP_017797820.1;ID=cds-XP_017797820.1;Dbxref=GeneID:108578914%2CGenbank:XP_017797820.1;Note=The sequence of the model RefSeq protein was modified relative to this genomic sequence to represent the inferred CDS: inserted 1 base in 1 codon;Parent=rna-XM_017942331.1
NW_017100177.1	Gnomon	CDS	807053	807119	.	+	0	Name=XP_017797820.1;ID=cds-XP_017797820.1;Dbxref=GeneID:108578914%2CGenbank:XP_017797820.1;Note=The sequence of the model RefSeq protein was modified relative to this genomic sequence to represent the inferred CDS: inserted 1 base in 1 codon;Parent=rna-XM_017942331.1
NW_017100177.1	Gnomon	mRNA	1284604	1287101	.	-	.	Name=XM_017942227.1;ID=rna-XM_017942227.1;Dbxref=GeneID:108578826%2CGenbank:XM_017942227.1;Parent=gene-LOC108578826
NW_017100177.1	Gnomon	exon	1055614	1056284	.	-	.	ID=exon-XM_017942322.1-1;Dbxref=GeneID:108578905%2CGenbank:XM_017942322.1;Parent=rna-XM_017942322.1
NW_017100177.1	Gnomon	exon	1051011	1051142	.	-	.	ID=exon-XM_017942322.1-2;Dbxref=GeneID:108578905%2CGenbank:XM_017942322.1;Parent=rna-XM_017942322.1
NW_017100177.1	Gnomon	exon	1050206	1050304	.	-	.	ID=exon-XM_017942322.1-3;Dbxref=GeneID:108578905%2CGenbank:XM_017942322.1;Parent=rna-XM_017942322.1
NW_017100177.1	Gnomon	exon	1050031	1050129	.	-	.	ID=exon-XM_017942322.1-4;Dbxref=GeneID:108578905%2CGenbank:XM_017942322.1;Parent=rna-XM_017942322.1
NW_017100177.1	Gnomon	exon	1049112	1049309	.	-	.	ID=exon-XM_017942322.1-5;Dbxref=GeneID:108578905%2CGenbank:XM_017942322.1;Parent=rna-XM_017942322.1
NW_017100177.1	Gnomon	exon	1048864	1048962	.	-	.	ID=exon-XM_017942322.1-6;Dbxref=GeneID:108578905%2CGenbank:XM_017942322.1;Parent=rna-XM_017942322.1
NW_017100177.1	Gnomon	exon	1048430	1048726	.	-	.	ID=exon-XM_017942322.1-7;Dbxref=GeneID:108578905%2CGenbank:XM_017942322.1;Parent=rna-XM_017942322.1
NW_017100177.1	Gnomon	exon	1047781	1048156	.	-	.	ID=exon-XM_017942322.1-8;Dbxref=GeneID:108578905%2CGenbank:XM_017942322.1;Parent=rna-XM_017942322.1
NW_017100177.1	Gnomon	exon	1047537	1047701	.	-	.	ID=exon-XM_017942322.1-9;Dbxref=GeneID:108578905%2CGenbank:XM_017942322.1;Parent=rna-XM_017942322.1
NW_017100177.1	Gnomon	mRNA	835996	837846	.	-	.	Name=XM_017942320.1;ID=rna-XM_017942320.1;Dbxref=GeneID:108578903%2CGenbank:XM_017942320.1;Parent=gene-LOC108578903
NW_017100177.1	Gnomon	CDS	367771	368490	.	+	0	Name=XP_017797727.1;ID=cds-XP_017797727.1;Dbxref=GeneID:108578832%2CGenbank:XP_017797727.1;Parent=rna-XM_017942238.1
NW_017100177.1	Gnomon	CDS	368621	369277	.	+	0	Name=XP_017797727.1;ID=cds-XP_017797727.1;Dbxref=GeneID:108578832%2CGenbank:XP_017797727.1;Parent=rna-XM_017942238.1
NW_017100177.1	Gnomon	exon	749910	750467	.	-	.	ID=exon-XM_017942240.1-10;Dbxref=GeneID:108578834%2CGenbank:XM_017942240.1;Parent=rna-XM_017942240.1
NW_017100177.1	Gnomon	exon	111562	111678	.	+	.	ID=exon-XM_017942230.1-12;Dbxref=GeneID:108578828%2CGenbank:XM_017942230.1;Parent=rna-XM_017942230.1
NW_017100177.1	Gnomon	exon	112134	112177	.	+	.	ID=exon-XM_017942230.1-13;Dbxref=GeneID:108578828%2CGenbank:XM_017942230.1;Parent=rna-XM_017942230.1
NW_017100177.1	Gnomon	exon	107405	107526	.	+	.	ID=exon-XM_017942230.1-10;Dbxref=GeneID:108578828%2CGenbank:XM_017942230.1;Parent=rna-XM_017942230.1
NW_017100177.1	Gnomon	exon	109241	109405	.	+	.	ID=exon-XM_017942230.1-11;Dbxref=GeneID:108578828%2CGenbank:XM_017942230.1;Parent=rna-XM_017942230.1
NW_017100177.1	Gnomon	CDS	1256426	1256571	.	-	0	Name=XP_017797821.1;ID=cds-XP_017797821.1;Dbxref=GeneID:108578915%2CGenbank:XP_017797821.1;Parent=rna-XM_017942332.1
NW_017100177.1	Gnomon	CDS	1254461	1254671	.	-	0	Name=XP_017797821.1;ID=cds-XP_017797821.1;Dbxref=GeneID:108578915%2CGenbank:XP_017797821.1;Parent=rna-XM_017942332.1
NW_017100177.1	Gnomon	CDS	1254250	1254373	.	-	0	Name=XP_017797821.1;ID=cds-XP_017797821.1;Dbxref=GeneID:108578915%2CGenbank:XP_017797821.1;Parent=rna-XM_017942332.1
NW_017100177.1	Gnomon	CDS	1254039	1254084	.	-	0	Name=XP_017797821.1;ID=cds-XP_017797821.1;Dbxref=GeneID:108578915%2CGenbank:XP_017797821.1;Parent=rna-XM_017942332.1
NW_017100177.1	Gnomon	CDS	1252376	1252466	.	-	0	Name=XP_017797821.1;ID=cds-XP_017797821.1;Dbxref=GeneID:108578915%2CGenbank:XP_017797821.1;Parent=rna-XM_017942332.1
NW_017100177.1	Gnomon	CDS	1252047	1252244	.	-	0	Name=XP_017797821.1;ID=cds-XP_017797821.1;Dbxref=GeneID:108578915%2CGenbank:XP_017797821.1;Parent=rna-XM_017942332.1
NW_017100177.1	Gnomon	CDS	1248458	1251907	.	-	0	Name=XP_017797821.1;ID=cds-XP_017797821.1;Dbxref=GeneID:108578915%2CGenbank:XP_017797821.1;Parent=rna-XM_017942332.1
NW_017100177.1	Gnomon	mRNA	1276527	1279148	.	+	.	Name=XM_017942228.1;ID=rna-XM_017942228.1;Dbxref=GeneID:108578827%2CGenbank:XM_017942228.1;Parent=gene-LOC108578827
NW_017100177.1	Gnomon	exon	692548	693012	.	+	.	ID=exon-XM_017942216.1-12;Dbxref=GeneID:108578817%2CGenbank:XM_017942216.1;Parent=rna-XM_017942216.1
NW_017100177.1	Gnomon	exon	691823	691978	.	+	.	ID=exon-XM_017942216.1-10;Dbxref=GeneID:108578817%2CGenbank:XM_017942216.1;Parent=rna-XM_017942216.1
NW_017100177.1	Gnomon	exon	692129	692290	.	+	.	ID=exon-XM_017942216.1-11;Dbxref=GeneID:108578817%2CGenbank:XM_017942216.1;Parent=rna-XM_017942216.1
NW_017100177.1	Gnomon	mRNA	1041217	1056284	.	-	.	Name=XM_017942322.1;ID=rna-XM_017942322.1;Dbxref=GeneID:108578905%2CGenbank:XM_017942322.1;Parent=gene-LOC108578905
NW_017100177.1	Gnomon	mRNA	843089	844413	.	+	.	Name=XM_017942321.1;ID=rna-XM_017942321.1;Dbxref=GeneID:108578904%2CGenbank:XM_017942321.1;Parent=gene-LOC108578904
NW_017100177.1	Gnomon	exon	1597066	1598078	.	+	.	ID=exon-XM_017942211.1-8;Dbxref=GeneID:108578813%2CGenbank:XM_017942211.1;Parent=rna-XM_017942211.1
NW_017100177.1	Gnomon	exon	1598169	1598252	.	+	.	ID=exon-XM_017942211.1-9;Dbxref=GeneID:108578813%2CGenbank:XM_017942211.1;Parent=rna-XM_017942211.1
NW_017100177.1	Gnomon	exon	1596546	1596801	.	+	.	ID=exon-XM_017942211.1-6;Dbxref=GeneID:108578813%2CGenbank:XM_017942211.1;Parent=rna-XM_017942211.1
NW_017100177.1	Gnomon	exon	1596861	1596998	.	+	.	ID=exon-XM_017942211.1-7;Dbxref=GeneID:108578813%2CGenbank:XM_017942211.1;Parent=rna-XM_017942211.1
NW_017100177.1	Gnomon	exon	1596026	1596183	.	+	.	ID=exon-XM_017942211.1-4;Dbxref=GeneID:108578813%2CGenbank:XM_017942211.1;Parent=rna-XM_017942211.1
NW_017100177.1	Gnomon	exon	1596254	1596470	.	+	.	ID=exon-XM_017942211.1-5;Dbxref=GeneID:108578813%2CGenbank:XM_017942211.1;Parent=rna-XM_017942211.1
NW_017100177.1	Gnomon	exon	1595631	1595754	.	+	.	ID=exon-XM_017942211.1-2;Dbxref=GeneID:108578813%2CGenbank:XM_017942211.1;Parent=rna-XM_017942211.1
NW_017100177.1	Gnomon	exon	1595828	1595961	.	+	.	ID=exon-XM_017942211.1-3;Dbxref=GeneID:108578813%2CGenbank:XM_017942211.1;Parent=rna-XM_017942211.1
NW_017100177.1	Gnomon	exon	1593778	1593858	.	+	.	ID=exon-XM_017942211.1-1;Dbxref=GeneID:108578813%2CGenbank:XM_017942211.1;Parent=rna-XM_017942211.1
NW_017100177.1	Gnomon	CDS	365588	365666	.	-	0	Name=XP_017797728.1;ID=cds-XP_017797728.1;Dbxref=GeneID:108578833%2CGenbank:XP_017797728.1;Parent=rna-XM_017942239.1
NW_017100177.1	Gnomon	CDS	363875	364099	.	-	0	Name=XP_017797728.1;ID=cds-XP_017797728.1;Dbxref=GeneID:108578833%2CGenbank:XP_017797728.1;Parent=rna-XM_017942239.1
NW_017100177.1	Gnomon	CDS	360496	360603	.	-	0	Name=XP_017797728.1;ID=cds-XP_017797728.1;Dbxref=GeneID:108578833%2CGenbank:XP_017797728.1;Parent=rna-XM_017942239.1
NW_017100177.1	Gnomon	CDS	360084	360221	.	-	0	Name=XP_017797728.1;ID=cds-XP_017797728.1;Dbxref=GeneID:108578833%2CGenbank:XP_017797728.1;Parent=rna-XM_017942239.1
NW_017100177.1	Gnomon	CDS	359238	359497	.	-	0	Name=XP_017797728.1;ID=cds-XP_017797728.1;Dbxref=GeneID:108578833%2CGenbank:XP_017797728.1;Parent=rna-XM_017942239.1
NW_017100177.1	Gnomon	CDS	1256426	1256571	.	-	0	Name=XP_017797822.1;ID=cds-XP_017797822.1;Dbxref=GeneID:108578915%2CGenbank:XP_017797822.1;Parent=rna-XM_017942333.1
NW_017100177.1	Gnomon	CDS	1254461	1254671	.	-	0	Name=XP_017797822.1;ID=cds-XP_017797822.1;Dbxref=GeneID:108578915%2CGenbank:XP_017797822.1;Parent=rna-XM_017942333.1
NW_017100177.1	Gnomon	CDS	1254250	1254373	.	-	0	Name=XP_017797822.1;ID=cds-XP_017797822.1;Dbxref=GeneID:108578915%2CGenbank:XP_017797822.1;Parent=rna-XM_017942333.1
NW_017100177.1	Gnomon	CDS	1254039	1254084	.	-	0	Name=XP_017797822.1;ID=cds-XP_017797822.1;Dbxref=GeneID:108578915%2CGenbank:XP_017797822.1;Parent=rna-XM_017942333.1
NW_017100177.1	Gnomon	CDS	1252376	1252466	.	-	0	Name=XP_017797822.1;ID=cds-XP_017797822.1;Dbxref=GeneID:108578915%2CGenbank:XP_017797822.1;Parent=rna-XM_017942333.1
NW_017100177.1	Gnomon	CDS	1252047	1252244	.	-	0	Name=XP_017797822.1;ID=cds-XP_017797822.1;Dbxref=GeneID:108578915%2CGenbank:XP_017797822.1;Parent=rna-XM_017942333.1
NW_017100177.1	Gnomon	CDS	1248980	1251907	.	-	0	Name=XP_017797822.1;ID=cds-XP_017797822.1;Dbxref=GeneID:108578915%2CGenbank:XP_017797822.1;Parent=rna-XM_017942333.1
NW_017100177.1	Gnomon	CDS	1241564	1241635	.	-	0	Name=XP_017797822.1;ID=cds-XP_017797822.1;Dbxref=GeneID:108578915%2CGenbank:XP_017797822.1;Parent=rna-XM_017942333.1
NW_017100177.1	Gnomon	mRNA	59519	112177	.	+	.	Name=XM_017942229.1;ID=rna-XM_017942229.1;Dbxref=GeneID:108578828%2CGenbank:XM_017942229.1;Parent=gene-LOC108578828
NW_017100177.1	Gnomon	mRNA	391478	394159	.	-	.	Name=XM_017942323.1;ID=rna-XM_017942323.1;Dbxref=GeneID:108578907%2CGenbank:XM_017942323.1;Parent=gene-LOC108578907
NW_017100177.1	Gnomon	CDS	753356	753485	.	-	0	Name=XP_017797729.1;ID=cds-XP_017797729.1;Dbxref=GeneID:108578834%2CGenbank:XP_017797729.1;Parent=rna-XM_017942240.1
NW_017100177.1	Gnomon	CDS	752918	753223	.	-	0	Name=XP_017797729.1;ID=cds-XP_017797729.1;Dbxref=GeneID:108578834%2CGenbank:XP_017797729.1;Parent=rna-XM_017942240.1
NW_017100177.1	Gnomon	CDS	752208	752851	.	-	0	Name=XP_017797729.1;ID=cds-XP_017797729.1;Dbxref=GeneID:108578834%2CGenbank:XP_017797729.1;Parent=rna-XM_017942240.1
NW_017100177.1	Gnomon	CDS	751932	752144	.	-	0	Name=XP_017797729.1;ID=cds-XP_017797729.1;Dbxref=GeneID:108578834%2CGenbank:XP_017797729.1;Parent=rna-XM_017942240.1
NW_017100177.1	Gnomon	CDS	751525	751833	.	-	0	Name=XP_017797729.1;ID=cds-XP_017797729.1;Dbxref=GeneID:108578834%2CGenbank:XP_017797729.1;Parent=rna-XM_017942240.1
NW_017100177.1	Gnomon	CDS	751257	751455	.	-	0	Name=XP_017797729.1;ID=cds-XP_017797729.1;Dbxref=GeneID:108578834%2CGenbank:XP_017797729.1;Parent=rna-XM_017942240.1
NW_017100177.1	Gnomon	CDS	751025	751197	.	-	0	Name=XP_017797729.1;ID=cds-XP_017797729.1;Dbxref=GeneID:108578834%2CGenbank:XP_017797729.1;Parent=rna-XM_017942240.1
NW_017100177.1	Gnomon	CDS	750855	750952	.	-	0	Name=XP_017797729.1;ID=cds-XP_017797729.1;Dbxref=GeneID:108578834%2CGenbank:XP_017797729.1;Parent=rna-XM_017942240.1
NW_017100177.1	Gnomon	CDS	750529	750790	.	-	0	Name=XP_017797729.1;ID=cds-XP_017797729.1;Dbxref=GeneID:108578834%2CGenbank:XP_017797729.1;Parent=rna-XM_017942240.1
NW_017100177.1	Gnomon	CDS	749946	750467	.	-	0	Name=XP_017797729.1;ID=cds-XP_017797729.1;Dbxref=GeneID:108578834%2CGenbank:XP_017797729.1;Parent=rna-XM_017942240.1
NW_017100177.1	Gnomon	CDS	103359	103399	.	+	0	Name=XP_017797721.1;ID=cds-XP_017797721.1;Dbxref=GeneID:108578828%2CGenbank:XP_017797721.1;Parent=rna-XM_017942232.1
NW_017100177.1	Gnomon	CDS	103758	104110	.	+	0	Name=XP_017797721.1;ID=cds-XP_017797721.1;Dbxref=GeneID:108578828%2CGenbank:XP_017797721.1;Parent=rna-XM_017942232.1
NW_017100177.1	Gnomon	CDS	104489	104610	.	+	0	Name=XP_017797721.1;ID=cds-XP_017797721.1;Dbxref=GeneID:108578828%2CGenbank:XP_017797721.1;Parent=rna-XM_017942232.1
NW_017100177.1	Gnomon	CDS	104701	104724	.	+	0	Name=XP_017797721.1;ID=cds-XP_017797721.1;Dbxref=GeneID:108578828%2CGenbank:XP_017797721.1;Parent=rna-XM_017942232.1
NW_017100177.1	Gnomon	CDS	105662	105957	.	+	0	Name=XP_017797721.1;ID=cds-XP_017797721.1;Dbxref=GeneID:108578828%2CGenbank:XP_017797721.1;Parent=rna-XM_017942232.1
NW_017100177.1	Gnomon	CDS	106023	106172	.	+	0	Name=XP_017797721.1;ID=cds-XP_017797721.1;Dbxref=GeneID:108578828%2CGenbank:XP_017797721.1;Parent=rna-XM_017942232.1
NW_017100177.1	Gnomon	CDS	106249	106464	.	+	0	Name=XP_017797721.1;ID=cds-XP_017797721.1;Dbxref=GeneID:108578828%2CGenbank:XP_017797721.1;Parent=rna-XM_017942232.1
NW_017100177.1	Gnomon	CDS	106526	107081	.	+	0	Name=XP_017797721.1;ID=cds-XP_017797721.1;Dbxref=GeneID:108578828%2CGenbank:XP_017797721.1;Parent=rna-XM_017942232.1
NW_017100177.1	Gnomon	CDS	107161	107319	.	+	0	Name=XP_017797721.1;ID=cds-XP_017797721.1;Dbxref=GeneID:108578828%2CGenbank:XP_017797721.1;Parent=rna-XM_017942232.1
NW_017100177.1	Gnomon	CDS	107405	107526	.	+	0	Name=XP_017797721.1;ID=cds-XP_017797721.1;Dbxref=GeneID:108578828%2CGenbank:XP_017797721.1;Parent=rna-XM_017942232.1
NW_017100177.1	Gnomon	CDS	109241	109405	.	+	0	Name=XP_017797721.1;ID=cds-XP_017797721.1;Dbxref=GeneID:108578828%2CGenbank:XP_017797721.1;Parent=rna-XM_017942232.1
NW_017100177.1	Gnomon	CDS	111562	111682	.	+	0	Name=XP_017797721.1;ID=cds-XP_017797721.1;Dbxref=GeneID:108578828%2CGenbank:XP_017797721.1;Parent=rna-XM_017942232.1
NW_017100177.1	Gnomon	mRNA	1097948	1121541	.	-	.	Name=XM_017942221.1;ID=rna-XM_017942221.1;Dbxref=GeneID:108578821%2CGenbank:XM_017942221.1;Parent=gene-LOC108578821
NW_017100177.1	Gnomon	CDS	1274617	1274839	.	-	0	Name=XP_017797722.1;ID=cds-XP_017797722.1;Dbxref=GeneID:108578829%2CGenbank:XP_017797722.1;Parent=rna-XM_017942233.1
NW_017100177.1	Gnomon	CDS	1274219	1274405	.	-	0	Name=XP_017797722.1;ID=cds-XP_017797722.1;Dbxref=GeneID:108578829%2CGenbank:XP_017797722.1;Parent=rna-XM_017942233.1
NW_017100177.1	Gnomon	CDS	1273490	1273661	.	-	0	Name=XP_017797722.1;ID=cds-XP_017797722.1;Dbxref=GeneID:108578829%2CGenbank:XP_017797722.1;Parent=rna-XM_017942233.1
NW_017100177.1	Gnomon	exon	1275158	1275212	.	-	.	ID=exon-XM_017942235.1-1;Dbxref=GeneID:108578829%2CGenbank:XM_017942235.1;Parent=rna-XM_017942235.1
NW_017100177.1	Gnomon	exon	1274617	1274855	.	-	.	ID=exon-XM_017942235.1-2;Dbxref=GeneID:108578829%2CGenbank:XM_017942235.1;Parent=rna-XM_017942235.1
NW_017100177.1	Gnomon	exon	1274219	1274405	.	-	.	ID=exon-XM_017942235.1-3;Dbxref=GeneID:108578829%2CGenbank:XM_017942235.1;Parent=rna-XM_017942235.1
NW_017100177.1	Gnomon	exon	1273905	1273963	.	-	.	ID=exon-XM_017942235.1-4;Dbxref=GeneID:108578829%2CGenbank:XM_017942235.1;Parent=rna-XM_017942235.1
NW_017100177.1	Gnomon	mRNA	637287	679065	.	+	.	Name=XM_017942222.1;ID=rna-XM_017942222.1;Dbxref=GeneID:108578822%2CGenbank:XM_017942222.1;Parent=gene-LOC108578822
NW_017100177.1	Gnomon	mRNA	1599277	1603936	.	+	.	Name=XM_017942224.1;ID=rna-XM_017942224.1;Dbxref=GeneID:108578824%2CGenbank:XM_017942224.1;Parent=gene-LOC108578824
NW_017100177.1	Gnomon	mRNA	11559	30435	.	+	.	Name=XM_017942223.1;ID=rna-XM_017942223.1;Dbxref=GeneID:108578823%2CGenbank:XM_017942223.1;Parent=gene-LOC108578823
NW_017100177.1	Gnomon	exon	843534	843719	.	+	.	ID=exon-XM_017942321.1-2;Dbxref=GeneID:108578904%2CGenbank:XM_017942321.1;Parent=rna-XM_017942321.1
NW_017100177.1	Gnomon	exon	843821	843922	.	+	.	ID=exon-XM_017942321.1-3;Dbxref=GeneID:108578904%2CGenbank:XM_017942321.1;Parent=rna-XM_017942321.1
NW_017100177.1	Gnomon	exon	843089	843121	.	+	.	ID=exon-XM_017942321.1-1;Dbxref=GeneID:108578904%2CGenbank:XM_017942321.1;Parent=rna-XM_017942321.1
NW_017100177.1	Gnomon	exon	844223	844413	.	+	.	ID=exon-XM_017942321.1-4;Dbxref=GeneID:108578904%2CGenbank:XM_017942321.1;Parent=rna-XM_017942321.1
NW_017100177.1	Gnomon	CDS	1274617	1274839	.	-	0	Name=XP_017797724.1;ID=cds-XP_017797724.1;Dbxref=GeneID:108578829%2CGenbank:XP_017797724.1;Parent=rna-XM_017942235.1
NW_017100177.1	Gnomon	CDS	1274219	1274405	.	-	0	Name=XP_017797724.1;ID=cds-XP_017797724.1;Dbxref=GeneID:108578829%2CGenbank:XP_017797724.1;Parent=rna-XM_017942235.1
NW_017100177.1	Gnomon	CDS	1273939	1273963	.	-	0	Name=XP_017797724.1;ID=cds-XP_017797724.1;Dbxref=GeneID:108578829%2CGenbank:XP_017797724.1;Parent=rna-XM_017942235.1
NW_017100177.1	Gnomon	exon	1026269	1026568	.	-	.	ID=exon-XM_017942258.1-5;Dbxref=GeneID:108578850%2CGenbank:XM_017942258.1;Parent=rna-XM_017942258.1
NW_017100177.1	Gnomon	exon	1030895	1031129	.	-	.	ID=exon-XM_017942258.1-1;Dbxref=GeneID:108578850%2CGenbank:XM_017942258.1;Parent=rna-XM_017942258.1
NW_017100177.1	Gnomon	exon	1030687	1030822	.	-	.	ID=exon-XM_017942258.1-2;Dbxref=GeneID:108578850%2CGenbank:XM_017942258.1;Parent=rna-XM_017942258.1
NW_017100177.1	Gnomon	exon	1029866	1030613	.	-	.	ID=exon-XM_017942258.1-3;Dbxref=GeneID:108578850%2CGenbank:XM_017942258.1;Parent=rna-XM_017942258.1
NW_017100177.1	Gnomon	exon	1028614	1029768	.	-	.	ID=exon-XM_017942258.1-4;Dbxref=GeneID:108578850%2CGenbank:XM_017942258.1;Parent=rna-XM_017942258.1
NW_017100177.1	Gnomon	CDS	1233878	1233964	.	-	0	Name=XP_017797769.1;ID=cds-XP_017797769.1;Dbxref=GeneID:108578871%2CGenbank:XP_017797769.1;Parent=rna-XM_017942280.1
NW_017100177.1	Gnomon	CDS	1233418	1233663	.	-	0	Name=XP_017797769.1;ID=cds-XP_017797769.1;Dbxref=GeneID:108578871%2CGenbank:XP_017797769.1;Parent=rna-XM_017942280.1
NW_017100177.1	Gnomon	CDS	1233193	1233326	.	-	0	Name=XP_017797769.1;ID=cds-XP_017797769.1;Dbxref=GeneID:108578871%2CGenbank:XP_017797769.1;Parent=rna-XM_017942280.1
NW_017100177.1	Gnomon	CDS	1233018	1233108	.	-	0	Name=XP_017797769.1;ID=cds-XP_017797769.1;Dbxref=GeneID:108578871%2CGenbank:XP_017797769.1;Parent=rna-XM_017942280.1
NW_017100177.1	Gnomon	CDS	1232881	1232889	.	-	0	Name=XP_017797769.1;ID=cds-XP_017797769.1;Dbxref=GeneID:108578871%2CGenbank:XP_017797769.1;Parent=rna-XM_017942280.1
NW_017100177.1	Gnomon	CDS	1232743	1232790	.	-	0	Name=XP_017797769.1;ID=cds-XP_017797769.1;Dbxref=GeneID:108578871%2CGenbank:XP_017797769.1;Parent=rna-XM_017942280.1
NW_017100177.1	Gnomon	mRNA	1263634	1268537	.	-	.	Name=XM_017942269.1;ID=rna-XM_017942269.1;Dbxref=GeneID:108578860%2CGenbank:XM_017942269.1;Parent=gene-LOC108578860
NW_017100177.1	Gnomon	exon	1273490	1273661	.	-	.	ID=exon-XM_017942233.1-4;Dbxref=GeneID:108578829%2CGenbank:XM_017942233.1;Parent=rna-XM_017942233.1
NW_017100177.1	Gnomon	exon	1275158	1275212	.	-	.	ID=exon-XM_017942233.1-1;Dbxref=GeneID:108578829%2CGenbank:XM_017942233.1;Parent=rna-XM_017942233.1
NW_017100177.1	Gnomon	exon	1274617	1274855	.	-	.	ID=exon-XM_017942233.1-2;Dbxref=GeneID:108578829%2CGenbank:XM_017942233.1;Parent=rna-XM_017942233.1
NW_017100177.1	Gnomon	exon	1274219	1274405	.	-	.	ID=exon-XM_017942233.1-3;Dbxref=GeneID:108578829%2CGenbank:XM_017942233.1;Parent=rna-XM_017942233.1
NW_017100177.1	Gnomon	exon	1234074	1234104	.	-	.	ID=exon-XM_017942281.1-1;Dbxref=GeneID:108578871%2CGenbank:XM_017942281.1;Parent=rna-XM_017942281.1
NW_017100177.1	Gnomon	exon	1233418	1233663	.	-	.	ID=exon-XM_017942281.1-2;Dbxref=GeneID:108578871%2CGenbank:XM_017942281.1;Parent=rna-XM_017942281.1
NW_017100177.1	Gnomon	exon	1233193	1233326	.	-	.	ID=exon-XM_017942281.1-3;Dbxref=GeneID:108578871%2CGenbank:XM_017942281.1;Parent=rna-XM_017942281.1
NW_017100177.1	Gnomon	exon	1233018	1233108	.	-	.	ID=exon-XM_017942281.1-4;Dbxref=GeneID:108578871%2CGenbank:XM_017942281.1;Parent=rna-XM_017942281.1
NW_017100177.1	Gnomon	exon	1232719	1232790	.	-	.	ID=exon-XM_017942281.1-5;Dbxref=GeneID:108578871%2CGenbank:XM_017942281.1;Parent=rna-XM_017942281.1
NW_017100177.1	Gnomon	CDS	59544	59586	.	+	0	Name=XP_017797720.1;ID=cds-XP_017797720.1;Dbxref=GeneID:108578828%2CGenbank:XP_017797720.1;Parent=rna-XM_017942231.1
NW_017100177.1	Gnomon	CDS	103132	103399	.	+	0	Name=XP_017797720.1;ID=cds-XP_017797720.1;Dbxref=GeneID:108578828%2CGenbank:XP_017797720.1;Parent=rna-XM_017942231.1
NW_017100177.1	Gnomon	CDS	103758	104110	.	+	0	Name=XP_017797720.1;ID=cds-XP_017797720.1;Dbxref=GeneID:108578828%2CGenbank:XP_017797720.1;Parent=rna-XM_017942231.1
NW_017100177.1	Gnomon	CDS	104489	104610	.	+	0	Name=XP_017797720.1;ID=cds-XP_017797720.1;Dbxref=GeneID:108578828%2CGenbank:XP_017797720.1;Parent=rna-XM_017942231.1
NW_017100177.1	Gnomon	CDS	105662	105957	.	+	0	Name=XP_017797720.1;ID=cds-XP_017797720.1;Dbxref=GeneID:108578828%2CGenbank:XP_017797720.1;Parent=rna-XM_017942231.1
NW_017100177.1	Gnomon	CDS	106023	106172	.	+	0	Name=XP_017797720.1;ID=cds-XP_017797720.1;Dbxref=GeneID:108578828%2CGenbank:XP_017797720.1;Parent=rna-XM_017942231.1
NW_017100177.1	Gnomon	CDS	106249	106464	.	+	0	Name=XP_017797720.1;ID=cds-XP_017797720.1;Dbxref=GeneID:108578828%2CGenbank:XP_017797720.1;Parent=rna-XM_017942231.1
NW_017100177.1	Gnomon	CDS	106526	107081	.	+	0	Name=XP_017797720.1;ID=cds-XP_017797720.1;Dbxref=GeneID:108578828%2CGenbank:XP_017797720.1;Parent=rna-XM_017942231.1
NW_017100177.1	Gnomon	CDS	107161	107319	.	+	0	Name=XP_017797720.1;ID=cds-XP_017797720.1;Dbxref=GeneID:108578828%2CGenbank:XP_017797720.1;Parent=rna-XM_017942231.1
NW_017100177.1	Gnomon	CDS	107405	107526	.	+	0	Name=XP_017797720.1;ID=cds-XP_017797720.1;Dbxref=GeneID:108578828%2CGenbank:XP_017797720.1;Parent=rna-XM_017942231.1
NW_017100177.1	Gnomon	CDS	109241	109409	.	+	0	Name=XP_017797720.1;ID=cds-XP_017797720.1;Dbxref=GeneID:108578828%2CGenbank:XP_017797720.1;Parent=rna-XM_017942231.1
NW_017100177.1	Gnomon	exon	809743	810014	.	+	.	ID=exon-XM_017942300.1-1;Dbxref=GeneID:108578889%2CGenbank:XM_017942300.1;Parent=rna-XM_017942300.1
NW_017100177.1	Gnomon	exon	810324	810672	.	+	.	ID=exon-XM_017942300.1-2;Dbxref=GeneID:108578889%2CGenbank:XM_017942300.1;Parent=rna-XM_017942300.1
NW_017100177.1	Gnomon	exon	810987	811025	.	+	.	ID=exon-XM_017942300.1-3;Dbxref=GeneID:108578889%2CGenbank:XM_017942300.1;Parent=rna-XM_017942300.1
NW_017100177.1	Gnomon	mRNA	812296	818043	.	+	.	Name=XM_017942220.1;ID=rna-XM_017942220.1;Dbxref=GeneID:108578820%2CGenbank:XM_017942220.1;Parent=gene-LOC108578820
NW_017100177.1	Gnomon	exon	836283	836321	.	+	.	ID=exon-XM_017942314.1-13;Dbxref=GeneID:108578899%2CGenbank:XM_017942314.1;Parent=rna-XM_017942314.1
NW_017100177.1	Gnomon	exon	832510	832580	.	+	.	ID=exon-XM_017942314.1-11;Dbxref=GeneID:108578899%2CGenbank:XM_017942314.1;Parent=rna-XM_017942314.1
NW_017100177.1	Gnomon	exon	834343	834435	.	+	.	ID=exon-XM_017942314.1-12;Dbxref=GeneID:108578899%2CGenbank:XM_017942314.1;Parent=rna-XM_017942314.1
NW_017100177.1	Gnomon	exon	832239	832449	.	+	.	ID=exon-XM_017942314.1-10;Dbxref=GeneID:108578899%2CGenbank:XM_017942314.1;Parent=rna-XM_017942314.1
NW_017100177.1	Gnomon	CDS	1258664	1258908	.	+	0	Name=XP_017797765.1;ID=cds-XP_017797765.1;Dbxref=GeneID:108578866%2CGenbank:XP_017797765.1;Parent=rna-XM_017942276.1
NW_017100177.1	Gnomon	CDS	1258984	1259165	.	+	0	Name=XP_017797765.1;ID=cds-XP_017797765.1;Dbxref=GeneID:108578866%2CGenbank:XP_017797765.1;Parent=rna-XM_017942276.1
NW_017100177.1	Gnomon	CDS	1259543	1259711	.	+	0	Name=XP_017797765.1;ID=cds-XP_017797765.1;Dbxref=GeneID:108578866%2CGenbank:XP_017797765.1;Parent=rna-XM_017942276.1
NW_017100177.1	Gnomon	CDS	1259919	1260219	.	+	0	Name=XP_017797765.1;ID=cds-XP_017797765.1;Dbxref=GeneID:108578866%2CGenbank:XP_017797765.1;Parent=rna-XM_017942276.1
NW_017100177.1	Gnomon	CDS	1260322	1260444	.	+	0	Name=XP_017797765.1;ID=cds-XP_017797765.1;Dbxref=GeneID:108578866%2CGenbank:XP_017797765.1;Parent=rna-XM_017942276.1
NW_017100177.1	Gnomon	CDS	1260522	1260662	.	+	0	Name=XP_017797765.1;ID=cds-XP_017797765.1;Dbxref=GeneID:108578866%2CGenbank:XP_017797765.1;Parent=rna-XM_017942276.1
NW_017100177.1	Gnomon	CDS	1260739	1260987	.	+	0	Name=XP_017797765.1;ID=cds-XP_017797765.1;Dbxref=GeneID:108578866%2CGenbank:XP_017797765.1;Parent=rna-XM_017942276.1
NW_017100177.1	Gnomon	exon	125176	125513	.	-	.	ID=exon-XM_017942257.1-2;Dbxref=GeneID:108578849%2CGenbank:XM_017942257.1;Parent=rna-XM_017942257.1
NW_017100177.1	Gnomon	exon	123703	125113	.	-	.	ID=exon-XM_017942257.1-3;Dbxref=GeneID:108578849%2CGenbank:XM_017942257.1;Parent=rna-XM_017942257.1
NW_017100177.1	Gnomon	exon	125857	125993	.	-	.	ID=exon-XM_017942257.1-1;Dbxref=GeneID:108578849%2CGenbank:XM_017942257.1;Parent=rna-XM_017942257.1
NW_017100177.1	Gnomon	exon	391478	394159	.	-	.	ID=exon-XM_017942323.1-1;Dbxref=GeneID:108578907%2CGenbank:XM_017942323.1;Parent=rna-XM_017942323.1
NW_017100177.1	Gnomon	exon	1303196	1303579	.	-	.	ID=exon-XM_017942210.1-9;Dbxref=GeneID:108578812%2CGenbank:XM_017942210.1;Parent=rna-XM_017942210.1
NW_017100177.1	Gnomon	mRNA	710166	715354	.	-	.	Name=XM_017942265.1;ID=rna-XM_017942265.1;Dbxref=GeneID:108578855%2CGenbank:XM_017942265.1;Parent=gene-LOC108578855
NW_017100177.1	Gnomon	exon	1307655	1307902	.	-	.	ID=exon-XM_017942210.1-1;Dbxref=GeneID:108578812%2CGenbank:XM_017942210.1;Parent=rna-XM_017942210.1
NW_017100177.1	Gnomon	exon	1307090	1307350	.	-	.	ID=exon-XM_017942210.1-2;Dbxref=GeneID:108578812%2CGenbank:XM_017942210.1;Parent=rna-XM_017942210.1
NW_017100177.1	Gnomon	exon	1305878	1305930	.	-	.	ID=exon-XM_017942210.1-3;Dbxref=GeneID:108578812%2CGenbank:XM_017942210.1;Parent=rna-XM_017942210.1
NW_017100177.1	Gnomon	exon	1305153	1305310	.	-	.	ID=exon-XM_017942210.1-4;Dbxref=GeneID:108578812%2CGenbank:XM_017942210.1;Parent=rna-XM_017942210.1
NW_017100177.1	Gnomon	exon	1304723	1304873	.	-	.	ID=exon-XM_017942210.1-5;Dbxref=GeneID:108578812%2CGenbank:XM_017942210.1;Parent=rna-XM_017942210.1
NW_017100177.1	Gnomon	exon	1304444	1304653	.	-	.	ID=exon-XM_017942210.1-6;Dbxref=GeneID:108578812%2CGenbank:XM_017942210.1;Parent=rna-XM_017942210.1
NW_017100177.1	Gnomon	exon	1304160	1304369	.	-	.	ID=exon-XM_017942210.1-7;Dbxref=GeneID:108578812%2CGenbank:XM_017942210.1;Parent=rna-XM_017942210.1
NW_017100177.1	Gnomon	exon	1303693	1304039	.	-	.	ID=exon-XM_017942210.1-8;Dbxref=GeneID:108578812%2CGenbank:XM_017942210.1;Parent=rna-XM_017942210.1
NW_017100177.1	Gnomon	exon	1233878	1233987	.	-	.	ID=exon-XM_017942280.1-2;Dbxref=GeneID:108578871%2CGenbank:XM_017942280.1;Parent=rna-XM_017942280.1
NW_017100177.1	Gnomon	exon	1233418	1233663	.	-	.	ID=exon-XM_017942280.1-3;Dbxref=GeneID:108578871%2CGenbank:XM_017942280.1;Parent=rna-XM_017942280.1
NW_017100177.1	Gnomon	exon	1234074	1234118	.	-	.	ID=exon-XM_017942280.1-1;Dbxref=GeneID:108578871%2CGenbank:XM_017942280.1;Parent=rna-XM_017942280.1
NW_017100177.1	Gnomon	exon	1232881	1232889	.	-	.	ID=exon-XM_017942280.1-6;Dbxref=GeneID:108578871%2CGenbank:XM_017942280.1;Parent=rna-XM_017942280.1
NW_017100177.1	Gnomon	exon	1232743	1232790	.	-	.	ID=exon-XM_017942280.1-7;Dbxref=GeneID:108578871%2CGenbank:XM_017942280.1;Parent=rna-XM_017942280.1
NW_017100177.1	Gnomon	exon	1233193	1233326	.	-	.	ID=exon-XM_017942280.1-4;Dbxref=GeneID:108578871%2CGenbank:XM_017942280.1;Parent=rna-XM_017942280.1
NW_017100177.1	Gnomon	exon	1233018	1233108	.	-	.	ID=exon-XM_017942280.1-5;Dbxref=GeneID:108578871%2CGenbank:XM_017942280.1;Parent=rna-XM_017942280.1
NW_017100177.1	Gnomon	CDS	119514	119624	.	+	0	Name=XP_017797766.1;ID=cds-XP_017797766.1;Dbxref=GeneID:108578867%2CGenbank:XP_017797766.1;Parent=rna-XM_017942277.1
NW_017100177.1	Gnomon	CDS	119687	119775	.	+	0	Name=XP_017797766.1;ID=cds-XP_017797766.1;Dbxref=GeneID:108578867%2CGenbank:XP_017797766.1;Parent=rna-XM_017942277.1
NW_017100177.1	Gnomon	CDS	119921	120142	.	+	0	Name=XP_017797766.1;ID=cds-XP_017797766.1;Dbxref=GeneID:108578867%2CGenbank:XP_017797766.1;Parent=rna-XM_017942277.1
NW_017100177.1	Gnomon	CDS	120467	120620	.	+	0	Name=XP_017797766.1;ID=cds-XP_017797766.1;Dbxref=GeneID:108578867%2CGenbank:XP_017797766.1;Parent=rna-XM_017942277.1
NW_017100177.1	Gnomon	CDS	120692	120898	.	+	0	Name=XP_017797766.1;ID=cds-XP_017797766.1;Dbxref=GeneID:108578867%2CGenbank:XP_017797766.1;Parent=rna-XM_017942277.1
NW_017100177.1	Gnomon	mRNA	416164	419955	.	+	.	Name=XM_017942266.1;ID=rna-XM_017942266.1;Dbxref=GeneID:108578856%2CGenbank:XM_017942266.1;Parent=gene-LOC108578856
NW_017100177.1	Gnomon	CDS	1131573	1131880	.	-	0	Name=XP_017797767.1;ID=cds-XP_017797767.1;Dbxref=GeneID:108578868%2CGenbank:XP_017797767.1;Parent=rna-XM_017942278.1
NW_017100177.1	Gnomon	CDS	1130209	1130304	.	-	0	Name=XP_017797767.1;ID=cds-XP_017797767.1;Dbxref=GeneID:108578868%2CGenbank:XP_017797767.1;Parent=rna-XM_017942278.1
NW_017100177.1	Gnomon	CDS	1129762	1130005	.	-	0	Name=XP_017797767.1;ID=cds-XP_017797767.1;Dbxref=GeneID:108578868%2CGenbank:XP_017797767.1;Parent=rna-XM_017942278.1
NW_017100177.1	Gnomon	CDS	1129494	1129647	.	-	0	Name=XP_017797767.1;ID=cds-XP_017797767.1;Dbxref=GeneID:108578868%2CGenbank:XP_017797767.1;Parent=rna-XM_017942278.1
NW_017100177.1	Gnomon	CDS	1129182	1129379	.	-	0	Name=XP_017797767.1;ID=cds-XP_017797767.1;Dbxref=GeneID:108578868%2CGenbank:XP_017797767.1;Parent=rna-XM_017942278.1
NW_017100177.1	Gnomon	CDS	1128272	1129095	.	-	0	Name=XP_017797767.1;ID=cds-XP_017797767.1;Dbxref=GeneID:108578868%2CGenbank:XP_017797767.1;Parent=rna-XM_017942278.1
NW_017100177.1	Gnomon	mRNA	1140365	1143117	.	-	.	Name=XM_017942267.1;ID=rna-XM_017942267.1;Dbxref=GeneID:108578857%2CGenbank:XM_017942267.1;Parent=gene-LOC108578857
NW_017100177.1	Gnomon	CDS	441628	441836	.	-	0	Name=XP_017797768.1;ID=cds-XP_017797768.1;Dbxref=GeneID:108578870%2CGenbank:XP_017797768.1;Parent=rna-XM_017942279.1
NW_017100177.1	Gnomon	CDS	440739	441010	.	-	0	Name=XP_017797768.1;ID=cds-XP_017797768.1;Dbxref=GeneID:108578870%2CGenbank:XP_017797768.1;Parent=rna-XM_017942279.1
NW_017100177.1	Gnomon	CDS	440510	440661	.	-	0	Name=XP_017797768.1;ID=cds-XP_017797768.1;Dbxref=GeneID:108578870%2CGenbank:XP_017797768.1;Parent=rna-XM_017942279.1
NW_017100177.1	Gnomon	CDS	440228	440436	.	-	0	Name=XP_017797768.1;ID=cds-XP_017797768.1;Dbxref=GeneID:108578870%2CGenbank:XP_017797768.1;Parent=rna-XM_017942279.1
NW_017100177.1	Gnomon	CDS	439847	440168	.	-	0	Name=XP_017797768.1;ID=cds-XP_017797768.1;Dbxref=GeneID:108578870%2CGenbank:XP_017797768.1;Parent=rna-XM_017942279.1
NW_017100177.1	Gnomon	CDS	439537	439767	.	-	0	Name=XP_017797768.1;ID=cds-XP_017797768.1;Dbxref=GeneID:108578870%2CGenbank:XP_017797768.1;Parent=rna-XM_017942279.1
NW_017100177.1	Gnomon	mRNA	1035104	1038552	.	+	.	Name=XM_017942268.1;ID=rna-XM_017942268.1;Dbxref=GeneID:108578858%2CGenbank:XM_017942268.1;Parent=gene-LOC108578858
NW_017100177.1	Gnomon	mRNA	1434951	1579986	.	+	.	Name=XM_017942261.1;ID=rna-XM_017942261.1;Dbxref=GeneID:108578852%2CGenbank:XM_017942261.1;Parent=gene-LOC108578852
NW_017100177.1	Gnomon	exon	385181	385621	.	-	.	ID=exon-XM_017942255.1-2;Dbxref=GeneID:108578848%2CGenbank:XM_017942255.1;Parent=rna-XM_017942255.1
NW_017100177.1	Gnomon	exon	383830	383962	.	-	.	ID=exon-XM_017942255.1-3;Dbxref=GeneID:108578848%2CGenbank:XM_017942255.1;Parent=rna-XM_017942255.1
NW_017100177.1	Gnomon	exon	385817	386012	.	-	.	ID=exon-XM_017942255.1-1;Dbxref=GeneID:108578848%2CGenbank:XM_017942255.1;Parent=rna-XM_017942255.1
NW_017100177.1	Gnomon	exon	382376	382942	.	-	.	ID=exon-XM_017942255.1-6;Dbxref=GeneID:108578848%2CGenbank:XM_017942255.1;Parent=rna-XM_017942255.1
NW_017100177.1	Gnomon	exon	381878	382300	.	-	.	ID=exon-XM_017942255.1-7;Dbxref=GeneID:108578848%2CGenbank:XM_017942255.1;Parent=rna-XM_017942255.1
NW_017100177.1	Gnomon	exon	383513	383728	.	-	.	ID=exon-XM_017942255.1-4;Dbxref=GeneID:108578848%2CGenbank:XM_017942255.1;Parent=rna-XM_017942255.1
NW_017100177.1	Gnomon	exon	383028	383442	.	-	.	ID=exon-XM_017942255.1-5;Dbxref=GeneID:108578848%2CGenbank:XM_017942255.1;Parent=rna-XM_017942255.1
NW_017100177.1	Gnomon	exon	832239	832449	.	+	.	ID=exon-XM_017942316.1-10;Dbxref=GeneID:108578899%2CGenbank:XM_017942316.1;Parent=rna-XM_017942316.1
NW_017100177.1	Gnomon	exon	832510	832580	.	+	.	ID=exon-XM_017942316.1-11;Dbxref=GeneID:108578899%2CGenbank:XM_017942316.1;Parent=rna-XM_017942316.1
NW_017100177.1	Gnomon	exon	834343	834435	.	+	.	ID=exon-XM_017942316.1-12;Dbxref=GeneID:108578899%2CGenbank:XM_017942316.1;Parent=rna-XM_017942316.1
NW_017100177.1	Gnomon	exon	836283	836321	.	+	.	ID=exon-XM_017942316.1-13;Dbxref=GeneID:108578899%2CGenbank:XM_017942316.1;Parent=rna-XM_017942316.1
NW_017100177.1	Gnomon	CDS	850246	850277	.	+	0	Name=XP_017797774.1;ID=cds-XP_017797774.1;Dbxref=GeneID:108578874%2CGenbank:XP_017797774.1;Parent=rna-XM_017942285.1
NW_017100177.1	Gnomon	CDS	850717	850912	.	+	0	Name=XP_017797774.1;ID=cds-XP_017797774.1;Dbxref=GeneID:108578874%2CGenbank:XP_017797774.1;Parent=rna-XM_017942285.1
NW_017100177.1	Gnomon	CDS	850981	851103	.	+	0	Name=XP_017797774.1;ID=cds-XP_017797774.1;Dbxref=GeneID:108578874%2CGenbank:XP_017797774.1;Parent=rna-XM_017942285.1
NW_017100177.1	Gnomon	CDS	851176	851453	.	+	0	Name=XP_017797774.1;ID=cds-XP_017797774.1;Dbxref=GeneID:108578874%2CGenbank:XP_017797774.1;Parent=rna-XM_017942285.1
NW_017100177.1	Gnomon	CDS	851522	851793	.	+	0	Name=XP_017797774.1;ID=cds-XP_017797774.1;Dbxref=GeneID:108578874%2CGenbank:XP_017797774.1;Parent=rna-XM_017942285.1
NW_017100177.1	Gnomon	CDS	852097	852333	.	+	0	Name=XP_017797774.1;ID=cds-XP_017797774.1;Dbxref=GeneID:108578874%2CGenbank:XP_017797774.1;Parent=rna-XM_017942285.1
NW_017100177.1	Gnomon	CDS	852416	852625	.	+	0	Name=XP_017797774.1;ID=cds-XP_017797774.1;Dbxref=GeneID:108578874%2CGenbank:XP_017797774.1;Parent=rna-XM_017942285.1
NW_017100177.1	Gnomon	CDS	852691	852893	.	+	0	Name=XP_017797774.1;ID=cds-XP_017797774.1;Dbxref=GeneID:108578874%2CGenbank:XP_017797774.1;Parent=rna-XM_017942285.1
NW_017100177.1	Gnomon	exon	205844	206072	.	-	.	ID=exon-XM_017942325.1-6;Dbxref=GeneID:108578910%2CGenbank:XM_017942325.1;Parent=rna-XM_017942325.1
NW_017100177.1	Gnomon	exon	272384	272531	.	-	.	ID=exon-XM_017942325.1-4;Dbxref=GeneID:108578910%2CGenbank:XM_017942325.1;Parent=rna-XM_017942325.1
NW_017100177.1	Gnomon	exon	249366	249539	.	-	.	ID=exon-XM_017942325.1-5;Dbxref=GeneID:108578910%2CGenbank:XM_017942325.1;Parent=rna-XM_017942325.1
NW_017100177.1	Gnomon	exon	295563	296208	.	-	.	ID=exon-XM_017942325.1-2;Dbxref=GeneID:108578910%2CGenbank:XM_017942325.1;Parent=rna-XM_017942325.1
NW_017100177.1	Gnomon	exon	295276	295486	.	-	.	ID=exon-XM_017942325.1-3;Dbxref=GeneID:108578910%2CGenbank:XM_017942325.1;Parent=rna-XM_017942325.1
NW_017100177.1	Gnomon	exon	296277	296444	.	-	.	ID=exon-XM_017942325.1-1;Dbxref=GeneID:108578910%2CGenbank:XM_017942325.1;Parent=rna-XM_017942325.1
NW_017100177.1	Gnomon	exon	318120	318384	.	+	.	ID=exon-XM_017942309.1-10;Dbxref=GeneID:108578897%2CGenbank:XM_017942309.1;Parent=rna-XM_017942309.1
NW_017100177.1	Gnomon	exon	329187	329261	.	+	.	ID=exon-XM_017942309.1-11;Dbxref=GeneID:108578897%2CGenbank:XM_017942309.1;Parent=rna-XM_017942309.1
NW_017100177.1	Gnomon	exon	1234889	1235075	.	-	.	ID=exon-XM_017942207.1-7;Dbxref=GeneID:108578810%2CGenbank:XM_017942207.1;Parent=rna-XM_017942207.1
NW_017100177.1	Gnomon	exon	1234575	1234825	.	-	.	ID=exon-XM_017942207.1-8;Dbxref=GeneID:108578810%2CGenbank:XM_017942207.1;Parent=rna-XM_017942207.1
NW_017100177.1	Gnomon	exon	1235424	1235624	.	-	.	ID=exon-XM_017942207.1-5;Dbxref=GeneID:108578810%2CGenbank:XM_017942207.1;Parent=rna-XM_017942207.1
NW_017100177.1	Gnomon	exon	1235143	1235352	.	-	.	ID=exon-XM_017942207.1-6;Dbxref=GeneID:108578810%2CGenbank:XM_017942207.1;Parent=rna-XM_017942207.1
NW_017100177.1	Gnomon	exon	1236042	1236150	.	-	.	ID=exon-XM_017942207.1-3;Dbxref=GeneID:108578810%2CGenbank:XM_017942207.1;Parent=rna-XM_017942207.1
NW_017100177.1	Gnomon	exon	1235698	1235922	.	-	.	ID=exon-XM_017942207.1-4;Dbxref=GeneID:108578810%2CGenbank:XM_017942207.1;Parent=rna-XM_017942207.1
NW_017100177.1	Gnomon	exon	1236584	1236639	.	-	.	ID=exon-XM_017942207.1-1;Dbxref=GeneID:108578810%2CGenbank:XM_017942207.1;Parent=rna-XM_017942207.1
NW_017100177.1	Gnomon	exon	1236256	1236370	.	-	.	ID=exon-XM_017942207.1-2;Dbxref=GeneID:108578810%2CGenbank:XM_017942207.1;Parent=rna-XM_017942207.1
NW_017100177.1	Gnomon	CDS	582178	582479	.	-	0	Name=XP_017797775.1;ID=cds-XP_017797775.1;Dbxref=GeneID:108578875%2CGenbank:XP_017797775.1;Parent=rna-XM_017942286.1
NW_017100177.1	Gnomon	CDS	581768	582098	.	-	0	Name=XP_017797775.1;ID=cds-XP_017797775.1;Dbxref=GeneID:108578875%2CGenbank:XP_017797775.1;Parent=rna-XM_017942286.1
NW_017100177.1	Gnomon	mRNA	844783	849640	.	-	.	Name=XM_017942262.1;ID=rna-XM_017942262.1;Dbxref=GeneID:108578853%2CGenbank:XM_017942262.1;Parent=gene-LOC108578853
NW_017100177.1	Gnomon	CDS	1181536	1181581	.	-	0	Name=XP_017797776.1;ID=cds-XP_017797776.1;Dbxref=GeneID:108578876%2CGenbank:XP_017797776.1;Parent=rna-XM_017942287.1
NW_017100177.1	Gnomon	CDS	1180693	1181272	.	-	0	Name=XP_017797776.1;ID=cds-XP_017797776.1;Dbxref=GeneID:108578876%2CGenbank:XP_017797776.1;Parent=rna-XM_017942287.1
NW_017100177.1	Gnomon	CDS	1179978	1180115	.	-	0	Name=XP_017797776.1;ID=cds-XP_017797776.1;Dbxref=GeneID:108578876%2CGenbank:XP_017797776.1;Parent=rna-XM_017942287.1
NW_017100177.1	Gnomon	CDS	1179567	1179600	.	-	0	Name=XP_017797776.1;ID=cds-XP_017797776.1;Dbxref=GeneID:108578876%2CGenbank:XP_017797776.1;Parent=rna-XM_017942287.1
NW_017100177.1	Gnomon	exon	1598339	1598422	.	+	.	ID=exon-XM_017942211.1-10;Dbxref=GeneID:108578813%2CGenbank:XM_017942211.1;Parent=rna-XM_017942211.1
NW_017100177.1	Gnomon	mRNA	422055	427039	.	+	.	Name=XM_017942263.1;ID=rna-XM_017942263.1;Dbxref=GeneID:108578854%2CGenbank:XM_017942263.1;Parent=gene-LOC108578854
NW_017100177.1	Gnomon	CDS	1125383	1125640	.	+	0	Name=XP_017797777.1;ID=cds-XP_017797777.1;Dbxref=GeneID:108578877%2CGenbank:XP_017797777.1;Parent=rna-XM_017942288.1
NW_017100177.1	Gnomon	CDS	1125745	1125946	.	+	0	Name=XP_017797777.1;ID=cds-XP_017797777.1;Dbxref=GeneID:108578877%2CGenbank:XP_017797777.1;Parent=rna-XM_017942288.1
NW_017100177.1	Gnomon	CDS	1126080	1126443	.	+	0	Name=XP_017797777.1;ID=cds-XP_017797777.1;Dbxref=GeneID:108578877%2CGenbank:XP_017797777.1;Parent=rna-XM_017942288.1
NW_017100177.1	Gnomon	CDS	1126512	1126713	.	+	0	Name=XP_017797777.1;ID=cds-XP_017797777.1;Dbxref=GeneID:108578877%2CGenbank:XP_017797777.1;Parent=rna-XM_017942288.1
NW_017100177.1	Gnomon	CDS	1126777	1126932	.	+	0	Name=XP_017797777.1;ID=cds-XP_017797777.1;Dbxref=GeneID:108578877%2CGenbank:XP_017797777.1;Parent=rna-XM_017942288.1
NW_017100177.1	Gnomon	CDS	1127012	1127134	.	+	0	Name=XP_017797777.1;ID=cds-XP_017797777.1;Dbxref=GeneID:108578877%2CGenbank:XP_017797777.1;Parent=rna-XM_017942288.1
NW_017100177.1	Gnomon	CDS	1127203	1127287	.	+	0	Name=XP_017797777.1;ID=cds-XP_017797777.1;Dbxref=GeneID:108578877%2CGenbank:XP_017797777.1;Parent=rna-XM_017942288.1
NW_017100177.1	Gnomon	CDS	1127362	1127471	.	+	0	Name=XP_017797777.1;ID=cds-XP_017797777.1;Dbxref=GeneID:108578877%2CGenbank:XP_017797777.1;Parent=rna-XM_017942288.1
NW_017100177.1	Gnomon	exon	440739	441010	.	-	.	ID=exon-XM_017942279.1-2;Dbxref=GeneID:108578870%2CGenbank:XM_017942279.1;Parent=rna-XM_017942279.1
NW_017100177.1	Gnomon	exon	440510	440661	.	-	.	ID=exon-XM_017942279.1-3;Dbxref=GeneID:108578870%2CGenbank:XM_017942279.1;Parent=rna-XM_017942279.1
NW_017100177.1	Gnomon	exon	440228	440436	.	-	.	ID=exon-XM_017942279.1-4;Dbxref=GeneID:108578870%2CGenbank:XM_017942279.1;Parent=rna-XM_017942279.1
NW_017100177.1	Gnomon	exon	439847	440168	.	-	.	ID=exon-XM_017942279.1-5;Dbxref=GeneID:108578870%2CGenbank:XM_017942279.1;Parent=rna-XM_017942279.1
NW_017100177.1	Gnomon	exon	441628	441836	.	-	.	ID=exon-XM_017942279.1-1;Dbxref=GeneID:108578870%2CGenbank:XM_017942279.1;Parent=rna-XM_017942279.1
NW_017100177.1	Gnomon	exon	439450	439767	.	-	.	ID=exon-XM_017942279.1-6;Dbxref=GeneID:108578870%2CGenbank:XM_017942279.1;Parent=rna-XM_017942279.1
NW_017100177.1	Gnomon	exon	434833	435112	.	+	.	ID=exon-XR_001891460.1-1;Dbxref=GeneID:108578861%2CGenbank:XR_001891460.1;Parent=rna-XR_001891460.1
NW_017100177.1	Gnomon	exon	435321	435464	.	+	.	ID=exon-XR_001891460.1-2;Dbxref=GeneID:108578861%2CGenbank:XR_001891460.1;Parent=rna-XR_001891460.1
NW_017100177.1	Gnomon	exon	435545	435742	.	+	.	ID=exon-XR_001891460.1-3;Dbxref=GeneID:108578861%2CGenbank:XR_001891460.1;Parent=rna-XR_001891460.1
NW_017100177.1	Gnomon	exon	435844	435933	.	+	.	ID=exon-XR_001891460.1-4;Dbxref=GeneID:108578861%2CGenbank:XR_001891460.1;Parent=rna-XR_001891460.1
NW_017100177.1	Gnomon	mRNA	710166	715387	.	-	.	Name=XM_017942264.1;ID=rna-XM_017942264.1;Dbxref=GeneID:108578855%2CGenbank:XM_017942264.1;Parent=gene-LOC108578855
NW_017100177.1	Gnomon	exon	438048	438361	.	+	.	ID=exon-XR_001891460.1-5;Dbxref=GeneID:108578861%2CGenbank:XR_001891460.1;Parent=rna-XR_001891460.1
NW_017100177.1	Gnomon	gene	629296	629752	.	+	.	Name=LOC108578799;ID=gene-LOC108578799;Dbxref=GeneID:108578799
NW_017100177.1	Gnomon	gene	602221	608606	.	+	.	Name=LOC108578797;ID=gene-LOC108578797;Dbxref=GeneID:108578797
NW_017100177.1	Gnomon	gene	614094	618339	.	-	.	Name=LOC108578798;ID=gene-LOC108578798;Dbxref=GeneID:108578798
NW_017100177.1	Gnomon	gene	412985	413863	.	+	.	Name=LOC108578795;ID=gene-LOC108578795;Dbxref=GeneID:108578795
NW_017100177.1	Gnomon	gene	509833	512931	.	-	.	Name=LOC108578796;ID=gene-LOC108578796;Dbxref=GeneID:108578796
NW_017100177.1	Gnomon	gene	374861	376448	.	-	.	Name=LOC108578793;ID=gene-LOC108578793;Dbxref=GeneID:108578793
NW_017100177.1	Gnomon	gene	411847	412715	.	-	.	Name=LOC108578794;ID=gene-LOC108578794;Dbxref=GeneID:108578794
NW_017100177.1	Gnomon	gene	116598	119032	.	-	.	Name=LOC108578791;ID=gene-LOC108578791;Dbxref=GeneID:108578791
NW_017100177.1	Gnomon	gene	351521	353137	.	+	.	Name=LOC108578792;ID=gene-LOC108578792;Dbxref=GeneID:108578792
NW_017100177.1	Gnomon	gene	47681	55723	.	+	.	Name=LOC108578790;ID=gene-LOC108578790;Dbxref=GeneID:108578790
NW_017100177.1	Gnomon	CDS	119009	119032	.	-	0	Name=XP_017797676.1;ID=cds-XP_017797676.1;Dbxref=GeneID:108578791%2CGenbank:XP_017797676.1;Parent=rna-XM_017942187.1
NW_017100177.1	Gnomon	CDS	118326	118852	.	-	0	Name=XP_017797676.1;ID=cds-XP_017797676.1;Dbxref=GeneID:108578791%2CGenbank:XP_017797676.1;Parent=rna-XM_017942187.1
NW_017100177.1	Gnomon	CDS	117811	118054	.	-	0	Name=XP_017797676.1;ID=cds-XP_017797676.1;Dbxref=GeneID:108578791%2CGenbank:XP_017797676.1;Parent=rna-XM_017942187.1
NW_017100177.1	Gnomon	CDS	117527	117736	.	-	0	Name=XP_017797676.1;ID=cds-XP_017797676.1;Dbxref=GeneID:108578791%2CGenbank:XP_017797676.1;Parent=rna-XM_017942187.1
NW_017100177.1	Gnomon	CDS	117160	117466	.	-	0	Name=XP_017797676.1;ID=cds-XP_017797676.1;Dbxref=GeneID:108578791%2CGenbank:XP_017797676.1;Parent=rna-XM_017942187.1
NW_017100177.1	Gnomon	CDS	116853	117093	.	-	0	Name=XP_017797676.1;ID=cds-XP_017797676.1;Dbxref=GeneID:108578791%2CGenbank:XP_017797676.1;Parent=rna-XM_017942187.1
NW_017100177.1	Gnomon	CDS	116685	116796	.	-	0	Name=XP_017797676.1;ID=cds-XP_017797676.1;Dbxref=GeneID:108578791%2CGenbank:XP_017797676.1;Parent=rna-XM_017942187.1
NW_017100177.1	Gnomon	CDS	1234074	1234091	.	-	0	Name=XP_017797770.1;ID=cds-XP_017797770.1;Dbxref=GeneID:108578871%2CGenbank:XP_017797770.1;Parent=rna-XM_017942281.1
NW_017100177.1	Gnomon	CDS	1233418	1233663	.	-	0	Name=XP_017797770.1;ID=cds-XP_017797770.1;Dbxref=GeneID:108578871%2CGenbank:XP_017797770.1;Parent=rna-XM_017942281.1
NW_017100177.1	Gnomon	CDS	1233193	1233326	.	-	0	Name=XP_017797770.1;ID=cds-XP_017797770.1;Dbxref=GeneID:108578871%2CGenbank:XP_017797770.1;Parent=rna-XM_017942281.1
NW_017100177.1	Gnomon	CDS	1233018	1233108	.	-	0	Name=XP_017797770.1;ID=cds-XP_017797770.1;Dbxref=GeneID:108578871%2CGenbank:XP_017797770.1;Parent=rna-XM_017942281.1
NW_017100177.1	Gnomon	CDS	1232743	1232790	.	-	0	Name=XP_017797770.1;ID=cds-XP_017797770.1;Dbxref=GeneID:108578871%2CGenbank:XP_017797770.1;Parent=rna-XM_017942281.1
NW_017100177.1	Gnomon	mRNA	839292	842154	.	-	.	Name=XM_017942319.1;ID=rna-XM_017942319.1;Dbxref=GeneID:108578902%2CGenbank:XM_017942319.1;Parent=gene-LOC108578902
NW_017100177.1	Gnomon	CDS	351521	351568	.	+	0	Name=XP_017797677.1;ID=cds-XP_017797677.1;Dbxref=GeneID:108578792%2CGenbank:XP_017797677.1;Parent=rna-XM_017942188.1
NW_017100177.1	Gnomon	CDS	351661	351747	.	+	0	Name=XP_017797677.1;ID=cds-XP_017797677.1;Dbxref=GeneID:108578792%2CGenbank:XP_017797677.1;Parent=rna-XM_017942188.1
NW_017100177.1	Gnomon	CDS	351944	352025	.	+	0	Name=XP_017797677.1;ID=cds-XP_017797677.1;Dbxref=GeneID:108578792%2CGenbank:XP_017797677.1;Parent=rna-XM_017942188.1
NW_017100177.1	Gnomon	CDS	352787	352875	.	+	0	Name=XP_017797677.1;ID=cds-XP_017797677.1;Dbxref=GeneID:108578792%2CGenbank:XP_017797677.1;Parent=rna-XM_017942188.1
NW_017100177.1	Gnomon	CDS	352940	353137	.	+	0	Name=XP_017797677.1;ID=cds-XP_017797677.1;Dbxref=GeneID:108578792%2CGenbank:XP_017797677.1;Parent=rna-XM_017942188.1
NW_017100177.1	Gnomon	exon	1129182	1129379	.	-	.	ID=exon-XM_017942278.1-5;Dbxref=GeneID:108578868%2CGenbank:XM_017942278.1;Parent=rna-XM_017942278.1
NW_017100177.1	Gnomon	exon	1128272	1129095	.	-	.	ID=exon-XM_017942278.1-6;Dbxref=GeneID:108578868%2CGenbank:XM_017942278.1;Parent=rna-XM_017942278.1
NW_017100177.1	Gnomon	exon	1129762	1130005	.	-	.	ID=exon-XM_017942278.1-3;Dbxref=GeneID:108578868%2CGenbank:XM_017942278.1;Parent=rna-XM_017942278.1
NW_017100177.1	Gnomon	exon	1129494	1129647	.	-	.	ID=exon-XM_017942278.1-4;Dbxref=GeneID:108578868%2CGenbank:XM_017942278.1;Parent=rna-XM_017942278.1
NW_017100177.1	Gnomon	exon	1131573	1131880	.	-	.	ID=exon-XM_017942278.1-1;Dbxref=GeneID:108578868%2CGenbank:XM_017942278.1;Parent=rna-XM_017942278.1
NW_017100177.1	Gnomon	exon	1130209	1130304	.	-	.	ID=exon-XM_017942278.1-2;Dbxref=GeneID:108578868%2CGenbank:XM_017942278.1;Parent=rna-XM_017942278.1
NW_017100177.1	Gnomon	CDS	414984	415778	.	-	0	Name=XP_017797771.1;ID=cds-XP_017797771.1;Dbxref=GeneID:108578872%2CGenbank:XP_017797771.1;Parent=rna-XM_017942282.1
NW_017100177.1	Gnomon	CDS	414630	414910	.	-	0	Name=XP_017797771.1;ID=cds-XP_017797771.1;Dbxref=GeneID:108578872%2CGenbank:XP_017797771.1;Parent=rna-XM_017942282.1
NW_017100177.1	Gnomon	CDS	414371	414563	.	-	0	Name=XP_017797771.1;ID=cds-XP_017797771.1;Dbxref=GeneID:108578872%2CGenbank:XP_017797771.1;Parent=rna-XM_017942282.1
NW_017100177.1	Gnomon	CDS	414191	414305	.	-	0	Name=XP_017797771.1;ID=cds-XP_017797771.1;Dbxref=GeneID:108578872%2CGenbank:XP_017797771.1;Parent=rna-XM_017942282.1
NW_017100177.1	Gnomon	CDS	413931	414121	.	-	0	Name=XP_017797771.1;ID=cds-XP_017797771.1;Dbxref=GeneID:108578872%2CGenbank:XP_017797771.1;Parent=rna-XM_017942282.1
NW_017100177.1	Gnomon	exon	622440	622654	.	+	.	ID=exon-XM_017942301.1-1;Dbxref=GeneID:108578890%2CGenbank:XM_017942301.1;Parent=rna-XM_017942301.1
NW_017100177.1	Gnomon	exon	622714	622905	.	+	.	ID=exon-XM_017942301.1-2;Dbxref=GeneID:108578890%2CGenbank:XM_017942301.1;Parent=rna-XM_017942301.1
NW_017100177.1	Gnomon	exon	623109	623685	.	+	.	ID=exon-XM_017942301.1-3;Dbxref=GeneID:108578890%2CGenbank:XM_017942301.1;Parent=rna-XM_017942301.1
NW_017100177.1	Gnomon	CDS	376289	376448	.	-	0	Name=XP_017797678.1;ID=cds-XP_017797678.1;Dbxref=GeneID:108578793%2CGenbank:XP_017797678.1;Parent=rna-XM_017942189.1
NW_017100177.1	Gnomon	CDS	376087	376219	.	-	0	Name=XP_017797678.1;ID=cds-XP_017797678.1;Dbxref=GeneID:108578793%2CGenbank:XP_017797678.1;Parent=rna-XM_017942189.1
NW_017100177.1	Gnomon	CDS	375825	376020	.	-	0	Name=XP_017797678.1;ID=cds-XP_017797678.1;Dbxref=GeneID:108578793%2CGenbank:XP_017797678.1;Parent=rna-XM_017942189.1
NW_017100177.1	Gnomon	CDS	375537	375770	.	-	0	Name=XP_017797678.1;ID=cds-XP_017797678.1;Dbxref=GeneID:108578793%2CGenbank:XP_017797678.1;Parent=rna-XM_017942189.1
NW_017100177.1	Gnomon	CDS	375243	375455	.	-	0	Name=XP_017797678.1;ID=cds-XP_017797678.1;Dbxref=GeneID:108578793%2CGenbank:XP_017797678.1;Parent=rna-XM_017942189.1
NW_017100177.1	Gnomon	CDS	374988	375176	.	-	0	Name=XP_017797678.1;ID=cds-XP_017797678.1;Dbxref=GeneID:108578793%2CGenbank:XP_017797678.1;Parent=rna-XM_017942189.1
NW_017100177.1	Gnomon	CDS	374861	374908	.	-	0	Name=XP_017797678.1;ID=cds-XP_017797678.1;Dbxref=GeneID:108578793%2CGenbank:XP_017797678.1;Parent=rna-XM_017942189.1
NW_017100177.1	Gnomon	exon	203811	205909	.	-	.	ID=exon-XM_017942324.1-1;Dbxref=GeneID:108578908%2CGenbank:XM_017942324.1;Parent=rna-XM_017942324.1
NW_017100177.1	Gnomon	exon	160349	160473	.	-	.	ID=exon-XM_017942324.1-2;Dbxref=GeneID:108578908%2CGenbank:XM_017942324.1;Parent=rna-XM_017942324.1
NW_017100177.1	Gnomon	exon	155699	155774	.	-	.	ID=exon-XM_017942324.1-3;Dbxref=GeneID:108578908%2CGenbank:XM_017942324.1;Parent=rna-XM_017942324.1
NW_017100177.1	Gnomon	exon	147820	147912	.	-	.	ID=exon-XM_017942324.1-4;Dbxref=GeneID:108578908%2CGenbank:XM_017942324.1;Parent=rna-XM_017942324.1
NW_017100177.1	Gnomon	exon	147344	147648	.	-	.	ID=exon-XM_017942324.1-5;Dbxref=GeneID:108578908%2CGenbank:XM_017942324.1;Parent=rna-XM_017942324.1
NW_017100177.1	Gnomon	exon	144982	145255	.	-	.	ID=exon-XM_017942324.1-6;Dbxref=GeneID:108578908%2CGenbank:XM_017942324.1;Parent=rna-XM_017942324.1
NW_017100177.1	Gnomon	exon	138178	139355	.	-	.	ID=exon-XM_017942324.1-7;Dbxref=GeneID:108578908%2CGenbank:XM_017942324.1;Parent=rna-XM_017942324.1
NW_017100177.1	Gnomon	exon	107161	107319	.	+	.	ID=exon-XM_017942232.1-9;Dbxref=GeneID:108578828%2CGenbank:XM_017942232.1;Parent=rna-XM_017942232.1
NW_017100177.1	Gnomon	exon	106249	106464	.	+	.	ID=exon-XM_017942232.1-7;Dbxref=GeneID:108578828%2CGenbank:XM_017942232.1;Parent=rna-XM_017942232.1
NW_017100177.1	Gnomon	exon	106526	107081	.	+	.	ID=exon-XM_017942232.1-8;Dbxref=GeneID:108578828%2CGenbank:XM_017942232.1;Parent=rna-XM_017942232.1
NW_017100177.1	Gnomon	exon	105662	105957	.	+	.	ID=exon-XM_017942232.1-5;Dbxref=GeneID:108578828%2CGenbank:XM_017942232.1;Parent=rna-XM_017942232.1
NW_017100177.1	Gnomon	exon	106023	106172	.	+	.	ID=exon-XM_017942232.1-6;Dbxref=GeneID:108578828%2CGenbank:XM_017942232.1;Parent=rna-XM_017942232.1
NW_017100177.1	Gnomon	exon	104489	104610	.	+	.	ID=exon-XM_017942232.1-3;Dbxref=GeneID:108578828%2CGenbank:XM_017942232.1;Parent=rna-XM_017942232.1
NW_017100177.1	Gnomon	exon	104701	104724	.	+	.	ID=exon-XM_017942232.1-4;Dbxref=GeneID:108578828%2CGenbank:XM_017942232.1;Parent=rna-XM_017942232.1
NW_017100177.1	Gnomon	exon	103312	103399	.	+	.	ID=exon-XM_017942232.1-1;Dbxref=GeneID:108578828%2CGenbank:XM_017942232.1;Parent=rna-XM_017942232.1
NW_017100177.1	Gnomon	exon	103758	104110	.	+	.	ID=exon-XM_017942232.1-2;Dbxref=GeneID:108578828%2CGenbank:XM_017942232.1;Parent=rna-XM_017942232.1
NW_017100177.1	Gnomon	exon	1299960	1300081	.	+	.	ID=exon-XM_017942208.1-8;Dbxref=GeneID:108578811%2CGenbank:XM_017942208.1;Parent=rna-XM_017942208.1
NW_017100177.1	Gnomon	exon	1300178	1300399	.	+	.	ID=exon-XM_017942208.1-9;Dbxref=GeneID:108578811%2CGenbank:XM_017942208.1;Parent=rna-XM_017942208.1
NW_017100177.1	Gnomon	exon	1298888	1299045	.	+	.	ID=exon-XM_017942208.1-4;Dbxref=GeneID:108578811%2CGenbank:XM_017942208.1;Parent=rna-XM_017942208.1
NW_017100177.1	Gnomon	exon	1299153	1299329	.	+	.	ID=exon-XM_017942208.1-5;Dbxref=GeneID:108578811%2CGenbank:XM_017942208.1;Parent=rna-XM_017942208.1
NW_017100177.1	Gnomon	exon	1299437	1299484	.	+	.	ID=exon-XM_017942208.1-6;Dbxref=GeneID:108578811%2CGenbank:XM_017942208.1;Parent=rna-XM_017942208.1
NW_017100177.1	Gnomon	exon	1299702	1299891	.	+	.	ID=exon-XM_017942208.1-7;Dbxref=GeneID:108578811%2CGenbank:XM_017942208.1;Parent=rna-XM_017942208.1
NW_017100177.1	Gnomon	exon	1298335	1298373	.	+	.	ID=exon-XM_017942208.1-1;Dbxref=GeneID:108578811%2CGenbank:XM_017942208.1;Parent=rna-XM_017942208.1
NW_017100177.1	Gnomon	exon	1298455	1298540	.	+	.	ID=exon-XM_017942208.1-2;Dbxref=GeneID:108578811%2CGenbank:XM_017942208.1;Parent=rna-XM_017942208.1
NW_017100177.1	Gnomon	exon	1298642	1298825	.	+	.	ID=exon-XM_017942208.1-3;Dbxref=GeneID:108578811%2CGenbank:XM_017942208.1;Parent=rna-XM_017942208.1
NW_017100177.1	Gnomon	CDS	768896	769005	.	-	0	Name=XP_017797773.1;ID=cds-XP_017797773.1;Dbxref=GeneID:108578873%2CGenbank:XP_017797773.1;Parent=rna-XM_017942284.1
NW_017100177.1	Gnomon	CDS	768372	768606	.	-	0	Name=XP_017797773.1;ID=cds-XP_017797773.1;Dbxref=GeneID:108578873%2CGenbank:XP_017797773.1;Parent=rna-XM_017942284.1
NW_017100177.1	Gnomon	CDS	768091	768295	.	-	0	Name=XP_017797773.1;ID=cds-XP_017797773.1;Dbxref=GeneID:108578873%2CGenbank:XP_017797773.1;Parent=rna-XM_017942284.1
NW_017100177.1	Gnomon	CDS	767863	768017	.	-	0	Name=XP_017797773.1;ID=cds-XP_017797773.1;Dbxref=GeneID:108578873%2CGenbank:XP_017797773.1;Parent=rna-XM_017942284.1
NW_017100177.1	Gnomon	CDS	767659	767793	.	-	0	Name=XP_017797773.1;ID=cds-XP_017797773.1;Dbxref=GeneID:108578873%2CGenbank:XP_017797773.1;Parent=rna-XM_017942284.1
NW_017100177.1	Gnomon	CDS	767471	767587	.	-	0	Name=XP_017797773.1;ID=cds-XP_017797773.1;Dbxref=GeneID:108578873%2CGenbank:XP_017797773.1;Parent=rna-XM_017942284.1
NW_017100177.1	Gnomon	mRNA	826018	836321	.	+	.	Name=XM_017942315.1;ID=rna-XM_017942315.1;Dbxref=GeneID:108578899%2CGenbank:XM_017942315.1;Parent=gene-LOC108578899
NW_017100177.1	Gnomon	exon	1264129	1264316	.	-	.	ID=exon-XM_017942269.1-10;Dbxref=GeneID:108578860%2CGenbank:XM_017942269.1;Parent=rna-XM_017942269.1
NW_017100177.1	Gnomon	exon	1263634	1264055	.	-	.	ID=exon-XM_017942269.1-11;Dbxref=GeneID:108578860%2CGenbank:XM_017942269.1;Parent=rna-XM_017942269.1
NW_017100177.1	Gnomon	mRNA	829535	836321	.	+	.	Name=XM_017942316.1;ID=rna-XM_017942316.1;Dbxref=GeneID:108578899%2CGenbank:XM_017942316.1;Parent=gene-LOC108578899
NW_017100177.1	Gnomon	exon	376507	376842	.	-	.	ID=exon-XM_017942303.1-1;Dbxref=GeneID:108578893%2CGenbank:XM_017942303.1;Parent=rna-XM_017942303.1
NW_017100177.1	Gnomon	mRNA	822305	824655	.	-	.	Name=XM_017942317.1;ID=rna-XM_017942317.1;Dbxref=GeneID:108578901%2CGenbank:XM_017942317.1;Parent=gene-LOC108578901
NW_017100177.1	Gnomon	gene	542079	555153	.	-	.	Name=LOC108578917;ID=gene-LOC108578917;Dbxref=GeneID:108578917
NW_017100177.1	Gnomon	gene	723355	747168	.	-	.	Name=LOC108578918;ID=gene-LOC108578918;Dbxref=GeneID:108578918
NW_017100177.1	Gnomon	gene	1241564	1256717	.	-	.	Name=LOC108578915;ID=gene-LOC108578915;Dbxref=GeneID:108578915
NW_017100177.1	Gnomon	gene	608895	613119	.	-	.	Name=LOC108578913;ID=gene-LOC108578913;Dbxref=GeneID:108578913
NW_017100177.1	Gnomon	gene	797999	807462	.	+	.	Name=LOC108578914;ID=gene-LOC108578914;Dbxref=GeneID:108578914
NW_017100177.1	Gnomon	gene	293496	294847	.	+	.	Name=LOC108578911;ID=gene-LOC108578911;Dbxref=GeneID:108578911
NW_017100177.1	Gnomon	gene	296803	297476	.	+	.	Name=LOC108578912;ID=gene-LOC108578912;Dbxref=GeneID:108578912
NW_017100177.1	Gnomon	gene	205844	296444	.	-	.	Name=LOC108578910;ID=gene-LOC108578910;Dbxref=GeneID:108578910
NW_017100177.1	Gnomon	gene	138178	205909	.	-	.	Name=LOC108578908;ID=gene-LOC108578908;Dbxref=GeneID:108578908
NW_017100177.1	Gnomon	gene	1057094	1081150	.	-	.	Name=LOC108578906;ID=gene-LOC108578906;Dbxref=GeneID:108578906
NW_017100177.1	Gnomon	gene	391478	394159	.	-	.	Name=LOC108578907;ID=gene-LOC108578907;Dbxref=GeneID:108578907
NW_017100177.1	Gnomon	gene	843089	844413	.	+	.	Name=LOC108578904;ID=gene-LOC108578904;Dbxref=GeneID:108578904
NW_017100177.1	Gnomon	gene	1041217	1056284	.	-	.	Name=LOC108578905;ID=gene-LOC108578905;Dbxref=GeneID:108578905
NW_017100177.1	Gnomon	gene	839292	842154	.	-	.	Name=LOC108578902;ID=gene-LOC108578902;Dbxref=GeneID:108578902
NW_017100177.1	Gnomon	gene	835996	837846	.	-	.	Name=LOC108578903;ID=gene-LOC108578903;Dbxref=GeneID:108578903
NW_017100177.1	Gnomon	gene	822305	824655	.	-	.	Name=LOC108578901;ID=gene-LOC108578901;Dbxref=GeneID:108578901
NW_017100177.1	Gnomon	exon	692129	692290	.	+	.	ID=exon-XM_017942218.1-10;Dbxref=GeneID:108578817%2CGenbank:XM_017942218.1;Parent=rna-XM_017942218.1
NW_017100177.1	Gnomon	exon	692548	693012	.	+	.	ID=exon-XM_017942218.1-11;Dbxref=GeneID:108578817%2CGenbank:XM_017942218.1;Parent=rna-XM_017942218.1
NW_017100177.1	Gnomon	exon	105662	105957	.	+	.	ID=exon-XM_017942229.1-5;Dbxref=GeneID:108578828%2CGenbank:XM_017942229.1;Parent=rna-XM_017942229.1
NW_017100177.1	Gnomon	exon	106023	106172	.	+	.	ID=exon-XM_017942229.1-6;Dbxref=GeneID:108578828%2CGenbank:XM_017942229.1;Parent=rna-XM_017942229.1
NW_017100177.1	Gnomon	exon	106249	106464	.	+	.	ID=exon-XM_017942229.1-7;Dbxref=GeneID:108578828%2CGenbank:XM_017942229.1;Parent=rna-XM_017942229.1
NW_017100177.1	Gnomon	exon	106526	107081	.	+	.	ID=exon-XM_017942229.1-8;Dbxref=GeneID:108578828%2CGenbank:XM_017942229.1;Parent=rna-XM_017942229.1
NW_017100177.1	Gnomon	exon	59519	59586	.	+	.	ID=exon-XM_017942229.1-1;Dbxref=GeneID:108578828%2CGenbank:XM_017942229.1;Parent=rna-XM_017942229.1
NW_017100177.1	Gnomon	exon	103132	103399	.	+	.	ID=exon-XM_017942229.1-2;Dbxref=GeneID:108578828%2CGenbank:XM_017942229.1;Parent=rna-XM_017942229.1
NW_017100177.1	Gnomon	exon	103758	104110	.	+	.	ID=exon-XM_017942229.1-3;Dbxref=GeneID:108578828%2CGenbank:XM_017942229.1;Parent=rna-XM_017942229.1
NW_017100177.1	Gnomon	exon	104489	104610	.	+	.	ID=exon-XM_017942229.1-4;Dbxref=GeneID:108578828%2CGenbank:XM_017942229.1;Parent=rna-XM_017942229.1
NW_017100177.1	Gnomon	exon	107161	107319	.	+	.	ID=exon-XM_017942229.1-9;Dbxref=GeneID:108578828%2CGenbank:XM_017942229.1;Parent=rna-XM_017942229.1
NW_017100177.1	Gnomon	exon	296277	296444	.	-	.	ID=exon-XM_017942326.1-1;Dbxref=GeneID:108578910%2CGenbank:XM_017942326.1;Parent=rna-XM_017942326.1
NW_017100177.1	Gnomon	exon	295563	296208	.	-	.	ID=exon-XM_017942326.1-2;Dbxref=GeneID:108578910%2CGenbank:XM_017942326.1;Parent=rna-XM_017942326.1
NW_017100177.1	Gnomon	exon	295276	295486	.	-	.	ID=exon-XM_017942326.1-3;Dbxref=GeneID:108578910%2CGenbank:XM_017942326.1;Parent=rna-XM_017942326.1
NW_017100177.1	Gnomon	exon	272384	272531	.	-	.	ID=exon-XM_017942326.1-4;Dbxref=GeneID:108578910%2CGenbank:XM_017942326.1;Parent=rna-XM_017942326.1
NW_017100177.1	Gnomon	exon	205844	206072	.	-	.	ID=exon-XM_017942326.1-5;Dbxref=GeneID:108578910%2CGenbank:XM_017942326.1;Parent=rna-XM_017942326.1
NW_017100177.1	Gnomon	gene	1159158	1161695	.	-	.	Name=LOC108578809;ID=gene-LOC108578809;Dbxref=GeneID:108578809
NW_017100177.1	Gnomon	gene	1149585	1152132	.	+	.	Name=LOC108578807;ID=gene-LOC108578807;Dbxref=GeneID:108578807
NW_017100177.1	Gnomon	gene	1122629	1124566	.	+	.	Name=LOC108578805;ID=gene-LOC108578805;Dbxref=GeneID:108578805
NW_017100177.1	Gnomon	gene	1134945	1135856	.	-	.	Name=LOC108578806;ID=gene-LOC108578806;Dbxref=GeneID:108578806
NW_017100177.1	Gnomon	gene	1084793	1090351	.	-	.	Name=LOC108578803;ID=gene-LOC108578803;Dbxref=GeneID:108578803
NW_017100177.1	Gnomon	gene	1092977	1097876	.	-	.	Name=LOC108578804;ID=gene-LOC108578804;Dbxref=GeneID:108578804
NW_017100177.1	Gnomon	gene	754715	756851	.	+	.	Name=LOC108578801;ID=gene-LOC108578801;Dbxref=GeneID:108578801
NW_017100177.1	Gnomon	gene	792479	794842	.	-	.	Name=LOC108578802;ID=gene-LOC108578802;Dbxref=GeneID:108578802
NW_017100177.1	Gnomon	gene	748529	749371	.	+	.	Name=LOC108578800;ID=gene-LOC108578800;Dbxref=GeneID:108578800
NW_017100177.1	Gnomon	gene	123703	125993	.	-	.	Name=LOC108578849;ID=gene-LOC108578849;Dbxref=GeneID:108578849
NW_017100177.1	Gnomon	gene	853454	856516	.	-	.	Name=LOC108578847;ID=gene-LOC108578847;Dbxref=GeneID:108578847
NW_017100177.1	Gnomon	gene	381878	386012	.	-	.	Name=LOC108578848;ID=gene-LOC108578848;Dbxref=GeneID:108578848
NW_017100177.1	Gnomon	gene	518947	520946	.	-	.	Name=LOC108578845;ID=gene-LOC108578845;Dbxref=GeneID:108578845
NW_017100177.1	Gnomon	gene	1182263	1183672	.	+	.	Name=LOC108578846;ID=gene-LOC108578846;Dbxref=GeneID:108578846
NW_017100177.1	Gnomon	gene	624580	628394	.	+	.	Name=LOC108578843;ID=gene-LOC108578843;Dbxref=GeneID:108578843
NW_017100177.1	Gnomon	gene	770079	773354	.	-	.	Name=LOC108578844;ID=gene-LOC108578844;Dbxref=GeneID:108578844
NW_017100177.1	Gnomon	gene	1152658	1158279	.	+	.	Name=LOC108578841;ID=gene-LOC108578841;Dbxref=GeneID:108578841
NW_017100177.1	Gnomon	gene	488381	493155	.	+	.	Name=LOC108578842;ID=gene-LOC108578842;Dbxref=GeneID:108578842
NW_017100177.1	Gnomon	gene	576939	578835	.	+	.	Name=LOC108578840;ID=gene-LOC108578840;Dbxref=GeneID:108578840
NW_017100177.1	Gnomon	gene	635767	637006	.	+	.	Name=LOC108578838;ID=gene-LOC108578838;Dbxref=GeneID:108578838
NW_017100177.1	Gnomon	gene	633529	634222	.	+	.	Name=LOC108578839;ID=gene-LOC108578839;Dbxref=GeneID:108578839
NW_017100177.1	Gnomon	gene	631242	632675	.	+	.	Name=LOC108578837;ID=gene-LOC108578837;Dbxref=GeneID:108578837
NW_017100177.1	Gnomon	gene	749910	753709	.	-	.	Name=LOC108578834;ID=gene-LOC108578834;Dbxref=GeneID:108578834
NW_017100177.1	Gnomon	gene	1308762	1312176	.	-	.	Name=LOC108578835;ID=gene-LOC108578835;Dbxref=GeneID:108578835
NW_017100177.1	Gnomon	gene	356833	369634	.	+	.	Name=LOC108578832;ID=gene-LOC108578832;Dbxref=GeneID:108578832
NW_017100177.1	Gnomon	gene	359238	365666	.	-	.	Name=LOC108578833;ID=gene-LOC108578833;Dbxref=GeneID:108578833
NW_017100177.1	Gnomon	gene	967984	1025588	.	+	.	Name=LOC108578830;ID=gene-LOC108578830;Dbxref=GeneID:108578830
NW_017100177.1	Gnomon	gene	588562	598049	.	+	.	Name=LOC108578831;ID=gene-LOC108578831;Dbxref=GeneID:108578831
NW_017100177.1	Gnomon	gene	1273490	1275212	.	-	.	Name=LOC108578829;ID=gene-LOC108578829;Dbxref=GeneID:108578829
NW_017100177.1	Gnomon	gene	1276527	1279148	.	+	.	Name=LOC108578827;ID=gene-LOC108578827;Dbxref=GeneID:108578827
NW_017100177.1	Gnomon	gene	59519	112177	.	+	.	Name=LOC108578828;ID=gene-LOC108578828;Dbxref=GeneID:108578828
NW_017100177.1	Gnomon	gene	1281568	1283851	.	-	.	Name=LOC108578825;ID=gene-LOC108578825;Dbxref=GeneID:108578825
NW_017100177.1	Gnomon	gene	1284604	1287101	.	-	.	Name=LOC108578826;ID=gene-LOC108578826;Dbxref=GeneID:108578826
NW_017100177.1	Gnomon	gene	11559	30435	.	+	.	Name=LOC108578823;ID=gene-LOC108578823;Dbxref=GeneID:108578823
NW_017100177.1	Gnomon	gene	1599277	1603936	.	+	.	Name=LOC108578824;ID=gene-LOC108578824;Dbxref=GeneID:108578824
NW_017100177.1	Gnomon	gene	1097948	1121541	.	-	.	Name=LOC108578821;ID=gene-LOC108578821;Dbxref=GeneID:108578821
NW_017100177.1	Gnomon	gene	637287	679065	.	+	.	Name=LOC108578822;ID=gene-LOC108578822;Dbxref=GeneID:108578822
NW_017100177.1	Gnomon	gene	812296	818043	.	+	.	Name=LOC108578820;ID=gene-LOC108578820;Dbxref=GeneID:108578820
NW_017100177.1	Gnomon	gene	1162405	1169909	.	+	.	Name=LOC108578819;ID=gene-LOC108578819;Dbxref=GeneID:108578819
NW_017100177.1	Gnomon	gene	758285	763860	.	-	.	Name=LOC108578816;ID=gene-LOC108578816;Dbxref=GeneID:108578816
NW_017100177.1	Gnomon	gene	684287	693012	.	+	.	Name=LOC108578817;ID=gene-LOC108578817;Dbxref=GeneID:108578817
NW_017100177.1	Gnomon	gene	1611242	1670122	.	-	.	Name=LOC108578814;ID=gene-LOC108578814;Dbxref=GeneID:108578814
NW_017100177.1	Gnomon	gene	777507	787940	.	-	.	Name=LOC108578815;ID=gene-LOC108578815;Dbxref=GeneID:108578815
NW_017100177.1	Gnomon	gene	1303196	1307902	.	-	.	Name=LOC108578812;ID=gene-LOC108578812;Dbxref=GeneID:108578812
NW_017100177.1	Gnomon	gene	1593778	1598422	.	+	.	Name=LOC108578813;ID=gene-LOC108578813;Dbxref=GeneID:108578813
NW_017100177.1	Gnomon	gene	1234575	1236639	.	-	.	Name=LOC108578810;ID=gene-LOC108578810;Dbxref=GeneID:108578810
NW_017100177.1	Gnomon	gene	1298335	1302908	.	+	.	Name=LOC108578811;ID=gene-LOC108578811;Dbxref=GeneID:108578811
NW_017100177.1	Gnomon	gene	809743	811025	.	+	.	Name=LOC108578889;ID=gene-LOC108578889;Dbxref=GeneID:108578889
NW_017100177.1	Gnomon	gene	775098	777274	.	+	.	Name=LOC108578887;ID=gene-LOC108578887;Dbxref=GeneID:108578887
NW_017100177.1	Gnomon	gene	857905	859521	.	+	.	Name=LOC108578888;ID=gene-LOC108578888;Dbxref=GeneID:108578888
NW_017100177.1	Gnomon	gene	1090544	1092034	.	+	.	Name=LOC108578885;ID=gene-LOC108578885;Dbxref=GeneID:108578885
NW_017100177.1	Gnomon	gene	369926	374552	.	-	.	Name=LOC108578886;ID=gene-LOC108578886;Dbxref=GeneID:108578886
NW_017100177.1	Gnomon	gene	121588	123216	.	-	.	Name=LOC108578883;ID=gene-LOC108578883;Dbxref=GeneID:108578883
NW_017100177.1	Gnomon	gene	1083599	1084743	.	+	.	Name=LOC108578884;ID=gene-LOC108578884;Dbxref=GeneID:108578884
NW_017100177.1	Gnomon	gene	1184166	1185692	.	-	.	Name=LOC108578881;ID=gene-LOC108578881;Dbxref=GeneID:108578881
NW_017100177.1	Gnomon	gene	1171516	1175164	.	+	.	Name=LOC108578882;ID=gene-LOC108578882;Dbxref=GeneID:108578882
NW_017100177.1	Gnomon	gene	442340	443804	.	-	.	Name=LOC108578878;ID=gene-LOC108578878;Dbxref=GeneID:108578878
NW_017100177.1	Gnomon	gene	1208631	1212089	.	-	.	Name=LOC108578879;ID=gene-LOC108578879;Dbxref=GeneID:108578879
NW_017100177.1	Gnomon	gene	1179567	1181648	.	-	.	Name=LOC108578876;ID=gene-LOC108578876;Dbxref=GeneID:108578876
NW_017100177.1	Gnomon	gene	1125383	1127471	.	+	.	Name=LOC108578877;ID=gene-LOC108578877;Dbxref=GeneID:108578877
NW_017100177.1	Gnomon	gene	850246	853060	.	+	.	Name=LOC108578874;ID=gene-LOC108578874;Dbxref=GeneID:108578874
NW_017100177.1	Gnomon	gene	581729	582610	.	-	.	Name=LOC108578875;ID=gene-LOC108578875;Dbxref=GeneID:108578875
NW_017100177.1	Gnomon	gene	413922	415881	.	-	.	Name=LOC108578872;ID=gene-LOC108578872;Dbxref=GeneID:108578872
NW_017100177.1	Gnomon	gene	767376	769095	.	-	.	Name=LOC108578873;ID=gene-LOC108578873;Dbxref=GeneID:108578873
NW_017100177.1	Gnomon	gene	439450	441836	.	-	.	Name=LOC108578870;ID=gene-LOC108578870;Dbxref=GeneID:108578870
NW_017100177.1	Gnomon	gene	1232719	1234118	.	-	.	Name=LOC108578871;ID=gene-LOC108578871;Dbxref=GeneID:108578871
NW_017100177.1	Gnomon	exon	1161294	1161307	.	-	.	ID=exon-XM_017942206.1-2;Dbxref=GeneID:108578809%2CGenbank:XM_017942206.1;Parent=rna-XM_017942206.1
NW_017100177.1	Gnomon	exon	1161063	1161152	.	-	.	ID=exon-XM_017942206.1-3;Dbxref=GeneID:108578809%2CGenbank:XM_017942206.1;Parent=rna-XM_017942206.1
NW_017100177.1	Gnomon	exon	1160712	1160963	.	-	.	ID=exon-XM_017942206.1-4;Dbxref=GeneID:108578809%2CGenbank:XM_017942206.1;Parent=rna-XM_017942206.1
NW_017100177.1	Gnomon	exon	1160506	1160601	.	-	.	ID=exon-XM_017942206.1-5;Dbxref=GeneID:108578809%2CGenbank:XM_017942206.1;Parent=rna-XM_017942206.1
NW_017100177.1	Gnomon	exon	1160264	1160425	.	-	.	ID=exon-XM_017942206.1-6;Dbxref=GeneID:108578809%2CGenbank:XM_017942206.1;Parent=rna-XM_017942206.1
NW_017100177.1	Gnomon	exon	1159839	1160183	.	-	.	ID=exon-XM_017942206.1-7;Dbxref=GeneID:108578809%2CGenbank:XM_017942206.1;Parent=rna-XM_017942206.1
NW_017100177.1	Gnomon	exon	1159516	1159767	.	-	.	ID=exon-XM_017942206.1-8;Dbxref=GeneID:108578809%2CGenbank:XM_017942206.1;Parent=rna-XM_017942206.1
NW_017100177.1	Gnomon	exon	1159158	1159440	.	-	.	ID=exon-XM_017942206.1-9;Dbxref=GeneID:108578809%2CGenbank:XM_017942206.1;Parent=rna-XM_017942206.1
NW_017100177.1	Gnomon	gene	119471	120919	.	+	.	Name=LOC108578867;ID=gene-LOC108578867;Dbxref=GeneID:108578867
NW_017100177.1	Gnomon	gene	1128272	1131880	.	-	.	Name=LOC108578868;ID=gene-LOC108578868;Dbxref=GeneID:108578868
NW_017100177.1	Gnomon	gene	1295408	1297721	.	-	.	Name=LOC108578865;ID=gene-LOC108578865;Dbxref=GeneID:108578865
NW_017100177.1	Gnomon	gene	1257936	1261007	.	+	.	Name=LOC108578866;ID=gene-LOC108578866;Dbxref=GeneID:108578866
NW_017100177.1	Gnomon	gene	521450	524239	.	+	.	Name=LOC108578863;ID=gene-LOC108578863;Dbxref=GeneID:108578863
NW_017100177.1	Gnomon	gene	795155	796141	.	-	.	Name=LOC108578864;ID=gene-LOC108578864;Dbxref=GeneID:108578864
NW_017100177.1	Gnomon	gene	434833	438361	.	+	.	Name=LOC108578861;ID=gene-LOC108578861;Dbxref=GeneID:108578861
NW_017100177.1	Gnomon	gene	377621	380138	.	-	.	Name=LOC108578862;ID=gene-LOC108578862;Dbxref=GeneID:108578862
NW_017100177.1	Gnomon	gene	1263634	1268537	.	-	.	Name=LOC108578860;ID=gene-LOC108578860;Dbxref=GeneID:108578860
NW_017100177.1	Gnomon	exon	1161387	1161695	.	-	.	ID=exon-XM_017942206.1-1;Dbxref=GeneID:108578809%2CGenbank:XM_017942206.1;Parent=rna-XM_017942206.1
NW_017100177.1	Gnomon	gene	1035104	1038552	.	+	.	Name=LOC108578858;ID=gene-LOC108578858;Dbxref=GeneID:108578858
NW_017100177.1	Gnomon	gene	416164	419955	.	+	.	Name=LOC108578856;ID=gene-LOC108578856;Dbxref=GeneID:108578856
NW_017100177.1	Gnomon	gene	1140365	1143117	.	-	.	Name=LOC108578857;ID=gene-LOC108578857;Dbxref=GeneID:108578857
NW_017100177.1	Gnomon	gene	422055	427039	.	+	.	Name=LOC108578854;ID=gene-LOC108578854;Dbxref=GeneID:108578854
NW_017100177.1	Gnomon	gene	710166	715387	.	-	.	Name=LOC108578855;ID=gene-LOC108578855;Dbxref=GeneID:108578855
NW_017100177.1	Gnomon	gene	1434951	1579986	.	+	.	Name=LOC108578852;ID=gene-LOC108578852;Dbxref=GeneID:108578852
NW_017100177.1	Gnomon	gene	844783	849640	.	-	.	Name=LOC108578853;ID=gene-LOC108578853;Dbxref=GeneID:108578853
NW_017100177.1	Gnomon	gene	1026269	1031129	.	-	.	Name=LOC108578850;ID=gene-LOC108578850;Dbxref=GeneID:108578850
NW_017100177.1	Gnomon	gene	410780	411604	.	+	.	Name=LOC108578851;ID=gene-LOC108578851;Dbxref=GeneID:108578851
NW_017100177.1	Gnomon	gene	347648	349969	.	+	.	Name=LOC108578898;ID=gene-LOC108578898;Dbxref=GeneID:108578898
NW_017100177.1	Gnomon	gene	824546	836321	.	+	.	Name=LOC108578899;ID=gene-LOC108578899;Dbxref=GeneID:108578899
NW_017100177.1	Gnomon	gene	329654	345128	.	+	.	Name=LOC108578896;ID=gene-LOC108578896;Dbxref=GeneID:108578896
NW_017100177.1	Gnomon	gene	305588	329261	.	+	.	Name=LOC108578897;ID=gene-LOC108578897;Dbxref=GeneID:108578897
NW_017100177.1	Gnomon	gene	706139	708143	.	+	.	Name=LOC108578894;ID=gene-LOC108578894;Dbxref=GeneID:108578894
NW_017100177.1	Gnomon	gene	703100	704506	.	+	.	Name=LOC108578895;ID=gene-LOC108578895;Dbxref=GeneID:108578895
NW_017100177.1	Gnomon	gene	620005	621027	.	+	.	Name=LOC108578892;ID=gene-LOC108578892;Dbxref=GeneID:108578892
NW_017100177.1	Gnomon	gene	376507	376842	.	-	.	Name=LOC108578893;ID=gene-LOC108578893;Dbxref=GeneID:108578893
NW_017100177.1	Gnomon	gene	622440	623685	.	+	.	Name=LOC108578890;ID=gene-LOC108578890;Dbxref=GeneID:108578890
NW_017100177.1	Gnomon	CDS	47681	48311	.	+	0	Name=XP_017797675.1;ID=cds-XP_017797675.1;Dbxref=GeneID:108578790%2CGenbank:XP_017797675.1;Parent=rna-XM_017942186.1
NW_017100177.1	Gnomon	CDS	49607	49733	.	+	0	Name=XP_017797675.1;ID=cds-XP_017797675.1;Dbxref=GeneID:108578790%2CGenbank:XP_017797675.1;Parent=rna-XM_017942186.1
NW_017100177.1	Gnomon	CDS	49832	50017	.	+	0	Name=XP_017797675.1;ID=cds-XP_017797675.1;Dbxref=GeneID:108578790%2CGenbank:XP_017797675.1;Parent=rna-XM_017942186.1
NW_017100177.1	Gnomon	CDS	50747	50925	.	+	0	Name=XP_017797675.1;ID=cds-XP_017797675.1;Dbxref=GeneID:108578790%2CGenbank:XP_017797675.1;Parent=rna-XM_017942186.1
NW_017100177.1	Gnomon	CDS	51197	51282	.	+	0	Name=XP_017797675.1;ID=cds-XP_017797675.1;Dbxref=GeneID:108578790%2CGenbank:XP_017797675.1;Parent=rna-XM_017942186.1
NW_017100177.1	Gnomon	CDS	51350	51569	.	+	0	Name=XP_017797675.1;ID=cds-XP_017797675.1;Dbxref=GeneID:108578790%2CGenbank:XP_017797675.1;Parent=rna-XM_017942186.1
NW_017100177.1	Gnomon	CDS	51976	52278	.	+	0	Name=XP_017797675.1;ID=cds-XP_017797675.1;Dbxref=GeneID:108578790%2CGenbank:XP_017797675.1;Parent=rna-XM_017942186.1
NW_017100177.1	Gnomon	CDS	52360	52542	.	+	0	Name=XP_017797675.1;ID=cds-XP_017797675.1;Dbxref=GeneID:108578790%2CGenbank:XP_017797675.1;Parent=rna-XM_017942186.1
NW_017100177.1	Gnomon	CDS	52783	55096	.	+	0	Name=XP_017797675.1;ID=cds-XP_017797675.1;Dbxref=GeneID:108578790%2CGenbank:XP_017797675.1;Parent=rna-XM_017942186.1
NW_017100177.1	Gnomon	CDS	55588	55723	.	+	0	Name=XP_017797675.1;ID=cds-XP_017797675.1;Dbxref=GeneID:108578790%2CGenbank:XP_017797675.1;Parent=rna-XM_017942186.1
NW_017100177.1	Gnomon	exon	1041217	1042386	.	-	.	ID=exon-XM_017942322.1-21;Dbxref=GeneID:108578905%2CGenbank:XM_017942322.1;Parent=rna-XM_017942322.1
NW_017100177.1	Gnomon	exon	1043859	1044003	.	-	.	ID=exon-XM_017942322.1-20;Dbxref=GeneID:108578905%2CGenbank:XM_017942322.1;Parent=rna-XM_017942322.1
NW_017100177.1	Gnomon	exon	1045640	1046099	.	-	.	ID=exon-XM_017942322.1-14;Dbxref=GeneID:108578905%2CGenbank:XM_017942322.1;Parent=rna-XM_017942322.1
NW_017100177.1	Gnomon	exon	1045398	1045563	.	-	.	ID=exon-XM_017942322.1-15;Dbxref=GeneID:108578905%2CGenbank:XM_017942322.1;Parent=rna-XM_017942322.1
NW_017100177.1	Gnomon	exon	1046453	1046675	.	-	.	ID=exon-XM_017942322.1-12;Dbxref=GeneID:108578905%2CGenbank:XM_017942322.1;Parent=rna-XM_017942322.1
NW_017100177.1	Gnomon	exon	1046198	1046377	.	-	.	ID=exon-XM_017942322.1-13;Dbxref=GeneID:108578905%2CGenbank:XM_017942322.1;Parent=rna-XM_017942322.1
NW_017100177.1	Gnomon	exon	1044390	1044537	.	-	.	ID=exon-XM_017942322.1-18;Dbxref=GeneID:108578905%2CGenbank:XM_017942322.1;Parent=rna-XM_017942322.1
NW_017100177.1	Gnomon	exon	1044198	1044319	.	-	.	ID=exon-XM_017942322.1-19;Dbxref=GeneID:108578905%2CGenbank:XM_017942322.1;Parent=rna-XM_017942322.1
NW_017100177.1	Gnomon	exon	1044855	1045320	.	-	.	ID=exon-XM_017942322.1-16;Dbxref=GeneID:108578905%2CGenbank:XM_017942322.1;Parent=rna-XM_017942322.1
NW_017100177.1	Gnomon	exon	1044604	1044777	.	-	.	ID=exon-XM_017942322.1-17;Dbxref=GeneID:108578905%2CGenbank:XM_017942322.1;Parent=rna-XM_017942322.1
NW_017100177.1	Gnomon	exon	1047267	1047474	.	-	.	ID=exon-XM_017942322.1-10;Dbxref=GeneID:108578905%2CGenbank:XM_017942322.1;Parent=rna-XM_017942322.1
NW_017100177.1	Gnomon	exon	1046770	1047192	.	-	.	ID=exon-XM_017942322.1-11;Dbxref=GeneID:108578905%2CGenbank:XM_017942322.1;Parent=rna-XM_017942322.1
NW_017100177.1	Gnomon	exon	105662	105957	.	+	.	ID=exon-XM_017942230.1-5;Dbxref=GeneID:108578828%2CGenbank:XM_017942230.1;Parent=rna-XM_017942230.1
NW_017100177.1	Gnomon	exon	106023	106172	.	+	.	ID=exon-XM_017942230.1-6;Dbxref=GeneID:108578828%2CGenbank:XM_017942230.1;Parent=rna-XM_017942230.1
NW_017100177.1	Gnomon	exon	103758	104110	.	+	.	ID=exon-XM_017942230.1-3;Dbxref=GeneID:108578828%2CGenbank:XM_017942230.1;Parent=rna-XM_017942230.1
NW_017100177.1	Gnomon	exon	104489	104610	.	+	.	ID=exon-XM_017942230.1-4;Dbxref=GeneID:108578828%2CGenbank:XM_017942230.1;Parent=rna-XM_017942230.1
NW_017100177.1	Gnomon	exon	107161	107319	.	+	.	ID=exon-XM_017942230.1-9;Dbxref=GeneID:108578828%2CGenbank:XM_017942230.1;Parent=rna-XM_017942230.1
NW_017100177.1	Gnomon	exon	106249	106464	.	+	.	ID=exon-XM_017942230.1-7;Dbxref=GeneID:108578828%2CGenbank:XM_017942230.1;Parent=rna-XM_017942230.1
NW_017100177.1	Gnomon	exon	106526	107081	.	+	.	ID=exon-XM_017942230.1-8;Dbxref=GeneID:108578828%2CGenbank:XM_017942230.1;Parent=rna-XM_017942230.1
NW_017100177.1	Gnomon	exon	59519	59586	.	+	.	ID=exon-XM_017942230.1-1;Dbxref=GeneID:108578828%2CGenbank:XM_017942230.1;Parent=rna-XM_017942230.1
NW_017100177.1	Gnomon	exon	103132	103399	.	+	.	ID=exon-XM_017942230.1-2;Dbxref=GeneID:108578828%2CGenbank:XM_017942230.1;Parent=rna-XM_017942230.1
NW_017100177.1	Gnomon	exon	597710	597804	.	+	.	ID=exon-XM_017942237.1-10;Dbxref=GeneID:108578831%2CGenbank:XM_017942237.1;Parent=rna-XM_017942237.1
NW_017100177.1	Gnomon	exon	597876	598049	.	+	.	ID=exon-XM_017942237.1-11;Dbxref=GeneID:108578831%2CGenbank:XM_017942237.1;Parent=rna-XM_017942237.1
NW_017100177.1	Gnomon	CDS	553075	553223	.	-	0	Name=XP_017797823.1;ID=cds-XP_017797823.1;Dbxref=GeneID:108578917%2CGenbank:XP_017797823.1;Parent=rna-XM_017942334.1
NW_017100177.1	Gnomon	CDS	544252	544348	.	-	0	Name=XP_017797823.1;ID=cds-XP_017797823.1;Dbxref=GeneID:108578917%2CGenbank:XP_017797823.1;Parent=rna-XM_017942334.1
NW_017100177.1	Gnomon	CDS	543669	543984	.	-	0	Name=XP_017797823.1;ID=cds-XP_017797823.1;Dbxref=GeneID:108578917%2CGenbank:XP_017797823.1;Parent=rna-XM_017942334.1
NW_017100177.1	Gnomon	CDS	542827	543269	.	-	0	Name=XP_017797823.1;ID=cds-XP_017797823.1;Dbxref=GeneID:108578917%2CGenbank:XP_017797823.1;Parent=rna-XM_017942334.1
NW_017100177.1	Gnomon	mRNA	824546	836321	.	+	.	Name=XM_017942311.1;ID=rna-XM_017942311.1;Dbxref=GeneID:108578899%2CGenbank:XM_017942311.1;Parent=gene-LOC108578899
NW_017100177.1	Gnomon	CDS	746922	747095	.	-	0	Name=XP_017797824.1;ID=cds-XP_017797824.1;Dbxref=GeneID:108578918%2CGenbank:XP_017797824.1;Parent=rna-XM_017942335.1
NW_017100177.1	Gnomon	CDS	723512	725662	.	-	0	Name=XP_017797824.1;ID=cds-XP_017797824.1;Dbxref=GeneID:108578918%2CGenbank:XP_017797824.1;Parent=rna-XM_017942335.1
NW_017100177.1	Gnomon	mRNA	684287	693012	.	+	.	Name=XM_017942218.1;ID=rna-XM_017942218.1;Dbxref=GeneID:108578817%2CGenbank:XM_017942218.1;Parent=gene-LOC108578817
NW_017100177.1	Gnomon	mRNA	824546	833590	.	+	.	Name=XM_017942312.1;ID=rna-XM_017942312.1;Dbxref=GeneID:108578899%2CGenbank:XM_017942312.1;Parent=gene-LOC108578899
NW_017100177.1	Gnomon	exon	1080511	1080581	.	-	.	ID=exon-XR_001891461.1-2;Dbxref=GeneID:108578906%2CGenbank:XR_001891461.1;Parent=rna-XR_001891461.1
NW_017100177.1	Gnomon	exon	1057094	1057266	.	-	.	ID=exon-XR_001891461.1-3;Dbxref=GeneID:108578906%2CGenbank:XR_001891461.1;Parent=rna-XR_001891461.1
NW_017100177.1	Gnomon	exon	1080987	1081150	.	-	.	ID=exon-XR_001891461.1-1;Dbxref=GeneID:108578906%2CGenbank:XR_001891461.1;Parent=rna-XR_001891461.1
NW_017100177.1	Gnomon	exon	770079	770483	.	-	.	ID=exon-XM_017942250.1-10;Dbxref=GeneID:108578844%2CGenbank:XM_017942250.1;Note=The sequence of the model RefSeq transcript was modified relative to this genomic sequence to represent the inferred CDS: deleted 2 bases in 1 codon;Parent=rna-XM_017942250.1
NW_017100177.1	Gnomon	exon	103132	103399	.	+	.	ID=exon-XM_017942231.1-2;Dbxref=GeneID:108578828%2CGenbank:XM_017942231.1;Parent=rna-XM_017942231.1
NW_017100177.1	Gnomon	exon	103758	104110	.	+	.	ID=exon-XM_017942231.1-3;Dbxref=GeneID:108578828%2CGenbank:XM_017942231.1;Parent=rna-XM_017942231.1
NW_017100177.1	Gnomon	exon	104489	104610	.	+	.	ID=exon-XM_017942231.1-4;Dbxref=GeneID:108578828%2CGenbank:XM_017942231.1;Parent=rna-XM_017942231.1
NW_017100177.1	Gnomon	exon	105662	105957	.	+	.	ID=exon-XM_017942231.1-5;Dbxref=GeneID:108578828%2CGenbank:XM_017942231.1;Parent=rna-XM_017942231.1
NW_017100177.1	Gnomon	exon	106023	106172	.	+	.	ID=exon-XM_017942231.1-6;Dbxref=GeneID:108578828%2CGenbank:XM_017942231.1;Parent=rna-XM_017942231.1
NW_017100177.1	Gnomon	exon	106249	106464	.	+	.	ID=exon-XM_017942231.1-7;Dbxref=GeneID:108578828%2CGenbank:XM_017942231.1;Parent=rna-XM_017942231.1
NW_017100177.1	Gnomon	exon	106526	107081	.	+	.	ID=exon-XM_017942231.1-8;Dbxref=GeneID:108578828%2CGenbank:XM_017942231.1;Parent=rna-XM_017942231.1
NW_017100177.1	Gnomon	exon	107161	107319	.	+	.	ID=exon-XM_017942231.1-9;Dbxref=GeneID:108578828%2CGenbank:XM_017942231.1;Parent=rna-XM_017942231.1
NW_017100177.1	Gnomon	exon	59519	59586	.	+	.	ID=exon-XM_017942231.1-1;Dbxref=GeneID:108578828%2CGenbank:XM_017942231.1;Parent=rna-XM_017942231.1
NW_017100177.1	Gnomon	CDS	732946	733017	.	-	0	Name=XP_017797825.1;ID=cds-XP_017797825.1;Dbxref=GeneID:108578918%2CGenbank:XP_017797825.1;Parent=rna-XM_017942336.1
NW_017100177.1	Gnomon	CDS	723512	725662	.	-	0	Name=XP_017797825.1;ID=cds-XP_017797825.1;Dbxref=GeneID:108578918%2CGenbank:XP_017797825.1;Parent=rna-XM_017942336.1
NW_017100177.1	Gnomon	mRNA	1162405	1169909	.	+	.	Name=XM_017942219.1;ID=rna-XM_017942219.1;Dbxref=GeneID:108578819%2CGenbank:XM_017942219.1;Parent=gene-LOC108578819
NW_017100177.1	Gnomon	exon	853865	854105	.	-	.	ID=exon-XM_017942254.1-9;Dbxref=GeneID:108578847%2CGenbank:XM_017942254.1;Parent=rna-XM_017942254.1
NW_017100177.1	Gnomon	exon	854902	855044	.	-	.	ID=exon-XM_017942254.1-5;Dbxref=GeneID:108578847%2CGenbank:XM_017942254.1;Parent=rna-XM_017942254.1
NW_017100177.1	Gnomon	exon	854695	854830	.	-	.	ID=exon-XM_017942254.1-6;Dbxref=GeneID:108578847%2CGenbank:XM_017942254.1;Parent=rna-XM_017942254.1
NW_017100177.1	Gnomon	exon	854422	854617	.	-	.	ID=exon-XM_017942254.1-7;Dbxref=GeneID:108578847%2CGenbank:XM_017942254.1;Parent=rna-XM_017942254.1
NW_017100177.1	Gnomon	exon	854177	854357	.	-	.	ID=exon-XM_017942254.1-8;Dbxref=GeneID:108578847%2CGenbank:XM_017942254.1;Parent=rna-XM_017942254.1
NW_017100177.1	Gnomon	exon	856381	856516	.	-	.	ID=exon-XM_017942254.1-1;Dbxref=GeneID:108578847%2CGenbank:XM_017942254.1;Parent=rna-XM_017942254.1
NW_017100177.1	Gnomon	exon	855958	856153	.	-	.	ID=exon-XM_017942254.1-2;Dbxref=GeneID:108578847%2CGenbank:XM_017942254.1;Parent=rna-XM_017942254.1
NW_017100177.1	Gnomon	exon	855554	855866	.	-	.	ID=exon-XM_017942254.1-3;Dbxref=GeneID:108578847%2CGenbank:XM_017942254.1;Parent=rna-XM_017942254.1
NW_017100177.1	Gnomon	exon	855120	855476	.	-	.	ID=exon-XM_017942254.1-4;Dbxref=GeneID:108578847%2CGenbank:XM_017942254.1;Parent=rna-XM_017942254.1
NW_017100177.1	Gnomon	mRNA	829541	836321	.	+	.	Name=XM_017942313.1;ID=rna-XM_017942313.1;Dbxref=GeneID:108578899%2CGenbank:XM_017942313.1;Parent=gene-LOC108578899
NW_017100177.1	Gnomon	CDS	732946	733017	.	-	0	Name=XP_017797826.1;ID=cds-XP_017797826.1;Dbxref=GeneID:108578918%2CGenbank:XP_017797826.1;Parent=rna-XM_017942337.1
NW_017100177.1	Gnomon	CDS	723512	725662	.	-	0	Name=XP_017797826.1;ID=cds-XP_017797826.1;Dbxref=GeneID:108578918%2CGenbank:XP_017797826.1;Parent=rna-XM_017942337.1
NW_017100177.1	Gnomon	mRNA	829259	836321	.	+	.	Name=XM_017942314.1;ID=rna-XM_017942314.1;Dbxref=GeneID:108578899%2CGenbank:XM_017942314.1;Parent=gene-LOC108578899
NW_017100177.1	Gnomon	exon	119471	119624	.	+	.	ID=exon-XM_017942277.1-1;Dbxref=GeneID:108578867%2CGenbank:XM_017942277.1;Parent=rna-XM_017942277.1
NW_017100177.1	Gnomon	exon	119687	119775	.	+	.	ID=exon-XM_017942277.1-2;Dbxref=GeneID:108578867%2CGenbank:XM_017942277.1;Parent=rna-XM_017942277.1
NW_017100177.1	Gnomon	exon	119921	120142	.	+	.	ID=exon-XM_017942277.1-3;Dbxref=GeneID:108578867%2CGenbank:XM_017942277.1;Parent=rna-XM_017942277.1
NW_017100177.1	Gnomon	exon	120467	120620	.	+	.	ID=exon-XM_017942277.1-4;Dbxref=GeneID:108578867%2CGenbank:XM_017942277.1;Parent=rna-XM_017942277.1
NW_017100177.1	Gnomon	exon	120692	120919	.	+	.	ID=exon-XM_017942277.1-5;Dbxref=GeneID:108578867%2CGenbank:XM_017942277.1;Parent=rna-XM_017942277.1
NW_017100177.1	Gnomon	exon	620703	621027	.	+	.	ID=exon-XM_017942302.1-3;Dbxref=GeneID:108578892%2CGenbank:XM_017942302.1;Parent=rna-XM_017942302.1
NW_017100177.1	Gnomon	exon	620005	620097	.	+	.	ID=exon-XM_017942302.1-1;Dbxref=GeneID:108578892%2CGenbank:XM_017942302.1;Parent=rna-XM_017942302.1
NW_017100177.1	Gnomon	exon	620225	620436	.	+	.	ID=exon-XM_017942302.1-2;Dbxref=GeneID:108578892%2CGenbank:XM_017942302.1;Parent=rna-XM_017942302.1
NW_017100177.1	Gnomon	CDS	11559	12711	.	+	0	Name=XP_017797712.1;ID=cds-XP_017797712.1;Dbxref=GeneID:108578823%2CGenbank:XP_017797712.1;Parent=rna-XM_017942223.1
NW_017100177.1	Gnomon	CDS	13601	13738	.	+	0	Name=XP_017797712.1;ID=cds-XP_017797712.1;Dbxref=GeneID:108578823%2CGenbank:XP_017797712.1;Parent=rna-XM_017942223.1
NW_017100177.1	Gnomon	CDS	14766	14844	.	+	0	Name=XP_017797712.1;ID=cds-XP_017797712.1;Dbxref=GeneID:108578823%2CGenbank:XP_017797712.1;Parent=rna-XM_017942223.1
NW_017100177.1	Gnomon	CDS	21918	22021	.	+	0	Name=XP_017797712.1;ID=cds-XP_017797712.1;Dbxref=GeneID:108578823%2CGenbank:XP_017797712.1;Parent=rna-XM_017942223.1
NW_017100177.1	Gnomon	CDS	25347	25607	.	+	0	Name=XP_017797712.1;ID=cds-XP_017797712.1;Dbxref=GeneID:108578823%2CGenbank:XP_017797712.1;Parent=rna-XM_017942223.1
NW_017100177.1	Gnomon	CDS	26029	26331	.	+	0	Name=XP_017797712.1;ID=cds-XP_017797712.1;Dbxref=GeneID:108578823%2CGenbank:XP_017797712.1;Parent=rna-XM_017942223.1
NW_017100177.1	Gnomon	CDS	26540	26979	.	+	0	Name=XP_017797712.1;ID=cds-XP_017797712.1;Dbxref=GeneID:108578823%2CGenbank:XP_017797712.1;Parent=rna-XM_017942223.1
NW_017100177.1	Gnomon	CDS	27060	27439	.	+	0	Name=XP_017797712.1;ID=cds-XP_017797712.1;Dbxref=GeneID:108578823%2CGenbank:XP_017797712.1;Parent=rna-XM_017942223.1
NW_017100177.1	Gnomon	CDS	27515	28121	.	+	0	Name=XP_017797712.1;ID=cds-XP_017797712.1;Dbxref=GeneID:108578823%2CGenbank:XP_017797712.1;Parent=rna-XM_017942223.1
NW_017100177.1	Gnomon	CDS	28208	29002	.	+	0	Name=XP_017797712.1;ID=cds-XP_017797712.1;Dbxref=GeneID:108578823%2CGenbank:XP_017797712.1;Parent=rna-XM_017942223.1
NW_017100177.1	Gnomon	CDS	29975	30310	.	+	0	Name=XP_017797712.1;ID=cds-XP_017797712.1;Dbxref=GeneID:108578823%2CGenbank:XP_017797712.1;Parent=rna-XM_017942223.1
NW_017100177.1	Gnomon	mRNA	359238	365666	.	-	.	Name=XM_017942239.1;ID=rna-XM_017942239.1;Dbxref=GeneID:108578833%2CGenbank:XM_017942239.1;Parent=gene-LOC108578833
NW_017100177.1	Gnomon	exon	715344	715387	.	-	.	ID=exon-XM_017942264.1-1;Dbxref=GeneID:108578855%2CGenbank:XM_017942264.1;Parent=rna-XM_017942264.1
NW_017100177.1	Gnomon	exon	714518	714808	.	-	.	ID=exon-XM_017942264.1-3;Dbxref=GeneID:108578855%2CGenbank:XM_017942264.1;Parent=rna-XM_017942264.1
NW_017100177.1	Gnomon	exon	714959	715143	.	-	.	ID=exon-XM_017942264.1-2;Dbxref=GeneID:108578855%2CGenbank:XM_017942264.1;Parent=rna-XM_017942264.1
NW_017100177.1	Gnomon	exon	714004	714189	.	-	.	ID=exon-XM_017942264.1-5;Dbxref=GeneID:108578855%2CGenbank:XM_017942264.1;Parent=rna-XM_017942264.1
NW_017100177.1	Gnomon	exon	714287	714423	.	-	.	ID=exon-XM_017942264.1-4;Dbxref=GeneID:108578855%2CGenbank:XM_017942264.1;Parent=rna-XM_017942264.1
NW_017100177.1	Gnomon	exon	712577	712647	.	-	.	ID=exon-XM_017942264.1-7;Dbxref=GeneID:108578855%2CGenbank:XM_017942264.1;Parent=rna-XM_017942264.1
NW_017100177.1	Gnomon	exon	713359	713486	.	-	.	ID=exon-XM_017942264.1-6;Dbxref=GeneID:108578855%2CGenbank:XM_017942264.1;Parent=rna-XM_017942264.1
NW_017100177.1	Gnomon	exon	710166	710307	.	-	.	ID=exon-XM_017942264.1-8;Dbxref=GeneID:108578855%2CGenbank:XM_017942264.1;Parent=rna-XM_017942264.1
NW_017100177.1	Gnomon	mRNA	1241564	1256717	.	-	.	Name=XM_017942333.1;ID=rna-XM_017942333.1;Dbxref=GeneID:108578915%2CGenbank:XM_017942333.1;Parent=gene-LOC108578915
NW_017100177.1	Gnomon	mRNA	1248350	1256717	.	-	.	Name=XM_017942332.1;ID=rna-XM_017942332.1;Dbxref=GeneID:108578915%2CGenbank:XM_017942332.1;Parent=gene-LOC108578915
NW_017100177.1	Gnomon	exon	1165156	1165526	.	+	.	ID=exon-XM_017942219.1-10;Dbxref=GeneID:108578819%2CGenbank:XM_017942219.1;Parent=rna-XM_017942219.1
NW_017100177.1	Gnomon	exon	1169433	1169515	.	+	.	ID=exon-XM_017942219.1-23;Dbxref=GeneID:108578819%2CGenbank:XM_017942219.1;Parent=rna-XM_017942219.1
NW_017100177.1	Gnomon	exon	1169016	1169259	.	+	.	ID=exon-XM_017942219.1-22;Dbxref=GeneID:108578819%2CGenbank:XM_017942219.1;Parent=rna-XM_017942219.1
NW_017100177.1	Gnomon	exon	1169640	1169909	.	+	.	ID=exon-XM_017942219.1-24;Dbxref=GeneID:108578819%2CGenbank:XM_017942219.1;Parent=rna-XM_017942219.1
NW_017100177.1	Gnomon	exon	1167331	1167465	.	+	.	ID=exon-XM_017942219.1-16;Dbxref=GeneID:108578819%2CGenbank:XM_017942219.1;Parent=rna-XM_017942219.1
NW_017100177.1	Gnomon	exon	1167008	1167261	.	+	.	ID=exon-XM_017942219.1-15;Dbxref=GeneID:108578819%2CGenbank:XM_017942219.1;Parent=rna-XM_017942219.1
NW_017100177.1	Gnomon	exon	1167879	1168041	.	+	.	ID=exon-XM_017942219.1-18;Dbxref=GeneID:108578819%2CGenbank:XM_017942219.1;Parent=rna-XM_017942219.1
NW_017100177.1	Gnomon	exon	1167549	1167799	.	+	.	ID=exon-XM_017942219.1-17;Dbxref=GeneID:108578819%2CGenbank:XM_017942219.1;Parent=rna-XM_017942219.1
NW_017100177.1	Gnomon	exon	1165917	1166092	.	+	.	ID=exon-XM_017942219.1-12;Dbxref=GeneID:108578819%2CGenbank:XM_017942219.1;Parent=rna-XM_017942219.1
NW_017100177.1	Gnomon	exon	1165627	1165839	.	+	.	ID=exon-XM_017942219.1-11;Dbxref=GeneID:108578819%2CGenbank:XM_017942219.1;Parent=rna-XM_017942219.1
NW_017100177.1	Gnomon	exon	1166768	1166915	.	+	.	ID=exon-XM_017942219.1-14;Dbxref=GeneID:108578819%2CGenbank:XM_017942219.1;Parent=rna-XM_017942219.1
NW_017100177.1	Gnomon	exon	1166172	1166334	.	+	.	ID=exon-XM_017942219.1-13;Dbxref=GeneID:108578819%2CGenbank:XM_017942219.1;Parent=rna-XM_017942219.1
NW_017100177.1	Gnomon	exon	1168107	1168250	.	+	.	ID=exon-XM_017942219.1-19;Dbxref=GeneID:108578819%2CGenbank:XM_017942219.1;Parent=rna-XM_017942219.1
NW_017100177.1	Gnomon	exon	1168756	1168940	.	+	.	ID=exon-XM_017942219.1-21;Dbxref=GeneID:108578819%2CGenbank:XM_017942219.1;Parent=rna-XM_017942219.1
NW_017100177.1	Gnomon	exon	1168338	1168651	.	+	.	ID=exon-XM_017942219.1-20;Dbxref=GeneID:108578819%2CGenbank:XM_017942219.1;Parent=rna-XM_017942219.1
NW_017100177.1	Gnomon	CDS	1599385	1599467	.	+	0	Name=XP_017797713.1;ID=cds-XP_017797713.1;Dbxref=GeneID:108578824%2CGenbank:XP_017797713.1;Parent=rna-XM_017942224.1
NW_017100177.1	Gnomon	CDS	1599770	1600091	.	+	0	Name=XP_017797713.1;ID=cds-XP_017797713.1;Dbxref=GeneID:108578824%2CGenbank:XP_017797713.1;Parent=rna-XM_017942224.1
NW_017100177.1	Gnomon	CDS	1600629	1600931	.	+	0	Name=XP_017797713.1;ID=cds-XP_017797713.1;Dbxref=GeneID:108578824%2CGenbank:XP_017797713.1;Parent=rna-XM_017942224.1
NW_017100177.1	Gnomon	CDS	1601028	1601115	.	+	0	Name=XP_017797713.1;ID=cds-XP_017797713.1;Dbxref=GeneID:108578824%2CGenbank:XP_017797713.1;Parent=rna-XM_017942224.1
NW_017100177.1	Gnomon	CDS	1602663	1602808	.	+	0	Name=XP_017797713.1;ID=cds-XP_017797713.1;Dbxref=GeneID:108578824%2CGenbank:XP_017797713.1;Parent=rna-XM_017942224.1
NW_017100177.1	Gnomon	CDS	1603113	1603169	.	+	0	Name=XP_017797713.1;ID=cds-XP_017797713.1;Dbxref=GeneID:108578824%2CGenbank:XP_017797713.1;Parent=rna-XM_017942224.1
NW_017100177.1	Gnomon	CDS	1603240	1603324	.	+	0	Name=XP_017797713.1;ID=cds-XP_017797713.1;Dbxref=GeneID:108578824%2CGenbank:XP_017797713.1;Parent=rna-XM_017942224.1
NW_017100177.1	Gnomon	CDS	1603408	1603592	.	+	0	Name=XP_017797713.1;ID=cds-XP_017797713.1;Dbxref=GeneID:108578824%2CGenbank:XP_017797713.1;Parent=rna-XM_017942224.1
NW_017100177.1	Gnomon	exon	111562	111678	.	+	.	ID=exon-XM_017942229.1-13;Dbxref=GeneID:108578828%2CGenbank:XM_017942229.1;Parent=rna-XM_017942229.1
NW_017100177.1	Gnomon	exon	109859	109948	.	+	.	ID=exon-XM_017942229.1-12;Dbxref=GeneID:108578828%2CGenbank:XM_017942229.1;Parent=rna-XM_017942229.1
NW_017100177.1	Gnomon	exon	109241	109405	.	+	.	ID=exon-XM_017942229.1-11;Dbxref=GeneID:108578828%2CGenbank:XM_017942229.1;Parent=rna-XM_017942229.1
NW_017100177.1	Gnomon	exon	107405	107526	.	+	.	ID=exon-XM_017942229.1-10;Dbxref=GeneID:108578828%2CGenbank:XM_017942229.1;Parent=rna-XM_017942229.1
NW_017100177.1	Gnomon	exon	112134	112177	.	+	.	ID=exon-XM_017942229.1-14;Dbxref=GeneID:108578828%2CGenbank:XM_017942229.1;Parent=rna-XM_017942229.1
NW_017100177.1	Gnomon	exon	685176	685385	.	+	.	ID=exon-XM_017942216.1-2;Dbxref=GeneID:108578817%2CGenbank:XM_017942216.1;Parent=rna-XM_017942216.1
NW_017100177.1	Gnomon	exon	684287	684853	.	+	.	ID=exon-XM_017942216.1-1;Dbxref=GeneID:108578817%2CGenbank:XM_017942216.1;Parent=rna-XM_017942216.1
NW_017100177.1	Gnomon	exon	691158	691429	.	+	.	ID=exon-XM_017942216.1-8;Dbxref=GeneID:108578817%2CGenbank:XM_017942216.1;Parent=rna-XM_017942216.1
NW_017100177.1	Gnomon	exon	690869	691064	.	+	.	ID=exon-XM_017942216.1-7;Dbxref=GeneID:108578817%2CGenbank:XM_017942216.1;Parent=rna-XM_017942216.1
NW_017100177.1	Gnomon	exon	691517	691726	.	+	.	ID=exon-XM_017942216.1-9;Dbxref=GeneID:108578817%2CGenbank:XM_017942216.1;Parent=rna-XM_017942216.1
NW_017100177.1	Gnomon	exon	689823	690046	.	+	.	ID=exon-XM_017942216.1-4;Dbxref=GeneID:108578817%2CGenbank:XM_017942216.1;Parent=rna-XM_017942216.1
NW_017100177.1	Gnomon	exon	689322	689744	.	+	.	ID=exon-XM_017942216.1-3;Dbxref=GeneID:108578817%2CGenbank:XM_017942216.1;Parent=rna-XM_017942216.1
NW_017100177.1	Gnomon	exon	690613	690789	.	+	.	ID=exon-XM_017942216.1-6;Dbxref=GeneID:108578817%2CGenbank:XM_017942216.1;Parent=rna-XM_017942216.1
NW_017100177.1	Gnomon	exon	690379	690521	.	+	.	ID=exon-XM_017942216.1-5;Dbxref=GeneID:108578817%2CGenbank:XM_017942216.1;Parent=rna-XM_017942216.1
NW_017100177.1	Gnomon	mRNA	542079	555153	.	-	.	Name=XM_017942334.1;ID=rna-XM_017942334.1;Dbxref=GeneID:108578917%2CGenbank:XM_017942334.1;Parent=gene-LOC108578917
NW_017100177.1	Gnomon	exon	829535	829586	.	+	.	ID=exon-XM_017942316.1-1;Dbxref=GeneID:108578899%2CGenbank:XM_017942316.1;Parent=rna-XM_017942316.1
NW_017100177.1	Gnomon	exon	830903	831041	.	+	.	ID=exon-XM_017942316.1-5;Dbxref=GeneID:108578899%2CGenbank:XM_017942316.1;Parent=rna-XM_017942316.1
NW_017100177.1	Gnomon	exon	830546	830772	.	+	.	ID=exon-XM_017942316.1-4;Dbxref=GeneID:108578899%2CGenbank:XM_017942316.1;Parent=rna-XM_017942316.1
NW_017100177.1	Gnomon	exon	830326	830448	.	+	.	ID=exon-XM_017942316.1-3;Dbxref=GeneID:108578899%2CGenbank:XM_017942316.1;Parent=rna-XM_017942316.1
NW_017100177.1	Gnomon	exon	830039	830232	.	+	.	ID=exon-XM_017942316.1-2;Dbxref=GeneID:108578899%2CGenbank:XM_017942316.1;Parent=rna-XM_017942316.1
NW_017100177.1	Gnomon	exon	831782	832164	.	+	.	ID=exon-XM_017942316.1-9;Dbxref=GeneID:108578899%2CGenbank:XM_017942316.1;Parent=rna-XM_017942316.1
NW_017100177.1	Gnomon	exon	831636	831689	.	+	.	ID=exon-XM_017942316.1-8;Dbxref=GeneID:108578899%2CGenbank:XM_017942316.1;Parent=rna-XM_017942316.1
NW_017100177.1	Gnomon	exon	831399	831557	.	+	.	ID=exon-XM_017942316.1-7;Dbxref=GeneID:108578899%2CGenbank:XM_017942316.1;Parent=rna-XM_017942316.1
NW_017100177.1	Gnomon	exon	831124	831279	.	+	.	ID=exon-XM_017942316.1-6;Dbxref=GeneID:108578899%2CGenbank:XM_017942316.1;Parent=rna-XM_017942316.1
NW_017100177.1	Gnomon	mRNA	723355	747168	.	-	.	Name=XM_017942335.1;ID=rna-XM_017942335.1;Dbxref=GeneID:108578918%2CGenbank:XM_017942335.1;Parent=gene-LOC108578918
NW_017100177.1	Gnomon	CDS	1283279	1283383	.	-	0	Name=XP_017797715.1;ID=cds-XP_017797715.1;Dbxref=GeneID:108578825%2CGenbank:XP_017797715.1;Parent=rna-XM_017942226.1
NW_017100177.1	Gnomon	CDS	1282920	1283168	.	-	0	Name=XP_017797715.1;ID=cds-XP_017797715.1;Dbxref=GeneID:108578825%2CGenbank:XP_017797715.1;Parent=rna-XM_017942226.1
NW_017100177.1	Gnomon	CDS	1282612	1282818	.	-	0	Name=XP_017797715.1;ID=cds-XP_017797715.1;Dbxref=GeneID:108578825%2CGenbank:XP_017797715.1;Parent=rna-XM_017942226.1
NW_017100177.1	Gnomon	CDS	1282381	1282542	.	-	0	Name=XP_017797715.1;ID=cds-XP_017797715.1;Dbxref=GeneID:108578825%2CGenbank:XP_017797715.1;Parent=rna-XM_017942226.1
NW_017100177.1	Gnomon	CDS	1282116	1282297	.	-	0	Name=XP_017797715.1;ID=cds-XP_017797715.1;Dbxref=GeneID:108578825%2CGenbank:XP_017797715.1;Parent=rna-XM_017942226.1
NW_017100177.1	Gnomon	CDS	1281953	1282041	.	-	0	Name=XP_017797715.1;ID=cds-XP_017797715.1;Dbxref=GeneID:108578825%2CGenbank:XP_017797715.1;Parent=rna-XM_017942226.1
NW_017100177.1	Gnomon	CDS	1281820	1281893	.	-	0	Name=XP_017797715.1;ID=cds-XP_017797715.1;Dbxref=GeneID:108578825%2CGenbank:XP_017797715.1;Parent=rna-XM_017942226.1
NW_017100177.1	Gnomon	mRNA	723355	733316	.	-	.	Name=XM_017942336.1;ID=rna-XM_017942336.1;Dbxref=GeneID:108578918%2CGenbank:XM_017942336.1;Parent=gene-LOC108578918
NW_017100177.1	Gnomon	exon	1127362	1127471	.	+	.	ID=exon-XM_017942288.1-8;Dbxref=GeneID:108578877%2CGenbank:XM_017942288.1;Parent=rna-XM_017942288.1
NW_017100177.1	Gnomon	exon	1126080	1126443	.	+	.	ID=exon-XM_017942288.1-3;Dbxref=GeneID:108578877%2CGenbank:XM_017942288.1;Parent=rna-XM_017942288.1
NW_017100177.1	Gnomon	exon	1125745	1125946	.	+	.	ID=exon-XM_017942288.1-2;Dbxref=GeneID:108578877%2CGenbank:XM_017942288.1;Parent=rna-XM_017942288.1
NW_017100177.1	Gnomon	exon	1125383	1125640	.	+	.	ID=exon-XM_017942288.1-1;Dbxref=GeneID:108578877%2CGenbank:XM_017942288.1;Parent=rna-XM_017942288.1
NW_017100177.1	Gnomon	exon	1127203	1127287	.	+	.	ID=exon-XM_017942288.1-7;Dbxref=GeneID:108578877%2CGenbank:XM_017942288.1;Parent=rna-XM_017942288.1
NW_017100177.1	Gnomon	exon	1127012	1127134	.	+	.	ID=exon-XM_017942288.1-6;Dbxref=GeneID:108578877%2CGenbank:XM_017942288.1;Parent=rna-XM_017942288.1
NW_017100177.1	Gnomon	exon	1126777	1126932	.	+	.	ID=exon-XM_017942288.1-5;Dbxref=GeneID:108578877%2CGenbank:XM_017942288.1;Parent=rna-XM_017942288.1
NW_017100177.1	Gnomon	exon	1126512	1126713	.	+	.	ID=exon-XM_017942288.1-4;Dbxref=GeneID:108578877%2CGenbank:XM_017942288.1;Parent=rna-XM_017942288.1
NW_017100177.1	Gnomon	CDS	1286877	1287101	.	-	0	Name=XP_017797716.1;ID=cds-XP_017797716.1;Dbxref=GeneID:108578826%2CGenbank:XP_017797716.1;Parent=rna-XM_017942227.1
NW_017100177.1	Gnomon	CDS	1286448	1286546	.	-	0	Name=XP_017797716.1;ID=cds-XP_017797716.1;Dbxref=GeneID:108578826%2CGenbank:XP_017797716.1;Parent=rna-XM_017942227.1
NW_017100177.1	Gnomon	CDS	1285648	1285839	.	-	0	Name=XP_017797716.1;ID=cds-XP_017797716.1;Dbxref=GeneID:108578826%2CGenbank:XP_017797716.1;Parent=rna-XM_017942227.1
NW_017100177.1	Gnomon	CDS	1284900	1285136	.	-	0	Name=XP_017797716.1;ID=cds-XP_017797716.1;Dbxref=GeneID:108578826%2CGenbank:XP_017797716.1;Parent=rna-XM_017942227.1
NW_017100177.1	Gnomon	CDS	1284604	1284819	.	-	0	Name=XP_017797716.1;ID=cds-XP_017797716.1;Dbxref=GeneID:108578826%2CGenbank:XP_017797716.1;Parent=rna-XM_017942227.1
NW_017100177.1	Gnomon	mRNA	1273905	1275212	.	-	.	Name=XM_017942235.1;ID=rna-XM_017942235.1;Dbxref=GeneID:108578829%2CGenbank:XM_017942235.1;Parent=gene-LOC108578829
NW_017100177.1	Gnomon	exon	836283	836321	.	+	.	ID=exon-XM_017942311.1-13;Dbxref=GeneID:108578899%2CGenbank:XM_017942311.1;Parent=rna-XM_017942311.1
NW_017100177.1	Gnomon	exon	834343	834435	.	+	.	ID=exon-XM_017942311.1-12;Dbxref=GeneID:108578899%2CGenbank:XM_017942311.1;Parent=rna-XM_017942311.1
NW_017100177.1	Gnomon	exon	832510	832580	.	+	.	ID=exon-XM_017942311.1-11;Dbxref=GeneID:108578899%2CGenbank:XM_017942311.1;Parent=rna-XM_017942311.1
NW_017100177.1	Gnomon	exon	832239	832449	.	+	.	ID=exon-XM_017942311.1-10;Dbxref=GeneID:108578899%2CGenbank:XM_017942311.1;Parent=rna-XM_017942311.1
NW_017100177.1	Gnomon	exon	1180693	1181272	.	-	.	ID=exon-XM_017942287.1-2;Dbxref=GeneID:108578876%2CGenbank:XM_017942287.1;Parent=rna-XM_017942287.1
NW_017100177.1	Gnomon	exon	1181536	1181648	.	-	.	ID=exon-XM_017942287.1-1;Dbxref=GeneID:108578876%2CGenbank:XM_017942287.1;Parent=rna-XM_017942287.1
NW_017100177.1	Gnomon	exon	1179567	1179600	.	-	.	ID=exon-XM_017942287.1-4;Dbxref=GeneID:108578876%2CGenbank:XM_017942287.1;Parent=rna-XM_017942287.1
NW_017100177.1	Gnomon	exon	1179978	1180115	.	-	.	ID=exon-XM_017942287.1-3;Dbxref=GeneID:108578876%2CGenbank:XM_017942287.1;Parent=rna-XM_017942287.1
NW_017100177.1	Gnomon	mRNA	967984	1025588	.	+	.	Name=XM_017942236.1;ID=rna-XM_017942236.1;Dbxref=GeneID:108578830%2CGenbank:XM_017942236.1;Note=The sequence of the model RefSeq transcript was modified relative to this genomic sequence to represent the inferred CDS: inserted 2 bases in 1 codon;Parent=gene-LOC108578830
NW_017100177.1	Gnomon	exon	116598	116796	.	-	.	ID=exon-XM_017942187.1-7;Dbxref=GeneID:108578791%2CGenbank:XM_017942187.1;Parent=rna-XM_017942187.1
NW_017100177.1	Gnomon	exon	116853	117093	.	-	.	ID=exon-XM_017942187.1-6;Dbxref=GeneID:108578791%2CGenbank:XM_017942187.1;Parent=rna-XM_017942187.1
NW_017100177.1	Gnomon	exon	117160	117466	.	-	.	ID=exon-XM_017942187.1-5;Dbxref=GeneID:108578791%2CGenbank:XM_017942187.1;Parent=rna-XM_017942187.1
NW_017100177.1	Gnomon	exon	117527	117736	.	-	.	ID=exon-XM_017942187.1-4;Dbxref=GeneID:108578791%2CGenbank:XM_017942187.1;Parent=rna-XM_017942187.1
NW_017100177.1	Gnomon	exon	117811	118054	.	-	.	ID=exon-XM_017942187.1-3;Dbxref=GeneID:108578791%2CGenbank:XM_017942187.1;Parent=rna-XM_017942187.1
NW_017100177.1	Gnomon	exon	118326	118852	.	-	.	ID=exon-XM_017942187.1-2;Dbxref=GeneID:108578791%2CGenbank:XM_017942187.1;Parent=rna-XM_017942187.1
NW_017100177.1	Gnomon	exon	119009	119032	.	-	.	ID=exon-XM_017942187.1-1;Dbxref=GeneID:108578791%2CGenbank:XM_017942187.1;Parent=rna-XM_017942187.1
NW_017100177.1	Gnomon	CDS	1121152	1121321	.	-	0	Name=XP_017797710.1;ID=cds-XP_017797710.1;Dbxref=GeneID:108578821%2CGenbank:XP_017797710.1;Parent=rna-XM_017942221.1
NW_017100177.1	Gnomon	CDS	1101750	1101897	.	-	0	Name=XP_017797710.1;ID=cds-XP_017797710.1;Dbxref=GeneID:108578821%2CGenbank:XP_017797710.1;Parent=rna-XM_017942221.1
NW_017100177.1	Gnomon	CDS	1099188	1099322	.	-	0	Name=XP_017797710.1;ID=cds-XP_017797710.1;Dbxref=GeneID:108578821%2CGenbank:XP_017797710.1;Parent=rna-XM_017942221.1
NW_017100177.1	Gnomon	CDS	1098339	1098473	.	-	0	Name=XP_017797710.1;ID=cds-XP_017797710.1;Dbxref=GeneID:108578821%2CGenbank:XP_017797710.1;Parent=rna-XM_017942221.1
NW_017100177.1	Gnomon	mRNA	588562	598049	.	+	.	Name=XM_017942237.1;ID=rna-XM_017942237.1;Dbxref=GeneID:108578831%2CGenbank:XM_017942237.1;Parent=gene-LOC108578831
NW_017100177.1	Gnomon	mRNA	608895	613119	.	-	.	Name=XM_017942330.1;ID=rna-XM_017942330.1;Dbxref=GeneID:108578913%2CGenbank:XM_017942330.1;Parent=gene-LOC108578913
NW_017100177.1	Gnomon	CDS	669845	669958	.	+	0	Name=XP_017797711.1;ID=cds-XP_017797711.1;Dbxref=GeneID:108578822%2CGenbank:XP_017797711.1;Note=The sequence of the model RefSeq protein was modified relative to this genomic sequence to represent the inferred CDS: substituted 1 base at 1 genomic stop codon;Parent=rna-XM_017942222.1
NW_017100177.1	Gnomon	CDS	671408	671712	.	+	0	Name=XP_017797711.1;ID=cds-XP_017797711.1;Dbxref=GeneID:108578822%2CGenbank:XP_017797711.1;Note=The sequence of the model RefSeq protein was modified relative to this genomic sequence to represent the inferred CDS: substituted 1 base at 1 genomic stop codon;Parent=rna-XM_017942222.1
NW_017100177.1	Gnomon	CDS	672683	672754	.	+	0	Name=XP_017797711.1;ID=cds-XP_017797711.1;Dbxref=GeneID:108578822%2CGenbank:XP_017797711.1;Note=The sequence of the model RefSeq protein was modified relative to this genomic sequence to represent the inferred CDS: substituted 1 base at 1 genomic stop codon;Parent=rna-XM_017942222.1
NW_017100177.1	Gnomon	CDS	673775	673998	.	+	0	Name=XP_017797711.1;ID=cds-XP_017797711.1;Dbxref=GeneID:108578822%2CGenbank:XP_017797711.1;Note=The sequence of the model RefSeq protein was modified relative to this genomic sequence to represent the inferred CDS: substituted 1 base at 1 genomic stop codon;Parent=rna-XM_017942222.1
NW_017100177.1	Gnomon	CDS	674241	674338	.	+	0	Name=XP_017797711.1;ID=cds-XP_017797711.1;Dbxref=GeneID:108578822%2CGenbank:XP_017797711.1;Note=The sequence of the model RefSeq protein was modified relative to this genomic sequence to represent the inferred CDS: substituted 1 base at 1 genomic stop codon;Parent=rna-XM_017942222.1
NW_017100177.1	Gnomon	CDS	674668	674979	.	+	0	Name=XP_017797711.1;ID=cds-XP_017797711.1;Dbxref=GeneID:108578822%2CGenbank:XP_017797711.1;Note=The sequence of the model RefSeq protein was modified relative to this genomic sequence to represent the inferred CDS: substituted 1 base at 1 genomic stop codon;Parent=rna-XM_017942222.1
NW_017100177.1	Gnomon	CDS	675408	675794	.	+	0	Name=XP_017797711.1;ID=cds-XP_017797711.1;Dbxref=GeneID:108578822%2CGenbank:XP_017797711.1;Note=The sequence of the model RefSeq protein was modified relative to this genomic sequence to represent the inferred CDS: substituted 1 base at 1 genomic stop codon;Parent=rna-XM_017942222.1
NW_017100177.1	Gnomon	CDS	675867	676105	.	+	0	Name=XP_017797711.1;ID=cds-XP_017797711.1;Dbxref=GeneID:108578822%2CGenbank:XP_017797711.1;Note=The sequence of the model RefSeq protein was modified relative to this genomic sequence to represent the inferred CDS: substituted 1 base at 1 genomic stop codon;Parent=rna-XM_017942222.1
NW_017100177.1	Gnomon	CDS	676537	676817	.	+	0	Name=XP_017797711.1;ID=cds-XP_017797711.1;Dbxref=GeneID:108578822%2CGenbank:XP_017797711.1;Note=The sequence of the model RefSeq protein was modified relative to this genomic sequence to represent the inferred CDS: substituted 1 base at 1 genomic stop codon;Parent=rna-XM_017942222.1
NW_017100177.1	Gnomon	CDS	676890	677046	.	+	0	Name=XP_017797711.1;ID=cds-XP_017797711.1;Dbxref=GeneID:108578822%2CGenbank:XP_017797711.1;Note=The sequence of the model RefSeq protein was modified relative to this genomic sequence to represent the inferred CDS: substituted 1 base at 1 genomic stop codon;Parent=rna-XM_017942222.1
NW_017100177.1	Gnomon	CDS	677143	677345	.	+	0	Name=XP_017797711.1;ID=cds-XP_017797711.1;Dbxref=GeneID:108578822%2CGenbank:XP_017797711.1;Note=The sequence of the model RefSeq protein was modified relative to this genomic sequence to represent the inferred CDS: substituted 1 base at 1 genomic stop codon;Parent=rna-XM_017942222.1
NW_017100177.1	Gnomon	CDS	677419	677567	.	+	0	Name=XP_017797711.1;ID=cds-XP_017797711.1;Dbxref=GeneID:108578822%2CGenbank:XP_017797711.1;Note=The sequence of the model RefSeq protein was modified relative to this genomic sequence to represent the inferred CDS: substituted 1 base at 1 genomic stop codon;Parent=rna-XM_017942222.1
NW_017100177.1	Gnomon	CDS	677635	677946	.	+	0	Name=XP_017797711.1;ID=cds-XP_017797711.1;Dbxref=GeneID:108578822%2CGenbank:XP_017797711.1;Note=The sequence of the model RefSeq protein was modified relative to this genomic sequence to represent the inferred CDS: substituted 1 base at 1 genomic stop codon;Parent=rna-XM_017942222.1
NW_017100177.1	Gnomon	CDS	678026	678435	.	+	0	Name=XP_017797711.1;ID=cds-XP_017797711.1;Dbxref=GeneID:108578822%2CGenbank:XP_017797711.1;Note=The sequence of the model RefSeq protein was modified relative to this genomic sequence to represent the inferred CDS: substituted 1 base at 1 genomic stop codon;Parent=rna-XM_017942222.1
NW_017100177.1	Gnomon	CDS	678516	679065	.	+	0	Name=XP_017797711.1;ID=cds-XP_017797711.1;Dbxref=GeneID:108578822%2CGenbank:XP_017797711.1;Note=The sequence of the model RefSeq protein was modified relative to this genomic sequence to represent the inferred CDS: substituted 1 base at 1 genomic stop codon;Parent=rna-XM_017942222.1
NW_017100177.1	Gnomon	mRNA	356833	369634	.	+	.	Name=XM_017942238.1;ID=rna-XM_017942238.1;Dbxref=GeneID:108578832%2CGenbank:XM_017942238.1;Parent=gene-LOC108578832
NW_017100177.1	Gnomon	exon	831636	831689	.	+	.	ID=exon-XM_017942315.1-8;Dbxref=GeneID:108578899%2CGenbank:XM_017942315.1;Parent=rna-XM_017942315.1
NW_017100177.1	Gnomon	exon	831399	831557	.	+	.	ID=exon-XM_017942315.1-7;Dbxref=GeneID:108578899%2CGenbank:XM_017942315.1;Parent=rna-XM_017942315.1
NW_017100177.1	Gnomon	exon	831782	832164	.	+	.	ID=exon-XM_017942315.1-9;Dbxref=GeneID:108578899%2CGenbank:XM_017942315.1;Parent=rna-XM_017942315.1
NW_017100177.1	Gnomon	exon	830546	830772	.	+	.	ID=exon-XM_017942315.1-4;Dbxref=GeneID:108578899%2CGenbank:XM_017942315.1;Parent=rna-XM_017942315.1
NW_017100177.1	Gnomon	exon	830326	830448	.	+	.	ID=exon-XM_017942315.1-3;Dbxref=GeneID:108578899%2CGenbank:XM_017942315.1;Parent=rna-XM_017942315.1
NW_017100177.1	Gnomon	exon	831124	831279	.	+	.	ID=exon-XM_017942315.1-6;Dbxref=GeneID:108578899%2CGenbank:XM_017942315.1;Parent=rna-XM_017942315.1
NW_017100177.1	Gnomon	exon	830903	831041	.	+	.	ID=exon-XM_017942315.1-5;Dbxref=GeneID:108578899%2CGenbank:XM_017942315.1;Parent=rna-XM_017942315.1
NW_017100177.1	Gnomon	exon	830039	830232	.	+	.	ID=exon-XM_017942315.1-2;Dbxref=GeneID:108578899%2CGenbank:XM_017942315.1;Parent=rna-XM_017942315.1
NW_017100177.1	Gnomon	exon	826018	826070	.	+	.	ID=exon-XM_017942315.1-1;Dbxref=GeneID:108578899%2CGenbank:XM_017942315.1;Parent=rna-XM_017942315.1
NW_017100177.1	Gnomon	exon	1310193	1310499	.	-	.	ID=exon-XM_017942241.1-4;Dbxref=GeneID:108578835%2CGenbank:XM_017942241.1;Parent=rna-XM_017942241.1
NW_017100177.1	Gnomon	exon	1310775	1310971	.	-	.	ID=exon-XM_017942241.1-3;Dbxref=GeneID:108578835%2CGenbank:XM_017942241.1;Parent=rna-XM_017942241.1
NW_017100177.1	Gnomon	exon	1308762	1309720	.	-	.	ID=exon-XM_017942241.1-5;Dbxref=GeneID:108578835%2CGenbank:XM_017942241.1;Parent=rna-XM_017942241.1
NW_017100177.1	Gnomon	exon	1311493	1311672	.	-	.	ID=exon-XM_017942241.1-2;Dbxref=GeneID:108578835%2CGenbank:XM_017942241.1;Parent=rna-XM_017942241.1
NW_017100177.1	Gnomon	exon	1312043	1312176	.	-	.	ID=exon-XM_017942241.1-1;Dbxref=GeneID:108578835%2CGenbank:XM_017942241.1;Parent=rna-XM_017942241.1
NW_017100177.1	Gnomon	mRNA	797999	807462	.	+	.	Name=XM_017942331.1;ID=rna-XM_017942331.1;Dbxref=GeneID:108578914%2CGenbank:XM_017942331.1;Note=The sequence of the model RefSeq transcript was modified relative to this genomic sequence to represent the inferred CDS: inserted 1 base in 1 codon;Parent=gene-LOC108578914
NW_017100177.1	Gnomon	CDS	1142828	1142999	.	-	0	Name=XP_017797756.1;ID=cds-XP_017797756.1;Dbxref=GeneID:108578857%2CGenbank:XP_017797756.1;Parent=rna-XM_017942267.1
NW_017100177.1	Gnomon	CDS	1141869	1142404	.	-	0	Name=XP_017797756.1;ID=cds-XP_017797756.1;Dbxref=GeneID:108578857%2CGenbank:XP_017797756.1;Parent=rna-XM_017942267.1
NW_017100177.1	Gnomon	CDS	1141501	1141636	.	-	0	Name=XP_017797756.1;ID=cds-XP_017797756.1;Dbxref=GeneID:108578857%2CGenbank:XP_017797756.1;Parent=rna-XM_017942267.1
NW_017100177.1	Gnomon	CDS	1141254	1141429	.	-	0	Name=XP_017797756.1;ID=cds-XP_017797756.1;Dbxref=GeneID:108578857%2CGenbank:XP_017797756.1;Parent=rna-XM_017942267.1
NW_017100177.1	Gnomon	CDS	1140964	1141107	.	-	0	Name=XP_017797756.1;ID=cds-XP_017797756.1;Dbxref=GeneID:108578857%2CGenbank:XP_017797756.1;Parent=rna-XM_017942267.1
NW_017100177.1	Gnomon	CDS	1140438	1140887	.	-	0	Name=XP_017797756.1;ID=cds-XP_017797756.1;Dbxref=GeneID:108578857%2CGenbank:XP_017797756.1;Parent=rna-XM_017942267.1
NW_017100177.1	Gnomon	exon	55588	55723	.	+	.	ID=exon-XM_017942186.1-10;Dbxref=GeneID:108578790%2CGenbank:XM_017942186.1;Parent=rna-XM_017942186.1
NW_017100177.1	Gnomon	mRNA	59519	112177	.	+	.	Name=XM_017942230.1;ID=rna-XM_017942230.1;Dbxref=GeneID:108578828%2CGenbank:XM_017942230.1;Parent=gene-LOC108578828
NW_017100177.1	Gnomon	CDS	1035138	1035302	.	+	0	Name=XP_017797757.1;ID=cds-XP_017797757.1;Dbxref=GeneID:108578858%2CGenbank:XP_017797757.1;Parent=rna-XM_017942268.1
NW_017100177.1	Gnomon	CDS	1035538	1035685	.	+	0	Name=XP_017797757.1;ID=cds-XP_017797757.1;Dbxref=GeneID:108578858%2CGenbank:XP_017797757.1;Parent=rna-XM_017942268.1
NW_017100177.1	Gnomon	CDS	1035861	1036037	.	+	0	Name=XP_017797757.1;ID=cds-XP_017797757.1;Dbxref=GeneID:108578858%2CGenbank:XP_017797757.1;Parent=rna-XM_017942268.1
NW_017100177.1	Gnomon	CDS	1036125	1036829	.	+	0	Name=XP_017797757.1;ID=cds-XP_017797757.1;Dbxref=GeneID:108578858%2CGenbank:XP_017797757.1;Parent=rna-XM_017942268.1
NW_017100177.1	Gnomon	CDS	1036897	1037330	.	+	0	Name=XP_017797757.1;ID=cds-XP_017797757.1;Dbxref=GeneID:108578858%2CGenbank:XP_017797757.1;Parent=rna-XM_017942268.1
NW_017100177.1	Gnomon	CDS	1037774	1038199	.	+	0	Name=XP_017797757.1;ID=cds-XP_017797757.1;Dbxref=GeneID:108578858%2CGenbank:XP_017797757.1;Parent=rna-XM_017942268.1
NW_017100177.1	Gnomon	CDS	1038421	1038552	.	+	0	Name=XP_017797757.1;ID=cds-XP_017797757.1;Dbxref=GeneID:108578858%2CGenbank:XP_017797757.1;Parent=rna-XM_017942268.1
NW_017100177.1	Gnomon	mRNA	59519	109409	.	+	.	Name=XM_017942231.1;ID=rna-XM_017942231.1;Dbxref=GeneID:108578828%2CGenbank:XM_017942231.1;Parent=gene-LOC108578828
NW_017100177.1	Gnomon	CDS	1266786	1267532	.	-	0	Name=XP_017797758.1;ID=cds-XP_017797758.1;Dbxref=GeneID:108578860%2CGenbank:XP_017797758.1;Parent=rna-XM_017942269.1
NW_017100177.1	Gnomon	CDS	1265781	1266021	.	-	0	Name=XP_017797758.1;ID=cds-XP_017797758.1;Dbxref=GeneID:108578860%2CGenbank:XP_017797758.1;Parent=rna-XM_017942269.1
NW_017100177.1	Gnomon	CDS	1265537	1265706	.	-	0	Name=XP_017797758.1;ID=cds-XP_017797758.1;Dbxref=GeneID:108578860%2CGenbank:XP_017797758.1;Parent=rna-XM_017942269.1
NW_017100177.1	Gnomon	CDS	1265258	1265458	.	-	0	Name=XP_017797758.1;ID=cds-XP_017797758.1;Dbxref=GeneID:108578860%2CGenbank:XP_017797758.1;Parent=rna-XM_017942269.1
NW_017100177.1	Gnomon	CDS	1265007	1265136	.	-	0	Name=XP_017797758.1;ID=cds-XP_017797758.1;Dbxref=GeneID:108578860%2CGenbank:XP_017797758.1;Parent=rna-XM_017942269.1
NW_017100177.1	Gnomon	CDS	1264657	1264923	.	-	0	Name=XP_017797758.1;ID=cds-XP_017797758.1;Dbxref=GeneID:108578860%2CGenbank:XP_017797758.1;Parent=rna-XM_017942269.1
NW_017100177.1	Gnomon	CDS	1264400	1264576	.	-	0	Name=XP_017797758.1;ID=cds-XP_017797758.1;Dbxref=GeneID:108578860%2CGenbank:XP_017797758.1;Parent=rna-XM_017942269.1
NW_017100177.1	Gnomon	CDS	1264129	1264316	.	-	0	Name=XP_017797758.1;ID=cds-XP_017797758.1;Dbxref=GeneID:108578860%2CGenbank:XP_017797758.1;Parent=rna-XM_017942269.1
NW_017100177.1	Gnomon	CDS	1263909	1264055	.	-	0	Name=XP_017797758.1;ID=cds-XP_017797758.1;Dbxref=GeneID:108578860%2CGenbank:XP_017797758.1;Parent=rna-XM_017942269.1
NW_017100177.1	Gnomon	exon	367771	368490	.	+	.	ID=exon-XM_017942238.1-2;Dbxref=GeneID:108578832%2CGenbank:XM_017942238.1;Parent=rna-XM_017942238.1
NW_017100177.1	Gnomon	exon	356833	356965	.	+	.	ID=exon-XM_017942238.1-1;Dbxref=GeneID:108578832%2CGenbank:XM_017942238.1;Parent=rna-XM_017942238.1
NW_017100177.1	Gnomon	exon	368621	369634	.	+	.	ID=exon-XM_017942238.1-3;Dbxref=GeneID:108578832%2CGenbank:XM_017942238.1;Parent=rna-XM_017942238.1
NW_017100177.1	Gnomon	mRNA	103312	111682	.	+	.	Name=XM_017942232.1;ID=rna-XM_017942232.1;Dbxref=GeneID:108578828%2CGenbank:XM_017942232.1;Parent=gene-LOC108578828
NW_017100177.1	Gnomon	exon	111562	111682	.	+	.	ID=exon-XM_017942232.1-12;Dbxref=GeneID:108578828%2CGenbank:XM_017942232.1;Parent=rna-XM_017942232.1
NW_017100177.1	Gnomon	exon	109241	109405	.	+	.	ID=exon-XM_017942232.1-11;Dbxref=GeneID:108578828%2CGenbank:XM_017942232.1;Parent=rna-XM_017942232.1
NW_017100177.1	Gnomon	exon	107405	107526	.	+	.	ID=exon-XM_017942232.1-10;Dbxref=GeneID:108578828%2CGenbank:XM_017942232.1;Parent=rna-XM_017942232.1
NW_017100177.1	Gnomon	CDS	434931	435112	.	+	0	Name=XP_017797759.1;ID=cds-XP_017797759.1;Dbxref=GeneID:108578861%2CGenbank:XP_017797759.1;Parent=rna-XM_017942270.1
NW_017100177.1	Gnomon	CDS	435321	435464	.	+	0	Name=XP_017797759.1;ID=cds-XP_017797759.1;Dbxref=GeneID:108578861%2CGenbank:XP_017797759.1;Parent=rna-XM_017942270.1
NW_017100177.1	Gnomon	CDS	435545	435742	.	+	0	Name=XP_017797759.1;ID=cds-XP_017797759.1;Dbxref=GeneID:108578861%2CGenbank:XP_017797759.1;Parent=rna-XM_017942270.1
NW_017100177.1	Gnomon	CDS	435844	435850	.	+	0	Name=XP_017797759.1;ID=cds-XP_017797759.1;Dbxref=GeneID:108578861%2CGenbank:XP_017797759.1;Parent=rna-XM_017942270.1
NW_017100177.1	Gnomon	exon	759070	759375	.	-	.	ID=exon-XM_017942215.1-9;Dbxref=GeneID:108578816%2CGenbank:XM_017942215.1;Parent=rna-XM_017942215.1
NW_017100177.1	Gnomon	exon	759458	759977	.	-	.	ID=exon-XM_017942215.1-8;Dbxref=GeneID:108578816%2CGenbank:XM_017942215.1;Parent=rna-XM_017942215.1
NW_017100177.1	Gnomon	exon	760059	760384	.	-	.	ID=exon-XM_017942215.1-7;Dbxref=GeneID:108578816%2CGenbank:XM_017942215.1;Parent=rna-XM_017942215.1
NW_017100177.1	Gnomon	exon	760478	760892	.	-	.	ID=exon-XM_017942215.1-6;Dbxref=GeneID:108578816%2CGenbank:XM_017942215.1;Parent=rna-XM_017942215.1
NW_017100177.1	Gnomon	exon	760939	761257	.	-	.	ID=exon-XM_017942215.1-5;Dbxref=GeneID:108578816%2CGenbank:XM_017942215.1;Parent=rna-XM_017942215.1
NW_017100177.1	Gnomon	exon	761404	761714	.	-	.	ID=exon-XM_017942215.1-4;Dbxref=GeneID:108578816%2CGenbank:XM_017942215.1;Parent=rna-XM_017942215.1
NW_017100177.1	Gnomon	exon	761792	761985	.	-	.	ID=exon-XM_017942215.1-3;Dbxref=GeneID:108578816%2CGenbank:XM_017942215.1;Parent=rna-XM_017942215.1
NW_017100177.1	Gnomon	exon	762063	762417	.	-	.	ID=exon-XM_017942215.1-2;Dbxref=GeneID:108578816%2CGenbank:XM_017942215.1;Parent=rna-XM_017942215.1
NW_017100177.1	Gnomon	exon	763734	763860	.	-	.	ID=exon-XM_017942215.1-1;Dbxref=GeneID:108578816%2CGenbank:XM_017942215.1;Parent=rna-XM_017942215.1
NW_017100177.1	Gnomon	mRNA	1273490	1275212	.	-	.	Name=XM_017942233.1;ID=rna-XM_017942233.1;Dbxref=GeneID:108578829%2CGenbank:XM_017942233.1;Parent=gene-LOC108578829
NW_017100177.1	Gnomon	exon	824204	824342	.	-	.	ID=exon-XM_017942317.1-2;Dbxref=GeneID:108578901%2CGenbank:XM_017942317.1;Parent=rna-XM_017942317.1
NW_017100177.1	Gnomon	exon	824574	824655	.	-	.	ID=exon-XM_017942317.1-1;Dbxref=GeneID:108578901%2CGenbank:XM_017942317.1;Parent=rna-XM_017942317.1
NW_017100177.1	Gnomon	exon	823122	823459	.	-	.	ID=exon-XM_017942317.1-4;Dbxref=GeneID:108578901%2CGenbank:XM_017942317.1;Parent=rna-XM_017942317.1
NW_017100177.1	Gnomon	exon	823543	824026	.	-	.	ID=exon-XM_017942317.1-3;Dbxref=GeneID:108578901%2CGenbank:XM_017942317.1;Parent=rna-XM_017942317.1
NW_017100177.1	Gnomon	exon	822305	822557	.	-	.	ID=exon-XM_017942317.1-6;Dbxref=GeneID:108578901%2CGenbank:XM_017942317.1;Parent=rna-XM_017942317.1
NW_017100177.1	Gnomon	exon	822630	823045	.	-	.	ID=exon-XM_017942317.1-5;Dbxref=GeneID:108578901%2CGenbank:XM_017942317.1;Parent=rna-XM_017942317.1
NW_017100177.1	Gnomon	exon	49607	49733	.	+	.	ID=exon-XM_017942186.1-2;Dbxref=GeneID:108578790%2CGenbank:XM_017942186.1;Parent=rna-XM_017942186.1
NW_017100177.1	Gnomon	exon	47681	48311	.	+	.	ID=exon-XM_017942186.1-1;Dbxref=GeneID:108578790%2CGenbank:XM_017942186.1;Parent=rna-XM_017942186.1
NW_017100177.1	Gnomon	exon	50747	50925	.	+	.	ID=exon-XM_017942186.1-4;Dbxref=GeneID:108578790%2CGenbank:XM_017942186.1;Parent=rna-XM_017942186.1
NW_017100177.1	Gnomon	exon	49832	50017	.	+	.	ID=exon-XM_017942186.1-3;Dbxref=GeneID:108578790%2CGenbank:XM_017942186.1;Parent=rna-XM_017942186.1
NW_017100177.1	Gnomon	exon	51350	51569	.	+	.	ID=exon-XM_017942186.1-6;Dbxref=GeneID:108578790%2CGenbank:XM_017942186.1;Parent=rna-XM_017942186.1
NW_017100177.1	Gnomon	exon	51197	51282	.	+	.	ID=exon-XM_017942186.1-5;Dbxref=GeneID:108578790%2CGenbank:XM_017942186.1;Parent=rna-XM_017942186.1
NW_017100177.1	Gnomon	exon	52360	52542	.	+	.	ID=exon-XM_017942186.1-8;Dbxref=GeneID:108578790%2CGenbank:XM_017942186.1;Parent=rna-XM_017942186.1
NW_017100177.1	Gnomon	exon	51976	52278	.	+	.	ID=exon-XM_017942186.1-7;Dbxref=GeneID:108578790%2CGenbank:XM_017942186.1;Parent=rna-XM_017942186.1
NW_017100177.1	Gnomon	exon	52783	55096	.	+	.	ID=exon-XM_017942186.1-9;Dbxref=GeneID:108578790%2CGenbank:XM_017942186.1;Parent=rna-XM_017942186.1
NW_017100177.1	Gnomon	exon	360496	360603	.	-	.	ID=exon-XM_017942239.1-3;Dbxref=GeneID:108578833%2CGenbank:XM_017942239.1;Parent=rna-XM_017942239.1
NW_017100177.1	Gnomon	exon	363875	364099	.	-	.	ID=exon-XM_017942239.1-2;Dbxref=GeneID:108578833%2CGenbank:XM_017942239.1;Parent=rna-XM_017942239.1
NW_017100177.1	Gnomon	exon	359238	359497	.	-	.	ID=exon-XM_017942239.1-5;Dbxref=GeneID:108578833%2CGenbank:XM_017942239.1;Parent=rna-XM_017942239.1
NW_017100177.1	Gnomon	exon	360084	360221	.	-	.	ID=exon-XM_017942239.1-4;Dbxref=GeneID:108578833%2CGenbank:XM_017942239.1;Parent=rna-XM_017942239.1
NW_017100177.1	Gnomon	exon	365588	365666	.	-	.	ID=exon-XM_017942239.1-1;Dbxref=GeneID:108578833%2CGenbank:XM_017942239.1;Parent=rna-XM_017942239.1
NW_017100177.1	Gnomon	CDS	422243	422380	.	+	0	Name=XP_017797752.1;ID=cds-XP_017797752.1;Dbxref=GeneID:108578854%2CGenbank:XP_017797752.1;Parent=rna-XM_017942263.1
NW_017100177.1	Gnomon	CDS	423142	423297	.	+	0	Name=XP_017797752.1;ID=cds-XP_017797752.1;Dbxref=GeneID:108578854%2CGenbank:XP_017797752.1;Parent=rna-XM_017942263.1
NW_017100177.1	Gnomon	CDS	423960	424414	.	+	0	Name=XP_017797752.1;ID=cds-XP_017797752.1;Dbxref=GeneID:108578854%2CGenbank:XP_017797752.1;Parent=rna-XM_017942263.1
NW_017100177.1	Gnomon	CDS	424856	425102	.	+	0	Name=XP_017797752.1;ID=cds-XP_017797752.1;Dbxref=GeneID:108578854%2CGenbank:XP_017797752.1;Parent=rna-XM_017942263.1
NW_017100177.1	Gnomon	CDS	425987	426172	.	+	0	Name=XP_017797752.1;ID=cds-XP_017797752.1;Dbxref=GeneID:108578854%2CGenbank:XP_017797752.1;Parent=rna-XM_017942263.1
NW_017100177.1	Gnomon	CDS	426244	426493	.	+	0	Name=XP_017797752.1;ID=cds-XP_017797752.1;Dbxref=GeneID:108578854%2CGenbank:XP_017797752.1;Parent=rna-XM_017942263.1
NW_017100177.1	Gnomon	CDS	426605	426804	.	+	0	Name=XP_017797752.1;ID=cds-XP_017797752.1;Dbxref=GeneID:108578854%2CGenbank:XP_017797752.1;Parent=rna-XM_017942263.1
NW_017100177.1	Gnomon	CDS	426898	427032	.	+	0	Name=XP_017797752.1;ID=cds-XP_017797752.1;Dbxref=GeneID:108578854%2CGenbank:XP_017797752.1;Parent=rna-XM_017942263.1
NW_017100177.1	Gnomon	mRNA	1128272	1131880	.	-	.	Name=XM_017942278.1;ID=rna-XM_017942278.1;Dbxref=GeneID:108578868%2CGenbank:XM_017942278.1;Parent=gene-LOC108578868
NW_017100177.1	Gnomon	exon	750529	750790	.	-	.	ID=exon-XM_017942240.1-9;Dbxref=GeneID:108578834%2CGenbank:XM_017942240.1;Parent=rna-XM_017942240.1
NW_017100177.1	Gnomon	exon	750855	750952	.	-	.	ID=exon-XM_017942240.1-8;Dbxref=GeneID:108578834%2CGenbank:XM_017942240.1;Parent=rna-XM_017942240.1
NW_017100177.1	Gnomon	exon	751025	751197	.	-	.	ID=exon-XM_017942240.1-7;Dbxref=GeneID:108578834%2CGenbank:XM_017942240.1;Parent=rna-XM_017942240.1
NW_017100177.1	Gnomon	exon	751257	751455	.	-	.	ID=exon-XM_017942240.1-6;Dbxref=GeneID:108578834%2CGenbank:XM_017942240.1;Parent=rna-XM_017942240.1
NW_017100177.1	Gnomon	exon	751525	751833	.	-	.	ID=exon-XM_017942240.1-5;Dbxref=GeneID:108578834%2CGenbank:XM_017942240.1;Parent=rna-XM_017942240.1
NW_017100177.1	Gnomon	exon	751932	752144	.	-	.	ID=exon-XM_017942240.1-4;Dbxref=GeneID:108578834%2CGenbank:XM_017942240.1;Parent=rna-XM_017942240.1
NW_017100177.1	Gnomon	exon	752208	752851	.	-	.	ID=exon-XM_017942240.1-3;Dbxref=GeneID:108578834%2CGenbank:XM_017942240.1;Parent=rna-XM_017942240.1
NW_017100177.1	Gnomon	exon	752918	753223	.	-	.	ID=exon-XM_017942240.1-2;Dbxref=GeneID:108578834%2CGenbank:XM_017942240.1;Parent=rna-XM_017942240.1
NW_017100177.1	Gnomon	exon	753356	753709	.	-	.	ID=exon-XM_017942240.1-1;Dbxref=GeneID:108578834%2CGenbank:XM_017942240.1;Parent=rna-XM_017942240.1
NW_017100177.1	Gnomon	CDS	714959	715044	.	-	0	Name=XP_017797753.1;ID=cds-XP_017797753.1;Dbxref=GeneID:108578855%2CGenbank:XP_017797753.1;Parent=rna-XM_017942264.1
NW_017100177.1	Gnomon	CDS	714518	714808	.	-	0	Name=XP_017797753.1;ID=cds-XP_017797753.1;Dbxref=GeneID:108578855%2CGenbank:XP_017797753.1;Parent=rna-XM_017942264.1
NW_017100177.1	Gnomon	CDS	714287	714423	.	-	0	Name=XP_017797753.1;ID=cds-XP_017797753.1;Dbxref=GeneID:108578855%2CGenbank:XP_017797753.1;Parent=rna-XM_017942264.1
NW_017100177.1	Gnomon	CDS	714004	714189	.	-	0	Name=XP_017797753.1;ID=cds-XP_017797753.1;Dbxref=GeneID:108578855%2CGenbank:XP_017797753.1;Parent=rna-XM_017942264.1
NW_017100177.1	Gnomon	CDS	713359	713486	.	-	0	Name=XP_017797753.1;ID=cds-XP_017797753.1;Dbxref=GeneID:108578855%2CGenbank:XP_017797753.1;Parent=rna-XM_017942264.1
NW_017100177.1	Gnomon	CDS	712577	712647	.	-	0	Name=XP_017797753.1;ID=cds-XP_017797753.1;Dbxref=GeneID:108578855%2CGenbank:XP_017797753.1;Parent=rna-XM_017942264.1
NW_017100177.1	Gnomon	CDS	710250	710307	.	-	0	Name=XP_017797753.1;ID=cds-XP_017797753.1;Dbxref=GeneID:108578855%2CGenbank:XP_017797753.1;Parent=rna-XM_017942264.1
NW_017100177.1	Gnomon	mRNA	439450	441836	.	-	.	Name=XM_017942279.1;ID=rna-XM_017942279.1;Dbxref=GeneID:108578870%2CGenbank:XM_017942279.1;Parent=gene-LOC108578870
NW_017100177.1	Gnomon	CDS	714959	715044	.	-	0	Name=XP_017797754.1;ID=cds-XP_017797754.1;Dbxref=GeneID:108578855%2CGenbank:XP_017797754.1;Parent=rna-XM_017942265.1
NW_017100177.1	Gnomon	CDS	714518	714808	.	-	0	Name=XP_017797754.1;ID=cds-XP_017797754.1;Dbxref=GeneID:108578855%2CGenbank:XP_017797754.1;Parent=rna-XM_017942265.1
NW_017100177.1	Gnomon	CDS	714287	714423	.	-	0	Name=XP_017797754.1;ID=cds-XP_017797754.1;Dbxref=GeneID:108578855%2CGenbank:XP_017797754.1;Parent=rna-XM_017942265.1
NW_017100177.1	Gnomon	CDS	714004	714189	.	-	0	Name=XP_017797754.1;ID=cds-XP_017797754.1;Dbxref=GeneID:108578855%2CGenbank:XP_017797754.1;Parent=rna-XM_017942265.1
NW_017100177.1	Gnomon	CDS	713359	713486	.	-	0	Name=XP_017797754.1;ID=cds-XP_017797754.1;Dbxref=GeneID:108578855%2CGenbank:XP_017797754.1;Parent=rna-XM_017942265.1
NW_017100177.1	Gnomon	CDS	712577	712647	.	-	0	Name=XP_017797754.1;ID=cds-XP_017797754.1;Dbxref=GeneID:108578855%2CGenbank:XP_017797754.1;Parent=rna-XM_017942265.1
NW_017100177.1	Gnomon	CDS	710250	710307	.	-	0	Name=XP_017797754.1;ID=cds-XP_017797754.1;Dbxref=GeneID:108578855%2CGenbank:XP_017797754.1;Parent=rna-XM_017942265.1
NW_017100177.1	Gnomon	exon	423142	423297	.	+	.	ID=exon-XM_017942263.1-2;Dbxref=GeneID:108578854%2CGenbank:XM_017942263.1;Parent=rna-XM_017942263.1
NW_017100177.1	Gnomon	exon	422055	422380	.	+	.	ID=exon-XM_017942263.1-1;Dbxref=GeneID:108578854%2CGenbank:XM_017942263.1;Parent=rna-XM_017942263.1
NW_017100177.1	Gnomon	exon	426244	426493	.	+	.	ID=exon-XM_017942263.1-6;Dbxref=GeneID:108578854%2CGenbank:XM_017942263.1;Parent=rna-XM_017942263.1
NW_017100177.1	Gnomon	exon	425987	426172	.	+	.	ID=exon-XM_017942263.1-5;Dbxref=GeneID:108578854%2CGenbank:XM_017942263.1;Parent=rna-XM_017942263.1
NW_017100177.1	Gnomon	exon	424856	425102	.	+	.	ID=exon-XM_017942263.1-4;Dbxref=GeneID:108578854%2CGenbank:XM_017942263.1;Parent=rna-XM_017942263.1
NW_017100177.1	Gnomon	exon	423960	424414	.	+	.	ID=exon-XM_017942263.1-3;Dbxref=GeneID:108578854%2CGenbank:XM_017942263.1;Parent=rna-XM_017942263.1
NW_017100177.1	Gnomon	exon	426898	427039	.	+	.	ID=exon-XM_017942263.1-8;Dbxref=GeneID:108578854%2CGenbank:XM_017942263.1;Parent=rna-XM_017942263.1
NW_017100177.1	Gnomon	exon	426605	426804	.	+	.	ID=exon-XM_017942263.1-7;Dbxref=GeneID:108578854%2CGenbank:XM_017942263.1;Parent=rna-XM_017942263.1
NW_017100177.1	Gnomon	exon	582178	582610	.	-	.	ID=exon-XM_017942286.1-1;Dbxref=GeneID:108578875%2CGenbank:XM_017942286.1;Parent=rna-XM_017942286.1
NW_017100177.1	Gnomon	exon	581729	582098	.	-	.	ID=exon-XM_017942286.1-2;Dbxref=GeneID:108578875%2CGenbank:XM_017942286.1;Parent=rna-XM_017942286.1
NW_017100177.1	Gnomon	CDS	416373	416587	.	+	0	Name=XP_017797755.1;ID=cds-XP_017797755.1;Dbxref=GeneID:108578856%2CGenbank:XP_017797755.1;Parent=rna-XM_017942266.1
NW_017100177.1	Gnomon	CDS	416829	417039	.	+	0	Name=XP_017797755.1;ID=cds-XP_017797755.1;Dbxref=GeneID:108578856%2CGenbank:XP_017797755.1;Parent=rna-XM_017942266.1
NW_017100177.1	Gnomon	CDS	417119	417349	.	+	0	Name=XP_017797755.1;ID=cds-XP_017797755.1;Dbxref=GeneID:108578856%2CGenbank:XP_017797755.1;Parent=rna-XM_017942266.1
NW_017100177.1	Gnomon	CDS	417430	417636	.	+	0	Name=XP_017797755.1;ID=cds-XP_017797755.1;Dbxref=GeneID:108578856%2CGenbank:XP_017797755.1;Parent=rna-XM_017942266.1
NW_017100177.1	Gnomon	CDS	417754	417951	.	+	0	Name=XP_017797755.1;ID=cds-XP_017797755.1;Dbxref=GeneID:108578856%2CGenbank:XP_017797755.1;Parent=rna-XM_017942266.1
NW_017100177.1	Gnomon	CDS	418021	418448	.	+	0	Name=XP_017797755.1;ID=cds-XP_017797755.1;Dbxref=GeneID:108578856%2CGenbank:XP_017797755.1;Parent=rna-XM_017942266.1
NW_017100177.1	Gnomon	CDS	418507	418816	.	+	0	Name=XP_017797755.1;ID=cds-XP_017797755.1;Dbxref=GeneID:108578856%2CGenbank:XP_017797755.1;Parent=rna-XM_017942266.1
NW_017100177.1	Gnomon	CDS	418881	419111	.	+	0	Name=XP_017797755.1;ID=cds-XP_017797755.1;Dbxref=GeneID:108578856%2CGenbank:XP_017797755.1;Parent=rna-XM_017942266.1
NW_017100177.1	Gnomon	CDS	419199	419392	.	+	0	Name=XP_017797755.1;ID=cds-XP_017797755.1;Dbxref=GeneID:108578856%2CGenbank:XP_017797755.1;Parent=rna-XM_017942266.1
NW_017100177.1	Gnomon	CDS	419457	419955	.	+	0	Name=XP_017797755.1;ID=cds-XP_017797755.1;Dbxref=GeneID:108578856%2CGenbank:XP_017797755.1;Parent=rna-XM_017942266.1
NW_017100177.1	Gnomon	exon	597223	597499	.	+	.	ID=exon-XM_017942237.1-9;Dbxref=GeneID:108578831%2CGenbank:XM_017942237.1;Parent=rna-XM_017942237.1
NW_017100177.1	Gnomon	exon	596961	597137	.	+	.	ID=exon-XM_017942237.1-8;Dbxref=GeneID:108578831%2CGenbank:XM_017942237.1;Parent=rna-XM_017942237.1
NW_017100177.1	Gnomon	exon	595351	595588	.	+	.	ID=exon-XM_017942237.1-5;Dbxref=GeneID:108578831%2CGenbank:XM_017942237.1;Parent=rna-XM_017942237.1
NW_017100177.1	Gnomon	exon	594412	594661	.	+	.	ID=exon-XM_017942237.1-4;Dbxref=GeneID:108578831%2CGenbank:XM_017942237.1;Parent=rna-XM_017942237.1
NW_017100177.1	Gnomon	exon	596507	596670	.	+	.	ID=exon-XM_017942237.1-7;Dbxref=GeneID:108578831%2CGenbank:XM_017942237.1;Parent=rna-XM_017942237.1
NW_017100177.1	Gnomon	exon	595815	596215	.	+	.	ID=exon-XM_017942237.1-6;Dbxref=GeneID:108578831%2CGenbank:XM_017942237.1;Parent=rna-XM_017942237.1
NW_017100177.1	Gnomon	exon	588562	588621	.	+	.	ID=exon-XM_017942237.1-1;Dbxref=GeneID:108578831%2CGenbank:XM_017942237.1;Parent=rna-XM_017942237.1
NW_017100177.1	Gnomon	exon	594225	594311	.	+	.	ID=exon-XM_017942237.1-3;Dbxref=GeneID:108578831%2CGenbank:XM_017942237.1;Parent=rna-XM_017942237.1
NW_017100177.1	Gnomon	exon	594057	594143	.	+	.	ID=exon-XM_017942237.1-2;Dbxref=GeneID:108578831%2CGenbank:XM_017942237.1;Parent=rna-XM_017942237.1
NW_017100177.1	Gnomon	exon	608895	609068	.	-	.	ID=exon-XM_017942330.1-10;Dbxref=GeneID:108578913%2CGenbank:XM_017942330.1;Parent=rna-XM_017942330.1
NW_017100177.1	Gnomon	CDS	380104	380132	.	-	0	Name=XP_017797761.1;ID=cds-XP_017797761.1;Dbxref=GeneID:108578862%2CGenbank:XP_017797761.1;Parent=rna-XM_017942272.1
NW_017100177.1	Gnomon	CDS	379964	380018	.	-	0	Name=XP_017797761.1;ID=cds-XP_017797761.1;Dbxref=GeneID:108578862%2CGenbank:XP_017797761.1;Parent=rna-XM_017942272.1
NW_017100177.1	Gnomon	CDS	379408	379623	.	-	0	Name=XP_017797761.1;ID=cds-XP_017797761.1;Dbxref=GeneID:108578862%2CGenbank:XP_017797761.1;Parent=rna-XM_017942272.1
NW_017100177.1	Gnomon	CDS	378993	379341	.	-	0	Name=XP_017797761.1;ID=cds-XP_017797761.1;Dbxref=GeneID:108578862%2CGenbank:XP_017797761.1;Parent=rna-XM_017942272.1
NW_017100177.1	Gnomon	CDS	378846	378920	.	-	0	Name=XP_017797761.1;ID=cds-XP_017797761.1;Dbxref=GeneID:108578862%2CGenbank:XP_017797761.1;Parent=rna-XM_017942272.1
NW_017100177.1	Gnomon	CDS	378576	378771	.	-	0	Name=XP_017797761.1;ID=cds-XP_017797761.1;Dbxref=GeneID:108578862%2CGenbank:XP_017797761.1;Parent=rna-XM_017942272.1
NW_017100177.1	Gnomon	CDS	378242	378517	.	-	0	Name=XP_017797761.1;ID=cds-XP_017797761.1;Dbxref=GeneID:108578862%2CGenbank:XP_017797761.1;Parent=rna-XM_017942272.1
NW_017100177.1	Gnomon	CDS	378080	378166	.	-	0	Name=XP_017797761.1;ID=cds-XP_017797761.1;Dbxref=GeneID:108578862%2CGenbank:XP_017797761.1;Parent=rna-XM_017942272.1
NW_017100177.1	Gnomon	CDS	377839	378013	.	-	0	Name=XP_017797761.1;ID=cds-XP_017797761.1;Dbxref=GeneID:108578862%2CGenbank:XP_017797761.1;Parent=rna-XM_017942272.1
NW_017100177.1	Gnomon	mRNA	795155	796141	.	-	.	Name=XM_017942274.1;ID=rna-XM_017942274.1;Dbxref=GeneID:108578864%2CGenbank:XM_017942274.1;Parent=gene-LOC108578864
NW_017100177.1	Gnomon	exon	851176	851453	.	+	.	ID=exon-XM_017942285.1-4;Dbxref=GeneID:108578874%2CGenbank:XM_017942285.1;Parent=rna-XM_017942285.1
NW_017100177.1	Gnomon	exon	850981	851103	.	+	.	ID=exon-XM_017942285.1-3;Dbxref=GeneID:108578874%2CGenbank:XM_017942285.1;Parent=rna-XM_017942285.1
NW_017100177.1	Gnomon	exon	852097	852333	.	+	.	ID=exon-XM_017942285.1-6;Dbxref=GeneID:108578874%2CGenbank:XM_017942285.1;Parent=rna-XM_017942285.1
NW_017100177.1	Gnomon	exon	851522	851793	.	+	.	ID=exon-XM_017942285.1-5;Dbxref=GeneID:108578874%2CGenbank:XM_017942285.1;Parent=rna-XM_017942285.1
NW_017100177.1	Gnomon	exon	852691	853060	.	+	.	ID=exon-XM_017942285.1-8;Dbxref=GeneID:108578874%2CGenbank:XM_017942285.1;Parent=rna-XM_017942285.1
NW_017100177.1	Gnomon	exon	852416	852625	.	+	.	ID=exon-XM_017942285.1-7;Dbxref=GeneID:108578874%2CGenbank:XM_017942285.1;Parent=rna-XM_017942285.1
NW_017100177.1	Gnomon	exon	850717	850912	.	+	.	ID=exon-XM_017942285.1-2;Dbxref=GeneID:108578874%2CGenbank:XM_017942285.1;Parent=rna-XM_017942285.1
NW_017100177.1	Gnomon	exon	850246	850277	.	+	.	ID=exon-XM_017942285.1-1;Dbxref=GeneID:108578874%2CGenbank:XM_017942285.1;Parent=rna-XM_017942285.1
NW_017100177.1	Gnomon	CDS	521450	521665	.	+	0	Name=XP_017797762.1;ID=cds-XP_017797762.1;Dbxref=GeneID:108578863%2CGenbank:XP_017797762.1;Parent=rna-XM_017942273.1
NW_017100177.1	Gnomon	CDS	521749	521823	.	+	0	Name=XP_017797762.1;ID=cds-XP_017797762.1;Dbxref=GeneID:108578863%2CGenbank:XP_017797762.1;Parent=rna-XM_017942273.1
NW_017100177.1	Gnomon	CDS	521899	522185	.	+	0	Name=XP_017797762.1;ID=cds-XP_017797762.1;Dbxref=GeneID:108578863%2CGenbank:XP_017797762.1;Parent=rna-XM_017942273.1
NW_017100177.1	Gnomon	CDS	522257	522347	.	+	0	Name=XP_017797762.1;ID=cds-XP_017797762.1;Dbxref=GeneID:108578863%2CGenbank:XP_017797762.1;Parent=rna-XM_017942273.1
NW_017100177.1	Gnomon	CDS	522426	522633	.	+	0	Name=XP_017797762.1;ID=cds-XP_017797762.1;Dbxref=GeneID:108578863%2CGenbank:XP_017797762.1;Parent=rna-XM_017942273.1
NW_017100177.1	Gnomon	CDS	522713	523092	.	+	0	Name=XP_017797762.1;ID=cds-XP_017797762.1;Dbxref=GeneID:108578863%2CGenbank:XP_017797762.1;Parent=rna-XM_017942273.1
NW_017100177.1	Gnomon	CDS	523167	523328	.	+	0	Name=XP_017797762.1;ID=cds-XP_017797762.1;Dbxref=GeneID:108578863%2CGenbank:XP_017797762.1;Parent=rna-XM_017942273.1
NW_017100177.1	Gnomon	CDS	523403	523734	.	+	0	Name=XP_017797762.1;ID=cds-XP_017797762.1;Dbxref=GeneID:108578863%2CGenbank:XP_017797762.1;Parent=rna-XM_017942273.1
NW_017100177.1	Gnomon	CDS	523828	524113	.	+	0	Name=XP_017797762.1;ID=cds-XP_017797762.1;Dbxref=GeneID:108578863%2CGenbank:XP_017797762.1;Parent=rna-XM_017942273.1
NW_017100177.1	Gnomon	mRNA	1295408	1297721	.	-	.	Name=XM_017942275.1;ID=rna-XM_017942275.1;Dbxref=GeneID:108578865%2CGenbank:XM_017942275.1;Parent=gene-LOC108578865
NW_017100177.1	Gnomon	exon	1548936	1549025	.	+	.	ID=exon-XM_017942261.1-4;Dbxref=GeneID:108578852%2CGenbank:XM_017942261.1;Parent=rna-XM_017942261.1
NW_017100177.1	Gnomon	exon	1547503	1547689	.	+	.	ID=exon-XM_017942261.1-3;Dbxref=GeneID:108578852%2CGenbank:XM_017942261.1;Parent=rna-XM_017942261.1
NW_017100177.1	Gnomon	exon	1546535	1546873	.	+	.	ID=exon-XM_017942261.1-2;Dbxref=GeneID:108578852%2CGenbank:XM_017942261.1;Parent=rna-XM_017942261.1
NW_017100177.1	Gnomon	exon	1434951	1437892	.	+	.	ID=exon-XM_017942261.1-1;Dbxref=GeneID:108578852%2CGenbank:XM_017942261.1;Parent=rna-XM_017942261.1
NW_017100177.1	Gnomon	exon	1575950	1576186	.	+	.	ID=exon-XM_017942261.1-9;Dbxref=GeneID:108578852%2CGenbank:XM_017942261.1;Parent=rna-XM_017942261.1
NW_017100177.1	Gnomon	exon	1575239	1575422	.	+	.	ID=exon-XM_017942261.1-8;Dbxref=GeneID:108578852%2CGenbank:XM_017942261.1;Parent=rna-XM_017942261.1
NW_017100177.1	Gnomon	exon	1572221	1572412	.	+	.	ID=exon-XM_017942261.1-7;Dbxref=GeneID:108578852%2CGenbank:XM_017942261.1;Parent=rna-XM_017942261.1
NW_017100177.1	Gnomon	exon	1571895	1571981	.	+	.	ID=exon-XM_017942261.1-6;Dbxref=GeneID:108578852%2CGenbank:XM_017942261.1;Parent=rna-XM_017942261.1
NW_017100177.1	Gnomon	exon	1571177	1571502	.	+	.	ID=exon-XM_017942261.1-5;Dbxref=GeneID:108578852%2CGenbank:XM_017942261.1;Parent=rna-XM_017942261.1
NW_017100177.1	Gnomon	exon	411847	412122	.	-	.	ID=exon-XM_017942191.1-3;Dbxref=GeneID:108578794%2CGenbank:XM_017942191.1;Parent=rna-XM_017942191.1
NW_017100177.1	Gnomon	exon	412223	412400	.	-	.	ID=exon-XM_017942191.1-2;Dbxref=GeneID:108578794%2CGenbank:XM_017942191.1;Parent=rna-XM_017942191.1
NW_017100177.1	Gnomon	exon	412468	412715	.	-	.	ID=exon-XM_017942191.1-1;Dbxref=GeneID:108578794%2CGenbank:XM_017942191.1;Parent=rna-XM_017942191.1
NW_017100177.1	Gnomon	CDS	795959	796141	.	-	0	Name=XP_017797763.1;ID=cds-XP_017797763.1;Dbxref=GeneID:108578864%2CGenbank:XP_017797763.1;Parent=rna-XM_017942274.1
NW_017100177.1	Gnomon	CDS	795644	795802	.	-	0	Name=XP_017797763.1;ID=cds-XP_017797763.1;Dbxref=GeneID:108578864%2CGenbank:XP_017797763.1;Parent=rna-XM_017942274.1
NW_017100177.1	Gnomon	CDS	795392	795581	.	-	0	Name=XP_017797763.1;ID=cds-XP_017797763.1;Dbxref=GeneID:108578864%2CGenbank:XP_017797763.1;Parent=rna-XM_017942274.1
NW_017100177.1	Gnomon	CDS	795199	795320	.	-	0	Name=XP_017797763.1;ID=cds-XP_017797763.1;Dbxref=GeneID:108578864%2CGenbank:XP_017797763.1;Parent=rna-XM_017942274.1
NW_017100177.1	Gnomon	mRNA	1257936	1261007	.	+	.	Name=XM_017942276.1;ID=rna-XM_017942276.1;Dbxref=GeneID:108578866%2CGenbank:XM_017942276.1;Parent=gene-LOC108578866
NW_017100177.1	Gnomon	CDS	1297671	1297721	.	-	0	Name=XP_017797764.1;ID=cds-XP_017797764.1;Dbxref=GeneID:108578865%2CGenbank:XP_017797764.1;Parent=rna-XM_017942275.1
NW_017100177.1	Gnomon	CDS	1297057	1297313	.	-	0	Name=XP_017797764.1;ID=cds-XP_017797764.1;Dbxref=GeneID:108578865%2CGenbank:XP_017797764.1;Parent=rna-XM_017942275.1
NW_017100177.1	Gnomon	CDS	1296793	1296986	.	-	0	Name=XP_017797764.1;ID=cds-XP_017797764.1;Dbxref=GeneID:108578865%2CGenbank:XP_017797764.1;Parent=rna-XM_017942275.1
NW_017100177.1	Gnomon	CDS	1296548	1296720	.	-	0	Name=XP_017797764.1;ID=cds-XP_017797764.1;Dbxref=GeneID:108578865%2CGenbank:XP_017797764.1;Parent=rna-XM_017942275.1
NW_017100177.1	Gnomon	CDS	1296261	1296465	.	-	0	Name=XP_017797764.1;ID=cds-XP_017797764.1;Dbxref=GeneID:108578865%2CGenbank:XP_017797764.1;Parent=rna-XM_017942275.1
NW_017100177.1	Gnomon	CDS	1295984	1296186	.	-	0	Name=XP_017797764.1;ID=cds-XP_017797764.1;Dbxref=GeneID:108578865%2CGenbank:XP_017797764.1;Parent=rna-XM_017942275.1
NW_017100177.1	Gnomon	CDS	1295749	1295912	.	-	0	Name=XP_017797764.1;ID=cds-XP_017797764.1;Dbxref=GeneID:108578865%2CGenbank:XP_017797764.1;Parent=rna-XM_017942275.1
NW_017100177.1	Gnomon	CDS	1295408	1295675	.	-	0	Name=XP_017797764.1;ID=cds-XP_017797764.1;Dbxref=GeneID:108578865%2CGenbank:XP_017797764.1;Parent=rna-XM_017942275.1
NW_017100177.1	Gnomon	mRNA	119471	120919	.	+	.	Name=XM_017942277.1;ID=rna-XM_017942277.1;Dbxref=GeneID:108578867%2CGenbank:XM_017942277.1;Parent=gene-LOC108578867
NW_017100177.1	Gnomon	mRNA	434833	436011	.	+	.	Name=XM_017942270.1;ID=rna-XM_017942270.1;Dbxref=GeneID:108578861%2CGenbank:XM_017942270.1;Parent=gene-LOC108578861
NW_017100177.1	Gnomon	exon	849525	849640	.	-	.	ID=exon-XM_017942262.1-1;Dbxref=GeneID:108578853%2CGenbank:XM_017942262.1;Parent=rna-XM_017942262.1
NW_017100177.1	Gnomon	exon	848486	848614	.	-	.	ID=exon-XM_017942262.1-3;Dbxref=GeneID:108578853%2CGenbank:XM_017942262.1;Parent=rna-XM_017942262.1
NW_017100177.1	Gnomon	exon	848698	848839	.	-	.	ID=exon-XM_017942262.1-2;Dbxref=GeneID:108578853%2CGenbank:XM_017942262.1;Parent=rna-XM_017942262.1
NW_017100177.1	Gnomon	exon	844783	845017	.	-	.	ID=exon-XM_017942262.1-9;Dbxref=GeneID:108578853%2CGenbank:XM_017942262.1;Parent=rna-XM_017942262.1
NW_017100177.1	Gnomon	exon	845900	846035	.	-	.	ID=exon-XM_017942262.1-8;Dbxref=GeneID:108578853%2CGenbank:XM_017942262.1;Parent=rna-XM_017942262.1
NW_017100177.1	Gnomon	exon	848116	848179	.	-	.	ID=exon-XM_017942262.1-5;Dbxref=GeneID:108578853%2CGenbank:XM_017942262.1;Parent=rna-XM_017942262.1
NW_017100177.1	Gnomon	exon	848247	848409	.	-	.	ID=exon-XM_017942262.1-4;Dbxref=GeneID:108578853%2CGenbank:XM_017942262.1;Parent=rna-XM_017942262.1
NW_017100177.1	Gnomon	exon	847525	847715	.	-	.	ID=exon-XM_017942262.1-7;Dbxref=GeneID:108578853%2CGenbank:XM_017942262.1;Parent=rna-XM_017942262.1
NW_017100177.1	Gnomon	exon	847993	848028	.	-	.	ID=exon-XM_017942262.1-6;Dbxref=GeneID:108578853%2CGenbank:XM_017942262.1;Parent=rna-XM_017942262.1
NW_017100177.1	Gnomon	CDS	613044	613058	.	-	0	Name=XP_017797819.1;ID=cds-XP_017797819.1;Dbxref=GeneID:108578913%2CGenbank:XP_017797819.1;Parent=rna-XM_017942330.1
NW_017100177.1	Gnomon	CDS	612131	612214	.	-	0	Name=XP_017797819.1;ID=cds-XP_017797819.1;Dbxref=GeneID:108578913%2CGenbank:XP_017797819.1;Parent=rna-XM_017942330.1
NW_017100177.1	Gnomon	CDS	611264	611537	.	-	0	Name=XP_017797819.1;ID=cds-XP_017797819.1;Dbxref=GeneID:108578913%2CGenbank:XP_017797819.1;Parent=rna-XM_017942330.1
NW_017100177.1	Gnomon	CDS	610939	611155	.	-	0	Name=XP_017797819.1;ID=cds-XP_017797819.1;Dbxref=GeneID:108578913%2CGenbank:XP_017797819.1;Parent=rna-XM_017942330.1
NW_017100177.1	Gnomon	CDS	610452	610823	.	-	0	Name=XP_017797819.1;ID=cds-XP_017797819.1;Dbxref=GeneID:108578913%2CGenbank:XP_017797819.1;Parent=rna-XM_017942330.1
NW_017100177.1	Gnomon	CDS	609918	610284	.	-	0	Name=XP_017797819.1;ID=cds-XP_017797819.1;Dbxref=GeneID:108578913%2CGenbank:XP_017797819.1;Parent=rna-XM_017942330.1
NW_017100177.1	Gnomon	CDS	609666	609765	.	-	0	Name=XP_017797819.1;ID=cds-XP_017797819.1;Dbxref=GeneID:108578913%2CGenbank:XP_017797819.1;Parent=rna-XM_017942330.1
NW_017100177.1	Gnomon	CDS	609410	609586	.	-	0	Name=XP_017797819.1;ID=cds-XP_017797819.1;Dbxref=GeneID:108578913%2CGenbank:XP_017797819.1;Parent=rna-XM_017942330.1
NW_017100177.1	Gnomon	CDS	609156	609253	.	-	0	Name=XP_017797819.1;ID=cds-XP_017797819.1;Dbxref=GeneID:108578913%2CGenbank:XP_017797819.1;Parent=rna-XM_017942330.1
NW_017100177.1	Gnomon	CDS	608922	609068	.	-	0	Name=XP_017797819.1;ID=cds-XP_017797819.1;Dbxref=GeneID:108578913%2CGenbank:XP_017797819.1;Parent=rna-XM_017942330.1
NW_017100177.1	Gnomon	lnc_RNA	1057094	1081150	.	-	.	Name=XR_001891461.1;ID=rna-XR_001891461.1;Dbxref=GeneID:108578906%2CGenbank:XR_001891461.1;Parent=gene-LOC108578906
NW_017100177.1	Gnomon	exon	784546	784665	.	-	.	ID=exon-XM_017942214.1-2;Dbxref=GeneID:108578815%2CGenbank:XM_017942214.1;Parent=rna-XM_017942214.1
NW_017100177.1	Gnomon	exon	787752	787940	.	-	.	ID=exon-XM_017942214.1-1;Dbxref=GeneID:108578815%2CGenbank:XM_017942214.1;Parent=rna-XM_017942214.1
NW_017100177.1	Gnomon	exon	783116	783283	.	-	.	ID=exon-XM_017942214.1-4;Dbxref=GeneID:108578815%2CGenbank:XM_017942214.1;Parent=rna-XM_017942214.1
NW_017100177.1	Gnomon	exon	783366	783433	.	-	.	ID=exon-XM_017942214.1-3;Dbxref=GeneID:108578815%2CGenbank:XM_017942214.1;Parent=rna-XM_017942214.1
NW_017100177.1	Gnomon	exon	782447	782713	.	-	.	ID=exon-XM_017942214.1-6;Dbxref=GeneID:108578815%2CGenbank:XM_017942214.1;Parent=rna-XM_017942214.1
NW_017100177.1	Gnomon	exon	782819	782889	.	-	.	ID=exon-XM_017942214.1-5;Dbxref=GeneID:108578815%2CGenbank:XM_017942214.1;Parent=rna-XM_017942214.1
NW_017100177.1	Gnomon	exon	781441	781639	.	-	.	ID=exon-XM_017942214.1-8;Dbxref=GeneID:108578815%2CGenbank:XM_017942214.1;Parent=rna-XM_017942214.1
NW_017100177.1	Gnomon	exon	782007	782211	.	-	.	ID=exon-XM_017942214.1-7;Dbxref=GeneID:108578815%2CGenbank:XM_017942214.1;Parent=rna-XM_017942214.1
NW_017100177.1	Gnomon	exon	781240	781351	.	-	.	ID=exon-XM_017942214.1-9;Dbxref=GeneID:108578815%2CGenbank:XM_017942214.1;Parent=rna-XM_017942214.1
NW_017100177.1	Gnomon	mRNA	377621	380138	.	-	.	Name=XM_017942272.1;ID=rna-XM_017942272.1;Dbxref=GeneID:108578862%2CGenbank:XM_017942272.1;Parent=gene-LOC108578862
NW_017100177.1	Gnomon	exon	832510	832580	.	+	.	ID=exon-XM_017942313.1-11;Dbxref=GeneID:108578899%2CGenbank:XM_017942313.1;Parent=rna-XM_017942313.1
NW_017100177.1	Gnomon	exon	832239	832449	.	+	.	ID=exon-XM_017942313.1-10;Dbxref=GeneID:108578899%2CGenbank:XM_017942313.1;Parent=rna-XM_017942313.1
NW_017100177.1	Gnomon	exon	836283	836321	.	+	.	ID=exon-XM_017942313.1-13;Dbxref=GeneID:108578899%2CGenbank:XM_017942313.1;Parent=rna-XM_017942313.1
NW_017100177.1	Gnomon	exon	834343	834435	.	+	.	ID=exon-XM_017942313.1-12;Dbxref=GeneID:108578899%2CGenbank:XM_017942313.1;Parent=rna-XM_017942313.1
NW_017100177.1	Gnomon	exon	677143	677345	.	+	.	ID=exon-XM_017942222.1-12;Dbxref=GeneID:108578822%2CGenbank:XM_017942222.1;Parent=rna-XM_017942222.1
NW_017100177.1	Gnomon	exon	676890	677046	.	+	.	ID=exon-XM_017942222.1-11;Dbxref=GeneID:108578822%2CGenbank:XM_017942222.1;Parent=rna-XM_017942222.1
NW_017100177.1	Gnomon	exon	677635	677946	.	+	.	ID=exon-XM_017942222.1-14;Dbxref=GeneID:108578822%2CGenbank:XM_017942222.1;Parent=rna-XM_017942222.1
NW_017100177.1	Gnomon	exon	677419	677567	.	+	.	ID=exon-XM_017942222.1-13;Dbxref=GeneID:108578822%2CGenbank:XM_017942222.1;Parent=rna-XM_017942222.1
NW_017100177.1	Gnomon	exon	678516	679065	.	+	.	ID=exon-XM_017942222.1-16;Dbxref=GeneID:108578822%2CGenbank:XM_017942222.1;Parent=rna-XM_017942222.1
NW_017100177.1	Gnomon	exon	678026	678435	.	+	.	ID=exon-XM_017942222.1-15;Dbxref=GeneID:108578822%2CGenbank:XM_017942222.1;Parent=rna-XM_017942222.1
NW_017100177.1	Gnomon	exon	676537	676817	.	+	.	ID=exon-XM_017942222.1-10;Dbxref=GeneID:108578822%2CGenbank:XM_017942222.1;Parent=rna-XM_017942222.1
NW_017100177.1	Gnomon	exon	777507	778677	.	-	.	ID=exon-XM_017942214.1-18;Dbxref=GeneID:108578815%2CGenbank:XM_017942214.1;Parent=rna-XM_017942214.1
NW_017100177.1	Gnomon	exon	779435	779583	.	-	.	ID=exon-XM_017942214.1-15;Dbxref=GeneID:108578815%2CGenbank:XM_017942214.1;Parent=rna-XM_017942214.1
NW_017100177.1	Gnomon	exon	779691	779832	.	-	.	ID=exon-XM_017942214.1-14;Dbxref=GeneID:108578815%2CGenbank:XM_017942214.1;Parent=rna-XM_017942214.1
NW_017100177.1	Gnomon	exon	778938	779019	.	-	.	ID=exon-XM_017942214.1-17;Dbxref=GeneID:108578815%2CGenbank:XM_017942214.1;Parent=rna-XM_017942214.1
NW_017100177.1	Gnomon	exon	779106	779334	.	-	.	ID=exon-XM_017942214.1-16;Dbxref=GeneID:108578815%2CGenbank:XM_017942214.1;Parent=rna-XM_017942214.1
NW_017100177.1	Gnomon	exon	780670	780870	.	-	.	ID=exon-XM_017942214.1-11;Dbxref=GeneID:108578815%2CGenbank:XM_017942214.1;Parent=rna-XM_017942214.1
NW_017100177.1	Gnomon	exon	780962	781151	.	-	.	ID=exon-XM_017942214.1-10;Dbxref=GeneID:108578815%2CGenbank:XM_017942214.1;Parent=rna-XM_017942214.1
NW_017100177.1	Gnomon	exon	779928	780302	.	-	.	ID=exon-XM_017942214.1-13;Dbxref=GeneID:108578815%2CGenbank:XM_017942214.1;Parent=rna-XM_017942214.1
NW_017100177.1	Gnomon	exon	780393	780578	.	-	.	ID=exon-XM_017942214.1-12;Dbxref=GeneID:108578815%2CGenbank:XM_017942214.1;Parent=rna-XM_017942214.1
NW_017100177.1	Gnomon	transcript	434833	438361	.	+	.	Name=XR_001891460.1;ID=rna-XR_001891460.1;Dbxref=GeneID:108578861%2CGenbank:XR_001891460.1;Parent=gene-LOC108578861
NW_017100177.1	Gnomon	mRNA	521450	524239	.	+	.	Name=XM_017942273.1;ID=rna-XM_017942273.1;Dbxref=GeneID:108578863%2CGenbank:XM_017942273.1;Parent=gene-LOC108578863
NW_017100177.1	Gnomon	exon	1618806	1618963	.	-	.	ID=exon-XM_017942212.1-4;Dbxref=GeneID:108578814%2CGenbank:XM_017942212.1;Parent=rna-XM_017942212.1
NW_017100177.1	Gnomon	exon	1638639	1638656	.	-	.	ID=exon-XM_017942212.1-3;Dbxref=GeneID:108578814%2CGenbank:XM_017942212.1;Parent=rna-XM_017942212.1
NW_017100177.1	Gnomon	exon	1615940	1616145	.	-	.	ID=exon-XM_017942212.1-6;Dbxref=GeneID:108578814%2CGenbank:XM_017942212.1;Parent=rna-XM_017942212.1
NW_017100177.1	Gnomon	exon	1617071	1617205	.	-	.	ID=exon-XM_017942212.1-5;Dbxref=GeneID:108578814%2CGenbank:XM_017942212.1;Parent=rna-XM_017942212.1
NW_017100177.1	Gnomon	exon	1669323	1669401	.	-	.	ID=exon-XM_017942212.1-2;Dbxref=GeneID:108578814%2CGenbank:XM_017942212.1;Parent=rna-XM_017942212.1
NW_017100177.1	Gnomon	exon	1670068	1670122	.	-	.	ID=exon-XM_017942212.1-1;Dbxref=GeneID:108578814%2CGenbank:XM_017942212.1;Parent=rna-XM_017942212.1
NW_017100177.1	Gnomon	exon	1611242	1611498	.	-	.	ID=exon-XM_017942212.1-8;Dbxref=GeneID:108578814%2CGenbank:XM_017942212.1;Parent=rna-XM_017942212.1
NW_017100177.1	Gnomon	exon	1612981	1613202	.	-	.	ID=exon-XM_017942212.1-7;Dbxref=GeneID:108578814%2CGenbank:XM_017942212.1;Parent=rna-XM_017942212.1
NW_017100177.1	Gnomon	CDS	296277	296353	.	-	0	Name=XP_017797815.1;ID=cds-XP_017797815.1;Dbxref=GeneID:108578910%2CGenbank:XP_017797815.1;Parent=rna-XM_017942326.1
NW_017100177.1	Gnomon	CDS	295563	296208	.	-	0	Name=XP_017797815.1;ID=cds-XP_017797815.1;Dbxref=GeneID:108578910%2CGenbank:XP_017797815.1;Parent=rna-XM_017942326.1
NW_017100177.1	Gnomon	CDS	295277	295486	.	-	0	Name=XP_017797815.1;ID=cds-XP_017797815.1;Dbxref=GeneID:108578910%2CGenbank:XP_017797815.1;Parent=rna-XM_017942326.1
NW_017100177.1	Gnomon	exon	375825	376020	.	-	.	ID=exon-XM_017942189.1-3;Dbxref=GeneID:108578793%2CGenbank:XM_017942189.1;Parent=rna-XM_017942189.1
NW_017100177.1	Gnomon	exon	376087	376219	.	-	.	ID=exon-XM_017942189.1-2;Dbxref=GeneID:108578793%2CGenbank:XM_017942189.1;Parent=rna-XM_017942189.1
NW_017100177.1	Gnomon	exon	376289	376448	.	-	.	ID=exon-XM_017942189.1-1;Dbxref=GeneID:108578793%2CGenbank:XM_017942189.1;Parent=rna-XM_017942189.1
NW_017100177.1	Gnomon	exon	374861	374908	.	-	.	ID=exon-XM_017942189.1-7;Dbxref=GeneID:108578793%2CGenbank:XM_017942189.1;Parent=rna-XM_017942189.1
NW_017100177.1	Gnomon	exon	374988	375176	.	-	.	ID=exon-XM_017942189.1-6;Dbxref=GeneID:108578793%2CGenbank:XM_017942189.1;Parent=rna-XM_017942189.1
NW_017100177.1	Gnomon	exon	375243	375455	.	-	.	ID=exon-XM_017942189.1-5;Dbxref=GeneID:108578793%2CGenbank:XM_017942189.1;Parent=rna-XM_017942189.1
NW_017100177.1	Gnomon	exon	375537	375770	.	-	.	ID=exon-XM_017942189.1-4;Dbxref=GeneID:108578793%2CGenbank:XM_017942189.1;Parent=rna-XM_017942189.1
NW_017100177.1	Gnomon	mRNA	296803	297476	.	+	.	Name=XM_017942329.1;ID=rna-XM_017942329.1;Dbxref=GeneID:108578912%2CGenbank:XM_017942329.1;Parent=gene-LOC108578912
NW_017100177.1	Gnomon	CDS	293948	294261	.	+	0	Name=XP_017797816.1;ID=cds-XP_017797816.1;Dbxref=GeneID:108578911%2CGenbank:XP_017797816.1;Parent=rna-XM_017942327.1
NW_017100177.1	Gnomon	CDS	294352	294847	.	+	0	Name=XP_017797816.1;ID=cds-XP_017797816.1;Dbxref=GeneID:108578911%2CGenbank:XP_017797816.1;Parent=rna-XM_017942327.1
NW_017100177.1	Gnomon	exon	411381	411604	.	+	.	ID=exon-XM_017942259.1-3;Dbxref=GeneID:108578851%2CGenbank:XM_017942259.1;Parent=rna-XM_017942259.1
NW_017100177.1	Gnomon	exon	411182	411305	.	+	.	ID=exon-XM_017942259.1-2;Dbxref=GeneID:108578851%2CGenbank:XM_017942259.1;Parent=rna-XM_017942259.1
NW_017100177.1	Gnomon	exon	410780	411106	.	+	.	ID=exon-XM_017942259.1-1;Dbxref=GeneID:108578851%2CGenbank:XM_017942259.1;Parent=rna-XM_017942259.1
NW_017100177.1	Gnomon	exon	767376	767587	.	-	.	ID=exon-XM_017942284.1-6;Dbxref=GeneID:108578873%2CGenbank:XM_017942284.1;Parent=rna-XM_017942284.1
NW_017100177.1	Gnomon	exon	767659	767793	.	-	.	ID=exon-XM_017942284.1-5;Dbxref=GeneID:108578873%2CGenbank:XM_017942284.1;Parent=rna-XM_017942284.1
NW_017100177.1	Gnomon	exon	767863	768017	.	-	.	ID=exon-XM_017942284.1-4;Dbxref=GeneID:108578873%2CGenbank:XM_017942284.1;Parent=rna-XM_017942284.1
NW_017100177.1	Gnomon	exon	768091	768295	.	-	.	ID=exon-XM_017942284.1-3;Dbxref=GeneID:108578873%2CGenbank:XM_017942284.1;Parent=rna-XM_017942284.1
NW_017100177.1	Gnomon	exon	768372	768606	.	-	.	ID=exon-XM_017942284.1-2;Dbxref=GeneID:108578873%2CGenbank:XM_017942284.1;Parent=rna-XM_017942284.1
NW_017100177.1	Gnomon	exon	768896	769095	.	-	.	ID=exon-XM_017942284.1-1;Dbxref=GeneID:108578873%2CGenbank:XM_017942284.1;Parent=rna-XM_017942284.1
NW_017100177.1	Gnomon	CDS	297074	297436	.	+	0	Name=XP_017797818.1;ID=cds-XP_017797818.1;Dbxref=GeneID:108578912%2CGenbank:XP_017797818.1;Parent=rna-XM_017942329.1
NW_017100177.1	Gnomon	CDS	843119	843121	.	+	0	Name=XP_017797810.1;ID=cds-XP_017797810.1;Dbxref=GeneID:108578904%2CGenbank:XP_017797810.1;Parent=rna-XM_017942321.1
NW_017100177.1	Gnomon	CDS	843534	843719	.	+	0	Name=XP_017797810.1;ID=cds-XP_017797810.1;Dbxref=GeneID:108578904%2CGenbank:XP_017797810.1;Parent=rna-XM_017942321.1
NW_017100177.1	Gnomon	CDS	843821	843922	.	+	0	Name=XP_017797810.1;ID=cds-XP_017797810.1;Dbxref=GeneID:108578904%2CGenbank:XP_017797810.1;Parent=rna-XM_017942321.1
NW_017100177.1	Gnomon	CDS	844223	844390	.	+	0	Name=XP_017797810.1;ID=cds-XP_017797810.1;Dbxref=GeneID:108578904%2CGenbank:XP_017797810.1;Parent=rna-XM_017942321.1
NW_017100177.1	Gnomon	mRNA	138178	205909	.	-	.	Name=XM_017942324.1;ID=rna-XM_017942324.1;Dbxref=GeneID:108578908%2CGenbank:XM_017942324.1;Parent=gene-LOC108578908
NW_017100177.1	Gnomon	CDS	1276529	1276582	.	+	0	Name=XP_017797717.1;ID=cds-XP_017797717.1;Dbxref=GeneID:108578827%2CGenbank:XP_017797717.1;Parent=rna-XM_017942228.1
NW_017100177.1	Gnomon	CDS	1277800	1277918	.	+	0	Name=XP_017797717.1;ID=cds-XP_017797717.1;Dbxref=GeneID:108578827%2CGenbank:XP_017797717.1;Parent=rna-XM_017942228.1
NW_017100177.1	Gnomon	CDS	1278006	1278090	.	+	0	Name=XP_017797717.1;ID=cds-XP_017797717.1;Dbxref=GeneID:108578827%2CGenbank:XP_017797717.1;Parent=rna-XM_017942228.1
NW_017100177.1	Gnomon	CDS	1278151	1278330	.	+	0	Name=XP_017797717.1;ID=cds-XP_017797717.1;Dbxref=GeneID:108578827%2CGenbank:XP_017797717.1;Parent=rna-XM_017942228.1
NW_017100177.1	Gnomon	CDS	1278521	1278692	.	+	0	Name=XP_017797717.1;ID=cds-XP_017797717.1;Dbxref=GeneID:108578827%2CGenbank:XP_017797717.1;Parent=rna-XM_017942228.1
NW_017100177.1	Gnomon	CDS	1278775	1279034	.	+	0	Name=XP_017797717.1;ID=cds-XP_017797717.1;Dbxref=GeneID:108578827%2CGenbank:XP_017797717.1;Parent=rna-XM_017942228.1
NW_017100177.1	Gnomon	CDS	1279122	1279148	.	+	0	Name=XP_017797717.1;ID=cds-XP_017797717.1;Dbxref=GeneID:108578827%2CGenbank:XP_017797717.1;Parent=rna-XM_017942228.1
NW_017100177.1	Gnomon	CDS	1055614	1056216	.	-	0	Name=XP_017797811.1;ID=cds-XP_017797811.1;Dbxref=GeneID:108578905%2CGenbank:XP_017797811.1;Note=The sequence of the model RefSeq protein was modified relative to this genomic sequence to represent the inferred CDS: substituted 1 base at 1 genomic stop codon;Parent=rna-XM_017942322.1
NW_017100177.1	Gnomon	CDS	1051011	1051142	.	-	0	Name=XP_017797811.1;ID=cds-XP_017797811.1;Dbxref=GeneID:108578905%2CGenbank:XP_017797811.1;Note=The sequence of the model RefSeq protein was modified relative to this genomic sequence to represent the inferred CDS: substituted 1 base at 1 genomic stop codon;Parent=rna-XM_017942322.1
NW_017100177.1	Gnomon	CDS	1050206	1050304	.	-	0	Name=XP_017797811.1;ID=cds-XP_017797811.1;Dbxref=GeneID:108578905%2CGenbank:XP_017797811.1;Note=The sequence of the model RefSeq protein was modified relative to this genomic sequence to represent the inferred CDS: substituted 1 base at 1 genomic stop codon;Parent=rna-XM_017942322.1
NW_017100177.1	Gnomon	CDS	1050031	1050129	.	-	0	Name=XP_017797811.1;ID=cds-XP_017797811.1;Dbxref=GeneID:108578905%2CGenbank:XP_017797811.1;Note=The sequence of the model RefSeq protein was modified relative to this genomic sequence to represent the inferred CDS: substituted 1 base at 1 genomic stop codon;Parent=rna-XM_017942322.1
NW_017100177.1	Gnomon	CDS	1049112	1049309	.	-	0	Name=XP_017797811.1;ID=cds-XP_017797811.1;Dbxref=GeneID:108578905%2CGenbank:XP_017797811.1;Note=The sequence of the model RefSeq protein was modified relative to this genomic sequence to represent the inferred CDS: substituted 1 base at 1 genomic stop codon;Parent=rna-XM_017942322.1
NW_017100177.1	Gnomon	CDS	1048864	1048962	.	-	0	Name=XP_017797811.1;ID=cds-XP_017797811.1;Dbxref=GeneID:108578905%2CGenbank:XP_017797811.1;Note=The sequence of the model RefSeq protein was modified relative to this genomic sequence to represent the inferred CDS: substituted 1 base at 1 genomic stop codon;Parent=rna-XM_017942322.1
NW_017100177.1	Gnomon	CDS	1048430	1048726	.	-	0	Name=XP_017797811.1;ID=cds-XP_017797811.1;Dbxref=GeneID:108578905%2CGenbank:XP_017797811.1;Note=The sequence of the model RefSeq protein was modified relative to this genomic sequence to represent the inferred CDS: substituted 1 base at 1 genomic stop codon;Parent=rna-XM_017942322.1
NW_017100177.1	Gnomon	CDS	1047781	1048156	.	-	0	Name=XP_017797811.1;ID=cds-XP_017797811.1;Dbxref=GeneID:108578905%2CGenbank:XP_017797811.1;Note=The sequence of the model RefSeq protein was modified relative to this genomic sequence to represent the inferred CDS: substituted 1 base at 1 genomic stop codon;Parent=rna-XM_017942322.1
NW_017100177.1	Gnomon	CDS	1047537	1047701	.	-	0	Name=XP_017797811.1;ID=cds-XP_017797811.1;Dbxref=GeneID:108578905%2CGenbank:XP_017797811.1;Note=The sequence of the model RefSeq protein was modified relative to this genomic sequence to represent the inferred CDS: substituted 1 base at 1 genomic stop codon;Parent=rna-XM_017942322.1
NW_017100177.1	Gnomon	CDS	1047267	1047474	.	-	0	Name=XP_017797811.1;ID=cds-XP_017797811.1;Dbxref=GeneID:108578905%2CGenbank:XP_017797811.1;Note=The sequence of the model RefSeq protein was modified relative to this genomic sequence to represent the inferred CDS: substituted 1 base at 1 genomic stop codon;Parent=rna-XM_017942322.1
NW_017100177.1	Gnomon	CDS	1046770	1047192	.	-	0	Name=XP_017797811.1;ID=cds-XP_017797811.1;Dbxref=GeneID:108578905%2CGenbank:XP_017797811.1;Note=The sequence of the model RefSeq protein was modified relative to this genomic sequence to represent the inferred CDS: substituted 1 base at 1 genomic stop codon;Parent=rna-XM_017942322.1
NW_017100177.1	Gnomon	CDS	1046453	1046675	.	-	0	Name=XP_017797811.1;ID=cds-XP_017797811.1;Dbxref=GeneID:108578905%2CGenbank:XP_017797811.1;Note=The sequence of the model RefSeq protein was modified relative to this genomic sequence to represent the inferred CDS: substituted 1 base at 1 genomic stop codon;Parent=rna-XM_017942322.1
NW_017100177.1	Gnomon	CDS	1046198	1046377	.	-	0	Name=XP_017797811.1;ID=cds-XP_017797811.1;Dbxref=GeneID:108578905%2CGenbank:XP_017797811.1;Note=The sequence of the model RefSeq protein was modified relative to this genomic sequence to represent the inferred CDS: substituted 1 base at 1 genomic stop codon;Parent=rna-XM_017942322.1
NW_017100177.1	Gnomon	CDS	1045640	1046099	.	-	0	Name=XP_017797811.1;ID=cds-XP_017797811.1;Dbxref=GeneID:108578905%2CGenbank:XP_017797811.1;Note=The sequence of the model RefSeq protein was modified relative to this genomic sequence to represent the inferred CDS: substituted 1 base at 1 genomic stop codon;Parent=rna-XM_017942322.1
NW_017100177.1	Gnomon	CDS	1045398	1045563	.	-	0	Name=XP_017797811.1;ID=cds-XP_017797811.1;Dbxref=GeneID:108578905%2CGenbank:XP_017797811.1;Note=The sequence of the model RefSeq protein was modified relative to this genomic sequence to represent the inferred CDS: substituted 1 base at 1 genomic stop codon;Parent=rna-XM_017942322.1
NW_017100177.1	Gnomon	CDS	1044855	1045320	.	-	0	Name=XP_017797811.1;ID=cds-XP_017797811.1;Dbxref=GeneID:108578905%2CGenbank:XP_017797811.1;Note=The sequence of the model RefSeq protein was modified relative to this genomic sequence to represent the inferred CDS: substituted 1 base at 1 genomic stop codon;Parent=rna-XM_017942322.1
NW_017100177.1	Gnomon	CDS	1044604	1044777	.	-	0	Name=XP_017797811.1;ID=cds-XP_017797811.1;Dbxref=GeneID:108578905%2CGenbank:XP_017797811.1;Note=The sequence of the model RefSeq protein was modified relative to this genomic sequence to represent the inferred CDS: substituted 1 base at 1 genomic stop codon;Parent=rna-XM_017942322.1
NW_017100177.1	Gnomon	CDS	1044390	1044537	.	-	0	Name=XP_017797811.1;ID=cds-XP_017797811.1;Dbxref=GeneID:108578905%2CGenbank:XP_017797811.1;Note=The sequence of the model RefSeq protein was modified relative to this genomic sequence to represent the inferred CDS: substituted 1 base at 1 genomic stop codon;Parent=rna-XM_017942322.1
NW_017100177.1	Gnomon	CDS	1044198	1044319	.	-	0	Name=XP_017797811.1;ID=cds-XP_017797811.1;Dbxref=GeneID:108578905%2CGenbank:XP_017797811.1;Note=The sequence of the model RefSeq protein was modified relative to this genomic sequence to represent the inferred CDS: substituted 1 base at 1 genomic stop codon;Parent=rna-XM_017942322.1
NW_017100177.1	Gnomon	CDS	1043859	1044003	.	-	0	Name=XP_017797811.1;ID=cds-XP_017797811.1;Dbxref=GeneID:108578905%2CGenbank:XP_017797811.1;Note=The sequence of the model RefSeq protein was modified relative to this genomic sequence to represent the inferred CDS: substituted 1 base at 1 genomic stop codon;Parent=rna-XM_017942322.1
NW_017100177.1	Gnomon	CDS	1041623	1042386	.	-	0	Name=XP_017797811.1;ID=cds-XP_017797811.1;Dbxref=GeneID:108578905%2CGenbank:XP_017797811.1;Note=The sequence of the model RefSeq protein was modified relative to this genomic sequence to represent the inferred CDS: substituted 1 base at 1 genomic stop codon;Parent=rna-XM_017942322.1
NW_017100177.1	Gnomon	mRNA	205844	296444	.	-	.	Name=XM_017942325.1;ID=rna-XM_017942325.1;Dbxref=GeneID:108578910%2CGenbank:XM_017942325.1;Parent=gene-LOC108578910
NW_017100177.1	Gnomon	exon	836731	836854	.	-	.	ID=exon-XM_017942320.1-4;Dbxref=GeneID:108578903%2CGenbank:XM_017942320.1;Parent=rna-XM_017942320.1
NW_017100177.1	Gnomon	exon	836928	837353	.	-	.	ID=exon-XM_017942320.1-3;Dbxref=GeneID:108578903%2CGenbank:XM_017942320.1;Parent=rna-XM_017942320.1
NW_017100177.1	Gnomon	exon	837483	837581	.	-	.	ID=exon-XM_017942320.1-2;Dbxref=GeneID:108578903%2CGenbank:XM_017942320.1;Parent=rna-XM_017942320.1
NW_017100177.1	Gnomon	exon	837724	837846	.	-	.	ID=exon-XM_017942320.1-1;Dbxref=GeneID:108578903%2CGenbank:XM_017942320.1;Parent=rna-XM_017942320.1
NW_017100177.1	Gnomon	exon	835996	836120	.	-	.	ID=exon-XM_017942320.1-7;Dbxref=GeneID:108578903%2CGenbank:XM_017942320.1;Parent=rna-XM_017942320.1
NW_017100177.1	Gnomon	exon	836208	836388	.	-	.	ID=exon-XM_017942320.1-6;Dbxref=GeneID:108578903%2CGenbank:XM_017942320.1;Parent=rna-XM_017942320.1
NW_017100177.1	Gnomon	exon	836453	836664	.	-	.	ID=exon-XM_017942320.1-5;Dbxref=GeneID:108578903%2CGenbank:XM_017942320.1;Parent=rna-XM_017942320.1
NW_017100177.1	Gnomon	CDS	59544	59586	.	+	0	Name=XP_017797718.1;ID=cds-XP_017797718.1;Dbxref=GeneID:108578828%2CGenbank:XP_017797718.1;Parent=rna-XM_017942229.1
NW_017100177.1	Gnomon	CDS	103132	103399	.	+	0	Name=XP_017797718.1;ID=cds-XP_017797718.1;Dbxref=GeneID:108578828%2CGenbank:XP_017797718.1;Parent=rna-XM_017942229.1
NW_017100177.1	Gnomon	CDS	103758	104110	.	+	0	Name=XP_017797718.1;ID=cds-XP_017797718.1;Dbxref=GeneID:108578828%2CGenbank:XP_017797718.1;Parent=rna-XM_017942229.1
NW_017100177.1	Gnomon	CDS	104489	104610	.	+	0	Name=XP_017797718.1;ID=cds-XP_017797718.1;Dbxref=GeneID:108578828%2CGenbank:XP_017797718.1;Parent=rna-XM_017942229.1
NW_017100177.1	Gnomon	CDS	105662	105957	.	+	0	Name=XP_017797718.1;ID=cds-XP_017797718.1;Dbxref=GeneID:108578828%2CGenbank:XP_017797718.1;Parent=rna-XM_017942229.1
NW_017100177.1	Gnomon	CDS	106023	106172	.	+	0	Name=XP_017797718.1;ID=cds-XP_017797718.1;Dbxref=GeneID:108578828%2CGenbank:XP_017797718.1;Parent=rna-XM_017942229.1
NW_017100177.1	Gnomon	CDS	106249	106464	.	+	0	Name=XP_017797718.1;ID=cds-XP_017797718.1;Dbxref=GeneID:108578828%2CGenbank:XP_017797718.1;Parent=rna-XM_017942229.1
NW_017100177.1	Gnomon	CDS	106526	107081	.	+	0	Name=XP_017797718.1;ID=cds-XP_017797718.1;Dbxref=GeneID:108578828%2CGenbank:XP_017797718.1;Parent=rna-XM_017942229.1
NW_017100177.1	Gnomon	CDS	107161	107319	.	+	0	Name=XP_017797718.1;ID=cds-XP_017797718.1;Dbxref=GeneID:108578828%2CGenbank:XP_017797718.1;Parent=rna-XM_017942229.1
NW_017100177.1	Gnomon	CDS	107405	107526	.	+	0	Name=XP_017797718.1;ID=cds-XP_017797718.1;Dbxref=GeneID:108578828%2CGenbank:XP_017797718.1;Parent=rna-XM_017942229.1
NW_017100177.1	Gnomon	CDS	109241	109405	.	+	0	Name=XP_017797718.1;ID=cds-XP_017797718.1;Dbxref=GeneID:108578828%2CGenbank:XP_017797718.1;Parent=rna-XM_017942229.1
NW_017100177.1	Gnomon	CDS	109859	109948	.	+	0	Name=XP_017797718.1;ID=cds-XP_017797718.1;Dbxref=GeneID:108578828%2CGenbank:XP_017797718.1;Parent=rna-XM_017942229.1
NW_017100177.1	Gnomon	CDS	111562	111678	.	+	0	Name=XP_017797718.1;ID=cds-XP_017797718.1;Dbxref=GeneID:108578828%2CGenbank:XP_017797718.1;Parent=rna-XM_017942229.1
NW_017100177.1	Gnomon	CDS	112134	112146	.	+	0	Name=XP_017797718.1;ID=cds-XP_017797718.1;Dbxref=GeneID:108578828%2CGenbank:XP_017797718.1;Parent=rna-XM_017942229.1
NW_017100177.1	Gnomon	CDS	392696	393997	.	-	0	Name=XP_017797812.1;ID=cds-XP_017797812.1;Dbxref=GeneID:108578907%2CGenbank:XP_017797812.1;Parent=rna-XM_017942323.1
NW_017100177.1	Gnomon	mRNA	205844	296444	.	-	.	Name=XM_017942326.1;ID=rna-XM_017942326.1;Dbxref=GeneID:108578910%2CGenbank:XM_017942326.1;Parent=gene-LOC108578910
NW_017100177.1	Gnomon	exon	996073	996203	.	+	.	ID=exon-XM_017942236.1-4;Dbxref=GeneID:108578830%2CGenbank:XM_017942236.1;Note=The sequence of the model RefSeq transcript was modified relative to this genomic sequence to represent the inferred CDS: inserted 2 bases in 1 codon;Parent=rna-XM_017942236.1
NW_017100177.1	Gnomon	exon	995803	996071	.	+	.	ID=exon-XM_017942236.1-3;Dbxref=GeneID:108578830%2CGenbank:XM_017942236.1;Note=The sequence of the model RefSeq transcript was modified relative to this genomic sequence to represent the inferred CDS: inserted 2 bases in 1 codon;Parent=rna-XM_017942236.1
NW_017100177.1	Gnomon	exon	973151	973263	.	+	.	ID=exon-XM_017942236.1-2;Dbxref=GeneID:108578830%2CGenbank:XM_017942236.1;Note=The sequence of the model RefSeq transcript was modified relative to this genomic sequence to represent the inferred CDS: inserted 2 bases in 1 codon;Parent=rna-XM_017942236.1
NW_017100177.1	Gnomon	exon	967984	968077	.	+	.	ID=exon-XM_017942236.1-1;Dbxref=GeneID:108578830%2CGenbank:XM_017942236.1;Note=The sequence of the model RefSeq transcript was modified relative to this genomic sequence to represent the inferred CDS: inserted 2 bases in 1 codon;Parent=rna-XM_017942236.1
NW_017100177.1	Gnomon	exon	1012595	1012684	.	+	.	ID=exon-XM_017942236.1-9;Dbxref=GeneID:108578830%2CGenbank:XM_017942236.1;Note=The sequence of the model RefSeq transcript was modified relative to this genomic sequence to represent the inferred CDS: inserted 2 bases in 1 codon;Parent=rna-XM_017942236.1
NW_017100177.1	Gnomon	exon	1008778	1009138	.	+	.	ID=exon-XM_017942236.1-8;Dbxref=GeneID:108578830%2CGenbank:XM_017942236.1;Note=The sequence of the model RefSeq transcript was modified relative to this genomic sequence to represent the inferred CDS: inserted 2 bases in 1 codon;Parent=rna-XM_017942236.1
NW_017100177.1	Gnomon	exon	1005646	1005852	.	+	.	ID=exon-XM_017942236.1-7;Dbxref=GeneID:108578830%2CGenbank:XM_017942236.1;Note=The sequence of the model RefSeq transcript was modified relative to this genomic sequence to represent the inferred CDS: inserted 2 bases in 1 codon;Parent=rna-XM_017942236.1
NW_017100177.1	Gnomon	exon	999295	999683	.	+	.	ID=exon-XM_017942236.1-6;Dbxref=GeneID:108578830%2CGenbank:XM_017942236.1;Note=The sequence of the model RefSeq transcript was modified relative to this genomic sequence to represent the inferred CDS: inserted 2 bases in 1 codon;Parent=rna-XM_017942236.1
NW_017100177.1	Gnomon	exon	998120	998494	.	+	.	ID=exon-XM_017942236.1-5;Dbxref=GeneID:108578830%2CGenbank:XM_017942236.1;Note=The sequence of the model RefSeq transcript was modified relative to this genomic sequence to represent the inferred CDS: inserted 2 bases in 1 codon;Parent=rna-XM_017942236.1
NW_017100177.1	Gnomon	CDS	59544	59586	.	+	0	Name=XP_017797719.1;ID=cds-XP_017797719.1;Dbxref=GeneID:108578828%2CGenbank:XP_017797719.1;Parent=rna-XM_017942230.1
NW_017100177.1	Gnomon	CDS	103132	103399	.	+	0	Name=XP_017797719.1;ID=cds-XP_017797719.1;Dbxref=GeneID:108578828%2CGenbank:XP_017797719.1;Parent=rna-XM_017942230.1
NW_017100177.1	Gnomon	CDS	103758	104110	.	+	0	Name=XP_017797719.1;ID=cds-XP_017797719.1;Dbxref=GeneID:108578828%2CGenbank:XP_017797719.1;Parent=rna-XM_017942230.1
NW_017100177.1	Gnomon	CDS	104489	104610	.	+	0	Name=XP_017797719.1;ID=cds-XP_017797719.1;Dbxref=GeneID:108578828%2CGenbank:XP_017797719.1;Parent=rna-XM_017942230.1
NW_017100177.1	Gnomon	CDS	105662	105957	.	+	0	Name=XP_017797719.1;ID=cds-XP_017797719.1;Dbxref=GeneID:108578828%2CGenbank:XP_017797719.1;Parent=rna-XM_017942230.1
NW_017100177.1	Gnomon	CDS	106023	106172	.	+	0	Name=XP_017797719.1;ID=cds-XP_017797719.1;Dbxref=GeneID:108578828%2CGenbank:XP_017797719.1;Parent=rna-XM_017942230.1
NW_017100177.1	Gnomon	CDS	106249	106464	.	+	0	Name=XP_017797719.1;ID=cds-XP_017797719.1;Dbxref=GeneID:108578828%2CGenbank:XP_017797719.1;Parent=rna-XM_017942230.1
NW_017100177.1	Gnomon	CDS	106526	107081	.	+	0	Name=XP_017797719.1;ID=cds-XP_017797719.1;Dbxref=GeneID:108578828%2CGenbank:XP_017797719.1;Parent=rna-XM_017942230.1
NW_017100177.1	Gnomon	CDS	107161	107319	.	+	0	Name=XP_017797719.1;ID=cds-XP_017797719.1;Dbxref=GeneID:108578828%2CGenbank:XP_017797719.1;Parent=rna-XM_017942230.1
NW_017100177.1	Gnomon	CDS	107405	107526	.	+	0	Name=XP_017797719.1;ID=cds-XP_017797719.1;Dbxref=GeneID:108578828%2CGenbank:XP_017797719.1;Parent=rna-XM_017942230.1
NW_017100177.1	Gnomon	CDS	109241	109405	.	+	0	Name=XP_017797719.1;ID=cds-XP_017797719.1;Dbxref=GeneID:108578828%2CGenbank:XP_017797719.1;Parent=rna-XM_017942230.1
NW_017100177.1	Gnomon	CDS	111562	111678	.	+	0	Name=XP_017797719.1;ID=cds-XP_017797719.1;Dbxref=GeneID:108578828%2CGenbank:XP_017797719.1;Parent=rna-XM_017942230.1
NW_017100177.1	Gnomon	CDS	112134	112146	.	+	0	Name=XP_017797719.1;ID=cds-XP_017797719.1;Dbxref=GeneID:108578828%2CGenbank:XP_017797719.1;Parent=rna-XM_017942230.1
NW_017100177.1	Gnomon	exon	1092977	1093099	.	-	.	ID=exon-XM_017942202.1-14;Dbxref=GeneID:108578804%2CGenbank:XM_017942202.1;Parent=rna-XM_017942202.1
NW_017100177.1	Gnomon	exon	1093220	1093441	.	-	.	ID=exon-XM_017942202.1-13;Dbxref=GeneID:108578804%2CGenbank:XM_017942202.1;Parent=rna-XM_017942202.1
NW_017100177.1	Gnomon	exon	1093826	1094046	.	-	.	ID=exon-XM_017942202.1-10;Dbxref=GeneID:108578804%2CGenbank:XM_017942202.1;Parent=rna-XM_017942202.1
NW_017100177.1	Gnomon	exon	1093582	1093614	.	-	.	ID=exon-XM_017942202.1-12;Dbxref=GeneID:108578804%2CGenbank:XM_017942202.1;Parent=rna-XM_017942202.1
NW_017100177.1	Gnomon	exon	1093678	1093757	.	-	.	ID=exon-XM_017942202.1-11;Dbxref=GeneID:108578804%2CGenbank:XM_017942202.1;Parent=rna-XM_017942202.1
NW_017100177.1	Gnomon	CDS	203811	204277	.	-	0	Name=XP_017797813.1;ID=cds-XP_017797813.1;Dbxref=GeneID:108578908%2CGenbank:XP_017797813.1;Parent=rna-XM_017942324.1
NW_017100177.1	Gnomon	CDS	160349	160473	.	-	0	Name=XP_017797813.1;ID=cds-XP_017797813.1;Dbxref=GeneID:108578908%2CGenbank:XP_017797813.1;Parent=rna-XM_017942324.1
NW_017100177.1	Gnomon	CDS	155699	155774	.	-	0	Name=XP_017797813.1;ID=cds-XP_017797813.1;Dbxref=GeneID:108578908%2CGenbank:XP_017797813.1;Parent=rna-XM_017942324.1
NW_017100177.1	Gnomon	CDS	147820	147912	.	-	0	Name=XP_017797813.1;ID=cds-XP_017797813.1;Dbxref=GeneID:108578908%2CGenbank:XP_017797813.1;Parent=rna-XM_017942324.1
NW_017100177.1	Gnomon	CDS	147344	147648	.	-	0	Name=XP_017797813.1;ID=cds-XP_017797813.1;Dbxref=GeneID:108578908%2CGenbank:XP_017797813.1;Parent=rna-XM_017942324.1
NW_017100177.1	Gnomon	CDS	144982	145255	.	-	0	Name=XP_017797813.1;ID=cds-XP_017797813.1;Dbxref=GeneID:108578908%2CGenbank:XP_017797813.1;Parent=rna-XM_017942324.1
NW_017100177.1	Gnomon	CDS	139154	139355	.	-	0	Name=XP_017797813.1;ID=cds-XP_017797813.1;Dbxref=GeneID:108578908%2CGenbank:XP_017797813.1;Parent=rna-XM_017942324.1
NW_017100177.1	Gnomon	mRNA	293496	294847	.	+	.	Name=XM_017942327.1;ID=rna-XM_017942327.1;Dbxref=GeneID:108578911%2CGenbank:XM_017942327.1;Parent=gene-LOC108578911
NW_017100177.1	Gnomon	exon	782007	782211	.	-	.	ID=exon-XM_017942213.1-9;Dbxref=GeneID:108578815%2CGenbank:XM_017942213.1;Parent=rna-XM_017942213.1
NW_017100177.1	Gnomon	exon	782447	782713	.	-	.	ID=exon-XM_017942213.1-8;Dbxref=GeneID:108578815%2CGenbank:XM_017942213.1;Parent=rna-XM_017942213.1
NW_017100177.1	Gnomon	exon	782819	782889	.	-	.	ID=exon-XM_017942213.1-7;Dbxref=GeneID:108578815%2CGenbank:XM_017942213.1;Parent=rna-XM_017942213.1
NW_017100177.1	Gnomon	exon	783116	783283	.	-	.	ID=exon-XM_017942213.1-6;Dbxref=GeneID:108578815%2CGenbank:XM_017942213.1;Parent=rna-XM_017942213.1
NW_017100177.1	Gnomon	exon	787752	787940	.	-	.	ID=exon-XM_017942213.1-1;Dbxref=GeneID:108578815%2CGenbank:XM_017942213.1;Parent=rna-XM_017942213.1
NW_017100177.1	Gnomon	exon	783366	783433	.	-	.	ID=exon-XM_017942213.1-5;Dbxref=GeneID:108578815%2CGenbank:XM_017942213.1;Parent=rna-XM_017942213.1
NW_017100177.1	Gnomon	exon	784546	784665	.	-	.	ID=exon-XM_017942213.1-4;Dbxref=GeneID:108578815%2CGenbank:XM_017942213.1;Parent=rna-XM_017942213.1
NW_017100177.1	Gnomon	exon	787261	787309	.	-	.	ID=exon-XM_017942213.1-3;Dbxref=GeneID:108578815%2CGenbank:XM_017942213.1;Parent=rna-XM_017942213.1
NW_017100177.1	Gnomon	exon	787405	787508	.	-	.	ID=exon-XM_017942213.1-2;Dbxref=GeneID:108578815%2CGenbank:XM_017942213.1;Parent=rna-XM_017942213.1
NW_017100177.1	Gnomon	CDS	296277	296353	.	-	0	Name=XP_017797814.1;ID=cds-XP_017797814.1;Dbxref=GeneID:108578910%2CGenbank:XP_017797814.1;Parent=rna-XM_017942325.1
NW_017100177.1	Gnomon	CDS	295563	296208	.	-	0	Name=XP_017797814.1;ID=cds-XP_017797814.1;Dbxref=GeneID:108578910%2CGenbank:XP_017797814.1;Parent=rna-XM_017942325.1
NW_017100177.1	Gnomon	CDS	295277	295486	.	-	0	Name=XP_017797814.1;ID=cds-XP_017797814.1;Dbxref=GeneID:108578910%2CGenbank:XP_017797814.1;Parent=rna-XM_017942325.1
NW_017100177.1	Gnomon	exon	839984	840123	.	-	.	ID=exon-XM_017942319.1-4;Dbxref=GeneID:108578902%2CGenbank:XM_017942319.1;Parent=rna-XM_017942319.1
NW_017100177.1	Gnomon	exon	352940	353137	.	+	.	ID=exon-XM_017942188.1-5;Dbxref=GeneID:108578792%2CGenbank:XM_017942188.1;Parent=rna-XM_017942188.1
NW_017100177.1	Gnomon	exon	840212	840374	.	-	.	ID=exon-XM_017942319.1-3;Dbxref=GeneID:108578902%2CGenbank:XM_017942319.1;Parent=rna-XM_017942319.1
NW_017100177.1	Gnomon	exon	839292	839447	.	-	.	ID=exon-XM_017942319.1-6;Dbxref=GeneID:108578902%2CGenbank:XM_017942319.1;Parent=rna-XM_017942319.1
NW_017100177.1	Gnomon	exon	839545	839895	.	-	.	ID=exon-XM_017942319.1-5;Dbxref=GeneID:108578902%2CGenbank:XM_017942319.1;Parent=rna-XM_017942319.1
NW_017100177.1	Gnomon	exon	351661	351747	.	+	.	ID=exon-XM_017942188.1-2;Dbxref=GeneID:108578792%2CGenbank:XM_017942188.1;Parent=rna-XM_017942188.1
NW_017100177.1	Gnomon	exon	351521	351568	.	+	.	ID=exon-XM_017942188.1-1;Dbxref=GeneID:108578792%2CGenbank:XM_017942188.1;Parent=rna-XM_017942188.1
NW_017100177.1	Gnomon	exon	352787	352875	.	+	.	ID=exon-XM_017942188.1-4;Dbxref=GeneID:108578792%2CGenbank:XM_017942188.1;Parent=rna-XM_017942188.1
NW_017100177.1	Gnomon	exon	840453	840646	.	-	.	ID=exon-XM_017942319.1-2;Dbxref=GeneID:108578902%2CGenbank:XM_017942319.1;Parent=rna-XM_017942319.1
NW_017100177.1	Gnomon	exon	351944	352025	.	+	.	ID=exon-XM_017942188.1-3;Dbxref=GeneID:108578792%2CGenbank:XM_017942188.1;Parent=rna-XM_017942188.1
NW_017100177.1	Gnomon	exon	841872	842154	.	-	.	ID=exon-XM_017942319.1-1;Dbxref=GeneID:108578902%2CGenbank:XM_017942319.1;Parent=rna-XM_017942319.1
NW_017100177.1	RefSeq	cDNA_match	629296	629752	.	+	.	ID=e13465bc-2b28-4d5f-91de-80a803d3ecc7;Target=XM_017942196.1 1 459;Gap=M213 I2 M244
NW_017100177.1	Gnomon	exon	553075	555153	.	-	.	ID=exon-XM_017942334.1-1;Dbxref=GeneID:108578917%2CGenbank:XM_017942334.1;Parent=rna-XM_017942334.1
NW_017100177.1	Gnomon	exon	543669	543984	.	-	.	ID=exon-XM_017942334.1-3;Dbxref=GeneID:108578917%2CGenbank:XM_017942334.1;Parent=rna-XM_017942334.1
NW_017100177.1	Gnomon	exon	544252	544348	.	-	.	ID=exon-XM_017942334.1-2;Dbxref=GeneID:108578917%2CGenbank:XM_017942334.1;Parent=rna-XM_017942334.1
NW_017100177.1	Gnomon	exon	542079	543269	.	-	.	ID=exon-XM_017942334.1-4;Dbxref=GeneID:108578917%2CGenbank:XM_017942334.1;Parent=rna-XM_017942334.1
NW_017100177.1	Gnomon	exon	608064	608335	.	+	.	ID=exon-XM_017942194.1-7;Dbxref=GeneID:108578797%2CGenbank:XM_017942194.1;Parent=rna-XM_017942194.1
NW_017100177.1	Gnomon	exon	605890	605989	.	+	.	ID=exon-XM_017942194.1-6;Dbxref=GeneID:108578797%2CGenbank:XM_017942194.1;Parent=rna-XM_017942194.1
NW_017100177.1	Gnomon	exon	608412	608606	.	+	.	ID=exon-XM_017942194.1-8;Dbxref=GeneID:108578797%2CGenbank:XM_017942194.1;Parent=rna-XM_017942194.1
NW_017100177.1	Gnomon	exon	602221	602494	.	+	.	ID=exon-XM_017942194.1-1;Dbxref=GeneID:108578797%2CGenbank:XM_017942194.1;Parent=rna-XM_017942194.1
NW_017100177.1	Gnomon	exon	604429	604803	.	+	.	ID=exon-XM_017942194.1-3;Dbxref=GeneID:108578797%2CGenbank:XM_017942194.1;Parent=rna-XM_017942194.1
NW_017100177.1	Gnomon	exon	603212	603467	.	+	.	ID=exon-XM_017942194.1-2;Dbxref=GeneID:108578797%2CGenbank:XM_017942194.1;Parent=rna-XM_017942194.1
NW_017100177.1	Gnomon	exon	605355	605531	.	+	.	ID=exon-XM_017942194.1-5;Dbxref=GeneID:108578797%2CGenbank:XM_017942194.1;Parent=rna-XM_017942194.1
NW_017100177.1	Gnomon	exon	605023	605212	.	+	.	ID=exon-XM_017942194.1-4;Dbxref=GeneID:108578797%2CGenbank:XM_017942194.1;Parent=rna-XM_017942194.1
NW_017100177.1	Gnomon	CDS	1090268	1090351	.	-	0	Name=XP_017797690.1;ID=cds-XP_017797690.1;Dbxref=GeneID:108578803%2CGenbank:XP_017797690.1;Parent=rna-XM_017942201.1
NW_017100177.1	Gnomon	CDS	1089851	1090070	.	-	0	Name=XP_017797690.1;ID=cds-XP_017797690.1;Dbxref=GeneID:108578803%2CGenbank:XP_017797690.1;Parent=rna-XM_017942201.1
NW_017100177.1	Gnomon	CDS	1089351	1089616	.	-	0	Name=XP_017797690.1;ID=cds-XP_017797690.1;Dbxref=GeneID:108578803%2CGenbank:XP_017797690.1;Parent=rna-XM_017942201.1
NW_017100177.1	Gnomon	CDS	1088983	1089265	.	-	0	Name=XP_017797690.1;ID=cds-XP_017797690.1;Dbxref=GeneID:108578803%2CGenbank:XP_017797690.1;Parent=rna-XM_017942201.1
NW_017100177.1	Gnomon	CDS	1088735	1088923	.	-	0	Name=XP_017797690.1;ID=cds-XP_017797690.1;Dbxref=GeneID:108578803%2CGenbank:XP_017797690.1;Parent=rna-XM_017942201.1
NW_017100177.1	Gnomon	CDS	1088458	1088662	.	-	0	Name=XP_017797690.1;ID=cds-XP_017797690.1;Dbxref=GeneID:108578803%2CGenbank:XP_017797690.1;Parent=rna-XM_017942201.1
NW_017100177.1	Gnomon	CDS	1087885	1088380	.	-	0	Name=XP_017797690.1;ID=cds-XP_017797690.1;Dbxref=GeneID:108578803%2CGenbank:XP_017797690.1;Parent=rna-XM_017942201.1
NW_017100177.1	Gnomon	CDS	1087466	1087822	.	-	0	Name=XP_017797690.1;ID=cds-XP_017797690.1;Dbxref=GeneID:108578803%2CGenbank:XP_017797690.1;Parent=rna-XM_017942201.1
NW_017100177.1	Gnomon	CDS	1087297	1087385	.	-	0	Name=XP_017797690.1;ID=cds-XP_017797690.1;Dbxref=GeneID:108578803%2CGenbank:XP_017797690.1;Parent=rna-XM_017942201.1
NW_017100177.1	Gnomon	CDS	1086957	1087227	.	-	0	Name=XP_017797690.1;ID=cds-XP_017797690.1;Dbxref=GeneID:108578803%2CGenbank:XP_017797690.1;Parent=rna-XM_017942201.1
NW_017100177.1	Gnomon	CDS	1086639	1086854	.	-	0	Name=XP_017797690.1;ID=cds-XP_017797690.1;Dbxref=GeneID:108578803%2CGenbank:XP_017797690.1;Parent=rna-XM_017942201.1
NW_017100177.1	Gnomon	CDS	1086381	1086569	.	-	0	Name=XP_017797690.1;ID=cds-XP_017797690.1;Dbxref=GeneID:108578803%2CGenbank:XP_017797690.1;Parent=rna-XM_017942201.1
NW_017100177.1	Gnomon	CDS	1086066	1086319	.	-	0	Name=XP_017797690.1;ID=cds-XP_017797690.1;Dbxref=GeneID:108578803%2CGenbank:XP_017797690.1;Parent=rna-XM_017942201.1
NW_017100177.1	Gnomon	CDS	1085747	1085999	.	-	0	Name=XP_017797690.1;ID=cds-XP_017797690.1;Dbxref=GeneID:108578803%2CGenbank:XP_017797690.1;Parent=rna-XM_017942201.1
NW_017100177.1	Gnomon	CDS	1085451	1085674	.	-	0	Name=XP_017797690.1;ID=cds-XP_017797690.1;Dbxref=GeneID:108578803%2CGenbank:XP_017797690.1;Parent=rna-XM_017942201.1
NW_017100177.1	Gnomon	CDS	1085181	1085349	.	-	0	Name=XP_017797690.1;ID=cds-XP_017797690.1;Dbxref=GeneID:108578803%2CGenbank:XP_017797690.1;Parent=rna-XM_017942201.1
NW_017100177.1	Gnomon	CDS	1084969	1085107	.	-	0	Name=XP_017797690.1;ID=cds-XP_017797690.1;Dbxref=GeneID:108578803%2CGenbank:XP_017797690.1;Parent=rna-XM_017942201.1
NW_017100177.1	Gnomon	CDS	1084793	1084872	.	-	0	Name=XP_017797690.1;ID=cds-XP_017797690.1;Dbxref=GeneID:108578803%2CGenbank:XP_017797690.1;Parent=rna-XM_017942201.1
NW_017100177.1	Gnomon	CDS	1593778	1593858	.	+	0	Name=XP_017797700.1;ID=cds-XP_017797700.1;Dbxref=GeneID:108578813%2CGenbank:XP_017797700.1;Parent=rna-XM_017942211.1
NW_017100177.1	Gnomon	CDS	1595631	1595754	.	+	0	Name=XP_017797700.1;ID=cds-XP_017797700.1;Dbxref=GeneID:108578813%2CGenbank:XP_017797700.1;Parent=rna-XM_017942211.1
NW_017100177.1	Gnomon	CDS	1595828	1595961	.	+	0	Name=XP_017797700.1;ID=cds-XP_017797700.1;Dbxref=GeneID:108578813%2CGenbank:XP_017797700.1;Parent=rna-XM_017942211.1
NW_017100177.1	Gnomon	CDS	1596026	1596183	.	+	0	Name=XP_017797700.1;ID=cds-XP_017797700.1;Dbxref=GeneID:108578813%2CGenbank:XP_017797700.1;Parent=rna-XM_017942211.1
NW_017100177.1	Gnomon	CDS	1596254	1596470	.	+	0	Name=XP_017797700.1;ID=cds-XP_017797700.1;Dbxref=GeneID:108578813%2CGenbank:XP_017797700.1;Parent=rna-XM_017942211.1
NW_017100177.1	Gnomon	CDS	1596546	1596801	.	+	0	Name=XP_017797700.1;ID=cds-XP_017797700.1;Dbxref=GeneID:108578813%2CGenbank:XP_017797700.1;Parent=rna-XM_017942211.1
NW_017100177.1	Gnomon	CDS	1596861	1596998	.	+	0	Name=XP_017797700.1;ID=cds-XP_017797700.1;Dbxref=GeneID:108578813%2CGenbank:XP_017797700.1;Parent=rna-XM_017942211.1
NW_017100177.1	Gnomon	CDS	1597066	1598078	.	+	0	Name=XP_017797700.1;ID=cds-XP_017797700.1;Dbxref=GeneID:108578813%2CGenbank:XP_017797700.1;Parent=rna-XM_017942211.1
NW_017100177.1	Gnomon	CDS	1598169	1598252	.	+	0	Name=XP_017797700.1;ID=cds-XP_017797700.1;Dbxref=GeneID:108578813%2CGenbank:XP_017797700.1;Parent=rna-XM_017942211.1
NW_017100177.1	Gnomon	CDS	1598339	1598422	.	+	0	Name=XP_017797700.1;ID=cds-XP_017797700.1;Dbxref=GeneID:108578813%2CGenbank:XP_017797700.1;Parent=rna-XM_017942211.1
NW_017100177.1	Gnomon	mRNA	411847	412715	.	-	.	Name=XM_017942191.1;ID=rna-XM_017942191.1;Dbxref=GeneID:108578794%2CGenbank:XM_017942191.1;Parent=gene-LOC108578794
NW_017100177.1	Gnomon	mRNA	1084793	1090351	.	-	.	Name=XM_017942201.1;ID=rna-XM_017942201.1;Dbxref=GeneID:108578803%2CGenbank:XM_017942201.1;Parent=gene-LOC108578803
NW_017100177.1	Gnomon	mRNA	792479	794842	.	-	.	Name=XM_017942200.1;ID=rna-XM_017942200.1;Dbxref=GeneID:108578802%2CGenbank:XM_017942200.1;Parent=gene-LOC108578802
NW_017100177.1	Gnomon	exon	576939	577180	.	+	.	ID=exon-XM_017942246.1-1;Dbxref=GeneID:108578840%2CGenbank:XM_017942246.1;Parent=rna-XM_017942246.1
NW_017100177.1	Gnomon	exon	578514	578687	.	+	.	ID=exon-XM_017942246.1-5;Dbxref=GeneID:108578840%2CGenbank:XM_017942246.1;Parent=rna-XM_017942246.1
NW_017100177.1	Gnomon	exon	578262	578427	.	+	.	ID=exon-XM_017942246.1-4;Dbxref=GeneID:108578840%2CGenbank:XM_017942246.1;Parent=rna-XM_017942246.1
NW_017100177.1	Gnomon	exon	578060	578179	.	+	.	ID=exon-XM_017942246.1-3;Dbxref=GeneID:108578840%2CGenbank:XM_017942246.1;Parent=rna-XM_017942246.1
NW_017100177.1	Gnomon	exon	577870	577967	.	+	.	ID=exon-XM_017942246.1-2;Dbxref=GeneID:108578840%2CGenbank:XM_017942246.1;Parent=rna-XM_017942246.1
NW_017100177.1	Gnomon	exon	578761	578835	.	+	.	ID=exon-XM_017942246.1-6;Dbxref=GeneID:108578840%2CGenbank:XM_017942246.1;Parent=rna-XM_017942246.1
NW_017100177.1	Gnomon	CDS	1097781	1097876	.	-	0	Name=XP_017797691.1;ID=cds-XP_017797691.1;Dbxref=GeneID:108578804%2CGenbank:XP_017797691.1;Parent=rna-XM_017942202.1
NW_017100177.1	Gnomon	CDS	1095966	1096183	.	-	0	Name=XP_017797691.1;ID=cds-XP_017797691.1;Dbxref=GeneID:108578804%2CGenbank:XP_017797691.1;Parent=rna-XM_017942202.1
NW_017100177.1	Gnomon	CDS	1095724	1095887	.	-	0	Name=XP_017797691.1;ID=cds-XP_017797691.1;Dbxref=GeneID:108578804%2CGenbank:XP_017797691.1;Parent=rna-XM_017942202.1
NW_017100177.1	Gnomon	CDS	1095480	1095634	.	-	0	Name=XP_017797691.1;ID=cds-XP_017797691.1;Dbxref=GeneID:108578804%2CGenbank:XP_017797691.1;Parent=rna-XM_017942202.1
NW_017100177.1	Gnomon	CDS	1095145	1095409	.	-	0	Name=XP_017797691.1;ID=cds-XP_017797691.1;Dbxref=GeneID:108578804%2CGenbank:XP_017797691.1;Parent=rna-XM_017942202.1
NW_017100177.1	Gnomon	CDS	1094905	1095053	.	-	0	Name=XP_017797691.1;ID=cds-XP_017797691.1;Dbxref=GeneID:108578804%2CGenbank:XP_017797691.1;Parent=rna-XM_017942202.1
NW_017100177.1	Gnomon	CDS	1094668	1094836	.	-	0	Name=XP_017797691.1;ID=cds-XP_017797691.1;Dbxref=GeneID:108578804%2CGenbank:XP_017797691.1;Parent=rna-XM_017942202.1
NW_017100177.1	Gnomon	CDS	1094331	1094585	.	-	0	Name=XP_017797691.1;ID=cds-XP_017797691.1;Dbxref=GeneID:108578804%2CGenbank:XP_017797691.1;Parent=rna-XM_017942202.1
NW_017100177.1	Gnomon	CDS	1094115	1094252	.	-	0	Name=XP_017797691.1;ID=cds-XP_017797691.1;Dbxref=GeneID:108578804%2CGenbank:XP_017797691.1;Parent=rna-XM_017942202.1
NW_017100177.1	Gnomon	CDS	1093826	1094046	.	-	0	Name=XP_017797691.1;ID=cds-XP_017797691.1;Dbxref=GeneID:108578804%2CGenbank:XP_017797691.1;Parent=rna-XM_017942202.1
NW_017100177.1	Gnomon	CDS	1093678	1093757	.	-	0	Name=XP_017797691.1;ID=cds-XP_017797691.1;Dbxref=GeneID:108578804%2CGenbank:XP_017797691.1;Parent=rna-XM_017942202.1
NW_017100177.1	Gnomon	CDS	1093582	1093614	.	-	0	Name=XP_017797691.1;ID=cds-XP_017797691.1;Dbxref=GeneID:108578804%2CGenbank:XP_017797691.1;Parent=rna-XM_017942202.1
NW_017100177.1	Gnomon	CDS	1093220	1093441	.	-	0	Name=XP_017797691.1;ID=cds-XP_017797691.1;Dbxref=GeneID:108578804%2CGenbank:XP_017797691.1;Parent=rna-XM_017942202.1
NW_017100177.1	Gnomon	CDS	1092985	1093099	.	-	0	Name=XP_017797691.1;ID=cds-XP_017797691.1;Dbxref=GeneID:108578804%2CGenbank:XP_017797691.1;Parent=rna-XM_017942202.1
NW_017100177.1	Gnomon	CDS	1670068	1670122	.	-	0	Name=XP_017797701.1;ID=cds-XP_017797701.1;Dbxref=GeneID:108578814%2CGenbank:XP_017797701.1;Parent=rna-XM_017942212.1
NW_017100177.1	Gnomon	CDS	1669323	1669401	.	-	0	Name=XP_017797701.1;ID=cds-XP_017797701.1;Dbxref=GeneID:108578814%2CGenbank:XP_017797701.1;Parent=rna-XM_017942212.1
NW_017100177.1	Gnomon	CDS	1638639	1638656	.	-	0	Name=XP_017797701.1;ID=cds-XP_017797701.1;Dbxref=GeneID:108578814%2CGenbank:XP_017797701.1;Parent=rna-XM_017942212.1
NW_017100177.1	Gnomon	CDS	1618806	1618963	.	-	0	Name=XP_017797701.1;ID=cds-XP_017797701.1;Dbxref=GeneID:108578814%2CGenbank:XP_017797701.1;Parent=rna-XM_017942212.1
NW_017100177.1	Gnomon	CDS	1617071	1617205	.	-	0	Name=XP_017797701.1;ID=cds-XP_017797701.1;Dbxref=GeneID:108578814%2CGenbank:XP_017797701.1;Parent=rna-XM_017942212.1
NW_017100177.1	Gnomon	CDS	1615940	1616145	.	-	0	Name=XP_017797701.1;ID=cds-XP_017797701.1;Dbxref=GeneID:108578814%2CGenbank:XP_017797701.1;Parent=rna-XM_017942212.1
NW_017100177.1	Gnomon	CDS	1612981	1613202	.	-	0	Name=XP_017797701.1;ID=cds-XP_017797701.1;Dbxref=GeneID:108578814%2CGenbank:XP_017797701.1;Parent=rna-XM_017942212.1
NW_017100177.1	Gnomon	CDS	1611403	1611498	.	-	0	Name=XP_017797701.1;ID=cds-XP_017797701.1;Dbxref=GeneID:108578814%2CGenbank:XP_017797701.1;Parent=rna-XM_017942212.1
NW_017100177.1	Gnomon	mRNA	412985	413863	.	+	.	Name=XM_017942192.1;ID=rna-XM_017942192.1;Dbxref=GeneID:108578795%2CGenbank:XM_017942192.1;Parent=gene-LOC108578795
NW_017100177.1	Gnomon	mRNA	1092977	1097876	.	-	.	Name=XM_017942202.1;ID=rna-XM_017942202.1;Dbxref=GeneID:108578804%2CGenbank:XM_017942202.1;Parent=gene-LOC108578804
NW_017100177.1	Gnomon	exon	1015835	1015958	.	+	.	ID=exon-XM_017942236.1-13;Dbxref=GeneID:108578830%2CGenbank:XM_017942236.1;Note=The sequence of the model RefSeq transcript was modified relative to this genomic sequence to represent the inferred CDS: inserted 2 bases in 1 codon;Parent=rna-XM_017942236.1
NW_017100177.1	Gnomon	exon	1015400	1015747	.	+	.	ID=exon-XM_017942236.1-12;Dbxref=GeneID:108578830%2CGenbank:XM_017942236.1;Note=The sequence of the model RefSeq transcript was modified relative to this genomic sequence to represent the inferred CDS: inserted 2 bases in 1 codon;Parent=rna-XM_017942236.1
NW_017100177.1	Gnomon	exon	1014765	1015032	.	+	.	ID=exon-XM_017942236.1-11;Dbxref=GeneID:108578830%2CGenbank:XM_017942236.1;Note=The sequence of the model RefSeq transcript was modified relative to this genomic sequence to represent the inferred CDS: inserted 2 bases in 1 codon;Parent=rna-XM_017942236.1
NW_017100177.1	Gnomon	exon	1014034	1014250	.	+	.	ID=exon-XM_017942236.1-10;Dbxref=GeneID:108578830%2CGenbank:XM_017942236.1;Note=The sequence of the model RefSeq transcript was modified relative to this genomic sequence to represent the inferred CDS: inserted 2 bases in 1 codon;Parent=rna-XM_017942236.1
NW_017100177.1	Gnomon	exon	1023412	1023432	.	+	.	ID=exon-XM_017942236.1-17;Dbxref=GeneID:108578830%2CGenbank:XM_017942236.1;Note=The sequence of the model RefSeq transcript was modified relative to this genomic sequence to represent the inferred CDS: inserted 2 bases in 1 codon;Parent=rna-XM_017942236.1
NW_017100177.1	Gnomon	exon	1021278	1021304	.	+	.	ID=exon-XM_017942236.1-16;Dbxref=GeneID:108578830%2CGenbank:XM_017942236.1;Note=The sequence of the model RefSeq transcript was modified relative to this genomic sequence to represent the inferred CDS: inserted 2 bases in 1 codon;Parent=rna-XM_017942236.1
NW_017100177.1	Gnomon	exon	1019574	1019763	.	+	.	ID=exon-XM_017942236.1-15;Dbxref=GeneID:108578830%2CGenbank:XM_017942236.1;Note=The sequence of the model RefSeq transcript was modified relative to this genomic sequence to represent the inferred CDS: inserted 2 bases in 1 codon;Parent=rna-XM_017942236.1
NW_017100177.1	Gnomon	exon	1016245	1016389	.	+	.	ID=exon-XM_017942236.1-14;Dbxref=GeneID:108578830%2CGenbank:XM_017942236.1;Note=The sequence of the model RefSeq transcript was modified relative to this genomic sequence to represent the inferred CDS: inserted 2 bases in 1 codon;Parent=rna-XM_017942236.1
NW_017100177.1	Gnomon	exon	1025304	1025588	.	+	.	ID=exon-XM_017942236.1-19;Dbxref=GeneID:108578830%2CGenbank:XM_017942236.1;Note=The sequence of the model RefSeq transcript was modified relative to this genomic sequence to represent the inferred CDS: inserted 2 bases in 1 codon;Parent=rna-XM_017942236.1
NW_017100177.1	Gnomon	exon	1024989	1025204	.	+	.	ID=exon-XM_017942236.1-18;Dbxref=GeneID:108578830%2CGenbank:XM_017942236.1;Note=The sequence of the model RefSeq transcript was modified relative to this genomic sequence to represent the inferred CDS: inserted 2 bases in 1 codon;Parent=rna-XM_017942236.1
NW_017100177.1	Gnomon	exon	349861	349969	.	+	.	ID=exon-XM_017942310.1-7;Dbxref=GeneID:108578898%2CGenbank:XM_017942310.1;Parent=rna-XM_017942310.1
NW_017100177.1	Gnomon	exon	349620	349793	.	+	.	ID=exon-XM_017942310.1-6;Dbxref=GeneID:108578898%2CGenbank:XM_017942310.1;Parent=rna-XM_017942310.1
NW_017100177.1	Gnomon	exon	349395	349541	.	+	.	ID=exon-XM_017942310.1-5;Dbxref=GeneID:108578898%2CGenbank:XM_017942310.1;Parent=rna-XM_017942310.1
NW_017100177.1	Gnomon	exon	349125	349336	.	+	.	ID=exon-XM_017942310.1-4;Dbxref=GeneID:108578898%2CGenbank:XM_017942310.1;Parent=rna-XM_017942310.1
NW_017100177.1	Gnomon	exon	348915	349050	.	+	.	ID=exon-XM_017942310.1-3;Dbxref=GeneID:108578898%2CGenbank:XM_017942310.1;Parent=rna-XM_017942310.1
NW_017100177.1	Gnomon	exon	348161	348407	.	+	.	ID=exon-XM_017942310.1-2;Dbxref=GeneID:108578898%2CGenbank:XM_017942310.1;Parent=rna-XM_017942310.1
NW_017100177.1	Gnomon	exon	347648	347675	.	+	.	ID=exon-XM_017942310.1-1;Dbxref=GeneID:108578898%2CGenbank:XM_017942310.1;Parent=rna-XM_017942310.1
NW_017100177.1	Gnomon	CDS	1122629	1122874	.	+	0	Name=XP_017797692.1;ID=cds-XP_017797692.1;Dbxref=GeneID:108578805%2CGenbank:XP_017797692.1;Parent=rna-XM_017942203.1
NW_017100177.1	Gnomon	CDS	1122995	1123250	.	+	0	Name=XP_017797692.1;ID=cds-XP_017797692.1;Dbxref=GeneID:108578805%2CGenbank:XP_017797692.1;Parent=rna-XM_017942203.1
NW_017100177.1	Gnomon	CDS	1123519	1123785	.	+	0	Name=XP_017797692.1;ID=cds-XP_017797692.1;Dbxref=GeneID:108578805%2CGenbank:XP_017797692.1;Parent=rna-XM_017942203.1
NW_017100177.1	Gnomon	CDS	1123866	1124140	.	+	0	Name=XP_017797692.1;ID=cds-XP_017797692.1;Dbxref=GeneID:108578805%2CGenbank:XP_017797692.1;Parent=rna-XM_017942203.1
NW_017100177.1	Gnomon	CDS	1124189	1124566	.	+	0	Name=XP_017797692.1;ID=cds-XP_017797692.1;Dbxref=GeneID:108578805%2CGenbank:XP_017797692.1;Parent=rna-XM_017942203.1
NW_017100177.1	Gnomon	CDS	784546	784561	.	-	0	Name=XP_017797702.1;ID=cds-XP_017797702.1;Dbxref=GeneID:108578815%2CGenbank:XP_017797702.1;Parent=rna-XM_017942213.1
NW_017100177.1	Gnomon	CDS	783366	783433	.	-	0	Name=XP_017797702.1;ID=cds-XP_017797702.1;Dbxref=GeneID:108578815%2CGenbank:XP_017797702.1;Parent=rna-XM_017942213.1
NW_017100177.1	Gnomon	CDS	783116	783283	.	-	0	Name=XP_017797702.1;ID=cds-XP_017797702.1;Dbxref=GeneID:108578815%2CGenbank:XP_017797702.1;Parent=rna-XM_017942213.1
NW_017100177.1	Gnomon	CDS	782819	782889	.	-	0	Name=XP_017797702.1;ID=cds-XP_017797702.1;Dbxref=GeneID:108578815%2CGenbank:XP_017797702.1;Parent=rna-XM_017942213.1
NW_017100177.1	Gnomon	CDS	782447	782713	.	-	0	Name=XP_017797702.1;ID=cds-XP_017797702.1;Dbxref=GeneID:108578815%2CGenbank:XP_017797702.1;Parent=rna-XM_017942213.1
NW_017100177.1	Gnomon	CDS	782007	782211	.	-	0	Name=XP_017797702.1;ID=cds-XP_017797702.1;Dbxref=GeneID:108578815%2CGenbank:XP_017797702.1;Parent=rna-XM_017942213.1
NW_017100177.1	Gnomon	CDS	781441	781639	.	-	0	Name=XP_017797702.1;ID=cds-XP_017797702.1;Dbxref=GeneID:108578815%2CGenbank:XP_017797702.1;Parent=rna-XM_017942213.1
NW_017100177.1	Gnomon	CDS	781240	781351	.	-	0	Name=XP_017797702.1;ID=cds-XP_017797702.1;Dbxref=GeneID:108578815%2CGenbank:XP_017797702.1;Parent=rna-XM_017942213.1
NW_017100177.1	Gnomon	CDS	780962	781151	.	-	0	Name=XP_017797702.1;ID=cds-XP_017797702.1;Dbxref=GeneID:108578815%2CGenbank:XP_017797702.1;Parent=rna-XM_017942213.1
NW_017100177.1	Gnomon	CDS	780670	780870	.	-	0	Name=XP_017797702.1;ID=cds-XP_017797702.1;Dbxref=GeneID:108578815%2CGenbank:XP_017797702.1;Parent=rna-XM_017942213.1
NW_017100177.1	Gnomon	CDS	780393	780578	.	-	0	Name=XP_017797702.1;ID=cds-XP_017797702.1;Dbxref=GeneID:108578815%2CGenbank:XP_017797702.1;Parent=rna-XM_017942213.1
NW_017100177.1	Gnomon	CDS	779928	780302	.	-	0	Name=XP_017797702.1;ID=cds-XP_017797702.1;Dbxref=GeneID:108578815%2CGenbank:XP_017797702.1;Parent=rna-XM_017942213.1
NW_017100177.1	Gnomon	CDS	779691	779832	.	-	0	Name=XP_017797702.1;ID=cds-XP_017797702.1;Dbxref=GeneID:108578815%2CGenbank:XP_017797702.1;Parent=rna-XM_017942213.1
NW_017100177.1	Gnomon	CDS	779435	779583	.	-	0	Name=XP_017797702.1;ID=cds-XP_017797702.1;Dbxref=GeneID:108578815%2CGenbank:XP_017797702.1;Parent=rna-XM_017942213.1
NW_017100177.1	Gnomon	CDS	779106	779334	.	-	0	Name=XP_017797702.1;ID=cds-XP_017797702.1;Dbxref=GeneID:108578815%2CGenbank:XP_017797702.1;Parent=rna-XM_017942213.1
NW_017100177.1	Gnomon	CDS	778938	779019	.	-	0	Name=XP_017797702.1;ID=cds-XP_017797702.1;Dbxref=GeneID:108578815%2CGenbank:XP_017797702.1;Parent=rna-XM_017942213.1
NW_017100177.1	Gnomon	CDS	777618	778677	.	-	0	Name=XP_017797702.1;ID=cds-XP_017797702.1;Dbxref=GeneID:108578815%2CGenbank:XP_017797702.1;Parent=rna-XM_017942213.1
NW_017100177.1	Gnomon	exon	1264400	1264576	.	-	.	ID=exon-XM_017942269.1-9;Dbxref=GeneID:108578860%2CGenbank:XM_017942269.1;Parent=rna-XM_017942269.1
NW_017100177.1	Gnomon	exon	1264657	1264923	.	-	.	ID=exon-XM_017942269.1-8;Dbxref=GeneID:108578860%2CGenbank:XM_017942269.1;Parent=rna-XM_017942269.1
NW_017100177.1	Gnomon	exon	1265007	1265136	.	-	.	ID=exon-XM_017942269.1-7;Dbxref=GeneID:108578860%2CGenbank:XM_017942269.1;Parent=rna-XM_017942269.1
NW_017100177.1	Gnomon	exon	1265258	1265458	.	-	.	ID=exon-XM_017942269.1-6;Dbxref=GeneID:108578860%2CGenbank:XM_017942269.1;Parent=rna-XM_017942269.1
NW_017100177.1	Gnomon	exon	1265537	1265706	.	-	.	ID=exon-XM_017942269.1-5;Dbxref=GeneID:108578860%2CGenbank:XM_017942269.1;Parent=rna-XM_017942269.1
NW_017100177.1	Gnomon	exon	1265781	1266021	.	-	.	ID=exon-XM_017942269.1-4;Dbxref=GeneID:108578860%2CGenbank:XM_017942269.1;Parent=rna-XM_017942269.1
NW_017100177.1	Gnomon	exon	1266786	1267542	.	-	.	ID=exon-XM_017942269.1-3;Dbxref=GeneID:108578860%2CGenbank:XM_017942269.1;Parent=rna-XM_017942269.1
NW_017100177.1	Gnomon	exon	1267617	1267760	.	-	.	ID=exon-XM_017942269.1-2;Dbxref=GeneID:108578860%2CGenbank:XM_017942269.1;Parent=rna-XM_017942269.1
NW_017100177.1	Gnomon	exon	1268515	1268537	.	-	.	ID=exon-XM_017942269.1-1;Dbxref=GeneID:108578860%2CGenbank:XM_017942269.1;Parent=rna-XM_017942269.1
NW_017100177.1	Gnomon	mRNA	509833	512931	.	-	.	Name=XM_017942193.1;ID=rna-XM_017942193.1;Dbxref=GeneID:108578796%2CGenbank:XM_017942193.1;Parent=gene-LOC108578796
NW_017100177.1	Gnomon	mRNA	1122629	1124566	.	+	.	Name=XM_017942203.1;ID=rna-XM_017942203.1;Dbxref=GeneID:108578805%2CGenbank:XM_017942203.1;Parent=gene-LOC108578805
NW_017100177.1	Gnomon	CDS	1135837	1135856	.	-	0	Name=XP_017797693.1;ID=cds-XP_017797693.1;Dbxref=GeneID:108578806%2CGenbank:XP_017797693.1;Note=The sequence of the model RefSeq protein was modified relative to this genomic sequence to represent the inferred CDS: substituted 1 base at 1 genomic stop codon;Parent=rna-XM_017942204.1
NW_017100177.1	Gnomon	CDS	1135610	1135789	.	-	0	Name=XP_017797693.1;ID=cds-XP_017797693.1;Dbxref=GeneID:108578806%2CGenbank:XP_017797693.1;Note=The sequence of the model RefSeq protein was modified relative to this genomic sequence to represent the inferred CDS: substituted 1 base at 1 genomic stop codon;Parent=rna-XM_017942204.1
NW_017100177.1	Gnomon	CDS	1134945	1135329	.	-	0	Name=XP_017797693.1;ID=cds-XP_017797693.1;Dbxref=GeneID:108578806%2CGenbank:XP_017797693.1;Note=The sequence of the model RefSeq protein was modified relative to this genomic sequence to represent the inferred CDS: substituted 1 base at 1 genomic stop codon;Parent=rna-XM_017942204.1
NW_017100177.1	Gnomon	CDS	784546	784561	.	-	0	Name=XP_017797703.1;ID=cds-XP_017797703.1;Dbxref=GeneID:108578815%2CGenbank:XP_017797703.1;Parent=rna-XM_017942214.1
NW_017100177.1	Gnomon	CDS	783366	783433	.	-	0	Name=XP_017797703.1;ID=cds-XP_017797703.1;Dbxref=GeneID:108578815%2CGenbank:XP_017797703.1;Parent=rna-XM_017942214.1
NW_017100177.1	Gnomon	CDS	783116	783283	.	-	0	Name=XP_017797703.1;ID=cds-XP_017797703.1;Dbxref=GeneID:108578815%2CGenbank:XP_017797703.1;Parent=rna-XM_017942214.1
NW_017100177.1	Gnomon	CDS	782819	782889	.	-	0	Name=XP_017797703.1;ID=cds-XP_017797703.1;Dbxref=GeneID:108578815%2CGenbank:XP_017797703.1;Parent=rna-XM_017942214.1
NW_017100177.1	Gnomon	CDS	782447	782713	.	-	0	Name=XP_017797703.1;ID=cds-XP_017797703.1;Dbxref=GeneID:108578815%2CGenbank:XP_017797703.1;Parent=rna-XM_017942214.1
NW_017100177.1	Gnomon	CDS	782007	782211	.	-	0	Name=XP_017797703.1;ID=cds-XP_017797703.1;Dbxref=GeneID:108578815%2CGenbank:XP_017797703.1;Parent=rna-XM_017942214.1
NW_017100177.1	Gnomon	CDS	781441	781639	.	-	0	Name=XP_017797703.1;ID=cds-XP_017797703.1;Dbxref=GeneID:108578815%2CGenbank:XP_017797703.1;Parent=rna-XM_017942214.1
NW_017100177.1	Gnomon	CDS	781240	781351	.	-	0	Name=XP_017797703.1;ID=cds-XP_017797703.1;Dbxref=GeneID:108578815%2CGenbank:XP_017797703.1;Parent=rna-XM_017942214.1
NW_017100177.1	Gnomon	CDS	780962	781151	.	-	0	Name=XP_017797703.1;ID=cds-XP_017797703.1;Dbxref=GeneID:108578815%2CGenbank:XP_017797703.1;Parent=rna-XM_017942214.1
NW_017100177.1	Gnomon	CDS	780670	780870	.	-	0	Name=XP_017797703.1;ID=cds-XP_017797703.1;Dbxref=GeneID:108578815%2CGenbank:XP_017797703.1;Parent=rna-XM_017942214.1
NW_017100177.1	Gnomon	CDS	780393	780578	.	-	0	Name=XP_017797703.1;ID=cds-XP_017797703.1;Dbxref=GeneID:108578815%2CGenbank:XP_017797703.1;Parent=rna-XM_017942214.1
NW_017100177.1	Gnomon	CDS	779928	780302	.	-	0	Name=XP_017797703.1;ID=cds-XP_017797703.1;Dbxref=GeneID:108578815%2CGenbank:XP_017797703.1;Parent=rna-XM_017942214.1
NW_017100177.1	Gnomon	CDS	779691	779832	.	-	0	Name=XP_017797703.1;ID=cds-XP_017797703.1;Dbxref=GeneID:108578815%2CGenbank:XP_017797703.1;Parent=rna-XM_017942214.1
NW_017100177.1	Gnomon	CDS	779435	779583	.	-	0	Name=XP_017797703.1;ID=cds-XP_017797703.1;Dbxref=GeneID:108578815%2CGenbank:XP_017797703.1;Parent=rna-XM_017942214.1
NW_017100177.1	Gnomon	CDS	779106	779334	.	-	0	Name=XP_017797703.1;ID=cds-XP_017797703.1;Dbxref=GeneID:108578815%2CGenbank:XP_017797703.1;Parent=rna-XM_017942214.1
NW_017100177.1	Gnomon	CDS	778938	779019	.	-	0	Name=XP_017797703.1;ID=cds-XP_017797703.1;Dbxref=GeneID:108578815%2CGenbank:XP_017797703.1;Parent=rna-XM_017942214.1
NW_017100177.1	Gnomon	CDS	777618	778677	.	-	0	Name=XP_017797703.1;ID=cds-XP_017797703.1;Dbxref=GeneID:108578815%2CGenbank:XP_017797703.1;Parent=rna-XM_017942214.1
NW_017100177.1	Gnomon	CDS	1030687	1030710	.	-	0	Name=XP_017797747.1;ID=cds-XP_017797747.1;Dbxref=GeneID:108578850%2CGenbank:XP_017797747.1;Parent=rna-XM_017942258.1
NW_017100177.1	Gnomon	CDS	1029866	1030613	.	-	0	Name=XP_017797747.1;ID=cds-XP_017797747.1;Dbxref=GeneID:108578850%2CGenbank:XP_017797747.1;Parent=rna-XM_017942258.1
NW_017100177.1	Gnomon	CDS	1028614	1029768	.	-	0	Name=XP_017797747.1;ID=cds-XP_017797747.1;Dbxref=GeneID:108578850%2CGenbank:XP_017797747.1;Parent=rna-XM_017942258.1
NW_017100177.1	Gnomon	CDS	1026333	1026568	.	-	0	Name=XP_017797747.1;ID=cds-XP_017797747.1;Dbxref=GeneID:108578850%2CGenbank:XP_017797747.1;Parent=rna-XM_017942258.1
NW_017100177.1	Gnomon	exon	305588	305660	.	+	.	ID=exon-XM_017942309.1-1;Dbxref=GeneID:108578897%2CGenbank:XM_017942309.1;Parent=rna-XM_017942309.1
NW_017100177.1	Gnomon	exon	312374	312488	.	+	.	ID=exon-XM_017942309.1-3;Dbxref=GeneID:108578897%2CGenbank:XM_017942309.1;Parent=rna-XM_017942309.1
NW_017100177.1	Gnomon	exon	306176	306497	.	+	.	ID=exon-XM_017942309.1-2;Dbxref=GeneID:108578897%2CGenbank:XM_017942309.1;Parent=rna-XM_017942309.1
NW_017100177.1	Gnomon	exon	314926	315199	.	+	.	ID=exon-XM_017942309.1-5;Dbxref=GeneID:108578897%2CGenbank:XM_017942309.1;Parent=rna-XM_017942309.1
NW_017100177.1	Gnomon	exon	313961	314199	.	+	.	ID=exon-XM_017942309.1-4;Dbxref=GeneID:108578897%2CGenbank:XM_017942309.1;Parent=rna-XM_017942309.1
NW_017100177.1	Gnomon	exon	315956	316177	.	+	.	ID=exon-XM_017942309.1-7;Dbxref=GeneID:108578897%2CGenbank:XM_017942309.1;Parent=rna-XM_017942309.1
NW_017100177.1	Gnomon	exon	315349	315541	.	+	.	ID=exon-XM_017942309.1-6;Dbxref=GeneID:108578897%2CGenbank:XM_017942309.1;Parent=rna-XM_017942309.1
NW_017100177.1	Gnomon	exon	317579	317862	.	+	.	ID=exon-XM_017942309.1-9;Dbxref=GeneID:108578897%2CGenbank:XM_017942309.1;Parent=rna-XM_017942309.1
NW_017100177.1	Gnomon	exon	317015	317250	.	+	.	ID=exon-XM_017942309.1-8;Dbxref=GeneID:108578897%2CGenbank:XM_017942309.1;Parent=rna-XM_017942309.1
NW_017100177.1	Gnomon	mRNA	488381	493155	.	+	.	Name=XM_017942248.1;ID=rna-XM_017942248.1;Dbxref=GeneID:108578842%2CGenbank:XM_017942248.1;Parent=gene-LOC108578842
NW_017100177.1	Gnomon	CDS	410934	411106	.	+	0	Name=XP_017797748.1;ID=cds-XP_017797748.1;Dbxref=GeneID:108578851%2CGenbank:XP_017797748.1;Parent=rna-XM_017942259.1
NW_017100177.1	Gnomon	CDS	411182	411305	.	+	0	Name=XP_017797748.1;ID=cds-XP_017797748.1;Dbxref=GeneID:108578851%2CGenbank:XP_017797748.1;Parent=rna-XM_017942259.1
NW_017100177.1	Gnomon	CDS	411381	411494	.	+	0	Name=XP_017797748.1;ID=cds-XP_017797748.1;Dbxref=GeneID:108578851%2CGenbank:XP_017797748.1;Parent=rna-XM_017942259.1
NW_017100177.1	Gnomon	exon	123055	123216	.	-	.	ID=exon-XM_017942293.1-1;Dbxref=GeneID:108578883%2CGenbank:XM_017942293.1;Parent=rna-XM_017942293.1
NW_017100177.1	Gnomon	exon	122013	122415	.	-	.	ID=exon-XM_017942293.1-3;Dbxref=GeneID:108578883%2CGenbank:XM_017942293.1;Parent=rna-XM_017942293.1
NW_017100177.1	Gnomon	exon	122491	122974	.	-	.	ID=exon-XM_017942293.1-2;Dbxref=GeneID:108578883%2CGenbank:XM_017942293.1;Parent=rna-XM_017942293.1
NW_017100177.1	Gnomon	exon	121588	121972	.	-	.	ID=exon-XM_017942293.1-4;Dbxref=GeneID:108578883%2CGenbank:XM_017942293.1;Parent=rna-XM_017942293.1
NW_017100177.1	Gnomon	mRNA	624580	628394	.	+	.	Name=XM_017942249.1;ID=rna-XM_017942249.1;Dbxref=GeneID:108578843%2CGenbank:XM_017942249.1;Parent=gene-LOC108578843
NW_017100177.1	Gnomon	exon	1254461	1254671	.	-	.	ID=exon-XM_017942333.1-2;Dbxref=GeneID:108578915%2CGenbank:XM_017942333.1;Parent=rna-XM_017942333.1
NW_017100177.1	Gnomon	exon	1256426	1256717	.	-	.	ID=exon-XM_017942333.1-1;Dbxref=GeneID:108578915%2CGenbank:XM_017942333.1;Parent=rna-XM_017942333.1
NW_017100177.1	Gnomon	exon	1252047	1252244	.	-	.	ID=exon-XM_017942333.1-6;Dbxref=GeneID:108578915%2CGenbank:XM_017942333.1;Parent=rna-XM_017942333.1
NW_017100177.1	Gnomon	exon	1252376	1252466	.	-	.	ID=exon-XM_017942333.1-5;Dbxref=GeneID:108578915%2CGenbank:XM_017942333.1;Parent=rna-XM_017942333.1
NW_017100177.1	Gnomon	exon	1254039	1254084	.	-	.	ID=exon-XM_017942333.1-4;Dbxref=GeneID:108578915%2CGenbank:XM_017942333.1;Parent=rna-XM_017942333.1
NW_017100177.1	Gnomon	exon	1254250	1254373	.	-	.	ID=exon-XM_017942333.1-3;Dbxref=GeneID:108578915%2CGenbank:XM_017942333.1;Parent=rna-XM_017942333.1
NW_017100177.1	Gnomon	exon	1241564	1241635	.	-	.	ID=exon-XM_017942333.1-8;Dbxref=GeneID:108578915%2CGenbank:XM_017942333.1;Parent=rna-XM_017942333.1
NW_017100177.1	Gnomon	exon	1248980	1251907	.	-	.	ID=exon-XM_017942333.1-7;Dbxref=GeneID:108578915%2CGenbank:XM_017942333.1;Parent=rna-XM_017942333.1
NW_017100177.1	Gnomon	exon	792479	794620	.	-	.	ID=exon-XM_017942200.1-2;Dbxref=GeneID:108578802%2CGenbank:XM_017942200.1;Parent=rna-XM_017942200.1
NW_017100177.1	Gnomon	exon	794775	794842	.	-	.	ID=exon-XM_017942200.1-1;Dbxref=GeneID:108578802%2CGenbank:XM_017942200.1;Parent=rna-XM_017942200.1
NW_017100177.1	Gnomon	exon	435844	436011	.	+	.	ID=exon-XM_017942270.1-4;Dbxref=GeneID:108578861%2CGenbank:XM_017942270.1;Parent=rna-XM_017942270.1
NW_017100177.1	Gnomon	exon	435545	435742	.	+	.	ID=exon-XM_017942270.1-3;Dbxref=GeneID:108578861%2CGenbank:XM_017942270.1;Parent=rna-XM_017942270.1
NW_017100177.1	Gnomon	exon	435321	435464	.	+	.	ID=exon-XM_017942270.1-2;Dbxref=GeneID:108578861%2CGenbank:XM_017942270.1;Parent=rna-XM_017942270.1
NW_017100177.1	Gnomon	exon	434833	435112	.	+	.	ID=exon-XM_017942270.1-1;Dbxref=GeneID:108578861%2CGenbank:XM_017942270.1;Parent=rna-XM_017942270.1
NW_017100177.1	Gnomon	exon	509833	510165	.	-	.	ID=exon-XM_017942193.1-7;Dbxref=GeneID:108578796%2CGenbank:XM_017942193.1;Parent=rna-XM_017942193.1
NW_017100177.1	Gnomon	exon	512392	512599	.	-	.	ID=exon-XM_017942193.1-2;Dbxref=GeneID:108578796%2CGenbank:XM_017942193.1;Parent=rna-XM_017942193.1
NW_017100177.1	Gnomon	exon	512822	512931	.	-	.	ID=exon-XM_017942193.1-1;Dbxref=GeneID:108578796%2CGenbank:XM_017942193.1;Parent=rna-XM_017942193.1
NW_017100177.1	Gnomon	exon	510281	510604	.	-	.	ID=exon-XM_017942193.1-6;Dbxref=GeneID:108578796%2CGenbank:XM_017942193.1;Parent=rna-XM_017942193.1
NW_017100177.1	Gnomon	exon	510681	510910	.	-	.	ID=exon-XM_017942193.1-5;Dbxref=GeneID:108578796%2CGenbank:XM_017942193.1;Parent=rna-XM_017942193.1
NW_017100177.1	Gnomon	exon	511193	511559	.	-	.	ID=exon-XM_017942193.1-4;Dbxref=GeneID:108578796%2CGenbank:XM_017942193.1;Parent=rna-XM_017942193.1
NW_017100177.1	Gnomon	exon	511978	512235	.	-	.	ID=exon-XM_017942193.1-3;Dbxref=GeneID:108578796%2CGenbank:XM_017942193.1;Parent=rna-XM_017942193.1
NW_017100177.1	Gnomon	exon	26029	26331	.	+	.	ID=exon-XM_017942223.1-6;Dbxref=GeneID:108578823%2CGenbank:XM_017942223.1;Parent=rna-XM_017942223.1
NW_017100177.1	Gnomon	exon	25347	25607	.	+	.	ID=exon-XM_017942223.1-5;Dbxref=GeneID:108578823%2CGenbank:XM_017942223.1;Parent=rna-XM_017942223.1
NW_017100177.1	Gnomon	exon	21918	22021	.	+	.	ID=exon-XM_017942223.1-4;Dbxref=GeneID:108578823%2CGenbank:XM_017942223.1;Parent=rna-XM_017942223.1
NW_017100177.1	Gnomon	exon	14766	14844	.	+	.	ID=exon-XM_017942223.1-3;Dbxref=GeneID:108578823%2CGenbank:XM_017942223.1;Parent=rna-XM_017942223.1
NW_017100177.1	Gnomon	exon	13601	13738	.	+	.	ID=exon-XM_017942223.1-2;Dbxref=GeneID:108578823%2CGenbank:XM_017942223.1;Parent=rna-XM_017942223.1
NW_017100177.1	Gnomon	exon	11559	12711	.	+	.	ID=exon-XM_017942223.1-1;Dbxref=GeneID:108578823%2CGenbank:XM_017942223.1;Parent=rna-XM_017942223.1
NW_017100177.1	Gnomon	exon	27515	28121	.	+	.	ID=exon-XM_017942223.1-9;Dbxref=GeneID:108578823%2CGenbank:XM_017942223.1;Parent=rna-XM_017942223.1
NW_017100177.1	Gnomon	exon	27060	27439	.	+	.	ID=exon-XM_017942223.1-8;Dbxref=GeneID:108578823%2CGenbank:XM_017942223.1;Parent=rna-XM_017942223.1
NW_017100177.1	Gnomon	exon	26540	26979	.	+	.	ID=exon-XM_017942223.1-7;Dbxref=GeneID:108578823%2CGenbank:XM_017942223.1;Parent=rna-XM_017942223.1
NW_017100177.1	Gnomon	CDS	856381	856516	.	-	0	Name=XP_017797743.1;ID=cds-XP_017797743.1;Dbxref=GeneID:108578847%2CGenbank:XP_017797743.1;Parent=rna-XM_017942254.1
NW_017100177.1	Gnomon	CDS	855958	856153	.	-	0	Name=XP_017797743.1;ID=cds-XP_017797743.1;Dbxref=GeneID:108578847%2CGenbank:XP_017797743.1;Parent=rna-XM_017942254.1
NW_017100177.1	Gnomon	CDS	855554	855866	.	-	0	Name=XP_017797743.1;ID=cds-XP_017797743.1;Dbxref=GeneID:108578847%2CGenbank:XP_017797743.1;Parent=rna-XM_017942254.1
NW_017100177.1	Gnomon	CDS	855120	855476	.	-	0	Name=XP_017797743.1;ID=cds-XP_017797743.1;Dbxref=GeneID:108578847%2CGenbank:XP_017797743.1;Parent=rna-XM_017942254.1
NW_017100177.1	Gnomon	CDS	854902	855044	.	-	0	Name=XP_017797743.1;ID=cds-XP_017797743.1;Dbxref=GeneID:108578847%2CGenbank:XP_017797743.1;Parent=rna-XM_017942254.1
NW_017100177.1	Gnomon	CDS	854695	854830	.	-	0	Name=XP_017797743.1;ID=cds-XP_017797743.1;Dbxref=GeneID:108578847%2CGenbank:XP_017797743.1;Parent=rna-XM_017942254.1
NW_017100177.1	Gnomon	CDS	854422	854617	.	-	0	Name=XP_017797743.1;ID=cds-XP_017797743.1;Dbxref=GeneID:108578847%2CGenbank:XP_017797743.1;Parent=rna-XM_017942254.1
NW_017100177.1	Gnomon	CDS	854177	854357	.	-	0	Name=XP_017797743.1;ID=cds-XP_017797743.1;Dbxref=GeneID:108578847%2CGenbank:XP_017797743.1;Parent=rna-XM_017942254.1
NW_017100177.1	Gnomon	CDS	853865	854105	.	-	0	Name=XP_017797743.1;ID=cds-XP_017797743.1;Dbxref=GeneID:108578847%2CGenbank:XP_017797743.1;Parent=rna-XM_017942254.1
NW_017100177.1	Gnomon	CDS	853687	853795	.	-	0	Name=XP_017797743.1;ID=cds-XP_017797743.1;Dbxref=GeneID:108578847%2CGenbank:XP_017797743.1;Parent=rna-XM_017942254.1
NW_017100177.1	Gnomon	CDS	853504	853604	.	-	0	Name=XP_017797743.1;ID=cds-XP_017797743.1;Dbxref=GeneID:108578847%2CGenbank:XP_017797743.1;Parent=rna-XM_017942254.1
NW_017100177.1	Gnomon	mRNA	635767	637006	.	+	.	Name=XM_017942243.1;ID=rna-XM_017942243.1;Dbxref=GeneID:108578838%2CGenbank:XM_017942243.1;Parent=gene-LOC108578838
NW_017100177.1	Gnomon	exon	1035104	1035302	.	+	.	ID=exon-XM_017942268.1-1;Dbxref=GeneID:108578858%2CGenbank:XM_017942268.1;Parent=rna-XM_017942268.1
NW_017100177.1	Gnomon	exon	1035861	1036037	.	+	.	ID=exon-XM_017942268.1-3;Dbxref=GeneID:108578858%2CGenbank:XM_017942268.1;Parent=rna-XM_017942268.1
NW_017100177.1	Gnomon	exon	1035538	1035685	.	+	.	ID=exon-XM_017942268.1-2;Dbxref=GeneID:108578858%2CGenbank:XM_017942268.1;Parent=rna-XM_017942268.1
NW_017100177.1	Gnomon	exon	1036897	1037330	.	+	.	ID=exon-XM_017942268.1-5;Dbxref=GeneID:108578858%2CGenbank:XM_017942268.1;Parent=rna-XM_017942268.1
NW_017100177.1	Gnomon	exon	1036125	1036829	.	+	.	ID=exon-XM_017942268.1-4;Dbxref=GeneID:108578858%2CGenbank:XM_017942268.1;Parent=rna-XM_017942268.1
NW_017100177.1	Gnomon	exon	1038421	1038552	.	+	.	ID=exon-XM_017942268.1-7;Dbxref=GeneID:108578858%2CGenbank:XM_017942268.1;Parent=rna-XM_017942268.1
NW_017100177.1	Gnomon	exon	1037774	1038199	.	+	.	ID=exon-XM_017942268.1-6;Dbxref=GeneID:108578858%2CGenbank:XM_017942268.1;Parent=rna-XM_017942268.1
NW_017100177.1	Gnomon	exon	831782	832164	.	+	.	ID=exon-XM_017942312.1-9;Dbxref=GeneID:108578899%2CGenbank:XM_017942312.1;Parent=rna-XM_017942312.1
NW_017100177.1	Gnomon	exon	831636	831689	.	+	.	ID=exon-XM_017942312.1-8;Dbxref=GeneID:108578899%2CGenbank:XM_017942312.1;Parent=rna-XM_017942312.1
NW_017100177.1	Gnomon	exon	831399	831557	.	+	.	ID=exon-XM_017942312.1-7;Dbxref=GeneID:108578899%2CGenbank:XM_017942312.1;Parent=rna-XM_017942312.1
NW_017100177.1	Gnomon	exon	831124	831279	.	+	.	ID=exon-XM_017942312.1-6;Dbxref=GeneID:108578899%2CGenbank:XM_017942312.1;Parent=rna-XM_017942312.1
NW_017100177.1	Gnomon	exon	824546	824623	.	+	.	ID=exon-XM_017942312.1-1;Dbxref=GeneID:108578899%2CGenbank:XM_017942312.1;Parent=rna-XM_017942312.1
NW_017100177.1	Gnomon	exon	830903	831041	.	+	.	ID=exon-XM_017942312.1-5;Dbxref=GeneID:108578899%2CGenbank:XM_017942312.1;Parent=rna-XM_017942312.1
NW_017100177.1	Gnomon	exon	830546	830772	.	+	.	ID=exon-XM_017942312.1-4;Dbxref=GeneID:108578899%2CGenbank:XM_017942312.1;Parent=rna-XM_017942312.1
NW_017100177.1	Gnomon	exon	830326	830448	.	+	.	ID=exon-XM_017942312.1-3;Dbxref=GeneID:108578899%2CGenbank:XM_017942312.1;Parent=rna-XM_017942312.1
NW_017100177.1	Gnomon	exon	830039	830232	.	+	.	ID=exon-XM_017942312.1-2;Dbxref=GeneID:108578899%2CGenbank:XM_017942312.1;Parent=rna-XM_017942312.1
NW_017100177.1	Gnomon	CDS	385181	385300	.	-	0	Name=XP_017797744.1;ID=cds-XP_017797744.1;Dbxref=GeneID:108578848%2CGenbank:XP_017797744.1;Parent=rna-XM_017942255.1
NW_017100177.1	Gnomon	CDS	383830	383962	.	-	0	Name=XP_017797744.1;ID=cds-XP_017797744.1;Dbxref=GeneID:108578848%2CGenbank:XP_017797744.1;Parent=rna-XM_017942255.1
NW_017100177.1	Gnomon	CDS	383513	383728	.	-	0	Name=XP_017797744.1;ID=cds-XP_017797744.1;Dbxref=GeneID:108578848%2CGenbank:XP_017797744.1;Parent=rna-XM_017942255.1
NW_017100177.1	Gnomon	CDS	383028	383442	.	-	0	Name=XP_017797744.1;ID=cds-XP_017797744.1;Dbxref=GeneID:108578848%2CGenbank:XP_017797744.1;Parent=rna-XM_017942255.1
NW_017100177.1	Gnomon	CDS	382376	382942	.	-	0	Name=XP_017797744.1;ID=cds-XP_017797744.1;Dbxref=GeneID:108578848%2CGenbank:XP_017797744.1;Parent=rna-XM_017942255.1
NW_017100177.1	Gnomon	CDS	382243	382300	.	-	0	Name=XP_017797744.1;ID=cds-XP_017797744.1;Dbxref=GeneID:108578848%2CGenbank:XP_017797744.1;Parent=rna-XM_017942255.1
NW_017100177.1	Gnomon	mRNA	633529	634222	.	+	.	Name=XM_017942244.1;ID=rna-XM_017942244.1;Dbxref=GeneID:108578839%2CGenbank:XM_017942244.1;Parent=gene-LOC108578839
NW_017100177.1	Gnomon	exon	723355	725662	.	-	.	ID=exon-XM_017942335.1-2;Dbxref=GeneID:108578918%2CGenbank:XM_017942335.1;Parent=rna-XM_017942335.1
NW_017100177.1	Gnomon	exon	746922	747168	.	-	.	ID=exon-XM_017942335.1-1;Dbxref=GeneID:108578918%2CGenbank:XM_017942335.1;Parent=rna-XM_017942335.1
NW_017100177.1	Gnomon	CDS	125857	125950	.	-	0	Name=XP_017797746.1;ID=cds-XP_017797746.1;Dbxref=GeneID:108578849%2CGenbank:XP_017797746.1;Parent=rna-XM_017942257.1
NW_017100177.1	Gnomon	CDS	125176	125513	.	-	0	Name=XP_017797746.1;ID=cds-XP_017797746.1;Dbxref=GeneID:108578849%2CGenbank:XP_017797746.1;Parent=rna-XM_017942257.1
NW_017100177.1	Gnomon	CDS	123818	125113	.	-	0	Name=XP_017797746.1;ID=cds-XP_017797746.1;Dbxref=GeneID:108578849%2CGenbank:XP_017797746.1;Parent=rna-XM_017942257.1
NW_017100177.1	Gnomon	exon	1097948	1098473	.	-	.	ID=exon-XM_017942221.1-4;Dbxref=GeneID:108578821%2CGenbank:XM_017942221.1;Parent=rna-XM_017942221.1
NW_017100177.1	Gnomon	exon	1099188	1099322	.	-	.	ID=exon-XM_017942221.1-3;Dbxref=GeneID:108578821%2CGenbank:XM_017942221.1;Parent=rna-XM_017942221.1
NW_017100177.1	Gnomon	exon	1101750	1101897	.	-	.	ID=exon-XM_017942221.1-2;Dbxref=GeneID:108578821%2CGenbank:XM_017942221.1;Parent=rna-XM_017942221.1
NW_017100177.1	Gnomon	exon	1121152	1121541	.	-	.	ID=exon-XM_017942221.1-1;Dbxref=GeneID:108578821%2CGenbank:XM_017942221.1;Parent=rna-XM_017942221.1
NW_017100177.1	Gnomon	mRNA	1152658	1158279	.	+	.	Name=XM_017942247.1;ID=rna-XM_017942247.1;Dbxref=GeneID:108578841%2CGenbank:XM_017942247.1;Parent=gene-LOC108578841
NW_017100177.1	Gnomon	mRNA	576939	578835	.	+	.	Name=XM_017942246.1;ID=rna-XM_017942246.1;Dbxref=GeneID:108578840%2CGenbank:XM_017942246.1;Parent=gene-LOC108578840
NW_017100177.1	Gnomon	exon	412985	413293	.	+	.	ID=exon-XM_017942192.1-1;Dbxref=GeneID:108578795%2CGenbank:XM_017942192.1;Parent=rna-XM_017942192.1
NW_017100177.1	Gnomon	exon	413858	413863	.	+	.	ID=exon-XM_017942192.1-3;Dbxref=GeneID:108578795%2CGenbank:XM_017942192.1;Parent=rna-XM_017942192.1
NW_017100177.1	Gnomon	exon	413481	413808	.	+	.	ID=exon-XM_017942192.1-2;Dbxref=GeneID:108578795%2CGenbank:XM_017942192.1;Parent=rna-XM_017942192.1
NW_017100177.1	Gnomon	exon	830546	830772	.	+	.	ID=exon-XM_017942311.1-4;Dbxref=GeneID:108578899%2CGenbank:XM_017942311.1;Parent=rna-XM_017942311.1
NW_017100177.1	Gnomon	exon	830326	830448	.	+	.	ID=exon-XM_017942311.1-3;Dbxref=GeneID:108578899%2CGenbank:XM_017942311.1;Parent=rna-XM_017942311.1
NW_017100177.1	Gnomon	exon	831124	831279	.	+	.	ID=exon-XM_017942311.1-6;Dbxref=GeneID:108578899%2CGenbank:XM_017942311.1;Parent=rna-XM_017942311.1
NW_017100177.1	Gnomon	exon	830903	831041	.	+	.	ID=exon-XM_017942311.1-5;Dbxref=GeneID:108578899%2CGenbank:XM_017942311.1;Parent=rna-XM_017942311.1
NW_017100177.1	Gnomon	exon	830039	830232	.	+	.	ID=exon-XM_017942311.1-2;Dbxref=GeneID:108578899%2CGenbank:XM_017942311.1;Parent=rna-XM_017942311.1
NW_017100177.1	Gnomon	exon	824546	824623	.	+	.	ID=exon-XM_017942311.1-1;Dbxref=GeneID:108578899%2CGenbank:XM_017942311.1;Parent=rna-XM_017942311.1
NW_017100177.1	Gnomon	exon	831636	831689	.	+	.	ID=exon-XM_017942311.1-8;Dbxref=GeneID:108578899%2CGenbank:XM_017942311.1;Parent=rna-XM_017942311.1
NW_017100177.1	Gnomon	exon	831399	831557	.	+	.	ID=exon-XM_017942311.1-7;Dbxref=GeneID:108578899%2CGenbank:XM_017942311.1;Parent=rna-XM_017942311.1
NW_017100177.1	Gnomon	exon	831782	832164	.	+	.	ID=exon-XM_017942311.1-9;Dbxref=GeneID:108578899%2CGenbank:XM_017942311.1;Parent=rna-XM_017942311.1
NW_017100177.1	Gnomon	exon	637287	637392	.	+	.	ID=exon-XM_017942222.1-1;Dbxref=GeneID:108578822%2CGenbank:XM_017942222.1;Parent=rna-XM_017942222.1
NW_017100177.1	Gnomon	exon	671408	671712	.	+	.	ID=exon-XM_017942222.1-3;Dbxref=GeneID:108578822%2CGenbank:XM_017942222.1;Parent=rna-XM_017942222.1
NW_017100177.1	Gnomon	exon	669740	669958	.	+	.	ID=exon-XM_017942222.1-2;Dbxref=GeneID:108578822%2CGenbank:XM_017942222.1;Parent=rna-XM_017942222.1
NW_017100177.1	Gnomon	exon	673775	673998	.	+	.	ID=exon-XM_017942222.1-5;Dbxref=GeneID:108578822%2CGenbank:XM_017942222.1;Parent=rna-XM_017942222.1
NW_017100177.1	Gnomon	exon	672683	672754	.	+	.	ID=exon-XM_017942222.1-4;Dbxref=GeneID:108578822%2CGenbank:XM_017942222.1;Parent=rna-XM_017942222.1
NW_017100177.1	Gnomon	exon	674668	674979	.	+	.	ID=exon-XM_017942222.1-7;Dbxref=GeneID:108578822%2CGenbank:XM_017942222.1;Parent=rna-XM_017942222.1
NW_017100177.1	Gnomon	exon	674241	674338	.	+	.	ID=exon-XM_017942222.1-6;Dbxref=GeneID:108578822%2CGenbank:XM_017942222.1;Parent=rna-XM_017942222.1
NW_017100177.1	Gnomon	exon	675867	676105	.	+	.	ID=exon-XM_017942222.1-9;Dbxref=GeneID:108578822%2CGenbank:XM_017942222.1;Parent=rna-XM_017942222.1
NW_017100177.1	Gnomon	exon	675408	675794	.	+	.	ID=exon-XM_017942222.1-8;Dbxref=GeneID:108578822%2CGenbank:XM_017942222.1;Parent=rna-XM_017942222.1
NW_017100177.1	Gnomon	CDS	520326	520458	.	-	0	Name=XP_017797740.1;ID=cds-XP_017797740.1;Dbxref=GeneID:108578845%2CGenbank:XP_017797740.1;Parent=rna-XM_017942251.1
NW_017100177.1	Gnomon	CDS	520047	520252	.	-	0	Name=XP_017797740.1;ID=cds-XP_017797740.1;Dbxref=GeneID:108578845%2CGenbank:XP_017797740.1;Parent=rna-XM_017942251.1
NW_017100177.1	Gnomon	CDS	519564	519851	.	-	0	Name=XP_017797740.1;ID=cds-XP_017797740.1;Dbxref=GeneID:108578845%2CGenbank:XP_017797740.1;Parent=rna-XM_017942251.1
NW_017100177.1	Gnomon	CDS	519127	519351	.	-	0	Name=XP_017797740.1;ID=cds-XP_017797740.1;Dbxref=GeneID:108578845%2CGenbank:XP_017797740.1;Parent=rna-XM_017942251.1
NW_017100177.1	Gnomon	CDS	518979	519056	.	-	0	Name=XP_017797740.1;ID=cds-XP_017797740.1;Dbxref=GeneID:108578845%2CGenbank:XP_017797740.1;Parent=rna-XM_017942251.1
NW_017100177.1	Gnomon	mRNA	749910	753709	.	-	.	Name=XM_017942240.1;ID=rna-XM_017942240.1;Dbxref=GeneID:108578834%2CGenbank:XM_017942240.1;Parent=gene-LOC108578834
NW_017100177.1	Gnomon	exon	1579555	1579986	.	+	.	ID=exon-XM_017942261.1-14;Dbxref=GeneID:108578852%2CGenbank:XM_017942261.1;Parent=rna-XM_017942261.1
NW_017100177.1	Gnomon	exon	1576719	1576909	.	+	.	ID=exon-XM_017942261.1-11;Dbxref=GeneID:108578852%2CGenbank:XM_017942261.1;Parent=rna-XM_017942261.1
NW_017100177.1	Gnomon	exon	1576307	1576333	.	+	.	ID=exon-XM_017942261.1-10;Dbxref=GeneID:108578852%2CGenbank:XM_017942261.1;Parent=rna-XM_017942261.1
NW_017100177.1	Gnomon	exon	1577638	1577791	.	+	.	ID=exon-XM_017942261.1-13;Dbxref=GeneID:108578852%2CGenbank:XM_017942261.1;Parent=rna-XM_017942261.1
NW_017100177.1	Gnomon	exon	1577221	1577517	.	+	.	ID=exon-XM_017942261.1-12;Dbxref=GeneID:108578852%2CGenbank:XM_017942261.1;Parent=rna-XM_017942261.1
NW_017100177.1	Gnomon	mRNA	1308762	1312176	.	-	.	Name=XM_017942241.1;ID=rna-XM_017942241.1;Dbxref=GeneID:108578835%2CGenbank:XM_017942241.1;Parent=gene-LOC108578835
NW_017100177.1	RefSeq	cDNA_match	797999	798115	.	+	.	ID=0f8a8740-aedf-40d8-91d5-01b675cc00e3;Target=XM_017942331.1 1 117
NW_017100177.1	RefSeq	cDNA_match	799932	800257	.	+	.	ID=0f8a8740-aedf-40d8-91d5-01b675cc00e3;Target=XM_017942331.1 1 117
NW_017100177.1	RefSeq	cDNA_match	800404	800484	.	+	.	ID=0f8a8740-aedf-40d8-91d5-01b675cc00e3;Target=XM_017942331.1 1 117
NW_017100177.1	RefSeq	cDNA_match	800562	803973	.	+	.	ID=0f8a8740-aedf-40d8-91d5-01b675cc00e3;Target=XM_017942331.1 1 117
NW_017100177.1	RefSeq	cDNA_match	804759	805037	.	+	.	ID=0f8a8740-aedf-40d8-91d5-01b675cc00e3;Target=XM_017942331.1 1 117
NW_017100177.1	RefSeq	cDNA_match	806766	806961	.	+	.	ID=0f8a8740-aedf-40d8-91d5-01b675cc00e3;Target=XM_017942331.1 1 117
NW_017100177.1	RefSeq	cDNA_match	807053	807462	.	+	.	ID=0f8a8740-aedf-40d8-91d5-01b675cc00e3;Target=XM_017942331.1 1 117
NW_017100177.1	Gnomon	exon	1172648	1172882	.	+	.	ID=exon-XM_017942292.1-2;Dbxref=GeneID:108578882%2CGenbank:XM_017942292.1;Parent=rna-XM_017942292.1
NW_017100177.1	Gnomon	exon	1171516	1171536	.	+	.	ID=exon-XM_017942292.1-1;Dbxref=GeneID:108578882%2CGenbank:XM_017942292.1;Parent=rna-XM_017942292.1
NW_017100177.1	Gnomon	exon	1174436	1174792	.	+	.	ID=exon-XM_017942292.1-6;Dbxref=GeneID:108578882%2CGenbank:XM_017942292.1;Parent=rna-XM_017942292.1
NW_017100177.1	Gnomon	exon	1173744	1174300	.	+	.	ID=exon-XM_017942292.1-5;Dbxref=GeneID:108578882%2CGenbank:XM_017942292.1;Parent=rna-XM_017942292.1
NW_017100177.1	Gnomon	exon	1173416	1173662	.	+	.	ID=exon-XM_017942292.1-4;Dbxref=GeneID:108578882%2CGenbank:XM_017942292.1;Parent=rna-XM_017942292.1
NW_017100177.1	Gnomon	exon	1173218	1173358	.	+	.	ID=exon-XM_017942292.1-3;Dbxref=GeneID:108578882%2CGenbank:XM_017942292.1;Parent=rna-XM_017942292.1
NW_017100177.1	Gnomon	exon	1175055	1175164	.	+	.	ID=exon-XM_017942292.1-8;Dbxref=GeneID:108578882%2CGenbank:XM_017942292.1;Parent=rna-XM_017942292.1
NW_017100177.1	Gnomon	exon	1174878	1174973	.	+	.	ID=exon-XM_017942292.1-7;Dbxref=GeneID:108578882%2CGenbank:XM_017942292.1;Parent=rna-XM_017942292.1
NW_017100177.1	Gnomon	CDS	1182263	1182275	.	+	0	Name=XP_017797742.1;ID=cds-XP_017797742.1;Dbxref=GeneID:108578846%2CGenbank:XP_017797742.1;Parent=rna-XM_017942253.1
NW_017100177.1	Gnomon	CDS	1182511	1182594	.	+	0	Name=XP_017797742.1;ID=cds-XP_017797742.1;Dbxref=GeneID:108578846%2CGenbank:XP_017797742.1;Parent=rna-XM_017942253.1
NW_017100177.1	Gnomon	CDS	1183082	1183210	.	+	0	Name=XP_017797742.1;ID=cds-XP_017797742.1;Dbxref=GeneID:108578846%2CGenbank:XP_017797742.1;Parent=rna-XM_017942253.1
NW_017100177.1	Gnomon	CDS	1183458	1183654	.	+	0	Name=XP_017797742.1;ID=cds-XP_017797742.1;Dbxref=GeneID:108578846%2CGenbank:XP_017797742.1;Parent=rna-XM_017942253.1
NW_017100177.1	Gnomon	mRNA	631242	632675	.	+	.	Name=XM_017942242.1;ID=rna-XM_017942242.1;Dbxref=GeneID:108578837%2CGenbank:XM_017942242.1;Parent=gene-LOC108578837
NW_017100177.1	Gnomon	mRNA	1179567	1181648	.	-	.	Name=XM_017942287.1;ID=rna-XM_017942287.1;Dbxref=GeneID:108578876%2CGenbank:XM_017942287.1;Parent=gene-LOC108578876
NW_017100177.1	Gnomon	exon	1184166	1184593	.	-	.	ID=exon-XM_017942291.1-5;Dbxref=GeneID:108578881%2CGenbank:XM_017942291.1;Parent=rna-XM_017942291.1
NW_017100177.1	Gnomon	exon	1184667	1184822	.	-	.	ID=exon-XM_017942291.1-4;Dbxref=GeneID:108578881%2CGenbank:XM_017942291.1;Parent=rna-XM_017942291.1
NW_017100177.1	Gnomon	exon	1185543	1185692	.	-	.	ID=exon-XM_017942291.1-1;Dbxref=GeneID:108578881%2CGenbank:XM_017942291.1;Parent=rna-XM_017942291.1
NW_017100177.1	Gnomon	exon	1184896	1185124	.	-	.	ID=exon-XM_017942291.1-3;Dbxref=GeneID:108578881%2CGenbank:XM_017942291.1;Parent=rna-XM_017942291.1
NW_017100177.1	Gnomon	exon	1185209	1185408	.	-	.	ID=exon-XM_017942291.1-2;Dbxref=GeneID:108578881%2CGenbank:XM_017942291.1;Parent=rna-XM_017942291.1
NW_017100177.1	Gnomon	exon	812296	812470	.	+	.	ID=exon-XM_017942220.1-1;Dbxref=GeneID:108578820%2CGenbank:XM_017942220.1;Parent=rna-XM_017942220.1
NW_017100177.1	Gnomon	exon	816132	818043	.	+	.	ID=exon-XM_017942220.1-7;Dbxref=GeneID:108578820%2CGenbank:XM_017942220.1;Parent=rna-XM_017942220.1
NW_017100177.1	Gnomon	exon	815226	815642	.	+	.	ID=exon-XM_017942220.1-6;Dbxref=GeneID:108578820%2CGenbank:XM_017942220.1;Parent=rna-XM_017942220.1
NW_017100177.1	Gnomon	exon	813747	813882	.	+	.	ID=exon-XM_017942220.1-3;Dbxref=GeneID:108578820%2CGenbank:XM_017942220.1;Parent=rna-XM_017942220.1
NW_017100177.1	Gnomon	exon	813379	813663	.	+	.	ID=exon-XM_017942220.1-2;Dbxref=GeneID:108578820%2CGenbank:XM_017942220.1;Parent=rna-XM_017942220.1
NW_017100177.1	Gnomon	exon	814187	814287	.	+	.	ID=exon-XM_017942220.1-5;Dbxref=GeneID:108578820%2CGenbank:XM_017942220.1;Parent=rna-XM_017942220.1
NW_017100177.1	Gnomon	exon	813983	814102	.	+	.	ID=exon-XM_017942220.1-4;Dbxref=GeneID:108578820%2CGenbank:XM_017942220.1;Parent=rna-XM_017942220.1
NW_017100177.1	Gnomon	mRNA	1125383	1127471	.	+	.	Name=XM_017942288.1;ID=rna-XM_017942288.1;Dbxref=GeneID:108578877%2CGenbank:XM_017942288.1;Parent=gene-LOC108578877
NW_017100177.1	Gnomon	CDS	1434951	1437892	.	+	0	Name=XP_017797750.1;ID=cds-XP_017797750.1;Dbxref=GeneID:108578852%2CGenbank:XP_017797750.1;Parent=rna-XM_017942261.1
NW_017100177.1	Gnomon	CDS	1546535	1546873	.	+	0	Name=XP_017797750.1;ID=cds-XP_017797750.1;Dbxref=GeneID:108578852%2CGenbank:XP_017797750.1;Parent=rna-XM_017942261.1
NW_017100177.1	Gnomon	CDS	1547503	1547689	.	+	0	Name=XP_017797750.1;ID=cds-XP_017797750.1;Dbxref=GeneID:108578852%2CGenbank:XP_017797750.1;Parent=rna-XM_017942261.1
NW_017100177.1	Gnomon	CDS	1548936	1549025	.	+	0	Name=XP_017797750.1;ID=cds-XP_017797750.1;Dbxref=GeneID:108578852%2CGenbank:XP_017797750.1;Parent=rna-XM_017942261.1
NW_017100177.1	Gnomon	CDS	1571177	1571502	.	+	0	Name=XP_017797750.1;ID=cds-XP_017797750.1;Dbxref=GeneID:108578852%2CGenbank:XP_017797750.1;Parent=rna-XM_017942261.1
NW_017100177.1	Gnomon	CDS	1571895	1571981	.	+	0	Name=XP_017797750.1;ID=cds-XP_017797750.1;Dbxref=GeneID:108578852%2CGenbank:XP_017797750.1;Parent=rna-XM_017942261.1
NW_017100177.1	Gnomon	CDS	1572221	1572412	.	+	0	Name=XP_017797750.1;ID=cds-XP_017797750.1;Dbxref=GeneID:108578852%2CGenbank:XP_017797750.1;Parent=rna-XM_017942261.1
NW_017100177.1	Gnomon	CDS	1575239	1575422	.	+	0	Name=XP_017797750.1;ID=cds-XP_017797750.1;Dbxref=GeneID:108578852%2CGenbank:XP_017797750.1;Parent=rna-XM_017942261.1
NW_017100177.1	Gnomon	CDS	1575950	1576186	.	+	0	Name=XP_017797750.1;ID=cds-XP_017797750.1;Dbxref=GeneID:108578852%2CGenbank:XP_017797750.1;Parent=rna-XM_017942261.1
NW_017100177.1	Gnomon	CDS	1576307	1576333	.	+	0	Name=XP_017797750.1;ID=cds-XP_017797750.1;Dbxref=GeneID:108578852%2CGenbank:XP_017797750.1;Parent=rna-XM_017942261.1
NW_017100177.1	Gnomon	CDS	1576719	1576909	.	+	0	Name=XP_017797750.1;ID=cds-XP_017797750.1;Dbxref=GeneID:108578852%2CGenbank:XP_017797750.1;Parent=rna-XM_017942261.1
NW_017100177.1	Gnomon	CDS	1577221	1577517	.	+	0	Name=XP_017797750.1;ID=cds-XP_017797750.1;Dbxref=GeneID:108578852%2CGenbank:XP_017797750.1;Parent=rna-XM_017942261.1
NW_017100177.1	Gnomon	CDS	1577638	1577791	.	+	0	Name=XP_017797750.1;ID=cds-XP_017797750.1;Dbxref=GeneID:108578852%2CGenbank:XP_017797750.1;Parent=rna-XM_017942261.1
NW_017100177.1	Gnomon	CDS	1579555	1579986	.	+	0	Name=XP_017797750.1;ID=cds-XP_017797750.1;Dbxref=GeneID:108578852%2CGenbank:XP_017797750.1;Parent=rna-XM_017942261.1
NW_017100177.1	Gnomon	mRNA	442340	443804	.	-	.	Name=XM_017942289.1;ID=rna-XM_017942289.1;Dbxref=GeneID:108578878%2CGenbank:XM_017942289.1;Parent=gene-LOC108578878
NW_017100177.1	Gnomon	exon	830039	830232	.	+	.	ID=exon-XM_017942313.1-2;Dbxref=GeneID:108578899%2CGenbank:XM_017942313.1;Parent=rna-XM_017942313.1
NW_017100177.1	Gnomon	exon	829541	829639	.	+	.	ID=exon-XM_017942313.1-1;Dbxref=GeneID:108578899%2CGenbank:XM_017942313.1;Parent=rna-XM_017942313.1
NW_017100177.1	Gnomon	exon	830546	830772	.	+	.	ID=exon-XM_017942313.1-4;Dbxref=GeneID:108578899%2CGenbank:XM_017942313.1;Parent=rna-XM_017942313.1
NW_017100177.1	Gnomon	exon	830326	830448	.	+	.	ID=exon-XM_017942313.1-3;Dbxref=GeneID:108578899%2CGenbank:XM_017942313.1;Parent=rna-XM_017942313.1
NW_017100177.1	Gnomon	exon	831124	831279	.	+	.	ID=exon-XM_017942313.1-6;Dbxref=GeneID:108578899%2CGenbank:XM_017942313.1;Parent=rna-XM_017942313.1
NW_017100177.1	Gnomon	exon	830903	831041	.	+	.	ID=exon-XM_017942313.1-5;Dbxref=GeneID:108578899%2CGenbank:XM_017942313.1;Parent=rna-XM_017942313.1
NW_017100177.1	Gnomon	exon	831636	831689	.	+	.	ID=exon-XM_017942313.1-8;Dbxref=GeneID:108578899%2CGenbank:XM_017942313.1;Parent=rna-XM_017942313.1
NW_017100177.1	Gnomon	exon	831399	831557	.	+	.	ID=exon-XM_017942313.1-7;Dbxref=GeneID:108578899%2CGenbank:XM_017942313.1;Parent=rna-XM_017942313.1
NW_017100177.1	Gnomon	exon	831782	832164	.	+	.	ID=exon-XM_017942313.1-9;Dbxref=GeneID:108578899%2CGenbank:XM_017942313.1;Parent=rna-XM_017942313.1
NW_017100177.1	Gnomon	CDS	849525	849587	.	-	0	Name=XP_017797751.1;ID=cds-XP_017797751.1;Dbxref=GeneID:108578853%2CGenbank:XP_017797751.1;Parent=rna-XM_017942262.1
NW_017100177.1	Gnomon	CDS	848698	848839	.	-	0	Name=XP_017797751.1;ID=cds-XP_017797751.1;Dbxref=GeneID:108578853%2CGenbank:XP_017797751.1;Parent=rna-XM_017942262.1
NW_017100177.1	Gnomon	CDS	848486	848614	.	-	0	Name=XP_017797751.1;ID=cds-XP_017797751.1;Dbxref=GeneID:108578853%2CGenbank:XP_017797751.1;Parent=rna-XM_017942262.1
NW_017100177.1	Gnomon	CDS	848247	848409	.	-	0	Name=XP_017797751.1;ID=cds-XP_017797751.1;Dbxref=GeneID:108578853%2CGenbank:XP_017797751.1;Parent=rna-XM_017942262.1
NW_017100177.1	Gnomon	CDS	848116	848179	.	-	0	Name=XP_017797751.1;ID=cds-XP_017797751.1;Dbxref=GeneID:108578853%2CGenbank:XP_017797751.1;Parent=rna-XM_017942262.1
NW_017100177.1	Gnomon	CDS	847993	848028	.	-	0	Name=XP_017797751.1;ID=cds-XP_017797751.1;Dbxref=GeneID:108578853%2CGenbank:XP_017797751.1;Parent=rna-XM_017942262.1
NW_017100177.1	Gnomon	CDS	847525	847715	.	-	0	Name=XP_017797751.1;ID=cds-XP_017797751.1;Dbxref=GeneID:108578853%2CGenbank:XP_017797751.1;Parent=rna-XM_017942262.1
NW_017100177.1	Gnomon	CDS	845900	846035	.	-	0	Name=XP_017797751.1;ID=cds-XP_017797751.1;Dbxref=GeneID:108578853%2CGenbank:XP_017797751.1;Parent=rna-XM_017942262.1
NW_017100177.1	Gnomon	CDS	844904	845017	.	-	0	Name=XP_017797751.1;ID=cds-XP_017797751.1;Dbxref=GeneID:108578853%2CGenbank:XP_017797751.1;Parent=rna-XM_017942262.1
NW_017100177.1	Gnomon	exon	1164789	1165075	.	+	.	ID=exon-XM_017942219.1-9;Dbxref=GeneID:108578819%2CGenbank:XM_017942219.1;Parent=rna-XM_017942219.1
NW_017100177.1	Gnomon	exon	1164446	1164688	.	+	.	ID=exon-XM_017942219.1-8;Dbxref=GeneID:108578819%2CGenbank:XM_017942219.1;Parent=rna-XM_017942219.1
NW_017100177.1	Gnomon	exon	1164218	1164371	.	+	.	ID=exon-XM_017942219.1-7;Dbxref=GeneID:108578819%2CGenbank:XM_017942219.1;Parent=rna-XM_017942219.1
NW_017100177.1	Gnomon	exon	1163895	1164147	.	+	.	ID=exon-XM_017942219.1-6;Dbxref=GeneID:108578819%2CGenbank:XM_017942219.1;Parent=rna-XM_017942219.1
NW_017100177.1	Gnomon	exon	1163491	1163814	.	+	.	ID=exon-XM_017942219.1-5;Dbxref=GeneID:108578819%2CGenbank:XM_017942219.1;Parent=rna-XM_017942219.1
NW_017100177.1	Gnomon	exon	1163183	1163419	.	+	.	ID=exon-XM_017942219.1-4;Dbxref=GeneID:108578819%2CGenbank:XM_017942219.1;Parent=rna-XM_017942219.1
NW_017100177.1	Gnomon	exon	1162908	1163090	.	+	.	ID=exon-XM_017942219.1-3;Dbxref=GeneID:108578819%2CGenbank:XM_017942219.1;Parent=rna-XM_017942219.1
NW_017100177.1	Gnomon	exon	1162699	1162830	.	+	.	ID=exon-XM_017942219.1-2;Dbxref=GeneID:108578819%2CGenbank:XM_017942219.1;Parent=rna-XM_017942219.1
NW_017100177.1	Gnomon	exon	1162405	1162524	.	+	.	ID=exon-XM_017942219.1-1;Dbxref=GeneID:108578819%2CGenbank:XM_017942219.1;Parent=rna-XM_017942219.1
NW_017100177.1	Gnomon	exon	636433	636568	.	+	.	ID=exon-XM_017942243.1-2;Dbxref=GeneID:108578838%2CGenbank:XM_017942243.1;Parent=rna-XM_017942243.1
NW_017100177.1	Gnomon	exon	635767	636367	.	+	.	ID=exon-XM_017942243.1-1;Dbxref=GeneID:108578838%2CGenbank:XM_017942243.1;Parent=rna-XM_017942243.1
NW_017100177.1	Gnomon	exon	636643	637006	.	+	.	ID=exon-XM_017942243.1-3;Dbxref=GeneID:108578838%2CGenbank:XM_017942243.1;Parent=rna-XM_017942243.1
NW_017100177.1	Gnomon	exon	732946	733316	.	-	.	ID=exon-XM_017942336.1-1;Dbxref=GeneID:108578918%2CGenbank:XM_017942336.1;Parent=rna-XM_017942336.1
NW_017100177.1	Gnomon	exon	723355	725662	.	-	.	ID=exon-XM_017942336.1-2;Dbxref=GeneID:108578918%2CGenbank:XM_017942336.1;Parent=rna-XM_017942336.1
NW_017100177.1	Gnomon	CDS	329675	329910	.	+	0	Name=XP_017797796.1;ID=cds-XP_017797796.1;Dbxref=GeneID:108578896%2CGenbank:XP_017797796.1;Parent=rna-XM_017942307.1
NW_017100177.1	Gnomon	CDS	341075	342132	.	+	0	Name=XP_017797796.1;ID=cds-XP_017797796.1;Dbxref=GeneID:108578896%2CGenbank:XP_017797796.1;Parent=rna-XM_017942307.1
NW_017100177.1	Gnomon	CDS	343742	344940	.	+	0	Name=XP_017797796.1;ID=cds-XP_017797796.1;Dbxref=GeneID:108578896%2CGenbank:XP_017797796.1;Parent=rna-XM_017942307.1
NW_017100177.1	Gnomon	CDS	824204	824338	.	-	0	Name=XP_017797806.1;ID=cds-XP_017797806.1;Dbxref=GeneID:108578901%2CGenbank:XP_017797806.1;Parent=rna-XM_017942317.1
NW_017100177.1	Gnomon	CDS	823543	824026	.	-	0	Name=XP_017797806.1;ID=cds-XP_017797806.1;Dbxref=GeneID:108578901%2CGenbank:XP_017797806.1;Parent=rna-XM_017942317.1
NW_017100177.1	Gnomon	CDS	823122	823459	.	-	0	Name=XP_017797806.1;ID=cds-XP_017797806.1;Dbxref=GeneID:108578901%2CGenbank:XP_017797806.1;Parent=rna-XM_017942317.1
NW_017100177.1	Gnomon	CDS	822630	823045	.	-	0	Name=XP_017797806.1;ID=cds-XP_017797806.1;Dbxref=GeneID:108578901%2CGenbank:XP_017797806.1;Parent=rna-XM_017942317.1
NW_017100177.1	Gnomon	CDS	822305	822557	.	-	0	Name=XP_017797806.1;ID=cds-XP_017797806.1;Dbxref=GeneID:108578901%2CGenbank:XP_017797806.1;Parent=rna-XM_017942317.1
NW_017100177.1	Gnomon	mRNA	374861	376448	.	-	.	Name=XM_017942189.1;ID=rna-XM_017942189.1;Dbxref=GeneID:108578793%2CGenbank:XM_017942189.1;Parent=gene-LOC108578793
NW_017100177.1	Gnomon	exon	629296	629507	.	+	.	ID=exon-XM_017942196.1-1;Dbxref=GeneID:108578799%2CGenbank:XM_017942196.1;Note=The sequence of the model RefSeq transcript was modified relative to this genomic sequence to represent the inferred CDS: inserted 2 bases in 1 codon;Parent=rna-XM_017942196.1
NW_017100177.1	Gnomon	exon	629509	629752	.	+	.	ID=exon-XM_017942196.1-2;Dbxref=GeneID:108578799%2CGenbank:XM_017942196.1;Note=The sequence of the model RefSeq transcript was modified relative to this genomic sequence to represent the inferred CDS: inserted 2 bases in 1 codon;Parent=rna-XM_017942196.1
NW_017100177.1	Gnomon	mRNA	767376	769095	.	-	.	Name=XM_017942284.1;ID=rna-XM_017942284.1;Dbxref=GeneID:108578873%2CGenbank:XM_017942284.1;Parent=gene-LOC108578873
NW_017100177.1	Gnomon	CDS	337596	337747	.	+	0	Name=XP_017797797.1;ID=cds-XP_017797797.1;Dbxref=GeneID:108578896%2CGenbank:XP_017797797.1;Parent=rna-XM_017942308.1
NW_017100177.1	Gnomon	CDS	341075	342132	.	+	0	Name=XP_017797797.1;ID=cds-XP_017797797.1;Dbxref=GeneID:108578896%2CGenbank:XP_017797797.1;Parent=rna-XM_017942308.1
NW_017100177.1	Gnomon	CDS	343742	344940	.	+	0	Name=XP_017797797.1;ID=cds-XP_017797797.1;Dbxref=GeneID:108578896%2CGenbank:XP_017797797.1;Parent=rna-XM_017942308.1
NW_017100177.1	Gnomon	exon	633911	634222	.	+	.	ID=exon-XM_017942244.1-2;Dbxref=GeneID:108578839%2CGenbank:XM_017942244.1;Parent=rna-XM_017942244.1
NW_017100177.1	Gnomon	exon	633529	633643	.	+	.	ID=exon-XM_017942244.1-1;Dbxref=GeneID:108578839%2CGenbank:XM_017942244.1;Parent=rna-XM_017942244.1
NW_017100177.1	Gnomon	CDS	306325	306497	.	+	0	Name=XP_017797798.1;ID=cds-XP_017797798.1;Dbxref=GeneID:108578897%2CGenbank:XP_017797798.1;Parent=rna-XM_017942309.1
NW_017100177.1	Gnomon	CDS	312374	312488	.	+	0	Name=XP_017797798.1;ID=cds-XP_017797798.1;Dbxref=GeneID:108578897%2CGenbank:XP_017797798.1;Parent=rna-XM_017942309.1
NW_017100177.1	Gnomon	CDS	313961	314199	.	+	0	Name=XP_017797798.1;ID=cds-XP_017797798.1;Dbxref=GeneID:108578897%2CGenbank:XP_017797798.1;Parent=rna-XM_017942309.1
NW_017100177.1	Gnomon	CDS	314926	315199	.	+	0	Name=XP_017797798.1;ID=cds-XP_017797798.1;Dbxref=GeneID:108578897%2CGenbank:XP_017797798.1;Parent=rna-XM_017942309.1
NW_017100177.1	Gnomon	CDS	315349	315541	.	+	0	Name=XP_017797798.1;ID=cds-XP_017797798.1;Dbxref=GeneID:108578897%2CGenbank:XP_017797798.1;Parent=rna-XM_017942309.1
NW_017100177.1	Gnomon	CDS	315956	316177	.	+	0	Name=XP_017797798.1;ID=cds-XP_017797798.1;Dbxref=GeneID:108578897%2CGenbank:XP_017797798.1;Parent=rna-XM_017942309.1
NW_017100177.1	Gnomon	CDS	317015	317250	.	+	0	Name=XP_017797798.1;ID=cds-XP_017797798.1;Dbxref=GeneID:108578897%2CGenbank:XP_017797798.1;Parent=rna-XM_017942309.1
NW_017100177.1	Gnomon	CDS	317579	317862	.	+	0	Name=XP_017797798.1;ID=cds-XP_017797798.1;Dbxref=GeneID:108578897%2CGenbank:XP_017797798.1;Parent=rna-XM_017942309.1
NW_017100177.1	Gnomon	CDS	318120	318384	.	+	0	Name=XP_017797798.1;ID=cds-XP_017797798.1;Dbxref=GeneID:108578897%2CGenbank:XP_017797798.1;Parent=rna-XM_017942309.1
NW_017100177.1	Gnomon	CDS	841872	841932	.	-	0	Name=XP_017797808.1;ID=cds-XP_017797808.1;Dbxref=GeneID:108578902%2CGenbank:XP_017797808.1;Parent=rna-XM_017942319.1
NW_017100177.1	Gnomon	CDS	840453	840646	.	-	0	Name=XP_017797808.1;ID=cds-XP_017797808.1;Dbxref=GeneID:108578902%2CGenbank:XP_017797808.1;Parent=rna-XM_017942319.1
NW_017100177.1	Gnomon	CDS	840212	840374	.	-	0	Name=XP_017797808.1;ID=cds-XP_017797808.1;Dbxref=GeneID:108578902%2CGenbank:XP_017797808.1;Parent=rna-XM_017942319.1
NW_017100177.1	Gnomon	CDS	839984	840123	.	-	0	Name=XP_017797808.1;ID=cds-XP_017797808.1;Dbxref=GeneID:108578902%2CGenbank:XP_017797808.1;Parent=rna-XM_017942319.1
NW_017100177.1	Gnomon	CDS	839545	839895	.	-	0	Name=XP_017797808.1;ID=cds-XP_017797808.1;Dbxref=GeneID:108578902%2CGenbank:XP_017797808.1;Parent=rna-XM_017942319.1
NW_017100177.1	Gnomon	CDS	839304	839447	.	-	0	Name=XP_017797808.1;ID=cds-XP_017797808.1;Dbxref=GeneID:108578902%2CGenbank:XP_017797808.1;Parent=rna-XM_017942319.1
NW_017100177.1	Gnomon	exon	1141869	1142404	.	-	.	ID=exon-XM_017942267.1-2;Dbxref=GeneID:108578857%2CGenbank:XM_017942267.1;Parent=rna-XM_017942267.1
NW_017100177.1	Gnomon	exon	1142828	1143117	.	-	.	ID=exon-XM_017942267.1-1;Dbxref=GeneID:108578857%2CGenbank:XM_017942267.1;Parent=rna-XM_017942267.1
NW_017100177.1	Gnomon	exon	1140365	1140887	.	-	.	ID=exon-XM_017942267.1-6;Dbxref=GeneID:108578857%2CGenbank:XM_017942267.1;Parent=rna-XM_017942267.1
NW_017100177.1	Gnomon	exon	1140964	1141107	.	-	.	ID=exon-XM_017942267.1-5;Dbxref=GeneID:108578857%2CGenbank:XM_017942267.1;Parent=rna-XM_017942267.1
NW_017100177.1	Gnomon	exon	1141254	1141429	.	-	.	ID=exon-XM_017942267.1-4;Dbxref=GeneID:108578857%2CGenbank:XM_017942267.1;Parent=rna-XM_017942267.1
NW_017100177.1	Gnomon	exon	1141501	1141636	.	-	.	ID=exon-XM_017942267.1-3;Dbxref=GeneID:108578857%2CGenbank:XM_017942267.1;Parent=rna-XM_017942267.1
NW_017100177.1	Gnomon	mRNA	850246	853060	.	+	.	Name=XM_017942285.1;ID=rna-XM_017942285.1;Dbxref=GeneID:108578874%2CGenbank:XM_017942285.1;Parent=gene-LOC108578874
NW_017100177.1	Gnomon	CDS	347660	347675	.	+	0	Name=XP_017797799.1;ID=cds-XP_017797799.1;Dbxref=GeneID:108578898%2CGenbank:XP_017797799.1;Parent=rna-XM_017942310.1
NW_017100177.1	Gnomon	CDS	348161	348407	.	+	0	Name=XP_017797799.1;ID=cds-XP_017797799.1;Dbxref=GeneID:108578898%2CGenbank:XP_017797799.1;Parent=rna-XM_017942310.1
NW_017100177.1	Gnomon	CDS	348915	349050	.	+	0	Name=XP_017797799.1;ID=cds-XP_017797799.1;Dbxref=GeneID:108578898%2CGenbank:XP_017797799.1;Parent=rna-XM_017942310.1
NW_017100177.1	Gnomon	CDS	349125	349336	.	+	0	Name=XP_017797799.1;ID=cds-XP_017797799.1;Dbxref=GeneID:108578898%2CGenbank:XP_017797799.1;Parent=rna-XM_017942310.1
NW_017100177.1	Gnomon	CDS	349395	349541	.	+	0	Name=XP_017797799.1;ID=cds-XP_017797799.1;Dbxref=GeneID:108578898%2CGenbank:XP_017797799.1;Parent=rna-XM_017942310.1
NW_017100177.1	Gnomon	CDS	349620	349793	.	+	0	Name=XP_017797799.1;ID=cds-XP_017797799.1;Dbxref=GeneID:108578898%2CGenbank:XP_017797799.1;Parent=rna-XM_017942310.1
NW_017100177.1	Gnomon	CDS	349861	349969	.	+	0	Name=XP_017797799.1;ID=cds-XP_017797799.1;Dbxref=GeneID:108578898%2CGenbank:XP_017797799.1;Parent=rna-XM_017942310.1
NW_017100177.1	Gnomon	CDS	837724	837831	.	-	0	Name=XP_017797809.1;ID=cds-XP_017797809.1;Dbxref=GeneID:108578903%2CGenbank:XP_017797809.1;Parent=rna-XM_017942320.1
NW_017100177.1	Gnomon	CDS	837483	837581	.	-	0	Name=XP_017797809.1;ID=cds-XP_017797809.1;Dbxref=GeneID:108578903%2CGenbank:XP_017797809.1;Parent=rna-XM_017942320.1
NW_017100177.1	Gnomon	CDS	836928	837353	.	-	0	Name=XP_017797809.1;ID=cds-XP_017797809.1;Dbxref=GeneID:108578903%2CGenbank:XP_017797809.1;Parent=rna-XM_017942320.1
NW_017100177.1	Gnomon	CDS	836731	836854	.	-	0	Name=XP_017797809.1;ID=cds-XP_017797809.1;Dbxref=GeneID:108578903%2CGenbank:XP_017797809.1;Parent=rna-XM_017942320.1
NW_017100177.1	Gnomon	CDS	836453	836664	.	-	0	Name=XP_017797809.1;ID=cds-XP_017797809.1;Dbxref=GeneID:108578903%2CGenbank:XP_017797809.1;Parent=rna-XM_017942320.1
[truncated: 264 more rows]
