# Supplementary material for: Prevalent bee venom genes evolved before the aculeate stinger and eusociality
Source: BMC Biol. 2023 Oct 23;21:229. doi: 10.1186/s12915-023-01656-5 (PMC10591384; doi:10.1186/s12915-023-01656-5)
Supplement: Supplementary file 42 — Additional file 42. Gff files of all toxin gene annotations. [file 12915_2023_1656_MOESM42_ESM.zip › AdditionalFile9_ToxinGeneAnnotations/NW_021683697.1._ICA.gff_modified_Koludarov_et_al_2021.gff3]

##gff-version 3
##source-version geneious 2020.2.2
##sequence-region	NW_021683697.1	1	956802
NW_021683697.1	Koludarov_et_al_2021	gene	431451	433401	.	-	.	Name=snake
NW_021683697.1	Koludarov_et_al_2021	gene	652971	659905	.	.	.	Name=VA
NW_021683697.1	Koludarov_et_al_2021	gene	693275	718536	.	+	.	Name=Icarapin
NW_021683697.1	Gnomon	mRNA	866590	868631	.	+	.	Name=XM_029181177.1;ID=rna-XM_029181177.1;Dbxref=GeneID:114873157%2CGenbank:XM_029181177.1;Parent=gene-LOC114873157
NW_021683697.1	Gnomon	CDS	605276	607162	.	+	0	Name=XP_029036688.1;ID=cds-XP_029036688.1;Dbxref=GeneID:114873021%2CGenbank:XP_029036688.1;Parent=rna-XM_029180855.1
NW_021683697.1	Gnomon	CDS	277722	277849	.	-	0	Name=XP_029036782.1;ID=cds-XP_029036782.1;Dbxref=GeneID:114873069%2CGenbank:XP_029036782.1;Parent=rna-XM_029180949.1
NW_021683697.1	Gnomon	CDS	277490	277646	.	-	0	Name=XP_029036782.1;ID=cds-XP_029036782.1;Dbxref=GeneID:114873069%2CGenbank:XP_029036782.1;Parent=rna-XM_029180949.1
NW_021683697.1	Gnomon	CDS	277063	277409	.	-	0	Name=XP_029036782.1;ID=cds-XP_029036782.1;Dbxref=GeneID:114873069%2CGenbank:XP_029036782.1;Parent=rna-XM_029180949.1
NW_021683697.1	Gnomon	CDS	276378	276990	.	-	0	Name=XP_029036782.1;ID=cds-XP_029036782.1;Dbxref=GeneID:114873069%2CGenbank:XP_029036782.1;Parent=rna-XM_029180949.1
NW_021683697.1	Gnomon	CDS	275615	276287	.	-	0	Name=XP_029036782.1;ID=cds-XP_029036782.1;Dbxref=GeneID:114873069%2CGenbank:XP_029036782.1;Parent=rna-XM_029180949.1
NW_021683697.1	Gnomon	CDS	275387	275542	.	-	0	Name=XP_029036782.1;ID=cds-XP_029036782.1;Dbxref=GeneID:114873069%2CGenbank:XP_029036782.1;Parent=rna-XM_029180949.1
NW_021683697.1	Gnomon	CDS	275064	275298	.	-	0	Name=XP_029036782.1;ID=cds-XP_029036782.1;Dbxref=GeneID:114873069%2CGenbank:XP_029036782.1;Parent=rna-XM_029180949.1
NW_021683697.1	Gnomon	CDS	273690	273828	.	-	0	Name=XP_029036782.1;ID=cds-XP_029036782.1;Dbxref=GeneID:114873069%2CGenbank:XP_029036782.1;Parent=rna-XM_029180949.1
NW_021683697.1	Gnomon	exon	874728	875044	.	-	.	ID=exon-XM_029181168.1-10;Dbxref=GeneID:114873154%2CGenbank:XM_029181168.1;Parent=rna-XM_029181168.1
NW_021683697.1	Gnomon	mRNA	709873	715026	.	-	.	Name=XM_029180932.1;ID=rna-XM_029180932.1;Dbxref=GeneID:114873063%2CGenbank:XM_029180932.1;Parent=gene-LOC114873063
NW_021683697.1	Gnomon	exon	869849	874564	.	-	.	ID=exon-XM_029181168.1-11;Dbxref=GeneID:114873154%2CGenbank:XM_029181168.1;Parent=rna-XM_029181168.1
NW_021683697.1	Gnomon	exon	32744	32865	.	+	.	ID=exon-XM_029181110.1-2;Dbxref=GeneID:114873125%2CGenbank:XM_029181110.1;Parent=rna-XM_029181110.1
NW_021683697.1	Gnomon	exon	32931	34033	.	+	.	ID=exon-XM_029181110.1-3;Dbxref=GeneID:114873125%2CGenbank:XM_029181110.1;Parent=rna-XM_029181110.1
NW_021683697.1	Gnomon	exon	31820	31902	.	+	.	ID=exon-XM_029181110.1-1;Dbxref=GeneID:114873125%2CGenbank:XM_029181110.1;Parent=rna-XM_029181110.1
NW_021683697.1	Gnomon	CDS	277722	277849	.	-	0	Name=XP_029036781.1;ID=cds-XP_029036781.1;Dbxref=GeneID:114873069%2CGenbank:XP_029036781.1;Parent=rna-XM_029180948.1
NW_021683697.1	Gnomon	CDS	277490	277646	.	-	0	Name=XP_029036781.1;ID=cds-XP_029036781.1;Dbxref=GeneID:114873069%2CGenbank:XP_029036781.1;Parent=rna-XM_029180948.1
NW_021683697.1	Gnomon	CDS	277063	277406	.	-	0	Name=XP_029036781.1;ID=cds-XP_029036781.1;Dbxref=GeneID:114873069%2CGenbank:XP_029036781.1;Parent=rna-XM_029180948.1
NW_021683697.1	Gnomon	CDS	276378	276990	.	-	0	Name=XP_029036781.1;ID=cds-XP_029036781.1;Dbxref=GeneID:114873069%2CGenbank:XP_029036781.1;Parent=rna-XM_029180948.1
NW_021683697.1	Gnomon	CDS	275615	276287	.	-	0	Name=XP_029036781.1;ID=cds-XP_029036781.1;Dbxref=GeneID:114873069%2CGenbank:XP_029036781.1;Parent=rna-XM_029180948.1
NW_021683697.1	Gnomon	CDS	275387	275542	.	-	0	Name=XP_029036781.1;ID=cds-XP_029036781.1;Dbxref=GeneID:114873069%2CGenbank:XP_029036781.1;Parent=rna-XM_029180948.1
NW_021683697.1	Gnomon	CDS	275064	275298	.	-	0	Name=XP_029036781.1;ID=cds-XP_029036781.1;Dbxref=GeneID:114873069%2CGenbank:XP_029036781.1;Parent=rna-XM_029180948.1
NW_021683697.1	Gnomon	CDS	272832	273006	.	-	0	Name=XP_029036781.1;ID=cds-XP_029036781.1;Dbxref=GeneID:114873069%2CGenbank:XP_029036781.1;Parent=rna-XM_029180948.1
NW_021683697.1	Gnomon	exon	316383	316539	.	+	.	ID=exon-XM_029180876.1-8;Dbxref=GeneID:114873032%2CGenbank:XM_029180876.1;Parent=rna-XM_029180876.1
NW_021683697.1	Gnomon	exon	316806	318312	.	+	.	ID=exon-XM_029180876.1-9;Dbxref=GeneID:114873032%2CGenbank:XM_029180876.1;Parent=rna-XM_029180876.1
NW_021683697.1	Gnomon	exon	315637	315920	.	+	.	ID=exon-XM_029180876.1-6;Dbxref=GeneID:114873032%2CGenbank:XM_029180876.1;Parent=rna-XM_029180876.1
NW_021683697.1	Gnomon	exon	315997	316300	.	+	.	ID=exon-XM_029180876.1-7;Dbxref=GeneID:114873032%2CGenbank:XM_029180876.1;Parent=rna-XM_029180876.1
NW_021683697.1	Gnomon	exon	315101	315162	.	+	.	ID=exon-XM_029180876.1-4;Dbxref=GeneID:114873032%2CGenbank:XM_029180876.1;Parent=rna-XM_029180876.1
NW_021683697.1	Gnomon	exon	315242	315463	.	+	.	ID=exon-XM_029180876.1-5;Dbxref=GeneID:114873032%2CGenbank:XM_029180876.1;Parent=rna-XM_029180876.1
NW_021683697.1	Gnomon	exon	749134	749629	.	+	.	ID=exon-XM_029181157.1-1;Dbxref=GeneID:114873146%2CGenbank:XM_029181157.1;Parent=rna-XM_029181157.1
NW_021683697.1	Gnomon	exon	751287	751825	.	+	.	ID=exon-XM_029181157.1-2;Dbxref=GeneID:114873146%2CGenbank:XM_029181157.1;Parent=rna-XM_029181157.1
NW_021683697.1	Gnomon	exon	769135	769198	.	+	.	ID=exon-XM_029181157.1-3;Dbxref=GeneID:114873146%2CGenbank:XM_029181157.1;Parent=rna-XM_029181157.1
NW_021683697.1	Gnomon	exon	773307	773563	.	+	.	ID=exon-XM_029181157.1-4;Dbxref=GeneID:114873146%2CGenbank:XM_029181157.1;Parent=rna-XM_029181157.1
NW_021683697.1	Gnomon	exon	775509	775572	.	+	.	ID=exon-XM_029181157.1-5;Dbxref=GeneID:114873146%2CGenbank:XM_029181157.1;Parent=rna-XM_029181157.1
NW_021683697.1	Gnomon	exon	777344	777439	.	+	.	ID=exon-XM_029181157.1-6;Dbxref=GeneID:114873146%2CGenbank:XM_029181157.1;Parent=rna-XM_029181157.1
NW_021683697.1	Gnomon	exon	777762	777862	.	+	.	ID=exon-XM_029181157.1-7;Dbxref=GeneID:114873146%2CGenbank:XM_029181157.1;Parent=rna-XM_029181157.1
NW_021683697.1	Gnomon	exon	778046	778177	.	+	.	ID=exon-XM_029181157.1-8;Dbxref=GeneID:114873146%2CGenbank:XM_029181157.1;Parent=rna-XM_029181157.1
NW_021683697.1	Gnomon	exon	778275	778448	.	+	.	ID=exon-XM_029181157.1-9;Dbxref=GeneID:114873146%2CGenbank:XM_029181157.1;Parent=rna-XM_029181157.1
NW_021683697.1	Gnomon	transcript	19766	21965	.	+	.	Name=XR_003788863.1;ID=rna-XR_003788863.1;Dbxref=GeneID:114873122%2CGenbank:XR_003788863.1;Parent=gene-LOC114873122
NW_021683697.1	Gnomon	exon	314356	314573	.	+	.	ID=exon-XM_029180876.1-2;Dbxref=GeneID:114873032%2CGenbank:XM_029180876.1;Parent=rna-XM_029180876.1
NW_021683697.1	Gnomon	exon	314761	314782	.	+	.	ID=exon-XM_029180876.1-3;Dbxref=GeneID:114873032%2CGenbank:XM_029180876.1;Parent=rna-XM_029180876.1
NW_021683697.1	Gnomon	exon	311251	311636	.	+	.	ID=exon-XM_029180876.1-1;Dbxref=GeneID:114873032%2CGenbank:XM_029180876.1;Parent=rna-XM_029180876.1
NW_021683697.1	Gnomon	mRNA	140915	143790	.	+	.	Name=XM_029181031.1;ID=rna-XM_029181031.1;Dbxref=GeneID:114873095%2CGenbank:XM_029181031.1;Parent=gene-LOC114873095
NW_021683697.1	Gnomon	mRNA	71398	76893	.	-	.	Name=XM_029181178.1;ID=rna-XM_029181178.1;Dbxref=GeneID:114873158%2CGenbank:XM_029181178.1;Parent=gene-LOC114873158
NW_021683697.1	Gnomon	mRNA	891798	895298	.	-	.	Name=XM_029180933.1;ID=rna-XM_029180933.1;Dbxref=GeneID:114873065%2CGenbank:XM_029180933.1;Parent=gene-LOC114873065
NW_021683697.1	Gnomon	CDS	19788	19977	.	+	0	Name=XP_029036937.1;ID=cds-XP_029036937.1;Dbxref=GeneID:114873122%2CGenbank:XP_029036937.1;Parent=rna-XM_029181104.1
NW_021683697.1	Gnomon	CDS	20113	20208	.	+	0	Name=XP_029036937.1;ID=cds-XP_029036937.1;Dbxref=GeneID:114873122%2CGenbank:XP_029036937.1;Parent=rna-XM_029181104.1
NW_021683697.1	Gnomon	CDS	20283	20455	.	+	0	Name=XP_029036937.1;ID=cds-XP_029036937.1;Dbxref=GeneID:114873122%2CGenbank:XP_029036937.1;Parent=rna-XM_029181104.1
NW_021683697.1	Gnomon	CDS	20534	20569	.	+	0	Name=XP_029036937.1;ID=cds-XP_029036937.1;Dbxref=GeneID:114873122%2CGenbank:XP_029036937.1;Parent=rna-XM_029181104.1
NW_021683697.1	Gnomon	CDS	446468	446551	.	-	0	Name=XP_029036687.1;ID=cds-XP_029036687.1;Dbxref=GeneID:114873020%2CGenbank:XP_029036687.1;Parent=rna-XM_029180854.1
NW_021683697.1	Gnomon	CDS	445899	445952	.	-	0	Name=XP_029036687.1;ID=cds-XP_029036687.1;Dbxref=GeneID:114873020%2CGenbank:XP_029036687.1;Parent=rna-XM_029180854.1
NW_021683697.1	Gnomon	CDS	445142	445396	.	-	0	Name=XP_029036687.1;ID=cds-XP_029036687.1;Dbxref=GeneID:114873020%2CGenbank:XP_029036687.1;Parent=rna-XM_029180854.1
NW_021683697.1	Gnomon	CDS	277722	277849	.	-	0	Name=XP_029036780.1;ID=cds-XP_029036780.1;Dbxref=GeneID:114873069%2CGenbank:XP_029036780.1;Parent=rna-XM_029180947.1
NW_021683697.1	Gnomon	CDS	277490	277646	.	-	0	Name=XP_029036780.1;ID=cds-XP_029036780.1;Dbxref=GeneID:114873069%2CGenbank:XP_029036780.1;Parent=rna-XM_029180947.1
NW_021683697.1	Gnomon	CDS	277063	277409	.	-	0	Name=XP_029036780.1;ID=cds-XP_029036780.1;Dbxref=GeneID:114873069%2CGenbank:XP_029036780.1;Parent=rna-XM_029180947.1
NW_021683697.1	Gnomon	CDS	276378	276990	.	-	0	Name=XP_029036780.1;ID=cds-XP_029036780.1;Dbxref=GeneID:114873069%2CGenbank:XP_029036780.1;Parent=rna-XM_029180947.1
NW_021683697.1	Gnomon	CDS	275615	276287	.	-	0	Name=XP_029036780.1;ID=cds-XP_029036780.1;Dbxref=GeneID:114873069%2CGenbank:XP_029036780.1;Parent=rna-XM_029180947.1
NW_021683697.1	Gnomon	CDS	275387	275542	.	-	0	Name=XP_029036780.1;ID=cds-XP_029036780.1;Dbxref=GeneID:114873069%2CGenbank:XP_029036780.1;Parent=rna-XM_029180947.1
NW_021683697.1	Gnomon	CDS	275064	275298	.	-	0	Name=XP_029036780.1;ID=cds-XP_029036780.1;Dbxref=GeneID:114873069%2CGenbank:XP_029036780.1;Parent=rna-XM_029180947.1
NW_021683697.1	Gnomon	CDS	272832	273006	.	-	0	Name=XP_029036780.1;ID=cds-XP_029036780.1;Dbxref=GeneID:114873069%2CGenbank:XP_029036780.1;Parent=rna-XM_029180947.1
NW_021683697.1	Gnomon	CDS	20029	20032	.	+	0	Name=XP_029036936.1;ID=cds-XP_029036936.1;Dbxref=GeneID:114873122%2CGenbank:XP_029036936.1;Parent=rna-XM_029181103.1
NW_021683697.1	Gnomon	CDS	20110	20208	.	+	0	Name=XP_029036936.1;ID=cds-XP_029036936.1;Dbxref=GeneID:114873122%2CGenbank:XP_029036936.1;Parent=rna-XM_029181103.1
NW_021683697.1	Gnomon	CDS	20283	20455	.	+	0	Name=XP_029036936.1;ID=cds-XP_029036936.1;Dbxref=GeneID:114873122%2CGenbank:XP_029036936.1;Parent=rna-XM_029181103.1
NW_021683697.1	Gnomon	CDS	20521	20709	.	+	0	Name=XP_029036936.1;ID=cds-XP_029036936.1;Dbxref=GeneID:114873122%2CGenbank:XP_029036936.1;Parent=rna-XM_029181103.1
NW_021683697.1	Gnomon	CDS	20775	20927	.	+	0	Name=XP_029036936.1;ID=cds-XP_029036936.1;Dbxref=GeneID:114873122%2CGenbank:XP_029036936.1;Parent=rna-XM_029181103.1
NW_021683697.1	Gnomon	transcript	123332	125228	.	-	.	Name=XR_003788864.1;ID=rna-XR_003788864.1;Dbxref=GeneID:114873133%2CGenbank:XR_003788864.1;Parent=gene-LOC114873133
NW_021683697.1	Gnomon	exon	177183	177791	.	+	.	ID=exon-XM_029180999.1-2;Dbxref=GeneID:114873087%2CGenbank:XM_029180999.1;Parent=rna-XM_029180999.1
NW_021683697.1	Gnomon	exon	177862	178026	.	+	.	ID=exon-XM_029180999.1-3;Dbxref=GeneID:114873087%2CGenbank:XM_029180999.1;Parent=rna-XM_029180999.1
NW_021683697.1	Gnomon	exon	178103	178301	.	+	.	ID=exon-XM_029180999.1-4;Dbxref=GeneID:114873087%2CGenbank:XM_029180999.1;Parent=rna-XM_029180999.1
NW_021683697.1	Gnomon	exon	178384	178514	.	+	.	ID=exon-XM_029180999.1-5;Dbxref=GeneID:114873087%2CGenbank:XM_029180999.1;Parent=rna-XM_029180999.1
NW_021683697.1	Gnomon	exon	178602	178925	.	+	.	ID=exon-XM_029180999.1-6;Dbxref=GeneID:114873087%2CGenbank:XM_029180999.1;Parent=rna-XM_029180999.1
NW_021683697.1	Gnomon	exon	180147	180231	.	+	.	ID=exon-XM_029180999.1-7;Dbxref=GeneID:114873087%2CGenbank:XM_029180999.1;Parent=rna-XM_029180999.1
NW_021683697.1	Gnomon	exon	180299	180459	.	+	.	ID=exon-XM_029180999.1-8;Dbxref=GeneID:114873087%2CGenbank:XM_029180999.1;Parent=rna-XM_029180999.1
NW_021683697.1	Gnomon	exon	180530	181044	.	+	.	ID=exon-XM_029180999.1-9;Dbxref=GeneID:114873087%2CGenbank:XM_029180999.1;Parent=rna-XM_029180999.1
NW_021683697.1	Gnomon	exon	162532	162576	.	+	.	ID=exon-XM_029181034.1-1;Dbxref=GeneID:114873096%2CGenbank:XM_029181034.1;Parent=rna-XM_029181034.1
NW_021683697.1	Gnomon	exon	163010	163151	.	+	.	ID=exon-XM_029181034.1-2;Dbxref=GeneID:114873096%2CGenbank:XM_029181034.1;Parent=rna-XM_029181034.1
NW_021683697.1	Gnomon	mRNA	140914	143790	.	+	.	Name=XM_029181032.1;ID=rna-XM_029181032.1;Dbxref=GeneID:114873095%2CGenbank:XM_029181032.1;Parent=gene-LOC114873095
NW_021683697.1	Gnomon	exon	164466	164838	.	+	.	ID=exon-XM_029181034.1-7;Dbxref=GeneID:114873096%2CGenbank:XM_029181034.1;Parent=rna-XM_029181034.1
NW_021683697.1	Gnomon	exon	163661	164123	.	+	.	ID=exon-XM_029181034.1-5;Dbxref=GeneID:114873096%2CGenbank:XM_029181034.1;Parent=rna-XM_029181034.1
NW_021683697.1	Gnomon	exon	164214	164381	.	+	.	ID=exon-XM_029181034.1-6;Dbxref=GeneID:114873096%2CGenbank:XM_029181034.1;Parent=rna-XM_029181034.1
NW_021683697.1	Gnomon	exon	163272	163459	.	+	.	ID=exon-XM_029181034.1-3;Dbxref=GeneID:114873096%2CGenbank:XM_029181034.1;Parent=rna-XM_029181034.1
NW_021683697.1	Gnomon	exon	163533	163590	.	+	.	ID=exon-XM_029181034.1-4;Dbxref=GeneID:114873096%2CGenbank:XM_029181034.1;Parent=rna-XM_029181034.1
NW_021683697.1	Gnomon	exon	175981	176382	.	+	.	ID=exon-XM_029180999.1-1;Dbxref=GeneID:114873087%2CGenbank:XM_029180999.1;Parent=rna-XM_029180999.1
NW_021683697.1	Gnomon	mRNA	71398	76896	.	-	.	Name=XM_029181179.1;ID=rna-XM_029181179.1;Dbxref=GeneID:114873158%2CGenbank:XM_029181179.1;Parent=gene-LOC114873158
NW_021683697.1	Gnomon	mRNA	162618	164838	.	+	.	Name=XM_029181033.1;ID=rna-XM_029181033.1;Dbxref=GeneID:114873096%2CGenbank:XM_029181033.1;Parent=gene-LOC114873096
NW_021683697.1	Gnomon	mRNA	891798	895307	.	-	.	Name=XM_029180934.1;ID=rna-XM_029180934.1;Dbxref=GeneID:114873065%2CGenbank:XM_029180934.1;Parent=gene-LOC114873065
NW_021683697.1	Gnomon	CDS	264757	264989	.	-	0	Name=XP_029036784.1;ID=cds-XP_029036784.1;Dbxref=GeneID:114873070%2CGenbank:XP_029036784.1;Parent=rna-XM_029180951.1
NW_021683697.1	Gnomon	CDS	264320	264461	.	-	0	Name=XP_029036784.1;ID=cds-XP_029036784.1;Dbxref=GeneID:114873070%2CGenbank:XP_029036784.1;Parent=rna-XM_029180951.1
NW_021683697.1	Gnomon	CDS	263949	264248	.	-	0	Name=XP_029036784.1;ID=cds-XP_029036784.1;Dbxref=GeneID:114873070%2CGenbank:XP_029036784.1;Parent=rna-XM_029180951.1
NW_021683697.1	Gnomon	CDS	263760	263884	.	-	0	Name=XP_029036784.1;ID=cds-XP_029036784.1;Dbxref=GeneID:114873070%2CGenbank:XP_029036784.1;Parent=rna-XM_029180951.1
NW_021683697.1	Gnomon	CDS	263258	263667	.	-	0	Name=XP_029036784.1;ID=cds-XP_029036784.1;Dbxref=GeneID:114873070%2CGenbank:XP_029036784.1;Parent=rna-XM_029180951.1
NW_021683697.1	Gnomon	CDS	262803	263179	.	-	0	Name=XP_029036784.1;ID=cds-XP_029036784.1;Dbxref=GeneID:114873070%2CGenbank:XP_029036784.1;Parent=rna-XM_029180951.1
NW_021683697.1	Gnomon	CDS	262523	262723	.	-	0	Name=XP_029036784.1;ID=cds-XP_029036784.1;Dbxref=GeneID:114873070%2CGenbank:XP_029036784.1;Parent=rna-XM_029180951.1
NW_021683697.1	Gnomon	exon	244654	244746	.	+	.	ID=exon-XR_003788858.1-1;Dbxref=GeneID:114873102%2CGenbank:XR_003788858.1;Parent=rna-XR_003788858.1
NW_021683697.1	Gnomon	exon	245020	245223	.	+	.	ID=exon-XR_003788858.1-2;Dbxref=GeneID:114873102%2CGenbank:XR_003788858.1;Parent=rna-XR_003788858.1
NW_021683697.1	Gnomon	exon	171921	172134	.	+	.	ID=exon-XM_029180976.1-7;Dbxref=GeneID:114873079%2CGenbank:XM_029180976.1;Parent=rna-XM_029180976.1
NW_021683697.1	Gnomon	exon	172466	172952	.	+	.	ID=exon-XM_029180976.1-8;Dbxref=GeneID:114873079%2CGenbank:XM_029180976.1;Parent=rna-XM_029180976.1
NW_021683697.1	Gnomon	exon	173039	173250	.	+	.	ID=exon-XM_029180976.1-9;Dbxref=GeneID:114873079%2CGenbank:XM_029180976.1;Parent=rna-XM_029180976.1
NW_021683697.1	Gnomon	exon	167948	168127	.	+	.	ID=exon-XM_029180976.1-3;Dbxref=GeneID:114873079%2CGenbank:XM_029180976.1;Parent=rna-XM_029180976.1
NW_021683697.1	Gnomon	exon	168647	169668	.	+	.	ID=exon-XM_029180976.1-4;Dbxref=GeneID:114873079%2CGenbank:XM_029180976.1;Parent=rna-XM_029180976.1
NW_021683697.1	Gnomon	exon	169912	170072	.	+	.	ID=exon-XM_029180976.1-5;Dbxref=GeneID:114873079%2CGenbank:XM_029180976.1;Parent=rna-XM_029180976.1
NW_021683697.1	Gnomon	exon	171323	171381	.	+	.	ID=exon-XM_029180976.1-6;Dbxref=GeneID:114873079%2CGenbank:XM_029180976.1;Parent=rna-XM_029180976.1
NW_021683697.1	Gnomon	exon	255071	255222	.	-	.	ID=exon-XM_029181057.1-4;Dbxref=GeneID:114873109%2CGenbank:XM_029181057.1;Parent=rna-XM_029181057.1
NW_021683697.1	Gnomon	exon	254765	254959	.	-	.	ID=exon-XM_029181057.1-5;Dbxref=GeneID:114873109%2CGenbank:XM_029181057.1;Parent=rna-XM_029181057.1
NW_021683697.1	Gnomon	exon	255620	255860	.	-	.	ID=exon-XM_029181057.1-2;Dbxref=GeneID:114873109%2CGenbank:XM_029181057.1;Parent=rna-XM_029181057.1
NW_021683697.1	Gnomon	exon	255292	255534	.	-	.	ID=exon-XM_029181057.1-3;Dbxref=GeneID:114873109%2CGenbank:XM_029181057.1;Parent=rna-XM_029181057.1
NW_021683697.1	Gnomon	exon	253226	253461	.	-	.	ID=exon-XM_029181057.1-8;Dbxref=GeneID:114873109%2CGenbank:XM_029181057.1;Parent=rna-XM_029181057.1
NW_021683697.1	Gnomon	exon	253001	253135	.	-	.	ID=exon-XM_029181057.1-9;Dbxref=GeneID:114873109%2CGenbank:XM_029181057.1;Parent=rna-XM_029181057.1
NW_021683697.1	Gnomon	exon	254361	254681	.	-	.	ID=exon-XM_029181057.1-6;Dbxref=GeneID:114873109%2CGenbank:XM_029181057.1;Parent=rna-XM_029181057.1
NW_021683697.1	Gnomon	exon	253944	254147	.	-	.	ID=exon-XM_029181057.1-7;Dbxref=GeneID:114873109%2CGenbank:XM_029181057.1;Parent=rna-XM_029181057.1
NW_021683697.1	Gnomon	exon	256150	256250	.	-	.	ID=exon-XM_029181057.1-1;Dbxref=GeneID:114873109%2CGenbank:XM_029181057.1;Parent=rna-XM_029181057.1
NW_021683697.1	Gnomon	exon	173804	174468	.	+	.	ID=exon-XM_029180974.1-10;Dbxref=GeneID:114873079%2CGenbank:XM_029180974.1;Parent=rna-XM_029180974.1
NW_021683697.1	Gnomon	exon	167033	167070	.	+	.	ID=exon-XM_029180976.1-1;Dbxref=GeneID:114873079%2CGenbank:XM_029180976.1;Parent=rna-XM_029180976.1
NW_021683697.1	Gnomon	exon	167579	167633	.	+	.	ID=exon-XM_029180976.1-2;Dbxref=GeneID:114873079%2CGenbank:XM_029180976.1;Parent=rna-XM_029180976.1
NW_021683697.1	Gnomon	exon	24439	24607	.	-	.	ID=exon-XM_029181082.1-4;Dbxref=GeneID:114873117%2CGenbank:XM_029181082.1;Parent=rna-XM_029181082.1
NW_021683697.1	Gnomon	exon	24178	24323	.	-	.	ID=exon-XM_029181082.1-5;Dbxref=GeneID:114873117%2CGenbank:XM_029181082.1;Parent=rna-XM_029181082.1
NW_021683697.1	Gnomon	exon	25088	25301	.	-	.	ID=exon-XM_029181082.1-2;Dbxref=GeneID:114873117%2CGenbank:XM_029181082.1;Parent=rna-XM_029181082.1
NW_021683697.1	Gnomon	exon	24674	24888	.	-	.	ID=exon-XM_029181082.1-3;Dbxref=GeneID:114873117%2CGenbank:XM_029181082.1;Parent=rna-XM_029181082.1
NW_021683697.1	Gnomon	exon	22478	22537	.	-	.	ID=exon-XM_029181082.1-8;Dbxref=GeneID:114873117%2CGenbank:XM_029181082.1;Parent=rna-XM_029181082.1
NW_021683697.1	Gnomon	exon	22232	22411	.	-	.	ID=exon-XM_029181082.1-9;Dbxref=GeneID:114873117%2CGenbank:XM_029181082.1;Parent=rna-XM_029181082.1
NW_021683697.1	Gnomon	exon	22852	23009	.	-	.	ID=exon-XM_029181082.1-6;Dbxref=GeneID:114873117%2CGenbank:XM_029181082.1;Parent=rna-XM_029181082.1
NW_021683697.1	Gnomon	exon	22620	22784	.	-	.	ID=exon-XM_029181082.1-7;Dbxref=GeneID:114873117%2CGenbank:XM_029181082.1;Parent=rna-XM_029181082.1
NW_021683697.1	Gnomon	transcript	117209	119574	.	+	.	Name=XR_003788865.1;ID=rna-XR_003788865.1;Dbxref=GeneID:114873134%2CGenbank:XR_003788865.1;Parent=gene-LOC114873134
NW_021683697.1	Gnomon	exon	25426	25712	.	-	.	ID=exon-XM_029181082.1-1;Dbxref=GeneID:114873117%2CGenbank:XM_029181082.1;Parent=rna-XM_029181082.1
NW_021683697.1	Gnomon	CDS	501537	501604	.	+	0	Name=XP_029036689.1;ID=cds-XP_029036689.1;Dbxref=GeneID:114873022%2CGenbank:XP_029036689.1;Parent=rna-XM_029180856.1
NW_021683697.1	Gnomon	CDS	502262	502430	.	+	0	Name=XP_029036689.1;ID=cds-XP_029036689.1;Dbxref=GeneID:114873022%2CGenbank:XP_029036689.1;Parent=rna-XM_029180856.1
NW_021683697.1	Gnomon	CDS	502509	503147	.	+	0	Name=XP_029036689.1;ID=cds-XP_029036689.1;Dbxref=GeneID:114873022%2CGenbank:XP_029036689.1;Parent=rna-XM_029180856.1
NW_021683697.1	Gnomon	CDS	503250	503387	.	+	0	Name=XP_029036689.1;ID=cds-XP_029036689.1;Dbxref=GeneID:114873022%2CGenbank:XP_029036689.1;Parent=rna-XM_029180856.1
NW_021683697.1	Gnomon	CDS	503473	503763	.	+	0	Name=XP_029036689.1;ID=cds-XP_029036689.1;Dbxref=GeneID:114873022%2CGenbank:XP_029036689.1;Parent=rna-XM_029180856.1
NW_021683697.1	Gnomon	CDS	503843	505576	.	+	0	Name=XP_029036689.1;ID=cds-XP_029036689.1;Dbxref=GeneID:114873022%2CGenbank:XP_029036689.1;Parent=rna-XM_029180856.1
NW_021683697.1	Gnomon	mRNA	162532	164838	.	+	.	Name=XM_029181034.1;ID=rna-XM_029181034.1;Dbxref=GeneID:114873096%2CGenbank:XM_029181034.1;Parent=gene-LOC114873096
NW_021683697.1	Gnomon	lnc_RNA	63670	67092	.	+	.	Name=XR_003788867.1;ID=rna-XR_003788867.1;Dbxref=GeneID:114873152%2CGenbank:XR_003788867.1;Parent=gene-LOC114873152
NW_021683697.1	Gnomon	CDS	277722	277849	.	-	0	Name=XP_029036783.1;ID=cds-XP_029036783.1;Dbxref=GeneID:114873069%2CGenbank:XP_029036783.1;Parent=rna-XM_029180950.1
NW_021683697.1	Gnomon	CDS	277490	277646	.	-	0	Name=XP_029036783.1;ID=cds-XP_029036783.1;Dbxref=GeneID:114873069%2CGenbank:XP_029036783.1;Parent=rna-XM_029180950.1
NW_021683697.1	Gnomon	CDS	277063	277409	.	-	0	Name=XP_029036783.1;ID=cds-XP_029036783.1;Dbxref=GeneID:114873069%2CGenbank:XP_029036783.1;Parent=rna-XM_029180950.1
NW_021683697.1	Gnomon	CDS	276378	276990	.	-	0	Name=XP_029036783.1;ID=cds-XP_029036783.1;Dbxref=GeneID:114873069%2CGenbank:XP_029036783.1;Parent=rna-XM_029180950.1
NW_021683697.1	Gnomon	CDS	275615	276287	.	-	0	Name=XP_029036783.1;ID=cds-XP_029036783.1;Dbxref=GeneID:114873069%2CGenbank:XP_029036783.1;Parent=rna-XM_029180950.1
NW_021683697.1	Gnomon	CDS	275387	275542	.	-	0	Name=XP_029036783.1;ID=cds-XP_029036783.1;Dbxref=GeneID:114873069%2CGenbank:XP_029036783.1;Parent=rna-XM_029180950.1
NW_021683697.1	Gnomon	CDS	273800	273828	.	-	0	Name=XP_029036783.1;ID=cds-XP_029036783.1;Dbxref=GeneID:114873069%2CGenbank:XP_029036783.1;Parent=rna-XM_029180950.1
NW_021683697.1	Gnomon	exon	31135	31562	.	+	.	ID=exon-XM_029181109.1-1;Dbxref=GeneID:114873124%2CGenbank:XM_029181109.1;Parent=rna-XM_029181109.1
NW_021683697.1	Gnomon	exon	31624	31727	.	+	.	ID=exon-XM_029181109.1-2;Dbxref=GeneID:114873124%2CGenbank:XM_029181109.1;Parent=rna-XM_029181109.1
NW_021683697.1	Gnomon	exon	128317	128431	.	-	.	ID=exon-XM_029181133.1-3;Dbxref=GeneID:114873137%2CGenbank:XM_029181133.1;Parent=rna-XM_029181133.1
NW_021683697.1	Gnomon	exon	127830	128162	.	-	.	ID=exon-XM_029181133.1-4;Dbxref=GeneID:114873137%2CGenbank:XM_029181133.1;Parent=rna-XM_029181133.1
NW_021683697.1	Gnomon	exon	128778	128917	.	-	.	ID=exon-XM_029181133.1-1;Dbxref=GeneID:114873137%2CGenbank:XM_029181133.1;Parent=rna-XM_029181133.1
NW_021683697.1	Gnomon	exon	128503	128564	.	-	.	ID=exon-XM_029181133.1-2;Dbxref=GeneID:114873137%2CGenbank:XM_029181133.1;Parent=rna-XM_029181133.1
NW_021683697.1	Gnomon	lnc_RNA	734499	736451	.	+	.	Name=XR_003788866.1;ID=rna-XR_003788866.1;Dbxref=GeneID:114873149%2CGenbank:XR_003788866.1;Parent=gene-LOC114873149
NW_021683697.1	Gnomon	exon	874728	875044	.	-	.	ID=exon-XR_003788879.1-10;Dbxref=GeneID:114873154%2CGenbank:XR_003788879.1;Parent=rna-XR_003788879.1
NW_021683697.1	Gnomon	exon	870188	874564	.	-	.	ID=exon-XR_003788879.1-11;Dbxref=GeneID:114873154%2CGenbank:XR_003788879.1;Parent=rna-XR_003788879.1
NW_021683697.1	Gnomon	exon	869849	870091	.	-	.	ID=exon-XR_003788879.1-12;Dbxref=GeneID:114873154%2CGenbank:XR_003788879.1;Parent=rna-XR_003788879.1
NW_021683697.1	Gnomon	lnc_RNA	63643	67092	.	+	.	Name=XR_003788868.1;ID=rna-XR_003788868.1;Dbxref=GeneID:114873152%2CGenbank:XR_003788868.1;Parent=gene-LOC114873152
NW_021683697.1	Gnomon	mRNA	162609	164838	.	+	.	Name=XM_029181035.1;ID=rna-XM_029181035.1;Dbxref=GeneID:114873096%2CGenbank:XM_029181035.1;Parent=gene-LOC114873096
NW_021683697.1	Gnomon	mRNA	899910	905868	.	-	.	Name=XM_029180936.1;ID=rna-XM_029180936.1;Dbxref=GeneID:114873066%2CGenbank:XM_029180936.1;Parent=gene-LOC114873066
NW_021683697.1	Gnomon	exon	245020	245223	.	+	.	ID=exon-XR_003788859.1-2;Dbxref=GeneID:114873102%2CGenbank:XR_003788859.1;Parent=rna-XR_003788859.1
NW_021683697.1	Gnomon	exon	244572	244664	.	+	.	ID=exon-XR_003788859.1-1;Dbxref=GeneID:114873102%2CGenbank:XR_003788859.1;Parent=rna-XR_003788859.1
NW_021683697.1	Gnomon	exon	173039	173250	.	+	.	ID=exon-XM_029180975.1-8;Dbxref=GeneID:114873079%2CGenbank:XM_029180975.1;Parent=rna-XM_029180975.1
NW_021683697.1	Gnomon	exon	173339	173732	.	+	.	ID=exon-XM_029180975.1-9;Dbxref=GeneID:114873079%2CGenbank:XM_029180975.1;Parent=rna-XM_029180975.1
NW_021683697.1	Gnomon	exon	171921	172134	.	+	.	ID=exon-XM_029180975.1-6;Dbxref=GeneID:114873079%2CGenbank:XM_029180975.1;Parent=rna-XM_029180975.1
NW_021683697.1	Gnomon	exon	172466	172952	.	+	.	ID=exon-XM_029180975.1-7;Dbxref=GeneID:114873079%2CGenbank:XM_029180975.1;Parent=rna-XM_029180975.1
NW_021683697.1	Gnomon	exon	169912	170072	.	+	.	ID=exon-XM_029180975.1-4;Dbxref=GeneID:114873079%2CGenbank:XM_029180975.1;Parent=rna-XM_029180975.1
NW_021683697.1	Gnomon	exon	170678	170724	.	+	.	ID=exon-XM_029180975.1-5;Dbxref=GeneID:114873079%2CGenbank:XM_029180975.1;Parent=rna-XM_029180975.1
NW_021683697.1	Gnomon	CDS	19788	19977	.	+	0	Name=XP_029036933.1;ID=cds-XP_029036933.1;Dbxref=GeneID:114873122%2CGenbank:XP_029036933.1;Parent=rna-XM_029181100.1
NW_021683697.1	Gnomon	CDS	20113	20208	.	+	0	Name=XP_029036933.1;ID=cds-XP_029036933.1;Dbxref=GeneID:114873122%2CGenbank:XP_029036933.1;Parent=rna-XM_029181100.1
NW_021683697.1	Gnomon	CDS	20283	20455	.	+	0	Name=XP_029036933.1;ID=cds-XP_029036933.1;Dbxref=GeneID:114873122%2CGenbank:XP_029036933.1;Parent=rna-XM_029181100.1
NW_021683697.1	Gnomon	CDS	20521	20709	.	+	0	Name=XP_029036933.1;ID=cds-XP_029036933.1;Dbxref=GeneID:114873122%2CGenbank:XP_029036933.1;Parent=rna-XM_029181100.1
NW_021683697.1	Gnomon	CDS	20775	20927	.	+	0	Name=XP_029036933.1;ID=cds-XP_029036933.1;Dbxref=GeneID:114873122%2CGenbank:XP_029036933.1;Parent=rna-XM_029181100.1
NW_021683697.1	Gnomon	exon	463227	463499	.	+	.	ID=exon-XM_029180905.1-5;Dbxref=GeneID:114873052%2CGenbank:XM_029180905.1;Parent=rna-XM_029180905.1
NW_021683697.1	Gnomon	exon	463575	463739	.	+	.	ID=exon-XM_029180905.1-6;Dbxref=GeneID:114873052%2CGenbank:XM_029180905.1;Parent=rna-XM_029180905.1
NW_021683697.1	Gnomon	exon	463818	464047	.	+	.	ID=exon-XM_029180905.1-7;Dbxref=GeneID:114873052%2CGenbank:XM_029180905.1;Parent=rna-XM_029180905.1
NW_021683697.1	Gnomon	exon	464152	464397	.	+	.	ID=exon-XM_029180905.1-8;Dbxref=GeneID:114873052%2CGenbank:XM_029180905.1;Parent=rna-XM_029180905.1
NW_021683697.1	Gnomon	exon	461806	462070	.	+	.	ID=exon-XM_029180905.1-1;Dbxref=GeneID:114873052%2CGenbank:XM_029180905.1;Parent=rna-XM_029180905.1
NW_021683697.1	Gnomon	exon	462242	462440	.	+	.	ID=exon-XM_029180905.1-2;Dbxref=GeneID:114873052%2CGenbank:XM_029180905.1;Parent=rna-XM_029180905.1
NW_021683697.1	Gnomon	exon	462509	462658	.	+	.	ID=exon-XM_029180905.1-3;Dbxref=GeneID:114873052%2CGenbank:XM_029180905.1;Parent=rna-XM_029180905.1
NW_021683697.1	Gnomon	exon	462777	463156	.	+	.	ID=exon-XM_029180905.1-4;Dbxref=GeneID:114873052%2CGenbank:XM_029180905.1;Parent=rna-XM_029180905.1
NW_021683697.1	Gnomon	exon	167579	167633	.	+	.	ID=exon-XM_029180975.1-2;Dbxref=GeneID:114873079%2CGenbank:XM_029180975.1;Parent=rna-XM_029180975.1
NW_021683697.1	Gnomon	exon	169603	169668	.	+	.	ID=exon-XM_029180975.1-3;Dbxref=GeneID:114873079%2CGenbank:XM_029180975.1;Parent=rna-XM_029180975.1
NW_021683697.1	Gnomon	exon	166910	167070	.	+	.	ID=exon-XM_029180975.1-1;Dbxref=GeneID:114873079%2CGenbank:XM_029180975.1;Parent=rna-XM_029180975.1
NW_021683697.1	Gnomon	mRNA	899910	905184	.	-	.	Name=XM_029180937.1;ID=rna-XM_029180937.1;Dbxref=GeneID:114873066%2CGenbank:XM_029180937.1;Parent=gene-LOC114873066
NW_021683697.1	Gnomon	lnc_RNA	63670	67092	.	+	.	Name=XR_003788869.1;ID=rna-XR_003788869.1;Dbxref=GeneID:114873152%2CGenbank:XR_003788869.1;Parent=gene-LOC114873152
NW_021683697.1	Gnomon	mRNA	143919	147046	.	-	.	Name=XM_029181036.1;ID=rna-XM_029181036.1;Dbxref=GeneID:114873097%2CGenbank:XM_029181036.1;Parent=gene-LOC114873097
NW_021683697.1	Gnomon	exon	228315	228467	.	+	.	ID=exon-XM_029181008.1-10;Dbxref=GeneID:114873088%2CGenbank:XM_029181008.1;Parent=rna-XM_029181008.1
NW_021683697.1	Gnomon	exon	235325	239570	.	+	.	ID=exon-XM_029181008.1-13;Dbxref=GeneID:114873088%2CGenbank:XM_029181008.1;Parent=rna-XM_029181008.1
NW_021683697.1	Gnomon	exon	228899	229113	.	+	.	ID=exon-XM_029181008.1-11;Dbxref=GeneID:114873088%2CGenbank:XM_029181008.1;Parent=rna-XM_029181008.1
NW_021683697.1	Gnomon	exon	235069	235185	.	+	.	ID=exon-XM_029181008.1-12;Dbxref=GeneID:114873088%2CGenbank:XM_029181008.1;Parent=rna-XM_029181008.1
NW_021683697.1	Gnomon	CDS	214955	215115	.	+	0	Name=XP_029036839.1;ID=cds-XP_029036839.1;Dbxref=GeneID:114873088%2CGenbank:XP_029036839.1;Parent=rna-XM_029181006.1
NW_021683697.1	Gnomon	CDS	216081	216355	.	+	0	Name=XP_029036839.1;ID=cds-XP_029036839.1;Dbxref=GeneID:114873088%2CGenbank:XP_029036839.1;Parent=rna-XM_029181006.1
NW_021683697.1	Gnomon	CDS	221786	221850	.	+	0	Name=XP_029036839.1;ID=cds-XP_029036839.1;Dbxref=GeneID:114873088%2CGenbank:XP_029036839.1;Parent=rna-XM_029181006.1
NW_021683697.1	Gnomon	CDS	221935	222155	.	+	0	Name=XP_029036839.1;ID=cds-XP_029036839.1;Dbxref=GeneID:114873088%2CGenbank:XP_029036839.1;Parent=rna-XM_029181006.1
NW_021683697.1	Gnomon	CDS	222704	222786	.	+	0	Name=XP_029036839.1;ID=cds-XP_029036839.1;Dbxref=GeneID:114873088%2CGenbank:XP_029036839.1;Parent=rna-XM_029181006.1
NW_021683697.1	Gnomon	CDS	222856	222996	.	+	0	Name=XP_029036839.1;ID=cds-XP_029036839.1;Dbxref=GeneID:114873088%2CGenbank:XP_029036839.1;Parent=rna-XM_029181006.1
NW_021683697.1	Gnomon	CDS	226149	226241	.	+	0	Name=XP_029036839.1;ID=cds-XP_029036839.1;Dbxref=GeneID:114873088%2CGenbank:XP_029036839.1;Parent=rna-XM_029181006.1
NW_021683697.1	Gnomon	CDS	228315	228467	.	+	0	Name=XP_029036839.1;ID=cds-XP_029036839.1;Dbxref=GeneID:114873088%2CGenbank:XP_029036839.1;Parent=rna-XM_029181006.1
NW_021683697.1	Gnomon	CDS	228899	229113	.	+	0	Name=XP_029036839.1;ID=cds-XP_029036839.1;Dbxref=GeneID:114873088%2CGenbank:XP_029036839.1;Parent=rna-XM_029181006.1
NW_021683697.1	Gnomon	CDS	235069	235185	.	+	0	Name=XP_029036839.1;ID=cds-XP_029036839.1;Dbxref=GeneID:114873088%2CGenbank:XP_029036839.1;Parent=rna-XM_029181006.1
NW_021683697.1	Gnomon	CDS	235325	235456	.	+	0	Name=XP_029036839.1;ID=cds-XP_029036839.1;Dbxref=GeneID:114873088%2CGenbank:XP_029036839.1;Parent=rna-XM_029181006.1
NW_021683697.1	Gnomon	CDS	214955	215115	.	+	0	Name=XP_029036838.1;ID=cds-XP_029036838.1;Dbxref=GeneID:114873088%2CGenbank:XP_029036838.1;Parent=rna-XM_029181005.1
NW_021683697.1	Gnomon	CDS	216081	216355	.	+	0	Name=XP_029036838.1;ID=cds-XP_029036838.1;Dbxref=GeneID:114873088%2CGenbank:XP_029036838.1;Parent=rna-XM_029181005.1
NW_021683697.1	Gnomon	CDS	221786	221850	.	+	0	Name=XP_029036838.1;ID=cds-XP_029036838.1;Dbxref=GeneID:114873088%2CGenbank:XP_029036838.1;Parent=rna-XM_029181005.1
NW_021683697.1	Gnomon	CDS	221935	222155	.	+	0	Name=XP_029036838.1;ID=cds-XP_029036838.1;Dbxref=GeneID:114873088%2CGenbank:XP_029036838.1;Parent=rna-XM_029181005.1
NW_021683697.1	Gnomon	CDS	222704	222786	.	+	0	Name=XP_029036838.1;ID=cds-XP_029036838.1;Dbxref=GeneID:114873088%2CGenbank:XP_029036838.1;Parent=rna-XM_029181005.1
NW_021683697.1	Gnomon	CDS	222856	222996	.	+	0	Name=XP_029036838.1;ID=cds-XP_029036838.1;Dbxref=GeneID:114873088%2CGenbank:XP_029036838.1;Parent=rna-XM_029181005.1
NW_021683697.1	Gnomon	CDS	226149	226241	.	+	0	Name=XP_029036838.1;ID=cds-XP_029036838.1;Dbxref=GeneID:114873088%2CGenbank:XP_029036838.1;Parent=rna-XM_029181005.1
NW_021683697.1	Gnomon	CDS	228315	228467	.	+	0	Name=XP_029036838.1;ID=cds-XP_029036838.1;Dbxref=GeneID:114873088%2CGenbank:XP_029036838.1;Parent=rna-XM_029181005.1
NW_021683697.1	Gnomon	CDS	228899	229113	.	+	0	Name=XP_029036838.1;ID=cds-XP_029036838.1;Dbxref=GeneID:114873088%2CGenbank:XP_029036838.1;Parent=rna-XM_029181005.1
NW_021683697.1	Gnomon	CDS	235060	235185	.	+	0	Name=XP_029036838.1;ID=cds-XP_029036838.1;Dbxref=GeneID:114873088%2CGenbank:XP_029036838.1;Parent=rna-XM_029181005.1
NW_021683697.1	Gnomon	CDS	235325	235456	.	+	0	Name=XP_029036838.1;ID=cds-XP_029036838.1;Dbxref=GeneID:114873088%2CGenbank:XP_029036838.1;Parent=rna-XM_029181005.1
NW_021683697.1	Gnomon	exon	193472	193560	.	-	.	ID=exon-XM_029181134.1-6;Dbxref=GeneID:114873138%2CGenbank:XM_029181134.1;Parent=rna-XM_029181134.1
NW_021683697.1	Gnomon	exon	193136	193394	.	-	.	ID=exon-XM_029181134.1-7;Dbxref=GeneID:114873138%2CGenbank:XM_029181134.1;Parent=rna-XM_029181134.1
NW_021683697.1	Gnomon	exon	192904	193056	.	-	.	ID=exon-XM_029181134.1-8;Dbxref=GeneID:114873138%2CGenbank:XM_029181134.1;Parent=rna-XM_029181134.1
NW_021683697.1	Gnomon	exon	192627	192840	.	-	.	ID=exon-XM_029181134.1-9;Dbxref=GeneID:114873138%2CGenbank:XM_029181134.1;Parent=rna-XM_029181134.1
NW_021683697.1	Gnomon	exon	198017	198764	.	-	.	ID=exon-XM_029181134.1-2;Dbxref=GeneID:114873138%2CGenbank:XM_029181134.1;Parent=rna-XM_029181134.1
NW_021683697.1	Gnomon	exon	195685	195739	.	-	.	ID=exon-XM_029181134.1-3;Dbxref=GeneID:114873138%2CGenbank:XM_029181134.1;Parent=rna-XM_029181134.1
NW_021683697.1	Gnomon	exon	193805	193961	.	-	.	ID=exon-XM_029181134.1-4;Dbxref=GeneID:114873138%2CGenbank:XM_029181134.1;Parent=rna-XM_029181134.1
NW_021683697.1	Gnomon	exon	193662	193744	.	-	.	ID=exon-XM_029181134.1-5;Dbxref=GeneID:114873138%2CGenbank:XM_029181134.1;Parent=rna-XM_029181134.1
NW_021683697.1	Gnomon	exon	199109	199406	.	-	.	ID=exon-XM_029181134.1-1;Dbxref=GeneID:114873138%2CGenbank:XM_029181134.1;Parent=rna-XM_029181134.1
NW_021683697.1	Gnomon	mRNA	110309	114078	.	-	.	Name=XM_029181130.1;ID=rna-XM_029181130.1;Dbxref=GeneID:114873136%2CGenbank:XM_029181130.1;Parent=gene-LOC114873136
NW_021683697.1	Gnomon	exon	519457	519549	.	+	.	ID=exon-XR_003788860.1-1;Dbxref=GeneID:114873103%2CGenbank:XR_003788860.1;Parent=rna-XR_003788860.1
NW_021683697.1	Gnomon	mRNA	899910	905122	.	-	.	Name=XM_029180938.1;ID=rna-XM_029180938.1;Dbxref=GeneID:114873066%2CGenbank:XM_029180938.1;Parent=gene-LOC114873066
NW_021683697.1	Gnomon	exon	519621	519974	.	+	.	ID=exon-XR_003788860.1-2;Dbxref=GeneID:114873103%2CGenbank:XR_003788860.1;Parent=rna-XR_003788860.1
NW_021683697.1	Gnomon	exon	520229	520395	.	+	.	ID=exon-XR_003788860.1-3;Dbxref=GeneID:114873103%2CGenbank:XR_003788860.1;Parent=rna-XR_003788860.1
NW_021683697.1	Gnomon	CDS	9547	9597	.	+	0	Name=XP_029036932.1;ID=cds-XP_029036932.1;Dbxref=GeneID:114873121%2CGenbank:XP_029036932.1;Parent=rna-XM_029181099.1
NW_021683697.1	Gnomon	CDS	9715	9833	.	+	0	Name=XP_029036932.1;ID=cds-XP_029036932.1;Dbxref=GeneID:114873121%2CGenbank:XP_029036932.1;Parent=rna-XM_029181099.1
NW_021683697.1	Gnomon	CDS	9928	10001	.	+	0	Name=XP_029036932.1;ID=cds-XP_029036932.1;Dbxref=GeneID:114873121%2CGenbank:XP_029036932.1;Parent=rna-XM_029181099.1
NW_021683697.1	Gnomon	CDS	10130	10416	.	+	0	Name=XP_029036932.1;ID=cds-XP_029036932.1;Dbxref=GeneID:114873121%2CGenbank:XP_029036932.1;Parent=rna-XM_029181099.1
NW_021683697.1	Gnomon	CDS	10548	10698	.	+	0	Name=XP_029036932.1;ID=cds-XP_029036932.1;Dbxref=GeneID:114873121%2CGenbank:XP_029036932.1;Parent=rna-XM_029181099.1
NW_021683697.1	Gnomon	CDS	10795	10910	.	+	0	Name=XP_029036932.1;ID=cds-XP_029036932.1;Dbxref=GeneID:114873121%2CGenbank:XP_029036932.1;Parent=rna-XM_029181099.1
NW_021683697.1	Gnomon	CDS	10984	10989	.	+	0	Name=XP_029036932.1;ID=cds-XP_029036932.1;Dbxref=GeneID:114873121%2CGenbank:XP_029036932.1;Parent=rna-XM_029181099.1
NW_021683697.1	Gnomon	exon	581305	581399	.	+	.	ID=exon-XR_003788883.1-1;Dbxref=GeneID:114873166%2CGenbank:XR_003788883.1;Parent=rna-XR_003788883.1
NW_021683697.1	Gnomon	exon	582445	582755	.	+	.	ID=exon-XR_003788883.1-2;Dbxref=GeneID:114873166%2CGenbank:XR_003788883.1;Parent=rna-XR_003788883.1
NW_021683697.1	Gnomon	exon	311249	311636	.	+	.	ID=exon-XM_029180875.1-1;Dbxref=GeneID:114873032%2CGenbank:XM_029180875.1;Parent=rna-XM_029180875.1
NW_021683697.1	Gnomon	exon	314356	314573	.	+	.	ID=exon-XM_029180875.1-2;Dbxref=GeneID:114873032%2CGenbank:XM_029180875.1;Parent=rna-XM_029180875.1
NW_021683697.1	Gnomon	exon	314761	315162	.	+	.	ID=exon-XM_029180875.1-3;Dbxref=GeneID:114873032%2CGenbank:XM_029180875.1;Parent=rna-XM_029180875.1
NW_021683697.1	Gnomon	exon	315242	315463	.	+	.	ID=exon-XM_029180875.1-4;Dbxref=GeneID:114873032%2CGenbank:XM_029180875.1;Parent=rna-XM_029180875.1
NW_021683697.1	Gnomon	mRNA	908493	947164	.	-	.	Name=XM_029181037.1;ID=rna-XM_029181037.1;Dbxref=GeneID:114873098%2CGenbank:XM_029181037.1;Parent=gene-LOC114873098
NW_021683697.1	Gnomon	exon	315637	315920	.	+	.	ID=exon-XM_029180875.1-5;Dbxref=GeneID:114873032%2CGenbank:XM_029180875.1;Parent=rna-XM_029180875.1
NW_021683697.1	Gnomon	exon	315997	316300	.	+	.	ID=exon-XM_029180875.1-6;Dbxref=GeneID:114873032%2CGenbank:XM_029180875.1;Parent=rna-XM_029180875.1
NW_021683697.1	Gnomon	exon	316383	316518	.	+	.	ID=exon-XM_029180875.1-7;Dbxref=GeneID:114873032%2CGenbank:XM_029180875.1;Parent=rna-XM_029180875.1
NW_021683697.1	Gnomon	exon	316806	318312	.	+	.	ID=exon-XM_029180875.1-8;Dbxref=GeneID:114873032%2CGenbank:XM_029180875.1;Parent=rna-XM_029180875.1
NW_021683697.1	Gnomon	exon	194414	194652	.	+	.	ID=exon-XM_029181009.1-1;Dbxref=GeneID:114873088%2CGenbank:XM_029181009.1;Parent=rna-XM_029181009.1
NW_021683697.1	Gnomon	exon	210128	210306	.	+	.	ID=exon-XM_029181009.1-2;Dbxref=GeneID:114873088%2CGenbank:XM_029181009.1;Parent=rna-XM_029181009.1
NW_021683697.1	Gnomon	exon	891798	892050	.	-	.	ID=exon-XM_029180933.1-10;Dbxref=GeneID:114873065%2CGenbank:XM_029180933.1;Parent=rna-XM_029180933.1
NW_021683697.1	Gnomon	exon	228315	228467	.	+	.	ID=exon-XM_029181009.1-9;Dbxref=GeneID:114873088%2CGenbank:XM_029181009.1;Parent=rna-XM_029181009.1
NW_021683697.1	Gnomon	exon	222704	222786	.	+	.	ID=exon-XM_029181009.1-7;Dbxref=GeneID:114873088%2CGenbank:XM_029181009.1;Parent=rna-XM_029181009.1
NW_021683697.1	Gnomon	exon	222856	222996	.	+	.	ID=exon-XM_029181009.1-8;Dbxref=GeneID:114873088%2CGenbank:XM_029181009.1;Parent=rna-XM_029181009.1
NW_021683697.1	Gnomon	exon	221786	221850	.	+	.	ID=exon-XM_029181009.1-5;Dbxref=GeneID:114873088%2CGenbank:XM_029181009.1;Parent=rna-XM_029181009.1
NW_021683697.1	Gnomon	exon	221935	222155	.	+	.	ID=exon-XM_029181009.1-6;Dbxref=GeneID:114873088%2CGenbank:XM_029181009.1;Parent=rna-XM_029181009.1
NW_021683697.1	Gnomon	exon	214945	215115	.	+	.	ID=exon-XM_029181009.1-3;Dbxref=GeneID:114873088%2CGenbank:XM_029181009.1;Parent=rna-XM_029181009.1
NW_021683697.1	Gnomon	exon	216081	216169	.	+	.	ID=exon-XM_029181009.1-4;Dbxref=GeneID:114873088%2CGenbank:XM_029181009.1;Parent=rna-XM_029181009.1
NW_021683697.1	Gnomon	exon	782087	784988	.	+	.	ID=exon-XM_029181158.1-13;Dbxref=GeneID:114873146%2CGenbank:XM_029181158.1;Parent=rna-XM_029181158.1
NW_021683697.1	Gnomon	exon	780946	781084	.	+	.	ID=exon-XM_029181158.1-11;Dbxref=GeneID:114873146%2CGenbank:XM_029181158.1;Parent=rna-XM_029181158.1
NW_021683697.1	Gnomon	exon	781225	781347	.	+	.	ID=exon-XM_029181158.1-12;Dbxref=GeneID:114873146%2CGenbank:XM_029181158.1;Parent=rna-XM_029181158.1
NW_021683697.1	Gnomon	exon	778849	780795	.	+	.	ID=exon-XM_029181158.1-10;Dbxref=GeneID:114873146%2CGenbank:XM_029181158.1;Parent=rna-XM_029181158.1
NW_021683697.1	Gnomon	exon	726683	726850	.	-	.	ID=exon-XM_029181151.1-10;Dbxref=GeneID:114873145%2CGenbank:XM_029181151.1;Parent=rna-XM_029181151.1
NW_021683697.1	Gnomon	exon	726384	726606	.	-	.	ID=exon-XM_029181151.1-11;Dbxref=GeneID:114873145%2CGenbank:XM_029181151.1;Parent=rna-XM_029181151.1
NW_021683697.1	Gnomon	exon	264320	264461	.	-	.	ID=exon-XM_029180952.1-3;Dbxref=GeneID:114873070%2CGenbank:XM_029180952.1;Parent=rna-XM_029180952.1
NW_021683697.1	Gnomon	exon	263949	264248	.	-	.	ID=exon-XM_029180952.1-4;Dbxref=GeneID:114873070%2CGenbank:XM_029180952.1;Parent=rna-XM_029180952.1
NW_021683697.1	Gnomon	exon	265644	265668	.	-	.	ID=exon-XM_029180952.1-1;Dbxref=GeneID:114873070%2CGenbank:XM_029180952.1;Parent=rna-XM_029180952.1
NW_021683697.1	Gnomon	exon	264757	264799	.	-	.	ID=exon-XM_029180952.1-2;Dbxref=GeneID:114873070%2CGenbank:XM_029180952.1;Parent=rna-XM_029180952.1
NW_021683697.1	Gnomon	exon	726175	726313	.	-	.	ID=exon-XM_029181151.1-12;Dbxref=GeneID:114873145%2CGenbank:XM_029181151.1;Parent=rna-XM_029181151.1
NW_021683697.1	Gnomon	exon	726007	726096	.	-	.	ID=exon-XM_029181151.1-13;Dbxref=GeneID:114873145%2CGenbank:XM_029181151.1;Parent=rna-XM_029181151.1
NW_021683697.1	Gnomon	exon	725814	725910	.	-	.	ID=exon-XM_029181151.1-14;Dbxref=GeneID:114873145%2CGenbank:XM_029181151.1;Parent=rna-XM_029181151.1
NW_021683697.1	Gnomon	exon	725607	725730	.	-	.	ID=exon-XM_029181151.1-15;Dbxref=GeneID:114873145%2CGenbank:XM_029181151.1;Parent=rna-XM_029181151.1
NW_021683697.1	Gnomon	exon	724770	725279	.	-	.	ID=exon-XM_029181151.1-16;Dbxref=GeneID:114873145%2CGenbank:XM_029181151.1;Parent=rna-XM_029181151.1
NW_021683697.1	Gnomon	exon	723523	724070	.	-	.	ID=exon-XM_029181151.1-17;Dbxref=GeneID:114873145%2CGenbank:XM_029181151.1;Parent=rna-XM_029181151.1
NW_021683697.1	Gnomon	exon	262803	263179	.	-	.	ID=exon-XM_029180952.1-7;Dbxref=GeneID:114873070%2CGenbank:XM_029180952.1;Parent=rna-XM_029180952.1
NW_021683697.1	Gnomon	exon	262256	262723	.	-	.	ID=exon-XM_029180952.1-8;Dbxref=GeneID:114873070%2CGenbank:XM_029180952.1;Parent=rna-XM_029180952.1
NW_021683697.1	Gnomon	exon	263760	263884	.	-	.	ID=exon-XM_029180952.1-5;Dbxref=GeneID:114873070%2CGenbank:XM_029180952.1;Parent=rna-XM_029180952.1
NW_021683697.1	Gnomon	exon	263258	263667	.	-	.	ID=exon-XM_029180952.1-6;Dbxref=GeneID:114873070%2CGenbank:XM_029180952.1;Parent=rna-XM_029180952.1
NW_021683697.1	Gnomon	CDS	643122	643634	.	+	0	Name=XP_029036686.1;ID=cds-XP_029036686.1;Dbxref=GeneID:114873019%2CGenbank:XP_029036686.1;Parent=rna-XM_029180853.1
NW_021683697.1	Gnomon	CDS	643743	643908	.	+	0	Name=XP_029036686.1;ID=cds-XP_029036686.1;Dbxref=GeneID:114873019%2CGenbank:XP_029036686.1;Parent=rna-XM_029180853.1
NW_021683697.1	Gnomon	CDS	650853	651154	.	+	0	Name=XP_029036686.1;ID=cds-XP_029036686.1;Dbxref=GeneID:114873019%2CGenbank:XP_029036686.1;Parent=rna-XM_029180853.1
NW_021683697.1	Gnomon	CDS	651708	651872	.	+	0	Name=XP_029036686.1;ID=cds-XP_029036686.1;Dbxref=GeneID:114873019%2CGenbank:XP_029036686.1;Parent=rna-XM_029180853.1
NW_021683697.1	Gnomon	CDS	19788	19977	.	+	0	Name=XP_029036935.1;ID=cds-XP_029036935.1;Dbxref=GeneID:114873122%2CGenbank:XP_029036935.1;Parent=rna-XM_029181102.1
NW_021683697.1	Gnomon	CDS	20113	20208	.	+	0	Name=XP_029036935.1;ID=cds-XP_029036935.1;Dbxref=GeneID:114873122%2CGenbank:XP_029036935.1;Parent=rna-XM_029181102.1
NW_021683697.1	Gnomon	CDS	20283	20455	.	+	0	Name=XP_029036935.1;ID=cds-XP_029036935.1;Dbxref=GeneID:114873122%2CGenbank:XP_029036935.1;Parent=rna-XM_029181102.1
NW_021683697.1	Gnomon	CDS	20521	20709	.	+	0	Name=XP_029036935.1;ID=cds-XP_029036935.1;Dbxref=GeneID:114873122%2CGenbank:XP_029036935.1;Parent=rna-XM_029181102.1
NW_021683697.1	Gnomon	CDS	20775	20927	.	+	0	Name=XP_029036935.1;ID=cds-XP_029036935.1;Dbxref=GeneID:114873122%2CGenbank:XP_029036935.1;Parent=rna-XM_029181102.1
NW_021683697.1	Gnomon	mRNA	899910	904708	.	-	.	Name=XM_029180939.1;ID=rna-XM_029180939.1;Dbxref=GeneID:114873066%2CGenbank:XM_029180939.1;Parent=gene-LOC114873066
NW_021683697.1	Gnomon	exon	86557	87216	.	+	.	ID=exon-XM_029181181.1-1;Dbxref=GeneID:114873159%2CGenbank:XM_029181181.1;Parent=rna-XM_029181181.1
NW_021683697.1	Gnomon	exon	194414	194652	.	+	.	ID=exon-XM_029181010.1-1;Dbxref=GeneID:114873088%2CGenbank:XM_029181010.1;Parent=rna-XM_029181010.1
NW_021683697.1	Gnomon	exon	210128	210306	.	+	.	ID=exon-XM_029181010.1-2;Dbxref=GeneID:114873088%2CGenbank:XM_029181010.1;Parent=rna-XM_029181010.1
NW_021683697.1	Gnomon	exon	214945	215115	.	+	.	ID=exon-XM_029181010.1-3;Dbxref=GeneID:114873088%2CGenbank:XM_029181010.1;Parent=rna-XM_029181010.1
NW_021683697.1	Gnomon	exon	216081	216169	.	+	.	ID=exon-XM_029181010.1-4;Dbxref=GeneID:114873088%2CGenbank:XM_029181010.1;Parent=rna-XM_029181010.1
NW_021683697.1	Gnomon	exon	88139	88769	.	+	.	ID=exon-XM_029181181.1-4;Dbxref=GeneID:114873159%2CGenbank:XM_029181181.1;Parent=rna-XM_029181181.1
NW_021683697.1	Gnomon	exon	228315	228467	.	+	.	ID=exon-XM_029181010.1-9;Dbxref=GeneID:114873088%2CGenbank:XM_029181010.1;Parent=rna-XM_029181010.1
NW_021683697.1	Gnomon	exon	88856	88948	.	+	.	ID=exon-XM_029181181.1-5;Dbxref=GeneID:114873159%2CGenbank:XM_029181181.1;Parent=rna-XM_029181181.1
NW_021683697.1	Gnomon	exon	87444	87531	.	+	.	ID=exon-XM_029181181.1-2;Dbxref=GeneID:114873159%2CGenbank:XM_029181181.1;Parent=rna-XM_029181181.1
NW_021683697.1	Gnomon	exon	87732	87842	.	+	.	ID=exon-XM_029181181.1-3;Dbxref=GeneID:114873159%2CGenbank:XM_029181181.1;Parent=rna-XM_029181181.1
NW_021683697.1	Gnomon	exon	90776	97209	.	+	.	ID=exon-XM_029181181.1-8;Dbxref=GeneID:114873159%2CGenbank:XM_029181181.1;Parent=rna-XM_029181181.1
NW_021683697.1	Gnomon	exon	221786	221850	.	+	.	ID=exon-XM_029181010.1-5;Dbxref=GeneID:114873088%2CGenbank:XM_029181010.1;Parent=rna-XM_029181010.1
NW_021683697.1	Gnomon	exon	221935	222155	.	+	.	ID=exon-XM_029181010.1-6;Dbxref=GeneID:114873088%2CGenbank:XM_029181010.1;Parent=rna-XM_029181010.1
NW_021683697.1	Gnomon	exon	90127	90285	.	+	.	ID=exon-XM_029181181.1-6;Dbxref=GeneID:114873159%2CGenbank:XM_029181181.1;Parent=rna-XM_029181181.1
NW_021683697.1	Gnomon	exon	222704	222786	.	+	.	ID=exon-XM_029181010.1-7;Dbxref=GeneID:114873088%2CGenbank:XM_029181010.1;Parent=rna-XM_029181010.1
NW_021683697.1	Gnomon	exon	90374	90677	.	+	.	ID=exon-XM_029181181.1-7;Dbxref=GeneID:114873159%2CGenbank:XM_029181181.1;Parent=rna-XM_029181181.1
NW_021683697.1	Gnomon	exon	222856	222996	.	+	.	ID=exon-XM_029181010.1-8;Dbxref=GeneID:114873088%2CGenbank:XM_029181010.1;Parent=rna-XM_029181010.1
NW_021683697.1	Gnomon	mRNA	110309	113838	.	-	.	Name=XM_029181132.1;ID=rna-XM_029181132.1;Dbxref=GeneID:114873136%2CGenbank:XM_029181132.1;Parent=gene-LOC114873136
NW_021683697.1	Gnomon	mRNA	908493	947164	.	-	.	Name=XM_029181038.1;ID=rna-XM_029181038.1;Dbxref=GeneID:114873098%2CGenbank:XM_029181038.1;Parent=gene-LOC114873098
NW_021683697.1	Gnomon	CDS	19788	19977	.	+	0	Name=XP_029036934.1;ID=cds-XP_029036934.1;Dbxref=GeneID:114873122%2CGenbank:XP_029036934.1;Parent=rna-XM_029181101.1
NW_021683697.1	Gnomon	CDS	20113	20208	.	+	0	Name=XP_029036934.1;ID=cds-XP_029036934.1;Dbxref=GeneID:114873122%2CGenbank:XP_029036934.1;Parent=rna-XM_029181101.1
NW_021683697.1	Gnomon	CDS	20283	20455	.	+	0	Name=XP_029036934.1;ID=cds-XP_029036934.1;Dbxref=GeneID:114873122%2CGenbank:XP_029036934.1;Parent=rna-XM_029181101.1
NW_021683697.1	Gnomon	CDS	20521	20709	.	+	0	Name=XP_029036934.1;ID=cds-XP_029036934.1;Dbxref=GeneID:114873122%2CGenbank:XP_029036934.1;Parent=rna-XM_029181101.1
NW_021683697.1	Gnomon	CDS	20775	20927	.	+	0	Name=XP_029036934.1;ID=cds-XP_029036934.1;Dbxref=GeneID:114873122%2CGenbank:XP_029036934.1;Parent=rna-XM_029181101.1
NW_021683697.1	Gnomon	exon	163533	163590	.	+	.	ID=exon-XM_029181033.1-4;Dbxref=GeneID:114873096%2CGenbank:XM_029181033.1;Parent=rna-XM_029181033.1
NW_021683697.1	Gnomon	exon	163661	164123	.	+	.	ID=exon-XM_029181033.1-5;Dbxref=GeneID:114873096%2CGenbank:XM_029181033.1;Parent=rna-XM_029181033.1
NW_021683697.1	Gnomon	exon	164214	164381	.	+	.	ID=exon-XM_029181033.1-6;Dbxref=GeneID:114873096%2CGenbank:XM_029181033.1;Parent=rna-XM_029181033.1
NW_021683697.1	Gnomon	exon	164466	164838	.	+	.	ID=exon-XM_029181033.1-7;Dbxref=GeneID:114873096%2CGenbank:XM_029181033.1;Parent=rna-XM_029181033.1
NW_021683697.1	Gnomon	exon	889473	891226	.	+	.	ID=exon-XM_029181059.1-10;Dbxref=GeneID:114873110%2CGenbank:XM_029181059.1;Parent=rna-XM_029181059.1
NW_021683697.1	Gnomon	exon	162618	162696	.	+	.	ID=exon-XM_029181033.1-1;Dbxref=GeneID:114873096%2CGenbank:XM_029181033.1;Parent=rna-XM_029181033.1
NW_021683697.1	Gnomon	exon	163010	163151	.	+	.	ID=exon-XM_029181033.1-2;Dbxref=GeneID:114873096%2CGenbank:XM_029181033.1;Parent=rna-XM_029181033.1
NW_021683697.1	Gnomon	exon	163272	163459	.	+	.	ID=exon-XM_029181033.1-3;Dbxref=GeneID:114873096%2CGenbank:XM_029181033.1;Parent=rna-XM_029181033.1
NW_021683697.1	Gnomon	exon	194414	194652	.	+	.	ID=exon-XM_029181008.1-1;Dbxref=GeneID:114873088%2CGenbank:XM_029181008.1;Parent=rna-XM_029181008.1
NW_021683697.1	Gnomon	exon	210128	210306	.	+	.	ID=exon-XM_029181008.1-2;Dbxref=GeneID:114873088%2CGenbank:XM_029181008.1;Parent=rna-XM_029181008.1
NW_021683697.1	Gnomon	exon	214945	215115	.	+	.	ID=exon-XM_029181008.1-3;Dbxref=GeneID:114873088%2CGenbank:XM_029181008.1;Parent=rna-XM_029181008.1
NW_021683697.1	Gnomon	exon	216081	216169	.	+	.	ID=exon-XM_029181008.1-4;Dbxref=GeneID:114873088%2CGenbank:XM_029181008.1;Parent=rna-XM_029181008.1
NW_021683697.1	Gnomon	exon	221786	221850	.	+	.	ID=exon-XM_029181008.1-5;Dbxref=GeneID:114873088%2CGenbank:XM_029181008.1;Parent=rna-XM_029181008.1
NW_021683697.1	Gnomon	exon	221935	222155	.	+	.	ID=exon-XM_029181008.1-6;Dbxref=GeneID:114873088%2CGenbank:XM_029181008.1;Parent=rna-XM_029181008.1
NW_021683697.1	Gnomon	exon	222704	222786	.	+	.	ID=exon-XM_029181008.1-7;Dbxref=GeneID:114873088%2CGenbank:XM_029181008.1;Parent=rna-XM_029181008.1
NW_021683697.1	Gnomon	exon	222856	222996	.	+	.	ID=exon-XM_029181008.1-8;Dbxref=GeneID:114873088%2CGenbank:XM_029181008.1;Parent=rna-XM_029181008.1
NW_021683697.1	Gnomon	exon	226149	226241	.	+	.	ID=exon-XM_029181008.1-9;Dbxref=GeneID:114873088%2CGenbank:XM_029181008.1;Parent=rna-XM_029181008.1
NW_021683697.1	Gnomon	exon	142509	142767	.	+	.	ID=exon-XR_003788857.1-4;Dbxref=GeneID:114873095%2CGenbank:XR_003788857.1;Parent=rna-XR_003788857.1
NW_021683697.1	Gnomon	exon	142851	143017	.	+	.	ID=exon-XR_003788857.1-5;Dbxref=GeneID:114873095%2CGenbank:XR_003788857.1;Parent=rna-XR_003788857.1
NW_021683697.1	Gnomon	exon	141770	142113	.	+	.	ID=exon-XR_003788857.1-2;Dbxref=GeneID:114873095%2CGenbank:XR_003788857.1;Parent=rna-XR_003788857.1
NW_021683697.1	Gnomon	exon	142198	142445	.	+	.	ID=exon-XR_003788857.1-3;Dbxref=GeneID:114873095%2CGenbank:XR_003788857.1;Parent=rna-XR_003788857.1
NW_021683697.1	Gnomon	exon	140915	141647	.	+	.	ID=exon-XR_003788857.1-1;Dbxref=GeneID:114873095%2CGenbank:XR_003788857.1;Parent=rna-XR_003788857.1
NW_021683697.1	Gnomon	exon	143083	143604	.	+	.	ID=exon-XR_003788857.1-6;Dbxref=GeneID:114873095%2CGenbank:XR_003788857.1;Parent=rna-XR_003788857.1
NW_021683697.1	Gnomon	exon	143957	144084	.	+	.	ID=exon-XR_003788857.1-7;Dbxref=GeneID:114873095%2CGenbank:XR_003788857.1;Parent=rna-XR_003788857.1
NW_021683697.1	Gnomon	exon	50353	50535	.	+	.	ID=exon-XM_029181161.1-17;Dbxref=GeneID:114873150%2CGenbank:XM_029181161.1;Parent=rna-XM_029181161.1
NW_021683697.1	Gnomon	exon	50602	52499	.	+	.	ID=exon-XM_029181161.1-18;Dbxref=GeneID:114873150%2CGenbank:XM_029181161.1;Parent=rna-XM_029181161.1
NW_021683697.1	Gnomon	exon	49894	50004	.	+	.	ID=exon-XM_029181161.1-15;Dbxref=GeneID:114873150%2CGenbank:XM_029181161.1;Parent=rna-XM_029181161.1
NW_021683697.1	Gnomon	exon	50071	50280	.	+	.	ID=exon-XM_029181161.1-16;Dbxref=GeneID:114873150%2CGenbank:XM_029181161.1;Parent=rna-XM_029181161.1
NW_021683697.1	Gnomon	exon	49426	49581	.	+	.	ID=exon-XM_029181161.1-13;Dbxref=GeneID:114873150%2CGenbank:XM_029181161.1;Parent=rna-XM_029181161.1
NW_021683697.1	Gnomon	exon	49652	49828	.	+	.	ID=exon-XM_029181161.1-14;Dbxref=GeneID:114873150%2CGenbank:XM_029181161.1;Parent=rna-XM_029181161.1
NW_021683697.1	Gnomon	exon	48484	48648	.	+	.	ID=exon-XM_029181161.1-11;Dbxref=GeneID:114873150%2CGenbank:XM_029181161.1;Parent=rna-XM_029181161.1
NW_021683697.1	Gnomon	exon	48759	48965	.	+	.	ID=exon-XM_029181161.1-12;Dbxref=GeneID:114873150%2CGenbank:XM_029181161.1;Parent=rna-XM_029181161.1
NW_021683697.1	Gnomon	exon	48245	48352	.	+	.	ID=exon-XM_029181161.1-10;Dbxref=GeneID:114873150%2CGenbank:XM_029181161.1;Parent=rna-XM_029181161.1
NW_021683697.1	Gnomon	exon	427560	427796	.	+	.	ID=exon-XM_029180903.1-1;Dbxref=GeneID:114873051%2CGenbank:XM_029180903.1;Parent=rna-XM_029180903.1
NW_021683697.1	Gnomon	exon	427883	428090	.	+	.	ID=exon-XM_029180903.1-2;Dbxref=GeneID:114873051%2CGenbank:XM_029180903.1;Parent=rna-XM_029180903.1
NW_021683697.1	Gnomon	exon	428165	428252	.	+	.	ID=exon-XM_029180903.1-3;Dbxref=GeneID:114873051%2CGenbank:XM_029180903.1;Parent=rna-XM_029180903.1
NW_021683697.1	Gnomon	exon	428752	428838	.	+	.	ID=exon-XM_029180903.1-4;Dbxref=GeneID:114873051%2CGenbank:XM_029180903.1;Parent=rna-XM_029180903.1
NW_021683697.1	Gnomon	mRNA	167033	173913	.	+	.	Name=XM_029180976.1;ID=rna-XM_029180976.1;Dbxref=GeneID:114873079%2CGenbank:XM_029180976.1;Parent=gene-LOC114873079
NW_021683697.1	Gnomon	CDS	214955	215115	.	+	0	Name=XP_029036835.1;ID=cds-XP_029036835.1;Dbxref=GeneID:114873088%2CGenbank:XP_029036835.1;Parent=rna-XM_029181002.1
NW_021683697.1	Gnomon	CDS	216081	216355	.	+	0	Name=XP_029036835.1;ID=cds-XP_029036835.1;Dbxref=GeneID:114873088%2CGenbank:XP_029036835.1;Parent=rna-XM_029181002.1
NW_021683697.1	Gnomon	CDS	221786	221850	.	+	0	Name=XP_029036835.1;ID=cds-XP_029036835.1;Dbxref=GeneID:114873088%2CGenbank:XP_029036835.1;Parent=rna-XM_029181002.1
NW_021683697.1	Gnomon	CDS	221935	222155	.	+	0	Name=XP_029036835.1;ID=cds-XP_029036835.1;Dbxref=GeneID:114873088%2CGenbank:XP_029036835.1;Parent=rna-XM_029181002.1
NW_021683697.1	Gnomon	CDS	222704	222786	.	+	0	Name=XP_029036835.1;ID=cds-XP_029036835.1;Dbxref=GeneID:114873088%2CGenbank:XP_029036835.1;Parent=rna-XM_029181002.1
NW_021683697.1	Gnomon	CDS	222856	222996	.	+	0	Name=XP_029036835.1;ID=cds-XP_029036835.1;Dbxref=GeneID:114873088%2CGenbank:XP_029036835.1;Parent=rna-XM_029181002.1
NW_021683697.1	Gnomon	CDS	226149	226241	.	+	0	Name=XP_029036835.1;ID=cds-XP_029036835.1;Dbxref=GeneID:114873088%2CGenbank:XP_029036835.1;Parent=rna-XM_029181002.1
NW_021683697.1	Gnomon	CDS	228315	228467	.	+	0	Name=XP_029036835.1;ID=cds-XP_029036835.1;Dbxref=GeneID:114873088%2CGenbank:XP_029036835.1;Parent=rna-XM_029181002.1
NW_021683697.1	Gnomon	CDS	228899	229113	.	+	0	Name=XP_029036835.1;ID=cds-XP_029036835.1;Dbxref=GeneID:114873088%2CGenbank:XP_029036835.1;Parent=rna-XM_029181002.1
NW_021683697.1	Gnomon	CDS	231595	231645	.	+	0	Name=XP_029036835.1;ID=cds-XP_029036835.1;Dbxref=GeneID:114873088%2CGenbank:XP_029036835.1;Parent=rna-XM_029181002.1
NW_021683697.1	Gnomon	CDS	235060	235185	.	+	0	Name=XP_029036835.1;ID=cds-XP_029036835.1;Dbxref=GeneID:114873088%2CGenbank:XP_029036835.1;Parent=rna-XM_029181002.1
NW_021683697.1	Gnomon	CDS	235325	235456	.	+	0	Name=XP_029036835.1;ID=cds-XP_029036835.1;Dbxref=GeneID:114873088%2CGenbank:XP_029036835.1;Parent=rna-XM_029181002.1
NW_021683697.1	Gnomon	exon	73832	74179	.	-	.	ID=exon-XM_029181180.1-3;Dbxref=GeneID:114873158%2CGenbank:XM_029181180.1;Parent=rna-XM_029181180.1
NW_021683697.1	Gnomon	exon	73209	73407	.	-	.	ID=exon-XM_029181180.1-4;Dbxref=GeneID:114873158%2CGenbank:XM_029181180.1;Parent=rna-XM_029181180.1
NW_021683697.1	Gnomon	exon	74981	76900	.	-	.	ID=exon-XM_029181180.1-1;Dbxref=GeneID:114873158%2CGenbank:XM_029181180.1;Parent=rna-XM_029181180.1
NW_021683697.1	Gnomon	exon	74271	74473	.	-	.	ID=exon-XM_029181180.1-2;Dbxref=GeneID:114873158%2CGenbank:XM_029181180.1;Parent=rna-XM_029181180.1
NW_021683697.1	Gnomon	exon	253944	254147	.	-	.	ID=exon-XM_029181056.1-7;Dbxref=GeneID:114873109%2CGenbank:XM_029181056.1;Parent=rna-XM_029181056.1
NW_021683697.1	Gnomon	exon	253226	253461	.	-	.	ID=exon-XM_029181056.1-8;Dbxref=GeneID:114873109%2CGenbank:XM_029181056.1;Parent=rna-XM_029181056.1
NW_021683697.1	Gnomon	exon	253001	253135	.	-	.	ID=exon-XM_029181056.1-9;Dbxref=GeneID:114873109%2CGenbank:XM_029181056.1;Parent=rna-XM_029181056.1
NW_021683697.1	Gnomon	exon	255292	255534	.	-	.	ID=exon-XM_029181056.1-3;Dbxref=GeneID:114873109%2CGenbank:XM_029181056.1;Parent=rna-XM_029181056.1
NW_021683697.1	Gnomon	exon	255071	255222	.	-	.	ID=exon-XM_029181056.1-4;Dbxref=GeneID:114873109%2CGenbank:XM_029181056.1;Parent=rna-XM_029181056.1
NW_021683697.1	Gnomon	exon	254765	254988	.	-	.	ID=exon-XM_029181056.1-5;Dbxref=GeneID:114873109%2CGenbank:XM_029181056.1;Parent=rna-XM_029181056.1
NW_021683697.1	Gnomon	exon	254361	254681	.	-	.	ID=exon-XM_029181056.1-6;Dbxref=GeneID:114873109%2CGenbank:XM_029181056.1;Parent=rna-XM_029181056.1
NW_021683697.1	Gnomon	exon	256150	256250	.	-	.	ID=exon-XM_029181056.1-1;Dbxref=GeneID:114873109%2CGenbank:XM_029181056.1;Parent=rna-XM_029181056.1
NW_021683697.1	Gnomon	mRNA	667229	687256	.	-	.	Name=XM_029181075.1;ID=rna-XM_029181075.1;Dbxref=GeneID:114873115%2CGenbank:XM_029181075.1;Parent=gene-LOC114873115
NW_021683697.1	Gnomon	exon	255620	255860	.	-	.	ID=exon-XM_029181056.1-2;Dbxref=GeneID:114873109%2CGenbank:XM_029181056.1;Parent=rna-XM_029181056.1
NW_021683697.1	Gnomon	exon	25426	25712	.	-	.	ID=exon-XM_029181083.1-1;Dbxref=GeneID:114873117%2CGenbank:XM_029181083.1;Parent=rna-XM_029181083.1
NW_021683697.1	Gnomon	exon	25088	25301	.	-	.	ID=exon-XM_029181083.1-2;Dbxref=GeneID:114873117%2CGenbank:XM_029181083.1;Parent=rna-XM_029181083.1
NW_021683697.1	Gnomon	exon	24952	24977	.	-	.	ID=exon-XM_029181083.1-3;Dbxref=GeneID:114873117%2CGenbank:XM_029181083.1;Parent=rna-XM_029181083.1
NW_021683697.1	Gnomon	exon	24674	24888	.	-	.	ID=exon-XM_029181083.1-4;Dbxref=GeneID:114873117%2CGenbank:XM_029181083.1;Parent=rna-XM_029181083.1
NW_021683697.1	Gnomon	exon	24439	24607	.	-	.	ID=exon-XM_029181083.1-5;Dbxref=GeneID:114873117%2CGenbank:XM_029181083.1;Parent=rna-XM_029181083.1
NW_021683697.1	Gnomon	exon	24178	24323	.	-	.	ID=exon-XM_029181083.1-6;Dbxref=GeneID:114873117%2CGenbank:XM_029181083.1;Parent=rna-XM_029181083.1
NW_021683697.1	Gnomon	exon	22852	23009	.	-	.	ID=exon-XM_029181083.1-7;Dbxref=GeneID:114873117%2CGenbank:XM_029181083.1;Parent=rna-XM_029181083.1
NW_021683697.1	Gnomon	exon	22620	22784	.	-	.	ID=exon-XM_029181083.1-8;Dbxref=GeneID:114873117%2CGenbank:XM_029181083.1;Parent=rna-XM_029181083.1
NW_021683697.1	Gnomon	exon	22478	22537	.	-	.	ID=exon-XM_029181083.1-9;Dbxref=GeneID:114873117%2CGenbank:XM_029181083.1;Parent=rna-XM_029181083.1
NW_021683697.1	Gnomon	mRNA	167033	173913	.	+	.	Name=XM_029180977.1;ID=rna-XM_029180977.1;Dbxref=GeneID:114873079%2CGenbank:XM_029180977.1;Parent=gene-LOC114873079
NW_021683697.1	Gnomon	exon	113784	113838	.	-	.	ID=exon-XM_029181132.1-1;Dbxref=GeneID:114873136%2CGenbank:XM_029181132.1;Parent=rna-XM_029181132.1
NW_021683697.1	Gnomon	exon	31916	31988	.	-	.	ID=exon-XM_029181108.1-3;Dbxref=GeneID:114873123%2CGenbank:XM_029181108.1;Parent=rna-XM_029181108.1
NW_021683697.1	Gnomon	exon	112368	112402	.	-	.	ID=exon-XM_029181132.1-2;Dbxref=GeneID:114873136%2CGenbank:XM_029181132.1;Parent=rna-XM_029181132.1
NW_021683697.1	Gnomon	exon	31751	31843	.	-	.	ID=exon-XM_029181108.1-4;Dbxref=GeneID:114873123%2CGenbank:XM_029181108.1;Parent=rna-XM_029181108.1
NW_021683697.1	Gnomon	exon	111447	111692	.	-	.	ID=exon-XM_029181132.1-3;Dbxref=GeneID:114873136%2CGenbank:XM_029181132.1;Parent=rna-XM_029181132.1
NW_021683697.1	Gnomon	exon	110309	110976	.	-	.	ID=exon-XM_029181132.1-4;Dbxref=GeneID:114873136%2CGenbank:XM_029181132.1;Parent=rna-XM_029181132.1
NW_021683697.1	Gnomon	mRNA	869849	884750	.	-	.	Name=XM_029181170.1;ID=rna-XM_029181170.1;Dbxref=GeneID:114873154%2CGenbank:XM_029181170.1;Parent=gene-LOC114873154
NW_021683697.1	Gnomon	exon	73832	74179	.	-	.	ID=exon-XM_029181179.1-3;Dbxref=GeneID:114873158%2CGenbank:XM_029181179.1;Parent=rna-XM_029181179.1
NW_021683697.1	Gnomon	exon	71398	73052	.	-	.	ID=exon-XM_029181179.1-4;Dbxref=GeneID:114873158%2CGenbank:XM_029181179.1;Parent=rna-XM_029181179.1
NW_021683697.1	Gnomon	exon	74981	76896	.	-	.	ID=exon-XM_029181179.1-1;Dbxref=GeneID:114873158%2CGenbank:XM_029181179.1;Parent=rna-XM_029181179.1
NW_021683697.1	Gnomon	exon	74271	74473	.	-	.	ID=exon-XM_029181179.1-2;Dbxref=GeneID:114873158%2CGenbank:XM_029181179.1;Parent=rna-XM_029181179.1
NW_021683697.1	Gnomon	exon	32455	32763	.	-	.	ID=exon-XM_029181108.1-1;Dbxref=GeneID:114873123%2CGenbank:XM_029181108.1;Parent=rna-XM_029181108.1
NW_021683697.1	Gnomon	exon	32065	32379	.	-	.	ID=exon-XM_029181108.1-2;Dbxref=GeneID:114873123%2CGenbank:XM_029181108.1;Parent=rna-XM_029181108.1
NW_021683697.1	Gnomon	mRNA	11649	19612	.	-	.	Name=XM_029181076.1;ID=rna-XM_029181076.1;Dbxref=GeneID:114873116%2CGenbank:XM_029181076.1;Parent=gene-LOC114873116
NW_021683697.1	Gnomon	CDS	180207	180231	.	+	0	Name=XP_029036834.1;ID=cds-XP_029036834.1;Dbxref=GeneID:114873087%2CGenbank:XP_029036834.1;Parent=rna-XM_029181001.1
NW_021683697.1	Gnomon	CDS	180299	180459	.	+	0	Name=XP_029036834.1;ID=cds-XP_029036834.1;Dbxref=GeneID:114873087%2CGenbank:XP_029036834.1;Parent=rna-XM_029181001.1
NW_021683697.1	Gnomon	CDS	180530	181044	.	+	0	Name=XP_029036834.1;ID=cds-XP_029036834.1;Dbxref=GeneID:114873087%2CGenbank:XP_029036834.1;Parent=rna-XM_029181001.1
NW_021683697.1	Gnomon	CDS	181101	181639	.	+	0	Name=XP_029036834.1;ID=cds-XP_029036834.1;Dbxref=GeneID:114873087%2CGenbank:XP_029036834.1;Parent=rna-XM_029181001.1
NW_021683697.1	Gnomon	CDS	181708	183929	.	+	0	Name=XP_029036834.1;ID=cds-XP_029036834.1;Dbxref=GeneID:114873087%2CGenbank:XP_029036834.1;Parent=rna-XM_029181001.1
NW_021683697.1	Gnomon	CDS	184361	184651	.	+	0	Name=XP_029036834.1;ID=cds-XP_029036834.1;Dbxref=GeneID:114873087%2CGenbank:XP_029036834.1;Parent=rna-XM_029181001.1
NW_021683697.1	Gnomon	exon	143418	143790	.	+	.	ID=exon-XM_029181032.1-7;Dbxref=GeneID:114873095%2CGenbank:XM_029181032.1;Parent=rna-XM_029181032.1
NW_021683697.1	Gnomon	exon	142851	143017	.	+	.	ID=exon-XM_029181032.1-5;Dbxref=GeneID:114873095%2CGenbank:XM_029181032.1;Parent=rna-XM_029181032.1
NW_021683697.1	Gnomon	exon	143083	143221	.	+	.	ID=exon-XM_029181032.1-6;Dbxref=GeneID:114873095%2CGenbank:XM_029181032.1;Parent=rna-XM_029181032.1
NW_021683697.1	Gnomon	exon	142198	142445	.	+	.	ID=exon-XM_029181032.1-3;Dbxref=GeneID:114873095%2CGenbank:XM_029181032.1;Parent=rna-XM_029181032.1
NW_021683697.1	Gnomon	exon	142509	142767	.	+	.	ID=exon-XM_029181032.1-4;Dbxref=GeneID:114873095%2CGenbank:XM_029181032.1;Parent=rna-XM_029181032.1
NW_021683697.1	Gnomon	exon	140914	141647	.	+	.	ID=exon-XM_029181032.1-1;Dbxref=GeneID:114873095%2CGenbank:XM_029181032.1;Parent=rna-XM_029181032.1
NW_021683697.1	Gnomon	exon	141770	142113	.	+	.	ID=exon-XM_029181032.1-2;Dbxref=GeneID:114873095%2CGenbank:XM_029181032.1;Parent=rna-XM_029181032.1
NW_021683697.1	Gnomon	exon	19531	19612	.	-	.	ID=exon-XM_029181079.1-1;Dbxref=GeneID:114873116%2CGenbank:XM_029181079.1;Parent=rna-XM_029181079.1
NW_021683697.1	Gnomon	exon	18462	18569	.	-	.	ID=exon-XM_029181079.1-2;Dbxref=GeneID:114873116%2CGenbank:XM_029181079.1;Parent=rna-XM_029181079.1
NW_021683697.1	Gnomon	exon	18239	18384	.	-	.	ID=exon-XM_029181079.1-3;Dbxref=GeneID:114873116%2CGenbank:XM_029181079.1;Parent=rna-XM_029181079.1
NW_021683697.1	Gnomon	exon	17888	18164	.	-	.	ID=exon-XM_029181079.1-4;Dbxref=GeneID:114873116%2CGenbank:XM_029181079.1;Parent=rna-XM_029181079.1
NW_021683697.1	Gnomon	exon	17618	17818	.	-	.	ID=exon-XM_029181079.1-5;Dbxref=GeneID:114873116%2CGenbank:XM_029181079.1;Parent=rna-XM_029181079.1
NW_021683697.1	Gnomon	exon	17300	17540	.	-	.	ID=exon-XM_029181079.1-6;Dbxref=GeneID:114873116%2CGenbank:XM_029181079.1;Parent=rna-XM_029181079.1
NW_021683697.1	Gnomon	exon	16997	17229	.	-	.	ID=exon-XM_029181079.1-7;Dbxref=GeneID:114873116%2CGenbank:XM_029181079.1;Parent=rna-XM_029181079.1
NW_021683697.1	Gnomon	exon	16397	16763	.	-	.	ID=exon-XM_029181079.1-8;Dbxref=GeneID:114873116%2CGenbank:XM_029181079.1;Parent=rna-XM_029181079.1
NW_021683697.1	Gnomon	exon	15886	16314	.	-	.	ID=exon-XM_029181079.1-9;Dbxref=GeneID:114873116%2CGenbank:XM_029181079.1;Parent=rna-XM_029181079.1
NW_021683697.1	Gnomon	mRNA	167646	173913	.	+	.	Name=XM_029180978.1;ID=rna-XM_029180978.1;Dbxref=GeneID:114873079%2CGenbank:XM_029180978.1;Parent=gene-LOC114873079
NW_021683697.1	Gnomon	exon	730734	730801	.	+	.	ID=exon-XM_029181156.1-1;Dbxref=GeneID:114873146%2CGenbank:XM_029181156.1;Parent=rna-XM_029181156.1
NW_021683697.1	Gnomon	exon	731756	731859	.	+	.	ID=exon-XM_029181156.1-4;Dbxref=GeneID:114873146%2CGenbank:XM_029181156.1;Parent=rna-XM_029181156.1
NW_021683697.1	Gnomon	exon	769135	769198	.	+	.	ID=exon-XM_029181156.1-5;Dbxref=GeneID:114873146%2CGenbank:XM_029181156.1;Parent=rna-XM_029181156.1
NW_021683697.1	Gnomon	exon	730869	730953	.	+	.	ID=exon-XM_029181156.1-2;Dbxref=GeneID:114873146%2CGenbank:XM_029181156.1;Parent=rna-XM_029181156.1
NW_021683697.1	Gnomon	exon	731596	731670	.	+	.	ID=exon-XM_029181156.1-3;Dbxref=GeneID:114873146%2CGenbank:XM_029181156.1;Parent=rna-XM_029181156.1
NW_021683697.1	Gnomon	exon	777344	777439	.	+	.	ID=exon-XM_029181156.1-8;Dbxref=GeneID:114873146%2CGenbank:XM_029181156.1;Parent=rna-XM_029181156.1
NW_021683697.1	Gnomon	exon	777762	777862	.	+	.	ID=exon-XM_029181156.1-9;Dbxref=GeneID:114873146%2CGenbank:XM_029181156.1;Parent=rna-XM_029181156.1
NW_021683697.1	Gnomon	exon	773307	773563	.	+	.	ID=exon-XM_029181156.1-6;Dbxref=GeneID:114873146%2CGenbank:XM_029181156.1;Parent=rna-XM_029181156.1
NW_021683697.1	Gnomon	exon	775509	775572	.	+	.	ID=exon-XM_029181156.1-7;Dbxref=GeneID:114873146%2CGenbank:XM_029181156.1;Parent=rna-XM_029181156.1
NW_021683697.1	Gnomon	CDS	214955	215115	.	+	0	Name=XP_029036837.1;ID=cds-XP_029036837.1;Dbxref=GeneID:114873088%2CGenbank:XP_029036837.1;Parent=rna-XM_029181004.1
NW_021683697.1	Gnomon	CDS	216081	216355	.	+	0	Name=XP_029036837.1;ID=cds-XP_029036837.1;Dbxref=GeneID:114873088%2CGenbank:XP_029036837.1;Parent=rna-XM_029181004.1
NW_021683697.1	Gnomon	CDS	221786	221850	.	+	0	Name=XP_029036837.1;ID=cds-XP_029036837.1;Dbxref=GeneID:114873088%2CGenbank:XP_029036837.1;Parent=rna-XM_029181004.1
NW_021683697.1	Gnomon	CDS	221935	222155	.	+	0	Name=XP_029036837.1;ID=cds-XP_029036837.1;Dbxref=GeneID:114873088%2CGenbank:XP_029036837.1;Parent=rna-XM_029181004.1
NW_021683697.1	Gnomon	CDS	222704	222786	.	+	0	Name=XP_029036837.1;ID=cds-XP_029036837.1;Dbxref=GeneID:114873088%2CGenbank:XP_029036837.1;Parent=rna-XM_029181004.1
NW_021683697.1	Gnomon	CDS	222856	222996	.	+	0	Name=XP_029036837.1;ID=cds-XP_029036837.1;Dbxref=GeneID:114873088%2CGenbank:XP_029036837.1;Parent=rna-XM_029181004.1
NW_021683697.1	Gnomon	CDS	226149	226241	.	+	0	Name=XP_029036837.1;ID=cds-XP_029036837.1;Dbxref=GeneID:114873088%2CGenbank:XP_029036837.1;Parent=rna-XM_029181004.1
NW_021683697.1	Gnomon	CDS	228315	228467	.	+	0	Name=XP_029036837.1;ID=cds-XP_029036837.1;Dbxref=GeneID:114873088%2CGenbank:XP_029036837.1;Parent=rna-XM_029181004.1
NW_021683697.1	Gnomon	CDS	228899	229113	.	+	0	Name=XP_029036837.1;ID=cds-XP_029036837.1;Dbxref=GeneID:114873088%2CGenbank:XP_029036837.1;Parent=rna-XM_029181004.1
NW_021683697.1	Gnomon	CDS	235048	235185	.	+	0	Name=XP_029036837.1;ID=cds-XP_029036837.1;Dbxref=GeneID:114873088%2CGenbank:XP_029036837.1;Parent=rna-XM_029181004.1
NW_021683697.1	Gnomon	CDS	235325	235456	.	+	0	Name=XP_029036837.1;ID=cds-XP_029036837.1;Dbxref=GeneID:114873088%2CGenbank:XP_029036837.1;Parent=rna-XM_029181004.1
NW_021683697.1	Gnomon	mRNA	868663	884724	.	-	.	Name=XM_029181171.1;ID=rna-XM_029181171.1;Dbxref=GeneID:114873154%2CGenbank:XM_029181171.1;Parent=gene-LOC114873154
NW_021683697.1	Gnomon	exon	884355	884752	.	-	.	ID=exon-XR_003788881.1-1;Dbxref=GeneID:114873154%2CGenbank:XR_003788881.1;Parent=rna-XR_003788881.1
NW_021683697.1	Gnomon	exon	882727	882868	.	-	.	ID=exon-XR_003788881.1-2;Dbxref=GeneID:114873154%2CGenbank:XR_003788881.1;Parent=rna-XR_003788881.1
NW_021683697.1	Gnomon	exon	882386	882514	.	-	.	ID=exon-XR_003788881.1-3;Dbxref=GeneID:114873154%2CGenbank:XR_003788881.1;Parent=rna-XR_003788881.1
NW_021683697.1	Gnomon	exon	882145	882311	.	-	.	ID=exon-XR_003788881.1-4;Dbxref=GeneID:114873154%2CGenbank:XR_003788881.1;Parent=rna-XR_003788881.1
NW_021683697.1	Gnomon	exon	881826	882042	.	-	.	ID=exon-XR_003788881.1-5;Dbxref=GeneID:114873154%2CGenbank:XR_003788881.1;Parent=rna-XR_003788881.1
NW_021683697.1	Gnomon	exon	878936	881755	.	-	.	ID=exon-XR_003788881.1-6;Dbxref=GeneID:114873154%2CGenbank:XR_003788881.1;Parent=rna-XR_003788881.1
NW_021683697.1	Gnomon	exon	878425	878808	.	-	.	ID=exon-XR_003788881.1-7;Dbxref=GeneID:114873154%2CGenbank:XR_003788881.1;Parent=rna-XR_003788881.1
NW_021683697.1	Gnomon	exon	875713	878331	.	-	.	ID=exon-XR_003788881.1-8;Dbxref=GeneID:114873154%2CGenbank:XR_003788881.1;Parent=rna-XR_003788881.1
NW_021683697.1	Gnomon	exon	875069	875265	.	-	.	ID=exon-XR_003788881.1-9;Dbxref=GeneID:114873154%2CGenbank:XR_003788881.1;Parent=rna-XR_003788881.1
NW_021683697.1	Gnomon	CDS	9872	10001	.	+	0	Name=XP_029036931.1;ID=cds-XP_029036931.1;Dbxref=GeneID:114873121%2CGenbank:XP_029036931.1;Parent=rna-XM_029181098.1
NW_021683697.1	Gnomon	CDS	10130	10416	.	+	0	Name=XP_029036931.1;ID=cds-XP_029036931.1;Dbxref=GeneID:114873121%2CGenbank:XP_029036931.1;Parent=rna-XM_029181098.1
NW_021683697.1	Gnomon	CDS	10548	10698	.	+	0	Name=XP_029036931.1;ID=cds-XP_029036931.1;Dbxref=GeneID:114873121%2CGenbank:XP_029036931.1;Parent=rna-XM_029181098.1
NW_021683697.1	Gnomon	CDS	10767	10910	.	+	0	Name=XP_029036931.1;ID=cds-XP_029036931.1;Dbxref=GeneID:114873121%2CGenbank:XP_029036931.1;Parent=rna-XM_029181098.1
NW_021683697.1	Gnomon	CDS	10984	11147	.	+	0	Name=XP_029036931.1;ID=cds-XP_029036931.1;Dbxref=GeneID:114873121%2CGenbank:XP_029036931.1;Parent=rna-XM_029181098.1
NW_021683697.1	Gnomon	mRNA	11649	19612	.	-	.	Name=XM_029181077.1;ID=rna-XM_029181077.1;Dbxref=GeneID:114873116%2CGenbank:XM_029181077.1;Parent=gene-LOC114873116
NW_021683697.1	Gnomon	mRNA	170027	174468	.	+	.	Name=XM_029180979.1;ID=rna-XM_029180979.1;Dbxref=GeneID:114873079%2CGenbank:XM_029180979.1;Parent=gene-LOC114873079
NW_021683697.1	Gnomon	exon	21712	21816	.	-	.	ID=exon-XM_029181084.1-10;Dbxref=GeneID:114873117%2CGenbank:XM_029181084.1;Parent=rna-XM_029181084.1
NW_021683697.1	Gnomon	exon	21006	21647	.	-	.	ID=exon-XM_029181084.1-11;Dbxref=GeneID:114873117%2CGenbank:XM_029181084.1;Parent=rna-XM_029181084.1
NW_021683697.1	Gnomon	exon	175981	176382	.	+	.	ID=exon-XM_029180998.1-1;Dbxref=GeneID:114873087%2CGenbank:XM_029180998.1;Parent=rna-XM_029180998.1
NW_021683697.1	Gnomon	exon	177183	177791	.	+	.	ID=exon-XM_029180998.1-2;Dbxref=GeneID:114873087%2CGenbank:XM_029180998.1;Parent=rna-XM_029180998.1
NW_021683697.1	Gnomon	CDS	214955	215115	.	+	0	Name=XP_029036836.1;ID=cds-XP_029036836.1;Dbxref=GeneID:114873088%2CGenbank:XP_029036836.1;Parent=rna-XM_029181003.1
NW_021683697.1	Gnomon	CDS	216081	216355	.	+	0	Name=XP_029036836.1;ID=cds-XP_029036836.1;Dbxref=GeneID:114873088%2CGenbank:XP_029036836.1;Parent=rna-XM_029181003.1
NW_021683697.1	Gnomon	CDS	221786	221850	.	+	0	Name=XP_029036836.1;ID=cds-XP_029036836.1;Dbxref=GeneID:114873088%2CGenbank:XP_029036836.1;Parent=rna-XM_029181003.1
NW_021683697.1	Gnomon	CDS	221935	222155	.	+	0	Name=XP_029036836.1;ID=cds-XP_029036836.1;Dbxref=GeneID:114873088%2CGenbank:XP_029036836.1;Parent=rna-XM_029181003.1
NW_021683697.1	Gnomon	CDS	222704	222786	.	+	0	Name=XP_029036836.1;ID=cds-XP_029036836.1;Dbxref=GeneID:114873088%2CGenbank:XP_029036836.1;Parent=rna-XM_029181003.1
NW_021683697.1	Gnomon	CDS	222856	222996	.	+	0	Name=XP_029036836.1;ID=cds-XP_029036836.1;Dbxref=GeneID:114873088%2CGenbank:XP_029036836.1;Parent=rna-XM_029181003.1
NW_021683697.1	Gnomon	CDS	226149	226241	.	+	0	Name=XP_029036836.1;ID=cds-XP_029036836.1;Dbxref=GeneID:114873088%2CGenbank:XP_029036836.1;Parent=rna-XM_029181003.1
NW_021683697.1	Gnomon	CDS	228315	228467	.	+	0	Name=XP_029036836.1;ID=cds-XP_029036836.1;Dbxref=GeneID:114873088%2CGenbank:XP_029036836.1;Parent=rna-XM_029181003.1
NW_021683697.1	Gnomon	CDS	228899	229113	.	+	0	Name=XP_029036836.1;ID=cds-XP_029036836.1;Dbxref=GeneID:114873088%2CGenbank:XP_029036836.1;Parent=rna-XM_029181003.1
NW_021683697.1	Gnomon	CDS	231595	231645	.	+	0	Name=XP_029036836.1;ID=cds-XP_029036836.1;Dbxref=GeneID:114873088%2CGenbank:XP_029036836.1;Parent=rna-XM_029181003.1
NW_021683697.1	Gnomon	CDS	235069	235185	.	+	0	Name=XP_029036836.1;ID=cds-XP_029036836.1;Dbxref=GeneID:114873088%2CGenbank:XP_029036836.1;Parent=rna-XM_029181003.1
NW_021683697.1	Gnomon	CDS	235325	235456	.	+	0	Name=XP_029036836.1;ID=cds-XP_029036836.1;Dbxref=GeneID:114873088%2CGenbank:XP_029036836.1;Parent=rna-XM_029181003.1
NW_021683697.1	Gnomon	exon	178384	178514	.	+	.	ID=exon-XM_029180998.1-5;Dbxref=GeneID:114873087%2CGenbank:XM_029180998.1;Parent=rna-XM_029180998.1
NW_021683697.1	Gnomon	exon	178602	178925	.	+	.	ID=exon-XM_029180998.1-6;Dbxref=GeneID:114873087%2CGenbank:XM_029180998.1;Parent=rna-XM_029180998.1
NW_021683697.1	Gnomon	exon	177862	178026	.	+	.	ID=exon-XM_029180998.1-3;Dbxref=GeneID:114873087%2CGenbank:XM_029180998.1;Parent=rna-XM_029180998.1
NW_021683697.1	Gnomon	exon	178103	178301	.	+	.	ID=exon-XM_029180998.1-4;Dbxref=GeneID:114873087%2CGenbank:XM_029180998.1;Parent=rna-XM_029180998.1
NW_021683697.1	Gnomon	exon	180530	181044	.	+	.	ID=exon-XM_029180998.1-9;Dbxref=GeneID:114873087%2CGenbank:XM_029180998.1;Parent=rna-XM_029180998.1
NW_021683697.1	Gnomon	exon	180147	180231	.	+	.	ID=exon-XM_029180998.1-7;Dbxref=GeneID:114873087%2CGenbank:XM_029180998.1;Parent=rna-XM_029180998.1
NW_021683697.1	Gnomon	exon	180299	180459	.	+	.	ID=exon-XM_029180998.1-8;Dbxref=GeneID:114873087%2CGenbank:XM_029180998.1;Parent=rna-XM_029180998.1
NW_021683697.1	Gnomon	mRNA	847340	866509	.	-	.	Name=XM_029181172.1;ID=rna-XM_029181172.1;Dbxref=GeneID:114873156%2CGenbank:XM_029181172.1;Parent=gene-LOC114873156
NW_021683697.1	Gnomon	CDS	9547	9597	.	+	0	Name=XP_029036930.1;ID=cds-XP_029036930.1;Dbxref=GeneID:114873121%2CGenbank:XP_029036930.1;Parent=rna-XM_029181097.1
NW_021683697.1	Gnomon	CDS	9715	9833	.	+	0	Name=XP_029036930.1;ID=cds-XP_029036930.1;Dbxref=GeneID:114873121%2CGenbank:XP_029036930.1;Parent=rna-XM_029181097.1
NW_021683697.1	Gnomon	CDS	9928	10001	.	+	0	Name=XP_029036930.1;ID=cds-XP_029036930.1;Dbxref=GeneID:114873121%2CGenbank:XP_029036930.1;Parent=rna-XM_029181097.1
NW_021683697.1	Gnomon	CDS	10130	10416	.	+	0	Name=XP_029036930.1;ID=cds-XP_029036930.1;Dbxref=GeneID:114873121%2CGenbank:XP_029036930.1;Parent=rna-XM_029181097.1
NW_021683697.1	Gnomon	CDS	10548	10698	.	+	0	Name=XP_029036930.1;ID=cds-XP_029036930.1;Dbxref=GeneID:114873121%2CGenbank:XP_029036930.1;Parent=rna-XM_029181097.1
NW_021683697.1	Gnomon	CDS	10767	10910	.	+	0	Name=XP_029036930.1;ID=cds-XP_029036930.1;Dbxref=GeneID:114873121%2CGenbank:XP_029036930.1;Parent=rna-XM_029181097.1
NW_021683697.1	Gnomon	CDS	10984	11147	.	+	0	Name=XP_029036930.1;ID=cds-XP_029036930.1;Dbxref=GeneID:114873121%2CGenbank:XP_029036930.1;Parent=rna-XM_029181097.1
NW_021683697.1	Gnomon	mRNA	13299	19612	.	-	.	Name=XM_029181078.1;ID=rna-XM_029181078.1;Dbxref=GeneID:114873116%2CGenbank:XM_029181078.1;Parent=gene-LOC114873116
NW_021683697.1	Gnomon	exon	311252	311636	.	+	.	ID=exon-XM_029180874.1-1;Dbxref=GeneID:114873032%2CGenbank:XM_029180874.1;Parent=rna-XM_029180874.1
NW_021683697.1	Gnomon	exon	315637	315920	.	+	.	ID=exon-XM_029180874.1-4;Dbxref=GeneID:114873032%2CGenbank:XM_029180874.1;Parent=rna-XM_029180874.1
NW_021683697.1	Gnomon	exon	315997	316300	.	+	.	ID=exon-XM_029180874.1-5;Dbxref=GeneID:114873032%2CGenbank:XM_029180874.1;Parent=rna-XM_029180874.1
NW_021683697.1	Gnomon	exon	314761	315162	.	+	.	ID=exon-XM_029180874.1-2;Dbxref=GeneID:114873032%2CGenbank:XM_029180874.1;Parent=rna-XM_029180874.1
NW_021683697.1	Gnomon	exon	315242	315463	.	+	.	ID=exon-XM_029180874.1-3;Dbxref=GeneID:114873032%2CGenbank:XM_029180874.1;Parent=rna-XM_029180874.1
NW_021683697.1	Gnomon	exon	316383	316539	.	+	.	ID=exon-XM_029180874.1-6;Dbxref=GeneID:114873032%2CGenbank:XM_029180874.1;Parent=rna-XM_029180874.1
NW_021683697.1	Gnomon	exon	316806	318312	.	+	.	ID=exon-XM_029180874.1-7;Dbxref=GeneID:114873032%2CGenbank:XM_029180874.1;Parent=rna-XM_029180874.1
NW_021683697.1	Gnomon	CDS	177633	177791	.	+	0	Name=XP_029036831.1;ID=cds-XP_029036831.1;Dbxref=GeneID:114873087%2CGenbank:XP_029036831.1;Parent=rna-XM_029180998.1
NW_021683697.1	Gnomon	CDS	177862	178026	.	+	0	Name=XP_029036831.1;ID=cds-XP_029036831.1;Dbxref=GeneID:114873087%2CGenbank:XP_029036831.1;Parent=rna-XM_029180998.1
NW_021683697.1	Gnomon	CDS	178103	178301	.	+	0	Name=XP_029036831.1;ID=cds-XP_029036831.1;Dbxref=GeneID:114873087%2CGenbank:XP_029036831.1;Parent=rna-XM_029180998.1
NW_021683697.1	Gnomon	CDS	178384	178514	.	+	0	Name=XP_029036831.1;ID=cds-XP_029036831.1;Dbxref=GeneID:114873087%2CGenbank:XP_029036831.1;Parent=rna-XM_029180998.1
NW_021683697.1	Gnomon	CDS	178602	178925	.	+	0	Name=XP_029036831.1;ID=cds-XP_029036831.1;Dbxref=GeneID:114873087%2CGenbank:XP_029036831.1;Parent=rna-XM_029180998.1
NW_021683697.1	Gnomon	CDS	180147	180231	.	+	0	Name=XP_029036831.1;ID=cds-XP_029036831.1;Dbxref=GeneID:114873087%2CGenbank:XP_029036831.1;Parent=rna-XM_029180998.1
NW_021683697.1	Gnomon	CDS	180299	180459	.	+	0	Name=XP_029036831.1;ID=cds-XP_029036831.1;Dbxref=GeneID:114873087%2CGenbank:XP_029036831.1;Parent=rna-XM_029180998.1
NW_021683697.1	Gnomon	CDS	180530	181044	.	+	0	Name=XP_029036831.1;ID=cds-XP_029036831.1;Dbxref=GeneID:114873087%2CGenbank:XP_029036831.1;Parent=rna-XM_029180998.1
NW_021683697.1	Gnomon	CDS	181101	181639	.	+	0	Name=XP_029036831.1;ID=cds-XP_029036831.1;Dbxref=GeneID:114873087%2CGenbank:XP_029036831.1;Parent=rna-XM_029180998.1
NW_021683697.1	Gnomon	CDS	181708	183929	.	+	0	Name=XP_029036831.1;ID=cds-XP_029036831.1;Dbxref=GeneID:114873087%2CGenbank:XP_029036831.1;Parent=rna-XM_029180998.1
NW_021683697.1	Gnomon	CDS	184193	184246	.	+	0	Name=XP_029036831.1;ID=cds-XP_029036831.1;Dbxref=GeneID:114873087%2CGenbank:XP_029036831.1;Parent=rna-XM_029180998.1
NW_021683697.1	Gnomon	mRNA	847340	867231	.	-	.	Name=XM_029181173.1;ID=rna-XM_029181173.1;Dbxref=GeneID:114873156%2CGenbank:XM_029181173.1;Parent=gene-LOC114873156
NW_021683697.1	Gnomon	exon	80196	80481	.	-	.	ID=exon-XR_003788882.1-2;Dbxref=GeneID:114873161%2CGenbank:XR_003788882.1;Parent=rna-XR_003788882.1
NW_021683697.1	Gnomon	exon	79556	79635	.	-	.	ID=exon-XR_003788882.1-3;Dbxref=GeneID:114873161%2CGenbank:XR_003788882.1;Parent=rna-XR_003788882.1
NW_021683697.1	Gnomon	exon	80698	80791	.	-	.	ID=exon-XR_003788882.1-1;Dbxref=GeneID:114873161%2CGenbank:XR_003788882.1;Parent=rna-XR_003788882.1
NW_021683697.1	Gnomon	mRNA	11649	19612	.	-	.	Name=XM_029181079.1;ID=rna-XM_029181079.1;Dbxref=GeneID:114873116%2CGenbank:XM_029181079.1;Parent=gene-LOC114873116
NW_021683697.1	Gnomon	CDS	786592	786715	.	+	0	Name=XP_029036977.1;ID=cds-XP_029036977.1;Dbxref=GeneID:114873143%2CGenbank:XP_029036977.1;Parent=rna-XM_029181144.1
NW_021683697.1	Gnomon	CDS	787741	787938	.	+	0	Name=XP_029036977.1;ID=cds-XP_029036977.1;Dbxref=GeneID:114873143%2CGenbank:XP_029036977.1;Parent=rna-XM_029181144.1
NW_021683697.1	Gnomon	CDS	794145	794396	.	+	0	Name=XP_029036977.1;ID=cds-XP_029036977.1;Dbxref=GeneID:114873143%2CGenbank:XP_029036977.1;Parent=rna-XM_029181144.1
NW_021683697.1	Gnomon	CDS	799128	799261	.	+	0	Name=XP_029036977.1;ID=cds-XP_029036977.1;Dbxref=GeneID:114873143%2CGenbank:XP_029036977.1;Parent=rna-XM_029181144.1
NW_021683697.1	Gnomon	CDS	799811	800320	.	+	0	Name=XP_029036977.1;ID=cds-XP_029036977.1;Dbxref=GeneID:114873143%2CGenbank:XP_029036977.1;Parent=rna-XM_029181144.1
NW_021683697.1	Gnomon	CDS	800413	801474	.	+	0	Name=XP_029036977.1;ID=cds-XP_029036977.1;Dbxref=GeneID:114873143%2CGenbank:XP_029036977.1;Parent=rna-XM_029181144.1
NW_021683697.1	Gnomon	CDS	801560	802015	.	+	0	Name=XP_029036977.1;ID=cds-XP_029036977.1;Dbxref=GeneID:114873143%2CGenbank:XP_029036977.1;Parent=rna-XM_029181144.1
NW_021683697.1	Gnomon	CDS	802250	802429	.	+	0	Name=XP_029036977.1;ID=cds-XP_029036977.1;Dbxref=GeneID:114873143%2CGenbank:XP_029036977.1;Parent=rna-XM_029181144.1
NW_021683697.1	Gnomon	exon	749134	749629	.	+	.	ID=exon-XM_029181155.1-1;Dbxref=GeneID:114873146%2CGenbank:XM_029181155.1;Parent=rna-XM_029181155.1
NW_021683697.1	Gnomon	exon	751287	751825	.	+	.	ID=exon-XM_029181155.1-2;Dbxref=GeneID:114873146%2CGenbank:XM_029181155.1;Parent=rna-XM_029181155.1
NW_021683697.1	Gnomon	exon	777762	777862	.	+	.	ID=exon-XM_029181155.1-7;Dbxref=GeneID:114873146%2CGenbank:XM_029181155.1;Parent=rna-XM_029181155.1
NW_021683697.1	Gnomon	exon	778046	778177	.	+	.	ID=exon-XM_029181155.1-8;Dbxref=GeneID:114873146%2CGenbank:XM_029181155.1;Parent=rna-XM_029181155.1
NW_021683697.1	Gnomon	exon	778275	778448	.	+	.	ID=exon-XM_029181155.1-9;Dbxref=GeneID:114873146%2CGenbank:XM_029181155.1;Parent=rna-XM_029181155.1
NW_021683697.1	Gnomon	exon	769135	769198	.	+	.	ID=exon-XM_029181155.1-3;Dbxref=GeneID:114873146%2CGenbank:XM_029181155.1;Parent=rna-XM_029181155.1
NW_021683697.1	Gnomon	exon	773307	773563	.	+	.	ID=exon-XM_029181155.1-4;Dbxref=GeneID:114873146%2CGenbank:XM_029181155.1;Parent=rna-XM_029181155.1
NW_021683697.1	Gnomon	exon	775509	775572	.	+	.	ID=exon-XM_029181155.1-5;Dbxref=GeneID:114873146%2CGenbank:XM_029181155.1;Parent=rna-XM_029181155.1
NW_021683697.1	Gnomon	exon	777344	777439	.	+	.	ID=exon-XM_029181155.1-6;Dbxref=GeneID:114873146%2CGenbank:XM_029181155.1;Parent=rna-XM_029181155.1
NW_021683697.1	Gnomon	CDS	177633	177791	.	+	0	Name=XP_029036830.1;ID=cds-XP_029036830.1;Dbxref=GeneID:114873087%2CGenbank:XP_029036830.1;Parent=rna-XM_029180997.1
NW_021683697.1	Gnomon	CDS	177862	178026	.	+	0	Name=XP_029036830.1;ID=cds-XP_029036830.1;Dbxref=GeneID:114873087%2CGenbank:XP_029036830.1;Parent=rna-XM_029180997.1
NW_021683697.1	Gnomon	CDS	178103	178301	.	+	0	Name=XP_029036830.1;ID=cds-XP_029036830.1;Dbxref=GeneID:114873087%2CGenbank:XP_029036830.1;Parent=rna-XM_029180997.1
NW_021683697.1	Gnomon	CDS	178384	178514	.	+	0	Name=XP_029036830.1;ID=cds-XP_029036830.1;Dbxref=GeneID:114873087%2CGenbank:XP_029036830.1;Parent=rna-XM_029180997.1
NW_021683697.1	Gnomon	CDS	178602	178925	.	+	0	Name=XP_029036830.1;ID=cds-XP_029036830.1;Dbxref=GeneID:114873087%2CGenbank:XP_029036830.1;Parent=rna-XM_029180997.1
NW_021683697.1	Gnomon	CDS	180147	180231	.	+	0	Name=XP_029036830.1;ID=cds-XP_029036830.1;Dbxref=GeneID:114873087%2CGenbank:XP_029036830.1;Parent=rna-XM_029180997.1
NW_021683697.1	Gnomon	CDS	180299	180459	.	+	0	Name=XP_029036830.1;ID=cds-XP_029036830.1;Dbxref=GeneID:114873087%2CGenbank:XP_029036830.1;Parent=rna-XM_029180997.1
NW_021683697.1	Gnomon	CDS	180530	181044	.	+	0	Name=XP_029036830.1;ID=cds-XP_029036830.1;Dbxref=GeneID:114873087%2CGenbank:XP_029036830.1;Parent=rna-XM_029180997.1
NW_021683697.1	Gnomon	CDS	181101	181639	.	+	0	Name=XP_029036830.1;ID=cds-XP_029036830.1;Dbxref=GeneID:114873087%2CGenbank:XP_029036830.1;Parent=rna-XM_029180997.1
NW_021683697.1	Gnomon	CDS	181708	183929	.	+	0	Name=XP_029036830.1;ID=cds-XP_029036830.1;Dbxref=GeneID:114873087%2CGenbank:XP_029036830.1;Parent=rna-XM_029180997.1
NW_021683697.1	Gnomon	CDS	186104	186259	.	+	0	Name=XP_029036830.1;ID=cds-XP_029036830.1;Dbxref=GeneID:114873087%2CGenbank:XP_029036830.1;Parent=rna-XM_029180997.1
NW_021683697.1	Gnomon	lnc_RNA	519457	520395	.	+	.	Name=XR_003788860.1;ID=rna-XR_003788860.1;Dbxref=GeneID:114873103%2CGenbank:XR_003788860.1;Parent=gene-LOC114873103
NW_021683697.1	Gnomon	exon	137152	137298	.	-	.	ID=exon-XM_029181120.1-10;Dbxref=GeneID:114873130%2CGenbank:XM_029181120.1;Parent=rna-XM_029181120.1
NW_021683697.1	Gnomon	exon	136805	137074	.	-	.	ID=exon-XM_029181120.1-11;Dbxref=GeneID:114873130%2CGenbank:XM_029181120.1;Parent=rna-XM_029181120.1
NW_021683697.1	Gnomon	exon	175981	176382	.	+	.	ID=exon-XM_029180997.1-1;Dbxref=GeneID:114873087%2CGenbank:XM_029180997.1;Parent=rna-XM_029180997.1
NW_021683697.1	Gnomon	exon	177183	177791	.	+	.	ID=exon-XM_029180997.1-2;Dbxref=GeneID:114873087%2CGenbank:XM_029180997.1;Parent=rna-XM_029180997.1
NW_021683697.1	Gnomon	exon	177862	178026	.	+	.	ID=exon-XM_029180997.1-3;Dbxref=GeneID:114873087%2CGenbank:XM_029180997.1;Parent=rna-XM_029180997.1
NW_021683697.1	Gnomon	exon	180299	180459	.	+	.	ID=exon-XM_029180997.1-8;Dbxref=GeneID:114873087%2CGenbank:XM_029180997.1;Parent=rna-XM_029180997.1
NW_021683697.1	Gnomon	exon	180530	181044	.	+	.	ID=exon-XM_029180997.1-9;Dbxref=GeneID:114873087%2CGenbank:XM_029180997.1;Parent=rna-XM_029180997.1
NW_021683697.1	Gnomon	exon	178103	178301	.	+	.	ID=exon-XM_029180997.1-4;Dbxref=GeneID:114873087%2CGenbank:XM_029180997.1;Parent=rna-XM_029180997.1
NW_021683697.1	Gnomon	exon	178384	178514	.	+	.	ID=exon-XM_029180997.1-5;Dbxref=GeneID:114873087%2CGenbank:XM_029180997.1;Parent=rna-XM_029180997.1
NW_021683697.1	Gnomon	exon	178602	178925	.	+	.	ID=exon-XM_029180997.1-6;Dbxref=GeneID:114873087%2CGenbank:XM_029180997.1;Parent=rna-XM_029180997.1
NW_021683697.1	Gnomon	exon	180147	180231	.	+	.	ID=exon-XM_029180997.1-7;Dbxref=GeneID:114873087%2CGenbank:XM_029180997.1;Parent=rna-XM_029180997.1
NW_021683697.1	Gnomon	mRNA	847340	866510	.	-	.	Name=XM_029181174.1;ID=rna-XM_029181174.1;Dbxref=GeneID:114873156%2CGenbank:XM_029181174.1;Parent=gene-LOC114873156
NW_021683697.1	Gnomon	CDS	805408	805509	.	+	0	Name=XP_029036976.1;ID=cds-XP_029036976.1;Dbxref=GeneID:114873142%2CGenbank:XP_029036976.1;Parent=rna-XM_029181143.1
NW_021683697.1	Gnomon	CDS	805579	807333	.	+	0	Name=XP_029036976.1;ID=cds-XP_029036976.1;Dbxref=GeneID:114873142%2CGenbank:XP_029036976.1;Parent=rna-XM_029181143.1
NW_021683697.1	Gnomon	CDS	807540	807654	.	+	0	Name=XP_029036976.1;ID=cds-XP_029036976.1;Dbxref=GeneID:114873142%2CGenbank:XP_029036976.1;Parent=rna-XM_029181143.1
NW_021683697.1	Gnomon	CDS	807731	808158	.	+	0	Name=XP_029036976.1;ID=cds-XP_029036976.1;Dbxref=GeneID:114873142%2CGenbank:XP_029036976.1;Parent=rna-XM_029181143.1
NW_021683697.1	Gnomon	CDS	808231	808454	.	+	0	Name=XP_029036976.1;ID=cds-XP_029036976.1;Dbxref=GeneID:114873142%2CGenbank:XP_029036976.1;Parent=rna-XM_029181143.1
NW_021683697.1	Gnomon	CDS	808557	809999	.	+	0	Name=XP_029036976.1;ID=cds-XP_029036976.1;Dbxref=GeneID:114873142%2CGenbank:XP_029036976.1;Parent=rna-XM_029181143.1
NW_021683697.1	Gnomon	CDS	810323	810486	.	+	0	Name=XP_029036976.1;ID=cds-XP_029036976.1;Dbxref=GeneID:114873142%2CGenbank:XP_029036976.1;Parent=rna-XM_029181143.1
NW_021683697.1	Gnomon	CDS	810564	810754	.	+	0	Name=XP_029036976.1;ID=cds-XP_029036976.1;Dbxref=GeneID:114873142%2CGenbank:XP_029036976.1;Parent=rna-XM_029181143.1
NW_021683697.1	Gnomon	CDS	810830	814562	.	+	0	Name=XP_029036976.1;ID=cds-XP_029036976.1;Dbxref=GeneID:114873142%2CGenbank:XP_029036976.1;Parent=rna-XM_029181143.1
NW_021683697.1	Gnomon	CDS	815436	815518	.	+	0	Name=XP_029036976.1;ID=cds-XP_029036976.1;Dbxref=GeneID:114873142%2CGenbank:XP_029036976.1;Parent=rna-XM_029181143.1
NW_021683697.1	Gnomon	CDS	815608	816333	.	+	0	Name=XP_029036976.1;ID=cds-XP_029036976.1;Dbxref=GeneID:114873142%2CGenbank:XP_029036976.1;Parent=rna-XM_029181143.1
NW_021683697.1	Gnomon	exon	4310	4448	.	-	.	ID=exon-XR_003788862.1-10;Dbxref=GeneID:114873119%2CGenbank:XR_003788862.1;Parent=rna-XR_003788862.1
NW_021683697.1	Gnomon	exon	1108	1419	.	-	.	ID=exon-XR_003788862.1-11;Dbxref=GeneID:114873119%2CGenbank:XR_003788862.1;Parent=rna-XR_003788862.1
NW_021683697.1	Gnomon	exon	451	1036	.	-	.	ID=exon-XR_003788862.1-12;Dbxref=GeneID:114873119%2CGenbank:XR_003788862.1;Parent=rna-XR_003788862.1
NW_021683697.1	Gnomon	CDS	427662	427796	.	+	0	Name=XP_029036736.1;ID=cds-XP_029036736.1;Dbxref=GeneID:114873051%2CGenbank:XP_029036736.1;Parent=rna-XM_029180903.1
NW_021683697.1	Gnomon	CDS	427883	428090	.	+	0	Name=XP_029036736.1;ID=cds-XP_029036736.1;Dbxref=GeneID:114873051%2CGenbank:XP_029036736.1;Parent=rna-XM_029180903.1
NW_021683697.1	Gnomon	CDS	428165	428252	.	+	0	Name=XP_029036736.1;ID=cds-XP_029036736.1;Dbxref=GeneID:114873051%2CGenbank:XP_029036736.1;Parent=rna-XM_029180903.1
NW_021683697.1	Gnomon	CDS	428752	428755	.	+	0	Name=XP_029036736.1;ID=cds-XP_029036736.1;Dbxref=GeneID:114873051%2CGenbank:XP_029036736.1;Parent=rna-XM_029180903.1
NW_021683697.1	Gnomon	exon	235069	235185	.	+	.	ID=exon-XM_029181013.1-10;Dbxref=GeneID:114873088%2CGenbank:XM_029181013.1;Parent=rna-XM_029181013.1
NW_021683697.1	Gnomon	exon	235325	239570	.	+	.	ID=exon-XM_029181013.1-11;Dbxref=GeneID:114873088%2CGenbank:XM_029181013.1;Parent=rna-XM_029181013.1
NW_021683697.1	Gnomon	exon	171323	171381	.	+	.	ID=exon-XM_029180974.1-5;Dbxref=GeneID:114873079%2CGenbank:XM_029180974.1;Parent=rna-XM_029180974.1
NW_021683697.1	Gnomon	exon	171921	172134	.	+	.	ID=exon-XM_029180974.1-6;Dbxref=GeneID:114873079%2CGenbank:XM_029180974.1;Parent=rna-XM_029180974.1
NW_021683697.1	Gnomon	exon	172466	172952	.	+	.	ID=exon-XM_029180974.1-7;Dbxref=GeneID:114873079%2CGenbank:XM_029180974.1;Parent=rna-XM_029180974.1
NW_021683697.1	Gnomon	exon	173039	173250	.	+	.	ID=exon-XM_029180974.1-8;Dbxref=GeneID:114873079%2CGenbank:XM_029180974.1;Parent=rna-XM_029180974.1
NW_021683697.1	Gnomon	exon	173339	173732	.	+	.	ID=exon-XM_029180974.1-9;Dbxref=GeneID:114873079%2CGenbank:XM_029180974.1;Parent=rna-XM_029180974.1
NW_021683697.1	Gnomon	mRNA	693275	718536	.	+	.	Name=XM_029180930.1;ID=rna-XM_029180930.1;Dbxref=GeneID:114873062%2CGenbank:XM_029180930.1;Parent=gene-LOC114873062
NW_021683697.1	Gnomon	CDS	787896	787938	.	+	0	Name=XP_029036979.1;ID=cds-XP_029036979.1;Dbxref=GeneID:114873143%2CGenbank:XP_029036979.1;Parent=rna-XM_029181146.1
NW_021683697.1	Gnomon	CDS	794145	794396	.	+	0	Name=XP_029036979.1;ID=cds-XP_029036979.1;Dbxref=GeneID:114873143%2CGenbank:XP_029036979.1;Parent=rna-XM_029181146.1
NW_021683697.1	Gnomon	CDS	799128	799261	.	+	0	Name=XP_029036979.1;ID=cds-XP_029036979.1;Dbxref=GeneID:114873143%2CGenbank:XP_029036979.1;Parent=rna-XM_029181146.1
NW_021683697.1	Gnomon	CDS	799811	800320	.	+	0	Name=XP_029036979.1;ID=cds-XP_029036979.1;Dbxref=GeneID:114873143%2CGenbank:XP_029036979.1;Parent=rna-XM_029181146.1
NW_021683697.1	Gnomon	CDS	800413	801474	.	+	0	Name=XP_029036979.1;ID=cds-XP_029036979.1;Dbxref=GeneID:114873143%2CGenbank:XP_029036979.1;Parent=rna-XM_029181146.1
NW_021683697.1	Gnomon	CDS	801560	802015	.	+	0	Name=XP_029036979.1;ID=cds-XP_029036979.1;Dbxref=GeneID:114873143%2CGenbank:XP_029036979.1;Parent=rna-XM_029181146.1
NW_021683697.1	Gnomon	CDS	802250	802429	.	+	0	Name=XP_029036979.1;ID=cds-XP_029036979.1;Dbxref=GeneID:114873143%2CGenbank:XP_029036979.1;Parent=rna-XM_029181146.1
NW_021683697.1	Gnomon	exon	166910	167070	.	+	.	ID=exon-XM_029180974.1-1;Dbxref=GeneID:114873079%2CGenbank:XM_029180974.1;Parent=rna-XM_029180974.1
NW_021683697.1	Gnomon	exon	167579	167633	.	+	.	ID=exon-XM_029180974.1-2;Dbxref=GeneID:114873079%2CGenbank:XM_029180974.1;Parent=rna-XM_029180974.1
NW_021683697.1	Gnomon	exon	169603	169668	.	+	.	ID=exon-XM_029180974.1-3;Dbxref=GeneID:114873079%2CGenbank:XM_029180974.1;Parent=rna-XM_029180974.1
NW_021683697.1	Gnomon	exon	169912	170072	.	+	.	ID=exon-XM_029180974.1-4;Dbxref=GeneID:114873079%2CGenbank:XM_029180974.1;Parent=rna-XM_029180974.1
NW_021683697.1	Gnomon	CDS	461978	462070	.	+	0	Name=XP_029036739.1;ID=cds-XP_029036739.1;Dbxref=GeneID:114873052%2CGenbank:XP_029036739.1;Parent=rna-XM_029180906.1
NW_021683697.1	Gnomon	CDS	462242	462440	.	+	0	Name=XP_029036739.1;ID=cds-XP_029036739.1;Dbxref=GeneID:114873052%2CGenbank:XP_029036739.1;Parent=rna-XM_029180906.1
NW_021683697.1	Gnomon	CDS	462509	462658	.	+	0	Name=XP_029036739.1;ID=cds-XP_029036739.1;Dbxref=GeneID:114873052%2CGenbank:XP_029036739.1;Parent=rna-XM_029180906.1
NW_021683697.1	Gnomon	CDS	462777	463156	.	+	0	Name=XP_029036739.1;ID=cds-XP_029036739.1;Dbxref=GeneID:114873052%2CGenbank:XP_029036739.1;Parent=rna-XM_029180906.1
NW_021683697.1	Gnomon	CDS	463227	463499	.	+	0	Name=XP_029036739.1;ID=cds-XP_029036739.1;Dbxref=GeneID:114873052%2CGenbank:XP_029036739.1;Parent=rna-XM_029180906.1
NW_021683697.1	Gnomon	CDS	463575	463739	.	+	0	Name=XP_029036739.1;ID=cds-XP_029036739.1;Dbxref=GeneID:114873052%2CGenbank:XP_029036739.1;Parent=rna-XM_029180906.1
NW_021683697.1	Gnomon	CDS	463837	463890	.	+	0	Name=XP_029036739.1;ID=cds-XP_029036739.1;Dbxref=GeneID:114873052%2CGenbank:XP_029036739.1;Parent=rna-XM_029180906.1
NW_021683697.1	Gnomon	exon	666523	666608	.	-	.	ID=exon-XM_029181074.1-12;Dbxref=GeneID:114873115%2CGenbank:XM_029181074.1;Parent=rna-XM_029181074.1
NW_021683697.1	Gnomon	exon	22232	22411	.	-	.	ID=exon-XM_029181084.1-8;Dbxref=GeneID:114873117%2CGenbank:XM_029181084.1;Parent=rna-XM_029181084.1
NW_021683697.1	Gnomon	exon	21879	22081	.	-	.	ID=exon-XM_029181084.1-9;Dbxref=GeneID:114873117%2CGenbank:XM_029181084.1;Parent=rna-XM_029181084.1
NW_021683697.1	Gnomon	exon	22620	22784	.	-	.	ID=exon-XM_029181084.1-6;Dbxref=GeneID:114873117%2CGenbank:XM_029181084.1;Parent=rna-XM_029181084.1
NW_021683697.1	Gnomon	exon	22478	22537	.	-	.	ID=exon-XM_029181084.1-7;Dbxref=GeneID:114873117%2CGenbank:XM_029181084.1;Parent=rna-XM_029181084.1
NW_021683697.1	Gnomon	exon	24178	24323	.	-	.	ID=exon-XM_029181084.1-4;Dbxref=GeneID:114873117%2CGenbank:XM_029181084.1;Parent=rna-XM_029181084.1
NW_021683697.1	Gnomon	exon	22852	23009	.	-	.	ID=exon-XM_029181084.1-5;Dbxref=GeneID:114873117%2CGenbank:XM_029181084.1;Parent=rna-XM_029181084.1
NW_021683697.1	Gnomon	exon	24674	24888	.	-	.	ID=exon-XM_029181084.1-2;Dbxref=GeneID:114873117%2CGenbank:XM_029181084.1;Parent=rna-XM_029181084.1
NW_021683697.1	Gnomon	exon	667449	667780	.	-	.	ID=exon-XM_029181074.1-10;Dbxref=GeneID:114873115%2CGenbank:XM_029181074.1;Parent=rna-XM_029181074.1
NW_021683697.1	Gnomon	exon	24439	24607	.	-	.	ID=exon-XM_029181084.1-3;Dbxref=GeneID:114873117%2CGenbank:XM_029181084.1;Parent=rna-XM_029181084.1
NW_021683697.1	Gnomon	exon	666683	666937	.	-	.	ID=exon-XM_029181074.1-11;Dbxref=GeneID:114873115%2CGenbank:XM_029181074.1;Parent=rna-XM_029181074.1
NW_021683697.1	Gnomon	exon	24952	25056	.	-	.	ID=exon-XM_029181084.1-1;Dbxref=GeneID:114873117%2CGenbank:XM_029181084.1;Parent=rna-XM_029181084.1
NW_021683697.1	Gnomon	exon	253226	253461	.	-	.	ID=exon-XM_029181055.1-8;Dbxref=GeneID:114873109%2CGenbank:XM_029181055.1;Parent=rna-XM_029181055.1
NW_021683697.1	Gnomon	exon	253001	253135	.	-	.	ID=exon-XM_029181055.1-9;Dbxref=GeneID:114873109%2CGenbank:XM_029181055.1;Parent=rna-XM_029181055.1
NW_021683697.1	Gnomon	exon	254361	254681	.	-	.	ID=exon-XM_029181055.1-6;Dbxref=GeneID:114873109%2CGenbank:XM_029181055.1;Parent=rna-XM_029181055.1
NW_021683697.1	Gnomon	exon	253944	254147	.	-	.	ID=exon-XM_029181055.1-7;Dbxref=GeneID:114873109%2CGenbank:XM_029181055.1;Parent=rna-XM_029181055.1
NW_021683697.1	Gnomon	exon	255071	255193	.	-	.	ID=exon-XM_029181055.1-4;Dbxref=GeneID:114873109%2CGenbank:XM_029181055.1;Parent=rna-XM_029181055.1
NW_021683697.1	Gnomon	exon	254765	254988	.	-	.	ID=exon-XM_029181055.1-5;Dbxref=GeneID:114873109%2CGenbank:XM_029181055.1;Parent=rna-XM_029181055.1
NW_021683697.1	Gnomon	exon	255620	255860	.	-	.	ID=exon-XM_029181055.1-2;Dbxref=GeneID:114873109%2CGenbank:XM_029181055.1;Parent=rna-XM_029181055.1
NW_021683697.1	Gnomon	exon	255292	255534	.	-	.	ID=exon-XM_029181055.1-3;Dbxref=GeneID:114873109%2CGenbank:XM_029181055.1;Parent=rna-XM_029181055.1
NW_021683697.1	Gnomon	exon	256150	256250	.	-	.	ID=exon-XM_029181055.1-1;Dbxref=GeneID:114873109%2CGenbank:XM_029181055.1;Parent=rna-XM_029181055.1
NW_021683697.1	Gnomon	mRNA	709873	713674	.	-	.	Name=XM_029180931.1;ID=rna-XM_029180931.1;Dbxref=GeneID:114873063%2CGenbank:XM_029180931.1;Parent=gene-LOC114873063
NW_021683697.1	Gnomon	exon	874731	875044	.	-	.	ID=exon-XM_029181171.1-10;Dbxref=GeneID:114873154%2CGenbank:XM_029181171.1;Parent=rna-XM_029181171.1
NW_021683697.1	Gnomon	exon	869497	869591	.	-	.	ID=exon-XM_029181171.1-11;Dbxref=GeneID:114873154%2CGenbank:XM_029181171.1;Parent=rna-XM_029181171.1
NW_021683697.1	Gnomon	exon	869307	869396	.	-	.	ID=exon-XM_029181171.1-12;Dbxref=GeneID:114873154%2CGenbank:XM_029181171.1;Parent=rna-XM_029181171.1
NW_021683697.1	Gnomon	exon	868663	869232	.	-	.	ID=exon-XM_029181171.1-13;Dbxref=GeneID:114873154%2CGenbank:XM_029181171.1;Parent=rna-XM_029181171.1
NW_021683697.1	Gnomon	exon	262803	263179	.	-	.	ID=exon-XM_029180951.1-6;Dbxref=GeneID:114873070%2CGenbank:XM_029180951.1;Parent=rna-XM_029180951.1
NW_021683697.1	Gnomon	exon	262256	262723	.	-	.	ID=exon-XM_029180951.1-7;Dbxref=GeneID:114873070%2CGenbank:XM_029180951.1;Parent=rna-XM_029180951.1
NW_021683697.1	Gnomon	exon	264320	264461	.	-	.	ID=exon-XM_029180951.1-2;Dbxref=GeneID:114873070%2CGenbank:XM_029180951.1;Parent=rna-XM_029180951.1
NW_021683697.1	Gnomon	exon	263949	264248	.	-	.	ID=exon-XM_029180951.1-3;Dbxref=GeneID:114873070%2CGenbank:XM_029180951.1;Parent=rna-XM_029180951.1
NW_021683697.1	Gnomon	exon	263760	263884	.	-	.	ID=exon-XM_029180951.1-4;Dbxref=GeneID:114873070%2CGenbank:XM_029180951.1;Parent=rna-XM_029180951.1
NW_021683697.1	Gnomon	exon	263258	263667	.	-	.	ID=exon-XM_029180951.1-5;Dbxref=GeneID:114873070%2CGenbank:XM_029180951.1;Parent=rna-XM_029180951.1
NW_021683697.1	Gnomon	exon	264757	265552	.	-	.	ID=exon-XM_029180951.1-1;Dbxref=GeneID:114873070%2CGenbank:XM_029180951.1;Parent=rna-XM_029180951.1
NW_021683697.1	Gnomon	exon	476538	476799	.	-	.	ID=exon-XM_029180927.1-3;Dbxref=GeneID:114873060%2CGenbank:XM_029180927.1;Parent=rna-XM_029180927.1
NW_021683697.1	Gnomon	exon	476148	476340	.	-	.	ID=exon-XM_029180927.1-4;Dbxref=GeneID:114873060%2CGenbank:XM_029180927.1;Parent=rna-XM_029180927.1
NW_021683697.1	Gnomon	exon	477161	477257	.	-	.	ID=exon-XM_029180927.1-1;Dbxref=GeneID:114873060%2CGenbank:XM_029180927.1;Parent=rna-XM_029180927.1
NW_021683697.1	Gnomon	exon	477021	477085	.	-	.	ID=exon-XM_029180927.1-2;Dbxref=GeneID:114873060%2CGenbank:XM_029180927.1;Parent=rna-XM_029180927.1
NW_021683697.1	Gnomon	exon	475818	476013	.	-	.	ID=exon-XM_029180927.1-5;Dbxref=GeneID:114873060%2CGenbank:XM_029180927.1;Parent=rna-XM_029180927.1
NW_021683697.1	Gnomon	CDS	461978	462070	.	+	0	Name=XP_029036738.1;ID=cds-XP_029036738.1;Dbxref=GeneID:114873052%2CGenbank:XP_029036738.1;Parent=rna-XM_029180905.1
NW_021683697.1	Gnomon	CDS	462242	462440	.	+	0	Name=XP_029036738.1;ID=cds-XP_029036738.1;Dbxref=GeneID:114873052%2CGenbank:XP_029036738.1;Parent=rna-XM_029180905.1
NW_021683697.1	Gnomon	CDS	462509	462658	.	+	0	Name=XP_029036738.1;ID=cds-XP_029036738.1;Dbxref=GeneID:114873052%2CGenbank:XP_029036738.1;Parent=rna-XM_029180905.1
NW_021683697.1	Gnomon	CDS	462777	463156	.	+	0	Name=XP_029036738.1;ID=cds-XP_029036738.1;Dbxref=GeneID:114873052%2CGenbank:XP_029036738.1;Parent=rna-XM_029180905.1
NW_021683697.1	Gnomon	CDS	463227	463499	.	+	0	Name=XP_029036738.1;ID=cds-XP_029036738.1;Dbxref=GeneID:114873052%2CGenbank:XP_029036738.1;Parent=rna-XM_029180905.1
NW_021683697.1	Gnomon	CDS	463575	463739	.	+	0	Name=XP_029036738.1;ID=cds-XP_029036738.1;Dbxref=GeneID:114873052%2CGenbank:XP_029036738.1;Parent=rna-XM_029180905.1
NW_021683697.1	Gnomon	CDS	463818	464047	.	+	0	Name=XP_029036738.1;ID=cds-XP_029036738.1;Dbxref=GeneID:114873052%2CGenbank:XP_029036738.1;Parent=rna-XM_029180905.1
NW_021683697.1	Gnomon	CDS	464152	464350	.	+	0	Name=XP_029036738.1;ID=cds-XP_029036738.1;Dbxref=GeneID:114873052%2CGenbank:XP_029036738.1;Parent=rna-XM_029180905.1
NW_021683697.1	Gnomon	transcript	451	9738	.	-	.	Name=XR_003788862.1;ID=rna-XR_003788862.1;Dbxref=GeneID:114873119%2CGenbank:XR_003788862.1;Parent=gene-LOC114873119
NW_021683697.1	Gnomon	CDS	177633	177791	.	+	0	Name=XP_029036832.1;ID=cds-XP_029036832.1;Dbxref=GeneID:114873087%2CGenbank:XP_029036832.1;Parent=rna-XM_029180999.1
NW_021683697.1	Gnomon	CDS	177862	178026	.	+	0	Name=XP_029036832.1;ID=cds-XP_029036832.1;Dbxref=GeneID:114873087%2CGenbank:XP_029036832.1;Parent=rna-XM_029180999.1
NW_021683697.1	Gnomon	CDS	178103	178301	.	+	0	Name=XP_029036832.1;ID=cds-XP_029036832.1;Dbxref=GeneID:114873087%2CGenbank:XP_029036832.1;Parent=rna-XM_029180999.1
NW_021683697.1	Gnomon	CDS	178384	178514	.	+	0	Name=XP_029036832.1;ID=cds-XP_029036832.1;Dbxref=GeneID:114873087%2CGenbank:XP_029036832.1;Parent=rna-XM_029180999.1
NW_021683697.1	Gnomon	CDS	178602	178925	.	+	0	Name=XP_029036832.1;ID=cds-XP_029036832.1;Dbxref=GeneID:114873087%2CGenbank:XP_029036832.1;Parent=rna-XM_029180999.1
NW_021683697.1	Gnomon	CDS	180147	180231	.	+	0	Name=XP_029036832.1;ID=cds-XP_029036832.1;Dbxref=GeneID:114873087%2CGenbank:XP_029036832.1;Parent=rna-XM_029180999.1
NW_021683697.1	Gnomon	CDS	180299	180459	.	+	0	Name=XP_029036832.1;ID=cds-XP_029036832.1;Dbxref=GeneID:114873087%2CGenbank:XP_029036832.1;Parent=rna-XM_029180999.1
NW_021683697.1	Gnomon	CDS	180530	181044	.	+	0	Name=XP_029036832.1;ID=cds-XP_029036832.1;Dbxref=GeneID:114873087%2CGenbank:XP_029036832.1;Parent=rna-XM_029180999.1
NW_021683697.1	Gnomon	CDS	181101	181639	.	+	0	Name=XP_029036832.1;ID=cds-XP_029036832.1;Dbxref=GeneID:114873087%2CGenbank:XP_029036832.1;Parent=rna-XM_029180999.1
NW_021683697.1	Gnomon	CDS	181708	183929	.	+	0	Name=XP_029036832.1;ID=cds-XP_029036832.1;Dbxref=GeneID:114873087%2CGenbank:XP_029036832.1;Parent=rna-XM_029180999.1
NW_021683697.1	Gnomon	CDS	185321	185362	.	+	0	Name=XP_029036832.1;ID=cds-XP_029036832.1;Dbxref=GeneID:114873087%2CGenbank:XP_029036832.1;Parent=rna-XM_029180999.1
NW_021683697.1	Gnomon	mRNA	847340	866510	.	-	.	Name=XM_029181176.1;ID=rna-XM_029181176.1;Dbxref=GeneID:114873156%2CGenbank:XM_029181176.1;Parent=gene-LOC114873156
NW_021683697.1	Gnomon	CDS	786592	786715	.	+	0	Name=XP_029036978.1;ID=cds-XP_029036978.1;Dbxref=GeneID:114873143%2CGenbank:XP_029036978.1;Parent=rna-XM_029181145.1
NW_021683697.1	Gnomon	CDS	787741	787938	.	+	0	Name=XP_029036978.1;ID=cds-XP_029036978.1;Dbxref=GeneID:114873143%2CGenbank:XP_029036978.1;Parent=rna-XM_029181145.1
NW_021683697.1	Gnomon	CDS	794154	794396	.	+	0	Name=XP_029036978.1;ID=cds-XP_029036978.1;Dbxref=GeneID:114873143%2CGenbank:XP_029036978.1;Parent=rna-XM_029181145.1
NW_021683697.1	Gnomon	CDS	799128	799261	.	+	0	Name=XP_029036978.1;ID=cds-XP_029036978.1;Dbxref=GeneID:114873143%2CGenbank:XP_029036978.1;Parent=rna-XM_029181145.1
NW_021683697.1	Gnomon	CDS	799811	800320	.	+	0	Name=XP_029036978.1;ID=cds-XP_029036978.1;Dbxref=GeneID:114873143%2CGenbank:XP_029036978.1;Parent=rna-XM_029181145.1
NW_021683697.1	Gnomon	CDS	800413	801474	.	+	0	Name=XP_029036978.1;ID=cds-XP_029036978.1;Dbxref=GeneID:114873143%2CGenbank:XP_029036978.1;Parent=rna-XM_029181145.1
NW_021683697.1	Gnomon	CDS	801560	802015	.	+	0	Name=XP_029036978.1;ID=cds-XP_029036978.1;Dbxref=GeneID:114873143%2CGenbank:XP_029036978.1;Parent=rna-XM_029181145.1
NW_021683697.1	Gnomon	CDS	802250	802429	.	+	0	Name=XP_029036978.1;ID=cds-XP_029036978.1;Dbxref=GeneID:114873143%2CGenbank:XP_029036978.1;Parent=rna-XM_029181145.1
NW_021683697.1	Gnomon	exon	19531	19612	.	-	.	ID=exon-XM_029181078.1-1;Dbxref=GeneID:114873116%2CGenbank:XM_029181078.1;Parent=rna-XM_029181078.1
NW_021683697.1	Gnomon	exon	18462	18569	.	-	.	ID=exon-XM_029181078.1-2;Dbxref=GeneID:114873116%2CGenbank:XM_029181078.1;Parent=rna-XM_029181078.1
NW_021683697.1	Gnomon	exon	17618	17818	.	-	.	ID=exon-XM_029181078.1-5;Dbxref=GeneID:114873116%2CGenbank:XM_029181078.1;Parent=rna-XM_029181078.1
NW_021683697.1	Gnomon	exon	17300	17540	.	-	.	ID=exon-XM_029181078.1-6;Dbxref=GeneID:114873116%2CGenbank:XM_029181078.1;Parent=rna-XM_029181078.1
NW_021683697.1	Gnomon	exon	18239	18384	.	-	.	ID=exon-XM_029181078.1-3;Dbxref=GeneID:114873116%2CGenbank:XM_029181078.1;Parent=rna-XM_029181078.1
NW_021683697.1	Gnomon	exon	17888	18164	.	-	.	ID=exon-XM_029181078.1-4;Dbxref=GeneID:114873116%2CGenbank:XM_029181078.1;Parent=rna-XM_029181078.1
NW_021683697.1	Gnomon	exon	15886	16314	.	-	.	ID=exon-XM_029181078.1-9;Dbxref=GeneID:114873116%2CGenbank:XM_029181078.1;Parent=rna-XM_029181078.1
NW_021683697.1	Gnomon	exon	16997	17229	.	-	.	ID=exon-XM_029181078.1-7;Dbxref=GeneID:114873116%2CGenbank:XM_029181078.1;Parent=rna-XM_029181078.1
NW_021683697.1	Gnomon	exon	16397	16763	.	-	.	ID=exon-XM_029181078.1-8;Dbxref=GeneID:114873116%2CGenbank:XM_029181078.1;Parent=rna-XM_029181078.1
NW_021683697.1	Gnomon	exon	87732	87842	.	+	.	ID=exon-XM_029181184.1-3;Dbxref=GeneID:114873159%2CGenbank:XM_029181184.1;Parent=rna-XM_029181184.1
NW_021683697.1	Gnomon	exon	88139	88336	.	+	.	ID=exon-XM_029181184.1-4;Dbxref=GeneID:114873159%2CGenbank:XM_029181184.1;Parent=rna-XM_029181184.1
NW_021683697.1	Gnomon	exon	88427	88769	.	+	.	ID=exon-XM_029181184.1-5;Dbxref=GeneID:114873159%2CGenbank:XM_029181184.1;Parent=rna-XM_029181184.1
NW_021683697.1	Gnomon	exon	88856	88948	.	+	.	ID=exon-XM_029181184.1-6;Dbxref=GeneID:114873159%2CGenbank:XM_029181184.1;Parent=rna-XM_029181184.1
NW_021683697.1	Gnomon	exon	86557	87216	.	+	.	ID=exon-XM_029181184.1-1;Dbxref=GeneID:114873159%2CGenbank:XM_029181184.1;Parent=rna-XM_029181184.1
NW_021683697.1	Gnomon	exon	87444	87531	.	+	.	ID=exon-XM_029181184.1-2;Dbxref=GeneID:114873159%2CGenbank:XM_029181184.1;Parent=rna-XM_029181184.1
NW_021683697.1	Gnomon	exon	90127	90285	.	+	.	ID=exon-XM_029181184.1-7;Dbxref=GeneID:114873159%2CGenbank:XM_029181184.1;Parent=rna-XM_029181184.1
NW_021683697.1	Gnomon	exon	90374	90677	.	+	.	ID=exon-XM_029181184.1-8;Dbxref=GeneID:114873159%2CGenbank:XM_029181184.1;Parent=rna-XM_029181184.1
NW_021683697.1	Gnomon	exon	90776	97209	.	+	.	ID=exon-XM_029181184.1-9;Dbxref=GeneID:114873159%2CGenbank:XM_029181184.1;Parent=rna-XM_029181184.1
NW_021683697.1	Gnomon	CDS	214955	215115	.	+	0	Name=XP_029036840.1;ID=cds-XP_029036840.1;Dbxref=GeneID:114873088%2CGenbank:XP_029036840.1;Parent=rna-XM_029181007.1
NW_021683697.1	Gnomon	CDS	216081	216169	.	+	0	Name=XP_029036840.1;ID=cds-XP_029036840.1;Dbxref=GeneID:114873088%2CGenbank:XP_029036840.1;Parent=rna-XM_029181007.1
NW_021683697.1	Gnomon	CDS	221786	221850	.	+	0	Name=XP_029036840.1;ID=cds-XP_029036840.1;Dbxref=GeneID:114873088%2CGenbank:XP_029036840.1;Parent=rna-XM_029181007.1
NW_021683697.1	Gnomon	CDS	221935	222155	.	+	0	Name=XP_029036840.1;ID=cds-XP_029036840.1;Dbxref=GeneID:114873088%2CGenbank:XP_029036840.1;Parent=rna-XM_029181007.1
NW_021683697.1	Gnomon	CDS	222704	222786	.	+	0	Name=XP_029036840.1;ID=cds-XP_029036840.1;Dbxref=GeneID:114873088%2CGenbank:XP_029036840.1;Parent=rna-XM_029181007.1
NW_021683697.1	Gnomon	CDS	222856	222996	.	+	0	Name=XP_029036840.1;ID=cds-XP_029036840.1;Dbxref=GeneID:114873088%2CGenbank:XP_029036840.1;Parent=rna-XM_029181007.1
NW_021683697.1	Gnomon	CDS	226149	226241	.	+	0	Name=XP_029036840.1;ID=cds-XP_029036840.1;Dbxref=GeneID:114873088%2CGenbank:XP_029036840.1;Parent=rna-XM_029181007.1
NW_021683697.1	Gnomon	CDS	228315	228467	.	+	0	Name=XP_029036840.1;ID=cds-XP_029036840.1;Dbxref=GeneID:114873088%2CGenbank:XP_029036840.1;Parent=rna-XM_029181007.1
NW_021683697.1	Gnomon	CDS	228899	229113	.	+	0	Name=XP_029036840.1;ID=cds-XP_029036840.1;Dbxref=GeneID:114873088%2CGenbank:XP_029036840.1;Parent=rna-XM_029181007.1
NW_021683697.1	Gnomon	CDS	231595	231645	.	+	0	Name=XP_029036840.1;ID=cds-XP_029036840.1;Dbxref=GeneID:114873088%2CGenbank:XP_029036840.1;Parent=rna-XM_029181007.1
NW_021683697.1	Gnomon	CDS	235060	235185	.	+	0	Name=XP_029036840.1;ID=cds-XP_029036840.1;Dbxref=GeneID:114873088%2CGenbank:XP_029036840.1;Parent=rna-XM_029181007.1
NW_021683697.1	Gnomon	CDS	235325	235456	.	+	0	Name=XP_029036840.1;ID=cds-XP_029036840.1;Dbxref=GeneID:114873088%2CGenbank:XP_029036840.1;Parent=rna-XM_029181007.1
NW_021683697.1	Gnomon	exon	143083	143790	.	+	.	ID=exon-XM_029181031.1-6;Dbxref=GeneID:114873095%2CGenbank:XM_029181031.1;Parent=rna-XM_029181031.1
NW_021683697.1	Gnomon	exon	141777	142113	.	+	.	ID=exon-XM_029181031.1-2;Dbxref=GeneID:114873095%2CGenbank:XM_029181031.1;Parent=rna-XM_029181031.1
NW_021683697.1	Gnomon	exon	142198	142445	.	+	.	ID=exon-XM_029181031.1-3;Dbxref=GeneID:114873095%2CGenbank:XM_029181031.1;Parent=rna-XM_029181031.1
NW_021683697.1	Gnomon	exon	142509	142767	.	+	.	ID=exon-XM_029181031.1-4;Dbxref=GeneID:114873095%2CGenbank:XM_029181031.1;Parent=rna-XM_029181031.1
NW_021683697.1	Gnomon	exon	142851	143017	.	+	.	ID=exon-XM_029181031.1-5;Dbxref=GeneID:114873095%2CGenbank:XM_029181031.1;Parent=rna-XM_029181031.1
NW_021683697.1	Gnomon	exon	140915	141647	.	+	.	ID=exon-XM_029181031.1-1;Dbxref=GeneID:114873095%2CGenbank:XM_029181031.1;Parent=rna-XM_029181031.1
NW_021683697.1	Gnomon	mRNA	428799	431484	.	+	.	Name=XM_029180887.1;ID=rna-XM_029180887.1;Dbxref=GeneID:114873039%2CGenbank:XM_029180887.1;Parent=gene-LOC114873039
NW_021683697.1	Gnomon	exon	875713	878331	.	-	.	ID=exon-XR_003788880.1-8;Dbxref=GeneID:114873154%2CGenbank:XR_003788880.1;Parent=rna-XR_003788880.1
NW_021683697.1	Gnomon	exon	875145	875265	.	-	.	ID=exon-XR_003788880.1-9;Dbxref=GeneID:114873154%2CGenbank:XR_003788880.1;Parent=rna-XR_003788880.1
NW_021683697.1	Gnomon	exon	882727	882868	.	-	.	ID=exon-XR_003788880.1-2;Dbxref=GeneID:114873154%2CGenbank:XR_003788880.1;Parent=rna-XR_003788880.1
NW_021683697.1	Gnomon	exon	882386	882514	.	-	.	ID=exon-XR_003788880.1-3;Dbxref=GeneID:114873154%2CGenbank:XR_003788880.1;Parent=rna-XR_003788880.1
NW_021683697.1	Gnomon	exon	884355	884749	.	-	.	ID=exon-XR_003788880.1-1;Dbxref=GeneID:114873154%2CGenbank:XR_003788880.1;Parent=rna-XR_003788880.1
NW_021683697.1	Gnomon	exon	878936	881755	.	-	.	ID=exon-XR_003788880.1-6;Dbxref=GeneID:114873154%2CGenbank:XR_003788880.1;Parent=rna-XR_003788880.1
NW_021683697.1	Gnomon	exon	878425	878808	.	-	.	ID=exon-XR_003788880.1-7;Dbxref=GeneID:114873154%2CGenbank:XR_003788880.1;Parent=rna-XR_003788880.1
NW_021683697.1	Gnomon	exon	882145	882311	.	-	.	ID=exon-XR_003788880.1-4;Dbxref=GeneID:114873154%2CGenbank:XR_003788880.1;Parent=rna-XR_003788880.1
NW_021683697.1	Gnomon	exon	881826	882042	.	-	.	ID=exon-XR_003788880.1-5;Dbxref=GeneID:114873154%2CGenbank:XR_003788880.1;Parent=rna-XR_003788880.1
NW_021683697.1	Gnomon	CDS	751616	751825	.	+	0	Name=XP_029036986.1;ID=cds-XP_029036986.1;Dbxref=GeneID:114873146%2CGenbank:XP_029036986.1;Parent=rna-XM_029181153.1
NW_021683697.1	Gnomon	CDS	769135	769198	.	+	0	Name=XP_029036986.1;ID=cds-XP_029036986.1;Dbxref=GeneID:114873146%2CGenbank:XP_029036986.1;Parent=rna-XM_029181153.1
NW_021683697.1	Gnomon	CDS	773307	773563	.	+	0	Name=XP_029036986.1;ID=cds-XP_029036986.1;Dbxref=GeneID:114873146%2CGenbank:XP_029036986.1;Parent=rna-XM_029181153.1
NW_021683697.1	Gnomon	CDS	775509	775572	.	+	0	Name=XP_029036986.1;ID=cds-XP_029036986.1;Dbxref=GeneID:114873146%2CGenbank:XP_029036986.1;Parent=rna-XM_029181153.1
NW_021683697.1	Gnomon	CDS	777344	777439	.	+	0	Name=XP_029036986.1;ID=cds-XP_029036986.1;Dbxref=GeneID:114873146%2CGenbank:XP_029036986.1;Parent=rna-XM_029181153.1
NW_021683697.1	Gnomon	CDS	777762	777862	.	+	0	Name=XP_029036986.1;ID=cds-XP_029036986.1;Dbxref=GeneID:114873146%2CGenbank:XP_029036986.1;Parent=rna-XM_029181153.1
NW_021683697.1	Gnomon	CDS	778046	778177	.	+	0	Name=XP_029036986.1;ID=cds-XP_029036986.1;Dbxref=GeneID:114873146%2CGenbank:XP_029036986.1;Parent=rna-XM_029181153.1
NW_021683697.1	Gnomon	CDS	778275	778448	.	+	0	Name=XP_029036986.1;ID=cds-XP_029036986.1;Dbxref=GeneID:114873146%2CGenbank:XP_029036986.1;Parent=rna-XM_029181153.1
NW_021683697.1	Gnomon	CDS	778849	780795	.	+	0	Name=XP_029036986.1;ID=cds-XP_029036986.1;Dbxref=GeneID:114873146%2CGenbank:XP_029036986.1;Parent=rna-XM_029181153.1
NW_021683697.1	Gnomon	CDS	780946	781084	.	+	0	Name=XP_029036986.1;ID=cds-XP_029036986.1;Dbxref=GeneID:114873146%2CGenbank:XP_029036986.1;Parent=rna-XM_029181153.1
NW_021683697.1	Gnomon	CDS	781225	781347	.	+	0	Name=XP_029036986.1;ID=cds-XP_029036986.1;Dbxref=GeneID:114873146%2CGenbank:XP_029036986.1;Parent=rna-XM_029181153.1
NW_021683697.1	Gnomon	CDS	781427	781816	.	+	0	Name=XP_029036986.1;ID=cds-XP_029036986.1;Dbxref=GeneID:114873146%2CGenbank:XP_029036986.1;Parent=rna-XM_029181153.1
NW_021683697.1	Gnomon	CDS	782087	782130	.	+	0	Name=XP_029036986.1;ID=cds-XP_029036986.1;Dbxref=GeneID:114873146%2CGenbank:XP_029036986.1;Parent=rna-XM_029181153.1
NW_021683697.1	Gnomon	mRNA	169375	173913	.	+	.	Name=XM_029180981.1;ID=rna-XM_029180981.1;Dbxref=GeneID:114873079%2CGenbank:XM_029180981.1;Parent=gene-LOC114873079
NW_021683697.1	Gnomon	CDS	466665	466742	.	-	0	Name=XP_029036746.1;ID=cds-XP_029036746.1;Dbxref=GeneID:114873056%2CGenbank:XP_029036746.1;Parent=rna-XM_029180913.1
NW_021683697.1	Gnomon	CDS	466216	466466	.	-	0	Name=XP_029036746.1;ID=cds-XP_029036746.1;Dbxref=GeneID:114873056%2CGenbank:XP_029036746.1;Parent=rna-XM_029180913.1
NW_021683697.1	Gnomon	CDS	465968	466133	.	-	0	Name=XP_029036746.1;ID=cds-XP_029036746.1;Dbxref=GeneID:114873056%2CGenbank:XP_029036746.1;Parent=rna-XM_029180913.1
NW_021683697.1	Gnomon	CDS	465331	465708	.	-	0	Name=XP_029036746.1;ID=cds-XP_029036746.1;Dbxref=GeneID:114873056%2CGenbank:XP_029036746.1;Parent=rna-XM_029180913.1
NW_021683697.1	Gnomon	CDS	464559	464621	.	-	0	Name=XP_029036746.1;ID=cds-XP_029036746.1;Dbxref=GeneID:114873056%2CGenbank:XP_029036746.1;Parent=rna-XM_029180913.1
NW_021683697.1	Gnomon	exon	319516	319800	.	-	.	ID=exon-XM_029180897.1-3;Dbxref=GeneID:114873046%2CGenbank:XM_029180897.1;Parent=rna-XM_029180897.1
NW_021683697.1	Gnomon	exon	319320	319449	.	-	.	ID=exon-XM_029180897.1-4;Dbxref=GeneID:114873046%2CGenbank:XM_029180897.1;Parent=rna-XM_029180897.1
NW_021683697.1	Gnomon	exon	320323	320364	.	-	.	ID=exon-XM_029180897.1-1;Dbxref=GeneID:114873046%2CGenbank:XM_029180897.1;Parent=rna-XM_029180897.1
NW_021683697.1	Gnomon	exon	319878	320227	.	-	.	ID=exon-XM_029180897.1-2;Dbxref=GeneID:114873046%2CGenbank:XM_029180897.1;Parent=rna-XM_029180897.1
NW_021683697.1	Gnomon	exon	319041	319238	.	-	.	ID=exon-XM_029180897.1-5;Dbxref=GeneID:114873046%2CGenbank:XM_029180897.1;Parent=rna-XM_029180897.1
NW_021683697.1	Gnomon	exon	556219	556308	.	+	.	ID=exon-XM_029181136.1-1;Dbxref=GeneID:114873140%2CGenbank:XM_029181136.1;Parent=rna-XM_029181136.1
NW_021683697.1	Gnomon	exon	556646	556981	.	+	.	ID=exon-XM_029181136.1-2;Dbxref=GeneID:114873140%2CGenbank:XM_029181136.1;Parent=rna-XM_029181136.1
NW_021683697.1	Gnomon	CDS	751616	751825	.	+	0	Name=XP_029036985.1;ID=cds-XP_029036985.1;Dbxref=GeneID:114873146%2CGenbank:XP_029036985.1;Parent=rna-XM_029181152.1
NW_021683697.1	Gnomon	CDS	769135	769198	.	+	0	Name=XP_029036985.1;ID=cds-XP_029036985.1;Dbxref=GeneID:114873146%2CGenbank:XP_029036985.1;Parent=rna-XM_029181152.1
NW_021683697.1	Gnomon	CDS	773307	773563	.	+	0	Name=XP_029036985.1;ID=cds-XP_029036985.1;Dbxref=GeneID:114873146%2CGenbank:XP_029036985.1;Parent=rna-XM_029181152.1
NW_021683697.1	Gnomon	CDS	775509	775572	.	+	0	Name=XP_029036985.1;ID=cds-XP_029036985.1;Dbxref=GeneID:114873146%2CGenbank:XP_029036985.1;Parent=rna-XM_029181152.1
NW_021683697.1	Gnomon	CDS	777344	777439	.	+	0	Name=XP_029036985.1;ID=cds-XP_029036985.1;Dbxref=GeneID:114873146%2CGenbank:XP_029036985.1;Parent=rna-XM_029181152.1
NW_021683697.1	Gnomon	CDS	777762	777862	.	+	0	Name=XP_029036985.1;ID=cds-XP_029036985.1;Dbxref=GeneID:114873146%2CGenbank:XP_029036985.1;Parent=rna-XM_029181152.1
NW_021683697.1	Gnomon	CDS	778046	778177	.	+	0	Name=XP_029036985.1;ID=cds-XP_029036985.1;Dbxref=GeneID:114873146%2CGenbank:XP_029036985.1;Parent=rna-XM_029181152.1
NW_021683697.1	Gnomon	CDS	778275	778448	.	+	0	Name=XP_029036985.1;ID=cds-XP_029036985.1;Dbxref=GeneID:114873146%2CGenbank:XP_029036985.1;Parent=rna-XM_029181152.1
NW_021683697.1	Gnomon	CDS	778849	780795	.	+	0	Name=XP_029036985.1;ID=cds-XP_029036985.1;Dbxref=GeneID:114873146%2CGenbank:XP_029036985.1;Parent=rna-XM_029181152.1
NW_021683697.1	Gnomon	CDS	780946	781084	.	+	0	Name=XP_029036985.1;ID=cds-XP_029036985.1;Dbxref=GeneID:114873146%2CGenbank:XP_029036985.1;Parent=rna-XM_029181152.1
NW_021683697.1	Gnomon	CDS	781225	781347	.	+	0	Name=XP_029036985.1;ID=cds-XP_029036985.1;Dbxref=GeneID:114873146%2CGenbank:XP_029036985.1;Parent=rna-XM_029181152.1
NW_021683697.1	Gnomon	CDS	781427	781816	.	+	0	Name=XP_029036985.1;ID=cds-XP_029036985.1;Dbxref=GeneID:114873146%2CGenbank:XP_029036985.1;Parent=rna-XM_029181152.1
NW_021683697.1	Gnomon	CDS	782087	782130	.	+	0	Name=XP_029036985.1;ID=cds-XP_029036985.1;Dbxref=GeneID:114873146%2CGenbank:XP_029036985.1;Parent=rna-XM_029181152.1
NW_021683697.1	Gnomon	mRNA	11649	19612	.	-	.	Name=XM_029181080.1;ID=rna-XM_029181080.1;Dbxref=GeneID:114873116%2CGenbank:XM_029181080.1;Parent=gene-LOC114873116
NW_021683697.1	Gnomon	exon	878936	881755	.	-	.	ID=exon-XR_003788879.1-6;Dbxref=GeneID:114873154%2CGenbank:XR_003788879.1;Parent=rna-XR_003788879.1
NW_021683697.1	Gnomon	exon	878425	878808	.	-	.	ID=exon-XR_003788879.1-7;Dbxref=GeneID:114873154%2CGenbank:XR_003788879.1;Parent=rna-XR_003788879.1
NW_021683697.1	Gnomon	exon	875713	878331	.	-	.	ID=exon-XR_003788879.1-8;Dbxref=GeneID:114873154%2CGenbank:XR_003788879.1;Parent=rna-XR_003788879.1
NW_021683697.1	Gnomon	exon	875145	875265	.	-	.	ID=exon-XR_003788879.1-9;Dbxref=GeneID:114873154%2CGenbank:XR_003788879.1;Parent=rna-XR_003788879.1
NW_021683697.1	Gnomon	exon	882727	882868	.	-	.	ID=exon-XR_003788879.1-2;Dbxref=GeneID:114873154%2CGenbank:XR_003788879.1;Parent=rna-XR_003788879.1
NW_021683697.1	Gnomon	exon	882386	882514	.	-	.	ID=exon-XR_003788879.1-3;Dbxref=GeneID:114873154%2CGenbank:XR_003788879.1;Parent=rna-XR_003788879.1
NW_021683697.1	Gnomon	exon	882145	882311	.	-	.	ID=exon-XR_003788879.1-4;Dbxref=GeneID:114873154%2CGenbank:XR_003788879.1;Parent=rna-XR_003788879.1
NW_021683697.1	Gnomon	exon	881826	882042	.	-	.	ID=exon-XR_003788879.1-5;Dbxref=GeneID:114873154%2CGenbank:XR_003788879.1;Parent=rna-XR_003788879.1
NW_021683697.1	Gnomon	exon	884355	884749	.	-	.	ID=exon-XR_003788879.1-1;Dbxref=GeneID:114873154%2CGenbank:XR_003788879.1;Parent=rna-XR_003788879.1
NW_021683697.1	Gnomon	mRNA	429787	431484	.	+	.	Name=XM_029180888.1;ID=rna-XM_029180888.1;Dbxref=GeneID:114873039%2CGenbank:XM_029180888.1;Parent=gene-LOC114873039
NW_021683697.1	Gnomon	exon	781225	781347	.	+	.	ID=exon-XM_029181153.1-12;Dbxref=GeneID:114873146%2CGenbank:XM_029181153.1;Parent=rna-XM_029181153.1
NW_021683697.1	Gnomon	exon	781427	781816	.	+	.	ID=exon-XM_029181153.1-13;Dbxref=GeneID:114873146%2CGenbank:XM_029181153.1;Parent=rna-XM_029181153.1
NW_021683697.1	Gnomon	exon	778849	780795	.	+	.	ID=exon-XM_029181153.1-10;Dbxref=GeneID:114873146%2CGenbank:XM_029181153.1;Parent=rna-XM_029181153.1
NW_021683697.1	Gnomon	exon	780946	781084	.	+	.	ID=exon-XM_029181153.1-11;Dbxref=GeneID:114873146%2CGenbank:XM_029181153.1;Parent=rna-XM_029181153.1
NW_021683697.1	Gnomon	exon	782087	784988	.	+	.	ID=exon-XM_029181153.1-14;Dbxref=GeneID:114873146%2CGenbank:XM_029181153.1;Parent=rna-XM_029181153.1
NW_021683697.1	Gnomon	CDS	469262	469345	.	-	0	Name=XP_029036745.1;ID=cds-XP_029036745.1;Dbxref=GeneID:114873054%2CGenbank:XP_029036745.1;Parent=rna-XM_029180912.1
NW_021683697.1	Gnomon	CDS	469081	469197	.	-	0	Name=XP_029036745.1;ID=cds-XP_029036745.1;Dbxref=GeneID:114873054%2CGenbank:XP_029036745.1;Parent=rna-XM_029180912.1
NW_021683697.1	Gnomon	CDS	468643	468877	.	-	0	Name=XP_029036745.1;ID=cds-XP_029036745.1;Dbxref=GeneID:114873054%2CGenbank:XP_029036745.1;Parent=rna-XM_029180912.1
NW_021683697.1	Gnomon	CDS	468450	468554	.	-	0	Name=XP_029036745.1;ID=cds-XP_029036745.1;Dbxref=GeneID:114873054%2CGenbank:XP_029036745.1;Parent=rna-XM_029180912.1
NW_021683697.1	Gnomon	CDS	467919	468373	.	-	0	Name=XP_029036745.1;ID=cds-XP_029036745.1;Dbxref=GeneID:114873054%2CGenbank:XP_029036745.1;Parent=rna-XM_029180912.1
NW_021683697.1	Gnomon	CDS	467335	467358	.	-	0	Name=XP_029036745.1;ID=cds-XP_029036745.1;Dbxref=GeneID:114873054%2CGenbank:XP_029036745.1;Parent=rna-XM_029180912.1
NW_021683697.1	Gnomon	exon	21712	21816	.	-	.	ID=exon-XM_029181082.1-11;Dbxref=GeneID:114873117%2CGenbank:XM_029181082.1;Parent=rna-XM_029181082.1
NW_021683697.1	Gnomon	exon	21006	21647	.	-	.	ID=exon-XM_029181082.1-12;Dbxref=GeneID:114873117%2CGenbank:XM_029181082.1;Parent=rna-XM_029181082.1
NW_021683697.1	Gnomon	exon	21879	22081	.	-	.	ID=exon-XM_029181082.1-10;Dbxref=GeneID:114873117%2CGenbank:XM_029181082.1;Parent=rna-XM_029181082.1
NW_021683697.1	Gnomon	exon	214945	215115	.	+	.	ID=exon-XM_029181007.1-3;Dbxref=GeneID:114873088%2CGenbank:XM_029181007.1;Parent=rna-XM_029181007.1
NW_021683697.1	Gnomon	exon	216081	216169	.	+	.	ID=exon-XM_029181007.1-4;Dbxref=GeneID:114873088%2CGenbank:XM_029181007.1;Parent=rna-XM_029181007.1
NW_021683697.1	Gnomon	exon	194414	194652	.	+	.	ID=exon-XM_029181007.1-1;Dbxref=GeneID:114873088%2CGenbank:XM_029181007.1;Parent=rna-XM_029181007.1
NW_021683697.1	Gnomon	exon	210128	210306	.	+	.	ID=exon-XM_029181007.1-2;Dbxref=GeneID:114873088%2CGenbank:XM_029181007.1;Parent=rna-XM_029181007.1
NW_021683697.1	Gnomon	exon	222704	222786	.	+	.	ID=exon-XM_029181007.1-7;Dbxref=GeneID:114873088%2CGenbank:XM_029181007.1;Parent=rna-XM_029181007.1
NW_021683697.1	Gnomon	exon	222856	222996	.	+	.	ID=exon-XM_029181007.1-8;Dbxref=GeneID:114873088%2CGenbank:XM_029181007.1;Parent=rna-XM_029181007.1
NW_021683697.1	Gnomon	exon	221786	221850	.	+	.	ID=exon-XM_029181007.1-5;Dbxref=GeneID:114873088%2CGenbank:XM_029181007.1;Parent=rna-XM_029181007.1
NW_021683697.1	Gnomon	exon	221935	222155	.	+	.	ID=exon-XM_029181007.1-6;Dbxref=GeneID:114873088%2CGenbank:XM_029181007.1;Parent=rna-XM_029181007.1
NW_021683697.1	Gnomon	exon	226149	226241	.	+	.	ID=exon-XM_029181007.1-9;Dbxref=GeneID:114873088%2CGenbank:XM_029181007.1;Parent=rna-XM_029181007.1
NW_021683697.1	Gnomon	exon	427883	428090	.	+	.	ID=exon-XM_029180902.1-2;Dbxref=GeneID:114873051%2CGenbank:XM_029180902.1;Parent=rna-XM_029180902.1
NW_021683697.1	Gnomon	exon	428165	428325	.	+	.	ID=exon-XM_029180902.1-3;Dbxref=GeneID:114873051%2CGenbank:XM_029180902.1;Parent=rna-XM_029180902.1
NW_021683697.1	Gnomon	exon	427560	427796	.	+	.	ID=exon-XM_029180902.1-1;Dbxref=GeneID:114873051%2CGenbank:XM_029180902.1;Parent=rna-XM_029180902.1
NW_021683697.1	Gnomon	mRNA	437370	442440	.	+	.	Name=XM_029180889.1;ID=rna-XM_029180889.1;Dbxref=GeneID:114873041%2CGenbank:XM_029180889.1;Parent=gene-LOC114873041
NW_021683697.1	Gnomon	mRNA	13299	19612	.	-	.	Name=XM_029181081.1;ID=rna-XM_029181081.1;Dbxref=GeneID:114873116%2CGenbank:XM_029181081.1;Parent=gene-LOC114873116
NW_021683697.1	Gnomon	CDS	466665	466742	.	-	0	Name=XP_029036748.1;ID=cds-XP_029036748.1;Dbxref=GeneID:114873056%2CGenbank:XP_029036748.1;Parent=rna-XM_029180915.1
NW_021683697.1	Gnomon	CDS	466216	466466	.	-	0	Name=XP_029036748.1;ID=cds-XP_029036748.1;Dbxref=GeneID:114873056%2CGenbank:XP_029036748.1;Parent=rna-XM_029180915.1
NW_021683697.1	Gnomon	CDS	465968	466133	.	-	0	Name=XP_029036748.1;ID=cds-XP_029036748.1;Dbxref=GeneID:114873056%2CGenbank:XP_029036748.1;Parent=rna-XM_029180915.1
NW_021683697.1	Gnomon	CDS	465331	465708	.	-	0	Name=XP_029036748.1;ID=cds-XP_029036748.1;Dbxref=GeneID:114873056%2CGenbank:XP_029036748.1;Parent=rna-XM_029180915.1
NW_021683697.1	Gnomon	CDS	464841	464882	.	-	0	Name=XP_029036748.1;ID=cds-XP_029036748.1;Dbxref=GeneID:114873056%2CGenbank:XP_029036748.1;Parent=rna-XM_029180915.1
NW_021683697.1	Gnomon	mRNA	165025	166830	.	-	.	Name=XM_029180983.1;ID=rna-XM_029180983.1;Dbxref=GeneID:114873080%2CGenbank:XM_029180983.1;Parent=gene-LOC114873080
NW_021683697.1	Gnomon	CDS	214955	215115	.	+	0	Name=XP_029036842.1;ID=cds-XP_029036842.1;Dbxref=GeneID:114873088%2CGenbank:XP_029036842.1;Parent=rna-XM_029181009.1
NW_021683697.1	Gnomon	CDS	216081	216169	.	+	0	Name=XP_029036842.1;ID=cds-XP_029036842.1;Dbxref=GeneID:114873088%2CGenbank:XP_029036842.1;Parent=rna-XM_029181009.1
NW_021683697.1	Gnomon	CDS	221786	221850	.	+	0	Name=XP_029036842.1;ID=cds-XP_029036842.1;Dbxref=GeneID:114873088%2CGenbank:XP_029036842.1;Parent=rna-XM_029181009.1
NW_021683697.1	Gnomon	CDS	221935	222155	.	+	0	Name=XP_029036842.1;ID=cds-XP_029036842.1;Dbxref=GeneID:114873088%2CGenbank:XP_029036842.1;Parent=rna-XM_029181009.1
NW_021683697.1	Gnomon	CDS	222704	222786	.	+	0	Name=XP_029036842.1;ID=cds-XP_029036842.1;Dbxref=GeneID:114873088%2CGenbank:XP_029036842.1;Parent=rna-XM_029181009.1
NW_021683697.1	Gnomon	CDS	222856	222996	.	+	0	Name=XP_029036842.1;ID=cds-XP_029036842.1;Dbxref=GeneID:114873088%2CGenbank:XP_029036842.1;Parent=rna-XM_029181009.1
NW_021683697.1	Gnomon	CDS	228315	228467	.	+	0	Name=XP_029036842.1;ID=cds-XP_029036842.1;Dbxref=GeneID:114873088%2CGenbank:XP_029036842.1;Parent=rna-XM_029181009.1
NW_021683697.1	Gnomon	CDS	228899	229113	.	+	0	Name=XP_029036842.1;ID=cds-XP_029036842.1;Dbxref=GeneID:114873088%2CGenbank:XP_029036842.1;Parent=rna-XM_029181009.1
NW_021683697.1	Gnomon	CDS	231595	231645	.	+	0	Name=XP_029036842.1;ID=cds-XP_029036842.1;Dbxref=GeneID:114873088%2CGenbank:XP_029036842.1;Parent=rna-XM_029181009.1
NW_021683697.1	Gnomon	CDS	235060	235185	.	+	0	Name=XP_029036842.1;ID=cds-XP_029036842.1;Dbxref=GeneID:114873088%2CGenbank:XP_029036842.1;Parent=rna-XM_029181009.1
NW_021683697.1	Gnomon	CDS	235325	235456	.	+	0	Name=XP_029036842.1;ID=cds-XP_029036842.1;Dbxref=GeneID:114873088%2CGenbank:XP_029036842.1;Parent=rna-XM_029181009.1
NW_021683697.1	Gnomon	exon	228315	228467	.	+	.	ID=exon-XM_029181004.1-10;Dbxref=GeneID:114873088%2CGenbank:XM_029181004.1;Parent=rna-XM_029181004.1
NW_021683697.1	Gnomon	exon	235325	239570	.	+	.	ID=exon-XM_029181004.1-13;Dbxref=GeneID:114873088%2CGenbank:XM_029181004.1;Parent=rna-XM_029181004.1
NW_021683697.1	Gnomon	exon	228899	229113	.	+	.	ID=exon-XM_029181004.1-11;Dbxref=GeneID:114873088%2CGenbank:XM_029181004.1;Parent=rna-XM_029181004.1
NW_021683697.1	Gnomon	exon	235048	235185	.	+	.	ID=exon-XM_029181004.1-12;Dbxref=GeneID:114873088%2CGenbank:XM_029181004.1;Parent=rna-XM_029181004.1
NW_021683697.1	Gnomon	CDS	751616	751825	.	+	0	Name=XP_029036988.1;ID=cds-XP_029036988.1;Dbxref=GeneID:114873146%2CGenbank:XP_029036988.1;Parent=rna-XM_029181155.1
NW_021683697.1	Gnomon	CDS	769135	769198	.	+	0	Name=XP_029036988.1;ID=cds-XP_029036988.1;Dbxref=GeneID:114873146%2CGenbank:XP_029036988.1;Parent=rna-XM_029181155.1
NW_021683697.1	Gnomon	CDS	773307	773563	.	+	0	Name=XP_029036988.1;ID=cds-XP_029036988.1;Dbxref=GeneID:114873146%2CGenbank:XP_029036988.1;Parent=rna-XM_029181155.1
NW_021683697.1	Gnomon	CDS	775509	775572	.	+	0	Name=XP_029036988.1;ID=cds-XP_029036988.1;Dbxref=GeneID:114873146%2CGenbank:XP_029036988.1;Parent=rna-XM_029181155.1
NW_021683697.1	Gnomon	CDS	777344	777439	.	+	0	Name=XP_029036988.1;ID=cds-XP_029036988.1;Dbxref=GeneID:114873146%2CGenbank:XP_029036988.1;Parent=rna-XM_029181155.1
NW_021683697.1	Gnomon	CDS	777762	777862	.	+	0	Name=XP_029036988.1;ID=cds-XP_029036988.1;Dbxref=GeneID:114873146%2CGenbank:XP_029036988.1;Parent=rna-XM_029181155.1
NW_021683697.1	Gnomon	CDS	778046	778177	.	+	0	Name=XP_029036988.1;ID=cds-XP_029036988.1;Dbxref=GeneID:114873146%2CGenbank:XP_029036988.1;Parent=rna-XM_029181155.1
NW_021683697.1	Gnomon	CDS	778275	778448	.	+	0	Name=XP_029036988.1;ID=cds-XP_029036988.1;Dbxref=GeneID:114873146%2CGenbank:XP_029036988.1;Parent=rna-XM_029181155.1
NW_021683697.1	Gnomon	CDS	778849	780795	.	+	0	Name=XP_029036988.1;ID=cds-XP_029036988.1;Dbxref=GeneID:114873146%2CGenbank:XP_029036988.1;Parent=rna-XM_029181155.1
NW_021683697.1	Gnomon	CDS	780946	781084	.	+	0	Name=XP_029036988.1;ID=cds-XP_029036988.1;Dbxref=GeneID:114873146%2CGenbank:XP_029036988.1;Parent=rna-XM_029181155.1
NW_021683697.1	Gnomon	CDS	781225	781347	.	+	0	Name=XP_029036988.1;ID=cds-XP_029036988.1;Dbxref=GeneID:114873146%2CGenbank:XP_029036988.1;Parent=rna-XM_029181155.1
NW_021683697.1	Gnomon	CDS	781427	781836	.	+	0	Name=XP_029036988.1;ID=cds-XP_029036988.1;Dbxref=GeneID:114873146%2CGenbank:XP_029036988.1;Parent=rna-XM_029181155.1
NW_021683697.1	Gnomon	exon	252258	252510	.	-	.	ID=exon-XM_029181054.1-1;Dbxref=GeneID:114873108%2CGenbank:XM_029181054.1;Parent=rna-XM_029181054.1
NW_021683697.1	Gnomon	exon	251957	252156	.	-	.	ID=exon-XM_029181054.1-2;Dbxref=GeneID:114873108%2CGenbank:XM_029181054.1;Parent=rna-XM_029181054.1
NW_021683697.1	Gnomon	exon	251787	251898	.	-	.	ID=exon-XM_029181054.1-3;Dbxref=GeneID:114873108%2CGenbank:XM_029181054.1;Parent=rna-XM_029181054.1
NW_021683697.1	Gnomon	exon	251590	251724	.	-	.	ID=exon-XM_029181054.1-4;Dbxref=GeneID:114873108%2CGenbank:XM_029181054.1;Parent=rna-XM_029181054.1
NW_021683697.1	Gnomon	exon	251418	251533	.	-	.	ID=exon-XM_029181054.1-5;Dbxref=GeneID:114873108%2CGenbank:XM_029181054.1;Parent=rna-XM_029181054.1
NW_021683697.1	Gnomon	exon	251193	251360	.	-	.	ID=exon-XM_029181054.1-6;Dbxref=GeneID:114873108%2CGenbank:XM_029181054.1;Parent=rna-XM_029181054.1
NW_021683697.1	Gnomon	exon	250957	251110	.	-	.	ID=exon-XM_029181054.1-7;Dbxref=GeneID:114873108%2CGenbank:XM_029181054.1;Parent=rna-XM_029181054.1
NW_021683697.1	Gnomon	exon	250726	250886	.	-	.	ID=exon-XM_029181054.1-8;Dbxref=GeneID:114873108%2CGenbank:XM_029181054.1;Parent=rna-XM_029181054.1
NW_021683697.1	Gnomon	exon	250459	250636	.	-	.	ID=exon-XM_029181054.1-9;Dbxref=GeneID:114873108%2CGenbank:XM_029181054.1;Parent=rna-XM_029181054.1
NW_021683697.1	Gnomon	CDS	214955	215115	.	+	0	Name=XP_029036841.1;ID=cds-XP_029036841.1;Dbxref=GeneID:114873088%2CGenbank:XP_029036841.1;Parent=rna-XM_029181008.1
NW_021683697.1	Gnomon	CDS	216081	216169	.	+	0	Name=XP_029036841.1;ID=cds-XP_029036841.1;Dbxref=GeneID:114873088%2CGenbank:XP_029036841.1;Parent=rna-XM_029181008.1
NW_021683697.1	Gnomon	CDS	221786	221850	.	+	0	Name=XP_029036841.1;ID=cds-XP_029036841.1;Dbxref=GeneID:114873088%2CGenbank:XP_029036841.1;Parent=rna-XM_029181008.1
NW_021683697.1	Gnomon	CDS	221935	222155	.	+	0	Name=XP_029036841.1;ID=cds-XP_029036841.1;Dbxref=GeneID:114873088%2CGenbank:XP_029036841.1;Parent=rna-XM_029181008.1
NW_021683697.1	Gnomon	CDS	222704	222786	.	+	0	Name=XP_029036841.1;ID=cds-XP_029036841.1;Dbxref=GeneID:114873088%2CGenbank:XP_029036841.1;Parent=rna-XM_029181008.1
NW_021683697.1	Gnomon	CDS	222856	222996	.	+	0	Name=XP_029036841.1;ID=cds-XP_029036841.1;Dbxref=GeneID:114873088%2CGenbank:XP_029036841.1;Parent=rna-XM_029181008.1
NW_021683697.1	Gnomon	CDS	226149	226241	.	+	0	Name=XP_029036841.1;ID=cds-XP_029036841.1;Dbxref=GeneID:114873088%2CGenbank:XP_029036841.1;Parent=rna-XM_029181008.1
NW_021683697.1	Gnomon	CDS	228315	228467	.	+	0	Name=XP_029036841.1;ID=cds-XP_029036841.1;Dbxref=GeneID:114873088%2CGenbank:XP_029036841.1;Parent=rna-XM_029181008.1
NW_021683697.1	Gnomon	CDS	228899	229113	.	+	0	Name=XP_029036841.1;ID=cds-XP_029036841.1;Dbxref=GeneID:114873088%2CGenbank:XP_029036841.1;Parent=rna-XM_029181008.1
NW_021683697.1	Gnomon	CDS	235069	235185	.	+	0	Name=XP_029036841.1;ID=cds-XP_029036841.1;Dbxref=GeneID:114873088%2CGenbank:XP_029036841.1;Parent=rna-XM_029181008.1
NW_021683697.1	Gnomon	CDS	235325	235456	.	+	0	Name=XP_029036841.1;ID=cds-XP_029036841.1;Dbxref=GeneID:114873088%2CGenbank:XP_029036841.1;Parent=rna-XM_029181008.1
NW_021683697.1	Gnomon	exon	484044	485650	.	+	.	ID=exon-XM_029180925.1-3;Dbxref=GeneID:114873059%2CGenbank:XM_029180925.1;Parent=rna-XM_029180925.1
NW_021683697.1	Gnomon	exon	482060	483609	.	+	.	ID=exon-XM_029180925.1-1;Dbxref=GeneID:114873059%2CGenbank:XM_029180925.1;Parent=rna-XM_029180925.1
NW_021683697.1	Gnomon	exon	483752	483967	.	+	.	ID=exon-XM_029180925.1-2;Dbxref=GeneID:114873059%2CGenbank:XM_029180925.1;Parent=rna-XM_029180925.1
NW_021683697.1	Gnomon	mRNA	21006	25712	.	-	.	Name=XM_029181082.1;ID=rna-XM_029181082.1;Dbxref=GeneID:114873117%2CGenbank:XM_029181082.1;Parent=gene-LOC114873117
NW_021683697.1	Gnomon	mRNA	21006	25712	.	-	.	Name=XM_029181083.1;ID=rna-XM_029181083.1;Dbxref=GeneID:114873117%2CGenbank:XM_029181083.1;Parent=gene-LOC114873117
NW_021683697.1	Gnomon	mRNA	174450	175316	.	-	.	Name=XM_029180984.1;ID=rna-XM_029180984.1;Dbxref=GeneID:114873081%2CGenbank:XM_029180984.1;Parent=gene-LOC114873081
NW_021683697.1	Gnomon	CDS	751616	751825	.	+	0	Name=XP_029036987.1;ID=cds-XP_029036987.1;Dbxref=GeneID:114873146%2CGenbank:XP_029036987.1;Parent=rna-XM_029181154.1
NW_021683697.1	Gnomon	CDS	769135	769198	.	+	0	Name=XP_029036987.1;ID=cds-XP_029036987.1;Dbxref=GeneID:114873146%2CGenbank:XP_029036987.1;Parent=rna-XM_029181154.1
NW_021683697.1	Gnomon	CDS	773307	773563	.	+	0	Name=XP_029036987.1;ID=cds-XP_029036987.1;Dbxref=GeneID:114873146%2CGenbank:XP_029036987.1;Parent=rna-XM_029181154.1
NW_021683697.1	Gnomon	CDS	775509	775572	.	+	0	Name=XP_029036987.1;ID=cds-XP_029036987.1;Dbxref=GeneID:114873146%2CGenbank:XP_029036987.1;Parent=rna-XM_029181154.1
NW_021683697.1	Gnomon	CDS	777344	777439	.	+	0	Name=XP_029036987.1;ID=cds-XP_029036987.1;Dbxref=GeneID:114873146%2CGenbank:XP_029036987.1;Parent=rna-XM_029181154.1
NW_021683697.1	Gnomon	CDS	777762	777862	.	+	0	Name=XP_029036987.1;ID=cds-XP_029036987.1;Dbxref=GeneID:114873146%2CGenbank:XP_029036987.1;Parent=rna-XM_029181154.1
NW_021683697.1	Gnomon	CDS	778046	778177	.	+	0	Name=XP_029036987.1;ID=cds-XP_029036987.1;Dbxref=GeneID:114873146%2CGenbank:XP_029036987.1;Parent=rna-XM_029181154.1
NW_021683697.1	Gnomon	CDS	778275	778448	.	+	0	Name=XP_029036987.1;ID=cds-XP_029036987.1;Dbxref=GeneID:114873146%2CGenbank:XP_029036987.1;Parent=rna-XM_029181154.1
NW_021683697.1	Gnomon	CDS	778849	780795	.	+	0	Name=XP_029036987.1;ID=cds-XP_029036987.1;Dbxref=GeneID:114873146%2CGenbank:XP_029036987.1;Parent=rna-XM_029181154.1
NW_021683697.1	Gnomon	CDS	780946	781084	.	+	0	Name=XP_029036987.1;ID=cds-XP_029036987.1;Dbxref=GeneID:114873146%2CGenbank:XP_029036987.1;Parent=rna-XM_029181154.1
NW_021683697.1	Gnomon	CDS	781225	781347	.	+	0	Name=XP_029036987.1;ID=cds-XP_029036987.1;Dbxref=GeneID:114873146%2CGenbank:XP_029036987.1;Parent=rna-XM_029181154.1
NW_021683697.1	Gnomon	CDS	781427	781816	.	+	0	Name=XP_029036987.1;ID=cds-XP_029036987.1;Dbxref=GeneID:114873146%2CGenbank:XP_029036987.1;Parent=rna-XM_029181154.1
NW_021683697.1	Gnomon	CDS	782087	782130	.	+	0	Name=XP_029036987.1;ID=cds-XP_029036987.1;Dbxref=GeneID:114873146%2CGenbank:XP_029036987.1;Parent=rna-XM_029181154.1
NW_021683697.1	Gnomon	exon	605082	607429	.	+	.	ID=exon-XM_029180855.1-1;Dbxref=GeneID:114873021%2CGenbank:XM_029180855.1;Parent=rna-XM_029180855.1
NW_021683697.1	Gnomon	exon	37957	38094	.	+	.	ID=exon-XM_029181161.1-1;Dbxref=GeneID:114873150%2CGenbank:XM_029181161.1;Parent=rna-XM_029181161.1
NW_021683697.1	Gnomon	exon	45625	45860	.	+	.	ID=exon-XM_029181161.1-2;Dbxref=GeneID:114873150%2CGenbank:XM_029181161.1;Parent=rna-XM_029181161.1
NW_021683697.1	Gnomon	exon	46019	46145	.	+	.	ID=exon-XM_029181161.1-3;Dbxref=GeneID:114873150%2CGenbank:XM_029181161.1;Parent=rna-XM_029181161.1
NW_021683697.1	Gnomon	exon	46213	46381	.	+	.	ID=exon-XM_029181161.1-4;Dbxref=GeneID:114873150%2CGenbank:XM_029181161.1;Parent=rna-XM_029181161.1
NW_021683697.1	Gnomon	exon	46470	46716	.	+	.	ID=exon-XM_029181161.1-5;Dbxref=GeneID:114873150%2CGenbank:XM_029181161.1;Parent=rna-XM_029181161.1
NW_021683697.1	Gnomon	exon	46790	46910	.	+	.	ID=exon-XM_029181161.1-6;Dbxref=GeneID:114873150%2CGenbank:XM_029181161.1;Parent=rna-XM_029181161.1
NW_021683697.1	Gnomon	exon	46991	47128	.	+	.	ID=exon-XM_029181161.1-7;Dbxref=GeneID:114873150%2CGenbank:XM_029181161.1;Parent=rna-XM_029181161.1
NW_021683697.1	Gnomon	exon	47204	47383	.	+	.	ID=exon-XM_029181161.1-8;Dbxref=GeneID:114873150%2CGenbank:XM_029181161.1;Parent=rna-XM_029181161.1
NW_021683697.1	Gnomon	exon	47443	47770	.	+	.	ID=exon-XM_029181161.1-9;Dbxref=GeneID:114873150%2CGenbank:XM_029181161.1;Parent=rna-XM_029181161.1
NW_021683697.1	Gnomon	CDS	466665	466742	.	-	0	Name=XP_029036747.1;ID=cds-XP_029036747.1;Dbxref=GeneID:114873056%2CGenbank:XP_029036747.1;Parent=rna-XM_029180914.1
NW_021683697.1	Gnomon	CDS	466216	466466	.	-	0	Name=XP_029036747.1;ID=cds-XP_029036747.1;Dbxref=GeneID:114873056%2CGenbank:XP_029036747.1;Parent=rna-XM_029180914.1
NW_021683697.1	Gnomon	CDS	465968	466133	.	-	0	Name=XP_029036747.1;ID=cds-XP_029036747.1;Dbxref=GeneID:114873056%2CGenbank:XP_029036747.1;Parent=rna-XM_029180914.1
NW_021683697.1	Gnomon	CDS	465331	465708	.	-	0	Name=XP_029036747.1;ID=cds-XP_029036747.1;Dbxref=GeneID:114873056%2CGenbank:XP_029036747.1;Parent=rna-XM_029180914.1
NW_021683697.1	Gnomon	CDS	464559	464621	.	-	0	Name=XP_029036747.1;ID=cds-XP_029036747.1;Dbxref=GeneID:114873056%2CGenbank:XP_029036747.1;Parent=rna-XM_029180914.1
NW_021683697.1	Gnomon	exon	722502	722693	.	+	.	ID=exon-XM_029181159.1-3;Dbxref=GeneID:114873148%2CGenbank:XM_029181159.1;Parent=rna-XM_029181159.1
NW_021683697.1	Gnomon	exon	722766	722887	.	+	.	ID=exon-XM_029181159.1-4;Dbxref=GeneID:114873148%2CGenbank:XM_029181159.1;Parent=rna-XM_029181159.1
NW_021683697.1	Gnomon	exon	722974	723133	.	+	.	ID=exon-XM_029181159.1-5;Dbxref=GeneID:114873148%2CGenbank:XM_029181159.1;Parent=rna-XM_029181159.1
NW_021683697.1	Gnomon	exon	721240	721955	.	+	.	ID=exon-XM_029181159.1-1;Dbxref=GeneID:114873148%2CGenbank:XM_029181159.1;Parent=rna-XM_029181159.1
NW_021683697.1	Gnomon	CDS	798910	798988	.	+	0	Name=XP_029036982.1;ID=cds-XP_029036982.1;Dbxref=GeneID:114873143%2CGenbank:XP_029036982.1;Parent=rna-XM_029181149.1
NW_021683697.1	Gnomon	CDS	799128	799261	.	+	0	Name=XP_029036982.1;ID=cds-XP_029036982.1;Dbxref=GeneID:114873143%2CGenbank:XP_029036982.1;Parent=rna-XM_029181149.1
NW_021683697.1	Gnomon	CDS	799811	800320	.	+	0	Name=XP_029036982.1;ID=cds-XP_029036982.1;Dbxref=GeneID:114873143%2CGenbank:XP_029036982.1;Parent=rna-XM_029181149.1
NW_021683697.1	Gnomon	CDS	800413	801474	.	+	0	Name=XP_029036982.1;ID=cds-XP_029036982.1;Dbxref=GeneID:114873143%2CGenbank:XP_029036982.1;Parent=rna-XM_029181149.1
NW_021683697.1	Gnomon	CDS	801560	802015	.	+	0	Name=XP_029036982.1;ID=cds-XP_029036982.1;Dbxref=GeneID:114873143%2CGenbank:XP_029036982.1;Parent=rna-XM_029181149.1
NW_021683697.1	Gnomon	CDS	802250	802429	.	+	0	Name=XP_029036982.1;ID=cds-XP_029036982.1;Dbxref=GeneID:114873143%2CGenbank:XP_029036982.1;Parent=rna-XM_029181149.1
NW_021683697.1	Gnomon	exon	722185	722441	.	+	.	ID=exon-XM_029181159.1-2;Dbxref=GeneID:114873148%2CGenbank:XM_029181159.1;Parent=rna-XM_029181159.1
NW_021683697.1	Gnomon	exon	22232	22411	.	-	.	ID=exon-XM_029181085.1-7;Dbxref=GeneID:114873117%2CGenbank:XM_029181085.1;Parent=rna-XM_029181085.1
NW_021683697.1	Gnomon	exon	21879	22081	.	-	.	ID=exon-XM_029181085.1-8;Dbxref=GeneID:114873117%2CGenbank:XM_029181085.1;Parent=rna-XM_029181085.1
NW_021683697.1	Gnomon	exon	21712	21816	.	-	.	ID=exon-XM_029181085.1-9;Dbxref=GeneID:114873117%2CGenbank:XM_029181085.1;Parent=rna-XM_029181085.1
NW_021683697.1	Gnomon	exon	24178	24323	.	-	.	ID=exon-XM_029181085.1-3;Dbxref=GeneID:114873117%2CGenbank:XM_029181085.1;Parent=rna-XM_029181085.1
NW_021683697.1	Gnomon	exon	22852	23009	.	-	.	ID=exon-XM_029181085.1-4;Dbxref=GeneID:114873117%2CGenbank:XM_029181085.1;Parent=rna-XM_029181085.1
NW_021683697.1	Gnomon	exon	22620	22784	.	-	.	ID=exon-XM_029181085.1-5;Dbxref=GeneID:114873117%2CGenbank:XM_029181085.1;Parent=rna-XM_029181085.1
NW_021683697.1	Gnomon	exon	22478	22537	.	-	.	ID=exon-XM_029181085.1-6;Dbxref=GeneID:114873117%2CGenbank:XM_029181085.1;Parent=rna-XM_029181085.1
NW_021683697.1	Gnomon	exon	24674	24882	.	-	.	ID=exon-XM_029181085.1-1;Dbxref=GeneID:114873117%2CGenbank:XM_029181085.1;Parent=rna-XM_029181085.1
NW_021683697.1	Gnomon	exon	24439	24626	.	-	.	ID=exon-XM_029181085.1-2;Dbxref=GeneID:114873117%2CGenbank:XM_029181085.1;Parent=rna-XM_029181085.1
NW_021683697.1	Gnomon	CDS	458638	458667	.	-	0	Name=XP_029036742.1;ID=cds-XP_029036742.1;Dbxref=GeneID:114873053%2CGenbank:XP_029036742.1;Parent=rna-XM_029180909.1
NW_021683697.1	Gnomon	CDS	457697	457919	.	-	0	Name=XP_029036742.1;ID=cds-XP_029036742.1;Dbxref=GeneID:114873053%2CGenbank:XP_029036742.1;Parent=rna-XM_029180909.1
NW_021683697.1	Gnomon	CDS	457368	457629	.	-	0	Name=XP_029036742.1;ID=cds-XP_029036742.1;Dbxref=GeneID:114873053%2CGenbank:XP_029036742.1;Parent=rna-XM_029180909.1
NW_021683697.1	Gnomon	CDS	455557	455674	.	-	0	Name=XP_029036742.1;ID=cds-XP_029036742.1;Dbxref=GeneID:114873053%2CGenbank:XP_029036742.1;Parent=rna-XM_029180909.1
NW_021683697.1	Gnomon	CDS	455247	455462	.	-	0	Name=XP_029036742.1;ID=cds-XP_029036742.1;Dbxref=GeneID:114873053%2CGenbank:XP_029036742.1;Parent=rna-XM_029180909.1
NW_021683697.1	Gnomon	CDS	454896	455006	.	-	0	Name=XP_029036742.1;ID=cds-XP_029036742.1;Dbxref=GeneID:114873053%2CGenbank:XP_029036742.1;Parent=rna-XM_029180909.1
NW_021683697.1	Gnomon	CDS	454064	454261	.	-	0	Name=XP_029036742.1;ID=cds-XP_029036742.1;Dbxref=GeneID:114873053%2CGenbank:XP_029036742.1;Parent=rna-XM_029180909.1
NW_021683697.1	Gnomon	exon	435264	435500	.	+	.	ID=exon-XM_029180878.1-4;Dbxref=GeneID:114873034%2CGenbank:XM_029180878.1;Parent=rna-XM_029180878.1
NW_021683697.1	Gnomon	exon	435558	435689	.	+	.	ID=exon-XM_029180878.1-5;Dbxref=GeneID:114873034%2CGenbank:XM_029180878.1;Parent=rna-XM_029180878.1
NW_021683697.1	Gnomon	exon	434520	434772	.	+	.	ID=exon-XM_029180878.1-2;Dbxref=GeneID:114873034%2CGenbank:XM_029180878.1;Parent=rna-XM_029180878.1
NW_021683697.1	Gnomon	exon	434974	435187	.	+	.	ID=exon-XM_029180878.1-3;Dbxref=GeneID:114873034%2CGenbank:XM_029180878.1;Parent=rna-XM_029180878.1
NW_021683697.1	Gnomon	exon	436209	436550	.	+	.	ID=exon-XM_029180878.1-8;Dbxref=GeneID:114873034%2CGenbank:XM_029180878.1;Parent=rna-XM_029180878.1
NW_021683697.1	Gnomon	exon	435744	435946	.	+	.	ID=exon-XM_029180878.1-6;Dbxref=GeneID:114873034%2CGenbank:XM_029180878.1;Parent=rna-XM_029180878.1
NW_021683697.1	Gnomon	exon	436019	436136	.	+	.	ID=exon-XM_029180878.1-7;Dbxref=GeneID:114873034%2CGenbank:XM_029180878.1;Parent=rna-XM_029180878.1
NW_021683697.1	Gnomon	mRNA	174450	175429	.	-	.	Name=XM_029180985.1;ID=rna-XM_029180985.1;Dbxref=GeneID:114873081%2CGenbank:XM_029180985.1;Parent=gene-LOC114873081
NW_021683697.1	Gnomon	mRNA	21006	25056	.	-	.	Name=XM_029181084.1;ID=rna-XM_029181084.1;Dbxref=GeneID:114873117%2CGenbank:XM_029181084.1;Parent=gene-LOC114873117
NW_021683697.1	Gnomon	exon	434151	434428	.	+	.	ID=exon-XM_029180878.1-1;Dbxref=GeneID:114873034%2CGenbank:XM_029180878.1;Parent=rna-XM_029180878.1
NW_021683697.1	Gnomon	CDS	255071	255132	.	-	0	Name=XP_029036888.1;ID=cds-XP_029036888.1;Dbxref=GeneID:114873109%2CGenbank:XP_029036888.1;Parent=rna-XM_029181055.1
NW_021683697.1	Gnomon	CDS	254765	254988	.	-	0	Name=XP_029036888.1;ID=cds-XP_029036888.1;Dbxref=GeneID:114873109%2CGenbank:XP_029036888.1;Parent=rna-XM_029181055.1
NW_021683697.1	Gnomon	CDS	254361	254681	.	-	0	Name=XP_029036888.1;ID=cds-XP_029036888.1;Dbxref=GeneID:114873109%2CGenbank:XP_029036888.1;Parent=rna-XM_029181055.1
NW_021683697.1	Gnomon	CDS	253944	254147	.	-	0	Name=XP_029036888.1;ID=cds-XP_029036888.1;Dbxref=GeneID:114873109%2CGenbank:XP_029036888.1;Parent=rna-XM_029181055.1
NW_021683697.1	Gnomon	CDS	253226	253461	.	-	0	Name=XP_029036888.1;ID=cds-XP_029036888.1;Dbxref=GeneID:114873109%2CGenbank:XP_029036888.1;Parent=rna-XM_029181055.1
NW_021683697.1	Gnomon	CDS	253001	253135	.	-	0	Name=XP_029036888.1;ID=cds-XP_029036888.1;Dbxref=GeneID:114873109%2CGenbank:XP_029036888.1;Parent=rna-XM_029181055.1
NW_021683697.1	Gnomon	CDS	252708	252926	.	-	0	Name=XP_029036888.1;ID=cds-XP_029036888.1;Dbxref=GeneID:114873109%2CGenbank:XP_029036888.1;Parent=rna-XM_029181055.1
NW_021683697.1	Gnomon	CDS	459713	459889	.	-	0	Name=XP_029036741.1;ID=cds-XP_029036741.1;Dbxref=GeneID:114873053%2CGenbank:XP_029036741.1;Parent=rna-XM_029180908.1
NW_021683697.1	Gnomon	CDS	457697	457919	.	-	0	Name=XP_029036741.1;ID=cds-XP_029036741.1;Dbxref=GeneID:114873053%2CGenbank:XP_029036741.1;Parent=rna-XM_029180908.1
NW_021683697.1	Gnomon	CDS	457368	457629	.	-	0	Name=XP_029036741.1;ID=cds-XP_029036741.1;Dbxref=GeneID:114873053%2CGenbank:XP_029036741.1;Parent=rna-XM_029180908.1
NW_021683697.1	Gnomon	CDS	455557	455674	.	-	0	Name=XP_029036741.1;ID=cds-XP_029036741.1;Dbxref=GeneID:114873053%2CGenbank:XP_029036741.1;Parent=rna-XM_029180908.1
NW_021683697.1	Gnomon	CDS	455247	455462	.	-	0	Name=XP_029036741.1;ID=cds-XP_029036741.1;Dbxref=GeneID:114873053%2CGenbank:XP_029036741.1;Parent=rna-XM_029180908.1
NW_021683697.1	Gnomon	CDS	454896	455006	.	-	0	Name=XP_029036741.1;ID=cds-XP_029036741.1;Dbxref=GeneID:114873053%2CGenbank:XP_029036741.1;Parent=rna-XM_029180908.1
NW_021683697.1	Gnomon	CDS	454714	454830	.	-	0	Name=XP_029036741.1;ID=cds-XP_029036741.1;Dbxref=GeneID:114873053%2CGenbank:XP_029036741.1;Parent=rna-XM_029180908.1
NW_021683697.1	Gnomon	CDS	252258	252411	.	-	0	Name=XP_029036887.1;ID=cds-XP_029036887.1;Dbxref=GeneID:114873108%2CGenbank:XP_029036887.1;Parent=rna-XM_029181054.1
NW_021683697.1	Gnomon	CDS	251957	252156	.	-	0	Name=XP_029036887.1;ID=cds-XP_029036887.1;Dbxref=GeneID:114873108%2CGenbank:XP_029036887.1;Parent=rna-XM_029181054.1
NW_021683697.1	Gnomon	CDS	251787	251898	.	-	0	Name=XP_029036887.1;ID=cds-XP_029036887.1;Dbxref=GeneID:114873108%2CGenbank:XP_029036887.1;Parent=rna-XM_029181054.1
NW_021683697.1	Gnomon	CDS	251590	251724	.	-	0	Name=XP_029036887.1;ID=cds-XP_029036887.1;Dbxref=GeneID:114873108%2CGenbank:XP_029036887.1;Parent=rna-XM_029181054.1
NW_021683697.1	Gnomon	CDS	251418	251533	.	-	0	Name=XP_029036887.1;ID=cds-XP_029036887.1;Dbxref=GeneID:114873108%2CGenbank:XP_029036887.1;Parent=rna-XM_029181054.1
NW_021683697.1	Gnomon	CDS	251193	251360	.	-	0	Name=XP_029036887.1;ID=cds-XP_029036887.1;Dbxref=GeneID:114873108%2CGenbank:XP_029036887.1;Parent=rna-XM_029181054.1
NW_021683697.1	Gnomon	CDS	250957	251110	.	-	0	Name=XP_029036887.1;ID=cds-XP_029036887.1;Dbxref=GeneID:114873108%2CGenbank:XP_029036887.1;Parent=rna-XM_029181054.1
NW_021683697.1	Gnomon	CDS	250726	250886	.	-	0	Name=XP_029036887.1;ID=cds-XP_029036887.1;Dbxref=GeneID:114873108%2CGenbank:XP_029036887.1;Parent=rna-XM_029181054.1
NW_021683697.1	Gnomon	CDS	250459	250636	.	-	0	Name=XP_029036887.1;ID=cds-XP_029036887.1;Dbxref=GeneID:114873108%2CGenbank:XP_029036887.1;Parent=rna-XM_029181054.1
NW_021683697.1	Gnomon	CDS	250174	250378	.	-	0	Name=XP_029036887.1;ID=cds-XP_029036887.1;Dbxref=GeneID:114873108%2CGenbank:XP_029036887.1;Parent=rna-XM_029181054.1
NW_021683697.1	Gnomon	CDS	250041	250056	.	-	0	Name=XP_029036887.1;ID=cds-XP_029036887.1;Dbxref=GeneID:114873108%2CGenbank:XP_029036887.1;Parent=rna-XM_029181054.1
NW_021683697.1	Gnomon	exon	275387	275542	.	-	.	ID=exon-XM_029180950.1-7;Dbxref=GeneID:114873069%2CGenbank:XM_029180950.1;Parent=rna-XM_029180950.1
NW_021683697.1	Gnomon	exon	273707	273828	.	-	.	ID=exon-XM_029180950.1-8;Dbxref=GeneID:114873069%2CGenbank:XM_029180950.1;Parent=rna-XM_029180950.1
NW_021683697.1	Gnomon	exon	276378	276990	.	-	.	ID=exon-XM_029180950.1-5;Dbxref=GeneID:114873069%2CGenbank:XM_029180950.1;Parent=rna-XM_029180950.1
NW_021683697.1	Gnomon	exon	275615	276287	.	-	.	ID=exon-XM_029180950.1-6;Dbxref=GeneID:114873069%2CGenbank:XM_029180950.1;Parent=rna-XM_029180950.1
NW_021683697.1	Gnomon	exon	277490	277646	.	-	.	ID=exon-XM_029180950.1-3;Dbxref=GeneID:114873069%2CGenbank:XM_029180950.1;Parent=rna-XM_029180950.1
NW_021683697.1	Gnomon	exon	277063	277409	.	-	.	ID=exon-XM_029180950.1-4;Dbxref=GeneID:114873069%2CGenbank:XM_029180950.1;Parent=rna-XM_029180950.1
NW_021683697.1	Gnomon	exon	278223	278415	.	-	.	ID=exon-XM_029180950.1-1;Dbxref=GeneID:114873069%2CGenbank:XM_029180950.1;Parent=rna-XM_029180950.1
NW_021683697.1	Gnomon	exon	277722	277867	.	-	.	ID=exon-XM_029180950.1-2;Dbxref=GeneID:114873069%2CGenbank:XM_029180950.1;Parent=rna-XM_029180950.1
NW_021683697.1	Gnomon	CDS	787896	787938	.	+	0	Name=XP_029036981.1;ID=cds-XP_029036981.1;Dbxref=GeneID:114873143%2CGenbank:XP_029036981.1;Parent=rna-XM_029181148.1
NW_021683697.1	Gnomon	CDS	794145	794396	.	+	0	Name=XP_029036981.1;ID=cds-XP_029036981.1;Dbxref=GeneID:114873143%2CGenbank:XP_029036981.1;Parent=rna-XM_029181148.1
NW_021683697.1	Gnomon	CDS	799128	799261	.	+	0	Name=XP_029036981.1;ID=cds-XP_029036981.1;Dbxref=GeneID:114873143%2CGenbank:XP_029036981.1;Parent=rna-XM_029181148.1
NW_021683697.1	Gnomon	CDS	799811	800320	.	+	0	Name=XP_029036981.1;ID=cds-XP_029036981.1;Dbxref=GeneID:114873143%2CGenbank:XP_029036981.1;Parent=rna-XM_029181148.1
NW_021683697.1	Gnomon	CDS	800413	801474	.	+	0	Name=XP_029036981.1;ID=cds-XP_029036981.1;Dbxref=GeneID:114873143%2CGenbank:XP_029036981.1;Parent=rna-XM_029181148.1
NW_021683697.1	Gnomon	CDS	801560	802015	.	+	0	Name=XP_029036981.1;ID=cds-XP_029036981.1;Dbxref=GeneID:114873143%2CGenbank:XP_029036981.1;Parent=rna-XM_029181148.1
NW_021683697.1	Gnomon	CDS	802250	802429	.	+	0	Name=XP_029036981.1;ID=cds-XP_029036981.1;Dbxref=GeneID:114873143%2CGenbank:XP_029036981.1;Parent=rna-XM_029181148.1
NW_021683697.1	Gnomon	mRNA	99117	109106	.	+	.	Name=XM_029180986.1;ID=rna-XM_029180986.1;Dbxref=GeneID:114873082%2CGenbank:XM_029180986.1;Parent=gene-LOC114873082
NW_021683697.1	Gnomon	exon	476538	476799	.	-	.	ID=exon-XM_029180926.1-2;Dbxref=GeneID:114873060%2CGenbank:XM_029180926.1;Parent=rna-XM_029180926.1
NW_021683697.1	Gnomon	exon	476148	476340	.	-	.	ID=exon-XM_029180926.1-3;Dbxref=GeneID:114873060%2CGenbank:XM_029180926.1;Parent=rna-XM_029180926.1
NW_021683697.1	Gnomon	exon	475818	476013	.	-	.	ID=exon-XM_029180926.1-4;Dbxref=GeneID:114873060%2CGenbank:XM_029180926.1;Parent=rna-XM_029180926.1
NW_021683697.1	Gnomon	exon	477021	477220	.	-	.	ID=exon-XM_029180926.1-1;Dbxref=GeneID:114873060%2CGenbank:XM_029180926.1;Parent=rna-XM_029180926.1
NW_021683697.1	Gnomon	mRNA	21006	24882	.	-	.	Name=XM_029181085.1;ID=rna-XM_029181085.1;Dbxref=GeneID:114873117%2CGenbank:XM_029181085.1;Parent=gene-LOC114873117
NW_021683697.1	Gnomon	exon	19531	19612	.	-	.	ID=exon-XM_029181077.1-1;Dbxref=GeneID:114873116%2CGenbank:XM_029181077.1;Parent=rna-XM_029181077.1
NW_021683697.1	Gnomon	exon	18462	18569	.	-	.	ID=exon-XM_029181077.1-2;Dbxref=GeneID:114873116%2CGenbank:XM_029181077.1;Parent=rna-XM_029181077.1
NW_021683697.1	Gnomon	exon	18239	18384	.	-	.	ID=exon-XM_029181077.1-3;Dbxref=GeneID:114873116%2CGenbank:XM_029181077.1;Parent=rna-XM_029181077.1
NW_021683697.1	Gnomon	exon	16397	16763	.	-	.	ID=exon-XM_029181077.1-8;Dbxref=GeneID:114873116%2CGenbank:XM_029181077.1;Parent=rna-XM_029181077.1
NW_021683697.1	Gnomon	exon	15886	16314	.	-	.	ID=exon-XM_029181077.1-9;Dbxref=GeneID:114873116%2CGenbank:XM_029181077.1;Parent=rna-XM_029181077.1
NW_021683697.1	Gnomon	exon	17888	18164	.	-	.	ID=exon-XM_029181077.1-4;Dbxref=GeneID:114873116%2CGenbank:XM_029181077.1;Parent=rna-XM_029181077.1
NW_021683697.1	Gnomon	exon	17618	17818	.	-	.	ID=exon-XM_029181077.1-5;Dbxref=GeneID:114873116%2CGenbank:XM_029181077.1;Parent=rna-XM_029181077.1
NW_021683697.1	Gnomon	exon	17300	17540	.	-	.	ID=exon-XM_029181077.1-6;Dbxref=GeneID:114873116%2CGenbank:XM_029181077.1;Parent=rna-XM_029181077.1
NW_021683697.1	Gnomon	exon	16997	17229	.	-	.	ID=exon-XM_029181077.1-7;Dbxref=GeneID:114873116%2CGenbank:XM_029181077.1;Parent=rna-XM_029181077.1
NW_021683697.1	Gnomon	exon	210128	210306	.	+	.	ID=exon-XM_029181006.1-2;Dbxref=GeneID:114873088%2CGenbank:XM_029181006.1;Parent=rna-XM_029181006.1
NW_021683697.1	Gnomon	exon	214945	215115	.	+	.	ID=exon-XM_029181006.1-3;Dbxref=GeneID:114873088%2CGenbank:XM_029181006.1;Parent=rna-XM_029181006.1
NW_021683697.1	Gnomon	exon	216081	216355	.	+	.	ID=exon-XM_029181006.1-4;Dbxref=GeneID:114873088%2CGenbank:XM_029181006.1;Parent=rna-XM_029181006.1
NW_021683697.1	Gnomon	exon	221786	221850	.	+	.	ID=exon-XM_029181006.1-5;Dbxref=GeneID:114873088%2CGenbank:XM_029181006.1;Parent=rna-XM_029181006.1
NW_021683697.1	Gnomon	exon	194414	194652	.	+	.	ID=exon-XM_029181006.1-1;Dbxref=GeneID:114873088%2CGenbank:XM_029181006.1;Parent=rna-XM_029181006.1
NW_021683697.1	Gnomon	exon	221935	222155	.	+	.	ID=exon-XM_029181006.1-6;Dbxref=GeneID:114873088%2CGenbank:XM_029181006.1;Parent=rna-XM_029181006.1
NW_021683697.1	Gnomon	exon	222704	222786	.	+	.	ID=exon-XM_029181006.1-7;Dbxref=GeneID:114873088%2CGenbank:XM_029181006.1;Parent=rna-XM_029181006.1
NW_021683697.1	Gnomon	exon	222856	222996	.	+	.	ID=exon-XM_029181006.1-8;Dbxref=GeneID:114873088%2CGenbank:XM_029181006.1;Parent=rna-XM_029181006.1
NW_021683697.1	Gnomon	exon	226149	226241	.	+	.	ID=exon-XM_029181006.1-9;Dbxref=GeneID:114873088%2CGenbank:XM_029181006.1;Parent=rna-XM_029181006.1
NW_021683697.1	Gnomon	exon	106945	108329	.	+	.	ID=exon-XM_029180989.1-10;Dbxref=GeneID:114873082%2CGenbank:XM_029180989.1;Parent=rna-XM_029180989.1
NW_021683697.1	Gnomon	exon	134305	134464	.	+	.	ID=exon-XM_029181113.1-9;Dbxref=GeneID:114873127%2CGenbank:XM_029181113.1;Parent=rna-XM_029181113.1
NW_021683697.1	Gnomon	exon	130322	130467	.	+	.	ID=exon-XM_029181113.1-5;Dbxref=GeneID:114873127%2CGenbank:XM_029181113.1;Parent=rna-XM_029181113.1
NW_021683697.1	Gnomon	exon	130539	130932	.	+	.	ID=exon-XM_029181113.1-6;Dbxref=GeneID:114873127%2CGenbank:XM_029181113.1;Parent=rna-XM_029181113.1
NW_021683697.1	Gnomon	exon	131000	131171	.	+	.	ID=exon-XM_029181113.1-7;Dbxref=GeneID:114873127%2CGenbank:XM_029181113.1;Parent=rna-XM_029181113.1
NW_021683697.1	Gnomon	exon	131237	131454	.	+	.	ID=exon-XM_029181113.1-8;Dbxref=GeneID:114873127%2CGenbank:XM_029181113.1;Parent=rna-XM_029181113.1
NW_021683697.1	Gnomon	exon	129003	129090	.	+	.	ID=exon-XM_029181113.1-1;Dbxref=GeneID:114873127%2CGenbank:XM_029181113.1;Parent=rna-XM_029181113.1
NW_021683697.1	Gnomon	exon	129176	129277	.	+	.	ID=exon-XM_029181113.1-2;Dbxref=GeneID:114873127%2CGenbank:XM_029181113.1;Parent=rna-XM_029181113.1
NW_021683697.1	Gnomon	exon	129922	130014	.	+	.	ID=exon-XM_029181113.1-3;Dbxref=GeneID:114873127%2CGenbank:XM_029181113.1;Parent=rna-XM_029181113.1
NW_021683697.1	Gnomon	exon	130084	130250	.	+	.	ID=exon-XM_029181113.1-4;Dbxref=GeneID:114873127%2CGenbank:XM_029181113.1;Parent=rna-XM_029181113.1
NW_021683697.1	Gnomon	CDS	730498	730621	.	-	0	Name=XP_029036984.1;ID=cds-XP_029036984.1;Dbxref=GeneID:114873145%2CGenbank:XP_029036984.1;Parent=rna-XM_029181151.1
NW_021683697.1	Gnomon	CDS	730267	730400	.	-	0	Name=XP_029036984.1;ID=cds-XP_029036984.1;Dbxref=GeneID:114873145%2CGenbank:XP_029036984.1;Parent=rna-XM_029181151.1
NW_021683697.1	Gnomon	CDS	728405	730130	.	-	0	Name=XP_029036984.1;ID=cds-XP_029036984.1;Dbxref=GeneID:114873145%2CGenbank:XP_029036984.1;Parent=rna-XM_029181151.1
NW_021683697.1	Gnomon	CDS	728143	728304	.	-	0	Name=XP_029036984.1;ID=cds-XP_029036984.1;Dbxref=GeneID:114873145%2CGenbank:XP_029036984.1;Parent=rna-XM_029181151.1
NW_021683697.1	Gnomon	CDS	727957	728045	.	-	0	Name=XP_029036984.1;ID=cds-XP_029036984.1;Dbxref=GeneID:114873145%2CGenbank:XP_029036984.1;Parent=rna-XM_029181151.1
NW_021683697.1	Gnomon	CDS	727731	727871	.	-	0	Name=XP_029036984.1;ID=cds-XP_029036984.1;Dbxref=GeneID:114873145%2CGenbank:XP_029036984.1;Parent=rna-XM_029181151.1
NW_021683697.1	Gnomon	CDS	727551	727667	.	-	0	Name=XP_029036984.1;ID=cds-XP_029036984.1;Dbxref=GeneID:114873145%2CGenbank:XP_029036984.1;Parent=rna-XM_029181151.1
NW_021683697.1	Gnomon	CDS	727394	727471	.	-	0	Name=XP_029036984.1;ID=cds-XP_029036984.1;Dbxref=GeneID:114873145%2CGenbank:XP_029036984.1;Parent=rna-XM_029181151.1
NW_021683697.1	Gnomon	CDS	727086	727310	.	-	0	Name=XP_029036984.1;ID=cds-XP_029036984.1;Dbxref=GeneID:114873145%2CGenbank:XP_029036984.1;Parent=rna-XM_029181151.1
NW_021683697.1	Gnomon	CDS	726683	726850	.	-	0	Name=XP_029036984.1;ID=cds-XP_029036984.1;Dbxref=GeneID:114873145%2CGenbank:XP_029036984.1;Parent=rna-XM_029181151.1
NW_021683697.1	Gnomon	CDS	726384	726606	.	-	0	Name=XP_029036984.1;ID=cds-XP_029036984.1;Dbxref=GeneID:114873145%2CGenbank:XP_029036984.1;Parent=rna-XM_029181151.1
NW_021683697.1	Gnomon	CDS	726175	726313	.	-	0	Name=XP_029036984.1;ID=cds-XP_029036984.1;Dbxref=GeneID:114873145%2CGenbank:XP_029036984.1;Parent=rna-XM_029181151.1
NW_021683697.1	Gnomon	CDS	726007	726096	.	-	0	Name=XP_029036984.1;ID=cds-XP_029036984.1;Dbxref=GeneID:114873145%2CGenbank:XP_029036984.1;Parent=rna-XM_029181151.1
NW_021683697.1	Gnomon	CDS	725814	725910	.	-	0	Name=XP_029036984.1;ID=cds-XP_029036984.1;Dbxref=GeneID:114873145%2CGenbank:XP_029036984.1;Parent=rna-XM_029181151.1
NW_021683697.1	Gnomon	CDS	725607	725730	.	-	0	Name=XP_029036984.1;ID=cds-XP_029036984.1;Dbxref=GeneID:114873145%2CGenbank:XP_029036984.1;Parent=rna-XM_029181151.1
NW_021683697.1	Gnomon	CDS	724770	725279	.	-	0	Name=XP_029036984.1;ID=cds-XP_029036984.1;Dbxref=GeneID:114873145%2CGenbank:XP_029036984.1;Parent=rna-XM_029181151.1
NW_021683697.1	Gnomon	CDS	724012	724070	.	-	0	Name=XP_029036984.1;ID=cds-XP_029036984.1;Dbxref=GeneID:114873145%2CGenbank:XP_029036984.1;Parent=rna-XM_029181151.1
NW_021683697.1	Gnomon	exon	910011	910417	.	-	.	ID=exon-XM_029181038.1-16;Dbxref=GeneID:114873098%2CGenbank:XM_029181038.1;Parent=rna-XM_029181038.1
NW_021683697.1	Gnomon	exon	908493	909297	.	-	.	ID=exon-XM_029181038.1-17;Dbxref=GeneID:114873098%2CGenbank:XM_029181038.1;Parent=rna-XM_029181038.1
NW_021683697.1	Gnomon	exon	911362	911526	.	-	.	ID=exon-XM_029181038.1-12;Dbxref=GeneID:114873098%2CGenbank:XM_029181038.1;Parent=rna-XM_029181038.1
NW_021683697.1	Gnomon	exon	911092	911218	.	-	.	ID=exon-XM_029181038.1-13;Dbxref=GeneID:114873098%2CGenbank:XM_029181038.1;Parent=rna-XM_029181038.1
NW_021683697.1	Gnomon	exon	910907	911011	.	-	.	ID=exon-XM_029181038.1-14;Dbxref=GeneID:114873098%2CGenbank:XM_029181038.1;Parent=rna-XM_029181038.1
NW_021683697.1	Gnomon	exon	910633	910784	.	-	.	ID=exon-XM_029181038.1-15;Dbxref=GeneID:114873098%2CGenbank:XM_029181038.1;Parent=rna-XM_029181038.1
NW_021683697.1	Gnomon	exon	915610	915662	.	-	.	ID=exon-XM_029181038.1-10;Dbxref=GeneID:114873098%2CGenbank:XM_029181038.1;Parent=rna-XM_029181038.1
NW_021683697.1	Gnomon	exon	911828	911954	.	-	.	ID=exon-XM_029181038.1-11;Dbxref=GeneID:114873098%2CGenbank:XM_029181038.1;Parent=rna-XM_029181038.1
NW_021683697.1	Gnomon	mRNA	99117	109106	.	+	.	Name=XM_029180987.1;ID=rna-XM_029180987.1;Dbxref=GeneID:114873082%2CGenbank:XM_029180987.1;Parent=gene-LOC114873082
NW_021683697.1	Gnomon	exon	147552	147787	.	+	.	ID=exon-XR_003788856.1-1;Dbxref=GeneID:114873093%2CGenbank:XR_003788856.1;Parent=rna-XR_003788856.1
NW_021683697.1	Gnomon	exon	147854	149198	.	+	.	ID=exon-XR_003788856.1-2;Dbxref=GeneID:114873093%2CGenbank:XR_003788856.1;Parent=rna-XR_003788856.1
NW_021683697.1	Gnomon	exon	149278	149368	.	+	.	ID=exon-XR_003788856.1-3;Dbxref=GeneID:114873093%2CGenbank:XR_003788856.1;Parent=rna-XR_003788856.1
NW_021683697.1	Gnomon	exon	899910	900075	.	-	.	ID=exon-XM_029180938.1-12;Dbxref=GeneID:114873066%2CGenbank:XM_029180938.1;Parent=rna-XM_029180938.1
NW_021683697.1	Gnomon	exon	900332	900479	.	-	.	ID=exon-XM_029180938.1-10;Dbxref=GeneID:114873066%2CGenbank:XM_029180938.1;Parent=rna-XM_029180938.1
NW_021683697.1	Gnomon	exon	900138	900253	.	-	.	ID=exon-XM_029180938.1-11;Dbxref=GeneID:114873066%2CGenbank:XM_029180938.1;Parent=rna-XM_029180938.1
NW_021683697.1	Gnomon	exon	276378	276990	.	-	.	ID=exon-XM_029180949.1-5;Dbxref=GeneID:114873069%2CGenbank:XM_029180949.1;Parent=rna-XM_029180949.1
NW_021683697.1	Gnomon	exon	275615	276287	.	-	.	ID=exon-XM_029180949.1-6;Dbxref=GeneID:114873069%2CGenbank:XM_029180949.1;Parent=rna-XM_029180949.1
NW_021683697.1	Gnomon	exon	275387	275542	.	-	.	ID=exon-XM_029180949.1-7;Dbxref=GeneID:114873069%2CGenbank:XM_029180949.1;Parent=rna-XM_029180949.1
NW_021683697.1	Gnomon	exon	275064	275298	.	-	.	ID=exon-XM_029180949.1-8;Dbxref=GeneID:114873069%2CGenbank:XM_029180949.1;Parent=rna-XM_029180949.1
NW_021683697.1	Gnomon	exon	272913	273828	.	-	.	ID=exon-XM_029180949.1-9;Dbxref=GeneID:114873069%2CGenbank:XM_029180949.1;Parent=rna-XM_029180949.1
NW_021683697.1	Gnomon	exon	278223	278415	.	-	.	ID=exon-XM_029180949.1-1;Dbxref=GeneID:114873069%2CGenbank:XM_029180949.1;Parent=rna-XM_029180949.1
NW_021683697.1	Gnomon	exon	277722	277867	.	-	.	ID=exon-XM_029180949.1-2;Dbxref=GeneID:114873069%2CGenbank:XM_029180949.1;Parent=rna-XM_029180949.1
NW_021683697.1	Gnomon	exon	277490	277646	.	-	.	ID=exon-XM_029180949.1-3;Dbxref=GeneID:114873069%2CGenbank:XM_029180949.1;Parent=rna-XM_029180949.1
NW_021683697.1	Gnomon	exon	277063	277409	.	-	.	ID=exon-XM_029180949.1-4;Dbxref=GeneID:114873069%2CGenbank:XM_029180949.1;Parent=rna-XM_029180949.1
NW_021683697.1	Gnomon	CDS	469262	469345	.	-	0	Name=XP_029036744.1;ID=cds-XP_029036744.1;Dbxref=GeneID:114873054%2CGenbank:XP_029036744.1;Parent=rna-XM_029180911.1
NW_021683697.1	Gnomon	CDS	469081	469197	.	-	0	Name=XP_029036744.1;ID=cds-XP_029036744.1;Dbxref=GeneID:114873054%2CGenbank:XP_029036744.1;Parent=rna-XM_029180911.1
NW_021683697.1	Gnomon	CDS	468643	468877	.	-	0	Name=XP_029036744.1;ID=cds-XP_029036744.1;Dbxref=GeneID:114873054%2CGenbank:XP_029036744.1;Parent=rna-XM_029180911.1
NW_021683697.1	Gnomon	CDS	468450	468554	.	-	0	Name=XP_029036744.1;ID=cds-XP_029036744.1;Dbxref=GeneID:114873054%2CGenbank:XP_029036744.1;Parent=rna-XM_029180911.1
NW_021683697.1	Gnomon	CDS	467919	468373	.	-	0	Name=XP_029036744.1;ID=cds-XP_029036744.1;Dbxref=GeneID:114873054%2CGenbank:XP_029036744.1;Parent=rna-XM_029180911.1
NW_021683697.1	Gnomon	CDS	467315	467341	.	-	0	Name=XP_029036744.1;ID=cds-XP_029036744.1;Dbxref=GeneID:114873054%2CGenbank:XP_029036744.1;Parent=rna-XM_029180911.1
NW_021683697.1	Gnomon	exon	341274	344293	.	+	.	ID=exon-XM_029180866.1-10;Dbxref=GeneID:114873027%2CGenbank:XM_029180866.1;Parent=rna-XM_029180866.1
NW_021683697.1	Gnomon	CDS	803878	803991	.	-	0	Name=XP_029036983.1;ID=cds-XP_029036983.1;Dbxref=GeneID:114873144%2CGenbank:XP_029036983.1;Parent=rna-XM_029181150.1
NW_021683697.1	Gnomon	CDS	803356	803709	.	-	0	Name=XP_029036983.1;ID=cds-XP_029036983.1;Dbxref=GeneID:114873144%2CGenbank:XP_029036983.1;Parent=rna-XM_029181150.1
NW_021683697.1	Gnomon	CDS	802993	803268	.	-	0	Name=XP_029036983.1;ID=cds-XP_029036983.1;Dbxref=GeneID:114873144%2CGenbank:XP_029036983.1;Parent=rna-XM_029181150.1
NW_021683697.1	Gnomon	CDS	469262	469345	.	-	0	Name=XP_029036743.1;ID=cds-XP_029036743.1;Dbxref=GeneID:114873054%2CGenbank:XP_029036743.1;Parent=rna-XM_029180910.1
NW_021683697.1	Gnomon	CDS	469081	469197	.	-	0	Name=XP_029036743.1;ID=cds-XP_029036743.1;Dbxref=GeneID:114873054%2CGenbank:XP_029036743.1;Parent=rna-XM_029180910.1
NW_021683697.1	Gnomon	CDS	468643	468877	.	-	0	Name=XP_029036743.1;ID=cds-XP_029036743.1;Dbxref=GeneID:114873054%2CGenbank:XP_029036743.1;Parent=rna-XM_029180910.1
NW_021683697.1	Gnomon	CDS	468450	468554	.	-	0	Name=XP_029036743.1;ID=cds-XP_029036743.1;Dbxref=GeneID:114873054%2CGenbank:XP_029036743.1;Parent=rna-XM_029180910.1
NW_021683697.1	Gnomon	CDS	467808	468373	.	-	0	Name=XP_029036743.1;ID=cds-XP_029036743.1;Dbxref=GeneID:114873054%2CGenbank:XP_029036743.1;Parent=rna-XM_029180910.1
NW_021683697.1	Gnomon	exon	177862	178026	.	+	.	ID=exon-XM_029180996.1-3;Dbxref=GeneID:114873087%2CGenbank:XM_029180996.1;Parent=rna-XM_029180996.1
NW_021683697.1	Gnomon	exon	178103	178301	.	+	.	ID=exon-XM_029180996.1-4;Dbxref=GeneID:114873087%2CGenbank:XM_029180996.1;Parent=rna-XM_029180996.1
NW_021683697.1	Gnomon	exon	175981	176382	.	+	.	ID=exon-XM_029180996.1-1;Dbxref=GeneID:114873087%2CGenbank:XM_029180996.1;Parent=rna-XM_029180996.1
NW_021683697.1	Gnomon	exon	177183	177791	.	+	.	ID=exon-XM_029180996.1-2;Dbxref=GeneID:114873087%2CGenbank:XM_029180996.1;Parent=rna-XM_029180996.1
NW_021683697.1	Gnomon	exon	180530	181044	.	+	.	ID=exon-XM_029180996.1-9;Dbxref=GeneID:114873087%2CGenbank:XM_029180996.1;Parent=rna-XM_029180996.1
NW_021683697.1	Gnomon	exon	180147	180231	.	+	.	ID=exon-XM_029180996.1-7;Dbxref=GeneID:114873087%2CGenbank:XM_029180996.1;Parent=rna-XM_029180996.1
NW_021683697.1	Gnomon	exon	180299	180459	.	+	.	ID=exon-XM_029180996.1-8;Dbxref=GeneID:114873087%2CGenbank:XM_029180996.1;Parent=rna-XM_029180996.1
NW_021683697.1	Gnomon	exon	178384	178514	.	+	.	ID=exon-XM_029180996.1-5;Dbxref=GeneID:114873087%2CGenbank:XM_029180996.1;Parent=rna-XM_029180996.1
NW_021683697.1	Gnomon	exon	178602	178925	.	+	.	ID=exon-XM_029180996.1-6;Dbxref=GeneID:114873087%2CGenbank:XM_029180996.1;Parent=rna-XM_029180996.1
NW_021683697.1	Gnomon	mRNA	73209	76900	.	-	.	Name=XM_029181180.1;ID=rna-XM_029181180.1;Dbxref=GeneID:114873158%2CGenbank:XM_029181180.1;Parent=gene-LOC114873158
NW_021683697.1	Gnomon	mRNA	99117	109106	.	+	.	Name=XM_029180988.1;ID=rna-XM_029180988.1;Dbxref=GeneID:114873082%2CGenbank:XM_029180988.1;Parent=gene-LOC114873082
NW_021683697.1	Gnomon	mRNA	86557	97209	.	+	.	Name=XM_029181181.1;ID=rna-XM_029181181.1;Dbxref=GeneID:114873159%2CGenbank:XM_029181181.1;Parent=gene-LOC114873159
NW_021683697.1	Gnomon	exon	494536	494743	.	-	.	ID=exon-XM_029180861.1-10;Dbxref=GeneID:114873023%2CGenbank:XM_029180861.1;Parent=rna-XM_029180861.1
NW_021683697.1	Gnomon	exon	492446	492658	.	-	.	ID=exon-XM_029180861.1-11;Dbxref=GeneID:114873023%2CGenbank:XM_029180861.1;Parent=rna-XM_029180861.1
NW_021683697.1	Gnomon	exon	491801	491926	.	-	.	ID=exon-XM_029180861.1-12;Dbxref=GeneID:114873023%2CGenbank:XM_029180861.1;Parent=rna-XM_029180861.1
NW_021683697.1	Gnomon	CDS	255071	255132	.	-	0	Name=XP_029036889.1;ID=cds-XP_029036889.1;Dbxref=GeneID:114873109%2CGenbank:XP_029036889.1;Parent=rna-XM_029181056.1
NW_021683697.1	Gnomon	CDS	254765	254988	.	-	0	Name=XP_029036889.1;ID=cds-XP_029036889.1;Dbxref=GeneID:114873109%2CGenbank:XP_029036889.1;Parent=rna-XM_029181056.1
NW_021683697.1	Gnomon	CDS	254361	254681	.	-	0	Name=XP_029036889.1;ID=cds-XP_029036889.1;Dbxref=GeneID:114873109%2CGenbank:XP_029036889.1;Parent=rna-XM_029181056.1
NW_021683697.1	Gnomon	CDS	253944	254147	.	-	0	Name=XP_029036889.1;ID=cds-XP_029036889.1;Dbxref=GeneID:114873109%2CGenbank:XP_029036889.1;Parent=rna-XM_029181056.1
NW_021683697.1	Gnomon	CDS	253226	253461	.	-	0	Name=XP_029036889.1;ID=cds-XP_029036889.1;Dbxref=GeneID:114873109%2CGenbank:XP_029036889.1;Parent=rna-XM_029181056.1
NW_021683697.1	Gnomon	CDS	253001	253135	.	-	0	Name=XP_029036889.1;ID=cds-XP_029036889.1;Dbxref=GeneID:114873109%2CGenbank:XP_029036889.1;Parent=rna-XM_029181056.1
NW_021683697.1	Gnomon	CDS	252708	252926	.	-	0	Name=XP_029036889.1;ID=cds-XP_029036889.1;Dbxref=GeneID:114873109%2CGenbank:XP_029036889.1;Parent=rna-XM_029181056.1
NW_021683697.1	Gnomon	mRNA	25751	31038	.	+	.	Name=XM_029181087.1;ID=rna-XM_029181087.1;Dbxref=GeneID:114873118%2CGenbank:XM_029181087.1;Parent=gene-LOC114873118
NW_021683697.1	Gnomon	exon	321550	322723	.	+	.	ID=exon-XM_029180898.1-1;Dbxref=GeneID:114873047%2CGenbank:XM_029180898.1;Parent=rna-XM_029180898.1
NW_021683697.1	Gnomon	CDS	252258	252411	.	-	0	Name=XP_029036884.1;ID=cds-XP_029036884.1;Dbxref=GeneID:114873108%2CGenbank:XP_029036884.1;Parent=rna-XM_029181051.1
NW_021683697.1	Gnomon	CDS	251957	252156	.	-	0	Name=XP_029036884.1;ID=cds-XP_029036884.1;Dbxref=GeneID:114873108%2CGenbank:XP_029036884.1;Parent=rna-XM_029181051.1
NW_021683697.1	Gnomon	CDS	251787	251898	.	-	0	Name=XP_029036884.1;ID=cds-XP_029036884.1;Dbxref=GeneID:114873108%2CGenbank:XP_029036884.1;Parent=rna-XM_029181051.1
NW_021683697.1	Gnomon	CDS	251590	251724	.	-	0	Name=XP_029036884.1;ID=cds-XP_029036884.1;Dbxref=GeneID:114873108%2CGenbank:XP_029036884.1;Parent=rna-XM_029181051.1
NW_021683697.1	Gnomon	CDS	251418	251533	.	-	0	Name=XP_029036884.1;ID=cds-XP_029036884.1;Dbxref=GeneID:114873108%2CGenbank:XP_029036884.1;Parent=rna-XM_029181051.1
NW_021683697.1	Gnomon	CDS	251193	251360	.	-	0	Name=XP_029036884.1;ID=cds-XP_029036884.1;Dbxref=GeneID:114873108%2CGenbank:XP_029036884.1;Parent=rna-XM_029181051.1
NW_021683697.1	Gnomon	CDS	250957	251110	.	-	0	Name=XP_029036884.1;ID=cds-XP_029036884.1;Dbxref=GeneID:114873108%2CGenbank:XP_029036884.1;Parent=rna-XM_029181051.1
NW_021683697.1	Gnomon	CDS	250726	250868	.	-	0	Name=XP_029036884.1;ID=cds-XP_029036884.1;Dbxref=GeneID:114873108%2CGenbank:XP_029036884.1;Parent=rna-XM_029181051.1
NW_021683697.1	Gnomon	CDS	250459	250636	.	-	0	Name=XP_029036884.1;ID=cds-XP_029036884.1;Dbxref=GeneID:114873108%2CGenbank:XP_029036884.1;Parent=rna-XM_029181051.1
NW_021683697.1	Gnomon	CDS	250174	250378	.	-	0	Name=XP_029036884.1;ID=cds-XP_029036884.1;Dbxref=GeneID:114873108%2CGenbank:XP_029036884.1;Parent=rna-XM_029181051.1
NW_021683697.1	Gnomon	CDS	249914	250106	.	-	0	Name=XP_029036884.1;ID=cds-XP_029036884.1;Dbxref=GeneID:114873108%2CGenbank:XP_029036884.1;Parent=rna-XM_029181051.1
NW_021683697.1	Gnomon	lnc_RNA	244572	245223	.	+	.	Name=XR_003788859.1;ID=rna-XR_003788859.1;Dbxref=GeneID:114873102%2CGenbank:XR_003788859.1;Parent=gene-LOC114873102
NW_021683697.1	Gnomon	mRNA	127830	128917	.	-	.	Name=XM_029181133.1;ID=rna-XM_029181133.1;Dbxref=GeneID:114873137%2CGenbank:XM_029181133.1;Parent=gene-LOC114873137
NW_021683697.1	Gnomon	exon	252534	252926	.	-	.	ID=exon-XM_029181057.1-10;Dbxref=GeneID:114873109%2CGenbank:XM_029181057.1;Parent=rna-XM_029181057.1
NW_021683697.1	Gnomon	exon	158812	158949	.	-	.	ID=exon-XM_029181025.1-10;Dbxref=GeneID:114873091%2CGenbank:XM_029181025.1;Parent=rna-XM_029181025.1
NW_021683697.1	Gnomon	exon	158440	158712	.	-	.	ID=exon-XM_029181025.1-11;Dbxref=GeneID:114873091%2CGenbank:XM_029181025.1;Parent=rna-XM_029181025.1
NW_021683697.1	Gnomon	exon	158123	158361	.	-	.	ID=exon-XM_029181025.1-12;Dbxref=GeneID:114873091%2CGenbank:XM_029181025.1;Parent=rna-XM_029181025.1
NW_021683697.1	Gnomon	exon	157877	158032	.	-	.	ID=exon-XM_029181025.1-13;Dbxref=GeneID:114873091%2CGenbank:XM_029181025.1;Parent=rna-XM_029181025.1
NW_021683697.1	Gnomon	exon	155808	157669	.	-	.	ID=exon-XM_029181025.1-14;Dbxref=GeneID:114873091%2CGenbank:XM_029181025.1;Parent=rna-XM_029181025.1
NW_021683697.1	Gnomon	mRNA	192627	199406	.	-	.	Name=XM_029181134.1;ID=rna-XM_029181134.1;Dbxref=GeneID:114873138%2CGenbank:XM_029181134.1;Parent=gene-LOC114873138
NW_021683697.1	Gnomon	CDS	259268	259381	.	+	0	Name=XP_029036789.1;ID=cds-XP_029036789.1;Dbxref=GeneID:114873072%2CGenbank:XP_029036789.1;Parent=rna-XM_029180956.1
NW_021683697.1	Gnomon	CDS	259470	259589	.	+	0	Name=XP_029036789.1;ID=cds-XP_029036789.1;Dbxref=GeneID:114873072%2CGenbank:XP_029036789.1;Parent=rna-XM_029180956.1
NW_021683697.1	Gnomon	CDS	259670	259908	.	+	0	Name=XP_029036789.1;ID=cds-XP_029036789.1;Dbxref=GeneID:114873072%2CGenbank:XP_029036789.1;Parent=rna-XM_029180956.1
NW_021683697.1	Gnomon	CDS	259986	260286	.	+	0	Name=XP_029036789.1;ID=cds-XP_029036789.1;Dbxref=GeneID:114873072%2CGenbank:XP_029036789.1;Parent=rna-XM_029180956.1
NW_021683697.1	Gnomon	CDS	260365	260606	.	+	0	Name=XP_029036789.1;ID=cds-XP_029036789.1;Dbxref=GeneID:114873072%2CGenbank:XP_029036789.1;Parent=rna-XM_029180956.1
NW_021683697.1	Gnomon	CDS	260671	260860	.	+	0	Name=XP_029036789.1;ID=cds-XP_029036789.1;Dbxref=GeneID:114873072%2CGenbank:XP_029036789.1;Parent=rna-XM_029180956.1
NW_021683697.1	Gnomon	exon	531687	531734	.	-	.	ID=exon-XM_029180995.1-1;Dbxref=GeneID:114873086%2CGenbank:XM_029180995.1;Parent=rna-XM_029180995.1
NW_021683697.1	Gnomon	exon	525158	525402	.	-	.	ID=exon-XM_029180995.1-2;Dbxref=GeneID:114873086%2CGenbank:XM_029180995.1;Parent=rna-XM_029180995.1
NW_021683697.1	Gnomon	exon	524472	524665	.	-	.	ID=exon-XM_029180995.1-3;Dbxref=GeneID:114873086%2CGenbank:XM_029180995.1;Parent=rna-XM_029180995.1
NW_021683697.1	Gnomon	exon	523909	524031	.	-	.	ID=exon-XM_029180995.1-4;Dbxref=GeneID:114873086%2CGenbank:XM_029180995.1;Parent=rna-XM_029180995.1
NW_021683697.1	Gnomon	exon	523553	523767	.	-	.	ID=exon-XM_029180995.1-5;Dbxref=GeneID:114873086%2CGenbank:XM_029180995.1;Parent=rna-XM_029180995.1
NW_021683697.1	Gnomon	exon	522882	523265	.	-	.	ID=exon-XM_029180995.1-6;Dbxref=GeneID:114873086%2CGenbank:XM_029180995.1;Parent=rna-XM_029180995.1
NW_021683697.1	Gnomon	exon	521667	522732	.	-	.	ID=exon-XM_029180995.1-7;Dbxref=GeneID:114873086%2CGenbank:XM_029180995.1;Parent=rna-XM_029180995.1
NW_021683697.1	Gnomon	exon	485869	485966	.	-	.	ID=exon-XM_029180924.1-8;Dbxref=GeneID:114873058%2CGenbank:XM_029180924.1;Parent=rna-XM_029180924.1
NW_021683697.1	Gnomon	exon	481835	482033	.	-	.	ID=exon-XM_029180924.1-9;Dbxref=GeneID:114873058%2CGenbank:XM_029180924.1;Parent=rna-XM_029180924.1
NW_021683697.1	Gnomon	exon	489009	489179	.	-	.	ID=exon-XM_029180924.1-1;Dbxref=GeneID:114873058%2CGenbank:XM_029180924.1;Parent=rna-XM_029180924.1
NW_021683697.1	Gnomon	exon	487401	487627	.	-	.	ID=exon-XM_029180924.1-2;Dbxref=GeneID:114873058%2CGenbank:XM_029180924.1;Parent=rna-XM_029180924.1
NW_021683697.1	Gnomon	exon	487188	487330	.	-	.	ID=exon-XM_029180924.1-3;Dbxref=GeneID:114873058%2CGenbank:XM_029180924.1;Parent=rna-XM_029180924.1
NW_021683697.1	Gnomon	exon	486876	487065	.	-	.	ID=exon-XM_029180924.1-4;Dbxref=GeneID:114873058%2CGenbank:XM_029180924.1;Parent=rna-XM_029180924.1
NW_021683697.1	Gnomon	exon	486492	486803	.	-	.	ID=exon-XM_029180924.1-5;Dbxref=GeneID:114873058%2CGenbank:XM_029180924.1;Parent=rna-XM_029180924.1
NW_021683697.1	Gnomon	exon	486267	486411	.	-	.	ID=exon-XM_029180924.1-6;Dbxref=GeneID:114873058%2CGenbank:XM_029180924.1;Parent=rna-XM_029180924.1
NW_021683697.1	Gnomon	exon	486047	486183	.	-	.	ID=exon-XM_029180924.1-7;Dbxref=GeneID:114873058%2CGenbank:XM_029180924.1;Parent=rna-XM_029180924.1
NW_021683697.1	Gnomon	CDS	252258	252411	.	-	0	Name=XP_029036883.1;ID=cds-XP_029036883.1;Dbxref=GeneID:114873108%2CGenbank:XP_029036883.1;Parent=rna-XM_029181050.1
NW_021683697.1	Gnomon	CDS	251957	252156	.	-	0	Name=XP_029036883.1;ID=cds-XP_029036883.1;Dbxref=GeneID:114873108%2CGenbank:XP_029036883.1;Parent=rna-XM_029181050.1
NW_021683697.1	Gnomon	CDS	251787	251898	.	-	0	Name=XP_029036883.1;ID=cds-XP_029036883.1;Dbxref=GeneID:114873108%2CGenbank:XP_029036883.1;Parent=rna-XM_029181050.1
NW_021683697.1	Gnomon	CDS	251590	251724	.	-	0	Name=XP_029036883.1;ID=cds-XP_029036883.1;Dbxref=GeneID:114873108%2CGenbank:XP_029036883.1;Parent=rna-XM_029181050.1
NW_021683697.1	Gnomon	CDS	251418	251533	.	-	0	Name=XP_029036883.1;ID=cds-XP_029036883.1;Dbxref=GeneID:114873108%2CGenbank:XP_029036883.1;Parent=rna-XM_029181050.1
NW_021683697.1	Gnomon	CDS	251193	251360	.	-	0	Name=XP_029036883.1;ID=cds-XP_029036883.1;Dbxref=GeneID:114873108%2CGenbank:XP_029036883.1;Parent=rna-XM_029181050.1
NW_021683697.1	Gnomon	CDS	250957	251110	.	-	0	Name=XP_029036883.1;ID=cds-XP_029036883.1;Dbxref=GeneID:114873108%2CGenbank:XP_029036883.1;Parent=rna-XM_029181050.1
NW_021683697.1	Gnomon	CDS	250726	250886	.	-	0	Name=XP_029036883.1;ID=cds-XP_029036883.1;Dbxref=GeneID:114873108%2CGenbank:XP_029036883.1;Parent=rna-XM_029181050.1
NW_021683697.1	Gnomon	CDS	250459	250636	.	-	0	Name=XP_029036883.1;ID=cds-XP_029036883.1;Dbxref=GeneID:114873108%2CGenbank:XP_029036883.1;Parent=rna-XM_029181050.1
NW_021683697.1	Gnomon	CDS	250174	250378	.	-	0	Name=XP_029036883.1;ID=cds-XP_029036883.1;Dbxref=GeneID:114873108%2CGenbank:XP_029036883.1;Parent=rna-XM_029181050.1
NW_021683697.1	Gnomon	CDS	249914	250106	.	-	0	Name=XP_029036883.1;ID=cds-XP_029036883.1;Dbxref=GeneID:114873108%2CGenbank:XP_029036883.1;Parent=rna-XM_029181050.1
NW_021683697.1	Gnomon	exon	446468	446624	.	-	.	ID=exon-XM_029180854.1-1;Dbxref=GeneID:114873020%2CGenbank:XM_029180854.1;Parent=rna-XM_029180854.1
NW_021683697.1	Gnomon	exon	445899	445952	.	-	.	ID=exon-XM_029180854.1-2;Dbxref=GeneID:114873020%2CGenbank:XM_029180854.1;Parent=rna-XM_029180854.1
NW_021683697.1	Gnomon	exon	444829	445396	.	-	.	ID=exon-XM_029180854.1-3;Dbxref=GeneID:114873020%2CGenbank:XM_029180854.1;Parent=rna-XM_029180854.1
NW_021683697.1	Gnomon	exon	90127	90285	.	+	.	ID=exon-XM_029181183.1-6;Dbxref=GeneID:114873159%2CGenbank:XM_029181183.1;Parent=rna-XM_029181183.1
NW_021683697.1	Gnomon	exon	90374	90677	.	+	.	ID=exon-XM_029181183.1-7;Dbxref=GeneID:114873159%2CGenbank:XM_029181183.1;Parent=rna-XM_029181183.1
NW_021683697.1	Gnomon	exon	88139	88769	.	+	.	ID=exon-XM_029181183.1-4;Dbxref=GeneID:114873159%2CGenbank:XM_029181183.1;Parent=rna-XM_029181183.1
NW_021683697.1	Gnomon	exon	88856	88948	.	+	.	ID=exon-XM_029181183.1-5;Dbxref=GeneID:114873159%2CGenbank:XM_029181183.1;Parent=rna-XM_029181183.1
NW_021683697.1	Gnomon	exon	87363	87531	.	+	.	ID=exon-XM_029181183.1-2;Dbxref=GeneID:114873159%2CGenbank:XM_029181183.1;Parent=rna-XM_029181183.1
NW_021683697.1	Gnomon	exon	87732	87842	.	+	.	ID=exon-XM_029181183.1-3;Dbxref=GeneID:114873159%2CGenbank:XM_029181183.1;Parent=rna-XM_029181183.1
NW_021683697.1	Gnomon	exon	86557	87216	.	+	.	ID=exon-XM_029181183.1-1;Dbxref=GeneID:114873159%2CGenbank:XM_029181183.1;Parent=rna-XM_029181183.1
NW_021683697.1	Gnomon	exon	90776	97209	.	+	.	ID=exon-XM_029181183.1-8;Dbxref=GeneID:114873159%2CGenbank:XM_029181183.1;Parent=rna-XM_029181183.1
NW_021683697.1	Gnomon	CDS	459713	459889	.	-	0	Name=XP_029036740.1;ID=cds-XP_029036740.1;Dbxref=GeneID:114873053%2CGenbank:XP_029036740.1;Parent=rna-XM_029180907.1
NW_021683697.1	Gnomon	CDS	457697	457919	.	-	0	Name=XP_029036740.1;ID=cds-XP_029036740.1;Dbxref=GeneID:114873053%2CGenbank:XP_029036740.1;Parent=rna-XM_029180907.1
NW_021683697.1	Gnomon	CDS	457368	457629	.	-	0	Name=XP_029036740.1;ID=cds-XP_029036740.1;Dbxref=GeneID:114873053%2CGenbank:XP_029036740.1;Parent=rna-XM_029180907.1
NW_021683697.1	Gnomon	CDS	455557	455674	.	-	0	Name=XP_029036740.1;ID=cds-XP_029036740.1;Dbxref=GeneID:114873053%2CGenbank:XP_029036740.1;Parent=rna-XM_029180907.1
NW_021683697.1	Gnomon	CDS	455247	455462	.	-	0	Name=XP_029036740.1;ID=cds-XP_029036740.1;Dbxref=GeneID:114873053%2CGenbank:XP_029036740.1;Parent=rna-XM_029180907.1
NW_021683697.1	Gnomon	CDS	454896	455006	.	-	0	Name=XP_029036740.1;ID=cds-XP_029036740.1;Dbxref=GeneID:114873053%2CGenbank:XP_029036740.1;Parent=rna-XM_029180907.1
NW_021683697.1	Gnomon	CDS	454064	454261	.	-	0	Name=XP_029036740.1;ID=cds-XP_029036740.1;Dbxref=GeneID:114873053%2CGenbank:XP_029036740.1;Parent=rna-XM_029180907.1
NW_021683697.1	Gnomon	exon	275387	275542	.	-	.	ID=exon-XM_029180947.1-7;Dbxref=GeneID:114873069%2CGenbank:XM_029180947.1;Parent=rna-XM_029180947.1
NW_021683697.1	Gnomon	exon	275064	275298	.	-	.	ID=exon-XM_029180947.1-8;Dbxref=GeneID:114873069%2CGenbank:XM_029180947.1;Parent=rna-XM_029180947.1
NW_021683697.1	Gnomon	exon	271390	273006	.	-	.	ID=exon-XM_029180947.1-9;Dbxref=GeneID:114873069%2CGenbank:XM_029180947.1;Parent=rna-XM_029180947.1
NW_021683697.1	Gnomon	exon	277490	277646	.	-	.	ID=exon-XM_029180947.1-3;Dbxref=GeneID:114873069%2CGenbank:XM_029180947.1;Parent=rna-XM_029180947.1
NW_021683697.1	Gnomon	exon	277063	277409	.	-	.	ID=exon-XM_029180947.1-4;Dbxref=GeneID:114873069%2CGenbank:XM_029180947.1;Parent=rna-XM_029180947.1
NW_021683697.1	Gnomon	exon	276378	276990	.	-	.	ID=exon-XM_029180947.1-5;Dbxref=GeneID:114873069%2CGenbank:XM_029180947.1;Parent=rna-XM_029180947.1
NW_021683697.1	Gnomon	exon	275615	276287	.	-	.	ID=exon-XM_029180947.1-6;Dbxref=GeneID:114873069%2CGenbank:XM_029180947.1;Parent=rna-XM_029180947.1
NW_021683697.1	Gnomon	exon	278422	278630	.	-	.	ID=exon-XM_029180947.1-1;Dbxref=GeneID:114873069%2CGenbank:XM_029180947.1;Parent=rna-XM_029180947.1
NW_021683697.1	Gnomon	exon	277722	277867	.	-	.	ID=exon-XM_029180947.1-2;Dbxref=GeneID:114873069%2CGenbank:XM_029180947.1;Parent=rna-XM_029180947.1
NW_021683697.1	Gnomon	exon	288761	289154	.	-	.	ID=exon-XM_029180972.1-7;Dbxref=GeneID:114873077%2CGenbank:XM_029180972.1;Parent=rna-XM_029180972.1
NW_021683697.1	Gnomon	exon	288180	288542	.	-	.	ID=exon-XM_029180972.1-8;Dbxref=GeneID:114873077%2CGenbank:XM_029180972.1;Parent=rna-XM_029180972.1
NW_021683697.1	Gnomon	mRNA	402953	412035	.	+	.	Name=XM_029181135.1;ID=rna-XM_029181135.1;Dbxref=GeneID:114873139%2CGenbank:XM_029181135.1;Parent=gene-LOC114873139
NW_021683697.1	Gnomon	exon	290248	291111	.	-	.	ID=exon-XM_029180972.1-3;Dbxref=GeneID:114873077%2CGenbank:XM_029180972.1;Parent=rna-XM_029180972.1
NW_021683697.1	Gnomon	exon	289978	290179	.	-	.	ID=exon-XM_029180972.1-4;Dbxref=GeneID:114873077%2CGenbank:XM_029180972.1;Parent=rna-XM_029180972.1
NW_021683697.1	Gnomon	exon	289568	289800	.	-	.	ID=exon-XM_029180972.1-5;Dbxref=GeneID:114873077%2CGenbank:XM_029180972.1;Parent=rna-XM_029180972.1
NW_021683697.1	Gnomon	exon	289242	289492	.	-	.	ID=exon-XM_029180972.1-6;Dbxref=GeneID:114873077%2CGenbank:XM_029180972.1;Parent=rna-XM_029180972.1
NW_021683697.1	Gnomon	exon	292166	292256	.	-	.	ID=exon-XM_029180972.1-1;Dbxref=GeneID:114873077%2CGenbank:XM_029180972.1;Parent=rna-XM_029180972.1
NW_021683697.1	Gnomon	exon	291899	292082	.	-	.	ID=exon-XM_029180972.1-2;Dbxref=GeneID:114873077%2CGenbank:XM_029180972.1;Parent=rna-XM_029180972.1
NW_021683697.1	Gnomon	exon	134837	134993	.	+	.	ID=exon-XM_029181115.1-10;Dbxref=GeneID:114873127%2CGenbank:XM_029181115.1;Parent=rna-XM_029181115.1
NW_021683697.1	Gnomon	exon	135073	135308	.	+	.	ID=exon-XM_029181115.1-11;Dbxref=GeneID:114873127%2CGenbank:XM_029181115.1;Parent=rna-XM_029181115.1
NW_021683697.1	Gnomon	exon	136046	136645	.	+	.	ID=exon-XM_029181115.1-14;Dbxref=GeneID:114873127%2CGenbank:XM_029181115.1;Parent=rna-XM_029181115.1
NW_021683697.1	Gnomon	exon	135389	135525	.	+	.	ID=exon-XM_029181115.1-12;Dbxref=GeneID:114873127%2CGenbank:XM_029181115.1;Parent=rna-XM_029181115.1
NW_021683697.1	Gnomon	exon	135592	135906	.	+	.	ID=exon-XM_029181115.1-13;Dbxref=GeneID:114873127%2CGenbank:XM_029181115.1;Parent=rna-XM_029181115.1
NW_021683697.1	Gnomon	exon	142851	143017	.	+	.	ID=exon-XM_029181029.1-5;Dbxref=GeneID:114873095%2CGenbank:XM_029181029.1;Parent=rna-XM_029181029.1
NW_021683697.1	Gnomon	exon	143083	143790	.	+	.	ID=exon-XM_029181029.1-6;Dbxref=GeneID:114873095%2CGenbank:XM_029181029.1;Parent=rna-XM_029181029.1
NW_021683697.1	Gnomon	exon	639154	639222	.	-	.	ID=exon-XM_029181111.1-3;Dbxref=GeneID:114873126%2CGenbank:XM_029181111.1;Parent=rna-XM_029181111.1
NW_021683697.1	Gnomon	exon	639029	639091	.	-	.	ID=exon-XM_029181111.1-4;Dbxref=GeneID:114873126%2CGenbank:XM_029181111.1;Parent=rna-XM_029181111.1
NW_021683697.1	Gnomon	exon	638831	638872	.	-	.	ID=exon-XM_029181111.1-5;Dbxref=GeneID:114873126%2CGenbank:XM_029181111.1;Parent=rna-XM_029181111.1
NW_021683697.1	Gnomon	exon	638681	638755	.	-	.	ID=exon-XM_029181111.1-6;Dbxref=GeneID:114873126%2CGenbank:XM_029181111.1;Parent=rna-XM_029181111.1
NW_021683697.1	Gnomon	exon	637307	637381	.	-	.	ID=exon-XM_029181111.1-7;Dbxref=GeneID:114873126%2CGenbank:XM_029181111.1;Parent=rna-XM_029181111.1
NW_021683697.1	Gnomon	exon	640442	640504	.	-	.	ID=exon-XM_029181111.1-1;Dbxref=GeneID:114873126%2CGenbank:XM_029181111.1;Parent=rna-XM_029181111.1
NW_021683697.1	Gnomon	exon	640220	640342	.	-	.	ID=exon-XM_029181111.1-2;Dbxref=GeneID:114873126%2CGenbank:XM_029181111.1;Parent=rna-XM_029181111.1
NW_021683697.1	Gnomon	exon	316383	316539	.	+	.	ID=exon-XM_029180877.1-7;Dbxref=GeneID:114873032%2CGenbank:XM_029180877.1;Parent=rna-XM_029180877.1
NW_021683697.1	Gnomon	exon	316806	318312	.	+	.	ID=exon-XM_029180877.1-8;Dbxref=GeneID:114873032%2CGenbank:XM_029180877.1;Parent=rna-XM_029180877.1
NW_021683697.1	Gnomon	exon	315101	315162	.	+	.	ID=exon-XM_029180877.1-3;Dbxref=GeneID:114873032%2CGenbank:XM_029180877.1;Parent=rna-XM_029180877.1
NW_021683697.1	Gnomon	exon	315242	315463	.	+	.	ID=exon-XM_029180877.1-4;Dbxref=GeneID:114873032%2CGenbank:XM_029180877.1;Parent=rna-XM_029180877.1
NW_021683697.1	Gnomon	exon	315637	315920	.	+	.	ID=exon-XM_029180877.1-5;Dbxref=GeneID:114873032%2CGenbank:XM_029180877.1;Parent=rna-XM_029180877.1
NW_021683697.1	Gnomon	exon	315997	316300	.	+	.	ID=exon-XM_029180877.1-6;Dbxref=GeneID:114873032%2CGenbank:XM_029180877.1;Parent=rna-XM_029180877.1
NW_021683697.1	Gnomon	mRNA	431451	433401	.	-	.	Name=XM_029180881.1;ID=rna-XM_029180881.1;Dbxref=GeneID:114873036%2CGenbank:XM_029180881.1;Parent=gene-LOC114873036
NW_021683697.1	Gnomon	exon	702455	703228	.	-	.	ID=exon-XR_003788854.1-1;Dbxref=GeneID:114873064%2CGenbank:XR_003788854.1;Parent=rna-XR_003788854.1
NW_021683697.1	Gnomon	exon	701532	702355	.	-	.	ID=exon-XR_003788854.1-2;Dbxref=GeneID:114873064%2CGenbank:XR_003788854.1;Parent=rna-XR_003788854.1
NW_021683697.1	Gnomon	exon	701354	701418	.	-	.	ID=exon-XR_003788854.1-3;Dbxref=GeneID:114873064%2CGenbank:XR_003788854.1;Parent=rna-XR_003788854.1
NW_021683697.1	Gnomon	exon	311253	311636	.	+	.	ID=exon-XM_029180877.1-1;Dbxref=GeneID:114873032%2CGenbank:XM_029180877.1;Parent=rna-XM_029180877.1
NW_021683697.1	Gnomon	exon	314761	314782	.	+	.	ID=exon-XM_029180877.1-2;Dbxref=GeneID:114873032%2CGenbank:XM_029180877.1;Parent=rna-XM_029180877.1
NW_021683697.1	Gnomon	CDS	252258	252411	.	-	0	Name=XP_029036885.1;ID=cds-XP_029036885.1;Dbxref=GeneID:114873108%2CGenbank:XP_029036885.1;Parent=rna-XM_029181052.1
NW_021683697.1	Gnomon	CDS	251957	252156	.	-	0	Name=XP_029036885.1;ID=cds-XP_029036885.1;Dbxref=GeneID:114873108%2CGenbank:XP_029036885.1;Parent=rna-XM_029181052.1
NW_021683697.1	Gnomon	CDS	251787	251898	.	-	0	Name=XP_029036885.1;ID=cds-XP_029036885.1;Dbxref=GeneID:114873108%2CGenbank:XP_029036885.1;Parent=rna-XM_029181052.1
NW_021683697.1	Gnomon	CDS	251590	251646	.	-	0	Name=XP_029036885.1;ID=cds-XP_029036885.1;Dbxref=GeneID:114873108%2CGenbank:XP_029036885.1;Parent=rna-XM_029181052.1
NW_021683697.1	Gnomon	CDS	251418	251533	.	-	0	Name=XP_029036885.1;ID=cds-XP_029036885.1;Dbxref=GeneID:114873108%2CGenbank:XP_029036885.1;Parent=rna-XM_029181052.1
NW_021683697.1	Gnomon	CDS	251193	251360	.	-	0	Name=XP_029036885.1;ID=cds-XP_029036885.1;Dbxref=GeneID:114873108%2CGenbank:XP_029036885.1;Parent=rna-XM_029181052.1
NW_021683697.1	Gnomon	CDS	250957	251110	.	-	0	Name=XP_029036885.1;ID=cds-XP_029036885.1;Dbxref=GeneID:114873108%2CGenbank:XP_029036885.1;Parent=rna-XM_029181052.1
NW_021683697.1	Gnomon	CDS	250726	250886	.	-	0	Name=XP_029036885.1;ID=cds-XP_029036885.1;Dbxref=GeneID:114873108%2CGenbank:XP_029036885.1;Parent=rna-XM_029181052.1
NW_021683697.1	Gnomon	CDS	250459	250636	.	-	0	Name=XP_029036885.1;ID=cds-XP_029036885.1;Dbxref=GeneID:114873108%2CGenbank:XP_029036885.1;Parent=rna-XM_029181052.1
NW_021683697.1	Gnomon	CDS	250174	250378	.	-	0	Name=XP_029036885.1;ID=cds-XP_029036885.1;Dbxref=GeneID:114873108%2CGenbank:XP_029036885.1;Parent=rna-XM_029181052.1
NW_021683697.1	Gnomon	CDS	249914	250106	.	-	0	Name=XP_029036885.1;ID=cds-XP_029036885.1;Dbxref=GeneID:114873108%2CGenbank:XP_029036885.1;Parent=rna-XM_029181052.1
NW_021683697.1	Gnomon	exon	140915	141647	.	+	.	ID=exon-XM_029181029.1-1;Dbxref=GeneID:114873095%2CGenbank:XM_029181029.1;Parent=rna-XM_029181029.1
NW_021683697.1	Gnomon	exon	141770	142113	.	+	.	ID=exon-XM_029181029.1-2;Dbxref=GeneID:114873095%2CGenbank:XM_029181029.1;Parent=rna-XM_029181029.1
NW_021683697.1	Gnomon	exon	142198	142445	.	+	.	ID=exon-XM_029181029.1-3;Dbxref=GeneID:114873095%2CGenbank:XM_029181029.1;Parent=rna-XM_029181029.1
NW_021683697.1	Gnomon	exon	142509	142767	.	+	.	ID=exon-XM_029181029.1-4;Dbxref=GeneID:114873095%2CGenbank:XM_029181029.1;Parent=rna-XM_029181029.1
NW_021683697.1	Gnomon	exon	15714	15805	.	-	.	ID=exon-XM_029181076.1-10;Dbxref=GeneID:114873116%2CGenbank:XM_029181076.1;Parent=rna-XM_029181076.1
NW_021683697.1	Gnomon	exon	15559	15652	.	-	.	ID=exon-XM_029181076.1-11;Dbxref=GeneID:114873116%2CGenbank:XM_029181076.1;Parent=rna-XM_029181076.1
NW_021683697.1	Gnomon	exon	15341	15385	.	-	.	ID=exon-XM_029181076.1-12;Dbxref=GeneID:114873116%2CGenbank:XM_029181076.1;Parent=rna-XM_029181076.1
NW_021683697.1	Gnomon	exon	15005	15124	.	-	.	ID=exon-XM_029181076.1-13;Dbxref=GeneID:114873116%2CGenbank:XM_029181076.1;Parent=rna-XM_029181076.1
NW_021683697.1	Gnomon	exon	13123	13140	.	-	.	ID=exon-XM_029181076.1-18;Dbxref=GeneID:114873116%2CGenbank:XM_029181076.1;Parent=rna-XM_029181076.1
NW_021683697.1	Gnomon	exon	11649	12671	.	-	.	ID=exon-XM_029181076.1-19;Dbxref=GeneID:114873116%2CGenbank:XM_029181076.1;Parent=rna-XM_029181076.1
NW_021683697.1	Gnomon	exon	14785	14856	.	-	.	ID=exon-XM_029181076.1-14;Dbxref=GeneID:114873116%2CGenbank:XM_029181076.1;Parent=rna-XM_029181076.1
NW_021683697.1	Gnomon	exon	14135	14259	.	-	.	ID=exon-XM_029181076.1-15;Dbxref=GeneID:114873116%2CGenbank:XM_029181076.1;Parent=rna-XM_029181076.1
NW_021683697.1	Gnomon	exon	13829	14068	.	-	.	ID=exon-XM_029181076.1-16;Dbxref=GeneID:114873116%2CGenbank:XM_029181076.1;Parent=rna-XM_029181076.1
NW_021683697.1	Gnomon	exon	13660	13750	.	-	.	ID=exon-XM_029181076.1-17;Dbxref=GeneID:114873116%2CGenbank:XM_029181076.1;Parent=rna-XM_029181076.1
NW_021683697.1	Gnomon	mRNA	556219	556981	.	+	.	Name=XM_029181136.1;ID=rna-XM_029181136.1;Dbxref=GeneID:114873140%2CGenbank:XM_029181136.1;Parent=gene-LOC114873140
NW_021683697.1	Gnomon	exon	815436	815518	.	+	.	ID=exon-XM_029181141.1-11;Dbxref=GeneID:114873142%2CGenbank:XM_029181141.1;Parent=rna-XM_029181141.1
NW_021683697.1	Gnomon	exon	815608	816679	.	+	.	ID=exon-XM_029181141.1-12;Dbxref=GeneID:114873142%2CGenbank:XM_029181141.1;Parent=rna-XM_029181141.1
NW_021683697.1	Gnomon	exon	810830	814562	.	+	.	ID=exon-XM_029181141.1-10;Dbxref=GeneID:114873142%2CGenbank:XM_029181141.1;Parent=rna-XM_029181141.1
NW_021683697.1	Gnomon	exon	4310	4448	.	-	.	ID=exon-XM_029181089.1-10;Dbxref=GeneID:114873119%2CGenbank:XM_029181089.1;Parent=rna-XM_029181089.1
NW_021683697.1	Gnomon	exon	451	1419	.	-	.	ID=exon-XM_029181089.1-11;Dbxref=GeneID:114873119%2CGenbank:XM_029181089.1;Parent=rna-XM_029181089.1
NW_021683697.1	Gnomon	exon	18239	18384	.	-	.	ID=exon-XM_029181076.1-3;Dbxref=GeneID:114873116%2CGenbank:XM_029181076.1;Parent=rna-XM_029181076.1
NW_021683697.1	Gnomon	exon	17888	18164	.	-	.	ID=exon-XM_029181076.1-4;Dbxref=GeneID:114873116%2CGenbank:XM_029181076.1;Parent=rna-XM_029181076.1
NW_021683697.1	Gnomon	exon	19531	19612	.	-	.	ID=exon-XM_029181076.1-1;Dbxref=GeneID:114873116%2CGenbank:XM_029181076.1;Parent=rna-XM_029181076.1
NW_021683697.1	Gnomon	exon	18462	18569	.	-	.	ID=exon-XM_029181076.1-2;Dbxref=GeneID:114873116%2CGenbank:XM_029181076.1;Parent=rna-XM_029181076.1
NW_021683697.1	Gnomon	mRNA	431451	433397	.	-	.	Name=XM_029180882.1;ID=rna-XM_029180882.1;Dbxref=GeneID:114873036%2CGenbank:XM_029180882.1;Parent=gene-LOC114873036
NW_021683697.1	Gnomon	exon	15886	16314	.	-	.	ID=exon-XM_029181076.1-9;Dbxref=GeneID:114873116%2CGenbank:XM_029181076.1;Parent=rna-XM_029181076.1
NW_021683697.1	Gnomon	exon	16997	17229	.	-	.	ID=exon-XM_029181076.1-7;Dbxref=GeneID:114873116%2CGenbank:XM_029181076.1;Parent=rna-XM_029181076.1
NW_021683697.1	Gnomon	exon	16397	16763	.	-	.	ID=exon-XM_029181076.1-8;Dbxref=GeneID:114873116%2CGenbank:XM_029181076.1;Parent=rna-XM_029181076.1
NW_021683697.1	Gnomon	exon	17618	17818	.	-	.	ID=exon-XM_029181076.1-5;Dbxref=GeneID:114873116%2CGenbank:XM_029181076.1;Parent=rna-XM_029181076.1
NW_021683697.1	Gnomon	exon	17300	17540	.	-	.	ID=exon-XM_029181076.1-6;Dbxref=GeneID:114873116%2CGenbank:XM_029181076.1;Parent=rna-XM_029181076.1
NW_021683697.1	Gnomon	exon	269355	269621	.	+	.	ID=exon-XM_029180971.1-6;Dbxref=GeneID:114873076%2CGenbank:XM_029180971.1;Parent=rna-XM_029180971.1
NW_021683697.1	Gnomon	exon	269698	270018	.	+	.	ID=exon-XM_029180971.1-7;Dbxref=GeneID:114873076%2CGenbank:XM_029180971.1;Parent=rna-XM_029180971.1
NW_021683697.1	Gnomon	exon	267542	267807	.	+	.	ID=exon-XM_029180971.1-4;Dbxref=GeneID:114873076%2CGenbank:XM_029180971.1;Parent=rna-XM_029180971.1
NW_021683697.1	Gnomon	exon	267893	268032	.	+	.	ID=exon-XM_029180971.1-5;Dbxref=GeneID:114873076%2CGenbank:XM_029180971.1;Parent=rna-XM_029180971.1
NW_021683697.1	Gnomon	exon	266750	266868	.	+	.	ID=exon-XM_029180971.1-2;Dbxref=GeneID:114873076%2CGenbank:XM_029180971.1;Parent=rna-XM_029180971.1
NW_021683697.1	Gnomon	exon	266976	267468	.	+	.	ID=exon-XM_029180971.1-3;Dbxref=GeneID:114873076%2CGenbank:XM_029180971.1;Parent=rna-XM_029180971.1
NW_021683697.1	Gnomon	exon	265751	266666	.	+	.	ID=exon-XM_029180971.1-1;Dbxref=GeneID:114873076%2CGenbank:XM_029180971.1;Parent=rna-XM_029180971.1
NW_021683697.1	Gnomon	CDS	280730	280952	.	-	0	Name=XP_029036786.1;ID=cds-XP_029036786.1;Dbxref=GeneID:114873071%2CGenbank:XP_029036786.1;Parent=rna-XM_029180953.1
NW_021683697.1	Gnomon	CDS	280383	280645	.	-	0	Name=XP_029036786.1;ID=cds-XP_029036786.1;Dbxref=GeneID:114873071%2CGenbank:XP_029036786.1;Parent=rna-XM_029180953.1
NW_021683697.1	Gnomon	CDS	279994	280285	.	-	0	Name=XP_029036786.1;ID=cds-XP_029036786.1;Dbxref=GeneID:114873071%2CGenbank:XP_029036786.1;Parent=rna-XM_029180953.1
NW_021683697.1	Gnomon	CDS	279700	279920	.	-	0	Name=XP_029036786.1;ID=cds-XP_029036786.1;Dbxref=GeneID:114873071%2CGenbank:XP_029036786.1;Parent=rna-XM_029180953.1
NW_021683697.1	Gnomon	CDS	279531	279621	.	-	0	Name=XP_029036786.1;ID=cds-XP_029036786.1;Dbxref=GeneID:114873071%2CGenbank:XP_029036786.1;Parent=rna-XM_029180953.1
NW_021683697.1	Gnomon	CDS	279288	279425	.	-	0	Name=XP_029036786.1;ID=cds-XP_029036786.1;Dbxref=GeneID:114873071%2CGenbank:XP_029036786.1;Parent=rna-XM_029180953.1
NW_021683697.1	Gnomon	CDS	279129	279223	.	-	0	Name=XP_029036786.1;ID=cds-XP_029036786.1;Dbxref=GeneID:114873071%2CGenbank:XP_029036786.1;Parent=rna-XM_029180953.1
NW_021683697.1	Gnomon	exon	428860	429614	.	-	.	ID=exon-XM_029180901.1-1;Dbxref=GeneID:114873050%2CGenbank:XM_029180901.1;Parent=rna-XM_029180901.1
NW_021683697.1	Gnomon	exon	428600	428798	.	-	.	ID=exon-XM_029180901.1-2;Dbxref=GeneID:114873050%2CGenbank:XM_029180901.1;Parent=rna-XM_029180901.1
NW_021683697.1	Gnomon	exon	428259	428532	.	-	.	ID=exon-XM_029180901.1-3;Dbxref=GeneID:114873050%2CGenbank:XM_029180901.1;Parent=rna-XM_029180901.1
NW_021683697.1	Gnomon	exon	275064	275298	.	-	.	ID=exon-XM_029180948.1-8;Dbxref=GeneID:114873069%2CGenbank:XM_029180948.1;Parent=rna-XM_029180948.1
NW_021683697.1	Gnomon	exon	271390	273006	.	-	.	ID=exon-XM_029180948.1-9;Dbxref=GeneID:114873069%2CGenbank:XM_029180948.1;Parent=rna-XM_029180948.1
NW_021683697.1	Gnomon	exon	275615	276287	.	-	.	ID=exon-XM_029180948.1-6;Dbxref=GeneID:114873069%2CGenbank:XM_029180948.1;Parent=rna-XM_029180948.1
NW_021683697.1	Gnomon	exon	275387	275542	.	-	.	ID=exon-XM_029180948.1-7;Dbxref=GeneID:114873069%2CGenbank:XM_029180948.1;Parent=rna-XM_029180948.1
NW_021683697.1	Gnomon	exon	278223	278415	.	-	.	ID=exon-XM_029180948.1-1;Dbxref=GeneID:114873069%2CGenbank:XM_029180948.1;Parent=rna-XM_029180948.1
NW_021683697.1	Gnomon	exon	277063	277406	.	-	.	ID=exon-XM_029180948.1-4;Dbxref=GeneID:114873069%2CGenbank:XM_029180948.1;Parent=rna-XM_029180948.1
NW_021683697.1	Gnomon	exon	276378	276990	.	-	.	ID=exon-XM_029180948.1-5;Dbxref=GeneID:114873069%2CGenbank:XM_029180948.1;Parent=rna-XM_029180948.1
NW_021683697.1	Gnomon	exon	277722	277867	.	-	.	ID=exon-XM_029180948.1-2;Dbxref=GeneID:114873069%2CGenbank:XM_029180948.1;Parent=rna-XM_029180948.1
NW_021683697.1	Gnomon	exon	277490	277646	.	-	.	ID=exon-XM_029180948.1-3;Dbxref=GeneID:114873069%2CGenbank:XM_029180948.1;Parent=rna-XM_029180948.1
NW_021683697.1	Gnomon	exon	270084	270339	.	+	.	ID=exon-XM_029180971.1-8;Dbxref=GeneID:114873076%2CGenbank:XM_029180971.1;Parent=rna-XM_029180971.1
NW_021683697.1	Gnomon	exon	270408	270679	.	+	.	ID=exon-XM_029180971.1-9;Dbxref=GeneID:114873076%2CGenbank:XM_029180971.1;Parent=rna-XM_029180971.1
NW_021683697.1	Gnomon	CDS	661499	661645	.	-	0	Name=XP_029036880.1;ID=cds-XP_029036880.1;Dbxref=GeneID:114873105%2CGenbank:XP_029036880.1;Parent=rna-XM_029181047.1
NW_021683697.1	Gnomon	CDS	659215	659391	.	-	0	Name=XP_029036880.1;ID=cds-XP_029036880.1;Dbxref=GeneID:114873105%2CGenbank:XP_029036880.1;Parent=rna-XM_029181047.1
NW_021683697.1	Gnomon	CDS	658876	658968	.	-	0	Name=XP_029036880.1;ID=cds-XP_029036880.1;Dbxref=GeneID:114873105%2CGenbank:XP_029036880.1;Parent=rna-XM_029181047.1
NW_021683697.1	Gnomon	exon	293161	294659	.	+	.	ID=exon-XR_003788855.1-2;Dbxref=GeneID:114873078%2CGenbank:XR_003788855.1;Parent=rna-XR_003788855.1
NW_021683697.1	Gnomon	exon	292498	292852	.	+	.	ID=exon-XR_003788855.1-1;Dbxref=GeneID:114873078%2CGenbank:XR_003788855.1;Parent=rna-XR_003788855.1
NW_021683697.1	Gnomon	mRNA	328725	332277	.	+	.	Name=XM_029180883.1;ID=rna-XM_029180883.1;Dbxref=GeneID:114873037%2CGenbank:XM_029180883.1;Parent=gene-LOC114873037
NW_021683697.1	Gnomon	exon	153848	154202	.	-	.	ID=exon-XM_029181028.1-1;Dbxref=GeneID:114873094%2CGenbank:XM_029181028.1;Parent=rna-XM_029181028.1
NW_021683697.1	Gnomon	exon	152746	152973	.	-	.	ID=exon-XM_029181028.1-4;Dbxref=GeneID:114873094%2CGenbank:XM_029181028.1;Parent=rna-XM_029181028.1
NW_021683697.1	Gnomon	exon	152421	152603	.	-	.	ID=exon-XM_029181028.1-5;Dbxref=GeneID:114873094%2CGenbank:XM_029181028.1;Parent=rna-XM_029181028.1
NW_021683697.1	Gnomon	exon	153518	153684	.	-	.	ID=exon-XM_029181028.1-2;Dbxref=GeneID:114873094%2CGenbank:XM_029181028.1;Parent=rna-XM_029181028.1
NW_021683697.1	Gnomon	exon	153032	153304	.	-	.	ID=exon-XM_029181028.1-3;Dbxref=GeneID:114873094%2CGenbank:XM_029181028.1;Parent=rna-XM_029181028.1
NW_021683697.1	Gnomon	exon	152158	152355	.	-	.	ID=exon-XM_029181028.1-6;Dbxref=GeneID:114873094%2CGenbank:XM_029181028.1;Parent=rna-XM_029181028.1
NW_021683697.1	Gnomon	exon	151110	152053	.	-	.	ID=exon-XM_029181028.1-7;Dbxref=GeneID:114873094%2CGenbank:XM_029181028.1;Parent=rna-XM_029181028.1
NW_021683697.1	Gnomon	exon	86557	87216	.	+	.	ID=exon-XM_029181182.1-1;Dbxref=GeneID:114873159%2CGenbank:XM_029181182.1;Parent=rna-XM_029181182.1
NW_021683697.1	Gnomon	exon	87444	87531	.	+	.	ID=exon-XM_029181182.1-2;Dbxref=GeneID:114873159%2CGenbank:XM_029181182.1;Parent=rna-XM_029181182.1
NW_021683697.1	Gnomon	exon	87732	87842	.	+	.	ID=exon-XM_029181182.1-3;Dbxref=GeneID:114873159%2CGenbank:XM_029181182.1;Parent=rna-XM_029181182.1
NW_021683697.1	Gnomon	exon	88142	88769	.	+	.	ID=exon-XM_029181182.1-4;Dbxref=GeneID:114873159%2CGenbank:XM_029181182.1;Parent=rna-XM_029181182.1
NW_021683697.1	Gnomon	exon	88856	88948	.	+	.	ID=exon-XM_029181182.1-5;Dbxref=GeneID:114873159%2CGenbank:XM_029181182.1;Parent=rna-XM_029181182.1
NW_021683697.1	Gnomon	exon	90127	90285	.	+	.	ID=exon-XM_029181182.1-6;Dbxref=GeneID:114873159%2CGenbank:XM_029181182.1;Parent=rna-XM_029181182.1
NW_021683697.1	Gnomon	exon	90374	90677	.	+	.	ID=exon-XM_029181182.1-7;Dbxref=GeneID:114873159%2CGenbank:XM_029181182.1;Parent=rna-XM_029181182.1
NW_021683697.1	Gnomon	exon	90776	97209	.	+	.	ID=exon-XM_029181182.1-8;Dbxref=GeneID:114873159%2CGenbank:XM_029181182.1;Parent=rna-XM_029181182.1
NW_021683697.1	Gnomon	exon	129762	129822	.	+	.	ID=exon-XM_029181112.1-1;Dbxref=GeneID:114873127%2CGenbank:XM_029181112.1;Parent=rna-XM_029181112.1
NW_021683697.1	Gnomon	exon	134305	134464	.	+	.	ID=exon-XM_029181112.1-8;Dbxref=GeneID:114873127%2CGenbank:XM_029181112.1;Parent=rna-XM_029181112.1
NW_021683697.1	Gnomon	exon	134533	134753	.	+	.	ID=exon-XM_029181112.1-9;Dbxref=GeneID:114873127%2CGenbank:XM_029181112.1;Parent=rna-XM_029181112.1
NW_021683697.1	Gnomon	exon	131000	131171	.	+	.	ID=exon-XM_029181112.1-6;Dbxref=GeneID:114873127%2CGenbank:XM_029181112.1;Parent=rna-XM_029181112.1
NW_021683697.1	Gnomon	exon	131237	131454	.	+	.	ID=exon-XM_029181112.1-7;Dbxref=GeneID:114873127%2CGenbank:XM_029181112.1;Parent=rna-XM_029181112.1
NW_021683697.1	Gnomon	exon	130322	130467	.	+	.	ID=exon-XM_029181112.1-4;Dbxref=GeneID:114873127%2CGenbank:XM_029181112.1;Parent=rna-XM_029181112.1
NW_021683697.1	Gnomon	exon	130539	130932	.	+	.	ID=exon-XM_029181112.1-5;Dbxref=GeneID:114873127%2CGenbank:XM_029181112.1;Parent=rna-XM_029181112.1
NW_021683697.1	Gnomon	exon	129922	130014	.	+	.	ID=exon-XM_029181112.1-2;Dbxref=GeneID:114873127%2CGenbank:XM_029181112.1;Parent=rna-XM_029181112.1
NW_021683697.1	Gnomon	exon	130084	130250	.	+	.	ID=exon-XM_029181112.1-3;Dbxref=GeneID:114873127%2CGenbank:XM_029181112.1;Parent=rna-XM_029181112.1
NW_021683697.1	Gnomon	CDS	265644	265653	.	-	0	Name=XP_029036785.1;ID=cds-XP_029036785.1;Dbxref=GeneID:114873070%2CGenbank:XP_029036785.1;Parent=rna-XM_029180952.1
NW_021683697.1	Gnomon	CDS	264757	264799	.	-	0	Name=XP_029036785.1;ID=cds-XP_029036785.1;Dbxref=GeneID:114873070%2CGenbank:XP_029036785.1;Parent=rna-XM_029180952.1
NW_021683697.1	Gnomon	CDS	264320	264461	.	-	0	Name=XP_029036785.1;ID=cds-XP_029036785.1;Dbxref=GeneID:114873070%2CGenbank:XP_029036785.1;Parent=rna-XM_029180952.1
NW_021683697.1	Gnomon	CDS	263949	264248	.	-	0	Name=XP_029036785.1;ID=cds-XP_029036785.1;Dbxref=GeneID:114873070%2CGenbank:XP_029036785.1;Parent=rna-XM_029180952.1
NW_021683697.1	Gnomon	CDS	263760	263884	.	-	0	Name=XP_029036785.1;ID=cds-XP_029036785.1;Dbxref=GeneID:114873070%2CGenbank:XP_029036785.1;Parent=rna-XM_029180952.1
NW_021683697.1	Gnomon	CDS	263258	263667	.	-	0	Name=XP_029036785.1;ID=cds-XP_029036785.1;Dbxref=GeneID:114873070%2CGenbank:XP_029036785.1;Parent=rna-XM_029180952.1
NW_021683697.1	Gnomon	CDS	262803	263179	.	-	0	Name=XP_029036785.1;ID=cds-XP_029036785.1;Dbxref=GeneID:114873070%2CGenbank:XP_029036785.1;Parent=rna-XM_029180952.1
NW_021683697.1	Gnomon	CDS	262523	262723	.	-	0	Name=XP_029036785.1;ID=cds-XP_029036785.1;Dbxref=GeneID:114873070%2CGenbank:XP_029036785.1;Parent=rna-XM_029180952.1
NW_021683697.1	Gnomon	mRNA	819753	820962	.	+	.	Name=XM_029181138.1;ID=rna-XM_029181138.1;Dbxref=GeneID:114873141%2CGenbank:XM_029181138.1;Parent=gene-LOC114873141
NW_021683697.1	Gnomon	exon	184361	185914	.	+	.	ID=exon-XM_029180996.1-12;Dbxref=GeneID:114873087%2CGenbank:XM_029180996.1;Parent=rna-XM_029180996.1
NW_021683697.1	Gnomon	exon	186104	186195	.	+	.	ID=exon-XM_029180996.1-13;Dbxref=GeneID:114873087%2CGenbank:XM_029180996.1;Parent=rna-XM_029180996.1
NW_021683697.1	Gnomon	exon	181101	181639	.	+	.	ID=exon-XM_029180996.1-10;Dbxref=GeneID:114873087%2CGenbank:XM_029180996.1;Parent=rna-XM_029180996.1
NW_021683697.1	Gnomon	exon	181708	183929	.	+	.	ID=exon-XM_029180996.1-11;Dbxref=GeneID:114873087%2CGenbank:XM_029180996.1;Parent=rna-XM_029180996.1
NW_021683697.1	Gnomon	exon	321514	321646	.	-	.	ID=exon-XM_029180899.1-1;Dbxref=GeneID:114873048%2CGenbank:XM_029180899.1;Parent=rna-XM_029180899.1
NW_021683697.1	Gnomon	exon	321327	321442	.	-	.	ID=exon-XM_029180899.1-2;Dbxref=GeneID:114873048%2CGenbank:XM_029180899.1;Parent=rna-XM_029180899.1
NW_021683697.1	Gnomon	mRNA	330053	332277	.	+	.	Name=XM_029180884.1;ID=rna-XM_029180884.1;Dbxref=GeneID:114873037%2CGenbank:XM_029180884.1;Parent=gene-LOC114873037
NW_021683697.1	Gnomon	exon	320619	320780	.	-	.	ID=exon-XM_029180899.1-5;Dbxref=GeneID:114873048%2CGenbank:XM_029180899.1;Parent=rna-XM_029180899.1
NW_021683697.1	Gnomon	exon	321001	321249	.	-	.	ID=exon-XM_029180899.1-3;Dbxref=GeneID:114873048%2CGenbank:XM_029180899.1;Parent=rna-XM_029180899.1
NW_021683697.1	Gnomon	exon	320837	320918	.	-	.	ID=exon-XM_029180899.1-4;Dbxref=GeneID:114873048%2CGenbank:XM_029180899.1;Parent=rna-XM_029180899.1
NW_021683697.1	Gnomon	exon	777344	777439	.	+	.	ID=exon-XM_029181158.1-6;Dbxref=GeneID:114873146%2CGenbank:XM_029181158.1;Parent=rna-XM_029181158.1
NW_021683697.1	Gnomon	exon	777762	777862	.	+	.	ID=exon-XM_029181158.1-7;Dbxref=GeneID:114873146%2CGenbank:XM_029181158.1;Parent=rna-XM_029181158.1
NW_021683697.1	Gnomon	exon	773307	773563	.	+	.	ID=exon-XM_029181158.1-4;Dbxref=GeneID:114873146%2CGenbank:XM_029181158.1;Parent=rna-XM_029181158.1
NW_021683697.1	Gnomon	exon	775509	775572	.	+	.	ID=exon-XM_029181158.1-5;Dbxref=GeneID:114873146%2CGenbank:XM_029181158.1;Parent=rna-XM_029181158.1
NW_021683697.1	Gnomon	exon	751287	751825	.	+	.	ID=exon-XM_029181158.1-2;Dbxref=GeneID:114873146%2CGenbank:XM_029181158.1;Parent=rna-XM_029181158.1
NW_021683697.1	Gnomon	exon	769135	769198	.	+	.	ID=exon-XM_029181158.1-3;Dbxref=GeneID:114873146%2CGenbank:XM_029181158.1;Parent=rna-XM_029181158.1
NW_021683697.1	Gnomon	exon	749134	749629	.	+	.	ID=exon-XM_029181158.1-1;Dbxref=GeneID:114873146%2CGenbank:XM_029181158.1;Parent=rna-XM_029181158.1
NW_021683697.1	Gnomon	exon	778046	778177	.	+	.	ID=exon-XM_029181158.1-8;Dbxref=GeneID:114873146%2CGenbank:XM_029181158.1;Parent=rna-XM_029181158.1
NW_021683697.1	Gnomon	exon	778275	778448	.	+	.	ID=exon-XM_029181158.1-9;Dbxref=GeneID:114873146%2CGenbank:XM_029181158.1;Parent=rna-XM_029181158.1
NW_021683697.1	Gnomon	CDS	259268	259381	.	+	0	Name=XP_029036788.1;ID=cds-XP_029036788.1;Dbxref=GeneID:114873072%2CGenbank:XP_029036788.1;Parent=rna-XM_029180955.1
NW_021683697.1	Gnomon	CDS	259470	259589	.	+	0	Name=XP_029036788.1;ID=cds-XP_029036788.1;Dbxref=GeneID:114873072%2CGenbank:XP_029036788.1;Parent=rna-XM_029180955.1
NW_021683697.1	Gnomon	CDS	259670	259908	.	+	0	Name=XP_029036788.1;ID=cds-XP_029036788.1;Dbxref=GeneID:114873072%2CGenbank:XP_029036788.1;Parent=rna-XM_029180955.1
NW_021683697.1	Gnomon	CDS	259986	260286	.	+	0	Name=XP_029036788.1;ID=cds-XP_029036788.1;Dbxref=GeneID:114873072%2CGenbank:XP_029036788.1;Parent=rna-XM_029180955.1
NW_021683697.1	Gnomon	CDS	260365	260606	.	+	0	Name=XP_029036788.1;ID=cds-XP_029036788.1;Dbxref=GeneID:114873072%2CGenbank:XP_029036788.1;Parent=rna-XM_029180955.1
NW_021683697.1	Gnomon	CDS	260671	260860	.	+	0	Name=XP_029036788.1;ID=cds-XP_029036788.1;Dbxref=GeneID:114873072%2CGenbank:XP_029036788.1;Parent=rna-XM_029180955.1
NW_021683697.1	Gnomon	exon	566659	566804	.	-	.	ID=exon-XM_029181192.1-26;Dbxref=GeneID:114873162%2CGenbank:XM_029181192.1;Parent=rna-XM_029181192.1
NW_021683697.1	Gnomon	exon	566487	566578	.	-	.	ID=exon-XM_029181192.1-27;Dbxref=GeneID:114873162%2CGenbank:XM_029181192.1;Parent=rna-XM_029181192.1
NW_021683697.1	Gnomon	exon	567679	567918	.	-	.	ID=exon-XM_029181192.1-24;Dbxref=GeneID:114873162%2CGenbank:XM_029181192.1;Parent=rna-XM_029181192.1
NW_021683697.1	Gnomon	exon	567204	567356	.	-	.	ID=exon-XM_029181192.1-25;Dbxref=GeneID:114873162%2CGenbank:XM_029181192.1;Parent=rna-XM_029181192.1
NW_021683697.1	Gnomon	exon	569754	569995	.	-	.	ID=exon-XM_029181192.1-22;Dbxref=GeneID:114873162%2CGenbank:XM_029181192.1;Parent=rna-XM_029181192.1
NW_021683697.1	Gnomon	exon	568631	568938	.	-	.	ID=exon-XM_029181192.1-23;Dbxref=GeneID:114873162%2CGenbank:XM_029181192.1;Parent=rna-XM_029181192.1
NW_021683697.1	Gnomon	exon	572589	572791	.	-	.	ID=exon-XM_029181192.1-20;Dbxref=GeneID:114873162%2CGenbank:XM_029181192.1;Parent=rna-XM_029181192.1
NW_021683697.1	Gnomon	exon	570787	570962	.	-	.	ID=exon-XM_029181192.1-21;Dbxref=GeneID:114873162%2CGenbank:XM_029181192.1;Parent=rna-XM_029181192.1
NW_021683697.1	Gnomon	exon	565892	566129	.	-	.	ID=exon-XM_029181192.1-28;Dbxref=GeneID:114873162%2CGenbank:XM_029181192.1;Parent=rna-XM_029181192.1
NW_021683697.1	Gnomon	exon	565613	565790	.	-	.	ID=exon-XM_029181192.1-29;Dbxref=GeneID:114873162%2CGenbank:XM_029181192.1;Parent=rna-XM_029181192.1
NW_021683697.1	Gnomon	exon	565060	565348	.	-	.	ID=exon-XM_029181192.1-30;Dbxref=GeneID:114873162%2CGenbank:XM_029181192.1;Parent=rna-XM_029181192.1
NW_021683697.1	Gnomon	exon	575758	576010	.	-	.	ID=exon-XM_029181192.1-15;Dbxref=GeneID:114873162%2CGenbank:XM_029181192.1;Parent=rna-XM_029181192.1
NW_021683697.1	Gnomon	exon	575472	575674	.	-	.	ID=exon-XM_029181192.1-16;Dbxref=GeneID:114873162%2CGenbank:XM_029181192.1;Parent=rna-XM_029181192.1
NW_021683697.1	Gnomon	exon	577344	577464	.	-	.	ID=exon-XM_029181192.1-13;Dbxref=GeneID:114873162%2CGenbank:XM_029181192.1;Parent=rna-XM_029181192.1
NW_021683697.1	Gnomon	exon	576281	576421	.	-	.	ID=exon-XM_029181192.1-14;Dbxref=GeneID:114873162%2CGenbank:XM_029181192.1;Parent=rna-XM_029181192.1
NW_021683697.1	Gnomon	exon	577815	578016	.	-	.	ID=exon-XM_029181192.1-11;Dbxref=GeneID:114873162%2CGenbank:XM_029181192.1;Parent=rna-XM_029181192.1
NW_021683697.1	Gnomon	exon	577543	577734	.	-	.	ID=exon-XM_029181192.1-12;Dbxref=GeneID:114873162%2CGenbank:XM_029181192.1;Parent=rna-XM_029181192.1
NW_021683697.1	Gnomon	exon	578817	578988	.	-	.	ID=exon-XM_029181192.1-10;Dbxref=GeneID:114873162%2CGenbank:XM_029181192.1;Parent=rna-XM_029181192.1
NW_021683697.1	Gnomon	exon	573357	573481	.	-	.	ID=exon-XM_029181192.1-19;Dbxref=GeneID:114873162%2CGenbank:XM_029181192.1;Parent=rna-XM_029181192.1
NW_021683697.1	Gnomon	exon	574634	574789	.	-	.	ID=exon-XM_029181192.1-17;Dbxref=GeneID:114873162%2CGenbank:XM_029181192.1;Parent=rna-XM_029181192.1
NW_021683697.1	Gnomon	exon	573563	573690	.	-	.	ID=exon-XM_029181192.1-18;Dbxref=GeneID:114873162%2CGenbank:XM_029181192.1;Parent=rna-XM_029181192.1
NW_021683697.1	Gnomon	exon	564854	564974	.	-	.	ID=exon-XM_029181192.1-31;Dbxref=GeneID:114873162%2CGenbank:XM_029181192.1;Parent=rna-XM_029181192.1
NW_021683697.1	Gnomon	exon	564487	564783	.	-	.	ID=exon-XM_029181192.1-32;Dbxref=GeneID:114873162%2CGenbank:XM_029181192.1;Parent=rna-XM_029181192.1
NW_021683697.1	Gnomon	CDS	248829	248912	.	+	0	Name=XP_029036882.1;ID=cds-XP_029036882.1;Dbxref=GeneID:114873107%2CGenbank:XP_029036882.1;Parent=rna-XM_029181049.1
NW_021683697.1	Gnomon	CDS	249147	249647	.	+	0	Name=XP_029036882.1;ID=cds-XP_029036882.1;Dbxref=GeneID:114873107%2CGenbank:XP_029036882.1;Parent=rna-XM_029181049.1
NW_021683697.1	Gnomon	mRNA	804321	816679	.	+	.	Name=XM_029181139.1;ID=rna-XM_029181139.1;Dbxref=GeneID:114873142%2CGenbank:XM_029181139.1;Parent=gene-LOC114873142
NW_021683697.1	Gnomon	exon	251787	251898	.	-	.	ID=exon-XM_029181052.1-3;Dbxref=GeneID:114873108%2CGenbank:XM_029181052.1;Parent=rna-XM_029181052.1
NW_021683697.1	Gnomon	exon	251590	251646	.	-	.	ID=exon-XM_029181052.1-4;Dbxref=GeneID:114873108%2CGenbank:XM_029181052.1;Parent=rna-XM_029181052.1
NW_021683697.1	Gnomon	exon	251418	251533	.	-	.	ID=exon-XM_029181052.1-5;Dbxref=GeneID:114873108%2CGenbank:XM_029181052.1;Parent=rna-XM_029181052.1
NW_021683697.1	Gnomon	exon	251193	251360	.	-	.	ID=exon-XM_029181052.1-6;Dbxref=GeneID:114873108%2CGenbank:XM_029181052.1;Parent=rna-XM_029181052.1
NW_021683697.1	Gnomon	exon	252258	252510	.	-	.	ID=exon-XM_029181052.1-1;Dbxref=GeneID:114873108%2CGenbank:XM_029181052.1;Parent=rna-XM_029181052.1
NW_021683697.1	Gnomon	exon	251957	252156	.	-	.	ID=exon-XM_029181052.1-2;Dbxref=GeneID:114873108%2CGenbank:XM_029181052.1;Parent=rna-XM_029181052.1
NW_021683697.1	Gnomon	exon	250957	251110	.	-	.	ID=exon-XM_029181052.1-7;Dbxref=GeneID:114873108%2CGenbank:XM_029181052.1;Parent=rna-XM_029181052.1
NW_021683697.1	Gnomon	exon	250726	250886	.	-	.	ID=exon-XM_029181052.1-8;Dbxref=GeneID:114873108%2CGenbank:XM_029181052.1;Parent=rna-XM_029181052.1
NW_021683697.1	Gnomon	exon	250459	250636	.	-	.	ID=exon-XM_029181052.1-9;Dbxref=GeneID:114873108%2CGenbank:XM_029181052.1;Parent=rna-XM_029181052.1
NW_021683697.1	Gnomon	mRNA	352747	382915	.	-	.	Name=XM_029180885.1;ID=rna-XM_029180885.1;Dbxref=GeneID:114873038%2CGenbank:XM_029180885.1;Parent=gene-LOC114873038
NW_021683697.1	Gnomon	exon	173339	173732	.	+	.	ID=exon-XM_029180977.1-11;Dbxref=GeneID:114873079%2CGenbank:XM_029180977.1;Parent=rna-XM_029180977.1
NW_021683697.1	Gnomon	exon	173804	173913	.	+	.	ID=exon-XM_029180977.1-12;Dbxref=GeneID:114873079%2CGenbank:XM_029180977.1;Parent=rna-XM_029180977.1
NW_021683697.1	Gnomon	exon	173039	173250	.	+	.	ID=exon-XM_029180977.1-10;Dbxref=GeneID:114873079%2CGenbank:XM_029180977.1;Parent=rna-XM_029180977.1
NW_021683697.1	Gnomon	exon	404216	404532	.	+	.	ID=exon-XM_029181135.1-3;Dbxref=GeneID:114873139%2CGenbank:XM_029181135.1;Parent=rna-XM_029181135.1
NW_021683697.1	Gnomon	exon	405858	406172	.	+	.	ID=exon-XM_029181135.1-4;Dbxref=GeneID:114873139%2CGenbank:XM_029181135.1;Parent=rna-XM_029181135.1
NW_021683697.1	Gnomon	exon	402953	403125	.	+	.	ID=exon-XM_029181135.1-1;Dbxref=GeneID:114873139%2CGenbank:XM_029181135.1;Parent=rna-XM_029181135.1
NW_021683697.1	Gnomon	exon	403313	403857	.	+	.	ID=exon-XM_029181135.1-2;Dbxref=GeneID:114873139%2CGenbank:XM_029181135.1;Parent=rna-XM_029181135.1
NW_021683697.1	Gnomon	exon	409382	412035	.	+	.	ID=exon-XM_029181135.1-5;Dbxref=GeneID:114873139%2CGenbank:XM_029181135.1;Parent=rna-XM_029181135.1
NW_021683697.1	Gnomon	exon	651708	652421	.	+	.	ID=exon-XM_029180853.1-5;Dbxref=GeneID:114873019%2CGenbank:XM_029180853.1;Parent=rna-XM_029180853.1
NW_021683697.1	Gnomon	CDS	56146	56397	.	-	0	Name=XP_029036881.1;ID=cds-XP_029036881.1;Dbxref=GeneID:114873106%2CGenbank:XP_029036881.1;Parent=rna-XM_029181048.1
NW_021683697.1	Gnomon	CDS	55722	56035	.	-	0	Name=XP_029036881.1;ID=cds-XP_029036881.1;Dbxref=GeneID:114873106%2CGenbank:XP_029036881.1;Parent=rna-XM_029181048.1
NW_021683697.1	Gnomon	CDS	55283	55653	.	-	0	Name=XP_029036881.1;ID=cds-XP_029036881.1;Dbxref=GeneID:114873106%2CGenbank:XP_029036881.1;Parent=rna-XM_029181048.1
NW_021683697.1	Gnomon	CDS	54980	55214	.	-	0	Name=XP_029036881.1;ID=cds-XP_029036881.1;Dbxref=GeneID:114873106%2CGenbank:XP_029036881.1;Parent=rna-XM_029181048.1
NW_021683697.1	Gnomon	CDS	54598	54635	.	-	0	Name=XP_029036881.1;ID=cds-XP_029036881.1;Dbxref=GeneID:114873106%2CGenbank:XP_029036881.1;Parent=rna-XM_029181048.1
NW_021683697.1	Gnomon	CDS	54304	54428	.	-	0	Name=XP_029036881.1;ID=cds-XP_029036881.1;Dbxref=GeneID:114873106%2CGenbank:XP_029036881.1;Parent=rna-XM_029181048.1
NW_021683697.1	Gnomon	CDS	54111	54249	.	-	0	Name=XP_029036881.1;ID=cds-XP_029036881.1;Dbxref=GeneID:114873106%2CGenbank:XP_029036881.1;Parent=rna-XM_029181048.1
NW_021683697.1	Gnomon	CDS	53614	54028	.	-	0	Name=XP_029036881.1;ID=cds-XP_029036881.1;Dbxref=GeneID:114873106%2CGenbank:XP_029036881.1;Parent=rna-XM_029181048.1
NW_021683697.1	Gnomon	CDS	53016	53536	.	-	0	Name=XP_029036881.1;ID=cds-XP_029036881.1;Dbxref=GeneID:114873106%2CGenbank:XP_029036881.1;Parent=rna-XM_029181048.1
NW_021683697.1	Gnomon	CDS	52768	52959	.	-	0	Name=XP_029036881.1;ID=cds-XP_029036881.1;Dbxref=GeneID:114873106%2CGenbank:XP_029036881.1;Parent=rna-XM_029181048.1
NW_021683697.1	Gnomon	CDS	52516	52661	.	-	0	Name=XP_029036881.1;ID=cds-XP_029036881.1;Dbxref=GeneID:114873106%2CGenbank:XP_029036881.1;Parent=rna-XM_029181048.1
NW_021683697.1	Gnomon	exon	875145	875265	.	-	.	ID=exon-XR_003788878.1-9;Dbxref=GeneID:114873154%2CGenbank:XR_003788878.1;Parent=rna-XR_003788878.1
NW_021683697.1	Gnomon	exon	878425	878808	.	-	.	ID=exon-XR_003788878.1-7;Dbxref=GeneID:114873154%2CGenbank:XR_003788878.1;Parent=rna-XR_003788878.1
NW_021683697.1	Gnomon	exon	875713	878331	.	-	.	ID=exon-XR_003788878.1-8;Dbxref=GeneID:114873154%2CGenbank:XR_003788878.1;Parent=rna-XR_003788878.1
NW_021683697.1	Gnomon	exon	881826	882042	.	-	.	ID=exon-XR_003788878.1-5;Dbxref=GeneID:114873154%2CGenbank:XR_003788878.1;Parent=rna-XR_003788878.1
NW_021683697.1	Gnomon	exon	878936	881755	.	-	.	ID=exon-XR_003788878.1-6;Dbxref=GeneID:114873154%2CGenbank:XR_003788878.1;Parent=rna-XR_003788878.1
NW_021683697.1	Gnomon	exon	882386	882514	.	-	.	ID=exon-XR_003788878.1-3;Dbxref=GeneID:114873154%2CGenbank:XR_003788878.1;Parent=rna-XR_003788878.1
NW_021683697.1	Gnomon	exon	882145	882311	.	-	.	ID=exon-XR_003788878.1-4;Dbxref=GeneID:114873154%2CGenbank:XR_003788878.1;Parent=rna-XR_003788878.1
NW_021683697.1	Gnomon	exon	884355	884749	.	-	.	ID=exon-XR_003788878.1-1;Dbxref=GeneID:114873154%2CGenbank:XR_003788878.1;Parent=rna-XR_003788878.1
NW_021683697.1	Gnomon	exon	882727	882868	.	-	.	ID=exon-XR_003788878.1-2;Dbxref=GeneID:114873154%2CGenbank:XR_003788878.1;Parent=rna-XR_003788878.1
NW_021683697.1	Gnomon	exon	643743	643908	.	+	.	ID=exon-XM_029180853.1-3;Dbxref=GeneID:114873019%2CGenbank:XM_029180853.1;Parent=rna-XM_029180853.1
NW_021683697.1	Gnomon	exon	650853	651154	.	+	.	ID=exon-XM_029180853.1-4;Dbxref=GeneID:114873019%2CGenbank:XM_029180853.1;Parent=rna-XM_029180853.1
NW_021683697.1	Gnomon	exon	642769	642834	.	+	.	ID=exon-XM_029180853.1-1;Dbxref=GeneID:114873019%2CGenbank:XM_029180853.1;Parent=rna-XM_029180853.1
NW_021683697.1	Gnomon	exon	643083	643634	.	+	.	ID=exon-XM_029180853.1-2;Dbxref=GeneID:114873019%2CGenbank:XM_029180853.1;Parent=rna-XM_029180853.1
NW_021683697.1	Gnomon	mRNA	348983	382915	.	-	.	Name=XM_029180886.1;ID=rna-XM_029180886.1;Dbxref=GeneID:114873038%2CGenbank:XM_029180886.1;Parent=gene-LOC114873038
NW_021683697.1	Gnomon	exon	226149	226241	.	+	.	ID=exon-XM_029181005.1-9;Dbxref=GeneID:114873088%2CGenbank:XM_029181005.1;Parent=rna-XM_029181005.1
NW_021683697.1	Gnomon	exon	222704	222786	.	+	.	ID=exon-XM_029181005.1-7;Dbxref=GeneID:114873088%2CGenbank:XM_029181005.1;Parent=rna-XM_029181005.1
NW_021683697.1	Gnomon	exon	222856	222996	.	+	.	ID=exon-XM_029181005.1-8;Dbxref=GeneID:114873088%2CGenbank:XM_029181005.1;Parent=rna-XM_029181005.1
NW_021683697.1	Gnomon	exon	221786	221850	.	+	.	ID=exon-XM_029181005.1-5;Dbxref=GeneID:114873088%2CGenbank:XM_029181005.1;Parent=rna-XM_029181005.1
NW_021683697.1	Gnomon	exon	221935	222155	.	+	.	ID=exon-XM_029181005.1-6;Dbxref=GeneID:114873088%2CGenbank:XM_029181005.1;Parent=rna-XM_029181005.1
NW_021683697.1	Gnomon	exon	214945	215115	.	+	.	ID=exon-XM_029181005.1-3;Dbxref=GeneID:114873088%2CGenbank:XM_029181005.1;Parent=rna-XM_029181005.1
NW_021683697.1	Gnomon	exon	216081	216355	.	+	.	ID=exon-XM_029181005.1-4;Dbxref=GeneID:114873088%2CGenbank:XM_029181005.1;Parent=rna-XM_029181005.1
NW_021683697.1	Gnomon	exon	194414	194652	.	+	.	ID=exon-XM_029181005.1-1;Dbxref=GeneID:114873088%2CGenbank:XM_029181005.1;Parent=rna-XM_029181005.1
NW_021683697.1	Gnomon	exon	210128	210306	.	+	.	ID=exon-XM_029181005.1-2;Dbxref=GeneID:114873088%2CGenbank:XM_029181005.1;Parent=rna-XM_029181005.1
NW_021683697.1	Gnomon	mRNA	168593	173913	.	+	.	Name=XM_029180980.1;ID=rna-XM_029180980.1;Dbxref=GeneID:114873079%2CGenbank:XM_029180980.1;Parent=gene-LOC114873079
NW_021683697.1	Gnomon	mRNA	906179	907763	.	+	.	Name=XM_029180945.1;ID=rna-XM_029180945.1;Dbxref=GeneID:114873068%2CGenbank:XM_029180945.1;Parent=gene-LOC114873068
NW_021683697.1	Gnomon	CDS	9175	9411	.	-	0	Name=XP_029036925.1;ID=cds-XP_029036925.1;Dbxref=GeneID:114873119%2CGenbank:XP_029036925.1;Parent=rna-XM_029181092.1
NW_021683697.1	Gnomon	CDS	8799	8946	.	-	0	Name=XP_029036925.1;ID=cds-XP_029036925.1;Dbxref=GeneID:114873119%2CGenbank:XP_029036925.1;Parent=rna-XM_029181092.1
NW_021683697.1	Gnomon	CDS	8526	8648	.	-	0	Name=XP_029036925.1;ID=cds-XP_029036925.1;Dbxref=GeneID:114873119%2CGenbank:XP_029036925.1;Parent=rna-XM_029181092.1
NW_021683697.1	Gnomon	CDS	8337	8440	.	-	0	Name=XP_029036925.1;ID=cds-XP_029036925.1;Dbxref=GeneID:114873119%2CGenbank:XP_029036925.1;Parent=rna-XM_029181092.1
NW_021683697.1	Gnomon	CDS	7531	7665	.	-	0	Name=XP_029036925.1;ID=cds-XP_029036925.1;Dbxref=GeneID:114873119%2CGenbank:XP_029036925.1;Parent=rna-XM_029181092.1
NW_021683697.1	Gnomon	CDS	4739	4897	.	-	0	Name=XP_029036925.1;ID=cds-XP_029036925.1;Dbxref=GeneID:114873119%2CGenbank:XP_029036925.1;Parent=rna-XM_029181092.1
NW_021683697.1	Gnomon	CDS	4542	4667	.	-	0	Name=XP_029036925.1;ID=cds-XP_029036925.1;Dbxref=GeneID:114873119%2CGenbank:XP_029036925.1;Parent=rna-XM_029181092.1
NW_021683697.1	Gnomon	CDS	4310	4448	.	-	0	Name=XP_029036925.1;ID=cds-XP_029036925.1;Dbxref=GeneID:114873119%2CGenbank:XP_029036925.1;Parent=rna-XM_029181092.1
NW_021683697.1	Gnomon	CDS	1343	1419	.	-	0	Name=XP_029036925.1;ID=cds-XP_029036925.1;Dbxref=GeneID:114873119%2CGenbank:XP_029036925.1;Parent=rna-XM_029181092.1
NW_021683697.1	Gnomon	CDS	582740	582772	.	-	0	Name=XP_029037024.1;ID=cds-XP_029037024.1;Dbxref=GeneID:114873162%2CGenbank:XP_029037024.1;Parent=rna-XM_029181191.1
NW_021683697.1	Gnomon	CDS	582237	582303	.	-	0	Name=XP_029037024.1;ID=cds-XP_029037024.1;Dbxref=GeneID:114873162%2CGenbank:XP_029037024.1;Parent=rna-XM_029181191.1
NW_021683697.1	Gnomon	CDS	582023	582150	.	-	0	Name=XP_029037024.1;ID=cds-XP_029037024.1;Dbxref=GeneID:114873162%2CGenbank:XP_029037024.1;Parent=rna-XM_029181191.1
NW_021683697.1	Gnomon	CDS	581535	581672	.	-	0	Name=XP_029037024.1;ID=cds-XP_029037024.1;Dbxref=GeneID:114873162%2CGenbank:XP_029037024.1;Parent=rna-XM_029181191.1
NW_021683697.1	Gnomon	CDS	581193	581298	.	-	0	Name=XP_029037024.1;ID=cds-XP_029037024.1;Dbxref=GeneID:114873162%2CGenbank:XP_029037024.1;Parent=rna-XM_029181191.1
NW_021683697.1	Gnomon	CDS	580969	581118	.	-	0	Name=XP_029037024.1;ID=cds-XP_029037024.1;Dbxref=GeneID:114873162%2CGenbank:XP_029037024.1;Parent=rna-XM_029181191.1
NW_021683697.1	Gnomon	CDS	580326	580442	.	-	0	Name=XP_029037024.1;ID=cds-XP_029037024.1;Dbxref=GeneID:114873162%2CGenbank:XP_029037024.1;Parent=rna-XM_029181191.1
NW_021683697.1	Gnomon	CDS	580080	580205	.	-	0	Name=XP_029037024.1;ID=cds-XP_029037024.1;Dbxref=GeneID:114873162%2CGenbank:XP_029037024.1;Parent=rna-XM_029181191.1
NW_021683697.1	Gnomon	CDS	579366	579581	.	-	0	Name=XP_029037024.1;ID=cds-XP_029037024.1;Dbxref=GeneID:114873162%2CGenbank:XP_029037024.1;Parent=rna-XM_029181191.1
NW_021683697.1	Gnomon	CDS	578817	578988	.	-	0	Name=XP_029037024.1;ID=cds-XP_029037024.1;Dbxref=GeneID:114873162%2CGenbank:XP_029037024.1;Parent=rna-XM_029181191.1
NW_021683697.1	Gnomon	CDS	577815	578016	.	-	0	Name=XP_029037024.1;ID=cds-XP_029037024.1;Dbxref=GeneID:114873162%2CGenbank:XP_029037024.1;Parent=rna-XM_029181191.1
NW_021683697.1	Gnomon	CDS	577543	577734	.	-	0	Name=XP_029037024.1;ID=cds-XP_029037024.1;Dbxref=GeneID:114873162%2CGenbank:XP_029037024.1;Parent=rna-XM_029181191.1
NW_021683697.1	Gnomon	CDS	577344	577464	.	-	0	Name=XP_029037024.1;ID=cds-XP_029037024.1;Dbxref=GeneID:114873162%2CGenbank:XP_029037024.1;Parent=rna-XM_029181191.1
NW_021683697.1	Gnomon	CDS	576281	576421	.	-	0	Name=XP_029037024.1;ID=cds-XP_029037024.1;Dbxref=GeneID:114873162%2CGenbank:XP_029037024.1;Parent=rna-XM_029181191.1
NW_021683697.1	Gnomon	CDS	575758	576010	.	-	0	Name=XP_029037024.1;ID=cds-XP_029037024.1;Dbxref=GeneID:114873162%2CGenbank:XP_029037024.1;Parent=rna-XM_029181191.1
NW_021683697.1	Gnomon	CDS	575472	575674	.	-	0	Name=XP_029037024.1;ID=cds-XP_029037024.1;Dbxref=GeneID:114873162%2CGenbank:XP_029037024.1;Parent=rna-XM_029181191.1
NW_021683697.1	Gnomon	CDS	574634	574789	.	-	0	Name=XP_029037024.1;ID=cds-XP_029037024.1;Dbxref=GeneID:114873162%2CGenbank:XP_029037024.1;Parent=rna-XM_029181191.1
NW_021683697.1	Gnomon	CDS	573563	573690	.	-	0	Name=XP_029037024.1;ID=cds-XP_029037024.1;Dbxref=GeneID:114873162%2CGenbank:XP_029037024.1;Parent=rna-XM_029181191.1
NW_021683697.1	Gnomon	CDS	573357	573481	.	-	0	Name=XP_029037024.1;ID=cds-XP_029037024.1;Dbxref=GeneID:114873162%2CGenbank:XP_029037024.1;Parent=rna-XM_029181191.1
NW_021683697.1	Gnomon	CDS	572589	572791	.	-	0	Name=XP_029037024.1;ID=cds-XP_029037024.1;Dbxref=GeneID:114873162%2CGenbank:XP_029037024.1;Parent=rna-XM_029181191.1
NW_021683697.1	Gnomon	CDS	570787	570962	.	-	0	Name=XP_029037024.1;ID=cds-XP_029037024.1;Dbxref=GeneID:114873162%2CGenbank:XP_029037024.1;Parent=rna-XM_029181191.1
NW_021683697.1	Gnomon	CDS	569754	569995	.	-	0	Name=XP_029037024.1;ID=cds-XP_029037024.1;Dbxref=GeneID:114873162%2CGenbank:XP_029037024.1;Parent=rna-XM_029181191.1
NW_021683697.1	Gnomon	CDS	568631	568938	.	-	0	Name=XP_029037024.1;ID=cds-XP_029037024.1;Dbxref=GeneID:114873162%2CGenbank:XP_029037024.1;Parent=rna-XM_029181191.1
NW_021683697.1	Gnomon	CDS	567679	567918	.	-	0	Name=XP_029037024.1;ID=cds-XP_029037024.1;Dbxref=GeneID:114873162%2CGenbank:XP_029037024.1;Parent=rna-XM_029181191.1
NW_021683697.1	Gnomon	CDS	567204	567356	.	-	0	Name=XP_029037024.1;ID=cds-XP_029037024.1;Dbxref=GeneID:114873162%2CGenbank:XP_029037024.1;Parent=rna-XM_029181191.1
NW_021683697.1	Gnomon	CDS	566659	566804	.	-	0	Name=XP_029037024.1;ID=cds-XP_029037024.1;Dbxref=GeneID:114873162%2CGenbank:XP_029037024.1;Parent=rna-XM_029181191.1
NW_021683697.1	Gnomon	CDS	566487	566578	.	-	0	Name=XP_029037024.1;ID=cds-XP_029037024.1;Dbxref=GeneID:114873162%2CGenbank:XP_029037024.1;Parent=rna-XM_029181191.1
NW_021683697.1	Gnomon	CDS	565892	566129	.	-	0	Name=XP_029037024.1;ID=cds-XP_029037024.1;Dbxref=GeneID:114873162%2CGenbank:XP_029037024.1;Parent=rna-XM_029181191.1
NW_021683697.1	Gnomon	CDS	565613	565790	.	-	0	Name=XP_029037024.1;ID=cds-XP_029037024.1;Dbxref=GeneID:114873162%2CGenbank:XP_029037024.1;Parent=rna-XM_029181191.1
NW_021683697.1	Gnomon	CDS	565060	565348	.	-	0	Name=XP_029037024.1;ID=cds-XP_029037024.1;Dbxref=GeneID:114873162%2CGenbank:XP_029037024.1;Parent=rna-XM_029181191.1
NW_021683697.1	Gnomon	CDS	564854	564974	.	-	0	Name=XP_029037024.1;ID=cds-XP_029037024.1;Dbxref=GeneID:114873162%2CGenbank:XP_029037024.1;Parent=rna-XM_029181191.1
NW_021683697.1	Gnomon	CDS	564652	564783	.	-	0	Name=XP_029037024.1;ID=cds-XP_029037024.1;Dbxref=GeneID:114873162%2CGenbank:XP_029037024.1;Parent=rna-XM_029181191.1
NW_021683697.1	Gnomon	exon	275064	275298	.	-	.	ID=exon-XM_029180946.1-8;Dbxref=GeneID:114873069%2CGenbank:XM_029180946.1;Parent=rna-XM_029180946.1
NW_021683697.1	Gnomon	exon	271390	273006	.	-	.	ID=exon-XM_029180946.1-9;Dbxref=GeneID:114873069%2CGenbank:XM_029180946.1;Parent=rna-XM_029180946.1
NW_021683697.1	Gnomon	exon	275615	276287	.	-	.	ID=exon-XM_029180946.1-6;Dbxref=GeneID:114873069%2CGenbank:XM_029180946.1;Parent=rna-XM_029180946.1
NW_021683697.1	Gnomon	exon	275387	275542	.	-	.	ID=exon-XM_029180946.1-7;Dbxref=GeneID:114873069%2CGenbank:XM_029180946.1;Parent=rna-XM_029180946.1
NW_021683697.1	Gnomon	exon	277063	277409	.	-	.	ID=exon-XM_029180946.1-4;Dbxref=GeneID:114873069%2CGenbank:XM_029180946.1;Parent=rna-XM_029180946.1
NW_021683697.1	Gnomon	exon	276378	276990	.	-	.	ID=exon-XM_029180946.1-5;Dbxref=GeneID:114873069%2CGenbank:XM_029180946.1;Parent=rna-XM_029180946.1
NW_021683697.1	Gnomon	exon	277722	277867	.	-	.	ID=exon-XM_029180946.1-2;Dbxref=GeneID:114873069%2CGenbank:XM_029180946.1;Parent=rna-XM_029180946.1
NW_021683697.1	Gnomon	exon	277490	277646	.	-	.	ID=exon-XM_029180946.1-3;Dbxref=GeneID:114873069%2CGenbank:XM_029180946.1;Parent=rna-XM_029180946.1
NW_021683697.1	Gnomon	exon	278223	278415	.	-	.	ID=exon-XM_029180946.1-1;Dbxref=GeneID:114873069%2CGenbank:XM_029180946.1;Parent=rna-XM_029180946.1
NW_021683697.1	Gnomon	CDS	9175	9411	.	-	0	Name=XP_029036924.1;ID=cds-XP_029036924.1;Dbxref=GeneID:114873119%2CGenbank:XP_029036924.1;Parent=rna-XM_029181091.1
NW_021683697.1	Gnomon	CDS	8799	8946	.	-	0	Name=XP_029036924.1;ID=cds-XP_029036924.1;Dbxref=GeneID:114873119%2CGenbank:XP_029036924.1;Parent=rna-XM_029181091.1
NW_021683697.1	Gnomon	CDS	8526	8648	.	-	0	Name=XP_029036924.1;ID=cds-XP_029036924.1;Dbxref=GeneID:114873119%2CGenbank:XP_029036924.1;Parent=rna-XM_029181091.1
NW_021683697.1	Gnomon	CDS	8337	8440	.	-	0	Name=XP_029036924.1;ID=cds-XP_029036924.1;Dbxref=GeneID:114873119%2CGenbank:XP_029036924.1;Parent=rna-XM_029181091.1
NW_021683697.1	Gnomon	CDS	6505	6639	.	-	0	Name=XP_029036924.1;ID=cds-XP_029036924.1;Dbxref=GeneID:114873119%2CGenbank:XP_029036924.1;Parent=rna-XM_029181091.1
NW_021683697.1	Gnomon	CDS	5692	5823	.	-	0	Name=XP_029036924.1;ID=cds-XP_029036924.1;Dbxref=GeneID:114873119%2CGenbank:XP_029036924.1;Parent=rna-XM_029181091.1
NW_021683697.1	Gnomon	CDS	4739	4897	.	-	0	Name=XP_029036924.1;ID=cds-XP_029036924.1;Dbxref=GeneID:114873119%2CGenbank:XP_029036924.1;Parent=rna-XM_029181091.1
NW_021683697.1	Gnomon	CDS	4542	4667	.	-	0	Name=XP_029036924.1;ID=cds-XP_029036924.1;Dbxref=GeneID:114873119%2CGenbank:XP_029036924.1;Parent=rna-XM_029181091.1
NW_021683697.1	Gnomon	CDS	4310	4448	.	-	0	Name=XP_029036924.1;ID=cds-XP_029036924.1;Dbxref=GeneID:114873119%2CGenbank:XP_029036924.1;Parent=rna-XM_029181091.1
NW_021683697.1	Gnomon	CDS	1343	1419	.	-	0	Name=XP_029036924.1;ID=cds-XP_029036924.1;Dbxref=GeneID:114873119%2CGenbank:XP_029036924.1;Parent=rna-XM_029181091.1
NW_021683697.1	Gnomon	transcript	344268	348291	.	-	.	Name=XR_003788850.1;ID=rna-XR_003788850.1;Dbxref=GeneID:114873042%2CGenbank:XR_003788850.1;Parent=gene-LOC114873042
NW_021683697.1	Gnomon	exon	889473	889626	.	+	.	ID=exon-XM_029181060.1-10;Dbxref=GeneID:114873110%2CGenbank:XM_029181060.1;Parent=rna-XM_029181060.1
NW_021683697.1	Gnomon	exon	923794	923891	.	-	.	ID=exon-XM_029181040.1-2;Dbxref=GeneID:114873098%2CGenbank:XM_029181040.1;Parent=rna-XM_029181040.1
NW_021683697.1	Gnomon	exon	921304	921364	.	-	.	ID=exon-XM_029181040.1-3;Dbxref=GeneID:114873098%2CGenbank:XM_029181040.1;Parent=rna-XM_029181040.1
NW_021683697.1	Gnomon	exon	947002	947164	.	-	.	ID=exon-XM_029181040.1-1;Dbxref=GeneID:114873098%2CGenbank:XM_029181040.1;Parent=rna-XM_029181040.1
NW_021683697.1	Gnomon	exon	917780	917984	.	-	.	ID=exon-XM_029181040.1-6;Dbxref=GeneID:114873098%2CGenbank:XM_029181040.1;Parent=rna-XM_029181040.1
NW_021683697.1	Gnomon	exon	917560	917689	.	-	.	ID=exon-XM_029181040.1-7;Dbxref=GeneID:114873098%2CGenbank:XM_029181040.1;Parent=rna-XM_029181040.1
NW_021683697.1	Gnomon	exon	920602	920813	.	-	.	ID=exon-XM_029181040.1-4;Dbxref=GeneID:114873098%2CGenbank:XM_029181040.1;Parent=rna-XM_029181040.1
NW_021683697.1	Gnomon	exon	920055	920144	.	-	.	ID=exon-XM_029181040.1-5;Dbxref=GeneID:114873098%2CGenbank:XM_029181040.1;Parent=rna-XM_029181040.1
NW_021683697.1	Gnomon	mRNA	242179	242912	.	-	.	Name=XM_029181044.1;ID=rna-XM_029181044.1;Dbxref=GeneID:114873101%2CGenbank:XM_029181044.1;Parent=gene-LOC114873101
NW_021683697.1	Gnomon	exon	916359	916488	.	-	.	ID=exon-XM_029181040.1-8;Dbxref=GeneID:114873098%2CGenbank:XM_029181040.1;Parent=rna-XM_029181040.1
NW_021683697.1	Gnomon	exon	916109	916251	.	-	.	ID=exon-XM_029181040.1-9;Dbxref=GeneID:114873098%2CGenbank:XM_029181040.1;Parent=rna-XM_029181040.1
NW_021683697.1	Gnomon	exon	713464	713587	.	-	.	ID=exon-XR_003788853.1-2;Dbxref=GeneID:114873063%2CGenbank:XR_003788853.1;Parent=rna-XR_003788853.1
NW_021683697.1	Gnomon	exon	709873	712442	.	-	.	ID=exon-XR_003788853.1-3;Dbxref=GeneID:114873063%2CGenbank:XR_003788853.1;Parent=rna-XR_003788853.1
NW_021683697.1	Gnomon	exon	713682	715026	.	-	.	ID=exon-XR_003788853.1-1;Dbxref=GeneID:114873063%2CGenbank:XR_003788853.1;Parent=rna-XR_003788853.1
NW_021683697.1	Gnomon	exon	117209	117422	.	+	.	ID=exon-XM_029181127.1-1;Dbxref=GeneID:114873134%2CGenbank:XM_029181127.1;Parent=rna-XM_029181127.1
NW_021683697.1	Gnomon	exon	117498	118060	.	+	.	ID=exon-XM_029181127.1-2;Dbxref=GeneID:114873134%2CGenbank:XM_029181127.1;Parent=rna-XM_029181127.1
NW_021683697.1	Gnomon	exon	118127	118458	.	+	.	ID=exon-XM_029181127.1-3;Dbxref=GeneID:114873134%2CGenbank:XM_029181127.1;Parent=rna-XM_029181127.1
NW_021683697.1	Gnomon	mRNA	271390	278415	.	-	.	Name=XM_029180946.1;ID=rna-XM_029180946.1;Dbxref=GeneID:114873069%2CGenbank:XM_029180946.1;Parent=gene-LOC114873069
NW_021683697.1	Gnomon	CDS	582237	582300	.	-	0	Name=XP_029037025.1;ID=cds-XP_029037025.1;Dbxref=GeneID:114873162%2CGenbank:XP_029037025.1;Parent=rna-XM_029181192.1
NW_021683697.1	Gnomon	CDS	582023	582150	.	-	0	Name=XP_029037025.1;ID=cds-XP_029037025.1;Dbxref=GeneID:114873162%2CGenbank:XP_029037025.1;Parent=rna-XM_029181192.1
NW_021683697.1	Gnomon	CDS	581535	581672	.	-	0	Name=XP_029037025.1;ID=cds-XP_029037025.1;Dbxref=GeneID:114873162%2CGenbank:XP_029037025.1;Parent=rna-XM_029181192.1
NW_021683697.1	Gnomon	CDS	581193	581298	.	-	0	Name=XP_029037025.1;ID=cds-XP_029037025.1;Dbxref=GeneID:114873162%2CGenbank:XP_029037025.1;Parent=rna-XM_029181192.1
NW_021683697.1	Gnomon	CDS	580969	581118	.	-	0	Name=XP_029037025.1;ID=cds-XP_029037025.1;Dbxref=GeneID:114873162%2CGenbank:XP_029037025.1;Parent=rna-XM_029181192.1
NW_021683697.1	Gnomon	CDS	580326	580442	.	-	0	Name=XP_029037025.1;ID=cds-XP_029037025.1;Dbxref=GeneID:114873162%2CGenbank:XP_029037025.1;Parent=rna-XM_029181192.1
NW_021683697.1	Gnomon	CDS	580080	580205	.	-	0	Name=XP_029037025.1;ID=cds-XP_029037025.1;Dbxref=GeneID:114873162%2CGenbank:XP_029037025.1;Parent=rna-XM_029181192.1
NW_021683697.1	Gnomon	CDS	579366	579581	.	-	0	Name=XP_029037025.1;ID=cds-XP_029037025.1;Dbxref=GeneID:114873162%2CGenbank:XP_029037025.1;Parent=rna-XM_029181192.1
NW_021683697.1	Gnomon	CDS	578817	578988	.	-	0	Name=XP_029037025.1;ID=cds-XP_029037025.1;Dbxref=GeneID:114873162%2CGenbank:XP_029037025.1;Parent=rna-XM_029181192.1
NW_021683697.1	Gnomon	CDS	577815	578016	.	-	0	Name=XP_029037025.1;ID=cds-XP_029037025.1;Dbxref=GeneID:114873162%2CGenbank:XP_029037025.1;Parent=rna-XM_029181192.1
NW_021683697.1	Gnomon	CDS	577543	577734	.	-	0	Name=XP_029037025.1;ID=cds-XP_029037025.1;Dbxref=GeneID:114873162%2CGenbank:XP_029037025.1;Parent=rna-XM_029181192.1
NW_021683697.1	Gnomon	CDS	577344	577464	.	-	0	Name=XP_029037025.1;ID=cds-XP_029037025.1;Dbxref=GeneID:114873162%2CGenbank:XP_029037025.1;Parent=rna-XM_029181192.1
NW_021683697.1	Gnomon	CDS	576281	576421	.	-	0	Name=XP_029037025.1;ID=cds-XP_029037025.1;Dbxref=GeneID:114873162%2CGenbank:XP_029037025.1;Parent=rna-XM_029181192.1
NW_021683697.1	Gnomon	CDS	575758	576010	.	-	0	Name=XP_029037025.1;ID=cds-XP_029037025.1;Dbxref=GeneID:114873162%2CGenbank:XP_029037025.1;Parent=rna-XM_029181192.1
NW_021683697.1	Gnomon	CDS	575472	575674	.	-	0	Name=XP_029037025.1;ID=cds-XP_029037025.1;Dbxref=GeneID:114873162%2CGenbank:XP_029037025.1;Parent=rna-XM_029181192.1
NW_021683697.1	Gnomon	CDS	574634	574789	.	-	0	Name=XP_029037025.1;ID=cds-XP_029037025.1;Dbxref=GeneID:114873162%2CGenbank:XP_029037025.1;Parent=rna-XM_029181192.1
NW_021683697.1	Gnomon	CDS	573563	573690	.	-	0	Name=XP_029037025.1;ID=cds-XP_029037025.1;Dbxref=GeneID:114873162%2CGenbank:XP_029037025.1;Parent=rna-XM_029181192.1
NW_021683697.1	Gnomon	CDS	573357	573481	.	-	0	Name=XP_029037025.1;ID=cds-XP_029037025.1;Dbxref=GeneID:114873162%2CGenbank:XP_029037025.1;Parent=rna-XM_029181192.1
NW_021683697.1	Gnomon	CDS	572589	572791	.	-	0	Name=XP_029037025.1;ID=cds-XP_029037025.1;Dbxref=GeneID:114873162%2CGenbank:XP_029037025.1;Parent=rna-XM_029181192.1
NW_021683697.1	Gnomon	CDS	570787	570962	.	-	0	Name=XP_029037025.1;ID=cds-XP_029037025.1;Dbxref=GeneID:114873162%2CGenbank:XP_029037025.1;Parent=rna-XM_029181192.1
NW_021683697.1	Gnomon	CDS	569754	569995	.	-	0	Name=XP_029037025.1;ID=cds-XP_029037025.1;Dbxref=GeneID:114873162%2CGenbank:XP_029037025.1;Parent=rna-XM_029181192.1
NW_021683697.1	Gnomon	CDS	568631	568938	.	-	0	Name=XP_029037025.1;ID=cds-XP_029037025.1;Dbxref=GeneID:114873162%2CGenbank:XP_029037025.1;Parent=rna-XM_029181192.1
NW_021683697.1	Gnomon	CDS	567679	567918	.	-	0	Name=XP_029037025.1;ID=cds-XP_029037025.1;Dbxref=GeneID:114873162%2CGenbank:XP_029037025.1;Parent=rna-XM_029181192.1
NW_021683697.1	Gnomon	CDS	567204	567356	.	-	0	Name=XP_029037025.1;ID=cds-XP_029037025.1;Dbxref=GeneID:114873162%2CGenbank:XP_029037025.1;Parent=rna-XM_029181192.1
NW_021683697.1	Gnomon	CDS	566659	566804	.	-	0	Name=XP_029037025.1;ID=cds-XP_029037025.1;Dbxref=GeneID:114873162%2CGenbank:XP_029037025.1;Parent=rna-XM_029181192.1
NW_021683697.1	Gnomon	CDS	566487	566578	.	-	0	Name=XP_029037025.1;ID=cds-XP_029037025.1;Dbxref=GeneID:114873162%2CGenbank:XP_029037025.1;Parent=rna-XM_029181192.1
NW_021683697.1	Gnomon	CDS	565892	566129	.	-	0	Name=XP_029037025.1;ID=cds-XP_029037025.1;Dbxref=GeneID:114873162%2CGenbank:XP_029037025.1;Parent=rna-XM_029181192.1
NW_021683697.1	Gnomon	CDS	565613	565790	.	-	0	Name=XP_029037025.1;ID=cds-XP_029037025.1;Dbxref=GeneID:114873162%2CGenbank:XP_029037025.1;Parent=rna-XM_029181192.1
NW_021683697.1	Gnomon	CDS	565060	565348	.	-	0	Name=XP_029037025.1;ID=cds-XP_029037025.1;Dbxref=GeneID:114873162%2CGenbank:XP_029037025.1;Parent=rna-XM_029181192.1
NW_021683697.1	Gnomon	CDS	564854	564974	.	-	0	Name=XP_029037025.1;ID=cds-XP_029037025.1;Dbxref=GeneID:114873162%2CGenbank:XP_029037025.1;Parent=rna-XM_029181192.1
NW_021683697.1	Gnomon	CDS	564652	564783	.	-	0	Name=XP_029037025.1;ID=cds-XP_029037025.1;Dbxref=GeneID:114873162%2CGenbank:XP_029037025.1;Parent=rna-XM_029181192.1
NW_021683697.1	Gnomon	CDS	9175	9411	.	-	0	Name=XP_029036923.1;ID=cds-XP_029036923.1;Dbxref=GeneID:114873119%2CGenbank:XP_029036923.1;Parent=rna-XM_029181090.1
NW_021683697.1	Gnomon	CDS	8799	8946	.	-	0	Name=XP_029036923.1;ID=cds-XP_029036923.1;Dbxref=GeneID:114873119%2CGenbank:XP_029036923.1;Parent=rna-XM_029181090.1
NW_021683697.1	Gnomon	CDS	8526	8648	.	-	0	Name=XP_029036923.1;ID=cds-XP_029036923.1;Dbxref=GeneID:114873119%2CGenbank:XP_029036923.1;Parent=rna-XM_029181090.1
NW_021683697.1	Gnomon	CDS	8337	8440	.	-	0	Name=XP_029036923.1;ID=cds-XP_029036923.1;Dbxref=GeneID:114873119%2CGenbank:XP_029036923.1;Parent=rna-XM_029181090.1
NW_021683697.1	Gnomon	CDS	7531	7665	.	-	0	Name=XP_029036923.1;ID=cds-XP_029036923.1;Dbxref=GeneID:114873119%2CGenbank:XP_029036923.1;Parent=rna-XM_029181090.1
NW_021683697.1	Gnomon	CDS	6505	6639	.	-	0	Name=XP_029036923.1;ID=cds-XP_029036923.1;Dbxref=GeneID:114873119%2CGenbank:XP_029036923.1;Parent=rna-XM_029181090.1
NW_021683697.1	Gnomon	CDS	4739	4897	.	-	0	Name=XP_029036923.1;ID=cds-XP_029036923.1;Dbxref=GeneID:114873119%2CGenbank:XP_029036923.1;Parent=rna-XM_029181090.1
NW_021683697.1	Gnomon	CDS	4542	4667	.	-	0	Name=XP_029036923.1;ID=cds-XP_029036923.1;Dbxref=GeneID:114873119%2CGenbank:XP_029036923.1;Parent=rna-XM_029181090.1
NW_021683697.1	Gnomon	CDS	4310	4448	.	-	0	Name=XP_029036923.1;ID=cds-XP_029036923.1;Dbxref=GeneID:114873119%2CGenbank:XP_029036923.1;Parent=rna-XM_029181090.1
NW_021683697.1	Gnomon	CDS	1343	1419	.	-	0	Name=XP_029036923.1;ID=cds-XP_029036923.1;Dbxref=GeneID:114873119%2CGenbank:XP_029036923.1;Parent=rna-XM_029181090.1
NW_021683697.1	Gnomon	transcript	343440	348291	.	-	.	Name=XR_003788851.1;ID=rna-XR_003788851.1;Dbxref=GeneID:114873042%2CGenbank:XR_003788851.1;Parent=gene-LOC114873042
NW_021683697.1	Gnomon	exon	494536	494743	.	-	.	ID=exon-XM_029180858.1-10;Dbxref=GeneID:114873023%2CGenbank:XM_029180858.1;Parent=rna-XM_029180858.1
NW_021683697.1	Gnomon	exon	490008	491930	.	-	.	ID=exon-XM_029180858.1-13;Dbxref=GeneID:114873023%2CGenbank:XM_029180858.1;Parent=rna-XM_029180858.1
NW_021683697.1	Gnomon	exon	492446	492658	.	-	.	ID=exon-XM_029180858.1-11;Dbxref=GeneID:114873023%2CGenbank:XM_029180858.1;Parent=rna-XM_029180858.1
NW_021683697.1	Gnomon	exon	492066	492164	.	-	.	ID=exon-XM_029180858.1-12;Dbxref=GeneID:114873023%2CGenbank:XM_029180858.1;Parent=rna-XM_029180858.1
NW_021683697.1	Gnomon	mRNA	653208	656442	.	-	.	Name=XM_029181046.1;ID=rna-XM_029181046.1;Dbxref=GeneID:114873104%2CGenbank:XM_029181046.1;Parent=gene-LOC114873104
NW_021683697.1	Gnomon	mRNA	271390	278630	.	-	.	Name=XM_029180947.1;ID=rna-XM_029180947.1;Dbxref=GeneID:114873069%2CGenbank:XM_029180947.1;Parent=gene-LOC114873069
NW_021683697.1	Gnomon	CDS	903845	903969	.	-	0	Name=XP_029036771.1;ID=cds-XP_029036771.1;Dbxref=GeneID:114873066%2CGenbank:XP_029036771.1;Parent=rna-XM_029180938.1
NW_021683697.1	Gnomon	CDS	902364	902526	.	-	0	Name=XP_029036771.1;ID=cds-XP_029036771.1;Dbxref=GeneID:114873066%2CGenbank:XP_029036771.1;Parent=rna-XM_029180938.1
NW_021683697.1	Gnomon	CDS	901915	902198	.	-	0	Name=XP_029036771.1;ID=cds-XP_029036771.1;Dbxref=GeneID:114873066%2CGenbank:XP_029036771.1;Parent=rna-XM_029180938.1
NW_021683697.1	Gnomon	CDS	901262	901319	.	-	0	Name=XP_029036771.1;ID=cds-XP_029036771.1;Dbxref=GeneID:114873066%2CGenbank:XP_029036771.1;Parent=rna-XM_029180938.1
NW_021683697.1	Gnomon	CDS	900930	901106	.	-	0	Name=XP_029036771.1;ID=cds-XP_029036771.1;Dbxref=GeneID:114873066%2CGenbank:XP_029036771.1;Parent=rna-XM_029180938.1
NW_021683697.1	Gnomon	CDS	900754	900844	.	-	0	Name=XP_029036771.1;ID=cds-XP_029036771.1;Dbxref=GeneID:114873066%2CGenbank:XP_029036771.1;Parent=rna-XM_029180938.1
NW_021683697.1	Gnomon	CDS	900553	900628	.	-	0	Name=XP_029036771.1;ID=cds-XP_029036771.1;Dbxref=GeneID:114873066%2CGenbank:XP_029036771.1;Parent=rna-XM_029180938.1
NW_021683697.1	Gnomon	CDS	900332	900479	.	-	0	Name=XP_029036771.1;ID=cds-XP_029036771.1;Dbxref=GeneID:114873066%2CGenbank:XP_029036771.1;Parent=rna-XM_029180938.1
NW_021683697.1	Gnomon	CDS	900138	900253	.	-	0	Name=XP_029036771.1;ID=cds-XP_029036771.1;Dbxref=GeneID:114873066%2CGenbank:XP_029036771.1;Parent=rna-XM_029180938.1
NW_021683697.1	Gnomon	CDS	900033	900075	.	-	0	Name=XP_029036771.1;ID=cds-XP_029036771.1;Dbxref=GeneID:114873066%2CGenbank:XP_029036771.1;Parent=rna-XM_029180938.1
NW_021683697.1	Gnomon	CDS	9175	9411	.	-	0	Name=XP_029036927.1;ID=cds-XP_029036927.1;Dbxref=GeneID:114873119%2CGenbank:XP_029036927.1;Parent=rna-XM_029181094.1
NW_021683697.1	Gnomon	CDS	8799	8946	.	-	0	Name=XP_029036927.1;ID=cds-XP_029036927.1;Dbxref=GeneID:114873119%2CGenbank:XP_029036927.1;Parent=rna-XM_029181094.1
NW_021683697.1	Gnomon	CDS	8526	8648	.	-	0	Name=XP_029036927.1;ID=cds-XP_029036927.1;Dbxref=GeneID:114873119%2CGenbank:XP_029036927.1;Parent=rna-XM_029181094.1
NW_021683697.1	Gnomon	CDS	8337	8440	.	-	0	Name=XP_029036927.1;ID=cds-XP_029036927.1;Dbxref=GeneID:114873119%2CGenbank:XP_029036927.1;Parent=rna-XM_029181094.1
NW_021683697.1	Gnomon	CDS	5692	5823	.	-	0	Name=XP_029036927.1;ID=cds-XP_029036927.1;Dbxref=GeneID:114873119%2CGenbank:XP_029036927.1;Parent=rna-XM_029181094.1
NW_021683697.1	Gnomon	CDS	4739	4897	.	-	0	Name=XP_029036927.1;ID=cds-XP_029036927.1;Dbxref=GeneID:114873119%2CGenbank:XP_029036927.1;Parent=rna-XM_029181094.1
NW_021683697.1	Gnomon	CDS	4542	4667	.	-	0	Name=XP_029036927.1;ID=cds-XP_029036927.1;Dbxref=GeneID:114873119%2CGenbank:XP_029036927.1;Parent=rna-XM_029181094.1
NW_021683697.1	Gnomon	CDS	4310	4448	.	-	0	Name=XP_029036927.1;ID=cds-XP_029036927.1;Dbxref=GeneID:114873119%2CGenbank:XP_029036927.1;Parent=rna-XM_029181094.1
NW_021683697.1	Gnomon	CDS	1343	1419	.	-	0	Name=XP_029036927.1;ID=cds-XP_029036927.1;Dbxref=GeneID:114873119%2CGenbank:XP_029036927.1;Parent=rna-XM_029181094.1
NW_021683697.1	Gnomon	CDS	70786	70885	.	-	0	Name=XP_029037022.1;ID=cds-XP_029037022.1;Dbxref=GeneID:114873160%2CGenbank:XP_029037022.1;Parent=rna-XM_029181189.1
NW_021683697.1	Gnomon	CDS	70477	70605	.	-	0	Name=XP_029037022.1;ID=cds-XP_029037022.1;Dbxref=GeneID:114873160%2CGenbank:XP_029037022.1;Parent=rna-XM_029181189.1
NW_021683697.1	Gnomon	CDS	70066	70386	.	-	0	Name=XP_029037022.1;ID=cds-XP_029037022.1;Dbxref=GeneID:114873160%2CGenbank:XP_029037022.1;Parent=rna-XM_029181189.1
NW_021683697.1	Gnomon	CDS	69896	69996	.	-	0	Name=XP_029037022.1;ID=cds-XP_029037022.1;Dbxref=GeneID:114873160%2CGenbank:XP_029037022.1;Parent=rna-XM_029181189.1
NW_021683697.1	Gnomon	exon	228899	229113	.	+	.	ID=exon-XM_029181016.1-7;Dbxref=GeneID:114873088%2CGenbank:XM_029181016.1;Parent=rna-XM_029181016.1
NW_021683697.1	Gnomon	exon	235069	235185	.	+	.	ID=exon-XM_029181016.1-8;Dbxref=GeneID:114873088%2CGenbank:XM_029181016.1;Parent=rna-XM_029181016.1
NW_021683697.1	Gnomon	exon	235325	239570	.	+	.	ID=exon-XM_029181016.1-9;Dbxref=GeneID:114873088%2CGenbank:XM_029181016.1;Parent=rna-XM_029181016.1
NW_021683697.1	Gnomon	exon	218286	219872	.	+	.	ID=exon-XM_029181016.1-1;Dbxref=GeneID:114873088%2CGenbank:XM_029181016.1;Parent=rna-XM_029181016.1
NW_021683697.1	Gnomon	exon	221786	221850	.	+	.	ID=exon-XM_029181016.1-2;Dbxref=GeneID:114873088%2CGenbank:XM_029181016.1;Parent=rna-XM_029181016.1
NW_021683697.1	Gnomon	exon	221935	222155	.	+	.	ID=exon-XM_029181016.1-3;Dbxref=GeneID:114873088%2CGenbank:XM_029181016.1;Parent=rna-XM_029181016.1
NW_021683697.1	Gnomon	exon	222704	222786	.	+	.	ID=exon-XM_029181016.1-4;Dbxref=GeneID:114873088%2CGenbank:XM_029181016.1;Parent=rna-XM_029181016.1
NW_021683697.1	Gnomon	exon	222856	222996	.	+	.	ID=exon-XM_029181016.1-5;Dbxref=GeneID:114873088%2CGenbank:XM_029181016.1;Parent=rna-XM_029181016.1
NW_021683697.1	Gnomon	exon	228315	228467	.	+	.	ID=exon-XM_029181016.1-6;Dbxref=GeneID:114873088%2CGenbank:XM_029181016.1;Parent=rna-XM_029181016.1
NW_021683697.1	Gnomon	CDS	903845	903969	.	-	0	Name=XP_029036770.1;ID=cds-XP_029036770.1;Dbxref=GeneID:114873066%2CGenbank:XP_029036770.1;Parent=rna-XM_029180937.1
NW_021683697.1	Gnomon	CDS	902364	902526	.	-	0	Name=XP_029036770.1;ID=cds-XP_029036770.1;Dbxref=GeneID:114873066%2CGenbank:XP_029036770.1;Parent=rna-XM_029180937.1
NW_021683697.1	Gnomon	CDS	901915	902198	.	-	0	Name=XP_029036770.1;ID=cds-XP_029036770.1;Dbxref=GeneID:114873066%2CGenbank:XP_029036770.1;Parent=rna-XM_029180937.1
NW_021683697.1	Gnomon	CDS	901262	901319	.	-	0	Name=XP_029036770.1;ID=cds-XP_029036770.1;Dbxref=GeneID:114873066%2CGenbank:XP_029036770.1;Parent=rna-XM_029180937.1
NW_021683697.1	Gnomon	CDS	900930	901106	.	-	0	Name=XP_029036770.1;ID=cds-XP_029036770.1;Dbxref=GeneID:114873066%2CGenbank:XP_029036770.1;Parent=rna-XM_029180937.1
NW_021683697.1	Gnomon	CDS	900754	900844	.	-	0	Name=XP_029036770.1;ID=cds-XP_029036770.1;Dbxref=GeneID:114873066%2CGenbank:XP_029036770.1;Parent=rna-XM_029180937.1
NW_021683697.1	Gnomon	CDS	900553	900628	.	-	0	Name=XP_029036770.1;ID=cds-XP_029036770.1;Dbxref=GeneID:114873066%2CGenbank:XP_029036770.1;Parent=rna-XM_029180937.1
NW_021683697.1	Gnomon	CDS	900332	900479	.	-	0	Name=XP_029036770.1;ID=cds-XP_029036770.1;Dbxref=GeneID:114873066%2CGenbank:XP_029036770.1;Parent=rna-XM_029180937.1
NW_021683697.1	Gnomon	CDS	900138	900253	.	-	0	Name=XP_029036770.1;ID=cds-XP_029036770.1;Dbxref=GeneID:114873066%2CGenbank:XP_029036770.1;Parent=rna-XM_029180937.1
NW_021683697.1	Gnomon	CDS	900033	900075	.	-	0	Name=XP_029036770.1;ID=cds-XP_029036770.1;Dbxref=GeneID:114873066%2CGenbank:XP_029036770.1;Parent=rna-XM_029180937.1
NW_021683697.1	Gnomon	mRNA	804321	816679	.	+	.	Name=XM_029181140.1;ID=rna-XM_029181140.1;Dbxref=GeneID:114873142%2CGenbank:XM_029181140.1;Parent=gene-LOC114873142
NW_021683697.1	Gnomon	exon	10795	10910	.	+	.	ID=exon-XM_029181099.1-6;Dbxref=GeneID:114873121%2CGenbank:XM_029181099.1;Parent=rna-XM_029181099.1
NW_021683697.1	Gnomon	exon	10984	11076	.	+	.	ID=exon-XM_029181099.1-7;Dbxref=GeneID:114873121%2CGenbank:XM_029181099.1;Parent=rna-XM_029181099.1
NW_021683697.1	Gnomon	exon	10130	10416	.	+	.	ID=exon-XM_029181099.1-4;Dbxref=GeneID:114873121%2CGenbank:XM_029181099.1;Parent=rna-XM_029181099.1
NW_021683697.1	Gnomon	exon	10548	10698	.	+	.	ID=exon-XM_029181099.1-5;Dbxref=GeneID:114873121%2CGenbank:XM_029181099.1;Parent=rna-XM_029181099.1
NW_021683697.1	Gnomon	exon	9715	9833	.	+	.	ID=exon-XM_029181099.1-2;Dbxref=GeneID:114873121%2CGenbank:XM_029181099.1;Parent=rna-XM_029181099.1
NW_021683697.1	Gnomon	exon	9928	10001	.	+	.	ID=exon-XM_029181099.1-3;Dbxref=GeneID:114873121%2CGenbank:XM_029181099.1;Parent=rna-XM_029181099.1
NW_021683697.1	Gnomon	exon	9510	9597	.	+	.	ID=exon-XM_029181099.1-1;Dbxref=GeneID:114873121%2CGenbank:XM_029181099.1;Parent=rna-XM_029181099.1
NW_021683697.1	Gnomon	transcript	709873	715026	.	-	.	Name=XR_003788852.1;ID=rna-XR_003788852.1;Dbxref=GeneID:114873063%2CGenbank:XR_003788852.1;Parent=gene-LOC114873063
NW_021683697.1	Gnomon	exon	778046	778177	.	+	.	ID=exon-XM_029181152.1-8;Dbxref=GeneID:114873146%2CGenbank:XM_029181152.1;Parent=rna-XM_029181152.1
NW_021683697.1	Gnomon	exon	778275	778448	.	+	.	ID=exon-XM_029181152.1-9;Dbxref=GeneID:114873146%2CGenbank:XM_029181152.1;Parent=rna-XM_029181152.1
NW_021683697.1	Gnomon	exon	777344	777439	.	+	.	ID=exon-XM_029181152.1-6;Dbxref=GeneID:114873146%2CGenbank:XM_029181152.1;Parent=rna-XM_029181152.1
NW_021683697.1	Gnomon	exon	777762	777862	.	+	.	ID=exon-XM_029181152.1-7;Dbxref=GeneID:114873146%2CGenbank:XM_029181152.1;Parent=rna-XM_029181152.1
NW_021683697.1	Gnomon	exon	749134	749629	.	+	.	ID=exon-XM_029181152.1-1;Dbxref=GeneID:114873146%2CGenbank:XM_029181152.1;Parent=rna-XM_029181152.1
NW_021683697.1	Gnomon	exon	773307	773563	.	+	.	ID=exon-XM_029181152.1-4;Dbxref=GeneID:114873146%2CGenbank:XM_029181152.1;Parent=rna-XM_029181152.1
NW_021683697.1	Gnomon	exon	775509	775572	.	+	.	ID=exon-XM_029181152.1-5;Dbxref=GeneID:114873146%2CGenbank:XM_029181152.1;Parent=rna-XM_029181152.1
NW_021683697.1	Gnomon	exon	751287	751825	.	+	.	ID=exon-XM_029181152.1-2;Dbxref=GeneID:114873146%2CGenbank:XM_029181152.1;Parent=rna-XM_029181152.1
NW_021683697.1	Gnomon	exon	769135	769198	.	+	.	ID=exon-XM_029181152.1-3;Dbxref=GeneID:114873146%2CGenbank:XM_029181152.1;Parent=rna-XM_029181152.1
NW_021683697.1	Gnomon	mRNA	271390	278415	.	-	.	Name=XM_029180948.1;ID=rna-XM_029180948.1;Dbxref=GeneID:114873069%2CGenbank:XM_029180948.1;Parent=gene-LOC114873069
NW_021683697.1	Gnomon	exon	250174	250378	.	-	.	ID=exon-XM_029181050.1-10;Dbxref=GeneID:114873108%2CGenbank:XM_029181050.1;Parent=rna-XM_029181050.1
NW_021683697.1	Gnomon	exon	249831	250106	.	-	.	ID=exon-XM_029181050.1-11;Dbxref=GeneID:114873108%2CGenbank:XM_029181050.1;Parent=rna-XM_029181050.1
NW_021683697.1	Gnomon	mRNA	658876	661645	.	-	.	Name=XM_029181047.1;ID=rna-XM_029181047.1;Dbxref=GeneID:114873105%2CGenbank:XM_029181047.1;Parent=gene-LOC114873105
NW_021683697.1	Gnomon	exon	885265	885427	.	-	.	ID=exon-XM_029181063.1-3;Dbxref=GeneID:114873111%2CGenbank:XM_029181063.1;Parent=rna-XM_029181063.1
NW_021683697.1	Gnomon	exon	886106	886211	.	-	.	ID=exon-XM_029181063.1-1;Dbxref=GeneID:114873111%2CGenbank:XM_029181063.1;Parent=rna-XM_029181063.1
NW_021683697.1	Gnomon	exon	885509	885669	.	-	.	ID=exon-XM_029181063.1-2;Dbxref=GeneID:114873111%2CGenbank:XM_029181063.1;Parent=rna-XM_029181063.1
NW_021683697.1	Gnomon	CDS	9175	9411	.	-	0	Name=XP_029036926.1;ID=cds-XP_029036926.1;Dbxref=GeneID:114873119%2CGenbank:XP_029036926.1;Parent=rna-XM_029181093.1
NW_021683697.1	Gnomon	CDS	8799	8946	.	-	0	Name=XP_029036926.1;ID=cds-XP_029036926.1;Dbxref=GeneID:114873119%2CGenbank:XP_029036926.1;Parent=rna-XM_029181093.1
NW_021683697.1	Gnomon	CDS	8526	8648	.	-	0	Name=XP_029036926.1;ID=cds-XP_029036926.1;Dbxref=GeneID:114873119%2CGenbank:XP_029036926.1;Parent=rna-XM_029181093.1
NW_021683697.1	Gnomon	CDS	8337	8440	.	-	0	Name=XP_029036926.1;ID=cds-XP_029036926.1;Dbxref=GeneID:114873119%2CGenbank:XP_029036926.1;Parent=rna-XM_029181093.1
NW_021683697.1	Gnomon	CDS	6505	6639	.	-	0	Name=XP_029036926.1;ID=cds-XP_029036926.1;Dbxref=GeneID:114873119%2CGenbank:XP_029036926.1;Parent=rna-XM_029181093.1
NW_021683697.1	Gnomon	CDS	4739	4897	.	-	0	Name=XP_029036926.1;ID=cds-XP_029036926.1;Dbxref=GeneID:114873119%2CGenbank:XP_029036926.1;Parent=rna-XM_029181093.1
NW_021683697.1	Gnomon	CDS	4542	4667	.	-	0	Name=XP_029036926.1;ID=cds-XP_029036926.1;Dbxref=GeneID:114873119%2CGenbank:XP_029036926.1;Parent=rna-XM_029181093.1
NW_021683697.1	Gnomon	CDS	4310	4448	.	-	0	Name=XP_029036926.1;ID=cds-XP_029036926.1;Dbxref=GeneID:114873119%2CGenbank:XP_029036926.1;Parent=rna-XM_029181093.1
NW_021683697.1	Gnomon	CDS	1343	1419	.	-	0	Name=XP_029036926.1;ID=cds-XP_029036926.1;Dbxref=GeneID:114873119%2CGenbank:XP_029036926.1;Parent=rna-XM_029181093.1
NW_021683697.1	Gnomon	CDS	583393	583443	.	-	0	Name=XP_029037023.1;ID=cds-XP_029037023.1;Dbxref=GeneID:114873162%2CGenbank:XP_029037023.1;Parent=rna-XM_029181190.1
NW_021683697.1	Gnomon	CDS	582237	582303	.	-	0	Name=XP_029037023.1;ID=cds-XP_029037023.1;Dbxref=GeneID:114873162%2CGenbank:XP_029037023.1;Parent=rna-XM_029181190.1
NW_021683697.1	Gnomon	CDS	582023	582150	.	-	0	Name=XP_029037023.1;ID=cds-XP_029037023.1;Dbxref=GeneID:114873162%2CGenbank:XP_029037023.1;Parent=rna-XM_029181190.1
NW_021683697.1	Gnomon	CDS	581535	581672	.	-	0	Name=XP_029037023.1;ID=cds-XP_029037023.1;Dbxref=GeneID:114873162%2CGenbank:XP_029037023.1;Parent=rna-XM_029181190.1
NW_021683697.1	Gnomon	CDS	581193	581298	.	-	0	Name=XP_029037023.1;ID=cds-XP_029037023.1;Dbxref=GeneID:114873162%2CGenbank:XP_029037023.1;Parent=rna-XM_029181190.1
NW_021683697.1	Gnomon	CDS	580969	581118	.	-	0	Name=XP_029037023.1;ID=cds-XP_029037023.1;Dbxref=GeneID:114873162%2CGenbank:XP_029037023.1;Parent=rna-XM_029181190.1
NW_021683697.1	Gnomon	CDS	580326	580442	.	-	0	Name=XP_029037023.1;ID=cds-XP_029037023.1;Dbxref=GeneID:114873162%2CGenbank:XP_029037023.1;Parent=rna-XM_029181190.1
NW_021683697.1	Gnomon	CDS	580080	580205	.	-	0	Name=XP_029037023.1;ID=cds-XP_029037023.1;Dbxref=GeneID:114873162%2CGenbank:XP_029037023.1;Parent=rna-XM_029181190.1
NW_021683697.1	Gnomon	CDS	579366	579581	.	-	0	Name=XP_029037023.1;ID=cds-XP_029037023.1;Dbxref=GeneID:114873162%2CGenbank:XP_029037023.1;Parent=rna-XM_029181190.1
NW_021683697.1	Gnomon	CDS	578817	578988	.	-	0	Name=XP_029037023.1;ID=cds-XP_029037023.1;Dbxref=GeneID:114873162%2CGenbank:XP_029037023.1;Parent=rna-XM_029181190.1
NW_021683697.1	Gnomon	CDS	577815	578016	.	-	0	Name=XP_029037023.1;ID=cds-XP_029037023.1;Dbxref=GeneID:114873162%2CGenbank:XP_029037023.1;Parent=rna-XM_029181190.1
NW_021683697.1	Gnomon	CDS	577543	577734	.	-	0	Name=XP_029037023.1;ID=cds-XP_029037023.1;Dbxref=GeneID:114873162%2CGenbank:XP_029037023.1;Parent=rna-XM_029181190.1
NW_021683697.1	Gnomon	CDS	577344	577464	.	-	0	Name=XP_029037023.1;ID=cds-XP_029037023.1;Dbxref=GeneID:114873162%2CGenbank:XP_029037023.1;Parent=rna-XM_029181190.1
NW_021683697.1	Gnomon	CDS	576281	576421	.	-	0	Name=XP_029037023.1;ID=cds-XP_029037023.1;Dbxref=GeneID:114873162%2CGenbank:XP_029037023.1;Parent=rna-XM_029181190.1
NW_021683697.1	Gnomon	CDS	575758	576010	.	-	0	Name=XP_029037023.1;ID=cds-XP_029037023.1;Dbxref=GeneID:114873162%2CGenbank:XP_029037023.1;Parent=rna-XM_029181190.1
NW_021683697.1	Gnomon	CDS	575472	575674	.	-	0	Name=XP_029037023.1;ID=cds-XP_029037023.1;Dbxref=GeneID:114873162%2CGenbank:XP_029037023.1;Parent=rna-XM_029181190.1
NW_021683697.1	Gnomon	CDS	574634	574789	.	-	0	Name=XP_029037023.1;ID=cds-XP_029037023.1;Dbxref=GeneID:114873162%2CGenbank:XP_029037023.1;Parent=rna-XM_029181190.1
NW_021683697.1	Gnomon	CDS	573563	573690	.	-	0	Name=XP_029037023.1;ID=cds-XP_029037023.1;Dbxref=GeneID:114873162%2CGenbank:XP_029037023.1;Parent=rna-XM_029181190.1
NW_021683697.1	Gnomon	CDS	573357	573481	.	-	0	Name=XP_029037023.1;ID=cds-XP_029037023.1;Dbxref=GeneID:114873162%2CGenbank:XP_029037023.1;Parent=rna-XM_029181190.1
NW_021683697.1	Gnomon	CDS	572589	572791	.	-	0	Name=XP_029037023.1;ID=cds-XP_029037023.1;Dbxref=GeneID:114873162%2CGenbank:XP_029037023.1;Parent=rna-XM_029181190.1
NW_021683697.1	Gnomon	CDS	570787	570962	.	-	0	Name=XP_029037023.1;ID=cds-XP_029037023.1;Dbxref=GeneID:114873162%2CGenbank:XP_029037023.1;Parent=rna-XM_029181190.1
NW_021683697.1	Gnomon	CDS	569754	569995	.	-	0	Name=XP_029037023.1;ID=cds-XP_029037023.1;Dbxref=GeneID:114873162%2CGenbank:XP_029037023.1;Parent=rna-XM_029181190.1
NW_021683697.1	Gnomon	CDS	568631	568938	.	-	0	Name=XP_029037023.1;ID=cds-XP_029037023.1;Dbxref=GeneID:114873162%2CGenbank:XP_029037023.1;Parent=rna-XM_029181190.1
NW_021683697.1	Gnomon	CDS	567679	567918	.	-	0	Name=XP_029037023.1;ID=cds-XP_029037023.1;Dbxref=GeneID:114873162%2CGenbank:XP_029037023.1;Parent=rna-XM_029181190.1
NW_021683697.1	Gnomon	CDS	567204	567356	.	-	0	Name=XP_029037023.1;ID=cds-XP_029037023.1;Dbxref=GeneID:114873162%2CGenbank:XP_029037023.1;Parent=rna-XM_029181190.1
NW_021683697.1	Gnomon	CDS	566659	566804	.	-	0	Name=XP_029037023.1;ID=cds-XP_029037023.1;Dbxref=GeneID:114873162%2CGenbank:XP_029037023.1;Parent=rna-XM_029181190.1
NW_021683697.1	Gnomon	CDS	566487	566578	.	-	0	Name=XP_029037023.1;ID=cds-XP_029037023.1;Dbxref=GeneID:114873162%2CGenbank:XP_029037023.1;Parent=rna-XM_029181190.1
NW_021683697.1	Gnomon	CDS	565892	566129	.	-	0	Name=XP_029037023.1;ID=cds-XP_029037023.1;Dbxref=GeneID:114873162%2CGenbank:XP_029037023.1;Parent=rna-XM_029181190.1
NW_021683697.1	Gnomon	CDS	565613	565790	.	-	0	Name=XP_029037023.1;ID=cds-XP_029037023.1;Dbxref=GeneID:114873162%2CGenbank:XP_029037023.1;Parent=rna-XM_029181190.1
NW_021683697.1	Gnomon	CDS	565060	565348	.	-	0	Name=XP_029037023.1;ID=cds-XP_029037023.1;Dbxref=GeneID:114873162%2CGenbank:XP_029037023.1;Parent=rna-XM_029181190.1
NW_021683697.1	Gnomon	CDS	564854	564974	.	-	0	Name=XP_029037023.1;ID=cds-XP_029037023.1;Dbxref=GeneID:114873162%2CGenbank:XP_029037023.1;Parent=rna-XM_029181190.1
NW_021683697.1	Gnomon	CDS	564652	564783	.	-	0	Name=XP_029037023.1;ID=cds-XP_029037023.1;Dbxref=GeneID:114873162%2CGenbank:XP_029037023.1;Parent=rna-XM_029181190.1
NW_021683697.1	Gnomon	exon	512364	512451	.	+	.	ID=exon-XM_029180994.1-1;Dbxref=GeneID:114873085%2CGenbank:XM_029180994.1;Parent=rna-XM_029180994.1
NW_021683697.1	Gnomon	exon	515319	517202	.	+	.	ID=exon-XM_029180994.1-2;Dbxref=GeneID:114873085%2CGenbank:XM_029180994.1;Parent=rna-XM_029180994.1
NW_021683697.1	Gnomon	exon	349077	349204	.	+	.	ID=exon-XM_029180870.1-1;Dbxref=GeneID:114873031%2CGenbank:XM_029180870.1;Parent=rna-XM_029180870.1
NW_021683697.1	Gnomon	exon	350798	351072	.	+	.	ID=exon-XM_029180870.1-4;Dbxref=GeneID:114873031%2CGenbank:XM_029180870.1;Parent=rna-XM_029180870.1
NW_021683697.1	Gnomon	exon	351157	351388	.	+	.	ID=exon-XM_029180870.1-5;Dbxref=GeneID:114873031%2CGenbank:XM_029180870.1;Parent=rna-XM_029180870.1
NW_021683697.1	Gnomon	exon	349335	349523	.	+	.	ID=exon-XM_029180870.1-2;Dbxref=GeneID:114873031%2CGenbank:XM_029180870.1;Parent=rna-XM_029180870.1
NW_021683697.1	Gnomon	exon	350541	350702	.	+	.	ID=exon-XM_029180870.1-3;Dbxref=GeneID:114873031%2CGenbank:XM_029180870.1;Parent=rna-XM_029180870.1
NW_021683697.1	Gnomon	exon	352072	352636	.	+	.	ID=exon-XM_029180870.1-8;Dbxref=GeneID:114873031%2CGenbank:XM_029180870.1;Parent=rna-XM_029180870.1
NW_021683697.1	Gnomon	exon	351463	351689	.	+	.	ID=exon-XM_029180870.1-6;Dbxref=GeneID:114873031%2CGenbank:XM_029180870.1;Parent=rna-XM_029180870.1
NW_021683697.1	Gnomon	exon	351755	351989	.	+	.	ID=exon-XM_029180870.1-7;Dbxref=GeneID:114873031%2CGenbank:XM_029180870.1;Parent=rna-XM_029180870.1
NW_021683697.1	Gnomon	transcript	709873	715026	.	-	.	Name=XR_003788853.1;ID=rna-XR_003788853.1;Dbxref=GeneID:114873063%2CGenbank:XR_003788853.1;Parent=gene-LOC114873063
NW_021683697.1	Gnomon	exon	42673	42973	.	-	.	ID=exon-XR_003788876.1-3;Dbxref=GeneID:114873153%2CGenbank:XR_003788876.1;Parent=rna-XR_003788876.1
NW_021683697.1	Gnomon	exon	42185	42529	.	-	.	ID=exon-XR_003788876.1-4;Dbxref=GeneID:114873153%2CGenbank:XR_003788876.1;Parent=rna-XR_003788876.1
NW_021683697.1	Gnomon	exon	43384	44043	.	-	.	ID=exon-XR_003788876.1-1;Dbxref=GeneID:114873153%2CGenbank:XR_003788876.1;Parent=rna-XR_003788876.1
NW_021683697.1	Gnomon	exon	43092	43179	.	-	.	ID=exon-XR_003788876.1-2;Dbxref=GeneID:114873153%2CGenbank:XR_003788876.1;Parent=rna-XR_003788876.1
NW_021683697.1	Gnomon	exon	41019	42101	.	-	.	ID=exon-XR_003788876.1-5;Dbxref=GeneID:114873153%2CGenbank:XR_003788876.1;Parent=rna-XR_003788876.1
NW_021683697.1	Gnomon	mRNA	272913	278415	.	-	.	Name=XM_029180949.1;ID=rna-XM_029180949.1;Dbxref=GeneID:114873069%2CGenbank:XM_029180949.1;Parent=gene-LOC114873069
NW_021683697.1	Gnomon	mRNA	804321	816679	.	+	.	Name=XM_029181141.1;ID=rna-XM_029181141.1;Dbxref=GeneID:114873142%2CGenbank:XM_029181141.1;Parent=gene-LOC114873142
NW_021683697.1	Gnomon	exon	222856	222996	.	+	.	ID=exon-XM_029181015.1-8;Dbxref=GeneID:114873088%2CGenbank:XM_029181015.1;Parent=rna-XM_029181015.1
NW_021683697.1	Gnomon	exon	228315	228467	.	+	.	ID=exon-XM_029181015.1-9;Dbxref=GeneID:114873088%2CGenbank:XM_029181015.1;Parent=rna-XM_029181015.1
NW_021683697.1	Gnomon	exon	210128	210306	.	+	.	ID=exon-XM_029181015.1-2;Dbxref=GeneID:114873088%2CGenbank:XM_029181015.1;Parent=rna-XM_029181015.1
NW_021683697.1	Gnomon	exon	214945	215115	.	+	.	ID=exon-XM_029181015.1-3;Dbxref=GeneID:114873088%2CGenbank:XM_029181015.1;Parent=rna-XM_029181015.1
NW_021683697.1	Gnomon	exon	194414	194652	.	+	.	ID=exon-XM_029181015.1-1;Dbxref=GeneID:114873088%2CGenbank:XM_029181015.1;Parent=rna-XM_029181015.1
NW_021683697.1	Gnomon	exon	221935	222155	.	+	.	ID=exon-XM_029181015.1-6;Dbxref=GeneID:114873088%2CGenbank:XM_029181015.1;Parent=rna-XM_029181015.1
NW_021683697.1	Gnomon	exon	222704	222786	.	+	.	ID=exon-XM_029181015.1-7;Dbxref=GeneID:114873088%2CGenbank:XM_029181015.1;Parent=rna-XM_029181015.1
NW_021683697.1	Gnomon	exon	216081	216169	.	+	.	ID=exon-XM_029181015.1-4;Dbxref=GeneID:114873088%2CGenbank:XM_029181015.1;Parent=rna-XM_029181015.1
NW_021683697.1	Gnomon	exon	221786	221850	.	+	.	ID=exon-XM_029181015.1-5;Dbxref=GeneID:114873088%2CGenbank:XM_029181015.1;Parent=rna-XM_029181015.1
NW_021683697.1	Gnomon	mRNA	52292	57727	.	-	.	Name=XM_029181048.1;ID=rna-XM_029181048.1;Dbxref=GeneID:114873106%2CGenbank:XM_029181048.1;Parent=gene-LOC114873106
NW_021683697.1	Gnomon	CDS	512407	512451	.	+	0	Name=XP_029036827.1;ID=cds-XP_029036827.1;Dbxref=GeneID:114873085%2CGenbank:XP_029036827.1;Parent=rna-XM_029180994.1
NW_021683697.1	Gnomon	CDS	515319	517022	.	+	0	Name=XP_029036827.1;ID=cds-XP_029036827.1;Dbxref=GeneID:114873085%2CGenbank:XP_029036827.1;Parent=rna-XM_029180994.1
NW_021683697.1	Gnomon	CDS	592437	592577	.	+	0	Name=XP_029036826.1;ID=cds-XP_029036826.1;Dbxref=GeneID:114873084%2CGenbank:XP_029036826.1;Parent=rna-XM_029180993.1
NW_021683697.1	Gnomon	CDS	592759	592965	.	+	0	Name=XP_029036826.1;ID=cds-XP_029036826.1;Dbxref=GeneID:114873084%2CGenbank:XP_029036826.1;Parent=rna-XM_029180993.1
NW_021683697.1	Gnomon	CDS	593090	593261	.	+	0	Name=XP_029036826.1;ID=cds-XP_029036826.1;Dbxref=GeneID:114873084%2CGenbank:XP_029036826.1;Parent=rna-XM_029180993.1
NW_021683697.1	Gnomon	CDS	593351	593501	.	+	0	Name=XP_029036826.1;ID=cds-XP_029036826.1;Dbxref=GeneID:114873084%2CGenbank:XP_029036826.1;Parent=rna-XM_029180993.1
NW_021683697.1	Gnomon	CDS	593559	593754	.	+	0	Name=XP_029036826.1;ID=cds-XP_029036826.1;Dbxref=GeneID:114873084%2CGenbank:XP_029036826.1;Parent=rna-XM_029180993.1
NW_021683697.1	Gnomon	CDS	593839	594009	.	+	0	Name=XP_029036826.1;ID=cds-XP_029036826.1;Dbxref=GeneID:114873084%2CGenbank:XP_029036826.1;Parent=rna-XM_029180993.1
NW_021683697.1	Gnomon	CDS	594140	594436	.	+	0	Name=XP_029036826.1;ID=cds-XP_029036826.1;Dbxref=GeneID:114873084%2CGenbank:XP_029036826.1;Parent=rna-XM_029180993.1
NW_021683697.1	Gnomon	mRNA	804321	816679	.	+	.	Name=XM_029181142.1;ID=rna-XM_029181142.1;Dbxref=GeneID:114873142%2CGenbank:XM_029181142.1;Parent=gene-LOC114873142
NW_021683697.1	Gnomon	CDS	25969	26217	.	+	0	Name=XP_029036920.1;ID=cds-XP_029036920.1;Dbxref=GeneID:114873118%2CGenbank:XP_029036920.1;Parent=rna-XM_029181087.1
NW_021683697.1	Gnomon	CDS	26360	26798	.	+	0	Name=XP_029036920.1;ID=cds-XP_029036920.1;Dbxref=GeneID:114873118%2CGenbank:XP_029036920.1;Parent=rna-XM_029181087.1
NW_021683697.1	Gnomon	CDS	26869	27071	.	+	0	Name=XP_029036920.1;ID=cds-XP_029036920.1;Dbxref=GeneID:114873118%2CGenbank:XP_029036920.1;Parent=rna-XM_029181087.1
NW_021683697.1	Gnomon	CDS	27143	27344	.	+	0	Name=XP_029036920.1;ID=cds-XP_029036920.1;Dbxref=GeneID:114873118%2CGenbank:XP_029036920.1;Parent=rna-XM_029181087.1
NW_021683697.1	Gnomon	CDS	27414	27606	.	+	0	Name=XP_029036920.1;ID=cds-XP_029036920.1;Dbxref=GeneID:114873118%2CGenbank:XP_029036920.1;Parent=rna-XM_029181087.1
NW_021683697.1	Gnomon	CDS	27682	27865	.	+	0	Name=XP_029036920.1;ID=cds-XP_029036920.1;Dbxref=GeneID:114873118%2CGenbank:XP_029036920.1;Parent=rna-XM_029181087.1
NW_021683697.1	Gnomon	CDS	27947	28171	.	+	0	Name=XP_029036920.1;ID=cds-XP_029036920.1;Dbxref=GeneID:114873118%2CGenbank:XP_029036920.1;Parent=rna-XM_029181087.1
NW_021683697.1	Gnomon	lnc_RNA	701354	703228	.	-	.	Name=XR_003788854.1;ID=rna-XR_003788854.1;Dbxref=GeneID:114873064%2CGenbank:XR_003788854.1;Parent=gene-LOC114873064
NW_021683697.1	Gnomon	exon	117207	117420	.	+	.	ID=exon-XM_029181128.1-1;Dbxref=GeneID:114873134%2CGenbank:XM_029181128.1;Parent=rna-XM_029181128.1
NW_021683697.1	Gnomon	exon	117495	118060	.	+	.	ID=exon-XM_029181128.1-2;Dbxref=GeneID:114873134%2CGenbank:XM_029181128.1;Parent=rna-XM_029181128.1
NW_021683697.1	Gnomon	exon	118127	118458	.	+	.	ID=exon-XM_029181128.1-3;Dbxref=GeneID:114873134%2CGenbank:XM_029181128.1;Parent=rna-XM_029181128.1
NW_021683697.1	Gnomon	transcript	147552	149368	.	+	.	Name=XR_003788856.1;ID=rna-XR_003788856.1;Dbxref=GeneID:114873093%2CGenbank:XR_003788856.1;Parent=gene-LOC114873093
NW_021683697.1	Gnomon	mRNA	804321	816679	.	+	.	Name=XM_029181143.1;ID=rna-XM_029181143.1;Dbxref=GeneID:114873142%2CGenbank:XM_029181143.1;Parent=gene-LOC114873142
NW_021683697.1	Gnomon	exon	261499	261538	.	+	.	ID=exon-XM_029180969.1-1;Dbxref=GeneID:114873074%2CGenbank:XM_029180969.1;Parent=rna-XM_029180969.1
NW_021683697.1	Gnomon	exon	261600	262277	.	+	.	ID=exon-XM_029180969.1-2;Dbxref=GeneID:114873074%2CGenbank:XM_029180969.1;Parent=rna-XM_029180969.1
NW_021683697.1	Gnomon	exon	594140	595313	.	+	.	ID=exon-XM_029180993.1-8;Dbxref=GeneID:114873084%2CGenbank:XM_029180993.1;Parent=rna-XM_029180993.1
NW_021683697.1	Gnomon	mRNA	248720	249808	.	+	.	Name=XM_029181049.1;ID=rna-XM_029181049.1;Dbxref=GeneID:114873107%2CGenbank:XM_029181049.1;Parent=gene-LOC114873107
NW_021683697.1	Gnomon	exon	593090	593261	.	+	.	ID=exon-XM_029180993.1-4;Dbxref=GeneID:114873084%2CGenbank:XM_029180993.1;Parent=rna-XM_029180993.1
NW_021683697.1	Gnomon	exon	593351	593501	.	+	.	ID=exon-XM_029180993.1-5;Dbxref=GeneID:114873084%2CGenbank:XM_029180993.1;Parent=rna-XM_029180993.1
NW_021683697.1	Gnomon	exon	593559	593754	.	+	.	ID=exon-XM_029180993.1-6;Dbxref=GeneID:114873084%2CGenbank:XM_029180993.1;Parent=rna-XM_029180993.1
NW_021683697.1	Gnomon	exon	593839	594009	.	+	.	ID=exon-XM_029180993.1-7;Dbxref=GeneID:114873084%2CGenbank:XM_029180993.1;Parent=rna-XM_029180993.1
NW_021683697.1	Gnomon	exon	590992	591289	.	+	.	ID=exon-XM_029180993.1-1;Dbxref=GeneID:114873084%2CGenbank:XM_029180993.1;Parent=rna-XM_029180993.1
NW_021683697.1	Gnomon	exon	592408	592577	.	+	.	ID=exon-XM_029180993.1-2;Dbxref=GeneID:114873084%2CGenbank:XM_029180993.1;Parent=rna-XM_029180993.1
NW_021683697.1	Gnomon	exon	592759	592965	.	+	.	ID=exon-XM_029180993.1-3;Dbxref=GeneID:114873084%2CGenbank:XM_029180993.1;Parent=rna-XM_029180993.1
NW_021683697.1	Gnomon	exon	334195	334791	.	-	.	ID=exon-XM_029180895.1-1;Dbxref=GeneID:114873044%2CGenbank:XM_029180895.1;Parent=rna-XM_029180895.1
NW_021683697.1	Gnomon	exon	333969	334029	.	-	.	ID=exon-XM_029180895.1-2;Dbxref=GeneID:114873044%2CGenbank:XM_029180895.1;Parent=rna-XM_029180895.1
NW_021683697.1	Gnomon	exon	333154	333357	.	-	.	ID=exon-XM_029180895.1-5;Dbxref=GeneID:114873044%2CGenbank:XM_029180895.1;Parent=rna-XM_029180895.1
NW_021683697.1	Gnomon	exon	332360	333074	.	-	.	ID=exon-XM_029180895.1-6;Dbxref=GeneID:114873044%2CGenbank:XM_029180895.1;Parent=rna-XM_029180895.1
NW_021683697.1	Gnomon	exon	333735	333888	.	-	.	ID=exon-XM_029180895.1-3;Dbxref=GeneID:114873044%2CGenbank:XM_029180895.1;Parent=rna-XM_029180895.1
NW_021683697.1	Gnomon	exon	333441	333661	.	-	.	ID=exon-XM_029180895.1-4;Dbxref=GeneID:114873044%2CGenbank:XM_029180895.1;Parent=rna-XM_029180895.1
NW_021683697.1	Gnomon	exon	727551	727667	.	-	.	ID=exon-XM_029181151.1-7;Dbxref=GeneID:114873145%2CGenbank:XM_029181151.1;Parent=rna-XM_029181151.1
NW_021683697.1	Gnomon	exon	727394	727471	.	-	.	ID=exon-XM_029181151.1-8;Dbxref=GeneID:114873145%2CGenbank:XM_029181151.1;Parent=rna-XM_029181151.1
NW_021683697.1	Gnomon	exon	727086	727310	.	-	.	ID=exon-XM_029181151.1-9;Dbxref=GeneID:114873145%2CGenbank:XM_029181151.1;Parent=rna-XM_029181151.1
NW_021683697.1	Gnomon	exon	728405	730130	.	-	.	ID=exon-XM_029181151.1-3;Dbxref=GeneID:114873145%2CGenbank:XM_029181151.1;Parent=rna-XM_029181151.1
NW_021683697.1	Gnomon	exon	728143	728304	.	-	.	ID=exon-XM_029181151.1-4;Dbxref=GeneID:114873145%2CGenbank:XM_029181151.1;Parent=rna-XM_029181151.1
NW_021683697.1	Gnomon	exon	727957	728045	.	-	.	ID=exon-XM_029181151.1-5;Dbxref=GeneID:114873145%2CGenbank:XM_029181151.1;Parent=rna-XM_029181151.1
NW_021683697.1	Gnomon	exon	727731	727871	.	-	.	ID=exon-XM_029181151.1-6;Dbxref=GeneID:114873145%2CGenbank:XM_029181151.1;Parent=rna-XM_029181151.1
NW_021683697.1	Gnomon	exon	730498	730707	.	-	.	ID=exon-XM_029181151.1-1;Dbxref=GeneID:114873145%2CGenbank:XM_029181151.1;Parent=rna-XM_029181151.1
NW_021683697.1	Gnomon	exon	730267	730400	.	-	.	ID=exon-XM_029181151.1-2;Dbxref=GeneID:114873145%2CGenbank:XM_029181151.1;Parent=rna-XM_029181151.1
NW_021683697.1	Gnomon	CDS	87215	87216	.	+	0	Name=XP_029037021.1;ID=cds-XP_029037021.1;Dbxref=GeneID:114873159%2CGenbank:XP_029037021.1;Parent=rna-XM_029181188.1
NW_021683697.1	Gnomon	CDS	87444	87531	.	+	0	Name=XP_029037021.1;ID=cds-XP_029037021.1;Dbxref=GeneID:114873159%2CGenbank:XP_029037021.1;Parent=rna-XM_029181188.1
NW_021683697.1	Gnomon	CDS	88139	88769	.	+	0	Name=XP_029037021.1;ID=cds-XP_029037021.1;Dbxref=GeneID:114873159%2CGenbank:XP_029037021.1;Parent=rna-XM_029181188.1
NW_021683697.1	Gnomon	CDS	88856	88948	.	+	0	Name=XP_029037021.1;ID=cds-XP_029037021.1;Dbxref=GeneID:114873159%2CGenbank:XP_029037021.1;Parent=rna-XM_029181188.1
NW_021683697.1	Gnomon	CDS	90127	90285	.	+	0	Name=XP_029037021.1;ID=cds-XP_029037021.1;Dbxref=GeneID:114873159%2CGenbank:XP_029037021.1;Parent=rna-XM_029181188.1
NW_021683697.1	Gnomon	CDS	90374	90677	.	+	0	Name=XP_029037021.1;ID=cds-XP_029037021.1;Dbxref=GeneID:114873159%2CGenbank:XP_029037021.1;Parent=rna-XM_029181188.1
NW_021683697.1	Gnomon	CDS	90776	91085	.	+	0	Name=XP_029037021.1;ID=cds-XP_029037021.1;Dbxref=GeneID:114873159%2CGenbank:XP_029037021.1;Parent=rna-XM_029181188.1
NW_021683697.1	Gnomon	exon	351157	351388	.	+	.	ID=exon-XM_029180869.1-4;Dbxref=GeneID:114873031%2CGenbank:XM_029180869.1;Parent=rna-XM_029180869.1
NW_021683697.1	Gnomon	exon	351463	351689	.	+	.	ID=exon-XM_029180869.1-5;Dbxref=GeneID:114873031%2CGenbank:XM_029180869.1;Parent=rna-XM_029180869.1
NW_021683697.1	Gnomon	exon	351755	351989	.	+	.	ID=exon-XM_029180869.1-6;Dbxref=GeneID:114873031%2CGenbank:XM_029180869.1;Parent=rna-XM_029180869.1
NW_021683697.1	Gnomon	exon	352072	352636	.	+	.	ID=exon-XM_029180869.1-7;Dbxref=GeneID:114873031%2CGenbank:XM_029180869.1;Parent=rna-XM_029180869.1
NW_021683697.1	Gnomon	exon	349155	349523	.	+	.	ID=exon-XM_029180869.1-1;Dbxref=GeneID:114873031%2CGenbank:XM_029180869.1;Parent=rna-XM_029180869.1
NW_021683697.1	Gnomon	exon	350541	350702	.	+	.	ID=exon-XM_029180869.1-2;Dbxref=GeneID:114873031%2CGenbank:XM_029180869.1;Parent=rna-XM_029180869.1
NW_021683697.1	Gnomon	exon	350798	351072	.	+	.	ID=exon-XM_029180869.1-3;Dbxref=GeneID:114873031%2CGenbank:XM_029180869.1;Parent=rna-XM_029180869.1
NW_021683697.1	Gnomon	CDS	102391	102410	.	-	0	Name=XP_029036825.1;ID=cds-XP_029036825.1;Dbxref=GeneID:114873083%2CGenbank:XP_029036825.1;Parent=rna-XM_029180992.1
NW_021683697.1	Gnomon	CDS	102075	102333	.	-	0	Name=XP_029036825.1;ID=cds-XP_029036825.1;Dbxref=GeneID:114873083%2CGenbank:XP_029036825.1;Parent=rna-XM_029180992.1
NW_021683697.1	Gnomon	CDS	101891	102006	.	-	0	Name=XP_029036825.1;ID=cds-XP_029036825.1;Dbxref=GeneID:114873083%2CGenbank:XP_029036825.1;Parent=rna-XM_029180992.1
NW_021683697.1	Gnomon	CDS	101700	101825	.	-	0	Name=XP_029036825.1;ID=cds-XP_029036825.1;Dbxref=GeneID:114873083%2CGenbank:XP_029036825.1;Parent=rna-XM_029180992.1
NW_021683697.1	Gnomon	CDS	101421	101624	.	-	0	Name=XP_029036825.1;ID=cds-XP_029036825.1;Dbxref=GeneID:114873083%2CGenbank:XP_029036825.1;Parent=rna-XM_029180992.1
NW_021683697.1	Gnomon	CDS	101237	101354	.	-	0	Name=XP_029036825.1;ID=cds-XP_029036825.1;Dbxref=GeneID:114873083%2CGenbank:XP_029036825.1;Parent=rna-XM_029180992.1
NW_021683697.1	Gnomon	CDS	100711	100859	.	-	0	Name=XP_029036825.1;ID=cds-XP_029036825.1;Dbxref=GeneID:114873083%2CGenbank:XP_029036825.1;Parent=rna-XM_029180992.1
NW_021683697.1	Gnomon	CDS	100446	100647	.	-	0	Name=XP_029036825.1;ID=cds-XP_029036825.1;Dbxref=GeneID:114873083%2CGenbank:XP_029036825.1;Parent=rna-XM_029180992.1
NW_021683697.1	Gnomon	CDS	100069	100339	.	-	0	Name=XP_029036825.1;ID=cds-XP_029036825.1;Dbxref=GeneID:114873083%2CGenbank:XP_029036825.1;Parent=rna-XM_029180992.1
NW_021683697.1	Gnomon	CDS	99860	99983	.	-	0	Name=XP_029036825.1;ID=cds-XP_029036825.1;Dbxref=GeneID:114873083%2CGenbank:XP_029036825.1;Parent=rna-XM_029180992.1
NW_021683697.1	Gnomon	CDS	99673	99798	.	-	0	Name=XP_029036825.1;ID=cds-XP_029036825.1;Dbxref=GeneID:114873083%2CGenbank:XP_029036825.1;Parent=rna-XM_029180992.1
NW_021683697.1	Gnomon	CDS	99491	99582	.	-	0	Name=XP_029036825.1;ID=cds-XP_029036825.1;Dbxref=GeneID:114873083%2CGenbank:XP_029036825.1;Parent=rna-XM_029180992.1
NW_021683697.1	Gnomon	CDS	98850	99031	.	-	0	Name=XP_029036825.1;ID=cds-XP_029036825.1;Dbxref=GeneID:114873083%2CGenbank:XP_029036825.1;Parent=rna-XM_029180992.1
NW_021683697.1	Gnomon	exon	43384	44043	.	-	.	ID=exon-XR_003788877.1-1;Dbxref=GeneID:114873153%2CGenbank:XR_003788877.1;Parent=rna-XR_003788877.1
NW_021683697.1	Gnomon	exon	43092	43179	.	-	.	ID=exon-XR_003788877.1-2;Dbxref=GeneID:114873153%2CGenbank:XR_003788877.1;Parent=rna-XR_003788877.1
NW_021683697.1	Gnomon	exon	42856	42973	.	-	.	ID=exon-XR_003788877.1-3;Dbxref=GeneID:114873153%2CGenbank:XR_003788877.1;Parent=rna-XR_003788877.1
NW_021683697.1	Gnomon	exon	42185	42529	.	-	.	ID=exon-XR_003788877.1-4;Dbxref=GeneID:114873153%2CGenbank:XR_003788877.1;Parent=rna-XR_003788877.1
NW_021683697.1	Gnomon	exon	41019	42101	.	-	.	ID=exon-XR_003788877.1-5;Dbxref=GeneID:114873153%2CGenbank:XR_003788877.1;Parent=rna-XR_003788877.1
NW_021683697.1	Gnomon	lnc_RNA	292498	294659	.	+	.	Name=XR_003788855.1;ID=rna-XR_003788855.1;Dbxref=GeneID:114873078%2CGenbank:XR_003788855.1;Parent=gene-LOC114873078
NW_021683697.1	Gnomon	transcript	140915	144084	.	+	.	Name=XR_003788857.1;ID=rna-XR_003788857.1;Dbxref=GeneID:114873095%2CGenbank:XR_003788857.1;Parent=gene-LOC114873095
NW_021683697.1	Gnomon	mRNA	785230	802978	.	+	.	Name=XM_029181144.1;ID=rna-XM_029181144.1;Dbxref=GeneID:114873143%2CGenbank:XM_029181144.1;Parent=gene-LOC114873143
NW_021683697.1	Gnomon	exon	20283	20455	.	+	.	ID=exon-XM_029181104.1-3;Dbxref=GeneID:114873122%2CGenbank:XM_029181104.1;Parent=rna-XM_029181104.1
NW_021683697.1	Gnomon	exon	20534	20669	.	+	.	ID=exon-XM_029181104.1-4;Dbxref=GeneID:114873122%2CGenbank:XM_029181104.1;Parent=rna-XM_029181104.1
NW_021683697.1	Gnomon	exon	19766	19977	.	+	.	ID=exon-XM_029181104.1-1;Dbxref=GeneID:114873122%2CGenbank:XM_029181104.1;Parent=rna-XM_029181104.1
NW_021683697.1	Gnomon	exon	20113	20208	.	+	.	ID=exon-XM_029181104.1-2;Dbxref=GeneID:114873122%2CGenbank:XM_029181104.1;Parent=rna-XM_029181104.1
NW_021683697.1	Gnomon	exon	310837	310933	.	-	.	ID=exon-XM_029180970.1-1;Dbxref=GeneID:114873075%2CGenbank:XM_029180970.1;Parent=rna-XM_029180970.1
NW_021683697.1	Gnomon	exon	309002	309549	.	-	.	ID=exon-XM_029180970.1-2;Dbxref=GeneID:114873075%2CGenbank:XM_029180970.1;Parent=rna-XM_029180970.1
NW_021683697.1	Gnomon	exon	308738	308877	.	-	.	ID=exon-XM_029180970.1-3;Dbxref=GeneID:114873075%2CGenbank:XM_029180970.1;Parent=rna-XM_029180970.1
NW_021683697.1	Gnomon	exon	307380	307641	.	-	.	ID=exon-XM_029180970.1-4;Dbxref=GeneID:114873075%2CGenbank:XM_029180970.1;Parent=rna-XM_029180970.1
NW_021683697.1	Gnomon	exon	307011	307284	.	-	.	ID=exon-XM_029180970.1-5;Dbxref=GeneID:114873075%2CGenbank:XM_029180970.1;Parent=rna-XM_029180970.1
NW_021683697.1	Gnomon	exon	305822	306926	.	-	.	ID=exon-XM_029180970.1-6;Dbxref=GeneID:114873075%2CGenbank:XM_029180970.1;Parent=rna-XM_029180970.1
NW_021683697.1	Gnomon	exon	305607	305786	.	-	.	ID=exon-XM_029180970.1-7;Dbxref=GeneID:114873075%2CGenbank:XM_029180970.1;Parent=rna-XM_029180970.1
NW_021683697.1	Gnomon	exon	305152	305530	.	-	.	ID=exon-XM_029180970.1-8;Dbxref=GeneID:114873075%2CGenbank:XM_029180970.1;Parent=rna-XM_029180970.1
NW_021683697.1	Gnomon	exon	320410	320497	.	-	.	ID=exon-XM_029180900.1-6;Dbxref=GeneID:114873048%2CGenbank:XM_029180900.1;Parent=rna-XM_029180900.1
NW_021683697.1	Gnomon	exon	320837	320918	.	-	.	ID=exon-XM_029180900.1-4;Dbxref=GeneID:114873048%2CGenbank:XM_029180900.1;Parent=rna-XM_029180900.1
NW_021683697.1	Gnomon	exon	320661	320780	.	-	.	ID=exon-XM_029180900.1-5;Dbxref=GeneID:114873048%2CGenbank:XM_029180900.1;Parent=rna-XM_029180900.1
NW_021683697.1	Gnomon	exon	321327	321442	.	-	.	ID=exon-XM_029180900.1-2;Dbxref=GeneID:114873048%2CGenbank:XM_029180900.1;Parent=rna-XM_029180900.1
NW_021683697.1	Gnomon	exon	321001	321249	.	-	.	ID=exon-XM_029180900.1-3;Dbxref=GeneID:114873048%2CGenbank:XM_029180900.1;Parent=rna-XM_029180900.1
NW_021683697.1	Gnomon	exon	321514	321646	.	-	.	ID=exon-XM_029180900.1-1;Dbxref=GeneID:114873048%2CGenbank:XM_029180900.1;Parent=rna-XM_029180900.1
NW_021683697.1	Gnomon	CDS	177633	177791	.	+	0	Name=XP_029036829.1;ID=cds-XP_029036829.1;Dbxref=GeneID:114873087%2CGenbank:XP_029036829.1;Parent=rna-XM_029180996.1
NW_021683697.1	Gnomon	CDS	177862	178026	.	+	0	Name=XP_029036829.1;ID=cds-XP_029036829.1;Dbxref=GeneID:114873087%2CGenbank:XP_029036829.1;Parent=rna-XM_029180996.1
NW_021683697.1	Gnomon	CDS	178103	178301	.	+	0	Name=XP_029036829.1;ID=cds-XP_029036829.1;Dbxref=GeneID:114873087%2CGenbank:XP_029036829.1;Parent=rna-XM_029180996.1
NW_021683697.1	Gnomon	CDS	178384	178514	.	+	0	Name=XP_029036829.1;ID=cds-XP_029036829.1;Dbxref=GeneID:114873087%2CGenbank:XP_029036829.1;Parent=rna-XM_029180996.1
NW_021683697.1	Gnomon	CDS	178602	178925	.	+	0	Name=XP_029036829.1;ID=cds-XP_029036829.1;Dbxref=GeneID:114873087%2CGenbank:XP_029036829.1;Parent=rna-XM_029180996.1
NW_021683697.1	Gnomon	CDS	180147	180231	.	+	0	Name=XP_029036829.1;ID=cds-XP_029036829.1;Dbxref=GeneID:114873087%2CGenbank:XP_029036829.1;Parent=rna-XM_029180996.1
NW_021683697.1	Gnomon	CDS	180299	180459	.	+	0	Name=XP_029036829.1;ID=cds-XP_029036829.1;Dbxref=GeneID:114873087%2CGenbank:XP_029036829.1;Parent=rna-XM_029180996.1
NW_021683697.1	Gnomon	CDS	180530	181044	.	+	0	Name=XP_029036829.1;ID=cds-XP_029036829.1;Dbxref=GeneID:114873087%2CGenbank:XP_029036829.1;Parent=rna-XM_029180996.1
NW_021683697.1	Gnomon	CDS	181101	181639	.	+	0	Name=XP_029036829.1;ID=cds-XP_029036829.1;Dbxref=GeneID:114873087%2CGenbank:XP_029036829.1;Parent=rna-XM_029180996.1
NW_021683697.1	Gnomon	CDS	181708	183929	.	+	0	Name=XP_029036829.1;ID=cds-XP_029036829.1;Dbxref=GeneID:114873087%2CGenbank:XP_029036829.1;Parent=rna-XM_029180996.1
NW_021683697.1	Gnomon	CDS	184361	184651	.	+	0	Name=XP_029036829.1;ID=cds-XP_029036829.1;Dbxref=GeneID:114873087%2CGenbank:XP_029036829.1;Parent=rna-XM_029180996.1
NW_021683697.1	Gnomon	exon	15714	15805	.	-	.	ID=exon-XM_029181081.1-10;Dbxref=GeneID:114873116%2CGenbank:XM_029181081.1;Parent=rna-XM_029181081.1
NW_021683697.1	Gnomon	exon	15559	15652	.	-	.	ID=exon-XM_029181081.1-11;Dbxref=GeneID:114873116%2CGenbank:XM_029181081.1;Parent=rna-XM_029181081.1
NW_021683697.1	Gnomon	exon	13660	13750	.	-	.	ID=exon-XM_029181081.1-14;Dbxref=GeneID:114873116%2CGenbank:XM_029181081.1;Parent=rna-XM_029181081.1
NW_021683697.1	Gnomon	exon	13299	13490	.	-	.	ID=exon-XM_029181081.1-15;Dbxref=GeneID:114873116%2CGenbank:XM_029181081.1;Parent=rna-XM_029181081.1
NW_021683697.1	Gnomon	exon	14135	14259	.	-	.	ID=exon-XM_029181081.1-12;Dbxref=GeneID:114873116%2CGenbank:XM_029181081.1;Parent=rna-XM_029181081.1
NW_021683697.1	Gnomon	exon	13829	14068	.	-	.	ID=exon-XM_029181081.1-13;Dbxref=GeneID:114873116%2CGenbank:XM_029181081.1;Parent=rna-XM_029181081.1
NW_021683697.1	Gnomon	CDS	9175	9411	.	-	0	Name=XP_029036922.1;ID=cds-XP_029036922.1;Dbxref=GeneID:114873119%2CGenbank:XP_029036922.1;Parent=rna-XM_029181089.1
NW_021683697.1	Gnomon	CDS	8799	8946	.	-	0	Name=XP_029036922.1;ID=cds-XP_029036922.1;Dbxref=GeneID:114873119%2CGenbank:XP_029036922.1;Parent=rna-XM_029181089.1
NW_021683697.1	Gnomon	CDS	8526	8648	.	-	0	Name=XP_029036922.1;ID=cds-XP_029036922.1;Dbxref=GeneID:114873119%2CGenbank:XP_029036922.1;Parent=rna-XM_029181089.1
NW_021683697.1	Gnomon	CDS	8337	8440	.	-	0	Name=XP_029036922.1;ID=cds-XP_029036922.1;Dbxref=GeneID:114873119%2CGenbank:XP_029036922.1;Parent=rna-XM_029181089.1
NW_021683697.1	Gnomon	CDS	7531	7665	.	-	0	Name=XP_029036922.1;ID=cds-XP_029036922.1;Dbxref=GeneID:114873119%2CGenbank:XP_029036922.1;Parent=rna-XM_029181089.1
NW_021683697.1	Gnomon	CDS	6505	6639	.	-	0	Name=XP_029036922.1;ID=cds-XP_029036922.1;Dbxref=GeneID:114873119%2CGenbank:XP_029036922.1;Parent=rna-XM_029181089.1
NW_021683697.1	Gnomon	CDS	5692	5823	.	-	0	Name=XP_029036922.1;ID=cds-XP_029036922.1;Dbxref=GeneID:114873119%2CGenbank:XP_029036922.1;Parent=rna-XM_029181089.1
NW_021683697.1	Gnomon	CDS	4739	4897	.	-	0	Name=XP_029036922.1;ID=cds-XP_029036922.1;Dbxref=GeneID:114873119%2CGenbank:XP_029036922.1;Parent=rna-XM_029181089.1
NW_021683697.1	Gnomon	CDS	4542	4667	.	-	0	Name=XP_029036922.1;ID=cds-XP_029036922.1;Dbxref=GeneID:114873119%2CGenbank:XP_029036922.1;Parent=rna-XM_029181089.1
NW_021683697.1	Gnomon	CDS	4310	4448	.	-	0	Name=XP_029036922.1;ID=cds-XP_029036922.1;Dbxref=GeneID:114873119%2CGenbank:XP_029036922.1;Parent=rna-XM_029181089.1
NW_021683697.1	Gnomon	CDS	1343	1419	.	-	0	Name=XP_029036922.1;ID=cds-XP_029036922.1;Dbxref=GeneID:114873119%2CGenbank:XP_029036922.1;Parent=rna-XM_029181089.1
NW_021683697.1	Gnomon	mRNA	344268	348291	.	-	.	Name=XM_029180890.1;ID=rna-XM_029180890.1;Dbxref=GeneID:114873042%2CGenbank:XM_029180890.1;Parent=gene-LOC114873042
NW_021683697.1	Gnomon	mRNA	785229	802978	.	+	.	Name=XM_029181145.1;ID=rna-XM_029181145.1;Dbxref=GeneID:114873143%2CGenbank:XM_029181145.1;Parent=gene-LOC114873143
NW_021683697.1	Gnomon	mRNA	320410	321646	.	-	.	Name=XM_029180900.1;ID=rna-XM_029180900.1;Dbxref=GeneID:114873048%2CGenbank:XM_029180900.1;Parent=gene-LOC114873048
NW_021683697.1	Gnomon	lnc_RNA	244654	245223	.	+	.	Name=XR_003788858.1;ID=rna-XR_003788858.1;Dbxref=GeneID:114873102%2CGenbank:XR_003788858.1;Parent=gene-LOC114873102
NW_021683697.1	Gnomon	CDS	531687	531728	.	-	0	Name=XP_029036828.1;ID=cds-XP_029036828.1;Dbxref=GeneID:114873086%2CGenbank:XP_029036828.1;Parent=rna-XM_029180995.1
NW_021683697.1	Gnomon	CDS	525158	525402	.	-	0	Name=XP_029036828.1;ID=cds-XP_029036828.1;Dbxref=GeneID:114873086%2CGenbank:XP_029036828.1;Parent=rna-XM_029180995.1
NW_021683697.1	Gnomon	CDS	524472	524665	.	-	0	Name=XP_029036828.1;ID=cds-XP_029036828.1;Dbxref=GeneID:114873086%2CGenbank:XP_029036828.1;Parent=rna-XM_029180995.1
NW_021683697.1	Gnomon	CDS	523909	524031	.	-	0	Name=XP_029036828.1;ID=cds-XP_029036828.1;Dbxref=GeneID:114873086%2CGenbank:XP_029036828.1;Parent=rna-XM_029180995.1
NW_021683697.1	Gnomon	CDS	523553	523767	.	-	0	Name=XP_029036828.1;ID=cds-XP_029036828.1;Dbxref=GeneID:114873086%2CGenbank:XP_029036828.1;Parent=rna-XM_029180995.1
NW_021683697.1	Gnomon	CDS	522882	523265	.	-	0	Name=XP_029036828.1;ID=cds-XP_029036828.1;Dbxref=GeneID:114873086%2CGenbank:XP_029036828.1;Parent=rna-XM_029180995.1
NW_021683697.1	Gnomon	CDS	522166	522732	.	-	0	Name=XP_029036828.1;ID=cds-XP_029036828.1;Dbxref=GeneID:114873086%2CGenbank:XP_029036828.1;Parent=rna-XM_029180995.1
NW_021683697.1	Gnomon	CDS	25969	26217	.	+	0	Name=XP_029036921.1;ID=cds-XP_029036921.1;Dbxref=GeneID:114873118%2CGenbank:XP_029036921.1;Parent=rna-XM_029181088.1
NW_021683697.1	Gnomon	CDS	26360	26798	.	+	0	Name=XP_029036921.1;ID=cds-XP_029036921.1;Dbxref=GeneID:114873118%2CGenbank:XP_029036921.1;Parent=rna-XM_029181088.1
NW_021683697.1	Gnomon	CDS	26869	27071	.	+	0	Name=XP_029036921.1;ID=cds-XP_029036921.1;Dbxref=GeneID:114873118%2CGenbank:XP_029036921.1;Parent=rna-XM_029181088.1
NW_021683697.1	Gnomon	CDS	27143	27344	.	+	0	Name=XP_029036921.1;ID=cds-XP_029036921.1;Dbxref=GeneID:114873118%2CGenbank:XP_029036921.1;Parent=rna-XM_029181088.1
NW_021683697.1	Gnomon	CDS	27414	27606	.	+	0	Name=XP_029036921.1;ID=cds-XP_029036921.1;Dbxref=GeneID:114873118%2CGenbank:XP_029036921.1;Parent=rna-XM_029181088.1
NW_021683697.1	Gnomon	CDS	27682	27865	.	+	0	Name=XP_029036921.1;ID=cds-XP_029036921.1;Dbxref=GeneID:114873118%2CGenbank:XP_029036921.1;Parent=rna-XM_029181088.1
NW_021683697.1	Gnomon	CDS	27947	28171	.	+	0	Name=XP_029036921.1;ID=cds-XP_029036921.1;Dbxref=GeneID:114873118%2CGenbank:XP_029036921.1;Parent=rna-XM_029181088.1
NW_021683697.1	Gnomon	exon	228315	228467	.	+	.	ID=exon-XM_029181006.1-10;Dbxref=GeneID:114873088%2CGenbank:XM_029181006.1;Parent=rna-XM_029181006.1
NW_021683697.1	Gnomon	exon	228899	229113	.	+	.	ID=exon-XM_029181006.1-11;Dbxref=GeneID:114873088%2CGenbank:XM_029181006.1;Parent=rna-XM_029181006.1
NW_021683697.1	Gnomon	exon	235069	235185	.	+	.	ID=exon-XM_029181006.1-12;Dbxref=GeneID:114873088%2CGenbank:XM_029181006.1;Parent=rna-XM_029181006.1
NW_021683697.1	Gnomon	exon	235325	239570	.	+	.	ID=exon-XM_029181006.1-13;Dbxref=GeneID:114873088%2CGenbank:XM_029181006.1;Parent=rna-XM_029181006.1
NW_021683697.1	Gnomon	exon	303164	305070	.	-	.	ID=exon-XM_029180970.1-9;Dbxref=GeneID:114873075%2CGenbank:XM_029180970.1;Parent=rna-XM_029180970.1
NW_021683697.1	Gnomon	CDS	416102	416216	.	+	0	Name=XP_029036729.1;ID=cds-XP_029036729.1;Dbxref=GeneID:114873045%2CGenbank:XP_029036729.1;Parent=rna-XM_029180896.1
NW_021683697.1	Gnomon	CDS	416468	416583	.	+	0	Name=XP_029036729.1;ID=cds-XP_029036729.1;Dbxref=GeneID:114873045%2CGenbank:XP_029036729.1;Parent=rna-XM_029180896.1
NW_021683697.1	Gnomon	CDS	416650	416847	.	+	0	Name=XP_029036729.1;ID=cds-XP_029036729.1;Dbxref=GeneID:114873045%2CGenbank:XP_029036729.1;Parent=rna-XM_029180896.1
NW_021683697.1	Gnomon	CDS	416933	417095	.	+	0	Name=XP_029036729.1;ID=cds-XP_029036729.1;Dbxref=GeneID:114873045%2CGenbank:XP_029036729.1;Parent=rna-XM_029180896.1
NW_021683697.1	Gnomon	CDS	418050	418216	.	+	0	Name=XP_029036729.1;ID=cds-XP_029036729.1;Dbxref=GeneID:114873045%2CGenbank:XP_029036729.1;Parent=rna-XM_029180896.1
NW_021683697.1	Gnomon	CDS	418295	418358	.	+	0	Name=XP_029036729.1;ID=cds-XP_029036729.1;Dbxref=GeneID:114873045%2CGenbank:XP_029036729.1;Parent=rna-XM_029180896.1
NW_021683697.1	Gnomon	CDS	418424	418575	.	+	0	Name=XP_029036729.1;ID=cds-XP_029036729.1;Dbxref=GeneID:114873045%2CGenbank:XP_029036729.1;Parent=rna-XM_029180896.1
NW_021683697.1	Gnomon	mRNA	97489	108329	.	+	.	Name=XM_029180989.1;ID=rna-XM_029180989.1;Dbxref=GeneID:114873082%2CGenbank:XM_029180989.1;Parent=gene-LOC114873082
NW_021683697.1	Gnomon	exon	181101	181639	.	+	.	ID=exon-XM_029180998.1-10;Dbxref=GeneID:114873087%2CGenbank:XM_029180998.1;Parent=rna-XM_029180998.1
NW_021683697.1	Gnomon	exon	181708	183929	.	+	.	ID=exon-XM_029180998.1-11;Dbxref=GeneID:114873087%2CGenbank:XM_029180998.1;Parent=rna-XM_029180998.1
NW_021683697.1	Gnomon	exon	184193	184333	.	+	.	ID=exon-XM_029180998.1-12;Dbxref=GeneID:114873087%2CGenbank:XM_029180998.1;Parent=rna-XM_029180998.1
NW_021683697.1	Gnomon	mRNA	86557	97209	.	+	.	Name=XM_029181182.1;ID=rna-XM_029181182.1;Dbxref=GeneID:114873159%2CGenbank:XM_029181182.1;Parent=gene-LOC114873159
NW_021683697.1	Gnomon	CDS	402953	403125	.	+	0	Name=XP_029036968.1;ID=cds-XP_029036968.1;Dbxref=GeneID:114873139%2CGenbank:XP_029036968.1;Parent=rna-XM_029181135.1
NW_021683697.1	Gnomon	CDS	403313	403857	.	+	0	Name=XP_029036968.1;ID=cds-XP_029036968.1;Dbxref=GeneID:114873139%2CGenbank:XP_029036968.1;Parent=rna-XM_029181135.1
NW_021683697.1	Gnomon	CDS	404216	404532	.	+	0	Name=XP_029036968.1;ID=cds-XP_029036968.1;Dbxref=GeneID:114873139%2CGenbank:XP_029036968.1;Parent=rna-XM_029181135.1
NW_021683697.1	Gnomon	CDS	405858	406172	.	+	0	Name=XP_029036968.1;ID=cds-XP_029036968.1;Dbxref=GeneID:114873139%2CGenbank:XP_029036968.1;Parent=rna-XM_029181135.1
NW_021683697.1	Gnomon	CDS	409382	409846	.	+	0	Name=XP_029036968.1;ID=cds-XP_029036968.1;Dbxref=GeneID:114873139%2CGenbank:XP_029036968.1;Parent=rna-XM_029181135.1
NW_021683697.1	Gnomon	exon	488140	488259	.	-	.	ID=exon-XM_029180921.1-1;Dbxref=GeneID:114873058%2CGenbank:XM_029180921.1;Parent=rna-XM_029180921.1
NW_021683697.1	Gnomon	exon	899910	900075	.	-	.	ID=exon-XM_029180937.1-11;Dbxref=GeneID:114873066%2CGenbank:XM_029180937.1;Parent=rna-XM_029180937.1
NW_021683697.1	Gnomon	exon	487401	487627	.	-	.	ID=exon-XM_029180921.1-2;Dbxref=GeneID:114873058%2CGenbank:XM_029180921.1;Parent=rna-XM_029180921.1
NW_021683697.1	Gnomon	exon	900138	900253	.	-	.	ID=exon-XM_029180937.1-10;Dbxref=GeneID:114873066%2CGenbank:XM_029180937.1;Parent=rna-XM_029180937.1
NW_021683697.1	Gnomon	exon	481835	482033	.	-	.	ID=exon-XM_029180921.1-9;Dbxref=GeneID:114873058%2CGenbank:XM_029180921.1;Parent=rna-XM_029180921.1
NW_021683697.1	Gnomon	exon	486047	486183	.	-	.	ID=exon-XM_029180921.1-7;Dbxref=GeneID:114873058%2CGenbank:XM_029180921.1;Parent=rna-XM_029180921.1
NW_021683697.1	Gnomon	exon	485869	485966	.	-	.	ID=exon-XM_029180921.1-8;Dbxref=GeneID:114873058%2CGenbank:XM_029180921.1;Parent=rna-XM_029180921.1
NW_021683697.1	Gnomon	exon	486492	486803	.	-	.	ID=exon-XM_029180921.1-5;Dbxref=GeneID:114873058%2CGenbank:XM_029180921.1;Parent=rna-XM_029180921.1
NW_021683697.1	Gnomon	exon	486267	486411	.	-	.	ID=exon-XM_029180921.1-6;Dbxref=GeneID:114873058%2CGenbank:XM_029180921.1;Parent=rna-XM_029180921.1
NW_021683697.1	Gnomon	exon	487188	487330	.	-	.	ID=exon-XM_029180921.1-3;Dbxref=GeneID:114873058%2CGenbank:XM_029180921.1;Parent=rna-XM_029180921.1
NW_021683697.1	Gnomon	exon	486876	487065	.	-	.	ID=exon-XM_029180921.1-4;Dbxref=GeneID:114873058%2CGenbank:XM_029180921.1;Parent=rna-XM_029180921.1
NW_021683697.1	Gnomon	CDS	333735	333882	.	-	0	Name=XP_029036728.1;ID=cds-XP_029036728.1;Dbxref=GeneID:114873044%2CGenbank:XP_029036728.1;Parent=rna-XM_029180895.1
NW_021683697.1	Gnomon	CDS	333441	333661	.	-	0	Name=XP_029036728.1;ID=cds-XP_029036728.1;Dbxref=GeneID:114873044%2CGenbank:XP_029036728.1;Parent=rna-XM_029180895.1
NW_021683697.1	Gnomon	CDS	333154	333357	.	-	0	Name=XP_029036728.1;ID=cds-XP_029036728.1;Dbxref=GeneID:114873044%2CGenbank:XP_029036728.1;Parent=rna-XM_029180895.1
NW_021683697.1	Gnomon	CDS	332712	333074	.	-	0	Name=XP_029036728.1;ID=cds-XP_029036728.1;Dbxref=GeneID:114873044%2CGenbank:XP_029036728.1;Parent=rna-XM_029180895.1
NW_021683697.1	Gnomon	mRNA	23255	31038	.	+	.	Name=XM_029181088.1;ID=rna-XM_029181088.1;Dbxref=GeneID:114873118%2CGenbank:XM_029181088.1;Parent=gene-LOC114873118
NW_021683697.1	Gnomon	CDS	103346	103462	.	+	0	Name=XP_029036822.1;ID=cds-XP_029036822.1;Dbxref=GeneID:114873082%2CGenbank:XP_029036822.1;Parent=rna-XM_029180989.1
NW_021683697.1	Gnomon	CDS	103537	103676	.	+	0	Name=XP_029036822.1;ID=cds-XP_029036822.1;Dbxref=GeneID:114873082%2CGenbank:XP_029036822.1;Parent=rna-XM_029180989.1
NW_021683697.1	Gnomon	CDS	103762	103891	.	+	0	Name=XP_029036822.1;ID=cds-XP_029036822.1;Dbxref=GeneID:114873082%2CGenbank:XP_029036822.1;Parent=rna-XM_029180989.1
NW_021683697.1	Gnomon	CDS	104020	104157	.	+	0	Name=XP_029036822.1;ID=cds-XP_029036822.1;Dbxref=GeneID:114873082%2CGenbank:XP_029036822.1;Parent=rna-XM_029180989.1
NW_021683697.1	Gnomon	CDS	104229	104405	.	+	0	Name=XP_029036822.1;ID=cds-XP_029036822.1;Dbxref=GeneID:114873082%2CGenbank:XP_029036822.1;Parent=rna-XM_029180989.1
NW_021683697.1	Gnomon	CDS	104488	105780	.	+	0	Name=XP_029036822.1;ID=cds-XP_029036822.1;Dbxref=GeneID:114873082%2CGenbank:XP_029036822.1;Parent=rna-XM_029180989.1
NW_021683697.1	Gnomon	CDS	105849	105997	.	+	0	Name=XP_029036822.1;ID=cds-XP_029036822.1;Dbxref=GeneID:114873082%2CGenbank:XP_029036822.1;Parent=rna-XM_029180989.1
NW_021683697.1	Gnomon	CDS	106280	106869	.	+	0	Name=XP_029036822.1;ID=cds-XP_029036822.1;Dbxref=GeneID:114873082%2CGenbank:XP_029036822.1;Parent=rna-XM_029180989.1
NW_021683697.1	Gnomon	CDS	106945	108329	.	+	0	Name=XP_029036822.1;ID=cds-XP_029036822.1;Dbxref=GeneID:114873082%2CGenbank:XP_029036822.1;Parent=rna-XM_029180989.1
NW_021683697.1	Gnomon	exon	565060	565348	.	-	.	ID=exon-XM_029181190.1-30;Dbxref=GeneID:114873162%2CGenbank:XM_029181190.1;Parent=rna-XM_029181190.1
NW_021683697.1	Gnomon	exon	564854	564974	.	-	.	ID=exon-XM_029181190.1-31;Dbxref=GeneID:114873162%2CGenbank:XM_029181190.1;Parent=rna-XM_029181190.1
NW_021683697.1	Gnomon	exon	564487	564783	.	-	.	ID=exon-XM_029181190.1-32;Dbxref=GeneID:114873162%2CGenbank:XM_029181190.1;Parent=rna-XM_029181190.1
NW_021683697.1	Gnomon	exon	916109	916251	.	-	.	ID=exon-XM_029181038.1-9;Dbxref=GeneID:114873098%2CGenbank:XM_029181038.1;Parent=rna-XM_029181038.1
NW_021683697.1	Gnomon	exon	917560	917689	.	-	.	ID=exon-XM_029181038.1-7;Dbxref=GeneID:114873098%2CGenbank:XM_029181038.1;Parent=rna-XM_029181038.1
NW_021683697.1	Gnomon	exon	916359	916488	.	-	.	ID=exon-XM_029181038.1-8;Dbxref=GeneID:114873098%2CGenbank:XM_029181038.1;Parent=rna-XM_029181038.1
NW_021683697.1	Gnomon	exon	920055	920144	.	-	.	ID=exon-XM_029181038.1-5;Dbxref=GeneID:114873098%2CGenbank:XM_029181038.1;Parent=rna-XM_029181038.1
NW_021683697.1	Gnomon	exon	917780	917984	.	-	.	ID=exon-XM_029181038.1-6;Dbxref=GeneID:114873098%2CGenbank:XM_029181038.1;Parent=rna-XM_029181038.1
NW_021683697.1	Gnomon	exon	921304	921364	.	-	.	ID=exon-XM_029181038.1-3;Dbxref=GeneID:114873098%2CGenbank:XM_029181038.1;Parent=rna-XM_029181038.1
NW_021683697.1	Gnomon	exon	920602	920813	.	-	.	ID=exon-XM_029181038.1-4;Dbxref=GeneID:114873098%2CGenbank:XM_029181038.1;Parent=rna-XM_029181038.1
NW_021683697.1	Gnomon	exon	947002	947164	.	-	.	ID=exon-XM_029181038.1-1;Dbxref=GeneID:114873098%2CGenbank:XM_029181038.1;Parent=rna-XM_029181038.1
NW_021683697.1	Gnomon	exon	923794	923891	.	-	.	ID=exon-XM_029181038.1-2;Dbxref=GeneID:114873098%2CGenbank:XM_029181038.1;Parent=rna-XM_029181038.1
NW_021683697.1	Gnomon	CDS	199109	199151	.	-	0	Name=XP_029036967.1;ID=cds-XP_029036967.1;Dbxref=GeneID:114873138%2CGenbank:XP_029036967.1;Parent=rna-XM_029181134.1
NW_021683697.1	Gnomon	CDS	198017	198764	.	-	0	Name=XP_029036967.1;ID=cds-XP_029036967.1;Dbxref=GeneID:114873138%2CGenbank:XP_029036967.1;Parent=rna-XM_029181134.1
NW_021683697.1	Gnomon	CDS	195685	195739	.	-	0	Name=XP_029036967.1;ID=cds-XP_029036967.1;Dbxref=GeneID:114873138%2CGenbank:XP_029036967.1;Parent=rna-XM_029181134.1
NW_021683697.1	Gnomon	CDS	193805	193961	.	-	0	Name=XP_029036967.1;ID=cds-XP_029036967.1;Dbxref=GeneID:114873138%2CGenbank:XP_029036967.1;Parent=rna-XM_029181134.1
NW_021683697.1	Gnomon	CDS	193662	193744	.	-	0	Name=XP_029036967.1;ID=cds-XP_029036967.1;Dbxref=GeneID:114873138%2CGenbank:XP_029036967.1;Parent=rna-XM_029181134.1
NW_021683697.1	Gnomon	CDS	193472	193560	.	-	0	Name=XP_029036967.1;ID=cds-XP_029036967.1;Dbxref=GeneID:114873138%2CGenbank:XP_029036967.1;Parent=rna-XM_029181134.1
NW_021683697.1	Gnomon	CDS	193136	193394	.	-	0	Name=XP_029036967.1;ID=cds-XP_029036967.1;Dbxref=GeneID:114873138%2CGenbank:XP_029036967.1;Parent=rna-XM_029181134.1
NW_021683697.1	Gnomon	CDS	192904	193056	.	-	0	Name=XP_029036967.1;ID=cds-XP_029036967.1;Dbxref=GeneID:114873138%2CGenbank:XP_029036967.1;Parent=rna-XM_029181134.1
NW_021683697.1	Gnomon	CDS	192691	192840	.	-	0	Name=XP_029036967.1;ID=cds-XP_029036967.1;Dbxref=GeneID:114873138%2CGenbank:XP_029036967.1;Parent=rna-XM_029181134.1
NW_021683697.1	Gnomon	CDS	334723	334751	.	-	0	Name=XP_029036727.1;ID=cds-XP_029036727.1;Dbxref=GeneID:114873044%2CGenbank:XP_029036727.1;Parent=rna-XM_029180894.1
NW_021683697.1	Gnomon	CDS	333969	334029	.	-	0	Name=XP_029036727.1;ID=cds-XP_029036727.1;Dbxref=GeneID:114873044%2CGenbank:XP_029036727.1;Parent=rna-XM_029180894.1
NW_021683697.1	Gnomon	CDS	333735	333888	.	-	0	Name=XP_029036727.1;ID=cds-XP_029036727.1;Dbxref=GeneID:114873044%2CGenbank:XP_029036727.1;Parent=rna-XM_029180894.1
NW_021683697.1	Gnomon	CDS	333441	333661	.	-	0	Name=XP_029036727.1;ID=cds-XP_029036727.1;Dbxref=GeneID:114873044%2CGenbank:XP_029036727.1;Parent=rna-XM_029180894.1
NW_021683697.1	Gnomon	CDS	333154	333357	.	-	0	Name=XP_029036727.1;ID=cds-XP_029036727.1;Dbxref=GeneID:114873044%2CGenbank:XP_029036727.1;Parent=rna-XM_029180894.1
NW_021683697.1	Gnomon	CDS	332712	333074	.	-	0	Name=XP_029036727.1;ID=cds-XP_029036727.1;Dbxref=GeneID:114873044%2CGenbank:XP_029036727.1;Parent=rna-XM_029180894.1
NW_021683697.1	Gnomon	mRNA	86557	97209	.	+	.	Name=XM_029181183.1;ID=rna-XM_029181183.1;Dbxref=GeneID:114873159%2CGenbank:XM_029181183.1;Parent=gene-LOC114873159
NW_021683697.1	Gnomon	exon	173339	173732	.	+	.	ID=exon-XM_029180976.1-10;Dbxref=GeneID:114873079%2CGenbank:XM_029180976.1;Parent=rna-XM_029180976.1
NW_021683697.1	Gnomon	exon	173804	173913	.	+	.	ID=exon-XM_029180976.1-11;Dbxref=GeneID:114873079%2CGenbank:XM_029180976.1;Parent=rna-XM_029180976.1
NW_021683697.1	Gnomon	exon	798689	798988	.	+	.	ID=exon-XM_029181149.1-1;Dbxref=GeneID:114873143%2CGenbank:XM_029181149.1;Parent=rna-XM_029181149.1
NW_021683697.1	Gnomon	exon	799128	799261	.	+	.	ID=exon-XM_029181149.1-2;Dbxref=GeneID:114873143%2CGenbank:XM_029181149.1;Parent=rna-XM_029181149.1
NW_021683697.1	Gnomon	exon	799811	800320	.	+	.	ID=exon-XM_029181149.1-3;Dbxref=GeneID:114873143%2CGenbank:XM_029181149.1;Parent=rna-XM_029181149.1
NW_021683697.1	Gnomon	exon	800413	801474	.	+	.	ID=exon-XM_029181149.1-4;Dbxref=GeneID:114873143%2CGenbank:XM_029181149.1;Parent=rna-XM_029181149.1
NW_021683697.1	Gnomon	exon	801560	802015	.	+	.	ID=exon-XM_029181149.1-5;Dbxref=GeneID:114873143%2CGenbank:XM_029181149.1;Parent=rna-XM_029181149.1
NW_021683697.1	Gnomon	exon	566659	566804	.	-	.	ID=exon-XM_029181190.1-26;Dbxref=GeneID:114873162%2CGenbank:XM_029181190.1;Parent=rna-XM_029181190.1
NW_021683697.1	Gnomon	exon	566487	566578	.	-	.	ID=exon-XM_029181190.1-27;Dbxref=GeneID:114873162%2CGenbank:XM_029181190.1;Parent=rna-XM_029181190.1
NW_021683697.1	Gnomon	exon	565892	566129	.	-	.	ID=exon-XM_029181190.1-28;Dbxref=GeneID:114873162%2CGenbank:XM_029181190.1;Parent=rna-XM_029181190.1
NW_021683697.1	Gnomon	exon	565613	565790	.	-	.	ID=exon-XM_029181190.1-29;Dbxref=GeneID:114873162%2CGenbank:XM_029181190.1;Parent=rna-XM_029181190.1
NW_021683697.1	Gnomon	exon	569754	569995	.	-	.	ID=exon-XM_029181190.1-22;Dbxref=GeneID:114873162%2CGenbank:XM_029181190.1;Parent=rna-XM_029181190.1
NW_021683697.1	Gnomon	exon	568631	568938	.	-	.	ID=exon-XM_029181190.1-23;Dbxref=GeneID:114873162%2CGenbank:XM_029181190.1;Parent=rna-XM_029181190.1
NW_021683697.1	Gnomon	exon	567679	567918	.	-	.	ID=exon-XM_029181190.1-24;Dbxref=GeneID:114873162%2CGenbank:XM_029181190.1;Parent=rna-XM_029181190.1
NW_021683697.1	Gnomon	exon	567204	567356	.	-	.	ID=exon-XM_029181190.1-25;Dbxref=GeneID:114873162%2CGenbank:XM_029181190.1;Parent=rna-XM_029181190.1
NW_021683697.1	Gnomon	exon	572589	572791	.	-	.	ID=exon-XM_029181190.1-20;Dbxref=GeneID:114873162%2CGenbank:XM_029181190.1;Parent=rna-XM_029181190.1
NW_021683697.1	Gnomon	exon	570787	570962	.	-	.	ID=exon-XM_029181190.1-21;Dbxref=GeneID:114873162%2CGenbank:XM_029181190.1;Parent=rna-XM_029181190.1
NW_021683697.1	Gnomon	exon	573357	573481	.	-	.	ID=exon-XM_029181190.1-19;Dbxref=GeneID:114873162%2CGenbank:XM_029181190.1;Parent=rna-XM_029181190.1
NW_021683697.1	Gnomon	exon	575758	576010	.	-	.	ID=exon-XM_029181190.1-15;Dbxref=GeneID:114873162%2CGenbank:XM_029181190.1;Parent=rna-XM_029181190.1
NW_021683697.1	Gnomon	exon	575472	575674	.	-	.	ID=exon-XM_029181190.1-16;Dbxref=GeneID:114873162%2CGenbank:XM_029181190.1;Parent=rna-XM_029181190.1
NW_021683697.1	Gnomon	exon	574634	574789	.	-	.	ID=exon-XM_029181190.1-17;Dbxref=GeneID:114873162%2CGenbank:XM_029181190.1;Parent=rna-XM_029181190.1
NW_021683697.1	Gnomon	exon	573563	573690	.	-	.	ID=exon-XM_029181190.1-18;Dbxref=GeneID:114873162%2CGenbank:XM_029181190.1;Parent=rna-XM_029181190.1
NW_021683697.1	Gnomon	exon	577815	578016	.	-	.	ID=exon-XM_029181190.1-11;Dbxref=GeneID:114873162%2CGenbank:XM_029181190.1;Parent=rna-XM_029181190.1
NW_021683697.1	Gnomon	exon	577543	577734	.	-	.	ID=exon-XM_029181190.1-12;Dbxref=GeneID:114873162%2CGenbank:XM_029181190.1;Parent=rna-XM_029181190.1
NW_021683697.1	Gnomon	exon	577344	577464	.	-	.	ID=exon-XM_029181190.1-13;Dbxref=GeneID:114873162%2CGenbank:XM_029181190.1;Parent=rna-XM_029181190.1
NW_021683697.1	Gnomon	exon	576281	576421	.	-	.	ID=exon-XM_029181190.1-14;Dbxref=GeneID:114873162%2CGenbank:XM_029181190.1;Parent=rna-XM_029181190.1
NW_021683697.1	Gnomon	exon	578817	578988	.	-	.	ID=exon-XM_029181190.1-10;Dbxref=GeneID:114873162%2CGenbank:XM_029181190.1;Parent=rna-XM_029181190.1
NW_021683697.1	Gnomon	CDS	99387	99444	.	+	0	Name=XP_029036821.1;ID=cds-XP_029036821.1;Dbxref=GeneID:114873082%2CGenbank:XP_029036821.1;Parent=rna-XM_029180988.1
NW_021683697.1	Gnomon	CDS	103344	103462	.	+	0	Name=XP_029036821.1;ID=cds-XP_029036821.1;Dbxref=GeneID:114873082%2CGenbank:XP_029036821.1;Parent=rna-XM_029180988.1
NW_021683697.1	Gnomon	CDS	103537	103676	.	+	0	Name=XP_029036821.1;ID=cds-XP_029036821.1;Dbxref=GeneID:114873082%2CGenbank:XP_029036821.1;Parent=rna-XM_029180988.1
NW_021683697.1	Gnomon	CDS	103762	103891	.	+	0	Name=XP_029036821.1;ID=cds-XP_029036821.1;Dbxref=GeneID:114873082%2CGenbank:XP_029036821.1;Parent=rna-XM_029180988.1
NW_021683697.1	Gnomon	CDS	104020	104157	.	+	0	Name=XP_029036821.1;ID=cds-XP_029036821.1;Dbxref=GeneID:114873082%2CGenbank:XP_029036821.1;Parent=rna-XM_029180988.1
NW_021683697.1	Gnomon	CDS	104229	104405	.	+	0	Name=XP_029036821.1;ID=cds-XP_029036821.1;Dbxref=GeneID:114873082%2CGenbank:XP_029036821.1;Parent=rna-XM_029180988.1
NW_021683697.1	Gnomon	CDS	104488	105780	.	+	0	Name=XP_029036821.1;ID=cds-XP_029036821.1;Dbxref=GeneID:114873082%2CGenbank:XP_029036821.1;Parent=rna-XM_029180988.1
NW_021683697.1	Gnomon	CDS	105852	105997	.	+	0	Name=XP_029036821.1;ID=cds-XP_029036821.1;Dbxref=GeneID:114873082%2CGenbank:XP_029036821.1;Parent=rna-XM_029180988.1
NW_021683697.1	Gnomon	CDS	106280	106869	.	+	0	Name=XP_029036821.1;ID=cds-XP_029036821.1;Dbxref=GeneID:114873082%2CGenbank:XP_029036821.1;Parent=rna-XM_029180988.1
NW_021683697.1	Gnomon	CDS	106945	108329	.	+	0	Name=XP_029036821.1;ID=cds-XP_029036821.1;Dbxref=GeneID:114873082%2CGenbank:XP_029036821.1;Parent=rna-XM_029180988.1
NW_021683697.1	Gnomon	exon	802250	802978	.	+	.	ID=exon-XM_029181149.1-6;Dbxref=GeneID:114873143%2CGenbank:XM_029181149.1;Parent=rna-XM_029181149.1
NW_021683697.1	Gnomon	exon	43384	44043	.	-	.	ID=exon-XR_003788875.1-1;Dbxref=GeneID:114873153%2CGenbank:XR_003788875.1;Parent=rna-XR_003788875.1
NW_021683697.1	Gnomon	exon	43092	43179	.	-	.	ID=exon-XR_003788875.1-2;Dbxref=GeneID:114873153%2CGenbank:XR_003788875.1;Parent=rna-XR_003788875.1
NW_021683697.1	Gnomon	exon	42185	42973	.	-	.	ID=exon-XR_003788875.1-3;Dbxref=GeneID:114873153%2CGenbank:XR_003788875.1;Parent=rna-XR_003788875.1
NW_021683697.1	Gnomon	exon	41019	42101	.	-	.	ID=exon-XR_003788875.1-4;Dbxref=GeneID:114873153%2CGenbank:XR_003788875.1;Parent=rna-XR_003788875.1
NW_021683697.1	Gnomon	mRNA	451	9738	.	-	.	Name=XM_029181089.1;ID=rna-XM_029181089.1;Dbxref=GeneID:114873119%2CGenbank:XM_029181089.1;Parent=gene-LOC114873119
NW_021683697.1	Gnomon	exon	866018	866510	.	-	.	ID=exon-XM_029181174.1-1;Dbxref=GeneID:114873156%2CGenbank:XM_029181174.1;Parent=rna-XM_029181174.1
NW_021683697.1	Gnomon	exon	855017	855288	.	-	.	ID=exon-XM_029181174.1-2;Dbxref=GeneID:114873156%2CGenbank:XM_029181174.1;Parent=rna-XM_029181174.1
NW_021683697.1	Gnomon	exon	852232	852498	.	-	.	ID=exon-XM_029181174.1-3;Dbxref=GeneID:114873156%2CGenbank:XM_029181174.1;Parent=rna-XM_029181174.1
NW_021683697.1	Gnomon	exon	851131	851426	.	-	.	ID=exon-XM_029181174.1-4;Dbxref=GeneID:114873156%2CGenbank:XM_029181174.1;Parent=rna-XM_029181174.1
NW_021683697.1	Gnomon	exon	850502	850821	.	-	.	ID=exon-XM_029181174.1-5;Dbxref=GeneID:114873156%2CGenbank:XM_029181174.1;Parent=rna-XM_029181174.1
NW_021683697.1	Gnomon	exon	850207	850390	.	-	.	ID=exon-XM_029181174.1-6;Dbxref=GeneID:114873156%2CGenbank:XM_029181174.1;Parent=rna-XM_029181174.1
NW_021683697.1	Gnomon	exon	849956	850134	.	-	.	ID=exon-XM_029181174.1-7;Dbxref=GeneID:114873156%2CGenbank:XM_029181174.1;Parent=rna-XM_029181174.1
NW_021683697.1	Gnomon	exon	847340	849616	.	-	.	ID=exon-XM_029181174.1-8;Dbxref=GeneID:114873156%2CGenbank:XM_029181174.1;Parent=rna-XM_029181174.1
NW_021683697.1	Gnomon	exon	419472	421476	.	-	.	ID=exon-XM_029180868.1-7;Dbxref=GeneID:114873030%2CGenbank:XM_029180868.1;Parent=rna-XM_029180868.1
NW_021683697.1	Gnomon	exon	422818	423041	.	-	.	ID=exon-XM_029180868.1-5;Dbxref=GeneID:114873030%2CGenbank:XM_029180868.1;Parent=rna-XM_029180868.1
NW_021683697.1	Gnomon	exon	421543	422747	.	-	.	ID=exon-XM_029180868.1-6;Dbxref=GeneID:114873030%2CGenbank:XM_029180868.1;Parent=rna-XM_029180868.1
NW_021683697.1	Gnomon	exon	423419	423523	.	-	.	ID=exon-XM_029180868.1-3;Dbxref=GeneID:114873030%2CGenbank:XM_029180868.1;Parent=rna-XM_029180868.1
NW_021683697.1	Gnomon	exon	423119	423335	.	-	.	ID=exon-XM_029180868.1-4;Dbxref=GeneID:114873030%2CGenbank:XM_029180868.1;Parent=rna-XM_029180868.1
NW_021683697.1	Gnomon	exon	423961	424257	.	-	.	ID=exon-XM_029180868.1-1;Dbxref=GeneID:114873030%2CGenbank:XM_029180868.1;Parent=rna-XM_029180868.1
NW_021683697.1	Gnomon	exon	423797	423866	.	-	.	ID=exon-XM_029180868.1-2;Dbxref=GeneID:114873030%2CGenbank:XM_029180868.1;Parent=rna-XM_029180868.1
NW_021683697.1	Gnomon	exon	106945	109106	.	+	.	ID=exon-XM_029180988.1-11;Dbxref=GeneID:114873082%2CGenbank:XM_029180988.1;Parent=rna-XM_029180988.1
NW_021683697.1	Gnomon	exon	106280	106869	.	+	.	ID=exon-XM_029180988.1-10;Dbxref=GeneID:114873082%2CGenbank:XM_029180988.1;Parent=rna-XM_029180988.1
NW_021683697.1	Gnomon	exon	20283	20455	.	+	.	ID=exon-XM_029181102.1-3;Dbxref=GeneID:114873122%2CGenbank:XM_029181102.1;Parent=rna-XM_029181102.1
NW_021683697.1	Gnomon	exon	20521	20709	.	+	.	ID=exon-XM_029181102.1-4;Dbxref=GeneID:114873122%2CGenbank:XM_029181102.1;Parent=rna-XM_029181102.1
NW_021683697.1	Gnomon	exon	19766	19977	.	+	.	ID=exon-XM_029181102.1-1;Dbxref=GeneID:114873122%2CGenbank:XM_029181102.1;Parent=rna-XM_029181102.1
NW_021683697.1	Gnomon	exon	20113	20208	.	+	.	ID=exon-XM_029181102.1-2;Dbxref=GeneID:114873122%2CGenbank:XM_029181102.1;Parent=rna-XM_029181102.1
NW_021683697.1	Gnomon	exon	20775	20941	.	+	.	ID=exon-XM_029181102.1-5;Dbxref=GeneID:114873122%2CGenbank:XM_029181102.1;Parent=rna-XM_029181102.1
NW_021683697.1	Gnomon	exon	21914	22000	.	+	.	ID=exon-XM_029181102.1-6;Dbxref=GeneID:114873122%2CGenbank:XM_029181102.1;Parent=rna-XM_029181102.1
NW_021683697.1	Gnomon	mRNA	86557	97209	.	+	.	Name=XM_029181184.1;ID=rna-XM_029181184.1;Dbxref=GeneID:114873159%2CGenbank:XM_029181184.1;Parent=gene-LOC114873159
NW_021683697.1	Gnomon	exon	15714	15805	.	-	.	ID=exon-XM_029181077.1-10;Dbxref=GeneID:114873116%2CGenbank:XM_029181077.1;Parent=rna-XM_029181077.1
NW_021683697.1	Gnomon	exon	15559	15652	.	-	.	ID=exon-XM_029181077.1-11;Dbxref=GeneID:114873116%2CGenbank:XM_029181077.1;Parent=rna-XM_029181077.1
NW_021683697.1	Gnomon	exon	15341	15385	.	-	.	ID=exon-XM_029181077.1-12;Dbxref=GeneID:114873116%2CGenbank:XM_029181077.1;Parent=rna-XM_029181077.1
NW_021683697.1	Gnomon	exon	15005	15124	.	-	.	ID=exon-XM_029181077.1-13;Dbxref=GeneID:114873116%2CGenbank:XM_029181077.1;Parent=rna-XM_029181077.1
NW_021683697.1	Gnomon	exon	14135	14259	.	-	.	ID=exon-XM_029181077.1-14;Dbxref=GeneID:114873116%2CGenbank:XM_029181077.1;Parent=rna-XM_029181077.1
NW_021683697.1	Gnomon	exon	13829	14068	.	-	.	ID=exon-XM_029181077.1-15;Dbxref=GeneID:114873116%2CGenbank:XM_029181077.1;Parent=rna-XM_029181077.1
NW_021683697.1	Gnomon	exon	13660	13750	.	-	.	ID=exon-XM_029181077.1-16;Dbxref=GeneID:114873116%2CGenbank:XM_029181077.1;Parent=rna-XM_029181077.1
NW_021683697.1	Gnomon	exon	13123	13140	.	-	.	ID=exon-XM_029181077.1-17;Dbxref=GeneID:114873116%2CGenbank:XM_029181077.1;Parent=rna-XM_029181077.1
NW_021683697.1	Gnomon	exon	11649	12671	.	-	.	ID=exon-XM_029181077.1-18;Dbxref=GeneID:114873116%2CGenbank:XM_029181077.1;Parent=rna-XM_029181077.1
NW_021683697.1	Gnomon	exon	415997	416216	.	+	.	ID=exon-XM_029180896.1-1;Dbxref=GeneID:114873045%2CGenbank:XM_029180896.1;Parent=rna-XM_029180896.1
NW_021683697.1	Gnomon	exon	416468	416583	.	+	.	ID=exon-XM_029180896.1-2;Dbxref=GeneID:114873045%2CGenbank:XM_029180896.1;Parent=rna-XM_029180896.1
NW_021683697.1	Gnomon	exon	416650	416847	.	+	.	ID=exon-XM_029180896.1-3;Dbxref=GeneID:114873045%2CGenbank:XM_029180896.1;Parent=rna-XM_029180896.1
NW_021683697.1	Gnomon	exon	416933	417095	.	+	.	ID=exon-XM_029180896.1-4;Dbxref=GeneID:114873045%2CGenbank:XM_029180896.1;Parent=rna-XM_029180896.1
NW_021683697.1	Gnomon	exon	418050	418216	.	+	.	ID=exon-XM_029180896.1-5;Dbxref=GeneID:114873045%2CGenbank:XM_029180896.1;Parent=rna-XM_029180896.1
NW_021683697.1	Gnomon	exon	418295	418358	.	+	.	ID=exon-XM_029180896.1-6;Dbxref=GeneID:114873045%2CGenbank:XM_029180896.1;Parent=rna-XM_029180896.1
NW_021683697.1	Gnomon	exon	418424	419451	.	+	.	ID=exon-XM_029180896.1-7;Dbxref=GeneID:114873045%2CGenbank:XM_029180896.1;Parent=rna-XM_029180896.1
NW_021683697.1	Gnomon	CDS	103346	103462	.	+	0	Name=XP_029036823.1;ID=cds-XP_029036823.1;Dbxref=GeneID:114873082%2CGenbank:XP_029036823.1;Parent=rna-XM_029180990.1
NW_021683697.1	Gnomon	CDS	103537	103676	.	+	0	Name=XP_029036823.1;ID=cds-XP_029036823.1;Dbxref=GeneID:114873082%2CGenbank:XP_029036823.1;Parent=rna-XM_029180990.1
NW_021683697.1	Gnomon	CDS	103762	103891	.	+	0	Name=XP_029036823.1;ID=cds-XP_029036823.1;Dbxref=GeneID:114873082%2CGenbank:XP_029036823.1;Parent=rna-XM_029180990.1
NW_021683697.1	Gnomon	CDS	104020	104157	.	+	0	Name=XP_029036823.1;ID=cds-XP_029036823.1;Dbxref=GeneID:114873082%2CGenbank:XP_029036823.1;Parent=rna-XM_029180990.1
NW_021683697.1	Gnomon	CDS	104229	104405	.	+	0	Name=XP_029036823.1;ID=cds-XP_029036823.1;Dbxref=GeneID:114873082%2CGenbank:XP_029036823.1;Parent=rna-XM_029180990.1
NW_021683697.1	Gnomon	CDS	104488	105780	.	+	0	Name=XP_029036823.1;ID=cds-XP_029036823.1;Dbxref=GeneID:114873082%2CGenbank:XP_029036823.1;Parent=rna-XM_029180990.1
NW_021683697.1	Gnomon	CDS	105849	105997	.	+	0	Name=XP_029036823.1;ID=cds-XP_029036823.1;Dbxref=GeneID:114873082%2CGenbank:XP_029036823.1;Parent=rna-XM_029180990.1
NW_021683697.1	Gnomon	CDS	106280	106869	.	+	0	Name=XP_029036823.1;ID=cds-XP_029036823.1;Dbxref=GeneID:114873082%2CGenbank:XP_029036823.1;Parent=rna-XM_029180990.1
NW_021683697.1	Gnomon	CDS	106945	108329	.	+	0	Name=XP_029036823.1;ID=cds-XP_029036823.1;Dbxref=GeneID:114873082%2CGenbank:XP_029036823.1;Parent=rna-XM_029180990.1
NW_021683697.1	Gnomon	mRNA	897167	899467	.	+	.	Name=XM_029180940.1;ID=rna-XM_029180940.1;Dbxref=GeneID:114873067%2CGenbank:XM_029180940.1;Parent=gene-LOC114873067
NW_021683697.1	Gnomon	CDS	556219	556308	.	+	0	Name=XP_029036969.1;ID=cds-XP_029036969.1;Dbxref=GeneID:114873140%2CGenbank:XP_029036969.1;Parent=rna-XM_029181136.1
NW_021683697.1	Gnomon	CDS	556646	556981	.	+	0	Name=XP_029036969.1;ID=cds-XP_029036969.1;Dbxref=GeneID:114873140%2CGenbank:XP_029036969.1;Parent=rna-XM_029181136.1
NW_021683697.1	Gnomon	exon	19883	20032	.	+	.	ID=exon-XM_029181103.1-1;Dbxref=GeneID:114873122%2CGenbank:XM_029181103.1;Parent=rna-XM_029181103.1
NW_021683697.1	Gnomon	exon	20110	20208	.	+	.	ID=exon-XM_029181103.1-2;Dbxref=GeneID:114873122%2CGenbank:XM_029181103.1;Parent=rna-XM_029181103.1
NW_021683697.1	Gnomon	exon	20283	20455	.	+	.	ID=exon-XM_029181103.1-3;Dbxref=GeneID:114873122%2CGenbank:XM_029181103.1;Parent=rna-XM_029181103.1
NW_021683697.1	Gnomon	exon	20521	20709	.	+	.	ID=exon-XM_029181103.1-4;Dbxref=GeneID:114873122%2CGenbank:XM_029181103.1;Parent=rna-XM_029181103.1
NW_021683697.1	Gnomon	exon	20775	21080	.	+	.	ID=exon-XM_029181103.1-5;Dbxref=GeneID:114873122%2CGenbank:XM_029181103.1;Parent=rna-XM_029181103.1
NW_021683697.1	Gnomon	exon	252534	252926	.	-	.	ID=exon-XM_029181055.1-10;Dbxref=GeneID:114873109%2CGenbank:XM_029181055.1;Parent=rna-XM_029181055.1
NW_021683697.1	Gnomon	exon	867160	867231	.	-	.	ID=exon-XM_029181173.1-1;Dbxref=GeneID:114873156%2CGenbank:XM_029181173.1;Parent=rna-XM_029181173.1
NW_021683697.1	Gnomon	exon	855017	855288	.	-	.	ID=exon-XM_029181173.1-2;Dbxref=GeneID:114873156%2CGenbank:XM_029181173.1;Parent=rna-XM_029181173.1
NW_021683697.1	Gnomon	exon	850502	850821	.	-	.	ID=exon-XM_029181173.1-5;Dbxref=GeneID:114873156%2CGenbank:XM_029181173.1;Parent=rna-XM_029181173.1
NW_021683697.1	Gnomon	exon	850207	850390	.	-	.	ID=exon-XM_029181173.1-6;Dbxref=GeneID:114873156%2CGenbank:XM_029181173.1;Parent=rna-XM_029181173.1
NW_021683697.1	Gnomon	exon	852232	852498	.	-	.	ID=exon-XM_029181173.1-3;Dbxref=GeneID:114873156%2CGenbank:XM_029181173.1;Parent=rna-XM_029181173.1
NW_021683697.1	Gnomon	exon	851131	851429	.	-	.	ID=exon-XM_029181173.1-4;Dbxref=GeneID:114873156%2CGenbank:XM_029181173.1;Parent=rna-XM_029181173.1
NW_021683697.1	Gnomon	exon	849956	850134	.	-	.	ID=exon-XM_029181173.1-7;Dbxref=GeneID:114873156%2CGenbank:XM_029181173.1;Parent=rna-XM_029181173.1
NW_021683697.1	Gnomon	exon	847340	849616	.	-	.	ID=exon-XM_029181173.1-8;Dbxref=GeneID:114873156%2CGenbank:XM_029181173.1;Parent=rna-XM_029181173.1
NW_021683697.1	Gnomon	mRNA	897729	899789	.	+	.	Name=XM_029180941.1;ID=rna-XM_029180941.1;Dbxref=GeneID:114873067%2CGenbank:XM_029180941.1;Parent=gene-LOC114873067
NW_021683697.1	Gnomon	mRNA	909187	947164	.	-	.	Name=XM_029181040.1;ID=rna-XM_029181040.1;Dbxref=GeneID:114873098%2CGenbank:XM_029181040.1;Parent=gene-LOC114873098
NW_021683697.1	Gnomon	exon	481543	481729	.	-	.	ID=exon-XM_029180921.1-10;Dbxref=GeneID:114873058%2CGenbank:XM_029180921.1;Parent=rna-XM_029180921.1
NW_021683697.1	Gnomon	exon	481318	481483	.	-	.	ID=exon-XM_029180921.1-11;Dbxref=GeneID:114873058%2CGenbank:XM_029180921.1;Parent=rna-XM_029180921.1
NW_021683697.1	Gnomon	exon	480857	481230	.	-	.	ID=exon-XM_029180921.1-12;Dbxref=GeneID:114873058%2CGenbank:XM_029180921.1;Parent=rna-XM_029180921.1
NW_021683697.1	Gnomon	exon	478757	480702	.	-	.	ID=exon-XM_029180921.1-13;Dbxref=GeneID:114873058%2CGenbank:XM_029180921.1;Parent=rna-XM_029180921.1
NW_021683697.1	Gnomon	exon	486267	486411	.	-	.	ID=exon-XM_029180922.1-6;Dbxref=GeneID:114873058%2CGenbank:XM_029180922.1;Parent=rna-XM_029180922.1
NW_021683697.1	Gnomon	exon	486047	486183	.	-	.	ID=exon-XM_029180922.1-7;Dbxref=GeneID:114873058%2CGenbank:XM_029180922.1;Parent=rna-XM_029180922.1
NW_021683697.1	Gnomon	exon	485869	485966	.	-	.	ID=exon-XM_029180922.1-8;Dbxref=GeneID:114873058%2CGenbank:XM_029180922.1;Parent=rna-XM_029180922.1
NW_021683697.1	Gnomon	exon	481835	482033	.	-	.	ID=exon-XM_029180922.1-9;Dbxref=GeneID:114873058%2CGenbank:XM_029180922.1;Parent=rna-XM_029180922.1
NW_021683697.1	Gnomon	exon	487401	487627	.	-	.	ID=exon-XM_029180922.1-2;Dbxref=GeneID:114873058%2CGenbank:XM_029180922.1;Parent=rna-XM_029180922.1
[truncated: 3,702 more rows]
