# Supplementary material for: Prevalent bee venom genes evolved before the aculeate stinger and eusociality
Source: BMC Biol. 2023 Oct 23;21:229. doi: 10.1186/s12915-023-01656-5 (PMC10591384; doi:10.1186/s12915-023-01656-5)
Supplement: Supplementary file 42 — Additional file 42. Gff files of all toxin gene annotations. [file 12915_2023_1656_MOESM42_ESM.zip › AdditionalFile9_ToxinGeneAnnotations/NW_017138358.1._VA.gff_modified_Koludarov_et_al_2021.gff3]

##gff-version 3
##source-version geneious 2020.2.2
##sequence-region	NW_017138358.1	1	96051
NW_017138358.1	Koludarov_et_al_2021	gene	91307	96035	.	-	.	Name=VA
NW_017138358.1	Gnomon	CDS	51629	51643	.	+	0	Name=XP_017892983.1;ID=cds-XP_017892983.1;Dbxref=GeneID:108632740%2CGenbank:XP_017892983.1;Parent=rna-XM_018037494.2
NW_017138358.1	Gnomon	CDS	51794	51908	.	+	0	Name=XP_017892983.1;ID=cds-XP_017892983.1;Dbxref=GeneID:108632740%2CGenbank:XP_017892983.1;Parent=rna-XM_018037494.2
NW_017138358.1	Gnomon	CDS	52162	52301	.	+	0	Name=XP_017892983.1;ID=cds-XP_017892983.1;Dbxref=GeneID:108632740%2CGenbank:XP_017892983.1;Parent=rna-XM_018037494.2
NW_017138358.1	Gnomon	mRNA	47520	51284	.	-	.	Name=XM_018037493.2;ID=rna-XM_018037493.2;Dbxref=GeneID:108632738%2CGenbank:XM_018037493.2;Parent=gene-LOC108632738
NW_017138358.1	Gnomon	mRNA	51531	52474	.	+	.	Name=XM_018037494.2;ID=rna-XM_018037494.2;Dbxref=GeneID:108632740%2CGenbank:XM_018037494.2;Parent=gene-LOC108632740
NW_017138358.1	Gnomon	mRNA	12952	15929	.	-	.	Name=XM_018037490.2;ID=rna-XM_018037490.2;Dbxref=GeneID:108632736%2CGenbank:XM_018037490.2;Parent=gene-LOC108632736
NW_017138358.1	Gnomon	exon	65764	66183	.	-	.	ID=exon-XM_018037480.2-1;Dbxref=GeneID:108632733%2CGenbank:XM_018037480.2;Parent=rna-XM_018037480.2
NW_017138358.1	Gnomon	exon	59232	59340	.	-	.	ID=exon-XM_018037480.2-2;Dbxref=GeneID:108632733%2CGenbank:XM_018037480.2;Parent=rna-XM_018037480.2
NW_017138358.1	Gnomon	exon	58715	58824	.	-	.	ID=exon-XM_018037480.2-3;Dbxref=GeneID:108632733%2CGenbank:XM_018037480.2;Parent=rna-XM_018037480.2
NW_017138358.1	Gnomon	exon	57981	58091	.	-	.	ID=exon-XM_018037480.2-4;Dbxref=GeneID:108632733%2CGenbank:XM_018037480.2;Parent=rna-XM_018037480.2
NW_017138358.1	Gnomon	exon	57275	57451	.	-	.	ID=exon-XM_018037480.2-5;Dbxref=GeneID:108632733%2CGenbank:XM_018037480.2;Parent=rna-XM_018037480.2
NW_017138358.1	Gnomon	exon	56682	56928	.	-	.	ID=exon-XM_018037480.2-6;Dbxref=GeneID:108632733%2CGenbank:XM_018037480.2;Parent=rna-XM_018037480.2
NW_017138358.1	Gnomon	exon	56405	56494	.	-	.	ID=exon-XM_018037480.2-7;Dbxref=GeneID:108632733%2CGenbank:XM_018037480.2;Parent=rna-XM_018037480.2
NW_017138358.1	Gnomon	exon	53871	55692	.	-	.	ID=exon-XM_018037480.2-8;Dbxref=GeneID:108632733%2CGenbank:XM_018037480.2;Parent=rna-XM_018037480.2
NW_017138358.1	Gnomon	mRNA	12287	19100	.	+	.	Name=XM_018037491.2;ID=rna-XM_018037491.2;Dbxref=GeneID:108632737%2CGenbank:XM_018037491.2;Parent=gene-LOC108632737
NW_017138358.1	Gnomon	exon	80885	80920	.	+	.	ID=exon-XM_018037479.2-9;Dbxref=GeneID:108632731%2CGenbank:XM_018037479.2;Parent=rna-XM_018037479.2
NW_017138358.1	Gnomon	exon	80218	80359	.	+	.	ID=exon-XM_018037479.2-7;Dbxref=GeneID:108632731%2CGenbank:XM_018037479.2;Parent=rna-XM_018037479.2
NW_017138358.1	Gnomon	exon	80477	80570	.	+	.	ID=exon-XM_018037479.2-8;Dbxref=GeneID:108632731%2CGenbank:XM_018037479.2;Parent=rna-XM_018037479.2
NW_017138358.1	Gnomon	exon	76810	77399	.	+	.	ID=exon-XM_018037479.2-1;Dbxref=GeneID:108632731%2CGenbank:XM_018037479.2;Parent=rna-XM_018037479.2
NW_017138358.1	Gnomon	exon	79167	79223	.	+	.	ID=exon-XM_018037479.2-2;Dbxref=GeneID:108632731%2CGenbank:XM_018037479.2;Parent=rna-XM_018037479.2
NW_017138358.1	Gnomon	exon	79781	79920	.	+	.	ID=exon-XM_018037479.2-5;Dbxref=GeneID:108632731%2CGenbank:XM_018037479.2;Parent=rna-XM_018037479.2
NW_017138358.1	Gnomon	exon	79996	80142	.	+	.	ID=exon-XM_018037479.2-6;Dbxref=GeneID:108632731%2CGenbank:XM_018037479.2;Parent=rna-XM_018037479.2
NW_017138358.1	Gnomon	exon	79301	79443	.	+	.	ID=exon-XM_018037479.2-3;Dbxref=GeneID:108632731%2CGenbank:XM_018037479.2;Parent=rna-XM_018037479.2
NW_017138358.1	Gnomon	exon	79600	79715	.	+	.	ID=exon-XM_018037479.2-4;Dbxref=GeneID:108632731%2CGenbank:XM_018037479.2;Parent=rna-XM_018037479.2
NW_017138358.1	Gnomon	mRNA	16334	19100	.	+	.	Name=XM_018037492.2;ID=rna-XM_018037492.2;Dbxref=GeneID:108632737%2CGenbank:XM_018037492.2;Parent=gene-LOC108632737
NW_017138358.1	Gnomon	exon	56682	56928	.	-	.	ID=exon-XM_018037481.2-6;Dbxref=GeneID:108632733%2CGenbank:XM_018037481.2;Parent=rna-XM_018037481.2
NW_017138358.1	Gnomon	exon	56405	56494	.	-	.	ID=exon-XM_018037481.2-7;Dbxref=GeneID:108632733%2CGenbank:XM_018037481.2;Parent=rna-XM_018037481.2
NW_017138358.1	Gnomon	exon	57981	58091	.	-	.	ID=exon-XM_018037481.2-4;Dbxref=GeneID:108632733%2CGenbank:XM_018037481.2;Parent=rna-XM_018037481.2
NW_017138358.1	Gnomon	exon	57275	57451	.	-	.	ID=exon-XM_018037481.2-5;Dbxref=GeneID:108632733%2CGenbank:XM_018037481.2;Parent=rna-XM_018037481.2
NW_017138358.1	Gnomon	exon	59232	59340	.	-	.	ID=exon-XM_018037481.2-2;Dbxref=GeneID:108632733%2CGenbank:XM_018037481.2;Parent=rna-XM_018037481.2
NW_017138358.1	Gnomon	exon	58715	58824	.	-	.	ID=exon-XM_018037481.2-3;Dbxref=GeneID:108632733%2CGenbank:XM_018037481.2;Parent=rna-XM_018037481.2
NW_017138358.1	Gnomon	exon	60045	60368	.	-	.	ID=exon-XM_018037481.2-1;Dbxref=GeneID:108632733%2CGenbank:XM_018037481.2;Parent=rna-XM_018037481.2
NW_017138358.1	Gnomon	exon	53871	55692	.	-	.	ID=exon-XM_018037481.2-8;Dbxref=GeneID:108632733%2CGenbank:XM_018037481.2;Parent=rna-XM_018037481.2
NW_017138358.1	Gnomon	exon	83985	85952	.	+	.	ID=exon-XM_018037477.2-18;Dbxref=GeneID:108632731%2CGenbank:XM_018037477.2;Parent=rna-XM_018037477.2
NW_017138358.1	Gnomon	exon	81523	81613	.	+	.	ID=exon-XM_018037477.2-10;Dbxref=GeneID:108632731%2CGenbank:XM_018037477.2;Parent=rna-XM_018037477.2
NW_017138358.1	Gnomon	exon	81740	81815	.	+	.	ID=exon-XM_018037477.2-11;Dbxref=GeneID:108632731%2CGenbank:XM_018037477.2;Parent=rna-XM_018037477.2
NW_017138358.1	Gnomon	exon	81900	82018	.	+	.	ID=exon-XM_018037477.2-12;Dbxref=GeneID:108632731%2CGenbank:XM_018037477.2;Parent=rna-XM_018037477.2
NW_017138358.1	Gnomon	exon	82094	82264	.	+	.	ID=exon-XM_018037477.2-13;Dbxref=GeneID:108632731%2CGenbank:XM_018037477.2;Parent=rna-XM_018037477.2
NW_017138358.1	Gnomon	exon	82349	82489	.	+	.	ID=exon-XM_018037477.2-14;Dbxref=GeneID:108632731%2CGenbank:XM_018037477.2;Parent=rna-XM_018037477.2
NW_017138358.1	Gnomon	exon	82552	82746	.	+	.	ID=exon-XM_018037477.2-15;Dbxref=GeneID:108632731%2CGenbank:XM_018037477.2;Parent=rna-XM_018037477.2
NW_017138358.1	Gnomon	exon	82840	82942	.	+	.	ID=exon-XM_018037477.2-16;Dbxref=GeneID:108632731%2CGenbank:XM_018037477.2;Parent=rna-XM_018037477.2
NW_017138358.1	Gnomon	exon	83626	83716	.	+	.	ID=exon-XM_018037477.2-17;Dbxref=GeneID:108632731%2CGenbank:XM_018037477.2;Parent=rna-XM_018037477.2
NW_017138358.1	Gnomon	exon	79781	79920	.	+	.	ID=exon-XM_018037475.2-5;Dbxref=GeneID:108632731%2CGenbank:XM_018037475.2;Parent=rna-XM_018037475.2
NW_017138358.1	Gnomon	exon	79996	80142	.	+	.	ID=exon-XM_018037475.2-6;Dbxref=GeneID:108632731%2CGenbank:XM_018037475.2;Parent=rna-XM_018037475.2
NW_017138358.1	Gnomon	exon	79301	79443	.	+	.	ID=exon-XM_018037475.2-3;Dbxref=GeneID:108632731%2CGenbank:XM_018037475.2;Parent=rna-XM_018037475.2
NW_017138358.1	Gnomon	exon	79600	79715	.	+	.	ID=exon-XM_018037475.2-4;Dbxref=GeneID:108632731%2CGenbank:XM_018037475.2;Parent=rna-XM_018037475.2
NW_017138358.1	Gnomon	exon	80885	80920	.	+	.	ID=exon-XM_018037475.2-9;Dbxref=GeneID:108632731%2CGenbank:XM_018037475.2;Parent=rna-XM_018037475.2
NW_017138358.1	Gnomon	exon	80218	80359	.	+	.	ID=exon-XM_018037475.2-7;Dbxref=GeneID:108632731%2CGenbank:XM_018037475.2;Parent=rna-XM_018037475.2
NW_017138358.1	Gnomon	exon	80477	80570	.	+	.	ID=exon-XM_018037475.2-8;Dbxref=GeneID:108632731%2CGenbank:XM_018037475.2;Parent=rna-XM_018037475.2
NW_017138358.1	Gnomon	exon	66753	67119	.	+	.	ID=exon-XM_018037475.2-1;Dbxref=GeneID:108632731%2CGenbank:XM_018037475.2;Parent=rna-XM_018037475.2
NW_017138358.1	Gnomon	exon	79167	79223	.	+	.	ID=exon-XM_018037475.2-2;Dbxref=GeneID:108632731%2CGenbank:XM_018037475.2;Parent=rna-XM_018037475.2
NW_017138358.1	Gnomon	exon	83985	85952	.	+	.	ID=exon-XM_018037475.2-18;Dbxref=GeneID:108632731%2CGenbank:XM_018037475.2;Parent=rna-XM_018037475.2
NW_017138358.1	Gnomon	exon	82840	82942	.	+	.	ID=exon-XM_018037475.2-16;Dbxref=GeneID:108632731%2CGenbank:XM_018037475.2;Parent=rna-XM_018037475.2
NW_017138358.1	Gnomon	exon	83626	83716	.	+	.	ID=exon-XM_018037475.2-17;Dbxref=GeneID:108632731%2CGenbank:XM_018037475.2;Parent=rna-XM_018037475.2
NW_017138358.1	Gnomon	exon	82349	82489	.	+	.	ID=exon-XM_018037475.2-14;Dbxref=GeneID:108632731%2CGenbank:XM_018037475.2;Parent=rna-XM_018037475.2
NW_017138358.1	Gnomon	exon	82552	82746	.	+	.	ID=exon-XM_018037475.2-15;Dbxref=GeneID:108632731%2CGenbank:XM_018037475.2;Parent=rna-XM_018037475.2
NW_017138358.1	Gnomon	exon	81900	82018	.	+	.	ID=exon-XM_018037475.2-12;Dbxref=GeneID:108632731%2CGenbank:XM_018037475.2;Parent=rna-XM_018037475.2
NW_017138358.1	Gnomon	exon	82094	82264	.	+	.	ID=exon-XM_018037475.2-13;Dbxref=GeneID:108632731%2CGenbank:XM_018037475.2;Parent=rna-XM_018037475.2
NW_017138358.1	Gnomon	exon	81523	81613	.	+	.	ID=exon-XM_018037475.2-10;Dbxref=GeneID:108632731%2CGenbank:XM_018037475.2;Parent=rna-XM_018037475.2
NW_017138358.1	Gnomon	exon	81740	81815	.	+	.	ID=exon-XM_018037475.2-11;Dbxref=GeneID:108632731%2CGenbank:XM_018037475.2;Parent=rna-XM_018037475.2
NW_017138358.1	Gnomon	exon	81740	81815	.	+	.	ID=exon-XM_026810700.1-10;Dbxref=GeneID:108632731%2CGenbank:XM_026810700.1;Parent=rna-XM_026810700.1
NW_017138358.1	Gnomon	exon	81900	82018	.	+	.	ID=exon-XM_026810700.1-11;Dbxref=GeneID:108632731%2CGenbank:XM_026810700.1;Parent=rna-XM_026810700.1
NW_017138358.1	Gnomon	exon	82094	82264	.	+	.	ID=exon-XM_026810700.1-12;Dbxref=GeneID:108632731%2CGenbank:XM_026810700.1;Parent=rna-XM_026810700.1
NW_017138358.1	Gnomon	exon	82349	82489	.	+	.	ID=exon-XM_026810700.1-13;Dbxref=GeneID:108632731%2CGenbank:XM_026810700.1;Parent=rna-XM_026810700.1
NW_017138358.1	Gnomon	exon	82552	82746	.	+	.	ID=exon-XM_026810700.1-14;Dbxref=GeneID:108632731%2CGenbank:XM_026810700.1;Parent=rna-XM_026810700.1
NW_017138358.1	Gnomon	exon	82840	82942	.	+	.	ID=exon-XM_026810700.1-15;Dbxref=GeneID:108632731%2CGenbank:XM_026810700.1;Parent=rna-XM_026810700.1
NW_017138358.1	Gnomon	exon	83626	83716	.	+	.	ID=exon-XM_026810700.1-16;Dbxref=GeneID:108632731%2CGenbank:XM_026810700.1;Parent=rna-XM_026810700.1
NW_017138358.1	Gnomon	exon	83985	85952	.	+	.	ID=exon-XM_026810700.1-17;Dbxref=GeneID:108632731%2CGenbank:XM_026810700.1;Parent=rna-XM_026810700.1
NW_017138358.1	Gnomon	exon	80885	80920	.	+	.	ID=exon-XM_018037477.2-9;Dbxref=GeneID:108632731%2CGenbank:XM_018037477.2;Parent=rna-XM_018037477.2
NW_017138358.1	Gnomon	exon	80218	80359	.	+	.	ID=exon-XM_018037477.2-7;Dbxref=GeneID:108632731%2CGenbank:XM_018037477.2;Parent=rna-XM_018037477.2
NW_017138358.1	Gnomon	exon	80477	80570	.	+	.	ID=exon-XM_018037477.2-8;Dbxref=GeneID:108632731%2CGenbank:XM_018037477.2;Parent=rna-XM_018037477.2
NW_017138358.1	Gnomon	exon	79781	79920	.	+	.	ID=exon-XM_018037477.2-5;Dbxref=GeneID:108632731%2CGenbank:XM_018037477.2;Parent=rna-XM_018037477.2
NW_017138358.1	Gnomon	exon	79996	80142	.	+	.	ID=exon-XM_018037477.2-6;Dbxref=GeneID:108632731%2CGenbank:XM_018037477.2;Parent=rna-XM_018037477.2
NW_017138358.1	Gnomon	exon	79301	79443	.	+	.	ID=exon-XM_018037477.2-3;Dbxref=GeneID:108632731%2CGenbank:XM_018037477.2;Parent=rna-XM_018037477.2
NW_017138358.1	Gnomon	exon	79600	79715	.	+	.	ID=exon-XM_018037477.2-4;Dbxref=GeneID:108632731%2CGenbank:XM_018037477.2;Parent=rna-XM_018037477.2
NW_017138358.1	Gnomon	exon	73257	73510	.	+	.	ID=exon-XM_018037477.2-1;Dbxref=GeneID:108632731%2CGenbank:XM_018037477.2;Parent=rna-XM_018037477.2
NW_017138358.1	Gnomon	exon	79167	79223	.	+	.	ID=exon-XM_018037477.2-2;Dbxref=GeneID:108632731%2CGenbank:XM_018037477.2;Parent=rna-XM_018037477.2
NW_017138358.1	Gnomon	exon	56682	56928	.	-	.	ID=exon-XM_018037484.2-5;Dbxref=GeneID:108632733%2CGenbank:XM_018037484.2;Parent=rna-XM_018037484.2
NW_017138358.1	Gnomon	exon	56405	56494	.	-	.	ID=exon-XM_018037484.2-6;Dbxref=GeneID:108632733%2CGenbank:XM_018037484.2;Parent=rna-XM_018037484.2
NW_017138358.1	Gnomon	exon	53871	55692	.	-	.	ID=exon-XM_018037484.2-7;Dbxref=GeneID:108632733%2CGenbank:XM_018037484.2;Parent=rna-XM_018037484.2
NW_017138358.1	Gnomon	exon	65764	66180	.	-	.	ID=exon-XM_018037484.2-1;Dbxref=GeneID:108632733%2CGenbank:XM_018037484.2;Parent=rna-XM_018037484.2
NW_017138358.1	Gnomon	exon	59232	59340	.	-	.	ID=exon-XM_018037484.2-2;Dbxref=GeneID:108632733%2CGenbank:XM_018037484.2;Parent=rna-XM_018037484.2
NW_017138358.1	Gnomon	exon	58715	58824	.	-	.	ID=exon-XM_018037484.2-3;Dbxref=GeneID:108632733%2CGenbank:XM_018037484.2;Parent=rna-XM_018037484.2
NW_017138358.1	Gnomon	exon	57275	57451	.	-	.	ID=exon-XM_018037484.2-4;Dbxref=GeneID:108632733%2CGenbank:XM_018037484.2;Parent=rna-XM_018037484.2
NW_017138358.1	Gnomon	gene	51531	52474	.	+	.	Name=LOC108632740;ID=gene-LOC108632740;Dbxref=GeneID:108632740
NW_017138358.1	Gnomon	gene	47520	51284	.	-	.	Name=LOC108632738;ID=gene-LOC108632738;Dbxref=GeneID:108632738
NW_017138358.1	Gnomon	gene	91307	96035	.	-	.	Name=LOC108632730;ID=gene-LOC108632730;Dbxref=GeneID:108632730
NW_017138358.1	Gnomon	gene	66260	85952	.	+	.	Name=LOC108632731;ID=gene-LOC108632731;Dbxref=GeneID:108632731
NW_017138358.1	Gnomon	gene	53871	66309	.	-	.	Name=LOC108632733;ID=gene-LOC108632733;Dbxref=GeneID:108632733
NW_017138358.1	Gnomon	gene	29923	47456	.	-	.	Name=LOC108632734;ID=gene-LOC108632734;Dbxref=GeneID:108632734
NW_017138358.1	Gnomon	gene	20315	25765	.	-	.	Name=LOC108632735;ID=gene-LOC108632735;Dbxref=GeneID:108632735
NW_017138358.1	Gnomon	gene	12952	15929	.	-	.	Name=LOC108632736;ID=gene-LOC108632736;Dbxref=GeneID:108632736
NW_017138358.1	Gnomon	gene	12287	19100	.	+	.	Name=LOC108632737;ID=gene-LOC108632737;Dbxref=GeneID:108632737
NW_017138358.1	Gnomon	gene	10107	12194	.	-	.	Name=LOC108632729;ID=gene-LOC108632729;Dbxref=GeneID:108632729
NW_017138358.1	Gnomon	exon	79301	79443	.	+	.	ID=exon-XM_026810700.1-3;Dbxref=GeneID:108632731%2CGenbank:XM_026810700.1;Parent=rna-XM_026810700.1
NW_017138358.1	Gnomon	exon	79600	79715	.	+	.	ID=exon-XM_026810700.1-4;Dbxref=GeneID:108632731%2CGenbank:XM_026810700.1;Parent=rna-XM_026810700.1
NW_017138358.1	Gnomon	exon	72617	72718	.	+	.	ID=exon-XM_026810700.1-1;Dbxref=GeneID:108632731%2CGenbank:XM_026810700.1;Parent=rna-XM_026810700.1
NW_017138358.1	Gnomon	exon	79167	79223	.	+	.	ID=exon-XM_026810700.1-2;Dbxref=GeneID:108632731%2CGenbank:XM_026810700.1;Parent=rna-XM_026810700.1
NW_017138358.1	Gnomon	exon	81523	81613	.	+	.	ID=exon-XM_026810700.1-9;Dbxref=GeneID:108632731%2CGenbank:XM_026810700.1;Parent=rna-XM_026810700.1
NW_017138358.1	Gnomon	exon	80218	80359	.	+	.	ID=exon-XM_026810700.1-7;Dbxref=GeneID:108632731%2CGenbank:XM_026810700.1;Parent=rna-XM_026810700.1
NW_017138358.1	Gnomon	exon	80477	80570	.	+	.	ID=exon-XM_026810700.1-8;Dbxref=GeneID:108632731%2CGenbank:XM_026810700.1;Parent=rna-XM_026810700.1
NW_017138358.1	Gnomon	exon	79781	79920	.	+	.	ID=exon-XM_026810700.1-5;Dbxref=GeneID:108632731%2CGenbank:XM_026810700.1;Parent=rna-XM_026810700.1
NW_017138358.1	Gnomon	exon	79996	80142	.	+	.	ID=exon-XM_026810700.1-6;Dbxref=GeneID:108632731%2CGenbank:XM_026810700.1;Parent=rna-XM_026810700.1
NW_017138358.1	Gnomon	exon	33318	33451	.	-	.	ID=exon-XM_018037486.2-7;Dbxref=GeneID:108632734%2CGenbank:XM_018037486.2;Parent=rna-XM_018037486.2
NW_017138358.1	Gnomon	exon	30789	31283	.	-	.	ID=exon-XM_018037486.2-8;Dbxref=GeneID:108632734%2CGenbank:XM_018037486.2;Parent=rna-XM_018037486.2
NW_017138358.1	Gnomon	exon	30289	30543	.	-	.	ID=exon-XM_018037486.2-9;Dbxref=GeneID:108632734%2CGenbank:XM_018037486.2;Parent=rna-XM_018037486.2
NW_017138358.1	Gnomon	exon	45253	45284	.	-	.	ID=exon-XM_018037486.2-3;Dbxref=GeneID:108632734%2CGenbank:XM_018037486.2;Parent=rna-XM_018037486.2
NW_017138358.1	Gnomon	exon	45055	45140	.	-	.	ID=exon-XM_018037486.2-4;Dbxref=GeneID:108632734%2CGenbank:XM_018037486.2;Parent=rna-XM_018037486.2
NW_017138358.1	Gnomon	exon	42840	42973	.	-	.	ID=exon-XM_018037486.2-5;Dbxref=GeneID:108632734%2CGenbank:XM_018037486.2;Parent=rna-XM_018037486.2
NW_017138358.1	Gnomon	exon	35424	39799	.	-	.	ID=exon-XM_018037486.2-6;Dbxref=GeneID:108632734%2CGenbank:XM_018037486.2;Parent=rna-XM_018037486.2
NW_017138358.1	Gnomon	exon	46337	47456	.	-	.	ID=exon-XM_018037486.2-1;Dbxref=GeneID:108632734%2CGenbank:XM_018037486.2;Parent=rna-XM_018037486.2
NW_017138358.1	Gnomon	exon	45652	45924	.	-	.	ID=exon-XM_018037486.2-2;Dbxref=GeneID:108632734%2CGenbank:XM_018037486.2;Parent=rna-XM_018037486.2
NW_017138358.1	Gnomon	exon	56405	56494	.	-	.	ID=exon-XM_018037482.2-7;Dbxref=GeneID:108632733%2CGenbank:XM_018037482.2;Parent=rna-XM_018037482.2
NW_017138358.1	Gnomon	exon	53871	55692	.	-	.	ID=exon-XM_018037482.2-8;Dbxref=GeneID:108632733%2CGenbank:XM_018037482.2;Parent=rna-XM_018037482.2
NW_017138358.1	Gnomon	exon	58715	58824	.	-	.	ID=exon-XM_018037482.2-3;Dbxref=GeneID:108632733%2CGenbank:XM_018037482.2;Parent=rna-XM_018037482.2
NW_017138358.1	Gnomon	exon	57981	58091	.	-	.	ID=exon-XM_018037482.2-4;Dbxref=GeneID:108632733%2CGenbank:XM_018037482.2;Parent=rna-XM_018037482.2
NW_017138358.1	Gnomon	exon	57275	57451	.	-	.	ID=exon-XM_018037482.2-5;Dbxref=GeneID:108632733%2CGenbank:XM_018037482.2;Parent=rna-XM_018037482.2
NW_017138358.1	Gnomon	exon	56682	56928	.	-	.	ID=exon-XM_018037482.2-6;Dbxref=GeneID:108632733%2CGenbank:XM_018037482.2;Parent=rna-XM_018037482.2
NW_017138358.1	Gnomon	exon	65305	65443	.	-	.	ID=exon-XM_018037482.2-1;Dbxref=GeneID:108632733%2CGenbank:XM_018037482.2;Parent=rna-XM_018037482.2
NW_017138358.1	Gnomon	exon	59232	59340	.	-	.	ID=exon-XM_018037482.2-2;Dbxref=GeneID:108632733%2CGenbank:XM_018037482.2;Parent=rna-XM_018037482.2
NW_017138358.1	Gnomon	exon	60911	61729	.	-	.	ID=exon-XM_018037483.2-1;Dbxref=GeneID:108632733%2CGenbank:XM_018037483.2;Parent=rna-XM_018037483.2
NW_017138358.1	Gnomon	exon	57981	58091	.	-	.	ID=exon-XM_018037483.2-4;Dbxref=GeneID:108632733%2CGenbank:XM_018037483.2;Parent=rna-XM_018037483.2
NW_017138358.1	Gnomon	exon	57275	57451	.	-	.	ID=exon-XM_018037483.2-5;Dbxref=GeneID:108632733%2CGenbank:XM_018037483.2;Parent=rna-XM_018037483.2
NW_017138358.1	Gnomon	exon	59232	59340	.	-	.	ID=exon-XM_018037483.2-2;Dbxref=GeneID:108632733%2CGenbank:XM_018037483.2;Parent=rna-XM_018037483.2
NW_017138358.1	Gnomon	exon	58715	58824	.	-	.	ID=exon-XM_018037483.2-3;Dbxref=GeneID:108632733%2CGenbank:XM_018037483.2;Parent=rna-XM_018037483.2
NW_017138358.1	Gnomon	exon	53871	55692	.	-	.	ID=exon-XM_018037483.2-8;Dbxref=GeneID:108632733%2CGenbank:XM_018037483.2;Parent=rna-XM_018037483.2
NW_017138358.1	Gnomon	exon	56682	56928	.	-	.	ID=exon-XM_018037483.2-6;Dbxref=GeneID:108632733%2CGenbank:XM_018037483.2;Parent=rna-XM_018037483.2
NW_017138358.1	Gnomon	exon	56405	56494	.	-	.	ID=exon-XM_018037483.2-7;Dbxref=GeneID:108632733%2CGenbank:XM_018037483.2;Parent=rna-XM_018037483.2
NW_017138358.1	RefSeq	region	1	96051	.	+	.	Name=Unknown;ID=NW_017138358.1:1..96051;Dbxref=taxon:156304
NW_017138358.1	Gnomon	mRNA	10107	12194	.	-	.	Name=XM_018037473.2;ID=rna-XM_018037473.2;Dbxref=GeneID:108632729%2CGenbank:XM_018037473.2;Parent=gene-LOC108632729
NW_017138358.1	Gnomon	exon	29923	30139	.	-	.	ID=exon-XM_018037486.2-10;Dbxref=GeneID:108632734%2CGenbank:XM_018037486.2;Parent=rna-XM_018037486.2
NW_017138358.1	Gnomon	mRNA	91307	96035	.	-	.	Name=XM_018037474.2;ID=rna-XM_018037474.2;Dbxref=GeneID:108632730%2CGenbank:XM_018037474.2;Parent=gene-LOC108632730
NW_017138358.1	Gnomon	mRNA	66753	85952	.	+	.	Name=XM_018037475.2;ID=rna-XM_018037475.2;Dbxref=GeneID:108632731%2CGenbank:XM_018037475.2;Parent=gene-LOC108632731
NW_017138358.1	Gnomon	exon	72617	72718	.	+	.	ID=exon-XM_026810699.1-1;Dbxref=GeneID:108632731%2CGenbank:XM_026810699.1;Parent=rna-XM_026810699.1
NW_017138358.1	Gnomon	exon	79781	79920	.	+	.	ID=exon-XM_026810699.1-5;Dbxref=GeneID:108632731%2CGenbank:XM_026810699.1;Parent=rna-XM_026810699.1
NW_017138358.1	Gnomon	exon	79600	79715	.	+	.	ID=exon-XM_026810699.1-4;Dbxref=GeneID:108632731%2CGenbank:XM_026810699.1;Parent=rna-XM_026810699.1
NW_017138358.1	Gnomon	exon	79301	79443	.	+	.	ID=exon-XM_026810699.1-3;Dbxref=GeneID:108632731%2CGenbank:XM_026810699.1;Parent=rna-XM_026810699.1
NW_017138358.1	Gnomon	exon	79167	79223	.	+	.	ID=exon-XM_026810699.1-2;Dbxref=GeneID:108632731%2CGenbank:XM_026810699.1;Parent=rna-XM_026810699.1
NW_017138358.1	Gnomon	exon	80885	80920	.	+	.	ID=exon-XM_026810699.1-9;Dbxref=GeneID:108632731%2CGenbank:XM_026810699.1;Parent=rna-XM_026810699.1
NW_017138358.1	Gnomon	exon	80477	80570	.	+	.	ID=exon-XM_026810699.1-8;Dbxref=GeneID:108632731%2CGenbank:XM_026810699.1;Parent=rna-XM_026810699.1
NW_017138358.1	Gnomon	exon	80218	80359	.	+	.	ID=exon-XM_026810699.1-7;Dbxref=GeneID:108632731%2CGenbank:XM_026810699.1;Parent=rna-XM_026810699.1
NW_017138358.1	Gnomon	exon	79996	80142	.	+	.	ID=exon-XM_026810699.1-6;Dbxref=GeneID:108632731%2CGenbank:XM_026810699.1;Parent=rna-XM_026810699.1
NW_017138358.1	Gnomon	CDS	67078	67119	.	+	0	Name=XP_017892964.1;ID=cds-XP_017892964.1;Dbxref=GeneID:108632731%2CGenbank:XP_017892964.1;Parent=rna-XM_018037475.2
NW_017138358.1	Gnomon	CDS	79167	79223	.	+	0	Name=XP_017892964.1;ID=cds-XP_017892964.1;Dbxref=GeneID:108632731%2CGenbank:XP_017892964.1;Parent=rna-XM_018037475.2
NW_017138358.1	Gnomon	CDS	79301	79443	.	+	0	Name=XP_017892964.1;ID=cds-XP_017892964.1;Dbxref=GeneID:108632731%2CGenbank:XP_017892964.1;Parent=rna-XM_018037475.2
NW_017138358.1	Gnomon	CDS	79600	79715	.	+	0	Name=XP_017892964.1;ID=cds-XP_017892964.1;Dbxref=GeneID:108632731%2CGenbank:XP_017892964.1;Parent=rna-XM_018037475.2
NW_017138358.1	Gnomon	CDS	79781	79920	.	+	0	Name=XP_017892964.1;ID=cds-XP_017892964.1;Dbxref=GeneID:108632731%2CGenbank:XP_017892964.1;Parent=rna-XM_018037475.2
NW_017138358.1	Gnomon	CDS	79996	80142	.	+	0	Name=XP_017892964.1;ID=cds-XP_017892964.1;Dbxref=GeneID:108632731%2CGenbank:XP_017892964.1;Parent=rna-XM_018037475.2
NW_017138358.1	Gnomon	CDS	80218	80359	.	+	0	Name=XP_017892964.1;ID=cds-XP_017892964.1;Dbxref=GeneID:108632731%2CGenbank:XP_017892964.1;Parent=rna-XM_018037475.2
NW_017138358.1	Gnomon	CDS	80477	80570	.	+	0	Name=XP_017892964.1;ID=cds-XP_017892964.1;Dbxref=GeneID:108632731%2CGenbank:XP_017892964.1;Parent=rna-XM_018037475.2
NW_017138358.1	Gnomon	CDS	80885	80920	.	+	0	Name=XP_017892964.1;ID=cds-XP_017892964.1;Dbxref=GeneID:108632731%2CGenbank:XP_017892964.1;Parent=rna-XM_018037475.2
NW_017138358.1	Gnomon	CDS	81523	81613	.	+	0	Name=XP_017892964.1;ID=cds-XP_017892964.1;Dbxref=GeneID:108632731%2CGenbank:XP_017892964.1;Parent=rna-XM_018037475.2
NW_017138358.1	Gnomon	CDS	81740	81815	.	+	0	Name=XP_017892964.1;ID=cds-XP_017892964.1;Dbxref=GeneID:108632731%2CGenbank:XP_017892964.1;Parent=rna-XM_018037475.2
NW_017138358.1	Gnomon	CDS	81900	82018	.	+	0	Name=XP_017892964.1;ID=cds-XP_017892964.1;Dbxref=GeneID:108632731%2CGenbank:XP_017892964.1;Parent=rna-XM_018037475.2
NW_017138358.1	Gnomon	CDS	82094	82264	.	+	0	Name=XP_017892964.1;ID=cds-XP_017892964.1;Dbxref=GeneID:108632731%2CGenbank:XP_017892964.1;Parent=rna-XM_018037475.2
NW_017138358.1	Gnomon	CDS	82349	82489	.	+	0	Name=XP_017892964.1;ID=cds-XP_017892964.1;Dbxref=GeneID:108632731%2CGenbank:XP_017892964.1;Parent=rna-XM_018037475.2
NW_017138358.1	Gnomon	CDS	82552	82746	.	+	0	Name=XP_017892964.1;ID=cds-XP_017892964.1;Dbxref=GeneID:108632731%2CGenbank:XP_017892964.1;Parent=rna-XM_018037475.2
NW_017138358.1	Gnomon	CDS	82840	82942	.	+	0	Name=XP_017892964.1;ID=cds-XP_017892964.1;Dbxref=GeneID:108632731%2CGenbank:XP_017892964.1;Parent=rna-XM_018037475.2
NW_017138358.1	Gnomon	CDS	83626	83716	.	+	0	Name=XP_017892964.1;ID=cds-XP_017892964.1;Dbxref=GeneID:108632731%2CGenbank:XP_017892964.1;Parent=rna-XM_018037475.2
NW_017138358.1	Gnomon	CDS	83985	84159	.	+	0	Name=XP_017892964.1;ID=cds-XP_017892964.1;Dbxref=GeneID:108632731%2CGenbank:XP_017892964.1;Parent=rna-XM_018037475.2
NW_017138358.1	Gnomon	mRNA	72617	85952	.	+	.	Name=XM_026810700.1;ID=rna-XM_026810700.1;Dbxref=GeneID:108632731%2CGenbank:XM_026810700.1;Parent=gene-LOC108632731
NW_017138358.1	Gnomon	mRNA	66260	85952	.	+	.	Name=XM_026810701.1;ID=rna-XM_026810701.1;Dbxref=GeneID:108632731%2CGenbank:XM_026810701.1;Parent=gene-LOC108632731
NW_017138358.1	Gnomon	CDS	11970	12007	.	-	0	Name=XP_017892962.1;ID=cds-XP_017892962.1;Dbxref=GeneID:108632729%2CGenbank:XP_017892962.1;Parent=rna-XM_018037473.2
NW_017138358.1	Gnomon	CDS	11604	11901	.	-	0	Name=XP_017892962.1;ID=cds-XP_017892962.1;Dbxref=GeneID:108632729%2CGenbank:XP_017892962.1;Parent=rna-XM_018037473.2
NW_017138358.1	Gnomon	CDS	11386	11536	.	-	0	Name=XP_017892962.1;ID=cds-XP_017892962.1;Dbxref=GeneID:108632729%2CGenbank:XP_017892962.1;Parent=rna-XM_018037473.2
NW_017138358.1	Gnomon	CDS	11248	11321	.	-	0	Name=XP_017892962.1;ID=cds-XP_017892962.1;Dbxref=GeneID:108632729%2CGenbank:XP_017892962.1;Parent=rna-XM_018037473.2
NW_017138358.1	Gnomon	CDS	10940	11174	.	-	0	Name=XP_017892962.1;ID=cds-XP_017892962.1;Dbxref=GeneID:108632729%2CGenbank:XP_017892962.1;Parent=rna-XM_018037473.2
NW_017138358.1	Gnomon	CDS	10258	10775	.	-	0	Name=XP_017892962.1;ID=cds-XP_017892962.1;Dbxref=GeneID:108632729%2CGenbank:XP_017892962.1;Parent=rna-XM_018037473.2
NW_017138358.1	Gnomon	exon	58715	58824	.	-	.	ID=exon-XM_026810703.1-3;Dbxref=GeneID:108632733%2CGenbank:XM_026810703.1;Parent=rna-XM_026810703.1
NW_017138358.1	Gnomon	exon	59232	59340	.	-	.	ID=exon-XM_026810703.1-2;Dbxref=GeneID:108632733%2CGenbank:XM_026810703.1;Parent=rna-XM_026810703.1
NW_017138358.1	Gnomon	exon	57275	57451	.	-	.	ID=exon-XM_026810703.1-5;Dbxref=GeneID:108632733%2CGenbank:XM_026810703.1;Parent=rna-XM_026810703.1
NW_017138358.1	Gnomon	exon	57981	58091	.	-	.	ID=exon-XM_026810703.1-4;Dbxref=GeneID:108632733%2CGenbank:XM_026810703.1;Parent=rna-XM_026810703.1
NW_017138358.1	Gnomon	exon	56405	56494	.	-	.	ID=exon-XM_026810703.1-7;Dbxref=GeneID:108632733%2CGenbank:XM_026810703.1;Parent=rna-XM_026810703.1
NW_017138358.1	Gnomon	exon	56682	56928	.	-	.	ID=exon-XM_026810703.1-6;Dbxref=GeneID:108632733%2CGenbank:XM_026810703.1;Parent=rna-XM_026810703.1
NW_017138358.1	Gnomon	exon	53871	55692	.	-	.	ID=exon-XM_026810703.1-8;Dbxref=GeneID:108632733%2CGenbank:XM_026810703.1;Parent=rna-XM_026810703.1
NW_017138358.1	Gnomon	exon	66196	66309	.	-	.	ID=exon-XM_026810703.1-1;Dbxref=GeneID:108632733%2CGenbank:XM_026810703.1;Parent=rna-XM_026810703.1
NW_017138358.1	Gnomon	exon	17590	19100	.	+	.	ID=exon-XM_018037491.2-4;Dbxref=GeneID:108632737%2CGenbank:XM_018037491.2;Parent=rna-XM_018037491.2
NW_017138358.1	Gnomon	exon	17316	17524	.	+	.	ID=exon-XM_018037491.2-3;Dbxref=GeneID:108632737%2CGenbank:XM_018037491.2;Parent=rna-XM_018037491.2
NW_017138358.1	Gnomon	exon	16406	17075	.	+	.	ID=exon-XM_018037491.2-2;Dbxref=GeneID:108632737%2CGenbank:XM_018037491.2;Parent=rna-XM_018037491.2
NW_017138358.1	Gnomon	exon	12287	12558	.	+	.	ID=exon-XM_018037491.2-1;Dbxref=GeneID:108632737%2CGenbank:XM_018037491.2;Parent=rna-XM_018037491.2
NW_017138358.1	Gnomon	CDS	77397	77399	.	+	0	Name=XP_017892968.1;ID=cds-XP_017892968.1;Dbxref=GeneID:108632731%2CGenbank:XP_017892968.1;Parent=rna-XM_018037479.2
NW_017138358.1	Gnomon	CDS	79167	79223	.	+	0	Name=XP_017892968.1;ID=cds-XP_017892968.1;Dbxref=GeneID:108632731%2CGenbank:XP_017892968.1;Parent=rna-XM_018037479.2
NW_017138358.1	Gnomon	CDS	79301	79443	.	+	0	Name=XP_017892968.1;ID=cds-XP_017892968.1;Dbxref=GeneID:108632731%2CGenbank:XP_017892968.1;Parent=rna-XM_018037479.2
NW_017138358.1	Gnomon	CDS	79600	79715	.	+	0	Name=XP_017892968.1;ID=cds-XP_017892968.1;Dbxref=GeneID:108632731%2CGenbank:XP_017892968.1;Parent=rna-XM_018037479.2
NW_017138358.1	Gnomon	CDS	79781	79920	.	+	0	Name=XP_017892968.1;ID=cds-XP_017892968.1;Dbxref=GeneID:108632731%2CGenbank:XP_017892968.1;Parent=rna-XM_018037479.2
NW_017138358.1	Gnomon	CDS	79996	80142	.	+	0	Name=XP_017892968.1;ID=cds-XP_017892968.1;Dbxref=GeneID:108632731%2CGenbank:XP_017892968.1;Parent=rna-XM_018037479.2
NW_017138358.1	Gnomon	CDS	80218	80359	.	+	0	Name=XP_017892968.1;ID=cds-XP_017892968.1;Dbxref=GeneID:108632731%2CGenbank:XP_017892968.1;Parent=rna-XM_018037479.2
NW_017138358.1	Gnomon	CDS	80477	80570	.	+	0	Name=XP_017892968.1;ID=cds-XP_017892968.1;Dbxref=GeneID:108632731%2CGenbank:XP_017892968.1;Parent=rna-XM_018037479.2
NW_017138358.1	Gnomon	CDS	80885	80920	.	+	0	Name=XP_017892968.1;ID=cds-XP_017892968.1;Dbxref=GeneID:108632731%2CGenbank:XP_017892968.1;Parent=rna-XM_018037479.2
NW_017138358.1	Gnomon	CDS	81523	81613	.	+	0	Name=XP_017892968.1;ID=cds-XP_017892968.1;Dbxref=GeneID:108632731%2CGenbank:XP_017892968.1;Parent=rna-XM_018037479.2
NW_017138358.1	Gnomon	CDS	81740	81815	.	+	0	Name=XP_017892968.1;ID=cds-XP_017892968.1;Dbxref=GeneID:108632731%2CGenbank:XP_017892968.1;Parent=rna-XM_018037479.2
NW_017138358.1	Gnomon	CDS	81900	82018	.	+	0	Name=XP_017892968.1;ID=cds-XP_017892968.1;Dbxref=GeneID:108632731%2CGenbank:XP_017892968.1;Parent=rna-XM_018037479.2
NW_017138358.1	Gnomon	CDS	82094	82264	.	+	0	Name=XP_017892968.1;ID=cds-XP_017892968.1;Dbxref=GeneID:108632731%2CGenbank:XP_017892968.1;Parent=rna-XM_018037479.2
NW_017138358.1	Gnomon	CDS	82349	82489	.	+	0	Name=XP_017892968.1;ID=cds-XP_017892968.1;Dbxref=GeneID:108632731%2CGenbank:XP_017892968.1;Parent=rna-XM_018037479.2
NW_017138358.1	Gnomon	CDS	82552	82746	.	+	0	Name=XP_017892968.1;ID=cds-XP_017892968.1;Dbxref=GeneID:108632731%2CGenbank:XP_017892968.1;Parent=rna-XM_018037479.2
NW_017138358.1	Gnomon	CDS	82840	82942	.	+	0	Name=XP_017892968.1;ID=cds-XP_017892968.1;Dbxref=GeneID:108632731%2CGenbank:XP_017892968.1;Parent=rna-XM_018037479.2
NW_017138358.1	Gnomon	CDS	83626	83716	.	+	0	Name=XP_017892968.1;ID=cds-XP_017892968.1;Dbxref=GeneID:108632731%2CGenbank:XP_017892968.1;Parent=rna-XM_018037479.2
NW_017138358.1	Gnomon	CDS	83985	84159	.	+	0	Name=XP_017892968.1;ID=cds-XP_017892968.1;Dbxref=GeneID:108632731%2CGenbank:XP_017892968.1;Parent=rna-XM_018037479.2
NW_017138358.1	Gnomon	exon	16334	17075	.	+	.	ID=exon-XM_018037492.2-1;Dbxref=GeneID:108632737%2CGenbank:XM_018037492.2;Parent=rna-XM_018037492.2
NW_017138358.1	Gnomon	exon	17590	19100	.	+	.	ID=exon-XM_018037492.2-3;Dbxref=GeneID:108632737%2CGenbank:XM_018037492.2;Parent=rna-XM_018037492.2
NW_017138358.1	Gnomon	exon	17316	17524	.	+	.	ID=exon-XM_018037492.2-2;Dbxref=GeneID:108632737%2CGenbank:XM_018037492.2;Parent=rna-XM_018037492.2
NW_017138358.1	Gnomon	exon	17590	19100	.	+	.	ID=exon-XM_026810698.1-4;Dbxref=GeneID:108632737%2CGenbank:XM_026810698.1;Parent=rna-XM_026810698.1
NW_017138358.1	Gnomon	exon	17316	17524	.	+	.	ID=exon-XM_026810698.1-3;Dbxref=GeneID:108632737%2CGenbank:XM_026810698.1;Parent=rna-XM_026810698.1
NW_017138358.1	Gnomon	exon	16406	17075	.	+	.	ID=exon-XM_026810698.1-2;Dbxref=GeneID:108632737%2CGenbank:XM_026810698.1;Parent=rna-XM_026810698.1
NW_017138358.1	Gnomon	exon	16022	16087	.	+	.	ID=exon-XM_026810698.1-1;Dbxref=GeneID:108632737%2CGenbank:XM_026810698.1;Parent=rna-XM_026810698.1
NW_017138358.1	Gnomon	CDS	73478	73510	.	+	0	Name=XP_017892966.1;ID=cds-XP_017892966.1;Dbxref=GeneID:108632731%2CGenbank:XP_017892966.1;Parent=rna-XM_018037477.2
NW_017138358.1	Gnomon	CDS	79167	79223	.	+	0	Name=XP_017892966.1;ID=cds-XP_017892966.1;Dbxref=GeneID:108632731%2CGenbank:XP_017892966.1;Parent=rna-XM_018037477.2
NW_017138358.1	Gnomon	CDS	79301	79443	.	+	0	Name=XP_017892966.1;ID=cds-XP_017892966.1;Dbxref=GeneID:108632731%2CGenbank:XP_017892966.1;Parent=rna-XM_018037477.2
NW_017138358.1	Gnomon	CDS	79600	79715	.	+	0	Name=XP_017892966.1;ID=cds-XP_017892966.1;Dbxref=GeneID:108632731%2CGenbank:XP_017892966.1;Parent=rna-XM_018037477.2
NW_017138358.1	Gnomon	CDS	79781	79920	.	+	0	Name=XP_017892966.1;ID=cds-XP_017892966.1;Dbxref=GeneID:108632731%2CGenbank:XP_017892966.1;Parent=rna-XM_018037477.2
NW_017138358.1	Gnomon	CDS	79996	80142	.	+	0	Name=XP_017892966.1;ID=cds-XP_017892966.1;Dbxref=GeneID:108632731%2CGenbank:XP_017892966.1;Parent=rna-XM_018037477.2
NW_017138358.1	Gnomon	CDS	80218	80359	.	+	0	Name=XP_017892966.1;ID=cds-XP_017892966.1;Dbxref=GeneID:108632731%2CGenbank:XP_017892966.1;Parent=rna-XM_018037477.2
NW_017138358.1	Gnomon	CDS	80477	80570	.	+	0	Name=XP_017892966.1;ID=cds-XP_017892966.1;Dbxref=GeneID:108632731%2CGenbank:XP_017892966.1;Parent=rna-XM_018037477.2
NW_017138358.1	Gnomon	CDS	80885	80920	.	+	0	Name=XP_017892966.1;ID=cds-XP_017892966.1;Dbxref=GeneID:108632731%2CGenbank:XP_017892966.1;Parent=rna-XM_018037477.2
NW_017138358.1	Gnomon	CDS	81523	81613	.	+	0	Name=XP_017892966.1;ID=cds-XP_017892966.1;Dbxref=GeneID:108632731%2CGenbank:XP_017892966.1;Parent=rna-XM_018037477.2
NW_017138358.1	Gnomon	CDS	81740	81815	.	+	0	Name=XP_017892966.1;ID=cds-XP_017892966.1;Dbxref=GeneID:108632731%2CGenbank:XP_017892966.1;Parent=rna-XM_018037477.2
NW_017138358.1	Gnomon	CDS	81900	82018	.	+	0	Name=XP_017892966.1;ID=cds-XP_017892966.1;Dbxref=GeneID:108632731%2CGenbank:XP_017892966.1;Parent=rna-XM_018037477.2
NW_017138358.1	Gnomon	CDS	82094	82264	.	+	0	Name=XP_017892966.1;ID=cds-XP_017892966.1;Dbxref=GeneID:108632731%2CGenbank:XP_017892966.1;Parent=rna-XM_018037477.2
NW_017138358.1	Gnomon	CDS	82349	82489	.	+	0	Name=XP_017892966.1;ID=cds-XP_017892966.1;Dbxref=GeneID:108632731%2CGenbank:XP_017892966.1;Parent=rna-XM_018037477.2
NW_017138358.1	Gnomon	CDS	82552	82746	.	+	0	Name=XP_017892966.1;ID=cds-XP_017892966.1;Dbxref=GeneID:108632731%2CGenbank:XP_017892966.1;Parent=rna-XM_018037477.2
NW_017138358.1	Gnomon	CDS	82840	82942	.	+	0	Name=XP_017892966.1;ID=cds-XP_017892966.1;Dbxref=GeneID:108632731%2CGenbank:XP_017892966.1;Parent=rna-XM_018037477.2
NW_017138358.1	Gnomon	CDS	83626	83716	.	+	0	Name=XP_017892966.1;ID=cds-XP_017892966.1;Dbxref=GeneID:108632731%2CGenbank:XP_017892966.1;Parent=rna-XM_018037477.2
NW_017138358.1	Gnomon	CDS	83985	84159	.	+	0	Name=XP_017892966.1;ID=cds-XP_017892966.1;Dbxref=GeneID:108632731%2CGenbank:XP_017892966.1;Parent=rna-XM_018037477.2
NW_017138358.1	Gnomon	mRNA	53871	66309	.	-	.	Name=XM_026810703.1;ID=rna-XM_026810703.1;Dbxref=GeneID:108632733%2CGenbank:XM_026810703.1;Parent=gene-LOC108632733
NW_017138358.1	Gnomon	mRNA	16022	19100	.	+	.	Name=XM_026810698.1;ID=rna-XM_026810698.1;Dbxref=GeneID:108632737%2CGenbank:XM_026810698.1;Parent=gene-LOC108632737
NW_017138358.1	Gnomon	mRNA	72617	85952	.	+	.	Name=XM_026810699.1;ID=rna-XM_026810699.1;Dbxref=GeneID:108632731%2CGenbank:XM_026810699.1;Parent=gene-LOC108632731
NW_017138358.1	Gnomon	CDS	59232	59296	.	-	0	Name=XP_017892969.1;ID=cds-XP_017892969.1;Dbxref=GeneID:108632733%2CGenbank:XP_017892969.1;Parent=rna-XM_018037480.2
NW_017138358.1	Gnomon	CDS	58715	58824	.	-	0	Name=XP_017892969.1;ID=cds-XP_017892969.1;Dbxref=GeneID:108632733%2CGenbank:XP_017892969.1;Parent=rna-XM_018037480.2
NW_017138358.1	Gnomon	CDS	57981	58091	.	-	0	Name=XP_017892969.1;ID=cds-XP_017892969.1;Dbxref=GeneID:108632733%2CGenbank:XP_017892969.1;Parent=rna-XM_018037480.2
NW_017138358.1	Gnomon	CDS	57275	57451	.	-	0	Name=XP_017892969.1;ID=cds-XP_017892969.1;Dbxref=GeneID:108632733%2CGenbank:XP_017892969.1;Parent=rna-XM_018037480.2
NW_017138358.1	Gnomon	CDS	56682	56928	.	-	0	Name=XP_017892969.1;ID=cds-XP_017892969.1;Dbxref=GeneID:108632733%2CGenbank:XP_017892969.1;Parent=rna-XM_018037480.2
NW_017138358.1	Gnomon	CDS	56405	56494	.	-	0	Name=XP_017892969.1;ID=cds-XP_017892969.1;Dbxref=GeneID:108632733%2CGenbank:XP_017892969.1;Parent=rna-XM_018037480.2
NW_017138358.1	Gnomon	CDS	55524	55692	.	-	0	Name=XP_017892969.1;ID=cds-XP_017892969.1;Dbxref=GeneID:108632733%2CGenbank:XP_017892969.1;Parent=rna-XM_018037480.2
NW_017138358.1	Gnomon	exon	42324	42517	.	-	.	ID=exon-XM_018037487.2-1;Dbxref=GeneID:108632734%2CGenbank:XM_018037487.2;Parent=rna-XM_018037487.2
NW_017138358.1	Gnomon	exon	30289	30543	.	-	.	ID=exon-XM_018037487.2-5;Dbxref=GeneID:108632734%2CGenbank:XM_018037487.2;Parent=rna-XM_018037487.2
NW_017138358.1	Gnomon	exon	30789	31283	.	-	.	ID=exon-XM_018037487.2-4;Dbxref=GeneID:108632734%2CGenbank:XM_018037487.2;Parent=rna-XM_018037487.2
NW_017138358.1	Gnomon	exon	33318	33451	.	-	.	ID=exon-XM_018037487.2-3;Dbxref=GeneID:108632734%2CGenbank:XM_018037487.2;Parent=rna-XM_018037487.2
NW_017138358.1	Gnomon	exon	35424	39985	.	-	.	ID=exon-XM_018037487.2-2;Dbxref=GeneID:108632734%2CGenbank:XM_018037487.2;Parent=rna-XM_018037487.2
NW_017138358.1	Gnomon	exon	29923	30139	.	-	.	ID=exon-XM_018037487.2-6;Dbxref=GeneID:108632734%2CGenbank:XM_018037487.2;Parent=rna-XM_018037487.2
NW_017138358.1	Gnomon	exon	80885	80920	.	+	.	ID=exon-XM_026810701.1-9;Dbxref=GeneID:108632731%2CGenbank:XM_026810701.1;Parent=rna-XM_026810701.1
NW_017138358.1	Gnomon	exon	80477	80570	.	+	.	ID=exon-XM_026810701.1-8;Dbxref=GeneID:108632731%2CGenbank:XM_026810701.1;Parent=rna-XM_026810701.1
NW_017138358.1	Gnomon	exon	79781	79920	.	+	.	ID=exon-XM_026810701.1-5;Dbxref=GeneID:108632731%2CGenbank:XM_026810701.1;Parent=rna-XM_026810701.1
NW_017138358.1	Gnomon	exon	79600	79715	.	+	.	ID=exon-XM_026810701.1-4;Dbxref=GeneID:108632731%2CGenbank:XM_026810701.1;Parent=rna-XM_026810701.1
NW_017138358.1	Gnomon	exon	80218	80359	.	+	.	ID=exon-XM_026810701.1-7;Dbxref=GeneID:108632731%2CGenbank:XM_026810701.1;Parent=rna-XM_026810701.1
NW_017138358.1	Gnomon	exon	79996	80142	.	+	.	ID=exon-XM_026810701.1-6;Dbxref=GeneID:108632731%2CGenbank:XM_026810701.1;Parent=rna-XM_026810701.1
NW_017138358.1	Gnomon	exon	66260	66346	.	+	.	ID=exon-XM_026810701.1-1;Dbxref=GeneID:108632731%2CGenbank:XM_026810701.1;Parent=rna-XM_026810701.1
NW_017138358.1	Gnomon	exon	79301	79443	.	+	.	ID=exon-XM_026810701.1-3;Dbxref=GeneID:108632731%2CGenbank:XM_026810701.1;Parent=rna-XM_026810701.1
NW_017138358.1	Gnomon	exon	79167	79223	.	+	.	ID=exon-XM_026810701.1-2;Dbxref=GeneID:108632731%2CGenbank:XM_026810701.1;Parent=rna-XM_026810701.1
NW_017138358.1	Gnomon	exon	81900	82018	.	+	.	ID=exon-XM_026810701.1-12;Dbxref=GeneID:108632731%2CGenbank:XM_026810701.1;Parent=rna-XM_026810701.1
NW_017138358.1	Gnomon	exon	81740	81815	.	+	.	ID=exon-XM_026810701.1-11;Dbxref=GeneID:108632731%2CGenbank:XM_026810701.1;Parent=rna-XM_026810701.1
NW_017138358.1	Gnomon	exon	82349	82489	.	+	.	ID=exon-XM_026810701.1-14;Dbxref=GeneID:108632731%2CGenbank:XM_026810701.1;Parent=rna-XM_026810701.1
NW_017138358.1	Gnomon	exon	82094	82264	.	+	.	ID=exon-XM_026810701.1-13;Dbxref=GeneID:108632731%2CGenbank:XM_026810701.1;Parent=rna-XM_026810701.1
NW_017138358.1	Gnomon	exon	81523	81613	.	+	.	ID=exon-XM_026810701.1-10;Dbxref=GeneID:108632731%2CGenbank:XM_026810701.1;Parent=rna-XM_026810701.1
NW_017138358.1	Gnomon	exon	82840	82942	.	+	.	ID=exon-XM_026810701.1-16;Dbxref=GeneID:108632731%2CGenbank:XM_026810701.1;Parent=rna-XM_026810701.1
NW_017138358.1	Gnomon	exon	82552	82746	.	+	.	ID=exon-XM_026810701.1-15;Dbxref=GeneID:108632731%2CGenbank:XM_026810701.1;Parent=rna-XM_026810701.1
NW_017138358.1	Gnomon	exon	83985	85952	.	+	.	ID=exon-XM_026810701.1-18;Dbxref=GeneID:108632731%2CGenbank:XM_026810701.1;Parent=rna-XM_026810701.1
NW_017138358.1	Gnomon	exon	83626	83716	.	+	.	ID=exon-XM_026810701.1-17;Dbxref=GeneID:108632731%2CGenbank:XM_026810701.1;Parent=rna-XM_026810701.1
NW_017138358.1	Gnomon	CDS	79334	79443	.	+	0	Name=XP_026666502.1;ID=cds-XP_026666502.1;Dbxref=GeneID:108632731%2CGenbank:XP_026666502.1;Parent=rna-XM_026810701.1
NW_017138358.1	Gnomon	CDS	79600	79715	.	+	0	Name=XP_026666502.1;ID=cds-XP_026666502.1;Dbxref=GeneID:108632731%2CGenbank:XP_026666502.1;Parent=rna-XM_026810701.1
NW_017138358.1	Gnomon	CDS	79781	79920	.	+	0	Name=XP_026666502.1;ID=cds-XP_026666502.1;Dbxref=GeneID:108632731%2CGenbank:XP_026666502.1;Parent=rna-XM_026810701.1
NW_017138358.1	Gnomon	CDS	79996	80142	.	+	0	Name=XP_026666502.1;ID=cds-XP_026666502.1;Dbxref=GeneID:108632731%2CGenbank:XP_026666502.1;Parent=rna-XM_026810701.1
NW_017138358.1	Gnomon	CDS	80218	80359	.	+	0	Name=XP_026666502.1;ID=cds-XP_026666502.1;Dbxref=GeneID:108632731%2CGenbank:XP_026666502.1;Parent=rna-XM_026810701.1
NW_017138358.1	Gnomon	CDS	80477	80570	.	+	0	Name=XP_026666502.1;ID=cds-XP_026666502.1;Dbxref=GeneID:108632731%2CGenbank:XP_026666502.1;Parent=rna-XM_026810701.1
NW_017138358.1	Gnomon	CDS	80885	80920	.	+	0	Name=XP_026666502.1;ID=cds-XP_026666502.1;Dbxref=GeneID:108632731%2CGenbank:XP_026666502.1;Parent=rna-XM_026810701.1
NW_017138358.1	Gnomon	CDS	81523	81613	.	+	0	Name=XP_026666502.1;ID=cds-XP_026666502.1;Dbxref=GeneID:108632731%2CGenbank:XP_026666502.1;Parent=rna-XM_026810701.1
NW_017138358.1	Gnomon	CDS	81740	81815	.	+	0	Name=XP_026666502.1;ID=cds-XP_026666502.1;Dbxref=GeneID:108632731%2CGenbank:XP_026666502.1;Parent=rna-XM_026810701.1
NW_017138358.1	Gnomon	CDS	81900	82018	.	+	0	Name=XP_026666502.1;ID=cds-XP_026666502.1;Dbxref=GeneID:108632731%2CGenbank:XP_026666502.1;Parent=rna-XM_026810701.1
NW_017138358.1	Gnomon	CDS	82094	82264	.	+	0	Name=XP_026666502.1;ID=cds-XP_026666502.1;Dbxref=GeneID:108632731%2CGenbank:XP_026666502.1;Parent=rna-XM_026810701.1
NW_017138358.1	Gnomon	CDS	82349	82489	.	+	0	Name=XP_026666502.1;ID=cds-XP_026666502.1;Dbxref=GeneID:108632731%2CGenbank:XP_026666502.1;Parent=rna-XM_026810701.1
NW_017138358.1	Gnomon	CDS	82552	82746	.	+	0	Name=XP_026666502.1;ID=cds-XP_026666502.1;Dbxref=GeneID:108632731%2CGenbank:XP_026666502.1;Parent=rna-XM_026810701.1
NW_017138358.1	Gnomon	CDS	82840	82942	.	+	0	Name=XP_026666502.1;ID=cds-XP_026666502.1;Dbxref=GeneID:108632731%2CGenbank:XP_026666502.1;Parent=rna-XM_026810701.1
NW_017138358.1	Gnomon	CDS	83626	83716	.	+	0	Name=XP_026666502.1;ID=cds-XP_026666502.1;Dbxref=GeneID:108632731%2CGenbank:XP_026666502.1;Parent=rna-XM_026810701.1
NW_017138358.1	Gnomon	CDS	83985	84159	.	+	0	Name=XP_026666502.1;ID=cds-XP_026666502.1;Dbxref=GeneID:108632731%2CGenbank:XP_026666502.1;Parent=rna-XM_026810701.1
NW_017138358.1	Gnomon	CDS	72632	72718	.	+	0	Name=XP_026666501.1;ID=cds-XP_026666501.1;Dbxref=GeneID:108632731%2CGenbank:XP_026666501.1;Parent=rna-XM_026810700.1
NW_017138358.1	Gnomon	CDS	79167	79223	.	+	0	Name=XP_026666501.1;ID=cds-XP_026666501.1;Dbxref=GeneID:108632731%2CGenbank:XP_026666501.1;Parent=rna-XM_026810700.1
NW_017138358.1	Gnomon	CDS	79301	79443	.	+	0	Name=XP_026666501.1;ID=cds-XP_026666501.1;Dbxref=GeneID:108632731%2CGenbank:XP_026666501.1;Parent=rna-XM_026810700.1
NW_017138358.1	Gnomon	CDS	79600	79715	.	+	0	Name=XP_026666501.1;ID=cds-XP_026666501.1;Dbxref=GeneID:108632731%2CGenbank:XP_026666501.1;Parent=rna-XM_026810700.1
NW_017138358.1	Gnomon	CDS	79781	79920	.	+	0	Name=XP_026666501.1;ID=cds-XP_026666501.1;Dbxref=GeneID:108632731%2CGenbank:XP_026666501.1;Parent=rna-XM_026810700.1
NW_017138358.1	Gnomon	CDS	79996	80142	.	+	0	Name=XP_026666501.1;ID=cds-XP_026666501.1;Dbxref=GeneID:108632731%2CGenbank:XP_026666501.1;Parent=rna-XM_026810700.1
NW_017138358.1	Gnomon	CDS	80218	80359	.	+	0	Name=XP_026666501.1;ID=cds-XP_026666501.1;Dbxref=GeneID:108632731%2CGenbank:XP_026666501.1;Parent=rna-XM_026810700.1
NW_017138358.1	Gnomon	CDS	80477	80570	.	+	0	Name=XP_026666501.1;ID=cds-XP_026666501.1;Dbxref=GeneID:108632731%2CGenbank:XP_026666501.1;Parent=rna-XM_026810700.1
NW_017138358.1	Gnomon	CDS	81523	81613	.	+	0	Name=XP_026666501.1;ID=cds-XP_026666501.1;Dbxref=GeneID:108632731%2CGenbank:XP_026666501.1;Parent=rna-XM_026810700.1
NW_017138358.1	Gnomon	CDS	81740	81815	.	+	0	Name=XP_026666501.1;ID=cds-XP_026666501.1;Dbxref=GeneID:108632731%2CGenbank:XP_026666501.1;Parent=rna-XM_026810700.1
NW_017138358.1	Gnomon	CDS	81900	82018	.	+	0	Name=XP_026666501.1;ID=cds-XP_026666501.1;Dbxref=GeneID:108632731%2CGenbank:XP_026666501.1;Parent=rna-XM_026810700.1
NW_017138358.1	Gnomon	CDS	82094	82264	.	+	0	Name=XP_026666501.1;ID=cds-XP_026666501.1;Dbxref=GeneID:108632731%2CGenbank:XP_026666501.1;Parent=rna-XM_026810700.1
NW_017138358.1	Gnomon	CDS	82349	82489	.	+	0	Name=XP_026666501.1;ID=cds-XP_026666501.1;Dbxref=GeneID:108632731%2CGenbank:XP_026666501.1;Parent=rna-XM_026810700.1
NW_017138358.1	Gnomon	CDS	82552	82746	.	+	0	Name=XP_026666501.1;ID=cds-XP_026666501.1;Dbxref=GeneID:108632731%2CGenbank:XP_026666501.1;Parent=rna-XM_026810700.1
NW_017138358.1	Gnomon	CDS	82840	82942	.	+	0	Name=XP_026666501.1;ID=cds-XP_026666501.1;Dbxref=GeneID:108632731%2CGenbank:XP_026666501.1;Parent=rna-XM_026810700.1
NW_017138358.1	Gnomon	CDS	83626	83716	.	+	0	Name=XP_026666501.1;ID=cds-XP_026666501.1;Dbxref=GeneID:108632731%2CGenbank:XP_026666501.1;Parent=rna-XM_026810700.1
NW_017138358.1	Gnomon	CDS	83985	84159	.	+	0	Name=XP_026666501.1;ID=cds-XP_026666501.1;Dbxref=GeneID:108632731%2CGenbank:XP_026666501.1;Parent=rna-XM_026810700.1
NW_017138358.1	Gnomon	CDS	72632	72718	.	+	0	Name=XP_026666500.1;ID=cds-XP_026666500.1;Dbxref=GeneID:108632731%2CGenbank:XP_026666500.1;Parent=rna-XM_026810699.1
NW_017138358.1	Gnomon	CDS	79167	79223	.	+	0	Name=XP_026666500.1;ID=cds-XP_026666500.1;Dbxref=GeneID:108632731%2CGenbank:XP_026666500.1;Parent=rna-XM_026810699.1
NW_017138358.1	Gnomon	CDS	79301	79443	.	+	0	Name=XP_026666500.1;ID=cds-XP_026666500.1;Dbxref=GeneID:108632731%2CGenbank:XP_026666500.1;Parent=rna-XM_026810699.1
NW_017138358.1	Gnomon	CDS	79600	79715	.	+	0	Name=XP_026666500.1;ID=cds-XP_026666500.1;Dbxref=GeneID:108632731%2CGenbank:XP_026666500.1;Parent=rna-XM_026810699.1
NW_017138358.1	Gnomon	CDS	79781	79920	.	+	0	Name=XP_026666500.1;ID=cds-XP_026666500.1;Dbxref=GeneID:108632731%2CGenbank:XP_026666500.1;Parent=rna-XM_026810699.1
NW_017138358.1	Gnomon	CDS	79996	80142	.	+	0	Name=XP_026666500.1;ID=cds-XP_026666500.1;Dbxref=GeneID:108632731%2CGenbank:XP_026666500.1;Parent=rna-XM_026810699.1
NW_017138358.1	Gnomon	CDS	80218	80359	.	+	0	Name=XP_026666500.1;ID=cds-XP_026666500.1;Dbxref=GeneID:108632731%2CGenbank:XP_026666500.1;Parent=rna-XM_026810699.1
NW_017138358.1	Gnomon	CDS	80477	80570	.	+	0	Name=XP_026666500.1;ID=cds-XP_026666500.1;Dbxref=GeneID:108632731%2CGenbank:XP_026666500.1;Parent=rna-XM_026810699.1
NW_017138358.1	Gnomon	CDS	80885	80920	.	+	0	Name=XP_026666500.1;ID=cds-XP_026666500.1;Dbxref=GeneID:108632731%2CGenbank:XP_026666500.1;Parent=rna-XM_026810699.1
NW_017138358.1	Gnomon	CDS	81523	81613	.	+	0	Name=XP_026666500.1;ID=cds-XP_026666500.1;Dbxref=GeneID:108632731%2CGenbank:XP_026666500.1;Parent=rna-XM_026810699.1
NW_017138358.1	Gnomon	CDS	81740	81815	.	+	0	Name=XP_026666500.1;ID=cds-XP_026666500.1;Dbxref=GeneID:108632731%2CGenbank:XP_026666500.1;Parent=rna-XM_026810699.1
NW_017138358.1	Gnomon	CDS	81900	82018	.	+	0	Name=XP_026666500.1;ID=cds-XP_026666500.1;Dbxref=GeneID:108632731%2CGenbank:XP_026666500.1;Parent=rna-XM_026810699.1
NW_017138358.1	Gnomon	CDS	82094	82264	.	+	0	Name=XP_026666500.1;ID=cds-XP_026666500.1;Dbxref=GeneID:108632731%2CGenbank:XP_026666500.1;Parent=rna-XM_026810699.1
NW_017138358.1	Gnomon	CDS	82349	82489	.	+	0	Name=XP_026666500.1;ID=cds-XP_026666500.1;Dbxref=GeneID:108632731%2CGenbank:XP_026666500.1;Parent=rna-XM_026810699.1
NW_017138358.1	Gnomon	CDS	82552	82746	.	+	0	Name=XP_026666500.1;ID=cds-XP_026666500.1;Dbxref=GeneID:108632731%2CGenbank:XP_026666500.1;Parent=rna-XM_026810699.1
NW_017138358.1	Gnomon	CDS	82840	82942	.	+	0	Name=XP_026666500.1;ID=cds-XP_026666500.1;Dbxref=GeneID:108632731%2CGenbank:XP_026666500.1;Parent=rna-XM_026810699.1
NW_017138358.1	Gnomon	CDS	83626	83716	.	+	0	Name=XP_026666500.1;ID=cds-XP_026666500.1;Dbxref=GeneID:108632731%2CGenbank:XP_026666500.1;Parent=rna-XM_026810699.1
NW_017138358.1	Gnomon	CDS	83985	84159	.	+	0	Name=XP_026666500.1;ID=cds-XP_026666500.1;Dbxref=GeneID:108632731%2CGenbank:XP_026666500.1;Parent=rna-XM_026810699.1
NW_017138358.1	Gnomon	CDS	59232	59296	.	-	0	Name=XP_026666504.1;ID=cds-XP_026666504.1;Dbxref=GeneID:108632733%2CGenbank:XP_026666504.1;Parent=rna-XM_026810703.1
NW_017138358.1	Gnomon	CDS	58715	58824	.	-	0	Name=XP_026666504.1;ID=cds-XP_026666504.1;Dbxref=GeneID:108632733%2CGenbank:XP_026666504.1;Parent=rna-XM_026810703.1
NW_017138358.1	Gnomon	CDS	57981	58091	.	-	0	Name=XP_026666504.1;ID=cds-XP_026666504.1;Dbxref=GeneID:108632733%2CGenbank:XP_026666504.1;Parent=rna-XM_026810703.1
NW_017138358.1	Gnomon	CDS	57275	57451	.	-	0	Name=XP_026666504.1;ID=cds-XP_026666504.1;Dbxref=GeneID:108632733%2CGenbank:XP_026666504.1;Parent=rna-XM_026810703.1
NW_017138358.1	Gnomon	CDS	56682	56928	.	-	0	Name=XP_026666504.1;ID=cds-XP_026666504.1;Dbxref=GeneID:108632733%2CGenbank:XP_026666504.1;Parent=rna-XM_026810703.1
NW_017138358.1	Gnomon	CDS	56405	56494	.	-	0	Name=XP_026666504.1;ID=cds-XP_026666504.1;Dbxref=GeneID:108632733%2CGenbank:XP_026666504.1;Parent=rna-XM_026810703.1
NW_017138358.1	Gnomon	CDS	55524	55692	.	-	0	Name=XP_026666504.1;ID=cds-XP_026666504.1;Dbxref=GeneID:108632733%2CGenbank:XP_026666504.1;Parent=rna-XM_026810703.1
NW_017138358.1	Gnomon	exon	35424	39346	.	-	.	ID=exon-XM_018037488.2-2;Dbxref=GeneID:108632734%2CGenbank:XM_018037488.2;Parent=rna-XM_018037488.2
NW_017138358.1	Gnomon	exon	39415	39500	.	-	.	ID=exon-XM_018037488.2-1;Dbxref=GeneID:108632734%2CGenbank:XM_018037488.2;Parent=rna-XM_018037488.2
NW_017138358.1	Gnomon	exon	30789	31283	.	-	.	ID=exon-XM_018037488.2-4;Dbxref=GeneID:108632734%2CGenbank:XM_018037488.2;Parent=rna-XM_018037488.2
NW_017138358.1	Gnomon	exon	33318	33451	.	-	.	ID=exon-XM_018037488.2-3;Dbxref=GeneID:108632734%2CGenbank:XM_018037488.2;Parent=rna-XM_018037488.2
NW_017138358.1	Gnomon	exon	29933	30139	.	-	.	ID=exon-XM_018037488.2-6;Dbxref=GeneID:108632734%2CGenbank:XM_018037488.2;Parent=rna-XM_018037488.2
NW_017138358.1	Gnomon	exon	30289	30543	.	-	.	ID=exon-XM_018037488.2-5;Dbxref=GeneID:108632734%2CGenbank:XM_018037488.2;Parent=rna-XM_018037488.2
NW_017138358.1	Gnomon	exon	14085	15929	.	-	.	ID=exon-XM_018037490.2-1;Dbxref=GeneID:108632736%2CGenbank:XM_018037490.2;Parent=rna-XM_018037490.2
NW_017138358.1	Gnomon	exon	12952	13736	.	-	.	ID=exon-XM_018037490.2-3;Dbxref=GeneID:108632736%2CGenbank:XM_018037490.2;Parent=rna-XM_018037490.2
NW_017138358.1	Gnomon	exon	13819	14020	.	-	.	ID=exon-XM_018037490.2-2;Dbxref=GeneID:108632736%2CGenbank:XM_018037490.2;Parent=rna-XM_018037490.2
NW_017138358.1	Gnomon	exon	20315	20717	.	-	.	ID=exon-XM_018037489.2-5;Dbxref=GeneID:108632735%2CGenbank:XM_018037489.2;Parent=rna-XM_018037489.2
NW_017138358.1	Gnomon	exon	21505	21726	.	-	.	ID=exon-XM_018037489.2-4;Dbxref=GeneID:108632735%2CGenbank:XM_018037489.2;Parent=rna-XM_018037489.2
NW_017138358.1	Gnomon	exon	21854	22173	.	-	.	ID=exon-XM_018037489.2-3;Dbxref=GeneID:108632735%2CGenbank:XM_018037489.2;Parent=rna-XM_018037489.2
NW_017138358.1	Gnomon	exon	22381	22901	.	-	.	ID=exon-XM_018037489.2-2;Dbxref=GeneID:108632735%2CGenbank:XM_018037489.2;Parent=rna-XM_018037489.2
NW_017138358.1	Gnomon	exon	24521	25765	.	-	.	ID=exon-XM_018037489.2-1;Dbxref=GeneID:108632735%2CGenbank:XM_018037489.2;Parent=rna-XM_018037489.2
NW_017138358.1	Gnomon	CDS	16748	17075	.	+	0	Name=XP_026666499.1;ID=cds-XP_026666499.1;Dbxref=GeneID:108632737%2CGenbank:XP_026666499.1;Parent=rna-XM_026810698.1
NW_017138358.1	Gnomon	CDS	17316	17524	.	+	0	Name=XP_026666499.1;ID=cds-XP_026666499.1;Dbxref=GeneID:108632737%2CGenbank:XP_026666499.1;Parent=rna-XM_026810698.1
NW_017138358.1	Gnomon	CDS	17590	18093	.	+	0	Name=XP_026666499.1;ID=cds-XP_026666499.1;Dbxref=GeneID:108632737%2CGenbank:XP_026666499.1;Parent=rna-XM_026810698.1
NW_017138358.1	Gnomon	mRNA	73257	85952	.	+	.	Name=XM_018037477.2;ID=rna-XM_018037477.2;Dbxref=GeneID:108632731%2CGenbank:XM_018037477.2;Parent=gene-LOC108632731
NW_017138358.1	Gnomon	exon	81900	82018	.	+	.	ID=exon-XM_026810699.1-12;Dbxref=GeneID:108632731%2CGenbank:XM_026810699.1;Parent=rna-XM_026810699.1
NW_017138358.1	Gnomon	exon	81740	81815	.	+	.	ID=exon-XM_026810699.1-11;Dbxref=GeneID:108632731%2CGenbank:XM_026810699.1;Parent=rna-XM_026810699.1
NW_017138358.1	Gnomon	exon	81523	81613	.	+	.	ID=exon-XM_026810699.1-10;Dbxref=GeneID:108632731%2CGenbank:XM_026810699.1;Parent=rna-XM_026810699.1
NW_017138358.1	Gnomon	exon	82840	82942	.	+	.	ID=exon-XM_026810699.1-16;Dbxref=GeneID:108632731%2CGenbank:XM_026810699.1;Parent=rna-XM_026810699.1
NW_017138358.1	Gnomon	exon	82552	82746	.	+	.	ID=exon-XM_026810699.1-15;Dbxref=GeneID:108632731%2CGenbank:XM_026810699.1;Parent=rna-XM_026810699.1
NW_017138358.1	Gnomon	exon	82349	82489	.	+	.	ID=exon-XM_026810699.1-14;Dbxref=GeneID:108632731%2CGenbank:XM_026810699.1;Parent=rna-XM_026810699.1
NW_017138358.1	Gnomon	exon	82094	82264	.	+	.	ID=exon-XM_026810699.1-13;Dbxref=GeneID:108632731%2CGenbank:XM_026810699.1;Parent=rna-XM_026810699.1
NW_017138358.1	Gnomon	exon	83985	85952	.	+	.	ID=exon-XM_026810699.1-18;Dbxref=GeneID:108632731%2CGenbank:XM_026810699.1;Parent=rna-XM_026810699.1
NW_017138358.1	Gnomon	exon	83626	83716	.	+	.	ID=exon-XM_026810699.1-17;Dbxref=GeneID:108632731%2CGenbank:XM_026810699.1;Parent=rna-XM_026810699.1
NW_017138358.1	Gnomon	mRNA	76810	85952	.	+	.	Name=XM_018037479.2;ID=rna-XM_018037479.2;Dbxref=GeneID:108632731%2CGenbank:XM_018037479.2;Parent=gene-LOC108632731
NW_017138358.1	Gnomon	CDS	59232	59296	.	-	0	Name=XP_017892973.1;ID=cds-XP_017892973.1;Dbxref=GeneID:108632733%2CGenbank:XP_017892973.1;Parent=rna-XM_018037484.2
NW_017138358.1	Gnomon	CDS	58715	58824	.	-	0	Name=XP_017892973.1;ID=cds-XP_017892973.1;Dbxref=GeneID:108632733%2CGenbank:XP_017892973.1;Parent=rna-XM_018037484.2
NW_017138358.1	Gnomon	CDS	57275	57451	.	-	0	Name=XP_017892973.1;ID=cds-XP_017892973.1;Dbxref=GeneID:108632733%2CGenbank:XP_017892973.1;Parent=rna-XM_018037484.2
NW_017138358.1	Gnomon	CDS	56682	56928	.	-	0	Name=XP_017892973.1;ID=cds-XP_017892973.1;Dbxref=GeneID:108632733%2CGenbank:XP_017892973.1;Parent=rna-XM_018037484.2
NW_017138358.1	Gnomon	CDS	56405	56494	.	-	0	Name=XP_017892973.1;ID=cds-XP_017892973.1;Dbxref=GeneID:108632733%2CGenbank:XP_017892973.1;Parent=rna-XM_018037484.2
NW_017138358.1	Gnomon	CDS	55524	55692	.	-	0	Name=XP_017892973.1;ID=cds-XP_017892973.1;Dbxref=GeneID:108632733%2CGenbank:XP_017892973.1;Parent=rna-XM_018037484.2
NW_017138358.1	Gnomon	mRNA	53871	66180	.	-	.	Name=XM_018037484.2;ID=rna-XM_018037484.2;Dbxref=GeneID:108632733%2CGenbank:XM_018037484.2;Parent=gene-LOC108632733
NW_017138358.1	Gnomon	exon	81740	81815	.	+	.	ID=exon-XM_018037479.2-11;Dbxref=GeneID:108632731%2CGenbank:XM_018037479.2;Parent=rna-XM_018037479.2
NW_017138358.1	Gnomon	exon	81523	81613	.	+	.	ID=exon-XM_018037479.2-10;Dbxref=GeneID:108632731%2CGenbank:XM_018037479.2;Parent=rna-XM_018037479.2
NW_017138358.1	Gnomon	exon	82094	82264	.	+	.	ID=exon-XM_018037479.2-13;Dbxref=GeneID:108632731%2CGenbank:XM_018037479.2;Parent=rna-XM_018037479.2
NW_017138358.1	Gnomon	exon	81900	82018	.	+	.	ID=exon-XM_018037479.2-12;Dbxref=GeneID:108632731%2CGenbank:XM_018037479.2;Parent=rna-XM_018037479.2
NW_017138358.1	Gnomon	exon	82552	82746	.	+	.	ID=exon-XM_018037479.2-15;Dbxref=GeneID:108632731%2CGenbank:XM_018037479.2;Parent=rna-XM_018037479.2
NW_017138358.1	Gnomon	exon	82349	82489	.	+	.	ID=exon-XM_018037479.2-14;Dbxref=GeneID:108632731%2CGenbank:XM_018037479.2;Parent=rna-XM_018037479.2
NW_017138358.1	Gnomon	exon	83626	83716	.	+	.	ID=exon-XM_018037479.2-17;Dbxref=GeneID:108632731%2CGenbank:XM_018037479.2;Parent=rna-XM_018037479.2
NW_017138358.1	Gnomon	exon	82840	82942	.	+	.	ID=exon-XM_018037479.2-16;Dbxref=GeneID:108632731%2CGenbank:XM_018037479.2;Parent=rna-XM_018037479.2
NW_017138358.1	Gnomon	exon	83985	85952	.	+	.	ID=exon-XM_018037479.2-18;Dbxref=GeneID:108632731%2CGenbank:XM_018037479.2;Parent=rna-XM_018037479.2
NW_017138358.1	Gnomon	mRNA	29923	47456	.	-	.	Name=XM_018037486.2;ID=rna-XM_018037486.2;Dbxref=GeneID:108632734%2CGenbank:XM_018037486.2;Parent=gene-LOC108632734
NW_017138358.1	Gnomon	CDS	59232	59296	.	-	0	Name=XP_017892972.1;ID=cds-XP_017892972.1;Dbxref=GeneID:108632733%2CGenbank:XP_017892972.1;Parent=rna-XM_018037483.2
NW_017138358.1	Gnomon	CDS	58715	58824	.	-	0	Name=XP_017892972.1;ID=cds-XP_017892972.1;Dbxref=GeneID:108632733%2CGenbank:XP_017892972.1;Parent=rna-XM_018037483.2
NW_017138358.1	Gnomon	CDS	57981	58091	.	-	0	Name=XP_017892972.1;ID=cds-XP_017892972.1;Dbxref=GeneID:108632733%2CGenbank:XP_017892972.1;Parent=rna-XM_018037483.2
NW_017138358.1	Gnomon	CDS	57275	57451	.	-	0	Name=XP_017892972.1;ID=cds-XP_017892972.1;Dbxref=GeneID:108632733%2CGenbank:XP_017892972.1;Parent=rna-XM_018037483.2
NW_017138358.1	Gnomon	CDS	56682	56928	.	-	0	Name=XP_017892972.1;ID=cds-XP_017892972.1;Dbxref=GeneID:108632733%2CGenbank:XP_017892972.1;Parent=rna-XM_018037483.2
NW_017138358.1	Gnomon	CDS	56405	56494	.	-	0	Name=XP_017892972.1;ID=cds-XP_017892972.1;Dbxref=GeneID:108632733%2CGenbank:XP_017892972.1;Parent=rna-XM_018037483.2
NW_017138358.1	Gnomon	CDS	55524	55692	.	-	0	Name=XP_017892972.1;ID=cds-XP_017892972.1;Dbxref=GeneID:108632733%2CGenbank:XP_017892972.1;Parent=rna-XM_018037483.2
NW_017138358.1	Gnomon	CDS	59232	59296	.	-	0	Name=XP_017892971.1;ID=cds-XP_017892971.1;Dbxref=GeneID:108632733%2CGenbank:XP_017892971.1;Parent=rna-XM_018037482.2
NW_017138358.1	Gnomon	CDS	58715	58824	.	-	0	Name=XP_017892971.1;ID=cds-XP_017892971.1;Dbxref=GeneID:108632733%2CGenbank:XP_017892971.1;Parent=rna-XM_018037482.2
NW_017138358.1	Gnomon	CDS	57981	58091	.	-	0	Name=XP_017892971.1;ID=cds-XP_017892971.1;Dbxref=GeneID:108632733%2CGenbank:XP_017892971.1;Parent=rna-XM_018037482.2
NW_017138358.1	Gnomon	CDS	57275	57451	.	-	0	Name=XP_017892971.1;ID=cds-XP_017892971.1;Dbxref=GeneID:108632733%2CGenbank:XP_017892971.1;Parent=rna-XM_018037482.2
NW_017138358.1	Gnomon	CDS	56682	56928	.	-	0	Name=XP_017892971.1;ID=cds-XP_017892971.1;Dbxref=GeneID:108632733%2CGenbank:XP_017892971.1;Parent=rna-XM_018037482.2
NW_017138358.1	Gnomon	CDS	56405	56494	.	-	0	Name=XP_017892971.1;ID=cds-XP_017892971.1;Dbxref=GeneID:108632733%2CGenbank:XP_017892971.1;Parent=rna-XM_018037482.2
NW_017138358.1	Gnomon	CDS	55524	55692	.	-	0	Name=XP_017892971.1;ID=cds-XP_017892971.1;Dbxref=GeneID:108632733%2CGenbank:XP_017892971.1;Parent=rna-XM_018037482.2
NW_017138358.1	Gnomon	mRNA	29923	42517	.	-	.	Name=XM_018037487.2;ID=rna-XM_018037487.2;Dbxref=GeneID:108632734%2CGenbank:XM_018037487.2;Parent=gene-LOC108632734
NW_017138358.1	Gnomon	mRNA	29933	39500	.	-	.	Name=XM_018037488.2;ID=rna-XM_018037488.2;Dbxref=GeneID:108632734%2CGenbank:XM_018037488.2;Parent=gene-LOC108632734
NW_017138358.1	Gnomon	CDS	59232	59296	.	-	0	Name=XP_017892970.1;ID=cds-XP_017892970.1;Dbxref=GeneID:108632733%2CGenbank:XP_017892970.1;Parent=rna-XM_018037481.2
NW_017138358.1	Gnomon	CDS	58715	58824	.	-	0	Name=XP_017892970.1;ID=cds-XP_017892970.1;Dbxref=GeneID:108632733%2CGenbank:XP_017892970.1;Parent=rna-XM_018037481.2
NW_017138358.1	Gnomon	CDS	57981	58091	.	-	0	Name=XP_017892970.1;ID=cds-XP_017892970.1;Dbxref=GeneID:108632733%2CGenbank:XP_017892970.1;Parent=rna-XM_018037481.2
NW_017138358.1	Gnomon	CDS	57275	57451	.	-	0	Name=XP_017892970.1;ID=cds-XP_017892970.1;Dbxref=GeneID:108632733%2CGenbank:XP_017892970.1;Parent=rna-XM_018037481.2
NW_017138358.1	Gnomon	CDS	56682	56928	.	-	0	Name=XP_017892970.1;ID=cds-XP_017892970.1;Dbxref=GeneID:108632733%2CGenbank:XP_017892970.1;Parent=rna-XM_018037481.2
NW_017138358.1	Gnomon	CDS	56405	56494	.	-	0	Name=XP_017892970.1;ID=cds-XP_017892970.1;Dbxref=GeneID:108632733%2CGenbank:XP_017892970.1;Parent=rna-XM_018037481.2
NW_017138358.1	Gnomon	CDS	55524	55692	.	-	0	Name=XP_017892970.1;ID=cds-XP_017892970.1;Dbxref=GeneID:108632733%2CGenbank:XP_017892970.1;Parent=rna-XM_018037481.2
NW_017138358.1	Gnomon	CDS	35424	39291	.	-	0	Name=XP_017892977.1;ID=cds-XP_017892977.1;Dbxref=GeneID:108632734%2CGenbank:XP_017892977.1;Parent=rna-XM_018037488.2
NW_017138358.1	Gnomon	CDS	33318	33451	.	-	0	Name=XP_017892977.1;ID=cds-XP_017892977.1;Dbxref=GeneID:108632734%2CGenbank:XP_017892977.1;Parent=rna-XM_018037488.2
NW_017138358.1	Gnomon	CDS	30789	31283	.	-	0	Name=XP_017892977.1;ID=cds-XP_017892977.1;Dbxref=GeneID:108632734%2CGenbank:XP_017892977.1;Parent=rna-XM_018037488.2
NW_017138358.1	Gnomon	CDS	30289	30543	.	-	0	Name=XP_017892977.1;ID=cds-XP_017892977.1;Dbxref=GeneID:108632734%2CGenbank:XP_017892977.1;Parent=rna-XM_018037488.2
NW_017138358.1	Gnomon	CDS	29933	30139	.	-	0	Name=XP_017892977.1;ID=cds-XP_017892977.1;Dbxref=GeneID:108632734%2CGenbank:XP_017892977.1;Parent=rna-XM_018037488.2
NW_017138358.1	Gnomon	mRNA	53871	66183	.	-	.	Name=XM_018037480.2;ID=rna-XM_018037480.2;Dbxref=GeneID:108632733%2CGenbank:XM_018037480.2;Parent=gene-LOC108632733
NW_017138358.1	Gnomon	CDS	42324	42406	.	-	0	Name=XP_017892976.1;ID=cds-XP_017892976.1;Dbxref=GeneID:108632734%2CGenbank:XP_017892976.1;Parent=rna-XM_018037487.2
NW_017138358.1	Gnomon	CDS	35424	39985	.	-	0	Name=XP_017892976.1;ID=cds-XP_017892976.1;Dbxref=GeneID:108632734%2CGenbank:XP_017892976.1;Parent=rna-XM_018037487.2
NW_017138358.1	Gnomon	CDS	33318	33451	.	-	0	Name=XP_017892976.1;ID=cds-XP_017892976.1;Dbxref=GeneID:108632734%2CGenbank:XP_017892976.1;Parent=rna-XM_018037487.2
NW_017138358.1	Gnomon	CDS	30789	31283	.	-	0	Name=XP_017892976.1;ID=cds-XP_017892976.1;Dbxref=GeneID:108632734%2CGenbank:XP_017892976.1;Parent=rna-XM_018037487.2
NW_017138358.1	Gnomon	CDS	30289	30543	.	-	0	Name=XP_017892976.1;ID=cds-XP_017892976.1;Dbxref=GeneID:108632734%2CGenbank:XP_017892976.1;Parent=rna-XM_018037487.2
NW_017138358.1	Gnomon	CDS	29933	30139	.	-	0	Name=XP_017892976.1;ID=cds-XP_017892976.1;Dbxref=GeneID:108632734%2CGenbank:XP_017892976.1;Parent=rna-XM_018037487.2
NW_017138358.1	Gnomon	mRNA	53871	60368	.	-	.	Name=XM_018037481.2;ID=rna-XM_018037481.2;Dbxref=GeneID:108632733%2CGenbank:XM_018037481.2;Parent=gene-LOC108632733
NW_017138358.1	Gnomon	exon	10107	10775	.	-	.	ID=exon-XM_018037473.2-6;Dbxref=GeneID:108632729%2CGenbank:XM_018037473.2;Parent=rna-XM_018037473.2
NW_017138358.1	Gnomon	exon	10940	11174	.	-	.	ID=exon-XM_018037473.2-5;Dbxref=GeneID:108632729%2CGenbank:XM_018037473.2;Parent=rna-XM_018037473.2
NW_017138358.1	Gnomon	exon	11604	11901	.	-	.	ID=exon-XM_018037473.2-2;Dbxref=GeneID:108632729%2CGenbank:XM_018037473.2;Parent=rna-XM_018037473.2
NW_017138358.1	Gnomon	exon	11970	12194	.	-	.	ID=exon-XM_018037473.2-1;Dbxref=GeneID:108632729%2CGenbank:XM_018037473.2;Parent=rna-XM_018037473.2
NW_017138358.1	Gnomon	exon	11248	11321	.	-	.	ID=exon-XM_018037473.2-4;Dbxref=GeneID:108632729%2CGenbank:XM_018037473.2;Parent=rna-XM_018037473.2
NW_017138358.1	Gnomon	exon	11386	11536	.	-	.	ID=exon-XM_018037473.2-3;Dbxref=GeneID:108632729%2CGenbank:XM_018037473.2;Parent=rna-XM_018037473.2
NW_017138358.1	Gnomon	CDS	46337	46458	.	-	0	Name=XP_017892975.1;ID=cds-XP_017892975.1;Dbxref=GeneID:108632734%2CGenbank:XP_017892975.1;Parent=rna-XM_018037486.2
NW_017138358.1	Gnomon	CDS	45652	45924	.	-	0	Name=XP_017892975.1;ID=cds-XP_017892975.1;Dbxref=GeneID:108632734%2CGenbank:XP_017892975.1;Parent=rna-XM_018037486.2
NW_017138358.1	Gnomon	CDS	45253	45284	.	-	0	Name=XP_017892975.1;ID=cds-XP_017892975.1;Dbxref=GeneID:108632734%2CGenbank:XP_017892975.1;Parent=rna-XM_018037486.2
NW_017138358.1	Gnomon	CDS	45055	45140	.	-	0	Name=XP_017892975.1;ID=cds-XP_017892975.1;Dbxref=GeneID:108632734%2CGenbank:XP_017892975.1;Parent=rna-XM_018037486.2
NW_017138358.1	Gnomon	CDS	42840	42973	.	-	0	Name=XP_017892975.1;ID=cds-XP_017892975.1;Dbxref=GeneID:108632734%2CGenbank:XP_017892975.1;Parent=rna-XM_018037486.2
NW_017138358.1	Gnomon	CDS	35424	39799	.	-	0	Name=XP_017892975.1;ID=cds-XP_017892975.1;Dbxref=GeneID:108632734%2CGenbank:XP_017892975.1;Parent=rna-XM_018037486.2
NW_017138358.1	Gnomon	CDS	33318	33451	.	-	0	Name=XP_017892975.1;ID=cds-XP_017892975.1;Dbxref=GeneID:108632734%2CGenbank:XP_017892975.1;Parent=rna-XM_018037486.2
NW_017138358.1	Gnomon	CDS	30789	31283	.	-	0	Name=XP_017892975.1;ID=cds-XP_017892975.1;Dbxref=GeneID:108632734%2CGenbank:XP_017892975.1;Parent=rna-XM_018037486.2
NW_017138358.1	Gnomon	CDS	30289	30543	.	-	0	Name=XP_017892975.1;ID=cds-XP_017892975.1;Dbxref=GeneID:108632734%2CGenbank:XP_017892975.1;Parent=rna-XM_018037486.2
NW_017138358.1	Gnomon	CDS	29933	30139	.	-	0	Name=XP_017892975.1;ID=cds-XP_017892975.1;Dbxref=GeneID:108632734%2CGenbank:XP_017892975.1;Parent=rna-XM_018037486.2
NW_017138358.1	Gnomon	mRNA	53871	65443	.	-	.	Name=XM_018037482.2;ID=rna-XM_018037482.2;Dbxref=GeneID:108632733%2CGenbank:XM_018037482.2;Parent=gene-LOC108632733
NW_017138358.1	Gnomon	mRNA	53871	61729	.	-	.	Name=XM_018037483.2;ID=rna-XM_018037483.2;Dbxref=GeneID:108632733%2CGenbank:XM_018037483.2;Parent=gene-LOC108632733
NW_017138358.1	Gnomon	exon	92898	93058	.	-	.	ID=exon-XM_018037474.2-3;Dbxref=GeneID:108632730%2CGenbank:XM_018037474.2;Parent=rna-XM_018037474.2
NW_017138358.1	Gnomon	exon	95181	95262	.	-	.	ID=exon-XM_018037474.2-2;Dbxref=GeneID:108632730%2CGenbank:XM_018037474.2;Parent=rna-XM_018037474.2
NW_017138358.1	Gnomon	exon	95380	96035	.	-	.	ID=exon-XM_018037474.2-1;Dbxref=GeneID:108632730%2CGenbank:XM_018037474.2;Parent=rna-XM_018037474.2
NW_017138358.1	Gnomon	exon	91307	91481	.	-	.	ID=exon-XM_018037474.2-6;Dbxref=GeneID:108632730%2CGenbank:XM_018037474.2;Parent=rna-XM_018037474.2
NW_017138358.1	Gnomon	exon	91619	91713	.	-	.	ID=exon-XM_018037474.2-5;Dbxref=GeneID:108632730%2CGenbank:XM_018037474.2;Parent=rna-XM_018037474.2
NW_017138358.1	Gnomon	exon	92288	92388	.	-	.	ID=exon-XM_018037474.2-4;Dbxref=GeneID:108632730%2CGenbank:XM_018037474.2;Parent=rna-XM_018037474.2
NW_017138358.1	Gnomon	CDS	14085	15770	.	-	0	Name=XP_017892979.2;ID=cds-XP_017892979.2;Dbxref=GeneID:108632736%2CGenbank:XP_017892979.2;Parent=rna-XM_018037490.2
NW_017138358.1	Gnomon	CDS	13819	14020	.	-	0	Name=XP_017892979.2;ID=cds-XP_017892979.2;Dbxref=GeneID:108632736%2CGenbank:XP_017892979.2;Parent=rna-XM_018037490.2
NW_017138358.1	Gnomon	CDS	13426	13736	.	-	0	Name=XP_017892979.2;ID=cds-XP_017892979.2;Dbxref=GeneID:108632736%2CGenbank:XP_017892979.2;Parent=rna-XM_018037490.2
NW_017138358.1	Gnomon	CDS	24521	25040	.	-	0	Name=XP_017892978.1;ID=cds-XP_017892978.1;Dbxref=GeneID:108632735%2CGenbank:XP_017892978.1;Parent=rna-XM_018037489.2
NW_017138358.1	Gnomon	CDS	22381	22901	.	-	0	Name=XP_017892978.1;ID=cds-XP_017892978.1;Dbxref=GeneID:108632735%2CGenbank:XP_017892978.1;Parent=rna-XM_018037489.2
NW_017138358.1	Gnomon	CDS	21854	22173	.	-	0	Name=XP_017892978.1;ID=cds-XP_017892978.1;Dbxref=GeneID:108632735%2CGenbank:XP_017892978.1;Parent=rna-XM_018037489.2
NW_017138358.1	Gnomon	CDS	21505	21726	.	-	0	Name=XP_017892978.1;ID=cds-XP_017892978.1;Dbxref=GeneID:108632735%2CGenbank:XP_017892978.1;Parent=rna-XM_018037489.2
NW_017138358.1	Gnomon	CDS	20405	20717	.	-	0	Name=XP_017892978.1;ID=cds-XP_017892978.1;Dbxref=GeneID:108632735%2CGenbank:XP_017892978.1;Parent=rna-XM_018037489.2
NW_017138358.1	Gnomon	exon	47520	48926	.	-	.	ID=exon-XM_018037493.2-4;Dbxref=GeneID:108632738%2CGenbank:XM_018037493.2;Parent=rna-XM_018037493.2
NW_017138358.1	Gnomon	exon	49005	49930	.	-	.	ID=exon-XM_018037493.2-3;Dbxref=GeneID:108632738%2CGenbank:XM_018037493.2;Parent=rna-XM_018037493.2
NW_017138358.1	Gnomon	exon	50254	50343	.	-	.	ID=exon-XM_018037493.2-2;Dbxref=GeneID:108632738%2CGenbank:XM_018037493.2;Parent=rna-XM_018037493.2
NW_017138358.1	Gnomon	exon	50587	51284	.	-	.	ID=exon-XM_018037493.2-1;Dbxref=GeneID:108632738%2CGenbank:XM_018037493.2;Parent=rna-XM_018037493.2
NW_017138358.1	Gnomon	exon	52162	52474	.	+	.	ID=exon-XM_018037494.2-3;Dbxref=GeneID:108632740%2CGenbank:XM_018037494.2;Parent=rna-XM_018037494.2
NW_017138358.1	Gnomon	exon	51794	51908	.	+	.	ID=exon-XM_018037494.2-2;Dbxref=GeneID:108632740%2CGenbank:XM_018037494.2;Parent=rna-XM_018037494.2
NW_017138358.1	Gnomon	exon	51531	51643	.	+	.	ID=exon-XM_018037494.2-1;Dbxref=GeneID:108632740%2CGenbank:XM_018037494.2;Parent=rna-XM_018037494.2
NW_017138358.1	Gnomon	CDS	50587	50602	.	-	0	Name=XP_017892982.1;ID=cds-XP_017892982.1;Dbxref=GeneID:108632738%2CGenbank:XP_017892982.1;Parent=rna-XM_018037493.2
NW_017138358.1	Gnomon	CDS	50254	50343	.	-	0	Name=XP_017892982.1;ID=cds-XP_017892982.1;Dbxref=GeneID:108632738%2CGenbank:XP_017892982.1;Parent=rna-XM_018037493.2
NW_017138358.1	Gnomon	CDS	49005	49930	.	-	0	Name=XP_017892982.1;ID=cds-XP_017892982.1;Dbxref=GeneID:108632738%2CGenbank:XP_017892982.1;Parent=rna-XM_018037493.2
NW_017138358.1	Gnomon	CDS	48615	48926	.	-	0	Name=XP_017892982.1;ID=cds-XP_017892982.1;Dbxref=GeneID:108632738%2CGenbank:XP_017892982.1;Parent=rna-XM_018037493.2
NW_017138358.1	Gnomon	mRNA	20315	25765	.	-	.	Name=XM_018037489.2;ID=rna-XM_018037489.2;Dbxref=GeneID:108632735%2CGenbank:XM_018037489.2;Parent=gene-LOC108632735
NW_017138358.1	Gnomon	CDS	16748	17075	.	+	0	Name=XP_017892981.1;ID=cds-XP_017892981.1;Dbxref=GeneID:108632737%2CGenbank:XP_017892981.1;Parent=rna-XM_018037492.2
NW_017138358.1	Gnomon	CDS	17316	17524	.	+	0	Name=XP_017892981.1;ID=cds-XP_017892981.1;Dbxref=GeneID:108632737%2CGenbank:XP_017892981.1;Parent=rna-XM_018037492.2
NW_017138358.1	Gnomon	CDS	17590	18093	.	+	0	Name=XP_017892981.1;ID=cds-XP_017892981.1;Dbxref=GeneID:108632737%2CGenbank:XP_017892981.1;Parent=rna-XM_018037492.2
NW_017138358.1	Gnomon	CDS	16748	17075	.	+	0	Name=XP_017892980.1;ID=cds-XP_017892980.1;Dbxref=GeneID:108632737%2CGenbank:XP_017892980.1;Parent=rna-XM_018037491.2
NW_017138358.1	Gnomon	CDS	17316	17524	.	+	0	Name=XP_017892980.1;ID=cds-XP_017892980.1;Dbxref=GeneID:108632737%2CGenbank:XP_017892980.1;Parent=rna-XM_018037491.2
NW_017138358.1	Gnomon	CDS	17590	18093	.	+	0	Name=XP_017892980.1;ID=cds-XP_017892980.1;Dbxref=GeneID:108632737%2CGenbank:XP_017892980.1;Parent=rna-XM_018037491.2
NW_017138358.1	Gnomon	CDS	95380	95391	.	-	0	Name=XP_017892963.2;ID=cds-XP_017892963.2;Dbxref=GeneID:108632730%2CGenbank:XP_017892963.2;Parent=rna-XM_018037474.2
NW_017138358.1	Gnomon	CDS	95181	95262	.	-	0	Name=XP_017892963.2;ID=cds-XP_017892963.2;Dbxref=GeneID:108632730%2CGenbank:XP_017892963.2;Parent=rna-XM_018037474.2
NW_017138358.1	Gnomon	CDS	92898	93058	.	-	0	Name=XP_017892963.2;ID=cds-XP_017892963.2;Dbxref=GeneID:108632730%2CGenbank:XP_017892963.2;Parent=rna-XM_018037474.2
NW_017138358.1	Gnomon	CDS	92288	92388	.	-	0	Name=XP_017892963.2;ID=cds-XP_017892963.2;Dbxref=GeneID:108632730%2CGenbank:XP_017892963.2;Parent=rna-XM_018037474.2
NW_017138358.1	Gnomon	CDS	91619	91713	.	-	0	Name=XP_017892963.2;ID=cds-XP_017892963.2;Dbxref=GeneID:108632730%2CGenbank:XP_017892963.2;Parent=rna-XM_018037474.2
NW_017138358.1	Gnomon	CDS	91435	91481	.	-	0	Name=XP_017892963.2;ID=cds-XP_017892963.2;Dbxref=GeneID:108632730%2CGenbank:XP_017892963.2;Parent=rna-XM_018037474.2
