# Supplementary material for: Prevalent bee venom genes evolved before the aculeate stinger and eusociality
Source: BMC Biol. 2023 Oct 23;21:229. doi: 10.1186/s12915-023-01656-5 (PMC10591384; doi:10.1186/s12915-023-01656-5)
Supplement: Supplementary file 42 — Additional file 42. Gff files of all toxin gene annotations. [file 12915_2023_1656_MOESM42_ESM.zip › AdditionalFile9_ToxinGeneAnnotations/NW_020229838.1._PLA2.gff_modified_Koludarov_et_al_2021.gff3]

##gff-version 3
##source-version geneious 2020.2.2
##sequence-region	NW_020229838.1	1	4397941
NW_020229838.1	Koludarov_et_al_2021	gene	1036135	1037692	.	-	.	Name=PLA2 psi
NW_020229838.1	Gnomon	mRNA	3366941	3372033	.	-	.	Name=XM_020028101.2;ID=rna-XM_020028101.2;Dbxref=GeneID:105253123%2CGenbank:XM_020028101.2;Parent=gene-LOC105253123
NW_020229838.1	Gnomon	CDS	3663522	3663905	.	-	0	Name=XP_025269499.1;ID=cds-XP_025269499.1;Dbxref=GeneID:105249160%2CGenbank:XP_025269499.1;Parent=rna-XM_025413714.1
NW_020229838.1	Gnomon	CDS	3654610	3654747	.	-	0	Name=XP_025269499.1;ID=cds-XP_025269499.1;Dbxref=GeneID:105249160%2CGenbank:XP_025269499.1;Parent=rna-XM_025413714.1
NW_020229838.1	Gnomon	CDS	3654221	3654388	.	-	0	Name=XP_025269499.1;ID=cds-XP_025269499.1;Dbxref=GeneID:105249160%2CGenbank:XP_025269499.1;Parent=rna-XM_025413714.1
NW_020229838.1	Gnomon	CDS	3653344	3653697	.	-	0	Name=XP_025269499.1;ID=cds-XP_025269499.1;Dbxref=GeneID:105249160%2CGenbank:XP_025269499.1;Parent=rna-XM_025413714.1
NW_020229838.1	Gnomon	CDS	3650822	3651055	.	-	0	Name=XP_025269499.1;ID=cds-XP_025269499.1;Dbxref=GeneID:105249160%2CGenbank:XP_025269499.1;Parent=rna-XM_025413714.1
NW_020229838.1	Gnomon	CDS	3647677	3647737	.	-	0	Name=XP_025269499.1;ID=cds-XP_025269499.1;Dbxref=GeneID:105249160%2CGenbank:XP_025269499.1;Parent=rna-XM_025413714.1
NW_020229838.1	Gnomon	CDS	3646752	3646983	.	-	0	Name=XP_025269499.1;ID=cds-XP_025269499.1;Dbxref=GeneID:105249160%2CGenbank:XP_025269499.1;Parent=rna-XM_025413714.1
NW_020229838.1	Gnomon	CDS	3646359	3646599	.	-	0	Name=XP_025269499.1;ID=cds-XP_025269499.1;Dbxref=GeneID:105249160%2CGenbank:XP_025269499.1;Parent=rna-XM_025413714.1
NW_020229838.1	Gnomon	CDS	3646164	3646286	.	-	0	Name=XP_025269499.1;ID=cds-XP_025269499.1;Dbxref=GeneID:105249160%2CGenbank:XP_025269499.1;Parent=rna-XM_025413714.1
NW_020229838.1	Gnomon	CDS	3645928	3646038	.	-	0	Name=XP_025269499.1;ID=cds-XP_025269499.1;Dbxref=GeneID:105249160%2CGenbank:XP_025269499.1;Parent=rna-XM_025413714.1
NW_020229838.1	Gnomon	CDS	3645289	3645513	.	-	0	Name=XP_025269499.1;ID=cds-XP_025269499.1;Dbxref=GeneID:105249160%2CGenbank:XP_025269499.1;Parent=rna-XM_025413714.1
NW_020229838.1	Gnomon	CDS	3644026	3644208	.	-	0	Name=XP_025269499.1;ID=cds-XP_025269499.1;Dbxref=GeneID:105249160%2CGenbank:XP_025269499.1;Parent=rna-XM_025413714.1
NW_020229838.1	Gnomon	CDS	3642715	3642814	.	-	0	Name=XP_025269499.1;ID=cds-XP_025269499.1;Dbxref=GeneID:105249160%2CGenbank:XP_025269499.1;Parent=rna-XM_025413714.1
NW_020229838.1	Gnomon	CDS	3642200	3642311	.	-	0	Name=XP_025269499.1;ID=cds-XP_025269499.1;Dbxref=GeneID:105249160%2CGenbank:XP_025269499.1;Parent=rna-XM_025413714.1
NW_020229838.1	Gnomon	CDS	3641159	3641754	.	-	0	Name=XP_025269499.1;ID=cds-XP_025269499.1;Dbxref=GeneID:105249160%2CGenbank:XP_025269499.1;Parent=rna-XM_025413714.1
NW_020229838.1	Gnomon	CDS	3639710	3639976	.	-	0	Name=XP_025269499.1;ID=cds-XP_025269499.1;Dbxref=GeneID:105249160%2CGenbank:XP_025269499.1;Parent=rna-XM_025413714.1
NW_020229838.1	Gnomon	CDS	3638395	3638588	.	-	0	Name=XP_025269499.1;ID=cds-XP_025269499.1;Dbxref=GeneID:105249160%2CGenbank:XP_025269499.1;Parent=rna-XM_025413714.1
NW_020229838.1	Gnomon	exon	2257561	2257779	.	-	.	ID=exon-XM_025413673.1-8;Dbxref=GeneID:105256427%2CGenbank:XM_025413673.1;Parent=rna-XM_025413673.1
NW_020229838.1	Gnomon	exon	2257041	2257166	.	-	.	ID=exon-XM_025413673.1-9;Dbxref=GeneID:105256427%2CGenbank:XM_025413673.1;Parent=rna-XM_025413673.1
NW_020229838.1	Gnomon	exon	2261699	2261768	.	-	.	ID=exon-XM_025413673.1-6;Dbxref=GeneID:105256427%2CGenbank:XM_025413673.1;Parent=rna-XM_025413673.1
NW_020229838.1	Gnomon	exon	2258027	2258100	.	-	.	ID=exon-XM_025413673.1-7;Dbxref=GeneID:105256427%2CGenbank:XM_025413673.1;Parent=rna-XM_025413673.1
NW_020229838.1	Gnomon	exon	2262190	2262213	.	-	.	ID=exon-XM_025413673.1-4;Dbxref=GeneID:105256427%2CGenbank:XM_025413673.1;Parent=rna-XM_025413673.1
NW_020229838.1	Gnomon	exon	2261983	2262039	.	-	.	ID=exon-XM_025413673.1-5;Dbxref=GeneID:105256427%2CGenbank:XM_025413673.1;Parent=rna-XM_025413673.1
NW_020229838.1	Gnomon	exon	2265992	2266118	.	-	.	ID=exon-XM_025413673.1-2;Dbxref=GeneID:105256427%2CGenbank:XM_025413673.1;Parent=rna-XM_025413673.1
NW_020229838.1	Gnomon	exon	2264891	2264961	.	-	.	ID=exon-XM_025413673.1-3;Dbxref=GeneID:105256427%2CGenbank:XM_025413673.1;Parent=rna-XM_025413673.1
NW_020229838.1	Gnomon	exon	2267312	2267483	.	-	.	ID=exon-XM_025413673.1-1;Dbxref=GeneID:105256427%2CGenbank:XM_025413673.1;Parent=rna-XM_025413673.1
NW_020229838.1	Gnomon	exon	779001	779074	.	-	.	ID=exon-XM_025413725.1-2;Dbxref=GeneID:105251567%2CGenbank:XM_025413725.1;Parent=rna-XM_025413725.1
NW_020229838.1	Gnomon	exon	755020	755273	.	-	.	ID=exon-XM_025413725.1-3;Dbxref=GeneID:105251567%2CGenbank:XM_025413725.1;Parent=rna-XM_025413725.1
NW_020229838.1	Gnomon	exon	749181	749371	.	-	.	ID=exon-XM_025413725.1-4;Dbxref=GeneID:105251567%2CGenbank:XM_025413725.1;Parent=rna-XM_025413725.1
NW_020229838.1	Gnomon	exon	748861	748996	.	-	.	ID=exon-XM_025413725.1-5;Dbxref=GeneID:105251567%2CGenbank:XM_025413725.1;Parent=rna-XM_025413725.1
NW_020229838.1	Gnomon	exon	748515	748611	.	-	.	ID=exon-XM_025413725.1-6;Dbxref=GeneID:105251567%2CGenbank:XM_025413725.1;Parent=rna-XM_025413725.1
NW_020229838.1	Gnomon	exon	748056	748100	.	-	.	ID=exon-XM_025413725.1-7;Dbxref=GeneID:105251567%2CGenbank:XM_025413725.1;Parent=rna-XM_025413725.1
NW_020229838.1	Gnomon	exon	746643	746830	.	-	.	ID=exon-XM_025413725.1-8;Dbxref=GeneID:105251567%2CGenbank:XM_025413725.1;Parent=rna-XM_025413725.1
NW_020229838.1	Gnomon	exon	746355	746496	.	-	.	ID=exon-XM_025413725.1-9;Dbxref=GeneID:105251567%2CGenbank:XM_025413725.1;Parent=rna-XM_025413725.1
NW_020229838.1	Gnomon	exon	780642	782556	.	-	.	ID=exon-XM_025413725.1-1;Dbxref=GeneID:105251567%2CGenbank:XM_025413725.1;Parent=rna-XM_025413725.1
NW_020229838.1	Gnomon	exon	3257254	3257319	.	-	.	ID=exon-XM_011260973.3-6;Dbxref=GeneID:105253140%2CGenbank:XM_011260973.3;Parent=rna-XM_011260973.3
NW_020229838.1	Gnomon	mRNA	3570301	3573314	.	-	.	Name=XM_011260900.3;ID=rna-XM_011260900.3;Dbxref=GeneID:105253102%2CGenbank:XM_011260900.3;Parent=gene-LOC105253102
NW_020229838.1	Gnomon	exon	3256979	3257185	.	-	.	ID=exon-XM_011260973.3-7;Dbxref=GeneID:105253140%2CGenbank:XM_011260973.3;Parent=rna-XM_011260973.3
NW_020229838.1	Gnomon	exon	3258201	3258563	.	-	.	ID=exon-XM_011260973.3-2;Dbxref=GeneID:105253140%2CGenbank:XM_011260973.3;Parent=rna-XM_011260973.3
NW_020229838.1	Gnomon	exon	3258013	3258132	.	-	.	ID=exon-XM_011260973.3-3;Dbxref=GeneID:105253140%2CGenbank:XM_011260973.3;Parent=rna-XM_011260973.3
NW_020229838.1	Gnomon	exon	3257802	3257896	.	-	.	ID=exon-XM_011260973.3-4;Dbxref=GeneID:105253140%2CGenbank:XM_011260973.3;Parent=rna-XM_011260973.3
NW_020229838.1	Gnomon	exon	3257390	3257722	.	-	.	ID=exon-XM_011260973.3-5;Dbxref=GeneID:105253140%2CGenbank:XM_011260973.3;Parent=rna-XM_011260973.3
NW_020229838.1	Gnomon	exon	3258658	3258743	.	-	.	ID=exon-XM_011260973.3-1;Dbxref=GeneID:105253140%2CGenbank:XM_011260973.3;Parent=rna-XM_011260973.3
NW_020229838.1	Gnomon	CDS	3101109	3101270	.	-	0	Name=XP_019882189.1;ID=cds-XP_019882189.1;Dbxref=GeneID:109609782%2CGenbank:XP_019882189.1;Parent=rna-XM_020026630.2
NW_020229838.1	Gnomon	CDS	3100185	3100430	.	-	0	Name=XP_019882189.1;ID=cds-XP_019882189.1;Dbxref=GeneID:109609782%2CGenbank:XP_019882189.1;Parent=rna-XM_020026630.2
NW_020229838.1	Gnomon	mRNA	1741999	2015115	.	-	.	Name=XM_025413635.1;ID=rna-XM_025413635.1;Dbxref=GeneID:105256683%2CGenbank:XM_025413635.1;Parent=gene-LOC105256683
NW_020229838.1	Gnomon	exon	4115131	4115382	.	-	.	ID=exon-XM_011258646.3-2;Dbxref=GeneID:105251684%2CGenbank:XM_011258646.3;Parent=rna-XM_011258646.3
NW_020229838.1	Gnomon	exon	4114381	4114642	.	-	.	ID=exon-XM_011258646.3-3;Dbxref=GeneID:105251684%2CGenbank:XM_011258646.3;Parent=rna-XM_011258646.3
NW_020229838.1	Gnomon	exon	4115681	4115914	.	-	.	ID=exon-XM_011258646.3-1;Dbxref=GeneID:105251684%2CGenbank:XM_011258646.3;Parent=rna-XM_011258646.3
NW_020229838.1	Gnomon	exon	4113373	4113675	.	-	.	ID=exon-XM_011258646.3-6;Dbxref=GeneID:105251684%2CGenbank:XM_011258646.3;Parent=rna-XM_011258646.3
NW_020229838.1	Gnomon	exon	4114080	4114261	.	-	.	ID=exon-XM_011258646.3-4;Dbxref=GeneID:105251684%2CGenbank:XM_011258646.3;Parent=rna-XM_011258646.3
NW_020229838.1	Gnomon	exon	4113743	4113955	.	-	.	ID=exon-XM_011258646.3-5;Dbxref=GeneID:105251684%2CGenbank:XM_011258646.3;Parent=rna-XM_011258646.3
NW_020229838.1	Gnomon	mRNA	1724797	1726000	.	-	.	Name=XM_011266923.3;ID=rna-XM_011266923.3;Dbxref=GeneID:105256734%2CGenbank:XM_011266923.3;Parent=gene-LOC105256734
NW_020229838.1	Gnomon	CDS	3309649	3310680	.	-	0	Name=XP_025269593.1;ID=cds-XP_025269593.1;Dbxref=GeneID:105253134%2CGenbank:XP_025269593.1;Parent=rna-XM_025413808.1
NW_020229838.1	Gnomon	CDS	3307789	3308280	.	-	0	Name=XP_025269593.1;ID=cds-XP_025269593.1;Dbxref=GeneID:105253134%2CGenbank:XP_025269593.1;Parent=rna-XM_025413808.1
NW_020229838.1	Gnomon	CDS	3297245	3297333	.	-	0	Name=XP_025269593.1;ID=cds-XP_025269593.1;Dbxref=GeneID:105253134%2CGenbank:XP_025269593.1;Parent=rna-XM_025413808.1
NW_020229838.1	Gnomon	CDS	3297092	3297171	.	-	0	Name=XP_025269593.1;ID=cds-XP_025269593.1;Dbxref=GeneID:105253134%2CGenbank:XP_025269593.1;Parent=rna-XM_025413808.1
NW_020229838.1	Gnomon	CDS	3296518	3296639	.	-	0	Name=XP_025269593.1;ID=cds-XP_025269593.1;Dbxref=GeneID:105253134%2CGenbank:XP_025269593.1;Parent=rna-XM_025413808.1
NW_020229838.1	Gnomon	CDS	3295423	3295887	.	-	0	Name=XP_025269593.1;ID=cds-XP_025269593.1;Dbxref=GeneID:105253134%2CGenbank:XP_025269593.1;Parent=rna-XM_025413808.1
NW_020229838.1	Gnomon	CDS	3294719	3295048	.	-	0	Name=XP_025269593.1;ID=cds-XP_025269593.1;Dbxref=GeneID:105253134%2CGenbank:XP_025269593.1;Parent=rna-XM_025413808.1
NW_020229838.1	Gnomon	CDS	3294466	3294618	.	-	0	Name=XP_025269593.1;ID=cds-XP_025269593.1;Dbxref=GeneID:105253134%2CGenbank:XP_025269593.1;Parent=rna-XM_025413808.1
NW_020229838.1	Gnomon	CDS	3293917	3294345	.	-	0	Name=XP_025269593.1;ID=cds-XP_025269593.1;Dbxref=GeneID:105253134%2CGenbank:XP_025269593.1;Parent=rna-XM_025413808.1
NW_020229838.1	Gnomon	exon	337433	337927	.	-	.	ID=exon-XM_011263694.3-5;Dbxref=GeneID:105254793%2CGenbank:XM_011263694.3;Parent=rna-XM_011263694.3
NW_020229838.1	Gnomon	exon	337057	337182	.	-	.	ID=exon-XM_011263694.3-6;Dbxref=GeneID:105254793%2CGenbank:XM_011263694.3;Parent=rna-XM_011263694.3
NW_020229838.1	Gnomon	exon	339437	340149	.	-	.	ID=exon-XM_011263694.3-1;Dbxref=GeneID:105254793%2CGenbank:XM_011263694.3;Parent=rna-XM_011263694.3
NW_020229838.1	Gnomon	exon	339164	339332	.	-	.	ID=exon-XM_011263694.3-2;Dbxref=GeneID:105254793%2CGenbank:XM_011263694.3;Parent=rna-XM_011263694.3
NW_020229838.1	Gnomon	exon	338350	338540	.	-	.	ID=exon-XM_011263694.3-3;Dbxref=GeneID:105254793%2CGenbank:XM_011263694.3;Parent=rna-XM_011263694.3
NW_020229838.1	Gnomon	exon	338095	338277	.	-	.	ID=exon-XM_011263694.3-4;Dbxref=GeneID:105254793%2CGenbank:XM_011263694.3;Parent=rna-XM_011263694.3
NW_020229838.1	Gnomon	CDS	1206122	1206203	.	-	0	Name=XP_025269603.1;ID=cds-XP_025269603.1;Dbxref=GeneID:105251583%2CGenbank:XP_025269603.1;Parent=rna-XM_025413818.1
NW_020229838.1	Gnomon	CDS	1205919	1206033	.	-	0	Name=XP_025269603.1;ID=cds-XP_025269603.1;Dbxref=GeneID:105251583%2CGenbank:XP_025269603.1;Parent=rna-XM_025413818.1
NW_020229838.1	Gnomon	CDS	1205716	1205806	.	-	0	Name=XP_025269603.1;ID=cds-XP_025269603.1;Dbxref=GeneID:105251583%2CGenbank:XP_025269603.1;Parent=rna-XM_025413818.1
NW_020229838.1	Gnomon	CDS	1205242	1205472	.	-	0	Name=XP_025269603.1;ID=cds-XP_025269603.1;Dbxref=GeneID:105251583%2CGenbank:XP_025269603.1;Parent=rna-XM_025413818.1
NW_020229838.1	Gnomon	CDS	1204889	1205148	.	-	0	Name=XP_025269603.1;ID=cds-XP_025269603.1;Dbxref=GeneID:105251583%2CGenbank:XP_025269603.1;Parent=rna-XM_025413818.1
NW_020229838.1	Gnomon	CDS	1204469	1204703	.	-	0	Name=XP_025269603.1;ID=cds-XP_025269603.1;Dbxref=GeneID:105251583%2CGenbank:XP_025269603.1;Parent=rna-XM_025413818.1
NW_020229838.1	Gnomon	CDS	1203151	1203345	.	-	0	Name=XP_025269603.1;ID=cds-XP_025269603.1;Dbxref=GeneID:105251583%2CGenbank:XP_025269603.1;Parent=rna-XM_025413818.1
NW_020229838.1	Gnomon	CDS	1202887	1203063	.	-	0	Name=XP_025269603.1;ID=cds-XP_025269603.1;Dbxref=GeneID:105251583%2CGenbank:XP_025269603.1;Parent=rna-XM_025413818.1
NW_020229838.1	Gnomon	CDS	1202630	1202815	.	-	0	Name=XP_025269603.1;ID=cds-XP_025269603.1;Dbxref=GeneID:105251583%2CGenbank:XP_025269603.1;Parent=rna-XM_025413818.1
NW_020229838.1	Gnomon	CDS	1202174	1202509	.	-	0	Name=XP_025269603.1;ID=cds-XP_025269603.1;Dbxref=GeneID:105251583%2CGenbank:XP_025269603.1;Parent=rna-XM_025413818.1
NW_020229838.1	Gnomon	CDS	1201770	1202087	.	-	0	Name=XP_025269603.1;ID=cds-XP_025269603.1;Dbxref=GeneID:105251583%2CGenbank:XP_025269603.1;Parent=rna-XM_025413818.1
NW_020229838.1	Gnomon	CDS	1201473	1201670	.	-	0	Name=XP_025269603.1;ID=cds-XP_025269603.1;Dbxref=GeneID:105251583%2CGenbank:XP_025269603.1;Parent=rna-XM_025413818.1
NW_020229838.1	Gnomon	CDS	1201174	1201382	.	-	0	Name=XP_025269603.1;ID=cds-XP_025269603.1;Dbxref=GeneID:105251583%2CGenbank:XP_025269603.1;Parent=rna-XM_025413818.1
NW_020229838.1	Gnomon	CDS	1200893	1201088	.	-	0	Name=XP_025269603.1;ID=cds-XP_025269603.1;Dbxref=GeneID:105251583%2CGenbank:XP_025269603.1;Parent=rna-XM_025413818.1
NW_020229838.1	Gnomon	CDS	1200378	1200605	.	-	0	Name=XP_025269603.1;ID=cds-XP_025269603.1;Dbxref=GeneID:105251583%2CGenbank:XP_025269603.1;Parent=rna-XM_025413818.1
NW_020229838.1	Gnomon	lnc_RNA	2137587	2146983	.	-	.	Name=XR_889604.2;ID=rna-XR_889604.2;Dbxref=GeneID:105256642%2CGenbank:XR_889604.2;Parent=gene-LOC105256642
NW_020229838.1	Gnomon	exon	3295423	3295887	.	-	.	ID=exon-XM_025413801.1-7;Dbxref=GeneID:105253134%2CGenbank:XM_025413801.1;Parent=rna-XM_025413801.1
NW_020229838.1	Gnomon	exon	3294719	3295048	.	-	.	ID=exon-XM_025413801.1-8;Dbxref=GeneID:105253134%2CGenbank:XM_025413801.1;Parent=rna-XM_025413801.1
NW_020229838.1	Gnomon	exon	3294466	3294618	.	-	.	ID=exon-XM_025413801.1-9;Dbxref=GeneID:105253134%2CGenbank:XM_025413801.1;Parent=rna-XM_025413801.1
NW_020229838.1	Gnomon	exon	3307789	3308280	.	-	.	ID=exon-XM_025413801.1-3;Dbxref=GeneID:105253134%2CGenbank:XM_025413801.1;Parent=rna-XM_025413801.1
NW_020229838.1	Gnomon	exon	3297245	3297333	.	-	.	ID=exon-XM_025413801.1-4;Dbxref=GeneID:105253134%2CGenbank:XM_025413801.1;Parent=rna-XM_025413801.1
NW_020229838.1	Gnomon	exon	3297092	3297171	.	-	.	ID=exon-XM_025413801.1-5;Dbxref=GeneID:105253134%2CGenbank:XM_025413801.1;Parent=rna-XM_025413801.1
NW_020229838.1	Gnomon	exon	3296518	3296639	.	-	.	ID=exon-XM_025413801.1-6;Dbxref=GeneID:105253134%2CGenbank:XM_025413801.1;Parent=rna-XM_025413801.1
NW_020229838.1	Gnomon	exon	3315244	3315631	.	-	.	ID=exon-XM_025413801.1-1;Dbxref=GeneID:105253134%2CGenbank:XM_025413801.1;Parent=rna-XM_025413801.1
NW_020229838.1	Gnomon	exon	3309649	3310724	.	-	.	ID=exon-XM_025413801.1-2;Dbxref=GeneID:105253134%2CGenbank:XM_025413801.1;Parent=rna-XM_025413801.1
NW_020229838.1	Gnomon	mRNA	3366941	3373445	.	-	.	Name=XM_020028102.2;ID=rna-XM_020028102.2;Dbxref=GeneID:105253123%2CGenbank:XM_020028102.2;Parent=gene-LOC105253123
NW_020229838.1	Gnomon	exon	1261670	1261873	.	+	.	ID=exon-XM_011258511.3-9;Dbxref=GeneID:105251588%2CGenbank:XM_011258511.3;Parent=rna-XM_011258511.3
NW_020229838.1	Gnomon	exon	1260986	1261144	.	+	.	ID=exon-XM_011258511.3-7;Dbxref=GeneID:105251588%2CGenbank:XM_011258511.3;Parent=rna-XM_011258511.3
NW_020229838.1	Gnomon	exon	1261367	1261591	.	+	.	ID=exon-XM_011258511.3-8;Dbxref=GeneID:105251588%2CGenbank:XM_011258511.3;Parent=rna-XM_011258511.3
NW_020229838.1	Gnomon	exon	1260260	1260421	.	+	.	ID=exon-XM_011258511.3-5;Dbxref=GeneID:105251588%2CGenbank:XM_011258511.3;Parent=rna-XM_011258511.3
NW_020229838.1	Gnomon	exon	1260682	1260866	.	+	.	ID=exon-XM_011258511.3-6;Dbxref=GeneID:105251588%2CGenbank:XM_011258511.3;Parent=rna-XM_011258511.3
NW_020229838.1	Gnomon	exon	1259188	1259386	.	+	.	ID=exon-XM_011258511.3-3;Dbxref=GeneID:105251588%2CGenbank:XM_011258511.3;Parent=rna-XM_011258511.3
NW_020229838.1	Gnomon	exon	1260046	1260171	.	+	.	ID=exon-XM_011258511.3-4;Dbxref=GeneID:105251588%2CGenbank:XM_011258511.3;Parent=rna-XM_011258511.3
NW_020229838.1	Gnomon	exon	1255685	1255921	.	+	.	ID=exon-XM_011258511.3-1;Dbxref=GeneID:105251588%2CGenbank:XM_011258511.3;Parent=rna-XM_011258511.3
NW_020229838.1	Gnomon	exon	1258953	1259057	.	+	.	ID=exon-XM_011258511.3-2;Dbxref=GeneID:105251588%2CGenbank:XM_011258511.3;Parent=rna-XM_011258511.3
NW_020229838.1	Gnomon	mRNA	3625000	3627912	.	+	.	Name=XM_011260891.3;ID=rna-XM_011260891.3;Dbxref=GeneID:105253096%2CGenbank:XM_011260891.3;Parent=gene-LOC105253096
NW_020229838.1	Gnomon	mRNA	3564535	3569649	.	-	.	Name=XM_011260901.3;ID=rna-XM_011260901.3;Dbxref=GeneID:105253104%2CGenbank:XM_011260901.3;Parent=gene-LOC105253104
NW_020229838.1	Gnomon	exon	509409	509688	.	-	.	ID=exon-XM_011258435.3-8;Dbxref=GeneID:105251554%2CGenbank:XM_011258435.3;Parent=rna-XM_011258435.3
NW_020229838.1	Gnomon	exon	513583	513837	.	-	.	ID=exon-XM_011258435.3-6;Dbxref=GeneID:105251554%2CGenbank:XM_011258435.3;Parent=rna-XM_011258435.3
NW_020229838.1	Gnomon	exon	511742	511833	.	-	.	ID=exon-XM_011258435.3-7;Dbxref=GeneID:105251554%2CGenbank:XM_011258435.3;Parent=rna-XM_011258435.3
NW_020229838.1	Gnomon	exon	2264891	2264961	.	-	.	ID=exon-XM_011266379.2-3;Dbxref=GeneID:105256427%2CGenbank:XM_011266379.2;Parent=rna-XM_011266379.2
NW_020229838.1	Gnomon	exon	2262933	2263013	.	-	.	ID=exon-XM_011266379.2-4;Dbxref=GeneID:105256427%2CGenbank:XM_011266379.2;Parent=rna-XM_011266379.2
NW_020229838.1	Gnomon	exon	2267312	2267483	.	-	.	ID=exon-XM_011266379.2-1;Dbxref=GeneID:105256427%2CGenbank:XM_011266379.2;Parent=rna-XM_011266379.2
NW_020229838.1	Gnomon	exon	2265992	2266118	.	-	.	ID=exon-XM_011266379.2-2;Dbxref=GeneID:105256427%2CGenbank:XM_011266379.2;Parent=rna-XM_011266379.2
NW_020229838.1	Gnomon	exon	2258027	2258100	.	-	.	ID=exon-XM_011266379.2-7;Dbxref=GeneID:105256427%2CGenbank:XM_011266379.2;Parent=rna-XM_011266379.2
NW_020229838.1	Gnomon	exon	531844	532034	.	-	.	ID=exon-XM_011258435.3-1;Dbxref=GeneID:105251554%2CGenbank:XM_011258435.3;Parent=rna-XM_011258435.3
NW_020229838.1	Gnomon	exon	2257561	2257779	.	-	.	ID=exon-XM_011266379.2-8;Dbxref=GeneID:105256427%2CGenbank:XM_011266379.2;Parent=rna-XM_011266379.2
NW_020229838.1	Gnomon	exon	2262190	2262213	.	-	.	ID=exon-XM_011266379.2-5;Dbxref=GeneID:105256427%2CGenbank:XM_011266379.2;Parent=rna-XM_011266379.2
NW_020229838.1	Gnomon	exon	2261699	2261768	.	-	.	ID=exon-XM_011266379.2-6;Dbxref=GeneID:105256427%2CGenbank:XM_011266379.2;Parent=rna-XM_011266379.2
NW_020229838.1	Gnomon	exon	522981	523069	.	-	.	ID=exon-XM_011258435.3-4;Dbxref=GeneID:105251554%2CGenbank:XM_011258435.3;Parent=rna-XM_011258435.3
NW_020229838.1	Gnomon	exon	515795	515938	.	-	.	ID=exon-XM_011258435.3-5;Dbxref=GeneID:105251554%2CGenbank:XM_011258435.3;Parent=rna-XM_011258435.3
NW_020229838.1	Gnomon	exon	524188	524324	.	-	.	ID=exon-XM_011258435.3-2;Dbxref=GeneID:105251554%2CGenbank:XM_011258435.3;Parent=rna-XM_011258435.3
NW_020229838.1	Gnomon	exon	2257041	2257166	.	-	.	ID=exon-XM_011266379.2-9;Dbxref=GeneID:105256427%2CGenbank:XM_011266379.2;Parent=rna-XM_011266379.2
NW_020229838.1	Gnomon	exon	523601	523757	.	-	.	ID=exon-XM_011258435.3-3;Dbxref=GeneID:105251554%2CGenbank:XM_011258435.3;Parent=rna-XM_011258435.3
NW_020229838.1	Gnomon	mRNA	3009130	3075120	.	+	.	Name=XM_011253198.3;ID=rna-XM_011253198.3;Dbxref=GeneID:105248427%2CGenbank:XM_011253198.3;Parent=gene-LOC105248427
NW_020229838.1	Gnomon	exon	2262933	2263013	.	-	.	ID=exon-XM_011266332.2-4;Dbxref=GeneID:105256427%2CGenbank:XM_011266332.2;Parent=rna-XM_011266332.2
NW_020229838.1	Gnomon	exon	2262190	2262213	.	-	.	ID=exon-XM_011266332.2-5;Dbxref=GeneID:105256427%2CGenbank:XM_011266332.2;Parent=rna-XM_011266332.2
NW_020229838.1	Gnomon	exon	2261983	2262039	.	-	.	ID=exon-XM_011266332.2-6;Dbxref=GeneID:105256427%2CGenbank:XM_011266332.2;Parent=rna-XM_011266332.2
NW_020229838.1	Gnomon	exon	2261699	2261768	.	-	.	ID=exon-XM_011266332.2-7;Dbxref=GeneID:105256427%2CGenbank:XM_011266332.2;Parent=rna-XM_011266332.2
NW_020229838.1	Gnomon	exon	2267312	2267483	.	-	.	ID=exon-XM_011266332.2-1;Dbxref=GeneID:105256427%2CGenbank:XM_011266332.2;Parent=rna-XM_011266332.2
NW_020229838.1	Gnomon	exon	2265992	2266118	.	-	.	ID=exon-XM_011266332.2-2;Dbxref=GeneID:105256427%2CGenbank:XM_011266332.2;Parent=rna-XM_011266332.2
NW_020229838.1	Gnomon	exon	2264891	2264961	.	-	.	ID=exon-XM_011266332.2-3;Dbxref=GeneID:105256427%2CGenbank:XM_011266332.2;Parent=rna-XM_011266332.2
NW_020229838.1	Gnomon	mRNA	2461587	2466226	.	+	.	Name=XM_011265940.2;ID=rna-XM_011265940.2;Dbxref=GeneID:105256188%2CGenbank:XM_011265940.2;Parent=gene-LOC105256188
NW_020229838.1	Gnomon	exon	2258027	2258100	.	-	.	ID=exon-XM_011266332.2-8;Dbxref=GeneID:105256427%2CGenbank:XM_011266332.2;Parent=rna-XM_011266332.2
NW_020229838.1	Gnomon	exon	2257561	2257779	.	-	.	ID=exon-XM_011266332.2-9;Dbxref=GeneID:105256427%2CGenbank:XM_011266332.2;Parent=rna-XM_011266332.2
NW_020229838.1	Gnomon	mRNA	1741999	2102730	.	-	.	Name=XM_025413636.1;ID=rna-XM_025413636.1;Dbxref=GeneID:105256683%2CGenbank:XM_025413636.1;Parent=gene-LOC105256683
NW_020229838.1	Gnomon	CDS	1218823	1219003	.	-	0	Name=XP_025269594.1;ID=cds-XP_025269594.1;Dbxref=GeneID:105251583%2CGenbank:XP_025269594.1;Parent=rna-XM_025413809.1
NW_020229838.1	Gnomon	CDS	1206122	1206217	.	-	0	Name=XP_025269594.1;ID=cds-XP_025269594.1;Dbxref=GeneID:105251583%2CGenbank:XP_025269594.1;Parent=rna-XM_025413809.1
NW_020229838.1	Gnomon	CDS	1205919	1206033	.	-	0	Name=XP_025269594.1;ID=cds-XP_025269594.1;Dbxref=GeneID:105251583%2CGenbank:XP_025269594.1;Parent=rna-XM_025413809.1
NW_020229838.1	Gnomon	CDS	1205716	1205806	.	-	0	Name=XP_025269594.1;ID=cds-XP_025269594.1;Dbxref=GeneID:105251583%2CGenbank:XP_025269594.1;Parent=rna-XM_025413809.1
NW_020229838.1	Gnomon	CDS	1205242	1205472	.	-	0	Name=XP_025269594.1;ID=cds-XP_025269594.1;Dbxref=GeneID:105251583%2CGenbank:XP_025269594.1;Parent=rna-XM_025413809.1
NW_020229838.1	Gnomon	CDS	1204889	1205148	.	-	0	Name=XP_025269594.1;ID=cds-XP_025269594.1;Dbxref=GeneID:105251583%2CGenbank:XP_025269594.1;Parent=rna-XM_025413809.1
NW_020229838.1	Gnomon	CDS	1204469	1204703	.	-	0	Name=XP_025269594.1;ID=cds-XP_025269594.1;Dbxref=GeneID:105251583%2CGenbank:XP_025269594.1;Parent=rna-XM_025413809.1
NW_020229838.1	Gnomon	CDS	1203151	1203345	.	-	0	Name=XP_025269594.1;ID=cds-XP_025269594.1;Dbxref=GeneID:105251583%2CGenbank:XP_025269594.1;Parent=rna-XM_025413809.1
NW_020229838.1	Gnomon	CDS	1202887	1203063	.	-	0	Name=XP_025269594.1;ID=cds-XP_025269594.1;Dbxref=GeneID:105251583%2CGenbank:XP_025269594.1;Parent=rna-XM_025413809.1
NW_020229838.1	Gnomon	CDS	1202630	1202815	.	-	0	Name=XP_025269594.1;ID=cds-XP_025269594.1;Dbxref=GeneID:105251583%2CGenbank:XP_025269594.1;Parent=rna-XM_025413809.1
NW_020229838.1	Gnomon	CDS	1202174	1202509	.	-	0	Name=XP_025269594.1;ID=cds-XP_025269594.1;Dbxref=GeneID:105251583%2CGenbank:XP_025269594.1;Parent=rna-XM_025413809.1
NW_020229838.1	Gnomon	CDS	1201770	1202087	.	-	0	Name=XP_025269594.1;ID=cds-XP_025269594.1;Dbxref=GeneID:105251583%2CGenbank:XP_025269594.1;Parent=rna-XM_025413809.1
NW_020229838.1	Gnomon	CDS	1201473	1201670	.	-	0	Name=XP_025269594.1;ID=cds-XP_025269594.1;Dbxref=GeneID:105251583%2CGenbank:XP_025269594.1;Parent=rna-XM_025413809.1
NW_020229838.1	Gnomon	CDS	1201174	1201382	.	-	0	Name=XP_025269594.1;ID=cds-XP_025269594.1;Dbxref=GeneID:105251583%2CGenbank:XP_025269594.1;Parent=rna-XM_025413809.1
NW_020229838.1	Gnomon	CDS	1200893	1201088	.	-	0	Name=XP_025269594.1;ID=cds-XP_025269594.1;Dbxref=GeneID:105251583%2CGenbank:XP_025269594.1;Parent=rna-XM_025413809.1
NW_020229838.1	Gnomon	CDS	1200378	1200605	.	-	0	Name=XP_025269594.1;ID=cds-XP_025269594.1;Dbxref=GeneID:105251583%2CGenbank:XP_025269594.1;Parent=rna-XM_025413809.1
NW_020229838.1	Gnomon	mRNA	334242	336914	.	+	.	Name=XM_011263687.3;ID=rna-XM_011263687.3;Dbxref=GeneID:105254791%2CGenbank:XM_011263687.3;Parent=gene-LOC105254791
NW_020229838.1	Gnomon	exon	2204268	2205543	.	+	.	ID=exon-XM_011266555.3-1;Dbxref=GeneID:105256548%2CGenbank:XM_011266555.3;Parent=rna-XM_011266555.3
NW_020229838.1	Gnomon	exon	2205643	2205816	.	+	.	ID=exon-XM_011266555.3-2;Dbxref=GeneID:105256548%2CGenbank:XM_011266555.3;Parent=rna-XM_011266555.3
NW_020229838.1	Gnomon	exon	2205886	2206275	.	+	.	ID=exon-XM_011266555.3-3;Dbxref=GeneID:105256548%2CGenbank:XM_011266555.3;Parent=rna-XM_011266555.3
NW_020229838.1	Gnomon	CDS	4003870	4003903	.	-	0	Name=XP_011256973.1;ID=cds-XP_011256973.1;Dbxref=GeneID:105251699%2CGenbank:XP_011256973.1;Parent=rna-XM_011258671.3
NW_020229838.1	Gnomon	CDS	4003274	4003449	.	-	0	Name=XP_011256973.1;ID=cds-XP_011256973.1;Dbxref=GeneID:105251699%2CGenbank:XP_011256973.1;Parent=rna-XM_011258671.3
NW_020229838.1	Gnomon	CDS	4003008	4003189	.	-	0	Name=XP_011256973.1;ID=cds-XP_011256973.1;Dbxref=GeneID:105251699%2CGenbank:XP_011256973.1;Parent=rna-XM_011258671.3
NW_020229838.1	Gnomon	CDS	4002834	4002902	.	-	0	Name=XP_011256973.1;ID=cds-XP_011256973.1;Dbxref=GeneID:105251699%2CGenbank:XP_011256973.1;Parent=rna-XM_011258671.3
NW_020229838.1	Gnomon	CDS	4002491	4002728	.	-	0	Name=XP_011256973.1;ID=cds-XP_011256973.1;Dbxref=GeneID:105251699%2CGenbank:XP_011256973.1;Parent=rna-XM_011258671.3
NW_020229838.1	Gnomon	exon	1261952	1262516	.	+	.	ID=exon-XM_025413730.1-10;Dbxref=GeneID:105251588%2CGenbank:XM_025413730.1;Parent=rna-XM_025413730.1
NW_020229838.1	Gnomon	exon	2208298	2208404	.	+	.	ID=exon-XM_011266555.3-8;Dbxref=GeneID:105256548%2CGenbank:XM_011266555.3;Parent=rna-XM_011266555.3
NW_020229838.1	Gnomon	exon	2208484	2208751	.	+	.	ID=exon-XM_011266555.3-9;Dbxref=GeneID:105256548%2CGenbank:XM_011266555.3;Parent=rna-XM_011266555.3
NW_020229838.1	Gnomon	exon	2206401	2206682	.	+	.	ID=exon-XM_011266555.3-4;Dbxref=GeneID:105256548%2CGenbank:XM_011266555.3;Parent=rna-XM_011266555.3
NW_020229838.1	Gnomon	exon	2206762	2207052	.	+	.	ID=exon-XM_011266555.3-5;Dbxref=GeneID:105256548%2CGenbank:XM_011266555.3;Parent=rna-XM_011266555.3
NW_020229838.1	Gnomon	exon	2207132	2207595	.	+	.	ID=exon-XM_011266555.3-6;Dbxref=GeneID:105256548%2CGenbank:XM_011266555.3;Parent=rna-XM_011266555.3
NW_020229838.1	Gnomon	exon	2207706	2208236	.	+	.	ID=exon-XM_011266555.3-7;Dbxref=GeneID:105256548%2CGenbank:XM_011266555.3;Parent=rna-XM_011266555.3
NW_020229838.1	Gnomon	CDS	3238177	3238374	.	+	0	Name=XP_011259279.2;ID=cds-XP_011259279.2;Dbxref=GeneID:105253143%2CGenbank:XP_011259279.2;Parent=rna-XM_011260977.3
NW_020229838.1	Gnomon	CDS	3238640	3238940	.	+	0	Name=XP_011259279.2;ID=cds-XP_011259279.2;Dbxref=GeneID:105253143%2CGenbank:XP_011259279.2;Parent=rna-XM_011260977.3
NW_020229838.1	Gnomon	CDS	3239255	3239452	.	+	0	Name=XP_011259279.2;ID=cds-XP_011259279.2;Dbxref=GeneID:105253143%2CGenbank:XP_011259279.2;Parent=rna-XM_011260977.3
NW_020229838.1	Gnomon	CDS	3239551	3239729	.	+	0	Name=XP_011259279.2;ID=cds-XP_011259279.2;Dbxref=GeneID:105253143%2CGenbank:XP_011259279.2;Parent=rna-XM_011260977.3
NW_020229838.1	Gnomon	CDS	3239819	3239987	.	+	0	Name=XP_011259279.2;ID=cds-XP_011259279.2;Dbxref=GeneID:105253143%2CGenbank:XP_011259279.2;Parent=rna-XM_011260977.3
NW_020229838.1	Gnomon	CDS	3240069	3240404	.	+	0	Name=XP_011259279.2;ID=cds-XP_011259279.2;Dbxref=GeneID:105253143%2CGenbank:XP_011259279.2;Parent=rna-XM_011260977.3
NW_020229838.1	Gnomon	CDS	3240509	3240635	.	+	0	Name=XP_011259279.2;ID=cds-XP_011259279.2;Dbxref=GeneID:105253143%2CGenbank:XP_011259279.2;Parent=rna-XM_011260977.3
NW_020229838.1	Gnomon	CDS	3240697	3240868	.	+	0	Name=XP_011259279.2;ID=cds-XP_011259279.2;Dbxref=GeneID:105253143%2CGenbank:XP_011259279.2;Parent=rna-XM_011260977.3
NW_020229838.1	Gnomon	exon	3476705	3476843	.	-	.	ID=exon-XM_011260923.3-16;Dbxref=GeneID:105253112%2CGenbank:XM_011260923.3;Parent=rna-XM_011260923.3
NW_020229838.1	Gnomon	exon	3476371	3476495	.	-	.	ID=exon-XM_011260923.3-17;Dbxref=GeneID:105253112%2CGenbank:XM_011260923.3;Parent=rna-XM_011260923.3
NW_020229838.1	Gnomon	exon	3477388	3477924	.	-	.	ID=exon-XM_011260923.3-14;Dbxref=GeneID:105253112%2CGenbank:XM_011260923.3;Parent=rna-XM_011260923.3
NW_020229838.1	Gnomon	exon	3476928	3477311	.	-	.	ID=exon-XM_011260923.3-15;Dbxref=GeneID:105253112%2CGenbank:XM_011260923.3;Parent=rna-XM_011260923.3
NW_020229838.1	Gnomon	exon	3478370	3478453	.	-	.	ID=exon-XM_011260923.3-12;Dbxref=GeneID:105253112%2CGenbank:XM_011260923.3;Parent=rna-XM_011260923.3
NW_020229838.1	Gnomon	exon	3478052	3478267	.	-	.	ID=exon-XM_011260923.3-13;Dbxref=GeneID:105253112%2CGenbank:XM_011260923.3;Parent=rna-XM_011260923.3
NW_020229838.1	Gnomon	exon	3480062	3480172	.	-	.	ID=exon-XM_011260923.3-10;Dbxref=GeneID:105253112%2CGenbank:XM_011260923.3;Parent=rna-XM_011260923.3
NW_020229838.1	Gnomon	exon	3478537	3478648	.	-	.	ID=exon-XM_011260923.3-11;Dbxref=GeneID:105253112%2CGenbank:XM_011260923.3;Parent=rna-XM_011260923.3
NW_020229838.1	Gnomon	exon	3471106	3471350	.	-	.	ID=exon-XM_011260923.3-20;Dbxref=GeneID:105253112%2CGenbank:XM_011260923.3;Parent=rna-XM_011260923.3
NW_020229838.1	Gnomon	CDS	4004744	4004767	.	+	0	Name=XP_011256970.2;ID=cds-XP_011256970.2;Dbxref=GeneID:105251697%2CGenbank:XP_011256970.2;Parent=rna-XM_011258668.3
NW_020229838.1	Gnomon	CDS	4005365	4005508	.	+	0	Name=XP_011256970.2;ID=cds-XP_011256970.2;Dbxref=GeneID:105251697%2CGenbank:XP_011256970.2;Parent=rna-XM_011258668.3
NW_020229838.1	Gnomon	CDS	4005701	4006018	.	+	0	Name=XP_011256970.2;ID=cds-XP_011256970.2;Dbxref=GeneID:105251697%2CGenbank:XP_011256970.2;Parent=rna-XM_011258668.3
NW_020229838.1	Gnomon	CDS	4006204	4006274	.	+	0	Name=XP_011256970.2;ID=cds-XP_011256970.2;Dbxref=GeneID:105251697%2CGenbank:XP_011256970.2;Parent=rna-XM_011258668.3
NW_020229838.1	Gnomon	CDS	4007243	4007352	.	+	0	Name=XP_011256970.2;ID=cds-XP_011256970.2;Dbxref=GeneID:105251697%2CGenbank:XP_011256970.2;Parent=rna-XM_011258668.3
NW_020229838.1	Gnomon	CDS	4007496	4007765	.	+	0	Name=XP_011256970.2;ID=cds-XP_011256970.2;Dbxref=GeneID:105251697%2CGenbank:XP_011256970.2;Parent=rna-XM_011258668.3
NW_020229838.1	Gnomon	CDS	4008046	4008442	.	+	0	Name=XP_011256970.2;ID=cds-XP_011256970.2;Dbxref=GeneID:105251697%2CGenbank:XP_011256970.2;Parent=rna-XM_011258668.3
NW_020229838.1	Gnomon	CDS	4008733	4008922	.	+	0	Name=XP_011256970.2;ID=cds-XP_011256970.2;Dbxref=GeneID:105251697%2CGenbank:XP_011256970.2;Parent=rna-XM_011258668.3
NW_020229838.1	Gnomon	CDS	4009003	4009408	.	+	0	Name=XP_011256970.2;ID=cds-XP_011256970.2;Dbxref=GeneID:105251697%2CGenbank:XP_011256970.2;Parent=rna-XM_011258668.3
NW_020229838.1	Gnomon	CDS	4009520	4010509	.	+	0	Name=XP_011256970.2;ID=cds-XP_011256970.2;Dbxref=GeneID:105251697%2CGenbank:XP_011256970.2;Parent=rna-XM_011258668.3
NW_020229838.1	Gnomon	CDS	4010612	4010862	.	+	0	Name=XP_011256970.2;ID=cds-XP_011256970.2;Dbxref=GeneID:105251697%2CGenbank:XP_011256970.2;Parent=rna-XM_011258668.3
NW_020229838.1	Gnomon	CDS	4011078	4011336	.	+	0	Name=XP_011256970.2;ID=cds-XP_011256970.2;Dbxref=GeneID:105251697%2CGenbank:XP_011256970.2;Parent=rna-XM_011258668.3
NW_020229838.1	Gnomon	CDS	4011622	4012125	.	+	0	Name=XP_011256970.2;ID=cds-XP_011256970.2;Dbxref=GeneID:105251697%2CGenbank:XP_011256970.2;Parent=rna-XM_011258668.3
NW_020229838.1	Gnomon	CDS	4012271	4012478	.	+	0	Name=XP_011256970.2;ID=cds-XP_011256970.2;Dbxref=GeneID:105251697%2CGenbank:XP_011256970.2;Parent=rna-XM_011258668.3
NW_020229838.1	Gnomon	CDS	4012789	4013109	.	+	0	Name=XP_011256970.2;ID=cds-XP_011256970.2;Dbxref=GeneID:105251697%2CGenbank:XP_011256970.2;Parent=rna-XM_011258668.3
NW_020229838.1	Gnomon	CDS	4013202	4013430	.	+	0	Name=XP_011256970.2;ID=cds-XP_011256970.2;Dbxref=GeneID:105251697%2CGenbank:XP_011256970.2;Parent=rna-XM_011258668.3
NW_020229838.1	Gnomon	CDS	4013510	4013715	.	+	0	Name=XP_011256970.2;ID=cds-XP_011256970.2;Dbxref=GeneID:105251697%2CGenbank:XP_011256970.2;Parent=rna-XM_011258668.3
NW_020229838.1	Gnomon	CDS	4013883	4014222	.	+	0	Name=XP_011256970.2;ID=cds-XP_011256970.2;Dbxref=GeneID:105251697%2CGenbank:XP_011256970.2;Parent=rna-XM_011258668.3
NW_020229838.1	Gnomon	CDS	4014359	4014542	.	+	0	Name=XP_011256970.2;ID=cds-XP_011256970.2;Dbxref=GeneID:105251697%2CGenbank:XP_011256970.2;Parent=rna-XM_011258668.3
NW_020229838.1	Gnomon	CDS	4014635	4014934	.	+	0	Name=XP_011256970.2;ID=cds-XP_011256970.2;Dbxref=GeneID:105251697%2CGenbank:XP_011256970.2;Parent=rna-XM_011258668.3
NW_020229838.1	Gnomon	CDS	4015011	4015139	.	+	0	Name=XP_011256970.2;ID=cds-XP_011256970.2;Dbxref=GeneID:105251697%2CGenbank:XP_011256970.2;Parent=rna-XM_011258668.3
NW_020229838.1	Gnomon	CDS	4015243	4015334	.	+	0	Name=XP_011256970.2;ID=cds-XP_011256970.2;Dbxref=GeneID:105251697%2CGenbank:XP_011256970.2;Parent=rna-XM_011258668.3
NW_020229838.1	Gnomon	exon	3469208	3470872	.	-	.	ID=exon-XM_011260923.3-21;Dbxref=GeneID:105253112%2CGenbank:XM_011260923.3;Parent=rna-XM_011260923.3
NW_020229838.1	Gnomon	exon	3475494	3476306	.	-	.	ID=exon-XM_011260923.3-18;Dbxref=GeneID:105253112%2CGenbank:XM_011260923.3;Parent=rna-XM_011260923.3
NW_020229838.1	Gnomon	exon	3475143	3475281	.	-	.	ID=exon-XM_011260923.3-19;Dbxref=GeneID:105253112%2CGenbank:XM_011260923.3;Parent=rna-XM_011260923.3
NW_020229838.1	Gnomon	mRNA	2268561	2291254	.	+	.	Name=XM_020029078.2;ID=rna-XM_020029078.2;Dbxref=GeneID:105256396%2CGenbank:XM_020029078.2;Parent=gene-LOC105256396
NW_020229838.1	Gnomon	CDS	3117860	3117941	.	+	0	Name=XP_025269497.1;ID=cds-XP_025269497.1;Dbxref=GeneID:105248444%2CGenbank:XP_025269497.1;Parent=rna-XM_025413712.1
NW_020229838.1	Gnomon	CDS	3118229	3118383	.	+	0	Name=XP_025269497.1;ID=cds-XP_025269497.1;Dbxref=GeneID:105248444%2CGenbank:XP_025269497.1;Parent=rna-XM_025413712.1
NW_020229838.1	Gnomon	CDS	3118516	3118596	.	+	0	Name=XP_025269497.1;ID=cds-XP_025269497.1;Dbxref=GeneID:105248444%2CGenbank:XP_025269497.1;Parent=rna-XM_025413712.1
NW_020229838.1	Gnomon	exon	3478537	3478648	.	-	.	ID=exon-XM_025413706.1-10;Dbxref=GeneID:105253112%2CGenbank:XM_025413706.1;Parent=rna-XM_025413706.1
NW_020229838.1	Gnomon	exon	3478370	3478453	.	-	.	ID=exon-XM_025413706.1-11;Dbxref=GeneID:105253112%2CGenbank:XM_025413706.1;Parent=rna-XM_025413706.1
NW_020229838.1	Gnomon	exon	3469208	3470872	.	-	.	ID=exon-XM_025413706.1-20;Dbxref=GeneID:105253112%2CGenbank:XM_025413706.1;Parent=rna-XM_025413706.1
NW_020229838.1	Gnomon	exon	3475143	3475281	.	-	.	ID=exon-XM_025413706.1-18;Dbxref=GeneID:105253112%2CGenbank:XM_025413706.1;Parent=rna-XM_025413706.1
NW_020229838.1	Gnomon	exon	3471106	3471350	.	-	.	ID=exon-XM_025413706.1-19;Dbxref=GeneID:105253112%2CGenbank:XM_025413706.1;Parent=rna-XM_025413706.1
NW_020229838.1	Gnomon	exon	3476371	3476495	.	-	.	ID=exon-XM_025413706.1-16;Dbxref=GeneID:105253112%2CGenbank:XM_025413706.1;Parent=rna-XM_025413706.1
NW_020229838.1	Gnomon	exon	3475494	3476306	.	-	.	ID=exon-XM_025413706.1-17;Dbxref=GeneID:105253112%2CGenbank:XM_025413706.1;Parent=rna-XM_025413706.1
NW_020229838.1	Gnomon	exon	3476928	3477311	.	-	.	ID=exon-XM_025413706.1-14;Dbxref=GeneID:105253112%2CGenbank:XM_025413706.1;Parent=rna-XM_025413706.1
NW_020229838.1	Gnomon	exon	3476705	3476843	.	-	.	ID=exon-XM_025413706.1-15;Dbxref=GeneID:105253112%2CGenbank:XM_025413706.1;Parent=rna-XM_025413706.1
NW_020229838.1	Gnomon	exon	3478052	3478267	.	-	.	ID=exon-XM_025413706.1-12;Dbxref=GeneID:105253112%2CGenbank:XM_025413706.1;Parent=rna-XM_025413706.1
NW_020229838.1	Gnomon	exon	3477388	3477924	.	-	.	ID=exon-XM_025413706.1-13;Dbxref=GeneID:105253112%2CGenbank:XM_025413706.1;Parent=rna-XM_025413706.1
NW_020229838.1	Gnomon	exon	252128	252403	.	+	.	ID=exon-XM_011263670.3-9;Dbxref=GeneID:105254782%2CGenbank:XM_011263670.3;Parent=rna-XM_011263670.3
NW_020229838.1	Gnomon	exon	247739	248735	.	+	.	ID=exon-XM_011263670.3-7;Dbxref=GeneID:105254782%2CGenbank:XM_011263670.3;Parent=rna-XM_011263670.3
NW_020229838.1	Gnomon	exon	249171	250360	.	+	.	ID=exon-XM_011263670.3-8;Dbxref=GeneID:105254782%2CGenbank:XM_011263670.3;Parent=rna-XM_011263670.3
NW_020229838.1	Gnomon	exon	146057	146433	.	+	.	ID=exon-XM_011263670.3-1;Dbxref=GeneID:105254782%2CGenbank:XM_011263670.3;Parent=rna-XM_011263670.3
NW_020229838.1	Gnomon	exon	154845	154904	.	+	.	ID=exon-XM_011263670.3-2;Dbxref=GeneID:105254782%2CGenbank:XM_011263670.3;Parent=rna-XM_011263670.3
NW_020229838.1	Gnomon	exon	241778	241961	.	+	.	ID=exon-XM_011263670.3-5;Dbxref=GeneID:105254782%2CGenbank:XM_011263670.3;Parent=rna-XM_011263670.3
NW_020229838.1	Gnomon	exon	246119	246242	.	+	.	ID=exon-XM_011263670.3-6;Dbxref=GeneID:105254782%2CGenbank:XM_011263670.3;Parent=rna-XM_011263670.3
NW_020229838.1	Gnomon	exon	187726	187788	.	+	.	ID=exon-XM_011263670.3-3;Dbxref=GeneID:105254782%2CGenbank:XM_011263670.3;Parent=rna-XM_011263670.3
NW_020229838.1	Gnomon	exon	238483	238709	.	+	.	ID=exon-XM_011263670.3-4;Dbxref=GeneID:105254782%2CGenbank:XM_011263670.3;Parent=rna-XM_011263670.3
NW_020229838.1	Gnomon	exon	3555098	3560152	.	+	.	ID=exon-XM_011260902.3-8;Dbxref=GeneID:105253105%2CGenbank:XM_011260902.3;Parent=rna-XM_011260902.3
NW_020229838.1	Gnomon	exon	3552390	3552797	.	+	.	ID=exon-XM_011260902.3-4;Dbxref=GeneID:105253105%2CGenbank:XM_011260902.3;Parent=rna-XM_011260902.3
NW_020229838.1	Gnomon	exon	3552905	3553235	.	+	.	ID=exon-XM_011260902.3-5;Dbxref=GeneID:105253105%2CGenbank:XM_011260902.3;Parent=rna-XM_011260902.3
NW_020229838.1	Gnomon	exon	3553320	3553653	.	+	.	ID=exon-XM_011260902.3-6;Dbxref=GeneID:105253105%2CGenbank:XM_011260902.3;Parent=rna-XM_011260902.3
NW_020229838.1	Gnomon	exon	3553757	3554672	.	+	.	ID=exon-XM_011260902.3-7;Dbxref=GeneID:105253105%2CGenbank:XM_011260902.3;Parent=rna-XM_011260902.3
NW_020229838.1	Gnomon	exon	3550083	3550401	.	+	.	ID=exon-XM_011260902.3-1;Dbxref=GeneID:105253105%2CGenbank:XM_011260902.3;Parent=rna-XM_011260902.3
NW_020229838.1	Gnomon	exon	3551683	3551879	.	+	.	ID=exon-XM_011260902.3-2;Dbxref=GeneID:105253105%2CGenbank:XM_011260902.3;Parent=rna-XM_011260902.3
NW_020229838.1	Gnomon	exon	3552189	3552326	.	+	.	ID=exon-XM_011260902.3-3;Dbxref=GeneID:105253105%2CGenbank:XM_011260902.3;Parent=rna-XM_011260902.3
NW_020229838.1	Gnomon	exon	2271908	2272199	.	+	.	ID=exon-XM_025413668.1-11;Dbxref=GeneID:105256396%2CGenbank:XM_025413668.1;Parent=rna-XM_025413668.1
NW_020229838.1	Gnomon	exon	2272289	2272491	.	+	.	ID=exon-XM_025413668.1-12;Dbxref=GeneID:105256396%2CGenbank:XM_025413668.1;Parent=rna-XM_025413668.1
NW_020229838.1	Gnomon	exon	2272651	2272791	.	+	.	ID=exon-XM_025413668.1-13;Dbxref=GeneID:105256396%2CGenbank:XM_025413668.1;Parent=rna-XM_025413668.1
NW_020229838.1	Gnomon	exon	2272901	2273022	.	+	.	ID=exon-XM_025413668.1-14;Dbxref=GeneID:105256396%2CGenbank:XM_025413668.1;Parent=rna-XM_025413668.1
NW_020229838.1	Gnomon	exon	2271716	2271803	.	+	.	ID=exon-XM_025413668.1-10;Dbxref=GeneID:105256396%2CGenbank:XM_025413668.1;Parent=rna-XM_025413668.1
NW_020229838.1	Gnomon	exon	2274643	2274770	.	+	.	ID=exon-XM_025413668.1-19;Dbxref=GeneID:105256396%2CGenbank:XM_025413668.1;Parent=rna-XM_025413668.1
NW_020229838.1	Gnomon	exon	2273240	2273532	.	+	.	ID=exon-XM_025413668.1-15;Dbxref=GeneID:105256396%2CGenbank:XM_025413668.1;Parent=rna-XM_025413668.1
NW_020229838.1	Gnomon	exon	2273610	2273889	.	+	.	ID=exon-XM_025413668.1-16;Dbxref=GeneID:105256396%2CGenbank:XM_025413668.1;Parent=rna-XM_025413668.1
NW_020229838.1	Gnomon	exon	2274020	2274172	.	+	.	ID=exon-XM_025413668.1-17;Dbxref=GeneID:105256396%2CGenbank:XM_025413668.1;Parent=rna-XM_025413668.1
NW_020229838.1	Gnomon	exon	2274247	2274490	.	+	.	ID=exon-XM_025413668.1-18;Dbxref=GeneID:105256396%2CGenbank:XM_025413668.1;Parent=rna-XM_025413668.1
NW_020229838.1	Gnomon	exon	2276520	2276678	.	+	.	ID=exon-XM_025413668.1-22;Dbxref=GeneID:105256396%2CGenbank:XM_025413668.1;Parent=rna-XM_025413668.1
NW_020229838.1	Gnomon	exon	2276754	2276856	.	+	.	ID=exon-XM_025413668.1-23;Dbxref=GeneID:105256396%2CGenbank:XM_025413668.1;Parent=rna-XM_025413668.1
NW_020229838.1	Gnomon	exon	2277384	2277499	.	+	.	ID=exon-XM_025413668.1-24;Dbxref=GeneID:105256396%2CGenbank:XM_025413668.1;Parent=rna-XM_025413668.1
NW_020229838.1	Gnomon	exon	2277888	2278070	.	+	.	ID=exon-XM_025413668.1-25;Dbxref=GeneID:105256396%2CGenbank:XM_025413668.1;Parent=rna-XM_025413668.1
NW_020229838.1	Gnomon	exon	2274834	2274928	.	+	.	ID=exon-XM_025413668.1-20;Dbxref=GeneID:105256396%2CGenbank:XM_025413668.1;Parent=rna-XM_025413668.1
NW_020229838.1	Gnomon	exon	2275709	2275781	.	+	.	ID=exon-XM_025413668.1-21;Dbxref=GeneID:105256396%2CGenbank:XM_025413668.1;Parent=rna-XM_025413668.1
NW_020229838.1	Gnomon	exon	2278259	2278631	.	+	.	ID=exon-XM_025413668.1-26;Dbxref=GeneID:105256396%2CGenbank:XM_025413668.1;Parent=rna-XM_025413668.1
NW_020229838.1	Gnomon	exon	2282521	2283263	.	+	.	ID=exon-XM_025413668.1-27;Dbxref=GeneID:105256396%2CGenbank:XM_025413668.1;Parent=rna-XM_025413668.1
NW_020229838.1	Gnomon	exon	702981	703097	.	+	.	ID=exon-XM_011258458.3-3;Dbxref=GeneID:105251563%2CGenbank:XM_011258458.3;Parent=rna-XM_011258458.3
NW_020229838.1	Gnomon	exon	703226	703374	.	+	.	ID=exon-XM_011258458.3-4;Dbxref=GeneID:105251563%2CGenbank:XM_011258458.3;Parent=rna-XM_011258458.3
NW_020229838.1	Gnomon	exon	693343	693428	.	+	.	ID=exon-XM_011258458.3-1;Dbxref=GeneID:105251563%2CGenbank:XM_011258458.3;Parent=rna-XM_011258458.3
NW_020229838.1	Gnomon	exon	702277	702461	.	+	.	ID=exon-XM_011258458.3-2;Dbxref=GeneID:105251563%2CGenbank:XM_011258458.3;Parent=rna-XM_011258458.3
NW_020229838.1	Gnomon	mRNA	3192514	3200441	.	+	.	Name=XM_025413779.1;ID=rna-XM_025413779.1;Dbxref=GeneID:105248432%2CGenbank:XM_025413779.1;Parent=gene-LOC105248432
NW_020229838.1	Gnomon	CDS	1218823	1219003	.	-	0	Name=XP_025269601.1;ID=cds-XP_025269601.1;Dbxref=GeneID:105251583%2CGenbank:XP_025269601.1;Parent=rna-XM_025413816.1
NW_020229838.1	Gnomon	CDS	1206122	1206217	.	-	0	Name=XP_025269601.1;ID=cds-XP_025269601.1;Dbxref=GeneID:105251583%2CGenbank:XP_025269601.1;Parent=rna-XM_025413816.1
NW_020229838.1	Gnomon	CDS	1205919	1206033	.	-	0	Name=XP_025269601.1;ID=cds-XP_025269601.1;Dbxref=GeneID:105251583%2CGenbank:XP_025269601.1;Parent=rna-XM_025413816.1
NW_020229838.1	Gnomon	CDS	1205716	1205806	.	-	0	Name=XP_025269601.1;ID=cds-XP_025269601.1;Dbxref=GeneID:105251583%2CGenbank:XP_025269601.1;Parent=rna-XM_025413816.1
NW_020229838.1	Gnomon	CDS	1205242	1205472	.	-	0	Name=XP_025269601.1;ID=cds-XP_025269601.1;Dbxref=GeneID:105251583%2CGenbank:XP_025269601.1;Parent=rna-XM_025413816.1
NW_020229838.1	Gnomon	CDS	1204889	1205148	.	-	0	Name=XP_025269601.1;ID=cds-XP_025269601.1;Dbxref=GeneID:105251583%2CGenbank:XP_025269601.1;Parent=rna-XM_025413816.1
NW_020229838.1	Gnomon	CDS	1204469	1204703	.	-	0	Name=XP_025269601.1;ID=cds-XP_025269601.1;Dbxref=GeneID:105251583%2CGenbank:XP_025269601.1;Parent=rna-XM_025413816.1
NW_020229838.1	Gnomon	CDS	1203151	1203345	.	-	0	Name=XP_025269601.1;ID=cds-XP_025269601.1;Dbxref=GeneID:105251583%2CGenbank:XP_025269601.1;Parent=rna-XM_025413816.1
NW_020229838.1	Gnomon	CDS	1202887	1203063	.	-	0	Name=XP_025269601.1;ID=cds-XP_025269601.1;Dbxref=GeneID:105251583%2CGenbank:XP_025269601.1;Parent=rna-XM_025413816.1
NW_020229838.1	Gnomon	CDS	1202630	1202815	.	-	0	Name=XP_025269601.1;ID=cds-XP_025269601.1;Dbxref=GeneID:105251583%2CGenbank:XP_025269601.1;Parent=rna-XM_025413816.1
NW_020229838.1	Gnomon	CDS	1202174	1202509	.	-	0	Name=XP_025269601.1;ID=cds-XP_025269601.1;Dbxref=GeneID:105251583%2CGenbank:XP_025269601.1;Parent=rna-XM_025413816.1
NW_020229838.1	Gnomon	CDS	1201770	1202087	.	-	0	Name=XP_025269601.1;ID=cds-XP_025269601.1;Dbxref=GeneID:105251583%2CGenbank:XP_025269601.1;Parent=rna-XM_025413816.1
NW_020229838.1	Gnomon	CDS	1201473	1201670	.	-	0	Name=XP_025269601.1;ID=cds-XP_025269601.1;Dbxref=GeneID:105251583%2CGenbank:XP_025269601.1;Parent=rna-XM_025413816.1
NW_020229838.1	Gnomon	CDS	1201174	1201382	.	-	0	Name=XP_025269601.1;ID=cds-XP_025269601.1;Dbxref=GeneID:105251583%2CGenbank:XP_025269601.1;Parent=rna-XM_025413816.1
NW_020229838.1	Gnomon	CDS	1200893	1201088	.	-	0	Name=XP_025269601.1;ID=cds-XP_025269601.1;Dbxref=GeneID:105251583%2CGenbank:XP_025269601.1;Parent=rna-XM_025413816.1
NW_020229838.1	Gnomon	CDS	1200707	1200748	.	-	0	Name=XP_025269601.1;ID=cds-XP_025269601.1;Dbxref=GeneID:105251583%2CGenbank:XP_025269601.1;Parent=rna-XM_025413816.1
NW_020229838.1	Gnomon	exon	704934	705174	.	+	.	ID=exon-XM_011258458.3-7;Dbxref=GeneID:105251563%2CGenbank:XM_011258458.3;Parent=rna-XM_011258458.3
NW_020229838.1	Gnomon	exon	705526	705775	.	+	.	ID=exon-XM_011258458.3-8;Dbxref=GeneID:105251563%2CGenbank:XM_011258458.3;Parent=rna-XM_011258458.3
NW_020229838.1	Gnomon	exon	703969	704120	.	+	.	ID=exon-XM_011258458.3-5;Dbxref=GeneID:105251563%2CGenbank:XM_011258458.3;Parent=rna-XM_011258458.3
NW_020229838.1	Gnomon	exon	704517	704718	.	+	.	ID=exon-XM_011258458.3-6;Dbxref=GeneID:105251563%2CGenbank:XM_011258458.3;Parent=rna-XM_011258458.3
NW_020229838.1	Gnomon	exon	13050	13165	.	+	.	ID=exon-XM_011252179.3-1;Dbxref=GeneID:105247799%2CGenbank:XM_011252179.3;Parent=rna-XM_011252179.3
NW_020229838.1	Gnomon	exon	13402	14358	.	+	.	ID=exon-XM_011252179.3-2;Dbxref=GeneID:105247799%2CGenbank:XM_011252179.3;Parent=rna-XM_011252179.3
NW_020229838.1	Gnomon	exon	14436	14996	.	+	.	ID=exon-XM_011252179.3-3;Dbxref=GeneID:105247799%2CGenbank:XM_011252179.3;Parent=rna-XM_011252179.3
NW_020229838.1	Gnomon	exon	15111	15835	.	+	.	ID=exon-XM_011252179.3-4;Dbxref=GeneID:105247799%2CGenbank:XM_011252179.3;Parent=rna-XM_011252179.3
NW_020229838.1	Gnomon	exon	15985	16414	.	+	.	ID=exon-XM_011252179.3-5;Dbxref=GeneID:105247799%2CGenbank:XM_011252179.3;Parent=rna-XM_011252179.3
NW_020229838.1	Gnomon	exon	3708370	3708516	.	-	.	ID=exon-XM_025413650.1-3;Dbxref=GeneID:105249158%2CGenbank:XM_025413650.1;Parent=rna-XM_025413650.1
NW_020229838.1	Gnomon	exon	3706164	3706439	.	-	.	ID=exon-XM_025413650.1-4;Dbxref=GeneID:105249158%2CGenbank:XM_025413650.1;Parent=rna-XM_025413650.1
NW_020229838.1	Gnomon	exon	3710827	3710841	.	-	.	ID=exon-XM_025413650.1-1;Dbxref=GeneID:105249158%2CGenbank:XM_025413650.1;Parent=rna-XM_025413650.1
NW_020229838.1	Gnomon	exon	3708872	3709031	.	-	.	ID=exon-XM_025413650.1-2;Dbxref=GeneID:105249158%2CGenbank:XM_025413650.1;Parent=rna-XM_025413650.1
NW_020229838.1	Gnomon	exon	3357135	3357318	.	+	.	ID=exon-XR_003123546.1-4;Dbxref=GeneID:112639518%2CGenbank:XR_003123546.1;Parent=rna-XR_003123546.1
NW_020229838.1	Gnomon	exon	3356076	3356253	.	+	.	ID=exon-XR_003123546.1-1;Dbxref=GeneID:112639518%2CGenbank:XR_003123546.1;Parent=rna-XR_003123546.1
NW_020229838.1	Gnomon	exon	3356331	3356432	.	+	.	ID=exon-XR_003123546.1-2;Dbxref=GeneID:112639518%2CGenbank:XR_003123546.1;Parent=rna-XR_003123546.1
NW_020229838.1	Gnomon	CDS	3353699	3353818	.	+	0	Name=XP_025269507.1;ID=cds-XP_025269507.1;Dbxref=GeneID:112639517%2CGenbank:XP_025269507.1;Parent=rna-XM_025413722.1
NW_020229838.1	Gnomon	CDS	3354162	3354307	.	+	0	Name=XP_025269507.1;ID=cds-XP_025269507.1;Dbxref=GeneID:112639517%2CGenbank:XP_025269507.1;Parent=rna-XM_025413722.1
NW_020229838.1	Gnomon	CDS	3354384	3354481	.	+	0	Name=XP_025269507.1;ID=cds-XP_025269507.1;Dbxref=GeneID:112639517%2CGenbank:XP_025269507.1;Parent=rna-XM_025413722.1
NW_020229838.1	Gnomon	CDS	3354582	3354667	.	+	0	Name=XP_025269507.1;ID=cds-XP_025269507.1;Dbxref=GeneID:112639517%2CGenbank:XP_025269507.1;Parent=rna-XM_025413722.1
NW_020229838.1	Gnomon	exon	3356919	3357061	.	+	.	ID=exon-XR_003123546.1-3;Dbxref=GeneID:112639518%2CGenbank:XR_003123546.1;Parent=rna-XR_003123546.1
NW_020229838.1	Gnomon	CDS	3233171	3233404	.	+	0	Name=XP_011259278.2;ID=cds-XP_011259278.2;Dbxref=GeneID:105253142%2CGenbank:XP_011259278.2;Parent=rna-XM_011260976.2
NW_020229838.1	Gnomon	CDS	3233665	3233968	.	+	0	Name=XP_011259278.2;ID=cds-XP_011259278.2;Dbxref=GeneID:105253142%2CGenbank:XP_011259278.2;Parent=rna-XM_011260976.2
NW_020229838.1	Gnomon	CDS	3234263	3234460	.	+	0	Name=XP_011259278.2;ID=cds-XP_011259278.2;Dbxref=GeneID:105253142%2CGenbank:XP_011259278.2;Parent=rna-XM_011260976.2
NW_020229838.1	Gnomon	CDS	3234558	3234745	.	+	0	Name=XP_011259278.2;ID=cds-XP_011259278.2;Dbxref=GeneID:105253142%2CGenbank:XP_011259278.2;Parent=rna-XM_011260976.2
NW_020229838.1	Gnomon	CDS	3234836	3235001	.	+	0	Name=XP_011259278.2;ID=cds-XP_011259278.2;Dbxref=GeneID:105253142%2CGenbank:XP_011259278.2;Parent=rna-XM_011260976.2
NW_020229838.1	Gnomon	CDS	3235072	3235407	.	+	0	Name=XP_011259278.2;ID=cds-XP_011259278.2;Dbxref=GeneID:105253142%2CGenbank:XP_011259278.2;Parent=rna-XM_011260976.2
NW_020229838.1	Gnomon	CDS	3235513	3235639	.	+	0	Name=XP_011259278.2;ID=cds-XP_011259278.2;Dbxref=GeneID:105253142%2CGenbank:XP_011259278.2;Parent=rna-XM_011260976.2
NW_020229838.1	Gnomon	CDS	3235700	3235871	.	+	0	Name=XP_011259278.2;ID=cds-XP_011259278.2;Dbxref=GeneID:105253142%2CGenbank:XP_011259278.2;Parent=rna-XM_011260976.2
NW_020229838.1	Gnomon	CDS	2428456	2428544	.	-	0	Name=XP_011264477.1;ID=cds-XP_011264477.1;Dbxref=GeneID:105256339%2CGenbank:XP_011264477.1;Parent=rna-XM_011266175.3
NW_020229838.1	Gnomon	CDS	2427924	2428089	.	-	0	Name=XP_011264477.1;ID=cds-XP_011264477.1;Dbxref=GeneID:105256339%2CGenbank:XP_011264477.1;Parent=rna-XM_011266175.3
NW_020229838.1	Gnomon	CDS	2427641	2427833	.	-	0	Name=XP_011264477.1;ID=cds-XP_011264477.1;Dbxref=GeneID:105256339%2CGenbank:XP_011264477.1;Parent=rna-XM_011266175.3
NW_020229838.1	Gnomon	CDS	2427490	2427570	.	-	0	Name=XP_011264477.1;ID=cds-XP_011264477.1;Dbxref=GeneID:105256339%2CGenbank:XP_011264477.1;Parent=rna-XM_011266175.3
NW_020229838.1	Gnomon	CDS	2426852	2427294	.	-	0	Name=XP_011264477.1;ID=cds-XP_011264477.1;Dbxref=GeneID:105256339%2CGenbank:XP_011264477.1;Parent=rna-XM_011266175.3
NW_020229838.1	Gnomon	CDS	2426512	2426742	.	-	0	Name=XP_011264477.1;ID=cds-XP_011264477.1;Dbxref=GeneID:105256339%2CGenbank:XP_011264477.1;Parent=rna-XM_011266175.3
NW_020229838.1	Gnomon	CDS	2426083	2426229	.	-	0	Name=XP_011264477.1;ID=cds-XP_011264477.1;Dbxref=GeneID:105256339%2CGenbank:XP_011264477.1;Parent=rna-XM_011266175.3
NW_020229838.1	Gnomon	CDS	3309649	3310752	.	-	0	Name=XP_025269591.1;ID=cds-XP_025269591.1;Dbxref=GeneID:105253134%2CGenbank:XP_025269591.1;Parent=rna-XM_025413806.1
NW_020229838.1	Gnomon	CDS	3307789	3308280	.	-	0	Name=XP_025269591.1;ID=cds-XP_025269591.1;Dbxref=GeneID:105253134%2CGenbank:XP_025269591.1;Parent=rna-XM_025413806.1
NW_020229838.1	Gnomon	CDS	3297245	3297333	.	-	0	Name=XP_025269591.1;ID=cds-XP_025269591.1;Dbxref=GeneID:105253134%2CGenbank:XP_025269591.1;Parent=rna-XM_025413806.1
NW_020229838.1	Gnomon	CDS	3297092	3297171	.	-	0	Name=XP_025269591.1;ID=cds-XP_025269591.1;Dbxref=GeneID:105253134%2CGenbank:XP_025269591.1;Parent=rna-XM_025413806.1
NW_020229838.1	Gnomon	CDS	3296518	3296639	.	-	0	Name=XP_025269591.1;ID=cds-XP_025269591.1;Dbxref=GeneID:105253134%2CGenbank:XP_025269591.1;Parent=rna-XM_025413806.1
NW_020229838.1	Gnomon	CDS	3295423	3295887	.	-	0	Name=XP_025269591.1;ID=cds-XP_025269591.1;Dbxref=GeneID:105253134%2CGenbank:XP_025269591.1;Parent=rna-XM_025413806.1
NW_020229838.1	Gnomon	CDS	3294719	3295048	.	-	0	Name=XP_025269591.1;ID=cds-XP_025269591.1;Dbxref=GeneID:105253134%2CGenbank:XP_025269591.1;Parent=rna-XM_025413806.1
NW_020229838.1	Gnomon	CDS	3294466	3294618	.	-	0	Name=XP_025269591.1;ID=cds-XP_025269591.1;Dbxref=GeneID:105253134%2CGenbank:XP_025269591.1;Parent=rna-XM_025413806.1
NW_020229838.1	Gnomon	CDS	3293917	3294345	.	-	0	Name=XP_025269591.1;ID=cds-XP_025269591.1;Dbxref=GeneID:105253134%2CGenbank:XP_025269591.1;Parent=rna-XM_025413806.1
NW_020229838.1	Gnomon	exon	2445941	2446122	.	+	.	ID=exon-XM_011266120.3-6;Dbxref=GeneID:105256298%2CGenbank:XM_011266120.3;Parent=rna-XM_011266120.3
NW_020229838.1	Gnomon	exon	2446597	2447108	.	+	.	ID=exon-XM_011266120.3-7;Dbxref=GeneID:105256298%2CGenbank:XM_011266120.3;Parent=rna-XM_011266120.3
NW_020229838.1	Gnomon	exon	2445378	2445457	.	+	.	ID=exon-XM_011266120.3-4;Dbxref=GeneID:105256298%2CGenbank:XM_011266120.3;Parent=rna-XM_011266120.3
NW_020229838.1	Gnomon	exon	2445538	2445784	.	+	.	ID=exon-XM_011266120.3-5;Dbxref=GeneID:105256298%2CGenbank:XM_011266120.3;Parent=rna-XM_011266120.3
NW_020229838.1	Gnomon	exon	2444502	2444544	.	+	.	ID=exon-XM_011266120.3-2;Dbxref=GeneID:105256298%2CGenbank:XM_011266120.3;Parent=rna-XM_011266120.3
NW_020229838.1	Gnomon	exon	2444750	2445131	.	+	.	ID=exon-XM_011266120.3-3;Dbxref=GeneID:105256298%2CGenbank:XM_011266120.3;Parent=rna-XM_011266120.3
NW_020229838.1	Gnomon	exon	2443764	2443909	.	+	.	ID=exon-XM_011266120.3-1;Dbxref=GeneID:105256298%2CGenbank:XM_011266120.3;Parent=rna-XM_011266120.3
NW_020229838.1	Gnomon	CDS	3353699	3353818	.	+	0	Name=XP_025269508.1;ID=cds-XP_025269508.1;Dbxref=GeneID:112639517%2CGenbank:XP_025269508.1;Parent=rna-XM_025413723.1
NW_020229838.1	Gnomon	CDS	3354162	3354307	.	+	0	Name=XP_025269508.1;ID=cds-XP_025269508.1;Dbxref=GeneID:112639517%2CGenbank:XP_025269508.1;Parent=rna-XM_025413723.1
NW_020229838.1	Gnomon	CDS	3354384	3354481	.	+	0	Name=XP_025269508.1;ID=cds-XP_025269508.1;Dbxref=GeneID:112639517%2CGenbank:XP_025269508.1;Parent=rna-XM_025413723.1
NW_020229838.1	Gnomon	CDS	3354582	3354667	.	+	0	Name=XP_025269508.1;ID=cds-XP_025269508.1;Dbxref=GeneID:112639517%2CGenbank:XP_025269508.1;Parent=rna-XM_025413723.1
NW_020229838.1	Gnomon	mRNA	1741999	2015277	.	-	.	Name=XM_025413633.1;ID=rna-XM_025413633.1;Dbxref=GeneID:105256683%2CGenbank:XM_025413633.1;Parent=gene-LOC105256683
NW_020229838.1	Gnomon	exon	3071569	3071738	.	+	.	ID=exon-XM_011253201.3-11;Dbxref=GeneID:105248427%2CGenbank:XM_011253201.3;Parent=rna-XM_011253201.3
NW_020229838.1	Gnomon	exon	3073278	3075120	.	+	.	ID=exon-XM_011253201.3-12;Dbxref=GeneID:105248427%2CGenbank:XM_011253201.3;Parent=rna-XM_011253201.3
NW_020229838.1	Gnomon	exon	3071247	3071401	.	+	.	ID=exon-XM_011253201.3-10;Dbxref=GeneID:105248427%2CGenbank:XM_011253201.3;Parent=rna-XM_011253201.3
NW_020229838.1	Gnomon	exon	861438	861593	.	-	.	ID=exon-XM_011258483.3-3;Dbxref=GeneID:105251572%2CGenbank:XM_011258483.3;Parent=rna-XM_011258483.3
NW_020229838.1	Gnomon	exon	860899	861107	.	-	.	ID=exon-XM_011258483.3-4;Dbxref=GeneID:105251572%2CGenbank:XM_011258483.3;Parent=rna-XM_011258483.3
NW_020229838.1	Gnomon	exon	862604	862854	.	-	.	ID=exon-XM_011258483.3-1;Dbxref=GeneID:105251572%2CGenbank:XM_011258483.3;Parent=rna-XM_011258483.3
NW_020229838.1	Gnomon	exon	862398	862501	.	-	.	ID=exon-XM_011258483.3-2;Dbxref=GeneID:105251572%2CGenbank:XM_011258483.3;Parent=rna-XM_011258483.3
NW_020229838.1	Gnomon	exon	858360	858572	.	-	.	ID=exon-XM_011258483.3-9;Dbxref=GeneID:105251572%2CGenbank:XM_011258483.3;Parent=rna-XM_011258483.3
NW_020229838.1	Gnomon	exon	859096	859272	.	-	.	ID=exon-XM_011258483.3-7;Dbxref=GeneID:105251572%2CGenbank:XM_011258483.3;Parent=rna-XM_011258483.3
NW_020229838.1	Gnomon	exon	858682	858900	.	-	.	ID=exon-XM_011258483.3-8;Dbxref=GeneID:105251572%2CGenbank:XM_011258483.3;Parent=rna-XM_011258483.3
NW_020229838.1	Gnomon	exon	860352	860651	.	-	.	ID=exon-XM_011258483.3-5;Dbxref=GeneID:105251572%2CGenbank:XM_011258483.3;Parent=rna-XM_011258483.3
NW_020229838.1	Gnomon	exon	859765	859863	.	-	.	ID=exon-XM_011258483.3-6;Dbxref=GeneID:105251572%2CGenbank:XM_011258483.3;Parent=rna-XM_011258483.3
NW_020229838.1	Gnomon	mRNA	1741999	2015116	.	-	.	Name=XM_025413634.1;ID=rna-XM_025413634.1;Dbxref=GeneID:105256683%2CGenbank:XM_025413634.1;Parent=gene-LOC105256683
NW_020229838.1	Gnomon	exon	3497282	3497300	.	-	.	ID=exon-XM_025413702.1-1;Dbxref=GeneID:105253112%2CGenbank:XM_025413702.1;Parent=rna-XM_025413702.1
NW_020229838.1	Gnomon	exon	3494553	3494617	.	-	.	ID=exon-XM_025413702.1-2;Dbxref=GeneID:105253112%2CGenbank:XM_025413702.1;Parent=rna-XM_025413702.1
NW_020229838.1	Gnomon	exon	3481274	3481474	.	-	.	ID=exon-XM_025413702.1-7;Dbxref=GeneID:105253112%2CGenbank:XM_025413702.1;Parent=rna-XM_025413702.1
NW_020229838.1	Gnomon	exon	3481056	3481133	.	-	.	ID=exon-XM_025413702.1-8;Dbxref=GeneID:105253112%2CGenbank:XM_025413702.1;Parent=rna-XM_025413702.1
NW_020229838.1	Gnomon	exon	3480447	3480564	.	-	.	ID=exon-XM_025413702.1-9;Dbxref=GeneID:105253112%2CGenbank:XM_025413702.1;Parent=rna-XM_025413702.1
NW_020229838.1	Gnomon	exon	3485689	3485880	.	-	.	ID=exon-XM_025413702.1-3;Dbxref=GeneID:105253112%2CGenbank:XM_025413702.1;Parent=rna-XM_025413702.1
NW_020229838.1	Gnomon	exon	3485375	3485614	.	-	.	ID=exon-XM_025413702.1-4;Dbxref=GeneID:105253112%2CGenbank:XM_025413702.1;Parent=rna-XM_025413702.1
NW_020229838.1	Gnomon	exon	3482815	3484501	.	-	.	ID=exon-XM_025413702.1-5;Dbxref=GeneID:105253112%2CGenbank:XM_025413702.1;Parent=rna-XM_025413702.1
NW_020229838.1	Gnomon	exon	3482355	3482441	.	-	.	ID=exon-XM_025413702.1-6;Dbxref=GeneID:105253112%2CGenbank:XM_025413702.1;Parent=rna-XM_025413702.1
NW_020229838.1	Gnomon	exon	422152	423281	.	+	.	ID=exon-XM_011263709.3-11;Dbxref=GeneID:105254800%2CGenbank:XM_011263709.3;Parent=rna-XM_011263709.3
NW_020229838.1	Gnomon	exon	421384	421662	.	+	.	ID=exon-XM_011263709.3-10;Dbxref=GeneID:105254800%2CGenbank:XM_011263709.3;Parent=rna-XM_011263709.3
NW_020229838.1	Gnomon	exon	4354927	4355968	.	+	.	ID=exon-XM_011258623.3-5;Dbxref=GeneID:105251672%2CGenbank:XM_011258623.3;Parent=rna-XM_011258623.3
NW_020229838.1	Gnomon	exon	4353520	4353780	.	+	.	ID=exon-XM_011258623.3-3;Dbxref=GeneID:105251672%2CGenbank:XM_011258623.3;Parent=rna-XM_011258623.3
NW_020229838.1	Gnomon	exon	4354443	4354709	.	+	.	ID=exon-XM_011258623.3-4;Dbxref=GeneID:105251672%2CGenbank:XM_011258623.3;Parent=rna-XM_011258623.3
NW_020229838.1	Gnomon	exon	4350715	4350824	.	+	.	ID=exon-XM_011258623.3-1;Dbxref=GeneID:105251672%2CGenbank:XM_011258623.3;Parent=rna-XM_011258623.3
NW_020229838.1	Gnomon	exon	4352506	4352647	.	+	.	ID=exon-XM_011258623.3-2;Dbxref=GeneID:105251672%2CGenbank:XM_011258623.3;Parent=rna-XM_011258623.3
NW_020229838.1	Gnomon	exon	961342	961581	.	+	.	ID=exon-XM_025413613.1-1;Dbxref=GeneID:109610003%2CGenbank:XM_025413613.1;Parent=rna-XM_025413613.1
NW_020229838.1	Gnomon	exon	981058	981245	.	+	.	ID=exon-XM_025413613.1-2;Dbxref=GeneID:109610003%2CGenbank:XM_025413613.1;Parent=rna-XM_025413613.1
NW_020229838.1	Gnomon	exon	981323	981681	.	+	.	ID=exon-XM_025413613.1-3;Dbxref=GeneID:109610003%2CGenbank:XM_025413613.1;Parent=rna-XM_025413613.1
NW_020229838.1	Gnomon	CDS	2600062	2600068	.	-	0	Name=XP_011264082.1;ID=cds-XP_011264082.1;Dbxref=GeneID:105256104%2CGenbank:XP_011264082.1;Parent=rna-XM_011265780.3
NW_020229838.1	Gnomon	CDS	2599652	2599828	.	-	0	Name=XP_011264082.1;ID=cds-XP_011264082.1;Dbxref=GeneID:105256104%2CGenbank:XP_011264082.1;Parent=rna-XM_011265780.3
NW_020229838.1	Gnomon	CDS	2599379	2599499	.	-	0	Name=XP_011264082.1;ID=cds-XP_011264082.1;Dbxref=GeneID:105256104%2CGenbank:XP_011264082.1;Parent=rna-XM_011265780.3
NW_020229838.1	Gnomon	CDS	2598760	2599288	.	-	0	Name=XP_011264082.1;ID=cds-XP_011264082.1;Dbxref=GeneID:105256104%2CGenbank:XP_011264082.1;Parent=rna-XM_011265780.3
NW_020229838.1	Gnomon	CDS	2598464	2598669	.	-	0	Name=XP_011264082.1;ID=cds-XP_011264082.1;Dbxref=GeneID:105256104%2CGenbank:XP_011264082.1;Parent=rna-XM_011265780.3
NW_020229838.1	Gnomon	CDS	2598079	2598316	.	-	0	Name=XP_011264082.1;ID=cds-XP_011264082.1;Dbxref=GeneID:105256104%2CGenbank:XP_011264082.1;Parent=rna-XM_011265780.3
NW_020229838.1	Gnomon	CDS	2596636	2596852	.	-	0	Name=XP_011264082.1;ID=cds-XP_011264082.1;Dbxref=GeneID:105256104%2CGenbank:XP_011264082.1;Parent=rna-XM_011265780.3
NW_020229838.1	Gnomon	CDS	2596388	2596560	.	-	0	Name=XP_011264082.1;ID=cds-XP_011264082.1;Dbxref=GeneID:105256104%2CGenbank:XP_011264082.1;Parent=rna-XM_011265780.3
NW_020229838.1	Gnomon	CDS	2596212	2596310	.	-	0	Name=XP_011264082.1;ID=cds-XP_011264082.1;Dbxref=GeneID:105256104%2CGenbank:XP_011264082.1;Parent=rna-XM_011265780.3
NW_020229838.1	Gnomon	CDS	3309649	3310752	.	-	0	Name=XP_025269592.1;ID=cds-XP_025269592.1;Dbxref=GeneID:105253134%2CGenbank:XP_025269592.1;Parent=rna-XM_025413807.1
NW_020229838.1	Gnomon	CDS	3307789	3308280	.	-	0	Name=XP_025269592.1;ID=cds-XP_025269592.1;Dbxref=GeneID:105253134%2CGenbank:XP_025269592.1;Parent=rna-XM_025413807.1
NW_020229838.1	Gnomon	CDS	3297245	3297333	.	-	0	Name=XP_025269592.1;ID=cds-XP_025269592.1;Dbxref=GeneID:105253134%2CGenbank:XP_025269592.1;Parent=rna-XM_025413807.1
NW_020229838.1	Gnomon	CDS	3297092	3297171	.	-	0	Name=XP_025269592.1;ID=cds-XP_025269592.1;Dbxref=GeneID:105253134%2CGenbank:XP_025269592.1;Parent=rna-XM_025413807.1
NW_020229838.1	Gnomon	CDS	3296518	3296639	.	-	0	Name=XP_025269592.1;ID=cds-XP_025269592.1;Dbxref=GeneID:105253134%2CGenbank:XP_025269592.1;Parent=rna-XM_025413807.1
NW_020229838.1	Gnomon	CDS	3295423	3295887	.	-	0	Name=XP_025269592.1;ID=cds-XP_025269592.1;Dbxref=GeneID:105253134%2CGenbank:XP_025269592.1;Parent=rna-XM_025413807.1
NW_020229838.1	Gnomon	CDS	3294719	3295048	.	-	0	Name=XP_025269592.1;ID=cds-XP_025269592.1;Dbxref=GeneID:105253134%2CGenbank:XP_025269592.1;Parent=rna-XM_025413807.1
NW_020229838.1	Gnomon	CDS	3294466	3294618	.	-	0	Name=XP_025269592.1;ID=cds-XP_025269592.1;Dbxref=GeneID:105253134%2CGenbank:XP_025269592.1;Parent=rna-XM_025413807.1
NW_020229838.1	Gnomon	CDS	3293917	3294345	.	-	0	Name=XP_025269592.1;ID=cds-XP_025269592.1;Dbxref=GeneID:105253134%2CGenbank:XP_025269592.1;Parent=rna-XM_025413807.1
NW_020229838.1	Gnomon	CDS	2147316	2147469	.	+	0	Name=XP_011265066.1;ID=cds-XP_011265066.1;Dbxref=GeneID:105256647%2CGenbank:XP_011265066.1;Parent=rna-XM_011266764.3
NW_020229838.1	Gnomon	CDS	2148617	2148888	.	+	0	Name=XP_011265066.1;ID=cds-XP_011265066.1;Dbxref=GeneID:105256647%2CGenbank:XP_011265066.1;Parent=rna-XM_011266764.3
NW_020229838.1	Gnomon	CDS	2149198	2149468	.	+	0	Name=XP_011265066.1;ID=cds-XP_011265066.1;Dbxref=GeneID:105256647%2CGenbank:XP_011265066.1;Parent=rna-XM_011266764.3
NW_020229838.1	Gnomon	CDS	2152054	2152293	.	+	0	Name=XP_011265066.1;ID=cds-XP_011265066.1;Dbxref=GeneID:105256647%2CGenbank:XP_011265066.1;Parent=rna-XM_011266764.3
NW_020229838.1	Gnomon	CDS	2152400	2152633	.	+	0	Name=XP_011265066.1;ID=cds-XP_011265066.1;Dbxref=GeneID:105256647%2CGenbank:XP_011265066.1;Parent=rna-XM_011266764.3
NW_020229838.1	Gnomon	CDS	2152907	2153234	.	+	0	Name=XP_011265066.1;ID=cds-XP_011265066.1;Dbxref=GeneID:105256647%2CGenbank:XP_011265066.1;Parent=rna-XM_011266764.3
NW_020229838.1	Gnomon	CDS	2153914	2154019	.	+	0	Name=XP_011265066.1;ID=cds-XP_011265066.1;Dbxref=GeneID:105256647%2CGenbank:XP_011265066.1;Parent=rna-XM_011266764.3
NW_020229838.1	Gnomon	mRNA	325870	328443	.	-	.	Name=XM_011263685.3;ID=rna-XM_011263685.3;Dbxref=GeneID:105254789%2CGenbank:XM_011263685.3;Parent=gene-LOC105254789
NW_020229838.1	Gnomon	CDS	3992021	3992023	.	+	0	Name=XP_011256971.2;ID=cds-XP_011256971.2;Dbxref=GeneID:105251698%2CGenbank:XP_011256971.2;Parent=rna-XM_011258669.3
NW_020229838.1	Gnomon	CDS	3992614	3992704	.	+	0	Name=XP_011256971.2;ID=cds-XP_011256971.2;Dbxref=GeneID:105251698%2CGenbank:XP_011256971.2;Parent=rna-XM_011258669.3
NW_020229838.1	Gnomon	CDS	3992868	3992975	.	+	0	Name=XP_011256971.2;ID=cds-XP_011256971.2;Dbxref=GeneID:105251698%2CGenbank:XP_011256971.2;Parent=rna-XM_011258669.3
NW_020229838.1	Gnomon	CDS	3993060	3993323	.	+	0	Name=XP_011256971.2;ID=cds-XP_011256971.2;Dbxref=GeneID:105251698%2CGenbank:XP_011256971.2;Parent=rna-XM_011258669.3
NW_020229838.1	Gnomon	CDS	3993760	3993888	.	+	0	Name=XP_011256971.2;ID=cds-XP_011256971.2;Dbxref=GeneID:105251698%2CGenbank:XP_011256971.2;Parent=rna-XM_011258669.3
NW_020229838.1	Gnomon	CDS	3993988	3994125	.	+	0	Name=XP_011256971.2;ID=cds-XP_011256971.2;Dbxref=GeneID:105251698%2CGenbank:XP_011256971.2;Parent=rna-XM_011258669.3
NW_020229838.1	Gnomon	CDS	3994202	3994569	.	+	0	Name=XP_011256971.2;ID=cds-XP_011256971.2;Dbxref=GeneID:105251698%2CGenbank:XP_011256971.2;Parent=rna-XM_011258669.3
NW_020229838.1	Gnomon	CDS	3994783	3995035	.	+	0	Name=XP_011256971.2;ID=cds-XP_011256971.2;Dbxref=GeneID:105251698%2CGenbank:XP_011256971.2;Parent=rna-XM_011258669.3
NW_020229838.1	Gnomon	CDS	3995125	3995450	.	+	0	Name=XP_011256971.2;ID=cds-XP_011256971.2;Dbxref=GeneID:105251698%2CGenbank:XP_011256971.2;Parent=rna-XM_011258669.3
NW_020229838.1	Gnomon	CDS	3995530	3995810	.	+	0	Name=XP_011256971.2;ID=cds-XP_011256971.2;Dbxref=GeneID:105251698%2CGenbank:XP_011256971.2;Parent=rna-XM_011258669.3
NW_020229838.1	Gnomon	CDS	3995900	3996264	.	+	0	Name=XP_011256971.2;ID=cds-XP_011256971.2;Dbxref=GeneID:105251698%2CGenbank:XP_011256971.2;Parent=rna-XM_011258669.3
NW_020229838.1	Gnomon	CDS	3996482	3996929	.	+	0	Name=XP_011256971.2;ID=cds-XP_011256971.2;Dbxref=GeneID:105251698%2CGenbank:XP_011256971.2;Parent=rna-XM_011258669.3
NW_020229838.1	Gnomon	CDS	3997167	3997550	.	+	0	Name=XP_011256971.2;ID=cds-XP_011256971.2;Dbxref=GeneID:105251698%2CGenbank:XP_011256971.2;Parent=rna-XM_011258669.3
NW_020229838.1	Gnomon	CDS	3997634	3998200	.	+	0	Name=XP_011256971.2;ID=cds-XP_011256971.2;Dbxref=GeneID:105251698%2CGenbank:XP_011256971.2;Parent=rna-XM_011258669.3
NW_020229838.1	Gnomon	CDS	3998355	3998671	.	+	0	Name=XP_011256971.2;ID=cds-XP_011256971.2;Dbxref=GeneID:105251698%2CGenbank:XP_011256971.2;Parent=rna-XM_011258669.3
NW_020229838.1	Gnomon	CDS	3998753	3998859	.	+	0	Name=XP_011256971.2;ID=cds-XP_011256971.2;Dbxref=GeneID:105251698%2CGenbank:XP_011256971.2;Parent=rna-XM_011258669.3
NW_020229838.1	Gnomon	CDS	1206122	1206203	.	-	0	Name=XP_025269602.1;ID=cds-XP_025269602.1;Dbxref=GeneID:105251583%2CGenbank:XP_025269602.1;Parent=rna-XM_025413817.1
NW_020229838.1	Gnomon	CDS	1205919	1206033	.	-	0	Name=XP_025269602.1;ID=cds-XP_025269602.1;Dbxref=GeneID:105251583%2CGenbank:XP_025269602.1;Parent=rna-XM_025413817.1
NW_020229838.1	Gnomon	CDS	1205716	1205806	.	-	0	Name=XP_025269602.1;ID=cds-XP_025269602.1;Dbxref=GeneID:105251583%2CGenbank:XP_025269602.1;Parent=rna-XM_025413817.1
NW_020229838.1	Gnomon	CDS	1205242	1205472	.	-	0	Name=XP_025269602.1;ID=cds-XP_025269602.1;Dbxref=GeneID:105251583%2CGenbank:XP_025269602.1;Parent=rna-XM_025413817.1
NW_020229838.1	Gnomon	CDS	1204889	1205148	.	-	0	Name=XP_025269602.1;ID=cds-XP_025269602.1;Dbxref=GeneID:105251583%2CGenbank:XP_025269602.1;Parent=rna-XM_025413817.1
NW_020229838.1	Gnomon	CDS	1204469	1204703	.	-	0	Name=XP_025269602.1;ID=cds-XP_025269602.1;Dbxref=GeneID:105251583%2CGenbank:XP_025269602.1;Parent=rna-XM_025413817.1
NW_020229838.1	Gnomon	CDS	1203151	1203345	.	-	0	Name=XP_025269602.1;ID=cds-XP_025269602.1;Dbxref=GeneID:105251583%2CGenbank:XP_025269602.1;Parent=rna-XM_025413817.1
NW_020229838.1	Gnomon	CDS	1202887	1203063	.	-	0	Name=XP_025269602.1;ID=cds-XP_025269602.1;Dbxref=GeneID:105251583%2CGenbank:XP_025269602.1;Parent=rna-XM_025413817.1
NW_020229838.1	Gnomon	CDS	1202630	1202815	.	-	0	Name=XP_025269602.1;ID=cds-XP_025269602.1;Dbxref=GeneID:105251583%2CGenbank:XP_025269602.1;Parent=rna-XM_025413817.1
NW_020229838.1	Gnomon	CDS	1202174	1202509	.	-	0	Name=XP_025269602.1;ID=cds-XP_025269602.1;Dbxref=GeneID:105251583%2CGenbank:XP_025269602.1;Parent=rna-XM_025413817.1
NW_020229838.1	Gnomon	CDS	1201770	1202087	.	-	0	Name=XP_025269602.1;ID=cds-XP_025269602.1;Dbxref=GeneID:105251583%2CGenbank:XP_025269602.1;Parent=rna-XM_025413817.1
NW_020229838.1	Gnomon	CDS	1201473	1201670	.	-	0	Name=XP_025269602.1;ID=cds-XP_025269602.1;Dbxref=GeneID:105251583%2CGenbank:XP_025269602.1;Parent=rna-XM_025413817.1
NW_020229838.1	Gnomon	CDS	1201174	1201382	.	-	0	Name=XP_025269602.1;ID=cds-XP_025269602.1;Dbxref=GeneID:105251583%2CGenbank:XP_025269602.1;Parent=rna-XM_025413817.1
NW_020229838.1	Gnomon	CDS	1200893	1201088	.	-	0	Name=XP_025269602.1;ID=cds-XP_025269602.1;Dbxref=GeneID:105251583%2CGenbank:XP_025269602.1;Parent=rna-XM_025413817.1
NW_020229838.1	Gnomon	CDS	1200378	1200605	.	-	0	Name=XP_025269602.1;ID=cds-XP_025269602.1;Dbxref=GeneID:105251583%2CGenbank:XP_025269602.1;Parent=rna-XM_025413817.1
NW_020229838.1	Gnomon	CDS	3760314	3760438	.	-	0	Name=XP_019883220.1;ID=cds-XP_019883220.1;Dbxref=GeneID:105251716%2CGenbank:XP_019883220.1;Parent=rna-XM_020027661.2
NW_020229838.1	Gnomon	CDS	3759997	3760231	.	-	0	Name=XP_019883220.1;ID=cds-XP_019883220.1;Dbxref=GeneID:105251716%2CGenbank:XP_019883220.1;Parent=rna-XM_020027661.2
NW_020229838.1	Gnomon	CDS	3759785	3759913	.	-	0	Name=XP_019883220.1;ID=cds-XP_019883220.1;Dbxref=GeneID:105251716%2CGenbank:XP_019883220.1;Parent=rna-XM_020027661.2
NW_020229838.1	Gnomon	CDS	3759592	3759657	.	-	0	Name=XP_019883220.1;ID=cds-XP_019883220.1;Dbxref=GeneID:105251716%2CGenbank:XP_019883220.1;Parent=rna-XM_020027661.2
NW_020229838.1	Gnomon	exon	30357	30757	.	-	.	ID=exon-XM_025413797.1-5;Dbxref=GeneID:105247801%2CGenbank:XM_025413797.1;Parent=rna-XM_025413797.1
NW_020229838.1	Gnomon	exon	29806	30260	.	-	.	ID=exon-XM_025413797.1-6;Dbxref=GeneID:105247801%2CGenbank:XM_025413797.1;Parent=rna-XM_025413797.1
NW_020229838.1	Gnomon	exon	31718	31819	.	-	.	ID=exon-XM_025413797.1-3;Dbxref=GeneID:105247801%2CGenbank:XM_025413797.1;Parent=rna-XM_025413797.1
NW_020229838.1	Gnomon	exon	30887	31451	.	-	.	ID=exon-XM_025413797.1-4;Dbxref=GeneID:105247801%2CGenbank:XM_025413797.1;Parent=rna-XM_025413797.1
NW_020229838.1	Gnomon	exon	33942	34182	.	-	.	ID=exon-XM_025413797.1-1;Dbxref=GeneID:105247801%2CGenbank:XM_025413797.1;Parent=rna-XM_025413797.1
NW_020229838.1	Gnomon	exon	32460	32640	.	-	.	ID=exon-XM_025413797.1-2;Dbxref=GeneID:105247801%2CGenbank:XM_025413797.1;Parent=rna-XM_025413797.1
NW_020229838.1	Gnomon	mRNA	3114875	3117591	.	-	.	Name=XM_011253205.3;ID=rna-XM_011253205.3;Dbxref=GeneID:105248429%2CGenbank:XM_011253205.3;Parent=gene-LOC105248429
NW_020229838.1	Gnomon	mRNA	3862035	3978216	.	+	.	Name=XM_025413630.1;ID=rna-XM_025413630.1;Dbxref=GeneID:105251703%2CGenbank:XM_025413630.1;Parent=gene-LOC105251703
NW_020229838.1	Gnomon	mRNA	3059923	3062625	.	-	.	Name=XM_011253195.3;ID=rna-XM_011253195.3;Dbxref=GeneID:105248426%2CGenbank:XM_011253195.3;Parent=gene-LOC105248426
NW_020229838.1	Gnomon	exon	2477133	2477317	.	+	.	ID=exon-XM_011265905.3-11;Dbxref=GeneID:105256172%2CGenbank:XM_011265905.3;Parent=rna-XM_011265905.3
NW_020229838.1	Gnomon	exon	2477682	2478101	.	+	.	ID=exon-XM_011265905.3-12;Dbxref=GeneID:105256172%2CGenbank:XM_011265905.3;Parent=rna-XM_011265905.3
NW_020229838.1	Gnomon	exon	2476777	2476998	.	+	.	ID=exon-XM_011265905.3-10;Dbxref=GeneID:105256172%2CGenbank:XM_011265905.3;Parent=rna-XM_011265905.3
NW_020229838.1	Gnomon	mRNA	3986667	3989100	.	-	.	Name=XM_025413776.1;ID=rna-XM_025413776.1;Dbxref=GeneID:105251700%2CGenbank:XM_025413776.1;Parent=gene-LOC105251700
NW_020229838.1	Gnomon	exon	3510167	3510395	.	-	.	ID=exon-XM_011260916.2-15;Dbxref=GeneID:105253111%2CGenbank:XM_011260916.2;Parent=rna-XM_011260916.2
NW_020229838.1	Gnomon	exon	3510904	3511009	.	-	.	ID=exon-XM_011260916.2-13;Dbxref=GeneID:105253111%2CGenbank:XM_011260916.2;Parent=rna-XM_011260916.2
NW_020229838.1	Gnomon	exon	3510468	3510568	.	-	.	ID=exon-XM_011260916.2-14;Dbxref=GeneID:105253111%2CGenbank:XM_011260916.2;Parent=rna-XM_011260916.2
NW_020229838.1	Gnomon	exon	3511301	3511528	.	-	.	ID=exon-XM_011260916.2-11;Dbxref=GeneID:105253111%2CGenbank:XM_011260916.2;Parent=rna-XM_011260916.2
NW_020229838.1	Gnomon	exon	3511084	3511219	.	-	.	ID=exon-XM_011260916.2-12;Dbxref=GeneID:105253111%2CGenbank:XM_011260916.2;Parent=rna-XM_011260916.2
NW_020229838.1	Gnomon	exon	3512141	3512246	.	-	.	ID=exon-XM_011260916.2-10;Dbxref=GeneID:105253111%2CGenbank:XM_011260916.2;Parent=rna-XM_011260916.2
NW_020229838.1	Gnomon	gene	2460234	2461171	.	-	.	Name=LOC105256215;ID=gene-LOC105256215;Dbxref=GeneID:105256215
NW_020229838.1	Gnomon	gene	2452192	2459518	.	+	.	Name=LOC105256228;ID=gene-LOC105256228;Dbxref=GeneID:105256228
NW_020229838.1	Gnomon	exon	3604902	3605249	.	-	.	ID=exon-XM_025413771.1-10;Dbxref=GeneID:105253146%2CGenbank:XM_025413771.1;Parent=rna-XM_025413771.1
NW_020229838.1	Gnomon	exon	3604741	3604810	.	-	.	ID=exon-XM_025413771.1-11;Dbxref=GeneID:105253146%2CGenbank:XM_025413771.1;Parent=rna-XM_025413771.1
NW_020229838.1	Gnomon	exon	3604357	3604543	.	-	.	ID=exon-XM_025413771.1-12;Dbxref=GeneID:105253146%2CGenbank:XM_025413771.1;Parent=rna-XM_025413771.1
NW_020229838.1	Gnomon	CDS	1858444	1858515	.	-	0	Name=XP_011265167.1;ID=cds-XP_011265167.1;Dbxref=GeneID:105256683%2CGenbank:XP_011265167.1;Parent=rna-XM_011266865.3
NW_020229838.1	Gnomon	CDS	1850998	1851102	.	-	0	Name=XP_011265167.1;ID=cds-XP_011265167.1;Dbxref=GeneID:105256683%2CGenbank:XP_011265167.1;Parent=rna-XM_011266865.3
NW_020229838.1	Gnomon	CDS	1823866	1824015	.	-	0	Name=XP_011265167.1;ID=cds-XP_011265167.1;Dbxref=GeneID:105256683%2CGenbank:XP_011265167.1;Parent=rna-XM_011266865.3
NW_020229838.1	Gnomon	CDS	1796896	1797084	.	-	0	Name=XP_011265167.1;ID=cds-XP_011265167.1;Dbxref=GeneID:105256683%2CGenbank:XP_011265167.1;Parent=rna-XM_011266865.3
NW_020229838.1	Gnomon	CDS	1777824	1777961	.	-	0	Name=XP_011265167.1;ID=cds-XP_011265167.1;Dbxref=GeneID:105256683%2CGenbank:XP_011265167.1;Parent=rna-XM_011266865.3
NW_020229838.1	Gnomon	CDS	1763417	1763468	.	-	0	Name=XP_011265167.1;ID=cds-XP_011265167.1;Dbxref=GeneID:105256683%2CGenbank:XP_011265167.1;Parent=rna-XM_011266865.3
NW_020229838.1	Gnomon	CDS	1760359	1760417	.	-	0	Name=XP_011265167.1;ID=cds-XP_011265167.1;Dbxref=GeneID:105256683%2CGenbank:XP_011265167.1;Parent=rna-XM_011266865.3
NW_020229838.1	Gnomon	CDS	1756966	1757194	.	-	0	Name=XP_011265167.1;ID=cds-XP_011265167.1;Dbxref=GeneID:105256683%2CGenbank:XP_011265167.1;Parent=rna-XM_011266865.3
NW_020229838.1	Gnomon	CDS	1755397	1755644	.	-	0	Name=XP_011265167.1;ID=cds-XP_011265167.1;Dbxref=GeneID:105256683%2CGenbank:XP_011265167.1;Parent=rna-XM_011266865.3
NW_020229838.1	Gnomon	CDS	1753133	1753166	.	-	0	Name=XP_011265167.1;ID=cds-XP_011265167.1;Dbxref=GeneID:105256683%2CGenbank:XP_011265167.1;Parent=rna-XM_011266865.3
NW_020229838.1	Gnomon	CDS	1751435	1751527	.	-	0	Name=XP_011265167.1;ID=cds-XP_011265167.1;Dbxref=GeneID:105256683%2CGenbank:XP_011265167.1;Parent=rna-XM_011266865.3
NW_020229838.1	Gnomon	CDS	1750941	1751157	.	-	0	Name=XP_011265167.1;ID=cds-XP_011265167.1;Dbxref=GeneID:105256683%2CGenbank:XP_011265167.1;Parent=rna-XM_011266865.3
NW_020229838.1	Gnomon	CDS	1750708	1750849	.	-	0	Name=XP_011265167.1;ID=cds-XP_011265167.1;Dbxref=GeneID:105256683%2CGenbank:XP_011265167.1;Parent=rna-XM_011266865.3
NW_020229838.1	Gnomon	CDS	1750379	1750447	.	-	0	Name=XP_011265167.1;ID=cds-XP_011265167.1;Dbxref=GeneID:105256683%2CGenbank:XP_011265167.1;Parent=rna-XM_011266865.3
NW_020229838.1	Gnomon	exon	705526	705775	.	+	.	ID=exon-XM_011258459.3-8;Dbxref=GeneID:105251563%2CGenbank:XM_011258459.3;Parent=rna-XM_011258459.3
NW_020229838.1	Gnomon	exon	703226	703374	.	+	.	ID=exon-XM_011258459.3-4;Dbxref=GeneID:105251563%2CGenbank:XM_011258459.3;Parent=rna-XM_011258459.3
NW_020229838.1	Gnomon	exon	703969	704120	.	+	.	ID=exon-XM_011258459.3-5;Dbxref=GeneID:105251563%2CGenbank:XM_011258459.3;Parent=rna-XM_011258459.3
NW_020229838.1	Gnomon	exon	704517	704718	.	+	.	ID=exon-XM_011258459.3-6;Dbxref=GeneID:105251563%2CGenbank:XM_011258459.3;Parent=rna-XM_011258459.3
NW_020229838.1	Gnomon	exon	704934	705174	.	+	.	ID=exon-XM_011258459.3-7;Dbxref=GeneID:105251563%2CGenbank:XM_011258459.3;Parent=rna-XM_011258459.3
NW_020229838.1	Gnomon	exon	695689	696259	.	+	.	ID=exon-XM_011258459.3-1;Dbxref=GeneID:105251563%2CGenbank:XM_011258459.3;Parent=rna-XM_011258459.3
NW_020229838.1	Gnomon	exon	702277	702461	.	+	.	ID=exon-XM_011258459.3-2;Dbxref=GeneID:105251563%2CGenbank:XM_011258459.3;Parent=rna-XM_011258459.3
NW_020229838.1	Gnomon	exon	702981	703097	.	+	.	ID=exon-XM_011258459.3-3;Dbxref=GeneID:105251563%2CGenbank:XM_011258459.3;Parent=rna-XM_011258459.3
NW_020229838.1	Gnomon	exon	10557	11117	.	+	.	ID=exon-XM_011252180.3-3;Dbxref=GeneID:105247800%2CGenbank:XM_011252180.3;Parent=rna-XM_011252180.3
NW_020229838.1	Gnomon	exon	11210	11931	.	+	.	ID=exon-XM_011252180.3-4;Dbxref=GeneID:105247800%2CGenbank:XM_011252180.3;Parent=rna-XM_011252180.3
NW_020229838.1	Gnomon	exon	9073	9420	.	+	.	ID=exon-XM_011252180.3-1;Dbxref=GeneID:105247800%2CGenbank:XM_011252180.3;Parent=rna-XM_011252180.3
NW_020229838.1	Gnomon	exon	9512	10480	.	+	.	ID=exon-XM_011252180.3-2;Dbxref=GeneID:105247800%2CGenbank:XM_011252180.3;Parent=rna-XM_011252180.3
NW_020229838.1	Gnomon	exon	12095	12328	.	+	.	ID=exon-XM_011252180.3-5;Dbxref=GeneID:105247800%2CGenbank:XM_011252180.3;Parent=rna-XM_011252180.3
NW_020229838.1	Gnomon	gene	2447690	2448980	.	-	.	Name=LOC105256289;ID=gene-LOC105256289;Dbxref=GeneID:105256289
NW_020229838.1	Gnomon	gene	2442353	2447577	.	+	.	Name=LOC105256298;ID=gene-LOC105256298;Dbxref=GeneID:105256298
NW_020229838.1	Gnomon	CDS	2415682	2415734	.	+	0	Name=XP_025269495.1;ID=cds-XP_025269495.1;Dbxref=GeneID:105256856%2CGenbank:XP_025269495.1;Parent=rna-XM_025413710.1
NW_020229838.1	Gnomon	CDS	2415974	2416083	.	+	0	Name=XP_025269495.1;ID=cds-XP_025269495.1;Dbxref=GeneID:105256856%2CGenbank:XP_025269495.1;Parent=rna-XM_025413710.1
NW_020229838.1	Gnomon	CDS	2416156	2416276	.	+	0	Name=XP_025269495.1;ID=cds-XP_025269495.1;Dbxref=GeneID:105256856%2CGenbank:XP_025269495.1;Parent=rna-XM_025413710.1
NW_020229838.1	Gnomon	CDS	2416405	2416615	.	+	0	Name=XP_025269495.1;ID=cds-XP_025269495.1;Dbxref=GeneID:105256856%2CGenbank:XP_025269495.1;Parent=rna-XM_025413710.1
NW_020229838.1	Gnomon	CDS	2416716	2416789	.	+	0	Name=XP_025269495.1;ID=cds-XP_025269495.1;Dbxref=GeneID:105256856%2CGenbank:XP_025269495.1;Parent=rna-XM_025413710.1
NW_020229838.1	Gnomon	CDS	2416873	2417143	.	+	0	Name=XP_025269495.1;ID=cds-XP_025269495.1;Dbxref=GeneID:105256856%2CGenbank:XP_025269495.1;Parent=rna-XM_025413710.1
NW_020229838.1	Gnomon	CDS	2417211	2417372	.	+	0	Name=XP_025269495.1;ID=cds-XP_025269495.1;Dbxref=GeneID:105256856%2CGenbank:XP_025269495.1;Parent=rna-XM_025413710.1
NW_020229838.1	Gnomon	CDS	2417491	2417788	.	+	0	Name=XP_025269495.1;ID=cds-XP_025269495.1;Dbxref=GeneID:105256856%2CGenbank:XP_025269495.1;Parent=rna-XM_025413710.1
NW_020229838.1	Gnomon	CDS	2417895	2418265	.	+	0	Name=XP_025269495.1;ID=cds-XP_025269495.1;Dbxref=GeneID:105256856%2CGenbank:XP_025269495.1;Parent=rna-XM_025413710.1
NW_020229838.1	Gnomon	CDS	2418341	2418733	.	+	0	Name=XP_025269495.1;ID=cds-XP_025269495.1;Dbxref=GeneID:105256856%2CGenbank:XP_025269495.1;Parent=rna-XM_025413710.1
NW_020229838.1	Gnomon	CDS	2418866	2419280	.	+	0	Name=XP_025269495.1;ID=cds-XP_025269495.1;Dbxref=GeneID:105256856%2CGenbank:XP_025269495.1;Parent=rna-XM_025413710.1
NW_020229838.1	Gnomon	CDS	2419352	2419578	.	+	0	Name=XP_025269495.1;ID=cds-XP_025269495.1;Dbxref=GeneID:105256856%2CGenbank:XP_025269495.1;Parent=rna-XM_025413710.1
NW_020229838.1	Gnomon	CDS	2419705	2420092	.	+	0	Name=XP_025269495.1;ID=cds-XP_025269495.1;Dbxref=GeneID:105256856%2CGenbank:XP_025269495.1;Parent=rna-XM_025413710.1
NW_020229838.1	Gnomon	CDS	2420216	2420382	.	+	0	Name=XP_025269495.1;ID=cds-XP_025269495.1;Dbxref=GeneID:105256856%2CGenbank:XP_025269495.1;Parent=rna-XM_025413710.1
NW_020229838.1	Gnomon	CDS	2420457	2420618	.	+	0	Name=XP_025269495.1;ID=cds-XP_025269495.1;Dbxref=GeneID:105256856%2CGenbank:XP_025269495.1;Parent=rna-XM_025413710.1
NW_020229838.1	Gnomon	CDS	2420699	2420785	.	+	0	Name=XP_025269495.1;ID=cds-XP_025269495.1;Dbxref=GeneID:105256856%2CGenbank:XP_025269495.1;Parent=rna-XM_025413710.1
NW_020229838.1	Gnomon	CDS	2478972	2479063	.	+	0	Name=XP_011264181.1;ID=cds-XP_011264181.1;Dbxref=GeneID:105256168%2CGenbank:XP_011264181.1;Parent=rna-XM_011265879.3
NW_020229838.1	Gnomon	CDS	2479149	2479300	.	+	0	Name=XP_011264181.1;ID=cds-XP_011264181.1;Dbxref=GeneID:105256168%2CGenbank:XP_011264181.1;Parent=rna-XM_011265879.3
NW_020229838.1	Gnomon	CDS	2479372	2479558	.	+	0	Name=XP_011264181.1;ID=cds-XP_011264181.1;Dbxref=GeneID:105256168%2CGenbank:XP_011264181.1;Parent=rna-XM_011265879.3
NW_020229838.1	Gnomon	CDS	2479661	2479794	.	+	0	Name=XP_011264181.1;ID=cds-XP_011264181.1;Dbxref=GeneID:105256168%2CGenbank:XP_011264181.1;Parent=rna-XM_011265879.3
NW_020229838.1	Gnomon	CDS	2479868	2479969	.	+	0	Name=XP_011264181.1;ID=cds-XP_011264181.1;Dbxref=GeneID:105256168%2CGenbank:XP_011264181.1;Parent=rna-XM_011265879.3
NW_020229838.1	Gnomon	CDS	2480064	2480200	.	+	0	Name=XP_011264181.1;ID=cds-XP_011264181.1;Dbxref=GeneID:105256168%2CGenbank:XP_011264181.1;Parent=rna-XM_011265879.3
NW_020229838.1	Gnomon	CDS	1702386	1702504	.	+	0	Name=XP_011265261.1;ID=cds-XP_011265261.1;Dbxref=GeneID:105256738%2CGenbank:XP_011265261.1;Parent=rna-XM_011266959.3
NW_020229838.1	Gnomon	CDS	1702649	1702744	.	+	0	Name=XP_011265261.1;ID=cds-XP_011265261.1;Dbxref=GeneID:105256738%2CGenbank:XP_011265261.1;Parent=rna-XM_011266959.3
NW_020229838.1	Gnomon	CDS	1702820	1703056	.	+	0	Name=XP_011265261.1;ID=cds-XP_011265261.1;Dbxref=GeneID:105256738%2CGenbank:XP_011265261.1;Parent=rna-XM_011266959.3
NW_020229838.1	Gnomon	CDS	1703129	1703330	.	+	0	Name=XP_011265261.1;ID=cds-XP_011265261.1;Dbxref=GeneID:105256738%2CGenbank:XP_011265261.1;Parent=rna-XM_011266959.3
NW_020229838.1	Gnomon	CDS	1703414	1703773	.	+	0	Name=XP_011265261.1;ID=cds-XP_011265261.1;Dbxref=GeneID:105256738%2CGenbank:XP_011265261.1;Parent=rna-XM_011266959.3
NW_020229838.1	Gnomon	exon	1681225	1681560	.	+	.	ID=exon-XR_003123547.1-1;Dbxref=GeneID:105256792%2CGenbank:XR_003123547.1;Parent=rna-XR_003123547.1
NW_020229838.1	Gnomon	exon	1688207	1688584	.	+	.	ID=exon-XR_003123547.1-2;Dbxref=GeneID:105256792%2CGenbank:XR_003123547.1;Parent=rna-XR_003123547.1
NW_020229838.1	Gnomon	CDS	2187839	2188306	.	+	0	Name=XP_025269505.1;ID=cds-XP_025269505.1;Dbxref=GeneID:112639516%2CGenbank:XP_025269505.1;Parent=rna-XM_025413720.1
NW_020229838.1	Gnomon	exon	1691268	1691555	.	+	.	ID=exon-XR_003123547.1-5;Dbxref=GeneID:105256792%2CGenbank:XR_003123547.1;Parent=rna-XR_003123547.1
NW_020229838.1	Gnomon	exon	1691907	1692638	.	+	.	ID=exon-XR_003123547.1-6;Dbxref=GeneID:105256792%2CGenbank:XR_003123547.1;Parent=rna-XR_003123547.1
NW_020229838.1	Gnomon	exon	1689629	1689863	.	+	.	ID=exon-XR_003123547.1-3;Dbxref=GeneID:105256792%2CGenbank:XR_003123547.1;Parent=rna-XR_003123547.1
NW_020229838.1	Gnomon	exon	1690689	1691065	.	+	.	ID=exon-XR_003123547.1-4;Dbxref=GeneID:105256792%2CGenbank:XR_003123547.1;Parent=rna-XR_003123547.1
NW_020229838.1	Gnomon	mRNA	578584	587177	.	-	.	Name=XM_011258441.3;ID=rna-XM_011258441.3;Dbxref=GeneID:105251557%2CGenbank:XM_011258441.3;Parent=gene-LOC105251557
NW_020229838.1	Gnomon	mRNA	3599284	3602582	.	+	.	Name=XM_011260895.3;ID=rna-XM_011260895.3;Dbxref=GeneID:105253099%2CGenbank:XM_011260895.3;Parent=gene-LOC105253099
NW_020229838.1	Gnomon	CDS	3258658	3258705	.	-	0	Name=XP_011259275.1;ID=cds-XP_011259275.1;Dbxref=GeneID:105253140%2CGenbank:XP_011259275.1;Parent=rna-XM_011260973.3
NW_020229838.1	Gnomon	CDS	3258201	3258563	.	-	0	Name=XP_011259275.1;ID=cds-XP_011259275.1;Dbxref=GeneID:105253140%2CGenbank:XP_011259275.1;Parent=rna-XM_011260973.3
NW_020229838.1	Gnomon	CDS	3258013	3258132	.	-	0	Name=XP_011259275.1;ID=cds-XP_011259275.1;Dbxref=GeneID:105253140%2CGenbank:XP_011259275.1;Parent=rna-XM_011260973.3
NW_020229838.1	Gnomon	CDS	3257802	3257896	.	-	0	Name=XP_011259275.1;ID=cds-XP_011259275.1;Dbxref=GeneID:105253140%2CGenbank:XP_011259275.1;Parent=rna-XM_011260973.3
NW_020229838.1	Gnomon	CDS	3257390	3257722	.	-	0	Name=XP_011259275.1;ID=cds-XP_011259275.1;Dbxref=GeneID:105253140%2CGenbank:XP_011259275.1;Parent=rna-XM_011260973.3
NW_020229838.1	Gnomon	CDS	3257254	3257319	.	-	0	Name=XP_011259275.1;ID=cds-XP_011259275.1;Dbxref=GeneID:105253140%2CGenbank:XP_011259275.1;Parent=rna-XM_011260973.3
NW_020229838.1	Gnomon	CDS	3257050	3257185	.	-	0	Name=XP_011259275.1;ID=cds-XP_011259275.1;Dbxref=GeneID:105253140%2CGenbank:XP_011259275.1;Parent=rna-XM_011260973.3
NW_020229838.1	Gnomon	exon	2418341	2418733	.	+	.	ID=exon-XM_025413710.1-10;Dbxref=GeneID:105256856%2CGenbank:XM_025413710.1;Parent=rna-XM_025413710.1
NW_020229838.1	Gnomon	exon	2418866	2419280	.	+	.	ID=exon-XM_025413710.1-11;Dbxref=GeneID:105256856%2CGenbank:XM_025413710.1;Parent=rna-XM_025413710.1
NW_020229838.1	Gnomon	exon	2419352	2419578	.	+	.	ID=exon-XM_025413710.1-12;Dbxref=GeneID:105256856%2CGenbank:XM_025413710.1;Parent=rna-XM_025413710.1
NW_020229838.1	Gnomon	exon	2419705	2420092	.	+	.	ID=exon-XM_025413710.1-13;Dbxref=GeneID:105256856%2CGenbank:XM_025413710.1;Parent=rna-XM_025413710.1
NW_020229838.1	Gnomon	exon	2420216	2420382	.	+	.	ID=exon-XM_025413710.1-14;Dbxref=GeneID:105256856%2CGenbank:XM_025413710.1;Parent=rna-XM_025413710.1
NW_020229838.1	Gnomon	exon	2420457	2420618	.	+	.	ID=exon-XM_025413710.1-15;Dbxref=GeneID:105256856%2CGenbank:XM_025413710.1;Parent=rna-XM_025413710.1
NW_020229838.1	Gnomon	exon	2420699	2420924	.	+	.	ID=exon-XM_025413710.1-16;Dbxref=GeneID:105256856%2CGenbank:XM_025413710.1;Parent=rna-XM_025413710.1
NW_020229838.1	Gnomon	exon	3422859	3423429	.	-	.	ID=exon-XM_011260926.3-4;Dbxref=GeneID:105253114%2CGenbank:XM_011260926.3;Parent=rna-XM_011260926.3
NW_020229838.1	Gnomon	exon	3419087	3422766	.	-	.	ID=exon-XM_011260926.3-5;Dbxref=GeneID:105253114%2CGenbank:XM_011260926.3;Parent=rna-XM_011260926.3
NW_020229838.1	Gnomon	exon	3426621	3426755	.	-	.	ID=exon-XM_011260926.3-2;Dbxref=GeneID:105253114%2CGenbank:XM_011260926.3;Parent=rna-XM_011260926.3
NW_020229838.1	Gnomon	exon	3423532	3423888	.	-	.	ID=exon-XM_011260926.3-3;Dbxref=GeneID:105253114%2CGenbank:XM_011260926.3;Parent=rna-XM_011260926.3
NW_020229838.1	Gnomon	exon	3434866	3435989	.	-	.	ID=exon-XM_011260926.3-1;Dbxref=GeneID:105253114%2CGenbank:XM_011260926.3;Parent=rna-XM_011260926.3
NW_020229838.1	Gnomon	exon	3350136	3350262	.	-	.	ID=exon-XM_011260950.3-1;Dbxref=GeneID:105253128%2CGenbank:XM_011260950.3;Parent=rna-XM_011260950.3
NW_020229838.1	Gnomon	exon	3348240	3349782	.	-	.	ID=exon-XM_011260950.3-2;Dbxref=GeneID:105253128%2CGenbank:XM_011260950.3;Parent=rna-XM_011260950.3
NW_020229838.1	Gnomon	exon	3347682	3348126	.	-	.	ID=exon-XM_011260950.3-3;Dbxref=GeneID:105253128%2CGenbank:XM_011260950.3;Parent=rna-XM_011260950.3
NW_020229838.1	Gnomon	exon	3347306	3347521	.	-	.	ID=exon-XM_011260950.3-4;Dbxref=GeneID:105253128%2CGenbank:XM_011260950.3;Parent=rna-XM_011260950.3
NW_020229838.1	Gnomon	exon	3346993	3347219	.	-	.	ID=exon-XM_011260950.3-5;Dbxref=GeneID:105253128%2CGenbank:XM_011260950.3;Parent=rna-XM_011260950.3
NW_020229838.1	Gnomon	exon	3346386	3346905	.	-	.	ID=exon-XM_011260950.3-6;Dbxref=GeneID:105253128%2CGenbank:XM_011260950.3;Parent=rna-XM_011260950.3
NW_020229838.1	Gnomon	mRNA	3092520	3111395	.	+	.	Name=XM_011253204.3;ID=rna-XM_011253204.3;Dbxref=GeneID:105248428%2CGenbank:XM_011253204.3;Parent=gene-LOC105248428
NW_020229838.1	Gnomon	mRNA	3928858	3978215	.	+	.	Name=XM_025413631.1;ID=rna-XM_025413631.1;Dbxref=GeneID:105251703%2CGenbank:XM_025413631.1;Parent=gene-LOC105251703
NW_020229838.1	Gnomon	mRNA	3064422	3065778	.	-	.	Name=XM_011253194.3;ID=rna-XM_011253194.3;Dbxref=GeneID:105248424%2CGenbank:XM_011253194.3;Parent=gene-LOC105248424
NW_020229838.1	Gnomon	exon	2257041	2257166	.	-	.	ID=exon-XM_011266340.3-10;Dbxref=GeneID:105256427%2CGenbank:XM_011266340.3;Parent=rna-XM_011266340.3
NW_020229838.1	Gnomon	exon	2256552	2256674	.	-	.	ID=exon-XM_011266340.3-11;Dbxref=GeneID:105256427%2CGenbank:XM_011266340.3;Parent=rna-XM_011266340.3
NW_020229838.1	Gnomon	exon	2256163	2256445	.	-	.	ID=exon-XM_011266340.3-12;Dbxref=GeneID:105256427%2CGenbank:XM_011266340.3;Parent=rna-XM_011266340.3
NW_020229838.1	Gnomon	mRNA	3161415	3190417	.	+	.	Name=XM_025413777.1;ID=rna-XM_025413777.1;Dbxref=GeneID:105248433%2CGenbank:XM_025413777.1;Parent=gene-LOC105248433
NW_020229838.1	Gnomon	CDS	3309649	3310752	.	-	0	Name=XP_025269590.1;ID=cds-XP_025269590.1;Dbxref=GeneID:105253134%2CGenbank:XP_025269590.1;Parent=rna-XM_025413805.1
NW_020229838.1	Gnomon	CDS	3307789	3308280	.	-	0	Name=XP_025269590.1;ID=cds-XP_025269590.1;Dbxref=GeneID:105253134%2CGenbank:XP_025269590.1;Parent=rna-XM_025413805.1
NW_020229838.1	Gnomon	CDS	3297245	3297333	.	-	0	Name=XP_025269590.1;ID=cds-XP_025269590.1;Dbxref=GeneID:105253134%2CGenbank:XP_025269590.1;Parent=rna-XM_025413805.1
NW_020229838.1	Gnomon	CDS	3297092	3297171	.	-	0	Name=XP_025269590.1;ID=cds-XP_025269590.1;Dbxref=GeneID:105253134%2CGenbank:XP_025269590.1;Parent=rna-XM_025413805.1
NW_020229838.1	Gnomon	CDS	3296518	3296639	.	-	0	Name=XP_025269590.1;ID=cds-XP_025269590.1;Dbxref=GeneID:105253134%2CGenbank:XP_025269590.1;Parent=rna-XM_025413805.1
NW_020229838.1	Gnomon	CDS	3295423	3295887	.	-	0	Name=XP_025269590.1;ID=cds-XP_025269590.1;Dbxref=GeneID:105253134%2CGenbank:XP_025269590.1;Parent=rna-XM_025413805.1
NW_020229838.1	Gnomon	CDS	3294719	3295048	.	-	0	Name=XP_025269590.1;ID=cds-XP_025269590.1;Dbxref=GeneID:105253134%2CGenbank:XP_025269590.1;Parent=rna-XM_025413805.1
NW_020229838.1	Gnomon	CDS	3294466	3294618	.	-	0	Name=XP_025269590.1;ID=cds-XP_025269590.1;Dbxref=GeneID:105253134%2CGenbank:XP_025269590.1;Parent=rna-XM_025413805.1
NW_020229838.1	Gnomon	CDS	3293917	3294345	.	-	0	Name=XP_025269590.1;ID=cds-XP_025269590.1;Dbxref=GeneID:105253134%2CGenbank:XP_025269590.1;Parent=rna-XM_025413805.1
NW_020229838.1	Gnomon	gene	2425847	2428563	.	-	.	Name=LOC105256339;ID=gene-LOC105256339;Dbxref=GeneID:105256339
NW_020229838.1	Gnomon	exon	3366941	3369224	.	-	.	ID=exon-XM_025413701.1-6;Dbxref=GeneID:105253123%2CGenbank:XM_025413701.1;Parent=rna-XM_025413701.1
NW_020229838.1	Gnomon	exon	3369593	3369896	.	-	.	ID=exon-XM_025413701.1-4;Dbxref=GeneID:105253123%2CGenbank:XM_025413701.1;Parent=rna-XM_025413701.1
NW_020229838.1	Gnomon	exon	3369303	3369408	.	-	.	ID=exon-XM_025413701.1-5;Dbxref=GeneID:105253123%2CGenbank:XM_025413701.1;Parent=rna-XM_025413701.1
NW_020229838.1	Gnomon	exon	3591254	3591517	.	-	.	ID=exon-XM_025413750.1-10;Dbxref=GeneID:105253147%2CGenbank:XM_025413750.1;Parent=rna-XM_025413750.1
NW_020229838.1	Gnomon	exon	3591034	3591144	.	-	.	ID=exon-XM_025413750.1-11;Dbxref=GeneID:105253147%2CGenbank:XM_025413750.1;Parent=rna-XM_025413750.1
NW_020229838.1	Gnomon	exon	3590722	3590929	.	-	.	ID=exon-XM_025413750.1-12;Dbxref=GeneID:105253147%2CGenbank:XM_025413750.1;Parent=rna-XM_025413750.1
NW_020229838.1	Gnomon	exon	3590411	3590610	.	-	.	ID=exon-XM_025413750.1-13;Dbxref=GeneID:105253147%2CGenbank:XM_025413750.1;Parent=rna-XM_025413750.1
NW_020229838.1	Gnomon	exon	3370530	3370951	.	-	.	ID=exon-XM_025413701.1-2;Dbxref=GeneID:105253123%2CGenbank:XM_025413701.1;Parent=rna-XM_025413701.1
NW_020229838.1	Gnomon	exon	3369995	3370428	.	-	.	ID=exon-XM_025413701.1-3;Dbxref=GeneID:105253123%2CGenbank:XM_025413701.1;Parent=rna-XM_025413701.1
NW_020229838.1	Gnomon	exon	3373103	3373190	.	-	.	ID=exon-XM_025413701.1-1;Dbxref=GeneID:105253123%2CGenbank:XM_025413701.1;Parent=rna-XM_025413701.1
NW_020229838.1	Gnomon	gene	2429381	2432441	.	+	.	Name=LOC105256331;ID=gene-LOC105256331;Dbxref=GeneID:105256331
NW_020229838.1	Gnomon	gene	2421014	2423069	.	+	.	Name=LOC105256349;ID=gene-LOC105256349;Dbxref=GeneID:105256349
NW_020229838.1	Gnomon	CDS	2201539	2201626	.	+	0	Name=XP_011264922.2;ID=cds-XP_011264922.2;Dbxref=GeneID:105256574%2CGenbank:XP_011264922.2;Parent=rna-XM_011266620.3
NW_020229838.1	Gnomon	CDS	2201719	2203181	.	+	0	Name=XP_011264922.2;ID=cds-XP_011264922.2;Dbxref=GeneID:105256574%2CGenbank:XP_011264922.2;Parent=rna-XM_011266620.3
NW_020229838.1	Gnomon	mRNA	578585	587176	.	-	.	Name=XM_011258442.3;ID=rna-XM_011258442.3;Dbxref=GeneID:105251557%2CGenbank:XM_011258442.3;Parent=gene-LOC105251557
NW_020229838.1	Gnomon	mRNA	3192013	3200441	.	+	.	Name=XM_025413778.1;ID=rna-XM_025413778.1;Dbxref=GeneID:105248432%2CGenbank:XM_025413778.1;Parent=gene-LOC105248432
NW_020229838.1	Gnomon	CDS	1212290	1212362	.	-	0	Name=XP_025269600.1;ID=cds-XP_025269600.1;Dbxref=GeneID:105251583%2CGenbank:XP_025269600.1;Parent=rna-XM_025413815.1
NW_020229838.1	Gnomon	CDS	1206122	1206217	.	-	0	Name=XP_025269600.1;ID=cds-XP_025269600.1;Dbxref=GeneID:105251583%2CGenbank:XP_025269600.1;Parent=rna-XM_025413815.1
NW_020229838.1	Gnomon	CDS	1205919	1206033	.	-	0	Name=XP_025269600.1;ID=cds-XP_025269600.1;Dbxref=GeneID:105251583%2CGenbank:XP_025269600.1;Parent=rna-XM_025413815.1
NW_020229838.1	Gnomon	CDS	1205716	1205806	.	-	0	Name=XP_025269600.1;ID=cds-XP_025269600.1;Dbxref=GeneID:105251583%2CGenbank:XP_025269600.1;Parent=rna-XM_025413815.1
NW_020229838.1	Gnomon	CDS	1205242	1205472	.	-	0	Name=XP_025269600.1;ID=cds-XP_025269600.1;Dbxref=GeneID:105251583%2CGenbank:XP_025269600.1;Parent=rna-XM_025413815.1
NW_020229838.1	Gnomon	CDS	1204889	1205148	.	-	0	Name=XP_025269600.1;ID=cds-XP_025269600.1;Dbxref=GeneID:105251583%2CGenbank:XP_025269600.1;Parent=rna-XM_025413815.1
NW_020229838.1	Gnomon	CDS	1204469	1204703	.	-	0	Name=XP_025269600.1;ID=cds-XP_025269600.1;Dbxref=GeneID:105251583%2CGenbank:XP_025269600.1;Parent=rna-XM_025413815.1
NW_020229838.1	Gnomon	CDS	1203151	1203345	.	-	0	Name=XP_025269600.1;ID=cds-XP_025269600.1;Dbxref=GeneID:105251583%2CGenbank:XP_025269600.1;Parent=rna-XM_025413815.1
NW_020229838.1	Gnomon	CDS	1202887	1203063	.	-	0	Name=XP_025269600.1;ID=cds-XP_025269600.1;Dbxref=GeneID:105251583%2CGenbank:XP_025269600.1;Parent=rna-XM_025413815.1
NW_020229838.1	Gnomon	CDS	1202630	1202815	.	-	0	Name=XP_025269600.1;ID=cds-XP_025269600.1;Dbxref=GeneID:105251583%2CGenbank:XP_025269600.1;Parent=rna-XM_025413815.1
NW_020229838.1	Gnomon	CDS	1202174	1202509	.	-	0	Name=XP_025269600.1;ID=cds-XP_025269600.1;Dbxref=GeneID:105251583%2CGenbank:XP_025269600.1;Parent=rna-XM_025413815.1
NW_020229838.1	Gnomon	CDS	1201770	1202087	.	-	0	Name=XP_025269600.1;ID=cds-XP_025269600.1;Dbxref=GeneID:105251583%2CGenbank:XP_025269600.1;Parent=rna-XM_025413815.1
NW_020229838.1	Gnomon	CDS	1201473	1201670	.	-	0	Name=XP_025269600.1;ID=cds-XP_025269600.1;Dbxref=GeneID:105251583%2CGenbank:XP_025269600.1;Parent=rna-XM_025413815.1
NW_020229838.1	Gnomon	CDS	1201174	1201382	.	-	0	Name=XP_025269600.1;ID=cds-XP_025269600.1;Dbxref=GeneID:105251583%2CGenbank:XP_025269600.1;Parent=rna-XM_025413815.1
NW_020229838.1	Gnomon	CDS	1200893	1201088	.	-	0	Name=XP_025269600.1;ID=cds-XP_025269600.1;Dbxref=GeneID:105251583%2CGenbank:XP_025269600.1;Parent=rna-XM_025413815.1
NW_020229838.1	Gnomon	CDS	1200378	1200605	.	-	0	Name=XP_025269600.1;ID=cds-XP_025269600.1;Dbxref=GeneID:105251583%2CGenbank:XP_025269600.1;Parent=rna-XM_025413815.1
NW_020229838.1	Gnomon	gene	2423115	2424893	.	-	.	Name=LOC105256356;ID=gene-LOC105256356;Dbxref=GeneID:105256356
NW_020229838.1	Gnomon	exon	4364223	4364501	.	+	.	ID=exon-XM_011258622.3-1;Dbxref=GeneID:105251668%2CGenbank:XM_011258622.3;Parent=rna-XM_011258622.3
NW_020229838.1	Gnomon	exon	4365367	4365475	.	+	.	ID=exon-XM_011258622.3-2;Dbxref=GeneID:105251668%2CGenbank:XM_011258622.3;Parent=rna-XM_011258622.3
NW_020229838.1	Gnomon	exon	4367844	4368083	.	+	.	ID=exon-XM_011258622.3-3;Dbxref=GeneID:105251668%2CGenbank:XM_011258622.3;Parent=rna-XM_011258622.3
NW_020229838.1	Gnomon	exon	4369955	4371107	.	+	.	ID=exon-XM_011258622.3-4;Dbxref=GeneID:105251668%2CGenbank:XM_011258622.3;Parent=rna-XM_011258622.3
NW_020229838.1	Gnomon	exon	4371302	4371604	.	+	.	ID=exon-XM_011258622.3-5;Dbxref=GeneID:105251668%2CGenbank:XM_011258622.3;Parent=rna-XM_011258622.3
NW_020229838.1	Gnomon	exon	2203969	2204069	.	-	.	ID=exon-XM_011266606.2-1;Dbxref=GeneID:105256552%2CGenbank:XM_011266606.2;Parent=rna-XM_011266606.2
NW_020229838.1	Gnomon	exon	2200679	2201381	.	-	.	ID=exon-XM_011266606.2-2;Dbxref=GeneID:105256552%2CGenbank:XM_011266606.2;Parent=rna-XM_011266606.2
NW_020229838.1	Gnomon	exon	2200304	2200610	.	-	.	ID=exon-XM_011266606.2-3;Dbxref=GeneID:105256552%2CGenbank:XM_011266606.2;Parent=rna-XM_011266606.2
NW_020229838.1	Gnomon	exon	2199892	2200130	.	-	.	ID=exon-XM_011266606.2-4;Dbxref=GeneID:105256552%2CGenbank:XM_011266606.2;Parent=rna-XM_011266606.2
NW_020229838.1	Gnomon	exon	2199578	2199767	.	-	.	ID=exon-XM_011266606.2-5;Dbxref=GeneID:105256552%2CGenbank:XM_011266606.2;Parent=rna-XM_011266606.2
NW_020229838.1	Gnomon	exon	4371846	4372317	.	+	.	ID=exon-XM_011258622.3-6;Dbxref=GeneID:105251668%2CGenbank:XM_011258622.3;Parent=rna-XM_011258622.3
NW_020229838.1	Gnomon	exon	3618426	3618616	.	-	.	ID=exon-XM_025413772.1-1;Dbxref=GeneID:105253098%2CGenbank:XM_025413772.1;Parent=rna-XM_025413772.1
NW_020229838.1	Gnomon	exon	3613687	3613862	.	-	.	ID=exon-XM_025413772.1-8;Dbxref=GeneID:105253098%2CGenbank:XM_025413772.1;Parent=rna-XM_025413772.1
NW_020229838.1	Gnomon	exon	3613142	3613465	.	-	.	ID=exon-XM_025413772.1-9;Dbxref=GeneID:105253098%2CGenbank:XM_025413772.1;Parent=rna-XM_025413772.1
NW_020229838.1	Gnomon	exon	3615443	3615807	.	-	.	ID=exon-XM_025413772.1-6;Dbxref=GeneID:105253098%2CGenbank:XM_025413772.1;Parent=rna-XM_025413772.1
NW_020229838.1	Gnomon	exon	3614820	3615097	.	-	.	ID=exon-XM_025413772.1-7;Dbxref=GeneID:105253098%2CGenbank:XM_025413772.1;Parent=rna-XM_025413772.1
NW_020229838.1	Gnomon	exon	3616703	3616853	.	-	.	ID=exon-XM_025413772.1-4;Dbxref=GeneID:105253098%2CGenbank:XM_025413772.1;Parent=rna-XM_025413772.1
NW_020229838.1	Gnomon	exon	3616256	3616337	.	-	.	ID=exon-XM_025413772.1-5;Dbxref=GeneID:105253098%2CGenbank:XM_025413772.1;Parent=rna-XM_025413772.1
NW_020229838.1	Gnomon	exon	3617844	3618314	.	-	.	ID=exon-XM_025413772.1-2;Dbxref=GeneID:105253098%2CGenbank:XM_025413772.1;Parent=rna-XM_025413772.1
NW_020229838.1	Gnomon	transcript	509409	532034	.	-	.	Name=XR_889211.3;ID=rna-XR_889211.3;Dbxref=GeneID:105251554%2CGenbank:XR_889211.3;Parent=gene-LOC105251554
NW_020229838.1	Gnomon	exon	3617541	3617724	.	-	.	ID=exon-XM_025413772.1-3;Dbxref=GeneID:105253098%2CGenbank:XM_025413772.1;Parent=rna-XM_025413772.1
NW_020229838.1	Gnomon	gene	2432979	2436062	.	+	.	Name=LOC105256317;ID=gene-LOC105256317;Dbxref=GeneID:105256317
NW_020229838.1	Gnomon	CDS	2451022	2451151	.	-	0	Name=XP_025269496.1;ID=cds-XP_025269496.1;Dbxref=GeneID:112639515%2CGenbank:XP_025269496.1;Parent=rna-XM_025413711.1
NW_020229838.1	Gnomon	CDS	2450644	2450748	.	-	0	Name=XP_025269496.1;ID=cds-XP_025269496.1;Dbxref=GeneID:112639515%2CGenbank:XP_025269496.1;Parent=rna-XM_025413711.1
NW_020229838.1	Gnomon	CDS	2450461	2450553	.	-	0	Name=XP_025269496.1;ID=cds-XP_025269496.1;Dbxref=GeneID:112639515%2CGenbank:XP_025269496.1;Parent=rna-XM_025413711.1
NW_020229838.1	Gnomon	CDS	2450091	2450386	.	-	0	Name=XP_025269496.1;ID=cds-XP_025269496.1;Dbxref=GeneID:112639515%2CGenbank:XP_025269496.1;Parent=rna-XM_025413711.1
NW_020229838.1	Gnomon	exon	2477133	2477317	.	+	.	ID=exon-XM_011265897.3-11;Dbxref=GeneID:105256172%2CGenbank:XM_011265897.3;Parent=rna-XM_011265897.3
NW_020229838.1	Gnomon	exon	2477682	2478101	.	+	.	ID=exon-XM_011265897.3-12;Dbxref=GeneID:105256172%2CGenbank:XM_011265897.3;Parent=rna-XM_011265897.3
NW_020229838.1	Gnomon	exon	2476777	2476998	.	+	.	ID=exon-XM_011265897.3-10;Dbxref=GeneID:105256172%2CGenbank:XM_011265897.3;Parent=rna-XM_011265897.3
NW_020229838.1	Gnomon	exon	3995125	3995450	.	+	.	ID=exon-XM_011258669.3-9;Dbxref=GeneID:105251698%2CGenbank:XM_011258669.3;Parent=rna-XM_011258669.3
NW_020229838.1	Gnomon	exon	3994202	3994569	.	+	.	ID=exon-XM_011258669.3-7;Dbxref=GeneID:105251698%2CGenbank:XM_011258669.3;Parent=rna-XM_011258669.3
NW_020229838.1	Gnomon	exon	3994783	3995035	.	+	.	ID=exon-XM_011258669.3-8;Dbxref=GeneID:105251698%2CGenbank:XM_011258669.3;Parent=rna-XM_011258669.3
NW_020229838.1	Gnomon	exon	3993760	3993888	.	+	.	ID=exon-XM_011258669.3-5;Dbxref=GeneID:105251698%2CGenbank:XM_011258669.3;Parent=rna-XM_011258669.3
NW_020229838.1	Gnomon	exon	3993988	3994125	.	+	.	ID=exon-XM_011258669.3-6;Dbxref=GeneID:105251698%2CGenbank:XM_011258669.3;Parent=rna-XM_011258669.3
NW_020229838.1	Gnomon	exon	3992868	3992975	.	+	.	ID=exon-XM_011258669.3-3;Dbxref=GeneID:105251698%2CGenbank:XM_011258669.3;Parent=rna-XM_011258669.3
NW_020229838.1	Gnomon	exon	3993060	3993323	.	+	.	ID=exon-XM_011258669.3-4;Dbxref=GeneID:105251698%2CGenbank:XM_011258669.3;Parent=rna-XM_011258669.3
NW_020229838.1	Gnomon	exon	3991619	3992023	.	+	.	ID=exon-XM_011258669.3-1;Dbxref=GeneID:105251698%2CGenbank:XM_011258669.3;Parent=rna-XM_011258669.3
NW_020229838.1	Gnomon	exon	3992614	3992704	.	+	.	ID=exon-XM_011258669.3-2;Dbxref=GeneID:105251698%2CGenbank:XM_011258669.3;Parent=rna-XM_011258669.3
NW_020229838.1	Gnomon	gene	2413504	2415151	.	-	.	Name=LOC105256365;ID=gene-LOC105256365;Dbxref=GeneID:105256365
NW_020229838.1	Gnomon	exon	11210	11931	.	+	.	ID=exon-XM_020030140.2-4;Dbxref=GeneID:105247800%2CGenbank:XM_020030140.2;Parent=rna-XM_020030140.2
NW_020229838.1	Gnomon	exon	12095	12328	.	+	.	ID=exon-XM_020030140.2-5;Dbxref=GeneID:105247800%2CGenbank:XM_020030140.2;Parent=rna-XM_020030140.2
NW_020229838.1	Gnomon	exon	9512	10480	.	+	.	ID=exon-XM_020030140.2-2;Dbxref=GeneID:105247800%2CGenbank:XM_020030140.2;Parent=rna-XM_020030140.2
NW_020229838.1	Gnomon	exon	10557	11117	.	+	.	ID=exon-XM_020030140.2-3;Dbxref=GeneID:105247800%2CGenbank:XM_020030140.2;Parent=rna-XM_020030140.2
NW_020229838.1	Gnomon	exon	9073	9386	.	+	.	ID=exon-XM_020030140.2-1;Dbxref=GeneID:105247800%2CGenbank:XM_020030140.2;Parent=rna-XM_020030140.2
NW_020229838.1	Gnomon	gene	2406248	2412950	.	-	.	Name=LOC105256378;ID=gene-LOC105256378;Dbxref=GeneID:105256378
NW_020229838.1	Gnomon	gene	2386266	2387519	.	-	.	Name=LOC105256386;ID=gene-LOC105256386;Dbxref=GeneID:105256386
NW_020229838.1	Gnomon	gene	2334281	2381978	.	+	.	Name=LOC105256389;ID=gene-LOC105256389;Dbxref=GeneID:105256389
NW_020229838.1	Gnomon	gene	2267546	2321043	.	+	.	Name=LOC105256396;ID=gene-LOC105256396;Dbxref=GeneID:105256396
NW_020229838.1	Gnomon	exon	3763538	3763883	.	+	.	ID=exon-XM_011258695.3-1;Dbxref=GeneID:105251713%2CGenbank:XM_011258695.3;Parent=rna-XM_011258695.3
NW_020229838.1	Gnomon	exon	3763962	3764071	.	+	.	ID=exon-XM_011258695.3-2;Dbxref=GeneID:105251713%2CGenbank:XM_011258695.3;Parent=rna-XM_011258695.3
NW_020229838.1	Gnomon	exon	3764328	3764879	.	+	.	ID=exon-XM_011258695.3-3;Dbxref=GeneID:105251713%2CGenbank:XM_011258695.3;Parent=rna-XM_011258695.3
NW_020229838.1	Gnomon	CDS	3253892	3255167	.	+	0	Name=XP_011259274.1;ID=cds-XP_011259274.1;Dbxref=GeneID:105253139%2CGenbank:XP_011259274.1;Parent=rna-XM_011260972.3
NW_020229838.1	Gnomon	CDS	3255249	3255545	.	+	0	Name=XP_011259274.1;ID=cds-XP_011259274.1;Dbxref=GeneID:105253139%2CGenbank:XP_011259274.1;Parent=rna-XM_011260972.3
NW_020229838.1	Gnomon	CDS	3255640	3255955	.	+	0	Name=XP_011259274.1;ID=cds-XP_011259274.1;Dbxref=GeneID:105253139%2CGenbank:XP_011259274.1;Parent=rna-XM_011260972.3
NW_020229838.1	Gnomon	CDS	3256144	3256361	.	+	0	Name=XP_011259274.1;ID=cds-XP_011259274.1;Dbxref=GeneID:105253139%2CGenbank:XP_011259274.1;Parent=rna-XM_011260972.3
NW_020229838.1	Gnomon	CDS	3256492	3256670	.	+	0	Name=XP_011259274.1;ID=cds-XP_011259274.1;Dbxref=GeneID:105253139%2CGenbank:XP_011259274.1;Parent=rna-XM_011260972.3
NW_020229838.1	Gnomon	gene	2629049	2640452	.	+	.	Name=LOC105256089;ID=gene-LOC105256089;Dbxref=GeneID:105256089
NW_020229838.1	Gnomon	gene	2613719	2621429	.	+	.	Name=LOC105256097;ID=gene-LOC105256097;Dbxref=GeneID:105256097
NW_020229838.1	Gnomon	CDS	780642	780874	.	-	0	Name=XP_011256778.1;ID=cds-XP_011256778.1;Dbxref=GeneID:105251567%2CGenbank:XP_011256778.1;Parent=rna-XM_011258476.3
NW_020229838.1	Gnomon	CDS	779001	779074	.	-	0	Name=XP_011256778.1;ID=cds-XP_011256778.1;Dbxref=GeneID:105251567%2CGenbank:XP_011256778.1;Parent=rna-XM_011258476.3
NW_020229838.1	Gnomon	CDS	755020	755273	.	-	0	Name=XP_011256778.1;ID=cds-XP_011256778.1;Dbxref=GeneID:105251567%2CGenbank:XP_011256778.1;Parent=rna-XM_011258476.3
NW_020229838.1	Gnomon	CDS	749181	749371	.	-	0	Name=XP_011256778.1;ID=cds-XP_011256778.1;Dbxref=GeneID:105251567%2CGenbank:XP_011256778.1;Parent=rna-XM_011258476.3
NW_020229838.1	Gnomon	CDS	748861	748996	.	-	0	Name=XP_011256778.1;ID=cds-XP_011256778.1;Dbxref=GeneID:105251567%2CGenbank:XP_011256778.1;Parent=rna-XM_011258476.3
NW_020229838.1	Gnomon	CDS	748515	748611	.	-	0	Name=XP_011256778.1;ID=cds-XP_011256778.1;Dbxref=GeneID:105251567%2CGenbank:XP_011256778.1;Parent=rna-XM_011258476.3
NW_020229838.1	Gnomon	CDS	746643	746818	.	-	0	Name=XP_011256778.1;ID=cds-XP_011256778.1;Dbxref=GeneID:105251567%2CGenbank:XP_011256778.1;Parent=rna-XM_011258476.3
NW_020229838.1	Gnomon	CDS	739543	739677	.	-	0	Name=XP_011256778.1;ID=cds-XP_011256778.1;Dbxref=GeneID:105251567%2CGenbank:XP_011256778.1;Parent=rna-XM_011258476.3
NW_020229838.1	Gnomon	CDS	3900875	3901007	.	+	0	Name=XP_019883222.1;ID=cds-XP_019883222.1;Dbxref=GeneID:105251703%2CGenbank:XP_019883222.1;Parent=rna-XM_020027663.2
NW_020229838.1	Gnomon	CDS	3902071	3902468	.	+	0	Name=XP_019883222.1;ID=cds-XP_019883222.1;Dbxref=GeneID:105251703%2CGenbank:XP_019883222.1;Parent=rna-XM_020027663.2
NW_020229838.1	Gnomon	CDS	3905564	3905654	.	+	0	Name=XP_019883222.1;ID=cds-XP_019883222.1;Dbxref=GeneID:105251703%2CGenbank:XP_019883222.1;Parent=rna-XM_020027663.2
NW_020229838.1	Gnomon	CDS	3906158	3906248	.	+	0	Name=XP_019883222.1;ID=cds-XP_019883222.1;Dbxref=GeneID:105251703%2CGenbank:XP_019883222.1;Parent=rna-XM_020027663.2
NW_020229838.1	Gnomon	CDS	3909201	3909288	.	+	0	Name=XP_019883222.1;ID=cds-XP_019883222.1;Dbxref=GeneID:105251703%2CGenbank:XP_019883222.1;Parent=rna-XM_020027663.2
NW_020229838.1	Gnomon	CDS	3949385	3949630	.	+	0	Name=XP_019883222.1;ID=cds-XP_019883222.1;Dbxref=GeneID:105251703%2CGenbank:XP_019883222.1;Parent=rna-XM_020027663.2
NW_020229838.1	Gnomon	CDS	3958568	3958677	.	+	0	Name=XP_019883222.1;ID=cds-XP_019883222.1;Dbxref=GeneID:105251703%2CGenbank:XP_019883222.1;Parent=rna-XM_020027663.2
NW_020229838.1	Gnomon	CDS	3964273	3964409	.	+	0	Name=XP_019883222.1;ID=cds-XP_019883222.1;Dbxref=GeneID:105251703%2CGenbank:XP_019883222.1;Parent=rna-XM_020027663.2
NW_020229838.1	Gnomon	CDS	3969368	3969444	.	+	0	Name=XP_019883222.1;ID=cds-XP_019883222.1;Dbxref=GeneID:105251703%2CGenbank:XP_019883222.1;Parent=rna-XM_020027663.2
NW_020229838.1	Gnomon	CDS	3972146	3972425	.	+	0	Name=XP_019883222.1;ID=cds-XP_019883222.1;Dbxref=GeneID:105251703%2CGenbank:XP_019883222.1;Parent=rna-XM_020027663.2
NW_020229838.1	Gnomon	CDS	3973070	3973215	.	+	0	Name=XP_019883222.1;ID=cds-XP_019883222.1;Dbxref=GeneID:105251703%2CGenbank:XP_019883222.1;Parent=rna-XM_020027663.2
NW_020229838.1	Gnomon	CDS	3973352	3973663	.	+	0	Name=XP_019883222.1;ID=cds-XP_019883222.1;Dbxref=GeneID:105251703%2CGenbank:XP_019883222.1;Parent=rna-XM_020027663.2
NW_020229838.1	Gnomon	CDS	3974083	3974232	.	+	0	Name=XP_019883222.1;ID=cds-XP_019883222.1;Dbxref=GeneID:105251703%2CGenbank:XP_019883222.1;Parent=rna-XM_020027663.2
NW_020229838.1	Gnomon	CDS	3974456	3974719	.	+	0	Name=XP_019883222.1;ID=cds-XP_019883222.1;Dbxref=GeneID:105251703%2CGenbank:XP_019883222.1;Parent=rna-XM_020027663.2
NW_020229838.1	Gnomon	CDS	3975026	3975241	.	+	0	Name=XP_019883222.1;ID=cds-XP_019883222.1;Dbxref=GeneID:105251703%2CGenbank:XP_019883222.1;Parent=rna-XM_020027663.2
NW_020229838.1	Gnomon	CDS	3975604	3975824	.	+	0	Name=XP_019883222.1;ID=cds-XP_019883222.1;Dbxref=GeneID:105251703%2CGenbank:XP_019883222.1;Parent=rna-XM_020027663.2
NW_020229838.1	Gnomon	CDS	3975930	3976106	.	+	0	Name=XP_019883222.1;ID=cds-XP_019883222.1;Dbxref=GeneID:105251703%2CGenbank:XP_019883222.1;Parent=rna-XM_020027663.2
NW_020229838.1	Gnomon	CDS	3976205	3976410	.	+	0	Name=XP_019883222.1;ID=cds-XP_019883222.1;Dbxref=GeneID:105251703%2CGenbank:XP_019883222.1;Parent=rna-XM_020027663.2
NW_020229838.1	Gnomon	CDS	3976985	3977220	.	+	0	Name=XP_019883222.1;ID=cds-XP_019883222.1;Dbxref=GeneID:105251703%2CGenbank:XP_019883222.1;Parent=rna-XM_020027663.2
NW_020229838.1	Gnomon	CDS	3977530	3977535	.	+	0	Name=XP_019883222.1;ID=cds-XP_019883222.1;Dbxref=GeneID:105251703%2CGenbank:XP_019883222.1;Parent=rna-XM_020027663.2
NW_020229838.1	Gnomon	mRNA	3627138	3630081	.	-	.	Name=XM_011260892.3;ID=rna-XM_011260892.3;Dbxref=GeneID:105253097%2CGenbank:XM_011260892.3;Parent=gene-LOC105253097
NW_020229838.1	Gnomon	mRNA	3550083	3560152	.	+	.	Name=XM_011260902.3;ID=rna-XM_011260902.3;Dbxref=GeneID:105253105%2CGenbank:XM_011260902.3;Parent=gene-LOC105253105
NW_020229838.1	Gnomon	exon	2261983	2262039	.	-	.	ID=exon-XM_025413674.1-5;Dbxref=GeneID:105256427%2CGenbank:XM_025413674.1;Parent=rna-XM_025413674.1
NW_020229838.1	Gnomon	exon	2261699	2261768	.	-	.	ID=exon-XM_025413674.1-6;Dbxref=GeneID:105256427%2CGenbank:XM_025413674.1;Parent=rna-XM_025413674.1
NW_020229838.1	Gnomon	exon	2258027	2258100	.	-	.	ID=exon-XM_025413674.1-7;Dbxref=GeneID:105256427%2CGenbank:XM_025413674.1;Parent=rna-XM_025413674.1
NW_020229838.1	Gnomon	exon	2257561	2257779	.	-	.	ID=exon-XM_025413674.1-8;Dbxref=GeneID:105256427%2CGenbank:XM_025413674.1;Parent=rna-XM_025413674.1
NW_020229838.1	Gnomon	exon	2267312	2267456	.	-	.	ID=exon-XM_025413674.1-1;Dbxref=GeneID:105256427%2CGenbank:XM_025413674.1;Parent=rna-XM_025413674.1
NW_020229838.1	Gnomon	exon	2266154	2266277	.	-	.	ID=exon-XM_025413674.1-2;Dbxref=GeneID:105256427%2CGenbank:XM_025413674.1;Parent=rna-XM_025413674.1
NW_020229838.1	Gnomon	exon	2264891	2264961	.	-	.	ID=exon-XM_025413674.1-3;Dbxref=GeneID:105256427%2CGenbank:XM_025413674.1;Parent=rna-XM_025413674.1
NW_020229838.1	Gnomon	exon	2262190	2262213	.	-	.	ID=exon-XM_025413674.1-4;Dbxref=GeneID:105256427%2CGenbank:XM_025413674.1;Parent=rna-XM_025413674.1
NW_020229838.1	Gnomon	exon	2257041	2257166	.	-	.	ID=exon-XM_025413674.1-9;Dbxref=GeneID:105256427%2CGenbank:XM_025413674.1;Parent=rna-XM_025413674.1
NW_020229838.1	Gnomon	mRNA	2984551	3075120	.	+	.	Name=XM_011253197.3;ID=rna-XM_011253197.3;Dbxref=GeneID:105248427%2CGenbank:XM_011253197.3;Parent=gene-LOC105248427
NW_020229838.1	Gnomon	exon	1201473	1201670	.	-	.	ID=exon-XM_025413814.1-14;Dbxref=GeneID:105251583%2CGenbank:XM_025413814.1;Parent=rna-XM_025413814.1
NW_020229838.1	Gnomon	exon	1201174	1201382	.	-	.	ID=exon-XM_025413814.1-15;Dbxref=GeneID:105251583%2CGenbank:XM_025413814.1;Parent=rna-XM_025413814.1
NW_020229838.1	Gnomon	exon	1200893	1201088	.	-	.	ID=exon-XM_025413814.1-16;Dbxref=GeneID:105251583%2CGenbank:XM_025413814.1;Parent=rna-XM_025413814.1
NW_020229838.1	Gnomon	exon	1198825	1200605	.	-	.	ID=exon-XM_025413814.1-17;Dbxref=GeneID:105251583%2CGenbank:XM_025413814.1;Parent=rna-XM_025413814.1
NW_020229838.1	Gnomon	exon	1202887	1203063	.	-	.	ID=exon-XM_025413814.1-10;Dbxref=GeneID:105251583%2CGenbank:XM_025413814.1;Parent=rna-XM_025413814.1
NW_020229838.1	Gnomon	exon	1202630	1202815	.	-	.	ID=exon-XM_025413814.1-11;Dbxref=GeneID:105251583%2CGenbank:XM_025413814.1;Parent=rna-XM_025413814.1
NW_020229838.1	Gnomon	exon	1202174	1202509	.	-	.	ID=exon-XM_025413814.1-12;Dbxref=GeneID:105251583%2CGenbank:XM_025413814.1;Parent=rna-XM_025413814.1
NW_020229838.1	Gnomon	exon	1201770	1202087	.	-	.	ID=exon-XM_025413814.1-13;Dbxref=GeneID:105251583%2CGenbank:XM_025413814.1;Parent=rna-XM_025413814.1
NW_020229838.1	Gnomon	CDS	3900875	3901007	.	+	0	Name=XP_025269409.1;ID=cds-XP_025269409.1;Dbxref=GeneID:105251703%2CGenbank:XP_025269409.1;Parent=rna-XM_025413624.1
NW_020229838.1	Gnomon	CDS	3902071	3902468	.	+	0	Name=XP_025269409.1;ID=cds-XP_025269409.1;Dbxref=GeneID:105251703%2CGenbank:XP_025269409.1;Parent=rna-XM_025413624.1
NW_020229838.1	Gnomon	CDS	3905564	3905654	.	+	0	Name=XP_025269409.1;ID=cds-XP_025269409.1;Dbxref=GeneID:105251703%2CGenbank:XP_025269409.1;Parent=rna-XM_025413624.1
NW_020229838.1	Gnomon	CDS	3906158	3906248	.	+	0	Name=XP_025269409.1;ID=cds-XP_025269409.1;Dbxref=GeneID:105251703%2CGenbank:XP_025269409.1;Parent=rna-XM_025413624.1
NW_020229838.1	Gnomon	CDS	3909201	3909288	.	+	0	Name=XP_025269409.1;ID=cds-XP_025269409.1;Dbxref=GeneID:105251703%2CGenbank:XP_025269409.1;Parent=rna-XM_025413624.1
NW_020229838.1	Gnomon	CDS	3949385	3949630	.	+	0	Name=XP_025269409.1;ID=cds-XP_025269409.1;Dbxref=GeneID:105251703%2CGenbank:XP_025269409.1;Parent=rna-XM_025413624.1
NW_020229838.1	Gnomon	CDS	3958568	3958677	.	+	0	Name=XP_025269409.1;ID=cds-XP_025269409.1;Dbxref=GeneID:105251703%2CGenbank:XP_025269409.1;Parent=rna-XM_025413624.1
NW_020229838.1	Gnomon	CDS	3964273	3964409	.	+	0	Name=XP_025269409.1;ID=cds-XP_025269409.1;Dbxref=GeneID:105251703%2CGenbank:XP_025269409.1;Parent=rna-XM_025413624.1
NW_020229838.1	Gnomon	CDS	3969368	3969444	.	+	0	Name=XP_025269409.1;ID=cds-XP_025269409.1;Dbxref=GeneID:105251703%2CGenbank:XP_025269409.1;Parent=rna-XM_025413624.1
NW_020229838.1	Gnomon	CDS	3972146	3972425	.	+	0	Name=XP_025269409.1;ID=cds-XP_025269409.1;Dbxref=GeneID:105251703%2CGenbank:XP_025269409.1;Parent=rna-XM_025413624.1
NW_020229838.1	Gnomon	CDS	3973070	3973215	.	+	0	Name=XP_025269409.1;ID=cds-XP_025269409.1;Dbxref=GeneID:105251703%2CGenbank:XP_025269409.1;Parent=rna-XM_025413624.1
NW_020229838.1	Gnomon	CDS	3973352	3973663	.	+	0	Name=XP_025269409.1;ID=cds-XP_025269409.1;Dbxref=GeneID:105251703%2CGenbank:XP_025269409.1;Parent=rna-XM_025413624.1
NW_020229838.1	Gnomon	CDS	3974083	3974232	.	+	0	Name=XP_025269409.1;ID=cds-XP_025269409.1;Dbxref=GeneID:105251703%2CGenbank:XP_025269409.1;Parent=rna-XM_025413624.1
NW_020229838.1	Gnomon	CDS	3974456	3974719	.	+	0	Name=XP_025269409.1;ID=cds-XP_025269409.1;Dbxref=GeneID:105251703%2CGenbank:XP_025269409.1;Parent=rna-XM_025413624.1
NW_020229838.1	Gnomon	CDS	3975026	3975241	.	+	0	Name=XP_025269409.1;ID=cds-XP_025269409.1;Dbxref=GeneID:105251703%2CGenbank:XP_025269409.1;Parent=rna-XM_025413624.1
NW_020229838.1	Gnomon	CDS	3975604	3975824	.	+	0	Name=XP_025269409.1;ID=cds-XP_025269409.1;Dbxref=GeneID:105251703%2CGenbank:XP_025269409.1;Parent=rna-XM_025413624.1
NW_020229838.1	Gnomon	CDS	3975930	3976106	.	+	0	Name=XP_025269409.1;ID=cds-XP_025269409.1;Dbxref=GeneID:105251703%2CGenbank:XP_025269409.1;Parent=rna-XM_025413624.1
NW_020229838.1	Gnomon	CDS	3976205	3976410	.	+	0	Name=XP_025269409.1;ID=cds-XP_025269409.1;Dbxref=GeneID:105251703%2CGenbank:XP_025269409.1;Parent=rna-XM_025413624.1
NW_020229838.1	Gnomon	CDS	3976985	3977220	.	+	0	Name=XP_025269409.1;ID=cds-XP_025269409.1;Dbxref=GeneID:105251703%2CGenbank:XP_025269409.1;Parent=rna-XM_025413624.1
NW_020229838.1	Gnomon	CDS	3977530	3977535	.	+	0	Name=XP_025269409.1;ID=cds-XP_025269409.1;Dbxref=GeneID:105251703%2CGenbank:XP_025269409.1;Parent=rna-XM_025413624.1
NW_020229838.1	Gnomon	gene	2687714	2690969	.	+	.	Name=LOC105256055;ID=gene-LOC105256055;Dbxref=GeneID:105256055
NW_020229838.1	Gnomon	gene	2663425	2752512	.	-	.	Name=LOC105256064;ID=gene-LOC105256064;Dbxref=GeneID:105256064
NW_020229838.1	Gnomon	gene	2646750	2661828	.	+	.	Name=LOC105256071;ID=gene-LOC105256071;Dbxref=GeneID:105256071
NW_020229838.1	Gnomon	mRNA	2189951	2193371	.	-	.	Name=XM_011266671.3;ID=rna-XM_011266671.3;Dbxref=GeneID:105256596%2CGenbank:XM_011266671.3;Parent=gene-LOC105256596
NW_020229838.1	Gnomon	gene	2640643	2643977	.	-	.	Name=LOC105256079;ID=gene-LOC105256079;Dbxref=GeneID:105256079
NW_020229838.1	Gnomon	CDS	3275480	3275577	.	-	0	Name=XP_011259273.2;ID=cds-XP_011259273.2;Dbxref=GeneID:105253138%2CGenbank:XP_011259273.2;Parent=rna-XM_011260971.3
NW_020229838.1	Gnomon	CDS	3274997	3275196	.	-	0	Name=XP_011259273.2;ID=cds-XP_011259273.2;Dbxref=GeneID:105253138%2CGenbank:XP_011259273.2;Parent=rna-XM_011260971.3
NW_020229838.1	Gnomon	CDS	3274235	3274705	.	-	0	Name=XP_011259273.2;ID=cds-XP_011259273.2;Dbxref=GeneID:105253138%2CGenbank:XP_011259273.2;Parent=rna-XM_011260971.3
NW_020229838.1	Gnomon	CDS	3273495	3274002	.	-	0	Name=XP_011259273.2;ID=cds-XP_011259273.2;Dbxref=GeneID:105253138%2CGenbank:XP_011259273.2;Parent=rna-XM_011260971.3
NW_020229838.1	Gnomon	CDS	3272312	3273413	.	-	0	Name=XP_011259273.2;ID=cds-XP_011259273.2;Dbxref=GeneID:105253138%2CGenbank:XP_011259273.2;Parent=rna-XM_011260971.3
NW_020229838.1	Gnomon	CDS	3271874	3272011	.	-	0	Name=XP_011259273.2;ID=cds-XP_011259273.2;Dbxref=GeneID:105253138%2CGenbank:XP_011259273.2;Parent=rna-XM_011260971.3
NW_020229838.1	Gnomon	CDS	3271432	3271799	.	-	0	Name=XP_011259273.2;ID=cds-XP_011259273.2;Dbxref=GeneID:105253138%2CGenbank:XP_011259273.2;Parent=rna-XM_011260971.3
NW_020229838.1	Gnomon	CDS	3270987	3271280	.	-	0	Name=XP_011259273.2;ID=cds-XP_011259273.2;Dbxref=GeneID:105253138%2CGenbank:XP_011259273.2;Parent=rna-XM_011260971.3
NW_020229838.1	Gnomon	CDS	3270778	3270813	.	-	0	Name=XP_011259273.2;ID=cds-XP_011259273.2;Dbxref=GeneID:105253138%2CGenbank:XP_011259273.2;Parent=rna-XM_011260971.3
NW_020229838.1	Gnomon	CDS	3270071	3270240	.	-	0	Name=XP_011259273.2;ID=cds-XP_011259273.2;Dbxref=GeneID:105253138%2CGenbank:XP_011259273.2;Parent=rna-XM_011260971.3
NW_020229838.1	Gnomon	CDS	3262542	3266199	.	-	0	Name=XP_011259273.2;ID=cds-XP_011259273.2;Dbxref=GeneID:105253138%2CGenbank:XP_011259273.2;Parent=rna-XM_011260971.3
NW_020229838.1	Gnomon	CDS	3261682	3262298	.	-	0	Name=XP_011259273.2;ID=cds-XP_011259273.2;Dbxref=GeneID:105253138%2CGenbank:XP_011259273.2;Parent=rna-XM_011260971.3
NW_020229838.1	Gnomon	CDS	3261477	3261484	.	-	0	Name=XP_011259273.2;ID=cds-XP_011259273.2;Dbxref=GeneID:105253138%2CGenbank:XP_011259273.2;Parent=rna-XM_011260971.3
NW_020229838.1	Gnomon	mRNA	3724642	3726200	.	+	.	Name=XM_011254429.3;ID=rna-XM_011254429.3;Dbxref=GeneID:105249159%2CGenbank:XM_011254429.3;Parent=gene-LOC105249159
NW_020229838.1	Gnomon	CDS	780642	780874	.	-	0	Name=XP_011256779.1;ID=cds-XP_011256779.1;Dbxref=GeneID:105251567%2CGenbank:XP_011256779.1;Parent=rna-XM_011258477.3
NW_020229838.1	Gnomon	CDS	779001	779074	.	-	0	Name=XP_011256779.1;ID=cds-XP_011256779.1;Dbxref=GeneID:105251567%2CGenbank:XP_011256779.1;Parent=rna-XM_011258477.3
NW_020229838.1	Gnomon	CDS	755020	755273	.	-	0	Name=XP_011256779.1;ID=cds-XP_011256779.1;Dbxref=GeneID:105251567%2CGenbank:XP_011256779.1;Parent=rna-XM_011258477.3
NW_020229838.1	Gnomon	CDS	749181	749371	.	-	0	Name=XP_011256779.1;ID=cds-XP_011256779.1;Dbxref=GeneID:105251567%2CGenbank:XP_011256779.1;Parent=rna-XM_011258477.3
NW_020229838.1	Gnomon	CDS	748861	748996	.	-	0	Name=XP_011256779.1;ID=cds-XP_011256779.1;Dbxref=GeneID:105251567%2CGenbank:XP_011256779.1;Parent=rna-XM_011258477.3
NW_020229838.1	Gnomon	CDS	748515	748611	.	-	0	Name=XP_011256779.1;ID=cds-XP_011256779.1;Dbxref=GeneID:105251567%2CGenbank:XP_011256779.1;Parent=rna-XM_011258477.3
NW_020229838.1	Gnomon	CDS	748056	748100	.	-	0	Name=XP_011256779.1;ID=cds-XP_011256779.1;Dbxref=GeneID:105251567%2CGenbank:XP_011256779.1;Parent=rna-XM_011258477.3
NW_020229838.1	Gnomon	CDS	746643	746830	.	-	0	Name=XP_011256779.1;ID=cds-XP_011256779.1;Dbxref=GeneID:105251567%2CGenbank:XP_011256779.1;Parent=rna-XM_011258477.3
NW_020229838.1	Gnomon	CDS	739722	739742	.	-	0	Name=XP_011256779.1;ID=cds-XP_011256779.1;Dbxref=GeneID:105251567%2CGenbank:XP_011256779.1;Parent=rna-XM_011258477.3
NW_020229838.1	Gnomon	mRNA	3099872	3102003	.	-	.	Name=XM_025413775.1;ID=rna-XM_025413775.1;Dbxref=GeneID:109609782%2CGenbank:XM_025413775.1;Parent=gene-LOC109609782
NW_020229838.1	Gnomon	mRNA	2669924	2674226	.	+	.	Name=XM_020028976.2;ID=rna-XM_020028976.2;Dbxref=GeneID:105256818%2CGenbank:XM_020028976.2;Parent=gene-LOC105256818
NW_020229838.1	Gnomon	mRNA	3126856	3146600	.	-	.	Name=XM_011253206.3;ID=rna-XM_011253206.3;Dbxref=GeneID:105248430%2CGenbank:XM_011253206.3;Parent=gene-LOC105248430
NW_020229838.1	Gnomon	mRNA	3059923	3062293	.	-	.	Name=XM_011253196.3;ID=rna-XM_011253196.3;Dbxref=GeneID:105248426%2CGenbank:XM_011253196.3;Parent=gene-LOC105248426
NW_020229838.1	Gnomon	CDS	2243531	2243660	.	-	0	Name=XP_019884685.1;ID=cds-XP_019884685.1;Dbxref=GeneID:105256482%2CGenbank:XP_019884685.1;Parent=rna-XM_020029126.2
NW_020229838.1	Gnomon	CDS	2241691	2241804	.	-	0	Name=XP_019884685.1;ID=cds-XP_019884685.1;Dbxref=GeneID:105256482%2CGenbank:XP_019884685.1;Parent=rna-XM_020029126.2
NW_020229838.1	Gnomon	CDS	2240629	2240742	.	-	0	Name=XP_019884685.1;ID=cds-XP_019884685.1;Dbxref=GeneID:105256482%2CGenbank:XP_019884685.1;Parent=rna-XM_020029126.2
NW_020229838.1	Gnomon	CDS	2240507	2240535	.	-	0	Name=XP_019884685.1;ID=cds-XP_019884685.1;Dbxref=GeneID:105256482%2CGenbank:XP_019884685.1;Parent=rna-XM_020029126.2
NW_020229838.1	Gnomon	exon	2943612	2943877	.	+	.	ID=exon-XM_011253182.3-1;Dbxref=GeneID:105248417%2CGenbank:XM_011253182.3;Parent=rna-XM_011253182.3
NW_020229838.1	Gnomon	exon	2945004	2945225	.	+	.	ID=exon-XM_011253182.3-2;Dbxref=GeneID:105248417%2CGenbank:XM_011253182.3;Parent=rna-XM_011253182.3
NW_020229838.1	Gnomon	exon	2945374	2945418	.	+	.	ID=exon-XM_011253182.3-3;Dbxref=GeneID:105248417%2CGenbank:XM_011253182.3;Parent=rna-XM_011253182.3
NW_020229838.1	Gnomon	exon	2945528	2945637	.	+	.	ID=exon-XM_011253182.3-4;Dbxref=GeneID:105248417%2CGenbank:XM_011253182.3;Parent=rna-XM_011253182.3
NW_020229838.1	Gnomon	exon	2945925	2946105	.	+	.	ID=exon-XM_011253182.3-5;Dbxref=GeneID:105248417%2CGenbank:XM_011253182.3;Parent=rna-XM_011253182.3
NW_020229838.1	Gnomon	exon	2946287	2946980	.	+	.	ID=exon-XM_011253182.3-6;Dbxref=GeneID:105248417%2CGenbank:XM_011253182.3;Parent=rna-XM_011253182.3
NW_020229838.1	Gnomon	exon	2947420	2947628	.	+	.	ID=exon-XM_011253182.3-7;Dbxref=GeneID:105248417%2CGenbank:XM_011253182.3;Parent=rna-XM_011253182.3
NW_020229838.1	Gnomon	exon	2947921	2948875	.	+	.	ID=exon-XM_011253182.3-8;Dbxref=GeneID:105248417%2CGenbank:XM_011253182.3;Parent=rna-XM_011253182.3
NW_020229838.1	Gnomon	gene	2595787	2602986	.	-	.	Name=LOC105256104;ID=gene-LOC105256104;Dbxref=GeneID:105256104
NW_020229838.1	Gnomon	gene	2588770	2592714	.	-	.	Name=LOC105256117;ID=gene-LOC105256117;Dbxref=GeneID:105256117
NW_020229838.1	Gnomon	exon	3468467	3468492	.	-	.	ID=exon-XM_025413697.1-1;Dbxref=GeneID:105253148%2CGenbank:XM_025413697.1;Parent=rna-XM_025413697.1
NW_020229838.1	Gnomon	exon	3466360	3466549	.	-	.	ID=exon-XM_025413697.1-2;Dbxref=GeneID:105253148%2CGenbank:XM_025413697.1;Parent=rna-XM_025413697.1
NW_020229838.1	Gnomon	exon	2146804	2146983	.	-	.	ID=exon-XR_889604.2-1;Dbxref=GeneID:105256642%2CGenbank:XR_889604.2;Parent=rna-XR_889604.2
NW_020229838.1	Gnomon	exon	3465609	3465802	.	-	.	ID=exon-XM_025413697.1-3;Dbxref=GeneID:105253148%2CGenbank:XM_025413697.1;Parent=rna-XM_025413697.1
NW_020229838.1	Gnomon	exon	2145493	2145748	.	-	.	ID=exon-XR_889604.2-2;Dbxref=GeneID:105256642%2CGenbank:XR_889604.2;Parent=rna-XR_889604.2
NW_020229838.1	Gnomon	exon	3465376	3465497	.	-	.	ID=exon-XM_025413697.1-4;Dbxref=GeneID:105253148%2CGenbank:XM_025413697.1;Parent=rna-XM_025413697.1
NW_020229838.1	Gnomon	exon	2138022	2138662	.	-	.	ID=exon-XR_889604.2-3;Dbxref=GeneID:105256642%2CGenbank:XR_889604.2;Parent=rna-XR_889604.2
NW_020229838.1	Gnomon	exon	3464955	3465172	.	-	.	ID=exon-XM_025413697.1-5;Dbxref=GeneID:105253148%2CGenbank:XM_025413697.1;Parent=rna-XM_025413697.1
NW_020229838.1	Gnomon	exon	2137587	2137940	.	-	.	ID=exon-XR_889604.2-4;Dbxref=GeneID:105256642%2CGenbank:XR_889604.2;Parent=rna-XR_889604.2
NW_020229838.1	Gnomon	exon	3464671	3464865	.	-	.	ID=exon-XM_025413697.1-6;Dbxref=GeneID:105253148%2CGenbank:XM_025413697.1;Parent=rna-XM_025413697.1
NW_020229838.1	Gnomon	exon	2452575	2453249	.	+	.	ID=exon-XM_011265974.3-1;Dbxref=GeneID:105256228%2CGenbank:XM_011265974.3;Parent=rna-XM_011265974.3
NW_020229838.1	Gnomon	exon	3464269	3464455	.	-	.	ID=exon-XM_025413697.1-7;Dbxref=GeneID:105253148%2CGenbank:XM_025413697.1;Parent=rna-XM_025413697.1
NW_020229838.1	Gnomon	exon	2453399	2453611	.	+	.	ID=exon-XM_011265974.3-2;Dbxref=GeneID:105256228%2CGenbank:XM_011265974.3;Parent=rna-XM_011265974.3
NW_020229838.1	Gnomon	exon	3464047	3464186	.	-	.	ID=exon-XM_025413697.1-8;Dbxref=GeneID:105253148%2CGenbank:XM_025413697.1;Parent=rna-XM_025413697.1
NW_020229838.1	Gnomon	exon	2454121	2454270	.	+	.	ID=exon-XM_011265974.3-3;Dbxref=GeneID:105256228%2CGenbank:XM_011265974.3;Parent=rna-XM_011265974.3
NW_020229838.1	Gnomon	exon	3463816	3463919	.	-	.	ID=exon-XM_025413697.1-9;Dbxref=GeneID:105253148%2CGenbank:XM_025413697.1;Parent=rna-XM_025413697.1
NW_020229838.1	Gnomon	exon	2454426	2454549	.	+	.	ID=exon-XM_011265974.3-4;Dbxref=GeneID:105256228%2CGenbank:XM_011265974.3;Parent=rna-XM_011265974.3
NW_020229838.1	Gnomon	exon	2456229	2456318	.	+	.	ID=exon-XM_011265974.3-5;Dbxref=GeneID:105256228%2CGenbank:XM_011265974.3;Parent=rna-XM_011265974.3
NW_020229838.1	Gnomon	exon	2456871	2457014	.	+	.	ID=exon-XM_011265974.3-6;Dbxref=GeneID:105256228%2CGenbank:XM_011265974.3;Parent=rna-XM_011265974.3
NW_020229838.1	Gnomon	exon	2457421	2457490	.	+	.	ID=exon-XM_011265974.3-7;Dbxref=GeneID:105256228%2CGenbank:XM_011265974.3;Parent=rna-XM_011265974.3
NW_020229838.1	Gnomon	exon	2457603	2459518	.	+	.	ID=exon-XM_011265974.3-8;Dbxref=GeneID:105256228%2CGenbank:XM_011265974.3;Parent=rna-XM_011265974.3
NW_020229838.1	Gnomon	exon	115251	115772	.	+	.	ID=exon-XM_011263671.3-1;Dbxref=GeneID:105254782%2CGenbank:XM_011263671.3;Parent=rna-XM_011263671.3
NW_020229838.1	Gnomon	exon	116398	116444	.	+	.	ID=exon-XM_011263671.3-2;Dbxref=GeneID:105254782%2CGenbank:XM_011263671.3;Parent=rna-XM_011263671.3
NW_020229838.1	Gnomon	exon	154845	154904	.	+	.	ID=exon-XM_011263671.3-3;Dbxref=GeneID:105254782%2CGenbank:XM_011263671.3;Parent=rna-XM_011263671.3
NW_020229838.1	Gnomon	exon	187726	187788	.	+	.	ID=exon-XM_011263671.3-4;Dbxref=GeneID:105254782%2CGenbank:XM_011263671.3;Parent=rna-XM_011263671.3
NW_020229838.1	Gnomon	exon	238483	238709	.	+	.	ID=exon-XM_011263671.3-5;Dbxref=GeneID:105254782%2CGenbank:XM_011263671.3;Parent=rna-XM_011263671.3
NW_020229838.1	Gnomon	exon	241778	241961	.	+	.	ID=exon-XM_011263671.3-6;Dbxref=GeneID:105254782%2CGenbank:XM_011263671.3;Parent=rna-XM_011263671.3
NW_020229838.1	Gnomon	exon	246119	246242	.	+	.	ID=exon-XM_011263671.3-7;Dbxref=GeneID:105254782%2CGenbank:XM_011263671.3;Parent=rna-XM_011263671.3
NW_020229838.1	Gnomon	exon	247739	248735	.	+	.	ID=exon-XM_011263671.3-8;Dbxref=GeneID:105254782%2CGenbank:XM_011263671.3;Parent=rna-XM_011263671.3
NW_020229838.1	Gnomon	exon	249171	250360	.	+	.	ID=exon-XM_011263671.3-9;Dbxref=GeneID:105254782%2CGenbank:XM_011263671.3;Parent=rna-XM_011263671.3
NW_020229838.1	Gnomon	CDS	2453196	2453249	.	+	0	Name=XP_011264336.1;ID=cds-XP_011264336.1;Dbxref=GeneID:105256228%2CGenbank:XP_011264336.1;Parent=rna-XM_011266034.3
NW_020229838.1	Gnomon	CDS	2453399	2453611	.	+	0	Name=XP_011264336.1;ID=cds-XP_011264336.1;Dbxref=GeneID:105256228%2CGenbank:XP_011264336.1;Parent=rna-XM_011266034.3
NW_020229838.1	Gnomon	CDS	2454121	2454270	.	+	0	Name=XP_011264336.1;ID=cds-XP_011264336.1;Dbxref=GeneID:105256228%2CGenbank:XP_011264336.1;Parent=rna-XM_011266034.3
NW_020229838.1	Gnomon	CDS	2454426	2454549	.	+	0	Name=XP_011264336.1;ID=cds-XP_011264336.1;Dbxref=GeneID:105256228%2CGenbank:XP_011264336.1;Parent=rna-XM_011266034.3
NW_020229838.1	Gnomon	CDS	2456871	2457014	.	+	0	Name=XP_011264336.1;ID=cds-XP_011264336.1;Dbxref=GeneID:105256228%2CGenbank:XP_011264336.1;Parent=rna-XM_011266034.3
NW_020229838.1	Gnomon	CDS	2457430	2457490	.	+	0	Name=XP_011264336.1;ID=cds-XP_011264336.1;Dbxref=GeneID:105256228%2CGenbank:XP_011264336.1;Parent=rna-XM_011266034.3
NW_020229838.1	Gnomon	CDS	2457603	2457747	.	+	0	Name=XP_011264336.1;ID=cds-XP_011264336.1;Dbxref=GeneID:105256228%2CGenbank:XP_011264336.1;Parent=rna-XM_011266034.3
NW_020229838.1	Gnomon	gene	2478583	2480217	.	+	.	Name=LOC105256168;ID=gene-LOC105256168;Dbxref=GeneID:105256168
NW_020229838.1	Gnomon	gene	2471353	2478101	.	+	.	Name=LOC105256172;ID=gene-LOC105256172;Dbxref=GeneID:105256172
NW_020229838.1	Gnomon	exon	1260682	1260866	.	+	.	ID=exon-XM_011258510.3-8;Dbxref=GeneID:105251588%2CGenbank:XM_011258510.3;Parent=rna-XM_011258510.3
NW_020229838.1	Gnomon	exon	1260986	1261144	.	+	.	ID=exon-XM_011258510.3-9;Dbxref=GeneID:105251588%2CGenbank:XM_011258510.3;Parent=rna-XM_011258510.3
NW_020229838.1	Gnomon	exon	3346993	3347219	.	-	.	ID=exon-XM_011260949.3-5;Dbxref=GeneID:105253128%2CGenbank:XM_011260949.3;Parent=rna-XM_011260949.3
NW_020229838.1	Gnomon	exon	3346386	3346905	.	-	.	ID=exon-XM_011260949.3-6;Dbxref=GeneID:105253128%2CGenbank:XM_011260949.3;Parent=rna-XM_011260949.3
NW_020229838.1	Gnomon	exon	1253505	1253796	.	+	.	ID=exon-XM_011258510.3-1;Dbxref=GeneID:105251588%2CGenbank:XM_011258510.3;Parent=rna-XM_011258510.3
NW_020229838.1	Gnomon	exon	1254205	1254484	.	+	.	ID=exon-XM_011258510.3-2;Dbxref=GeneID:105251588%2CGenbank:XM_011258510.3;Parent=rna-XM_011258510.3
NW_020229838.1	Gnomon	exon	1255681	1255838	.	+	.	ID=exon-XM_011258510.3-3;Dbxref=GeneID:105251588%2CGenbank:XM_011258510.3;Parent=rna-XM_011258510.3
NW_020229838.1	Gnomon	exon	1258953	1259057	.	+	.	ID=exon-XM_011258510.3-4;Dbxref=GeneID:105251588%2CGenbank:XM_011258510.3;Parent=rna-XM_011258510.3
NW_020229838.1	Gnomon	gene	2461585	2467572	.	+	.	Name=LOC105256188;ID=gene-LOC105256188;Dbxref=GeneID:105256188
NW_020229838.1	Gnomon	exon	1259188	1259386	.	+	.	ID=exon-XM_011258510.3-5;Dbxref=GeneID:105251588%2CGenbank:XM_011258510.3;Parent=rna-XM_011258510.3
NW_020229838.1	Gnomon	exon	1260046	1260171	.	+	.	ID=exon-XM_011258510.3-6;Dbxref=GeneID:105251588%2CGenbank:XM_011258510.3;Parent=rna-XM_011258510.3
NW_020229838.1	Gnomon	exon	1260260	1260421	.	+	.	ID=exon-XM_011258510.3-7;Dbxref=GeneID:105251588%2CGenbank:XM_011258510.3;Parent=rna-XM_011258510.3
NW_020229838.1	Gnomon	exon	3347682	3348126	.	-	.	ID=exon-XM_011260949.3-3;Dbxref=GeneID:105253128%2CGenbank:XM_011260949.3;Parent=rna-XM_011260949.3
NW_020229838.1	Gnomon	exon	3347306	3347521	.	-	.	ID=exon-XM_011260949.3-4;Dbxref=GeneID:105253128%2CGenbank:XM_011260949.3;Parent=rna-XM_011260949.3
NW_020229838.1	Gnomon	exon	3350678	3350777	.	-	.	ID=exon-XM_011260949.3-1;Dbxref=GeneID:105253128%2CGenbank:XM_011260949.3;Parent=rna-XM_011260949.3
NW_020229838.1	Gnomon	exon	3348240	3349782	.	-	.	ID=exon-XM_011260949.3-2;Dbxref=GeneID:105253128%2CGenbank:XM_011260949.3;Parent=rna-XM_011260949.3
NW_020229838.1	Gnomon	CDS	4004744	4004767	.	+	0	Name=XP_025269494.1;ID=cds-XP_025269494.1;Dbxref=GeneID:105251697%2CGenbank:XP_025269494.1;Parent=rna-XM_025413709.1
NW_020229838.1	Gnomon	CDS	4005365	4005484	.	+	0	Name=XP_025269494.1;ID=cds-XP_025269494.1;Dbxref=GeneID:105251697%2CGenbank:XP_025269494.1;Parent=rna-XM_025413709.1
NW_020229838.1	Gnomon	CDS	4005701	4006018	.	+	0	Name=XP_025269494.1;ID=cds-XP_025269494.1;Dbxref=GeneID:105251697%2CGenbank:XP_025269494.1;Parent=rna-XM_025413709.1
NW_020229838.1	Gnomon	CDS	4006204	4006274	.	+	0	Name=XP_025269494.1;ID=cds-XP_025269494.1;Dbxref=GeneID:105251697%2CGenbank:XP_025269494.1;Parent=rna-XM_025413709.1
NW_020229838.1	Gnomon	CDS	4007243	4007352	.	+	0	Name=XP_025269494.1;ID=cds-XP_025269494.1;Dbxref=GeneID:105251697%2CGenbank:XP_025269494.1;Parent=rna-XM_025413709.1
NW_020229838.1	Gnomon	CDS	4007496	4007765	.	+	0	Name=XP_025269494.1;ID=cds-XP_025269494.1;Dbxref=GeneID:105251697%2CGenbank:XP_025269494.1;Parent=rna-XM_025413709.1
NW_020229838.1	Gnomon	CDS	4008046	4008442	.	+	0	Name=XP_025269494.1;ID=cds-XP_025269494.1;Dbxref=GeneID:105251697%2CGenbank:XP_025269494.1;Parent=rna-XM_025413709.1
NW_020229838.1	Gnomon	CDS	4008733	4008922	.	+	0	Name=XP_025269494.1;ID=cds-XP_025269494.1;Dbxref=GeneID:105251697%2CGenbank:XP_025269494.1;Parent=rna-XM_025413709.1
NW_020229838.1	Gnomon	CDS	4009003	4009408	.	+	0	Name=XP_025269494.1;ID=cds-XP_025269494.1;Dbxref=GeneID:105251697%2CGenbank:XP_025269494.1;Parent=rna-XM_025413709.1
NW_020229838.1	Gnomon	CDS	4009520	4010509	.	+	0	Name=XP_025269494.1;ID=cds-XP_025269494.1;Dbxref=GeneID:105251697%2CGenbank:XP_025269494.1;Parent=rna-XM_025413709.1
NW_020229838.1	Gnomon	CDS	4010612	4010862	.	+	0	Name=XP_025269494.1;ID=cds-XP_025269494.1;Dbxref=GeneID:105251697%2CGenbank:XP_025269494.1;Parent=rna-XM_025413709.1
NW_020229838.1	Gnomon	CDS	4011078	4011336	.	+	0	Name=XP_025269494.1;ID=cds-XP_025269494.1;Dbxref=GeneID:105251697%2CGenbank:XP_025269494.1;Parent=rna-XM_025413709.1
NW_020229838.1	Gnomon	CDS	4011622	4012125	.	+	0	Name=XP_025269494.1;ID=cds-XP_025269494.1;Dbxref=GeneID:105251697%2CGenbank:XP_025269494.1;Parent=rna-XM_025413709.1
NW_020229838.1	Gnomon	CDS	4012271	4012478	.	+	0	Name=XP_025269494.1;ID=cds-XP_025269494.1;Dbxref=GeneID:105251697%2CGenbank:XP_025269494.1;Parent=rna-XM_025413709.1
NW_020229838.1	Gnomon	CDS	4012789	4013109	.	+	0	Name=XP_025269494.1;ID=cds-XP_025269494.1;Dbxref=GeneID:105251697%2CGenbank:XP_025269494.1;Parent=rna-XM_025413709.1
NW_020229838.1	Gnomon	CDS	4013202	4013430	.	+	0	Name=XP_025269494.1;ID=cds-XP_025269494.1;Dbxref=GeneID:105251697%2CGenbank:XP_025269494.1;Parent=rna-XM_025413709.1
NW_020229838.1	Gnomon	CDS	4013510	4013715	.	+	0	Name=XP_025269494.1;ID=cds-XP_025269494.1;Dbxref=GeneID:105251697%2CGenbank:XP_025269494.1;Parent=rna-XM_025413709.1
NW_020229838.1	Gnomon	CDS	4013883	4014222	.	+	0	Name=XP_025269494.1;ID=cds-XP_025269494.1;Dbxref=GeneID:105251697%2CGenbank:XP_025269494.1;Parent=rna-XM_025413709.1
NW_020229838.1	Gnomon	CDS	4014359	4014542	.	+	0	Name=XP_025269494.1;ID=cds-XP_025269494.1;Dbxref=GeneID:105251697%2CGenbank:XP_025269494.1;Parent=rna-XM_025413709.1
NW_020229838.1	Gnomon	CDS	4014635	4014934	.	+	0	Name=XP_025269494.1;ID=cds-XP_025269494.1;Dbxref=GeneID:105251697%2CGenbank:XP_025269494.1;Parent=rna-XM_025413709.1
NW_020229838.1	Gnomon	CDS	4015011	4015139	.	+	0	Name=XP_025269494.1;ID=cds-XP_025269494.1;Dbxref=GeneID:105251697%2CGenbank:XP_025269494.1;Parent=rna-XM_025413709.1
NW_020229838.1	Gnomon	CDS	4015243	4015334	.	+	0	Name=XP_025269494.1;ID=cds-XP_025269494.1;Dbxref=GeneID:105251697%2CGenbank:XP_025269494.1;Parent=rna-XM_025413709.1
NW_020229838.1	Gnomon	gene	2582696	2587660	.	-	.	Name=LOC105256122;ID=gene-LOC105256122;Dbxref=GeneID:105256122
NW_020229838.1	Gnomon	gene	2482440	2483399	.	-	.	Name=LOC105256139;ID=gene-LOC105256139;Dbxref=GeneID:105256139
NW_020229838.1	Gnomon	gene	2503522	2560159	.	+	.	Name=LOC105256131;ID=gene-LOC105256131;Dbxref=GeneID:105256131
NW_020229838.1	Gnomon	gene	2483453	2484667	.	-	.	Name=LOC105256145;ID=gene-LOC105256145;Dbxref=GeneID:105256145
NW_020229838.1	Gnomon	gene	2481054	2482197	.	+	.	Name=LOC105256159;ID=gene-LOC105256159;Dbxref=GeneID:105256159
NW_020229838.1	Gnomon	CDS	2484505	2484652	.	-	0	Name=XP_025269504.1;ID=cds-XP_025269504.1;Dbxref=GeneID:105256145%2CGenbank:XP_025269504.1;Parent=rna-XM_025413719.1
NW_020229838.1	Gnomon	CDS	2484315	2484397	.	-	0	Name=XP_025269504.1;ID=cds-XP_025269504.1;Dbxref=GeneID:105256145%2CGenbank:XP_025269504.1;Parent=rna-XM_025413719.1
NW_020229838.1	Gnomon	CDS	2483742	2483930	.	-	0	Name=XP_025269504.1;ID=cds-XP_025269504.1;Dbxref=GeneID:105256145%2CGenbank:XP_025269504.1;Parent=rna-XM_025413719.1
NW_020229838.1	Gnomon	CDS	2483490	2483657	.	-	0	Name=XP_025269504.1;ID=cds-XP_025269504.1;Dbxref=GeneID:105256145%2CGenbank:XP_025269504.1;Parent=rna-XM_025413719.1
NW_020229838.1	Gnomon	mRNA	3366941	3373625	.	-	.	Name=XM_020028100.2;ID=rna-XM_020028100.2;Dbxref=GeneID:105253123%2CGenbank:XM_020028100.2;Parent=gene-LOC105253123
NW_020229838.1	Gnomon	mRNA	4128455	4142110	.	-	.	Name=XM_011258636.3;ID=rna-XM_011258636.3;Dbxref=GeneID:105251679%2CGenbank:XM_011258636.3;Parent=gene-LOC105251679
NW_020229838.1	Gnomon	exon	4350715	4350824	.	+	.	ID=exon-XM_011258624.3-1;Dbxref=GeneID:105251672%2CGenbank:XM_011258624.3;Parent=rna-XM_011258624.3
NW_020229838.1	Gnomon	exon	4352506	4352598	.	+	.	ID=exon-XM_011258624.3-2;Dbxref=GeneID:105251672%2CGenbank:XM_011258624.3;Parent=rna-XM_011258624.3
NW_020229838.1	Gnomon	exon	4353520	4353780	.	+	.	ID=exon-XM_011258624.3-3;Dbxref=GeneID:105251672%2CGenbank:XM_011258624.3;Parent=rna-XM_011258624.3
NW_020229838.1	Gnomon	exon	4354443	4354709	.	+	.	ID=exon-XM_011258624.3-4;Dbxref=GeneID:105251672%2CGenbank:XM_011258624.3;Parent=rna-XM_011258624.3
NW_020229838.1	Gnomon	exon	4354927	4355968	.	+	.	ID=exon-XM_011258624.3-5;Dbxref=GeneID:105251672%2CGenbank:XM_011258624.3;Parent=rna-XM_011258624.3
NW_020229838.1	Gnomon	mRNA	783527	786055	.	+	.	Name=XM_011258480.3;ID=rna-XM_011258480.3;Dbxref=GeneID:105251568%2CGenbank:XM_011258480.3;Parent=gene-LOC105251568
NW_020229838.1	Gnomon	exon	957176	957365	.	+	.	ID=exon-XM_011258488.3-11;Dbxref=GeneID:105251573%2CGenbank:XM_011258488.3;Parent=rna-XM_011258488.3
NW_020229838.1	Gnomon	exon	957447	957897	.	+	.	ID=exon-XM_011258488.3-12;Dbxref=GeneID:105251573%2CGenbank:XM_011258488.3;Parent=rna-XM_011258488.3
NW_020229838.1	Gnomon	exon	956958	957102	.	+	.	ID=exon-XM_011258488.3-10;Dbxref=GeneID:105251573%2CGenbank:XM_011258488.3;Parent=rna-XM_011258488.3
NW_020229838.1	Gnomon	exon	3344232	3344680	.	+	.	ID=exon-XM_011260951.2-1;Dbxref=GeneID:105253129%2CGenbank:XM_011260951.2;Parent=rna-XM_011260951.2
NW_020229838.1	Gnomon	exon	3344748	3344988	.	+	.	ID=exon-XM_011260951.2-2;Dbxref=GeneID:105253129%2CGenbank:XM_011260951.2;Parent=rna-XM_011260951.2
NW_020229838.1	Gnomon	exon	692180	692423	.	+	.	ID=exon-XM_011258457.3-1;Dbxref=GeneID:105251563%2CGenbank:XM_011258457.3;Parent=rna-XM_011258457.3
NW_020229838.1	Gnomon	exon	702277	702461	.	+	.	ID=exon-XM_011258457.3-2;Dbxref=GeneID:105251563%2CGenbank:XM_011258457.3;Parent=rna-XM_011258457.3
NW_020229838.1	Gnomon	exon	702981	703097	.	+	.	ID=exon-XM_011258457.3-3;Dbxref=GeneID:105251563%2CGenbank:XM_011258457.3;Parent=rna-XM_011258457.3
NW_020229838.1	Gnomon	exon	703226	703374	.	+	.	ID=exon-XM_011258457.3-4;Dbxref=GeneID:105251563%2CGenbank:XM_011258457.3;Parent=rna-XM_011258457.3
NW_020229838.1	Gnomon	exon	703969	704120	.	+	.	ID=exon-XM_011258457.3-5;Dbxref=GeneID:105251563%2CGenbank:XM_011258457.3;Parent=rna-XM_011258457.3
NW_020229838.1	Gnomon	exon	704517	704718	.	+	.	ID=exon-XM_011258457.3-6;Dbxref=GeneID:105251563%2CGenbank:XM_011258457.3;Parent=rna-XM_011258457.3
NW_020229838.1	Gnomon	exon	704934	705174	.	+	.	ID=exon-XM_011258457.3-7;Dbxref=GeneID:105251563%2CGenbank:XM_011258457.3;Parent=rna-XM_011258457.3
NW_020229838.1	Gnomon	exon	705526	705775	.	+	.	ID=exon-XM_011258457.3-8;Dbxref=GeneID:105251563%2CGenbank:XM_011258457.3;Parent=rna-XM_011258457.3
NW_020229838.1	Gnomon	mRNA	3099872	3102003	.	-	.	Name=XM_020026630.2;ID=rna-XM_020026630.2;Dbxref=GeneID:109609782%2CGenbank:XM_020026630.2;Parent=gene-LOC109609782
NW_020229838.1	Gnomon	CDS	2266154	2266276	.	-	0	Name=XP_025269455.1;ID=cds-XP_025269455.1;Dbxref=GeneID:105256427%2CGenbank:XP_025269455.1;Parent=rna-XM_025413670.1
NW_020229838.1	Gnomon	CDS	2264891	2264961	.	-	0	Name=XP_025269455.1;ID=cds-XP_025269455.1;Dbxref=GeneID:105256427%2CGenbank:XP_025269455.1;Parent=rna-XM_025413670.1
NW_020229838.1	Gnomon	CDS	2262933	2263013	.	-	0	Name=XP_025269455.1;ID=cds-XP_025269455.1;Dbxref=GeneID:105256427%2CGenbank:XP_025269455.1;Parent=rna-XM_025413670.1
NW_020229838.1	Gnomon	CDS	2262190	2262213	.	-	0	Name=XP_025269455.1;ID=cds-XP_025269455.1;Dbxref=GeneID:105256427%2CGenbank:XP_025269455.1;Parent=rna-XM_025413670.1
NW_020229838.1	Gnomon	CDS	2261699	2261768	.	-	0	Name=XP_025269455.1;ID=cds-XP_025269455.1;Dbxref=GeneID:105256427%2CGenbank:XP_025269455.1;Parent=rna-XM_025413670.1
NW_020229838.1	Gnomon	CDS	2258027	2258100	.	-	0	Name=XP_025269455.1;ID=cds-XP_025269455.1;Dbxref=GeneID:105256427%2CGenbank:XP_025269455.1;Parent=rna-XM_025413670.1
NW_020229838.1	Gnomon	CDS	2257561	2257779	.	-	0	Name=XP_025269455.1;ID=cds-XP_025269455.1;Dbxref=GeneID:105256427%2CGenbank:XP_025269455.1;Parent=rna-XM_025413670.1
NW_020229838.1	Gnomon	CDS	2257041	2257166	.	-	0	Name=XP_025269455.1;ID=cds-XP_025269455.1;Dbxref=GeneID:105256427%2CGenbank:XP_025269455.1;Parent=rna-XM_025413670.1
NW_020229838.1	Gnomon	CDS	2256552	2256674	.	-	0	Name=XP_025269455.1;ID=cds-XP_025269455.1;Dbxref=GeneID:105256427%2CGenbank:XP_025269455.1;Parent=rna-XM_025413670.1
NW_020229838.1	Gnomon	CDS	2256310	2256445	.	-	0	Name=XP_025269455.1;ID=cds-XP_025269455.1;Dbxref=GeneID:105256427%2CGenbank:XP_025269455.1;Parent=rna-XM_025413670.1
NW_020229838.1	Gnomon	exon	330170	331912	.	-	.	ID=exon-XM_025413747.1-4;Dbxref=GeneID:105254790%2CGenbank:XM_025413747.1;Parent=rna-XM_025413747.1
NW_020229838.1	Gnomon	exon	329612	330047	.	-	.	ID=exon-XM_025413747.1-5;Dbxref=GeneID:105254790%2CGenbank:XM_025413747.1;Parent=rna-XM_025413747.1
NW_020229838.1	Gnomon	exon	332535	332704	.	-	.	ID=exon-XM_025413747.1-2;Dbxref=GeneID:105254790%2CGenbank:XM_025413747.1;Parent=rna-XM_025413747.1
NW_020229838.1	Gnomon	exon	332031	332216	.	-	.	ID=exon-XM_025413747.1-3;Dbxref=GeneID:105254790%2CGenbank:XM_025413747.1;Parent=rna-XM_025413747.1
NW_020229838.1	Gnomon	exon	332893	333089	.	-	.	ID=exon-XM_025413747.1-1;Dbxref=GeneID:105254790%2CGenbank:XM_025413747.1;Parent=rna-XM_025413747.1
NW_020229838.1	Gnomon	exon	3589033	3589131	.	-	.	ID=exon-XM_025413651.1-2;Dbxref=GeneID:105253100%2CGenbank:XM_025413651.1;Parent=rna-XM_025413651.1
NW_020229838.1	Gnomon	exon	3588593	3588930	.	-	.	ID=exon-XM_025413651.1-3;Dbxref=GeneID:105253100%2CGenbank:XM_025413651.1;Parent=rna-XM_025413651.1
NW_020229838.1	Gnomon	exon	3588109	3588496	.	-	.	ID=exon-XM_025413651.1-4;Dbxref=GeneID:105253100%2CGenbank:XM_025413651.1;Parent=rna-XM_025413651.1
NW_020229838.1	Gnomon	exon	3587613	3588012	.	-	.	ID=exon-XM_025413651.1-5;Dbxref=GeneID:105253100%2CGenbank:XM_025413651.1;Parent=rna-XM_025413651.1
NW_020229838.1	Gnomon	exon	3587079	3587524	.	-	.	ID=exon-XM_025413651.1-6;Dbxref=GeneID:105253100%2CGenbank:XM_025413651.1;Parent=rna-XM_025413651.1
NW_020229838.1	Gnomon	exon	3586819	3587011	.	-	.	ID=exon-XM_025413651.1-7;Dbxref=GeneID:105253100%2CGenbank:XM_025413651.1;Parent=rna-XM_025413651.1
NW_020229838.1	Gnomon	exon	3586399	3586749	.	-	.	ID=exon-XM_025413651.1-8;Dbxref=GeneID:105253100%2CGenbank:XM_025413651.1;Parent=rna-XM_025413651.1
NW_020229838.1	Gnomon	exon	3589221	3589668	.	-	.	ID=exon-XM_025413651.1-1;Dbxref=GeneID:105253100%2CGenbank:XM_025413651.1;Parent=rna-XM_025413651.1
NW_020229838.1	Gnomon	CDS	3405693	3405724	.	-	0	Name=XP_011259236.1;ID=cds-XP_011259236.1;Dbxref=GeneID:105253117%2CGenbank:XP_011259236.1;Parent=rna-XM_011260934.3
NW_020229838.1	Gnomon	CDS	3405386	3405602	.	-	0	Name=XP_011259236.1;ID=cds-XP_011259236.1;Dbxref=GeneID:105253117%2CGenbank:XP_011259236.1;Parent=rna-XM_011260934.3
NW_020229838.1	Gnomon	CDS	3404563	3404736	.	-	0	Name=XP_011259236.1;ID=cds-XP_011259236.1;Dbxref=GeneID:105253117%2CGenbank:XP_011259236.1;Parent=rna-XM_011260934.3
NW_020229838.1	Gnomon	CDS	3404149	3404350	.	-	0	Name=XP_011259236.1;ID=cds-XP_011259236.1;Dbxref=GeneID:105253117%2CGenbank:XP_011259236.1;Parent=rna-XM_011260934.3
NW_020229838.1	Gnomon	CDS	3403835	3404048	.	-	0	Name=XP_011259236.1;ID=cds-XP_011259236.1;Dbxref=GeneID:105253117%2CGenbank:XP_011259236.1;Parent=rna-XM_011260934.3
NW_020229838.1	Gnomon	CDS	3402774	3403755	.	-	0	Name=XP_011259236.1;ID=cds-XP_011259236.1;Dbxref=GeneID:105253117%2CGenbank:XP_011259236.1;Parent=rna-XM_011260934.3
NW_020229838.1	Gnomon	CDS	3402095	3402457	.	-	0	Name=XP_011259236.1;ID=cds-XP_011259236.1;Dbxref=GeneID:105253117%2CGenbank:XP_011259236.1;Parent=rna-XM_011260934.3
NW_020229838.1	Gnomon	CDS	3401695	3402006	.	-	0	Name=XP_011259236.1;ID=cds-XP_011259236.1;Dbxref=GeneID:105253117%2CGenbank:XP_011259236.1;Parent=rna-XM_011260934.3
NW_020229838.1	Gnomon	CDS	3401498	3401590	.	-	0	Name=XP_011259236.1;ID=cds-XP_011259236.1;Dbxref=GeneID:105253117%2CGenbank:XP_011259236.1;Parent=rna-XM_011260934.3
NW_020229838.1	Gnomon	CDS	3400999	3401432	.	-	0	Name=XP_011259236.1;ID=cds-XP_011259236.1;Dbxref=GeneID:105253117%2CGenbank:XP_011259236.1;Parent=rna-XM_011260934.3
NW_020229838.1	Gnomon	CDS	3400711	3400912	.	-	0	Name=XP_011259236.1;ID=cds-XP_011259236.1;Dbxref=GeneID:105253117%2CGenbank:XP_011259236.1;Parent=rna-XM_011260934.3
NW_020229838.1	Gnomon	CDS	3400441	3400641	.	-	0	Name=XP_011259236.1;ID=cds-XP_011259236.1;Dbxref=GeneID:105253117%2CGenbank:XP_011259236.1;Parent=rna-XM_011260934.3
NW_020229838.1	Gnomon	CDS	3399912	3400335	.	-	0	Name=XP_011259236.1;ID=cds-XP_011259236.1;Dbxref=GeneID:105253117%2CGenbank:XP_011259236.1;Parent=rna-XM_011260934.3
NW_020229838.1	Gnomon	CDS	3399618	3399847	.	-	0	Name=XP_011259236.1;ID=cds-XP_011259236.1;Dbxref=GeneID:105253117%2CGenbank:XP_011259236.1;Parent=rna-XM_011260934.3
NW_020229838.1	Gnomon	CDS	3399246	3399371	.	-	0	Name=XP_011259236.1;ID=cds-XP_011259236.1;Dbxref=GeneID:105253117%2CGenbank:XP_011259236.1;Parent=rna-XM_011260934.3
NW_020229838.1	Gnomon	exon	2476777	2476998	.	+	.	ID=exon-XM_011265892.3-10;Dbxref=GeneID:105256172%2CGenbank:XM_011265892.3;Parent=rna-XM_011265892.3
NW_020229838.1	Gnomon	exon	2477133	2477317	.	+	.	ID=exon-XM_011265892.3-11;Dbxref=GeneID:105256172%2CGenbank:XM_011265892.3;Parent=rna-XM_011265892.3
NW_020229838.1	Gnomon	exon	2477682	2478101	.	+	.	ID=exon-XM_011265892.3-12;Dbxref=GeneID:105256172%2CGenbank:XM_011265892.3;Parent=rna-XM_011265892.3
NW_020229838.1	Gnomon	mRNA	4334186	4348708	.	-	.	Name=XM_025413737.1;ID=rna-XM_025413737.1;Dbxref=GeneID:105251671%2CGenbank:XM_025413737.1;Parent=gene-LOC105251671
NW_020229838.1	Gnomon	mRNA	3575042	3580655	.	+	.	Name=XM_011260899.3;ID=rna-XM_011260899.3;Dbxref=GeneID:105253101%2CGenbank:XM_011260899.3;Parent=gene-LOC105253101
NW_020229838.1	tRNAscan-SE	tRNA	853932	854015	.	+	.	ID=rna-Trnal-cag-4;Dbxref=GeneID:109610005;Note=transfer RNA leucine (anticodon CAG);Parent=gene-Trnal-cag-4
NW_020229838.1	Gnomon	mRNA	3533957	3548640	.	-	.	Name=XM_011260909.3;ID=rna-XM_011260909.3;Dbxref=GeneID:105253107%2CGenbank:XM_011260909.3;Parent=gene-LOC105253107
NW_020229838.1	Gnomon	exon	857535	857673	.	-	.	ID=exon-XM_020027621.2-11;Dbxref=GeneID:105251572%2CGenbank:XM_020027621.2;Parent=rna-XM_020027621.2
NW_020229838.1	Gnomon	exon	856799	856936	.	-	.	ID=exon-XM_020027621.2-12;Dbxref=GeneID:105251572%2CGenbank:XM_020027621.2;Parent=rna-XM_020027621.2
NW_020229838.1	Gnomon	exon	857924	858008	.	-	.	ID=exon-XM_020027621.2-10;Dbxref=GeneID:105251572%2CGenbank:XM_020027621.2;Parent=rna-XM_020027621.2
NW_020229838.1	Gnomon	exon	855659	855805	.	-	.	ID=exon-XM_020027621.2-15;Dbxref=GeneID:105251572%2CGenbank:XM_020027621.2;Parent=rna-XM_020027621.2
NW_020229838.1	Gnomon	exon	855299	855564	.	-	.	ID=exon-XM_020027621.2-16;Dbxref=GeneID:105251572%2CGenbank:XM_020027621.2;Parent=rna-XM_020027621.2
NW_020229838.1	Gnomon	exon	856267	856465	.	-	.	ID=exon-XM_020027621.2-13;Dbxref=GeneID:105251572%2CGenbank:XM_020027621.2;Parent=rna-XM_020027621.2
NW_020229838.1	Gnomon	exon	856042	856126	.	-	.	ID=exon-XM_020027621.2-14;Dbxref=GeneID:105251572%2CGenbank:XM_020027621.2;Parent=rna-XM_020027621.2
NW_020229838.1	Gnomon	exon	854487	854931	.	-	.	ID=exon-XM_020027621.2-17;Dbxref=GeneID:105251572%2CGenbank:XM_020027621.2;Parent=rna-XM_020027621.2
NW_020229838.1	Gnomon	exon	3977530	3977806	.	+	.	ID=exon-XM_025413622.1-22;Dbxref=GeneID:105251703%2CGenbank:XM_025413622.1;Parent=rna-XM_025413622.1
NW_020229838.1	Gnomon	exon	3977872	3978216	.	+	.	ID=exon-XM_025413622.1-23;Dbxref=GeneID:105251703%2CGenbank:XM_025413622.1;Parent=rna-XM_025413622.1
NW_020229838.1	Gnomon	exon	3976205	3976410	.	+	.	ID=exon-XM_025413622.1-20;Dbxref=GeneID:105251703%2CGenbank:XM_025413622.1;Parent=rna-XM_025413622.1
NW_020229838.1	Gnomon	exon	3976985	3977220	.	+	.	ID=exon-XM_025413622.1-21;Dbxref=GeneID:105251703%2CGenbank:XM_025413622.1;Parent=rna-XM_025413622.1
NW_020229838.1	Gnomon	exon	3975930	3976106	.	+	.	ID=exon-XM_025413622.1-19;Dbxref=GeneID:105251703%2CGenbank:XM_025413622.1;Parent=rna-XM_025413622.1
NW_020229838.1	Gnomon	exon	3975026	3975241	.	+	.	ID=exon-XM_025413622.1-17;Dbxref=GeneID:105251703%2CGenbank:XM_025413622.1;Parent=rna-XM_025413622.1
NW_020229838.1	Gnomon	exon	3975604	3975824	.	+	.	ID=exon-XM_025413622.1-18;Dbxref=GeneID:105251703%2CGenbank:XM_025413622.1;Parent=rna-XM_025413622.1
NW_020229838.1	Gnomon	exon	3974083	3974232	.	+	.	ID=exon-XM_025413622.1-15;Dbxref=GeneID:105251703%2CGenbank:XM_025413622.1;Parent=rna-XM_025413622.1
NW_020229838.1	Gnomon	exon	3974456	3974719	.	+	.	ID=exon-XM_025413622.1-16;Dbxref=GeneID:105251703%2CGenbank:XM_025413622.1;Parent=rna-XM_025413622.1
NW_020229838.1	Gnomon	exon	3973070	3973215	.	+	.	ID=exon-XM_025413622.1-13;Dbxref=GeneID:105251703%2CGenbank:XM_025413622.1;Parent=rna-XM_025413622.1
NW_020229838.1	Gnomon	exon	3973352	3973663	.	+	.	ID=exon-XM_025413622.1-14;Dbxref=GeneID:105251703%2CGenbank:XM_025413622.1;Parent=rna-XM_025413622.1
NW_020229838.1	Gnomon	exon	3969368	3969444	.	+	.	ID=exon-XM_025413622.1-11;Dbxref=GeneID:105251703%2CGenbank:XM_025413622.1;Parent=rna-XM_025413622.1
NW_020229838.1	Gnomon	exon	3972146	3972425	.	+	.	ID=exon-XM_025413622.1-12;Dbxref=GeneID:105251703%2CGenbank:XM_025413622.1;Parent=rna-XM_025413622.1
NW_020229838.1	Gnomon	exon	3964273	3964409	.	+	.	ID=exon-XM_025413622.1-10;Dbxref=GeneID:105251703%2CGenbank:XM_025413622.1;Parent=rna-XM_025413622.1
NW_020229838.1	Gnomon	mRNA	2588770	2592714	.	-	.	Name=XM_011265792.3;ID=rna-XM_011265792.3;Dbxref=GeneID:105256117%2CGenbank:XM_011265792.3;Parent=gene-LOC105256117
NW_020229838.1	Gnomon	mRNA	786360	788099	.	+	.	Name=XM_011258481.3;ID=rna-XM_011258481.3;Dbxref=GeneID:105251569%2CGenbank:XM_011258481.3;Parent=gene-LOC105251569
NW_020229838.1	Gnomon	CDS	4109018	4109164	.	+	0	Name=XP_025269550.1;ID=cds-XP_025269550.1;Dbxref=GeneID:105251686%2CGenbank:XP_025269550.1;Parent=rna-XM_025413765.1
NW_020229838.1	Gnomon	CDS	4109578	4109863	.	+	0	Name=XP_025269550.1;ID=cds-XP_025269550.1;Dbxref=GeneID:105251686%2CGenbank:XP_025269550.1;Parent=rna-XM_025413765.1
NW_020229838.1	Gnomon	CDS	4109975	4110108	.	+	0	Name=XP_025269550.1;ID=cds-XP_025269550.1;Dbxref=GeneID:105251686%2CGenbank:XP_025269550.1;Parent=rna-XM_025413765.1
NW_020229838.1	Gnomon	CDS	4110222	4110432	.	+	0	Name=XP_025269550.1;ID=cds-XP_025269550.1;Dbxref=GeneID:105251686%2CGenbank:XP_025269550.1;Parent=rna-XM_025413765.1
NW_020229838.1	Gnomon	CDS	4110670	4110964	.	+	0	Name=XP_025269550.1;ID=cds-XP_025269550.1;Dbxref=GeneID:105251686%2CGenbank:XP_025269550.1;Parent=rna-XM_025413765.1
NW_020229838.1	Gnomon	CDS	4111090	4111307	.	+	0	Name=XP_025269550.1;ID=cds-XP_025269550.1;Dbxref=GeneID:105251686%2CGenbank:XP_025269550.1;Parent=rna-XM_025413765.1
NW_020229838.1	Gnomon	CDS	4111550	4111782	.	+	0	Name=XP_025269550.1;ID=cds-XP_025269550.1;Dbxref=GeneID:105251686%2CGenbank:XP_025269550.1;Parent=rna-XM_025413765.1
NW_020229838.1	Gnomon	CDS	4111889	4112015	.	+	0	Name=XP_025269550.1;ID=cds-XP_025269550.1;Dbxref=GeneID:105251686%2CGenbank:XP_025269550.1;Parent=rna-XM_025413765.1
NW_020229838.1	Gnomon	CDS	4112119	4112393	.	+	0	Name=XP_025269550.1;ID=cds-XP_025269550.1;Dbxref=GeneID:105251686%2CGenbank:XP_025269550.1;Parent=rna-XM_025413765.1
NW_020229838.1	Gnomon	CDS	4112751	4112843	.	+	0	Name=XP_025269550.1;ID=cds-XP_025269550.1;Dbxref=GeneID:105251686%2CGenbank:XP_025269550.1;Parent=rna-XM_025413765.1
NW_020229838.1	Gnomon	exon	89581	89940	.	+	.	ID=exon-XM_011263668.3-2;Dbxref=GeneID:105254781%2CGenbank:XM_011263668.3;Parent=rna-XM_011263668.3
NW_020229838.1	Gnomon	exon	18950	19218	.	+	.	ID=exon-XM_011252177.3-1;Dbxref=GeneID:105247798%2CGenbank:XM_011252177.3;Parent=rna-XM_011252177.3
NW_020229838.1	Gnomon	exon	19322	19700	.	+	.	ID=exon-XM_011252177.3-2;Dbxref=GeneID:105247798%2CGenbank:XM_011252177.3;Parent=rna-XM_011252177.3
NW_020229838.1	Gnomon	exon	89285	89461	.	+	.	ID=exon-XM_011263668.3-1;Dbxref=GeneID:105254781%2CGenbank:XM_011263668.3;Parent=rna-XM_011263668.3
NW_020229838.1	Gnomon	exon	19825	20060	.	+	.	ID=exon-XM_011252177.3-3;Dbxref=GeneID:105247798%2CGenbank:XM_011252177.3;Parent=rna-XM_011252177.3
NW_020229838.1	Gnomon	exon	20436	21161	.	+	.	ID=exon-XM_011252177.3-4;Dbxref=GeneID:105247798%2CGenbank:XM_011252177.3;Parent=rna-XM_011252177.3
NW_020229838.1	Gnomon	mRNA	4128455	4139858	.	-	.	Name=XM_011258637.3;ID=rna-XM_011258637.3;Dbxref=GeneID:105251679%2CGenbank:XM_011258637.3;Parent=gene-LOC105251679
NW_020229838.1	Gnomon	exon	3744289	3745693	.	+	.	ID=exon-XM_011258700.3-1;Dbxref=GeneID:105251717%2CGenbank:XM_011258700.3;Parent=rna-XM_011258700.3
NW_020229838.1	Gnomon	exon	3747965	3752277	.	+	.	ID=exon-XM_011258700.3-2;Dbxref=GeneID:105251717%2CGenbank:XM_011258700.3;Parent=rna-XM_011258700.3
NW_020229838.1	Gnomon	mRNA	1043202	1045327	.	+	.	Name=XM_020027616.2;ID=rna-XM_020027616.2;Dbxref=GeneID:105251597%2CGenbank:XM_020027616.2;Parent=gene-LOC105251597
NW_020229838.1	Gnomon	CDS	2266154	2266276	.	-	0	Name=XP_025269456.1;ID=cds-XP_025269456.1;Dbxref=GeneID:105256427%2CGenbank:XP_025269456.1;Parent=rna-XM_025413671.1
NW_020229838.1	Gnomon	CDS	2264891	2264961	.	-	0	Name=XP_025269456.1;ID=cds-XP_025269456.1;Dbxref=GeneID:105256427%2CGenbank:XP_025269456.1;Parent=rna-XM_025413671.1
NW_020229838.1	Gnomon	CDS	2262808	2262903	.	-	0	Name=XP_025269456.1;ID=cds-XP_025269456.1;Dbxref=GeneID:105256427%2CGenbank:XP_025269456.1;Parent=rna-XM_025413671.1
NW_020229838.1	Gnomon	CDS	2261699	2261768	.	-	0	Name=XP_025269456.1;ID=cds-XP_025269456.1;Dbxref=GeneID:105256427%2CGenbank:XP_025269456.1;Parent=rna-XM_025413671.1
NW_020229838.1	Gnomon	CDS	2258027	2258100	.	-	0	Name=XP_025269456.1;ID=cds-XP_025269456.1;Dbxref=GeneID:105256427%2CGenbank:XP_025269456.1;Parent=rna-XM_025413671.1
NW_020229838.1	Gnomon	CDS	2257561	2257779	.	-	0	Name=XP_025269456.1;ID=cds-XP_025269456.1;Dbxref=GeneID:105256427%2CGenbank:XP_025269456.1;Parent=rna-XM_025413671.1
NW_020229838.1	Gnomon	CDS	2257041	2257166	.	-	0	Name=XP_025269456.1;ID=cds-XP_025269456.1;Dbxref=GeneID:105256427%2CGenbank:XP_025269456.1;Parent=rna-XM_025413671.1
NW_020229838.1	Gnomon	CDS	2256552	2256674	.	-	0	Name=XP_025269456.1;ID=cds-XP_025269456.1;Dbxref=GeneID:105256427%2CGenbank:XP_025269456.1;Parent=rna-XM_025413671.1
NW_020229838.1	Gnomon	CDS	2256310	2256445	.	-	0	Name=XP_025269456.1;ID=cds-XP_025269456.1;Dbxref=GeneID:105256427%2CGenbank:XP_025269456.1;Parent=rna-XM_025413671.1
NW_020229838.1	Gnomon	CDS	3405693	3405724	.	-	0	Name=XP_011259235.1;ID=cds-XP_011259235.1;Dbxref=GeneID:105253117%2CGenbank:XP_011259235.1;Parent=rna-XM_011260933.3
NW_020229838.1	Gnomon	CDS	3405386	3405602	.	-	0	Name=XP_011259235.1;ID=cds-XP_011259235.1;Dbxref=GeneID:105253117%2CGenbank:XP_011259235.1;Parent=rna-XM_011260933.3
NW_020229838.1	Gnomon	CDS	3404563	3404736	.	-	0	Name=XP_011259235.1;ID=cds-XP_011259235.1;Dbxref=GeneID:105253117%2CGenbank:XP_011259235.1;Parent=rna-XM_011260933.3
NW_020229838.1	Gnomon	CDS	3404149	3404350	.	-	0	Name=XP_011259235.1;ID=cds-XP_011259235.1;Dbxref=GeneID:105253117%2CGenbank:XP_011259235.1;Parent=rna-XM_011260933.3
NW_020229838.1	Gnomon	CDS	3403835	3404048	.	-	0	Name=XP_011259235.1;ID=cds-XP_011259235.1;Dbxref=GeneID:105253117%2CGenbank:XP_011259235.1;Parent=rna-XM_011260933.3
NW_020229838.1	Gnomon	CDS	3402774	3403755	.	-	0	Name=XP_011259235.1;ID=cds-XP_011259235.1;Dbxref=GeneID:105253117%2CGenbank:XP_011259235.1;Parent=rna-XM_011260933.3
NW_020229838.1	Gnomon	CDS	3402095	3402457	.	-	0	Name=XP_011259235.1;ID=cds-XP_011259235.1;Dbxref=GeneID:105253117%2CGenbank:XP_011259235.1;Parent=rna-XM_011260933.3
NW_020229838.1	Gnomon	CDS	3401695	3402006	.	-	0	Name=XP_011259235.1;ID=cds-XP_011259235.1;Dbxref=GeneID:105253117%2CGenbank:XP_011259235.1;Parent=rna-XM_011260933.3
NW_020229838.1	Gnomon	CDS	3401498	3401590	.	-	0	Name=XP_011259235.1;ID=cds-XP_011259235.1;Dbxref=GeneID:105253117%2CGenbank:XP_011259235.1;Parent=rna-XM_011260933.3
NW_020229838.1	Gnomon	CDS	3400999	3401432	.	-	0	Name=XP_011259235.1;ID=cds-XP_011259235.1;Dbxref=GeneID:105253117%2CGenbank:XP_011259235.1;Parent=rna-XM_011260933.3
NW_020229838.1	Gnomon	CDS	3400711	3400912	.	-	0	Name=XP_011259235.1;ID=cds-XP_011259235.1;Dbxref=GeneID:105253117%2CGenbank:XP_011259235.1;Parent=rna-XM_011260933.3
NW_020229838.1	Gnomon	CDS	3400441	3400641	.	-	0	Name=XP_011259235.1;ID=cds-XP_011259235.1;Dbxref=GeneID:105253117%2CGenbank:XP_011259235.1;Parent=rna-XM_011260933.3
NW_020229838.1	Gnomon	CDS	3399912	3400341	.	-	0	Name=XP_011259235.1;ID=cds-XP_011259235.1;Dbxref=GeneID:105253117%2CGenbank:XP_011259235.1;Parent=rna-XM_011260933.3
NW_020229838.1	Gnomon	CDS	3399618	3399847	.	-	0	Name=XP_011259235.1;ID=cds-XP_011259235.1;Dbxref=GeneID:105253117%2CGenbank:XP_011259235.1;Parent=rna-XM_011260933.3
NW_020229838.1	Gnomon	CDS	3399246	3399371	.	-	0	Name=XP_011259235.1;ID=cds-XP_011259235.1;Dbxref=GeneID:105253117%2CGenbank:XP_011259235.1;Parent=rna-XM_011260933.3
NW_020229838.1	Gnomon	exon	3259355	3260717	.	-	.	ID=exon-XM_025413698.1-1;Dbxref=GeneID:112639513%2CGenbank:XM_025413698.1;Parent=rna-XM_025413698.1
NW_020229838.1	Gnomon	exon	3259063	3259283	.	-	.	ID=exon-XM_025413698.1-2;Dbxref=GeneID:112639513%2CGenbank:XM_025413698.1;Parent=rna-XM_025413698.1
NW_020229838.1	Gnomon	exon	90476	91140	.	-	.	ID=exon-XM_025413612.1-3;Dbxref=GeneID:105254803%2CGenbank:XM_025413612.1;Parent=rna-XM_025413612.1
NW_020229838.1	Gnomon	exon	90199	90352	.	-	.	ID=exon-XM_025413612.1-4;Dbxref=GeneID:105254803%2CGenbank:XM_025413612.1;Parent=rna-XM_025413612.1
NW_020229838.1	Gnomon	exon	92282	92378	.	-	.	ID=exon-XM_025413612.1-1;Dbxref=GeneID:105254803%2CGenbank:XM_025413612.1;Parent=rna-XM_025413612.1
NW_020229838.1	Gnomon	exon	91412	91956	.	-	.	ID=exon-XM_025413612.1-2;Dbxref=GeneID:105254803%2CGenbank:XM_025413612.1;Parent=rna-XM_025413612.1
NW_020229838.1	Gnomon	exon	3071247	3071401	.	+	.	ID=exon-XM_020026628.2-10;Dbxref=GeneID:105248427%2CGenbank:XM_020026628.2;Parent=rna-XM_020026628.2
NW_020229838.1	Gnomon	exon	3071569	3071738	.	+	.	ID=exon-XM_020026628.2-11;Dbxref=GeneID:105248427%2CGenbank:XM_020026628.2;Parent=rna-XM_020026628.2
NW_020229838.1	Gnomon	exon	3073278	3075120	.	+	.	ID=exon-XM_020026628.2-12;Dbxref=GeneID:105248427%2CGenbank:XM_020026628.2;Parent=rna-XM_020026628.2
NW_020229838.1	Gnomon	mRNA	2432980	2436062	.	+	.	Name=XM_011266141.3;ID=rna-XM_011266141.3;Dbxref=GeneID:105256317%2CGenbank:XM_011266141.3;Parent=gene-LOC105256317
NW_020229838.1	Gnomon	exon	3188781	3190417	.	+	.	ID=exon-XM_011253218.3-10;Dbxref=GeneID:105248433%2CGenbank:XM_011253218.3;Parent=rna-XM_011253218.3
NW_020229838.1	Gnomon	mRNA	2464882	2466226	.	+	.	Name=XM_025413738.1;ID=rna-XM_025413738.1;Dbxref=GeneID:105256188%2CGenbank:XM_025413738.1;Parent=gene-LOC105256188
NW_020229838.1	Gnomon	mRNA	3599252	3602582	.	+	.	Name=XM_011260896.3;ID=rna-XM_011260896.3;Dbxref=GeneID:105253099%2CGenbank:XM_011260896.3;Parent=gene-LOC105253099
NW_020229838.1	Gnomon	gene	4128455	4142110	.	-	.	Name=LOC105251679;ID=gene-LOC105251679;Dbxref=GeneID:105251679
NW_020229838.1	Gnomon	gene	4145480	4154729	.	+	.	Name=LOC105251678;ID=gene-LOC105251678;Dbxref=GeneID:105251678
NW_020229838.1	Gnomon	gene	4248710	4259382	.	+	.	Name=LOC105251675;ID=gene-LOC105251675;Dbxref=GeneID:105251675
NW_020229838.1	Gnomon	gene	4162269	4212664	.	+	.	Name=LOC105251676;ID=gene-LOC105251676;Dbxref=GeneID:105251676
NW_020229838.1	Gnomon	gene	4330766	4333889	.	+	.	Name=LOC105251673;ID=gene-LOC105251673;Dbxref=GeneID:105251673
NW_020229838.1	Gnomon	gene	4259597	4281444	.	-	.	Name=LOC105251674;ID=gene-LOC105251674;Dbxref=GeneID:105251674
NW_020229838.1	Gnomon	gene	4334186	4348708	.	-	.	Name=LOC105251671;ID=gene-LOC105251671;Dbxref=GeneID:105251671
NW_020229838.1	Gnomon	gene	4350715	4355968	.	+	.	Name=LOC105251672;ID=gene-LOC105251672;Dbxref=GeneID:105251672
NW_020229838.1	Gnomon	gene	4123814	4125062	.	+	.	Name=LOC105251680;ID=gene-LOC105251680;Dbxref=GeneID:105251680
NW_020229838.1	Gnomon	gene	4122645	4126705	.	-	.	Name=LOC105251681;ID=gene-LOC105251681;Dbxref=GeneID:105251681
NW_020229838.1	Gnomon	CDS	426457	426849	.	+	0	Name=XP_025269609.1;ID=cds-XP_025269609.1;Dbxref=GeneID:105254801%2CGenbank:XP_025269609.1;Parent=rna-XM_025413824.1
NW_020229838.1	Gnomon	CDS	427548	427716	.	+	0	Name=XP_025269609.1;ID=cds-XP_025269609.1;Dbxref=GeneID:105254801%2CGenbank:XP_025269609.1;Parent=rna-XM_025413824.1
NW_020229838.1	Gnomon	CDS	445756	445912	.	+	0	Name=XP_025269609.1;ID=cds-XP_025269609.1;Dbxref=GeneID:105254801%2CGenbank:XP_025269609.1;Parent=rna-XM_025413824.1
NW_020229838.1	Gnomon	CDS	446015	446099	.	+	0	Name=XP_025269609.1;ID=cds-XP_025269609.1;Dbxref=GeneID:105254801%2CGenbank:XP_025269609.1;Parent=rna-XM_025413824.1
NW_020229838.1	Gnomon	CDS	446445	446626	.	+	0	Name=XP_025269609.1;ID=cds-XP_025269609.1;Dbxref=GeneID:105254801%2CGenbank:XP_025269609.1;Parent=rna-XM_025413824.1
NW_020229838.1	Gnomon	CDS	447295	447479	.	+	0	Name=XP_025269609.1;ID=cds-XP_025269609.1;Dbxref=GeneID:105254801%2CGenbank:XP_025269609.1;Parent=rna-XM_025413824.1
NW_020229838.1	Gnomon	CDS	448022	448128	.	+	0	Name=XP_025269609.1;ID=cds-XP_025269609.1;Dbxref=GeneID:105254801%2CGenbank:XP_025269609.1;Parent=rna-XM_025413824.1
NW_020229838.1	Gnomon	gene	4097335	4103730	.	-	.	Name=LOC105251688;ID=gene-LOC105251688;Dbxref=GeneID:105251688
NW_020229838.1	Gnomon	gene	4085440	4092872	.	+	.	Name=LOC105251689;ID=gene-LOC105251689;Dbxref=GeneID:105251689
NW_020229838.1	Gnomon	gene	4108472	4112958	.	+	.	Name=LOC105251686;ID=gene-LOC105251686;Dbxref=GeneID:105251686
NW_020229838.1	Gnomon	gene	4104715	4107670	.	+	.	Name=LOC105251687;ID=gene-LOC105251687;Dbxref=GeneID:105251687
NW_020229838.1	Gnomon	gene	4113373	4115914	.	-	.	Name=LOC105251684;ID=gene-LOC105251684;Dbxref=GeneID:105251684
NW_020229838.1	Gnomon	gene	4120805	4122404	.	+	.	Name=LOC105251682;ID=gene-LOC105251682;Dbxref=GeneID:105251682
NW_020229838.1	Gnomon	gene	4116208	4120458	.	+	.	Name=LOC105251683;ID=gene-LOC105251683;Dbxref=GeneID:105251683
NW_020229838.1	Gnomon	gene	4065706	4068865	.	+	.	Name=LOC105251691;ID=gene-LOC105251691;Dbxref=GeneID:105251691
NW_020229838.1	Gnomon	gene	4074060	4081136	.	+	.	Name=LOC105251690;ID=gene-LOC105251690;Dbxref=GeneID:105251690
NW_020229838.1	Gnomon	CDS	2269397	2269530	.	+	0	Name=XP_025269453.1;ID=cds-XP_025269453.1;Dbxref=GeneID:105256396%2CGenbank:XP_025269453.1;Parent=rna-XM_025413668.1
NW_020229838.1	Gnomon	CDS	2269651	2269730	.	+	0	Name=XP_025269453.1;ID=cds-XP_025269453.1;Dbxref=GeneID:105256396%2CGenbank:XP_025269453.1;Parent=rna-XM_025413668.1
NW_020229838.1	Gnomon	CDS	2269813	2270024	.	+	0	Name=XP_025269453.1;ID=cds-XP_025269453.1;Dbxref=GeneID:105256396%2CGenbank:XP_025269453.1;Parent=rna-XM_025413668.1
NW_020229838.1	Gnomon	CDS	2270115	2270288	.	+	0	Name=XP_025269453.1;ID=cds-XP_025269453.1;Dbxref=GeneID:105256396%2CGenbank:XP_025269453.1;Parent=rna-XM_025413668.1
NW_020229838.1	Gnomon	CDS	2270366	2270662	.	+	0	Name=XP_025269453.1;ID=cds-XP_025269453.1;Dbxref=GeneID:105256396%2CGenbank:XP_025269453.1;Parent=rna-XM_025413668.1
NW_020229838.1	Gnomon	CDS	2270835	2270993	.	+	0	Name=XP_025269453.1;ID=cds-XP_025269453.1;Dbxref=GeneID:105256396%2CGenbank:XP_025269453.1;Parent=rna-XM_025413668.1
NW_020229838.1	Gnomon	CDS	2271076	2271245	.	+	0	Name=XP_025269453.1;ID=cds-XP_025269453.1;Dbxref=GeneID:105256396%2CGenbank:XP_025269453.1;Parent=rna-XM_025413668.1
NW_020229838.1	Gnomon	CDS	2271404	2271620	.	+	0	Name=XP_025269453.1;ID=cds-XP_025269453.1;Dbxref=GeneID:105256396%2CGenbank:XP_025269453.1;Parent=rna-XM_025413668.1
NW_020229838.1	Gnomon	CDS	2271716	2271803	.	+	0	Name=XP_025269453.1;ID=cds-XP_025269453.1;Dbxref=GeneID:105256396%2CGenbank:XP_025269453.1;Parent=rna-XM_025413668.1
NW_020229838.1	Gnomon	CDS	2271908	2272199	.	+	0	Name=XP_025269453.1;ID=cds-XP_025269453.1;Dbxref=GeneID:105256396%2CGenbank:XP_025269453.1;Parent=rna-XM_025413668.1
NW_020229838.1	Gnomon	CDS	2272289	2272491	.	+	0	Name=XP_025269453.1;ID=cds-XP_025269453.1;Dbxref=GeneID:105256396%2CGenbank:XP_025269453.1;Parent=rna-XM_025413668.1
NW_020229838.1	Gnomon	CDS	2272651	2272791	.	+	0	Name=XP_025269453.1;ID=cds-XP_025269453.1;Dbxref=GeneID:105256396%2CGenbank:XP_025269453.1;Parent=rna-XM_025413668.1
NW_020229838.1	Gnomon	CDS	2272901	2273022	.	+	0	Name=XP_025269453.1;ID=cds-XP_025269453.1;Dbxref=GeneID:105256396%2CGenbank:XP_025269453.1;Parent=rna-XM_025413668.1
NW_020229838.1	Gnomon	CDS	2273240	2273532	.	+	0	Name=XP_025269453.1;ID=cds-XP_025269453.1;Dbxref=GeneID:105256396%2CGenbank:XP_025269453.1;Parent=rna-XM_025413668.1
NW_020229838.1	Gnomon	CDS	2273610	2273889	.	+	0	Name=XP_025269453.1;ID=cds-XP_025269453.1;Dbxref=GeneID:105256396%2CGenbank:XP_025269453.1;Parent=rna-XM_025413668.1
NW_020229838.1	Gnomon	CDS	2274020	2274172	.	+	0	Name=XP_025269453.1;ID=cds-XP_025269453.1;Dbxref=GeneID:105256396%2CGenbank:XP_025269453.1;Parent=rna-XM_025413668.1
NW_020229838.1	Gnomon	CDS	2274247	2274490	.	+	0	Name=XP_025269453.1;ID=cds-XP_025269453.1;Dbxref=GeneID:105256396%2CGenbank:XP_025269453.1;Parent=rna-XM_025413668.1
NW_020229838.1	Gnomon	CDS	2274643	2274770	.	+	0	Name=XP_025269453.1;ID=cds-XP_025269453.1;Dbxref=GeneID:105256396%2CGenbank:XP_025269453.1;Parent=rna-XM_025413668.1
NW_020229838.1	Gnomon	CDS	2274834	2274928	.	+	0	Name=XP_025269453.1;ID=cds-XP_025269453.1;Dbxref=GeneID:105256396%2CGenbank:XP_025269453.1;Parent=rna-XM_025413668.1
NW_020229838.1	Gnomon	CDS	2275709	2275781	.	+	0	Name=XP_025269453.1;ID=cds-XP_025269453.1;Dbxref=GeneID:105256396%2CGenbank:XP_025269453.1;Parent=rna-XM_025413668.1
NW_020229838.1	Gnomon	CDS	2276520	2276678	.	+	0	Name=XP_025269453.1;ID=cds-XP_025269453.1;Dbxref=GeneID:105256396%2CGenbank:XP_025269453.1;Parent=rna-XM_025413668.1
NW_020229838.1	Gnomon	CDS	2276754	2276856	.	+	0	Name=XP_025269453.1;ID=cds-XP_025269453.1;Dbxref=GeneID:105256396%2CGenbank:XP_025269453.1;Parent=rna-XM_025413668.1
NW_020229838.1	Gnomon	CDS	2277384	2277499	.	+	0	Name=XP_025269453.1;ID=cds-XP_025269453.1;Dbxref=GeneID:105256396%2CGenbank:XP_025269453.1;Parent=rna-XM_025413668.1
NW_020229838.1	Gnomon	CDS	2277888	2278070	.	+	0	Name=XP_025269453.1;ID=cds-XP_025269453.1;Dbxref=GeneID:105256396%2CGenbank:XP_025269453.1;Parent=rna-XM_025413668.1
NW_020229838.1	Gnomon	CDS	2278259	2278631	.	+	0	Name=XP_025269453.1;ID=cds-XP_025269453.1;Dbxref=GeneID:105256396%2CGenbank:XP_025269453.1;Parent=rna-XM_025413668.1
NW_020229838.1	Gnomon	CDS	2282521	2282531	.	+	0	Name=XP_025269453.1;ID=cds-XP_025269453.1;Dbxref=GeneID:105256396%2CGenbank:XP_025269453.1;Parent=rna-XM_025413668.1
NW_020229838.1	Gnomon	gene	3999379	4004099	.	-	.	Name=LOC105251699;ID=gene-LOC105251699;Dbxref=GeneID:105251699
NW_020229838.1	Gnomon	gene	4004510	4015351	.	+	.	Name=LOC105251697;ID=gene-LOC105251697;Dbxref=GeneID:105251697
NW_020229838.1	Gnomon	gene	3991619	3999285	.	+	.	Name=LOC105251698;ID=gene-LOC105251698;Dbxref=GeneID:105251698
NW_020229838.1	Gnomon	gene	4018201	4020982	.	+	.	Name=LOC105251695;ID=gene-LOC105251695;Dbxref=GeneID:105251695
NW_020229838.1	Gnomon	gene	4015908	4017595	.	-	.	Name=LOC105251696;ID=gene-LOC105251696;Dbxref=GeneID:105251696
NW_020229838.1	Gnomon	gene	4063575	4064885	.	+	.	Name=LOC105251693;ID=gene-LOC105251693;Dbxref=GeneID:105251693
NW_020229838.1	Gnomon	gene	4025995	4045658	.	-	.	Name=LOC105251694;ID=gene-LOC105251694;Dbxref=GeneID:105251694
NW_020229838.1	Gnomon	gene	4360526	4372317	.	+	.	Name=LOC105251668;ID=gene-LOC105251668;Dbxref=GeneID:105251668
NW_020229838.1	Gnomon	mRNA	1039276	1041161	.	+	.	Name=XM_020027617.2;ID=rna-XM_020027617.2;Dbxref=GeneID:109610002%2CGenbank:XM_020027617.2;Parent=gene-LOC109610002
NW_020229838.1	Gnomon	exon	2947420	2947628	.	+	.	ID=exon-XM_011253183.3-7;Dbxref=GeneID:105248417%2CGenbank:XM_011253183.3;Parent=rna-XM_011253183.3
NW_020229838.1	Gnomon	exon	2947921	2948875	.	+	.	ID=exon-XM_011253183.3-8;Dbxref=GeneID:105248417%2CGenbank:XM_011253183.3;Parent=rna-XM_011253183.3
NW_020229838.1	Gnomon	exon	2945925	2946105	.	+	.	ID=exon-XM_011253183.3-5;Dbxref=GeneID:105248417%2CGenbank:XM_011253183.3;Parent=rna-XM_011253183.3
NW_020229838.1	Gnomon	exon	2946287	2946980	.	+	.	ID=exon-XM_011253183.3-6;Dbxref=GeneID:105248417%2CGenbank:XM_011253183.3;Parent=rna-XM_011253183.3
NW_020229838.1	Gnomon	exon	2945374	2945418	.	+	.	ID=exon-XM_011253183.3-3;Dbxref=GeneID:105248417%2CGenbank:XM_011253183.3;Parent=rna-XM_011253183.3
NW_020229838.1	Gnomon	exon	2945528	2945637	.	+	.	ID=exon-XM_011253183.3-4;Dbxref=GeneID:105248417%2CGenbank:XM_011253183.3;Parent=rna-XM_011253183.3
NW_020229838.1	Gnomon	exon	2943612	2943873	.	+	.	ID=exon-XM_011253183.3-1;Dbxref=GeneID:105248417%2CGenbank:XM_011253183.3;Parent=rna-XM_011253183.3
NW_020229838.1	Gnomon	exon	2945004	2945225	.	+	.	ID=exon-XM_011253183.3-2;Dbxref=GeneID:105248417%2CGenbank:XM_011253183.3;Parent=rna-XM_011253183.3
NW_020229838.1	Gnomon	CDS	3694818	3694838	.	-	0	Name=XP_011252720.1;ID=cds-XP_011252720.1;Dbxref=GeneID:105249156%2CGenbank:XP_011252720.1;Parent=rna-XM_011254418.3
NW_020229838.1	Gnomon	CDS	3690392	3690508	.	-	0	Name=XP_011252720.1;ID=cds-XP_011252720.1;Dbxref=GeneID:105249156%2CGenbank:XP_011252720.1;Parent=rna-XM_011254418.3
NW_020229838.1	Gnomon	CDS	3688784	3688908	.	-	0	Name=XP_011252720.1;ID=cds-XP_011252720.1;Dbxref=GeneID:105249156%2CGenbank:XP_011252720.1;Parent=rna-XM_011254418.3
NW_020229838.1	Gnomon	CDS	3687995	3688166	.	-	0	Name=XP_011252720.1;ID=cds-XP_011252720.1;Dbxref=GeneID:105249156%2CGenbank:XP_011252720.1;Parent=rna-XM_011254418.3
NW_020229838.1	Gnomon	CDS	3687549	3687727	.	-	0	Name=XP_011252720.1;ID=cds-XP_011252720.1;Dbxref=GeneID:105249156%2CGenbank:XP_011252720.1;Parent=rna-XM_011254418.3
NW_020229838.1	Gnomon	CDS	3686892	3687089	.	-	0	Name=XP_011252720.1;ID=cds-XP_011252720.1;Dbxref=GeneID:105249156%2CGenbank:XP_011252720.1;Parent=rna-XM_011254418.3
NW_020229838.1	Gnomon	CDS	3686290	3686530	.	-	0	Name=XP_011252720.1;ID=cds-XP_011252720.1;Dbxref=GeneID:105249156%2CGenbank:XP_011252720.1;Parent=rna-XM_011254418.3
NW_020229838.1	Gnomon	CDS	1212290	1212362	.	-	0	Name=XP_025269599.1;ID=cds-XP_025269599.1;Dbxref=GeneID:105251583%2CGenbank:XP_025269599.1;Parent=rna-XM_025413814.1
NW_020229838.1	Gnomon	CDS	1206122	1206217	.	-	0	Name=XP_025269599.1;ID=cds-XP_025269599.1;Dbxref=GeneID:105251583%2CGenbank:XP_025269599.1;Parent=rna-XM_025413814.1
NW_020229838.1	Gnomon	CDS	1205919	1206033	.	-	0	Name=XP_025269599.1;ID=cds-XP_025269599.1;Dbxref=GeneID:105251583%2CGenbank:XP_025269599.1;Parent=rna-XM_025413814.1
NW_020229838.1	Gnomon	CDS	1205716	1205806	.	-	0	Name=XP_025269599.1;ID=cds-XP_025269599.1;Dbxref=GeneID:105251583%2CGenbank:XP_025269599.1;Parent=rna-XM_025413814.1
NW_020229838.1	Gnomon	CDS	1205242	1205472	.	-	0	Name=XP_025269599.1;ID=cds-XP_025269599.1;Dbxref=GeneID:105251583%2CGenbank:XP_025269599.1;Parent=rna-XM_025413814.1
NW_020229838.1	Gnomon	CDS	1204889	1205148	.	-	0	Name=XP_025269599.1;ID=cds-XP_025269599.1;Dbxref=GeneID:105251583%2CGenbank:XP_025269599.1;Parent=rna-XM_025413814.1
NW_020229838.1	Gnomon	CDS	1204469	1204703	.	-	0	Name=XP_025269599.1;ID=cds-XP_025269599.1;Dbxref=GeneID:105251583%2CGenbank:XP_025269599.1;Parent=rna-XM_025413814.1
NW_020229838.1	Gnomon	CDS	1203151	1203345	.	-	0	Name=XP_025269599.1;ID=cds-XP_025269599.1;Dbxref=GeneID:105251583%2CGenbank:XP_025269599.1;Parent=rna-XM_025413814.1
NW_020229838.1	Gnomon	CDS	1202887	1203063	.	-	0	Name=XP_025269599.1;ID=cds-XP_025269599.1;Dbxref=GeneID:105251583%2CGenbank:XP_025269599.1;Parent=rna-XM_025413814.1
NW_020229838.1	Gnomon	CDS	1202630	1202815	.	-	0	Name=XP_025269599.1;ID=cds-XP_025269599.1;Dbxref=GeneID:105251583%2CGenbank:XP_025269599.1;Parent=rna-XM_025413814.1
NW_020229838.1	Gnomon	CDS	1202174	1202509	.	-	0	Name=XP_025269599.1;ID=cds-XP_025269599.1;Dbxref=GeneID:105251583%2CGenbank:XP_025269599.1;Parent=rna-XM_025413814.1
NW_020229838.1	Gnomon	CDS	1201770	1202087	.	-	0	Name=XP_025269599.1;ID=cds-XP_025269599.1;Dbxref=GeneID:105251583%2CGenbank:XP_025269599.1;Parent=rna-XM_025413814.1
NW_020229838.1	Gnomon	CDS	1201473	1201670	.	-	0	Name=XP_025269599.1;ID=cds-XP_025269599.1;Dbxref=GeneID:105251583%2CGenbank:XP_025269599.1;Parent=rna-XM_025413814.1
NW_020229838.1	Gnomon	CDS	1201174	1201382	.	-	0	Name=XP_025269599.1;ID=cds-XP_025269599.1;Dbxref=GeneID:105251583%2CGenbank:XP_025269599.1;Parent=rna-XM_025413814.1
NW_020229838.1	Gnomon	CDS	1200893	1201088	.	-	0	Name=XP_025269599.1;ID=cds-XP_025269599.1;Dbxref=GeneID:105251583%2CGenbank:XP_025269599.1;Parent=rna-XM_025413814.1
NW_020229838.1	Gnomon	CDS	1200378	1200605	.	-	0	Name=XP_025269599.1;ID=cds-XP_025269599.1;Dbxref=GeneID:105251583%2CGenbank:XP_025269599.1;Parent=rna-XM_025413814.1
NW_020229838.1	Gnomon	CDS	524188	524287	.	-	0	Name=XP_011256739.1;ID=cds-XP_011256739.1;Dbxref=GeneID:105251554%2CGenbank:XP_011256739.1;Parent=rna-XM_011258437.3
NW_020229838.1	Gnomon	CDS	523601	523757	.	-	0	Name=XP_011256739.1;ID=cds-XP_011256739.1;Dbxref=GeneID:105251554%2CGenbank:XP_011256739.1;Parent=rna-XM_011258437.3
NW_020229838.1	Gnomon	CDS	522981	523069	.	-	0	Name=XP_011256739.1;ID=cds-XP_011256739.1;Dbxref=GeneID:105251554%2CGenbank:XP_011256739.1;Parent=rna-XM_011258437.3
NW_020229838.1	Gnomon	CDS	515795	515938	.	-	0	Name=XP_011256739.1;ID=cds-XP_011256739.1;Dbxref=GeneID:105251554%2CGenbank:XP_011256739.1;Parent=rna-XM_011258437.3
NW_020229838.1	Gnomon	CDS	513583	513837	.	-	0	Name=XP_011256739.1;ID=cds-XP_011256739.1;Dbxref=GeneID:105251554%2CGenbank:XP_011256739.1;Parent=rna-XM_011258437.3
NW_020229838.1	Gnomon	CDS	509675	509688	.	-	0	Name=XP_011256739.1;ID=cds-XP_011256739.1;Dbxref=GeneID:105251554%2CGenbank:XP_011256739.1;Parent=rna-XM_011258437.3
NW_020229838.1	Gnomon	mRNA	4334186	4348659	.	-	.	Name=XM_025413735.1;ID=rna-XM_025413735.1;Dbxref=GeneID:105251671%2CGenbank:XM_025413735.1;Parent=gene-LOC105251671
NW_020229838.1	Gnomon	CDS	2265992	2266117	.	-	0	Name=XP_011264673.1;ID=cds-XP_011264673.1;Dbxref=GeneID:105256427%2CGenbank:XP_011264673.1;Parent=rna-XM_011266371.2
NW_020229838.1	Gnomon	CDS	2264891	2264961	.	-	0	Name=XP_011264673.1;ID=cds-XP_011264673.1;Dbxref=GeneID:105256427%2CGenbank:XP_011264673.1;Parent=rna-XM_011266371.2
NW_020229838.1	Gnomon	CDS	2262808	2262903	.	-	0	Name=XP_011264673.1;ID=cds-XP_011264673.1;Dbxref=GeneID:105256427%2CGenbank:XP_011264673.1;Parent=rna-XM_011266371.2
NW_020229838.1	Gnomon	CDS	2262190	2262213	.	-	0	Name=XP_011264673.1;ID=cds-XP_011264673.1;Dbxref=GeneID:105256427%2CGenbank:XP_011264673.1;Parent=rna-XM_011266371.2
NW_020229838.1	Gnomon	CDS	2261983	2262039	.	-	0	Name=XP_011264673.1;ID=cds-XP_011264673.1;Dbxref=GeneID:105256427%2CGenbank:XP_011264673.1;Parent=rna-XM_011266371.2
NW_020229838.1	Gnomon	CDS	2261699	2261768	.	-	0	Name=XP_011264673.1;ID=cds-XP_011264673.1;Dbxref=GeneID:105256427%2CGenbank:XP_011264673.1;Parent=rna-XM_011266371.2
NW_020229838.1	Gnomon	CDS	2258027	2258100	.	-	0	Name=XP_011264673.1;ID=cds-XP_011264673.1;Dbxref=GeneID:105256427%2CGenbank:XP_011264673.1;Parent=rna-XM_011266371.2
NW_020229838.1	Gnomon	CDS	2257561	2257779	.	-	0	Name=XP_011264673.1;ID=cds-XP_011264673.1;Dbxref=GeneID:105256427%2CGenbank:XP_011264673.1;Parent=rna-XM_011266371.2
NW_020229838.1	Gnomon	CDS	2257041	2257166	.	-	0	Name=XP_011264673.1;ID=cds-XP_011264673.1;Dbxref=GeneID:105256427%2CGenbank:XP_011264673.1;Parent=rna-XM_011266371.2
NW_020229838.1	Gnomon	CDS	2256552	2256614	.	-	0	Name=XP_011264673.1;ID=cds-XP_011264673.1;Dbxref=GeneID:105256427%2CGenbank:XP_011264673.1;Parent=rna-XM_011266371.2
NW_020229838.1	Gnomon	CDS	2256310	2256445	.	-	0	Name=XP_011264673.1;ID=cds-XP_011264673.1;Dbxref=GeneID:105256427%2CGenbank:XP_011264673.1;Parent=rna-XM_011266371.2
NW_020229838.1	Gnomon	CDS	3405693	3405724	.	-	0	Name=XP_011259234.1;ID=cds-XP_011259234.1;Dbxref=GeneID:105253117%2CGenbank:XP_011259234.1;Parent=rna-XM_011260932.3
NW_020229838.1	Gnomon	CDS	3405386	3405602	.	-	0	Name=XP_011259234.1;ID=cds-XP_011259234.1;Dbxref=GeneID:105253117%2CGenbank:XP_011259234.1;Parent=rna-XM_011260932.3
NW_020229838.1	Gnomon	CDS	3404563	3404736	.	-	0	Name=XP_011259234.1;ID=cds-XP_011259234.1;Dbxref=GeneID:105253117%2CGenbank:XP_011259234.1;Parent=rna-XM_011260932.3
NW_020229838.1	Gnomon	CDS	3404149	3404350	.	-	0	Name=XP_011259234.1;ID=cds-XP_011259234.1;Dbxref=GeneID:105253117%2CGenbank:XP_011259234.1;Parent=rna-XM_011260932.3
NW_020229838.1	Gnomon	CDS	3403835	3404048	.	-	0	Name=XP_011259234.1;ID=cds-XP_011259234.1;Dbxref=GeneID:105253117%2CGenbank:XP_011259234.1;Parent=rna-XM_011260932.3
NW_020229838.1	Gnomon	CDS	3402774	3403755	.	-	0	Name=XP_011259234.1;ID=cds-XP_011259234.1;Dbxref=GeneID:105253117%2CGenbank:XP_011259234.1;Parent=rna-XM_011260932.3
NW_020229838.1	Gnomon	CDS	3402095	3402457	.	-	0	Name=XP_011259234.1;ID=cds-XP_011259234.1;Dbxref=GeneID:105253117%2CGenbank:XP_011259234.1;Parent=rna-XM_011260932.3
NW_020229838.1	Gnomon	CDS	3401695	3402006	.	-	0	Name=XP_011259234.1;ID=cds-XP_011259234.1;Dbxref=GeneID:105253117%2CGenbank:XP_011259234.1;Parent=rna-XM_011260932.3
NW_020229838.1	Gnomon	CDS	3401498	3401590	.	-	0	Name=XP_011259234.1;ID=cds-XP_011259234.1;Dbxref=GeneID:105253117%2CGenbank:XP_011259234.1;Parent=rna-XM_011260932.3
NW_020229838.1	Gnomon	CDS	3400999	3401432	.	-	0	Name=XP_011259234.1;ID=cds-XP_011259234.1;Dbxref=GeneID:105253117%2CGenbank:XP_011259234.1;Parent=rna-XM_011260932.3
NW_020229838.1	Gnomon	CDS	3400711	3400912	.	-	0	Name=XP_011259234.1;ID=cds-XP_011259234.1;Dbxref=GeneID:105253117%2CGenbank:XP_011259234.1;Parent=rna-XM_011260932.3
NW_020229838.1	Gnomon	CDS	3400435	3400641	.	-	0	Name=XP_011259234.1;ID=cds-XP_011259234.1;Dbxref=GeneID:105253117%2CGenbank:XP_011259234.1;Parent=rna-XM_011260932.3
NW_020229838.1	Gnomon	CDS	3399912	3400341	.	-	0	Name=XP_011259234.1;ID=cds-XP_011259234.1;Dbxref=GeneID:105253117%2CGenbank:XP_011259234.1;Parent=rna-XM_011260932.3
NW_020229838.1	Gnomon	CDS	3399618	3399847	.	-	0	Name=XP_011259234.1;ID=cds-XP_011259234.1;Dbxref=GeneID:105253117%2CGenbank:XP_011259234.1;Parent=rna-XM_011260932.3
NW_020229838.1	Gnomon	CDS	3399246	3399371	.	-	0	Name=XP_011259234.1;ID=cds-XP_011259234.1;Dbxref=GeneID:105253117%2CGenbank:XP_011259234.1;Parent=rna-XM_011260932.3
NW_020229838.1	Gnomon	mRNA	3584227	3589668	.	-	.	Name=XM_011260897.3;ID=rna-XM_011260897.3;Dbxref=GeneID:105253100%2CGenbank:XM_011260897.3;Parent=gene-LOC105253100
NW_020229838.1	Gnomon	CDS	2266154	2266276	.	-	0	Name=XP_025269454.1;ID=cds-XP_025269454.1;Dbxref=GeneID:105256427%2CGenbank:XP_025269454.1;Parent=rna-XM_025413669.1
NW_020229838.1	Gnomon	CDS	2264891	2264961	.	-	0	Name=XP_025269454.1;ID=cds-XP_025269454.1;Dbxref=GeneID:105256427%2CGenbank:XP_025269454.1;Parent=rna-XM_025413669.1
NW_020229838.1	Gnomon	CDS	2262808	2262903	.	-	0	Name=XP_025269454.1;ID=cds-XP_025269454.1;Dbxref=GeneID:105256427%2CGenbank:XP_025269454.1;Parent=rna-XM_025413669.1
NW_020229838.1	Gnomon	CDS	2262190	2262213	.	-	0	Name=XP_025269454.1;ID=cds-XP_025269454.1;Dbxref=GeneID:105256427%2CGenbank:XP_025269454.1;Parent=rna-XM_025413669.1
NW_020229838.1	Gnomon	CDS	2261983	2262039	.	-	0	Name=XP_025269454.1;ID=cds-XP_025269454.1;Dbxref=GeneID:105256427%2CGenbank:XP_025269454.1;Parent=rna-XM_025413669.1
NW_020229838.1	Gnomon	CDS	2261699	2261768	.	-	0	Name=XP_025269454.1;ID=cds-XP_025269454.1;Dbxref=GeneID:105256427%2CGenbank:XP_025269454.1;Parent=rna-XM_025413669.1
NW_020229838.1	Gnomon	CDS	2258027	2258100	.	-	0	Name=XP_025269454.1;ID=cds-XP_025269454.1;Dbxref=GeneID:105256427%2CGenbank:XP_025269454.1;Parent=rna-XM_025413669.1
NW_020229838.1	Gnomon	CDS	2257591	2257779	.	-	0	Name=XP_025269454.1;ID=cds-XP_025269454.1;Dbxref=GeneID:105256427%2CGenbank:XP_025269454.1;Parent=rna-XM_025413669.1
NW_020229838.1	Gnomon	CDS	2257041	2257166	.	-	0	Name=XP_025269454.1;ID=cds-XP_025269454.1;Dbxref=GeneID:105256427%2CGenbank:XP_025269454.1;Parent=rna-XM_025413669.1
NW_020229838.1	Gnomon	CDS	2256552	2256674	.	-	0	Name=XP_025269454.1;ID=cds-XP_025269454.1;Dbxref=GeneID:105256427%2CGenbank:XP_025269454.1;Parent=rna-XM_025413669.1
NW_020229838.1	Gnomon	CDS	2256310	2256445	.	-	0	Name=XP_025269454.1;ID=cds-XP_025269454.1;Dbxref=GeneID:105256427%2CGenbank:XP_025269454.1;Parent=rna-XM_025413669.1
NW_020229838.1	Gnomon	mRNA	3529431	3533607	.	+	.	Name=XM_011260907.3;ID=rna-XM_011260907.3;Dbxref=GeneID:105253106%2CGenbank:XM_011260907.3;Parent=gene-LOC105253106
NW_020229838.1	Gnomon	mRNA	854487	862854	.	-	.	Name=XM_011258483.3;ID=rna-XM_011258483.3;Dbxref=GeneID:105251572%2CGenbank:XM_011258483.3;Parent=gene-LOC105251572
NW_020229838.1	Gnomon	exon	3974456	3974719	.	+	.	ID=exon-XM_025413631.1-10;Dbxref=GeneID:105251703%2CGenbank:XM_025413631.1;Parent=rna-XM_025413631.1
NW_020229838.1	Gnomon	exon	3975026	3975241	.	+	.	ID=exon-XM_025413631.1-11;Dbxref=GeneID:105251703%2CGenbank:XM_025413631.1;Parent=rna-XM_025413631.1
NW_020229838.1	Gnomon	exon	3975604	3975824	.	+	.	ID=exon-XM_025413631.1-12;Dbxref=GeneID:105251703%2CGenbank:XM_025413631.1;Parent=rna-XM_025413631.1
NW_020229838.1	Gnomon	exon	3975930	3976106	.	+	.	ID=exon-XM_025413631.1-13;Dbxref=GeneID:105251703%2CGenbank:XM_025413631.1;Parent=rna-XM_025413631.1
NW_020229838.1	Gnomon	exon	3976205	3976410	.	+	.	ID=exon-XM_025413631.1-14;Dbxref=GeneID:105251703%2CGenbank:XM_025413631.1;Parent=rna-XM_025413631.1
NW_020229838.1	Gnomon	exon	3976985	3977220	.	+	.	ID=exon-XM_025413631.1-15;Dbxref=GeneID:105251703%2CGenbank:XM_025413631.1;Parent=rna-XM_025413631.1
NW_020229838.1	Gnomon	exon	3977530	3977806	.	+	.	ID=exon-XM_025413631.1-16;Dbxref=GeneID:105251703%2CGenbank:XM_025413631.1;Parent=rna-XM_025413631.1
NW_020229838.1	Gnomon	exon	3977872	3978215	.	+	.	ID=exon-XM_025413631.1-17;Dbxref=GeneID:105251703%2CGenbank:XM_025413631.1;Parent=rna-XM_025413631.1
NW_020229838.1	Gnomon	CDS	2433398	2433423	.	+	0	Name=XP_011264435.1;ID=cds-XP_011264435.1;Dbxref=GeneID:105256317%2CGenbank:XP_011264435.1;Parent=rna-XM_011266133.3
NW_020229838.1	Gnomon	CDS	2434365	2434521	.	+	0	Name=XP_011264435.1;ID=cds-XP_011264435.1;Dbxref=GeneID:105256317%2CGenbank:XP_011264435.1;Parent=rna-XM_011266133.3
NW_020229838.1	Gnomon	CDS	2434612	2434743	.	+	0	Name=XP_011264435.1;ID=cds-XP_011264435.1;Dbxref=GeneID:105256317%2CGenbank:XP_011264435.1;Parent=rna-XM_011266133.3
NW_020229838.1	Gnomon	CDS	2434824	2435318	.	+	0	Name=XP_011264435.1;ID=cds-XP_011264435.1;Dbxref=GeneID:105256317%2CGenbank:XP_011264435.1;Parent=rna-XM_011266133.3
NW_020229838.1	Gnomon	CDS	2435395	2435670	.	+	0	Name=XP_011264435.1;ID=cds-XP_011264435.1;Dbxref=GeneID:105256317%2CGenbank:XP_011264435.1;Parent=rna-XM_011266133.3
NW_020229838.1	Gnomon	CDS	2435774	2435959	.	+	0	Name=XP_011264435.1;ID=cds-XP_011264435.1;Dbxref=GeneID:105256317%2CGenbank:XP_011264435.1;Parent=rna-XM_011266133.3
NW_020229838.1	Gnomon	exon	339457	340149	.	-	.	ID=exon-XM_011263692.3-1;Dbxref=GeneID:105254793%2CGenbank:XM_011263692.3;Parent=rna-XM_011263692.3
NW_020229838.1	Gnomon	exon	339164	339332	.	-	.	ID=exon-XM_011263692.3-2;Dbxref=GeneID:105254793%2CGenbank:XM_011263692.3;Parent=rna-XM_011263692.3
NW_020229838.1	Gnomon	exon	338350	338540	.	-	.	ID=exon-XM_011263692.3-3;Dbxref=GeneID:105254793%2CGenbank:XM_011263692.3;Parent=rna-XM_011263692.3
NW_020229838.1	Gnomon	exon	338095	338277	.	-	.	ID=exon-XM_011263692.3-4;Dbxref=GeneID:105254793%2CGenbank:XM_011263692.3;Parent=rna-XM_011263692.3
NW_020229838.1	Gnomon	exon	337433	337927	.	-	.	ID=exon-XM_011263692.3-5;Dbxref=GeneID:105254793%2CGenbank:XM_011263692.3;Parent=rna-XM_011263692.3
NW_020229838.1	Gnomon	exon	337058	337182	.	-	.	ID=exon-XM_011263692.3-6;Dbxref=GeneID:105254793%2CGenbank:XM_011263692.3;Parent=rna-XM_011263692.3
NW_020229838.1	Gnomon	CDS	3694818	3694838	.	-	0	Name=XP_011252721.1;ID=cds-XP_011252721.1;Dbxref=GeneID:105249156%2CGenbank:XP_011252721.1;Parent=rna-XM_011254419.3
NW_020229838.1	Gnomon	CDS	3690392	3690508	.	-	0	Name=XP_011252721.1;ID=cds-XP_011252721.1;Dbxref=GeneID:105249156%2CGenbank:XP_011252721.1;Parent=rna-XM_011254419.3
NW_020229838.1	Gnomon	CDS	3688784	3688908	.	-	0	Name=XP_011252721.1;ID=cds-XP_011252721.1;Dbxref=GeneID:105249156%2CGenbank:XP_011252721.1;Parent=rna-XM_011254419.3
NW_020229838.1	Gnomon	CDS	3687995	3688166	.	-	0	Name=XP_011252721.1;ID=cds-XP_011252721.1;Dbxref=GeneID:105249156%2CGenbank:XP_011252721.1;Parent=rna-XM_011254419.3
NW_020229838.1	Gnomon	CDS	3687549	3687727	.	-	0	Name=XP_011252721.1;ID=cds-XP_011252721.1;Dbxref=GeneID:105249156%2CGenbank:XP_011252721.1;Parent=rna-XM_011254419.3
NW_020229838.1	Gnomon	CDS	3686892	3687089	.	-	0	Name=XP_011252721.1;ID=cds-XP_011252721.1;Dbxref=GeneID:105249156%2CGenbank:XP_011252721.1;Parent=rna-XM_011254419.3
NW_020229838.1	Gnomon	CDS	3686290	3686530	.	-	0	Name=XP_011252721.1;ID=cds-XP_011252721.1;Dbxref=GeneID:105249156%2CGenbank:XP_011252721.1;Parent=rna-XM_011254419.3
NW_020229838.1	Gnomon	mRNA	734149	782555	.	-	.	Name=XM_020027618.2;ID=rna-XM_020027618.2;Dbxref=GeneID:105251567%2CGenbank:XM_020027618.2;Parent=gene-LOC105251567
NW_020229838.1	Gnomon	exon	3609538	3610008	.	-	.	ID=exon-XM_025413771.1-3;Dbxref=GeneID:105253146%2CGenbank:XM_025413771.1;Parent=rna-XM_025413771.1
NW_020229838.1	Gnomon	exon	3609237	3609420	.	-	.	ID=exon-XM_025413771.1-4;Dbxref=GeneID:105253146%2CGenbank:XM_025413771.1;Parent=rna-XM_025413771.1
NW_020229838.1	Gnomon	exon	3608756	3608906	.	-	.	ID=exon-XM_025413771.1-5;Dbxref=GeneID:105253146%2CGenbank:XM_025413771.1;Parent=rna-XM_025413771.1
NW_020229838.1	Gnomon	exon	3608067	3608148	.	-	.	ID=exon-XM_025413771.1-6;Dbxref=GeneID:105253146%2CGenbank:XM_025413771.1;Parent=rna-XM_025413771.1
NW_020229838.1	Gnomon	exon	3607399	3607760	.	-	.	ID=exon-XM_025413771.1-7;Dbxref=GeneID:105253146%2CGenbank:XM_025413771.1;Parent=rna-XM_025413771.1
NW_020229838.1	Gnomon	exon	3606558	3606835	.	-	.	ID=exon-XM_025413771.1-8;Dbxref=GeneID:105253146%2CGenbank:XM_025413771.1;Parent=rna-XM_025413771.1
NW_020229838.1	Gnomon	exon	3605417	3605598	.	-	.	ID=exon-XM_025413771.1-9;Dbxref=GeneID:105253146%2CGenbank:XM_025413771.1;Parent=rna-XM_025413771.1
NW_020229838.1	Gnomon	exon	3611896	3612101	.	-	.	ID=exon-XM_025413771.1-1;Dbxref=GeneID:105253146%2CGenbank:XM_025413771.1;Parent=rna-XM_025413771.1
NW_020229838.1	Gnomon	exon	3610123	3610633	.	-	.	ID=exon-XM_025413771.1-2;Dbxref=GeneID:105253146%2CGenbank:XM_025413771.1;Parent=rna-XM_025413771.1
NW_020229838.1	Gnomon	gene	3774552	3831047	.	+	.	Name=LOC105251709;ID=gene-LOC105251709;Dbxref=GeneID:105251709
NW_020229838.1	Gnomon	gene	4292130	4325794	.	-	.	Name=LOC105251718;ID=gene-LOC105251718;Dbxref=GeneID:105251718
NW_020229838.1	Gnomon	gene	4216842	4218530	.	-	.	Name=LOC105251719;ID=gene-LOC105251719;Dbxref=GeneID:105251719
NW_020229838.1	Gnomon	gene	3758673	3763505	.	-	.	Name=LOC105251716;ID=gene-LOC105251716;Dbxref=GeneID:105251716
NW_020229838.1	Gnomon	gene	3744287	3752277	.	+	.	Name=LOC105251717;ID=gene-LOC105251717;Dbxref=GeneID:105251717
NW_020229838.1	Gnomon	gene	3765474	3769367	.	-	.	Name=LOC105251712;ID=gene-LOC105251712;Dbxref=GeneID:105251712
NW_020229838.1	Gnomon	gene	3763538	3764879	.	+	.	Name=LOC105251713;ID=gene-LOC105251713;Dbxref=GeneID:105251713
NW_020229838.1	Gnomon	gene	3843667	3849034	.	+	.	Name=LOC105251710;ID=gene-LOC105251710;Dbxref=GeneID:105251710
NW_020229838.1	Gnomon	exon	3262542	3266199	.	-	.	ID=exon-XM_011260969.3-12;Dbxref=GeneID:105253138%2CGenbank:XM_011260969.3;Parent=rna-XM_011260969.3
NW_020229838.1	Gnomon	exon	3261682	3262298	.	-	.	ID=exon-XM_011260969.3-13;Dbxref=GeneID:105253138%2CGenbank:XM_011260969.3;Parent=rna-XM_011260969.3
NW_020229838.1	Gnomon	exon	3261216	3261484	.	-	.	ID=exon-XM_011260969.3-14;Dbxref=GeneID:105253138%2CGenbank:XM_011260969.3;Parent=rna-XM_011260969.3
NW_020229838.1	Gnomon	exon	3270778	3270813	.	-	.	ID=exon-XM_011260969.3-10;Dbxref=GeneID:105253138%2CGenbank:XM_011260969.3;Parent=rna-XM_011260969.3
NW_020229838.1	Gnomon	exon	3270071	3270240	.	-	.	ID=exon-XM_011260969.3-11;Dbxref=GeneID:105253138%2CGenbank:XM_011260969.3;Parent=rna-XM_011260969.3
NW_020229838.1	Gnomon	mRNA	4334186	4348659	.	-	.	Name=XM_025413736.1;ID=rna-XM_025413736.1;Dbxref=GeneID:105251671%2CGenbank:XM_025413736.1;Parent=gene-LOC105251671
NW_020229838.1	Gnomon	CDS	3405693	3405724	.	-	0	Name=XP_011259233.1;ID=cds-XP_011259233.1;Dbxref=GeneID:105253117%2CGenbank:XP_011259233.1;Parent=rna-XM_011260931.3
NW_020229838.1	Gnomon	CDS	3405386	3405602	.	-	0	Name=XP_011259233.1;ID=cds-XP_011259233.1;Dbxref=GeneID:105253117%2CGenbank:XP_011259233.1;Parent=rna-XM_011260931.3
NW_020229838.1	Gnomon	CDS	3404563	3404736	.	-	0	Name=XP_011259233.1;ID=cds-XP_011259233.1;Dbxref=GeneID:105253117%2CGenbank:XP_011259233.1;Parent=rna-XM_011260931.3
NW_020229838.1	Gnomon	CDS	3404149	3404350	.	-	0	Name=XP_011259233.1;ID=cds-XP_011259233.1;Dbxref=GeneID:105253117%2CGenbank:XP_011259233.1;Parent=rna-XM_011260931.3
NW_020229838.1	Gnomon	CDS	3403835	3404048	.	-	0	Name=XP_011259233.1;ID=cds-XP_011259233.1;Dbxref=GeneID:105253117%2CGenbank:XP_011259233.1;Parent=rna-XM_011260931.3
NW_020229838.1	Gnomon	CDS	3402774	3403755	.	-	0	Name=XP_011259233.1;ID=cds-XP_011259233.1;Dbxref=GeneID:105253117%2CGenbank:XP_011259233.1;Parent=rna-XM_011260931.3
NW_020229838.1	Gnomon	CDS	3402095	3402457	.	-	0	Name=XP_011259233.1;ID=cds-XP_011259233.1;Dbxref=GeneID:105253117%2CGenbank:XP_011259233.1;Parent=rna-XM_011260931.3
NW_020229838.1	Gnomon	CDS	3401695	3402006	.	-	0	Name=XP_011259233.1;ID=cds-XP_011259233.1;Dbxref=GeneID:105253117%2CGenbank:XP_011259233.1;Parent=rna-XM_011260931.3
NW_020229838.1	Gnomon	CDS	3401498	3401590	.	-	0	Name=XP_011259233.1;ID=cds-XP_011259233.1;Dbxref=GeneID:105253117%2CGenbank:XP_011259233.1;Parent=rna-XM_011260931.3
NW_020229838.1	Gnomon	CDS	3400999	3401432	.	-	0	Name=XP_011259233.1;ID=cds-XP_011259233.1;Dbxref=GeneID:105253117%2CGenbank:XP_011259233.1;Parent=rna-XM_011260931.3
NW_020229838.1	Gnomon	CDS	3400711	3400912	.	-	0	Name=XP_011259233.1;ID=cds-XP_011259233.1;Dbxref=GeneID:105253117%2CGenbank:XP_011259233.1;Parent=rna-XM_011260931.3
NW_020229838.1	Gnomon	CDS	3400435	3400641	.	-	0	Name=XP_011259233.1;ID=cds-XP_011259233.1;Dbxref=GeneID:105253117%2CGenbank:XP_011259233.1;Parent=rna-XM_011260931.3
NW_020229838.1	Gnomon	CDS	3399912	3400341	.	-	0	Name=XP_011259233.1;ID=cds-XP_011259233.1;Dbxref=GeneID:105253117%2CGenbank:XP_011259233.1;Parent=rna-XM_011260931.3
NW_020229838.1	Gnomon	CDS	3399618	3399847	.	-	0	Name=XP_011259233.1;ID=cds-XP_011259233.1;Dbxref=GeneID:105253117%2CGenbank:XP_011259233.1;Parent=rna-XM_011260931.3
NW_020229838.1	Gnomon	CDS	3399246	3399371	.	-	0	Name=XP_011259233.1;ID=cds-XP_011259233.1;Dbxref=GeneID:105253117%2CGenbank:XP_011259233.1;Parent=rna-XM_011260931.3
NW_020229838.1	Gnomon	mRNA	3575042	3580655	.	+	.	Name=XM_011260898.3;ID=rna-XM_011260898.3;Dbxref=GeneID:105253101%2CGenbank:XM_011260898.3;Parent=gene-LOC105253101
NW_020229838.1	Gnomon	exon	2647561	2648097	.	+	.	ID=exon-XM_025413800.1-2;Dbxref=GeneID:105256071%2CGenbank:XM_025413800.1;Parent=rna-XM_025413800.1
NW_020229838.1	Gnomon	exon	2655701	2655809	.	+	.	ID=exon-XM_025413800.1-3;Dbxref=GeneID:105256071%2CGenbank:XM_025413800.1;Parent=rna-XM_025413800.1
NW_020229838.1	Gnomon	exon	2646750	2647052	.	+	.	ID=exon-XM_025413800.1-1;Dbxref=GeneID:105256071%2CGenbank:XM_025413800.1;Parent=rna-XM_025413800.1
NW_020229838.1	Gnomon	CDS	3744724	3745693	.	+	0	Name=XP_019883226.1;ID=cds-XP_019883226.1;Dbxref=GeneID:105251717%2CGenbank:XP_019883226.1;Parent=rna-XM_020027667.2
NW_020229838.1	Gnomon	CDS	3746297	3746391	.	+	0	Name=XP_019883226.1;ID=cds-XP_019883226.1;Dbxref=GeneID:105251717%2CGenbank:XP_019883226.1;Parent=rna-XM_020027667.2
NW_020229838.1	Gnomon	exon	2661460	2661828	.	+	.	ID=exon-XM_025413800.1-6;Dbxref=GeneID:105256071%2CGenbank:XM_025413800.1;Parent=rna-XM_025413800.1
NW_020229838.1	Gnomon	mRNA	3533957	3548640	.	-	.	Name=XM_011260908.3;ID=rna-XM_011260908.3;Dbxref=GeneID:105253107%2CGenbank:XM_011260908.3;Parent=gene-LOC105253107
NW_020229838.1	Gnomon	exon	2657256	2657470	.	+	.	ID=exon-XM_025413800.1-4;Dbxref=GeneID:105256071%2CGenbank:XM_025413800.1;Parent=rna-XM_025413800.1
NW_020229838.1	Gnomon	exon	2660430	2660540	.	+	.	ID=exon-XM_025413800.1-5;Dbxref=GeneID:105256071%2CGenbank:XM_025413800.1;Parent=rna-XM_025413800.1
NW_020229838.1	Gnomon	gene	3854768	3856038	.	+	.	Name=LOC105251705;ID=gene-LOC105251705;Dbxref=GeneID:105251705
NW_020229838.1	Gnomon	gene	3862035	3978216	.	+	.	Name=LOC105251703;ID=gene-LOC105251703;Dbxref=GeneID:105251703
NW_020229838.1	Gnomon	gene	3856084	3859081	.	-	.	Name=LOC105251704;ID=gene-LOC105251704;Dbxref=GeneID:105251704
NW_020229838.1	Gnomon	gene	3980343	3984989	.	-	.	Name=LOC105251702;ID=gene-LOC105251702;Dbxref=GeneID:105251702
NW_020229838.1	Gnomon	gene	3986667	3989497	.	-	.	Name=LOC105251700;ID=gene-LOC105251700;Dbxref=GeneID:105251700
NW_020229838.1	Gnomon	CDS	2453196	2453249	.	+	0	Name=XP_011264284.1;ID=cds-XP_011264284.1;Dbxref=GeneID:105256228%2CGenbank:XP_011264284.1;Parent=rna-XM_011265982.3
NW_020229838.1	Gnomon	CDS	2453399	2453611	.	+	0	Name=XP_011264284.1;ID=cds-XP_011264284.1;Dbxref=GeneID:105256228%2CGenbank:XP_011264284.1;Parent=rna-XM_011265982.3
NW_020229838.1	Gnomon	CDS	2454121	2454270	.	+	0	Name=XP_011264284.1;ID=cds-XP_011264284.1;Dbxref=GeneID:105256228%2CGenbank:XP_011264284.1;Parent=rna-XM_011265982.3
NW_020229838.1	Gnomon	CDS	2454426	2454549	.	+	0	Name=XP_011264284.1;ID=cds-XP_011264284.1;Dbxref=GeneID:105256228%2CGenbank:XP_011264284.1;Parent=rna-XM_011265982.3
NW_020229838.1	Gnomon	CDS	2456229	2456318	.	+	0	Name=XP_011264284.1;ID=cds-XP_011264284.1;Dbxref=GeneID:105256228%2CGenbank:XP_011264284.1;Parent=rna-XM_011265982.3
NW_020229838.1	Gnomon	CDS	2456871	2457014	.	+	0	Name=XP_011264284.1;ID=cds-XP_011264284.1;Dbxref=GeneID:105256228%2CGenbank:XP_011264284.1;Parent=rna-XM_011265982.3
NW_020229838.1	Gnomon	CDS	2457430	2457490	.	+	0	Name=XP_011264284.1;ID=cds-XP_011264284.1;Dbxref=GeneID:105256228%2CGenbank:XP_011264284.1;Parent=rna-XM_011265982.3
NW_020229838.1	Gnomon	CDS	2457603	2457747	.	+	0	Name=XP_011264284.1;ID=cds-XP_011264284.1;Dbxref=GeneID:105256228%2CGenbank:XP_011264284.1;Parent=rna-XM_011265982.3
NW_020229838.1	Gnomon	CDS	1212290	1212362	.	-	0	Name=XP_025269597.1;ID=cds-XP_025269597.1;Dbxref=GeneID:105251583%2CGenbank:XP_025269597.1;Parent=rna-XM_025413812.1
NW_020229838.1	Gnomon	CDS	1206122	1206217	.	-	0	Name=XP_025269597.1;ID=cds-XP_025269597.1;Dbxref=GeneID:105251583%2CGenbank:XP_025269597.1;Parent=rna-XM_025413812.1
NW_020229838.1	Gnomon	CDS	1205919	1206033	.	-	0	Name=XP_025269597.1;ID=cds-XP_025269597.1;Dbxref=GeneID:105251583%2CGenbank:XP_025269597.1;Parent=rna-XM_025413812.1
NW_020229838.1	Gnomon	CDS	1205716	1205806	.	-	0	Name=XP_025269597.1;ID=cds-XP_025269597.1;Dbxref=GeneID:105251583%2CGenbank:XP_025269597.1;Parent=rna-XM_025413812.1
NW_020229838.1	Gnomon	CDS	1205242	1205472	.	-	0	Name=XP_025269597.1;ID=cds-XP_025269597.1;Dbxref=GeneID:105251583%2CGenbank:XP_025269597.1;Parent=rna-XM_025413812.1
NW_020229838.1	Gnomon	CDS	1204889	1205148	.	-	0	Name=XP_025269597.1;ID=cds-XP_025269597.1;Dbxref=GeneID:105251583%2CGenbank:XP_025269597.1;Parent=rna-XM_025413812.1
NW_020229838.1	Gnomon	CDS	1204469	1204703	.	-	0	Name=XP_025269597.1;ID=cds-XP_025269597.1;Dbxref=GeneID:105251583%2CGenbank:XP_025269597.1;Parent=rna-XM_025413812.1
NW_020229838.1	Gnomon	CDS	1203151	1203345	.	-	0	Name=XP_025269597.1;ID=cds-XP_025269597.1;Dbxref=GeneID:105251583%2CGenbank:XP_025269597.1;Parent=rna-XM_025413812.1
NW_020229838.1	Gnomon	CDS	1202887	1203063	.	-	0	Name=XP_025269597.1;ID=cds-XP_025269597.1;Dbxref=GeneID:105251583%2CGenbank:XP_025269597.1;Parent=rna-XM_025413812.1
NW_020229838.1	Gnomon	CDS	1202630	1202815	.	-	0	Name=XP_025269597.1;ID=cds-XP_025269597.1;Dbxref=GeneID:105251583%2CGenbank:XP_025269597.1;Parent=rna-XM_025413812.1
NW_020229838.1	Gnomon	CDS	1202174	1202509	.	-	0	Name=XP_025269597.1;ID=cds-XP_025269597.1;Dbxref=GeneID:105251583%2CGenbank:XP_025269597.1;Parent=rna-XM_025413812.1
NW_020229838.1	Gnomon	CDS	1201770	1202087	.	-	0	Name=XP_025269597.1;ID=cds-XP_025269597.1;Dbxref=GeneID:105251583%2CGenbank:XP_025269597.1;Parent=rna-XM_025413812.1
NW_020229838.1	Gnomon	CDS	1201473	1201670	.	-	0	Name=XP_025269597.1;ID=cds-XP_025269597.1;Dbxref=GeneID:105251583%2CGenbank:XP_025269597.1;Parent=rna-XM_025413812.1
NW_020229838.1	Gnomon	CDS	1201174	1201382	.	-	0	Name=XP_025269597.1;ID=cds-XP_025269597.1;Dbxref=GeneID:105251583%2CGenbank:XP_025269597.1;Parent=rna-XM_025413812.1
NW_020229838.1	Gnomon	CDS	1200893	1201088	.	-	0	Name=XP_025269597.1;ID=cds-XP_025269597.1;Dbxref=GeneID:105251583%2CGenbank:XP_025269597.1;Parent=rna-XM_025413812.1
NW_020229838.1	Gnomon	CDS	1200378	1200605	.	-	0	Name=XP_025269597.1;ID=cds-XP_025269597.1;Dbxref=GeneID:105251583%2CGenbank:XP_025269597.1;Parent=rna-XM_025413812.1
NW_020229838.1	Gnomon	exon	427548	427716	.	+	.	ID=exon-XM_025413824.1-2;Dbxref=GeneID:105254801%2CGenbank:XM_025413824.1;Parent=rna-XM_025413824.1
NW_020229838.1	Gnomon	exon	445756	445912	.	+	.	ID=exon-XM_025413824.1-3;Dbxref=GeneID:105254801%2CGenbank:XM_025413824.1;Parent=rna-XM_025413824.1
NW_020229838.1	Gnomon	exon	446015	446099	.	+	.	ID=exon-XM_025413824.1-4;Dbxref=GeneID:105254801%2CGenbank:XM_025413824.1;Parent=rna-XM_025413824.1
NW_020229838.1	Gnomon	exon	446445	446626	.	+	.	ID=exon-XM_025413824.1-5;Dbxref=GeneID:105254801%2CGenbank:XM_025413824.1;Parent=rna-XM_025413824.1
NW_020229838.1	Gnomon	exon	447295	447479	.	+	.	ID=exon-XM_025413824.1-6;Dbxref=GeneID:105254801%2CGenbank:XM_025413824.1;Parent=rna-XM_025413824.1
NW_020229838.1	Gnomon	exon	448022	448128	.	+	.	ID=exon-XM_025413824.1-7;Dbxref=GeneID:105254801%2CGenbank:XM_025413824.1;Parent=rna-XM_025413824.1
NW_020229838.1	Gnomon	CDS	3338199	3338376	.	-	0	Name=XP_025269607.1;ID=cds-XP_025269607.1;Dbxref=GeneID:105253132%2CGenbank:XP_025269607.1;Parent=rna-XM_025413822.1
NW_020229838.1	Gnomon	CDS	3337938	3338005	.	-	0	Name=XP_025269607.1;ID=cds-XP_025269607.1;Dbxref=GeneID:105253132%2CGenbank:XP_025269607.1;Parent=rna-XM_025413822.1
NW_020229838.1	Gnomon	CDS	3337714	3337845	.	-	0	Name=XP_025269607.1;ID=cds-XP_025269607.1;Dbxref=GeneID:105253132%2CGenbank:XP_025269607.1;Parent=rna-XM_025413822.1
NW_020229838.1	Gnomon	exon	426457	426849	.	+	.	ID=exon-XM_025413824.1-1;Dbxref=GeneID:105254801%2CGenbank:XM_025413824.1;Parent=rna-XM_025413824.1
NW_020229838.1	Gnomon	CDS	2269397	2269530	.	+	0	Name=XP_025269451.1;ID=cds-XP_025269451.1;Dbxref=GeneID:105256396%2CGenbank:XP_025269451.1;Parent=rna-XM_025413666.1
NW_020229838.1	Gnomon	CDS	2269651	2269730	.	+	0	Name=XP_025269451.1;ID=cds-XP_025269451.1;Dbxref=GeneID:105256396%2CGenbank:XP_025269451.1;Parent=rna-XM_025413666.1
NW_020229838.1	Gnomon	CDS	2269813	2270024	.	+	0	Name=XP_025269451.1;ID=cds-XP_025269451.1;Dbxref=GeneID:105256396%2CGenbank:XP_025269451.1;Parent=rna-XM_025413666.1
NW_020229838.1	Gnomon	CDS	2270115	2270288	.	+	0	Name=XP_025269451.1;ID=cds-XP_025269451.1;Dbxref=GeneID:105256396%2CGenbank:XP_025269451.1;Parent=rna-XM_025413666.1
NW_020229838.1	Gnomon	CDS	2270366	2270662	.	+	0	Name=XP_025269451.1;ID=cds-XP_025269451.1;Dbxref=GeneID:105256396%2CGenbank:XP_025269451.1;Parent=rna-XM_025413666.1
NW_020229838.1	Gnomon	CDS	2270835	2270993	.	+	0	Name=XP_025269451.1;ID=cds-XP_025269451.1;Dbxref=GeneID:105256396%2CGenbank:XP_025269451.1;Parent=rna-XM_025413666.1
NW_020229838.1	Gnomon	CDS	2271076	2271245	.	+	0	Name=XP_025269451.1;ID=cds-XP_025269451.1;Dbxref=GeneID:105256396%2CGenbank:XP_025269451.1;Parent=rna-XM_025413666.1
NW_020229838.1	Gnomon	CDS	2271404	2271620	.	+	0	Name=XP_025269451.1;ID=cds-XP_025269451.1;Dbxref=GeneID:105256396%2CGenbank:XP_025269451.1;Parent=rna-XM_025413666.1
NW_020229838.1	Gnomon	CDS	2271716	2271803	.	+	0	Name=XP_025269451.1;ID=cds-XP_025269451.1;Dbxref=GeneID:105256396%2CGenbank:XP_025269451.1;Parent=rna-XM_025413666.1
NW_020229838.1	Gnomon	CDS	2271908	2272199	.	+	0	Name=XP_025269451.1;ID=cds-XP_025269451.1;Dbxref=GeneID:105256396%2CGenbank:XP_025269451.1;Parent=rna-XM_025413666.1
NW_020229838.1	Gnomon	CDS	2272289	2272491	.	+	0	Name=XP_025269451.1;ID=cds-XP_025269451.1;Dbxref=GeneID:105256396%2CGenbank:XP_025269451.1;Parent=rna-XM_025413666.1
NW_020229838.1	Gnomon	CDS	2272651	2272791	.	+	0	Name=XP_025269451.1;ID=cds-XP_025269451.1;Dbxref=GeneID:105256396%2CGenbank:XP_025269451.1;Parent=rna-XM_025413666.1
NW_020229838.1	Gnomon	CDS	2272901	2273022	.	+	0	Name=XP_025269451.1;ID=cds-XP_025269451.1;Dbxref=GeneID:105256396%2CGenbank:XP_025269451.1;Parent=rna-XM_025413666.1
NW_020229838.1	Gnomon	CDS	2273240	2273532	.	+	0	Name=XP_025269451.1;ID=cds-XP_025269451.1;Dbxref=GeneID:105256396%2CGenbank:XP_025269451.1;Parent=rna-XM_025413666.1
NW_020229838.1	Gnomon	CDS	2273610	2273889	.	+	0	Name=XP_025269451.1;ID=cds-XP_025269451.1;Dbxref=GeneID:105256396%2CGenbank:XP_025269451.1;Parent=rna-XM_025413666.1
NW_020229838.1	Gnomon	CDS	2274020	2274172	.	+	0	Name=XP_025269451.1;ID=cds-XP_025269451.1;Dbxref=GeneID:105256396%2CGenbank:XP_025269451.1;Parent=rna-XM_025413666.1
NW_020229838.1	Gnomon	CDS	2274247	2274490	.	+	0	Name=XP_025269451.1;ID=cds-XP_025269451.1;Dbxref=GeneID:105256396%2CGenbank:XP_025269451.1;Parent=rna-XM_025413666.1
NW_020229838.1	Gnomon	CDS	2274643	2274770	.	+	0	Name=XP_025269451.1;ID=cds-XP_025269451.1;Dbxref=GeneID:105256396%2CGenbank:XP_025269451.1;Parent=rna-XM_025413666.1
NW_020229838.1	Gnomon	CDS	2274834	2274928	.	+	0	Name=XP_025269451.1;ID=cds-XP_025269451.1;Dbxref=GeneID:105256396%2CGenbank:XP_025269451.1;Parent=rna-XM_025413666.1
NW_020229838.1	Gnomon	CDS	2275709	2275781	.	+	0	Name=XP_025269451.1;ID=cds-XP_025269451.1;Dbxref=GeneID:105256396%2CGenbank:XP_025269451.1;Parent=rna-XM_025413666.1
NW_020229838.1	Gnomon	CDS	2276520	2276678	.	+	0	Name=XP_025269451.1;ID=cds-XP_025269451.1;Dbxref=GeneID:105256396%2CGenbank:XP_025269451.1;Parent=rna-XM_025413666.1
NW_020229838.1	Gnomon	CDS	2276754	2276856	.	+	0	Name=XP_025269451.1;ID=cds-XP_025269451.1;Dbxref=GeneID:105256396%2CGenbank:XP_025269451.1;Parent=rna-XM_025413666.1
NW_020229838.1	Gnomon	CDS	2277384	2277499	.	+	0	Name=XP_025269451.1;ID=cds-XP_025269451.1;Dbxref=GeneID:105256396%2CGenbank:XP_025269451.1;Parent=rna-XM_025413666.1
NW_020229838.1	Gnomon	CDS	2277888	2278070	.	+	0	Name=XP_025269451.1;ID=cds-XP_025269451.1;Dbxref=GeneID:105256396%2CGenbank:XP_025269451.1;Parent=rna-XM_025413666.1
NW_020229838.1	Gnomon	CDS	2278259	2278631	.	+	0	Name=XP_025269451.1;ID=cds-XP_025269451.1;Dbxref=GeneID:105256396%2CGenbank:XP_025269451.1;Parent=rna-XM_025413666.1
NW_020229838.1	Gnomon	CDS	2283081	2283520	.	+	0	Name=XP_025269451.1;ID=cds-XP_025269451.1;Dbxref=GeneID:105256396%2CGenbank:XP_025269451.1;Parent=rna-XM_025413666.1
NW_020229838.1	Gnomon	CDS	848152	848599	.	-	0	Name=XP_011256830.1;ID=cds-XP_011256830.1;Dbxref=GeneID:105251593%2CGenbank:XP_011256830.1;Parent=rna-XM_011258528.3
NW_020229838.1	Gnomon	CDS	844678	844874	.	-	0	Name=XP_011256830.1;ID=cds-XP_011256830.1;Dbxref=GeneID:105251593%2CGenbank:XP_011256830.1;Parent=rna-XM_011258528.3
NW_020229838.1	Gnomon	CDS	841357	841565	.	-	0	Name=XP_011256830.1;ID=cds-XP_011256830.1;Dbxref=GeneID:105251593%2CGenbank:XP_011256830.1;Parent=rna-XM_011258528.3
NW_020229838.1	Gnomon	CDS	830156	830409	.	-	0	Name=XP_011256830.1;ID=cds-XP_011256830.1;Dbxref=GeneID:105251593%2CGenbank:XP_011256830.1;Parent=rna-XM_011258528.3
NW_020229838.1	Gnomon	CDS	829899	830069	.	-	0	Name=XP_011256830.1;ID=cds-XP_011256830.1;Dbxref=GeneID:105251593%2CGenbank:XP_011256830.1;Parent=rna-XM_011258528.3
NW_020229838.1	Gnomon	CDS	829500	829593	.	-	0	Name=XP_011256830.1;ID=cds-XP_011256830.1;Dbxref=GeneID:105251593%2CGenbank:XP_011256830.1;Parent=rna-XM_011258528.3
NW_020229838.1	Gnomon	CDS	829307	829426	.	-	0	Name=XP_011256830.1;ID=cds-XP_011256830.1;Dbxref=GeneID:105251593%2CGenbank:XP_011256830.1;Parent=rna-XM_011258528.3
NW_020229838.1	Gnomon	CDS	829016	829181	.	-	0	Name=XP_011256830.1;ID=cds-XP_011256830.1;Dbxref=GeneID:105251593%2CGenbank:XP_011256830.1;Parent=rna-XM_011258528.3
NW_020229838.1	Gnomon	CDS	828402	828577	.	-	0	Name=XP_011256830.1;ID=cds-XP_011256830.1;Dbxref=GeneID:105251593%2CGenbank:XP_011256830.1;Parent=rna-XM_011258528.3
NW_020229838.1	Gnomon	CDS	827674	827803	.	-	0	Name=XP_011256830.1;ID=cds-XP_011256830.1;Dbxref=GeneID:105251593%2CGenbank:XP_011256830.1;Parent=rna-XM_011258528.3
NW_020229838.1	Gnomon	CDS	826970	827287	.	-	0	Name=XP_011256830.1;ID=cds-XP_011256830.1;Dbxref=GeneID:105251593%2CGenbank:XP_011256830.1;Parent=rna-XM_011258528.3
NW_020229838.1	Gnomon	CDS	825768	825893	.	-	0	Name=XP_011256830.1;ID=cds-XP_011256830.1;Dbxref=GeneID:105251593%2CGenbank:XP_011256830.1;Parent=rna-XM_011258528.3
NW_020229838.1	Gnomon	exon	3292892	3294345	.	-	.	ID=exon-XM_025413804.1-11;Dbxref=GeneID:105253134%2CGenbank:XM_025413804.1;Parent=rna-XM_025413804.1
NW_020229838.1	Gnomon	exon	2946287	2946980	.	+	.	ID=exon-XM_011253184.3-6;Dbxref=GeneID:105248417%2CGenbank:XM_011253184.3;Parent=rna-XM_011253184.3
NW_020229838.1	Gnomon	exon	2947420	2947628	.	+	.	ID=exon-XM_011253184.3-7;Dbxref=GeneID:105248417%2CGenbank:XM_011253184.3;Parent=rna-XM_011253184.3
NW_020229838.1	Gnomon	exon	2947921	2948875	.	+	.	ID=exon-XM_011253184.3-8;Dbxref=GeneID:105248417%2CGenbank:XM_011253184.3;Parent=rna-XM_011253184.3
NW_020229838.1	Gnomon	exon	2945004	2945225	.	+	.	ID=exon-XM_011253184.3-2;Dbxref=GeneID:105248417%2CGenbank:XM_011253184.3;Parent=rna-XM_011253184.3
NW_020229838.1	Gnomon	exon	2945374	2945418	.	+	.	ID=exon-XM_011253184.3-3;Dbxref=GeneID:105248417%2CGenbank:XM_011253184.3;Parent=rna-XM_011253184.3
NW_020229838.1	Gnomon	exon	2945528	2945637	.	+	.	ID=exon-XM_011253184.3-4;Dbxref=GeneID:105248417%2CGenbank:XM_011253184.3;Parent=rna-XM_011253184.3
NW_020229838.1	Gnomon	exon	2945925	2946105	.	+	.	ID=exon-XM_011253184.3-5;Dbxref=GeneID:105248417%2CGenbank:XM_011253184.3;Parent=rna-XM_011253184.3
NW_020229838.1	Gnomon	exon	2943612	2943821	.	+	.	ID=exon-XM_011253184.3-1;Dbxref=GeneID:105248417%2CGenbank:XM_011253184.3;Parent=rna-XM_011253184.3
NW_020229838.1	Gnomon	CDS	1702386	1702504	.	+	0	Name=XP_011265269.1;ID=cds-XP_011265269.1;Dbxref=GeneID:105256738%2CGenbank:XP_011265269.1;Parent=rna-XM_011266967.3
NW_020229838.1	Gnomon	CDS	1702649	1702744	.	+	0	Name=XP_011265269.1;ID=cds-XP_011265269.1;Dbxref=GeneID:105256738%2CGenbank:XP_011265269.1;Parent=rna-XM_011266967.3
NW_020229838.1	Gnomon	CDS	1702820	1703056	.	+	0	Name=XP_011265269.1;ID=cds-XP_011265269.1;Dbxref=GeneID:105256738%2CGenbank:XP_011265269.1;Parent=rna-XM_011266967.3
NW_020229838.1	Gnomon	CDS	1703129	1703330	.	+	0	Name=XP_011265269.1;ID=cds-XP_011265269.1;Dbxref=GeneID:105256738%2CGenbank:XP_011265269.1;Parent=rna-XM_011266967.3
NW_020229838.1	Gnomon	CDS	1703414	1703773	.	+	0	Name=XP_011265269.1;ID=cds-XP_011265269.1;Dbxref=GeneID:105256738%2CGenbank:XP_011265269.1;Parent=rna-XM_011266967.3
NW_020229838.1	Gnomon	CDS	499368	499419	.	+	0	Name=XP_011256736.1;ID=cds-XP_011256736.1;Dbxref=GeneID:105251553%2CGenbank:XP_011256736.1;Parent=rna-XM_011258434.3
NW_020229838.1	Gnomon	CDS	504895	505382	.	+	0	Name=XP_011256736.1;ID=cds-XP_011256736.1;Dbxref=GeneID:105251553%2CGenbank:XP_011256736.1;Parent=rna-XM_011258434.3
NW_020229838.1	Gnomon	CDS	505501	505599	.	+	0	Name=XP_011256736.1;ID=cds-XP_011256736.1;Dbxref=GeneID:105251553%2CGenbank:XP_011256736.1;Parent=rna-XM_011258434.3
NW_020229838.1	Gnomon	CDS	505683	505922	.	+	0	Name=XP_011256736.1;ID=cds-XP_011256736.1;Dbxref=GeneID:105251553%2CGenbank:XP_011256736.1;Parent=rna-XM_011258434.3
NW_020229838.1	Gnomon	CDS	506012	506119	.	+	0	Name=XP_011256736.1;ID=cds-XP_011256736.1;Dbxref=GeneID:105251553%2CGenbank:XP_011256736.1;Parent=rna-XM_011258434.3
NW_020229838.1	Gnomon	CDS	524188	524287	.	-	0	Name=XP_011256737.1;ID=cds-XP_011256737.1;Dbxref=GeneID:105251554%2CGenbank:XP_011256737.1;Parent=rna-XM_011258435.3
NW_020229838.1	Gnomon	CDS	523601	523757	.	-	0	Name=XP_011256737.1;ID=cds-XP_011256737.1;Dbxref=GeneID:105251554%2CGenbank:XP_011256737.1;Parent=rna-XM_011258435.3
NW_020229838.1	Gnomon	CDS	522981	523069	.	-	0	Name=XP_011256737.1;ID=cds-XP_011256737.1;Dbxref=GeneID:105251554%2CGenbank:XP_011256737.1;Parent=rna-XM_011258435.3
NW_020229838.1	Gnomon	CDS	515795	515938	.	-	0	Name=XP_011256737.1;ID=cds-XP_011256737.1;Dbxref=GeneID:105251554%2CGenbank:XP_011256737.1;Parent=rna-XM_011258435.3
NW_020229838.1	Gnomon	CDS	513583	513837	.	-	0	Name=XP_011256737.1;ID=cds-XP_011256737.1;Dbxref=GeneID:105251554%2CGenbank:XP_011256737.1;Parent=rna-XM_011258435.3
NW_020229838.1	Gnomon	CDS	511751	511833	.	-	0	Name=XP_011256737.1;ID=cds-XP_011256737.1;Dbxref=GeneID:105251554%2CGenbank:XP_011256737.1;Parent=rna-XM_011258435.3
NW_020229838.1	Gnomon	mRNA	2582696	2587660	.	-	.	Name=XM_025413733.1;ID=rna-XM_025413733.1;Dbxref=GeneID:105256122%2CGenbank:XM_025413733.1;Parent=gene-LOC105256122
NW_020229838.1	Gnomon	mRNA	2217349	2217877	.	-	.	Name=XM_011266531.2;ID=rna-XM_011266531.2;Dbxref=GeneID:105256531%2CGenbank:XM_011266531.2;Parent=gene-LOC105256531
NW_020229838.1	Gnomon	exon	2258027	2258100	.	-	.	ID=exon-XM_025413675.1-8;Dbxref=GeneID:105256427%2CGenbank:XM_025413675.1;Parent=rna-XM_025413675.1
NW_020229838.1	Gnomon	exon	2257591	2257779	.	-	.	ID=exon-XM_025413675.1-9;Dbxref=GeneID:105256427%2CGenbank:XM_025413675.1;Parent=rna-XM_025413675.1
NW_020229838.1	Gnomon	exon	2265992	2266118	.	-	.	ID=exon-XM_025413675.1-2;Dbxref=GeneID:105256427%2CGenbank:XM_025413675.1;Parent=rna-XM_025413675.1
NW_020229838.1	Gnomon	exon	2264891	2264961	.	-	.	ID=exon-XM_025413675.1-3;Dbxref=GeneID:105256427%2CGenbank:XM_025413675.1;Parent=rna-XM_025413675.1
NW_020229838.1	Gnomon	exon	2267312	2267482	.	-	.	ID=exon-XM_025413675.1-1;Dbxref=GeneID:105256427%2CGenbank:XM_025413675.1;Parent=rna-XM_025413675.1
NW_020229838.1	Gnomon	exon	2261983	2262039	.	-	.	ID=exon-XM_025413675.1-6;Dbxref=GeneID:105256427%2CGenbank:XM_025413675.1;Parent=rna-XM_025413675.1
NW_020229838.1	Gnomon	exon	2261699	2261768	.	-	.	ID=exon-XM_025413675.1-7;Dbxref=GeneID:105256427%2CGenbank:XM_025413675.1;Parent=rna-XM_025413675.1
NW_020229838.1	Gnomon	exon	2262808	2262903	.	-	.	ID=exon-XM_025413675.1-4;Dbxref=GeneID:105256427%2CGenbank:XM_025413675.1;Parent=rna-XM_025413675.1
NW_020229838.1	Gnomon	exon	2262190	2262213	.	-	.	ID=exon-XM_025413675.1-5;Dbxref=GeneID:105256427%2CGenbank:XM_025413675.1;Parent=rna-XM_025413675.1
NW_020229838.1	Gnomon	CDS	3984599	3984738	.	-	0	Name=XP_011256976.1;ID=cds-XP_011256976.1;Dbxref=GeneID:105251702%2CGenbank:XP_011256976.1;Parent=rna-XM_011258674.3
NW_020229838.1	Gnomon	CDS	3984116	3984424	.	-	0	Name=XP_011256976.1;ID=cds-XP_011256976.1;Dbxref=GeneID:105251702%2CGenbank:XP_011256976.1;Parent=rna-XM_011258674.3
NW_020229838.1	Gnomon	CDS	3983884	3983998	.	-	0	Name=XP_011256976.1;ID=cds-XP_011256976.1;Dbxref=GeneID:105251702%2CGenbank:XP_011256976.1;Parent=rna-XM_011258674.3
NW_020229838.1	Gnomon	CDS	3983610	3983776	.	-	0	Name=XP_011256976.1;ID=cds-XP_011256976.1;Dbxref=GeneID:105251702%2CGenbank:XP_011256976.1;Parent=rna-XM_011258674.3
NW_020229838.1	Gnomon	CDS	3983329	3983530	.	-	0	Name=XP_011256976.1;ID=cds-XP_011256976.1;Dbxref=GeneID:105251702%2CGenbank:XP_011256976.1;Parent=rna-XM_011258674.3
NW_020229838.1	Gnomon	CDS	3982897	3983253	.	-	0	Name=XP_011256976.1;ID=cds-XP_011256976.1;Dbxref=GeneID:105251702%2CGenbank:XP_011256976.1;Parent=rna-XM_011258674.3
NW_020229838.1	Gnomon	CDS	3982136	3982577	.	-	0	Name=XP_011256976.1;ID=cds-XP_011256976.1;Dbxref=GeneID:105251702%2CGenbank:XP_011256976.1;Parent=rna-XM_011258674.3
NW_020229838.1	Gnomon	CDS	3981879	3982057	.	-	0	Name=XP_011256976.1;ID=cds-XP_011256976.1;Dbxref=GeneID:105251702%2CGenbank:XP_011256976.1;Parent=rna-XM_011258674.3
NW_020229838.1	Gnomon	CDS	3981441	3981725	.	-	0	Name=XP_011256976.1;ID=cds-XP_011256976.1;Dbxref=GeneID:105251702%2CGenbank:XP_011256976.1;Parent=rna-XM_011258674.3
NW_020229838.1	Gnomon	CDS	3981239	3981358	.	-	0	Name=XP_011256976.1;ID=cds-XP_011256976.1;Dbxref=GeneID:105251702%2CGenbank:XP_011256976.1;Parent=rna-XM_011258674.3
NW_020229838.1	Gnomon	CDS	1932341	1932343	.	-	0	Name=XP_011265123.1;ID=cds-XP_011265123.1;Dbxref=GeneID:105256683%2CGenbank:XP_011265123.1;Parent=rna-XM_011266821.3
NW_020229838.1	Gnomon	CDS	1908910	1908966	.	-	0	Name=XP_011265123.1;ID=cds-XP_011265123.1;Dbxref=GeneID:105256683%2CGenbank:XP_011265123.1;Parent=rna-XM_011266821.3
NW_020229838.1	Gnomon	CDS	1886098	1886151	.	-	0	Name=XP_011265123.1;ID=cds-XP_011265123.1;Dbxref=GeneID:105256683%2CGenbank:XP_011265123.1;Parent=rna-XM_011266821.3
NW_020229838.1	Gnomon	CDS	1850998	1851102	.	-	0	Name=XP_011265123.1;ID=cds-XP_011265123.1;Dbxref=GeneID:105256683%2CGenbank:XP_011265123.1;Parent=rna-XM_011266821.3
NW_020229838.1	Gnomon	CDS	1823866	1824015	.	-	0	Name=XP_011265123.1;ID=cds-XP_011265123.1;Dbxref=GeneID:105256683%2CGenbank:XP_011265123.1;Parent=rna-XM_011266821.3
NW_020229838.1	Gnomon	CDS	1796896	1797084	.	-	0	Name=XP_011265123.1;ID=cds-XP_011265123.1;Dbxref=GeneID:105256683%2CGenbank:XP_011265123.1;Parent=rna-XM_011266821.3
NW_020229838.1	Gnomon	CDS	1777824	1777961	.	-	0	Name=XP_011265123.1;ID=cds-XP_011265123.1;Dbxref=GeneID:105256683%2CGenbank:XP_011265123.1;Parent=rna-XM_011266821.3
NW_020229838.1	Gnomon	CDS	1763417	1763468	.	-	0	Name=XP_011265123.1;ID=cds-XP_011265123.1;Dbxref=GeneID:105256683%2CGenbank:XP_011265123.1;Parent=rna-XM_011266821.3
NW_020229838.1	Gnomon	CDS	1760359	1760417	.	-	0	Name=XP_011265123.1;ID=cds-XP_011265123.1;Dbxref=GeneID:105256683%2CGenbank:XP_011265123.1;Parent=rna-XM_011266821.3
NW_020229838.1	Gnomon	CDS	1756966	1757194	.	-	0	Name=XP_011265123.1;ID=cds-XP_011265123.1;Dbxref=GeneID:105256683%2CGenbank:XP_011265123.1;Parent=rna-XM_011266821.3
NW_020229838.1	Gnomon	CDS	1755397	1755614	.	-	0	Name=XP_011265123.1;ID=cds-XP_011265123.1;Dbxref=GeneID:105256683%2CGenbank:XP_011265123.1;Parent=rna-XM_011266821.3
NW_020229838.1	Gnomon	CDS	1753133	1753166	.	-	0	Name=XP_011265123.1;ID=cds-XP_011265123.1;Dbxref=GeneID:105256683%2CGenbank:XP_011265123.1;Parent=rna-XM_011266821.3
NW_020229838.1	Gnomon	CDS	1751435	1751527	.	-	0	Name=XP_011265123.1;ID=cds-XP_011265123.1;Dbxref=GeneID:105256683%2CGenbank:XP_011265123.1;Parent=rna-XM_011266821.3
NW_020229838.1	Gnomon	CDS	1750941	1751157	.	-	0	Name=XP_011265123.1;ID=cds-XP_011265123.1;Dbxref=GeneID:105256683%2CGenbank:XP_011265123.1;Parent=rna-XM_011266821.3
NW_020229838.1	Gnomon	CDS	1750708	1750849	.	-	0	Name=XP_011265123.1;ID=cds-XP_011265123.1;Dbxref=GeneID:105256683%2CGenbank:XP_011265123.1;Parent=rna-XM_011266821.3
NW_020229838.1	Gnomon	CDS	1750379	1750447	.	-	0	Name=XP_011265123.1;ID=cds-XP_011265123.1;Dbxref=GeneID:105256683%2CGenbank:XP_011265123.1;Parent=rna-XM_011266821.3
NW_020229838.1	Gnomon	exon	3354582	3354731	.	+	.	ID=exon-XM_025413723.1-4;Dbxref=GeneID:112639517%2CGenbank:XM_025413723.1;Parent=rna-XM_025413723.1
NW_020229838.1	Gnomon	exon	3354798	3354917	.	+	.	ID=exon-XM_025413723.1-5;Dbxref=GeneID:112639517%2CGenbank:XM_025413723.1;Parent=rna-XM_025413723.1
NW_020229838.1	Gnomon	exon	3294466	3294618	.	-	.	ID=exon-XM_025413804.1-10;Dbxref=GeneID:105253134%2CGenbank:XM_025413804.1;Parent=rna-XM_025413804.1
NW_020229838.1	Gnomon	exon	3353609	3353818	.	+	.	ID=exon-XM_025413723.1-1;Dbxref=GeneID:112639517%2CGenbank:XM_025413723.1;Parent=rna-XM_025413723.1
NW_020229838.1	Gnomon	exon	3354162	3354307	.	+	.	ID=exon-XM_025413723.1-2;Dbxref=GeneID:112639517%2CGenbank:XM_025413723.1;Parent=rna-XM_025413723.1
NW_020229838.1	Gnomon	exon	3354384	3354481	.	+	.	ID=exon-XM_025413723.1-3;Dbxref=GeneID:112639517%2CGenbank:XM_025413723.1;Parent=rna-XM_025413723.1
NW_020229838.1	Gnomon	mRNA	2131450	2133207	.	-	.	Name=XM_025413639.1;ID=rna-XM_025413639.1;Dbxref=GeneID:112639494%2CGenbank:XM_025413639.1;Parent=gene-LOC112639494
NW_020229838.1	Gnomon	mRNA	2452575	2459518	.	+	.	Name=XM_011266042.3;ID=rna-XM_011266042.3;Dbxref=GeneID:105256228%2CGenbank:XM_011266042.3;Parent=gene-LOC105256228
NW_020229838.1	Gnomon	CDS	3411297	3411382	.	-	0	Name=XP_011259232.1;ID=cds-XP_011259232.1;Dbxref=GeneID:105253116%2CGenbank:XP_011259232.1;Parent=rna-XM_011260930.3
NW_020229838.1	Gnomon	CDS	3409796	3410098	.	-	0	Name=XP_011259232.1;ID=cds-XP_011259232.1;Dbxref=GeneID:105253116%2CGenbank:XP_011259232.1;Parent=rna-XM_011260930.3
NW_020229838.1	Gnomon	CDS	3409447	3409729	.	-	0	Name=XP_011259232.1;ID=cds-XP_011259232.1;Dbxref=GeneID:105253116%2CGenbank:XP_011259232.1;Parent=rna-XM_011260930.3
NW_020229838.1	Gnomon	CDS	3408931	3409367	.	-	0	Name=XP_011259232.1;ID=cds-XP_011259232.1;Dbxref=GeneID:105253116%2CGenbank:XP_011259232.1;Parent=rna-XM_011260930.3
NW_020229838.1	Gnomon	CDS	3408727	3408854	.	-	0	Name=XP_011259232.1;ID=cds-XP_011259232.1;Dbxref=GeneID:105253116%2CGenbank:XP_011259232.1;Parent=rna-XM_011260930.3
NW_020229838.1	Gnomon	CDS	3408279	3408628	.	-	0	Name=XP_011259232.1;ID=cds-XP_011259232.1;Dbxref=GeneID:105253116%2CGenbank:XP_011259232.1;Parent=rna-XM_011260930.3
NW_020229838.1	Gnomon	exon	3114478	3114619	.	+	.	ID=exon-XM_011253232.1-2;Dbxref=GeneID:105248443%2CGenbank:XM_011253232.1;Parent=rna-XM_011253232.1
NW_020229838.1	Gnomon	exon	3114688	3114805	.	+	.	ID=exon-XM_011253232.1-3;Dbxref=GeneID:105248443%2CGenbank:XM_011253232.1;Parent=rna-XM_011253232.1
NW_020229838.1	Gnomon	mRNA	2421014	2423069	.	+	.	Name=XM_011266188.3;ID=rna-XM_011266188.3;Dbxref=GeneID:105256349%2CGenbank:XM_011266188.3;Parent=gene-LOC105256349
NW_020229838.1	Gnomon	exon	3114308	3114407	.	+	.	ID=exon-XM_011253232.1-1;Dbxref=GeneID:105248443%2CGenbank:XM_011253232.1;Parent=rna-XM_011253232.1
NW_020229838.1	Gnomon	CDS	1212290	1212362	.	-	0	Name=XP_025269598.1;ID=cds-XP_025269598.1;Dbxref=GeneID:105251583%2CGenbank:XP_025269598.1;Parent=rna-XM_025413813.1
NW_020229838.1	Gnomon	CDS	1206122	1206217	.	-	0	Name=XP_025269598.1;ID=cds-XP_025269598.1;Dbxref=GeneID:105251583%2CGenbank:XP_025269598.1;Parent=rna-XM_025413813.1
NW_020229838.1	Gnomon	CDS	1205919	1206033	.	-	0	Name=XP_025269598.1;ID=cds-XP_025269598.1;Dbxref=GeneID:105251583%2CGenbank:XP_025269598.1;Parent=rna-XM_025413813.1
NW_020229838.1	Gnomon	CDS	1205716	1205806	.	-	0	Name=XP_025269598.1;ID=cds-XP_025269598.1;Dbxref=GeneID:105251583%2CGenbank:XP_025269598.1;Parent=rna-XM_025413813.1
NW_020229838.1	Gnomon	CDS	1205242	1205472	.	-	0	Name=XP_025269598.1;ID=cds-XP_025269598.1;Dbxref=GeneID:105251583%2CGenbank:XP_025269598.1;Parent=rna-XM_025413813.1
NW_020229838.1	Gnomon	CDS	1204889	1205148	.	-	0	Name=XP_025269598.1;ID=cds-XP_025269598.1;Dbxref=GeneID:105251583%2CGenbank:XP_025269598.1;Parent=rna-XM_025413813.1
NW_020229838.1	Gnomon	CDS	1204469	1204703	.	-	0	Name=XP_025269598.1;ID=cds-XP_025269598.1;Dbxref=GeneID:105251583%2CGenbank:XP_025269598.1;Parent=rna-XM_025413813.1
NW_020229838.1	Gnomon	CDS	1203151	1203345	.	-	0	Name=XP_025269598.1;ID=cds-XP_025269598.1;Dbxref=GeneID:105251583%2CGenbank:XP_025269598.1;Parent=rna-XM_025413813.1
NW_020229838.1	Gnomon	CDS	1202887	1203063	.	-	0	Name=XP_025269598.1;ID=cds-XP_025269598.1;Dbxref=GeneID:105251583%2CGenbank:XP_025269598.1;Parent=rna-XM_025413813.1
NW_020229838.1	Gnomon	CDS	1202630	1202815	.	-	0	Name=XP_025269598.1;ID=cds-XP_025269598.1;Dbxref=GeneID:105251583%2CGenbank:XP_025269598.1;Parent=rna-XM_025413813.1
NW_020229838.1	Gnomon	CDS	1202174	1202509	.	-	0	Name=XP_025269598.1;ID=cds-XP_025269598.1;Dbxref=GeneID:105251583%2CGenbank:XP_025269598.1;Parent=rna-XM_025413813.1
NW_020229838.1	Gnomon	CDS	1201770	1202087	.	-	0	Name=XP_025269598.1;ID=cds-XP_025269598.1;Dbxref=GeneID:105251583%2CGenbank:XP_025269598.1;Parent=rna-XM_025413813.1
NW_020229838.1	Gnomon	CDS	1201473	1201670	.	-	0	Name=XP_025269598.1;ID=cds-XP_025269598.1;Dbxref=GeneID:105251583%2CGenbank:XP_025269598.1;Parent=rna-XM_025413813.1
NW_020229838.1	Gnomon	CDS	1201174	1201382	.	-	0	Name=XP_025269598.1;ID=cds-XP_025269598.1;Dbxref=GeneID:105251583%2CGenbank:XP_025269598.1;Parent=rna-XM_025413813.1
NW_020229838.1	Gnomon	CDS	1200893	1201088	.	-	0	Name=XP_025269598.1;ID=cds-XP_025269598.1;Dbxref=GeneID:105251583%2CGenbank:XP_025269598.1;Parent=rna-XM_025413813.1
NW_020229838.1	Gnomon	CDS	1200378	1200605	.	-	0	Name=XP_025269598.1;ID=cds-XP_025269598.1;Dbxref=GeneID:105251583%2CGenbank:XP_025269598.1;Parent=rna-XM_025413813.1
NW_020229838.1	Gnomon	exon	2175172	2176437	.	+	.	ID=exon-XM_025413638.1-10;Dbxref=GeneID:105256657%2CGenbank:XM_025413638.1;Parent=rna-XM_025413638.1
NW_020229838.1	Gnomon	CDS	2269397	2269530	.	+	0	Name=XP_025269452.1;ID=cds-XP_025269452.1;Dbxref=GeneID:105256396%2CGenbank:XP_025269452.1;Parent=rna-XM_025413667.1
NW_020229838.1	Gnomon	CDS	2269651	2269730	.	+	0	Name=XP_025269452.1;ID=cds-XP_025269452.1;Dbxref=GeneID:105256396%2CGenbank:XP_025269452.1;Parent=rna-XM_025413667.1
NW_020229838.1	Gnomon	CDS	2269813	2270024	.	+	0	Name=XP_025269452.1;ID=cds-XP_025269452.1;Dbxref=GeneID:105256396%2CGenbank:XP_025269452.1;Parent=rna-XM_025413667.1
NW_020229838.1	Gnomon	CDS	2270115	2270288	.	+	0	Name=XP_025269452.1;ID=cds-XP_025269452.1;Dbxref=GeneID:105256396%2CGenbank:XP_025269452.1;Parent=rna-XM_025413667.1
NW_020229838.1	Gnomon	CDS	2270366	2270662	.	+	0	Name=XP_025269452.1;ID=cds-XP_025269452.1;Dbxref=GeneID:105256396%2CGenbank:XP_025269452.1;Parent=rna-XM_025413667.1
NW_020229838.1	Gnomon	CDS	2270835	2270993	.	+	0	Name=XP_025269452.1;ID=cds-XP_025269452.1;Dbxref=GeneID:105256396%2CGenbank:XP_025269452.1;Parent=rna-XM_025413667.1
NW_020229838.1	Gnomon	CDS	2271076	2271245	.	+	0	Name=XP_025269452.1;ID=cds-XP_025269452.1;Dbxref=GeneID:105256396%2CGenbank:XP_025269452.1;Parent=rna-XM_025413667.1
NW_020229838.1	Gnomon	CDS	2271404	2271620	.	+	0	Name=XP_025269452.1;ID=cds-XP_025269452.1;Dbxref=GeneID:105256396%2CGenbank:XP_025269452.1;Parent=rna-XM_025413667.1
NW_020229838.1	Gnomon	CDS	2271716	2271803	.	+	0	Name=XP_025269452.1;ID=cds-XP_025269452.1;Dbxref=GeneID:105256396%2CGenbank:XP_025269452.1;Parent=rna-XM_025413667.1
NW_020229838.1	Gnomon	CDS	2271908	2272199	.	+	0	Name=XP_025269452.1;ID=cds-XP_025269452.1;Dbxref=GeneID:105256396%2CGenbank:XP_025269452.1;Parent=rna-XM_025413667.1
NW_020229838.1	Gnomon	CDS	2272289	2272491	.	+	0	Name=XP_025269452.1;ID=cds-XP_025269452.1;Dbxref=GeneID:105256396%2CGenbank:XP_025269452.1;Parent=rna-XM_025413667.1
NW_020229838.1	Gnomon	CDS	2272651	2272791	.	+	0	Name=XP_025269452.1;ID=cds-XP_025269452.1;Dbxref=GeneID:105256396%2CGenbank:XP_025269452.1;Parent=rna-XM_025413667.1
NW_020229838.1	Gnomon	CDS	2272901	2273022	.	+	0	Name=XP_025269452.1;ID=cds-XP_025269452.1;Dbxref=GeneID:105256396%2CGenbank:XP_025269452.1;Parent=rna-XM_025413667.1
NW_020229838.1	Gnomon	CDS	2273240	2273532	.	+	0	Name=XP_025269452.1;ID=cds-XP_025269452.1;Dbxref=GeneID:105256396%2CGenbank:XP_025269452.1;Parent=rna-XM_025413667.1
NW_020229838.1	Gnomon	CDS	2273610	2273889	.	+	0	Name=XP_025269452.1;ID=cds-XP_025269452.1;Dbxref=GeneID:105256396%2CGenbank:XP_025269452.1;Parent=rna-XM_025413667.1
NW_020229838.1	Gnomon	CDS	2274020	2274172	.	+	0	Name=XP_025269452.1;ID=cds-XP_025269452.1;Dbxref=GeneID:105256396%2CGenbank:XP_025269452.1;Parent=rna-XM_025413667.1
NW_020229838.1	Gnomon	CDS	2274247	2274490	.	+	0	Name=XP_025269452.1;ID=cds-XP_025269452.1;Dbxref=GeneID:105256396%2CGenbank:XP_025269452.1;Parent=rna-XM_025413667.1
NW_020229838.1	Gnomon	CDS	2274643	2274770	.	+	0	Name=XP_025269452.1;ID=cds-XP_025269452.1;Dbxref=GeneID:105256396%2CGenbank:XP_025269452.1;Parent=rna-XM_025413667.1
NW_020229838.1	Gnomon	CDS	2274834	2274928	.	+	0	Name=XP_025269452.1;ID=cds-XP_025269452.1;Dbxref=GeneID:105256396%2CGenbank:XP_025269452.1;Parent=rna-XM_025413667.1
NW_020229838.1	Gnomon	CDS	2275709	2275781	.	+	0	Name=XP_025269452.1;ID=cds-XP_025269452.1;Dbxref=GeneID:105256396%2CGenbank:XP_025269452.1;Parent=rna-XM_025413667.1
NW_020229838.1	Gnomon	CDS	2276520	2276678	.	+	0	Name=XP_025269452.1;ID=cds-XP_025269452.1;Dbxref=GeneID:105256396%2CGenbank:XP_025269452.1;Parent=rna-XM_025413667.1
NW_020229838.1	Gnomon	CDS	2276754	2276856	.	+	0	Name=XP_025269452.1;ID=cds-XP_025269452.1;Dbxref=GeneID:105256396%2CGenbank:XP_025269452.1;Parent=rna-XM_025413667.1
NW_020229838.1	Gnomon	CDS	2277384	2277499	.	+	0	Name=XP_025269452.1;ID=cds-XP_025269452.1;Dbxref=GeneID:105256396%2CGenbank:XP_025269452.1;Parent=rna-XM_025413667.1
NW_020229838.1	Gnomon	CDS	2277888	2278070	.	+	0	Name=XP_025269452.1;ID=cds-XP_025269452.1;Dbxref=GeneID:105256396%2CGenbank:XP_025269452.1;Parent=rna-XM_025413667.1
NW_020229838.1	Gnomon	CDS	2278259	2278631	.	+	0	Name=XP_025269452.1;ID=cds-XP_025269452.1;Dbxref=GeneID:105256396%2CGenbank:XP_025269452.1;Parent=rna-XM_025413667.1
NW_020229838.1	Gnomon	CDS	2320988	2321028	.	+	0	Name=XP_025269452.1;ID=cds-XP_025269452.1;Dbxref=GeneID:105256396%2CGenbank:XP_025269452.1;Parent=rna-XM_025413667.1
NW_020229838.1	Gnomon	exon	4003274	4003449	.	-	.	ID=exon-XM_011258671.3-2;Dbxref=GeneID:105251699%2CGenbank:XM_011258671.3;Parent=rna-XM_011258671.3
NW_020229838.1	Gnomon	exon	4003008	4003189	.	-	.	ID=exon-XM_011258671.3-3;Dbxref=GeneID:105251699%2CGenbank:XM_011258671.3;Parent=rna-XM_011258671.3
NW_020229838.1	Gnomon	exon	4003870	4004099	.	-	.	ID=exon-XM_011258671.3-1;Dbxref=GeneID:105251699%2CGenbank:XM_011258671.3;Parent=rna-XM_011258671.3
NW_020229838.1	Gnomon	exon	4002834	4002902	.	-	.	ID=exon-XM_011258671.3-4;Dbxref=GeneID:105251699%2CGenbank:XM_011258671.3;Parent=rna-XM_011258671.3
NW_020229838.1	Gnomon	exon	4002152	4002728	.	-	.	ID=exon-XM_011258671.3-5;Dbxref=GeneID:105251699%2CGenbank:XM_011258671.3;Parent=rna-XM_011258671.3
NW_020229838.1	Gnomon	exon	1036519	1036659	.	-	.	ID=id-LOC105251596-2;Dbxref=GeneID:105251596;Parent=gene-LOC105251596
NW_020229838.1	Gnomon	exon	1036944	1037117	.	-	.	ID=id-LOC105251596-3;Dbxref=GeneID:105251596;Parent=gene-LOC105251596
NW_020229838.1	Gnomon	exon	2275709	2275781	.	+	.	ID=exon-XM_020029082.2-21;Dbxref=GeneID:105256396%2CGenbank:XM_020029082.2;Parent=rna-XM_020029082.2
NW_020229838.1	Gnomon	exon	2276520	2276678	.	+	.	ID=exon-XM_020029082.2-22;Dbxref=GeneID:105256396%2CGenbank:XM_020029082.2;Parent=rna-XM_020029082.2
NW_020229838.1	Gnomon	exon	2274834	2274928	.	+	.	ID=exon-XM_020029082.2-20;Dbxref=GeneID:105256396%2CGenbank:XM_020029082.2;Parent=rna-XM_020029082.2
NW_020229838.1	Gnomon	exon	2278736	2278769	.	+	.	ID=exon-XM_020029082.2-27;Dbxref=GeneID:105256396%2CGenbank:XM_020029082.2;Parent=rna-XM_020029082.2
NW_020229838.1	Gnomon	exon	2277888	2278070	.	+	.	ID=exon-XM_020029082.2-25;Dbxref=GeneID:105256396%2CGenbank:XM_020029082.2;Parent=rna-XM_020029082.2
NW_020229838.1	Gnomon	exon	2278259	2278631	.	+	.	ID=exon-XM_020029082.2-26;Dbxref=GeneID:105256396%2CGenbank:XM_020029082.2;Parent=rna-XM_020029082.2
NW_020229838.1	Gnomon	exon	2276754	2276856	.	+	.	ID=exon-XM_020029082.2-23;Dbxref=GeneID:105256396%2CGenbank:XM_020029082.2;Parent=rna-XM_020029082.2
NW_020229838.1	Gnomon	exon	2277384	2277499	.	+	.	ID=exon-XM_020029082.2-24;Dbxref=GeneID:105256396%2CGenbank:XM_020029082.2;Parent=rna-XM_020029082.2
NW_020229838.1	Gnomon	CDS	524188	524287	.	-	0	Name=XP_011256738.1;ID=cds-XP_011256738.1;Dbxref=GeneID:105251554%2CGenbank:XP_011256738.1;Parent=rna-XM_011258436.3
NW_020229838.1	Gnomon	CDS	523601	523757	.	-	0	Name=XP_011256738.1;ID=cds-XP_011256738.1;Dbxref=GeneID:105251554%2CGenbank:XP_011256738.1;Parent=rna-XM_011258436.3
NW_020229838.1	Gnomon	CDS	522981	523069	.	-	0	Name=XP_011256738.1;ID=cds-XP_011256738.1;Dbxref=GeneID:105251554%2CGenbank:XP_011256738.1;Parent=rna-XM_011258436.3
NW_020229838.1	Gnomon	CDS	515795	515938	.	-	0	Name=XP_011256738.1;ID=cds-XP_011256738.1;Dbxref=GeneID:105251554%2CGenbank:XP_011256738.1;Parent=rna-XM_011258436.3
NW_020229838.1	Gnomon	CDS	513583	513837	.	-	0	Name=XP_011256738.1;ID=cds-XP_011256738.1;Dbxref=GeneID:105251554%2CGenbank:XP_011256738.1;Parent=rna-XM_011258436.3
NW_020229838.1	Gnomon	CDS	511751	511833	.	-	0	Name=XP_011256738.1;ID=cds-XP_011256738.1;Dbxref=GeneID:105251554%2CGenbank:XP_011256738.1;Parent=rna-XM_011258436.3
NW_020229838.1	Gnomon	exon	2271716	2271803	.	+	.	ID=exon-XM_020029082.2-10;Dbxref=GeneID:105256396%2CGenbank:XM_020029082.2;Parent=rna-XM_020029082.2
NW_020229838.1	Gnomon	exon	2271908	2272199	.	+	.	ID=exon-XM_020029082.2-11;Dbxref=GeneID:105256396%2CGenbank:XM_020029082.2;Parent=rna-XM_020029082.2
NW_020229838.1	Gnomon	exon	2274247	2274490	.	+	.	ID=exon-XM_020029082.2-18;Dbxref=GeneID:105256396%2CGenbank:XM_020029082.2;Parent=rna-XM_020029082.2
NW_020229838.1	Gnomon	exon	2274643	2274770	.	+	.	ID=exon-XM_020029082.2-19;Dbxref=GeneID:105256396%2CGenbank:XM_020029082.2;Parent=rna-XM_020029082.2
NW_020229838.1	Gnomon	exon	2273610	2273889	.	+	.	ID=exon-XM_020029082.2-16;Dbxref=GeneID:105256396%2CGenbank:XM_020029082.2;Parent=rna-XM_020029082.2
NW_020229838.1	Gnomon	exon	2274020	2274172	.	+	.	ID=exon-XM_020029082.2-17;Dbxref=GeneID:105256396%2CGenbank:XM_020029082.2;Parent=rna-XM_020029082.2
NW_020229838.1	Gnomon	exon	2272901	2273022	.	+	.	ID=exon-XM_020029082.2-14;Dbxref=GeneID:105256396%2CGenbank:XM_020029082.2;Parent=rna-XM_020029082.2
NW_020229838.1	Gnomon	exon	2273240	2273532	.	+	.	ID=exon-XM_020029082.2-15;Dbxref=GeneID:105256396%2CGenbank:XM_020029082.2;Parent=rna-XM_020029082.2
NW_020229838.1	Gnomon	exon	2272289	2272491	.	+	.	ID=exon-XM_020029082.2-12;Dbxref=GeneID:105256396%2CGenbank:XM_020029082.2;Parent=rna-XM_020029082.2
NW_020229838.1	Gnomon	exon	2272651	2272791	.	+	.	ID=exon-XM_020029082.2-13;Dbxref=GeneID:105256396%2CGenbank:XM_020029082.2;Parent=rna-XM_020029082.2
NW_020229838.1	Gnomon	mRNA	2212167	2216359	.	-	.	Name=XM_025413734.1;ID=rna-XM_025413734.1;Dbxref=GeneID:105256542%2CGenbank:XM_025413734.1;Parent=gene-LOC105256542
NW_020229838.1	Gnomon	exon	1234088	1234154	.	+	.	ID=exon-XR_003123538.1-10;Dbxref=GeneID:105251584%2CGenbank:XR_003123538.1;Parent=rna-XR_003123538.1
NW_020229838.1	Gnomon	exon	1698061	1698441	.	-	.	ID=exon-XR_003123548.1-1;Dbxref=GeneID:105256770%2CGenbank:XR_003123548.1;Parent=rna-XR_003123548.1
NW_020229838.1	Gnomon	exon	1692924	1693325	.	-	.	ID=exon-XR_003123548.1-6;Dbxref=GeneID:105256770%2CGenbank:XR_003123548.1;Parent=rna-XR_003123548.1
NW_020229838.1	Gnomon	exon	1689857	1690283	.	-	.	ID=exon-XR_003123548.1-7;Dbxref=GeneID:105256770%2CGenbank:XR_003123548.1;Parent=rna-XR_003123548.1
NW_020229838.1	Gnomon	exon	1697421	1697628	.	-	.	ID=exon-XR_003123548.1-2;Dbxref=GeneID:105256770%2CGenbank:XR_003123548.1;Parent=rna-XR_003123548.1
NW_020229838.1	Gnomon	exon	1697155	1697337	.	-	.	ID=exon-XR_003123548.1-3;Dbxref=GeneID:105256770%2CGenbank:XR_003123548.1;Parent=rna-XR_003123548.1
NW_020229838.1	Gnomon	exon	1696808	1697051	.	-	.	ID=exon-XR_003123548.1-4;Dbxref=GeneID:105256770%2CGenbank:XR_003123548.1;Parent=rna-XR_003123548.1
NW_020229838.1	Gnomon	exon	1694266	1694598	.	-	.	ID=exon-XR_003123548.1-5;Dbxref=GeneID:105256770%2CGenbank:XR_003123548.1;Parent=rna-XR_003123548.1
NW_020229838.1	Gnomon	exon	2256163	2256445	.	-	.	ID=exon-XM_011266325.3-12;Dbxref=GeneID:105256427%2CGenbank:XM_011266325.3;Parent=rna-XM_011266325.3
NW_020229838.1	Gnomon	exon	2257041	2257166	.	-	.	ID=exon-XM_011266325.3-10;Dbxref=GeneID:105256427%2CGenbank:XM_011266325.3;Parent=rna-XM_011266325.3
NW_020229838.1	Gnomon	exon	2256552	2256674	.	-	.	ID=exon-XM_011266325.3-11;Dbxref=GeneID:105256427%2CGenbank:XM_011266325.3;Parent=rna-XM_011266325.3
NW_020229838.1	Gnomon	CDS	2182921	2183021	.	-	0	Name=XP_011265027.1;ID=cds-XP_011265027.1;Dbxref=GeneID:105256609%2CGenbank:XP_011265027.1;Parent=rna-XM_011266725.2
NW_020229838.1	Gnomon	CDS	2182335	2182473	.	-	0	Name=XP_011265027.1;ID=cds-XP_011265027.1;Dbxref=GeneID:105256609%2CGenbank:XP_011265027.1;Parent=rna-XM_011266725.2
NW_020229838.1	Gnomon	CDS	2181330	2181494	.	-	0	Name=XP_011265027.1;ID=cds-XP_011265027.1;Dbxref=GeneID:105256609%2CGenbank:XP_011265027.1;Parent=rna-XM_011266725.2
NW_020229838.1	Gnomon	CDS	2180700	2181246	.	-	0	Name=XP_011265027.1;ID=cds-XP_011265027.1;Dbxref=GeneID:105256609%2CGenbank:XP_011265027.1;Parent=rna-XM_011266725.2
NW_020229838.1	Gnomon	CDS	2179971	2180564	.	-	0	Name=XP_011265027.1;ID=cds-XP_011265027.1;Dbxref=GeneID:105256609%2CGenbank:XP_011265027.1;Parent=rna-XM_011266725.2
NW_020229838.1	Gnomon	CDS	2179477	2179887	.	-	0	Name=XP_011265027.1;ID=cds-XP_011265027.1;Dbxref=GeneID:105256609%2CGenbank:XP_011265027.1;Parent=rna-XM_011266725.2
NW_020229838.1	Gnomon	CDS	2179193	2179384	.	-	0	Name=XP_011265027.1;ID=cds-XP_011265027.1;Dbxref=GeneID:105256609%2CGenbank:XP_011265027.1;Parent=rna-XM_011266725.2
NW_020229838.1	Gnomon	CDS	2178251	2179104	.	-	0	Name=XP_011265027.1;ID=cds-XP_011265027.1;Dbxref=GeneID:105256609%2CGenbank:XP_011265027.1;Parent=rna-XM_011266725.2
NW_020229838.1	Gnomon	CDS	2177728	2178171	.	-	0	Name=XP_011265027.1;ID=cds-XP_011265027.1;Dbxref=GeneID:105256609%2CGenbank:XP_011265027.1;Parent=rna-XM_011266725.2
NW_020229838.1	Gnomon	CDS	2177169	2177363	.	-	0	Name=XP_011265027.1;ID=cds-XP_011265027.1;Dbxref=GeneID:105256609%2CGenbank:XP_011265027.1;Parent=rna-XM_011266725.2
NW_020229838.1	Gnomon	CDS	496467	496494	.	+	0	Name=XP_011256734.1;ID=cds-XP_011256734.1;Dbxref=GeneID:105251552%2CGenbank:XP_011256734.1;Parent=rna-XM_011258432.3
NW_020229838.1	Gnomon	CDS	496654	496771	.	+	0	Name=XP_011256734.1;ID=cds-XP_011256734.1;Dbxref=GeneID:105251552%2CGenbank:XP_011256734.1;Parent=rna-XM_011258432.3
NW_020229838.1	Gnomon	CDS	496903	497211	.	+	0	Name=XP_011256734.1;ID=cds-XP_011256734.1;Dbxref=GeneID:105251552%2CGenbank:XP_011256734.1;Parent=rna-XM_011258432.3
NW_020229838.1	Gnomon	CDS	497287	497499	.	+	0	Name=XP_011256734.1;ID=cds-XP_011256734.1;Dbxref=GeneID:105251552%2CGenbank:XP_011256734.1;Parent=rna-XM_011258432.3
NW_020229838.1	Gnomon	CDS	497595	497764	.	+	0	Name=XP_011256734.1;ID=cds-XP_011256734.1;Dbxref=GeneID:105251552%2CGenbank:XP_011256734.1;Parent=rna-XM_011258432.3
NW_020229838.1	Gnomon	CDS	497844	498016	.	+	0	Name=XP_011256734.1;ID=cds-XP_011256734.1;Dbxref=GeneID:105251552%2CGenbank:XP_011256734.1;Parent=rna-XM_011258432.3
NW_020229838.1	Gnomon	exon	2217349	2217877	.	-	.	ID=exon-XM_011266531.2-1;Dbxref=GeneID:105256531%2CGenbank:XM_011266531.2;Parent=rna-XM_011266531.2
NW_020229838.1	Gnomon	exon	475381	475571	.	+	.	ID=exon-XM_025413652.1-7;Dbxref=GeneID:105253521%2CGenbank:XM_025413652.1;Parent=rna-XM_025413652.1
NW_020229838.1	Gnomon	exon	473289	473683	.	+	.	ID=exon-XM_025413652.1-5;Dbxref=GeneID:105253521%2CGenbank:XM_025413652.1;Parent=rna-XM_025413652.1
NW_020229838.1	Gnomon	exon	474579	475026	.	+	.	ID=exon-XM_025413652.1-6;Dbxref=GeneID:105253521%2CGenbank:XM_025413652.1;Parent=rna-XM_025413652.1
NW_020229838.1	Gnomon	exon	471131	471570	.	+	.	ID=exon-XM_025413652.1-3;Dbxref=GeneID:105253521%2CGenbank:XM_025413652.1;Parent=rna-XM_025413652.1
NW_020229838.1	Gnomon	exon	472797	473148	.	+	.	ID=exon-XM_025413652.1-4;Dbxref=GeneID:105253521%2CGenbank:XM_025413652.1;Parent=rna-XM_025413652.1
NW_020229838.1	Gnomon	exon	451514	451641	.	+	.	ID=exon-XM_025413652.1-1;Dbxref=GeneID:105253521%2CGenbank:XM_025413652.1;Parent=rna-XM_025413652.1
NW_020229838.1	Gnomon	exon	451765	452303	.	+	.	ID=exon-XM_025413652.1-2;Dbxref=GeneID:105253521%2CGenbank:XM_025413652.1;Parent=rna-XM_025413652.1
NW_020229838.1	Gnomon	mRNA	1255685	1262516	.	+	.	Name=XM_025413730.1;ID=rna-XM_025413730.1;Dbxref=GeneID:105251588%2CGenbank:XM_025413730.1;Parent=gene-LOC105251588
NW_020229838.1	Gnomon	mRNA	3407815	3411454	.	-	.	Name=XM_020028098.2;ID=rna-XM_020028098.2;Dbxref=GeneID:105253116%2CGenbank:XM_020028098.2;Parent=gene-LOC105253116
NW_020229838.1	Gnomon	exon	723305	723474	.	+	.	ID=exon-XM_011258471.3-10;Dbxref=GeneID:105251566%2CGenbank:XM_011258471.3;Parent=rna-XM_011258471.3
NW_020229838.1	Gnomon	exon	723546	724130	.	+	.	ID=exon-XM_011258471.3-11;Dbxref=GeneID:105251566%2CGenbank:XM_011258471.3;Parent=rna-XM_011258471.3
NW_020229838.1	Gnomon	exon	724199	724639	.	+	.	ID=exon-XM_011258471.3-12;Dbxref=GeneID:105251566%2CGenbank:XM_011258471.3;Parent=rna-XM_011258471.3
NW_020229838.1	Gnomon	exon	724881	724913	.	+	.	ID=exon-XM_011258471.3-13;Dbxref=GeneID:105251566%2CGenbank:XM_011258471.3;Parent=rna-XM_011258471.3
NW_020229838.1	Gnomon	exon	727940	728185	.	+	.	ID=exon-XM_011258471.3-14;Dbxref=GeneID:105251566%2CGenbank:XM_011258471.3;Parent=rna-XM_011258471.3
NW_020229838.1	Gnomon	exon	728274	728346	.	+	.	ID=exon-XM_011258471.3-15;Dbxref=GeneID:105251566%2CGenbank:XM_011258471.3;Parent=rna-XM_011258471.3
NW_020229838.1	Gnomon	exon	728552	728733	.	+	.	ID=exon-XM_011258471.3-16;Dbxref=GeneID:105251566%2CGenbank:XM_011258471.3;Parent=rna-XM_011258471.3
NW_020229838.1	Gnomon	mRNA	2155714	2176437	.	+	.	Name=XM_025413637.1;ID=rna-XM_025413637.1;Dbxref=GeneID:105256657%2CGenbank:XM_025413637.1;Parent=gene-LOC105256657
NW_020229838.1	Gnomon	CDS	4003870	4003903	.	-	0	Name=XP_011256974.1;ID=cds-XP_011256974.1;Dbxref=GeneID:105251699%2CGenbank:XP_011256974.1;Parent=rna-XM_011258672.3
NW_020229838.1	Gnomon	CDS	4003274	4003449	.	-	0	Name=XP_011256974.1;ID=cds-XP_011256974.1;Dbxref=GeneID:105251699%2CGenbank:XP_011256974.1;Parent=rna-XM_011258672.3
NW_020229838.1	Gnomon	CDS	4003008	4003189	.	-	0	Name=XP_011256974.1;ID=cds-XP_011256974.1;Dbxref=GeneID:105251699%2CGenbank:XP_011256974.1;Parent=rna-XM_011258672.3
NW_020229838.1	Gnomon	CDS	4002834	4002902	.	-	0	Name=XP_011256974.1;ID=cds-XP_011256974.1;Dbxref=GeneID:105251699%2CGenbank:XP_011256974.1;Parent=rna-XM_011258672.3
NW_020229838.1	Gnomon	CDS	4002491	4002728	.	-	0	Name=XP_011256974.1;ID=cds-XP_011256974.1;Dbxref=GeneID:105251699%2CGenbank:XP_011256974.1;Parent=rna-XM_011258672.3
NW_020229838.1	Gnomon	CDS	3336083	3336433	.	+	0	Name=XP_025269605.1;ID=cds-XP_025269605.1;Dbxref=GeneID:105253133%2CGenbank:XP_025269605.1;Parent=rna-XM_025413820.1
NW_020229838.1	Gnomon	CDS	3336994	3337119	.	+	0	Name=XP_025269605.1;ID=cds-XP_025269605.1;Dbxref=GeneID:105253133%2CGenbank:XP_025269605.1;Parent=rna-XM_025413820.1
NW_020229838.1	Gnomon	exon	3400711	3400912	.	-	.	ID=exon-XM_011260934.3-12;Dbxref=GeneID:105253117%2CGenbank:XM_011260934.3;Parent=rna-XM_011260934.3
NW_020229838.1	Gnomon	exon	3400441	3400641	.	-	.	ID=exon-XM_011260934.3-13;Dbxref=GeneID:105253117%2CGenbank:XM_011260934.3;Parent=rna-XM_011260934.3
NW_020229838.1	Gnomon	exon	3401498	3401590	.	-	.	ID=exon-XM_011260934.3-10;Dbxref=GeneID:105253117%2CGenbank:XM_011260934.3;Parent=rna-XM_011260934.3
NW_020229838.1	Gnomon	exon	3400999	3401432	.	-	.	ID=exon-XM_011260934.3-11;Dbxref=GeneID:105253117%2CGenbank:XM_011260934.3;Parent=rna-XM_011260934.3
NW_020229838.1	Gnomon	exon	3396959	3399371	.	-	.	ID=exon-XM_011260934.3-16;Dbxref=GeneID:105253117%2CGenbank:XM_011260934.3;Parent=rna-XM_011260934.3
NW_020229838.1	Gnomon	exon	3399912	3400335	.	-	.	ID=exon-XM_011260934.3-14;Dbxref=GeneID:105253117%2CGenbank:XM_011260934.3;Parent=rna-XM_011260934.3
NW_020229838.1	Gnomon	exon	3399618	3399847	.	-	.	ID=exon-XM_011260934.3-15;Dbxref=GeneID:105253117%2CGenbank:XM_011260934.3;Parent=rna-XM_011260934.3
NW_020229838.1	Gnomon	exon	1932341	1933242	.	-	.	ID=exon-XM_011266821.3-1;Dbxref=GeneID:105256683%2CGenbank:XM_011266821.3;Parent=rna-XM_011266821.3
NW_020229838.1	Gnomon	exon	1908910	1908966	.	-	.	ID=exon-XM_011266821.3-2;Dbxref=GeneID:105256683%2CGenbank:XM_011266821.3;Parent=rna-XM_011266821.3
NW_020229838.1	Gnomon	exon	1886098	1886151	.	-	.	ID=exon-XM_011266821.3-3;Dbxref=GeneID:105256683%2CGenbank:XM_011266821.3;Parent=rna-XM_011266821.3
NW_020229838.1	Gnomon	exon	1850998	1851102	.	-	.	ID=exon-XM_011266821.3-4;Dbxref=GeneID:105256683%2CGenbank:XM_011266821.3;Parent=rna-XM_011266821.3
NW_020229838.1	Gnomon	exon	1823866	1824015	.	-	.	ID=exon-XM_011266821.3-5;Dbxref=GeneID:105256683%2CGenbank:XM_011266821.3;Parent=rna-XM_011266821.3
NW_020229838.1	Gnomon	exon	1796896	1797084	.	-	.	ID=exon-XM_011266821.3-6;Dbxref=GeneID:105256683%2CGenbank:XM_011266821.3;Parent=rna-XM_011266821.3
NW_020229838.1	Gnomon	exon	1777824	1777961	.	-	.	ID=exon-XM_011266821.3-7;Dbxref=GeneID:105256683%2CGenbank:XM_011266821.3;Parent=rna-XM_011266821.3
NW_020229838.1	Gnomon	exon	1763417	1763468	.	-	.	ID=exon-XM_011266821.3-8;Dbxref=GeneID:105256683%2CGenbank:XM_011266821.3;Parent=rna-XM_011266821.3
NW_020229838.1	Gnomon	exon	1760359	1760417	.	-	.	ID=exon-XM_011266821.3-9;Dbxref=GeneID:105256683%2CGenbank:XM_011266821.3;Parent=rna-XM_011266821.3
NW_020229838.1	Gnomon	exon	730498	730621	.	+	.	ID=exon-XM_011258468.3-17;Dbxref=GeneID:105251566%2CGenbank:XM_011258468.3;Parent=rna-XM_011258468.3
NW_020229838.1	Gnomon	exon	731191	731264	.	+	.	ID=exon-XM_011258468.3-18;Dbxref=GeneID:105251566%2CGenbank:XM_011258468.3;Parent=rna-XM_011258468.3
NW_020229838.1	Gnomon	exon	724881	724913	.	+	.	ID=exon-XM_011258468.3-13;Dbxref=GeneID:105251566%2CGenbank:XM_011258468.3;Parent=rna-XM_011258468.3
NW_020229838.1	Gnomon	exon	727940	728185	.	+	.	ID=exon-XM_011258468.3-14;Dbxref=GeneID:105251566%2CGenbank:XM_011258468.3;Parent=rna-XM_011258468.3
NW_020229838.1	Gnomon	exon	728552	728930	.	+	.	ID=exon-XM_011258468.3-15;Dbxref=GeneID:105251566%2CGenbank:XM_011258468.3;Parent=rna-XM_011258468.3
NW_020229838.1	Gnomon	exon	729085	729170	.	+	.	ID=exon-XM_011258468.3-16;Dbxref=GeneID:105251566%2CGenbank:XM_011258468.3;Parent=rna-XM_011258468.3
NW_020229838.1	Gnomon	exon	723305	723474	.	+	.	ID=exon-XM_011258468.3-10;Dbxref=GeneID:105251566%2CGenbank:XM_011258468.3;Parent=rna-XM_011258468.3
NW_020229838.1	Gnomon	exon	723546	724130	.	+	.	ID=exon-XM_011258468.3-11;Dbxref=GeneID:105251566%2CGenbank:XM_011258468.3;Parent=rna-XM_011258468.3
NW_020229838.1	Gnomon	exon	724199	724639	.	+	.	ID=exon-XM_011258468.3-12;Dbxref=GeneID:105251566%2CGenbank:XM_011258468.3;Parent=rna-XM_011258468.3
NW_020229838.1	Gnomon	CDS	1212290	1212362	.	-	0	Name=XP_025269596.1;ID=cds-XP_025269596.1;Dbxref=GeneID:105251583%2CGenbank:XP_025269596.1;Parent=rna-XM_025413811.1
NW_020229838.1	Gnomon	CDS	1206122	1206217	.	-	0	Name=XP_025269596.1;ID=cds-XP_025269596.1;Dbxref=GeneID:105251583%2CGenbank:XP_025269596.1;Parent=rna-XM_025413811.1
NW_020229838.1	Gnomon	CDS	1205919	1206033	.	-	0	Name=XP_025269596.1;ID=cds-XP_025269596.1;Dbxref=GeneID:105251583%2CGenbank:XP_025269596.1;Parent=rna-XM_025413811.1
NW_020229838.1	Gnomon	CDS	1205716	1205806	.	-	0	Name=XP_025269596.1;ID=cds-XP_025269596.1;Dbxref=GeneID:105251583%2CGenbank:XP_025269596.1;Parent=rna-XM_025413811.1
NW_020229838.1	Gnomon	CDS	1205242	1205472	.	-	0	Name=XP_025269596.1;ID=cds-XP_025269596.1;Dbxref=GeneID:105251583%2CGenbank:XP_025269596.1;Parent=rna-XM_025413811.1
NW_020229838.1	Gnomon	CDS	1204889	1205148	.	-	0	Name=XP_025269596.1;ID=cds-XP_025269596.1;Dbxref=GeneID:105251583%2CGenbank:XP_025269596.1;Parent=rna-XM_025413811.1
NW_020229838.1	Gnomon	CDS	1204469	1204703	.	-	0	Name=XP_025269596.1;ID=cds-XP_025269596.1;Dbxref=GeneID:105251583%2CGenbank:XP_025269596.1;Parent=rna-XM_025413811.1
NW_020229838.1	Gnomon	CDS	1203151	1203345	.	-	0	Name=XP_025269596.1;ID=cds-XP_025269596.1;Dbxref=GeneID:105251583%2CGenbank:XP_025269596.1;Parent=rna-XM_025413811.1
NW_020229838.1	Gnomon	CDS	1202887	1203063	.	-	0	Name=XP_025269596.1;ID=cds-XP_025269596.1;Dbxref=GeneID:105251583%2CGenbank:XP_025269596.1;Parent=rna-XM_025413811.1
NW_020229838.1	Gnomon	CDS	1202630	1202815	.	-	0	Name=XP_025269596.1;ID=cds-XP_025269596.1;Dbxref=GeneID:105251583%2CGenbank:XP_025269596.1;Parent=rna-XM_025413811.1
NW_020229838.1	Gnomon	CDS	1202174	1202509	.	-	0	Name=XP_025269596.1;ID=cds-XP_025269596.1;Dbxref=GeneID:105251583%2CGenbank:XP_025269596.1;Parent=rna-XM_025413811.1
NW_020229838.1	Gnomon	CDS	1201770	1202087	.	-	0	Name=XP_025269596.1;ID=cds-XP_025269596.1;Dbxref=GeneID:105251583%2CGenbank:XP_025269596.1;Parent=rna-XM_025413811.1
NW_020229838.1	Gnomon	CDS	1201473	1201670	.	-	0	Name=XP_025269596.1;ID=cds-XP_025269596.1;Dbxref=GeneID:105251583%2CGenbank:XP_025269596.1;Parent=rna-XM_025413811.1
NW_020229838.1	Gnomon	CDS	1201174	1201382	.	-	0	Name=XP_025269596.1;ID=cds-XP_025269596.1;Dbxref=GeneID:105251583%2CGenbank:XP_025269596.1;Parent=rna-XM_025413811.1
NW_020229838.1	Gnomon	CDS	1200893	1201088	.	-	0	Name=XP_025269596.1;ID=cds-XP_025269596.1;Dbxref=GeneID:105251583%2CGenbank:XP_025269596.1;Parent=rna-XM_025413811.1
NW_020229838.1	Gnomon	CDS	1200378	1200605	.	-	0	Name=XP_025269596.1;ID=cds-XP_025269596.1;Dbxref=GeneID:105251583%2CGenbank:XP_025269596.1;Parent=rna-XM_025413811.1
NW_020229838.1	Gnomon	exon	400296	402936	.	+	.	ID=exon-XM_011263700.3-3;Dbxref=GeneID:105254797%2CGenbank:XM_011263700.3;Parent=rna-XM_011263700.3
NW_020229838.1	Gnomon	exon	367728	367918	.	+	.	ID=exon-XM_011263700.3-1;Dbxref=GeneID:105254797%2CGenbank:XM_011263700.3;Parent=rna-XM_011263700.3
NW_020229838.1	Gnomon	exon	397212	398747	.	+	.	ID=exon-XM_011263700.3-2;Dbxref=GeneID:105254797%2CGenbank:XM_011263700.3;Parent=rna-XM_011263700.3
NW_020229838.1	Gnomon	exon	88429	88656	.	+	.	ID=exon-XM_011263669.3-1;Dbxref=GeneID:105254781%2CGenbank:XM_011263669.3;Parent=rna-XM_011263669.3
NW_020229838.1	Gnomon	exon	89294	89461	.	+	.	ID=exon-XM_011263669.3-2;Dbxref=GeneID:105254781%2CGenbank:XM_011263669.3;Parent=rna-XM_011263669.3
NW_020229838.1	Gnomon	exon	89581	89938	.	+	.	ID=exon-XM_011263669.3-3;Dbxref=GeneID:105254781%2CGenbank:XM_011263669.3;Parent=rna-XM_011263669.3
NW_020229838.1	Gnomon	exon	505501	505599	.	+	.	ID=exon-XM_011258434.3-3;Dbxref=GeneID:105251553%2CGenbank:XM_011258434.3;Parent=rna-XM_011258434.3
NW_020229838.1	Gnomon	exon	505683	505922	.	+	.	ID=exon-XM_011258434.3-4;Dbxref=GeneID:105251553%2CGenbank:XM_011258434.3;Parent=rna-XM_011258434.3
NW_020229838.1	Gnomon	CDS	499368	499419	.	+	0	Name=XP_011256735.1;ID=cds-XP_011256735.1;Dbxref=GeneID:105251553%2CGenbank:XP_011256735.1;Parent=rna-XM_011258433.3
NW_020229838.1	Gnomon	CDS	500323	500394	.	+	0	Name=XP_011256735.1;ID=cds-XP_011256735.1;Dbxref=GeneID:105251553%2CGenbank:XP_011256735.1;Parent=rna-XM_011258433.3
NW_020229838.1	Gnomon	CDS	504895	505382	.	+	0	Name=XP_011256735.1;ID=cds-XP_011256735.1;Dbxref=GeneID:105251553%2CGenbank:XP_011256735.1;Parent=rna-XM_011258433.3
NW_020229838.1	Gnomon	CDS	505501	505599	.	+	0	Name=XP_011256735.1;ID=cds-XP_011256735.1;Dbxref=GeneID:105251553%2CGenbank:XP_011256735.1;Parent=rna-XM_011258433.3
NW_020229838.1	Gnomon	CDS	505683	505922	.	+	0	Name=XP_011256735.1;ID=cds-XP_011256735.1;Dbxref=GeneID:105251553%2CGenbank:XP_011256735.1;Parent=rna-XM_011258433.3
NW_020229838.1	Gnomon	CDS	506012	506119	.	+	0	Name=XP_011256735.1;ID=cds-XP_011256735.1;Dbxref=GeneID:105251553%2CGenbank:XP_011256735.1;Parent=rna-XM_011258433.3
NW_020229838.1	Gnomon	exon	506012	506352	.	+	.	ID=exon-XM_011258434.3-5;Dbxref=GeneID:105251553%2CGenbank:XM_011258434.3;Parent=rna-XM_011258434.3
NW_020229838.1	Gnomon	exon	499238	499419	.	+	.	ID=exon-XM_011258434.3-1;Dbxref=GeneID:105251553%2CGenbank:XM_011258434.3;Parent=rna-XM_011258434.3
NW_020229838.1	Gnomon	exon	504895	505382	.	+	.	ID=exon-XM_011258434.3-2;Dbxref=GeneID:105251553%2CGenbank:XM_011258434.3;Parent=rna-XM_011258434.3
NW_020229838.1	Gnomon	exon	2256163	2256445	.	-	.	ID=exon-XM_025413673.1-11;Dbxref=GeneID:105256427%2CGenbank:XM_025413673.1;Parent=rna-XM_025413673.1
NW_020229838.1	Gnomon	exon	2256552	2256674	.	-	.	ID=exon-XM_025413673.1-10;Dbxref=GeneID:105256427%2CGenbank:XM_025413673.1;Parent=rna-XM_025413673.1
NW_020229838.1	Gnomon	mRNA	2605637	2623368	.	-	.	Name=XM_025413731.1;ID=rna-XM_025413731.1;Dbxref=GeneID:105256829%2CGenbank:XM_025413731.1;Parent=gene-LOC105256829
NW_020229838.1	Gnomon	mRNA	2146887	2155502	.	+	.	Name=XM_011266775.3;ID=rna-XM_011266775.3;Dbxref=GeneID:105256647%2CGenbank:XM_011266775.3;Parent=gene-LOC105256647
NW_020229838.1	Gnomon	mRNA	3366941	3373763	.	-	.	Name=XM_020028099.2;ID=rna-XM_020028099.2;Dbxref=GeneID:105253123%2CGenbank:XM_020028099.2;Parent=gene-LOC105253123
NW_020229838.1	Gnomon	mRNA	920379	957897	.	+	.	Name=XM_011258488.3;ID=rna-XM_011258488.3;Dbxref=GeneID:105251573%2CGenbank:XM_011258488.3;Parent=gene-LOC105251573
NW_020229838.1	Gnomon	exon	198366	199971	.	+	.	ID=exon-XM_025413611.1-2;Dbxref=GeneID:112639492%2CGenbank:XM_025413611.1;Parent=rna-XM_025413611.1
NW_020229838.1	Gnomon	exon	197871	197945	.	+	.	ID=exon-XM_025413611.1-1;Dbxref=GeneID:112639492%2CGenbank:XM_025413611.1;Parent=rna-XM_025413611.1
NW_020229838.1	Gnomon	CDS	2269397	2269530	.	+	0	Name=XP_019884641.2;ID=cds-XP_019884641.2;Dbxref=GeneID:105256396%2CGenbank:XP_019884641.2;Parent=rna-XM_020029082.2
NW_020229838.1	Gnomon	CDS	2269651	2269730	.	+	0	Name=XP_019884641.2;ID=cds-XP_019884641.2;Dbxref=GeneID:105256396%2CGenbank:XP_019884641.2;Parent=rna-XM_020029082.2
NW_020229838.1	Gnomon	CDS	2269813	2270024	.	+	0	Name=XP_019884641.2;ID=cds-XP_019884641.2;Dbxref=GeneID:105256396%2CGenbank:XP_019884641.2;Parent=rna-XM_020029082.2
NW_020229838.1	Gnomon	CDS	2270115	2270288	.	+	0	Name=XP_019884641.2;ID=cds-XP_019884641.2;Dbxref=GeneID:105256396%2CGenbank:XP_019884641.2;Parent=rna-XM_020029082.2
NW_020229838.1	Gnomon	CDS	2270366	2270662	.	+	0	Name=XP_019884641.2;ID=cds-XP_019884641.2;Dbxref=GeneID:105256396%2CGenbank:XP_019884641.2;Parent=rna-XM_020029082.2
NW_020229838.1	Gnomon	CDS	2270835	2270993	.	+	0	Name=XP_019884641.2;ID=cds-XP_019884641.2;Dbxref=GeneID:105256396%2CGenbank:XP_019884641.2;Parent=rna-XM_020029082.2
NW_020229838.1	Gnomon	CDS	2271076	2271245	.	+	0	Name=XP_019884641.2;ID=cds-XP_019884641.2;Dbxref=GeneID:105256396%2CGenbank:XP_019884641.2;Parent=rna-XM_020029082.2
NW_020229838.1	Gnomon	CDS	2271404	2271620	.	+	0	Name=XP_019884641.2;ID=cds-XP_019884641.2;Dbxref=GeneID:105256396%2CGenbank:XP_019884641.2;Parent=rna-XM_020029082.2
NW_020229838.1	Gnomon	CDS	2271716	2271803	.	+	0	Name=XP_019884641.2;ID=cds-XP_019884641.2;Dbxref=GeneID:105256396%2CGenbank:XP_019884641.2;Parent=rna-XM_020029082.2
NW_020229838.1	Gnomon	CDS	2271908	2272199	.	+	0	Name=XP_019884641.2;ID=cds-XP_019884641.2;Dbxref=GeneID:105256396%2CGenbank:XP_019884641.2;Parent=rna-XM_020029082.2
NW_020229838.1	Gnomon	CDS	2272289	2272491	.	+	0	Name=XP_019884641.2;ID=cds-XP_019884641.2;Dbxref=GeneID:105256396%2CGenbank:XP_019884641.2;Parent=rna-XM_020029082.2
NW_020229838.1	Gnomon	CDS	2272651	2272791	.	+	0	Name=XP_019884641.2;ID=cds-XP_019884641.2;Dbxref=GeneID:105256396%2CGenbank:XP_019884641.2;Parent=rna-XM_020029082.2
NW_020229838.1	Gnomon	CDS	2272901	2273022	.	+	0	Name=XP_019884641.2;ID=cds-XP_019884641.2;Dbxref=GeneID:105256396%2CGenbank:XP_019884641.2;Parent=rna-XM_020029082.2
NW_020229838.1	Gnomon	CDS	2273240	2273532	.	+	0	Name=XP_019884641.2;ID=cds-XP_019884641.2;Dbxref=GeneID:105256396%2CGenbank:XP_019884641.2;Parent=rna-XM_020029082.2
NW_020229838.1	Gnomon	CDS	2273610	2273889	.	+	0	Name=XP_019884641.2;ID=cds-XP_019884641.2;Dbxref=GeneID:105256396%2CGenbank:XP_019884641.2;Parent=rna-XM_020029082.2
NW_020229838.1	Gnomon	CDS	2274020	2274172	.	+	0	Name=XP_019884641.2;ID=cds-XP_019884641.2;Dbxref=GeneID:105256396%2CGenbank:XP_019884641.2;Parent=rna-XM_020029082.2
NW_020229838.1	Gnomon	CDS	2274247	2274490	.	+	0	Name=XP_019884641.2;ID=cds-XP_019884641.2;Dbxref=GeneID:105256396%2CGenbank:XP_019884641.2;Parent=rna-XM_020029082.2
NW_020229838.1	Gnomon	CDS	2274643	2274770	.	+	0	Name=XP_019884641.2;ID=cds-XP_019884641.2;Dbxref=GeneID:105256396%2CGenbank:XP_019884641.2;Parent=rna-XM_020029082.2
NW_020229838.1	Gnomon	CDS	2274834	2274928	.	+	0	Name=XP_019884641.2;ID=cds-XP_019884641.2;Dbxref=GeneID:105256396%2CGenbank:XP_019884641.2;Parent=rna-XM_020029082.2
NW_020229838.1	Gnomon	CDS	2275709	2275781	.	+	0	Name=XP_019884641.2;ID=cds-XP_019884641.2;Dbxref=GeneID:105256396%2CGenbank:XP_019884641.2;Parent=rna-XM_020029082.2
NW_020229838.1	Gnomon	CDS	2276520	2276678	.	+	0	Name=XP_019884641.2;ID=cds-XP_019884641.2;Dbxref=GeneID:105256396%2CGenbank:XP_019884641.2;Parent=rna-XM_020029082.2
NW_020229838.1	Gnomon	CDS	2276754	2276856	.	+	0	Name=XP_019884641.2;ID=cds-XP_019884641.2;Dbxref=GeneID:105256396%2CGenbank:XP_019884641.2;Parent=rna-XM_020029082.2
NW_020229838.1	Gnomon	CDS	2277384	2277499	.	+	0	Name=XP_019884641.2;ID=cds-XP_019884641.2;Dbxref=GeneID:105256396%2CGenbank:XP_019884641.2;Parent=rna-XM_020029082.2
NW_020229838.1	Gnomon	CDS	2277888	2278070	.	+	0	Name=XP_019884641.2;ID=cds-XP_019884641.2;Dbxref=GeneID:105256396%2CGenbank:XP_019884641.2;Parent=rna-XM_020029082.2
NW_020229838.1	Gnomon	CDS	2278259	2278631	.	+	0	Name=XP_019884641.2;ID=cds-XP_019884641.2;Dbxref=GeneID:105256396%2CGenbank:XP_019884641.2;Parent=rna-XM_020029082.2
NW_020229838.1	Gnomon	CDS	2278736	2278746	.	+	0	Name=XP_019884641.2;ID=cds-XP_019884641.2;Dbxref=GeneID:105256396%2CGenbank:XP_019884641.2;Parent=rna-XM_020029082.2
NW_020229838.1	Gnomon	CDS	3989155	3989221	.	-	0	Name=XP_011256975.1;ID=cds-XP_011256975.1;Dbxref=GeneID:105251700%2CGenbank:XP_011256975.1;Parent=rna-XM_011258673.3
NW_020229838.1	Gnomon	CDS	3988206	3988408	.	-	0	Name=XP_011256975.1;ID=cds-XP_011256975.1;Dbxref=GeneID:105251700%2CGenbank:XP_011256975.1;Parent=rna-XM_011258673.3
NW_020229838.1	Gnomon	CDS	3987940	3988075	.	-	0	Name=XP_011256975.1;ID=cds-XP_011256975.1;Dbxref=GeneID:105251700%2CGenbank:XP_011256975.1;Parent=rna-XM_011258673.3
NW_020229838.1	Gnomon	CDS	3987495	3987850	.	-	0	Name=XP_011256975.1;ID=cds-XP_011256975.1;Dbxref=GeneID:105251700%2CGenbank:XP_011256975.1;Parent=rna-XM_011258673.3
NW_020229838.1	Gnomon	CDS	3987211	3987401	.	-	0	Name=XP_011256975.1;ID=cds-XP_011256975.1;Dbxref=GeneID:105251700%2CGenbank:XP_011256975.1;Parent=rna-XM_011258673.3
NW_020229838.1	Gnomon	CDS	3986888	3987098	.	-	0	Name=XP_011256975.1;ID=cds-XP_011256975.1;Dbxref=GeneID:105251700%2CGenbank:XP_011256975.1;Parent=rna-XM_011258673.3
NW_020229838.1	Gnomon	CDS	3127285	3135624	.	-	0	Name=XP_025269450.1;ID=cds-XP_025269450.1;Dbxref=GeneID:105248430%2CGenbank:XP_025269450.1;Parent=rna-XM_025413665.1
NW_020229838.1	Gnomon	exon	2475299	2475519	.	+	.	ID=exon-XM_011265905.3-6;Dbxref=GeneID:105256172%2CGenbank:XM_011265905.3;Parent=rna-XM_011265905.3
NW_020229838.1	Gnomon	exon	2475605	2475733	.	+	.	ID=exon-XM_011265905.3-7;Dbxref=GeneID:105256172%2CGenbank:XM_011265905.3;Parent=rna-XM_011265905.3
NW_020229838.1	Gnomon	exon	2475812	2475941	.	+	.	ID=exon-XM_011265905.3-8;Dbxref=GeneID:105256172%2CGenbank:XM_011265905.3;Parent=rna-XM_011265905.3
NW_020229838.1	Gnomon	exon	2476429	2476699	.	+	.	ID=exon-XM_011265905.3-9;Dbxref=GeneID:105256172%2CGenbank:XM_011265905.3;Parent=rna-XM_011265905.3
NW_020229838.1	Gnomon	exon	2471655	2471881	.	+	.	ID=exon-XM_011265905.3-2;Dbxref=GeneID:105256172%2CGenbank:XM_011265905.3;Parent=rna-XM_011265905.3
NW_020229838.1	Gnomon	exon	2472535	2473196	.	+	.	ID=exon-XM_011265905.3-3;Dbxref=GeneID:105256172%2CGenbank:XM_011265905.3;Parent=rna-XM_011265905.3
NW_020229838.1	Gnomon	exon	2473781	2473895	.	+	.	ID=exon-XM_011265905.3-4;Dbxref=GeneID:105256172%2CGenbank:XM_011265905.3;Parent=rna-XM_011265905.3
NW_020229838.1	Gnomon	exon	2473964	2474190	.	+	.	ID=exon-XM_011265905.3-5;Dbxref=GeneID:105256172%2CGenbank:XM_011265905.3;Parent=rna-XM_011265905.3
NW_020229838.1	Gnomon	exon	786360	786549	.	+	.	ID=exon-XM_011258481.3-1;Dbxref=GeneID:105251569%2CGenbank:XM_011258481.3;Parent=rna-XM_011258481.3
NW_020229838.1	Gnomon	exon	786640	786684	.	+	.	ID=exon-XM_011258481.3-2;Dbxref=GeneID:105251569%2CGenbank:XM_011258481.3;Parent=rna-XM_011258481.3
NW_020229838.1	Gnomon	exon	4296223	4296366	.	-	.	ID=exon-XM_025413699.1-10;Dbxref=GeneID:105251718%2CGenbank:XM_025413699.1;Parent=rna-XM_025413699.1
NW_020229838.1	Gnomon	exon	4294073	4294282	.	-	.	ID=exon-XM_025413699.1-11;Dbxref=GeneID:105251718%2CGenbank:XM_025413699.1;Parent=rna-XM_025413699.1
NW_020229838.1	Gnomon	exon	2471353	2471549	.	+	.	ID=exon-XM_011265905.3-1;Dbxref=GeneID:105256172%2CGenbank:XM_011265905.3;Parent=rna-XM_011265905.3
NW_020229838.1	Gnomon	exon	4292130	4293531	.	-	.	ID=exon-XM_025413699.1-12;Dbxref=GeneID:105251718%2CGenbank:XM_025413699.1;Parent=rna-XM_025413699.1
NW_020229838.1	Gnomon	exon	786952	787451	.	+	.	ID=exon-XM_011258481.3-3;Dbxref=GeneID:105251569%2CGenbank:XM_011258481.3;Parent=rna-XM_011258481.3
NW_020229838.1	Gnomon	exon	787721	788099	.	+	.	ID=exon-XM_011258481.3-4;Dbxref=GeneID:105251569%2CGenbank:XM_011258481.3;Parent=rna-XM_011258481.3
NW_020229838.1	Gnomon	exon	3769169	3769367	.	-	.	ID=exon-XM_011258694.3-1;Dbxref=GeneID:105251712%2CGenbank:XM_011258694.3;Parent=rna-XM_011258694.3
NW_020229838.1	Gnomon	exon	3768740	3768936	.	-	.	ID=exon-XM_011258694.3-2;Dbxref=GeneID:105251712%2CGenbank:XM_011258694.3;Parent=rna-XM_011258694.3
NW_020229838.1	Gnomon	exon	3765474	3765917	.	-	.	ID=exon-XM_011258694.3-9;Dbxref=GeneID:105251712%2CGenbank:XM_011258694.3;Parent=rna-XM_011258694.3
NW_020229838.1	Gnomon	exon	3766251	3766442	.	-	.	ID=exon-XM_011258694.3-7;Dbxref=GeneID:105251712%2CGenbank:XM_011258694.3;Parent=rna-XM_011258694.3
NW_020229838.1	Gnomon	exon	3765981	3766184	.	-	.	ID=exon-XM_011258694.3-8;Dbxref=GeneID:105251712%2CGenbank:XM_011258694.3;Parent=rna-XM_011258694.3
NW_020229838.1	Gnomon	exon	3766986	3767213	.	-	.	ID=exon-XM_011258694.3-5;Dbxref=GeneID:105251712%2CGenbank:XM_011258694.3;Parent=rna-XM_011258694.3
NW_020229838.1	Gnomon	exon	3766525	3766912	.	-	.	ID=exon-XM_011258694.3-6;Dbxref=GeneID:105251712%2CGenbank:XM_011258694.3;Parent=rna-XM_011258694.3
NW_020229838.1	Gnomon	exon	3767589	3767992	.	-	.	ID=exon-XM_011258694.3-3;Dbxref=GeneID:105251712%2CGenbank:XM_011258694.3;Parent=rna-XM_011258694.3
NW_020229838.1	Gnomon	exon	3767341	3767504	.	-	.	ID=exon-XM_011258694.3-4;Dbxref=GeneID:105251712%2CGenbank:XM_011258694.3;Parent=rna-XM_011258694.3
NW_020229838.1	Gnomon	mRNA	2155714	2176437	.	+	.	Name=XM_025413638.1;ID=rna-XM_025413638.1;Dbxref=GeneID:105256657%2CGenbank:XM_025413638.1;Parent=gene-LOC105256657
NW_020229838.1	Gnomon	mRNA	2188377	2189322	.	+	.	Name=XM_025413683.1;ID=rna-XM_025413683.1;Dbxref=GeneID:112639501%2CGenbank:XM_025413683.1;Parent=gene-LOC112639501
NW_020229838.1	Gnomon	mRNA	2222139	2226458	.	+	.	Name=XM_011266482.3;ID=rna-XM_011266482.3;Dbxref=GeneID:105256514%2CGenbank:XM_011266482.3;Parent=gene-LOC105256514
NW_020229838.1	Gnomon	exon	1647086	1647195	.	+	.	ID=exon-XR_003123549.1-3;Dbxref=GeneID:112639522%2CGenbank:XR_003123549.1;Parent=rna-XR_003123549.1
NW_020229838.1	Gnomon	exon	1655661	1656173	.	+	.	ID=exon-XR_003123549.1-4;Dbxref=GeneID:112639522%2CGenbank:XR_003123549.1;Parent=rna-XR_003123549.1
NW_020229838.1	Gnomon	exon	1489991	1490545	.	+	.	ID=exon-XR_003123549.1-1;Dbxref=GeneID:112639522%2CGenbank:XR_003123549.1;Parent=rna-XR_003123549.1
NW_020229838.1	Gnomon	exon	1491300	1491405	.	+	.	ID=exon-XR_003123549.1-2;Dbxref=GeneID:112639522%2CGenbank:XR_003123549.1;Parent=rna-XR_003123549.1
NW_020229838.1	Gnomon	exon	2256552	2256674	.	-	.	ID=exon-XM_011266379.2-10;Dbxref=GeneID:105256427%2CGenbank:XM_011266379.2;Parent=rna-XM_011266379.2
NW_020229838.1	Gnomon	exon	2256163	2256445	.	-	.	ID=exon-XM_011266379.2-11;Dbxref=GeneID:105256427%2CGenbank:XM_011266379.2;Parent=rna-XM_011266379.2
NW_020229838.1	Gnomon	CDS	3370530	3370929	.	-	0	Name=XP_019883660.1;ID=cds-XP_019883660.1;Dbxref=GeneID:105253123%2CGenbank:XP_019883660.1;Parent=rna-XM_020028101.2
NW_020229838.1	Gnomon	CDS	3369995	3370428	.	-	0	Name=XP_019883660.1;ID=cds-XP_019883660.1;Dbxref=GeneID:105253123%2CGenbank:XP_019883660.1;Parent=rna-XM_020028101.2
NW_020229838.1	Gnomon	CDS	3369593	3369911	.	-	0	Name=XP_019883660.1;ID=cds-XP_019883660.1;Dbxref=GeneID:105253123%2CGenbank:XP_019883660.1;Parent=rna-XM_020028101.2
NW_020229838.1	Gnomon	CDS	3369303	3369408	.	-	0	Name=XP_019883660.1;ID=cds-XP_019883660.1;Dbxref=GeneID:105253123%2CGenbank:XP_019883660.1;Parent=rna-XM_020028101.2
NW_020229838.1	Gnomon	CDS	3368933	3369224	.	-	0	Name=XP_019883660.1;ID=cds-XP_019883660.1;Dbxref=GeneID:105253123%2CGenbank:XP_019883660.1;Parent=rna-XM_020028101.2
NW_020229838.1	Gnomon	CDS	321210	321218	.	+	0	Name=XP_011261980.1;ID=cds-XP_011261980.1;Dbxref=GeneID:105254788%2CGenbank:XP_011261980.1;Parent=rna-XM_011263678.3
NW_020229838.1	Gnomon	CDS	321842	321961	.	+	0	Name=XP_011261980.1;ID=cds-XP_011261980.1;Dbxref=GeneID:105254788%2CGenbank:XP_011261980.1;Parent=rna-XM_011263678.3
NW_020229838.1	Gnomon	CDS	322086	322327	.	+	0	Name=XP_011261980.1;ID=cds-XP_011261980.1;Dbxref=GeneID:105254788%2CGenbank:XP_011261980.1;Parent=rna-XM_011263678.3
NW_020229838.1	Gnomon	CDS	322477	322833	.	+	0	Name=XP_011261980.1;ID=cds-XP_011261980.1;Dbxref=GeneID:105254788%2CGenbank:XP_011261980.1;Parent=rna-XM_011263678.3
NW_020229838.1	Gnomon	CDS	322912	323092	.	+	0	Name=XP_011261980.1;ID=cds-XP_011261980.1;Dbxref=GeneID:105254788%2CGenbank:XP_011261980.1;Parent=rna-XM_011263678.3
NW_020229838.1	Gnomon	CDS	323188	323406	.	+	0	Name=XP_011261980.1;ID=cds-XP_011261980.1;Dbxref=GeneID:105254788%2CGenbank:XP_011261980.1;Parent=rna-XM_011263678.3
NW_020229838.1	Gnomon	CDS	323500	323665	.	+	0	Name=XP_011261980.1;ID=cds-XP_011261980.1;Dbxref=GeneID:105254788%2CGenbank:XP_011261980.1;Parent=rna-XM_011263678.3
NW_020229838.1	Gnomon	CDS	323765	323772	.	+	0	Name=XP_011261980.1;ID=cds-XP_011261980.1;Dbxref=GeneID:105254788%2CGenbank:XP_011261980.1;Parent=rna-XM_011263678.3
NW_020229838.1	Gnomon	CDS	4365473	4365475	.	+	0	Name=XP_011256924.1;ID=cds-XP_011256924.1;Dbxref=GeneID:105251668%2CGenbank:XP_011256924.1;Parent=rna-XM_011258622.3
NW_020229838.1	Gnomon	CDS	4367844	4368083	.	+	0	Name=XP_011256924.1;ID=cds-XP_011256924.1;Dbxref=GeneID:105251668%2CGenbank:XP_011256924.1;Parent=rna-XM_011258622.3
NW_020229838.1	Gnomon	CDS	4369955	4371107	.	+	0	Name=XP_011256924.1;ID=cds-XP_011256924.1;Dbxref=GeneID:105251668%2CGenbank:XP_011256924.1;Parent=rna-XM_011258622.3
NW_020229838.1	Gnomon	CDS	4371302	4371604	.	+	0	Name=XP_011256924.1;ID=cds-XP_011256924.1;Dbxref=GeneID:105251668%2CGenbank:XP_011256924.1;Parent=rna-XM_011258622.3
NW_020229838.1	Gnomon	CDS	4371846	4372177	.	+	0	Name=XP_011256924.1;ID=cds-XP_011256924.1;Dbxref=GeneID:105251668%2CGenbank:XP_011256924.1;Parent=rna-XM_011258622.3
NW_020229838.1	Gnomon	CDS	1564996	1565068	.	-	0	Name=XP_025269544.1;ID=cds-XP_025269544.1;Dbxref=GeneID:105255862%2CGenbank:XP_025269544.1;Parent=rna-XM_025413759.1
NW_020229838.1	Gnomon	CDS	1564084	1564327	.	-	0	Name=XP_025269544.1;ID=cds-XP_025269544.1;Dbxref=GeneID:105255862%2CGenbank:XP_025269544.1;Parent=rna-XM_025413759.1
NW_020229838.1	Gnomon	CDS	1563886	1563992	.	-	0	Name=XP_025269544.1;ID=cds-XP_025269544.1;Dbxref=GeneID:105255862%2CGenbank:XP_025269544.1;Parent=rna-XM_025413759.1
NW_020229838.1	Gnomon	CDS	1563201	1563317	.	-	0	Name=XP_025269544.1;ID=cds-XP_025269544.1;Dbxref=GeneID:105255862%2CGenbank:XP_025269544.1;Parent=rna-XM_025413759.1
NW_020229838.1	Gnomon	CDS	1562460	1562609	.	-	0	Name=XP_025269544.1;ID=cds-XP_025269544.1;Dbxref=GeneID:105255862%2CGenbank:XP_025269544.1;Parent=rna-XM_025413759.1
NW_020229838.1	Gnomon	CDS	1562323	1562388	.	-	0	Name=XP_025269544.1;ID=cds-XP_025269544.1;Dbxref=GeneID:105255862%2CGenbank:XP_025269544.1;Parent=rna-XM_025413759.1
NW_020229838.1	Gnomon	CDS	1561474	1561655	.	-	0	Name=XP_025269544.1;ID=cds-XP_025269544.1;Dbxref=GeneID:105255862%2CGenbank:XP_025269544.1;Parent=rna-XM_025413759.1
NW_020229838.1	Gnomon	exon	3192513	3192927	.	+	.	ID=exon-XM_011253213.3-1;Dbxref=GeneID:105248432%2CGenbank:XM_011253213.3;Parent=rna-XM_011253213.3
NW_020229838.1	Gnomon	exon	3193033	3193217	.	+	.	ID=exon-XM_011253213.3-2;Dbxref=GeneID:105248432%2CGenbank:XM_011253213.3;Parent=rna-XM_011253213.3
NW_020229838.1	Gnomon	exon	3197988	3198180	.	+	.	ID=exon-XM_011253213.3-5;Dbxref=GeneID:105248432%2CGenbank:XM_011253213.3;Parent=rna-XM_011253213.3
NW_020229838.1	Gnomon	exon	3198293	3198493	.	+	.	ID=exon-XM_011253213.3-6;Dbxref=GeneID:105248432%2CGenbank:XM_011253213.3;Parent=rna-XM_011253213.3
NW_020229838.1	Gnomon	exon	3196944	3197162	.	+	.	ID=exon-XM_011253213.3-3;Dbxref=GeneID:105248432%2CGenbank:XM_011253213.3;Parent=rna-XM_011253213.3
NW_020229838.1	Gnomon	exon	3197647	3197867	.	+	.	ID=exon-XM_011253213.3-4;Dbxref=GeneID:105248432%2CGenbank:XM_011253213.3;Parent=rna-XM_011253213.3
NW_020229838.1	Gnomon	exon	3199204	3199444	.	+	.	ID=exon-XM_011253213.3-9;Dbxref=GeneID:105248432%2CGenbank:XM_011253213.3;Parent=rna-XM_011253213.3
NW_020229838.1	Gnomon	exon	3198572	3198821	.	+	.	ID=exon-XM_011253213.3-7;Dbxref=GeneID:105248432%2CGenbank:XM_011253213.3;Parent=rna-XM_011253213.3
NW_020229838.1	Gnomon	exon	3198920	3199113	.	+	.	ID=exon-XM_011253213.3-8;Dbxref=GeneID:105248432%2CGenbank:XM_011253213.3;Parent=rna-XM_011253213.3
NW_020229838.1	Gnomon	exon	4211161	4211366	.	+	.	ID=exon-XM_011258632.3-12;Dbxref=GeneID:105251676%2CGenbank:XM_011258632.3;Parent=rna-XM_011258632.3
NW_020229838.1	Gnomon	exon	4211445	4211546	.	+	.	ID=exon-XM_011258632.3-13;Dbxref=GeneID:105251676%2CGenbank:XM_011258632.3;Parent=rna-XM_011258632.3
NW_020229838.1	Gnomon	exon	4210271	4210493	.	+	.	ID=exon-XM_011258632.3-10;Dbxref=GeneID:105251676%2CGenbank:XM_011258632.3;Parent=rna-XM_011258632.3
NW_020229838.1	Gnomon	exon	4210574	4211018	.	+	.	ID=exon-XM_011258632.3-11;Dbxref=GeneID:105251676%2CGenbank:XM_011258632.3;Parent=rna-XM_011258632.3
NW_020229838.1	Gnomon	CDS	2629429	2629585	.	+	0	Name=XP_011264048.1;ID=cds-XP_011264048.1;Dbxref=GeneID:105256089%2CGenbank:XP_011264048.1;Parent=rna-XM_011265746.3
NW_020229838.1	Gnomon	CDS	2636368	2636521	.	+	0	Name=XP_011264048.1;ID=cds-XP_011264048.1;Dbxref=GeneID:105256089%2CGenbank:XP_011264048.1;Parent=rna-XM_011265746.3
NW_020229838.1	Gnomon	CDS	2636735	2636987	.	+	0	Name=XP_011264048.1;ID=cds-XP_011264048.1;Dbxref=GeneID:105256089%2CGenbank:XP_011264048.1;Parent=rna-XM_011265746.3
NW_020229838.1	Gnomon	CDS	2637098	2637211	.	+	0	Name=XP_011264048.1;ID=cds-XP_011264048.1;Dbxref=GeneID:105256089%2CGenbank:XP_011264048.1;Parent=rna-XM_011265746.3
NW_020229838.1	Gnomon	CDS	2637535	2637680	.	+	0	Name=XP_011264048.1;ID=cds-XP_011264048.1;Dbxref=GeneID:105256089%2CGenbank:XP_011264048.1;Parent=rna-XM_011265746.3
NW_020229838.1	Gnomon	CDS	2640099	2640279	.	+	0	Name=XP_011264048.1;ID=cds-XP_011264048.1;Dbxref=GeneID:105256089%2CGenbank:XP_011264048.1;Parent=rna-XM_011265746.3
NW_020229838.1	Gnomon	exon	3229915	3230102	.	+	.	ID=exon-XM_025413694.1-12;Dbxref=GeneID:105252707%2CGenbank:XM_025413694.1;Parent=rna-XM_025413694.1
NW_020229838.1	Gnomon	exon	3230193	3230361	.	+	.	ID=exon-XM_025413694.1-13;Dbxref=GeneID:105252707%2CGenbank:XM_025413694.1;Parent=rna-XM_025413694.1
NW_020229838.1	Gnomon	exon	3230449	3230784	.	+	.	ID=exon-XM_025413694.1-14;Dbxref=GeneID:105252707%2CGenbank:XM_025413694.1;Parent=rna-XM_025413694.1
NW_020229838.1	Gnomon	exon	3230885	3231011	.	+	.	ID=exon-XM_025413694.1-15;Dbxref=GeneID:105252707%2CGenbank:XM_025413694.1;Parent=rna-XM_025413694.1
NW_020229838.1	Gnomon	exon	3229022	3229325	.	+	.	ID=exon-XM_025413694.1-10;Dbxref=GeneID:105252707%2CGenbank:XM_025413694.1;Parent=rna-XM_025413694.1
NW_020229838.1	Gnomon	exon	3229620	3229817	.	+	.	ID=exon-XM_025413694.1-11;Dbxref=GeneID:105252707%2CGenbank:XM_025413694.1;Parent=rna-XM_025413694.1
NW_020229838.1	Gnomon	exon	3231072	3231413	.	+	.	ID=exon-XM_025413694.1-16;Dbxref=GeneID:105252707%2CGenbank:XM_025413694.1;Parent=rna-XM_025413694.1
NW_020229838.1	Gnomon	exon	3337363	3337845	.	-	.	ID=exon-XM_025413822.1-4;Dbxref=GeneID:105253132%2CGenbank:XM_025413822.1;Parent=rna-XM_025413822.1
NW_020229838.1	Gnomon	exon	3340467	3340594	.	-	.	ID=exon-XM_025413822.1-1;Dbxref=GeneID:105253132%2CGenbank:XM_025413822.1;Parent=rna-XM_025413822.1
NW_020229838.1	Gnomon	exon	3338199	3338389	.	-	.	ID=exon-XM_025413822.1-2;Dbxref=GeneID:105253132%2CGenbank:XM_025413822.1;Parent=rna-XM_025413822.1
NW_020229838.1	Gnomon	exon	3337938	3338005	.	-	.	ID=exon-XM_025413822.1-3;Dbxref=GeneID:105253132%2CGenbank:XM_025413822.1;Parent=rna-XM_025413822.1
NW_020229838.1	Gnomon	mRNA	2485343	2488240	.	+	.	Name=XM_025413684.1;ID=rna-XM_025413684.1;Dbxref=GeneID:112639502%2CGenbank:XM_025413684.1;Parent=gene-LOC112639502
NW_020229838.1	Gnomon	CDS	2200679	2201355	.	-	0	Name=XP_011264873.1;ID=cds-XP_011264873.1;Dbxref=GeneID:105256552%2CGenbank:XP_011264873.1;Parent=rna-XM_011266571.2
NW_020229838.1	Gnomon	CDS	2200304	2200610	.	-	0	Name=XP_011264873.1;ID=cds-XP_011264873.1;Dbxref=GeneID:105256552%2CGenbank:XP_011264873.1;Parent=rna-XM_011266571.2
NW_020229838.1	Gnomon	CDS	2199892	2200130	.	-	0	Name=XP_011264873.1;ID=cds-XP_011264873.1;Dbxref=GeneID:105256552%2CGenbank:XP_011264873.1;Parent=rna-XM_011266571.2
NW_020229838.1	Gnomon	CDS	2199611	2199767	.	-	0	Name=XP_011264873.1;ID=cds-XP_011264873.1;Dbxref=GeneID:105256552%2CGenbank:XP_011264873.1;Parent=rna-XM_011266571.2
NW_020229838.1	Gnomon	exon	260439	260755	.	+	.	ID=exon-XM_011263671.3-11;Dbxref=GeneID:105254782%2CGenbank:XM_011263671.3;Parent=rna-XM_011263671.3
NW_020229838.1	Gnomon	exon	260875	261185	.	+	.	ID=exon-XM_011263671.3-12;Dbxref=GeneID:105254782%2CGenbank:XM_011263671.3;Parent=rna-XM_011263671.3
NW_020229838.1	Gnomon	exon	252128	252403	.	+	.	ID=exon-XM_011263671.3-10;Dbxref=GeneID:105254782%2CGenbank:XM_011263671.3;Parent=rna-XM_011263671.3
NW_020229838.1	Gnomon	exon	275655	275717	.	+	.	ID=exon-XM_011263671.3-13;Dbxref=GeneID:105254782%2CGenbank:XM_011263671.3;Parent=rna-XM_011263671.3
NW_020229838.1	Gnomon	exon	283785	286411	.	+	.	ID=exon-XM_011263671.3-14;Dbxref=GeneID:105254782%2CGenbank:XM_011263671.3;Parent=rna-XM_011263671.3
NW_020229838.1	Gnomon	exon	3233665	3233968	.	+	.	ID=exon-XM_011260976.2-2;Dbxref=GeneID:105253142%2CGenbank:XM_011260976.2;Parent=rna-XM_011260976.2
NW_020229838.1	Gnomon	exon	3234263	3234460	.	+	.	ID=exon-XM_011260976.2-3;Dbxref=GeneID:105253142%2CGenbank:XM_011260976.2;Parent=rna-XM_011260976.2
NW_020229838.1	Gnomon	exon	3233165	3233404	.	+	.	ID=exon-XM_011260976.2-1;Dbxref=GeneID:105253142%2CGenbank:XM_011260976.2;Parent=rna-XM_011260976.2
NW_020229838.1	Gnomon	exon	3235700	3236041	.	+	.	ID=exon-XM_011260976.2-8;Dbxref=GeneID:105253142%2CGenbank:XM_011260976.2;Parent=rna-XM_011260976.2
NW_020229838.1	Gnomon	exon	3235072	3235407	.	+	.	ID=exon-XM_011260976.2-6;Dbxref=GeneID:105253142%2CGenbank:XM_011260976.2;Parent=rna-XM_011260976.2
NW_020229838.1	Gnomon	exon	3235513	3235639	.	+	.	ID=exon-XM_011260976.2-7;Dbxref=GeneID:105253142%2CGenbank:XM_011260976.2;Parent=rna-XM_011260976.2
NW_020229838.1	Gnomon	exon	3234558	3234745	.	+	.	ID=exon-XM_011260976.2-4;Dbxref=GeneID:105253142%2CGenbank:XM_011260976.2;Parent=rna-XM_011260976.2
NW_020229838.1	Gnomon	exon	3234836	3235001	.	+	.	ID=exon-XM_011260976.2-5;Dbxref=GeneID:105253142%2CGenbank:XM_011260976.2;Parent=rna-XM_011260976.2
NW_020229838.1	Gnomon	CDS	4353577	4353780	.	+	0	Name=XP_011256925.1;ID=cds-XP_011256925.1;Dbxref=GeneID:105251672%2CGenbank:XP_011256925.1;Parent=rna-XM_011258623.3
NW_020229838.1	Gnomon	CDS	4354443	4354709	.	+	0	Name=XP_011256925.1;ID=cds-XP_011256925.1;Dbxref=GeneID:105251672%2CGenbank:XP_011256925.1;Parent=rna-XM_011258623.3
NW_020229838.1	Gnomon	CDS	4354927	4355049	.	+	0	Name=XP_011256925.1;ID=cds-XP_011256925.1;Dbxref=GeneID:105251672%2CGenbank:XP_011256925.1;Parent=rna-XM_011258623.3
NW_020229838.1	Gnomon	exon	2267312	2267483	.	-	.	ID=exon-XM_025413676.1-1;Dbxref=GeneID:105256427%2CGenbank:XM_025413676.1;Parent=rna-XM_025413676.1
NW_020229838.1	Gnomon	exon	2265992	2266118	.	-	.	ID=exon-XM_025413676.1-2;Dbxref=GeneID:105256427%2CGenbank:XM_025413676.1;Parent=rna-XM_025413676.1
NW_020229838.1	Gnomon	exon	2264891	2264961	.	-	.	ID=exon-XM_025413676.1-3;Dbxref=GeneID:105256427%2CGenbank:XM_025413676.1;Parent=rna-XM_025413676.1
NW_020229838.1	Gnomon	exon	2262190	2262213	.	-	.	ID=exon-XM_025413676.1-4;Dbxref=GeneID:105256427%2CGenbank:XM_025413676.1;Parent=rna-XM_025413676.1
NW_020229838.1	Gnomon	exon	2261699	2261768	.	-	.	ID=exon-XM_025413676.1-5;Dbxref=GeneID:105256427%2CGenbank:XM_025413676.1;Parent=rna-XM_025413676.1
NW_020229838.1	Gnomon	exon	2258027	2258100	.	-	.	ID=exon-XM_025413676.1-6;Dbxref=GeneID:105256427%2CGenbank:XM_025413676.1;Parent=rna-XM_025413676.1
NW_020229838.1	Gnomon	exon	2257561	2257779	.	-	.	ID=exon-XM_025413676.1-7;Dbxref=GeneID:105256427%2CGenbank:XM_025413676.1;Parent=rna-XM_025413676.1
NW_020229838.1	Gnomon	exon	2257041	2257166	.	-	.	ID=exon-XM_025413676.1-8;Dbxref=GeneID:105256427%2CGenbank:XM_025413676.1;Parent=rna-XM_025413676.1
NW_020229838.1	Gnomon	exon	2256552	2256674	.	-	.	ID=exon-XM_025413676.1-9;Dbxref=GeneID:105256427%2CGenbank:XM_025413676.1;Parent=rna-XM_025413676.1
NW_020229838.1	Gnomon	CDS	1714590	1714604	.	+	0	Name=XP_025269545.1;ID=cds-XP_025269545.1;Dbxref=GeneID:105256869%2CGenbank:XP_025269545.1;Parent=rna-XM_025413760.1
NW_020229838.1	Gnomon	CDS	1715073	1715317	.	+	0	Name=XP_025269545.1;ID=cds-XP_025269545.1;Dbxref=GeneID:105256869%2CGenbank:XP_025269545.1;Parent=rna-XM_025413760.1
NW_020229838.1	Gnomon	CDS	1715559	1715772	.	+	0	Name=XP_025269545.1;ID=cds-XP_025269545.1;Dbxref=GeneID:105256869%2CGenbank:XP_025269545.1;Parent=rna-XM_025413760.1
NW_020229838.1	Gnomon	exon	3294466	3294618	.	-	.	ID=exon-XM_025413806.1-10;Dbxref=GeneID:105253134%2CGenbank:XM_025413806.1;Parent=rna-XM_025413806.1
NW_020229838.1	Gnomon	exon	3292892	3294345	.	-	.	ID=exon-XM_025413806.1-11;Dbxref=GeneID:105253134%2CGenbank:XM_025413806.1;Parent=rna-XM_025413806.1
NW_020229838.1	Gnomon	exon	3826163	3826416	.	+	.	ID=exon-XM_011258690.3-21;Dbxref=GeneID:105251709%2CGenbank:XM_011258690.3;Parent=rna-XM_011258690.3
NW_020229838.1	Gnomon	exon	3828453	3831047	.	+	.	ID=exon-XM_011258690.3-22;Dbxref=GeneID:105251709%2CGenbank:XM_011258690.3;Parent=rna-XM_011258690.3
NW_020229838.1	Gnomon	exon	3825726	3825918	.	+	.	ID=exon-XM_011258690.3-20;Dbxref=GeneID:105251709%2CGenbank:XM_011258690.3;Parent=rna-XM_011258690.3
NW_020229838.1	Gnomon	exon	3823678	3824026	.	+	.	ID=exon-XM_011258690.3-14;Dbxref=GeneID:105251709%2CGenbank:XM_011258690.3;Parent=rna-XM_011258690.3
NW_020229838.1	Gnomon	exon	3824114	3824332	.	+	.	ID=exon-XM_011258690.3-15;Dbxref=GeneID:105251709%2CGenbank:XM_011258690.3;Parent=rna-XM_011258690.3
NW_020229838.1	Gnomon	exon	3822665	3822823	.	+	.	ID=exon-XM_011258690.3-12;Dbxref=GeneID:105251709%2CGenbank:XM_011258690.3;Parent=rna-XM_011258690.3
NW_020229838.1	Gnomon	exon	3822903	3823066	.	+	.	ID=exon-XM_011258690.3-13;Dbxref=GeneID:105251709%2CGenbank:XM_011258690.3;Parent=rna-XM_011258690.3
NW_020229838.1	Gnomon	exon	3825232	3825351	.	+	.	ID=exon-XM_011258690.3-18;Dbxref=GeneID:105251709%2CGenbank:XM_011258690.3;Parent=rna-XM_011258690.3
NW_020229838.1	Gnomon	exon	3825435	3825595	.	+	.	ID=exon-XM_011258690.3-19;Dbxref=GeneID:105251709%2CGenbank:XM_011258690.3;Parent=rna-XM_011258690.3
NW_020229838.1	Gnomon	exon	3824494	3824882	.	+	.	ID=exon-XM_011258690.3-16;Dbxref=GeneID:105251709%2CGenbank:XM_011258690.3;Parent=rna-XM_011258690.3
NW_020229838.1	Gnomon	exon	3825028	3825160	.	+	.	ID=exon-XM_011258690.3-17;Dbxref=GeneID:105251709%2CGenbank:XM_011258690.3;Parent=rna-XM_011258690.3
NW_020229838.1	Gnomon	exon	3821403	3821655	.	+	.	ID=exon-XM_011258690.3-10;Dbxref=GeneID:105251709%2CGenbank:XM_011258690.3;Parent=rna-XM_011258690.3
NW_020229838.1	Gnomon	exon	3822034	3822297	.	+	.	ID=exon-XM_011258690.3-11;Dbxref=GeneID:105251709%2CGenbank:XM_011258690.3;Parent=rna-XM_011258690.3
NW_020229838.1	Gnomon	CDS	1711582	1711605	.	+	0	Name=XP_025269546.1;ID=cds-XP_025269546.1;Dbxref=GeneID:112639521%2CGenbank:XP_025269546.1;Parent=rna-XM_025413761.1
NW_020229838.1	Gnomon	CDS	1712045	1712464	.	+	0	Name=XP_025269546.1;ID=cds-XP_025269546.1;Dbxref=GeneID:112639521%2CGenbank:XP_025269546.1;Parent=rna-XM_025413761.1
NW_020229838.1	Gnomon	mRNA	2471353	2478101	.	+	.	Name=XM_011265905.3;ID=rna-XM_011265905.3;Dbxref=GeneID:105256172%2CGenbank:XM_011265905.3;Parent=gene-LOC105256172
NW_020229838.1	Gnomon	mRNA	3346386	3350262	.	-	.	Name=XM_011260950.3;ID=rna-XM_011260950.3;Dbxref=GeneID:105253128%2CGenbank:XM_011260950.3;Parent=gene-LOC105253128
NW_020229838.1	Gnomon	exon	4218415	4218530	.	-	.	ID=exon-XM_020027653.2-1;Dbxref=GeneID:105251719%2CGenbank:XM_020027653.2;Parent=rna-XM_020027653.2
NW_020229838.1	Gnomon	exon	4217780	4218273	.	-	.	ID=exon-XM_020027653.2-2;Dbxref=GeneID:105251719%2CGenbank:XM_020027653.2;Parent=rna-XM_020027653.2
NW_020229838.1	Gnomon	exon	4217246	4217603	.	-	.	ID=exon-XM_020027653.2-3;Dbxref=GeneID:105251719%2CGenbank:XM_020027653.2;Parent=rna-XM_020027653.2
NW_020229838.1	Gnomon	exon	4216842	4217139	.	-	.	ID=exon-XM_020027653.2-4;Dbxref=GeneID:105251719%2CGenbank:XM_020027653.2;Parent=rna-XM_020027653.2
NW_020229838.1	Gnomon	CDS	2763509	2763640	.	+	0	Name=XP_011251481.1;ID=cds-XP_011251481.1;Dbxref=GeneID:105248415%2CGenbank:XP_011251481.1;Parent=rna-XM_011253179.3
NW_020229838.1	Gnomon	CDS	2764395	2764735	.	+	0	Name=XP_011251481.1;ID=cds-XP_011251481.1;Dbxref=GeneID:105248415%2CGenbank:XP_011251481.1;Parent=rna-XM_011253179.3
NW_020229838.1	Gnomon	CDS	2768532	2768642	.	+	0	Name=XP_011251481.1;ID=cds-XP_011251481.1;Dbxref=GeneID:105248415%2CGenbank:XP_011251481.1;Parent=rna-XM_011253179.3
NW_020229838.1	Gnomon	CDS	2770067	2770319	.	+	0	Name=XP_011251481.1;ID=cds-XP_011251481.1;Dbxref=GeneID:105248415%2CGenbank:XP_011251481.1;Parent=rna-XM_011253179.3
NW_020229838.1	Gnomon	exon	1721987	1722139	.	-	.	ID=exon-XM_011266938.3-1;Dbxref=GeneID:105256737%2CGenbank:XM_011266938.3;Parent=rna-XM_011266938.3
NW_020229838.1	Gnomon	exon	1721114	1721762	.	-	.	ID=exon-XM_011266938.3-2;Dbxref=GeneID:105256737%2CGenbank:XM_011266938.3;Parent=rna-XM_011266938.3
NW_020229838.1	Gnomon	exon	1720520	1720785	.	-	.	ID=exon-XM_011266938.3-3;Dbxref=GeneID:105256737%2CGenbank:XM_011266938.3;Parent=rna-XM_011266938.3
NW_020229838.1	Gnomon	CDS	2600194	2600327	.	-	0	Name=XP_019884741.1;ID=cds-XP_019884741.1;Dbxref=GeneID:105256104%2CGenbank:XP_019884741.1;Parent=rna-XM_020029182.2
NW_020229838.1	Gnomon	CDS	2600062	2600109	.	-	0	Name=XP_019884741.1;ID=cds-XP_019884741.1;Dbxref=GeneID:105256104%2CGenbank:XP_019884741.1;Parent=rna-XM_020029182.2
NW_020229838.1	Gnomon	CDS	2599652	2599833	.	-	0	Name=XP_019884741.1;ID=cds-XP_019884741.1;Dbxref=GeneID:105256104%2CGenbank:XP_019884741.1;Parent=rna-XM_020029182.2
NW_020229838.1	Gnomon	CDS	2599379	2599499	.	-	0	Name=XP_019884741.1;ID=cds-XP_019884741.1;Dbxref=GeneID:105256104%2CGenbank:XP_019884741.1;Parent=rna-XM_020029182.2
NW_020229838.1	Gnomon	CDS	2598760	2599288	.	-	0	Name=XP_019884741.1;ID=cds-XP_019884741.1;Dbxref=GeneID:105256104%2CGenbank:XP_019884741.1;Parent=rna-XM_020029182.2
NW_020229838.1	Gnomon	CDS	2598464	2598669	.	-	0	Name=XP_019884741.1;ID=cds-XP_019884741.1;Dbxref=GeneID:105256104%2CGenbank:XP_019884741.1;Parent=rna-XM_020029182.2
NW_020229838.1	Gnomon	CDS	2598079	2598316	.	-	0	Name=XP_019884741.1;ID=cds-XP_019884741.1;Dbxref=GeneID:105256104%2CGenbank:XP_019884741.1;Parent=rna-XM_020029182.2
NW_020229838.1	Gnomon	CDS	2596636	2596852	.	-	0	Name=XP_019884741.1;ID=cds-XP_019884741.1;Dbxref=GeneID:105256104%2CGenbank:XP_019884741.1;Parent=rna-XM_020029182.2
NW_020229838.1	Gnomon	CDS	2596388	2596560	.	-	0	Name=XP_019884741.1;ID=cds-XP_019884741.1;Dbxref=GeneID:105256104%2CGenbank:XP_019884741.1;Parent=rna-XM_020029182.2
NW_020229838.1	Gnomon	CDS	2596212	2596310	.	-	0	Name=XP_019884741.1;ID=cds-XP_019884741.1;Dbxref=GeneID:105256104%2CGenbank:XP_019884741.1;Parent=rna-XM_020029182.2
NW_020229838.1	Gnomon	exon	2422699	2422827	.	+	.	ID=exon-XM_011266188.3-8;Dbxref=GeneID:105256349%2CGenbank:XM_011266188.3;Parent=rna-XM_011266188.3
NW_020229838.1	Gnomon	exon	2422906	2423069	.	+	.	ID=exon-XM_011266188.3-9;Dbxref=GeneID:105256349%2CGenbank:XM_011266188.3;Parent=rna-XM_011266188.3
NW_020229838.1	Gnomon	exon	2421880	2422012	.	+	.	ID=exon-XM_011266188.3-4;Dbxref=GeneID:105256349%2CGenbank:XM_011266188.3;Parent=rna-XM_011266188.3
NW_020229838.1	Gnomon	exon	2422079	2422201	.	+	.	ID=exon-XM_011266188.3-5;Dbxref=GeneID:105256349%2CGenbank:XM_011266188.3;Parent=rna-XM_011266188.3
NW_020229838.1	Gnomon	exon	2422263	2422346	.	+	.	ID=exon-XM_011266188.3-6;Dbxref=GeneID:105256349%2CGenbank:XM_011266188.3;Parent=rna-XM_011266188.3
NW_020229838.1	Gnomon	exon	2422426	2422578	.	+	.	ID=exon-XM_011266188.3-7;Dbxref=GeneID:105256349%2CGenbank:XM_011266188.3;Parent=rna-XM_011266188.3
NW_020229838.1	Gnomon	exon	2421014	2421337	.	+	.	ID=exon-XM_011266188.3-1;Dbxref=GeneID:105256349%2CGenbank:XM_011266188.3;Parent=rna-XM_011266188.3
NW_020229838.1	Gnomon	exon	2421409	2421564	.	+	.	ID=exon-XM_011266188.3-2;Dbxref=GeneID:105256349%2CGenbank:XM_011266188.3;Parent=rna-XM_011266188.3
NW_020229838.1	Gnomon	exon	2421667	2421797	.	+	.	ID=exon-XM_011266188.3-3;Dbxref=GeneID:105256349%2CGenbank:XM_011266188.3;Parent=rna-XM_011266188.3
NW_020229838.1	Gnomon	CDS	4360818	4360860	.	+	0	Name=XP_011256922.1;ID=cds-XP_011256922.1;Dbxref=GeneID:105251668%2CGenbank:XP_011256922.1;Parent=rna-XM_011258620.3
NW_020229838.1	Gnomon	CDS	4363334	4363547	.	+	0	Name=XP_011256922.1;ID=cds-XP_011256922.1;Dbxref=GeneID:105251668%2CGenbank:XP_011256922.1;Parent=rna-XM_011258620.3
NW_020229838.1	Gnomon	CDS	4365367	4365475	.	+	0	Name=XP_011256922.1;ID=cds-XP_011256922.1;Dbxref=GeneID:105251668%2CGenbank:XP_011256922.1;Parent=rna-XM_011258620.3
NW_020229838.1	Gnomon	CDS	4367844	4368083	.	+	0	Name=XP_011256922.1;ID=cds-XP_011256922.1;Dbxref=GeneID:105251668%2CGenbank:XP_011256922.1;Parent=rna-XM_011258620.3
NW_020229838.1	Gnomon	CDS	4369955	4371107	.	+	0	Name=XP_011256922.1;ID=cds-XP_011256922.1;Dbxref=GeneID:105251668%2CGenbank:XP_011256922.1;Parent=rna-XM_011258620.3
NW_020229838.1	Gnomon	CDS	4371302	4371604	.	+	0	Name=XP_011256922.1;ID=cds-XP_011256922.1;Dbxref=GeneID:105251668%2CGenbank:XP_011256922.1;Parent=rna-XM_011258620.3
NW_020229838.1	Gnomon	CDS	4371846	4372177	.	+	0	Name=XP_011256922.1;ID=cds-XP_011256922.1;Dbxref=GeneID:105251668%2CGenbank:XP_011256922.1;Parent=rna-XM_011258620.3
NW_020229838.1	Gnomon	exon	2642918	2643050	.	-	.	ID=exon-XM_025413794.1-2;Dbxref=GeneID:105256079%2CGenbank:XM_025413794.1;Parent=rna-XM_025413794.1
NW_020229838.1	Gnomon	exon	2642321	2642508	.	-	.	ID=exon-XM_025413794.1-3;Dbxref=GeneID:105256079%2CGenbank:XM_025413794.1;Parent=rna-XM_025413794.1
NW_020229838.1	Gnomon	exon	2642028	2642135	.	-	.	ID=exon-XM_025413794.1-4;Dbxref=GeneID:105256079%2CGenbank:XM_025413794.1;Parent=rna-XM_025413794.1
NW_020229838.1	Gnomon	exon	2640643	2641688	.	-	.	ID=exon-XM_025413794.1-5;Dbxref=GeneID:105256079%2CGenbank:XM_025413794.1;Parent=rna-XM_025413794.1
NW_020229838.1	Gnomon	exon	2643928	2643977	.	-	.	ID=exon-XM_025413794.1-1;Dbxref=GeneID:105256079%2CGenbank:XM_025413794.1;Parent=rna-XM_025413794.1
NW_020229838.1	Gnomon	CDS	3138574	3138602	.	-	0	Name=XP_025269449.1;ID=cds-XP_025269449.1;Dbxref=GeneID:105248430%2CGenbank:XP_025269449.1;Parent=rna-XM_025413664.1
NW_020229838.1	Gnomon	CDS	3127285	3135946	.	-	0	Name=XP_025269449.1;ID=cds-XP_025269449.1;Dbxref=GeneID:105248430%2CGenbank:XP_025269449.1;Parent=rna-XM_025413664.1
NW_020229838.1	Gnomon	CDS	1390726	1392589	.	-	0	Name=XP_011256828.1;ID=cds-XP_011256828.1;Dbxref=GeneID:105251592%2CGenbank:XP_011256828.1;Parent=rna-XM_011258526.3
NW_020229838.1	Gnomon	CDS	1357842	1357948	.	-	0	Name=XP_011256828.1;ID=cds-XP_011256828.1;Dbxref=GeneID:105251592%2CGenbank:XP_011256828.1;Parent=rna-XM_011258526.3
NW_020229838.1	Gnomon	CDS	1357093	1357276	.	-	0	Name=XP_011256828.1;ID=cds-XP_011256828.1;Dbxref=GeneID:105251592%2CGenbank:XP_011256828.1;Parent=rna-XM_011258526.3
NW_020229838.1	Gnomon	CDS	1356358	1356713	.	-	0	Name=XP_011256828.1;ID=cds-XP_011256828.1;Dbxref=GeneID:105251592%2CGenbank:XP_011256828.1;Parent=rna-XM_011258526.3
NW_020229838.1	Gnomon	CDS	1355775	1355972	.	-	0	Name=XP_011256828.1;ID=cds-XP_011256828.1;Dbxref=GeneID:105251592%2CGenbank:XP_011256828.1;Parent=rna-XM_011258526.3
NW_020229838.1	Gnomon	CDS	1355473	1355643	.	-	0	Name=XP_011256828.1;ID=cds-XP_011256828.1;Dbxref=GeneID:105251592%2CGenbank:XP_011256828.1;Parent=rna-XM_011258526.3
NW_020229838.1	Gnomon	CDS	1355129	1355292	.	-	0	Name=XP_011256828.1;ID=cds-XP_011256828.1;Dbxref=GeneID:105251592%2CGenbank:XP_011256828.1;Parent=rna-XM_011258526.3
NW_020229838.1	Gnomon	CDS	1354807	1354941	.	-	0	Name=XP_011256828.1;ID=cds-XP_011256828.1;Dbxref=GeneID:105251592%2CGenbank:XP_011256828.1;Parent=rna-XM_011258526.3
NW_020229838.1	Gnomon	CDS	1354360	1354615	.	-	0	Name=XP_011256828.1;ID=cds-XP_011256828.1;Dbxref=GeneID:105251592%2CGenbank:XP_011256828.1;Parent=rna-XM_011258526.3
NW_020229838.1	Gnomon	CDS	1353705	1353876	.	-	0	Name=XP_011256828.1;ID=cds-XP_011256828.1;Dbxref=GeneID:105251592%2CGenbank:XP_011256828.1;Parent=rna-XM_011258526.3
NW_020229838.1	Gnomon	CDS	1353295	1353516	.	-	0	Name=XP_011256828.1;ID=cds-XP_011256828.1;Dbxref=GeneID:105251592%2CGenbank:XP_011256828.1;Parent=rna-XM_011258526.3
NW_020229838.1	Gnomon	CDS	1352839	1353092	.	-	0	Name=XP_011256828.1;ID=cds-XP_011256828.1;Dbxref=GeneID:105251592%2CGenbank:XP_011256828.1;Parent=rna-XM_011258526.3
NW_020229838.1	Gnomon	CDS	1352611	1352722	.	-	0	Name=XP_011256828.1;ID=cds-XP_011256828.1;Dbxref=GeneID:105251592%2CGenbank:XP_011256828.1;Parent=rna-XM_011258526.3
NW_020229838.1	Gnomon	CDS	1352384	1352528	.	-	0	Name=XP_011256828.1;ID=cds-XP_011256828.1;Dbxref=GeneID:105251592%2CGenbank:XP_011256828.1;Parent=rna-XM_011258526.3
NW_020229838.1	Gnomon	CDS	1351929	1352241	.	-	0	Name=XP_011256828.1;ID=cds-XP_011256828.1;Dbxref=GeneID:105251592%2CGenbank:XP_011256828.1;Parent=rna-XM_011258526.3
NW_020229838.1	Gnomon	CDS	1351619	1351779	.	-	0	Name=XP_011256828.1;ID=cds-XP_011256828.1;Dbxref=GeneID:105251592%2CGenbank:XP_011256828.1;Parent=rna-XM_011258526.3
NW_020229838.1	Gnomon	CDS	1351351	1351489	.	-	0	Name=XP_011256828.1;ID=cds-XP_011256828.1;Dbxref=GeneID:105251592%2CGenbank:XP_011256828.1;Parent=rna-XM_011258526.3
NW_020229838.1	Gnomon	CDS	1350610	1350847	.	-	0	Name=XP_011256828.1;ID=cds-XP_011256828.1;Dbxref=GeneID:105251592%2CGenbank:XP_011256828.1;Parent=rna-XM_011258526.3
NW_020229838.1	Gnomon	CDS	1350326	1350499	.	-	0	Name=XP_011256828.1;ID=cds-XP_011256828.1;Dbxref=GeneID:105251592%2CGenbank:XP_011256828.1;Parent=rna-XM_011258526.3
NW_020229838.1	Gnomon	CDS	1350055	1350221	.	-	0	Name=XP_011256828.1;ID=cds-XP_011256828.1;Dbxref=GeneID:105251592%2CGenbank:XP_011256828.1;Parent=rna-XM_011258526.3
NW_020229838.1	Gnomon	CDS	1349706	1349864	.	-	0	Name=XP_011256828.1;ID=cds-XP_011256828.1;Dbxref=GeneID:105251592%2CGenbank:XP_011256828.1;Parent=rna-XM_011258526.3
NW_020229838.1	Gnomon	CDS	1349436	1349584	.	-	0	Name=XP_011256828.1;ID=cds-XP_011256828.1;Dbxref=GeneID:105251592%2CGenbank:XP_011256828.1;Parent=rna-XM_011258526.3
NW_020229838.1	Gnomon	CDS	1348979	1349266	.	-	0	Name=XP_011256828.1;ID=cds-XP_011256828.1;Dbxref=GeneID:105251592%2CGenbank:XP_011256828.1;Parent=rna-XM_011258526.3
NW_020229838.1	Gnomon	CDS	1348629	1348797	.	-	0	Name=XP_011256828.1;ID=cds-XP_011256828.1;Dbxref=GeneID:105251592%2CGenbank:XP_011256828.1;Parent=rna-XM_011258526.3
NW_020229838.1	Gnomon	CDS	1348125	1348544	.	-	0	Name=XP_011256828.1;ID=cds-XP_011256828.1;Dbxref=GeneID:105251592%2CGenbank:XP_011256828.1;Parent=rna-XM_011258526.3
NW_020229838.1	Gnomon	CDS	1347770	1347952	.	-	0	Name=XP_011256828.1;ID=cds-XP_011256828.1;Dbxref=GeneID:105251592%2CGenbank:XP_011256828.1;Parent=rna-XM_011258526.3
NW_020229838.1	Gnomon	CDS	1347281	1347615	.	-	0	Name=XP_011256828.1;ID=cds-XP_011256828.1;Dbxref=GeneID:105251592%2CGenbank:XP_011256828.1;Parent=rna-XM_011258526.3
NW_020229838.1	Gnomon	CDS	1346772	1347078	.	-	0	Name=XP_011256828.1;ID=cds-XP_011256828.1;Dbxref=GeneID:105251592%2CGenbank:XP_011256828.1;Parent=rna-XM_011258526.3
NW_020229838.1	Gnomon	CDS	1346171	1346609	.	-	0	Name=XP_011256828.1;ID=cds-XP_011256828.1;Dbxref=GeneID:105251592%2CGenbank:XP_011256828.1;Parent=rna-XM_011258526.3
NW_020229838.1	Gnomon	CDS	1345494	1345862	.	-	0	Name=XP_011256828.1;ID=cds-XP_011256828.1;Dbxref=GeneID:105251592%2CGenbank:XP_011256828.1;Parent=rna-XM_011258526.3
NW_020229838.1	Gnomon	CDS	1345251	1345393	.	-	0	Name=XP_011256828.1;ID=cds-XP_011256828.1;Dbxref=GeneID:105251592%2CGenbank:XP_011256828.1;Parent=rna-XM_011258526.3
NW_020229838.1	Gnomon	exon	3986667	3987098	.	-	.	ID=exon-XM_011258673.3-6;Dbxref=GeneID:105251700%2CGenbank:XM_011258673.3;Parent=rna-XM_011258673.3
NW_020229838.1	Gnomon	exon	3987495	3987850	.	-	.	ID=exon-XM_011258673.3-4;Dbxref=GeneID:105251700%2CGenbank:XM_011258673.3;Parent=rna-XM_011258673.3
NW_020229838.1	Gnomon	exon	3987211	3987401	.	-	.	ID=exon-XM_011258673.3-5;Dbxref=GeneID:105251700%2CGenbank:XM_011258673.3;Parent=rna-XM_011258673.3
NW_020229838.1	Gnomon	exon	3988206	3988408	.	-	.	ID=exon-XM_011258673.3-2;Dbxref=GeneID:105251700%2CGenbank:XM_011258673.3;Parent=rna-XM_011258673.3
NW_020229838.1	Gnomon	exon	3987940	3988075	.	-	.	ID=exon-XM_011258673.3-3;Dbxref=GeneID:105251700%2CGenbank:XM_011258673.3;Parent=rna-XM_011258673.3
NW_020229838.1	Gnomon	exon	3989155	3989497	.	-	.	ID=exon-XM_011258673.3-1;Dbxref=GeneID:105251700%2CGenbank:XM_011258673.3;Parent=rna-XM_011258673.3
NW_020229838.1	Gnomon	exon	3762864	3763505	.	-	.	ID=exon-XM_020027660.2-1;Dbxref=GeneID:105251716%2CGenbank:XM_020027660.2;Parent=rna-XM_020027660.2
NW_020229838.1	Gnomon	exon	3762555	3762789	.	-	.	ID=exon-XM_020027660.2-2;Dbxref=GeneID:105251716%2CGenbank:XM_020027660.2;Parent=rna-XM_020027660.2
NW_020229838.1	Gnomon	exon	3762353	3762481	.	-	.	ID=exon-XM_020027660.2-3;Dbxref=GeneID:105251716%2CGenbank:XM_020027660.2;Parent=rna-XM_020027660.2
NW_020229838.1	Gnomon	exon	3758678	3759676	.	-	.	ID=exon-XM_020027660.2-4;Dbxref=GeneID:105251716%2CGenbank:XM_020027660.2;Parent=rna-XM_020027660.2
NW_020229838.1	Gnomon	mRNA	1030927	1033093	.	+	.	Name=XM_025413681.1;ID=rna-XM_025413681.1;Dbxref=GeneID:112639499%2CGenbank:XM_025413681.1;Parent=gene-LOC112639499
NW_020229838.1	Gnomon	exon	3101629	3102003	.	-	.	ID=exon-XM_025413775.1-1;Dbxref=GeneID:109609782%2CGenbank:XM_025413775.1;Parent=rna-XM_025413775.1
NW_020229838.1	Gnomon	exon	3101109	3101322	.	-	.	ID=exon-XM_025413775.1-2;Dbxref=GeneID:109609782%2CGenbank:XM_025413775.1;Parent=rna-XM_025413775.1
NW_020229838.1	Gnomon	exon	3099872	3100430	.	-	.	ID=exon-XM_025413775.1-3;Dbxref=GeneID:109609782%2CGenbank:XM_025413775.1;Parent=rna-XM_025413775.1
NW_020229838.1	Gnomon	exon	3973352	3973663	.	+	.	ID=exon-XM_025413629.1-12;Dbxref=GeneID:105251703%2CGenbank:XM_025413629.1;Parent=rna-XM_025413629.1
NW_020229838.1	Gnomon	exon	3974083	3974232	.	+	.	ID=exon-XM_025413629.1-13;Dbxref=GeneID:105251703%2CGenbank:XM_025413629.1;Parent=rna-XM_025413629.1
NW_020229838.1	Gnomon	exon	3974456	3974719	.	+	.	ID=exon-XM_025413629.1-14;Dbxref=GeneID:105251703%2CGenbank:XM_025413629.1;Parent=rna-XM_025413629.1
NW_020229838.1	Gnomon	exon	3975026	3975241	.	+	.	ID=exon-XM_025413629.1-15;Dbxref=GeneID:105251703%2CGenbank:XM_025413629.1;Parent=rna-XM_025413629.1
NW_020229838.1	Gnomon	exon	3975604	3975824	.	+	.	ID=exon-XM_025413629.1-16;Dbxref=GeneID:105251703%2CGenbank:XM_025413629.1;Parent=rna-XM_025413629.1
NW_020229838.1	Gnomon	exon	3975930	3976106	.	+	.	ID=exon-XM_025413629.1-17;Dbxref=GeneID:105251703%2CGenbank:XM_025413629.1;Parent=rna-XM_025413629.1
NW_020229838.1	Gnomon	exon	3976205	3976407	.	+	.	ID=exon-XM_025413629.1-18;Dbxref=GeneID:105251703%2CGenbank:XM_025413629.1;Parent=rna-XM_025413629.1
NW_020229838.1	Gnomon	exon	3976985	3977220	.	+	.	ID=exon-XM_025413629.1-19;Dbxref=GeneID:105251703%2CGenbank:XM_025413629.1;Parent=rna-XM_025413629.1
NW_020229838.1	Gnomon	exon	3977530	3977806	.	+	.	ID=exon-XM_025413629.1-20;Dbxref=GeneID:105251703%2CGenbank:XM_025413629.1;Parent=rna-XM_025413629.1
NW_020229838.1	Gnomon	exon	3977872	3978216	.	+	.	ID=exon-XM_025413629.1-21;Dbxref=GeneID:105251703%2CGenbank:XM_025413629.1;Parent=rna-XM_025413629.1
NW_020229838.1	Gnomon	exon	3972146	3972425	.	+	.	ID=exon-XM_025413629.1-10;Dbxref=GeneID:105251703%2CGenbank:XM_025413629.1;Parent=rna-XM_025413629.1
NW_020229838.1	Gnomon	exon	3973070	3973215	.	+	.	ID=exon-XM_025413629.1-11;Dbxref=GeneID:105251703%2CGenbank:XM_025413629.1;Parent=rna-XM_025413629.1
NW_020229838.1	Gnomon	mRNA	1699140	1701818	.	-	.	Name=XM_011266975.2;ID=rna-XM_011266975.2;Dbxref=GeneID:105256760%2CGenbank:XM_011266975.2;Parent=gene-LOC105256760
NW_020229838.1	Gnomon	exon	4106392	4106584	.	+	.	ID=exon-XM_011258649.3-5;Dbxref=GeneID:105251687%2CGenbank:XM_011258649.3;Parent=rna-XM_011258649.3
NW_020229838.1	Gnomon	exon	4106671	4106871	.	+	.	ID=exon-XM_011258649.3-6;Dbxref=GeneID:105251687%2CGenbank:XM_011258649.3;Parent=rna-XM_011258649.3
NW_020229838.1	Gnomon	exon	4107127	4107186	.	+	.	ID=exon-XM_011258649.3-7;Dbxref=GeneID:105251687%2CGenbank:XM_011258649.3;Parent=rna-XM_011258649.3
NW_020229838.1	Gnomon	exon	4107276	4107670	.	+	.	ID=exon-XM_011258649.3-8;Dbxref=GeneID:105251687%2CGenbank:XM_011258649.3;Parent=rna-XM_011258649.3
NW_020229838.1	Gnomon	exon	4104715	4104879	.	+	.	ID=exon-XM_011258649.3-1;Dbxref=GeneID:105251687%2CGenbank:XM_011258649.3;Parent=rna-XM_011258649.3
NW_020229838.1	Gnomon	exon	4105045	4105674	.	+	.	ID=exon-XM_011258649.3-2;Dbxref=GeneID:105251687%2CGenbank:XM_011258649.3;Parent=rna-XM_011258649.3
NW_020229838.1	Gnomon	exon	4105777	4105963	.	+	.	ID=exon-XM_011258649.3-3;Dbxref=GeneID:105251687%2CGenbank:XM_011258649.3;Parent=rna-XM_011258649.3
NW_020229838.1	Gnomon	exon	4106044	4106169	.	+	.	ID=exon-XM_011258649.3-4;Dbxref=GeneID:105251687%2CGenbank:XM_011258649.3;Parent=rna-XM_011258649.3
NW_020229838.1	Gnomon	CDS	3370530	3370929	.	-	0	Name=XP_019883661.1;ID=cds-XP_019883661.1;Dbxref=GeneID:105253123%2CGenbank:XP_019883661.1;Parent=rna-XM_020028102.2
NW_020229838.1	Gnomon	CDS	3369995	3370428	.	-	0	Name=XP_019883661.1;ID=cds-XP_019883661.1;Dbxref=GeneID:105253123%2CGenbank:XP_019883661.1;Parent=rna-XM_020028102.2
NW_020229838.1	Gnomon	CDS	3369593	3369911	.	-	0	Name=XP_019883661.1;ID=cds-XP_019883661.1;Dbxref=GeneID:105253123%2CGenbank:XP_019883661.1;Parent=rna-XM_020028102.2
NW_020229838.1	Gnomon	CDS	3369303	3369408	.	-	0	Name=XP_019883661.1;ID=cds-XP_019883661.1;Dbxref=GeneID:105253123%2CGenbank:XP_019883661.1;Parent=rna-XM_020028102.2
NW_020229838.1	Gnomon	CDS	3368933	3369224	.	-	0	Name=XP_019883661.1;ID=cds-XP_019883661.1;Dbxref=GeneID:105253123%2CGenbank:XP_019883661.1;Parent=rna-XM_020028102.2
NW_020229838.1	Gnomon	exon	1755397	1755644	.	-	.	ID=exon-XM_025413636.1-10;Dbxref=GeneID:105256683%2CGenbank:XM_025413636.1;Parent=rna-XM_025413636.1
NW_020229838.1	Gnomon	exon	1753133	1753166	.	-	.	ID=exon-XM_025413636.1-11;Dbxref=GeneID:105256683%2CGenbank:XM_025413636.1;Parent=rna-XM_025413636.1
NW_020229838.1	Gnomon	exon	1751435	1751527	.	-	.	ID=exon-XM_025413636.1-12;Dbxref=GeneID:105256683%2CGenbank:XM_025413636.1;Parent=rna-XM_025413636.1
NW_020229838.1	Gnomon	exon	1750941	1751157	.	-	.	ID=exon-XM_025413636.1-13;Dbxref=GeneID:105256683%2CGenbank:XM_025413636.1;Parent=rna-XM_025413636.1
NW_020229838.1	Gnomon	exon	1750708	1750849	.	-	.	ID=exon-XM_025413636.1-14;Dbxref=GeneID:105256683%2CGenbank:XM_025413636.1;Parent=rna-XM_025413636.1
NW_020229838.1	Gnomon	exon	1741999	1750447	.	-	.	ID=exon-XM_025413636.1-15;Dbxref=GeneID:105256683%2CGenbank:XM_025413636.1;Parent=rna-XM_025413636.1
NW_020229838.1	Gnomon	exon	1261670	1261873	.	+	.	ID=exon-XM_011258509.3-10;Dbxref=GeneID:105251588%2CGenbank:XM_011258509.3;Parent=rna-XM_011258509.3
NW_020229838.1	Gnomon	exon	1261952	1262516	.	+	.	ID=exon-XM_011258509.3-11;Dbxref=GeneID:105251588%2CGenbank:XM_011258509.3;Parent=rna-XM_011258509.3
NW_020229838.1	Gnomon	mRNA	2471353	2478101	.	+	.	Name=XM_011265897.3;ID=rna-XM_011265897.3;Dbxref=GeneID:105256172%2CGenbank:XM_011265897.3;Parent=gene-LOC105256172
NW_020229838.1	Gnomon	mRNA	2452575	2459518	.	+	.	Name=XM_011265991.3;ID=rna-XM_011265991.3;Dbxref=GeneID:105256228%2CGenbank:XM_011265991.3;Parent=gene-LOC105256228
NW_020229838.1	Gnomon	exon	4306678	4307856	.	-	.	ID=exon-XM_025413699.1-6;Dbxref=GeneID:105251718%2CGenbank:XM_025413699.1;Parent=rna-XM_025413699.1
NW_020229838.1	Gnomon	exon	4305567	4305778	.	-	.	ID=exon-XM_025413699.1-7;Dbxref=GeneID:105251718%2CGenbank:XM_025413699.1;Parent=rna-XM_025413699.1
NW_020229838.1	Gnomon	exon	4305186	4305323	.	-	.	ID=exon-XM_025413699.1-8;Dbxref=GeneID:105251718%2CGenbank:XM_025413699.1;Parent=rna-XM_025413699.1
NW_020229838.1	Gnomon	exon	4304143	4304440	.	-	.	ID=exon-XM_025413699.1-9;Dbxref=GeneID:105251718%2CGenbank:XM_025413699.1;Parent=rna-XM_025413699.1
NW_020229838.1	Gnomon	exon	4323459	4323997	.	-	.	ID=exon-XM_025413699.1-2;Dbxref=GeneID:105251718%2CGenbank:XM_025413699.1;Parent=rna-XM_025413699.1
NW_020229838.1	Gnomon	exon	4319921	4320132	.	-	.	ID=exon-XM_025413699.1-3;Dbxref=GeneID:105251718%2CGenbank:XM_025413699.1;Parent=rna-XM_025413699.1
NW_020229838.1	Gnomon	exon	4308332	4308627	.	-	.	ID=exon-XM_025413699.1-4;Dbxref=GeneID:105251718%2CGenbank:XM_025413699.1;Parent=rna-XM_025413699.1
NW_020229838.1	Gnomon	exon	4308072	4308239	.	-	.	ID=exon-XM_025413699.1-5;Dbxref=GeneID:105251718%2CGenbank:XM_025413699.1;Parent=rna-XM_025413699.1
NW_020229838.1	Gnomon	exon	4324784	4325794	.	-	.	ID=exon-XM_025413699.1-1;Dbxref=GeneID:105251718%2CGenbank:XM_025413699.1;Parent=rna-XM_025413699.1
NW_020229838.1	Gnomon	mRNA	2103181	2105411	.	-	.	Name=XM_025413682.1;ID=rna-XM_025413682.1;Dbxref=GeneID:112639500%2CGenbank:XM_025413682.1;Parent=gene-LOC112639500
NW_020229838.1	Gnomon	exon	249171	250360	.	+	.	ID=exon-XM_011263673.3-8;Dbxref=GeneID:105254782%2CGenbank:XM_011263673.3;Parent=rna-XM_011263673.3
NW_020229838.1	Gnomon	exon	252128	252403	.	+	.	ID=exon-XM_011263673.3-9;Dbxref=GeneID:105254782%2CGenbank:XM_011263673.3;Parent=rna-XM_011263673.3
NW_020229838.1	Gnomon	exon	238483	238709	.	+	.	ID=exon-XM_011263673.3-4;Dbxref=GeneID:105254782%2CGenbank:XM_011263673.3;Parent=rna-XM_011263673.3
NW_020229838.1	Gnomon	exon	241778	241961	.	+	.	ID=exon-XM_011263673.3-5;Dbxref=GeneID:105254782%2CGenbank:XM_011263673.3;Parent=rna-XM_011263673.3
NW_020229838.1	Gnomon	exon	246119	246242	.	+	.	ID=exon-XM_011263673.3-6;Dbxref=GeneID:105254782%2CGenbank:XM_011263673.3;Parent=rna-XM_011263673.3
NW_020229838.1	Gnomon	exon	247739	248735	.	+	.	ID=exon-XM_011263673.3-7;Dbxref=GeneID:105254782%2CGenbank:XM_011263673.3;Parent=rna-XM_011263673.3
NW_020229838.1	Gnomon	exon	146056	146433	.	+	.	ID=exon-XM_011263673.3-1;Dbxref=GeneID:105254782%2CGenbank:XM_011263673.3;Parent=rna-XM_011263673.3
NW_020229838.1	Gnomon	exon	154845	154904	.	+	.	ID=exon-XM_011263673.3-2;Dbxref=GeneID:105254782%2CGenbank:XM_011263673.3;Parent=rna-XM_011263673.3
NW_020229838.1	Gnomon	exon	187726	187788	.	+	.	ID=exon-XM_011263673.3-3;Dbxref=GeneID:105254782%2CGenbank:XM_011263673.3;Parent=rna-XM_011263673.3
NW_020229838.1	Gnomon	CDS	1587397	1587439	.	-	0	Name=XP_025269540.1;ID=cds-XP_025269540.1;Dbxref=GeneID:105255861%2CGenbank:XP_025269540.1;Parent=rna-XM_025413755.1
NW_020229838.1	Gnomon	CDS	1586801	1587024	.	-	0	Name=XP_025269540.1;ID=cds-XP_025269540.1;Dbxref=GeneID:105255861%2CGenbank:XP_025269540.1;Parent=rna-XM_025413755.1
NW_020229838.1	Gnomon	CDS	1545089	1545233	.	-	0	Name=XP_025269540.1;ID=cds-XP_025269540.1;Dbxref=GeneID:105255861%2CGenbank:XP_025269540.1;Parent=rna-XM_025413755.1
NW_020229838.1	Gnomon	CDS	1526144	1526266	.	-	0	Name=XP_025269540.1;ID=cds-XP_025269540.1;Dbxref=GeneID:105255861%2CGenbank:XP_025269540.1;Parent=rna-XM_025413755.1
NW_020229838.1	Gnomon	CDS	1524192	1524380	.	-	0	Name=XP_025269540.1;ID=cds-XP_025269540.1;Dbxref=GeneID:105255861%2CGenbank:XP_025269540.1;Parent=rna-XM_025413755.1
NW_020229838.1	Gnomon	CDS	1513113	1514359	.	-	0	Name=XP_025269540.1;ID=cds-XP_025269540.1;Dbxref=GeneID:105255861%2CGenbank:XP_025269540.1;Parent=rna-XM_025413755.1
NW_020229838.1	Gnomon	exon	749181	749371	.	-	.	ID=exon-XM_025413727.1-4;Dbxref=GeneID:105251567%2CGenbank:XM_025413727.1;Parent=rna-XM_025413727.1
NW_020229838.1	Gnomon	exon	748861	748996	.	-	.	ID=exon-XM_025413727.1-5;Dbxref=GeneID:105251567%2CGenbank:XM_025413727.1;Parent=rna-XM_025413727.1
NW_020229838.1	Gnomon	exon	748515	748611	.	-	.	ID=exon-XM_025413727.1-6;Dbxref=GeneID:105251567%2CGenbank:XM_025413727.1;Parent=rna-XM_025413727.1
NW_020229838.1	Gnomon	exon	746643	746818	.	-	.	ID=exon-XM_025413727.1-7;Dbxref=GeneID:105251567%2CGenbank:XM_025413727.1;Parent=rna-XM_025413727.1
NW_020229838.1	Gnomon	exon	780642	782553	.	-	.	ID=exon-XM_025413727.1-1;Dbxref=GeneID:105251567%2CGenbank:XM_025413727.1;Parent=rna-XM_025413727.1
NW_020229838.1	Gnomon	exon	779001	779074	.	-	.	ID=exon-XM_025413727.1-2;Dbxref=GeneID:105251567%2CGenbank:XM_025413727.1;Parent=rna-XM_025413727.1
NW_020229838.1	Gnomon	exon	755020	755273	.	-	.	ID=exon-XM_025413727.1-3;Dbxref=GeneID:105251567%2CGenbank:XM_025413727.1;Parent=rna-XM_025413727.1
NW_020229838.1	Gnomon	exon	734149	742303	.	-	.	ID=exon-XM_025413727.1-8;Dbxref=GeneID:105251567%2CGenbank:XM_025413727.1;Parent=rna-XM_025413727.1
NW_020229838.1	Gnomon	CDS	2243531	2243660	.	-	0	Name=XP_011264730.1;ID=cds-XP_011264730.1;Dbxref=GeneID:105256482%2CGenbank:XP_011264730.1;Parent=rna-XM_011266428.3
NW_020229838.1	Gnomon	CDS	2242852	2242965	.	-	0	Name=XP_011264730.1;ID=cds-XP_011264730.1;Dbxref=GeneID:105256482%2CGenbank:XP_011264730.1;Parent=rna-XM_011266428.3
NW_020229838.1	Gnomon	CDS	2241691	2241804	.	-	0	Name=XP_011264730.1;ID=cds-XP_011264730.1;Dbxref=GeneID:105256482%2CGenbank:XP_011264730.1;Parent=rna-XM_011266428.3
NW_020229838.1	Gnomon	CDS	2240629	2240742	.	-	0	Name=XP_011264730.1;ID=cds-XP_011264730.1;Dbxref=GeneID:105256482%2CGenbank:XP_011264730.1;Parent=rna-XM_011266428.3
NW_020229838.1	Gnomon	CDS	2240507	2240535	.	-	0	Name=XP_011264730.1;ID=cds-XP_011264730.1;Dbxref=GeneID:105256482%2CGenbank:XP_011264730.1;Parent=rna-XM_011266428.3
NW_020229838.1	Gnomon	mRNA	1704106	1705207	.	-	.	Name=XM_020029169.2;ID=rna-XM_020029169.2;Dbxref=GeneID:105256876%2CGenbank:XM_020029169.2;Parent=gene-LOC105256876
NW_020229838.1	Gnomon	exon	94668	94769	.	-	.	ID=exon-XM_025413610.1-7;Dbxref=GeneID:105254783%2CGenbank:XM_025413610.1;Parent=rna-XM_025413610.1
NW_020229838.1	Gnomon	exon	94166	94564	.	-	.	ID=exon-XM_025413610.1-8;Dbxref=GeneID:105254783%2CGenbank:XM_025413610.1;Parent=rna-XM_025413610.1
NW_020229838.1	Gnomon	exon	95354	95515	.	-	.	ID=exon-XM_025413610.1-5;Dbxref=GeneID:105254783%2CGenbank:XM_025413610.1;Parent=rna-XM_025413610.1
NW_020229838.1	Gnomon	exon	473289	473683	.	+	.	ID=exon-XM_025413653.1-4;Dbxref=GeneID:105253521%2CGenbank:XM_025413653.1;Parent=rna-XM_025413653.1
NW_020229838.1	Gnomon	exon	95059	95205	.	-	.	ID=exon-XM_025413610.1-6;Dbxref=GeneID:105254783%2CGenbank:XM_025413610.1;Parent=rna-XM_025413610.1
NW_020229838.1	Gnomon	exon	474579	474950	.	+	.	ID=exon-XM_025413653.1-5;Dbxref=GeneID:105253521%2CGenbank:XM_025413653.1;Parent=rna-XM_025413653.1
NW_020229838.1	Gnomon	exon	96319	96494	.	-	.	ID=exon-XM_025413610.1-3;Dbxref=GeneID:105254783%2CGenbank:XM_025413610.1;Parent=rna-XM_025413610.1
NW_020229838.1	Gnomon	exon	475381	475605	.	+	.	ID=exon-XM_025413653.1-6;Dbxref=GeneID:105253521%2CGenbank:XM_025413653.1;Parent=rna-XM_025413653.1
NW_020229838.1	Gnomon	exon	95848	95966	.	-	.	ID=exon-XM_025413610.1-4;Dbxref=GeneID:105254783%2CGenbank:XM_025413610.1;Parent=rna-XM_025413610.1
NW_020229838.1	Gnomon	exon	97592	97621	.	-	.	ID=exon-XM_025413610.1-1;Dbxref=GeneID:105254783%2CGenbank:XM_025413610.1;Parent=rna-XM_025413610.1
NW_020229838.1	Gnomon	exon	96847	97523	.	-	.	ID=exon-XM_025413610.1-2;Dbxref=GeneID:105254783%2CGenbank:XM_025413610.1;Parent=rna-XM_025413610.1
NW_020229838.1	Gnomon	exon	451652	452303	.	+	.	ID=exon-XM_025413653.1-1;Dbxref=GeneID:105253521%2CGenbank:XM_025413653.1;Parent=rna-XM_025413653.1
NW_020229838.1	Gnomon	exon	471131	471570	.	+	.	ID=exon-XM_025413653.1-2;Dbxref=GeneID:105253521%2CGenbank:XM_025413653.1;Parent=rna-XM_025413653.1
NW_020229838.1	Gnomon	exon	472797	473148	.	+	.	ID=exon-XM_025413653.1-3;Dbxref=GeneID:105253521%2CGenbank:XM_025413653.1;Parent=rna-XM_025413653.1
NW_020229838.1	Gnomon	mRNA	4162269	4211546	.	+	.	Name=XM_011258632.3;ID=rna-XM_011258632.3;Dbxref=GeneID:105251676%2CGenbank:XM_011258632.3;Parent=gene-LOC105251676
NW_020229838.1	Gnomon	CDS	2453420	2453512	.	+	0	Name=XP_025269446.1;ID=cds-XP_025269446.1;Dbxref=GeneID:105256228%2CGenbank:XP_025269446.1;Parent=rna-XM_025413661.1
NW_020229838.1	Gnomon	CDS	2454121	2454270	.	+	0	Name=XP_025269446.1;ID=cds-XP_025269446.1;Dbxref=GeneID:105256228%2CGenbank:XP_025269446.1;Parent=rna-XM_025413661.1
NW_020229838.1	Gnomon	CDS	2454426	2454549	.	+	0	Name=XP_025269446.1;ID=cds-XP_025269446.1;Dbxref=GeneID:105256228%2CGenbank:XP_025269446.1;Parent=rna-XM_025413661.1
NW_020229838.1	Gnomon	CDS	2456229	2456318	.	+	0	Name=XP_025269446.1;ID=cds-XP_025269446.1;Dbxref=GeneID:105256228%2CGenbank:XP_025269446.1;Parent=rna-XM_025413661.1
NW_020229838.1	Gnomon	CDS	2456871	2457014	.	+	0	Name=XP_025269446.1;ID=cds-XP_025269446.1;Dbxref=GeneID:105256228%2CGenbank:XP_025269446.1;Parent=rna-XM_025413661.1
NW_020229838.1	Gnomon	CDS	2457421	2457490	.	+	0	Name=XP_025269446.1;ID=cds-XP_025269446.1;Dbxref=GeneID:105256228%2CGenbank:XP_025269446.1;Parent=rna-XM_025413661.1
NW_020229838.1	Gnomon	CDS	2457603	2457747	.	+	0	Name=XP_025269446.1;ID=cds-XP_025269446.1;Dbxref=GeneID:105256228%2CGenbank:XP_025269446.1;Parent=rna-XM_025413661.1
NW_020229838.1	Gnomon	CDS	3434866	3434920	.	-	0	Name=XP_011259228.1;ID=cds-XP_011259228.1;Dbxref=GeneID:105253114%2CGenbank:XP_011259228.1;Parent=rna-XM_011260926.3
NW_020229838.1	Gnomon	CDS	3426621	3426755	.	-	0	Name=XP_011259228.1;ID=cds-XP_011259228.1;Dbxref=GeneID:105253114%2CGenbank:XP_011259228.1;Parent=rna-XM_011260926.3
NW_020229838.1	Gnomon	CDS	3423532	3423888	.	-	0	Name=XP_011259228.1;ID=cds-XP_011259228.1;Dbxref=GeneID:105253114%2CGenbank:XP_011259228.1;Parent=rna-XM_011260926.3
NW_020229838.1	Gnomon	CDS	3422859	3423429	.	-	0	Name=XP_011259228.1;ID=cds-XP_011259228.1;Dbxref=GeneID:105253114%2CGenbank:XP_011259228.1;Parent=rna-XM_011260926.3
NW_020229838.1	Gnomon	CDS	3422310	3422766	.	-	0	Name=XP_011259228.1;ID=cds-XP_011259228.1;Dbxref=GeneID:105253114%2CGenbank:XP_011259228.1;Parent=rna-XM_011260926.3
NW_020229838.1	Gnomon	exon	2270115	2270288	.	+	.	ID=exon-XM_011266259.3-5;Dbxref=GeneID:105256396%2CGenbank:XM_011266259.3;Parent=rna-XM_011266259.3
NW_020229838.1	Gnomon	exon	2270366	2270662	.	+	.	ID=exon-XM_011266259.3-6;Dbxref=GeneID:105256396%2CGenbank:XM_011266259.3;Parent=rna-XM_011266259.3
NW_020229838.1	Gnomon	exon	2269651	2269730	.	+	.	ID=exon-XM_011266259.3-3;Dbxref=GeneID:105256396%2CGenbank:XM_011266259.3;Parent=rna-XM_011266259.3
NW_020229838.1	Gnomon	exon	2269813	2270024	.	+	.	ID=exon-XM_011266259.3-4;Dbxref=GeneID:105256396%2CGenbank:XM_011266259.3;Parent=rna-XM_011266259.3
NW_020229838.1	Gnomon	exon	2271404	2271620	.	+	.	ID=exon-XM_011266259.3-9;Dbxref=GeneID:105256396%2CGenbank:XM_011266259.3;Parent=rna-XM_011266259.3
NW_020229838.1	Gnomon	exon	2270835	2270993	.	+	.	ID=exon-XM_011266259.3-7;Dbxref=GeneID:105256396%2CGenbank:XM_011266259.3;Parent=rna-XM_011266259.3
NW_020229838.1	Gnomon	exon	2271076	2271245	.	+	.	ID=exon-XM_011266259.3-8;Dbxref=GeneID:105256396%2CGenbank:XM_011266259.3;Parent=rna-XM_011266259.3
NW_020229838.1	Gnomon	exon	3342955	3343501	.	-	.	ID=exon-XM_011260953.2-3;Dbxref=GeneID:105253130%2CGenbank:XM_011260953.2;Parent=rna-XM_011260953.2
NW_020229838.1	Gnomon	exon	3343821	3344032	.	-	.	ID=exon-XM_011260953.2-1;Dbxref=GeneID:105253130%2CGenbank:XM_011260953.2;Parent=rna-XM_011260953.2
NW_020229838.1	Gnomon	exon	3343573	3343683	.	-	.	ID=exon-XM_011260953.2-2;Dbxref=GeneID:105253130%2CGenbank:XM_011260953.2;Parent=rna-XM_011260953.2
NW_020229838.1	Gnomon	exon	2268561	2268783	.	+	.	ID=exon-XM_011266259.3-1;Dbxref=GeneID:105256396%2CGenbank:XM_011266259.3;Parent=rna-XM_011266259.3
NW_020229838.1	Gnomon	exon	2269368	2269530	.	+	.	ID=exon-XM_011266259.3-2;Dbxref=GeneID:105256396%2CGenbank:XM_011266259.3;Parent=rna-XM_011266259.3
NW_020229838.1	Gnomon	CDS	1725817	1725828	.	-	0	Name=XP_011265225.1;ID=cds-XP_011265225.1;Dbxref=GeneID:105256734%2CGenbank:XP_011265225.1;Parent=rna-XM_011266923.3
NW_020229838.1	Gnomon	CDS	1724888	1725358	.	-	0	Name=XP_011265225.1;ID=cds-XP_011265225.1;Dbxref=GeneID:105256734%2CGenbank:XP_011265225.1;Parent=rna-XM_011266923.3
NW_020229838.1	Gnomon	mRNA	3203527	3205375	.	+	.	Name=XM_020026629.2;ID=rna-XM_020026629.2;Dbxref=GeneID:109609781%2CGenbank:XM_020026629.2;Parent=gene-LOC109609781
NW_020229838.1	Gnomon	exon	3535317	3535596	.	-	.	ID=exon-XM_011260908.3-11;Dbxref=GeneID:105253107%2CGenbank:XM_011260908.3;Parent=rna-XM_011260908.3
NW_020229838.1	Gnomon	exon	3534963	3535243	.	-	.	ID=exon-XM_011260908.3-12;Dbxref=GeneID:105253107%2CGenbank:XM_011260908.3;Parent=rna-XM_011260908.3
NW_020229838.1	Gnomon	exon	3535676	3539524	.	-	.	ID=exon-XM_011260908.3-10;Dbxref=GeneID:105253107%2CGenbank:XM_011260908.3;Parent=rna-XM_011260908.3
NW_020229838.1	Gnomon	exon	3533957	3534901	.	-	.	ID=exon-XM_011260908.3-13;Dbxref=GeneID:105253107%2CGenbank:XM_011260908.3;Parent=rna-XM_011260908.3
NW_020229838.1	Gnomon	exon	2460234	2460343	.	-	.	ID=exon-XR_889579.2-3;Dbxref=GeneID:105256215%2CGenbank:XR_889579.2;Parent=rna-XR_889579.2
NW_020229838.1	Gnomon	exon	2461094	2461171	.	-	.	ID=exon-XR_889579.2-1;Dbxref=GeneID:105256215%2CGenbank:XR_889579.2;Parent=rna-XR_889579.2
NW_020229838.1	Gnomon	exon	2460574	2460617	.	-	.	ID=exon-XR_889579.2-2;Dbxref=GeneID:105256215%2CGenbank:XR_889579.2;Parent=rna-XR_889579.2
NW_020229838.1	Gnomon	exon	2177728	2178171	.	-	.	ID=exon-XM_011266715.2-10;Dbxref=GeneID:105256609%2CGenbank:XM_011266715.2;Parent=rna-XM_011266715.2
NW_020229838.1	Gnomon	exon	2176603	2177363	.	-	.	ID=exon-XM_011266715.2-11;Dbxref=GeneID:105256609%2CGenbank:XM_011266715.2;Parent=rna-XM_011266715.2
NW_020229838.1	Gnomon	CDS	1043276	1043306	.	+	0	Name=XP_019883175.1;ID=cds-XP_019883175.1;Dbxref=GeneID:105251597%2CGenbank:XP_019883175.1;Parent=rna-XM_020027616.2
NW_020229838.1	Gnomon	CDS	1043726	1044189	.	+	0	Name=XP_019883175.1;ID=cds-XP_019883175.1;Dbxref=GeneID:105251597%2CGenbank:XP_019883175.1;Parent=rna-XM_020027616.2
NW_020229838.1	Gnomon	CDS	1044669	1045220	.	+	0	Name=XP_019883175.1;ID=cds-XP_019883175.1;Dbxref=GeneID:105251597%2CGenbank:XP_019883175.1;Parent=rna-XM_020027616.2
NW_020229838.1	Gnomon	CDS	1289335	1289700	.	+	0	Name=XP_011256826.1;ID=cds-XP_011256826.1;Dbxref=GeneID:105251591%2CGenbank:XP_011256826.1;Parent=rna-XM_011258524.3
NW_020229838.1	Gnomon	CDS	1321132	1321227	.	+	0	Name=XP_011256826.1;ID=cds-XP_011256826.1;Dbxref=GeneID:105251591%2CGenbank:XP_011256826.1;Parent=rna-XM_011258524.3
NW_020229838.1	Gnomon	CDS	1324126	1324341	.	+	0	Name=XP_011256826.1;ID=cds-XP_011256826.1;Dbxref=GeneID:105251591%2CGenbank:XP_011256826.1;Parent=rna-XM_011258524.3
NW_020229838.1	Gnomon	CDS	1324506	1324960	.	+	0	Name=XP_011256826.1;ID=cds-XP_011256826.1;Dbxref=GeneID:105251591%2CGenbank:XP_011256826.1;Parent=rna-XM_011258524.3
NW_020229838.1	Gnomon	CDS	1325094	1325209	.	+	0	Name=XP_011256826.1;ID=cds-XP_011256826.1;Dbxref=GeneID:105251591%2CGenbank:XP_011256826.1;Parent=rna-XM_011258524.3
NW_020229838.1	Gnomon	CDS	1325948	1326058	.	+	0	Name=XP_011256826.1;ID=cds-XP_011256826.1;Dbxref=GeneID:105251591%2CGenbank:XP_011256826.1;Parent=rna-XM_011258524.3
NW_020229838.1	Gnomon	CDS	1327465	1327546	.	+	0	Name=XP_011256826.1;ID=cds-XP_011256826.1;Dbxref=GeneID:105251591%2CGenbank:XP_011256826.1;Parent=rna-XM_011258524.3
NW_020229838.1	Gnomon	CDS	1327808	1328027	.	+	0	Name=XP_011256826.1;ID=cds-XP_011256826.1;Dbxref=GeneID:105251591%2CGenbank:XP_011256826.1;Parent=rna-XM_011258524.3
NW_020229838.1	Gnomon	CDS	1328142	1328673	.	+	0	Name=XP_011256826.1;ID=cds-XP_011256826.1;Dbxref=GeneID:105251591%2CGenbank:XP_011256826.1;Parent=rna-XM_011258524.3
NW_020229838.1	Gnomon	CDS	1328940	1329106	.	+	0	Name=XP_011256826.1;ID=cds-XP_011256826.1;Dbxref=GeneID:105251591%2CGenbank:XP_011256826.1;Parent=rna-XM_011258524.3
NW_020229838.1	Gnomon	CDS	1330705	1330884	.	+	0	Name=XP_011256826.1;ID=cds-XP_011256826.1;Dbxref=GeneID:105251591%2CGenbank:XP_011256826.1;Parent=rna-XM_011258524.3
NW_020229838.1	Gnomon	CDS	1332284	1332417	.	+	0	Name=XP_011256826.1;ID=cds-XP_011256826.1;Dbxref=GeneID:105251591%2CGenbank:XP_011256826.1;Parent=rna-XM_011258524.3
NW_020229838.1	Gnomon	CDS	1332553	1332706	.	+	0	Name=XP_011256826.1;ID=cds-XP_011256826.1;Dbxref=GeneID:105251591%2CGenbank:XP_011256826.1;Parent=rna-XM_011258524.3
NW_020229838.1	Gnomon	CDS	1332788	1332986	.	+	0	Name=XP_011256826.1;ID=cds-XP_011256826.1;Dbxref=GeneID:105251591%2CGenbank:XP_011256826.1;Parent=rna-XM_011258524.3
NW_020229838.1	Gnomon	CDS	1333340	1333575	.	+	0	Name=XP_011256826.1;ID=cds-XP_011256826.1;Dbxref=GeneID:105251591%2CGenbank:XP_011256826.1;Parent=rna-XM_011258524.3
NW_020229838.1	Gnomon	CDS	1334320	1334494	.	+	0	Name=XP_011256826.1;ID=cds-XP_011256826.1;Dbxref=GeneID:105251591%2CGenbank:XP_011256826.1;Parent=rna-XM_011258524.3
NW_020229838.1	Gnomon	CDS	1334646	1334920	.	+	0	Name=XP_011256826.1;ID=cds-XP_011256826.1;Dbxref=GeneID:105251591%2CGenbank:XP_011256826.1;Parent=rna-XM_011258524.3
NW_020229838.1	Gnomon	CDS	1335337	1335630	.	+	0	Name=XP_011256826.1;ID=cds-XP_011256826.1;Dbxref=GeneID:105251591%2CGenbank:XP_011256826.1;Parent=rna-XM_011258524.3
NW_020229838.1	Gnomon	CDS	1335797	1336033	.	+	0	Name=XP_011256826.1;ID=cds-XP_011256826.1;Dbxref=GeneID:105251591%2CGenbank:XP_011256826.1;Parent=rna-XM_011258524.3
NW_020229838.1	Gnomon	CDS	1336192	1336369	.	+	0	Name=XP_011256826.1;ID=cds-XP_011256826.1;Dbxref=GeneID:105251591%2CGenbank:XP_011256826.1;Parent=rna-XM_011258524.3
NW_020229838.1	Gnomon	CDS	1339902	1340096	.	+	0	Name=XP_011256826.1;ID=cds-XP_011256826.1;Dbxref=GeneID:105251591%2CGenbank:XP_011256826.1;Parent=rna-XM_011258524.3
NW_020229838.1	Gnomon	CDS	1340234	1340516	.	+	0	Name=XP_011256826.1;ID=cds-XP_011256826.1;Dbxref=GeneID:105251591%2CGenbank:XP_011256826.1;Parent=rna-XM_011258524.3
NW_020229838.1	Gnomon	CDS	1340660	1340804	.	+	0	Name=XP_011256826.1;ID=cds-XP_011256826.1;Dbxref=GeneID:105251591%2CGenbank:XP_011256826.1;Parent=rna-XM_011258524.3
NW_020229838.1	Gnomon	exon	1339902	1340096	.	+	.	ID=exon-XM_011258523.3-24;Dbxref=GeneID:105251591%2CGenbank:XM_011258523.3;Parent=rna-XM_011258523.3
NW_020229838.1	Gnomon	exon	1340234	1340516	.	+	.	ID=exon-XM_011258523.3-25;Dbxref=GeneID:105251591%2CGenbank:XM_011258523.3;Parent=rna-XM_011258523.3
NW_020229838.1	Gnomon	exon	1340660	1343662	.	+	.	ID=exon-XM_011258523.3-26;Dbxref=GeneID:105251591%2CGenbank:XM_011258523.3;Parent=rna-XM_011258523.3
NW_020229838.1	Gnomon	exon	1336192	1336369	.	+	.	ID=exon-XM_011258523.3-20;Dbxref=GeneID:105251591%2CGenbank:XM_011258523.3;Parent=rna-XM_011258523.3
NW_020229838.1	Gnomon	exon	1337033	1337155	.	+	.	ID=exon-XM_011258523.3-21;Dbxref=GeneID:105251591%2CGenbank:XM_011258523.3;Parent=rna-XM_011258523.3
NW_020229838.1	Gnomon	exon	1337734	1337829	.	+	.	ID=exon-XM_011258523.3-22;Dbxref=GeneID:105251591%2CGenbank:XM_011258523.3;Parent=rna-XM_011258523.3
NW_020229838.1	Gnomon	exon	1338421	1338519	.	+	.	ID=exon-XM_011258523.3-23;Dbxref=GeneID:105251591%2CGenbank:XM_011258523.3;Parent=rna-XM_011258523.3
NW_020229838.1	Gnomon	mRNA	3342955	3344032	.	-	.	Name=XM_011260953.2;ID=rna-XM_011260953.2;Dbxref=GeneID:105253130%2CGenbank:XM_011260953.2;Parent=gene-LOC105253130
NW_020229838.1	Gnomon	exon	1334646	1334920	.	+	.	ID=exon-XM_011258523.3-17;Dbxref=GeneID:105251591%2CGenbank:XM_011258523.3;Parent=rna-XM_011258523.3
NW_020229838.1	Gnomon	exon	1335337	1335630	.	+	.	ID=exon-XM_011258523.3-18;Dbxref=GeneID:105251591%2CGenbank:XM_011258523.3;Parent=rna-XM_011258523.3
NW_020229838.1	Gnomon	exon	1335797	1336033	.	+	.	ID=exon-XM_011258523.3-19;Dbxref=GeneID:105251591%2CGenbank:XM_011258523.3;Parent=rna-XM_011258523.3
NW_020229838.1	Gnomon	exon	1332553	1332706	.	+	.	ID=exon-XM_011258523.3-13;Dbxref=GeneID:105251591%2CGenbank:XM_011258523.3;Parent=rna-XM_011258523.3
NW_020229838.1	Gnomon	exon	1332788	1332986	.	+	.	ID=exon-XM_011258523.3-14;Dbxref=GeneID:105251591%2CGenbank:XM_011258523.3;Parent=rna-XM_011258523.3
NW_020229838.1	Gnomon	exon	1333340	1333575	.	+	.	ID=exon-XM_011258523.3-15;Dbxref=GeneID:105251591%2CGenbank:XM_011258523.3;Parent=rna-XM_011258523.3
NW_020229838.1	Gnomon	exon	1334320	1334494	.	+	.	ID=exon-XM_011258523.3-16;Dbxref=GeneID:105251591%2CGenbank:XM_011258523.3;Parent=rna-XM_011258523.3
NW_020229838.1	Gnomon	exon	1328940	1329106	.	+	.	ID=exon-XM_011258523.3-10;Dbxref=GeneID:105251591%2CGenbank:XM_011258523.3;Parent=rna-XM_011258523.3
[truncated: 9,122 more rows]
