# Supplementary material for: Prevalent bee venom genes evolved before the aculeate stinger and eusociality
Source: BMC Biol. 2023 Oct 23;21:229. doi: 10.1186/s12915-023-01656-5 (PMC10591384; doi:10.1186/s12915-023-01656-5)
Supplement: Supplementary file 42 — Additional file 42. Gff files of all toxin gene annotations. [file 12915_2023_1656_MOESM42_ESM.zip › AdditionalFile9_ToxinGeneAnnotations/NW_017139431.1._PLA2.gff_modified_Koludarov_et_al_2021.gff3]

##gff-version 3
##source-version geneious 2020.2.2
##sequence-region	NW_017139431.1	1	2260702
NW_017139431.1	Koludarov_et_al_2021	gene	163090	165539	.	+	.	Name=PLA2
NW_017139431.1	Gnomon	lnc_RNA	401640	406320	.	-	.	Name=XR_003388723.1;ID=rna-XR_003388723.1;Dbxref=GeneID:113463879%2CGenbank:XR_003388723.1;Parent=gene-LOC113463879
NW_017139431.1	Gnomon	exon	461679	461770	.	+	.	ID=exon-XM_018037965.2-1;Dbxref=GeneID:108633034%2CGenbank:XM_018037965.2;Parent=rna-XM_018037965.2
NW_017139431.1	Gnomon	exon	462065	462408	.	+	.	ID=exon-XM_018037965.2-2;Dbxref=GeneID:108633034%2CGenbank:XM_018037965.2;Parent=rna-XM_018037965.2
NW_017139431.1	Gnomon	exon	462933	463348	.	+	.	ID=exon-XM_018037965.2-3;Dbxref=GeneID:108633034%2CGenbank:XM_018037965.2;Parent=rna-XM_018037965.2
NW_017139431.1	Gnomon	exon	463446	465899	.	+	.	ID=exon-XM_018037965.2-4;Dbxref=GeneID:108633034%2CGenbank:XM_018037965.2;Parent=rna-XM_018037965.2
NW_017139431.1	Gnomon	CDS	553100	553236	.	+	0	Name=XP_026666715.1;ID=cds-XP_026666715.1;Dbxref=GeneID:108633067%2CGenbank:XP_026666715.1;Parent=rna-XM_026810914.1
NW_017139431.1	Gnomon	CDS	553301	553451	.	+	0	Name=XP_026666715.1;ID=cds-XP_026666715.1;Dbxref=GeneID:108633067%2CGenbank:XP_026666715.1;Parent=rna-XM_026810914.1
NW_017139431.1	Gnomon	CDS	553541	553777	.	+	0	Name=XP_026666715.1;ID=cds-XP_026666715.1;Dbxref=GeneID:108633067%2CGenbank:XP_026666715.1;Parent=rna-XM_026810914.1
NW_017139431.1	Gnomon	CDS	553852	554095	.	+	0	Name=XP_026666715.1;ID=cds-XP_026666715.1;Dbxref=GeneID:108633067%2CGenbank:XP_026666715.1;Parent=rna-XM_026810914.1
NW_017139431.1	Gnomon	CDS	554165	554331	.	+	0	Name=XP_026666715.1;ID=cds-XP_026666715.1;Dbxref=GeneID:108633067%2CGenbank:XP_026666715.1;Parent=rna-XM_026810914.1
NW_017139431.1	Gnomon	CDS	554413	554763	.	+	0	Name=XP_026666715.1;ID=cds-XP_026666715.1;Dbxref=GeneID:108633067%2CGenbank:XP_026666715.1;Parent=rna-XM_026810914.1
NW_017139431.1	Gnomon	CDS	554845	554904	.	+	0	Name=XP_026666715.1;ID=cds-XP_026666715.1;Dbxref=GeneID:108633067%2CGenbank:XP_026666715.1;Parent=rna-XM_026810914.1
NW_017139431.1	Gnomon	exon	1704848	1704976	.	-	.	ID=exon-XR_003388711.1-3;Dbxref=GeneID:108633006%2CGenbank:XR_003388711.1;Parent=rna-XR_003388711.1
NW_017139431.1	Gnomon	exon	1704075	1704180	.	-	.	ID=exon-XR_003388711.1-4;Dbxref=GeneID:108633006%2CGenbank:XR_003388711.1;Parent=rna-XR_003388711.1
NW_017139431.1	Gnomon	exon	1714139	1714347	.	-	.	ID=exon-XR_003388711.1-1;Dbxref=GeneID:108633006%2CGenbank:XR_003388711.1;Parent=rna-XR_003388711.1
NW_017139431.1	Gnomon	exon	1712335	1712439	.	-	.	ID=exon-XR_003388711.1-2;Dbxref=GeneID:108633006%2CGenbank:XR_003388711.1;Parent=rna-XR_003388711.1
NW_017139431.1	Gnomon	exon	1697999	1698165	.	-	.	ID=exon-XR_003388711.1-7;Dbxref=GeneID:108633006%2CGenbank:XR_003388711.1;Parent=rna-XR_003388711.1
NW_017139431.1	Gnomon	exon	1697630	1697841	.	-	.	ID=exon-XR_003388711.1-8;Dbxref=GeneID:108633006%2CGenbank:XR_003388711.1;Parent=rna-XR_003388711.1
NW_017139431.1	Gnomon	exon	1701741	1701818	.	-	.	ID=exon-XR_003388711.1-5;Dbxref=GeneID:108633006%2CGenbank:XR_003388711.1;Parent=rna-XR_003388711.1
NW_017139431.1	Gnomon	exon	1698481	1698705	.	-	.	ID=exon-XR_003388711.1-6;Dbxref=GeneID:108633006%2CGenbank:XR_003388711.1;Parent=rna-XR_003388711.1
NW_017139431.1	Gnomon	exon	1697223	1697427	.	-	.	ID=exon-XR_003388711.1-9;Dbxref=GeneID:108633006%2CGenbank:XR_003388711.1;Parent=rna-XR_003388711.1
NW_017139431.1	Gnomon	exon	554413	554763	.	+	.	ID=exon-XM_018038044.2-11;Dbxref=GeneID:108633067%2CGenbank:XM_018038044.2;Parent=rna-XM_018038044.2
NW_017139431.1	Gnomon	exon	554845	554986	.	+	.	ID=exon-XM_018038044.2-12;Dbxref=GeneID:108633067%2CGenbank:XM_018038044.2;Parent=rna-XM_018038044.2
NW_017139431.1	Gnomon	exon	554165	554331	.	+	.	ID=exon-XM_018038044.2-10;Dbxref=GeneID:108633067%2CGenbank:XM_018038044.2;Parent=rna-XM_018038044.2
NW_017139431.1	Gnomon	exon	1649195	1649297	.	-	.	ID=exon-XM_026810963.1-1;Dbxref=GeneID:113463805%2CGenbank:XM_026810963.1;Parent=rna-XM_026810963.1
NW_017139431.1	Gnomon	exon	1648494	1648669	.	-	.	ID=exon-XM_026810963.1-4;Dbxref=GeneID:113463805%2CGenbank:XM_026810963.1;Parent=rna-XM_026810963.1
NW_017139431.1	Gnomon	exon	1648125	1648330	.	-	.	ID=exon-XM_026810963.1-5;Dbxref=GeneID:113463805%2CGenbank:XM_026810963.1;Parent=rna-XM_026810963.1
NW_017139431.1	Gnomon	exon	1648992	1649115	.	-	.	ID=exon-XM_026810963.1-2;Dbxref=GeneID:113463805%2CGenbank:XM_026810963.1;Parent=rna-XM_026810963.1
NW_017139431.1	Gnomon	exon	1648770	1648849	.	-	.	ID=exon-XM_026810963.1-3;Dbxref=GeneID:113463805%2CGenbank:XM_026810963.1;Parent=rna-XM_026810963.1
NW_017139431.1	Gnomon	exon	1647378	1647864	.	-	.	ID=exon-XM_026810963.1-6;Dbxref=GeneID:113463805%2CGenbank:XM_026810963.1;Parent=rna-XM_026810963.1
NW_017139431.1	Gnomon	CDS	1229713	1229778	.	-	0	Name=XP_026666810.1;ID=cds-XP_026666810.1;Dbxref=GeneID:113463889%2CGenbank:XP_026666810.1;Parent=rna-XM_026811009.1
NW_017139431.1	Gnomon	CDS	1229498	1229603	.	-	0	Name=XP_026666810.1;ID=cds-XP_026666810.1;Dbxref=GeneID:113463889%2CGenbank:XP_026666810.1;Parent=rna-XM_026811009.1
NW_017139431.1	Gnomon	CDS	1228710	1229161	.	-	0	Name=XP_026666810.1;ID=cds-XP_026666810.1;Dbxref=GeneID:113463889%2CGenbank:XP_026666810.1;Parent=rna-XM_026811009.1
NW_017139431.1	Gnomon	mRNA	1903524	1917137	.	+	.	Name=XM_018037987.2;ID=rna-XM_018037987.2;Dbxref=GeneID:108633042%2CGenbank:XM_018037987.2;Parent=gene-LOC108633042
NW_017139431.1	Gnomon	lnc_RNA	402127	406320	.	-	.	Name=XR_003388722.1;ID=rna-XR_003388722.1;Dbxref=GeneID:113463879%2CGenbank:XR_003388722.1;Parent=gene-LOC113463879
NW_017139431.1	Gnomon	mRNA	1641996	1647479	.	-	.	Name=XM_026810962.1;ID=rna-XM_026810962.1;Dbxref=GeneID:113463881%2CGenbank:XM_026810962.1;Parent=gene-LOC113463881
NW_017139431.1	Gnomon	exon	1873723	1873864	.	+	.	ID=exon-XM_018038011.2-2;Dbxref=GeneID:108633053%2CGenbank:XM_018038011.2;Parent=rna-XM_018038011.2
NW_017139431.1	Gnomon	exon	1874098	1874336	.	+	.	ID=exon-XM_018038011.2-3;Dbxref=GeneID:108633053%2CGenbank:XM_018038011.2;Parent=rna-XM_018038011.2
NW_017139431.1	Gnomon	exon	1874405	1874582	.	+	.	ID=exon-XM_018038011.2-4;Dbxref=GeneID:108633053%2CGenbank:XM_018038011.2;Parent=rna-XM_018038011.2
NW_017139431.1	Gnomon	exon	1874657	1874875	.	+	.	ID=exon-XM_018038011.2-5;Dbxref=GeneID:108633053%2CGenbank:XM_018038011.2;Parent=rna-XM_018038011.2
NW_017139431.1	Gnomon	exon	1873082	1873626	.	+	.	ID=exon-XM_018038011.2-1;Dbxref=GeneID:108633053%2CGenbank:XM_018038011.2;Parent=rna-XM_018038011.2
NW_017139431.1	Gnomon	exon	1874967	1875142	.	+	.	ID=exon-XM_018038011.2-6;Dbxref=GeneID:108633053%2CGenbank:XM_018038011.2;Parent=rna-XM_018038011.2
NW_017139431.1	Gnomon	exon	1875233	1875463	.	+	.	ID=exon-XM_018038011.2-7;Dbxref=GeneID:108633053%2CGenbank:XM_018038011.2;Parent=rna-XM_018038011.2
NW_017139431.1	Gnomon	exon	1875526	1875748	.	+	.	ID=exon-XM_018038011.2-8;Dbxref=GeneID:108633053%2CGenbank:XM_018038011.2;Parent=rna-XM_018038011.2
NW_017139431.1	Gnomon	exon	1875824	1876537	.	+	.	ID=exon-XM_018038011.2-9;Dbxref=GeneID:108633053%2CGenbank:XM_018038011.2;Parent=rna-XM_018038011.2
NW_017139431.1	Gnomon	CDS	553100	553236	.	+	0	Name=XP_026666714.1;ID=cds-XP_026666714.1;Dbxref=GeneID:108633067%2CGenbank:XP_026666714.1;Parent=rna-XM_026810913.1
NW_017139431.1	Gnomon	CDS	553301	553451	.	+	0	Name=XP_026666714.1;ID=cds-XP_026666714.1;Dbxref=GeneID:108633067%2CGenbank:XP_026666714.1;Parent=rna-XM_026810913.1
NW_017139431.1	Gnomon	CDS	553541	553777	.	+	0	Name=XP_026666714.1;ID=cds-XP_026666714.1;Dbxref=GeneID:108633067%2CGenbank:XP_026666714.1;Parent=rna-XM_026810913.1
NW_017139431.1	Gnomon	CDS	553852	554095	.	+	0	Name=XP_026666714.1;ID=cds-XP_026666714.1;Dbxref=GeneID:108633067%2CGenbank:XP_026666714.1;Parent=rna-XM_026810913.1
NW_017139431.1	Gnomon	CDS	554165	554331	.	+	0	Name=XP_026666714.1;ID=cds-XP_026666714.1;Dbxref=GeneID:108633067%2CGenbank:XP_026666714.1;Parent=rna-XM_026810913.1
NW_017139431.1	Gnomon	CDS	554413	554763	.	+	0	Name=XP_026666714.1;ID=cds-XP_026666714.1;Dbxref=GeneID:108633067%2CGenbank:XP_026666714.1;Parent=rna-XM_026810913.1
NW_017139431.1	Gnomon	CDS	554845	554904	.	+	0	Name=XP_026666714.1;ID=cds-XP_026666714.1;Dbxref=GeneID:108633067%2CGenbank:XP_026666714.1;Parent=rna-XM_026810913.1
NW_017139431.1	Gnomon	exon	1299960	1300638	.	+	.	ID=exon-XM_026810887.1-9;Dbxref=GeneID:108633039%2CGenbank:XM_026810887.1;Parent=rna-XM_026810887.1
NW_017139431.1	Gnomon	exon	1299415	1299555	.	+	.	ID=exon-XM_026810887.1-7;Dbxref=GeneID:108633039%2CGenbank:XM_026810887.1;Parent=rna-XM_026810887.1
NW_017139431.1	Gnomon	exon	1299680	1299871	.	+	.	ID=exon-XM_026810887.1-8;Dbxref=GeneID:108633039%2CGenbank:XM_026810887.1;Parent=rna-XM_026810887.1
NW_017139431.1	Gnomon	exon	1295185	1295307	.	+	.	ID=exon-XM_026810887.1-5;Dbxref=GeneID:108633039%2CGenbank:XM_026810887.1;Parent=rna-XM_026810887.1
NW_017139431.1	Gnomon	exon	1295382	1295596	.	+	.	ID=exon-XM_026810887.1-6;Dbxref=GeneID:108633039%2CGenbank:XM_026810887.1;Parent=rna-XM_026810887.1
NW_017139431.1	Gnomon	exon	1293673	1293797	.	+	.	ID=exon-XM_026810887.1-3;Dbxref=GeneID:108633039%2CGenbank:XM_026810887.1;Parent=rna-XM_026810887.1
NW_017139431.1	Gnomon	exon	1295032	1295108	.	+	.	ID=exon-XM_026810887.1-4;Dbxref=GeneID:108633039%2CGenbank:XM_026810887.1;Parent=rna-XM_026810887.1
NW_017139431.1	Gnomon	exon	1292605	1292744	.	+	.	ID=exon-XM_026810887.1-1;Dbxref=GeneID:108633039%2CGenbank:XM_026810887.1;Parent=rna-XM_026810887.1
NW_017139431.1	Gnomon	exon	1293404	1293589	.	+	.	ID=exon-XM_026810887.1-2;Dbxref=GeneID:108633039%2CGenbank:XM_026810887.1;Parent=rna-XM_026810887.1
NW_017139431.1	Gnomon	exon	487169	487504	.	-	.	ID=exon-XM_018037924.2-10;Dbxref=GeneID:108633017%2CGenbank:XM_018037924.2;Parent=rna-XM_018037924.2
NW_017139431.1	Gnomon	exon	479995	480249	.	-	.	ID=exon-XM_018037924.2-11;Dbxref=GeneID:108633017%2CGenbank:XM_018037924.2;Parent=rna-XM_018037924.2
NW_017139431.1	Gnomon	exon	476482	477800	.	-	.	ID=exon-XM_018037924.2-12;Dbxref=GeneID:108633017%2CGenbank:XM_018037924.2;Parent=rna-XM_018037924.2
NW_017139431.1	Gnomon	CDS	1492759	1494134	.	+	0	Name=XP_026666811.1;ID=cds-XP_026666811.1;Dbxref=GeneID:108633056%2CGenbank:XP_026666811.1;Parent=rna-XM_026811010.1
NW_017139431.1	Gnomon	CDS	1539481	1539546	.	+	0	Name=XP_026666811.1;ID=cds-XP_026666811.1;Dbxref=GeneID:108633056%2CGenbank:XP_026666811.1;Parent=rna-XM_026811010.1
NW_017139431.1	Gnomon	CDS	1567072	1567072	.	+	0	Name=XP_026666811.1;ID=cds-XP_026666811.1;Dbxref=GeneID:108633056%2CGenbank:XP_026666811.1;Parent=rna-XM_026811010.1
NW_017139431.1	Gnomon	mRNA	1903527	1917137	.	+	.	Name=XM_018037988.2;ID=rna-XM_018037988.2;Dbxref=GeneID:108633042%2CGenbank:XM_018037988.2;Parent=gene-LOC108633042
NW_017139431.1	Gnomon	lnc_RNA	402127	406320	.	-	.	Name=XR_003388725.1;ID=rna-XR_003388725.1;Dbxref=GeneID:113463879%2CGenbank:XR_003388725.1;Parent=gene-LOC113463879
NW_017139431.1	Gnomon	CDS	683645	684700	.	+	0	Name=XP_017893431.1;ID=cds-XP_017893431.1;Dbxref=GeneID:108633021%2CGenbank:XP_017893431.1;Parent=rna-XM_018037942.2
NW_017139431.1	Gnomon	exon	195926	196236	.	+	.	ID=exon-XM_018037890.2-4;Dbxref=GeneID:108632989%2CGenbank:XM_018037890.2;Parent=rna-XM_018037890.2
NW_017139431.1	Gnomon	exon	196312	196525	.	+	.	ID=exon-XM_018037890.2-5;Dbxref=GeneID:108632989%2CGenbank:XM_018037890.2;Parent=rna-XM_018037890.2
NW_017139431.1	Gnomon	exon	195539	195632	.	+	.	ID=exon-XM_018037890.2-2;Dbxref=GeneID:108632989%2CGenbank:XM_018037890.2;Parent=rna-XM_018037890.2
NW_017139431.1	Gnomon	exon	195713	195858	.	+	.	ID=exon-XM_018037890.2-3;Dbxref=GeneID:108632989%2CGenbank:XM_018037890.2;Parent=rna-XM_018037890.2
NW_017139431.1	Gnomon	exon	195104	195473	.	+	.	ID=exon-XM_018037890.2-1;Dbxref=GeneID:108632989%2CGenbank:XM_018037890.2;Parent=rna-XM_018037890.2
NW_017139431.1	Gnomon	exon	772457	772685	.	+	.	ID=exon-XM_026810987.1-1;Dbxref=GeneID:108632966%2CGenbank:XM_026810987.1;Parent=rna-XM_026810987.1
NW_017139431.1	Gnomon	exon	772798	773064	.	+	.	ID=exon-XM_026810987.1-2;Dbxref=GeneID:108632966%2CGenbank:XM_026810987.1;Parent=rna-XM_026810987.1
NW_017139431.1	Gnomon	exon	773148	773236	.	+	.	ID=exon-XM_026810987.1-3;Dbxref=GeneID:108632966%2CGenbank:XM_026810987.1;Parent=rna-XM_026810987.1
NW_017139431.1	Gnomon	exon	773964	774024	.	+	.	ID=exon-XM_026810987.1-8;Dbxref=GeneID:108632966%2CGenbank:XM_026810987.1;Parent=rna-XM_026810987.1
NW_017139431.1	Gnomon	exon	774086	774310	.	+	.	ID=exon-XM_026810987.1-9;Dbxref=GeneID:108632966%2CGenbank:XM_026810987.1;Parent=rna-XM_026810987.1
NW_017139431.1	Gnomon	exon	773324	773381	.	+	.	ID=exon-XM_026810987.1-4;Dbxref=GeneID:108632966%2CGenbank:XM_026810987.1;Parent=rna-XM_026810987.1
NW_017139431.1	Gnomon	exon	773449	773575	.	+	.	ID=exon-XM_026810987.1-5;Dbxref=GeneID:108632966%2CGenbank:XM_026810987.1;Parent=rna-XM_026810987.1
NW_017139431.1	Gnomon	exon	773636	773742	.	+	.	ID=exon-XM_026810987.1-6;Dbxref=GeneID:108632966%2CGenbank:XM_026810987.1;Parent=rna-XM_026810987.1
NW_017139431.1	Gnomon	exon	773813	773881	.	+	.	ID=exon-XM_026810987.1-7;Dbxref=GeneID:108632966%2CGenbank:XM_026810987.1;Parent=rna-XM_026810987.1
NW_017139431.1	Gnomon	exon	196596	196944	.	+	.	ID=exon-XM_018037890.2-6;Dbxref=GeneID:108632989%2CGenbank:XM_018037890.2;Parent=rna-XM_018037890.2
NW_017139431.1	Gnomon	exon	197009	197618	.	+	.	ID=exon-XM_018037890.2-7;Dbxref=GeneID:108632989%2CGenbank:XM_018037890.2;Parent=rna-XM_018037890.2
NW_017139431.1	Gnomon	CDS	561475	561581	.	-	0	Name=XP_026666717.1;ID=cds-XP_026666717.1;Dbxref=GeneID:108633068%2CGenbank:XP_026666717.1;Parent=rna-XM_026810916.1
NW_017139431.1	Gnomon	CDS	557179	557317	.	-	0	Name=XP_026666717.1;ID=cds-XP_026666717.1;Dbxref=GeneID:108633068%2CGenbank:XP_026666717.1;Parent=rna-XM_026810916.1
NW_017139431.1	Gnomon	CDS	556503	556599	.	-	0	Name=XP_026666717.1;ID=cds-XP_026666717.1;Dbxref=GeneID:108633068%2CGenbank:XP_026666717.1;Parent=rna-XM_026810916.1
NW_017139431.1	Gnomon	CDS	556249	556424	.	-	0	Name=XP_026666717.1;ID=cds-XP_026666717.1;Dbxref=GeneID:108633068%2CGenbank:XP_026666717.1;Parent=rna-XM_026810916.1
NW_017139431.1	Gnomon	CDS	555996	556158	.	-	0	Name=XP_026666717.1;ID=cds-XP_026666717.1;Dbxref=GeneID:108633068%2CGenbank:XP_026666717.1;Parent=rna-XM_026810916.1
NW_017139431.1	Gnomon	CDS	555263	555500	.	-	0	Name=XP_026666717.1;ID=cds-XP_026666717.1;Dbxref=GeneID:108633068%2CGenbank:XP_026666717.1;Parent=rna-XM_026810916.1
NW_017139431.1	Gnomon	CDS	555128	555197	.	-	0	Name=XP_026666717.1;ID=cds-XP_026666717.1;Dbxref=GeneID:108633068%2CGenbank:XP_026666717.1;Parent=rna-XM_026810916.1
NW_017139431.1	Gnomon	exon	45953	46133	.	-	.	ID=exon-XM_026810977.1-10;Dbxref=GeneID:108633025%2CGenbank:XM_026810977.1;Parent=rna-XM_026810977.1
NW_017139431.1	Gnomon	exon	45229	45891	.	-	.	ID=exon-XM_026810977.1-11;Dbxref=GeneID:108633025%2CGenbank:XM_026810977.1;Parent=rna-XM_026810977.1
NW_017139431.1	Gnomon	exon	45048	45166	.	-	.	ID=exon-XM_026810977.1-12;Dbxref=GeneID:108633025%2CGenbank:XM_026810977.1;Parent=rna-XM_026810977.1
NW_017139431.1	Gnomon	exon	44657	44969	.	-	.	ID=exon-XM_026810977.1-13;Dbxref=GeneID:108633025%2CGenbank:XM_026810977.1;Parent=rna-XM_026810977.1
NW_017139431.1	Gnomon	exon	44427	44578	.	-	.	ID=exon-XM_026810977.1-14;Dbxref=GeneID:108633025%2CGenbank:XM_026810977.1;Parent=rna-XM_026810977.1
NW_017139431.1	Gnomon	exon	42654	44332	.	-	.	ID=exon-XM_026810977.1-15;Dbxref=GeneID:108633025%2CGenbank:XM_026810977.1;Parent=rna-XM_026810977.1
NW_017139431.1	Gnomon	exon	42504	42594	.	-	.	ID=exon-XM_026810977.1-16;Dbxref=GeneID:108633025%2CGenbank:XM_026810977.1;Parent=rna-XM_026810977.1
NW_017139431.1	Gnomon	exon	42273	42303	.	-	.	ID=exon-XM_026810977.1-17;Dbxref=GeneID:108633025%2CGenbank:XM_026810977.1;Parent=rna-XM_026810977.1
NW_017139431.1	Gnomon	exon	42026	42200	.	-	.	ID=exon-XM_026810977.1-18;Dbxref=GeneID:108633025%2CGenbank:XM_026810977.1;Parent=rna-XM_026810977.1
NW_017139431.1	Gnomon	exon	41780	41958	.	-	.	ID=exon-XM_026810977.1-19;Dbxref=GeneID:108633025%2CGenbank:XM_026810977.1;Parent=rna-XM_026810977.1
NW_017139431.1	Gnomon	exon	1483	5114	.	-	.	ID=exon-XM_018037975.2-10;Dbxref=GeneID:108633037%2CGenbank:XM_018037975.2;Parent=rna-XM_018037975.2
NW_017139431.1	Gnomon	mRNA	1750069	1759130	.	-	.	Name=XM_018037989.2;ID=rna-XM_018037989.2;Dbxref=GeneID:108633043%2CGenbank:XM_018037989.2;Parent=gene-LOC108633043
NW_017139431.1	Gnomon	exon	40492	41519	.	-	.	ID=exon-XM_026810977.1-20;Dbxref=GeneID:108633025%2CGenbank:XM_026810977.1;Parent=rna-XM_026810977.1
NW_017139431.1	Gnomon	lnc_RNA	402127	406320	.	-	.	Name=XR_003388726.1;ID=rna-XR_003388726.1;Dbxref=GeneID:113463879%2CGenbank:XR_003388726.1;Parent=gene-LOC113463879
NW_017139431.1	Gnomon	CDS	682750	682753	.	-	0	Name=XP_017893432.1;ID=cds-XP_017893432.1;Dbxref=GeneID:108633022%2CGenbank:XP_017893432.1;Parent=rna-XM_018037943.2
NW_017139431.1	Gnomon	CDS	681649	681845	.	-	0	Name=XP_017893432.1;ID=cds-XP_017893432.1;Dbxref=GeneID:108633022%2CGenbank:XP_017893432.1;Parent=rna-XM_018037943.2
NW_017139431.1	Gnomon	CDS	681366	681504	.	-	0	Name=XP_017893432.1;ID=cds-XP_017893432.1;Dbxref=GeneID:108633022%2CGenbank:XP_017893432.1;Parent=rna-XM_018037943.2
NW_017139431.1	Gnomon	CDS	681253	681282	.	-	0	Name=XP_017893432.1;ID=cds-XP_017893432.1;Dbxref=GeneID:108633022%2CGenbank:XP_017893432.1;Parent=rna-XM_018037943.2
NW_017139431.1	Gnomon	CDS	679892	680025	.	-	0	Name=XP_017893432.1;ID=cds-XP_017893432.1;Dbxref=GeneID:108633022%2CGenbank:XP_017893432.1;Parent=rna-XM_018037943.2
NW_017139431.1	Gnomon	CDS	679651	679818	.	-	0	Name=XP_017893432.1;ID=cds-XP_017893432.1;Dbxref=GeneID:108633022%2CGenbank:XP_017893432.1;Parent=rna-XM_018037943.2
NW_017139431.1	Gnomon	exon	1149303	1149509	.	+	.	ID=exon-XM_018037917.2-6;Dbxref=GeneID:108633013%2CGenbank:XM_018037917.2;Parent=rna-XM_018037917.2
NW_017139431.1	Gnomon	exon	1150380	1150577	.	+	.	ID=exon-XM_018037917.2-7;Dbxref=GeneID:108633013%2CGenbank:XM_018037917.2;Parent=rna-XM_018037917.2
NW_017139431.1	Gnomon	exon	1150646	1150744	.	+	.	ID=exon-XM_018037917.2-8;Dbxref=GeneID:108633013%2CGenbank:XM_018037917.2;Parent=rna-XM_018037917.2
NW_017139431.1	Gnomon	exon	1150808	1150906	.	+	.	ID=exon-XM_018037917.2-9;Dbxref=GeneID:108633013%2CGenbank:XM_018037917.2;Parent=rna-XM_018037917.2
NW_017139431.1	Gnomon	lnc_RNA	402127	406320	.	-	.	Name=XR_003388724.1;ID=rna-XR_003388724.1;Dbxref=GeneID:113463879%2CGenbank:XR_003388724.1;Parent=gene-LOC113463879
NW_017139431.1	Gnomon	exon	1139416	1139568	.	+	.	ID=exon-XM_018037917.2-1;Dbxref=GeneID:108633013%2CGenbank:XM_018037917.2;Parent=rna-XM_018037917.2
NW_017139431.1	Gnomon	exon	1147470	1147629	.	+	.	ID=exon-XM_018037917.2-2;Dbxref=GeneID:108633013%2CGenbank:XM_018037917.2;Parent=rna-XM_018037917.2
NW_017139431.1	Gnomon	exon	1148126	1148229	.	+	.	ID=exon-XM_018037917.2-3;Dbxref=GeneID:108633013%2CGenbank:XM_018037917.2;Parent=rna-XM_018037917.2
NW_017139431.1	Gnomon	exon	1148448	1148546	.	+	.	ID=exon-XM_018037917.2-4;Dbxref=GeneID:108633013%2CGenbank:XM_018037917.2;Parent=rna-XM_018037917.2
NW_017139431.1	Gnomon	exon	1148791	1148889	.	+	.	ID=exon-XM_018037917.2-5;Dbxref=GeneID:108633013%2CGenbank:XM_018037917.2;Parent=rna-XM_018037917.2
NW_017139431.1	Gnomon	exon	1773811	1774333	.	+	.	ID=exon-XR_003388734.1-2;Dbxref=GeneID:108632987%2CGenbank:XR_003388734.1;Parent=rna-XR_003388734.1
NW_017139431.1	Gnomon	exon	1774393	1774698	.	+	.	ID=exon-XR_003388734.1-3;Dbxref=GeneID:108632987%2CGenbank:XR_003388734.1;Parent=rna-XR_003388734.1
NW_017139431.1	Gnomon	exon	1773299	1773452	.	+	.	ID=exon-XR_003388734.1-1;Dbxref=GeneID:108632987%2CGenbank:XR_003388734.1;Parent=rna-XR_003388734.1
NW_017139431.1	Gnomon	exon	1776725	1776816	.	+	.	ID=exon-XR_003388734.1-6;Dbxref=GeneID:108632987%2CGenbank:XR_003388734.1;Parent=rna-XR_003388734.1
NW_017139431.1	Gnomon	exon	1774789	1775945	.	+	.	ID=exon-XR_003388734.1-4;Dbxref=GeneID:108632987%2CGenbank:XR_003388734.1;Parent=rna-XR_003388734.1
NW_017139431.1	Gnomon	exon	1776500	1776627	.	+	.	ID=exon-XR_003388734.1-5;Dbxref=GeneID:108632987%2CGenbank:XR_003388734.1;Parent=rna-XR_003388734.1
NW_017139431.1	Gnomon	mRNA	780788	781807	.	-	.	Name=XM_026810960.1;ID=rna-XM_026810960.1;Dbxref=GeneID:113463817%2CGenbank:XM_026810960.1;Parent=gene-LOC113463817
NW_017139431.1	Gnomon	CDS	553100	553236	.	+	0	Name=XP_026666716.1;ID=cds-XP_026666716.1;Dbxref=GeneID:108633067%2CGenbank:XP_026666716.1;Parent=rna-XM_026810915.1
NW_017139431.1	Gnomon	CDS	553301	553451	.	+	0	Name=XP_026666716.1;ID=cds-XP_026666716.1;Dbxref=GeneID:108633067%2CGenbank:XP_026666716.1;Parent=rna-XM_026810915.1
NW_017139431.1	Gnomon	CDS	553541	553777	.	+	0	Name=XP_026666716.1;ID=cds-XP_026666716.1;Dbxref=GeneID:108633067%2CGenbank:XP_026666716.1;Parent=rna-XM_026810915.1
NW_017139431.1	Gnomon	CDS	553852	554095	.	+	0	Name=XP_026666716.1;ID=cds-XP_026666716.1;Dbxref=GeneID:108633067%2CGenbank:XP_026666716.1;Parent=rna-XM_026810915.1
NW_017139431.1	Gnomon	CDS	554165	554331	.	+	0	Name=XP_026666716.1;ID=cds-XP_026666716.1;Dbxref=GeneID:108633067%2CGenbank:XP_026666716.1;Parent=rna-XM_026810915.1
NW_017139431.1	Gnomon	CDS	554413	554763	.	+	0	Name=XP_026666716.1;ID=cds-XP_026666716.1;Dbxref=GeneID:108633067%2CGenbank:XP_026666716.1;Parent=rna-XM_026810915.1
NW_017139431.1	Gnomon	CDS	554845	554904	.	+	0	Name=XP_026666716.1;ID=cds-XP_026666716.1;Dbxref=GeneID:108633067%2CGenbank:XP_026666716.1;Parent=rna-XM_026810915.1
NW_017139431.1	Gnomon	exon	786108	786406	.	-	.	ID=exon-XM_026810991.1-10;Dbxref=GeneID:108632969%2CGenbank:XM_026810991.1;Parent=rna-XM_026810991.1
NW_017139431.1	Gnomon	exon	553100	553236	.	+	.	ID=exon-XM_026810915.1-5;Dbxref=GeneID:108633067%2CGenbank:XM_026810915.1;Parent=rna-XM_026810915.1
NW_017139431.1	Gnomon	exon	553301	553451	.	+	.	ID=exon-XM_026810915.1-6;Dbxref=GeneID:108633067%2CGenbank:XM_026810915.1;Parent=rna-XM_026810915.1
NW_017139431.1	Gnomon	exon	550400	550602	.	+	.	ID=exon-XM_026810915.1-3;Dbxref=GeneID:108633067%2CGenbank:XM_026810915.1;Parent=rna-XM_026810915.1
NW_017139431.1	Gnomon	exon	552806	552922	.	+	.	ID=exon-XM_026810915.1-4;Dbxref=GeneID:108633067%2CGenbank:XM_026810915.1;Parent=rna-XM_026810915.1
NW_017139431.1	Gnomon	exon	545359	545667	.	+	.	ID=exon-XM_026810915.1-1;Dbxref=GeneID:108633067%2CGenbank:XM_026810915.1;Parent=rna-XM_026810915.1
NW_017139431.1	Gnomon	exon	549937	550190	.	+	.	ID=exon-XM_026810915.1-2;Dbxref=GeneID:108633067%2CGenbank:XM_026810915.1;Parent=rna-XM_026810915.1
NW_017139431.1	Gnomon	exon	554165	554331	.	+	.	ID=exon-XM_026810915.1-9;Dbxref=GeneID:108633067%2CGenbank:XM_026810915.1;Parent=rna-XM_026810915.1
NW_017139431.1	Gnomon	exon	553541	553777	.	+	.	ID=exon-XM_026810915.1-7;Dbxref=GeneID:108633067%2CGenbank:XM_026810915.1;Parent=rna-XM_026810915.1
NW_017139431.1	Gnomon	exon	553852	554095	.	+	.	ID=exon-XM_026810915.1-8;Dbxref=GeneID:108633067%2CGenbank:XM_026810915.1;Parent=rna-XM_026810915.1
NW_017139431.1	Gnomon	CDS	1911705	1911863	.	+	0	Name=XP_017893477.1;ID=cds-XP_017893477.1;Dbxref=GeneID:108633042%2CGenbank:XP_017893477.1;Parent=rna-XM_018037988.2
NW_017139431.1	Gnomon	CDS	1912975	1913163	.	+	0	Name=XP_017893477.1;ID=cds-XP_017893477.1;Dbxref=GeneID:108633042%2CGenbank:XP_017893477.1;Parent=rna-XM_018037988.2
NW_017139431.1	Gnomon	CDS	1913734	1913958	.	+	0	Name=XP_017893477.1;ID=cds-XP_017893477.1;Dbxref=GeneID:108633042%2CGenbank:XP_017893477.1;Parent=rna-XM_018037988.2
NW_017139431.1	Gnomon	CDS	1914141	1914332	.	+	0	Name=XP_017893477.1;ID=cds-XP_017893477.1;Dbxref=GeneID:108633042%2CGenbank:XP_017893477.1;Parent=rna-XM_018037988.2
NW_017139431.1	Gnomon	CDS	1914705	1914940	.	+	0	Name=XP_017893477.1;ID=cds-XP_017893477.1;Dbxref=GeneID:108633042%2CGenbank:XP_017893477.1;Parent=rna-XM_018037988.2
NW_017139431.1	Gnomon	CDS	1915362	1915713	.	+	0	Name=XP_017893477.1;ID=cds-XP_017893477.1;Dbxref=GeneID:108633042%2CGenbank:XP_017893477.1;Parent=rna-XM_018037988.2
NW_017139431.1	Gnomon	exon	561475	561644	.	-	.	ID=exon-XM_026810916.1-2;Dbxref=GeneID:108633068%2CGenbank:XM_026810916.1;Parent=rna-XM_026810916.1
NW_017139431.1	Gnomon	exon	557179	557317	.	-	.	ID=exon-XM_026810916.1-3;Dbxref=GeneID:108633068%2CGenbank:XM_026810916.1;Parent=rna-XM_026810916.1
NW_017139431.1	Gnomon	exon	556503	556599	.	-	.	ID=exon-XM_026810916.1-4;Dbxref=GeneID:108633068%2CGenbank:XM_026810916.1;Parent=rna-XM_026810916.1
NW_017139431.1	Gnomon	exon	556249	556424	.	-	.	ID=exon-XM_026810916.1-5;Dbxref=GeneID:108633068%2CGenbank:XM_026810916.1;Parent=rna-XM_026810916.1
NW_017139431.1	Gnomon	exon	572700	573494	.	-	.	ID=exon-XM_026810916.1-1;Dbxref=GeneID:108633068%2CGenbank:XM_026810916.1;Parent=rna-XM_026810916.1
NW_017139431.1	Gnomon	exon	555996	556158	.	-	.	ID=exon-XM_026810916.1-6;Dbxref=GeneID:108633068%2CGenbank:XM_026810916.1;Parent=rna-XM_026810916.1
NW_017139431.1	Gnomon	exon	555263	555500	.	-	.	ID=exon-XM_026810916.1-7;Dbxref=GeneID:108633068%2CGenbank:XM_026810916.1;Parent=rna-XM_026810916.1
NW_017139431.1	Gnomon	exon	555084	555197	.	-	.	ID=exon-XM_026810916.1-8;Dbxref=GeneID:108633068%2CGenbank:XM_026810916.1;Parent=rna-XM_026810916.1
NW_017139431.1	Gnomon	CDS	103933	104050	.	-	0	Name=XP_026666814.1;ID=cds-XP_026666814.1;Dbxref=GeneID:108633048%2CGenbank:XP_026666814.1;Parent=rna-XM_026811013.1
NW_017139431.1	Gnomon	CDS	101704	102299	.	-	0	Name=XP_026666814.1;ID=cds-XP_026666814.1;Dbxref=GeneID:108633048%2CGenbank:XP_026666814.1;Parent=rna-XM_026811013.1
NW_017139431.1	Gnomon	CDS	99660	101486	.	-	0	Name=XP_026666814.1;ID=cds-XP_026666814.1;Dbxref=GeneID:108633048%2CGenbank:XP_026666814.1;Parent=rna-XM_026811013.1
NW_017139431.1	Gnomon	CDS	526768	526810	.	+	0	Name=XP_026666719.1;ID=cds-XP_026666719.1;Dbxref=GeneID:113463877%2CGenbank:XP_026666719.1;Parent=rna-XM_026810918.1
NW_017139431.1	Gnomon	CDS	526887	527161	.	+	0	Name=XP_026666719.1;ID=cds-XP_026666719.1;Dbxref=GeneID:113463877%2CGenbank:XP_026666719.1;Parent=rna-XM_026810918.1
NW_017139431.1	Gnomon	CDS	528468	528770	.	+	0	Name=XP_026666719.1;ID=cds-XP_026666719.1;Dbxref=GeneID:113463877%2CGenbank:XP_026666719.1;Parent=rna-XM_026810918.1
NW_017139431.1	Gnomon	CDS	528899	529057	.	+	0	Name=XP_026666719.1;ID=cds-XP_026666719.1;Dbxref=GeneID:113463877%2CGenbank:XP_026666719.1;Parent=rna-XM_026810918.1
NW_017139431.1	Gnomon	mRNA	1651324	1656099	.	-	.	Name=XM_018037983.2;ID=rna-XM_018037983.2;Dbxref=GeneID:108633041%2CGenbank:XM_018037983.2;Parent=gene-LOC108633041
NW_017139431.1	Gnomon	lnc_RNA	402127	406320	.	-	.	Name=XR_003388728.1;ID=rna-XR_003388728.1;Dbxref=GeneID:113463879%2CGenbank:XR_003388728.1;Parent=gene-LOC113463879
NW_017139431.1	Gnomon	mRNA	1772000	1775257	.	+	.	Name=XM_026810966.1;ID=rna-XM_026810966.1;Dbxref=GeneID:108632987%2CGenbank:XM_026810966.1;Parent=gene-LOC108632987
NW_017139431.1	Gnomon	CDS	1758587	1758631	.	-	0	Name=XP_017893478.1;ID=cds-XP_017893478.1;Dbxref=GeneID:108633043%2CGenbank:XP_017893478.1;Parent=rna-XM_018037989.2
NW_017139431.1	Gnomon	CDS	1757777	1757858	.	-	0	Name=XP_017893478.1;ID=cds-XP_017893478.1;Dbxref=GeneID:108633043%2CGenbank:XP_017893478.1;Parent=rna-XM_018037989.2
NW_017139431.1	Gnomon	CDS	1756555	1757581	.	-	0	Name=XP_017893478.1;ID=cds-XP_017893478.1;Dbxref=GeneID:108633043%2CGenbank:XP_017893478.1;Parent=rna-XM_018037989.2
NW_017139431.1	Gnomon	CDS	1756167	1756471	.	-	0	Name=XP_017893478.1;ID=cds-XP_017893478.1;Dbxref=GeneID:108633043%2CGenbank:XP_017893478.1;Parent=rna-XM_018037989.2
NW_017139431.1	Gnomon	CDS	1755788	1756087	.	-	0	Name=XP_017893478.1;ID=cds-XP_017893478.1;Dbxref=GeneID:108633043%2CGenbank:XP_017893478.1;Parent=rna-XM_018037989.2
NW_017139431.1	Gnomon	CDS	1755453	1755716	.	-	0	Name=XP_017893478.1;ID=cds-XP_017893478.1;Dbxref=GeneID:108633043%2CGenbank:XP_017893478.1;Parent=rna-XM_018037989.2
NW_017139431.1	Gnomon	CDS	1755272	1755360	.	-	0	Name=XP_017893478.1;ID=cds-XP_017893478.1;Dbxref=GeneID:108633043%2CGenbank:XP_017893478.1;Parent=rna-XM_018037989.2
NW_017139431.1	Gnomon	exon	682924	683107	.	+	.	ID=exon-XM_018037942.2-1;Dbxref=GeneID:108633021%2CGenbank:XM_018037942.2;Parent=rna-XM_018037942.2
NW_017139431.1	Gnomon	exon	683519	691993	.	+	.	ID=exon-XM_018037942.2-2;Dbxref=GeneID:108633021%2CGenbank:XM_018037942.2;Parent=rna-XM_018037942.2
NW_017139431.1	Gnomon	CDS	104150	104153	.	-	0	Name=XP_026666815.1;ID=cds-XP_026666815.1;Dbxref=GeneID:108633048%2CGenbank:XP_026666815.1;Parent=rna-XM_026811014.1
NW_017139431.1	Gnomon	CDS	103933	104073	.	-	0	Name=XP_026666815.1;ID=cds-XP_026666815.1;Dbxref=GeneID:108633048%2CGenbank:XP_026666815.1;Parent=rna-XM_026811014.1
NW_017139431.1	Gnomon	CDS	101704	102299	.	-	0	Name=XP_026666815.1;ID=cds-XP_026666815.1;Dbxref=GeneID:108633048%2CGenbank:XP_026666815.1;Parent=rna-XM_026811014.1
NW_017139431.1	Gnomon	CDS	100235	101486	.	-	0	Name=XP_026666815.1;ID=cds-XP_026666815.1;Dbxref=GeneID:108633048%2CGenbank:XP_026666815.1;Parent=rna-XM_026811014.1
NW_017139431.1	Gnomon	CDS	92459	92868	.	-	0	Name=XP_026666815.1;ID=cds-XP_026666815.1;Dbxref=GeneID:108633048%2CGenbank:XP_026666815.1;Parent=rna-XM_026811014.1
NW_017139431.1	Gnomon	CDS	561475	561581	.	-	0	Name=XP_026666718.1;ID=cds-XP_026666718.1;Dbxref=GeneID:108633068%2CGenbank:XP_026666718.1;Parent=rna-XM_026810917.1
NW_017139431.1	Gnomon	CDS	557179	557317	.	-	0	Name=XP_026666718.1;ID=cds-XP_026666718.1;Dbxref=GeneID:108633068%2CGenbank:XP_026666718.1;Parent=rna-XM_026810917.1
NW_017139431.1	Gnomon	CDS	556503	556599	.	-	0	Name=XP_026666718.1;ID=cds-XP_026666718.1;Dbxref=GeneID:108633068%2CGenbank:XP_026666718.1;Parent=rna-XM_026810917.1
NW_017139431.1	Gnomon	CDS	556249	556424	.	-	0	Name=XP_026666718.1;ID=cds-XP_026666718.1;Dbxref=GeneID:108633068%2CGenbank:XP_026666718.1;Parent=rna-XM_026810917.1
NW_017139431.1	Gnomon	CDS	555996	556158	.	-	0	Name=XP_026666718.1;ID=cds-XP_026666718.1;Dbxref=GeneID:108633068%2CGenbank:XP_026666718.1;Parent=rna-XM_026810917.1
NW_017139431.1	Gnomon	CDS	555263	555500	.	-	0	Name=XP_026666718.1;ID=cds-XP_026666718.1;Dbxref=GeneID:108633068%2CGenbank:XP_026666718.1;Parent=rna-XM_026810917.1
NW_017139431.1	Gnomon	CDS	555128	555197	.	-	0	Name=XP_026666718.1;ID=cds-XP_026666718.1;Dbxref=GeneID:108633068%2CGenbank:XP_026666718.1;Parent=rna-XM_026810917.1
NW_017139431.1	Gnomon	mRNA	1903522	1917137	.	+	.	Name=XM_018037984.2;ID=rna-XM_018037984.2;Dbxref=GeneID:108633042%2CGenbank:XM_018037984.2;Parent=gene-LOC108633042
NW_017139431.1	Gnomon	exon	1701741	1701818	.	-	.	ID=exon-XM_026810940.1-5;Dbxref=GeneID:108633006%2CGenbank:XM_026810940.1;Parent=rna-XM_026810940.1
NW_017139431.1	Gnomon	exon	1698481	1698705	.	-	.	ID=exon-XM_026810940.1-6;Dbxref=GeneID:108633006%2CGenbank:XM_026810940.1;Parent=rna-XM_026810940.1
NW_017139431.1	Gnomon	exon	1704848	1704976	.	-	.	ID=exon-XM_026810940.1-3;Dbxref=GeneID:108633006%2CGenbank:XM_026810940.1;Parent=rna-XM_026810940.1
NW_017139431.1	Gnomon	exon	1704075	1704180	.	-	.	ID=exon-XM_026810940.1-4;Dbxref=GeneID:108633006%2CGenbank:XM_026810940.1;Parent=rna-XM_026810940.1
NW_017139431.1	Gnomon	exon	1714139	1714347	.	-	.	ID=exon-XM_026810940.1-1;Dbxref=GeneID:108633006%2CGenbank:XM_026810940.1;Parent=rna-XM_026810940.1
NW_017139431.1	Gnomon	exon	1712335	1712439	.	-	.	ID=exon-XM_026810940.1-2;Dbxref=GeneID:108633006%2CGenbank:XM_026810940.1;Parent=rna-XM_026810940.1
NW_017139431.1	Gnomon	exon	1697223	1697427	.	-	.	ID=exon-XM_026810940.1-9;Dbxref=GeneID:108633006%2CGenbank:XM_026810940.1;Parent=rna-XM_026810940.1
NW_017139431.1	Gnomon	exon	1697999	1698165	.	-	.	ID=exon-XM_026810940.1-7;Dbxref=GeneID:108633006%2CGenbank:XM_026810940.1;Parent=rna-XM_026810940.1
NW_017139431.1	Gnomon	exon	1697630	1697841	.	-	.	ID=exon-XM_026810940.1-8;Dbxref=GeneID:108633006%2CGenbank:XM_026810940.1;Parent=rna-XM_026810940.1
NW_017139431.1	Gnomon	mRNA	683513	694900	.	+	.	Name=XM_026810967.1;ID=rna-XM_026810967.1;Dbxref=GeneID:108633021%2CGenbank:XM_026810967.1;Parent=gene-LOC108633021
NW_017139431.1	Gnomon	exon	1150808	1150906	.	+	.	ID=exon-XM_018037918.2-9;Dbxref=GeneID:108633013%2CGenbank:XM_018037918.2;Parent=rna-XM_018037918.2
NW_017139431.1	Gnomon	exon	1150380	1150577	.	+	.	ID=exon-XM_018037918.2-7;Dbxref=GeneID:108633013%2CGenbank:XM_018037918.2;Parent=rna-XM_018037918.2
NW_017139431.1	Gnomon	exon	1150646	1150744	.	+	.	ID=exon-XM_018037918.2-8;Dbxref=GeneID:108633013%2CGenbank:XM_018037918.2;Parent=rna-XM_018037918.2
NW_017139431.1	Gnomon	lnc_RNA	402127	406320	.	-	.	Name=XR_003388727.1;ID=rna-XR_003388727.1;Dbxref=GeneID:113463879%2CGenbank:XR_003388727.1;Parent=gene-LOC113463879
NW_017139431.1	Gnomon	exon	1148791	1148889	.	+	.	ID=exon-XM_018037918.2-5;Dbxref=GeneID:108633013%2CGenbank:XM_018037918.2;Parent=rna-XM_018037918.2
NW_017139431.1	Gnomon	exon	1149303	1149509	.	+	.	ID=exon-XM_018037918.2-6;Dbxref=GeneID:108633013%2CGenbank:XM_018037918.2;Parent=rna-XM_018037918.2
NW_017139431.1	Gnomon	exon	1148126	1148229	.	+	.	ID=exon-XM_018037918.2-3;Dbxref=GeneID:108633013%2CGenbank:XM_018037918.2;Parent=rna-XM_018037918.2
NW_017139431.1	Gnomon	exon	1148448	1148546	.	+	.	ID=exon-XM_018037918.2-4;Dbxref=GeneID:108633013%2CGenbank:XM_018037918.2;Parent=rna-XM_018037918.2
NW_017139431.1	Gnomon	exon	1139416	1139568	.	+	.	ID=exon-XM_018037918.2-1;Dbxref=GeneID:108633013%2CGenbank:XM_018037918.2;Parent=rna-XM_018037918.2
NW_017139431.1	Gnomon	exon	1147470	1147629	.	+	.	ID=exon-XM_018037918.2-2;Dbxref=GeneID:108633013%2CGenbank:XM_018037918.2;Parent=rna-XM_018037918.2
NW_017139431.1	Gnomon	mRNA	1647378	1649297	.	-	.	Name=XM_026810963.1;ID=rna-XM_026810963.1;Dbxref=GeneID:113463805%2CGenbank:XM_026810963.1;Parent=gene-LOC113463805
NW_017139431.1	Gnomon	exon	487169	487504	.	-	.	ID=exon-XM_018037934.2-10;Dbxref=GeneID:108633017%2CGenbank:XM_018037934.2;Parent=rna-XM_018037934.2
NW_017139431.1	Gnomon	exon	478550	478750	.	-	.	ID=exon-XM_018037934.2-11;Dbxref=GeneID:108633017%2CGenbank:XM_018037934.2;Parent=rna-XM_018037934.2
NW_017139431.1	Gnomon	exon	1292605	1292744	.	+	.	ID=exon-XM_026810888.1-1;Dbxref=GeneID:108633039%2CGenbank:XM_026810888.1;Parent=rna-XM_026810888.1
NW_017139431.1	Gnomon	exon	1293396	1293589	.	+	.	ID=exon-XM_026810888.1-2;Dbxref=GeneID:108633039%2CGenbank:XM_026810888.1;Parent=rna-XM_026810888.1
NW_017139431.1	Gnomon	exon	1293673	1293797	.	+	.	ID=exon-XM_026810888.1-3;Dbxref=GeneID:108633039%2CGenbank:XM_026810888.1;Parent=rna-XM_026810888.1
NW_017139431.1	Gnomon	exon	1299680	1299871	.	+	.	ID=exon-XM_026810888.1-8;Dbxref=GeneID:108633039%2CGenbank:XM_026810888.1;Parent=rna-XM_026810888.1
NW_017139431.1	Gnomon	exon	1299960	1300638	.	+	.	ID=exon-XM_026810888.1-9;Dbxref=GeneID:108633039%2CGenbank:XM_026810888.1;Parent=rna-XM_026810888.1
NW_017139431.1	Gnomon	exon	1295032	1295108	.	+	.	ID=exon-XM_026810888.1-4;Dbxref=GeneID:108633039%2CGenbank:XM_026810888.1;Parent=rna-XM_026810888.1
NW_017139431.1	Gnomon	exon	1295185	1295307	.	+	.	ID=exon-XM_026810888.1-5;Dbxref=GeneID:108633039%2CGenbank:XM_026810888.1;Parent=rna-XM_026810888.1
NW_017139431.1	Gnomon	exon	1295382	1295596	.	+	.	ID=exon-XM_026810888.1-6;Dbxref=GeneID:108633039%2CGenbank:XM_026810888.1;Parent=rna-XM_026810888.1
NW_017139431.1	Gnomon	exon	1299415	1299555	.	+	.	ID=exon-XM_026810888.1-7;Dbxref=GeneID:108633039%2CGenbank:XM_026810888.1;Parent=rna-XM_026810888.1
NW_017139431.1	Gnomon	exon	1672449	1672517	.	-	.	ID=exon-XM_026810940.1-20;Dbxref=GeneID:108633006%2CGenbank:XM_026810940.1;Parent=rna-XM_026810940.1
NW_017139431.1	Gnomon	CDS	460618	460742	.	-	0	Name=XP_026666812.1;ID=cds-XP_026666812.1;Dbxref=GeneID:108633033%2CGenbank:XP_026666812.1;Parent=rna-XM_026811011.1
NW_017139431.1	Gnomon	CDS	457473	457585	.	-	0	Name=XP_026666812.1;ID=cds-XP_026666812.1;Dbxref=GeneID:108633033%2CGenbank:XP_026666812.1;Parent=rna-XM_026811011.1
NW_017139431.1	Gnomon	CDS	450890	451097	.	-	0	Name=XP_026666812.1;ID=cds-XP_026666812.1;Dbxref=GeneID:108633033%2CGenbank:XP_026666812.1;Parent=rna-XM_026811011.1
NW_017139431.1	Gnomon	CDS	450555	450739	.	-	0	Name=XP_026666812.1;ID=cds-XP_026666812.1;Dbxref=GeneID:108633033%2CGenbank:XP_026666812.1;Parent=rna-XM_026811011.1
NW_017139431.1	Gnomon	CDS	450296	450460	.	-	0	Name=XP_026666812.1;ID=cds-XP_026666812.1;Dbxref=GeneID:108633033%2CGenbank:XP_026666812.1;Parent=rna-XM_026811011.1
NW_017139431.1	Gnomon	CDS	449788	449963	.	-	0	Name=XP_026666812.1;ID=cds-XP_026666812.1;Dbxref=GeneID:108633033%2CGenbank:XP_026666812.1;Parent=rna-XM_026811011.1
NW_017139431.1	Gnomon	CDS	449304	449528	.	-	0	Name=XP_026666812.1;ID=cds-XP_026666812.1;Dbxref=GeneID:108633033%2CGenbank:XP_026666812.1;Parent=rna-XM_026811011.1
NW_017139431.1	Gnomon	CDS	449035	449223	.	-	0	Name=XP_026666812.1;ID=cds-XP_026666812.1;Dbxref=GeneID:108633033%2CGenbank:XP_026666812.1;Parent=rna-XM_026811011.1
NW_017139431.1	Gnomon	exon	1665898	1665952	.	-	.	ID=exon-XM_026810940.1-21;Dbxref=GeneID:108633006%2CGenbank:XM_026810940.1;Parent=rna-XM_026810940.1
NW_017139431.1	Gnomon	exon	1663759	1663837	.	-	.	ID=exon-XM_026810940.1-22;Dbxref=GeneID:108633006%2CGenbank:XM_026810940.1;Parent=rna-XM_026810940.1
NW_017139431.1	Gnomon	exon	1690998	1691049	.	-	.	ID=exon-XM_026810940.1-16;Dbxref=GeneID:108633006%2CGenbank:XM_026810940.1;Parent=rna-XM_026810940.1
NW_017139431.1	Gnomon	exon	1690119	1690346	.	-	.	ID=exon-XM_026810940.1-17;Dbxref=GeneID:108633006%2CGenbank:XM_026810940.1;Parent=rna-XM_026810940.1
NW_017139431.1	Gnomon	exon	1679753	1688256	.	-	.	ID=exon-XM_026810940.1-18;Dbxref=GeneID:108633006%2CGenbank:XM_026810940.1;Parent=rna-XM_026810940.1
NW_017139431.1	Gnomon	exon	1673463	1678842	.	-	.	ID=exon-XM_026810940.1-19;Dbxref=GeneID:108633006%2CGenbank:XM_026810940.1;Parent=rna-XM_026810940.1
NW_017139431.1	Gnomon	exon	1694834	1694969	.	-	.	ID=exon-XM_026810940.1-12;Dbxref=GeneID:108633006%2CGenbank:XM_026810940.1;Parent=rna-XM_026810940.1
NW_017139431.1	Gnomon	exon	1694425	1694755	.	-	.	ID=exon-XM_026810940.1-13;Dbxref=GeneID:108633006%2CGenbank:XM_026810940.1;Parent=rna-XM_026810940.1
NW_017139431.1	Gnomon	exon	1693996	1694199	.	-	.	ID=exon-XM_026810940.1-14;Dbxref=GeneID:108633006%2CGenbank:XM_026810940.1;Parent=rna-XM_026810940.1
NW_017139431.1	Gnomon	exon	1691265	1691506	.	-	.	ID=exon-XM_026810940.1-15;Dbxref=GeneID:108633006%2CGenbank:XM_026810940.1;Parent=rna-XM_026810940.1
NW_017139431.1	Gnomon	exon	1696778	1696792	.	-	.	ID=exon-XM_026810940.1-10;Dbxref=GeneID:108633006%2CGenbank:XM_026810940.1;Parent=rna-XM_026810940.1
NW_017139431.1	Gnomon	exon	1695481	1695670	.	-	.	ID=exon-XM_026810940.1-11;Dbxref=GeneID:108633006%2CGenbank:XM_026810940.1;Parent=rna-XM_026810940.1
NW_017139431.1	Gnomon	exon	386936	387206	.	-	.	ID=exon-XM_026810947.1-10;Dbxref=GeneID:108632999%2CGenbank:XM_026810947.1;Parent=rna-XM_026810947.1
NW_017139431.1	Gnomon	exon	386107	386314	.	-	.	ID=exon-XM_026810947.1-13;Dbxref=GeneID:108632999%2CGenbank:XM_026810947.1;Parent=rna-XM_026810947.1
NW_017139431.1	Gnomon	exon	384618	385868	.	-	.	ID=exon-XM_026810947.1-14;Dbxref=GeneID:108632999%2CGenbank:XM_026810947.1;Parent=rna-XM_026810947.1
NW_017139431.1	Gnomon	exon	386588	386804	.	-	.	ID=exon-XM_026810947.1-11;Dbxref=GeneID:108632999%2CGenbank:XM_026810947.1;Parent=rna-XM_026810947.1
NW_017139431.1	Gnomon	exon	386389	386514	.	-	.	ID=exon-XM_026810947.1-12;Dbxref=GeneID:108632999%2CGenbank:XM_026810947.1;Parent=rna-XM_026810947.1
NW_017139431.1	Gnomon	exon	1903527	1904385	.	+	.	ID=exon-XM_018037988.2-1;Dbxref=GeneID:108633042%2CGenbank:XM_018037988.2;Parent=rna-XM_018037988.2
NW_017139431.1	Gnomon	exon	1911623	1911863	.	+	.	ID=exon-XM_018037988.2-2;Dbxref=GeneID:108633042%2CGenbank:XM_018037988.2;Parent=rna-XM_018037988.2
NW_017139431.1	Gnomon	exon	1912975	1913163	.	+	.	ID=exon-XM_018037988.2-3;Dbxref=GeneID:108633042%2CGenbank:XM_018037988.2;Parent=rna-XM_018037988.2
NW_017139431.1	Gnomon	exon	1913734	1913958	.	+	.	ID=exon-XM_018037988.2-4;Dbxref=GeneID:108633042%2CGenbank:XM_018037988.2;Parent=rna-XM_018037988.2
NW_017139431.1	Gnomon	exon	1914141	1914332	.	+	.	ID=exon-XM_018037988.2-5;Dbxref=GeneID:108633042%2CGenbank:XM_018037988.2;Parent=rna-XM_018037988.2
NW_017139431.1	Gnomon	exon	1914705	1914940	.	+	.	ID=exon-XM_018037988.2-6;Dbxref=GeneID:108633042%2CGenbank:XM_018037988.2;Parent=rna-XM_018037988.2
NW_017139431.1	Gnomon	exon	1915362	1917137	.	+	.	ID=exon-XM_018037988.2-7;Dbxref=GeneID:108633042%2CGenbank:XM_018037988.2;Parent=rna-XM_018037988.2
NW_017139431.1	Gnomon	mRNA	2216287	2256496	.	+	.	Name=XM_026810964.1;ID=rna-XM_026810964.1;Dbxref=GeneID:108632975%2CGenbank:XM_026810964.1;Parent=gene-LOC108632975
NW_017139431.1	Gnomon	exon	1672449	1672517	.	-	.	ID=exon-XM_026810926.1-20;Dbxref=GeneID:108633006%2CGenbank:XM_026810926.1;Parent=rna-XM_026810926.1
NW_017139431.1	Gnomon	exon	1669858	1670979	.	-	.	ID=exon-XM_026810926.1-21;Dbxref=GeneID:108633006%2CGenbank:XM_026810926.1;Parent=rna-XM_026810926.1
NW_017139431.1	Gnomon	exon	1663759	1663837	.	-	.	ID=exon-XM_026810926.1-22;Dbxref=GeneID:108633006%2CGenbank:XM_026810926.1;Parent=rna-XM_026810926.1
NW_017139431.1	Gnomon	exon	1690998	1691049	.	-	.	ID=exon-XM_026810926.1-16;Dbxref=GeneID:108633006%2CGenbank:XM_026810926.1;Parent=rna-XM_026810926.1
NW_017139431.1	Gnomon	exon	1690119	1690346	.	-	.	ID=exon-XM_026810926.1-17;Dbxref=GeneID:108633006%2CGenbank:XM_026810926.1;Parent=rna-XM_026810926.1
NW_017139431.1	Gnomon	exon	1679753	1688256	.	-	.	ID=exon-XM_026810926.1-18;Dbxref=GeneID:108633006%2CGenbank:XM_026810926.1;Parent=rna-XM_026810926.1
NW_017139431.1	Gnomon	exon	1673463	1678842	.	-	.	ID=exon-XM_026810926.1-19;Dbxref=GeneID:108633006%2CGenbank:XM_026810926.1;Parent=rna-XM_026810926.1
NW_017139431.1	Gnomon	exon	1694834	1694969	.	-	.	ID=exon-XM_026810926.1-12;Dbxref=GeneID:108633006%2CGenbank:XM_026810926.1;Parent=rna-XM_026810926.1
NW_017139431.1	Gnomon	exon	1694425	1694755	.	-	.	ID=exon-XM_026810926.1-13;Dbxref=GeneID:108633006%2CGenbank:XM_026810926.1;Parent=rna-XM_026810926.1
NW_017139431.1	Gnomon	exon	1693996	1694199	.	-	.	ID=exon-XM_026810926.1-14;Dbxref=GeneID:108633006%2CGenbank:XM_026810926.1;Parent=rna-XM_026810926.1
NW_017139431.1	Gnomon	exon	1691265	1691506	.	-	.	ID=exon-XM_026810926.1-15;Dbxref=GeneID:108633006%2CGenbank:XM_026810926.1;Parent=rna-XM_026810926.1
NW_017139431.1	Gnomon	exon	1661690	1663649	.	-	.	ID=exon-XM_026810926.1-23;Dbxref=GeneID:108633006%2CGenbank:XM_026810926.1;Parent=rna-XM_026810926.1
NW_017139431.1	Gnomon	exon	2026193	2026283	.	-	.	ID=exon-XM_018038057.2-1;Dbxref=GeneID:108633076%2CGenbank:XM_018038057.2;Parent=rna-XM_018038057.2
NW_017139431.1	Gnomon	exon	2025647	2025808	.	-	.	ID=exon-XM_018038057.2-2;Dbxref=GeneID:108633076%2CGenbank:XM_018038057.2;Parent=rna-XM_018038057.2
NW_017139431.1	Gnomon	exon	2025476	2025569	.	-	.	ID=exon-XM_018038057.2-3;Dbxref=GeneID:108633076%2CGenbank:XM_018038057.2;Parent=rna-XM_018038057.2
NW_017139431.1	Gnomon	exon	2024582	2025319	.	-	.	ID=exon-XM_018038057.2-4;Dbxref=GeneID:108633076%2CGenbank:XM_018038057.2;Parent=rna-XM_018038057.2
NW_017139431.1	Gnomon	exon	1701741	1701818	.	-	.	ID=exon-XM_026810939.1-5;Dbxref=GeneID:108633006%2CGenbank:XM_026810939.1;Parent=rna-XM_026810939.1
NW_017139431.1	Gnomon	exon	1698481	1698705	.	-	.	ID=exon-XM_026810939.1-6;Dbxref=GeneID:108633006%2CGenbank:XM_026810939.1;Parent=rna-XM_026810939.1
NW_017139431.1	Gnomon	exon	1697999	1698165	.	-	.	ID=exon-XM_026810939.1-7;Dbxref=GeneID:108633006%2CGenbank:XM_026810939.1;Parent=rna-XM_026810939.1
NW_017139431.1	Gnomon	exon	1697630	1697841	.	-	.	ID=exon-XM_026810939.1-8;Dbxref=GeneID:108633006%2CGenbank:XM_026810939.1;Parent=rna-XM_026810939.1
NW_017139431.1	Gnomon	exon	1697223	1697427	.	-	.	ID=exon-XM_026810939.1-9;Dbxref=GeneID:108633006%2CGenbank:XM_026810939.1;Parent=rna-XM_026810939.1
NW_017139431.1	Gnomon	exon	1714139	1714347	.	-	.	ID=exon-XM_026810939.1-1;Dbxref=GeneID:108633006%2CGenbank:XM_026810939.1;Parent=rna-XM_026810939.1
NW_017139431.1	Gnomon	exon	1712335	1712439	.	-	.	ID=exon-XM_026810939.1-2;Dbxref=GeneID:108633006%2CGenbank:XM_026810939.1;Parent=rna-XM_026810939.1
NW_017139431.1	Gnomon	exon	1704848	1704976	.	-	.	ID=exon-XM_026810939.1-3;Dbxref=GeneID:108633006%2CGenbank:XM_026810939.1;Parent=rna-XM_026810939.1
NW_017139431.1	Gnomon	exon	1704075	1704180	.	-	.	ID=exon-XM_026810939.1-4;Dbxref=GeneID:108633006%2CGenbank:XM_026810939.1;Parent=rna-XM_026810939.1
NW_017139431.1	Gnomon	CDS	104150	104153	.	-	0	Name=XP_026666813.1;ID=cds-XP_026666813.1;Dbxref=GeneID:108633048%2CGenbank:XP_026666813.1;Parent=rna-XM_026811012.1
NW_017139431.1	Gnomon	CDS	103933	104073	.	-	0	Name=XP_026666813.1;ID=cds-XP_026666813.1;Dbxref=GeneID:108633048%2CGenbank:XP_026666813.1;Parent=rna-XM_026811012.1
NW_017139431.1	Gnomon	CDS	101704	102299	.	-	0	Name=XP_026666813.1;ID=cds-XP_026666813.1;Dbxref=GeneID:108633048%2CGenbank:XP_026666813.1;Parent=rna-XM_026811012.1
NW_017139431.1	Gnomon	CDS	99660	101486	.	-	0	Name=XP_026666813.1;ID=cds-XP_026666813.1;Dbxref=GeneID:108633048%2CGenbank:XP_026666813.1;Parent=rna-XM_026811012.1
NW_017139431.1	Gnomon	exon	1150808	1150906	.	+	.	ID=exon-XM_026810986.1-9;Dbxref=GeneID:108633013%2CGenbank:XM_026810986.1;Parent=rna-XM_026810986.1
NW_017139431.1	Gnomon	exon	1150380	1150577	.	+	.	ID=exon-XM_026810986.1-7;Dbxref=GeneID:108633013%2CGenbank:XM_026810986.1;Parent=rna-XM_026810986.1
NW_017139431.1	Gnomon	exon	1150646	1150744	.	+	.	ID=exon-XM_026810986.1-8;Dbxref=GeneID:108633013%2CGenbank:XM_026810986.1;Parent=rna-XM_026810986.1
NW_017139431.1	Gnomon	exon	1148791	1148889	.	+	.	ID=exon-XM_026810986.1-5;Dbxref=GeneID:108633013%2CGenbank:XM_026810986.1;Parent=rna-XM_026810986.1
NW_017139431.1	Gnomon	exon	1149303	1149509	.	+	.	ID=exon-XM_026810986.1-6;Dbxref=GeneID:108633013%2CGenbank:XM_026810986.1;Parent=rna-XM_026810986.1
NW_017139431.1	Gnomon	exon	1148126	1148229	.	+	.	ID=exon-XM_026810986.1-3;Dbxref=GeneID:108633013%2CGenbank:XM_026810986.1;Parent=rna-XM_026810986.1
NW_017139431.1	Gnomon	exon	1148448	1148546	.	+	.	ID=exon-XM_026810986.1-4;Dbxref=GeneID:108633013%2CGenbank:XM_026810986.1;Parent=rna-XM_026810986.1
NW_017139431.1	Gnomon	exon	1142285	1142452	.	+	.	ID=exon-XM_026810986.1-1;Dbxref=GeneID:108633013%2CGenbank:XM_026810986.1;Parent=rna-XM_026810986.1
NW_017139431.1	Gnomon	exon	1147470	1147629	.	+	.	ID=exon-XM_026810986.1-2;Dbxref=GeneID:108633013%2CGenbank:XM_026810986.1;Parent=rna-XM_026810986.1
NW_017139431.1	Gnomon	lnc_RNA	402127	406320	.	-	.	Name=XR_003388729.1;ID=rna-XR_003388729.1;Dbxref=GeneID:113463879%2CGenbank:XR_003388729.1;Parent=gene-LOC113463879
NW_017139431.1	Gnomon	exon	1696778	1696792	.	-	.	ID=exon-XM_026810926.1-10;Dbxref=GeneID:108633006%2CGenbank:XM_026810926.1;Parent=rna-XM_026810926.1
NW_017139431.1	Gnomon	exon	1695481	1695670	.	-	.	ID=exon-XM_026810926.1-11;Dbxref=GeneID:108633006%2CGenbank:XM_026810926.1;Parent=rna-XM_026810926.1
NW_017139431.1	Gnomon	mRNA	1864006	1866885	.	-	.	Name=XM_026810965.1;ID=rna-XM_026810965.1;Dbxref=GeneID:108633079%2CGenbank:XM_026810965.1;Parent=gene-LOC108633079
NW_017139431.1	Gnomon	exon	1695481	1695670	.	-	.	ID=exon-XM_026810921.1-11;Dbxref=GeneID:108633006%2CGenbank:XM_026810921.1;Parent=rna-XM_026810921.1
NW_017139431.1	Gnomon	exon	1694834	1694969	.	-	.	ID=exon-XM_026810921.1-12;Dbxref=GeneID:108633006%2CGenbank:XM_026810921.1;Parent=rna-XM_026810921.1
NW_017139431.1	Gnomon	exon	1694425	1694755	.	-	.	ID=exon-XM_026810921.1-13;Dbxref=GeneID:108633006%2CGenbank:XM_026810921.1;Parent=rna-XM_026810921.1
NW_017139431.1	Gnomon	exon	1693996	1694199	.	-	.	ID=exon-XM_026810921.1-14;Dbxref=GeneID:108633006%2CGenbank:XM_026810921.1;Parent=rna-XM_026810921.1
NW_017139431.1	Gnomon	exon	1696778	1696792	.	-	.	ID=exon-XM_026810921.1-10;Dbxref=GeneID:108633006%2CGenbank:XM_026810921.1;Parent=rna-XM_026810921.1
NW_017139431.1	Gnomon	exon	1673463	1678842	.	-	.	ID=exon-XM_026810921.1-19;Dbxref=GeneID:108633006%2CGenbank:XM_026810921.1;Parent=rna-XM_026810921.1
NW_017139431.1	Gnomon	exon	1691265	1691506	.	-	.	ID=exon-XM_026810921.1-15;Dbxref=GeneID:108633006%2CGenbank:XM_026810921.1;Parent=rna-XM_026810921.1
NW_017139431.1	Gnomon	exon	1690998	1691049	.	-	.	ID=exon-XM_026810921.1-16;Dbxref=GeneID:108633006%2CGenbank:XM_026810921.1;Parent=rna-XM_026810921.1
NW_017139431.1	Gnomon	exon	1690119	1690346	.	-	.	ID=exon-XM_026810921.1-17;Dbxref=GeneID:108633006%2CGenbank:XM_026810921.1;Parent=rna-XM_026810921.1
NW_017139431.1	Gnomon	exon	1679753	1688256	.	-	.	ID=exon-XM_026810921.1-18;Dbxref=GeneID:108633006%2CGenbank:XM_026810921.1;Parent=rna-XM_026810921.1
NW_017139431.1	Gnomon	exon	1667985	1668210	.	-	.	ID=exon-XM_026810921.1-22;Dbxref=GeneID:108633006%2CGenbank:XM_026810921.1;Parent=rna-XM_026810921.1
NW_017139431.1	Gnomon	exon	1663759	1663837	.	-	.	ID=exon-XM_026810921.1-23;Dbxref=GeneID:108633006%2CGenbank:XM_026810921.1;Parent=rna-XM_026810921.1
NW_017139431.1	Gnomon	exon	1672449	1672517	.	-	.	ID=exon-XM_026810921.1-20;Dbxref=GeneID:108633006%2CGenbank:XM_026810921.1;Parent=rna-XM_026810921.1
NW_017139431.1	Gnomon	exon	1669858	1670979	.	-	.	ID=exon-XM_026810921.1-21;Dbxref=GeneID:108633006%2CGenbank:XM_026810921.1;Parent=rna-XM_026810921.1
NW_017139431.1	Gnomon	CDS	730109	730229	.	+	0	Name=XP_026666818.1;ID=cds-XP_026666818.1;Dbxref=GeneID:108632978%2CGenbank:XP_026666818.1;Parent=rna-XM_026811017.1
NW_017139431.1	Gnomon	CDS	730447	730839	.	+	0	Name=XP_026666818.1;ID=cds-XP_026666818.1;Dbxref=GeneID:108632978%2CGenbank:XP_026666818.1;Parent=rna-XM_026811017.1
NW_017139431.1	Gnomon	CDS	731129	731271	.	+	0	Name=XP_026666818.1;ID=cds-XP_026666818.1;Dbxref=GeneID:108632978%2CGenbank:XP_026666818.1;Parent=rna-XM_026811017.1
NW_017139431.1	Gnomon	CDS	731841	732877	.	+	0	Name=XP_026666818.1;ID=cds-XP_026666818.1;Dbxref=GeneID:108632978%2CGenbank:XP_026666818.1;Parent=rna-XM_026811017.1
NW_017139431.1	Gnomon	CDS	732969	732972	.	+	0	Name=XP_026666818.1;ID=cds-XP_026666818.1;Dbxref=GeneID:108632978%2CGenbank:XP_026666818.1;Parent=rna-XM_026811017.1
NW_017139431.1	Gnomon	exon	773636	773742	.	+	.	ID=exon-XM_026810988.1-5;Dbxref=GeneID:108632966%2CGenbank:XM_026810988.1;Parent=rna-XM_026810988.1
NW_017139431.1	Gnomon	exon	773813	773881	.	+	.	ID=exon-XM_026810988.1-6;Dbxref=GeneID:108632966%2CGenbank:XM_026810988.1;Parent=rna-XM_026810988.1
NW_017139431.1	Gnomon	exon	773291	773381	.	+	.	ID=exon-XM_026810988.1-3;Dbxref=GeneID:108632966%2CGenbank:XM_026810988.1;Parent=rna-XM_026810988.1
NW_017139431.1	Gnomon	exon	773449	773575	.	+	.	ID=exon-XM_026810988.1-4;Dbxref=GeneID:108632966%2CGenbank:XM_026810988.1;Parent=rna-XM_026810988.1
NW_017139431.1	Gnomon	exon	774451	774621	.	+	.	ID=exon-XM_026810988.1-9;Dbxref=GeneID:108632966%2CGenbank:XM_026810988.1;Parent=rna-XM_026810988.1
NW_017139431.1	Gnomon	exon	773964	774024	.	+	.	ID=exon-XM_026810988.1-7;Dbxref=GeneID:108632966%2CGenbank:XM_026810988.1;Parent=rna-XM_026810988.1
NW_017139431.1	Gnomon	exon	774086	774310	.	+	.	ID=exon-XM_026810988.1-8;Dbxref=GeneID:108632966%2CGenbank:XM_026810988.1;Parent=rna-XM_026810988.1
NW_017139431.1	Gnomon	exon	773014	773064	.	+	.	ID=exon-XM_026810988.1-1;Dbxref=GeneID:108632966%2CGenbank:XM_026810988.1;Parent=rna-XM_026810988.1
NW_017139431.1	Gnomon	exon	773148	773187	.	+	.	ID=exon-XM_026810988.1-2;Dbxref=GeneID:108632966%2CGenbank:XM_026810988.1;Parent=rna-XM_026810988.1
NW_017139431.1	Gnomon	CDS	552410	552422	.	+	0	Name=XP_017893531.1;ID=cds-XP_017893531.1;Dbxref=GeneID:108633067%2CGenbank:XP_017893531.1;Parent=rna-XM_018038042.2
NW_017139431.1	Gnomon	CDS	552806	552888	.	+	0	Name=XP_017893531.1;ID=cds-XP_017893531.1;Dbxref=GeneID:108633067%2CGenbank:XP_017893531.1;Parent=rna-XM_018038042.2
NW_017139431.1	Gnomon	CDS	553100	553236	.	+	0	Name=XP_017893531.1;ID=cds-XP_017893531.1;Dbxref=GeneID:108633067%2CGenbank:XP_017893531.1;Parent=rna-XM_018038042.2
NW_017139431.1	Gnomon	CDS	553301	553451	.	+	0	Name=XP_017893531.1;ID=cds-XP_017893531.1;Dbxref=GeneID:108633067%2CGenbank:XP_017893531.1;Parent=rna-XM_018038042.2
NW_017139431.1	Gnomon	CDS	553541	553777	.	+	0	Name=XP_017893531.1;ID=cds-XP_017893531.1;Dbxref=GeneID:108633067%2CGenbank:XP_017893531.1;Parent=rna-XM_018038042.2
NW_017139431.1	Gnomon	CDS	553852	554095	.	+	0	Name=XP_017893531.1;ID=cds-XP_017893531.1;Dbxref=GeneID:108633067%2CGenbank:XP_017893531.1;Parent=rna-XM_018038042.2
NW_017139431.1	Gnomon	CDS	554165	554331	.	+	0	Name=XP_017893531.1;ID=cds-XP_017893531.1;Dbxref=GeneID:108633067%2CGenbank:XP_017893531.1;Parent=rna-XM_018038042.2
NW_017139431.1	Gnomon	CDS	554413	554763	.	+	0	Name=XP_017893531.1;ID=cds-XP_017893531.1;Dbxref=GeneID:108633067%2CGenbank:XP_017893531.1;Parent=rna-XM_018038042.2
NW_017139431.1	Gnomon	CDS	554845	554904	.	+	0	Name=XP_017893531.1;ID=cds-XP_017893531.1;Dbxref=GeneID:108633067%2CGenbank:XP_017893531.1;Parent=rna-XM_018038042.2
NW_017139431.1	Gnomon	CDS	57978	58089	.	-	0	Name=XP_017893438.1;ID=cds-XP_017893438.1;Dbxref=GeneID:108633025%2CGenbank:XP_017893438.1;Parent=rna-XM_018037949.2
NW_017139431.1	Gnomon	CDS	52438	52590	.	-	0	Name=XP_017893438.1;ID=cds-XP_017893438.1;Dbxref=GeneID:108633025%2CGenbank:XP_017893438.1;Parent=rna-XM_018037949.2
NW_017139431.1	Gnomon	CDS	52171	52365	.	-	0	Name=XP_017893438.1;ID=cds-XP_017893438.1;Dbxref=GeneID:108633025%2CGenbank:XP_017893438.1;Parent=rna-XM_018037949.2
NW_017139431.1	Gnomon	CDS	51083	51287	.	-	0	Name=XP_017893438.1;ID=cds-XP_017893438.1;Dbxref=GeneID:108633025%2CGenbank:XP_017893438.1;Parent=rna-XM_018037949.2
NW_017139431.1	Gnomon	CDS	50263	50482	.	-	0	Name=XP_017893438.1;ID=cds-XP_017893438.1;Dbxref=GeneID:108633025%2CGenbank:XP_017893438.1;Parent=rna-XM_018037949.2
NW_017139431.1	Gnomon	CDS	49541	49585	.	-	0	Name=XP_017893438.1;ID=cds-XP_017893438.1;Dbxref=GeneID:108633025%2CGenbank:XP_017893438.1;Parent=rna-XM_018037949.2
NW_017139431.1	Gnomon	CDS	48475	48615	.	-	0	Name=XP_017893438.1;ID=cds-XP_017893438.1;Dbxref=GeneID:108633025%2CGenbank:XP_017893438.1;Parent=rna-XM_018037949.2
NW_017139431.1	Gnomon	CDS	48225	48389	.	-	0	Name=XP_017893438.1;ID=cds-XP_017893438.1;Dbxref=GeneID:108633025%2CGenbank:XP_017893438.1;Parent=rna-XM_018037949.2
NW_017139431.1	Gnomon	CDS	47715	47735	.	-	0	Name=XP_017893438.1;ID=cds-XP_017893438.1;Dbxref=GeneID:108633025%2CGenbank:XP_017893438.1;Parent=rna-XM_018037949.2
NW_017139431.1	Gnomon	CDS	45953	46133	.	-	0	Name=XP_017893438.1;ID=cds-XP_017893438.1;Dbxref=GeneID:108633025%2CGenbank:XP_017893438.1;Parent=rna-XM_018037949.2
NW_017139431.1	Gnomon	CDS	45229	45891	.	-	0	Name=XP_017893438.1;ID=cds-XP_017893438.1;Dbxref=GeneID:108633025%2CGenbank:XP_017893438.1;Parent=rna-XM_018037949.2
NW_017139431.1	Gnomon	CDS	45048	45166	.	-	0	Name=XP_017893438.1;ID=cds-XP_017893438.1;Dbxref=GeneID:108633025%2CGenbank:XP_017893438.1;Parent=rna-XM_018037949.2
NW_017139431.1	Gnomon	CDS	44657	44969	.	-	0	Name=XP_017893438.1;ID=cds-XP_017893438.1;Dbxref=GeneID:108633025%2CGenbank:XP_017893438.1;Parent=rna-XM_018037949.2
NW_017139431.1	Gnomon	CDS	44427	44578	.	-	0	Name=XP_017893438.1;ID=cds-XP_017893438.1;Dbxref=GeneID:108633025%2CGenbank:XP_017893438.1;Parent=rna-XM_018037949.2
NW_017139431.1	Gnomon	CDS	42654	44332	.	-	0	Name=XP_017893438.1;ID=cds-XP_017893438.1;Dbxref=GeneID:108633025%2CGenbank:XP_017893438.1;Parent=rna-XM_018037949.2
NW_017139431.1	Gnomon	CDS	42504	42594	.	-	0	Name=XP_017893438.1;ID=cds-XP_017893438.1;Dbxref=GeneID:108633025%2CGenbank:XP_017893438.1;Parent=rna-XM_018037949.2
NW_017139431.1	Gnomon	CDS	42273	42303	.	-	0	Name=XP_017893438.1;ID=cds-XP_017893438.1;Dbxref=GeneID:108633025%2CGenbank:XP_017893438.1;Parent=rna-XM_018037949.2
NW_017139431.1	Gnomon	CDS	42026	42200	.	-	0	Name=XP_017893438.1;ID=cds-XP_017893438.1;Dbxref=GeneID:108633025%2CGenbank:XP_017893438.1;Parent=rna-XM_018037949.2
NW_017139431.1	Gnomon	CDS	41780	41958	.	-	0	Name=XP_017893438.1;ID=cds-XP_017893438.1;Dbxref=GeneID:108633025%2CGenbank:XP_017893438.1;Parent=rna-XM_018037949.2
NW_017139431.1	Gnomon	CDS	41473	41519	.	-	0	Name=XP_017893438.1;ID=cds-XP_017893438.1;Dbxref=GeneID:108633025%2CGenbank:XP_017893438.1;Parent=rna-XM_018037949.2
NW_017139431.1	Gnomon	mRNA	71198	72132	.	+	.	Name=XM_018037885.2;ID=rna-XM_018037885.2;Dbxref=GeneID:108632986%2CGenbank:XM_018037885.2;Parent=gene-LOC108632986
NW_017139431.1	Gnomon	exon	369297	369489	.	+	.	ID=exon-XM_026810950.1-10;Dbxref=GeneID:108633009%2CGenbank:XM_026810950.1;Parent=rna-XM_026810950.1
NW_017139431.1	Gnomon	exon	369662	370112	.	+	.	ID=exon-XM_026810950.1-11;Dbxref=GeneID:108633009%2CGenbank:XM_026810950.1;Parent=rna-XM_026810950.1
NW_017139431.1	Gnomon	exon	370209	371886	.	+	.	ID=exon-XM_026810950.1-12;Dbxref=GeneID:108633009%2CGenbank:XM_026810950.1;Parent=rna-XM_026810950.1
NW_017139431.1	Gnomon	CDS	730109	730229	.	+	0	Name=XP_026666819.1;ID=cds-XP_026666819.1;Dbxref=GeneID:108632978%2CGenbank:XP_026666819.1;Parent=rna-XM_026811018.1
NW_017139431.1	Gnomon	CDS	730447	730839	.	+	0	Name=XP_026666819.1;ID=cds-XP_026666819.1;Dbxref=GeneID:108632978%2CGenbank:XP_026666819.1;Parent=rna-XM_026811018.1
NW_017139431.1	Gnomon	CDS	731129	731271	.	+	0	Name=XP_026666819.1;ID=cds-XP_026666819.1;Dbxref=GeneID:108632978%2CGenbank:XP_026666819.1;Parent=rna-XM_026811018.1
NW_017139431.1	Gnomon	CDS	731841	732877	.	+	0	Name=XP_026666819.1;ID=cds-XP_026666819.1;Dbxref=GeneID:108632978%2CGenbank:XP_026666819.1;Parent=rna-XM_026811018.1
NW_017139431.1	Gnomon	CDS	732969	732972	.	+	0	Name=XP_026666819.1;ID=cds-XP_026666819.1;Dbxref=GeneID:108632978%2CGenbank:XP_026666819.1;Parent=rna-XM_026811018.1
NW_017139431.1	Gnomon	CDS	553100	553236	.	+	0	Name=XP_017893532.1;ID=cds-XP_017893532.1;Dbxref=GeneID:108633067%2CGenbank:XP_017893532.1;Parent=rna-XM_018038043.2
NW_017139431.1	Gnomon	CDS	553301	553451	.	+	0	Name=XP_017893532.1;ID=cds-XP_017893532.1;Dbxref=GeneID:108633067%2CGenbank:XP_017893532.1;Parent=rna-XM_018038043.2
NW_017139431.1	Gnomon	CDS	553541	553777	.	+	0	Name=XP_017893532.1;ID=cds-XP_017893532.1;Dbxref=GeneID:108633067%2CGenbank:XP_017893532.1;Parent=rna-XM_018038043.2
NW_017139431.1	Gnomon	CDS	553852	554095	.	+	0	Name=XP_017893532.1;ID=cds-XP_017893532.1;Dbxref=GeneID:108633067%2CGenbank:XP_017893532.1;Parent=rna-XM_018038043.2
NW_017139431.1	Gnomon	CDS	554165	554331	.	+	0	Name=XP_017893532.1;ID=cds-XP_017893532.1;Dbxref=GeneID:108633067%2CGenbank:XP_017893532.1;Parent=rna-XM_018038043.2
NW_017139431.1	Gnomon	CDS	554413	554763	.	+	0	Name=XP_017893532.1;ID=cds-XP_017893532.1;Dbxref=GeneID:108633067%2CGenbank:XP_017893532.1;Parent=rna-XM_018038043.2
NW_017139431.1	Gnomon	CDS	554845	554904	.	+	0	Name=XP_017893532.1;ID=cds-XP_017893532.1;Dbxref=GeneID:108633067%2CGenbank:XP_017893532.1;Parent=rna-XM_018038043.2
NW_017139431.1	Gnomon	exon	188072	188363	.	+	.	ID=exon-XM_026810982.1-10;Dbxref=GeneID:108633028%2CGenbank:XM_026810982.1;Parent=rna-XM_026810982.1
NW_017139431.1	Gnomon	exon	188435	188577	.	+	.	ID=exon-XM_026810982.1-11;Dbxref=GeneID:108633028%2CGenbank:XM_026810982.1;Parent=rna-XM_026810982.1
NW_017139431.1	Gnomon	CDS	39665	39717	.	+	0	Name=XP_017893439.1;ID=cds-XP_017893439.1;Dbxref=GeneID:108633027%2CGenbank:XP_017893439.1;Parent=rna-XM_018037950.2
NW_017139431.1	Gnomon	CDS	39798	39887	.	+	0	Name=XP_017893439.1;ID=cds-XP_017893439.1;Dbxref=GeneID:108633027%2CGenbank:XP_017893439.1;Parent=rna-XM_018037950.2
NW_017139431.1	Gnomon	CDS	39970	40144	.	+	0	Name=XP_017893439.1;ID=cds-XP_017893439.1;Dbxref=GeneID:108633027%2CGenbank:XP_017893439.1;Parent=rna-XM_018037950.2
NW_017139431.1	Gnomon	CDS	40221	40256	.	+	0	Name=XP_017893439.1;ID=cds-XP_017893439.1;Dbxref=GeneID:108633027%2CGenbank:XP_017893439.1;Parent=rna-XM_018037950.2
NW_017139431.1	Gnomon	exon	1672449	1672517	.	-	.	ID=exon-XM_026810931.1-20;Dbxref=GeneID:108633006%2CGenbank:XM_026810931.1;Parent=rna-XM_026810931.1
NW_017139431.1	Gnomon	exon	1663759	1663837	.	-	.	ID=exon-XM_026810931.1-23;Dbxref=GeneID:108633006%2CGenbank:XM_026810931.1;Parent=rna-XM_026810931.1
NW_017139431.1	Gnomon	exon	1669858	1670979	.	-	.	ID=exon-XM_026810931.1-21;Dbxref=GeneID:108633006%2CGenbank:XM_026810931.1;Parent=rna-XM_026810931.1
NW_017139431.1	Gnomon	exon	1667985	1668210	.	-	.	ID=exon-XM_026810931.1-22;Dbxref=GeneID:108633006%2CGenbank:XM_026810931.1;Parent=rna-XM_026810931.1
NW_017139431.1	Gnomon	exon	1690998	1691049	.	-	.	ID=exon-XM_026810931.1-16;Dbxref=GeneID:108633006%2CGenbank:XM_026810931.1;Parent=rna-XM_026810931.1
NW_017139431.1	Gnomon	exon	1690119	1690346	.	-	.	ID=exon-XM_026810931.1-17;Dbxref=GeneID:108633006%2CGenbank:XM_026810931.1;Parent=rna-XM_026810931.1
NW_017139431.1	Gnomon	exon	1693996	1694199	.	-	.	ID=exon-XM_026810931.1-14;Dbxref=GeneID:108633006%2CGenbank:XM_026810931.1;Parent=rna-XM_026810931.1
NW_017139431.1	Gnomon	exon	1691265	1691506	.	-	.	ID=exon-XM_026810931.1-15;Dbxref=GeneID:108633006%2CGenbank:XM_026810931.1;Parent=rna-XM_026810931.1
NW_017139431.1	Gnomon	exon	1679840	1688256	.	-	.	ID=exon-XM_026810931.1-18;Dbxref=GeneID:108633006%2CGenbank:XM_026810931.1;Parent=rna-XM_026810931.1
NW_017139431.1	Gnomon	exon	1673463	1678842	.	-	.	ID=exon-XM_026810931.1-19;Dbxref=GeneID:108633006%2CGenbank:XM_026810931.1;Parent=rna-XM_026810931.1
NW_017139431.1	Gnomon	exon	1694834	1694969	.	-	.	ID=exon-XM_026810931.1-12;Dbxref=GeneID:108633006%2CGenbank:XM_026810931.1;Parent=rna-XM_026810931.1
NW_017139431.1	Gnomon	exon	1694425	1694755	.	-	.	ID=exon-XM_026810931.1-13;Dbxref=GeneID:108633006%2CGenbank:XM_026810931.1;Parent=rna-XM_026810931.1
NW_017139431.1	Gnomon	exon	1696778	1696792	.	-	.	ID=exon-XM_026810931.1-10;Dbxref=GeneID:108633006%2CGenbank:XM_026810931.1;Parent=rna-XM_026810931.1
NW_017139431.1	Gnomon	exon	1695481	1695670	.	-	.	ID=exon-XM_026810931.1-11;Dbxref=GeneID:108633006%2CGenbank:XM_026810931.1;Parent=rna-XM_026810931.1
NW_017139431.1	Gnomon	mRNA	1289729	1291763	.	+	.	Name=XM_018037981.2;ID=rna-XM_018037981.2;Dbxref=GeneID:108633040%2CGenbank:XM_018037981.2;Parent=gene-LOC108633040
NW_017139431.1	Gnomon	exon	328437	328879	.	+	.	ID=exon-XM_026810898.1-10;Dbxref=GeneID:108633059%2CGenbank:XM_026810898.1;Parent=rna-XM_026810898.1
NW_017139431.1	Gnomon	CDS	553100	553236	.	+	0	Name=XP_017893533.1;ID=cds-XP_017893533.1;Dbxref=GeneID:108633067%2CGenbank:XP_017893533.1;Parent=rna-XM_018038044.2
NW_017139431.1	Gnomon	CDS	553301	553451	.	+	0	Name=XP_017893533.1;ID=cds-XP_017893533.1;Dbxref=GeneID:108633067%2CGenbank:XP_017893533.1;Parent=rna-XM_018038044.2
NW_017139431.1	Gnomon	CDS	553541	553777	.	+	0	Name=XP_017893533.1;ID=cds-XP_017893533.1;Dbxref=GeneID:108633067%2CGenbank:XP_017893533.1;Parent=rna-XM_018038044.2
NW_017139431.1	Gnomon	CDS	553852	554095	.	+	0	Name=XP_017893533.1;ID=cds-XP_017893533.1;Dbxref=GeneID:108633067%2CGenbank:XP_017893533.1;Parent=rna-XM_018038044.2
NW_017139431.1	Gnomon	CDS	554165	554331	.	+	0	Name=XP_017893533.1;ID=cds-XP_017893533.1;Dbxref=GeneID:108633067%2CGenbank:XP_017893533.1;Parent=rna-XM_018038044.2
NW_017139431.1	Gnomon	CDS	554413	554763	.	+	0	Name=XP_017893533.1;ID=cds-XP_017893533.1;Dbxref=GeneID:108633067%2CGenbank:XP_017893533.1;Parent=rna-XM_018038044.2
NW_017139431.1	Gnomon	CDS	554845	554904	.	+	0	Name=XP_017893533.1;ID=cds-XP_017893533.1;Dbxref=GeneID:108633067%2CGenbank:XP_017893533.1;Parent=rna-XM_018038044.2
NW_017139431.1	Gnomon	exon	1887084	1887204	.	-	.	ID=exon-XM_018037991.2-2;Dbxref=GeneID:108633045%2CGenbank:XM_018037991.2;Parent=rna-XM_018037991.2
NW_017139431.1	Gnomon	exon	1886627	1887002	.	-	.	ID=exon-XM_018037991.2-3;Dbxref=GeneID:108633045%2CGenbank:XM_018037991.2;Parent=rna-XM_018037991.2
NW_017139431.1	Gnomon	exon	1887309	1887912	.	-	.	ID=exon-XM_018037991.2-1;Dbxref=GeneID:108633045%2CGenbank:XM_018037991.2;Parent=rna-XM_018037991.2
NW_017139431.1	Gnomon	CDS	114936	115125	.	+	0	Name=XP_026666816.1;ID=cds-XP_026666816.1;Dbxref=GeneID:108633060%2CGenbank:XP_026666816.1;Parent=rna-XM_026811015.1
NW_017139431.1	Gnomon	CDS	115276	115592	.	+	0	Name=XP_026666816.1;ID=cds-XP_026666816.1;Dbxref=GeneID:108633060%2CGenbank:XP_026666816.1;Parent=rna-XM_026811015.1
NW_017139431.1	Gnomon	CDS	115687	115776	.	+	0	Name=XP_026666816.1;ID=cds-XP_026666816.1;Dbxref=GeneID:108633060%2CGenbank:XP_026666816.1;Parent=rna-XM_026811015.1
NW_017139431.1	Gnomon	exon	1901421	1901905	.	-	.	ID=exon-XM_018038013.2-1;Dbxref=GeneID:108633054%2CGenbank:XM_018038013.2;Parent=rna-XM_018038013.2
NW_017139431.1	Gnomon	exon	1901181	1901318	.	-	.	ID=exon-XM_018038013.2-2;Dbxref=GeneID:108633054%2CGenbank:XM_018038013.2;Parent=rna-XM_018038013.2
NW_017139431.1	Gnomon	exon	1899799	1900946	.	-	.	ID=exon-XM_018038013.2-3;Dbxref=GeneID:108633054%2CGenbank:XM_018038013.2;Parent=rna-XM_018038013.2
NW_017139431.1	Gnomon	exon	1899531	1899720	.	-	.	ID=exon-XM_018038013.2-4;Dbxref=GeneID:108633054%2CGenbank:XM_018038013.2;Parent=rna-XM_018038013.2
NW_017139431.1	Gnomon	exon	1899289	1899443	.	-	.	ID=exon-XM_018038013.2-5;Dbxref=GeneID:108633054%2CGenbank:XM_018038013.2;Parent=rna-XM_018038013.2
NW_017139431.1	Gnomon	exon	1898924	1899207	.	-	.	ID=exon-XM_018038013.2-6;Dbxref=GeneID:108633054%2CGenbank:XM_018038013.2;Parent=rna-XM_018038013.2
NW_017139431.1	Gnomon	exon	1894302	1898833	.	-	.	ID=exon-XM_018038013.2-7;Dbxref=GeneID:108633054%2CGenbank:XM_018038013.2;Parent=rna-XM_018038013.2
NW_017139431.1	Gnomon	exon	1894119	1894208	.	-	.	ID=exon-XM_018038013.2-8;Dbxref=GeneID:108633054%2CGenbank:XM_018038013.2;Parent=rna-XM_018038013.2
NW_017139431.1	Gnomon	mRNA	1773300	1775257	.	+	.	Name=XM_018037887.2;ID=rna-XM_018037887.2;Dbxref=GeneID:108632987%2CGenbank:XM_018037887.2;Parent=gene-LOC108632987
NW_017139431.1	Gnomon	exon	340426	340799	.	+	.	ID=exon-XR_003388712.1-1;Dbxref=GeneID:108632961%2CGenbank:XR_003388712.1;Parent=rna-XR_003388712.1
NW_017139431.1	Gnomon	exon	340854	341006	.	+	.	ID=exon-XR_003388712.1-2;Dbxref=GeneID:108632961%2CGenbank:XR_003388712.1;Parent=rna-XR_003388712.1
NW_017139431.1	Gnomon	exon	341076	341353	.	+	.	ID=exon-XR_003388712.1-3;Dbxref=GeneID:108632961%2CGenbank:XR_003388712.1;Parent=rna-XR_003388712.1
NW_017139431.1	Gnomon	exon	341437	341632	.	+	.	ID=exon-XR_003388712.1-4;Dbxref=GeneID:108632961%2CGenbank:XR_003388712.1;Parent=rna-XR_003388712.1
NW_017139431.1	Gnomon	exon	341712	342065	.	+	.	ID=exon-XR_003388712.1-5;Dbxref=GeneID:108632961%2CGenbank:XR_003388712.1;Parent=rna-XR_003388712.1
NW_017139431.1	Gnomon	exon	342152	342298	.	+	.	ID=exon-XR_003388712.1-6;Dbxref=GeneID:108632961%2CGenbank:XR_003388712.1;Parent=rna-XR_003388712.1
NW_017139431.1	Gnomon	exon	342361	342516	.	+	.	ID=exon-XR_003388712.1-7;Dbxref=GeneID:108632961%2CGenbank:XR_003388712.1;Parent=rna-XR_003388712.1
NW_017139431.1	Gnomon	exon	342586	342729	.	+	.	ID=exon-XR_003388712.1-8;Dbxref=GeneID:108632961%2CGenbank:XR_003388712.1;Parent=rna-XR_003388712.1
NW_017139431.1	Gnomon	exon	342795	342913	.	+	.	ID=exon-XR_003388712.1-9;Dbxref=GeneID:108632961%2CGenbank:XR_003388712.1;Parent=rna-XR_003388712.1
NW_017139431.1	Gnomon	exon	110072	110651	.	-	.	ID=exon-XM_018038060.2-8;Dbxref=GeneID:108633078%2CGenbank:XM_018038060.2;Parent=rna-XM_018038060.2
NW_017139431.1	Gnomon	exon	111059	111777	.	-	.	ID=exon-XM_018038060.2-6;Dbxref=GeneID:108633078%2CGenbank:XM_018038060.2;Parent=rna-XM_018038060.2
NW_017139431.1	Gnomon	exon	110715	110995	.	-	.	ID=exon-XM_018038060.2-7;Dbxref=GeneID:108633078%2CGenbank:XM_018038060.2;Parent=rna-XM_018038060.2
NW_017139431.1	Gnomon	exon	112150	112838	.	-	.	ID=exon-XM_018038060.2-4;Dbxref=GeneID:108633078%2CGenbank:XM_018038060.2;Parent=rna-XM_018038060.2
NW_017139431.1	Gnomon	exon	111850	112079	.	-	.	ID=exon-XM_018038060.2-5;Dbxref=GeneID:108633078%2CGenbank:XM_018038060.2;Parent=rna-XM_018038060.2
NW_017139431.1	Gnomon	exon	113270	113544	.	-	.	ID=exon-XM_018038060.2-2;Dbxref=GeneID:108633078%2CGenbank:XM_018038060.2;Parent=rna-XM_018038060.2
NW_017139431.1	Gnomon	exon	112925	113196	.	-	.	ID=exon-XM_018038060.2-3;Dbxref=GeneID:108633078%2CGenbank:XM_018038060.2;Parent=rna-XM_018038060.2
NW_017139431.1	Gnomon	exon	113792	114038	.	-	.	ID=exon-XM_018038060.2-1;Dbxref=GeneID:108633078%2CGenbank:XM_018038060.2;Parent=rna-XM_018038060.2
NW_017139431.1	Gnomon	mRNA	683513	691993	.	+	.	Name=XM_026810968.1;ID=rna-XM_026810968.1;Dbxref=GeneID:108633021%2CGenbank:XM_026810968.1;Parent=gene-LOC108633021
NW_017139431.1	Gnomon	exon	4973	5114	.	-	.	ID=exon-XM_018037973.1-10;Dbxref=GeneID:108633037%2CGenbank:XM_018037973.1;Parent=rna-XM_018037973.1
NW_017139431.1	Gnomon	exon	1864006	1866688	.	-	.	ID=exon-XM_026810965.1-2;Dbxref=GeneID:108633079%2CGenbank:XM_026810965.1;Parent=rna-XM_026810965.1
NW_017139431.1	Gnomon	exon	1866804	1866885	.	-	.	ID=exon-XM_026810965.1-1;Dbxref=GeneID:108633079%2CGenbank:XM_026810965.1;Parent=rna-XM_026810965.1
NW_017139431.1	Gnomon	exon	70815	70865	.	-	.	ID=exon-XM_026810886.1-1;Dbxref=GeneID:108632994%2CGenbank:XM_026810886.1;Parent=rna-XM_026810886.1
NW_017139431.1	Gnomon	exon	69588	70734	.	-	.	ID=exon-XM_026810886.1-2;Dbxref=GeneID:108632994%2CGenbank:XM_026810886.1;Parent=rna-XM_026810886.1
NW_017139431.1	Gnomon	CDS	553100	553236	.	+	0	Name=XP_017893534.1;ID=cds-XP_017893534.1;Dbxref=GeneID:108633067%2CGenbank:XP_017893534.1;Parent=rna-XM_018038045.2
NW_017139431.1	Gnomon	CDS	553301	553451	.	+	0	Name=XP_017893534.1;ID=cds-XP_017893534.1;Dbxref=GeneID:108633067%2CGenbank:XP_017893534.1;Parent=rna-XM_018038045.2
NW_017139431.1	Gnomon	CDS	553541	553777	.	+	0	Name=XP_017893534.1;ID=cds-XP_017893534.1;Dbxref=GeneID:108633067%2CGenbank:XP_017893534.1;Parent=rna-XM_018038045.2
NW_017139431.1	Gnomon	CDS	553852	554095	.	+	0	Name=XP_017893534.1;ID=cds-XP_017893534.1;Dbxref=GeneID:108633067%2CGenbank:XP_017893534.1;Parent=rna-XM_018038045.2
NW_017139431.1	Gnomon	CDS	554165	554331	.	+	0	Name=XP_017893534.1;ID=cds-XP_017893534.1;Dbxref=GeneID:108633067%2CGenbank:XP_017893534.1;Parent=rna-XM_018038045.2
NW_017139431.1	Gnomon	CDS	554413	554763	.	+	0	Name=XP_017893534.1;ID=cds-XP_017893534.1;Dbxref=GeneID:108633067%2CGenbank:XP_017893534.1;Parent=rna-XM_018038045.2
NW_017139431.1	Gnomon	CDS	554845	554904	.	+	0	Name=XP_017893534.1;ID=cds-XP_017893534.1;Dbxref=GeneID:108633067%2CGenbank:XP_017893534.1;Parent=rna-XM_018038045.2
NW_017139431.1	Gnomon	CDS	730109	730229	.	+	0	Name=XP_026666817.1;ID=cds-XP_026666817.1;Dbxref=GeneID:108632978%2CGenbank:XP_026666817.1;Parent=rna-XM_026811016.1
NW_017139431.1	Gnomon	CDS	730447	730839	.	+	0	Name=XP_026666817.1;ID=cds-XP_026666817.1;Dbxref=GeneID:108632978%2CGenbank:XP_026666817.1;Parent=rna-XM_026811016.1
NW_017139431.1	Gnomon	CDS	731129	731271	.	+	0	Name=XP_026666817.1;ID=cds-XP_026666817.1;Dbxref=GeneID:108632978%2CGenbank:XP_026666817.1;Parent=rna-XM_026811016.1
NW_017139431.1	Gnomon	CDS	731841	732877	.	+	0	Name=XP_026666817.1;ID=cds-XP_026666817.1;Dbxref=GeneID:108632978%2CGenbank:XP_026666817.1;Parent=rna-XM_026811016.1
NW_017139431.1	Gnomon	CDS	732969	732972	.	+	0	Name=XP_026666817.1;ID=cds-XP_026666817.1;Dbxref=GeneID:108632978%2CGenbank:XP_026666817.1;Parent=rna-XM_026811016.1
NW_017139431.1	Gnomon	exon	2033043	2033485	.	-	.	ID=exon-XM_018038036.2-7;Dbxref=GeneID:108633065%2CGenbank:XM_018038036.2;Parent=rna-XM_018038036.2
NW_017139431.1	Gnomon	exon	2032676	2032894	.	-	.	ID=exon-XM_018038036.2-8;Dbxref=GeneID:108633065%2CGenbank:XM_018038036.2;Parent=rna-XM_018038036.2
NW_017139431.1	Gnomon	exon	2032269	2032440	.	-	.	ID=exon-XM_018038036.2-9;Dbxref=GeneID:108633065%2CGenbank:XM_018038036.2;Parent=rna-XM_018038036.2
NW_017139431.1	Gnomon	exon	2106238	2106312	.	-	.	ID=exon-XM_018038036.2-3;Dbxref=GeneID:108633065%2CGenbank:XM_018038036.2;Parent=rna-XM_018038036.2
NW_017139431.1	Gnomon	exon	2078881	2079027	.	-	.	ID=exon-XM_018038036.2-4;Dbxref=GeneID:108633065%2CGenbank:XM_018038036.2;Parent=rna-XM_018038036.2
NW_017139431.1	Gnomon	exon	2035368	2035514	.	-	.	ID=exon-XM_018038036.2-5;Dbxref=GeneID:108633065%2CGenbank:XM_018038036.2;Parent=rna-XM_018038036.2
NW_017139431.1	Gnomon	exon	2034002	2034190	.	-	.	ID=exon-XM_018038036.2-6;Dbxref=GeneID:108633065%2CGenbank:XM_018038036.2;Parent=rna-XM_018038036.2
NW_017139431.1	Gnomon	exon	2205330	2205701	.	-	.	ID=exon-XM_018038036.2-1;Dbxref=GeneID:108633065%2CGenbank:XM_018038036.2;Parent=rna-XM_018038036.2
NW_017139431.1	Gnomon	exon	2191204	2191284	.	-	.	ID=exon-XM_018038036.2-2;Dbxref=GeneID:108633065%2CGenbank:XM_018038036.2;Parent=rna-XM_018038036.2
NW_017139431.1	Gnomon	mRNA	1761471	1764827	.	-	.	Name=XM_018037888.2;ID=rna-XM_018037888.2;Dbxref=GeneID:108632988%2CGenbank:XM_018037888.2;Parent=gene-LOC108632988
NW_017139431.1	Gnomon	mRNA	683513	691993	.	+	.	Name=XM_026810969.1;ID=rna-XM_026810969.1;Dbxref=GeneID:108633021%2CGenbank:XM_026810969.1;Parent=gene-LOC108633021
NW_017139431.1	Gnomon	CDS	553221	553231	.	+	0	Name=XP_017893535.1;ID=cds-XP_017893535.1;Dbxref=GeneID:108633067%2CGenbank:XP_017893535.1;Parent=rna-XM_018038046.2
NW_017139431.1	Gnomon	CDS	553301	553451	.	+	0	Name=XP_017893535.1;ID=cds-XP_017893535.1;Dbxref=GeneID:108633067%2CGenbank:XP_017893535.1;Parent=rna-XM_018038046.2
NW_017139431.1	Gnomon	CDS	553541	553777	.	+	0	Name=XP_017893535.1;ID=cds-XP_017893535.1;Dbxref=GeneID:108633067%2CGenbank:XP_017893535.1;Parent=rna-XM_018038046.2
NW_017139431.1	Gnomon	CDS	553852	554095	.	+	0	Name=XP_017893535.1;ID=cds-XP_017893535.1;Dbxref=GeneID:108633067%2CGenbank:XP_017893535.1;Parent=rna-XM_018038046.2
NW_017139431.1	Gnomon	CDS	554165	554331	.	+	0	Name=XP_017893535.1;ID=cds-XP_017893535.1;Dbxref=GeneID:108633067%2CGenbank:XP_017893535.1;Parent=rna-XM_018038046.2
NW_017139431.1	Gnomon	CDS	554413	554763	.	+	0	Name=XP_017893535.1;ID=cds-XP_017893535.1;Dbxref=GeneID:108633067%2CGenbank:XP_017893535.1;Parent=rna-XM_018038046.2
NW_017139431.1	Gnomon	CDS	554845	554904	.	+	0	Name=XP_017893535.1;ID=cds-XP_017893535.1;Dbxref=GeneID:108633067%2CGenbank:XP_017893535.1;Parent=rna-XM_018038046.2
NW_017139431.1	Gnomon	exon	1762494	1762786	.	-	.	ID=exon-XM_018037888.2-7;Dbxref=GeneID:108632988%2CGenbank:XM_018037888.2;Parent=rna-XM_018037888.2
NW_017139431.1	Gnomon	exon	1761471	1762167	.	-	.	ID=exon-XM_018037888.2-8;Dbxref=GeneID:108632988%2CGenbank:XM_018037888.2;Parent=rna-XM_018037888.2
NW_017139431.1	Gnomon	exon	1763120	1763384	.	-	.	ID=exon-XM_018037888.2-5;Dbxref=GeneID:108632988%2CGenbank:XM_018037888.2;Parent=rna-XM_018037888.2
NW_017139431.1	Gnomon	exon	1762851	1763051	.	-	.	ID=exon-XM_018037888.2-6;Dbxref=GeneID:108632988%2CGenbank:XM_018037888.2;Parent=rna-XM_018037888.2
NW_017139431.1	Gnomon	exon	1763706	1764052	.	-	.	ID=exon-XM_018037888.2-3;Dbxref=GeneID:108632988%2CGenbank:XM_018037888.2;Parent=rna-XM_018037888.2
NW_017139431.1	Gnomon	exon	1763460	1763639	.	-	.	ID=exon-XM_018037888.2-4;Dbxref=GeneID:108632988%2CGenbank:XM_018037888.2;Parent=rna-XM_018037888.2
NW_017139431.1	Gnomon	exon	1764647	1764827	.	-	.	ID=exon-XM_018037888.2-1;Dbxref=GeneID:108632988%2CGenbank:XM_018037888.2;Parent=rna-XM_018037888.2
NW_017139431.1	Gnomon	exon	1764138	1764536	.	-	.	ID=exon-XM_018037888.2-2;Dbxref=GeneID:108632988%2CGenbank:XM_018037888.2;Parent=rna-XM_018037888.2
NW_017139431.1	Gnomon	mRNA	1613234	1615112	.	-	.	Name=XM_018037881.2;ID=rna-XM_018037881.2;Dbxref=GeneID:108632984%2CGenbank:XM_018037881.2;Parent=gene-LOC108632984
NW_017139431.1	Gnomon	exon	1182480	1182648	.	-	.	ID=exon-XM_018037920.2-1;Dbxref=GeneID:108633014%2CGenbank:XM_018037920.2;Parent=rna-XM_018037920.2
NW_017139431.1	Gnomon	exon	1179829	1179911	.	-	.	ID=exon-XM_018037920.2-4;Dbxref=GeneID:108633014%2CGenbank:XM_018037920.2;Parent=rna-XM_018037920.2
NW_017139431.1	Gnomon	exon	1178962	1179355	.	-	.	ID=exon-XM_018037920.2-5;Dbxref=GeneID:108633014%2CGenbank:XM_018037920.2;Parent=rna-XM_018037920.2
NW_017139431.1	Gnomon	exon	1181473	1181680	.	-	.	ID=exon-XM_018037920.2-2;Dbxref=GeneID:108633014%2CGenbank:XM_018037920.2;Parent=rna-XM_018037920.2
NW_017139431.1	Gnomon	exon	1181197	1181383	.	-	.	ID=exon-XM_018037920.2-3;Dbxref=GeneID:108633014%2CGenbank:XM_018037920.2;Parent=rna-XM_018037920.2
NW_017139431.1	Gnomon	exon	1157984	1158603	.	-	.	ID=exon-XM_018037920.2-8;Dbxref=GeneID:108633014%2CGenbank:XM_018037920.2;Parent=rna-XM_018037920.2
NW_017139431.1	Gnomon	exon	1177516	1177716	.	-	.	ID=exon-XM_018037920.2-6;Dbxref=GeneID:108633014%2CGenbank:XM_018037920.2;Parent=rna-XM_018037920.2
NW_017139431.1	Gnomon	exon	1175510	1175665	.	-	.	ID=exon-XM_018037920.2-7;Dbxref=GeneID:108633014%2CGenbank:XM_018037920.2;Parent=rna-XM_018037920.2
NW_017139431.1	Gnomon	exon	2023968	2024575	.	+	.	ID=exon-XM_018038059.2-1;Dbxref=GeneID:108633077%2CGenbank:XM_018038059.2;Parent=rna-XM_018038059.2
NW_017139431.1	Gnomon	mRNA	1663759	1714347	.	-	.	Name=XM_026810922.1;ID=rna-XM_026810922.1;Dbxref=GeneID:108633006%2CGenbank:XM_026810922.1;Parent=gene-LOC108633006
NW_017139431.1	Gnomon	exon	2226121	2226250	.	+	.	ID=exon-XM_026810964.1-5;Dbxref=GeneID:108632975%2CGenbank:XM_026810964.1;Parent=rna-XM_026810964.1
NW_017139431.1	Gnomon	exon	2226499	2226863	.	+	.	ID=exon-XM_026810964.1-6;Dbxref=GeneID:108632975%2CGenbank:XM_026810964.1;Parent=rna-XM_026810964.1
NW_017139431.1	Gnomon	exon	2227145	2227283	.	+	.	ID=exon-XM_026810964.1-7;Dbxref=GeneID:108632975%2CGenbank:XM_026810964.1;Parent=rna-XM_026810964.1
NW_017139431.1	Gnomon	exon	2227359	2227614	.	+	.	ID=exon-XM_026810964.1-8;Dbxref=GeneID:108632975%2CGenbank:XM_026810964.1;Parent=rna-XM_026810964.1
NW_017139431.1	Gnomon	exon	2227737	2228011	.	+	.	ID=exon-XM_026810964.1-9;Dbxref=GeneID:108632975%2CGenbank:XM_026810964.1;Parent=rna-XM_026810964.1
NW_017139431.1	Gnomon	exon	2216287	2216779	.	+	.	ID=exon-XM_026810964.1-1;Dbxref=GeneID:108632975%2CGenbank:XM_026810964.1;Parent=rna-XM_026810964.1
NW_017139431.1	Gnomon	exon	2222941	2223225	.	+	.	ID=exon-XM_026810964.1-2;Dbxref=GeneID:108632975%2CGenbank:XM_026810964.1;Parent=rna-XM_026810964.1
NW_017139431.1	Gnomon	exon	2224139	2224290	.	+	.	ID=exon-XM_026810964.1-3;Dbxref=GeneID:108632975%2CGenbank:XM_026810964.1;Parent=rna-XM_026810964.1
NW_017139431.1	Gnomon	exon	2225352	2225732	.	+	.	ID=exon-XM_026810964.1-4;Dbxref=GeneID:108632975%2CGenbank:XM_026810964.1;Parent=rna-XM_026810964.1
NW_017139431.1	Gnomon	CDS	763464	763506	.	+	0	Name=XP_017893434.2;ID=cds-XP_017893434.2;Dbxref=GeneID:108633024%2CGenbank:XP_017893434.2;Parent=rna-XM_018037945.2
NW_017139431.1	Gnomon	CDS	763657	763784	.	+	0	Name=XP_017893434.2;ID=cds-XP_017893434.2;Dbxref=GeneID:108633024%2CGenbank:XP_017893434.2;Parent=rna-XM_018037945.2
NW_017139431.1	Gnomon	CDS	763923	764417	.	+	0	Name=XP_017893434.2;ID=cds-XP_017893434.2;Dbxref=GeneID:108633024%2CGenbank:XP_017893434.2;Parent=rna-XM_018037945.2
NW_017139431.1	Gnomon	mRNA	1613234	1614968	.	-	.	Name=XM_018037882.2;ID=rna-XM_018037882.2;Dbxref=GeneID:108632984%2CGenbank:XM_018037882.2;Parent=gene-LOC108632984
NW_017139431.1	Gnomon	exon	1657981	1658101	.	+	.	ID=exon-XR_003388735.1-1;Dbxref=GeneID:113463882%2CGenbank:XR_003388735.1;Parent=rna-XR_003388735.1
NW_017139431.1	Gnomon	exon	1658235	1659253	.	+	.	ID=exon-XR_003388735.1-2;Dbxref=GeneID:113463882%2CGenbank:XR_003388735.1;Parent=rna-XR_003388735.1
NW_017139431.1	Gnomon	mRNA	1663759	1714347	.	-	.	Name=XM_026810923.1;ID=rna-XM_026810923.1;Dbxref=GeneID:108633006%2CGenbank:XM_026810923.1;Parent=gene-LOC108633006
NW_017139431.1	Gnomon	exon	1750069	1755360	.	-	.	ID=exon-XM_018037989.2-7;Dbxref=GeneID:108633043%2CGenbank:XM_018037989.2;Parent=rna-XM_018037989.2
NW_017139431.1	Gnomon	exon	1755788	1756087	.	-	.	ID=exon-XM_018037989.2-5;Dbxref=GeneID:108633043%2CGenbank:XM_018037989.2;Parent=rna-XM_018037989.2
NW_017139431.1	Gnomon	exon	1755453	1755716	.	-	.	ID=exon-XM_018037989.2-6;Dbxref=GeneID:108633043%2CGenbank:XM_018037989.2;Parent=rna-XM_018037989.2
NW_017139431.1	Gnomon	exon	1756555	1757581	.	-	.	ID=exon-XM_018037989.2-3;Dbxref=GeneID:108633043%2CGenbank:XM_018037989.2;Parent=rna-XM_018037989.2
NW_017139431.1	Gnomon	exon	1756167	1756471	.	-	.	ID=exon-XM_018037989.2-4;Dbxref=GeneID:108633043%2CGenbank:XM_018037989.2;Parent=rna-XM_018037989.2
NW_017139431.1	Gnomon	exon	1758587	1759130	.	-	.	ID=exon-XM_018037989.2-1;Dbxref=GeneID:108633043%2CGenbank:XM_018037989.2;Parent=rna-XM_018037989.2
NW_017139431.1	Gnomon	exon	1757777	1757858	.	-	.	ID=exon-XM_018037989.2-2;Dbxref=GeneID:108633043%2CGenbank:XM_018037989.2;Parent=rna-XM_018037989.2
NW_017139431.1	Gnomon	exon	1690119	1690346	.	-	.	ID=exon-XM_026810938.1-17;Dbxref=GeneID:108633006%2CGenbank:XM_026810938.1;Parent=rna-XM_026810938.1
NW_017139431.1	Gnomon	exon	1679753	1688256	.	-	.	ID=exon-XM_026810938.1-18;Dbxref=GeneID:108633006%2CGenbank:XM_026810938.1;Parent=rna-XM_026810938.1
NW_017139431.1	Gnomon	exon	1673463	1678842	.	-	.	ID=exon-XM_026810938.1-19;Dbxref=GeneID:108633006%2CGenbank:XM_026810938.1;Parent=rna-XM_026810938.1
NW_017139431.1	Gnomon	exon	1694425	1694755	.	-	.	ID=exon-XM_026810938.1-13;Dbxref=GeneID:108633006%2CGenbank:XM_026810938.1;Parent=rna-XM_026810938.1
NW_017139431.1	Gnomon	exon	1693996	1694199	.	-	.	ID=exon-XM_026810938.1-14;Dbxref=GeneID:108633006%2CGenbank:XM_026810938.1;Parent=rna-XM_026810938.1
NW_017139431.1	Gnomon	exon	1691265	1691506	.	-	.	ID=exon-XM_026810938.1-15;Dbxref=GeneID:108633006%2CGenbank:XM_026810938.1;Parent=rna-XM_026810938.1
NW_017139431.1	Gnomon	exon	1690998	1691049	.	-	.	ID=exon-XM_026810938.1-16;Dbxref=GeneID:108633006%2CGenbank:XM_026810938.1;Parent=rna-XM_026810938.1
NW_017139431.1	Gnomon	exon	1672449	1672517	.	-	.	ID=exon-XM_026810938.1-20;Dbxref=GeneID:108633006%2CGenbank:XM_026810938.1;Parent=rna-XM_026810938.1
NW_017139431.1	Gnomon	exon	1667985	1668210	.	-	.	ID=exon-XM_026810938.1-21;Dbxref=GeneID:108633006%2CGenbank:XM_026810938.1;Parent=rna-XM_026810938.1
NW_017139431.1	Gnomon	exon	1663759	1663837	.	-	.	ID=exon-XM_026810938.1-22;Dbxref=GeneID:108633006%2CGenbank:XM_026810938.1;Parent=rna-XM_026810938.1
NW_017139431.1	Gnomon	exon	1696778	1696792	.	-	.	ID=exon-XM_026810938.1-10;Dbxref=GeneID:108633006%2CGenbank:XM_026810938.1;Parent=rna-XM_026810938.1
NW_017139431.1	Gnomon	exon	1695481	1695670	.	-	.	ID=exon-XM_026810938.1-11;Dbxref=GeneID:108633006%2CGenbank:XM_026810938.1;Parent=rna-XM_026810938.1
NW_017139431.1	Gnomon	exon	1694834	1694969	.	-	.	ID=exon-XM_026810938.1-12;Dbxref=GeneID:108633006%2CGenbank:XM_026810938.1;Parent=rna-XM_026810938.1
NW_017139431.1	Gnomon	mRNA	72105	74114	.	-	.	Name=XM_018037883.2;ID=rna-XM_018037883.2;Dbxref=GeneID:108632985%2CGenbank:XM_018037883.2;Parent=gene-LOC108632985
NW_017139431.1	Gnomon	CDS	57978	58089	.	-	0	Name=XP_017893435.1;ID=cds-XP_017893435.1;Dbxref=GeneID:108633025%2CGenbank:XP_017893435.1;Parent=rna-XM_018037946.2
NW_017139431.1	Gnomon	CDS	53374	53442	.	-	0	Name=XP_017893435.1;ID=cds-XP_017893435.1;Dbxref=GeneID:108633025%2CGenbank:XP_017893435.1;Parent=rna-XM_018037946.2
NW_017139431.1	Gnomon	CDS	52438	52590	.	-	0	Name=XP_017893435.1;ID=cds-XP_017893435.1;Dbxref=GeneID:108633025%2CGenbank:XP_017893435.1;Parent=rna-XM_018037946.2
NW_017139431.1	Gnomon	CDS	52171	52365	.	-	0	Name=XP_017893435.1;ID=cds-XP_017893435.1;Dbxref=GeneID:108633025%2CGenbank:XP_017893435.1;Parent=rna-XM_018037946.2
NW_017139431.1	Gnomon	CDS	51083	51287	.	-	0	Name=XP_017893435.1;ID=cds-XP_017893435.1;Dbxref=GeneID:108633025%2CGenbank:XP_017893435.1;Parent=rna-XM_018037946.2
NW_017139431.1	Gnomon	CDS	50263	50482	.	-	0	Name=XP_017893435.1;ID=cds-XP_017893435.1;Dbxref=GeneID:108633025%2CGenbank:XP_017893435.1;Parent=rna-XM_018037946.2
NW_017139431.1	Gnomon	CDS	49541	49585	.	-	0	Name=XP_017893435.1;ID=cds-XP_017893435.1;Dbxref=GeneID:108633025%2CGenbank:XP_017893435.1;Parent=rna-XM_018037946.2
NW_017139431.1	Gnomon	CDS	48475	48615	.	-	0	Name=XP_017893435.1;ID=cds-XP_017893435.1;Dbxref=GeneID:108633025%2CGenbank:XP_017893435.1;Parent=rna-XM_018037946.2
NW_017139431.1	Gnomon	CDS	48225	48389	.	-	0	Name=XP_017893435.1;ID=cds-XP_017893435.1;Dbxref=GeneID:108633025%2CGenbank:XP_017893435.1;Parent=rna-XM_018037946.2
NW_017139431.1	Gnomon	CDS	47715	47735	.	-	0	Name=XP_017893435.1;ID=cds-XP_017893435.1;Dbxref=GeneID:108633025%2CGenbank:XP_017893435.1;Parent=rna-XM_018037946.2
NW_017139431.1	Gnomon	CDS	45953	46133	.	-	0	Name=XP_017893435.1;ID=cds-XP_017893435.1;Dbxref=GeneID:108633025%2CGenbank:XP_017893435.1;Parent=rna-XM_018037946.2
NW_017139431.1	Gnomon	CDS	45229	45891	.	-	0	Name=XP_017893435.1;ID=cds-XP_017893435.1;Dbxref=GeneID:108633025%2CGenbank:XP_017893435.1;Parent=rna-XM_018037946.2
NW_017139431.1	Gnomon	CDS	45048	45166	.	-	0	Name=XP_017893435.1;ID=cds-XP_017893435.1;Dbxref=GeneID:108633025%2CGenbank:XP_017893435.1;Parent=rna-XM_018037946.2
NW_017139431.1	Gnomon	CDS	44657	44969	.	-	0	Name=XP_017893435.1;ID=cds-XP_017893435.1;Dbxref=GeneID:108633025%2CGenbank:XP_017893435.1;Parent=rna-XM_018037946.2
NW_017139431.1	Gnomon	CDS	44427	44578	.	-	0	Name=XP_017893435.1;ID=cds-XP_017893435.1;Dbxref=GeneID:108633025%2CGenbank:XP_017893435.1;Parent=rna-XM_018037946.2
NW_017139431.1	Gnomon	CDS	42654	44332	.	-	0	Name=XP_017893435.1;ID=cds-XP_017893435.1;Dbxref=GeneID:108633025%2CGenbank:XP_017893435.1;Parent=rna-XM_018037946.2
NW_017139431.1	Gnomon	CDS	42504	42594	.	-	0	Name=XP_017893435.1;ID=cds-XP_017893435.1;Dbxref=GeneID:108633025%2CGenbank:XP_017893435.1;Parent=rna-XM_018037946.2
NW_017139431.1	Gnomon	CDS	42273	42303	.	-	0	Name=XP_017893435.1;ID=cds-XP_017893435.1;Dbxref=GeneID:108633025%2CGenbank:XP_017893435.1;Parent=rna-XM_018037946.2
NW_017139431.1	Gnomon	CDS	42026	42200	.	-	0	Name=XP_017893435.1;ID=cds-XP_017893435.1;Dbxref=GeneID:108633025%2CGenbank:XP_017893435.1;Parent=rna-XM_018037946.2
NW_017139431.1	Gnomon	CDS	41780	41958	.	-	0	Name=XP_017893435.1;ID=cds-XP_017893435.1;Dbxref=GeneID:108633025%2CGenbank:XP_017893435.1;Parent=rna-XM_018037946.2
NW_017139431.1	Gnomon	CDS	41473	41519	.	-	0	Name=XP_017893435.1;ID=cds-XP_017893435.1;Dbxref=GeneID:108633025%2CGenbank:XP_017893435.1;Parent=rna-XM_018037946.2
NW_017139431.1	Gnomon	exon	1151899	1152133	.	+	.	ID=exon-XM_026810986.1-12;Dbxref=GeneID:108633013%2CGenbank:XM_026810986.1;Parent=rna-XM_026810986.1
NW_017139431.1	Gnomon	exon	1152384	1152524	.	+	.	ID=exon-XM_026810986.1-13;Dbxref=GeneID:108633013%2CGenbank:XM_026810986.1;Parent=rna-XM_026810986.1
NW_017139431.1	Gnomon	exon	1150986	1151084	.	+	.	ID=exon-XM_026810986.1-10;Dbxref=GeneID:108633013%2CGenbank:XM_026810986.1;Parent=rna-XM_026810986.1
NW_017139431.1	Gnomon	exon	1151621	1151716	.	+	.	ID=exon-XM_026810986.1-11;Dbxref=GeneID:108633013%2CGenbank:XM_026810986.1;Parent=rna-XM_026810986.1
NW_017139431.1	Gnomon	exon	1152601	1153626	.	+	.	ID=exon-XM_026810986.1-14;Dbxref=GeneID:108633013%2CGenbank:XM_026810986.1;Parent=rna-XM_026810986.1
NW_017139431.1	Gnomon	exon	557179	557317	.	-	.	ID=exon-XM_026810917.1-3;Dbxref=GeneID:108633068%2CGenbank:XM_026810917.1;Parent=rna-XM_026810917.1
NW_017139431.1	Gnomon	exon	556503	556599	.	-	.	ID=exon-XM_026810917.1-4;Dbxref=GeneID:108633068%2CGenbank:XM_026810917.1;Parent=rna-XM_026810917.1
NW_017139431.1	Gnomon	exon	563391	563461	.	-	.	ID=exon-XM_026810917.1-1;Dbxref=GeneID:108633068%2CGenbank:XM_026810917.1;Parent=rna-XM_026810917.1
NW_017139431.1	Gnomon	exon	561475	561644	.	-	.	ID=exon-XM_026810917.1-2;Dbxref=GeneID:108633068%2CGenbank:XM_026810917.1;Parent=rna-XM_026810917.1
NW_017139431.1	Gnomon	exon	555263	555500	.	-	.	ID=exon-XM_026810917.1-7;Dbxref=GeneID:108633068%2CGenbank:XM_026810917.1;Parent=rna-XM_026810917.1
NW_017139431.1	Gnomon	exon	555084	555197	.	-	.	ID=exon-XM_026810917.1-8;Dbxref=GeneID:108633068%2CGenbank:XM_026810917.1;Parent=rna-XM_026810917.1
NW_017139431.1	Gnomon	exon	556249	556424	.	-	.	ID=exon-XM_026810917.1-5;Dbxref=GeneID:108633068%2CGenbank:XM_026810917.1;Parent=rna-XM_026810917.1
NW_017139431.1	Gnomon	exon	555996	556158	.	-	.	ID=exon-XM_026810917.1-6;Dbxref=GeneID:108633068%2CGenbank:XM_026810917.1;Parent=rna-XM_026810917.1
NW_017139431.1	Gnomon	CDS	781676	781807	.	-	0	Name=XP_026666761.1;ID=cds-XP_026666761.1;Dbxref=GeneID:113463817%2CGenbank:XP_026666761.1;Parent=rna-XM_026810960.1
NW_017139431.1	Gnomon	CDS	781313	781562	.	-	0	Name=XP_026666761.1;ID=cds-XP_026666761.1;Dbxref=GeneID:113463817%2CGenbank:XP_026666761.1;Parent=rna-XM_026810960.1
NW_017139431.1	Gnomon	CDS	781107	781222	.	-	0	Name=XP_026666761.1;ID=cds-XP_026666761.1;Dbxref=GeneID:113463817%2CGenbank:XP_026666761.1;Parent=rna-XM_026810960.1
NW_017139431.1	Gnomon	exon	466373	466707	.	-	.	ID=exon-XM_018037966.2-4;Dbxref=GeneID:108633035%2CGenbank:XM_018037966.2;Parent=rna-XM_018037966.2
NW_017139431.1	Gnomon	exon	467529	467717	.	-	.	ID=exon-XM_018037966.2-2;Dbxref=GeneID:108633035%2CGenbank:XM_018037966.2;Parent=rna-XM_018037966.2
NW_017139431.1	Gnomon	exon	467032	467181	.	-	.	ID=exon-XM_018037966.2-3;Dbxref=GeneID:108633035%2CGenbank:XM_018037966.2;Parent=rna-XM_018037966.2
NW_017139431.1	Gnomon	exon	468675	468820	.	-	.	ID=exon-XM_018037966.2-1;Dbxref=GeneID:108633035%2CGenbank:XM_018037966.2;Parent=rna-XM_018037966.2
NW_017139431.1	Gnomon	mRNA	1663759	1714347	.	-	.	Name=XM_026810920.1;ID=rna-XM_026810920.1;Dbxref=GeneID:108633006%2CGenbank:XM_026810920.1;Parent=gene-LOC108633006
NW_017139431.1	Gnomon	CDS	2078881	2079018	.	-	0	Name=XP_017893530.1;ID=cds-XP_017893530.1;Dbxref=GeneID:108633065%2CGenbank:XP_017893530.1;Parent=rna-XM_018038041.2
NW_017139431.1	Gnomon	CDS	2035368	2035514	.	-	0	Name=XP_017893530.1;ID=cds-XP_017893530.1;Dbxref=GeneID:108633065%2CGenbank:XP_017893530.1;Parent=rna-XM_018038041.2
NW_017139431.1	Gnomon	CDS	2034002	2034190	.	-	0	Name=XP_017893530.1;ID=cds-XP_017893530.1;Dbxref=GeneID:108633065%2CGenbank:XP_017893530.1;Parent=rna-XM_018038041.2
NW_017139431.1	Gnomon	CDS	2033043	2033485	.	-	0	Name=XP_017893530.1;ID=cds-XP_017893530.1;Dbxref=GeneID:108633065%2CGenbank:XP_017893530.1;Parent=rna-XM_018038041.2
NW_017139431.1	Gnomon	CDS	2032676	2032894	.	-	0	Name=XP_017893530.1;ID=cds-XP_017893530.1;Dbxref=GeneID:108633065%2CGenbank:XP_017893530.1;Parent=rna-XM_018038041.2
NW_017139431.1	Gnomon	CDS	2032269	2032440	.	-	0	Name=XP_017893530.1;ID=cds-XP_017893530.1;Dbxref=GeneID:108633065%2CGenbank:XP_017893530.1;Parent=rna-XM_018038041.2
NW_017139431.1	Gnomon	CDS	2031092	2031301	.	-	0	Name=XP_017893530.1;ID=cds-XP_017893530.1;Dbxref=GeneID:108633065%2CGenbank:XP_017893530.1;Parent=rna-XM_018038041.2
NW_017139431.1	Gnomon	CDS	57445	57532	.	-	0	Name=XP_017893436.1;ID=cds-XP_017893436.1;Dbxref=GeneID:108633025%2CGenbank:XP_017893436.1;Parent=rna-XM_018037947.2
NW_017139431.1	Gnomon	CDS	53374	53442	.	-	0	Name=XP_017893436.1;ID=cds-XP_017893436.1;Dbxref=GeneID:108633025%2CGenbank:XP_017893436.1;Parent=rna-XM_018037947.2
NW_017139431.1	Gnomon	CDS	52438	52590	.	-	0	Name=XP_017893436.1;ID=cds-XP_017893436.1;Dbxref=GeneID:108633025%2CGenbank:XP_017893436.1;Parent=rna-XM_018037947.2
NW_017139431.1	Gnomon	CDS	52171	52365	.	-	0	Name=XP_017893436.1;ID=cds-XP_017893436.1;Dbxref=GeneID:108633025%2CGenbank:XP_017893436.1;Parent=rna-XM_018037947.2
NW_017139431.1	Gnomon	CDS	51083	51287	.	-	0	Name=XP_017893436.1;ID=cds-XP_017893436.1;Dbxref=GeneID:108633025%2CGenbank:XP_017893436.1;Parent=rna-XM_018037947.2
NW_017139431.1	Gnomon	CDS	50263	50482	.	-	0	Name=XP_017893436.1;ID=cds-XP_017893436.1;Dbxref=GeneID:108633025%2CGenbank:XP_017893436.1;Parent=rna-XM_018037947.2
NW_017139431.1	Gnomon	CDS	49541	49585	.	-	0	Name=XP_017893436.1;ID=cds-XP_017893436.1;Dbxref=GeneID:108633025%2CGenbank:XP_017893436.1;Parent=rna-XM_018037947.2
NW_017139431.1	Gnomon	CDS	48475	48615	.	-	0	Name=XP_017893436.1;ID=cds-XP_017893436.1;Dbxref=GeneID:108633025%2CGenbank:XP_017893436.1;Parent=rna-XM_018037947.2
NW_017139431.1	Gnomon	CDS	48225	48389	.	-	0	Name=XP_017893436.1;ID=cds-XP_017893436.1;Dbxref=GeneID:108633025%2CGenbank:XP_017893436.1;Parent=rna-XM_018037947.2
NW_017139431.1	Gnomon	CDS	47715	47735	.	-	0	Name=XP_017893436.1;ID=cds-XP_017893436.1;Dbxref=GeneID:108633025%2CGenbank:XP_017893436.1;Parent=rna-XM_018037947.2
NW_017139431.1	Gnomon	CDS	45953	46133	.	-	0	Name=XP_017893436.1;ID=cds-XP_017893436.1;Dbxref=GeneID:108633025%2CGenbank:XP_017893436.1;Parent=rna-XM_018037947.2
NW_017139431.1	Gnomon	CDS	45229	45891	.	-	0	Name=XP_017893436.1;ID=cds-XP_017893436.1;Dbxref=GeneID:108633025%2CGenbank:XP_017893436.1;Parent=rna-XM_018037947.2
NW_017139431.1	Gnomon	CDS	45048	45166	.	-	0	Name=XP_017893436.1;ID=cds-XP_017893436.1;Dbxref=GeneID:108633025%2CGenbank:XP_017893436.1;Parent=rna-XM_018037947.2
NW_017139431.1	Gnomon	CDS	44657	44969	.	-	0	Name=XP_017893436.1;ID=cds-XP_017893436.1;Dbxref=GeneID:108633025%2CGenbank:XP_017893436.1;Parent=rna-XM_018037947.2
NW_017139431.1	Gnomon	CDS	44427	44578	.	-	0	Name=XP_017893436.1;ID=cds-XP_017893436.1;Dbxref=GeneID:108633025%2CGenbank:XP_017893436.1;Parent=rna-XM_018037947.2
NW_017139431.1	Gnomon	CDS	42654	44332	.	-	0	Name=XP_017893436.1;ID=cds-XP_017893436.1;Dbxref=GeneID:108633025%2CGenbank:XP_017893436.1;Parent=rna-XM_018037947.2
NW_017139431.1	Gnomon	CDS	42504	42594	.	-	0	Name=XP_017893436.1;ID=cds-XP_017893436.1;Dbxref=GeneID:108633025%2CGenbank:XP_017893436.1;Parent=rna-XM_018037947.2
NW_017139431.1	Gnomon	CDS	42273	42303	.	-	0	Name=XP_017893436.1;ID=cds-XP_017893436.1;Dbxref=GeneID:108633025%2CGenbank:XP_017893436.1;Parent=rna-XM_018037947.2
NW_017139431.1	Gnomon	CDS	42026	42200	.	-	0	Name=XP_017893436.1;ID=cds-XP_017893436.1;Dbxref=GeneID:108633025%2CGenbank:XP_017893436.1;Parent=rna-XM_018037947.2
NW_017139431.1	Gnomon	CDS	41780	41958	.	-	0	Name=XP_017893436.1;ID=cds-XP_017893436.1;Dbxref=GeneID:108633025%2CGenbank:XP_017893436.1;Parent=rna-XM_018037947.2
NW_017139431.1	Gnomon	CDS	41473	41519	.	-	0	Name=XP_017893436.1;ID=cds-XP_017893436.1;Dbxref=GeneID:108633025%2CGenbank:XP_017893436.1;Parent=rna-XM_018037947.2
NW_017139431.1	Gnomon	exon	681366	681504	.	-	.	ID=exon-XM_018037943.2-3;Dbxref=GeneID:108633022%2CGenbank:XM_018037943.2;Parent=rna-XM_018037943.2
NW_017139431.1	Gnomon	exon	681253	681282	.	-	.	ID=exon-XM_018037943.2-4;Dbxref=GeneID:108633022%2CGenbank:XM_018037943.2;Parent=rna-XM_018037943.2
NW_017139431.1	Gnomon	exon	682750	682824	.	-	.	ID=exon-XM_018037943.2-1;Dbxref=GeneID:108633022%2CGenbank:XM_018037943.2;Parent=rna-XM_018037943.2
NW_017139431.1	Gnomon	exon	681649	681845	.	-	.	ID=exon-XM_018037943.2-2;Dbxref=GeneID:108633022%2CGenbank:XM_018037943.2;Parent=rna-XM_018037943.2
NW_017139431.1	Gnomon	exon	679892	680025	.	-	.	ID=exon-XM_018037943.2-5;Dbxref=GeneID:108633022%2CGenbank:XM_018037943.2;Parent=rna-XM_018037943.2
NW_017139431.1	Gnomon	exon	678510	679818	.	-	.	ID=exon-XM_018037943.2-6;Dbxref=GeneID:108633022%2CGenbank:XM_018037943.2;Parent=rna-XM_018037943.2
NW_017139431.1	Gnomon	mRNA	72105	73963	.	-	.	Name=XM_018037884.2;ID=rna-XM_018037884.2;Dbxref=GeneID:108632985%2CGenbank:XM_018037884.2;Parent=gene-LOC108632985
NW_017139431.1	Gnomon	CDS	550398	550616	.	-	0	Name=XP_026666760.1;ID=cds-XP_026666760.1;Dbxref=GeneID:108632963%2CGenbank:XP_026666760.1;Parent=rna-XM_026810959.1
NW_017139431.1	Gnomon	CDS	549921	550215	.	-	0	Name=XP_026666760.1;ID=cds-XP_026666760.1;Dbxref=GeneID:108632963%2CGenbank:XP_026666760.1;Parent=rna-XM_026810959.1
NW_017139431.1	Gnomon	CDS	549666	549808	.	-	0	Name=XP_026666760.1;ID=cds-XP_026666760.1;Dbxref=GeneID:108632963%2CGenbank:XP_026666760.1;Parent=rna-XM_026810959.1
NW_017139431.1	Gnomon	CDS	549414	549548	.	-	0	Name=XP_026666760.1;ID=cds-XP_026666760.1;Dbxref=GeneID:108632963%2CGenbank:XP_026666760.1;Parent=rna-XM_026810959.1
NW_017139431.1	Gnomon	CDS	548880	549201	.	-	0	Name=XP_026666760.1;ID=cds-XP_026666760.1;Dbxref=GeneID:108632963%2CGenbank:XP_026666760.1;Parent=rna-XM_026810959.1
NW_017139431.1	Gnomon	CDS	548358	548665	.	-	0	Name=XP_026666760.1;ID=cds-XP_026666760.1;Dbxref=GeneID:108632963%2CGenbank:XP_026666760.1;Parent=rna-XM_026810959.1
NW_017139431.1	Gnomon	CDS	548080	548281	.	-	0	Name=XP_026666760.1;ID=cds-XP_026666760.1;Dbxref=GeneID:108632963%2CGenbank:XP_026666760.1;Parent=rna-XM_026810959.1
NW_017139431.1	Gnomon	CDS	547735	547826	.	-	0	Name=XP_026666760.1;ID=cds-XP_026666760.1;Dbxref=GeneID:108632963%2CGenbank:XP_026666760.1;Parent=rna-XM_026810959.1
NW_017139431.1	Gnomon	CDS	56460	56505	.	-	0	Name=XP_017893437.1;ID=cds-XP_017893437.1;Dbxref=GeneID:108633025%2CGenbank:XP_017893437.1;Parent=rna-XM_018037948.2
NW_017139431.1	Gnomon	CDS	53374	53442	.	-	0	Name=XP_017893437.1;ID=cds-XP_017893437.1;Dbxref=GeneID:108633025%2CGenbank:XP_017893437.1;Parent=rna-XM_018037948.2
NW_017139431.1	Gnomon	CDS	52438	52590	.	-	0	Name=XP_017893437.1;ID=cds-XP_017893437.1;Dbxref=GeneID:108633025%2CGenbank:XP_017893437.1;Parent=rna-XM_018037948.2
NW_017139431.1	Gnomon	CDS	52171	52365	.	-	0	Name=XP_017893437.1;ID=cds-XP_017893437.1;Dbxref=GeneID:108633025%2CGenbank:XP_017893437.1;Parent=rna-XM_018037948.2
NW_017139431.1	Gnomon	CDS	51083	51287	.	-	0	Name=XP_017893437.1;ID=cds-XP_017893437.1;Dbxref=GeneID:108633025%2CGenbank:XP_017893437.1;Parent=rna-XM_018037948.2
NW_017139431.1	Gnomon	CDS	50263	50482	.	-	0	Name=XP_017893437.1;ID=cds-XP_017893437.1;Dbxref=GeneID:108633025%2CGenbank:XP_017893437.1;Parent=rna-XM_018037948.2
NW_017139431.1	Gnomon	CDS	49541	49585	.	-	0	Name=XP_017893437.1;ID=cds-XP_017893437.1;Dbxref=GeneID:108633025%2CGenbank:XP_017893437.1;Parent=rna-XM_018037948.2
NW_017139431.1	Gnomon	CDS	48475	48615	.	-	0	Name=XP_017893437.1;ID=cds-XP_017893437.1;Dbxref=GeneID:108633025%2CGenbank:XP_017893437.1;Parent=rna-XM_018037948.2
NW_017139431.1	Gnomon	CDS	48225	48389	.	-	0	Name=XP_017893437.1;ID=cds-XP_017893437.1;Dbxref=GeneID:108633025%2CGenbank:XP_017893437.1;Parent=rna-XM_018037948.2
NW_017139431.1	Gnomon	CDS	47715	47735	.	-	0	Name=XP_017893437.1;ID=cds-XP_017893437.1;Dbxref=GeneID:108633025%2CGenbank:XP_017893437.1;Parent=rna-XM_018037948.2
NW_017139431.1	Gnomon	CDS	45953	46133	.	-	0	Name=XP_017893437.1;ID=cds-XP_017893437.1;Dbxref=GeneID:108633025%2CGenbank:XP_017893437.1;Parent=rna-XM_018037948.2
NW_017139431.1	Gnomon	CDS	45229	45891	.	-	0	Name=XP_017893437.1;ID=cds-XP_017893437.1;Dbxref=GeneID:108633025%2CGenbank:XP_017893437.1;Parent=rna-XM_018037948.2
NW_017139431.1	Gnomon	CDS	45048	45166	.	-	0	Name=XP_017893437.1;ID=cds-XP_017893437.1;Dbxref=GeneID:108633025%2CGenbank:XP_017893437.1;Parent=rna-XM_018037948.2
NW_017139431.1	Gnomon	CDS	44657	44969	.	-	0	Name=XP_017893437.1;ID=cds-XP_017893437.1;Dbxref=GeneID:108633025%2CGenbank:XP_017893437.1;Parent=rna-XM_018037948.2
NW_017139431.1	Gnomon	CDS	44427	44578	.	-	0	Name=XP_017893437.1;ID=cds-XP_017893437.1;Dbxref=GeneID:108633025%2CGenbank:XP_017893437.1;Parent=rna-XM_018037948.2
NW_017139431.1	Gnomon	CDS	42654	44332	.	-	0	Name=XP_017893437.1;ID=cds-XP_017893437.1;Dbxref=GeneID:108633025%2CGenbank:XP_017893437.1;Parent=rna-XM_018037948.2
NW_017139431.1	Gnomon	CDS	42504	42594	.	-	0	Name=XP_017893437.1;ID=cds-XP_017893437.1;Dbxref=GeneID:108633025%2CGenbank:XP_017893437.1;Parent=rna-XM_018037948.2
NW_017139431.1	Gnomon	CDS	42273	42303	.	-	0	Name=XP_017893437.1;ID=cds-XP_017893437.1;Dbxref=GeneID:108633025%2CGenbank:XP_017893437.1;Parent=rna-XM_018037948.2
NW_017139431.1	Gnomon	CDS	42026	42200	.	-	0	Name=XP_017893437.1;ID=cds-XP_017893437.1;Dbxref=GeneID:108633025%2CGenbank:XP_017893437.1;Parent=rna-XM_018037948.2
NW_017139431.1	Gnomon	CDS	41780	41958	.	-	0	Name=XP_017893437.1;ID=cds-XP_017893437.1;Dbxref=GeneID:108633025%2CGenbank:XP_017893437.1;Parent=rna-XM_018037948.2
NW_017139431.1	Gnomon	CDS	41473	41519	.	-	0	Name=XP_017893437.1;ID=cds-XP_017893437.1;Dbxref=GeneID:108633025%2CGenbank:XP_017893437.1;Parent=rna-XM_018037948.2
NW_017139431.1	Gnomon	mRNA	1663759	1714347	.	-	.	Name=XM_026810921.1;ID=rna-XM_026810921.1;Dbxref=GeneID:108633006%2CGenbank:XM_026810921.1;Parent=gene-LOC108633006
NW_017139431.1	Gnomon	exon	1722758	1722913	.	-	.	ID=exon-XM_026810941.1-6;Dbxref=GeneID:108633006%2CGenbank:XM_026810941.1;Parent=rna-XM_026810941.1
NW_017139431.1	Gnomon	exon	1722515	1722643	.	-	.	ID=exon-XM_026810941.1-7;Dbxref=GeneID:108633006%2CGenbank:XM_026810941.1;Parent=rna-XM_026810941.1
NW_017139431.1	Gnomon	exon	1722232	1722429	.	-	.	ID=exon-XM_026810941.1-8;Dbxref=GeneID:108633006%2CGenbank:XM_026810941.1;Parent=rna-XM_026810941.1
NW_017139431.1	Gnomon	exon	1721859	1722155	.	-	.	ID=exon-XM_026810941.1-9;Dbxref=GeneID:108633006%2CGenbank:XM_026810941.1;Parent=rna-XM_026810941.1
NW_017139431.1	Gnomon	exon	1742985	1743326	.	-	.	ID=exon-XM_026810941.1-2;Dbxref=GeneID:108633006%2CGenbank:XM_026810941.1;Parent=rna-XM_026810941.1
NW_017139431.1	Gnomon	exon	1723734	1723835	.	-	.	ID=exon-XM_026810941.1-3;Dbxref=GeneID:108633006%2CGenbank:XM_026810941.1;Parent=rna-XM_026810941.1
NW_017139431.1	Gnomon	exon	1723525	1723657	.	-	.	ID=exon-XM_026810941.1-4;Dbxref=GeneID:108633006%2CGenbank:XM_026810941.1;Parent=rna-XM_026810941.1
NW_017139431.1	Gnomon	exon	1723091	1723254	.	-	.	ID=exon-XM_026810941.1-5;Dbxref=GeneID:108633006%2CGenbank:XM_026810941.1;Parent=rna-XM_026810941.1
NW_017139431.1	Gnomon	exon	1745507	1745741	.	-	.	ID=exon-XM_026810941.1-1;Dbxref=GeneID:108633006%2CGenbank:XM_026810941.1;Parent=rna-XM_026810941.1
NW_017139431.1	Gnomon	exon	1182480	1182648	.	-	.	ID=exon-XM_018037919.2-1;Dbxref=GeneID:108633014%2CGenbank:XM_018037919.2;Parent=rna-XM_018037919.2
NW_017139431.1	Gnomon	exon	1181473	1181680	.	-	.	ID=exon-XM_018037919.2-2;Dbxref=GeneID:108633014%2CGenbank:XM_018037919.2;Parent=rna-XM_018037919.2
NW_017139431.1	Gnomon	exon	1181197	1181383	.	-	.	ID=exon-XM_018037919.2-3;Dbxref=GeneID:108633014%2CGenbank:XM_018037919.2;Parent=rna-XM_018037919.2
NW_017139431.1	Gnomon	exon	1155313	1156679	.	-	.	ID=exon-XM_018037919.2-8;Dbxref=GeneID:108633014%2CGenbank:XM_018037919.2;Parent=rna-XM_018037919.2
NW_017139431.1	Gnomon	exon	1179829	1179911	.	-	.	ID=exon-XM_018037919.2-4;Dbxref=GeneID:108633014%2CGenbank:XM_018037919.2;Parent=rna-XM_018037919.2
NW_017139431.1	Gnomon	exon	1178962	1179355	.	-	.	ID=exon-XM_018037919.2-5;Dbxref=GeneID:108633014%2CGenbank:XM_018037919.2;Parent=rna-XM_018037919.2
NW_017139431.1	Gnomon	exon	1177516	1177716	.	-	.	ID=exon-XM_018037919.2-6;Dbxref=GeneID:108633014%2CGenbank:XM_018037919.2;Parent=rna-XM_018037919.2
NW_017139431.1	Gnomon	exon	1175510	1175665	.	-	.	ID=exon-XM_018037919.2-7;Dbxref=GeneID:108633014%2CGenbank:XM_018037919.2;Parent=rna-XM_018037919.2
NW_017139431.1	Gnomon	mRNA	195104	197618	.	+	.	Name=XM_018037890.2;ID=rna-XM_018037890.2;Dbxref=GeneID:108632989%2CGenbank:XM_018037890.2;Parent=gene-LOC108632989
NW_017139431.1	Gnomon	mRNA	384618	395999	.	-	.	Name=XM_018037900.2;ID=rna-XM_018037900.2;Dbxref=GeneID:108632999%2CGenbank:XM_018037900.2;Parent=gene-LOC108632999
NW_017139431.1	Gnomon	exon	407063	407407	.	+	.	ID=exon-XM_018038032.2-3;Dbxref=GeneID:108633063%2CGenbank:XM_018038032.2;Parent=rna-XM_018038032.2
NW_017139431.1	Gnomon	exon	407485	407645	.	+	.	ID=exon-XM_018038032.2-4;Dbxref=GeneID:108633063%2CGenbank:XM_018038032.2;Parent=rna-XM_018038032.2
NW_017139431.1	Gnomon	exon	407728	408883	.	+	.	ID=exon-XM_018038032.2-5;Dbxref=GeneID:108633063%2CGenbank:XM_018038032.2;Parent=rna-XM_018038032.2
NW_017139431.1	Gnomon	exon	400506	401632	.	+	.	ID=exon-XM_018038032.2-1;Dbxref=GeneID:108633063%2CGenbank:XM_018038032.2;Parent=rna-XM_018038032.2
NW_017139431.1	Gnomon	exon	406327	407000	.	+	.	ID=exon-XM_018038032.2-2;Dbxref=GeneID:108633063%2CGenbank:XM_018038032.2;Parent=rna-XM_018038032.2
NW_017139431.1	Gnomon	exon	1694425	1694755	.	-	.	ID=exon-XM_026810928.1-12;Dbxref=GeneID:108633006%2CGenbank:XM_026810928.1;Parent=rna-XM_026810928.1
NW_017139431.1	Gnomon	exon	1693996	1694199	.	-	.	ID=exon-XM_026810928.1-13;Dbxref=GeneID:108633006%2CGenbank:XM_026810928.1;Parent=rna-XM_026810928.1
NW_017139431.1	Gnomon	exon	1695481	1695670	.	-	.	ID=exon-XM_026810928.1-10;Dbxref=GeneID:108633006%2CGenbank:XM_026810928.1;Parent=rna-XM_026810928.1
NW_017139431.1	Gnomon	exon	1694834	1694969	.	-	.	ID=exon-XM_026810928.1-11;Dbxref=GeneID:108633006%2CGenbank:XM_026810928.1;Parent=rna-XM_026810928.1
NW_017139431.1	Gnomon	exon	1673463	1678842	.	-	.	ID=exon-XM_026810928.1-18;Dbxref=GeneID:108633006%2CGenbank:XM_026810928.1;Parent=rna-XM_026810928.1
NW_017139431.1	Gnomon	exon	1672449	1672517	.	-	.	ID=exon-XM_026810928.1-19;Dbxref=GeneID:108633006%2CGenbank:XM_026810928.1;Parent=rna-XM_026810928.1
NW_017139431.1	Gnomon	exon	1690119	1690346	.	-	.	ID=exon-XM_026810928.1-16;Dbxref=GeneID:108633006%2CGenbank:XM_026810928.1;Parent=rna-XM_026810928.1
NW_017139431.1	Gnomon	exon	1679753	1688256	.	-	.	ID=exon-XM_026810928.1-17;Dbxref=GeneID:108633006%2CGenbank:XM_026810928.1;Parent=rna-XM_026810928.1
NW_017139431.1	Gnomon	exon	1691265	1691506	.	-	.	ID=exon-XM_026810928.1-14;Dbxref=GeneID:108633006%2CGenbank:XM_026810928.1;Parent=rna-XM_026810928.1
NW_017139431.1	Gnomon	exon	1690998	1691049	.	-	.	ID=exon-XM_026810928.1-15;Dbxref=GeneID:108633006%2CGenbank:XM_026810928.1;Parent=rna-XM_026810928.1
NW_017139431.1	Gnomon	exon	1667985	1668210	.	-	.	ID=exon-XM_026810928.1-21;Dbxref=GeneID:108633006%2CGenbank:XM_026810928.1;Parent=rna-XM_026810928.1
NW_017139431.1	Gnomon	exon	1663759	1663837	.	-	.	ID=exon-XM_026810928.1-22;Dbxref=GeneID:108633006%2CGenbank:XM_026810928.1;Parent=rna-XM_026810928.1
NW_017139431.1	Gnomon	exon	1669858	1670979	.	-	.	ID=exon-XM_026810928.1-20;Dbxref=GeneID:108633006%2CGenbank:XM_026810928.1;Parent=rna-XM_026810928.1
NW_017139431.1	Gnomon	mRNA	447383	461680	.	-	.	Name=XM_026811011.1;ID=rna-XM_026811011.1;Dbxref=GeneID:108633033%2CGenbank:XM_026811011.1;Parent=gene-LOC108633033
NW_017139431.1	Gnomon	mRNA	545359	554986	.	+	.	Name=XM_026810913.1;ID=rna-XM_026810913.1;Dbxref=GeneID:108633067%2CGenbank:XM_026810913.1;Parent=gene-LOC108633067
NW_017139431.1	Gnomon	mRNA	95351	104270	.	-	.	Name=XM_026811012.1;ID=rna-XM_026811012.1;Dbxref=GeneID:108633048%2CGenbank:XM_026811012.1;Parent=gene-LOC108633048
NW_017139431.1	Gnomon	CDS	1647474	1647479	.	-	0	Name=XP_026666763.1;ID=cds-XP_026666763.1;Dbxref=GeneID:113463881%2CGenbank:XP_026666763.1;Parent=rna-XM_026810962.1
NW_017139431.1	Gnomon	CDS	1647313	1647370	.	-	0	Name=XP_026666763.1;ID=cds-XP_026666763.1;Dbxref=GeneID:113463881%2CGenbank:XP_026666763.1;Parent=rna-XM_026810962.1
NW_017139431.1	Gnomon	CDS	1647110	1647233	.	-	0	Name=XP_026666763.1;ID=cds-XP_026666763.1;Dbxref=GeneID:113463881%2CGenbank:XP_026666763.1;Parent=rna-XM_026810962.1
NW_017139431.1	Gnomon	CDS	1646888	1646967	.	-	0	Name=XP_026666763.1;ID=cds-XP_026666763.1;Dbxref=GeneID:113463881%2CGenbank:XP_026666763.1;Parent=rna-XM_026810962.1
NW_017139431.1	Gnomon	CDS	1646612	1646787	.	-	0	Name=XP_026666763.1;ID=cds-XP_026666763.1;Dbxref=GeneID:113463881%2CGenbank:XP_026666763.1;Parent=rna-XM_026810962.1
NW_017139431.1	Gnomon	CDS	1646243	1646448	.	-	0	Name=XP_026666763.1;ID=cds-XP_026666763.1;Dbxref=GeneID:113463881%2CGenbank:XP_026666763.1;Parent=rna-XM_026810962.1
NW_017139431.1	Gnomon	CDS	1645719	1645982	.	-	0	Name=XP_026666763.1;ID=cds-XP_026666763.1;Dbxref=GeneID:113463881%2CGenbank:XP_026666763.1;Parent=rna-XM_026810962.1
NW_017139431.1	Gnomon	CDS	1642698	1642970	.	-	0	Name=XP_026666763.1;ID=cds-XP_026666763.1;Dbxref=GeneID:113463881%2CGenbank:XP_026666763.1;Parent=rna-XM_026810962.1
NW_017139431.1	Gnomon	CDS	1642400	1642610	.	-	0	Name=XP_026666763.1;ID=cds-XP_026666763.1;Dbxref=GeneID:113463881%2CGenbank:XP_026666763.1;Parent=rna-XM_026810962.1
NW_017139431.1	Gnomon	exon	2022267	2022471	.	+	.	ID=exon-XM_018037868.2-1;Dbxref=GeneID:108632974%2CGenbank:XM_018037868.2;Parent=rna-XM_018037868.2
NW_017139431.1	Gnomon	exon	2022662	2022723	.	+	.	ID=exon-XM_018037868.2-2;Dbxref=GeneID:108632974%2CGenbank:XM_018037868.2;Parent=rna-XM_018037868.2
NW_017139431.1	Gnomon	exon	2022791	2022867	.	+	.	ID=exon-XM_018037868.2-3;Dbxref=GeneID:108632974%2CGenbank:XM_018037868.2;Parent=rna-XM_018037868.2
NW_017139431.1	Gnomon	exon	2022968	2023113	.	+	.	ID=exon-XM_018037868.2-4;Dbxref=GeneID:108632974%2CGenbank:XM_018037868.2;Parent=rna-XM_018037868.2
NW_017139431.1	Gnomon	exon	2023232	2023400	.	+	.	ID=exon-XM_018037868.2-5;Dbxref=GeneID:108632974%2CGenbank:XM_018037868.2;Parent=rna-XM_018037868.2
NW_017139431.1	Gnomon	exon	2023459	2023607	.	+	.	ID=exon-XM_018037868.2-6;Dbxref=GeneID:108632974%2CGenbank:XM_018037868.2;Parent=rna-XM_018037868.2
NW_017139431.1	Gnomon	exon	2023746	2023949	.	+	.	ID=exon-XM_018037868.2-7;Dbxref=GeneID:108632974%2CGenbank:XM_018037868.2;Parent=rna-XM_018037868.2
NW_017139431.1	Gnomon	mRNA	336947	340241	.	+	.	Name=XM_018037901.2;ID=rna-XM_018037901.2;Dbxref=GeneID:108633000%2CGenbank:XM_018037901.2;Parent=gene-LOC108633000
NW_017139431.1	Gnomon	mRNA	1262298	1284043	.	+	.	Name=XM_018037891.2;ID=rna-XM_018037891.2;Dbxref=GeneID:108632990%2CGenbank:XM_018037891.2;Parent=gene-LOC108632990
NW_017139431.1	Gnomon	mRNA	95351	105836	.	-	.	Name=XM_026811013.1;ID=rna-XM_026811013.1;Dbxref=GeneID:108633048%2CGenbank:XM_026811013.1;Parent=gene-LOC108633048
NW_017139431.1	Gnomon	mRNA	545359	554986	.	+	.	Name=XM_026810914.1;ID=rna-XM_026810914.1;Dbxref=GeneID:108633067%2CGenbank:XM_026810914.1;Parent=gene-LOC108633067
NW_017139431.1	Gnomon	exon	1867790	1867929	.	+	.	ID=exon-XM_018038008.2-1;Dbxref=GeneID:108633052%2CGenbank:XM_018038008.2;Parent=rna-XM_018038008.2
NW_017139431.1	Gnomon	exon	1870885	1871071	.	+	.	ID=exon-XM_018038008.2-4;Dbxref=GeneID:108633052%2CGenbank:XM_018038008.2;Parent=rna-XM_018038008.2
NW_017139431.1	Gnomon	exon	1871164	1871685	.	+	.	ID=exon-XM_018038008.2-5;Dbxref=GeneID:108633052%2CGenbank:XM_018038008.2;Parent=rna-XM_018038008.2
NW_017139431.1	Gnomon	exon	1869932	1869967	.	+	.	ID=exon-XM_018038008.2-2;Dbxref=GeneID:108633052%2CGenbank:XM_018038008.2;Parent=rna-XM_018038008.2
NW_017139431.1	Gnomon	exon	1870461	1870805	.	+	.	ID=exon-XM_018038008.2-3;Dbxref=GeneID:108633052%2CGenbank:XM_018038008.2;Parent=rna-XM_018038008.2
NW_017139431.1	Gnomon	exon	1871790	1872128	.	+	.	ID=exon-XM_018038008.2-6;Dbxref=GeneID:108633052%2CGenbank:XM_018038008.2;Parent=rna-XM_018038008.2
NW_017139431.1	Gnomon	exon	1872228	1872585	.	+	.	ID=exon-XM_018038008.2-7;Dbxref=GeneID:108633052%2CGenbank:XM_018038008.2;Parent=rna-XM_018038008.2
NW_017139431.1	Gnomon	exon	604266	604382	.	-	.	ID=exon-XM_018037936.2-10;Dbxref=GeneID:108633018%2CGenbank:XM_018037936.2;Parent=rna-XM_018037936.2
NW_017139431.1	Gnomon	exon	603327	604085	.	-	.	ID=exon-XM_018037936.2-11;Dbxref=GeneID:108633018%2CGenbank:XM_018037936.2;Parent=rna-XM_018037936.2
NW_017139431.1	Gnomon	exon	603095	603253	.	-	.	ID=exon-XM_018037936.2-12;Dbxref=GeneID:108633018%2CGenbank:XM_018037936.2;Parent=rna-XM_018037936.2
NW_017139431.1	Gnomon	exon	601707	602940	.	-	.	ID=exon-XM_018037936.2-13;Dbxref=GeneID:108633018%2CGenbank:XM_018037936.2;Parent=rna-XM_018037936.2
NW_017139431.1	Gnomon	mRNA	563514	594348	.	+	.	Name=XM_018038001.2;ID=rna-XM_018038001.2;Dbxref=GeneID:108633050%2CGenbank:XM_018038001.2;Parent=gene-LOC108633050
NW_017139431.1	Gnomon	mRNA	410230	410878	.	-	.	Name=XM_018037892.2;ID=rna-XM_018037892.2;Dbxref=GeneID:108632991%2CGenbank:XM_018037892.2;Parent=gene-LOC108632991
NW_017139431.1	Gnomon	CDS	1887309	1887535	.	-	0	Name=XP_017893480.1;ID=cds-XP_017893480.1;Dbxref=GeneID:108633045%2CGenbank:XP_017893480.1;Parent=rna-XM_018037991.2
NW_017139431.1	Gnomon	CDS	1887084	1887204	.	-	0	Name=XP_017893480.1;ID=cds-XP_017893480.1;Dbxref=GeneID:108633045%2CGenbank:XP_017893480.1;Parent=rna-XM_018037991.2
NW_017139431.1	Gnomon	CDS	1886733	1887002	.	-	0	Name=XP_017893480.1;ID=cds-XP_017893480.1;Dbxref=GeneID:108633045%2CGenbank:XP_017893480.1;Parent=rna-XM_018037991.2
NW_017139431.1	Gnomon	exon	479995	480249	.	-	.	ID=exon-XM_018037929.2-10;Dbxref=GeneID:108633017%2CGenbank:XM_018037929.2;Parent=rna-XM_018037929.2
NW_017139431.1	Gnomon	exon	476482	477800	.	-	.	ID=exon-XM_018037929.2-11;Dbxref=GeneID:108633017%2CGenbank:XM_018037929.2;Parent=rna-XM_018037929.2
NW_017139431.1	Gnomon	mRNA	545356	554986	.	+	.	Name=XM_026810911.1;ID=rna-XM_026810911.1;Dbxref=GeneID:108633067%2CGenbank:XM_026810911.1;Parent=gene-LOC108633067
NW_017139431.1	Gnomon	CDS	1348171	1348419	.	-	0	Name=XP_017893386.1;ID=cds-XP_017893386.1;Dbxref=GeneID:108632996%2CGenbank:XP_017893386.1;Parent=rna-XM_018037897.2
NW_017139431.1	Gnomon	CDS	1347928	1348107	.	-	0	Name=XP_017893386.1;ID=cds-XP_017893386.1;Dbxref=GeneID:108632996%2CGenbank:XP_017893386.1;Parent=rna-XM_018037897.2
NW_017139431.1	Gnomon	CDS	1346692	1346742	.	-	0	Name=XP_017893386.1;ID=cds-XP_017893386.1;Dbxref=GeneID:108632996%2CGenbank:XP_017893386.1;Parent=rna-XM_018037897.2
NW_017139431.1	Gnomon	CDS	2223024	2223225	.	+	0	Name=XP_026666765.1;ID=cds-XP_026666765.1;Dbxref=GeneID:108632975%2CGenbank:XP_026666765.1;Parent=rna-XM_026810964.1
NW_017139431.1	Gnomon	CDS	2224139	2224290	.	+	0	Name=XP_026666765.1;ID=cds-XP_026666765.1;Dbxref=GeneID:108632975%2CGenbank:XP_026666765.1;Parent=rna-XM_026810964.1
NW_017139431.1	Gnomon	CDS	2225352	2225732	.	+	0	Name=XP_026666765.1;ID=cds-XP_026666765.1;Dbxref=GeneID:108632975%2CGenbank:XP_026666765.1;Parent=rna-XM_026810964.1
NW_017139431.1	Gnomon	CDS	2226121	2226250	.	+	0	Name=XP_026666765.1;ID=cds-XP_026666765.1;Dbxref=GeneID:108632975%2CGenbank:XP_026666765.1;Parent=rna-XM_026810964.1
NW_017139431.1	Gnomon	CDS	2226499	2226863	.	+	0	Name=XP_026666765.1;ID=cds-XP_026666765.1;Dbxref=GeneID:108632975%2CGenbank:XP_026666765.1;Parent=rna-XM_026810964.1
NW_017139431.1	Gnomon	CDS	2227145	2227283	.	+	0	Name=XP_026666765.1;ID=cds-XP_026666765.1;Dbxref=GeneID:108632975%2CGenbank:XP_026666765.1;Parent=rna-XM_026810964.1
NW_017139431.1	Gnomon	CDS	2227359	2227614	.	+	0	Name=XP_026666765.1;ID=cds-XP_026666765.1;Dbxref=GeneID:108632975%2CGenbank:XP_026666765.1;Parent=rna-XM_026810964.1
NW_017139431.1	Gnomon	CDS	2227737	2228011	.	+	0	Name=XP_026666765.1;ID=cds-XP_026666765.1;Dbxref=GeneID:108632975%2CGenbank:XP_026666765.1;Parent=rna-XM_026810964.1
NW_017139431.1	Gnomon	CDS	2228204	2228529	.	+	0	Name=XP_026666765.1;ID=cds-XP_026666765.1;Dbxref=GeneID:108632975%2CGenbank:XP_026666765.1;Parent=rna-XM_026810964.1
NW_017139431.1	Gnomon	CDS	2228714	2229025	.	+	0	Name=XP_026666765.1;ID=cds-XP_026666765.1;Dbxref=GeneID:108632975%2CGenbank:XP_026666765.1;Parent=rna-XM_026810964.1
NW_017139431.1	Gnomon	CDS	2229244	2229517	.	+	0	Name=XP_026666765.1;ID=cds-XP_026666765.1;Dbxref=GeneID:108632975%2CGenbank:XP_026666765.1;Parent=rna-XM_026810964.1
NW_017139431.1	Gnomon	CDS	2229750	2230050	.	+	0	Name=XP_026666765.1;ID=cds-XP_026666765.1;Dbxref=GeneID:108632975%2CGenbank:XP_026666765.1;Parent=rna-XM_026810964.1
NW_017139431.1	Gnomon	CDS	2230220	2230415	.	+	0	Name=XP_026666765.1;ID=cds-XP_026666765.1;Dbxref=GeneID:108632975%2CGenbank:XP_026666765.1;Parent=rna-XM_026810964.1
NW_017139431.1	Gnomon	CDS	2230493	2230650	.	+	0	Name=XP_026666765.1;ID=cds-XP_026666765.1;Dbxref=GeneID:108632975%2CGenbank:XP_026666765.1;Parent=rna-XM_026810964.1
NW_017139431.1	Gnomon	CDS	2230728	2230909	.	+	0	Name=XP_026666765.1;ID=cds-XP_026666765.1;Dbxref=GeneID:108632975%2CGenbank:XP_026666765.1;Parent=rna-XM_026810964.1
NW_017139431.1	Gnomon	CDS	2230992	2231215	.	+	0	Name=XP_026666765.1;ID=cds-XP_026666765.1;Dbxref=GeneID:108632975%2CGenbank:XP_026666765.1;Parent=rna-XM_026810964.1
NW_017139431.1	Gnomon	CDS	2231298	2231486	.	+	0	Name=XP_026666765.1;ID=cds-XP_026666765.1;Dbxref=GeneID:108632975%2CGenbank:XP_026666765.1;Parent=rna-XM_026810964.1
NW_017139431.1	Gnomon	CDS	2231573	2231866	.	+	0	Name=XP_026666765.1;ID=cds-XP_026666765.1;Dbxref=GeneID:108632975%2CGenbank:XP_026666765.1;Parent=rna-XM_026810964.1
NW_017139431.1	Gnomon	CDS	2231932	2232171	.	+	0	Name=XP_026666765.1;ID=cds-XP_026666765.1;Dbxref=GeneID:108632975%2CGenbank:XP_026666765.1;Parent=rna-XM_026810964.1
NW_017139431.1	Gnomon	CDS	2232299	2232484	.	+	0	Name=XP_026666765.1;ID=cds-XP_026666765.1;Dbxref=GeneID:108632975%2CGenbank:XP_026666765.1;Parent=rna-XM_026810964.1
NW_017139431.1	Gnomon	CDS	2232580	2232716	.	+	0	Name=XP_026666765.1;ID=cds-XP_026666765.1;Dbxref=GeneID:108632975%2CGenbank:XP_026666765.1;Parent=rna-XM_026810964.1
NW_017139431.1	Gnomon	CDS	2239185	2239390	.	+	0	Name=XP_026666765.1;ID=cds-XP_026666765.1;Dbxref=GeneID:108632975%2CGenbank:XP_026666765.1;Parent=rna-XM_026810964.1
NW_017139431.1	Gnomon	CDS	2239533	2239774	.	+	0	Name=XP_026666765.1;ID=cds-XP_026666765.1;Dbxref=GeneID:108632975%2CGenbank:XP_026666765.1;Parent=rna-XM_026810964.1
NW_017139431.1	Gnomon	CDS	2240047	2240130	.	+	0	Name=XP_026666765.1;ID=cds-XP_026666765.1;Dbxref=GeneID:108632975%2CGenbank:XP_026666765.1;Parent=rna-XM_026810964.1
NW_017139431.1	Gnomon	CDS	2240229	2240354	.	+	0	Name=XP_026666765.1;ID=cds-XP_026666765.1;Dbxref=GeneID:108632975%2CGenbank:XP_026666765.1;Parent=rna-XM_026810964.1
NW_017139431.1	Gnomon	CDS	2240425	2240565	.	+	0	Name=XP_026666765.1;ID=cds-XP_026666765.1;Dbxref=GeneID:108632975%2CGenbank:XP_026666765.1;Parent=rna-XM_026810964.1
NW_017139431.1	Gnomon	CDS	2241328	2241451	.	+	0	Name=XP_026666765.1;ID=cds-XP_026666765.1;Dbxref=GeneID:108632975%2CGenbank:XP_026666765.1;Parent=rna-XM_026810964.1
NW_017139431.1	Gnomon	CDS	2245753	2245945	.	+	0	Name=XP_026666765.1;ID=cds-XP_026666765.1;Dbxref=GeneID:108632975%2CGenbank:XP_026666765.1;Parent=rna-XM_026810964.1
NW_017139431.1	Gnomon	CDS	2246116	2246359	.	+	0	Name=XP_026666765.1;ID=cds-XP_026666765.1;Dbxref=GeneID:108632975%2CGenbank:XP_026666765.1;Parent=rna-XM_026810964.1
NW_017139431.1	Gnomon	CDS	2246423	2246581	.	+	0	Name=XP_026666765.1;ID=cds-XP_026666765.1;Dbxref=GeneID:108632975%2CGenbank:XP_026666765.1;Parent=rna-XM_026810964.1
NW_017139431.1	Gnomon	CDS	2246707	2247033	.	+	0	Name=XP_026666765.1;ID=cds-XP_026666765.1;Dbxref=GeneID:108632975%2CGenbank:XP_026666765.1;Parent=rna-XM_026810964.1
NW_017139431.1	Gnomon	CDS	2247150	2247525	.	+	0	Name=XP_026666765.1;ID=cds-XP_026666765.1;Dbxref=GeneID:108632975%2CGenbank:XP_026666765.1;Parent=rna-XM_026810964.1
NW_017139431.1	Gnomon	CDS	2247595	2247820	.	+	0	Name=XP_026666765.1;ID=cds-XP_026666765.1;Dbxref=GeneID:108632975%2CGenbank:XP_026666765.1;Parent=rna-XM_026810964.1
NW_017139431.1	Gnomon	CDS	2247975	2248215	.	+	0	Name=XP_026666765.1;ID=cds-XP_026666765.1;Dbxref=GeneID:108632975%2CGenbank:XP_026666765.1;Parent=rna-XM_026810964.1
NW_017139431.1	Gnomon	CDS	2248294	2248519	.	+	0	Name=XP_026666765.1;ID=cds-XP_026666765.1;Dbxref=GeneID:108632975%2CGenbank:XP_026666765.1;Parent=rna-XM_026810964.1
NW_017139431.1	Gnomon	CDS	2248628	2248955	.	+	0	Name=XP_026666765.1;ID=cds-XP_026666765.1;Dbxref=GeneID:108632975%2CGenbank:XP_026666765.1;Parent=rna-XM_026810964.1
NW_017139431.1	Gnomon	CDS	2249043	2255574	.	+	0	Name=XP_026666765.1;ID=cds-XP_026666765.1;Dbxref=GeneID:108632975%2CGenbank:XP_026666765.1;Parent=rna-XM_026810964.1
NW_017139431.1	Gnomon	exon	697865	698045	.	-	.	ID=exon-XM_018038055.2-6;Dbxref=GeneID:108633073%2CGenbank:XM_018038055.2;Parent=rna-XM_018038055.2
NW_017139431.1	Gnomon	exon	697050	697784	.	-	.	ID=exon-XM_018038055.2-7;Dbxref=GeneID:108633073%2CGenbank:XM_018038055.2;Parent=rna-XM_018038055.2
NW_017139431.1	Gnomon	exon	47715	47735	.	-	.	ID=exon-XM_018037949.2-10;Dbxref=GeneID:108633025%2CGenbank:XM_018037949.2;Parent=rna-XM_018037949.2
NW_017139431.1	Gnomon	exon	45953	46133	.	-	.	ID=exon-XM_018037949.2-11;Dbxref=GeneID:108633025%2CGenbank:XM_018037949.2;Parent=rna-XM_018037949.2
NW_017139431.1	Gnomon	exon	42654	44332	.	-	.	ID=exon-XM_018037949.2-16;Dbxref=GeneID:108633025%2CGenbank:XM_018037949.2;Parent=rna-XM_018037949.2
NW_017139431.1	Gnomon	exon	42504	42594	.	-	.	ID=exon-XM_018037949.2-17;Dbxref=GeneID:108633025%2CGenbank:XM_018037949.2;Parent=rna-XM_018037949.2
NW_017139431.1	Gnomon	exon	42273	42303	.	-	.	ID=exon-XM_018037949.2-18;Dbxref=GeneID:108633025%2CGenbank:XM_018037949.2;Parent=rna-XM_018037949.2
NW_017139431.1	Gnomon	exon	42026	42200	.	-	.	ID=exon-XM_018037949.2-19;Dbxref=GeneID:108633025%2CGenbank:XM_018037949.2;Parent=rna-XM_018037949.2
NW_017139431.1	Gnomon	exon	45229	45891	.	-	.	ID=exon-XM_018037949.2-12;Dbxref=GeneID:108633025%2CGenbank:XM_018037949.2;Parent=rna-XM_018037949.2
NW_017139431.1	Gnomon	exon	45048	45166	.	-	.	ID=exon-XM_018037949.2-13;Dbxref=GeneID:108633025%2CGenbank:XM_018037949.2;Parent=rna-XM_018037949.2
NW_017139431.1	Gnomon	exon	44657	44969	.	-	.	ID=exon-XM_018037949.2-14;Dbxref=GeneID:108633025%2CGenbank:XM_018037949.2;Parent=rna-XM_018037949.2
NW_017139431.1	Gnomon	exon	44427	44578	.	-	.	ID=exon-XM_018037949.2-15;Dbxref=GeneID:108633025%2CGenbank:XM_018037949.2;Parent=rna-XM_018037949.2
NW_017139431.1	Gnomon	mRNA	331517	335908	.	-	.	Name=XM_018037903.2;ID=rna-XM_018037903.2;Dbxref=GeneID:108633001%2CGenbank:XM_018037903.2;Parent=gene-LOC108633001
NW_017139431.1	Gnomon	exon	699497	699730	.	-	.	ID=exon-XM_018038055.2-1;Dbxref=GeneID:108633073%2CGenbank:XM_018038055.2;Parent=rna-XM_018038055.2
NW_017139431.1	Gnomon	exon	699121	699435	.	-	.	ID=exon-XM_018038055.2-2;Dbxref=GeneID:108633073%2CGenbank:XM_018038055.2;Parent=rna-XM_018038055.2
NW_017139431.1	Gnomon	exon	698781	699061	.	-	.	ID=exon-XM_018038055.2-3;Dbxref=GeneID:108633073%2CGenbank:XM_018038055.2;Parent=rna-XM_018038055.2
NW_017139431.1	Gnomon	exon	698479	698697	.	-	.	ID=exon-XM_018038055.2-4;Dbxref=GeneID:108633073%2CGenbank:XM_018038055.2;Parent=rna-XM_018038055.2
NW_017139431.1	Gnomon	exon	698109	698410	.	-	.	ID=exon-XM_018038055.2-5;Dbxref=GeneID:108633073%2CGenbank:XM_018038055.2;Parent=rna-XM_018038055.2
NW_017139431.1	Gnomon	mRNA	410875	412064	.	+	.	Name=XM_018037893.2;ID=rna-XM_018037893.2;Dbxref=GeneID:108632992%2CGenbank:XM_018037893.2;Parent=gene-LOC108632992
NW_017139431.1	Gnomon	exon	41780	41958	.	-	.	ID=exon-XM_018037949.2-20;Dbxref=GeneID:108633025%2CGenbank:XM_018037949.2;Parent=rna-XM_018037949.2
NW_017139431.1	Gnomon	exon	40492	41519	.	-	.	ID=exon-XM_018037949.2-21;Dbxref=GeneID:108633025%2CGenbank:XM_018037949.2;Parent=rna-XM_018037949.2
NW_017139431.1	Gnomon	mRNA	1491425	1567097	.	+	.	Name=XM_026811010.1;ID=rna-XM_026811010.1;Dbxref=GeneID:108633056%2CGenbank:XM_026811010.1;Parent=gene-LOC108633056
NW_017139431.1	Gnomon	CDS	65502	68726	.	-	0	Name=XP_017893481.1;ID=cds-XP_017893481.1;Dbxref=GeneID:108633046%2CGenbank:XP_017893481.1;Parent=rna-XM_018037992.2
NW_017139431.1	Gnomon	CDS	65304	65418	.	-	0	Name=XP_017893481.1;ID=cds-XP_017893481.1;Dbxref=GeneID:108633046%2CGenbank:XP_017893481.1;Parent=rna-XM_018037992.2
NW_017139431.1	Gnomon	CDS	65037	65218	.	-	0	Name=XP_017893481.1;ID=cds-XP_017893481.1;Dbxref=GeneID:108633046%2CGenbank:XP_017893481.1;Parent=rna-XM_018037992.2
NW_017139431.1	Gnomon	mRNA	545722	554986	.	+	.	Name=XM_026810912.1;ID=rna-XM_026810912.1;Dbxref=GeneID:108633067%2CGenbank:XM_026810912.1;Parent=gene-LOC108633067
NW_017139431.1	Gnomon	CDS	194646	194688	.	-	0	Name=XP_017893387.1;ID=cds-XP_017893387.1;Dbxref=GeneID:108632998%2CGenbank:XP_017893387.1;Parent=rna-XM_018037898.2
NW_017139431.1	Gnomon	CDS	194498	194566	.	-	0	Name=XP_017893387.1;ID=cds-XP_017893387.1;Dbxref=GeneID:108632998%2CGenbank:XP_017893387.1;Parent=rna-XM_018037898.2
NW_017139431.1	Gnomon	CDS	194264	194421	.	-	0	Name=XP_017893387.1;ID=cds-XP_017893387.1;Dbxref=GeneID:108632998%2CGenbank:XP_017893387.1;Parent=rna-XM_018037898.2
NW_017139431.1	Gnomon	CDS	194059	194190	.	-	0	Name=XP_017893387.1;ID=cds-XP_017893387.1;Dbxref=GeneID:108632998%2CGenbank:XP_017893387.1;Parent=rna-XM_018037898.2
NW_017139431.1	Gnomon	CDS	193867	193977	.	-	0	Name=XP_017893387.1;ID=cds-XP_017893387.1;Dbxref=GeneID:108632998%2CGenbank:XP_017893387.1;Parent=rna-XM_018037898.2
NW_017139431.1	Gnomon	CDS	193576	193791	.	-	0	Name=XP_017893387.1;ID=cds-XP_017893387.1;Dbxref=GeneID:108632998%2CGenbank:XP_017893387.1;Parent=rna-XM_018037898.2
NW_017139431.1	Gnomon	CDS	1649195	1649297	.	-	0	Name=XP_026666764.1;ID=cds-XP_026666764.1;Dbxref=GeneID:113463805%2CGenbank:XP_026666764.1;Parent=rna-XM_026810963.1
NW_017139431.1	Gnomon	CDS	1648992	1649115	.	-	0	Name=XP_026666764.1;ID=cds-XP_026666764.1;Dbxref=GeneID:113463805%2CGenbank:XP_026666764.1;Parent=rna-XM_026810963.1
NW_017139431.1	Gnomon	CDS	1648770	1648849	.	-	0	Name=XP_026666764.1;ID=cds-XP_026666764.1;Dbxref=GeneID:113463805%2CGenbank:XP_026666764.1;Parent=rna-XM_026810963.1
NW_017139431.1	Gnomon	CDS	1648494	1648669	.	-	0	Name=XP_026666764.1;ID=cds-XP_026666764.1;Dbxref=GeneID:113463805%2CGenbank:XP_026666764.1;Parent=rna-XM_026810963.1
NW_017139431.1	Gnomon	CDS	1648125	1648330	.	-	0	Name=XP_026666764.1;ID=cds-XP_026666764.1;Dbxref=GeneID:113463805%2CGenbank:XP_026666764.1;Parent=rna-XM_026810963.1
NW_017139431.1	Gnomon	CDS	1647561	1647864	.	-	0	Name=XP_026666764.1;ID=cds-XP_026666764.1;Dbxref=GeneID:113463805%2CGenbank:XP_026666764.1;Parent=rna-XM_026810963.1
NW_017139431.1	Gnomon	exon	163090	163689	.	+	.	ID=exon-XM_026810984.1-1;Dbxref=GeneID:113463886%2CGenbank:XM_026810984.1;Parent=rna-XM_026810984.1
NW_017139431.1	Gnomon	exon	163837	163996	.	+	.	ID=exon-XM_026810984.1-2;Dbxref=GeneID:113463886%2CGenbank:XM_026810984.1;Parent=rna-XM_026810984.1
NW_017139431.1	Gnomon	exon	165080	165232	.	+	.	ID=exon-XM_026810984.1-3;Dbxref=GeneID:113463886%2CGenbank:XM_026810984.1;Parent=rna-XM_026810984.1
NW_017139431.1	Gnomon	exon	165356	165539	.	+	.	ID=exon-XM_026810984.1-4;Dbxref=GeneID:113463886%2CGenbank:XM_026810984.1;Parent=rna-XM_026810984.1
NW_017139431.1	Gnomon	exon	554845	554986	.	+	.	ID=exon-XM_018038042.2-11;Dbxref=GeneID:108633067%2CGenbank:XM_018038042.2;Parent=rna-XM_018038042.2
NW_017139431.1	Gnomon	exon	554413	554763	.	+	.	ID=exon-XM_018038042.2-10;Dbxref=GeneID:108633067%2CGenbank:XM_018038042.2;Parent=rna-XM_018038042.2
NW_017139431.1	Gnomon	mRNA	40492	57423	.	-	.	Name=XM_018037948.2;ID=rna-XM_018037948.2;Dbxref=GeneID:108633025%2CGenbank:XM_018037948.2;Parent=gene-LOC108633025
NW_017139431.1	Gnomon	CDS	683513	684700	.	+	0	Name=XP_026666768.1;ID=cds-XP_026666768.1;Dbxref=GeneID:108633021%2CGenbank:XP_026666768.1;Parent=rna-XM_026810967.1
NW_017139431.1	Gnomon	exon	410875	411315	.	+	.	ID=exon-XM_018037893.2-1;Dbxref=GeneID:108632992%2CGenbank:XM_018037893.2;Parent=rna-XM_018037893.2
NW_017139431.1	Gnomon	exon	411701	412064	.	+	.	ID=exon-XM_018037893.2-2;Dbxref=GeneID:108632992%2CGenbank:XM_018037893.2;Parent=rna-XM_018037893.2
NW_017139431.1	Gnomon	mRNA	555084	563461	.	-	.	Name=XM_026810917.1;ID=rna-XM_026810917.1;Dbxref=GeneID:108633068%2CGenbank:XM_026810917.1;Parent=gene-LOC108633068
NW_017139431.1	Gnomon	exon	595831	596029	.	-	.	ID=exon-XM_018038007.2-3;Dbxref=GeneID:108633051%2CGenbank:XM_018038007.2;Parent=rna-XM_018038007.2
NW_017139431.1	Gnomon	exon	595606	595750	.	-	.	ID=exon-XM_018038007.2-4;Dbxref=GeneID:108633051%2CGenbank:XM_018038007.2;Parent=rna-XM_018038007.2
NW_017139431.1	Gnomon	exon	595465	595548	.	-	.	ID=exon-XM_018038007.2-5;Dbxref=GeneID:108633051%2CGenbank:XM_018038007.2;Parent=rna-XM_018038007.2
NW_017139431.1	Gnomon	exon	595039	595378	.	-	.	ID=exon-XM_018038007.2-6;Dbxref=GeneID:108633051%2CGenbank:XM_018038007.2;Parent=rna-XM_018038007.2
NW_017139431.1	Gnomon	exon	597396	597825	.	-	.	ID=exon-XM_018038007.2-1;Dbxref=GeneID:108633051%2CGenbank:XM_018038007.2;Parent=rna-XM_018038007.2
NW_017139431.1	Gnomon	exon	596194	596332	.	-	.	ID=exon-XM_018038007.2-2;Dbxref=GeneID:108633051%2CGenbank:XM_018038007.2;Parent=rna-XM_018038007.2
NW_017139431.1	Gnomon	exon	594914	594964	.	-	.	ID=exon-XM_018038007.2-7;Dbxref=GeneID:108633051%2CGenbank:XM_018038007.2;Parent=rna-XM_018038007.2
NW_017139431.1	Gnomon	exon	594440	594828	.	-	.	ID=exon-XM_018038007.2-8;Dbxref=GeneID:108633051%2CGenbank:XM_018038007.2;Parent=rna-XM_018038007.2
NW_017139431.1	Gnomon	CDS	1280433	1280792	.	+	0	Name=XP_017893380.1;ID=cds-XP_017893380.1;Dbxref=GeneID:108632990%2CGenbank:XP_017893380.1;Parent=rna-XM_018037891.2
NW_017139431.1	Gnomon	CDS	1281106	1281298	.	+	0	Name=XP_017893380.1;ID=cds-XP_017893380.1;Dbxref=GeneID:108632990%2CGenbank:XP_017893380.1;Parent=rna-XM_018037891.2
NW_017139431.1	Gnomon	CDS	1281709	1281842	.	+	0	Name=XP_017893380.1;ID=cds-XP_017893380.1;Dbxref=GeneID:108632990%2CGenbank:XP_017893380.1;Parent=rna-XM_018037891.2
NW_017139431.1	Gnomon	CDS	1282057	1282230	.	+	0	Name=XP_017893380.1;ID=cds-XP_017893380.1;Dbxref=GeneID:108632990%2CGenbank:XP_017893380.1;Parent=rna-XM_018037891.2
NW_017139431.1	Gnomon	CDS	1282615	1282865	.	+	0	Name=XP_017893380.1;ID=cds-XP_017893380.1;Dbxref=GeneID:108632990%2CGenbank:XP_017893380.1;Parent=rna-XM_018037891.2
NW_017139431.1	Gnomon	CDS	1283629	1283938	.	+	0	Name=XP_017893380.1;ID=cds-XP_017893380.1;Dbxref=GeneID:108632990%2CGenbank:XP_017893380.1;Parent=rna-XM_018037891.2
NW_017139431.1	Gnomon	exon	1651324	1651536	.	-	.	ID=exon-XM_026810891.1-8;Dbxref=GeneID:108633041%2CGenbank:XM_026810891.1;Parent=rna-XM_026810891.1
NW_017139431.1	Gnomon	exon	1652106	1652213	.	-	.	ID=exon-XM_026810891.1-6;Dbxref=GeneID:108633041%2CGenbank:XM_026810891.1;Parent=rna-XM_026810891.1
NW_017139431.1	Gnomon	exon	1651676	1652007	.	-	.	ID=exon-XM_026810891.1-7;Dbxref=GeneID:108633041%2CGenbank:XM_026810891.1;Parent=rna-XM_026810891.1
NW_017139431.1	Gnomon	exon	1652502	1652689	.	-	.	ID=exon-XM_026810891.1-4;Dbxref=GeneID:108633041%2CGenbank:XM_026810891.1;Parent=rna-XM_026810891.1
NW_017139431.1	Gnomon	exon	1652295	1652417	.	-	.	ID=exon-XM_026810891.1-5;Dbxref=GeneID:108633041%2CGenbank:XM_026810891.1;Parent=rna-XM_026810891.1
NW_017139431.1	Gnomon	exon	1653431	1653631	.	-	.	ID=exon-XM_026810891.1-2;Dbxref=GeneID:108633041%2CGenbank:XM_026810891.1;Parent=rna-XM_026810891.1
NW_017139431.1	Gnomon	exon	1652764	1653219	.	-	.	ID=exon-XM_026810891.1-3;Dbxref=GeneID:108633041%2CGenbank:XM_026810891.1;Parent=rna-XM_026810891.1
NW_017139431.1	Gnomon	exon	1654007	1655744	.	-	.	ID=exon-XM_026810891.1-1;Dbxref=GeneID:108633041%2CGenbank:XM_026810891.1;Parent=rna-XM_026810891.1
NW_017139431.1	Gnomon	mRNA	728564	733045	.	+	.	Name=XM_026811016.1;ID=rna-XM_026811016.1;Dbxref=GeneID:108632978%2CGenbank:XM_026811016.1;Parent=gene-LOC108632978
NW_017139431.1	Gnomon	CDS	1773812	1774333	.	+	0	Name=XP_026666767.1;ID=cds-XP_026666767.1;Dbxref=GeneID:108632987%2CGenbank:XP_026666767.1;Parent=rna-XM_026810966.1
NW_017139431.1	Gnomon	CDS	1774393	1774698	.	+	0	Name=XP_026666767.1;ID=cds-XP_026666767.1;Dbxref=GeneID:108632987%2CGenbank:XP_026666767.1;Parent=rna-XM_026810966.1
NW_017139431.1	Gnomon	CDS	1774789	1775190	.	+	0	Name=XP_026666767.1;ID=cds-XP_026666767.1;Dbxref=GeneID:108632987%2CGenbank:XP_026666767.1;Parent=rna-XM_026810966.1
NW_017139431.1	Gnomon	mRNA	553139	554986	.	+	.	Name=XM_018038046.2;ID=rna-XM_018038046.2;Dbxref=GeneID:108633067%2CGenbank:XM_018038046.2;Parent=gene-LOC108633067
NW_017139431.1	Gnomon	exon	1616316	1617239	.	+	.	ID=exon-XR_003388707.1-1;Dbxref=GeneID:108633061%2CGenbank:XR_003388707.1;Parent=rna-XR_003388707.1
NW_017139431.1	Gnomon	exon	1619982	1621136	.	+	.	ID=exon-XR_003388707.1-2;Dbxref=GeneID:108633061%2CGenbank:XR_003388707.1;Parent=rna-XR_003388707.1
NW_017139431.1	Gnomon	exon	1621599	1623299	.	+	.	ID=exon-XR_003388707.1-3;Dbxref=GeneID:108633061%2CGenbank:XR_003388707.1;Parent=rna-XR_003388707.1
NW_017139431.1	Gnomon	exon	550398	550616	.	-	.	ID=exon-XM_026810959.1-1;Dbxref=GeneID:108632963%2CGenbank:XM_026810959.1;Parent=rna-XM_026810959.1
NW_017139431.1	Gnomon	exon	549921	550215	.	-	.	ID=exon-XM_026810959.1-2;Dbxref=GeneID:108632963%2CGenbank:XM_026810959.1;Parent=rna-XM_026810959.1
NW_017139431.1	Gnomon	exon	548880	549201	.	-	.	ID=exon-XM_026810959.1-5;Dbxref=GeneID:108632963%2CGenbank:XM_026810959.1;Parent=rna-XM_026810959.1
NW_017139431.1	Gnomon	exon	548358	548665	.	-	.	ID=exon-XM_026810959.1-6;Dbxref=GeneID:108632963%2CGenbank:XM_026810959.1;Parent=rna-XM_026810959.1
NW_017139431.1	Gnomon	exon	549666	549808	.	-	.	ID=exon-XM_026810959.1-3;Dbxref=GeneID:108632963%2CGenbank:XM_026810959.1;Parent=rna-XM_026810959.1
NW_017139431.1	Gnomon	exon	549414	549548	.	-	.	ID=exon-XM_026810959.1-4;Dbxref=GeneID:108632963%2CGenbank:XM_026810959.1;Parent=rna-XM_026810959.1
NW_017139431.1	Gnomon	exon	548080	548281	.	-	.	ID=exon-XM_026810959.1-7;Dbxref=GeneID:108632963%2CGenbank:XM_026810959.1;Parent=rna-XM_026810959.1
NW_017139431.1	Gnomon	exon	547403	547826	.	-	.	ID=exon-XM_026810959.1-8;Dbxref=GeneID:108632963%2CGenbank:XM_026810959.1;Parent=rna-XM_026810959.1
NW_017139431.1	Gnomon	mRNA	526710	529522	.	+	.	Name=XM_026810918.1;ID=rna-XM_026810918.1;Dbxref=GeneID:113463877%2CGenbank:XM_026810918.1;Parent=gene-LOC113463877
NW_017139431.1	Gnomon	exon	403486	403580	.	-	.	ID=exon-XR_003388731.1-3;Dbxref=GeneID:113463879%2CGenbank:XR_003388731.1;Parent=rna-XR_003388731.1
NW_017139431.1	Gnomon	exon	402127	403416	.	-	.	ID=exon-XR_003388731.1-4;Dbxref=GeneID:113463879%2CGenbank:XR_003388731.1;Parent=rna-XR_003388731.1
NW_017139431.1	Gnomon	exon	405674	406320	.	-	.	ID=exon-XR_003388731.1-1;Dbxref=GeneID:113463879%2CGenbank:XR_003388731.1;Parent=rna-XR_003388731.1
NW_017139431.1	Gnomon	exon	403674	405224	.	-	.	ID=exon-XR_003388731.1-2;Dbxref=GeneID:113463879%2CGenbank:XR_003388731.1;Parent=rna-XR_003388731.1
NW_017139431.1	Gnomon	mRNA	40492	58849	.	-	.	Name=XM_018037949.2;ID=rna-XM_018037949.2;Dbxref=GeneID:108633025%2CGenbank:XM_018037949.2;Parent=gene-LOC108633025
NW_017139431.1	Gnomon	CDS	551967	552045	.	-	0	Name=XP_017893537.1;ID=cds-XP_017893537.1;Dbxref=GeneID:108633069%2CGenbank:XP_017893537.1;Parent=rna-XM_018038048.2
NW_017139431.1	Gnomon	CDS	551705	551871	.	-	0	Name=XP_017893537.1;ID=cds-XP_017893537.1;Dbxref=GeneID:108633069%2CGenbank:XP_017893537.1;Parent=rna-XM_018038048.2
NW_017139431.1	Gnomon	CDS	551549	551639	.	-	0	Name=XP_017893537.1;ID=cds-XP_017893537.1;Dbxref=GeneID:108633069%2CGenbank:XP_017893537.1;Parent=rna-XM_018038048.2
NW_017139431.1	Gnomon	CDS	551299	551479	.	-	0	Name=XP_017893537.1;ID=cds-XP_017893537.1;Dbxref=GeneID:108633069%2CGenbank:XP_017893537.1;Parent=rna-XM_018038048.2
NW_017139431.1	Gnomon	CDS	551139	551235	.	-	0	Name=XP_017893537.1;ID=cds-XP_017893537.1;Dbxref=GeneID:108633069%2CGenbank:XP_017893537.1;Parent=rna-XM_018038048.2
NW_017139431.1	Gnomon	CDS	410667	410749	.	-	0	Name=XP_017893381.2;ID=cds-XP_017893381.2;Dbxref=GeneID:108632991%2CGenbank:XP_017893381.2;Parent=rna-XM_018037892.2
NW_017139431.1	Gnomon	CDS	410428	410583	.	-	0	Name=XP_017893381.2;ID=cds-XP_017893381.2;Dbxref=GeneID:108632991%2CGenbank:XP_017893381.2;Parent=rna-XM_018037892.2
NW_017139431.1	Gnomon	CDS	410230	410353	.	-	0	Name=XP_017893381.2;ID=cds-XP_017893381.2;Dbxref=GeneID:108632991%2CGenbank:XP_017893381.2;Parent=rna-XM_018037892.2
NW_017139431.1	Gnomon	exon	162229	163028	.	+	.	ID=exon-XM_026810983.1-4;Dbxref=GeneID:113463885%2CGenbank:XM_026810983.1;Parent=rna-XM_026810983.1
NW_017139431.1	Gnomon	exon	159285	159435	.	+	.	ID=exon-XM_026810983.1-1;Dbxref=GeneID:113463885%2CGenbank:XM_026810983.1;Parent=rna-XM_026810983.1
NW_017139431.1	Gnomon	exon	160185	160439	.	+	.	ID=exon-XM_026810983.1-2;Dbxref=GeneID:113463885%2CGenbank:XM_026810983.1;Parent=rna-XM_026810983.1
NW_017139431.1	Gnomon	exon	161543	161743	.	+	.	ID=exon-XM_026810983.1-3;Dbxref=GeneID:113463885%2CGenbank:XM_026810983.1;Parent=rna-XM_026810983.1
NW_017139431.1	Gnomon	mRNA	728564	733045	.	+	.	Name=XM_026811017.1;ID=rna-XM_026811017.1;Dbxref=GeneID:108632978%2CGenbank:XM_026811017.1;Parent=gene-LOC108632978
NW_017139431.1	Gnomon	CDS	1864185	1866635	.	-	0	Name=XP_026666766.1;ID=cds-XP_026666766.1;Dbxref=GeneID:108633079%2CGenbank:XP_026666766.1;Parent=rna-XM_026810965.1
NW_017139431.1	Gnomon	exon	40492	41519	.	-	.	ID=exon-XM_026810979.1-20;Dbxref=GeneID:108633025%2CGenbank:XM_026810979.1;Parent=rna-XM_026810979.1
NW_017139431.1	Gnomon	exon	42026	42200	.	-	.	ID=exon-XM_026810979.1-18;Dbxref=GeneID:108633025%2CGenbank:XM_026810979.1;Parent=rna-XM_026810979.1
NW_017139431.1	Gnomon	exon	41780	41958	.	-	.	ID=exon-XM_026810979.1-19;Dbxref=GeneID:108633025%2CGenbank:XM_026810979.1;Parent=rna-XM_026810979.1
NW_017139431.1	Gnomon	exon	45048	45166	.	-	.	ID=exon-XM_026810979.1-12;Dbxref=GeneID:108633025%2CGenbank:XM_026810979.1;Parent=rna-XM_026810979.1
NW_017139431.1	Gnomon	exon	44657	44969	.	-	.	ID=exon-XM_026810979.1-13;Dbxref=GeneID:108633025%2CGenbank:XM_026810979.1;Parent=rna-XM_026810979.1
NW_017139431.1	Gnomon	exon	45953	46133	.	-	.	ID=exon-XM_026810979.1-10;Dbxref=GeneID:108633025%2CGenbank:XM_026810979.1;Parent=rna-XM_026810979.1
NW_017139431.1	Gnomon	exon	45229	45891	.	-	.	ID=exon-XM_026810979.1-11;Dbxref=GeneID:108633025%2CGenbank:XM_026810979.1;Parent=rna-XM_026810979.1
NW_017139431.1	Gnomon	exon	42504	42594	.	-	.	ID=exon-XM_026810979.1-16;Dbxref=GeneID:108633025%2CGenbank:XM_026810979.1;Parent=rna-XM_026810979.1
NW_017139431.1	Gnomon	exon	42273	42303	.	-	.	ID=exon-XM_026810979.1-17;Dbxref=GeneID:108633025%2CGenbank:XM_026810979.1;Parent=rna-XM_026810979.1
NW_017139431.1	Gnomon	exon	44427	44578	.	-	.	ID=exon-XM_026810979.1-14;Dbxref=GeneID:108633025%2CGenbank:XM_026810979.1;Parent=rna-XM_026810979.1
NW_017139431.1	Gnomon	exon	42654	44332	.	-	.	ID=exon-XM_026810979.1-15;Dbxref=GeneID:108633025%2CGenbank:XM_026810979.1;Parent=rna-XM_026810979.1
NW_017139431.1	Gnomon	exon	1890235	1890462	.	+	.	ID=exon-XM_018037867.2-2;Dbxref=GeneID:108632973%2CGenbank:XM_018037867.2;Parent=rna-XM_018037867.2
NW_017139431.1	Gnomon	exon	1890542	1890669	.	+	.	ID=exon-XM_018037867.2-3;Dbxref=GeneID:108632973%2CGenbank:XM_018037867.2;Parent=rna-XM_018037867.2
NW_017139431.1	Gnomon	exon	1889567	1890134	.	+	.	ID=exon-XM_018037867.2-1;Dbxref=GeneID:108632973%2CGenbank:XM_018037867.2;Parent=rna-XM_018037867.2
NW_017139431.1	Gnomon	exon	1891234	1891589	.	+	.	ID=exon-XM_018037867.2-6;Dbxref=GeneID:108632973%2CGenbank:XM_018037867.2;Parent=rna-XM_018037867.2
NW_017139431.1	Gnomon	exon	1891683	1891784	.	+	.	ID=exon-XM_018037867.2-7;Dbxref=GeneID:108632973%2CGenbank:XM_018037867.2;Parent=rna-XM_018037867.2
NW_017139431.1	Gnomon	exon	1890777	1890919	.	+	.	ID=exon-XM_018037867.2-4;Dbxref=GeneID:108632973%2CGenbank:XM_018037867.2;Parent=rna-XM_018037867.2
NW_017139431.1	Gnomon	exon	1891001	1891164	.	+	.	ID=exon-XM_018037867.2-5;Dbxref=GeneID:108632973%2CGenbank:XM_018037867.2;Parent=rna-XM_018037867.2
NW_017139431.1	Gnomon	exon	1891843	1891989	.	+	.	ID=exon-XM_018037867.2-8;Dbxref=GeneID:108632973%2CGenbank:XM_018037867.2;Parent=rna-XM_018037867.2
NW_017139431.1	Gnomon	exon	450890	451097	.	-	.	ID=exon-XM_018037962.2-2;Dbxref=GeneID:108633033%2CGenbank:XM_018037962.2;Parent=rna-XM_018037962.2
NW_017139431.1	Gnomon	exon	450555	450739	.	-	.	ID=exon-XM_018037962.2-3;Dbxref=GeneID:108633033%2CGenbank:XM_018037962.2;Parent=rna-XM_018037962.2
NW_017139431.1	Gnomon	exon	460618	461680	.	-	.	ID=exon-XM_018037962.2-1;Dbxref=GeneID:108633033%2CGenbank:XM_018037962.2;Parent=rna-XM_018037962.2
NW_017139431.1	Gnomon	exon	449304	449528	.	-	.	ID=exon-XM_018037962.2-6;Dbxref=GeneID:108633033%2CGenbank:XM_018037962.2;Parent=rna-XM_018037962.2
NW_017139431.1	Gnomon	exon	449000	449223	.	-	.	ID=exon-XM_018037962.2-7;Dbxref=GeneID:108633033%2CGenbank:XM_018037962.2;Parent=rna-XM_018037962.2
NW_017139431.1	Gnomon	exon	450296	450460	.	-	.	ID=exon-XM_018037962.2-4;Dbxref=GeneID:108633033%2CGenbank:XM_018037962.2;Parent=rna-XM_018037962.2
NW_017139431.1	Gnomon	exon	449788	449963	.	-	.	ID=exon-XM_018037962.2-5;Dbxref=GeneID:108633033%2CGenbank:XM_018037962.2;Parent=rna-XM_018037962.2
NW_017139431.1	Gnomon	exon	447383	448770	.	-	.	ID=exon-XM_018037962.2-8;Dbxref=GeneID:108633033%2CGenbank:XM_018037962.2;Parent=rna-XM_018037962.2
NW_017139431.1	Gnomon	exon	384618	385868	.	-	.	ID=exon-XM_026810945.1-13;Dbxref=GeneID:108632999%2CGenbank:XM_026810945.1;Parent=rna-XM_026810945.1
NW_017139431.1	Gnomon	exon	386588	386804	.	-	.	ID=exon-XM_026810945.1-10;Dbxref=GeneID:108632999%2CGenbank:XM_026810945.1;Parent=rna-XM_026810945.1
NW_017139431.1	Gnomon	exon	386389	386514	.	-	.	ID=exon-XM_026810945.1-11;Dbxref=GeneID:108632999%2CGenbank:XM_026810945.1;Parent=rna-XM_026810945.1
NW_017139431.1	Gnomon	exon	386107	386314	.	-	.	ID=exon-XM_026810945.1-12;Dbxref=GeneID:108632999%2CGenbank:XM_026810945.1;Parent=rna-XM_026810945.1
NW_017139431.1	Gnomon	mRNA	545359	554986	.	+	.	Name=XM_026810915.1;ID=rna-XM_026810915.1;Dbxref=GeneID:108633067%2CGenbank:XM_026810915.1;Parent=gene-LOC108633067
NW_017139431.1	Gnomon	CDS	411702	411896	.	+	0	Name=XP_017893382.1;ID=cds-XP_017893382.1;Dbxref=GeneID:108632992%2CGenbank:XP_017893382.1;Parent=rna-XM_018037893.2
NW_017139431.1	Gnomon	mRNA	92377	104277	.	-	.	Name=XM_026811014.1;ID=rna-XM_026811014.1;Dbxref=GeneID:108633048%2CGenbank:XM_026811014.1;Parent=gene-LOC108633048
NW_017139431.1	Gnomon	exon	781676	781807	.	-	.	ID=exon-XM_026810960.1-1;Dbxref=GeneID:113463817%2CGenbank:XM_026810960.1;Parent=rna-XM_026810960.1
NW_017139431.1	Gnomon	exon	781313	781562	.	-	.	ID=exon-XM_026810960.1-2;Dbxref=GeneID:113463817%2CGenbank:XM_026810960.1;Parent=rna-XM_026810960.1
NW_017139431.1	Gnomon	exon	781068	781222	.	-	.	ID=exon-XM_026810960.1-3;Dbxref=GeneID:113463817%2CGenbank:XM_026810960.1;Parent=rna-XM_026810960.1
NW_017139431.1	Gnomon	exon	780788	780944	.	-	.	ID=exon-XM_026810960.1-4;Dbxref=GeneID:113463817%2CGenbank:XM_026810960.1;Parent=rna-XM_026810960.1
NW_017139431.1	Gnomon	exon	407485	407645	.	+	.	ID=exon-XM_018038031.2-4;Dbxref=GeneID:108633063%2CGenbank:XM_018038031.2;Parent=rna-XM_018038031.2
NW_017139431.1	Gnomon	exon	407728	408883	.	+	.	ID=exon-XM_018038031.2-5;Dbxref=GeneID:108633063%2CGenbank:XM_018038031.2;Parent=rna-XM_018038031.2
NW_017139431.1	Gnomon	exon	406327	407000	.	+	.	ID=exon-XM_018038031.2-2;Dbxref=GeneID:108633063%2CGenbank:XM_018038031.2;Parent=rna-XM_018038031.2
NW_017139431.1	Gnomon	exon	407063	407407	.	+	.	ID=exon-XM_018038031.2-3;Dbxref=GeneID:108633063%2CGenbank:XM_018038031.2;Parent=rna-XM_018038031.2
NW_017139431.1	Gnomon	exon	402958	403040	.	+	.	ID=exon-XM_018038031.2-1;Dbxref=GeneID:108633063%2CGenbank:XM_018038031.2;Parent=rna-XM_018038031.2
NW_017139431.1	Gnomon	exon	730447	730839	.	+	.	ID=exon-XM_026811017.1-3;Dbxref=GeneID:108632978%2CGenbank:XM_026811017.1;Parent=rna-XM_026811017.1
NW_017139431.1	Gnomon	exon	731129	731271	.	+	.	ID=exon-XM_026811017.1-4;Dbxref=GeneID:108632978%2CGenbank:XM_026811017.1;Parent=rna-XM_026811017.1
NW_017139431.1	Gnomon	exon	731841	732877	.	+	.	ID=exon-XM_026811017.1-5;Dbxref=GeneID:108632978%2CGenbank:XM_026811017.1;Parent=rna-XM_026811017.1
NW_017139431.1	Gnomon	exon	732969	733045	.	+	.	ID=exon-XM_026811017.1-6;Dbxref=GeneID:108632978%2CGenbank:XM_026811017.1;Parent=rna-XM_026811017.1
NW_017139431.1	Gnomon	exon	728564	729535	.	+	.	ID=exon-XM_026811017.1-1;Dbxref=GeneID:108632978%2CGenbank:XM_026811017.1;Parent=rna-XM_026811017.1
NW_017139431.1	Gnomon	exon	729630	730229	.	+	.	ID=exon-XM_026811017.1-2;Dbxref=GeneID:108632978%2CGenbank:XM_026811017.1;Parent=rna-XM_026811017.1
NW_017139431.1	Gnomon	mRNA	550682	552267	.	-	.	Name=XM_018038048.2;ID=rna-XM_018038048.2;Dbxref=GeneID:108633069%2CGenbank:XM_018038048.2;Parent=gene-LOC108633069
NW_017139431.1	Gnomon	CDS	683513	684700	.	+	0	Name=XP_026666769.1;ID=cds-XP_026666769.1;Dbxref=GeneID:108633021%2CGenbank:XP_026666769.1;Parent=rna-XM_026810968.1
NW_017139431.1	Gnomon	mRNA	555084	573494	.	-	.	Name=XM_026810916.1;ID=rna-XM_026810916.1;Dbxref=GeneID:108633068%2CGenbank:XM_026810916.1;Parent=gene-LOC108633068
NW_017139431.1	Gnomon	CDS	69832	70689	.	-	0	Name=XP_017893383.1;ID=cds-XP_017893383.1;Dbxref=GeneID:108632994%2CGenbank:XP_017893383.1;Parent=rna-XM_018037894.2
NW_017139431.1	Gnomon	exon	1300723	1301030	.	+	.	ID=exon-XM_026810888.1-10;Dbxref=GeneID:108633039%2CGenbank:XM_026810888.1;Parent=rna-XM_026810888.1
NW_017139431.1	Gnomon	exon	1301758	1304485	.	+	.	ID=exon-XM_026810888.1-13;Dbxref=GeneID:108633039%2CGenbank:XM_026810888.1;Parent=rna-XM_026810888.1
NW_017139431.1	Gnomon	exon	1301323	1301459	.	+	.	ID=exon-XM_026810888.1-11;Dbxref=GeneID:108633039%2CGenbank:XM_026810888.1;Parent=rna-XM_026810888.1
NW_017139431.1	Gnomon	exon	1301546	1301672	.	+	.	ID=exon-XM_026810888.1-12;Dbxref=GeneID:108633039%2CGenbank:XM_026810888.1;Parent=rna-XM_026810888.1
NW_017139431.1	Gnomon	mRNA	114150	120005	.	+	.	Name=XM_026811015.1;ID=rna-XM_026811015.1;Dbxref=GeneID:108633060%2CGenbank:XM_026811015.1;Parent=gene-LOC108633060
NW_017139431.1	Gnomon	exon	553852	554095	.	+	.	ID=exon-XM_026810913.1-9;Dbxref=GeneID:108633067%2CGenbank:XM_026810913.1;Parent=rna-XM_026810913.1
NW_017139431.1	Gnomon	exon	550400	550602	.	+	.	ID=exon-XM_026810913.1-3;Dbxref=GeneID:108633067%2CGenbank:XM_026810913.1;Parent=rna-XM_026810913.1
NW_017139431.1	Gnomon	exon	552263	552485	.	+	.	ID=exon-XM_026810913.1-4;Dbxref=GeneID:108633067%2CGenbank:XM_026810913.1;Parent=rna-XM_026810913.1
NW_017139431.1	Gnomon	exon	545359	545667	.	+	.	ID=exon-XM_026810913.1-1;Dbxref=GeneID:108633067%2CGenbank:XM_026810913.1;Parent=rna-XM_026810913.1
NW_017139431.1	Gnomon	exon	549937	550190	.	+	.	ID=exon-XM_026810913.1-2;Dbxref=GeneID:108633067%2CGenbank:XM_026810913.1;Parent=rna-XM_026810913.1
NW_017139431.1	Gnomon	exon	553301	553451	.	+	.	ID=exon-XM_026810913.1-7;Dbxref=GeneID:108633067%2CGenbank:XM_026810913.1;Parent=rna-XM_026810913.1
NW_017139431.1	Gnomon	exon	553541	553777	.	+	.	ID=exon-XM_026810913.1-8;Dbxref=GeneID:108633067%2CGenbank:XM_026810913.1;Parent=rna-XM_026810913.1
NW_017139431.1	Gnomon	exon	552806	552922	.	+	.	ID=exon-XM_026810913.1-5;Dbxref=GeneID:108633067%2CGenbank:XM_026810913.1;Parent=rna-XM_026810913.1
NW_017139431.1	Gnomon	exon	553100	553236	.	+	.	ID=exon-XM_026810913.1-6;Dbxref=GeneID:108633067%2CGenbank:XM_026810913.1;Parent=rna-XM_026810913.1
NW_017139431.1	Gnomon	CDS	1191282	1192103	.	+	0	Name=XP_017893539.1;ID=cds-XP_017893539.1;Dbxref=GeneID:108633070%2CGenbank:XP_017893539.1;Parent=rna-XM_018038050.2
NW_017139431.1	Gnomon	CDS	1194037	1194177	.	+	0	Name=XP_017893539.1;ID=cds-XP_017893539.1;Dbxref=GeneID:108633070%2CGenbank:XP_017893539.1;Parent=rna-XM_018038050.2
NW_017139431.1	Gnomon	CDS	1194260	1194440	.	+	0	Name=XP_017893539.1;ID=cds-XP_017893539.1;Dbxref=GeneID:108633070%2CGenbank:XP_017893539.1;Parent=rna-XM_018038050.2
NW_017139431.1	Gnomon	CDS	1194980	1195336	.	+	0	Name=XP_017893539.1;ID=cds-XP_017893539.1;Dbxref=GeneID:108633070%2CGenbank:XP_017893539.1;Parent=rna-XM_018038050.2
NW_017139431.1	Gnomon	CDS	1195710	1196674	.	+	0	Name=XP_017893539.1;ID=cds-XP_017893539.1;Dbxref=GeneID:108633070%2CGenbank:XP_017893539.1;Parent=rna-XM_018038050.2
NW_017139431.1	Gnomon	CDS	103933	104050	.	-	0	Name=XP_017893486.1;ID=cds-XP_017893486.1;Dbxref=GeneID:108633048%2CGenbank:XP_017893486.1;Parent=rna-XM_018037997.2
NW_017139431.1	Gnomon	CDS	101704	102299	.	-	0	Name=XP_017893486.1;ID=cds-XP_017893486.1;Dbxref=GeneID:108633048%2CGenbank:XP_017893486.1;Parent=rna-XM_018037997.2
NW_017139431.1	Gnomon	CDS	99660	101486	.	-	0	Name=XP_017893486.1;ID=cds-XP_017893486.1;Dbxref=GeneID:108633048%2CGenbank:XP_017893486.1;Parent=rna-XM_018037997.2
NW_017139431.1	Gnomon	exon	1867790	1867929	.	+	.	ID=exon-XM_018038009.2-1;Dbxref=GeneID:108633052%2CGenbank:XM_018038009.2;Parent=rna-XM_018038009.2
NW_017139431.1	Gnomon	exon	1870461	1870805	.	+	.	ID=exon-XM_018038009.2-2;Dbxref=GeneID:108633052%2CGenbank:XM_018038009.2;Parent=rna-XM_018038009.2
NW_017139431.1	Gnomon	exon	1870885	1871071	.	+	.	ID=exon-XM_018038009.2-3;Dbxref=GeneID:108633052%2CGenbank:XM_018038009.2;Parent=rna-XM_018038009.2
NW_017139431.1	Gnomon	exon	1871164	1871685	.	+	.	ID=exon-XM_018038009.2-4;Dbxref=GeneID:108633052%2CGenbank:XM_018038009.2;Parent=rna-XM_018038009.2
NW_017139431.1	Gnomon	exon	1871790	1872128	.	+	.	ID=exon-XM_018038009.2-5;Dbxref=GeneID:108633052%2CGenbank:XM_018038009.2;Parent=rna-XM_018038009.2
NW_017139431.1	Gnomon	exon	1872228	1872585	.	+	.	ID=exon-XM_018038009.2-6;Dbxref=GeneID:108633052%2CGenbank:XM_018038009.2;Parent=rna-XM_018038009.2
NW_017139431.1	Gnomon	exon	1282057	1282230	.	+	.	ID=exon-XM_018037891.2-5;Dbxref=GeneID:108632990%2CGenbank:XM_018037891.2;Parent=rna-XM_018037891.2
NW_017139431.1	Gnomon	exon	1282615	1282865	.	+	.	ID=exon-XM_018037891.2-6;Dbxref=GeneID:108632990%2CGenbank:XM_018037891.2;Parent=rna-XM_018037891.2
NW_017139431.1	Gnomon	exon	1283629	1284043	.	+	.	ID=exon-XM_018037891.2-7;Dbxref=GeneID:108632990%2CGenbank:XM_018037891.2;Parent=rna-XM_018037891.2
NW_017139431.1	Gnomon	exon	1262298	1262402	.	+	.	ID=exon-XM_018037891.2-1;Dbxref=GeneID:108632990%2CGenbank:XM_018037891.2;Parent=rna-XM_018037891.2
NW_017139431.1	Gnomon	exon	1280291	1280792	.	+	.	ID=exon-XM_018037891.2-2;Dbxref=GeneID:108632990%2CGenbank:XM_018037891.2;Parent=rna-XM_018037891.2
NW_017139431.1	Gnomon	exon	1281106	1281298	.	+	.	ID=exon-XM_018037891.2-3;Dbxref=GeneID:108632990%2CGenbank:XM_018037891.2;Parent=rna-XM_018037891.2
NW_017139431.1	Gnomon	exon	1281709	1281842	.	+	.	ID=exon-XM_018037891.2-4;Dbxref=GeneID:108632990%2CGenbank:XM_018037891.2;Parent=rna-XM_018037891.2
NW_017139431.1	Gnomon	mRNA	552693	554986	.	+	.	Name=XM_018038043.2;ID=rna-XM_018038043.2;Dbxref=GeneID:108633067%2CGenbank:XM_018038043.2;Parent=gene-LOC108633067
NW_017139431.1	Gnomon	mRNA	678510	682824	.	-	.	Name=XM_018037943.2;ID=rna-XM_018037943.2;Dbxref=GeneID:108633022%2CGenbank:XM_018037943.2;Parent=gene-LOC108633022
NW_017139431.1	Gnomon	exon	554165	554331	.	+	.	ID=exon-XM_026810914.1-10;Dbxref=GeneID:108633067%2CGenbank:XM_026810914.1;Parent=rna-XM_026810914.1
NW_017139431.1	Gnomon	exon	554413	554763	.	+	.	ID=exon-XM_026810914.1-11;Dbxref=GeneID:108633067%2CGenbank:XM_026810914.1;Parent=rna-XM_026810914.1
NW_017139431.1	Gnomon	exon	554845	554986	.	+	.	ID=exon-XM_026810914.1-12;Dbxref=GeneID:108633067%2CGenbank:XM_026810914.1;Parent=rna-XM_026810914.1
NW_017139431.1	Gnomon	CDS	436998	437210	.	+	0	Name=XP_017893487.1;ID=cds-XP_017893487.1;Dbxref=GeneID:108633049%2CGenbank:XP_017893487.1;Parent=rna-XM_018037998.2
NW_017139431.1	Gnomon	CDS	437387	437607	.	+	0	Name=XP_017893487.1;ID=cds-XP_017893487.1;Dbxref=GeneID:108633049%2CGenbank:XP_017893487.1;Parent=rna-XM_018037998.2
NW_017139431.1	Gnomon	CDS	437786	438008	.	+	0	Name=XP_017893487.1;ID=cds-XP_017893487.1;Dbxref=GeneID:108633049%2CGenbank:XP_017893487.1;Parent=rna-XM_018037998.2
NW_017139431.1	Gnomon	CDS	438527	438692	.	+	0	Name=XP_017893487.1;ID=cds-XP_017893487.1;Dbxref=GeneID:108633049%2CGenbank:XP_017893487.1;Parent=rna-XM_018037998.2
NW_017139431.1	Gnomon	CDS	438960	441462	.	+	0	Name=XP_017893487.1;ID=cds-XP_017893487.1;Dbxref=GeneID:108633049%2CGenbank:XP_017893487.1;Parent=rna-XM_018037998.2
NW_017139431.1	Gnomon	CDS	441553	441874	.	+	0	Name=XP_017893487.1;ID=cds-XP_017893487.1;Dbxref=GeneID:108633049%2CGenbank:XP_017893487.1;Parent=rna-XM_018037998.2
NW_017139431.1	Gnomon	CDS	442092	442291	.	+	0	Name=XP_017893487.1;ID=cds-XP_017893487.1;Dbxref=GeneID:108633049%2CGenbank:XP_017893487.1;Parent=rna-XM_018037998.2
NW_017139431.1	Gnomon	CDS	442857	443025	.	+	0	Name=XP_017893487.1;ID=cds-XP_017893487.1;Dbxref=GeneID:108633049%2CGenbank:XP_017893487.1;Parent=rna-XM_018037998.2
NW_017139431.1	Gnomon	exon	683513	684757	.	+	.	ID=exon-XM_018037940.2-1;Dbxref=GeneID:108633021%2CGenbank:XM_018037940.2;Parent=rna-XM_018037940.2
NW_017139431.1	Gnomon	exon	694002	694900	.	+	.	ID=exon-XM_018037940.2-2;Dbxref=GeneID:108633021%2CGenbank:XM_018037940.2;Parent=rna-XM_018037940.2
NW_017139431.1	Gnomon	mRNA	763040	764929	.	+	.	Name=XM_018037945.2;ID=rna-XM_018037945.2;Dbxref=GeneID:108633024%2CGenbank:XM_018037945.2;Parent=gene-LOC108633024
NW_017139431.1	Gnomon	exon	1912075	1912209	.	+	.	ID=exon-XM_018037987.2-3;Dbxref=GeneID:108633042%2CGenbank:XM_018037987.2;Parent=rna-XM_018037987.2
NW_017139431.1	Gnomon	exon	1912975	1913163	.	+	.	ID=exon-XM_018037987.2-4;Dbxref=GeneID:108633042%2CGenbank:XM_018037987.2;Parent=rna-XM_018037987.2
NW_017139431.1	Gnomon	exon	1903524	1904385	.	+	.	ID=exon-XM_018037987.2-1;Dbxref=GeneID:108633042%2CGenbank:XM_018037987.2;Parent=rna-XM_018037987.2
NW_017139431.1	Gnomon	exon	1911623	1911863	.	+	.	ID=exon-XM_018037987.2-2;Dbxref=GeneID:108633042%2CGenbank:XM_018037987.2;Parent=rna-XM_018037987.2
NW_017139431.1	Gnomon	exon	1914705	1914940	.	+	.	ID=exon-XM_018037987.2-7;Dbxref=GeneID:108633042%2CGenbank:XM_018037987.2;Parent=rna-XM_018037987.2
NW_017139431.1	Gnomon	exon	1915362	1917137	.	+	.	ID=exon-XM_018037987.2-8;Dbxref=GeneID:108633042%2CGenbank:XM_018037987.2;Parent=rna-XM_018037987.2
NW_017139431.1	Gnomon	exon	1913734	1913958	.	+	.	ID=exon-XM_018037987.2-5;Dbxref=GeneID:108633042%2CGenbank:XM_018037987.2;Parent=rna-XM_018037987.2
NW_017139431.1	Gnomon	exon	1914144	1914332	.	+	.	ID=exon-XM_018037987.2-6;Dbxref=GeneID:108633042%2CGenbank:XM_018037987.2;Parent=rna-XM_018037987.2
NW_017139431.1	Gnomon	mRNA	549442	554986	.	+	.	Name=XM_018038042.2;ID=rna-XM_018038042.2;Dbxref=GeneID:108633067%2CGenbank:XM_018038042.2;Parent=gene-LOC108633067
NW_017139431.1	Gnomon	exon	718427	718687	.	-	.	ID=exon-XM_018037870.2-1;Dbxref=GeneID:108632976%2CGenbank:XM_018037870.2;Parent=rna-XM_018037870.2
NW_017139431.1	Gnomon	exon	711690	712100	.	-	.	ID=exon-XM_018037870.2-2;Dbxref=GeneID:108632976%2CGenbank:XM_018037870.2;Parent=rna-XM_018037870.2
NW_017139431.1	Gnomon	exon	709522	710960	.	-	.	ID=exon-XM_018037870.2-3;Dbxref=GeneID:108632976%2CGenbank:XM_018037870.2;Parent=rna-XM_018037870.2
NW_017139431.1	Gnomon	exon	1776500	1776816	.	+	.	ID=exon-XR_003388733.1-5;Dbxref=GeneID:108632987%2CGenbank:XR_003388733.1;Parent=rna-XR_003388733.1
NW_017139431.1	Gnomon	exon	1773299	1773452	.	+	.	ID=exon-XR_003388733.1-1;Dbxref=GeneID:108632987%2CGenbank:XR_003388733.1;Parent=rna-XR_003388733.1
NW_017139431.1	Gnomon	exon	1773811	1774333	.	+	.	ID=exon-XR_003388733.1-2;Dbxref=GeneID:108632987%2CGenbank:XR_003388733.1;Parent=rna-XR_003388733.1
NW_017139431.1	Gnomon	exon	1774393	1774698	.	+	.	ID=exon-XR_003388733.1-3;Dbxref=GeneID:108632987%2CGenbank:XR_003388733.1;Parent=rna-XR_003388733.1
NW_017139431.1	Gnomon	exon	1774789	1775945	.	+	.	ID=exon-XR_003388733.1-4;Dbxref=GeneID:108632987%2CGenbank:XR_003388733.1;Parent=rna-XR_003388733.1
NW_017139431.1	Gnomon	exon	553541	553777	.	+	.	ID=exon-XM_026810914.1-8;Dbxref=GeneID:108633067%2CGenbank:XM_026810914.1;Parent=rna-XM_026810914.1
NW_017139431.1	Gnomon	exon	553852	554095	.	+	.	ID=exon-XM_026810914.1-9;Dbxref=GeneID:108633067%2CGenbank:XM_026810914.1;Parent=rna-XM_026810914.1
NW_017139431.1	Gnomon	exon	545359	545667	.	+	.	ID=exon-XM_026810914.1-1;Dbxref=GeneID:108633067%2CGenbank:XM_026810914.1;Parent=rna-XM_026810914.1
NW_017139431.1	Gnomon	exon	549937	550190	.	+	.	ID=exon-XM_026810914.1-2;Dbxref=GeneID:108633067%2CGenbank:XM_026810914.1;Parent=rna-XM_026810914.1
NW_017139431.1	Gnomon	exon	550400	550602	.	+	.	ID=exon-XM_026810914.1-3;Dbxref=GeneID:108633067%2CGenbank:XM_026810914.1;Parent=rna-XM_026810914.1
NW_017139431.1	Gnomon	exon	552263	552398	.	+	.	ID=exon-XM_026810914.1-4;Dbxref=GeneID:108633067%2CGenbank:XM_026810914.1;Parent=rna-XM_026810914.1
NW_017139431.1	Gnomon	exon	552806	552922	.	+	.	ID=exon-XM_026810914.1-5;Dbxref=GeneID:108633067%2CGenbank:XM_026810914.1;Parent=rna-XM_026810914.1
NW_017139431.1	Gnomon	exon	553100	553236	.	+	.	ID=exon-XM_026810914.1-6;Dbxref=GeneID:108633067%2CGenbank:XM_026810914.1;Parent=rna-XM_026810914.1
NW_017139431.1	Gnomon	exon	553301	553451	.	+	.	ID=exon-XM_026810914.1-7;Dbxref=GeneID:108633067%2CGenbank:XM_026810914.1;Parent=rna-XM_026810914.1
NW_017139431.1	Gnomon	CDS	298696	298748	.	+	0	Name=XP_017893341.2;ID=cds-XP_017893341.2;Dbxref=GeneID:108632959%2CGenbank:XP_017893341.2;Parent=rna-XM_018037852.2
NW_017139431.1	Gnomon	CDS	299191	299378	.	+	0	Name=XP_017893341.2;ID=cds-XP_017893341.2;Dbxref=GeneID:108632959%2CGenbank:XP_017893341.2;Parent=rna-XM_018037852.2
NW_017139431.1	Gnomon	CDS	299458	299754	.	+	0	Name=XP_017893341.2;ID=cds-XP_017893341.2;Dbxref=GeneID:108632959%2CGenbank:XP_017893341.2;Parent=rna-XM_018037852.2
NW_017139431.1	Gnomon	CDS	299821	301530	.	+	0	Name=XP_017893341.2;ID=cds-XP_017893341.2;Dbxref=GeneID:108632959%2CGenbank:XP_017893341.2;Parent=rna-XM_018037852.2
NW_017139431.1	Gnomon	CDS	301595	301899	.	+	0	Name=XP_017893341.2;ID=cds-XP_017893341.2;Dbxref=GeneID:108632959%2CGenbank:XP_017893341.2;Parent=rna-XM_018037852.2
NW_017139431.1	Gnomon	exon	463446	465899	.	+	.	ID=exon-XM_018037964.2-4;Dbxref=GeneID:108633034%2CGenbank:XM_018037964.2;Parent=rna-XM_018037964.2
NW_017139431.1	Gnomon	exon	461860	462408	.	+	.	ID=exon-XM_018037964.2-2;Dbxref=GeneID:108633034%2CGenbank:XM_018037964.2;Parent=rna-XM_018037964.2
NW_017139431.1	Gnomon	exon	462933	463348	.	+	.	ID=exon-XM_018037964.2-3;Dbxref=GeneID:108633034%2CGenbank:XM_018037964.2;Parent=rna-XM_018037964.2
NW_017139431.1	Gnomon	exon	461680	461770	.	+	.	ID=exon-XM_018037964.2-1;Dbxref=GeneID:108633034%2CGenbank:XM_018037964.2;Parent=rna-XM_018037964.2
NW_017139431.1	Gnomon	exon	408959	409263	.	+	.	ID=exon-XM_018038033.2-1;Dbxref=GeneID:108633064%2CGenbank:XM_018038033.2;Parent=rna-XM_018038033.2
NW_017139431.1	Gnomon	exon	409820	410181	.	+	.	ID=exon-XM_018038033.2-2;Dbxref=GeneID:108633064%2CGenbank:XM_018038033.2;Parent=rna-XM_018038033.2
NW_017139431.1	Gnomon	CDS	1714139	1714178	.	-	0	Name=XP_026666722.1;ID=cds-XP_026666722.1;Dbxref=GeneID:108633006%2CGenbank:XP_026666722.1;Parent=rna-XM_026810921.1
NW_017139431.1	Gnomon	CDS	1712335	1712439	.	-	0	Name=XP_026666722.1;ID=cds-XP_026666722.1;Dbxref=GeneID:108633006%2CGenbank:XP_026666722.1;Parent=rna-XM_026810921.1
NW_017139431.1	Gnomon	CDS	1704848	1704976	.	-	0	Name=XP_026666722.1;ID=cds-XP_026666722.1;Dbxref=GeneID:108633006%2CGenbank:XP_026666722.1;Parent=rna-XM_026810921.1
NW_017139431.1	Gnomon	CDS	1704075	1704180	.	-	0	Name=XP_026666722.1;ID=cds-XP_026666722.1;Dbxref=GeneID:108633006%2CGenbank:XP_026666722.1;Parent=rna-XM_026810921.1
NW_017139431.1	Gnomon	CDS	1701741	1701818	.	-	0	Name=XP_026666722.1;ID=cds-XP_026666722.1;Dbxref=GeneID:108633006%2CGenbank:XP_026666722.1;Parent=rna-XM_026810921.1
NW_017139431.1	Gnomon	CDS	1698481	1698705	.	-	0	Name=XP_026666722.1;ID=cds-XP_026666722.1;Dbxref=GeneID:108633006%2CGenbank:XP_026666722.1;Parent=rna-XM_026810921.1
NW_017139431.1	Gnomon	CDS	1698005	1698165	.	-	0	Name=XP_026666722.1;ID=cds-XP_026666722.1;Dbxref=GeneID:108633006%2CGenbank:XP_026666722.1;Parent=rna-XM_026810921.1
NW_017139431.1	Gnomon	CDS	1697630	1697841	.	-	0	Name=XP_026666722.1;ID=cds-XP_026666722.1;Dbxref=GeneID:108633006%2CGenbank:XP_026666722.1;Parent=rna-XM_026810921.1
NW_017139431.1	Gnomon	CDS	1697223	1697427	.	-	0	Name=XP_026666722.1;ID=cds-XP_026666722.1;Dbxref=GeneID:108633006%2CGenbank:XP_026666722.1;Parent=rna-XM_026810921.1
NW_017139431.1	Gnomon	CDS	1696778	1696792	.	-	0	Name=XP_026666722.1;ID=cds-XP_026666722.1;Dbxref=GeneID:108633006%2CGenbank:XP_026666722.1;Parent=rna-XM_026810921.1
NW_017139431.1	Gnomon	CDS	1695481	1695670	.	-	0	Name=XP_026666722.1;ID=cds-XP_026666722.1;Dbxref=GeneID:108633006%2CGenbank:XP_026666722.1;Parent=rna-XM_026810921.1
NW_017139431.1	Gnomon	CDS	1694834	1694969	.	-	0	Name=XP_026666722.1;ID=cds-XP_026666722.1;Dbxref=GeneID:108633006%2CGenbank:XP_026666722.1;Parent=rna-XM_026810921.1
NW_017139431.1	Gnomon	CDS	1694425	1694755	.	-	0	Name=XP_026666722.1;ID=cds-XP_026666722.1;Dbxref=GeneID:108633006%2CGenbank:XP_026666722.1;Parent=rna-XM_026810921.1
NW_017139431.1	Gnomon	CDS	1693996	1694199	.	-	0	Name=XP_026666722.1;ID=cds-XP_026666722.1;Dbxref=GeneID:108633006%2CGenbank:XP_026666722.1;Parent=rna-XM_026810921.1
NW_017139431.1	Gnomon	CDS	1691265	1691506	.	-	0	Name=XP_026666722.1;ID=cds-XP_026666722.1;Dbxref=GeneID:108633006%2CGenbank:XP_026666722.1;Parent=rna-XM_026810921.1
NW_017139431.1	Gnomon	CDS	1690998	1691049	.	-	0	Name=XP_026666722.1;ID=cds-XP_026666722.1;Dbxref=GeneID:108633006%2CGenbank:XP_026666722.1;Parent=rna-XM_026810921.1
NW_017139431.1	Gnomon	CDS	1690119	1690346	.	-	0	Name=XP_026666722.1;ID=cds-XP_026666722.1;Dbxref=GeneID:108633006%2CGenbank:XP_026666722.1;Parent=rna-XM_026810921.1
NW_017139431.1	Gnomon	CDS	1679753	1688256	.	-	0	Name=XP_026666722.1;ID=cds-XP_026666722.1;Dbxref=GeneID:108633006%2CGenbank:XP_026666722.1;Parent=rna-XM_026810921.1
NW_017139431.1	Gnomon	CDS	1673463	1678842	.	-	0	Name=XP_026666722.1;ID=cds-XP_026666722.1;Dbxref=GeneID:108633006%2CGenbank:XP_026666722.1;Parent=rna-XM_026810921.1
NW_017139431.1	Gnomon	CDS	1672449	1672517	.	-	0	Name=XP_026666722.1;ID=cds-XP_026666722.1;Dbxref=GeneID:108633006%2CGenbank:XP_026666722.1;Parent=rna-XM_026810921.1
NW_017139431.1	Gnomon	CDS	1669858	1670979	.	-	0	Name=XP_026666722.1;ID=cds-XP_026666722.1;Dbxref=GeneID:108633006%2CGenbank:XP_026666722.1;Parent=rna-XM_026810921.1
NW_017139431.1	Gnomon	CDS	1667985	1668210	.	-	0	Name=XP_026666722.1;ID=cds-XP_026666722.1;Dbxref=GeneID:108633006%2CGenbank:XP_026666722.1;Parent=rna-XM_026810921.1
NW_017139431.1	Gnomon	CDS	1663831	1663837	.	-	0	Name=XP_026666722.1;ID=cds-XP_026666722.1;Dbxref=GeneID:108633006%2CGenbank:XP_026666722.1;Parent=rna-XM_026810921.1
NW_017139431.1	Gnomon	mRNA	545358	554986	.	+	.	Name=XM_018038045.2;ID=rna-XM_018038045.2;Dbxref=GeneID:108633067%2CGenbank:XM_018038045.2;Parent=gene-LOC108633067
NW_017139431.1	Gnomon	mRNA	534218	536217	.	+	.	Name=XM_026810919.1;ID=rna-XM_026810919.1;Dbxref=GeneID:113463878%2CGenbank:XM_026810919.1;Parent=gene-LOC113463878
NW_017139431.1	Gnomon	mRNA	40492	58849	.	-	.	Name=XM_018037946.2;ID=rna-XM_018037946.2;Dbxref=GeneID:108633025%2CGenbank:XM_018037946.2;Parent=gene-LOC108633025
NW_017139431.1	Gnomon	exon	1697999	1698165	.	-	.	ID=exon-XM_026810937.1-7;Dbxref=GeneID:108633006%2CGenbank:XM_026810937.1;Parent=rna-XM_026810937.1
NW_017139431.1	Gnomon	exon	1697630	1697841	.	-	.	ID=exon-XM_026810937.1-8;Dbxref=GeneID:108633006%2CGenbank:XM_026810937.1;Parent=rna-XM_026810937.1
NW_017139431.1	Gnomon	exon	1697223	1697427	.	-	.	ID=exon-XM_026810937.1-9;Dbxref=GeneID:108633006%2CGenbank:XM_026810937.1;Parent=rna-XM_026810937.1
NW_017139431.1	Gnomon	exon	1704848	1704976	.	-	.	ID=exon-XM_026810937.1-3;Dbxref=GeneID:108633006%2CGenbank:XM_026810937.1;Parent=rna-XM_026810937.1
NW_017139431.1	Gnomon	exon	1704075	1704180	.	-	.	ID=exon-XM_026810937.1-4;Dbxref=GeneID:108633006%2CGenbank:XM_026810937.1;Parent=rna-XM_026810937.1
NW_017139431.1	Gnomon	exon	1701741	1701818	.	-	.	ID=exon-XM_026810937.1-5;Dbxref=GeneID:108633006%2CGenbank:XM_026810937.1;Parent=rna-XM_026810937.1
NW_017139431.1	Gnomon	exon	1698481	1698705	.	-	.	ID=exon-XM_026810937.1-6;Dbxref=GeneID:108633006%2CGenbank:XM_026810937.1;Parent=rna-XM_026810937.1
NW_017139431.1	Gnomon	exon	1714139	1714347	.	-	.	ID=exon-XM_026810937.1-1;Dbxref=GeneID:108633006%2CGenbank:XM_026810937.1;Parent=rna-XM_026810937.1
NW_017139431.1	Gnomon	exon	1712335	1712439	.	-	.	ID=exon-XM_026810937.1-2;Dbxref=GeneID:108633006%2CGenbank:XM_026810937.1;Parent=rna-XM_026810937.1
NW_017139431.1	Gnomon	exon	694002	694900	.	+	.	ID=exon-XM_018037939.2-2;Dbxref=GeneID:108633021%2CGenbank:XM_018037939.2;Parent=rna-XM_018037939.2
NW_017139431.1	Gnomon	exon	683513	684848	.	+	.	ID=exon-XM_018037939.2-1;Dbxref=GeneID:108633021%2CGenbank:XM_018037939.2;Parent=rna-XM_018037939.2
NW_017139431.1	Gnomon	exon	1645719	1645982	.	-	.	ID=exon-XM_026810962.1-7;Dbxref=GeneID:113463881%2CGenbank:XM_026810962.1;Parent=rna-XM_026810962.1
NW_017139431.1	Gnomon	exon	1642698	1642970	.	-	.	ID=exon-XM_026810962.1-8;Dbxref=GeneID:113463881%2CGenbank:XM_026810962.1;Parent=rna-XM_026810962.1
NW_017139431.1	Gnomon	exon	1641996	1642610	.	-	.	ID=exon-XM_026810962.1-9;Dbxref=GeneID:113463881%2CGenbank:XM_026810962.1;Parent=rna-XM_026810962.1
NW_017139431.1	Gnomon	exon	1647110	1647233	.	-	.	ID=exon-XM_026810962.1-3;Dbxref=GeneID:113463881%2CGenbank:XM_026810962.1;Parent=rna-XM_026810962.1
NW_017139431.1	Gnomon	exon	1646888	1646967	.	-	.	ID=exon-XM_026810962.1-4;Dbxref=GeneID:113463881%2CGenbank:XM_026810962.1;Parent=rna-XM_026810962.1
NW_017139431.1	Gnomon	exon	1646612	1646787	.	-	.	ID=exon-XM_026810962.1-5;Dbxref=GeneID:113463881%2CGenbank:XM_026810962.1;Parent=rna-XM_026810962.1
NW_017139431.1	Gnomon	exon	1646243	1646448	.	-	.	ID=exon-XM_026810962.1-6;Dbxref=GeneID:113463881%2CGenbank:XM_026810962.1;Parent=rna-XM_026810962.1
NW_017139431.1	Gnomon	exon	1647474	1647479	.	-	.	ID=exon-XM_026810962.1-1;Dbxref=GeneID:113463881%2CGenbank:XM_026810962.1;Parent=rna-XM_026810962.1
NW_017139431.1	Gnomon	exon	1647313	1647370	.	-	.	ID=exon-XM_026810962.1-2;Dbxref=GeneID:113463881%2CGenbank:XM_026810962.1;Parent=rna-XM_026810962.1
NW_017139431.1	Gnomon	mRNA	728564	733045	.	+	.	Name=XM_026811018.1;ID=rna-XM_026811018.1;Dbxref=GeneID:108632978%2CGenbank:XM_026811018.1;Parent=gene-LOC108632978
NW_017139431.1	Gnomon	mRNA	40492	57635	.	-	.	Name=XM_018037947.2;ID=rna-XM_018037947.2;Dbxref=GeneID:108633025%2CGenbank:XM_018037947.2;Parent=gene-LOC108633025
NW_017139431.1	Gnomon	CDS	1714139	1714178	.	-	0	Name=XP_026666721.1;ID=cds-XP_026666721.1;Dbxref=GeneID:108633006%2CGenbank:XP_026666721.1;Parent=rna-XM_026810920.1
NW_017139431.1	Gnomon	CDS	1712335	1712439	.	-	0	Name=XP_026666721.1;ID=cds-XP_026666721.1;Dbxref=GeneID:108633006%2CGenbank:XP_026666721.1;Parent=rna-XM_026810920.1
NW_017139431.1	Gnomon	CDS	1704848	1704976	.	-	0	Name=XP_026666721.1;ID=cds-XP_026666721.1;Dbxref=GeneID:108633006%2CGenbank:XP_026666721.1;Parent=rna-XM_026810920.1
NW_017139431.1	Gnomon	CDS	1704075	1704180	.	-	0	Name=XP_026666721.1;ID=cds-XP_026666721.1;Dbxref=GeneID:108633006%2CGenbank:XP_026666721.1;Parent=rna-XM_026810920.1
NW_017139431.1	Gnomon	CDS	1701741	1701818	.	-	0	Name=XP_026666721.1;ID=cds-XP_026666721.1;Dbxref=GeneID:108633006%2CGenbank:XP_026666721.1;Parent=rna-XM_026810920.1
NW_017139431.1	Gnomon	CDS	1698481	1698705	.	-	0	Name=XP_026666721.1;ID=cds-XP_026666721.1;Dbxref=GeneID:108633006%2CGenbank:XP_026666721.1;Parent=rna-XM_026810920.1
NW_017139431.1	Gnomon	CDS	1697999	1698165	.	-	0	Name=XP_026666721.1;ID=cds-XP_026666721.1;Dbxref=GeneID:108633006%2CGenbank:XP_026666721.1;Parent=rna-XM_026810920.1
NW_017139431.1	Gnomon	CDS	1697630	1697841	.	-	0	Name=XP_026666721.1;ID=cds-XP_026666721.1;Dbxref=GeneID:108633006%2CGenbank:XP_026666721.1;Parent=rna-XM_026810920.1
NW_017139431.1	Gnomon	CDS	1697223	1697427	.	-	0	Name=XP_026666721.1;ID=cds-XP_026666721.1;Dbxref=GeneID:108633006%2CGenbank:XP_026666721.1;Parent=rna-XM_026810920.1
NW_017139431.1	Gnomon	CDS	1696778	1696792	.	-	0	Name=XP_026666721.1;ID=cds-XP_026666721.1;Dbxref=GeneID:108633006%2CGenbank:XP_026666721.1;Parent=rna-XM_026810920.1
NW_017139431.1	Gnomon	CDS	1695481	1695670	.	-	0	Name=XP_026666721.1;ID=cds-XP_026666721.1;Dbxref=GeneID:108633006%2CGenbank:XP_026666721.1;Parent=rna-XM_026810920.1
NW_017139431.1	Gnomon	CDS	1694834	1694969	.	-	0	Name=XP_026666721.1;ID=cds-XP_026666721.1;Dbxref=GeneID:108633006%2CGenbank:XP_026666721.1;Parent=rna-XM_026810920.1
NW_017139431.1	Gnomon	CDS	1694425	1694755	.	-	0	Name=XP_026666721.1;ID=cds-XP_026666721.1;Dbxref=GeneID:108633006%2CGenbank:XP_026666721.1;Parent=rna-XM_026810920.1
NW_017139431.1	Gnomon	CDS	1693996	1694199	.	-	0	Name=XP_026666721.1;ID=cds-XP_026666721.1;Dbxref=GeneID:108633006%2CGenbank:XP_026666721.1;Parent=rna-XM_026810920.1
NW_017139431.1	Gnomon	CDS	1691265	1691506	.	-	0	Name=XP_026666721.1;ID=cds-XP_026666721.1;Dbxref=GeneID:108633006%2CGenbank:XP_026666721.1;Parent=rna-XM_026810920.1
NW_017139431.1	Gnomon	CDS	1690998	1691049	.	-	0	Name=XP_026666721.1;ID=cds-XP_026666721.1;Dbxref=GeneID:108633006%2CGenbank:XP_026666721.1;Parent=rna-XM_026810920.1
NW_017139431.1	Gnomon	CDS	1690119	1690346	.	-	0	Name=XP_026666721.1;ID=cds-XP_026666721.1;Dbxref=GeneID:108633006%2CGenbank:XP_026666721.1;Parent=rna-XM_026810920.1
NW_017139431.1	Gnomon	CDS	1679753	1688256	.	-	0	Name=XP_026666721.1;ID=cds-XP_026666721.1;Dbxref=GeneID:108633006%2CGenbank:XP_026666721.1;Parent=rna-XM_026810920.1
NW_017139431.1	Gnomon	CDS	1673463	1678842	.	-	0	Name=XP_026666721.1;ID=cds-XP_026666721.1;Dbxref=GeneID:108633006%2CGenbank:XP_026666721.1;Parent=rna-XM_026810920.1
NW_017139431.1	Gnomon	CDS	1672449	1672517	.	-	0	Name=XP_026666721.1;ID=cds-XP_026666721.1;Dbxref=GeneID:108633006%2CGenbank:XP_026666721.1;Parent=rna-XM_026810920.1
NW_017139431.1	Gnomon	CDS	1669858	1670979	.	-	0	Name=XP_026666721.1;ID=cds-XP_026666721.1;Dbxref=GeneID:108633006%2CGenbank:XP_026666721.1;Parent=rna-XM_026810920.1
NW_017139431.1	Gnomon	CDS	1667985	1668210	.	-	0	Name=XP_026666721.1;ID=cds-XP_026666721.1;Dbxref=GeneID:108633006%2CGenbank:XP_026666721.1;Parent=rna-XM_026810920.1
NW_017139431.1	Gnomon	CDS	1663831	1663837	.	-	0	Name=XP_026666721.1;ID=cds-XP_026666721.1;Dbxref=GeneID:108633006%2CGenbank:XP_026666721.1;Parent=rna-XM_026810920.1
NW_017139431.1	Gnomon	exon	1872228	1872384	.	+	.	ID=exon-XM_018038010.2-7;Dbxref=GeneID:108633052%2CGenbank:XM_018038010.2;Parent=rna-XM_018038010.2
NW_017139431.1	Gnomon	exon	1872775	1872923	.	+	.	ID=exon-XM_018038010.2-8;Dbxref=GeneID:108633052%2CGenbank:XM_018038010.2;Parent=rna-XM_018038010.2
NW_017139431.1	Gnomon	exon	1871164	1871685	.	+	.	ID=exon-XM_018038010.2-5;Dbxref=GeneID:108633052%2CGenbank:XM_018038010.2;Parent=rna-XM_018038010.2
NW_017139431.1	Gnomon	exon	1871790	1872128	.	+	.	ID=exon-XM_018038010.2-6;Dbxref=GeneID:108633052%2CGenbank:XM_018038010.2;Parent=rna-XM_018038010.2
NW_017139431.1	Gnomon	exon	1870461	1870805	.	+	.	ID=exon-XM_018038010.2-3;Dbxref=GeneID:108633052%2CGenbank:XM_018038010.2;Parent=rna-XM_018038010.2
NW_017139431.1	Gnomon	exon	1870885	1871071	.	+	.	ID=exon-XM_018038010.2-4;Dbxref=GeneID:108633052%2CGenbank:XM_018038010.2;Parent=rna-XM_018038010.2
NW_017139431.1	Gnomon	exon	1867791	1867929	.	+	.	ID=exon-XM_018038010.2-1;Dbxref=GeneID:108633052%2CGenbank:XM_018038010.2;Parent=rna-XM_018038010.2
NW_017139431.1	Gnomon	exon	1869932	1869967	.	+	.	ID=exon-XM_018038010.2-2;Dbxref=GeneID:108633052%2CGenbank:XM_018038010.2;Parent=rna-XM_018038010.2
NW_017139431.1	Gnomon	mRNA	545359	554986	.	+	.	Name=XM_018038044.2;ID=rna-XM_018038044.2;Dbxref=GeneID:108633067%2CGenbank:XM_018038044.2;Parent=gene-LOC108633067
NW_017139431.1	Gnomon	exon	750890	751108	.	+	.	ID=exon-XM_026811019.1-1;Dbxref=GeneID:108632979%2CGenbank:XM_026811019.1;Parent=rna-XM_026811019.1
NW_017139431.1	Gnomon	exon	753332	753733	.	+	.	ID=exon-XM_026811019.1-2;Dbxref=GeneID:108632979%2CGenbank:XM_026811019.1;Parent=rna-XM_026811019.1
NW_017139431.1	Gnomon	exon	754238	754451	.	+	.	ID=exon-XM_026811019.1-3;Dbxref=GeneID:108632979%2CGenbank:XM_026811019.1;Parent=rna-XM_026811019.1
NW_017139431.1	Gnomon	exon	756966	757330	.	+	.	ID=exon-XM_026811019.1-4;Dbxref=GeneID:108632979%2CGenbank:XM_026811019.1;Parent=rna-XM_026811019.1
NW_017139431.1	Gnomon	exon	370209	371886	.	+	.	ID=exon-XM_018037910.2-12;Dbxref=GeneID:108633009%2CGenbank:XM_018037910.2;Parent=rna-XM_018037910.2
NW_017139431.1	Gnomon	exon	369297	369489	.	+	.	ID=exon-XM_018037910.2-10;Dbxref=GeneID:108633009%2CGenbank:XM_018037910.2;Parent=rna-XM_018037910.2
NW_017139431.1	Gnomon	exon	369662	370112	.	+	.	ID=exon-XM_018037910.2-11;Dbxref=GeneID:108633009%2CGenbank:XM_018037910.2;Parent=rna-XM_018037910.2
NW_017139431.1	Gnomon	mRNA	750890	757330	.	+	.	Name=XM_026811019.1;ID=rna-XM_026811019.1;Dbxref=GeneID:108632979%2CGenbank:XM_026811019.1;Parent=gene-LOC108632979
NW_017139431.1	Gnomon	CDS	534622	534667	.	+	0	Name=XP_026666720.1;ID=cds-XP_026666720.1;Dbxref=GeneID:113463878%2CGenbank:XP_026666720.1;Parent=rna-XM_026810919.1
NW_017139431.1	Gnomon	CDS	534995	535266	.	+	0	Name=XP_026666720.1;ID=cds-XP_026666720.1;Dbxref=GeneID:113463878%2CGenbank:XP_026666720.1;Parent=rna-XM_026810919.1
NW_017139431.1	Gnomon	CDS	535541	535873	.	+	0	Name=XP_026666720.1;ID=cds-XP_026666720.1;Dbxref=GeneID:113463878%2CGenbank:XP_026666720.1;Parent=rna-XM_026810919.1
NW_017139431.1	Gnomon	CDS	1714139	1714178	.	-	0	Name=XP_026666724.1;ID=cds-XP_026666724.1;Dbxref=GeneID:108633006%2CGenbank:XP_026666724.1;Parent=rna-XM_026810923.1
NW_017139431.1	Gnomon	CDS	1712335	1712439	.	-	0	Name=XP_026666724.1;ID=cds-XP_026666724.1;Dbxref=GeneID:108633006%2CGenbank:XP_026666724.1;Parent=rna-XM_026810923.1
NW_017139431.1	Gnomon	CDS	1704848	1704976	.	-	0	Name=XP_026666724.1;ID=cds-XP_026666724.1;Dbxref=GeneID:108633006%2CGenbank:XP_026666724.1;Parent=rna-XM_026810923.1
NW_017139431.1	Gnomon	CDS	1704075	1704180	.	-	0	Name=XP_026666724.1;ID=cds-XP_026666724.1;Dbxref=GeneID:108633006%2CGenbank:XP_026666724.1;Parent=rna-XM_026810923.1
NW_017139431.1	Gnomon	CDS	1701741	1701818	.	-	0	Name=XP_026666724.1;ID=cds-XP_026666724.1;Dbxref=GeneID:108633006%2CGenbank:XP_026666724.1;Parent=rna-XM_026810923.1
NW_017139431.1	Gnomon	CDS	1698481	1698705	.	-	0	Name=XP_026666724.1;ID=cds-XP_026666724.1;Dbxref=GeneID:108633006%2CGenbank:XP_026666724.1;Parent=rna-XM_026810923.1
NW_017139431.1	Gnomon	CDS	1698005	1698165	.	-	0	Name=XP_026666724.1;ID=cds-XP_026666724.1;Dbxref=GeneID:108633006%2CGenbank:XP_026666724.1;Parent=rna-XM_026810923.1
NW_017139431.1	Gnomon	CDS	1697630	1697841	.	-	0	Name=XP_026666724.1;ID=cds-XP_026666724.1;Dbxref=GeneID:108633006%2CGenbank:XP_026666724.1;Parent=rna-XM_026810923.1
NW_017139431.1	Gnomon	CDS	1697223	1697427	.	-	0	Name=XP_026666724.1;ID=cds-XP_026666724.1;Dbxref=GeneID:108633006%2CGenbank:XP_026666724.1;Parent=rna-XM_026810923.1
NW_017139431.1	Gnomon	CDS	1695481	1695679	.	-	0	Name=XP_026666724.1;ID=cds-XP_026666724.1;Dbxref=GeneID:108633006%2CGenbank:XP_026666724.1;Parent=rna-XM_026810923.1
NW_017139431.1	Gnomon	CDS	1694834	1694969	.	-	0	Name=XP_026666724.1;ID=cds-XP_026666724.1;Dbxref=GeneID:108633006%2CGenbank:XP_026666724.1;Parent=rna-XM_026810923.1
NW_017139431.1	Gnomon	CDS	1694425	1694755	.	-	0	Name=XP_026666724.1;ID=cds-XP_026666724.1;Dbxref=GeneID:108633006%2CGenbank:XP_026666724.1;Parent=rna-XM_026810923.1
NW_017139431.1	Gnomon	CDS	1693996	1694199	.	-	0	Name=XP_026666724.1;ID=cds-XP_026666724.1;Dbxref=GeneID:108633006%2CGenbank:XP_026666724.1;Parent=rna-XM_026810923.1
NW_017139431.1	Gnomon	CDS	1691265	1691506	.	-	0	Name=XP_026666724.1;ID=cds-XP_026666724.1;Dbxref=GeneID:108633006%2CGenbank:XP_026666724.1;Parent=rna-XM_026810923.1
NW_017139431.1	Gnomon	CDS	1690998	1691049	.	-	0	Name=XP_026666724.1;ID=cds-XP_026666724.1;Dbxref=GeneID:108633006%2CGenbank:XP_026666724.1;Parent=rna-XM_026810923.1
NW_017139431.1	Gnomon	CDS	1690119	1690346	.	-	0	Name=XP_026666724.1;ID=cds-XP_026666724.1;Dbxref=GeneID:108633006%2CGenbank:XP_026666724.1;Parent=rna-XM_026810923.1
NW_017139431.1	Gnomon	CDS	1679753	1688256	.	-	0	Name=XP_026666724.1;ID=cds-XP_026666724.1;Dbxref=GeneID:108633006%2CGenbank:XP_026666724.1;Parent=rna-XM_026810923.1
NW_017139431.1	Gnomon	CDS	1673463	1678842	.	-	0	Name=XP_026666724.1;ID=cds-XP_026666724.1;Dbxref=GeneID:108633006%2CGenbank:XP_026666724.1;Parent=rna-XM_026810923.1
NW_017139431.1	Gnomon	CDS	1672449	1672517	.	-	0	Name=XP_026666724.1;ID=cds-XP_026666724.1;Dbxref=GeneID:108633006%2CGenbank:XP_026666724.1;Parent=rna-XM_026810923.1
NW_017139431.1	Gnomon	CDS	1669858	1670979	.	-	0	Name=XP_026666724.1;ID=cds-XP_026666724.1;Dbxref=GeneID:108633006%2CGenbank:XP_026666724.1;Parent=rna-XM_026810923.1
NW_017139431.1	Gnomon	CDS	1667985	1668210	.	-	0	Name=XP_026666724.1;ID=cds-XP_026666724.1;Dbxref=GeneID:108633006%2CGenbank:XP_026666724.1;Parent=rna-XM_026810923.1
NW_017139431.1	Gnomon	CDS	1663831	1663837	.	-	0	Name=XP_026666724.1;ID=cds-XP_026666724.1;Dbxref=GeneID:108633006%2CGenbank:XP_026666724.1;Parent=rna-XM_026810923.1
NW_017139431.1	RefSeq	region	1	2260702	.	+	.	Name=Unknown;ID=NW_017139431.1:1..2260702;Dbxref=taxon:156304
NW_017139431.1	Gnomon	exon	1299680	1299871	.	+	.	ID=exon-XM_026810889.1-5;Dbxref=GeneID:108633039%2CGenbank:XM_026810889.1;Parent=rna-XM_026810889.1
NW_017139431.1	Gnomon	exon	1299960	1300638	.	+	.	ID=exon-XM_026810889.1-6;Dbxref=GeneID:108633039%2CGenbank:XM_026810889.1;Parent=rna-XM_026810889.1
NW_017139431.1	Gnomon	exon	1297138	1297352	.	+	.	ID=exon-XM_026810889.1-3;Dbxref=GeneID:108633039%2CGenbank:XM_026810889.1;Parent=rna-XM_026810889.1
NW_017139431.1	Gnomon	exon	1299415	1299555	.	+	.	ID=exon-XM_026810889.1-4;Dbxref=GeneID:108633039%2CGenbank:XM_026810889.1;Parent=rna-XM_026810889.1
NW_017139431.1	Gnomon	exon	1301546	1301672	.	+	.	ID=exon-XM_026810889.1-9;Dbxref=GeneID:108633039%2CGenbank:XM_026810889.1;Parent=rna-XM_026810889.1
NW_017139431.1	Gnomon	exon	1300723	1301030	.	+	.	ID=exon-XM_026810889.1-7;Dbxref=GeneID:108633039%2CGenbank:XM_026810889.1;Parent=rna-XM_026810889.1
NW_017139431.1	Gnomon	exon	1301284	1301459	.	+	.	ID=exon-XM_026810889.1-8;Dbxref=GeneID:108633039%2CGenbank:XM_026810889.1;Parent=rna-XM_026810889.1
NW_017139431.1	Gnomon	exon	1296761	1296864	.	+	.	ID=exon-XM_026810889.1-1;Dbxref=GeneID:108633039%2CGenbank:XM_026810889.1;Parent=rna-XM_026810889.1
NW_017139431.1	Gnomon	exon	1296941	1297063	.	+	.	ID=exon-XM_026810889.1-2;Dbxref=GeneID:108633039%2CGenbank:XM_026810889.1;Parent=rna-XM_026810889.1
NW_017139431.1	Gnomon	exon	1697630	1697841	.	-	.	ID=exon-XM_026810938.1-8;Dbxref=GeneID:108633006%2CGenbank:XM_026810938.1;Parent=rna-XM_026810938.1
NW_017139431.1	Gnomon	exon	1697223	1697427	.	-	.	ID=exon-XM_026810938.1-9;Dbxref=GeneID:108633006%2CGenbank:XM_026810938.1;Parent=rna-XM_026810938.1
NW_017139431.1	Gnomon	exon	1698481	1698705	.	-	.	ID=exon-XM_026810938.1-6;Dbxref=GeneID:108633006%2CGenbank:XM_026810938.1;Parent=rna-XM_026810938.1
NW_017139431.1	Gnomon	exon	1697999	1698165	.	-	.	ID=exon-XM_026810938.1-7;Dbxref=GeneID:108633006%2CGenbank:XM_026810938.1;Parent=rna-XM_026810938.1
NW_017139431.1	Gnomon	exon	1714139	1714347	.	-	.	ID=exon-XM_026810938.1-1;Dbxref=GeneID:108633006%2CGenbank:XM_026810938.1;Parent=rna-XM_026810938.1
NW_017139431.1	Gnomon	exon	1704075	1704180	.	-	.	ID=exon-XM_026810938.1-4;Dbxref=GeneID:108633006%2CGenbank:XM_026810938.1;Parent=rna-XM_026810938.1
NW_017139431.1	Gnomon	exon	1701741	1701818	.	-	.	ID=exon-XM_026810938.1-5;Dbxref=GeneID:108633006%2CGenbank:XM_026810938.1;Parent=rna-XM_026810938.1
NW_017139431.1	Gnomon	exon	1712335	1712439	.	-	.	ID=exon-XM_026810938.1-2;Dbxref=GeneID:108633006%2CGenbank:XM_026810938.1;Parent=rna-XM_026810938.1
NW_017139431.1	Gnomon	exon	1704848	1704976	.	-	.	ID=exon-XM_026810938.1-3;Dbxref=GeneID:108633006%2CGenbank:XM_026810938.1;Parent=rna-XM_026810938.1
NW_017139431.1	Gnomon	CDS	59226	59573	.	+	0	Name=XP_017893482.1;ID=cds-XP_017893482.1;Dbxref=GeneID:108633047%2CGenbank:XP_017893482.1;Parent=rna-XM_018037993.2
NW_017139431.1	Gnomon	CDS	59653	59805	.	+	0	Name=XP_017893482.1;ID=cds-XP_017893482.1;Dbxref=GeneID:108633047%2CGenbank:XP_017893482.1;Parent=rna-XM_018037993.2
NW_017139431.1	Gnomon	CDS	61785	62085	.	+	0	Name=XP_017893482.1;ID=cds-XP_017893482.1;Dbxref=GeneID:108633047%2CGenbank:XP_017893482.1;Parent=rna-XM_018037993.2
NW_017139431.1	Gnomon	CDS	62171	62711	.	+	0	Name=XP_017893482.1;ID=cds-XP_017893482.1;Dbxref=GeneID:108633047%2CGenbank:XP_017893482.1;Parent=rna-XM_018037993.2
NW_017139431.1	Gnomon	CDS	62799	62967	.	+	0	Name=XP_017893482.1;ID=cds-XP_017893482.1;Dbxref=GeneID:108633047%2CGenbank:XP_017893482.1;Parent=rna-XM_018037993.2
NW_017139431.1	Gnomon	CDS	63046	63203	.	+	0	Name=XP_017893482.1;ID=cds-XP_017893482.1;Dbxref=GeneID:108633047%2CGenbank:XP_017893482.1;Parent=rna-XM_018037993.2
NW_017139431.1	Gnomon	CDS	63272	63436	.	+	0	Name=XP_017893482.1;ID=cds-XP_017893482.1;Dbxref=GeneID:108633047%2CGenbank:XP_017893482.1;Parent=rna-XM_018037993.2
NW_017139431.1	Gnomon	CDS	63516	63555	.	+	0	Name=XP_017893482.1;ID=cds-XP_017893482.1;Dbxref=GeneID:108633047%2CGenbank:XP_017893482.1;Parent=rna-XM_018037993.2
NW_017139431.1	Gnomon	exon	2028218	2028369	.	+	.	ID=exon-XM_018038056.2-7;Dbxref=GeneID:108633074%2CGenbank:XM_018038056.2;Parent=rna-XM_018038056.2
NW_017139431.1	Gnomon	exon	2027597	2027897	.	+	.	ID=exon-XM_018038056.2-5;Dbxref=GeneID:108633074%2CGenbank:XM_018038056.2;Parent=rna-XM_018038056.2
NW_017139431.1	Gnomon	exon	2027982	2028145	.	+	.	ID=exon-XM_018038056.2-6;Dbxref=GeneID:108633074%2CGenbank:XM_018038056.2;Parent=rna-XM_018038056.2
NW_017139431.1	Gnomon	exon	2027138	2027306	.	+	.	ID=exon-XM_018038056.2-3;Dbxref=GeneID:108633074%2CGenbank:XM_018038056.2;Parent=rna-XM_018038056.2
NW_017139431.1	Gnomon	exon	2027382	2027529	.	+	.	ID=exon-XM_018038056.2-4;Dbxref=GeneID:108633074%2CGenbank:XM_018038056.2;Parent=rna-XM_018038056.2
NW_017139431.1	Gnomon	exon	2026285	2026533	.	+	.	ID=exon-XM_018038056.2-1;Dbxref=GeneID:108633074%2CGenbank:XM_018038056.2;Parent=rna-XM_018038056.2
NW_017139431.1	Gnomon	exon	2026663	2027057	.	+	.	ID=exon-XM_018038056.2-2;Dbxref=GeneID:108633074%2CGenbank:XM_018038056.2;Parent=rna-XM_018038056.2
NW_017139431.1	Gnomon	exon	487169	487504	.	-	.	ID=exon-XM_026810908.1-10;Dbxref=GeneID:108633017%2CGenbank:XM_026810908.1;Parent=rna-XM_026810908.1
NW_017139431.1	Gnomon	exon	480256	480361	.	-	.	ID=exon-XM_026810908.1-11;Dbxref=GeneID:108633017%2CGenbank:XM_026810908.1;Parent=rna-XM_026810908.1
NW_017139431.1	Gnomon	CDS	1714139	1714178	.	-	0	Name=XP_026666723.1;ID=cds-XP_026666723.1;Dbxref=GeneID:108633006%2CGenbank:XP_026666723.1;Parent=rna-XM_026810922.1
NW_017139431.1	Gnomon	CDS	1712335	1712439	.	-	0	Name=XP_026666723.1;ID=cds-XP_026666723.1;Dbxref=GeneID:108633006%2CGenbank:XP_026666723.1;Parent=rna-XM_026810922.1
NW_017139431.1	Gnomon	CDS	1704848	1704976	.	-	0	Name=XP_026666723.1;ID=cds-XP_026666723.1;Dbxref=GeneID:108633006%2CGenbank:XP_026666723.1;Parent=rna-XM_026810922.1
NW_017139431.1	Gnomon	CDS	1704075	1704180	.	-	0	Name=XP_026666723.1;ID=cds-XP_026666723.1;Dbxref=GeneID:108633006%2CGenbank:XP_026666723.1;Parent=rna-XM_026810922.1
NW_017139431.1	Gnomon	CDS	1701741	1701818	.	-	0	Name=XP_026666723.1;ID=cds-XP_026666723.1;Dbxref=GeneID:108633006%2CGenbank:XP_026666723.1;Parent=rna-XM_026810922.1
NW_017139431.1	Gnomon	CDS	1698481	1698705	.	-	0	Name=XP_026666723.1;ID=cds-XP_026666723.1;Dbxref=GeneID:108633006%2CGenbank:XP_026666723.1;Parent=rna-XM_026810922.1
NW_017139431.1	Gnomon	CDS	1697999	1698165	.	-	0	Name=XP_026666723.1;ID=cds-XP_026666723.1;Dbxref=GeneID:108633006%2CGenbank:XP_026666723.1;Parent=rna-XM_026810922.1
NW_017139431.1	Gnomon	CDS	1697630	1697841	.	-	0	Name=XP_026666723.1;ID=cds-XP_026666723.1;Dbxref=GeneID:108633006%2CGenbank:XP_026666723.1;Parent=rna-XM_026810922.1
NW_017139431.1	Gnomon	CDS	1697223	1697427	.	-	0	Name=XP_026666723.1;ID=cds-XP_026666723.1;Dbxref=GeneID:108633006%2CGenbank:XP_026666723.1;Parent=rna-XM_026810922.1
NW_017139431.1	Gnomon	CDS	1695481	1695679	.	-	0	Name=XP_026666723.1;ID=cds-XP_026666723.1;Dbxref=GeneID:108633006%2CGenbank:XP_026666723.1;Parent=rna-XM_026810922.1
NW_017139431.1	Gnomon	CDS	1694834	1694969	.	-	0	Name=XP_026666723.1;ID=cds-XP_026666723.1;Dbxref=GeneID:108633006%2CGenbank:XP_026666723.1;Parent=rna-XM_026810922.1
NW_017139431.1	Gnomon	CDS	1694425	1694755	.	-	0	Name=XP_026666723.1;ID=cds-XP_026666723.1;Dbxref=GeneID:108633006%2CGenbank:XP_026666723.1;Parent=rna-XM_026810922.1
NW_017139431.1	Gnomon	CDS	1693996	1694199	.	-	0	Name=XP_026666723.1;ID=cds-XP_026666723.1;Dbxref=GeneID:108633006%2CGenbank:XP_026666723.1;Parent=rna-XM_026810922.1
NW_017139431.1	Gnomon	CDS	1691265	1691506	.	-	0	Name=XP_026666723.1;ID=cds-XP_026666723.1;Dbxref=GeneID:108633006%2CGenbank:XP_026666723.1;Parent=rna-XM_026810922.1
NW_017139431.1	Gnomon	CDS	1690998	1691049	.	-	0	Name=XP_026666723.1;ID=cds-XP_026666723.1;Dbxref=GeneID:108633006%2CGenbank:XP_026666723.1;Parent=rna-XM_026810922.1
NW_017139431.1	Gnomon	CDS	1690119	1690346	.	-	0	Name=XP_026666723.1;ID=cds-XP_026666723.1;Dbxref=GeneID:108633006%2CGenbank:XP_026666723.1;Parent=rna-XM_026810922.1
NW_017139431.1	Gnomon	CDS	1679753	1688256	.	-	0	Name=XP_026666723.1;ID=cds-XP_026666723.1;Dbxref=GeneID:108633006%2CGenbank:XP_026666723.1;Parent=rna-XM_026810922.1
NW_017139431.1	Gnomon	CDS	1673463	1678842	.	-	0	Name=XP_026666723.1;ID=cds-XP_026666723.1;Dbxref=GeneID:108633006%2CGenbank:XP_026666723.1;Parent=rna-XM_026810922.1
NW_017139431.1	Gnomon	CDS	1672449	1672517	.	-	0	Name=XP_026666723.1;ID=cds-XP_026666723.1;Dbxref=GeneID:108633006%2CGenbank:XP_026666723.1;Parent=rna-XM_026810922.1
NW_017139431.1	Gnomon	CDS	1669858	1670979	.	-	0	Name=XP_026666723.1;ID=cds-XP_026666723.1;Dbxref=GeneID:108633006%2CGenbank:XP_026666723.1;Parent=rna-XM_026810922.1
NW_017139431.1	Gnomon	CDS	1667985	1668210	.	-	0	Name=XP_026666723.1;ID=cds-XP_026666723.1;Dbxref=GeneID:108633006%2CGenbank:XP_026666723.1;Parent=rna-XM_026810922.1
NW_017139431.1	Gnomon	CDS	1663831	1663837	.	-	0	Name=XP_026666723.1;ID=cds-XP_026666723.1;Dbxref=GeneID:108633006%2CGenbank:XP_026666723.1;Parent=rna-XM_026810922.1
NW_017139431.1	Gnomon	exon	728564	728846	.	+	.	ID=exon-XM_026811018.1-1;Dbxref=GeneID:108632978%2CGenbank:XM_026811018.1;Parent=rna-XM_026811018.1
NW_017139431.1	Gnomon	exon	731129	731271	.	+	.	ID=exon-XM_026811018.1-4;Dbxref=GeneID:108632978%2CGenbank:XM_026811018.1;Parent=rna-XM_026811018.1
NW_017139431.1	Gnomon	exon	731841	732877	.	+	.	ID=exon-XM_026811018.1-5;Dbxref=GeneID:108632978%2CGenbank:XM_026811018.1;Parent=rna-XM_026811018.1
NW_017139431.1	Gnomon	exon	729630	730229	.	+	.	ID=exon-XM_026811018.1-2;Dbxref=GeneID:108632978%2CGenbank:XM_026811018.1;Parent=rna-XM_026811018.1
NW_017139431.1	Gnomon	exon	730447	730839	.	+	.	ID=exon-XM_026811018.1-3;Dbxref=GeneID:108632978%2CGenbank:XM_026811018.1;Parent=rna-XM_026811018.1
NW_017139431.1	Gnomon	exon	732969	733045	.	+	.	ID=exon-XM_026811018.1-6;Dbxref=GeneID:108632978%2CGenbank:XM_026811018.1;Parent=rna-XM_026811018.1
NW_017139431.1	Gnomon	CDS	395805	395862	.	-	0	Name=XP_017893389.1;ID=cds-XP_017893389.1;Dbxref=GeneID:108632999%2CGenbank:XP_017893389.1;Parent=rna-XM_018037900.2
NW_017139431.1	Gnomon	CDS	390270	390585	.	-	0	Name=XP_017893389.1;ID=cds-XP_017893389.1;Dbxref=GeneID:108632999%2CGenbank:XP_017893389.1;Parent=rna-XM_018037900.2
NW_017139431.1	Gnomon	CDS	389843	390175	.	-	0	Name=XP_017893389.1;ID=cds-XP_017893389.1;Dbxref=GeneID:108632999%2CGenbank:XP_017893389.1;Parent=rna-XM_018037900.2
NW_017139431.1	Gnomon	CDS	389517	389764	.	-	0	Name=XP_017893389.1;ID=cds-XP_017893389.1;Dbxref=GeneID:108632999%2CGenbank:XP_017893389.1;Parent=rna-XM_018037900.2
NW_017139431.1	Gnomon	CDS	388408	389289	.	-	0	Name=XP_017893389.1;ID=cds-XP_017893389.1;Dbxref=GeneID:108632999%2CGenbank:XP_017893389.1;Parent=rna-XM_018037900.2
NW_017139431.1	Gnomon	CDS	388080	388265	.	-	0	Name=XP_017893389.1;ID=cds-XP_017893389.1;Dbxref=GeneID:108632999%2CGenbank:XP_017893389.1;Parent=rna-XM_018037900.2
NW_017139431.1	Gnomon	CDS	387814	388009	.	-	0	Name=XP_017893389.1;ID=cds-XP_017893389.1;Dbxref=GeneID:108632999%2CGenbank:XP_017893389.1;Parent=rna-XM_018037900.2
NW_017139431.1	Gnomon	CDS	387493	387731	.	-	0	Name=XP_017893389.1;ID=cds-XP_017893389.1;Dbxref=GeneID:108632999%2CGenbank:XP_017893389.1;Parent=rna-XM_018037900.2
NW_017139431.1	Gnomon	CDS	387282	387409	.	-	0	Name=XP_017893389.1;ID=cds-XP_017893389.1;Dbxref=GeneID:108632999%2CGenbank:XP_017893389.1;Parent=rna-XM_018037900.2
NW_017139431.1	Gnomon	CDS	386936	387206	.	-	0	Name=XP_017893389.1;ID=cds-XP_017893389.1;Dbxref=GeneID:108632999%2CGenbank:XP_017893389.1;Parent=rna-XM_018037900.2
NW_017139431.1	Gnomon	CDS	386588	386804	.	-	0	Name=XP_017893389.1;ID=cds-XP_017893389.1;Dbxref=GeneID:108632999%2CGenbank:XP_017893389.1;Parent=rna-XM_018037900.2
NW_017139431.1	Gnomon	CDS	386389	386514	.	-	0	Name=XP_017893389.1;ID=cds-XP_017893389.1;Dbxref=GeneID:108632999%2CGenbank:XP_017893389.1;Parent=rna-XM_018037900.2
NW_017139431.1	Gnomon	CDS	386107	386314	.	-	0	Name=XP_017893389.1;ID=cds-XP_017893389.1;Dbxref=GeneID:108632999%2CGenbank:XP_017893389.1;Parent=rna-XM_018037900.2
NW_017139431.1	Gnomon	CDS	385626	385868	.	-	0	Name=XP_017893389.1;ID=cds-XP_017893389.1;Dbxref=GeneID:108632999%2CGenbank:XP_017893389.1;Parent=rna-XM_018037900.2
NW_017139431.1	Gnomon	CDS	385443	385550	.	-	0	Name=XP_017893389.1;ID=cds-XP_017893389.1;Dbxref=GeneID:108632999%2CGenbank:XP_017893389.1;Parent=rna-XM_018037900.2
NW_017139431.1	Gnomon	mRNA	683513	694900	.	+	.	Name=XM_018037940.2;ID=rna-XM_018037940.2;Dbxref=GeneID:108633021%2CGenbank:XM_018037940.2;Parent=gene-LOC108633021
NW_017139431.1	Gnomon	CDS	751069	751108	.	+	0	Name=XP_026666820.1;ID=cds-XP_026666820.1;Dbxref=GeneID:108632979%2CGenbank:XP_026666820.1;Parent=rna-XM_026811019.1
NW_017139431.1	Gnomon	CDS	753332	753733	.	+	0	Name=XP_026666820.1;ID=cds-XP_026666820.1;Dbxref=GeneID:108632979%2CGenbank:XP_026666820.1;Parent=rna-XM_026811019.1
NW_017139431.1	Gnomon	CDS	754238	754451	.	+	0	Name=XP_026666820.1;ID=cds-XP_026666820.1;Dbxref=GeneID:108632979%2CGenbank:XP_026666820.1;Parent=rna-XM_026811019.1
NW_017139431.1	Gnomon	CDS	756966	757029	.	+	0	Name=XP_026666820.1;ID=cds-XP_026666820.1;Dbxref=GeneID:108632979%2CGenbank:XP_026666820.1;Parent=rna-XM_026811019.1
NW_017139431.1	Gnomon	exon	410428	410583	.	-	.	ID=exon-XM_018037892.2-2;Dbxref=GeneID:108632991%2CGenbank:XM_018037892.2;Parent=rna-XM_018037892.2
NW_017139431.1	Gnomon	exon	410230	410353	.	-	.	ID=exon-XM_018037892.2-3;Dbxref=GeneID:108632991%2CGenbank:XM_018037892.2;Parent=rna-XM_018037892.2
NW_017139431.1	Gnomon	exon	410667	410878	.	-	.	ID=exon-XM_018037892.2-1;Dbxref=GeneID:108632991%2CGenbank:XM_018037892.2;Parent=rna-XM_018037892.2
NW_017139431.1	Gnomon	lnc_RNA	402127	406320	.	-	.	Name=XR_003388721.1;ID=rna-XR_003388721.1;Dbxref=GeneID:113463879%2CGenbank:XR_003388721.1;Parent=gene-LOC113463879
NW_017139431.1	Gnomon	CDS	1714139	1714178	.	-	0	Name=XP_026666726.1;ID=cds-XP_026666726.1;Dbxref=GeneID:108633006%2CGenbank:XP_026666726.1;Parent=rna-XM_026810925.1
NW_017139431.1	Gnomon	CDS	1712335	1712439	.	-	0	Name=XP_026666726.1;ID=cds-XP_026666726.1;Dbxref=GeneID:108633006%2CGenbank:XP_026666726.1;Parent=rna-XM_026810925.1
NW_017139431.1	Gnomon	CDS	1704848	1704976	.	-	0	Name=XP_026666726.1;ID=cds-XP_026666726.1;Dbxref=GeneID:108633006%2CGenbank:XP_026666726.1;Parent=rna-XM_026810925.1
NW_017139431.1	Gnomon	CDS	1704075	1704180	.	-	0	Name=XP_026666726.1;ID=cds-XP_026666726.1;Dbxref=GeneID:108633006%2CGenbank:XP_026666726.1;Parent=rna-XM_026810925.1
NW_017139431.1	Gnomon	CDS	1701741	1701818	.	-	0	Name=XP_026666726.1;ID=cds-XP_026666726.1;Dbxref=GeneID:108633006%2CGenbank:XP_026666726.1;Parent=rna-XM_026810925.1
NW_017139431.1	Gnomon	CDS	1698481	1698705	.	-	0	Name=XP_026666726.1;ID=cds-XP_026666726.1;Dbxref=GeneID:108633006%2CGenbank:XP_026666726.1;Parent=rna-XM_026810925.1
NW_017139431.1	Gnomon	CDS	1697999	1698165	.	-	0	Name=XP_026666726.1;ID=cds-XP_026666726.1;Dbxref=GeneID:108633006%2CGenbank:XP_026666726.1;Parent=rna-XM_026810925.1
NW_017139431.1	Gnomon	CDS	1697630	1697841	.	-	0	Name=XP_026666726.1;ID=cds-XP_026666726.1;Dbxref=GeneID:108633006%2CGenbank:XP_026666726.1;Parent=rna-XM_026810925.1
NW_017139431.1	Gnomon	CDS	1697223	1697427	.	-	0	Name=XP_026666726.1;ID=cds-XP_026666726.1;Dbxref=GeneID:108633006%2CGenbank:XP_026666726.1;Parent=rna-XM_026810925.1
NW_017139431.1	Gnomon	CDS	1696778	1696792	.	-	0	Name=XP_026666726.1;ID=cds-XP_026666726.1;Dbxref=GeneID:108633006%2CGenbank:XP_026666726.1;Parent=rna-XM_026810925.1
NW_017139431.1	Gnomon	CDS	1695481	1695670	.	-	0	Name=XP_026666726.1;ID=cds-XP_026666726.1;Dbxref=GeneID:108633006%2CGenbank:XP_026666726.1;Parent=rna-XM_026810925.1
NW_017139431.1	Gnomon	CDS	1694834	1694969	.	-	0	Name=XP_026666726.1;ID=cds-XP_026666726.1;Dbxref=GeneID:108633006%2CGenbank:XP_026666726.1;Parent=rna-XM_026810925.1
NW_017139431.1	Gnomon	CDS	1694425	1694755	.	-	0	Name=XP_026666726.1;ID=cds-XP_026666726.1;Dbxref=GeneID:108633006%2CGenbank:XP_026666726.1;Parent=rna-XM_026810925.1
NW_017139431.1	Gnomon	CDS	1693996	1694199	.	-	0	Name=XP_026666726.1;ID=cds-XP_026666726.1;Dbxref=GeneID:108633006%2CGenbank:XP_026666726.1;Parent=rna-XM_026810925.1
NW_017139431.1	Gnomon	CDS	1691265	1691506	.	-	0	Name=XP_026666726.1;ID=cds-XP_026666726.1;Dbxref=GeneID:108633006%2CGenbank:XP_026666726.1;Parent=rna-XM_026810925.1
NW_017139431.1	Gnomon	CDS	1690998	1691049	.	-	0	Name=XP_026666726.1;ID=cds-XP_026666726.1;Dbxref=GeneID:108633006%2CGenbank:XP_026666726.1;Parent=rna-XM_026810925.1
NW_017139431.1	Gnomon	CDS	1690119	1690346	.	-	0	Name=XP_026666726.1;ID=cds-XP_026666726.1;Dbxref=GeneID:108633006%2CGenbank:XP_026666726.1;Parent=rna-XM_026810925.1
NW_017139431.1	Gnomon	CDS	1679753	1688256	.	-	0	Name=XP_026666726.1;ID=cds-XP_026666726.1;Dbxref=GeneID:108633006%2CGenbank:XP_026666726.1;Parent=rna-XM_026810925.1
NW_017139431.1	Gnomon	CDS	1673463	1678842	.	-	0	Name=XP_026666726.1;ID=cds-XP_026666726.1;Dbxref=GeneID:108633006%2CGenbank:XP_026666726.1;Parent=rna-XM_026810925.1
NW_017139431.1	Gnomon	CDS	1672449	1672517	.	-	0	Name=XP_026666726.1;ID=cds-XP_026666726.1;Dbxref=GeneID:108633006%2CGenbank:XP_026666726.1;Parent=rna-XM_026810925.1
NW_017139431.1	Gnomon	CDS	1669885	1670979	.	-	0	Name=XP_026666726.1;ID=cds-XP_026666726.1;Dbxref=GeneID:108633006%2CGenbank:XP_026666726.1;Parent=rna-XM_026810925.1
NW_017139431.1	Gnomon	CDS	1667985	1668210	.	-	0	Name=XP_026666726.1;ID=cds-XP_026666726.1;Dbxref=GeneID:108633006%2CGenbank:XP_026666726.1;Parent=rna-XM_026810925.1
NW_017139431.1	Gnomon	CDS	1663831	1663837	.	-	0	Name=XP_026666726.1;ID=cds-XP_026666726.1;Dbxref=GeneID:108633006%2CGenbank:XP_026666726.1;Parent=rna-XM_026810925.1
NW_017139431.1	Gnomon	mRNA	2028470	2154548	.	-	.	Name=XM_018038041.2;ID=rna-XM_018038041.2;Dbxref=GeneID:108633065%2CGenbank:XM_018038041.2;Parent=gene-LOC108633065
NW_017139431.1	Gnomon	CDS	103933	104050	.	-	0	Name=XP_017893484.1;ID=cds-XP_017893484.1;Dbxref=GeneID:108633048%2CGenbank:XP_017893484.1;Parent=rna-XM_018037995.2
NW_017139431.1	Gnomon	CDS	101704	102299	.	-	0	Name=XP_017893484.1;ID=cds-XP_017893484.1;Dbxref=GeneID:108633048%2CGenbank:XP_017893484.1;Parent=rna-XM_018037995.2
NW_017139431.1	Gnomon	CDS	99660	101486	.	-	0	Name=XP_017893484.1;ID=cds-XP_017893484.1;Dbxref=GeneID:108633048%2CGenbank:XP_017893484.1;Parent=rna-XM_018037995.2
NW_017139431.1	Gnomon	exon	1616316	1617239	.	+	.	ID=exon-XR_003388708.1-1;Dbxref=GeneID:108633061%2CGenbank:XR_003388708.1;Parent=rna-XR_003388708.1
NW_017139431.1	Gnomon	exon	1619982	1620754	.	+	.	ID=exon-XR_003388708.1-2;Dbxref=GeneID:108633061%2CGenbank:XR_003388708.1;Parent=rna-XR_003388708.1
NW_017139431.1	Gnomon	exon	1621013	1623299	.	+	.	ID=exon-XR_003388708.1-3;Dbxref=GeneID:108633061%2CGenbank:XR_003388708.1;Parent=rna-XR_003388708.1
NW_017139431.1	Gnomon	exon	1694425	1694755	.	-	.	ID=exon-XM_026810933.1-12;Dbxref=GeneID:108633006%2CGenbank:XM_026810933.1;Parent=rna-XM_026810933.1
NW_017139431.1	Gnomon	exon	1693996	1694199	.	-	.	ID=exon-XM_026810933.1-13;Dbxref=GeneID:108633006%2CGenbank:XM_026810933.1;Parent=rna-XM_026810933.1
NW_017139431.1	Gnomon	exon	1691265	1691506	.	-	.	ID=exon-XM_026810933.1-14;Dbxref=GeneID:108633006%2CGenbank:XM_026810933.1;Parent=rna-XM_026810933.1
NW_017139431.1	Gnomon	exon	1690998	1691049	.	-	.	ID=exon-XM_026810933.1-15;Dbxref=GeneID:108633006%2CGenbank:XM_026810933.1;Parent=rna-XM_026810933.1
NW_017139431.1	Gnomon	exon	1695481	1695670	.	-	.	ID=exon-XM_026810933.1-10;Dbxref=GeneID:108633006%2CGenbank:XM_026810933.1;Parent=rna-XM_026810933.1
NW_017139431.1	Gnomon	exon	1694834	1694969	.	-	.	ID=exon-XM_026810933.1-11;Dbxref=GeneID:108633006%2CGenbank:XM_026810933.1;Parent=rna-XM_026810933.1
NW_017139431.1	Gnomon	exon	1690119	1690346	.	-	.	ID=exon-XM_026810933.1-16;Dbxref=GeneID:108633006%2CGenbank:XM_026810933.1;Parent=rna-XM_026810933.1
NW_017139431.1	Gnomon	exon	1679753	1688256	.	-	.	ID=exon-XM_026810933.1-17;Dbxref=GeneID:108633006%2CGenbank:XM_026810933.1;Parent=rna-XM_026810933.1
NW_017139431.1	Gnomon	exon	1673463	1678842	.	-	.	ID=exon-XM_026810933.1-18;Dbxref=GeneID:108633006%2CGenbank:XM_026810933.1;Parent=rna-XM_026810933.1
NW_017139431.1	Gnomon	exon	1672449	1672517	.	-	.	ID=exon-XM_026810933.1-19;Dbxref=GeneID:108633006%2CGenbank:XM_026810933.1;Parent=rna-XM_026810933.1
NW_017139431.1	Gnomon	CDS	1714139	1714178	.	-	0	Name=XP_026666725.1;ID=cds-XP_026666725.1;Dbxref=GeneID:108633006%2CGenbank:XP_026666725.1;Parent=rna-XM_026810924.1
NW_017139431.1	Gnomon	CDS	1712335	1712439	.	-	0	Name=XP_026666725.1;ID=cds-XP_026666725.1;Dbxref=GeneID:108633006%2CGenbank:XP_026666725.1;Parent=rna-XM_026810924.1
NW_017139431.1	Gnomon	CDS	1704848	1704976	.	-	0	Name=XP_026666725.1;ID=cds-XP_026666725.1;Dbxref=GeneID:108633006%2CGenbank:XP_026666725.1;Parent=rna-XM_026810924.1
NW_017139431.1	Gnomon	CDS	1704075	1704180	.	-	0	Name=XP_026666725.1;ID=cds-XP_026666725.1;Dbxref=GeneID:108633006%2CGenbank:XP_026666725.1;Parent=rna-XM_026810924.1
NW_017139431.1	Gnomon	CDS	1701741	1701818	.	-	0	Name=XP_026666725.1;ID=cds-XP_026666725.1;Dbxref=GeneID:108633006%2CGenbank:XP_026666725.1;Parent=rna-XM_026810924.1
NW_017139431.1	Gnomon	CDS	1698481	1698705	.	-	0	Name=XP_026666725.1;ID=cds-XP_026666725.1;Dbxref=GeneID:108633006%2CGenbank:XP_026666725.1;Parent=rna-XM_026810924.1
NW_017139431.1	Gnomon	CDS	1697999	1698165	.	-	0	Name=XP_026666725.1;ID=cds-XP_026666725.1;Dbxref=GeneID:108633006%2CGenbank:XP_026666725.1;Parent=rna-XM_026810924.1
NW_017139431.1	Gnomon	CDS	1697630	1697841	.	-	0	Name=XP_026666725.1;ID=cds-XP_026666725.1;Dbxref=GeneID:108633006%2CGenbank:XP_026666725.1;Parent=rna-XM_026810924.1
NW_017139431.1	Gnomon	CDS	1697223	1697427	.	-	0	Name=XP_026666725.1;ID=cds-XP_026666725.1;Dbxref=GeneID:108633006%2CGenbank:XP_026666725.1;Parent=rna-XM_026810924.1
NW_017139431.1	Gnomon	CDS	1695481	1695670	.	-	0	Name=XP_026666725.1;ID=cds-XP_026666725.1;Dbxref=GeneID:108633006%2CGenbank:XP_026666725.1;Parent=rna-XM_026810924.1
NW_017139431.1	Gnomon	CDS	1694834	1694969	.	-	0	Name=XP_026666725.1;ID=cds-XP_026666725.1;Dbxref=GeneID:108633006%2CGenbank:XP_026666725.1;Parent=rna-XM_026810924.1
NW_017139431.1	Gnomon	CDS	1694425	1694755	.	-	0	Name=XP_026666725.1;ID=cds-XP_026666725.1;Dbxref=GeneID:108633006%2CGenbank:XP_026666725.1;Parent=rna-XM_026810924.1
NW_017139431.1	Gnomon	CDS	1693996	1694199	.	-	0	Name=XP_026666725.1;ID=cds-XP_026666725.1;Dbxref=GeneID:108633006%2CGenbank:XP_026666725.1;Parent=rna-XM_026810924.1
NW_017139431.1	Gnomon	CDS	1691265	1691506	.	-	0	Name=XP_026666725.1;ID=cds-XP_026666725.1;Dbxref=GeneID:108633006%2CGenbank:XP_026666725.1;Parent=rna-XM_026810924.1
NW_017139431.1	Gnomon	CDS	1690998	1691049	.	-	0	Name=XP_026666725.1;ID=cds-XP_026666725.1;Dbxref=GeneID:108633006%2CGenbank:XP_026666725.1;Parent=rna-XM_026810924.1
NW_017139431.1	Gnomon	CDS	1690119	1690346	.	-	0	Name=XP_026666725.1;ID=cds-XP_026666725.1;Dbxref=GeneID:108633006%2CGenbank:XP_026666725.1;Parent=rna-XM_026810924.1
NW_017139431.1	Gnomon	CDS	1679753	1688256	.	-	0	Name=XP_026666725.1;ID=cds-XP_026666725.1;Dbxref=GeneID:108633006%2CGenbank:XP_026666725.1;Parent=rna-XM_026810924.1
NW_017139431.1	Gnomon	CDS	1673463	1678842	.	-	0	Name=XP_026666725.1;ID=cds-XP_026666725.1;Dbxref=GeneID:108633006%2CGenbank:XP_026666725.1;Parent=rna-XM_026810924.1
NW_017139431.1	Gnomon	CDS	1672449	1672517	.	-	0	Name=XP_026666725.1;ID=cds-XP_026666725.1;Dbxref=GeneID:108633006%2CGenbank:XP_026666725.1;Parent=rna-XM_026810924.1
NW_017139431.1	Gnomon	CDS	1669858	1670979	.	-	0	Name=XP_026666725.1;ID=cds-XP_026666725.1;Dbxref=GeneID:108633006%2CGenbank:XP_026666725.1;Parent=rna-XM_026810924.1
NW_017139431.1	Gnomon	CDS	1667985	1668210	.	-	0	Name=XP_026666725.1;ID=cds-XP_026666725.1;Dbxref=GeneID:108633006%2CGenbank:XP_026666725.1;Parent=rna-XM_026810924.1
NW_017139431.1	Gnomon	CDS	1663831	1663837	.	-	0	Name=XP_026666725.1;ID=cds-XP_026666725.1;Dbxref=GeneID:108633006%2CGenbank:XP_026666725.1;Parent=rna-XM_026810924.1
NW_017139431.1	Gnomon	lnc_RNA	402127	406320	.	-	.	Name=XR_003388720.1;ID=rna-XR_003388720.1;Dbxref=GeneID:113463879%2CGenbank:XR_003388720.1;Parent=gene-LOC113463879
NW_017139431.1	Gnomon	exon	405674	406320	.	-	.	ID=exon-XR_003388732.1-1;Dbxref=GeneID:113463879%2CGenbank:XR_003388732.1;Parent=rna-XR_003388732.1
NW_017139431.1	Gnomon	exon	402127	403416	.	-	.	ID=exon-XR_003388732.1-4;Dbxref=GeneID:113463879%2CGenbank:XR_003388732.1;Parent=rna-XR_003388732.1
NW_017139431.1	Gnomon	exon	403674	405227	.	-	.	ID=exon-XR_003388732.1-2;Dbxref=GeneID:113463879%2CGenbank:XR_003388732.1;Parent=rna-XR_003388732.1
NW_017139431.1	Gnomon	exon	403486	403580	.	-	.	ID=exon-XR_003388732.1-3;Dbxref=GeneID:113463879%2CGenbank:XR_003388732.1;Parent=rna-XR_003388732.1
NW_017139431.1	Gnomon	exon	328437	328879	.	+	.	ID=exon-XM_018038022.2-10;Dbxref=GeneID:108633059%2CGenbank:XM_018038022.2;Parent=rna-XM_018038022.2
NW_017139431.1	Gnomon	exon	1669858	1670979	.	-	.	ID=exon-XM_026810933.1-20;Dbxref=GeneID:108633006%2CGenbank:XM_026810933.1;Parent=rna-XM_026810933.1
NW_017139431.1	Gnomon	exon	1667985	1668210	.	-	.	ID=exon-XM_026810933.1-21;Dbxref=GeneID:108633006%2CGenbank:XM_026810933.1;Parent=rna-XM_026810933.1
NW_017139431.1	Gnomon	exon	1663759	1663837	.	-	.	ID=exon-XM_026810933.1-22;Dbxref=GeneID:108633006%2CGenbank:XM_026810933.1;Parent=rna-XM_026810933.1
NW_017139431.1	Gnomon	mRNA	2028470	2154548	.	-	.	Name=XM_018038040.2;ID=rna-XM_018038040.2;Dbxref=GeneID:108633065%2CGenbank:XM_018038040.2;Parent=gene-LOC108633065
NW_017139431.1	Gnomon	mRNA	682924	691993	.	+	.	Name=XM_018037942.2;ID=rna-XM_018037942.2;Dbxref=GeneID:108633021%2CGenbank:XM_018037942.2;Parent=gene-LOC108633021
NW_017139431.1	Gnomon	lnc_RNA	1841317	1843850	.	+	.	Name=XR_003388736.1;ID=rna-XR_003388736.1;Dbxref=GeneID:113463884%2CGenbank:XR_003388736.1;Parent=gene-LOC113463884
NW_017139431.1	Gnomon	exon	1233625	1233839	.	-	.	ID=exon-XM_026811003.1-8;Dbxref=GeneID:108632971%2CGenbank:XM_026811003.1;Parent=rna-XM_026811003.1
NW_017139431.1	Gnomon	exon	1231099	1233479	.	-	.	ID=exon-XM_026811003.1-9;Dbxref=GeneID:108632971%2CGenbank:XM_026811003.1;Parent=rna-XM_026811003.1
NW_017139431.1	Gnomon	exon	1235642	1235841	.	-	.	ID=exon-XM_026811003.1-6;Dbxref=GeneID:108632971%2CGenbank:XM_026811003.1;Parent=rna-XM_026811003.1
NW_017139431.1	Gnomon	exon	1235344	1235525	.	-	.	ID=exon-XM_026811003.1-7;Dbxref=GeneID:108632971%2CGenbank:XM_026811003.1;Parent=rna-XM_026811003.1
NW_017139431.1	Gnomon	exon	1238477	1238722	.	-	.	ID=exon-XM_026811003.1-4;Dbxref=GeneID:108632971%2CGenbank:XM_026811003.1;Parent=rna-XM_026811003.1
NW_017139431.1	Gnomon	exon	1236151	1236299	.	-	.	ID=exon-XM_026811003.1-5;Dbxref=GeneID:108632971%2CGenbank:XM_026811003.1;Parent=rna-XM_026811003.1
NW_017139431.1	Gnomon	exon	1251541	1252221	.	-	.	ID=exon-XM_026811003.1-2;Dbxref=GeneID:108632971%2CGenbank:XM_026811003.1;Parent=rna-XM_026811003.1
NW_017139431.1	Gnomon	exon	1241188	1241441	.	-	.	ID=exon-XM_026811003.1-3;Dbxref=GeneID:108632971%2CGenbank:XM_026811003.1;Parent=rna-XM_026811003.1
NW_017139431.1	Gnomon	exon	1252305	1254018	.	-	.	ID=exon-XM_026811003.1-1;Dbxref=GeneID:108632971%2CGenbank:XM_026811003.1;Parent=rna-XM_026811003.1
NW_017139431.1	Gnomon	exon	2248294	2248519	.	+	.	ID=exon-XM_026810964.1-36;Dbxref=GeneID:108632975%2CGenbank:XM_026810964.1;Parent=rna-XM_026810964.1
NW_017139431.1	Gnomon	exon	2248628	2248955	.	+	.	ID=exon-XM_026810964.1-37;Dbxref=GeneID:108632975%2CGenbank:XM_026810964.1;Parent=rna-XM_026810964.1
NW_017139431.1	Gnomon	exon	2249043	2256496	.	+	.	ID=exon-XM_026810964.1-38;Dbxref=GeneID:108632975%2CGenbank:XM_026810964.1;Parent=rna-XM_026810964.1
NW_017139431.1	Gnomon	exon	2246707	2247033	.	+	.	ID=exon-XM_026810964.1-32;Dbxref=GeneID:108632975%2CGenbank:XM_026810964.1;Parent=rna-XM_026810964.1
NW_017139431.1	Gnomon	exon	2247150	2247525	.	+	.	ID=exon-XM_026810964.1-33;Dbxref=GeneID:108632975%2CGenbank:XM_026810964.1;Parent=rna-XM_026810964.1
NW_017139431.1	Gnomon	exon	2247595	2247820	.	+	.	ID=exon-XM_026810964.1-34;Dbxref=GeneID:108632975%2CGenbank:XM_026810964.1;Parent=rna-XM_026810964.1
NW_017139431.1	Gnomon	exon	2247975	2248215	.	+	.	ID=exon-XM_026810964.1-35;Dbxref=GeneID:108632975%2CGenbank:XM_026810964.1;Parent=rna-XM_026810964.1
NW_017139431.1	Gnomon	exon	2246116	2246359	.	+	.	ID=exon-XM_026810964.1-30;Dbxref=GeneID:108632975%2CGenbank:XM_026810964.1;Parent=rna-XM_026810964.1
NW_017139431.1	Gnomon	exon	2246423	2246581	.	+	.	ID=exon-XM_026810964.1-31;Dbxref=GeneID:108632975%2CGenbank:XM_026810964.1;Parent=rna-XM_026810964.1
NW_017139431.1	Gnomon	exon	591910	594348	.	+	.	ID=exon-XM_026810909.1-4;Dbxref=GeneID:108633050%2CGenbank:XM_026810909.1;Parent=rna-XM_026810909.1
NW_017139431.1	Gnomon	exon	590351	590746	.	+	.	ID=exon-XM_026810909.1-2;Dbxref=GeneID:108633050%2CGenbank:XM_026810909.1;Parent=rna-XM_026810909.1
NW_017139431.1	Gnomon	exon	591104	591822	.	+	.	ID=exon-XM_026810909.1-3;Dbxref=GeneID:108633050%2CGenbank:XM_026810909.1;Parent=rna-XM_026810909.1
NW_017139431.1	Gnomon	exon	558268	558728	.	+	.	ID=exon-XM_026810909.1-1;Dbxref=GeneID:108633050%2CGenbank:XM_026810909.1;Parent=rna-XM_026810909.1
NW_017139431.1	Gnomon	exon	389517	389764	.	-	.	ID=exon-XM_018037900.2-4;Dbxref=GeneID:108632999%2CGenbank:XM_018037900.2;Parent=rna-XM_018037900.2
NW_017139431.1	Gnomon	exon	388408	389289	.	-	.	ID=exon-XM_018037900.2-5;Dbxref=GeneID:108632999%2CGenbank:XM_018037900.2;Parent=rna-XM_018037900.2
NW_017139431.1	Gnomon	exon	388080	388265	.	-	.	ID=exon-XM_018037900.2-6;Dbxref=GeneID:108632999%2CGenbank:XM_018037900.2;Parent=rna-XM_018037900.2
NW_017139431.1	Gnomon	CDS	759682	761148	.	+	0	Name=XP_017893348.1;ID=cds-XP_017893348.1;Dbxref=GeneID:108632965%2CGenbank:XP_017893348.1;Parent=rna-XM_018037859.2
NW_017139431.1	Gnomon	exon	387814	388009	.	-	.	ID=exon-XM_018037900.2-7;Dbxref=GeneID:108632999%2CGenbank:XM_018037900.2;Parent=rna-XM_018037900.2
NW_017139431.1	Gnomon	exon	387493	387731	.	-	.	ID=exon-XM_018037900.2-8;Dbxref=GeneID:108632999%2CGenbank:XM_018037900.2;Parent=rna-XM_018037900.2
NW_017139431.1	Gnomon	exon	387282	387409	.	-	.	ID=exon-XM_018037900.2-9;Dbxref=GeneID:108632999%2CGenbank:XM_018037900.2;Parent=rna-XM_018037900.2
NW_017139431.1	Gnomon	exon	395805	395999	.	-	.	ID=exon-XM_018037900.2-1;Dbxref=GeneID:108632999%2CGenbank:XM_018037900.2;Parent=rna-XM_018037900.2
NW_017139431.1	Gnomon	exon	390270	390585	.	-	.	ID=exon-XM_018037900.2-2;Dbxref=GeneID:108632999%2CGenbank:XM_018037900.2;Parent=rna-XM_018037900.2
NW_017139431.1	Gnomon	exon	389843	390175	.	-	.	ID=exon-XM_018037900.2-3;Dbxref=GeneID:108632999%2CGenbank:XM_018037900.2;Parent=rna-XM_018037900.2
NW_017139431.1	Gnomon	CDS	1714139	1714178	.	-	0	Name=XP_026666728.1;ID=cds-XP_026666728.1;Dbxref=GeneID:108633006%2CGenbank:XP_026666728.1;Parent=rna-XM_026810927.1
NW_017139431.1	Gnomon	CDS	1712335	1712439	.	-	0	Name=XP_026666728.1;ID=cds-XP_026666728.1;Dbxref=GeneID:108633006%2CGenbank:XP_026666728.1;Parent=rna-XM_026810927.1
NW_017139431.1	Gnomon	CDS	1704848	1704976	.	-	0	Name=XP_026666728.1;ID=cds-XP_026666728.1;Dbxref=GeneID:108633006%2CGenbank:XP_026666728.1;Parent=rna-XM_026810927.1
NW_017139431.1	Gnomon	CDS	1704075	1704180	.	-	0	Name=XP_026666728.1;ID=cds-XP_026666728.1;Dbxref=GeneID:108633006%2CGenbank:XP_026666728.1;Parent=rna-XM_026810927.1
NW_017139431.1	Gnomon	CDS	1701741	1701818	.	-	0	Name=XP_026666728.1;ID=cds-XP_026666728.1;Dbxref=GeneID:108633006%2CGenbank:XP_026666728.1;Parent=rna-XM_026810927.1
NW_017139431.1	Gnomon	CDS	1698481	1698705	.	-	0	Name=XP_026666728.1;ID=cds-XP_026666728.1;Dbxref=GeneID:108633006%2CGenbank:XP_026666728.1;Parent=rna-XM_026810927.1
NW_017139431.1	Gnomon	CDS	1697999	1698165	.	-	0	Name=XP_026666728.1;ID=cds-XP_026666728.1;Dbxref=GeneID:108633006%2CGenbank:XP_026666728.1;Parent=rna-XM_026810927.1
NW_017139431.1	Gnomon	CDS	1697630	1697841	.	-	0	Name=XP_026666728.1;ID=cds-XP_026666728.1;Dbxref=GeneID:108633006%2CGenbank:XP_026666728.1;Parent=rna-XM_026810927.1
NW_017139431.1	Gnomon	CDS	1697223	1697427	.	-	0	Name=XP_026666728.1;ID=cds-XP_026666728.1;Dbxref=GeneID:108633006%2CGenbank:XP_026666728.1;Parent=rna-XM_026810927.1
NW_017139431.1	Gnomon	CDS	1696778	1696792	.	-	0	Name=XP_026666728.1;ID=cds-XP_026666728.1;Dbxref=GeneID:108633006%2CGenbank:XP_026666728.1;Parent=rna-XM_026810927.1
NW_017139431.1	Gnomon	CDS	1695481	1695670	.	-	0	Name=XP_026666728.1;ID=cds-XP_026666728.1;Dbxref=GeneID:108633006%2CGenbank:XP_026666728.1;Parent=rna-XM_026810927.1
NW_017139431.1	Gnomon	CDS	1694834	1694969	.	-	0	Name=XP_026666728.1;ID=cds-XP_026666728.1;Dbxref=GeneID:108633006%2CGenbank:XP_026666728.1;Parent=rna-XM_026810927.1
NW_017139431.1	Gnomon	CDS	1694425	1694755	.	-	0	Name=XP_026666728.1;ID=cds-XP_026666728.1;Dbxref=GeneID:108633006%2CGenbank:XP_026666728.1;Parent=rna-XM_026810927.1
NW_017139431.1	Gnomon	CDS	1693996	1694199	.	-	0	Name=XP_026666728.1;ID=cds-XP_026666728.1;Dbxref=GeneID:108633006%2CGenbank:XP_026666728.1;Parent=rna-XM_026810927.1
NW_017139431.1	Gnomon	CDS	1691265	1691506	.	-	0	Name=XP_026666728.1;ID=cds-XP_026666728.1;Dbxref=GeneID:108633006%2CGenbank:XP_026666728.1;Parent=rna-XM_026810927.1
NW_017139431.1	Gnomon	CDS	1690998	1691049	.	-	0	Name=XP_026666728.1;ID=cds-XP_026666728.1;Dbxref=GeneID:108633006%2CGenbank:XP_026666728.1;Parent=rna-XM_026810927.1
NW_017139431.1	Gnomon	CDS	1690119	1690346	.	-	0	Name=XP_026666728.1;ID=cds-XP_026666728.1;Dbxref=GeneID:108633006%2CGenbank:XP_026666728.1;Parent=rna-XM_026810927.1
NW_017139431.1	Gnomon	CDS	1679753	1688256	.	-	0	Name=XP_026666728.1;ID=cds-XP_026666728.1;Dbxref=GeneID:108633006%2CGenbank:XP_026666728.1;Parent=rna-XM_026810927.1
NW_017139431.1	Gnomon	CDS	1673463	1678842	.	-	0	Name=XP_026666728.1;ID=cds-XP_026666728.1;Dbxref=GeneID:108633006%2CGenbank:XP_026666728.1;Parent=rna-XM_026810927.1
NW_017139431.1	Gnomon	CDS	1672449	1672517	.	-	0	Name=XP_026666728.1;ID=cds-XP_026666728.1;Dbxref=GeneID:108633006%2CGenbank:XP_026666728.1;Parent=rna-XM_026810927.1
NW_017139431.1	Gnomon	CDS	1669885	1670979	.	-	0	Name=XP_026666728.1;ID=cds-XP_026666728.1;Dbxref=GeneID:108633006%2CGenbank:XP_026666728.1;Parent=rna-XM_026810927.1
NW_017139431.1	Gnomon	CDS	1663759	1663837	.	-	0	Name=XP_026666728.1;ID=cds-XP_026666728.1;Dbxref=GeneID:108633006%2CGenbank:XP_026666728.1;Parent=rna-XM_026810927.1
NW_017139431.1	Gnomon	CDS	1663526	1663649	.	-	0	Name=XP_026666728.1;ID=cds-XP_026666728.1;Dbxref=GeneID:108633006%2CGenbank:XP_026666728.1;Parent=rna-XM_026810927.1
NW_017139431.1	Gnomon	exon	596975	597823	.	-	.	ID=exon-XM_018038005.2-1;Dbxref=GeneID:108633051%2CGenbank:XM_018038005.2;Parent=rna-XM_018038005.2
NW_017139431.1	Gnomon	exon	596194	596332	.	-	.	ID=exon-XM_018038005.2-2;Dbxref=GeneID:108633051%2CGenbank:XM_018038005.2;Parent=rna-XM_018038005.2
NW_017139431.1	Gnomon	exon	595831	596029	.	-	.	ID=exon-XM_018038005.2-3;Dbxref=GeneID:108633051%2CGenbank:XM_018038005.2;Parent=rna-XM_018038005.2
NW_017139431.1	Gnomon	exon	595606	595750	.	-	.	ID=exon-XM_018038005.2-4;Dbxref=GeneID:108633051%2CGenbank:XM_018038005.2;Parent=rna-XM_018038005.2
NW_017139431.1	Gnomon	exon	595465	595548	.	-	.	ID=exon-XM_018038005.2-5;Dbxref=GeneID:108633051%2CGenbank:XM_018038005.2;Parent=rna-XM_018038005.2
NW_017139431.1	Gnomon	exon	595039	595378	.	-	.	ID=exon-XM_018038005.2-6;Dbxref=GeneID:108633051%2CGenbank:XM_018038005.2;Parent=rna-XM_018038005.2
NW_017139431.1	Gnomon	exon	594914	594964	.	-	.	ID=exon-XM_018038005.2-7;Dbxref=GeneID:108633051%2CGenbank:XM_018038005.2;Parent=rna-XM_018038005.2
NW_017139431.1	Gnomon	exon	594440	594828	.	-	.	ID=exon-XM_018038005.2-8;Dbxref=GeneID:108633051%2CGenbank:XM_018038005.2;Parent=rna-XM_018038005.2
NW_017139431.1	Gnomon	exon	2231298	2231486	.	+	.	ID=exon-XM_026810964.1-18;Dbxref=GeneID:108632975%2CGenbank:XM_026810964.1;Parent=rna-XM_026810964.1
NW_017139431.1	Gnomon	exon	2231573	2231866	.	+	.	ID=exon-XM_026810964.1-19;Dbxref=GeneID:108632975%2CGenbank:XM_026810964.1;Parent=rna-XM_026810964.1
NW_017139431.1	Gnomon	exon	2230220	2230415	.	+	.	ID=exon-XM_026810964.1-14;Dbxref=GeneID:108632975%2CGenbank:XM_026810964.1;Parent=rna-XM_026810964.1
NW_017139431.1	Gnomon	exon	2230493	2230650	.	+	.	ID=exon-XM_026810964.1-15;Dbxref=GeneID:108632975%2CGenbank:XM_026810964.1;Parent=rna-XM_026810964.1
NW_017139431.1	Gnomon	exon	2230728	2230909	.	+	.	ID=exon-XM_026810964.1-16;Dbxref=GeneID:108632975%2CGenbank:XM_026810964.1;Parent=rna-XM_026810964.1
NW_017139431.1	Gnomon	exon	2230992	2231215	.	+	.	ID=exon-XM_026810964.1-17;Dbxref=GeneID:108632975%2CGenbank:XM_026810964.1;Parent=rna-XM_026810964.1
NW_017139431.1	Gnomon	exon	2228204	2228529	.	+	.	ID=exon-XM_026810964.1-10;Dbxref=GeneID:108632975%2CGenbank:XM_026810964.1;Parent=rna-XM_026810964.1
NW_017139431.1	Gnomon	exon	2228714	2229025	.	+	.	ID=exon-XM_026810964.1-11;Dbxref=GeneID:108632975%2CGenbank:XM_026810964.1;Parent=rna-XM_026810964.1
NW_017139431.1	Gnomon	exon	2229244	2229517	.	+	.	ID=exon-XM_026810964.1-12;Dbxref=GeneID:108632975%2CGenbank:XM_026810964.1;Parent=rna-XM_026810964.1
NW_017139431.1	Gnomon	exon	2229750	2230050	.	+	.	ID=exon-XM_026810964.1-13;Dbxref=GeneID:108632975%2CGenbank:XM_026810964.1;Parent=rna-XM_026810964.1
NW_017139431.1	Gnomon	exon	2245753	2245945	.	+	.	ID=exon-XM_026810964.1-29;Dbxref=GeneID:108632975%2CGenbank:XM_026810964.1;Parent=rna-XM_026810964.1
NW_017139431.1	Gnomon	exon	2240047	2240130	.	+	.	ID=exon-XM_026810964.1-25;Dbxref=GeneID:108632975%2CGenbank:XM_026810964.1;Parent=rna-XM_026810964.1
NW_017139431.1	Gnomon	exon	2240229	2240354	.	+	.	ID=exon-XM_026810964.1-26;Dbxref=GeneID:108632975%2CGenbank:XM_026810964.1;Parent=rna-XM_026810964.1
NW_017139431.1	Gnomon	exon	2240425	2240565	.	+	.	ID=exon-XM_026810964.1-27;Dbxref=GeneID:108632975%2CGenbank:XM_026810964.1;Parent=rna-XM_026810964.1
NW_017139431.1	Gnomon	exon	2241328	2241451	.	+	.	ID=exon-XM_026810964.1-28;Dbxref=GeneID:108632975%2CGenbank:XM_026810964.1;Parent=rna-XM_026810964.1
NW_017139431.1	Gnomon	exon	2232299	2232484	.	+	.	ID=exon-XM_026810964.1-21;Dbxref=GeneID:108632975%2CGenbank:XM_026810964.1;Parent=rna-XM_026810964.1
NW_017139431.1	Gnomon	exon	2232580	2232716	.	+	.	ID=exon-XM_026810964.1-22;Dbxref=GeneID:108632975%2CGenbank:XM_026810964.1;Parent=rna-XM_026810964.1
NW_017139431.1	Gnomon	exon	2239185	2239390	.	+	.	ID=exon-XM_026810964.1-23;Dbxref=GeneID:108632975%2CGenbank:XM_026810964.1;Parent=rna-XM_026810964.1
NW_017139431.1	Gnomon	exon	2239533	2239774	.	+	.	ID=exon-XM_026810964.1-24;Dbxref=GeneID:108632975%2CGenbank:XM_026810964.1;Parent=rna-XM_026810964.1
NW_017139431.1	Gnomon	exon	2231932	2232171	.	+	.	ID=exon-XM_026810964.1-20;Dbxref=GeneID:108632975%2CGenbank:XM_026810964.1;Parent=rna-XM_026810964.1
NW_017139431.1	Gnomon	lnc_RNA	197685	260816	.	-	.	Name=XR_003388737.1;ID=rna-XR_003388737.1;Dbxref=GeneID:108632993%2CGenbank:XR_003388737.1;Parent=gene-LOC108632993
NW_017139431.1	Gnomon	exon	371874	372164	.	-	.	ID=exon-XM_026810957.1-3;Dbxref=GeneID:108633012%2CGenbank:XM_026810957.1;Parent=rna-XM_026810957.1
NW_017139431.1	Gnomon	exon	373562	373954	.	-	.	ID=exon-XM_026810957.1-1;Dbxref=GeneID:108633012%2CGenbank:XM_026810957.1;Parent=rna-XM_026810957.1
NW_017139431.1	Gnomon	exon	372906	373271	.	-	.	ID=exon-XM_026810957.1-2;Dbxref=GeneID:108633012%2CGenbank:XM_026810957.1;Parent=rna-XM_026810957.1
NW_017139431.1	Gnomon	exon	59213	59380	.	+	.	ID=exon-XM_026810981.1-1;Dbxref=GeneID:108633047%2CGenbank:XM_026810981.1;Parent=rna-XM_026810981.1
NW_017139431.1	Gnomon	exon	59491	59573	.	+	.	ID=exon-XM_026810981.1-2;Dbxref=GeneID:108633047%2CGenbank:XM_026810981.1;Parent=rna-XM_026810981.1
NW_017139431.1	Gnomon	exon	59653	59805	.	+	.	ID=exon-XM_026810981.1-3;Dbxref=GeneID:108633047%2CGenbank:XM_026810981.1;Parent=rna-XM_026810981.1
NW_017139431.1	Gnomon	exon	61785	62085	.	+	.	ID=exon-XM_026810981.1-4;Dbxref=GeneID:108633047%2CGenbank:XM_026810981.1;Parent=rna-XM_026810981.1
NW_017139431.1	Gnomon	exon	62171	62711	.	+	.	ID=exon-XM_026810981.1-5;Dbxref=GeneID:108633047%2CGenbank:XM_026810981.1;Parent=rna-XM_026810981.1
NW_017139431.1	Gnomon	exon	62799	62967	.	+	.	ID=exon-XM_026810981.1-6;Dbxref=GeneID:108633047%2CGenbank:XM_026810981.1;Parent=rna-XM_026810981.1
NW_017139431.1	Gnomon	exon	63046	63203	.	+	.	ID=exon-XM_026810981.1-7;Dbxref=GeneID:108633047%2CGenbank:XM_026810981.1;Parent=rna-XM_026810981.1
NW_017139431.1	Gnomon	exon	63272	63436	.	+	.	ID=exon-XM_026810981.1-8;Dbxref=GeneID:108633047%2CGenbank:XM_026810981.1;Parent=rna-XM_026810981.1
NW_017139431.1	Gnomon	exon	63516	63648	.	+	.	ID=exon-XM_026810981.1-9;Dbxref=GeneID:108633047%2CGenbank:XM_026810981.1;Parent=rna-XM_026810981.1
NW_017139431.1	Gnomon	exon	591910	594348	.	+	.	ID=exon-XM_026810910.1-4;Dbxref=GeneID:108633050%2CGenbank:XM_026810910.1;Parent=rna-XM_026810910.1
NW_017139431.1	Gnomon	lnc_RNA	1657981	1659253	.	+	.	Name=XR_003388735.1;ID=rna-XR_003388735.1;Dbxref=GeneID:113463882%2CGenbank:XR_003388735.1;Parent=gene-LOC113463882
NW_017139431.1	Gnomon	exon	582400	582602	.	+	.	ID=exon-XM_026810910.1-1;Dbxref=GeneID:108633050%2CGenbank:XM_026810910.1;Parent=rna-XM_026810910.1
NW_017139431.1	Gnomon	exon	590351	590746	.	+	.	ID=exon-XM_026810910.1-2;Dbxref=GeneID:108633050%2CGenbank:XM_026810910.1;Parent=rna-XM_026810910.1
NW_017139431.1	Gnomon	exon	591104	591822	.	+	.	ID=exon-XM_026810910.1-3;Dbxref=GeneID:108633050%2CGenbank:XM_026810910.1;Parent=rna-XM_026810910.1
NW_017139431.1	Gnomon	CDS	1714139	1714178	.	-	0	Name=XP_026666727.1;ID=cds-XP_026666727.1;Dbxref=GeneID:108633006%2CGenbank:XP_026666727.1;Parent=rna-XM_026810926.1
NW_017139431.1	Gnomon	CDS	1712335	1712439	.	-	0	Name=XP_026666727.1;ID=cds-XP_026666727.1;Dbxref=GeneID:108633006%2CGenbank:XP_026666727.1;Parent=rna-XM_026810926.1
NW_017139431.1	Gnomon	CDS	1704848	1704976	.	-	0	Name=XP_026666727.1;ID=cds-XP_026666727.1;Dbxref=GeneID:108633006%2CGenbank:XP_026666727.1;Parent=rna-XM_026810926.1
NW_017139431.1	Gnomon	CDS	1704075	1704180	.	-	0	Name=XP_026666727.1;ID=cds-XP_026666727.1;Dbxref=GeneID:108633006%2CGenbank:XP_026666727.1;Parent=rna-XM_026810926.1
NW_017139431.1	Gnomon	CDS	1701741	1701818	.	-	0	Name=XP_026666727.1;ID=cds-XP_026666727.1;Dbxref=GeneID:108633006%2CGenbank:XP_026666727.1;Parent=rna-XM_026810926.1
NW_017139431.1	Gnomon	CDS	1698481	1698705	.	-	0	Name=XP_026666727.1;ID=cds-XP_026666727.1;Dbxref=GeneID:108633006%2CGenbank:XP_026666727.1;Parent=rna-XM_026810926.1
NW_017139431.1	Gnomon	CDS	1697999	1698165	.	-	0	Name=XP_026666727.1;ID=cds-XP_026666727.1;Dbxref=GeneID:108633006%2CGenbank:XP_026666727.1;Parent=rna-XM_026810926.1
NW_017139431.1	Gnomon	CDS	1697630	1697841	.	-	0	Name=XP_026666727.1;ID=cds-XP_026666727.1;Dbxref=GeneID:108633006%2CGenbank:XP_026666727.1;Parent=rna-XM_026810926.1
NW_017139431.1	Gnomon	CDS	1697223	1697427	.	-	0	Name=XP_026666727.1;ID=cds-XP_026666727.1;Dbxref=GeneID:108633006%2CGenbank:XP_026666727.1;Parent=rna-XM_026810926.1
NW_017139431.1	Gnomon	CDS	1696778	1696792	.	-	0	Name=XP_026666727.1;ID=cds-XP_026666727.1;Dbxref=GeneID:108633006%2CGenbank:XP_026666727.1;Parent=rna-XM_026810926.1
NW_017139431.1	Gnomon	CDS	1695481	1695670	.	-	0	Name=XP_026666727.1;ID=cds-XP_026666727.1;Dbxref=GeneID:108633006%2CGenbank:XP_026666727.1;Parent=rna-XM_026810926.1
NW_017139431.1	Gnomon	CDS	1694834	1694969	.	-	0	Name=XP_026666727.1;ID=cds-XP_026666727.1;Dbxref=GeneID:108633006%2CGenbank:XP_026666727.1;Parent=rna-XM_026810926.1
NW_017139431.1	Gnomon	CDS	1694425	1694755	.	-	0	Name=XP_026666727.1;ID=cds-XP_026666727.1;Dbxref=GeneID:108633006%2CGenbank:XP_026666727.1;Parent=rna-XM_026810926.1
NW_017139431.1	Gnomon	CDS	1693996	1694199	.	-	0	Name=XP_026666727.1;ID=cds-XP_026666727.1;Dbxref=GeneID:108633006%2CGenbank:XP_026666727.1;Parent=rna-XM_026810926.1
NW_017139431.1	Gnomon	CDS	1691265	1691506	.	-	0	Name=XP_026666727.1;ID=cds-XP_026666727.1;Dbxref=GeneID:108633006%2CGenbank:XP_026666727.1;Parent=rna-XM_026810926.1
NW_017139431.1	Gnomon	CDS	1690998	1691049	.	-	0	Name=XP_026666727.1;ID=cds-XP_026666727.1;Dbxref=GeneID:108633006%2CGenbank:XP_026666727.1;Parent=rna-XM_026810926.1
NW_017139431.1	Gnomon	CDS	1690119	1690346	.	-	0	Name=XP_026666727.1;ID=cds-XP_026666727.1;Dbxref=GeneID:108633006%2CGenbank:XP_026666727.1;Parent=rna-XM_026810926.1
NW_017139431.1	Gnomon	CDS	1679753	1688256	.	-	0	Name=XP_026666727.1;ID=cds-XP_026666727.1;Dbxref=GeneID:108633006%2CGenbank:XP_026666727.1;Parent=rna-XM_026810926.1
NW_017139431.1	Gnomon	CDS	1673463	1678842	.	-	0	Name=XP_026666727.1;ID=cds-XP_026666727.1;Dbxref=GeneID:108633006%2CGenbank:XP_026666727.1;Parent=rna-XM_026810926.1
NW_017139431.1	Gnomon	CDS	1672449	1672517	.	-	0	Name=XP_026666727.1;ID=cds-XP_026666727.1;Dbxref=GeneID:108633006%2CGenbank:XP_026666727.1;Parent=rna-XM_026810926.1
NW_017139431.1	Gnomon	CDS	1669858	1670979	.	-	0	Name=XP_026666727.1;ID=cds-XP_026666727.1;Dbxref=GeneID:108633006%2CGenbank:XP_026666727.1;Parent=rna-XM_026810926.1
NW_017139431.1	Gnomon	CDS	1663759	1663837	.	-	0	Name=XP_026666727.1;ID=cds-XP_026666727.1;Dbxref=GeneID:108633006%2CGenbank:XP_026666727.1;Parent=rna-XM_026810926.1
NW_017139431.1	Gnomon	CDS	1663526	1663649	.	-	0	Name=XP_026666727.1;ID=cds-XP_026666727.1;Dbxref=GeneID:108633006%2CGenbank:XP_026666727.1;Parent=rna-XM_026810926.1
NW_017139431.1	Gnomon	exon	1927641	1927900	.	+	.	ID=exon-XR_003388705.1-4;Dbxref=GeneID:113463872%2CGenbank:XR_003388705.1;Parent=rna-XR_003388705.1
NW_017139431.1	Gnomon	exon	1927971	1930748	.	+	.	ID=exon-XR_003388705.1-5;Dbxref=GeneID:113463872%2CGenbank:XR_003388705.1;Parent=rna-XR_003388705.1
NW_017139431.1	Gnomon	exon	1926599	1926868	.	+	.	ID=exon-XR_003388705.1-2;Dbxref=GeneID:113463872%2CGenbank:XR_003388705.1;Parent=rna-XR_003388705.1
NW_017139431.1	Gnomon	exon	1927351	1927524	.	+	.	ID=exon-XR_003388705.1-3;Dbxref=GeneID:113463872%2CGenbank:XR_003388705.1;Parent=rna-XR_003388705.1
NW_017139431.1	Gnomon	exon	1924916	1926319	.	+	.	ID=exon-XR_003388705.1-1;Dbxref=GeneID:113463872%2CGenbank:XR_003388705.1;Parent=rna-XR_003388705.1
NW_017139431.1	Gnomon	exon	1152384	1152524	.	+	.	ID=exon-XM_018037917.2-13;Dbxref=GeneID:108633013%2CGenbank:XM_018037917.2;Parent=rna-XM_018037917.2
NW_017139431.1	Gnomon	exon	1152601	1153626	.	+	.	ID=exon-XM_018037917.2-14;Dbxref=GeneID:108633013%2CGenbank:XM_018037917.2;Parent=rna-XM_018037917.2
NW_017139431.1	Gnomon	exon	1150986	1151084	.	+	.	ID=exon-XM_018037917.2-10;Dbxref=GeneID:108633013%2CGenbank:XM_018037917.2;Parent=rna-XM_018037917.2
NW_017139431.1	Gnomon	exon	1151621	1151716	.	+	.	ID=exon-XM_018037917.2-11;Dbxref=GeneID:108633013%2CGenbank:XM_018037917.2;Parent=rna-XM_018037917.2
NW_017139431.1	Gnomon	exon	1151899	1152133	.	+	.	ID=exon-XM_018037917.2-12;Dbxref=GeneID:108633013%2CGenbank:XM_018037917.2;Parent=rna-XM_018037917.2
NW_017139431.1	Gnomon	exon	1714139	1714347	.	-	.	ID=exon-XM_026810933.1-1;Dbxref=GeneID:108633006%2CGenbank:XM_026810933.1;Parent=rna-XM_026810933.1
NW_017139431.1	Gnomon	exon	1704848	1704976	.	-	.	ID=exon-XM_026810933.1-2;Dbxref=GeneID:108633006%2CGenbank:XM_026810933.1;Parent=rna-XM_026810933.1
NW_017139431.1	Gnomon	exon	1697630	1697841	.	-	.	ID=exon-XM_026810933.1-7;Dbxref=GeneID:108633006%2CGenbank:XM_026810933.1;Parent=rna-XM_026810933.1
NW_017139431.1	Gnomon	exon	1697223	1697427	.	-	.	ID=exon-XM_026810933.1-8;Dbxref=GeneID:108633006%2CGenbank:XM_026810933.1;Parent=rna-XM_026810933.1
NW_017139431.1	Gnomon	exon	1696778	1696792	.	-	.	ID=exon-XM_026810933.1-9;Dbxref=GeneID:108633006%2CGenbank:XM_026810933.1;Parent=rna-XM_026810933.1
NW_017139431.1	Gnomon	exon	1704075	1704180	.	-	.	ID=exon-XM_026810933.1-3;Dbxref=GeneID:108633006%2CGenbank:XM_026810933.1;Parent=rna-XM_026810933.1
NW_017139431.1	Gnomon	exon	1701741	1701818	.	-	.	ID=exon-XM_026810933.1-4;Dbxref=GeneID:108633006%2CGenbank:XM_026810933.1;Parent=rna-XM_026810933.1
NW_017139431.1	Gnomon	mRNA	783710	785261	.	-	.	Name=XM_026810998.1;ID=rna-XM_026810998.1;Dbxref=GeneID:108633023%2CGenbank:XM_026810998.1;Parent=gene-LOC108633023
NW_017139431.1	Gnomon	exon	1698481	1698705	.	-	.	ID=exon-XM_026810933.1-5;Dbxref=GeneID:108633006%2CGenbank:XM_026810933.1;Parent=rna-XM_026810933.1
NW_017139431.1	Gnomon	exon	1697999	1698165	.	-	.	ID=exon-XM_026810933.1-6;Dbxref=GeneID:108633006%2CGenbank:XM_026810933.1;Parent=rna-XM_026810933.1
NW_017139431.1	Gnomon	CDS	175899	176762	.	-	0	Name=XP_017893444.1;ID=cds-XP_017893444.1;Dbxref=GeneID:108633030%2CGenbank:XP_017893444.1;Parent=rna-XM_018037955.2
NW_017139431.1	Gnomon	exon	405674	406320	.	-	.	ID=exon-XR_003388728.1-1;Dbxref=GeneID:113463879%2CGenbank:XR_003388728.1;Parent=rna-XR_003388728.1
NW_017139431.1	Gnomon	exon	403674	405481	.	-	.	ID=exon-XR_003388728.1-2;Dbxref=GeneID:113463879%2CGenbank:XR_003388728.1;Parent=rna-XR_003388728.1
NW_017139431.1	Gnomon	exon	403486	403580	.	-	.	ID=exon-XR_003388728.1-3;Dbxref=GeneID:113463879%2CGenbank:XR_003388728.1;Parent=rna-XR_003388728.1
NW_017139431.1	Gnomon	exon	402127	403416	.	-	.	ID=exon-XR_003388728.1-4;Dbxref=GeneID:113463879%2CGenbank:XR_003388728.1;Parent=rna-XR_003388728.1
NW_017139431.1	Gnomon	mRNA	39496	40434	.	+	.	Name=XM_018037950.2;ID=rna-XM_018037950.2;Dbxref=GeneID:108633027%2CGenbank:XM_018037950.2;Parent=gene-LOC108633027
NW_017139431.1	Gnomon	mRNA	1187593	1197548	.	+	.	Name=XM_018038050.2;ID=rna-XM_018038050.2;Dbxref=GeneID:108633070%2CGenbank:XM_018038050.2;Parent=gene-LOC108633070
NW_017139431.1	Gnomon	exon	2006202	2006487	.	+	.	ID=exon-XM_018037923.2-7;Dbxref=GeneID:108633016%2CGenbank:XM_018037923.2;Parent=rna-XM_018037923.2
NW_017139431.1	Gnomon	exon	2006782	2006987	.	+	.	ID=exon-XM_018037923.2-8;Dbxref=GeneID:108633016%2CGenbank:XM_018037923.2;Parent=rna-XM_018037923.2
NW_017139431.1	Gnomon	exon	2007516	2007811	.	+	.	ID=exon-XM_018037923.2-9;Dbxref=GeneID:108633016%2CGenbank:XM_018037923.2;Parent=rna-XM_018037923.2
NW_017139431.1	Gnomon	exon	1991731	1991926	.	+	.	ID=exon-XM_018037923.2-3;Dbxref=GeneID:108633016%2CGenbank:XM_018037923.2;Parent=rna-XM_018037923.2
NW_017139431.1	Gnomon	exon	2000248	2000469	.	+	.	ID=exon-XM_018037923.2-4;Dbxref=GeneID:108633016%2CGenbank:XM_018037923.2;Parent=rna-XM_018037923.2
NW_017139431.1	Gnomon	exon	2001542	2001769	.	+	.	ID=exon-XM_018037923.2-5;Dbxref=GeneID:108633016%2CGenbank:XM_018037923.2;Parent=rna-XM_018037923.2
NW_017139431.1	Gnomon	exon	2004122	2004579	.	+	.	ID=exon-XM_018037923.2-6;Dbxref=GeneID:108633016%2CGenbank:XM_018037923.2;Parent=rna-XM_018037923.2
NW_017139431.1	Gnomon	mRNA	349676	354503	.	+	.	Name=XM_018037856.2;ID=rna-XM_018037856.2;Dbxref=GeneID:108632962%2CGenbank:XM_018037856.2;Parent=gene-LOC108632962
NW_017139431.1	Gnomon	exon	1989178	1989508	.	+	.	ID=exon-XM_018037923.2-1;Dbxref=GeneID:108633016%2CGenbank:XM_018037923.2;Parent=rna-XM_018037923.2
NW_017139431.1	Gnomon	exon	1989803	1989948	.	+	.	ID=exon-XM_018037923.2-2;Dbxref=GeneID:108633016%2CGenbank:XM_018037923.2;Parent=rna-XM_018037923.2
NW_017139431.1	Gnomon	mRNA	783710	785255	.	-	.	Name=XM_026810999.1;ID=rna-XM_026810999.1;Dbxref=GeneID:108633023%2CGenbank:XM_026810999.1;Parent=gene-LOC108633023
NW_017139431.1	Gnomon	lnc_RNA	197685	260816	.	-	.	Name=XR_003388739.1;ID=rna-XR_003388739.1;Dbxref=GeneID:108632993%2CGenbank:XR_003388739.1;Parent=gene-LOC108632993
NW_017139431.1	Gnomon	exon	103933	104073	.	-	.	ID=exon-XM_018037995.2-2;Dbxref=GeneID:108633048%2CGenbank:XM_018037995.2;Parent=rna-XM_018037995.2
NW_017139431.1	Gnomon	exon	101704	102299	.	-	.	ID=exon-XM_018037995.2-3;Dbxref=GeneID:108633048%2CGenbank:XM_018037995.2;Parent=rna-XM_018037995.2
NW_017139431.1	Gnomon	exon	104324	104732	.	-	.	ID=exon-XM_018037995.2-1;Dbxref=GeneID:108633048%2CGenbank:XM_018037995.2;Parent=rna-XM_018037995.2
NW_017139431.1	Gnomon	exon	95351	101486	.	-	.	ID=exon-XM_018037995.2-4;Dbxref=GeneID:108633048%2CGenbank:XM_018037995.2;Parent=rna-XM_018037995.2
NW_017139431.1	Gnomon	CDS	1008248	1008257	.	+	0	Name=XP_017893445.1;ID=cds-XP_017893445.1;Dbxref=GeneID:108633031%2CGenbank:XP_017893445.1;Parent=rna-XM_018037956.2
NW_017139431.1	Gnomon	CDS	1009813	1010069	.	+	0	Name=XP_017893445.1;ID=cds-XP_017893445.1;Dbxref=GeneID:108633031%2CGenbank:XP_017893445.1;Parent=rna-XM_018037956.2
NW_017139431.1	Gnomon	CDS	1010950	1011213	.	+	0	Name=XP_017893445.1;ID=cds-XP_017893445.1;Dbxref=GeneID:108633031%2CGenbank:XP_017893445.1;Parent=rna-XM_018037956.2
NW_017139431.1	Gnomon	CDS	1011281	1011414	.	+	0	Name=XP_017893445.1;ID=cds-XP_017893445.1;Dbxref=GeneID:108633031%2CGenbank:XP_017893445.1;Parent=rna-XM_018037956.2
NW_017139431.1	Gnomon	CDS	1011509	1011674	.	+	0	Name=XP_017893445.1;ID=cds-XP_017893445.1;Dbxref=GeneID:108633031%2CGenbank:XP_017893445.1;Parent=rna-XM_018037956.2
NW_017139431.1	Gnomon	CDS	1012029	1012424	.	+	0	Name=XP_017893445.1;ID=cds-XP_017893445.1;Dbxref=GeneID:108633031%2CGenbank:XP_017893445.1;Parent=rna-XM_018037956.2
NW_017139431.1	Gnomon	CDS	1709141	1709228	.	-	0	Name=XP_026666729.1;ID=cds-XP_026666729.1;Dbxref=GeneID:108633006%2CGenbank:XP_026666729.1;Parent=rna-XM_026810928.1
NW_017139431.1	Gnomon	CDS	1704848	1704976	.	-	0	Name=XP_026666729.1;ID=cds-XP_026666729.1;Dbxref=GeneID:108633006%2CGenbank:XP_026666729.1;Parent=rna-XM_026810928.1
NW_017139431.1	Gnomon	CDS	1704075	1704180	.	-	0	Name=XP_026666729.1;ID=cds-XP_026666729.1;Dbxref=GeneID:108633006%2CGenbank:XP_026666729.1;Parent=rna-XM_026810928.1
NW_017139431.1	Gnomon	CDS	1701741	1701818	.	-	0	Name=XP_026666729.1;ID=cds-XP_026666729.1;Dbxref=GeneID:108633006%2CGenbank:XP_026666729.1;Parent=rna-XM_026810928.1
NW_017139431.1	Gnomon	CDS	1698481	1698705	.	-	0	Name=XP_026666729.1;ID=cds-XP_026666729.1;Dbxref=GeneID:108633006%2CGenbank:XP_026666729.1;Parent=rna-XM_026810928.1
NW_017139431.1	Gnomon	CDS	1697999	1698165	.	-	0	Name=XP_026666729.1;ID=cds-XP_026666729.1;Dbxref=GeneID:108633006%2CGenbank:XP_026666729.1;Parent=rna-XM_026810928.1
NW_017139431.1	Gnomon	CDS	1697630	1697841	.	-	0	Name=XP_026666729.1;ID=cds-XP_026666729.1;Dbxref=GeneID:108633006%2CGenbank:XP_026666729.1;Parent=rna-XM_026810928.1
NW_017139431.1	Gnomon	CDS	1697223	1697427	.	-	0	Name=XP_026666729.1;ID=cds-XP_026666729.1;Dbxref=GeneID:108633006%2CGenbank:XP_026666729.1;Parent=rna-XM_026810928.1
NW_017139431.1	Gnomon	CDS	1696778	1696792	.	-	0	Name=XP_026666729.1;ID=cds-XP_026666729.1;Dbxref=GeneID:108633006%2CGenbank:XP_026666729.1;Parent=rna-XM_026810928.1
NW_017139431.1	Gnomon	CDS	1695481	1695670	.	-	0	Name=XP_026666729.1;ID=cds-XP_026666729.1;Dbxref=GeneID:108633006%2CGenbank:XP_026666729.1;Parent=rna-XM_026810928.1
NW_017139431.1	Gnomon	CDS	1694834	1694969	.	-	0	Name=XP_026666729.1;ID=cds-XP_026666729.1;Dbxref=GeneID:108633006%2CGenbank:XP_026666729.1;Parent=rna-XM_026810928.1
NW_017139431.1	Gnomon	CDS	1694425	1694755	.	-	0	Name=XP_026666729.1;ID=cds-XP_026666729.1;Dbxref=GeneID:108633006%2CGenbank:XP_026666729.1;Parent=rna-XM_026810928.1
NW_017139431.1	Gnomon	CDS	1693996	1694199	.	-	0	Name=XP_026666729.1;ID=cds-XP_026666729.1;Dbxref=GeneID:108633006%2CGenbank:XP_026666729.1;Parent=rna-XM_026810928.1
NW_017139431.1	Gnomon	CDS	1691265	1691506	.	-	0	Name=XP_026666729.1;ID=cds-XP_026666729.1;Dbxref=GeneID:108633006%2CGenbank:XP_026666729.1;Parent=rna-XM_026810928.1
NW_017139431.1	Gnomon	CDS	1690998	1691049	.	-	0	Name=XP_026666729.1;ID=cds-XP_026666729.1;Dbxref=GeneID:108633006%2CGenbank:XP_026666729.1;Parent=rna-XM_026810928.1
NW_017139431.1	Gnomon	CDS	1690119	1690346	.	-	0	Name=XP_026666729.1;ID=cds-XP_026666729.1;Dbxref=GeneID:108633006%2CGenbank:XP_026666729.1;Parent=rna-XM_026810928.1
NW_017139431.1	Gnomon	CDS	1679753	1688256	.	-	0	Name=XP_026666729.1;ID=cds-XP_026666729.1;Dbxref=GeneID:108633006%2CGenbank:XP_026666729.1;Parent=rna-XM_026810928.1
NW_017139431.1	Gnomon	CDS	1673463	1678842	.	-	0	Name=XP_026666729.1;ID=cds-XP_026666729.1;Dbxref=GeneID:108633006%2CGenbank:XP_026666729.1;Parent=rna-XM_026810928.1
NW_017139431.1	Gnomon	CDS	1672449	1672517	.	-	0	Name=XP_026666729.1;ID=cds-XP_026666729.1;Dbxref=GeneID:108633006%2CGenbank:XP_026666729.1;Parent=rna-XM_026810928.1
NW_017139431.1	Gnomon	CDS	1669858	1670979	.	-	0	Name=XP_026666729.1;ID=cds-XP_026666729.1;Dbxref=GeneID:108633006%2CGenbank:XP_026666729.1;Parent=rna-XM_026810928.1
NW_017139431.1	Gnomon	CDS	1667985	1668210	.	-	0	Name=XP_026666729.1;ID=cds-XP_026666729.1;Dbxref=GeneID:108633006%2CGenbank:XP_026666729.1;Parent=rna-XM_026810928.1
NW_017139431.1	Gnomon	CDS	1663831	1663837	.	-	0	Name=XP_026666729.1;ID=cds-XP_026666729.1;Dbxref=GeneID:108633006%2CGenbank:XP_026666729.1;Parent=rna-XM_026810928.1
NW_017139431.1	Gnomon	mRNA	123220	193372	.	+	.	Name=XM_018037951.2;ID=rna-XM_018037951.2;Dbxref=GeneID:108633028%2CGenbank:XM_018037951.2;Parent=gene-LOC108633028
NW_017139431.1	Gnomon	exon	1290291	1290413	.	+	.	ID=exon-XM_026810882.1-2;Dbxref=GeneID:108633040%2CGenbank:XM_026810882.1;Parent=rna-XM_026810882.1
NW_017139431.1	Gnomon	exon	1290829	1290894	.	+	.	ID=exon-XM_026810882.1-3;Dbxref=GeneID:108633040%2CGenbank:XM_026810882.1;Parent=rna-XM_026810882.1
NW_017139431.1	Gnomon	exon	1291026	1291158	.	+	.	ID=exon-XM_026810882.1-4;Dbxref=GeneID:108633040%2CGenbank:XM_026810882.1;Parent=rna-XM_026810882.1
NW_017139431.1	Gnomon	exon	1291236	1291440	.	+	.	ID=exon-XM_026810882.1-5;Dbxref=GeneID:108633040%2CGenbank:XM_026810882.1;Parent=rna-XM_026810882.1
NW_017139431.1	Gnomon	exon	1291502	1291763	.	+	.	ID=exon-XM_026810882.1-6;Dbxref=GeneID:108633040%2CGenbank:XM_026810882.1;Parent=rna-XM_026810882.1
NW_017139431.1	Gnomon	exon	1289729	1290229	.	+	.	ID=exon-XM_026810882.1-1;Dbxref=GeneID:108633040%2CGenbank:XM_026810882.1;Parent=rna-XM_026810882.1
NW_017139431.1	Gnomon	exon	1444149	1444545	.	+	.	ID=id-LOC113463880-2;Dbxref=GeneID:113463880;Parent=gene-LOC113463880
NW_017139431.1	Gnomon	exon	1444681	1445039	.	+	.	ID=id-LOC113463880-3;Dbxref=GeneID:113463880;Parent=gene-LOC113463880
NW_017139431.1	Gnomon	lnc_RNA	197685	227872	.	-	.	Name=XR_003388738.1;ID=rna-XR_003388738.1;Dbxref=GeneID:108632993%2CGenbank:XR_003388738.1;Parent=gene-LOC108632993
NW_017139431.1	Gnomon	exon	1701741	1701818	.	-	.	ID=exon-XM_026810934.1-4;Dbxref=GeneID:108633006%2CGenbank:XM_026810934.1;Parent=rna-XM_026810934.1
NW_017139431.1	Gnomon	exon	1698481	1698705	.	-	.	ID=exon-XM_026810934.1-5;Dbxref=GeneID:108633006%2CGenbank:XM_026810934.1;Parent=rna-XM_026810934.1
NW_017139431.1	Gnomon	exon	1704848	1704976	.	-	.	ID=exon-XM_026810934.1-2;Dbxref=GeneID:108633006%2CGenbank:XM_026810934.1;Parent=rna-XM_026810934.1
NW_017139431.1	Gnomon	exon	1704075	1704180	.	-	.	ID=exon-XM_026810934.1-3;Dbxref=GeneID:108633006%2CGenbank:XM_026810934.1;Parent=rna-XM_026810934.1
NW_017139431.1	Gnomon	exon	1697223	1697427	.	-	.	ID=exon-XM_026810934.1-8;Dbxref=GeneID:108633006%2CGenbank:XM_026810934.1;Parent=rna-XM_026810934.1
NW_017139431.1	Gnomon	exon	1696778	1696792	.	-	.	ID=exon-XM_026810934.1-9;Dbxref=GeneID:108633006%2CGenbank:XM_026810934.1;Parent=rna-XM_026810934.1
NW_017139431.1	Gnomon	exon	1697999	1698165	.	-	.	ID=exon-XM_026810934.1-6;Dbxref=GeneID:108633006%2CGenbank:XM_026810934.1;Parent=rna-XM_026810934.1
NW_017139431.1	Gnomon	exon	1697630	1697841	.	-	.	ID=exon-XM_026810934.1-7;Dbxref=GeneID:108633006%2CGenbank:XM_026810934.1;Parent=rna-XM_026810934.1
NW_017139431.1	Gnomon	exon	1707221	1707381	.	-	.	ID=exon-XM_026810934.1-1;Dbxref=GeneID:108633006%2CGenbank:XM_026810934.1;Parent=rna-XM_026810934.1
NW_017139431.1	Gnomon	mRNA	381491	408883	.	+	.	Name=XM_026810952.1;ID=rna-XM_026810952.1;Dbxref=GeneID:108633063%2CGenbank:XM_026810952.1;Parent=gene-LOC108633063
NW_017139431.1	Gnomon	exon	1663759	1663837	.	-	.	ID=exon-XM_026810923.1-22;Dbxref=GeneID:108633006%2CGenbank:XM_026810923.1;Parent=rna-XM_026810923.1
NW_017139431.1	Gnomon	exon	1669858	1670979	.	-	.	ID=exon-XM_026810923.1-20;Dbxref=GeneID:108633006%2CGenbank:XM_026810923.1;Parent=rna-XM_026810923.1
NW_017139431.1	Gnomon	exon	1667985	1668210	.	-	.	ID=exon-XM_026810923.1-21;Dbxref=GeneID:108633006%2CGenbank:XM_026810923.1;Parent=rna-XM_026810923.1
NW_017139431.1	Gnomon	exon	1672449	1672517	.	-	.	ID=exon-XM_026810923.1-19;Dbxref=GeneID:108633006%2CGenbank:XM_026810923.1;Parent=rna-XM_026810923.1
NW_017139431.1	Gnomon	exon	1679753	1688256	.	-	.	ID=exon-XM_026810923.1-17;Dbxref=GeneID:108633006%2CGenbank:XM_026810923.1;Parent=rna-XM_026810923.1
NW_017139431.1	Gnomon	exon	1673463	1678842	.	-	.	ID=exon-XM_026810923.1-18;Dbxref=GeneID:108633006%2CGenbank:XM_026810923.1;Parent=rna-XM_026810923.1
NW_017139431.1	Gnomon	exon	1690998	1691049	.	-	.	ID=exon-XM_026810923.1-15;Dbxref=GeneID:108633006%2CGenbank:XM_026810923.1;Parent=rna-XM_026810923.1
NW_017139431.1	Gnomon	exon	1690119	1690346	.	-	.	ID=exon-XM_026810923.1-16;Dbxref=GeneID:108633006%2CGenbank:XM_026810923.1;Parent=rna-XM_026810923.1
NW_017139431.1	Gnomon	exon	1693996	1694199	.	-	.	ID=exon-XM_026810923.1-13;Dbxref=GeneID:108633006%2CGenbank:XM_026810923.1;Parent=rna-XM_026810923.1
NW_017139431.1	Gnomon	exon	1691265	1691506	.	-	.	ID=exon-XM_026810923.1-14;Dbxref=GeneID:108633006%2CGenbank:XM_026810923.1;Parent=rna-XM_026810923.1
NW_017139431.1	Gnomon	exon	1694834	1694969	.	-	.	ID=exon-XM_026810923.1-11;Dbxref=GeneID:108633006%2CGenbank:XM_026810923.1;Parent=rna-XM_026810923.1
NW_017139431.1	Gnomon	exon	1694425	1694755	.	-	.	ID=exon-XM_026810923.1-12;Dbxref=GeneID:108633006%2CGenbank:XM_026810923.1;Parent=rna-XM_026810923.1
NW_017139431.1	Gnomon	exon	1695481	1695679	.	-	.	ID=exon-XM_026810923.1-10;Dbxref=GeneID:108633006%2CGenbank:XM_026810923.1;Parent=rna-XM_026810923.1
NW_017139431.1	Gnomon	exon	1924916	1926071	.	+	.	ID=exon-XR_003388704.1-1;Dbxref=GeneID:113463872%2CGenbank:XR_003388704.1;Parent=rna-XR_003388704.1
NW_017139431.1	Gnomon	exon	1926161	1926868	.	+	.	ID=exon-XR_003388704.1-2;Dbxref=GeneID:113463872%2CGenbank:XR_003388704.1;Parent=rna-XR_003388704.1
NW_017139431.1	Gnomon	exon	1927351	1927524	.	+	.	ID=exon-XR_003388704.1-3;Dbxref=GeneID:113463872%2CGenbank:XR_003388704.1;Parent=rna-XR_003388704.1
NW_017139431.1	Gnomon	exon	1927641	1927900	.	+	.	ID=exon-XR_003388704.1-4;Dbxref=GeneID:113463872%2CGenbank:XR_003388704.1;Parent=rna-XR_003388704.1
NW_017139431.1	Gnomon	exon	1927971	1930748	.	+	.	ID=exon-XR_003388704.1-5;Dbxref=GeneID:113463872%2CGenbank:XR_003388704.1;Parent=rna-XR_003388704.1
NW_017139431.1	Gnomon	exon	188072	193372	.	+	.	ID=exon-XM_018037951.2-10;Dbxref=GeneID:108633028%2CGenbank:XM_018037951.2;Parent=rna-XM_018037951.2
NW_017139431.1	Gnomon	exon	522798	523302	.	-	.	ID=exon-XM_018037924.2-4;Dbxref=GeneID:108633017%2CGenbank:XM_018037924.2;Parent=rna-XM_018037924.2
NW_017139431.1	Gnomon	exon	519170	522043	.	-	.	ID=exon-XM_018037924.2-5;Dbxref=GeneID:108633017%2CGenbank:XM_018037924.2;Parent=rna-XM_018037924.2
NW_017139431.1	Gnomon	exon	539428	539819	.	-	.	ID=exon-XM_018037924.2-2;Dbxref=GeneID:108633017%2CGenbank:XM_018037924.2;Parent=rna-XM_018037924.2
NW_017139431.1	Gnomon	exon	525775	525930	.	-	.	ID=exon-XM_018037924.2-3;Dbxref=GeneID:108633017%2CGenbank:XM_018037924.2;Parent=rna-XM_018037924.2
NW_017139431.1	Gnomon	exon	490607	490824	.	-	.	ID=exon-XM_018037924.2-8;Dbxref=GeneID:108633017%2CGenbank:XM_018037924.2;Parent=rna-XM_018037924.2
NW_017139431.1	Gnomon	exon	489454	489661	.	-	.	ID=exon-XM_018037924.2-9;Dbxref=GeneID:108633017%2CGenbank:XM_018037924.2;Parent=rna-XM_018037924.2
NW_017139431.1	Gnomon	exon	509800	510301	.	-	.	ID=exon-XM_018037924.2-6;Dbxref=GeneID:108633017%2CGenbank:XM_018037924.2;Parent=rna-XM_018037924.2
NW_017139431.1	Gnomon	exon	491949	492192	.	-	.	ID=exon-XM_018037924.2-7;Dbxref=GeneID:108633017%2CGenbank:XM_018037924.2;Parent=rna-XM_018037924.2
NW_017139431.1	Gnomon	mRNA	349677	354503	.	+	.	Name=XM_026810953.1;ID=rna-XM_026810953.1;Dbxref=GeneID:108632962%2CGenbank:XM_026810953.1;Parent=gene-LOC108632962
NW_017139431.1	Gnomon	exon	543353	543766	.	-	.	ID=exon-XM_018037924.2-1;Dbxref=GeneID:108633017%2CGenbank:XM_018037924.2;Parent=rna-XM_018037924.2
NW_017139431.1	Gnomon	CDS	351726	352976	.	+	0	Name=XP_017893345.1;ID=cds-XP_017893345.1;Dbxref=GeneID:108632962%2CGenbank:XP_017893345.1;Parent=rna-XM_018037856.2
NW_017139431.1	Gnomon	exon	1627516	1628467	.	+	.	ID=exon-XR_003388699.1-2;Dbxref=GeneID:113463869%2CGenbank:XR_003388699.1;Parent=rna-XR_003388699.1
NW_017139431.1	Gnomon	exon	1628544	1628781	.	+	.	ID=exon-XR_003388699.1-3;Dbxref=GeneID:113463869%2CGenbank:XR_003388699.1;Parent=rna-XR_003388699.1
NW_017139431.1	Gnomon	exon	1625897	1627393	.	+	.	ID=exon-XR_003388699.1-1;Dbxref=GeneID:113463869%2CGenbank:XR_003388699.1;Parent=rna-XR_003388699.1
NW_017139431.1	Gnomon	exon	886053	886209	.	+	.	ID=exon-XM_018038052.2-7;Dbxref=GeneID:108633072%2CGenbank:XM_018038052.2;Parent=rna-XM_018038052.2
NW_017139431.1	Gnomon	exon	894485	896125	.	+	.	ID=exon-XM_018038052.2-8;Dbxref=GeneID:108633072%2CGenbank:XM_018038052.2;Parent=rna-XM_018038052.2
NW_017139431.1	Gnomon	exon	880979	881032	.	+	.	ID=exon-XM_018038052.2-5;Dbxref=GeneID:108633072%2CGenbank:XM_018038052.2;Parent=rna-XM_018038052.2
NW_017139431.1	Gnomon	exon	885183	885346	.	+	.	ID=exon-XM_018038052.2-6;Dbxref=GeneID:108633072%2CGenbank:XM_018038052.2;Parent=rna-XM_018038052.2
NW_017139431.1	Gnomon	exon	839227	839405	.	+	.	ID=exon-XM_018038052.2-3;Dbxref=GeneID:108633072%2CGenbank:XM_018038052.2;Parent=rna-XM_018038052.2
NW_017139431.1	Gnomon	exon	880439	880649	.	+	.	ID=exon-XM_018038052.2-4;Dbxref=GeneID:108633072%2CGenbank:XM_018038052.2;Parent=rna-XM_018038052.2
NW_017139431.1	Gnomon	exon	812788	813227	.	+	.	ID=exon-XM_018038052.2-1;Dbxref=GeneID:108633072%2CGenbank:XM_018038052.2;Parent=rna-XM_018038052.2
NW_017139431.1	Gnomon	exon	817535	818378	.	+	.	ID=exon-XM_018038052.2-2;Dbxref=GeneID:108633072%2CGenbank:XM_018038052.2;Parent=rna-XM_018038052.2
NW_017139431.1	Gnomon	mRNA	95351	106126	.	-	.	Name=XM_018037997.2;ID=rna-XM_018037997.2;Dbxref=GeneID:108633048%2CGenbank:XM_018037997.2;Parent=gene-LOC108633048
NW_017139431.1	Gnomon	exon	603327	604085	.	-	.	ID=exon-XM_018037937.2-10;Dbxref=GeneID:108633018%2CGenbank:XM_018037937.2;Parent=rna-XM_018037937.2
NW_017139431.1	Gnomon	exon	603095	603253	.	-	.	ID=exon-XM_018037937.2-11;Dbxref=GeneID:108633018%2CGenbank:XM_018037937.2;Parent=rna-XM_018037937.2
NW_017139431.1	Gnomon	exon	601707	602940	.	-	.	ID=exon-XM_018037937.2-12;Dbxref=GeneID:108633018%2CGenbank:XM_018037937.2;Parent=rna-XM_018037937.2
NW_017139431.1	Gnomon	mRNA	349676	354503	.	+	.	Name=XM_026810954.1;ID=rna-XM_026810954.1;Dbxref=GeneID:108632962%2CGenbank:XM_026810954.1;Parent=gene-LOC108632962
NW_017139431.1	Gnomon	exon	554165	554331	.	+	.	ID=exon-XM_026810913.1-10;Dbxref=GeneID:108633067%2CGenbank:XM_026810913.1;Parent=rna-XM_026810913.1
NW_017139431.1	Gnomon	exon	554413	554763	.	+	.	ID=exon-XM_026810913.1-11;Dbxref=GeneID:108633067%2CGenbank:XM_026810913.1;Parent=rna-XM_026810913.1
NW_017139431.1	Gnomon	exon	554845	554986	.	+	.	ID=exon-XM_026810913.1-12;Dbxref=GeneID:108633067%2CGenbank:XM_026810913.1;Parent=rna-XM_026810913.1
NW_017139431.1	Gnomon	mRNA	356733	371886	.	+	.	Name=XM_026810950.1;ID=rna-XM_026810950.1;Dbxref=GeneID:108633009%2CGenbank:XM_026810950.1;Parent=gene-LOC108633009
NW_017139431.1	Gnomon	CDS	123904	124000	.	+	0	Name=XP_017893440.1;ID=cds-XP_017893440.1;Dbxref=GeneID:108633028%2CGenbank:XP_017893440.1;Parent=rna-XM_018037951.2
NW_017139431.1	Gnomon	CDS	166814	167843	.	+	0	Name=XP_017893440.1;ID=cds-XP_017893440.1;Dbxref=GeneID:108633028%2CGenbank:XP_017893440.1;Parent=rna-XM_018037951.2
NW_017139431.1	Gnomon	CDS	175189	175332	.	+	0	Name=XP_017893440.1;ID=cds-XP_017893440.1;Dbxref=GeneID:108633028%2CGenbank:XP_017893440.1;Parent=rna-XM_018037951.2
NW_017139431.1	Gnomon	CDS	179290	179551	.	+	0	Name=XP_017893440.1;ID=cds-XP_017893440.1;Dbxref=GeneID:108633028%2CGenbank:XP_017893440.1;Parent=rna-XM_018037951.2
NW_017139431.1	Gnomon	CDS	183840	183983	.	+	0	Name=XP_017893440.1;ID=cds-XP_017893440.1;Dbxref=GeneID:108633028%2CGenbank:XP_017893440.1;Parent=rna-XM_018037951.2
NW_017139431.1	Gnomon	CDS	184098	184934	.	+	0	Name=XP_017893440.1;ID=cds-XP_017893440.1;Dbxref=GeneID:108633028%2CGenbank:XP_017893440.1;Parent=rna-XM_018037951.2
NW_017139431.1	Gnomon	CDS	185817	186255	.	+	0	Name=XP_017893440.1;ID=cds-XP_017893440.1;Dbxref=GeneID:108633028%2CGenbank:XP_017893440.1;Parent=rna-XM_018037951.2
NW_017139431.1	Gnomon	CDS	187146	187594	.	+	0	Name=XP_017893440.1;ID=cds-XP_017893440.1;Dbxref=GeneID:108633028%2CGenbank:XP_017893440.1;Parent=rna-XM_018037951.2
NW_017139431.1	Gnomon	CDS	187720	187988	.	+	0	Name=XP_017893440.1;ID=cds-XP_017893440.1;Dbxref=GeneID:108633028%2CGenbank:XP_017893440.1;Parent=rna-XM_018037951.2
NW_017139431.1	Gnomon	CDS	188072	188744	.	+	0	Name=XP_017893440.1;ID=cds-XP_017893440.1;Dbxref=GeneID:108633028%2CGenbank:XP_017893440.1;Parent=rna-XM_018037951.2
NW_017139431.1	Gnomon	exon	13934	14404	.	-	.	ID=exon-XM_018037971.2-2;Dbxref=GeneID:108633037%2CGenbank:XM_018037971.2;Parent=rna-XM_018037971.2
NW_017139431.1	Gnomon	exon	11990	12178	.	-	.	ID=exon-XM_018037971.2-3;Dbxref=GeneID:108633037%2CGenbank:XM_018037971.2;Parent=rna-XM_018037971.2
NW_017139431.1	Gnomon	exon	11344	11468	.	-	.	ID=exon-XM_018037971.2-4;Dbxref=GeneID:108633037%2CGenbank:XM_018037971.2;Parent=rna-XM_018037971.2
NW_017139431.1	Gnomon	exon	10692	10838	.	-	.	ID=exon-XM_018037971.2-5;Dbxref=GeneID:108633037%2CGenbank:XM_018037971.2;Parent=rna-XM_018037971.2
NW_017139431.1	Gnomon	exon	10140	10274	.	-	.	ID=exon-XM_018037971.2-6;Dbxref=GeneID:108633037%2CGenbank:XM_018037971.2;Parent=rna-XM_018037971.2
NW_017139431.1	Gnomon	exon	9570	9788	.	-	.	ID=exon-XM_018037971.2-7;Dbxref=GeneID:108633037%2CGenbank:XM_018037971.2;Parent=rna-XM_018037971.2
NW_017139431.1	Gnomon	exon	9104	9133	.	-	.	ID=exon-XM_018037971.2-8;Dbxref=GeneID:108633037%2CGenbank:XM_018037971.2;Parent=rna-XM_018037971.2
NW_017139431.1	Gnomon	exon	7604	7690	.	-	.	ID=exon-XM_018037971.2-9;Dbxref=GeneID:108633037%2CGenbank:XM_018037971.2;Parent=rna-XM_018037971.2
NW_017139431.1	Gnomon	exon	38610	39274	.	-	.	ID=exon-XM_018037971.2-1;Dbxref=GeneID:108633037%2CGenbank:XM_018037971.2;Parent=rna-XM_018037971.2
NW_017139431.1	Gnomon	exon	1617250	1617626	.	+	.	ID=exon-XM_018038028.2-1;Dbxref=GeneID:108633061%2CGenbank:XM_018038028.2;Parent=rna-XM_018038028.2
NW_017139431.1	Gnomon	exon	1619982	1623299	.	+	.	ID=exon-XM_018038028.2-2;Dbxref=GeneID:108633061%2CGenbank:XM_018038028.2;Parent=rna-XM_018038028.2
NW_017139431.1	Gnomon	mRNA	298680	301899	.	+	.	Name=XM_018037852.2;ID=rna-XM_018037852.2;Dbxref=GeneID:108632959%2CGenbank:XM_018037852.2;Parent=gene-LOC108632959
NW_017139431.1	Gnomon	mRNA	414062	445998	.	+	.	Name=XM_018037998.2;ID=rna-XM_018037998.2;Dbxref=GeneID:108633049%2CGenbank:XM_018037998.2;Parent=gene-LOC108633049
NW_017139431.1	Gnomon	mRNA	356733	371886	.	+	.	Name=XM_026810951.1;ID=rna-XM_026810951.1;Dbxref=GeneID:108633009%2CGenbank:XM_026810951.1;Parent=gene-LOC108633009
NW_017139431.1	Gnomon	CDS	123904	124000	.	+	0	Name=XP_017893441.1;ID=cds-XP_017893441.1;Dbxref=GeneID:108633028%2CGenbank:XP_017893441.1;Parent=rna-XM_018037952.2
NW_017139431.1	Gnomon	CDS	166814	167843	.	+	0	Name=XP_017893441.1;ID=cds-XP_017893441.1;Dbxref=GeneID:108633028%2CGenbank:XP_017893441.1;Parent=rna-XM_018037952.2
NW_017139431.1	Gnomon	CDS	175189	175332	.	+	0	Name=XP_017893441.1;ID=cds-XP_017893441.1;Dbxref=GeneID:108633028%2CGenbank:XP_017893441.1;Parent=rna-XM_018037952.2
NW_017139431.1	Gnomon	CDS	179290	179551	.	+	0	Name=XP_017893441.1;ID=cds-XP_017893441.1;Dbxref=GeneID:108633028%2CGenbank:XP_017893441.1;Parent=rna-XM_018037952.2
NW_017139431.1	Gnomon	CDS	183840	183983	.	+	0	Name=XP_017893441.1;ID=cds-XP_017893441.1;Dbxref=GeneID:108633028%2CGenbank:XP_017893441.1;Parent=rna-XM_018037952.2
NW_017139431.1	Gnomon	CDS	184098	184934	.	+	0	Name=XP_017893441.1;ID=cds-XP_017893441.1;Dbxref=GeneID:108633028%2CGenbank:XP_017893441.1;Parent=rna-XM_018037952.2
NW_017139431.1	Gnomon	CDS	185817	186255	.	+	0	Name=XP_017893441.1;ID=cds-XP_017893441.1;Dbxref=GeneID:108633028%2CGenbank:XP_017893441.1;Parent=rna-XM_018037952.2
NW_017139431.1	Gnomon	CDS	187257	187594	.	+	0	Name=XP_017893441.1;ID=cds-XP_017893441.1;Dbxref=GeneID:108633028%2CGenbank:XP_017893441.1;Parent=rna-XM_018037952.2
NW_017139431.1	Gnomon	CDS	187720	187988	.	+	0	Name=XP_017893441.1;ID=cds-XP_017893441.1;Dbxref=GeneID:108633028%2CGenbank:XP_017893441.1;Parent=rna-XM_018037952.2
NW_017139431.1	Gnomon	CDS	188072	188744	.	+	0	Name=XP_017893441.1;ID=cds-XP_017893441.1;Dbxref=GeneID:108633028%2CGenbank:XP_017893441.1;Parent=rna-XM_018037952.2
NW_017139431.1	Gnomon	exon	402127	402619	.	-	.	ID=exon-XR_003388727.1-4;Dbxref=GeneID:113463879%2CGenbank:XR_003388727.1;Parent=rna-XR_003388727.1
NW_017139431.1	Gnomon	exon	403674	406320	.	-	.	ID=exon-XR_003388727.1-1;Dbxref=GeneID:113463879%2CGenbank:XR_003388727.1;Parent=rna-XR_003388727.1
NW_017139431.1	Gnomon	exon	403486	403580	.	-	.	ID=exon-XR_003388727.1-2;Dbxref=GeneID:113463879%2CGenbank:XR_003388727.1;Parent=rna-XR_003388727.1
NW_017139431.1	Gnomon	exon	402701	403416	.	-	.	ID=exon-XR_003388727.1-3;Dbxref=GeneID:113463879%2CGenbank:XR_003388727.1;Parent=rna-XR_003388727.1
NW_017139431.1	Gnomon	CDS	701891	702137	.	+	0	Name=XP_017893347.1;ID=cds-XP_017893347.1;Dbxref=GeneID:108632964%2CGenbank:XP_017893347.1;Parent=rna-XM_018037858.2
NW_017139431.1	Gnomon	CDS	702874	703291	.	+	0	Name=XP_017893347.1;ID=cds-XP_017893347.1;Dbxref=GeneID:108632964%2CGenbank:XP_017893347.1;Parent=rna-XM_018037858.2
NW_017139431.1	Gnomon	CDS	703374	703401	.	+	0	Name=XP_017893347.1;ID=cds-XP_017893347.1;Dbxref=GeneID:108632964%2CGenbank:XP_017893347.1;Parent=rna-XM_018037858.2
NW_017139431.1	Gnomon	exon	386936	387206	.	-	.	ID=exon-XM_018037900.2-10;Dbxref=GeneID:108632999%2CGenbank:XM_018037900.2;Parent=rna-XM_018037900.2
NW_017139431.1	Gnomon	exon	386588	386804	.	-	.	ID=exon-XM_018037900.2-11;Dbxref=GeneID:108632999%2CGenbank:XM_018037900.2;Parent=rna-XM_018037900.2
NW_017139431.1	Gnomon	exon	386389	386514	.	-	.	ID=exon-XM_018037900.2-12;Dbxref=GeneID:108632999%2CGenbank:XM_018037900.2;Parent=rna-XM_018037900.2
NW_017139431.1	Gnomon	exon	386107	386314	.	-	.	ID=exon-XM_018037900.2-13;Dbxref=GeneID:108632999%2CGenbank:XM_018037900.2;Parent=rna-XM_018037900.2
NW_017139431.1	Gnomon	exon	385626	385868	.	-	.	ID=exon-XM_018037900.2-14;Dbxref=GeneID:108632999%2CGenbank:XM_018037900.2;Parent=rna-XM_018037900.2
NW_017139431.1	Gnomon	exon	384618	385550	.	-	.	ID=exon-XM_018037900.2-15;Dbxref=GeneID:108632999%2CGenbank:XM_018037900.2;Parent=rna-XM_018037900.2
NW_017139431.1	Gnomon	exon	49541	49585	.	-	.	ID=exon-XM_018037947.2-7;Dbxref=GeneID:108633025%2CGenbank:XM_018037947.2;Parent=rna-XM_018037947.2
NW_017139431.1	Gnomon	exon	48475	48615	.	-	.	ID=exon-XM_018037947.2-8;Dbxref=GeneID:108633025%2CGenbank:XM_018037947.2;Parent=rna-XM_018037947.2
NW_017139431.1	Gnomon	exon	51083	51287	.	-	.	ID=exon-XM_018037947.2-5;Dbxref=GeneID:108633025%2CGenbank:XM_018037947.2;Parent=rna-XM_018037947.2
NW_017139431.1	Gnomon	exon	50263	50482	.	-	.	ID=exon-XM_018037947.2-6;Dbxref=GeneID:108633025%2CGenbank:XM_018037947.2;Parent=rna-XM_018037947.2
NW_017139431.1	Gnomon	exon	52438	52590	.	-	.	ID=exon-XM_018037947.2-3;Dbxref=GeneID:108633025%2CGenbank:XM_018037947.2;Parent=rna-XM_018037947.2
NW_017139431.1	Gnomon	exon	52171	52365	.	-	.	ID=exon-XM_018037947.2-4;Dbxref=GeneID:108633025%2CGenbank:XM_018037947.2;Parent=rna-XM_018037947.2
NW_017139431.1	Gnomon	exon	57445	57635	.	-	.	ID=exon-XM_018037947.2-1;Dbxref=GeneID:108633025%2CGenbank:XM_018037947.2;Parent=rna-XM_018037947.2
NW_017139431.1	Gnomon	exon	53374	53442	.	-	.	ID=exon-XM_018037947.2-2;Dbxref=GeneID:108633025%2CGenbank:XM_018037947.2;Parent=rna-XM_018037947.2
NW_017139431.1	Gnomon	exon	48225	48389	.	-	.	ID=exon-XM_018037947.2-9;Dbxref=GeneID:108633025%2CGenbank:XM_018037947.2;Parent=rna-XM_018037947.2
NW_017139431.1	Gnomon	mRNA	63756	69393	.	-	.	Name=XM_018037992.2;ID=rna-XM_018037992.2;Dbxref=GeneID:108633046%2CGenbank:XM_018037992.2;Parent=gene-LOC108633046
NW_017139431.1	Gnomon	CDS	699497	699599	.	-	0	Name=XP_017893544.1;ID=cds-XP_017893544.1;Dbxref=GeneID:108633073%2CGenbank:XP_017893544.1;Parent=rna-XM_018038055.2
NW_017139431.1	Gnomon	CDS	699121	699435	.	-	0	Name=XP_017893544.1;ID=cds-XP_017893544.1;Dbxref=GeneID:108633073%2CGenbank:XP_017893544.1;Parent=rna-XM_018038055.2
NW_017139431.1	Gnomon	CDS	698781	699061	.	-	0	Name=XP_017893544.1;ID=cds-XP_017893544.1;Dbxref=GeneID:108633073%2CGenbank:XP_017893544.1;Parent=rna-XM_018038055.2
NW_017139431.1	Gnomon	CDS	698479	698697	.	-	0	Name=XP_017893544.1;ID=cds-XP_017893544.1;Dbxref=GeneID:108633073%2CGenbank:XP_017893544.1;Parent=rna-XM_018038055.2
NW_017139431.1	Gnomon	CDS	698109	698410	.	-	0	Name=XP_017893544.1;ID=cds-XP_017893544.1;Dbxref=GeneID:108633073%2CGenbank:XP_017893544.1;Parent=rna-XM_018038055.2
NW_017139431.1	Gnomon	CDS	697865	698045	.	-	0	Name=XP_017893544.1;ID=cds-XP_017893544.1;Dbxref=GeneID:108633073%2CGenbank:XP_017893544.1;Parent=rna-XM_018038055.2
NW_017139431.1	Gnomon	CDS	697161	697784	.	-	0	Name=XP_017893544.1;ID=cds-XP_017893544.1;Dbxref=GeneID:108633073%2CGenbank:XP_017893544.1;Parent=rna-XM_018038055.2
NW_017139431.1	Gnomon	mRNA	193516	194973	.	-	.	Name=XM_018037898.2;ID=rna-XM_018037898.2;Dbxref=GeneID:108632998%2CGenbank:XM_018037898.2;Parent=gene-LOC108632998
NW_017139431.1	Gnomon	mRNA	1867790	1872585	.	+	.	Name=XM_018038008.2;ID=rna-XM_018038008.2;Dbxref=GeneID:108633052%2CGenbank:XM_018038008.2;Parent=gene-LOC108633052
NW_017139431.1	Gnomon	mRNA	371874	373954	.	-	.	Name=XM_026810957.1;ID=rna-XM_026810957.1;Dbxref=GeneID:108633012%2CGenbank:XM_026810957.1;Parent=gene-LOC108633012
NW_017139431.1	Gnomon	exon	543353	543766	.	-	.	ID=exon-XM_018037925.2-1;Dbxref=GeneID:108633017%2CGenbank:XM_018037925.2;Parent=rna-XM_018037925.2
NW_017139431.1	Gnomon	exon	539428	539819	.	-	.	ID=exon-XM_018037925.2-2;Dbxref=GeneID:108633017%2CGenbank:XM_018037925.2;Parent=rna-XM_018037925.2
NW_017139431.1	Gnomon	exon	525775	525930	.	-	.	ID=exon-XM_018037925.2-3;Dbxref=GeneID:108633017%2CGenbank:XM_018037925.2;Parent=rna-XM_018037925.2
NW_017139431.1	Gnomon	exon	522798	523302	.	-	.	ID=exon-XM_018037925.2-4;Dbxref=GeneID:108633017%2CGenbank:XM_018037925.2;Parent=rna-XM_018037925.2
NW_017139431.1	Gnomon	exon	519170	522043	.	-	.	ID=exon-XM_018037925.2-5;Dbxref=GeneID:108633017%2CGenbank:XM_018037925.2;Parent=rna-XM_018037925.2
NW_017139431.1	Gnomon	exon	509800	510301	.	-	.	ID=exon-XM_018037925.2-6;Dbxref=GeneID:108633017%2CGenbank:XM_018037925.2;Parent=rna-XM_018037925.2
NW_017139431.1	Gnomon	exon	491949	492192	.	-	.	ID=exon-XM_018037925.2-7;Dbxref=GeneID:108633017%2CGenbank:XM_018037925.2;Parent=rna-XM_018037925.2
NW_017139431.1	Gnomon	exon	490607	490824	.	-	.	ID=exon-XM_018037925.2-8;Dbxref=GeneID:108633017%2CGenbank:XM_018037925.2;Parent=rna-XM_018037925.2
NW_017139431.1	Gnomon	exon	487169	487504	.	-	.	ID=exon-XM_018037932.2-10;Dbxref=GeneID:108633017%2CGenbank:XM_018037932.2;Parent=rna-XM_018037932.2
NW_017139431.1	Gnomon	exon	479995	480249	.	-	.	ID=exon-XM_018037932.2-11;Dbxref=GeneID:108633017%2CGenbank:XM_018037932.2;Parent=rna-XM_018037932.2
NW_017139431.1	Gnomon	exon	478550	478750	.	-	.	ID=exon-XM_018037932.2-12;Dbxref=GeneID:108633017%2CGenbank:XM_018037932.2;Parent=rna-XM_018037932.2
NW_017139431.1	Gnomon	CDS	2026464	2026533	.	+	0	Name=XP_017893545.1;ID=cds-XP_017893545.1;Dbxref=GeneID:108633074%2CGenbank:XP_017893545.1;Parent=rna-XM_018038056.2
NW_017139431.1	Gnomon	CDS	2026663	2027057	.	+	0	Name=XP_017893545.1;ID=cds-XP_017893545.1;Dbxref=GeneID:108633074%2CGenbank:XP_017893545.1;Parent=rna-XM_018038056.2
NW_017139431.1	Gnomon	CDS	2027138	2027306	.	+	0	Name=XP_017893545.1;ID=cds-XP_017893545.1;Dbxref=GeneID:108633074%2CGenbank:XP_017893545.1;Parent=rna-XM_018038056.2
NW_017139431.1	Gnomon	CDS	2027382	2027529	.	+	0	Name=XP_017893545.1;ID=cds-XP_017893545.1;Dbxref=GeneID:108633074%2CGenbank:XP_017893545.1;Parent=rna-XM_018038056.2
NW_017139431.1	Gnomon	CDS	2027597	2027897	.	+	0	Name=XP_017893545.1;ID=cds-XP_017893545.1;Dbxref=GeneID:108633074%2CGenbank:XP_017893545.1;Parent=rna-XM_018038056.2
NW_017139431.1	Gnomon	CDS	2027982	2028145	.	+	0	Name=XP_017893545.1;ID=cds-XP_017893545.1;Dbxref=GeneID:108633074%2CGenbank:XP_017893545.1;Parent=rna-XM_018038056.2
NW_017139431.1	Gnomon	CDS	2028218	2028305	.	+	0	Name=XP_017893545.1;ID=cds-XP_017893545.1;Dbxref=GeneID:108633074%2CGenbank:XP_017893545.1;Parent=rna-XM_018038056.2
NW_017139431.1	Gnomon	mRNA	59181	63648	.	+	.	Name=XM_018037993.2;ID=rna-XM_018037993.2;Dbxref=GeneID:108633047%2CGenbank:XM_018037993.2;Parent=gene-LOC108633047
NW_017139431.1	Gnomon	mRNA	469852	472307	.	-	.	Name=XM_018037909.2;ID=rna-XM_018037909.2;Dbxref=GeneID:108633007%2CGenbank:XM_018037909.2;Parent=gene-LOC108633007
NW_017139431.1	Gnomon	mRNA	594440	597825	.	-	.	Name=XM_018038007.2;ID=rna-XM_018038007.2;Dbxref=GeneID:108633051%2CGenbank:XM_018038007.2;Parent=gene-LOC108633051
NW_017139431.1	Gnomon	mRNA	302094	305553	.	+	.	Name=XM_026810958.1;ID=rna-XM_026810958.1;Dbxref=GeneID:108632960%2CGenbank:XM_026810958.1;Parent=gene-LOC108632960
NW_017139431.1	Gnomon	CDS	2025647	2025803	.	-	0	Name=XP_017893546.1;ID=cds-XP_017893546.1;Dbxref=GeneID:108633076%2CGenbank:XP_017893546.1;Parent=rna-XM_018038057.2
NW_017139431.1	Gnomon	CDS	2025476	2025569	.	-	0	Name=XP_017893546.1;ID=cds-XP_017893546.1;Dbxref=GeneID:108633076%2CGenbank:XP_017893546.1;Parent=rna-XM_018038057.2
NW_017139431.1	Gnomon	CDS	2025085	2025319	.	-	0	Name=XP_017893546.1;ID=cds-XP_017893546.1;Dbxref=GeneID:108633076%2CGenbank:XP_017893546.1;Parent=rna-XM_018038057.2
NW_017139431.1	Gnomon	exon	52171	52365	.	-	.	ID=exon-XM_018037948.2-4;Dbxref=GeneID:108633025%2CGenbank:XM_018037948.2;Parent=rna-XM_018037948.2
NW_017139431.1	Gnomon	exon	51083	51287	.	-	.	ID=exon-XM_018037948.2-5;Dbxref=GeneID:108633025%2CGenbank:XM_018037948.2;Parent=rna-XM_018037948.2
NW_017139431.1	Gnomon	exon	50263	50482	.	-	.	ID=exon-XM_018037948.2-6;Dbxref=GeneID:108633025%2CGenbank:XM_018037948.2;Parent=rna-XM_018037948.2
NW_017139431.1	Gnomon	exon	49541	49585	.	-	.	ID=exon-XM_018037948.2-7;Dbxref=GeneID:108633025%2CGenbank:XM_018037948.2;Parent=rna-XM_018037948.2
NW_017139431.1	Gnomon	exon	56460	57423	.	-	.	ID=exon-XM_018037948.2-1;Dbxref=GeneID:108633025%2CGenbank:XM_018037948.2;Parent=rna-XM_018037948.2
NW_017139431.1	Gnomon	exon	53374	53442	.	-	.	ID=exon-XM_018037948.2-2;Dbxref=GeneID:108633025%2CGenbank:XM_018037948.2;Parent=rna-XM_018037948.2
NW_017139431.1	Gnomon	exon	52438	52590	.	-	.	ID=exon-XM_018037948.2-3;Dbxref=GeneID:108633025%2CGenbank:XM_018037948.2;Parent=rna-XM_018037948.2
NW_017139431.1	Gnomon	gene	69588	70916	.	-	.	Name=LOC108632994;ID=gene-LOC108632994;Dbxref=GeneID:108632994
NW_017139431.1	Gnomon	gene	1893002	1894204	.	-	.	Name=LOC108632995;ID=gene-LOC108632995;Dbxref=GeneID:108632995
NW_017139431.1	Gnomon	gene	1346680	1348499	.	-	.	Name=LOC108632996;ID=gene-LOC108632996;Dbxref=GeneID:108632996
NW_017139431.1	Gnomon	gene	1319548	1364166	.	+	.	Name=LOC108632997;ID=gene-LOC108632997;Dbxref=GeneID:108632997
NW_017139431.1	Gnomon	gene	193516	194973	.	-	.	Name=LOC108632998;ID=gene-LOC108632998;Dbxref=GeneID:108632998
NW_017139431.1	Gnomon	gene	384618	395999	.	-	.	Name=LOC108632999;ID=gene-LOC108632999;Dbxref=GeneID:108632999
NW_017139431.1	Gnomon	gene	1262298	1284043	.	+	.	Name=LOC108632990;ID=gene-LOC108632990;Dbxref=GeneID:108632990
NW_017139431.1	Gnomon	gene	410230	410878	.	-	.	Name=LOC108632991;ID=gene-LOC108632991;Dbxref=GeneID:108632991
NW_017139431.1	Gnomon	gene	410875	412064	.	+	.	Name=LOC108632992;ID=gene-LOC108632992;Dbxref=GeneID:108632992
NW_017139431.1	Gnomon	gene	197685	260816	.	-	.	Name=LOC108632993;ID=gene-LOC108632993;Dbxref=GeneID:108632993
NW_017139431.1	Gnomon	exon	48475	48615	.	-	.	ID=exon-XM_018037948.2-8;Dbxref=GeneID:108633025%2CGenbank:XM_018037948.2;Parent=rna-XM_018037948.2
NW_017139431.1	Gnomon	exon	48225	48389	.	-	.	ID=exon-XM_018037948.2-9;Dbxref=GeneID:108633025%2CGenbank:XM_018037948.2;Parent=rna-XM_018037948.2
NW_017139431.1	Gnomon	gene	1745975	1749072	.	-	.	Name=LOC108632983;ID=gene-LOC108632983;Dbxref=GeneID:108632983
NW_017139431.1	Gnomon	gene	1613234	1615112	.	-	.	Name=LOC108632984;ID=gene-LOC108632984;Dbxref=GeneID:108632984
NW_017139431.1	Gnomon	gene	72105	74114	.	-	.	Name=LOC108632985;ID=gene-LOC108632985;Dbxref=GeneID:108632985
NW_017139431.1	Gnomon	gene	71198	72132	.	+	.	Name=LOC108632986;ID=gene-LOC108632986;Dbxref=GeneID:108632986
NW_017139431.1	Gnomon	gene	1772000	1776816	.	+	.	Name=LOC108632987;ID=gene-LOC108632987;Dbxref=GeneID:108632987
NW_017139431.1	Gnomon	gene	1761471	1764827	.	-	.	Name=LOC108632988;ID=gene-LOC108632988;Dbxref=GeneID:108632988
NW_017139431.1	Gnomon	gene	195104	197618	.	+	.	Name=LOC108632989;ID=gene-LOC108632989;Dbxref=GeneID:108632989
NW_017139431.1	Gnomon	gene	1798184	1800661	.	+	.	Name=LOC108632980;ID=gene-LOC108632980;Dbxref=GeneID:108632980
NW_017139431.1	Gnomon	gene	1198300	1199361	.	+	.	Name=LOC108632981;ID=gene-LOC108632981;Dbxref=GeneID:108632981
NW_017139431.1	Gnomon	gene	1759367	1761065	.	-	.	Name=LOC108632982;ID=gene-LOC108632982;Dbxref=GeneID:108632982
NW_017139431.1	Gnomon	gene	1889567	1891989	.	+	.	Name=LOC108632973;ID=gene-LOC108632973;Dbxref=GeneID:108632973
NW_017139431.1	Gnomon	gene	2022267	2023949	.	+	.	Name=LOC108632974;ID=gene-LOC108632974;Dbxref=GeneID:108632974
NW_017139431.1	Gnomon	gene	2216287	2256496	.	+	.	Name=LOC108632975;ID=gene-LOC108632975;Dbxref=GeneID:108632975
NW_017139431.1	Gnomon	gene	709522	718687	.	-	.	Name=LOC108632976;ID=gene-LOC108632976;Dbxref=GeneID:108632976
NW_017139431.1	Gnomon	gene	705082	709304	.	+	.	Name=LOC108632977;ID=gene-LOC108632977;Dbxref=GeneID:108632977
NW_017139431.1	Gnomon	gene	728564	733045	.	+	.	Name=LOC108632978;ID=gene-LOC108632978;Dbxref=GeneID:108632978
NW_017139431.1	Gnomon	gene	750890	757330	.	+	.	Name=LOC108632979;ID=gene-LOC108632979;Dbxref=GeneID:108632979
NW_017139431.1	Gnomon	gene	1117744	1137220	.	+	.	Name=LOC108632970;ID=gene-LOC108632970;Dbxref=GeneID:108632970
NW_017139431.1	Gnomon	gene	1231099	1254018	.	-	.	Name=LOC108632971;ID=gene-LOC108632971;Dbxref=GeneID:108632971
NW_017139431.1	Gnomon	gene	786108	791916	.	-	.	Name=LOC108632969;ID=gene-LOC108632969;Dbxref=GeneID:108632969
NW_017139431.1	Gnomon	gene	340426	349381	.	+	.	Name=LOC108632961;ID=gene-LOC108632961;Dbxref=GeneID:108632961
NW_017139431.1	Gnomon	gene	349676	356420	.	+	.	Name=LOC108632962;ID=gene-LOC108632962;Dbxref=GeneID:108632962
NW_017139431.1	Gnomon	gene	547403	550616	.	-	.	Name=LOC108632963;ID=gene-LOC108632963;Dbxref=GeneID:108632963
NW_017139431.1	Gnomon	gene	700449	703493	.	+	.	Name=LOC108632964;ID=gene-LOC108632964;Dbxref=GeneID:108632964
NW_017139431.1	Gnomon	gene	759342	761148	.	+	.	Name=LOC108632965;ID=gene-LOC108632965;Dbxref=GeneID:108632965
NW_017139431.1	Gnomon	gene	772457	777837	.	+	.	Name=LOC108632966;ID=gene-LOC108632966;Dbxref=GeneID:108632966
NW_017139431.1	Gnomon	gene	777917	780082	.	-	.	Name=LOC108632968;ID=gene-LOC108632968;Dbxref=GeneID:108632968
NW_017139431.1	Gnomon	gene	302094	305553	.	+	.	Name=LOC108632960;ID=gene-LOC108632960;Dbxref=GeneID:108632960
NW_017139431.1	Gnomon	gene	298680	301899	.	+	.	Name=LOC108632959;ID=gene-LOC108632959;Dbxref=GeneID:108632959
NW_017139431.1	Gnomon	exon	336947	338494	.	+	.	ID=exon-XM_018037901.2-1;Dbxref=GeneID:108633000%2CGenbank:XM_018037901.2;Parent=rna-XM_018037901.2
NW_017139431.1	Gnomon	exon	338576	338821	.	+	.	ID=exon-XM_018037901.2-2;Dbxref=GeneID:108633000%2CGenbank:XM_018037901.2;Parent=rna-XM_018037901.2
NW_017139431.1	Gnomon	exon	339625	340241	.	+	.	ID=exon-XM_018037901.2-5;Dbxref=GeneID:108633000%2CGenbank:XM_018037901.2;Parent=rna-XM_018037901.2
NW_017139431.1	Gnomon	exon	338916	339289	.	+	.	ID=exon-XM_018037901.2-3;Dbxref=GeneID:108633000%2CGenbank:XM_018037901.2;Parent=rna-XM_018037901.2
NW_017139431.1	Gnomon	exon	339377	339531	.	+	.	ID=exon-XM_018037901.2-4;Dbxref=GeneID:108633000%2CGenbank:XM_018037901.2;Parent=rna-XM_018037901.2
NW_017139431.1	Gnomon	CDS	337888	338494	.	+	0	Name=XP_017893390.1;ID=cds-XP_017893390.1;Dbxref=GeneID:108633000%2CGenbank:XP_017893390.1;Parent=rna-XM_018037901.2
NW_017139431.1	Gnomon	CDS	338576	338821	.	+	0	Name=XP_017893390.1;ID=cds-XP_017893390.1;Dbxref=GeneID:108633000%2CGenbank:XP_017893390.1;Parent=rna-XM_018037901.2
NW_017139431.1	Gnomon	CDS	338916	339289	.	+	0	Name=XP_017893390.1;ID=cds-XP_017893390.1;Dbxref=GeneID:108633000%2CGenbank:XP_017893390.1;Parent=rna-XM_018037901.2
NW_017139431.1	Gnomon	CDS	339377	339531	.	+	0	Name=XP_017893390.1;ID=cds-XP_017893390.1;Dbxref=GeneID:108633000%2CGenbank:XP_017893390.1;Parent=rna-XM_018037901.2
NW_017139431.1	Gnomon	CDS	339625	339931	.	+	0	Name=XP_017893390.1;ID=cds-XP_017893390.1;Dbxref=GeneID:108633000%2CGenbank:XP_017893390.1;Parent=rna-XM_018037901.2
NW_017139431.1	Gnomon	CDS	375459	375586	.	+	0	Name=XP_017893400.1;ID=cds-XP_017893400.1;Dbxref=GeneID:108633010%2CGenbank:XP_017893400.1;Parent=rna-XM_018037911.2
NW_017139431.1	Gnomon	CDS	375671	375832	.	+	0	Name=XP_017893400.1;ID=cds-XP_017893400.1;Dbxref=GeneID:108633010%2CGenbank:XP_017893400.1;Parent=rna-XM_018037911.2
NW_017139431.1	Gnomon	CDS	380633	380786	.	+	0	Name=XP_017893400.1;ID=cds-XP_017893400.1;Dbxref=GeneID:108633010%2CGenbank:XP_017893400.1;Parent=rna-XM_018037911.2
NW_017139431.1	Gnomon	CDS	380922	381192	.	+	0	Name=XP_017893400.1;ID=cds-XP_017893400.1;Dbxref=GeneID:108633010%2CGenbank:XP_017893400.1;Parent=rna-XM_018037911.2
NW_017139431.1	Gnomon	CDS	381343	381497	.	+	0	Name=XP_017893400.1;ID=cds-XP_017893400.1;Dbxref=GeneID:108633010%2CGenbank:XP_017893400.1;Parent=rna-XM_018037911.2
NW_017139431.1	Gnomon	CDS	683513	684700	.	+	0	Name=XP_026666770.1;ID=cds-XP_026666770.1;Dbxref=GeneID:108633021%2CGenbank:XP_026666770.1;Parent=rna-XM_026810969.1
NW_017139431.1	Gnomon	exon	70815	70916	.	-	.	ID=exon-XM_018037894.2-1;Dbxref=GeneID:108632994%2CGenbank:XM_018037894.2;Parent=rna-XM_018037894.2
NW_017139431.1	Gnomon	exon	69588	70737	.	-	.	ID=exon-XM_018037894.2-2;Dbxref=GeneID:108632994%2CGenbank:XM_018037894.2;Parent=rna-XM_018037894.2
NW_017139431.1	Gnomon	CDS	2198170	2198298	.	-	0	Name=XP_026666676.1;ID=cds-XP_026666676.1;Dbxref=GeneID:108633065%2CGenbank:XP_026666676.1;Parent=rna-XM_026810875.1
NW_017139431.1	Gnomon	CDS	2191204	2191284	.	-	0	Name=XP_026666676.1;ID=cds-XP_026666676.1;Dbxref=GeneID:108633065%2CGenbank:XP_026666676.1;Parent=rna-XM_026810875.1
NW_017139431.1	Gnomon	CDS	2106238	2106312	.	-	0	Name=XP_026666676.1;ID=cds-XP_026666676.1;Dbxref=GeneID:108633065%2CGenbank:XP_026666676.1;Parent=rna-XM_026810875.1
NW_017139431.1	Gnomon	CDS	2078881	2079027	.	-	0	Name=XP_026666676.1;ID=cds-XP_026666676.1;Dbxref=GeneID:108633065%2CGenbank:XP_026666676.1;Parent=rna-XM_026810875.1
NW_017139431.1	Gnomon	CDS	2035368	2035514	.	-	0	Name=XP_026666676.1;ID=cds-XP_026666676.1;Dbxref=GeneID:108633065%2CGenbank:XP_026666676.1;Parent=rna-XM_026810875.1
NW_017139431.1	Gnomon	CDS	2034002	2034190	.	-	0	Name=XP_026666676.1;ID=cds-XP_026666676.1;Dbxref=GeneID:108633065%2CGenbank:XP_026666676.1;Parent=rna-XM_026810875.1
NW_017139431.1	Gnomon	CDS	2033043	2033482	.	-	0	Name=XP_026666676.1;ID=cds-XP_026666676.1;Dbxref=GeneID:108633065%2CGenbank:XP_026666676.1;Parent=rna-XM_026810875.1
NW_017139431.1	Gnomon	CDS	2032676	2032894	.	-	0	Name=XP_026666676.1;ID=cds-XP_026666676.1;Dbxref=GeneID:108633065%2CGenbank:XP_026666676.1;Parent=rna-XM_026810875.1
NW_017139431.1	Gnomon	CDS	2032269	2032440	.	-	0	Name=XP_026666676.1;ID=cds-XP_026666676.1;Dbxref=GeneID:108633065%2CGenbank:XP_026666676.1;Parent=rna-XM_026810875.1
NW_017139431.1	Gnomon	CDS	2031092	2031301	.	-	0	Name=XP_026666676.1;ID=cds-XP_026666676.1;Dbxref=GeneID:108633065%2CGenbank:XP_026666676.1;Parent=rna-XM_026810875.1
NW_017139431.1	Gnomon	exon	402127	403228	.	-	.	ID=exon-XR_003388730.1-4;Dbxref=GeneID:113463879%2CGenbank:XR_003388730.1;Parent=rna-XR_003388730.1
NW_017139431.1	Gnomon	exon	403486	403580	.	-	.	ID=exon-XR_003388730.1-2;Dbxref=GeneID:113463879%2CGenbank:XR_003388730.1;Parent=rna-XR_003388730.1
NW_017139431.1	Gnomon	exon	403293	403416	.	-	.	ID=exon-XR_003388730.1-3;Dbxref=GeneID:113463879%2CGenbank:XR_003388730.1;Parent=rna-XR_003388730.1
NW_017139431.1	Gnomon	exon	403674	406320	.	-	.	ID=exon-XR_003388730.1-1;Dbxref=GeneID:113463879%2CGenbank:XR_003388730.1;Parent=rna-XR_003388730.1
NW_017139431.1	Gnomon	mRNA	371874	373954	.	-	.	Name=XM_026810955.1;ID=rna-XM_026810955.1;Dbxref=GeneID:108633012%2CGenbank:XM_026810955.1;Parent=gene-LOC108633012
NW_017139431.1	Gnomon	exon	47715	47735	.	-	.	ID=exon-XM_018037948.2-10;Dbxref=GeneID:108633025%2CGenbank:XM_018037948.2;Parent=rna-XM_018037948.2
NW_017139431.1	Gnomon	exon	45953	46133	.	-	.	ID=exon-XM_018037948.2-11;Dbxref=GeneID:108633025%2CGenbank:XM_018037948.2;Parent=rna-XM_018037948.2
NW_017139431.1	Gnomon	exon	45229	45891	.	-	.	ID=exon-XM_018037948.2-12;Dbxref=GeneID:108633025%2CGenbank:XM_018037948.2;Parent=rna-XM_018037948.2
NW_017139431.1	Gnomon	exon	45048	45166	.	-	.	ID=exon-XM_018037948.2-13;Dbxref=GeneID:108633025%2CGenbank:XM_018037948.2;Parent=rna-XM_018037948.2
NW_017139431.1	Gnomon	exon	44657	44969	.	-	.	ID=exon-XM_018037948.2-14;Dbxref=GeneID:108633025%2CGenbank:XM_018037948.2;Parent=rna-XM_018037948.2
NW_017139431.1	Gnomon	exon	44427	44578	.	-	.	ID=exon-XM_018037948.2-15;Dbxref=GeneID:108633025%2CGenbank:XM_018037948.2;Parent=rna-XM_018037948.2
NW_017139431.1	Gnomon	exon	42654	44332	.	-	.	ID=exon-XM_018037948.2-16;Dbxref=GeneID:108633025%2CGenbank:XM_018037948.2;Parent=rna-XM_018037948.2
NW_017139431.1	Gnomon	exon	42504	42594	.	-	.	ID=exon-XM_018037948.2-17;Dbxref=GeneID:108633025%2CGenbank:XM_018037948.2;Parent=rna-XM_018037948.2
NW_017139431.1	Gnomon	exon	42273	42303	.	-	.	ID=exon-XM_018037948.2-18;Dbxref=GeneID:108633025%2CGenbank:XM_018037948.2;Parent=rna-XM_018037948.2
NW_017139431.1	Gnomon	exon	42026	42200	.	-	.	ID=exon-XM_018037948.2-19;Dbxref=GeneID:108633025%2CGenbank:XM_018037948.2;Parent=rna-XM_018037948.2
NW_017139431.1	Gnomon	exon	41780	41958	.	-	.	ID=exon-XM_018037948.2-20;Dbxref=GeneID:108633025%2CGenbank:XM_018037948.2;Parent=rna-XM_018037948.2
NW_017139431.1	Gnomon	exon	40492	41519	.	-	.	ID=exon-XM_018037948.2-21;Dbxref=GeneID:108633025%2CGenbank:XM_018037948.2;Parent=rna-XM_018037948.2
NW_017139431.1	Gnomon	exon	10140	10274	.	-	.	ID=exon-XM_018037973.1-5;Dbxref=GeneID:108633037%2CGenbank:XM_018037973.1;Parent=rna-XM_018037973.1
NW_017139431.1	Gnomon	exon	9570	9788	.	-	.	ID=exon-XM_018037973.1-6;Dbxref=GeneID:108633037%2CGenbank:XM_018037973.1;Parent=rna-XM_018037973.1
NW_017139431.1	Gnomon	exon	7604	7690	.	-	.	ID=exon-XM_018037973.1-7;Dbxref=GeneID:108633037%2CGenbank:XM_018037973.1;Parent=rna-XM_018037973.1
NW_017139431.1	Gnomon	exon	5673	5831	.	-	.	ID=exon-XM_018037973.1-8;Dbxref=GeneID:108633037%2CGenbank:XM_018037973.1;Parent=rna-XM_018037973.1
NW_017139431.1	Gnomon	exon	13934	14303	.	-	.	ID=exon-XM_018037973.1-1;Dbxref=GeneID:108633037%2CGenbank:XM_018037973.1;Parent=rna-XM_018037973.1
NW_017139431.1	Gnomon	exon	11990	12178	.	-	.	ID=exon-XM_018037973.1-2;Dbxref=GeneID:108633037%2CGenbank:XM_018037973.1;Parent=rna-XM_018037973.1
NW_017139431.1	Gnomon	exon	11344	11468	.	-	.	ID=exon-XM_018037973.1-3;Dbxref=GeneID:108633037%2CGenbank:XM_018037973.1;Parent=rna-XM_018037973.1
NW_017139431.1	Gnomon	exon	10692	10838	.	-	.	ID=exon-XM_018037973.1-4;Dbxref=GeneID:108633037%2CGenbank:XM_018037973.1;Parent=rna-XM_018037973.1
NW_017139431.1	Gnomon	exon	5264	5493	.	-	.	ID=exon-XM_018037973.1-9;Dbxref=GeneID:108633037%2CGenbank:XM_018037973.1;Parent=rna-XM_018037973.1
NW_017139431.1	Gnomon	exon	553852	554095	.	+	.	ID=exon-XM_026810911.1-9;Dbxref=GeneID:108633067%2CGenbank:XM_026810911.1;Parent=rna-XM_026810911.1
NW_017139431.1	Gnomon	exon	553301	553451	.	+	.	ID=exon-XM_026810911.1-7;Dbxref=GeneID:108633067%2CGenbank:XM_026810911.1;Parent=rna-XM_026810911.1
NW_017139431.1	Gnomon	exon	553541	553777	.	+	.	ID=exon-XM_026810911.1-8;Dbxref=GeneID:108633067%2CGenbank:XM_026810911.1;Parent=rna-XM_026810911.1
NW_017139431.1	Gnomon	exon	552806	552888	.	+	.	ID=exon-XM_026810911.1-5;Dbxref=GeneID:108633067%2CGenbank:XM_026810911.1;Parent=rna-XM_026810911.1
NW_017139431.1	Gnomon	exon	553100	553236	.	+	.	ID=exon-XM_026810911.1-6;Dbxref=GeneID:108633067%2CGenbank:XM_026810911.1;Parent=rna-XM_026810911.1
NW_017139431.1	Gnomon	exon	550400	550602	.	+	.	ID=exon-XM_026810911.1-3;Dbxref=GeneID:108633067%2CGenbank:XM_026810911.1;Parent=rna-XM_026810911.1
NW_017139431.1	Gnomon	exon	552263	552422	.	+	.	ID=exon-XM_026810911.1-4;Dbxref=GeneID:108633067%2CGenbank:XM_026810911.1;Parent=rna-XM_026810911.1
NW_017139431.1	Gnomon	exon	545356	545667	.	+	.	ID=exon-XM_026810911.1-1;Dbxref=GeneID:108633067%2CGenbank:XM_026810911.1;Parent=rna-XM_026810911.1
NW_017139431.1	Gnomon	exon	549937	550190	.	+	.	ID=exon-XM_026810911.1-2;Dbxref=GeneID:108633067%2CGenbank:XM_026810911.1;Parent=rna-XM_026810911.1
NW_017139431.1	Gnomon	CDS	377205	377333	.	-	0	Name=XP_017893401.1;ID=cds-XP_017893401.1;Dbxref=GeneID:108633011%2CGenbank:XP_017893401.1;Parent=rna-XM_018037912.2
NW_017139431.1	Gnomon	CDS	376902	377045	.	-	0	Name=XP_017893401.1;ID=cds-XP_017893401.1;Dbxref=GeneID:108633011%2CGenbank:XP_017893401.1;Parent=rna-XM_018037912.2
NW_017139431.1	Gnomon	CDS	376654	376839	.	-	0	Name=XP_017893401.1;ID=cds-XP_017893401.1;Dbxref=GeneID:108633011%2CGenbank:XP_017893401.1;Parent=rna-XM_018037912.2
NW_017139431.1	Gnomon	CDS	376415	376567	.	-	0	Name=XP_017893401.1;ID=cds-XP_017893401.1;Dbxref=GeneID:108633011%2CGenbank:XP_017893401.1;Parent=rna-XM_018037912.2
NW_017139431.1	Gnomon	exon	1927351	1927524	.	+	.	ID=exon-XR_003388706.1-3;Dbxref=GeneID:113463872%2CGenbank:XR_003388706.1;Parent=rna-XR_003388706.1
NW_017139431.1	Gnomon	exon	1927641	1927900	.	+	.	ID=exon-XR_003388706.1-4;Dbxref=GeneID:113463872%2CGenbank:XR_003388706.1;Parent=rna-XR_003388706.1
NW_017139431.1	Gnomon	exon	1927971	1930748	.	+	.	ID=exon-XR_003388706.1-5;Dbxref=GeneID:113463872%2CGenbank:XR_003388706.1;Parent=rna-XR_003388706.1
NW_017139431.1	Gnomon	exon	1924916	1925147	.	+	.	ID=exon-XR_003388706.1-1;Dbxref=GeneID:113463872%2CGenbank:XR_003388706.1;Parent=rna-XR_003388706.1
NW_017139431.1	Gnomon	exon	1925397	1926868	.	+	.	ID=exon-XR_003388706.1-2;Dbxref=GeneID:113463872%2CGenbank:XR_003388706.1;Parent=rna-XR_003388706.1
NW_017139431.1	Gnomon	CDS	2024057	2024431	.	+	0	Name=XP_017893548.1;ID=cds-XP_017893548.1;Dbxref=GeneID:108633077%2CGenbank:XP_017893548.1;Parent=rna-XM_018038059.2
NW_017139431.1	Gnomon	CDS	2198170	2198298	.	-	0	Name=XP_026666675.1;ID=cds-XP_026666675.1;Dbxref=GeneID:108633065%2CGenbank:XP_026666675.1;Parent=rna-XM_026810874.1
NW_017139431.1	Gnomon	CDS	2191204	2191284	.	-	0	Name=XP_026666675.1;ID=cds-XP_026666675.1;Dbxref=GeneID:108633065%2CGenbank:XP_026666675.1;Parent=rna-XM_026810874.1
NW_017139431.1	Gnomon	CDS	2106238	2106312	.	-	0	Name=XP_026666675.1;ID=cds-XP_026666675.1;Dbxref=GeneID:108633065%2CGenbank:XP_026666675.1;Parent=rna-XM_026810874.1
NW_017139431.1	Gnomon	CDS	2078881	2079027	.	-	0	Name=XP_026666675.1;ID=cds-XP_026666675.1;Dbxref=GeneID:108633065%2CGenbank:XP_026666675.1;Parent=rna-XM_026810874.1
NW_017139431.1	Gnomon	CDS	2035368	2035514	.	-	0	Name=XP_026666675.1;ID=cds-XP_026666675.1;Dbxref=GeneID:108633065%2CGenbank:XP_026666675.1;Parent=rna-XM_026810874.1
NW_017139431.1	Gnomon	CDS	2034002	2034190	.	-	0	Name=XP_026666675.1;ID=cds-XP_026666675.1;Dbxref=GeneID:108633065%2CGenbank:XP_026666675.1;Parent=rna-XM_026810874.1
NW_017139431.1	Gnomon	CDS	2033043	2033485	.	-	0	Name=XP_026666675.1;ID=cds-XP_026666675.1;Dbxref=GeneID:108633065%2CGenbank:XP_026666675.1;Parent=rna-XM_026810874.1
NW_017139431.1	Gnomon	CDS	2032676	2032894	.	-	0	Name=XP_026666675.1;ID=cds-XP_026666675.1;Dbxref=GeneID:108633065%2CGenbank:XP_026666675.1;Parent=rna-XM_026810874.1
NW_017139431.1	Gnomon	CDS	2032269	2032440	.	-	0	Name=XP_026666675.1;ID=cds-XP_026666675.1;Dbxref=GeneID:108633065%2CGenbank:XP_026666675.1;Parent=rna-XM_026810874.1
NW_017139431.1	Gnomon	CDS	2031092	2031301	.	-	0	Name=XP_026666675.1;ID=cds-XP_026666675.1;Dbxref=GeneID:108633065%2CGenbank:XP_026666675.1;Parent=rna-XM_026810874.1
NW_017139431.1	Gnomon	mRNA	95351	104732	.	-	.	Name=XM_018037995.2;ID=rna-XM_018037995.2;Dbxref=GeneID:108633048%2CGenbank:XM_018037995.2;Parent=gene-LOC108633048
NW_017139431.1	Gnomon	CDS	331707	332825	.	-	0	Name=XP_017893392.1;ID=cds-XP_017893392.1;Dbxref=GeneID:108633001%2CGenbank:XP_017893392.1;Parent=rna-XM_018037903.2
NW_017139431.1	Gnomon	mRNA	1867790	1872585	.	+	.	Name=XM_018038009.2;ID=rna-XM_018038009.2;Dbxref=GeneID:108633052%2CGenbank:XM_018038009.2;Parent=gene-LOC108633052
NW_017139431.1	Gnomon	mRNA	371874	373954	.	-	.	Name=XM_026810956.1;ID=rna-XM_026810956.1;Dbxref=GeneID:108633012%2CGenbank:XM_026810956.1;Parent=gene-LOC108633012
NW_017139431.1	Gnomon	CDS	761308	761427	.	+	0	Name=XP_017893540.1;ID=cds-XP_017893540.1;Dbxref=GeneID:108633071%2CGenbank:XP_017893540.1;Parent=rna-XM_018038051.2
NW_017139431.1	Gnomon	CDS	761485	761703	.	+	0	Name=XP_017893540.1;ID=cds-XP_017893540.1;Dbxref=GeneID:108633071%2CGenbank:XP_017893540.1;Parent=rna-XM_018038051.2
NW_017139431.1	Gnomon	CDS	761777	761992	.	+	0	Name=XP_017893540.1;ID=cds-XP_017893540.1;Dbxref=GeneID:108633071%2CGenbank:XP_017893540.1;Parent=rna-XM_018038051.2
NW_017139431.1	Gnomon	CDS	762072	762899	.	+	0	Name=XP_017893540.1;ID=cds-XP_017893540.1;Dbxref=GeneID:108633071%2CGenbank:XP_017893540.1;Parent=rna-XM_018038051.2
NW_017139431.1	Gnomon	exon	58686	58849	.	-	.	ID=exon-XM_018037949.2-1;Dbxref=GeneID:108633025%2CGenbank:XM_018037949.2;Parent=rna-XM_018037949.2
NW_017139431.1	Gnomon	exon	57978	58121	.	-	.	ID=exon-XM_018037949.2-2;Dbxref=GeneID:108633025%2CGenbank:XM_018037949.2;Parent=rna-XM_018037949.2
NW_017139431.1	Gnomon	exon	51083	51287	.	-	.	ID=exon-XM_018037949.2-5;Dbxref=GeneID:108633025%2CGenbank:XM_018037949.2;Parent=rna-XM_018037949.2
NW_017139431.1	Gnomon	exon	50263	50482	.	-	.	ID=exon-XM_018037949.2-6;Dbxref=GeneID:108633025%2CGenbank:XM_018037949.2;Parent=rna-XM_018037949.2
NW_017139431.1	Gnomon	exon	52438	52590	.	-	.	ID=exon-XM_018037949.2-3;Dbxref=GeneID:108633025%2CGenbank:XM_018037949.2;Parent=rna-XM_018037949.2
NW_017139431.1	Gnomon	exon	52171	52365	.	-	.	ID=exon-XM_018037949.2-4;Dbxref=GeneID:108633025%2CGenbank:XM_018037949.2;Parent=rna-XM_018037949.2
NW_017139431.1	Gnomon	exon	48225	48389	.	-	.	ID=exon-XM_018037949.2-9;Dbxref=GeneID:108633025%2CGenbank:XM_018037949.2;Parent=rna-XM_018037949.2
NW_017139431.1	Gnomon	exon	49541	49585	.	-	.	ID=exon-XM_018037949.2-7;Dbxref=GeneID:108633025%2CGenbank:XM_018037949.2;Parent=rna-XM_018037949.2
NW_017139431.1	Gnomon	exon	48475	48615	.	-	.	ID=exon-XM_018037949.2-8;Dbxref=GeneID:108633025%2CGenbank:XM_018037949.2;Parent=rna-XM_018037949.2
NW_017139431.1	Gnomon	exon	9104	9133	.	-	.	ID=exon-XM_018037972.2-7;Dbxref=GeneID:108633037%2CGenbank:XM_018037972.2;Parent=rna-XM_018037972.2
NW_017139431.1	Gnomon	exon	7604	7690	.	-	.	ID=exon-XM_018037972.2-8;Dbxref=GeneID:108633037%2CGenbank:XM_018037972.2;Parent=rna-XM_018037972.2
NW_017139431.1	Gnomon	exon	10140	10274	.	-	.	ID=exon-XM_018037972.2-5;Dbxref=GeneID:108633037%2CGenbank:XM_018037972.2;Parent=rna-XM_018037972.2
NW_017139431.1	Gnomon	exon	9570	9788	.	-	.	ID=exon-XM_018037972.2-6;Dbxref=GeneID:108633037%2CGenbank:XM_018037972.2;Parent=rna-XM_018037972.2
NW_017139431.1	Gnomon	exon	11344	11468	.	-	.	ID=exon-XM_018037972.2-3;Dbxref=GeneID:108633037%2CGenbank:XM_018037972.2;Parent=rna-XM_018037972.2
NW_017139431.1	Gnomon	exon	10692	10838	.	-	.	ID=exon-XM_018037972.2-4;Dbxref=GeneID:108633037%2CGenbank:XM_018037972.2;Parent=rna-XM_018037972.2
NW_017139431.1	Gnomon	exon	13934	14303	.	-	.	ID=exon-XM_018037972.2-1;Dbxref=GeneID:108633037%2CGenbank:XM_018037972.2;Parent=rna-XM_018037972.2
NW_017139431.1	Gnomon	exon	11990	12178	.	-	.	ID=exon-XM_018037972.2-2;Dbxref=GeneID:108633037%2CGenbank:XM_018037972.2;Parent=rna-XM_018037972.2
NW_017139431.1	Gnomon	exon	5673	5831	.	-	.	ID=exon-XM_018037972.2-9;Dbxref=GeneID:108633037%2CGenbank:XM_018037972.2;Parent=rna-XM_018037972.2
NW_017139431.1	Gnomon	mRNA	69588	70916	.	-	.	Name=XM_018037894.2;ID=rna-XM_018037894.2;Dbxref=GeneID:108632994%2CGenbank:XM_018037894.2;Parent=gene-LOC108632994
NW_017139431.1	Gnomon	CDS	1027511	1027610	.	-	0	Name=XP_017893446.1;ID=cds-XP_017893446.1;Dbxref=GeneID:108633032%2CGenbank:XP_017893446.1;Parent=rna-XM_018037957.2
NW_017139431.1	Gnomon	CDS	977922	978076	.	-	0	Name=XP_017893446.1;ID=cds-XP_017893446.1;Dbxref=GeneID:108633032%2CGenbank:XP_017893446.1;Parent=rna-XM_018037957.2
NW_017139431.1	Gnomon	CDS	912831	913041	.	-	0	Name=XP_017893446.1;ID=cds-XP_017893446.1;Dbxref=GeneID:108633032%2CGenbank:XP_017893446.1;Parent=rna-XM_018037957.2
NW_017139431.1	Gnomon	CDS	910635	910694	.	-	0	Name=XP_017893446.1;ID=cds-XP_017893446.1;Dbxref=GeneID:108633032%2CGenbank:XP_017893446.1;Parent=rna-XM_018037957.2
NW_017139431.1	Gnomon	CDS	908924	909074	.	-	0	Name=XP_017893446.1;ID=cds-XP_017893446.1;Dbxref=GeneID:108633032%2CGenbank:XP_017893446.1;Parent=rna-XM_018037957.2
NW_017139431.1	Gnomon	CDS	908067	908227	.	-	0	Name=XP_017893446.1;ID=cds-XP_017893446.1;Dbxref=GeneID:108633032%2CGenbank:XP_017893446.1;Parent=rna-XM_018037957.2
NW_017139431.1	Gnomon	CDS	904687	904787	.	-	0	Name=XP_017893446.1;ID=cds-XP_017893446.1;Dbxref=GeneID:108633032%2CGenbank:XP_017893446.1;Parent=rna-XM_018037957.2
NW_017139431.1	Gnomon	mRNA	1878698	1881391	.	+	.	Name=XM_018037904.2;ID=rna-XM_018037904.2;Dbxref=GeneID:108633002%2CGenbank:XM_018037904.2;Parent=gene-LOC108633002
NW_017139431.1	Gnomon	exon	2028470	2031301	.	-	.	ID=exon-XM_026810876.1-10;Dbxref=GeneID:108633065%2CGenbank:XM_026810876.1;Parent=rna-XM_026810876.1
NW_017139431.1	Gnomon	CDS	681649	681837	.	-	0	Name=XP_026666772.1;ID=cds-XP_026666772.1;Dbxref=GeneID:108633022%2CGenbank:XP_026666772.1;Parent=rna-XM_026810971.1
NW_017139431.1	Gnomon	CDS	681366	681504	.	-	0	Name=XP_026666772.1;ID=cds-XP_026666772.1;Dbxref=GeneID:108633022%2CGenbank:XP_026666772.1;Parent=rna-XM_026810971.1
NW_017139431.1	Gnomon	CDS	681253	681282	.	-	0	Name=XP_026666772.1;ID=cds-XP_026666772.1;Dbxref=GeneID:108633022%2CGenbank:XP_026666772.1;Parent=rna-XM_026810971.1
NW_017139431.1	Gnomon	CDS	679892	680025	.	-	0	Name=XP_026666772.1;ID=cds-XP_026666772.1;Dbxref=GeneID:108633022%2CGenbank:XP_026666772.1;Parent=rna-XM_026810971.1
NW_017139431.1	Gnomon	CDS	679651	679818	.	-	0	Name=XP_026666772.1;ID=cds-XP_026666772.1;Dbxref=GeneID:108633022%2CGenbank:XP_026666772.1;Parent=rna-XM_026810971.1
NW_017139431.1	Gnomon	exon	404600	406320	.	-	.	ID=exon-XR_003388729.1-1;Dbxref=GeneID:113463879%2CGenbank:XR_003388729.1;Parent=rna-XR_003388729.1
NW_017139431.1	Gnomon	exon	403674	403996	.	-	.	ID=exon-XR_003388729.1-2;Dbxref=GeneID:113463879%2CGenbank:XR_003388729.1;Parent=rna-XR_003388729.1
NW_017139431.1	Gnomon	exon	403486	403580	.	-	.	ID=exon-XR_003388729.1-3;Dbxref=GeneID:113463879%2CGenbank:XR_003388729.1;Parent=rna-XR_003388729.1
NW_017139431.1	Gnomon	exon	402127	403416	.	-	.	ID=exon-XR_003388729.1-4;Dbxref=GeneID:113463879%2CGenbank:XR_003388729.1;Parent=rna-XR_003388729.1
NW_017139431.1	Gnomon	CDS	2194914	2194997	.	-	0	Name=XP_026666678.1;ID=cds-XP_026666678.1;Dbxref=GeneID:108633065%2CGenbank:XP_026666678.1;Parent=rna-XM_026810877.1
NW_017139431.1	Gnomon	CDS	2191204	2191284	.	-	0	Name=XP_026666678.1;ID=cds-XP_026666678.1;Dbxref=GeneID:108633065%2CGenbank:XP_026666678.1;Parent=rna-XM_026810877.1
NW_017139431.1	Gnomon	CDS	2106238	2106312	.	-	0	Name=XP_026666678.1;ID=cds-XP_026666678.1;Dbxref=GeneID:108633065%2CGenbank:XP_026666678.1;Parent=rna-XM_026810877.1
NW_017139431.1	Gnomon	CDS	2078881	2079027	.	-	0	Name=XP_026666678.1;ID=cds-XP_026666678.1;Dbxref=GeneID:108633065%2CGenbank:XP_026666678.1;Parent=rna-XM_026810877.1
NW_017139431.1	Gnomon	CDS	2035368	2035514	.	-	0	Name=XP_026666678.1;ID=cds-XP_026666678.1;Dbxref=GeneID:108633065%2CGenbank:XP_026666678.1;Parent=rna-XM_026810877.1
NW_017139431.1	Gnomon	CDS	2034002	2034190	.	-	0	Name=XP_026666678.1;ID=cds-XP_026666678.1;Dbxref=GeneID:108633065%2CGenbank:XP_026666678.1;Parent=rna-XM_026810877.1
NW_017139431.1	Gnomon	CDS	2033043	2033482	.	-	0	Name=XP_026666678.1;ID=cds-XP_026666678.1;Dbxref=GeneID:108633065%2CGenbank:XP_026666678.1;Parent=rna-XM_026810877.1
NW_017139431.1	Gnomon	CDS	2032676	2032894	.	-	0	Name=XP_026666678.1;ID=cds-XP_026666678.1;Dbxref=GeneID:108633065%2CGenbank:XP_026666678.1;Parent=rna-XM_026810877.1
NW_017139431.1	Gnomon	CDS	2032269	2032440	.	-	0	Name=XP_026666678.1;ID=cds-XP_026666678.1;Dbxref=GeneID:108633065%2CGenbank:XP_026666678.1;Parent=rna-XM_026810877.1
NW_017139431.1	Gnomon	CDS	2031092	2031301	.	-	0	Name=XP_026666678.1;ID=cds-XP_026666678.1;Dbxref=GeneID:108633065%2CGenbank:XP_026666678.1;Parent=rna-XM_026810877.1
NW_017139431.1	Gnomon	exon	85358	85733	.	-	.	ID=exon-XM_018038030.2-1;Dbxref=GeneID:108633062%2CGenbank:XM_018038030.2;Parent=rna-XM_018038030.2
NW_017139431.1	Gnomon	exon	81651	81802	.	-	.	ID=exon-XM_018038030.2-2;Dbxref=GeneID:108633062%2CGenbank:XM_018038030.2;Parent=rna-XM_018038030.2
NW_017139431.1	Gnomon	exon	80990	81080	.	-	.	ID=exon-XM_018038030.2-3;Dbxref=GeneID:108633062%2CGenbank:XM_018038030.2;Parent=rna-XM_018038030.2
NW_017139431.1	Gnomon	exon	80813	80916	.	-	.	ID=exon-XM_018038030.2-4;Dbxref=GeneID:108633062%2CGenbank:XM_018038030.2;Parent=rna-XM_018038030.2
NW_017139431.1	Gnomon	exon	79714	80132	.	-	.	ID=exon-XM_018038030.2-5;Dbxref=GeneID:108633062%2CGenbank:XM_018038030.2;Parent=rna-XM_018038030.2
NW_017139431.1	Gnomon	exon	77167	79634	.	-	.	ID=exon-XM_018038030.2-6;Dbxref=GeneID:108633062%2CGenbank:XM_018038030.2;Parent=rna-XM_018038030.2
NW_017139431.1	Gnomon	exon	74400	77072	.	-	.	ID=exon-XM_018038030.2-7;Dbxref=GeneID:108633062%2CGenbank:XM_018038030.2;Parent=rna-XM_018038030.2
NW_017139431.1	Gnomon	CDS	818246	818378	.	+	0	Name=XP_017893541.1;ID=cds-XP_017893541.1;Dbxref=GeneID:108633072%2CGenbank:XP_017893541.1;Parent=rna-XM_018038052.2
NW_017139431.1	Gnomon	CDS	839227	839405	.	+	0	Name=XP_017893541.1;ID=cds-XP_017893541.1;Dbxref=GeneID:108633072%2CGenbank:XP_017893541.1;Parent=rna-XM_018038052.2
NW_017139431.1	Gnomon	CDS	880439	880649	.	+	0	Name=XP_017893541.1;ID=cds-XP_017893541.1;Dbxref=GeneID:108633072%2CGenbank:XP_017893541.1;Parent=rna-XM_018038052.2
NW_017139431.1	Gnomon	CDS	880979	881032	.	+	0	Name=XP_017893541.1;ID=cds-XP_017893541.1;Dbxref=GeneID:108633072%2CGenbank:XP_017893541.1;Parent=rna-XM_018038052.2
NW_017139431.1	Gnomon	CDS	885183	885346	.	+	0	Name=XP_017893541.1;ID=cds-XP_017893541.1;Dbxref=GeneID:108633072%2CGenbank:XP_017893541.1;Parent=rna-XM_018038052.2
NW_017139431.1	Gnomon	CDS	886053	886209	.	+	0	Name=XP_017893541.1;ID=cds-XP_017893541.1;Dbxref=GeneID:108633072%2CGenbank:XP_017893541.1;Parent=rna-XM_018038052.2
NW_017139431.1	Gnomon	CDS	894485	894621	.	+	0	Name=XP_017893541.1;ID=cds-XP_017893541.1;Dbxref=GeneID:108633072%2CGenbank:XP_017893541.1;Parent=rna-XM_018038052.2
NW_017139431.1	Gnomon	mRNA	584899	594348	.	+	.	Name=XM_018038002.2;ID=rna-XM_018038002.2;Dbxref=GeneID:108633050%2CGenbank:XM_018038002.2;Parent=gene-LOC108633050
NW_017139431.1	Gnomon	mRNA	1213969	1214833	.	-	.	Name=XM_018037905.2;ID=rna-XM_018037905.2;Dbxref=GeneID:108633003%2CGenbank:XM_018037905.2;Parent=gene-LOC108633003
NW_017139431.1	Gnomon	CDS	1027511	1027610	.	-	0	Name=XP_017893447.1;ID=cds-XP_017893447.1;Dbxref=GeneID:108633032%2CGenbank:XP_017893447.1;Parent=rna-XM_018037958.2
NW_017139431.1	Gnomon	CDS	977922	978076	.	-	0	Name=XP_017893447.1;ID=cds-XP_017893447.1;Dbxref=GeneID:108633032%2CGenbank:XP_017893447.1;Parent=rna-XM_018037958.2
NW_017139431.1	Gnomon	CDS	912831	913041	.	-	0	Name=XP_017893447.1;ID=cds-XP_017893447.1;Dbxref=GeneID:108633032%2CGenbank:XP_017893447.1;Parent=rna-XM_018037958.2
NW_017139431.1	Gnomon	CDS	910635	910694	.	-	0	Name=XP_017893447.1;ID=cds-XP_017893447.1;Dbxref=GeneID:108633032%2CGenbank:XP_017893447.1;Parent=rna-XM_018037958.2
NW_017139431.1	Gnomon	CDS	908924	909074	.	-	0	Name=XP_017893447.1;ID=cds-XP_017893447.1;Dbxref=GeneID:108633032%2CGenbank:XP_017893447.1;Parent=rna-XM_018037958.2
NW_017139431.1	Gnomon	CDS	908067	908227	.	-	0	Name=XP_017893447.1;ID=cds-XP_017893447.1;Dbxref=GeneID:108633032%2CGenbank:XP_017893447.1;Parent=rna-XM_018037958.2
NW_017139431.1	Gnomon	CDS	904687	904787	.	-	0	Name=XP_017893447.1;ID=cds-XP_017893447.1;Dbxref=GeneID:108633032%2CGenbank:XP_017893447.1;Parent=rna-XM_018037958.2
NW_017139431.1	Gnomon	CDS	682449	682584	.	-	0	Name=XP_026666771.1;ID=cds-XP_026666771.1;Dbxref=GeneID:108633022%2CGenbank:XP_026666771.1;Parent=rna-XM_026810970.1
NW_017139431.1	Gnomon	CDS	681649	681845	.	-	0	Name=XP_026666771.1;ID=cds-XP_026666771.1;Dbxref=GeneID:108633022%2CGenbank:XP_026666771.1;Parent=rna-XM_026810970.1
NW_017139431.1	Gnomon	CDS	681366	681504	.	-	0	Name=XP_026666771.1;ID=cds-XP_026666771.1;Dbxref=GeneID:108633022%2CGenbank:XP_026666771.1;Parent=rna-XM_026810970.1
NW_017139431.1	Gnomon	CDS	681253	681282	.	-	0	Name=XP_026666771.1;ID=cds-XP_026666771.1;Dbxref=GeneID:108633022%2CGenbank:XP_026666771.1;Parent=rna-XM_026810970.1
NW_017139431.1	Gnomon	CDS	679892	680025	.	-	0	Name=XP_026666771.1;ID=cds-XP_026666771.1;Dbxref=GeneID:108633022%2CGenbank:XP_026666771.1;Parent=rna-XM_026810970.1
NW_017139431.1	Gnomon	CDS	679651	679818	.	-	0	Name=XP_026666771.1;ID=cds-XP_026666771.1;Dbxref=GeneID:108633022%2CGenbank:XP_026666771.1;Parent=rna-XM_026810970.1
NW_017139431.1	Gnomon	exon	796586	796795	.	-	.	ID=exon-XM_018038020.2-10;Dbxref=GeneID:108633057%2CGenbank:XM_018038020.2;Parent=rna-XM_018038020.2
NW_017139431.1	Gnomon	exon	796371	796525	.	-	.	ID=exon-XM_018038020.2-11;Dbxref=GeneID:108633057%2CGenbank:XM_018038020.2;Parent=rna-XM_018038020.2
NW_017139431.1	Gnomon	exon	796192	796280	.	-	.	ID=exon-XM_018038020.2-12;Dbxref=GeneID:108633057%2CGenbank:XM_018038020.2;Parent=rna-XM_018038020.2
NW_017139431.1	Gnomon	exon	1194260	1194440	.	+	.	ID=exon-XM_026810881.1-5;Dbxref=GeneID:108633070%2CGenbank:XM_026810881.1;Parent=rna-XM_026810881.1
NW_017139431.1	Gnomon	exon	1194980	1195336	.	+	.	ID=exon-XM_026810881.1-6;Dbxref=GeneID:108633070%2CGenbank:XM_026810881.1;Parent=rna-XM_026810881.1
NW_017139431.1	Gnomon	exon	1191113	1192103	.	+	.	ID=exon-XM_026810881.1-3;Dbxref=GeneID:108633070%2CGenbank:XM_026810881.1;Parent=rna-XM_026810881.1
NW_017139431.1	Gnomon	exon	1194037	1194177	.	+	.	ID=exon-XM_026810881.1-4;Dbxref=GeneID:108633070%2CGenbank:XM_026810881.1;Parent=rna-XM_026810881.1
NW_017139431.1	Gnomon	exon	1195710	1197548	.	+	.	ID=exon-XM_026810881.1-7;Dbxref=GeneID:108633070%2CGenbank:XM_026810881.1;Parent=rna-XM_026810881.1
NW_017139431.1	Gnomon	exon	1188034	1188487	.	+	.	ID=exon-XM_026810881.1-1;Dbxref=GeneID:108633070%2CGenbank:XM_026810881.1;Parent=rna-XM_026810881.1
NW_017139431.1	Gnomon	exon	1190604	1190697	.	+	.	ID=exon-XM_026810881.1-2;Dbxref=GeneID:108633070%2CGenbank:XM_026810881.1;Parent=rna-XM_026810881.1
NW_017139431.1	Gnomon	CDS	1027511	1027610	.	-	0	Name=XP_017893448.1;ID=cds-XP_017893448.1;Dbxref=GeneID:108633032%2CGenbank:XP_017893448.1;Parent=rna-XM_018037959.2
NW_017139431.1	Gnomon	CDS	977922	978076	.	-	0	Name=XP_017893448.1;ID=cds-XP_017893448.1;Dbxref=GeneID:108633032%2CGenbank:XP_017893448.1;Parent=rna-XM_018037959.2
NW_017139431.1	Gnomon	CDS	912831	913041	.	-	0	Name=XP_017893448.1;ID=cds-XP_017893448.1;Dbxref=GeneID:108633032%2CGenbank:XP_017893448.1;Parent=rna-XM_018037959.2
NW_017139431.1	Gnomon	CDS	910635	910694	.	-	0	Name=XP_017893448.1;ID=cds-XP_017893448.1;Dbxref=GeneID:108633032%2CGenbank:XP_017893448.1;Parent=rna-XM_018037959.2
NW_017139431.1	Gnomon	CDS	908924	909074	.	-	0	Name=XP_017893448.1;ID=cds-XP_017893448.1;Dbxref=GeneID:108633032%2CGenbank:XP_017893448.1;Parent=rna-XM_018037959.2
NW_017139431.1	Gnomon	CDS	908067	908215	.	-	0	Name=XP_017893448.1;ID=cds-XP_017893448.1;Dbxref=GeneID:108633032%2CGenbank:XP_017893448.1;Parent=rna-XM_018037959.2
NW_017139431.1	Gnomon	CDS	904687	904787	.	-	0	Name=XP_017893448.1;ID=cds-XP_017893448.1;Dbxref=GeneID:108633032%2CGenbank:XP_017893448.1;Parent=rna-XM_018037959.2
NW_017139431.1	Gnomon	CDS	2194914	2194997	.	-	0	Name=XP_026666677.1;ID=cds-XP_026666677.1;Dbxref=GeneID:108633065%2CGenbank:XP_026666677.1;Parent=rna-XM_026810876.1
NW_017139431.1	Gnomon	CDS	2191204	2191284	.	-	0	Name=XP_026666677.1;ID=cds-XP_026666677.1;Dbxref=GeneID:108633065%2CGenbank:XP_026666677.1;Parent=rna-XM_026810876.1
NW_017139431.1	Gnomon	CDS	2106238	2106312	.	-	0	Name=XP_026666677.1;ID=cds-XP_026666677.1;Dbxref=GeneID:108633065%2CGenbank:XP_026666677.1;Parent=rna-XM_026810876.1
NW_017139431.1	Gnomon	CDS	2078881	2079027	.	-	0	Name=XP_026666677.1;ID=cds-XP_026666677.1;Dbxref=GeneID:108633065%2CGenbank:XP_026666677.1;Parent=rna-XM_026810876.1
NW_017139431.1	Gnomon	CDS	2035368	2035514	.	-	0	Name=XP_026666677.1;ID=cds-XP_026666677.1;Dbxref=GeneID:108633065%2CGenbank:XP_026666677.1;Parent=rna-XM_026810876.1
NW_017139431.1	Gnomon	CDS	2034002	2034190	.	-	0	Name=XP_026666677.1;ID=cds-XP_026666677.1;Dbxref=GeneID:108633065%2CGenbank:XP_026666677.1;Parent=rna-XM_026810876.1
NW_017139431.1	Gnomon	CDS	2033043	2033485	.	-	0	Name=XP_026666677.1;ID=cds-XP_026666677.1;Dbxref=GeneID:108633065%2CGenbank:XP_026666677.1;Parent=rna-XM_026810876.1
NW_017139431.1	Gnomon	CDS	2032676	2032894	.	-	0	Name=XP_026666677.1;ID=cds-XP_026666677.1;Dbxref=GeneID:108633065%2CGenbank:XP_026666677.1;Parent=rna-XM_026810876.1
NW_017139431.1	Gnomon	CDS	2032269	2032440	.	-	0	Name=XP_026666677.1;ID=cds-XP_026666677.1;Dbxref=GeneID:108633065%2CGenbank:XP_026666677.1;Parent=rna-XM_026810876.1
NW_017139431.1	Gnomon	CDS	2031092	2031301	.	-	0	Name=XP_026666677.1;ID=cds-XP_026666677.1;Dbxref=GeneID:108633065%2CGenbank:XP_026666677.1;Parent=rna-XM_026810876.1
NW_017139431.1	Gnomon	mRNA	582400	594348	.	+	.	Name=XM_026810910.1;ID=rna-XM_026810910.1;Dbxref=GeneID:108633050%2CGenbank:XM_026810910.1;Parent=gene-LOC108633050
NW_017139431.1	Gnomon	mRNA	594440	597824	.	-	.	Name=XM_018038003.2;ID=rna-XM_018038003.2;Dbxref=GeneID:108633051%2CGenbank:XM_018038003.2;Parent=gene-LOC108633051
NW_017139431.1	Gnomon	exon	545722	545822	.	+	.	ID=exon-XM_026810912.1-1;Dbxref=GeneID:108633067%2CGenbank:XM_026810912.1;Parent=rna-XM_026810912.1
NW_017139431.1	Gnomon	exon	553100	553236	.	+	.	ID=exon-XM_026810912.1-6;Dbxref=GeneID:108633067%2CGenbank:XM_026810912.1;Parent=rna-XM_026810912.1
NW_017139431.1	Gnomon	exon	553301	553451	.	+	.	ID=exon-XM_026810912.1-7;Dbxref=GeneID:108633067%2CGenbank:XM_026810912.1;Parent=rna-XM_026810912.1
NW_017139431.1	Gnomon	exon	553541	553777	.	+	.	ID=exon-XM_026810912.1-8;Dbxref=GeneID:108633067%2CGenbank:XM_026810912.1;Parent=rna-XM_026810912.1
NW_017139431.1	Gnomon	exon	553852	554095	.	+	.	ID=exon-XM_026810912.1-9;Dbxref=GeneID:108633067%2CGenbank:XM_026810912.1;Parent=rna-XM_026810912.1
NW_017139431.1	Gnomon	exon	549937	550190	.	+	.	ID=exon-XM_026810912.1-2;Dbxref=GeneID:108633067%2CGenbank:XM_026810912.1;Parent=rna-XM_026810912.1
NW_017139431.1	Gnomon	exon	550400	550602	.	+	.	ID=exon-XM_026810912.1-3;Dbxref=GeneID:108633067%2CGenbank:XM_026810912.1;Parent=rna-XM_026810912.1
NW_017139431.1	Gnomon	exon	552263	552422	.	+	.	ID=exon-XM_026810912.1-4;Dbxref=GeneID:108633067%2CGenbank:XM_026810912.1;Parent=rna-XM_026810912.1
NW_017139431.1	Gnomon	exon	552806	552888	.	+	.	ID=exon-XM_026810912.1-5;Dbxref=GeneID:108633067%2CGenbank:XM_026810912.1;Parent=rna-XM_026810912.1
NW_017139431.1	Gnomon	mRNA	1203480	1210721	.	+	.	Name=XM_018037906.2;ID=rna-XM_018037906.2;Dbxref=GeneID:108633004%2CGenbank:XM_018037906.2;Parent=gene-LOC108633004
NW_017139431.1	Gnomon	exon	595039	595378	.	-	.	ID=exon-XM_018038006.2-6;Dbxref=GeneID:108633051%2CGenbank:XM_018038006.2;Parent=rna-XM_018038006.2
NW_017139431.1	Gnomon	exon	594914	594964	.	-	.	ID=exon-XM_018038006.2-7;Dbxref=GeneID:108633051%2CGenbank:XM_018038006.2;Parent=rna-XM_018038006.2
NW_017139431.1	Gnomon	exon	595606	595750	.	-	.	ID=exon-XM_018038006.2-4;Dbxref=GeneID:108633051%2CGenbank:XM_018038006.2;Parent=rna-XM_018038006.2
NW_017139431.1	Gnomon	exon	595465	595548	.	-	.	ID=exon-XM_018038006.2-5;Dbxref=GeneID:108633051%2CGenbank:XM_018038006.2;Parent=rna-XM_018038006.2
NW_017139431.1	Gnomon	exon	596194	596335	.	-	.	ID=exon-XM_018038006.2-2;Dbxref=GeneID:108633051%2CGenbank:XM_018038006.2;Parent=rna-XM_018038006.2
NW_017139431.1	Gnomon	exon	595831	596029	.	-	.	ID=exon-XM_018038006.2-3;Dbxref=GeneID:108633051%2CGenbank:XM_018038006.2;Parent=rna-XM_018038006.2
NW_017139431.1	Gnomon	exon	597396	597826	.	-	.	ID=exon-XM_018038006.2-1;Dbxref=GeneID:108633051%2CGenbank:XM_018038006.2;Parent=rna-XM_018038006.2
NW_017139431.1	Gnomon	exon	594440	594828	.	-	.	ID=exon-XM_018038006.2-8;Dbxref=GeneID:108633051%2CGenbank:XM_018038006.2;Parent=rna-XM_018038006.2
NW_017139431.1	Gnomon	mRNA	547403	550616	.	-	.	Name=XM_026810959.1;ID=rna-XM_026810959.1;Dbxref=GeneID:108632963%2CGenbank:XM_026810959.1;Parent=gene-LOC108632963
NW_017139431.1	Gnomon	CDS	1027511	1027610	.	-	0	Name=XP_017893449.1;ID=cds-XP_017893449.1;Dbxref=GeneID:108633032%2CGenbank:XP_017893449.1;Parent=rna-XM_018037960.2
NW_017139431.1	Gnomon	CDS	977922	978076	.	-	0	Name=XP_017893449.1;ID=cds-XP_017893449.1;Dbxref=GeneID:108633032%2CGenbank:XP_017893449.1;Parent=rna-XM_018037960.2
NW_017139431.1	Gnomon	CDS	912831	913041	.	-	0	Name=XP_017893449.1;ID=cds-XP_017893449.1;Dbxref=GeneID:108633032%2CGenbank:XP_017893449.1;Parent=rna-XM_018037960.2
NW_017139431.1	Gnomon	CDS	908924	909074	.	-	0	Name=XP_017893449.1;ID=cds-XP_017893449.1;Dbxref=GeneID:108633032%2CGenbank:XP_017893449.1;Parent=rna-XM_018037960.2
NW_017139431.1	Gnomon	CDS	908067	908227	.	-	0	Name=XP_017893449.1;ID=cds-XP_017893449.1;Dbxref=GeneID:108633032%2CGenbank:XP_017893449.1;Parent=rna-XM_018037960.2
NW_017139431.1	Gnomon	CDS	904687	904787	.	-	0	Name=XP_017893449.1;ID=cds-XP_017893449.1;Dbxref=GeneID:108633032%2CGenbank:XP_017893449.1;Parent=rna-XM_018037960.2
NW_017139431.1	Gnomon	CDS	675794	675927	.	+	0	Name=XP_026666774.1;ID=cds-XP_026666774.1;Dbxref=GeneID:108633020%2CGenbank:XP_026666774.1;Parent=rna-XM_026810973.1
NW_017139431.1	Gnomon	CDS	676026	676134	.	+	0	Name=XP_026666774.1;ID=cds-XP_026666774.1;Dbxref=GeneID:108633020%2CGenbank:XP_026666774.1;Parent=rna-XM_026810973.1
NW_017139431.1	Gnomon	CDS	676396	676746	.	+	0	Name=XP_026666774.1;ID=cds-XP_026666774.1;Dbxref=GeneID:108633020%2CGenbank:XP_026666774.1;Parent=rna-XM_026810973.1
NW_017139431.1	Gnomon	CDS	676830	677227	.	+	0	Name=XP_026666774.1;ID=cds-XP_026666774.1;Dbxref=GeneID:108633020%2CGenbank:XP_026666774.1;Parent=rna-XM_026810973.1
NW_017139431.1	Gnomon	CDS	677287	677503	.	+	0	Name=XP_026666774.1;ID=cds-XP_026666774.1;Dbxref=GeneID:108633020%2CGenbank:XP_026666774.1;Parent=rna-XM_026810973.1
NW_017139431.1	Gnomon	CDS	677568	677694	.	+	0	Name=XP_026666774.1;ID=cds-XP_026666774.1;Dbxref=GeneID:108633020%2CGenbank:XP_026666774.1;Parent=rna-XM_026810973.1
NW_017139431.1	Gnomon	CDS	677772	677986	.	+	0	Name=XP_026666774.1;ID=cds-XP_026666774.1;Dbxref=GeneID:108633020%2CGenbank:XP_026666774.1;Parent=rna-XM_026810973.1
NW_017139431.1	Gnomon	CDS	678060	678196	.	+	0	Name=XP_026666774.1;ID=cds-XP_026666774.1;Dbxref=GeneID:108633020%2CGenbank:XP_026666774.1;Parent=rna-XM_026810973.1
NW_017139431.1	Gnomon	CDS	678267	678508	.	+	0	Name=XP_026666774.1;ID=cds-XP_026666774.1;Dbxref=GeneID:108633020%2CGenbank:XP_026666774.1;Parent=rna-XM_026810973.1
NW_017139431.1	Gnomon	CDS	678593	678969	.	+	0	Name=XP_026666774.1;ID=cds-XP_026666774.1;Dbxref=GeneID:108633020%2CGenbank:XP_026666774.1;Parent=rna-XM_026810973.1
NW_017139431.1	Gnomon	CDS	679043	679084	.	+	0	Name=XP_026666774.1;ID=cds-XP_026666774.1;Dbxref=GeneID:108633020%2CGenbank:XP_026666774.1;Parent=rna-XM_026810973.1
NW_017139431.1	Gnomon	mRNA	594440	597826	.	-	.	Name=XM_018038006.2;ID=rna-XM_018038006.2;Dbxref=GeneID:108633051%2CGenbank:XM_018038006.2;Parent=gene-LOC108633051
NW_017139431.1	Gnomon	exon	1714139	1714347	.	-	.	ID=exon-XM_026810935.1-1;Dbxref=GeneID:108633006%2CGenbank:XM_026810935.1;Parent=rna-XM_026810935.1
NW_017139431.1	Gnomon	exon	1712335	1712439	.	-	.	ID=exon-XM_026810935.1-2;Dbxref=GeneID:108633006%2CGenbank:XM_026810935.1;Parent=rna-XM_026810935.1
NW_017139431.1	Gnomon	exon	1704848	1704976	.	-	.	ID=exon-XM_026810935.1-3;Dbxref=GeneID:108633006%2CGenbank:XM_026810935.1;Parent=rna-XM_026810935.1
NW_017139431.1	Gnomon	exon	1704075	1704180	.	-	.	ID=exon-XM_026810935.1-4;Dbxref=GeneID:108633006%2CGenbank:XM_026810935.1;Parent=rna-XM_026810935.1
NW_017139431.1	Gnomon	exon	1701741	1701818	.	-	.	ID=exon-XM_026810935.1-5;Dbxref=GeneID:108633006%2CGenbank:XM_026810935.1;Parent=rna-XM_026810935.1
NW_017139431.1	Gnomon	exon	1698481	1698705	.	-	.	ID=exon-XM_026810935.1-6;Dbxref=GeneID:108633006%2CGenbank:XM_026810935.1;Parent=rna-XM_026810935.1
NW_017139431.1	Gnomon	exon	1697999	1698165	.	-	.	ID=exon-XM_026810935.1-7;Dbxref=GeneID:108633006%2CGenbank:XM_026810935.1;Parent=rna-XM_026810935.1
NW_017139431.1	Gnomon	exon	1697630	1697841	.	-	.	ID=exon-XM_026810935.1-8;Dbxref=GeneID:108633006%2CGenbank:XM_026810935.1;Parent=rna-XM_026810935.1
NW_017139431.1	Gnomon	exon	1697223	1697427	.	-	.	ID=exon-XM_026810935.1-9;Dbxref=GeneID:108633006%2CGenbank:XM_026810935.1;Parent=rna-XM_026810935.1
NW_017139431.1	Gnomon	exon	489454	489658	.	-	.	ID=exon-XM_018037925.2-9;Dbxref=GeneID:108633017%2CGenbank:XM_018037925.2;Parent=rna-XM_018037925.2
NW_017139431.1	Gnomon	exon	1625889	1627393	.	+	.	ID=exon-XR_003388698.1-1;Dbxref=GeneID:113463869%2CGenbank:XR_003388698.1;Parent=rna-XR_003388698.1
NW_017139431.1	Gnomon	exon	1627465	1628781	.	+	.	ID=exon-XR_003388698.1-2;Dbxref=GeneID:113463869%2CGenbank:XR_003388698.1;Parent=rna-XR_003388698.1
NW_017139431.1	Gnomon	exon	303005	303222	.	+	.	ID=exon-XM_026810958.1-4;Dbxref=GeneID:108632960%2CGenbank:XM_026810958.1;Parent=rna-XM_026810958.1
NW_017139431.1	Gnomon	exon	303323	304312	.	+	.	ID=exon-XM_026810958.1-5;Dbxref=GeneID:108632960%2CGenbank:XM_026810958.1;Parent=rna-XM_026810958.1
NW_017139431.1	Gnomon	exon	304414	304551	.	+	.	ID=exon-XM_026810958.1-6;Dbxref=GeneID:108632960%2CGenbank:XM_026810958.1;Parent=rna-XM_026810958.1
NW_017139431.1	Gnomon	exon	304681	304797	.	+	.	ID=exon-XM_026810958.1-7;Dbxref=GeneID:108632960%2CGenbank:XM_026810958.1;Parent=rna-XM_026810958.1
NW_017139431.1	Gnomon	exon	302094	302293	.	+	.	ID=exon-XM_026810958.1-1;Dbxref=GeneID:108632960%2CGenbank:XM_026810958.1;Parent=rna-XM_026810958.1
NW_017139431.1	Gnomon	exon	302446	302604	.	+	.	ID=exon-XM_026810958.1-2;Dbxref=GeneID:108632960%2CGenbank:XM_026810958.1;Parent=rna-XM_026810958.1
NW_017139431.1	Gnomon	exon	302680	302888	.	+	.	ID=exon-XM_026810958.1-3;Dbxref=GeneID:108632960%2CGenbank:XM_026810958.1;Parent=rna-XM_026810958.1
NW_017139431.1	Gnomon	exon	304867	305307	.	+	.	ID=exon-XM_026810958.1-8;Dbxref=GeneID:108632960%2CGenbank:XM_026810958.1;Parent=rna-XM_026810958.1
NW_017139431.1	Gnomon	exon	305380	305553	.	+	.	ID=exon-XM_026810958.1-9;Dbxref=GeneID:108632960%2CGenbank:XM_026810958.1;Parent=rna-XM_026810958.1
NW_017139431.1	Gnomon	exon	187720	187988	.	+	.	ID=exon-XM_026810982.1-9;Dbxref=GeneID:108633028%2CGenbank:XM_026810982.1;Parent=rna-XM_026810982.1
NW_017139431.1	Gnomon	exon	185817	186255	.	+	.	ID=exon-XM_026810982.1-7;Dbxref=GeneID:108633028%2CGenbank:XM_026810982.1;Parent=rna-XM_026810982.1
NW_017139431.1	Gnomon	exon	187146	187594	.	+	.	ID=exon-XM_026810982.1-8;Dbxref=GeneID:108633028%2CGenbank:XM_026810982.1;Parent=rna-XM_026810982.1
NW_017139431.1	Gnomon	exon	183840	183983	.	+	.	ID=exon-XM_026810982.1-5;Dbxref=GeneID:108633028%2CGenbank:XM_026810982.1;Parent=rna-XM_026810982.1
NW_017139431.1	Gnomon	exon	184098	184934	.	+	.	ID=exon-XM_026810982.1-6;Dbxref=GeneID:108633028%2CGenbank:XM_026810982.1;Parent=rna-XM_026810982.1
NW_017139431.1	Gnomon	exon	175189	175332	.	+	.	ID=exon-XM_026810982.1-3;Dbxref=GeneID:108633028%2CGenbank:XM_026810982.1;Parent=rna-XM_026810982.1
NW_017139431.1	Gnomon	exon	179290	179551	.	+	.	ID=exon-XM_026810982.1-4;Dbxref=GeneID:108633028%2CGenbank:XM_026810982.1;Parent=rna-XM_026810982.1
NW_017139431.1	Gnomon	exon	123219	124000	.	+	.	ID=exon-XM_026810982.1-1;Dbxref=GeneID:108633028%2CGenbank:XM_026810982.1;Parent=rna-XM_026810982.1
NW_017139431.1	Gnomon	exon	166814	167843	.	+	.	ID=exon-XM_026810982.1-2;Dbxref=GeneID:108633028%2CGenbank:XM_026810982.1;Parent=rna-XM_026810982.1
NW_017139431.1	Gnomon	exon	342990	343164	.	+	.	ID=exon-XR_003388713.1-10;Dbxref=GeneID:108632961%2CGenbank:XR_003388713.1;Parent=rna-XR_003388713.1
NW_017139431.1	Gnomon	exon	343258	343322	.	+	.	ID=exon-XR_003388713.1-11;Dbxref=GeneID:108632961%2CGenbank:XR_003388713.1;Parent=rna-XR_003388713.1
NW_017139431.1	Gnomon	exon	343840	344032	.	+	.	ID=exon-XR_003388713.1-14;Dbxref=GeneID:108632961%2CGenbank:XR_003388713.1;Parent=rna-XR_003388713.1
NW_017139431.1	Gnomon	exon	344111	344410	.	+	.	ID=exon-XR_003388713.1-15;Dbxref=GeneID:108632961%2CGenbank:XR_003388713.1;Parent=rna-XR_003388713.1
NW_017139431.1	Gnomon	exon	343389	343587	.	+	.	ID=exon-XR_003388713.1-12;Dbxref=GeneID:108632961%2CGenbank:XR_003388713.1;Parent=rna-XR_003388713.1
NW_017139431.1	Gnomon	exon	343660	343778	.	+	.	ID=exon-XR_003388713.1-13;Dbxref=GeneID:108632961%2CGenbank:XR_003388713.1;Parent=rna-XR_003388713.1
NW_017139431.1	Gnomon	exon	74400	77072	.	-	.	ID=exon-XM_018038029.2-7;Dbxref=GeneID:108633062%2CGenbank:XM_018038029.2;Parent=rna-XM_018038029.2
NW_017139431.1	Gnomon	exon	86053	86565	.	-	.	ID=exon-XM_018038029.2-1;Dbxref=GeneID:108633062%2CGenbank:XM_018038029.2;Parent=rna-XM_018038029.2
NW_017139431.1	Gnomon	exon	81651	81802	.	-	.	ID=exon-XM_018038029.2-2;Dbxref=GeneID:108633062%2CGenbank:XM_018038029.2;Parent=rna-XM_018038029.2
NW_017139431.1	Gnomon	exon	79714	80132	.	-	.	ID=exon-XM_018038029.2-5;Dbxref=GeneID:108633062%2CGenbank:XM_018038029.2;Parent=rna-XM_018038029.2
NW_017139431.1	Gnomon	exon	77167	79634	.	-	.	ID=exon-XM_018038029.2-6;Dbxref=GeneID:108633062%2CGenbank:XM_018038029.2;Parent=rna-XM_018038029.2
NW_017139431.1	Gnomon	exon	80990	81080	.	-	.	ID=exon-XM_018038029.2-3;Dbxref=GeneID:108633062%2CGenbank:XM_018038029.2;Parent=rna-XM_018038029.2
NW_017139431.1	Gnomon	exon	80813	80916	.	-	.	ID=exon-XM_018038029.2-4;Dbxref=GeneID:108633062%2CGenbank:XM_018038029.2;Parent=rna-XM_018038029.2
NW_017139431.1	Gnomon	exon	345507	345766	.	+	.	ID=exon-XR_003388713.1-18;Dbxref=GeneID:108632961%2CGenbank:XR_003388713.1;Parent=rna-XR_003388713.1
NW_017139431.1	Gnomon	exon	345825	346125	.	+	.	ID=exon-XR_003388713.1-19;Dbxref=GeneID:108632961%2CGenbank:XR_003388713.1;Parent=rna-XR_003388713.1
NW_017139431.1	Gnomon	exon	344485	344726	.	+	.	ID=exon-XR_003388713.1-16;Dbxref=GeneID:108632961%2CGenbank:XR_003388713.1;Parent=rna-XR_003388713.1
NW_017139431.1	Gnomon	mRNA	1886627	1887912	.	-	.	Name=XM_018037991.2;ID=rna-XM_018037991.2;Dbxref=GeneID:108633045%2CGenbank:XM_018037991.2;Parent=gene-LOC108633045
NW_017139431.1	Gnomon	exon	344801	345412	.	+	.	ID=exon-XR_003388713.1-17;Dbxref=GeneID:108632961%2CGenbank:XR_003388713.1;Parent=rna-XR_003388713.1
NW_017139431.1	Gnomon	exon	346385	346461	.	+	.	ID=exon-XR_003388713.1-21;Dbxref=GeneID:108632961%2CGenbank:XR_003388713.1;Parent=rna-XR_003388713.1
NW_017139431.1	Gnomon	exon	346534	346668	.	+	.	ID=exon-XR_003388713.1-22;Dbxref=GeneID:108632961%2CGenbank:XR_003388713.1;Parent=rna-XR_003388713.1
NW_017139431.1	Gnomon	exon	346226	346313	.	+	.	ID=exon-XR_003388713.1-20;Dbxref=GeneID:108632961%2CGenbank:XR_003388713.1;Parent=rna-XR_003388713.1
NW_017139431.1	Gnomon	exon	347230	347426	.	+	.	ID=exon-XR_003388713.1-25;Dbxref=GeneID:108632961%2CGenbank:XR_003388713.1;Parent=rna-XR_003388713.1
NW_017139431.1	Gnomon	exon	347565	347666	.	+	.	ID=exon-XR_003388713.1-26;Dbxref=GeneID:108632961%2CGenbank:XR_003388713.1;Parent=rna-XR_003388713.1
NW_017139431.1	Gnomon	exon	346732	346872	.	+	.	ID=exon-XR_003388713.1-23;Dbxref=GeneID:108632961%2CGenbank:XR_003388713.1;Parent=rna-XR_003388713.1
NW_017139431.1	Gnomon	exon	346962	347159	.	+	.	ID=exon-XR_003388713.1-24;Dbxref=GeneID:108632961%2CGenbank:XR_003388713.1;Parent=rna-XR_003388713.1
NW_017139431.1	Gnomon	exon	347747	347835	.	+	.	ID=exon-XR_003388713.1-27;Dbxref=GeneID:108632961%2CGenbank:XR_003388713.1;Parent=rna-XR_003388713.1
NW_017139431.1	Gnomon	mRNA	1304585	1305208	.	+	.	Name=XM_018037907.2;ID=rna-XM_018037907.2;Dbxref=GeneID:108633005%2CGenbank:XM_018037907.2;Parent=gene-LOC108633005
NW_017139431.1	Gnomon	CDS	681649	681837	.	-	0	Name=XP_026666773.1;ID=cds-XP_026666773.1;Dbxref=GeneID:108633022%2CGenbank:XP_026666773.1;Parent=rna-XM_026810972.1
NW_017139431.1	Gnomon	CDS	681366	681504	.	-	0	Name=XP_026666773.1;ID=cds-XP_026666773.1;Dbxref=GeneID:108633022%2CGenbank:XP_026666773.1;Parent=rna-XM_026810972.1
NW_017139431.1	Gnomon	CDS	681253	681282	.	-	0	Name=XP_026666773.1;ID=cds-XP_026666773.1;Dbxref=GeneID:108633022%2CGenbank:XP_026666773.1;Parent=rna-XM_026810972.1
NW_017139431.1	Gnomon	CDS	679892	680025	.	-	0	Name=XP_026666773.1;ID=cds-XP_026666773.1;Dbxref=GeneID:108633022%2CGenbank:XP_026666773.1;Parent=rna-XM_026810972.1
NW_017139431.1	Gnomon	CDS	679651	679818	.	-	0	Name=XP_026666773.1;ID=cds-XP_026666773.1;Dbxref=GeneID:108633022%2CGenbank:XP_026666773.1;Parent=rna-XM_026810972.1
NW_017139431.1	Gnomon	mRNA	1346680	1348499	.	-	.	Name=XM_018037897.2;ID=rna-XM_018037897.2;Dbxref=GeneID:108632996%2CGenbank:XM_018037897.2;Parent=gene-LOC108632996
NW_017139431.1	Gnomon	exon	1235344	1235525	.	-	.	ID=exon-XM_026811004.1-5;Dbxref=GeneID:108632971%2CGenbank:XM_026811004.1;Parent=rna-XM_026811004.1
NW_017139431.1	Gnomon	exon	1233625	1233839	.	-	.	ID=exon-XM_026811004.1-6;Dbxref=GeneID:108632971%2CGenbank:XM_026811004.1;Parent=rna-XM_026811004.1
NW_017139431.1	Gnomon	exon	1233382	1233479	.	-	.	ID=exon-XM_026811004.1-7;Dbxref=GeneID:108632971%2CGenbank:XM_026811004.1;Parent=rna-XM_026811004.1
NW_017139431.1	Gnomon	exon	1231099	1233248	.	-	.	ID=exon-XM_026811004.1-8;Dbxref=GeneID:108632971%2CGenbank:XM_026811004.1;Parent=rna-XM_026811004.1
NW_017139431.1	Gnomon	exon	1241188	1241441	.	-	.	ID=exon-XM_026811004.1-1;Dbxref=GeneID:108632971%2CGenbank:XM_026811004.1;Parent=rna-XM_026811004.1
NW_017139431.1	Gnomon	exon	1238477	1238722	.	-	.	ID=exon-XM_026811004.1-2;Dbxref=GeneID:108632971%2CGenbank:XM_026811004.1;Parent=rna-XM_026811004.1
NW_017139431.1	Gnomon	exon	1236151	1236299	.	-	.	ID=exon-XM_026811004.1-3;Dbxref=GeneID:108632971%2CGenbank:XM_026811004.1;Parent=rna-XM_026811004.1
NW_017139431.1	Gnomon	exon	1235642	1235841	.	-	.	ID=exon-XM_026811004.1-4;Dbxref=GeneID:108632971%2CGenbank:XM_026811004.1;Parent=rna-XM_026811004.1
NW_017139431.1	Gnomon	CDS	2205330	2205391	.	-	0	Name=XP_026666679.1;ID=cds-XP_026666679.1;Dbxref=GeneID:108633065%2CGenbank:XP_026666679.1;Parent=rna-XM_026810878.1
NW_017139431.1	Gnomon	CDS	2191204	2191284	.	-	0	Name=XP_026666679.1;ID=cds-XP_026666679.1;Dbxref=GeneID:108633065%2CGenbank:XP_026666679.1;Parent=rna-XM_026810878.1
NW_017139431.1	Gnomon	CDS	2106238	2106307	.	-	0	Name=XP_026666679.1;ID=cds-XP_026666679.1;Dbxref=GeneID:108633065%2CGenbank:XP_026666679.1;Parent=rna-XM_026810878.1
NW_017139431.1	Gnomon	CDS	2078881	2079027	.	-	0	Name=XP_026666679.1;ID=cds-XP_026666679.1;Dbxref=GeneID:108633065%2CGenbank:XP_026666679.1;Parent=rna-XM_026810878.1
NW_017139431.1	Gnomon	CDS	2035368	2035514	.	-	0	Name=XP_026666679.1;ID=cds-XP_026666679.1;Dbxref=GeneID:108633065%2CGenbank:XP_026666679.1;Parent=rna-XM_026810878.1
NW_017139431.1	Gnomon	CDS	2034002	2034190	.	-	0	Name=XP_026666679.1;ID=cds-XP_026666679.1;Dbxref=GeneID:108633065%2CGenbank:XP_026666679.1;Parent=rna-XM_026810878.1
NW_017139431.1	Gnomon	CDS	2033043	2033485	.	-	0	Name=XP_026666679.1;ID=cds-XP_026666679.1;Dbxref=GeneID:108633065%2CGenbank:XP_026666679.1;Parent=rna-XM_026810878.1
NW_017139431.1	Gnomon	CDS	2032676	2032894	.	-	0	Name=XP_026666679.1;ID=cds-XP_026666679.1;Dbxref=GeneID:108633065%2CGenbank:XP_026666679.1;Parent=rna-XM_026810878.1
NW_017139431.1	Gnomon	CDS	2032269	2032440	.	-	0	Name=XP_026666679.1;ID=cds-XP_026666679.1;Dbxref=GeneID:108633065%2CGenbank:XP_026666679.1;Parent=rna-XM_026810878.1
NW_017139431.1	Gnomon	CDS	2031092	2031301	.	-	0	Name=XP_026666679.1;ID=cds-XP_026666679.1;Dbxref=GeneID:108633065%2CGenbank:XP_026666679.1;Parent=rna-XM_026810878.1
NW_017139431.1	Gnomon	mRNA	594440	597823	.	-	.	Name=XM_018038005.2;ID=rna-XM_018038005.2;Dbxref=GeneID:108633051%2CGenbank:XM_018038005.2;Parent=gene-LOC108633051
[truncated: 3,841 more rows]
