# Supplementary material for: Prevalent bee venom genes evolved before the aculeate stinger and eusociality
Source: BMC Biol. 2023 Oct 23;21:229. doi: 10.1186/s12915-023-01656-5 (PMC10591384; doi:10.1186/s12915-023-01656-5)
Supplement: Supplementary file 42 — Additional file 42. Gff files of all toxin gene annotations. [file 12915_2023_1656_MOESM42_ESM.zip › AdditionalFile9_ToxinGeneAnnotations/NW_015373882.1._APH.gff_modified_Koludarov_et_al_2021.gff3]

##gff-version 3
##source-version geneious 2020.2.2
##sequence-region	NW_015373882.1	1	1838298
NW_015373882.1	Koludarov_et_al_2021	gene	442378	447200	.	+	.	Name=APH
NW_015373882.1	Gnomon	gene	1641159	1659905	.	+	.	Name=LOC107187258;ID=gene-LOC107187258;Dbxref=GeneID:107187258
NW_015373882.1	Gnomon	gene	1715787	1780967	.	+	.	Name=LOC107187341;ID=gene-LOC107187341;Dbxref=GeneID:107187341
NW_015373882.1	Gnomon	gene	1025632	1032075	.	-	.	Name=LOC107187496;ID=gene-LOC107187496;Dbxref=GeneID:107187496
NW_015373882.1	Gnomon	exon	1480485	1480703	.	-	.	ID=exon-XM_015576335.1-2;Dbxref=GeneID:107188062%2CGenbank:XM_015576335.1;Parent=rna-XM_015576335.1
NW_015373882.1	Gnomon	exon	1480230	1480416	.	-	.	ID=exon-XM_015576335.1-3;Dbxref=GeneID:107188062%2CGenbank:XM_015576335.1;Parent=rna-XM_015576335.1
NW_015373882.1	Gnomon	exon	1480776	1481053	.	-	.	ID=exon-XM_015576335.1-1;Dbxref=GeneID:107188062%2CGenbank:XM_015576335.1;Parent=rna-XM_015576335.1
NW_015373882.1	Gnomon	exon	1479100	1479436	.	-	.	ID=exon-XM_015576335.1-6;Dbxref=GeneID:107188062%2CGenbank:XM_015576335.1;Parent=rna-XM_015576335.1
NW_015373882.1	Gnomon	exon	1478799	1479028	.	-	.	ID=exon-XM_015576335.1-7;Dbxref=GeneID:107188062%2CGenbank:XM_015576335.1;Parent=rna-XM_015576335.1
NW_015373882.1	Gnomon	exon	1479951	1480171	.	-	.	ID=exon-XM_015576335.1-4;Dbxref=GeneID:107188062%2CGenbank:XM_015576335.1;Parent=rna-XM_015576335.1
NW_015373882.1	Gnomon	exon	1479518	1479646	.	-	.	ID=exon-XM_015576335.1-5;Dbxref=GeneID:107188062%2CGenbank:XM_015576335.1;Parent=rna-XM_015576335.1
NW_015373882.1	Gnomon	exon	1478068	1478236	.	-	.	ID=exon-XM_015576335.1-8;Dbxref=GeneID:107188062%2CGenbank:XM_015576335.1;Parent=rna-XM_015576335.1
NW_015373882.1	Gnomon	exon	1477736	1477995	.	-	.	ID=exon-XM_015576335.1-9;Dbxref=GeneID:107188062%2CGenbank:XM_015576335.1;Parent=rna-XM_015576335.1
NW_015373882.1	Gnomon	gene	100901	180994	.	-	.	Name=LOC107187599;ID=gene-LOC107187599;Dbxref=GeneID:107187599
NW_015373882.1	Gnomon	mRNA	394355	404618	.	-	.	Name=XM_015585021.1;ID=rna-XM_015585021.1;Dbxref=GeneID:107195188%2CGenbank:XM_015585021.1;Parent=gene-LOC107195188
NW_015373882.1	Gnomon	exon	1458882	1458992	.	+	.	ID=exon-XM_015575109.1-4;Dbxref=GeneID:107187078%2CGenbank:XM_015575109.1;Parent=rna-XM_015575109.1
NW_015373882.1	Gnomon	exon	1459125	1459488	.	+	.	ID=exon-XM_015575109.1-5;Dbxref=GeneID:107187078%2CGenbank:XM_015575109.1;Parent=rna-XM_015575109.1
NW_015373882.1	Gnomon	exon	1458007	1458215	.	+	.	ID=exon-XM_015575109.1-2;Dbxref=GeneID:107187078%2CGenbank:XM_015575109.1;Parent=rna-XM_015575109.1
NW_015373882.1	Gnomon	exon	1458499	1458705	.	+	.	ID=exon-XM_015575109.1-3;Dbxref=GeneID:107187078%2CGenbank:XM_015575109.1;Parent=rna-XM_015575109.1
NW_015373882.1	Gnomon	exon	1457469	1457723	.	+	.	ID=exon-XM_015575109.1-1;Dbxref=GeneID:107187078%2CGenbank:XM_015575109.1;Parent=rna-XM_015575109.1
NW_015373882.1	Gnomon	gene	1457469	1459488	.	+	.	Name=LOC107187078;ID=gene-LOC107187078;Dbxref=GeneID:107187078
NW_015373882.1	Gnomon	gene	875254	1005912	.	-	.	Name=LOC107187167;ID=gene-LOC107187167;Dbxref=GeneID:107187167
NW_015373882.1	Gnomon	exon	136007	136124	.	-	.	ID=exon-XM_015575766.1-3;Dbxref=GeneID:107187599%2CGenbank:XM_015575766.1;Parent=rna-XM_015575766.1
NW_015373882.1	Gnomon	exon	100901	101142	.	-	.	ID=exon-XM_015575766.1-4;Dbxref=GeneID:107187599%2CGenbank:XM_015575766.1;Parent=rna-XM_015575766.1
NW_015373882.1	Gnomon	exon	180802	180994	.	-	.	ID=exon-XM_015575766.1-1;Dbxref=GeneID:107187599%2CGenbank:XM_015575766.1;Parent=rna-XM_015575766.1
NW_015373882.1	Gnomon	exon	147320	147495	.	-	.	ID=exon-XM_015575766.1-2;Dbxref=GeneID:107187599%2CGenbank:XM_015575766.1;Parent=rna-XM_015575766.1
NW_015373882.1	Gnomon	exon	326360	326481	.	+	.	ID=exon-XM_015584799.1-7;Dbxref=GeneID:107195015%2CGenbank:XM_015584799.1;Parent=rna-XM_015584799.1
NW_015373882.1	Gnomon	exon	340708	341100	.	+	.	ID=exon-XM_015584799.1-8;Dbxref=GeneID:107195015%2CGenbank:XM_015584799.1;Parent=rna-XM_015584799.1
NW_015373882.1	Gnomon	exon	205014	205028	.	+	.	ID=exon-XM_015584799.1-1;Dbxref=GeneID:107195015%2CGenbank:XM_015584799.1;Parent=rna-XM_015584799.1
NW_015373882.1	Gnomon	exon	208106	208280	.	+	.	ID=exon-XM_015584799.1-2;Dbxref=GeneID:107195015%2CGenbank:XM_015584799.1;Parent=rna-XM_015584799.1
NW_015373882.1	Gnomon	exon	239823	239963	.	+	.	ID=exon-XM_015584799.1-5;Dbxref=GeneID:107195015%2CGenbank:XM_015584799.1;Parent=rna-XM_015584799.1
NW_015373882.1	Gnomon	exon	259083	259277	.	+	.	ID=exon-XM_015584799.1-6;Dbxref=GeneID:107195015%2CGenbank:XM_015584799.1;Parent=rna-XM_015584799.1
NW_015373882.1	Gnomon	exon	228336	228514	.	+	.	ID=exon-XM_015584799.1-3;Dbxref=GeneID:107195015%2CGenbank:XM_015584799.1;Parent=rna-XM_015584799.1
NW_015373882.1	Gnomon	exon	236633	236840	.	+	.	ID=exon-XM_015584799.1-4;Dbxref=GeneID:107195015%2CGenbank:XM_015584799.1;Parent=rna-XM_015584799.1
NW_015373882.1	Gnomon	exon	1494375	1495512	.	+	.	ID=exon-XM_015574439.1-3;Dbxref=GeneID:107186515%2CGenbank:XM_015574439.1;Parent=rna-XM_015574439.1
NW_015373882.1	Gnomon	exon	1495589	1496091	.	+	.	ID=exon-XM_015574439.1-4;Dbxref=GeneID:107186515%2CGenbank:XM_015574439.1;Parent=rna-XM_015574439.1
NW_015373882.1	Gnomon	exon	1493851	1493893	.	+	.	ID=exon-XM_015574439.1-1;Dbxref=GeneID:107186515%2CGenbank:XM_015574439.1;Parent=rna-XM_015574439.1
NW_015373882.1	Gnomon	exon	1494179	1494245	.	+	.	ID=exon-XM_015574439.1-2;Dbxref=GeneID:107186515%2CGenbank:XM_015574439.1;Parent=rna-XM_015574439.1
NW_015373882.1	Gnomon	exon	1496146	1496593	.	+	.	ID=exon-XM_015574439.1-5;Dbxref=GeneID:107186515%2CGenbank:XM_015574439.1;Parent=rna-XM_015574439.1
NW_015373882.1	Gnomon	exon	1496682	1497228	.	+	.	ID=exon-XM_015574439.1-6;Dbxref=GeneID:107186515%2CGenbank:XM_015574439.1;Parent=rna-XM_015574439.1
NW_015373882.1	Gnomon	mRNA	1163417	1167962	.	+	.	Name=XM_015575993.1;ID=rna-XM_015575993.1;Dbxref=GeneID:107187782%2CGenbank:XM_015575993.1;Parent=gene-LOC107187782
NW_015373882.1	Gnomon	CDS	1224010	1224130	.	-	0	Name=XP_015429590.1;ID=cds-XP_015429590.1;Dbxref=GeneID:107186239%2CGenbank:XP_015429590.1;Parent=rna-XM_015574104.1
NW_015373882.1	Gnomon	CDS	1223257	1223471	.	-	0	Name=XP_015429590.1;ID=cds-XP_015429590.1;Dbxref=GeneID:107186239%2CGenbank:XP_015429590.1;Parent=rna-XM_015574104.1
NW_015373882.1	Gnomon	CDS	1222540	1222641	.	-	0	Name=XP_015429590.1;ID=cds-XP_015429590.1;Dbxref=GeneID:107186239%2CGenbank:XP_015429590.1;Parent=rna-XM_015574104.1
NW_015373882.1	Gnomon	CDS	1220052	1220191	.	-	0	Name=XP_015429590.1;ID=cds-XP_015429590.1;Dbxref=GeneID:107186239%2CGenbank:XP_015429590.1;Parent=rna-XM_015574104.1
NW_015373882.1	Gnomon	CDS	1219100	1219567	.	-	0	Name=XP_015429590.1;ID=cds-XP_015429590.1;Dbxref=GeneID:107186239%2CGenbank:XP_015429590.1;Parent=rna-XM_015574104.1
NW_015373882.1	Gnomon	CDS	1215513	1215633	.	-	0	Name=XP_015429590.1;ID=cds-XP_015429590.1;Dbxref=GeneID:107186239%2CGenbank:XP_015429590.1;Parent=rna-XM_015574104.1
NW_015373882.1	Gnomon	gene	1552454	1568455	.	+	.	Name=LOC107187693;ID=gene-LOC107187693;Dbxref=GeneID:107187693
NW_015373882.1	Gnomon	gene	1163417	1167962	.	+	.	Name=LOC107187782;ID=gene-LOC107187782;Dbxref=GeneID:107187782
NW_015373882.1	Gnomon	CDS	180802	180994	.	-	0	Name=XP_015431252.1;ID=cds-XP_015431252.1;Dbxref=GeneID:107187599%2CGenbank:XP_015431252.1;Parent=rna-XM_015575766.1
NW_015373882.1	Gnomon	CDS	147320	147495	.	-	0	Name=XP_015431252.1;ID=cds-XP_015431252.1;Dbxref=GeneID:107187599%2CGenbank:XP_015431252.1;Parent=rna-XM_015575766.1
NW_015373882.1	Gnomon	CDS	136007	136124	.	-	0	Name=XP_015431252.1;ID=cds-XP_015431252.1;Dbxref=GeneID:107187599%2CGenbank:XP_015431252.1;Parent=rna-XM_015575766.1
NW_015373882.1	Gnomon	CDS	100901	101142	.	-	0	Name=XP_015431252.1;ID=cds-XP_015431252.1;Dbxref=GeneID:107187599%2CGenbank:XP_015431252.1;Parent=rna-XM_015575766.1
NW_015373882.1	Gnomon	gene	1257977	1386238	.	+	.	Name=LOC107187884;ID=gene-LOC107187884;Dbxref=GeneID:107187884
NW_015373882.1	tRNAscan-SE	exon	1513951	1514023	.	-	.	ID=exon-Trnar-acg-1;Dbxref=GeneID:107181341;Note=transfer RNA arginine (anticodon ACG);Parent=rna-Trnar-acg
NW_015373882.1	tRNAscan-SE	gene	1513951	1514023	.	-	.	Name=Trnar-acg;ID=gene-Trnar-acg;Dbxref=GeneID:107181341
NW_015373882.1	Gnomon	gene	1118453	1129047	.	+	.	Name=LOC107187974;ID=gene-LOC107187974;Dbxref=GeneID:107187974
NW_015373882.1	Gnomon	mRNA	1493851	1497228	.	+	.	Name=XM_015574439.1;ID=rna-XM_015574439.1;Dbxref=GeneID:107186515%2CGenbank:XM_015574439.1;Parent=gene-LOC107186515
NW_015373882.1	Gnomon	exon	566303	566632	.	+	.	ID=exon-XM_015573090.1-1;Dbxref=GeneID:107185387%2CGenbank:XM_015573090.1;Parent=rna-XM_015573090.1
NW_015373882.1	Gnomon	exon	569286	569683	.	+	.	ID=exon-XM_015573090.1-2;Dbxref=GeneID:107185387%2CGenbank:XM_015573090.1;Parent=rna-XM_015573090.1
NW_015373882.1	Gnomon	exon	571292	571713	.	+	.	ID=exon-XM_015573090.1-3;Dbxref=GeneID:107185387%2CGenbank:XM_015573090.1;Parent=rna-XM_015573090.1
NW_015373882.1	Gnomon	exon	572756	573081	.	+	.	ID=exon-XM_015573090.1-4;Dbxref=GeneID:107185387%2CGenbank:XM_015573090.1;Parent=rna-XM_015573090.1
NW_015373882.1	Gnomon	mRNA	421325	424958	.	+	.	Name=XM_015576673.1;ID=rna-XM_015576673.1;Dbxref=GeneID:107188358%2CGenbank:XM_015576673.1;Parent=gene-LOC107188358
NW_015373882.1	Gnomon	CDS	1715787	1716149	.	+	0	Name=XP_015431019.1;ID=cds-XP_015431019.1;Dbxref=GeneID:107187341%2CGenbank:XP_015431019.1;Parent=rna-XM_015575533.1
NW_015373882.1	Gnomon	CDS	1760744	1760963	.	+	0	Name=XP_015431019.1;ID=cds-XP_015431019.1;Dbxref=GeneID:107187341%2CGenbank:XP_015431019.1;Parent=rna-XM_015575533.1
NW_015373882.1	Gnomon	CDS	1777129	1777418	.	+	0	Name=XP_015431019.1;ID=cds-XP_015431019.1;Dbxref=GeneID:107187341%2CGenbank:XP_015431019.1;Parent=rna-XM_015575533.1
NW_015373882.1	Gnomon	CDS	1780719	1780967	.	+	0	Name=XP_015431019.1;ID=cds-XP_015431019.1;Dbxref=GeneID:107187341%2CGenbank:XP_015431019.1;Parent=rna-XM_015575533.1
NW_015373882.1	Gnomon	exon	1520263	1520354	.	+	.	ID=exon-XM_015574661.1-1;Dbxref=GeneID:107186693%2CGenbank:XM_015574661.1;Parent=rna-XM_015574661.1
NW_015373882.1	Gnomon	exon	1521329	1522433	.	+	.	ID=exon-XM_015574661.1-2;Dbxref=GeneID:107186693%2CGenbank:XM_015574661.1;Parent=rna-XM_015574661.1
NW_015373882.1	Gnomon	mRNA	633319	639471	.	-	.	Name=XM_015573206.1;ID=rna-XM_015573206.1;Dbxref=GeneID:107185481%2CGenbank:XM_015573206.1;Parent=gene-LOC107185481
NW_015373882.1	Gnomon	exon	1488085	1488198	.	-	.	ID=exon-XM_015576900.1-8;Dbxref=GeneID:107188457%2CGenbank:XM_015576900.1;Parent=rna-XM_015576900.1
NW_015373882.1	Gnomon	exon	1487561	1488005	.	-	.	ID=exon-XM_015576900.1-9;Dbxref=GeneID:107188457%2CGenbank:XM_015576900.1;Parent=rna-XM_015576900.1
NW_015373882.1	Gnomon	exon	1490678	1490759	.	-	.	ID=exon-XM_015576900.1-2;Dbxref=GeneID:107188457%2CGenbank:XM_015576900.1;Parent=rna-XM_015576900.1
NW_015373882.1	Gnomon	exon	1490363	1490552	.	-	.	ID=exon-XM_015576900.1-3;Dbxref=GeneID:107188457%2CGenbank:XM_015576900.1;Parent=rna-XM_015576900.1
NW_015373882.1	Gnomon	exon	1490920	1491089	.	-	.	ID=exon-XM_015576900.1-1;Dbxref=GeneID:107188457%2CGenbank:XM_015576900.1;Parent=rna-XM_015576900.1
NW_015373882.1	Gnomon	exon	1488750	1488834	.	-	.	ID=exon-XM_015576900.1-6;Dbxref=GeneID:107188457%2CGenbank:XM_015576900.1;Parent=rna-XM_015576900.1
NW_015373882.1	Gnomon	exon	1488278	1488684	.	-	.	ID=exon-XM_015576900.1-7;Dbxref=GeneID:107188457%2CGenbank:XM_015576900.1;Parent=rna-XM_015576900.1
NW_015373882.1	Gnomon	exon	1490065	1490283	.	-	.	ID=exon-XM_015576900.1-4;Dbxref=GeneID:107188457%2CGenbank:XM_015576900.1;Parent=rna-XM_015576900.1
NW_015373882.1	Gnomon	exon	1488916	1489121	.	-	.	ID=exon-XM_015576900.1-5;Dbxref=GeneID:107188457%2CGenbank:XM_015576900.1;Parent=rna-XM_015576900.1
NW_015373882.1	Gnomon	exon	1054486	1054534	.	-	.	ID=exon-XM_015573669.1-1;Dbxref=GeneID:107185860%2CGenbank:XM_015573669.1;Parent=rna-XM_015573669.1
NW_015373882.1	Gnomon	exon	1045420	1045742	.	-	.	ID=exon-XM_015573669.1-2;Dbxref=GeneID:107185860%2CGenbank:XM_015573669.1;Parent=rna-XM_015573669.1
NW_015373882.1	Gnomon	exon	1043922	1044025	.	-	.	ID=exon-XM_015573669.1-3;Dbxref=GeneID:107185860%2CGenbank:XM_015573669.1;Parent=rna-XM_015573669.1
NW_015373882.1	Gnomon	exon	1043652	1043806	.	-	.	ID=exon-XM_015573669.1-4;Dbxref=GeneID:107185860%2CGenbank:XM_015573669.1;Parent=rna-XM_015573669.1
NW_015373882.1	Gnomon	exon	1041053	1041363	.	-	.	ID=exon-XM_015573669.1-5;Dbxref=GeneID:107185860%2CGenbank:XM_015573669.1;Parent=rna-XM_015573669.1
NW_015373882.1	Gnomon	exon	1039812	1040124	.	-	.	ID=exon-XM_015573669.1-6;Dbxref=GeneID:107185860%2CGenbank:XM_015573669.1;Parent=rna-XM_015573669.1
NW_015373882.1	Gnomon	exon	1038761	1038942	.	-	.	ID=exon-XM_015573669.1-7;Dbxref=GeneID:107185860%2CGenbank:XM_015573669.1;Parent=rna-XM_015573669.1
NW_015373882.1	Gnomon	exon	1036988	1037124	.	-	.	ID=exon-XM_015573669.1-8;Dbxref=GeneID:107185860%2CGenbank:XM_015573669.1;Parent=rna-XM_015573669.1
NW_015373882.1	Gnomon	exon	1036340	1036829	.	-	.	ID=exon-XM_015573669.1-9;Dbxref=GeneID:107185860%2CGenbank:XM_015573669.1;Parent=rna-XM_015573669.1
NW_015373882.1	Gnomon	CDS	1054486	1054534	.	-	0	Name=XP_015429155.1;ID=cds-XP_015429155.1;Dbxref=GeneID:107185860%2CGenbank:XP_015429155.1;Parent=rna-XM_015573669.1
NW_015373882.1	Gnomon	CDS	1045420	1045742	.	-	0	Name=XP_015429155.1;ID=cds-XP_015429155.1;Dbxref=GeneID:107185860%2CGenbank:XP_015429155.1;Parent=rna-XM_015573669.1
NW_015373882.1	Gnomon	CDS	1043922	1044025	.	-	0	Name=XP_015429155.1;ID=cds-XP_015429155.1;Dbxref=GeneID:107185860%2CGenbank:XP_015429155.1;Parent=rna-XM_015573669.1
NW_015373882.1	Gnomon	CDS	1043652	1043806	.	-	0	Name=XP_015429155.1;ID=cds-XP_015429155.1;Dbxref=GeneID:107185860%2CGenbank:XP_015429155.1;Parent=rna-XM_015573669.1
NW_015373882.1	Gnomon	CDS	1041053	1041363	.	-	0	Name=XP_015429155.1;ID=cds-XP_015429155.1;Dbxref=GeneID:107185860%2CGenbank:XP_015429155.1;Parent=rna-XM_015573669.1
NW_015373882.1	Gnomon	CDS	1039812	1040124	.	-	0	Name=XP_015429155.1;ID=cds-XP_015429155.1;Dbxref=GeneID:107185860%2CGenbank:XP_015429155.1;Parent=rna-XM_015573669.1
NW_015373882.1	Gnomon	CDS	1038761	1038942	.	-	0	Name=XP_015429155.1;ID=cds-XP_015429155.1;Dbxref=GeneID:107185860%2CGenbank:XP_015429155.1;Parent=rna-XM_015573669.1
NW_015373882.1	Gnomon	CDS	1036988	1037124	.	-	0	Name=XP_015429155.1;ID=cds-XP_015429155.1;Dbxref=GeneID:107185860%2CGenbank:XP_015429155.1;Parent=rna-XM_015573669.1
NW_015373882.1	Gnomon	CDS	1036772	1036829	.	-	0	Name=XP_015429155.1;ID=cds-XP_015429155.1;Dbxref=GeneID:107185860%2CGenbank:XP_015429155.1;Parent=rna-XM_015573669.1
NW_015373882.1	Gnomon	exon	1125774	1125895	.	+	.	ID=exon-XM_015576221.1-8;Dbxref=GeneID:107187974%2CGenbank:XM_015576221.1;Parent=rna-XM_015576221.1
NW_015373882.1	Gnomon	exon	1127172	1127579	.	+	.	ID=exon-XM_015576221.1-9;Dbxref=GeneID:107187974%2CGenbank:XM_015576221.1;Parent=rna-XM_015576221.1
NW_015373882.1	Gnomon	exon	1123601	1123828	.	+	.	ID=exon-XM_015576221.1-6;Dbxref=GeneID:107187974%2CGenbank:XM_015576221.1;Parent=rna-XM_015576221.1
NW_015373882.1	Gnomon	exon	1125297	1125468	.	+	.	ID=exon-XM_015576221.1-7;Dbxref=GeneID:107187974%2CGenbank:XM_015576221.1;Parent=rna-XM_015576221.1
NW_015373882.1	Gnomon	exon	1122367	1122430	.	+	.	ID=exon-XM_015576221.1-4;Dbxref=GeneID:107187974%2CGenbank:XM_015576221.1;Parent=rna-XM_015576221.1
NW_015373882.1	Gnomon	exon	1122538	1122632	.	+	.	ID=exon-XM_015576221.1-5;Dbxref=GeneID:107187974%2CGenbank:XM_015576221.1;Parent=rna-XM_015576221.1
NW_015373882.1	Gnomon	exon	1120775	1120947	.	+	.	ID=exon-XM_015576221.1-2;Dbxref=GeneID:107187974%2CGenbank:XM_015576221.1;Parent=rna-XM_015576221.1
NW_015373882.1	Gnomon	exon	1121908	1122058	.	+	.	ID=exon-XM_015576221.1-3;Dbxref=GeneID:107187974%2CGenbank:XM_015576221.1;Parent=rna-XM_015576221.1
NW_015373882.1	Gnomon	exon	1118453	1118524	.	+	.	ID=exon-XM_015576221.1-1;Dbxref=GeneID:107187974%2CGenbank:XM_015576221.1;Parent=rna-XM_015576221.1
NW_015373882.1	Gnomon	CDS	1258036	1258197	.	+	0	Name=XP_015431597.1;ID=cds-XP_015431597.1;Dbxref=GeneID:107187884%2CGenbank:XP_015431597.1;Parent=rna-XM_015576111.1
NW_015373882.1	Gnomon	CDS	1347658	1347714	.	+	0	Name=XP_015431597.1;ID=cds-XP_015431597.1;Dbxref=GeneID:107187884%2CGenbank:XP_015431597.1;Parent=rna-XM_015576111.1
NW_015373882.1	Gnomon	CDS	1368416	1368604	.	+	0	Name=XP_015431597.1;ID=cds-XP_015431597.1;Dbxref=GeneID:107187884%2CGenbank:XP_015431597.1;Parent=rna-XM_015576111.1
NW_015373882.1	Gnomon	CDS	1385474	1386238	.	+	0	Name=XP_015431597.1;ID=cds-XP_015431597.1;Dbxref=GeneID:107187884%2CGenbank:XP_015431597.1;Parent=rna-XM_015576111.1
NW_015373882.1	Gnomon	CDS	442366	442557	.	+	0	Name=XP_015428464.1;ID=cds-XP_015428464.1;Dbxref=GeneID:107185283%2CGenbank:XP_015428464.1;Parent=rna-XM_015572978.1
NW_015373882.1	Gnomon	CDS	444983	445158	.	+	0	Name=XP_015428464.1;ID=cds-XP_015428464.1;Dbxref=GeneID:107185283%2CGenbank:XP_015428464.1;Parent=rna-XM_015572978.1
NW_015373882.1	Gnomon	CDS	445250	445496	.	+	0	Name=XP_015428464.1;ID=cds-XP_015428464.1;Dbxref=GeneID:107185283%2CGenbank:XP_015428464.1;Parent=rna-XM_015572978.1
NW_015373882.1	Gnomon	CDS	446188	446314	.	+	0	Name=XP_015428464.1;ID=cds-XP_015428464.1;Dbxref=GeneID:107185283%2CGenbank:XP_015428464.1;Parent=rna-XM_015572978.1
NW_015373882.1	Gnomon	CDS	446525	446727	.	+	0	Name=XP_015428464.1;ID=cds-XP_015428464.1;Dbxref=GeneID:107185283%2CGenbank:XP_015428464.1;Parent=rna-XM_015572978.1
NW_015373882.1	Gnomon	CDS	447069	447236	.	+	0	Name=XP_015428464.1;ID=cds-XP_015428464.1;Dbxref=GeneID:107185283%2CGenbank:XP_015428464.1;Parent=rna-XM_015572978.1
NW_015373882.1	Gnomon	mRNA	1129702	1132384	.	-	.	Name=XM_015573880.1;ID=rna-XM_015573880.1;Dbxref=GeneID:107186046%2CGenbank:XM_015573880.1;Parent=gene-LOC107186046
NW_015373882.1	Gnomon	exon	1777129	1777418	.	+	.	ID=exon-XM_015575452.1-3;Dbxref=GeneID:107187341%2CGenbank:XM_015575452.1;Parent=rna-XM_015575452.1
NW_015373882.1	Gnomon	exon	1780719	1780967	.	+	.	ID=exon-XM_015575452.1-4;Dbxref=GeneID:107187341%2CGenbank:XM_015575452.1;Parent=rna-XM_015575452.1
NW_015373882.1	Gnomon	exon	1747416	1747814	.	+	.	ID=exon-XM_015575452.1-1;Dbxref=GeneID:107187341%2CGenbank:XM_015575452.1;Parent=rna-XM_015575452.1
NW_015373882.1	Gnomon	exon	1760744	1760963	.	+	.	ID=exon-XM_015575452.1-2;Dbxref=GeneID:107187341%2CGenbank:XM_015575452.1;Parent=rna-XM_015575452.1
NW_015373882.1	Gnomon	mRNA	1747416	1780967	.	+	.	Name=XM_015575452.1;ID=rna-XM_015575452.1;Dbxref=GeneID:107187341%2CGenbank:XM_015575452.1;Parent=gene-LOC107187341
NW_015373882.1	Gnomon	CDS	1105869	1105875	.	+	0	Name=XP_015429252.1;ID=cds-XP_015429252.1;Dbxref=GeneID:107185951%2CGenbank:XP_015429252.1;Parent=rna-XM_015573766.1
NW_015373882.1	Gnomon	CDS	1107328	1109196	.	+	0	Name=XP_015429252.1;ID=cds-XP_015429252.1;Dbxref=GeneID:107185951%2CGenbank:XP_015429252.1;Parent=rna-XM_015573766.1
NW_015373882.1	Gnomon	CDS	1109515	1111695	.	+	0	Name=XP_015429252.1;ID=cds-XP_015429252.1;Dbxref=GeneID:107185951%2CGenbank:XP_015429252.1;Parent=rna-XM_015573766.1
NW_015373882.1	Gnomon	CDS	1112951	1112973	.	+	0	Name=XP_015429252.1;ID=cds-XP_015429252.1;Dbxref=GeneID:107185951%2CGenbank:XP_015429252.1;Parent=rna-XM_015573766.1
NW_015373882.1	RefSeq	region	1	1838298	.	+	.	Name=Unknown;ID=NW_015373882.1:1..1838298;Dbxref=taxon:178035
NW_015373882.1	Gnomon	CDS	1473158	1473222	.	-	0	Name=XP_015430373.1;ID=cds-XP_015430373.1;Dbxref=GeneID:107186889%2CGenbank:XP_015430373.1;Parent=rna-XM_015574887.1
NW_015373882.1	Gnomon	CDS	1472873	1473065	.	-	0	Name=XP_015430373.1;ID=cds-XP_015430373.1;Dbxref=GeneID:107186889%2CGenbank:XP_015430373.1;Parent=rna-XM_015574887.1
NW_015373882.1	Gnomon	CDS	1472572	1472796	.	-	0	Name=XP_015430373.1;ID=cds-XP_015430373.1;Dbxref=GeneID:107186889%2CGenbank:XP_015430373.1;Parent=rna-XM_015574887.1
NW_015373882.1	Gnomon	CDS	1472238	1472488	.	-	0	Name=XP_015430373.1;ID=cds-XP_015430373.1;Dbxref=GeneID:107186889%2CGenbank:XP_015430373.1;Parent=rna-XM_015574887.1
NW_015373882.1	Gnomon	CDS	1471415	1471573	.	-	0	Name=XP_015430373.1;ID=cds-XP_015430373.1;Dbxref=GeneID:107186889%2CGenbank:XP_015430373.1;Parent=rna-XM_015574887.1
NW_015373882.1	Gnomon	CDS	1471162	1471333	.	-	0	Name=XP_015430373.1;ID=cds-XP_015430373.1;Dbxref=GeneID:107186889%2CGenbank:XP_015430373.1;Parent=rna-XM_015574887.1
NW_015373882.1	Gnomon	CDS	1470901	1471092	.	-	0	Name=XP_015430373.1;ID=cds-XP_015430373.1;Dbxref=GeneID:107186889%2CGenbank:XP_015430373.1;Parent=rna-XM_015574887.1
NW_015373882.1	Gnomon	CDS	1470714	1470815	.	-	0	Name=XP_015430373.1;ID=cds-XP_015430373.1;Dbxref=GeneID:107186889%2CGenbank:XP_015430373.1;Parent=rna-XM_015574887.1
NW_015373882.1	Gnomon	CDS	1470493	1470626	.	-	0	Name=XP_015430373.1;ID=cds-XP_015430373.1;Dbxref=GeneID:107186889%2CGenbank:XP_015430373.1;Parent=rna-XM_015574887.1
NW_015373882.1	Gnomon	CDS	1470297	1470417	.	-	0	Name=XP_015430373.1;ID=cds-XP_015430373.1;Dbxref=GeneID:107186889%2CGenbank:XP_015430373.1;Parent=rna-XM_015574887.1
NW_015373882.1	Gnomon	CDS	1470074	1470217	.	-	0	Name=XP_015430373.1;ID=cds-XP_015430373.1;Dbxref=GeneID:107186889%2CGenbank:XP_015430373.1;Parent=rna-XM_015574887.1
NW_015373882.1	Gnomon	CDS	1469873	1469992	.	-	0	Name=XP_015430373.1;ID=cds-XP_015430373.1;Dbxref=GeneID:107186889%2CGenbank:XP_015430373.1;Parent=rna-XM_015574887.1
NW_015373882.1	Gnomon	CDS	1469742	1469796	.	-	0	Name=XP_015430373.1;ID=cds-XP_015430373.1;Dbxref=GeneID:107186889%2CGenbank:XP_015430373.1;Parent=rna-XM_015574887.1
NW_015373882.1	Gnomon	CDS	1468763	1468985	.	-	0	Name=XP_015430373.1;ID=cds-XP_015430373.1;Dbxref=GeneID:107186889%2CGenbank:XP_015430373.1;Parent=rna-XM_015574887.1
NW_015373882.1	Gnomon	CDS	1468258	1468375	.	-	0	Name=XP_015430373.1;ID=cds-XP_015430373.1;Dbxref=GeneID:107186889%2CGenbank:XP_015430373.1;Parent=rna-XM_015574887.1
NW_015373882.1	Gnomon	CDS	1467990	1468176	.	-	0	Name=XP_015430373.1;ID=cds-XP_015430373.1;Dbxref=GeneID:107186889%2CGenbank:XP_015430373.1;Parent=rna-XM_015574887.1
NW_015373882.1	Gnomon	CDS	1467741	1467901	.	-	0	Name=XP_015430373.1;ID=cds-XP_015430373.1;Dbxref=GeneID:107186889%2CGenbank:XP_015430373.1;Parent=rna-XM_015574887.1
NW_015373882.1	Gnomon	CDS	1467522	1467660	.	-	0	Name=XP_015430373.1;ID=cds-XP_015430373.1;Dbxref=GeneID:107186889%2CGenbank:XP_015430373.1;Parent=rna-XM_015574887.1
NW_015373882.1	Gnomon	CDS	1467299	1467417	.	-	0	Name=XP_015430373.1;ID=cds-XP_015430373.1;Dbxref=GeneID:107186889%2CGenbank:XP_015430373.1;Parent=rna-XM_015574887.1
NW_015373882.1	Gnomon	CDS	1466778	1466917	.	-	0	Name=XP_015430373.1;ID=cds-XP_015430373.1;Dbxref=GeneID:107186889%2CGenbank:XP_015430373.1;Parent=rna-XM_015574887.1
NW_015373882.1	Gnomon	CDS	1465793	1466012	.	-	0	Name=XP_015430373.1;ID=cds-XP_015430373.1;Dbxref=GeneID:107186889%2CGenbank:XP_015430373.1;Parent=rna-XM_015574887.1
NW_015373882.1	Gnomon	CDS	1464525	1464902	.	-	0	Name=XP_015430373.1;ID=cds-XP_015430373.1;Dbxref=GeneID:107186889%2CGenbank:XP_015430373.1;Parent=rna-XM_015574887.1
NW_015373882.1	Gnomon	CDS	1464302	1464454	.	-	0	Name=XP_015430373.1;ID=cds-XP_015430373.1;Dbxref=GeneID:107186889%2CGenbank:XP_015430373.1;Parent=rna-XM_015574887.1
NW_015373882.1	Gnomon	CDS	1464032	1464207	.	-	0	Name=XP_015430373.1;ID=cds-XP_015430373.1;Dbxref=GeneID:107186889%2CGenbank:XP_015430373.1;Parent=rna-XM_015574887.1
NW_015373882.1	Gnomon	CDS	1463294	1463465	.	-	0	Name=XP_015430373.1;ID=cds-XP_015430373.1;Dbxref=GeneID:107186889%2CGenbank:XP_015430373.1;Parent=rna-XM_015574887.1
NW_015373882.1	Gnomon	CDS	1463127	1463229	.	-	0	Name=XP_015430373.1;ID=cds-XP_015430373.1;Dbxref=GeneID:107186889%2CGenbank:XP_015430373.1;Parent=rna-XM_015574887.1
NW_015373882.1	Gnomon	CDS	1461854	1462056	.	-	0	Name=XP_015430373.1;ID=cds-XP_015430373.1;Dbxref=GeneID:107186889%2CGenbank:XP_015430373.1;Parent=rna-XM_015574887.1
NW_015373882.1	Gnomon	exon	1224010	1224130	.	-	.	ID=exon-XM_015574104.1-1;Dbxref=GeneID:107186239%2CGenbank:XM_015574104.1;Parent=rna-XM_015574104.1
NW_015373882.1	Gnomon	exon	1215513	1215633	.	-	.	ID=exon-XM_015574104.1-6;Dbxref=GeneID:107186239%2CGenbank:XM_015574104.1;Parent=rna-XM_015574104.1
NW_015373882.1	Gnomon	exon	1220052	1220191	.	-	.	ID=exon-XM_015574104.1-4;Dbxref=GeneID:107186239%2CGenbank:XM_015574104.1;Parent=rna-XM_015574104.1
NW_015373882.1	Gnomon	exon	1219100	1219567	.	-	.	ID=exon-XM_015574104.1-5;Dbxref=GeneID:107186239%2CGenbank:XM_015574104.1;Parent=rna-XM_015574104.1
NW_015373882.1	Gnomon	exon	1223257	1223471	.	-	.	ID=exon-XM_015574104.1-2;Dbxref=GeneID:107186239%2CGenbank:XM_015574104.1;Parent=rna-XM_015574104.1
NW_015373882.1	Gnomon	exon	1222540	1222641	.	-	.	ID=exon-XM_015574104.1-3;Dbxref=GeneID:107186239%2CGenbank:XM_015574104.1;Parent=rna-XM_015574104.1
NW_015373882.1	Gnomon	mRNA	1668159	1676861	.	+	.	Name=XM_015574768.1;ID=rna-XM_015574768.1;Dbxref=GeneID:107186795%2CGenbank:XM_015574768.1;Parent=gene-LOC107186795
NW_015373882.1	Gnomon	exon	1448945	1449213	.	-	.	ID=exon-XM_015574318.1-5;Dbxref=GeneID:107186421%2CGenbank:XM_015574318.1;Note=The sequence of the model RefSeq transcript was modified relative to this genomic sequence to represent the inferred CDS: inserted 1 base in 1 codon;Parent=rna-XM_015574318.1
NW_015373882.1	Gnomon	exon	1448607	1448782	.	-	.	ID=exon-XM_015574318.1-6;Dbxref=GeneID:107186421%2CGenbank:XM_015574318.1;Note=The sequence of the model RefSeq transcript was modified relative to this genomic sequence to represent the inferred CDS: inserted 1 base in 1 codon;Parent=rna-XM_015574318.1
NW_015373882.1	Gnomon	exon	1448369	1448516	.	-	.	ID=exon-XM_015574318.1-7;Dbxref=GeneID:107186421%2CGenbank:XM_015574318.1;Note=The sequence of the model RefSeq transcript was modified relative to this genomic sequence to represent the inferred CDS: inserted 1 base in 1 codon;Parent=rna-XM_015574318.1
NW_015373882.1	Gnomon	exon	1446142	1446370	.	-	.	ID=exon-XM_015574318.1-8;Dbxref=GeneID:107186421%2CGenbank:XM_015574318.1;Note=The sequence of the model RefSeq transcript was modified relative to this genomic sequence to represent the inferred CDS: inserted 1 base in 1 codon;Parent=rna-XM_015574318.1
NW_015373882.1	Gnomon	exon	1445850	1446002	.	-	.	ID=exon-XM_015574318.1-9;Dbxref=GeneID:107186421%2CGenbank:XM_015574318.1;Note=The sequence of the model RefSeq transcript was modified relative to this genomic sequence to represent the inferred CDS: inserted 1 base in 1 codon;Parent=rna-XM_015574318.1
NW_015373882.1	Gnomon	exon	1452384	1452494	.	-	.	ID=exon-XM_015574318.1-1;Dbxref=GeneID:107186421%2CGenbank:XM_015574318.1;Note=The sequence of the model RefSeq transcript was modified relative to this genomic sequence to represent the inferred CDS: inserted 1 base in 1 codon;Parent=rna-XM_015574318.1
NW_015373882.1	Gnomon	exon	1451703	1452091	.	-	.	ID=exon-XM_015574318.1-2;Dbxref=GeneID:107186421%2CGenbank:XM_015574318.1;Note=The sequence of the model RefSeq transcript was modified relative to this genomic sequence to represent the inferred CDS: inserted 1 base in 1 codon;Parent=rna-XM_015574318.1
NW_015373882.1	Gnomon	exon	1451468	1451700	.	-	.	ID=exon-XM_015574318.1-3;Dbxref=GeneID:107186421%2CGenbank:XM_015574318.1;Note=The sequence of the model RefSeq transcript was modified relative to this genomic sequence to represent the inferred CDS: inserted 1 base in 1 codon;Parent=rna-XM_015574318.1
NW_015373882.1	Gnomon	exon	1449289	1449704	.	-	.	ID=exon-XM_015574318.1-4;Dbxref=GeneID:107186421%2CGenbank:XM_015574318.1;Note=The sequence of the model RefSeq transcript was modified relative to this genomic sequence to represent the inferred CDS: inserted 1 base in 1 codon;Parent=rna-XM_015574318.1
NW_015373882.1	Gnomon	exon	1488916	1489121	.	-	.	ID=exon-XR_001516223.1-6;Dbxref=GeneID:107188457%2CGenbank:XR_001516223.1;Parent=rna-XR_001516223.1
NW_015373882.1	Gnomon	exon	1488750	1488834	.	-	.	ID=exon-XR_001516223.1-7;Dbxref=GeneID:107188457%2CGenbank:XR_001516223.1;Parent=rna-XR_001516223.1
NW_015373882.1	Gnomon	exon	1488278	1488684	.	-	.	ID=exon-XR_001516223.1-8;Dbxref=GeneID:107188457%2CGenbank:XR_001516223.1;Parent=rna-XR_001516223.1
NW_015373882.1	Gnomon	exon	1488085	1488198	.	-	.	ID=exon-XR_001516223.1-9;Dbxref=GeneID:107188457%2CGenbank:XR_001516223.1;Parent=rna-XR_001516223.1
NW_015373882.1	Gnomon	exon	1490678	1490759	.	-	.	ID=exon-XR_001516223.1-2;Dbxref=GeneID:107188457%2CGenbank:XR_001516223.1;Parent=rna-XR_001516223.1
NW_015373882.1	Gnomon	exon	1490363	1490552	.	-	.	ID=exon-XR_001516223.1-3;Dbxref=GeneID:107188457%2CGenbank:XR_001516223.1;Parent=rna-XR_001516223.1
NW_015373882.1	Gnomon	exon	1490065	1490283	.	-	.	ID=exon-XR_001516223.1-4;Dbxref=GeneID:107188457%2CGenbank:XR_001516223.1;Parent=rna-XR_001516223.1
NW_015373882.1	Gnomon	exon	1489497	1489592	.	-	.	ID=exon-XR_001516223.1-5;Dbxref=GeneID:107188457%2CGenbank:XR_001516223.1;Parent=rna-XR_001516223.1
NW_015373882.1	Gnomon	exon	1490920	1491089	.	-	.	ID=exon-XR_001516223.1-1;Dbxref=GeneID:107188457%2CGenbank:XR_001516223.1;Parent=rna-XR_001516223.1
NW_015373882.1	Gnomon	CDS	1118453	1118524	.	+	0	Name=XP_015431707.1;ID=cds-XP_015431707.1;Dbxref=GeneID:107187974%2CGenbank:XP_015431707.1;Parent=rna-XM_015576221.1
NW_015373882.1	Gnomon	CDS	1120775	1120947	.	+	0	Name=XP_015431707.1;ID=cds-XP_015431707.1;Dbxref=GeneID:107187974%2CGenbank:XP_015431707.1;Parent=rna-XM_015576221.1
NW_015373882.1	Gnomon	CDS	1121908	1122058	.	+	0	Name=XP_015431707.1;ID=cds-XP_015431707.1;Dbxref=GeneID:107187974%2CGenbank:XP_015431707.1;Parent=rna-XM_015576221.1
NW_015373882.1	Gnomon	CDS	1122367	1122430	.	+	0	Name=XP_015431707.1;ID=cds-XP_015431707.1;Dbxref=GeneID:107187974%2CGenbank:XP_015431707.1;Parent=rna-XM_015576221.1
NW_015373882.1	Gnomon	CDS	1122538	1122632	.	+	0	Name=XP_015431707.1;ID=cds-XP_015431707.1;Dbxref=GeneID:107187974%2CGenbank:XP_015431707.1;Parent=rna-XM_015576221.1
NW_015373882.1	Gnomon	CDS	1123601	1123828	.	+	0	Name=XP_015431707.1;ID=cds-XP_015431707.1;Dbxref=GeneID:107187974%2CGenbank:XP_015431707.1;Parent=rna-XM_015576221.1
NW_015373882.1	Gnomon	CDS	1125297	1125468	.	+	0	Name=XP_015431707.1;ID=cds-XP_015431707.1;Dbxref=GeneID:107187974%2CGenbank:XP_015431707.1;Parent=rna-XM_015576221.1
NW_015373882.1	Gnomon	CDS	1125774	1125895	.	+	0	Name=XP_015431707.1;ID=cds-XP_015431707.1;Dbxref=GeneID:107187974%2CGenbank:XP_015431707.1;Parent=rna-XM_015576221.1
NW_015373882.1	Gnomon	CDS	1127172	1127579	.	+	0	Name=XP_015431707.1;ID=cds-XP_015431707.1;Dbxref=GeneID:107187974%2CGenbank:XP_015431707.1;Parent=rna-XM_015576221.1
NW_015373882.1	Gnomon	CDS	1128618	1129019	.	+	0	Name=XP_015431707.1;ID=cds-XP_015431707.1;Dbxref=GeneID:107187974%2CGenbank:XP_015431707.1;Parent=rna-XM_015576221.1
NW_015373882.1	Gnomon	mRNA	875254	1005912	.	-	.	Name=XM_015575218.1;ID=rna-XM_015575218.1;Dbxref=GeneID:107187167%2CGenbank:XM_015575218.1;Parent=gene-LOC107187167
NW_015373882.1	Gnomon	CDS	1145051	1145102	.	+	0	Name=XP_015432046.1;ID=cds-XP_015432046.1;Dbxref=GeneID:107188258%2CGenbank:XP_015432046.1;Parent=rna-XM_015576560.1
NW_015373882.1	Gnomon	CDS	1145521	1146065	.	+	0	Name=XP_015432046.1;ID=cds-XP_015432046.1;Dbxref=GeneID:107188258%2CGenbank:XP_015432046.1;Parent=rna-XM_015576560.1
NW_015373882.1	Gnomon	CDS	1146462	1146661	.	+	0	Name=XP_015432046.1;ID=cds-XP_015432046.1;Dbxref=GeneID:107188258%2CGenbank:XP_015432046.1;Parent=rna-XM_015576560.1
NW_015373882.1	Gnomon	CDS	1146880	1147008	.	+	0	Name=XP_015432046.1;ID=cds-XP_015432046.1;Dbxref=GeneID:107188258%2CGenbank:XP_015432046.1;Parent=rna-XM_015576560.1
NW_015373882.1	Gnomon	CDS	1147082	1147307	.	+	0	Name=XP_015432046.1;ID=cds-XP_015432046.1;Dbxref=GeneID:107188258%2CGenbank:XP_015432046.1;Parent=rna-XM_015576560.1
NW_015373882.1	Gnomon	CDS	1147404	1147565	.	+	0	Name=XP_015432046.1;ID=cds-XP_015432046.1;Dbxref=GeneID:107188258%2CGenbank:XP_015432046.1;Parent=rna-XM_015576560.1
NW_015373882.1	Gnomon	exon	1128618	1129047	.	+	.	ID=exon-XM_015576221.1-10;Dbxref=GeneID:107187974%2CGenbank:XM_015576221.1;Parent=rna-XM_015576221.1
NW_015373882.1	Gnomon	CDS	1490920	1490977	.	-	0	Name=XP_015432386.1;ID=cds-XP_015432386.1;Dbxref=GeneID:107188457%2CGenbank:XP_015432386.1;Parent=rna-XM_015576900.1
NW_015373882.1	Gnomon	CDS	1490678	1490759	.	-	0	Name=XP_015432386.1;ID=cds-XP_015432386.1;Dbxref=GeneID:107188457%2CGenbank:XP_015432386.1;Parent=rna-XM_015576900.1
NW_015373882.1	Gnomon	CDS	1490363	1490552	.	-	0	Name=XP_015432386.1;ID=cds-XP_015432386.1;Dbxref=GeneID:107188457%2CGenbank:XP_015432386.1;Parent=rna-XM_015576900.1
NW_015373882.1	Gnomon	CDS	1490065	1490283	.	-	0	Name=XP_015432386.1;ID=cds-XP_015432386.1;Dbxref=GeneID:107188457%2CGenbank:XP_015432386.1;Parent=rna-XM_015576900.1
NW_015373882.1	Gnomon	CDS	1488916	1489121	.	-	0	Name=XP_015432386.1;ID=cds-XP_015432386.1;Dbxref=GeneID:107188457%2CGenbank:XP_015432386.1;Parent=rna-XM_015576900.1
NW_015373882.1	Gnomon	CDS	1488750	1488834	.	-	0	Name=XP_015432386.1;ID=cds-XP_015432386.1;Dbxref=GeneID:107188457%2CGenbank:XP_015432386.1;Parent=rna-XM_015576900.1
NW_015373882.1	Gnomon	CDS	1488278	1488684	.	-	0	Name=XP_015432386.1;ID=cds-XP_015432386.1;Dbxref=GeneID:107188457%2CGenbank:XP_015432386.1;Parent=rna-XM_015576900.1
NW_015373882.1	Gnomon	CDS	1488085	1488198	.	-	0	Name=XP_015432386.1;ID=cds-XP_015432386.1;Dbxref=GeneID:107188457%2CGenbank:XP_015432386.1;Parent=rna-XM_015576900.1
NW_015373882.1	Gnomon	CDS	1487912	1488005	.	-	0	Name=XP_015432386.1;ID=cds-XP_015432386.1;Dbxref=GeneID:107188457%2CGenbank:XP_015432386.1;Parent=rna-XM_015576900.1
NW_015373882.1	Gnomon	gene	1129702	1132384	.	-	.	Name=LOC107186046;ID=gene-LOC107186046;Dbxref=GeneID:107186046
NW_015373882.1	Gnomon	exon	1025632	1025828	.	-	.	ID=exon-XM_015575648.1-6;Dbxref=GeneID:107187496%2CGenbank:XM_015575648.1;Parent=rna-XM_015575648.1
NW_015373882.1	Gnomon	exon	1032050	1032075	.	-	.	ID=exon-XM_015575648.1-1;Dbxref=GeneID:107187496%2CGenbank:XM_015575648.1;Parent=rna-XM_015575648.1
NW_015373882.1	Gnomon	exon	1028118	1028325	.	-	.	ID=exon-XM_015575648.1-4;Dbxref=GeneID:107187496%2CGenbank:XM_015575648.1;Parent=rna-XM_015575648.1
NW_015373882.1	Gnomon	exon	1026920	1027255	.	-	.	ID=exon-XM_015575648.1-5;Dbxref=GeneID:107187496%2CGenbank:XM_015575648.1;Parent=rna-XM_015575648.1
NW_015373882.1	Gnomon	exon	1029354	1029617	.	-	.	ID=exon-XM_015575648.1-2;Dbxref=GeneID:107187496%2CGenbank:XM_015575648.1;Parent=rna-XM_015575648.1
NW_015373882.1	Gnomon	exon	1028736	1028935	.	-	.	ID=exon-XM_015575648.1-3;Dbxref=GeneID:107187496%2CGenbank:XM_015575648.1;Parent=rna-XM_015575648.1
NW_015373882.1	Gnomon	gene	1150494	1160508	.	-	.	Name=LOC107186141;ID=gene-LOC107186141;Dbxref=GeneID:107186141
NW_015373882.1	Gnomon	CDS	1642386	1642634	.	+	0	Name=XP_015430823.1;ID=cds-XP_015430823.1;Dbxref=GeneID:107187258%2CGenbank:XP_015430823.1;Parent=rna-XM_015575337.1
NW_015373882.1	Gnomon	CDS	1649354	1649461	.	+	0	Name=XP_015430823.1;ID=cds-XP_015430823.1;Dbxref=GeneID:107187258%2CGenbank:XP_015430823.1;Parent=rna-XM_015575337.1
NW_015373882.1	Gnomon	CDS	1654952	1655107	.	+	0	Name=XP_015430823.1;ID=cds-XP_015430823.1;Dbxref=GeneID:107187258%2CGenbank:XP_015430823.1;Parent=rna-XM_015575337.1
NW_015373882.1	Gnomon	CDS	1657806	1658378	.	+	0	Name=XP_015430823.1;ID=cds-XP_015430823.1;Dbxref=GeneID:107187258%2CGenbank:XP_015430823.1;Parent=rna-XM_015575337.1
NW_015373882.1	Gnomon	gene	1215513	1224130	.	-	.	Name=LOC107186239;ID=gene-LOC107186239;Dbxref=GeneID:107186239
NW_015373882.1	Gnomon	mRNA	1257977	1386238	.	+	.	Name=XM_015576111.1;ID=rna-XM_015576111.1;Dbxref=GeneID:107187884%2CGenbank:XM_015576111.1;Parent=gene-LOC107187884
NW_015373882.1	Gnomon	mRNA	372263	380971	.	+	.	Name=XM_015584910.1;ID=rna-XM_015584910.1;Dbxref=GeneID:107195096%2CGenbank:XM_015584910.1;Parent=gene-LOC107195096
NW_015373882.1	Gnomon	exon	1445709	1445736	.	-	.	ID=exon-XM_015574318.1-10;Dbxref=GeneID:107186421%2CGenbank:XM_015574318.1;Note=The sequence of the model RefSeq transcript was modified relative to this genomic sequence to represent the inferred CDS: inserted 1 base in 1 codon;Parent=rna-XM_015574318.1
NW_015373882.1	Gnomon	exon	1022102	1022191	.	+	.	ID=exon-XM_015573555.1-9;Dbxref=GeneID:107185762%2CGenbank:XM_015573555.1;Parent=rna-XM_015573555.1
NW_015373882.1	Gnomon	exon	1018757	1019080	.	+	.	ID=exon-XM_015573555.1-5;Dbxref=GeneID:107185762%2CGenbank:XM_015573555.1;Parent=rna-XM_015573555.1
NW_015373882.1	Gnomon	exon	1020321	1020473	.	+	.	ID=exon-XM_015573555.1-6;Dbxref=GeneID:107185762%2CGenbank:XM_015573555.1;Parent=rna-XM_015573555.1
NW_015373882.1	Gnomon	exon	1021302	1021466	.	+	.	ID=exon-XM_015573555.1-7;Dbxref=GeneID:107185762%2CGenbank:XM_015573555.1;Parent=rna-XM_015573555.1
NW_015373882.1	Gnomon	exon	1021880	1022001	.	+	.	ID=exon-XM_015573555.1-8;Dbxref=GeneID:107185762%2CGenbank:XM_015573555.1;Parent=rna-XM_015573555.1
NW_015373882.1	Gnomon	exon	1007378	1007408	.	+	.	ID=exon-XM_015573555.1-1;Dbxref=GeneID:107185762%2CGenbank:XM_015573555.1;Parent=rna-XM_015573555.1
NW_015373882.1	Gnomon	exon	1013572	1013697	.	+	.	ID=exon-XM_015573555.1-2;Dbxref=GeneID:107185762%2CGenbank:XM_015573555.1;Parent=rna-XM_015573555.1
NW_015373882.1	Gnomon	exon	1015855	1015947	.	+	.	ID=exon-XM_015573555.1-3;Dbxref=GeneID:107185762%2CGenbank:XM_015573555.1;Parent=rna-XM_015573555.1
NW_015373882.1	Gnomon	exon	1017109	1017171	.	+	.	ID=exon-XM_015573555.1-4;Dbxref=GeneID:107185762%2CGenbank:XM_015573555.1;Parent=rna-XM_015573555.1
NW_015373882.1	tRNAscan-SE	exon	783767	783848	.	+	.	ID=exon-Trnas-uga-1;Dbxref=GeneID:107181310;Note=transfer RNA serine (anticodon UGA);Parent=rna-Trnas-uga
NW_015373882.1	Gnomon	gene	1668159	1676861	.	+	.	Name=LOC107186795;ID=gene-LOC107186795;Dbxref=GeneID:107186795
NW_015373882.1	tRNAscan-SE	gene	783767	783848	.	+	.	Name=Trnas-uga;ID=gene-Trnas-uga;Dbxref=GeneID:107181310
NW_015373882.1	Gnomon	gene	1461843	1474018	.	-	.	Name=LOC107186889;ID=gene-LOC107186889;Dbxref=GeneID:107186889
NW_015373882.1	Gnomon	mRNA	100901	180994	.	-	.	Name=XM_015575766.1;ID=rna-XM_015575766.1;Dbxref=GeneID:107187599%2CGenbank:XM_015575766.1;Parent=gene-LOC107187599
NW_015373882.1	Gnomon	gene	1174198	1213936	.	-	.	Name=LOC107186984;ID=gene-LOC107186984;Dbxref=GeneID:107186984
NW_015373882.1	Gnomon	exon	1109515	1111695	.	+	.	ID=exon-XM_015573766.1-3;Dbxref=GeneID:107185951%2CGenbank:XM_015573766.1;Parent=rna-XM_015573766.1
NW_015373882.1	Gnomon	exon	1112951	1112988	.	+	.	ID=exon-XM_015573766.1-4;Dbxref=GeneID:107185951%2CGenbank:XM_015573766.1;Parent=rna-XM_015573766.1
NW_015373882.1	Gnomon	exon	1105826	1105875	.	+	.	ID=exon-XM_015573766.1-1;Dbxref=GeneID:107185951%2CGenbank:XM_015573766.1;Parent=rna-XM_015573766.1
NW_015373882.1	Gnomon	exon	1107328	1109196	.	+	.	ID=exon-XM_015573766.1-2;Dbxref=GeneID:107185951%2CGenbank:XM_015573766.1;Parent=rna-XM_015573766.1
NW_015373882.1	Gnomon	gene	1445709	1452494	.	-	.	Name=LOC107186421;ID=gene-LOC107186421;Dbxref=GeneID:107186421
NW_015373882.1	Gnomon	CDS	1505832	1505896	.	-	0	Name=XP_015430041.1;ID=cds-XP_015430041.1;Dbxref=GeneID:107186617%2CGenbank:XP_015430041.1;Parent=rna-XM_015574555.1
NW_015373882.1	Gnomon	CDS	1502393	1502508	.	-	0	Name=XP_015430041.1;ID=cds-XP_015430041.1;Dbxref=GeneID:107186617%2CGenbank:XP_015430041.1;Parent=rna-XM_015574555.1
NW_015373882.1	Gnomon	CDS	1501232	1501333	.	-	0	Name=XP_015430041.1;ID=cds-XP_015430041.1;Dbxref=GeneID:107186617%2CGenbank:XP_015430041.1;Parent=rna-XM_015574555.1
NW_015373882.1	Gnomon	CDS	1500995	1501129	.	-	0	Name=XP_015430041.1;ID=cds-XP_015430041.1;Dbxref=GeneID:107186617%2CGenbank:XP_015430041.1;Parent=rna-XM_015574555.1
NW_015373882.1	Gnomon	CDS	1500846	1500924	.	-	0	Name=XP_015430041.1;ID=cds-XP_015430041.1;Dbxref=GeneID:107186617%2CGenbank:XP_015430041.1;Parent=rna-XM_015574555.1
NW_015373882.1	Gnomon	CDS	1500110	1500301	.	-	0	Name=XP_015430041.1;ID=cds-XP_015430041.1;Dbxref=GeneID:107186617%2CGenbank:XP_015430041.1;Parent=rna-XM_015574555.1
NW_015373882.1	Gnomon	CDS	1497764	1497899	.	-	0	Name=XP_015430041.1;ID=cds-XP_015430041.1;Dbxref=GeneID:107186617%2CGenbank:XP_015430041.1;Parent=rna-XM_015574555.1
NW_015373882.1	Gnomon	CDS	1497555	1497692	.	-	0	Name=XP_015430041.1;ID=cds-XP_015430041.1;Dbxref=GeneID:107186617%2CGenbank:XP_015430041.1;Parent=rna-XM_015574555.1
NW_015373882.1	Gnomon	gene	1493851	1497228	.	+	.	Name=LOC107186515;ID=gene-LOC107186515;Dbxref=GeneID:107186515
NW_015373882.1	Gnomon	gene	1497545	1505896	.	-	.	Name=LOC107186617;ID=gene-LOC107186617;Dbxref=GeneID:107186617
NW_015373882.1	Gnomon	gene	1520263	1522433	.	+	.	Name=LOC107186693;ID=gene-LOC107186693;Dbxref=GeneID:107186693
NW_015373882.1	Gnomon	CDS	205014	205028	.	+	0	Name=XP_015440285.1;ID=cds-XP_015440285.1;Dbxref=GeneID:107195015%2CGenbank:XP_015440285.1;Parent=rna-XM_015584799.1
NW_015373882.1	Gnomon	CDS	208106	208280	.	+	0	Name=XP_015440285.1;ID=cds-XP_015440285.1;Dbxref=GeneID:107195015%2CGenbank:XP_015440285.1;Parent=rna-XM_015584799.1
NW_015373882.1	Gnomon	CDS	228336	228514	.	+	0	Name=XP_015440285.1;ID=cds-XP_015440285.1;Dbxref=GeneID:107195015%2CGenbank:XP_015440285.1;Parent=rna-XM_015584799.1
NW_015373882.1	Gnomon	CDS	236633	236840	.	+	0	Name=XP_015440285.1;ID=cds-XP_015440285.1;Dbxref=GeneID:107195015%2CGenbank:XP_015440285.1;Parent=rna-XM_015584799.1
NW_015373882.1	Gnomon	CDS	239823	239963	.	+	0	Name=XP_015440285.1;ID=cds-XP_015440285.1;Dbxref=GeneID:107195015%2CGenbank:XP_015440285.1;Parent=rna-XM_015584799.1
NW_015373882.1	Gnomon	CDS	259083	259277	.	+	0	Name=XP_015440285.1;ID=cds-XP_015440285.1;Dbxref=GeneID:107195015%2CGenbank:XP_015440285.1;Parent=rna-XM_015584799.1
NW_015373882.1	Gnomon	CDS	326360	326481	.	+	0	Name=XP_015440285.1;ID=cds-XP_015440285.1;Dbxref=GeneID:107195015%2CGenbank:XP_015440285.1;Parent=rna-XM_015584799.1
NW_015373882.1	Gnomon	CDS	340708	341100	.	+	0	Name=XP_015440285.1;ID=cds-XP_015440285.1;Dbxref=GeneID:107195015%2CGenbank:XP_015440285.1;Parent=rna-XM_015584799.1
NW_015373882.1	Gnomon	exon	444983	445158	.	+	.	ID=exon-XM_015572978.1-3;Dbxref=GeneID:107185283%2CGenbank:XM_015572978.1;Parent=rna-XM_015572978.1
NW_015373882.1	Gnomon	exon	445250	445496	.	+	.	ID=exon-XM_015572978.1-4;Dbxref=GeneID:107185283%2CGenbank:XM_015572978.1;Parent=rna-XM_015572978.1
NW_015373882.1	Gnomon	exon	446188	446314	.	+	.	ID=exon-XM_015572978.1-5;Dbxref=GeneID:107185283%2CGenbank:XM_015572978.1;Parent=rna-XM_015572978.1
NW_015373882.1	Gnomon	exon	446525	446727	.	+	.	ID=exon-XM_015572978.1-6;Dbxref=GeneID:107185283%2CGenbank:XM_015572978.1;Parent=rna-XM_015572978.1
NW_015373882.1	Gnomon	exon	447069	447236	.	+	.	ID=exon-XM_015572978.1-7;Dbxref=GeneID:107185283%2CGenbank:XM_015572978.1;Parent=rna-XM_015572978.1
NW_015373882.1	Gnomon	exon	440877	440927	.	+	.	ID=exon-XM_015572978.1-1;Dbxref=GeneID:107185283%2CGenbank:XM_015572978.1;Parent=rna-XM_015572978.1
NW_015373882.1	Gnomon	exon	442364	442557	.	+	.	ID=exon-XM_015572978.1-2;Dbxref=GeneID:107185283%2CGenbank:XM_015572978.1;Parent=rna-XM_015572978.1
NW_015373882.1	Gnomon	mRNA	1007378	1024156	.	+	.	Name=XM_015573555.1;ID=rna-XM_015573555.1;Dbxref=GeneID:107185762%2CGenbank:XM_015573555.1;Parent=gene-LOC107185762
NW_015373882.1	tRNAscan-SE	tRNA	1513951	1514023	.	-	.	ID=rna-Trnar-acg;Dbxref=GeneID:107181341;Note=transfer RNA arginine (anticodon ACG);Parent=gene-Trnar-acg
NW_015373882.1	Gnomon	mRNA	1459556	1461000	.	-	.	Name=XM_015576444.1;ID=rna-XM_015576444.1;Dbxref=GeneID:107188156%2CGenbank:XM_015576444.1;Parent=gene-LOC107188156
NW_015373882.1	Gnomon	CDS	639299	639468	.	-	0	Name=XP_015428692.1;ID=cds-XP_015428692.1;Dbxref=GeneID:107185481%2CGenbank:XP_015428692.1;Parent=rna-XM_015573206.1
NW_015373882.1	Gnomon	CDS	636863	637142	.	-	0	Name=XP_015428692.1;ID=cds-XP_015428692.1;Dbxref=GeneID:107185481%2CGenbank:XP_015428692.1;Parent=rna-XM_015573206.1
NW_015373882.1	Gnomon	CDS	633319	633564	.	-	0	Name=XP_015428692.1;ID=cds-XP_015428692.1;Dbxref=GeneID:107185481%2CGenbank:XP_015428692.1;Parent=rna-XM_015573206.1
NW_015373882.1	Gnomon	gene	1105826	1112988	.	+	.	Name=LOC107185951;ID=gene-LOC107185951;Dbxref=GeneID:107185951
NW_015373882.1	Gnomon	CDS	1520263	1520354	.	+	0	Name=XP_015430147.1;ID=cds-XP_015430147.1;Dbxref=GeneID:107186693%2CGenbank:XP_015430147.1;Parent=rna-XM_015574661.1
NW_015373882.1	Gnomon	CDS	1521329	1522400	.	+	0	Name=XP_015430147.1;ID=cds-XP_015430147.1;Dbxref=GeneID:107186693%2CGenbank:XP_015430147.1;Parent=rna-XM_015574661.1
NW_015373882.1	Gnomon	CDS	1552454	1552541	.	+	0	Name=XP_015431368.1;ID=cds-XP_015431368.1;Dbxref=GeneID:107187693%2CGenbank:XP_015431368.1;Parent=rna-XM_015575882.1
NW_015373882.1	Gnomon	CDS	1559108	1559198	.	+	0	Name=XP_015431368.1;ID=cds-XP_015431368.1;Dbxref=GeneID:107187693%2CGenbank:XP_015431368.1;Parent=rna-XM_015575882.1
NW_015373882.1	Gnomon	CDS	1559280	1559352	.	+	0	Name=XP_015431368.1;ID=cds-XP_015431368.1;Dbxref=GeneID:107187693%2CGenbank:XP_015431368.1;Parent=rna-XM_015575882.1
NW_015373882.1	Gnomon	CDS	1561800	1561977	.	+	0	Name=XP_015431368.1;ID=cds-XP_015431368.1;Dbxref=GeneID:107187693%2CGenbank:XP_015431368.1;Parent=rna-XM_015575882.1
NW_015373882.1	Gnomon	CDS	1567042	1567376	.	+	0	Name=XP_015431368.1;ID=cds-XP_015431368.1;Dbxref=GeneID:107187693%2CGenbank:XP_015431368.1;Parent=rna-XM_015575882.1
NW_015373882.1	Gnomon	CDS	1567668	1567858	.	+	0	Name=XP_015431368.1;ID=cds-XP_015431368.1;Dbxref=GeneID:107187693%2CGenbank:XP_015431368.1;Parent=rna-XM_015575882.1
NW_015373882.1	Gnomon	CDS	1568027	1568303	.	+	0	Name=XP_015431368.1;ID=cds-XP_015431368.1;Dbxref=GeneID:107187693%2CGenbank:XP_015431368.1;Parent=rna-XM_015575882.1
NW_015373882.1	RefSeq	cDNA_match	1452384	1452494	.	-	.	ID=30e244e7-66a9-4e1d-be0a-27fd163d3e79;Target=XM_015574318.1 1 111
NW_015373882.1	RefSeq	cDNA_match	1451468	1452091	.	-	.	ID=30e244e7-66a9-4e1d-be0a-27fd163d3e79;Target=XM_015574318.1 1 111
NW_015373882.1	RefSeq	cDNA_match	1449289	1449704	.	-	.	ID=30e244e7-66a9-4e1d-be0a-27fd163d3e79;Target=XM_015574318.1 1 111
NW_015373882.1	RefSeq	cDNA_match	1448945	1449213	.	-	.	ID=30e244e7-66a9-4e1d-be0a-27fd163d3e79;Target=XM_015574318.1 1 111
NW_015373882.1	RefSeq	cDNA_match	1448607	1448782	.	-	.	ID=30e244e7-66a9-4e1d-be0a-27fd163d3e79;Target=XM_015574318.1 1 111
NW_015373882.1	RefSeq	cDNA_match	1448369	1448516	.	-	.	ID=30e244e7-66a9-4e1d-be0a-27fd163d3e79;Target=XM_015574318.1 1 111
NW_015373882.1	RefSeq	cDNA_match	1446142	1446370	.	-	.	ID=30e244e7-66a9-4e1d-be0a-27fd163d3e79;Target=XM_015574318.1 1 111
NW_015373882.1	RefSeq	cDNA_match	1445850	1446002	.	-	.	ID=30e244e7-66a9-4e1d-be0a-27fd163d3e79;Target=XM_015574318.1 1 111
NW_015373882.1	RefSeq	cDNA_match	1445709	1445736	.	-	.	ID=30e244e7-66a9-4e1d-be0a-27fd163d3e79;Target=XM_015574318.1 1 111
NW_015373882.1	Gnomon	exon	1160361	1160508	.	-	.	ID=exon-XM_015573993.1-1;Dbxref=GeneID:107186141%2CGenbank:XM_015573993.1;Parent=rna-XM_015573993.1
NW_015373882.1	Gnomon	exon	1159741	1159934	.	-	.	ID=exon-XM_015573993.1-2;Dbxref=GeneID:107186141%2CGenbank:XM_015573993.1;Parent=rna-XM_015573993.1
NW_015373882.1	Gnomon	exon	1156523	1156763	.	-	.	ID=exon-XM_015573993.1-7;Dbxref=GeneID:107186141%2CGenbank:XM_015573993.1;Parent=rna-XM_015573993.1
NW_015373882.1	Gnomon	exon	1152852	1156282	.	-	.	ID=exon-XM_015573993.1-8;Dbxref=GeneID:107186141%2CGenbank:XM_015573993.1;Parent=rna-XM_015573993.1
NW_015373882.1	Gnomon	exon	1152053	1152549	.	-	.	ID=exon-XM_015573993.1-9;Dbxref=GeneID:107186141%2CGenbank:XM_015573993.1;Parent=rna-XM_015573993.1
NW_015373882.1	Gnomon	exon	1158818	1159447	.	-	.	ID=exon-XM_015573993.1-3;Dbxref=GeneID:107186141%2CGenbank:XM_015573993.1;Parent=rna-XM_015573993.1
NW_015373882.1	Gnomon	exon	1158573	1158741	.	-	.	ID=exon-XM_015573993.1-4;Dbxref=GeneID:107186141%2CGenbank:XM_015573993.1;Parent=rna-XM_015573993.1
NW_015373882.1	Gnomon	exon	1157381	1158267	.	-	.	ID=exon-XM_015573993.1-5;Dbxref=GeneID:107186141%2CGenbank:XM_015573993.1;Parent=rna-XM_015573993.1
NW_015373882.1	Gnomon	exon	1156874	1157260	.	-	.	ID=exon-XM_015573993.1-6;Dbxref=GeneID:107186141%2CGenbank:XM_015573993.1;Parent=rna-XM_015573993.1
NW_015373882.1	Gnomon	mRNA	1487561	1491089	.	-	.	Name=XM_015576787.1;ID=rna-XM_015576787.1;Dbxref=GeneID:107188457%2CGenbank:XM_015576787.1;Parent=gene-LOC107188457
NW_015373882.1	Gnomon	CDS	1494189	1494245	.	+	0	Name=XP_015429925.1;ID=cds-XP_015429925.1;Dbxref=GeneID:107186515%2CGenbank:XP_015429925.1;Parent=rna-XM_015574439.1
NW_015373882.1	Gnomon	CDS	1494375	1495512	.	+	0	Name=XP_015429925.1;ID=cds-XP_015429925.1;Dbxref=GeneID:107186515%2CGenbank:XP_015429925.1;Parent=rna-XM_015574439.1
NW_015373882.1	Gnomon	CDS	1495589	1496091	.	+	0	Name=XP_015429925.1;ID=cds-XP_015429925.1;Dbxref=GeneID:107186515%2CGenbank:XP_015429925.1;Parent=rna-XM_015574439.1
NW_015373882.1	Gnomon	CDS	1496146	1496593	.	+	0	Name=XP_015429925.1;ID=cds-XP_015429925.1;Dbxref=GeneID:107186515%2CGenbank:XP_015429925.1;Parent=rna-XM_015574439.1
NW_015373882.1	Gnomon	CDS	1496682	1497178	.	+	0	Name=XP_015429925.1;ID=cds-XP_015429925.1;Dbxref=GeneID:107186515%2CGenbank:XP_015429925.1;Parent=rna-XM_015574439.1
NW_015373882.1	Gnomon	mRNA	1215513	1224130	.	-	.	Name=XM_015574104.1;ID=rna-XM_015574104.1;Dbxref=GeneID:107186239%2CGenbank:XM_015574104.1;Parent=gene-LOC107186239
NW_015373882.1	Gnomon	CDS	1007378	1007408	.	+	0	Name=XP_015429041.1;ID=cds-XP_015429041.1;Dbxref=GeneID:107185762%2CGenbank:XP_015429041.1;Parent=rna-XM_015573555.1
NW_015373882.1	Gnomon	CDS	1013572	1013697	.	+	0	Name=XP_015429041.1;ID=cds-XP_015429041.1;Dbxref=GeneID:107185762%2CGenbank:XP_015429041.1;Parent=rna-XM_015573555.1
NW_015373882.1	Gnomon	CDS	1015855	1015947	.	+	0	Name=XP_015429041.1;ID=cds-XP_015429041.1;Dbxref=GeneID:107185762%2CGenbank:XP_015429041.1;Parent=rna-XM_015573555.1
NW_015373882.1	Gnomon	CDS	1017109	1017171	.	+	0	Name=XP_015429041.1;ID=cds-XP_015429041.1;Dbxref=GeneID:107185762%2CGenbank:XP_015429041.1;Parent=rna-XM_015573555.1
NW_015373882.1	Gnomon	CDS	1018757	1019080	.	+	0	Name=XP_015429041.1;ID=cds-XP_015429041.1;Dbxref=GeneID:107185762%2CGenbank:XP_015429041.1;Parent=rna-XM_015573555.1
NW_015373882.1	Gnomon	CDS	1020321	1020473	.	+	0	Name=XP_015429041.1;ID=cds-XP_015429041.1;Dbxref=GeneID:107185762%2CGenbank:XP_015429041.1;Parent=rna-XM_015573555.1
NW_015373882.1	Gnomon	CDS	1021302	1021466	.	+	0	Name=XP_015429041.1;ID=cds-XP_015429041.1;Dbxref=GeneID:107185762%2CGenbank:XP_015429041.1;Parent=rna-XM_015573555.1
NW_015373882.1	Gnomon	CDS	1021880	1022001	.	+	0	Name=XP_015429041.1;ID=cds-XP_015429041.1;Dbxref=GeneID:107185762%2CGenbank:XP_015429041.1;Parent=rna-XM_015573555.1
NW_015373882.1	Gnomon	CDS	1022102	1022191	.	+	0	Name=XP_015429041.1;ID=cds-XP_015429041.1;Dbxref=GeneID:107185762%2CGenbank:XP_015429041.1;Parent=rna-XM_015573555.1
NW_015373882.1	Gnomon	CDS	1022410	1023466	.	+	0	Name=XP_015429041.1;ID=cds-XP_015429041.1;Dbxref=GeneID:107185762%2CGenbank:XP_015429041.1;Parent=rna-XM_015573555.1
NW_015373882.1	Gnomon	CDS	1024035	1024156	.	+	0	Name=XP_015429041.1;ID=cds-XP_015429041.1;Dbxref=GeneID:107185762%2CGenbank:XP_015429041.1;Parent=rna-XM_015573555.1
NW_015373882.1	Gnomon	exon	1147404	1147565	.	+	.	ID=exon-XM_015576560.1-6;Dbxref=GeneID:107188258%2CGenbank:XM_015576560.1;Parent=rna-XM_015576560.1
NW_015373882.1	Gnomon	exon	1146880	1147008	.	+	.	ID=exon-XM_015576560.1-4;Dbxref=GeneID:107188258%2CGenbank:XM_015576560.1;Parent=rna-XM_015576560.1
NW_015373882.1	Gnomon	exon	1147082	1147307	.	+	.	ID=exon-XM_015576560.1-5;Dbxref=GeneID:107188258%2CGenbank:XM_015576560.1;Parent=rna-XM_015576560.1
NW_015373882.1	Gnomon	exon	1145521	1146065	.	+	.	ID=exon-XM_015576560.1-2;Dbxref=GeneID:107188258%2CGenbank:XM_015576560.1;Parent=rna-XM_015576560.1
NW_015373882.1	Gnomon	exon	1146462	1146661	.	+	.	ID=exon-XM_015576560.1-3;Dbxref=GeneID:107188258%2CGenbank:XM_015576560.1;Parent=rna-XM_015576560.1
NW_015373882.1	Gnomon	exon	1145051	1145102	.	+	.	ID=exon-XM_015576560.1-1;Dbxref=GeneID:107188258%2CGenbank:XM_015576560.1;Parent=rna-XM_015576560.1
NW_015373882.1	Gnomon	mRNA	1150494	1160508	.	-	.	Name=XM_015573993.1;ID=rna-XM_015573993.1;Dbxref=GeneID:107186141%2CGenbank:XM_015573993.1;Parent=gene-LOC107186141
NW_015373882.1	Gnomon	CDS	421446	421500	.	+	0	Name=XP_015432159.1;ID=cds-XP_015432159.1;Dbxref=GeneID:107188358%2CGenbank:XP_015432159.1;Parent=rna-XM_015576673.1
NW_015373882.1	Gnomon	CDS	421577	421711	.	+	0	Name=XP_015432159.1;ID=cds-XP_015432159.1;Dbxref=GeneID:107188358%2CGenbank:XP_015432159.1;Parent=rna-XM_015576673.1
NW_015373882.1	Gnomon	CDS	422532	422713	.	+	0	Name=XP_015432159.1;ID=cds-XP_015432159.1;Dbxref=GeneID:107188358%2CGenbank:XP_015432159.1;Parent=rna-XM_015576673.1
NW_015373882.1	Gnomon	CDS	423184	423423	.	+	0	Name=XP_015432159.1;ID=cds-XP_015432159.1;Dbxref=GeneID:107188358%2CGenbank:XP_015432159.1;Parent=rna-XM_015576673.1
NW_015373882.1	Gnomon	CDS	423568	423720	.	+	0	Name=XP_015432159.1;ID=cds-XP_015432159.1;Dbxref=GeneID:107188358%2CGenbank:XP_015432159.1;Parent=rna-XM_015576673.1
NW_015373882.1	Gnomon	CDS	424378	424522	.	+	0	Name=XP_015432159.1;ID=cds-XP_015432159.1;Dbxref=GeneID:107188358%2CGenbank:XP_015432159.1;Parent=rna-XM_015576673.1
NW_015373882.1	Gnomon	CDS	424786	424958	.	+	0	Name=XP_015432159.1;ID=cds-XP_015432159.1;Dbxref=GeneID:107188358%2CGenbank:XP_015432159.1;Parent=rna-XM_015576673.1
NW_015373882.1	Gnomon	mRNA	1715787	1780967	.	+	.	Name=XM_015575533.1;ID=rna-XM_015575533.1;Dbxref=GeneID:107187341%2CGenbank:XM_015575533.1;Parent=gene-LOC107187341
NW_015373882.1	Gnomon	CDS	1481972	1482073	.	+	0	Name=XP_015432503.1;ID=cds-XP_015432503.1;Dbxref=GeneID:107188652%2CGenbank:XP_015432503.1;Parent=rna-XM_015577017.1
NW_015373882.1	Gnomon	CDS	1482161	1482493	.	+	0	Name=XP_015432503.1;ID=cds-XP_015432503.1;Dbxref=GeneID:107188652%2CGenbank:XP_015432503.1;Parent=rna-XM_015577017.1
NW_015373882.1	Gnomon	CDS	1483282	1483521	.	+	0	Name=XP_015432503.1;ID=cds-XP_015432503.1;Dbxref=GeneID:107188652%2CGenbank:XP_015432503.1;Parent=rna-XM_015577017.1
NW_015373882.1	Gnomon	CDS	1483594	1483916	.	+	0	Name=XP_015432503.1;ID=cds-XP_015432503.1;Dbxref=GeneID:107188652%2CGenbank:XP_015432503.1;Parent=rna-XM_015577017.1
NW_015373882.1	Gnomon	CDS	1483982	1484241	.	+	0	Name=XP_015432503.1;ID=cds-XP_015432503.1;Dbxref=GeneID:107188652%2CGenbank:XP_015432503.1;Parent=rna-XM_015577017.1
NW_015373882.1	Gnomon	CDS	1484324	1484566	.	+	0	Name=XP_015432503.1;ID=cds-XP_015432503.1;Dbxref=GeneID:107188652%2CGenbank:XP_015432503.1;Parent=rna-XM_015577017.1
NW_015373882.1	Gnomon	CDS	1484952	1485229	.	+	0	Name=XP_015432503.1;ID=cds-XP_015432503.1;Dbxref=GeneID:107188652%2CGenbank:XP_015432503.1;Parent=rna-XM_015577017.1
NW_015373882.1	Gnomon	CDS	1485299	1485496	.	+	0	Name=XP_015432503.1;ID=cds-XP_015432503.1;Dbxref=GeneID:107188652%2CGenbank:XP_015432503.1;Parent=rna-XM_015577017.1
NW_015373882.1	Gnomon	CDS	1485564	1485671	.	+	0	Name=XP_015432503.1;ID=cds-XP_015432503.1;Dbxref=GeneID:107188652%2CGenbank:XP_015432503.1;Parent=rna-XM_015577017.1
NW_015373882.1	Gnomon	CDS	1485741	1485917	.	+	0	Name=XP_015432503.1;ID=cds-XP_015432503.1;Dbxref=GeneID:107188652%2CGenbank:XP_015432503.1;Parent=rna-XM_015577017.1
NW_015373882.1	Gnomon	CDS	1485994	1486208	.	+	0	Name=XP_015432503.1;ID=cds-XP_015432503.1;Dbxref=GeneID:107188652%2CGenbank:XP_015432503.1;Parent=rna-XM_015577017.1
NW_015373882.1	Gnomon	CDS	1486283	1486421	.	+	0	Name=XP_015432503.1;ID=cds-XP_015432503.1;Dbxref=GeneID:107188652%2CGenbank:XP_015432503.1;Parent=rna-XM_015577017.1
NW_015373882.1	Gnomon	CDS	1486496	1486652	.	+	0	Name=XP_015432503.1;ID=cds-XP_015432503.1;Dbxref=GeneID:107188652%2CGenbank:XP_015432503.1;Parent=rna-XM_015577017.1
NW_015373882.1	Gnomon	CDS	1486729	1486982	.	+	0	Name=XP_015432503.1;ID=cds-XP_015432503.1;Dbxref=GeneID:107188652%2CGenbank:XP_015432503.1;Parent=rna-XM_015577017.1
NW_015373882.1	Gnomon	CDS	1487085	1487249	.	+	0	Name=XP_015432503.1;ID=cds-XP_015432503.1;Dbxref=GeneID:107188652%2CGenbank:XP_015432503.1;Parent=rna-XM_015577017.1
NW_015373882.1	Gnomon	CDS	1487324	1487533	.	+	0	Name=XP_015432503.1;ID=cds-XP_015432503.1;Dbxref=GeneID:107188652%2CGenbank:XP_015432503.1;Parent=rna-XM_015577017.1
NW_015373882.1	Gnomon	exon	1470714	1470815	.	-	.	ID=exon-XM_015574887.1-9;Dbxref=GeneID:107186889%2CGenbank:XM_015574887.1;Parent=rna-XM_015574887.1
NW_015373882.1	Gnomon	exon	1470901	1471092	.	-	.	ID=exon-XM_015574887.1-8;Dbxref=GeneID:107186889%2CGenbank:XM_015574887.1;Parent=rna-XM_015574887.1
NW_015373882.1	Gnomon	exon	1472873	1473065	.	-	.	ID=exon-XM_015574887.1-3;Dbxref=GeneID:107186889%2CGenbank:XM_015574887.1;Parent=rna-XM_015574887.1
NW_015373882.1	Gnomon	exon	1473158	1473233	.	-	.	ID=exon-XM_015574887.1-2;Dbxref=GeneID:107186889%2CGenbank:XM_015574887.1;Parent=rna-XM_015574887.1
NW_015373882.1	Gnomon	exon	1473997	1474018	.	-	.	ID=exon-XM_015574887.1-1;Dbxref=GeneID:107186889%2CGenbank:XM_015574887.1;Parent=rna-XM_015574887.1
NW_015373882.1	Gnomon	exon	1471162	1471333	.	-	.	ID=exon-XM_015574887.1-7;Dbxref=GeneID:107186889%2CGenbank:XM_015574887.1;Parent=rna-XM_015574887.1
NW_015373882.1	Gnomon	exon	1471415	1471573	.	-	.	ID=exon-XM_015574887.1-6;Dbxref=GeneID:107186889%2CGenbank:XM_015574887.1;Parent=rna-XM_015574887.1
NW_015373882.1	Gnomon	exon	1472238	1472488	.	-	.	ID=exon-XM_015574887.1-5;Dbxref=GeneID:107186889%2CGenbank:XM_015574887.1;Parent=rna-XM_015574887.1
NW_015373882.1	Gnomon	exon	1472572	1472796	.	-	.	ID=exon-XM_015574887.1-4;Dbxref=GeneID:107186889%2CGenbank:XM_015574887.1;Parent=rna-XM_015574887.1
NW_015373882.1	Gnomon	CDS	1160361	1160445	.	-	0	Name=XP_015429479.1;ID=cds-XP_015429479.1;Dbxref=GeneID:107186141%2CGenbank:XP_015429479.1;Parent=rna-XM_015573993.1
NW_015373882.1	Gnomon	CDS	1159741	1159934	.	-	0	Name=XP_015429479.1;ID=cds-XP_015429479.1;Dbxref=GeneID:107186141%2CGenbank:XP_015429479.1;Parent=rna-XM_015573993.1
NW_015373882.1	Gnomon	CDS	1158818	1159447	.	-	0	Name=XP_015429479.1;ID=cds-XP_015429479.1;Dbxref=GeneID:107186141%2CGenbank:XP_015429479.1;Parent=rna-XM_015573993.1
NW_015373882.1	Gnomon	CDS	1158573	1158741	.	-	0	Name=XP_015429479.1;ID=cds-XP_015429479.1;Dbxref=GeneID:107186141%2CGenbank:XP_015429479.1;Parent=rna-XM_015573993.1
NW_015373882.1	Gnomon	CDS	1157381	1158267	.	-	0	Name=XP_015429479.1;ID=cds-XP_015429479.1;Dbxref=GeneID:107186141%2CGenbank:XP_015429479.1;Parent=rna-XM_015573993.1
NW_015373882.1	Gnomon	CDS	1156874	1157260	.	-	0	Name=XP_015429479.1;ID=cds-XP_015429479.1;Dbxref=GeneID:107186141%2CGenbank:XP_015429479.1;Parent=rna-XM_015573993.1
NW_015373882.1	Gnomon	CDS	1156523	1156763	.	-	0	Name=XP_015429479.1;ID=cds-XP_015429479.1;Dbxref=GeneID:107186141%2CGenbank:XP_015429479.1;Parent=rna-XM_015573993.1
NW_015373882.1	Gnomon	CDS	1152852	1156282	.	-	0	Name=XP_015429479.1;ID=cds-XP_015429479.1;Dbxref=GeneID:107186141%2CGenbank:XP_015429479.1;Parent=rna-XM_015573993.1
NW_015373882.1	Gnomon	CDS	1152053	1152549	.	-	0	Name=XP_015429479.1;ID=cds-XP_015429479.1;Dbxref=GeneID:107186141%2CGenbank:XP_015429479.1;Parent=rna-XM_015573993.1
NW_015373882.1	Gnomon	CDS	1151777	1151969	.	-	0	Name=XP_015429479.1;ID=cds-XP_015429479.1;Dbxref=GeneID:107186141%2CGenbank:XP_015429479.1;Parent=rna-XM_015573993.1
NW_015373882.1	Gnomon	CDS	1150833	1150920	.	-	0	Name=XP_015429479.1;ID=cds-XP_015429479.1;Dbxref=GeneID:107186141%2CGenbank:XP_015429479.1;Parent=rna-XM_015573993.1
NW_015373882.1	Gnomon	CDS	1150494	1150615	.	-	0	Name=XP_015429479.1;ID=cds-XP_015429479.1;Dbxref=GeneID:107186141%2CGenbank:XP_015429479.1;Parent=rna-XM_015573993.1
NW_015373882.1	Gnomon	exon	1368416	1368604	.	+	.	ID=exon-XM_015576111.1-3;Dbxref=GeneID:107187884%2CGenbank:XM_015576111.1;Parent=rna-XM_015576111.1
NW_015373882.1	Gnomon	exon	1347658	1347714	.	+	.	ID=exon-XM_015576111.1-2;Dbxref=GeneID:107187884%2CGenbank:XM_015576111.1;Parent=rna-XM_015576111.1
NW_015373882.1	Gnomon	exon	1257977	1258197	.	+	.	ID=exon-XM_015576111.1-1;Dbxref=GeneID:107187884%2CGenbank:XM_015576111.1;Parent=rna-XM_015576111.1
NW_015373882.1	Gnomon	exon	1385474	1386238	.	+	.	ID=exon-XM_015576111.1-4;Dbxref=GeneID:107187884%2CGenbank:XM_015576111.1;Parent=rna-XM_015576111.1
NW_015373882.1	Gnomon	mRNA	1445709	1452494	.	-	.	Name=XM_015574318.1;ID=rna-XM_015574318.1;Dbxref=GeneID:107186421%2CGenbank:XM_015574318.1;Note=The sequence of the model RefSeq transcript was modified relative to this genomic sequence to represent the inferred CDS: inserted 1 base in 1 codon;Parent=gene-LOC107186421
NW_015373882.1	Gnomon	gene	633319	639471	.	-	.	Name=LOC107185481;ID=gene-LOC107185481;Dbxref=GeneID:107185481
NW_015373882.1	Gnomon	mRNA	1497545	1505896	.	-	.	Name=XM_015574555.1;ID=rna-XM_015574555.1;Dbxref=GeneID:107186617%2CGenbank:XM_015574555.1;Parent=gene-LOC107186617
NW_015373882.1	Gnomon	gene	205014	341100	.	+	.	Name=LOC107195015;ID=gene-LOC107195015;Dbxref=GeneID:107195015
NW_015373882.1	Gnomon	exon	1780719	1780967	.	+	.	ID=exon-XM_015575533.1-4;Dbxref=GeneID:107187341%2CGenbank:XM_015575533.1;Parent=rna-XM_015575533.1
NW_015373882.1	Gnomon	exon	1777129	1777418	.	+	.	ID=exon-XM_015575533.1-3;Dbxref=GeneID:107187341%2CGenbank:XM_015575533.1;Parent=rna-XM_015575533.1
NW_015373882.1	Gnomon	exon	1760744	1760963	.	+	.	ID=exon-XM_015575533.1-2;Dbxref=GeneID:107187341%2CGenbank:XM_015575533.1;Parent=rna-XM_015575533.1
NW_015373882.1	Gnomon	exon	1715787	1716149	.	+	.	ID=exon-XM_015575533.1-1;Dbxref=GeneID:107187341%2CGenbank:XM_015575533.1;Parent=rna-XM_015575533.1
NW_015373882.1	Gnomon	gene	696031	763533	.	-	.	Name=LOC107185665;ID=gene-LOC107185665;Dbxref=GeneID:107185665
NW_015373882.1	Gnomon	gene	372263	380971	.	+	.	Name=LOC107195096;ID=gene-LOC107195096;Dbxref=GeneID:107195096
NW_015373882.1	Gnomon	mRNA	1118453	1129047	.	+	.	Name=XM_015576221.1;ID=rna-XM_015576221.1;Dbxref=GeneID:107187974%2CGenbank:XM_015576221.1;Parent=gene-LOC107187974
NW_015373882.1	Gnomon	CDS	1747416	1747814	.	+	0	Name=XP_015430938.1;ID=cds-XP_015430938.1;Dbxref=GeneID:107187341%2CGenbank:XP_015430938.1;Parent=rna-XM_015575452.1
NW_015373882.1	Gnomon	CDS	1760744	1760963	.	+	0	Name=XP_015430938.1;ID=cds-XP_015430938.1;Dbxref=GeneID:107187341%2CGenbank:XP_015430938.1;Parent=rna-XM_015575452.1
NW_015373882.1	Gnomon	CDS	1777129	1777418	.	+	0	Name=XP_015430938.1;ID=cds-XP_015430938.1;Dbxref=GeneID:107187341%2CGenbank:XP_015430938.1;Parent=rna-XM_015575452.1
NW_015373882.1	Gnomon	CDS	1780719	1780967	.	+	0	Name=XP_015430938.1;ID=cds-XP_015430938.1;Dbxref=GeneID:107187341%2CGenbank:XP_015430938.1;Parent=rna-XM_015575452.1
NW_015373882.1	Gnomon	gene	1036340	1054534	.	-	.	Name=LOC107185860;ID=gene-LOC107185860;Dbxref=GeneID:107185860
NW_015373882.1	Gnomon	mRNA	205014	341100	.	+	.	Name=XM_015584799.1;ID=rna-XM_015584799.1;Dbxref=GeneID:107195015%2CGenbank:XM_015584799.1;Parent=gene-LOC107195015
NW_015373882.1	Gnomon	gene	1007378	1024156	.	+	.	Name=LOC107185762;ID=gene-LOC107185762;Dbxref=GeneID:107185762
NW_015373882.1	Gnomon	gene	394355	404618	.	-	.	Name=LOC107195188;ID=gene-LOC107195188;Dbxref=GeneID:107195188
NW_015373882.1	Gnomon	exon	1486283	1486421	.	+	.	ID=exon-XM_015577017.1-12;Dbxref=GeneID:107188652%2CGenbank:XM_015577017.1;Parent=rna-XM_015577017.1
NW_015373882.1	Gnomon	exon	1485994	1486208	.	+	.	ID=exon-XM_015577017.1-11;Dbxref=GeneID:107188652%2CGenbank:XM_015577017.1;Parent=rna-XM_015577017.1
NW_015373882.1	Gnomon	exon	1486729	1486982	.	+	.	ID=exon-XM_015577017.1-14;Dbxref=GeneID:107188652%2CGenbank:XM_015577017.1;Parent=rna-XM_015577017.1
NW_015373882.1	Gnomon	exon	1486496	1486652	.	+	.	ID=exon-XM_015577017.1-13;Dbxref=GeneID:107188652%2CGenbank:XM_015577017.1;Parent=rna-XM_015577017.1
NW_015373882.1	Gnomon	exon	1485741	1485917	.	+	.	ID=exon-XM_015577017.1-10;Dbxref=GeneID:107188652%2CGenbank:XM_015577017.1;Parent=rna-XM_015577017.1
NW_015373882.1	Gnomon	exon	1487324	1487599	.	+	.	ID=exon-XM_015577017.1-16;Dbxref=GeneID:107188652%2CGenbank:XM_015577017.1;Parent=rna-XM_015577017.1
NW_015373882.1	Gnomon	exon	1487085	1487249	.	+	.	ID=exon-XM_015577017.1-15;Dbxref=GeneID:107188652%2CGenbank:XM_015577017.1;Parent=rna-XM_015577017.1
NW_015373882.1	Gnomon	mRNA	1145051	1147565	.	+	.	Name=XM_015576560.1;ID=rna-XM_015576560.1;Dbxref=GeneID:107188258%2CGenbank:XM_015576560.1;Parent=gene-LOC107188258
NW_015373882.1	Gnomon	gene	440877	447236	.	+	.	Name=LOC107185283;ID=gene-LOC107185283;Dbxref=GeneID:107185283
NW_015373882.1	Gnomon	exon	1459556	1459780	.	-	.	ID=exon-XM_015576444.1-4;Dbxref=GeneID:107188156%2CGenbank:XM_015576444.1;Parent=rna-XM_015576444.1
NW_015373882.1	Gnomon	exon	1459860	1459963	.	-	.	ID=exon-XM_015576444.1-3;Dbxref=GeneID:107188156%2CGenbank:XM_015576444.1;Parent=rna-XM_015576444.1
NW_015373882.1	Gnomon	exon	1460258	1460685	.	-	.	ID=exon-XM_015576444.1-2;Dbxref=GeneID:107188156%2CGenbank:XM_015576444.1;Parent=rna-XM_015576444.1
NW_015373882.1	Gnomon	exon	1460763	1461000	.	-	.	ID=exon-XM_015576444.1-1;Dbxref=GeneID:107188156%2CGenbank:XM_015576444.1;Parent=rna-XM_015576444.1
NW_015373882.1	Gnomon	gene	566303	573081	.	+	.	Name=LOC107185387;ID=gene-LOC107185387;Dbxref=GeneID:107185387
NW_015373882.1	Gnomon	CDS	1029354	1029615	.	-	0	Name=XP_015431134.1;ID=cds-XP_015431134.1;Dbxref=GeneID:107187496%2CGenbank:XP_015431134.1;Parent=rna-XM_015575648.1
NW_015373882.1	Gnomon	CDS	1028736	1028935	.	-	0	Name=XP_015431134.1;ID=cds-XP_015431134.1;Dbxref=GeneID:107187496%2CGenbank:XP_015431134.1;Parent=rna-XM_015575648.1
NW_015373882.1	Gnomon	CDS	1028118	1028325	.	-	0	Name=XP_015431134.1;ID=cds-XP_015431134.1;Dbxref=GeneID:107187496%2CGenbank:XP_015431134.1;Parent=rna-XM_015575648.1
NW_015373882.1	Gnomon	CDS	1026920	1027255	.	-	0	Name=XP_015431134.1;ID=cds-XP_015431134.1;Dbxref=GeneID:107187496%2CGenbank:XP_015431134.1;Parent=rna-XM_015575648.1
NW_015373882.1	Gnomon	CDS	1025632	1025828	.	-	0	Name=XP_015431134.1;ID=cds-XP_015431134.1;Dbxref=GeneID:107187496%2CGenbank:XP_015431134.1;Parent=rna-XM_015575648.1
NW_015373882.1	Gnomon	mRNA	1461843	1474018	.	-	.	Name=XM_015574887.1;ID=rna-XM_015574887.1;Dbxref=GeneID:107186889%2CGenbank:XM_015574887.1;Parent=gene-LOC107186889
NW_015373882.1	Gnomon	exon	1497764	1497899	.	-	.	ID=exon-XM_015574555.1-7;Dbxref=GeneID:107186617%2CGenbank:XM_015574555.1;Parent=rna-XM_015574555.1
NW_015373882.1	Gnomon	exon	1500110	1500301	.	-	.	ID=exon-XM_015574555.1-6;Dbxref=GeneID:107186617%2CGenbank:XM_015574555.1;Parent=rna-XM_015574555.1
NW_015373882.1	Gnomon	exon	1497545	1497692	.	-	.	ID=exon-XM_015574555.1-8;Dbxref=GeneID:107186617%2CGenbank:XM_015574555.1;Parent=rna-XM_015574555.1
NW_015373882.1	Gnomon	exon	1501232	1501333	.	-	.	ID=exon-XM_015574555.1-3;Dbxref=GeneID:107186617%2CGenbank:XM_015574555.1;Parent=rna-XM_015574555.1
NW_015373882.1	Gnomon	exon	1502393	1502508	.	-	.	ID=exon-XM_015574555.1-2;Dbxref=GeneID:107186617%2CGenbank:XM_015574555.1;Parent=rna-XM_015574555.1
NW_015373882.1	Gnomon	exon	1500846	1500924	.	-	.	ID=exon-XM_015574555.1-5;Dbxref=GeneID:107186617%2CGenbank:XM_015574555.1;Parent=rna-XM_015574555.1
NW_015373882.1	Gnomon	exon	1500995	1501129	.	-	.	ID=exon-XM_015574555.1-4;Dbxref=GeneID:107186617%2CGenbank:XM_015574555.1;Parent=rna-XM_015574555.1
NW_015373882.1	Gnomon	exon	1505832	1505896	.	-	.	ID=exon-XM_015574555.1-1;Dbxref=GeneID:107186617%2CGenbank:XM_015574555.1;Parent=rna-XM_015574555.1
NW_015373882.1	Gnomon	exon	1213863	1213936	.	-	.	ID=exon-XM_015575006.1-1;Dbxref=GeneID:107186984%2CGenbank:XM_015575006.1;Parent=rna-XM_015575006.1
NW_015373882.1	Gnomon	exon	1204100	1204290	.	-	.	ID=exon-XM_015575006.1-7;Dbxref=GeneID:107186984%2CGenbank:XM_015575006.1;Parent=rna-XM_015575006.1
NW_015373882.1	Gnomon	exon	1205736	1205808	.	-	.	ID=exon-XM_015575006.1-6;Dbxref=GeneID:107186984%2CGenbank:XM_015575006.1;Parent=rna-XM_015575006.1
NW_015373882.1	Gnomon	exon	1202098	1202257	.	-	.	ID=exon-XM_015575006.1-9;Dbxref=GeneID:107186984%2CGenbank:XM_015575006.1;Parent=rna-XM_015575006.1
NW_015373882.1	Gnomon	exon	1202784	1202890	.	-	.	ID=exon-XM_015575006.1-8;Dbxref=GeneID:107186984%2CGenbank:XM_015575006.1;Parent=rna-XM_015575006.1
NW_015373882.1	Gnomon	exon	1210283	1210442	.	-	.	ID=exon-XM_015575006.1-3;Dbxref=GeneID:107186984%2CGenbank:XM_015575006.1;Parent=rna-XM_015575006.1
NW_015373882.1	Gnomon	exon	1212148	1212256	.	-	.	ID=exon-XM_015575006.1-2;Dbxref=GeneID:107186984%2CGenbank:XM_015575006.1;Parent=rna-XM_015575006.1
NW_015373882.1	Gnomon	exon	1206746	1206863	.	-	.	ID=exon-XM_015575006.1-5;Dbxref=GeneID:107186984%2CGenbank:XM_015575006.1;Parent=rna-XM_015575006.1
NW_015373882.1	Gnomon	exon	1209693	1209767	.	-	.	ID=exon-XM_015575006.1-4;Dbxref=GeneID:107186984%2CGenbank:XM_015575006.1;Parent=rna-XM_015575006.1
NW_015373882.1	Gnomon	mRNA	440877	447236	.	+	.	Name=XM_015572978.1;ID=rna-XM_015572978.1;Dbxref=GeneID:107185283%2CGenbank:XM_015572978.1;Parent=gene-LOC107185283
NW_015373882.1	Gnomon	exon	1559280	1559352	.	+	.	ID=exon-XM_015575882.1-3;Dbxref=GeneID:107187693%2CGenbank:XM_015575882.1;Parent=rna-XM_015575882.1
NW_015373882.1	Gnomon	exon	1559108	1559198	.	+	.	ID=exon-XM_015575882.1-2;Dbxref=GeneID:107187693%2CGenbank:XM_015575882.1;Parent=rna-XM_015575882.1
NW_015373882.1	Gnomon	exon	1567042	1567376	.	+	.	ID=exon-XM_015575882.1-5;Dbxref=GeneID:107187693%2CGenbank:XM_015575882.1;Parent=rna-XM_015575882.1
NW_015373882.1	Gnomon	exon	1561800	1561977	.	+	.	ID=exon-XM_015575882.1-4;Dbxref=GeneID:107187693%2CGenbank:XM_015575882.1;Parent=rna-XM_015575882.1
NW_015373882.1	Gnomon	exon	1552454	1552541	.	+	.	ID=exon-XM_015575882.1-1;Dbxref=GeneID:107187693%2CGenbank:XM_015575882.1;Parent=rna-XM_015575882.1
NW_015373882.1	Gnomon	exon	1568027	1568455	.	+	.	ID=exon-XM_015575882.1-7;Dbxref=GeneID:107187693%2CGenbank:XM_015575882.1;Parent=rna-XM_015575882.1
NW_015373882.1	Gnomon	exon	1567668	1567858	.	+	.	ID=exon-XM_015575882.1-6;Dbxref=GeneID:107187693%2CGenbank:XM_015575882.1;Parent=rna-XM_015575882.1
NW_015373882.1	Gnomon	mRNA	1487561	1491089	.	-	.	Name=XM_015576900.1;ID=rna-XM_015576900.1;Dbxref=GeneID:107188457%2CGenbank:XM_015576900.1;Parent=gene-LOC107188457
NW_015373882.1	Gnomon	CDS	1480776	1480957	.	-	0	Name=XP_015431821.1;ID=cds-XP_015431821.1;Dbxref=GeneID:107188062%2CGenbank:XP_015431821.1;Parent=rna-XM_015576335.1
NW_015373882.1	Gnomon	CDS	1480485	1480703	.	-	0	Name=XP_015431821.1;ID=cds-XP_015431821.1;Dbxref=GeneID:107188062%2CGenbank:XP_015431821.1;Parent=rna-XM_015576335.1
NW_015373882.1	Gnomon	CDS	1480230	1480416	.	-	0	Name=XP_015431821.1;ID=cds-XP_015431821.1;Dbxref=GeneID:107188062%2CGenbank:XP_015431821.1;Parent=rna-XM_015576335.1
NW_015373882.1	Gnomon	CDS	1479951	1480171	.	-	0	Name=XP_015431821.1;ID=cds-XP_015431821.1;Dbxref=GeneID:107188062%2CGenbank:XP_015431821.1;Parent=rna-XM_015576335.1
NW_015373882.1	Gnomon	CDS	1479518	1479646	.	-	0	Name=XP_015431821.1;ID=cds-XP_015431821.1;Dbxref=GeneID:107188062%2CGenbank:XP_015431821.1;Parent=rna-XM_015576335.1
NW_015373882.1	Gnomon	CDS	1479100	1479436	.	-	0	Name=XP_015431821.1;ID=cds-XP_015431821.1;Dbxref=GeneID:107188062%2CGenbank:XP_015431821.1;Parent=rna-XM_015576335.1
NW_015373882.1	Gnomon	CDS	1478799	1479028	.	-	0	Name=XP_015431821.1;ID=cds-XP_015431821.1;Dbxref=GeneID:107188062%2CGenbank:XP_015431821.1;Parent=rna-XM_015576335.1
NW_015373882.1	Gnomon	CDS	1478068	1478236	.	-	0	Name=XP_015431821.1;ID=cds-XP_015431821.1;Dbxref=GeneID:107188062%2CGenbank:XP_015431821.1;Parent=rna-XM_015576335.1
NW_015373882.1	Gnomon	CDS	1477852	1477995	.	-	0	Name=XP_015431821.1;ID=cds-XP_015431821.1;Dbxref=GeneID:107188062%2CGenbank:XP_015431821.1;Parent=rna-XM_015576335.1
NW_015373882.1	Gnomon	exon	424786	424958	.	+	.	ID=exon-XM_015576673.1-7;Dbxref=GeneID:107188358%2CGenbank:XM_015576673.1;Parent=rna-XM_015576673.1
NW_015373882.1	Gnomon	exon	421577	421711	.	+	.	ID=exon-XM_015576673.1-2;Dbxref=GeneID:107188358%2CGenbank:XM_015576673.1;Parent=rna-XM_015576673.1
NW_015373882.1	Gnomon	exon	421325	421500	.	+	.	ID=exon-XM_015576673.1-1;Dbxref=GeneID:107188358%2CGenbank:XM_015576673.1;Parent=rna-XM_015576673.1
NW_015373882.1	Gnomon	exon	424378	424522	.	+	.	ID=exon-XM_015576673.1-6;Dbxref=GeneID:107188358%2CGenbank:XM_015576673.1;Parent=rna-XM_015576673.1
NW_015373882.1	Gnomon	exon	423568	423720	.	+	.	ID=exon-XM_015576673.1-5;Dbxref=GeneID:107188358%2CGenbank:XM_015576673.1;Parent=rna-XM_015576673.1
NW_015373882.1	Gnomon	exon	423184	423423	.	+	.	ID=exon-XM_015576673.1-4;Dbxref=GeneID:107188358%2CGenbank:XM_015576673.1;Parent=rna-XM_015576673.1
NW_015373882.1	Gnomon	exon	422532	422713	.	+	.	ID=exon-XM_015576673.1-3;Dbxref=GeneID:107188358%2CGenbank:XM_015576673.1;Parent=rna-XM_015576673.1
NW_015373882.1	Gnomon	exon	633319	633564	.	-	.	ID=exon-XM_015573206.1-3;Dbxref=GeneID:107185481%2CGenbank:XM_015573206.1;Parent=rna-XM_015573206.1
NW_015373882.1	Gnomon	exon	636863	637142	.	-	.	ID=exon-XM_015573206.1-2;Dbxref=GeneID:107185481%2CGenbank:XM_015573206.1;Parent=rna-XM_015573206.1
NW_015373882.1	Gnomon	exon	639299	639471	.	-	.	ID=exon-XM_015573206.1-1;Dbxref=GeneID:107185481%2CGenbank:XM_015573206.1;Parent=rna-XM_015573206.1
NW_015373882.1	Gnomon	CDS	1668159	1668215	.	+	0	Name=XP_015430254.1;ID=cds-XP_015430254.1;Dbxref=GeneID:107186795%2CGenbank:XP_015430254.1;Parent=rna-XM_015574768.1
NW_015373882.1	Gnomon	CDS	1672305	1672435	.	+	0	Name=XP_015430254.1;ID=cds-XP_015430254.1;Dbxref=GeneID:107186795%2CGenbank:XP_015430254.1;Parent=rna-XM_015574768.1
NW_015373882.1	Gnomon	CDS	1675149	1675383	.	+	0	Name=XP_015430254.1;ID=cds-XP_015430254.1;Dbxref=GeneID:107186795%2CGenbank:XP_015430254.1;Parent=rna-XM_015574768.1
NW_015373882.1	Gnomon	CDS	1676841	1676861	.	+	0	Name=XP_015430254.1;ID=cds-XP_015430254.1;Dbxref=GeneID:107186795%2CGenbank:XP_015430254.1;Parent=rna-XM_015574768.1
NW_015373882.1	Gnomon	exon	1004845	1005180	.	-	.	ID=exon-XM_015575218.1-2;Dbxref=GeneID:107187167%2CGenbank:XM_015575218.1;Parent=rna-XM_015575218.1
NW_015373882.1	Gnomon	exon	1005779	1005912	.	-	.	ID=exon-XM_015575218.1-1;Dbxref=GeneID:107187167%2CGenbank:XM_015575218.1;Parent=rna-XM_015575218.1
NW_015373882.1	Gnomon	exon	876613	876749	.	-	.	ID=exon-XM_015575218.1-6;Dbxref=GeneID:107187167%2CGenbank:XM_015575218.1;Parent=rna-XM_015575218.1
NW_015373882.1	Gnomon	exon	887241	887427	.	-	.	ID=exon-XM_015575218.1-5;Dbxref=GeneID:107187167%2CGenbank:XM_015575218.1;Parent=rna-XM_015575218.1
NW_015373882.1	Gnomon	exon	905872	906041	.	-	.	ID=exon-XM_015575218.1-4;Dbxref=GeneID:107187167%2CGenbank:XM_015575218.1;Parent=rna-XM_015575218.1
NW_015373882.1	Gnomon	exon	1004403	1004759	.	-	.	ID=exon-XM_015575218.1-3;Dbxref=GeneID:107187167%2CGenbank:XM_015575218.1;Parent=rna-XM_015575218.1
NW_015373882.1	Gnomon	exon	875254	875617	.	-	.	ID=exon-XM_015575218.1-7;Dbxref=GeneID:107187167%2CGenbank:XM_015575218.1;Parent=rna-XM_015575218.1
NW_015373882.1	Gnomon	CDS	1212148	1212238	.	-	0	Name=XP_015430492.1;ID=cds-XP_015430492.1;Dbxref=GeneID:107186984%2CGenbank:XP_015430492.1;Parent=rna-XM_015575006.1
NW_015373882.1	Gnomon	CDS	1210283	1210442	.	-	0	Name=XP_015430492.1;ID=cds-XP_015430492.1;Dbxref=GeneID:107186984%2CGenbank:XP_015430492.1;Parent=rna-XM_015575006.1
NW_015373882.1	Gnomon	CDS	1209693	1209767	.	-	0	Name=XP_015430492.1;ID=cds-XP_015430492.1;Dbxref=GeneID:107186984%2CGenbank:XP_015430492.1;Parent=rna-XM_015575006.1
NW_015373882.1	Gnomon	CDS	1206746	1206863	.	-	0	Name=XP_015430492.1;ID=cds-XP_015430492.1;Dbxref=GeneID:107186984%2CGenbank:XP_015430492.1;Parent=rna-XM_015575006.1
NW_015373882.1	Gnomon	CDS	1205736	1205808	.	-	0	Name=XP_015430492.1;ID=cds-XP_015430492.1;Dbxref=GeneID:107186984%2CGenbank:XP_015430492.1;Parent=rna-XM_015575006.1
NW_015373882.1	Gnomon	CDS	1204100	1204290	.	-	0	Name=XP_015430492.1;ID=cds-XP_015430492.1;Dbxref=GeneID:107186984%2CGenbank:XP_015430492.1;Parent=rna-XM_015575006.1
NW_015373882.1	Gnomon	CDS	1202784	1202890	.	-	0	Name=XP_015430492.1;ID=cds-XP_015430492.1;Dbxref=GeneID:107186984%2CGenbank:XP_015430492.1;Parent=rna-XM_015575006.1
NW_015373882.1	Gnomon	CDS	1202098	1202257	.	-	0	Name=XP_015430492.1;ID=cds-XP_015430492.1;Dbxref=GeneID:107186984%2CGenbank:XP_015430492.1;Parent=rna-XM_015575006.1
NW_015373882.1	Gnomon	CDS	1200922	1200993	.	-	0	Name=XP_015430492.1;ID=cds-XP_015430492.1;Dbxref=GeneID:107186984%2CGenbank:XP_015430492.1;Parent=rna-XM_015575006.1
NW_015373882.1	Gnomon	CDS	1200694	1200825	.	-	0	Name=XP_015430492.1;ID=cds-XP_015430492.1;Dbxref=GeneID:107186984%2CGenbank:XP_015430492.1;Parent=rna-XM_015575006.1
NW_015373882.1	Gnomon	CDS	1196306	1196560	.	-	0	Name=XP_015430492.1;ID=cds-XP_015430492.1;Dbxref=GeneID:107186984%2CGenbank:XP_015430492.1;Parent=rna-XM_015575006.1
NW_015373882.1	Gnomon	CDS	1193873	1194007	.	-	0	Name=XP_015430492.1;ID=cds-XP_015430492.1;Dbxref=GeneID:107186984%2CGenbank:XP_015430492.1;Parent=rna-XM_015575006.1
NW_015373882.1	Gnomon	CDS	1190914	1191108	.	-	0	Name=XP_015430492.1;ID=cds-XP_015430492.1;Dbxref=GeneID:107186984%2CGenbank:XP_015430492.1;Parent=rna-XM_015575006.1
NW_015373882.1	Gnomon	CDS	1179525	1179758	.	-	0	Name=XP_015430492.1;ID=cds-XP_015430492.1;Dbxref=GeneID:107186984%2CGenbank:XP_015430492.1;Parent=rna-XM_015575006.1
NW_015373882.1	Gnomon	CDS	1177024	1177282	.	-	0	Name=XP_015430492.1;ID=cds-XP_015430492.1;Dbxref=GeneID:107186984%2CGenbank:XP_015430492.1;Parent=rna-XM_015575006.1
NW_015373882.1	Gnomon	CDS	1174728	1174821	.	-	0	Name=XP_015430492.1;ID=cds-XP_015430492.1;Dbxref=GeneID:107186984%2CGenbank:XP_015430492.1;Parent=rna-XM_015575006.1
NW_015373882.1	Gnomon	CDS	1174355	1174442	.	-	0	Name=XP_015430492.1;ID=cds-XP_015430492.1;Dbxref=GeneID:107186984%2CGenbank:XP_015430492.1;Parent=rna-XM_015575006.1
NW_015373882.1	Gnomon	mRNA	1641159	1659905	.	+	.	Name=XM_015575337.1;ID=rna-XM_015575337.1;Dbxref=GeneID:107187258%2CGenbank:XM_015575337.1;Parent=gene-LOC107187258
NW_015373882.1	tRNAscan-SE	tRNA	783767	783848	.	+	.	ID=rna-Trnas-uga;Dbxref=GeneID:107181310;Note=transfer RNA serine (anticodon UGA);Parent=gene-Trnas-uga
NW_015373882.1	Gnomon	CDS	1163420	1163488	.	+	0	Name=XP_015431479.1;ID=cds-XP_015431479.1;Dbxref=GeneID:107187782%2CGenbank:XP_015431479.1;Parent=rna-XM_015575993.1
NW_015373882.1	Gnomon	CDS	1163973	1164241	.	+	0	Name=XP_015431479.1;ID=cds-XP_015431479.1;Dbxref=GeneID:107187782%2CGenbank:XP_015431479.1;Parent=rna-XM_015575993.1
NW_015373882.1	Gnomon	CDS	1164509	1165482	.	+	0	Name=XP_015431479.1;ID=cds-XP_015431479.1;Dbxref=GeneID:107187782%2CGenbank:XP_015431479.1;Parent=rna-XM_015575993.1
NW_015373882.1	Gnomon	CDS	1165794	1165963	.	+	0	Name=XP_015431479.1;ID=cds-XP_015431479.1;Dbxref=GeneID:107187782%2CGenbank:XP_015431479.1;Parent=rna-XM_015575993.1
NW_015373882.1	Gnomon	CDS	1166101	1166270	.	+	0	Name=XP_015431479.1;ID=cds-XP_015431479.1;Dbxref=GeneID:107187782%2CGenbank:XP_015431479.1;Parent=rna-XM_015575993.1
NW_015373882.1	Gnomon	CDS	1166332	1166423	.	+	0	Name=XP_015431479.1;ID=cds-XP_015431479.1;Dbxref=GeneID:107187782%2CGenbank:XP_015431479.1;Parent=rna-XM_015575993.1
NW_015373882.1	Gnomon	CDS	1167134	1167333	.	+	0	Name=XP_015431479.1;ID=cds-XP_015431479.1;Dbxref=GeneID:107187782%2CGenbank:XP_015431479.1;Parent=rna-XM_015575993.1
NW_015373882.1	Gnomon	CDS	1167482	1167761	.	+	0	Name=XP_015431479.1;ID=cds-XP_015431479.1;Dbxref=GeneID:107187782%2CGenbank:XP_015431479.1;Parent=rna-XM_015575993.1
NW_015373882.1	Gnomon	CDS	1167878	1167957	.	+	0	Name=XP_015431479.1;ID=cds-XP_015431479.1;Dbxref=GeneID:107187782%2CGenbank:XP_015431479.1;Parent=rna-XM_015575993.1
NW_015373882.1	Gnomon	mRNA	1036340	1054534	.	-	.	Name=XM_015573669.1;ID=rna-XM_015573669.1;Dbxref=GeneID:107185860%2CGenbank:XM_015573669.1;Parent=gene-LOC107185860
NW_015373882.1	Gnomon	exon	1466778	1466917	.	-	.	ID=exon-XM_015574887.1-21;Dbxref=GeneID:107186889%2CGenbank:XM_015574887.1;Parent=rna-XM_015574887.1
NW_015373882.1	Gnomon	exon	1467299	1467417	.	-	.	ID=exon-XM_015574887.1-20;Dbxref=GeneID:107186889%2CGenbank:XM_015574887.1;Parent=rna-XM_015574887.1
NW_015373882.1	Gnomon	exon	1467522	1467660	.	-	.	ID=exon-XM_015574887.1-19;Dbxref=GeneID:107186889%2CGenbank:XM_015574887.1;Parent=rna-XM_015574887.1
NW_015373882.1	Gnomon	exon	1468258	1468375	.	-	.	ID=exon-XM_015574887.1-16;Dbxref=GeneID:107186889%2CGenbank:XM_015574887.1;Parent=rna-XM_015574887.1
NW_015373882.1	Gnomon	exon	1468763	1468985	.	-	.	ID=exon-XM_015574887.1-15;Dbxref=GeneID:107186889%2CGenbank:XM_015574887.1;Parent=rna-XM_015574887.1
NW_015373882.1	Gnomon	exon	1467741	1467901	.	-	.	ID=exon-XM_015574887.1-18;Dbxref=GeneID:107186889%2CGenbank:XM_015574887.1;Parent=rna-XM_015574887.1
NW_015373882.1	Gnomon	exon	1467990	1468176	.	-	.	ID=exon-XM_015574887.1-17;Dbxref=GeneID:107186889%2CGenbank:XM_015574887.1;Parent=rna-XM_015574887.1
NW_015373882.1	Gnomon	exon	1470074	1470217	.	-	.	ID=exon-XM_015574887.1-12;Dbxref=GeneID:107186889%2CGenbank:XM_015574887.1;Parent=rna-XM_015574887.1
NW_015373882.1	Gnomon	exon	1470297	1470417	.	-	.	ID=exon-XM_015574887.1-11;Dbxref=GeneID:107186889%2CGenbank:XM_015574887.1;Parent=rna-XM_015574887.1
NW_015373882.1	Gnomon	exon	1469742	1469796	.	-	.	ID=exon-XM_015574887.1-14;Dbxref=GeneID:107186889%2CGenbank:XM_015574887.1;Parent=rna-XM_015574887.1
NW_015373882.1	Gnomon	exon	1469873	1469992	.	-	.	ID=exon-XM_015574887.1-13;Dbxref=GeneID:107186889%2CGenbank:XM_015574887.1;Parent=rna-XM_015574887.1
NW_015373882.1	Gnomon	exon	1470493	1470626	.	-	.	ID=exon-XM_015574887.1-10;Dbxref=GeneID:107186889%2CGenbank:XM_015574887.1;Parent=rna-XM_015574887.1
NW_015373882.1	Gnomon	exon	1668159	1668215	.	+	.	ID=exon-XM_015574768.1-1;Dbxref=GeneID:107186795%2CGenbank:XM_015574768.1;Parent=rna-XM_015574768.1
NW_015373882.1	Gnomon	exon	1675149	1675383	.	+	.	ID=exon-XM_015574768.1-3;Dbxref=GeneID:107186795%2CGenbank:XM_015574768.1;Parent=rna-XM_015574768.1
NW_015373882.1	Gnomon	exon	1672305	1672435	.	+	.	ID=exon-XM_015574768.1-2;Dbxref=GeneID:107186795%2CGenbank:XM_015574768.1;Parent=rna-XM_015574768.1
NW_015373882.1	Gnomon	exon	1676841	1676861	.	+	.	ID=exon-XM_015574768.1-4;Dbxref=GeneID:107186795%2CGenbank:XM_015574768.1;Parent=rna-XM_015574768.1
NW_015373882.1	Gnomon	mRNA	1105826	1112988	.	+	.	Name=XM_015573766.1;ID=rna-XM_015573766.1;Dbxref=GeneID:107185951%2CGenbank:XM_015573766.1;Parent=gene-LOC107185951
NW_015373882.1	Gnomon	exon	1463127	1463229	.	-	.	ID=exon-XM_015574887.1-27;Dbxref=GeneID:107186889%2CGenbank:XM_015574887.1;Parent=rna-XM_015574887.1
NW_015373882.1	Gnomon	exon	1463294	1463465	.	-	.	ID=exon-XM_015574887.1-26;Dbxref=GeneID:107186889%2CGenbank:XM_015574887.1;Parent=rna-XM_015574887.1
NW_015373882.1	Gnomon	exon	1461843	1462056	.	-	.	ID=exon-XM_015574887.1-28;Dbxref=GeneID:107186889%2CGenbank:XM_015574887.1;Parent=rna-XM_015574887.1
NW_015373882.1	Gnomon	exon	1464525	1464902	.	-	.	ID=exon-XM_015574887.1-23;Dbxref=GeneID:107186889%2CGenbank:XM_015574887.1;Parent=rna-XM_015574887.1
NW_015373882.1	Gnomon	exon	1465793	1466012	.	-	.	ID=exon-XM_015574887.1-22;Dbxref=GeneID:107186889%2CGenbank:XM_015574887.1;Parent=rna-XM_015574887.1
NW_015373882.1	Gnomon	exon	1464032	1464207	.	-	.	ID=exon-XM_015574887.1-25;Dbxref=GeneID:107186889%2CGenbank:XM_015574887.1;Parent=rna-XM_015574887.1
NW_015373882.1	Gnomon	exon	1464302	1464454	.	-	.	ID=exon-XM_015574887.1-24;Dbxref=GeneID:107186889%2CGenbank:XM_015574887.1;Parent=rna-XM_015574887.1
NW_015373882.1	Gnomon	exon	1200922	1200993	.	-	.	ID=exon-XM_015575006.1-10;Dbxref=GeneID:107186984%2CGenbank:XM_015575006.1;Parent=rna-XM_015575006.1
NW_015373882.1	Gnomon	exon	1196306	1196560	.	-	.	ID=exon-XM_015575006.1-12;Dbxref=GeneID:107186984%2CGenbank:XM_015575006.1;Parent=rna-XM_015575006.1
NW_015373882.1	Gnomon	exon	1200694	1200825	.	-	.	ID=exon-XM_015575006.1-11;Dbxref=GeneID:107186984%2CGenbank:XM_015575006.1;Parent=rna-XM_015575006.1
NW_015373882.1	Gnomon	exon	1190914	1191108	.	-	.	ID=exon-XM_015575006.1-14;Dbxref=GeneID:107186984%2CGenbank:XM_015575006.1;Parent=rna-XM_015575006.1
NW_015373882.1	Gnomon	exon	1193873	1194007	.	-	.	ID=exon-XM_015575006.1-13;Dbxref=GeneID:107186984%2CGenbank:XM_015575006.1;Parent=rna-XM_015575006.1
NW_015373882.1	Gnomon	exon	1177024	1177282	.	-	.	ID=exon-XM_015575006.1-16;Dbxref=GeneID:107186984%2CGenbank:XM_015575006.1;Parent=rna-XM_015575006.1
NW_015373882.1	Gnomon	exon	1179525	1179758	.	-	.	ID=exon-XM_015575006.1-15;Dbxref=GeneID:107186984%2CGenbank:XM_015575006.1;Parent=rna-XM_015575006.1
NW_015373882.1	Gnomon	exon	1174198	1174442	.	-	.	ID=exon-XM_015575006.1-18;Dbxref=GeneID:107186984%2CGenbank:XM_015575006.1;Parent=rna-XM_015575006.1
NW_015373882.1	Gnomon	exon	1174728	1174821	.	-	.	ID=exon-XM_015575006.1-17;Dbxref=GeneID:107186984%2CGenbank:XM_015575006.1;Parent=rna-XM_015575006.1
NW_015373882.1	Gnomon	CDS	1457615	1457723	.	+	0	Name=XP_015430595.1;ID=cds-XP_015430595.1;Dbxref=GeneID:107187078%2CGenbank:XP_015430595.1;Parent=rna-XM_015575109.1
NW_015373882.1	Gnomon	CDS	1458007	1458215	.	+	0	Name=XP_015430595.1;ID=cds-XP_015430595.1;Dbxref=GeneID:107187078%2CGenbank:XP_015430595.1;Parent=rna-XM_015575109.1
NW_015373882.1	Gnomon	CDS	1458499	1458705	.	+	0	Name=XP_015430595.1;ID=cds-XP_015430595.1;Dbxref=GeneID:107187078%2CGenbank:XP_015430595.1;Parent=rna-XM_015575109.1
NW_015373882.1	Gnomon	CDS	1458882	1458992	.	+	0	Name=XP_015430595.1;ID=cds-XP_015430595.1;Dbxref=GeneID:107187078%2CGenbank:XP_015430595.1;Parent=rna-XM_015575109.1
NW_015373882.1	Gnomon	CDS	1459125	1459442	.	+	0	Name=XP_015430595.1;ID=cds-XP_015430595.1;Dbxref=GeneID:107187078%2CGenbank:XP_015430595.1;Parent=rna-XM_015575109.1
NW_015373882.1	Gnomon	gene	1481930	1487599	.	+	.	Name=LOC107188652;ID=gene-LOC107188652;Dbxref=GeneID:107188652
NW_015373882.1	Gnomon	CDS	1004845	1005138	.	-	0	Name=XP_015430704.1;ID=cds-XP_015430704.1;Dbxref=GeneID:107187167%2CGenbank:XP_015430704.1;Parent=rna-XM_015575218.1
NW_015373882.1	Gnomon	CDS	1004403	1004759	.	-	0	Name=XP_015430704.1;ID=cds-XP_015430704.1;Dbxref=GeneID:107187167%2CGenbank:XP_015430704.1;Parent=rna-XM_015575218.1
NW_015373882.1	Gnomon	CDS	905872	906041	.	-	0	Name=XP_015430704.1;ID=cds-XP_015430704.1;Dbxref=GeneID:107187167%2CGenbank:XP_015430704.1;Parent=rna-XM_015575218.1
NW_015373882.1	Gnomon	CDS	887241	887427	.	-	0	Name=XP_015430704.1;ID=cds-XP_015430704.1;Dbxref=GeneID:107187167%2CGenbank:XP_015430704.1;Parent=rna-XM_015575218.1
NW_015373882.1	Gnomon	CDS	876613	876749	.	-	0	Name=XP_015430704.1;ID=cds-XP_015430704.1;Dbxref=GeneID:107187167%2CGenbank:XP_015430704.1;Parent=rna-XM_015575218.1
NW_015373882.1	Gnomon	CDS	875347	875617	.	-	0	Name=XP_015430704.1;ID=cds-XP_015430704.1;Dbxref=GeneID:107187167%2CGenbank:XP_015430704.1;Parent=rna-XM_015575218.1
NW_015373882.1	Gnomon	exon	1487561	1488005	.	-	.	ID=exon-XM_015576787.1-10;Dbxref=GeneID:107188457%2CGenbank:XM_015576787.1;Parent=rna-XM_015576787.1
NW_015373882.1	Gnomon	transcript	1487414	1491089	.	-	.	Name=XR_001516223.1;ID=rna-XR_001516223.1;Dbxref=GeneID:107188457%2CGenbank:XR_001516223.1;Parent=gene-LOC107188457
NW_015373882.1	Gnomon	gene	1459556	1461000	.	-	.	Name=LOC107188156;ID=gene-LOC107188156;Dbxref=GeneID:107188156
NW_015373882.1	Gnomon	gene	1145051	1147565	.	+	.	Name=LOC107188258;ID=gene-LOC107188258;Dbxref=GeneID:107188258
NW_015373882.1	Gnomon	exon	1649354	1649461	.	+	.	ID=exon-XM_015575337.1-2;Dbxref=GeneID:107187258%2CGenbank:XM_015575337.1;Parent=rna-XM_015575337.1
NW_015373882.1	Gnomon	exon	1641159	1642634	.	+	.	ID=exon-XM_015575337.1-1;Dbxref=GeneID:107187258%2CGenbank:XM_015575337.1;Parent=rna-XM_015575337.1
NW_015373882.1	Gnomon	exon	1657806	1659905	.	+	.	ID=exon-XM_015575337.1-4;Dbxref=GeneID:107187258%2CGenbank:XM_015575337.1;Parent=rna-XM_015575337.1
NW_015373882.1	Gnomon	exon	1654952	1655107	.	+	.	ID=exon-XM_015575337.1-3;Dbxref=GeneID:107187258%2CGenbank:XM_015575337.1;Parent=rna-XM_015575337.1
NW_015373882.1	Gnomon	gene	421325	424958	.	+	.	Name=LOC107188358;ID=gene-LOC107188358;Dbxref=GeneID:107188358
NW_015373882.1	Gnomon	mRNA	1552454	1568455	.	+	.	Name=XM_015575882.1;ID=rna-XM_015575882.1;Dbxref=GeneID:107187693%2CGenbank:XM_015575882.1;Parent=gene-LOC107187693
NW_015373882.1	Gnomon	CDS	404440	404618	.	-	0	Name=XP_015440507.1;ID=cds-XP_015440507.1;Dbxref=GeneID:107195188%2CGenbank:XP_015440507.1;Parent=rna-XM_015585021.1
NW_015373882.1	Gnomon	CDS	401802	401940	.	-	0	Name=XP_015440507.1;ID=cds-XP_015440507.1;Dbxref=GeneID:107195188%2CGenbank:XP_015440507.1;Parent=rna-XM_015585021.1
NW_015373882.1	Gnomon	CDS	399904	400154	.	-	0	Name=XP_015440507.1;ID=cds-XP_015440507.1;Dbxref=GeneID:107195188%2CGenbank:XP_015440507.1;Parent=rna-XM_015585021.1
NW_015373882.1	Gnomon	CDS	398890	398951	.	-	0	Name=XP_015440507.1;ID=cds-XP_015440507.1;Dbxref=GeneID:107195188%2CGenbank:XP_015440507.1;Parent=rna-XM_015585021.1
NW_015373882.1	Gnomon	CDS	398014	398379	.	-	0	Name=XP_015440507.1;ID=cds-XP_015440507.1;Dbxref=GeneID:107195188%2CGenbank:XP_015440507.1;Parent=rna-XM_015585021.1
NW_015373882.1	Gnomon	CDS	397648	397817	.	-	0	Name=XP_015440507.1;ID=cds-XP_015440507.1;Dbxref=GeneID:107195188%2CGenbank:XP_015440507.1;Parent=rna-XM_015585021.1
NW_015373882.1	Gnomon	CDS	394766	395085	.	-	0	Name=XP_015440507.1;ID=cds-XP_015440507.1;Dbxref=GeneID:107195188%2CGenbank:XP_015440507.1;Parent=rna-XM_015585021.1
NW_015373882.1	Gnomon	CDS	394500	394671	.	-	0	Name=XP_015440507.1;ID=cds-XP_015440507.1;Dbxref=GeneID:107195188%2CGenbank:XP_015440507.1;Parent=rna-XM_015585021.1
NW_015373882.1	Gnomon	gene	1487414	1491089	.	-	.	Name=LOC107188457;ID=gene-LOC107188457;Dbxref=GeneID:107188457
NW_015373882.1	Gnomon	mRNA	566303	573081	.	+	.	Name=XM_015573090.1;ID=rna-XM_015573090.1;Dbxref=GeneID:107185387%2CGenbank:XM_015573090.1;Parent=gene-LOC107185387
NW_015373882.1	Gnomon	exon	372263	372516	.	+	.	ID=exon-XM_015584910.1-1;Dbxref=GeneID:107195096%2CGenbank:XM_015584910.1;Parent=rna-XM_015584910.1
NW_015373882.1	Gnomon	exon	376729	376836	.	+	.	ID=exon-XM_015584910.1-3;Dbxref=GeneID:107195096%2CGenbank:XM_015584910.1;Parent=rna-XM_015584910.1
NW_015373882.1	Gnomon	exon	375314	375561	.	+	.	ID=exon-XM_015584910.1-2;Dbxref=GeneID:107195096%2CGenbank:XM_015584910.1;Parent=rna-XM_015584910.1
NW_015373882.1	Gnomon	exon	380654	380971	.	+	.	ID=exon-XM_015584910.1-5;Dbxref=GeneID:107195096%2CGenbank:XM_015584910.1;Parent=rna-XM_015584910.1
NW_015373882.1	Gnomon	exon	377149	377324	.	+	.	ID=exon-XM_015584910.1-4;Dbxref=GeneID:107195096%2CGenbank:XM_015584910.1;Parent=rna-XM_015584910.1
NW_015373882.1	Gnomon	mRNA	1025632	1032075	.	-	.	Name=XM_015575648.1;ID=rna-XM_015575648.1;Dbxref=GeneID:107187496%2CGenbank:XM_015575648.1;Parent=gene-LOC107187496
NW_015373882.1	Gnomon	mRNA	696031	763533	.	-	.	Name=XM_015573440.1;ID=rna-XM_015573440.1;Dbxref=GeneID:107185665%2CGenbank:XM_015573440.1;Parent=gene-LOC107185665
NW_015373882.1	Gnomon	exon	1024035	1024156	.	+	.	ID=exon-XM_015573555.1-11;Dbxref=GeneID:107185762%2CGenbank:XM_015573555.1;Parent=rna-XM_015573555.1
NW_015373882.1	Gnomon	exon	1022410	1023466	.	+	.	ID=exon-XM_015573555.1-10;Dbxref=GeneID:107185762%2CGenbank:XM_015573555.1;Parent=rna-XM_015573555.1
NW_015373882.1	Gnomon	exon	1129702	1129940	.	-	.	ID=exon-XM_015573880.1-5;Dbxref=GeneID:107186046%2CGenbank:XM_015573880.1;Parent=rna-XM_015573880.1
NW_015373882.1	Gnomon	exon	1130685	1130850	.	-	.	ID=exon-XM_015573880.1-4;Dbxref=GeneID:107186046%2CGenbank:XM_015573880.1;Parent=rna-XM_015573880.1
NW_015373882.1	Gnomon	exon	1131511	1131680	.	-	.	ID=exon-XM_015573880.1-3;Dbxref=GeneID:107186046%2CGenbank:XM_015573880.1;Parent=rna-XM_015573880.1
NW_015373882.1	Gnomon	exon	1132106	1132273	.	-	.	ID=exon-XM_015573880.1-2;Dbxref=GeneID:107186046%2CGenbank:XM_015573880.1;Parent=rna-XM_015573880.1
NW_015373882.1	Gnomon	exon	1132381	1132384	.	-	.	ID=exon-XM_015573880.1-1;Dbxref=GeneID:107186046%2CGenbank:XM_015573880.1;Parent=rna-XM_015573880.1
NW_015373882.1	Gnomon	exon	1487840	1488005	.	-	.	ID=exon-XR_001516223.1-10;Dbxref=GeneID:107188457%2CGenbank:XR_001516223.1;Parent=rna-XR_001516223.1
NW_015373882.1	Gnomon	exon	1487414	1487493	.	-	.	ID=exon-XR_001516223.1-11;Dbxref=GeneID:107188457%2CGenbank:XR_001516223.1;Parent=rna-XR_001516223.1
NW_015373882.1	Gnomon	mRNA	1520263	1522433	.	+	.	Name=XM_015574661.1;ID=rna-XM_015574661.1;Dbxref=GeneID:107186693%2CGenbank:XM_015574661.1;Parent=gene-LOC107186693
NW_015373882.1	Gnomon	CDS	372263	372516	.	+	0	Name=XP_015440396.1;ID=cds-XP_015440396.1;Dbxref=GeneID:107195096%2CGenbank:XP_015440396.1;Parent=rna-XM_015584910.1
NW_015373882.1	Gnomon	CDS	375314	375561	.	+	0	Name=XP_015440396.1;ID=cds-XP_015440396.1;Dbxref=GeneID:107195096%2CGenbank:XP_015440396.1;Parent=rna-XM_015584910.1
NW_015373882.1	Gnomon	CDS	376729	376836	.	+	0	Name=XP_015440396.1;ID=cds-XP_015440396.1;Dbxref=GeneID:107195096%2CGenbank:XP_015440396.1;Parent=rna-XM_015584910.1
NW_015373882.1	Gnomon	CDS	377149	377324	.	+	0	Name=XP_015440396.1;ID=cds-XP_015440396.1;Dbxref=GeneID:107195096%2CGenbank:XP_015440396.1;Parent=rna-XM_015584910.1
NW_015373882.1	Gnomon	CDS	380654	380971	.	+	0	Name=XP_015440396.1;ID=cds-XP_015440396.1;Dbxref=GeneID:107195096%2CGenbank:XP_015440396.1;Parent=rna-XM_015584910.1
NW_015373882.1	Gnomon	mRNA	1477736	1481053	.	-	.	Name=XM_015576335.1;ID=rna-XM_015576335.1;Dbxref=GeneID:107188062%2CGenbank:XM_015576335.1;Parent=gene-LOC107188062
NW_015373882.1	Gnomon	CDS	1132381	1132384	.	-	0	Name=XP_015429366.1;ID=cds-XP_015429366.1;Dbxref=GeneID:107186046%2CGenbank:XP_015429366.1;Parent=rna-XM_015573880.1
NW_015373882.1	Gnomon	CDS	1132106	1132273	.	-	0	Name=XP_015429366.1;ID=cds-XP_015429366.1;Dbxref=GeneID:107186046%2CGenbank:XP_015429366.1;Parent=rna-XM_015573880.1
NW_015373882.1	Gnomon	CDS	1131511	1131680	.	-	0	Name=XP_015429366.1;ID=cds-XP_015429366.1;Dbxref=GeneID:107186046%2CGenbank:XP_015429366.1;Parent=rna-XM_015573880.1
NW_015373882.1	Gnomon	CDS	1130685	1130850	.	-	0	Name=XP_015429366.1;ID=cds-XP_015429366.1;Dbxref=GeneID:107186046%2CGenbank:XP_015429366.1;Parent=rna-XM_015573880.1
NW_015373882.1	Gnomon	CDS	1129702	1129940	.	-	0	Name=XP_015429366.1;ID=cds-XP_015429366.1;Dbxref=GeneID:107186046%2CGenbank:XP_015429366.1;Parent=rna-XM_015573880.1
NW_015373882.1	Gnomon	exon	1490678	1490759	.	-	.	ID=exon-XM_015576787.1-2;Dbxref=GeneID:107188457%2CGenbank:XM_015576787.1;Parent=rna-XM_015576787.1
NW_015373882.1	Gnomon	exon	1490920	1491089	.	-	.	ID=exon-XM_015576787.1-1;Dbxref=GeneID:107188457%2CGenbank:XM_015576787.1;Parent=rna-XM_015576787.1
NW_015373882.1	Gnomon	exon	1488085	1488198	.	-	.	ID=exon-XM_015576787.1-9;Dbxref=GeneID:107188457%2CGenbank:XM_015576787.1;Parent=rna-XM_015576787.1
NW_015373882.1	Gnomon	exon	1488278	1488684	.	-	.	ID=exon-XM_015576787.1-8;Dbxref=GeneID:107188457%2CGenbank:XM_015576787.1;Parent=rna-XM_015576787.1
NW_015373882.1	Gnomon	exon	1488750	1488834	.	-	.	ID=exon-XM_015576787.1-7;Dbxref=GeneID:107188457%2CGenbank:XM_015576787.1;Parent=rna-XM_015576787.1
NW_015373882.1	Gnomon	exon	1488916	1489121	.	-	.	ID=exon-XM_015576787.1-6;Dbxref=GeneID:107188457%2CGenbank:XM_015576787.1;Parent=rna-XM_015576787.1
NW_015373882.1	Gnomon	exon	1489497	1489592	.	-	.	ID=exon-XM_015576787.1-5;Dbxref=GeneID:107188457%2CGenbank:XM_015576787.1;Parent=rna-XM_015576787.1
NW_015373882.1	Gnomon	exon	1490065	1490283	.	-	.	ID=exon-XM_015576787.1-4;Dbxref=GeneID:107188457%2CGenbank:XM_015576787.1;Parent=rna-XM_015576787.1
NW_015373882.1	Gnomon	exon	1490363	1490552	.	-	.	ID=exon-XM_015576787.1-3;Dbxref=GeneID:107188457%2CGenbank:XM_015576787.1;Parent=rna-XM_015576787.1
NW_015373882.1	Gnomon	exon	1483282	1483521	.	+	.	ID=exon-XM_015577017.1-3;Dbxref=GeneID:107188652%2CGenbank:XM_015577017.1;Parent=rna-XM_015577017.1
NW_015373882.1	Gnomon	exon	1482161	1482493	.	+	.	ID=exon-XM_015577017.1-2;Dbxref=GeneID:107188652%2CGenbank:XM_015577017.1;Parent=rna-XM_015577017.1
NW_015373882.1	Gnomon	exon	1481930	1482073	.	+	.	ID=exon-XM_015577017.1-1;Dbxref=GeneID:107188652%2CGenbank:XM_015577017.1;Parent=rna-XM_015577017.1
NW_015373882.1	Gnomon	exon	1484952	1485229	.	+	.	ID=exon-XM_015577017.1-7;Dbxref=GeneID:107188652%2CGenbank:XM_015577017.1;Parent=rna-XM_015577017.1
NW_015373882.1	Gnomon	exon	1484324	1484566	.	+	.	ID=exon-XM_015577017.1-6;Dbxref=GeneID:107188652%2CGenbank:XM_015577017.1;Parent=rna-XM_015577017.1
NW_015373882.1	Gnomon	exon	1483982	1484241	.	+	.	ID=exon-XM_015577017.1-5;Dbxref=GeneID:107188652%2CGenbank:XM_015577017.1;Parent=rna-XM_015577017.1
NW_015373882.1	Gnomon	exon	1483594	1483916	.	+	.	ID=exon-XM_015577017.1-4;Dbxref=GeneID:107188652%2CGenbank:XM_015577017.1;Parent=rna-XM_015577017.1
NW_015373882.1	Gnomon	exon	1485564	1485671	.	+	.	ID=exon-XM_015577017.1-9;Dbxref=GeneID:107188652%2CGenbank:XM_015577017.1;Parent=rna-XM_015577017.1
NW_015373882.1	Gnomon	exon	1485299	1485496	.	+	.	ID=exon-XM_015577017.1-8;Dbxref=GeneID:107188652%2CGenbank:XM_015577017.1;Parent=rna-XM_015577017.1
NW_015373882.1	Gnomon	CDS	566303	566632	.	+	0	Name=XP_015428576.1;ID=cds-XP_015428576.1;Dbxref=GeneID:107185387%2CGenbank:XP_015428576.1;Parent=rna-XM_015573090.1
NW_015373882.1	Gnomon	CDS	569286	569683	.	+	0	Name=XP_015428576.1;ID=cds-XP_015428576.1;Dbxref=GeneID:107185387%2CGenbank:XP_015428576.1;Parent=rna-XM_015573090.1
NW_015373882.1	Gnomon	CDS	571292	571713	.	+	0	Name=XP_015428576.1;ID=cds-XP_015428576.1;Dbxref=GeneID:107185387%2CGenbank:XP_015428576.1;Parent=rna-XM_015573090.1
NW_015373882.1	Gnomon	CDS	572756	573081	.	+	0	Name=XP_015428576.1;ID=cds-XP_015428576.1;Dbxref=GeneID:107185387%2CGenbank:XP_015428576.1;Parent=rna-XM_015573090.1
NW_015373882.1	Gnomon	mRNA	1174198	1213936	.	-	.	Name=XM_015575006.1;ID=rna-XM_015575006.1;Dbxref=GeneID:107186984%2CGenbank:XM_015575006.1;Parent=gene-LOC107186984
NW_015373882.1	Gnomon	exon	696031	696077	.	-	.	ID=exon-XM_015573440.1-6;Dbxref=GeneID:107185665%2CGenbank:XM_015573440.1;Parent=rna-XM_015573440.1
NW_015373882.1	Gnomon	exon	763354	763533	.	-	.	ID=exon-XM_015573440.1-1;Dbxref=GeneID:107185665%2CGenbank:XM_015573440.1;Parent=rna-XM_015573440.1
NW_015373882.1	Gnomon	exon	717932	718158	.	-	.	ID=exon-XM_015573440.1-5;Dbxref=GeneID:107185665%2CGenbank:XM_015573440.1;Parent=rna-XM_015573440.1
NW_015373882.1	Gnomon	exon	719704	719827	.	-	.	ID=exon-XM_015573440.1-4;Dbxref=GeneID:107185665%2CGenbank:XM_015573440.1;Parent=rna-XM_015573440.1
NW_015373882.1	Gnomon	exon	736204	736362	.	-	.	ID=exon-XM_015573440.1-3;Dbxref=GeneID:107185665%2CGenbank:XM_015573440.1;Parent=rna-XM_015573440.1
NW_015373882.1	Gnomon	exon	737264	737411	.	-	.	ID=exon-XM_015573440.1-2;Dbxref=GeneID:107185665%2CGenbank:XM_015573440.1;Parent=rna-XM_015573440.1
NW_015373882.1	Gnomon	mRNA	1457469	1459488	.	+	.	Name=XM_015575109.1;ID=rna-XM_015575109.1;Dbxref=GeneID:107187078%2CGenbank:XM_015575109.1;Parent=gene-LOC107187078
NW_015373882.1	Gnomon	CDS	763354	763533	.	-	0	Name=XP_015428926.1;ID=cds-XP_015428926.1;Dbxref=GeneID:107185665%2CGenbank:XP_015428926.1;Parent=rna-XM_015573440.1
NW_015373882.1	Gnomon	CDS	737264	737411	.	-	0	Name=XP_015428926.1;ID=cds-XP_015428926.1;Dbxref=GeneID:107185665%2CGenbank:XP_015428926.1;Parent=rna-XM_015573440.1
NW_015373882.1	Gnomon	CDS	736204	736362	.	-	0	Name=XP_015428926.1;ID=cds-XP_015428926.1;Dbxref=GeneID:107185665%2CGenbank:XP_015428926.1;Parent=rna-XM_015573440.1
NW_015373882.1	Gnomon	CDS	719704	719827	.	-	0	Name=XP_015428926.1;ID=cds-XP_015428926.1;Dbxref=GeneID:107185665%2CGenbank:XP_015428926.1;Parent=rna-XM_015573440.1
NW_015373882.1	Gnomon	CDS	717932	718158	.	-	0	Name=XP_015428926.1;ID=cds-XP_015428926.1;Dbxref=GeneID:107185665%2CGenbank:XP_015428926.1;Parent=rna-XM_015573440.1
NW_015373882.1	Gnomon	CDS	696031	696077	.	-	0	Name=XP_015428926.1;ID=cds-XP_015428926.1;Dbxref=GeneID:107185665%2CGenbank:XP_015428926.1;Parent=rna-XM_015573440.1
NW_015373882.1	Gnomon	CDS	1452384	1452409	.	-	0	Name=XP_015429804.1;ID=cds-XP_015429804.1;Dbxref=GeneID:107186421%2CGenbank:XP_015429804.1;Note=The sequence of the model RefSeq protein was modified relative to this genomic sequence to represent the inferred CDS: inserted 1 base in 1 codon;Parent=rna-XM_015574318.1
NW_015373882.1	Gnomon	CDS	1451703	1452091	.	-	0	Name=XP_015429804.1;ID=cds-XP_015429804.1;Dbxref=GeneID:107186421%2CGenbank:XP_015429804.1;Note=The sequence of the model RefSeq protein was modified relative to this genomic sequence to represent the inferred CDS: inserted 1 base in 1 codon;Parent=rna-XM_015574318.1
NW_015373882.1	Gnomon	CDS	1451468	1451700	.	-	0	Name=XP_015429804.1;ID=cds-XP_015429804.1;Dbxref=GeneID:107186421%2CGenbank:XP_015429804.1;Note=The sequence of the model RefSeq protein was modified relative to this genomic sequence to represent the inferred CDS: inserted 1 base in 1 codon;Parent=rna-XM_015574318.1
NW_015373882.1	Gnomon	CDS	1449289	1449704	.	-	0	Name=XP_015429804.1;ID=cds-XP_015429804.1;Dbxref=GeneID:107186421%2CGenbank:XP_015429804.1;Note=The sequence of the model RefSeq protein was modified relative to this genomic sequence to represent the inferred CDS: inserted 1 base in 1 codon;Parent=rna-XM_015574318.1
NW_015373882.1	Gnomon	CDS	1448945	1449213	.	-	0	Name=XP_015429804.1;ID=cds-XP_015429804.1;Dbxref=GeneID:107186421%2CGenbank:XP_015429804.1;Note=The sequence of the model RefSeq protein was modified relative to this genomic sequence to represent the inferred CDS: inserted 1 base in 1 codon;Parent=rna-XM_015574318.1
NW_015373882.1	Gnomon	CDS	1448607	1448782	.	-	0	Name=XP_015429804.1;ID=cds-XP_015429804.1;Dbxref=GeneID:107186421%2CGenbank:XP_015429804.1;Note=The sequence of the model RefSeq protein was modified relative to this genomic sequence to represent the inferred CDS: inserted 1 base in 1 codon;Parent=rna-XM_015574318.1
NW_015373882.1	Gnomon	CDS	1448369	1448516	.	-	0	Name=XP_015429804.1;ID=cds-XP_015429804.1;Dbxref=GeneID:107186421%2CGenbank:XP_015429804.1;Note=The sequence of the model RefSeq protein was modified relative to this genomic sequence to represent the inferred CDS: inserted 1 base in 1 codon;Parent=rna-XM_015574318.1
NW_015373882.1	Gnomon	CDS	1446142	1446370	.	-	0	Name=XP_015429804.1;ID=cds-XP_015429804.1;Dbxref=GeneID:107186421%2CGenbank:XP_015429804.1;Note=The sequence of the model RefSeq protein was modified relative to this genomic sequence to represent the inferred CDS: inserted 1 base in 1 codon;Parent=rna-XM_015574318.1
NW_015373882.1	Gnomon	CDS	1445850	1446002	.	-	0	Name=XP_015429804.1;ID=cds-XP_015429804.1;Dbxref=GeneID:107186421%2CGenbank:XP_015429804.1;Note=The sequence of the model RefSeq protein was modified relative to this genomic sequence to represent the inferred CDS: inserted 1 base in 1 codon;Parent=rna-XM_015574318.1
NW_015373882.1	Gnomon	CDS	1445709	1445736	.	-	0	Name=XP_015429804.1;ID=cds-XP_015429804.1;Dbxref=GeneID:107186421%2CGenbank:XP_015429804.1;Note=The sequence of the model RefSeq protein was modified relative to this genomic sequence to represent the inferred CDS: inserted 1 base in 1 codon;Parent=rna-XM_015574318.1
NW_015373882.1	Gnomon	exon	398014	398379	.	-	.	ID=exon-XM_015585021.1-5;Dbxref=GeneID:107195188%2CGenbank:XM_015585021.1;Parent=rna-XM_015585021.1
NW_015373882.1	Gnomon	exon	398890	398951	.	-	.	ID=exon-XM_015585021.1-4;Dbxref=GeneID:107195188%2CGenbank:XM_015585021.1;Parent=rna-XM_015585021.1
NW_015373882.1	Gnomon	exon	394766	395085	.	-	.	ID=exon-XM_015585021.1-7;Dbxref=GeneID:107195188%2CGenbank:XM_015585021.1;Parent=rna-XM_015585021.1
NW_015373882.1	Gnomon	exon	397648	397817	.	-	.	ID=exon-XM_015585021.1-6;Dbxref=GeneID:107195188%2CGenbank:XM_015585021.1;Parent=rna-XM_015585021.1
NW_015373882.1	Gnomon	exon	404440	404618	.	-	.	ID=exon-XM_015585021.1-1;Dbxref=GeneID:107195188%2CGenbank:XM_015585021.1;Parent=rna-XM_015585021.1
NW_015373882.1	Gnomon	exon	399904	400154	.	-	.	ID=exon-XM_015585021.1-3;Dbxref=GeneID:107195188%2CGenbank:XM_015585021.1;Parent=rna-XM_015585021.1
NW_015373882.1	Gnomon	exon	401802	401940	.	-	.	ID=exon-XM_015585021.1-2;Dbxref=GeneID:107195188%2CGenbank:XM_015585021.1;Parent=rna-XM_015585021.1
NW_015373882.1	Gnomon	exon	394355	394671	.	-	.	ID=exon-XM_015585021.1-8;Dbxref=GeneID:107195188%2CGenbank:XM_015585021.1;Parent=rna-XM_015585021.1
NW_015373882.1	Gnomon	exon	1150494	1150615	.	-	.	ID=exon-XM_015573993.1-12;Dbxref=GeneID:107186141%2CGenbank:XM_015573993.1;Parent=rna-XM_015573993.1
NW_015373882.1	Gnomon	exon	1150833	1150920	.	-	.	ID=exon-XM_015573993.1-11;Dbxref=GeneID:107186141%2CGenbank:XM_015573993.1;Parent=rna-XM_015573993.1
NW_015373882.1	Gnomon	exon	1151777	1151969	.	-	.	ID=exon-XM_015573993.1-10;Dbxref=GeneID:107186141%2CGenbank:XM_015573993.1;Parent=rna-XM_015573993.1
NW_015373882.1	Gnomon	gene	1477736	1481053	.	-	.	Name=LOC107188062;ID=gene-LOC107188062;Dbxref=GeneID:107188062
NW_015373882.1	Gnomon	CDS	1460763	1460842	.	-	0	Name=XP_015431930.1;ID=cds-XP_015431930.1;Dbxref=GeneID:107188156%2CGenbank:XP_015431930.1;Parent=rna-XM_015576444.1
NW_015373882.1	Gnomon	CDS	1460258	1460685	.	-	0	Name=XP_015431930.1;ID=cds-XP_015431930.1;Dbxref=GeneID:107188156%2CGenbank:XP_015431930.1;Parent=rna-XM_015576444.1
NW_015373882.1	Gnomon	CDS	1459860	1459963	.	-	0	Name=XP_015431930.1;ID=cds-XP_015431930.1;Dbxref=GeneID:107188156%2CGenbank:XP_015431930.1;Parent=rna-XM_015576444.1
NW_015373882.1	Gnomon	CDS	1459556	1459780	.	-	0	Name=XP_015431930.1;ID=cds-XP_015431930.1;Dbxref=GeneID:107188156%2CGenbank:XP_015431930.1;Parent=rna-XM_015576444.1
NW_015373882.1	Gnomon	exon	1165794	1165963	.	+	.	ID=exon-XM_015575993.1-4;Dbxref=GeneID:107187782%2CGenbank:XM_015575993.1;Parent=rna-XM_015575993.1
NW_015373882.1	Gnomon	exon	1164509	1165482	.	+	.	ID=exon-XM_015575993.1-3;Dbxref=GeneID:107187782%2CGenbank:XM_015575993.1;Parent=rna-XM_015575993.1
NW_015373882.1	Gnomon	exon	1163973	1164241	.	+	.	ID=exon-XM_015575993.1-2;Dbxref=GeneID:107187782%2CGenbank:XM_015575993.1;Parent=rna-XM_015575993.1
NW_015373882.1	Gnomon	exon	1163417	1163488	.	+	.	ID=exon-XM_015575993.1-1;Dbxref=GeneID:107187782%2CGenbank:XM_015575993.1;Parent=rna-XM_015575993.1
NW_015373882.1	Gnomon	exon	1167878	1167962	.	+	.	ID=exon-XM_015575993.1-9;Dbxref=GeneID:107187782%2CGenbank:XM_015575993.1;Parent=rna-XM_015575993.1
NW_015373882.1	Gnomon	exon	1167482	1167761	.	+	.	ID=exon-XM_015575993.1-8;Dbxref=GeneID:107187782%2CGenbank:XM_015575993.1;Parent=rna-XM_015575993.1
NW_015373882.1	Gnomon	exon	1167134	1167333	.	+	.	ID=exon-XM_015575993.1-7;Dbxref=GeneID:107187782%2CGenbank:XM_015575993.1;Parent=rna-XM_015575993.1
NW_015373882.1	Gnomon	exon	1166332	1166423	.	+	.	ID=exon-XM_015575993.1-6;Dbxref=GeneID:107187782%2CGenbank:XM_015575993.1;Parent=rna-XM_015575993.1
NW_015373882.1	Gnomon	exon	1166101	1166270	.	+	.	ID=exon-XM_015575993.1-5;Dbxref=GeneID:107187782%2CGenbank:XM_015575993.1;Parent=rna-XM_015575993.1
NW_015373882.1	Gnomon	CDS	1490920	1490977	.	-	0	Name=XP_015432273.1;ID=cds-XP_015432273.1;Dbxref=GeneID:107188457%2CGenbank:XP_015432273.1;Parent=rna-XM_015576787.1
NW_015373882.1	Gnomon	CDS	1490678	1490759	.	-	0	Name=XP_015432273.1;ID=cds-XP_015432273.1;Dbxref=GeneID:107188457%2CGenbank:XP_015432273.1;Parent=rna-XM_015576787.1
NW_015373882.1	Gnomon	CDS	1490363	1490552	.	-	0	Name=XP_015432273.1;ID=cds-XP_015432273.1;Dbxref=GeneID:107188457%2CGenbank:XP_015432273.1;Parent=rna-XM_015576787.1
NW_015373882.1	Gnomon	CDS	1490065	1490283	.	-	0	Name=XP_015432273.1;ID=cds-XP_015432273.1;Dbxref=GeneID:107188457%2CGenbank:XP_015432273.1;Parent=rna-XM_015576787.1
NW_015373882.1	Gnomon	CDS	1489497	1489592	.	-	0	Name=XP_015432273.1;ID=cds-XP_015432273.1;Dbxref=GeneID:107188457%2CGenbank:XP_015432273.1;Parent=rna-XM_015576787.1
NW_015373882.1	Gnomon	CDS	1488916	1489121	.	-	0	Name=XP_015432273.1;ID=cds-XP_015432273.1;Dbxref=GeneID:107188457%2CGenbank:XP_015432273.1;Parent=rna-XM_015576787.1
NW_015373882.1	Gnomon	CDS	1488750	1488834	.	-	0	Name=XP_015432273.1;ID=cds-XP_015432273.1;Dbxref=GeneID:107188457%2CGenbank:XP_015432273.1;Parent=rna-XM_015576787.1
NW_015373882.1	Gnomon	CDS	1488278	1488684	.	-	0	Name=XP_015432273.1;ID=cds-XP_015432273.1;Dbxref=GeneID:107188457%2CGenbank:XP_015432273.1;Parent=rna-XM_015576787.1
NW_015373882.1	Gnomon	CDS	1488085	1488198	.	-	0	Name=XP_015432273.1;ID=cds-XP_015432273.1;Dbxref=GeneID:107188457%2CGenbank:XP_015432273.1;Parent=rna-XM_015576787.1
NW_015373882.1	Gnomon	CDS	1487912	1488005	.	-	0	Name=XP_015432273.1;ID=cds-XP_015432273.1;Dbxref=GeneID:107188457%2CGenbank:XP_015432273.1;Parent=rna-XM_015576787.1
NW_015373882.1	Gnomon	mRNA	1481930	1487599	.	+	.	Name=XM_015577017.1;ID=rna-XM_015577017.1;Dbxref=GeneID:107188652%2CGenbank:XM_015577017.1;Parent=gene-LOC107188652
