# Supplementary material for: Prevalent bee venom genes evolved before the aculeate stinger and eusociality
Source: BMC Biol. 2023 Oct 23;21:229. doi: 10.1186/s12915-023-01656-5 (PMC10591384; doi:10.1186/s12915-023-01656-5)
Supplement: Supplementary file 42 — Additional file 42. Gff files of all toxin gene annotations. [file 12915_2023_1656_MOESM42_ESM.zip › AdditionalFile9_ToxinGeneAnnotations/NW_020311499.1._APH.gff_modified_Koludarov_et_al_2021.gff3]

##gff-version 3
##source-version geneious 2020.2.2
##sequence-region	NW_020311499.1	1	110110
NW_020311499.1	Koludarov_et_al_2021	gene	67565	69793	.	-	.	Name=APH
NW_020311499.1	Gnomon	exon	19497	21463	.	+	.	ID=exon-XM_012413784.2-1;Dbxref=GeneID:105693696%2CGenbank:XM_012413784.2;Parent=rna-XM_012413784.2
NW_020311499.1	Gnomon	exon	24787	29962	.	+	.	ID=exon-XM_012413784.2-8;Dbxref=GeneID:105693696%2CGenbank:XM_012413784.2;Parent=rna-XM_012413784.2
NW_020311499.1	Gnomon	exon	24542	24684	.	+	.	ID=exon-XM_012413784.2-7;Dbxref=GeneID:105693696%2CGenbank:XM_012413784.2;Parent=rna-XM_012413784.2
NW_020311499.1	Gnomon	exon	24293	24462	.	+	.	ID=exon-XM_012413784.2-6;Dbxref=GeneID:105693696%2CGenbank:XM_012413784.2;Parent=rna-XM_012413784.2
NW_020311499.1	Gnomon	exon	23804	24224	.	+	.	ID=exon-XM_012413784.2-5;Dbxref=GeneID:105693696%2CGenbank:XM_012413784.2;Parent=rna-XM_012413784.2
NW_020311499.1	Gnomon	exon	22724	23694	.	+	.	ID=exon-XM_012413784.2-4;Dbxref=GeneID:105693696%2CGenbank:XM_012413784.2;Parent=rna-XM_012413784.2
NW_020311499.1	Gnomon	exon	22053	22618	.	+	.	ID=exon-XM_012413784.2-3;Dbxref=GeneID:105693696%2CGenbank:XM_012413784.2;Parent=rna-XM_012413784.2
NW_020311499.1	Gnomon	exon	21540	21965	.	+	.	ID=exon-XM_012413784.2-2;Dbxref=GeneID:105693696%2CGenbank:XM_012413784.2;Parent=rna-XM_012413784.2
NW_020311499.1	Gnomon	CDS	54655	54916	.	-	0	Name=XP_012269210.1;ID=cds-XP_012269210.1;Dbxref=GeneID:105693697%2CGenbank:XP_012269210.1;Parent=rna-XM_012413787.2
NW_020311499.1	Gnomon	CDS	54273	54570	.	-	0	Name=XP_012269210.1;ID=cds-XP_012269210.1;Dbxref=GeneID:105693697%2CGenbank:XP_012269210.1;Parent=rna-XM_012413787.2
NW_020311499.1	Gnomon	CDS	53607	54207	.	-	0	Name=XP_012269210.1;ID=cds-XP_012269210.1;Dbxref=GeneID:105693697%2CGenbank:XP_012269210.1;Parent=rna-XM_012413787.2
NW_020311499.1	Gnomon	CDS	53230	53523	.	-	0	Name=XP_012269210.1;ID=cds-XP_012269210.1;Dbxref=GeneID:105693697%2CGenbank:XP_012269210.1;Parent=rna-XM_012413787.2
NW_020311499.1	Gnomon	CDS	52865	53155	.	-	0	Name=XP_012269210.1;ID=cds-XP_012269210.1;Dbxref=GeneID:105693697%2CGenbank:XP_012269210.1;Parent=rna-XM_012413787.2
NW_020311499.1	Gnomon	CDS	52455	52790	.	-	0	Name=XP_012269210.1;ID=cds-XP_012269210.1;Dbxref=GeneID:105693697%2CGenbank:XP_012269210.1;Parent=rna-XM_012413787.2
NW_020311499.1	Gnomon	CDS	52041	52374	.	-	0	Name=XP_012269210.1;ID=cds-XP_012269210.1;Dbxref=GeneID:105693697%2CGenbank:XP_012269210.1;Parent=rna-XM_012413787.2
NW_020311499.1	Gnomon	CDS	50784	51968	.	-	0	Name=XP_012269210.1;ID=cds-XP_012269210.1;Dbxref=GeneID:105693697%2CGenbank:XP_012269210.1;Parent=rna-XM_012413787.2
NW_020311499.1	Gnomon	CDS	50348	50668	.	-	0	Name=XP_012269210.1;ID=cds-XP_012269210.1;Dbxref=GeneID:105693697%2CGenbank:XP_012269210.1;Parent=rna-XM_012413787.2
NW_020311499.1	Gnomon	CDS	49735	50256	.	-	0	Name=XP_012269210.1;ID=cds-XP_012269210.1;Dbxref=GeneID:105693697%2CGenbank:XP_012269210.1;Parent=rna-XM_012413787.2
NW_020311499.1	Gnomon	CDS	49525	49652	.	-	0	Name=XP_012269210.1;ID=cds-XP_012269210.1;Dbxref=GeneID:105693697%2CGenbank:XP_012269210.1;Parent=rna-XM_012413787.2
NW_020311499.1	Gnomon	CDS	49224	49433	.	-	0	Name=XP_012269210.1;ID=cds-XP_012269210.1;Dbxref=GeneID:105693697%2CGenbank:XP_012269210.1;Parent=rna-XM_012413787.2
NW_020311499.1	Gnomon	CDS	48921	49141	.	-	0	Name=XP_012269210.1;ID=cds-XP_012269210.1;Dbxref=GeneID:105693697%2CGenbank:XP_012269210.1;Parent=rna-XM_012413787.2
NW_020311499.1	Gnomon	CDS	48426	48822	.	-	0	Name=XP_012269210.1;ID=cds-XP_012269210.1;Dbxref=GeneID:105693697%2CGenbank:XP_012269210.1;Parent=rna-XM_012413787.2
NW_020311499.1	Gnomon	CDS	47822	48358	.	-	0	Name=XP_012269210.1;ID=cds-XP_012269210.1;Dbxref=GeneID:105693697%2CGenbank:XP_012269210.1;Parent=rna-XM_012413787.2
NW_020311499.1	Gnomon	CDS	10701	10788	.	+	0	Name=XP_012269236.1;ID=cds-XP_012269236.1;Dbxref=GeneID:105693714%2CGenbank:XP_012269236.1;Parent=rna-XM_012413813.2
NW_020311499.1	Gnomon	CDS	12173	12283	.	+	0	Name=XP_012269236.1;ID=cds-XP_012269236.1;Dbxref=GeneID:105693714%2CGenbank:XP_012269236.1;Parent=rna-XM_012413813.2
NW_020311499.1	Gnomon	CDS	12488	12760	.	+	0	Name=XP_012269236.1;ID=cds-XP_012269236.1;Dbxref=GeneID:105693714%2CGenbank:XP_012269236.1;Parent=rna-XM_012413813.2
NW_020311499.1	Gnomon	CDS	12972	13150	.	+	0	Name=XP_012269236.1;ID=cds-XP_012269236.1;Dbxref=GeneID:105693714%2CGenbank:XP_012269236.1;Parent=rna-XM_012413813.2
NW_020311499.1	Gnomon	CDS	13228	13392	.	+	0	Name=XP_012269236.1;ID=cds-XP_012269236.1;Dbxref=GeneID:105693714%2CGenbank:XP_012269236.1;Parent=rna-XM_012413813.2
NW_020311499.1	Gnomon	CDS	13469	13573	.	+	0	Name=XP_012269236.1;ID=cds-XP_012269236.1;Dbxref=GeneID:105693714%2CGenbank:XP_012269236.1;Parent=rna-XM_012413813.2
NW_020311499.1	Gnomon	CDS	13658	13791	.	+	0	Name=XP_012269236.1;ID=cds-XP_012269236.1;Dbxref=GeneID:105693714%2CGenbank:XP_012269236.1;Parent=rna-XM_012413813.2
NW_020311499.1	Gnomon	CDS	13873	14035	.	+	0	Name=XP_012269236.1;ID=cds-XP_012269236.1;Dbxref=GeneID:105693714%2CGenbank:XP_012269236.1;Parent=rna-XM_012413813.2
NW_020311499.1	Gnomon	CDS	14115	14315	.	+	0	Name=XP_012269236.1;ID=cds-XP_012269236.1;Dbxref=GeneID:105693714%2CGenbank:XP_012269236.1;Parent=rna-XM_012413813.2
NW_020311499.1	Gnomon	CDS	14396	14644	.	+	0	Name=XP_012269236.1;ID=cds-XP_012269236.1;Dbxref=GeneID:105693714%2CGenbank:XP_012269236.1;Parent=rna-XM_012413813.2
NW_020311499.1	Gnomon	CDS	14724	15158	.	+	0	Name=XP_012269236.1;ID=cds-XP_012269236.1;Dbxref=GeneID:105693714%2CGenbank:XP_012269236.1;Parent=rna-XM_012413813.2
NW_020311499.1	Gnomon	exon	67565	68032	.	-	.	ID=exon-XM_012413766.2-7;Dbxref=GeneID:105693685%2CGenbank:XM_012413766.2;Parent=rna-XM_012413766.2
NW_020311499.1	Gnomon	exon	68130	68350	.	-	.	ID=exon-XM_012413766.2-6;Dbxref=GeneID:105693685%2CGenbank:XM_012413766.2;Parent=rna-XM_012413766.2
NW_020311499.1	Gnomon	exon	69487	69793	.	-	.	ID=exon-XM_012413766.2-1;Dbxref=GeneID:105693685%2CGenbank:XM_012413766.2;Parent=rna-XM_012413766.2
NW_020311499.1	Gnomon	exon	68881	69149	.	-	.	ID=exon-XM_012413766.2-3;Dbxref=GeneID:105693685%2CGenbank:XM_012413766.2;Parent=rna-XM_012413766.2
NW_020311499.1	Gnomon	exon	69266	69373	.	-	.	ID=exon-XM_012413766.2-2;Dbxref=GeneID:105693685%2CGenbank:XM_012413766.2;Parent=rna-XM_012413766.2
NW_020311499.1	Gnomon	exon	68453	68576	.	-	.	ID=exon-XM_012413766.2-5;Dbxref=GeneID:105693685%2CGenbank:XM_012413766.2;Parent=rna-XM_012413766.2
NW_020311499.1	Gnomon	exon	68638	68794	.	-	.	ID=exon-XM_012413766.2-4;Dbxref=GeneID:105693685%2CGenbank:XM_012413766.2;Parent=rna-XM_012413766.2
NW_020311499.1	Gnomon	CDS	83694	83830	.	+	0	Name=XP_012269249.1;ID=cds-XP_012269249.1;Dbxref=GeneID:105693719%2CGenbank:XP_012269249.1;Parent=rna-XM_012413826.2
NW_020311499.1	Gnomon	CDS	83940	84285	.	+	0	Name=XP_012269249.1;ID=cds-XP_012269249.1;Dbxref=GeneID:105693719%2CGenbank:XP_012269249.1;Parent=rna-XM_012413826.2
NW_020311499.1	Gnomon	CDS	84429	84745	.	+	0	Name=XP_012269249.1;ID=cds-XP_012269249.1;Dbxref=GeneID:105693719%2CGenbank:XP_012269249.1;Parent=rna-XM_012413826.2
NW_020311499.1	Gnomon	CDS	85762	87638	.	+	0	Name=XP_012269249.1;ID=cds-XP_012269249.1;Dbxref=GeneID:105693719%2CGenbank:XP_012269249.1;Parent=rna-XM_012413826.2
NW_020311499.1	Gnomon	CDS	87720	88935	.	+	0	Name=XP_012269249.1;ID=cds-XP_012269249.1;Dbxref=GeneID:105693719%2CGenbank:XP_012269249.1;Parent=rna-XM_012413826.2
NW_020311499.1	Gnomon	CDS	91470	91599	.	+	0	Name=XP_012269249.1;ID=cds-XP_012269249.1;Dbxref=GeneID:105693719%2CGenbank:XP_012269249.1;Parent=rna-XM_012413826.2
NW_020311499.1	Gnomon	CDS	92797	92924	.	+	0	Name=XP_012269249.1;ID=cds-XP_012269249.1;Dbxref=GeneID:105693719%2CGenbank:XP_012269249.1;Parent=rna-XM_012413826.2
NW_020311499.1	Gnomon	CDS	94310	94825	.	+	0	Name=XP_012269249.1;ID=cds-XP_012269249.1;Dbxref=GeneID:105693719%2CGenbank:XP_012269249.1;Parent=rna-XM_012413826.2
NW_020311499.1	Gnomon	CDS	94906	95008	.	+	0	Name=XP_012269249.1;ID=cds-XP_012269249.1;Dbxref=GeneID:105693719%2CGenbank:XP_012269249.1;Parent=rna-XM_012413826.2
NW_020311499.1	Gnomon	CDS	95159	95356	.	+	0	Name=XP_012269249.1;ID=cds-XP_012269249.1;Dbxref=GeneID:105693719%2CGenbank:XP_012269249.1;Parent=rna-XM_012413826.2
NW_020311499.1	Gnomon	CDS	97053	97264	.	+	0	Name=XP_012269249.1;ID=cds-XP_012269249.1;Dbxref=GeneID:105693719%2CGenbank:XP_012269249.1;Parent=rna-XM_012413826.2
NW_020311499.1	Gnomon	CDS	98015	98115	.	+	0	Name=XP_012269249.1;ID=cds-XP_012269249.1;Dbxref=GeneID:105693719%2CGenbank:XP_012269249.1;Parent=rna-XM_012413826.2
NW_020311499.1	Gnomon	CDS	98208	98530	.	+	0	Name=XP_012269249.1;ID=cds-XP_012269249.1;Dbxref=GeneID:105693719%2CGenbank:XP_012269249.1;Parent=rna-XM_012413826.2
NW_020311499.1	Gnomon	CDS	98600	98971	.	+	0	Name=XP_012269249.1;ID=cds-XP_012269249.1;Dbxref=GeneID:105693719%2CGenbank:XP_012269249.1;Parent=rna-XM_012413826.2
NW_020311499.1	Gnomon	CDS	99271	99633	.	+	0	Name=XP_012269249.1;ID=cds-XP_012269249.1;Dbxref=GeneID:105693719%2CGenbank:XP_012269249.1;Parent=rna-XM_012413826.2
NW_020311499.1	Gnomon	CDS	99718	99931	.	+	0	Name=XP_012269249.1;ID=cds-XP_012269249.1;Dbxref=GeneID:105693719%2CGenbank:XP_012269249.1;Parent=rna-XM_012413826.2
NW_020311499.1	Gnomon	CDS	100024	100266	.	+	0	Name=XP_012269249.1;ID=cds-XP_012269249.1;Dbxref=GeneID:105693719%2CGenbank:XP_012269249.1;Parent=rna-XM_012413826.2
NW_020311499.1	Gnomon	CDS	100334	100485	.	+	0	Name=XP_012269249.1;ID=cds-XP_012269249.1;Dbxref=GeneID:105693719%2CGenbank:XP_012269249.1;Parent=rna-XM_012413826.2
NW_020311499.1	Gnomon	exon	2941	3162	.	-	.	ID=exon-XM_012413824.3-2;Dbxref=GeneID:105693716%2CGenbank:XM_012413824.3;Parent=rna-XM_012413824.3
NW_020311499.1	Gnomon	exon	2692	2835	.	-	.	ID=exon-XM_012413824.3-3;Dbxref=GeneID:105693716%2CGenbank:XM_012413824.3;Parent=rna-XM_012413824.3
NW_020311499.1	Gnomon	exon	2053	2447	.	-	.	ID=exon-XM_012413824.3-4;Dbxref=GeneID:105693716%2CGenbank:XM_012413824.3;Parent=rna-XM_012413824.3
NW_020311499.1	Gnomon	exon	1889	1995	.	-	.	ID=exon-XM_012413824.3-5;Dbxref=GeneID:105693716%2CGenbank:XM_012413824.3;Parent=rna-XM_012413824.3
NW_020311499.1	Gnomon	exon	1303	1514	.	-	.	ID=exon-XM_012413824.3-6;Dbxref=GeneID:105693716%2CGenbank:XM_012413824.3;Parent=rna-XM_012413824.3
NW_020311499.1	Gnomon	exon	387	1207	.	-	.	ID=exon-XM_012413824.3-7;Dbxref=GeneID:105693716%2CGenbank:XM_012413824.3;Parent=rna-XM_012413824.3
NW_020311499.1	Gnomon	exon	3687	3753	.	-	.	ID=exon-XM_012413824.3-1;Dbxref=GeneID:105693716%2CGenbank:XM_012413824.3;Parent=rna-XM_012413824.3
NW_020311499.1	Gnomon	exon	3777	3882	.	+	.	ID=exon-XM_012413818.2-2;Dbxref=GeneID:105693715%2CGenbank:XM_012413818.2;Parent=rna-XM_012413818.2
NW_020311499.1	Gnomon	exon	4186	4313	.	+	.	ID=exon-XM_012413818.2-3;Dbxref=GeneID:105693715%2CGenbank:XM_012413818.2;Parent=rna-XM_012413818.2
NW_020311499.1	Gnomon	exon	4694	4984	.	+	.	ID=exon-XM_012413818.2-4;Dbxref=GeneID:105693715%2CGenbank:XM_012413818.2;Parent=rna-XM_012413818.2
NW_020311499.1	Gnomon	exon	5061	5317	.	+	.	ID=exon-XM_012413818.2-5;Dbxref=GeneID:105693715%2CGenbank:XM_012413818.2;Parent=rna-XM_012413818.2
NW_020311499.1	Gnomon	exon	3515	3605	.	+	.	ID=exon-XM_012413818.2-1;Dbxref=GeneID:105693715%2CGenbank:XM_012413818.2;Parent=rna-XM_012413818.2
NW_020311499.1	Gnomon	exon	5400	5677	.	+	.	ID=exon-XM_012413818.2-6;Dbxref=GeneID:105693715%2CGenbank:XM_012413818.2;Parent=rna-XM_012413818.2
NW_020311499.1	Gnomon	exon	5756	5898	.	+	.	ID=exon-XM_012413818.2-7;Dbxref=GeneID:105693715%2CGenbank:XM_012413818.2;Parent=rna-XM_012413818.2
NW_020311499.1	Gnomon	exon	5976	6452	.	+	.	ID=exon-XM_012413818.2-8;Dbxref=GeneID:105693715%2CGenbank:XM_012413818.2;Parent=rna-XM_012413818.2
NW_020311499.1	Gnomon	CDS	18771	18918	.	-	0	Name=XP_012269248.1;ID=cds-XP_012269248.1;Dbxref=GeneID:105693718%2CGenbank:XP_012269248.1;Parent=rna-XM_012413825.2
NW_020311499.1	Gnomon	CDS	17381	17541	.	-	0	Name=XP_012269248.1;ID=cds-XP_012269248.1;Dbxref=GeneID:105693718%2CGenbank:XP_012269248.1;Parent=rna-XM_012413825.2
NW_020311499.1	Gnomon	CDS	17068	17304	.	-	0	Name=XP_012269248.1;ID=cds-XP_012269248.1;Dbxref=GeneID:105693718%2CGenbank:XP_012269248.1;Parent=rna-XM_012413825.2
NW_020311499.1	Gnomon	CDS	16579	16875	.	-	0	Name=XP_012269248.1;ID=cds-XP_012269248.1;Dbxref=GeneID:105693718%2CGenbank:XP_012269248.1;Parent=rna-XM_012413825.2
NW_020311499.1	Gnomon	CDS	16260	16487	.	-	0	Name=XP_012269248.1;ID=cds-XP_012269248.1;Dbxref=GeneID:105693718%2CGenbank:XP_012269248.1;Parent=rna-XM_012413825.2
NW_020311499.1	Gnomon	exon	30510	31154	.	-	.	ID=exon-XM_012413796.2-1;Dbxref=GeneID:105693702%2CGenbank:XM_012413796.2;Parent=rna-XM_012413796.2
NW_020311499.1	Gnomon	exon	30254	30425	.	-	.	ID=exon-XM_012413796.2-2;Dbxref=GeneID:105693702%2CGenbank:XM_012413796.2;Parent=rna-XM_012413796.2
NW_020311499.1	Gnomon	mRNA	58357	61129	.	-	.	Name=XM_012413840.2;ID=rna-XM_012413840.2;Dbxref=GeneID:105693726%2CGenbank:XM_012413840.2;Parent=gene-LOC105693726
NW_020311499.1	Gnomon	exon	50348	50668	.	-	.	ID=exon-XM_012413787.2-10;Dbxref=GeneID:105693697%2CGenbank:XM_012413787.2;Parent=rna-XM_012413787.2
NW_020311499.1	Gnomon	exon	49735	50256	.	-	.	ID=exon-XM_012413787.2-11;Dbxref=GeneID:105693697%2CGenbank:XM_012413787.2;Parent=rna-XM_012413787.2
NW_020311499.1	Gnomon	exon	47780	48358	.	-	.	ID=exon-XM_012413787.2-16;Dbxref=GeneID:105693697%2CGenbank:XM_012413787.2;Parent=rna-XM_012413787.2
NW_020311499.1	Gnomon	exon	48921	49141	.	-	.	ID=exon-XM_012413787.2-14;Dbxref=GeneID:105693697%2CGenbank:XM_012413787.2;Parent=rna-XM_012413787.2
NW_020311499.1	Gnomon	exon	48426	48822	.	-	.	ID=exon-XM_012413787.2-15;Dbxref=GeneID:105693697%2CGenbank:XM_012413787.2;Parent=rna-XM_012413787.2
NW_020311499.1	Gnomon	exon	49525	49652	.	-	.	ID=exon-XM_012413787.2-12;Dbxref=GeneID:105693697%2CGenbank:XM_012413787.2;Parent=rna-XM_012413787.2
NW_020311499.1	Gnomon	exon	49224	49433	.	-	.	ID=exon-XM_012413787.2-13;Dbxref=GeneID:105693697%2CGenbank:XM_012413787.2;Parent=rna-XM_012413787.2
NW_020311499.1	Gnomon	exon	59278	59353	.	-	.	ID=exon-XM_012413842.2-7;Dbxref=GeneID:105693726%2CGenbank:XM_012413842.2;Parent=rna-XM_012413842.2
NW_020311499.1	Gnomon	exon	58357	59220	.	-	.	ID=exon-XM_012413842.2-8;Dbxref=GeneID:105693726%2CGenbank:XM_012413842.2;Parent=rna-XM_012413842.2
NW_020311499.1	Gnomon	exon	59617	59875	.	-	.	ID=exon-XM_012413842.2-5;Dbxref=GeneID:105693726%2CGenbank:XM_012413842.2;Parent=rna-XM_012413842.2
NW_020311499.1	Gnomon	exon	59449	59533	.	-	.	ID=exon-XM_012413842.2-6;Dbxref=GeneID:105693726%2CGenbank:XM_012413842.2;Parent=rna-XM_012413842.2
NW_020311499.1	Gnomon	exon	60492	60663	.	-	.	ID=exon-XM_012413842.2-3;Dbxref=GeneID:105693726%2CGenbank:XM_012413842.2;Parent=rna-XM_012413842.2
NW_020311499.1	Gnomon	exon	59962	60393	.	-	.	ID=exon-XM_012413842.2-4;Dbxref=GeneID:105693726%2CGenbank:XM_012413842.2;Parent=rna-XM_012413842.2
NW_020311499.1	Gnomon	exon	61021	61107	.	-	.	ID=exon-XM_012413842.2-1;Dbxref=GeneID:105693726%2CGenbank:XM_012413842.2;Parent=rna-XM_012413842.2
NW_020311499.1	Gnomon	exon	60745	60868	.	-	.	ID=exon-XM_012413842.2-2;Dbxref=GeneID:105693726%2CGenbank:XM_012413842.2;Parent=rna-XM_012413842.2
NW_020311499.1	Gnomon	exon	108615	109320	.	-	.	ID=exon-XR_002306124.1-2;Dbxref=GeneID:105693720%2CGenbank:XR_002306124.1;Parent=rna-XR_002306124.1
NW_020311499.1	Gnomon	exon	108351	108507	.	-	.	ID=exon-XR_002306124.1-3;Dbxref=GeneID:105693720%2CGenbank:XR_002306124.1;Parent=rna-XR_002306124.1
NW_020311499.1	Gnomon	exon	109378	109947	.	-	.	ID=exon-XR_002306124.1-1;Dbxref=GeneID:105693720%2CGenbank:XR_002306124.1;Parent=rna-XR_002306124.1
NW_020311499.1	Gnomon	exon	106667	108296	.	-	.	ID=exon-XR_002306124.1-4;Dbxref=GeneID:105693720%2CGenbank:XR_002306124.1;Parent=rna-XR_002306124.1
NW_020311499.1	Gnomon	exon	106511	106590	.	-	.	ID=exon-XR_002306124.1-5;Dbxref=GeneID:105693720%2CGenbank:XR_002306124.1;Parent=rna-XR_002306124.1
NW_020311499.1	Gnomon	CDS	12178	12283	.	+	0	Name=XP_012269238.1;ID=cds-XP_012269238.1;Dbxref=GeneID:105693714%2CGenbank:XP_012269238.1;Parent=rna-XM_012413815.2
NW_020311499.1	Gnomon	CDS	12488	12760	.	+	0	Name=XP_012269238.1;ID=cds-XP_012269238.1;Dbxref=GeneID:105693714%2CGenbank:XP_012269238.1;Parent=rna-XM_012413815.2
NW_020311499.1	Gnomon	CDS	12972	13150	.	+	0	Name=XP_012269238.1;ID=cds-XP_012269238.1;Dbxref=GeneID:105693714%2CGenbank:XP_012269238.1;Parent=rna-XM_012413815.2
NW_020311499.1	Gnomon	CDS	13228	13392	.	+	0	Name=XP_012269238.1;ID=cds-XP_012269238.1;Dbxref=GeneID:105693714%2CGenbank:XP_012269238.1;Parent=rna-XM_012413815.2
NW_020311499.1	Gnomon	CDS	13469	13573	.	+	0	Name=XP_012269238.1;ID=cds-XP_012269238.1;Dbxref=GeneID:105693714%2CGenbank:XP_012269238.1;Parent=rna-XM_012413815.2
NW_020311499.1	Gnomon	CDS	13658	13791	.	+	0	Name=XP_012269238.1;ID=cds-XP_012269238.1;Dbxref=GeneID:105693714%2CGenbank:XP_012269238.1;Parent=rna-XM_012413815.2
NW_020311499.1	Gnomon	CDS	13873	14035	.	+	0	Name=XP_012269238.1;ID=cds-XP_012269238.1;Dbxref=GeneID:105693714%2CGenbank:XP_012269238.1;Parent=rna-XM_012413815.2
NW_020311499.1	Gnomon	CDS	14115	14315	.	+	0	Name=XP_012269238.1;ID=cds-XP_012269238.1;Dbxref=GeneID:105693714%2CGenbank:XP_012269238.1;Parent=rna-XM_012413815.2
NW_020311499.1	Gnomon	CDS	14396	14644	.	+	0	Name=XP_012269238.1;ID=cds-XP_012269238.1;Dbxref=GeneID:105693714%2CGenbank:XP_012269238.1;Parent=rna-XM_012413815.2
NW_020311499.1	Gnomon	CDS	14724	15158	.	+	0	Name=XP_012269238.1;ID=cds-XP_012269238.1;Dbxref=GeneID:105693714%2CGenbank:XP_012269238.1;Parent=rna-XM_012413815.2
NW_020311499.1	Gnomon	exon	35044	35737	.	+	.	ID=exon-XM_020856817.1-1;Dbxref=GeneID:105693701%2CGenbank:XM_020856817.1;Parent=rna-XM_020856817.1
NW_020311499.1	Gnomon	exon	37493	37655	.	+	.	ID=exon-XM_020856817.1-3;Dbxref=GeneID:105693701%2CGenbank:XM_020856817.1;Parent=rna-XM_020856817.1
NW_020311499.1	Gnomon	exon	36342	37124	.	+	.	ID=exon-XM_020856817.1-2;Dbxref=GeneID:105693701%2CGenbank:XM_020856817.1;Parent=rna-XM_020856817.1
NW_020311499.1	Gnomon	exon	39112	42485	.	+	.	ID=exon-XM_020856817.1-5;Dbxref=GeneID:105693701%2CGenbank:XM_020856817.1;Parent=rna-XM_020856817.1
NW_020311499.1	Gnomon	exon	38445	38767	.	+	.	ID=exon-XM_020856817.1-4;Dbxref=GeneID:105693701%2CGenbank:XM_020856817.1;Parent=rna-XM_020856817.1
NW_020311499.1	Gnomon	exon	42586	42618	.	+	.	ID=exon-XM_020856817.1-6;Dbxref=GeneID:105693701%2CGenbank:XM_020856817.1;Parent=rna-XM_020856817.1
NW_020311499.1	Gnomon	exon	43586	43974	.	+	.	ID=exon-XM_012413790.2-2;Dbxref=GeneID:105693698%2CGenbank:XM_012413790.2;Parent=rna-XM_012413790.2
NW_020311499.1	Gnomon	exon	42720	43059	.	+	.	ID=exon-XM_012413790.2-1;Dbxref=GeneID:105693698%2CGenbank:XM_012413790.2;Parent=rna-XM_012413790.2
NW_020311499.1	Gnomon	exon	45070	45264	.	+	.	ID=exon-XM_012413790.2-6;Dbxref=GeneID:105693698%2CGenbank:XM_012413790.2;Parent=rna-XM_012413790.2
NW_020311499.1	Gnomon	exon	44811	45004	.	+	.	ID=exon-XM_012413790.2-5;Dbxref=GeneID:105693698%2CGenbank:XM_012413790.2;Parent=rna-XM_012413790.2
NW_020311499.1	Gnomon	exon	44380	44716	.	+	.	ID=exon-XM_012413790.2-4;Dbxref=GeneID:105693698%2CGenbank:XM_012413790.2;Parent=rna-XM_012413790.2
NW_020311499.1	Gnomon	exon	44042	44300	.	+	.	ID=exon-XM_012413790.2-3;Dbxref=GeneID:105693698%2CGenbank:XM_012413790.2;Parent=rna-XM_012413790.2
NW_020311499.1	Gnomon	gene	73461	76004	.	+	.	Name=LOC110117485;ID=gene-LOC110117485;Dbxref=GeneID:110117485
NW_020311499.1	Gnomon	exon	45832	46147	.	+	.	ID=exon-XM_012413790.2-9;Dbxref=GeneID:105693698%2CGenbank:XM_012413790.2;Parent=rna-XM_012413790.2
NW_020311499.1	Gnomon	exon	45587	45757	.	+	.	ID=exon-XM_012413790.2-8;Dbxref=GeneID:105693698%2CGenbank:XM_012413790.2;Parent=rna-XM_012413790.2
NW_020311499.1	Gnomon	exon	45349	45505	.	+	.	ID=exon-XM_012413790.2-7;Dbxref=GeneID:105693698%2CGenbank:XM_012413790.2;Parent=rna-XM_012413790.2
NW_020311499.1	Gnomon	CDS	10528	10576	.	+	0	Name=XP_012269237.1;ID=cds-XP_012269237.1;Dbxref=GeneID:105693714%2CGenbank:XP_012269237.1;Parent=rna-XM_012413814.2
NW_020311499.1	Gnomon	CDS	12173	12283	.	+	0	Name=XP_012269237.1;ID=cds-XP_012269237.1;Dbxref=GeneID:105693714%2CGenbank:XP_012269237.1;Parent=rna-XM_012413814.2
NW_020311499.1	Gnomon	CDS	12488	12760	.	+	0	Name=XP_012269237.1;ID=cds-XP_012269237.1;Dbxref=GeneID:105693714%2CGenbank:XP_012269237.1;Parent=rna-XM_012413814.2
NW_020311499.1	Gnomon	CDS	12972	13150	.	+	0	Name=XP_012269237.1;ID=cds-XP_012269237.1;Dbxref=GeneID:105693714%2CGenbank:XP_012269237.1;Parent=rna-XM_012413814.2
NW_020311499.1	Gnomon	CDS	13228	13392	.	+	0	Name=XP_012269237.1;ID=cds-XP_012269237.1;Dbxref=GeneID:105693714%2CGenbank:XP_012269237.1;Parent=rna-XM_012413814.2
NW_020311499.1	Gnomon	CDS	13469	13573	.	+	0	Name=XP_012269237.1;ID=cds-XP_012269237.1;Dbxref=GeneID:105693714%2CGenbank:XP_012269237.1;Parent=rna-XM_012413814.2
NW_020311499.1	Gnomon	CDS	13658	13791	.	+	0	Name=XP_012269237.1;ID=cds-XP_012269237.1;Dbxref=GeneID:105693714%2CGenbank:XP_012269237.1;Parent=rna-XM_012413814.2
NW_020311499.1	Gnomon	CDS	13873	14035	.	+	0	Name=XP_012269237.1;ID=cds-XP_012269237.1;Dbxref=GeneID:105693714%2CGenbank:XP_012269237.1;Parent=rna-XM_012413814.2
NW_020311499.1	Gnomon	CDS	14115	14315	.	+	0	Name=XP_012269237.1;ID=cds-XP_012269237.1;Dbxref=GeneID:105693714%2CGenbank:XP_012269237.1;Parent=rna-XM_012413814.2
NW_020311499.1	Gnomon	CDS	14396	14644	.	+	0	Name=XP_012269237.1;ID=cds-XP_012269237.1;Dbxref=GeneID:105693714%2CGenbank:XP_012269237.1;Parent=rna-XM_012413814.2
NW_020311499.1	Gnomon	CDS	14724	15158	.	+	0	Name=XP_012269237.1;ID=cds-XP_012269237.1;Dbxref=GeneID:105693714%2CGenbank:XP_012269237.1;Parent=rna-XM_012413814.2
NW_020311499.1	Gnomon	exon	14724	15643	.	+	.	ID=exon-XM_020856804.1-11;Dbxref=GeneID:105693714%2CGenbank:XM_020856804.1;Parent=rna-XM_020856804.1
NW_020311499.1	Gnomon	exon	14396	14644	.	+	.	ID=exon-XM_020856804.1-10;Dbxref=GeneID:105693714%2CGenbank:XM_020856804.1;Parent=rna-XM_020856804.1
NW_020311499.1	RefSeq	region	1	110110	.	+	.	Name=Unknown;ID=NW_020311499.1:1..110110;Dbxref=taxon:37344
NW_020311499.1	Gnomon	exon	12173	12283	.	+	.	ID=exon-XM_012413813.2-2;Dbxref=GeneID:105693714%2CGenbank:XM_012413813.2;Parent=rna-XM_012413813.2
NW_020311499.1	Gnomon	exon	10587	10788	.	+	.	ID=exon-XM_012413813.2-1;Dbxref=GeneID:105693714%2CGenbank:XM_012413813.2;Parent=rna-XM_012413813.2
NW_020311499.1	Gnomon	exon	13873	14035	.	+	.	ID=exon-XM_012413813.2-8;Dbxref=GeneID:105693714%2CGenbank:XM_012413813.2;Parent=rna-XM_012413813.2
NW_020311499.1	Gnomon	exon	13658	13791	.	+	.	ID=exon-XM_012413813.2-7;Dbxref=GeneID:105693714%2CGenbank:XM_012413813.2;Parent=rna-XM_012413813.2
NW_020311499.1	Gnomon	exon	14115	14315	.	+	.	ID=exon-XM_012413813.2-9;Dbxref=GeneID:105693714%2CGenbank:XM_012413813.2;Parent=rna-XM_012413813.2
NW_020311499.1	Gnomon	exon	12972	13150	.	+	.	ID=exon-XM_012413813.2-4;Dbxref=GeneID:105693714%2CGenbank:XM_012413813.2;Parent=rna-XM_012413813.2
NW_020311499.1	Gnomon	exon	12488	12760	.	+	.	ID=exon-XM_012413813.2-3;Dbxref=GeneID:105693714%2CGenbank:XM_012413813.2;Parent=rna-XM_012413813.2
NW_020311499.1	Gnomon	exon	13469	13573	.	+	.	ID=exon-XM_012413813.2-6;Dbxref=GeneID:105693714%2CGenbank:XM_012413813.2;Parent=rna-XM_012413813.2
NW_020311499.1	Gnomon	exon	13228	13392	.	+	.	ID=exon-XM_012413813.2-5;Dbxref=GeneID:105693714%2CGenbank:XM_012413813.2;Parent=rna-XM_012413813.2
NW_020311499.1	Gnomon	CDS	31705	33951	.	-	0	Name=XP_012269214.1;ID=cds-XP_012269214.1;Dbxref=GeneID:105693699%2CGenbank:XP_012269214.1;Parent=rna-XM_012413791.2
NW_020311499.1	Gnomon	exon	98600	98971	.	+	.	ID=exon-XR_002306121.1-20;Dbxref=GeneID:105693719%2CGenbank:XR_002306121.1;Parent=rna-XR_002306121.1
NW_020311499.1	Gnomon	mRNA	56401	58746	.	-	.	Name=XM_012413843.2;ID=rna-XM_012413843.2;Dbxref=GeneID:105693727%2CGenbank:XM_012413843.2;Parent=gene-LOC105693727
NW_020311499.1	Gnomon	exon	99718	99931	.	+	.	ID=exon-XR_002306121.1-22;Dbxref=GeneID:105693719%2CGenbank:XR_002306121.1;Parent=rna-XR_002306121.1
NW_020311499.1	Gnomon	exon	99271	99633	.	+	.	ID=exon-XR_002306121.1-21;Dbxref=GeneID:105693719%2CGenbank:XR_002306121.1;Parent=rna-XR_002306121.1
NW_020311499.1	Gnomon	exon	100334	100566	.	+	.	ID=exon-XR_002306121.1-24;Dbxref=GeneID:105693719%2CGenbank:XR_002306121.1;Parent=rna-XR_002306121.1
NW_020311499.1	Gnomon	exon	100024	100266	.	+	.	ID=exon-XR_002306121.1-23;Dbxref=GeneID:105693719%2CGenbank:XR_002306121.1;Parent=rna-XR_002306121.1
NW_020311499.1	Gnomon	exon	105889	105981	.	+	.	ID=exon-XR_002306121.1-26;Dbxref=GeneID:105693719%2CGenbank:XR_002306121.1;Parent=rna-XR_002306121.1
NW_020311499.1	Gnomon	exon	105741	105792	.	+	.	ID=exon-XR_002306121.1-25;Dbxref=GeneID:105693719%2CGenbank:XR_002306121.1;Parent=rna-XR_002306121.1
NW_020311499.1	Gnomon	exon	97053	97264	.	+	.	ID=exon-XR_002306121.1-17;Dbxref=GeneID:105693719%2CGenbank:XR_002306121.1;Parent=rna-XR_002306121.1
NW_020311499.1	Gnomon	exon	95159	95356	.	+	.	ID=exon-XR_002306121.1-16;Dbxref=GeneID:105693719%2CGenbank:XR_002306121.1;Parent=rna-XR_002306121.1
NW_020311499.1	Gnomon	exon	98208	98530	.	+	.	ID=exon-XR_002306121.1-19;Dbxref=GeneID:105693719%2CGenbank:XR_002306121.1;Parent=rna-XR_002306121.1
NW_020311499.1	Gnomon	exon	98015	98115	.	+	.	ID=exon-XR_002306121.1-18;Dbxref=GeneID:105693719%2CGenbank:XR_002306121.1;Parent=rna-XR_002306121.1
NW_020311499.1	Gnomon	exon	87720	88935	.	+	.	ID=exon-XR_002306121.1-11;Dbxref=GeneID:105693719%2CGenbank:XR_002306121.1;Parent=rna-XR_002306121.1
NW_020311499.1	Gnomon	exon	85762	87638	.	+	.	ID=exon-XR_002306121.1-10;Dbxref=GeneID:105693719%2CGenbank:XR_002306121.1;Parent=rna-XR_002306121.1
NW_020311499.1	Gnomon	exon	92797	92924	.	+	.	ID=exon-XR_002306121.1-13;Dbxref=GeneID:105693719%2CGenbank:XR_002306121.1;Parent=rna-XR_002306121.1
NW_020311499.1	Gnomon	exon	91470	91599	.	+	.	ID=exon-XR_002306121.1-12;Dbxref=GeneID:105693719%2CGenbank:XR_002306121.1;Parent=rna-XR_002306121.1
NW_020311499.1	Gnomon	exon	94906	95008	.	+	.	ID=exon-XR_002306121.1-15;Dbxref=GeneID:105693719%2CGenbank:XR_002306121.1;Parent=rna-XR_002306121.1
NW_020311499.1	Gnomon	exon	94310	94825	.	+	.	ID=exon-XR_002306121.1-14;Dbxref=GeneID:105693719%2CGenbank:XR_002306121.1;Parent=rna-XR_002306121.1
NW_020311499.1	Gnomon	CDS	43048	43059	.	+	0	Name=XP_012269213.1;ID=cds-XP_012269213.1;Dbxref=GeneID:105693698%2CGenbank:XP_012269213.1;Parent=rna-XM_012413790.2
NW_020311499.1	Gnomon	CDS	43586	43974	.	+	0	Name=XP_012269213.1;ID=cds-XP_012269213.1;Dbxref=GeneID:105693698%2CGenbank:XP_012269213.1;Parent=rna-XM_012413790.2
NW_020311499.1	Gnomon	CDS	44042	44300	.	+	0	Name=XP_012269213.1;ID=cds-XP_012269213.1;Dbxref=GeneID:105693698%2CGenbank:XP_012269213.1;Parent=rna-XM_012413790.2
NW_020311499.1	Gnomon	CDS	44380	44716	.	+	0	Name=XP_012269213.1;ID=cds-XP_012269213.1;Dbxref=GeneID:105693698%2CGenbank:XP_012269213.1;Parent=rna-XM_012413790.2
NW_020311499.1	Gnomon	CDS	44811	45004	.	+	0	Name=XP_012269213.1;ID=cds-XP_012269213.1;Dbxref=GeneID:105693698%2CGenbank:XP_012269213.1;Parent=rna-XM_012413790.2
NW_020311499.1	Gnomon	CDS	45070	45264	.	+	0	Name=XP_012269213.1;ID=cds-XP_012269213.1;Dbxref=GeneID:105693698%2CGenbank:XP_012269213.1;Parent=rna-XM_012413790.2
NW_020311499.1	Gnomon	CDS	45349	45505	.	+	0	Name=XP_012269213.1;ID=cds-XP_012269213.1;Dbxref=GeneID:105693698%2CGenbank:XP_012269213.1;Parent=rna-XM_012413790.2
NW_020311499.1	Gnomon	CDS	45587	45757	.	+	0	Name=XP_012269213.1;ID=cds-XP_012269213.1;Dbxref=GeneID:105693698%2CGenbank:XP_012269213.1;Parent=rna-XM_012413790.2
NW_020311499.1	Gnomon	CDS	45832	46147	.	+	0	Name=XP_012269213.1;ID=cds-XP_012269213.1;Dbxref=GeneID:105693698%2CGenbank:XP_012269213.1;Parent=rna-XM_012413790.2
NW_020311499.1	Gnomon	CDS	46231	46416	.	+	0	Name=XP_012269213.1;ID=cds-XP_012269213.1;Dbxref=GeneID:105693698%2CGenbank:XP_012269213.1;Parent=rna-XM_012413790.2
NW_020311499.1	Gnomon	CDS	46494	46641	.	+	0	Name=XP_012269213.1;ID=cds-XP_012269213.1;Dbxref=GeneID:105693698%2CGenbank:XP_012269213.1;Parent=rna-XM_012413790.2
NW_020311499.1	Gnomon	CDS	46734	46829	.	+	0	Name=XP_012269213.1;ID=cds-XP_012269213.1;Dbxref=GeneID:105693698%2CGenbank:XP_012269213.1;Parent=rna-XM_012413790.2
NW_020311499.1	Gnomon	CDS	46913	47054	.	+	0	Name=XP_012269213.1;ID=cds-XP_012269213.1;Dbxref=GeneID:105693698%2CGenbank:XP_012269213.1;Parent=rna-XM_012413790.2
NW_020311499.1	Gnomon	CDS	47153	47286	.	+	0	Name=XP_012269213.1;ID=cds-XP_012269213.1;Dbxref=GeneID:105693698%2CGenbank:XP_012269213.1;Parent=rna-XM_012413790.2
NW_020311499.1	Gnomon	exon	106100	106257	.	-	.	ID=exon-XM_012413831.2-2;Dbxref=GeneID:105693720%2CGenbank:XM_012413831.2;Parent=rna-XM_012413831.2
NW_020311499.1	Gnomon	exon	106327	106660	.	-	.	ID=exon-XM_012413831.2-1;Dbxref=GeneID:105693720%2CGenbank:XM_012413831.2;Parent=rna-XM_012413831.2
NW_020311499.1	Gnomon	exon	105303	105749	.	-	.	ID=exon-XM_012413831.2-4;Dbxref=GeneID:105693720%2CGenbank:XM_012413831.2;Parent=rna-XM_012413831.2
NW_020311499.1	Gnomon	exon	105838	106014	.	-	.	ID=exon-XM_012413831.2-3;Dbxref=GeneID:105693720%2CGenbank:XM_012413831.2;Parent=rna-XM_012413831.2
NW_020311499.1	Gnomon	mRNA	61572	64942	.	+	.	Name=XM_012413844.2;ID=rna-XM_012413844.2;Dbxref=GeneID:105693728%2CGenbank:XM_012413844.2;Parent=gene-LOC105693728
NW_020311499.1	Gnomon	mRNA	105303	106660	.	-	.	Name=XM_012413831.2;ID=rna-XM_012413831.2;Dbxref=GeneID:105693720%2CGenbank:XM_012413831.2;Parent=gene-LOC105693720
NW_020311499.1	Gnomon	CDS	12178	12283	.	+	0	Name=XP_012269239.1;ID=cds-XP_012269239.1;Dbxref=GeneID:105693714%2CGenbank:XP_012269239.1;Parent=rna-XM_012413816.2
NW_020311499.1	Gnomon	CDS	12488	12760	.	+	0	Name=XP_012269239.1;ID=cds-XP_012269239.1;Dbxref=GeneID:105693714%2CGenbank:XP_012269239.1;Parent=rna-XM_012413816.2
NW_020311499.1	Gnomon	CDS	12972	13150	.	+	0	Name=XP_012269239.1;ID=cds-XP_012269239.1;Dbxref=GeneID:105693714%2CGenbank:XP_012269239.1;Parent=rna-XM_012413816.2
NW_020311499.1	Gnomon	CDS	13228	13392	.	+	0	Name=XP_012269239.1;ID=cds-XP_012269239.1;Dbxref=GeneID:105693714%2CGenbank:XP_012269239.1;Parent=rna-XM_012413816.2
NW_020311499.1	Gnomon	CDS	13469	13573	.	+	0	Name=XP_012269239.1;ID=cds-XP_012269239.1;Dbxref=GeneID:105693714%2CGenbank:XP_012269239.1;Parent=rna-XM_012413816.2
NW_020311499.1	Gnomon	CDS	13658	13791	.	+	0	Name=XP_012269239.1;ID=cds-XP_012269239.1;Dbxref=GeneID:105693714%2CGenbank:XP_012269239.1;Parent=rna-XM_012413816.2
NW_020311499.1	Gnomon	CDS	13873	14035	.	+	0	Name=XP_012269239.1;ID=cds-XP_012269239.1;Dbxref=GeneID:105693714%2CGenbank:XP_012269239.1;Parent=rna-XM_012413816.2
NW_020311499.1	Gnomon	CDS	14115	14315	.	+	0	Name=XP_012269239.1;ID=cds-XP_012269239.1;Dbxref=GeneID:105693714%2CGenbank:XP_012269239.1;Parent=rna-XM_012413816.2
NW_020311499.1	Gnomon	CDS	14396	14644	.	+	0	Name=XP_012269239.1;ID=cds-XP_012269239.1;Dbxref=GeneID:105693714%2CGenbank:XP_012269239.1;Parent=rna-XM_012413816.2
NW_020311499.1	Gnomon	CDS	14724	15158	.	+	0	Name=XP_012269239.1;ID=cds-XP_012269239.1;Dbxref=GeneID:105693714%2CGenbank:XP_012269239.1;Parent=rna-XM_012413816.2
NW_020311499.1	Gnomon	exon	15781	16487	.	-	.	ID=exon-XM_012413825.2-6;Dbxref=GeneID:105693718%2CGenbank:XM_012413825.2;Parent=rna-XM_012413825.2
NW_020311499.1	Gnomon	exon	17068	17304	.	-	.	ID=exon-XM_012413825.2-4;Dbxref=GeneID:105693718%2CGenbank:XM_012413825.2;Parent=rna-XM_012413825.2
NW_020311499.1	Gnomon	exon	16579	16875	.	-	.	ID=exon-XM_012413825.2-5;Dbxref=GeneID:105693718%2CGenbank:XM_012413825.2;Parent=rna-XM_012413825.2
NW_020311499.1	Gnomon	exon	18771	18947	.	-	.	ID=exon-XM_012413825.2-2;Dbxref=GeneID:105693718%2CGenbank:XM_012413825.2;Parent=rna-XM_012413825.2
NW_020311499.1	Gnomon	exon	17381	17541	.	-	.	ID=exon-XM_012413825.2-3;Dbxref=GeneID:105693718%2CGenbank:XM_012413825.2;Parent=rna-XM_012413825.2
NW_020311499.1	Gnomon	exon	19039	19117	.	-	.	ID=exon-XM_012413825.2-1;Dbxref=GeneID:105693718%2CGenbank:XM_012413825.2;Parent=rna-XM_012413825.2
NW_020311499.1	Gnomon	CDS	7512	7518	.	+	0	Name=XP_020712461.1;ID=cds-XP_020712461.1;Dbxref=GeneID:105693714%2CGenbank:XP_020712461.1;Parent=rna-XM_020856802.1
NW_020311499.1	Gnomon	CDS	12173	12283	.	+	0	Name=XP_020712461.1;ID=cds-XP_020712461.1;Dbxref=GeneID:105693714%2CGenbank:XP_020712461.1;Parent=rna-XM_020856802.1
NW_020311499.1	Gnomon	CDS	12488	12760	.	+	0	Name=XP_020712461.1;ID=cds-XP_020712461.1;Dbxref=GeneID:105693714%2CGenbank:XP_020712461.1;Parent=rna-XM_020856802.1
NW_020311499.1	Gnomon	CDS	12972	13150	.	+	0	Name=XP_020712461.1;ID=cds-XP_020712461.1;Dbxref=GeneID:105693714%2CGenbank:XP_020712461.1;Parent=rna-XM_020856802.1
NW_020311499.1	Gnomon	CDS	13228	13392	.	+	0	Name=XP_020712461.1;ID=cds-XP_020712461.1;Dbxref=GeneID:105693714%2CGenbank:XP_020712461.1;Parent=rna-XM_020856802.1
NW_020311499.1	Gnomon	CDS	13469	13573	.	+	0	Name=XP_020712461.1;ID=cds-XP_020712461.1;Dbxref=GeneID:105693714%2CGenbank:XP_020712461.1;Parent=rna-XM_020856802.1
NW_020311499.1	Gnomon	CDS	13658	13791	.	+	0	Name=XP_020712461.1;ID=cds-XP_020712461.1;Dbxref=GeneID:105693714%2CGenbank:XP_020712461.1;Parent=rna-XM_020856802.1
NW_020311499.1	Gnomon	CDS	13873	14035	.	+	0	Name=XP_020712461.1;ID=cds-XP_020712461.1;Dbxref=GeneID:105693714%2CGenbank:XP_020712461.1;Parent=rna-XM_020856802.1
NW_020311499.1	Gnomon	CDS	14115	14315	.	+	0	Name=XP_020712461.1;ID=cds-XP_020712461.1;Dbxref=GeneID:105693714%2CGenbank:XP_020712461.1;Parent=rna-XM_020856802.1
NW_020311499.1	Gnomon	CDS	14396	14644	.	+	0	Name=XP_020712461.1;ID=cds-XP_020712461.1;Dbxref=GeneID:105693714%2CGenbank:XP_020712461.1;Parent=rna-XM_020856802.1
NW_020311499.1	Gnomon	CDS	14724	15158	.	+	0	Name=XP_020712461.1;ID=cds-XP_020712461.1;Dbxref=GeneID:105693714%2CGenbank:XP_020712461.1;Parent=rna-XM_020856802.1
NW_020311499.1	Gnomon	CDS	54655	54820	.	-	0	Name=XP_020712474.1;ID=cds-XP_020712474.1;Dbxref=GeneID:105693697%2CGenbank:XP_020712474.1;Parent=rna-XM_020856815.1
NW_020311499.1	Gnomon	CDS	54273	54570	.	-	0	Name=XP_020712474.1;ID=cds-XP_020712474.1;Dbxref=GeneID:105693697%2CGenbank:XP_020712474.1;Parent=rna-XM_020856815.1
NW_020311499.1	Gnomon	CDS	53607	54207	.	-	0	Name=XP_020712474.1;ID=cds-XP_020712474.1;Dbxref=GeneID:105693697%2CGenbank:XP_020712474.1;Parent=rna-XM_020856815.1
NW_020311499.1	Gnomon	CDS	53230	53523	.	-	0	Name=XP_020712474.1;ID=cds-XP_020712474.1;Dbxref=GeneID:105693697%2CGenbank:XP_020712474.1;Parent=rna-XM_020856815.1
NW_020311499.1	Gnomon	CDS	52865	53155	.	-	0	Name=XP_020712474.1;ID=cds-XP_020712474.1;Dbxref=GeneID:105693697%2CGenbank:XP_020712474.1;Parent=rna-XM_020856815.1
NW_020311499.1	Gnomon	CDS	52455	52790	.	-	0	Name=XP_020712474.1;ID=cds-XP_020712474.1;Dbxref=GeneID:105693697%2CGenbank:XP_020712474.1;Parent=rna-XM_020856815.1
NW_020311499.1	Gnomon	CDS	52041	52374	.	-	0	Name=XP_020712474.1;ID=cds-XP_020712474.1;Dbxref=GeneID:105693697%2CGenbank:XP_020712474.1;Parent=rna-XM_020856815.1
NW_020311499.1	Gnomon	CDS	50784	51968	.	-	0	Name=XP_020712474.1;ID=cds-XP_020712474.1;Dbxref=GeneID:105693697%2CGenbank:XP_020712474.1;Parent=rna-XM_020856815.1
NW_020311499.1	Gnomon	CDS	50348	50668	.	-	0	Name=XP_020712474.1;ID=cds-XP_020712474.1;Dbxref=GeneID:105693697%2CGenbank:XP_020712474.1;Parent=rna-XM_020856815.1
NW_020311499.1	Gnomon	CDS	49735	50256	.	-	0	Name=XP_020712474.1;ID=cds-XP_020712474.1;Dbxref=GeneID:105693697%2CGenbank:XP_020712474.1;Parent=rna-XM_020856815.1
NW_020311499.1	Gnomon	CDS	49525	49652	.	-	0	Name=XP_020712474.1;ID=cds-XP_020712474.1;Dbxref=GeneID:105693697%2CGenbank:XP_020712474.1;Parent=rna-XM_020856815.1
NW_020311499.1	Gnomon	CDS	49224	49433	.	-	0	Name=XP_020712474.1;ID=cds-XP_020712474.1;Dbxref=GeneID:105693697%2CGenbank:XP_020712474.1;Parent=rna-XM_020856815.1
NW_020311499.1	Gnomon	CDS	48921	49141	.	-	0	Name=XP_020712474.1;ID=cds-XP_020712474.1;Dbxref=GeneID:105693697%2CGenbank:XP_020712474.1;Parent=rna-XM_020856815.1
NW_020311499.1	Gnomon	CDS	48426	48822	.	-	0	Name=XP_020712474.1;ID=cds-XP_020712474.1;Dbxref=GeneID:105693697%2CGenbank:XP_020712474.1;Parent=rna-XM_020856815.1
NW_020311499.1	Gnomon	CDS	47822	48358	.	-	0	Name=XP_020712474.1;ID=cds-XP_020712474.1;Dbxref=GeneID:105693697%2CGenbank:XP_020712474.1;Parent=rna-XM_020856815.1
NW_020311499.1	Gnomon	exon	14396	14644	.	+	.	ID=exon-XM_012413814.2-10;Dbxref=GeneID:105693714%2CGenbank:XM_012413814.2;Parent=rna-XM_012413814.2
NW_020311499.1	Gnomon	exon	14724	15643	.	+	.	ID=exon-XM_012413814.2-11;Dbxref=GeneID:105693714%2CGenbank:XM_012413814.2;Parent=rna-XM_012413814.2
NW_020311499.1	Gnomon	mRNA	58357	61129	.	-	.	Name=XM_012413841.2;ID=rna-XM_012413841.2;Dbxref=GeneID:105693726%2CGenbank:XM_012413841.2;Parent=gene-LOC105693726
NW_020311499.1	Gnomon	CDS	31705	33582	.	-	0	Name=XP_012269216.1;ID=cds-XP_012269216.1;Dbxref=GeneID:105693699%2CGenbank:XP_012269216.1;Parent=rna-XM_012413793.2
NW_020311499.1	Gnomon	gene	67565	69793	.	-	.	Name=LOC105693685;ID=gene-LOC105693685;Dbxref=GeneID:105693685
NW_020311499.1	Gnomon	gene	6811	14202	.	-	.	Name=LOC105693682;ID=gene-LOC105693682;Dbxref=GeneID:105693682
NW_020311499.1	Gnomon	gene	71753	73417	.	-	.	Name=LOC105693683;ID=gene-LOC105693683;Dbxref=GeneID:105693683
NW_020311499.1	Gnomon	CDS	19866	21463	.	+	0	Name=XP_020712473.1;ID=cds-XP_020712473.1;Dbxref=GeneID:105693696%2CGenbank:XP_020712473.1;Parent=rna-XM_020856814.1
NW_020311499.1	Gnomon	CDS	21540	21965	.	+	0	Name=XP_020712473.1;ID=cds-XP_020712473.1;Dbxref=GeneID:105693696%2CGenbank:XP_020712473.1;Parent=rna-XM_020856814.1
NW_020311499.1	Gnomon	CDS	22053	22618	.	+	0	Name=XP_020712473.1;ID=cds-XP_020712473.1;Dbxref=GeneID:105693696%2CGenbank:XP_020712473.1;Parent=rna-XM_020856814.1
NW_020311499.1	Gnomon	CDS	22724	23694	.	+	0	Name=XP_020712473.1;ID=cds-XP_020712473.1;Dbxref=GeneID:105693696%2CGenbank:XP_020712473.1;Parent=rna-XM_020856814.1
NW_020311499.1	Gnomon	CDS	23804	24224	.	+	0	Name=XP_020712473.1;ID=cds-XP_020712473.1;Dbxref=GeneID:105693696%2CGenbank:XP_020712473.1;Parent=rna-XM_020856814.1
NW_020311499.1	Gnomon	CDS	24293	24462	.	+	0	Name=XP_020712473.1;ID=cds-XP_020712473.1;Dbxref=GeneID:105693696%2CGenbank:XP_020712473.1;Parent=rna-XM_020856814.1
NW_020311499.1	Gnomon	CDS	24542	24684	.	+	0	Name=XP_020712473.1;ID=cds-XP_020712473.1;Dbxref=GeneID:105693696%2CGenbank:XP_020712473.1;Parent=rna-XM_020856814.1
NW_020311499.1	Gnomon	CDS	24787	28711	.	+	0	Name=XP_020712473.1;ID=cds-XP_020712473.1;Dbxref=GeneID:105693696%2CGenbank:XP_020712473.1;Parent=rna-XM_020856814.1
NW_020311499.1	Gnomon	mRNA	58357	61107	.	-	.	Name=XM_012413842.2;ID=rna-XM_012413842.2;Dbxref=GeneID:105693726%2CGenbank:XM_012413842.2;Parent=gene-LOC105693726
NW_020311499.1	Gnomon	gene	47780	55152	.	-	.	Name=LOC105693697;ID=gene-LOC105693697;Dbxref=GeneID:105693697
NW_020311499.1	Gnomon	gene	42720	47286	.	+	.	Name=LOC105693698;ID=gene-LOC105693698;Dbxref=GeneID:105693698
NW_020311499.1	Gnomon	gene	19497	29962	.	+	.	Name=LOC105693696;ID=gene-LOC105693696;Dbxref=GeneID:105693696
NW_020311499.1	Gnomon	gene	31252	34954	.	-	.	Name=LOC105693699;ID=gene-LOC105693699;Dbxref=GeneID:105693699
NW_020311499.1	Gnomon	CDS	31705	33951	.	-	0	Name=XP_012269215.1;ID=cds-XP_012269215.1;Dbxref=GeneID:105693699%2CGenbank:XP_012269215.1;Parent=rna-XM_012413792.1
NW_020311499.1	Gnomon	CDS	11454	11481	.	+	0	Name=XP_020712460.1;ID=cds-XP_020712460.1;Dbxref=GeneID:105693714%2CGenbank:XP_020712460.1;Parent=rna-XM_020856801.1
NW_020311499.1	Gnomon	CDS	12173	12283	.	+	0	Name=XP_020712460.1;ID=cds-XP_020712460.1;Dbxref=GeneID:105693714%2CGenbank:XP_020712460.1;Parent=rna-XM_020856801.1
NW_020311499.1	Gnomon	CDS	12488	12760	.	+	0	Name=XP_020712460.1;ID=cds-XP_020712460.1;Dbxref=GeneID:105693714%2CGenbank:XP_020712460.1;Parent=rna-XM_020856801.1
NW_020311499.1	Gnomon	CDS	12972	13150	.	+	0	Name=XP_020712460.1;ID=cds-XP_020712460.1;Dbxref=GeneID:105693714%2CGenbank:XP_020712460.1;Parent=rna-XM_020856801.1
NW_020311499.1	Gnomon	CDS	13228	13392	.	+	0	Name=XP_020712460.1;ID=cds-XP_020712460.1;Dbxref=GeneID:105693714%2CGenbank:XP_020712460.1;Parent=rna-XM_020856801.1
NW_020311499.1	Gnomon	CDS	13469	13573	.	+	0	Name=XP_020712460.1;ID=cds-XP_020712460.1;Dbxref=GeneID:105693714%2CGenbank:XP_020712460.1;Parent=rna-XM_020856801.1
NW_020311499.1	Gnomon	CDS	13658	13791	.	+	0	Name=XP_020712460.1;ID=cds-XP_020712460.1;Dbxref=GeneID:105693714%2CGenbank:XP_020712460.1;Parent=rna-XM_020856801.1
NW_020311499.1	Gnomon	CDS	13873	14035	.	+	0	Name=XP_020712460.1;ID=cds-XP_020712460.1;Dbxref=GeneID:105693714%2CGenbank:XP_020712460.1;Parent=rna-XM_020856801.1
NW_020311499.1	Gnomon	CDS	14115	14315	.	+	0	Name=XP_020712460.1;ID=cds-XP_020712460.1;Dbxref=GeneID:105693714%2CGenbank:XP_020712460.1;Parent=rna-XM_020856801.1
NW_020311499.1	Gnomon	CDS	14396	14644	.	+	0	Name=XP_020712460.1;ID=cds-XP_020712460.1;Dbxref=GeneID:105693714%2CGenbank:XP_020712460.1;Parent=rna-XM_020856801.1
NW_020311499.1	Gnomon	CDS	14724	15158	.	+	0	Name=XP_020712460.1;ID=cds-XP_020712460.1;Dbxref=GeneID:105693714%2CGenbank:XP_020712460.1;Parent=rna-XM_020856801.1
NW_020311499.1	Gnomon	exon	7819	8200	.	-	.	ID=exon-XM_020856805.1-1;Dbxref=GeneID:105693682%2CGenbank:XM_020856805.1;Parent=rna-XM_020856805.1
NW_020311499.1	Gnomon	exon	7563	7687	.	-	.	ID=exon-XM_020856805.1-2;Dbxref=GeneID:105693682%2CGenbank:XM_020856805.1;Parent=rna-XM_020856805.1
NW_020311499.1	Gnomon	exon	6811	7058	.	-	.	ID=exon-XM_020856805.1-3;Dbxref=GeneID:105693682%2CGenbank:XM_020856805.1;Parent=rna-XM_020856805.1
NW_020311499.1	Gnomon	gene	65615	67111	.	-	.	Name=LOC105693730;ID=gene-LOC105693730;Dbxref=GeneID:105693730
NW_020311499.1	Gnomon	gene	55262	59642	.	+	.	Name=LOC105693731;ID=gene-LOC105693731;Dbxref=GeneID:105693731
NW_020311499.1	Gnomon	gene	35044	42618	.	+	.	Name=LOC105693701;ID=gene-LOC105693701;Dbxref=GeneID:105693701
NW_020311499.1	Gnomon	gene	30254	31154	.	-	.	Name=LOC105693702;ID=gene-LOC105693702;Dbxref=GeneID:105693702
NW_020311499.1	Gnomon	gene	387	3755	.	-	.	Name=LOC105693716;ID=gene-LOC105693716;Dbxref=GeneID:105693716
NW_020311499.1	Gnomon	exon	58011	58113	.	-	.	ID=exon-XM_012413843.2-2;Dbxref=GeneID:105693727%2CGenbank:XM_012413843.2;Parent=rna-XM_012413843.2
NW_020311499.1	Gnomon	exon	57813	57928	.	-	.	ID=exon-XM_012413843.2-3;Dbxref=GeneID:105693727%2CGenbank:XM_012413843.2;Parent=rna-XM_012413843.2
NW_020311499.1	Gnomon	gene	7065	15643	.	+	.	Name=LOC105693714;ID=gene-LOC105693714;Dbxref=GeneID:105693714
NW_020311499.1	Gnomon	exon	57596	57750	.	-	.	ID=exon-XM_012413843.2-4;Dbxref=GeneID:105693727%2CGenbank:XM_012413843.2;Parent=rna-XM_012413843.2
NW_020311499.1	Gnomon	gene	3515	6452	.	+	.	Name=LOC105693715;ID=gene-LOC105693715;Dbxref=GeneID:105693715
NW_020311499.1	Gnomon	exon	56949	57532	.	-	.	ID=exon-XM_012413843.2-5;Dbxref=GeneID:105693727%2CGenbank:XM_012413843.2;Parent=rna-XM_012413843.2
NW_020311499.1	Gnomon	gene	15781	19117	.	-	.	Name=LOC105693718;ID=gene-LOC105693718;Dbxref=GeneID:105693718
NW_020311499.1	Gnomon	exon	58184	58746	.	-	.	ID=exon-XM_012413843.2-1;Dbxref=GeneID:105693727%2CGenbank:XM_012413843.2;Parent=rna-XM_012413843.2
NW_020311499.1	Gnomon	gene	76148	105981	.	+	.	Name=LOC105693719;ID=gene-LOC105693719;Dbxref=GeneID:105693719
NW_020311499.1	Gnomon	exon	56401	56865	.	-	.	ID=exon-XM_012413843.2-6;Dbxref=GeneID:105693727%2CGenbank:XM_012413843.2;Parent=rna-XM_012413843.2
NW_020311499.1	Gnomon	gene	56401	58746	.	-	.	Name=LOC105693727;ID=gene-LOC105693727;Dbxref=GeneID:105693727
NW_020311499.1	Gnomon	gene	61572	64942	.	+	.	Name=LOC105693728;ID=gene-LOC105693728;Dbxref=GeneID:105693728
NW_020311499.1	Gnomon	gene	58357	61129	.	-	.	Name=LOC105693726;ID=gene-LOC105693726;Dbxref=GeneID:105693726
NW_020311499.1	Gnomon	gene	105303	109947	.	-	.	Name=LOC105693720;ID=gene-LOC105693720;Dbxref=GeneID:105693720
NW_020311499.1	Gnomon	gene	104392	105283	.	-	.	Name=LOC105693722;ID=gene-LOC105693722;Dbxref=GeneID:105693722
NW_020311499.1	Gnomon	CDS	61593	61711	.	+	0	Name=XP_012269267.1;ID=cds-XP_012269267.1;Dbxref=GeneID:105693728%2CGenbank:XP_012269267.1;Parent=rna-XM_012413844.2
NW_020311499.1	Gnomon	CDS	61857	62028	.	+	0	Name=XP_012269267.1;ID=cds-XP_012269267.1;Dbxref=GeneID:105693728%2CGenbank:XP_012269267.1;Parent=rna-XM_012413844.2
NW_020311499.1	Gnomon	CDS	62117	62245	.	+	0	Name=XP_012269267.1;ID=cds-XP_012269267.1;Dbxref=GeneID:105693728%2CGenbank:XP_012269267.1;Parent=rna-XM_012413844.2
NW_020311499.1	Gnomon	CDS	62321	62546	.	+	0	Name=XP_012269267.1;ID=cds-XP_012269267.1;Dbxref=GeneID:105693728%2CGenbank:XP_012269267.1;Parent=rna-XM_012413844.2
NW_020311499.1	Gnomon	CDS	64856	64899	.	+	0	Name=XP_012269267.1;ID=cds-XP_012269267.1;Dbxref=GeneID:105693728%2CGenbank:XP_012269267.1;Parent=rna-XM_012413844.2
NW_020311499.1	Gnomon	CDS	4202	4313	.	+	0	Name=XP_012269240.1;ID=cds-XP_012269240.1;Dbxref=GeneID:105693715%2CGenbank:XP_012269240.1;Parent=rna-XM_012413817.2
NW_020311499.1	Gnomon	CDS	4694	4984	.	+	0	Name=XP_012269240.1;ID=cds-XP_012269240.1;Dbxref=GeneID:105693715%2CGenbank:XP_012269240.1;Parent=rna-XM_012413817.2
NW_020311499.1	Gnomon	CDS	5061	5317	.	+	0	Name=XP_012269240.1;ID=cds-XP_012269240.1;Dbxref=GeneID:105693715%2CGenbank:XP_012269240.1;Parent=rna-XM_012413817.2
NW_020311499.1	Gnomon	CDS	5400	5677	.	+	0	Name=XP_012269240.1;ID=cds-XP_012269240.1;Dbxref=GeneID:105693715%2CGenbank:XP_012269240.1;Parent=rna-XM_012413817.2
NW_020311499.1	Gnomon	CDS	5756	5898	.	+	0	Name=XP_012269240.1;ID=cds-XP_012269240.1;Dbxref=GeneID:105693715%2CGenbank:XP_012269240.1;Parent=rna-XM_012413817.2
NW_020311499.1	Gnomon	CDS	5976	6121	.	+	0	Name=XP_012269240.1;ID=cds-XP_012269240.1;Dbxref=GeneID:105693715%2CGenbank:XP_012269240.1;Parent=rna-XM_012413817.2
NW_020311499.1	Gnomon	CDS	58184	58267	.	-	0	Name=XP_012269266.1;ID=cds-XP_012269266.1;Dbxref=GeneID:105693727%2CGenbank:XP_012269266.1;Parent=rna-XM_012413843.2
NW_020311499.1	Gnomon	CDS	58011	58113	.	-	0	Name=XP_012269266.1;ID=cds-XP_012269266.1;Dbxref=GeneID:105693727%2CGenbank:XP_012269266.1;Parent=rna-XM_012413843.2
NW_020311499.1	Gnomon	CDS	57813	57928	.	-	0	Name=XP_012269266.1;ID=cds-XP_012269266.1;Dbxref=GeneID:105693727%2CGenbank:XP_012269266.1;Parent=rna-XM_012413843.2
NW_020311499.1	Gnomon	CDS	57596	57750	.	-	0	Name=XP_012269266.1;ID=cds-XP_012269266.1;Dbxref=GeneID:105693727%2CGenbank:XP_012269266.1;Parent=rna-XM_012413843.2
NW_020311499.1	Gnomon	CDS	56949	57532	.	-	0	Name=XP_012269266.1;ID=cds-XP_012269266.1;Dbxref=GeneID:105693727%2CGenbank:XP_012269266.1;Parent=rna-XM_012413843.2
NW_020311499.1	Gnomon	CDS	56567	56865	.	-	0	Name=XP_012269266.1;ID=cds-XP_012269266.1;Dbxref=GeneID:105693727%2CGenbank:XP_012269266.1;Parent=rna-XM_012413843.2
NW_020311499.1	Gnomon	exon	14724	15643	.	+	.	ID=exon-XM_020856803.1-11;Dbxref=GeneID:105693714%2CGenbank:XM_020856803.1;Parent=rna-XM_020856803.1
NW_020311499.1	Gnomon	exon	14396	14644	.	+	.	ID=exon-XM_020856803.1-10;Dbxref=GeneID:105693714%2CGenbank:XM_020856803.1;Parent=rna-XM_020856803.1
NW_020311499.1	Gnomon	CDS	61021	61107	.	-	0	Name=XP_012269265.1;ID=cds-XP_012269265.1;Dbxref=GeneID:105693726%2CGenbank:XP_012269265.1;Parent=rna-XM_012413842.2
NW_020311499.1	Gnomon	CDS	60745	60868	.	-	0	Name=XP_012269265.1;ID=cds-XP_012269265.1;Dbxref=GeneID:105693726%2CGenbank:XP_012269265.1;Parent=rna-XM_012413842.2
NW_020311499.1	Gnomon	CDS	60492	60663	.	-	0	Name=XP_012269265.1;ID=cds-XP_012269265.1;Dbxref=GeneID:105693726%2CGenbank:XP_012269265.1;Parent=rna-XM_012413842.2
NW_020311499.1	Gnomon	CDS	59962	60393	.	-	0	Name=XP_012269265.1;ID=cds-XP_012269265.1;Dbxref=GeneID:105693726%2CGenbank:XP_012269265.1;Parent=rna-XM_012413842.2
NW_020311499.1	Gnomon	CDS	59617	59875	.	-	0	Name=XP_012269265.1;ID=cds-XP_012269265.1;Dbxref=GeneID:105693726%2CGenbank:XP_012269265.1;Parent=rna-XM_012413842.2
NW_020311499.1	Gnomon	CDS	59449	59533	.	-	0	Name=XP_012269265.1;ID=cds-XP_012269265.1;Dbxref=GeneID:105693726%2CGenbank:XP_012269265.1;Parent=rna-XM_012413842.2
NW_020311499.1	Gnomon	CDS	59278	59353	.	-	0	Name=XP_012269265.1;ID=cds-XP_012269265.1;Dbxref=GeneID:105693726%2CGenbank:XP_012269265.1;Parent=rna-XM_012413842.2
NW_020311499.1	Gnomon	CDS	58986	59220	.	-	0	Name=XP_012269265.1;ID=cds-XP_012269265.1;Dbxref=GeneID:105693726%2CGenbank:XP_012269265.1;Parent=rna-XM_012413842.2
NW_020311499.1	Gnomon	CDS	2941	2943	.	-	0	Name=XP_012269243.1;ID=cds-XP_012269243.1;Dbxref=GeneID:105693716%2CGenbank:XP_012269243.1;Parent=rna-XM_012413820.3
NW_020311499.1	Gnomon	CDS	2692	2835	.	-	0	Name=XP_012269243.1;ID=cds-XP_012269243.1;Dbxref=GeneID:105693716%2CGenbank:XP_012269243.1;Parent=rna-XM_012413820.3
NW_020311499.1	Gnomon	CDS	2053	2447	.	-	0	Name=XP_012269243.1;ID=cds-XP_012269243.1;Dbxref=GeneID:105693716%2CGenbank:XP_012269243.1;Parent=rna-XM_012413820.3
NW_020311499.1	Gnomon	CDS	1889	1995	.	-	0	Name=XP_012269243.1;ID=cds-XP_012269243.1;Dbxref=GeneID:105693716%2CGenbank:XP_012269243.1;Parent=rna-XM_012413820.3
NW_020311499.1	Gnomon	CDS	1303	1514	.	-	0	Name=XP_012269243.1;ID=cds-XP_012269243.1;Dbxref=GeneID:105693716%2CGenbank:XP_012269243.1;Parent=rna-XM_012413820.3
NW_020311499.1	Gnomon	CDS	947	1207	.	-	0	Name=XP_012269243.1;ID=cds-XP_012269243.1;Dbxref=GeneID:105693716%2CGenbank:XP_012269243.1;Parent=rna-XM_012413820.3
NW_020311499.1	Gnomon	CDS	55414	55488	.	+	0	Name=XP_012269269.1;ID=cds-XP_012269269.1;Dbxref=GeneID:105693731%2CGenbank:XP_012269269.1;Parent=rna-XM_012413846.2
NW_020311499.1	Gnomon	CDS	55760	55880	.	+	0	Name=XP_012269269.1;ID=cds-XP_012269269.1;Dbxref=GeneID:105693731%2CGenbank:XP_012269269.1;Parent=rna-XM_012413846.2
NW_020311499.1	Gnomon	CDS	55954	56147	.	+	0	Name=XP_012269269.1;ID=cds-XP_012269269.1;Dbxref=GeneID:105693731%2CGenbank:XP_012269269.1;Parent=rna-XM_012413846.2
NW_020311499.1	Gnomon	CDS	56236	56274	.	+	0	Name=XP_012269269.1;ID=cds-XP_012269269.1;Dbxref=GeneID:105693731%2CGenbank:XP_012269269.1;Parent=rna-XM_012413846.2
NW_020311499.1	Gnomon	exon	3691	3752	.	-	.	ID=exon-XM_012413823.3-1;Dbxref=GeneID:105693716%2CGenbank:XM_012413823.3;Parent=rna-XM_012413823.3
NW_020311499.1	Gnomon	exon	2941	3162	.	-	.	ID=exon-XM_012413823.3-2;Dbxref=GeneID:105693716%2CGenbank:XM_012413823.3;Parent=rna-XM_012413823.3
NW_020311499.1	Gnomon	exon	1889	1995	.	-	.	ID=exon-XM_012413823.3-5;Dbxref=GeneID:105693716%2CGenbank:XM_012413823.3;Parent=rna-XM_012413823.3
NW_020311499.1	Gnomon	exon	1303	1514	.	-	.	ID=exon-XM_012413823.3-6;Dbxref=GeneID:105693716%2CGenbank:XM_012413823.3;Parent=rna-XM_012413823.3
NW_020311499.1	Gnomon	exon	2692	2835	.	-	.	ID=exon-XM_012413823.3-3;Dbxref=GeneID:105693716%2CGenbank:XM_012413823.3;Parent=rna-XM_012413823.3
NW_020311499.1	Gnomon	exon	2053	2447	.	-	.	ID=exon-XM_012413823.3-4;Dbxref=GeneID:105693716%2CGenbank:XM_012413823.3;Parent=rna-XM_012413823.3
NW_020311499.1	Gnomon	exon	387	1207	.	-	.	ID=exon-XM_012413823.3-7;Dbxref=GeneID:105693716%2CGenbank:XM_012413823.3;Parent=rna-XM_012413823.3
NW_020311499.1	Gnomon	mRNA	47780	55152	.	-	.	Name=XM_012413787.2;ID=rna-XM_012413787.2;Dbxref=GeneID:105693697%2CGenbank:XM_012413787.2;Parent=gene-LOC105693697
NW_020311499.1	Gnomon	exon	83650	83830	.	+	.	ID=exon-XR_001103483.2-7;Dbxref=GeneID:105693719%2CGenbank:XR_001103483.2;Parent=rna-XR_001103483.2
NW_020311499.1	Gnomon	exon	83940	84285	.	+	.	ID=exon-XR_001103483.2-8;Dbxref=GeneID:105693719%2CGenbank:XR_001103483.2;Parent=rna-XR_001103483.2
NW_020311499.1	Gnomon	exon	84429	84745	.	+	.	ID=exon-XR_001103483.2-9;Dbxref=GeneID:105693719%2CGenbank:XR_001103483.2;Parent=rna-XR_001103483.2
NW_020311499.1	Gnomon	exon	76148	76311	.	+	.	ID=exon-XR_001103483.2-1;Dbxref=GeneID:105693719%2CGenbank:XR_001103483.2;Parent=rna-XR_001103483.2
NW_020311499.1	Gnomon	exon	76583	76651	.	+	.	ID=exon-XR_001103483.2-2;Dbxref=GeneID:105693719%2CGenbank:XR_001103483.2;Parent=rna-XR_001103483.2
NW_020311499.1	Gnomon	exon	78156	78445	.	+	.	ID=exon-XR_001103483.2-3;Dbxref=GeneID:105693719%2CGenbank:XR_001103483.2;Parent=rna-XR_001103483.2
NW_020311499.1	Gnomon	exon	80412	80509	.	+	.	ID=exon-XR_001103483.2-4;Dbxref=GeneID:105693719%2CGenbank:XR_001103483.2;Parent=rna-XR_001103483.2
NW_020311499.1	Gnomon	exon	82206	82333	.	+	.	ID=exon-XR_001103483.2-5;Dbxref=GeneID:105693719%2CGenbank:XR_001103483.2;Parent=rna-XR_001103483.2
NW_020311499.1	Gnomon	exon	83169	83551	.	+	.	ID=exon-XR_001103483.2-6;Dbxref=GeneID:105693719%2CGenbank:XR_001103483.2;Parent=rna-XR_001103483.2
NW_020311499.1	Gnomon	exon	83169	83551	.	+	.	ID=exon-XR_002306120.1-5;Dbxref=GeneID:105693719%2CGenbank:XR_002306120.1;Parent=rna-XR_002306120.1
NW_020311499.1	Gnomon	exon	80412	80509	.	+	.	ID=exon-XR_002306120.1-4;Dbxref=GeneID:105693719%2CGenbank:XR_002306120.1;Parent=rna-XR_002306120.1
NW_020311499.1	Gnomon	exon	83940	84285	.	+	.	ID=exon-XR_002306120.1-7;Dbxref=GeneID:105693719%2CGenbank:XR_002306120.1;Parent=rna-XR_002306120.1
NW_020311499.1	Gnomon	exon	83650	83830	.	+	.	ID=exon-XR_002306120.1-6;Dbxref=GeneID:105693719%2CGenbank:XR_002306120.1;Parent=rna-XR_002306120.1
NW_020311499.1	Gnomon	exon	85762	87638	.	+	.	ID=exon-XR_002306120.1-9;Dbxref=GeneID:105693719%2CGenbank:XR_002306120.1;Parent=rna-XR_002306120.1
NW_020311499.1	Gnomon	exon	84429	84745	.	+	.	ID=exon-XR_002306120.1-8;Dbxref=GeneID:105693719%2CGenbank:XR_002306120.1;Parent=rna-XR_002306120.1
NW_020311499.1	Gnomon	exon	76148	76311	.	+	.	ID=exon-XR_002306120.1-1;Dbxref=GeneID:105693719%2CGenbank:XR_002306120.1;Parent=rna-XR_002306120.1
NW_020311499.1	Gnomon	exon	78156	78445	.	+	.	ID=exon-XR_002306120.1-3;Dbxref=GeneID:105693719%2CGenbank:XR_002306120.1;Parent=rna-XR_002306120.1
NW_020311499.1	Gnomon	exon	76583	76651	.	+	.	ID=exon-XR_002306120.1-2;Dbxref=GeneID:105693719%2CGenbank:XR_002306120.1;Parent=rna-XR_002306120.1
NW_020311499.1	Gnomon	CDS	105193	105272	.	-	0	Name=XP_012269255.1;ID=cds-XP_012269255.1;Dbxref=GeneID:105693722%2CGenbank:XP_012269255.1;Parent=rna-XM_012413832.1
NW_020311499.1	Gnomon	CDS	104806	105104	.	-	0	Name=XP_012269255.1;ID=cds-XP_012269255.1;Dbxref=GeneID:105693722%2CGenbank:XP_012269255.1;Parent=rna-XM_012413832.1
NW_020311499.1	Gnomon	CDS	104524	104735	.	-	0	Name=XP_012269255.1;ID=cds-XP_012269255.1;Dbxref=GeneID:105693722%2CGenbank:XP_012269255.1;Parent=rna-XM_012413832.1
NW_020311499.1	Gnomon	exon	58357	59220	.	-	.	ID=exon-XM_012413841.2-8;Dbxref=GeneID:105693726%2CGenbank:XM_012413841.2;Parent=rna-XM_012413841.2
NW_020311499.1	Gnomon	exon	61021	61129	.	-	.	ID=exon-XM_012413841.2-1;Dbxref=GeneID:105693726%2CGenbank:XM_012413841.2;Parent=rna-XM_012413841.2
NW_020311499.1	Gnomon	exon	60745	60868	.	-	.	ID=exon-XM_012413841.2-2;Dbxref=GeneID:105693726%2CGenbank:XM_012413841.2;Parent=rna-XM_012413841.2
NW_020311499.1	Gnomon	exon	60492	60663	.	-	.	ID=exon-XM_012413841.2-3;Dbxref=GeneID:105693726%2CGenbank:XM_012413841.2;Parent=rna-XM_012413841.2
NW_020311499.1	Gnomon	exon	59962	60393	.	-	.	ID=exon-XM_012413841.2-4;Dbxref=GeneID:105693726%2CGenbank:XM_012413841.2;Parent=rna-XM_012413841.2
NW_020311499.1	Gnomon	exon	59617	59875	.	-	.	ID=exon-XM_012413841.2-5;Dbxref=GeneID:105693726%2CGenbank:XM_012413841.2;Parent=rna-XM_012413841.2
NW_020311499.1	Gnomon	exon	59449	59533	.	-	.	ID=exon-XM_012413841.2-6;Dbxref=GeneID:105693726%2CGenbank:XM_012413841.2;Parent=rna-XM_012413841.2
NW_020311499.1	Gnomon	exon	59278	59374	.	-	.	ID=exon-XM_012413841.2-7;Dbxref=GeneID:105693726%2CGenbank:XM_012413841.2;Parent=rna-XM_012413841.2
NW_020311499.1	Gnomon	CDS	66767	66972	.	-	0	Name=XP_012269268.1;ID=cds-XP_012269268.1;Dbxref=GeneID:105693730%2CGenbank:XP_012269268.1;Parent=rna-XM_012413845.2
NW_020311499.1	Gnomon	CDS	66180	66290	.	-	0	Name=XP_012269268.1;ID=cds-XP_012269268.1;Dbxref=GeneID:105693730%2CGenbank:XP_012269268.1;Parent=rna-XM_012413845.2
NW_020311499.1	Gnomon	CDS	65884	66089	.	-	0	Name=XP_012269268.1;ID=cds-XP_012269268.1;Dbxref=GeneID:105693730%2CGenbank:XP_012269268.1;Parent=rna-XM_012413845.2
NW_020311499.1	Gnomon	CDS	65636	65802	.	-	0	Name=XP_012269268.1;ID=cds-XP_012269268.1;Dbxref=GeneID:105693730%2CGenbank:XP_012269268.1;Parent=rna-XM_012413845.2
NW_020311499.1	Gnomon	exon	5400	5677	.	+	.	ID=exon-XM_012413817.2-5;Dbxref=GeneID:105693715%2CGenbank:XM_012413817.2;Parent=rna-XM_012413817.2
NW_020311499.1	Gnomon	exon	5756	5898	.	+	.	ID=exon-XM_012413817.2-6;Dbxref=GeneID:105693715%2CGenbank:XM_012413817.2;Parent=rna-XM_012413817.2
NW_020311499.1	Gnomon	exon	4694	4984	.	+	.	ID=exon-XM_012413817.2-3;Dbxref=GeneID:105693715%2CGenbank:XM_012413817.2;Parent=rna-XM_012413817.2
NW_020311499.1	Gnomon	exon	5061	5317	.	+	.	ID=exon-XM_012413817.2-4;Dbxref=GeneID:105693715%2CGenbank:XM_012413817.2;Parent=rna-XM_012413817.2
NW_020311499.1	Gnomon	exon	3950	4115	.	+	.	ID=exon-XM_012413817.2-1;Dbxref=GeneID:105693715%2CGenbank:XM_012413817.2;Parent=rna-XM_012413817.2
NW_020311499.1	Gnomon	exon	4186	4313	.	+	.	ID=exon-XM_012413817.2-2;Dbxref=GeneID:105693715%2CGenbank:XM_012413817.2;Parent=rna-XM_012413817.2
NW_020311499.1	Gnomon	exon	5976	6452	.	+	.	ID=exon-XM_012413817.2-7;Dbxref=GeneID:105693715%2CGenbank:XM_012413817.2;Parent=rna-XM_012413817.2
NW_020311499.1	Gnomon	mRNA	71753	73417	.	-	.	Name=XM_025746397.1;ID=rna-XM_025746397.1;Dbxref=GeneID:105693683%2CGenbank:XM_025746397.1;Parent=gene-LOC105693683
NW_020311499.1	Gnomon	exon	50348	50668	.	-	.	ID=exon-XM_012413786.2-10;Dbxref=GeneID:105693697%2CGenbank:XM_012413786.2;Parent=rna-XM_012413786.2
NW_020311499.1	Gnomon	exon	49525	49652	.	-	.	ID=exon-XM_012413786.2-12;Dbxref=GeneID:105693697%2CGenbank:XM_012413786.2;Parent=rna-XM_012413786.2
NW_020311499.1	Gnomon	exon	49735	50256	.	-	.	ID=exon-XM_012413786.2-11;Dbxref=GeneID:105693697%2CGenbank:XM_012413786.2;Parent=rna-XM_012413786.2
NW_020311499.1	Gnomon	exon	48921	49141	.	-	.	ID=exon-XM_012413786.2-14;Dbxref=GeneID:105693697%2CGenbank:XM_012413786.2;Parent=rna-XM_012413786.2
NW_020311499.1	Gnomon	exon	49224	49433	.	-	.	ID=exon-XM_012413786.2-13;Dbxref=GeneID:105693697%2CGenbank:XM_012413786.2;Parent=rna-XM_012413786.2
NW_020311499.1	Gnomon	exon	47780	48358	.	-	.	ID=exon-XM_012413786.2-16;Dbxref=GeneID:105693697%2CGenbank:XM_012413786.2;Parent=rna-XM_012413786.2
NW_020311499.1	Gnomon	exon	48426	48822	.	-	.	ID=exon-XM_012413786.2-15;Dbxref=GeneID:105693697%2CGenbank:XM_012413786.2;Parent=rna-XM_012413786.2
NW_020311499.1	Gnomon	exon	14113	14202	.	-	.	ID=exon-XM_020856807.1-1;Dbxref=GeneID:105693682%2CGenbank:XM_020856807.1;Parent=rna-XM_020856807.1
NW_020311499.1	Gnomon	exon	7563	7687	.	-	.	ID=exon-XM_020856807.1-2;Dbxref=GeneID:105693682%2CGenbank:XM_020856807.1;Parent=rna-XM_020856807.1
NW_020311499.1	Gnomon	exon	6811	7058	.	-	.	ID=exon-XM_020856807.1-3;Dbxref=GeneID:105693682%2CGenbank:XM_020856807.1;Parent=rna-XM_020856807.1
NW_020311499.1	Gnomon	CDS	4202	4313	.	+	0	Name=XP_012269241.1;ID=cds-XP_012269241.1;Dbxref=GeneID:105693715%2CGenbank:XP_012269241.1;Parent=rna-XM_012413818.2
NW_020311499.1	Gnomon	CDS	4694	4984	.	+	0	Name=XP_012269241.1;ID=cds-XP_012269241.1;Dbxref=GeneID:105693715%2CGenbank:XP_012269241.1;Parent=rna-XM_012413818.2
NW_020311499.1	Gnomon	CDS	5061	5317	.	+	0	Name=XP_012269241.1;ID=cds-XP_012269241.1;Dbxref=GeneID:105693715%2CGenbank:XP_012269241.1;Parent=rna-XM_012413818.2
NW_020311499.1	Gnomon	CDS	5400	5677	.	+	0	Name=XP_012269241.1;ID=cds-XP_012269241.1;Dbxref=GeneID:105693715%2CGenbank:XP_012269241.1;Parent=rna-XM_012413818.2
NW_020311499.1	Gnomon	CDS	5756	5898	.	+	0	Name=XP_012269241.1;ID=cds-XP_012269241.1;Dbxref=GeneID:105693715%2CGenbank:XP_012269241.1;Parent=rna-XM_012413818.2
NW_020311499.1	Gnomon	CDS	5976	6121	.	+	0	Name=XP_012269241.1;ID=cds-XP_012269241.1;Dbxref=GeneID:105693715%2CGenbank:XP_012269241.1;Parent=rna-XM_012413818.2
NW_020311499.1	Gnomon	CDS	106327	106511	.	-	0	Name=XP_012269254.1;ID=cds-XP_012269254.1;Dbxref=GeneID:105693720%2CGenbank:XP_012269254.1;Parent=rna-XM_012413831.2
NW_020311499.1	Gnomon	CDS	106100	106257	.	-	0	Name=XP_012269254.1;ID=cds-XP_012269254.1;Dbxref=GeneID:105693720%2CGenbank:XP_012269254.1;Parent=rna-XM_012413831.2
NW_020311499.1	Gnomon	CDS	105838	106014	.	-	0	Name=XP_012269254.1;ID=cds-XP_012269254.1;Dbxref=GeneID:105693720%2CGenbank:XP_012269254.1;Parent=rna-XM_012413831.2
NW_020311499.1	Gnomon	CDS	105592	105749	.	-	0	Name=XP_012269254.1;ID=cds-XP_012269254.1;Dbxref=GeneID:105693720%2CGenbank:XP_012269254.1;Parent=rna-XM_012413831.2
NW_020311499.1	Gnomon	exon	109580	109947	.	-	.	ID=exon-XR_002306125.1-1;Dbxref=GeneID:105693720%2CGenbank:XR_002306125.1;Parent=rna-XR_002306125.1
NW_020311499.1	Gnomon	exon	108615	109320	.	-	.	ID=exon-XR_002306125.1-2;Dbxref=GeneID:105693720%2CGenbank:XR_002306125.1;Parent=rna-XR_002306125.1
NW_020311499.1	Gnomon	exon	108351	108507	.	-	.	ID=exon-XR_002306125.1-3;Dbxref=GeneID:105693720%2CGenbank:XR_002306125.1;Parent=rna-XR_002306125.1
NW_020311499.1	Gnomon	exon	106667	108296	.	-	.	ID=exon-XR_002306125.1-4;Dbxref=GeneID:105693720%2CGenbank:XR_002306125.1;Parent=rna-XR_002306125.1
NW_020311499.1	Gnomon	exon	106511	106590	.	-	.	ID=exon-XR_002306125.1-5;Dbxref=GeneID:105693720%2CGenbank:XR_002306125.1;Parent=rna-XR_002306125.1
NW_020311499.1	Gnomon	CDS	2941	2943	.	-	0	Name=XP_012269245.1;ID=cds-XP_012269245.1;Dbxref=GeneID:105693716%2CGenbank:XP_012269245.1;Parent=rna-XM_012413822.3
NW_020311499.1	Gnomon	CDS	2692	2835	.	-	0	Name=XP_012269245.1;ID=cds-XP_012269245.1;Dbxref=GeneID:105693716%2CGenbank:XP_012269245.1;Parent=rna-XM_012413822.3
NW_020311499.1	Gnomon	CDS	2053	2447	.	-	0	Name=XP_012269245.1;ID=cds-XP_012269245.1;Dbxref=GeneID:105693716%2CGenbank:XP_012269245.1;Parent=rna-XM_012413822.3
NW_020311499.1	Gnomon	CDS	1889	1995	.	-	0	Name=XP_012269245.1;ID=cds-XP_012269245.1;Dbxref=GeneID:105693716%2CGenbank:XP_012269245.1;Parent=rna-XM_012413822.3
NW_020311499.1	Gnomon	CDS	1303	1514	.	-	0	Name=XP_012269245.1;ID=cds-XP_012269245.1;Dbxref=GeneID:105693716%2CGenbank:XP_012269245.1;Parent=rna-XM_012413822.3
NW_020311499.1	Gnomon	CDS	947	1207	.	-	0	Name=XP_012269245.1;ID=cds-XP_012269245.1;Dbxref=GeneID:105693716%2CGenbank:XP_012269245.1;Parent=rna-XM_012413822.3
NW_020311499.1	Gnomon	exon	105303	105749	.	-	.	ID=exon-XM_020856818.1-5;Dbxref=GeneID:105693720%2CGenbank:XM_020856818.1;Parent=rna-XM_020856818.1
NW_020311499.1	Gnomon	transcript	76148	105981	.	+	.	Name=XR_002306121.1;ID=rna-XR_002306121.1;Dbxref=GeneID:105693719%2CGenbank:XR_002306121.1;Parent=gene-LOC105693719
NW_020311499.1	Gnomon	exon	105838	106014	.	-	.	ID=exon-XM_020856818.1-4;Dbxref=GeneID:105693720%2CGenbank:XM_020856818.1;Parent=rna-XM_020856818.1
NW_020311499.1	Gnomon	exon	106100	106257	.	-	.	ID=exon-XM_020856818.1-3;Dbxref=GeneID:105693720%2CGenbank:XM_020856818.1;Parent=rna-XM_020856818.1
NW_020311499.1	Gnomon	exon	106327	106590	.	-	.	ID=exon-XM_020856818.1-2;Dbxref=GeneID:105693720%2CGenbank:XM_020856818.1;Parent=rna-XM_020856818.1
NW_020311499.1	Gnomon	exon	106667	107282	.	-	.	ID=exon-XM_020856818.1-1;Dbxref=GeneID:105693720%2CGenbank:XM_020856818.1;Parent=rna-XM_020856818.1
NW_020311499.1	Gnomon	exon	83169	83551	.	+	.	ID=exon-XR_001103484.2-4;Dbxref=GeneID:105693719%2CGenbank:XR_001103484.2;Parent=rna-XR_001103484.2
NW_020311499.1	Gnomon	exon	83650	83830	.	+	.	ID=exon-XR_001103484.2-5;Dbxref=GeneID:105693719%2CGenbank:XR_001103484.2;Parent=rna-XR_001103484.2
NW_020311499.1	Gnomon	exon	76583	76651	.	+	.	ID=exon-XR_001103484.2-2;Dbxref=GeneID:105693719%2CGenbank:XR_001103484.2;Parent=rna-XR_001103484.2
NW_020311499.1	Gnomon	exon	78156	78445	.	+	.	ID=exon-XR_001103484.2-3;Dbxref=GeneID:105693719%2CGenbank:XR_001103484.2;Parent=rna-XR_001103484.2
NW_020311499.1	Gnomon	exon	76148	76311	.	+	.	ID=exon-XR_001103484.2-1;Dbxref=GeneID:105693719%2CGenbank:XR_001103484.2;Parent=rna-XR_001103484.2
NW_020311499.1	Gnomon	exon	85762	87638	.	+	.	ID=exon-XR_001103484.2-8;Dbxref=GeneID:105693719%2CGenbank:XR_001103484.2;Parent=rna-XR_001103484.2
NW_020311499.1	Gnomon	exon	87720	88935	.	+	.	ID=exon-XR_001103484.2-9;Dbxref=GeneID:105693719%2CGenbank:XR_001103484.2;Parent=rna-XR_001103484.2
NW_020311499.1	Gnomon	exon	83940	84285	.	+	.	ID=exon-XR_001103484.2-6;Dbxref=GeneID:105693719%2CGenbank:XR_001103484.2;Parent=rna-XR_001103484.2
NW_020311499.1	Gnomon	exon	84429	84745	.	+	.	ID=exon-XR_001103484.2-7;Dbxref=GeneID:105693719%2CGenbank:XR_001103484.2;Parent=rna-XR_001103484.2
NW_020311499.1	Gnomon	CDS	2941	2943	.	-	0	Name=XP_012269244.1;ID=cds-XP_012269244.1;Dbxref=GeneID:105693716%2CGenbank:XP_012269244.1;Parent=rna-XM_012413821.3
NW_020311499.1	Gnomon	CDS	2692	2835	.	-	0	Name=XP_012269244.1;ID=cds-XP_012269244.1;Dbxref=GeneID:105693716%2CGenbank:XP_012269244.1;Parent=rna-XM_012413821.3
NW_020311499.1	Gnomon	CDS	2053	2447	.	-	0	Name=XP_012269244.1;ID=cds-XP_012269244.1;Dbxref=GeneID:105693716%2CGenbank:XP_012269244.1;Parent=rna-XM_012413821.3
NW_020311499.1	Gnomon	CDS	1889	1995	.	-	0	Name=XP_012269244.1;ID=cds-XP_012269244.1;Dbxref=GeneID:105693716%2CGenbank:XP_012269244.1;Parent=rna-XM_012413821.3
NW_020311499.1	Gnomon	CDS	1303	1514	.	-	0	Name=XP_012269244.1;ID=cds-XP_012269244.1;Dbxref=GeneID:105693716%2CGenbank:XP_012269244.1;Parent=rna-XM_012413821.3
NW_020311499.1	Gnomon	CDS	947	1207	.	-	0	Name=XP_012269244.1;ID=cds-XP_012269244.1;Dbxref=GeneID:105693716%2CGenbank:XP_012269244.1;Parent=rna-XM_012413821.3
NW_020311499.1	Gnomon	exon	33768	33836	.	-	.	ID=exon-XM_012413794.1-1;Dbxref=GeneID:105693699%2CGenbank:XM_012413794.1;Parent=rna-XM_012413794.1
NW_020311499.1	Gnomon	exon	31252	33665	.	-	.	ID=exon-XM_012413794.1-2;Dbxref=GeneID:105693699%2CGenbank:XM_012413794.1;Parent=rna-XM_012413794.1
NW_020311499.1	Gnomon	transcript	76148	105772	.	+	.	Name=XR_002306120.1;ID=rna-XR_002306120.1;Dbxref=GeneID:105693719%2CGenbank:XR_002306120.1;Parent=gene-LOC105693719
NW_020311499.1	Gnomon	exon	71753	71936	.	-	.	ID=exon-XM_025746397.1-6;Dbxref=GeneID:105693683%2CGenbank:XM_025746397.1;Parent=rna-XM_025746397.1
NW_020311499.1	Gnomon	exon	73275	73417	.	-	.	ID=exon-XM_025746397.1-1;Dbxref=GeneID:105693683%2CGenbank:XM_025746397.1;Parent=rna-XM_025746397.1
NW_020311499.1	Gnomon	exon	72332	72723	.	-	.	ID=exon-XM_025746397.1-4;Dbxref=GeneID:105693683%2CGenbank:XM_025746397.1;Parent=rna-XM_025746397.1
NW_020311499.1	Gnomon	exon	72027	72255	.	-	.	ID=exon-XM_025746397.1-5;Dbxref=GeneID:105693683%2CGenbank:XM_025746397.1;Parent=rna-XM_025746397.1
NW_020311499.1	Gnomon	exon	73052	73205	.	-	.	ID=exon-XM_025746397.1-2;Dbxref=GeneID:105693683%2CGenbank:XM_025746397.1;Parent=rna-XM_025746397.1
NW_020311499.1	Gnomon	exon	72821	72981	.	-	.	ID=exon-XM_025746397.1-3;Dbxref=GeneID:105693683%2CGenbank:XM_025746397.1;Parent=rna-XM_025746397.1
NW_020311499.1	Gnomon	exon	100024	100266	.	+	.	ID=exon-XR_001103484.2-21;Dbxref=GeneID:105693719%2CGenbank:XR_001103484.2;Parent=rna-XR_001103484.2
NW_020311499.1	Gnomon	exon	99718	99931	.	+	.	ID=exon-XR_001103484.2-20;Dbxref=GeneID:105693719%2CGenbank:XR_001103484.2;Parent=rna-XR_001103484.2
NW_020311499.1	Gnomon	exon	105624	105772	.	+	.	ID=exon-XR_001103484.2-23;Dbxref=GeneID:105693719%2CGenbank:XR_001103484.2;Parent=rna-XR_001103484.2
NW_020311499.1	Gnomon	exon	100334	100566	.	+	.	ID=exon-XR_001103484.2-22;Dbxref=GeneID:105693719%2CGenbank:XR_001103484.2;Parent=rna-XR_001103484.2
NW_020311499.1	Gnomon	exon	91470	91599	.	+	.	ID=exon-XR_001103484.2-10;Dbxref=GeneID:105693719%2CGenbank:XR_001103484.2;Parent=rna-XR_001103484.2
NW_020311499.1	Gnomon	exon	94310	94825	.	+	.	ID=exon-XR_001103484.2-12;Dbxref=GeneID:105693719%2CGenbank:XR_001103484.2;Parent=rna-XR_001103484.2
NW_020311499.1	Gnomon	exon	92797	92924	.	+	.	ID=exon-XR_001103484.2-11;Dbxref=GeneID:105693719%2CGenbank:XR_001103484.2;Parent=rna-XR_001103484.2
NW_020311499.1	Gnomon	exon	95159	95356	.	+	.	ID=exon-XR_001103484.2-14;Dbxref=GeneID:105693719%2CGenbank:XR_001103484.2;Parent=rna-XR_001103484.2
NW_020311499.1	Gnomon	exon	94906	95008	.	+	.	ID=exon-XR_001103484.2-13;Dbxref=GeneID:105693719%2CGenbank:XR_001103484.2;Parent=rna-XR_001103484.2
NW_020311499.1	Gnomon	exon	98015	98115	.	+	.	ID=exon-XR_001103484.2-16;Dbxref=GeneID:105693719%2CGenbank:XR_001103484.2;Parent=rna-XR_001103484.2
NW_020311499.1	Gnomon	exon	97053	97264	.	+	.	ID=exon-XR_001103484.2-15;Dbxref=GeneID:105693719%2CGenbank:XR_001103484.2;Parent=rna-XR_001103484.2
NW_020311499.1	Gnomon	exon	98600	98971	.	+	.	ID=exon-XR_001103484.2-18;Dbxref=GeneID:105693719%2CGenbank:XR_001103484.2;Parent=rna-XR_001103484.2
NW_020311499.1	Gnomon	exon	98208	98530	.	+	.	ID=exon-XR_001103484.2-17;Dbxref=GeneID:105693719%2CGenbank:XR_001103484.2;Parent=rna-XR_001103484.2
NW_020311499.1	Gnomon	exon	99271	99633	.	+	.	ID=exon-XR_001103484.2-19;Dbxref=GeneID:105693719%2CGenbank:XR_001103484.2;Parent=rna-XR_001103484.2
NW_020311499.1	Gnomon	exon	75905	76004	.	+	.	ID=exon-XR_002306113.1-3;Dbxref=GeneID:110117485%2CGenbank:XR_002306113.1;Parent=rna-XR_002306113.1
NW_020311499.1	Gnomon	exon	75604	75769	.	+	.	ID=exon-XR_002306113.1-2;Dbxref=GeneID:110117485%2CGenbank:XR_002306113.1;Parent=rna-XR_002306113.1
NW_020311499.1	Gnomon	exon	73461	73701	.	+	.	ID=exon-XR_002306113.1-1;Dbxref=GeneID:110117485%2CGenbank:XR_002306113.1;Parent=rna-XR_002306113.1
NW_020311499.1	Gnomon	exon	7563	7687	.	-	.	ID=exon-XM_020856806.1-2;Dbxref=GeneID:105693682%2CGenbank:XM_020856806.1;Parent=rna-XM_020856806.1
NW_020311499.1	Gnomon	exon	6811	7058	.	-	.	ID=exon-XM_020856806.1-3;Dbxref=GeneID:105693682%2CGenbank:XM_020856806.1;Parent=rna-XM_020856806.1
NW_020311499.1	Gnomon	exon	7842	8203	.	-	.	ID=exon-XM_020856806.1-1;Dbxref=GeneID:105693682%2CGenbank:XM_020856806.1;Parent=rna-XM_020856806.1
NW_020311499.1	Gnomon	CDS	2941	2943	.	-	0	Name=XP_012269247.1;ID=cds-XP_012269247.1;Dbxref=GeneID:105693716%2CGenbank:XP_012269247.1;Parent=rna-XM_012413824.3
NW_020311499.1	Gnomon	CDS	2692	2835	.	-	0	Name=XP_012269247.1;ID=cds-XP_012269247.1;Dbxref=GeneID:105693716%2CGenbank:XP_012269247.1;Parent=rna-XM_012413824.3
NW_020311499.1	Gnomon	CDS	2053	2447	.	-	0	Name=XP_012269247.1;ID=cds-XP_012269247.1;Dbxref=GeneID:105693716%2CGenbank:XP_012269247.1;Parent=rna-XM_012413824.3
NW_020311499.1	Gnomon	CDS	1889	1995	.	-	0	Name=XP_012269247.1;ID=cds-XP_012269247.1;Dbxref=GeneID:105693716%2CGenbank:XP_012269247.1;Parent=rna-XM_012413824.3
NW_020311499.1	Gnomon	CDS	1303	1514	.	-	0	Name=XP_012269247.1;ID=cds-XP_012269247.1;Dbxref=GeneID:105693716%2CGenbank:XP_012269247.1;Parent=rna-XM_012413824.3
NW_020311499.1	Gnomon	CDS	947	1207	.	-	0	Name=XP_012269247.1;ID=cds-XP_012269247.1;Dbxref=GeneID:105693716%2CGenbank:XP_012269247.1;Parent=rna-XM_012413824.3
NW_020311499.1	Gnomon	transcript	106511	109947	.	-	.	Name=XR_002306123.1;ID=rna-XR_002306123.1;Dbxref=GeneID:105693720%2CGenbank:XR_002306123.1;Parent=gene-LOC105693720
NW_020311499.1	Gnomon	exon	100024	100266	.	+	.	ID=exon-XR_002306120.1-22;Dbxref=GeneID:105693719%2CGenbank:XR_002306120.1;Parent=rna-XR_002306120.1
NW_020311499.1	Gnomon	exon	100334	100566	.	+	.	ID=exon-XR_002306120.1-23;Dbxref=GeneID:105693719%2CGenbank:XR_002306120.1;Parent=rna-XR_002306120.1
NW_020311499.1	Gnomon	exon	105624	105772	.	+	.	ID=exon-XR_002306120.1-24;Dbxref=GeneID:105693719%2CGenbank:XR_002306120.1;Parent=rna-XR_002306120.1
NW_020311499.1	Gnomon	exon	99271	99633	.	+	.	ID=exon-XR_002306120.1-20;Dbxref=GeneID:105693719%2CGenbank:XR_002306120.1;Parent=rna-XR_002306120.1
NW_020311499.1	Gnomon	exon	99718	99931	.	+	.	ID=exon-XR_002306120.1-21;Dbxref=GeneID:105693719%2CGenbank:XR_002306120.1;Parent=rna-XR_002306120.1
NW_020311499.1	Gnomon	exon	98600	98971	.	+	.	ID=exon-XR_002306120.1-19;Dbxref=GeneID:105693719%2CGenbank:XR_002306120.1;Parent=rna-XR_002306120.1
NW_020311499.1	Gnomon	exon	95159	95356	.	+	.	ID=exon-XR_002306120.1-15;Dbxref=GeneID:105693719%2CGenbank:XR_002306120.1;Parent=rna-XR_002306120.1
NW_020311499.1	Gnomon	exon	97053	97264	.	+	.	ID=exon-XR_002306120.1-16;Dbxref=GeneID:105693719%2CGenbank:XR_002306120.1;Parent=rna-XR_002306120.1
NW_020311499.1	Gnomon	exon	98015	98115	.	+	.	ID=exon-XR_002306120.1-17;Dbxref=GeneID:105693719%2CGenbank:XR_002306120.1;Parent=rna-XR_002306120.1
NW_020311499.1	Gnomon	exon	98208	98530	.	+	.	ID=exon-XR_002306120.1-18;Dbxref=GeneID:105693719%2CGenbank:XR_002306120.1;Parent=rna-XR_002306120.1
NW_020311499.1	Gnomon	exon	91470	91599	.	+	.	ID=exon-XR_002306120.1-11;Dbxref=GeneID:105693719%2CGenbank:XR_002306120.1;Parent=rna-XR_002306120.1
NW_020311499.1	Gnomon	exon	92797	92924	.	+	.	ID=exon-XR_002306120.1-12;Dbxref=GeneID:105693719%2CGenbank:XR_002306120.1;Parent=rna-XR_002306120.1
NW_020311499.1	Gnomon	exon	94310	94825	.	+	.	ID=exon-XR_002306120.1-13;Dbxref=GeneID:105693719%2CGenbank:XR_002306120.1;Parent=rna-XR_002306120.1
NW_020311499.1	Gnomon	exon	94906	95008	.	+	.	ID=exon-XR_002306120.1-14;Dbxref=GeneID:105693719%2CGenbank:XR_002306120.1;Parent=rna-XR_002306120.1
NW_020311499.1	Gnomon	exon	87720	88935	.	+	.	ID=exon-XR_002306120.1-10;Dbxref=GeneID:105693719%2CGenbank:XR_002306120.1;Parent=rna-XR_002306120.1
NW_020311499.1	Gnomon	CDS	2941	2943	.	-	0	Name=XP_012269246.1;ID=cds-XP_012269246.1;Dbxref=GeneID:105693716%2CGenbank:XP_012269246.1;Parent=rna-XM_012413823.3
NW_020311499.1	Gnomon	CDS	2692	2835	.	-	0	Name=XP_012269246.1;ID=cds-XP_012269246.1;Dbxref=GeneID:105693716%2CGenbank:XP_012269246.1;Parent=rna-XM_012413823.3
NW_020311499.1	Gnomon	CDS	2053	2447	.	-	0	Name=XP_012269246.1;ID=cds-XP_012269246.1;Dbxref=GeneID:105693716%2CGenbank:XP_012269246.1;Parent=rna-XM_012413823.3
NW_020311499.1	Gnomon	CDS	1889	1995	.	-	0	Name=XP_012269246.1;ID=cds-XP_012269246.1;Dbxref=GeneID:105693716%2CGenbank:XP_012269246.1;Parent=rna-XM_012413823.3
NW_020311499.1	Gnomon	CDS	1303	1514	.	-	0	Name=XP_012269246.1;ID=cds-XP_012269246.1;Dbxref=GeneID:105693716%2CGenbank:XP_012269246.1;Parent=rna-XM_012413823.3
NW_020311499.1	Gnomon	CDS	947	1207	.	-	0	Name=XP_012269246.1;ID=cds-XP_012269246.1;Dbxref=GeneID:105693716%2CGenbank:XP_012269246.1;Parent=rna-XM_012413823.3
NW_020311499.1	Gnomon	exon	99718	99931	.	+	.	ID=exon-XM_012413826.2-22;Dbxref=GeneID:105693719%2CGenbank:XM_012413826.2;Parent=rna-XM_012413826.2
NW_020311499.1	Gnomon	exon	99271	99633	.	+	.	ID=exon-XM_012413826.2-21;Dbxref=GeneID:105693719%2CGenbank:XM_012413826.2;Parent=rna-XM_012413826.2
NW_020311499.1	Gnomon	exon	100334	102201	.	+	.	ID=exon-XM_012413826.2-24;Dbxref=GeneID:105693719%2CGenbank:XM_012413826.2;Parent=rna-XM_012413826.2
NW_020311499.1	Gnomon	exon	100024	100266	.	+	.	ID=exon-XM_012413826.2-23;Dbxref=GeneID:105693719%2CGenbank:XM_012413826.2;Parent=rna-XM_012413826.2
NW_020311499.1	Gnomon	exon	98208	98530	.	+	.	ID=exon-XM_012413826.2-19;Dbxref=GeneID:105693719%2CGenbank:XM_012413826.2;Parent=rna-XM_012413826.2
NW_020311499.1	Gnomon	exon	98015	98115	.	+	.	ID=exon-XM_012413826.2-18;Dbxref=GeneID:105693719%2CGenbank:XM_012413826.2;Parent=rna-XM_012413826.2
NW_020311499.1	Gnomon	exon	94906	95008	.	+	.	ID=exon-XM_012413826.2-15;Dbxref=GeneID:105693719%2CGenbank:XM_012413826.2;Parent=rna-XM_012413826.2
NW_020311499.1	Gnomon	exon	94310	94825	.	+	.	ID=exon-XM_012413826.2-14;Dbxref=GeneID:105693719%2CGenbank:XM_012413826.2;Parent=rna-XM_012413826.2
NW_020311499.1	Gnomon	exon	97053	97264	.	+	.	ID=exon-XM_012413826.2-17;Dbxref=GeneID:105693719%2CGenbank:XM_012413826.2;Parent=rna-XM_012413826.2
NW_020311499.1	Gnomon	exon	95159	95356	.	+	.	ID=exon-XM_012413826.2-16;Dbxref=GeneID:105693719%2CGenbank:XM_012413826.2;Parent=rna-XM_012413826.2
NW_020311499.1	Gnomon	exon	87720	88935	.	+	.	ID=exon-XM_012413826.2-11;Dbxref=GeneID:105693719%2CGenbank:XM_012413826.2;Parent=rna-XM_012413826.2
NW_020311499.1	Gnomon	exon	85762	87638	.	+	.	ID=exon-XM_012413826.2-10;Dbxref=GeneID:105693719%2CGenbank:XM_012413826.2;Parent=rna-XM_012413826.2
NW_020311499.1	Gnomon	exon	92797	92924	.	+	.	ID=exon-XM_012413826.2-13;Dbxref=GeneID:105693719%2CGenbank:XM_012413826.2;Parent=rna-XM_012413826.2
NW_020311499.1	Gnomon	exon	91470	91599	.	+	.	ID=exon-XM_012413826.2-12;Dbxref=GeneID:105693719%2CGenbank:XM_012413826.2;Parent=rna-XM_012413826.2
NW_020311499.1	Gnomon	exon	98600	98971	.	+	.	ID=exon-XM_012413826.2-20;Dbxref=GeneID:105693719%2CGenbank:XM_012413826.2;Parent=rna-XM_012413826.2
NW_020311499.1	Gnomon	mRNA	67565	69793	.	-	.	Name=XM_012413766.2;ID=rna-XM_012413766.2;Dbxref=GeneID:105693685%2CGenbank:XM_012413766.2;Parent=gene-LOC105693685
NW_020311499.1	Gnomon	transcript	76148	105940	.	+	.	Name=XR_002306122.1;ID=rna-XR_002306122.1;Dbxref=GeneID:105693719%2CGenbank:XR_002306122.1;Parent=gene-LOC105693719
NW_020311499.1	Gnomon	exon	14115	14315	.	+	.	ID=exon-XM_020856801.1-9;Dbxref=GeneID:105693714%2CGenbank:XM_020856801.1;Parent=rna-XM_020856801.1
NW_020311499.1	Gnomon	exon	13873	14035	.	+	.	ID=exon-XM_020856801.1-8;Dbxref=GeneID:105693714%2CGenbank:XM_020856801.1;Parent=rna-XM_020856801.1
NW_020311499.1	Gnomon	exon	13658	13791	.	+	.	ID=exon-XM_020856801.1-7;Dbxref=GeneID:105693714%2CGenbank:XM_020856801.1;Parent=rna-XM_020856801.1
NW_020311499.1	Gnomon	exon	13469	13573	.	+	.	ID=exon-XM_020856801.1-6;Dbxref=GeneID:105693714%2CGenbank:XM_020856801.1;Parent=rna-XM_020856801.1
NW_020311499.1	Gnomon	exon	13228	13392	.	+	.	ID=exon-XM_020856801.1-5;Dbxref=GeneID:105693714%2CGenbank:XM_020856801.1;Parent=rna-XM_020856801.1
NW_020311499.1	Gnomon	exon	12972	13150	.	+	.	ID=exon-XM_020856801.1-4;Dbxref=GeneID:105693714%2CGenbank:XM_020856801.1;Parent=rna-XM_020856801.1
NW_020311499.1	Gnomon	exon	12488	12760	.	+	.	ID=exon-XM_020856801.1-3;Dbxref=GeneID:105693714%2CGenbank:XM_020856801.1;Parent=rna-XM_020856801.1
NW_020311499.1	Gnomon	exon	12173	12283	.	+	.	ID=exon-XM_020856801.1-2;Dbxref=GeneID:105693714%2CGenbank:XM_020856801.1;Parent=rna-XM_020856801.1
NW_020311499.1	Gnomon	exon	11361	11481	.	+	.	ID=exon-XM_020856801.1-1;Dbxref=GeneID:105693714%2CGenbank:XM_020856801.1;Parent=rna-XM_020856801.1
NW_020311499.1	Gnomon	transcript	106511	109947	.	-	.	Name=XR_002306125.1;ID=rna-XR_002306125.1;Dbxref=GeneID:105693720%2CGenbank:XR_002306125.1;Parent=gene-LOC105693720
NW_020311499.1	Gnomon	mRNA	6811	8200	.	-	.	Name=XM_020856805.1;ID=rna-XM_020856805.1;Dbxref=GeneID:105693682%2CGenbank:XM_020856805.1;Parent=gene-LOC105693682
NW_020311499.1	Gnomon	exon	31252	33665	.	-	.	ID=exon-XM_012413793.2-2;Dbxref=GeneID:105693699%2CGenbank:XM_012413793.2;Parent=rna-XM_012413793.2
NW_020311499.1	Gnomon	exon	33875	33966	.	-	.	ID=exon-XM_012413793.2-1;Dbxref=GeneID:105693699%2CGenbank:XM_012413793.2;Parent=rna-XM_012413793.2
NW_020311499.1	Gnomon	exon	98015	98115	.	+	.	ID=exon-XR_001103486.2-17;Dbxref=GeneID:105693719%2CGenbank:XR_001103486.2;Parent=rna-XR_001103486.2
NW_020311499.1	Gnomon	exon	98208	98530	.	+	.	ID=exon-XR_001103486.2-18;Dbxref=GeneID:105693719%2CGenbank:XR_001103486.2;Parent=rna-XR_001103486.2
NW_020311499.1	Gnomon	exon	94906	95008	.	+	.	ID=exon-XR_001103486.2-15;Dbxref=GeneID:105693719%2CGenbank:XR_001103486.2;Parent=rna-XR_001103486.2
NW_020311499.1	Gnomon	exon	97053	97264	.	+	.	ID=exon-XR_001103486.2-16;Dbxref=GeneID:105693719%2CGenbank:XR_001103486.2;Parent=rna-XR_001103486.2
NW_020311499.1	Gnomon	exon	98600	98971	.	+	.	ID=exon-XR_001103486.2-19;Dbxref=GeneID:105693719%2CGenbank:XR_001103486.2;Parent=rna-XR_001103486.2
NW_020311499.1	Gnomon	exon	85762	87638	.	+	.	ID=exon-XR_001103486.2-10;Dbxref=GeneID:105693719%2CGenbank:XR_001103486.2;Parent=rna-XR_001103486.2
NW_020311499.1	Gnomon	exon	92797	92924	.	+	.	ID=exon-XR_001103486.2-13;Dbxref=GeneID:105693719%2CGenbank:XR_001103486.2;Parent=rna-XR_001103486.2
NW_020311499.1	Gnomon	exon	94310	94825	.	+	.	ID=exon-XR_001103486.2-14;Dbxref=GeneID:105693719%2CGenbank:XR_001103486.2;Parent=rna-XR_001103486.2
NW_020311499.1	Gnomon	exon	87720	88935	.	+	.	ID=exon-XR_001103486.2-11;Dbxref=GeneID:105693719%2CGenbank:XR_001103486.2;Parent=rna-XR_001103486.2
NW_020311499.1	Gnomon	exon	91470	91599	.	+	.	ID=exon-XR_001103486.2-12;Dbxref=GeneID:105693719%2CGenbank:XR_001103486.2;Parent=rna-XR_001103486.2
NW_020311499.1	Gnomon	mRNA	105303	107282	.	-	.	Name=XM_020856818.1;ID=rna-XM_020856818.1;Dbxref=GeneID:105693720%2CGenbank:XM_020856818.1;Parent=gene-LOC105693720
NW_020311499.1	Gnomon	exon	99271	99633	.	+	.	ID=exon-XR_001103486.2-20;Dbxref=GeneID:105693719%2CGenbank:XR_001103486.2;Parent=rna-XR_001103486.2
NW_020311499.1	Gnomon	exon	99718	99931	.	+	.	ID=exon-XR_001103486.2-21;Dbxref=GeneID:105693719%2CGenbank:XR_001103486.2;Parent=rna-XR_001103486.2
NW_020311499.1	Gnomon	exon	105624	105772	.	+	.	ID=exon-XR_001103486.2-24;Dbxref=GeneID:105693719%2CGenbank:XR_001103486.2;Parent=rna-XR_001103486.2
NW_020311499.1	Gnomon	exon	100024	100266	.	+	.	ID=exon-XR_001103486.2-22;Dbxref=GeneID:105693719%2CGenbank:XR_001103486.2;Parent=rna-XR_001103486.2
NW_020311499.1	Gnomon	exon	100334	100566	.	+	.	ID=exon-XR_001103486.2-23;Dbxref=GeneID:105693719%2CGenbank:XR_001103486.2;Parent=rna-XR_001103486.2
NW_020311499.1	Gnomon	exon	108625	109947	.	-	.	ID=exon-XR_002306127.1-1;Dbxref=GeneID:105693720%2CGenbank:XR_002306127.1;Parent=rna-XR_002306127.1
NW_020311499.1	Gnomon	exon	108351	108507	.	-	.	ID=exon-XR_002306127.1-2;Dbxref=GeneID:105693720%2CGenbank:XR_002306127.1;Parent=rna-XR_002306127.1
NW_020311499.1	Gnomon	exon	106667	108296	.	-	.	ID=exon-XR_002306127.1-3;Dbxref=GeneID:105693720%2CGenbank:XR_002306127.1;Parent=rna-XR_002306127.1
NW_020311499.1	Gnomon	exon	106511	106590	.	-	.	ID=exon-XR_002306127.1-4;Dbxref=GeneID:105693720%2CGenbank:XR_002306127.1;Parent=rna-XR_002306127.1
NW_020311499.1	Gnomon	exon	14396	14644	.	+	.	ID=exon-XM_012413813.2-10;Dbxref=GeneID:105693714%2CGenbank:XM_012413813.2;Parent=rna-XM_012413813.2
NW_020311499.1	Gnomon	exon	14724	15643	.	+	.	ID=exon-XM_012413813.2-11;Dbxref=GeneID:105693714%2CGenbank:XM_012413813.2;Parent=rna-XM_012413813.2
NW_020311499.1	Gnomon	mRNA	3950	6452	.	+	.	Name=XM_012413817.2;ID=rna-XM_012413817.2;Dbxref=GeneID:105693715%2CGenbank:XM_012413817.2;Parent=gene-LOC105693715
NW_020311499.1	Gnomon	mRNA	31252	33836	.	-	.	Name=XM_012413794.1;ID=rna-XM_012413794.1;Dbxref=GeneID:105693699%2CGenbank:XM_012413794.1;Parent=gene-LOC105693699
NW_020311499.1	Gnomon	transcript	106511	109947	.	-	.	Name=XR_002306124.1;ID=rna-XR_002306124.1;Dbxref=GeneID:105693720%2CGenbank:XR_002306124.1;Parent=gene-LOC105693720
NW_020311499.1	Gnomon	mRNA	35044	42618	.	+	.	Name=XM_020856817.1;ID=rna-XM_020856817.1;Dbxref=GeneID:105693701%2CGenbank:XM_020856817.1;Parent=gene-LOC105693701
NW_020311499.1	Gnomon	mRNA	8788	15643	.	+	.	Name=XM_020856804.1;ID=rna-XM_020856804.1;Dbxref=GeneID:105693714%2CGenbank:XM_020856804.1;Parent=gene-LOC105693714
NW_020311499.1	Gnomon	mRNA	3515	6452	.	+	.	Name=XM_012413818.2;ID=rna-XM_012413818.2;Dbxref=GeneID:105693715%2CGenbank:XM_012413818.2;Parent=gene-LOC105693715
NW_020311499.1	Gnomon	exon	52041	52374	.	-	.	ID=exon-XM_012413787.2-8;Dbxref=GeneID:105693697%2CGenbank:XM_012413787.2;Parent=rna-XM_012413787.2
NW_020311499.1	Gnomon	exon	52455	52790	.	-	.	ID=exon-XM_012413787.2-7;Dbxref=GeneID:105693697%2CGenbank:XM_012413787.2;Parent=rna-XM_012413787.2
NW_020311499.1	Gnomon	exon	50784	51968	.	-	.	ID=exon-XM_012413787.2-9;Dbxref=GeneID:105693697%2CGenbank:XM_012413787.2;Parent=rna-XM_012413787.2
NW_020311499.1	Gnomon	exon	54655	54920	.	-	.	ID=exon-XM_012413787.2-2;Dbxref=GeneID:105693697%2CGenbank:XM_012413787.2;Parent=rna-XM_012413787.2
NW_020311499.1	Gnomon	exon	55000	55152	.	-	.	ID=exon-XM_012413787.2-1;Dbxref=GeneID:105693697%2CGenbank:XM_012413787.2;Parent=rna-XM_012413787.2
NW_020311499.1	Gnomon	exon	53607	54207	.	-	.	ID=exon-XM_012413787.2-4;Dbxref=GeneID:105693697%2CGenbank:XM_012413787.2;Parent=rna-XM_012413787.2
NW_020311499.1	Gnomon	exon	54273	54570	.	-	.	ID=exon-XM_012413787.2-3;Dbxref=GeneID:105693697%2CGenbank:XM_012413787.2;Parent=rna-XM_012413787.2
NW_020311499.1	Gnomon	exon	52865	53155	.	-	.	ID=exon-XM_012413787.2-6;Dbxref=GeneID:105693697%2CGenbank:XM_012413787.2;Parent=rna-XM_012413787.2
NW_020311499.1	Gnomon	exon	53230	53523	.	-	.	ID=exon-XM_012413787.2-5;Dbxref=GeneID:105693697%2CGenbank:XM_012413787.2;Parent=rna-XM_012413787.2
NW_020311499.1	Gnomon	CDS	69487	69585	.	-	0	Name=XP_012269189.1;ID=cds-XP_012269189.1;Dbxref=GeneID:105693685%2CGenbank:XP_012269189.1;Parent=rna-XM_012413766.2
NW_020311499.1	Gnomon	CDS	69266	69373	.	-	0	Name=XP_012269189.1;ID=cds-XP_012269189.1;Dbxref=GeneID:105693685%2CGenbank:XP_012269189.1;Parent=rna-XM_012413766.2
NW_020311499.1	Gnomon	CDS	68881	69149	.	-	0	Name=XP_012269189.1;ID=cds-XP_012269189.1;Dbxref=GeneID:105693685%2CGenbank:XP_012269189.1;Parent=rna-XM_012413766.2
NW_020311499.1	Gnomon	CDS	68638	68794	.	-	0	Name=XP_012269189.1;ID=cds-XP_012269189.1;Dbxref=GeneID:105693685%2CGenbank:XP_012269189.1;Parent=rna-XM_012413766.2
NW_020311499.1	Gnomon	CDS	68453	68576	.	-	0	Name=XP_012269189.1;ID=cds-XP_012269189.1;Dbxref=GeneID:105693685%2CGenbank:XP_012269189.1;Parent=rna-XM_012413766.2
NW_020311499.1	Gnomon	CDS	68130	68350	.	-	0	Name=XP_012269189.1;ID=cds-XP_012269189.1;Dbxref=GeneID:105693685%2CGenbank:XP_012269189.1;Parent=rna-XM_012413766.2
NW_020311499.1	Gnomon	CDS	67796	68032	.	-	0	Name=XP_012269189.1;ID=cds-XP_012269189.1;Dbxref=GeneID:105693685%2CGenbank:XP_012269189.1;Parent=rna-XM_012413766.2
NW_020311499.1	Gnomon	mRNA	35044	42618	.	+	.	Name=XM_020856816.1;ID=rna-XM_020856816.1;Dbxref=GeneID:105693701%2CGenbank:XM_020856816.1;Parent=gene-LOC105693701
NW_020311499.1	Gnomon	mRNA	31252	34954	.	-	.	Name=XM_012413791.2;ID=rna-XM_012413791.2;Dbxref=GeneID:105693699%2CGenbank:XM_012413791.2;Parent=gene-LOC105693699
NW_020311499.1	Gnomon	transcript	106511	109947	.	-	.	Name=XR_002306127.1;ID=rna-XR_002306127.1;Dbxref=GeneID:105693720%2CGenbank:XR_002306127.1;Parent=gene-LOC105693720
NW_020311499.1	Gnomon	CDS	73275	73417	.	-	0	Name=XP_025602182.1;ID=cds-XP_025602182.1;Dbxref=GeneID:105693683%2CGenbank:XP_025602182.1;Parent=rna-XM_025746397.1
NW_020311499.1	Gnomon	CDS	73052	73205	.	-	0	Name=XP_025602182.1;ID=cds-XP_025602182.1;Dbxref=GeneID:105693683%2CGenbank:XP_025602182.1;Parent=rna-XM_025746397.1
NW_020311499.1	Gnomon	CDS	72821	72981	.	-	0	Name=XP_025602182.1;ID=cds-XP_025602182.1;Dbxref=GeneID:105693683%2CGenbank:XP_025602182.1;Parent=rna-XM_025746397.1
NW_020311499.1	Gnomon	CDS	72332	72723	.	-	0	Name=XP_025602182.1;ID=cds-XP_025602182.1;Dbxref=GeneID:105693683%2CGenbank:XP_025602182.1;Parent=rna-XM_025746397.1
NW_020311499.1	Gnomon	CDS	72027	72255	.	-	0	Name=XP_025602182.1;ID=cds-XP_025602182.1;Dbxref=GeneID:105693683%2CGenbank:XP_025602182.1;Parent=rna-XM_025746397.1
NW_020311499.1	Gnomon	CDS	71819	71936	.	-	0	Name=XP_025602182.1;ID=cds-XP_025602182.1;Dbxref=GeneID:105693683%2CGenbank:XP_025602182.1;Parent=rna-XM_025746397.1
NW_020311499.1	Gnomon	exon	58357	59374	.	-	.	ID=exon-XM_012413839.2-7;Dbxref=GeneID:105693726%2CGenbank:XM_012413839.2;Parent=rna-XM_012413839.2
NW_020311499.1	Gnomon	exon	60745	60868	.	-	.	ID=exon-XM_012413839.2-2;Dbxref=GeneID:105693726%2CGenbank:XM_012413839.2;Parent=rna-XM_012413839.2
NW_020311499.1	Gnomon	exon	61021	61129	.	-	.	ID=exon-XM_012413839.2-1;Dbxref=GeneID:105693726%2CGenbank:XM_012413839.2;Parent=rna-XM_012413839.2
NW_020311499.1	Gnomon	exon	59449	59533	.	-	.	ID=exon-XM_012413839.2-6;Dbxref=GeneID:105693726%2CGenbank:XM_012413839.2;Parent=rna-XM_012413839.2
NW_020311499.1	Gnomon	exon	59617	59875	.	-	.	ID=exon-XM_012413839.2-5;Dbxref=GeneID:105693726%2CGenbank:XM_012413839.2;Parent=rna-XM_012413839.2
NW_020311499.1	Gnomon	exon	59962	60393	.	-	.	ID=exon-XM_012413839.2-4;Dbxref=GeneID:105693726%2CGenbank:XM_012413839.2;Parent=rna-XM_012413839.2
NW_020311499.1	Gnomon	exon	60492	60663	.	-	.	ID=exon-XM_012413839.2-3;Dbxref=GeneID:105693726%2CGenbank:XM_012413839.2;Parent=rna-XM_012413839.2
NW_020311499.1	Gnomon	exon	14724	15643	.	+	.	ID=exon-XM_012413816.2-11;Dbxref=GeneID:105693714%2CGenbank:XM_012413816.2;Parent=rna-XM_012413816.2
NW_020311499.1	Gnomon	mRNA	8788	15643	.	+	.	Name=XM_020856803.1;ID=rna-XM_020856803.1;Dbxref=GeneID:105693714%2CGenbank:XM_020856803.1;Parent=gene-LOC105693714
NW_020311499.1	Gnomon	exon	14396	14644	.	+	.	ID=exon-XM_012413816.2-10;Dbxref=GeneID:105693714%2CGenbank:XM_012413816.2;Parent=rna-XM_012413816.2
NW_020311499.1	Gnomon	mRNA	10976	15643	.	+	.	Name=XM_012413815.2;ID=rna-XM_012413815.2;Dbxref=GeneID:105693714%2CGenbank:XM_012413815.2;Parent=gene-LOC105693714
NW_020311499.1	Gnomon	mRNA	31252	34545	.	-	.	Name=XM_012413792.1;ID=rna-XM_012413792.1;Dbxref=GeneID:105693699%2CGenbank:XM_012413792.1;Parent=gene-LOC105693699
NW_020311499.1	Gnomon	lnc_RNA	73461	76004	.	+	.	Name=XR_002306113.1;ID=rna-XR_002306113.1;Dbxref=GeneID:110117485%2CGenbank:XR_002306113.1;Parent=gene-LOC110117485
NW_020311499.1	Gnomon	transcript	106511	109947	.	-	.	Name=XR_002306126.1;ID=rna-XR_002306126.1;Dbxref=GeneID:105693720%2CGenbank:XR_002306126.1;Parent=gene-LOC105693720
NW_020311499.1	Gnomon	exon	14115	14315	.	+	.	ID=exon-XM_020856803.1-9;Dbxref=GeneID:105693714%2CGenbank:XM_020856803.1;Parent=rna-XM_020856803.1
NW_020311499.1	Gnomon	exon	13228	13392	.	+	.	ID=exon-XM_020856803.1-5;Dbxref=GeneID:105693714%2CGenbank:XM_020856803.1;Parent=rna-XM_020856803.1
NW_020311499.1	Gnomon	exon	13469	13573	.	+	.	ID=exon-XM_020856803.1-6;Dbxref=GeneID:105693714%2CGenbank:XM_020856803.1;Parent=rna-XM_020856803.1
NW_020311499.1	Gnomon	exon	13658	13791	.	+	.	ID=exon-XM_020856803.1-7;Dbxref=GeneID:105693714%2CGenbank:XM_020856803.1;Parent=rna-XM_020856803.1
NW_020311499.1	Gnomon	exon	13873	14035	.	+	.	ID=exon-XM_020856803.1-8;Dbxref=GeneID:105693714%2CGenbank:XM_020856803.1;Parent=rna-XM_020856803.1
NW_020311499.1	Gnomon	exon	8788	9450	.	+	.	ID=exon-XM_020856803.1-1;Dbxref=GeneID:105693714%2CGenbank:XM_020856803.1;Parent=rna-XM_020856803.1
NW_020311499.1	Gnomon	exon	12173	12283	.	+	.	ID=exon-XM_020856803.1-2;Dbxref=GeneID:105693714%2CGenbank:XM_020856803.1;Parent=rna-XM_020856803.1
NW_020311499.1	Gnomon	exon	12488	12760	.	+	.	ID=exon-XM_020856803.1-3;Dbxref=GeneID:105693714%2CGenbank:XM_020856803.1;Parent=rna-XM_020856803.1
NW_020311499.1	Gnomon	exon	12972	13150	.	+	.	ID=exon-XM_020856803.1-4;Dbxref=GeneID:105693714%2CGenbank:XM_020856803.1;Parent=rna-XM_020856803.1
NW_020311499.1	Gnomon	mRNA	7065	15643	.	+	.	Name=XM_020856802.1;ID=rna-XM_020856802.1;Dbxref=GeneID:105693714%2CGenbank:XM_020856802.1;Parent=gene-LOC105693714
NW_020311499.1	Gnomon	mRNA	47780	55152	.	-	.	Name=XM_020856815.1;ID=rna-XM_020856815.1;Dbxref=GeneID:105693697%2CGenbank:XM_020856815.1;Parent=gene-LOC105693697
NW_020311499.1	Gnomon	exon	66767	67111	.	-	.	ID=exon-XM_012413845.2-1;Dbxref=GeneID:105693730%2CGenbank:XM_012413845.2;Parent=rna-XM_012413845.2
NW_020311499.1	Gnomon	exon	66180	66290	.	-	.	ID=exon-XM_012413845.2-2;Dbxref=GeneID:105693730%2CGenbank:XM_012413845.2;Parent=rna-XM_012413845.2
NW_020311499.1	Gnomon	exon	65884	66089	.	-	.	ID=exon-XM_012413845.2-3;Dbxref=GeneID:105693730%2CGenbank:XM_012413845.2;Parent=rna-XM_012413845.2
NW_020311499.1	Gnomon	exon	65615	65802	.	-	.	ID=exon-XM_012413845.2-4;Dbxref=GeneID:105693730%2CGenbank:XM_012413845.2;Parent=rna-XM_012413845.2
NW_020311499.1	Gnomon	mRNA	31252	33966	.	-	.	Name=XM_012413793.2;ID=rna-XM_012413793.2;Dbxref=GeneID:105693699%2CGenbank:XM_012413793.2;Parent=gene-LOC105693699
NW_020311499.1	Gnomon	mRNA	10797	15643	.	+	.	Name=XM_012413816.2;ID=rna-XM_012413816.2;Dbxref=GeneID:105693714%2CGenbank:XM_012413816.2;Parent=gene-LOC105693714
NW_020311499.1	Gnomon	exon	76583	76651	.	+	.	ID=exon-XR_002306121.1-2;Dbxref=GeneID:105693719%2CGenbank:XR_002306121.1;Parent=rna-XR_002306121.1
NW_020311499.1	Gnomon	exon	76148	76311	.	+	.	ID=exon-XR_002306121.1-1;Dbxref=GeneID:105693719%2CGenbank:XR_002306121.1;Parent=rna-XR_002306121.1
NW_020311499.1	Gnomon	exon	84429	84745	.	+	.	ID=exon-XR_002306121.1-9;Dbxref=GeneID:105693719%2CGenbank:XR_002306121.1;Parent=rna-XR_002306121.1
NW_020311499.1	Gnomon	exon	83940	84285	.	+	.	ID=exon-XR_002306121.1-8;Dbxref=GeneID:105693719%2CGenbank:XR_002306121.1;Parent=rna-XR_002306121.1
NW_020311499.1	Gnomon	exon	83650	83830	.	+	.	ID=exon-XR_002306121.1-7;Dbxref=GeneID:105693719%2CGenbank:XR_002306121.1;Parent=rna-XR_002306121.1
NW_020311499.1	Gnomon	exon	83169	83551	.	+	.	ID=exon-XR_002306121.1-6;Dbxref=GeneID:105693719%2CGenbank:XR_002306121.1;Parent=rna-XR_002306121.1
NW_020311499.1	Gnomon	exon	82206	82333	.	+	.	ID=exon-XR_002306121.1-5;Dbxref=GeneID:105693719%2CGenbank:XR_002306121.1;Parent=rna-XR_002306121.1
NW_020311499.1	Gnomon	exon	80412	80509	.	+	.	ID=exon-XR_002306121.1-4;Dbxref=GeneID:105693719%2CGenbank:XR_002306121.1;Parent=rna-XR_002306121.1
NW_020311499.1	Gnomon	exon	78156	78445	.	+	.	ID=exon-XR_002306121.1-3;Dbxref=GeneID:105693719%2CGenbank:XR_002306121.1;Parent=rna-XR_002306121.1
NW_020311499.1	Gnomon	exon	24787	29962	.	+	.	ID=exon-XM_020856814.1-9;Dbxref=GeneID:105693696%2CGenbank:XM_020856814.1;Parent=rna-XM_020856814.1
NW_020311499.1	Gnomon	exon	24542	24684	.	+	.	ID=exon-XM_020856814.1-8;Dbxref=GeneID:105693696%2CGenbank:XM_020856814.1;Parent=rna-XM_020856814.1
NW_020311499.1	Gnomon	exon	24293	24462	.	+	.	ID=exon-XM_020856814.1-7;Dbxref=GeneID:105693696%2CGenbank:XM_020856814.1;Parent=rna-XM_020856814.1
NW_020311499.1	Gnomon	exon	23804	24224	.	+	.	ID=exon-XM_020856814.1-6;Dbxref=GeneID:105693696%2CGenbank:XM_020856814.1;Parent=rna-XM_020856814.1
NW_020311499.1	Gnomon	exon	22724	23694	.	+	.	ID=exon-XM_020856814.1-5;Dbxref=GeneID:105693696%2CGenbank:XM_020856814.1;Parent=rna-XM_020856814.1
NW_020311499.1	Gnomon	exon	22053	22618	.	+	.	ID=exon-XM_020856814.1-4;Dbxref=GeneID:105693696%2CGenbank:XM_020856814.1;Parent=rna-XM_020856814.1
NW_020311499.1	Gnomon	exon	21540	21965	.	+	.	ID=exon-XM_020856814.1-3;Dbxref=GeneID:105693696%2CGenbank:XM_020856814.1;Parent=rna-XM_020856814.1
NW_020311499.1	Gnomon	exon	19776	21463	.	+	.	ID=exon-XM_020856814.1-2;Dbxref=GeneID:105693696%2CGenbank:XM_020856814.1;Parent=rna-XM_020856814.1
NW_020311499.1	Gnomon	exon	19497	19652	.	+	.	ID=exon-XM_020856814.1-1;Dbxref=GeneID:105693696%2CGenbank:XM_020856814.1;Parent=rna-XM_020856814.1
NW_020311499.1	Gnomon	CDS	61021	61107	.	-	0	Name=XP_012269262.1;ID=cds-XP_012269262.1;Dbxref=GeneID:105693726%2CGenbank:XP_012269262.1;Parent=rna-XM_012413839.2
NW_020311499.1	Gnomon	CDS	60745	60868	.	-	0	Name=XP_012269262.1;ID=cds-XP_012269262.1;Dbxref=GeneID:105693726%2CGenbank:XP_012269262.1;Parent=rna-XM_012413839.2
NW_020311499.1	Gnomon	CDS	60492	60663	.	-	0	Name=XP_012269262.1;ID=cds-XP_012269262.1;Dbxref=GeneID:105693726%2CGenbank:XP_012269262.1;Parent=rna-XM_012413839.2
NW_020311499.1	Gnomon	CDS	59962	60393	.	-	0	Name=XP_012269262.1;ID=cds-XP_012269262.1;Dbxref=GeneID:105693726%2CGenbank:XP_012269262.1;Parent=rna-XM_012413839.2
NW_020311499.1	Gnomon	CDS	59617	59875	.	-	0	Name=XP_012269262.1;ID=cds-XP_012269262.1;Dbxref=GeneID:105693726%2CGenbank:XP_012269262.1;Parent=rna-XM_012413839.2
NW_020311499.1	Gnomon	CDS	59449	59533	.	-	0	Name=XP_012269262.1;ID=cds-XP_012269262.1;Dbxref=GeneID:105693726%2CGenbank:XP_012269262.1;Parent=rna-XM_012413839.2
NW_020311499.1	Gnomon	CDS	58986	59374	.	-	0	Name=XP_012269262.1;ID=cds-XP_012269262.1;Dbxref=GeneID:105693726%2CGenbank:XP_012269262.1;Parent=rna-XM_012413839.2
NW_020311499.1	Gnomon	exon	50348	50668	.	-	.	ID=exon-XM_020856815.1-10;Dbxref=GeneID:105693697%2CGenbank:XM_020856815.1;Parent=rna-XM_020856815.1
NW_020311499.1	Gnomon	exon	47780	48358	.	-	.	ID=exon-XM_020856815.1-16;Dbxref=GeneID:105693697%2CGenbank:XM_020856815.1;Parent=rna-XM_020856815.1
NW_020311499.1	Gnomon	exon	48426	48822	.	-	.	ID=exon-XM_020856815.1-15;Dbxref=GeneID:105693697%2CGenbank:XM_020856815.1;Parent=rna-XM_020856815.1
NW_020311499.1	Gnomon	exon	48921	49141	.	-	.	ID=exon-XM_020856815.1-14;Dbxref=GeneID:105693697%2CGenbank:XM_020856815.1;Parent=rna-XM_020856815.1
NW_020311499.1	Gnomon	exon	49224	49433	.	-	.	ID=exon-XM_020856815.1-13;Dbxref=GeneID:105693697%2CGenbank:XM_020856815.1;Parent=rna-XM_020856815.1
NW_020311499.1	Gnomon	exon	49525	49652	.	-	.	ID=exon-XM_020856815.1-12;Dbxref=GeneID:105693697%2CGenbank:XM_020856815.1;Parent=rna-XM_020856815.1
NW_020311499.1	Gnomon	exon	49735	50256	.	-	.	ID=exon-XM_020856815.1-11;Dbxref=GeneID:105693697%2CGenbank:XM_020856815.1;Parent=rna-XM_020856815.1
NW_020311499.1	Gnomon	mRNA	6811	11422	.	-	.	Name=XM_020856808.1;ID=rna-XM_020856808.1;Dbxref=GeneID:105693682%2CGenbank:XM_020856808.1;Parent=gene-LOC105693682
NW_020311499.1	Gnomon	exon	60745	60868	.	-	.	ID=exon-XM_012413840.2-2;Dbxref=GeneID:105693726%2CGenbank:XM_012413840.2;Parent=rna-XM_012413840.2
NW_020311499.1	Gnomon	exon	61021	61129	.	-	.	ID=exon-XM_012413840.2-1;Dbxref=GeneID:105693726%2CGenbank:XM_012413840.2;Parent=rna-XM_012413840.2
NW_020311499.1	Gnomon	exon	59962	60393	.	-	.	ID=exon-XM_012413840.2-4;Dbxref=GeneID:105693726%2CGenbank:XM_012413840.2;Parent=rna-XM_012413840.2
NW_020311499.1	Gnomon	exon	60492	60663	.	-	.	ID=exon-XM_012413840.2-3;Dbxref=GeneID:105693726%2CGenbank:XM_012413840.2;Parent=rna-XM_012413840.2
NW_020311499.1	Gnomon	exon	59449	59533	.	-	.	ID=exon-XM_012413840.2-6;Dbxref=GeneID:105693726%2CGenbank:XM_012413840.2;Parent=rna-XM_012413840.2
NW_020311499.1	Gnomon	exon	59617	59875	.	-	.	ID=exon-XM_012413840.2-5;Dbxref=GeneID:105693726%2CGenbank:XM_012413840.2;Parent=rna-XM_012413840.2
NW_020311499.1	Gnomon	exon	58357	59353	.	-	.	ID=exon-XM_012413840.2-7;Dbxref=GeneID:105693726%2CGenbank:XM_012413840.2;Parent=rna-XM_012413840.2
NW_020311499.1	Gnomon	exon	13873	14035	.	+	.	ID=exon-XM_020856802.1-8;Dbxref=GeneID:105693714%2CGenbank:XM_020856802.1;Parent=rna-XM_020856802.1
NW_020311499.1	Gnomon	exon	14115	14315	.	+	.	ID=exon-XM_020856802.1-9;Dbxref=GeneID:105693714%2CGenbank:XM_020856802.1;Parent=rna-XM_020856802.1
NW_020311499.1	Gnomon	exon	13469	13573	.	+	.	ID=exon-XM_020856802.1-6;Dbxref=GeneID:105693714%2CGenbank:XM_020856802.1;Parent=rna-XM_020856802.1
NW_020311499.1	Gnomon	exon	13658	13791	.	+	.	ID=exon-XM_020856802.1-7;Dbxref=GeneID:105693714%2CGenbank:XM_020856802.1;Parent=rna-XM_020856802.1
NW_020311499.1	Gnomon	exon	12972	13150	.	+	.	ID=exon-XM_020856802.1-4;Dbxref=GeneID:105693714%2CGenbank:XM_020856802.1;Parent=rna-XM_020856802.1
NW_020311499.1	Gnomon	exon	13228	13392	.	+	.	ID=exon-XM_020856802.1-5;Dbxref=GeneID:105693714%2CGenbank:XM_020856802.1;Parent=rna-XM_020856802.1
NW_020311499.1	Gnomon	exon	12173	12283	.	+	.	ID=exon-XM_020856802.1-2;Dbxref=GeneID:105693714%2CGenbank:XM_020856802.1;Parent=rna-XM_020856802.1
NW_020311499.1	Gnomon	exon	12488	12760	.	+	.	ID=exon-XM_020856802.1-3;Dbxref=GeneID:105693714%2CGenbank:XM_020856802.1;Parent=rna-XM_020856802.1
NW_020311499.1	Gnomon	exon	7065	7518	.	+	.	ID=exon-XM_020856802.1-1;Dbxref=GeneID:105693714%2CGenbank:XM_020856802.1;Parent=rna-XM_020856802.1
NW_020311499.1	Gnomon	mRNA	47780	55152	.	-	.	Name=XM_012413786.2;ID=rna-XM_012413786.2;Dbxref=GeneID:105693697%2CGenbank:XM_012413786.2;Parent=gene-LOC105693697
NW_020311499.1	Gnomon	exon	2053	2447	.	-	.	ID=exon-XM_012413822.3-4;Dbxref=GeneID:105693716%2CGenbank:XM_012413822.3;Parent=rna-XM_012413822.3
NW_020311499.1	Gnomon	exon	1889	1995	.	-	.	ID=exon-XM_012413822.3-5;Dbxref=GeneID:105693716%2CGenbank:XM_012413822.3;Parent=rna-XM_012413822.3
NW_020311499.1	Gnomon	exon	1303	1514	.	-	.	ID=exon-XM_012413822.3-6;Dbxref=GeneID:105693716%2CGenbank:XM_012413822.3;Parent=rna-XM_012413822.3
NW_020311499.1	Gnomon	exon	387	1207	.	-	.	ID=exon-XM_012413822.3-7;Dbxref=GeneID:105693716%2CGenbank:XM_012413822.3;Parent=rna-XM_012413822.3
NW_020311499.1	Gnomon	exon	3282	3362	.	-	.	ID=exon-XM_012413822.3-1;Dbxref=GeneID:105693716%2CGenbank:XM_012413822.3;Parent=rna-XM_012413822.3
NW_020311499.1	Gnomon	exon	2941	3162	.	-	.	ID=exon-XM_012413822.3-2;Dbxref=GeneID:105693716%2CGenbank:XM_012413822.3;Parent=rna-XM_012413822.3
NW_020311499.1	Gnomon	exon	2692	2835	.	-	.	ID=exon-XM_012413822.3-3;Dbxref=GeneID:105693716%2CGenbank:XM_012413822.3;Parent=rna-XM_012413822.3
NW_020311499.1	Gnomon	exon	13658	13791	.	+	.	ID=exon-XM_012413816.2-7;Dbxref=GeneID:105693714%2CGenbank:XM_012413816.2;Parent=rna-XM_012413816.2
NW_020311499.1	Gnomon	exon	13469	13573	.	+	.	ID=exon-XM_012413816.2-6;Dbxref=GeneID:105693714%2CGenbank:XM_012413816.2;Parent=rna-XM_012413816.2
NW_020311499.1	Gnomon	exon	13228	13392	.	+	.	ID=exon-XM_012413816.2-5;Dbxref=GeneID:105693714%2CGenbank:XM_012413816.2;Parent=rna-XM_012413816.2
NW_020311499.1	Gnomon	exon	12972	13150	.	+	.	ID=exon-XM_012413816.2-4;Dbxref=GeneID:105693714%2CGenbank:XM_012413816.2;Parent=rna-XM_012413816.2
NW_020311499.1	Gnomon	exon	12488	12760	.	+	.	ID=exon-XM_012413816.2-3;Dbxref=GeneID:105693714%2CGenbank:XM_012413816.2;Parent=rna-XM_012413816.2
NW_020311499.1	Gnomon	exon	12173	12283	.	+	.	ID=exon-XM_012413816.2-2;Dbxref=GeneID:105693714%2CGenbank:XM_012413816.2;Parent=rna-XM_012413816.2
NW_020311499.1	Gnomon	exon	10797	10966	.	+	.	ID=exon-XM_012413816.2-1;Dbxref=GeneID:105693714%2CGenbank:XM_012413816.2;Parent=rna-XM_012413816.2
NW_020311499.1	Gnomon	exon	14115	14315	.	+	.	ID=exon-XM_012413816.2-9;Dbxref=GeneID:105693714%2CGenbank:XM_012413816.2;Parent=rna-XM_012413816.2
NW_020311499.1	Gnomon	exon	13873	14035	.	+	.	ID=exon-XM_012413816.2-8;Dbxref=GeneID:105693714%2CGenbank:XM_012413816.2;Parent=rna-XM_012413816.2
NW_020311499.1	Gnomon	mRNA	6811	12147	.	-	.	Name=XM_020856809.1;ID=rna-XM_020856809.1;Dbxref=GeneID:105693682%2CGenbank:XM_020856809.1;Parent=gene-LOC105693682
NW_020311499.1	Gnomon	exon	7563	7687	.	-	.	ID=exon-XM_020856808.1-2;Dbxref=GeneID:105693682%2CGenbank:XM_020856808.1;Parent=rna-XM_020856808.1
NW_020311499.1	Gnomon	exon	6811	7058	.	-	.	ID=exon-XM_020856808.1-3;Dbxref=GeneID:105693682%2CGenbank:XM_020856808.1;Parent=rna-XM_020856808.1
NW_020311499.1	Gnomon	exon	11326	11422	.	-	.	ID=exon-XM_020856808.1-1;Dbxref=GeneID:105693682%2CGenbank:XM_020856808.1;Parent=rna-XM_020856808.1
NW_020311499.1	Gnomon	exon	14724	15643	.	+	.	ID=exon-XM_020856802.1-11;Dbxref=GeneID:105693714%2CGenbank:XM_020856802.1;Parent=rna-XM_020856802.1
NW_020311499.1	Gnomon	exon	14396	14644	.	+	.	ID=exon-XM_020856802.1-10;Dbxref=GeneID:105693714%2CGenbank:XM_020856802.1;Parent=rna-XM_020856802.1
NW_020311499.1	Gnomon	mRNA	6811	14202	.	-	.	Name=XM_020856807.1;ID=rna-XM_020856807.1;Dbxref=GeneID:105693682%2CGenbank:XM_020856807.1;Parent=gene-LOC105693682
NW_020311499.1	Gnomon	exon	59566	59642	.	+	.	ID=exon-XM_012413846.2-5;Dbxref=GeneID:105693731%2CGenbank:XM_012413846.2;Parent=rna-XM_012413846.2
NW_020311499.1	Gnomon	exon	55954	56147	.	+	.	ID=exon-XM_012413846.2-3;Dbxref=GeneID:105693731%2CGenbank:XM_012413846.2;Parent=rna-XM_012413846.2
NW_020311499.1	Gnomon	exon	56236	56376	.	+	.	ID=exon-XM_012413846.2-4;Dbxref=GeneID:105693731%2CGenbank:XM_012413846.2;Parent=rna-XM_012413846.2
NW_020311499.1	Gnomon	exon	55262	55488	.	+	.	ID=exon-XM_012413846.2-1;Dbxref=GeneID:105693731%2CGenbank:XM_012413846.2;Parent=rna-XM_012413846.2
NW_020311499.1	Gnomon	exon	55760	55880	.	+	.	ID=exon-XM_012413846.2-2;Dbxref=GeneID:105693731%2CGenbank:XM_012413846.2;Parent=rna-XM_012413846.2
NW_020311499.1	Gnomon	exon	106511	106590	.	-	.	ID=exon-XR_002306126.1-4;Dbxref=GeneID:105693720%2CGenbank:XR_002306126.1;Parent=rna-XR_002306126.1
NW_020311499.1	Gnomon	exon	108375	108507	.	-	.	ID=exon-XR_002306126.1-2;Dbxref=GeneID:105693720%2CGenbank:XR_002306126.1;Parent=rna-XR_002306126.1
NW_020311499.1	Gnomon	exon	106667	108296	.	-	.	ID=exon-XR_002306126.1-3;Dbxref=GeneID:105693720%2CGenbank:XR_002306126.1;Parent=rna-XR_002306126.1
NW_020311499.1	Gnomon	exon	108615	109947	.	-	.	ID=exon-XR_002306126.1-1;Dbxref=GeneID:105693720%2CGenbank:XR_002306126.1;Parent=rna-XR_002306126.1
NW_020311499.1	Gnomon	mRNA	30254	31154	.	-	.	Name=XM_012413796.2;ID=rna-XM_012413796.2;Dbxref=GeneID:105693702%2CGenbank:XM_012413796.2;Parent=gene-LOC105693702
NW_020311499.1	Gnomon	CDS	61021	61107	.	-	0	Name=XP_012269264.1;ID=cds-XP_012269264.1;Dbxref=GeneID:105693726%2CGenbank:XP_012269264.1;Parent=rna-XM_012413841.2
NW_020311499.1	Gnomon	CDS	60745	60868	.	-	0	Name=XP_012269264.1;ID=cds-XP_012269264.1;Dbxref=GeneID:105693726%2CGenbank:XP_012269264.1;Parent=rna-XM_012413841.2
NW_020311499.1	Gnomon	CDS	60492	60663	.	-	0	Name=XP_012269264.1;ID=cds-XP_012269264.1;Dbxref=GeneID:105693726%2CGenbank:XP_012269264.1;Parent=rna-XM_012413841.2
NW_020311499.1	Gnomon	CDS	59962	60393	.	-	0	Name=XP_012269264.1;ID=cds-XP_012269264.1;Dbxref=GeneID:105693726%2CGenbank:XP_012269264.1;Parent=rna-XM_012413841.2
NW_020311499.1	Gnomon	CDS	59617	59875	.	-	0	Name=XP_012269264.1;ID=cds-XP_012269264.1;Dbxref=GeneID:105693726%2CGenbank:XP_012269264.1;Parent=rna-XM_012413841.2
NW_020311499.1	Gnomon	CDS	59449	59533	.	-	0	Name=XP_012269264.1;ID=cds-XP_012269264.1;Dbxref=GeneID:105693726%2CGenbank:XP_012269264.1;Parent=rna-XM_012413841.2
NW_020311499.1	Gnomon	CDS	59278	59374	.	-	0	Name=XP_012269264.1;ID=cds-XP_012269264.1;Dbxref=GeneID:105693726%2CGenbank:XP_012269264.1;Parent=rna-XM_012413841.2
NW_020311499.1	Gnomon	CDS	58986	59220	.	-	0	Name=XP_012269264.1;ID=cds-XP_012269264.1;Dbxref=GeneID:105693726%2CGenbank:XP_012269264.1;Parent=rna-XM_012413841.2
NW_020311499.1	Gnomon	mRNA	6811	8203	.	-	.	Name=XM_020856806.1;ID=rna-XM_020856806.1;Dbxref=GeneID:105693682%2CGenbank:XM_020856806.1;Parent=gene-LOC105693682
NW_020311499.1	Gnomon	CDS	61021	61107	.	-	0	Name=XP_012269263.1;ID=cds-XP_012269263.1;Dbxref=GeneID:105693726%2CGenbank:XP_012269263.1;Parent=rna-XM_012413840.2
NW_020311499.1	Gnomon	CDS	60745	60868	.	-	0	Name=XP_012269263.1;ID=cds-XP_012269263.1;Dbxref=GeneID:105693726%2CGenbank:XP_012269263.1;Parent=rna-XM_012413840.2
NW_020311499.1	Gnomon	CDS	60492	60663	.	-	0	Name=XP_012269263.1;ID=cds-XP_012269263.1;Dbxref=GeneID:105693726%2CGenbank:XP_012269263.1;Parent=rna-XM_012413840.2
NW_020311499.1	Gnomon	CDS	59962	60393	.	-	0	Name=XP_012269263.1;ID=cds-XP_012269263.1;Dbxref=GeneID:105693726%2CGenbank:XP_012269263.1;Parent=rna-XM_012413840.2
NW_020311499.1	Gnomon	CDS	59617	59875	.	-	0	Name=XP_012269263.1;ID=cds-XP_012269263.1;Dbxref=GeneID:105693726%2CGenbank:XP_012269263.1;Parent=rna-XM_012413840.2
NW_020311499.1	Gnomon	CDS	59449	59533	.	-	0	Name=XP_012269263.1;ID=cds-XP_012269263.1;Dbxref=GeneID:105693726%2CGenbank:XP_012269263.1;Parent=rna-XM_012413840.2
NW_020311499.1	Gnomon	CDS	58986	59353	.	-	0	Name=XP_012269263.1;ID=cds-XP_012269263.1;Dbxref=GeneID:105693726%2CGenbank:XP_012269263.1;Parent=rna-XM_012413840.2
NW_020311499.1	Gnomon	exon	47153	47286	.	+	.	ID=exon-XM_012413790.2-14;Dbxref=GeneID:105693698%2CGenbank:XM_012413790.2;Parent=rna-XM_012413790.2
NW_020311499.1	Gnomon	exon	54273	54570	.	-	.	ID=exon-XM_012413786.2-3;Dbxref=GeneID:105693697%2CGenbank:XM_012413786.2;Parent=rna-XM_012413786.2
NW_020311499.1	Gnomon	exon	54655	54920	.	-	.	ID=exon-XM_012413786.2-2;Dbxref=GeneID:105693697%2CGenbank:XM_012413786.2;Parent=rna-XM_012413786.2
NW_020311499.1	Gnomon	exon	46734	46829	.	+	.	ID=exon-XM_012413790.2-12;Dbxref=GeneID:105693698%2CGenbank:XM_012413790.2;Parent=rna-XM_012413790.2
NW_020311499.1	Gnomon	exon	54991	55152	.	-	.	ID=exon-XM_012413786.2-1;Dbxref=GeneID:105693697%2CGenbank:XM_012413786.2;Parent=rna-XM_012413786.2
NW_020311499.1	Gnomon	exon	46913	47054	.	+	.	ID=exon-XM_012413790.2-13;Dbxref=GeneID:105693698%2CGenbank:XM_012413790.2;Parent=rna-XM_012413790.2
NW_020311499.1	Gnomon	exon	52455	52790	.	-	.	ID=exon-XM_012413786.2-7;Dbxref=GeneID:105693697%2CGenbank:XM_012413786.2;Parent=rna-XM_012413786.2
NW_020311499.1	Gnomon	exon	52865	53155	.	-	.	ID=exon-XM_012413786.2-6;Dbxref=GeneID:105693697%2CGenbank:XM_012413786.2;Parent=rna-XM_012413786.2
NW_020311499.1	Gnomon	exon	53230	53523	.	-	.	ID=exon-XM_012413786.2-5;Dbxref=GeneID:105693697%2CGenbank:XM_012413786.2;Parent=rna-XM_012413786.2
NW_020311499.1	Gnomon	exon	53607	54207	.	-	.	ID=exon-XM_012413786.2-4;Dbxref=GeneID:105693697%2CGenbank:XM_012413786.2;Parent=rna-XM_012413786.2
NW_020311499.1	Gnomon	exon	50784	51968	.	-	.	ID=exon-XM_012413786.2-9;Dbxref=GeneID:105693697%2CGenbank:XM_012413786.2;Parent=rna-XM_012413786.2
NW_020311499.1	Gnomon	exon	52041	52374	.	-	.	ID=exon-XM_012413786.2-8;Dbxref=GeneID:105693697%2CGenbank:XM_012413786.2;Parent=rna-XM_012413786.2
NW_020311499.1	Gnomon	exon	46231	46416	.	+	.	ID=exon-XM_012413790.2-10;Dbxref=GeneID:105693698%2CGenbank:XM_012413790.2;Parent=rna-XM_012413790.2
NW_020311499.1	Gnomon	exon	46494	46641	.	+	.	ID=exon-XM_012413790.2-11;Dbxref=GeneID:105693698%2CGenbank:XM_012413790.2;Parent=rna-XM_012413790.2
NW_020311499.1	Gnomon	mRNA	19497	29962	.	+	.	Name=XM_012413784.2;ID=rna-XM_012413784.2;Dbxref=GeneID:105693696%2CGenbank:XM_012413784.2;Parent=gene-LOC105693696
NW_020311499.1	Gnomon	exon	95159	95356	.	+	.	ID=exon-XR_001103483.2-16;Dbxref=GeneID:105693719%2CGenbank:XR_001103483.2;Parent=rna-XR_001103483.2
NW_020311499.1	Gnomon	exon	97053	97264	.	+	.	ID=exon-XR_001103483.2-17;Dbxref=GeneID:105693719%2CGenbank:XR_001103483.2;Parent=rna-XR_001103483.2
NW_020311499.1	Gnomon	exon	98015	98115	.	+	.	ID=exon-XR_001103483.2-18;Dbxref=GeneID:105693719%2CGenbank:XR_001103483.2;Parent=rna-XR_001103483.2
NW_020311499.1	Gnomon	exon	98208	98530	.	+	.	ID=exon-XR_001103483.2-19;Dbxref=GeneID:105693719%2CGenbank:XR_001103483.2;Parent=rna-XR_001103483.2
NW_020311499.1	Gnomon	exon	91470	91599	.	+	.	ID=exon-XR_001103483.2-12;Dbxref=GeneID:105693719%2CGenbank:XR_001103483.2;Parent=rna-XR_001103483.2
NW_020311499.1	Gnomon	exon	92797	92924	.	+	.	ID=exon-XR_001103483.2-13;Dbxref=GeneID:105693719%2CGenbank:XR_001103483.2;Parent=rna-XR_001103483.2
NW_020311499.1	Gnomon	exon	94310	94825	.	+	.	ID=exon-XR_001103483.2-14;Dbxref=GeneID:105693719%2CGenbank:XR_001103483.2;Parent=rna-XR_001103483.2
NW_020311499.1	Gnomon	exon	94906	95008	.	+	.	ID=exon-XR_001103483.2-15;Dbxref=GeneID:105693719%2CGenbank:XR_001103483.2;Parent=rna-XR_001103483.2
NW_020311499.1	Gnomon	exon	85762	87638	.	+	.	ID=exon-XR_001103483.2-10;Dbxref=GeneID:105693719%2CGenbank:XR_001103483.2;Parent=rna-XR_001103483.2
NW_020311499.1	Gnomon	exon	87720	88935	.	+	.	ID=exon-XR_001103483.2-11;Dbxref=GeneID:105693719%2CGenbank:XR_001103483.2;Parent=rna-XR_001103483.2
NW_020311499.1	Gnomon	exon	100024	100266	.	+	.	ID=exon-XR_001103483.2-23;Dbxref=GeneID:105693719%2CGenbank:XR_001103483.2;Parent=rna-XR_001103483.2
NW_020311499.1	Gnomon	exon	100334	100566	.	+	.	ID=exon-XR_001103483.2-24;Dbxref=GeneID:105693719%2CGenbank:XR_001103483.2;Parent=rna-XR_001103483.2
NW_020311499.1	Gnomon	exon	105624	105772	.	+	.	ID=exon-XR_001103483.2-25;Dbxref=GeneID:105693719%2CGenbank:XR_001103483.2;Parent=rna-XR_001103483.2
NW_020311499.1	Gnomon	exon	98600	98971	.	+	.	ID=exon-XR_001103483.2-20;Dbxref=GeneID:105693719%2CGenbank:XR_001103483.2;Parent=rna-XR_001103483.2
NW_020311499.1	Gnomon	exon	99271	99633	.	+	.	ID=exon-XR_001103483.2-21;Dbxref=GeneID:105693719%2CGenbank:XR_001103483.2;Parent=rna-XR_001103483.2
NW_020311499.1	Gnomon	exon	99718	99931	.	+	.	ID=exon-XR_001103483.2-22;Dbxref=GeneID:105693719%2CGenbank:XR_001103483.2;Parent=rna-XR_001103483.2
NW_020311499.1	Gnomon	CDS	12178	12283	.	+	0	Name=XP_020712463.1;ID=cds-XP_020712463.1;Dbxref=GeneID:105693714%2CGenbank:XP_020712463.1;Parent=rna-XM_020856804.1
NW_020311499.1	Gnomon	CDS	12488	12760	.	+	0	Name=XP_020712463.1;ID=cds-XP_020712463.1;Dbxref=GeneID:105693714%2CGenbank:XP_020712463.1;Parent=rna-XM_020856804.1
NW_020311499.1	Gnomon	CDS	12972	13150	.	+	0	Name=XP_020712463.1;ID=cds-XP_020712463.1;Dbxref=GeneID:105693714%2CGenbank:XP_020712463.1;Parent=rna-XM_020856804.1
NW_020311499.1	Gnomon	CDS	13228	13392	.	+	0	Name=XP_020712463.1;ID=cds-XP_020712463.1;Dbxref=GeneID:105693714%2CGenbank:XP_020712463.1;Parent=rna-XM_020856804.1
NW_020311499.1	Gnomon	CDS	13469	13573	.	+	0	Name=XP_020712463.1;ID=cds-XP_020712463.1;Dbxref=GeneID:105693714%2CGenbank:XP_020712463.1;Parent=rna-XM_020856804.1
NW_020311499.1	Gnomon	CDS	13658	13791	.	+	0	Name=XP_020712463.1;ID=cds-XP_020712463.1;Dbxref=GeneID:105693714%2CGenbank:XP_020712463.1;Parent=rna-XM_020856804.1
NW_020311499.1	Gnomon	CDS	13873	14035	.	+	0	Name=XP_020712463.1;ID=cds-XP_020712463.1;Dbxref=GeneID:105693714%2CGenbank:XP_020712463.1;Parent=rna-XM_020856804.1
NW_020311499.1	Gnomon	CDS	14115	14315	.	+	0	Name=XP_020712463.1;ID=cds-XP_020712463.1;Dbxref=GeneID:105693714%2CGenbank:XP_020712463.1;Parent=rna-XM_020856804.1
NW_020311499.1	Gnomon	CDS	14396	14644	.	+	0	Name=XP_020712463.1;ID=cds-XP_020712463.1;Dbxref=GeneID:105693714%2CGenbank:XP_020712463.1;Parent=rna-XM_020856804.1
NW_020311499.1	Gnomon	CDS	14724	15158	.	+	0	Name=XP_020712463.1;ID=cds-XP_020712463.1;Dbxref=GeneID:105693714%2CGenbank:XP_020712463.1;Parent=rna-XM_020856804.1
NW_020311499.1	Gnomon	CDS	36561	37124	.	+	0	Name=XP_020712476.1;ID=cds-XP_020712476.1;Dbxref=GeneID:105693701%2CGenbank:XP_020712476.1;Parent=rna-XM_020856817.1
NW_020311499.1	Gnomon	CDS	37493	37655	.	+	0	Name=XP_020712476.1;ID=cds-XP_020712476.1;Dbxref=GeneID:105693701%2CGenbank:XP_020712476.1;Parent=rna-XM_020856817.1
NW_020311499.1	Gnomon	CDS	38445	38767	.	+	0	Name=XP_020712476.1;ID=cds-XP_020712476.1;Dbxref=GeneID:105693701%2CGenbank:XP_020712476.1;Parent=rna-XM_020856817.1
NW_020311499.1	Gnomon	CDS	39112	39357	.	+	0	Name=XP_020712476.1;ID=cds-XP_020712476.1;Dbxref=GeneID:105693701%2CGenbank:XP_020712476.1;Parent=rna-XM_020856817.1
NW_020311499.1	Gnomon	exon	36342	37124	.	+	.	ID=exon-XM_020856816.1-2;Dbxref=GeneID:105693701%2CGenbank:XM_020856816.1;Parent=rna-XM_020856816.1
NW_020311499.1	Gnomon	exon	35044	35988	.	+	.	ID=exon-XM_020856816.1-1;Dbxref=GeneID:105693701%2CGenbank:XM_020856816.1;Parent=rna-XM_020856816.1
NW_020311499.1	Gnomon	exon	42586	42618	.	+	.	ID=exon-XM_020856816.1-6;Dbxref=GeneID:105693701%2CGenbank:XM_020856816.1;Parent=rna-XM_020856816.1
NW_020311499.1	Gnomon	exon	39112	42485	.	+	.	ID=exon-XM_020856816.1-5;Dbxref=GeneID:105693701%2CGenbank:XM_020856816.1;Parent=rna-XM_020856816.1
NW_020311499.1	Gnomon	exon	38445	38767	.	+	.	ID=exon-XM_020856816.1-4;Dbxref=GeneID:105693701%2CGenbank:XM_020856816.1;Parent=rna-XM_020856816.1
NW_020311499.1	Gnomon	exon	37493	37655	.	+	.	ID=exon-XM_020856816.1-3;Dbxref=GeneID:105693701%2CGenbank:XM_020856816.1;Parent=rna-XM_020856816.1
NW_020311499.1	Gnomon	mRNA	387	3755	.	-	.	Name=XM_012413821.3;ID=rna-XM_012413821.3;Dbxref=GeneID:105693716%2CGenbank:XM_012413821.3;Parent=gene-LOC105693716
NW_020311499.1	Gnomon	exon	104806	105104	.	-	.	ID=exon-XM_012413832.1-2;Dbxref=GeneID:105693722%2CGenbank:XM_012413832.1;Parent=rna-XM_012413832.1
NW_020311499.1	Gnomon	exon	105193	105283	.	-	.	ID=exon-XM_012413832.1-1;Dbxref=GeneID:105693722%2CGenbank:XM_012413832.1;Parent=rna-XM_012413832.1
NW_020311499.1	Gnomon	exon	104392	104735	.	-	.	ID=exon-XM_012413832.1-3;Dbxref=GeneID:105693722%2CGenbank:XM_012413832.1;Parent=rna-XM_012413832.1
NW_020311499.1	Gnomon	exon	76583	76651	.	+	.	ID=exon-XR_001103486.2-2;Dbxref=GeneID:105693719%2CGenbank:XR_001103486.2;Parent=rna-XR_001103486.2
NW_020311499.1	Gnomon	exon	78156	78445	.	+	.	ID=exon-XR_001103486.2-3;Dbxref=GeneID:105693719%2CGenbank:XR_001103486.2;Parent=rna-XR_001103486.2
NW_020311499.1	Gnomon	exon	76148	76311	.	+	.	ID=exon-XR_001103486.2-1;Dbxref=GeneID:105693719%2CGenbank:XR_001103486.2;Parent=rna-XR_001103486.2
NW_020311499.1	Gnomon	exon	83169	83551	.	+	.	ID=exon-XR_001103486.2-6;Dbxref=GeneID:105693719%2CGenbank:XR_001103486.2;Parent=rna-XR_001103486.2
NW_020311499.1	Gnomon	exon	83650	83830	.	+	.	ID=exon-XR_001103486.2-7;Dbxref=GeneID:105693719%2CGenbank:XR_001103486.2;Parent=rna-XR_001103486.2
NW_020311499.1	Gnomon	exon	80412	80509	.	+	.	ID=exon-XR_001103486.2-4;Dbxref=GeneID:105693719%2CGenbank:XR_001103486.2;Parent=rna-XR_001103486.2
NW_020311499.1	Gnomon	exon	82206	82333	.	+	.	ID=exon-XR_001103486.2-5;Dbxref=GeneID:105693719%2CGenbank:XR_001103486.2;Parent=rna-XR_001103486.2
NW_020311499.1	Gnomon	exon	83940	84285	.	+	.	ID=exon-XR_001103486.2-8;Dbxref=GeneID:105693719%2CGenbank:XR_001103486.2;Parent=rna-XR_001103486.2
NW_020311499.1	Gnomon	exon	84429	84745	.	+	.	ID=exon-XR_001103486.2-9;Dbxref=GeneID:105693719%2CGenbank:XR_001103486.2;Parent=rna-XR_001103486.2
NW_020311499.1	Gnomon	exon	106511	106590	.	-	.	ID=exon-XR_002306123.1-4;Dbxref=GeneID:105693720%2CGenbank:XR_002306123.1;Parent=rna-XR_002306123.1
NW_020311499.1	Gnomon	exon	106667	108296	.	-	.	ID=exon-XR_002306123.1-3;Dbxref=GeneID:105693720%2CGenbank:XR_002306123.1;Parent=rna-XR_002306123.1
NW_020311499.1	Gnomon	exon	108351	108507	.	-	.	ID=exon-XR_002306123.1-2;Dbxref=GeneID:105693720%2CGenbank:XR_002306123.1;Parent=rna-XR_002306123.1
NW_020311499.1	Gnomon	exon	108615	109947	.	-	.	ID=exon-XR_002306123.1-1;Dbxref=GeneID:105693720%2CGenbank:XR_002306123.1;Parent=rna-XR_002306123.1
NW_020311499.1	Gnomon	mRNA	387	3362	.	-	.	Name=XM_012413822.3;ID=rna-XM_012413822.3;Dbxref=GeneID:105693716%2CGenbank:XM_012413822.3;Parent=gene-LOC105693716
NW_020311499.1	Gnomon	CDS	12178	12283	.	+	0	Name=XP_020712462.1;ID=cds-XP_020712462.1;Dbxref=GeneID:105693714%2CGenbank:XP_020712462.1;Parent=rna-XM_020856803.1
NW_020311499.1	Gnomon	CDS	12488	12760	.	+	0	Name=XP_020712462.1;ID=cds-XP_020712462.1;Dbxref=GeneID:105693714%2CGenbank:XP_020712462.1;Parent=rna-XM_020856803.1
NW_020311499.1	Gnomon	CDS	12972	13150	.	+	0	Name=XP_020712462.1;ID=cds-XP_020712462.1;Dbxref=GeneID:105693714%2CGenbank:XP_020712462.1;Parent=rna-XM_020856803.1
NW_020311499.1	Gnomon	CDS	13228	13392	.	+	0	Name=XP_020712462.1;ID=cds-XP_020712462.1;Dbxref=GeneID:105693714%2CGenbank:XP_020712462.1;Parent=rna-XM_020856803.1
NW_020311499.1	Gnomon	CDS	13469	13573	.	+	0	Name=XP_020712462.1;ID=cds-XP_020712462.1;Dbxref=GeneID:105693714%2CGenbank:XP_020712462.1;Parent=rna-XM_020856803.1
NW_020311499.1	Gnomon	CDS	13658	13791	.	+	0	Name=XP_020712462.1;ID=cds-XP_020712462.1;Dbxref=GeneID:105693714%2CGenbank:XP_020712462.1;Parent=rna-XM_020856803.1
NW_020311499.1	Gnomon	CDS	13873	14035	.	+	0	Name=XP_020712462.1;ID=cds-XP_020712462.1;Dbxref=GeneID:105693714%2CGenbank:XP_020712462.1;Parent=rna-XM_020856803.1
NW_020311499.1	Gnomon	CDS	14115	14315	.	+	0	Name=XP_020712462.1;ID=cds-XP_020712462.1;Dbxref=GeneID:105693714%2CGenbank:XP_020712462.1;Parent=rna-XM_020856803.1
NW_020311499.1	Gnomon	CDS	14396	14644	.	+	0	Name=XP_020712462.1;ID=cds-XP_020712462.1;Dbxref=GeneID:105693714%2CGenbank:XP_020712462.1;Parent=rna-XM_020856803.1
NW_020311499.1	Gnomon	CDS	14724	15158	.	+	0	Name=XP_020712462.1;ID=cds-XP_020712462.1;Dbxref=GeneID:105693714%2CGenbank:XP_020712462.1;Parent=rna-XM_020856803.1
NW_020311499.1	Gnomon	CDS	36561	37124	.	+	0	Name=XP_020712475.1;ID=cds-XP_020712475.1;Dbxref=GeneID:105693701%2CGenbank:XP_020712475.1;Parent=rna-XM_020856816.1
NW_020311499.1	Gnomon	CDS	37493	37655	.	+	0	Name=XP_020712475.1;ID=cds-XP_020712475.1;Dbxref=GeneID:105693701%2CGenbank:XP_020712475.1;Parent=rna-XM_020856816.1
NW_020311499.1	Gnomon	CDS	38445	38767	.	+	0	Name=XP_020712475.1;ID=cds-XP_020712475.1;Dbxref=GeneID:105693701%2CGenbank:XP_020712475.1;Parent=rna-XM_020856816.1
NW_020311499.1	Gnomon	CDS	39112	39357	.	+	0	Name=XP_020712475.1;ID=cds-XP_020712475.1;Dbxref=GeneID:105693701%2CGenbank:XP_020712475.1;Parent=rna-XM_020856816.1
NW_020311499.1	Gnomon	exon	13228	13392	.	+	.	ID=exon-XM_012413814.2-5;Dbxref=GeneID:105693714%2CGenbank:XM_012413814.2;Parent=rna-XM_012413814.2
NW_020311499.1	Gnomon	exon	12972	13150	.	+	.	ID=exon-XM_012413814.2-4;Dbxref=GeneID:105693714%2CGenbank:XM_012413814.2;Parent=rna-XM_012413814.2
NW_020311499.1	Gnomon	exon	12488	12760	.	+	.	ID=exon-XM_012413814.2-3;Dbxref=GeneID:105693714%2CGenbank:XM_012413814.2;Parent=rna-XM_012413814.2
NW_020311499.1	Gnomon	exon	12173	12283	.	+	.	ID=exon-XM_012413814.2-2;Dbxref=GeneID:105693714%2CGenbank:XM_012413814.2;Parent=rna-XM_012413814.2
NW_020311499.1	Gnomon	exon	14115	14315	.	+	.	ID=exon-XM_012413814.2-9;Dbxref=GeneID:105693714%2CGenbank:XM_012413814.2;Parent=rna-XM_012413814.2
NW_020311499.1	Gnomon	exon	13873	14035	.	+	.	ID=exon-XM_012413814.2-8;Dbxref=GeneID:105693714%2CGenbank:XM_012413814.2;Parent=rna-XM_012413814.2
NW_020311499.1	Gnomon	exon	13658	13791	.	+	.	ID=exon-XM_012413814.2-7;Dbxref=GeneID:105693714%2CGenbank:XM_012413814.2;Parent=rna-XM_012413814.2
NW_020311499.1	Gnomon	exon	13469	13573	.	+	.	ID=exon-XM_012413814.2-6;Dbxref=GeneID:105693714%2CGenbank:XM_012413814.2;Parent=rna-XM_012413814.2
NW_020311499.1	Gnomon	exon	9482	10576	.	+	.	ID=exon-XM_012413814.2-1;Dbxref=GeneID:105693714%2CGenbank:XM_012413814.2;Parent=rna-XM_012413814.2
NW_020311499.1	Gnomon	CDS	31705	33582	.	-	0	Name=XP_012269217.1;ID=cds-XP_012269217.1;Dbxref=GeneID:105693699%2CGenbank:XP_012269217.1;Parent=rna-XM_012413794.1
NW_020311499.1	Gnomon	exon	12171	12283	.	+	.	ID=exon-XM_020856804.1-2;Dbxref=GeneID:105693714%2CGenbank:XM_020856804.1;Parent=rna-XM_020856804.1
NW_020311499.1	Gnomon	exon	12488	12760	.	+	.	ID=exon-XM_020856804.1-3;Dbxref=GeneID:105693714%2CGenbank:XM_020856804.1;Parent=rna-XM_020856804.1
NW_020311499.1	Gnomon	exon	8788	9447	.	+	.	ID=exon-XM_020856804.1-1;Dbxref=GeneID:105693714%2CGenbank:XM_020856804.1;Parent=rna-XM_020856804.1
NW_020311499.1	Gnomon	exon	13469	13573	.	+	.	ID=exon-XM_020856804.1-6;Dbxref=GeneID:105693714%2CGenbank:XM_020856804.1;Parent=rna-XM_020856804.1
NW_020311499.1	Gnomon	exon	13658	13791	.	+	.	ID=exon-XM_020856804.1-7;Dbxref=GeneID:105693714%2CGenbank:XM_020856804.1;Parent=rna-XM_020856804.1
NW_020311499.1	Gnomon	exon	12972	13150	.	+	.	ID=exon-XM_020856804.1-4;Dbxref=GeneID:105693714%2CGenbank:XM_020856804.1;Parent=rna-XM_020856804.1
NW_020311499.1	Gnomon	exon	13228	13392	.	+	.	ID=exon-XM_020856804.1-5;Dbxref=GeneID:105693714%2CGenbank:XM_020856804.1;Parent=rna-XM_020856804.1
NW_020311499.1	Gnomon	exon	13873	14035	.	+	.	ID=exon-XM_020856804.1-8;Dbxref=GeneID:105693714%2CGenbank:XM_020856804.1;Parent=rna-XM_020856804.1
NW_020311499.1	Gnomon	exon	14115	14315	.	+	.	ID=exon-XM_020856804.1-9;Dbxref=GeneID:105693714%2CGenbank:XM_020856804.1;Parent=rna-XM_020856804.1
NW_020311499.1	Gnomon	exon	100334	100566	.	+	.	ID=exon-XR_002306122.1-24;Dbxref=GeneID:105693719%2CGenbank:XR_002306122.1;Parent=rna-XR_002306122.1
NW_020311499.1	Gnomon	exon	105889	105940	.	+	.	ID=exon-XR_002306122.1-25;Dbxref=GeneID:105693719%2CGenbank:XR_002306122.1;Parent=rna-XR_002306122.1
NW_020311499.1	Gnomon	exon	99718	99931	.	+	.	ID=exon-XR_002306122.1-22;Dbxref=GeneID:105693719%2CGenbank:XR_002306122.1;Parent=rna-XR_002306122.1
NW_020311499.1	Gnomon	exon	100024	100266	.	+	.	ID=exon-XR_002306122.1-23;Dbxref=GeneID:105693719%2CGenbank:XR_002306122.1;Parent=rna-XR_002306122.1
NW_020311499.1	Gnomon	exon	98600	98971	.	+	.	ID=exon-XR_002306122.1-20;Dbxref=GeneID:105693719%2CGenbank:XR_002306122.1;Parent=rna-XR_002306122.1
NW_020311499.1	Gnomon	exon	99271	99633	.	+	.	ID=exon-XR_002306122.1-21;Dbxref=GeneID:105693719%2CGenbank:XR_002306122.1;Parent=rna-XR_002306122.1
NW_020311499.1	Gnomon	exon	94906	95008	.	+	.	ID=exon-XR_002306122.1-15;Dbxref=GeneID:105693719%2CGenbank:XR_002306122.1;Parent=rna-XR_002306122.1
NW_020311499.1	Gnomon	exon	95159	95356	.	+	.	ID=exon-XR_002306122.1-16;Dbxref=GeneID:105693719%2CGenbank:XR_002306122.1;Parent=rna-XR_002306122.1
NW_020311499.1	Gnomon	exon	92797	92924	.	+	.	ID=exon-XR_002306122.1-13;Dbxref=GeneID:105693719%2CGenbank:XR_002306122.1;Parent=rna-XR_002306122.1
NW_020311499.1	Gnomon	exon	94310	94825	.	+	.	ID=exon-XR_002306122.1-14;Dbxref=GeneID:105693719%2CGenbank:XR_002306122.1;Parent=rna-XR_002306122.1
NW_020311499.1	Gnomon	exon	87720	88935	.	+	.	ID=exon-XR_002306122.1-11;Dbxref=GeneID:105693719%2CGenbank:XR_002306122.1;Parent=rna-XR_002306122.1
NW_020311499.1	Gnomon	exon	91470	91599	.	+	.	ID=exon-XR_002306122.1-12;Dbxref=GeneID:105693719%2CGenbank:XR_002306122.1;Parent=rna-XR_002306122.1
NW_020311499.1	Gnomon	exon	85762	87638	.	+	.	ID=exon-XR_002306122.1-10;Dbxref=GeneID:105693719%2CGenbank:XR_002306122.1;Parent=rna-XR_002306122.1
NW_020311499.1	Gnomon	exon	98208	98530	.	+	.	ID=exon-XR_002306122.1-19;Dbxref=GeneID:105693719%2CGenbank:XR_002306122.1;Parent=rna-XR_002306122.1
NW_020311499.1	Gnomon	exon	97053	97264	.	+	.	ID=exon-XR_002306122.1-17;Dbxref=GeneID:105693719%2CGenbank:XR_002306122.1;Parent=rna-XR_002306122.1
NW_020311499.1	Gnomon	exon	98015	98115	.	+	.	ID=exon-XR_002306122.1-18;Dbxref=GeneID:105693719%2CGenbank:XR_002306122.1;Parent=rna-XR_002306122.1
NW_020311499.1	Gnomon	exon	34342	34545	.	-	.	ID=exon-XM_012413792.1-1;Dbxref=GeneID:105693699%2CGenbank:XM_012413792.1;Parent=rna-XM_012413792.1
NW_020311499.1	Gnomon	exon	34141	34265	.	-	.	ID=exon-XM_012413792.1-2;Dbxref=GeneID:105693699%2CGenbank:XM_012413792.1;Parent=rna-XM_012413792.1
NW_020311499.1	Gnomon	exon	31252	33994	.	-	.	ID=exon-XM_012413792.1-3;Dbxref=GeneID:105693699%2CGenbank:XM_012413792.1;Parent=rna-XM_012413792.1
NW_020311499.1	Gnomon	exon	387	1207	.	-	.	ID=exon-XM_012413820.3-6;Dbxref=GeneID:105693716%2CGenbank:XM_012413820.3;Parent=rna-XM_012413820.3
NW_020311499.1	Gnomon	exon	2941	3237	.	-	.	ID=exon-XM_012413820.3-1;Dbxref=GeneID:105693716%2CGenbank:XM_012413820.3;Parent=rna-XM_012413820.3
NW_020311499.1	Gnomon	exon	2692	2835	.	-	.	ID=exon-XM_012413820.3-2;Dbxref=GeneID:105693716%2CGenbank:XM_012413820.3;Parent=rna-XM_012413820.3
NW_020311499.1	Gnomon	exon	2053	2447	.	-	.	ID=exon-XM_012413820.3-3;Dbxref=GeneID:105693716%2CGenbank:XM_012413820.3;Parent=rna-XM_012413820.3
NW_020311499.1	Gnomon	exon	1889	1995	.	-	.	ID=exon-XM_012413820.3-4;Dbxref=GeneID:105693716%2CGenbank:XM_012413820.3;Parent=rna-XM_012413820.3
NW_020311499.1	Gnomon	exon	1303	1514	.	-	.	ID=exon-XM_012413820.3-5;Dbxref=GeneID:105693716%2CGenbank:XM_012413820.3;Parent=rna-XM_012413820.3
NW_020311499.1	Gnomon	mRNA	65615	67111	.	-	.	Name=XM_012413845.2;ID=rna-XM_012413845.2;Dbxref=GeneID:105693730%2CGenbank:XM_012413845.2;Parent=gene-LOC105693730
NW_020311499.1	Gnomon	CDS	7563	7670	.	-	0	Name=XP_020712465.1;ID=cds-XP_020712465.1;Dbxref=GeneID:105693682%2CGenbank:XP_020712465.1;Parent=rna-XM_020856806.1
NW_020311499.1	Gnomon	CDS	6900	7058	.	-	0	Name=XP_020712465.1;ID=cds-XP_020712465.1;Dbxref=GeneID:105693682%2CGenbank:XP_020712465.1;Parent=rna-XM_020856806.1
NW_020311499.1	Gnomon	mRNA	104392	105283	.	-	.	Name=XM_012413832.1;ID=rna-XM_012413832.1;Dbxref=GeneID:105693722%2CGenbank:XM_012413832.1;Parent=gene-LOC105693722
NW_020311499.1	Gnomon	CDS	19866	21463	.	+	0	Name=XP_012269207.1;ID=cds-XP_012269207.1;Dbxref=GeneID:105693696%2CGenbank:XP_012269207.1;Parent=rna-XM_012413784.2
NW_020311499.1	Gnomon	CDS	21540	21965	.	+	0	Name=XP_012269207.1;ID=cds-XP_012269207.1;Dbxref=GeneID:105693696%2CGenbank:XP_012269207.1;Parent=rna-XM_012413784.2
NW_020311499.1	Gnomon	CDS	22053	22618	.	+	0	Name=XP_012269207.1;ID=cds-XP_012269207.1;Dbxref=GeneID:105693696%2CGenbank:XP_012269207.1;Parent=rna-XM_012413784.2
NW_020311499.1	Gnomon	CDS	22724	23694	.	+	0	Name=XP_012269207.1;ID=cds-XP_012269207.1;Dbxref=GeneID:105693696%2CGenbank:XP_012269207.1;Parent=rna-XM_012413784.2
NW_020311499.1	Gnomon	CDS	23804	24224	.	+	0	Name=XP_012269207.1;ID=cds-XP_012269207.1;Dbxref=GeneID:105693696%2CGenbank:XP_012269207.1;Parent=rna-XM_012413784.2
NW_020311499.1	Gnomon	CDS	24293	24462	.	+	0	Name=XP_012269207.1;ID=cds-XP_012269207.1;Dbxref=GeneID:105693696%2CGenbank:XP_012269207.1;Parent=rna-XM_012413784.2
NW_020311499.1	Gnomon	CDS	24542	24684	.	+	0	Name=XP_012269207.1;ID=cds-XP_012269207.1;Dbxref=GeneID:105693696%2CGenbank:XP_012269207.1;Parent=rna-XM_012413784.2
NW_020311499.1	Gnomon	CDS	24787	28711	.	+	0	Name=XP_012269207.1;ID=cds-XP_012269207.1;Dbxref=GeneID:105693696%2CGenbank:XP_012269207.1;Parent=rna-XM_012413784.2
NW_020311499.1	Gnomon	mRNA	55262	59642	.	+	.	Name=XM_012413846.2;ID=rna-XM_012413846.2;Dbxref=GeneID:105693731%2CGenbank:XM_012413846.2;Parent=gene-LOC105693731
NW_020311499.1	Gnomon	exon	84429	84745	.	+	.	ID=exon-XM_012413826.2-9;Dbxref=GeneID:105693719%2CGenbank:XM_012413826.2;Parent=rna-XM_012413826.2
NW_020311499.1	Gnomon	exon	82206	82333	.	+	.	ID=exon-XM_012413826.2-5;Dbxref=GeneID:105693719%2CGenbank:XM_012413826.2;Parent=rna-XM_012413826.2
NW_020311499.1	Gnomon	exon	83169	83551	.	+	.	ID=exon-XM_012413826.2-6;Dbxref=GeneID:105693719%2CGenbank:XM_012413826.2;Parent=rna-XM_012413826.2
NW_020311499.1	Gnomon	exon	83650	83830	.	+	.	ID=exon-XM_012413826.2-7;Dbxref=GeneID:105693719%2CGenbank:XM_012413826.2;Parent=rna-XM_012413826.2
NW_020311499.1	Gnomon	exon	83940	84285	.	+	.	ID=exon-XM_012413826.2-8;Dbxref=GeneID:105693719%2CGenbank:XM_012413826.2;Parent=rna-XM_012413826.2
NW_020311499.1	Gnomon	exon	76148	76311	.	+	.	ID=exon-XM_012413826.2-1;Dbxref=GeneID:105693719%2CGenbank:XM_012413826.2;Parent=rna-XM_012413826.2
NW_020311499.1	Gnomon	exon	76583	76651	.	+	.	ID=exon-XM_012413826.2-2;Dbxref=GeneID:105693719%2CGenbank:XM_012413826.2;Parent=rna-XM_012413826.2
NW_020311499.1	Gnomon	exon	78156	78445	.	+	.	ID=exon-XM_012413826.2-3;Dbxref=GeneID:105693719%2CGenbank:XM_012413826.2;Parent=rna-XM_012413826.2
NW_020311499.1	Gnomon	exon	80412	80509	.	+	.	ID=exon-XM_012413826.2-4;Dbxref=GeneID:105693719%2CGenbank:XM_012413826.2;Parent=rna-XM_012413826.2
NW_020311499.1	Gnomon	CDS	7563	7670	.	-	0	Name=XP_020712464.1;ID=cds-XP_020712464.1;Dbxref=GeneID:105693682%2CGenbank:XP_020712464.1;Parent=rna-XM_020856805.1
NW_020311499.1	Gnomon	CDS	6900	7058	.	-	0	Name=XP_020712464.1;ID=cds-XP_020712464.1;Dbxref=GeneID:105693682%2CGenbank:XP_020712464.1;Parent=rna-XM_020856805.1
NW_020311499.1	Gnomon	transcript	76148	105772	.	+	.	Name=XR_001103486.2;ID=rna-XR_001103486.2;Dbxref=GeneID:105693719%2CGenbank:XR_001103486.2;Parent=gene-LOC105693719
NW_020311499.1	Gnomon	mRNA	387	3237	.	-	.	Name=XM_012413820.3;ID=rna-XM_012413820.3;Dbxref=GeneID:105693716%2CGenbank:XM_012413820.3;Parent=gene-LOC105693716
NW_020311499.1	Gnomon	CDS	30510	30915	.	-	0	Name=XP_012269219.1;ID=cds-XP_012269219.1;Dbxref=GeneID:105693702%2CGenbank:XP_012269219.1;Parent=rna-XM_012413796.2
NW_020311499.1	Gnomon	CDS	30370	30425	.	-	0	Name=XP_012269219.1;ID=cds-XP_012269219.1;Dbxref=GeneID:105693702%2CGenbank:XP_012269219.1;Parent=rna-XM_012413796.2
NW_020311499.1	Gnomon	CDS	106327	106511	.	-	0	Name=XP_020712477.1;ID=cds-XP_020712477.1;Dbxref=GeneID:105693720%2CGenbank:XP_020712477.1;Parent=rna-XM_020856818.1
NW_020311499.1	Gnomon	CDS	106100	106257	.	-	0	Name=XP_020712477.1;ID=cds-XP_020712477.1;Dbxref=GeneID:105693720%2CGenbank:XP_020712477.1;Parent=rna-XM_020856818.1
NW_020311499.1	Gnomon	CDS	105838	106014	.	-	0	Name=XP_020712477.1;ID=cds-XP_020712477.1;Dbxref=GeneID:105693720%2CGenbank:XP_020712477.1;Parent=rna-XM_020856818.1
NW_020311499.1	Gnomon	CDS	105592	105749	.	-	0	Name=XP_020712477.1;ID=cds-XP_020712477.1;Dbxref=GeneID:105693720%2CGenbank:XP_020712477.1;Parent=rna-XM_020856818.1
NW_020311499.1	Gnomon	exon	7563	7687	.	-	.	ID=exon-XM_020856809.1-3;Dbxref=GeneID:105693682%2CGenbank:XM_020856809.1;Parent=rna-XM_020856809.1
NW_020311499.1	Gnomon	exon	6811	7058	.	-	.	ID=exon-XM_020856809.1-4;Dbxref=GeneID:105693682%2CGenbank:XM_020856809.1;Parent=rna-XM_020856809.1
NW_020311499.1	Gnomon	exon	11510	12147	.	-	.	ID=exon-XM_020856809.1-1;Dbxref=GeneID:105693682%2CGenbank:XM_020856809.1;Parent=rna-XM_020856809.1
NW_020311499.1	Gnomon	exon	11326	11410	.	-	.	ID=exon-XM_020856809.1-2;Dbxref=GeneID:105693682%2CGenbank:XM_020856809.1;Parent=rna-XM_020856809.1
NW_020311499.1	Gnomon	mRNA	15781	19117	.	-	.	Name=XM_012413825.2;ID=rna-XM_012413825.2;Dbxref=GeneID:105693718%2CGenbank:XM_012413825.2;Parent=gene-LOC105693718
NW_020311499.1	Gnomon	transcript	76148	105772	.	+	.	Name=XR_001103483.2;ID=rna-XR_001103483.2;Dbxref=GeneID:105693719%2CGenbank:XR_001103483.2;Parent=gene-LOC105693719
NW_020311499.1	Gnomon	exon	14724	15643	.	+	.	ID=exon-XM_020856801.1-11;Dbxref=GeneID:105693714%2CGenbank:XM_020856801.1;Parent=rna-XM_020856801.1
NW_020311499.1	Gnomon	exon	14396	14644	.	+	.	ID=exon-XM_020856801.1-10;Dbxref=GeneID:105693714%2CGenbank:XM_020856801.1;Parent=rna-XM_020856801.1
NW_020311499.1	Gnomon	mRNA	11361	15643	.	+	.	Name=XM_020856801.1;ID=rna-XM_020856801.1;Dbxref=GeneID:105693714%2CGenbank:XM_020856801.1;Parent=gene-LOC105693714
NW_020311499.1	Gnomon	mRNA	19497	29962	.	+	.	Name=XM_020856814.1;ID=rna-XM_020856814.1;Dbxref=GeneID:105693696%2CGenbank:XM_020856814.1;Parent=gene-LOC105693696
NW_020311499.1	Gnomon	CDS	54655	54916	.	-	0	Name=XP_012269209.1;ID=cds-XP_012269209.1;Dbxref=GeneID:105693697%2CGenbank:XP_012269209.1;Parent=rna-XM_012413786.2
NW_020311499.1	Gnomon	CDS	54273	54570	.	-	0	Name=XP_012269209.1;ID=cds-XP_012269209.1;Dbxref=GeneID:105693697%2CGenbank:XP_012269209.1;Parent=rna-XM_012413786.2
NW_020311499.1	Gnomon	CDS	53607	54207	.	-	0	Name=XP_012269209.1;ID=cds-XP_012269209.1;Dbxref=GeneID:105693697%2CGenbank:XP_012269209.1;Parent=rna-XM_012413786.2
NW_020311499.1	Gnomon	CDS	53230	53523	.	-	0	Name=XP_012269209.1;ID=cds-XP_012269209.1;Dbxref=GeneID:105693697%2CGenbank:XP_012269209.1;Parent=rna-XM_012413786.2
NW_020311499.1	Gnomon	CDS	52865	53155	.	-	0	Name=XP_012269209.1;ID=cds-XP_012269209.1;Dbxref=GeneID:105693697%2CGenbank:XP_012269209.1;Parent=rna-XM_012413786.2
NW_020311499.1	Gnomon	CDS	52455	52790	.	-	0	Name=XP_012269209.1;ID=cds-XP_012269209.1;Dbxref=GeneID:105693697%2CGenbank:XP_012269209.1;Parent=rna-XM_012413786.2
NW_020311499.1	Gnomon	CDS	52041	52374	.	-	0	Name=XP_012269209.1;ID=cds-XP_012269209.1;Dbxref=GeneID:105693697%2CGenbank:XP_012269209.1;Parent=rna-XM_012413786.2
NW_020311499.1	Gnomon	CDS	50784	51968	.	-	0	Name=XP_012269209.1;ID=cds-XP_012269209.1;Dbxref=GeneID:105693697%2CGenbank:XP_012269209.1;Parent=rna-XM_012413786.2
NW_020311499.1	Gnomon	CDS	50348	50668	.	-	0	Name=XP_012269209.1;ID=cds-XP_012269209.1;Dbxref=GeneID:105693697%2CGenbank:XP_012269209.1;Parent=rna-XM_012413786.2
NW_020311499.1	Gnomon	CDS	49735	50256	.	-	0	Name=XP_012269209.1;ID=cds-XP_012269209.1;Dbxref=GeneID:105693697%2CGenbank:XP_012269209.1;Parent=rna-XM_012413786.2
NW_020311499.1	Gnomon	CDS	49525	49652	.	-	0	Name=XP_012269209.1;ID=cds-XP_012269209.1;Dbxref=GeneID:105693697%2CGenbank:XP_012269209.1;Parent=rna-XM_012413786.2
NW_020311499.1	Gnomon	CDS	49224	49433	.	-	0	Name=XP_012269209.1;ID=cds-XP_012269209.1;Dbxref=GeneID:105693697%2CGenbank:XP_012269209.1;Parent=rna-XM_012413786.2
NW_020311499.1	Gnomon	CDS	48921	49141	.	-	0	Name=XP_012269209.1;ID=cds-XP_012269209.1;Dbxref=GeneID:105693697%2CGenbank:XP_012269209.1;Parent=rna-XM_012413786.2
NW_020311499.1	Gnomon	CDS	48426	48822	.	-	0	Name=XP_012269209.1;ID=cds-XP_012269209.1;Dbxref=GeneID:105693697%2CGenbank:XP_012269209.1;Parent=rna-XM_012413786.2
NW_020311499.1	Gnomon	CDS	47822	48358	.	-	0	Name=XP_012269209.1;ID=cds-XP_012269209.1;Dbxref=GeneID:105693697%2CGenbank:XP_012269209.1;Parent=rna-XM_012413786.2
NW_020311499.1	Gnomon	CDS	7563	7670	.	-	0	Name=XP_020712467.1;ID=cds-XP_020712467.1;Dbxref=GeneID:105693682%2CGenbank:XP_020712467.1;Parent=rna-XM_020856808.1
NW_020311499.1	Gnomon	CDS	6900	7058	.	-	0	Name=XP_020712467.1;ID=cds-XP_020712467.1;Dbxref=GeneID:105693682%2CGenbank:XP_020712467.1;Parent=rna-XM_020856808.1
NW_020311499.1	Gnomon	mRNA	76148	102201	.	+	.	Name=XM_012413826.2;ID=rna-XM_012413826.2;Dbxref=GeneID:105693719%2CGenbank:XM_012413826.2;Parent=gene-LOC105693719
NW_020311499.1	Gnomon	mRNA	58357	61129	.	-	.	Name=XM_012413839.2;ID=rna-XM_012413839.2;Dbxref=GeneID:105693726%2CGenbank:XM_012413839.2;Parent=gene-LOC105693726
NW_020311499.1	Gnomon	exon	34554	34954	.	-	.	ID=exon-XM_012413791.2-1;Dbxref=GeneID:105693699%2CGenbank:XM_012413791.2;Parent=rna-XM_012413791.2
NW_020311499.1	Gnomon	exon	34141	34265	.	-	.	ID=exon-XM_012413791.2-2;Dbxref=GeneID:105693699%2CGenbank:XM_012413791.2;Parent=rna-XM_012413791.2
NW_020311499.1	Gnomon	exon	31252	33994	.	-	.	ID=exon-XM_012413791.2-3;Dbxref=GeneID:105693699%2CGenbank:XM_012413791.2;Parent=rna-XM_012413791.2
NW_020311499.1	Gnomon	mRNA	10587	15643	.	+	.	Name=XM_012413813.2;ID=rna-XM_012413813.2;Dbxref=GeneID:105693714%2CGenbank:XM_012413813.2;Parent=gene-LOC105693714
NW_020311499.1	Gnomon	mRNA	42720	47286	.	+	.	Name=XM_012413790.2;ID=rna-XM_012413790.2;Dbxref=GeneID:105693698%2CGenbank:XM_012413790.2;Parent=gene-LOC105693698
NW_020311499.1	Gnomon	transcript	76148	105772	.	+	.	Name=XR_001103484.2;ID=rna-XR_001103484.2;Dbxref=GeneID:105693719%2CGenbank:XR_001103484.2;Parent=gene-LOC105693719
NW_020311499.1	Gnomon	exon	64856	64942	.	+	.	ID=exon-XM_012413844.2-5;Dbxref=GeneID:105693728%2CGenbank:XM_012413844.2;Parent=rna-XM_012413844.2
NW_020311499.1	Gnomon	exon	62117	62245	.	+	.	ID=exon-XM_012413844.2-3;Dbxref=GeneID:105693728%2CGenbank:XM_012413844.2;Parent=rna-XM_012413844.2
NW_020311499.1	Gnomon	exon	62321	62546	.	+	.	ID=exon-XM_012413844.2-4;Dbxref=GeneID:105693728%2CGenbank:XM_012413844.2;Parent=rna-XM_012413844.2
NW_020311499.1	Gnomon	exon	61572	61711	.	+	.	ID=exon-XM_012413844.2-1;Dbxref=GeneID:105693728%2CGenbank:XM_012413844.2;Parent=rna-XM_012413844.2
NW_020311499.1	Gnomon	exon	61857	62028	.	+	.	ID=exon-XM_012413844.2-2;Dbxref=GeneID:105693728%2CGenbank:XM_012413844.2;Parent=rna-XM_012413844.2
NW_020311499.1	Gnomon	CDS	7563	7670	.	-	0	Name=XP_020712466.1;ID=cds-XP_020712466.1;Dbxref=GeneID:105693682%2CGenbank:XP_020712466.1;Parent=rna-XM_020856807.1
NW_020311499.1	Gnomon	CDS	6900	7058	.	-	0	Name=XP_020712466.1;ID=cds-XP_020712466.1;Dbxref=GeneID:105693682%2CGenbank:XP_020712466.1;Parent=rna-XM_020856807.1
NW_020311499.1	Gnomon	mRNA	9482	15643	.	+	.	Name=XM_012413814.2;ID=rna-XM_012413814.2;Dbxref=GeneID:105693714%2CGenbank:XM_012413814.2;Parent=gene-LOC105693714
NW_020311499.1	Gnomon	exon	14724	15643	.	+	.	ID=exon-XM_012413815.2-11;Dbxref=GeneID:105693714%2CGenbank:XM_012413815.2;Parent=rna-XM_012413815.2
NW_020311499.1	Gnomon	exon	14396	14644	.	+	.	ID=exon-XM_012413815.2-10;Dbxref=GeneID:105693714%2CGenbank:XM_012413815.2;Parent=rna-XM_012413815.2
NW_020311499.1	Gnomon	mRNA	387	3752	.	-	.	Name=XM_012413823.3;ID=rna-XM_012413823.3;Dbxref=GeneID:105693716%2CGenbank:XM_012413823.3;Parent=gene-LOC105693716
NW_020311499.1	Gnomon	exon	53230	53523	.	-	.	ID=exon-XM_020856815.1-5;Dbxref=GeneID:105693697%2CGenbank:XM_020856815.1;Parent=rna-XM_020856815.1
NW_020311499.1	Gnomon	exon	53607	54207	.	-	.	ID=exon-XM_020856815.1-4;Dbxref=GeneID:105693697%2CGenbank:XM_020856815.1;Parent=rna-XM_020856815.1
NW_020311499.1	Gnomon	exon	52455	52790	.	-	.	ID=exon-XM_020856815.1-7;Dbxref=GeneID:105693697%2CGenbank:XM_020856815.1;Parent=rna-XM_020856815.1
NW_020311499.1	Gnomon	exon	52865	53155	.	-	.	ID=exon-XM_020856815.1-6;Dbxref=GeneID:105693697%2CGenbank:XM_020856815.1;Parent=rna-XM_020856815.1
NW_020311499.1	Gnomon	exon	54991	55152	.	-	.	ID=exon-XM_020856815.1-1;Dbxref=GeneID:105693697%2CGenbank:XM_020856815.1;Parent=rna-XM_020856815.1
NW_020311499.1	Gnomon	exon	54273	54570	.	-	.	ID=exon-XM_020856815.1-3;Dbxref=GeneID:105693697%2CGenbank:XM_020856815.1;Parent=rna-XM_020856815.1
NW_020311499.1	Gnomon	exon	54655	54909	.	-	.	ID=exon-XM_020856815.1-2;Dbxref=GeneID:105693697%2CGenbank:XM_020856815.1;Parent=rna-XM_020856815.1
NW_020311499.1	Gnomon	exon	50784	51968	.	-	.	ID=exon-XM_020856815.1-9;Dbxref=GeneID:105693697%2CGenbank:XM_020856815.1;Parent=rna-XM_020856815.1
NW_020311499.1	Gnomon	exon	52041	52374	.	-	.	ID=exon-XM_020856815.1-8;Dbxref=GeneID:105693697%2CGenbank:XM_020856815.1;Parent=rna-XM_020856815.1
NW_020311499.1	Gnomon	exon	76148	76311	.	+	.	ID=exon-XR_002306122.1-1;Dbxref=GeneID:105693719%2CGenbank:XR_002306122.1;Parent=rna-XR_002306122.1
NW_020311499.1	Gnomon	exon	83650	83830	.	+	.	ID=exon-XR_002306122.1-7;Dbxref=GeneID:105693719%2CGenbank:XR_002306122.1;Parent=rna-XR_002306122.1
NW_020311499.1	Gnomon	exon	83169	83551	.	+	.	ID=exon-XR_002306122.1-6;Dbxref=GeneID:105693719%2CGenbank:XR_002306122.1;Parent=rna-XR_002306122.1
NW_020311499.1	Gnomon	exon	84429	84745	.	+	.	ID=exon-XR_002306122.1-9;Dbxref=GeneID:105693719%2CGenbank:XR_002306122.1;Parent=rna-XR_002306122.1
NW_020311499.1	Gnomon	exon	83940	84285	.	+	.	ID=exon-XR_002306122.1-8;Dbxref=GeneID:105693719%2CGenbank:XR_002306122.1;Parent=rna-XR_002306122.1
NW_020311499.1	Gnomon	exon	78156	78445	.	+	.	ID=exon-XR_002306122.1-3;Dbxref=GeneID:105693719%2CGenbank:XR_002306122.1;Parent=rna-XR_002306122.1
NW_020311499.1	Gnomon	exon	76583	76651	.	+	.	ID=exon-XR_002306122.1-2;Dbxref=GeneID:105693719%2CGenbank:XR_002306122.1;Parent=rna-XR_002306122.1
NW_020311499.1	Gnomon	exon	82206	82333	.	+	.	ID=exon-XR_002306122.1-5;Dbxref=GeneID:105693719%2CGenbank:XR_002306122.1;Parent=rna-XR_002306122.1
NW_020311499.1	Gnomon	exon	80412	80509	.	+	.	ID=exon-XR_002306122.1-4;Dbxref=GeneID:105693719%2CGenbank:XR_002306122.1;Parent=rna-XR_002306122.1
NW_020311499.1	Gnomon	mRNA	387	3753	.	-	.	Name=XM_012413824.3;ID=rna-XM_012413824.3;Dbxref=GeneID:105693716%2CGenbank:XM_012413824.3;Parent=gene-LOC105693716
NW_020311499.1	Gnomon	exon	2692	2835	.	-	.	ID=exon-XM_012413821.3-3;Dbxref=GeneID:105693716%2CGenbank:XM_012413821.3;Parent=rna-XM_012413821.3
NW_020311499.1	Gnomon	exon	2053	2447	.	-	.	ID=exon-XM_012413821.3-4;Dbxref=GeneID:105693716%2CGenbank:XM_012413821.3;Parent=rna-XM_012413821.3
NW_020311499.1	Gnomon	exon	3529	3755	.	-	.	ID=exon-XM_012413821.3-1;Dbxref=GeneID:105693716%2CGenbank:XM_012413821.3;Parent=rna-XM_012413821.3
NW_020311499.1	Gnomon	exon	2941	3162	.	-	.	ID=exon-XM_012413821.3-2;Dbxref=GeneID:105693716%2CGenbank:XM_012413821.3;Parent=rna-XM_012413821.3
NW_020311499.1	Gnomon	exon	387	1207	.	-	.	ID=exon-XM_012413821.3-7;Dbxref=GeneID:105693716%2CGenbank:XM_012413821.3;Parent=rna-XM_012413821.3
NW_020311499.1	Gnomon	exon	1889	1995	.	-	.	ID=exon-XM_012413821.3-5;Dbxref=GeneID:105693716%2CGenbank:XM_012413821.3;Parent=rna-XM_012413821.3
NW_020311499.1	Gnomon	exon	1303	1514	.	-	.	ID=exon-XM_012413821.3-6;Dbxref=GeneID:105693716%2CGenbank:XM_012413821.3;Parent=rna-XM_012413821.3
NW_020311499.1	Gnomon	CDS	7563	7670	.	-	0	Name=XP_020712468.1;ID=cds-XP_020712468.1;Dbxref=GeneID:105693682%2CGenbank:XP_020712468.1;Parent=rna-XM_020856809.1
NW_020311499.1	Gnomon	CDS	6900	7058	.	-	0	Name=XP_020712468.1;ID=cds-XP_020712468.1;Dbxref=GeneID:105693682%2CGenbank:XP_020712468.1;Parent=rna-XM_020856809.1
NW_020311499.1	Gnomon	exon	14115	14315	.	+	.	ID=exon-XM_012413815.2-9;Dbxref=GeneID:105693714%2CGenbank:XM_012413815.2;Parent=rna-XM_012413815.2
NW_020311499.1	Gnomon	exon	12173	12283	.	+	.	ID=exon-XM_012413815.2-2;Dbxref=GeneID:105693714%2CGenbank:XM_012413815.2;Parent=rna-XM_012413815.2
NW_020311499.1	Gnomon	exon	10976	11212	.	+	.	ID=exon-XM_012413815.2-1;Dbxref=GeneID:105693714%2CGenbank:XM_012413815.2;Parent=rna-XM_012413815.2
NW_020311499.1	Gnomon	exon	12972	13150	.	+	.	ID=exon-XM_012413815.2-4;Dbxref=GeneID:105693714%2CGenbank:XM_012413815.2;Parent=rna-XM_012413815.2
NW_020311499.1	Gnomon	exon	12488	12760	.	+	.	ID=exon-XM_012413815.2-3;Dbxref=GeneID:105693714%2CGenbank:XM_012413815.2;Parent=rna-XM_012413815.2
NW_020311499.1	Gnomon	exon	13469	13573	.	+	.	ID=exon-XM_012413815.2-6;Dbxref=GeneID:105693714%2CGenbank:XM_012413815.2;Parent=rna-XM_012413815.2
NW_020311499.1	Gnomon	exon	13228	13392	.	+	.	ID=exon-XM_012413815.2-5;Dbxref=GeneID:105693714%2CGenbank:XM_012413815.2;Parent=rna-XM_012413815.2
NW_020311499.1	Gnomon	exon	13873	14035	.	+	.	ID=exon-XM_012413815.2-8;Dbxref=GeneID:105693714%2CGenbank:XM_012413815.2;Parent=rna-XM_012413815.2
NW_020311499.1	Gnomon	exon	13658	13791	.	+	.	ID=exon-XM_012413815.2-7;Dbxref=GeneID:105693714%2CGenbank:XM_012413815.2;Parent=rna-XM_012413815.2
