# Supplementary material for: Prevalent bee venom genes evolved before the aculeate stinger and eusociality
Source: BMC Biol. 2023 Oct 23;21:229. doi: 10.1186/s12915-023-01656-5 (PMC10591384; doi:10.1186/s12915-023-01656-5)
Supplement: Supplementary file 42 — Additional file 42. Gff files of all toxin gene annotations. [file 12915_2023_1656_MOESM42_ESM.zip › AdditionalFile9_ToxinGeneAnnotations/NW_020521538.1._SP.gff_modified_Koludarov_et_al_2021.gff3]

##gff-version 3
##source-version geneious 2020.2.2
##sequence-region	NW_020521538.1	1	3786953
NW_020521538.1	Koludarov_et_al_2021	gene	826710	834471	.	.	.	Name=2 APH
NW_020521538.1	Koludarov_et_al_2021	gene	822327	826587	.	+	.	Name=APH
NW_020521538.1	Koludarov_et_al_2021	gene	838859	842908	.	+	.	Name=APH
NW_020521538.1	Koludarov_et_al_2021	gene	1861162	1863874	.	+	.	Name=SP
NW_020521538.1	Gnomon	CDS	655417	655554	.	+	0	Name=XP_011173420.1;ID=cds-XP_011173420.1;Dbxref=GeneID:105205671%2CGenbank:XP_011173420.1;Parent=rna-XM_011175118.2
NW_020521538.1	Gnomon	CDS	656155	656393	.	+	0	Name=XP_011173420.1;ID=cds-XP_011173420.1;Dbxref=GeneID:105205671%2CGenbank:XP_011173420.1;Parent=rna-XM_011175118.2
NW_020521538.1	Gnomon	CDS	656510	656611	.	+	0	Name=XP_011173420.1;ID=cds-XP_011173420.1;Dbxref=GeneID:105205671%2CGenbank:XP_011173420.1;Parent=rna-XM_011175118.2
NW_020521538.1	Gnomon	CDS	656983	657106	.	+	0	Name=XP_011173420.1;ID=cds-XP_011173420.1;Dbxref=GeneID:105205671%2CGenbank:XP_011173420.1;Parent=rna-XM_011175118.2
NW_020521538.1	Gnomon	CDS	657220	657374	.	+	0	Name=XP_011173420.1;ID=cds-XP_011173420.1;Dbxref=GeneID:105205671%2CGenbank:XP_011173420.1;Parent=rna-XM_011175118.2
NW_020521538.1	Gnomon	CDS	657467	657651	.	+	0	Name=XP_011173420.1;ID=cds-XP_011173420.1;Dbxref=GeneID:105205671%2CGenbank:XP_011173420.1;Parent=rna-XM_011175118.2
NW_020521538.1	Gnomon	CDS	657730	660924	.	+	0	Name=XP_011173420.1;ID=cds-XP_011173420.1;Dbxref=GeneID:105205671%2CGenbank:XP_011173420.1;Parent=rna-XM_011175118.2
NW_020521538.1	Gnomon	CDS	661042	661157	.	+	0	Name=XP_011173420.1;ID=cds-XP_011173420.1;Dbxref=GeneID:105205671%2CGenbank:XP_011173420.1;Parent=rna-XM_011175118.2
NW_020521538.1	Gnomon	CDS	661224	661333	.	+	0	Name=XP_011173420.1;ID=cds-XP_011173420.1;Dbxref=GeneID:105205671%2CGenbank:XP_011173420.1;Parent=rna-XM_011175118.2
NW_020521538.1	Gnomon	CDS	661636	661757	.	+	0	Name=XP_011173420.1;ID=cds-XP_011173420.1;Dbxref=GeneID:105205671%2CGenbank:XP_011173420.1;Parent=rna-XM_011175118.2
NW_020521538.1	Gnomon	CDS	661846	662216	.	+	0	Name=XP_011173420.1;ID=cds-XP_011173420.1;Dbxref=GeneID:105205671%2CGenbank:XP_011173420.1;Parent=rna-XM_011175118.2
NW_020521538.1	Gnomon	CDS	662560	662921	.	+	0	Name=XP_011173420.1;ID=cds-XP_011173420.1;Dbxref=GeneID:105205671%2CGenbank:XP_011173420.1;Parent=rna-XM_011175118.2
NW_020521538.1	Gnomon	CDS	663138	663329	.	+	0	Name=XP_011173420.1;ID=cds-XP_011173420.1;Dbxref=GeneID:105205671%2CGenbank:XP_011173420.1;Parent=rna-XM_011175118.2
NW_020521538.1	Gnomon	CDS	663603	663834	.	+	0	Name=XP_011173420.1;ID=cds-XP_011173420.1;Dbxref=GeneID:105205671%2CGenbank:XP_011173420.1;Parent=rna-XM_011175118.2
NW_020521538.1	Gnomon	CDS	664060	664362	.	+	0	Name=XP_011173420.1;ID=cds-XP_011173420.1;Dbxref=GeneID:105205671%2CGenbank:XP_011173420.1;Parent=rna-XM_011175118.2
NW_020521538.1	Gnomon	CDS	664435	664518	.	+	0	Name=XP_011173420.1;ID=cds-XP_011173420.1;Dbxref=GeneID:105205671%2CGenbank:XP_011173420.1;Parent=rna-XM_011175118.2
NW_020521538.1	Gnomon	CDS	665244	665276	.	+	0	Name=XP_011173420.1;ID=cds-XP_011173420.1;Dbxref=GeneID:105205671%2CGenbank:XP_011173420.1;Parent=rna-XM_011175118.2
NW_020521538.1	Gnomon	mRNA	2176635	2191673	.	+	.	Name=XM_011175270.2;ID=rna-XM_011175270.2;Dbxref=GeneID:105205767%2CGenbank:XM_011175270.2;Parent=gene-LOC105205767
NW_020521538.1	Gnomon	CDS	2164550	2164593	.	-	0	Name=XP_011173566.1;ID=cds-XP_011173566.1;Dbxref=GeneID:105205762%2CGenbank:XP_011173566.1;Parent=rna-XM_011175264.2
NW_020521538.1	Gnomon	CDS	2164371	2164458	.	-	0	Name=XP_011173566.1;ID=cds-XP_011173566.1;Dbxref=GeneID:105205762%2CGenbank:XP_011173566.1;Parent=rna-XM_011175264.2
NW_020521538.1	Gnomon	CDS	2163984	2164050	.	-	0	Name=XP_011173566.1;ID=cds-XP_011173566.1;Dbxref=GeneID:105205762%2CGenbank:XP_011173566.1;Parent=rna-XM_011175264.2
NW_020521538.1	Gnomon	CDS	2163611	2163899	.	-	0	Name=XP_011173566.1;ID=cds-XP_011173566.1;Dbxref=GeneID:105205762%2CGenbank:XP_011173566.1;Parent=rna-XM_011175264.2
NW_020521538.1	Gnomon	CDS	2163287	2163524	.	-	0	Name=XP_011173566.1;ID=cds-XP_011173566.1;Dbxref=GeneID:105205762%2CGenbank:XP_011173566.1;Parent=rna-XM_011175264.2
NW_020521538.1	Gnomon	mRNA	856733	867977	.	+	.	Name=XM_011175176.2;ID=rna-XM_011175176.2;Dbxref=GeneID:105205701%2CGenbank:XM_011175176.2;Parent=gene-LOC105205701
NW_020521538.1	Gnomon	exon	2657389	2657698	.	-	.	ID=exon-XM_011157251.2-1;Dbxref=GeneID:105192961%2CGenbank:XM_011157251.2;Parent=rna-XM_011157251.2
NW_020521538.1	Gnomon	exon	2655636	2655836	.	-	.	ID=exon-XM_011157251.2-2;Dbxref=GeneID:105192961%2CGenbank:XM_011157251.2;Parent=rna-XM_011157251.2
NW_020521538.1	Gnomon	exon	2655098	2655381	.	-	.	ID=exon-XM_011157251.2-3;Dbxref=GeneID:105192961%2CGenbank:XM_011157251.2;Parent=rna-XM_011157251.2
NW_020521538.1	Gnomon	exon	2654177	2654666	.	-	.	ID=exon-XM_011157251.2-4;Dbxref=GeneID:105192961%2CGenbank:XM_011157251.2;Parent=rna-XM_011157251.2
NW_020521538.1	Gnomon	mRNA	95438	99669	.	+	.	Name=XM_011175030.2;ID=rna-XM_011175030.2;Dbxref=GeneID:105205623%2CGenbank:XM_011175030.2;Parent=gene-LOC105205623
NW_020521538.1	Gnomon	CDS	1828182	1828365	.	-	0	Name=XP_025987557.1;ID=cds-XP_025987557.1;Dbxref=GeneID:105205754%2CGenbank:XP_025987557.1;Parent=rna-XM_026131772.1
NW_020521538.1	Gnomon	CDS	1822504	1822565	.	-	0	Name=XP_025987557.1;ID=cds-XP_025987557.1;Dbxref=GeneID:105205754%2CGenbank:XP_025987557.1;Parent=rna-XM_026131772.1
NW_020521538.1	Gnomon	CDS	1816647	1816664	.	-	0	Name=XP_025987557.1;ID=cds-XP_025987557.1;Dbxref=GeneID:105205754%2CGenbank:XP_025987557.1;Parent=rna-XM_026131772.1
NW_020521538.1	Gnomon	CDS	1814433	1814492	.	-	0	Name=XP_025987557.1;ID=cds-XP_025987557.1;Dbxref=GeneID:105205754%2CGenbank:XP_025987557.1;Parent=rna-XM_026131772.1
NW_020521538.1	Gnomon	CDS	1813459	1813548	.	-	0	Name=XP_025987557.1;ID=cds-XP_025987557.1;Dbxref=GeneID:105205754%2CGenbank:XP_025987557.1;Parent=rna-XM_026131772.1
NW_020521538.1	Gnomon	CDS	1812774	1812944	.	-	0	Name=XP_025987557.1;ID=cds-XP_025987557.1;Dbxref=GeneID:105205754%2CGenbank:XP_025987557.1;Parent=rna-XM_026131772.1
NW_020521538.1	Gnomon	CDS	1807862	1807876	.	-	0	Name=XP_025987557.1;ID=cds-XP_025987557.1;Dbxref=GeneID:105205754%2CGenbank:XP_025987557.1;Parent=rna-XM_026131772.1
NW_020521538.1	Gnomon	CDS	1797385	1797664	.	-	0	Name=XP_025987557.1;ID=cds-XP_025987557.1;Dbxref=GeneID:105205754%2CGenbank:XP_025987557.1;Parent=rna-XM_026131772.1
NW_020521538.1	Gnomon	CDS	1796172	1796622	.	-	0	Name=XP_025987557.1;ID=cds-XP_025987557.1;Dbxref=GeneID:105205754%2CGenbank:XP_025987557.1;Parent=rna-XM_026131772.1
NW_020521538.1	Gnomon	CDS	1795589	1795846	.	-	0	Name=XP_025987557.1;ID=cds-XP_025987557.1;Dbxref=GeneID:105205754%2CGenbank:XP_025987557.1;Parent=rna-XM_026131772.1
NW_020521538.1	Gnomon	CDS	1794608	1795181	.	-	0	Name=XP_025987557.1;ID=cds-XP_025987557.1;Dbxref=GeneID:105205754%2CGenbank:XP_025987557.1;Parent=rna-XM_026131772.1
NW_020521538.1	Gnomon	CDS	1794396	1794419	.	-	0	Name=XP_025987557.1;ID=cds-XP_025987557.1;Dbxref=GeneID:105205754%2CGenbank:XP_025987557.1;Parent=rna-XM_026131772.1
NW_020521538.1	Gnomon	CDS	1793778	1794248	.	-	0	Name=XP_025987557.1;ID=cds-XP_025987557.1;Dbxref=GeneID:105205754%2CGenbank:XP_025987557.1;Parent=rna-XM_026131772.1
NW_020521538.1	Gnomon	CDS	1792489	1793694	.	-	0	Name=XP_025987557.1;ID=cds-XP_025987557.1;Dbxref=GeneID:105205754%2CGenbank:XP_025987557.1;Parent=rna-XM_026131772.1
NW_020521538.1	Gnomon	CDS	1792326	1792409	.	-	0	Name=XP_025987557.1;ID=cds-XP_025987557.1;Dbxref=GeneID:105205754%2CGenbank:XP_025987557.1;Parent=rna-XM_026131772.1
NW_020521538.1	Gnomon	CDS	1790972	1791193	.	-	0	Name=XP_025987557.1;ID=cds-XP_025987557.1;Dbxref=GeneID:105205754%2CGenbank:XP_025987557.1;Parent=rna-XM_026131772.1
NW_020521538.1	Gnomon	CDS	1785243	1785358	.	-	0	Name=XP_025987557.1;ID=cds-XP_025987557.1;Dbxref=GeneID:105205754%2CGenbank:XP_025987557.1;Parent=rna-XM_026131772.1
NW_020521538.1	Gnomon	CDS	1775609	1785038	.	-	0	Name=XP_025987557.1;ID=cds-XP_025987557.1;Dbxref=GeneID:105205754%2CGenbank:XP_025987557.1;Parent=rna-XM_026131772.1
NW_020521538.1	Gnomon	CDS	1773132	1773278	.	-	0	Name=XP_025987557.1;ID=cds-XP_025987557.1;Dbxref=GeneID:105205754%2CGenbank:XP_025987557.1;Parent=rna-XM_026131772.1
NW_020521538.1	Gnomon	CDS	1772796	1773019	.	-	0	Name=XP_025987557.1;ID=cds-XP_025987557.1;Dbxref=GeneID:105205754%2CGenbank:XP_025987557.1;Parent=rna-XM_026131772.1
NW_020521538.1	Gnomon	CDS	1771932	1772726	.	-	0	Name=XP_025987557.1;ID=cds-XP_025987557.1;Dbxref=GeneID:105205754%2CGenbank:XP_025987557.1;Parent=rna-XM_026131772.1
NW_020521538.1	Gnomon	CDS	1770988	1771832	.	-	0	Name=XP_025987557.1;ID=cds-XP_025987557.1;Dbxref=GeneID:105205754%2CGenbank:XP_025987557.1;Parent=rna-XM_026131772.1
NW_020521538.1	Gnomon	CDS	1770466	1770755	.	-	0	Name=XP_025987557.1;ID=cds-XP_025987557.1;Dbxref=GeneID:105205754%2CGenbank:XP_025987557.1;Parent=rna-XM_026131772.1
NW_020521538.1	Gnomon	CDS	1769343	1770386	.	-	0	Name=XP_025987557.1;ID=cds-XP_025987557.1;Dbxref=GeneID:105205754%2CGenbank:XP_025987557.1;Parent=rna-XM_026131772.1
NW_020521538.1	Gnomon	CDS	1768776	1769253	.	-	0	Name=XP_025987557.1;ID=cds-XP_025987557.1;Dbxref=GeneID:105205754%2CGenbank:XP_025987557.1;Parent=rna-XM_026131772.1
NW_020521538.1	Gnomon	CDS	1768498	1768667	.	-	0	Name=XP_025987557.1;ID=cds-XP_025987557.1;Dbxref=GeneID:105205754%2CGenbank:XP_025987557.1;Parent=rna-XM_026131772.1
NW_020521538.1	Gnomon	CDS	1767599	1768420	.	-	0	Name=XP_025987557.1;ID=cds-XP_025987557.1;Dbxref=GeneID:105205754%2CGenbank:XP_025987557.1;Parent=rna-XM_026131772.1
NW_020521538.1	Gnomon	CDS	1764117	1766938	.	-	0	Name=XP_025987557.1;ID=cds-XP_025987557.1;Dbxref=GeneID:105205754%2CGenbank:XP_025987557.1;Parent=rna-XM_026131772.1
NW_020521538.1	Gnomon	CDS	1763923	1763934	.	-	0	Name=XP_025987557.1;ID=cds-XP_025987557.1;Dbxref=GeneID:105205754%2CGenbank:XP_025987557.1;Parent=rna-XM_026131772.1
NW_020521538.1	Gnomon	CDS	1761354	1763478	.	-	0	Name=XP_025987557.1;ID=cds-XP_025987557.1;Dbxref=GeneID:105205754%2CGenbank:XP_025987557.1;Parent=rna-XM_026131772.1
NW_020521538.1	Gnomon	CDS	1761035	1761282	.	-	0	Name=XP_025987557.1;ID=cds-XP_025987557.1;Dbxref=GeneID:105205754%2CGenbank:XP_025987557.1;Parent=rna-XM_026131772.1
NW_020521538.1	Gnomon	CDS	1760586	1760639	.	-	0	Name=XP_025987557.1;ID=cds-XP_025987557.1;Dbxref=GeneID:105205754%2CGenbank:XP_025987557.1;Parent=rna-XM_026131772.1
NW_020521538.1	Gnomon	CDS	1759869	1759946	.	-	0	Name=XP_025987557.1;ID=cds-XP_025987557.1;Dbxref=GeneID:105205754%2CGenbank:XP_025987557.1;Parent=rna-XM_026131772.1
NW_020521538.1	Gnomon	CDS	1759262	1759433	.	-	0	Name=XP_025987557.1;ID=cds-XP_025987557.1;Dbxref=GeneID:105205754%2CGenbank:XP_025987557.1;Parent=rna-XM_026131772.1
NW_020521538.1	Gnomon	CDS	1759039	1759156	.	-	0	Name=XP_025987557.1;ID=cds-XP_025987557.1;Dbxref=GeneID:105205754%2CGenbank:XP_025987557.1;Parent=rna-XM_026131772.1
NW_020521538.1	Gnomon	CDS	1758735	1758964	.	-	0	Name=XP_025987557.1;ID=cds-XP_025987557.1;Dbxref=GeneID:105205754%2CGenbank:XP_025987557.1;Parent=rna-XM_026131772.1
NW_020521538.1	Gnomon	CDS	1758497	1758614	.	-	0	Name=XP_025987557.1;ID=cds-XP_025987557.1;Dbxref=GeneID:105205754%2CGenbank:XP_025987557.1;Parent=rna-XM_026131772.1
NW_020521538.1	Gnomon	CDS	1757091	1757153	.	-	0	Name=XP_025987557.1;ID=cds-XP_025987557.1;Dbxref=GeneID:105205754%2CGenbank:XP_025987557.1;Parent=rna-XM_026131772.1
NW_020521538.1	Gnomon	CDS	1754975	1755126	.	-	0	Name=XP_025987557.1;ID=cds-XP_025987557.1;Dbxref=GeneID:105205754%2CGenbank:XP_025987557.1;Parent=rna-XM_026131772.1
NW_020521538.1	Gnomon	CDS	1751862	1752021	.	-	0	Name=XP_025987557.1;ID=cds-XP_025987557.1;Dbxref=GeneID:105205754%2CGenbank:XP_025987557.1;Parent=rna-XM_026131772.1
NW_020521538.1	Gnomon	CDS	1751646	1751777	.	-	0	Name=XP_025987557.1;ID=cds-XP_025987557.1;Dbxref=GeneID:105205754%2CGenbank:XP_025987557.1;Parent=rna-XM_026131772.1
NW_020521538.1	Gnomon	CDS	1751379	1751559	.	-	0	Name=XP_025987557.1;ID=cds-XP_025987557.1;Dbxref=GeneID:105205754%2CGenbank:XP_025987557.1;Parent=rna-XM_026131772.1
NW_020521538.1	Gnomon	CDS	1750810	1750872	.	-	0	Name=XP_025987557.1;ID=cds-XP_025987557.1;Dbxref=GeneID:105205754%2CGenbank:XP_025987557.1;Parent=rna-XM_026131772.1
NW_020521538.1	Gnomon	CDS	1750298	1750417	.	-	0	Name=XP_025987557.1;ID=cds-XP_025987557.1;Dbxref=GeneID:105205754%2CGenbank:XP_025987557.1;Parent=rna-XM_026131772.1
NW_020521538.1	Gnomon	CDS	1749827	1749886	.	-	0	Name=XP_025987557.1;ID=cds-XP_025987557.1;Dbxref=GeneID:105205754%2CGenbank:XP_025987557.1;Parent=rna-XM_026131772.1
NW_020521538.1	Gnomon	CDS	1749490	1749652	.	-	0	Name=XP_025987557.1;ID=cds-XP_025987557.1;Dbxref=GeneID:105205754%2CGenbank:XP_025987557.1;Parent=rna-XM_026131772.1
NW_020521538.1	Gnomon	CDS	3099362	3099479	.	-	0	Name=XP_025987650.1;ID=cds-XP_025987650.1;Dbxref=GeneID:105205869%2CGenbank:XP_025987650.1;Parent=rna-XM_026131865.1
NW_020521538.1	Gnomon	CDS	3098815	3098920	.	-	0	Name=XP_025987650.1;ID=cds-XP_025987650.1;Dbxref=GeneID:105205869%2CGenbank:XP_025987650.1;Parent=rna-XM_026131865.1
NW_020521538.1	Gnomon	CDS	3090665	3090889	.	-	0	Name=XP_025987650.1;ID=cds-XP_025987650.1;Dbxref=GeneID:105205869%2CGenbank:XP_025987650.1;Parent=rna-XM_026131865.1
NW_020521538.1	Gnomon	CDS	3090296	3090456	.	-	0	Name=XP_025987650.1;ID=cds-XP_025987650.1;Dbxref=GeneID:105205869%2CGenbank:XP_025987650.1;Parent=rna-XM_026131865.1
NW_020521538.1	Gnomon	CDS	3090005	3090216	.	-	0	Name=XP_025987650.1;ID=cds-XP_025987650.1;Dbxref=GeneID:105205869%2CGenbank:XP_025987650.1;Parent=rna-XM_026131865.1
NW_020521538.1	Gnomon	CDS	3089280	3089484	.	-	0	Name=XP_025987650.1;ID=cds-XP_025987650.1;Dbxref=GeneID:105205869%2CGenbank:XP_025987650.1;Parent=rna-XM_026131865.1
NW_020521538.1	Gnomon	CDS	3088659	3088673	.	-	0	Name=XP_025987650.1;ID=cds-XP_025987650.1;Dbxref=GeneID:105205869%2CGenbank:XP_025987650.1;Parent=rna-XM_026131865.1
NW_020521538.1	Gnomon	CDS	3087580	3087769	.	-	0	Name=XP_025987650.1;ID=cds-XP_025987650.1;Dbxref=GeneID:105205869%2CGenbank:XP_025987650.1;Parent=rna-XM_026131865.1
NW_020521538.1	Gnomon	CDS	3087326	3087461	.	-	0	Name=XP_025987650.1;ID=cds-XP_025987650.1;Dbxref=GeneID:105205869%2CGenbank:XP_025987650.1;Parent=rna-XM_026131865.1
NW_020521538.1	Gnomon	CDS	3086888	3087218	.	-	0	Name=XP_025987650.1;ID=cds-XP_025987650.1;Dbxref=GeneID:105205869%2CGenbank:XP_025987650.1;Parent=rna-XM_026131865.1
NW_020521538.1	Gnomon	CDS	3086576	3086779	.	-	0	Name=XP_025987650.1;ID=cds-XP_025987650.1;Dbxref=GeneID:105205869%2CGenbank:XP_025987650.1;Parent=rna-XM_026131865.1
NW_020521538.1	Gnomon	CDS	3085401	3085642	.	-	0	Name=XP_025987650.1;ID=cds-XP_025987650.1;Dbxref=GeneID:105205869%2CGenbank:XP_025987650.1;Parent=rna-XM_026131865.1
NW_020521538.1	Gnomon	CDS	3085031	3085073	.	-	0	Name=XP_025987650.1;ID=cds-XP_025987650.1;Dbxref=GeneID:105205869%2CGenbank:XP_025987650.1;Parent=rna-XM_026131865.1
NW_020521538.1	Gnomon	CDS	3084406	3084633	.	-	0	Name=XP_025987650.1;ID=cds-XP_025987650.1;Dbxref=GeneID:105205869%2CGenbank:XP_025987650.1;Parent=rna-XM_026131865.1
NW_020521538.1	Gnomon	CDS	3060044	3078202	.	-	0	Name=XP_025987650.1;ID=cds-XP_025987650.1;Dbxref=GeneID:105205869%2CGenbank:XP_025987650.1;Parent=rna-XM_026131865.1
NW_020521538.1	Gnomon	CDS	3059004	3059072	.	-	0	Name=XP_025987650.1;ID=cds-XP_025987650.1;Dbxref=GeneID:105205869%2CGenbank:XP_025987650.1;Parent=rna-XM_026131865.1
NW_020521538.1	Gnomon	CDS	3056885	3058075	.	-	0	Name=XP_025987650.1;ID=cds-XP_025987650.1;Dbxref=GeneID:105205869%2CGenbank:XP_025987650.1;Parent=rna-XM_026131865.1
NW_020521538.1	Gnomon	CDS	3050916	3050994	.	-	0	Name=XP_025987650.1;ID=cds-XP_025987650.1;Dbxref=GeneID:105205869%2CGenbank:XP_025987650.1;Parent=rna-XM_026131865.1
NW_020521538.1	Gnomon	CDS	3050132	3050261	.	-	0	Name=XP_025987650.1;ID=cds-XP_025987650.1;Dbxref=GeneID:105205869%2CGenbank:XP_025987650.1;Parent=rna-XM_026131865.1
NW_020521538.1	Gnomon	mRNA	897869	900813	.	+	.	Name=XM_026131879.1;ID=rna-XM_026131879.1;Dbxref=GeneID:105205708%2CGenbank:XM_026131879.1;Parent=gene-LOC105205708
NW_020521538.1	Gnomon	exon	2452486	2452617	.	-	.	ID=exon-XM_011175283.2-15;Dbxref=GeneID:105205779%2CGenbank:XM_011175283.2;Parent=rna-XM_011175283.2
NW_020521538.1	Gnomon	exon	2452189	2452402	.	-	.	ID=exon-XM_011175283.2-16;Dbxref=GeneID:105205779%2CGenbank:XM_011175283.2;Parent=rna-XM_011175283.2
NW_020521538.1	Gnomon	exon	2453291	2453490	.	-	.	ID=exon-XM_011175283.2-13;Dbxref=GeneID:105205779%2CGenbank:XM_011175283.2;Parent=rna-XM_011175283.2
NW_020521538.1	Gnomon	exon	2452703	2453195	.	-	.	ID=exon-XM_011175283.2-14;Dbxref=GeneID:105205779%2CGenbank:XM_011175283.2;Parent=rna-XM_011175283.2
NW_020521538.1	Gnomon	exon	2453851	2453977	.	-	.	ID=exon-XM_011175283.2-11;Dbxref=GeneID:105205779%2CGenbank:XM_011175283.2;Parent=rna-XM_011175283.2
NW_020521538.1	Gnomon	exon	2453565	2453721	.	-	.	ID=exon-XM_011175283.2-12;Dbxref=GeneID:105205779%2CGenbank:XM_011175283.2;Parent=rna-XM_011175283.2
NW_020521538.1	Gnomon	exon	2454109	2454295	.	-	.	ID=exon-XM_011175283.2-10;Dbxref=GeneID:105205779%2CGenbank:XM_011175283.2;Parent=rna-XM_011175283.2
NW_020521538.1	Gnomon	exon	2451184	2451551	.	-	.	ID=exon-XM_011175283.2-19;Dbxref=GeneID:105205779%2CGenbank:XM_011175283.2;Parent=rna-XM_011175283.2
NW_020521538.1	Gnomon	exon	2451812	2452095	.	-	.	ID=exon-XM_011175283.2-17;Dbxref=GeneID:105205779%2CGenbank:XM_011175283.2;Parent=rna-XM_011175283.2
NW_020521538.1	Gnomon	exon	2451635	2451739	.	-	.	ID=exon-XM_011175283.2-18;Dbxref=GeneID:105205779%2CGenbank:XM_011175283.2;Parent=rna-XM_011175283.2
NW_020521538.1	Gnomon	exon	2450926	2451075	.	-	.	ID=exon-XM_011175283.2-20;Dbxref=GeneID:105205779%2CGenbank:XM_011175283.2;Parent=rna-XM_011175283.2
NW_020521538.1	Gnomon	exon	2449122	2450839	.	-	.	ID=exon-XM_011175283.2-21;Dbxref=GeneID:105205779%2CGenbank:XM_011175283.2;Parent=rna-XM_011175283.2
NW_020521538.1	Gnomon	exon	248922	249166	.	-	.	ID=exon-XM_026131832.1-10;Dbxref=GeneID:105195514%2CGenbank:XM_026131832.1;Parent=rna-XM_026131832.1
NW_020521538.1	Gnomon	exon	248663	248818	.	-	.	ID=exon-XM_026131832.1-11;Dbxref=GeneID:105195514%2CGenbank:XM_026131832.1;Parent=rna-XM_026131832.1
NW_020521538.1	Gnomon	exon	248454	248582	.	-	.	ID=exon-XM_026131832.1-12;Dbxref=GeneID:105195514%2CGenbank:XM_026131832.1;Parent=rna-XM_026131832.1
NW_020521538.1	Gnomon	exon	248009	248254	.	-	.	ID=exon-XM_026131832.1-13;Dbxref=GeneID:105195514%2CGenbank:XM_026131832.1;Parent=rna-XM_026131832.1
NW_020521538.1	Gnomon	exon	2729816	2729971	.	+	.	ID=exon-XM_011175313.2-1;Dbxref=GeneID:105205800%2CGenbank:XM_011175313.2;Parent=rna-XM_011175313.2
NW_020521538.1	Gnomon	exon	2785478	2785671	.	+	.	ID=exon-XM_011175313.2-4;Dbxref=GeneID:105205800%2CGenbank:XM_011175313.2;Parent=rna-XM_011175313.2
NW_020521538.1	Gnomon	exon	2813979	2814135	.	+	.	ID=exon-XM_011175313.2-5;Dbxref=GeneID:105205800%2CGenbank:XM_011175313.2;Parent=rna-XM_011175313.2
NW_020521538.1	Gnomon	exon	2730235	2730286	.	+	.	ID=exon-XM_011175313.2-2;Dbxref=GeneID:105205800%2CGenbank:XM_011175313.2;Parent=rna-XM_011175313.2
NW_020521538.1	Gnomon	exon	2732748	2732787	.	+	.	ID=exon-XM_011175313.2-3;Dbxref=GeneID:105205800%2CGenbank:XM_011175313.2;Parent=rna-XM_011175313.2
NW_020521538.1	Gnomon	exon	2815848	2816085	.	+	.	ID=exon-XM_011175313.2-8;Dbxref=GeneID:105205800%2CGenbank:XM_011175313.2;Parent=rna-XM_011175313.2
NW_020521538.1	Gnomon	exon	2816698	2816867	.	+	.	ID=exon-XM_011175313.2-9;Dbxref=GeneID:105205800%2CGenbank:XM_011175313.2;Parent=rna-XM_011175313.2
NW_020521538.1	Gnomon	exon	2814524	2814729	.	+	.	ID=exon-XM_011175313.2-6;Dbxref=GeneID:105205800%2CGenbank:XM_011175313.2;Parent=rna-XM_011175313.2
NW_020521538.1	Gnomon	exon	2815329	2815528	.	+	.	ID=exon-XM_011175313.2-7;Dbxref=GeneID:105205800%2CGenbank:XM_011175313.2;Parent=rna-XM_011175313.2
NW_020521538.1	Gnomon	CDS	46368	46679	.	-	0	Name=XP_025987556.1;ID=cds-XP_025987556.1;Dbxref=GeneID:105205836%2CGenbank:XP_025987556.1;Parent=rna-XM_026131771.1
NW_020521538.1	Gnomon	CDS	45681	45957	.	-	0	Name=XP_025987556.1;ID=cds-XP_025987556.1;Dbxref=GeneID:105205836%2CGenbank:XP_025987556.1;Parent=rna-XM_026131771.1
NW_020521538.1	Gnomon	CDS	43389	44104	.	-	0	Name=XP_025987556.1;ID=cds-XP_025987556.1;Dbxref=GeneID:105205836%2CGenbank:XP_025987556.1;Parent=rna-XM_026131771.1
NW_020521538.1	Gnomon	CDS	42488	43081	.	-	0	Name=XP_025987556.1;ID=cds-XP_025987556.1;Dbxref=GeneID:105205836%2CGenbank:XP_025987556.1;Parent=rna-XM_026131771.1
NW_020521538.1	Gnomon	CDS	41145	42270	.	-	0	Name=XP_025987556.1;ID=cds-XP_025987556.1;Dbxref=GeneID:105205836%2CGenbank:XP_025987556.1;Parent=rna-XM_026131771.1
NW_020521538.1	Gnomon	CDS	40331	40715	.	-	0	Name=XP_025987556.1;ID=cds-XP_025987556.1;Dbxref=GeneID:105205836%2CGenbank:XP_025987556.1;Parent=rna-XM_026131771.1
NW_020521538.1	Gnomon	CDS	37360	37759	.	-	0	Name=XP_025987556.1;ID=cds-XP_025987556.1;Dbxref=GeneID:105205836%2CGenbank:XP_025987556.1;Parent=rna-XM_026131771.1
NW_020521538.1	Gnomon	CDS	36890	37183	.	-	0	Name=XP_025987556.1;ID=cds-XP_025987556.1;Dbxref=GeneID:105205836%2CGenbank:XP_025987556.1;Parent=rna-XM_026131771.1
NW_020521538.1	Gnomon	mRNA	873914	878862	.	+	.	Name=XM_011175175.2;ID=rna-XM_011175175.2;Dbxref=GeneID:105205699%2CGenbank:XM_011175175.2;Parent=gene-LOC105205699
NW_020521538.1	Gnomon	exon	330123	330178	.	-	.	ID=exon-XM_011175050.2-1;Dbxref=GeneID:105205631%2CGenbank:XM_011175050.2;Parent=rna-XM_011175050.2
NW_020521538.1	Gnomon	exon	330001	330046	.	-	.	ID=exon-XM_011175050.2-2;Dbxref=GeneID:105205631%2CGenbank:XM_011175050.2;Parent=rna-XM_011175050.2
NW_020521538.1	Gnomon	exon	329374	329443	.	-	.	ID=exon-XM_011175050.2-3;Dbxref=GeneID:105205631%2CGenbank:XM_011175050.2;Parent=rna-XM_011175050.2
NW_020521538.1	Gnomon	exon	329038	329304	.	-	.	ID=exon-XM_011175050.2-4;Dbxref=GeneID:105205631%2CGenbank:XM_011175050.2;Parent=rna-XM_011175050.2
NW_020521538.1	Gnomon	exon	328313	328492	.	-	.	ID=exon-XM_011175050.2-5;Dbxref=GeneID:105205631%2CGenbank:XM_011175050.2;Parent=rna-XM_011175050.2
NW_020521538.1	Gnomon	exon	327844	328019	.	-	.	ID=exon-XM_011175050.2-6;Dbxref=GeneID:105205631%2CGenbank:XM_011175050.2;Parent=rna-XM_011175050.2
NW_020521538.1	Gnomon	exon	327556	327760	.	-	.	ID=exon-XM_011175050.2-7;Dbxref=GeneID:105205631%2CGenbank:XM_011175050.2;Parent=rna-XM_011175050.2
NW_020521538.1	Gnomon	exon	327205	327285	.	-	.	ID=exon-XM_011175050.2-8;Dbxref=GeneID:105205631%2CGenbank:XM_011175050.2;Parent=rna-XM_011175050.2
NW_020521538.1	Gnomon	exon	327030	327122	.	-	.	ID=exon-XM_011175050.2-9;Dbxref=GeneID:105205631%2CGenbank:XM_011175050.2;Parent=rna-XM_011175050.2
NW_020521538.1	Gnomon	exon	1007085	1007543	.	-	.	ID=exon-XM_026131763.1-8;Dbxref=GeneID:105205722%2CGenbank:XM_026131763.1;Parent=rna-XM_026131763.1
NW_020521538.1	Gnomon	exon	1006930	1006965	.	-	.	ID=exon-XM_026131763.1-9;Dbxref=GeneID:105205722%2CGenbank:XM_026131763.1;Parent=rna-XM_026131763.1
NW_020521538.1	Gnomon	exon	1008952	1009049	.	-	.	ID=exon-XM_026131763.1-6;Dbxref=GeneID:105205722%2CGenbank:XM_026131763.1;Parent=rna-XM_026131763.1
NW_020521538.1	Gnomon	exon	1008330	1008418	.	-	.	ID=exon-XM_026131763.1-7;Dbxref=GeneID:105205722%2CGenbank:XM_026131763.1;Parent=rna-XM_026131763.1
NW_020521538.1	Gnomon	exon	1009970	1010240	.	-	.	ID=exon-XM_026131763.1-4;Dbxref=GeneID:105205722%2CGenbank:XM_026131763.1;Parent=rna-XM_026131763.1
NW_020521538.1	Gnomon	exon	1009378	1009881	.	-	.	ID=exon-XM_026131763.1-5;Dbxref=GeneID:105205722%2CGenbank:XM_026131763.1;Parent=rna-XM_026131763.1
NW_020521538.1	Gnomon	exon	1014805	1014997	.	-	.	ID=exon-XM_026131763.1-2;Dbxref=GeneID:105205722%2CGenbank:XM_026131763.1;Parent=rna-XM_026131763.1
NW_020521538.1	Gnomon	exon	1010333	1010734	.	-	.	ID=exon-XM_026131763.1-3;Dbxref=GeneID:105205722%2CGenbank:XM_026131763.1;Parent=rna-XM_026131763.1
NW_020521538.1	Gnomon	exon	1027214	1028618	.	-	.	ID=exon-XM_026131763.1-1;Dbxref=GeneID:105205722%2CGenbank:XM_026131763.1;Parent=rna-XM_026131763.1
NW_020521538.1	Gnomon	exon	706970	707164	.	+	.	ID=exon-XM_011175137.2-1;Dbxref=GeneID:105205678%2CGenbank:XM_011175137.2;Parent=rna-XM_011175137.2
NW_020521538.1	Gnomon	exon	707242	708231	.	+	.	ID=exon-XM_011175137.2-2;Dbxref=GeneID:105205678%2CGenbank:XM_011175137.2;Parent=rna-XM_011175137.2
NW_020521538.1	Gnomon	CDS	3567514	3570279	.	-	0	Name=XP_011173662.1;ID=cds-XP_011173662.1;Dbxref=GeneID:105205831%2CGenbank:XP_011173662.1;Parent=rna-XM_011175360.2
NW_020521538.1	Gnomon	exon	3165077	3165895	.	+	.	ID=exon-XM_026131838.1-3;Dbxref=GeneID:105205826%2CGenbank:XM_026131838.1;Parent=rna-XM_026131838.1
NW_020521538.1	Gnomon	mRNA	840019	841412	.	+	.	Name=XM_026131878.1;ID=rna-XM_026131878.1;Dbxref=GeneID:105205693%2CGenbank:XM_026131878.1;Parent=gene-LOC105205693
NW_020521538.1	Gnomon	exon	3163576	3163991	.	+	.	ID=exon-XM_026131838.1-1;Dbxref=GeneID:105205826%2CGenbank:XM_026131838.1;Parent=rna-XM_026131838.1
NW_020521538.1	Gnomon	exon	3164458	3164667	.	+	.	ID=exon-XM_026131838.1-2;Dbxref=GeneID:105205826%2CGenbank:XM_026131838.1;Parent=rna-XM_026131838.1
NW_020521538.1	Gnomon	CDS	1858551	1859120	.	-	0	Name=XP_025987559.1;ID=cds-XP_025987559.1;Dbxref=GeneID:105205755%2CGenbank:XP_025987559.1;Parent=rna-XM_026131774.1
NW_020521538.1	Gnomon	CDS	1857998	1858485	.	-	0	Name=XP_025987559.1;ID=cds-XP_025987559.1;Dbxref=GeneID:105205755%2CGenbank:XP_025987559.1;Parent=rna-XM_026131774.1
NW_020521538.1	Gnomon	CDS	1857664	1857916	.	-	0	Name=XP_025987559.1;ID=cds-XP_025987559.1;Dbxref=GeneID:105205755%2CGenbank:XP_025987559.1;Parent=rna-XM_026131774.1
NW_020521538.1	Gnomon	CDS	1857312	1857590	.	-	0	Name=XP_025987559.1;ID=cds-XP_025987559.1;Dbxref=GeneID:105205755%2CGenbank:XP_025987559.1;Parent=rna-XM_026131774.1
NW_020521538.1	Gnomon	CDS	665474	665595	.	+	0	Name=XP_011173422.1;ID=cds-XP_011173422.1;Dbxref=GeneID:105205672%2CGenbank:XP_011173422.1;Parent=rna-XM_011175120.2
NW_020521538.1	Gnomon	CDS	665678	665681	.	+	0	Name=XP_011173422.1;ID=cds-XP_011173422.1;Dbxref=GeneID:105205672%2CGenbank:XP_011173422.1;Parent=rna-XM_011175120.2
NW_020521538.1	Gnomon	CDS	665753	666058	.	+	0	Name=XP_011173422.1;ID=cds-XP_011173422.1;Dbxref=GeneID:105205672%2CGenbank:XP_011173422.1;Parent=rna-XM_011175120.2
NW_020521538.1	Gnomon	CDS	666146	666380	.	+	0	Name=XP_011173422.1;ID=cds-XP_011173422.1;Dbxref=GeneID:105205672%2CGenbank:XP_011173422.1;Parent=rna-XM_011175120.2
NW_020521538.1	Gnomon	CDS	666870	666992	.	+	0	Name=XP_011173422.1;ID=cds-XP_011173422.1;Dbxref=GeneID:105205672%2CGenbank:XP_011173422.1;Parent=rna-XM_011175120.2
NW_020521538.1	Gnomon	CDS	667054	667200	.	+	0	Name=XP_011173422.1;ID=cds-XP_011173422.1;Dbxref=GeneID:105205672%2CGenbank:XP_011173422.1;Parent=rna-XM_011175120.2
NW_020521538.1	Gnomon	CDS	667272	667405	.	+	0	Name=XP_011173422.1;ID=cds-XP_011173422.1;Dbxref=GeneID:105205672%2CGenbank:XP_011173422.1;Parent=rna-XM_011175120.2
NW_020521538.1	Gnomon	exon	3098815	3098920	.	-	.	ID=exon-XM_026131863.1-3;Dbxref=GeneID:105205869%2CGenbank:XM_026131863.1;Parent=rna-XM_026131863.1
NW_020521538.1	Gnomon	exon	3094730	3094750	.	-	.	ID=exon-XM_026131863.1-4;Dbxref=GeneID:105205869%2CGenbank:XM_026131863.1;Parent=rna-XM_026131863.1
NW_020521538.1	Gnomon	exon	3090665	3090889	.	-	.	ID=exon-XM_026131863.1-5;Dbxref=GeneID:105205869%2CGenbank:XM_026131863.1;Parent=rna-XM_026131863.1
NW_020521538.1	Gnomon	exon	3090296	3090456	.	-	.	ID=exon-XM_026131863.1-6;Dbxref=GeneID:105205869%2CGenbank:XM_026131863.1;Parent=rna-XM_026131863.1
NW_020521538.1	Gnomon	exon	3100718	3100820	.	-	.	ID=exon-XM_026131863.1-1;Dbxref=GeneID:105205869%2CGenbank:XM_026131863.1;Parent=rna-XM_026131863.1
NW_020521538.1	Gnomon	exon	3099362	3099490	.	-	.	ID=exon-XM_026131863.1-2;Dbxref=GeneID:105205869%2CGenbank:XM_026131863.1;Parent=rna-XM_026131863.1
NW_020521538.1	Gnomon	exon	3090005	3090216	.	-	.	ID=exon-XM_026131863.1-7;Dbxref=GeneID:105205869%2CGenbank:XM_026131863.1;Parent=rna-XM_026131863.1
NW_020521538.1	Gnomon	exon	3089280	3089484	.	-	.	ID=exon-XM_026131863.1-8;Dbxref=GeneID:105205869%2CGenbank:XM_026131863.1;Parent=rna-XM_026131863.1
NW_020521538.1	Gnomon	exon	3088659	3088673	.	-	.	ID=exon-XM_026131863.1-9;Dbxref=GeneID:105205869%2CGenbank:XM_026131863.1;Parent=rna-XM_026131863.1
NW_020521538.1	Gnomon	CDS	3038144	3038171	.	-	0	Name=XP_025987653.1;ID=cds-XP_025987653.1;Dbxref=GeneID:105205819%2CGenbank:XP_025987653.1;Parent=rna-XM_026131868.1
NW_020521538.1	Gnomon	CDS	3037644	3037821	.	-	0	Name=XP_025987653.1;ID=cds-XP_025987653.1;Dbxref=GeneID:105205819%2CGenbank:XP_025987653.1;Parent=rna-XM_026131868.1
NW_020521538.1	Gnomon	CDS	3037247	3037465	.	-	0	Name=XP_025987653.1;ID=cds-XP_025987653.1;Dbxref=GeneID:105205819%2CGenbank:XP_025987653.1;Parent=rna-XM_026131868.1
NW_020521538.1	Gnomon	CDS	3037060	3037158	.	-	0	Name=XP_025987653.1;ID=cds-XP_025987653.1;Dbxref=GeneID:105205819%2CGenbank:XP_025987653.1;Parent=rna-XM_026131868.1
NW_020521538.1	Gnomon	CDS	3036760	3036947	.	-	0	Name=XP_025987653.1;ID=cds-XP_025987653.1;Dbxref=GeneID:105205819%2CGenbank:XP_025987653.1;Parent=rna-XM_026131868.1
NW_020521538.1	Gnomon	CDS	3036479	3036679	.	-	0	Name=XP_025987653.1;ID=cds-XP_025987653.1;Dbxref=GeneID:105205819%2CGenbank:XP_025987653.1;Parent=rna-XM_026131868.1
NW_020521538.1	Gnomon	CDS	3036295	3036401	.	-	0	Name=XP_025987653.1;ID=cds-XP_025987653.1;Dbxref=GeneID:105205819%2CGenbank:XP_025987653.1;Parent=rna-XM_026131868.1
NW_020521538.1	Gnomon	CDS	3036042	3036215	.	-	0	Name=XP_025987653.1;ID=cds-XP_025987653.1;Dbxref=GeneID:105205819%2CGenbank:XP_025987653.1;Parent=rna-XM_026131868.1
NW_020521538.1	Gnomon	mRNA	868608	878862	.	+	.	Name=XM_011175174.2;ID=rna-XM_011175174.2;Dbxref=GeneID:105205699%2CGenbank:XM_011175174.2;Parent=gene-LOC105205699
NW_020521538.1	Gnomon	CDS	3148804	3149016	.	-	0	Name=XP_025987652.1;ID=cds-XP_025987652.1;Dbxref=GeneID:105205869%2CGenbank:XP_025987652.1;Parent=rna-XM_026131867.1
NW_020521538.1	Gnomon	CDS	3121699	3121800	.	-	0	Name=XP_025987652.1;ID=cds-XP_025987652.1;Dbxref=GeneID:105205869%2CGenbank:XP_025987652.1;Parent=rna-XM_026131867.1
NW_020521538.1	Gnomon	CDS	3121460	3121592	.	-	0	Name=XP_025987652.1;ID=cds-XP_025987652.1;Dbxref=GeneID:105205869%2CGenbank:XP_025987652.1;Parent=rna-XM_026131867.1
NW_020521538.1	Gnomon	CDS	3121057	3121220	.	-	0	Name=XP_025987652.1;ID=cds-XP_025987652.1;Dbxref=GeneID:105205869%2CGenbank:XP_025987652.1;Parent=rna-XM_026131867.1
NW_020521538.1	Gnomon	CDS	3120471	3120626	.	-	0	Name=XP_025987652.1;ID=cds-XP_025987652.1;Dbxref=GeneID:105205869%2CGenbank:XP_025987652.1;Parent=rna-XM_026131867.1
NW_020521538.1	Gnomon	CDS	3120225	3120353	.	-	0	Name=XP_025987652.1;ID=cds-XP_025987652.1;Dbxref=GeneID:105205869%2CGenbank:XP_025987652.1;Parent=rna-XM_026131867.1
NW_020521538.1	Gnomon	CDS	3119954	3120151	.	-	0	Name=XP_025987652.1;ID=cds-XP_025987652.1;Dbxref=GeneID:105205869%2CGenbank:XP_025987652.1;Parent=rna-XM_026131867.1
NW_020521538.1	Gnomon	CDS	3119576	3119872	.	-	0	Name=XP_025987652.1;ID=cds-XP_025987652.1;Dbxref=GeneID:105205869%2CGenbank:XP_025987652.1;Parent=rna-XM_026131867.1
NW_020521538.1	Gnomon	CDS	3119232	3119429	.	-	0	Name=XP_025987652.1;ID=cds-XP_025987652.1;Dbxref=GeneID:105205869%2CGenbank:XP_025987652.1;Parent=rna-XM_026131867.1
NW_020521538.1	Gnomon	CDS	3118976	3119122	.	-	0	Name=XP_025987652.1;ID=cds-XP_025987652.1;Dbxref=GeneID:105205869%2CGenbank:XP_025987652.1;Parent=rna-XM_026131867.1
NW_020521538.1	Gnomon	CDS	3118751	3118900	.	-	0	Name=XP_025987652.1;ID=cds-XP_025987652.1;Dbxref=GeneID:105205869%2CGenbank:XP_025987652.1;Parent=rna-XM_026131867.1
NW_020521538.1	Gnomon	CDS	3117927	3118067	.	-	0	Name=XP_025987652.1;ID=cds-XP_025987652.1;Dbxref=GeneID:105205869%2CGenbank:XP_025987652.1;Parent=rna-XM_026131867.1
NW_020521538.1	Gnomon	CDS	3117698	3117853	.	-	0	Name=XP_025987652.1;ID=cds-XP_025987652.1;Dbxref=GeneID:105205869%2CGenbank:XP_025987652.1;Parent=rna-XM_026131867.1
NW_020521538.1	Gnomon	CDS	3117513	3117611	.	-	0	Name=XP_025987652.1;ID=cds-XP_025987652.1;Dbxref=GeneID:105205869%2CGenbank:XP_025987652.1;Parent=rna-XM_026131867.1
NW_020521538.1	Gnomon	CDS	3116878	3117075	.	-	0	Name=XP_025987652.1;ID=cds-XP_025987652.1;Dbxref=GeneID:105205869%2CGenbank:XP_025987652.1;Parent=rna-XM_026131867.1
NW_020521538.1	Gnomon	CDS	3116602	3116785	.	-	0	Name=XP_025987652.1;ID=cds-XP_025987652.1;Dbxref=GeneID:105205869%2CGenbank:XP_025987652.1;Parent=rna-XM_026131867.1
NW_020521538.1	Gnomon	CDS	3113710	3113814	.	-	0	Name=XP_025987652.1;ID=cds-XP_025987652.1;Dbxref=GeneID:105205869%2CGenbank:XP_025987652.1;Parent=rna-XM_026131867.1
NW_020521538.1	Gnomon	CDS	3099362	3099490	.	-	0	Name=XP_025987652.1;ID=cds-XP_025987652.1;Dbxref=GeneID:105205869%2CGenbank:XP_025987652.1;Parent=rna-XM_026131867.1
NW_020521538.1	Gnomon	CDS	3098815	3098920	.	-	0	Name=XP_025987652.1;ID=cds-XP_025987652.1;Dbxref=GeneID:105205869%2CGenbank:XP_025987652.1;Parent=rna-XM_026131867.1
NW_020521538.1	Gnomon	CDS	3090665	3090889	.	-	0	Name=XP_025987652.1;ID=cds-XP_025987652.1;Dbxref=GeneID:105205869%2CGenbank:XP_025987652.1;Parent=rna-XM_026131867.1
NW_020521538.1	Gnomon	CDS	3090296	3090456	.	-	0	Name=XP_025987652.1;ID=cds-XP_025987652.1;Dbxref=GeneID:105205869%2CGenbank:XP_025987652.1;Parent=rna-XM_026131867.1
NW_020521538.1	Gnomon	CDS	3090005	3090216	.	-	0	Name=XP_025987652.1;ID=cds-XP_025987652.1;Dbxref=GeneID:105205869%2CGenbank:XP_025987652.1;Parent=rna-XM_026131867.1
NW_020521538.1	Gnomon	CDS	3089280	3089484	.	-	0	Name=XP_025987652.1;ID=cds-XP_025987652.1;Dbxref=GeneID:105205869%2CGenbank:XP_025987652.1;Parent=rna-XM_026131867.1
NW_020521538.1	Gnomon	CDS	3087580	3087769	.	-	0	Name=XP_025987652.1;ID=cds-XP_025987652.1;Dbxref=GeneID:105205869%2CGenbank:XP_025987652.1;Parent=rna-XM_026131867.1
NW_020521538.1	Gnomon	CDS	3087326	3087461	.	-	0	Name=XP_025987652.1;ID=cds-XP_025987652.1;Dbxref=GeneID:105205869%2CGenbank:XP_025987652.1;Parent=rna-XM_026131867.1
NW_020521538.1	Gnomon	CDS	3086888	3087218	.	-	0	Name=XP_025987652.1;ID=cds-XP_025987652.1;Dbxref=GeneID:105205869%2CGenbank:XP_025987652.1;Parent=rna-XM_026131867.1
NW_020521538.1	Gnomon	CDS	3086576	3086779	.	-	0	Name=XP_025987652.1;ID=cds-XP_025987652.1;Dbxref=GeneID:105205869%2CGenbank:XP_025987652.1;Parent=rna-XM_026131867.1
NW_020521538.1	Gnomon	CDS	3085401	3085642	.	-	0	Name=XP_025987652.1;ID=cds-XP_025987652.1;Dbxref=GeneID:105205869%2CGenbank:XP_025987652.1;Parent=rna-XM_026131867.1
NW_020521538.1	Gnomon	CDS	3085031	3085073	.	-	0	Name=XP_025987652.1;ID=cds-XP_025987652.1;Dbxref=GeneID:105205869%2CGenbank:XP_025987652.1;Parent=rna-XM_026131867.1
NW_020521538.1	Gnomon	CDS	3084406	3084633	.	-	0	Name=XP_025987652.1;ID=cds-XP_025987652.1;Dbxref=GeneID:105205869%2CGenbank:XP_025987652.1;Parent=rna-XM_026131867.1
NW_020521538.1	Gnomon	CDS	3060044	3078202	.	-	0	Name=XP_025987652.1;ID=cds-XP_025987652.1;Dbxref=GeneID:105205869%2CGenbank:XP_025987652.1;Parent=rna-XM_026131867.1
NW_020521538.1	Gnomon	CDS	3059004	3059072	.	-	0	Name=XP_025987652.1;ID=cds-XP_025987652.1;Dbxref=GeneID:105205869%2CGenbank:XP_025987652.1;Parent=rna-XM_026131867.1
NW_020521538.1	Gnomon	CDS	3056885	3058075	.	-	0	Name=XP_025987652.1;ID=cds-XP_025987652.1;Dbxref=GeneID:105205869%2CGenbank:XP_025987652.1;Parent=rna-XM_026131867.1
NW_020521538.1	Gnomon	CDS	3050916	3050994	.	-	0	Name=XP_025987652.1;ID=cds-XP_025987652.1;Dbxref=GeneID:105205869%2CGenbank:XP_025987652.1;Parent=rna-XM_026131867.1
NW_020521538.1	Gnomon	CDS	3050132	3050261	.	-	0	Name=XP_025987652.1;ID=cds-XP_025987652.1;Dbxref=GeneID:105205869%2CGenbank:XP_025987652.1;Parent=rna-XM_026131867.1
NW_020521538.1	Gnomon	CDS	2129447	2129453	.	+	0	Name=XP_011173568.1;ID=cds-XP_011173568.1;Dbxref=GeneID:105205763%2CGenbank:XP_011173568.1;Parent=rna-XM_011175266.2
NW_020521538.1	Gnomon	CDS	2129530	2129733	.	+	0	Name=XP_011173568.1;ID=cds-XP_011173568.1;Dbxref=GeneID:105205763%2CGenbank:XP_011173568.1;Parent=rna-XM_011175266.2
NW_020521538.1	Gnomon	CDS	2172510	2172535	.	+	0	Name=XP_011173568.1;ID=cds-XP_011173568.1;Dbxref=GeneID:105205763%2CGenbank:XP_011173568.1;Parent=rna-XM_011175266.2
NW_020521538.1	Gnomon	exon	2863774	2863965	.	+	.	ID=exon-XM_026131794.1-11;Dbxref=GeneID:105194289%2CGenbank:XM_026131794.1;Parent=rna-XM_026131794.1
NW_020521538.1	Gnomon	exon	2864075	2864322	.	+	.	ID=exon-XM_026131794.1-12;Dbxref=GeneID:105194289%2CGenbank:XM_026131794.1;Parent=rna-XM_026131794.1
NW_020521538.1	Gnomon	exon	2863562	2863701	.	+	.	ID=exon-XM_026131794.1-10;Dbxref=GeneID:105194289%2CGenbank:XM_026131794.1;Parent=rna-XM_026131794.1
NW_020521538.1	Gnomon	exon	2864936	2865092	.	+	.	ID=exon-XM_026131794.1-15;Dbxref=GeneID:105194289%2CGenbank:XM_026131794.1;Parent=rna-XM_026131794.1
NW_020521538.1	Gnomon	exon	2865196	2865363	.	+	.	ID=exon-XM_026131794.1-16;Dbxref=GeneID:105194289%2CGenbank:XM_026131794.1;Parent=rna-XM_026131794.1
NW_020521538.1	Gnomon	exon	2864399	2864539	.	+	.	ID=exon-XM_026131794.1-13;Dbxref=GeneID:105194289%2CGenbank:XM_026131794.1;Parent=rna-XM_026131794.1
NW_020521538.1	Gnomon	exon	2864642	2864853	.	+	.	ID=exon-XM_026131794.1-14;Dbxref=GeneID:105194289%2CGenbank:XM_026131794.1;Parent=rna-XM_026131794.1
NW_020521538.1	Gnomon	exon	2865417	2865529	.	+	.	ID=exon-XM_026131794.1-17;Dbxref=GeneID:105194289%2CGenbank:XM_026131794.1;Parent=rna-XM_026131794.1
NW_020521538.1	Gnomon	exon	2865762	2867376	.	+	.	ID=exon-XM_026131794.1-18;Dbxref=GeneID:105194289%2CGenbank:XM_026131794.1;Parent=rna-XM_026131794.1
NW_020521538.1	Gnomon	exon	904499	904643	.	-	.	ID=exon-XM_011175185.2-5;Dbxref=GeneID:105205707%2CGenbank:XM_011175185.2;Parent=rna-XM_011175185.2
NW_020521538.1	Gnomon	exon	904311	904429	.	-	.	ID=exon-XM_011175185.2-6;Dbxref=GeneID:105205707%2CGenbank:XM_011175185.2;Parent=rna-XM_011175185.2
NW_020521538.1	Gnomon	exon	904033	904208	.	-	.	ID=exon-XM_011175185.2-7;Dbxref=GeneID:105205707%2CGenbank:XM_011175185.2;Parent=rna-XM_011175185.2
NW_020521538.1	Gnomon	exon	903566	903938	.	-	.	ID=exon-XM_011175185.2-8;Dbxref=GeneID:105205707%2CGenbank:XM_011175185.2;Parent=rna-XM_011175185.2
NW_020521538.1	Gnomon	exon	906626	906725	.	-	.	ID=exon-XM_011175185.2-1;Dbxref=GeneID:105205707%2CGenbank:XM_011175185.2;Parent=rna-XM_011175185.2
NW_020521538.1	Gnomon	exon	905249	905499	.	-	.	ID=exon-XM_011175185.2-2;Dbxref=GeneID:105205707%2CGenbank:XM_011175185.2;Parent=rna-XM_011175185.2
NW_020521538.1	Gnomon	exon	904920	905106	.	-	.	ID=exon-XM_011175185.2-3;Dbxref=GeneID:105205707%2CGenbank:XM_011175185.2;Parent=rna-XM_011175185.2
NW_020521538.1	Gnomon	exon	904712	904840	.	-	.	ID=exon-XM_011175185.2-4;Dbxref=GeneID:105205707%2CGenbank:XM_011175185.2;Parent=rna-XM_011175185.2
NW_020521538.1	Gnomon	exon	903352	903479	.	-	.	ID=exon-XM_011175185.2-9;Dbxref=GeneID:105205707%2CGenbank:XM_011175185.2;Parent=rna-XM_011175185.2
NW_020521538.1	Gnomon	exon	2679795	2680597	.	-	.	ID=exon-XM_026131786.1-1;Dbxref=GeneID:113003226%2CGenbank:XM_026131786.1;Parent=rna-XM_026131786.1
NW_020521538.1	Gnomon	CDS	3479143	3479199	.	+	0	Name=XP_011173661.1;ID=cds-XP_011173661.1;Dbxref=GeneID:105205830%2CGenbank:XP_011173661.1;Parent=rna-XM_011175359.2
NW_020521538.1	Gnomon	CDS	3479268	3479485	.	+	0	Name=XP_011173661.1;ID=cds-XP_011173661.1;Dbxref=GeneID:105205830%2CGenbank:XP_011173661.1;Parent=rna-XM_011175359.2
NW_020521538.1	Gnomon	CDS	3481675	3482000	.	+	0	Name=XP_011173661.1;ID=cds-XP_011173661.1;Dbxref=GeneID:105205830%2CGenbank:XP_011173661.1;Parent=rna-XM_011175359.2
NW_020521538.1	Gnomon	CDS	3483866	3483946	.	+	0	Name=XP_011173661.1;ID=cds-XP_011173661.1;Dbxref=GeneID:105205830%2CGenbank:XP_011173661.1;Parent=rna-XM_011175359.2
NW_020521538.1	Gnomon	CDS	3484346	3484465	.	+	0	Name=XP_011173661.1;ID=cds-XP_011173661.1;Dbxref=GeneID:105205830%2CGenbank:XP_011173661.1;Parent=rna-XM_011175359.2
NW_020521538.1	Gnomon	CDS	3484918	3485244	.	+	0	Name=XP_011173661.1;ID=cds-XP_011173661.1;Dbxref=GeneID:105205830%2CGenbank:XP_011173661.1;Parent=rna-XM_011175359.2
NW_020521538.1	Gnomon	CDS	3486053	3486171	.	+	0	Name=XP_011173661.1;ID=cds-XP_011173661.1;Dbxref=GeneID:105205830%2CGenbank:XP_011173661.1;Parent=rna-XM_011175359.2
NW_020521538.1	Gnomon	CDS	3486313	3486466	.	+	0	Name=XP_011173661.1;ID=cds-XP_011173661.1;Dbxref=GeneID:105205830%2CGenbank:XP_011173661.1;Parent=rna-XM_011175359.2
NW_020521538.1	Gnomon	CDS	3487297	3487658	.	+	0	Name=XP_011173661.1;ID=cds-XP_011173661.1;Dbxref=GeneID:105205830%2CGenbank:XP_011173661.1;Parent=rna-XM_011175359.2
NW_020521538.1	Gnomon	CDS	665541	665681	.	+	0	Name=XP_011173421.1;ID=cds-XP_011173421.1;Dbxref=GeneID:105205672%2CGenbank:XP_011173421.1;Parent=rna-XM_011175119.2
NW_020521538.1	Gnomon	CDS	665753	666058	.	+	0	Name=XP_011173421.1;ID=cds-XP_011173421.1;Dbxref=GeneID:105205672%2CGenbank:XP_011173421.1;Parent=rna-XM_011175119.2
NW_020521538.1	Gnomon	CDS	666146	666380	.	+	0	Name=XP_011173421.1;ID=cds-XP_011173421.1;Dbxref=GeneID:105205672%2CGenbank:XP_011173421.1;Parent=rna-XM_011175119.2
NW_020521538.1	Gnomon	CDS	666870	666992	.	+	0	Name=XP_011173421.1;ID=cds-XP_011173421.1;Dbxref=GeneID:105205672%2CGenbank:XP_011173421.1;Parent=rna-XM_011175119.2
NW_020521538.1	Gnomon	CDS	667054	667200	.	+	0	Name=XP_011173421.1;ID=cds-XP_011173421.1;Dbxref=GeneID:105205672%2CGenbank:XP_011173421.1;Parent=rna-XM_011175119.2
NW_020521538.1	Gnomon	CDS	667272	667405	.	+	0	Name=XP_011173421.1;ID=cds-XP_011173421.1;Dbxref=GeneID:105205672%2CGenbank:XP_011173421.1;Parent=rna-XM_011175119.2
NW_020521538.1	Gnomon	exon	498456	498594	.	-	.	ID=exon-XM_011175073.2-1;Dbxref=GeneID:105205652%2CGenbank:XM_011175073.2;Parent=rna-XM_011175073.2
NW_020521538.1	Gnomon	exon	497874	498363	.	-	.	ID=exon-XM_011175073.2-2;Dbxref=GeneID:105205652%2CGenbank:XM_011175073.2;Parent=rna-XM_011175073.2
NW_020521538.1	Gnomon	exon	497000	497432	.	-	.	ID=exon-XM_011175073.2-3;Dbxref=GeneID:105205652%2CGenbank:XM_011175073.2;Parent=rna-XM_011175073.2
NW_020521538.1	Gnomon	CDS	1828182	1828365	.	-	0	Name=XP_025987558.1;ID=cds-XP_025987558.1;Dbxref=GeneID:105205754%2CGenbank:XP_025987558.1;Parent=rna-XM_026131773.1
NW_020521538.1	Gnomon	CDS	1822504	1822565	.	-	0	Name=XP_025987558.1;ID=cds-XP_025987558.1;Dbxref=GeneID:105205754%2CGenbank:XP_025987558.1;Parent=rna-XM_026131773.1
NW_020521538.1	Gnomon	CDS	1816647	1816664	.	-	0	Name=XP_025987558.1;ID=cds-XP_025987558.1;Dbxref=GeneID:105205754%2CGenbank:XP_025987558.1;Parent=rna-XM_026131773.1
NW_020521538.1	Gnomon	CDS	1814433	1814492	.	-	0	Name=XP_025987558.1;ID=cds-XP_025987558.1;Dbxref=GeneID:105205754%2CGenbank:XP_025987558.1;Parent=rna-XM_026131773.1
NW_020521538.1	Gnomon	CDS	1813459	1813548	.	-	0	Name=XP_025987558.1;ID=cds-XP_025987558.1;Dbxref=GeneID:105205754%2CGenbank:XP_025987558.1;Parent=rna-XM_026131773.1
NW_020521538.1	Gnomon	CDS	1812774	1812944	.	-	0	Name=XP_025987558.1;ID=cds-XP_025987558.1;Dbxref=GeneID:105205754%2CGenbank:XP_025987558.1;Parent=rna-XM_026131773.1
NW_020521538.1	Gnomon	CDS	1797385	1797664	.	-	0	Name=XP_025987558.1;ID=cds-XP_025987558.1;Dbxref=GeneID:105205754%2CGenbank:XP_025987558.1;Parent=rna-XM_026131773.1
NW_020521538.1	Gnomon	CDS	1796172	1796622	.	-	0	Name=XP_025987558.1;ID=cds-XP_025987558.1;Dbxref=GeneID:105205754%2CGenbank:XP_025987558.1;Parent=rna-XM_026131773.1
NW_020521538.1	Gnomon	CDS	1795589	1795846	.	-	0	Name=XP_025987558.1;ID=cds-XP_025987558.1;Dbxref=GeneID:105205754%2CGenbank:XP_025987558.1;Parent=rna-XM_026131773.1
NW_020521538.1	Gnomon	CDS	1794608	1795181	.	-	0	Name=XP_025987558.1;ID=cds-XP_025987558.1;Dbxref=GeneID:105205754%2CGenbank:XP_025987558.1;Parent=rna-XM_026131773.1
NW_020521538.1	Gnomon	CDS	1794396	1794419	.	-	0	Name=XP_025987558.1;ID=cds-XP_025987558.1;Dbxref=GeneID:105205754%2CGenbank:XP_025987558.1;Parent=rna-XM_026131773.1
NW_020521538.1	Gnomon	CDS	1793778	1794248	.	-	0	Name=XP_025987558.1;ID=cds-XP_025987558.1;Dbxref=GeneID:105205754%2CGenbank:XP_025987558.1;Parent=rna-XM_026131773.1
NW_020521538.1	Gnomon	CDS	1792489	1793694	.	-	0	Name=XP_025987558.1;ID=cds-XP_025987558.1;Dbxref=GeneID:105205754%2CGenbank:XP_025987558.1;Parent=rna-XM_026131773.1
NW_020521538.1	Gnomon	CDS	1792326	1792409	.	-	0	Name=XP_025987558.1;ID=cds-XP_025987558.1;Dbxref=GeneID:105205754%2CGenbank:XP_025987558.1;Parent=rna-XM_026131773.1
NW_020521538.1	Gnomon	CDS	1790972	1791193	.	-	0	Name=XP_025987558.1;ID=cds-XP_025987558.1;Dbxref=GeneID:105205754%2CGenbank:XP_025987558.1;Parent=rna-XM_026131773.1
NW_020521538.1	Gnomon	CDS	1785243	1785358	.	-	0	Name=XP_025987558.1;ID=cds-XP_025987558.1;Dbxref=GeneID:105205754%2CGenbank:XP_025987558.1;Parent=rna-XM_026131773.1
NW_020521538.1	Gnomon	CDS	1775609	1785038	.	-	0	Name=XP_025987558.1;ID=cds-XP_025987558.1;Dbxref=GeneID:105205754%2CGenbank:XP_025987558.1;Parent=rna-XM_026131773.1
NW_020521538.1	Gnomon	CDS	1773132	1773278	.	-	0	Name=XP_025987558.1;ID=cds-XP_025987558.1;Dbxref=GeneID:105205754%2CGenbank:XP_025987558.1;Parent=rna-XM_026131773.1
NW_020521538.1	Gnomon	CDS	1772796	1773019	.	-	0	Name=XP_025987558.1;ID=cds-XP_025987558.1;Dbxref=GeneID:105205754%2CGenbank:XP_025987558.1;Parent=rna-XM_026131773.1
NW_020521538.1	Gnomon	CDS	1771932	1772726	.	-	0	Name=XP_025987558.1;ID=cds-XP_025987558.1;Dbxref=GeneID:105205754%2CGenbank:XP_025987558.1;Parent=rna-XM_026131773.1
NW_020521538.1	Gnomon	CDS	1770988	1771832	.	-	0	Name=XP_025987558.1;ID=cds-XP_025987558.1;Dbxref=GeneID:105205754%2CGenbank:XP_025987558.1;Parent=rna-XM_026131773.1
NW_020521538.1	Gnomon	CDS	1770466	1770755	.	-	0	Name=XP_025987558.1;ID=cds-XP_025987558.1;Dbxref=GeneID:105205754%2CGenbank:XP_025987558.1;Parent=rna-XM_026131773.1
NW_020521538.1	Gnomon	CDS	1769343	1770386	.	-	0	Name=XP_025987558.1;ID=cds-XP_025987558.1;Dbxref=GeneID:105205754%2CGenbank:XP_025987558.1;Parent=rna-XM_026131773.1
NW_020521538.1	Gnomon	CDS	1768776	1769253	.	-	0	Name=XP_025987558.1;ID=cds-XP_025987558.1;Dbxref=GeneID:105205754%2CGenbank:XP_025987558.1;Parent=rna-XM_026131773.1
NW_020521538.1	Gnomon	CDS	1768498	1768667	.	-	0	Name=XP_025987558.1;ID=cds-XP_025987558.1;Dbxref=GeneID:105205754%2CGenbank:XP_025987558.1;Parent=rna-XM_026131773.1
NW_020521538.1	Gnomon	CDS	1767599	1768420	.	-	0	Name=XP_025987558.1;ID=cds-XP_025987558.1;Dbxref=GeneID:105205754%2CGenbank:XP_025987558.1;Parent=rna-XM_026131773.1
NW_020521538.1	Gnomon	CDS	1764117	1766938	.	-	0	Name=XP_025987558.1;ID=cds-XP_025987558.1;Dbxref=GeneID:105205754%2CGenbank:XP_025987558.1;Parent=rna-XM_026131773.1
NW_020521538.1	Gnomon	CDS	1763923	1763934	.	-	0	Name=XP_025987558.1;ID=cds-XP_025987558.1;Dbxref=GeneID:105205754%2CGenbank:XP_025987558.1;Parent=rna-XM_026131773.1
NW_020521538.1	Gnomon	CDS	1761354	1763478	.	-	0	Name=XP_025987558.1;ID=cds-XP_025987558.1;Dbxref=GeneID:105205754%2CGenbank:XP_025987558.1;Parent=rna-XM_026131773.1
NW_020521538.1	Gnomon	CDS	1761035	1761282	.	-	0	Name=XP_025987558.1;ID=cds-XP_025987558.1;Dbxref=GeneID:105205754%2CGenbank:XP_025987558.1;Parent=rna-XM_026131773.1
NW_020521538.1	Gnomon	CDS	1760586	1760639	.	-	0	Name=XP_025987558.1;ID=cds-XP_025987558.1;Dbxref=GeneID:105205754%2CGenbank:XP_025987558.1;Parent=rna-XM_026131773.1
NW_020521538.1	Gnomon	CDS	1759869	1759946	.	-	0	Name=XP_025987558.1;ID=cds-XP_025987558.1;Dbxref=GeneID:105205754%2CGenbank:XP_025987558.1;Parent=rna-XM_026131773.1
NW_020521538.1	Gnomon	CDS	1759262	1759433	.	-	0	Name=XP_025987558.1;ID=cds-XP_025987558.1;Dbxref=GeneID:105205754%2CGenbank:XP_025987558.1;Parent=rna-XM_026131773.1
NW_020521538.1	Gnomon	CDS	1759039	1759156	.	-	0	Name=XP_025987558.1;ID=cds-XP_025987558.1;Dbxref=GeneID:105205754%2CGenbank:XP_025987558.1;Parent=rna-XM_026131773.1
NW_020521538.1	Gnomon	CDS	1758735	1758964	.	-	0	Name=XP_025987558.1;ID=cds-XP_025987558.1;Dbxref=GeneID:105205754%2CGenbank:XP_025987558.1;Parent=rna-XM_026131773.1
NW_020521538.1	Gnomon	CDS	1758497	1758614	.	-	0	Name=XP_025987558.1;ID=cds-XP_025987558.1;Dbxref=GeneID:105205754%2CGenbank:XP_025987558.1;Parent=rna-XM_026131773.1
NW_020521538.1	Gnomon	CDS	1757091	1757153	.	-	0	Name=XP_025987558.1;ID=cds-XP_025987558.1;Dbxref=GeneID:105205754%2CGenbank:XP_025987558.1;Parent=rna-XM_026131773.1
NW_020521538.1	Gnomon	CDS	1754975	1755126	.	-	0	Name=XP_025987558.1;ID=cds-XP_025987558.1;Dbxref=GeneID:105205754%2CGenbank:XP_025987558.1;Parent=rna-XM_026131773.1
NW_020521538.1	Gnomon	CDS	1751862	1752021	.	-	0	Name=XP_025987558.1;ID=cds-XP_025987558.1;Dbxref=GeneID:105205754%2CGenbank:XP_025987558.1;Parent=rna-XM_026131773.1
NW_020521538.1	Gnomon	CDS	1751646	1751777	.	-	0	Name=XP_025987558.1;ID=cds-XP_025987558.1;Dbxref=GeneID:105205754%2CGenbank:XP_025987558.1;Parent=rna-XM_026131773.1
NW_020521538.1	Gnomon	CDS	1751379	1751559	.	-	0	Name=XP_025987558.1;ID=cds-XP_025987558.1;Dbxref=GeneID:105205754%2CGenbank:XP_025987558.1;Parent=rna-XM_026131773.1
NW_020521538.1	Gnomon	CDS	1750810	1750872	.	-	0	Name=XP_025987558.1;ID=cds-XP_025987558.1;Dbxref=GeneID:105205754%2CGenbank:XP_025987558.1;Parent=rna-XM_026131773.1
NW_020521538.1	Gnomon	CDS	1750298	1750417	.	-	0	Name=XP_025987558.1;ID=cds-XP_025987558.1;Dbxref=GeneID:105205754%2CGenbank:XP_025987558.1;Parent=rna-XM_026131773.1
NW_020521538.1	Gnomon	CDS	1749827	1749886	.	-	0	Name=XP_025987558.1;ID=cds-XP_025987558.1;Dbxref=GeneID:105205754%2CGenbank:XP_025987558.1;Parent=rna-XM_026131773.1
NW_020521538.1	Gnomon	CDS	1749490	1749652	.	-	0	Name=XP_025987558.1;ID=cds-XP_025987558.1;Dbxref=GeneID:105205754%2CGenbank:XP_025987558.1;Parent=rna-XM_026131773.1
NW_020521538.1	Gnomon	mRNA	2982273	2987560	.	+	.	Name=XM_011175329.2;ID=rna-XM_011175329.2;Dbxref=GeneID:105205808%2CGenbank:XM_011175329.2;Parent=gene-LOC105205808
NW_020521538.1	Gnomon	mRNA	826585	841380	.	-	.	Name=XM_026131877.1;ID=rna-XM_026131877.1;Dbxref=GeneID:105205853%2CGenbank:XM_026131877.1;Parent=gene-LOC105205853
NW_020521538.1	Gnomon	CDS	3085880	3085985	.	-	0	Name=XP_025987651.1;ID=cds-XP_025987651.1;Dbxref=GeneID:105205869%2CGenbank:XP_025987651.1;Parent=rna-XM_026131866.1
NW_020521538.1	Gnomon	CDS	3085401	3085642	.	-	0	Name=XP_025987651.1;ID=cds-XP_025987651.1;Dbxref=GeneID:105205869%2CGenbank:XP_025987651.1;Parent=rna-XM_026131866.1
NW_020521538.1	Gnomon	CDS	3085031	3085073	.	-	0	Name=XP_025987651.1;ID=cds-XP_025987651.1;Dbxref=GeneID:105205869%2CGenbank:XP_025987651.1;Parent=rna-XM_026131866.1
NW_020521538.1	Gnomon	CDS	3084406	3084633	.	-	0	Name=XP_025987651.1;ID=cds-XP_025987651.1;Dbxref=GeneID:105205869%2CGenbank:XP_025987651.1;Parent=rna-XM_026131866.1
NW_020521538.1	Gnomon	CDS	3060044	3078202	.	-	0	Name=XP_025987651.1;ID=cds-XP_025987651.1;Dbxref=GeneID:105205869%2CGenbank:XP_025987651.1;Parent=rna-XM_026131866.1
NW_020521538.1	Gnomon	CDS	3059004	3059072	.	-	0	Name=XP_025987651.1;ID=cds-XP_025987651.1;Dbxref=GeneID:105205869%2CGenbank:XP_025987651.1;Parent=rna-XM_026131866.1
NW_020521538.1	Gnomon	CDS	3056885	3058075	.	-	0	Name=XP_025987651.1;ID=cds-XP_025987651.1;Dbxref=GeneID:105205869%2CGenbank:XP_025987651.1;Parent=rna-XM_026131866.1
NW_020521538.1	Gnomon	CDS	3050916	3050994	.	-	0	Name=XP_025987651.1;ID=cds-XP_025987651.1;Dbxref=GeneID:105205869%2CGenbank:XP_025987651.1;Parent=rna-XM_026131866.1
NW_020521538.1	Gnomon	CDS	3050132	3050261	.	-	0	Name=XP_025987651.1;ID=cds-XP_025987651.1;Dbxref=GeneID:105205869%2CGenbank:XP_025987651.1;Parent=rna-XM_026131866.1
NW_020521538.1	Gnomon	CDS	2128922	2128994	.	+	0	Name=XP_011173567.1;ID=cds-XP_011173567.1;Dbxref=GeneID:105205763%2CGenbank:XP_011173567.1;Parent=rna-XM_011175265.2
NW_020521538.1	Gnomon	CDS	2129530	2129733	.	+	0	Name=XP_011173567.1;ID=cds-XP_011173567.1;Dbxref=GeneID:105205763%2CGenbank:XP_011173567.1;Parent=rna-XM_011175265.2
NW_020521538.1	Gnomon	CDS	2172510	2172535	.	+	0	Name=XP_011173567.1;ID=cds-XP_011173567.1;Dbxref=GeneID:105205763%2CGenbank:XP_011173567.1;Parent=rna-XM_011175265.2
NW_020521538.1	Gnomon	exon	1222216	1222331	.	-	.	ID=exon-XM_011175236.2-2;Dbxref=GeneID:105205737%2CGenbank:XM_011175236.2;Parent=rna-XM_011175236.2
NW_020521538.1	Gnomon	exon	1221955	1222088	.	-	.	ID=exon-XM_011175236.2-3;Dbxref=GeneID:105205737%2CGenbank:XM_011175236.2;Parent=rna-XM_011175236.2
NW_020521538.1	Gnomon	exon	1221624	1221735	.	-	.	ID=exon-XM_011175236.2-4;Dbxref=GeneID:105205737%2CGenbank:XM_011175236.2;Parent=rna-XM_011175236.2
NW_020521538.1	Gnomon	exon	1221346	1221549	.	-	.	ID=exon-XM_011175236.2-5;Dbxref=GeneID:105205737%2CGenbank:XM_011175236.2;Parent=rna-XM_011175236.2
NW_020521538.1	Gnomon	exon	1221118	1221221	.	-	.	ID=exon-XM_011175236.2-6;Dbxref=GeneID:105205737%2CGenbank:XM_011175236.2;Parent=rna-XM_011175236.2
NW_020521538.1	Gnomon	exon	1220621	1220753	.	-	.	ID=exon-XM_011175236.2-7;Dbxref=GeneID:105205737%2CGenbank:XM_011175236.2;Parent=rna-XM_011175236.2
NW_020521538.1	Gnomon	exon	1220231	1220497	.	-	.	ID=exon-XM_011175236.2-8;Dbxref=GeneID:105205737%2CGenbank:XM_011175236.2;Parent=rna-XM_011175236.2
NW_020521538.1	Gnomon	exon	1219901	1220132	.	-	.	ID=exon-XM_011175236.2-9;Dbxref=GeneID:105205737%2CGenbank:XM_011175236.2;Parent=rna-XM_011175236.2
NW_020521538.1	Gnomon	exon	1223383	1223497	.	-	.	ID=exon-XM_011175236.2-1;Dbxref=GeneID:105205737%2CGenbank:XM_011175236.2;Parent=rna-XM_011175236.2
NW_020521538.1	Gnomon	exon	914917	915319	.	+	.	ID=exon-XM_011175184.2-4;Dbxref=GeneID:105205705%2CGenbank:XM_011175184.2;Parent=rna-XM_011175184.2
NW_020521538.1	Gnomon	exon	913283	913450	.	+	.	ID=exon-XM_011175184.2-2;Dbxref=GeneID:105205705%2CGenbank:XM_011175184.2;Parent=rna-XM_011175184.2
NW_020521538.1	Gnomon	exon	913927	914263	.	+	.	ID=exon-XM_011175184.2-3;Dbxref=GeneID:105205705%2CGenbank:XM_011175184.2;Parent=rna-XM_011175184.2
NW_020521538.1	Gnomon	exon	906063	906293	.	+	.	ID=exon-XM_011175184.2-1;Dbxref=GeneID:105205705%2CGenbank:XM_011175184.2;Parent=rna-XM_011175184.2
NW_020521538.1	Gnomon	exon	3117513	3117611	.	-	.	ID=exon-XR_003268340.1-15;Dbxref=GeneID:105205869%2CGenbank:XR_003268340.1;Parent=rna-XR_003268340.1
NW_020521538.1	Gnomon	exon	3116878	3117075	.	-	.	ID=exon-XR_003268340.1-16;Dbxref=GeneID:105205869%2CGenbank:XR_003268340.1;Parent=rna-XR_003268340.1
NW_020521538.1	Gnomon	exon	3117927	3118067	.	-	.	ID=exon-XR_003268340.1-13;Dbxref=GeneID:105205869%2CGenbank:XR_003268340.1;Parent=rna-XR_003268340.1
NW_020521538.1	Gnomon	exon	3117698	3117853	.	-	.	ID=exon-XR_003268340.1-14;Dbxref=GeneID:105205869%2CGenbank:XR_003268340.1;Parent=rna-XR_003268340.1
NW_020521538.1	Gnomon	exon	3099362	3099490	.	-	.	ID=exon-XR_003268340.1-19;Dbxref=GeneID:105205869%2CGenbank:XR_003268340.1;Parent=rna-XR_003268340.1
NW_020521538.1	Gnomon	exon	3116602	3116785	.	-	.	ID=exon-XR_003268340.1-17;Dbxref=GeneID:105205869%2CGenbank:XR_003268340.1;Parent=rna-XR_003268340.1
NW_020521538.1	Gnomon	exon	3113710	3113814	.	-	.	ID=exon-XR_003268340.1-18;Dbxref=GeneID:105205869%2CGenbank:XR_003268340.1;Parent=rna-XR_003268340.1
NW_020521538.1	Gnomon	exon	3118976	3119122	.	-	.	ID=exon-XR_003268340.1-11;Dbxref=GeneID:105205869%2CGenbank:XR_003268340.1;Parent=rna-XR_003268340.1
NW_020521538.1	Gnomon	exon	3118751	3118900	.	-	.	ID=exon-XR_003268340.1-12;Dbxref=GeneID:105205869%2CGenbank:XR_003268340.1;Parent=rna-XR_003268340.1
NW_020521538.1	Gnomon	exon	3119232	3119429	.	-	.	ID=exon-XR_003268340.1-10;Dbxref=GeneID:105205869%2CGenbank:XR_003268340.1;Parent=rna-XR_003268340.1
NW_020521538.1	Gnomon	CDS	846704	846811	.	+	0	Name=XP_011173468.1;ID=cds-XP_011173468.1;Dbxref=GeneID:105205694%2CGenbank:XP_011173468.1;Parent=rna-XM_011175166.2
NW_020521538.1	Gnomon	CDS	846897	846965	.	+	0	Name=XP_011173468.1;ID=cds-XP_011173468.1;Dbxref=GeneID:105205694%2CGenbank:XP_011173468.1;Parent=rna-XM_011175166.2
NW_020521538.1	Gnomon	CDS	847211	847309	.	+	0	Name=XP_011173468.1;ID=cds-XP_011173468.1;Dbxref=GeneID:105205694%2CGenbank:XP_011173468.1;Parent=rna-XM_011175166.2
NW_020521538.1	Gnomon	CDS	564048	564196	.	-	0	Name=XP_025987699.1;ID=cds-XP_025987699.1;Dbxref=GeneID:105205845%2CGenbank:XP_025987699.1;Parent=rna-XM_026131914.1
NW_020521538.1	Gnomon	CDS	563834	563966	.	-	0	Name=XP_025987699.1;ID=cds-XP_025987699.1;Dbxref=GeneID:105205845%2CGenbank:XP_025987699.1;Parent=rna-XM_026131914.1
NW_020521538.1	Gnomon	CDS	563592	563765	.	-	0	Name=XP_025987699.1;ID=cds-XP_025987699.1;Dbxref=GeneID:105205845%2CGenbank:XP_025987699.1;Parent=rna-XM_026131914.1
NW_020521538.1	Gnomon	CDS	563382	563507	.	-	0	Name=XP_025987699.1;ID=cds-XP_025987699.1;Dbxref=GeneID:105205845%2CGenbank:XP_025987699.1;Parent=rna-XM_026131914.1
NW_020521538.1	Gnomon	CDS	563072	563251	.	-	0	Name=XP_025987699.1;ID=cds-XP_025987699.1;Dbxref=GeneID:105205845%2CGenbank:XP_025987699.1;Parent=rna-XM_026131914.1
NW_020521538.1	Gnomon	CDS	562677	562870	.	-	0	Name=XP_025987699.1;ID=cds-XP_025987699.1;Dbxref=GeneID:105205845%2CGenbank:XP_025987699.1;Parent=rna-XM_026131914.1
NW_020521538.1	Gnomon	CDS	562457	562574	.	-	0	Name=XP_025987699.1;ID=cds-XP_025987699.1;Dbxref=GeneID:105205845%2CGenbank:XP_025987699.1;Parent=rna-XM_026131914.1
NW_020521538.1	Gnomon	CDS	562067	562208	.	-	0	Name=XP_025987699.1;ID=cds-XP_025987699.1;Dbxref=GeneID:105205845%2CGenbank:XP_025987699.1;Parent=rna-XM_026131914.1
NW_020521538.1	Gnomon	CDS	561784	561988	.	-	0	Name=XP_025987699.1;ID=cds-XP_025987699.1;Dbxref=GeneID:105205845%2CGenbank:XP_025987699.1;Parent=rna-XM_026131914.1
NW_020521538.1	Gnomon	CDS	561538	561697	.	-	0	Name=XP_025987699.1;ID=cds-XP_025987699.1;Dbxref=GeneID:105205845%2CGenbank:XP_025987699.1;Parent=rna-XM_026131914.1
NW_020521538.1	Gnomon	CDS	561231	561438	.	-	0	Name=XP_025987699.1;ID=cds-XP_025987699.1;Dbxref=GeneID:105205845%2CGenbank:XP_025987699.1;Parent=rna-XM_026131914.1
NW_020521538.1	Gnomon	CDS	559382	559557	.	-	0	Name=XP_025987699.1;ID=cds-XP_025987699.1;Dbxref=GeneID:105205845%2CGenbank:XP_025987699.1;Parent=rna-XM_026131914.1
NW_020521538.1	Gnomon	CDS	558953	559199	.	-	0	Name=XP_025987699.1;ID=cds-XP_025987699.1;Dbxref=GeneID:105205845%2CGenbank:XP_025987699.1;Parent=rna-XM_026131914.1
NW_020521538.1	Gnomon	CDS	558366	558509	.	-	0	Name=XP_025987699.1;ID=cds-XP_025987699.1;Dbxref=GeneID:105205845%2CGenbank:XP_025987699.1;Parent=rna-XM_026131914.1
NW_020521538.1	Gnomon	CDS	558145	558288	.	-	0	Name=XP_025987699.1;ID=cds-XP_025987699.1;Dbxref=GeneID:105205845%2CGenbank:XP_025987699.1;Parent=rna-XM_026131914.1
NW_020521538.1	Gnomon	CDS	557375	557544	.	-	0	Name=XP_025987699.1;ID=cds-XP_025987699.1;Dbxref=GeneID:105205845%2CGenbank:XP_025987699.1;Parent=rna-XM_026131914.1
NW_020521538.1	Gnomon	CDS	557117	557311	.	-	0	Name=XP_025987699.1;ID=cds-XP_025987699.1;Dbxref=GeneID:105205845%2CGenbank:XP_025987699.1;Parent=rna-XM_026131914.1
NW_020521538.1	Gnomon	CDS	556746	557003	.	-	0	Name=XP_025987699.1;ID=cds-XP_025987699.1;Dbxref=GeneID:105205845%2CGenbank:XP_025987699.1;Parent=rna-XM_026131914.1
NW_020521538.1	Gnomon	CDS	556313	556553	.	-	0	Name=XP_025987699.1;ID=cds-XP_025987699.1;Dbxref=GeneID:105205845%2CGenbank:XP_025987699.1;Parent=rna-XM_026131914.1
NW_020521538.1	Gnomon	CDS	555654	556024	.	-	0	Name=XP_025987699.1;ID=cds-XP_025987699.1;Dbxref=GeneID:105205845%2CGenbank:XP_025987699.1;Parent=rna-XM_026131914.1
NW_020521538.1	Gnomon	CDS	555197	555352	.	-	0	Name=XP_025987699.1;ID=cds-XP_025987699.1;Dbxref=GeneID:105205845%2CGenbank:XP_025987699.1;Parent=rna-XM_026131914.1
NW_020521538.1	Gnomon	CDS	554847	555116	.	-	0	Name=XP_025987699.1;ID=cds-XP_025987699.1;Dbxref=GeneID:105205845%2CGenbank:XP_025987699.1;Parent=rna-XM_026131914.1
NW_020521538.1	Gnomon	CDS	554500	554766	.	-	0	Name=XP_025987699.1;ID=cds-XP_025987699.1;Dbxref=GeneID:105205845%2CGenbank:XP_025987699.1;Parent=rna-XM_026131914.1
NW_020521538.1	Gnomon	CDS	553930	554094	.	-	0	Name=XP_025987699.1;ID=cds-XP_025987699.1;Dbxref=GeneID:105205845%2CGenbank:XP_025987699.1;Parent=rna-XM_026131914.1
NW_020521538.1	Gnomon	exon	3565736	3570590	.	-	.	ID=exon-XM_011175360.2-1;Dbxref=GeneID:105205831%2CGenbank:XM_011175360.2;Parent=rna-XM_011175360.2
NW_020521538.1	Gnomon	CDS	531842	531901	.	+	0	Name=XP_025987709.1;ID=cds-XP_025987709.1;Dbxref=GeneID:105205654%2CGenbank:XP_025987709.1;Parent=rna-XM_026131924.1
NW_020521538.1	Gnomon	CDS	532825	532923	.	+	0	Name=XP_025987709.1;ID=cds-XP_025987709.1;Dbxref=GeneID:105205654%2CGenbank:XP_025987709.1;Parent=rna-XM_026131924.1
NW_020521538.1	Gnomon	CDS	541325	541453	.	+	0	Name=XP_025987709.1;ID=cds-XP_025987709.1;Dbxref=GeneID:105205654%2CGenbank:XP_025987709.1;Parent=rna-XM_026131924.1
NW_020521538.1	Gnomon	CDS	542206	542280	.	+	0	Name=XP_025987709.1;ID=cds-XP_025987709.1;Dbxref=GeneID:105205654%2CGenbank:XP_025987709.1;Parent=rna-XM_026131924.1
NW_020521538.1	Gnomon	CDS	542860	542970	.	+	0	Name=XP_025987709.1;ID=cds-XP_025987709.1;Dbxref=GeneID:105205654%2CGenbank:XP_025987709.1;Parent=rna-XM_026131924.1
NW_020521538.1	Gnomon	CDS	543740	543904	.	+	0	Name=XP_025987709.1;ID=cds-XP_025987709.1;Dbxref=GeneID:105205654%2CGenbank:XP_025987709.1;Parent=rna-XM_026131924.1
NW_020521538.1	Gnomon	CDS	544659	544800	.	+	0	Name=XP_025987709.1;ID=cds-XP_025987709.1;Dbxref=GeneID:105205654%2CGenbank:XP_025987709.1;Parent=rna-XM_026131924.1
NW_020521538.1	Gnomon	CDS	550252	550307	.	+	0	Name=XP_025987709.1;ID=cds-XP_025987709.1;Dbxref=GeneID:105205654%2CGenbank:XP_025987709.1;Parent=rna-XM_026131924.1
NW_020521538.1	Gnomon	mRNA	515800	545735	.	+	.	Name=XM_011175078.2;ID=rna-XM_011175078.2;Dbxref=GeneID:105205654%2CGenbank:XM_011175078.2;Parent=gene-LOC105205654
NW_020521538.1	Gnomon	CDS	1901822	1901857	.	-	0	Name=XP_011173562.1;ID=cds-XP_011173562.1;Dbxref=GeneID:105205759%2CGenbank:XP_011173562.1;Parent=rna-XM_011175260.2
NW_020521538.1	Gnomon	CDS	1901573	1901720	.	-	0	Name=XP_011173562.1;ID=cds-XP_011173562.1;Dbxref=GeneID:105205759%2CGenbank:XP_011173562.1;Parent=rna-XM_011175260.2
NW_020521538.1	Gnomon	CDS	1899845	1900359	.	-	0	Name=XP_011173562.1;ID=cds-XP_011173562.1;Dbxref=GeneID:105205759%2CGenbank:XP_011173562.1;Parent=rna-XM_011175260.2
NW_020521538.1	Gnomon	CDS	1899117	1899537	.	-	0	Name=XP_011173562.1;ID=cds-XP_011173562.1;Dbxref=GeneID:105205759%2CGenbank:XP_011173562.1;Parent=rna-XM_011175260.2
NW_020521538.1	Gnomon	CDS	1898631	1898846	.	-	0	Name=XP_011173562.1;ID=cds-XP_011173562.1;Dbxref=GeneID:105205759%2CGenbank:XP_011173562.1;Parent=rna-XM_011175260.2
NW_020521538.1	Gnomon	CDS	1896855	1896925	.	-	0	Name=XP_011173562.1;ID=cds-XP_011173562.1;Dbxref=GeneID:105205759%2CGenbank:XP_011173562.1;Parent=rna-XM_011175260.2
NW_020521538.1	Gnomon	CDS	1895528	1896767	.	-	0	Name=XP_011173562.1;ID=cds-XP_011173562.1;Dbxref=GeneID:105205759%2CGenbank:XP_011173562.1;Parent=rna-XM_011175260.2
NW_020521538.1	Gnomon	CDS	1895272	1895393	.	-	0	Name=XP_011173562.1;ID=cds-XP_011173562.1;Dbxref=GeneID:105205759%2CGenbank:XP_011173562.1;Parent=rna-XM_011175260.2
NW_020521538.1	Gnomon	CDS	1894882	1895169	.	-	0	Name=XP_011173562.1;ID=cds-XP_011173562.1;Dbxref=GeneID:105205759%2CGenbank:XP_011173562.1;Parent=rna-XM_011175260.2
NW_020521538.1	Gnomon	CDS	1894207	1894744	.	-	0	Name=XP_011173562.1;ID=cds-XP_011173562.1;Dbxref=GeneID:105205759%2CGenbank:XP_011173562.1;Parent=rna-XM_011175260.2
NW_020521538.1	Gnomon	CDS	1893532	1893785	.	-	0	Name=XP_011173562.1;ID=cds-XP_011173562.1;Dbxref=GeneID:105205759%2CGenbank:XP_011173562.1;Parent=rna-XM_011175260.2
NW_020521538.1	Gnomon	CDS	1893315	1893473	.	-	0	Name=XP_011173562.1;ID=cds-XP_011173562.1;Dbxref=GeneID:105205759%2CGenbank:XP_011173562.1;Parent=rna-XM_011175260.2
NW_020521538.1	Gnomon	mRNA	2937706	2982442	.	-	.	Name=XM_011175328.2;ID=rna-XM_011175328.2;Dbxref=GeneID:105205807%2CGenbank:XM_011175328.2;Parent=gene-LOC105205807
NW_020521538.1	Gnomon	mRNA	591515	604928	.	-	.	Name=XM_026131876.1;ID=rna-XM_026131876.1;Dbxref=GeneID:105205846%2CGenbank:XM_026131876.1;Parent=gene-LOC105205846
NW_020521538.1	Gnomon	exon	3088659	3088673	.	-	.	ID=exon-XR_003268340.1-26;Dbxref=GeneID:105205869%2CGenbank:XR_003268340.1;Parent=rna-XR_003268340.1
NW_020521538.1	Gnomon	exon	3087580	3087769	.	-	.	ID=exon-XR_003268340.1-27;Dbxref=GeneID:105205869%2CGenbank:XR_003268340.1;Parent=rna-XR_003268340.1
NW_020521538.1	Gnomon	exon	3090005	3090216	.	-	.	ID=exon-XR_003268340.1-24;Dbxref=GeneID:105205869%2CGenbank:XR_003268340.1;Parent=rna-XR_003268340.1
NW_020521538.1	Gnomon	exon	3089280	3089484	.	-	.	ID=exon-XR_003268340.1-25;Dbxref=GeneID:105205869%2CGenbank:XR_003268340.1;Parent=rna-XR_003268340.1
NW_020521538.1	Gnomon	exon	3087326	3087461	.	-	.	ID=exon-XR_003268340.1-28;Dbxref=GeneID:105205869%2CGenbank:XR_003268340.1;Parent=rna-XR_003268340.1
NW_020521538.1	Gnomon	exon	3086888	3087218	.	-	.	ID=exon-XR_003268340.1-29;Dbxref=GeneID:105205869%2CGenbank:XR_003268340.1;Parent=rna-XR_003268340.1
NW_020521538.1	Gnomon	exon	3090665	3090889	.	-	.	ID=exon-XR_003268340.1-22;Dbxref=GeneID:105205869%2CGenbank:XR_003268340.1;Parent=rna-XR_003268340.1
NW_020521538.1	Gnomon	exon	3090296	3090456	.	-	.	ID=exon-XR_003268340.1-23;Dbxref=GeneID:105205869%2CGenbank:XR_003268340.1;Parent=rna-XR_003268340.1
NW_020521538.1	Gnomon	exon	3098815	3098920	.	-	.	ID=exon-XR_003268340.1-20;Dbxref=GeneID:105205869%2CGenbank:XR_003268340.1;Parent=rna-XR_003268340.1
NW_020521538.1	Gnomon	exon	3094730	3094750	.	-	.	ID=exon-XR_003268340.1-21;Dbxref=GeneID:105205869%2CGenbank:XR_003268340.1;Parent=rna-XR_003268340.1
NW_020521538.1	Gnomon	exon	3050916	3050994	.	-	.	ID=exon-XR_003268340.1-37;Dbxref=GeneID:105205869%2CGenbank:XR_003268340.1;Parent=rna-XR_003268340.1
NW_020521538.1	Gnomon	exon	3050199	3050261	.	-	.	ID=exon-XR_003268340.1-38;Dbxref=GeneID:105205869%2CGenbank:XR_003268340.1;Parent=rna-XR_003268340.1
NW_020521538.1	Gnomon	exon	3059004	3059072	.	-	.	ID=exon-XR_003268340.1-35;Dbxref=GeneID:105205869%2CGenbank:XR_003268340.1;Parent=rna-XR_003268340.1
NW_020521538.1	Gnomon	exon	3055022	3055199	.	-	.	ID=exon-XR_003268340.1-36;Dbxref=GeneID:105205869%2CGenbank:XR_003268340.1;Parent=rna-XR_003268340.1
NW_020521538.1	Gnomon	exon	3086576	3086779	.	-	.	ID=exon-XR_003268340.1-30;Dbxref=GeneID:105205869%2CGenbank:XR_003268340.1;Parent=rna-XR_003268340.1
NW_020521538.1	Gnomon	exon	3084406	3084633	.	-	.	ID=exon-XR_003268340.1-33;Dbxref=GeneID:105205869%2CGenbank:XR_003268340.1;Parent=rna-XR_003268340.1
NW_020521538.1	Gnomon	exon	3060044	3078202	.	-	.	ID=exon-XR_003268340.1-34;Dbxref=GeneID:105205869%2CGenbank:XR_003268340.1;Parent=rna-XR_003268340.1
NW_020521538.1	Gnomon	exon	3085401	3085642	.	-	.	ID=exon-XR_003268340.1-31;Dbxref=GeneID:105205869%2CGenbank:XR_003268340.1;Parent=rna-XR_003268340.1
NW_020521538.1	Gnomon	exon	3085031	3085073	.	-	.	ID=exon-XR_003268340.1-32;Dbxref=GeneID:105205869%2CGenbank:XR_003268340.1;Parent=rna-XR_003268340.1
NW_020521538.1	Gnomon	CDS	46368	46742	.	-	0	Name=XP_025987552.1;ID=cds-XP_025987552.1;Dbxref=GeneID:105205836%2CGenbank:XP_025987552.1;Parent=rna-XM_026131767.1
NW_020521538.1	Gnomon	CDS	45681	45957	.	-	0	Name=XP_025987552.1;ID=cds-XP_025987552.1;Dbxref=GeneID:105205836%2CGenbank:XP_025987552.1;Parent=rna-XM_026131767.1
NW_020521538.1	Gnomon	CDS	43389	44104	.	-	0	Name=XP_025987552.1;ID=cds-XP_025987552.1;Dbxref=GeneID:105205836%2CGenbank:XP_025987552.1;Parent=rna-XM_026131767.1
NW_020521538.1	Gnomon	CDS	42488	43081	.	-	0	Name=XP_025987552.1;ID=cds-XP_025987552.1;Dbxref=GeneID:105205836%2CGenbank:XP_025987552.1;Parent=rna-XM_026131767.1
NW_020521538.1	Gnomon	CDS	41145	42270	.	-	0	Name=XP_025987552.1;ID=cds-XP_025987552.1;Dbxref=GeneID:105205836%2CGenbank:XP_025987552.1;Parent=rna-XM_026131767.1
NW_020521538.1	Gnomon	CDS	40331	40715	.	-	0	Name=XP_025987552.1;ID=cds-XP_025987552.1;Dbxref=GeneID:105205836%2CGenbank:XP_025987552.1;Parent=rna-XM_026131767.1
NW_020521538.1	Gnomon	CDS	37360	37759	.	-	0	Name=XP_025987552.1;ID=cds-XP_025987552.1;Dbxref=GeneID:105205836%2CGenbank:XP_025987552.1;Parent=rna-XM_026131767.1
NW_020521538.1	Gnomon	CDS	36890	37183	.	-	0	Name=XP_025987552.1;ID=cds-XP_025987552.1;Dbxref=GeneID:105205836%2CGenbank:XP_025987552.1;Parent=rna-XM_026131767.1
NW_020521538.1	Gnomon	CDS	564048	564196	.	-	0	Name=XP_025987698.1;ID=cds-XP_025987698.1;Dbxref=GeneID:105205845%2CGenbank:XP_025987698.1;Parent=rna-XM_026131913.1
NW_020521538.1	Gnomon	CDS	563834	563966	.	-	0	Name=XP_025987698.1;ID=cds-XP_025987698.1;Dbxref=GeneID:105205845%2CGenbank:XP_025987698.1;Parent=rna-XM_026131913.1
NW_020521538.1	Gnomon	CDS	563592	563765	.	-	0	Name=XP_025987698.1;ID=cds-XP_025987698.1;Dbxref=GeneID:105205845%2CGenbank:XP_025987698.1;Parent=rna-XM_026131913.1
NW_020521538.1	Gnomon	CDS	563382	563507	.	-	0	Name=XP_025987698.1;ID=cds-XP_025987698.1;Dbxref=GeneID:105205845%2CGenbank:XP_025987698.1;Parent=rna-XM_026131913.1
NW_020521538.1	Gnomon	CDS	563072	563251	.	-	0	Name=XP_025987698.1;ID=cds-XP_025987698.1;Dbxref=GeneID:105205845%2CGenbank:XP_025987698.1;Parent=rna-XM_026131913.1
NW_020521538.1	Gnomon	CDS	562677	562870	.	-	0	Name=XP_025987698.1;ID=cds-XP_025987698.1;Dbxref=GeneID:105205845%2CGenbank:XP_025987698.1;Parent=rna-XM_026131913.1
NW_020521538.1	Gnomon	CDS	562457	562574	.	-	0	Name=XP_025987698.1;ID=cds-XP_025987698.1;Dbxref=GeneID:105205845%2CGenbank:XP_025987698.1;Parent=rna-XM_026131913.1
NW_020521538.1	Gnomon	CDS	562067	562208	.	-	0	Name=XP_025987698.1;ID=cds-XP_025987698.1;Dbxref=GeneID:105205845%2CGenbank:XP_025987698.1;Parent=rna-XM_026131913.1
NW_020521538.1	Gnomon	CDS	561784	561988	.	-	0	Name=XP_025987698.1;ID=cds-XP_025987698.1;Dbxref=GeneID:105205845%2CGenbank:XP_025987698.1;Parent=rna-XM_026131913.1
NW_020521538.1	Gnomon	CDS	561538	561697	.	-	0	Name=XP_025987698.1;ID=cds-XP_025987698.1;Dbxref=GeneID:105205845%2CGenbank:XP_025987698.1;Parent=rna-XM_026131913.1
NW_020521538.1	Gnomon	CDS	561231	561438	.	-	0	Name=XP_025987698.1;ID=cds-XP_025987698.1;Dbxref=GeneID:105205845%2CGenbank:XP_025987698.1;Parent=rna-XM_026131913.1
NW_020521538.1	Gnomon	CDS	559382	559590	.	-	0	Name=XP_025987698.1;ID=cds-XP_025987698.1;Dbxref=GeneID:105205845%2CGenbank:XP_025987698.1;Parent=rna-XM_026131913.1
NW_020521538.1	Gnomon	CDS	558953	559199	.	-	0	Name=XP_025987698.1;ID=cds-XP_025987698.1;Dbxref=GeneID:105205845%2CGenbank:XP_025987698.1;Parent=rna-XM_026131913.1
NW_020521538.1	Gnomon	CDS	558366	558509	.	-	0	Name=XP_025987698.1;ID=cds-XP_025987698.1;Dbxref=GeneID:105205845%2CGenbank:XP_025987698.1;Parent=rna-XM_026131913.1
NW_020521538.1	Gnomon	CDS	558145	558288	.	-	0	Name=XP_025987698.1;ID=cds-XP_025987698.1;Dbxref=GeneID:105205845%2CGenbank:XP_025987698.1;Parent=rna-XM_026131913.1
NW_020521538.1	Gnomon	CDS	557375	557544	.	-	0	Name=XP_025987698.1;ID=cds-XP_025987698.1;Dbxref=GeneID:105205845%2CGenbank:XP_025987698.1;Parent=rna-XM_026131913.1
NW_020521538.1	Gnomon	CDS	557117	557311	.	-	0	Name=XP_025987698.1;ID=cds-XP_025987698.1;Dbxref=GeneID:105205845%2CGenbank:XP_025987698.1;Parent=rna-XM_026131913.1
NW_020521538.1	Gnomon	CDS	556746	557003	.	-	0	Name=XP_025987698.1;ID=cds-XP_025987698.1;Dbxref=GeneID:105205845%2CGenbank:XP_025987698.1;Parent=rna-XM_026131913.1
NW_020521538.1	Gnomon	CDS	556313	556553	.	-	0	Name=XP_025987698.1;ID=cds-XP_025987698.1;Dbxref=GeneID:105205845%2CGenbank:XP_025987698.1;Parent=rna-XM_026131913.1
NW_020521538.1	Gnomon	CDS	555654	556024	.	-	0	Name=XP_025987698.1;ID=cds-XP_025987698.1;Dbxref=GeneID:105205845%2CGenbank:XP_025987698.1;Parent=rna-XM_026131913.1
NW_020521538.1	Gnomon	CDS	555197	555352	.	-	0	Name=XP_025987698.1;ID=cds-XP_025987698.1;Dbxref=GeneID:105205845%2CGenbank:XP_025987698.1;Parent=rna-XM_026131913.1
NW_020521538.1	Gnomon	CDS	554847	555116	.	-	0	Name=XP_025987698.1;ID=cds-XP_025987698.1;Dbxref=GeneID:105205845%2CGenbank:XP_025987698.1;Parent=rna-XM_026131913.1
NW_020521538.1	Gnomon	CDS	554500	554766	.	-	0	Name=XP_025987698.1;ID=cds-XP_025987698.1;Dbxref=GeneID:105205845%2CGenbank:XP_025987698.1;Parent=rna-XM_026131913.1
NW_020521538.1	Gnomon	CDS	553930	554094	.	-	0	Name=XP_025987698.1;ID=cds-XP_025987698.1;Dbxref=GeneID:105205845%2CGenbank:XP_025987698.1;Parent=rna-XM_026131913.1
NW_020521538.1	Gnomon	CDS	531842	531901	.	+	0	Name=XP_025987708.1;ID=cds-XP_025987708.1;Dbxref=GeneID:105205654%2CGenbank:XP_025987708.1;Parent=rna-XM_026131923.1
NW_020521538.1	Gnomon	CDS	532825	532923	.	+	0	Name=XP_025987708.1;ID=cds-XP_025987708.1;Dbxref=GeneID:105205654%2CGenbank:XP_025987708.1;Parent=rna-XM_026131923.1
NW_020521538.1	Gnomon	CDS	541325	541453	.	+	0	Name=XP_025987708.1;ID=cds-XP_025987708.1;Dbxref=GeneID:105205654%2CGenbank:XP_025987708.1;Parent=rna-XM_026131923.1
NW_020521538.1	Gnomon	CDS	542206	542280	.	+	0	Name=XP_025987708.1;ID=cds-XP_025987708.1;Dbxref=GeneID:105205654%2CGenbank:XP_025987708.1;Parent=rna-XM_026131923.1
NW_020521538.1	Gnomon	CDS	542860	542970	.	+	0	Name=XP_025987708.1;ID=cds-XP_025987708.1;Dbxref=GeneID:105205654%2CGenbank:XP_025987708.1;Parent=rna-XM_026131923.1
NW_020521538.1	Gnomon	CDS	543740	543904	.	+	0	Name=XP_025987708.1;ID=cds-XP_025987708.1;Dbxref=GeneID:105205654%2CGenbank:XP_025987708.1;Parent=rna-XM_026131923.1
NW_020521538.1	Gnomon	CDS	544659	544800	.	+	0	Name=XP_025987708.1;ID=cds-XP_025987708.1;Dbxref=GeneID:105205654%2CGenbank:XP_025987708.1;Parent=rna-XM_026131923.1
NW_020521538.1	Gnomon	CDS	550252	550307	.	+	0	Name=XP_025987708.1;ID=cds-XP_025987708.1;Dbxref=GeneID:105205654%2CGenbank:XP_025987708.1;Parent=rna-XM_026131923.1
NW_020521538.1	Gnomon	exon	1431549	1431708	.	-	.	ID=exon-XM_026131887.1-3;Dbxref=GeneID:105205747%2CGenbank:XM_026131887.1;Parent=rna-XM_026131887.1
NW_020521538.1	Gnomon	exon	1428906	1431374	.	-	.	ID=exon-XM_026131887.1-4;Dbxref=GeneID:105205747%2CGenbank:XM_026131887.1;Parent=rna-XM_026131887.1
NW_020521538.1	Gnomon	exon	1432180	1433108	.	-	.	ID=exon-XM_026131887.1-1;Dbxref=GeneID:105205747%2CGenbank:XM_026131887.1;Parent=rna-XM_026131887.1
NW_020521538.1	Gnomon	exon	1431785	1431907	.	-	.	ID=exon-XM_026131887.1-2;Dbxref=GeneID:105205747%2CGenbank:XM_026131887.1;Parent=rna-XM_026131887.1
NW_020521538.1	Gnomon	exon	3479268	3479485	.	+	.	ID=exon-XM_011175359.2-2;Dbxref=GeneID:105205830%2CGenbank:XM_011175359.2;Parent=rna-XM_011175359.2
NW_020521538.1	Gnomon	exon	3481675	3482000	.	+	.	ID=exon-XM_011175359.2-3;Dbxref=GeneID:105205830%2CGenbank:XM_011175359.2;Parent=rna-XM_011175359.2
NW_020521538.1	Gnomon	exon	3479143	3479199	.	+	.	ID=exon-XM_011175359.2-1;Dbxref=GeneID:105205830%2CGenbank:XM_011175359.2;Parent=rna-XM_011175359.2
NW_020521538.1	Gnomon	exon	3484918	3485244	.	+	.	ID=exon-XM_011175359.2-6;Dbxref=GeneID:105205830%2CGenbank:XM_011175359.2;Parent=rna-XM_011175359.2
NW_020521538.1	Gnomon	exon	3486053	3486171	.	+	.	ID=exon-XM_011175359.2-7;Dbxref=GeneID:105205830%2CGenbank:XM_011175359.2;Parent=rna-XM_011175359.2
NW_020521538.1	Gnomon	exon	3483866	3483946	.	+	.	ID=exon-XM_011175359.2-4;Dbxref=GeneID:105205830%2CGenbank:XM_011175359.2;Parent=rna-XM_011175359.2
NW_020521538.1	Gnomon	exon	3484346	3484465	.	+	.	ID=exon-XM_011175359.2-5;Dbxref=GeneID:105205830%2CGenbank:XM_011175359.2;Parent=rna-XM_011175359.2
NW_020521538.1	Gnomon	exon	3486313	3486466	.	+	.	ID=exon-XM_011175359.2-8;Dbxref=GeneID:105205830%2CGenbank:XM_011175359.2;Parent=rna-XM_011175359.2
NW_020521538.1	Gnomon	exon	3487297	3487675	.	+	.	ID=exon-XM_011175359.2-9;Dbxref=GeneID:105205830%2CGenbank:XM_011175359.2;Parent=rna-XM_011175359.2
NW_020521538.1	Gnomon	exon	2508183	2508271	.	-	.	ID=exon-XM_026131787.1-1;Dbxref=GeneID:105205779%2CGenbank:XM_026131787.1;Parent=rna-XM_026131787.1
NW_020521538.1	Gnomon	exon	2457589	2457843	.	-	.	ID=exon-XM_026131787.1-2;Dbxref=GeneID:105205779%2CGenbank:XM_026131787.1;Parent=rna-XM_026131787.1
NW_020521538.1	Gnomon	exon	2457114	2457283	.	-	.	ID=exon-XM_026131787.1-3;Dbxref=GeneID:105205779%2CGenbank:XM_026131787.1;Parent=rna-XM_026131787.1
NW_020521538.1	Gnomon	exon	2456581	2456891	.	-	.	ID=exon-XM_026131787.1-4;Dbxref=GeneID:105205779%2CGenbank:XM_026131787.1;Parent=rna-XM_026131787.1
NW_020521538.1	Gnomon	exon	2456058	2456484	.	-	.	ID=exon-XM_026131787.1-5;Dbxref=GeneID:105205779%2CGenbank:XM_026131787.1;Parent=rna-XM_026131787.1
NW_020521538.1	Gnomon	exon	2455725	2455973	.	-	.	ID=exon-XM_026131787.1-6;Dbxref=GeneID:105205779%2CGenbank:XM_026131787.1;Parent=rna-XM_026131787.1
NW_020521538.1	Gnomon	exon	2455336	2455626	.	-	.	ID=exon-XM_026131787.1-7;Dbxref=GeneID:105205779%2CGenbank:XM_026131787.1;Parent=rna-XM_026131787.1
NW_020521538.1	Gnomon	exon	2454633	2455247	.	-	.	ID=exon-XM_026131787.1-8;Dbxref=GeneID:105205779%2CGenbank:XM_026131787.1;Parent=rna-XM_026131787.1
NW_020521538.1	Gnomon	exon	2454375	2454551	.	-	.	ID=exon-XM_026131787.1-9;Dbxref=GeneID:105205779%2CGenbank:XM_026131787.1;Parent=rna-XM_026131787.1
NW_020521538.1	Gnomon	mRNA	2937706	2977561	.	-	.	Name=XM_011175327.2;ID=rna-XM_011175327.2;Dbxref=GeneID:105205807%2CGenbank:XM_011175327.2;Parent=gene-LOC105205807
NW_020521538.1	Gnomon	exon	461071	461364	.	-	.	ID=exon-XR_003268349.1-3;Dbxref=GeneID:105205649%2CGenbank:XR_003268349.1;Parent=rna-XR_003268349.1
NW_020521538.1	Gnomon	exon	457119	457361	.	-	.	ID=exon-XR_003268349.1-4;Dbxref=GeneID:105205649%2CGenbank:XR_003268349.1;Parent=rna-XR_003268349.1
NW_020521538.1	Gnomon	exon	462381	462865	.	-	.	ID=exon-XR_003268349.1-1;Dbxref=GeneID:105205649%2CGenbank:XR_003268349.1;Parent=rna-XR_003268349.1
NW_020521538.1	Gnomon	exon	462058	462168	.	-	.	ID=exon-XR_003268349.1-2;Dbxref=GeneID:105205649%2CGenbank:XR_003268349.1;Parent=rna-XR_003268349.1
NW_020521538.1	Gnomon	exon	455469	455757	.	-	.	ID=exon-XR_003268349.1-5;Dbxref=GeneID:105205649%2CGenbank:XR_003268349.1;Parent=rna-XR_003268349.1
NW_020521538.1	Gnomon	exon	455209	455289	.	-	.	ID=exon-XR_003268349.1-6;Dbxref=GeneID:105205649%2CGenbank:XR_003268349.1;Parent=rna-XR_003268349.1
NW_020521538.1	Gnomon	mRNA	882004	884741	.	-	.	Name=XM_011175171.2;ID=rna-XM_011175171.2;Dbxref=GeneID:105205697%2CGenbank:XM_011175171.2;Parent=gene-LOC105205697
NW_020521538.1	Gnomon	exon	3086888	3087218	.	-	.	ID=exon-XM_026131858.1-29;Dbxref=GeneID:105205869%2CGenbank:XM_026131858.1;Parent=rna-XM_026131858.1
NW_020521538.1	Gnomon	exon	3047965	3050261	.	-	.	ID=exon-XM_026131858.1-36;Dbxref=GeneID:105205869%2CGenbank:XM_026131858.1;Parent=rna-XM_026131858.1
NW_020521538.1	Gnomon	exon	3060044	3078202	.	-	.	ID=exon-XM_026131858.1-34;Dbxref=GeneID:105205869%2CGenbank:XM_026131858.1;Parent=rna-XM_026131858.1
NW_020521538.1	Gnomon	exon	3050916	3050994	.	-	.	ID=exon-XM_026131858.1-35;Dbxref=GeneID:105205869%2CGenbank:XM_026131858.1;Parent=rna-XM_026131858.1
NW_020521538.1	Gnomon	exon	3085031	3085073	.	-	.	ID=exon-XM_026131858.1-32;Dbxref=GeneID:105205869%2CGenbank:XM_026131858.1;Parent=rna-XM_026131858.1
NW_020521538.1	Gnomon	exon	3084406	3084633	.	-	.	ID=exon-XM_026131858.1-33;Dbxref=GeneID:105205869%2CGenbank:XM_026131858.1;Parent=rna-XM_026131858.1
NW_020521538.1	Gnomon	exon	3086576	3086779	.	-	.	ID=exon-XM_026131858.1-30;Dbxref=GeneID:105205869%2CGenbank:XM_026131858.1;Parent=rna-XM_026131858.1
NW_020521538.1	Gnomon	exon	3085401	3085642	.	-	.	ID=exon-XM_026131858.1-31;Dbxref=GeneID:105205869%2CGenbank:XM_026131858.1;Parent=rna-XM_026131858.1
NW_020521538.1	Gnomon	exon	3113710	3113814	.	-	.	ID=exon-XM_026131858.1-18;Dbxref=GeneID:105205869%2CGenbank:XM_026131858.1;Parent=rna-XM_026131858.1
NW_020521538.1	Gnomon	exon	3099362	3099490	.	-	.	ID=exon-XM_026131858.1-19;Dbxref=GeneID:105205869%2CGenbank:XM_026131858.1;Parent=rna-XM_026131858.1
NW_020521538.1	Gnomon	exon	3087580	3087769	.	-	.	ID=exon-XM_026131858.1-27;Dbxref=GeneID:105205869%2CGenbank:XM_026131858.1;Parent=rna-XM_026131858.1
NW_020521538.1	Gnomon	exon	3087326	3087461	.	-	.	ID=exon-XM_026131858.1-28;Dbxref=GeneID:105205869%2CGenbank:XM_026131858.1;Parent=rna-XM_026131858.1
NW_020521538.1	Gnomon	exon	3089280	3089484	.	-	.	ID=exon-XM_026131858.1-25;Dbxref=GeneID:105205869%2CGenbank:XM_026131858.1;Parent=rna-XM_026131858.1
NW_020521538.1	Gnomon	exon	3088659	3088673	.	-	.	ID=exon-XM_026131858.1-26;Dbxref=GeneID:105205869%2CGenbank:XM_026131858.1;Parent=rna-XM_026131858.1
NW_020521538.1	Gnomon	exon	3090296	3090456	.	-	.	ID=exon-XM_026131858.1-23;Dbxref=GeneID:105205869%2CGenbank:XM_026131858.1;Parent=rna-XM_026131858.1
NW_020521538.1	Gnomon	exon	3090005	3090216	.	-	.	ID=exon-XM_026131858.1-24;Dbxref=GeneID:105205869%2CGenbank:XM_026131858.1;Parent=rna-XM_026131858.1
NW_020521538.1	Gnomon	exon	3094730	3094750	.	-	.	ID=exon-XM_026131858.1-21;Dbxref=GeneID:105205869%2CGenbank:XM_026131858.1;Parent=rna-XM_026131858.1
NW_020521538.1	Gnomon	exon	3090665	3090889	.	-	.	ID=exon-XM_026131858.1-22;Dbxref=GeneID:105205869%2CGenbank:XM_026131858.1;Parent=rna-XM_026131858.1
NW_020521538.1	Gnomon	exon	3098815	3098920	.	-	.	ID=exon-XM_026131858.1-20;Dbxref=GeneID:105205869%2CGenbank:XM_026131858.1;Parent=rna-XM_026131858.1
NW_020521538.1	Gnomon	exon	3116878	3117075	.	-	.	ID=exon-XM_026131858.1-16;Dbxref=GeneID:105205869%2CGenbank:XM_026131858.1;Parent=rna-XM_026131858.1
NW_020521538.1	Gnomon	exon	3116602	3116785	.	-	.	ID=exon-XM_026131858.1-17;Dbxref=GeneID:105205869%2CGenbank:XM_026131858.1;Parent=rna-XM_026131858.1
NW_020521538.1	Gnomon	exon	3117698	3117853	.	-	.	ID=exon-XM_026131858.1-14;Dbxref=GeneID:105205869%2CGenbank:XM_026131858.1;Parent=rna-XM_026131858.1
NW_020521538.1	Gnomon	exon	3117513	3117611	.	-	.	ID=exon-XM_026131858.1-15;Dbxref=GeneID:105205869%2CGenbank:XM_026131858.1;Parent=rna-XM_026131858.1
NW_020521538.1	Gnomon	exon	3118751	3118900	.	-	.	ID=exon-XM_026131858.1-12;Dbxref=GeneID:105205869%2CGenbank:XM_026131858.1;Parent=rna-XM_026131858.1
NW_020521538.1	Gnomon	exon	3117927	3118067	.	-	.	ID=exon-XM_026131858.1-13;Dbxref=GeneID:105205869%2CGenbank:XM_026131858.1;Parent=rna-XM_026131858.1
NW_020521538.1	Gnomon	mRNA	143981	244724	.	-	.	Name=XM_026131875.1;ID=rna-XM_026131875.1;Dbxref=GeneID:105205626%2CGenbank:XM_026131875.1;Note=The sequence of the model RefSeq transcript was modified relative to this genomic sequence to represent the inferred CDS: added 95 bases not found in genome assembly;Parent=gene-LOC105205626
NW_020521538.1	Gnomon	exon	3119232	3119429	.	-	.	ID=exon-XM_026131858.1-10;Dbxref=GeneID:105205869%2CGenbank:XM_026131858.1;Parent=rna-XM_026131858.1
NW_020521538.1	Gnomon	exon	3118976	3119122	.	-	.	ID=exon-XM_026131858.1-11;Dbxref=GeneID:105205869%2CGenbank:XM_026131858.1;Parent=rna-XM_026131858.1
NW_020521538.1	Gnomon	mRNA	515803	548926	.	+	.	Name=XM_011175077.2;ID=rna-XM_011175077.2;Dbxref=GeneID:105205654%2CGenbank:XM_011175077.2;Parent=gene-LOC105205654
NW_020521538.1	Gnomon	exon	480183	482282	.	-	.	ID=exon-XM_026131906.1-10;Dbxref=GeneID:105205651%2CGenbank:XM_026131906.1;Parent=rna-XM_026131906.1
NW_020521538.1	Gnomon	CDS	912207	912278	.	+	0	Name=XP_025987551.1;ID=cds-XP_025987551.1;Dbxref=GeneID:105205705%2CGenbank:XP_025987551.1;Parent=rna-XM_026131766.1
NW_020521538.1	Gnomon	CDS	913283	913450	.	+	0	Name=XP_025987551.1;ID=cds-XP_025987551.1;Dbxref=GeneID:105205705%2CGenbank:XP_025987551.1;Parent=rna-XM_026131766.1
NW_020521538.1	Gnomon	CDS	913927	914263	.	+	0	Name=XP_025987551.1;ID=cds-XP_025987551.1;Dbxref=GeneID:105205705%2CGenbank:XP_025987551.1;Parent=rna-XM_026131766.1
NW_020521538.1	Gnomon	CDS	914917	915173	.	+	0	Name=XP_025987551.1;ID=cds-XP_025987551.1;Dbxref=GeneID:105205705%2CGenbank:XP_025987551.1;Parent=rna-XM_026131766.1
NW_020521538.1	Gnomon	CDS	564048	564196	.	-	0	Name=XP_025987697.1;ID=cds-XP_025987697.1;Dbxref=GeneID:105205845%2CGenbank:XP_025987697.1;Parent=rna-XM_026131912.1
NW_020521538.1	Gnomon	CDS	563834	563966	.	-	0	Name=XP_025987697.1;ID=cds-XP_025987697.1;Dbxref=GeneID:105205845%2CGenbank:XP_025987697.1;Parent=rna-XM_026131912.1
NW_020521538.1	Gnomon	CDS	563592	563765	.	-	0	Name=XP_025987697.1;ID=cds-XP_025987697.1;Dbxref=GeneID:105205845%2CGenbank:XP_025987697.1;Parent=rna-XM_026131912.1
NW_020521538.1	Gnomon	CDS	563382	563507	.	-	0	Name=XP_025987697.1;ID=cds-XP_025987697.1;Dbxref=GeneID:105205845%2CGenbank:XP_025987697.1;Parent=rna-XM_026131912.1
NW_020521538.1	Gnomon	CDS	563072	563251	.	-	0	Name=XP_025987697.1;ID=cds-XP_025987697.1;Dbxref=GeneID:105205845%2CGenbank:XP_025987697.1;Parent=rna-XM_026131912.1
NW_020521538.1	Gnomon	CDS	562677	562870	.	-	0	Name=XP_025987697.1;ID=cds-XP_025987697.1;Dbxref=GeneID:105205845%2CGenbank:XP_025987697.1;Parent=rna-XM_026131912.1
NW_020521538.1	Gnomon	CDS	562457	562574	.	-	0	Name=XP_025987697.1;ID=cds-XP_025987697.1;Dbxref=GeneID:105205845%2CGenbank:XP_025987697.1;Parent=rna-XM_026131912.1
NW_020521538.1	Gnomon	CDS	562067	562208	.	-	0	Name=XP_025987697.1;ID=cds-XP_025987697.1;Dbxref=GeneID:105205845%2CGenbank:XP_025987697.1;Parent=rna-XM_026131912.1
NW_020521538.1	Gnomon	CDS	561784	561988	.	-	0	Name=XP_025987697.1;ID=cds-XP_025987697.1;Dbxref=GeneID:105205845%2CGenbank:XP_025987697.1;Parent=rna-XM_026131912.1
NW_020521538.1	Gnomon	CDS	561538	561697	.	-	0	Name=XP_025987697.1;ID=cds-XP_025987697.1;Dbxref=GeneID:105205845%2CGenbank:XP_025987697.1;Parent=rna-XM_026131912.1
NW_020521538.1	Gnomon	CDS	561231	561438	.	-	0	Name=XP_025987697.1;ID=cds-XP_025987697.1;Dbxref=GeneID:105205845%2CGenbank:XP_025987697.1;Parent=rna-XM_026131912.1
NW_020521538.1	Gnomon	CDS	559382	559557	.	-	0	Name=XP_025987697.1;ID=cds-XP_025987697.1;Dbxref=GeneID:105205845%2CGenbank:XP_025987697.1;Parent=rna-XM_026131912.1
NW_020521538.1	Gnomon	CDS	558953	559199	.	-	0	Name=XP_025987697.1;ID=cds-XP_025987697.1;Dbxref=GeneID:105205845%2CGenbank:XP_025987697.1;Parent=rna-XM_026131912.1
NW_020521538.1	Gnomon	CDS	558366	558509	.	-	0	Name=XP_025987697.1;ID=cds-XP_025987697.1;Dbxref=GeneID:105205845%2CGenbank:XP_025987697.1;Parent=rna-XM_026131912.1
NW_020521538.1	Gnomon	CDS	558145	558288	.	-	0	Name=XP_025987697.1;ID=cds-XP_025987697.1;Dbxref=GeneID:105205845%2CGenbank:XP_025987697.1;Parent=rna-XM_026131912.1
NW_020521538.1	Gnomon	CDS	557117	557544	.	-	0	Name=XP_025987697.1;ID=cds-XP_025987697.1;Dbxref=GeneID:105205845%2CGenbank:XP_025987697.1;Parent=rna-XM_026131912.1
NW_020521538.1	Gnomon	CDS	556746	557003	.	-	0	Name=XP_025987697.1;ID=cds-XP_025987697.1;Dbxref=GeneID:105205845%2CGenbank:XP_025987697.1;Parent=rna-XM_026131912.1
NW_020521538.1	Gnomon	CDS	556313	556553	.	-	0	Name=XP_025987697.1;ID=cds-XP_025987697.1;Dbxref=GeneID:105205845%2CGenbank:XP_025987697.1;Parent=rna-XM_026131912.1
NW_020521538.1	Gnomon	CDS	555654	556024	.	-	0	Name=XP_025987697.1;ID=cds-XP_025987697.1;Dbxref=GeneID:105205845%2CGenbank:XP_025987697.1;Parent=rna-XM_026131912.1
NW_020521538.1	Gnomon	CDS	555197	555352	.	-	0	Name=XP_025987697.1;ID=cds-XP_025987697.1;Dbxref=GeneID:105205845%2CGenbank:XP_025987697.1;Parent=rna-XM_026131912.1
NW_020521538.1	Gnomon	CDS	554847	555116	.	-	0	Name=XP_025987697.1;ID=cds-XP_025987697.1;Dbxref=GeneID:105205845%2CGenbank:XP_025987697.1;Parent=rna-XM_026131912.1
NW_020521538.1	Gnomon	CDS	554500	554766	.	-	0	Name=XP_025987697.1;ID=cds-XP_025987697.1;Dbxref=GeneID:105205845%2CGenbank:XP_025987697.1;Parent=rna-XM_026131912.1
NW_020521538.1	Gnomon	CDS	553930	554094	.	-	0	Name=XP_025987697.1;ID=cds-XP_025987697.1;Dbxref=GeneID:105205845%2CGenbank:XP_025987697.1;Parent=rna-XM_026131912.1
NW_020521538.1	Gnomon	CDS	531842	531901	.	+	0	Name=XP_025987707.1;ID=cds-XP_025987707.1;Dbxref=GeneID:105205654%2CGenbank:XP_025987707.1;Parent=rna-XM_026131922.1
NW_020521538.1	Gnomon	CDS	532825	532923	.	+	0	Name=XP_025987707.1;ID=cds-XP_025987707.1;Dbxref=GeneID:105205654%2CGenbank:XP_025987707.1;Parent=rna-XM_026131922.1
NW_020521538.1	Gnomon	CDS	541325	541453	.	+	0	Name=XP_025987707.1;ID=cds-XP_025987707.1;Dbxref=GeneID:105205654%2CGenbank:XP_025987707.1;Parent=rna-XM_026131922.1
NW_020521538.1	Gnomon	CDS	542206	542280	.	+	0	Name=XP_025987707.1;ID=cds-XP_025987707.1;Dbxref=GeneID:105205654%2CGenbank:XP_025987707.1;Parent=rna-XM_026131922.1
NW_020521538.1	Gnomon	CDS	542860	542970	.	+	0	Name=XP_025987707.1;ID=cds-XP_025987707.1;Dbxref=GeneID:105205654%2CGenbank:XP_025987707.1;Parent=rna-XM_026131922.1
NW_020521538.1	Gnomon	CDS	543740	543904	.	+	0	Name=XP_025987707.1;ID=cds-XP_025987707.1;Dbxref=GeneID:105205654%2CGenbank:XP_025987707.1;Parent=rna-XM_026131922.1
NW_020521538.1	Gnomon	CDS	544659	544800	.	+	0	Name=XP_025987707.1;ID=cds-XP_025987707.1;Dbxref=GeneID:105205654%2CGenbank:XP_025987707.1;Parent=rna-XM_026131922.1
NW_020521538.1	Gnomon	CDS	550252	550307	.	+	0	Name=XP_025987707.1;ID=cds-XP_025987707.1;Dbxref=GeneID:105205654%2CGenbank:XP_025987707.1;Parent=rna-XM_026131922.1
NW_020521538.1	Gnomon	CDS	2173291	2173396	.	-	0	Name=XP_011173564.1;ID=cds-XP_011173564.1;Dbxref=GeneID:105205760%2CGenbank:XP_011173564.1;Parent=rna-XM_011175262.2
NW_020521538.1	Gnomon	CDS	2172077	2172602	.	-	0	Name=XP_011173564.1;ID=cds-XP_011173564.1;Dbxref=GeneID:105205760%2CGenbank:XP_011173564.1;Parent=rna-XM_011175262.2
NW_020521538.1	Gnomon	CDS	2169079	2169262	.	-	0	Name=XP_011173564.1;ID=cds-XP_011173564.1;Dbxref=GeneID:105205760%2CGenbank:XP_011173564.1;Parent=rna-XM_011175262.2
NW_020521538.1	Gnomon	CDS	2168600	2168809	.	-	0	Name=XP_011173564.1;ID=cds-XP_011173564.1;Dbxref=GeneID:105205760%2CGenbank:XP_011173564.1;Parent=rna-XM_011175262.2
NW_020521538.1	Gnomon	CDS	2167203	2167337	.	-	0	Name=XP_011173564.1;ID=cds-XP_011173564.1;Dbxref=GeneID:105205760%2CGenbank:XP_011173564.1;Parent=rna-XM_011175262.2
NW_020521538.1	Gnomon	CDS	2166915	2167028	.	-	0	Name=XP_011173564.1;ID=cds-XP_011173564.1;Dbxref=GeneID:105205760%2CGenbank:XP_011173564.1;Parent=rna-XM_011175262.2
NW_020521538.1	Gnomon	CDS	2166577	2166813	.	-	0	Name=XP_011173564.1;ID=cds-XP_011173564.1;Dbxref=GeneID:105205760%2CGenbank:XP_011173564.1;Parent=rna-XM_011175262.2
NW_020521538.1	Gnomon	CDS	2165698	2165997	.	-	0	Name=XP_011173564.1;ID=cds-XP_011173564.1;Dbxref=GeneID:105205760%2CGenbank:XP_011173564.1;Parent=rna-XM_011175262.2
NW_020521538.1	Gnomon	exon	1006930	1006965	.	-	.	ID=exon-XM_026131764.1-10;Dbxref=GeneID:105205722%2CGenbank:XM_026131764.1;Parent=rna-XM_026131764.1
NW_020521538.1	Gnomon	exon	1004779	1006589	.	-	.	ID=exon-XM_026131764.1-11;Dbxref=GeneID:105205722%2CGenbank:XM_026131764.1;Parent=rna-XM_026131764.1
NW_020521538.1	Gnomon	exon	485062	485161	.	+	.	ID=exon-XR_003268350.1-1;Dbxref=GeneID:113003243%2CGenbank:XR_003268350.1;Parent=rna-XR_003268350.1
NW_020521538.1	Gnomon	exon	485688	486929	.	+	.	ID=exon-XR_003268350.1-2;Dbxref=GeneID:113003243%2CGenbank:XR_003268350.1;Parent=rna-XR_003268350.1
NW_020521538.1	Gnomon	mRNA	855249	856583	.	-	.	Name=XM_011175170.2;ID=rna-XM_011175170.2;Dbxref=GeneID:105205696%2CGenbank:XM_011175170.2;Parent=gene-LOC105205696
NW_020521538.1	Gnomon	mRNA	343669	352771	.	-	.	Name=XM_026131874.1;ID=rna-XM_026131874.1;Dbxref=GeneID:105205842%2CGenbank:XM_026131874.1;Parent=gene-LOC105205842
NW_020521538.1	Gnomon	CDS	46368	46679	.	-	0	Name=XP_025987555.1;ID=cds-XP_025987555.1;Dbxref=GeneID:105205836%2CGenbank:XP_025987555.1;Parent=rna-XM_026131770.1
NW_020521538.1	Gnomon	CDS	45681	45957	.	-	0	Name=XP_025987555.1;ID=cds-XP_025987555.1;Dbxref=GeneID:105205836%2CGenbank:XP_025987555.1;Parent=rna-XM_026131770.1
NW_020521538.1	Gnomon	CDS	43389	44104	.	-	0	Name=XP_025987555.1;ID=cds-XP_025987555.1;Dbxref=GeneID:105205836%2CGenbank:XP_025987555.1;Parent=rna-XM_026131770.1
NW_020521538.1	Gnomon	CDS	42488	43081	.	-	0	Name=XP_025987555.1;ID=cds-XP_025987555.1;Dbxref=GeneID:105205836%2CGenbank:XP_025987555.1;Parent=rna-XM_026131770.1
NW_020521538.1	Gnomon	CDS	41145	42270	.	-	0	Name=XP_025987555.1;ID=cds-XP_025987555.1;Dbxref=GeneID:105205836%2CGenbank:XP_025987555.1;Parent=rna-XM_026131770.1
NW_020521538.1	Gnomon	CDS	40331	40715	.	-	0	Name=XP_025987555.1;ID=cds-XP_025987555.1;Dbxref=GeneID:105205836%2CGenbank:XP_025987555.1;Parent=rna-XM_026131770.1
NW_020521538.1	Gnomon	CDS	37360	37759	.	-	0	Name=XP_025987555.1;ID=cds-XP_025987555.1;Dbxref=GeneID:105205836%2CGenbank:XP_025987555.1;Parent=rna-XM_026131770.1
NW_020521538.1	Gnomon	CDS	36890	37183	.	-	0	Name=XP_025987555.1;ID=cds-XP_025987555.1;Dbxref=GeneID:105205836%2CGenbank:XP_025987555.1;Parent=rna-XM_026131770.1
NW_020521538.1	Gnomon	mRNA	498715	501974	.	+	.	Name=XM_011175076.2;ID=rna-XM_011175076.2;Dbxref=GeneID:105205653%2CGenbank:XM_011175076.2;Note=The sequence of the model RefSeq transcript was modified relative to this genomic sequence to represent the inferred CDS: added 652 bases not found in genome assembly;Parent=gene-LOC105205653
NW_020521538.1	Gnomon	exon	562067	562208	.	-	.	ID=exon-XM_026131915.1-9;Dbxref=GeneID:105205845%2CGenbank:XM_026131915.1;Parent=rna-XM_026131915.1
NW_020521538.1	Gnomon	exon	562677	562870	.	-	.	ID=exon-XM_026131915.1-7;Dbxref=GeneID:105205845%2CGenbank:XM_026131915.1;Parent=rna-XM_026131915.1
NW_020521538.1	Gnomon	exon	562457	562574	.	-	.	ID=exon-XM_026131915.1-8;Dbxref=GeneID:105205845%2CGenbank:XM_026131915.1;Parent=rna-XM_026131915.1
NW_020521538.1	Gnomon	exon	563382	563507	.	-	.	ID=exon-XM_026131915.1-5;Dbxref=GeneID:105205845%2CGenbank:XM_026131915.1;Parent=rna-XM_026131915.1
NW_020521538.1	Gnomon	exon	563072	563251	.	-	.	ID=exon-XM_026131915.1-6;Dbxref=GeneID:105205845%2CGenbank:XM_026131915.1;Parent=rna-XM_026131915.1
NW_020521538.1	Gnomon	exon	563834	563966	.	-	.	ID=exon-XM_026131915.1-3;Dbxref=GeneID:105205845%2CGenbank:XM_026131915.1;Parent=rna-XM_026131915.1
NW_020521538.1	Gnomon	exon	563592	563765	.	-	.	ID=exon-XM_026131915.1-4;Dbxref=GeneID:105205845%2CGenbank:XM_026131915.1;Parent=rna-XM_026131915.1
NW_020521538.1	Gnomon	exon	565093	565355	.	-	.	ID=exon-XM_026131915.1-1;Dbxref=GeneID:105205845%2CGenbank:XM_026131915.1;Parent=rna-XM_026131915.1
NW_020521538.1	Gnomon	exon	564048	564257	.	-	.	ID=exon-XM_026131915.1-2;Dbxref=GeneID:105205845%2CGenbank:XM_026131915.1;Parent=rna-XM_026131915.1
NW_020521538.1	Gnomon	exon	2529152	2530184	.	-	.	ID=exon-XM_026131802.1-17;Dbxref=GeneID:105205866%2CGenbank:XM_026131802.1;Parent=rna-XM_026131802.1
NW_020521538.1	Gnomon	exon	2532615	2532818	.	-	.	ID=exon-XM_026131802.1-11;Dbxref=GeneID:105205866%2CGenbank:XM_026131802.1;Parent=rna-XM_026131802.1
NW_020521538.1	Gnomon	exon	2532009	2532173	.	-	.	ID=exon-XM_026131802.1-12;Dbxref=GeneID:105205866%2CGenbank:XM_026131802.1;Parent=rna-XM_026131802.1
NW_020521538.1	Gnomon	exon	2533404	2533562	.	-	.	ID=exon-XM_026131802.1-10;Dbxref=GeneID:105205866%2CGenbank:XM_026131802.1;Parent=rna-XM_026131802.1
NW_020521538.1	Gnomon	exon	2531050	2531248	.	-	.	ID=exon-XM_026131802.1-15;Dbxref=GeneID:105205866%2CGenbank:XM_026131802.1;Parent=rna-XM_026131802.1
NW_020521538.1	Gnomon	exon	2530559	2530861	.	-	.	ID=exon-XM_026131802.1-16;Dbxref=GeneID:105205866%2CGenbank:XM_026131802.1;Parent=rna-XM_026131802.1
NW_020521538.1	Gnomon	exon	2531723	2531847	.	-	.	ID=exon-XM_026131802.1-13;Dbxref=GeneID:105205866%2CGenbank:XM_026131802.1;Parent=rna-XM_026131802.1
NW_020521538.1	Gnomon	exon	2531431	2531585	.	-	.	ID=exon-XM_026131802.1-14;Dbxref=GeneID:105205866%2CGenbank:XM_026131802.1;Parent=rna-XM_026131802.1
NW_020521538.1	Gnomon	CDS	46368	46742	.	-	0	Name=XP_025987554.1;ID=cds-XP_025987554.1;Dbxref=GeneID:105205836%2CGenbank:XP_025987554.1;Parent=rna-XM_026131769.1
NW_020521538.1	Gnomon	CDS	45681	45957	.	-	0	Name=XP_025987554.1;ID=cds-XP_025987554.1;Dbxref=GeneID:105205836%2CGenbank:XP_025987554.1;Parent=rna-XM_026131769.1
NW_020521538.1	Gnomon	CDS	43389	44104	.	-	0	Name=XP_025987554.1;ID=cds-XP_025987554.1;Dbxref=GeneID:105205836%2CGenbank:XP_025987554.1;Parent=rna-XM_026131769.1
NW_020521538.1	Gnomon	CDS	42488	43081	.	-	0	Name=XP_025987554.1;ID=cds-XP_025987554.1;Dbxref=GeneID:105205836%2CGenbank:XP_025987554.1;Parent=rna-XM_026131769.1
NW_020521538.1	Gnomon	CDS	41145	42270	.	-	0	Name=XP_025987554.1;ID=cds-XP_025987554.1;Dbxref=GeneID:105205836%2CGenbank:XP_025987554.1;Parent=rna-XM_026131769.1
NW_020521538.1	Gnomon	CDS	40331	40715	.	-	0	Name=XP_025987554.1;ID=cds-XP_025987554.1;Dbxref=GeneID:105205836%2CGenbank:XP_025987554.1;Parent=rna-XM_026131769.1
NW_020521538.1	Gnomon	CDS	37360	37759	.	-	0	Name=XP_025987554.1;ID=cds-XP_025987554.1;Dbxref=GeneID:105205836%2CGenbank:XP_025987554.1;Parent=rna-XM_026131769.1
NW_020521538.1	Gnomon	CDS	36890	37183	.	-	0	Name=XP_025987554.1;ID=cds-XP_025987554.1;Dbxref=GeneID:105205836%2CGenbank:XP_025987554.1;Parent=rna-XM_026131769.1
NW_020521538.1	Gnomon	exon	1001585	1003487	.	-	.	ID=exon-XM_026131764.1-12;Dbxref=GeneID:105205722%2CGenbank:XM_026131764.1;Parent=rna-XM_026131764.1
NW_020521538.1	Gnomon	exon	1000708	1001454	.	-	.	ID=exon-XM_026131764.1-13;Dbxref=GeneID:105205722%2CGenbank:XM_026131764.1;Parent=rna-XM_026131764.1
NW_020521538.1	Gnomon	exon	999218	999630	.	-	.	ID=exon-XM_026131764.1-14;Dbxref=GeneID:105205722%2CGenbank:XM_026131764.1;Parent=rna-XM_026131764.1
NW_020521538.1	Gnomon	exon	981293	981479	.	-	.	ID=exon-XM_026131807.1-16;Dbxref=GeneID:105205720%2CGenbank:XM_026131807.1;Parent=rna-XM_026131807.1
NW_020521538.1	Gnomon	exon	981132	981219	.	-	.	ID=exon-XM_026131807.1-17;Dbxref=GeneID:105205720%2CGenbank:XM_026131807.1;Parent=rna-XM_026131807.1
NW_020521538.1	Gnomon	exon	981785	981904	.	-	.	ID=exon-XM_026131807.1-14;Dbxref=GeneID:105205720%2CGenbank:XM_026131807.1;Parent=rna-XM_026131807.1
NW_020521538.1	Gnomon	exon	981561	981703	.	-	.	ID=exon-XM_026131807.1-15;Dbxref=GeneID:105205720%2CGenbank:XM_026131807.1;Parent=rna-XM_026131807.1
NW_020521538.1	Gnomon	exon	980932	981051	.	-	.	ID=exon-XM_026131807.1-18;Dbxref=GeneID:105205720%2CGenbank:XM_026131807.1;Parent=rna-XM_026131807.1
NW_020521538.1	Gnomon	exon	980676	980834	.	-	.	ID=exon-XM_026131807.1-19;Dbxref=GeneID:105205720%2CGenbank:XM_026131807.1;Parent=rna-XM_026131807.1
NW_020521538.1	Gnomon	exon	982308	982506	.	-	.	ID=exon-XM_026131807.1-12;Dbxref=GeneID:105205720%2CGenbank:XM_026131807.1;Parent=rna-XM_026131807.1
NW_020521538.1	Gnomon	exon	981990	982235	.	-	.	ID=exon-XM_026131807.1-13;Dbxref=GeneID:105205720%2CGenbank:XM_026131807.1;Parent=rna-XM_026131807.1
NW_020521538.1	Gnomon	exon	982936	983032	.	-	.	ID=exon-XM_026131807.1-10;Dbxref=GeneID:105205720%2CGenbank:XM_026131807.1;Parent=rna-XM_026131807.1
NW_020521538.1	Gnomon	exon	982584	982795	.	-	.	ID=exon-XM_026131807.1-11;Dbxref=GeneID:105205720%2CGenbank:XM_026131807.1;Parent=rna-XM_026131807.1
NW_020521538.1	Gnomon	mRNA	497000	498606	.	-	.	Name=XM_011175075.2;ID=rna-XM_011175075.2;Dbxref=GeneID:105205652%2CGenbank:XM_011175075.2;Parent=gene-LOC105205652
NW_020521538.1	Gnomon	exon	980504	980602	.	-	.	ID=exon-XM_026131807.1-20;Dbxref=GeneID:105205720%2CGenbank:XM_026131807.1;Parent=rna-XM_026131807.1
NW_020521538.1	Gnomon	exon	979959	980213	.	-	.	ID=exon-XM_026131807.1-21;Dbxref=GeneID:105205720%2CGenbank:XM_026131807.1;Parent=rna-XM_026131807.1
NW_020521538.1	Gnomon	exon	1148376	1148602	.	-	.	ID=exon-XM_026131814.1-3;Dbxref=GeneID:105205733%2CGenbank:XM_026131814.1;Parent=rna-XM_026131814.1
NW_020521538.1	Gnomon	exon	1143826	1144289	.	-	.	ID=exon-XM_026131814.1-4;Dbxref=GeneID:105205733%2CGenbank:XM_026131814.1;Parent=rna-XM_026131814.1
NW_020521538.1	Gnomon	exon	1177483	1178649	.	-	.	ID=exon-XM_026131814.1-1;Dbxref=GeneID:105205733%2CGenbank:XM_026131814.1;Parent=rna-XM_026131814.1
NW_020521538.1	Gnomon	exon	1153754	1153997	.	-	.	ID=exon-XM_026131814.1-2;Dbxref=GeneID:105205733%2CGenbank:XM_026131814.1;Parent=rna-XM_026131814.1
NW_020521538.1	Gnomon	exon	1136447	1139247	.	-	.	ID=exon-XM_026131814.1-5;Dbxref=GeneID:105205733%2CGenbank:XM_026131814.1;Parent=rna-XM_026131814.1
NW_020521538.1	Gnomon	exon	733622	734019	.	-	.	ID=exon-XM_011175383.2-9;Dbxref=GeneID:105205851%2CGenbank:XM_011175383.2;Parent=rna-XM_011175383.2
NW_020521538.1	Gnomon	exon	735150	735262	.	-	.	ID=exon-XM_011175383.2-5;Dbxref=GeneID:105205851%2CGenbank:XM_011175383.2;Parent=rna-XM_011175383.2
NW_020521538.1	Gnomon	exon	734859	735047	.	-	.	ID=exon-XM_011175383.2-6;Dbxref=GeneID:105205851%2CGenbank:XM_011175383.2;Parent=rna-XM_011175383.2
NW_020521538.1	Gnomon	exon	734518	734785	.	-	.	ID=exon-XM_011175383.2-7;Dbxref=GeneID:105205851%2CGenbank:XM_011175383.2;Parent=rna-XM_011175383.2
NW_020521538.1	Gnomon	exon	734322	734430	.	-	.	ID=exon-XM_011175383.2-8;Dbxref=GeneID:105205851%2CGenbank:XM_011175383.2;Parent=rna-XM_011175383.2
NW_020521538.1	Gnomon	exon	737302	737397	.	-	.	ID=exon-XM_011175383.2-1;Dbxref=GeneID:105205851%2CGenbank:XM_011175383.2;Parent=rna-XM_011175383.2
NW_020521538.1	Gnomon	exon	736413	736862	.	-	.	ID=exon-XM_011175383.2-2;Dbxref=GeneID:105205851%2CGenbank:XM_011175383.2;Parent=rna-XM_011175383.2
NW_020521538.1	Gnomon	exon	735920	736196	.	-	.	ID=exon-XM_011175383.2-3;Dbxref=GeneID:105205851%2CGenbank:XM_011175383.2;Parent=rna-XM_011175383.2
NW_020521538.1	Gnomon	exon	735377	735505	.	-	.	ID=exon-XM_011175383.2-4;Dbxref=GeneID:105205851%2CGenbank:XM_011175383.2;Parent=rna-XM_011175383.2
NW_020521538.1	Gnomon	mRNA	2664174	2707499	.	-	.	Name=XM_026131779.1;ID=rna-XM_026131779.1;Dbxref=GeneID:105205797%2CGenbank:XM_026131779.1;Parent=gene-LOC105205797
NW_020521538.1	Gnomon	exon	2165451	2165997	.	-	.	ID=exon-XM_011175262.2-9;Dbxref=GeneID:105205760%2CGenbank:XM_011175262.2;Parent=rna-XM_011175262.2
NW_020521538.1	Gnomon	mRNA	116337	121576	.	+	.	Name=XM_026131873.1;ID=rna-XM_026131873.1;Dbxref=GeneID:113003234%2CGenbank:XM_026131873.1;Parent=gene-LOC113003234
NW_020521538.1	Gnomon	exon	2166915	2167028	.	-	.	ID=exon-XM_011175262.2-7;Dbxref=GeneID:105205760%2CGenbank:XM_011175262.2;Parent=rna-XM_011175262.2
NW_020521538.1	Gnomon	exon	2166577	2166813	.	-	.	ID=exon-XM_011175262.2-8;Dbxref=GeneID:105205760%2CGenbank:XM_011175262.2;Parent=rna-XM_011175262.2
NW_020521538.1	Gnomon	exon	2168600	2168809	.	-	.	ID=exon-XM_011175262.2-5;Dbxref=GeneID:105205760%2CGenbank:XM_011175262.2;Parent=rna-XM_011175262.2
NW_020521538.1	Gnomon	exon	2167203	2167337	.	-	.	ID=exon-XM_011175262.2-6;Dbxref=GeneID:105205760%2CGenbank:XM_011175262.2;Parent=rna-XM_011175262.2
NW_020521538.1	Gnomon	exon	2172077	2172602	.	-	.	ID=exon-XM_011175262.2-3;Dbxref=GeneID:105205760%2CGenbank:XM_011175262.2;Parent=rna-XM_011175262.2
NW_020521538.1	Gnomon	exon	2169079	2169262	.	-	.	ID=exon-XM_011175262.2-4;Dbxref=GeneID:105205760%2CGenbank:XM_011175262.2;Parent=rna-XM_011175262.2
NW_020521538.1	Gnomon	exon	2174425	2174773	.	-	.	ID=exon-XM_011175262.2-1;Dbxref=GeneID:105205760%2CGenbank:XM_011175262.2;Parent=rna-XM_011175262.2
NW_020521538.1	Gnomon	exon	2173291	2173400	.	-	.	ID=exon-XM_011175262.2-2;Dbxref=GeneID:105205760%2CGenbank:XM_011175262.2;Parent=rna-XM_011175262.2
NW_020521538.1	Gnomon	CDS	46368	46742	.	-	0	Name=XP_025987553.1;ID=cds-XP_025987553.1;Dbxref=GeneID:105205836%2CGenbank:XP_025987553.1;Parent=rna-XM_026131768.1
NW_020521538.1	Gnomon	CDS	45681	45957	.	-	0	Name=XP_025987553.1;ID=cds-XP_025987553.1;Dbxref=GeneID:105205836%2CGenbank:XP_025987553.1;Parent=rna-XM_026131768.1
NW_020521538.1	Gnomon	CDS	43389	44104	.	-	0	Name=XP_025987553.1;ID=cds-XP_025987553.1;Dbxref=GeneID:105205836%2CGenbank:XP_025987553.1;Parent=rna-XM_026131768.1
NW_020521538.1	Gnomon	CDS	42488	43081	.	-	0	Name=XP_025987553.1;ID=cds-XP_025987553.1;Dbxref=GeneID:105205836%2CGenbank:XP_025987553.1;Parent=rna-XM_026131768.1
NW_020521538.1	Gnomon	CDS	41145	42270	.	-	0	Name=XP_025987553.1;ID=cds-XP_025987553.1;Dbxref=GeneID:105205836%2CGenbank:XP_025987553.1;Parent=rna-XM_026131768.1
NW_020521538.1	Gnomon	CDS	40331	40715	.	-	0	Name=XP_025987553.1;ID=cds-XP_025987553.1;Dbxref=GeneID:105205836%2CGenbank:XP_025987553.1;Parent=rna-XM_026131768.1
NW_020521538.1	Gnomon	CDS	37360	37759	.	-	0	Name=XP_025987553.1;ID=cds-XP_025987553.1;Dbxref=GeneID:105205836%2CGenbank:XP_025987553.1;Parent=rna-XM_026131768.1
NW_020521538.1	Gnomon	CDS	36890	37183	.	-	0	Name=XP_025987553.1;ID=cds-XP_025987553.1;Dbxref=GeneID:105205836%2CGenbank:XP_025987553.1;Parent=rna-XM_026131768.1
NW_020521538.1	Gnomon	exon	3002593	3002802	.	+	.	ID=exon-XM_011175336.2-9;Dbxref=GeneID:105205815%2CGenbank:XM_011175336.2;Parent=rna-XM_011175336.2
NW_020521538.1	Gnomon	exon	3001445	3001726	.	+	.	ID=exon-XM_011175336.2-7;Dbxref=GeneID:105205815%2CGenbank:XM_011175336.2;Parent=rna-XM_011175336.2
NW_020521538.1	Gnomon	exon	3002338	3002500	.	+	.	ID=exon-XM_011175336.2-8;Dbxref=GeneID:105205815%2CGenbank:XM_011175336.2;Parent=rna-XM_011175336.2
NW_020521538.1	Gnomon	exon	3000466	3000884	.	+	.	ID=exon-XM_011175336.2-5;Dbxref=GeneID:105205815%2CGenbank:XM_011175336.2;Parent=rna-XM_011175336.2
NW_020521538.1	Gnomon	exon	3001192	3001371	.	+	.	ID=exon-XM_011175336.2-6;Dbxref=GeneID:105205815%2CGenbank:XM_011175336.2;Parent=rna-XM_011175336.2
NW_020521538.1	Gnomon	exon	2999968	3000180	.	+	.	ID=exon-XM_011175336.2-3;Dbxref=GeneID:105205815%2CGenbank:XM_011175336.2;Parent=rna-XM_011175336.2
NW_020521538.1	Gnomon	exon	3000249	3000399	.	+	.	ID=exon-XM_011175336.2-4;Dbxref=GeneID:105205815%2CGenbank:XM_011175336.2;Parent=rna-XM_011175336.2
NW_020521538.1	Gnomon	exon	2998894	2999092	.	+	.	ID=exon-XM_011175336.2-1;Dbxref=GeneID:105205815%2CGenbank:XM_011175336.2;Parent=rna-XM_011175336.2
NW_020521538.1	Gnomon	exon	2999199	2999339	.	+	.	ID=exon-XM_011175336.2-2;Dbxref=GeneID:105205815%2CGenbank:XM_011175336.2;Parent=rna-XM_011175336.2
NW_020521538.1	Gnomon	CDS	846608	846657	.	+	0	Name=XP_011173469.1;ID=cds-XP_011173469.1;Dbxref=GeneID:105205694%2CGenbank:XP_011173469.1;Parent=rna-XM_011175167.2
NW_020521538.1	Gnomon	CDS	846729	846811	.	+	0	Name=XP_011173469.1;ID=cds-XP_011173469.1;Dbxref=GeneID:105205694%2CGenbank:XP_011173469.1;Parent=rna-XM_011175167.2
NW_020521538.1	Gnomon	CDS	846897	846965	.	+	0	Name=XP_011173469.1;ID=cds-XP_011173469.1;Dbxref=GeneID:105205694%2CGenbank:XP_011173469.1;Parent=rna-XM_011175167.2
NW_020521538.1	Gnomon	CDS	847211	847254	.	+	0	Name=XP_011173469.1;ID=cds-XP_011173469.1;Dbxref=GeneID:105205694%2CGenbank:XP_011173469.1;Parent=rna-XM_011175167.2
NW_020521538.1	Gnomon	exon	3105004	3105137	.	-	.	ID=exon-XM_026131864.1-1;Dbxref=GeneID:105205869%2CGenbank:XM_026131864.1;Parent=rna-XM_026131864.1
NW_020521538.1	Gnomon	exon	3094730	3094750	.	-	.	ID=exon-XM_026131864.1-4;Dbxref=GeneID:105205869%2CGenbank:XM_026131864.1;Parent=rna-XM_026131864.1
NW_020521538.1	Gnomon	exon	3090665	3090889	.	-	.	ID=exon-XM_026131864.1-5;Dbxref=GeneID:105205869%2CGenbank:XM_026131864.1;Parent=rna-XM_026131864.1
NW_020521538.1	Gnomon	exon	3099362	3099490	.	-	.	ID=exon-XM_026131864.1-2;Dbxref=GeneID:105205869%2CGenbank:XM_026131864.1;Parent=rna-XM_026131864.1
NW_020521538.1	Gnomon	exon	3098815	3098920	.	-	.	ID=exon-XM_026131864.1-3;Dbxref=GeneID:105205869%2CGenbank:XM_026131864.1;Parent=rna-XM_026131864.1
NW_020521538.1	Gnomon	exon	3089280	3089484	.	-	.	ID=exon-XM_026131864.1-8;Dbxref=GeneID:105205869%2CGenbank:XM_026131864.1;Parent=rna-XM_026131864.1
NW_020521538.1	Gnomon	exon	3088659	3088673	.	-	.	ID=exon-XM_026131864.1-9;Dbxref=GeneID:105205869%2CGenbank:XM_026131864.1;Parent=rna-XM_026131864.1
NW_020521538.1	Gnomon	exon	3090296	3090456	.	-	.	ID=exon-XM_026131864.1-6;Dbxref=GeneID:105205869%2CGenbank:XM_026131864.1;Parent=rna-XM_026131864.1
NW_020521538.1	Gnomon	exon	3090005	3090216	.	-	.	ID=exon-XM_026131864.1-7;Dbxref=GeneID:105205869%2CGenbank:XM_026131864.1;Parent=rna-XM_026131864.1
NW_020521538.1	Gnomon	exon	2322174	2323355	.	-	.	ID=exon-XM_026131938.1-1;Dbxref=GeneID:105205864%2CGenbank:XM_026131938.1;Parent=rna-XM_026131938.1
NW_020521538.1	Gnomon	exon	2283670	2283781	.	-	.	ID=exon-XM_026131938.1-4;Dbxref=GeneID:105205864%2CGenbank:XM_026131938.1;Parent=rna-XM_026131938.1
NW_020521538.1	Gnomon	exon	2277029	2277174	.	-	.	ID=exon-XM_026131938.1-5;Dbxref=GeneID:105205864%2CGenbank:XM_026131938.1;Parent=rna-XM_026131938.1
NW_020521538.1	Gnomon	exon	2320402	2320605	.	-	.	ID=exon-XM_026131938.1-2;Dbxref=GeneID:105205864%2CGenbank:XM_026131938.1;Parent=rna-XM_026131938.1
NW_020521538.1	Gnomon	exon	2290881	2291005	.	-	.	ID=exon-XM_026131938.1-3;Dbxref=GeneID:105205864%2CGenbank:XM_026131938.1;Parent=rna-XM_026131938.1
NW_020521538.1	Gnomon	exon	2258972	2259098	.	-	.	ID=exon-XM_026131938.1-8;Dbxref=GeneID:105205864%2CGenbank:XM_026131938.1;Parent=rna-XM_026131938.1
NW_020521538.1	Gnomon	exon	2258117	2258197	.	-	.	ID=exon-XM_026131938.1-9;Dbxref=GeneID:105205864%2CGenbank:XM_026131938.1;Parent=rna-XM_026131938.1
NW_020521538.1	Gnomon	exon	2262586	2262725	.	-	.	ID=exon-XM_026131938.1-6;Dbxref=GeneID:105205864%2CGenbank:XM_026131938.1;Parent=rna-XM_026131938.1
NW_020521538.1	Gnomon	exon	2259274	2259445	.	-	.	ID=exon-XM_026131938.1-7;Dbxref=GeneID:105205864%2CGenbank:XM_026131938.1;Parent=rna-XM_026131938.1
NW_020521538.1	Gnomon	exon	3118976	3119122	.	-	.	ID=exon-XM_026131853.1-11;Dbxref=GeneID:105205869%2CGenbank:XM_026131853.1;Parent=rna-XM_026131853.1
NW_020521538.1	Gnomon	exon	3118751	3118900	.	-	.	ID=exon-XM_026131853.1-12;Dbxref=GeneID:105205869%2CGenbank:XM_026131853.1;Parent=rna-XM_026131853.1
NW_020521538.1	Gnomon	exon	3119232	3119429	.	-	.	ID=exon-XM_026131853.1-10;Dbxref=GeneID:105205869%2CGenbank:XM_026131853.1;Parent=rna-XM_026131853.1
NW_020521538.1	Gnomon	mRNA	2129210	2172594	.	+	.	Name=XM_026131930.1;ID=rna-XM_026131930.1;Dbxref=GeneID:105205763%2CGenbank:XM_026131930.1;Parent=gene-LOC105205763
NW_020521538.1	Gnomon	CDS	351440	351601	.	-	0	Name=XP_025987659.1;ID=cds-XP_025987659.1;Dbxref=GeneID:105205842%2CGenbank:XP_025987659.1;Parent=rna-XM_026131874.1
NW_020521538.1	Gnomon	CDS	351095	351320	.	-	0	Name=XP_025987659.1;ID=cds-XP_025987659.1;Dbxref=GeneID:105205842%2CGenbank:XP_025987659.1;Parent=rna-XM_026131874.1
NW_020521538.1	Gnomon	CDS	350527	350766	.	-	0	Name=XP_025987659.1;ID=cds-XP_025987659.1;Dbxref=GeneID:105205842%2CGenbank:XP_025987659.1;Parent=rna-XM_026131874.1
NW_020521538.1	Gnomon	CDS	350142	350317	.	-	0	Name=XP_025987659.1;ID=cds-XP_025987659.1;Dbxref=GeneID:105205842%2CGenbank:XP_025987659.1;Parent=rna-XM_026131874.1
NW_020521538.1	Gnomon	CDS	349388	349721	.	-	0	Name=XP_025987659.1;ID=cds-XP_025987659.1;Dbxref=GeneID:105205842%2CGenbank:XP_025987659.1;Parent=rna-XM_026131874.1
NW_020521538.1	Gnomon	CDS	348906	349194	.	-	0	Name=XP_025987659.1;ID=cds-XP_025987659.1;Dbxref=GeneID:105205842%2CGenbank:XP_025987659.1;Parent=rna-XM_026131874.1
NW_020521538.1	Gnomon	CDS	346650	346886	.	-	0	Name=XP_025987659.1;ID=cds-XP_025987659.1;Dbxref=GeneID:105205842%2CGenbank:XP_025987659.1;Parent=rna-XM_026131874.1
NW_020521538.1	Gnomon	CDS	346449	346573	.	-	0	Name=XP_025987659.1;ID=cds-XP_025987659.1;Dbxref=GeneID:105205842%2CGenbank:XP_025987659.1;Parent=rna-XM_026131874.1
NW_020521538.1	Gnomon	CDS	346046	346208	.	-	0	Name=XP_025987659.1;ID=cds-XP_025987659.1;Dbxref=GeneID:105205842%2CGenbank:XP_025987659.1;Parent=rna-XM_026131874.1
NW_020521538.1	Gnomon	CDS	345832	345901	.	-	0	Name=XP_025987659.1;ID=cds-XP_025987659.1;Dbxref=GeneID:105205842%2CGenbank:XP_025987659.1;Parent=rna-XM_026131874.1
NW_020521538.1	Gnomon	CDS	345538	345759	.	-	0	Name=XP_025987659.1;ID=cds-XP_025987659.1;Dbxref=GeneID:105205842%2CGenbank:XP_025987659.1;Parent=rna-XM_026131874.1
NW_020521538.1	Gnomon	CDS	344759	344902	.	-	0	Name=XP_025987659.1;ID=cds-XP_025987659.1;Dbxref=GeneID:105205842%2CGenbank:XP_025987659.1;Parent=rna-XM_026131874.1
NW_020521538.1	Gnomon	mRNA	293789	325241	.	-	.	Name=XM_026131836.1;ID=rna-XM_026131836.1;Dbxref=GeneID:105205841%2CGenbank:XM_026131836.1;Parent=gene-LOC105205841
NW_020521538.1	Gnomon	exon	3047965	3050261	.	-	.	ID=exon-XM_026131853.1-37;Dbxref=GeneID:105205869%2CGenbank:XM_026131853.1;Parent=rna-XM_026131853.1
NW_020521538.1	Gnomon	exon	3056885	3058075	.	-	.	ID=exon-XM_026131853.1-35;Dbxref=GeneID:105205869%2CGenbank:XM_026131853.1;Parent=rna-XM_026131853.1
NW_020521538.1	Gnomon	exon	3050916	3050994	.	-	.	ID=exon-XM_026131853.1-36;Dbxref=GeneID:105205869%2CGenbank:XM_026131853.1;Parent=rna-XM_026131853.1
NW_020521538.1	Gnomon	exon	3086888	3087218	.	-	.	ID=exon-XM_026131853.1-28;Dbxref=GeneID:105205869%2CGenbank:XM_026131853.1;Parent=rna-XM_026131853.1
NW_020521538.1	Gnomon	exon	3086576	3086779	.	-	.	ID=exon-XM_026131853.1-29;Dbxref=GeneID:105205869%2CGenbank:XM_026131853.1;Parent=rna-XM_026131853.1
NW_020521538.1	Gnomon	exon	3087580	3087769	.	-	.	ID=exon-XM_026131853.1-26;Dbxref=GeneID:105205869%2CGenbank:XM_026131853.1;Parent=rna-XM_026131853.1
NW_020521538.1	Gnomon	exon	3087326	3087461	.	-	.	ID=exon-XM_026131853.1-27;Dbxref=GeneID:105205869%2CGenbank:XM_026131853.1;Parent=rna-XM_026131853.1
NW_020521538.1	Gnomon	exon	3090005	3090216	.	-	.	ID=exon-XM_026131853.1-24;Dbxref=GeneID:105205869%2CGenbank:XM_026131853.1;Parent=rna-XM_026131853.1
NW_020521538.1	Gnomon	exon	3089280	3089484	.	-	.	ID=exon-XM_026131853.1-25;Dbxref=GeneID:105205869%2CGenbank:XM_026131853.1;Parent=rna-XM_026131853.1
NW_020521538.1	Gnomon	exon	3060044	3078202	.	-	.	ID=exon-XM_026131853.1-33;Dbxref=GeneID:105205869%2CGenbank:XM_026131853.1;Parent=rna-XM_026131853.1
NW_020521538.1	Gnomon	exon	3059004	3059072	.	-	.	ID=exon-XM_026131853.1-34;Dbxref=GeneID:105205869%2CGenbank:XM_026131853.1;Parent=rna-XM_026131853.1
NW_020521538.1	Gnomon	exon	3085031	3085073	.	-	.	ID=exon-XM_026131853.1-31;Dbxref=GeneID:105205869%2CGenbank:XM_026131853.1;Parent=rna-XM_026131853.1
NW_020521538.1	Gnomon	exon	3084406	3084633	.	-	.	ID=exon-XM_026131853.1-32;Dbxref=GeneID:105205869%2CGenbank:XM_026131853.1;Parent=rna-XM_026131853.1
NW_020521538.1	Gnomon	exon	3085401	3085642	.	-	.	ID=exon-XM_026131853.1-30;Dbxref=GeneID:105205869%2CGenbank:XM_026131853.1;Parent=rna-XM_026131853.1
NW_020521538.1	Gnomon	exon	3099362	3099490	.	-	.	ID=exon-XM_026131853.1-19;Dbxref=GeneID:105205869%2CGenbank:XM_026131853.1;Parent=rna-XM_026131853.1
NW_020521538.1	Gnomon	exon	3116602	3116785	.	-	.	ID=exon-XM_026131853.1-17;Dbxref=GeneID:105205869%2CGenbank:XM_026131853.1;Parent=rna-XM_026131853.1
NW_020521538.1	Gnomon	exon	3113710	3113814	.	-	.	ID=exon-XM_026131853.1-18;Dbxref=GeneID:105205869%2CGenbank:XM_026131853.1;Parent=rna-XM_026131853.1
NW_020521538.1	Gnomon	exon	3117513	3117611	.	-	.	ID=exon-XM_026131853.1-15;Dbxref=GeneID:105205869%2CGenbank:XM_026131853.1;Parent=rna-XM_026131853.1
NW_020521538.1	Gnomon	exon	3116878	3117075	.	-	.	ID=exon-XM_026131853.1-16;Dbxref=GeneID:105205869%2CGenbank:XM_026131853.1;Parent=rna-XM_026131853.1
NW_020521538.1	Gnomon	exon	3117927	3118067	.	-	.	ID=exon-XM_026131853.1-13;Dbxref=GeneID:105205869%2CGenbank:XM_026131853.1;Parent=rna-XM_026131853.1
NW_020521538.1	Gnomon	exon	3117698	3117853	.	-	.	ID=exon-XM_026131853.1-14;Dbxref=GeneID:105205869%2CGenbank:XM_026131853.1;Parent=rna-XM_026131853.1
NW_020521538.1	Gnomon	exon	3090665	3090889	.	-	.	ID=exon-XM_026131853.1-22;Dbxref=GeneID:105205869%2CGenbank:XM_026131853.1;Parent=rna-XM_026131853.1
NW_020521538.1	Gnomon	exon	3090296	3090456	.	-	.	ID=exon-XM_026131853.1-23;Dbxref=GeneID:105205869%2CGenbank:XM_026131853.1;Parent=rna-XM_026131853.1
NW_020521538.1	Gnomon	exon	3098815	3098920	.	-	.	ID=exon-XM_026131853.1-20;Dbxref=GeneID:105205869%2CGenbank:XM_026131853.1;Parent=rna-XM_026131853.1
NW_020521538.1	Gnomon	exon	3094730	3094750	.	-	.	ID=exon-XM_026131853.1-21;Dbxref=GeneID:105205869%2CGenbank:XM_026131853.1;Parent=rna-XM_026131853.1
NW_020521538.1	Gnomon	CDS	681254	681412	.	-	0	Name=XP_011173428.1;ID=cds-XP_011173428.1;Dbxref=GeneID:105205675%2CGenbank:XP_011173428.1;Parent=rna-XM_011175126.2
NW_020521538.1	Gnomon	CDS	681012	681159	.	-	0	Name=XP_011173428.1;ID=cds-XP_011173428.1;Dbxref=GeneID:105205675%2CGenbank:XP_011173428.1;Parent=rna-XM_011175126.2
NW_020521538.1	Gnomon	CDS	680628	680922	.	-	0	Name=XP_011173428.1;ID=cds-XP_011173428.1;Dbxref=GeneID:105205675%2CGenbank:XP_011173428.1;Parent=rna-XM_011175126.2
NW_020521538.1	Gnomon	CDS	680155	680493	.	-	0	Name=XP_011173428.1;ID=cds-XP_011173428.1;Dbxref=GeneID:105205675%2CGenbank:XP_011173428.1;Parent=rna-XM_011175126.2
NW_020521538.1	Gnomon	CDS	679915	680087	.	-	0	Name=XP_011173428.1;ID=cds-XP_011173428.1;Dbxref=GeneID:105205675%2CGenbank:XP_011173428.1;Parent=rna-XM_011175126.2
NW_020521538.1	Gnomon	CDS	679451	679593	.	-	0	Name=XP_011173428.1;ID=cds-XP_011173428.1;Dbxref=GeneID:105205675%2CGenbank:XP_011173428.1;Parent=rna-XM_011175126.2
NW_020521538.1	Gnomon	CDS	677826	678059	.	-	0	Name=XP_011173428.1;ID=cds-XP_011173428.1;Dbxref=GeneID:105205675%2CGenbank:XP_011173428.1;Parent=rna-XM_011175126.2
NW_020521538.1	Gnomon	CDS	673805	677368	.	-	0	Name=XP_011173428.1;ID=cds-XP_011173428.1;Dbxref=GeneID:105205675%2CGenbank:XP_011173428.1;Parent=rna-XM_011175126.2
NW_020521538.1	Gnomon	CDS	673176	673283	.	-	0	Name=XP_011173428.1;ID=cds-XP_011173428.1;Dbxref=GeneID:105205675%2CGenbank:XP_011173428.1;Parent=rna-XM_011175126.2
NW_020521538.1	Gnomon	CDS	672887	672997	.	-	0	Name=XP_011173428.1;ID=cds-XP_011173428.1;Dbxref=GeneID:105205675%2CGenbank:XP_011173428.1;Parent=rna-XM_011175126.2
NW_020521538.1	Gnomon	CDS	671888	671992	.	-	0	Name=XP_011173428.1;ID=cds-XP_011173428.1;Dbxref=GeneID:105205675%2CGenbank:XP_011173428.1;Parent=rna-XM_011175126.2
NW_020521538.1	Gnomon	CDS	671192	671398	.	-	0	Name=XP_011173428.1;ID=cds-XP_011173428.1;Dbxref=GeneID:105205675%2CGenbank:XP_011173428.1;Parent=rna-XM_011175126.2
NW_020521538.1	Gnomon	CDS	670715	670894	.	-	0	Name=XP_011173428.1;ID=cds-XP_011173428.1;Dbxref=GeneID:105205675%2CGenbank:XP_011173428.1;Parent=rna-XM_011175126.2
NW_020521538.1	Gnomon	mRNA	2225376	2228048	.	-	.	Name=XM_011175279.2;ID=rna-XM_011175279.2;Dbxref=GeneID:105205775%2CGenbank:XM_011175279.2;Parent=gene-LOC105205775
NW_020521538.1	Gnomon	mRNA	708315	710536	.	-	.	Name=XM_011175133.2;ID=rna-XM_011175133.2;Dbxref=GeneID:105205676%2CGenbank:XM_011175133.2;Parent=gene-LOC105205676
NW_020521538.1	Gnomon	exon	651774	651998	.	+	.	ID=exon-XM_011175098.2-4;Dbxref=GeneID:105205664%2CGenbank:XM_011175098.2;Parent=rna-XM_011175098.2
NW_020521538.1	Gnomon	exon	652439	652856	.	+	.	ID=exon-XM_011175098.2-5;Dbxref=GeneID:105205664%2CGenbank:XM_011175098.2;Parent=rna-XM_011175098.2
NW_020521538.1	Gnomon	exon	650078	650487	.	+	.	ID=exon-XM_011175098.2-1;Dbxref=GeneID:105205664%2CGenbank:XM_011175098.2;Parent=rna-XM_011175098.2
NW_020521538.1	Gnomon	exon	650565	651136	.	+	.	ID=exon-XM_011175098.2-2;Dbxref=GeneID:105205664%2CGenbank:XM_011175098.2;Parent=rna-XM_011175098.2
NW_020521538.1	Gnomon	exon	651322	651523	.	+	.	ID=exon-XM_011175098.2-3;Dbxref=GeneID:105205664%2CGenbank:XM_011175098.2;Parent=rna-XM_011175098.2
NW_020521538.1	Gnomon	mRNA	92013	94777	.	-	.	Name=XM_026131837.1;ID=rna-XM_026131837.1;Dbxref=GeneID:105205839%2CGenbank:XM_026131837.1;Note=The sequence of the model RefSeq transcript was modified relative to this genomic sequence to represent the inferred CDS: added 1308 bases not found in genome assembly;Parent=gene-LOC105205839
NW_020521538.1	Gnomon	CDS	1071880	1072000	.	+	0	Name=XP_011173522.1;ID=cds-XP_011173522.1;Dbxref=GeneID:105205729%2CGenbank:XP_011173522.1;Parent=rna-XM_011175220.2
NW_020521538.1	Gnomon	CDS	1072129	1072187	.	+	0	Name=XP_011173522.1;ID=cds-XP_011173522.1;Dbxref=GeneID:105205729%2CGenbank:XP_011173522.1;Parent=rna-XM_011175220.2
NW_020521538.1	Gnomon	CDS	1073057	1073404	.	+	0	Name=XP_011173522.1;ID=cds-XP_011173522.1;Dbxref=GeneID:105205729%2CGenbank:XP_011173522.1;Parent=rna-XM_011175220.2
NW_020521538.1	Gnomon	CDS	1073485	1073637	.	+	0	Name=XP_011173522.1;ID=cds-XP_011173522.1;Dbxref=GeneID:105205729%2CGenbank:XP_011173522.1;Parent=rna-XM_011175220.2
NW_020521538.1	Gnomon	CDS	116337	116412	.	+	0	Name=XP_025987658.1;ID=cds-XP_025987658.1;Dbxref=GeneID:113003234%2CGenbank:XP_025987658.1;Parent=rna-XM_026131873.1
NW_020521538.1	Gnomon	CDS	120529	120755	.	+	0	Name=XP_025987658.1;ID=cds-XP_025987658.1;Dbxref=GeneID:113003234%2CGenbank:XP_025987658.1;Parent=rna-XM_026131873.1
NW_020521538.1	Gnomon	CDS	120829	121053	.	+	0	Name=XP_025987658.1;ID=cds-XP_025987658.1;Dbxref=GeneID:113003234%2CGenbank:XP_025987658.1;Parent=rna-XM_026131873.1
NW_020521538.1	Gnomon	CDS	121193	121576	.	+	0	Name=XP_025987658.1;ID=cds-XP_025987658.1;Dbxref=GeneID:113003234%2CGenbank:XP_025987658.1;Parent=rna-XM_026131873.1
NW_020521538.1	Gnomon	mRNA	277177	290587	.	+	.	Name=XM_026131835.1;ID=rna-XM_026131835.1;Dbxref=GeneID:105206368%2CGenbank:XM_026131835.1;Parent=gene-LOC105206368
NW_020521538.1	Gnomon	exon	662560	662921	.	+	.	ID=exon-XM_026131741.1-8;Dbxref=GeneID:105205671%2CGenbank:XM_026131741.1;Parent=rna-XM_026131741.1
NW_020521538.1	Gnomon	exon	663138	663329	.	+	.	ID=exon-XM_026131741.1-9;Dbxref=GeneID:105205671%2CGenbank:XM_026131741.1;Parent=rna-XM_026131741.1
NW_020521538.1	Gnomon	exon	657224	657374	.	+	.	ID=exon-XM_026131741.1-1;Dbxref=GeneID:105205671%2CGenbank:XM_026131741.1;Parent=rna-XM_026131741.1
NW_020521538.1	Gnomon	exon	657454	657651	.	+	.	ID=exon-XM_026131741.1-2;Dbxref=GeneID:105205671%2CGenbank:XM_026131741.1;Parent=rna-XM_026131741.1
NW_020521538.1	Gnomon	exon	657730	660924	.	+	.	ID=exon-XM_026131741.1-3;Dbxref=GeneID:105205671%2CGenbank:XM_026131741.1;Parent=rna-XM_026131741.1
NW_020521538.1	Gnomon	exon	661042	661157	.	+	.	ID=exon-XM_026131741.1-4;Dbxref=GeneID:105205671%2CGenbank:XM_026131741.1;Parent=rna-XM_026131741.1
NW_020521538.1	Gnomon	exon	661224	661333	.	+	.	ID=exon-XM_026131741.1-5;Dbxref=GeneID:105205671%2CGenbank:XM_026131741.1;Parent=rna-XM_026131741.1
NW_020521538.1	Gnomon	exon	661636	661757	.	+	.	ID=exon-XM_026131741.1-6;Dbxref=GeneID:105205671%2CGenbank:XM_026131741.1;Parent=rna-XM_026131741.1
NW_020521538.1	Gnomon	exon	661846	662216	.	+	.	ID=exon-XM_026131741.1-7;Dbxref=GeneID:105205671%2CGenbank:XM_026131741.1;Parent=rna-XM_026131741.1
NW_020521538.1	Gnomon	mRNA	708315	710456	.	-	.	Name=XM_011175131.2;ID=rna-XM_011175131.2;Dbxref=GeneID:105205676%2CGenbank:XM_011175131.2;Parent=gene-LOC105205676
NW_020521538.1	Gnomon	exon	562067	562208	.	-	.	ID=exon-XM_026131913.1-9;Dbxref=GeneID:105205845%2CGenbank:XM_026131913.1;Parent=rna-XM_026131913.1
NW_020521538.1	Gnomon	exon	563834	563966	.	-	.	ID=exon-XM_026131913.1-3;Dbxref=GeneID:105205845%2CGenbank:XM_026131913.1;Parent=rna-XM_026131913.1
NW_020521538.1	Gnomon	exon	563592	563765	.	-	.	ID=exon-XM_026131913.1-4;Dbxref=GeneID:105205845%2CGenbank:XM_026131913.1;Parent=rna-XM_026131913.1
NW_020521538.1	Gnomon	exon	565093	565355	.	-	.	ID=exon-XM_026131913.1-1;Dbxref=GeneID:105205845%2CGenbank:XM_026131913.1;Parent=rna-XM_026131913.1
NW_020521538.1	Gnomon	exon	564048	564257	.	-	.	ID=exon-XM_026131913.1-2;Dbxref=GeneID:105205845%2CGenbank:XM_026131913.1;Parent=rna-XM_026131913.1
NW_020521538.1	Gnomon	exon	562677	562870	.	-	.	ID=exon-XM_026131913.1-7;Dbxref=GeneID:105205845%2CGenbank:XM_026131913.1;Parent=rna-XM_026131913.1
NW_020521538.1	Gnomon	exon	562457	562574	.	-	.	ID=exon-XM_026131913.1-8;Dbxref=GeneID:105205845%2CGenbank:XM_026131913.1;Parent=rna-XM_026131913.1
NW_020521538.1	Gnomon	exon	563382	563507	.	-	.	ID=exon-XM_026131913.1-5;Dbxref=GeneID:105205845%2CGenbank:XM_026131913.1;Parent=rna-XM_026131913.1
NW_020521538.1	Gnomon	exon	563072	563251	.	-	.	ID=exon-XM_026131913.1-6;Dbxref=GeneID:105205845%2CGenbank:XM_026131913.1;Parent=rna-XM_026131913.1
NW_020521538.1	Gnomon	CDS	681254	681412	.	-	0	Name=XP_011173427.1;ID=cds-XP_011173427.1;Dbxref=GeneID:105205675%2CGenbank:XP_011173427.1;Parent=rna-XM_011175125.2
NW_020521538.1	Gnomon	CDS	681012	681159	.	-	0	Name=XP_011173427.1;ID=cds-XP_011173427.1;Dbxref=GeneID:105205675%2CGenbank:XP_011173427.1;Parent=rna-XM_011175125.2
NW_020521538.1	Gnomon	CDS	680628	680922	.	-	0	Name=XP_011173427.1;ID=cds-XP_011173427.1;Dbxref=GeneID:105205675%2CGenbank:XP_011173427.1;Parent=rna-XM_011175125.2
NW_020521538.1	Gnomon	CDS	680155	680493	.	-	0	Name=XP_011173427.1;ID=cds-XP_011173427.1;Dbxref=GeneID:105205675%2CGenbank:XP_011173427.1;Parent=rna-XM_011175125.2
NW_020521538.1	Gnomon	CDS	679915	680087	.	-	0	Name=XP_011173427.1;ID=cds-XP_011173427.1;Dbxref=GeneID:105205675%2CGenbank:XP_011173427.1;Parent=rna-XM_011175125.2
NW_020521538.1	Gnomon	CDS	679451	679593	.	-	0	Name=XP_011173427.1;ID=cds-XP_011173427.1;Dbxref=GeneID:105205675%2CGenbank:XP_011173427.1;Parent=rna-XM_011175125.2
NW_020521538.1	Gnomon	CDS	678664	678750	.	-	0	Name=XP_011173427.1;ID=cds-XP_011173427.1;Dbxref=GeneID:105205675%2CGenbank:XP_011173427.1;Parent=rna-XM_011175125.2
NW_020521538.1	Gnomon	CDS	677826	678059	.	-	0	Name=XP_011173427.1;ID=cds-XP_011173427.1;Dbxref=GeneID:105205675%2CGenbank:XP_011173427.1;Parent=rna-XM_011175125.2
NW_020521538.1	Gnomon	CDS	673805	677368	.	-	0	Name=XP_011173427.1;ID=cds-XP_011173427.1;Dbxref=GeneID:105205675%2CGenbank:XP_011173427.1;Parent=rna-XM_011175125.2
NW_020521538.1	Gnomon	CDS	673176	673283	.	-	0	Name=XP_011173427.1;ID=cds-XP_011173427.1;Dbxref=GeneID:105205675%2CGenbank:XP_011173427.1;Parent=rna-XM_011175125.2
NW_020521538.1	Gnomon	CDS	672887	672997	.	-	0	Name=XP_011173427.1;ID=cds-XP_011173427.1;Dbxref=GeneID:105205675%2CGenbank:XP_011173427.1;Parent=rna-XM_011175125.2
NW_020521538.1	Gnomon	CDS	671888	671992	.	-	0	Name=XP_011173427.1;ID=cds-XP_011173427.1;Dbxref=GeneID:105205675%2CGenbank:XP_011173427.1;Parent=rna-XM_011175125.2
NW_020521538.1	Gnomon	CDS	671192	671398	.	-	0	Name=XP_011173427.1;ID=cds-XP_011173427.1;Dbxref=GeneID:105205675%2CGenbank:XP_011173427.1;Parent=rna-XM_011175125.2
NW_020521538.1	Gnomon	CDS	670715	670894	.	-	0	Name=XP_011173427.1;ID=cds-XP_011173427.1;Dbxref=GeneID:105205675%2CGenbank:XP_011173427.1;Parent=rna-XM_011175125.2
NW_020521538.1	Gnomon	exon	1223383	1223497	.	-	.	ID=exon-XM_011175235.2-1;Dbxref=GeneID:105205737%2CGenbank:XM_011175235.2;Parent=rna-XM_011175235.2
NW_020521538.1	Gnomon	exon	1222216	1222331	.	-	.	ID=exon-XM_011175235.2-2;Dbxref=GeneID:105205737%2CGenbank:XM_011175235.2;Parent=rna-XM_011175235.2
NW_020521538.1	Gnomon	exon	1221346	1221549	.	-	.	ID=exon-XM_011175235.2-5;Dbxref=GeneID:105205737%2CGenbank:XM_011175235.2;Parent=rna-XM_011175235.2
NW_020521538.1	Gnomon	exon	1221118	1221221	.	-	.	ID=exon-XM_011175235.2-6;Dbxref=GeneID:105205737%2CGenbank:XM_011175235.2;Parent=rna-XM_011175235.2
NW_020521538.1	Gnomon	exon	1221955	1222088	.	-	.	ID=exon-XM_011175235.2-3;Dbxref=GeneID:105205737%2CGenbank:XM_011175235.2;Parent=rna-XM_011175235.2
NW_020521538.1	Gnomon	exon	1221624	1221735	.	-	.	ID=exon-XM_011175235.2-4;Dbxref=GeneID:105205737%2CGenbank:XM_011175235.2;Parent=rna-XM_011175235.2
NW_020521538.1	Gnomon	exon	1219901	1220132	.	-	.	ID=exon-XM_011175235.2-9;Dbxref=GeneID:105205737%2CGenbank:XM_011175235.2;Parent=rna-XM_011175235.2
NW_020521538.1	Gnomon	exon	1220621	1220753	.	-	.	ID=exon-XM_011175235.2-7;Dbxref=GeneID:105205737%2CGenbank:XM_011175235.2;Parent=rna-XM_011175235.2
NW_020521538.1	Gnomon	exon	1220231	1220497	.	-	.	ID=exon-XM_011175235.2-8;Dbxref=GeneID:105205737%2CGenbank:XM_011175235.2;Parent=rna-XM_011175235.2
NW_020521538.1	Gnomon	CDS	1086771	1086845	.	-	0	Name=XP_011173521.1;ID=cds-XP_011173521.1;Dbxref=GeneID:105205728%2CGenbank:XP_011173521.1;Parent=rna-XM_011175219.2
NW_020521538.1	Gnomon	CDS	1084912	1085035	.	-	0	Name=XP_011173521.1;ID=cds-XP_011173521.1;Dbxref=GeneID:105205728%2CGenbank:XP_011173521.1;Parent=rna-XM_011175219.2
NW_020521538.1	Gnomon	CDS	1083096	1083432	.	-	0	Name=XP_011173521.1;ID=cds-XP_011173521.1;Dbxref=GeneID:105205728%2CGenbank:XP_011173521.1;Parent=rna-XM_011175219.2
NW_020521538.1	Gnomon	CDS	1081672	1082140	.	-	0	Name=XP_011173521.1;ID=cds-XP_011173521.1;Dbxref=GeneID:105205728%2CGenbank:XP_011173521.1;Parent=rna-XM_011175219.2
NW_020521538.1	Gnomon	CDS	1078034	1078324	.	-	0	Name=XP_011173521.1;ID=cds-XP_011173521.1;Dbxref=GeneID:105205728%2CGenbank:XP_011173521.1;Parent=rna-XM_011175219.2
NW_020521538.1	Gnomon	CDS	1075748	1075969	.	-	0	Name=XP_011173521.1;ID=cds-XP_011173521.1;Dbxref=GeneID:105205728%2CGenbank:XP_011173521.1;Parent=rna-XM_011175219.2
NW_020521538.1	Gnomon	CDS	1075064	1075381	.	-	0	Name=XP_011173521.1;ID=cds-XP_011173521.1;Dbxref=GeneID:105205728%2CGenbank:XP_011173521.1;Parent=rna-XM_011175219.2
NW_020521538.1	Gnomon	CDS	1074831	1074968	.	-	0	Name=XP_011173521.1;ID=cds-XP_011173521.1;Dbxref=GeneID:105205728%2CGenbank:XP_011173521.1;Parent=rna-XM_011175219.2
NW_020521538.1	Gnomon	exon	2290881	2291005	.	-	.	ID=exon-XM_026131937.1-3;Dbxref=GeneID:105205864%2CGenbank:XM_026131937.1;Parent=rna-XM_026131937.1
NW_020521538.1	Gnomon	exon	2283670	2283781	.	-	.	ID=exon-XM_026131937.1-4;Dbxref=GeneID:105205864%2CGenbank:XM_026131937.1;Parent=rna-XM_026131937.1
NW_020521538.1	Gnomon	exon	2277029	2277174	.	-	.	ID=exon-XM_026131937.1-5;Dbxref=GeneID:105205864%2CGenbank:XM_026131937.1;Parent=rna-XM_026131937.1
NW_020521538.1	Gnomon	exon	2262586	2262725	.	-	.	ID=exon-XM_026131937.1-6;Dbxref=GeneID:105205864%2CGenbank:XM_026131937.1;Parent=rna-XM_026131937.1
NW_020521538.1	Gnomon	exon	2322174	2323356	.	-	.	ID=exon-XM_026131937.1-1;Dbxref=GeneID:105205864%2CGenbank:XM_026131937.1;Parent=rna-XM_026131937.1
NW_020521538.1	Gnomon	exon	2320402	2320605	.	-	.	ID=exon-XM_026131937.1-2;Dbxref=GeneID:105205864%2CGenbank:XM_026131937.1;Parent=rna-XM_026131937.1
NW_020521538.1	Gnomon	exon	2259274	2259445	.	-	.	ID=exon-XM_026131937.1-7;Dbxref=GeneID:105205864%2CGenbank:XM_026131937.1;Parent=rna-XM_026131937.1
NW_020521538.1	Gnomon	exon	2258972	2259098	.	-	.	ID=exon-XM_026131937.1-8;Dbxref=GeneID:105205864%2CGenbank:XM_026131937.1;Parent=rna-XM_026131937.1
NW_020521538.1	Gnomon	exon	2258117	2258197	.	-	.	ID=exon-XM_026131937.1-9;Dbxref=GeneID:105205864%2CGenbank:XM_026131937.1;Parent=rna-XM_026131937.1
NW_020521538.1	Gnomon	exon	92969	93521	.	-	.	ID=exon-XM_026131837.1-2;Dbxref=GeneID:105205839%2CGenbank:XM_026131837.1;Note=The sequence of the model RefSeq transcript was modified relative to this genomic sequence to represent the inferred CDS: added 1308 bases not found in genome assembly;Parent=rna-XM_026131837.1
NW_020521538.1	Gnomon	exon	92013	92713	.	-	.	ID=exon-XM_026131837.1-3;Dbxref=GeneID:105205839%2CGenbank:XM_026131837.1;Note=The sequence of the model RefSeq transcript was modified relative to this genomic sequence to represent the inferred CDS: added 1308 bases not found in genome assembly;Parent=rna-XM_026131837.1
NW_020521538.1	Gnomon	exon	94565	94777	.	-	.	ID=exon-XM_026131837.1-1;Dbxref=GeneID:105205839%2CGenbank:XM_026131837.1;Note=The sequence of the model RefSeq transcript was modified relative to this genomic sequence to represent the inferred CDS: added 1308 bases not found in genome assembly;Parent=rna-XM_026131837.1
NW_020521538.1	Gnomon	CDS	3762696	3762917	.	+	0	Name=XP_011173667.1;ID=cds-XP_011173667.1;Dbxref=GeneID:105205834%2CGenbank:XP_011173667.1;Parent=rna-XM_011175365.2
NW_020521538.1	Gnomon	CDS	3774793	3774939	.	+	0	Name=XP_011173667.1;ID=cds-XP_011173667.1;Dbxref=GeneID:105205834%2CGenbank:XP_011173667.1;Parent=rna-XM_011175365.2
NW_020521538.1	Gnomon	CDS	3776155	3776337	.	+	0	Name=XP_011173667.1;ID=cds-XP_011173667.1;Dbxref=GeneID:105205834%2CGenbank:XP_011173667.1;Parent=rna-XM_011175365.2
NW_020521538.1	Gnomon	CDS	3776577	3777013	.	+	0	Name=XP_011173667.1;ID=cds-XP_011173667.1;Dbxref=GeneID:105205834%2CGenbank:XP_011173667.1;Parent=rna-XM_011175365.2
NW_020521538.1	Gnomon	CDS	3777151	3777369	.	+	0	Name=XP_011173667.1;ID=cds-XP_011173667.1;Dbxref=GeneID:105205834%2CGenbank:XP_011173667.1;Parent=rna-XM_011175365.2
NW_020521538.1	Gnomon	CDS	3777652	3777823	.	+	0	Name=XP_011173667.1;ID=cds-XP_011173667.1;Dbxref=GeneID:105205834%2CGenbank:XP_011173667.1;Parent=rna-XM_011175365.2
NW_020521538.1	Gnomon	CDS	3781164	3781373	.	+	0	Name=XP_011173667.1;ID=cds-XP_011173667.1;Dbxref=GeneID:105205834%2CGenbank:XP_011173667.1;Parent=rna-XM_011175365.2
NW_020521538.1	Gnomon	mRNA	248009	263281	.	-	.	Name=XM_026131834.1;ID=rna-XM_026131834.1;Dbxref=GeneID:105195514%2CGenbank:XM_026131834.1;Parent=gene-LOC105195514
NW_020521538.1	Gnomon	mRNA	708315	710563	.	-	.	Name=XM_011175130.2;ID=rna-XM_011175130.2;Dbxref=GeneID:105205676%2CGenbank:XM_011175130.2;Parent=gene-LOC105205676
NW_020521538.1	Gnomon	exon	723696	723803	.	-	.	ID=exon-XM_026131843.1-10;Dbxref=GeneID:105205850%2CGenbank:XM_026131843.1;Parent=rna-XM_026131843.1
NW_020521538.1	Gnomon	exon	723394	723553	.	-	.	ID=exon-XM_026131843.1-11;Dbxref=GeneID:105205850%2CGenbank:XM_026131843.1;Parent=rna-XM_026131843.1
NW_020521538.1	Gnomon	exon	722805	723082	.	-	.	ID=exon-XM_026131843.1-12;Dbxref=GeneID:105205850%2CGenbank:XM_026131843.1;Parent=rna-XM_026131843.1
NW_020521538.1	Gnomon	exon	722398	722604	.	-	.	ID=exon-XM_026131843.1-13;Dbxref=GeneID:105205850%2CGenbank:XM_026131843.1;Parent=rna-XM_026131843.1
NW_020521538.1	Gnomon	exon	722157	722268	.	-	.	ID=exon-XM_026131843.1-14;Dbxref=GeneID:105205850%2CGenbank:XM_026131843.1;Parent=rna-XM_026131843.1
NW_020521538.1	Gnomon	exon	721666	721880	.	-	.	ID=exon-XM_026131843.1-15;Dbxref=GeneID:105205850%2CGenbank:XM_026131843.1;Parent=rna-XM_026131843.1
NW_020521538.1	Gnomon	exon	721267	721464	.	-	.	ID=exon-XM_026131843.1-16;Dbxref=GeneID:105205850%2CGenbank:XM_026131843.1;Parent=rna-XM_026131843.1
NW_020521538.1	Gnomon	exon	1437201	1437304	.	+	.	ID=exon-XM_026131888.1-1;Dbxref=GeneID:105205748%2CGenbank:XM_026131888.1;Parent=rna-XM_026131888.1
NW_020521538.1	Gnomon	exon	1437589	1437716	.	+	.	ID=exon-XM_026131888.1-2;Dbxref=GeneID:105205748%2CGenbank:XM_026131888.1;Parent=rna-XM_026131888.1
NW_020521538.1	Gnomon	exon	1437800	1437952	.	+	.	ID=exon-XM_026131888.1-3;Dbxref=GeneID:105205748%2CGenbank:XM_026131888.1;Parent=rna-XM_026131888.1
NW_020521538.1	Gnomon	exon	1438347	1438549	.	+	.	ID=exon-XM_026131888.1-4;Dbxref=GeneID:105205748%2CGenbank:XM_026131888.1;Parent=rna-XM_026131888.1
NW_020521538.1	Gnomon	exon	1438689	1439139	.	+	.	ID=exon-XM_026131888.1-5;Dbxref=GeneID:105205748%2CGenbank:XM_026131888.1;Parent=rna-XM_026131888.1
NW_020521538.1	Gnomon	exon	624738	624833	.	-	.	ID=exon-XM_011175115.2-4;Dbxref=GeneID:105205667%2CGenbank:XM_011175115.2;Parent=rna-XM_011175115.2
NW_020521538.1	Gnomon	exon	623565	623802	.	-	.	ID=exon-XM_011175115.2-5;Dbxref=GeneID:105205667%2CGenbank:XM_011175115.2;Parent=rna-XM_011175115.2
NW_020521538.1	Gnomon	exon	625729	625882	.	-	.	ID=exon-XM_011175115.2-2;Dbxref=GeneID:105205667%2CGenbank:XM_011175115.2;Parent=rna-XM_011175115.2
NW_020521538.1	Gnomon	exon	625444	625657	.	-	.	ID=exon-XM_011175115.2-3;Dbxref=GeneID:105205667%2CGenbank:XM_011175115.2;Parent=rna-XM_011175115.2
NW_020521538.1	Gnomon	exon	618471	618881	.	-	.	ID=exon-XM_011175115.2-8;Dbxref=GeneID:105205667%2CGenbank:XM_011175115.2;Parent=rna-XM_011175115.2
NW_020521538.1	Gnomon	exon	622915	623219	.	-	.	ID=exon-XM_011175115.2-6;Dbxref=GeneID:105205667%2CGenbank:XM_011175115.2;Parent=rna-XM_011175115.2
NW_020521538.1	Gnomon	exon	619394	622830	.	-	.	ID=exon-XM_011175115.2-7;Dbxref=GeneID:105205667%2CGenbank:XM_011175115.2;Parent=rna-XM_011175115.2
NW_020521538.1	Gnomon	exon	626184	626476	.	-	.	ID=exon-XM_011175115.2-1;Dbxref=GeneID:105205667%2CGenbank:XM_011175115.2;Parent=rna-XM_011175115.2
NW_020521538.1	Gnomon	CDS	1104803	1104869	.	+	0	Name=XP_011173524.1;ID=cds-XP_011173524.1;Dbxref=GeneID:105205730%2CGenbank:XP_011173524.1;Parent=rna-XM_011175222.2
NW_020521538.1	Gnomon	CDS	1105394	1105629	.	+	0	Name=XP_011173524.1;ID=cds-XP_011173524.1;Dbxref=GeneID:105205730%2CGenbank:XP_011173524.1;Parent=rna-XM_011175222.2
NW_020521538.1	Gnomon	mRNA	248009	263284	.	-	.	Name=XM_026131833.1;ID=rna-XM_026131833.1;Dbxref=GeneID:105195514%2CGenbank:XM_026131833.1;Parent=gene-LOC105195514
NW_020521538.1	Gnomon	exon	13403	14740	.	+	.	ID=exon-XM_026131759.1-12;Dbxref=GeneID:105205620%2CGenbank:XM_026131759.1;Parent=rna-XM_026131759.1
NW_020521538.1	Gnomon	exon	10187	10416	.	+	.	ID=exon-XM_026131759.1-10;Dbxref=GeneID:105205620%2CGenbank:XM_026131759.1;Parent=rna-XM_026131759.1
NW_020521538.1	Gnomon	exon	12918	13052	.	+	.	ID=exon-XM_026131759.1-11;Dbxref=GeneID:105205620%2CGenbank:XM_026131759.1;Parent=rna-XM_026131759.1
NW_020521538.1	Gnomon	exon	814645	814790	.	+	.	ID=exon-XM_011175162.2-2;Dbxref=GeneID:105205691%2CGenbank:XM_011175162.2;Parent=rna-XM_011175162.2
NW_020521538.1	Gnomon	exon	815594	815900	.	+	.	ID=exon-XM_011175162.2-3;Dbxref=GeneID:105205691%2CGenbank:XM_011175162.2;Parent=rna-XM_011175162.2
NW_020521538.1	Gnomon	exon	816043	816500	.	+	.	ID=exon-XM_011175162.2-4;Dbxref=GeneID:105205691%2CGenbank:XM_011175162.2;Parent=rna-XM_011175162.2
NW_020521538.1	Gnomon	exon	816656	817019	.	+	.	ID=exon-XM_011175162.2-5;Dbxref=GeneID:105205691%2CGenbank:XM_011175162.2;Parent=rna-XM_011175162.2
NW_020521538.1	Gnomon	exon	817207	817373	.	+	.	ID=exon-XM_011175162.2-6;Dbxref=GeneID:105205691%2CGenbank:XM_011175162.2;Parent=rna-XM_011175162.2
NW_020521538.1	Gnomon	exon	817658	818303	.	+	.	ID=exon-XM_011175162.2-7;Dbxref=GeneID:105205691%2CGenbank:XM_011175162.2;Parent=rna-XM_011175162.2
NW_020521538.1	Gnomon	exon	818404	818747	.	+	.	ID=exon-XM_011175162.2-8;Dbxref=GeneID:105205691%2CGenbank:XM_011175162.2;Parent=rna-XM_011175162.2
NW_020521538.1	Gnomon	exon	819185	819397	.	+	.	ID=exon-XM_011175162.2-9;Dbxref=GeneID:105205691%2CGenbank:XM_011175162.2;Parent=rna-XM_011175162.2
NW_020521538.1	Gnomon	exon	813509	813948	.	+	.	ID=exon-XM_011175162.2-1;Dbxref=GeneID:105205691%2CGenbank:XM_011175162.2;Parent=rna-XM_011175162.2
NW_020521538.1	Gnomon	mRNA	2222365	2225016	.	+	.	Name=XM_011175275.2;ID=rna-XM_011175275.2;Dbxref=GeneID:105205772%2CGenbank:XM_011175275.2;Parent=gene-LOC105205772
NW_020521538.1	Gnomon	gene	2653233	2657698	.	-	.	Name=LOC105192961;ID=gene-LOC105192961;Dbxref=GeneID:105192961
NW_020521538.1	Gnomon	exon	335047	335303	.	-	.	ID=exon-XM_011175051.2-3;Dbxref=GeneID:105205632%2CGenbank:XM_011175051.2;Parent=rna-XM_011175051.2
NW_020521538.1	Gnomon	exon	334605	334924	.	-	.	ID=exon-XM_011175051.2-4;Dbxref=GeneID:105205632%2CGenbank:XM_011175051.2;Parent=rna-XM_011175051.2
NW_020521538.1	Gnomon	exon	335937	336106	.	-	.	ID=exon-XM_011175051.2-1;Dbxref=GeneID:105205632%2CGenbank:XM_011175051.2;Parent=rna-XM_011175051.2
NW_020521538.1	Gnomon	exon	335731	335799	.	-	.	ID=exon-XM_011175051.2-2;Dbxref=GeneID:105205632%2CGenbank:XM_011175051.2;Parent=rna-XM_011175051.2
NW_020521538.1	Gnomon	mRNA	2215564	2222318	.	-	.	Name=XM_011175276.2;ID=rna-XM_011175276.2;Dbxref=GeneID:105205773%2CGenbank:XM_011175276.2;Parent=gene-LOC105205773
NW_020521538.1	Gnomon	exon	455209	455289	.	-	.	ID=exon-XR_851295.1-6;Dbxref=GeneID:105205649%2CGenbank:XR_851295.1;Parent=rna-XR_851295.1
NW_020521538.1	Gnomon	exon	462245	462449	.	-	.	ID=exon-XR_851295.1-1;Dbxref=GeneID:105205649%2CGenbank:XR_851295.1;Parent=rna-XR_851295.1
NW_020521538.1	Gnomon	exon	457119	457361	.	-	.	ID=exon-XR_851295.1-4;Dbxref=GeneID:105205649%2CGenbank:XR_851295.1;Parent=rna-XR_851295.1
NW_020521538.1	Gnomon	exon	455469	455757	.	-	.	ID=exon-XR_851295.1-5;Dbxref=GeneID:105205649%2CGenbank:XR_851295.1;Parent=rna-XR_851295.1
NW_020521538.1	Gnomon	exon	462058	462168	.	-	.	ID=exon-XR_851295.1-2;Dbxref=GeneID:105205649%2CGenbank:XR_851295.1;Parent=rna-XR_851295.1
NW_020521538.1	Gnomon	exon	461071	461364	.	-	.	ID=exon-XR_851295.1-3;Dbxref=GeneID:105205649%2CGenbank:XR_851295.1;Parent=rna-XR_851295.1
NW_020521538.1	Gnomon	exon	714332	714967	.	-	.	ID=exon-XM_011175138.2-5;Dbxref=GeneID:105205679%2CGenbank:XM_011175138.2;Parent=rna-XM_011175138.2
NW_020521538.1	Gnomon	exon	715562	716221	.	-	.	ID=exon-XM_011175138.2-3;Dbxref=GeneID:105205679%2CGenbank:XM_011175138.2;Parent=rna-XM_011175138.2
NW_020521538.1	Gnomon	exon	715270	715481	.	-	.	ID=exon-XM_011175138.2-4;Dbxref=GeneID:105205679%2CGenbank:XM_011175138.2;Parent=rna-XM_011175138.2
NW_020521538.1	Gnomon	exon	717427	717754	.	-	.	ID=exon-XM_011175138.2-1;Dbxref=GeneID:105205679%2CGenbank:XM_011175138.2;Parent=rna-XM_011175138.2
NW_020521538.1	Gnomon	exon	716428	716849	.	-	.	ID=exon-XM_011175138.2-2;Dbxref=GeneID:105205679%2CGenbank:XM_011175138.2;Parent=rna-XM_011175138.2
NW_020521538.1	Gnomon	exon	363180	363450	.	+	.	ID=exon-XM_011175056.2-10;Dbxref=GeneID:105205636%2CGenbank:XM_011175056.2;Parent=rna-XM_011175056.2
NW_020521538.1	Gnomon	exon	363520	363928	.	+	.	ID=exon-XM_011175056.2-11;Dbxref=GeneID:105205636%2CGenbank:XM_011175056.2;Parent=rna-XM_011175056.2
NW_020521538.1	Gnomon	exon	1008952	1009049	.	-	.	ID=exon-XM_026131764.1-7;Dbxref=GeneID:105205722%2CGenbank:XM_026131764.1;Parent=rna-XM_026131764.1
NW_020521538.1	Gnomon	exon	1008330	1008418	.	-	.	ID=exon-XM_026131764.1-8;Dbxref=GeneID:105205722%2CGenbank:XM_026131764.1;Parent=rna-XM_026131764.1
NW_020521538.1	Gnomon	exon	1007085	1007543	.	-	.	ID=exon-XM_026131764.1-9;Dbxref=GeneID:105205722%2CGenbank:XM_026131764.1;Parent=rna-XM_026131764.1
NW_020521538.1	Gnomon	exon	1014805	1014997	.	-	.	ID=exon-XM_026131764.1-3;Dbxref=GeneID:105205722%2CGenbank:XM_026131764.1;Parent=rna-XM_026131764.1
NW_020521538.1	Gnomon	exon	1010333	1010734	.	-	.	ID=exon-XM_026131764.1-4;Dbxref=GeneID:105205722%2CGenbank:XM_026131764.1;Parent=rna-XM_026131764.1
NW_020521538.1	Gnomon	exon	1009970	1010240	.	-	.	ID=exon-XM_026131764.1-5;Dbxref=GeneID:105205722%2CGenbank:XM_026131764.1;Parent=rna-XM_026131764.1
NW_020521538.1	Gnomon	exon	1009378	1009881	.	-	.	ID=exon-XM_026131764.1-6;Dbxref=GeneID:105205722%2CGenbank:XM_026131764.1;Parent=rna-XM_026131764.1
NW_020521538.1	Gnomon	exon	1045868	1046012	.	-	.	ID=exon-XM_026131764.1-1;Dbxref=GeneID:105205722%2CGenbank:XM_026131764.1;Parent=rna-XM_026131764.1
NW_020521538.1	Gnomon	exon	1034581	1034690	.	-	.	ID=exon-XM_026131764.1-2;Dbxref=GeneID:105205722%2CGenbank:XM_026131764.1;Parent=rna-XM_026131764.1
NW_020521538.1	Gnomon	exon	501204	501319	.	+	.	ID=exon-XM_011175076.2-10;Dbxref=GeneID:105205653%2CGenbank:XM_011175076.2;Note=The sequence of the model RefSeq transcript was modified relative to this genomic sequence to represent the inferred CDS: added 652 bases not found in genome assembly;Parent=rna-XM_011175076.2
NW_020521538.1	Gnomon	exon	501547	501729	.	+	.	ID=exon-XM_011175076.2-11;Dbxref=GeneID:105205653%2CGenbank:XM_011175076.2;Note=The sequence of the model RefSeq transcript was modified relative to this genomic sequence to represent the inferred CDS: added 652 bases not found in genome assembly;Parent=rna-XM_011175076.2
NW_020521538.1	Gnomon	exon	501802	501974	.	+	.	ID=exon-XM_011175076.2-12;Dbxref=GeneID:105205653%2CGenbank:XM_011175076.2;Note=The sequence of the model RefSeq transcript was modified relative to this genomic sequence to represent the inferred CDS: added 652 bases not found in genome assembly;Parent=rna-XM_011175076.2
NW_020521538.1	Gnomon	exon	903352	903479	.	-	.	ID=exon-XM_026131765.1-8;Dbxref=GeneID:105205707%2CGenbank:XM_026131765.1;Parent=rna-XM_026131765.1
NW_020521538.1	Gnomon	exon	902886	903030	.	-	.	ID=exon-XM_026131765.1-9;Dbxref=GeneID:105205707%2CGenbank:XM_026131765.1;Parent=rna-XM_026131765.1
NW_020521538.1	Gnomon	exon	904033	904208	.	-	.	ID=exon-XM_026131765.1-6;Dbxref=GeneID:105205707%2CGenbank:XM_026131765.1;Parent=rna-XM_026131765.1
NW_020521538.1	Gnomon	exon	903566	903938	.	-	.	ID=exon-XM_026131765.1-7;Dbxref=GeneID:105205707%2CGenbank:XM_026131765.1;Parent=rna-XM_026131765.1
NW_020521538.1	Gnomon	exon	906626	906711	.	-	.	ID=exon-XM_026131765.1-1;Dbxref=GeneID:105205707%2CGenbank:XM_026131765.1;Parent=rna-XM_026131765.1
NW_020521538.1	Gnomon	exon	904499	904643	.	-	.	ID=exon-XM_026131765.1-4;Dbxref=GeneID:105205707%2CGenbank:XM_026131765.1;Parent=rna-XM_026131765.1
NW_020521538.1	Gnomon	exon	904311	904429	.	-	.	ID=exon-XM_026131765.1-5;Dbxref=GeneID:105205707%2CGenbank:XM_026131765.1;Parent=rna-XM_026131765.1
NW_020521538.1	Gnomon	exon	904920	905106	.	-	.	ID=exon-XM_026131765.1-2;Dbxref=GeneID:105205707%2CGenbank:XM_026131765.1;Parent=rna-XM_026131765.1
NW_020521538.1	Gnomon	exon	904712	904840	.	-	.	ID=exon-XM_026131765.1-3;Dbxref=GeneID:105205707%2CGenbank:XM_026131765.1;Parent=rna-XM_026131765.1
NW_020521538.1	Gnomon	mRNA	248009	263284	.	-	.	Name=XM_026131832.1;ID=rna-XM_026131832.1;Dbxref=GeneID:105195514%2CGenbank:XM_026131832.1;Parent=gene-LOC105195514
NW_020521538.1	Gnomon	exon	3034322	3036215	.	-	.	ID=exon-XM_011175342.2-10;Dbxref=GeneID:105205819%2CGenbank:XM_011175342.2;Parent=rna-XM_011175342.2
NW_020521538.1	Gnomon	exon	2258972	2259098	.	-	.	ID=exon-XM_026131936.1-8;Dbxref=GeneID:105205864%2CGenbank:XM_026131936.1;Parent=rna-XM_026131936.1
NW_020521538.1	Gnomon	exon	2258117	2258197	.	-	.	ID=exon-XM_026131936.1-9;Dbxref=GeneID:105205864%2CGenbank:XM_026131936.1;Parent=rna-XM_026131936.1
NW_020521538.1	Gnomon	CDS	3523036	3523129	.	+	0	Name=XP_011173664.1;ID=cds-XP_011173664.1;Dbxref=GeneID:105205832%2CGenbank:XP_011173664.1;Parent=rna-XM_011175362.2
NW_020521538.1	Gnomon	CDS	3523213	3523366	.	+	0	Name=XP_011173664.1;ID=cds-XP_011173664.1;Dbxref=GeneID:105205832%2CGenbank:XP_011173664.1;Parent=rna-XM_011175362.2
NW_020521538.1	Gnomon	CDS	3524066	3524246	.	+	0	Name=XP_011173664.1;ID=cds-XP_011173664.1;Dbxref=GeneID:105205832%2CGenbank:XP_011173664.1;Parent=rna-XM_011175362.2
NW_020521538.1	Gnomon	CDS	3524313	3524444	.	+	0	Name=XP_011173664.1;ID=cds-XP_011173664.1;Dbxref=GeneID:105205832%2CGenbank:XP_011173664.1;Parent=rna-XM_011175362.2
NW_020521538.1	Gnomon	CDS	3525212	3525307	.	+	0	Name=XP_011173664.1;ID=cds-XP_011173664.1;Dbxref=GeneID:105205832%2CGenbank:XP_011173664.1;Parent=rna-XM_011175362.2
NW_020521538.1	Gnomon	CDS	3525478	3525641	.	+	0	Name=XP_011173664.1;ID=cds-XP_011173664.1;Dbxref=GeneID:105205832%2CGenbank:XP_011173664.1;Parent=rna-XM_011175362.2
NW_020521538.1	Gnomon	CDS	3531892	3532009	.	+	0	Name=XP_011173664.1;ID=cds-XP_011173664.1;Dbxref=GeneID:105205832%2CGenbank:XP_011173664.1;Parent=rna-XM_011175362.2
NW_020521538.1	Gnomon	CDS	3532150	3532412	.	+	0	Name=XP_011173664.1;ID=cds-XP_011173664.1;Dbxref=GeneID:105205832%2CGenbank:XP_011173664.1;Parent=rna-XM_011175362.2
NW_020521538.1	Gnomon	CDS	3533083	3533215	.	+	0	Name=XP_011173664.1;ID=cds-XP_011173664.1;Dbxref=GeneID:105205832%2CGenbank:XP_011173664.1;Parent=rna-XM_011175362.2
NW_020521538.1	Gnomon	CDS	3533287	3533441	.	+	0	Name=XP_011173664.1;ID=cds-XP_011173664.1;Dbxref=GeneID:105205832%2CGenbank:XP_011173664.1;Parent=rna-XM_011175362.2
NW_020521538.1	Gnomon	CDS	3534406	3534539	.	+	0	Name=XP_011173664.1;ID=cds-XP_011173664.1;Dbxref=GeneID:105205832%2CGenbank:XP_011173664.1;Parent=rna-XM_011175362.2
NW_020521538.1	Gnomon	CDS	3534629	3534779	.	+	0	Name=XP_011173664.1;ID=cds-XP_011173664.1;Dbxref=GeneID:105205832%2CGenbank:XP_011173664.1;Parent=rna-XM_011175362.2
NW_020521538.1	Gnomon	CDS	3534894	3534974	.	+	0	Name=XP_011173664.1;ID=cds-XP_011173664.1;Dbxref=GeneID:105205832%2CGenbank:XP_011173664.1;Parent=rna-XM_011175362.2
NW_020521538.1	Gnomon	CDS	3540627	3540724	.	+	0	Name=XP_011173664.1;ID=cds-XP_011173664.1;Dbxref=GeneID:105205832%2CGenbank:XP_011173664.1;Parent=rna-XM_011175362.2
NW_020521538.1	Gnomon	CDS	3627593	3627670	.	+	0	Name=XP_011173664.1;ID=cds-XP_011173664.1;Dbxref=GeneID:105205832%2CGenbank:XP_011173664.1;Parent=rna-XM_011175362.2
NW_020521538.1	Gnomon	CDS	3627754	3627841	.	+	0	Name=XP_011173664.1;ID=cds-XP_011173664.1;Dbxref=GeneID:105205832%2CGenbank:XP_011173664.1;Parent=rna-XM_011175362.2
NW_020521538.1	Gnomon	CDS	3628156	3628354	.	+	0	Name=XP_011173664.1;ID=cds-XP_011173664.1;Dbxref=GeneID:105205832%2CGenbank:XP_011173664.1;Parent=rna-XM_011175362.2
NW_020521538.1	Gnomon	CDS	3629687	3629924	.	+	0	Name=XP_011173664.1;ID=cds-XP_011173664.1;Dbxref=GeneID:105205832%2CGenbank:XP_011173664.1;Parent=rna-XM_011175362.2
NW_020521538.1	Gnomon	CDS	3630263	3630363	.	+	0	Name=XP_011173664.1;ID=cds-XP_011173664.1;Dbxref=GeneID:105205832%2CGenbank:XP_011173664.1;Parent=rna-XM_011175362.2
NW_020521538.1	Gnomon	CDS	3633941	3634040	.	+	0	Name=XP_011173664.1;ID=cds-XP_011173664.1;Dbxref=GeneID:105205832%2CGenbank:XP_011173664.1;Parent=rna-XM_011175362.2
NW_020521538.1	Gnomon	CDS	3635250	3635384	.	+	0	Name=XP_011173664.1;ID=cds-XP_011173664.1;Dbxref=GeneID:105205832%2CGenbank:XP_011173664.1;Parent=rna-XM_011175362.2
NW_020521538.1	Gnomon	CDS	3637816	3638046	.	+	0	Name=XP_011173664.1;ID=cds-XP_011173664.1;Dbxref=GeneID:105205832%2CGenbank:XP_011173664.1;Parent=rna-XM_011175362.2
NW_020521538.1	Gnomon	CDS	3638594	3638878	.	+	0	Name=XP_011173664.1;ID=cds-XP_011173664.1;Dbxref=GeneID:105205832%2CGenbank:XP_011173664.1;Parent=rna-XM_011175362.2
NW_020521538.1	Gnomon	CDS	3638950	3639051	.	+	0	Name=XP_011173664.1;ID=cds-XP_011173664.1;Dbxref=GeneID:105205832%2CGenbank:XP_011173664.1;Parent=rna-XM_011175362.2
NW_020521538.1	Gnomon	CDS	3639298	3639456	.	+	0	Name=XP_011173664.1;ID=cds-XP_011173664.1;Dbxref=GeneID:105205832%2CGenbank:XP_011173664.1;Parent=rna-XM_011175362.2
NW_020521538.1	Gnomon	CDS	3639649	3639735	.	+	0	Name=XP_011173664.1;ID=cds-XP_011173664.1;Dbxref=GeneID:105205832%2CGenbank:XP_011173664.1;Parent=rna-XM_011175362.2
NW_020521538.1	Gnomon	CDS	3639824	3640050	.	+	0	Name=XP_011173664.1;ID=cds-XP_011173664.1;Dbxref=GeneID:105205832%2CGenbank:XP_011173664.1;Parent=rna-XM_011175362.2
NW_020521538.1	Gnomon	exon	2262586	2262725	.	-	.	ID=exon-XM_026131936.1-6;Dbxref=GeneID:105205864%2CGenbank:XM_026131936.1;Parent=rna-XM_026131936.1
NW_020521538.1	Gnomon	exon	2259274	2259445	.	-	.	ID=exon-XM_026131936.1-7;Dbxref=GeneID:105205864%2CGenbank:XM_026131936.1;Parent=rna-XM_026131936.1
NW_020521538.1	Gnomon	exon	2283670	2283781	.	-	.	ID=exon-XM_026131936.1-4;Dbxref=GeneID:105205864%2CGenbank:XM_026131936.1;Parent=rna-XM_026131936.1
NW_020521538.1	Gnomon	exon	2277029	2277174	.	-	.	ID=exon-XM_026131936.1-5;Dbxref=GeneID:105205864%2CGenbank:XM_026131936.1;Parent=rna-XM_026131936.1
NW_020521538.1	Gnomon	exon	2320402	2320605	.	-	.	ID=exon-XM_026131936.1-2;Dbxref=GeneID:105205864%2CGenbank:XM_026131936.1;Parent=rna-XM_026131936.1
NW_020521538.1	Gnomon	exon	2290881	2291005	.	-	.	ID=exon-XM_026131936.1-3;Dbxref=GeneID:105205864%2CGenbank:XM_026131936.1;Parent=rna-XM_026131936.1
NW_020521538.1	Gnomon	exon	2322174	2323356	.	-	.	ID=exon-XM_026131936.1-1;Dbxref=GeneID:105205864%2CGenbank:XM_026131936.1;Parent=rna-XM_026131936.1
NW_020521538.1	Gnomon	mRNA	2222363	2225016	.	+	.	Name=XM_011175274.2;ID=rna-XM_011175274.2;Dbxref=GeneID:105205772%2CGenbank:XM_011175274.2;Parent=gene-LOC105205772
NW_020521538.1	Gnomon	CDS	3020660	3020661	.	-	0	Name=XP_025987655.1;ID=cds-XP_025987655.1;Dbxref=GeneID:113003232%2CGenbank:XP_025987655.1;Parent=rna-XM_026131870.1
NW_020521538.1	Gnomon	CDS	3019629	3019789	.	-	0	Name=XP_025987655.1;ID=cds-XP_025987655.1;Dbxref=GeneID:113003232%2CGenbank:XP_025987655.1;Parent=rna-XM_026131870.1
NW_020521538.1	Gnomon	CDS	3018902	3019038	.	-	0	Name=XP_025987655.1;ID=cds-XP_025987655.1;Dbxref=GeneID:113003232%2CGenbank:XP_025987655.1;Parent=rna-XM_026131870.1
NW_020521538.1	Gnomon	exon	1045868	1046012	.	-	.	ID=exon-XM_011175211.2-1;Dbxref=GeneID:105205722%2CGenbank:XM_011175211.2;Parent=rna-XM_011175211.2
NW_020521538.1	Gnomon	exon	1034581	1034690	.	-	.	ID=exon-XM_011175211.2-2;Dbxref=GeneID:105205722%2CGenbank:XM_011175211.2;Parent=rna-XM_011175211.2
NW_020521538.1	Gnomon	exon	1014805	1014997	.	-	.	ID=exon-XM_011175211.2-3;Dbxref=GeneID:105205722%2CGenbank:XM_011175211.2;Parent=rna-XM_011175211.2
NW_020521538.1	Gnomon	exon	1010333	1010734	.	-	.	ID=exon-XM_011175211.2-4;Dbxref=GeneID:105205722%2CGenbank:XM_011175211.2;Parent=rna-XM_011175211.2
NW_020521538.1	Gnomon	exon	1009970	1010240	.	-	.	ID=exon-XM_011175211.2-5;Dbxref=GeneID:105205722%2CGenbank:XM_011175211.2;Parent=rna-XM_011175211.2
NW_020521538.1	Gnomon	exon	1009378	1009881	.	-	.	ID=exon-XM_011175211.2-6;Dbxref=GeneID:105205722%2CGenbank:XM_011175211.2;Parent=rna-XM_011175211.2
NW_020521538.1	Gnomon	exon	1008952	1009049	.	-	.	ID=exon-XM_011175211.2-7;Dbxref=GeneID:105205722%2CGenbank:XM_011175211.2;Parent=rna-XM_011175211.2
NW_020521538.1	Gnomon	exon	1008330	1008418	.	-	.	ID=exon-XM_011175211.2-8;Dbxref=GeneID:105205722%2CGenbank:XM_011175211.2;Parent=rna-XM_011175211.2
NW_020521538.1	Gnomon	exon	1007085	1007543	.	-	.	ID=exon-XM_011175211.2-9;Dbxref=GeneID:105205722%2CGenbank:XM_011175211.2;Parent=rna-XM_011175211.2
NW_020521538.1	Gnomon	exon	562457	562574	.	-	.	ID=exon-XM_026131914.1-8;Dbxref=GeneID:105205845%2CGenbank:XM_026131914.1;Parent=rna-XM_026131914.1
NW_020521538.1	Gnomon	exon	562067	562208	.	-	.	ID=exon-XM_026131914.1-9;Dbxref=GeneID:105205845%2CGenbank:XM_026131914.1;Parent=rna-XM_026131914.1
NW_020521538.1	Gnomon	exon	565093	565355	.	-	.	ID=exon-XM_026131914.1-1;Dbxref=GeneID:105205845%2CGenbank:XM_026131914.1;Parent=rna-XM_026131914.1
NW_020521538.1	Gnomon	exon	564048	564257	.	-	.	ID=exon-XM_026131914.1-2;Dbxref=GeneID:105205845%2CGenbank:XM_026131914.1;Parent=rna-XM_026131914.1
NW_020521538.1	Gnomon	exon	563834	563966	.	-	.	ID=exon-XM_026131914.1-3;Dbxref=GeneID:105205845%2CGenbank:XM_026131914.1;Parent=rna-XM_026131914.1
NW_020521538.1	Gnomon	exon	563592	563765	.	-	.	ID=exon-XM_026131914.1-4;Dbxref=GeneID:105205845%2CGenbank:XM_026131914.1;Parent=rna-XM_026131914.1
NW_020521538.1	Gnomon	exon	563382	563507	.	-	.	ID=exon-XM_026131914.1-5;Dbxref=GeneID:105205845%2CGenbank:XM_026131914.1;Parent=rna-XM_026131914.1
NW_020521538.1	Gnomon	exon	563072	563251	.	-	.	ID=exon-XM_026131914.1-6;Dbxref=GeneID:105205845%2CGenbank:XM_026131914.1;Parent=rna-XM_026131914.1
NW_020521538.1	Gnomon	exon	562677	562870	.	-	.	ID=exon-XM_026131914.1-7;Dbxref=GeneID:105205845%2CGenbank:XM_026131914.1;Parent=rna-XM_026131914.1
NW_020521538.1	Gnomon	CDS	3523036	3523129	.	+	0	Name=XP_011173663.1;ID=cds-XP_011173663.1;Dbxref=GeneID:105205832%2CGenbank:XP_011173663.1;Parent=rna-XM_011175361.2
NW_020521538.1	Gnomon	CDS	3523213	3523366	.	+	0	Name=XP_011173663.1;ID=cds-XP_011173663.1;Dbxref=GeneID:105205832%2CGenbank:XP_011173663.1;Parent=rna-XM_011175361.2
NW_020521538.1	Gnomon	CDS	3524066	3524246	.	+	0	Name=XP_011173663.1;ID=cds-XP_011173663.1;Dbxref=GeneID:105205832%2CGenbank:XP_011173663.1;Parent=rna-XM_011175361.2
NW_020521538.1	Gnomon	CDS	3524313	3524444	.	+	0	Name=XP_011173663.1;ID=cds-XP_011173663.1;Dbxref=GeneID:105205832%2CGenbank:XP_011173663.1;Parent=rna-XM_011175361.2
NW_020521538.1	Gnomon	CDS	3525212	3525307	.	+	0	Name=XP_011173663.1;ID=cds-XP_011173663.1;Dbxref=GeneID:105205832%2CGenbank:XP_011173663.1;Parent=rna-XM_011175361.2
NW_020521538.1	Gnomon	CDS	3525478	3525641	.	+	0	Name=XP_011173663.1;ID=cds-XP_011173663.1;Dbxref=GeneID:105205832%2CGenbank:XP_011173663.1;Parent=rna-XM_011175361.2
NW_020521538.1	Gnomon	CDS	3531892	3532009	.	+	0	Name=XP_011173663.1;ID=cds-XP_011173663.1;Dbxref=GeneID:105205832%2CGenbank:XP_011173663.1;Parent=rna-XM_011175361.2
NW_020521538.1	Gnomon	CDS	3532150	3532412	.	+	0	Name=XP_011173663.1;ID=cds-XP_011173663.1;Dbxref=GeneID:105205832%2CGenbank:XP_011173663.1;Parent=rna-XM_011175361.2
NW_020521538.1	Gnomon	CDS	3533083	3533215	.	+	0	Name=XP_011173663.1;ID=cds-XP_011173663.1;Dbxref=GeneID:105205832%2CGenbank:XP_011173663.1;Parent=rna-XM_011175361.2
NW_020521538.1	Gnomon	CDS	3533287	3533441	.	+	0	Name=XP_011173663.1;ID=cds-XP_011173663.1;Dbxref=GeneID:105205832%2CGenbank:XP_011173663.1;Parent=rna-XM_011175361.2
NW_020521538.1	Gnomon	CDS	3534406	3534539	.	+	0	Name=XP_011173663.1;ID=cds-XP_011173663.1;Dbxref=GeneID:105205832%2CGenbank:XP_011173663.1;Parent=rna-XM_011175361.2
NW_020521538.1	Gnomon	CDS	3534629	3534779	.	+	0	Name=XP_011173663.1;ID=cds-XP_011173663.1;Dbxref=GeneID:105205832%2CGenbank:XP_011173663.1;Parent=rna-XM_011175361.2
NW_020521538.1	Gnomon	CDS	3534894	3534974	.	+	0	Name=XP_011173663.1;ID=cds-XP_011173663.1;Dbxref=GeneID:105205832%2CGenbank:XP_011173663.1;Parent=rna-XM_011175361.2
NW_020521538.1	Gnomon	CDS	3540627	3540724	.	+	0	Name=XP_011173663.1;ID=cds-XP_011173663.1;Dbxref=GeneID:105205832%2CGenbank:XP_011173663.1;Parent=rna-XM_011175361.2
NW_020521538.1	Gnomon	CDS	3627593	3627670	.	+	0	Name=XP_011173663.1;ID=cds-XP_011173663.1;Dbxref=GeneID:105205832%2CGenbank:XP_011173663.1;Parent=rna-XM_011175361.2
NW_020521538.1	Gnomon	CDS	3627754	3627841	.	+	0	Name=XP_011173663.1;ID=cds-XP_011173663.1;Dbxref=GeneID:105205832%2CGenbank:XP_011173663.1;Parent=rna-XM_011175361.2
NW_020521538.1	Gnomon	CDS	3628156	3628354	.	+	0	Name=XP_011173663.1;ID=cds-XP_011173663.1;Dbxref=GeneID:105205832%2CGenbank:XP_011173663.1;Parent=rna-XM_011175361.2
NW_020521538.1	Gnomon	CDS	3629687	3629924	.	+	0	Name=XP_011173663.1;ID=cds-XP_011173663.1;Dbxref=GeneID:105205832%2CGenbank:XP_011173663.1;Parent=rna-XM_011175361.2
NW_020521538.1	Gnomon	CDS	3630263	3630363	.	+	0	Name=XP_011173663.1;ID=cds-XP_011173663.1;Dbxref=GeneID:105205832%2CGenbank:XP_011173663.1;Parent=rna-XM_011175361.2
NW_020521538.1	Gnomon	CDS	3633941	3634040	.	+	0	Name=XP_011173663.1;ID=cds-XP_011173663.1;Dbxref=GeneID:105205832%2CGenbank:XP_011173663.1;Parent=rna-XM_011175361.2
NW_020521538.1	Gnomon	CDS	3635250	3635384	.	+	0	Name=XP_011173663.1;ID=cds-XP_011173663.1;Dbxref=GeneID:105205832%2CGenbank:XP_011173663.1;Parent=rna-XM_011175361.2
NW_020521538.1	Gnomon	CDS	3637816	3638046	.	+	0	Name=XP_011173663.1;ID=cds-XP_011173663.1;Dbxref=GeneID:105205832%2CGenbank:XP_011173663.1;Parent=rna-XM_011175361.2
NW_020521538.1	Gnomon	CDS	3638594	3638878	.	+	0	Name=XP_011173663.1;ID=cds-XP_011173663.1;Dbxref=GeneID:105205832%2CGenbank:XP_011173663.1;Parent=rna-XM_011175361.2
NW_020521538.1	Gnomon	CDS	3638950	3639051	.	+	0	Name=XP_011173663.1;ID=cds-XP_011173663.1;Dbxref=GeneID:105205832%2CGenbank:XP_011173663.1;Parent=rna-XM_011175361.2
NW_020521538.1	Gnomon	CDS	3639298	3639456	.	+	0	Name=XP_011173663.1;ID=cds-XP_011173663.1;Dbxref=GeneID:105205832%2CGenbank:XP_011173663.1;Parent=rna-XM_011175361.2
NW_020521538.1	Gnomon	CDS	3639649	3639735	.	+	0	Name=XP_011173663.1;ID=cds-XP_011173663.1;Dbxref=GeneID:105205832%2CGenbank:XP_011173663.1;Parent=rna-XM_011175361.2
NW_020521538.1	Gnomon	CDS	3639824	3640050	.	+	0	Name=XP_011173663.1;ID=cds-XP_011173663.1;Dbxref=GeneID:105205832%2CGenbank:XP_011173663.1;Parent=rna-XM_011175361.2
NW_020521538.1	Gnomon	mRNA	124578	133719	.	+	.	Name=XM_011175033.2;ID=rna-XM_011175033.2;Dbxref=GeneID:105205625%2CGenbank:XM_011175033.2;Parent=gene-LOC105205625
NW_020521538.1	Gnomon	CDS	3019629	3019836	.	-	0	Name=XP_025987654.1;ID=cds-XP_025987654.1;Dbxref=GeneID:113003232%2CGenbank:XP_025987654.1;Parent=rna-XM_026131869.1
NW_020521538.1	Gnomon	CDS	3018902	3019038	.	-	0	Name=XP_025987654.1;ID=cds-XP_025987654.1;Dbxref=GeneID:113003232%2CGenbank:XP_025987654.1;Parent=rna-XM_026131869.1
NW_020521538.1	Gnomon	mRNA	2209579	2216063	.	-	.	Name=XM_011175273.2;ID=rna-XM_011175273.2;Dbxref=GeneID:105205770%2CGenbank:XM_011175273.2;Parent=gene-LOC105205770
NW_020521538.1	Gnomon	exon	2785478	2785671	.	+	.	ID=exon-XM_011175311.2-2;Dbxref=GeneID:105205800%2CGenbank:XM_011175311.2;Parent=rna-XM_011175311.2
NW_020521538.1	Gnomon	exon	2813979	2814135	.	+	.	ID=exon-XM_011175311.2-3;Dbxref=GeneID:105205800%2CGenbank:XM_011175311.2;Parent=rna-XM_011175311.2
NW_020521538.1	Gnomon	exon	2785053	2785184	.	+	.	ID=exon-XM_011175311.2-1;Dbxref=GeneID:105205800%2CGenbank:XM_011175311.2;Parent=rna-XM_011175311.2
NW_020521538.1	Gnomon	mRNA	248009	263284	.	-	.	Name=XM_026131831.1;ID=rna-XM_026131831.1;Dbxref=GeneID:105195514%2CGenbank:XM_026131831.1;Parent=gene-LOC105195514
NW_020521538.1	Gnomon	exon	2816946	2817126	.	+	.	ID=exon-XM_011175311.2-8;Dbxref=GeneID:105205800%2CGenbank:XM_011175311.2;Parent=rna-XM_011175311.2
NW_020521538.1	Gnomon	exon	2817220	2817431	.	+	.	ID=exon-XM_011175311.2-9;Dbxref=GeneID:105205800%2CGenbank:XM_011175311.2;Parent=rna-XM_011175311.2
NW_020521538.1	Gnomon	exon	2815848	2816085	.	+	.	ID=exon-XM_011175311.2-6;Dbxref=GeneID:105205800%2CGenbank:XM_011175311.2;Parent=rna-XM_011175311.2
NW_020521538.1	Gnomon	exon	2816698	2816867	.	+	.	ID=exon-XM_011175311.2-7;Dbxref=GeneID:105205800%2CGenbank:XM_011175311.2;Parent=rna-XM_011175311.2
NW_020521538.1	Gnomon	exon	2814524	2814729	.	+	.	ID=exon-XM_011175311.2-4;Dbxref=GeneID:105205800%2CGenbank:XM_011175311.2;Parent=rna-XM_011175311.2
NW_020521538.1	Gnomon	exon	2815329	2815528	.	+	.	ID=exon-XM_011175311.2-5;Dbxref=GeneID:105205800%2CGenbank:XM_011175311.2;Parent=rna-XM_011175311.2
NW_020521538.1	Gnomon	CDS	702684	702813	.	+	0	Name=XP_011173423.1;ID=cds-XP_011173423.1;Dbxref=GeneID:105205673%2CGenbank:XP_011173423.1;Parent=rna-XM_011175121.2
NW_020521538.1	Gnomon	CDS	703092	703210	.	+	0	Name=XP_011173423.1;ID=cds-XP_011173423.1;Dbxref=GeneID:105205673%2CGenbank:XP_011173423.1;Parent=rna-XM_011175121.2
NW_020521538.1	Gnomon	CDS	703286	703576	.	+	0	Name=XP_011173423.1;ID=cds-XP_011173423.1;Dbxref=GeneID:105205673%2CGenbank:XP_011173423.1;Parent=rna-XM_011175121.2
NW_020521538.1	Gnomon	CDS	703832	704012	.	+	0	Name=XP_011173423.1;ID=cds-XP_011173423.1;Dbxref=GeneID:105205673%2CGenbank:XP_011173423.1;Parent=rna-XM_011175121.2
NW_020521538.1	Gnomon	CDS	704142	704426	.	+	0	Name=XP_011173423.1;ID=cds-XP_011173423.1;Dbxref=GeneID:105205673%2CGenbank:XP_011173423.1;Parent=rna-XM_011175121.2
NW_020521538.1	Gnomon	CDS	704732	704784	.	+	0	Name=XP_011173423.1;ID=cds-XP_011173423.1;Dbxref=GeneID:105205673%2CGenbank:XP_011173423.1;Parent=rna-XM_011175121.2
NW_020521538.1	Gnomon	exon	1878353	1878420	.	+	.	ID=exon-XR_003268336.1-12;Dbxref=GeneID:105205756%2CGenbank:XR_003268336.1;Parent=rna-XR_003268336.1
NW_020521538.1	Gnomon	exon	1879752	1879856	.	+	.	ID=exon-XR_003268336.1-13;Dbxref=GeneID:105205756%2CGenbank:XR_003268336.1;Parent=rna-XR_003268336.1
NW_020521538.1	Gnomon	exon	841606	841793	.	-	.	ID=exon-XM_011175163.2-7;Dbxref=GeneID:105205692%2CGenbank:XM_011175163.2;Parent=rna-XM_011175163.2
NW_020521538.1	Gnomon	exon	843218	844413	.	-	.	ID=exon-XM_011175163.2-5;Dbxref=GeneID:105205692%2CGenbank:XM_011175163.2;Parent=rna-XM_011175163.2
NW_020521538.1	Gnomon	exon	842654	842972	.	-	.	ID=exon-XM_011175163.2-6;Dbxref=GeneID:105205692%2CGenbank:XM_011175163.2;Parent=rna-XM_011175163.2
NW_020521538.1	Gnomon	exon	845050	845420	.	-	.	ID=exon-XM_011175163.2-3;Dbxref=GeneID:105205692%2CGenbank:XM_011175163.2;Parent=rna-XM_011175163.2
NW_020521538.1	Gnomon	exon	844473	844659	.	-	.	ID=exon-XM_011175163.2-4;Dbxref=GeneID:105205692%2CGenbank:XM_011175163.2;Parent=rna-XM_011175163.2
NW_020521538.1	Gnomon	exon	846030	846202	.	-	.	ID=exon-XM_011175163.2-1;Dbxref=GeneID:105205692%2CGenbank:XM_011175163.2;Parent=rna-XM_011175163.2
NW_020521538.1	Gnomon	exon	1877179	1877341	.	+	.	ID=exon-XR_003268336.1-10;Dbxref=GeneID:105205756%2CGenbank:XR_003268336.1;Parent=rna-XR_003268336.1
NW_020521538.1	Gnomon	exon	845835	845964	.	-	.	ID=exon-XM_011175163.2-2;Dbxref=GeneID:105205692%2CGenbank:XM_011175163.2;Parent=rna-XM_011175163.2
NW_020521538.1	Gnomon	exon	1877598	1877798	.	+	.	ID=exon-XR_003268336.1-11;Dbxref=GeneID:105205756%2CGenbank:XR_003268336.1;Parent=rna-XR_003268336.1
NW_020521538.1	Gnomon	exon	3104990	3105136	.	-	.	ID=exon-XM_026131865.1-1;Dbxref=GeneID:105205869%2CGenbank:XM_026131865.1;Parent=rna-XM_026131865.1
NW_020521538.1	Gnomon	exon	3099362	3099490	.	-	.	ID=exon-XM_026131865.1-2;Dbxref=GeneID:105205869%2CGenbank:XM_026131865.1;Parent=rna-XM_026131865.1
NW_020521538.1	Gnomon	exon	3098815	3098920	.	-	.	ID=exon-XM_026131865.1-3;Dbxref=GeneID:105205869%2CGenbank:XM_026131865.1;Parent=rna-XM_026131865.1
NW_020521538.1	Gnomon	exon	3090665	3090889	.	-	.	ID=exon-XM_026131865.1-4;Dbxref=GeneID:105205869%2CGenbank:XM_026131865.1;Parent=rna-XM_026131865.1
NW_020521538.1	Gnomon	exon	3090296	3090456	.	-	.	ID=exon-XM_026131865.1-5;Dbxref=GeneID:105205869%2CGenbank:XM_026131865.1;Parent=rna-XM_026131865.1
NW_020521538.1	Gnomon	exon	3090005	3090216	.	-	.	ID=exon-XM_026131865.1-6;Dbxref=GeneID:105205869%2CGenbank:XM_026131865.1;Parent=rna-XM_026131865.1
NW_020521538.1	Gnomon	exon	3089280	3089484	.	-	.	ID=exon-XM_026131865.1-7;Dbxref=GeneID:105205869%2CGenbank:XM_026131865.1;Parent=rna-XM_026131865.1
NW_020521538.1	Gnomon	exon	3088659	3088673	.	-	.	ID=exon-XM_026131865.1-8;Dbxref=GeneID:105205869%2CGenbank:XM_026131865.1;Parent=rna-XM_026131865.1
NW_020521538.1	Gnomon	exon	3087580	3087769	.	-	.	ID=exon-XM_026131865.1-9;Dbxref=GeneID:105205869%2CGenbank:XM_026131865.1;Parent=rna-XM_026131865.1
NW_020521538.1	Gnomon	CDS	613052	613096	.	-	0	Name=XP_025987657.1;ID=cds-XP_025987657.1;Dbxref=GeneID:105205847%2CGenbank:XP_025987657.1;Parent=rna-XM_026131872.1
NW_020521538.1	Gnomon	CDS	612061	612264	.	-	0	Name=XP_025987657.1;ID=cds-XP_025987657.1;Dbxref=GeneID:105205847%2CGenbank:XP_025987657.1;Parent=rna-XM_026131872.1
NW_020521538.1	Gnomon	CDS	611263	611436	.	-	0	Name=XP_025987657.1;ID=cds-XP_025987657.1;Dbxref=GeneID:105205847%2CGenbank:XP_025987657.1;Parent=rna-XM_026131872.1
NW_020521538.1	Gnomon	CDS	610363	610656	.	-	0	Name=XP_025987657.1;ID=cds-XP_025987657.1;Dbxref=GeneID:105205847%2CGenbank:XP_025987657.1;Parent=rna-XM_026131872.1
NW_020521538.1	Gnomon	CDS	1094859	1094859	.	-	0	Name=XP_011173520.1;ID=cds-XP_011173520.1;Dbxref=GeneID:105205728%2CGenbank:XP_011173520.1;Parent=rna-XM_011175218.2
NW_020521538.1	Gnomon	CDS	1094072	1094217	.	-	0	Name=XP_011173520.1;ID=cds-XP_011173520.1;Dbxref=GeneID:105205728%2CGenbank:XP_011173520.1;Parent=rna-XM_011175218.2
NW_020521538.1	Gnomon	CDS	1084912	1085035	.	-	0	Name=XP_011173520.1;ID=cds-XP_011173520.1;Dbxref=GeneID:105205728%2CGenbank:XP_011173520.1;Parent=rna-XM_011175218.2
NW_020521538.1	Gnomon	CDS	1083096	1083432	.	-	0	Name=XP_011173520.1;ID=cds-XP_011173520.1;Dbxref=GeneID:105205728%2CGenbank:XP_011173520.1;Parent=rna-XM_011175218.2
NW_020521538.1	Gnomon	CDS	1081672	1082140	.	-	0	Name=XP_011173520.1;ID=cds-XP_011173520.1;Dbxref=GeneID:105205728%2CGenbank:XP_011173520.1;Parent=rna-XM_011175218.2
NW_020521538.1	Gnomon	CDS	1078034	1078324	.	-	0	Name=XP_011173520.1;ID=cds-XP_011173520.1;Dbxref=GeneID:105205728%2CGenbank:XP_011173520.1;Parent=rna-XM_011175218.2
NW_020521538.1	Gnomon	CDS	1075748	1075969	.	-	0	Name=XP_011173520.1;ID=cds-XP_011173520.1;Dbxref=GeneID:105205728%2CGenbank:XP_011173520.1;Parent=rna-XM_011175218.2
NW_020521538.1	Gnomon	CDS	1075064	1075381	.	-	0	Name=XP_011173520.1;ID=cds-XP_011173520.1;Dbxref=GeneID:105205728%2CGenbank:XP_011173520.1;Parent=rna-XM_011175218.2
NW_020521538.1	Gnomon	CDS	1074831	1074968	.	-	0	Name=XP_011173520.1;ID=cds-XP_011173520.1;Dbxref=GeneID:105205728%2CGenbank:XP_011173520.1;Parent=rna-XM_011175218.2
NW_020521538.1	Gnomon	exon	249266	249464	.	-	.	ID=exon-XM_026131827.1-10;Dbxref=GeneID:105195514%2CGenbank:XM_026131827.1;Parent=rna-XM_026131827.1
NW_020521538.1	Gnomon	exon	248922	249166	.	-	.	ID=exon-XM_026131827.1-11;Dbxref=GeneID:105195514%2CGenbank:XM_026131827.1;Parent=rna-XM_026131827.1
NW_020521538.1	Gnomon	exon	248009	248254	.	-	.	ID=exon-XM_026131827.1-14;Dbxref=GeneID:105195514%2CGenbank:XM_026131827.1;Parent=rna-XM_026131827.1
NW_020521538.1	Gnomon	exon	248663	248818	.	-	.	ID=exon-XM_026131827.1-12;Dbxref=GeneID:105195514%2CGenbank:XM_026131827.1;Parent=rna-XM_026131827.1
NW_020521538.1	Gnomon	exon	248454	248582	.	-	.	ID=exon-XM_026131827.1-13;Dbxref=GeneID:105195514%2CGenbank:XM_026131827.1;Parent=rna-XM_026131827.1
NW_020521538.1	Gnomon	mRNA	109202	116706	.	+	.	Name=XM_011175032.2;ID=rna-XM_011175032.2;Dbxref=GeneID:105205624%2CGenbank:XM_011175032.2;Note=The sequence of the model RefSeq transcript was modified relative to this genomic sequence to represent the inferred CDS: added 90 bases not found in genome assembly;Parent=gene-LOC105205624
NW_020521538.1	Gnomon	mRNA	2205251	2208460	.	-	.	Name=XM_011175272.2;ID=rna-XM_011175272.2;Dbxref=GeneID:105205769%2CGenbank:XM_011175272.2;Parent=gene-LOC105205769
NW_020521538.1	Gnomon	mRNA	248009	263284	.	-	.	Name=XM_026131830.1;ID=rna-XM_026131830.1;Dbxref=GeneID:105195514%2CGenbank:XM_026131830.1;Parent=gene-LOC105195514
NW_020521538.1	Gnomon	exon	2237699	2238671	.	-	.	ID=exon-XM_026131940.1-14;Dbxref=GeneID:105205864%2CGenbank:XM_026131940.1;Parent=rna-XM_026131940.1
NW_020521538.1	Gnomon	exon	2240452	2240549	.	-	.	ID=exon-XM_026131940.1-12;Dbxref=GeneID:105205864%2CGenbank:XM_026131940.1;Parent=rna-XM_026131940.1
NW_020521538.1	Gnomon	exon	2239264	2239479	.	-	.	ID=exon-XM_026131940.1-13;Dbxref=GeneID:105205864%2CGenbank:XM_026131940.1;Parent=rna-XM_026131940.1
NW_020521538.1	Gnomon	exon	2256761	2256763	.	-	.	ID=exon-XM_026131940.1-10;Dbxref=GeneID:105205864%2CGenbank:XM_026131940.1;Parent=rna-XM_026131940.1
NW_020521538.1	Gnomon	exon	2240820	2240898	.	-	.	ID=exon-XM_026131940.1-11;Dbxref=GeneID:105205864%2CGenbank:XM_026131940.1;Parent=rna-XM_026131940.1
NW_020521538.1	Gnomon	mRNA	886817	895773	.	-	.	Name=XM_011175179.2;ID=rna-XM_011175179.2;Dbxref=GeneID:105205702%2CGenbank:XM_011175179.2;Parent=gene-LOC105205702
NW_020521538.1	Gnomon	CDS	3705906	3705944	.	+	0	Name=XP_011173666.1;ID=cds-XP_011173666.1;Dbxref=GeneID:105205834%2CGenbank:XP_011173666.1;Parent=rna-XM_011175364.2
NW_020521538.1	Gnomon	CDS	3714720	3714800	.	+	0	Name=XP_011173666.1;ID=cds-XP_011173666.1;Dbxref=GeneID:105205834%2CGenbank:XP_011173666.1;Parent=rna-XM_011175364.2
NW_020521538.1	Gnomon	CDS	3749702	3749776	.	+	0	Name=XP_011173666.1;ID=cds-XP_011173666.1;Dbxref=GeneID:105205834%2CGenbank:XP_011173666.1;Parent=rna-XM_011175364.2
NW_020521538.1	Gnomon	CDS	3758838	3758984	.	+	0	Name=XP_011173666.1;ID=cds-XP_011173666.1;Dbxref=GeneID:105205834%2CGenbank:XP_011173666.1;Parent=rna-XM_011175364.2
NW_020521538.1	Gnomon	CDS	3774793	3774939	.	+	0	Name=XP_011173666.1;ID=cds-XP_011173666.1;Dbxref=GeneID:105205834%2CGenbank:XP_011173666.1;Parent=rna-XM_011175364.2
NW_020521538.1	Gnomon	CDS	3776155	3776337	.	+	0	Name=XP_011173666.1;ID=cds-XP_011173666.1;Dbxref=GeneID:105205834%2CGenbank:XP_011173666.1;Parent=rna-XM_011175364.2
NW_020521538.1	Gnomon	CDS	3776577	3777013	.	+	0	Name=XP_011173666.1;ID=cds-XP_011173666.1;Dbxref=GeneID:105205834%2CGenbank:XP_011173666.1;Parent=rna-XM_011175364.2
NW_020521538.1	Gnomon	CDS	3777151	3777369	.	+	0	Name=XP_011173666.1;ID=cds-XP_011173666.1;Dbxref=GeneID:105205834%2CGenbank:XP_011173666.1;Parent=rna-XM_011175364.2
NW_020521538.1	Gnomon	CDS	3777652	3777823	.	+	0	Name=XP_011173666.1;ID=cds-XP_011173666.1;Dbxref=GeneID:105205834%2CGenbank:XP_011173666.1;Parent=rna-XM_011175364.2
NW_020521538.1	Gnomon	CDS	3781164	3781373	.	+	0	Name=XP_011173666.1;ID=cds-XP_011173666.1;Dbxref=GeneID:105205834%2CGenbank:XP_011173666.1;Parent=rna-XM_011175364.2
NW_020521538.1	Gnomon	exon	2666338	2666632	.	-	.	ID=exon-XM_026131784.1-21;Dbxref=GeneID:105205797%2CGenbank:XM_026131784.1;Parent=rna-XM_026131784.1
NW_020521538.1	Gnomon	exon	2665846	2666179	.	-	.	ID=exon-XM_026131784.1-22;Dbxref=GeneID:105205797%2CGenbank:XM_026131784.1;Parent=rna-XM_026131784.1
NW_020521538.1	Gnomon	exon	2664174	2665764	.	-	.	ID=exon-XM_026131784.1-23;Dbxref=GeneID:105205797%2CGenbank:XM_026131784.1;Parent=rna-XM_026131784.1
NW_020521538.1	Gnomon	exon	2667452	2667601	.	-	.	ID=exon-XM_026131784.1-18;Dbxref=GeneID:105205797%2CGenbank:XM_026131784.1;Parent=rna-XM_026131784.1
NW_020521538.1	Gnomon	exon	2667249	2667348	.	-	.	ID=exon-XM_026131784.1-19;Dbxref=GeneID:105205797%2CGenbank:XM_026131784.1;Parent=rna-XM_026131784.1
NW_020521538.1	Gnomon	exon	2670590	2670794	.	-	.	ID=exon-XM_026131784.1-14;Dbxref=GeneID:105205797%2CGenbank:XM_026131784.1;Parent=rna-XM_026131784.1
NW_020521538.1	Gnomon	exon	2670437	2670516	.	-	.	ID=exon-XM_026131784.1-15;Dbxref=GeneID:105205797%2CGenbank:XM_026131784.1;Parent=rna-XM_026131784.1
NW_020521538.1	Gnomon	exon	2668383	2670334	.	-	.	ID=exon-XM_026131784.1-16;Dbxref=GeneID:105205797%2CGenbank:XM_026131784.1;Parent=rna-XM_026131784.1
NW_020521538.1	Gnomon	exon	2667672	2667815	.	-	.	ID=exon-XM_026131784.1-17;Dbxref=GeneID:105205797%2CGenbank:XM_026131784.1;Parent=rna-XM_026131784.1
NW_020521538.1	Gnomon	exon	2671836	2671970	.	-	.	ID=exon-XM_026131784.1-10;Dbxref=GeneID:105205797%2CGenbank:XM_026131784.1;Parent=rna-XM_026131784.1
NW_020521538.1	Gnomon	exon	2671490	2671672	.	-	.	ID=exon-XM_026131784.1-11;Dbxref=GeneID:105205797%2CGenbank:XM_026131784.1;Parent=rna-XM_026131784.1
NW_020521538.1	Gnomon	exon	2671161	2671377	.	-	.	ID=exon-XM_026131784.1-12;Dbxref=GeneID:105205797%2CGenbank:XM_026131784.1;Parent=rna-XM_026131784.1
NW_020521538.1	Gnomon	exon	2670895	2671085	.	-	.	ID=exon-XM_026131784.1-13;Dbxref=GeneID:105205797%2CGenbank:XM_026131784.1;Parent=rna-XM_026131784.1
NW_020521538.1	Gnomon	exon	2666722	2666953	.	-	.	ID=exon-XM_026131784.1-20;Dbxref=GeneID:105205797%2CGenbank:XM_026131784.1;Parent=rna-XM_026131784.1
NW_020521538.1	Gnomon	exon	2237699	2238671	.	-	.	ID=exon-XM_026131937.1-14;Dbxref=GeneID:105205864%2CGenbank:XM_026131937.1;Parent=rna-XM_026131937.1
NW_020521538.1	Gnomon	exon	2240452	2240549	.	-	.	ID=exon-XM_026131937.1-12;Dbxref=GeneID:105205864%2CGenbank:XM_026131937.1;Parent=rna-XM_026131937.1
NW_020521538.1	Gnomon	exon	2239264	2239479	.	-	.	ID=exon-XM_026131937.1-13;Dbxref=GeneID:105205864%2CGenbank:XM_026131937.1;Parent=rna-XM_026131937.1
NW_020521538.1	Gnomon	exon	2254640	2254672	.	-	.	ID=exon-XM_026131937.1-10;Dbxref=GeneID:105205864%2CGenbank:XM_026131937.1;Parent=rna-XM_026131937.1
NW_020521538.1	Gnomon	exon	2240820	2240895	.	-	.	ID=exon-XM_026131937.1-11;Dbxref=GeneID:105205864%2CGenbank:XM_026131937.1;Parent=rna-XM_026131937.1
NW_020521538.1	Gnomon	exon	432017	433480	.	+	.	ID=exon-XR_003268348.1-1;Dbxref=GeneID:105205643%2CGenbank:XR_003268348.1;Parent=rna-XR_003268348.1
NW_020521538.1	Gnomon	exon	434697	434958	.	+	.	ID=exon-XR_003268348.1-2;Dbxref=GeneID:105205643%2CGenbank:XR_003268348.1;Parent=rna-XR_003268348.1
NW_020521538.1	Gnomon	exon	436747	437908	.	+	.	ID=exon-XR_003268348.1-3;Dbxref=GeneID:105205643%2CGenbank:XR_003268348.1;Parent=rna-XR_003268348.1
NW_020521538.1	Gnomon	exon	2435955	2437852	.	-	.	ID=exon-XM_026131788.1-1;Dbxref=GeneID:113003227%2CGenbank:XM_026131788.1;Parent=rna-XM_026131788.1
NW_020521538.1	Gnomon	mRNA	2199539	2202614	.	-	.	Name=XM_011175271.2;ID=rna-XM_011175271.2;Dbxref=GeneID:105205768%2CGenbank:XM_011175271.2;Parent=gene-LOC105205768
NW_020521538.1	Gnomon	exon	1220231	1220497	.	-	.	ID=exon-XM_011175234.2-8;Dbxref=GeneID:105205737%2CGenbank:XM_011175234.2;Parent=rna-XM_011175234.2
NW_020521538.1	Gnomon	exon	1219901	1220132	.	-	.	ID=exon-XM_011175234.2-9;Dbxref=GeneID:105205737%2CGenbank:XM_011175234.2;Parent=rna-XM_011175234.2
NW_020521538.1	Gnomon	exon	1221624	1221735	.	-	.	ID=exon-XM_011175234.2-4;Dbxref=GeneID:105205737%2CGenbank:XM_011175234.2;Parent=rna-XM_011175234.2
NW_020521538.1	Gnomon	exon	1221346	1221549	.	-	.	ID=exon-XM_011175234.2-5;Dbxref=GeneID:105205737%2CGenbank:XM_011175234.2;Parent=rna-XM_011175234.2
NW_020521538.1	Gnomon	exon	1221118	1221221	.	-	.	ID=exon-XM_011175234.2-6;Dbxref=GeneID:105205737%2CGenbank:XM_011175234.2;Parent=rna-XM_011175234.2
NW_020521538.1	Gnomon	exon	1220621	1220753	.	-	.	ID=exon-XM_011175234.2-7;Dbxref=GeneID:105205737%2CGenbank:XM_011175234.2;Parent=rna-XM_011175234.2
NW_020521538.1	Gnomon	exon	1223383	1223497	.	-	.	ID=exon-XM_011175234.2-1;Dbxref=GeneID:105205737%2CGenbank:XM_011175234.2;Parent=rna-XM_011175234.2
NW_020521538.1	Gnomon	exon	1222216	1222331	.	-	.	ID=exon-XM_011175234.2-2;Dbxref=GeneID:105205737%2CGenbank:XM_011175234.2;Parent=rna-XM_011175234.2
NW_020521538.1	Gnomon	exon	1221955	1222088	.	-	.	ID=exon-XM_011175234.2-3;Dbxref=GeneID:105205737%2CGenbank:XM_011175234.2;Parent=rna-XM_011175234.2
NW_020521538.1	Gnomon	mRNA	856733	864817	.	+	.	Name=XM_011175177.2;ID=rna-XM_011175177.2;Dbxref=GeneID:105205701%2CGenbank:XM_011175177.2;Parent=gene-LOC105205701
NW_020521538.1	Gnomon	exon	1240698	1240937	.	-	.	ID=exon-XM_011175240.2-1;Dbxref=GeneID:105205741%2CGenbank:XM_011175240.2;Parent=rna-XM_011175240.2
NW_020521538.1	Gnomon	exon	1239807	1240586	.	-	.	ID=exon-XM_011175240.2-2;Dbxref=GeneID:105205741%2CGenbank:XM_011175240.2;Parent=rna-XM_011175240.2
NW_020521538.1	Gnomon	exon	1239429	1239736	.	-	.	ID=exon-XM_011175240.2-3;Dbxref=GeneID:105205741%2CGenbank:XM_011175240.2;Parent=rna-XM_011175240.2
NW_020521538.1	Gnomon	exon	1238718	1239308	.	-	.	ID=exon-XM_011175240.2-4;Dbxref=GeneID:105205741%2CGenbank:XM_011175240.2;Parent=rna-XM_011175240.2
NW_020521538.1	Gnomon	exon	1238322	1238597	.	-	.	ID=exon-XM_011175240.2-5;Dbxref=GeneID:105205741%2CGenbank:XM_011175240.2;Parent=rna-XM_011175240.2
NW_020521538.1	Gnomon	exon	1238072	1238255	.	-	.	ID=exon-XM_011175240.2-6;Dbxref=GeneID:105205741%2CGenbank:XM_011175240.2;Parent=rna-XM_011175240.2
NW_020521538.1	Gnomon	exon	1237679	1237980	.	-	.	ID=exon-XM_011175240.2-7;Dbxref=GeneID:105205741%2CGenbank:XM_011175240.2;Parent=rna-XM_011175240.2
NW_020521538.1	Gnomon	mRNA	494305	496600	.	+	.	Name=XM_011175031.2;ID=rna-XM_011175031.2;Dbxref=GeneID:105205621%2CGenbank:XM_011175031.2;Parent=gene-LOC105205621
NW_020521538.1	Gnomon	CDS	3024285	3024354	.	+	0	Name=XP_025987656.1;ID=cds-XP_025987656.1;Dbxref=GeneID:113003233%2CGenbank:XP_025987656.1;Parent=rna-XM_026131871.1
NW_020521538.1	Gnomon	CDS	3024503	3024768	.	+	0	Name=XP_025987656.1;ID=cds-XP_025987656.1;Dbxref=GeneID:113003233%2CGenbank:XP_025987656.1;Parent=rna-XM_026131871.1
NW_020521538.1	RefSeq	cDNA_match	1199317	1199548	.	+	.	ID=51fb1508-6df8-4ce2-adb0-d07b5807f5ae;Target=XM_026131816.1 1 232
NW_020521538.1	RefSeq	cDNA_match	1200063	1200312	.	+	.	ID=51fb1508-6df8-4ce2-adb0-d07b5807f5ae;Target=XM_026131816.1 1 232
NW_020521538.1	RefSeq	cDNA_match	1200391	1200560	.	+	.	ID=51fb1508-6df8-4ce2-adb0-d07b5807f5ae;Target=XM_026131816.1 1 232
NW_020521538.1	RefSeq	cDNA_match	1202566	1202864	.	+	.	ID=51fb1508-6df8-4ce2-adb0-d07b5807f5ae;Target=XM_026131816.1 1 232
NW_020521538.1	Gnomon	mRNA	886817	895773	.	-	.	Name=XM_011175178.2;ID=rna-XM_011175178.2;Dbxref=GeneID:105205702%2CGenbank:XM_011175178.2;Parent=gene-LOC105205702
NW_020521538.1	Gnomon	exon	324761	325241	.	-	.	ID=exon-XM_026131836.1-1;Dbxref=GeneID:105205841%2CGenbank:XM_026131836.1;Parent=rna-XM_026131836.1
NW_020521538.1	Gnomon	exon	317763	318200	.	-	.	ID=exon-XM_026131836.1-2;Dbxref=GeneID:105205841%2CGenbank:XM_026131836.1;Parent=rna-XM_026131836.1
NW_020521538.1	Gnomon	exon	316257	316404	.	-	.	ID=exon-XM_026131836.1-3;Dbxref=GeneID:105205841%2CGenbank:XM_026131836.1;Parent=rna-XM_026131836.1
NW_020521538.1	Gnomon	exon	315395	315675	.	-	.	ID=exon-XM_026131836.1-4;Dbxref=GeneID:105205841%2CGenbank:XM_026131836.1;Parent=rna-XM_026131836.1
NW_020521538.1	Gnomon	exon	314821	315106	.	-	.	ID=exon-XM_026131836.1-5;Dbxref=GeneID:105205841%2CGenbank:XM_026131836.1;Parent=rna-XM_026131836.1
NW_020521538.1	Gnomon	exon	314441	314742	.	-	.	ID=exon-XM_026131836.1-6;Dbxref=GeneID:105205841%2CGenbank:XM_026131836.1;Parent=rna-XM_026131836.1
NW_020521538.1	Gnomon	exon	312529	312744	.	-	.	ID=exon-XM_026131836.1-7;Dbxref=GeneID:105205841%2CGenbank:XM_026131836.1;Parent=rna-XM_026131836.1
NW_020521538.1	Gnomon	exon	311611	312264	.	-	.	ID=exon-XM_026131836.1-8;Dbxref=GeneID:105205841%2CGenbank:XM_026131836.1;Parent=rna-XM_026131836.1
NW_020521538.1	Gnomon	exon	310875	311052	.	-	.	ID=exon-XM_026131836.1-9;Dbxref=GeneID:105205841%2CGenbank:XM_026131836.1;Parent=rna-XM_026131836.1
NW_020521538.1	Gnomon	CDS	3786665	3786734	.	-	0	Name=XP_011173665.1;ID=cds-XP_011173665.1;Dbxref=GeneID:105205833%2CGenbank:XP_011173665.1;Parent=rna-XM_011175363.2
NW_020521538.1	Gnomon	CDS	3786143	3786537	.	-	0	Name=XP_011173665.1;ID=cds-XP_011173665.1;Dbxref=GeneID:105205833%2CGenbank:XP_011173665.1;Parent=rna-XM_011175363.2
NW_020521538.1	Gnomon	CDS	3785885	3786056	.	-	0	Name=XP_011173665.1;ID=cds-XP_011173665.1;Dbxref=GeneID:105205833%2CGenbank:XP_011173665.1;Parent=rna-XM_011175363.2
NW_020521538.1	Gnomon	CDS	3785656	3785803	.	-	0	Name=XP_011173665.1;ID=cds-XP_011173665.1;Dbxref=GeneID:105205833%2CGenbank:XP_011173665.1;Parent=rna-XM_011175363.2
NW_020521538.1	Gnomon	CDS	3785282	3785582	.	-	0	Name=XP_011173665.1;ID=cds-XP_011173665.1;Dbxref=GeneID:105205833%2CGenbank:XP_011173665.1;Parent=rna-XM_011175363.2
NW_020521538.1	Gnomon	CDS	3785024	3785187	.	-	0	Name=XP_011173665.1;ID=cds-XP_011173665.1;Dbxref=GeneID:105205833%2CGenbank:XP_011173665.1;Parent=rna-XM_011175363.2
NW_020521538.1	Gnomon	CDS	3784864	3784951	.	-	0	Name=XP_011173665.1;ID=cds-XP_011173665.1;Dbxref=GeneID:105205833%2CGenbank:XP_011173665.1;Parent=rna-XM_011175363.2
NW_020521538.1	Gnomon	mRNA	475707	477087	.	+	.	Name=XM_011160379.2;ID=rna-XM_011160379.2;Dbxref=GeneID:105195122%2CGenbank:XM_011160379.2;Parent=gene-LOC105195122
NW_020521538.1	Gnomon	mRNA	2653233	2657698	.	-	.	Name=XM_011157252.2;ID=rna-XM_011157252.2;Dbxref=GeneID:105192961%2CGenbank:XM_011157252.2;Parent=gene-LOC105192961
NW_020521538.1	Gnomon	mRNA	669627	700125	.	-	.	Name=XM_011175128.2;ID=rna-XM_011175128.2;Dbxref=GeneID:105205675%2CGenbank:XM_011175128.2;Parent=gene-LOC105205675
NW_020521538.1	Gnomon	CDS	1096550	1097683	.	+	0	Name=XP_011173518.1;ID=cds-XP_011173518.1;Dbxref=GeneID:105205726%2CGenbank:XP_011173518.1;Parent=rna-XM_011175216.2
NW_020521538.1	Gnomon	exon	609282	609381	.	-	.	ID=exon-XM_011175116.2-1;Dbxref=GeneID:105205669%2CGenbank:XM_011175116.2;Parent=rna-XM_011175116.2
NW_020521538.1	Gnomon	exon	608715	608909	.	-	.	ID=exon-XM_011175116.2-2;Dbxref=GeneID:105205669%2CGenbank:XM_011175116.2;Parent=rna-XM_011175116.2
NW_020521538.1	Gnomon	exon	607685	607858	.	-	.	ID=exon-XM_011175116.2-3;Dbxref=GeneID:105205669%2CGenbank:XM_011175116.2;Parent=rna-XM_011175116.2
NW_020521538.1	Gnomon	exon	606812	607352	.	-	.	ID=exon-XM_011175116.2-4;Dbxref=GeneID:105205669%2CGenbank:XM_011175116.2;Parent=rna-XM_011175116.2
NW_020521538.1	Gnomon	CDS	370710	370794	.	-	0	Name=XP_011173361.1;ID=cds-XP_011173361.1;Dbxref=GeneID:105205639%2CGenbank:XP_011173361.1;Parent=rna-XM_011175059.2
NW_020521538.1	Gnomon	CDS	370493	370589	.	-	0	Name=XP_011173361.1;ID=cds-XP_011173361.1;Dbxref=GeneID:105205639%2CGenbank:XP_011173361.1;Parent=rna-XM_011175059.2
NW_020521538.1	Gnomon	CDS	369847	369898	.	-	0	Name=XP_011173361.1;ID=cds-XP_011173361.1;Dbxref=GeneID:105205639%2CGenbank:XP_011173361.1;Parent=rna-XM_011175059.2
NW_020521538.1	Gnomon	exon	1426828	1427365	.	+	.	ID=exon-XM_026131889.1-1;Dbxref=GeneID:105206228%2CGenbank:XM_026131889.1;Parent=rna-XM_026131889.1
NW_020521538.1	Gnomon	exon	1427681	1427927	.	+	.	ID=exon-XM_026131889.1-2;Dbxref=GeneID:105206228%2CGenbank:XM_026131889.1;Parent=rna-XM_026131889.1
NW_020521538.1	Gnomon	exon	961733	961882	.	+	.	ID=exon-XM_011175196.2-12;Dbxref=GeneID:105205713%2CGenbank:XM_011175196.2;Parent=rna-XM_011175196.2
NW_020521538.1	Gnomon	exon	961961	962105	.	+	.	ID=exon-XM_011175196.2-13;Dbxref=GeneID:105205713%2CGenbank:XM_011175196.2;Parent=rna-XM_011175196.2
NW_020521538.1	Gnomon	exon	961188	961331	.	+	.	ID=exon-XM_011175196.2-10;Dbxref=GeneID:105205713%2CGenbank:XM_011175196.2;Parent=rna-XM_011175196.2
NW_020521538.1	Gnomon	exon	1428146	1428305	.	+	.	ID=exon-XM_026131889.1-3;Dbxref=GeneID:105206228%2CGenbank:XM_026131889.1;Parent=rna-XM_026131889.1
NW_020521538.1	Gnomon	exon	961428	961643	.	+	.	ID=exon-XM_011175196.2-11;Dbxref=GeneID:105205713%2CGenbank:XM_011175196.2;Parent=rna-XM_011175196.2
NW_020521538.1	Gnomon	exon	1428500	1428752	.	+	.	ID=exon-XM_026131889.1-4;Dbxref=GeneID:105206228%2CGenbank:XM_026131889.1;Parent=rna-XM_026131889.1
NW_020521538.1	Gnomon	exon	962209	962382	.	+	.	ID=exon-XM_011175196.2-14;Dbxref=GeneID:105205713%2CGenbank:XM_011175196.2;Parent=rna-XM_011175196.2
NW_020521538.1	Gnomon	exon	962455	962848	.	+	.	ID=exon-XM_011175196.2-15;Dbxref=GeneID:105205713%2CGenbank:XM_011175196.2;Parent=rna-XM_011175196.2
NW_020521538.1	Gnomon	CDS	262709	262715	.	-	0	Name=XP_025987615.1;ID=cds-XP_025987615.1;Dbxref=GeneID:105195514%2CGenbank:XP_025987615.1;Parent=rna-XM_026131830.1
NW_020521538.1	Gnomon	CDS	255572	255679	.	-	0	Name=XP_025987615.1;ID=cds-XP_025987615.1;Dbxref=GeneID:105195514%2CGenbank:XP_025987615.1;Parent=rna-XM_026131830.1
NW_020521538.1	Gnomon	CDS	254881	254970	.	-	0	Name=XP_025987615.1;ID=cds-XP_025987615.1;Dbxref=GeneID:105195514%2CGenbank:XP_025987615.1;Parent=rna-XM_026131830.1
NW_020521538.1	Gnomon	CDS	254589	254732	.	-	0	Name=XP_025987615.1;ID=cds-XP_025987615.1;Dbxref=GeneID:105195514%2CGenbank:XP_025987615.1;Parent=rna-XM_026131830.1
NW_020521538.1	Gnomon	CDS	254324	254490	.	-	0	Name=XP_025987615.1;ID=cds-XP_025987615.1;Dbxref=GeneID:105195514%2CGenbank:XP_025987615.1;Parent=rna-XM_026131830.1
NW_020521538.1	Gnomon	CDS	253997	254138	.	-	0	Name=XP_025987615.1;ID=cds-XP_025987615.1;Dbxref=GeneID:105195514%2CGenbank:XP_025987615.1;Parent=rna-XM_026131830.1
NW_020521538.1	Gnomon	CDS	252944	252970	.	-	0	Name=XP_025987615.1;ID=cds-XP_025987615.1;Dbxref=GeneID:105195514%2CGenbank:XP_025987615.1;Parent=rna-XM_026131830.1
NW_020521538.1	Gnomon	CDS	249872	250029	.	-	0	Name=XP_025987615.1;ID=cds-XP_025987615.1;Dbxref=GeneID:105195514%2CGenbank:XP_025987615.1;Parent=rna-XM_026131830.1
NW_020521538.1	Gnomon	CDS	249549	249788	.	-	0	Name=XP_025987615.1;ID=cds-XP_025987615.1;Dbxref=GeneID:105195514%2CGenbank:XP_025987615.1;Parent=rna-XM_026131830.1
NW_020521538.1	Gnomon	CDS	249266	249464	.	-	0	Name=XP_025987615.1;ID=cds-XP_025987615.1;Dbxref=GeneID:105195514%2CGenbank:XP_025987615.1;Parent=rna-XM_026131830.1
NW_020521538.1	Gnomon	CDS	248922	249166	.	-	0	Name=XP_025987615.1;ID=cds-XP_025987615.1;Dbxref=GeneID:105195514%2CGenbank:XP_025987615.1;Parent=rna-XM_026131830.1
NW_020521538.1	Gnomon	CDS	248663	248818	.	-	0	Name=XP_025987615.1;ID=cds-XP_025987615.1;Dbxref=GeneID:105195514%2CGenbank:XP_025987615.1;Parent=rna-XM_026131830.1
NW_020521538.1	Gnomon	CDS	248454	248582	.	-	0	Name=XP_025987615.1;ID=cds-XP_025987615.1;Dbxref=GeneID:105195514%2CGenbank:XP_025987615.1;Parent=rna-XM_026131830.1
NW_020521538.1	Gnomon	CDS	248009	248254	.	-	0	Name=XP_025987615.1;ID=cds-XP_025987615.1;Dbxref=GeneID:105195514%2CGenbank:XP_025987615.1;Parent=rna-XM_026131830.1
NW_020521538.1	Gnomon	mRNA	1104446	1105810	.	+	.	Name=XM_011175222.2;ID=rna-XM_011175222.2;Dbxref=GeneID:105205730%2CGenbank:XM_011175222.2;Parent=gene-LOC105205730
NW_020521538.1	Gnomon	exon	3089280	3089484	.	-	.	ID=exon-XM_026131859.1-8;Dbxref=GeneID:105205869%2CGenbank:XM_026131859.1;Parent=rna-XM_026131859.1
NW_020521538.1	Gnomon	exon	3088659	3088673	.	-	.	ID=exon-XM_026131859.1-9;Dbxref=GeneID:105205869%2CGenbank:XM_026131859.1;Parent=rna-XM_026131859.1
NW_020521538.1	Gnomon	mRNA	36890	47660	.	-	.	Name=XM_026131770.1;ID=rna-XM_026131770.1;Dbxref=GeneID:105205836%2CGenbank:XM_026131770.1;Parent=gene-LOC105205836
NW_020521538.1	Gnomon	mRNA	850521	854934	.	-	.	Name=XM_026131926.1;ID=rna-XM_026131926.1;Dbxref=GeneID:105205695%2CGenbank:XM_026131926.1;Parent=gene-LOC105205695
NW_020521538.1	Gnomon	exon	3094730	3094750	.	-	.	ID=exon-XM_026131859.1-4;Dbxref=GeneID:105205869%2CGenbank:XM_026131859.1;Parent=rna-XM_026131859.1
NW_020521538.1	Gnomon	exon	3090665	3090889	.	-	.	ID=exon-XM_026131859.1-5;Dbxref=GeneID:105205869%2CGenbank:XM_026131859.1;Parent=rna-XM_026131859.1
NW_020521538.1	Gnomon	exon	3090296	3090456	.	-	.	ID=exon-XM_026131859.1-6;Dbxref=GeneID:105205869%2CGenbank:XM_026131859.1;Parent=rna-XM_026131859.1
NW_020521538.1	Gnomon	exon	3090005	3090216	.	-	.	ID=exon-XM_026131859.1-7;Dbxref=GeneID:105205869%2CGenbank:XM_026131859.1;Parent=rna-XM_026131859.1
NW_020521538.1	Gnomon	exon	3109407	3111310	.	-	.	ID=exon-XM_026131859.1-1;Dbxref=GeneID:105205869%2CGenbank:XM_026131859.1;Parent=rna-XM_026131859.1
NW_020521538.1	Gnomon	exon	3099362	3099490	.	-	.	ID=exon-XM_026131859.1-2;Dbxref=GeneID:105205869%2CGenbank:XM_026131859.1;Parent=rna-XM_026131859.1
NW_020521538.1	Gnomon	exon	3098815	3098920	.	-	.	ID=exon-XM_026131859.1-3;Dbxref=GeneID:105205869%2CGenbank:XM_026131859.1;Parent=rna-XM_026131859.1
NW_020521538.1	Gnomon	CDS	262709	262715	.	-	0	Name=XP_025987614.1;ID=cds-XP_025987614.1;Dbxref=GeneID:105195514%2CGenbank:XP_025987614.1;Parent=rna-XM_026131829.1
NW_020521538.1	Gnomon	CDS	255572	255679	.	-	0	Name=XP_025987614.1;ID=cds-XP_025987614.1;Dbxref=GeneID:105195514%2CGenbank:XP_025987614.1;Parent=rna-XM_026131829.1
NW_020521538.1	Gnomon	CDS	254881	254970	.	-	0	Name=XP_025987614.1;ID=cds-XP_025987614.1;Dbxref=GeneID:105195514%2CGenbank:XP_025987614.1;Parent=rna-XM_026131829.1
NW_020521538.1	Gnomon	CDS	254589	254732	.	-	0	Name=XP_025987614.1;ID=cds-XP_025987614.1;Dbxref=GeneID:105195514%2CGenbank:XP_025987614.1;Parent=rna-XM_026131829.1
NW_020521538.1	Gnomon	CDS	254324	254490	.	-	0	Name=XP_025987614.1;ID=cds-XP_025987614.1;Dbxref=GeneID:105195514%2CGenbank:XP_025987614.1;Parent=rna-XM_026131829.1
NW_020521538.1	Gnomon	CDS	253997	254138	.	-	0	Name=XP_025987614.1;ID=cds-XP_025987614.1;Dbxref=GeneID:105195514%2CGenbank:XP_025987614.1;Parent=rna-XM_026131829.1
NW_020521538.1	Gnomon	CDS	252944	252970	.	-	0	Name=XP_025987614.1;ID=cds-XP_025987614.1;Dbxref=GeneID:105195514%2CGenbank:XP_025987614.1;Parent=rna-XM_026131829.1
NW_020521538.1	Gnomon	CDS	251584	251604	.	-	0	Name=XP_025987614.1;ID=cds-XP_025987614.1;Dbxref=GeneID:105195514%2CGenbank:XP_025987614.1;Parent=rna-XM_026131829.1
NW_020521538.1	Gnomon	CDS	249872	250029	.	-	0	Name=XP_025987614.1;ID=cds-XP_025987614.1;Dbxref=GeneID:105195514%2CGenbank:XP_025987614.1;Parent=rna-XM_026131829.1
NW_020521538.1	Gnomon	CDS	249549	249788	.	-	0	Name=XP_025987614.1;ID=cds-XP_025987614.1;Dbxref=GeneID:105195514%2CGenbank:XP_025987614.1;Parent=rna-XM_026131829.1
NW_020521538.1	Gnomon	CDS	249266	249464	.	-	0	Name=XP_025987614.1;ID=cds-XP_025987614.1;Dbxref=GeneID:105195514%2CGenbank:XP_025987614.1;Parent=rna-XM_026131829.1
NW_020521538.1	Gnomon	CDS	248922	249166	.	-	0	Name=XP_025987614.1;ID=cds-XP_025987614.1;Dbxref=GeneID:105195514%2CGenbank:XP_025987614.1;Parent=rna-XM_026131829.1
NW_020521538.1	Gnomon	CDS	248663	248818	.	-	0	Name=XP_025987614.1;ID=cds-XP_025987614.1;Dbxref=GeneID:105195514%2CGenbank:XP_025987614.1;Parent=rna-XM_026131829.1
NW_020521538.1	Gnomon	CDS	248454	248582	.	-	0	Name=XP_025987614.1;ID=cds-XP_025987614.1;Dbxref=GeneID:105195514%2CGenbank:XP_025987614.1;Parent=rna-XM_026131829.1
NW_020521538.1	Gnomon	CDS	248009	248254	.	-	0	Name=XP_025987614.1;ID=cds-XP_025987614.1;Dbxref=GeneID:105195514%2CGenbank:XP_025987614.1;Parent=rna-XM_026131829.1
NW_020521538.1	Gnomon	exon	330757	330963	.	-	.	ID=exon-XM_011175046.2-1;Dbxref=GeneID:105205631%2CGenbank:XM_011175046.2;Parent=rna-XM_011175046.2
NW_020521538.1	Gnomon	exon	330429	330572	.	-	.	ID=exon-XM_011175046.2-2;Dbxref=GeneID:105205631%2CGenbank:XM_011175046.2;Parent=rna-XM_011175046.2
NW_020521538.1	Gnomon	exon	330123	330178	.	-	.	ID=exon-XM_011175046.2-3;Dbxref=GeneID:105205631%2CGenbank:XM_011175046.2;Parent=rna-XM_011175046.2
NW_020521538.1	Gnomon	exon	329892	330046	.	-	.	ID=exon-XM_011175046.2-4;Dbxref=GeneID:105205631%2CGenbank:XM_011175046.2;Parent=rna-XM_011175046.2
NW_020521538.1	Gnomon	exon	329374	329443	.	-	.	ID=exon-XM_011175046.2-5;Dbxref=GeneID:105205631%2CGenbank:XM_011175046.2;Parent=rna-XM_011175046.2
NW_020521538.1	Gnomon	exon	329038	329304	.	-	.	ID=exon-XM_011175046.2-6;Dbxref=GeneID:105205631%2CGenbank:XM_011175046.2;Parent=rna-XM_011175046.2
NW_020521538.1	Gnomon	exon	328313	328492	.	-	.	ID=exon-XM_011175046.2-7;Dbxref=GeneID:105205631%2CGenbank:XM_011175046.2;Parent=rna-XM_011175046.2
NW_020521538.1	Gnomon	exon	327844	328019	.	-	.	ID=exon-XM_011175046.2-8;Dbxref=GeneID:105205631%2CGenbank:XM_011175046.2;Parent=rna-XM_011175046.2
NW_020521538.1	Gnomon	exon	327556	327760	.	-	.	ID=exon-XM_011175046.2-9;Dbxref=GeneID:105205631%2CGenbank:XM_011175046.2;Parent=rna-XM_011175046.2
NW_020521538.1	Gnomon	CDS	1070573	1070741	.	-	0	Name=XP_011173517.1;ID=cds-XP_011173517.1;Dbxref=GeneID:105205725%2CGenbank:XP_011173517.1;Parent=rna-XM_011175215.2
NW_020521538.1	Gnomon	CDS	1069786	1069842	.	-	0	Name=XP_011173517.1;ID=cds-XP_011173517.1;Dbxref=GeneID:105205725%2CGenbank:XP_011173517.1;Parent=rna-XM_011175215.2
NW_020521538.1	Gnomon	CDS	1069320	1069590	.	-	0	Name=XP_011173517.1;ID=cds-XP_011173517.1;Dbxref=GeneID:105205725%2CGenbank:XP_011173517.1;Parent=rna-XM_011175215.2
NW_020521538.1	Gnomon	CDS	1069130	1069229	.	-	0	Name=XP_011173517.1;ID=cds-XP_011173517.1;Dbxref=GeneID:105205725%2CGenbank:XP_011173517.1;Parent=rna-XM_011175215.2
NW_020521538.1	Gnomon	CDS	1068944	1069055	.	-	0	Name=XP_011173517.1;ID=cds-XP_011173517.1;Dbxref=GeneID:105205725%2CGenbank:XP_011173517.1;Parent=rna-XM_011175215.2
NW_020521538.1	Gnomon	CDS	1068695	1068866	.	-	0	Name=XP_011173517.1;ID=cds-XP_011173517.1;Dbxref=GeneID:105205725%2CGenbank:XP_011173517.1;Parent=rna-XM_011175215.2
NW_020521538.1	Gnomon	CDS	1068430	1068617	.	-	0	Name=XP_011173517.1;ID=cds-XP_011173517.1;Dbxref=GeneID:105205725%2CGenbank:XP_011173517.1;Parent=rna-XM_011175215.2
NW_020521538.1	Gnomon	CDS	1068141	1068334	.	-	0	Name=XP_011173517.1;ID=cds-XP_011173517.1;Dbxref=GeneID:105205725%2CGenbank:XP_011173517.1;Parent=rna-XM_011175215.2
NW_020521538.1	Gnomon	CDS	1067882	1068063	.	-	0	Name=XP_011173517.1;ID=cds-XP_011173517.1;Dbxref=GeneID:105205725%2CGenbank:XP_011173517.1;Parent=rna-XM_011175215.2
NW_020521538.1	Gnomon	CDS	1067763	1067799	.	-	0	Name=XP_011173517.1;ID=cds-XP_011173517.1;Dbxref=GeneID:105205725%2CGenbank:XP_011173517.1;Parent=rna-XM_011175215.2
NW_020521538.1	Gnomon	exon	618471	618881	.	-	.	ID=exon-XM_026131745.1-10;Dbxref=GeneID:105205667%2CGenbank:XM_026131745.1;Parent=rna-XM_026131745.1
NW_020521538.1	Gnomon	exon	432017	433480	.	+	.	ID=exon-XR_003268347.1-1;Dbxref=GeneID:105205643%2CGenbank:XR_003268347.1;Parent=rna-XR_003268347.1
NW_020521538.1	Gnomon	exon	434697	434958	.	+	.	ID=exon-XR_003268347.1-2;Dbxref=GeneID:105205643%2CGenbank:XR_003268347.1;Parent=rna-XR_003268347.1
NW_020521538.1	Gnomon	exon	436573	436641	.	+	.	ID=exon-XR_003268347.1-3;Dbxref=GeneID:105205643%2CGenbank:XR_003268347.1;Parent=rna-XR_003268347.1
NW_020521538.1	Gnomon	exon	436747	437908	.	+	.	ID=exon-XR_003268347.1-4;Dbxref=GeneID:105205643%2CGenbank:XR_003268347.1;Parent=rna-XR_003268347.1
NW_020521538.1	Gnomon	mRNA	2654177	2657698	.	-	.	Name=XM_011157251.2;ID=rna-XM_011157251.2;Dbxref=GeneID:105192961%2CGenbank:XM_011157251.2;Parent=gene-LOC105192961
NW_020521538.1	Gnomon	CDS	365804	366426	.	+	0	Name=XP_011173360.1;ID=cds-XP_011173360.1;Dbxref=GeneID:105205638%2CGenbank:XP_011173360.1;Parent=rna-XM_011175058.2
NW_020521538.1	Gnomon	CDS	366613	366928	.	+	0	Name=XP_011173360.1;ID=cds-XP_011173360.1;Dbxref=GeneID:105205638%2CGenbank:XP_011173360.1;Parent=rna-XM_011175058.2
NW_020521538.1	Gnomon	CDS	367000	367340	.	+	0	Name=XP_011173360.1;ID=cds-XP_011173360.1;Dbxref=GeneID:105205638%2CGenbank:XP_011173360.1;Parent=rna-XM_011175058.2
NW_020521538.1	Gnomon	CDS	367399	367624	.	+	0	Name=XP_011173360.1;ID=cds-XP_011173360.1;Dbxref=GeneID:105205638%2CGenbank:XP_011173360.1;Parent=rna-XM_011175058.2
NW_020521538.1	Gnomon	CDS	367750	368088	.	+	0	Name=XP_011173360.1;ID=cds-XP_011173360.1;Dbxref=GeneID:105205638%2CGenbank:XP_011173360.1;Parent=rna-XM_011175058.2
NW_020521538.1	Gnomon	CDS	368388	368541	.	+	0	Name=XP_011173360.1;ID=cds-XP_011173360.1;Dbxref=GeneID:105205638%2CGenbank:XP_011173360.1;Parent=rna-XM_011175058.2
NW_020521538.1	Gnomon	CDS	368690	368853	.	+	0	Name=XP_011173360.1;ID=cds-XP_011173360.1;Dbxref=GeneID:105205638%2CGenbank:XP_011173360.1;Parent=rna-XM_011175058.2
NW_020521538.1	Gnomon	CDS	368958	369260	.	+	0	Name=XP_011173360.1;ID=cds-XP_011173360.1;Dbxref=GeneID:105205638%2CGenbank:XP_011173360.1;Parent=rna-XM_011175058.2
NW_020521538.1	Gnomon	CDS	1065563	1065787	.	-	0	Name=XP_011173516.1;ID=cds-XP_011173516.1;Dbxref=GeneID:105205724%2CGenbank:XP_011173516.1;Parent=rna-XM_011175214.2
NW_020521538.1	Gnomon	CDS	1065098	1065371	.	-	0	Name=XP_011173516.1;ID=cds-XP_011173516.1;Dbxref=GeneID:105205724%2CGenbank:XP_011173516.1;Parent=rna-XM_011175214.2
NW_020521538.1	Gnomon	CDS	1064656	1065002	.	-	0	Name=XP_011173516.1;ID=cds-XP_011173516.1;Dbxref=GeneID:105205724%2CGenbank:XP_011173516.1;Parent=rna-XM_011175214.2
NW_020521538.1	Gnomon	exon	673176	673283	.	-	.	ID=exon-XM_011175128.2-11;Dbxref=GeneID:105205675%2CGenbank:XM_011175128.2;Parent=rna-XM_011175128.2
NW_020521538.1	Gnomon	exon	672887	672997	.	-	.	ID=exon-XM_011175128.2-12;Dbxref=GeneID:105205675%2CGenbank:XM_011175128.2;Parent=rna-XM_011175128.2
NW_020521538.1	Gnomon	exon	671192	671398	.	-	.	ID=exon-XM_011175128.2-13;Dbxref=GeneID:105205675%2CGenbank:XM_011175128.2;Parent=rna-XM_011175128.2
NW_020521538.1	Gnomon	exon	669627	670894	.	-	.	ID=exon-XM_011175128.2-14;Dbxref=GeneID:105205675%2CGenbank:XM_011175128.2;Parent=rna-XM_011175128.2
NW_020521538.1	Gnomon	exon	673805	677368	.	-	.	ID=exon-XM_011175128.2-10;Dbxref=GeneID:105205675%2CGenbank:XM_011175128.2;Parent=rna-XM_011175128.2
NW_020521538.1	Gnomon	CDS	2659189	2659229	.	+	0	Name=XP_011173610.1;ID=cds-XP_011173610.1;Dbxref=GeneID:105205795%2CGenbank:XP_011173610.1;Parent=rna-XM_011175308.2
NW_020521538.1	Gnomon	CDS	2659308	2659481	.	+	0	Name=XP_011173610.1;ID=cds-XP_011173610.1;Dbxref=GeneID:105205795%2CGenbank:XP_011173610.1;Parent=rna-XM_011175308.2
NW_020521538.1	Gnomon	CDS	2659609	2659810	.	+	0	Name=XP_011173610.1;ID=cds-XP_011173610.1;Dbxref=GeneID:105205795%2CGenbank:XP_011173610.1;Parent=rna-XM_011175308.2
NW_020521538.1	Gnomon	CDS	2659893	2660085	.	+	0	Name=XP_011173610.1;ID=cds-XP_011173610.1;Dbxref=GeneID:105205795%2CGenbank:XP_011173610.1;Parent=rna-XM_011175308.2
NW_020521538.1	Gnomon	CDS	2660398	2660611	.	+	0	Name=XP_011173610.1;ID=cds-XP_011173610.1;Dbxref=GeneID:105205795%2CGenbank:XP_011173610.1;Parent=rna-XM_011175308.2
NW_020521538.1	Gnomon	CDS	2660698	2660807	.	+	0	Name=XP_011173610.1;ID=cds-XP_011173610.1;Dbxref=GeneID:105205795%2CGenbank:XP_011173610.1;Parent=rna-XM_011175308.2
NW_020521538.1	Gnomon	CDS	2661514	2661697	.	+	0	Name=XP_011173610.1;ID=cds-XP_011173610.1;Dbxref=GeneID:105205795%2CGenbank:XP_011173610.1;Parent=rna-XM_011175308.2
NW_020521538.1	Gnomon	CDS	2661759	2661864	.	+	0	Name=XP_011173610.1;ID=cds-XP_011173610.1;Dbxref=GeneID:105205795%2CGenbank:XP_011173610.1;Parent=rna-XM_011175308.2
NW_020521538.1	Gnomon	mRNA	515801	556873	.	+	.	Name=XM_026131925.1;ID=rna-XM_026131925.1;Dbxref=GeneID:105205654%2CGenbank:XM_026131925.1;Parent=gene-LOC105205654
NW_020521538.1	Gnomon	exon	480183	482282	.	-	.	ID=exon-XM_026131908.1-10;Dbxref=GeneID:105205651%2CGenbank:XM_026131908.1;Parent=rna-XM_026131908.1
NW_020521538.1	Gnomon	exon	2290881	2291005	.	-	.	ID=exon-XM_026131942.1-3;Dbxref=GeneID:105205864%2CGenbank:XM_026131942.1;Parent=rna-XM_026131942.1
NW_020521538.1	Gnomon	exon	2283670	2283781	.	-	.	ID=exon-XM_026131942.1-4;Dbxref=GeneID:105205864%2CGenbank:XM_026131942.1;Parent=rna-XM_026131942.1
NW_020521538.1	Gnomon	exon	2322174	2323355	.	-	.	ID=exon-XM_026131942.1-1;Dbxref=GeneID:105205864%2CGenbank:XM_026131942.1;Parent=rna-XM_026131942.1
NW_020521538.1	Gnomon	exon	2320402	2320605	.	-	.	ID=exon-XM_026131942.1-2;Dbxref=GeneID:105205864%2CGenbank:XM_026131942.1;Parent=rna-XM_026131942.1
NW_020521538.1	Gnomon	exon	2259274	2259445	.	-	.	ID=exon-XM_026131942.1-7;Dbxref=GeneID:105205864%2CGenbank:XM_026131942.1;Parent=rna-XM_026131942.1
NW_020521538.1	Gnomon	exon	2258972	2259098	.	-	.	ID=exon-XM_026131942.1-8;Dbxref=GeneID:105205864%2CGenbank:XM_026131942.1;Parent=rna-XM_026131942.1
NW_020521538.1	Gnomon	exon	2277029	2277174	.	-	.	ID=exon-XM_026131942.1-5;Dbxref=GeneID:105205864%2CGenbank:XM_026131942.1;Parent=rna-XM_026131942.1
NW_020521538.1	Gnomon	exon	2262586	2262725	.	-	.	ID=exon-XM_026131942.1-6;Dbxref=GeneID:105205864%2CGenbank:XM_026131942.1;Parent=rna-XM_026131942.1
NW_020521538.1	Gnomon	exon	2258117	2258197	.	-	.	ID=exon-XM_026131942.1-9;Dbxref=GeneID:105205864%2CGenbank:XM_026131942.1;Parent=rna-XM_026131942.1
NW_020521538.1	Gnomon	CDS	854609	854683	.	-	0	Name=XP_025987711.1;ID=cds-XP_025987711.1;Dbxref=GeneID:105205695%2CGenbank:XP_025987711.1;Parent=rna-XM_026131926.1
NW_020521538.1	Gnomon	CDS	854381	854434	.	-	0	Name=XP_025987711.1;ID=cds-XP_025987711.1;Dbxref=GeneID:105205695%2CGenbank:XP_025987711.1;Parent=rna-XM_026131926.1
NW_020521538.1	Gnomon	CDS	853727	853996	.	-	0	Name=XP_025987711.1;ID=cds-XP_025987711.1;Dbxref=GeneID:105205695%2CGenbank:XP_025987711.1;Parent=rna-XM_026131926.1
NW_020521538.1	Gnomon	CDS	852387	853176	.	-	0	Name=XP_025987711.1;ID=cds-XP_025987711.1;Dbxref=GeneID:105205695%2CGenbank:XP_025987711.1;Parent=rna-XM_026131926.1
NW_020521538.1	Gnomon	CDS	851917	852125	.	-	0	Name=XP_025987711.1;ID=cds-XP_025987711.1;Dbxref=GeneID:105205695%2CGenbank:XP_025987711.1;Parent=rna-XM_026131926.1
NW_020521538.1	Gnomon	CDS	851731	851799	.	-	0	Name=XP_025987711.1;ID=cds-XP_025987711.1;Dbxref=GeneID:105205695%2CGenbank:XP_025987711.1;Parent=rna-XM_026131926.1
NW_020521538.1	Gnomon	exon	1234457	1234827	.	+	.	ID=exon-XM_011175239.2-1;Dbxref=GeneID:105205740%2CGenbank:XM_011175239.2;Parent=rna-XM_011175239.2
NW_020521538.1	Gnomon	exon	1235025	1235256	.	+	.	ID=exon-XM_011175239.2-2;Dbxref=GeneID:105205740%2CGenbank:XM_011175239.2;Parent=rna-XM_011175239.2
NW_020521538.1	Gnomon	exon	1237036	1237468	.	+	.	ID=exon-XM_011175239.2-5;Dbxref=GeneID:105205740%2CGenbank:XM_011175239.2;Parent=rna-XM_011175239.2
NW_020521538.1	Gnomon	exon	1235336	1235539	.	+	.	ID=exon-XM_011175239.2-3;Dbxref=GeneID:105205740%2CGenbank:XM_011175239.2;Parent=rna-XM_011175239.2
NW_020521538.1	Gnomon	exon	1236518	1236774	.	+	.	ID=exon-XM_011175239.2-4;Dbxref=GeneID:105205740%2CGenbank:XM_011175239.2;Parent=rna-XM_011175239.2
NW_020521538.1	Gnomon	CDS	440090	441565	.	-	0	Name=XP_011173364.1;ID=cds-XP_011173364.1;Dbxref=GeneID:105205644%2CGenbank:XP_011173364.1;Parent=rna-XM_011175062.2
NW_020521538.1	Gnomon	exon	2484304	2485699	.	+	.	ID=exon-XM_011175282.2-3;Dbxref=GeneID:105205778%2CGenbank:XM_011175282.2;Parent=rna-XM_011175282.2
NW_020521538.1	Gnomon	exon	2482278	2482507	.	+	.	ID=exon-XM_011175282.2-1;Dbxref=GeneID:105205778%2CGenbank:XM_011175282.2;Parent=rna-XM_011175282.2
NW_020521538.1	Gnomon	exon	2483915	2484228	.	+	.	ID=exon-XM_011175282.2-2;Dbxref=GeneID:105205778%2CGenbank:XM_011175282.2;Parent=rna-XM_011175282.2
NW_020521538.1	Gnomon	mRNA	1071860	1074691	.	+	.	Name=XM_011175220.2;ID=rna-XM_011175220.2;Dbxref=GeneID:105205729%2CGenbank:XM_011175220.2;Parent=gene-LOC105205729
NW_020521538.1	Gnomon	exon	711176	711400	.	+	.	ID=exon-XM_011175140.2-1;Dbxref=GeneID:105205680%2CGenbank:XM_011175140.2;Parent=rna-XM_011175140.2
NW_020521538.1	Gnomon	exon	712846	713039	.	+	.	ID=exon-XM_011175140.2-4;Dbxref=GeneID:105205680%2CGenbank:XM_011175140.2;Parent=rna-XM_011175140.2
NW_020521538.1	Gnomon	exon	713185	713345	.	+	.	ID=exon-XM_011175140.2-5;Dbxref=GeneID:105205680%2CGenbank:XM_011175140.2;Parent=rna-XM_011175140.2
NW_020521538.1	Gnomon	exon	711985	712294	.	+	.	ID=exon-XM_011175140.2-2;Dbxref=GeneID:105205680%2CGenbank:XM_011175140.2;Parent=rna-XM_011175140.2
NW_020521538.1	Gnomon	exon	712383	712614	.	+	.	ID=exon-XM_011175140.2-3;Dbxref=GeneID:105205680%2CGenbank:XM_011175140.2;Parent=rna-XM_011175140.2
NW_020521538.1	Gnomon	exon	713623	713895	.	+	.	ID=exon-XM_011175140.2-6;Dbxref=GeneID:105205680%2CGenbank:XM_011175140.2;Parent=rna-XM_011175140.2
NW_020521538.1	Gnomon	exon	78887	79049	.	+	.	ID=exon-XM_026131809.1-12;Dbxref=GeneID:105205837%2CGenbank:XM_026131809.1;Parent=rna-XM_026131809.1
NW_020521538.1	Gnomon	exon	79290	79472	.	+	.	ID=exon-XM_026131809.1-13;Dbxref=GeneID:105205837%2CGenbank:XM_026131809.1;Parent=rna-XM_026131809.1
NW_020521538.1	Gnomon	exon	79881	79976	.	+	.	ID=exon-XM_026131809.1-14;Dbxref=GeneID:105205837%2CGenbank:XM_026131809.1;Parent=rna-XM_026131809.1
NW_020521538.1	Gnomon	exon	80652	82034	.	+	.	ID=exon-XM_026131809.1-15;Dbxref=GeneID:105205837%2CGenbank:XM_026131809.1;Parent=rna-XM_026131809.1
NW_020521538.1	Gnomon	exon	77838	78098	.	+	.	ID=exon-XM_026131809.1-10;Dbxref=GeneID:105205837%2CGenbank:XM_026131809.1;Parent=rna-XM_026131809.1
NW_020521538.1	Gnomon	exon	78326	78583	.	+	.	ID=exon-XM_026131809.1-11;Dbxref=GeneID:105205837%2CGenbank:XM_026131809.1;Parent=rna-XM_026131809.1
NW_020521538.1	Gnomon	CDS	2785494	2785671	.	+	0	Name=XP_011173613.1;ID=cds-XP_011173613.1;Dbxref=GeneID:105205800%2CGenbank:XP_011173613.1;Parent=rna-XM_011175311.2
NW_020521538.1	Gnomon	CDS	2813979	2814135	.	+	0	Name=XP_011173613.1;ID=cds-XP_011173613.1;Dbxref=GeneID:105205800%2CGenbank:XP_011173613.1;Parent=rna-XM_011175311.2
NW_020521538.1	Gnomon	CDS	2814524	2814729	.	+	0	Name=XP_011173613.1;ID=cds-XP_011173613.1;Dbxref=GeneID:105205800%2CGenbank:XP_011173613.1;Parent=rna-XM_011175311.2
NW_020521538.1	Gnomon	CDS	2815329	2815528	.	+	0	Name=XP_011173613.1;ID=cds-XP_011173613.1;Dbxref=GeneID:105205800%2CGenbank:XP_011173613.1;Parent=rna-XM_011175311.2
NW_020521538.1	Gnomon	CDS	2815848	2816085	.	+	0	Name=XP_011173613.1;ID=cds-XP_011173613.1;Dbxref=GeneID:105205800%2CGenbank:XP_011173613.1;Parent=rna-XM_011175311.2
NW_020521538.1	Gnomon	CDS	2816698	2816867	.	+	0	Name=XP_011173613.1;ID=cds-XP_011173613.1;Dbxref=GeneID:105205800%2CGenbank:XP_011173613.1;Parent=rna-XM_011175311.2
NW_020521538.1	Gnomon	CDS	2816946	2817126	.	+	0	Name=XP_011173613.1;ID=cds-XP_011173613.1;Dbxref=GeneID:105205800%2CGenbank:XP_011173613.1;Parent=rna-XM_011175311.2
NW_020521538.1	Gnomon	CDS	2817220	2817431	.	+	0	Name=XP_011173613.1;ID=cds-XP_011173613.1;Dbxref=GeneID:105205800%2CGenbank:XP_011173613.1;Parent=rna-XM_011175311.2
NW_020521538.1	Gnomon	CDS	2817509	2817775	.	+	0	Name=XP_011173613.1;ID=cds-XP_011173613.1;Dbxref=GeneID:105205800%2CGenbank:XP_011173613.1;Parent=rna-XM_011175311.2
NW_020521538.1	Gnomon	CDS	2817861	2817936	.	+	0	Name=XP_011173613.1;ID=cds-XP_011173613.1;Dbxref=GeneID:105205800%2CGenbank:XP_011173613.1;Parent=rna-XM_011175311.2
NW_020521538.1	Gnomon	CDS	2818417	2818706	.	+	0	Name=XP_011173613.1;ID=cds-XP_011173613.1;Dbxref=GeneID:105205800%2CGenbank:XP_011173613.1;Parent=rna-XM_011175311.2
NW_020521538.1	Gnomon	CDS	2818789	2818914	.	+	0	Name=XP_011173613.1;ID=cds-XP_011173613.1;Dbxref=GeneID:105205800%2CGenbank:XP_011173613.1;Parent=rna-XM_011175311.2
NW_020521538.1	Gnomon	CDS	2819039	2819227	.	+	0	Name=XP_011173613.1;ID=cds-XP_011173613.1;Dbxref=GeneID:105205800%2CGenbank:XP_011173613.1;Parent=rna-XM_011175311.2
NW_020521538.1	Gnomon	CDS	2819302	2819564	.	+	0	Name=XP_011173613.1;ID=cds-XP_011173613.1;Dbxref=GeneID:105205800%2CGenbank:XP_011173613.1;Parent=rna-XM_011175311.2
NW_020521538.1	Gnomon	CDS	2819646	2819748	.	+	0	Name=XP_011173613.1;ID=cds-XP_011173613.1;Dbxref=GeneID:105205800%2CGenbank:XP_011173613.1;Parent=rna-XM_011175311.2
NW_020521538.1	Gnomon	exon	508621	508842	.	-	.	ID=exon-XM_026131917.1-3;Dbxref=GeneID:105205657%2CGenbank:XM_026131917.1;Parent=rna-XM_026131917.1
NW_020521538.1	Gnomon	exon	508393	508465	.	-	.	ID=exon-XM_026131917.1-4;Dbxref=GeneID:105205657%2CGenbank:XM_026131917.1;Parent=rna-XM_026131917.1
NW_020521538.1	Gnomon	exon	515488	515742	.	-	.	ID=exon-XM_026131917.1-1;Dbxref=GeneID:105205657%2CGenbank:XM_026131917.1;Parent=rna-XM_026131917.1
NW_020521538.1	Gnomon	exon	509013	509147	.	-	.	ID=exon-XM_026131917.1-2;Dbxref=GeneID:105205657%2CGenbank:XM_026131917.1;Parent=rna-XM_026131917.1
NW_020521538.1	Gnomon	exon	9962	10119	.	+	.	ID=exon-XM_026131759.1-9;Dbxref=GeneID:105205620%2CGenbank:XM_026131759.1;Parent=rna-XM_026131759.1
NW_020521538.1	Gnomon	exon	8702	8830	.	+	.	ID=exon-XM_026131759.1-7;Dbxref=GeneID:105205620%2CGenbank:XM_026131759.1;Parent=rna-XM_026131759.1
NW_020521538.1	Gnomon	exon	9587	9789	.	+	.	ID=exon-XM_026131759.1-8;Dbxref=GeneID:105205620%2CGenbank:XM_026131759.1;Parent=rna-XM_026131759.1
NW_020521538.1	Gnomon	exon	7841	8124	.	+	.	ID=exon-XM_026131759.1-5;Dbxref=GeneID:105205620%2CGenbank:XM_026131759.1;Parent=rna-XM_026131759.1
NW_020521538.1	Gnomon	exon	8319	8599	.	+	.	ID=exon-XM_026131759.1-6;Dbxref=GeneID:105205620%2CGenbank:XM_026131759.1;Parent=rna-XM_026131759.1
NW_020521538.1	Gnomon	exon	7126	7339	.	+	.	ID=exon-XM_026131759.1-3;Dbxref=GeneID:105205620%2CGenbank:XM_026131759.1;Parent=rna-XM_026131759.1
NW_020521538.1	Gnomon	exon	7452	7579	.	+	.	ID=exon-XM_026131759.1-4;Dbxref=GeneID:105205620%2CGenbank:XM_026131759.1;Parent=rna-XM_026131759.1
NW_020521538.1	Gnomon	exon	5214	5557	.	+	.	ID=exon-XM_026131759.1-1;Dbxref=GeneID:105205620%2CGenbank:XM_026131759.1;Parent=rna-XM_026131759.1
NW_020521538.1	Gnomon	exon	6720	6891	.	+	.	ID=exon-XM_026131759.1-2;Dbxref=GeneID:105205620%2CGenbank:XM_026131759.1;Parent=rna-XM_026131759.1
NW_020521538.1	Gnomon	exon	507522	507724	.	-	.	ID=exon-XM_026131917.1-7;Dbxref=GeneID:105205657%2CGenbank:XM_026131917.1;Parent=rna-XM_026131917.1
NW_020521538.1	Gnomon	exon	508154	508320	.	-	.	ID=exon-XM_026131917.1-5;Dbxref=GeneID:105205657%2CGenbank:XM_026131917.1;Parent=rna-XM_026131917.1
NW_020521538.1	Gnomon	exon	507870	508064	.	-	.	ID=exon-XM_026131917.1-6;Dbxref=GeneID:105205657%2CGenbank:XM_026131917.1;Parent=rna-XM_026131917.1
NW_020521538.1	Gnomon	mRNA	669627	700126	.	-	.	Name=XM_011175126.2;ID=rna-XM_011175126.2;Dbxref=GeneID:105205675%2CGenbank:XM_011175126.2;Parent=gene-LOC105205675
NW_020521538.1	Gnomon	mRNA	517149	550410	.	+	.	Name=XM_026131924.1;ID=rna-XM_026131924.1;Dbxref=GeneID:105205654%2CGenbank:XM_026131924.1;Parent=gene-LOC105205654
NW_020521538.1	Gnomon	CDS	262709	262715	.	-	0	Name=XP_025987617.1;ID=cds-XP_025987617.1;Dbxref=GeneID:105195514%2CGenbank:XP_025987617.1;Parent=rna-XM_026131832.1
NW_020521538.1	Gnomon	CDS	255572	255679	.	-	0	Name=XP_025987617.1;ID=cds-XP_025987617.1;Dbxref=GeneID:105195514%2CGenbank:XP_025987617.1;Parent=rna-XM_026131832.1
NW_020521538.1	Gnomon	CDS	254881	254970	.	-	0	Name=XP_025987617.1;ID=cds-XP_025987617.1;Dbxref=GeneID:105195514%2CGenbank:XP_025987617.1;Parent=rna-XM_026131832.1
NW_020521538.1	Gnomon	CDS	254589	254732	.	-	0	Name=XP_025987617.1;ID=cds-XP_025987617.1;Dbxref=GeneID:105195514%2CGenbank:XP_025987617.1;Parent=rna-XM_026131832.1
NW_020521538.1	Gnomon	CDS	254324	254490	.	-	0	Name=XP_025987617.1;ID=cds-XP_025987617.1;Dbxref=GeneID:105195514%2CGenbank:XP_025987617.1;Parent=rna-XM_026131832.1
NW_020521538.1	Gnomon	CDS	253997	254138	.	-	0	Name=XP_025987617.1;ID=cds-XP_025987617.1;Dbxref=GeneID:105195514%2CGenbank:XP_025987617.1;Parent=rna-XM_026131832.1
NW_020521538.1	Gnomon	CDS	249872	250053	.	-	0	Name=XP_025987617.1;ID=cds-XP_025987617.1;Dbxref=GeneID:105195514%2CGenbank:XP_025987617.1;Parent=rna-XM_026131832.1
NW_020521538.1	Gnomon	CDS	249549	249788	.	-	0	Name=XP_025987617.1;ID=cds-XP_025987617.1;Dbxref=GeneID:105195514%2CGenbank:XP_025987617.1;Parent=rna-XM_026131832.1
NW_020521538.1	Gnomon	CDS	249266	249464	.	-	0	Name=XP_025987617.1;ID=cds-XP_025987617.1;Dbxref=GeneID:105195514%2CGenbank:XP_025987617.1;Parent=rna-XM_026131832.1
NW_020521538.1	Gnomon	CDS	248922	249166	.	-	0	Name=XP_025987617.1;ID=cds-XP_025987617.1;Dbxref=GeneID:105195514%2CGenbank:XP_025987617.1;Parent=rna-XM_026131832.1
NW_020521538.1	Gnomon	CDS	248663	248818	.	-	0	Name=XP_025987617.1;ID=cds-XP_025987617.1;Dbxref=GeneID:105195514%2CGenbank:XP_025987617.1;Parent=rna-XM_026131832.1
NW_020521538.1	Gnomon	CDS	248454	248582	.	-	0	Name=XP_025987617.1;ID=cds-XP_025987617.1;Dbxref=GeneID:105195514%2CGenbank:XP_025987617.1;Parent=rna-XM_026131832.1
NW_020521538.1	Gnomon	CDS	248009	248254	.	-	0	Name=XP_025987617.1;ID=cds-XP_025987617.1;Dbxref=GeneID:105195514%2CGenbank:XP_025987617.1;Parent=rna-XM_026131832.1
NW_020521538.1	Gnomon	exon	890171	890347	.	-	.	ID=exon-XM_011175179.2-11;Dbxref=GeneID:105205702%2CGenbank:XM_011175179.2;Parent=rna-XM_011175179.2
NW_020521538.1	Gnomon	exon	889886	890099	.	-	.	ID=exon-XM_011175179.2-12;Dbxref=GeneID:105205702%2CGenbank:XM_011175179.2;Parent=rna-XM_011175179.2
NW_020521538.1	Gnomon	exon	889596	889748	.	-	.	ID=exon-XM_011175179.2-13;Dbxref=GeneID:105205702%2CGenbank:XM_011175179.2;Parent=rna-XM_011175179.2
NW_020521538.1	Gnomon	exon	889374	889496	.	-	.	ID=exon-XM_011175179.2-14;Dbxref=GeneID:105205702%2CGenbank:XM_011175179.2;Parent=rna-XM_011175179.2
NW_020521538.1	Gnomon	exon	890533	890769	.	-	.	ID=exon-XM_011175179.2-10;Dbxref=GeneID:105205702%2CGenbank:XM_011175179.2;Parent=rna-XM_011175179.2
NW_020521538.1	Gnomon	exon	889163	889285	.	-	.	ID=exon-XM_011175179.2-15;Dbxref=GeneID:105205702%2CGenbank:XM_011175179.2;Parent=rna-XM_011175179.2
NW_020521538.1	Gnomon	exon	886817	888840	.	-	.	ID=exon-XM_011175179.2-16;Dbxref=GeneID:105205702%2CGenbank:XM_011175179.2;Parent=rna-XM_011175179.2
NW_020521538.1	Gnomon	exon	482364	482590	.	-	.	ID=exon-XM_011175070.2-8;Dbxref=GeneID:105205651%2CGenbank:XM_011175070.2;Parent=rna-XM_011175070.2
NW_020521538.1	Gnomon	exon	480183	482282	.	-	.	ID=exon-XM_011175070.2-9;Dbxref=GeneID:105205651%2CGenbank:XM_011175070.2;Parent=rna-XM_011175070.2
NW_020521538.1	Gnomon	exon	482964	483173	.	-	.	ID=exon-XM_011175070.2-6;Dbxref=GeneID:105205651%2CGenbank:XM_011175070.2;Parent=rna-XM_011175070.2
NW_020521538.1	Gnomon	exon	482762	482879	.	-	.	ID=exon-XM_011175070.2-7;Dbxref=GeneID:105205651%2CGenbank:XM_011175070.2;Parent=rna-XM_011175070.2
NW_020521538.1	Gnomon	exon	491256	491761	.	-	.	ID=exon-XM_011175070.2-1;Dbxref=GeneID:105205651%2CGenbank:XM_011175070.2;Parent=rna-XM_011175070.2
NW_020521538.1	Gnomon	exon	483846	484160	.	-	.	ID=exon-XM_011175070.2-4;Dbxref=GeneID:105205651%2CGenbank:XM_011175070.2;Parent=rna-XM_011175070.2
NW_020521538.1	Gnomon	exon	483240	483464	.	-	.	ID=exon-XM_011175070.2-5;Dbxref=GeneID:105205651%2CGenbank:XM_011175070.2;Parent=rna-XM_011175070.2
NW_020521538.1	Gnomon	exon	484948	485145	.	-	.	ID=exon-XM_011175070.2-2;Dbxref=GeneID:105205651%2CGenbank:XM_011175070.2;Parent=rna-XM_011175070.2
NW_020521538.1	Gnomon	exon	484597	484713	.	-	.	ID=exon-XM_011175070.2-3;Dbxref=GeneID:105205651%2CGenbank:XM_011175070.2;Parent=rna-XM_011175070.2
NW_020521538.1	Gnomon	CDS	531842	531901	.	+	0	Name=XP_025987710.1;ID=cds-XP_025987710.1;Dbxref=GeneID:105205654%2CGenbank:XP_025987710.1;Parent=rna-XM_026131925.1
NW_020521538.1	Gnomon	CDS	532825	532923	.	+	0	Name=XP_025987710.1;ID=cds-XP_025987710.1;Dbxref=GeneID:105205654%2CGenbank:XP_025987710.1;Parent=rna-XM_026131925.1
NW_020521538.1	Gnomon	CDS	541325	541453	.	+	0	Name=XP_025987710.1;ID=cds-XP_025987710.1;Dbxref=GeneID:105205654%2CGenbank:XP_025987710.1;Parent=rna-XM_026131925.1
NW_020521538.1	Gnomon	CDS	542206	542280	.	+	0	Name=XP_025987710.1;ID=cds-XP_025987710.1;Dbxref=GeneID:105205654%2CGenbank:XP_025987710.1;Parent=rna-XM_026131925.1
NW_020521538.1	Gnomon	CDS	542860	542970	.	+	0	Name=XP_025987710.1;ID=cds-XP_025987710.1;Dbxref=GeneID:105205654%2CGenbank:XP_025987710.1;Parent=rna-XM_026131925.1
NW_020521538.1	Gnomon	CDS	543740	543904	.	+	0	Name=XP_025987710.1;ID=cds-XP_025987710.1;Dbxref=GeneID:105205654%2CGenbank:XP_025987710.1;Parent=rna-XM_026131925.1
NW_020521538.1	Gnomon	CDS	544659	544800	.	+	0	Name=XP_025987710.1;ID=cds-XP_025987710.1;Dbxref=GeneID:105205654%2CGenbank:XP_025987710.1;Parent=rna-XM_026131925.1
NW_020521538.1	Gnomon	CDS	556763	556767	.	+	0	Name=XP_025987710.1;ID=cds-XP_025987710.1;Dbxref=GeneID:105205654%2CGenbank:XP_025987710.1;Parent=rna-XM_026131925.1
NW_020521538.1	Gnomon	mRNA	515799	550410	.	+	.	Name=XM_026131922.1;ID=rna-XM_026131922.1;Dbxref=GeneID:105205654%2CGenbank:XM_026131922.1;Parent=gene-LOC105205654
NW_020521538.1	Gnomon	exon	2939673	2939779	.	-	.	ID=exon-XM_011175328.2-13;Dbxref=GeneID:105205807%2CGenbank:XM_011175328.2;Parent=rna-XM_011175328.2
NW_020521538.1	Gnomon	exon	2937706	2937947	.	-	.	ID=exon-XM_011175328.2-14;Dbxref=GeneID:105205807%2CGenbank:XM_011175328.2;Parent=rna-XM_011175328.2
NW_020521538.1	Gnomon	CDS	431271	431456	.	-	0	Name=XP_011173363.1;ID=cds-XP_011173363.1;Dbxref=GeneID:105205642%2CGenbank:XP_011173363.1;Parent=rna-XM_011175061.2
NW_020521538.1	Gnomon	CDS	415837	416031	.	-	0	Name=XP_011173363.1;ID=cds-XP_011173363.1;Dbxref=GeneID:105205642%2CGenbank:XP_011173363.1;Parent=rna-XM_011175061.2
NW_020521538.1	Gnomon	CDS	415392	415620	.	-	0	Name=XP_011173363.1;ID=cds-XP_011173363.1;Dbxref=GeneID:105205642%2CGenbank:XP_011173363.1;Parent=rna-XM_011175061.2
NW_020521538.1	Gnomon	CDS	411503	411592	.	-	0	Name=XP_011173363.1;ID=cds-XP_011173363.1;Dbxref=GeneID:105205642%2CGenbank:XP_011173363.1;Parent=rna-XM_011175061.2
NW_020521538.1	Gnomon	CDS	408642	408696	.	-	0	Name=XP_011173363.1;ID=cds-XP_011173363.1;Dbxref=GeneID:105205642%2CGenbank:XP_011173363.1;Parent=rna-XM_011175061.2
NW_020521538.1	Gnomon	CDS	408445	408555	.	-	0	Name=XP_011173363.1;ID=cds-XP_011173363.1;Dbxref=GeneID:105205642%2CGenbank:XP_011173363.1;Parent=rna-XM_011175061.2
NW_020521538.1	Gnomon	CDS	407250	407520	.	-	0	Name=XP_011173363.1;ID=cds-XP_011173363.1;Dbxref=GeneID:105205642%2CGenbank:XP_011173363.1;Parent=rna-XM_011175061.2
NW_020521538.1	Gnomon	CDS	406917	407132	.	-	0	Name=XP_011173363.1;ID=cds-XP_011173363.1;Dbxref=GeneID:105205642%2CGenbank:XP_011173363.1;Parent=rna-XM_011175061.2
NW_020521538.1	Gnomon	CDS	406609	406836	.	-	0	Name=XP_011173363.1;ID=cds-XP_011173363.1;Dbxref=GeneID:105205642%2CGenbank:XP_011173363.1;Parent=rna-XM_011175061.2
NW_020521538.1	Gnomon	CDS	405534	406505	.	-	0	Name=XP_011173363.1;ID=cds-XP_011173363.1;Dbxref=GeneID:105205642%2CGenbank:XP_011173363.1;Parent=rna-XM_011175061.2
NW_020521538.1	Gnomon	exon	1097735	1100026	.	-	.	ID=exon-XM_026131812.1-5;Dbxref=GeneID:105205731%2CGenbank:XM_026131812.1;Parent=rna-XM_026131812.1
NW_020521538.1	Gnomon	exon	1102810	1103003	.	-	.	ID=exon-XM_026131812.1-3;Dbxref=GeneID:105205731%2CGenbank:XM_026131812.1;Parent=rna-XM_026131812.1
NW_020521538.1	Gnomon	exon	1100469	1101134	.	-	.	ID=exon-XM_026131812.1-4;Dbxref=GeneID:105205731%2CGenbank:XM_026131812.1;Parent=rna-XM_026131812.1
NW_020521538.1	Gnomon	exon	1105144	1105400	.	-	.	ID=exon-XM_026131812.1-1;Dbxref=GeneID:105205731%2CGenbank:XM_026131812.1;Parent=rna-XM_026131812.1
NW_020521538.1	Gnomon	exon	1104266	1104434	.	-	.	ID=exon-XM_026131812.1-2;Dbxref=GeneID:105205731%2CGenbank:XM_026131812.1;Parent=rna-XM_026131812.1
NW_020521538.1	Gnomon	exon	19147	19417	.	+	.	ID=exon-XM_026131760.1-3;Dbxref=GeneID:105201287%2CGenbank:XM_026131760.1;Note=The sequence of the model RefSeq transcript was modified relative to this genomic sequence to represent the inferred CDS: added 306 bases not found in genome assembly;Parent=rna-XM_026131760.1
NW_020521538.1	Gnomon	exon	22532	22774	.	+	.	ID=exon-XM_026131760.1-4;Dbxref=GeneID:105201287%2CGenbank:XM_026131760.1;Note=The sequence of the model RefSeq transcript was modified relative to this genomic sequence to represent the inferred CDS: added 306 bases not found in genome assembly;Parent=rna-XM_026131760.1
NW_020521538.1	Gnomon	exon	23390	23498	.	+	.	ID=exon-XM_026131760.1-5;Dbxref=GeneID:105201287%2CGenbank:XM_026131760.1;Note=The sequence of the model RefSeq transcript was modified relative to this genomic sequence to represent the inferred CDS: added 306 bases not found in genome assembly;Parent=rna-XM_026131760.1
NW_020521538.1	Gnomon	exon	23937	26681	.	+	.	ID=exon-XM_026131760.1-6;Dbxref=GeneID:105201287%2CGenbank:XM_026131760.1;Note=The sequence of the model RefSeq transcript was modified relative to this genomic sequence to represent the inferred CDS: added 306 bases not found in genome assembly;Parent=rna-XM_026131760.1
NW_020521538.1	Gnomon	exon	16463	16703	.	+	.	ID=exon-XM_026131760.1-1;Dbxref=GeneID:105201287%2CGenbank:XM_026131760.1;Note=The sequence of the model RefSeq transcript was modified relative to this genomic sequence to represent the inferred CDS: added 306 bases not found in genome assembly;Parent=rna-XM_026131760.1
NW_020521538.1	Gnomon	exon	18709	18881	.	+	.	ID=exon-XM_026131760.1-2;Dbxref=GeneID:105201287%2CGenbank:XM_026131760.1;Note=The sequence of the model RefSeq transcript was modified relative to this genomic sequence to represent the inferred CDS: added 306 bases not found in genome assembly;Parent=rna-XM_026131760.1
NW_020521538.1	Gnomon	CDS	1094072	1094230	.	-	0	Name=XP_011173519.1;ID=cds-XP_011173519.1;Dbxref=GeneID:105205728%2CGenbank:XP_011173519.1;Parent=rna-XM_011175217.2
NW_020521538.1	Gnomon	CDS	1084912	1085035	.	-	0	Name=XP_011173519.1;ID=cds-XP_011173519.1;Dbxref=GeneID:105205728%2CGenbank:XP_011173519.1;Parent=rna-XM_011175217.2
NW_020521538.1	Gnomon	CDS	1083096	1083432	.	-	0	Name=XP_011173519.1;ID=cds-XP_011173519.1;Dbxref=GeneID:105205728%2CGenbank:XP_011173519.1;Parent=rna-XM_011175217.2
NW_020521538.1	Gnomon	CDS	1081672	1082140	.	-	0	Name=XP_011173519.1;ID=cds-XP_011173519.1;Dbxref=GeneID:105205728%2CGenbank:XP_011173519.1;Parent=rna-XM_011175217.2
NW_020521538.1	Gnomon	CDS	1078034	1078324	.	-	0	Name=XP_011173519.1;ID=cds-XP_011173519.1;Dbxref=GeneID:105205728%2CGenbank:XP_011173519.1;Parent=rna-XM_011175217.2
NW_020521538.1	Gnomon	CDS	1075748	1075969	.	-	0	Name=XP_011173519.1;ID=cds-XP_011173519.1;Dbxref=GeneID:105205728%2CGenbank:XP_011173519.1;Parent=rna-XM_011175217.2
NW_020521538.1	Gnomon	CDS	1075064	1075381	.	-	0	Name=XP_011173519.1;ID=cds-XP_011173519.1;Dbxref=GeneID:105205728%2CGenbank:XP_011173519.1;Parent=rna-XM_011175217.2
NW_020521538.1	Gnomon	CDS	1074831	1074968	.	-	0	Name=XP_011173519.1;ID=cds-XP_011173519.1;Dbxref=GeneID:105205728%2CGenbank:XP_011173519.1;Parent=rna-XM_011175217.2
NW_020521538.1	Gnomon	exon	2948488	2948581	.	-	.	ID=exon-XM_011175328.2-11;Dbxref=GeneID:105205807%2CGenbank:XM_011175328.2;Parent=rna-XM_011175328.2
NW_020521538.1	Gnomon	exon	2940885	2941031	.	-	.	ID=exon-XM_011175328.2-12;Dbxref=GeneID:105205807%2CGenbank:XM_011175328.2;Parent=rna-XM_011175328.2
NW_020521538.1	Gnomon	exon	2972476	2972662	.	-	.	ID=exon-XM_011175328.2-10;Dbxref=GeneID:105205807%2CGenbank:XM_011175328.2;Parent=rna-XM_011175328.2
NW_020521538.1	Gnomon	CDS	2812940	2813042	.	-	0	Name=XP_011173612.1;ID=cds-XP_011173612.1;Dbxref=GeneID:105205799%2CGenbank:XP_011173612.1;Parent=rna-XM_011175310.2
NW_020521538.1	Gnomon	CDS	2811676	2812160	.	-	0	Name=XP_011173612.1;ID=cds-XP_011173612.1;Dbxref=GeneID:105205799%2CGenbank:XP_011173612.1;Parent=rna-XM_011175310.2
NW_020521538.1	Gnomon	CDS	2811001	2811351	.	-	0	Name=XP_011173612.1;ID=cds-XP_011173612.1;Dbxref=GeneID:105205799%2CGenbank:XP_011173612.1;Parent=rna-XM_011175310.2
NW_020521538.1	Gnomon	mRNA	248009	263285	.	-	.	Name=XM_026131829.1;ID=rna-XM_026131829.1;Dbxref=GeneID:105195514%2CGenbank:XM_026131829.1;Parent=gene-LOC105195514
NW_020521538.1	Gnomon	exon	1292038	1292196	.	+	.	ID=exon-XM_026131890.1-1;Dbxref=GeneID:113003239%2CGenbank:XM_026131890.1;Parent=rna-XM_026131890.1
NW_020521538.1	Gnomon	exon	1293857	1293926	.	+	.	ID=exon-XM_026131890.1-2;Dbxref=GeneID:113003239%2CGenbank:XM_026131890.1;Parent=rna-XM_026131890.1
NW_020521538.1	Gnomon	exon	1295177	1295553	.	+	.	ID=exon-XM_026131890.1-3;Dbxref=GeneID:113003239%2CGenbank:XM_026131890.1;Parent=rna-XM_026131890.1
NW_020521538.1	Gnomon	exon	3050916	3050994	.	-	.	ID=exon-XM_026131866.1-8;Dbxref=GeneID:105205869%2CGenbank:XM_026131866.1;Parent=rna-XM_026131866.1
NW_020521538.1	Gnomon	exon	3047965	3050261	.	-	.	ID=exon-XM_026131866.1-9;Dbxref=GeneID:105205869%2CGenbank:XM_026131866.1;Parent=rna-XM_026131866.1
NW_020521538.1	Gnomon	exon	3059004	3059072	.	-	.	ID=exon-XM_026131866.1-6;Dbxref=GeneID:105205869%2CGenbank:XM_026131866.1;Parent=rna-XM_026131866.1
NW_020521538.1	Gnomon	exon	3056885	3058075	.	-	.	ID=exon-XM_026131866.1-7;Dbxref=GeneID:105205869%2CGenbank:XM_026131866.1;Parent=rna-XM_026131866.1
NW_020521538.1	Gnomon	exon	3084406	3084633	.	-	.	ID=exon-XM_026131866.1-4;Dbxref=GeneID:105205869%2CGenbank:XM_026131866.1;Parent=rna-XM_026131866.1
NW_020521538.1	Gnomon	exon	3060044	3078202	.	-	.	ID=exon-XM_026131866.1-5;Dbxref=GeneID:105205869%2CGenbank:XM_026131866.1;Parent=rna-XM_026131866.1
NW_020521538.1	Gnomon	exon	3085401	3085642	.	-	.	ID=exon-XM_026131866.1-2;Dbxref=GeneID:105205869%2CGenbank:XM_026131866.1;Parent=rna-XM_026131866.1
NW_020521538.1	Gnomon	exon	3085031	3085073	.	-	.	ID=exon-XM_026131866.1-3;Dbxref=GeneID:105205869%2CGenbank:XM_026131866.1;Parent=rna-XM_026131866.1
NW_020521538.1	Gnomon	exon	3085880	3086458	.	-	.	ID=exon-XM_026131866.1-1;Dbxref=GeneID:105205869%2CGenbank:XM_026131866.1;Parent=rna-XM_026131866.1
NW_020521538.1	Gnomon	mRNA	3759140	3784544	.	+	.	Name=XM_011175365.2;ID=rna-XM_011175365.2;Dbxref=GeneID:105205834%2CGenbank:XM_011175365.2;Parent=gene-LOC105205834
NW_020521538.1	Gnomon	CDS	374783	375124	.	+	0	Name=XP_011173362.2;ID=cds-XP_011173362.2;Dbxref=GeneID:105205640%2CGenbank:XP_011173362.2;Parent=rna-XM_011175060.2
NW_020521538.1	Gnomon	CDS	379011	379180	.	+	0	Name=XP_011173362.2;ID=cds-XP_011173362.2;Dbxref=GeneID:105205640%2CGenbank:XP_011173362.2;Parent=rna-XM_011175060.2
NW_020521538.1	Gnomon	CDS	379259	379452	.	+	0	Name=XP_011173362.2;ID=cds-XP_011173362.2;Dbxref=GeneID:105205640%2CGenbank:XP_011173362.2;Parent=rna-XM_011175060.2
NW_020521538.1	Gnomon	CDS	379609	379783	.	+	0	Name=XP_011173362.2;ID=cds-XP_011173362.2;Dbxref=GeneID:105205640%2CGenbank:XP_011173362.2;Parent=rna-XM_011175060.2
NW_020521538.1	Gnomon	CDS	379887	380056	.	+	0	Name=XP_011173362.2;ID=cds-XP_011173362.2;Dbxref=GeneID:105205640%2CGenbank:XP_011173362.2;Parent=rna-XM_011175060.2
NW_020521538.1	Gnomon	CDS	380182	380420	.	+	0	Name=XP_011173362.2;ID=cds-XP_011173362.2;Dbxref=GeneID:105205640%2CGenbank:XP_011173362.2;Parent=rna-XM_011175060.2
NW_020521538.1	Gnomon	CDS	380513	380762	.	+	0	Name=XP_011173362.2;ID=cds-XP_011173362.2;Dbxref=GeneID:105205640%2CGenbank:XP_011173362.2;Parent=rna-XM_011175060.2
NW_020521538.1	Gnomon	CDS	380869	381254	.	+	0	Name=XP_011173362.2;ID=cds-XP_011173362.2;Dbxref=GeneID:105205640%2CGenbank:XP_011173362.2;Parent=rna-XM_011175060.2
NW_020521538.1	Gnomon	CDS	381512	382164	.	+	0	Name=XP_011173362.2;ID=cds-XP_011173362.2;Dbxref=GeneID:105205640%2CGenbank:XP_011173362.2;Parent=rna-XM_011175060.2
NW_020521538.1	Gnomon	CDS	382251	382707	.	+	0	Name=XP_011173362.2;ID=cds-XP_011173362.2;Dbxref=GeneID:105205640%2CGenbank:XP_011173362.2;Parent=rna-XM_011175060.2
NW_020521538.1	Gnomon	CDS	382881	383271	.	+	0	Name=XP_011173362.2;ID=cds-XP_011173362.2;Dbxref=GeneID:105205640%2CGenbank:XP_011173362.2;Parent=rna-XM_011175060.2
NW_020521538.1	Gnomon	CDS	383345	383775	.	+	0	Name=XP_011173362.2;ID=cds-XP_011173362.2;Dbxref=GeneID:105205640%2CGenbank:XP_011173362.2;Parent=rna-XM_011175060.2
NW_020521538.1	Gnomon	CDS	383845	384090	.	+	0	Name=XP_011173362.2;ID=cds-XP_011173362.2;Dbxref=GeneID:105205640%2CGenbank:XP_011173362.2;Parent=rna-XM_011175060.2
NW_020521538.1	Gnomon	CDS	384170	385110	.	+	0	Name=XP_011173362.2;ID=cds-XP_011173362.2;Dbxref=GeneID:105205640%2CGenbank:XP_011173362.2;Parent=rna-XM_011175060.2
NW_020521538.1	Gnomon	CDS	385190	385665	.	+	0	Name=XP_011173362.2;ID=cds-XP_011173362.2;Dbxref=GeneID:105205640%2CGenbank:XP_011173362.2;Parent=rna-XM_011175060.2
NW_020521538.1	Gnomon	CDS	385827	386023	.	+	0	Name=XP_011173362.2;ID=cds-XP_011173362.2;Dbxref=GeneID:105205640%2CGenbank:XP_011173362.2;Parent=rna-XM_011175060.2
NW_020521538.1	Gnomon	CDS	386174	386572	.	+	0	Name=XP_011173362.2;ID=cds-XP_011173362.2;Dbxref=GeneID:105205640%2CGenbank:XP_011173362.2;Parent=rna-XM_011175060.2
NW_020521538.1	Gnomon	CDS	386678	386955	.	+	0	Name=XP_011173362.2;ID=cds-XP_011173362.2;Dbxref=GeneID:105205640%2CGenbank:XP_011173362.2;Parent=rna-XM_011175060.2
NW_020521538.1	Gnomon	CDS	387038	387291	.	+	0	Name=XP_011173362.2;ID=cds-XP_011173362.2;Dbxref=GeneID:105205640%2CGenbank:XP_011173362.2;Parent=rna-XM_011175060.2
NW_020521538.1	Gnomon	CDS	387435	387646	.	+	0	Name=XP_011173362.2;ID=cds-XP_011173362.2;Dbxref=GeneID:105205640%2CGenbank:XP_011173362.2;Parent=rna-XM_011175060.2
NW_020521538.1	Gnomon	CDS	388155	388279	.	+	0	Name=XP_011173362.2;ID=cds-XP_011173362.2;Dbxref=GeneID:105205640%2CGenbank:XP_011173362.2;Parent=rna-XM_011175060.2
NW_020521538.1	Gnomon	CDS	388339	388569	.	+	0	Name=XP_011173362.2;ID=cds-XP_011173362.2;Dbxref=GeneID:105205640%2CGenbank:XP_011173362.2;Parent=rna-XM_011175060.2
NW_020521538.1	Gnomon	CDS	388700	388825	.	+	0	Name=XP_011173362.2;ID=cds-XP_011173362.2;Dbxref=GeneID:105205640%2CGenbank:XP_011173362.2;Parent=rna-XM_011175060.2
NW_020521538.1	Gnomon	CDS	388927	389197	.	+	0	Name=XP_011173362.2;ID=cds-XP_011173362.2;Dbxref=GeneID:105205640%2CGenbank:XP_011173362.2;Parent=rna-XM_011175060.2
NW_020521538.1	Gnomon	CDS	389666	389867	.	+	0	Name=XP_011173362.2;ID=cds-XP_011173362.2;Dbxref=GeneID:105205640%2CGenbank:XP_011173362.2;Parent=rna-XM_011175060.2
NW_020521538.1	Gnomon	CDS	389952	390199	.	+	0	Name=XP_011173362.2;ID=cds-XP_011173362.2;Dbxref=GeneID:105205640%2CGenbank:XP_011173362.2;Parent=rna-XM_011175060.2
NW_020521538.1	Gnomon	CDS	390395	391234	.	+	0	Name=XP_011173362.2;ID=cds-XP_011173362.2;Dbxref=GeneID:105205640%2CGenbank:XP_011173362.2;Parent=rna-XM_011175060.2
NW_020521538.1	Gnomon	mRNA	530224	550410	.	+	.	Name=XM_026131923.1;ID=rna-XM_026131923.1;Dbxref=GeneID:105205654%2CGenbank:XM_026131923.1;Parent=gene-LOC105205654
NW_020521538.1	Gnomon	CDS	262709	262715	.	-	0	Name=XP_025987616.1;ID=cds-XP_025987616.1;Dbxref=GeneID:105195514%2CGenbank:XP_025987616.1;Parent=rna-XM_026131831.1
NW_020521538.1	Gnomon	CDS	255572	255679	.	-	0	Name=XP_025987616.1;ID=cds-XP_025987616.1;Dbxref=GeneID:105195514%2CGenbank:XP_025987616.1;Parent=rna-XM_026131831.1
NW_020521538.1	Gnomon	CDS	254881	254970	.	-	0	Name=XP_025987616.1;ID=cds-XP_025987616.1;Dbxref=GeneID:105195514%2CGenbank:XP_025987616.1;Parent=rna-XM_026131831.1
NW_020521538.1	Gnomon	CDS	254589	254732	.	-	0	Name=XP_025987616.1;ID=cds-XP_025987616.1;Dbxref=GeneID:105195514%2CGenbank:XP_025987616.1;Parent=rna-XM_026131831.1
NW_020521538.1	Gnomon	CDS	254324	254490	.	-	0	Name=XP_025987616.1;ID=cds-XP_025987616.1;Dbxref=GeneID:105195514%2CGenbank:XP_025987616.1;Parent=rna-XM_026131831.1
NW_020521538.1	Gnomon	CDS	253997	254138	.	-	0	Name=XP_025987616.1;ID=cds-XP_025987616.1;Dbxref=GeneID:105195514%2CGenbank:XP_025987616.1;Parent=rna-XM_026131831.1
NW_020521538.1	Gnomon	CDS	249872	250056	.	-	0	Name=XP_025987616.1;ID=cds-XP_025987616.1;Dbxref=GeneID:105195514%2CGenbank:XP_025987616.1;Parent=rna-XM_026131831.1
NW_020521538.1	Gnomon	CDS	249549	249788	.	-	0	Name=XP_025987616.1;ID=cds-XP_025987616.1;Dbxref=GeneID:105195514%2CGenbank:XP_025987616.1;Parent=rna-XM_026131831.1
NW_020521538.1	Gnomon	CDS	249266	249464	.	-	0	Name=XP_025987616.1;ID=cds-XP_025987616.1;Dbxref=GeneID:105195514%2CGenbank:XP_025987616.1;Parent=rna-XM_026131831.1
NW_020521538.1	Gnomon	CDS	248922	249166	.	-	0	Name=XP_025987616.1;ID=cds-XP_025987616.1;Dbxref=GeneID:105195514%2CGenbank:XP_025987616.1;Parent=rna-XM_026131831.1
NW_020521538.1	Gnomon	CDS	248663	248818	.	-	0	Name=XP_025987616.1;ID=cds-XP_025987616.1;Dbxref=GeneID:105195514%2CGenbank:XP_025987616.1;Parent=rna-XM_026131831.1
NW_020521538.1	Gnomon	CDS	248454	248582	.	-	0	Name=XP_025987616.1;ID=cds-XP_025987616.1;Dbxref=GeneID:105195514%2CGenbank:XP_025987616.1;Parent=rna-XM_026131831.1
NW_020521538.1	Gnomon	CDS	248009	248254	.	-	0	Name=XP_025987616.1;ID=cds-XP_025987616.1;Dbxref=GeneID:105195514%2CGenbank:XP_025987616.1;Parent=rna-XM_026131831.1
NW_020521538.1	Gnomon	mRNA	669627	700126	.	-	.	Name=XM_011175125.2;ID=rna-XM_011175125.2;Dbxref=GeneID:105205675%2CGenbank:XM_011175125.2;Parent=gene-LOC105205675
NW_020521538.1	Gnomon	CDS	262709	262715	.	-	0	Name=XP_025987611.1;ID=cds-XP_025987611.1;Dbxref=GeneID:105195514%2CGenbank:XP_025987611.1;Parent=rna-XM_026131826.1
NW_020521538.1	Gnomon	CDS	255572	255679	.	-	0	Name=XP_025987611.1;ID=cds-XP_025987611.1;Dbxref=GeneID:105195514%2CGenbank:XP_025987611.1;Parent=rna-XM_026131826.1
NW_020521538.1	Gnomon	CDS	254881	254970	.	-	0	Name=XP_025987611.1;ID=cds-XP_025987611.1;Dbxref=GeneID:105195514%2CGenbank:XP_025987611.1;Parent=rna-XM_026131826.1
NW_020521538.1	Gnomon	CDS	254589	254732	.	-	0	Name=XP_025987611.1;ID=cds-XP_025987611.1;Dbxref=GeneID:105195514%2CGenbank:XP_025987611.1;Parent=rna-XM_026131826.1
NW_020521538.1	Gnomon	CDS	254324	254490	.	-	0	Name=XP_025987611.1;ID=cds-XP_025987611.1;Dbxref=GeneID:105195514%2CGenbank:XP_025987611.1;Parent=rna-XM_026131826.1
NW_020521538.1	Gnomon	CDS	253997	254138	.	-	0	Name=XP_025987611.1;ID=cds-XP_025987611.1;Dbxref=GeneID:105195514%2CGenbank:XP_025987611.1;Parent=rna-XM_026131826.1
NW_020521538.1	Gnomon	CDS	251584	251604	.	-	0	Name=XP_025987611.1;ID=cds-XP_025987611.1;Dbxref=GeneID:105195514%2CGenbank:XP_025987611.1;Parent=rna-XM_026131826.1
NW_020521538.1	Gnomon	CDS	251384	251458	.	-	0	Name=XP_025987611.1;ID=cds-XP_025987611.1;Dbxref=GeneID:105195514%2CGenbank:XP_025987611.1;Parent=rna-XM_026131826.1
NW_020521538.1	Gnomon	CDS	249872	250029	.	-	0	Name=XP_025987611.1;ID=cds-XP_025987611.1;Dbxref=GeneID:105195514%2CGenbank:XP_025987611.1;Parent=rna-XM_026131826.1
NW_020521538.1	Gnomon	CDS	249549	249788	.	-	0	Name=XP_025987611.1;ID=cds-XP_025987611.1;Dbxref=GeneID:105195514%2CGenbank:XP_025987611.1;Parent=rna-XM_026131826.1
NW_020521538.1	Gnomon	CDS	249266	249464	.	-	0	Name=XP_025987611.1;ID=cds-XP_025987611.1;Dbxref=GeneID:105195514%2CGenbank:XP_025987611.1;Parent=rna-XM_026131826.1
NW_020521538.1	Gnomon	CDS	248922	249166	.	-	0	Name=XP_025987611.1;ID=cds-XP_025987611.1;Dbxref=GeneID:105195514%2CGenbank:XP_025987611.1;Parent=rna-XM_026131826.1
NW_020521538.1	Gnomon	CDS	248663	248818	.	-	0	Name=XP_025987611.1;ID=cds-XP_025987611.1;Dbxref=GeneID:105195514%2CGenbank:XP_025987611.1;Parent=rna-XM_026131826.1
NW_020521538.1	Gnomon	CDS	248454	248582	.	-	0	Name=XP_025987611.1;ID=cds-XP_025987611.1;Dbxref=GeneID:105195514%2CGenbank:XP_025987611.1;Parent=rna-XM_026131826.1
NW_020521538.1	Gnomon	CDS	248009	248254	.	-	0	Name=XP_025987611.1;ID=cds-XP_025987611.1;Dbxref=GeneID:105195514%2CGenbank:XP_025987611.1;Parent=rna-XM_026131826.1
NW_020521538.1	Gnomon	mRNA	507522	527981	.	-	.	Name=XM_026131921.1;ID=rna-XM_026131921.1;Dbxref=GeneID:105205657%2CGenbank:XM_026131921.1;Parent=gene-LOC105205657
NW_020521538.1	Gnomon	exon	461045	461208	.	+	.	ID=exon-XM_011175069.2-8;Dbxref=GeneID:105205648%2CGenbank:XM_011175069.2;Parent=rna-XM_011175069.2
NW_020521538.1	Gnomon	exon	462065	462386	.	+	.	ID=exon-XM_011175069.2-9;Dbxref=GeneID:105205648%2CGenbank:XM_011175069.2;Parent=rna-XM_011175069.2
NW_020521538.1	Gnomon	exon	458204	458400	.	+	.	ID=exon-XM_011175069.2-4;Dbxref=GeneID:105205648%2CGenbank:XM_011175069.2;Parent=rna-XM_011175069.2
NW_020521538.1	Gnomon	exon	459484	459576	.	+	.	ID=exon-XM_011175069.2-5;Dbxref=GeneID:105205648%2CGenbank:XM_011175069.2;Parent=rna-XM_011175069.2
NW_020521538.1	Gnomon	exon	459861	460046	.	+	.	ID=exon-XM_011175069.2-6;Dbxref=GeneID:105205648%2CGenbank:XM_011175069.2;Parent=rna-XM_011175069.2
NW_020521538.1	Gnomon	exon	460346	460594	.	+	.	ID=exon-XM_011175069.2-7;Dbxref=GeneID:105205648%2CGenbank:XM_011175069.2;Parent=rna-XM_011175069.2
NW_020521538.1	Gnomon	exon	2320402	2320605	.	-	.	ID=exon-XM_026131941.1-2;Dbxref=GeneID:105205864%2CGenbank:XM_026131941.1;Parent=rna-XM_026131941.1
NW_020521538.1	Gnomon	exon	2290881	2291005	.	-	.	ID=exon-XM_026131941.1-3;Dbxref=GeneID:105205864%2CGenbank:XM_026131941.1;Parent=rna-XM_026131941.1
NW_020521538.1	Gnomon	exon	2283670	2283781	.	-	.	ID=exon-XM_026131941.1-4;Dbxref=GeneID:105205864%2CGenbank:XM_026131941.1;Parent=rna-XM_026131941.1
NW_020521538.1	Gnomon	exon	2277029	2277174	.	-	.	ID=exon-XM_026131941.1-5;Dbxref=GeneID:105205864%2CGenbank:XM_026131941.1;Parent=rna-XM_026131941.1
NW_020521538.1	Gnomon	exon	2322174	2323355	.	-	.	ID=exon-XM_026131941.1-1;Dbxref=GeneID:105205864%2CGenbank:XM_026131941.1;Parent=rna-XM_026131941.1
NW_020521538.1	Gnomon	exon	453396	453469	.	+	.	ID=exon-XM_011175069.2-1;Dbxref=GeneID:105205648%2CGenbank:XM_011175069.2;Parent=rna-XM_011175069.2
NW_020521538.1	Gnomon	exon	457151	457373	.	+	.	ID=exon-XM_011175069.2-2;Dbxref=GeneID:105205648%2CGenbank:XM_011175069.2;Parent=rna-XM_011175069.2
NW_020521538.1	Gnomon	exon	457609	457713	.	+	.	ID=exon-XM_011175069.2-3;Dbxref=GeneID:105205648%2CGenbank:XM_011175069.2;Parent=rna-XM_011175069.2
NW_020521538.1	Gnomon	exon	2262586	2262725	.	-	.	ID=exon-XM_026131941.1-6;Dbxref=GeneID:105205864%2CGenbank:XM_026131941.1;Parent=rna-XM_026131941.1
NW_020521538.1	Gnomon	exon	2259274	2259445	.	-	.	ID=exon-XM_026131941.1-7;Dbxref=GeneID:105205864%2CGenbank:XM_026131941.1;Parent=rna-XM_026131941.1
NW_020521538.1	Gnomon	exon	2258972	2259098	.	-	.	ID=exon-XM_026131941.1-8;Dbxref=GeneID:105205864%2CGenbank:XM_026131941.1;Parent=rna-XM_026131941.1
NW_020521538.1	Gnomon	exon	2258117	2258197	.	-	.	ID=exon-XM_026131941.1-9;Dbxref=GeneID:105205864%2CGenbank:XM_026131941.1;Parent=rna-XM_026131941.1
NW_020521538.1	Gnomon	mRNA	3705863	3784544	.	+	.	Name=XM_011175364.2;ID=rna-XM_011175364.2;Dbxref=GeneID:105205834%2CGenbank:XM_011175364.2;Parent=gene-LOC105205834
NW_020521538.1	Gnomon	CDS	1014805	1014943	.	-	0	Name=XP_011173513.1;ID=cds-XP_011173513.1;Dbxref=GeneID:105205722%2CGenbank:XP_011173513.1;Parent=rna-XM_011175211.2
NW_020521538.1	Gnomon	CDS	1010333	1010734	.	-	0	Name=XP_011173513.1;ID=cds-XP_011173513.1;Dbxref=GeneID:105205722%2CGenbank:XP_011173513.1;Parent=rna-XM_011175211.2
NW_020521538.1	Gnomon	CDS	1009970	1010240	.	-	0	Name=XP_011173513.1;ID=cds-XP_011173513.1;Dbxref=GeneID:105205722%2CGenbank:XP_011173513.1;Parent=rna-XM_011175211.2
NW_020521538.1	Gnomon	CDS	1009378	1009881	.	-	0	Name=XP_011173513.1;ID=cds-XP_011173513.1;Dbxref=GeneID:105205722%2CGenbank:XP_011173513.1;Parent=rna-XM_011175211.2
NW_020521538.1	Gnomon	CDS	1008952	1009049	.	-	0	Name=XP_011173513.1;ID=cds-XP_011173513.1;Dbxref=GeneID:105205722%2CGenbank:XP_011173513.1;Parent=rna-XM_011175211.2
NW_020521538.1	Gnomon	CDS	1008330	1008418	.	-	0	Name=XP_011173513.1;ID=cds-XP_011173513.1;Dbxref=GeneID:105205722%2CGenbank:XP_011173513.1;Parent=rna-XM_011175211.2
NW_020521538.1	Gnomon	CDS	1007085	1007543	.	-	0	Name=XP_011173513.1;ID=cds-XP_011173513.1;Dbxref=GeneID:105205722%2CGenbank:XP_011173513.1;Parent=rna-XM_011175211.2
NW_020521538.1	Gnomon	CDS	1004779	1006589	.	-	0	Name=XP_011173513.1;ID=cds-XP_011173513.1;Dbxref=GeneID:105205722%2CGenbank:XP_011173513.1;Parent=rna-XM_011175211.2
NW_020521538.1	Gnomon	CDS	1001585	1003487	.	-	0	Name=XP_011173513.1;ID=cds-XP_011173513.1;Dbxref=GeneID:105205722%2CGenbank:XP_011173513.1;Parent=rna-XM_011175211.2
NW_020521538.1	Gnomon	CDS	1000708	1001454	.	-	0	Name=XP_011173513.1;ID=cds-XP_011173513.1;Dbxref=GeneID:105205722%2CGenbank:XP_011173513.1;Parent=rna-XM_011175211.2
NW_020521538.1	Gnomon	CDS	998069	998707	.	-	0	Name=XP_011173513.1;ID=cds-XP_011173513.1;Dbxref=GeneID:105205722%2CGenbank:XP_011173513.1;Parent=rna-XM_011175211.2
NW_020521538.1	Gnomon	CDS	995894	997450	.	-	0	Name=XP_011173513.1;ID=cds-XP_011173513.1;Dbxref=GeneID:105205722%2CGenbank:XP_011173513.1;Parent=rna-XM_011175211.2
NW_020521538.1	Gnomon	exon	1070573	1070812	.	-	.	ID=exon-XM_011175215.2-1;Dbxref=GeneID:105205725%2CGenbank:XM_011175215.2;Parent=rna-XM_011175215.2
NW_020521538.1	Gnomon	exon	1069786	1069842	.	-	.	ID=exon-XM_011175215.2-2;Dbxref=GeneID:105205725%2CGenbank:XM_011175215.2;Parent=rna-XM_011175215.2
NW_020521538.1	Gnomon	exon	1069320	1069590	.	-	.	ID=exon-XM_011175215.2-3;Dbxref=GeneID:105205725%2CGenbank:XM_011175215.2;Parent=rna-XM_011175215.2
NW_020521538.1	Gnomon	exon	1069130	1069229	.	-	.	ID=exon-XM_011175215.2-4;Dbxref=GeneID:105205725%2CGenbank:XM_011175215.2;Parent=rna-XM_011175215.2
NW_020521538.1	Gnomon	exon	1068944	1069055	.	-	.	ID=exon-XM_011175215.2-5;Dbxref=GeneID:105205725%2CGenbank:XM_011175215.2;Parent=rna-XM_011175215.2
NW_020521538.1	Gnomon	exon	1068695	1068866	.	-	.	ID=exon-XM_011175215.2-6;Dbxref=GeneID:105205725%2CGenbank:XM_011175215.2;Parent=rna-XM_011175215.2
NW_020521538.1	Gnomon	exon	1068430	1068617	.	-	.	ID=exon-XM_011175215.2-7;Dbxref=GeneID:105205725%2CGenbank:XM_011175215.2;Parent=rna-XM_011175215.2
NW_020521538.1	Gnomon	exon	1068141	1068334	.	-	.	ID=exon-XM_011175215.2-8;Dbxref=GeneID:105205725%2CGenbank:XM_011175215.2;Parent=rna-XM_011175215.2
NW_020521538.1	Gnomon	exon	1067882	1068063	.	-	.	ID=exon-XM_011175215.2-9;Dbxref=GeneID:105205725%2CGenbank:XM_011175215.2;Parent=rna-XM_011175215.2
NW_020521538.1	Gnomon	mRNA	248009	263285	.	-	.	Name=XM_026131828.1;ID=rna-XM_026131828.1;Dbxref=GeneID:105195514%2CGenbank:XM_026131828.1;Parent=gene-LOC105195514
NW_020521538.1	Gnomon	exon	1888048	1889208	.	-	.	ID=exon-XM_011175258.2-2;Dbxref=GeneID:105205757%2CGenbank:XM_011175258.2;Parent=rna-XM_011175258.2
NW_020521538.1	Gnomon	exon	1889308	1889541	.	-	.	ID=exon-XM_011175258.2-1;Dbxref=GeneID:105205757%2CGenbank:XM_011175258.2;Parent=rna-XM_011175258.2
NW_020521538.1	Gnomon	mRNA	507522	529844	.	-	.	Name=XM_026131920.1;ID=rna-XM_026131920.1;Dbxref=GeneID:105205657%2CGenbank:XM_026131920.1;Parent=gene-LOC105205657
NW_020521538.1	Gnomon	CDS	599303	599365	.	+	0	Name=XP_011173419.1;ID=cds-XP_011173419.1;Dbxref=GeneID:105205670%2CGenbank:XP_011173419.1;Parent=rna-XM_011175117.2
NW_020521538.1	Gnomon	CDS	599443	599943	.	+	0	Name=XP_011173419.1;ID=cds-XP_011173419.1;Dbxref=GeneID:105205670%2CGenbank:XP_011173419.1;Parent=rna-XM_011175117.2
NW_020521538.1	Gnomon	exon	3006009	3006534	.	-	.	ID=exon-XM_011175333.2-8;Dbxref=GeneID:105205813%2CGenbank:XM_011175333.2;Parent=rna-XM_011175333.2
NW_020521538.1	Gnomon	exon	3005608	3005862	.	-	.	ID=exon-XM_011175333.2-9;Dbxref=GeneID:105205813%2CGenbank:XM_011175333.2;Parent=rna-XM_011175333.2
NW_020521538.1	Gnomon	exon	3009399	3010620	.	-	.	ID=exon-XM_011175333.2-4;Dbxref=GeneID:105205813%2CGenbank:XM_011175333.2;Parent=rna-XM_011175333.2
NW_020521538.1	Gnomon	exon	3007347	3007707	.	-	.	ID=exon-XM_011175333.2-5;Dbxref=GeneID:105205813%2CGenbank:XM_011175333.2;Parent=rna-XM_011175333.2
NW_020521538.1	Gnomon	exon	3006948	3007266	.	-	.	ID=exon-XM_011175333.2-6;Dbxref=GeneID:105205813%2CGenbank:XM_011175333.2;Parent=rna-XM_011175333.2
NW_020521538.1	Gnomon	exon	3006633	3006857	.	-	.	ID=exon-XM_011175333.2-7;Dbxref=GeneID:105205813%2CGenbank:XM_011175333.2;Parent=rna-XM_011175333.2
NW_020521538.1	Gnomon	exon	3013988	3014260	.	-	.	ID=exon-XM_011175333.2-1;Dbxref=GeneID:105205813%2CGenbank:XM_011175333.2;Parent=rna-XM_011175333.2
NW_020521538.1	Gnomon	exon	3013418	3013587	.	-	.	ID=exon-XM_011175333.2-2;Dbxref=GeneID:105205813%2CGenbank:XM_011175333.2;Parent=rna-XM_011175333.2
NW_020521538.1	Gnomon	exon	3010958	3011252	.	-	.	ID=exon-XM_011175333.2-3;Dbxref=GeneID:105205813%2CGenbank:XM_011175333.2;Parent=rna-XM_011175333.2
NW_020521538.1	Gnomon	CDS	1487341	1487374	.	+	0	Name=XP_025987610.1;ID=cds-XP_025987610.1;Dbxref=GeneID:105205750%2CGenbank:XP_025987610.1;Parent=rna-XM_026131825.1
NW_020521538.1	Gnomon	CDS	1489543	1489651	.	+	0	Name=XP_025987610.1;ID=cds-XP_025987610.1;Dbxref=GeneID:105205750%2CGenbank:XP_025987610.1;Parent=rna-XM_026131825.1
NW_020521538.1	Gnomon	CDS	1489879	1490068	.	+	0	Name=XP_025987610.1;ID=cds-XP_025987610.1;Dbxref=GeneID:105205750%2CGenbank:XP_025987610.1;Parent=rna-XM_026131825.1
NW_020521538.1	Gnomon	CDS	1490138	1490230	.	+	0	Name=XP_025987610.1;ID=cds-XP_025987610.1;Dbxref=GeneID:105205750%2CGenbank:XP_025987610.1;Parent=rna-XM_026131825.1
NW_020521538.1	Gnomon	CDS	1490660	1490846	.	+	0	Name=XP_025987610.1;ID=cds-XP_025987610.1;Dbxref=GeneID:105205750%2CGenbank:XP_025987610.1;Parent=rna-XM_026131825.1
NW_020521538.1	Gnomon	CDS	1491209	1491395	.	+	0	Name=XP_025987610.1;ID=cds-XP_025987610.1;Dbxref=GeneID:105205750%2CGenbank:XP_025987610.1;Parent=rna-XM_026131825.1
NW_020521538.1	Gnomon	CDS	1491484	1491572	.	+	0	Name=XP_025987610.1;ID=cds-XP_025987610.1;Dbxref=GeneID:105205750%2CGenbank:XP_025987610.1;Parent=rna-XM_026131825.1
NW_020521538.1	Gnomon	CDS	1491770	1492046	.	+	0	Name=XP_025987610.1;ID=cds-XP_025987610.1;Dbxref=GeneID:105205750%2CGenbank:XP_025987610.1;Parent=rna-XM_026131825.1
NW_020521538.1	Gnomon	CDS	1492473	1492554	.	+	0	Name=XP_025987610.1;ID=cds-XP_025987610.1;Dbxref=GeneID:105205750%2CGenbank:XP_025987610.1;Parent=rna-XM_026131825.1
NW_020521538.1	Gnomon	CDS	1492634	1492786	.	+	0	Name=XP_025987610.1;ID=cds-XP_025987610.1;Dbxref=GeneID:105205750%2CGenbank:XP_025987610.1;Parent=rna-XM_026131825.1
NW_020521538.1	Gnomon	CDS	1493228	1493459	.	+	0	Name=XP_025987610.1;ID=cds-XP_025987610.1;Dbxref=GeneID:105205750%2CGenbank:XP_025987610.1;Parent=rna-XM_026131825.1
NW_020521538.1	Gnomon	CDS	1493535	1493713	.	+	0	Name=XP_025987610.1;ID=cds-XP_025987610.1;Dbxref=GeneID:105205750%2CGenbank:XP_025987610.1;Parent=rna-XM_026131825.1
NW_020521538.1	Gnomon	CDS	1494766	1495129	.	+	0	Name=XP_025987610.1;ID=cds-XP_025987610.1;Dbxref=GeneID:105205750%2CGenbank:XP_025987610.1;Parent=rna-XM_026131825.1
NW_020521538.1	Gnomon	CDS	1495366	1495745	.	+	0	Name=XP_025987610.1;ID=cds-XP_025987610.1;Dbxref=GeneID:105205750%2CGenbank:XP_025987610.1;Parent=rna-XM_026131825.1
NW_020521538.1	Gnomon	CDS	1495826	1496137	.	+	0	Name=XP_025987610.1;ID=cds-XP_025987610.1;Dbxref=GeneID:105205750%2CGenbank:XP_025987610.1;Parent=rna-XM_026131825.1
NW_020521538.1	Gnomon	CDS	1496334	1496447	.	+	0	Name=XP_025987610.1;ID=cds-XP_025987610.1;Dbxref=GeneID:105205750%2CGenbank:XP_025987610.1;Parent=rna-XM_026131825.1
NW_020521538.1	Gnomon	CDS	1496515	1496658	.	+	0	Name=XP_025987610.1;ID=cds-XP_025987610.1;Dbxref=GeneID:105205750%2CGenbank:XP_025987610.1;Parent=rna-XM_026131825.1
NW_020521538.1	Gnomon	exon	791351	792418	.	+	.	ID=exon-XM_011175158.2-10;Dbxref=GeneID:105205688%2CGenbank:XM_011175158.2;Parent=rna-XM_011175158.2
NW_020521538.1	Gnomon	CDS	3173650	3173781	.	+	0	Name=XP_011173658.1;ID=cds-XP_011173658.1;Dbxref=GeneID:105205828%2CGenbank:XP_011173658.1;Parent=rna-XM_011175356.2
NW_020521538.1	Gnomon	CDS	3174376	3174670	.	+	0	Name=XP_011173658.1;ID=cds-XP_011173658.1;Dbxref=GeneID:105205828%2CGenbank:XP_011173658.1;Parent=rna-XM_011175356.2
NW_020521538.1	Gnomon	CDS	3174759	3175098	.	+	0	Name=XP_011173658.1;ID=cds-XP_011173658.1;Dbxref=GeneID:105205828%2CGenbank:XP_011173658.1;Parent=rna-XM_011175356.2
NW_020521538.1	Gnomon	CDS	3175176	3175605	.	+	0	Name=XP_011173658.1;ID=cds-XP_011173658.1;Dbxref=GeneID:105205828%2CGenbank:XP_011173658.1;Parent=rna-XM_011175356.2
NW_020521538.1	Gnomon	exon	1045868	1046012	.	-	.	ID=exon-XM_026131761.1-1;Dbxref=GeneID:105205722%2CGenbank:XM_026131761.1;Parent=rna-XM_026131761.1
NW_020521538.1	Gnomon	exon	1010333	1010734	.	-	.	ID=exon-XM_026131761.1-4;Dbxref=GeneID:105205722%2CGenbank:XM_026131761.1;Parent=rna-XM_026131761.1
NW_020521538.1	Gnomon	exon	1009970	1010240	.	-	.	ID=exon-XM_026131761.1-5;Dbxref=GeneID:105205722%2CGenbank:XM_026131761.1;Parent=rna-XM_026131761.1
NW_020521538.1	Gnomon	exon	1034581	1034690	.	-	.	ID=exon-XM_026131761.1-2;Dbxref=GeneID:105205722%2CGenbank:XM_026131761.1;Parent=rna-XM_026131761.1
NW_020521538.1	Gnomon	exon	1014805	1014997	.	-	.	ID=exon-XM_026131761.1-3;Dbxref=GeneID:105205722%2CGenbank:XM_026131761.1;Parent=rna-XM_026131761.1
NW_020521538.1	Gnomon	exon	1008330	1008418	.	-	.	ID=exon-XM_026131761.1-8;Dbxref=GeneID:105205722%2CGenbank:XM_026131761.1;Parent=rna-XM_026131761.1
NW_020521538.1	Gnomon	exon	1007085	1007543	.	-	.	ID=exon-XM_026131761.1-9;Dbxref=GeneID:105205722%2CGenbank:XM_026131761.1;Parent=rna-XM_026131761.1
NW_020521538.1	Gnomon	exon	1009378	1009881	.	-	.	ID=exon-XM_026131761.1-6;Dbxref=GeneID:105205722%2CGenbank:XM_026131761.1;Parent=rna-XM_026131761.1
NW_020521538.1	Gnomon	exon	1008952	1009049	.	-	.	ID=exon-XM_026131761.1-7;Dbxref=GeneID:105205722%2CGenbank:XM_026131761.1;Parent=rna-XM_026131761.1
NW_020521538.1	Gnomon	exon	277177	277400	.	+	.	ID=exon-XM_026131835.1-1;Dbxref=GeneID:105206368%2CGenbank:XM_026131835.1;Parent=rna-XM_026131835.1
NW_020521538.1	Gnomon	exon	279739	279954	.	+	.	ID=exon-XM_026131835.1-4;Dbxref=GeneID:105206368%2CGenbank:XM_026131835.1;Parent=rna-XM_026131835.1
NW_020521538.1	Gnomon	exon	280072	280279	.	+	.	ID=exon-XM_026131835.1-5;Dbxref=GeneID:105206368%2CGenbank:XM_026131835.1;Parent=rna-XM_026131835.1
NW_020521538.1	Gnomon	exon	278833	278965	.	+	.	ID=exon-XM_026131835.1-2;Dbxref=GeneID:105206368%2CGenbank:XM_026131835.1;Parent=rna-XM_026131835.1
NW_020521538.1	Gnomon	exon	279412	279646	.	+	.	ID=exon-XM_026131835.1-3;Dbxref=GeneID:105206368%2CGenbank:XM_026131835.1;Parent=rna-XM_026131835.1
NW_020521538.1	Gnomon	exon	284236	285077	.	+	.	ID=exon-XM_026131835.1-8;Dbxref=GeneID:105206368%2CGenbank:XM_026131835.1;Parent=rna-XM_026131835.1
NW_020521538.1	Gnomon	exon	285667	285837	.	+	.	ID=exon-XM_026131835.1-9;Dbxref=GeneID:105206368%2CGenbank:XM_026131835.1;Parent=rna-XM_026131835.1
NW_020521538.1	Gnomon	exon	282178	282336	.	+	.	ID=exon-XM_026131835.1-6;Dbxref=GeneID:105206368%2CGenbank:XM_026131835.1;Parent=rna-XM_026131835.1
NW_020521538.1	Gnomon	exon	283259	283535	.	+	.	ID=exon-XM_026131835.1-7;Dbxref=GeneID:105206368%2CGenbank:XM_026131835.1;Parent=rna-XM_026131835.1
NW_020521538.1	Gnomon	CDS	609282	609326	.	-	0	Name=XP_011173418.1;ID=cds-XP_011173418.1;Dbxref=GeneID:105205669%2CGenbank:XP_011173418.1;Parent=rna-XM_011175116.2
NW_020521538.1	Gnomon	CDS	608715	608909	.	-	0	Name=XP_011173418.1;ID=cds-XP_011173418.1;Dbxref=GeneID:105205669%2CGenbank:XP_011173418.1;Parent=rna-XM_011175116.2
NW_020521538.1	Gnomon	CDS	607685	607858	.	-	0	Name=XP_011173418.1;ID=cds-XP_011173418.1;Dbxref=GeneID:105205669%2CGenbank:XP_011173418.1;Parent=rna-XM_011175116.2
NW_020521538.1	Gnomon	CDS	607056	607352	.	-	0	Name=XP_011173418.1;ID=cds-XP_011173418.1;Dbxref=GeneID:105205669%2CGenbank:XP_011173418.1;Parent=rna-XM_011175116.2
NW_020521538.1	Gnomon	mRNA	3784502	3786896	.	-	.	Name=XM_011175363.2;ID=rna-XM_011175363.2;Dbxref=GeneID:105205833%2CGenbank:XM_011175363.2;Parent=gene-LOC105205833
NW_020521538.1	Gnomon	exon	992835	997450	.	-	.	ID=exon-XM_026131762.1-14;Dbxref=GeneID:105205722%2CGenbank:XM_026131762.1;Parent=rna-XM_026131762.1
NW_020521538.1	Gnomon	exon	1000708	1001454	.	-	.	ID=exon-XM_026131762.1-12;Dbxref=GeneID:105205722%2CGenbank:XM_026131762.1;Parent=rna-XM_026131762.1
NW_020521538.1	Gnomon	exon	998069	998707	.	-	.	ID=exon-XM_026131762.1-13;Dbxref=GeneID:105205722%2CGenbank:XM_026131762.1;Parent=rna-XM_026131762.1
NW_020521538.1	Gnomon	exon	1004779	1006589	.	-	.	ID=exon-XM_026131762.1-10;Dbxref=GeneID:105205722%2CGenbank:XM_026131762.1;Parent=rna-XM_026131762.1
NW_020521538.1	Gnomon	exon	1001585	1003487	.	-	.	ID=exon-XM_026131762.1-11;Dbxref=GeneID:105205722%2CGenbank:XM_026131762.1;Parent=rna-XM_026131762.1
NW_020521538.1	Gnomon	mRNA	248009	263285	.	-	.	Name=XM_026131827.1;ID=rna-XM_026131827.1;Dbxref=GeneID:105195514%2CGenbank:XM_026131827.1;Parent=gene-LOC105195514
NW_020521538.1	Gnomon	mRNA	2191840	2193861	.	+	.	Name=XM_011175269.2;ID=rna-XM_011175269.2;Dbxref=GeneID:105205766%2CGenbank:XM_011175269.2;Parent=gene-LOC105205766
NW_020521538.1	Gnomon	CDS	262709	262715	.	-	0	Name=XP_025987613.1;ID=cds-XP_025987613.1;Dbxref=GeneID:105195514%2CGenbank:XP_025987613.1;Parent=rna-XM_026131828.1
NW_020521538.1	Gnomon	CDS	255572	255679	.	-	0	Name=XP_025987613.1;ID=cds-XP_025987613.1;Dbxref=GeneID:105195514%2CGenbank:XP_025987613.1;Parent=rna-XM_026131828.1
NW_020521538.1	Gnomon	CDS	254881	254970	.	-	0	Name=XP_025987613.1;ID=cds-XP_025987613.1;Dbxref=GeneID:105195514%2CGenbank:XP_025987613.1;Parent=rna-XM_026131828.1
NW_020521538.1	Gnomon	CDS	254589	254732	.	-	0	Name=XP_025987613.1;ID=cds-XP_025987613.1;Dbxref=GeneID:105195514%2CGenbank:XP_025987613.1;Parent=rna-XM_026131828.1
NW_020521538.1	Gnomon	CDS	254324	254490	.	-	0	Name=XP_025987613.1;ID=cds-XP_025987613.1;Dbxref=GeneID:105195514%2CGenbank:XP_025987613.1;Parent=rna-XM_026131828.1
NW_020521538.1	Gnomon	CDS	253997	254138	.	-	0	Name=XP_025987613.1;ID=cds-XP_025987613.1;Dbxref=GeneID:105195514%2CGenbank:XP_025987613.1;Parent=rna-XM_026131828.1
NW_020521538.1	Gnomon	CDS	252944	252970	.	-	0	Name=XP_025987613.1;ID=cds-XP_025987613.1;Dbxref=GeneID:105195514%2CGenbank:XP_025987613.1;Parent=rna-XM_026131828.1
NW_020521538.1	Gnomon	CDS	249872	250053	.	-	0	Name=XP_025987613.1;ID=cds-XP_025987613.1;Dbxref=GeneID:105195514%2CGenbank:XP_025987613.1;Parent=rna-XM_026131828.1
NW_020521538.1	Gnomon	CDS	249549	249788	.	-	0	Name=XP_025987613.1;ID=cds-XP_025987613.1;Dbxref=GeneID:105195514%2CGenbank:XP_025987613.1;Parent=rna-XM_026131828.1
NW_020521538.1	Gnomon	CDS	249266	249464	.	-	0	Name=XP_025987613.1;ID=cds-XP_025987613.1;Dbxref=GeneID:105195514%2CGenbank:XP_025987613.1;Parent=rna-XM_026131828.1
NW_020521538.1	Gnomon	CDS	248922	249166	.	-	0	Name=XP_025987613.1;ID=cds-XP_025987613.1;Dbxref=GeneID:105195514%2CGenbank:XP_025987613.1;Parent=rna-XM_026131828.1
NW_020521538.1	Gnomon	CDS	248663	248818	.	-	0	Name=XP_025987613.1;ID=cds-XP_025987613.1;Dbxref=GeneID:105195514%2CGenbank:XP_025987613.1;Parent=rna-XM_026131828.1
NW_020521538.1	Gnomon	CDS	248454	248582	.	-	0	Name=XP_025987613.1;ID=cds-XP_025987613.1;Dbxref=GeneID:105195514%2CGenbank:XP_025987613.1;Parent=rna-XM_026131828.1
NW_020521538.1	Gnomon	CDS	248009	248254	.	-	0	Name=XP_025987613.1;ID=cds-XP_025987613.1;Dbxref=GeneID:105195514%2CGenbank:XP_025987613.1;Parent=rna-XM_026131828.1
NW_020521538.1	Gnomon	exon	3047965	3050261	.	-	.	ID=exon-XM_026131861.1-21;Dbxref=GeneID:105205869%2CGenbank:XM_026131861.1;Parent=rna-XM_026131861.1
NW_020521538.1	Gnomon	exon	3086888	3087218	.	-	.	ID=exon-XM_026131861.1-12;Dbxref=GeneID:105205869%2CGenbank:XM_026131861.1;Parent=rna-XM_026131861.1
NW_020521538.1	Gnomon	exon	3086576	3086779	.	-	.	ID=exon-XM_026131861.1-13;Dbxref=GeneID:105205869%2CGenbank:XM_026131861.1;Parent=rna-XM_026131861.1
NW_020521538.1	Gnomon	mRNA	3522383	3640252	.	+	.	Name=XM_011175361.2;ID=rna-XM_011175361.2;Dbxref=GeneID:105205832%2CGenbank:XM_011175361.2;Parent=gene-LOC105205832
NW_020521538.1	Gnomon	exon	3087580	3087769	.	-	.	ID=exon-XM_026131861.1-10;Dbxref=GeneID:105205869%2CGenbank:XM_026131861.1;Parent=rna-XM_026131861.1
NW_020521538.1	Gnomon	exon	3087326	3087461	.	-	.	ID=exon-XM_026131861.1-11;Dbxref=GeneID:105205869%2CGenbank:XM_026131861.1;Parent=rna-XM_026131861.1
NW_020521538.1	Gnomon	exon	3084406	3084633	.	-	.	ID=exon-XM_026131861.1-16;Dbxref=GeneID:105205869%2CGenbank:XM_026131861.1;Parent=rna-XM_026131861.1
NW_020521538.1	Gnomon	exon	3060044	3078202	.	-	.	ID=exon-XM_026131861.1-17;Dbxref=GeneID:105205869%2CGenbank:XM_026131861.1;Parent=rna-XM_026131861.1
NW_020521538.1	Gnomon	exon	3085401	3085642	.	-	.	ID=exon-XM_026131861.1-14;Dbxref=GeneID:105205869%2CGenbank:XM_026131861.1;Parent=rna-XM_026131861.1
NW_020521538.1	Gnomon	exon	3085031	3085073	.	-	.	ID=exon-XM_026131861.1-15;Dbxref=GeneID:105205869%2CGenbank:XM_026131861.1;Parent=rna-XM_026131861.1
NW_020521538.1	Gnomon	exon	3059004	3059072	.	-	.	ID=exon-XM_026131861.1-18;Dbxref=GeneID:105205869%2CGenbank:XM_026131861.1;Parent=rna-XM_026131861.1
NW_020521538.1	Gnomon	exon	3056885	3058075	.	-	.	ID=exon-XM_026131861.1-19;Dbxref=GeneID:105205869%2CGenbank:XM_026131861.1;Parent=rna-XM_026131861.1
NW_020521538.1	Gnomon	exon	3050916	3050994	.	-	.	ID=exon-XM_026131861.1-20;Dbxref=GeneID:105205869%2CGenbank:XM_026131861.1;Parent=rna-XM_026131861.1
NW_020521538.1	Gnomon	exon	945849	946247	.	-	.	ID=exon-XM_011175187.2-1;Dbxref=GeneID:105205709%2CGenbank:XM_011175187.2;Parent=rna-XM_011175187.2
NW_020521538.1	Gnomon	exon	945035	945157	.	-	.	ID=exon-XM_011175187.2-2;Dbxref=GeneID:105205709%2CGenbank:XM_011175187.2;Parent=rna-XM_011175187.2
NW_020521538.1	Gnomon	exon	943004	943120	.	-	.	ID=exon-XM_011175187.2-3;Dbxref=GeneID:105205709%2CGenbank:XM_011175187.2;Parent=rna-XM_011175187.2
NW_020521538.1	Gnomon	exon	942498	942521	.	-	.	ID=exon-XM_011175187.2-4;Dbxref=GeneID:105205709%2CGenbank:XM_011175187.2;Parent=rna-XM_011175187.2
NW_020521538.1	Gnomon	exon	942212	942373	.	-	.	ID=exon-XM_011175187.2-5;Dbxref=GeneID:105205709%2CGenbank:XM_011175187.2;Parent=rna-XM_011175187.2
NW_020521538.1	Gnomon	exon	941263	941534	.	-	.	ID=exon-XM_011175187.2-6;Dbxref=GeneID:105205709%2CGenbank:XM_011175187.2;Parent=rna-XM_011175187.2
NW_020521538.1	Gnomon	exon	3120225	3120353	.	-	.	ID=exon-XM_026131858.1-7;Dbxref=GeneID:105205869%2CGenbank:XM_026131858.1;Parent=rna-XM_026131858.1
NW_020521538.1	Gnomon	exon	3119954	3120151	.	-	.	ID=exon-XM_026131858.1-8;Dbxref=GeneID:105205869%2CGenbank:XM_026131858.1;Parent=rna-XM_026131858.1
NW_020521538.1	Gnomon	exon	3121057	3121220	.	-	.	ID=exon-XM_026131858.1-5;Dbxref=GeneID:105205869%2CGenbank:XM_026131858.1;Parent=rna-XM_026131858.1
NW_020521538.1	Gnomon	exon	3120471	3120626	.	-	.	ID=exon-XM_026131858.1-6;Dbxref=GeneID:105205869%2CGenbank:XM_026131858.1;Parent=rna-XM_026131858.1
NW_020521538.1	Gnomon	exon	3121699	3121800	.	-	.	ID=exon-XM_026131858.1-3;Dbxref=GeneID:105205869%2CGenbank:XM_026131858.1;Parent=rna-XM_026131858.1
NW_020521538.1	Gnomon	exon	3121460	3121592	.	-	.	ID=exon-XM_026131858.1-4;Dbxref=GeneID:105205869%2CGenbank:XM_026131858.1;Parent=rna-XM_026131858.1
NW_020521538.1	Gnomon	exon	3153077	3153350	.	-	.	ID=exon-XM_026131858.1-1;Dbxref=GeneID:105205869%2CGenbank:XM_026131858.1;Parent=rna-XM_026131858.1
NW_020521538.1	Gnomon	exon	3148804	3149193	.	-	.	ID=exon-XM_026131858.1-2;Dbxref=GeneID:105205869%2CGenbank:XM_026131858.1;Parent=rna-XM_026131858.1
NW_020521538.1	Gnomon	exon	940638	940835	.	-	.	ID=exon-XM_011175187.2-7;Dbxref=GeneID:105205709%2CGenbank:XM_011175187.2;Parent=rna-XM_011175187.2
NW_020521538.1	Gnomon	exon	938970	939755	.	-	.	ID=exon-XM_011175187.2-8;Dbxref=GeneID:105205709%2CGenbank:XM_011175187.2;Parent=rna-XM_011175187.2
NW_020521538.1	Gnomon	exon	938307	938814	.	-	.	ID=exon-XM_011175187.2-9;Dbxref=GeneID:105205709%2CGenbank:XM_011175187.2;Parent=rna-XM_011175187.2
NW_020521538.1	Gnomon	exon	3119576	3119872	.	-	.	ID=exon-XM_026131858.1-9;Dbxref=GeneID:105205869%2CGenbank:XM_026131858.1;Parent=rna-XM_026131858.1
NW_020521538.1	Gnomon	mRNA	3522383	3640252	.	+	.	Name=XM_011175362.2;ID=rna-XM_011175362.2;Dbxref=GeneID:105205832%2CGenbank:XM_011175362.2;Parent=gene-LOC105205832
NW_020521538.1	Gnomon	exon	2673083	2673163	.	-	.	ID=exon-XM_026131784.1-7;Dbxref=GeneID:105205797%2CGenbank:XM_026131784.1;Parent=rna-XM_026131784.1
NW_020521538.1	Gnomon	exon	2672232	2672454	.	-	.	ID=exon-XM_026131784.1-8;Dbxref=GeneID:105205797%2CGenbank:XM_026131784.1;Parent=rna-XM_026131784.1
NW_020521538.1	Gnomon	exon	2673791	2673940	.	-	.	ID=exon-XM_026131784.1-5;Dbxref=GeneID:105205797%2CGenbank:XM_026131784.1;Parent=rna-XM_026131784.1
NW_020521538.1	Gnomon	exon	2673473	2673661	.	-	.	ID=exon-XM_026131784.1-6;Dbxref=GeneID:105205797%2CGenbank:XM_026131784.1;Parent=rna-XM_026131784.1
NW_020521538.1	Gnomon	exon	599443	600322	.	+	.	ID=exon-XM_011175117.2-2;Dbxref=GeneID:105205670%2CGenbank:XM_011175117.2;Parent=rna-XM_011175117.2
NW_020521538.1	Gnomon	exon	2674253	2674428	.	-	.	ID=exon-XM_026131784.1-3;Dbxref=GeneID:105205797%2CGenbank:XM_026131784.1;Parent=rna-XM_026131784.1
NW_020521538.1	Gnomon	exon	2674028	2674159	.	-	.	ID=exon-XM_026131784.1-4;Dbxref=GeneID:105205797%2CGenbank:XM_026131784.1;Parent=rna-XM_026131784.1
NW_020521538.1	Gnomon	exon	2722596	2722908	.	-	.	ID=exon-XM_026131784.1-1;Dbxref=GeneID:105205797%2CGenbank:XM_026131784.1;Parent=rna-XM_026131784.1
NW_020521538.1	Gnomon	exon	598611	599365	.	+	.	ID=exon-XM_011175117.2-1;Dbxref=GeneID:105205670%2CGenbank:XM_011175117.2;Parent=rna-XM_011175117.2
NW_020521538.1	Gnomon	exon	2674927	2675072	.	-	.	ID=exon-XM_026131784.1-2;Dbxref=GeneID:105205797%2CGenbank:XM_026131784.1;Parent=rna-XM_026131784.1
NW_020521538.1	Gnomon	exon	2672079	2672114	.	-	.	ID=exon-XM_026131784.1-9;Dbxref=GeneID:105205797%2CGenbank:XM_026131784.1;Parent=rna-XM_026131784.1
NW_020521538.1	Gnomon	mRNA	48655	53022	.	+	.	Name=XM_011175028.2;ID=rna-XM_011175028.2;Dbxref=GeneID:105205622%2CGenbank:XM_011175028.2;Parent=gene-LOC105205622
NW_020521538.1	Gnomon	mRNA	248009	263286	.	-	.	Name=XM_026131826.1;ID=rna-XM_026131826.1;Dbxref=GeneID:105195514%2CGenbank:XM_026131826.1;Parent=gene-LOC105195514
NW_020521538.1	Gnomon	mRNA	2196742	2198519	.	-	.	Name=XM_011175268.2;ID=rna-XM_011175268.2;Dbxref=GeneID:105205765%2CGenbank:XM_011175268.2;Parent=gene-LOC105205765
NW_020521538.1	Gnomon	CDS	262709	262715	.	-	0	Name=XP_025987612.1;ID=cds-XP_025987612.1;Dbxref=GeneID:105195514%2CGenbank:XP_025987612.1;Parent=rna-XM_026131827.1
NW_020521538.1	Gnomon	CDS	255572	255679	.	-	0	Name=XP_025987612.1;ID=cds-XP_025987612.1;Dbxref=GeneID:105195514%2CGenbank:XP_025987612.1;Parent=rna-XM_026131827.1
NW_020521538.1	Gnomon	CDS	254881	254970	.	-	0	Name=XP_025987612.1;ID=cds-XP_025987612.1;Dbxref=GeneID:105195514%2CGenbank:XP_025987612.1;Parent=rna-XM_026131827.1
NW_020521538.1	Gnomon	CDS	254589	254732	.	-	0	Name=XP_025987612.1;ID=cds-XP_025987612.1;Dbxref=GeneID:105195514%2CGenbank:XP_025987612.1;Parent=rna-XM_026131827.1
NW_020521538.1	Gnomon	CDS	254324	254490	.	-	0	Name=XP_025987612.1;ID=cds-XP_025987612.1;Dbxref=GeneID:105195514%2CGenbank:XP_025987612.1;Parent=rna-XM_026131827.1
NW_020521538.1	Gnomon	CDS	253997	254138	.	-	0	Name=XP_025987612.1;ID=cds-XP_025987612.1;Dbxref=GeneID:105195514%2CGenbank:XP_025987612.1;Parent=rna-XM_026131827.1
NW_020521538.1	Gnomon	CDS	252944	252970	.	-	0	Name=XP_025987612.1;ID=cds-XP_025987612.1;Dbxref=GeneID:105195514%2CGenbank:XP_025987612.1;Parent=rna-XM_026131827.1
NW_020521538.1	Gnomon	CDS	249872	250056	.	-	0	Name=XP_025987612.1;ID=cds-XP_025987612.1;Dbxref=GeneID:105195514%2CGenbank:XP_025987612.1;Parent=rna-XM_026131827.1
NW_020521538.1	Gnomon	CDS	249549	249788	.	-	0	Name=XP_025987612.1;ID=cds-XP_025987612.1;Dbxref=GeneID:105195514%2CGenbank:XP_025987612.1;Parent=rna-XM_026131827.1
NW_020521538.1	Gnomon	CDS	249266	249464	.	-	0	Name=XP_025987612.1;ID=cds-XP_025987612.1;Dbxref=GeneID:105195514%2CGenbank:XP_025987612.1;Parent=rna-XM_026131827.1
NW_020521538.1	Gnomon	CDS	248922	249166	.	-	0	Name=XP_025987612.1;ID=cds-XP_025987612.1;Dbxref=GeneID:105195514%2CGenbank:XP_025987612.1;Parent=rna-XM_026131827.1
NW_020521538.1	Gnomon	CDS	248663	248818	.	-	0	Name=XP_025987612.1;ID=cds-XP_025987612.1;Dbxref=GeneID:105195514%2CGenbank:XP_025987612.1;Parent=rna-XM_026131827.1
NW_020521538.1	Gnomon	CDS	248454	248582	.	-	0	Name=XP_025987612.1;ID=cds-XP_025987612.1;Dbxref=GeneID:105195514%2CGenbank:XP_025987612.1;Parent=rna-XM_026131827.1
NW_020521538.1	Gnomon	CDS	248009	248254	.	-	0	Name=XP_025987612.1;ID=cds-XP_025987612.1;Dbxref=GeneID:105195514%2CGenbank:XP_025987612.1;Parent=rna-XM_026131827.1
NW_020521538.1	RefSeq	cDNA_match	3471312	3471817	.	+	.	ID=698ecd8f-2ab7-4a43-96c9-77711bd7ed09;Target=XM_026131884.1 1 505;Gap=M327 D2 M69 I2 M70 D1 M37
NW_020521538.1	RefSeq	cDNA_match	3472718	3473149	.	+	.	ID=698ecd8f-2ab7-4a43-96c9-77711bd7ed09;Target=XM_026131884.1 1 505;Gap=M327 D2 M69 I2 M70 D1 M37
NW_020521538.1	RefSeq	cDNA_match	3475193	3475326	.	+	.	ID=698ecd8f-2ab7-4a43-96c9-77711bd7ed09;Target=XM_026131884.1 1 505;Gap=M327 D2 M69 I2 M70 D1 M37
NW_020521538.1	Gnomon	mRNA	717932	720946	.	-	.	Name=XM_026131824.1;ID=rna-XM_026131824.1;Dbxref=GeneID:105205681%2CGenbank:XM_026131824.1;Parent=gene-LOC105205681
NW_020521538.1	Gnomon	mRNA	3565736	3570590	.	-	.	Name=XM_011175360.2;ID=rna-XM_011175360.2;Dbxref=GeneID:105205831%2CGenbank:XM_011175360.2;Parent=gene-LOC105205831
NW_020521538.1	Gnomon	exon	2812940	2813096	.	-	.	ID=exon-XM_011175310.2-1;Dbxref=GeneID:105205799%2CGenbank:XM_011175310.2;Parent=rna-XM_011175310.2
NW_020521538.1	Gnomon	exon	2811676	2812160	.	-	.	ID=exon-XM_011175310.2-2;Dbxref=GeneID:105205799%2CGenbank:XM_011175310.2;Parent=rna-XM_011175310.2
NW_020521538.1	Gnomon	exon	2810513	2811351	.	-	.	ID=exon-XM_011175310.2-3;Dbxref=GeneID:105205799%2CGenbank:XM_011175310.2;Parent=rna-XM_011175310.2
NW_020521538.1	Gnomon	exon	1232335	1232522	.	-	.	ID=exon-XM_011175238.2-4;Dbxref=GeneID:105205739%2CGenbank:XM_011175238.2;Parent=rna-XM_011175238.2
NW_020521538.1	Gnomon	mRNA	701062	705367	.	+	.	Name=XM_011175121.2;ID=rna-XM_011175121.2;Dbxref=GeneID:105205673%2CGenbank:XM_011175121.2;Parent=gene-LOC105205673
NW_020521538.1	Gnomon	exon	1232086	1232264	.	-	.	ID=exon-XM_011175238.2-5;Dbxref=GeneID:105205739%2CGenbank:XM_011175238.2;Parent=rna-XM_011175238.2
NW_020521538.1	Gnomon	exon	1231720	1231972	.	-	.	ID=exon-XM_011175238.2-6;Dbxref=GeneID:105205739%2CGenbank:XM_011175238.2;Parent=rna-XM_011175238.2
NW_020521538.1	Gnomon	exon	1231436	1231641	.	-	.	ID=exon-XM_011175238.2-7;Dbxref=GeneID:105205739%2CGenbank:XM_011175238.2;Parent=rna-XM_011175238.2
NW_020521538.1	Gnomon	exon	1233812	1234227	.	-	.	ID=exon-XM_011175238.2-1;Dbxref=GeneID:105205739%2CGenbank:XM_011175238.2;Parent=rna-XM_011175238.2
NW_020521538.1	Gnomon	exon	1233208	1233391	.	-	.	ID=exon-XM_011175238.2-2;Dbxref=GeneID:105205739%2CGenbank:XM_011175238.2;Parent=rna-XM_011175238.2
NW_020521538.1	Gnomon	exon	1232911	1233012	.	-	.	ID=exon-XM_011175238.2-3;Dbxref=GeneID:105205739%2CGenbank:XM_011175238.2;Parent=rna-XM_011175238.2
NW_020521538.1	Gnomon	exon	1231083	1231323	.	-	.	ID=exon-XM_011175238.2-8;Dbxref=GeneID:105205739%2CGenbank:XM_011175238.2;Parent=rna-XM_011175238.2
NW_020521538.1	Gnomon	exon	1230746	1230965	.	-	.	ID=exon-XM_011175238.2-9;Dbxref=GeneID:105205739%2CGenbank:XM_011175238.2;Parent=rna-XM_011175238.2
NW_020521538.1	Gnomon	exon	2819646	2821030	.	+	.	ID=exon-XM_026131796.1-15;Dbxref=GeneID:105205800%2CGenbank:XM_026131796.1;Parent=rna-XM_026131796.1
NW_020521538.1	Gnomon	exon	2818417	2818706	.	+	.	ID=exon-XM_026131796.1-11;Dbxref=GeneID:105205800%2CGenbank:XM_026131796.1;Parent=rna-XM_026131796.1
NW_020521538.1	Gnomon	exon	2818789	2818914	.	+	.	ID=exon-XM_026131796.1-12;Dbxref=GeneID:105205800%2CGenbank:XM_026131796.1;Parent=rna-XM_026131796.1
NW_020521538.1	Gnomon	exon	2819039	2819227	.	+	.	ID=exon-XM_026131796.1-13;Dbxref=GeneID:105205800%2CGenbank:XM_026131796.1;Parent=rna-XM_026131796.1
NW_020521538.1	Gnomon	exon	2819302	2819564	.	+	.	ID=exon-XM_026131796.1-14;Dbxref=GeneID:105205800%2CGenbank:XM_026131796.1;Parent=rna-XM_026131796.1
NW_020521538.1	Gnomon	mRNA	1487133	1497305	.	+	.	Name=XM_026131825.1;ID=rna-XM_026131825.1;Dbxref=GeneID:105205750%2CGenbank:XM_026131825.1;Parent=gene-LOC105205750
NW_020521538.1	Gnomon	exon	36890	37183	.	-	.	ID=exon-XM_026131769.1-10;Dbxref=GeneID:105205836%2CGenbank:XM_026131769.1;Parent=rna-XM_026131769.1
NW_020521538.1	Gnomon	exon	2817861	2817936	.	+	.	ID=exon-XM_026131796.1-10;Dbxref=GeneID:105205800%2CGenbank:XM_026131796.1;Parent=rna-XM_026131796.1
NW_020521538.1	Gnomon	exon	248454	248582	.	-	.	ID=exon-XM_026131834.1-12;Dbxref=GeneID:105195514%2CGenbank:XM_026131834.1;Parent=rna-XM_026131834.1
NW_020521538.1	Gnomon	exon	248009	248254	.	-	.	ID=exon-XM_026131834.1-13;Dbxref=GeneID:105195514%2CGenbank:XM_026131834.1;Parent=rna-XM_026131834.1
NW_020521538.1	Gnomon	exon	248922	249166	.	-	.	ID=exon-XM_026131834.1-10;Dbxref=GeneID:105195514%2CGenbank:XM_026131834.1;Parent=rna-XM_026131834.1
NW_020521538.1	Gnomon	exon	248663	248818	.	-	.	ID=exon-XM_026131834.1-11;Dbxref=GeneID:105195514%2CGenbank:XM_026131834.1;Parent=rna-XM_026131834.1
NW_020521538.1	Gnomon	exon	2508183	2508271	.	-	.	ID=exon-XM_011175283.2-1;Dbxref=GeneID:105205779%2CGenbank:XM_011175283.2;Parent=rna-XM_011175283.2
NW_020521538.1	Gnomon	exon	2454633	2455247	.	-	.	ID=exon-XM_011175283.2-8;Dbxref=GeneID:105205779%2CGenbank:XM_011175283.2;Parent=rna-XM_011175283.2
NW_020521538.1	Gnomon	exon	2454375	2454551	.	-	.	ID=exon-XM_011175283.2-9;Dbxref=GeneID:105205779%2CGenbank:XM_011175283.2;Parent=rna-XM_011175283.2
NW_020521538.1	Gnomon	exon	2455725	2455973	.	-	.	ID=exon-XM_011175283.2-6;Dbxref=GeneID:105205779%2CGenbank:XM_011175283.2;Parent=rna-XM_011175283.2
NW_020521538.1	Gnomon	exon	2455336	2455626	.	-	.	ID=exon-XM_011175283.2-7;Dbxref=GeneID:105205779%2CGenbank:XM_011175283.2;Parent=rna-XM_011175283.2
NW_020521538.1	Gnomon	exon	2456581	2456891	.	-	.	ID=exon-XM_011175283.2-4;Dbxref=GeneID:105205779%2CGenbank:XM_011175283.2;Parent=rna-XM_011175283.2
NW_020521538.1	Gnomon	exon	2456058	2456484	.	-	.	ID=exon-XM_011175283.2-5;Dbxref=GeneID:105205779%2CGenbank:XM_011175283.2;Parent=rna-XM_011175283.2
NW_020521538.1	Gnomon	exon	2457589	2457843	.	-	.	ID=exon-XM_011175283.2-2;Dbxref=GeneID:105205779%2CGenbank:XM_011175283.2;Parent=rna-XM_011175283.2
NW_020521538.1	Gnomon	exon	2457114	2457283	.	-	.	ID=exon-XM_011175283.2-3;Dbxref=GeneID:105205779%2CGenbank:XM_011175283.2;Parent=rna-XM_011175283.2
NW_020521538.1	Gnomon	exon	3005359	3005534	.	-	.	ID=exon-XM_011175333.2-10;Dbxref=GeneID:105205813%2CGenbank:XM_011175333.2;Parent=rna-XM_011175333.2
NW_020521538.1	Gnomon	exon	3005183	3005217	.	-	.	ID=exon-XM_011175333.2-11;Dbxref=GeneID:105205813%2CGenbank:XM_011175333.2;Parent=rna-XM_011175333.2
NW_020521538.1	Gnomon	CDS	814686	814790	.	+	0	Name=XP_011173464.1;ID=cds-XP_011173464.1;Dbxref=GeneID:105205691%2CGenbank:XP_011173464.1;Parent=rna-XM_011175162.2
NW_020521538.1	Gnomon	CDS	815594	815900	.	+	0	Name=XP_011173464.1;ID=cds-XP_011173464.1;Dbxref=GeneID:105205691%2CGenbank:XP_011173464.1;Parent=rna-XM_011175162.2
NW_020521538.1	Gnomon	CDS	816043	816500	.	+	0	Name=XP_011173464.1;ID=cds-XP_011173464.1;Dbxref=GeneID:105205691%2CGenbank:XP_011173464.1;Parent=rna-XM_011175162.2
NW_020521538.1	Gnomon	CDS	816656	817019	.	+	0	Name=XP_011173464.1;ID=cds-XP_011173464.1;Dbxref=GeneID:105205691%2CGenbank:XP_011173464.1;Parent=rna-XM_011175162.2
NW_020521538.1	Gnomon	CDS	817207	817373	.	+	0	Name=XP_011173464.1;ID=cds-XP_011173464.1;Dbxref=GeneID:105205691%2CGenbank:XP_011173464.1;Parent=rna-XM_011175162.2
NW_020521538.1	Gnomon	CDS	817658	818303	.	+	0	Name=XP_011173464.1;ID=cds-XP_011173464.1;Dbxref=GeneID:105205691%2CGenbank:XP_011173464.1;Parent=rna-XM_011175162.2
NW_020521538.1	Gnomon	CDS	818404	818747	.	+	0	Name=XP_011173464.1;ID=cds-XP_011173464.1;Dbxref=GeneID:105205691%2CGenbank:XP_011173464.1;Parent=rna-XM_011175162.2
NW_020521538.1	Gnomon	CDS	819185	819397	.	+	0	Name=XP_011173464.1;ID=cds-XP_011173464.1;Dbxref=GeneID:105205691%2CGenbank:XP_011173464.1;Parent=rna-XM_011175162.2
NW_020521538.1	Gnomon	CDS	819478	820158	.	+	0	Name=XP_011173464.1;ID=cds-XP_011173464.1;Dbxref=GeneID:105205691%2CGenbank:XP_011173464.1;Parent=rna-XM_011175162.2
NW_020521538.1	Gnomon	CDS	820253	820705	.	+	0	Name=XP_011173464.1;ID=cds-XP_011173464.1;Dbxref=GeneID:105205691%2CGenbank:XP_011173464.1;Parent=rna-XM_011175162.2
NW_020521538.1	Gnomon	CDS	820924	821252	.	+	0	Name=XP_011173464.1;ID=cds-XP_011173464.1;Dbxref=GeneID:105205691%2CGenbank:XP_011173464.1;Parent=rna-XM_011175162.2
NW_020521538.1	Gnomon	CDS	821330	821468	.	+	0	Name=XP_011173464.1;ID=cds-XP_011173464.1;Dbxref=GeneID:105205691%2CGenbank:XP_011173464.1;Parent=rna-XM_011175162.2
NW_020521538.1	Gnomon	mRNA	2664174	2691107	.	-	.	Name=XM_026131778.1;ID=rna-XM_026131778.1;Dbxref=GeneID:105205797%2CGenbank:XM_026131778.1;Parent=gene-LOC105205797
NW_020521538.1	Gnomon	exon	471925	472585	.	+	.	ID=exon-XM_011159340.2-1;Dbxref=GeneID:105194442%2CGenbank:XM_011159340.2;Parent=rna-XM_011159340.2
NW_020521538.1	Gnomon	exon	473015	473880	.	+	.	ID=exon-XM_011159340.2-2;Dbxref=GeneID:105194442%2CGenbank:XM_011159340.2;Parent=rna-XM_011159340.2
NW_020521538.1	Gnomon	CDS	2322174	2323329	.	-	0	Name=XP_025987717.1;ID=cds-XP_025987717.1;Dbxref=GeneID:105205864%2CGenbank:XP_025987717.1;Parent=rna-XM_026131932.1
NW_020521538.1	Gnomon	CDS	2320402	2320605	.	-	0	Name=XP_025987717.1;ID=cds-XP_025987717.1;Dbxref=GeneID:105205864%2CGenbank:XP_025987717.1;Parent=rna-XM_026131932.1
NW_020521538.1	Gnomon	CDS	2290881	2291005	.	-	0	Name=XP_025987717.1;ID=cds-XP_025987717.1;Dbxref=GeneID:105205864%2CGenbank:XP_025987717.1;Parent=rna-XM_026131932.1
NW_020521538.1	Gnomon	CDS	2283670	2283781	.	-	0	Name=XP_025987717.1;ID=cds-XP_025987717.1;Dbxref=GeneID:105205864%2CGenbank:XP_025987717.1;Parent=rna-XM_026131932.1
NW_020521538.1	Gnomon	CDS	2277029	2277174	.	-	0	Name=XP_025987717.1;ID=cds-XP_025987717.1;Dbxref=GeneID:105205864%2CGenbank:XP_025987717.1;Parent=rna-XM_026131932.1
NW_020521538.1	Gnomon	CDS	2262586	2262725	.	-	0	Name=XP_025987717.1;ID=cds-XP_025987717.1;Dbxref=GeneID:105205864%2CGenbank:XP_025987717.1;Parent=rna-XM_026131932.1
NW_020521538.1	Gnomon	CDS	2259274	2259445	.	-	0	Name=XP_025987717.1;ID=cds-XP_025987717.1;Dbxref=GeneID:105205864%2CGenbank:XP_025987717.1;Parent=rna-XM_026131932.1
NW_020521538.1	Gnomon	CDS	2258972	2259098	.	-	0	Name=XP_025987717.1;ID=cds-XP_025987717.1;Dbxref=GeneID:105205864%2CGenbank:XP_025987717.1;Parent=rna-XM_026131932.1
NW_020521538.1	Gnomon	CDS	2258117	2258197	.	-	0	Name=XP_025987717.1;ID=cds-XP_025987717.1;Dbxref=GeneID:105205864%2CGenbank:XP_025987717.1;Parent=rna-XM_026131932.1
NW_020521538.1	Gnomon	CDS	2256761	2256763	.	-	0	Name=XP_025987717.1;ID=cds-XP_025987717.1;Dbxref=GeneID:105205864%2CGenbank:XP_025987717.1;Parent=rna-XM_026131932.1
NW_020521538.1	Gnomon	CDS	2254640	2254672	.	-	0	Name=XP_025987717.1;ID=cds-XP_025987717.1;Dbxref=GeneID:105205864%2CGenbank:XP_025987717.1;Parent=rna-XM_026131932.1
NW_020521538.1	Gnomon	CDS	2240820	2240904	.	-	0	Name=XP_025987717.1;ID=cds-XP_025987717.1;Dbxref=GeneID:105205864%2CGenbank:XP_025987717.1;Parent=rna-XM_026131932.1
NW_020521538.1	Gnomon	CDS	2240452	2240549	.	-	0	Name=XP_025987717.1;ID=cds-XP_025987717.1;Dbxref=GeneID:105205864%2CGenbank:XP_025987717.1;Parent=rna-XM_026131932.1
NW_020521538.1	Gnomon	CDS	2239286	2239479	.	-	0	Name=XP_025987717.1;ID=cds-XP_025987717.1;Dbxref=GeneID:105205864%2CGenbank:XP_025987717.1;Parent=rna-XM_026131932.1
NW_020521538.1	Gnomon	mRNA	610118	613152	.	-	.	Name=XM_026131872.1;ID=rna-XM_026131872.1;Dbxref=GeneID:105205847%2CGenbank:XM_026131872.1;Parent=gene-LOC105205847
NW_020521538.1	Gnomon	exon	3118751	3118900	.	-	.	ID=exon-XR_003268338.1-12;Dbxref=GeneID:105205869%2CGenbank:XR_003268338.1;Parent=rna-XR_003268338.1
NW_020521538.1	Gnomon	exon	3117927	3118067	.	-	.	ID=exon-XR_003268338.1-13;Dbxref=GeneID:105205869%2CGenbank:XR_003268338.1;Parent=rna-XR_003268338.1
NW_020521538.1	Gnomon	exon	3119232	3119429	.	-	.	ID=exon-XR_003268338.1-10;Dbxref=GeneID:105205869%2CGenbank:XR_003268338.1;Parent=rna-XR_003268338.1
NW_020521538.1	Gnomon	exon	3118976	3119122	.	-	.	ID=exon-XR_003268338.1-11;Dbxref=GeneID:105205869%2CGenbank:XR_003268338.1;Parent=rna-XR_003268338.1
NW_020521538.1	Gnomon	exon	3098815	3098920	.	-	.	ID=exon-XR_003268338.1-20;Dbxref=GeneID:105205869%2CGenbank:XR_003268338.1;Parent=rna-XR_003268338.1
NW_020521538.1	Gnomon	exon	3090296	3090456	.	-	.	ID=exon-XR_003268338.1-23;Dbxref=GeneID:105205869%2CGenbank:XR_003268338.1;Parent=rna-XR_003268338.1
NW_020521538.1	Gnomon	exon	3090005	3090216	.	-	.	ID=exon-XR_003268338.1-24;Dbxref=GeneID:105205869%2CGenbank:XR_003268338.1;Parent=rna-XR_003268338.1
NW_020521538.1	Gnomon	exon	3094730	3094750	.	-	.	ID=exon-XR_003268338.1-21;Dbxref=GeneID:105205869%2CGenbank:XR_003268338.1;Parent=rna-XR_003268338.1
NW_020521538.1	Gnomon	exon	3090665	3090889	.	-	.	ID=exon-XR_003268338.1-22;Dbxref=GeneID:105205869%2CGenbank:XR_003268338.1;Parent=rna-XR_003268338.1
NW_020521538.1	Gnomon	exon	3116878	3117075	.	-	.	ID=exon-XR_003268338.1-16;Dbxref=GeneID:105205869%2CGenbank:XR_003268338.1;Parent=rna-XR_003268338.1
NW_020521538.1	Gnomon	exon	3116602	3116785	.	-	.	ID=exon-XR_003268338.1-17;Dbxref=GeneID:105205869%2CGenbank:XR_003268338.1;Parent=rna-XR_003268338.1
NW_020521538.1	Gnomon	exon	3117698	3117853	.	-	.	ID=exon-XR_003268338.1-14;Dbxref=GeneID:105205869%2CGenbank:XR_003268338.1;Parent=rna-XR_003268338.1
NW_020521538.1	Gnomon	exon	3117513	3117611	.	-	.	ID=exon-XR_003268338.1-15;Dbxref=GeneID:105205869%2CGenbank:XR_003268338.1;Parent=rna-XR_003268338.1
NW_020521538.1	Gnomon	exon	3113710	3113814	.	-	.	ID=exon-XR_003268338.1-18;Dbxref=GeneID:105205869%2CGenbank:XR_003268338.1;Parent=rna-XR_003268338.1
NW_020521538.1	Gnomon	exon	3099362	3099490	.	-	.	ID=exon-XR_003268338.1-19;Dbxref=GeneID:105205869%2CGenbank:XR_003268338.1;Parent=rna-XR_003268338.1
NW_020521538.1	Gnomon	exon	3086576	3086779	.	-	.	ID=exon-XR_003268338.1-30;Dbxref=GeneID:105205869%2CGenbank:XR_003268338.1;Parent=rna-XR_003268338.1
NW_020521538.1	Gnomon	exon	3085401	3085642	.	-	.	ID=exon-XR_003268338.1-31;Dbxref=GeneID:105205869%2CGenbank:XR_003268338.1;Parent=rna-XR_003268338.1
NW_020521538.1	Gnomon	exon	3060044	3078202	.	-	.	ID=exon-XR_003268338.1-34;Dbxref=GeneID:105205869%2CGenbank:XR_003268338.1;Parent=rna-XR_003268338.1
NW_020521538.1	Gnomon	exon	3059004	3059072	.	-	.	ID=exon-XR_003268338.1-35;Dbxref=GeneID:105205869%2CGenbank:XR_003268338.1;Parent=rna-XR_003268338.1
NW_020521538.1	Gnomon	exon	3085031	3085073	.	-	.	ID=exon-XR_003268338.1-32;Dbxref=GeneID:105205869%2CGenbank:XR_003268338.1;Parent=rna-XR_003268338.1
NW_020521538.1	Gnomon	exon	3084406	3084633	.	-	.	ID=exon-XR_003268338.1-33;Dbxref=GeneID:105205869%2CGenbank:XR_003268338.1;Parent=rna-XR_003268338.1
NW_020521538.1	Gnomon	exon	3087580	3087769	.	-	.	ID=exon-XR_003268338.1-27;Dbxref=GeneID:105205869%2CGenbank:XR_003268338.1;Parent=rna-XR_003268338.1
NW_020521538.1	Gnomon	exon	3087326	3087461	.	-	.	ID=exon-XR_003268338.1-28;Dbxref=GeneID:105205869%2CGenbank:XR_003268338.1;Parent=rna-XR_003268338.1
NW_020521538.1	Gnomon	exon	3089280	3089484	.	-	.	ID=exon-XR_003268338.1-25;Dbxref=GeneID:105205869%2CGenbank:XR_003268338.1;Parent=rna-XR_003268338.1
NW_020521538.1	Gnomon	exon	3088659	3088673	.	-	.	ID=exon-XR_003268338.1-26;Dbxref=GeneID:105205869%2CGenbank:XR_003268338.1;Parent=rna-XR_003268338.1
NW_020521538.1	Gnomon	exon	3086888	3087218	.	-	.	ID=exon-XR_003268338.1-29;Dbxref=GeneID:105205869%2CGenbank:XR_003268338.1;Parent=rna-XR_003268338.1
NW_020521538.1	Gnomon	exon	3050916	3050994	.	-	.	ID=exon-XR_003268338.1-38;Dbxref=GeneID:105205869%2CGenbank:XR_003268338.1;Parent=rna-XR_003268338.1
NW_020521538.1	Gnomon	exon	3056885	3058075	.	-	.	ID=exon-XR_003268338.1-36;Dbxref=GeneID:105205869%2CGenbank:XR_003268338.1;Parent=rna-XR_003268338.1
NW_020521538.1	Gnomon	exon	3053725	3053860	.	-	.	ID=exon-XR_003268338.1-37;Dbxref=GeneID:105205869%2CGenbank:XR_003268338.1;Parent=rna-XR_003268338.1
NW_020521538.1	Gnomon	exon	505113	505496	.	+	.	ID=exon-XM_026131916.1-2;Dbxref=GeneID:105205844%2CGenbank:XM_026131916.1;Note=The sequence of the model RefSeq transcript was modified relative to this genomic sequence to represent the inferred CDS: added 110 bases not found in genome assembly;Parent=rna-XM_026131916.1
NW_020521538.1	Gnomon	exon	505632	505804	.	+	.	ID=exon-XM_026131916.1-3;Dbxref=GeneID:105205844%2CGenbank:XM_026131916.1;Note=The sequence of the model RefSeq transcript was modified relative to this genomic sequence to represent the inferred CDS: added 110 bases not found in genome assembly;Parent=rna-XM_026131916.1
NW_020521538.1	Gnomon	exon	505936	506136	.	+	.	ID=exon-XM_026131916.1-4;Dbxref=GeneID:105205844%2CGenbank:XM_026131916.1;Note=The sequence of the model RefSeq transcript was modified relative to this genomic sequence to represent the inferred CDS: added 110 bases not found in genome assembly;Parent=rna-XM_026131916.1
NW_020521538.1	Gnomon	exon	506593	506938	.	+	.	ID=exon-XM_026131916.1-5;Dbxref=GeneID:105205844%2CGenbank:XM_026131916.1;Note=The sequence of the model RefSeq transcript was modified relative to this genomic sequence to represent the inferred CDS: added 110 bases not found in genome assembly;Parent=rna-XM_026131916.1
NW_020521538.1	Gnomon	exon	504411	504721	.	+	.	ID=exon-XM_026131916.1-1;Dbxref=GeneID:105205844%2CGenbank:XM_026131916.1;Note=The sequence of the model RefSeq transcript was modified relative to this genomic sequence to represent the inferred CDS: added 110 bases not found in genome assembly;Parent=rna-XM_026131916.1
NW_020521538.1	Gnomon	CDS	2687591	2687673	.	-	0	Name=XP_025987561.1;ID=cds-XP_025987561.1;Dbxref=GeneID:105205797%2CGenbank:XP_025987561.1;Parent=rna-XM_026131776.1
NW_020521538.1	Gnomon	CDS	2674927	2675072	.	-	0	Name=XP_025987561.1;ID=cds-XP_025987561.1;Dbxref=GeneID:105205797%2CGenbank:XP_025987561.1;Parent=rna-XM_026131776.1
NW_020521538.1	Gnomon	CDS	2674253	2674428	.	-	0	Name=XP_025987561.1;ID=cds-XP_025987561.1;Dbxref=GeneID:105205797%2CGenbank:XP_025987561.1;Parent=rna-XM_026131776.1
NW_020521538.1	Gnomon	CDS	2674028	2674159	.	-	0	Name=XP_025987561.1;ID=cds-XP_025987561.1;Dbxref=GeneID:105205797%2CGenbank:XP_025987561.1;Parent=rna-XM_026131776.1
NW_020521538.1	Gnomon	CDS	2673791	2673940	.	-	0	Name=XP_025987561.1;ID=cds-XP_025987561.1;Dbxref=GeneID:105205797%2CGenbank:XP_025987561.1;Parent=rna-XM_026131776.1
NW_020521538.1	Gnomon	CDS	2673473	2673661	.	-	0	Name=XP_025987561.1;ID=cds-XP_025987561.1;Dbxref=GeneID:105205797%2CGenbank:XP_025987561.1;Parent=rna-XM_026131776.1
NW_020521538.1	Gnomon	CDS	2673083	2673163	.	-	0	Name=XP_025987561.1;ID=cds-XP_025987561.1;Dbxref=GeneID:105205797%2CGenbank:XP_025987561.1;Parent=rna-XM_026131776.1
NW_020521538.1	Gnomon	CDS	2672232	2672454	.	-	0	Name=XP_025987561.1;ID=cds-XP_025987561.1;Dbxref=GeneID:105205797%2CGenbank:XP_025987561.1;Parent=rna-XM_026131776.1
NW_020521538.1	Gnomon	CDS	2672079	2672114	.	-	0	Name=XP_025987561.1;ID=cds-XP_025987561.1;Dbxref=GeneID:105205797%2CGenbank:XP_025987561.1;Parent=rna-XM_026131776.1
NW_020521538.1	Gnomon	CDS	2671836	2671970	.	-	0	Name=XP_025987561.1;ID=cds-XP_025987561.1;Dbxref=GeneID:105205797%2CGenbank:XP_025987561.1;Parent=rna-XM_026131776.1
NW_020521538.1	Gnomon	CDS	2671490	2671672	.	-	0	Name=XP_025987561.1;ID=cds-XP_025987561.1;Dbxref=GeneID:105205797%2CGenbank:XP_025987561.1;Parent=rna-XM_026131776.1
NW_020521538.1	Gnomon	CDS	2671161	2671377	.	-	0	Name=XP_025987561.1;ID=cds-XP_025987561.1;Dbxref=GeneID:105205797%2CGenbank:XP_025987561.1;Parent=rna-XM_026131776.1
NW_020521538.1	Gnomon	CDS	2670895	2671085	.	-	0	Name=XP_025987561.1;ID=cds-XP_025987561.1;Dbxref=GeneID:105205797%2CGenbank:XP_025987561.1;Parent=rna-XM_026131776.1
NW_020521538.1	Gnomon	CDS	2670590	2670794	.	-	0	Name=XP_025987561.1;ID=cds-XP_025987561.1;Dbxref=GeneID:105205797%2CGenbank:XP_025987561.1;Parent=rna-XM_026131776.1
NW_020521538.1	Gnomon	CDS	2670437	2670516	.	-	0	Name=XP_025987561.1;ID=cds-XP_025987561.1;Dbxref=GeneID:105205797%2CGenbank:XP_025987561.1;Parent=rna-XM_026131776.1
NW_020521538.1	Gnomon	CDS	2668383	2670334	.	-	0	Name=XP_025987561.1;ID=cds-XP_025987561.1;Dbxref=GeneID:105205797%2CGenbank:XP_025987561.1;Parent=rna-XM_026131776.1
NW_020521538.1	Gnomon	CDS	2667672	2667815	.	-	0	Name=XP_025987561.1;ID=cds-XP_025987561.1;Dbxref=GeneID:105205797%2CGenbank:XP_025987561.1;Parent=rna-XM_026131776.1
NW_020521538.1	Gnomon	CDS	2667452	2667601	.	-	0	Name=XP_025987561.1;ID=cds-XP_025987561.1;Dbxref=GeneID:105205797%2CGenbank:XP_025987561.1;Parent=rna-XM_026131776.1
NW_020521538.1	Gnomon	CDS	2667249	2667348	.	-	0	Name=XP_025987561.1;ID=cds-XP_025987561.1;Dbxref=GeneID:105205797%2CGenbank:XP_025987561.1;Parent=rna-XM_026131776.1
NW_020521538.1	Gnomon	CDS	2666722	2666953	.	-	0	Name=XP_025987561.1;ID=cds-XP_025987561.1;Dbxref=GeneID:105205797%2CGenbank:XP_025987561.1;Parent=rna-XM_026131776.1
NW_020521538.1	Gnomon	CDS	2666338	2666632	.	-	0	Name=XP_025987561.1;ID=cds-XP_025987561.1;Dbxref=GeneID:105205797%2CGenbank:XP_025987561.1;Parent=rna-XM_026131776.1
NW_020521538.1	Gnomon	CDS	2665865	2666179	.	-	0	Name=XP_025987561.1;ID=cds-XP_025987561.1;Dbxref=GeneID:105205797%2CGenbank:XP_025987561.1;Parent=rna-XM_026131776.1
NW_020521538.1	Gnomon	exon	882004	882428	.	-	.	ID=exon-XM_026131892.1-10;Dbxref=GeneID:105205697%2CGenbank:XM_026131892.1;Parent=rna-XM_026131892.1
NW_020521538.1	Gnomon	exon	507009	507199	.	+	.	ID=exon-XM_026131916.1-6;Dbxref=GeneID:105205844%2CGenbank:XM_026131916.1;Note=The sequence of the model RefSeq transcript was modified relative to this genomic sequence to represent the inferred CDS: added 110 bases not found in genome assembly;Parent=rna-XM_026131916.1
NW_020521538.1	Gnomon	exon	507267	507532	.	+	.	ID=exon-XM_026131916.1-7;Dbxref=GeneID:105205844%2CGenbank:XM_026131916.1;Note=The sequence of the model RefSeq transcript was modified relative to this genomic sequence to represent the inferred CDS: added 110 bases not found in genome assembly;Parent=rna-XM_026131916.1
NW_020521538.1	Gnomon	CDS	2829389	2829440	.	+	0	Name=XP_011173619.1;ID=cds-XP_011173619.1;Dbxref=GeneID:105205802%2CGenbank:XP_011173619.1;Parent=rna-XM_011175317.2
NW_020521538.1	Gnomon	CDS	2829885	2830084	.	+	0	Name=XP_011173619.1;ID=cds-XP_011173619.1;Dbxref=GeneID:105205802%2CGenbank:XP_011173619.1;Parent=rna-XM_011175317.2
NW_020521538.1	Gnomon	CDS	2830491	2830734	.	+	0	Name=XP_011173619.1;ID=cds-XP_011173619.1;Dbxref=GeneID:105205802%2CGenbank:XP_011173619.1;Parent=rna-XM_011175317.2
NW_020521538.1	Gnomon	CDS	2830807	2830950	.	+	0	Name=XP_011173619.1;ID=cds-XP_011173619.1;Dbxref=GeneID:105205802%2CGenbank:XP_011173619.1;Parent=rna-XM_011175317.2
NW_020521538.1	Gnomon	CDS	2831314	2831504	.	+	0	Name=XP_011173619.1;ID=cds-XP_011173619.1;Dbxref=GeneID:105205802%2CGenbank:XP_011173619.1;Parent=rna-XM_011175317.2
NW_020521538.1	Gnomon	CDS	2831897	2833498	.	+	0	Name=XP_011173619.1;ID=cds-XP_011173619.1;Dbxref=GeneID:105205802%2CGenbank:XP_011173619.1;Parent=rna-XM_011175317.2
NW_020521538.1	Gnomon	mRNA	497000	498594	.	-	.	Name=XM_011175073.2;ID=rna-XM_011175073.2;Dbxref=GeneID:105205652%2CGenbank:XM_011175073.2;Parent=gene-LOC105205652
NW_020521538.1	Gnomon	gene	1741079	1744647	.	-	.	Name=LOC105196668;ID=gene-LOC105196668;Dbxref=GeneID:105196668
NW_020521538.1	Gnomon	CDS	449804	449937	.	-	0	Name=XP_011173369.1;ID=cds-XP_011173369.1;Dbxref=GeneID:105205647%2CGenbank:XP_011173369.1;Parent=rna-XM_011175067.2
NW_020521538.1	Gnomon	CDS	449639	449711	.	-	0	Name=XP_011173369.1;ID=cds-XP_011173369.1;Dbxref=GeneID:105205647%2CGenbank:XP_011173369.1;Parent=rna-XM_011175067.2
NW_020521538.1	Gnomon	CDS	448907	449081	.	-	0	Name=XP_011173369.1;ID=cds-XP_011173369.1;Dbxref=GeneID:105205647%2CGenbank:XP_011173369.1;Parent=rna-XM_011175067.2
NW_020521538.1	Gnomon	CDS	448731	448837	.	-	0	Name=XP_011173369.1;ID=cds-XP_011173369.1;Dbxref=GeneID:105205647%2CGenbank:XP_011173369.1;Parent=rna-XM_011175067.2
NW_020521538.1	Gnomon	mRNA	2664174	2707499	.	-	.	Name=XM_026131777.1;ID=rna-XM_026131777.1;Dbxref=GeneID:105205797%2CGenbank:XM_026131777.1;Parent=gene-LOC105205797
NW_020521538.1	Gnomon	exon	2240820	2240904	.	-	.	ID=exon-XM_026131939.1-10;Dbxref=GeneID:105205864%2CGenbank:XM_026131939.1;Parent=rna-XM_026131939.1
NW_020521538.1	Gnomon	exon	2240452	2240549	.	-	.	ID=exon-XM_026131939.1-11;Dbxref=GeneID:105205864%2CGenbank:XM_026131939.1;Parent=rna-XM_026131939.1
NW_020521538.1	Gnomon	exon	2239264	2239479	.	-	.	ID=exon-XM_026131939.1-12;Dbxref=GeneID:105205864%2CGenbank:XM_026131939.1;Parent=rna-XM_026131939.1
NW_020521538.1	Gnomon	exon	2237699	2238671	.	-	.	ID=exon-XM_026131939.1-13;Dbxref=GeneID:105205864%2CGenbank:XM_026131939.1;Parent=rna-XM_026131939.1
NW_020521538.1	Gnomon	exon	1223116	1223311	.	-	.	ID=exon-XM_026131811.1-1;Dbxref=GeneID:105205737%2CGenbank:XM_026131811.1;Parent=rna-XM_026131811.1
NW_020521538.1	Gnomon	exon	1222216	1222331	.	-	.	ID=exon-XM_026131811.1-2;Dbxref=GeneID:105205737%2CGenbank:XM_026131811.1;Parent=rna-XM_026131811.1
NW_020521538.1	Gnomon	exon	1221955	1222088	.	-	.	ID=exon-XM_026131811.1-3;Dbxref=GeneID:105205737%2CGenbank:XM_026131811.1;Parent=rna-XM_026131811.1
NW_020521538.1	Gnomon	exon	1221624	1221735	.	-	.	ID=exon-XM_026131811.1-4;Dbxref=GeneID:105205737%2CGenbank:XM_026131811.1;Parent=rna-XM_026131811.1
NW_020521538.1	Gnomon	exon	1221346	1221549	.	-	.	ID=exon-XM_026131811.1-5;Dbxref=GeneID:105205737%2CGenbank:XM_026131811.1;Parent=rna-XM_026131811.1
NW_020521538.1	Gnomon	exon	1221118	1221221	.	-	.	ID=exon-XM_026131811.1-6;Dbxref=GeneID:105205737%2CGenbank:XM_026131811.1;Parent=rna-XM_026131811.1
NW_020521538.1	Gnomon	exon	1220621	1220753	.	-	.	ID=exon-XM_026131811.1-7;Dbxref=GeneID:105205737%2CGenbank:XM_026131811.1;Parent=rna-XM_026131811.1
NW_020521538.1	Gnomon	exon	1220231	1220497	.	-	.	ID=exon-XM_026131811.1-8;Dbxref=GeneID:105205737%2CGenbank:XM_026131811.1;Parent=rna-XM_026131811.1
NW_020521538.1	Gnomon	exon	1219901	1220132	.	-	.	ID=exon-XM_026131811.1-9;Dbxref=GeneID:105205737%2CGenbank:XM_026131811.1;Parent=rna-XM_026131811.1
NW_020521538.1	Gnomon	mRNA	3023463	3024792	.	+	.	Name=XM_026131871.1;ID=rna-XM_026131871.1;Dbxref=GeneID:113003233%2CGenbank:XM_026131871.1;Parent=gene-LOC113003233
NW_020521538.1	Gnomon	exon	3120225	3120353	.	-	.	ID=exon-XM_026131867.1-7;Dbxref=GeneID:105205869%2CGenbank:XM_026131867.1;Parent=rna-XM_026131867.1
NW_020521538.1	Gnomon	exon	3119954	3120151	.	-	.	ID=exon-XM_026131867.1-8;Dbxref=GeneID:105205869%2CGenbank:XM_026131867.1;Parent=rna-XM_026131867.1
NW_020521538.1	Gnomon	exon	3119576	3119872	.	-	.	ID=exon-XM_026131867.1-9;Dbxref=GeneID:105205869%2CGenbank:XM_026131867.1;Parent=rna-XM_026131867.1
NW_020521538.1	Gnomon	exon	3121699	3121800	.	-	.	ID=exon-XM_026131867.1-3;Dbxref=GeneID:105205869%2CGenbank:XM_026131867.1;Parent=rna-XM_026131867.1
NW_020521538.1	Gnomon	exon	3121460	3121592	.	-	.	ID=exon-XM_026131867.1-4;Dbxref=GeneID:105205869%2CGenbank:XM_026131867.1;Parent=rna-XM_026131867.1
NW_020521538.1	Gnomon	exon	3121057	3121220	.	-	.	ID=exon-XM_026131867.1-5;Dbxref=GeneID:105205869%2CGenbank:XM_026131867.1;Parent=rna-XM_026131867.1
NW_020521538.1	Gnomon	exon	3120471	3120626	.	-	.	ID=exon-XM_026131867.1-6;Dbxref=GeneID:105205869%2CGenbank:XM_026131867.1;Parent=rna-XM_026131867.1
NW_020521538.1	Gnomon	exon	893430	893440	.	-	.	ID=exon-XM_026131891.1-2;Dbxref=GeneID:105205702%2CGenbank:XM_026131891.1;Parent=rna-XM_026131891.1
NW_020521538.1	Gnomon	exon	893199	893336	.	-	.	ID=exon-XM_026131891.1-3;Dbxref=GeneID:105205702%2CGenbank:XM_026131891.1;Parent=rna-XM_026131891.1
NW_020521538.1	Gnomon	exon	3153077	3153351	.	-	.	ID=exon-XM_026131867.1-1;Dbxref=GeneID:105205869%2CGenbank:XM_026131867.1;Parent=rna-XM_026131867.1
NW_020521538.1	Gnomon	exon	893565	893680	.	-	.	ID=exon-XM_026131891.1-1;Dbxref=GeneID:105205702%2CGenbank:XM_026131891.1;Parent=rna-XM_026131891.1
NW_020521538.1	Gnomon	exon	3148804	3149193	.	-	.	ID=exon-XM_026131867.1-2;Dbxref=GeneID:105205869%2CGenbank:XM_026131867.1;Parent=rna-XM_026131867.1
NW_020521538.1	Gnomon	exon	890171	890347	.	-	.	ID=exon-XM_026131891.1-8;Dbxref=GeneID:105205702%2CGenbank:XM_026131891.1;Parent=rna-XM_026131891.1
NW_020521538.1	Gnomon	exon	889886	890099	.	-	.	ID=exon-XM_026131891.1-9;Dbxref=GeneID:105205702%2CGenbank:XM_026131891.1;Parent=rna-XM_026131891.1
NW_020521538.1	Gnomon	exon	892186	892359	.	-	.	ID=exon-XM_026131891.1-6;Dbxref=GeneID:105205702%2CGenbank:XM_026131891.1;Parent=rna-XM_026131891.1
NW_020521538.1	Gnomon	exon	890533	890769	.	-	.	ID=exon-XM_026131891.1-7;Dbxref=GeneID:105205702%2CGenbank:XM_026131891.1;Parent=rna-XM_026131891.1
NW_020521538.1	Gnomon	exon	892907	893116	.	-	.	ID=exon-XM_026131891.1-4;Dbxref=GeneID:105205702%2CGenbank:XM_026131891.1;Parent=rna-XM_026131891.1
NW_020521538.1	Gnomon	exon	892629	892812	.	-	.	ID=exon-XM_026131891.1-5;Dbxref=GeneID:105205702%2CGenbank:XM_026131891.1;Parent=rna-XM_026131891.1
NW_020521538.1	Gnomon	mRNA	2841279	2850792	.	-	.	Name=XM_011175323.2;ID=rna-XM_011175323.2;Dbxref=GeneID:105205805%2CGenbank:XM_011175323.2;Parent=gene-LOC105205805
NW_020521538.1	Gnomon	CDS	3758847	3758984	.	+	0	Name=XP_025987560.1;ID=cds-XP_025987560.1;Dbxref=GeneID:105205834%2CGenbank:XP_025987560.1;Parent=rna-XM_026131775.1
NW_020521538.1	Gnomon	CDS	3774793	3774939	.	+	0	Name=XP_025987560.1;ID=cds-XP_025987560.1;Dbxref=GeneID:105205834%2CGenbank:XP_025987560.1;Parent=rna-XM_026131775.1
NW_020521538.1	Gnomon	CDS	3776155	3776337	.	+	0	Name=XP_025987560.1;ID=cds-XP_025987560.1;Dbxref=GeneID:105205834%2CGenbank:XP_025987560.1;Parent=rna-XM_026131775.1
NW_020521538.1	Gnomon	CDS	3776577	3777013	.	+	0	Name=XP_025987560.1;ID=cds-XP_025987560.1;Dbxref=GeneID:105205834%2CGenbank:XP_025987560.1;Parent=rna-XM_026131775.1
NW_020521538.1	Gnomon	CDS	3777151	3777369	.	+	0	Name=XP_025987560.1;ID=cds-XP_025987560.1;Dbxref=GeneID:105205834%2CGenbank:XP_025987560.1;Parent=rna-XM_026131775.1
NW_020521538.1	Gnomon	CDS	3777652	3777823	.	+	0	Name=XP_025987560.1;ID=cds-XP_025987560.1;Dbxref=GeneID:105205834%2CGenbank:XP_025987560.1;Parent=rna-XM_026131775.1
NW_020521538.1	Gnomon	CDS	3781164	3781373	.	+	0	Name=XP_025987560.1;ID=cds-XP_025987560.1;Dbxref=GeneID:105205834%2CGenbank:XP_025987560.1;Parent=rna-XM_026131775.1
NW_020521538.1	Gnomon	mRNA	1192871	1199147	.	-	.	Name=XM_011175228.2;ID=rna-XM_011175228.2;Dbxref=GeneID:105205734%2CGenbank:XM_011175228.2;Parent=gene-LOC105205734
NW_020521538.1	Gnomon	gene	1426828	1428752	.	+	.	Name=LOC105206228;ID=gene-LOC105206228;Dbxref=GeneID:105206228
NW_020521538.1	Gnomon	CDS	1889308	1889406	.	-	0	Name=XP_011173560.1;ID=cds-XP_011173560.1;Dbxref=GeneID:105205757%2CGenbank:XP_011173560.1;Parent=rna-XM_011175258.2
NW_020521538.1	Gnomon	CDS	1888699	1889208	.	-	0	Name=XP_011173560.1;ID=cds-XP_011173560.1;Dbxref=GeneID:105205757%2CGenbank:XP_011173560.1;Parent=rna-XM_011175258.2
NW_020521538.1	Gnomon	mRNA	2664174	2707499	.	-	.	Name=XM_026131776.1;ID=rna-XM_026131776.1;Dbxref=GeneID:105205797%2CGenbank:XM_026131776.1;Parent=gene-LOC105205797
NW_020521538.1	Gnomon	CDS	2687591	2687673	.	-	0	Name=XP_025987563.1;ID=cds-XP_025987563.1;Dbxref=GeneID:105205797%2CGenbank:XP_025987563.1;Parent=rna-XM_026131778.1
NW_020521538.1	Gnomon	CDS	2674927	2675072	.	-	0	Name=XP_025987563.1;ID=cds-XP_025987563.1;Dbxref=GeneID:105205797%2CGenbank:XP_025987563.1;Parent=rna-XM_026131778.1
NW_020521538.1	Gnomon	CDS	2674253	2674428	.	-	0	Name=XP_025987563.1;ID=cds-XP_025987563.1;Dbxref=GeneID:105205797%2CGenbank:XP_025987563.1;Parent=rna-XM_026131778.1
NW_020521538.1	Gnomon	CDS	2674028	2674159	.	-	0	Name=XP_025987563.1;ID=cds-XP_025987563.1;Dbxref=GeneID:105205797%2CGenbank:XP_025987563.1;Parent=rna-XM_026131778.1
NW_020521538.1	Gnomon	CDS	2673791	2673940	.	-	0	Name=XP_025987563.1;ID=cds-XP_025987563.1;Dbxref=GeneID:105205797%2CGenbank:XP_025987563.1;Parent=rna-XM_026131778.1
NW_020521538.1	Gnomon	CDS	2673473	2673661	.	-	0	Name=XP_025987563.1;ID=cds-XP_025987563.1;Dbxref=GeneID:105205797%2CGenbank:XP_025987563.1;Parent=rna-XM_026131778.1
NW_020521538.1	Gnomon	CDS	2673083	2673163	.	-	0	Name=XP_025987563.1;ID=cds-XP_025987563.1;Dbxref=GeneID:105205797%2CGenbank:XP_025987563.1;Parent=rna-XM_026131778.1
NW_020521538.1	Gnomon	CDS	2672232	2672454	.	-	0	Name=XP_025987563.1;ID=cds-XP_025987563.1;Dbxref=GeneID:105205797%2CGenbank:XP_025987563.1;Parent=rna-XM_026131778.1
NW_020521538.1	Gnomon	CDS	2672079	2672114	.	-	0	Name=XP_025987563.1;ID=cds-XP_025987563.1;Dbxref=GeneID:105205797%2CGenbank:XP_025987563.1;Parent=rna-XM_026131778.1
NW_020521538.1	Gnomon	CDS	2671836	2671970	.	-	0	Name=XP_025987563.1;ID=cds-XP_025987563.1;Dbxref=GeneID:105205797%2CGenbank:XP_025987563.1;Parent=rna-XM_026131778.1
NW_020521538.1	Gnomon	CDS	2671490	2671672	.	-	0	Name=XP_025987563.1;ID=cds-XP_025987563.1;Dbxref=GeneID:105205797%2CGenbank:XP_025987563.1;Parent=rna-XM_026131778.1
NW_020521538.1	Gnomon	CDS	2671161	2671377	.	-	0	Name=XP_025987563.1;ID=cds-XP_025987563.1;Dbxref=GeneID:105205797%2CGenbank:XP_025987563.1;Parent=rna-XM_026131778.1
NW_020521538.1	Gnomon	CDS	2670895	2671085	.	-	0	Name=XP_025987563.1;ID=cds-XP_025987563.1;Dbxref=GeneID:105205797%2CGenbank:XP_025987563.1;Parent=rna-XM_026131778.1
NW_020521538.1	Gnomon	CDS	2670590	2670794	.	-	0	Name=XP_025987563.1;ID=cds-XP_025987563.1;Dbxref=GeneID:105205797%2CGenbank:XP_025987563.1;Parent=rna-XM_026131778.1
NW_020521538.1	Gnomon	CDS	2670437	2670516	.	-	0	Name=XP_025987563.1;ID=cds-XP_025987563.1;Dbxref=GeneID:105205797%2CGenbank:XP_025987563.1;Parent=rna-XM_026131778.1
NW_020521538.1	Gnomon	CDS	2668383	2670334	.	-	0	Name=XP_025987563.1;ID=cds-XP_025987563.1;Dbxref=GeneID:105205797%2CGenbank:XP_025987563.1;Parent=rna-XM_026131778.1
NW_020521538.1	Gnomon	CDS	2667672	2667815	.	-	0	Name=XP_025987563.1;ID=cds-XP_025987563.1;Dbxref=GeneID:105205797%2CGenbank:XP_025987563.1;Parent=rna-XM_026131778.1
NW_020521538.1	Gnomon	CDS	2667452	2667601	.	-	0	Name=XP_025987563.1;ID=cds-XP_025987563.1;Dbxref=GeneID:105205797%2CGenbank:XP_025987563.1;Parent=rna-XM_026131778.1
NW_020521538.1	Gnomon	CDS	2667249	2667348	.	-	0	Name=XP_025987563.1;ID=cds-XP_025987563.1;Dbxref=GeneID:105205797%2CGenbank:XP_025987563.1;Parent=rna-XM_026131778.1
NW_020521538.1	Gnomon	CDS	2666722	2666953	.	-	0	Name=XP_025987563.1;ID=cds-XP_025987563.1;Dbxref=GeneID:105205797%2CGenbank:XP_025987563.1;Parent=rna-XM_026131778.1
NW_020521538.1	Gnomon	CDS	2666338	2666632	.	-	0	Name=XP_025987563.1;ID=cds-XP_025987563.1;Dbxref=GeneID:105205797%2CGenbank:XP_025987563.1;Parent=rna-XM_026131778.1
NW_020521538.1	Gnomon	CDS	2665865	2666179	.	-	0	Name=XP_025987563.1;ID=cds-XP_025987563.1;Dbxref=GeneID:105205797%2CGenbank:XP_025987563.1;Parent=rna-XM_026131778.1
NW_020521538.1	Gnomon	mRNA	3018902	3021226	.	-	.	Name=XM_026131870.1;ID=rna-XM_026131870.1;Dbxref=GeneID:113003232%2CGenbank:XM_026131870.1;Parent=gene-LOC113003232
NW_020521538.1	Gnomon	exon	1064596	1065002	.	-	.	ID=exon-XM_011175214.2-4;Dbxref=GeneID:105205724%2CGenbank:XM_011175214.2;Parent=rna-XM_011175214.2
NW_020521538.1	Gnomon	exon	1065563	1065787	.	-	.	ID=exon-XM_011175214.2-2;Dbxref=GeneID:105205724%2CGenbank:XM_011175214.2;Parent=rna-XM_011175214.2
NW_020521538.1	Gnomon	exon	1065098	1065371	.	-	.	ID=exon-XM_011175214.2-3;Dbxref=GeneID:105205724%2CGenbank:XM_011175214.2;Parent=rna-XM_011175214.2
NW_020521538.1	Gnomon	exon	1066251	1066315	.	-	.	ID=exon-XM_011175214.2-1;Dbxref=GeneID:105205724%2CGenbank:XM_011175214.2;Parent=rna-XM_011175214.2
NW_020521538.1	Gnomon	exon	249549	249788	.	-	.	ID=exon-XM_026131829.1-10;Dbxref=GeneID:105195514%2CGenbank:XM_026131829.1;Parent=rna-XM_026131829.1
NW_020521538.1	Gnomon	exon	249266	249464	.	-	.	ID=exon-XM_026131829.1-11;Dbxref=GeneID:105195514%2CGenbank:XM_026131829.1;Parent=rna-XM_026131829.1
NW_020521538.1	Gnomon	exon	248922	249166	.	-	.	ID=exon-XM_026131829.1-12;Dbxref=GeneID:105195514%2CGenbank:XM_026131829.1;Parent=rna-XM_026131829.1
NW_020521538.1	Gnomon	exon	248663	248818	.	-	.	ID=exon-XM_026131829.1-13;Dbxref=GeneID:105195514%2CGenbank:XM_026131829.1;Parent=rna-XM_026131829.1
NW_020521538.1	Gnomon	CDS	2322174	2323329	.	-	0	Name=XP_025987719.1;ID=cds-XP_025987719.1;Dbxref=GeneID:105205864%2CGenbank:XP_025987719.1;Parent=rna-XM_026131934.1
NW_020521538.1	Gnomon	CDS	2320402	2320605	.	-	0	Name=XP_025987719.1;ID=cds-XP_025987719.1;Dbxref=GeneID:105205864%2CGenbank:XP_025987719.1;Parent=rna-XM_026131934.1
NW_020521538.1	Gnomon	CDS	2290881	2291005	.	-	0	Name=XP_025987719.1;ID=cds-XP_025987719.1;Dbxref=GeneID:105205864%2CGenbank:XP_025987719.1;Parent=rna-XM_026131934.1
NW_020521538.1	Gnomon	CDS	2283670	2283781	.	-	0	Name=XP_025987719.1;ID=cds-XP_025987719.1;Dbxref=GeneID:105205864%2CGenbank:XP_025987719.1;Parent=rna-XM_026131934.1
NW_020521538.1	Gnomon	CDS	2277029	2277174	.	-	0	Name=XP_025987719.1;ID=cds-XP_025987719.1;Dbxref=GeneID:105205864%2CGenbank:XP_025987719.1;Parent=rna-XM_026131934.1
NW_020521538.1	Gnomon	CDS	2262586	2262725	.	-	0	Name=XP_025987719.1;ID=cds-XP_025987719.1;Dbxref=GeneID:105205864%2CGenbank:XP_025987719.1;Parent=rna-XM_026131934.1
NW_020521538.1	Gnomon	CDS	2259274	2259445	.	-	0	Name=XP_025987719.1;ID=cds-XP_025987719.1;Dbxref=GeneID:105205864%2CGenbank:XP_025987719.1;Parent=rna-XM_026131934.1
NW_020521538.1	Gnomon	CDS	2258972	2259098	.	-	0	Name=XP_025987719.1;ID=cds-XP_025987719.1;Dbxref=GeneID:105205864%2CGenbank:XP_025987719.1;Parent=rna-XM_026131934.1
NW_020521538.1	Gnomon	CDS	2258117	2258197	.	-	0	Name=XP_025987719.1;ID=cds-XP_025987719.1;Dbxref=GeneID:105205864%2CGenbank:XP_025987719.1;Parent=rna-XM_026131934.1
NW_020521538.1	Gnomon	CDS	2256761	2256763	.	-	0	Name=XP_025987719.1;ID=cds-XP_025987719.1;Dbxref=GeneID:105205864%2CGenbank:XP_025987719.1;Parent=rna-XM_026131934.1
NW_020521538.1	Gnomon	CDS	2254640	2254672	.	-	0	Name=XP_025987719.1;ID=cds-XP_025987719.1;Dbxref=GeneID:105205864%2CGenbank:XP_025987719.1;Parent=rna-XM_026131934.1
NW_020521538.1	Gnomon	CDS	2240820	2240898	.	-	0	Name=XP_025987719.1;ID=cds-XP_025987719.1;Dbxref=GeneID:105205864%2CGenbank:XP_025987719.1;Parent=rna-XM_026131934.1
NW_020521538.1	Gnomon	CDS	2240452	2240549	.	-	0	Name=XP_025987719.1;ID=cds-XP_025987719.1;Dbxref=GeneID:105205864%2CGenbank:XP_025987719.1;Parent=rna-XM_026131934.1
NW_020521538.1	Gnomon	CDS	2239286	2239479	.	-	0	Name=XP_025987719.1;ID=cds-XP_025987719.1;Dbxref=GeneID:105205864%2CGenbank:XP_025987719.1;Parent=rna-XM_026131934.1
NW_020521538.1	Gnomon	exon	248454	248582	.	-	.	ID=exon-XM_026131829.1-14;Dbxref=GeneID:105195514%2CGenbank:XM_026131829.1;Parent=rna-XM_026131829.1
NW_020521538.1	Gnomon	exon	248009	248254	.	-	.	ID=exon-XM_026131829.1-15;Dbxref=GeneID:105195514%2CGenbank:XM_026131829.1;Parent=rna-XM_026131829.1
NW_020521538.1	Gnomon	exon	3171586	3171689	.	+	.	ID=exon-XM_011175356.2-1;Dbxref=GeneID:105205828%2CGenbank:XM_011175356.2;Parent=rna-XM_011175356.2
NW_020521538.1	Gnomon	exon	3173601	3173781	.	+	.	ID=exon-XM_011175356.2-2;Dbxref=GeneID:105205828%2CGenbank:XM_011175356.2;Parent=rna-XM_011175356.2
NW_020521538.1	Gnomon	exon	3174376	3174670	.	+	.	ID=exon-XM_011175356.2-3;Dbxref=GeneID:105205828%2CGenbank:XM_011175356.2;Parent=rna-XM_011175356.2
NW_020521538.1	Gnomon	exon	3174759	3175098	.	+	.	ID=exon-XM_011175356.2-4;Dbxref=GeneID:105205828%2CGenbank:XM_011175356.2;Parent=rna-XM_011175356.2
NW_020521538.1	Gnomon	exon	3175176	3175780	.	+	.	ID=exon-XM_011175356.2-5;Dbxref=GeneID:105205828%2CGenbank:XM_011175356.2;Parent=rna-XM_011175356.2
NW_020521538.1	Gnomon	mRNA	2820516	2828264	.	-	.	Name=XM_011175322.2;ID=rna-XM_011175322.2;Dbxref=GeneID:105205803%2CGenbank:XM_011175322.2;Note=The sequence of the model RefSeq transcript was modified relative to this genomic sequence to represent the inferred CDS: inserted 2 bases in 1 codon;Parent=gene-LOC105205803
NW_020521538.1	Gnomon	exon	671192	671398	.	-	.	ID=exon-XM_011175126.2-13;Dbxref=GeneID:105205675%2CGenbank:XM_011175126.2;Parent=rna-XM_011175126.2
NW_020521538.1	Gnomon	exon	669627	670894	.	-	.	ID=exon-XM_011175126.2-14;Dbxref=GeneID:105205675%2CGenbank:XM_011175126.2;Parent=rna-XM_011175126.2
NW_020521538.1	Gnomon	exon	672887	672997	.	-	.	ID=exon-XM_011175126.2-11;Dbxref=GeneID:105205675%2CGenbank:XM_011175126.2;Parent=rna-XM_011175126.2
NW_020521538.1	Gnomon	exon	671888	671992	.	-	.	ID=exon-XM_011175126.2-12;Dbxref=GeneID:105205675%2CGenbank:XM_011175126.2;Parent=rna-XM_011175126.2
NW_020521538.1	Gnomon	exon	673176	673283	.	-	.	ID=exon-XM_011175126.2-10;Dbxref=GeneID:105205675%2CGenbank:XM_011175126.2;Parent=rna-XM_011175126.2
NW_020521538.1	Gnomon	CDS	846030	846065	.	-	0	Name=XP_011173465.2;ID=cds-XP_011173465.2;Dbxref=GeneID:105205692%2CGenbank:XP_011173465.2;Parent=rna-XM_011175163.2
NW_020521538.1	Gnomon	CDS	845835	845964	.	-	0	Name=XP_011173465.2;ID=cds-XP_011173465.2;Dbxref=GeneID:105205692%2CGenbank:XP_011173465.2;Parent=rna-XM_011175163.2
NW_020521538.1	Gnomon	CDS	845050	845420	.	-	0	Name=XP_011173465.2;ID=cds-XP_011173465.2;Dbxref=GeneID:105205692%2CGenbank:XP_011173465.2;Parent=rna-XM_011175163.2
NW_020521538.1	Gnomon	CDS	844473	844659	.	-	0	Name=XP_011173465.2;ID=cds-XP_011173465.2;Dbxref=GeneID:105205692%2CGenbank:XP_011173465.2;Parent=rna-XM_011175163.2
NW_020521538.1	Gnomon	CDS	843218	844413	.	-	0	Name=XP_011173465.2;ID=cds-XP_011173465.2;Dbxref=GeneID:105205692%2CGenbank:XP_011173465.2;Parent=rna-XM_011175163.2
NW_020521538.1	Gnomon	CDS	842654	842972	.	-	0	Name=XP_011173465.2;ID=cds-XP_011173465.2;Dbxref=GeneID:105205692%2CGenbank:XP_011173465.2;Parent=rna-XM_011175163.2
NW_020521538.1	Gnomon	CDS	841606	841793	.	-	0	Name=XP_011173465.2;ID=cds-XP_011173465.2;Dbxref=GeneID:105205692%2CGenbank:XP_011173465.2;Parent=rna-XM_011175163.2
NW_020521538.1	Gnomon	gene	277177	290587	.	+	.	Name=LOC105206368;ID=gene-LOC105206368;Dbxref=GeneID:105206368
NW_020521538.1	Gnomon	exon	754044	754211	.	+	.	ID=exon-XR_003268346.1-1;Dbxref=GeneID:113003242%2CGenbank:XR_003268346.1;Parent=rna-XR_003268346.1
NW_020521538.1	Gnomon	exon	755440	756003	.	+	.	ID=exon-XR_003268346.1-2;Dbxref=GeneID:113003242%2CGenbank:XR_003268346.1;Parent=rna-XR_003268346.1
NW_020521538.1	Gnomon	exon	1901822	1902251	.	-	.	ID=exon-XM_011175260.2-1;Dbxref=GeneID:105205759%2CGenbank:XM_011175260.2;Parent=rna-XM_011175260.2
NW_020521538.1	Gnomon	exon	1901573	1901720	.	-	.	ID=exon-XM_011175260.2-2;Dbxref=GeneID:105205759%2CGenbank:XM_011175260.2;Parent=rna-XM_011175260.2
NW_020521538.1	Gnomon	exon	1898631	1898846	.	-	.	ID=exon-XM_011175260.2-5;Dbxref=GeneID:105205759%2CGenbank:XM_011175260.2;Parent=rna-XM_011175260.2
NW_020521538.1	Gnomon	exon	1896855	1896925	.	-	.	ID=exon-XM_011175260.2-6;Dbxref=GeneID:105205759%2CGenbank:XM_011175260.2;Parent=rna-XM_011175260.2
NW_020521538.1	Gnomon	exon	1899845	1900359	.	-	.	ID=exon-XM_011175260.2-3;Dbxref=GeneID:105205759%2CGenbank:XM_011175260.2;Parent=rna-XM_011175260.2
NW_020521538.1	Gnomon	exon	1899117	1899537	.	-	.	ID=exon-XM_011175260.2-4;Dbxref=GeneID:105205759%2CGenbank:XM_011175260.2;Parent=rna-XM_011175260.2
NW_020521538.1	Gnomon	exon	1894882	1895169	.	-	.	ID=exon-XM_011175260.2-9;Dbxref=GeneID:105205759%2CGenbank:XM_011175260.2;Parent=rna-XM_011175260.2
NW_020521538.1	Gnomon	exon	1895528	1896767	.	-	.	ID=exon-XM_011175260.2-7;Dbxref=GeneID:105205759%2CGenbank:XM_011175260.2;Parent=rna-XM_011175260.2
NW_020521538.1	Gnomon	exon	1895272	1895393	.	-	.	ID=exon-XM_011175260.2-8;Dbxref=GeneID:105205759%2CGenbank:XM_011175260.2;Parent=rna-XM_011175260.2
NW_020521538.1	Gnomon	CDS	2322174	2323329	.	-	0	Name=XP_025987718.1;ID=cds-XP_025987718.1;Dbxref=GeneID:105205864%2CGenbank:XP_025987718.1;Parent=rna-XM_026131933.1
NW_020521538.1	Gnomon	CDS	2320402	2320605	.	-	0	Name=XP_025987718.1;ID=cds-XP_025987718.1;Dbxref=GeneID:105205864%2CGenbank:XP_025987718.1;Parent=rna-XM_026131933.1
NW_020521538.1	Gnomon	CDS	2290881	2291005	.	-	0	Name=XP_025987718.1;ID=cds-XP_025987718.1;Dbxref=GeneID:105205864%2CGenbank:XP_025987718.1;Parent=rna-XM_026131933.1
NW_020521538.1	Gnomon	CDS	2283670	2283781	.	-	0	Name=XP_025987718.1;ID=cds-XP_025987718.1;Dbxref=GeneID:105205864%2CGenbank:XP_025987718.1;Parent=rna-XM_026131933.1
NW_020521538.1	Gnomon	CDS	2277029	2277174	.	-	0	Name=XP_025987718.1;ID=cds-XP_025987718.1;Dbxref=GeneID:105205864%2CGenbank:XP_025987718.1;Parent=rna-XM_026131933.1
NW_020521538.1	Gnomon	CDS	2262586	2262725	.	-	0	Name=XP_025987718.1;ID=cds-XP_025987718.1;Dbxref=GeneID:105205864%2CGenbank:XP_025987718.1;Parent=rna-XM_026131933.1
NW_020521538.1	Gnomon	CDS	2259274	2259445	.	-	0	Name=XP_025987718.1;ID=cds-XP_025987718.1;Dbxref=GeneID:105205864%2CGenbank:XP_025987718.1;Parent=rna-XM_026131933.1
NW_020521538.1	Gnomon	CDS	2258972	2259098	.	-	0	Name=XP_025987718.1;ID=cds-XP_025987718.1;Dbxref=GeneID:105205864%2CGenbank:XP_025987718.1;Parent=rna-XM_026131933.1
NW_020521538.1	Gnomon	CDS	2258117	2258197	.	-	0	Name=XP_025987718.1;ID=cds-XP_025987718.1;Dbxref=GeneID:105205864%2CGenbank:XP_025987718.1;Parent=rna-XM_026131933.1
NW_020521538.1	Gnomon	CDS	2254640	2254672	.	-	0	Name=XP_025987718.1;ID=cds-XP_025987718.1;Dbxref=GeneID:105205864%2CGenbank:XP_025987718.1;Parent=rna-XM_026131933.1
NW_020521538.1	Gnomon	CDS	2240820	2240904	.	-	0	Name=XP_025987718.1;ID=cds-XP_025987718.1;Dbxref=GeneID:105205864%2CGenbank:XP_025987718.1;Parent=rna-XM_026131933.1
NW_020521538.1	Gnomon	CDS	2240452	2240549	.	-	0	Name=XP_025987718.1;ID=cds-XP_025987718.1;Dbxref=GeneID:105205864%2CGenbank:XP_025987718.1;Parent=rna-XM_026131933.1
NW_020521538.1	Gnomon	CDS	2239286	2239479	.	-	0	Name=XP_025987718.1;ID=cds-XP_025987718.1;Dbxref=GeneID:105205864%2CGenbank:XP_025987718.1;Parent=rna-XM_026131933.1
NW_020521538.1	Gnomon	CDS	2687591	2687673	.	-	0	Name=XP_025987562.1;ID=cds-XP_025987562.1;Dbxref=GeneID:105205797%2CGenbank:XP_025987562.1;Parent=rna-XM_026131777.1
NW_020521538.1	Gnomon	CDS	2674927	2675072	.	-	0	Name=XP_025987562.1;ID=cds-XP_025987562.1;Dbxref=GeneID:105205797%2CGenbank:XP_025987562.1;Parent=rna-XM_026131777.1
NW_020521538.1	Gnomon	CDS	2674253	2674428	.	-	0	Name=XP_025987562.1;ID=cds-XP_025987562.1;Dbxref=GeneID:105205797%2CGenbank:XP_025987562.1;Parent=rna-XM_026131777.1
NW_020521538.1	Gnomon	CDS	2674028	2674159	.	-	0	Name=XP_025987562.1;ID=cds-XP_025987562.1;Dbxref=GeneID:105205797%2CGenbank:XP_025987562.1;Parent=rna-XM_026131777.1
NW_020521538.1	Gnomon	CDS	2673791	2673940	.	-	0	Name=XP_025987562.1;ID=cds-XP_025987562.1;Dbxref=GeneID:105205797%2CGenbank:XP_025987562.1;Parent=rna-XM_026131777.1
NW_020521538.1	Gnomon	CDS	2673473	2673661	.	-	0	Name=XP_025987562.1;ID=cds-XP_025987562.1;Dbxref=GeneID:105205797%2CGenbank:XP_025987562.1;Parent=rna-XM_026131777.1
NW_020521538.1	Gnomon	CDS	2673083	2673163	.	-	0	Name=XP_025987562.1;ID=cds-XP_025987562.1;Dbxref=GeneID:105205797%2CGenbank:XP_025987562.1;Parent=rna-XM_026131777.1
NW_020521538.1	Gnomon	CDS	2672232	2672454	.	-	0	Name=XP_025987562.1;ID=cds-XP_025987562.1;Dbxref=GeneID:105205797%2CGenbank:XP_025987562.1;Parent=rna-XM_026131777.1
NW_020521538.1	Gnomon	CDS	2672079	2672114	.	-	0	Name=XP_025987562.1;ID=cds-XP_025987562.1;Dbxref=GeneID:105205797%2CGenbank:XP_025987562.1;Parent=rna-XM_026131777.1
NW_020521538.1	Gnomon	CDS	2671836	2671970	.	-	0	Name=XP_025987562.1;ID=cds-XP_025987562.1;Dbxref=GeneID:105205797%2CGenbank:XP_025987562.1;Parent=rna-XM_026131777.1
NW_020521538.1	Gnomon	CDS	2671490	2671672	.	-	0	Name=XP_025987562.1;ID=cds-XP_025987562.1;Dbxref=GeneID:105205797%2CGenbank:XP_025987562.1;Parent=rna-XM_026131777.1
NW_020521538.1	Gnomon	CDS	2671161	2671377	.	-	0	Name=XP_025987562.1;ID=cds-XP_025987562.1;Dbxref=GeneID:105205797%2CGenbank:XP_025987562.1;Parent=rna-XM_026131777.1
NW_020521538.1	Gnomon	CDS	2670895	2671085	.	-	0	Name=XP_025987562.1;ID=cds-XP_025987562.1;Dbxref=GeneID:105205797%2CGenbank:XP_025987562.1;Parent=rna-XM_026131777.1
NW_020521538.1	Gnomon	CDS	2670590	2670794	.	-	0	Name=XP_025987562.1;ID=cds-XP_025987562.1;Dbxref=GeneID:105205797%2CGenbank:XP_025987562.1;Parent=rna-XM_026131777.1
NW_020521538.1	Gnomon	CDS	2670437	2670516	.	-	0	Name=XP_025987562.1;ID=cds-XP_025987562.1;Dbxref=GeneID:105205797%2CGenbank:XP_025987562.1;Parent=rna-XM_026131777.1
NW_020521538.1	Gnomon	CDS	2668383	2670334	.	-	0	Name=XP_025987562.1;ID=cds-XP_025987562.1;Dbxref=GeneID:105205797%2CGenbank:XP_025987562.1;Parent=rna-XM_026131777.1
NW_020521538.1	Gnomon	CDS	2667672	2667815	.	-	0	Name=XP_025987562.1;ID=cds-XP_025987562.1;Dbxref=GeneID:105205797%2CGenbank:XP_025987562.1;Parent=rna-XM_026131777.1
NW_020521538.1	Gnomon	CDS	2667452	2667601	.	-	0	Name=XP_025987562.1;ID=cds-XP_025987562.1;Dbxref=GeneID:105205797%2CGenbank:XP_025987562.1;Parent=rna-XM_026131777.1
NW_020521538.1	Gnomon	CDS	2667249	2667348	.	-	0	Name=XP_025987562.1;ID=cds-XP_025987562.1;Dbxref=GeneID:105205797%2CGenbank:XP_025987562.1;Parent=rna-XM_026131777.1
NW_020521538.1	Gnomon	CDS	2666722	2666953	.	-	0	Name=XP_025987562.1;ID=cds-XP_025987562.1;Dbxref=GeneID:105205797%2CGenbank:XP_025987562.1;Parent=rna-XM_026131777.1
NW_020521538.1	Gnomon	CDS	2666338	2666632	.	-	0	Name=XP_025987562.1;ID=cds-XP_025987562.1;Dbxref=GeneID:105205797%2CGenbank:XP_025987562.1;Parent=rna-XM_026131777.1
NW_020521538.1	Gnomon	CDS	2665865	2666179	.	-	0	Name=XP_025987562.1;ID=cds-XP_025987562.1;Dbxref=GeneID:105205797%2CGenbank:XP_025987562.1;Parent=rna-XM_026131777.1
NW_020521538.1	Gnomon	exon	262709	263281	.	-	.	ID=exon-XM_026131834.1-1;Dbxref=GeneID:105195514%2CGenbank:XM_026131834.1;Parent=rna-XM_026131834.1
NW_020521538.1	Gnomon	exon	255572	255679	.	-	.	ID=exon-XM_026131834.1-2;Dbxref=GeneID:105195514%2CGenbank:XM_026131834.1;Parent=rna-XM_026131834.1
NW_020521538.1	Gnomon	exon	249872	250029	.	-	.	ID=exon-XM_026131834.1-7;Dbxref=GeneID:105195514%2CGenbank:XM_026131834.1;Parent=rna-XM_026131834.1
NW_020521538.1	Gnomon	exon	249549	249788	.	-	.	ID=exon-XM_026131834.1-8;Dbxref=GeneID:105195514%2CGenbank:XM_026131834.1;Parent=rna-XM_026131834.1
NW_020521538.1	Gnomon	exon	249266	249464	.	-	.	ID=exon-XM_026131834.1-9;Dbxref=GeneID:105195514%2CGenbank:XM_026131834.1;Parent=rna-XM_026131834.1
NW_020521538.1	Gnomon	exon	254881	254970	.	-	.	ID=exon-XM_026131834.1-3;Dbxref=GeneID:105195514%2CGenbank:XM_026131834.1;Parent=rna-XM_026131834.1
NW_020521538.1	Gnomon	exon	254589	254732	.	-	.	ID=exon-XM_026131834.1-4;Dbxref=GeneID:105195514%2CGenbank:XM_026131834.1;Parent=rna-XM_026131834.1
NW_020521538.1	Gnomon	exon	254324	254490	.	-	.	ID=exon-XM_026131834.1-5;Dbxref=GeneID:105195514%2CGenbank:XM_026131834.1;Parent=rna-XM_026131834.1
NW_020521538.1	Gnomon	exon	253997	254138	.	-	.	ID=exon-XM_026131834.1-6;Dbxref=GeneID:105195514%2CGenbank:XM_026131834.1;Parent=rna-XM_026131834.1
NW_020521538.1	Gnomon	mRNA	3740140	3784544	.	+	.	Name=XM_026131775.1;ID=rna-XM_026131775.1;Dbxref=GeneID:105205834%2CGenbank:XM_026131775.1;Parent=gene-LOC105205834
NW_020521538.1	Gnomon	mRNA	482088	491763	.	-	.	Name=XM_011175071.2;ID=rna-XM_011175071.2;Dbxref=GeneID:105205651%2CGenbank:XM_011175071.2;Parent=gene-LOC105205651
NW_020521538.1	Gnomon	exon	938307	938814	.	-	.	ID=exon-XM_011175190.2-7;Dbxref=GeneID:105205709%2CGenbank:XM_011175190.2;Parent=rna-XM_011175190.2
NW_020521538.1	Gnomon	exon	945849	946247	.	-	.	ID=exon-XM_011175190.2-1;Dbxref=GeneID:105205709%2CGenbank:XM_011175190.2;Parent=rna-XM_011175190.2
NW_020521538.1	Gnomon	exon	945035	945157	.	-	.	ID=exon-XM_011175190.2-2;Dbxref=GeneID:105205709%2CGenbank:XM_011175190.2;Parent=rna-XM_011175190.2
NW_020521538.1	Gnomon	exon	940638	940835	.	-	.	ID=exon-XM_011175190.2-5;Dbxref=GeneID:105205709%2CGenbank:XM_011175190.2;Parent=rna-XM_011175190.2
NW_020521538.1	Gnomon	exon	938970	939755	.	-	.	ID=exon-XM_011175190.2-6;Dbxref=GeneID:105205709%2CGenbank:XM_011175190.2;Parent=rna-XM_011175190.2
NW_020521538.1	Gnomon	exon	942212	942373	.	-	.	ID=exon-XM_011175190.2-3;Dbxref=GeneID:105205709%2CGenbank:XM_011175190.2;Parent=rna-XM_011175190.2
NW_020521538.1	Gnomon	exon	941263	941534	.	-	.	ID=exon-XM_011175190.2-4;Dbxref=GeneID:105205709%2CGenbank:XM_011175190.2;Parent=rna-XM_011175190.2
NW_020521538.1	Gnomon	mRNA	1136447	1178649	.	-	.	Name=XM_011175226.2;ID=rna-XM_011175226.2;Dbxref=GeneID:105205733%2CGenbank:XM_011175226.2;Parent=gene-LOC105205733
NW_020521538.1	Gnomon	CDS	2785494	2785671	.	+	0	Name=XP_011173616.1;ID=cds-XP_011173616.1;Dbxref=GeneID:105205800%2CGenbank:XP_011173616.1;Parent=rna-XM_011175314.2
NW_020521538.1	Gnomon	CDS	2813979	2814135	.	+	0	Name=XP_011173616.1;ID=cds-XP_011173616.1;Dbxref=GeneID:105205800%2CGenbank:XP_011173616.1;Parent=rna-XM_011175314.2
NW_020521538.1	Gnomon	CDS	2814524	2814729	.	+	0	Name=XP_011173616.1;ID=cds-XP_011173616.1;Dbxref=GeneID:105205800%2CGenbank:XP_011173616.1;Parent=rna-XM_011175314.2
NW_020521538.1	Gnomon	CDS	2815329	2815528	.	+	0	Name=XP_011173616.1;ID=cds-XP_011173616.1;Dbxref=GeneID:105205800%2CGenbank:XP_011173616.1;Parent=rna-XM_011175314.2
NW_020521538.1	Gnomon	CDS	2815848	2816085	.	+	0	Name=XP_011173616.1;ID=cds-XP_011173616.1;Dbxref=GeneID:105205800%2CGenbank:XP_011173616.1;Parent=rna-XM_011175314.2
NW_020521538.1	Gnomon	CDS	2816698	2816867	.	+	0	Name=XP_011173616.1;ID=cds-XP_011173616.1;Dbxref=GeneID:105205800%2CGenbank:XP_011173616.1;Parent=rna-XM_011175314.2
NW_020521538.1	Gnomon	CDS	2816946	2817126	.	+	0	Name=XP_011173616.1;ID=cds-XP_011173616.1;Dbxref=GeneID:105205800%2CGenbank:XP_011173616.1;Parent=rna-XM_011175314.2
NW_020521538.1	Gnomon	CDS	2817220	2817431	.	+	0	Name=XP_011173616.1;ID=cds-XP_011173616.1;Dbxref=GeneID:105205800%2CGenbank:XP_011173616.1;Parent=rna-XM_011175314.2
NW_020521538.1	Gnomon	CDS	2817509	2817775	.	+	0	Name=XP_011173616.1;ID=cds-XP_011173616.1;Dbxref=GeneID:105205800%2CGenbank:XP_011173616.1;Parent=rna-XM_011175314.2
NW_020521538.1	Gnomon	CDS	2817861	2817936	.	+	0	Name=XP_011173616.1;ID=cds-XP_011173616.1;Dbxref=GeneID:105205800%2CGenbank:XP_011173616.1;Parent=rna-XM_011175314.2
NW_020521538.1	Gnomon	CDS	2818417	2818706	.	+	0	Name=XP_011173616.1;ID=cds-XP_011173616.1;Dbxref=GeneID:105205800%2CGenbank:XP_011173616.1;Parent=rna-XM_011175314.2
NW_020521538.1	Gnomon	CDS	2818789	2818914	.	+	0	Name=XP_011173616.1;ID=cds-XP_011173616.1;Dbxref=GeneID:105205800%2CGenbank:XP_011173616.1;Parent=rna-XM_011175314.2
NW_020521538.1	Gnomon	CDS	2819039	2819227	.	+	0	Name=XP_011173616.1;ID=cds-XP_011173616.1;Dbxref=GeneID:105205800%2CGenbank:XP_011173616.1;Parent=rna-XM_011175314.2
NW_020521538.1	Gnomon	CDS	2819302	2819564	.	+	0	Name=XP_011173616.1;ID=cds-XP_011173616.1;Dbxref=GeneID:105205800%2CGenbank:XP_011173616.1;Parent=rna-XM_011175314.2
NW_020521538.1	Gnomon	CDS	2819646	2819748	.	+	0	Name=XP_011173616.1;ID=cds-XP_011173616.1;Dbxref=GeneID:105205800%2CGenbank:XP_011173616.1;Parent=rna-XM_011175314.2
NW_020521538.1	Gnomon	exon	3174759	3175098	.	+	.	ID=exon-XM_011175355.2-4;Dbxref=GeneID:105205828%2CGenbank:XM_011175355.2;Parent=rna-XM_011175355.2
NW_020521538.1	Gnomon	exon	3175176	3175780	.	+	.	ID=exon-XM_011175355.2-5;Dbxref=GeneID:105205828%2CGenbank:XM_011175355.2;Parent=rna-XM_011175355.2
NW_020521538.1	Gnomon	exon	3173601	3173781	.	+	.	ID=exon-XM_011175355.2-2;Dbxref=GeneID:105205828%2CGenbank:XM_011175355.2;Parent=rna-XM_011175355.2
NW_020521538.1	Gnomon	exon	3174376	3174670	.	+	.	ID=exon-XM_011175355.2-3;Dbxref=GeneID:105205828%2CGenbank:XM_011175355.2;Parent=rna-XM_011175355.2
NW_020521538.1	Gnomon	exon	3170620	3170732	.	+	.	ID=exon-XM_011175355.2-1;Dbxref=GeneID:105205828%2CGenbank:XM_011175355.2;Parent=rna-XM_011175355.2
NW_020521538.1	Gnomon	CDS	440090	441565	.	-	0	Name=XP_011173366.1;ID=cds-XP_011173366.1;Dbxref=GeneID:105205644%2CGenbank:XP_011173366.1;Parent=rna-XM_011175064.2
NW_020521538.1	RefSeq	cDNA_match	16463	16703	.	+	.	ID=5ca2238a-d73a-4d0b-a68c-a8da99aa5a4e;Target=XM_026131760.1 1 241
NW_020521538.1	RefSeq	cDNA_match	18709	18881	.	+	.	ID=5ca2238a-d73a-4d0b-a68c-a8da99aa5a4e;Target=XM_026131760.1 1 241
NW_020521538.1	RefSeq	cDNA_match	19147	19417	.	+	.	ID=5ca2238a-d73a-4d0b-a68c-a8da99aa5a4e;Target=XM_026131760.1 1 241
NW_020521538.1	RefSeq	cDNA_match	22532	22774	.	+	.	ID=5ca2238a-d73a-4d0b-a68c-a8da99aa5a4e;Target=XM_026131760.1 1 241
NW_020521538.1	RefSeq	cDNA_match	23390	23498	.	+	.	ID=5ca2238a-d73a-4d0b-a68c-a8da99aa5a4e;Target=XM_026131760.1 1 241
NW_020521538.1	RefSeq	cDNA_match	23937	26681	.	+	.	ID=5ca2238a-d73a-4d0b-a68c-a8da99aa5a4e;Target=XM_026131760.1 1 241
NW_020521538.1	Gnomon	CDS	262709	262715	.	-	0	Name=XP_025987619.1;ID=cds-XP_025987619.1;Dbxref=GeneID:105195514%2CGenbank:XP_025987619.1;Parent=rna-XM_026131834.1
NW_020521538.1	Gnomon	CDS	255572	255679	.	-	0	Name=XP_025987619.1;ID=cds-XP_025987619.1;Dbxref=GeneID:105195514%2CGenbank:XP_025987619.1;Parent=rna-XM_026131834.1
NW_020521538.1	Gnomon	CDS	254881	254970	.	-	0	Name=XP_025987619.1;ID=cds-XP_025987619.1;Dbxref=GeneID:105195514%2CGenbank:XP_025987619.1;Parent=rna-XM_026131834.1
NW_020521538.1	Gnomon	CDS	254589	254732	.	-	0	Name=XP_025987619.1;ID=cds-XP_025987619.1;Dbxref=GeneID:105195514%2CGenbank:XP_025987619.1;Parent=rna-XM_026131834.1
NW_020521538.1	Gnomon	CDS	254324	254490	.	-	0	Name=XP_025987619.1;ID=cds-XP_025987619.1;Dbxref=GeneID:105195514%2CGenbank:XP_025987619.1;Parent=rna-XM_026131834.1
NW_020521538.1	Gnomon	CDS	253997	254138	.	-	0	Name=XP_025987619.1;ID=cds-XP_025987619.1;Dbxref=GeneID:105195514%2CGenbank:XP_025987619.1;Parent=rna-XM_026131834.1
NW_020521538.1	Gnomon	CDS	249872	250029	.	-	0	Name=XP_025987619.1;ID=cds-XP_025987619.1;Dbxref=GeneID:105195514%2CGenbank:XP_025987619.1;Parent=rna-XM_026131834.1
NW_020521538.1	Gnomon	CDS	249549	249788	.	-	0	Name=XP_025987619.1;ID=cds-XP_025987619.1;Dbxref=GeneID:105195514%2CGenbank:XP_025987619.1;Parent=rna-XM_026131834.1
NW_020521538.1	Gnomon	CDS	249266	249464	.	-	0	Name=XP_025987619.1;ID=cds-XP_025987619.1;Dbxref=GeneID:105195514%2CGenbank:XP_025987619.1;Parent=rna-XM_026131834.1
NW_020521538.1	Gnomon	CDS	248922	249166	.	-	0	Name=XP_025987619.1;ID=cds-XP_025987619.1;Dbxref=GeneID:105195514%2CGenbank:XP_025987619.1;Parent=rna-XM_026131834.1
NW_020521538.1	Gnomon	CDS	248663	248818	.	-	0	Name=XP_025987619.1;ID=cds-XP_025987619.1;Dbxref=GeneID:105195514%2CGenbank:XP_025987619.1;Parent=rna-XM_026131834.1
NW_020521538.1	Gnomon	CDS	248454	248582	.	-	0	Name=XP_025987619.1;ID=cds-XP_025987619.1;Dbxref=GeneID:105195514%2CGenbank:XP_025987619.1;Parent=rna-XM_026131834.1
NW_020521538.1	Gnomon	CDS	248009	248254	.	-	0	Name=XP_025987619.1;ID=cds-XP_025987619.1;Dbxref=GeneID:105195514%2CGenbank:XP_025987619.1;Parent=rna-XM_026131834.1
NW_020521538.1	Gnomon	exon	938307	938814	.	-	.	ID=exon-XM_011175188.2-8;Dbxref=GeneID:105205709%2CGenbank:XM_011175188.2;Parent=rna-XM_011175188.2
NW_020521538.1	Gnomon	exon	940638	940835	.	-	.	ID=exon-XM_011175188.2-6;Dbxref=GeneID:105205709%2CGenbank:XM_011175188.2;Parent=rna-XM_011175188.2
[truncated: 7,641 more rows]
