# Supplementary material for: Prevalent bee venom genes evolved before the aculeate stinger and eusociality
Source: BMC Biol. 2023 Oct 23;21:229. doi: 10.1186/s12915-023-01656-5 (PMC10591384; doi:10.1186/s12915-023-01656-5)
Supplement: Supplementary file 42 — Additional file 42. Gff files of all toxin gene annotations. [file 12915_2023_1656_MOESM42_ESM.zip › AdditionalFile9_ToxinGeneAnnotations/NW_012160815.1._APH.gff_modified_Koludarov_et_al_2021.gff3]

##gff-version 3
##source-version geneious 2020.2.2
##sequence-region	NW_012160815.1	1	2372211
NW_012160815.1	Koludarov_et_al_2021	gene	476443	483988	.	+	.	Name=VSP
NW_012160815.1	Koludarov_et_al_2021	gene	1272291	1276045	.	-	.	Name=APH
NW_012160815.1	Gnomon	mRNA	1545867	1547634	.	+	.	Name=XM_012376009.1;ID=rna-XM_012376009.1;Dbxref=GeneID:105677407%2CGenbank:XM_012376009.1;Parent=gene-LOC105677407
NW_012160815.1	Gnomon	exon	1198197	1199504	.	+	.	ID=exon-XM_012376115.1-3;Dbxref=GeneID:105677473%2CGenbank:XM_012376115.1;Parent=rna-XM_012376115.1
NW_012160815.1	Gnomon	exon	1197121	1197228	.	+	.	ID=exon-XM_012376115.1-1;Dbxref=GeneID:105677473%2CGenbank:XM_012376115.1;Parent=rna-XM_012376115.1
NW_012160815.1	Gnomon	exon	1197495	1197875	.	+	.	ID=exon-XM_012376115.1-2;Dbxref=GeneID:105677473%2CGenbank:XM_012376115.1;Parent=rna-XM_012376115.1
NW_012160815.1	Gnomon	CDS	1410277	1410421	.	-	0	Name=XP_012231644.1;ID=cds-XP_012231644.1;Dbxref=GeneID:105677530%2CGenbank:XP_012231644.1;Note=The sequence of the model RefSeq protein was modified relative to this genomic sequence to represent the inferred CDS: substituted 1 base at 1 genomic stop codon;Parent=rna-XM_012376221.1
NW_012160815.1	Gnomon	CDS	1409022	1409206	.	-	0	Name=XP_012231644.1;ID=cds-XP_012231644.1;Dbxref=GeneID:105677530%2CGenbank:XP_012231644.1;Note=The sequence of the model RefSeq protein was modified relative to this genomic sequence to represent the inferred CDS: substituted 1 base at 1 genomic stop codon;Parent=rna-XM_012376221.1
NW_012160815.1	Gnomon	CDS	1408699	1408904	.	-	0	Name=XP_012231644.1;ID=cds-XP_012231644.1;Dbxref=GeneID:105677530%2CGenbank:XP_012231644.1;Note=The sequence of the model RefSeq protein was modified relative to this genomic sequence to represent the inferred CDS: substituted 1 base at 1 genomic stop codon;Parent=rna-XM_012376221.1
NW_012160815.1	Gnomon	CDS	1403532	1408605	.	-	0	Name=XP_012231644.1;ID=cds-XP_012231644.1;Dbxref=GeneID:105677530%2CGenbank:XP_012231644.1;Note=The sequence of the model RefSeq protein was modified relative to this genomic sequence to represent the inferred CDS: substituted 1 base at 1 genomic stop codon;Parent=rna-XM_012376221.1
NW_012160815.1	Gnomon	CDS	1401101	1403327	.	-	0	Name=XP_012231644.1;ID=cds-XP_012231644.1;Dbxref=GeneID:105677530%2CGenbank:XP_012231644.1;Note=The sequence of the model RefSeq protein was modified relative to this genomic sequence to represent the inferred CDS: substituted 1 base at 1 genomic stop codon;Parent=rna-XM_012376221.1
NW_012160815.1	Gnomon	CDS	1400805	1401016	.	-	0	Name=XP_012231644.1;ID=cds-XP_012231644.1;Dbxref=GeneID:105677530%2CGenbank:XP_012231644.1;Note=The sequence of the model RefSeq protein was modified relative to this genomic sequence to represent the inferred CDS: substituted 1 base at 1 genomic stop codon;Parent=rna-XM_012376221.1
NW_012160815.1	Gnomon	CDS	1400424	1400730	.	-	0	Name=XP_012231644.1;ID=cds-XP_012231644.1;Dbxref=GeneID:105677530%2CGenbank:XP_012231644.1;Note=The sequence of the model RefSeq protein was modified relative to this genomic sequence to represent the inferred CDS: substituted 1 base at 1 genomic stop codon;Parent=rna-XM_012376221.1
NW_012160815.1	Gnomon	CDS	1400156	1400334	.	-	0	Name=XP_012231644.1;ID=cds-XP_012231644.1;Dbxref=GeneID:105677530%2CGenbank:XP_012231644.1;Note=The sequence of the model RefSeq protein was modified relative to this genomic sequence to represent the inferred CDS: substituted 1 base at 1 genomic stop codon;Parent=rna-XM_012376221.1
NW_012160815.1	Gnomon	CDS	1399881	1400061	.	-	0	Name=XP_012231644.1;ID=cds-XP_012231644.1;Dbxref=GeneID:105677530%2CGenbank:XP_012231644.1;Note=The sequence of the model RefSeq protein was modified relative to this genomic sequence to represent the inferred CDS: substituted 1 base at 1 genomic stop codon;Parent=rna-XM_012376221.1
NW_012160815.1	Gnomon	CDS	1399517	1399752	.	-	0	Name=XP_012231644.1;ID=cds-XP_012231644.1;Dbxref=GeneID:105677530%2CGenbank:XP_012231644.1;Note=The sequence of the model RefSeq protein was modified relative to this genomic sequence to represent the inferred CDS: substituted 1 base at 1 genomic stop codon;Parent=rna-XM_012376221.1
NW_012160815.1	Gnomon	CDS	1398854	1399244	.	-	0	Name=XP_012231644.1;ID=cds-XP_012231644.1;Dbxref=GeneID:105677530%2CGenbank:XP_012231644.1;Note=The sequence of the model RefSeq protein was modified relative to this genomic sequence to represent the inferred CDS: substituted 1 base at 1 genomic stop codon;Parent=rna-XM_012376221.1
NW_012160815.1	Gnomon	CDS	1398438	1398546	.	-	0	Name=XP_012231644.1;ID=cds-XP_012231644.1;Dbxref=GeneID:105677530%2CGenbank:XP_012231644.1;Note=The sequence of the model RefSeq protein was modified relative to this genomic sequence to represent the inferred CDS: substituted 1 base at 1 genomic stop codon;Parent=rna-XM_012376221.1
NW_012160815.1	Gnomon	CDS	1398016	1398358	.	-	0	Name=XP_012231644.1;ID=cds-XP_012231644.1;Dbxref=GeneID:105677530%2CGenbank:XP_012231644.1;Note=The sequence of the model RefSeq protein was modified relative to this genomic sequence to represent the inferred CDS: substituted 1 base at 1 genomic stop codon;Parent=rna-XM_012376221.1
NW_012160815.1	Gnomon	CDS	1397416	1397454	.	-	0	Name=XP_012231644.1;ID=cds-XP_012231644.1;Dbxref=GeneID:105677530%2CGenbank:XP_012231644.1;Note=The sequence of the model RefSeq protein was modified relative to this genomic sequence to represent the inferred CDS: substituted 1 base at 1 genomic stop codon;Parent=rna-XM_012376221.1
NW_012160815.1	Gnomon	CDS	1397206	1397322	.	-	0	Name=XP_012231644.1;ID=cds-XP_012231644.1;Dbxref=GeneID:105677530%2CGenbank:XP_012231644.1;Note=The sequence of the model RefSeq protein was modified relative to this genomic sequence to represent the inferred CDS: substituted 1 base at 1 genomic stop codon;Parent=rna-XM_012376221.1
NW_012160815.1	Gnomon	CDS	1396988	1397096	.	-	0	Name=XP_012231644.1;ID=cds-XP_012231644.1;Dbxref=GeneID:105677530%2CGenbank:XP_012231644.1;Note=The sequence of the model RefSeq protein was modified relative to this genomic sequence to represent the inferred CDS: substituted 1 base at 1 genomic stop codon;Parent=rna-XM_012376221.1
NW_012160815.1	Gnomon	CDS	1393426	1395428	.	-	0	Name=XP_012231644.1;ID=cds-XP_012231644.1;Dbxref=GeneID:105677530%2CGenbank:XP_012231644.1;Note=The sequence of the model RefSeq protein was modified relative to this genomic sequence to represent the inferred CDS: substituted 1 base at 1 genomic stop codon;Parent=rna-XM_012376221.1
NW_012160815.1	Gnomon	mRNA	713023	1011751	.	-	.	Name=XM_012376103.1;ID=rna-XM_012376103.1;Dbxref=GeneID:105677469%2CGenbank:XM_012376103.1;Parent=gene-LOC105677469
NW_012160815.1	Gnomon	mRNA	2138102	2141920	.	-	.	Name=XM_012376093.1;ID=rna-XM_012376093.1;Dbxref=GeneID:105677463%2CGenbank:XM_012376093.1;Parent=gene-LOC105677463
NW_012160815.1	Gnomon	mRNA	143454	145334	.	+	.	Name=XM_012376249.1;ID=rna-XM_012376249.1;Dbxref=GeneID:105677549%2CGenbank:XM_012376249.1;Parent=gene-LOC105677549
NW_012160815.1	Gnomon	CDS	1648257	1648545	.	-	0	Name=XP_012231404.1;ID=cds-XP_012231404.1;Dbxref=GeneID:105677385%2CGenbank:XP_012231404.1;Parent=rna-XM_012375981.1
NW_012160815.1	Gnomon	CDS	1647651	1647831	.	-	0	Name=XP_012231404.1;ID=cds-XP_012231404.1;Dbxref=GeneID:105677385%2CGenbank:XP_012231404.1;Parent=rna-XM_012375981.1
NW_012160815.1	Gnomon	CDS	1647304	1647573	.	-	0	Name=XP_012231404.1;ID=cds-XP_012231404.1;Dbxref=GeneID:105677385%2CGenbank:XP_012231404.1;Parent=rna-XM_012375981.1
NW_012160815.1	Gnomon	CDS	1646960	1647180	.	-	0	Name=XP_012231404.1;ID=cds-XP_012231404.1;Dbxref=GeneID:105677385%2CGenbank:XP_012231404.1;Parent=rna-XM_012375981.1
NW_012160815.1	Gnomon	CDS	1646444	1646670	.	-	0	Name=XP_012231404.1;ID=cds-XP_012231404.1;Dbxref=GeneID:105677385%2CGenbank:XP_012231404.1;Parent=rna-XM_012375981.1
NW_012160815.1	Gnomon	CDS	1646097	1646361	.	-	0	Name=XP_012231404.1;ID=cds-XP_012231404.1;Dbxref=GeneID:105677385%2CGenbank:XP_012231404.1;Parent=rna-XM_012375981.1
NW_012160815.1	Gnomon	CDS	1644754	1645688	.	-	0	Name=XP_012231404.1;ID=cds-XP_012231404.1;Dbxref=GeneID:105677385%2CGenbank:XP_012231404.1;Parent=rna-XM_012375981.1
NW_012160815.1	Gnomon	exon	1713517	1713605	.	-	.	ID=exon-XM_012376203.1-1;Dbxref=GeneID:105677522%2CGenbank:XM_012376203.1;Parent=rna-XM_012376203.1
NW_012160815.1	Gnomon	exon	1713168	1713398	.	-	.	ID=exon-XM_012376203.1-2;Dbxref=GeneID:105677522%2CGenbank:XM_012376203.1;Parent=rna-XM_012376203.1
NW_012160815.1	Gnomon	exon	1712817	1713014	.	-	.	ID=exon-XM_012376203.1-3;Dbxref=GeneID:105677522%2CGenbank:XM_012376203.1;Parent=rna-XM_012376203.1
NW_012160815.1	Gnomon	exon	1712380	1712747	.	-	.	ID=exon-XM_012376203.1-4;Dbxref=GeneID:105677522%2CGenbank:XM_012376203.1;Parent=rna-XM_012376203.1
NW_012160815.1	Gnomon	exon	1711855	1712304	.	-	.	ID=exon-XM_012376203.1-5;Dbxref=GeneID:105677522%2CGenbank:XM_012376203.1;Parent=rna-XM_012376203.1
NW_012160815.1	Gnomon	CDS	1571173	1571269	.	+	0	Name=XP_012231394.1;ID=cds-XP_012231394.1;Dbxref=GeneID:105677384%2CGenbank:XP_012231394.1;Parent=rna-XM_012375971.1
NW_012160815.1	Gnomon	CDS	1571760	1571937	.	+	0	Name=XP_012231394.1;ID=cds-XP_012231394.1;Dbxref=GeneID:105677384%2CGenbank:XP_012231394.1;Parent=rna-XM_012375971.1
NW_012160815.1	Gnomon	CDS	1578107	1578260	.	+	0	Name=XP_012231394.1;ID=cds-XP_012231394.1;Dbxref=GeneID:105677384%2CGenbank:XP_012231394.1;Parent=rna-XM_012375971.1
NW_012160815.1	Gnomon	CDS	1579058	1579244	.	+	0	Name=XP_012231394.1;ID=cds-XP_012231394.1;Dbxref=GeneID:105677384%2CGenbank:XP_012231394.1;Parent=rna-XM_012375971.1
NW_012160815.1	Gnomon	CDS	1579713	1579802	.	+	0	Name=XP_012231394.1;ID=cds-XP_012231394.1;Dbxref=GeneID:105677384%2CGenbank:XP_012231394.1;Parent=rna-XM_012375971.1
NW_012160815.1	Gnomon	CDS	1580063	1580412	.	+	0	Name=XP_012231394.1;ID=cds-XP_012231394.1;Dbxref=GeneID:105677384%2CGenbank:XP_012231394.1;Parent=rna-XM_012375971.1
NW_012160815.1	Gnomon	CDS	1580906	1581103	.	+	0	Name=XP_012231394.1;ID=cds-XP_012231394.1;Dbxref=GeneID:105677384%2CGenbank:XP_012231394.1;Parent=rna-XM_012375971.1
NW_012160815.1	Gnomon	CDS	1581195	1581490	.	+	0	Name=XP_012231394.1;ID=cds-XP_012231394.1;Dbxref=GeneID:105677384%2CGenbank:XP_012231394.1;Parent=rna-XM_012375971.1
NW_012160815.1	Gnomon	CDS	1581575	1581701	.	+	0	Name=XP_012231394.1;ID=cds-XP_012231394.1;Dbxref=GeneID:105677384%2CGenbank:XP_012231394.1;Parent=rna-XM_012375971.1
NW_012160815.1	Gnomon	CDS	1581771	1581934	.	+	0	Name=XP_012231394.1;ID=cds-XP_012231394.1;Dbxref=GeneID:105677384%2CGenbank:XP_012231394.1;Parent=rna-XM_012375971.1
NW_012160815.1	Gnomon	CDS	1582009	1582303	.	+	0	Name=XP_012231394.1;ID=cds-XP_012231394.1;Dbxref=GeneID:105677384%2CGenbank:XP_012231394.1;Parent=rna-XM_012375971.1
NW_012160815.1	Gnomon	CDS	1582797	1582907	.	+	0	Name=XP_012231394.1;ID=cds-XP_012231394.1;Dbxref=GeneID:105677384%2CGenbank:XP_012231394.1;Parent=rna-XM_012375971.1
NW_012160815.1	Gnomon	CDS	1583114	1583284	.	+	0	Name=XP_012231394.1;ID=cds-XP_012231394.1;Dbxref=GeneID:105677384%2CGenbank:XP_012231394.1;Parent=rna-XM_012375971.1
NW_012160815.1	Gnomon	exon	1557328	1557467	.	+	.	ID=exon-XM_012375969.1-1;Dbxref=GeneID:105677384%2CGenbank:XM_012375969.1;Parent=rna-XM_012375969.1
NW_012160815.1	Gnomon	exon	1560130	1560269	.	+	.	ID=exon-XM_012375969.1-2;Dbxref=GeneID:105677384%2CGenbank:XM_012375969.1;Parent=rna-XM_012375969.1
NW_012160815.1	Gnomon	exon	1571760	1571937	.	+	.	ID=exon-XM_012375969.1-3;Dbxref=GeneID:105677384%2CGenbank:XM_012375969.1;Parent=rna-XM_012375969.1
NW_012160815.1	Gnomon	exon	1578107	1578260	.	+	.	ID=exon-XM_012375969.1-4;Dbxref=GeneID:105677384%2CGenbank:XM_012375969.1;Parent=rna-XM_012375969.1
NW_012160815.1	Gnomon	exon	1581195	1581490	.	+	.	ID=exon-XM_012375969.1-9;Dbxref=GeneID:105677384%2CGenbank:XM_012375969.1;Parent=rna-XM_012375969.1
NW_012160815.1	Gnomon	exon	1579058	1579244	.	+	.	ID=exon-XM_012375969.1-5;Dbxref=GeneID:105677384%2CGenbank:XM_012375969.1;Parent=rna-XM_012375969.1
NW_012160815.1	Gnomon	exon	1579713	1579802	.	+	.	ID=exon-XM_012375969.1-6;Dbxref=GeneID:105677384%2CGenbank:XM_012375969.1;Parent=rna-XM_012375969.1
NW_012160815.1	Gnomon	exon	1580063	1580412	.	+	.	ID=exon-XM_012375969.1-7;Dbxref=GeneID:105677384%2CGenbank:XM_012375969.1;Parent=rna-XM_012375969.1
NW_012160815.1	Gnomon	exon	1580906	1581103	.	+	.	ID=exon-XM_012375969.1-8;Dbxref=GeneID:105677384%2CGenbank:XM_012375969.1;Parent=rna-XM_012375969.1
NW_012160815.1	Gnomon	mRNA	713023	1011752	.	-	.	Name=XM_012376102.1;ID=rna-XM_012376102.1;Dbxref=GeneID:105677469%2CGenbank:XM_012376102.1;Parent=gene-LOC105677469
NW_012160815.1	Gnomon	exon	1751920	1751992	.	-	.	ID=exon-XM_012376063.1-5;Dbxref=GeneID:105677445%2CGenbank:XM_012376063.1;Parent=rna-XM_012376063.1
NW_012160815.1	Gnomon	exon	1751594	1751844	.	-	.	ID=exon-XM_012376063.1-6;Dbxref=GeneID:105677445%2CGenbank:XM_012376063.1;Parent=rna-XM_012376063.1
NW_012160815.1	Gnomon	exon	1752721	1753081	.	-	.	ID=exon-XM_012376063.1-1;Dbxref=GeneID:105677445%2CGenbank:XM_012376063.1;Parent=rna-XM_012376063.1
NW_012160815.1	Gnomon	exon	1752506	1752649	.	-	.	ID=exon-XM_012376063.1-2;Dbxref=GeneID:105677445%2CGenbank:XM_012376063.1;Parent=rna-XM_012376063.1
NW_012160815.1	Gnomon	exon	1752336	1752423	.	-	.	ID=exon-XM_012376063.1-3;Dbxref=GeneID:105677445%2CGenbank:XM_012376063.1;Parent=rna-XM_012376063.1
NW_012160815.1	Gnomon	exon	1752073	1752264	.	-	.	ID=exon-XM_012376063.1-4;Dbxref=GeneID:105677445%2CGenbank:XM_012376063.1;Parent=rna-XM_012376063.1
NW_012160815.1	Gnomon	exon	1836	2026	.	+	.	ID=id-LOC105677453-3;Dbxref=GeneID:105677453;Parent=gene-LOC105677453
NW_012160815.1	Gnomon	exon	2345	2524	.	+	.	ID=id-LOC105677453-4;Dbxref=GeneID:105677453;Parent=gene-LOC105677453
NW_012160815.1	Gnomon	exon	1279	1438	.	+	.	ID=id-LOC105677453-2;Dbxref=GeneID:105677453;Parent=gene-LOC105677453
NW_012160815.1	Gnomon	exon	3707	3913	.	+	.	ID=id-LOC105677453-7;Dbxref=GeneID:105677453;Parent=gene-LOC105677453
NW_012160815.1	Gnomon	exon	1272873	1273084	.	-	.	ID=exon-XM_012376163.1-6;Dbxref=GeneID:105677501%2CGenbank:XM_012376163.1;Parent=rna-XM_012376163.1
NW_012160815.1	Gnomon	exon	1272291	1272599	.	-	.	ID=exon-XM_012376163.1-7;Dbxref=GeneID:105677501%2CGenbank:XM_012376163.1;Parent=rna-XM_012376163.1
NW_012160815.1	Gnomon	exon	3010	3174	.	+	.	ID=id-LOC105677453-5;Dbxref=GeneID:105677453;Parent=gene-LOC105677453
NW_012160815.1	Gnomon	exon	1273916	1274072	.	-	.	ID=exon-XM_012376163.1-4;Dbxref=GeneID:105677501%2CGenbank:XM_012376163.1;Parent=rna-XM_012376163.1
NW_012160815.1	Gnomon	exon	3253	3478	.	+	.	ID=id-LOC105677453-6;Dbxref=GeneID:105677453;Parent=gene-LOC105677453
NW_012160815.1	Gnomon	exon	1273716	1273839	.	-	.	ID=exon-XM_012376163.1-5;Dbxref=GeneID:105677501%2CGenbank:XM_012376163.1;Parent=rna-XM_012376163.1
NW_012160815.1	Gnomon	exon	1275052	1275159	.	-	.	ID=exon-XM_012376163.1-2;Dbxref=GeneID:105677501%2CGenbank:XM_012376163.1;Parent=rna-XM_012376163.1
NW_012160815.1	Gnomon	exon	1274354	1274619	.	-	.	ID=exon-XM_012376163.1-3;Dbxref=GeneID:105677501%2CGenbank:XM_012376163.1;Parent=rna-XM_012376163.1
NW_012160815.1	Gnomon	exon	1275784	1276045	.	-	.	ID=exon-XM_012376163.1-1;Dbxref=GeneID:105677501%2CGenbank:XM_012376163.1;Parent=rna-XM_012376163.1
NW_012160815.1	Gnomon	mRNA	2243500	2245308	.	-	.	Name=XM_012376342.1;ID=rna-XM_012376342.1;Dbxref=GeneID:105677610%2CGenbank:XM_012376342.1;Parent=gene-LOC105677610
NW_012160815.1	Gnomon	exon	1581195	1581490	.	+	.	ID=exon-XM_012375970.1-9;Dbxref=GeneID:105677384%2CGenbank:XM_012375970.1;Parent=rna-XM_012375970.1
NW_012160815.1	Gnomon	exon	1580063	1580412	.	+	.	ID=exon-XM_012375970.1-7;Dbxref=GeneID:105677384%2CGenbank:XM_012375970.1;Parent=rna-XM_012375970.1
NW_012160815.1	Gnomon	exon	1580906	1581103	.	+	.	ID=exon-XM_012375970.1-8;Dbxref=GeneID:105677384%2CGenbank:XM_012375970.1;Parent=rna-XM_012375970.1
NW_012160815.1	Gnomon	exon	1568194	1568278	.	+	.	ID=exon-XM_012375970.1-1;Dbxref=GeneID:105677384%2CGenbank:XM_012375970.1;Parent=rna-XM_012375970.1
NW_012160815.1	Gnomon	exon	1571121	1571269	.	+	.	ID=exon-XM_012375970.1-2;Dbxref=GeneID:105677384%2CGenbank:XM_012375970.1;Parent=rna-XM_012375970.1
NW_012160815.1	Gnomon	exon	1579058	1579244	.	+	.	ID=exon-XM_012375970.1-5;Dbxref=GeneID:105677384%2CGenbank:XM_012375970.1;Parent=rna-XM_012375970.1
NW_012160815.1	Gnomon	exon	1579713	1579802	.	+	.	ID=exon-XM_012375970.1-6;Dbxref=GeneID:105677384%2CGenbank:XM_012375970.1;Parent=rna-XM_012375970.1
NW_012160815.1	Gnomon	exon	1571760	1571937	.	+	.	ID=exon-XM_012375970.1-3;Dbxref=GeneID:105677384%2CGenbank:XM_012375970.1;Parent=rna-XM_012375970.1
NW_012160815.1	Gnomon	exon	1578107	1578260	.	+	.	ID=exon-XM_012375970.1-4;Dbxref=GeneID:105677384%2CGenbank:XM_012375970.1;Parent=rna-XM_012375970.1
NW_012160815.1	Gnomon	mRNA	1700430	1704144	.	-	.	Name=XM_012375994.1;ID=rna-XM_012375994.1;Dbxref=GeneID:105677396%2CGenbank:XM_012375994.1;Parent=gene-LOC105677396
NW_012160815.1	Gnomon	exon	1879367	1879407	.	+	.	ID=exon-XM_012376039.1-2;Dbxref=GeneID:105677430%2CGenbank:XM_012376039.1;Parent=rna-XM_012376039.1
NW_012160815.1	Gnomon	exon	1879501	1879687	.	+	.	ID=exon-XM_012376039.1-3;Dbxref=GeneID:105677430%2CGenbank:XM_012376039.1;Parent=rna-XM_012376039.1
NW_012160815.1	Gnomon	exon	1878905	1879237	.	+	.	ID=exon-XM_012376039.1-1;Dbxref=GeneID:105677430%2CGenbank:XM_012376039.1;Parent=rna-XM_012376039.1
NW_012160815.1	Gnomon	exon	1881496	1881586	.	+	.	ID=exon-XM_012376039.1-8;Dbxref=GeneID:105677430%2CGenbank:XM_012376039.1;Parent=rna-XM_012376039.1
NW_012160815.1	Gnomon	exon	1881673	1881789	.	+	.	ID=exon-XM_012376039.1-9;Dbxref=GeneID:105677430%2CGenbank:XM_012376039.1;Parent=rna-XM_012376039.1
NW_012160815.1	Gnomon	exon	1881083	1881145	.	+	.	ID=exon-XM_012376039.1-6;Dbxref=GeneID:105677430%2CGenbank:XM_012376039.1;Parent=rna-XM_012376039.1
NW_012160815.1	Gnomon	exon	1881290	1881418	.	+	.	ID=exon-XM_012376039.1-7;Dbxref=GeneID:105677430%2CGenbank:XM_012376039.1;Parent=rna-XM_012376039.1
NW_012160815.1	Gnomon	exon	1880434	1880517	.	+	.	ID=exon-XM_012376039.1-4;Dbxref=GeneID:105677430%2CGenbank:XM_012376039.1;Parent=rna-XM_012376039.1
NW_012160815.1	Gnomon	exon	1880867	1881000	.	+	.	ID=exon-XM_012376039.1-5;Dbxref=GeneID:105677430%2CGenbank:XM_012376039.1;Parent=rna-XM_012376039.1
NW_012160815.1	Gnomon	exon	182253	182296	.	-	.	ID=exon-XM_012376326.1-1;Dbxref=GeneID:105677594%2CGenbank:XM_012376326.1;Parent=rna-XM_012376326.1
NW_012160815.1	Gnomon	exon	181752	181904	.	-	.	ID=exon-XM_012376326.1-2;Dbxref=GeneID:105677594%2CGenbank:XM_012376326.1;Parent=rna-XM_012376326.1
NW_012160815.1	Gnomon	exon	180852	181090	.	-	.	ID=exon-XM_012376326.1-5;Dbxref=GeneID:105677594%2CGenbank:XM_012376326.1;Parent=rna-XM_012376326.1
NW_012160815.1	Gnomon	exon	180446	180782	.	-	.	ID=exon-XM_012376326.1-6;Dbxref=GeneID:105677594%2CGenbank:XM_012376326.1;Parent=rna-XM_012376326.1
NW_012160815.1	Gnomon	exon	181451	181660	.	-	.	ID=exon-XM_012376326.1-3;Dbxref=GeneID:105677594%2CGenbank:XM_012376326.1;Parent=rna-XM_012376326.1
NW_012160815.1	Gnomon	exon	181205	181378	.	-	.	ID=exon-XM_012376326.1-4;Dbxref=GeneID:105677594%2CGenbank:XM_012376326.1;Parent=rna-XM_012376326.1
NW_012160815.1	Gnomon	exon	179259	179740	.	-	.	ID=exon-XM_012376326.1-9;Dbxref=GeneID:105677594%2CGenbank:XM_012376326.1;Parent=rna-XM_012376326.1
NW_012160815.1	Gnomon	exon	179965	180359	.	-	.	ID=exon-XM_012376326.1-7;Dbxref=GeneID:105677594%2CGenbank:XM_012376326.1;Parent=rna-XM_012376326.1
NW_012160815.1	Gnomon	exon	179817	179893	.	-	.	ID=exon-XM_012376326.1-8;Dbxref=GeneID:105677594%2CGenbank:XM_012376326.1;Parent=rna-XM_012376326.1
NW_012160815.1	Gnomon	CDS	1994639	1994763	.	-	0	Name=XP_012231645.1;ID=cds-XP_012231645.1;Dbxref=GeneID:105677531%2CGenbank:XP_012231645.1;Parent=rna-XM_012376222.1
NW_012160815.1	Gnomon	CDS	1994134	1994554	.	-	0	Name=XP_012231645.1;ID=cds-XP_012231645.1;Dbxref=GeneID:105677531%2CGenbank:XP_012231645.1;Parent=rna-XM_012376222.1
NW_012160815.1	Gnomon	CDS	1993551	1993916	.	-	0	Name=XP_012231645.1;ID=cds-XP_012231645.1;Dbxref=GeneID:105677531%2CGenbank:XP_012231645.1;Parent=rna-XM_012376222.1
NW_012160815.1	Gnomon	CDS	1993008	1993411	.	-	0	Name=XP_012231645.1;ID=cds-XP_012231645.1;Dbxref=GeneID:105677531%2CGenbank:XP_012231645.1;Parent=rna-XM_012376222.1
NW_012160815.1	Gnomon	CDS	1991973	1992627	.	-	0	Name=XP_012231645.1;ID=cds-XP_012231645.1;Dbxref=GeneID:105677531%2CGenbank:XP_012231645.1;Parent=rna-XM_012376222.1
NW_012160815.1	Gnomon	mRNA	713023	1011752	.	-	.	Name=XM_012376104.1;ID=rna-XM_012376104.1;Dbxref=GeneID:105677469%2CGenbank:XM_012376104.1;Parent=gene-LOC105677469
NW_012160815.1	Gnomon	CDS	1535281	1535547	.	+	0	Name=XP_012231405.1;ID=cds-XP_012231405.1;Dbxref=GeneID:105677386%2CGenbank:XP_012231405.1;Parent=rna-XM_012375982.1
NW_012160815.1	Gnomon	CDS	1535629	1537536	.	+	0	Name=XP_012231405.1;ID=cds-XP_012231405.1;Dbxref=GeneID:105677386%2CGenbank:XP_012231405.1;Parent=rna-XM_012375982.1
NW_012160815.1	Gnomon	mRNA	2138124	2141922	.	-	.	Name=XM_012376094.1;ID=rna-XM_012376094.1;Dbxref=GeneID:105677463%2CGenbank:XM_012376094.1;Parent=gene-LOC105677463
NW_012160815.1	Gnomon	CDS	1571173	1571269	.	+	0	Name=XP_012231395.1;ID=cds-XP_012231395.1;Dbxref=GeneID:105677384%2CGenbank:XP_012231395.1;Parent=rna-XM_012375972.1
NW_012160815.1	Gnomon	CDS	1571760	1571937	.	+	0	Name=XP_012231395.1;ID=cds-XP_012231395.1;Dbxref=GeneID:105677384%2CGenbank:XP_012231395.1;Parent=rna-XM_012375972.1
NW_012160815.1	Gnomon	CDS	1578107	1578260	.	+	0	Name=XP_012231395.1;ID=cds-XP_012231395.1;Dbxref=GeneID:105677384%2CGenbank:XP_012231395.1;Parent=rna-XM_012375972.1
NW_012160815.1	Gnomon	CDS	1579058	1579244	.	+	0	Name=XP_012231395.1;ID=cds-XP_012231395.1;Dbxref=GeneID:105677384%2CGenbank:XP_012231395.1;Parent=rna-XM_012375972.1
NW_012160815.1	Gnomon	CDS	1579713	1579802	.	+	0	Name=XP_012231395.1;ID=cds-XP_012231395.1;Dbxref=GeneID:105677384%2CGenbank:XP_012231395.1;Parent=rna-XM_012375972.1
NW_012160815.1	Gnomon	CDS	1580063	1580412	.	+	0	Name=XP_012231395.1;ID=cds-XP_012231395.1;Dbxref=GeneID:105677384%2CGenbank:XP_012231395.1;Parent=rna-XM_012375972.1
NW_012160815.1	Gnomon	CDS	1580906	1581103	.	+	0	Name=XP_012231395.1;ID=cds-XP_012231395.1;Dbxref=GeneID:105677384%2CGenbank:XP_012231395.1;Parent=rna-XM_012375972.1
NW_012160815.1	Gnomon	CDS	1581195	1581490	.	+	0	Name=XP_012231395.1;ID=cds-XP_012231395.1;Dbxref=GeneID:105677384%2CGenbank:XP_012231395.1;Parent=rna-XM_012375972.1
NW_012160815.1	Gnomon	CDS	1581575	1581701	.	+	0	Name=XP_012231395.1;ID=cds-XP_012231395.1;Dbxref=GeneID:105677384%2CGenbank:XP_012231395.1;Parent=rna-XM_012375972.1
NW_012160815.1	Gnomon	CDS	1581771	1581934	.	+	0	Name=XP_012231395.1;ID=cds-XP_012231395.1;Dbxref=GeneID:105677384%2CGenbank:XP_012231395.1;Parent=rna-XM_012375972.1
NW_012160815.1	Gnomon	CDS	1582009	1582303	.	+	0	Name=XP_012231395.1;ID=cds-XP_012231395.1;Dbxref=GeneID:105677384%2CGenbank:XP_012231395.1;Parent=rna-XM_012375972.1
NW_012160815.1	Gnomon	CDS	1582797	1582907	.	+	0	Name=XP_012231395.1;ID=cds-XP_012231395.1;Dbxref=GeneID:105677384%2CGenbank:XP_012231395.1;Parent=rna-XM_012375972.1
NW_012160815.1	Gnomon	CDS	1583114	1583284	.	+	0	Name=XP_012231395.1;ID=cds-XP_012231395.1;Dbxref=GeneID:105677384%2CGenbank:XP_012231395.1;Parent=rna-XM_012375972.1
NW_012160815.1	RefSeq	cDNA_match	2371651	2371945	.	-	.	ID=2147528867;Target=XM_012375958.1 1 296;Gap=M210 I1 M85
NW_012160815.1	RefSeq	cDNA_match	2371052	2371414	.	-	.	ID=2147528867;Target=XM_012375958.1 1 296;Gap=M210 I1 M85
NW_012160815.1	RefSeq	cDNA_match	2370807	2370955	.	-	.	ID=2147528867;Target=XM_012375958.1 1 296;Gap=M210 I1 M85
NW_012160815.1	RefSeq	cDNA_match	2370495	2370733	.	-	.	ID=2147528867;Target=XM_012375958.1 1 296;Gap=M210 I1 M85
NW_012160815.1	RefSeq	cDNA_match	2369750	2370360	.	-	.	ID=2147528867;Target=XM_012375958.1 1 296;Gap=M210 I1 M85
NW_012160815.1	Gnomon	exon	1826017	1826190	.	-	.	ID=exon-XM_012376015.1-2;Dbxref=GeneID:105677423%2CGenbank:XM_012376015.1;Parent=rna-XM_012376015.1
NW_012160815.1	Gnomon	exon	1819460	1819594	.	-	.	ID=exon-XM_012376015.1-3;Dbxref=GeneID:105677423%2CGenbank:XM_012376015.1;Parent=rna-XM_012376015.1
NW_012160815.1	Gnomon	exon	1817430	1817739	.	-	.	ID=exon-XM_012376015.1-4;Dbxref=GeneID:105677423%2CGenbank:XM_012376015.1;Parent=rna-XM_012376015.1
NW_012160815.1	Gnomon	exon	1817041	1817179	.	-	.	ID=exon-XM_012376015.1-5;Dbxref=GeneID:105677423%2CGenbank:XM_012376015.1;Parent=rna-XM_012376015.1
NW_012160815.1	Gnomon	exon	1830758	1831161	.	-	.	ID=exon-XM_012376015.1-1;Dbxref=GeneID:105677423%2CGenbank:XM_012376015.1;Parent=rna-XM_012376015.1
NW_012160815.1	Gnomon	exon	1816743	1816877	.	-	.	ID=exon-XM_012376015.1-6;Dbxref=GeneID:105677423%2CGenbank:XM_012376015.1;Parent=rna-XM_012376015.1
NW_012160815.1	Gnomon	exon	1815401	1815504	.	-	.	ID=exon-XM_012376015.1-7;Dbxref=GeneID:105677423%2CGenbank:XM_012376015.1;Parent=rna-XM_012376015.1
NW_012160815.1	Gnomon	exon	1815099	1815336	.	-	.	ID=exon-XM_012376015.1-8;Dbxref=GeneID:105677423%2CGenbank:XM_012376015.1;Parent=rna-XM_012376015.1
NW_012160815.1	Gnomon	exon	1814776	1814904	.	-	.	ID=exon-XM_012376015.1-9;Dbxref=GeneID:105677423%2CGenbank:XM_012376015.1;Parent=rna-XM_012376015.1
NW_012160815.1	RefSeq	cDNA_match	2230709	2230893	.	+	.	ID=2147528835;Target=XM_012375957.1 1 185
NW_012160815.1	RefSeq	cDNA_match	2231453	2231611	.	+	.	ID=2147528835;Target=XM_012375957.1 1 185
NW_012160815.1	RefSeq	cDNA_match	2231685	2231841	.	+	.	ID=2147528835;Target=XM_012375957.1 1 185
NW_012160815.1	RefSeq	cDNA_match	2231975	2232111	.	+	.	ID=2147528835;Target=XM_012375957.1 1 185
NW_012160815.1	RefSeq	cDNA_match	2232249	2232531	.	+	.	ID=2147528835;Target=XM_012375957.1 1 185
NW_012160815.1	RefSeq	cDNA_match	2232877	2232908	.	+	.	ID=2147528835;Target=XM_012375957.1 1 185
NW_012160815.1	RefSeq	cDNA_match	2232986	2233194	.	+	.	ID=2147528835;Target=XM_012375957.1 1 185
NW_012160815.1	RefSeq	cDNA_match	2233279	2233352	.	+	.	ID=2147528835;Target=XM_012375957.1 1 185
NW_012160815.1	RefSeq	cDNA_match	2233677	2233901	.	+	.	ID=2147528835;Target=XM_012375957.1 1 185
NW_012160815.1	RefSeq	cDNA_match	2234018	2234302	.	+	.	ID=2147528835;Target=XM_012375957.1 1 185
NW_012160815.1	RefSeq	cDNA_match	2234438	2235307	.	+	.	ID=2147528835;Target=XM_012375957.1 1 185
NW_012160815.1	Gnomon	mRNA	2354697	2359439	.	-	.	Name=XM_012376343.1;ID=rna-XM_012376343.1;Dbxref=GeneID:105677611%2CGenbank:XM_012376343.1;Parent=gene-LOC105677611
NW_012160815.1	Gnomon	mRNA	1700430	1703579	.	-	.	Name=XM_012375996.1;ID=rna-XM_012375996.1;Dbxref=GeneID:105677396%2CGenbank:XM_012375996.1;Parent=gene-LOC105677396
NW_012160815.1	Gnomon	CDS	2272158	2272664	.	-	0	Name=XP_012231642.1;ID=cds-XP_012231642.1;Dbxref=GeneID:105677528%2CGenbank:XP_012231642.1;Parent=rna-XM_012376219.1
NW_012160815.1	Gnomon	CDS	2271554	2271734	.	-	0	Name=XP_012231642.1;ID=cds-XP_012231642.1;Dbxref=GeneID:105677528%2CGenbank:XP_012231642.1;Parent=rna-XM_012376219.1
NW_012160815.1	Gnomon	CDS	2267735	2267863	.	-	0	Name=XP_012231642.1;ID=cds-XP_012231642.1;Dbxref=GeneID:105677528%2CGenbank:XP_012231642.1;Parent=rna-XM_012376219.1
NW_012160815.1	Gnomon	CDS	2264226	2264425	.	-	0	Name=XP_012231642.1;ID=cds-XP_012231642.1;Dbxref=GeneID:105677528%2CGenbank:XP_012231642.1;Parent=rna-XM_012376219.1
NW_012160815.1	Gnomon	mRNA	2354697	2359439	.	-	.	Name=XM_012376345.1;ID=rna-XM_012376345.1;Dbxref=GeneID:105677611%2CGenbank:XM_012376345.1;Parent=gene-LOC105677611
NW_012160815.1	Gnomon	exon	2056945	2057274	.	+	.	ID=exon-XM_012376087.1-5;Dbxref=GeneID:105677461%2CGenbank:XM_012376087.1;Parent=rna-XM_012376087.1
NW_012160815.1	Gnomon	exon	2057902	2058042	.	+	.	ID=exon-XM_012376087.1-6;Dbxref=GeneID:105677461%2CGenbank:XM_012376087.1;Parent=rna-XM_012376087.1
NW_012160815.1	Gnomon	exon	2055869	2055993	.	+	.	ID=exon-XM_012376087.1-3;Dbxref=GeneID:105677461%2CGenbank:XM_012376087.1;Parent=rna-XM_012376087.1
NW_012160815.1	Gnomon	exon	2056182	2056607	.	+	.	ID=exon-XM_012376087.1-4;Dbxref=GeneID:105677461%2CGenbank:XM_012376087.1;Parent=rna-XM_012376087.1
NW_012160815.1	Gnomon	exon	2058380	2058527	.	+	.	ID=exon-XM_012376087.1-7;Dbxref=GeneID:105677461%2CGenbank:XM_012376087.1;Parent=rna-XM_012376087.1
NW_012160815.1	Gnomon	exon	2061317	2063861	.	+	.	ID=exon-XM_012376087.1-8;Dbxref=GeneID:105677461%2CGenbank:XM_012376087.1;Parent=rna-XM_012376087.1
NW_012160815.1	Gnomon	exon	2053163	2053217	.	+	.	ID=exon-XM_012376087.1-1;Dbxref=GeneID:105677461%2CGenbank:XM_012376087.1;Parent=rna-XM_012376087.1
NW_012160815.1	Gnomon	exon	2054221	2054493	.	+	.	ID=exon-XM_012376087.1-2;Dbxref=GeneID:105677461%2CGenbank:XM_012376087.1;Parent=rna-XM_012376087.1
NW_012160815.1	Gnomon	CDS	1558583	1558599	.	+	0	Name=XP_012231402.1;ID=cds-XP_012231402.1;Dbxref=GeneID:105677384%2CGenbank:XP_012231402.1;Parent=rna-XM_012375979.1
NW_012160815.1	Gnomon	CDS	1560130	1560269	.	+	0	Name=XP_012231402.1;ID=cds-XP_012231402.1;Dbxref=GeneID:105677384%2CGenbank:XP_012231402.1;Parent=rna-XM_012375979.1
NW_012160815.1	Gnomon	CDS	1571760	1571937	.	+	0	Name=XP_012231402.1;ID=cds-XP_012231402.1;Dbxref=GeneID:105677384%2CGenbank:XP_012231402.1;Parent=rna-XM_012375979.1
NW_012160815.1	Gnomon	CDS	1578107	1578260	.	+	0	Name=XP_012231402.1;ID=cds-XP_012231402.1;Dbxref=GeneID:105677384%2CGenbank:XP_012231402.1;Parent=rna-XM_012375979.1
NW_012160815.1	Gnomon	CDS	1579058	1579244	.	+	0	Name=XP_012231402.1;ID=cds-XP_012231402.1;Dbxref=GeneID:105677384%2CGenbank:XP_012231402.1;Parent=rna-XM_012375979.1
NW_012160815.1	Gnomon	CDS	1580063	1580412	.	+	0	Name=XP_012231402.1;ID=cds-XP_012231402.1;Dbxref=GeneID:105677384%2CGenbank:XP_012231402.1;Parent=rna-XM_012375979.1
NW_012160815.1	Gnomon	CDS	1580906	1581103	.	+	0	Name=XP_012231402.1;ID=cds-XP_012231402.1;Dbxref=GeneID:105677384%2CGenbank:XP_012231402.1;Parent=rna-XM_012375979.1
NW_012160815.1	Gnomon	CDS	1581195	1581490	.	+	0	Name=XP_012231402.1;ID=cds-XP_012231402.1;Dbxref=GeneID:105677384%2CGenbank:XP_012231402.1;Parent=rna-XM_012375979.1
NW_012160815.1	Gnomon	CDS	1581575	1581701	.	+	0	Name=XP_012231402.1;ID=cds-XP_012231402.1;Dbxref=GeneID:105677384%2CGenbank:XP_012231402.1;Parent=rna-XM_012375979.1
NW_012160815.1	Gnomon	CDS	1581771	1581934	.	+	0	Name=XP_012231402.1;ID=cds-XP_012231402.1;Dbxref=GeneID:105677384%2CGenbank:XP_012231402.1;Parent=rna-XM_012375979.1
NW_012160815.1	Gnomon	CDS	1582009	1582303	.	+	0	Name=XP_012231402.1;ID=cds-XP_012231402.1;Dbxref=GeneID:105677384%2CGenbank:XP_012231402.1;Parent=rna-XM_012375979.1
NW_012160815.1	Gnomon	CDS	1582797	1582907	.	+	0	Name=XP_012231402.1;ID=cds-XP_012231402.1;Dbxref=GeneID:105677384%2CGenbank:XP_012231402.1;Parent=rna-XM_012375979.1
NW_012160815.1	Gnomon	CDS	1583114	1583284	.	+	0	Name=XP_012231402.1;ID=cds-XP_012231402.1;Dbxref=GeneID:105677384%2CGenbank:XP_012231402.1;Parent=rna-XM_012375979.1
NW_012160815.1	Gnomon	CDS	1560134	1560269	.	+	0	Name=XP_012231392.1;ID=cds-XP_012231392.1;Dbxref=GeneID:105677384%2CGenbank:XP_012231392.1;Parent=rna-XM_012375969.1
NW_012160815.1	Gnomon	CDS	1571760	1571937	.	+	0	Name=XP_012231392.1;ID=cds-XP_012231392.1;Dbxref=GeneID:105677384%2CGenbank:XP_012231392.1;Parent=rna-XM_012375969.1
NW_012160815.1	Gnomon	CDS	1578107	1578260	.	+	0	Name=XP_012231392.1;ID=cds-XP_012231392.1;Dbxref=GeneID:105677384%2CGenbank:XP_012231392.1;Parent=rna-XM_012375969.1
NW_012160815.1	Gnomon	CDS	1579058	1579244	.	+	0	Name=XP_012231392.1;ID=cds-XP_012231392.1;Dbxref=GeneID:105677384%2CGenbank:XP_012231392.1;Parent=rna-XM_012375969.1
NW_012160815.1	Gnomon	CDS	1579713	1579802	.	+	0	Name=XP_012231392.1;ID=cds-XP_012231392.1;Dbxref=GeneID:105677384%2CGenbank:XP_012231392.1;Parent=rna-XM_012375969.1
NW_012160815.1	Gnomon	CDS	1580063	1580412	.	+	0	Name=XP_012231392.1;ID=cds-XP_012231392.1;Dbxref=GeneID:105677384%2CGenbank:XP_012231392.1;Parent=rna-XM_012375969.1
NW_012160815.1	Gnomon	CDS	1580906	1581103	.	+	0	Name=XP_012231392.1;ID=cds-XP_012231392.1;Dbxref=GeneID:105677384%2CGenbank:XP_012231392.1;Parent=rna-XM_012375969.1
NW_012160815.1	Gnomon	CDS	1581195	1581490	.	+	0	Name=XP_012231392.1;ID=cds-XP_012231392.1;Dbxref=GeneID:105677384%2CGenbank:XP_012231392.1;Parent=rna-XM_012375969.1
NW_012160815.1	Gnomon	CDS	1581575	1581701	.	+	0	Name=XP_012231392.1;ID=cds-XP_012231392.1;Dbxref=GeneID:105677384%2CGenbank:XP_012231392.1;Parent=rna-XM_012375969.1
NW_012160815.1	Gnomon	CDS	1581771	1581934	.	+	0	Name=XP_012231392.1;ID=cds-XP_012231392.1;Dbxref=GeneID:105677384%2CGenbank:XP_012231392.1;Parent=rna-XM_012375969.1
NW_012160815.1	Gnomon	CDS	1582009	1582303	.	+	0	Name=XP_012231392.1;ID=cds-XP_012231392.1;Dbxref=GeneID:105677384%2CGenbank:XP_012231392.1;Parent=rna-XM_012375969.1
NW_012160815.1	Gnomon	CDS	1582797	1582907	.	+	0	Name=XP_012231392.1;ID=cds-XP_012231392.1;Dbxref=GeneID:105677384%2CGenbank:XP_012231392.1;Parent=rna-XM_012375969.1
NW_012160815.1	Gnomon	CDS	1583114	1583284	.	+	0	Name=XP_012231392.1;ID=cds-XP_012231392.1;Dbxref=GeneID:105677384%2CGenbank:XP_012231392.1;Parent=rna-XM_012375969.1
NW_012160815.1	Gnomon	exon	2037057	2037213	.	+	.	ID=exon-XM_012376077.1-10;Dbxref=GeneID:105677459%2CGenbank:XM_012376077.1;Parent=rna-XM_012376077.1
NW_012160815.1	Gnomon	exon	2037284	2037556	.	+	.	ID=exon-XM_012376077.1-11;Dbxref=GeneID:105677459%2CGenbank:XM_012376077.1;Parent=rna-XM_012376077.1
NW_012160815.1	Gnomon	exon	2038069	2038161	.	+	.	ID=exon-XM_012376077.1-12;Dbxref=GeneID:105677459%2CGenbank:XM_012376077.1;Parent=rna-XM_012376077.1
NW_012160815.1	Gnomon	exon	2038413	2042952	.	+	.	ID=exon-XM_012376077.1-13;Dbxref=GeneID:105677459%2CGenbank:XM_012376077.1;Parent=rna-XM_012376077.1
NW_012160815.1	Gnomon	exon	502683	503820	.	-	.	ID=exon-XM_012376303.1-2;Dbxref=GeneID:105677583%2CGenbank:XM_012376303.1;Parent=rna-XM_012376303.1
NW_012160815.1	Gnomon	exon	500668	500748	.	-	.	ID=exon-XM_012376303.1-3;Dbxref=GeneID:105677583%2CGenbank:XM_012376303.1;Parent=rna-XM_012376303.1
NW_012160815.1	Gnomon	exon	504218	504300	.	-	.	ID=exon-XM_012376303.1-1;Dbxref=GeneID:105677583%2CGenbank:XM_012376303.1;Parent=rna-XM_012376303.1
NW_012160815.1	Gnomon	CDS	1119779	1119946	.	-	0	Name=XP_012231548.1;ID=cds-XP_012231548.1;Dbxref=GeneID:105677475%2CGenbank:XP_012231548.1;Parent=rna-XM_012376125.1
NW_012160815.1	Gnomon	CDS	1119043	1119345	.	-	0	Name=XP_012231548.1;ID=cds-XP_012231548.1;Dbxref=GeneID:105677475%2CGenbank:XP_012231548.1;Parent=rna-XM_012376125.1
NW_012160815.1	Gnomon	CDS	1118713	1118889	.	-	0	Name=XP_012231548.1;ID=cds-XP_012231548.1;Dbxref=GeneID:105677475%2CGenbank:XP_012231548.1;Parent=rna-XM_012376125.1
NW_012160815.1	Gnomon	exon	487451	487729	.	-	.	ID=exon-XM_012376303.1-8;Dbxref=GeneID:105677583%2CGenbank:XM_012376303.1;Parent=rna-XM_012376303.1
NW_012160815.1	Gnomon	mRNA	713023	1011751	.	-	.	Name=XM_012376105.1;ID=rna-XM_012376105.1;Dbxref=GeneID:105677469%2CGenbank:XM_012376105.1;Parent=gene-LOC105677469
NW_012160815.1	Gnomon	exon	487172	487253	.	-	.	ID=exon-XM_012376303.1-9;Dbxref=GeneID:105677583%2CGenbank:XM_012376303.1;Parent=rna-XM_012376303.1
NW_012160815.1	Gnomon	exon	489165	489366	.	-	.	ID=exon-XM_012376303.1-6;Dbxref=GeneID:105677583%2CGenbank:XM_012376303.1;Parent=rna-XM_012376303.1
NW_012160815.1	Gnomon	exon	487795	487920	.	-	.	ID=exon-XM_012376303.1-7;Dbxref=GeneID:105677583%2CGenbank:XM_012376303.1;Parent=rna-XM_012376303.1
NW_012160815.1	Gnomon	exon	499934	500095	.	-	.	ID=exon-XM_012376303.1-4;Dbxref=GeneID:105677583%2CGenbank:XM_012376303.1;Parent=rna-XM_012376303.1
NW_012160815.1	Gnomon	exon	489837	490011	.	-	.	ID=exon-XM_012376303.1-5;Dbxref=GeneID:105677583%2CGenbank:XM_012376303.1;Parent=rna-XM_012376303.1
NW_012160815.1	Gnomon	exon	302059	303391	.	+	.	ID=exon-XM_012376274.1-3;Dbxref=GeneID:105677562%2CGenbank:XM_012376274.1;Parent=rna-XM_012376274.1
NW_012160815.1	Gnomon	exon	303469	303650	.	+	.	ID=exon-XM_012376274.1-4;Dbxref=GeneID:105677562%2CGenbank:XM_012376274.1;Parent=rna-XM_012376274.1
NW_012160815.1	Gnomon	exon	303859	304018	.	+	.	ID=exon-XM_012376274.1-5;Dbxref=GeneID:105677562%2CGenbank:XM_012376274.1;Parent=rna-XM_012376274.1
NW_012160815.1	Gnomon	exon	304262	304435	.	+	.	ID=exon-XM_012376274.1-6;Dbxref=GeneID:105677562%2CGenbank:XM_012376274.1;Parent=rna-XM_012376274.1
NW_012160815.1	Gnomon	exon	304528	304689	.	+	.	ID=exon-XM_012376274.1-7;Dbxref=GeneID:105677562%2CGenbank:XM_012376274.1;Parent=rna-XM_012376274.1
NW_012160815.1	Gnomon	exon	304794	305052	.	+	.	ID=exon-XM_012376274.1-8;Dbxref=GeneID:105677562%2CGenbank:XM_012376274.1;Parent=rna-XM_012376274.1
NW_012160815.1	Gnomon	exon	305158	305246	.	+	.	ID=exon-XM_012376274.1-9;Dbxref=GeneID:105677562%2CGenbank:XM_012376274.1;Parent=rna-XM_012376274.1
NW_012160815.1	Gnomon	exon	300873	301117	.	+	.	ID=exon-XM_012376274.1-1;Dbxref=GeneID:105677562%2CGenbank:XM_012376274.1;Parent=rna-XM_012376274.1
NW_012160815.1	Gnomon	exon	301722	301865	.	+	.	ID=exon-XM_012376274.1-2;Dbxref=GeneID:105677562%2CGenbank:XM_012376274.1;Parent=rna-XM_012376274.1
NW_012160815.1	Gnomon	mRNA	2354697	2359439	.	-	.	Name=XM_012376344.1;ID=rna-XM_012376344.1;Dbxref=GeneID:105677611%2CGenbank:XM_012376344.1;Parent=gene-LOC105677611
NW_012160815.1	Gnomon	exon	2234018	2234102	.	+	.	ID=exon-XM_012375957.1-11;Dbxref=GeneID:105677380%2CGenbank:XM_012375957.1;Note=The sequence of the model RefSeq transcript was modified relative to this genomic sequence to represent the inferred CDS: inserted 4 bases in 2 codons%3B deleted 1 base in 1 codon;Parent=rna-XM_012375957.1
NW_012160815.1	Gnomon	exon	2234104	2234258	.	+	.	ID=exon-XM_012375957.1-12;Dbxref=GeneID:105677380%2CGenbank:XM_012375957.1;Note=The sequence of the model RefSeq transcript was modified relative to this genomic sequence to represent the inferred CDS: inserted 4 bases in 2 codons%3B deleted 1 base in 1 codon;Parent=rna-XM_012375957.1
NW_012160815.1	Gnomon	mRNA	2044634	2052287	.	+	.	Name=XM_012376096.1;ID=rna-XM_012376096.1;Dbxref=GeneID:105677464%2CGenbank:XM_012376096.1;Parent=gene-LOC105677464
NW_012160815.1	Gnomon	exon	2233719	2233901	.	+	.	ID=exon-XM_012375957.1-10;Dbxref=GeneID:105677380%2CGenbank:XM_012375957.1;Note=The sequence of the model RefSeq transcript was modified relative to this genomic sequence to represent the inferred CDS: inserted 4 bases in 2 codons%3B deleted 1 base in 1 codon;Parent=rna-XM_012375957.1
NW_012160815.1	Gnomon	exon	129970	130115	.	-	.	ID=exon-XM_012376251.1-1;Dbxref=GeneID:105677550%2CGenbank:XM_012376251.1;Parent=rna-XM_012376251.1
NW_012160815.1	Gnomon	exon	129459	129581	.	-	.	ID=exon-XM_012376251.1-2;Dbxref=GeneID:105677550%2CGenbank:XM_012376251.1;Parent=rna-XM_012376251.1
NW_012160815.1	Gnomon	exon	128650	128986	.	-	.	ID=exon-XM_012376251.1-3;Dbxref=GeneID:105677550%2CGenbank:XM_012376251.1;Parent=rna-XM_012376251.1
NW_012160815.1	Gnomon	exon	124296	128575	.	-	.	ID=exon-XM_012376251.1-4;Dbxref=GeneID:105677550%2CGenbank:XM_012376251.1;Parent=rna-XM_012376251.1
NW_012160815.1	Gnomon	exon	99779	99974	.	-	.	ID=exon-XM_012376138.1-2;Dbxref=GeneID:105677487%2CGenbank:XM_012376138.1;Parent=rna-XM_012376138.1
NW_012160815.1	Gnomon	exon	99323	99648	.	-	.	ID=exon-XM_012376138.1-3;Dbxref=GeneID:105677487%2CGenbank:XM_012376138.1;Parent=rna-XM_012376138.1
NW_012160815.1	Gnomon	exon	100063	100160	.	-	.	ID=exon-XM_012376138.1-1;Dbxref=GeneID:105677487%2CGenbank:XM_012376138.1;Parent=rna-XM_012376138.1
NW_012160815.1	Gnomon	exon	2234260	2234302	.	+	.	ID=exon-XM_012375957.1-13;Dbxref=GeneID:105677380%2CGenbank:XM_012375957.1;Note=The sequence of the model RefSeq transcript was modified relative to this genomic sequence to represent the inferred CDS: inserted 4 bases in 2 codons%3B deleted 1 base in 1 codon;Parent=rna-XM_012375957.1
NW_012160815.1	Gnomon	exon	2234438	2235307	.	+	.	ID=exon-XM_012375957.1-14;Dbxref=GeneID:105677380%2CGenbank:XM_012375957.1;Note=The sequence of the model RefSeq transcript was modified relative to this genomic sequence to represent the inferred CDS: inserted 4 bases in 2 codons%3B deleted 1 base in 1 codon;Parent=rna-XM_012375957.1
NW_012160815.1	Gnomon	exon	97746	98753	.	-	.	ID=exon-XM_012376138.1-6;Dbxref=GeneID:105677487%2CGenbank:XM_012376138.1;Parent=rna-XM_012376138.1
NW_012160815.1	Gnomon	mRNA	1585478	1587200	.	-	.	Name=XM_012375997.1;ID=rna-XM_012375997.1;Dbxref=GeneID:105677397%2CGenbank:XM_012375997.1;Parent=gene-LOC105677397
NW_012160815.1	Gnomon	exon	99071	99215	.	-	.	ID=exon-XM_012376138.1-4;Dbxref=GeneID:105677487%2CGenbank:XM_012376138.1;Parent=rna-XM_012376138.1
NW_012160815.1	Gnomon	exon	98859	98971	.	-	.	ID=exon-XM_012376138.1-5;Dbxref=GeneID:105677487%2CGenbank:XM_012376138.1;Parent=rna-XM_012376138.1
NW_012160815.1	Gnomon	mRNA	504719	508613	.	-	.	Name=XM_012376346.1;ID=rna-XM_012376346.1;Dbxref=GeneID:105677612%2CGenbank:XM_012376346.1;Parent=gene-LOC105677612
NW_012160815.1	Gnomon	CDS	2282864	2282891	.	+	0	Name=XP_012231643.1;ID=cds-XP_012231643.1;Dbxref=GeneID:105677529%2CGenbank:XP_012231643.1;Note=The sequence of the model RefSeq protein was modified relative to this genomic sequence to represent the inferred CDS: deleted 1 base in 1 codon;Parent=rna-XM_012376220.1
NW_012160815.1	Gnomon	CDS	2283338	2283464	.	+	0	Name=XP_012231643.1;ID=cds-XP_012231643.1;Dbxref=GeneID:105677529%2CGenbank:XP_012231643.1;Note=The sequence of the model RefSeq protein was modified relative to this genomic sequence to represent the inferred CDS: deleted 1 base in 1 codon;Parent=rna-XM_012376220.1
NW_012160815.1	Gnomon	CDS	2283554	2283682	.	+	0	Name=XP_012231643.1;ID=cds-XP_012231643.1;Dbxref=GeneID:105677529%2CGenbank:XP_012231643.1;Note=The sequence of the model RefSeq protein was modified relative to this genomic sequence to represent the inferred CDS: deleted 1 base in 1 codon;Parent=rna-XM_012376220.1
NW_012160815.1	Gnomon	CDS	2283772	2284057	.	+	0	Name=XP_012231643.1;ID=cds-XP_012231643.1;Dbxref=GeneID:105677529%2CGenbank:XP_012231643.1;Note=The sequence of the model RefSeq protein was modified relative to this genomic sequence to represent the inferred CDS: deleted 1 base in 1 codon;Parent=rna-XM_012376220.1
NW_012160815.1	Gnomon	CDS	2284059	2284280	.	+	0	Name=XP_012231643.1;ID=cds-XP_012231643.1;Dbxref=GeneID:105677529%2CGenbank:XP_012231643.1;Note=The sequence of the model RefSeq protein was modified relative to this genomic sequence to represent the inferred CDS: deleted 1 base in 1 codon;Parent=rna-XM_012376220.1
NW_012160815.1	Gnomon	exon	149932	150085	.	+	.	ID=exon-XM_012376227.1-1;Dbxref=GeneID:105677535%2CGenbank:XM_012376227.1;Parent=rna-XM_012376227.1
NW_012160815.1	Gnomon	exon	150220	150422	.	+	.	ID=exon-XM_012376227.1-2;Dbxref=GeneID:105677535%2CGenbank:XM_012376227.1;Parent=rna-XM_012376227.1
NW_012160815.1	Gnomon	exon	150498	152630	.	+	.	ID=exon-XM_012376227.1-3;Dbxref=GeneID:105677535%2CGenbank:XM_012376227.1;Parent=rna-XM_012376227.1
NW_012160815.1	Gnomon	mRNA	2208200	2211036	.	+	.	Name=XM_012376190.1;ID=rna-XM_012376190.1;Dbxref=GeneID:105677514%2CGenbank:XM_012376190.1;Parent=gene-LOC105677514
NW_012160815.1	Gnomon	CDS	1577141	1577199	.	+	0	Name=XP_012231403.1;ID=cds-XP_012231403.1;Dbxref=GeneID:105677384%2CGenbank:XP_012231403.1;Parent=rna-XM_012375980.1
NW_012160815.1	Gnomon	CDS	1578107	1578260	.	+	0	Name=XP_012231403.1;ID=cds-XP_012231403.1;Dbxref=GeneID:105677384%2CGenbank:XP_012231403.1;Parent=rna-XM_012375980.1
NW_012160815.1	Gnomon	CDS	1579058	1579244	.	+	0	Name=XP_012231403.1;ID=cds-XP_012231403.1;Dbxref=GeneID:105677384%2CGenbank:XP_012231403.1;Parent=rna-XM_012375980.1
NW_012160815.1	Gnomon	CDS	1579713	1579802	.	+	0	Name=XP_012231403.1;ID=cds-XP_012231403.1;Dbxref=GeneID:105677384%2CGenbank:XP_012231403.1;Parent=rna-XM_012375980.1
NW_012160815.1	Gnomon	CDS	1580063	1580412	.	+	0	Name=XP_012231403.1;ID=cds-XP_012231403.1;Dbxref=GeneID:105677384%2CGenbank:XP_012231403.1;Parent=rna-XM_012375980.1
NW_012160815.1	Gnomon	CDS	1580906	1581103	.	+	0	Name=XP_012231403.1;ID=cds-XP_012231403.1;Dbxref=GeneID:105677384%2CGenbank:XP_012231403.1;Parent=rna-XM_012375980.1
NW_012160815.1	Gnomon	CDS	1581195	1581490	.	+	0	Name=XP_012231403.1;ID=cds-XP_012231403.1;Dbxref=GeneID:105677384%2CGenbank:XP_012231403.1;Parent=rna-XM_012375980.1
NW_012160815.1	Gnomon	CDS	1581575	1581701	.	+	0	Name=XP_012231403.1;ID=cds-XP_012231403.1;Dbxref=GeneID:105677384%2CGenbank:XP_012231403.1;Parent=rna-XM_012375980.1
NW_012160815.1	Gnomon	CDS	1581771	1581934	.	+	0	Name=XP_012231403.1;ID=cds-XP_012231403.1;Dbxref=GeneID:105677384%2CGenbank:XP_012231403.1;Parent=rna-XM_012375980.1
NW_012160815.1	Gnomon	CDS	1582009	1582303	.	+	0	Name=XP_012231403.1;ID=cds-XP_012231403.1;Dbxref=GeneID:105677384%2CGenbank:XP_012231403.1;Parent=rna-XM_012375980.1
NW_012160815.1	Gnomon	CDS	1582797	1582907	.	+	0	Name=XP_012231403.1;ID=cds-XP_012231403.1;Dbxref=GeneID:105677384%2CGenbank:XP_012231403.1;Parent=rna-XM_012375980.1
NW_012160815.1	Gnomon	CDS	1583114	1583284	.	+	0	Name=XP_012231403.1;ID=cds-XP_012231403.1;Dbxref=GeneID:105677384%2CGenbank:XP_012231403.1;Parent=rna-XM_012375980.1
NW_012160815.1	Gnomon	CDS	1571173	1571269	.	+	0	Name=XP_012231393.1;ID=cds-XP_012231393.1;Dbxref=GeneID:105677384%2CGenbank:XP_012231393.1;Parent=rna-XM_012375970.1
NW_012160815.1	Gnomon	CDS	1571760	1571937	.	+	0	Name=XP_012231393.1;ID=cds-XP_012231393.1;Dbxref=GeneID:105677384%2CGenbank:XP_012231393.1;Parent=rna-XM_012375970.1
NW_012160815.1	Gnomon	CDS	1578107	1578260	.	+	0	Name=XP_012231393.1;ID=cds-XP_012231393.1;Dbxref=GeneID:105677384%2CGenbank:XP_012231393.1;Parent=rna-XM_012375970.1
NW_012160815.1	Gnomon	CDS	1579058	1579244	.	+	0	Name=XP_012231393.1;ID=cds-XP_012231393.1;Dbxref=GeneID:105677384%2CGenbank:XP_012231393.1;Parent=rna-XM_012375970.1
NW_012160815.1	Gnomon	CDS	1579713	1579802	.	+	0	Name=XP_012231393.1;ID=cds-XP_012231393.1;Dbxref=GeneID:105677384%2CGenbank:XP_012231393.1;Parent=rna-XM_012375970.1
NW_012160815.1	Gnomon	CDS	1580063	1580412	.	+	0	Name=XP_012231393.1;ID=cds-XP_012231393.1;Dbxref=GeneID:105677384%2CGenbank:XP_012231393.1;Parent=rna-XM_012375970.1
NW_012160815.1	Gnomon	CDS	1580906	1581103	.	+	0	Name=XP_012231393.1;ID=cds-XP_012231393.1;Dbxref=GeneID:105677384%2CGenbank:XP_012231393.1;Parent=rna-XM_012375970.1
NW_012160815.1	Gnomon	CDS	1581195	1581490	.	+	0	Name=XP_012231393.1;ID=cds-XP_012231393.1;Dbxref=GeneID:105677384%2CGenbank:XP_012231393.1;Parent=rna-XM_012375970.1
NW_012160815.1	Gnomon	CDS	1581575	1581701	.	+	0	Name=XP_012231393.1;ID=cds-XP_012231393.1;Dbxref=GeneID:105677384%2CGenbank:XP_012231393.1;Parent=rna-XM_012375970.1
NW_012160815.1	Gnomon	CDS	1581771	1581934	.	+	0	Name=XP_012231393.1;ID=cds-XP_012231393.1;Dbxref=GeneID:105677384%2CGenbank:XP_012231393.1;Parent=rna-XM_012375970.1
NW_012160815.1	Gnomon	CDS	1582009	1582303	.	+	0	Name=XP_012231393.1;ID=cds-XP_012231393.1;Dbxref=GeneID:105677384%2CGenbank:XP_012231393.1;Parent=rna-XM_012375970.1
NW_012160815.1	Gnomon	CDS	1582797	1582907	.	+	0	Name=XP_012231393.1;ID=cds-XP_012231393.1;Dbxref=GeneID:105677384%2CGenbank:XP_012231393.1;Parent=rna-XM_012375970.1
NW_012160815.1	Gnomon	CDS	1583114	1583284	.	+	0	Name=XP_012231393.1;ID=cds-XP_012231393.1;Dbxref=GeneID:105677384%2CGenbank:XP_012231393.1;Parent=rna-XM_012375970.1
NW_012160815.1	Gnomon	CDS	1115437	1115476	.	+	0	Name=XP_012231549.1;ID=cds-XP_012231549.1;Dbxref=GeneID:105677477%2CGenbank:XP_012231549.1;Parent=rna-XM_012376126.1
NW_012160815.1	Gnomon	CDS	1115694	1115965	.	+	0	Name=XP_012231549.1;ID=cds-XP_012231549.1;Dbxref=GeneID:105677477%2CGenbank:XP_012231549.1;Parent=rna-XM_012376126.1
NW_012160815.1	Gnomon	CDS	1116512	1116814	.	+	0	Name=XP_012231549.1;ID=cds-XP_012231549.1;Dbxref=GeneID:105677477%2CGenbank:XP_012231549.1;Parent=rna-XM_012376126.1
NW_012160815.1	Gnomon	CDS	1116932	1117093	.	+	0	Name=XP_012231549.1;ID=cds-XP_012231549.1;Dbxref=GeneID:105677477%2CGenbank:XP_012231549.1;Parent=rna-XM_012376126.1
NW_012160815.1	Gnomon	mRNA	713023	1011748	.	-	.	Name=XM_012376106.1;ID=rna-XM_012376106.1;Dbxref=GeneID:105677469%2CGenbank:XM_012376106.1;Parent=gene-LOC105677469
NW_012160815.1	Gnomon	exon	1482653	1482866	.	+	.	ID=exon-XM_012376312.1-13;Dbxref=GeneID:105677589%2CGenbank:XM_012376312.1;Parent=rna-XM_012376312.1
NW_012160815.1	Gnomon	exon	1483162	1484031	.	+	.	ID=exon-XM_012376312.1-14;Dbxref=GeneID:105677589%2CGenbank:XM_012376312.1;Parent=rna-XM_012376312.1
NW_012160815.1	Gnomon	exon	1480918	1481076	.	+	.	ID=exon-XM_012376312.1-11;Dbxref=GeneID:105677589%2CGenbank:XM_012376312.1;Parent=rna-XM_012376312.1
NW_012160815.1	Gnomon	exon	1482069	1482281	.	+	.	ID=exon-XM_012376312.1-12;Dbxref=GeneID:105677589%2CGenbank:XM_012376312.1;Parent=rna-XM_012376312.1
NW_012160815.1	Gnomon	exon	1480520	1480656	.	+	.	ID=exon-XM_012376312.1-10;Dbxref=GeneID:105677589%2CGenbank:XM_012376312.1;Parent=rna-XM_012376312.1
NW_012160815.1	Gnomon	exon	18438	19010	.	+	.	ID=exon-XM_012376140.1-3;Dbxref=GeneID:105677488%2CGenbank:XM_012376140.1;Parent=rna-XM_012376140.1
NW_012160815.1	Gnomon	exon	17530	17880	.	+	.	ID=exon-XM_012376140.1-1;Dbxref=GeneID:105677488%2CGenbank:XM_012376140.1;Parent=rna-XM_012376140.1
NW_012160815.1	Gnomon	exon	18281	18350	.	+	.	ID=exon-XM_012376140.1-2;Dbxref=GeneID:105677488%2CGenbank:XM_012376140.1;Parent=rna-XM_012376140.1
NW_012160815.1	Gnomon	exon	308127	309504	.	+	.	ID=exon-XM_012376274.1-16;Dbxref=GeneID:105677562%2CGenbank:XM_012376274.1;Parent=rna-XM_012376274.1
NW_012160815.1	Gnomon	exon	306385	306611	.	+	.	ID=exon-XM_012376274.1-12;Dbxref=GeneID:105677562%2CGenbank:XM_012376274.1;Parent=rna-XM_012376274.1
NW_012160815.1	Gnomon	exon	306767	307023	.	+	.	ID=exon-XM_012376274.1-13;Dbxref=GeneID:105677562%2CGenbank:XM_012376274.1;Parent=rna-XM_012376274.1
NW_012160815.1	Gnomon	exon	307122	307333	.	+	.	ID=exon-XM_012376274.1-14;Dbxref=GeneID:105677562%2CGenbank:XM_012376274.1;Parent=rna-XM_012376274.1
NW_012160815.1	Gnomon	exon	307416	307801	.	+	.	ID=exon-XM_012376274.1-15;Dbxref=GeneID:105677562%2CGenbank:XM_012376274.1;Parent=rna-XM_012376274.1
NW_012160815.1	Gnomon	exon	305317	305744	.	+	.	ID=exon-XM_012376274.1-10;Dbxref=GeneID:105677562%2CGenbank:XM_012376274.1;Parent=rna-XM_012376274.1
NW_012160815.1	Gnomon	exon	305832	306306	.	+	.	ID=exon-XM_012376274.1-11;Dbxref=GeneID:105677562%2CGenbank:XM_012376274.1;Parent=rna-XM_012376274.1
NW_012160815.1	Gnomon	CDS	2272158	2272664	.	-	0	Name=XP_012231640.1;ID=cds-XP_012231640.1;Dbxref=GeneID:105677528%2CGenbank:XP_012231640.1;Parent=rna-XM_012376217.1
NW_012160815.1	Gnomon	CDS	2271554	2271734	.	-	0	Name=XP_012231640.1;ID=cds-XP_012231640.1;Dbxref=GeneID:105677528%2CGenbank:XP_012231640.1;Parent=rna-XM_012376217.1
NW_012160815.1	Gnomon	CDS	2267735	2267863	.	-	0	Name=XP_012231640.1;ID=cds-XP_012231640.1;Dbxref=GeneID:105677528%2CGenbank:XP_012231640.1;Parent=rna-XM_012376217.1
NW_012160815.1	Gnomon	CDS	2264226	2264425	.	-	0	Name=XP_012231640.1;ID=cds-XP_012231640.1;Dbxref=GeneID:105677528%2CGenbank:XP_012231640.1;Parent=rna-XM_012376217.1
NW_012160815.1	Gnomon	mRNA	2044637	2052287	.	+	.	Name=XM_012376097.1;ID=rna-XM_012376097.1;Dbxref=GeneID:105677464%2CGenbank:XM_012376097.1;Parent=gene-LOC105677464
NW_012160815.1	Gnomon	mRNA	1492581	1495924	.	-	.	Name=XM_012376347.1;ID=rna-XM_012376347.1;Dbxref=GeneID:105677613%2CGenbank:XM_012376347.1;Parent=gene-LOC105677613
NW_012160815.1	Gnomon	exon	300873	301117	.	+	.	ID=exon-XM_012376275.1-1;Dbxref=GeneID:105677562%2CGenbank:XM_012376275.1;Parent=rna-XM_012376275.1
NW_012160815.1	Gnomon	exon	304528	304689	.	+	.	ID=exon-XM_012376275.1-8;Dbxref=GeneID:105677562%2CGenbank:XM_012376275.1;Parent=rna-XM_012376275.1
NW_012160815.1	Gnomon	exon	304794	305052	.	+	.	ID=exon-XM_012376275.1-9;Dbxref=GeneID:105677562%2CGenbank:XM_012376275.1;Parent=rna-XM_012376275.1
NW_012160815.1	Gnomon	exon	303859	304018	.	+	.	ID=exon-XM_012376275.1-6;Dbxref=GeneID:105677562%2CGenbank:XM_012376275.1;Parent=rna-XM_012376275.1
NW_012160815.1	Gnomon	exon	304274	304435	.	+	.	ID=exon-XM_012376275.1-7;Dbxref=GeneID:105677562%2CGenbank:XM_012376275.1;Parent=rna-XM_012376275.1
NW_012160815.1	Gnomon	exon	302059	303391	.	+	.	ID=exon-XM_012376275.1-4;Dbxref=GeneID:105677562%2CGenbank:XM_012376275.1;Parent=rna-XM_012376275.1
NW_012160815.1	Gnomon	exon	303469	303650	.	+	.	ID=exon-XM_012376275.1-5;Dbxref=GeneID:105677562%2CGenbank:XM_012376275.1;Parent=rna-XM_012376275.1
NW_012160815.1	Gnomon	exon	301478	301636	.	+	.	ID=exon-XM_012376275.1-2;Dbxref=GeneID:105677562%2CGenbank:XM_012376275.1;Parent=rna-XM_012376275.1
NW_012160815.1	Gnomon	exon	301722	301865	.	+	.	ID=exon-XM_012376275.1-3;Dbxref=GeneID:105677562%2CGenbank:XM_012376275.1;Parent=rna-XM_012376275.1
NW_012160815.1	Gnomon	CDS	1562510	1562606	.	+	0	Name=XP_012231400.1;ID=cds-XP_012231400.1;Dbxref=GeneID:105677384%2CGenbank:XP_012231400.1;Parent=rna-XM_012375977.1
NW_012160815.1	Gnomon	CDS	1571760	1571937	.	+	0	Name=XP_012231400.1;ID=cds-XP_012231400.1;Dbxref=GeneID:105677384%2CGenbank:XP_012231400.1;Parent=rna-XM_012375977.1
NW_012160815.1	Gnomon	CDS	1578107	1578260	.	+	0	Name=XP_012231400.1;ID=cds-XP_012231400.1;Dbxref=GeneID:105677384%2CGenbank:XP_012231400.1;Parent=rna-XM_012375977.1
NW_012160815.1	Gnomon	CDS	1579058	1579244	.	+	0	Name=XP_012231400.1;ID=cds-XP_012231400.1;Dbxref=GeneID:105677384%2CGenbank:XP_012231400.1;Parent=rna-XM_012375977.1
NW_012160815.1	Gnomon	CDS	1579713	1579802	.	+	0	Name=XP_012231400.1;ID=cds-XP_012231400.1;Dbxref=GeneID:105677384%2CGenbank:XP_012231400.1;Parent=rna-XM_012375977.1
NW_012160815.1	Gnomon	CDS	1580063	1580412	.	+	0	Name=XP_012231400.1;ID=cds-XP_012231400.1;Dbxref=GeneID:105677384%2CGenbank:XP_012231400.1;Parent=rna-XM_012375977.1
NW_012160815.1	Gnomon	CDS	1580906	1581103	.	+	0	Name=XP_012231400.1;ID=cds-XP_012231400.1;Dbxref=GeneID:105677384%2CGenbank:XP_012231400.1;Parent=rna-XM_012375977.1
NW_012160815.1	Gnomon	CDS	1581195	1581490	.	+	0	Name=XP_012231400.1;ID=cds-XP_012231400.1;Dbxref=GeneID:105677384%2CGenbank:XP_012231400.1;Parent=rna-XM_012375977.1
NW_012160815.1	Gnomon	CDS	1581575	1581701	.	+	0	Name=XP_012231400.1;ID=cds-XP_012231400.1;Dbxref=GeneID:105677384%2CGenbank:XP_012231400.1;Parent=rna-XM_012375977.1
NW_012160815.1	Gnomon	CDS	1581771	1581934	.	+	0	Name=XP_012231400.1;ID=cds-XP_012231400.1;Dbxref=GeneID:105677384%2CGenbank:XP_012231400.1;Parent=rna-XM_012375977.1
NW_012160815.1	Gnomon	CDS	1582009	1582303	.	+	0	Name=XP_012231400.1;ID=cds-XP_012231400.1;Dbxref=GeneID:105677384%2CGenbank:XP_012231400.1;Parent=rna-XM_012375977.1
NW_012160815.1	Gnomon	CDS	1582797	1582907	.	+	0	Name=XP_012231400.1;ID=cds-XP_012231400.1;Dbxref=GeneID:105677384%2CGenbank:XP_012231400.1;Parent=rna-XM_012375977.1
NW_012160815.1	Gnomon	CDS	1583114	1583284	.	+	0	Name=XP_012231400.1;ID=cds-XP_012231400.1;Dbxref=GeneID:105677384%2CGenbank:XP_012231400.1;Parent=rna-XM_012375977.1
NW_012160815.1	Gnomon	CDS	1568946	1568947	.	+	0	Name=XP_012231390.1;ID=cds-XP_012231390.1;Dbxref=GeneID:105677384%2CGenbank:XP_012231390.1;Parent=rna-XM_012375967.1
NW_012160815.1	Gnomon	CDS	1571121	1571269	.	+	0	Name=XP_012231390.1;ID=cds-XP_012231390.1;Dbxref=GeneID:105677384%2CGenbank:XP_012231390.1;Parent=rna-XM_012375967.1
NW_012160815.1	Gnomon	CDS	1571760	1571937	.	+	0	Name=XP_012231390.1;ID=cds-XP_012231390.1;Dbxref=GeneID:105677384%2CGenbank:XP_012231390.1;Parent=rna-XM_012375967.1
NW_012160815.1	Gnomon	CDS	1578107	1578260	.	+	0	Name=XP_012231390.1;ID=cds-XP_012231390.1;Dbxref=GeneID:105677384%2CGenbank:XP_012231390.1;Parent=rna-XM_012375967.1
NW_012160815.1	Gnomon	CDS	1579058	1579244	.	+	0	Name=XP_012231390.1;ID=cds-XP_012231390.1;Dbxref=GeneID:105677384%2CGenbank:XP_012231390.1;Parent=rna-XM_012375967.1
NW_012160815.1	Gnomon	CDS	1579713	1579802	.	+	0	Name=XP_012231390.1;ID=cds-XP_012231390.1;Dbxref=GeneID:105677384%2CGenbank:XP_012231390.1;Parent=rna-XM_012375967.1
NW_012160815.1	Gnomon	CDS	1580063	1580412	.	+	0	Name=XP_012231390.1;ID=cds-XP_012231390.1;Dbxref=GeneID:105677384%2CGenbank:XP_012231390.1;Parent=rna-XM_012375967.1
NW_012160815.1	Gnomon	CDS	1580906	1581103	.	+	0	Name=XP_012231390.1;ID=cds-XP_012231390.1;Dbxref=GeneID:105677384%2CGenbank:XP_012231390.1;Parent=rna-XM_012375967.1
NW_012160815.1	Gnomon	CDS	1581195	1581490	.	+	0	Name=XP_012231390.1;ID=cds-XP_012231390.1;Dbxref=GeneID:105677384%2CGenbank:XP_012231390.1;Parent=rna-XM_012375967.1
NW_012160815.1	Gnomon	CDS	1581575	1581701	.	+	0	Name=XP_012231390.1;ID=cds-XP_012231390.1;Dbxref=GeneID:105677384%2CGenbank:XP_012231390.1;Parent=rna-XM_012375967.1
NW_012160815.1	Gnomon	CDS	1581771	1581934	.	+	0	Name=XP_012231390.1;ID=cds-XP_012231390.1;Dbxref=GeneID:105677384%2CGenbank:XP_012231390.1;Parent=rna-XM_012375967.1
NW_012160815.1	Gnomon	CDS	1582009	1582303	.	+	0	Name=XP_012231390.1;ID=cds-XP_012231390.1;Dbxref=GeneID:105677384%2CGenbank:XP_012231390.1;Parent=rna-XM_012375967.1
NW_012160815.1	Gnomon	CDS	1582797	1582907	.	+	0	Name=XP_012231390.1;ID=cds-XP_012231390.1;Dbxref=GeneID:105677384%2CGenbank:XP_012231390.1;Parent=rna-XM_012375967.1
NW_012160815.1	Gnomon	CDS	1583114	1583284	.	+	0	Name=XP_012231390.1;ID=cds-XP_012231390.1;Dbxref=GeneID:105677384%2CGenbank:XP_012231390.1;Parent=rna-XM_012375967.1
NW_012160815.1	Gnomon	mRNA	1532245	1533988	.	+	.	Name=XM_012375998.1;ID=rna-XM_012375998.1;Dbxref=GeneID:105677398%2CGenbank:XM_012375998.1;Parent=gene-LOC105677398
NW_012160815.1	Gnomon	mRNA	1713768	1721494	.	+	.	Name=XM_012376201.1;ID=rna-XM_012376201.1;Dbxref=GeneID:105677521%2CGenbank:XM_012376201.1;Parent=gene-LOC105677521
NW_012160815.1	Gnomon	exon	504218	504300	.	-	.	ID=exon-XM_012376302.1-1;Dbxref=GeneID:105677583%2CGenbank:XM_012376302.1;Parent=rna-XM_012376302.1
NW_012160815.1	Gnomon	exon	502683	503820	.	-	.	ID=exon-XM_012376302.1-2;Dbxref=GeneID:105677583%2CGenbank:XM_012376302.1;Parent=rna-XM_012376302.1
NW_012160815.1	Gnomon	exon	500668	500748	.	-	.	ID=exon-XM_012376302.1-3;Dbxref=GeneID:105677583%2CGenbank:XM_012376302.1;Parent=rna-XM_012376302.1
NW_012160815.1	Gnomon	exon	499934	500095	.	-	.	ID=exon-XM_012376302.1-4;Dbxref=GeneID:105677583%2CGenbank:XM_012376302.1;Parent=rna-XM_012376302.1
NW_012160815.1	Gnomon	CDS	1119779	1119946	.	-	0	Name=XP_012231546.1;ID=cds-XP_012231546.1;Dbxref=GeneID:105677475%2CGenbank:XP_012231546.1;Parent=rna-XM_012376123.1
NW_012160815.1	Gnomon	CDS	1119043	1119345	.	-	0	Name=XP_012231546.1;ID=cds-XP_012231546.1;Dbxref=GeneID:105677475%2CGenbank:XP_012231546.1;Parent=rna-XM_012376123.1
NW_012160815.1	Gnomon	CDS	1118713	1118889	.	-	0	Name=XP_012231546.1;ID=cds-XP_012231546.1;Dbxref=GeneID:105677475%2CGenbank:XP_012231546.1;Parent=rna-XM_012376123.1
NW_012160815.1	Gnomon	exon	489837	490008	.	-	.	ID=exon-XM_012376302.1-5;Dbxref=GeneID:105677583%2CGenbank:XM_012376302.1;Parent=rna-XM_012376302.1
NW_012160815.1	Gnomon	exon	489165	489369	.	-	.	ID=exon-XM_012376302.1-6;Dbxref=GeneID:105677583%2CGenbank:XM_012376302.1;Parent=rna-XM_012376302.1
NW_012160815.1	Gnomon	exon	487795	487920	.	-	.	ID=exon-XM_012376302.1-7;Dbxref=GeneID:105677583%2CGenbank:XM_012376302.1;Parent=rna-XM_012376302.1
NW_012160815.1	Gnomon	exon	487451	487729	.	-	.	ID=exon-XM_012376302.1-8;Dbxref=GeneID:105677583%2CGenbank:XM_012376302.1;Parent=rna-XM_012376302.1
NW_012160815.1	Gnomon	exon	487172	487253	.	-	.	ID=exon-XM_012376302.1-9;Dbxref=GeneID:105677583%2CGenbank:XM_012376302.1;Parent=rna-XM_012376302.1
NW_012160815.1	Gnomon	mRNA	2208793	2211036	.	+	.	Name=XM_012376191.1;ID=rna-XM_012376191.1;Dbxref=GeneID:105677514%2CGenbank:XM_012376191.1;Parent=gene-LOC105677514
NW_012160815.1	Gnomon	lnc_RNA	1640504	1646161	.	+	.	Name=XR_001101559.1;ID=rna-XR_001101559.1;Dbxref=GeneID:105677420%2CGenbank:XR_001101559.1;Parent=gene-LOC105677420
NW_012160815.1	Gnomon	exon	1582009	1582303	.	+	.	ID=exon-XM_012375967.1-12;Dbxref=GeneID:105677384%2CGenbank:XM_012375967.1;Parent=rna-XM_012375967.1
NW_012160815.1	Gnomon	exon	1582797	1582907	.	+	.	ID=exon-XM_012375967.1-13;Dbxref=GeneID:105677384%2CGenbank:XM_012375967.1;Parent=rna-XM_012375967.1
NW_012160815.1	Gnomon	exon	1583114	1585313	.	+	.	ID=exon-XM_012375967.1-14;Dbxref=GeneID:105677384%2CGenbank:XM_012375967.1;Parent=rna-XM_012375967.1
NW_012160815.1	Gnomon	exon	715318	715409	.	-	.	ID=exon-XM_012376105.1-20;Dbxref=GeneID:105677469%2CGenbank:XM_012376105.1;Parent=rna-XM_012376105.1
NW_012160815.1	Gnomon	exon	1581575	1581701	.	+	.	ID=exon-XM_012375967.1-10;Dbxref=GeneID:105677384%2CGenbank:XM_012375967.1;Parent=rna-XM_012375967.1
NW_012160815.1	Gnomon	exon	713023	714826	.	-	.	ID=exon-XM_012376105.1-21;Dbxref=GeneID:105677469%2CGenbank:XM_012376105.1;Parent=rna-XM_012376105.1
NW_012160815.1	Gnomon	exon	1581771	1581934	.	+	.	ID=exon-XM_012375967.1-11;Dbxref=GeneID:105677384%2CGenbank:XM_012375967.1;Parent=rna-XM_012375967.1
NW_012160815.1	Gnomon	exon	2362897	2363123	.	-	.	ID=exon-XM_012376350.1-8;Dbxref=GeneID:105677615%2CGenbank:XM_012376350.1;Parent=rna-XM_012376350.1
NW_012160815.1	Gnomon	exon	2364386	2364484	.	-	.	ID=exon-XM_012376350.1-4;Dbxref=GeneID:105677615%2CGenbank:XM_012376350.1;Parent=rna-XM_012376350.1
NW_012160815.1	Gnomon	exon	2363822	2363963	.	-	.	ID=exon-XM_012376350.1-5;Dbxref=GeneID:105677615%2CGenbank:XM_012376350.1;Parent=rna-XM_012376350.1
NW_012160815.1	Gnomon	exon	2363631	2363741	.	-	.	ID=exon-XM_012376350.1-6;Dbxref=GeneID:105677615%2CGenbank:XM_012376350.1;Parent=rna-XM_012376350.1
NW_012160815.1	Gnomon	exon	2363416	2363521	.	-	.	ID=exon-XM_012376350.1-7;Dbxref=GeneID:105677615%2CGenbank:XM_012376350.1;Parent=rna-XM_012376350.1
NW_012160815.1	Gnomon	exon	2366370	2366743	.	-	.	ID=exon-XM_012376350.1-1;Dbxref=GeneID:105677615%2CGenbank:XM_012376350.1;Parent=rna-XM_012376350.1
NW_012160815.1	Gnomon	exon	2365064	2365231	.	-	.	ID=exon-XM_012376350.1-2;Dbxref=GeneID:105677615%2CGenbank:XM_012376350.1;Parent=rna-XM_012376350.1
NW_012160815.1	Gnomon	exon	2364702	2364867	.	-	.	ID=exon-XM_012376350.1-3;Dbxref=GeneID:105677615%2CGenbank:XM_012376350.1;Parent=rna-XM_012376350.1
NW_012160815.1	Gnomon	exon	722376	722533	.	-	.	ID=exon-XM_012376105.1-11;Dbxref=GeneID:105677469%2CGenbank:XM_012376105.1;Parent=rna-XM_012376105.1
NW_012160815.1	Gnomon	exon	721945	722194	.	-	.	ID=exon-XM_012376105.1-12;Dbxref=GeneID:105677469%2CGenbank:XM_012376105.1;Parent=rna-XM_012376105.1
NW_012160815.1	Gnomon	exon	721091	721193	.	-	.	ID=exon-XM_012376105.1-13;Dbxref=GeneID:105677469%2CGenbank:XM_012376105.1;Parent=rna-XM_012376105.1
NW_012160815.1	Gnomon	exon	720364	720402	.	-	.	ID=exon-XM_012376105.1-14;Dbxref=GeneID:105677469%2CGenbank:XM_012376105.1;Parent=rna-XM_012376105.1
NW_012160815.1	Gnomon	exon	722840	723053	.	-	.	ID=exon-XM_012376105.1-10;Dbxref=GeneID:105677469%2CGenbank:XM_012376105.1;Parent=rna-XM_012376105.1
NW_012160815.1	Gnomon	exon	715495	715604	.	-	.	ID=exon-XM_012376105.1-19;Dbxref=GeneID:105677469%2CGenbank:XM_012376105.1;Parent=rna-XM_012376105.1
NW_012160815.1	Gnomon	exon	718854	718895	.	-	.	ID=exon-XM_012376105.1-15;Dbxref=GeneID:105677469%2CGenbank:XM_012376105.1;Parent=rna-XM_012376105.1
NW_012160815.1	Gnomon	exon	717806	717922	.	-	.	ID=exon-XM_012376105.1-16;Dbxref=GeneID:105677469%2CGenbank:XM_012376105.1;Parent=rna-XM_012376105.1
NW_012160815.1	Gnomon	exon	716092	716241	.	-	.	ID=exon-XM_012376105.1-17;Dbxref=GeneID:105677469%2CGenbank:XM_012376105.1;Parent=rna-XM_012376105.1
NW_012160815.1	Gnomon	exon	715842	716014	.	-	.	ID=exon-XM_012376105.1-18;Dbxref=GeneID:105677469%2CGenbank:XM_012376105.1;Parent=rna-XM_012376105.1
NW_012160815.1	Gnomon	mRNA	1806099	1808268	.	-	.	Name=XM_012376348.1;ID=rna-XM_012376348.1;Dbxref=GeneID:105677614%2CGenbank:XM_012376348.1;Parent=gene-LOC105677614
NW_012160815.1	Gnomon	CDS	2272158	2272664	.	-	0	Name=XP_012231641.1;ID=cds-XP_012231641.1;Dbxref=GeneID:105677528%2CGenbank:XP_012231641.1;Parent=rna-XM_012376218.1
NW_012160815.1	Gnomon	CDS	2271554	2271734	.	-	0	Name=XP_012231641.1;ID=cds-XP_012231641.1;Dbxref=GeneID:105677528%2CGenbank:XP_012231641.1;Parent=rna-XM_012376218.1
NW_012160815.1	Gnomon	CDS	2267735	2267863	.	-	0	Name=XP_012231641.1;ID=cds-XP_012231641.1;Dbxref=GeneID:105677528%2CGenbank:XP_012231641.1;Parent=rna-XM_012376218.1
NW_012160815.1	Gnomon	CDS	2264226	2264425	.	-	0	Name=XP_012231641.1;ID=cds-XP_012231641.1;Dbxref=GeneID:105677528%2CGenbank:XP_012231641.1;Parent=rna-XM_012376218.1
NW_012160815.1	Gnomon	mRNA	713023	1011749	.	-	.	Name=XM_012376108.1;ID=rna-XM_012376108.1;Dbxref=GeneID:105677469%2CGenbank:XM_012376108.1;Parent=gene-LOC105677469
NW_012160815.1	Gnomon	mRNA	2050154	2052515	.	-	.	Name=XM_012376098.1;ID=rna-XM_012376098.1;Dbxref=GeneID:105677465%2CGenbank:XM_012376098.1;Parent=gene-LOC105677465
NW_012160815.1	Gnomon	CDS	1568252	1568274	.	+	0	Name=XP_012231401.1;ID=cds-XP_012231401.1;Dbxref=GeneID:105677384%2CGenbank:XP_012231401.1;Parent=rna-XM_012375978.1
NW_012160815.1	Gnomon	CDS	1571121	1571269	.	+	0	Name=XP_012231401.1;ID=cds-XP_012231401.1;Dbxref=GeneID:105677384%2CGenbank:XP_012231401.1;Parent=rna-XM_012375978.1
NW_012160815.1	Gnomon	CDS	1571760	1571937	.	+	0	Name=XP_012231401.1;ID=cds-XP_012231401.1;Dbxref=GeneID:105677384%2CGenbank:XP_012231401.1;Parent=rna-XM_012375978.1
NW_012160815.1	Gnomon	CDS	1578107	1578260	.	+	0	Name=XP_012231401.1;ID=cds-XP_012231401.1;Dbxref=GeneID:105677384%2CGenbank:XP_012231401.1;Parent=rna-XM_012375978.1
NW_012160815.1	Gnomon	CDS	1579058	1579244	.	+	0	Name=XP_012231401.1;ID=cds-XP_012231401.1;Dbxref=GeneID:105677384%2CGenbank:XP_012231401.1;Parent=rna-XM_012375978.1
NW_012160815.1	Gnomon	CDS	1580063	1580412	.	+	0	Name=XP_012231401.1;ID=cds-XP_012231401.1;Dbxref=GeneID:105677384%2CGenbank:XP_012231401.1;Parent=rna-XM_012375978.1
NW_012160815.1	Gnomon	CDS	1580906	1581103	.	+	0	Name=XP_012231401.1;ID=cds-XP_012231401.1;Dbxref=GeneID:105677384%2CGenbank:XP_012231401.1;Parent=rna-XM_012375978.1
NW_012160815.1	Gnomon	CDS	1581195	1581490	.	+	0	Name=XP_012231401.1;ID=cds-XP_012231401.1;Dbxref=GeneID:105677384%2CGenbank:XP_012231401.1;Parent=rna-XM_012375978.1
NW_012160815.1	Gnomon	CDS	1581575	1581701	.	+	0	Name=XP_012231401.1;ID=cds-XP_012231401.1;Dbxref=GeneID:105677384%2CGenbank:XP_012231401.1;Parent=rna-XM_012375978.1
NW_012160815.1	Gnomon	CDS	1581771	1581934	.	+	0	Name=XP_012231401.1;ID=cds-XP_012231401.1;Dbxref=GeneID:105677384%2CGenbank:XP_012231401.1;Parent=rna-XM_012375978.1
NW_012160815.1	Gnomon	CDS	1582009	1582303	.	+	0	Name=XP_012231401.1;ID=cds-XP_012231401.1;Dbxref=GeneID:105677384%2CGenbank:XP_012231401.1;Parent=rna-XM_012375978.1
NW_012160815.1	Gnomon	CDS	1582797	1582907	.	+	0	Name=XP_012231401.1;ID=cds-XP_012231401.1;Dbxref=GeneID:105677384%2CGenbank:XP_012231401.1;Parent=rna-XM_012375978.1
NW_012160815.1	Gnomon	CDS	1583114	1583284	.	+	0	Name=XP_012231401.1;ID=cds-XP_012231401.1;Dbxref=GeneID:105677384%2CGenbank:XP_012231401.1;Parent=rna-XM_012375978.1
NW_012160815.1	Gnomon	CDS	1560134	1560269	.	+	0	Name=XP_012231391.1;ID=cds-XP_012231391.1;Dbxref=GeneID:105677384%2CGenbank:XP_012231391.1;Parent=rna-XM_012375968.1
NW_012160815.1	Gnomon	CDS	1571760	1571937	.	+	0	Name=XP_012231391.1;ID=cds-XP_012231391.1;Dbxref=GeneID:105677384%2CGenbank:XP_012231391.1;Parent=rna-XM_012375968.1
NW_012160815.1	Gnomon	CDS	1578107	1578260	.	+	0	Name=XP_012231391.1;ID=cds-XP_012231391.1;Dbxref=GeneID:105677384%2CGenbank:XP_012231391.1;Parent=rna-XM_012375968.1
NW_012160815.1	Gnomon	CDS	1579058	1579244	.	+	0	Name=XP_012231391.1;ID=cds-XP_012231391.1;Dbxref=GeneID:105677384%2CGenbank:XP_012231391.1;Parent=rna-XM_012375968.1
NW_012160815.1	Gnomon	CDS	1579713	1579802	.	+	0	Name=XP_012231391.1;ID=cds-XP_012231391.1;Dbxref=GeneID:105677384%2CGenbank:XP_012231391.1;Parent=rna-XM_012375968.1
NW_012160815.1	Gnomon	CDS	1580063	1580412	.	+	0	Name=XP_012231391.1;ID=cds-XP_012231391.1;Dbxref=GeneID:105677384%2CGenbank:XP_012231391.1;Parent=rna-XM_012375968.1
NW_012160815.1	Gnomon	CDS	1580906	1581103	.	+	0	Name=XP_012231391.1;ID=cds-XP_012231391.1;Dbxref=GeneID:105677384%2CGenbank:XP_012231391.1;Parent=rna-XM_012375968.1
NW_012160815.1	Gnomon	CDS	1581195	1581490	.	+	0	Name=XP_012231391.1;ID=cds-XP_012231391.1;Dbxref=GeneID:105677384%2CGenbank:XP_012231391.1;Parent=rna-XM_012375968.1
NW_012160815.1	Gnomon	CDS	1581575	1581701	.	+	0	Name=XP_012231391.1;ID=cds-XP_012231391.1;Dbxref=GeneID:105677384%2CGenbank:XP_012231391.1;Parent=rna-XM_012375968.1
NW_012160815.1	Gnomon	CDS	1581771	1581934	.	+	0	Name=XP_012231391.1;ID=cds-XP_012231391.1;Dbxref=GeneID:105677384%2CGenbank:XP_012231391.1;Parent=rna-XM_012375968.1
NW_012160815.1	Gnomon	CDS	1582009	1582303	.	+	0	Name=XP_012231391.1;ID=cds-XP_012231391.1;Dbxref=GeneID:105677384%2CGenbank:XP_012231391.1;Parent=rna-XM_012375968.1
NW_012160815.1	Gnomon	CDS	1582797	1582907	.	+	0	Name=XP_012231391.1;ID=cds-XP_012231391.1;Dbxref=GeneID:105677384%2CGenbank:XP_012231391.1;Parent=rna-XM_012375968.1
NW_012160815.1	Gnomon	CDS	1583114	1583284	.	+	0	Name=XP_012231391.1;ID=cds-XP_012231391.1;Dbxref=GeneID:105677384%2CGenbank:XP_012231391.1;Parent=rna-XM_012375968.1
NW_012160815.1	Gnomon	mRNA	1532244	1533988	.	+	.	Name=XM_012375999.1;ID=rna-XM_012375999.1;Dbxref=GeneID:105677398%2CGenbank:XM_012375999.1;Parent=gene-LOC105677398
NW_012160815.1	Gnomon	mRNA	1711855	1713607	.	-	.	Name=XM_012376202.1;ID=rna-XM_012376202.1;Dbxref=GeneID:105677522%2CGenbank:XM_012376202.1;Parent=gene-LOC105677522
NW_012160815.1	Gnomon	CDS	1119779	1119946	.	-	0	Name=XP_012231547.1;ID=cds-XP_012231547.1;Dbxref=GeneID:105677475%2CGenbank:XP_012231547.1;Parent=rna-XM_012376124.1
NW_012160815.1	Gnomon	CDS	1119043	1119345	.	-	0	Name=XP_012231547.1;ID=cds-XP_012231547.1;Dbxref=GeneID:105677475%2CGenbank:XP_012231547.1;Parent=rna-XM_012376124.1
NW_012160815.1	Gnomon	CDS	1118713	1118889	.	-	0	Name=XP_012231547.1;ID=cds-XP_012231547.1;Dbxref=GeneID:105677475%2CGenbank:XP_012231547.1;Parent=rna-XM_012376124.1
NW_012160815.1	Gnomon	mRNA	2208793	2211036	.	+	.	Name=XM_012376192.1;ID=rna-XM_012376192.1;Dbxref=GeneID:105677514%2CGenbank:XM_012376192.1;Parent=gene-LOC105677514
NW_012160815.1	Gnomon	exon	18438	19010	.	+	.	ID=exon-XM_012376139.1-3;Dbxref=GeneID:105677488%2CGenbank:XM_012376139.1;Parent=rna-XM_012376139.1
NW_012160815.1	Gnomon	exon	17533	17880	.	+	.	ID=exon-XM_012376139.1-1;Dbxref=GeneID:105677488%2CGenbank:XM_012376139.1;Parent=rna-XM_012376139.1
NW_012160815.1	Gnomon	exon	18269	18350	.	+	.	ID=exon-XM_012376139.1-2;Dbxref=GeneID:105677488%2CGenbank:XM_012376139.1;Parent=rna-XM_012376139.1
NW_012160815.1	Gnomon	exon	1697580	1697823	.	-	.	ID=exon-XM_012375993.1-4;Dbxref=GeneID:105677395%2CGenbank:XM_012375993.1;Parent=rna-XM_012375993.1
NW_012160815.1	Gnomon	exon	1697155	1697313	.	-	.	ID=exon-XM_012375993.1-5;Dbxref=GeneID:105677395%2CGenbank:XM_012375993.1;Parent=rna-XM_012375993.1
NW_012160815.1	Gnomon	exon	1698433	1698613	.	-	.	ID=exon-XM_012375993.1-2;Dbxref=GeneID:105677395%2CGenbank:XM_012375993.1;Parent=rna-XM_012375993.1
NW_012160815.1	Gnomon	exon	1697964	1698078	.	-	.	ID=exon-XM_012375993.1-3;Dbxref=GeneID:105677395%2CGenbank:XM_012375993.1;Parent=rna-XM_012375993.1
NW_012160815.1	Gnomon	exon	1875869	1876014	.	+	.	ID=exon-XM_012376041.1-10;Dbxref=GeneID:105677431%2CGenbank:XM_012376041.1;Parent=rna-XM_012376041.1
NW_012160815.1	Gnomon	exon	1699138	1699756	.	-	.	ID=exon-XM_012375993.1-1;Dbxref=GeneID:105677395%2CGenbank:XM_012375993.1;Parent=rna-XM_012375993.1
NW_012160815.1	Gnomon	exon	1876075	1876229	.	+	.	ID=exon-XM_012376041.1-11;Dbxref=GeneID:105677431%2CGenbank:XM_012376041.1;Parent=rna-XM_012376041.1
NW_012160815.1	Gnomon	exon	1876296	1877306	.	+	.	ID=exon-XM_012376041.1-12;Dbxref=GeneID:105677431%2CGenbank:XM_012376041.1;Parent=rna-XM_012376041.1
NW_012160815.1	Gnomon	exon	1696819	1697046	.	-	.	ID=exon-XM_012375993.1-6;Dbxref=GeneID:105677395%2CGenbank:XM_012375993.1;Parent=rna-XM_012375993.1
NW_012160815.1	Gnomon	exon	1696095	1696413	.	-	.	ID=exon-XM_012375993.1-7;Dbxref=GeneID:105677395%2CGenbank:XM_012375993.1;Parent=rna-XM_012375993.1
NW_012160815.1	Gnomon	CDS	1120616	1120661	.	-	0	Name=XP_012231544.1;ID=cds-XP_012231544.1;Dbxref=GeneID:105677475%2CGenbank:XP_012231544.1;Parent=rna-XM_012376121.1
NW_012160815.1	Gnomon	CDS	1119779	1120044	.	-	0	Name=XP_012231544.1;ID=cds-XP_012231544.1;Dbxref=GeneID:105677475%2CGenbank:XP_012231544.1;Parent=rna-XM_012376121.1
NW_012160815.1	Gnomon	CDS	1119043	1119345	.	-	0	Name=XP_012231544.1;ID=cds-XP_012231544.1;Dbxref=GeneID:105677475%2CGenbank:XP_012231544.1;Parent=rna-XM_012376121.1
NW_012160815.1	Gnomon	CDS	1118713	1118889	.	-	0	Name=XP_012231544.1;ID=cds-XP_012231544.1;Dbxref=GeneID:105677475%2CGenbank:XP_012231544.1;Parent=rna-XM_012376121.1
NW_012160815.1	Gnomon	exon	2207690	2208054	.	-	.	ID=exon-XM_012376186.1-1;Dbxref=GeneID:105677513%2CGenbank:XM_012376186.1;Parent=rna-XM_012376186.1
NW_012160815.1	Gnomon	exon	2206096	2206427	.	-	.	ID=exon-XM_012376186.1-2;Dbxref=GeneID:105677513%2CGenbank:XM_012376186.1;Parent=rna-XM_012376186.1
NW_012160815.1	Gnomon	mRNA	713023	1011749	.	-	.	Name=XM_012376109.1;ID=rna-XM_012376109.1;Dbxref=GeneID:105677469%2CGenbank:XM_012376109.1;Parent=gene-LOC105677469
NW_012160815.1	Gnomon	exon	2205021	2205392	.	-	.	ID=exon-XM_012376186.1-5;Dbxref=GeneID:105677513%2CGenbank:XM_012376186.1;Parent=rna-XM_012376186.1
NW_012160815.1	Gnomon	exon	2204807	2204935	.	-	.	ID=exon-XM_012376186.1-6;Dbxref=GeneID:105677513%2CGenbank:XM_012376186.1;Parent=rna-XM_012376186.1
NW_012160815.1	Gnomon	exon	2205831	2205968	.	-	.	ID=exon-XM_012376186.1-3;Dbxref=GeneID:105677513%2CGenbank:XM_012376186.1;Parent=rna-XM_012376186.1
NW_012160815.1	Gnomon	exon	2205469	2205699	.	-	.	ID=exon-XM_012376186.1-4;Dbxref=GeneID:105677513%2CGenbank:XM_012376186.1;Parent=rna-XM_012376186.1
NW_012160815.1	Gnomon	exon	2204647	2204733	.	-	.	ID=exon-XM_012376186.1-7;Dbxref=GeneID:105677513%2CGenbank:XM_012376186.1;Parent=rna-XM_012376186.1
NW_012160815.1	Gnomon	exon	2204220	2204324	.	-	.	ID=exon-XM_012376186.1-8;Dbxref=GeneID:105677513%2CGenbank:XM_012376186.1;Parent=rna-XM_012376186.1
NW_012160815.1	Gnomon	mRNA	2064089	2065290	.	-	.	Name=XM_012376099.1;ID=rna-XM_012376099.1;Dbxref=GeneID:105677466%2CGenbank:XM_012376099.1;Parent=gene-LOC105677466
NW_012160815.1	Gnomon	exon	1713517	1713607	.	-	.	ID=exon-XM_012376202.1-1;Dbxref=GeneID:105677522%2CGenbank:XM_012376202.1;Parent=rna-XM_012376202.1
NW_012160815.1	Gnomon	exon	1712380	1712747	.	-	.	ID=exon-XM_012376202.1-4;Dbxref=GeneID:105677522%2CGenbank:XM_012376202.1;Parent=rna-XM_012376202.1
NW_012160815.1	Gnomon	exon	1711855	1712304	.	-	.	ID=exon-XM_012376202.1-5;Dbxref=GeneID:105677522%2CGenbank:XM_012376202.1;Parent=rna-XM_012376202.1
NW_012160815.1	Gnomon	exon	1713168	1713434	.	-	.	ID=exon-XM_012376202.1-2;Dbxref=GeneID:105677522%2CGenbank:XM_012376202.1;Parent=rna-XM_012376202.1
NW_012160815.1	Gnomon	exon	1712817	1713014	.	-	.	ID=exon-XM_012376202.1-3;Dbxref=GeneID:105677522%2CGenbank:XM_012376202.1;Parent=rna-XM_012376202.1
NW_012160815.1	Gnomon	mRNA	1711855	1713605	.	-	.	Name=XM_012376203.1;ID=rna-XM_012376203.1;Dbxref=GeneID:105677522%2CGenbank:XM_012376203.1;Parent=gene-LOC105677522
NW_012160815.1	Gnomon	exon	1813369	1813765	.	-	.	ID=exon-XM_012376016.1-12;Dbxref=GeneID:105677423%2CGenbank:XM_012376016.1;Parent=rna-XM_012376016.1
NW_012160815.1	Gnomon	exon	1814366	1814566	.	-	.	ID=exon-XM_012376016.1-10;Dbxref=GeneID:105677423%2CGenbank:XM_012376016.1;Parent=rna-XM_012376016.1
NW_012160815.1	Gnomon	exon	1814044	1814211	.	-	.	ID=exon-XM_012376016.1-11;Dbxref=GeneID:105677423%2CGenbank:XM_012376016.1;Parent=rna-XM_012376016.1
NW_012160815.1	Gnomon	mRNA	2200913	2201797	.	-	.	Name=XM_012376193.1;ID=rna-XM_012376193.1;Dbxref=GeneID:105677515%2CGenbank:XM_012376193.1;Parent=gene-LOC105677515
NW_012160815.1	Gnomon	exon	2351798	2352635	.	+	.	ID=exon-XM_012376062.1-1;Dbxref=GeneID:105677444%2CGenbank:XM_012376062.1;Parent=rna-XM_012376062.1
NW_012160815.1	Gnomon	exon	2353165	2353437	.	+	.	ID=exon-XM_012376062.1-4;Dbxref=GeneID:105677444%2CGenbank:XM_012376062.1;Parent=rna-XM_012376062.1
NW_012160815.1	Gnomon	exon	2353540	2354052	.	+	.	ID=exon-XM_012376062.1-5;Dbxref=GeneID:105677444%2CGenbank:XM_012376062.1;Parent=rna-XM_012376062.1
NW_012160815.1	Gnomon	exon	2352744	2352859	.	+	.	ID=exon-XM_012376062.1-2;Dbxref=GeneID:105677444%2CGenbank:XM_012376062.1;Parent=rna-XM_012376062.1
NW_012160815.1	Gnomon	exon	2352937	2353090	.	+	.	ID=exon-XM_012376062.1-3;Dbxref=GeneID:105677444%2CGenbank:XM_012376062.1;Parent=rna-XM_012376062.1
NW_012160815.1	Gnomon	lnc_RNA	1668064	1670782	.	+	.	Name=XR_001101557.1;ID=rna-XR_001101557.1;Dbxref=GeneID:105677418%2CGenbank:XR_001101557.1;Parent=gene-LOC105677418
NW_012160815.1	Gnomon	mRNA	2210683	2218290	.	-	.	Name=XM_012376194.1;ID=rna-XM_012376194.1;Dbxref=GeneID:105677516%2CGenbank:XM_012376194.1;Parent=gene-LOC105677516
NW_012160815.1	Gnomon	exon	2343285	2343407	.	+	.	ID=exon-XM_012376298.1-3;Dbxref=GeneID:105677581%2CGenbank:XM_012376298.1;Parent=rna-XM_012376298.1
NW_012160815.1	Gnomon	exon	2343490	2343743	.	+	.	ID=exon-XM_012376298.1-4;Dbxref=GeneID:105677581%2CGenbank:XM_012376298.1;Parent=rna-XM_012376298.1
NW_012160815.1	Gnomon	exon	2342213	2342494	.	+	.	ID=exon-XM_012376298.1-1;Dbxref=GeneID:105677581%2CGenbank:XM_012376298.1;Parent=rna-XM_012376298.1
NW_012160815.1	Gnomon	exon	2342975	2343170	.	+	.	ID=exon-XM_012376298.1-2;Dbxref=GeneID:105677581%2CGenbank:XM_012376298.1;Parent=rna-XM_012376298.1
NW_012160815.1	Gnomon	exon	2344693	2344901	.	+	.	ID=exon-XM_012376298.1-7;Dbxref=GeneID:105677581%2CGenbank:XM_012376298.1;Parent=rna-XM_012376298.1
NW_012160815.1	Gnomon	exon	2344980	2345126	.	+	.	ID=exon-XM_012376298.1-8;Dbxref=GeneID:105677581%2CGenbank:XM_012376298.1;Parent=rna-XM_012376298.1
NW_012160815.1	Gnomon	exon	2343994	2344233	.	+	.	ID=exon-XM_012376298.1-5;Dbxref=GeneID:105677581%2CGenbank:XM_012376298.1;Parent=rna-XM_012376298.1
NW_012160815.1	Gnomon	exon	2344314	2344598	.	+	.	ID=exon-XM_012376298.1-6;Dbxref=GeneID:105677581%2CGenbank:XM_012376298.1;Parent=rna-XM_012376298.1
NW_012160815.1	Gnomon	exon	2345188	2345271	.	+	.	ID=exon-XM_012376298.1-9;Dbxref=GeneID:105677581%2CGenbank:XM_012376298.1;Parent=rna-XM_012376298.1
NW_012160815.1	Gnomon	CDS	1120616	1120661	.	-	0	Name=XP_012231545.1;ID=cds-XP_012231545.1;Dbxref=GeneID:105677475%2CGenbank:XP_012231545.1;Parent=rna-XM_012376122.1
NW_012160815.1	Gnomon	CDS	1119779	1120044	.	-	0	Name=XP_012231545.1;ID=cds-XP_012231545.1;Dbxref=GeneID:105677475%2CGenbank:XP_012231545.1;Parent=rna-XM_012376122.1
NW_012160815.1	Gnomon	CDS	1119043	1119345	.	-	0	Name=XP_012231545.1;ID=cds-XP_012231545.1;Dbxref=GeneID:105677475%2CGenbank:XP_012231545.1;Parent=rna-XM_012376122.1
NW_012160815.1	Gnomon	CDS	1118713	1118889	.	-	0	Name=XP_012231545.1;ID=cds-XP_012231545.1;Dbxref=GeneID:105677475%2CGenbank:XP_012231545.1;Parent=rna-XM_012376122.1
NW_012160815.1	Gnomon	mRNA	1711855	1713594	.	-	.	Name=XM_012376204.1;ID=rna-XM_012376204.1;Dbxref=GeneID:105677522%2CGenbank:XM_012376204.1;Parent=gene-LOC105677522
NW_012160815.1	Gnomon	lnc_RNA	1685553	1686983	.	+	.	Name=XR_001101558.1;ID=rna-XR_001101558.1;Dbxref=GeneID:105677419%2CGenbank:XR_001101558.1;Parent=gene-LOC105677419
NW_012160815.1	Gnomon	exon	2054221	2054493	.	+	.	ID=exon-XM_012376088.1-2;Dbxref=GeneID:105677461%2CGenbank:XM_012376088.1;Parent=rna-XM_012376088.1
NW_012160815.1	Gnomon	exon	2055869	2055993	.	+	.	ID=exon-XM_012376088.1-3;Dbxref=GeneID:105677461%2CGenbank:XM_012376088.1;Parent=rna-XM_012376088.1
NW_012160815.1	Gnomon	exon	2218335	2218425	.	+	.	ID=exon-XM_012376185.1-1;Dbxref=GeneID:105677512%2CGenbank:XM_012376185.1;Parent=rna-XM_012376185.1
NW_012160815.1	Gnomon	exon	2056182	2056607	.	+	.	ID=exon-XM_012376088.1-4;Dbxref=GeneID:105677461%2CGenbank:XM_012376088.1;Parent=rna-XM_012376088.1
NW_012160815.1	Gnomon	exon	2218502	2218814	.	+	.	ID=exon-XM_012376185.1-2;Dbxref=GeneID:105677512%2CGenbank:XM_012376185.1;Parent=rna-XM_012376185.1
NW_012160815.1	Gnomon	exon	2056945	2057247	.	+	.	ID=exon-XM_012376088.1-5;Dbxref=GeneID:105677461%2CGenbank:XM_012376088.1;Parent=rna-XM_012376088.1
NW_012160815.1	Gnomon	exon	2219352	2219766	.	+	.	ID=exon-XM_012376185.1-3;Dbxref=GeneID:105677512%2CGenbank:XM_012376185.1;Parent=rna-XM_012376185.1
NW_012160815.1	Gnomon	exon	2057902	2058042	.	+	.	ID=exon-XM_012376088.1-6;Dbxref=GeneID:105677461%2CGenbank:XM_012376088.1;Parent=rna-XM_012376088.1
NW_012160815.1	Gnomon	exon	2058380	2058527	.	+	.	ID=exon-XM_012376088.1-7;Dbxref=GeneID:105677461%2CGenbank:XM_012376088.1;Parent=rna-XM_012376088.1
NW_012160815.1	Gnomon	exon	2061317	2063861	.	+	.	ID=exon-XM_012376088.1-8;Dbxref=GeneID:105677461%2CGenbank:XM_012376088.1;Parent=rna-XM_012376088.1
NW_012160815.1	Gnomon	CDS	1120616	1120661	.	-	0	Name=XP_012231542.1;ID=cds-XP_012231542.1;Dbxref=GeneID:105677475%2CGenbank:XP_012231542.1;Parent=rna-XM_012376119.1
NW_012160815.1	Gnomon	CDS	1119779	1120044	.	-	0	Name=XP_012231542.1;ID=cds-XP_012231542.1;Dbxref=GeneID:105677475%2CGenbank:XP_012231542.1;Parent=rna-XM_012376119.1
NW_012160815.1	Gnomon	CDS	1119043	1119345	.	-	0	Name=XP_012231542.1;ID=cds-XP_012231542.1;Dbxref=GeneID:105677475%2CGenbank:XP_012231542.1;Parent=rna-XM_012376119.1
NW_012160815.1	Gnomon	CDS	1118713	1118889	.	-	0	Name=XP_012231542.1;ID=cds-XP_012231542.1;Dbxref=GeneID:105677475%2CGenbank:XP_012231542.1;Parent=rna-XM_012376119.1
NW_012160815.1	Gnomon	exon	2219864	2220015	.	+	.	ID=exon-XM_012376185.1-4;Dbxref=GeneID:105677512%2CGenbank:XM_012376185.1;Parent=rna-XM_012376185.1
NW_012160815.1	Gnomon	exon	2221068	2221716	.	+	.	ID=exon-XM_012376185.1-5;Dbxref=GeneID:105677512%2CGenbank:XM_012376185.1;Parent=rna-XM_012376185.1
NW_012160815.1	Gnomon	mRNA	2246203	2251900	.	-	.	Name=XM_012376205.1;ID=rna-XM_012376205.1;Dbxref=GeneID:105677523%2CGenbank:XM_012376205.1;Parent=gene-LOC105677523
NW_012160815.1	Gnomon	exon	2221883	2222100	.	+	.	ID=exon-XM_012376185.1-6;Dbxref=GeneID:105677512%2CGenbank:XM_012376185.1;Parent=rna-XM_012376185.1
NW_012160815.1	Gnomon	exon	2052675	2053125	.	+	.	ID=exon-XM_012376088.1-1;Dbxref=GeneID:105677461%2CGenbank:XM_012376088.1;Parent=rna-XM_012376088.1
NW_012160815.1	Gnomon	exon	2222416	2222735	.	+	.	ID=exon-XM_012376185.1-7;Dbxref=GeneID:105677512%2CGenbank:XM_012376185.1;Parent=rna-XM_012376185.1
NW_012160815.1	Gnomon	mRNA	2197609	2200855	.	-	.	Name=XM_012376195.1;ID=rna-XM_012376195.1;Dbxref=GeneID:105677517%2CGenbank:XM_012376195.1;Parent=gene-LOC105677517
NW_012160815.1	Gnomon	mRNA	1205023	1212206	.	+	.	Name=XM_012375950.1;ID=rna-XM_012375950.1;Dbxref=GeneID:105677374%2CGenbank:XM_012375950.1;Parent=gene-LOC105677374
NW_012160815.1	Gnomon	CDS	1750497	1750745	.	-	0	Name=XP_012231688.1;ID=cds-XP_012231688.1;Dbxref=GeneID:105677559%2CGenbank:XP_012231688.1;Parent=rna-XM_012376265.1
NW_012160815.1	Gnomon	CDS	1749997	1750419	.	-	0	Name=XP_012231688.1;ID=cds-XP_012231688.1;Dbxref=GeneID:105677559%2CGenbank:XP_012231688.1;Parent=rna-XM_012376265.1
NW_012160815.1	Gnomon	CDS	1749087	1749911	.	-	0	Name=XP_012231688.1;ID=cds-XP_012231688.1;Dbxref=GeneID:105677559%2CGenbank:XP_012231688.1;Parent=rna-XM_012376265.1
NW_012160815.1	Gnomon	CDS	1748703	1748993	.	-	0	Name=XP_012231688.1;ID=cds-XP_012231688.1;Dbxref=GeneID:105677559%2CGenbank:XP_012231688.1;Parent=rna-XM_012376265.1
NW_012160815.1	Gnomon	CDS	1936586	1936720	.	+	0	Name=XP_012231448.1;ID=cds-XP_012231448.1;Dbxref=GeneID:105677426%2CGenbank:XP_012231448.1;Parent=rna-XM_012376025.1
NW_012160815.1	Gnomon	CDS	1940558	1940680	.	+	0	Name=XP_012231448.1;ID=cds-XP_012231448.1;Dbxref=GeneID:105677426%2CGenbank:XP_012231448.1;Parent=rna-XM_012376025.1
NW_012160815.1	Gnomon	CDS	1941137	1941139	.	+	0	Name=XP_012231448.1;ID=cds-XP_012231448.1;Dbxref=GeneID:105677426%2CGenbank:XP_012231448.1;Parent=rna-XM_012376025.1
NW_012160815.1	Gnomon	CDS	1941521	1941741	.	+	0	Name=XP_012231448.1;ID=cds-XP_012231448.1;Dbxref=GeneID:105677426%2CGenbank:XP_012231448.1;Parent=rna-XM_012376025.1
NW_012160815.1	Gnomon	CDS	1942017	1942116	.	+	0	Name=XP_012231448.1;ID=cds-XP_012231448.1;Dbxref=GeneID:105677426%2CGenbank:XP_012231448.1;Parent=rna-XM_012376025.1
NW_012160815.1	Gnomon	CDS	1942246	1942580	.	+	0	Name=XP_012231448.1;ID=cds-XP_012231448.1;Dbxref=GeneID:105677426%2CGenbank:XP_012231448.1;Parent=rna-XM_012376025.1
NW_012160815.1	Gnomon	CDS	1942883	1943123	.	+	0	Name=XP_012231448.1;ID=cds-XP_012231448.1;Dbxref=GeneID:105677426%2CGenbank:XP_012231448.1;Parent=rna-XM_012376025.1
NW_012160815.1	Gnomon	CDS	1943226	1943363	.	+	0	Name=XP_012231448.1;ID=cds-XP_012231448.1;Dbxref=GeneID:105677426%2CGenbank:XP_012231448.1;Parent=rna-XM_012376025.1
NW_012160815.1	Gnomon	CDS	1943721	1943906	.	+	0	Name=XP_012231448.1;ID=cds-XP_012231448.1;Dbxref=GeneID:105677426%2CGenbank:XP_012231448.1;Parent=rna-XM_012376025.1
NW_012160815.1	Gnomon	CDS	1944069	1944352	.	+	0	Name=XP_012231448.1;ID=cds-XP_012231448.1;Dbxref=GeneID:105677426%2CGenbank:XP_012231448.1;Parent=rna-XM_012376025.1
NW_012160815.1	Gnomon	CDS	1944492	1945248	.	+	0	Name=XP_012231448.1;ID=cds-XP_012231448.1;Dbxref=GeneID:105677426%2CGenbank:XP_012231448.1;Parent=rna-XM_012376025.1
NW_012160815.1	Gnomon	CDS	1945698	1946032	.	+	0	Name=XP_012231448.1;ID=cds-XP_012231448.1;Dbxref=GeneID:105677426%2CGenbank:XP_012231448.1;Parent=rna-XM_012376025.1
NW_012160815.1	Gnomon	CDS	1946154	1946292	.	+	0	Name=XP_012231448.1;ID=cds-XP_012231448.1;Dbxref=GeneID:105677426%2CGenbank:XP_012231448.1;Parent=rna-XM_012376025.1
NW_012160815.1	Gnomon	CDS	1946430	1947333	.	+	0	Name=XP_012231448.1;ID=cds-XP_012231448.1;Dbxref=GeneID:105677426%2CGenbank:XP_012231448.1;Parent=rna-XM_012376025.1
NW_012160815.1	Gnomon	CDS	1947555	1947952	.	+	0	Name=XP_012231448.1;ID=cds-XP_012231448.1;Dbxref=GeneID:105677426%2CGenbank:XP_012231448.1;Parent=rna-XM_012376025.1
NW_012160815.1	Gnomon	CDS	1948111	1948795	.	+	0	Name=XP_012231448.1;ID=cds-XP_012231448.1;Dbxref=GeneID:105677426%2CGenbank:XP_012231448.1;Parent=rna-XM_012376025.1
NW_012160815.1	Gnomon	CDS	1949117	1949253	.	+	0	Name=XP_012231448.1;ID=cds-XP_012231448.1;Dbxref=GeneID:105677426%2CGenbank:XP_012231448.1;Parent=rna-XM_012376025.1
NW_012160815.1	Gnomon	exon	303859	304018	.	+	.	ID=exon-XM_012376273.1-6;Dbxref=GeneID:105677562%2CGenbank:XM_012376273.1;Parent=rna-XM_012376273.1
NW_012160815.1	Gnomon	exon	304262	304435	.	+	.	ID=exon-XM_012376273.1-7;Dbxref=GeneID:105677562%2CGenbank:XM_012376273.1;Parent=rna-XM_012376273.1
NW_012160815.1	Gnomon	exon	302059	303391	.	+	.	ID=exon-XM_012376273.1-4;Dbxref=GeneID:105677562%2CGenbank:XM_012376273.1;Parent=rna-XM_012376273.1
NW_012160815.1	Gnomon	exon	303469	303650	.	+	.	ID=exon-XM_012376273.1-5;Dbxref=GeneID:105677562%2CGenbank:XM_012376273.1;Parent=rna-XM_012376273.1
NW_012160815.1	Gnomon	exon	304528	304689	.	+	.	ID=exon-XM_012376273.1-8;Dbxref=GeneID:105677562%2CGenbank:XM_012376273.1;Parent=rna-XM_012376273.1
NW_012160815.1	Gnomon	exon	304794	305052	.	+	.	ID=exon-XM_012376273.1-9;Dbxref=GeneID:105677562%2CGenbank:XM_012376273.1;Parent=rna-XM_012376273.1
NW_012160815.1	Gnomon	exon	301478	301636	.	+	.	ID=exon-XM_012376273.1-2;Dbxref=GeneID:105677562%2CGenbank:XM_012376273.1;Parent=rna-XM_012376273.1
NW_012160815.1	Gnomon	exon	301722	301865	.	+	.	ID=exon-XM_012376273.1-3;Dbxref=GeneID:105677562%2CGenbank:XM_012376273.1;Parent=rna-XM_012376273.1
NW_012160815.1	Gnomon	exon	301190	301283	.	+	.	ID=exon-XM_012376273.1-1;Dbxref=GeneID:105677562%2CGenbank:XM_012376273.1;Parent=rna-XM_012376273.1
NW_012160815.1	Gnomon	exon	487795	487920	.	-	.	ID=exon-XM_012376304.1-7;Dbxref=GeneID:105677583%2CGenbank:XM_012376304.1;Parent=rna-XM_012376304.1
NW_012160815.1	Gnomon	exon	487451	487729	.	-	.	ID=exon-XM_012376304.1-8;Dbxref=GeneID:105677583%2CGenbank:XM_012376304.1;Parent=rna-XM_012376304.1
NW_012160815.1	Gnomon	exon	487172	487253	.	-	.	ID=exon-XM_012376304.1-9;Dbxref=GeneID:105677583%2CGenbank:XM_012376304.1;Parent=rna-XM_012376304.1
NW_012160815.1	Gnomon	exon	500668	500748	.	-	.	ID=exon-XM_012376304.1-3;Dbxref=GeneID:105677583%2CGenbank:XM_012376304.1;Parent=rna-XM_012376304.1
NW_012160815.1	Gnomon	exon	499934	500095	.	-	.	ID=exon-XM_012376304.1-4;Dbxref=GeneID:105677583%2CGenbank:XM_012376304.1;Parent=rna-XM_012376304.1
NW_012160815.1	Gnomon	exon	489837	490011	.	-	.	ID=exon-XM_012376304.1-5;Dbxref=GeneID:105677583%2CGenbank:XM_012376304.1;Parent=rna-XM_012376304.1
NW_012160815.1	Gnomon	exon	489165	489360	.	-	.	ID=exon-XM_012376304.1-6;Dbxref=GeneID:105677583%2CGenbank:XM_012376304.1;Parent=rna-XM_012376304.1
NW_012160815.1	Gnomon	exon	504218	504300	.	-	.	ID=exon-XM_012376304.1-1;Dbxref=GeneID:105677583%2CGenbank:XM_012376304.1;Parent=rna-XM_012376304.1
NW_012160815.1	Gnomon	exon	502683	503820	.	-	.	ID=exon-XM_012376304.1-2;Dbxref=GeneID:105677583%2CGenbank:XM_012376304.1;Parent=rna-XM_012376304.1
NW_012160815.1	Gnomon	exon	2365836	2366013	.	-	.	ID=exon-XM_012376352.1-2;Dbxref=GeneID:105677615%2CGenbank:XM_012376352.1;Parent=rna-XM_012376352.1
NW_012160815.1	Gnomon	exon	2365064	2365231	.	-	.	ID=exon-XM_012376352.1-3;Dbxref=GeneID:105677615%2CGenbank:XM_012376352.1;Parent=rna-XM_012376352.1
NW_012160815.1	Gnomon	exon	2364702	2364867	.	-	.	ID=exon-XM_012376352.1-4;Dbxref=GeneID:105677615%2CGenbank:XM_012376352.1;Parent=rna-XM_012376352.1
NW_012160815.1	Gnomon	exon	2364386	2364484	.	-	.	ID=exon-XM_012376352.1-5;Dbxref=GeneID:105677615%2CGenbank:XM_012376352.1;Parent=rna-XM_012376352.1
NW_012160815.1	Gnomon	exon	2363822	2363963	.	-	.	ID=exon-XM_012376352.1-6;Dbxref=GeneID:105677615%2CGenbank:XM_012376352.1;Parent=rna-XM_012376352.1
NW_012160815.1	Gnomon	exon	2363631	2363741	.	-	.	ID=exon-XM_012376352.1-7;Dbxref=GeneID:105677615%2CGenbank:XM_012376352.1;Parent=rna-XM_012376352.1
NW_012160815.1	Gnomon	exon	2363416	2363521	.	-	.	ID=exon-XM_012376352.1-8;Dbxref=GeneID:105677615%2CGenbank:XM_012376352.1;Parent=rna-XM_012376352.1
NW_012160815.1	Gnomon	exon	2362897	2363123	.	-	.	ID=exon-XM_012376352.1-9;Dbxref=GeneID:105677615%2CGenbank:XM_012376352.1;Parent=rna-XM_012376352.1
NW_012160815.1	Gnomon	exon	2366370	2366387	.	-	.	ID=exon-XM_012376352.1-1;Dbxref=GeneID:105677615%2CGenbank:XM_012376352.1;Parent=rna-XM_012376352.1
NW_012160815.1	Gnomon	exon	2319471	2319726	.	-	.	ID=exon-XR_001101571.1-10;Dbxref=GeneID:105677491%2CGenbank:XR_001101571.1;Parent=rna-XR_001101571.1
NW_012160815.1	Gnomon	CDS	1161083	1161123	.	+	0	Name=XP_012231541.1;ID=cds-XP_012231541.1;Dbxref=GeneID:105677474%2CGenbank:XP_012231541.1;Parent=rna-XM_012376118.1
NW_012160815.1	Gnomon	CDS	1164242	1164425	.	+	0	Name=XP_012231541.1;ID=cds-XP_012231541.1;Dbxref=GeneID:105677474%2CGenbank:XP_012231541.1;Parent=rna-XM_012376118.1
NW_012160815.1	Gnomon	CDS	1164621	1164923	.	+	0	Name=XP_012231541.1;ID=cds-XP_012231541.1;Dbxref=GeneID:105677474%2CGenbank:XP_012231541.1;Parent=rna-XM_012376118.1
NW_012160815.1	Gnomon	CDS	1165703	1165876	.	+	0	Name=XP_012231541.1;ID=cds-XP_012231541.1;Dbxref=GeneID:105677474%2CGenbank:XP_012231541.1;Parent=rna-XM_012376118.1
NW_012160815.1	Gnomon	mRNA	2021508	2024350	.	-	.	Name=XM_012376050.1;ID=rna-XM_012376050.1;Dbxref=GeneID:105677437%2CGenbank:XM_012376050.1;Parent=gene-LOC105677437
NW_012160815.1	Gnomon	mRNA	1687684	1690643	.	-	.	Name=XM_012375951.1;ID=rna-XM_012375951.1;Dbxref=GeneID:105677375%2CGenbank:XM_012375951.1;Parent=gene-LOC105677375
NW_012160815.1	Gnomon	mRNA	2246203	2251906	.	-	.	Name=XM_012376206.1;ID=rna-XM_012376206.1;Dbxref=GeneID:105677523%2CGenbank:XM_012376206.1;Parent=gene-LOC105677523
NW_012160815.1	Gnomon	CDS	1120616	1120661	.	-	0	Name=XP_012231543.1;ID=cds-XP_012231543.1;Dbxref=GeneID:105677475%2CGenbank:XP_012231543.1;Parent=rna-XM_012376120.1
NW_012160815.1	Gnomon	CDS	1119779	1120044	.	-	0	Name=XP_012231543.1;ID=cds-XP_012231543.1;Dbxref=GeneID:105677475%2CGenbank:XP_012231543.1;Parent=rna-XM_012376120.1
NW_012160815.1	Gnomon	CDS	1119043	1119345	.	-	0	Name=XP_012231543.1;ID=cds-XP_012231543.1;Dbxref=GeneID:105677475%2CGenbank:XP_012231543.1;Parent=rna-XM_012376120.1
NW_012160815.1	Gnomon	CDS	1118713	1118889	.	-	0	Name=XP_012231543.1;ID=cds-XP_012231543.1;Dbxref=GeneID:105677475%2CGenbank:XP_012231543.1;Parent=rna-XM_012376120.1
NW_012160815.1	Gnomon	exon	156869	157036	.	-	.	ID=exon-XM_012376233.1-17;Dbxref=GeneID:105677537%2CGenbank:XM_012376233.1;Parent=rna-XM_012376233.1
NW_012160815.1	Gnomon	exon	155792	155964	.	-	.	ID=exon-XM_012376233.1-18;Dbxref=GeneID:105677537%2CGenbank:XM_012376233.1;Parent=rna-XM_012376233.1
NW_012160815.1	Gnomon	exon	157433	157558	.	-	.	ID=exon-XM_012376233.1-15;Dbxref=GeneID:105677537%2CGenbank:XM_012376233.1;Parent=rna-XM_012376233.1
NW_012160815.1	Gnomon	exon	157126	157374	.	-	.	ID=exon-XM_012376233.1-16;Dbxref=GeneID:105677537%2CGenbank:XM_012376233.1;Parent=rna-XM_012376233.1
NW_012160815.1	Gnomon	exon	157956	158052	.	-	.	ID=exon-XM_012376233.1-13;Dbxref=GeneID:105677537%2CGenbank:XM_012376233.1;Parent=rna-XM_012376233.1
NW_012160815.1	Gnomon	exon	157667	157863	.	-	.	ID=exon-XM_012376233.1-14;Dbxref=GeneID:105677537%2CGenbank:XM_012376233.1;Parent=rna-XM_012376233.1
NW_012160815.1	Gnomon	exon	158429	158607	.	-	.	ID=exon-XM_012376233.1-11;Dbxref=GeneID:105677537%2CGenbank:XM_012376233.1;Parent=rna-XM_012376233.1
NW_012160815.1	Gnomon	exon	158168	158345	.	-	.	ID=exon-XM_012376233.1-12;Dbxref=GeneID:105677537%2CGenbank:XM_012376233.1;Parent=rna-XM_012376233.1
NW_012160815.1	Gnomon	exon	109957	110076	.	-	.	ID=exon-XM_012376137.1-5;Dbxref=GeneID:105677485%2CGenbank:XM_012376137.1;Parent=rna-XM_012376137.1
NW_012160815.1	Gnomon	exon	109652	109795	.	-	.	ID=exon-XM_012376137.1-6;Dbxref=GeneID:105677485%2CGenbank:XM_012376137.1;Parent=rna-XM_012376137.1
NW_012160815.1	Gnomon	exon	158726	158937	.	-	.	ID=exon-XM_012376233.1-10;Dbxref=GeneID:105677537%2CGenbank:XM_012376233.1;Parent=rna-XM_012376233.1
NW_012160815.1	Gnomon	exon	109031	109449	.	-	.	ID=exon-XM_012376137.1-7;Dbxref=GeneID:105677485%2CGenbank:XM_012376137.1;Parent=rna-XM_012376137.1
NW_012160815.1	Gnomon	exon	108733	108919	.	-	.	ID=exon-XM_012376137.1-8;Dbxref=GeneID:105677485%2CGenbank:XM_012376137.1;Parent=rna-XM_012376137.1
NW_012160815.1	Gnomon	exon	108489	108633	.	-	.	ID=exon-XM_012376137.1-9;Dbxref=GeneID:105677485%2CGenbank:XM_012376137.1;Parent=rna-XM_012376137.1
NW_012160815.1	Gnomon	exon	111008	111252	.	-	.	ID=exon-XM_012376137.1-1;Dbxref=GeneID:105677485%2CGenbank:XM_012376137.1;Parent=rna-XM_012376137.1
NW_012160815.1	Gnomon	exon	110807	110927	.	-	.	ID=exon-XM_012376137.1-2;Dbxref=GeneID:105677485%2CGenbank:XM_012376137.1;Parent=rna-XM_012376137.1
NW_012160815.1	Gnomon	exon	110534	110698	.	-	.	ID=exon-XM_012376137.1-3;Dbxref=GeneID:105677485%2CGenbank:XM_012376137.1;Parent=rna-XM_012376137.1
NW_012160815.1	Gnomon	exon	110174	110448	.	-	.	ID=exon-XM_012376137.1-4;Dbxref=GeneID:105677485%2CGenbank:XM_012376137.1;Parent=rna-XM_012376137.1
NW_012160815.1	Gnomon	mRNA	2340214	2342117	.	-	.	Name=XM_012376300.1;ID=rna-XM_012376300.1;Dbxref=GeneID:105677582%2CGenbank:XM_012376300.1;Parent=gene-LOC105677582
NW_012160815.1	Gnomon	exon	153703	155666	.	-	.	ID=exon-XM_012376233.1-19;Dbxref=GeneID:105677537%2CGenbank:XM_012376233.1;Parent=rna-XM_012376233.1
NW_012160815.1	Gnomon	mRNA	1721823	1731480	.	-	.	Name=XM_012376196.1;ID=rna-XM_012376196.1;Dbxref=GeneID:105677518%2CGenbank:XM_012376196.1;Parent=gene-LOC105677518
NW_012160815.1	Gnomon	CDS	1750497	1750745	.	-	0	Name=XP_012231689.1;ID=cds-XP_012231689.1;Dbxref=GeneID:105677559%2CGenbank:XP_012231689.1;Parent=rna-XM_012376266.1
NW_012160815.1	Gnomon	CDS	1749997	1750419	.	-	0	Name=XP_012231689.1;ID=cds-XP_012231689.1;Dbxref=GeneID:105677559%2CGenbank:XP_012231689.1;Parent=rna-XM_012376266.1
NW_012160815.1	Gnomon	CDS	1749087	1749911	.	-	0	Name=XP_012231689.1;ID=cds-XP_012231689.1;Dbxref=GeneID:105677559%2CGenbank:XP_012231689.1;Parent=rna-XM_012376266.1
NW_012160815.1	Gnomon	CDS	1748703	1748993	.	-	0	Name=XP_012231689.1;ID=cds-XP_012231689.1;Dbxref=GeneID:105677559%2CGenbank:XP_012231689.1;Parent=rna-XM_012376266.1
NW_012160815.1	Gnomon	CDS	1904707	1904784	.	-	0	Name=XP_012231449.1;ID=cds-XP_012231449.1;Dbxref=GeneID:105677427%2CGenbank:XP_012231449.1;Parent=rna-XM_012376026.1
NW_012160815.1	Gnomon	CDS	1903743	1904079	.	-	0	Name=XP_012231449.1;ID=cds-XP_012231449.1;Dbxref=GeneID:105677427%2CGenbank:XP_012231449.1;Parent=rna-XM_012376026.1
NW_012160815.1	Gnomon	CDS	1903315	1903454	.	-	0	Name=XP_012231449.1;ID=cds-XP_012231449.1;Dbxref=GeneID:105677427%2CGenbank:XP_012231449.1;Parent=rna-XM_012376026.1
NW_012160815.1	Gnomon	CDS	1903073	1903190	.	-	0	Name=XP_012231449.1;ID=cds-XP_012231449.1;Dbxref=GeneID:105677427%2CGenbank:XP_012231449.1;Parent=rna-XM_012376026.1
NW_012160815.1	Gnomon	CDS	1901462	1901855	.	-	0	Name=XP_012231449.1;ID=cds-XP_012231449.1;Dbxref=GeneID:105677427%2CGenbank:XP_012231449.1;Parent=rna-XM_012376026.1
NW_012160815.1	Gnomon	CDS	1900725	1900897	.	-	0	Name=XP_012231449.1;ID=cds-XP_012231449.1;Dbxref=GeneID:105677427%2CGenbank:XP_012231449.1;Parent=rna-XM_012376026.1
NW_012160815.1	Gnomon	CDS	1900229	1900258	.	-	0	Name=XP_012231449.1;ID=cds-XP_012231449.1;Dbxref=GeneID:105677427%2CGenbank:XP_012231449.1;Parent=rna-XM_012376026.1
NW_012160815.1	Gnomon	CDS	1899564	1899668	.	-	0	Name=XP_012231449.1;ID=cds-XP_012231449.1;Dbxref=GeneID:105677427%2CGenbank:XP_012231449.1;Parent=rna-XM_012376026.1
NW_012160815.1	Gnomon	CDS	1899194	1899379	.	-	0	Name=XP_012231449.1;ID=cds-XP_012231449.1;Dbxref=GeneID:105677427%2CGenbank:XP_012231449.1;Parent=rna-XM_012376026.1
NW_012160815.1	Gnomon	CDS	1898845	1899007	.	-	0	Name=XP_012231449.1;ID=cds-XP_012231449.1;Dbxref=GeneID:105677427%2CGenbank:XP_012231449.1;Parent=rna-XM_012376026.1
NW_012160815.1	Gnomon	CDS	1898177	1898575	.	-	0	Name=XP_012231449.1;ID=cds-XP_012231449.1;Dbxref=GeneID:105677427%2CGenbank:XP_012231449.1;Parent=rna-XM_012376026.1
NW_012160815.1	Gnomon	CDS	1897669	1897955	.	-	0	Name=XP_012231449.1;ID=cds-XP_012231449.1;Dbxref=GeneID:105677427%2CGenbank:XP_012231449.1;Parent=rna-XM_012376026.1
NW_012160815.1	Gnomon	CDS	1897227	1897379	.	-	0	Name=XP_012231449.1;ID=cds-XP_012231449.1;Dbxref=GeneID:105677427%2CGenbank:XP_012231449.1;Parent=rna-XM_012376026.1
NW_012160815.1	Gnomon	CDS	1896823	1897082	.	-	0	Name=XP_012231449.1;ID=cds-XP_012231449.1;Dbxref=GeneID:105677427%2CGenbank:XP_012231449.1;Parent=rna-XM_012376026.1
NW_012160815.1	Gnomon	CDS	1896638	1896746	.	-	0	Name=XP_012231449.1;ID=cds-XP_012231449.1;Dbxref=GeneID:105677427%2CGenbank:XP_012231449.1;Parent=rna-XM_012376026.1
NW_012160815.1	Gnomon	CDS	1896240	1896396	.	-	0	Name=XP_012231449.1;ID=cds-XP_012231449.1;Dbxref=GeneID:105677427%2CGenbank:XP_012231449.1;Parent=rna-XM_012376026.1
NW_012160815.1	Gnomon	CDS	1895979	1896128	.	-	0	Name=XP_012231449.1;ID=cds-XP_012231449.1;Dbxref=GeneID:105677427%2CGenbank:XP_012231449.1;Parent=rna-XM_012376026.1
NW_012160815.1	Gnomon	CDS	1895678	1895858	.	-	0	Name=XP_012231449.1;ID=cds-XP_012231449.1;Dbxref=GeneID:105677427%2CGenbank:XP_012231449.1;Parent=rna-XM_012376026.1
NW_012160815.1	Gnomon	CDS	1895114	1895388	.	-	0	Name=XP_012231449.1;ID=cds-XP_012231449.1;Dbxref=GeneID:105677427%2CGenbank:XP_012231449.1;Parent=rna-XM_012376026.1
NW_012160815.1	Gnomon	CDS	1889760	1889904	.	-	0	Name=XP_012231449.1;ID=cds-XP_012231449.1;Dbxref=GeneID:105677427%2CGenbank:XP_012231449.1;Parent=rna-XM_012376026.1
NW_012160815.1	Gnomon	mRNA	2176794	2182184	.	+	.	Name=XM_012376290.1;ID=rna-XM_012376290.1;Dbxref=GeneID:105677573%2CGenbank:XM_012376290.1;Note=The sequence of the model RefSeq transcript was modified relative to this genomic sequence to represent the inferred CDS: deleted 1 base in 1 codon;Parent=gene-LOC105677573
NW_012160815.1	tRNAscan-SE	tRNA	2354279	2354351	.	-	.	ID=rna-Trnav-aac-4;Dbxref=GeneID:105667231;Note=transfer RNA valine (anticodon AAC);Parent=gene-Trnav-aac-4
NW_012160815.1	Gnomon	exon	1582009	1582303	.	+	.	ID=exon-XM_012375972.1-12;Dbxref=GeneID:105677384%2CGenbank:XM_012375972.1;Parent=rna-XM_012375972.1
NW_012160815.1	Gnomon	exon	1582797	1582907	.	+	.	ID=exon-XM_012375972.1-13;Dbxref=GeneID:105677384%2CGenbank:XM_012375972.1;Parent=rna-XM_012375972.1
NW_012160815.1	Gnomon	exon	1581575	1581701	.	+	.	ID=exon-XM_012375972.1-10;Dbxref=GeneID:105677384%2CGenbank:XM_012375972.1;Parent=rna-XM_012375972.1
NW_012160815.1	Gnomon	exon	1581771	1581934	.	+	.	ID=exon-XM_012375972.1-11;Dbxref=GeneID:105677384%2CGenbank:XM_012375972.1;Parent=rna-XM_012375972.1
NW_012160815.1	Gnomon	exon	1583114	1585313	.	+	.	ID=exon-XM_012375972.1-14;Dbxref=GeneID:105677384%2CGenbank:XM_012375972.1;Parent=rna-XM_012375972.1
NW_012160815.1	Gnomon	exon	1480918	1481076	.	+	.	ID=exon-XM_012376319.1-12;Dbxref=GeneID:105677589%2CGenbank:XM_012376319.1;Parent=rna-XM_012376319.1
NW_012160815.1	Gnomon	exon	1482653	1482866	.	+	.	ID=exon-XM_012376319.1-13;Dbxref=GeneID:105677589%2CGenbank:XM_012376319.1;Parent=rna-XM_012376319.1
NW_012160815.1	Gnomon	exon	1483162	1484031	.	+	.	ID=exon-XM_012376319.1-14;Dbxref=GeneID:105677589%2CGenbank:XM_012376319.1;Parent=rna-XM_012376319.1
NW_012160815.1	Gnomon	exon	1479284	1479452	.	+	.	ID=exon-XM_012376319.1-10;Dbxref=GeneID:105677589%2CGenbank:XM_012376319.1;Parent=rna-XM_012376319.1
NW_012160815.1	Gnomon	exon	1480520	1480656	.	+	.	ID=exon-XM_012376319.1-11;Dbxref=GeneID:105677589%2CGenbank:XM_012376319.1;Parent=rna-XM_012376319.1
NW_012160815.1	Gnomon	CDS	1733048	1733195	.	+	0	Name=XP_012231686.1;ID=cds-XP_012231686.1;Dbxref=GeneID:105677558%2CGenbank:XP_012231686.1;Parent=rna-XM_012376263.1
NW_012160815.1	Gnomon	CDS	1733448	1733608	.	+	0	Name=XP_012231686.1;ID=cds-XP_012231686.1;Dbxref=GeneID:105677558%2CGenbank:XP_012231686.1;Parent=rna-XM_012376263.1
NW_012160815.1	Gnomon	CDS	1735627	1735809	.	+	0	Name=XP_012231686.1;ID=cds-XP_012231686.1;Dbxref=GeneID:105677558%2CGenbank:XP_012231686.1;Parent=rna-XM_012376263.1
NW_012160815.1	Gnomon	CDS	1736273	1736597	.	+	0	Name=XP_012231686.1;ID=cds-XP_012231686.1;Dbxref=GeneID:105677558%2CGenbank:XP_012231686.1;Parent=rna-XM_012376263.1
NW_012160815.1	Gnomon	CDS	1737583	1738358	.	+	0	Name=XP_012231686.1;ID=cds-XP_012231686.1;Dbxref=GeneID:105677558%2CGenbank:XP_012231686.1;Parent=rna-XM_012376263.1
NW_012160815.1	Gnomon	CDS	1738592	1739263	.	+	0	Name=XP_012231686.1;ID=cds-XP_012231686.1;Dbxref=GeneID:105677558%2CGenbank:XP_012231686.1;Parent=rna-XM_012376263.1
NW_012160815.1	Gnomon	CDS	1739562	1739668	.	+	0	Name=XP_012231686.1;ID=cds-XP_012231686.1;Dbxref=GeneID:105677558%2CGenbank:XP_012231686.1;Parent=rna-XM_012376263.1
NW_012160815.1	Gnomon	CDS	1739769	1739943	.	+	0	Name=XP_012231686.1;ID=cds-XP_012231686.1;Dbxref=GeneID:105677558%2CGenbank:XP_012231686.1;Parent=rna-XM_012376263.1
NW_012160815.1	Gnomon	CDS	1740177	1740260	.	+	0	Name=XP_012231686.1;ID=cds-XP_012231686.1;Dbxref=GeneID:105677558%2CGenbank:XP_012231686.1;Parent=rna-XM_012376263.1
NW_012160815.1	Gnomon	CDS	1740442	1740690	.	+	0	Name=XP_012231686.1;ID=cds-XP_012231686.1;Dbxref=GeneID:105677558%2CGenbank:XP_012231686.1;Parent=rna-XM_012376263.1
NW_012160815.1	Gnomon	CDS	1740766	1740915	.	+	0	Name=XP_012231686.1;ID=cds-XP_012231686.1;Dbxref=GeneID:105677558%2CGenbank:XP_012231686.1;Parent=rna-XM_012376263.1
NW_012160815.1	Gnomon	CDS	1740994	1741122	.	+	0	Name=XP_012231686.1;ID=cds-XP_012231686.1;Dbxref=GeneID:105677558%2CGenbank:XP_012231686.1;Parent=rna-XM_012376263.1
NW_012160815.1	Gnomon	CDS	1741268	1741432	.	+	0	Name=XP_012231686.1;ID=cds-XP_012231686.1;Dbxref=GeneID:105677558%2CGenbank:XP_012231686.1;Parent=rna-XM_012376263.1
NW_012160815.1	Gnomon	CDS	1741521	1741601	.	+	0	Name=XP_012231686.1;ID=cds-XP_012231686.1;Dbxref=GeneID:105677558%2CGenbank:XP_012231686.1;Parent=rna-XM_012376263.1
NW_012160815.1	Gnomon	CDS	1746466	1746486	.	+	0	Name=XP_012231686.1;ID=cds-XP_012231686.1;Dbxref=GeneID:105677558%2CGenbank:XP_012231686.1;Parent=rna-XM_012376263.1
NW_012160815.1	Gnomon	exon	1712380	1712747	.	-	.	ID=exon-XM_012376204.1-4;Dbxref=GeneID:105677522%2CGenbank:XM_012376204.1;Parent=rna-XM_012376204.1
NW_012160815.1	Gnomon	exon	1711855	1712304	.	-	.	ID=exon-XM_012376204.1-5;Dbxref=GeneID:105677522%2CGenbank:XM_012376204.1;Parent=rna-XM_012376204.1
NW_012160815.1	Gnomon	exon	292736	294851	.	+	.	ID=exon-XM_012376253.1-10;Dbxref=GeneID:105677552%2CGenbank:XM_012376253.1;Note=The sequence of the model RefSeq transcript was modified relative to this genomic sequence to represent the inferred CDS: inserted 1 base in 1 codon;Parent=rna-XM_012376253.1
NW_012160815.1	Gnomon	exon	1713168	1713386	.	-	.	ID=exon-XM_012376204.1-2;Dbxref=GeneID:105677522%2CGenbank:XM_012376204.1;Parent=rna-XM_012376204.1
NW_012160815.1	Gnomon	exon	1712817	1713014	.	-	.	ID=exon-XM_012376204.1-3;Dbxref=GeneID:105677522%2CGenbank:XM_012376204.1;Parent=rna-XM_012376204.1
NW_012160815.1	Gnomon	exon	1713517	1713594	.	-	.	ID=exon-XM_012376204.1-1;Dbxref=GeneID:105677522%2CGenbank:XM_012376204.1;Parent=rna-XM_012376204.1
NW_012160815.1	Gnomon	mRNA	484738	504300	.	-	.	Name=XM_012376301.1;ID=rna-XM_012376301.1;Dbxref=GeneID:105677583%2CGenbank:XM_012376301.1;Parent=gene-LOC105677583
NW_012160815.1	Gnomon	exon	144150	144339	.	+	.	ID=exon-XM_012376249.1-3;Dbxref=GeneID:105677549%2CGenbank:XM_012376249.1;Parent=rna-XM_012376249.1
NW_012160815.1	Gnomon	exon	144404	144470	.	+	.	ID=exon-XM_012376249.1-4;Dbxref=GeneID:105677549%2CGenbank:XM_012376249.1;Parent=rna-XM_012376249.1
NW_012160815.1	Gnomon	exon	144541	144722	.	+	.	ID=exon-XM_012376249.1-5;Dbxref=GeneID:105677549%2CGenbank:XM_012376249.1;Parent=rna-XM_012376249.1
NW_012160815.1	Gnomon	exon	144798	144916	.	+	.	ID=exon-XM_012376249.1-6;Dbxref=GeneID:105677549%2CGenbank:XM_012376249.1;Parent=rna-XM_012376249.1
NW_012160815.1	Gnomon	mRNA	2246203	2251849	.	-	.	Name=XM_012376207.1;ID=rna-XM_012376207.1;Dbxref=GeneID:105677523%2CGenbank:XM_012376207.1;Parent=gene-LOC105677523
NW_012160815.1	Gnomon	exon	145228	145334	.	+	.	ID=exon-XM_012376249.1-7;Dbxref=GeneID:105677549%2CGenbank:XM_012376249.1;Parent=rna-XM_012376249.1
NW_012160815.1	Gnomon	exon	143454	143659	.	+	.	ID=exon-XM_012376249.1-1;Dbxref=GeneID:105677549%2CGenbank:XM_012376249.1;Parent=rna-XM_012376249.1
NW_012160815.1	Gnomon	exon	143740	143938	.	+	.	ID=exon-XM_012376249.1-2;Dbxref=GeneID:105677549%2CGenbank:XM_012376249.1;Parent=rna-XM_012376249.1
NW_012160815.1	Gnomon	CDS	1933954	1934007	.	+	0	Name=XP_012231446.1;ID=cds-XP_012231446.1;Dbxref=GeneID:105677426%2CGenbank:XP_012231446.1;Parent=rna-XM_012376023.1
NW_012160815.1	Gnomon	CDS	1934906	1935049	.	+	0	Name=XP_012231446.1;ID=cds-XP_012231446.1;Dbxref=GeneID:105677426%2CGenbank:XP_012231446.1;Parent=rna-XM_012376023.1
NW_012160815.1	Gnomon	CDS	1935189	1935277	.	+	0	Name=XP_012231446.1;ID=cds-XP_012231446.1;Dbxref=GeneID:105677426%2CGenbank:XP_012231446.1;Parent=rna-XM_012376023.1
NW_012160815.1	Gnomon	CDS	1935957	1936161	.	+	0	Name=XP_012231446.1;ID=cds-XP_012231446.1;Dbxref=GeneID:105677426%2CGenbank:XP_012231446.1;Parent=rna-XM_012376023.1
NW_012160815.1	Gnomon	CDS	1936560	1936720	.	+	0	Name=XP_012231446.1;ID=cds-XP_012231446.1;Dbxref=GeneID:105677426%2CGenbank:XP_012231446.1;Parent=rna-XM_012376023.1
NW_012160815.1	Gnomon	CDS	1938710	1938815	.	+	0	Name=XP_012231446.1;ID=cds-XP_012231446.1;Dbxref=GeneID:105677426%2CGenbank:XP_012231446.1;Parent=rna-XM_012376023.1
NW_012160815.1	Gnomon	CDS	1940558	1940680	.	+	0	Name=XP_012231446.1;ID=cds-XP_012231446.1;Dbxref=GeneID:105677426%2CGenbank:XP_012231446.1;Parent=rna-XM_012376023.1
NW_012160815.1	Gnomon	CDS	1941137	1941139	.	+	0	Name=XP_012231446.1;ID=cds-XP_012231446.1;Dbxref=GeneID:105677426%2CGenbank:XP_012231446.1;Parent=rna-XM_012376023.1
NW_012160815.1	Gnomon	CDS	1941521	1941741	.	+	0	Name=XP_012231446.1;ID=cds-XP_012231446.1;Dbxref=GeneID:105677426%2CGenbank:XP_012231446.1;Parent=rna-XM_012376023.1
NW_012160815.1	Gnomon	CDS	1942017	1942116	.	+	0	Name=XP_012231446.1;ID=cds-XP_012231446.1;Dbxref=GeneID:105677426%2CGenbank:XP_012231446.1;Parent=rna-XM_012376023.1
NW_012160815.1	Gnomon	CDS	1942246	1942580	.	+	0	Name=XP_012231446.1;ID=cds-XP_012231446.1;Dbxref=GeneID:105677426%2CGenbank:XP_012231446.1;Parent=rna-XM_012376023.1
NW_012160815.1	Gnomon	CDS	1942883	1943123	.	+	0	Name=XP_012231446.1;ID=cds-XP_012231446.1;Dbxref=GeneID:105677426%2CGenbank:XP_012231446.1;Parent=rna-XM_012376023.1
NW_012160815.1	Gnomon	CDS	1943226	1943363	.	+	0	Name=XP_012231446.1;ID=cds-XP_012231446.1;Dbxref=GeneID:105677426%2CGenbank:XP_012231446.1;Parent=rna-XM_012376023.1
NW_012160815.1	Gnomon	CDS	1943721	1943906	.	+	0	Name=XP_012231446.1;ID=cds-XP_012231446.1;Dbxref=GeneID:105677426%2CGenbank:XP_012231446.1;Parent=rna-XM_012376023.1
NW_012160815.1	Gnomon	CDS	1944069	1944352	.	+	0	Name=XP_012231446.1;ID=cds-XP_012231446.1;Dbxref=GeneID:105677426%2CGenbank:XP_012231446.1;Parent=rna-XM_012376023.1
NW_012160815.1	Gnomon	CDS	1944492	1945248	.	+	0	Name=XP_012231446.1;ID=cds-XP_012231446.1;Dbxref=GeneID:105677426%2CGenbank:XP_012231446.1;Parent=rna-XM_012376023.1
NW_012160815.1	Gnomon	CDS	1945698	1946032	.	+	0	Name=XP_012231446.1;ID=cds-XP_012231446.1;Dbxref=GeneID:105677426%2CGenbank:XP_012231446.1;Parent=rna-XM_012376023.1
NW_012160815.1	Gnomon	CDS	1946154	1946292	.	+	0	Name=XP_012231446.1;ID=cds-XP_012231446.1;Dbxref=GeneID:105677426%2CGenbank:XP_012231446.1;Parent=rna-XM_012376023.1
NW_012160815.1	Gnomon	CDS	1946430	1947333	.	+	0	Name=XP_012231446.1;ID=cds-XP_012231446.1;Dbxref=GeneID:105677426%2CGenbank:XP_012231446.1;Parent=rna-XM_012376023.1
NW_012160815.1	Gnomon	CDS	1947555	1947952	.	+	0	Name=XP_012231446.1;ID=cds-XP_012231446.1;Dbxref=GeneID:105677426%2CGenbank:XP_012231446.1;Parent=rna-XM_012376023.1
NW_012160815.1	Gnomon	CDS	1948111	1948795	.	+	0	Name=XP_012231446.1;ID=cds-XP_012231446.1;Dbxref=GeneID:105677426%2CGenbank:XP_012231446.1;Parent=rna-XM_012376023.1
NW_012160815.1	Gnomon	CDS	1949117	1949253	.	+	0	Name=XP_012231446.1;ID=cds-XP_012231446.1;Dbxref=GeneID:105677426%2CGenbank:XP_012231446.1;Parent=rna-XM_012376023.1
NW_012160815.1	Gnomon	mRNA	1721823	1731480	.	-	.	Name=XM_012376197.1;ID=rna-XM_012376197.1;Dbxref=GeneID:105677518%2CGenbank:XM_012376197.1;Parent=gene-LOC105677518
NW_012160815.1	Gnomon	mRNA	1691669	1694692	.	-	.	Name=XM_012375952.1;ID=rna-XM_012375952.1;Dbxref=GeneID:105677376%2CGenbank:XM_012375952.1;Parent=gene-LOC105677376
NW_012160815.1	Gnomon	exon	1578107	1578260	.	+	.	ID=exon-XM_012375968.1-4;Dbxref=GeneID:105677384%2CGenbank:XM_012375968.1;Parent=rna-XM_012375968.1
NW_012160815.1	Gnomon	exon	1579058	1579244	.	+	.	ID=exon-XM_012375968.1-5;Dbxref=GeneID:105677384%2CGenbank:XM_012375968.1;Parent=rna-XM_012375968.1
NW_012160815.1	Gnomon	exon	1560130	1560269	.	+	.	ID=exon-XM_012375968.1-2;Dbxref=GeneID:105677384%2CGenbank:XM_012375968.1;Parent=rna-XM_012375968.1
NW_012160815.1	Gnomon	exon	1571760	1571937	.	+	.	ID=exon-XM_012375968.1-3;Dbxref=GeneID:105677384%2CGenbank:XM_012375968.1;Parent=rna-XM_012375968.1
NW_012160815.1	Gnomon	exon	1557984	1558337	.	+	.	ID=exon-XM_012375968.1-1;Dbxref=GeneID:105677384%2CGenbank:XM_012375968.1;Parent=rna-XM_012375968.1
NW_012160815.1	Gnomon	exon	1580906	1581103	.	+	.	ID=exon-XM_012375968.1-8;Dbxref=GeneID:105677384%2CGenbank:XM_012375968.1;Parent=rna-XM_012375968.1
NW_012160815.1	Gnomon	exon	1581195	1581490	.	+	.	ID=exon-XM_012375968.1-9;Dbxref=GeneID:105677384%2CGenbank:XM_012375968.1;Parent=rna-XM_012375968.1
NW_012160815.1	Gnomon	exon	1579713	1579802	.	+	.	ID=exon-XM_012375968.1-6;Dbxref=GeneID:105677384%2CGenbank:XM_012375968.1;Parent=rna-XM_012375968.1
NW_012160815.1	Gnomon	exon	1580063	1580412	.	+	.	ID=exon-XM_012375968.1-7;Dbxref=GeneID:105677384%2CGenbank:XM_012375968.1;Parent=rna-XM_012375968.1
NW_012160815.1	Gnomon	mRNA	2174907	2176281	.	-	.	Name=XM_012376291.1;ID=rna-XM_012376291.1;Dbxref=GeneID:105677574%2CGenbank:XM_012376291.1;Parent=gene-LOC105677574
NW_012160815.1	Gnomon	CDS	1733048	1733195	.	+	0	Name=XP_012231685.1;ID=cds-XP_012231685.1;Dbxref=GeneID:105677558%2CGenbank:XP_012231685.1;Parent=rna-XM_012376262.1
NW_012160815.1	Gnomon	CDS	1733448	1733608	.	+	0	Name=XP_012231685.1;ID=cds-XP_012231685.1;Dbxref=GeneID:105677558%2CGenbank:XP_012231685.1;Parent=rna-XM_012376262.1
NW_012160815.1	Gnomon	CDS	1735627	1735809	.	+	0	Name=XP_012231685.1;ID=cds-XP_012231685.1;Dbxref=GeneID:105677558%2CGenbank:XP_012231685.1;Parent=rna-XM_012376262.1
NW_012160815.1	Gnomon	CDS	1736273	1736597	.	+	0	Name=XP_012231685.1;ID=cds-XP_012231685.1;Dbxref=GeneID:105677558%2CGenbank:XP_012231685.1;Parent=rna-XM_012376262.1
NW_012160815.1	Gnomon	CDS	1737583	1738358	.	+	0	Name=XP_012231685.1;ID=cds-XP_012231685.1;Dbxref=GeneID:105677558%2CGenbank:XP_012231685.1;Parent=rna-XM_012376262.1
NW_012160815.1	Gnomon	CDS	1738592	1739263	.	+	0	Name=XP_012231685.1;ID=cds-XP_012231685.1;Dbxref=GeneID:105677558%2CGenbank:XP_012231685.1;Parent=rna-XM_012376262.1
NW_012160815.1	Gnomon	CDS	1739562	1739668	.	+	0	Name=XP_012231685.1;ID=cds-XP_012231685.1;Dbxref=GeneID:105677558%2CGenbank:XP_012231685.1;Parent=rna-XM_012376262.1
NW_012160815.1	Gnomon	CDS	1739769	1739943	.	+	0	Name=XP_012231685.1;ID=cds-XP_012231685.1;Dbxref=GeneID:105677558%2CGenbank:XP_012231685.1;Parent=rna-XM_012376262.1
NW_012160815.1	Gnomon	CDS	1740177	1740260	.	+	0	Name=XP_012231685.1;ID=cds-XP_012231685.1;Dbxref=GeneID:105677558%2CGenbank:XP_012231685.1;Parent=rna-XM_012376262.1
NW_012160815.1	Gnomon	CDS	1740442	1740690	.	+	0	Name=XP_012231685.1;ID=cds-XP_012231685.1;Dbxref=GeneID:105677558%2CGenbank:XP_012231685.1;Parent=rna-XM_012376262.1
NW_012160815.1	Gnomon	CDS	1740766	1740915	.	+	0	Name=XP_012231685.1;ID=cds-XP_012231685.1;Dbxref=GeneID:105677558%2CGenbank:XP_012231685.1;Parent=rna-XM_012376262.1
NW_012160815.1	Gnomon	CDS	1740994	1741122	.	+	0	Name=XP_012231685.1;ID=cds-XP_012231685.1;Dbxref=GeneID:105677558%2CGenbank:XP_012231685.1;Parent=rna-XM_012376262.1
NW_012160815.1	Gnomon	CDS	1741268	1741432	.	+	0	Name=XP_012231685.1;ID=cds-XP_012231685.1;Dbxref=GeneID:105677558%2CGenbank:XP_012231685.1;Parent=rna-XM_012376262.1
NW_012160815.1	Gnomon	CDS	1741521	1741601	.	+	0	Name=XP_012231685.1;ID=cds-XP_012231685.1;Dbxref=GeneID:105677558%2CGenbank:XP_012231685.1;Parent=rna-XM_012376262.1
NW_012160815.1	Gnomon	CDS	1744268	1744307	.	+	0	Name=XP_012231685.1;ID=cds-XP_012231685.1;Dbxref=GeneID:105677558%2CGenbank:XP_012231685.1;Parent=rna-XM_012376262.1
NW_012160815.1	Gnomon	CDS	1745507	1745520	.	+	0	Name=XP_012231685.1;ID=cds-XP_012231685.1;Dbxref=GeneID:105677558%2CGenbank:XP_012231685.1;Parent=rna-XM_012376262.1
NW_012160815.1	tRNAscan-SE	gene	2354279	2354351	.	-	.	Name=Trnav-aac;ID=gene-Trnav-aac-4;Dbxref=GeneID:105667231
NW_012160815.1	Gnomon	mRNA	111868	116668	.	+	.	Name=XM_012376292.1;ID=rna-XM_012376292.1;Dbxref=GeneID:105677575%2CGenbank:XM_012376292.1;Parent=gene-LOC105677575
NW_012160815.1	Gnomon	mRNA	484738	504300	.	-	.	Name=XM_012376302.1;ID=rna-XM_012376302.1;Dbxref=GeneID:105677583%2CGenbank:XM_012376302.1;Parent=gene-LOC105677583
NW_012160815.1	Gnomon	CDS	1750497	1750745	.	-	0	Name=XP_012231687.1;ID=cds-XP_012231687.1;Dbxref=GeneID:105677559%2CGenbank:XP_012231687.1;Parent=rna-XM_012376264.1
NW_012160815.1	Gnomon	CDS	1749997	1750419	.	-	0	Name=XP_012231687.1;ID=cds-XP_012231687.1;Dbxref=GeneID:105677559%2CGenbank:XP_012231687.1;Parent=rna-XM_012376264.1
NW_012160815.1	Gnomon	CDS	1749087	1749911	.	-	0	Name=XP_012231687.1;ID=cds-XP_012231687.1;Dbxref=GeneID:105677559%2CGenbank:XP_012231687.1;Parent=rna-XM_012376264.1
NW_012160815.1	Gnomon	CDS	1748703	1748993	.	-	0	Name=XP_012231687.1;ID=cds-XP_012231687.1;Dbxref=GeneID:105677559%2CGenbank:XP_012231687.1;Parent=rna-XM_012376264.1
NW_012160815.1	Gnomon	mRNA	446421	448980	.	-	.	Name=XM_012376052.1;ID=rna-XM_012376052.1;Dbxref=GeneID:105677438%2CGenbank:XM_012376052.1;Parent=gene-LOC105677438
NW_012160815.1	Gnomon	mRNA	1927632	1933558	.	+	.	Name=XM_012375953.1;ID=rna-XM_012375953.1;Dbxref=GeneID:105677377%2CGenbank:XM_012375953.1;Parent=gene-LOC105677377
NW_012160815.1	Gnomon	mRNA	2255717	2261845	.	+	.	Name=XM_012376208.1;ID=rna-XM_012376208.1;Dbxref=GeneID:105677524%2CGenbank:XM_012376208.1;Parent=gene-LOC105677524
NW_012160815.1	Gnomon	exon	1814776	1814904	.	-	.	ID=exon-XM_012376014.1-9;Dbxref=GeneID:105677423%2CGenbank:XM_012376014.1;Parent=rna-XM_012376014.1
NW_012160815.1	Gnomon	exon	1815401	1815504	.	-	.	ID=exon-XM_012376014.1-7;Dbxref=GeneID:105677423%2CGenbank:XM_012376014.1;Parent=rna-XM_012376014.1
NW_012160815.1	Gnomon	exon	1815099	1815336	.	-	.	ID=exon-XM_012376014.1-8;Dbxref=GeneID:105677423%2CGenbank:XM_012376014.1;Parent=rna-XM_012376014.1
NW_012160815.1	Gnomon	exon	1817041	1817179	.	-	.	ID=exon-XM_012376014.1-5;Dbxref=GeneID:105677423%2CGenbank:XM_012376014.1;Parent=rna-XM_012376014.1
NW_012160815.1	Gnomon	exon	1816743	1816877	.	-	.	ID=exon-XM_012376014.1-6;Dbxref=GeneID:105677423%2CGenbank:XM_012376014.1;Parent=rna-XM_012376014.1
NW_012160815.1	Gnomon	exon	1819460	1819594	.	-	.	ID=exon-XM_012376014.1-3;Dbxref=GeneID:105677423%2CGenbank:XM_012376014.1;Parent=rna-XM_012376014.1
NW_012160815.1	Gnomon	exon	1817430	1817739	.	-	.	ID=exon-XM_012376014.1-4;Dbxref=GeneID:105677423%2CGenbank:XM_012376014.1;Parent=rna-XM_012376014.1
NW_012160815.1	Gnomon	exon	1830758	1831160	.	-	.	ID=exon-XM_012376014.1-1;Dbxref=GeneID:105677423%2CGenbank:XM_012376014.1;Parent=rna-XM_012376014.1
NW_012160815.1	Gnomon	exon	1826017	1826190	.	-	.	ID=exon-XM_012376014.1-2;Dbxref=GeneID:105677423%2CGenbank:XM_012376014.1;Parent=rna-XM_012376014.1
NW_012160815.1	Gnomon	mRNA	1705698	1711799	.	+	.	Name=XM_012376198.1;ID=rna-XM_012376198.1;Dbxref=GeneID:105677520%2CGenbank:XM_012376198.1;Parent=gene-LOC105677520
NW_012160815.1	Gnomon	exon	1658513	1658658	.	-	.	ID=exon-XM_012375992.1-1;Dbxref=GeneID:105677394%2CGenbank:XM_012375992.1;Parent=rna-XM_012375992.1
NW_012160815.1	Gnomon	exon	1657483	1657688	.	-	.	ID=exon-XM_012375992.1-2;Dbxref=GeneID:105677394%2CGenbank:XM_012375992.1;Parent=rna-XM_012375992.1
NW_012160815.1	Gnomon	exon	1656873	1657053	.	-	.	ID=exon-XM_012375992.1-3;Dbxref=GeneID:105677394%2CGenbank:XM_012375992.1;Parent=rna-XM_012375992.1
NW_012160815.1	Gnomon	exon	1656559	1656679	.	-	.	ID=exon-XM_012375992.1-4;Dbxref=GeneID:105677394%2CGenbank:XM_012375992.1;Parent=rna-XM_012375992.1
NW_012160815.1	Gnomon	exon	1656180	1656423	.	-	.	ID=exon-XM_012375992.1-5;Dbxref=GeneID:105677394%2CGenbank:XM_012375992.1;Parent=rna-XM_012375992.1
NW_012160815.1	Gnomon	exon	1655869	1656027	.	-	.	ID=exon-XM_012375992.1-6;Dbxref=GeneID:105677394%2CGenbank:XM_012375992.1;Parent=rna-XM_012375992.1
NW_012160815.1	Gnomon	exon	1655546	1655773	.	-	.	ID=exon-XM_012375992.1-7;Dbxref=GeneID:105677394%2CGenbank:XM_012375992.1;Parent=rna-XM_012375992.1
NW_012160815.1	Gnomon	exon	1654860	1655191	.	-	.	ID=exon-XM_012375992.1-8;Dbxref=GeneID:105677394%2CGenbank:XM_012375992.1;Parent=rna-XM_012375992.1
NW_012160815.1	Gnomon	CDS	1161078	1161123	.	+	0	Name=XP_012231540.1;ID=cds-XP_012231540.1;Dbxref=GeneID:105677474%2CGenbank:XP_012231540.1;Parent=rna-XM_012376117.1
NW_012160815.1	Gnomon	CDS	1164157	1164425	.	+	0	Name=XP_012231540.1;ID=cds-XP_012231540.1;Dbxref=GeneID:105677474%2CGenbank:XP_012231540.1;Parent=rna-XM_012376117.1
NW_012160815.1	Gnomon	CDS	1164621	1164923	.	+	0	Name=XP_012231540.1;ID=cds-XP_012231540.1;Dbxref=GeneID:105677474%2CGenbank:XP_012231540.1;Parent=rna-XM_012376117.1
NW_012160815.1	Gnomon	CDS	1165703	1165876	.	+	0	Name=XP_012231540.1;ID=cds-XP_012231540.1;Dbxref=GeneID:105677474%2CGenbank:XP_012231540.1;Parent=rna-XM_012376117.1
NW_012160815.1	Gnomon	exon	1895678	1895858	.	-	.	ID=exon-XM_012376026.1-20;Dbxref=GeneID:105677427%2CGenbank:XM_012376026.1;Parent=rna-XM_012376026.1
NW_012160815.1	Gnomon	exon	1895114	1895388	.	-	.	ID=exon-XM_012376026.1-21;Dbxref=GeneID:105677427%2CGenbank:XM_012376026.1;Parent=rna-XM_012376026.1
NW_012160815.1	Gnomon	exon	1886198	1889904	.	-	.	ID=exon-XM_012376026.1-22;Dbxref=GeneID:105677427%2CGenbank:XM_012376026.1;Parent=rna-XM_012376026.1
NW_012160815.1	Gnomon	mRNA	117654	123896	.	-	.	Name=XM_012376293.1;ID=rna-XM_012376293.1;Dbxref=GeneID:105677577%2CGenbank:XM_012376293.1;Parent=gene-LOC105677577
NW_012160815.1	Gnomon	CDS	1832544	1832634	.	-	0	Name=XP_012231444.1;ID=cds-XP_012231444.1;Dbxref=GeneID:105677423%2CGenbank:XP_012231444.1;Parent=rna-XM_012376021.1
NW_012160815.1	Gnomon	CDS	1826017	1826190	.	-	0	Name=XP_012231444.1;ID=cds-XP_012231444.1;Dbxref=GeneID:105677423%2CGenbank:XP_012231444.1;Parent=rna-XM_012376021.1
NW_012160815.1	Gnomon	CDS	1819460	1819594	.	-	0	Name=XP_012231444.1;ID=cds-XP_012231444.1;Dbxref=GeneID:105677423%2CGenbank:XP_012231444.1;Parent=rna-XM_012376021.1
NW_012160815.1	Gnomon	CDS	1817430	1817739	.	-	0	Name=XP_012231444.1;ID=cds-XP_012231444.1;Dbxref=GeneID:105677423%2CGenbank:XP_012231444.1;Parent=rna-XM_012376021.1
NW_012160815.1	Gnomon	CDS	1817041	1817179	.	-	0	Name=XP_012231444.1;ID=cds-XP_012231444.1;Dbxref=GeneID:105677423%2CGenbank:XP_012231444.1;Parent=rna-XM_012376021.1
NW_012160815.1	Gnomon	CDS	1816743	1816877	.	-	0	Name=XP_012231444.1;ID=cds-XP_012231444.1;Dbxref=GeneID:105677423%2CGenbank:XP_012231444.1;Parent=rna-XM_012376021.1
NW_012160815.1	Gnomon	CDS	1815401	1815504	.	-	0	Name=XP_012231444.1;ID=cds-XP_012231444.1;Dbxref=GeneID:105677423%2CGenbank:XP_012231444.1;Parent=rna-XM_012376021.1
NW_012160815.1	Gnomon	CDS	1815099	1815336	.	-	0	Name=XP_012231444.1;ID=cds-XP_012231444.1;Dbxref=GeneID:105677423%2CGenbank:XP_012231444.1;Parent=rna-XM_012376021.1
NW_012160815.1	Gnomon	CDS	1814776	1814904	.	-	0	Name=XP_012231444.1;ID=cds-XP_012231444.1;Dbxref=GeneID:105677423%2CGenbank:XP_012231444.1;Parent=rna-XM_012376021.1
NW_012160815.1	Gnomon	CDS	1814366	1814566	.	-	0	Name=XP_012231444.1;ID=cds-XP_012231444.1;Dbxref=GeneID:105677423%2CGenbank:XP_012231444.1;Parent=rna-XM_012376021.1
NW_012160815.1	Gnomon	CDS	1814044	1814211	.	-	0	Name=XP_012231444.1;ID=cds-XP_012231444.1;Dbxref=GeneID:105677423%2CGenbank:XP_012231444.1;Parent=rna-XM_012376021.1
NW_012160815.1	Gnomon	CDS	1813553	1813765	.	-	0	Name=XP_012231444.1;ID=cds-XP_012231444.1;Dbxref=GeneID:105677423%2CGenbank:XP_012231444.1;Parent=rna-XM_012376021.1
NW_012160815.1	Gnomon	exon	1899564	1899668	.	-	.	ID=exon-XM_012376026.1-10;Dbxref=GeneID:105677427%2CGenbank:XM_012376026.1;Parent=rna-XM_012376026.1
NW_012160815.1	Gnomon	exon	1899194	1899379	.	-	.	ID=exon-XM_012376026.1-11;Dbxref=GeneID:105677427%2CGenbank:XM_012376026.1;Parent=rna-XM_012376026.1
NW_012160815.1	Gnomon	exon	1898845	1899007	.	-	.	ID=exon-XM_012376026.1-12;Dbxref=GeneID:105677427%2CGenbank:XM_012376026.1;Parent=rna-XM_012376026.1
NW_012160815.1	Gnomon	exon	1896638	1896746	.	-	.	ID=exon-XM_012376026.1-17;Dbxref=GeneID:105677427%2CGenbank:XM_012376026.1;Parent=rna-XM_012376026.1
NW_012160815.1	Gnomon	exon	1896240	1896396	.	-	.	ID=exon-XM_012376026.1-18;Dbxref=GeneID:105677427%2CGenbank:XM_012376026.1;Parent=rna-XM_012376026.1
NW_012160815.1	Gnomon	exon	1895979	1896128	.	-	.	ID=exon-XM_012376026.1-19;Dbxref=GeneID:105677427%2CGenbank:XM_012376026.1;Parent=rna-XM_012376026.1
NW_012160815.1	Gnomon	exon	1898177	1898575	.	-	.	ID=exon-XM_012376026.1-13;Dbxref=GeneID:105677427%2CGenbank:XM_012376026.1;Parent=rna-XM_012376026.1
NW_012160815.1	Gnomon	exon	1897669	1897955	.	-	.	ID=exon-XM_012376026.1-14;Dbxref=GeneID:105677427%2CGenbank:XM_012376026.1;Parent=rna-XM_012376026.1
NW_012160815.1	Gnomon	exon	1897227	1897379	.	-	.	ID=exon-XM_012376026.1-15;Dbxref=GeneID:105677427%2CGenbank:XM_012376026.1;Parent=rna-XM_012376026.1
NW_012160815.1	Gnomon	exon	1896823	1897082	.	-	.	ID=exon-XM_012376026.1-16;Dbxref=GeneID:105677427%2CGenbank:XM_012376026.1;Parent=rna-XM_012376026.1
NW_012160815.1	Gnomon	mRNA	2158162	2160297	.	+	.	Name=XM_012376053.1;ID=rna-XM_012376053.1;Dbxref=GeneID:105677439%2CGenbank:XM_012376053.1;Parent=gene-LOC105677439
NW_012160815.1	Gnomon	exon	1580063	1580412	.	+	.	ID=exon-XM_012375967.1-7;Dbxref=GeneID:105677384%2CGenbank:XM_012375967.1;Parent=rna-XM_012375967.1
NW_012160815.1	Gnomon	exon	1580906	1581103	.	+	.	ID=exon-XM_012375967.1-8;Dbxref=GeneID:105677384%2CGenbank:XM_012375967.1;Parent=rna-XM_012375967.1
NW_012160815.1	Gnomon	exon	1581195	1581490	.	+	.	ID=exon-XM_012375967.1-9;Dbxref=GeneID:105677384%2CGenbank:XM_012375967.1;Parent=rna-XM_012375967.1
NW_012160815.1	Gnomon	exon	1568634	1568947	.	+	.	ID=exon-XM_012375967.1-1;Dbxref=GeneID:105677384%2CGenbank:XM_012375967.1;Parent=rna-XM_012375967.1
NW_012160815.1	Gnomon	exon	1571121	1571269	.	+	.	ID=exon-XM_012375967.1-2;Dbxref=GeneID:105677384%2CGenbank:XM_012375967.1;Parent=rna-XM_012375967.1
NW_012160815.1	Gnomon	exon	1571760	1571937	.	+	.	ID=exon-XM_012375967.1-3;Dbxref=GeneID:105677384%2CGenbank:XM_012375967.1;Parent=rna-XM_012375967.1
NW_012160815.1	Gnomon	exon	1578107	1578260	.	+	.	ID=exon-XM_012375967.1-4;Dbxref=GeneID:105677384%2CGenbank:XM_012375967.1;Parent=rna-XM_012375967.1
NW_012160815.1	Gnomon	exon	1579058	1579244	.	+	.	ID=exon-XM_012375967.1-5;Dbxref=GeneID:105677384%2CGenbank:XM_012375967.1;Parent=rna-XM_012375967.1
NW_012160815.1	Gnomon	exon	1579713	1579802	.	+	.	ID=exon-XM_012375967.1-6;Dbxref=GeneID:105677384%2CGenbank:XM_012375967.1;Parent=rna-XM_012375967.1
NW_012160815.1	Gnomon	mRNA	2130161	2131209	.	-	.	Name=XM_012375954.1;ID=rna-XM_012375954.1;Dbxref=GeneID:105677378%2CGenbank:XM_012375954.1;Parent=gene-LOC105677378
NW_012160815.1	Gnomon	mRNA	484738	504300	.	-	.	Name=XM_012376303.1;ID=rna-XM_012376303.1;Dbxref=GeneID:105677583%2CGenbank:XM_012376303.1;Parent=gene-LOC105677583
NW_012160815.1	Gnomon	exon	2348595	2349420	.	+	.	ID=exon-XM_012376061.1-3;Dbxref=GeneID:105677443%2CGenbank:XM_012376061.1;Parent=rna-XM_012376061.1
NW_012160815.1	Gnomon	exon	2347347	2347620	.	+	.	ID=exon-XM_012376061.1-1;Dbxref=GeneID:105677443%2CGenbank:XM_012376061.1;Parent=rna-XM_012376061.1
NW_012160815.1	Gnomon	exon	2348297	2348369	.	+	.	ID=exon-XM_012376061.1-2;Dbxref=GeneID:105677443%2CGenbank:XM_012376061.1;Parent=rna-XM_012376061.1
NW_012160815.1	Gnomon	mRNA	2256082	2261845	.	+	.	Name=XM_012376209.1;ID=rna-XM_012376209.1;Dbxref=GeneID:105677524%2CGenbank:XM_012376209.1;Parent=gene-LOC105677524
NW_012160815.1	Gnomon	mRNA	1712969	1721494	.	+	.	Name=XM_012376199.1;ID=rna-XM_012376199.1;Dbxref=GeneID:105677521%2CGenbank:XM_012376199.1;Parent=gene-LOC105677521
NW_012160815.1	Gnomon	CDS	1733048	1733195	.	+	0	Name=XP_012231683.1;ID=cds-XP_012231683.1;Dbxref=GeneID:105677558%2CGenbank:XP_012231683.1;Parent=rna-XM_012376260.1
NW_012160815.1	Gnomon	CDS	1733448	1733608	.	+	0	Name=XP_012231683.1;ID=cds-XP_012231683.1;Dbxref=GeneID:105677558%2CGenbank:XP_012231683.1;Parent=rna-XM_012376260.1
NW_012160815.1	Gnomon	CDS	1735627	1735809	.	+	0	Name=XP_012231683.1;ID=cds-XP_012231683.1;Dbxref=GeneID:105677558%2CGenbank:XP_012231683.1;Parent=rna-XM_012376260.1
NW_012160815.1	Gnomon	CDS	1736273	1736597	.	+	0	Name=XP_012231683.1;ID=cds-XP_012231683.1;Dbxref=GeneID:105677558%2CGenbank:XP_012231683.1;Parent=rna-XM_012376260.1
NW_012160815.1	Gnomon	CDS	1737583	1738358	.	+	0	Name=XP_012231683.1;ID=cds-XP_012231683.1;Dbxref=GeneID:105677558%2CGenbank:XP_012231683.1;Parent=rna-XM_012376260.1
NW_012160815.1	Gnomon	CDS	1738592	1739263	.	+	0	Name=XP_012231683.1;ID=cds-XP_012231683.1;Dbxref=GeneID:105677558%2CGenbank:XP_012231683.1;Parent=rna-XM_012376260.1
NW_012160815.1	Gnomon	CDS	1739562	1739668	.	+	0	Name=XP_012231683.1;ID=cds-XP_012231683.1;Dbxref=GeneID:105677558%2CGenbank:XP_012231683.1;Parent=rna-XM_012376260.1
NW_012160815.1	Gnomon	CDS	1739769	1739943	.	+	0	Name=XP_012231683.1;ID=cds-XP_012231683.1;Dbxref=GeneID:105677558%2CGenbank:XP_012231683.1;Parent=rna-XM_012376260.1
NW_012160815.1	Gnomon	CDS	1740177	1740260	.	+	0	Name=XP_012231683.1;ID=cds-XP_012231683.1;Dbxref=GeneID:105677558%2CGenbank:XP_012231683.1;Parent=rna-XM_012376260.1
NW_012160815.1	Gnomon	CDS	1740442	1740690	.	+	0	Name=XP_012231683.1;ID=cds-XP_012231683.1;Dbxref=GeneID:105677558%2CGenbank:XP_012231683.1;Parent=rna-XM_012376260.1
NW_012160815.1	Gnomon	CDS	1740766	1740909	.	+	0	Name=XP_012231683.1;ID=cds-XP_012231683.1;Dbxref=GeneID:105677558%2CGenbank:XP_012231683.1;Parent=rna-XM_012376260.1
NW_012160815.1	Gnomon	CDS	1740994	1741122	.	+	0	Name=XP_012231683.1;ID=cds-XP_012231683.1;Dbxref=GeneID:105677558%2CGenbank:XP_012231683.1;Parent=rna-XM_012376260.1
NW_012160815.1	Gnomon	CDS	1741268	1741432	.	+	0	Name=XP_012231683.1;ID=cds-XP_012231683.1;Dbxref=GeneID:105677558%2CGenbank:XP_012231683.1;Parent=rna-XM_012376260.1
NW_012160815.1	Gnomon	CDS	1741521	1741601	.	+	0	Name=XP_012231683.1;ID=cds-XP_012231683.1;Dbxref=GeneID:105677558%2CGenbank:XP_012231683.1;Parent=rna-XM_012376260.1
NW_012160815.1	Gnomon	CDS	1742616	1742861	.	+	0	Name=XP_012231683.1;ID=cds-XP_012231683.1;Dbxref=GeneID:105677558%2CGenbank:XP_012231683.1;Parent=rna-XM_012376260.1
NW_012160815.1	Gnomon	CDS	1746466	1746486	.	+	0	Name=XP_012231683.1;ID=cds-XP_012231683.1;Dbxref=GeneID:105677558%2CGenbank:XP_012231683.1;Parent=rna-XM_012376260.1
NW_012160815.1	Gnomon	CDS	1826017	1826179	.	-	0	Name=XP_012231443.1;ID=cds-XP_012231443.1;Dbxref=GeneID:105677423%2CGenbank:XP_012231443.1;Parent=rna-XM_012376020.1
NW_012160815.1	Gnomon	CDS	1819460	1819594	.	-	0	Name=XP_012231443.1;ID=cds-XP_012231443.1;Dbxref=GeneID:105677423%2CGenbank:XP_012231443.1;Parent=rna-XM_012376020.1
NW_012160815.1	Gnomon	CDS	1817430	1817739	.	-	0	Name=XP_012231443.1;ID=cds-XP_012231443.1;Dbxref=GeneID:105677423%2CGenbank:XP_012231443.1;Parent=rna-XM_012376020.1
NW_012160815.1	Gnomon	CDS	1817041	1817179	.	-	0	Name=XP_012231443.1;ID=cds-XP_012231443.1;Dbxref=GeneID:105677423%2CGenbank:XP_012231443.1;Parent=rna-XM_012376020.1
NW_012160815.1	Gnomon	CDS	1816743	1816877	.	-	0	Name=XP_012231443.1;ID=cds-XP_012231443.1;Dbxref=GeneID:105677423%2CGenbank:XP_012231443.1;Parent=rna-XM_012376020.1
NW_012160815.1	Gnomon	CDS	1815401	1815504	.	-	0	Name=XP_012231443.1;ID=cds-XP_012231443.1;Dbxref=GeneID:105677423%2CGenbank:XP_012231443.1;Parent=rna-XM_012376020.1
NW_012160815.1	Gnomon	CDS	1815099	1815336	.	-	0	Name=XP_012231443.1;ID=cds-XP_012231443.1;Dbxref=GeneID:105677423%2CGenbank:XP_012231443.1;Parent=rna-XM_012376020.1
NW_012160815.1	Gnomon	CDS	1814776	1814904	.	-	0	Name=XP_012231443.1;ID=cds-XP_012231443.1;Dbxref=GeneID:105677423%2CGenbank:XP_012231443.1;Parent=rna-XM_012376020.1
NW_012160815.1	Gnomon	CDS	1814366	1814566	.	-	0	Name=XP_012231443.1;ID=cds-XP_012231443.1;Dbxref=GeneID:105677423%2CGenbank:XP_012231443.1;Parent=rna-XM_012376020.1
NW_012160815.1	Gnomon	CDS	1814044	1814211	.	-	0	Name=XP_012231443.1;ID=cds-XP_012231443.1;Dbxref=GeneID:105677423%2CGenbank:XP_012231443.1;Parent=rna-XM_012376020.1
NW_012160815.1	Gnomon	CDS	1813553	1813765	.	-	0	Name=XP_012231443.1;ID=cds-XP_012231443.1;Dbxref=GeneID:105677423%2CGenbank:XP_012231443.1;Parent=rna-XM_012376020.1
NW_012160815.1	Gnomon	CDS	1833119	1833197	.	+	0	Name=XP_012231445.1;ID=cds-XP_012231445.1;Dbxref=GeneID:105677425%2CGenbank:XP_012231445.1;Parent=rna-XM_012376022.1
NW_012160815.1	Gnomon	CDS	1834040	1834301	.	+	0	Name=XP_012231445.1;ID=cds-XP_012231445.1;Dbxref=GeneID:105677425%2CGenbank:XP_012231445.1;Parent=rna-XM_012376022.1
NW_012160815.1	Gnomon	CDS	1836070	1836169	.	+	0	Name=XP_012231445.1;ID=cds-XP_012231445.1;Dbxref=GeneID:105677425%2CGenbank:XP_012231445.1;Parent=rna-XM_012376022.1
NW_012160815.1	Gnomon	CDS	1836800	1836854	.	+	0	Name=XP_012231445.1;ID=cds-XP_012231445.1;Dbxref=GeneID:105677425%2CGenbank:XP_012231445.1;Parent=rna-XM_012376022.1
NW_012160815.1	Gnomon	CDS	1837102	1837250	.	+	0	Name=XP_012231445.1;ID=cds-XP_012231445.1;Dbxref=GeneID:105677425%2CGenbank:XP_012231445.1;Parent=rna-XM_012376022.1
NW_012160815.1	Gnomon	CDS	1837314	1837352	.	+	0	Name=XP_012231445.1;ID=cds-XP_012231445.1;Dbxref=GeneID:105677425%2CGenbank:XP_012231445.1;Parent=rna-XM_012376022.1
NW_012160815.1	Gnomon	exon	128650	128986	.	-	.	ID=exon-XM_012376250.1-3;Dbxref=GeneID:105677550%2CGenbank:XM_012376250.1;Parent=rna-XM_012376250.1
NW_012160815.1	Gnomon	exon	124296	128575	.	-	.	ID=exon-XM_012376250.1-4;Dbxref=GeneID:105677550%2CGenbank:XM_012376250.1;Parent=rna-XM_012376250.1
NW_012160815.1	Gnomon	exon	130136	130219	.	-	.	ID=exon-XM_012376250.1-1;Dbxref=GeneID:105677550%2CGenbank:XM_012376250.1;Parent=rna-XM_012376250.1
NW_012160815.1	Gnomon	exon	129459	129581	.	-	.	ID=exon-XM_012376250.1-2;Dbxref=GeneID:105677550%2CGenbank:XM_012376250.1;Parent=rna-XM_012376250.1
NW_012160815.1	Gnomon	mRNA	2191961	2197466	.	-	.	Name=XM_012376294.1;ID=rna-XM_012376294.1;Dbxref=GeneID:105677578%2CGenbank:XM_012376294.1;Parent=gene-LOC105677578
NW_012160815.1	Gnomon	exon	2338784	2339640	.	+	.	ID=exon-XM_012376297.1-6;Dbxref=GeneID:105677580%2CGenbank:XM_012376297.1;Parent=rna-XM_012376297.1
NW_012160815.1	Gnomon	exon	2336664	2337147	.	+	.	ID=exon-XM_012376297.1-2;Dbxref=GeneID:105677580%2CGenbank:XM_012376297.1;Parent=rna-XM_012376297.1
NW_012160815.1	Gnomon	exon	2337380	2337827	.	+	.	ID=exon-XM_012376297.1-3;Dbxref=GeneID:105677580%2CGenbank:XM_012376297.1;Parent=rna-XM_012376297.1
NW_012160815.1	Gnomon	exon	2337915	2338348	.	+	.	ID=exon-XM_012376297.1-4;Dbxref=GeneID:105677580%2CGenbank:XM_012376297.1;Parent=rna-XM_012376297.1
NW_012160815.1	Gnomon	exon	2338561	2338674	.	+	.	ID=exon-XM_012376297.1-5;Dbxref=GeneID:105677580%2CGenbank:XM_012376297.1;Parent=rna-XM_012376297.1
NW_012160815.1	Gnomon	exon	2335842	2336238	.	+	.	ID=exon-XM_012376297.1-1;Dbxref=GeneID:105677580%2CGenbank:XM_012376297.1;Parent=rna-XM_012376297.1
NW_012160815.1	Gnomon	mRNA	484738	504300	.	-	.	Name=XM_012376304.1;ID=rna-XM_012376304.1;Dbxref=GeneID:105677583%2CGenbank:XM_012376304.1;Parent=gene-LOC105677583
NW_012160815.1	Gnomon	mRNA	2158047	2160297	.	+	.	Name=XM_012376054.1;ID=rna-XM_012376054.1;Dbxref=GeneID:105677439%2CGenbank:XM_012376054.1;Parent=gene-LOC105677439
NW_012160815.1	Gnomon	CDS	1733048	1733195	.	+	0	Name=XP_012231684.1;ID=cds-XP_012231684.1;Dbxref=GeneID:105677558%2CGenbank:XP_012231684.1;Parent=rna-XM_012376261.1
NW_012160815.1	Gnomon	CDS	1733448	1733608	.	+	0	Name=XP_012231684.1;ID=cds-XP_012231684.1;Dbxref=GeneID:105677558%2CGenbank:XP_012231684.1;Parent=rna-XM_012376261.1
NW_012160815.1	Gnomon	CDS	1735627	1735809	.	+	0	Name=XP_012231684.1;ID=cds-XP_012231684.1;Dbxref=GeneID:105677558%2CGenbank:XP_012231684.1;Parent=rna-XM_012376261.1
NW_012160815.1	Gnomon	CDS	1736273	1736597	.	+	0	Name=XP_012231684.1;ID=cds-XP_012231684.1;Dbxref=GeneID:105677558%2CGenbank:XP_012231684.1;Parent=rna-XM_012376261.1
NW_012160815.1	Gnomon	CDS	1737583	1738358	.	+	0	Name=XP_012231684.1;ID=cds-XP_012231684.1;Dbxref=GeneID:105677558%2CGenbank:XP_012231684.1;Parent=rna-XM_012376261.1
NW_012160815.1	Gnomon	CDS	1738592	1739263	.	+	0	Name=XP_012231684.1;ID=cds-XP_012231684.1;Dbxref=GeneID:105677558%2CGenbank:XP_012231684.1;Parent=rna-XM_012376261.1
NW_012160815.1	Gnomon	CDS	1739562	1739668	.	+	0	Name=XP_012231684.1;ID=cds-XP_012231684.1;Dbxref=GeneID:105677558%2CGenbank:XP_012231684.1;Parent=rna-XM_012376261.1
NW_012160815.1	Gnomon	CDS	1739769	1739943	.	+	0	Name=XP_012231684.1;ID=cds-XP_012231684.1;Dbxref=GeneID:105677558%2CGenbank:XP_012231684.1;Parent=rna-XM_012376261.1
NW_012160815.1	Gnomon	CDS	1740177	1740260	.	+	0	Name=XP_012231684.1;ID=cds-XP_012231684.1;Dbxref=GeneID:105677558%2CGenbank:XP_012231684.1;Parent=rna-XM_012376261.1
NW_012160815.1	Gnomon	CDS	1740442	1740690	.	+	0	Name=XP_012231684.1;ID=cds-XP_012231684.1;Dbxref=GeneID:105677558%2CGenbank:XP_012231684.1;Parent=rna-XM_012376261.1
NW_012160815.1	Gnomon	CDS	1740766	1740915	.	+	0	Name=XP_012231684.1;ID=cds-XP_012231684.1;Dbxref=GeneID:105677558%2CGenbank:XP_012231684.1;Parent=rna-XM_012376261.1
NW_012160815.1	Gnomon	CDS	1740994	1741122	.	+	0	Name=XP_012231684.1;ID=cds-XP_012231684.1;Dbxref=GeneID:105677558%2CGenbank:XP_012231684.1;Parent=rna-XM_012376261.1
NW_012160815.1	Gnomon	CDS	1741268	1741432	.	+	0	Name=XP_012231684.1;ID=cds-XP_012231684.1;Dbxref=GeneID:105677558%2CGenbank:XP_012231684.1;Parent=rna-XM_012376261.1
NW_012160815.1	Gnomon	CDS	1741521	1741601	.	+	0	Name=XP_012231684.1;ID=cds-XP_012231684.1;Dbxref=GeneID:105677558%2CGenbank:XP_012231684.1;Parent=rna-XM_012376261.1
NW_012160815.1	Gnomon	CDS	1744268	1744307	.	+	0	Name=XP_012231684.1;ID=cds-XP_012231684.1;Dbxref=GeneID:105677558%2CGenbank:XP_012231684.1;Parent=rna-XM_012376261.1
NW_012160815.1	Gnomon	CDS	1746466	1746509	.	+	0	Name=XP_012231684.1;ID=cds-XP_012231684.1;Dbxref=GeneID:105677558%2CGenbank:XP_012231684.1;Parent=rna-XM_012376261.1
NW_012160815.1	Gnomon	exon	2219352	2219766	.	+	.	ID=exon-XM_012376184.1-3;Dbxref=GeneID:105677512%2CGenbank:XM_012376184.1;Parent=rna-XM_012376184.1
NW_012160815.1	Gnomon	exon	2219864	2220015	.	+	.	ID=exon-XM_012376184.1-4;Dbxref=GeneID:105677512%2CGenbank:XM_012376184.1;Parent=rna-XM_012376184.1
NW_012160815.1	Gnomon	exon	2218335	2218425	.	+	.	ID=exon-XM_012376184.1-1;Dbxref=GeneID:105677512%2CGenbank:XM_012376184.1;Parent=rna-XM_012376184.1
NW_012160815.1	Gnomon	exon	2218502	2218814	.	+	.	ID=exon-XM_012376184.1-2;Dbxref=GeneID:105677512%2CGenbank:XM_012376184.1;Parent=rna-XM_012376184.1
NW_012160815.1	Gnomon	exon	2221883	2222100	.	+	.	ID=exon-XM_012376184.1-7;Dbxref=GeneID:105677512%2CGenbank:XM_012376184.1;Parent=rna-XM_012376184.1
NW_012160815.1	Gnomon	exon	2222416	2222735	.	+	.	ID=exon-XM_012376184.1-8;Dbxref=GeneID:105677512%2CGenbank:XM_012376184.1;Parent=rna-XM_012376184.1
NW_012160815.1	Gnomon	exon	2220167	2220481	.	+	.	ID=exon-XM_012376184.1-5;Dbxref=GeneID:105677512%2CGenbank:XM_012376184.1;Parent=rna-XM_012376184.1
NW_012160815.1	Gnomon	exon	2221068	2221716	.	+	.	ID=exon-XM_012376184.1-6;Dbxref=GeneID:105677512%2CGenbank:XM_012376184.1;Parent=rna-XM_012376184.1
NW_012160815.1	Gnomon	CDS	1388608	1388647	.	-	0	Name=XP_012231588.1;ID=cds-XP_012231588.1;Dbxref=GeneID:105677504%2CGenbank:XP_012231588.1;Parent=rna-XM_012376165.1
NW_012160815.1	Gnomon	CDS	1388148	1388518	.	-	0	Name=XP_012231588.1;ID=cds-XP_012231588.1;Dbxref=GeneID:105677504%2CGenbank:XP_012231588.1;Parent=rna-XM_012376165.1
NW_012160815.1	Gnomon	CDS	1387925	1388077	.	-	0	Name=XP_012231588.1;ID=cds-XP_012231588.1;Dbxref=GeneID:105677504%2CGenbank:XP_012231588.1;Parent=rna-XM_012376165.1
NW_012160815.1	Gnomon	CDS	1387608	1387814	.	-	0	Name=XP_012231588.1;ID=cds-XP_012231588.1;Dbxref=GeneID:105677504%2CGenbank:XP_012231588.1;Parent=rna-XM_012376165.1
NW_012160815.1	Gnomon	exon	2226878	2227209	.	-	.	ID=exon-XM_012376181.1-10;Dbxref=GeneID:105677510%2CGenbank:XM_012376181.1;Parent=rna-XM_012376181.1
NW_012160815.1	Gnomon	exon	2225588	2225708	.	-	.	ID=exon-XM_012376181.1-13;Dbxref=GeneID:105677510%2CGenbank:XM_012376181.1;Parent=rna-XM_012376181.1
NW_012160815.1	Gnomon	exon	2225045	2225526	.	-	.	ID=exon-XM_012376181.1-14;Dbxref=GeneID:105677510%2CGenbank:XM_012376181.1;Parent=rna-XM_012376181.1
NW_012160815.1	Gnomon	exon	2226420	2226809	.	-	.	ID=exon-XM_012376181.1-11;Dbxref=GeneID:105677510%2CGenbank:XM_012376181.1;Parent=rna-XM_012376181.1
NW_012160815.1	Gnomon	exon	2225777	2226021	.	-	.	ID=exon-XM_012376181.1-12;Dbxref=GeneID:105677510%2CGenbank:XM_012376181.1;Parent=rna-XM_012376181.1
NW_012160815.1	Gnomon	exon	307416	307801	.	+	.	ID=exon-XM_012376269.1-16;Dbxref=GeneID:105677562%2CGenbank:XM_012376269.1;Parent=rna-XM_012376269.1
NW_012160815.1	Gnomon	exon	2223943	2224085	.	-	.	ID=exon-XM_012376181.1-17;Dbxref=GeneID:105677510%2CGenbank:XM_012376181.1;Parent=rna-XM_012376181.1
NW_012160815.1	Gnomon	exon	308127	309504	.	+	.	ID=exon-XM_012376269.1-17;Dbxref=GeneID:105677562%2CGenbank:XM_012376269.1;Parent=rna-XM_012376269.1
NW_012160815.1	Gnomon	exon	2223530	2223865	.	-	.	ID=exon-XM_012376181.1-18;Dbxref=GeneID:105677510%2CGenbank:XM_012376181.1;Parent=rna-XM_012376181.1
NW_012160815.1	Gnomon	exon	306767	307023	.	+	.	ID=exon-XM_012376269.1-14;Dbxref=GeneID:105677562%2CGenbank:XM_012376269.1;Parent=rna-XM_012376269.1
NW_012160815.1	Gnomon	exon	2224699	2224956	.	-	.	ID=exon-XM_012376181.1-15;Dbxref=GeneID:105677510%2CGenbank:XM_012376181.1;Parent=rna-XM_012376181.1
NW_012160815.1	Gnomon	exon	307122	307333	.	+	.	ID=exon-XM_012376269.1-15;Dbxref=GeneID:105677562%2CGenbank:XM_012376269.1;Parent=rna-XM_012376269.1
NW_012160815.1	Gnomon	exon	2224157	2224429	.	-	.	ID=exon-XM_012376181.1-16;Dbxref=GeneID:105677510%2CGenbank:XM_012376181.1;Parent=rna-XM_012376181.1
NW_012160815.1	Gnomon	exon	305832	306306	.	+	.	ID=exon-XM_012376269.1-12;Dbxref=GeneID:105677562%2CGenbank:XM_012376269.1;Parent=rna-XM_012376269.1
NW_012160815.1	Gnomon	exon	306385	306611	.	+	.	ID=exon-XM_012376269.1-13;Dbxref=GeneID:105677562%2CGenbank:XM_012376269.1;Parent=rna-XM_012376269.1
NW_012160815.1	Gnomon	exon	305158	305246	.	+	.	ID=exon-XM_012376269.1-10;Dbxref=GeneID:105677562%2CGenbank:XM_012376269.1;Parent=rna-XM_012376269.1
NW_012160815.1	Gnomon	exon	2223318	2223452	.	-	.	ID=exon-XM_012376181.1-19;Dbxref=GeneID:105677510%2CGenbank:XM_012376181.1;Parent=rna-XM_012376181.1
NW_012160815.1	Gnomon	exon	305317	305744	.	+	.	ID=exon-XM_012376269.1-11;Dbxref=GeneID:105677562%2CGenbank:XM_012376269.1;Parent=rna-XM_012376269.1
NW_012160815.1	Gnomon	exon	2222784	2222940	.	-	.	ID=exon-XM_012376181.1-20;Dbxref=GeneID:105677510%2CGenbank:XM_012376181.1;Parent=rna-XM_012376181.1
NW_012160815.1	Gnomon	exon	2222481	2222700	.	-	.	ID=exon-XM_012376181.1-21;Dbxref=GeneID:105677510%2CGenbank:XM_012376181.1;Parent=rna-XM_012376181.1
NW_012160815.1	Gnomon	mRNA	2183417	2191954	.	+	.	Name=XM_012376295.1;ID=rna-XM_012376295.1;Dbxref=GeneID:105677579%2CGenbank:XM_012376295.1;Note=The sequence of the model RefSeq transcript was modified relative to this genomic sequence to represent the inferred CDS: inserted 1 base in 1 codon;Parent=gene-LOC105677579
NW_012160815.1	Gnomon	mRNA	484738	504300	.	-	.	Name=XM_012376305.1;ID=rna-XM_012376305.1;Dbxref=GeneID:105677583%2CGenbank:XM_012376305.1;Parent=gene-LOC105677583
NW_012160815.1	Gnomon	exon	1581771	1581934	.	+	.	ID=exon-XM_012375979.1-10;Dbxref=GeneID:105677384%2CGenbank:XM_012375979.1;Parent=rna-XM_012375979.1
NW_012160815.1	Gnomon	exon	1582009	1582303	.	+	.	ID=exon-XM_012375979.1-11;Dbxref=GeneID:105677384%2CGenbank:XM_012375979.1;Parent=rna-XM_012375979.1
NW_012160815.1	Gnomon	exon	1582797	1582907	.	+	.	ID=exon-XM_012375979.1-12;Dbxref=GeneID:105677384%2CGenbank:XM_012375979.1;Parent=rna-XM_012375979.1
NW_012160815.1	Gnomon	exon	1583114	1585313	.	+	.	ID=exon-XM_012375979.1-13;Dbxref=GeneID:105677384%2CGenbank:XM_012375979.1;Parent=rna-XM_012375979.1
NW_012160815.1	Gnomon	exon	2058380	2058527	.	+	.	ID=exon-XM_012376089.1-7;Dbxref=GeneID:105677461%2CGenbank:XM_012376089.1;Parent=rna-XM_012376089.1
NW_012160815.1	Gnomon	exon	2061317	2063861	.	+	.	ID=exon-XM_012376089.1-8;Dbxref=GeneID:105677461%2CGenbank:XM_012376089.1;Parent=rna-XM_012376089.1
NW_012160815.1	Gnomon	exon	2056945	2057145	.	+	.	ID=exon-XM_012376089.1-5;Dbxref=GeneID:105677461%2CGenbank:XM_012376089.1;Parent=rna-XM_012376089.1
NW_012160815.1	Gnomon	exon	2057902	2058042	.	+	.	ID=exon-XM_012376089.1-6;Dbxref=GeneID:105677461%2CGenbank:XM_012376089.1;Parent=rna-XM_012376089.1
NW_012160815.1	Gnomon	exon	2055869	2055993	.	+	.	ID=exon-XM_012376089.1-3;Dbxref=GeneID:105677461%2CGenbank:XM_012376089.1;Parent=rna-XM_012376089.1
NW_012160815.1	Gnomon	exon	2056182	2056607	.	+	.	ID=exon-XM_012376089.1-4;Dbxref=GeneID:105677461%2CGenbank:XM_012376089.1;Parent=rna-XM_012376089.1
NW_012160815.1	Gnomon	exon	2052675	2053125	.	+	.	ID=exon-XM_012376089.1-1;Dbxref=GeneID:105677461%2CGenbank:XM_012376089.1;Parent=rna-XM_012376089.1
NW_012160815.1	Gnomon	exon	2054221	2054493	.	+	.	ID=exon-XM_012376089.1-2;Dbxref=GeneID:105677461%2CGenbank:XM_012376089.1;Parent=rna-XM_012376089.1
NW_012160815.1	Gnomon	mRNA	2165024	2168588	.	-	.	Name=XM_012375956.1;ID=rna-XM_012375956.1;Dbxref=GeneID:105677379%2CGenbank:XM_012375956.1;Parent=gene-LOC105677379
NW_012160815.1	Gnomon	exon	1903315	1903454	.	-	.	ID=exon-XR_001101563.1-5;Dbxref=GeneID:105677427%2CGenbank:XR_001101563.1;Parent=rna-XR_001101563.1
NW_012160815.1	Gnomon	exon	1903073	1903190	.	-	.	ID=exon-XR_001101563.1-6;Dbxref=GeneID:105677427%2CGenbank:XR_001101563.1;Parent=rna-XR_001101563.1
NW_012160815.1	Gnomon	exon	1904707	1904954	.	-	.	ID=exon-XR_001101563.1-3;Dbxref=GeneID:105677427%2CGenbank:XR_001101563.1;Parent=rna-XR_001101563.1
NW_012160815.1	Gnomon	exon	1903743	1904079	.	-	.	ID=exon-XR_001101563.1-4;Dbxref=GeneID:105677427%2CGenbank:XR_001101563.1;Parent=rna-XR_001101563.1
NW_012160815.1	Gnomon	exon	1900229	1900258	.	-	.	ID=exon-XR_001101563.1-9;Dbxref=GeneID:105677427%2CGenbank:XR_001101563.1;Parent=rna-XR_001101563.1
NW_012160815.1	Gnomon	exon	1901462	1901855	.	-	.	ID=exon-XR_001101563.1-7;Dbxref=GeneID:105677427%2CGenbank:XR_001101563.1;Parent=rna-XR_001101563.1
NW_012160815.1	Gnomon	exon	1900725	1900897	.	-	.	ID=exon-XR_001101563.1-8;Dbxref=GeneID:105677427%2CGenbank:XR_001101563.1;Parent=rna-XR_001101563.1
NW_012160815.1	Gnomon	exon	1924176	1924281	.	-	.	ID=exon-XR_001101563.1-1;Dbxref=GeneID:105677427%2CGenbank:XR_001101563.1;Parent=rna-XR_001101563.1
NW_012160815.1	Gnomon	exon	1917887	1918189	.	-	.	ID=exon-XR_001101563.1-2;Dbxref=GeneID:105677427%2CGenbank:XR_001101563.1;Parent=rna-XR_001101563.1
NW_012160815.1	Gnomon	exon	2363822	2363963	.	-	.	ID=exon-XM_012376351.1-5;Dbxref=GeneID:105677615%2CGenbank:XM_012376351.1;Parent=rna-XM_012376351.1
NW_012160815.1	Gnomon	exon	2363631	2363741	.	-	.	ID=exon-XM_012376351.1-6;Dbxref=GeneID:105677615%2CGenbank:XM_012376351.1;Parent=rna-XM_012376351.1
NW_012160815.1	Gnomon	exon	2364702	2364867	.	-	.	ID=exon-XM_012376351.1-3;Dbxref=GeneID:105677615%2CGenbank:XM_012376351.1;Parent=rna-XM_012376351.1
NW_012160815.1	Gnomon	exon	2364386	2364484	.	-	.	ID=exon-XM_012376351.1-4;Dbxref=GeneID:105677615%2CGenbank:XM_012376351.1;Parent=rna-XM_012376351.1
NW_012160815.1	Gnomon	exon	2363416	2363521	.	-	.	ID=exon-XM_012376351.1-7;Dbxref=GeneID:105677615%2CGenbank:XM_012376351.1;Parent=rna-XM_012376351.1
NW_012160815.1	Gnomon	exon	2362897	2363123	.	-	.	ID=exon-XM_012376351.1-8;Dbxref=GeneID:105677615%2CGenbank:XM_012376351.1;Parent=rna-XM_012376351.1
NW_012160815.1	Gnomon	exon	2365436	2365515	.	-	.	ID=exon-XM_012376351.1-1;Dbxref=GeneID:105677615%2CGenbank:XM_012376351.1;Parent=rna-XM_012376351.1
NW_012160815.1	Gnomon	exon	2365064	2365231	.	-	.	ID=exon-XM_012376351.1-2;Dbxref=GeneID:105677615%2CGenbank:XM_012376351.1;Parent=rna-XM_012376351.1
NW_012160815.1	Gnomon	CDS	1826017	1826179	.	-	0	Name=XP_012231441.1;ID=cds-XP_012231441.1;Dbxref=GeneID:105677423%2CGenbank:XP_012231441.1;Parent=rna-XM_012376018.1
NW_012160815.1	Gnomon	CDS	1819460	1819594	.	-	0	Name=XP_012231441.1;ID=cds-XP_012231441.1;Dbxref=GeneID:105677423%2CGenbank:XP_012231441.1;Parent=rna-XM_012376018.1
NW_012160815.1	Gnomon	CDS	1817430	1817739	.	-	0	Name=XP_012231441.1;ID=cds-XP_012231441.1;Dbxref=GeneID:105677423%2CGenbank:XP_012231441.1;Parent=rna-XM_012376018.1
NW_012160815.1	Gnomon	CDS	1817041	1817179	.	-	0	Name=XP_012231441.1;ID=cds-XP_012231441.1;Dbxref=GeneID:105677423%2CGenbank:XP_012231441.1;Parent=rna-XM_012376018.1
NW_012160815.1	Gnomon	CDS	1816743	1816877	.	-	0	Name=XP_012231441.1;ID=cds-XP_012231441.1;Dbxref=GeneID:105677423%2CGenbank:XP_012231441.1;Parent=rna-XM_012376018.1
NW_012160815.1	Gnomon	CDS	1815401	1815504	.	-	0	Name=XP_012231441.1;ID=cds-XP_012231441.1;Dbxref=GeneID:105677423%2CGenbank:XP_012231441.1;Parent=rna-XM_012376018.1
NW_012160815.1	Gnomon	CDS	1815099	1815336	.	-	0	Name=XP_012231441.1;ID=cds-XP_012231441.1;Dbxref=GeneID:105677423%2CGenbank:XP_012231441.1;Parent=rna-XM_012376018.1
NW_012160815.1	Gnomon	CDS	1814776	1814904	.	-	0	Name=XP_012231441.1;ID=cds-XP_012231441.1;Dbxref=GeneID:105677423%2CGenbank:XP_012231441.1;Parent=rna-XM_012376018.1
NW_012160815.1	Gnomon	CDS	1814366	1814566	.	-	0	Name=XP_012231441.1;ID=cds-XP_012231441.1;Dbxref=GeneID:105677423%2CGenbank:XP_012231441.1;Parent=rna-XM_012376018.1
NW_012160815.1	Gnomon	CDS	1814044	1814211	.	-	0	Name=XP_012231441.1;ID=cds-XP_012231441.1;Dbxref=GeneID:105677423%2CGenbank:XP_012231441.1;Parent=rna-XM_012376018.1
NW_012160815.1	Gnomon	CDS	1813553	1813765	.	-	0	Name=XP_012231441.1;ID=cds-XP_012231441.1;Dbxref=GeneID:105677423%2CGenbank:XP_012231441.1;Parent=rna-XM_012376018.1
NW_012160815.1	Gnomon	mRNA	2158045	2160297	.	+	.	Name=XM_012376055.1;ID=rna-XM_012376055.1;Dbxref=GeneID:105677439%2CGenbank:XM_012376055.1;Parent=gene-LOC105677439
NW_012160815.1	Gnomon	exon	2139502	2139733	.	-	.	ID=exon-XM_012376090.1-7;Dbxref=GeneID:105677463%2CGenbank:XM_012376090.1;Parent=rna-XM_012376090.1
NW_012160815.1	Gnomon	exon	2138618	2138667	.	-	.	ID=exon-XM_012376090.1-8;Dbxref=GeneID:105677463%2CGenbank:XM_012376090.1;Parent=rna-XM_012376090.1
NW_012160815.1	Gnomon	exon	2138010	2138343	.	-	.	ID=exon-XM_012376090.1-9;Dbxref=GeneID:105677463%2CGenbank:XM_012376090.1;Parent=rna-XM_012376090.1
NW_012160815.1	Gnomon	exon	2140706	2140765	.	-	.	ID=exon-XM_012376090.1-3;Dbxref=GeneID:105677463%2CGenbank:XM_012376090.1;Parent=rna-XM_012376090.1
NW_012160815.1	Gnomon	exon	2140480	2140621	.	-	.	ID=exon-XM_012376090.1-4;Dbxref=GeneID:105677463%2CGenbank:XM_012376090.1;Parent=rna-XM_012376090.1
NW_012160815.1	Gnomon	exon	2140150	2140367	.	-	.	ID=exon-XM_012376090.1-5;Dbxref=GeneID:105677463%2CGenbank:XM_012376090.1;Parent=rna-XM_012376090.1
NW_012160815.1	Gnomon	exon	2139842	2140071	.	-	.	ID=exon-XM_012376090.1-6;Dbxref=GeneID:105677463%2CGenbank:XM_012376090.1;Parent=rna-XM_012376090.1
NW_012160815.1	Gnomon	CDS	1265564	1265979	.	-	0	Name=XP_012231587.1;ID=cds-XP_012231587.1;Dbxref=GeneID:105677503%2CGenbank:XP_012231587.1;Parent=rna-XM_012376164.1
NW_012160815.1	Gnomon	CDS	1264688	1264798	.	-	0	Name=XP_012231587.1;ID=cds-XP_012231587.1;Dbxref=GeneID:105677503%2CGenbank:XP_012231587.1;Parent=rna-XM_012376164.1
NW_012160815.1	Gnomon	CDS	1264377	1264582	.	-	0	Name=XP_012231587.1;ID=cds-XP_012231587.1;Dbxref=GeneID:105677503%2CGenbank:XP_012231587.1;Parent=rna-XM_012376164.1
NW_012160815.1	Gnomon	CDS	1264128	1264294	.	-	0	Name=XP_012231587.1;ID=cds-XP_012231587.1;Dbxref=GeneID:105677503%2CGenbank:XP_012231587.1;Parent=rna-XM_012376164.1
NW_012160815.1	Gnomon	exon	2141664	2141919	.	-	.	ID=exon-XM_012376090.1-1;Dbxref=GeneID:105677463%2CGenbank:XM_012376090.1;Parent=rna-XM_012376090.1
NW_012160815.1	Gnomon	exon	2141473	2141570	.	-	.	ID=exon-XM_012376090.1-2;Dbxref=GeneID:105677463%2CGenbank:XM_012376090.1;Parent=rna-XM_012376090.1
NW_012160815.1	Gnomon	CDS	1259819	1260030	.	-	0	Name=XP_012231589.1;ID=cds-XP_012231589.1;Dbxref=GeneID:105677505%2CGenbank:XP_012231589.1;Parent=rna-XM_012376166.1
NW_012160815.1	Gnomon	CDS	1258903	1259013	.	-	0	Name=XP_012231589.1;ID=cds-XP_012231589.1;Dbxref=GeneID:105677505%2CGenbank:XP_012231589.1;Parent=rna-XM_012376166.1
NW_012160815.1	Gnomon	CDS	1258610	1258815	.	-	0	Name=XP_012231589.1;ID=cds-XP_012231589.1;Dbxref=GeneID:105677505%2CGenbank:XP_012231589.1;Parent=rna-XM_012376166.1
NW_012160815.1	Gnomon	CDS	1258317	1258483	.	-	0	Name=XP_012231589.1;ID=cds-XP_012231589.1;Dbxref=GeneID:105677505%2CGenbank:XP_012231589.1;Parent=rna-XM_012376166.1
NW_012160815.1	Gnomon	exon	1288215	1288311	.	-	.	ID=exon-XM_012376161.1-1;Dbxref=GeneID:105677500%2CGenbank:XM_012376161.1;Parent=rna-XM_012376161.1
NW_012160815.1	Gnomon	mRNA	2313129	2315869	.	-	.	Name=XM_012376150.1;ID=rna-XM_012376150.1;Dbxref=GeneID:105677492%2CGenbank:XM_012376150.1;Parent=gene-LOC105677492
NW_012160815.1	Gnomon	exon	1286991	1287144	.	-	.	ID=exon-XM_012376161.1-4;Dbxref=GeneID:105677500%2CGenbank:XM_012376161.1;Parent=rna-XM_012376161.1
NW_012160815.1	Gnomon	exon	1286572	1286729	.	-	.	ID=exon-XM_012376161.1-5;Dbxref=GeneID:105677500%2CGenbank:XM_012376161.1;Parent=rna-XM_012376161.1
NW_012160815.1	Gnomon	exon	1287491	1287700	.	-	.	ID=exon-XM_012376161.1-2;Dbxref=GeneID:105677500%2CGenbank:XM_012376161.1;Parent=rna-XM_012376161.1
NW_012160815.1	Gnomon	exon	1287243	1287414	.	-	.	ID=exon-XM_012376161.1-3;Dbxref=GeneID:105677500%2CGenbank:XM_012376161.1;Parent=rna-XM_012376161.1
NW_012160815.1	Gnomon	exon	1285203	1285319	.	-	.	ID=exon-XM_012376161.1-8;Dbxref=GeneID:105677500%2CGenbank:XM_012376161.1;Parent=rna-XM_012376161.1
NW_012160815.1	Gnomon	exon	1284779	1285066	.	-	.	ID=exon-XM_012376161.1-9;Dbxref=GeneID:105677500%2CGenbank:XM_012376161.1;Parent=rna-XM_012376161.1
NW_012160815.1	Gnomon	exon	1285987	1286387	.	-	.	ID=exon-XM_012376161.1-6;Dbxref=GeneID:105677500%2CGenbank:XM_012376161.1;Parent=rna-XM_012376161.1
NW_012160815.1	Gnomon	exon	1285400	1285628	.	-	.	ID=exon-XM_012376161.1-7;Dbxref=GeneID:105677500%2CGenbank:XM_012376161.1;Parent=rna-XM_012376161.1
NW_012160815.1	Gnomon	exon	1895678	1895858	.	-	.	ID=exon-XR_001101562.1-20;Dbxref=GeneID:105677427%2CGenbank:XR_001101562.1;Parent=rna-XR_001101562.1
NW_012160815.1	Gnomon	exon	1895114	1895388	.	-	.	ID=exon-XR_001101562.1-21;Dbxref=GeneID:105677427%2CGenbank:XR_001101562.1;Parent=rna-XR_001101562.1
NW_012160815.1	Gnomon	exon	1889822	1889904	.	-	.	ID=exon-XR_001101562.1-24;Dbxref=GeneID:105677427%2CGenbank:XR_001101562.1;Parent=rna-XR_001101562.1
NW_012160815.1	Gnomon	exon	1893925	1894041	.	-	.	ID=exon-XR_001101562.1-22;Dbxref=GeneID:105677427%2CGenbank:XR_001101562.1;Parent=rna-XR_001101562.1
NW_012160815.1	Gnomon	exon	1892836	1893088	.	-	.	ID=exon-XR_001101562.1-23;Dbxref=GeneID:105677427%2CGenbank:XR_001101562.1;Parent=rna-XR_001101562.1
NW_012160815.1	Gnomon	exon	1899564	1899668	.	-	.	ID=exon-XR_001101562.1-10;Dbxref=GeneID:105677427%2CGenbank:XR_001101562.1;Parent=rna-XR_001101562.1
NW_012160815.1	Gnomon	exon	1898177	1898575	.	-	.	ID=exon-XR_001101562.1-13;Dbxref=GeneID:105677427%2CGenbank:XR_001101562.1;Parent=rna-XR_001101562.1
NW_012160815.1	Gnomon	exon	1897669	1897955	.	-	.	ID=exon-XR_001101562.1-14;Dbxref=GeneID:105677427%2CGenbank:XR_001101562.1;Parent=rna-XR_001101562.1
NW_012160815.1	Gnomon	exon	1899194	1899379	.	-	.	ID=exon-XR_001101562.1-11;Dbxref=GeneID:105677427%2CGenbank:XR_001101562.1;Parent=rna-XR_001101562.1
NW_012160815.1	Gnomon	exon	1898845	1899007	.	-	.	ID=exon-XR_001101562.1-12;Dbxref=GeneID:105677427%2CGenbank:XR_001101562.1;Parent=rna-XR_001101562.1
NW_012160815.1	Gnomon	exon	1896638	1896746	.	-	.	ID=exon-XR_001101562.1-17;Dbxref=GeneID:105677427%2CGenbank:XR_001101562.1;Parent=rna-XR_001101562.1
NW_012160815.1	Gnomon	exon	1896240	1896396	.	-	.	ID=exon-XR_001101562.1-18;Dbxref=GeneID:105677427%2CGenbank:XR_001101562.1;Parent=rna-XR_001101562.1
NW_012160815.1	Gnomon	exon	1897227	1897379	.	-	.	ID=exon-XR_001101562.1-15;Dbxref=GeneID:105677427%2CGenbank:XR_001101562.1;Parent=rna-XR_001101562.1
NW_012160815.1	Gnomon	exon	1896823	1897082	.	-	.	ID=exon-XR_001101562.1-16;Dbxref=GeneID:105677427%2CGenbank:XR_001101562.1;Parent=rna-XR_001101562.1
NW_012160815.1	Gnomon	exon	1895979	1896128	.	-	.	ID=exon-XR_001101562.1-19;Dbxref=GeneID:105677427%2CGenbank:XR_001101562.1;Parent=rna-XR_001101562.1
NW_012160815.1	Gnomon	mRNA	476443	483988	.	+	.	Name=XM_012376306.1;ID=rna-XM_012376306.1;Dbxref=GeneID:105677585%2CGenbank:XM_012376306.1;Parent=gene-LOC105677585
NW_012160815.1	Gnomon	exon	2137807	2137929	.	-	.	ID=exon-XM_012376090.1-10;Dbxref=GeneID:105677463%2CGenbank:XM_012376090.1;Parent=rna-XM_012376090.1
NW_012160815.1	Gnomon	exon	2134231	2134655	.	-	.	ID=exon-XM_012376090.1-11;Dbxref=GeneID:105677463%2CGenbank:XM_012376090.1;Parent=rna-XM_012376090.1
NW_012160815.1	Gnomon	mRNA	2230709	2235307	.	+	.	Name=XM_012375957.1;ID=rna-XM_012375957.1;Dbxref=GeneID:105677380%2CGenbank:XM_012375957.1;Note=The sequence of the model RefSeq transcript was modified relative to this genomic sequence to represent the inferred CDS: inserted 4 bases in 2 codons%3B deleted 1 base in 1 codon;Parent=gene-LOC105677380
NW_012160815.1	Gnomon	mRNA	2369750	2371945	.	-	.	Name=XM_012375958.1;ID=rna-XM_012375958.1;Dbxref=GeneID:105677381%2CGenbank:XM_012375958.1;Note=The sequence of the model RefSeq transcript was modified relative to this genomic sequence to represent the inferred CDS: inserted 2 bases in 2 codons;Parent=gene-LOC105677381
NW_012160815.1	Gnomon	exon	484738	486883	.	-	.	ID=exon-XM_012376302.1-10;Dbxref=GeneID:105677583%2CGenbank:XM_012376302.1;Parent=rna-XM_012376302.1
NW_012160815.1	Gnomon	exon	184426	185301	.	-	.	ID=exon-XM_012376327.1-2;Dbxref=GeneID:105677596%2CGenbank:XM_012376327.1;Parent=rna-XM_012376327.1
NW_012160815.1	Gnomon	exon	185509	185846	.	-	.	ID=exon-XM_012376327.1-1;Dbxref=GeneID:105677596%2CGenbank:XM_012376327.1;Parent=rna-XM_012376327.1
NW_012160815.1	Gnomon	CDS	1733048	1733195	.	+	0	Name=XP_012231682.1;ID=cds-XP_012231682.1;Dbxref=GeneID:105677558%2CGenbank:XP_012231682.1;Parent=rna-XM_012376259.1
NW_012160815.1	Gnomon	CDS	1733448	1733608	.	+	0	Name=XP_012231682.1;ID=cds-XP_012231682.1;Dbxref=GeneID:105677558%2CGenbank:XP_012231682.1;Parent=rna-XM_012376259.1
NW_012160815.1	Gnomon	CDS	1735627	1735809	.	+	0	Name=XP_012231682.1;ID=cds-XP_012231682.1;Dbxref=GeneID:105677558%2CGenbank:XP_012231682.1;Parent=rna-XM_012376259.1
NW_012160815.1	Gnomon	CDS	1736273	1736597	.	+	0	Name=XP_012231682.1;ID=cds-XP_012231682.1;Dbxref=GeneID:105677558%2CGenbank:XP_012231682.1;Parent=rna-XM_012376259.1
NW_012160815.1	Gnomon	CDS	1737583	1738358	.	+	0	Name=XP_012231682.1;ID=cds-XP_012231682.1;Dbxref=GeneID:105677558%2CGenbank:XP_012231682.1;Parent=rna-XM_012376259.1
NW_012160815.1	Gnomon	CDS	1738592	1739263	.	+	0	Name=XP_012231682.1;ID=cds-XP_012231682.1;Dbxref=GeneID:105677558%2CGenbank:XP_012231682.1;Parent=rna-XM_012376259.1
NW_012160815.1	Gnomon	CDS	1739562	1739668	.	+	0	Name=XP_012231682.1;ID=cds-XP_012231682.1;Dbxref=GeneID:105677558%2CGenbank:XP_012231682.1;Parent=rna-XM_012376259.1
NW_012160815.1	Gnomon	CDS	1739769	1739943	.	+	0	Name=XP_012231682.1;ID=cds-XP_012231682.1;Dbxref=GeneID:105677558%2CGenbank:XP_012231682.1;Parent=rna-XM_012376259.1
NW_012160815.1	Gnomon	CDS	1740177	1740260	.	+	0	Name=XP_012231682.1;ID=cds-XP_012231682.1;Dbxref=GeneID:105677558%2CGenbank:XP_012231682.1;Parent=rna-XM_012376259.1
NW_012160815.1	Gnomon	CDS	1740442	1740690	.	+	0	Name=XP_012231682.1;ID=cds-XP_012231682.1;Dbxref=GeneID:105677558%2CGenbank:XP_012231682.1;Parent=rna-XM_012376259.1
NW_012160815.1	Gnomon	CDS	1740766	1740915	.	+	0	Name=XP_012231682.1;ID=cds-XP_012231682.1;Dbxref=GeneID:105677558%2CGenbank:XP_012231682.1;Parent=rna-XM_012376259.1
NW_012160815.1	Gnomon	CDS	1740994	1741122	.	+	0	Name=XP_012231682.1;ID=cds-XP_012231682.1;Dbxref=GeneID:105677558%2CGenbank:XP_012231682.1;Parent=rna-XM_012376259.1
NW_012160815.1	Gnomon	CDS	1741268	1741432	.	+	0	Name=XP_012231682.1;ID=cds-XP_012231682.1;Dbxref=GeneID:105677558%2CGenbank:XP_012231682.1;Parent=rna-XM_012376259.1
NW_012160815.1	Gnomon	CDS	1741521	1741601	.	+	0	Name=XP_012231682.1;ID=cds-XP_012231682.1;Dbxref=GeneID:105677558%2CGenbank:XP_012231682.1;Parent=rna-XM_012376259.1
NW_012160815.1	Gnomon	CDS	1742616	1742861	.	+	0	Name=XP_012231682.1;ID=cds-XP_012231682.1;Dbxref=GeneID:105677558%2CGenbank:XP_012231682.1;Parent=rna-XM_012376259.1
NW_012160815.1	Gnomon	CDS	1746466	1746486	.	+	0	Name=XP_012231682.1;ID=cds-XP_012231682.1;Dbxref=GeneID:105677558%2CGenbank:XP_012231682.1;Parent=rna-XM_012376259.1
NW_012160815.1	Gnomon	mRNA	2158164	2160297	.	+	.	Name=XM_012376056.1;ID=rna-XM_012376056.1;Dbxref=GeneID:105677439%2CGenbank:XM_012376056.1;Parent=gene-LOC105677439
NW_012160815.1	Gnomon	exon	1193333	1193432	.	+	.	ID=exon-XM_012376114.1-2;Dbxref=GeneID:105677472%2CGenbank:XM_012376114.1;Parent=rna-XM_012376114.1
NW_012160815.1	Gnomon	exon	1194128	1194505	.	+	.	ID=exon-XM_012376114.1-3;Dbxref=GeneID:105677472%2CGenbank:XM_012376114.1;Parent=rna-XM_012376114.1
NW_012160815.1	Gnomon	exon	1194813	1196133	.	+	.	ID=exon-XM_012376114.1-4;Dbxref=GeneID:105677472%2CGenbank:XM_012376114.1;Parent=rna-XM_012376114.1
NW_012160815.1	Gnomon	exon	1192205	1192396	.	+	.	ID=exon-XM_012376114.1-1;Dbxref=GeneID:105677472%2CGenbank:XM_012376114.1;Parent=rna-XM_012376114.1
NW_012160815.1	Gnomon	CDS	1826017	1826179	.	-	0	Name=XP_012231442.1;ID=cds-XP_012231442.1;Dbxref=GeneID:105677423%2CGenbank:XP_012231442.1;Parent=rna-XM_012376019.1
NW_012160815.1	Gnomon	CDS	1819460	1819594	.	-	0	Name=XP_012231442.1;ID=cds-XP_012231442.1;Dbxref=GeneID:105677423%2CGenbank:XP_012231442.1;Parent=rna-XM_012376019.1
NW_012160815.1	Gnomon	CDS	1817430	1817739	.	-	0	Name=XP_012231442.1;ID=cds-XP_012231442.1;Dbxref=GeneID:105677423%2CGenbank:XP_012231442.1;Parent=rna-XM_012376019.1
NW_012160815.1	Gnomon	CDS	1817041	1817179	.	-	0	Name=XP_012231442.1;ID=cds-XP_012231442.1;Dbxref=GeneID:105677423%2CGenbank:XP_012231442.1;Parent=rna-XM_012376019.1
NW_012160815.1	Gnomon	CDS	1816743	1816877	.	-	0	Name=XP_012231442.1;ID=cds-XP_012231442.1;Dbxref=GeneID:105677423%2CGenbank:XP_012231442.1;Parent=rna-XM_012376019.1
NW_012160815.1	Gnomon	CDS	1815401	1815504	.	-	0	Name=XP_012231442.1;ID=cds-XP_012231442.1;Dbxref=GeneID:105677423%2CGenbank:XP_012231442.1;Parent=rna-XM_012376019.1
NW_012160815.1	Gnomon	CDS	1815099	1815336	.	-	0	Name=XP_012231442.1;ID=cds-XP_012231442.1;Dbxref=GeneID:105677423%2CGenbank:XP_012231442.1;Parent=rna-XM_012376019.1
NW_012160815.1	Gnomon	CDS	1814776	1814904	.	-	0	Name=XP_012231442.1;ID=cds-XP_012231442.1;Dbxref=GeneID:105677423%2CGenbank:XP_012231442.1;Parent=rna-XM_012376019.1
NW_012160815.1	Gnomon	CDS	1814366	1814566	.	-	0	Name=XP_012231442.1;ID=cds-XP_012231442.1;Dbxref=GeneID:105677423%2CGenbank:XP_012231442.1;Parent=rna-XM_012376019.1
NW_012160815.1	Gnomon	CDS	1814044	1814211	.	-	0	Name=XP_012231442.1;ID=cds-XP_012231442.1;Dbxref=GeneID:105677423%2CGenbank:XP_012231442.1;Parent=rna-XM_012376019.1
NW_012160815.1	Gnomon	CDS	1813553	1813765	.	-	0	Name=XP_012231442.1;ID=cds-XP_012231442.1;Dbxref=GeneID:105677423%2CGenbank:XP_012231442.1;Parent=rna-XM_012376019.1
NW_012160815.1	Gnomon	exon	1493947	1494061	.	-	.	ID=exon-XM_012376347.1-6;Dbxref=GeneID:105677613%2CGenbank:XM_012376347.1;Parent=rna-XM_012376347.1
NW_012160815.1	Gnomon	exon	1493687	1493864	.	-	.	ID=exon-XM_012376347.1-7;Dbxref=GeneID:105677613%2CGenbank:XM_012376347.1;Parent=rna-XM_012376347.1
NW_012160815.1	Gnomon	exon	1494800	1495092	.	-	.	ID=exon-XM_012376347.1-4;Dbxref=GeneID:105677613%2CGenbank:XM_012376347.1;Parent=rna-XM_012376347.1
NW_012160815.1	Gnomon	exon	1494422	1494565	.	-	.	ID=exon-XM_012376347.1-5;Dbxref=GeneID:105677613%2CGenbank:XM_012376347.1;Parent=rna-XM_012376347.1
NW_012160815.1	Gnomon	exon	1492581	1493593	.	-	.	ID=exon-XM_012376347.1-8;Dbxref=GeneID:105677613%2CGenbank:XM_012376347.1;Parent=rna-XM_012376347.1
NW_012160815.1	Gnomon	exon	1495482	1495646	.	-	.	ID=exon-XM_012376347.1-2;Dbxref=GeneID:105677613%2CGenbank:XM_012376347.1;Parent=rna-XM_012376347.1
NW_012160815.1	Gnomon	exon	1495172	1495396	.	-	.	ID=exon-XM_012376347.1-3;Dbxref=GeneID:105677613%2CGenbank:XM_012376347.1;Parent=rna-XM_012376347.1
NW_012160815.1	Gnomon	exon	1495844	1495924	.	-	.	ID=exon-XM_012376347.1-1;Dbxref=GeneID:105677613%2CGenbank:XM_012376347.1;Parent=rna-XM_012376347.1
NW_012160815.1	Gnomon	exon	1583114	1585313	.	+	.	ID=exon-XM_012375969.1-14;Dbxref=GeneID:105677384%2CGenbank:XM_012375969.1;Parent=rna-XM_012375969.1
NW_012160815.1	Gnomon	exon	2341212	2341409	.	-	.	ID=exon-XM_012376300.1-3;Dbxref=GeneID:105677582%2CGenbank:XM_012376300.1;Parent=rna-XM_012376300.1
NW_012160815.1	Gnomon	exon	2340800	2341122	.	-	.	ID=exon-XM_012376300.1-4;Dbxref=GeneID:105677582%2CGenbank:XM_012376300.1;Parent=rna-XM_012376300.1
NW_012160815.1	Gnomon	exon	2340485	2340684	.	-	.	ID=exon-XM_012376300.1-5;Dbxref=GeneID:105677582%2CGenbank:XM_012376300.1;Parent=rna-XM_012376300.1
NW_012160815.1	Gnomon	exon	2340214	2340380	.	-	.	ID=exon-XM_012376300.1-6;Dbxref=GeneID:105677582%2CGenbank:XM_012376300.1;Parent=rna-XM_012376300.1
NW_012160815.1	Gnomon	exon	2342029	2342117	.	-	.	ID=exon-XM_012376300.1-1;Dbxref=GeneID:105677582%2CGenbank:XM_012376300.1;Parent=rna-XM_012376300.1
NW_012160815.1	Gnomon	exon	2341505	2341902	.	-	.	ID=exon-XM_012376300.1-2;Dbxref=GeneID:105677582%2CGenbank:XM_012376300.1;Parent=rna-XM_012376300.1
NW_012160815.1	Gnomon	exon	1582009	1582303	.	+	.	ID=exon-XM_012375969.1-12;Dbxref=GeneID:105677384%2CGenbank:XM_012375969.1;Parent=rna-XM_012375969.1
NW_012160815.1	Gnomon	exon	1582797	1582907	.	+	.	ID=exon-XM_012375969.1-13;Dbxref=GeneID:105677384%2CGenbank:XM_012375969.1;Parent=rna-XM_012375969.1
NW_012160815.1	Gnomon	exon	1581575	1581701	.	+	.	ID=exon-XM_012375969.1-10;Dbxref=GeneID:105677384%2CGenbank:XM_012375969.1;Parent=rna-XM_012375969.1
NW_012160815.1	Gnomon	exon	1581771	1581934	.	+	.	ID=exon-XM_012375969.1-11;Dbxref=GeneID:105677384%2CGenbank:XM_012375969.1;Parent=rna-XM_012375969.1
NW_012160815.1	Gnomon	mRNA	2168857	2171671	.	-	.	Name=XM_012376284.1;ID=rna-XM_012376284.1;Dbxref=GeneID:105677568%2CGenbank:XM_012376284.1;Parent=gene-LOC105677568
NW_012160815.1	Gnomon	exon	150573	150662	.	+	.	ID=exon-XM_012376230.1-1;Dbxref=GeneID:105677535%2CGenbank:XM_012376230.1;Parent=rna-XM_012376230.1
NW_012160815.1	Gnomon	exon	150964	152630	.	+	.	ID=exon-XM_012376230.1-2;Dbxref=GeneID:105677535%2CGenbank:XM_012376230.1;Parent=rna-XM_012376230.1
NW_012160815.1	Gnomon	exon	1814776	1814904	.	-	.	ID=exon-XM_012376018.1-9;Dbxref=GeneID:105677423%2CGenbank:XM_012376018.1;Parent=rna-XM_012376018.1
NW_012160815.1	Gnomon	exon	1815401	1815504	.	-	.	ID=exon-XM_012376018.1-7;Dbxref=GeneID:105677423%2CGenbank:XM_012376018.1;Parent=rna-XM_012376018.1
NW_012160815.1	Gnomon	exon	1815099	1815336	.	-	.	ID=exon-XM_012376018.1-8;Dbxref=GeneID:105677423%2CGenbank:XM_012376018.1;Parent=rna-XM_012376018.1
NW_012160815.1	Gnomon	exon	1817041	1817179	.	-	.	ID=exon-XM_012376018.1-5;Dbxref=GeneID:105677423%2CGenbank:XM_012376018.1;Parent=rna-XM_012376018.1
NW_012160815.1	Gnomon	exon	1816743	1816877	.	-	.	ID=exon-XM_012376018.1-6;Dbxref=GeneID:105677423%2CGenbank:XM_012376018.1;Parent=rna-XM_012376018.1
NW_012160815.1	Gnomon	exon	1819460	1819594	.	-	.	ID=exon-XM_012376018.1-3;Dbxref=GeneID:105677423%2CGenbank:XM_012376018.1;Parent=rna-XM_012376018.1
NW_012160815.1	Gnomon	exon	1817430	1817739	.	-	.	ID=exon-XM_012376018.1-4;Dbxref=GeneID:105677423%2CGenbank:XM_012376018.1;Parent=rna-XM_012376018.1
NW_012160815.1	Gnomon	exon	1830807	1830888	.	-	.	ID=exon-XM_012376018.1-1;Dbxref=GeneID:105677423%2CGenbank:XM_012376018.1;Parent=rna-XM_012376018.1
NW_012160815.1	Gnomon	exon	1826017	1826190	.	-	.	ID=exon-XM_012376018.1-2;Dbxref=GeneID:105677423%2CGenbank:XM_012376018.1;Parent=rna-XM_012376018.1
NW_012160815.1	Gnomon	exon	2142785	2145350	.	-	.	ID=exon-XM_012376277.1-8;Dbxref=GeneID:105677564%2CGenbank:XM_012376277.1;Parent=rna-XM_012376277.1
NW_012160815.1	Gnomon	exon	2147421	2147553	.	-	.	ID=exon-XM_012376277.1-2;Dbxref=GeneID:105677564%2CGenbank:XM_012376277.1;Parent=rna-XM_012376277.1
NW_012160815.1	Gnomon	exon	2147176	2147349	.	-	.	ID=exon-XM_012376277.1-3;Dbxref=GeneID:105677564%2CGenbank:XM_012376277.1;Parent=rna-XM_012376277.1
NW_012160815.1	Gnomon	exon	2148054	2148384	.	-	.	ID=exon-XM_012376277.1-1;Dbxref=GeneID:105677564%2CGenbank:XM_012376277.1;Parent=rna-XM_012376277.1
NW_012160815.1	Gnomon	exon	2146003	2146229	.	-	.	ID=exon-XM_012376277.1-6;Dbxref=GeneID:105677564%2CGenbank:XM_012376277.1;Parent=rna-XM_012376277.1
NW_012160815.1	Gnomon	exon	2145490	2145738	.	-	.	ID=exon-XM_012376277.1-7;Dbxref=GeneID:105677564%2CGenbank:XM_012376277.1;Parent=rna-XM_012376277.1
NW_012160815.1	Gnomon	exon	2146903	2147056	.	-	.	ID=exon-XM_012376277.1-4;Dbxref=GeneID:105677564%2CGenbank:XM_012376277.1;Parent=rna-XM_012376277.1
NW_012160815.1	Gnomon	exon	2146462	2146606	.	-	.	ID=exon-XM_012376277.1-5;Dbxref=GeneID:105677564%2CGenbank:XM_012376277.1;Parent=rna-XM_012376277.1
NW_012160815.1	Gnomon	exon	1582009	1582303	.	+	.	ID=exon-XM_012375980.1-10;Dbxref=GeneID:105677384%2CGenbank:XM_012375980.1;Parent=rna-XM_012375980.1
NW_012160815.1	Gnomon	exon	1582797	1582907	.	+	.	ID=exon-XM_012375980.1-11;Dbxref=GeneID:105677384%2CGenbank:XM_012375980.1;Parent=rna-XM_012375980.1
NW_012160815.1	Gnomon	exon	1583114	1585313	.	+	.	ID=exon-XM_012375980.1-12;Dbxref=GeneID:105677384%2CGenbank:XM_012375980.1;Parent=rna-XM_012375980.1
NW_012160815.1	Gnomon	mRNA	1845156	1853769	.	-	.	Name=XM_012376044.1;ID=rna-XM_012376044.1;Dbxref=GeneID:105677432%2CGenbank:XM_012376044.1;Parent=gene-LOC105677432
NW_012160815.1	Gnomon	lnc_RNA	1696430	1697256	.	+	.	Name=XR_001101560.1;ID=rna-XR_001101560.1;Dbxref=GeneID:105677421%2CGenbank:XR_001101560.1;Parent=gene-LOC105677421
NW_012160815.1	Gnomon	exon	1318623	1318914	.	+	.	ID=exon-XM_012376160.1-3;Dbxref=GeneID:105677499%2CGenbank:XM_012376160.1;Note=The sequence of the model RefSeq transcript was modified relative to this genomic sequence to represent the inferred CDS: inserted 1 base in 1 codon;Parent=rna-XM_012376160.1
NW_012160815.1	Gnomon	exon	1319741	1320039	.	+	.	ID=exon-XM_012376160.1-4;Dbxref=GeneID:105677499%2CGenbank:XM_012376160.1;Note=The sequence of the model RefSeq transcript was modified relative to this genomic sequence to represent the inferred CDS: inserted 1 base in 1 codon;Parent=rna-XM_012376160.1
NW_012160815.1	Gnomon	exon	1322815	1323067	.	+	.	ID=exon-XM_012376160.1-5;Dbxref=GeneID:105677499%2CGenbank:XM_012376160.1;Note=The sequence of the model RefSeq transcript was modified relative to this genomic sequence to represent the inferred CDS: inserted 1 base in 1 codon;Parent=rna-XM_012376160.1
NW_012160815.1	Gnomon	exon	1323751	1324682	.	+	.	ID=exon-XM_012376160.1-6;Dbxref=GeneID:105677499%2CGenbank:XM_012376160.1;Note=The sequence of the model RefSeq transcript was modified relative to this genomic sequence to represent the inferred CDS: inserted 1 base in 1 codon;Parent=rna-XM_012376160.1
NW_012160815.1	Gnomon	exon	1305028	1305273	.	+	.	ID=exon-XM_012376160.1-1;Dbxref=GeneID:105677499%2CGenbank:XM_012376160.1;Note=The sequence of the model RefSeq transcript was modified relative to this genomic sequence to represent the inferred CDS: inserted 1 base in 1 codon;Parent=rna-XM_012376160.1
NW_012160815.1	Gnomon	exon	1318034	1318208	.	+	.	ID=exon-XM_012376160.1-2;Dbxref=GeneID:105677499%2CGenbank:XM_012376160.1;Note=The sequence of the model RefSeq transcript was modified relative to this genomic sequence to represent the inferred CDS: inserted 1 base in 1 codon;Parent=rna-XM_012376160.1
NW_012160815.1	Gnomon	exon	1324940	1325077	.	+	.	ID=exon-XM_012376160.1-7;Dbxref=GeneID:105677499%2CGenbank:XM_012376160.1;Note=The sequence of the model RefSeq transcript was modified relative to this genomic sequence to represent the inferred CDS: inserted 1 base in 1 codon;Parent=rna-XM_012376160.1
NW_012160815.1	Gnomon	exon	1325309	1325691	.	+	.	ID=exon-XM_012376160.1-8;Dbxref=GeneID:105677499%2CGenbank:XM_012376160.1;Note=The sequence of the model RefSeq transcript was modified relative to this genomic sequence to represent the inferred CDS: inserted 1 base in 1 codon;Parent=rna-XM_012376160.1
NW_012160815.1	Gnomon	exon	1327103	1327843	.	+	.	ID=exon-XM_012376160.1-9;Dbxref=GeneID:105677499%2CGenbank:XM_012376160.1;Note=The sequence of the model RefSeq transcript was modified relative to this genomic sequence to represent the inferred CDS: inserted 1 base in 1 codon;Parent=rna-XM_012376160.1
NW_012160815.1	Gnomon	CDS	1763628	1763631	.	-	0	Name=XP_012231680.1;ID=cds-XP_012231680.1;Dbxref=GeneID:105677557%2CGenbank:XP_012231680.1;Parent=rna-XM_012376257.1
NW_012160815.1	Gnomon	CDS	1763263	1763422	.	-	0	Name=XP_012231680.1;ID=cds-XP_012231680.1;Dbxref=GeneID:105677557%2CGenbank:XP_012231680.1;Parent=rna-XM_012376257.1
NW_012160815.1	Gnomon	CDS	1762877	1763144	.	-	0	Name=XP_012231680.1;ID=cds-XP_012231680.1;Dbxref=GeneID:105677557%2CGenbank:XP_012231680.1;Parent=rna-XM_012376257.1
NW_012160815.1	Gnomon	CDS	1826017	1826179	.	-	0	Name=XP_012231440.1;ID=cds-XP_012231440.1;Dbxref=GeneID:105677423%2CGenbank:XP_012231440.1;Parent=rna-XM_012376017.1
NW_012160815.1	Gnomon	CDS	1819460	1819594	.	-	0	Name=XP_012231440.1;ID=cds-XP_012231440.1;Dbxref=GeneID:105677423%2CGenbank:XP_012231440.1;Parent=rna-XM_012376017.1
NW_012160815.1	Gnomon	CDS	1817430	1817739	.	-	0	Name=XP_012231440.1;ID=cds-XP_012231440.1;Dbxref=GeneID:105677423%2CGenbank:XP_012231440.1;Parent=rna-XM_012376017.1
NW_012160815.1	Gnomon	CDS	1817041	1817179	.	-	0	Name=XP_012231440.1;ID=cds-XP_012231440.1;Dbxref=GeneID:105677423%2CGenbank:XP_012231440.1;Parent=rna-XM_012376017.1
NW_012160815.1	Gnomon	CDS	1816743	1816877	.	-	0	Name=XP_012231440.1;ID=cds-XP_012231440.1;Dbxref=GeneID:105677423%2CGenbank:XP_012231440.1;Parent=rna-XM_012376017.1
NW_012160815.1	Gnomon	CDS	1815401	1815504	.	-	0	Name=XP_012231440.1;ID=cds-XP_012231440.1;Dbxref=GeneID:105677423%2CGenbank:XP_012231440.1;Parent=rna-XM_012376017.1
NW_012160815.1	Gnomon	CDS	1815099	1815336	.	-	0	Name=XP_012231440.1;ID=cds-XP_012231440.1;Dbxref=GeneID:105677423%2CGenbank:XP_012231440.1;Parent=rna-XM_012376017.1
NW_012160815.1	Gnomon	CDS	1814776	1814904	.	-	0	Name=XP_012231440.1;ID=cds-XP_012231440.1;Dbxref=GeneID:105677423%2CGenbank:XP_012231440.1;Parent=rna-XM_012376017.1
NW_012160815.1	Gnomon	CDS	1814366	1814566	.	-	0	Name=XP_012231440.1;ID=cds-XP_012231440.1;Dbxref=GeneID:105677423%2CGenbank:XP_012231440.1;Parent=rna-XM_012376017.1
NW_012160815.1	Gnomon	CDS	1814044	1814211	.	-	0	Name=XP_012231440.1;ID=cds-XP_012231440.1;Dbxref=GeneID:105677423%2CGenbank:XP_012231440.1;Parent=rna-XM_012376017.1
NW_012160815.1	Gnomon	CDS	1813553	1813765	.	-	0	Name=XP_012231440.1;ID=cds-XP_012231440.1;Dbxref=GeneID:105677423%2CGenbank:XP_012231440.1;Parent=rna-XM_012376017.1
NW_012160815.1	Gnomon	CDS	1275784	1275876	.	-	0	Name=XP_012231586.1;ID=cds-XP_012231586.1;Dbxref=GeneID:105677501%2CGenbank:XP_012231586.1;Parent=rna-XM_012376163.1
NW_012160815.1	Gnomon	CDS	1275052	1275159	.	-	0	Name=XP_012231586.1;ID=cds-XP_012231586.1;Dbxref=GeneID:105677501%2CGenbank:XP_012231586.1;Parent=rna-XM_012376163.1
NW_012160815.1	Gnomon	CDS	1274354	1274619	.	-	0	Name=XP_012231586.1;ID=cds-XP_012231586.1;Dbxref=GeneID:105677501%2CGenbank:XP_012231586.1;Parent=rna-XM_012376163.1
NW_012160815.1	Gnomon	CDS	1273916	1274072	.	-	0	Name=XP_012231586.1;ID=cds-XP_012231586.1;Dbxref=GeneID:105677501%2CGenbank:XP_012231586.1;Parent=rna-XM_012376163.1
NW_012160815.1	Gnomon	CDS	1273716	1273839	.	-	0	Name=XP_012231586.1;ID=cds-XP_012231586.1;Dbxref=GeneID:105677501%2CGenbank:XP_012231586.1;Parent=rna-XM_012376163.1
NW_012160815.1	Gnomon	CDS	1272873	1273084	.	-	0	Name=XP_012231586.1;ID=cds-XP_012231586.1;Dbxref=GeneID:105677501%2CGenbank:XP_012231586.1;Parent=rna-XM_012376163.1
NW_012160815.1	Gnomon	CDS	1272330	1272599	.	-	0	Name=XP_012231586.1;ID=cds-XP_012231586.1;Dbxref=GeneID:105677501%2CGenbank:XP_012231586.1;Parent=rna-XM_012376163.1
NW_012160815.1	Gnomon	mRNA	1845156	1861821	.	-	.	Name=XM_012376045.1;ID=rna-XM_012376045.1;Dbxref=GeneID:105677432%2CGenbank:XM_012376045.1;Parent=gene-LOC105677432
NW_012160815.1	Gnomon	exon	2052675	2053125	.	+	.	ID=exon-XM_012376084.1-1;Dbxref=GeneID:105677461%2CGenbank:XM_012376084.1;Parent=rna-XM_012376084.1
NW_012160815.1	Gnomon	exon	2054221	2054493	.	+	.	ID=exon-XM_012376084.1-2;Dbxref=GeneID:105677461%2CGenbank:XM_012376084.1;Parent=rna-XM_012376084.1
NW_012160815.1	Gnomon	exon	2055869	2055993	.	+	.	ID=exon-XM_012376084.1-3;Dbxref=GeneID:105677461%2CGenbank:XM_012376084.1;Parent=rna-XM_012376084.1
NW_012160815.1	Gnomon	exon	2056182	2056607	.	+	.	ID=exon-XM_012376084.1-4;Dbxref=GeneID:105677461%2CGenbank:XM_012376084.1;Parent=rna-XM_012376084.1
NW_012160815.1	Gnomon	exon	2056945	2057274	.	+	.	ID=exon-XM_012376084.1-5;Dbxref=GeneID:105677461%2CGenbank:XM_012376084.1;Parent=rna-XM_012376084.1
NW_012160815.1	Gnomon	exon	2057902	2058042	.	+	.	ID=exon-XM_012376084.1-6;Dbxref=GeneID:105677461%2CGenbank:XM_012376084.1;Parent=rna-XM_012376084.1
NW_012160815.1	Gnomon	exon	2058380	2058527	.	+	.	ID=exon-XM_012376084.1-7;Dbxref=GeneID:105677461%2CGenbank:XM_012376084.1;Parent=rna-XM_012376084.1
NW_012160815.1	Gnomon	exon	2061317	2063861	.	+	.	ID=exon-XM_012376084.1-8;Dbxref=GeneID:105677461%2CGenbank:XM_012376084.1;Parent=rna-XM_012376084.1
NW_012160815.1	Gnomon	exon	1560181	1560269	.	+	.	ID=exon-XM_012375973.1-1;Dbxref=GeneID:105677384%2CGenbank:XM_012375973.1;Parent=rna-XM_012375973.1
NW_012160815.1	Gnomon	exon	1562458	1562606	.	+	.	ID=exon-XM_012375973.1-2;Dbxref=GeneID:105677384%2CGenbank:XM_012375973.1;Parent=rna-XM_012375973.1
NW_012160815.1	Gnomon	exon	1571760	1571937	.	+	.	ID=exon-XM_012375973.1-3;Dbxref=GeneID:105677384%2CGenbank:XM_012375973.1;Parent=rna-XM_012375973.1
NW_012160815.1	Gnomon	exon	1580906	1581103	.	+	.	ID=exon-XM_012375973.1-8;Dbxref=GeneID:105677384%2CGenbank:XM_012375973.1;Parent=rna-XM_012375973.1
NW_012160815.1	Gnomon	exon	1581195	1581490	.	+	.	ID=exon-XM_012375973.1-9;Dbxref=GeneID:105677384%2CGenbank:XM_012375973.1;Parent=rna-XM_012375973.1
NW_012160815.1	Gnomon	exon	1578107	1578260	.	+	.	ID=exon-XM_012375973.1-4;Dbxref=GeneID:105677384%2CGenbank:XM_012375973.1;Parent=rna-XM_012375973.1
NW_012160815.1	Gnomon	exon	1579058	1579244	.	+	.	ID=exon-XM_012375973.1-5;Dbxref=GeneID:105677384%2CGenbank:XM_012375973.1;Parent=rna-XM_012375973.1
NW_012160815.1	Gnomon	exon	1579713	1579802	.	+	.	ID=exon-XM_012375973.1-6;Dbxref=GeneID:105677384%2CGenbank:XM_012375973.1;Parent=rna-XM_012375973.1
NW_012160815.1	Gnomon	exon	1580063	1580412	.	+	.	ID=exon-XM_012375973.1-7;Dbxref=GeneID:105677384%2CGenbank:XM_012375973.1;Parent=rna-XM_012375973.1
NW_012160815.1	Gnomon	exon	1864548	1864732	.	-	.	ID=exon-XM_012376042.1-1;Dbxref=GeneID:105677432%2CGenbank:XM_012376042.1;Parent=rna-XM_012376042.1
NW_012160815.1	Gnomon	exon	1850481	1850683	.	-	.	ID=exon-XM_012376042.1-2;Dbxref=GeneID:105677432%2CGenbank:XM_012376042.1;Parent=rna-XM_012376042.1
NW_012160815.1	Gnomon	exon	1847665	1847793	.	-	.	ID=exon-XM_012376042.1-3;Dbxref=GeneID:105677432%2CGenbank:XM_012376042.1;Parent=rna-XM_012376042.1
NW_012160815.1	Gnomon	exon	1845156	1846875	.	-	.	ID=exon-XM_012376042.1-4;Dbxref=GeneID:105677432%2CGenbank:XM_012376042.1;Parent=rna-XM_012376042.1
NW_012160815.1	Gnomon	mRNA	17530	19010	.	+	.	Name=XM_012376140.1;ID=rna-XM_012376140.1;Dbxref=GeneID:105677488%2CGenbank:XM_012376140.1;Parent=gene-LOC105677488
NW_012160815.1	Gnomon	exon	157667	157863	.	-	.	ID=exon-XM_012376235.1-13;Dbxref=GeneID:105677537%2CGenbank:XM_012376235.1;Parent=rna-XM_012376235.1
NW_012160815.1	Gnomon	exon	157433	157558	.	-	.	ID=exon-XM_012376235.1-14;Dbxref=GeneID:105677537%2CGenbank:XM_012376235.1;Parent=rna-XM_012376235.1
NW_012160815.1	Gnomon	exon	157126	157374	.	-	.	ID=exon-XM_012376235.1-15;Dbxref=GeneID:105677537%2CGenbank:XM_012376235.1;Parent=rna-XM_012376235.1
NW_012160815.1	Gnomon	exon	156869	157036	.	-	.	ID=exon-XM_012376235.1-16;Dbxref=GeneID:105677537%2CGenbank:XM_012376235.1;Parent=rna-XM_012376235.1
NW_012160815.1	Gnomon	exon	155792	155964	.	-	.	ID=exon-XM_012376235.1-17;Dbxref=GeneID:105677537%2CGenbank:XM_012376235.1;Parent=rna-XM_012376235.1
NW_012160815.1	Gnomon	exon	153703	155666	.	-	.	ID=exon-XM_012376235.1-18;Dbxref=GeneID:105677537%2CGenbank:XM_012376235.1;Parent=rna-XM_012376235.1
NW_012160815.1	Gnomon	exon	158429	158607	.	-	.	ID=exon-XM_012376235.1-10;Dbxref=GeneID:105677537%2CGenbank:XM_012376235.1;Parent=rna-XM_012376235.1
NW_012160815.1	Gnomon	exon	158168	158345	.	-	.	ID=exon-XM_012376235.1-11;Dbxref=GeneID:105677537%2CGenbank:XM_012376235.1;Parent=rna-XM_012376235.1
NW_012160815.1	Gnomon	exon	157956	158052	.	-	.	ID=exon-XM_012376235.1-12;Dbxref=GeneID:105677537%2CGenbank:XM_012376235.1;Parent=rna-XM_012376235.1
NW_012160815.1	Gnomon	CDS	1318072	1318208	.	+	0	Name=XP_012231583.1;ID=cds-XP_012231583.1;Dbxref=GeneID:105677499%2CGenbank:XP_012231583.1;Note=The sequence of the model RefSeq protein was modified relative to this genomic sequence to represent the inferred CDS: inserted 1 base in 1 codon;Parent=rna-XM_012376160.1
NW_012160815.1	Gnomon	CDS	1318623	1318914	.	+	0	Name=XP_012231583.1;ID=cds-XP_012231583.1;Dbxref=GeneID:105677499%2CGenbank:XP_012231583.1;Note=The sequence of the model RefSeq protein was modified relative to this genomic sequence to represent the inferred CDS: inserted 1 base in 1 codon;Parent=rna-XM_012376160.1
NW_012160815.1	Gnomon	CDS	1319741	1320039	.	+	0	Name=XP_012231583.1;ID=cds-XP_012231583.1;Dbxref=GeneID:105677499%2CGenbank:XP_012231583.1;Note=The sequence of the model RefSeq protein was modified relative to this genomic sequence to represent the inferred CDS: inserted 1 base in 1 codon;Parent=rna-XM_012376160.1
NW_012160815.1	Gnomon	CDS	1322815	1323067	.	+	0	Name=XP_012231583.1;ID=cds-XP_012231583.1;Dbxref=GeneID:105677499%2CGenbank:XP_012231583.1;Note=The sequence of the model RefSeq protein was modified relative to this genomic sequence to represent the inferred CDS: inserted 1 base in 1 codon;Parent=rna-XM_012376160.1
NW_012160815.1	Gnomon	CDS	1323751	1324682	.	+	0	Name=XP_012231583.1;ID=cds-XP_012231583.1;Dbxref=GeneID:105677499%2CGenbank:XP_012231583.1;Note=The sequence of the model RefSeq protein was modified relative to this genomic sequence to represent the inferred CDS: inserted 1 base in 1 codon;Parent=rna-XM_012376160.1
NW_012160815.1	Gnomon	CDS	1324940	1325077	.	+	0	Name=XP_012231583.1;ID=cds-XP_012231583.1;Dbxref=GeneID:105677499%2CGenbank:XP_012231583.1;Note=The sequence of the model RefSeq protein was modified relative to this genomic sequence to represent the inferred CDS: inserted 1 base in 1 codon;Parent=rna-XM_012376160.1
NW_012160815.1	Gnomon	CDS	1325309	1325691	.	+	0	Name=XP_012231583.1;ID=cds-XP_012231583.1;Dbxref=GeneID:105677499%2CGenbank:XP_012231583.1;Note=The sequence of the model RefSeq protein was modified relative to this genomic sequence to represent the inferred CDS: inserted 1 base in 1 codon;Parent=rna-XM_012376160.1
NW_012160815.1	Gnomon	CDS	1327103	1327843	.	+	0	Name=XP_012231583.1;ID=cds-XP_012231583.1;Dbxref=GeneID:105677499%2CGenbank:XP_012231583.1;Note=The sequence of the model RefSeq protein was modified relative to this genomic sequence to represent the inferred CDS: inserted 1 base in 1 codon;Parent=rna-XM_012376160.1
NW_012160815.1	Gnomon	CDS	1327977	1328186	.	+	0	Name=XP_012231583.1;ID=cds-XP_012231583.1;Dbxref=GeneID:105677499%2CGenbank:XP_012231583.1;Note=The sequence of the model RefSeq protein was modified relative to this genomic sequence to represent the inferred CDS: inserted 1 base in 1 codon;Parent=rna-XM_012376160.1
NW_012160815.1	Gnomon	CDS	1328189	1328432	.	+	0	Name=XP_012231583.1;ID=cds-XP_012231583.1;Dbxref=GeneID:105677499%2CGenbank:XP_012231583.1;Note=The sequence of the model RefSeq protein was modified relative to this genomic sequence to represent the inferred CDS: inserted 1 base in 1 codon;Parent=rna-XM_012376160.1
NW_012160815.1	Gnomon	CDS	1367128	1367242	.	+	0	Name=XP_012231583.1;ID=cds-XP_012231583.1;Dbxref=GeneID:105677499%2CGenbank:XP_012231583.1;Note=The sequence of the model RefSeq protein was modified relative to this genomic sequence to represent the inferred CDS: inserted 1 base in 1 codon;Parent=rna-XM_012376160.1
NW_012160815.1	Gnomon	CDS	1370172	1370299	.	+	0	Name=XP_012231583.1;ID=cds-XP_012231583.1;Dbxref=GeneID:105677499%2CGenbank:XP_012231583.1;Note=The sequence of the model RefSeq protein was modified relative to this genomic sequence to represent the inferred CDS: inserted 1 base in 1 codon;Parent=rna-XM_012376160.1
NW_012160815.1	Gnomon	CDS	1375751	1376152	.	+	0	Name=XP_012231583.1;ID=cds-XP_012231583.1;Dbxref=GeneID:105677499%2CGenbank:XP_012231583.1;Note=The sequence of the model RefSeq protein was modified relative to this genomic sequence to represent the inferred CDS: inserted 1 base in 1 codon;Parent=rna-XM_012376160.1
NW_012160815.1	Gnomon	CDS	1376752	1376854	.	+	0	Name=XP_012231583.1;ID=cds-XP_012231583.1;Dbxref=GeneID:105677499%2CGenbank:XP_012231583.1;Note=The sequence of the model RefSeq protein was modified relative to this genomic sequence to represent the inferred CDS: inserted 1 base in 1 codon;Parent=rna-XM_012376160.1
NW_012160815.1	Gnomon	CDS	1377141	1377332	.	+	0	Name=XP_012231583.1;ID=cds-XP_012231583.1;Dbxref=GeneID:105677499%2CGenbank:XP_012231583.1;Note=The sequence of the model RefSeq protein was modified relative to this genomic sequence to represent the inferred CDS: inserted 1 base in 1 codon;Parent=rna-XM_012376160.1
NW_012160815.1	Gnomon	CDS	1378577	1378803	.	+	0	Name=XP_012231583.1;ID=cds-XP_012231583.1;Dbxref=GeneID:105677499%2CGenbank:XP_012231583.1;Note=The sequence of the model RefSeq protein was modified relative to this genomic sequence to represent the inferred CDS: inserted 1 base in 1 codon;Parent=rna-XM_012376160.1
NW_012160815.1	Gnomon	CDS	1380034	1380134	.	+	0	Name=XP_012231583.1;ID=cds-XP_012231583.1;Dbxref=GeneID:105677499%2CGenbank:XP_012231583.1;Note=The sequence of the model RefSeq protein was modified relative to this genomic sequence to represent the inferred CDS: inserted 1 base in 1 codon;Parent=rna-XM_012376160.1
NW_012160815.1	Gnomon	CDS	1381491	1381807	.	+	0	Name=XP_012231583.1;ID=cds-XP_012231583.1;Dbxref=GeneID:105677499%2CGenbank:XP_012231583.1;Note=The sequence of the model RefSeq protein was modified relative to this genomic sequence to represent the inferred CDS: inserted 1 base in 1 codon;Parent=rna-XM_012376160.1
NW_012160815.1	Gnomon	CDS	1382111	1382482	.	+	0	Name=XP_012231583.1;ID=cds-XP_012231583.1;Dbxref=GeneID:105677499%2CGenbank:XP_012231583.1;Note=The sequence of the model RefSeq protein was modified relative to this genomic sequence to represent the inferred CDS: inserted 1 base in 1 codon;Parent=rna-XM_012376160.1
NW_012160815.1	Gnomon	CDS	1382697	1383059	.	+	0	Name=XP_012231583.1;ID=cds-XP_012231583.1;Dbxref=GeneID:105677499%2CGenbank:XP_012231583.1;Note=The sequence of the model RefSeq protein was modified relative to this genomic sequence to represent the inferred CDS: inserted 1 base in 1 codon;Parent=rna-XM_012376160.1
NW_012160815.1	Gnomon	CDS	1383159	1383372	.	+	0	Name=XP_012231583.1;ID=cds-XP_012231583.1;Dbxref=GeneID:105677499%2CGenbank:XP_012231583.1;Note=The sequence of the model RefSeq protein was modified relative to this genomic sequence to represent the inferred CDS: inserted 1 base in 1 codon;Parent=rna-XM_012376160.1
NW_012160815.1	Gnomon	CDS	1383453	1383695	.	+	0	Name=XP_012231583.1;ID=cds-XP_012231583.1;Dbxref=GeneID:105677499%2CGenbank:XP_012231583.1;Note=The sequence of the model RefSeq protein was modified relative to this genomic sequence to represent the inferred CDS: inserted 1 base in 1 codon;Parent=rna-XM_012376160.1
NW_012160815.1	Gnomon	CDS	1383837	1383982	.	+	0	Name=XP_012231583.1;ID=cds-XP_012231583.1;Dbxref=GeneID:105677499%2CGenbank:XP_012231583.1;Note=The sequence of the model RefSeq protein was modified relative to this genomic sequence to represent the inferred CDS: inserted 1 base in 1 codon;Parent=rna-XM_012376160.1
NW_012160815.1	Gnomon	CDS	1471261	1471312	.	+	0	Name=XP_012231739.1;ID=cds-XP_012231739.1;Dbxref=GeneID:105677589%2CGenbank:XP_012231739.1;Parent=rna-XM_012376316.1
NW_012160815.1	Gnomon	CDS	1473802	1473941	.	+	0	Name=XP_012231739.1;ID=cds-XP_012231739.1;Dbxref=GeneID:105677589%2CGenbank:XP_012231739.1;Parent=rna-XM_012376316.1
NW_012160815.1	Gnomon	CDS	1474319	1474363	.	+	0	Name=XP_012231739.1;ID=cds-XP_012231739.1;Dbxref=GeneID:105677589%2CGenbank:XP_012231739.1;Parent=rna-XM_012376316.1
NW_012160815.1	Gnomon	CDS	1477553	1477662	.	+	0	Name=XP_012231739.1;ID=cds-XP_012231739.1;Dbxref=GeneID:105677589%2CGenbank:XP_012231739.1;Parent=rna-XM_012376316.1
NW_012160815.1	Gnomon	CDS	1477746	1477926	.	+	0	Name=XP_012231739.1;ID=cds-XP_012231739.1;Dbxref=GeneID:105677589%2CGenbank:XP_012231739.1;Parent=rna-XM_012376316.1
NW_012160815.1	Gnomon	CDS	1478816	1478931	.	+	0	Name=XP_012231739.1;ID=cds-XP_012231739.1;Dbxref=GeneID:105677589%2CGenbank:XP_012231739.1;Parent=rna-XM_012376316.1
NW_012160815.1	Gnomon	CDS	1479284	1479452	.	+	0	Name=XP_012231739.1;ID=cds-XP_012231739.1;Dbxref=GeneID:105677589%2CGenbank:XP_012231739.1;Parent=rna-XM_012376316.1
NW_012160815.1	Gnomon	CDS	1480520	1480656	.	+	0	Name=XP_012231739.1;ID=cds-XP_012231739.1;Dbxref=GeneID:105677589%2CGenbank:XP_012231739.1;Parent=rna-XM_012376316.1
NW_012160815.1	Gnomon	CDS	1480918	1481076	.	+	0	Name=XP_012231739.1;ID=cds-XP_012231739.1;Dbxref=GeneID:105677589%2CGenbank:XP_012231739.1;Parent=rna-XM_012376316.1
NW_012160815.1	Gnomon	CDS	1482069	1482281	.	+	0	Name=XP_012231739.1;ID=cds-XP_012231739.1;Dbxref=GeneID:105677589%2CGenbank:XP_012231739.1;Parent=rna-XM_012376316.1
NW_012160815.1	Gnomon	CDS	1482653	1482866	.	+	0	Name=XP_012231739.1;ID=cds-XP_012231739.1;Dbxref=GeneID:105677589%2CGenbank:XP_012231739.1;Parent=rna-XM_012376316.1
NW_012160815.1	Gnomon	CDS	1483162	1483359	.	+	0	Name=XP_012231739.1;ID=cds-XP_012231739.1;Dbxref=GeneID:105677589%2CGenbank:XP_012231739.1;Parent=rna-XM_012376316.1
NW_012160815.1	Gnomon	mRNA	1967473	1973311	.	-	.	Name=XM_012376286.1;ID=rna-XM_012376286.1;Dbxref=GeneID:105677569%2CGenbank:XM_012376286.1;Parent=gene-LOC105677569
NW_012160815.1	Gnomon	CDS	456954	457069	.	-	0	Name=XP_012231489.1;ID=cds-XP_012231489.1;Dbxref=GeneID:105677448%2CGenbank:XP_012231489.1;Parent=rna-XM_012376066.1
NW_012160815.1	Gnomon	CDS	456668	456861	.	-	0	Name=XP_012231489.1;ID=cds-XP_012231489.1;Dbxref=GeneID:105677448%2CGenbank:XP_012231489.1;Parent=rna-XM_012376066.1
NW_012160815.1	Gnomon	CDS	456465	456548	.	-	0	Name=XP_012231489.1;ID=cds-XP_012231489.1;Dbxref=GeneID:105677448%2CGenbank:XP_012231489.1;Parent=rna-XM_012376066.1
NW_012160815.1	Gnomon	CDS	456241	456368	.	-	0	Name=XP_012231489.1;ID=cds-XP_012231489.1;Dbxref=GeneID:105677448%2CGenbank:XP_012231489.1;Parent=rna-XM_012376066.1
NW_012160815.1	Gnomon	CDS	456007	456172	.	-	0	Name=XP_012231489.1;ID=cds-XP_012231489.1;Dbxref=GeneID:105677448%2CGenbank:XP_012231489.1;Parent=rna-XM_012376066.1
NW_012160815.1	Gnomon	CDS	455750	455918	.	-	0	Name=XP_012231489.1;ID=cds-XP_012231489.1;Dbxref=GeneID:105677448%2CGenbank:XP_012231489.1;Parent=rna-XM_012376066.1
NW_012160815.1	Gnomon	CDS	455240	455666	.	-	0	Name=XP_012231489.1;ID=cds-XP_012231489.1;Dbxref=GeneID:105677448%2CGenbank:XP_012231489.1;Parent=rna-XM_012376066.1
NW_012160815.1	Gnomon	exon	1654801	1654868	.	+	.	ID=exon-XR_001101561.1-3;Dbxref=GeneID:105677422%2CGenbank:XR_001101561.1;Parent=rna-XR_001101561.1
NW_012160815.1	Gnomon	exon	1653649	1653736	.	+	.	ID=exon-XR_001101561.1-1;Dbxref=GeneID:105677422%2CGenbank:XR_001101561.1;Parent=rna-XR_001101561.1
NW_012160815.1	Gnomon	exon	1653841	1654033	.	+	.	ID=exon-XR_001101561.1-2;Dbxref=GeneID:105677422%2CGenbank:XR_001101561.1;Parent=rna-XR_001101561.1
NW_012160815.1	Gnomon	mRNA	1845156	1859911	.	-	.	Name=XM_012376046.1;ID=rna-XM_012376046.1;Dbxref=GeneID:105677432%2CGenbank:XM_012376046.1;Parent=gene-LOC105677432
NW_012160815.1	Gnomon	exon	1702162	1702276	.	-	.	ID=exon-XM_012375996.1-3;Dbxref=GeneID:105677396%2CGenbank:XM_012375996.1;Parent=rna-XM_012375996.1
NW_012160815.1	Gnomon	exon	1701781	1702021	.	-	.	ID=exon-XM_012375996.1-4;Dbxref=GeneID:105677396%2CGenbank:XM_012375996.1;Parent=rna-XM_012375996.1
NW_012160815.1	Gnomon	exon	1701370	1701471	.	-	.	ID=exon-XM_012375996.1-5;Dbxref=GeneID:105677396%2CGenbank:XM_012375996.1;Parent=rna-XM_012375996.1
NW_012160815.1	Gnomon	exon	1701032	1701259	.	-	.	ID=exon-XM_012375996.1-6;Dbxref=GeneID:105677396%2CGenbank:XM_012375996.1;Parent=rna-XM_012375996.1
NW_012160815.1	Gnomon	exon	1700430	1700643	.	-	.	ID=exon-XM_012375996.1-7;Dbxref=GeneID:105677396%2CGenbank:XM_012375996.1;Parent=rna-XM_012375996.1
NW_012160815.1	Gnomon	exon	1703399	1703579	.	-	.	ID=exon-XM_012375996.1-1;Dbxref=GeneID:105677396%2CGenbank:XM_012375996.1;Parent=rna-XM_012375996.1
NW_012160815.1	Gnomon	exon	1702630	1702810	.	-	.	ID=exon-XM_012375996.1-2;Dbxref=GeneID:105677396%2CGenbank:XM_012375996.1;Parent=rna-XM_012375996.1
NW_012160815.1	Gnomon	mRNA	1845156	1850650	.	-	.	Name=XM_012376047.1;ID=rna-XM_012376047.1;Dbxref=GeneID:105677432%2CGenbank:XM_012376047.1;Parent=gene-LOC105677432
NW_012160815.1	Gnomon	mRNA	19411	24776	.	+	.	Name=XM_012375949.1;ID=rna-XM_012375949.1;Dbxref=GeneID:105677373%2CGenbank:XM_012375949.1;Parent=gene-LOC105677373
NW_012160815.1	Gnomon	exon	879354	879644	.	-	.	ID=exon-XM_012376112.1-1;Dbxref=GeneID:105677469%2CGenbank:XM_012376112.1;Parent=rna-XM_012376112.1
NW_012160815.1	Gnomon	exon	878956	879123	.	-	.	ID=exon-XM_012376112.1-2;Dbxref=GeneID:105677469%2CGenbank:XM_012376112.1;Parent=rna-XM_012376112.1
NW_012160815.1	Gnomon	exon	824870	824905	.	-	.	ID=exon-XM_012376112.1-3;Dbxref=GeneID:105677469%2CGenbank:XM_012376112.1;Parent=rna-XM_012376112.1
NW_012160815.1	Gnomon	exon	798281	798316	.	-	.	ID=exon-XM_012376112.1-4;Dbxref=GeneID:105677469%2CGenbank:XM_012376112.1;Parent=rna-XM_012376112.1
NW_012160815.1	Gnomon	exon	777356	777631	.	-	.	ID=exon-XM_012376112.1-5;Dbxref=GeneID:105677469%2CGenbank:XM_012376112.1;Parent=rna-XM_012376112.1
NW_012160815.1	Gnomon	exon	774838	775050	.	-	.	ID=exon-XM_012376112.1-6;Dbxref=GeneID:105677469%2CGenbank:XM_012376112.1;Parent=rna-XM_012376112.1
NW_012160815.1	Gnomon	exon	771810	771972	.	-	.	ID=exon-XM_012376112.1-7;Dbxref=GeneID:105677469%2CGenbank:XM_012376112.1;Parent=rna-XM_012376112.1
NW_012160815.1	Gnomon	exon	770015	770153	.	-	.	ID=exon-XM_012376112.1-8;Dbxref=GeneID:105677469%2CGenbank:XM_012376112.1;Parent=rna-XM_012376112.1
NW_012160815.1	Gnomon	exon	722840	723053	.	-	.	ID=exon-XM_012376112.1-9;Dbxref=GeneID:105677469%2CGenbank:XM_012376112.1;Parent=rna-XM_012376112.1
NW_012160815.1	Gnomon	CDS	1288215	1288302	.	-	0	Name=XP_012231584.1;ID=cds-XP_012231584.1;Dbxref=GeneID:105677500%2CGenbank:XP_012231584.1;Parent=rna-XM_012376161.1
NW_012160815.1	Gnomon	CDS	1287491	1287700	.	-	0	Name=XP_012231584.1;ID=cds-XP_012231584.1;Dbxref=GeneID:105677500%2CGenbank:XP_012231584.1;Parent=rna-XM_012376161.1
NW_012160815.1	Gnomon	CDS	1287243	1287414	.	-	0	Name=XP_012231584.1;ID=cds-XP_012231584.1;Dbxref=GeneID:105677500%2CGenbank:XP_012231584.1;Parent=rna-XM_012376161.1
NW_012160815.1	Gnomon	CDS	1286991	1287144	.	-	0	Name=XP_012231584.1;ID=cds-XP_012231584.1;Dbxref=GeneID:105677500%2CGenbank:XP_012231584.1;Parent=rna-XM_012376161.1
NW_012160815.1	Gnomon	CDS	1286572	1286729	.	-	0	Name=XP_012231584.1;ID=cds-XP_012231584.1;Dbxref=GeneID:105677500%2CGenbank:XP_012231584.1;Parent=rna-XM_012376161.1
NW_012160815.1	Gnomon	CDS	1285987	1286387	.	-	0	Name=XP_012231584.1;ID=cds-XP_012231584.1;Dbxref=GeneID:105677500%2CGenbank:XP_012231584.1;Parent=rna-XM_012376161.1
NW_012160815.1	Gnomon	CDS	1285400	1285628	.	-	0	Name=XP_012231584.1;ID=cds-XP_012231584.1;Dbxref=GeneID:105677500%2CGenbank:XP_012231584.1;Parent=rna-XM_012376161.1
NW_012160815.1	Gnomon	CDS	1285203	1285319	.	-	0	Name=XP_012231584.1;ID=cds-XP_012231584.1;Dbxref=GeneID:105677500%2CGenbank:XP_012231584.1;Parent=rna-XM_012376161.1
NW_012160815.1	Gnomon	CDS	1284967	1285066	.	-	0	Name=XP_012231584.1;ID=cds-XP_012231584.1;Dbxref=GeneID:105677500%2CGenbank:XP_012231584.1;Parent=rna-XM_012376161.1
NW_012160815.1	Gnomon	mRNA	458066	464076	.	-	.	Name=XM_012376287.1;ID=rna-XM_012376287.1;Dbxref=GeneID:105677570%2CGenbank:XM_012376287.1;Parent=gene-LOC105677570
NW_012160815.1	Gnomon	exon	1581195	1581490	.	+	.	ID=exon-XM_012375972.1-9;Dbxref=GeneID:105677384%2CGenbank:XM_012375972.1;Parent=rna-XM_012375972.1
NW_012160815.1	Gnomon	exon	1580063	1580412	.	+	.	ID=exon-XM_012375972.1-7;Dbxref=GeneID:105677384%2CGenbank:XM_012375972.1;Parent=rna-XM_012375972.1
NW_012160815.1	Gnomon	exon	1580906	1581103	.	+	.	ID=exon-XM_012375972.1-8;Dbxref=GeneID:105677384%2CGenbank:XM_012375972.1;Parent=rna-XM_012375972.1
NW_012160815.1	Gnomon	exon	1579058	1579244	.	+	.	ID=exon-XM_012375972.1-5;Dbxref=GeneID:105677384%2CGenbank:XM_012375972.1;Parent=rna-XM_012375972.1
NW_012160815.1	Gnomon	exon	1579713	1579802	.	+	.	ID=exon-XM_012375972.1-6;Dbxref=GeneID:105677384%2CGenbank:XM_012375972.1;Parent=rna-XM_012375972.1
NW_012160815.1	Gnomon	exon	1571760	1571937	.	+	.	ID=exon-XM_012375972.1-3;Dbxref=GeneID:105677384%2CGenbank:XM_012375972.1;Parent=rna-XM_012375972.1
NW_012160815.1	Gnomon	exon	1578107	1578260	.	+	.	ID=exon-XM_012375972.1-4;Dbxref=GeneID:105677384%2CGenbank:XM_012375972.1;Parent=rna-XM_012375972.1
NW_012160815.1	Gnomon	exon	1567962	1568093	.	+	.	ID=exon-XM_012375972.1-1;Dbxref=GeneID:105677384%2CGenbank:XM_012375972.1;Parent=rna-XM_012375972.1
NW_012160815.1	Gnomon	exon	1571121	1571269	.	+	.	ID=exon-XM_012375972.1-2;Dbxref=GeneID:105677384%2CGenbank:XM_012375972.1;Parent=rna-XM_012375972.1
NW_012160815.1	Gnomon	exon	2251331	2251900	.	-	.	ID=exon-XM_012376205.1-1;Dbxref=GeneID:105677523%2CGenbank:XM_012376205.1;Parent=rna-XM_012376205.1
NW_012160815.1	Gnomon	exon	2250427	2250638	.	-	.	ID=exon-XM_012376205.1-2;Dbxref=GeneID:105677523%2CGenbank:XM_012376205.1;Parent=rna-XM_012376205.1
NW_012160815.1	Gnomon	exon	2248857	2249028	.	-	.	ID=exon-XM_012376205.1-7;Dbxref=GeneID:105677523%2CGenbank:XM_012376205.1;Parent=rna-XM_012376205.1
NW_012160815.1	Gnomon	exon	2247993	2248288	.	-	.	ID=exon-XM_012376205.1-8;Dbxref=GeneID:105677523%2CGenbank:XM_012376205.1;Parent=rna-XM_012376205.1
NW_012160815.1	Gnomon	exon	2247738	2247914	.	-	.	ID=exon-XM_012376205.1-9;Dbxref=GeneID:105677523%2CGenbank:XM_012376205.1;Parent=rna-XM_012376205.1
NW_012160815.1	Gnomon	exon	2250125	2250273	.	-	.	ID=exon-XM_012376205.1-3;Dbxref=GeneID:105677523%2CGenbank:XM_012376205.1;Parent=rna-XM_012376205.1
NW_012160815.1	Gnomon	exon	2249668	2250019	.	-	.	ID=exon-XM_012376205.1-4;Dbxref=GeneID:105677523%2CGenbank:XM_012376205.1;Parent=rna-XM_012376205.1
NW_012160815.1	Gnomon	exon	2249361	2249522	.	-	.	ID=exon-XM_012376205.1-5;Dbxref=GeneID:105677523%2CGenbank:XM_012376205.1;Parent=rna-XM_012376205.1
NW_012160815.1	Gnomon	exon	2249159	2249290	.	-	.	ID=exon-XM_012376205.1-6;Dbxref=GeneID:105677523%2CGenbank:XM_012376205.1;Parent=rna-XM_012376205.1
NW_012160815.1	Gnomon	exon	1924176	1924282	.	-	.	ID=exon-XR_001101562.1-1;Dbxref=GeneID:105677427%2CGenbank:XR_001101562.1;Parent=rna-XR_001101562.1
NW_012160815.1	Gnomon	exon	1917887	1918189	.	-	.	ID=exon-XR_001101562.1-2;Dbxref=GeneID:105677427%2CGenbank:XR_001101562.1;Parent=rna-XR_001101562.1
NW_012160815.1	Gnomon	exon	1904707	1904954	.	-	.	ID=exon-XR_001101562.1-3;Dbxref=GeneID:105677427%2CGenbank:XR_001101562.1;Parent=rna-XR_001101562.1
NW_012160815.1	Gnomon	exon	1900725	1900897	.	-	.	ID=exon-XR_001101562.1-8;Dbxref=GeneID:105677427%2CGenbank:XR_001101562.1;Parent=rna-XR_001101562.1
NW_012160815.1	Gnomon	exon	1900229	1900258	.	-	.	ID=exon-XR_001101562.1-9;Dbxref=GeneID:105677427%2CGenbank:XR_001101562.1;Parent=rna-XR_001101562.1
NW_012160815.1	Gnomon	exon	1903743	1904079	.	-	.	ID=exon-XR_001101562.1-4;Dbxref=GeneID:105677427%2CGenbank:XR_001101562.1;Parent=rna-XR_001101562.1
NW_012160815.1	Gnomon	exon	1903315	1903454	.	-	.	ID=exon-XR_001101562.1-5;Dbxref=GeneID:105677427%2CGenbank:XR_001101562.1;Parent=rna-XR_001101562.1
NW_012160815.1	Gnomon	exon	1903073	1903190	.	-	.	ID=exon-XR_001101562.1-6;Dbxref=GeneID:105677427%2CGenbank:XR_001101562.1;Parent=rna-XR_001101562.1
NW_012160815.1	Gnomon	exon	1901462	1901855	.	-	.	ID=exon-XR_001101562.1-7;Dbxref=GeneID:105677427%2CGenbank:XR_001101562.1;Parent=rna-XR_001101562.1
NW_012160815.1	Gnomon	CDS	2324947	2325001	.	+	0	Name=XP_012231581.1;ID=cds-XP_012231581.1;Dbxref=GeneID:105677497%2CGenbank:XP_012231581.1;Parent=rna-XM_012376158.1
NW_012160815.1	Gnomon	CDS	2325305	2325447	.	+	0	Name=XP_012231581.1;ID=cds-XP_012231581.1;Dbxref=GeneID:105677497%2CGenbank:XP_012231581.1;Parent=rna-XM_012376158.1
NW_012160815.1	Gnomon	CDS	2325521	2325711	.	+	0	Name=XP_012231581.1;ID=cds-XP_012231581.1;Dbxref=GeneID:105677497%2CGenbank:XP_012231581.1;Parent=rna-XM_012376158.1
NW_012160815.1	Gnomon	CDS	2325820	2326021	.	+	0	Name=XP_012231581.1;ID=cds-XP_012231581.1;Dbxref=GeneID:105677497%2CGenbank:XP_012231581.1;Parent=rna-XM_012376158.1
NW_012160815.1	Gnomon	mRNA	1876937	1878407	.	-	.	Name=XM_012376048.1;ID=rna-XM_012376048.1;Dbxref=GeneID:105677434%2CGenbank:XM_012376048.1;Parent=gene-LOC105677434
NW_012160815.1	Gnomon	CDS	1471261	1471312	.	+	0	Name=XP_012231737.1;ID=cds-XP_012231737.1;Dbxref=GeneID:105677589%2CGenbank:XP_012231737.1;Parent=rna-XM_012376314.1
NW_012160815.1	Gnomon	CDS	1473802	1473941	.	+	0	Name=XP_012231737.1;ID=cds-XP_012231737.1;Dbxref=GeneID:105677589%2CGenbank:XP_012231737.1;Parent=rna-XM_012376314.1
NW_012160815.1	Gnomon	CDS	1474319	1474363	.	+	0	Name=XP_012231737.1;ID=cds-XP_012231737.1;Dbxref=GeneID:105677589%2CGenbank:XP_012231737.1;Parent=rna-XM_012376314.1
NW_012160815.1	Gnomon	CDS	1477553	1477662	.	+	0	Name=XP_012231737.1;ID=cds-XP_012231737.1;Dbxref=GeneID:105677589%2CGenbank:XP_012231737.1;Parent=rna-XM_012376314.1
NW_012160815.1	Gnomon	CDS	1477746	1477926	.	+	0	Name=XP_012231737.1;ID=cds-XP_012231737.1;Dbxref=GeneID:105677589%2CGenbank:XP_012231737.1;Parent=rna-XM_012376314.1
NW_012160815.1	Gnomon	CDS	1478816	1478931	.	+	0	Name=XP_012231737.1;ID=cds-XP_012231737.1;Dbxref=GeneID:105677589%2CGenbank:XP_012231737.1;Parent=rna-XM_012376314.1
NW_012160815.1	Gnomon	CDS	1479284	1479452	.	+	0	Name=XP_012231737.1;ID=cds-XP_012231737.1;Dbxref=GeneID:105677589%2CGenbank:XP_012231737.1;Parent=rna-XM_012376314.1
NW_012160815.1	Gnomon	CDS	1480520	1480656	.	+	0	Name=XP_012231737.1;ID=cds-XP_012231737.1;Dbxref=GeneID:105677589%2CGenbank:XP_012231737.1;Parent=rna-XM_012376314.1
NW_012160815.1	Gnomon	CDS	1480918	1481076	.	+	0	Name=XP_012231737.1;ID=cds-XP_012231737.1;Dbxref=GeneID:105677589%2CGenbank:XP_012231737.1;Parent=rna-XM_012376314.1
NW_012160815.1	Gnomon	CDS	1482069	1482281	.	+	0	Name=XP_012231737.1;ID=cds-XP_012231737.1;Dbxref=GeneID:105677589%2CGenbank:XP_012231737.1;Parent=rna-XM_012376314.1
NW_012160815.1	Gnomon	CDS	1482653	1482866	.	+	0	Name=XP_012231737.1;ID=cds-XP_012231737.1;Dbxref=GeneID:105677589%2CGenbank:XP_012231737.1;Parent=rna-XM_012376314.1
NW_012160815.1	Gnomon	CDS	1483162	1483359	.	+	0	Name=XP_012231737.1;ID=cds-XP_012231737.1;Dbxref=GeneID:105677589%2CGenbank:XP_012231737.1;Parent=rna-XM_012376314.1
NW_012160815.1	Gnomon	CDS	2350204	2350252	.	+	0	Name=XP_012231487.1;ID=cds-XP_012231487.1;Dbxref=GeneID:105677446%2CGenbank:XP_012231487.1;Parent=rna-XM_012376064.1
NW_012160815.1	Gnomon	CDS	2350470	2350723	.	+	0	Name=XP_012231487.1;ID=cds-XP_012231487.1;Dbxref=GeneID:105677446%2CGenbank:XP_012231487.1;Parent=rna-XM_012376064.1
NW_012160815.1	Gnomon	CDS	2350890	2351079	.	+	0	Name=XP_012231487.1;ID=cds-XP_012231487.1;Dbxref=GeneID:105677446%2CGenbank:XP_012231487.1;Parent=rna-XM_012376064.1
NW_012160815.1	Gnomon	CDS	2351164	2351262	.	+	0	Name=XP_012231487.1;ID=cds-XP_012231487.1;Dbxref=GeneID:105677446%2CGenbank:XP_012231487.1;Parent=rna-XM_012376064.1
NW_012160815.1	Gnomon	CDS	2351334	2351461	.	+	0	Name=XP_012231487.1;ID=cds-XP_012231487.1;Dbxref=GeneID:105677446%2CGenbank:XP_012231487.1;Parent=rna-XM_012376064.1
NW_012160815.1	Gnomon	mRNA	66421	80170	.	-	.	Name=XM_012376142.1;ID=rna-XM_012376142.1;Dbxref=GeneID:105677489%2CGenbank:XM_012376142.1;Note=The sequence of the model RefSeq transcript was modified relative to this genomic sequence to represent the inferred CDS: inserted 1 base in 1 codon%3B deleted 5 bases in 3 codons;Parent=gene-LOC105677489
NW_012160815.1	Gnomon	mRNA	465339	468261	.	-	.	Name=XM_012376288.1;ID=rna-XM_012376288.1;Dbxref=GeneID:105677571%2CGenbank:XM_012376288.1;Parent=gene-LOC105677571
NW_012160815.1	Gnomon	exon	456954	457619	.	-	.	ID=exon-XM_012376065.1-1;Dbxref=GeneID:105677448%2CGenbank:XM_012376065.1;Parent=rna-XM_012376065.1
NW_012160815.1	Gnomon	exon	456668	456861	.	-	.	ID=exon-XM_012376065.1-2;Dbxref=GeneID:105677448%2CGenbank:XM_012376065.1;Parent=rna-XM_012376065.1
NW_012160815.1	Gnomon	exon	455192	455669	.	-	.	ID=exon-XM_012376065.1-7;Dbxref=GeneID:105677448%2CGenbank:XM_012376065.1;Parent=rna-XM_012376065.1
NW_012160815.1	Gnomon	exon	456465	456548	.	-	.	ID=exon-XM_012376065.1-3;Dbxref=GeneID:105677448%2CGenbank:XM_012376065.1;Parent=rna-XM_012376065.1
NW_012160815.1	Gnomon	exon	456241	456368	.	-	.	ID=exon-XM_012376065.1-4;Dbxref=GeneID:105677448%2CGenbank:XM_012376065.1;Parent=rna-XM_012376065.1
NW_012160815.1	Gnomon	exon	456007	456172	.	-	.	ID=exon-XM_012376065.1-5;Dbxref=GeneID:105677448%2CGenbank:XM_012376065.1;Parent=rna-XM_012376065.1
NW_012160815.1	Gnomon	exon	455750	455918	.	-	.	ID=exon-XM_012376065.1-6;Dbxref=GeneID:105677448%2CGenbank:XM_012376065.1;Parent=rna-XM_012376065.1
NW_012160815.1	Gnomon	exon	2197609	2197992	.	-	.	ID=exon-XM_012376195.1-10;Dbxref=GeneID:105677517%2CGenbank:XM_012376195.1;Parent=rna-XM_012376195.1
NW_012160815.1	Gnomon	exon	108035	108341	.	-	.	ID=exon-XM_012376137.1-10;Dbxref=GeneID:105677485%2CGenbank:XM_012376137.1;Parent=rna-XM_012376137.1
NW_012160815.1	Gnomon	exon	107820	107958	.	-	.	ID=exon-XM_012376137.1-11;Dbxref=GeneID:105677485%2CGenbank:XM_012376137.1;Parent=rna-XM_012376137.1
NW_012160815.1	Gnomon	exon	105604	105789	.	-	.	ID=exon-XM_012376137.1-12;Dbxref=GeneID:105677485%2CGenbank:XM_012376137.1;Parent=rna-XM_012376137.1
NW_012160815.1	Gnomon	exon	105379	105513	.	-	.	ID=exon-XM_012376137.1-13;Dbxref=GeneID:105677485%2CGenbank:XM_012376137.1;Parent=rna-XM_012376137.1
NW_012160815.1	Gnomon	exon	104972	105174	.	-	.	ID=exon-XM_012376137.1-14;Dbxref=GeneID:105677485%2CGenbank:XM_012376137.1;Parent=rna-XM_012376137.1
NW_012160815.1	Gnomon	exon	104507	104684	.	-	.	ID=exon-XM_012376137.1-15;Dbxref=GeneID:105677485%2CGenbank:XM_012376137.1;Parent=rna-XM_012376137.1
NW_012160815.1	Gnomon	exon	104015	104281	.	-	.	ID=exon-XM_012376137.1-16;Dbxref=GeneID:105677485%2CGenbank:XM_012376137.1;Parent=rna-XM_012376137.1
NW_012160815.1	Gnomon	mRNA	464307	465778	.	+	.	Name=XM_012376289.1;ID=rna-XM_012376289.1;Dbxref=GeneID:105677572%2CGenbank:XM_012376289.1;Parent=gene-LOC105677572
NW_012160815.1	Gnomon	exon	1740442	1740690	.	+	.	ID=exon-XM_012376260.1-11;Dbxref=GeneID:105677558%2CGenbank:XM_012376260.1;Parent=rna-XM_012376260.1
NW_012160815.1	Gnomon	exon	1740766	1740909	.	+	.	ID=exon-XM_012376260.1-12;Dbxref=GeneID:105677558%2CGenbank:XM_012376260.1;Parent=rna-XM_012376260.1
NW_012160815.1	Gnomon	exon	1740177	1740260	.	+	.	ID=exon-XM_012376260.1-10;Dbxref=GeneID:105677558%2CGenbank:XM_012376260.1;Parent=rna-XM_012376260.1
NW_012160815.1	Gnomon	exon	1741521	1741601	.	+	.	ID=exon-XM_012376260.1-15;Dbxref=GeneID:105677558%2CGenbank:XM_012376260.1;Parent=rna-XM_012376260.1
NW_012160815.1	Gnomon	exon	1742616	1742861	.	+	.	ID=exon-XM_012376260.1-16;Dbxref=GeneID:105677558%2CGenbank:XM_012376260.1;Parent=rna-XM_012376260.1
NW_012160815.1	Gnomon	exon	1740994	1741122	.	+	.	ID=exon-XM_012376260.1-13;Dbxref=GeneID:105677558%2CGenbank:XM_012376260.1;Parent=rna-XM_012376260.1
NW_012160815.1	Gnomon	exon	1741268	1741432	.	+	.	ID=exon-XM_012376260.1-14;Dbxref=GeneID:105677558%2CGenbank:XM_012376260.1;Parent=rna-XM_012376260.1
NW_012160815.1	Gnomon	exon	1746466	1748086	.	+	.	ID=exon-XM_012376260.1-17;Dbxref=GeneID:105677558%2CGenbank:XM_012376260.1;Parent=rna-XM_012376260.1
NW_012160815.1	Gnomon	CDS	2330065	2330134	.	-	0	Name=XP_012231582.1;ID=cds-XP_012231582.1;Dbxref=GeneID:105677498%2CGenbank:XP_012231582.1;Parent=rna-XM_012376159.1
NW_012160815.1	Gnomon	CDS	2329486	2329887	.	-	0	Name=XP_012231582.1;ID=cds-XP_012231582.1;Dbxref=GeneID:105677498%2CGenbank:XP_012231582.1;Parent=rna-XM_012376159.1
NW_012160815.1	Gnomon	CDS	2329131	2329326	.	-	0	Name=XP_012231582.1;ID=cds-XP_012231582.1;Dbxref=GeneID:105677498%2CGenbank:XP_012231582.1;Parent=rna-XM_012376159.1
NW_012160815.1	Gnomon	CDS	2328631	2328846	.	-	0	Name=XP_012231582.1;ID=cds-XP_012231582.1;Dbxref=GeneID:105677498%2CGenbank:XP_012231582.1;Parent=rna-XM_012376159.1
NW_012160815.1	Gnomon	CDS	2328354	2328570	.	-	0	Name=XP_012231582.1;ID=cds-XP_012231582.1;Dbxref=GeneID:105677498%2CGenbank:XP_012231582.1;Parent=rna-XM_012376159.1
NW_012160815.1	Gnomon	CDS	2326709	2326828	.	-	0	Name=XP_012231582.1;ID=cds-XP_012231582.1;Dbxref=GeneID:105677498%2CGenbank:XP_012231582.1;Parent=rna-XM_012376159.1
NW_012160815.1	Gnomon	CDS	2326363	2326542	.	-	0	Name=XP_012231582.1;ID=cds-XP_012231582.1;Dbxref=GeneID:105677498%2CGenbank:XP_012231582.1;Parent=rna-XM_012376159.1
NW_012160815.1	Gnomon	exon	293401	296521	.	-	.	ID=exon-XM_012376254.1-5;Dbxref=GeneID:105677553%2CGenbank:XM_012376254.1;Parent=rna-XM_012376254.1
NW_012160815.1	Gnomon	exon	297061	297262	.	-	.	ID=exon-XM_012376254.1-3;Dbxref=GeneID:105677553%2CGenbank:XM_012376254.1;Parent=rna-XM_012376254.1
NW_012160815.1	Gnomon	exon	296670	296864	.	-	.	ID=exon-XM_012376254.1-4;Dbxref=GeneID:105677553%2CGenbank:XM_012376254.1;Parent=rna-XM_012376254.1
NW_012160815.1	Gnomon	mRNA	2331285	2333779	.	-	.	Name=XM_012376049.1;ID=rna-XM_012376049.1;Dbxref=GeneID:105677436%2CGenbank:XM_012376049.1;Parent=gene-LOC105677436
NW_012160815.1	Gnomon	exon	297841	297857	.	-	.	ID=exon-XM_012376254.1-1;Dbxref=GeneID:105677553%2CGenbank:XM_012376254.1;Parent=rna-XM_012376254.1
NW_012160815.1	Gnomon	exon	297333	297522	.	-	.	ID=exon-XM_012376254.1-2;Dbxref=GeneID:105677553%2CGenbank:XM_012376254.1;Parent=rna-XM_012376254.1
NW_012160815.1	Gnomon	CDS	1471261	1471312	.	+	0	Name=XP_012231738.1;ID=cds-XP_012231738.1;Dbxref=GeneID:105677589%2CGenbank:XP_012231738.1;Parent=rna-XM_012376315.1
NW_012160815.1	Gnomon	CDS	1473802	1473941	.	+	0	Name=XP_012231738.1;ID=cds-XP_012231738.1;Dbxref=GeneID:105677589%2CGenbank:XP_012231738.1;Parent=rna-XM_012376315.1
NW_012160815.1	Gnomon	CDS	1474319	1474363	.	+	0	Name=XP_012231738.1;ID=cds-XP_012231738.1;Dbxref=GeneID:105677589%2CGenbank:XP_012231738.1;Parent=rna-XM_012376315.1
NW_012160815.1	Gnomon	CDS	1477553	1477662	.	+	0	Name=XP_012231738.1;ID=cds-XP_012231738.1;Dbxref=GeneID:105677589%2CGenbank:XP_012231738.1;Parent=rna-XM_012376315.1
NW_012160815.1	Gnomon	CDS	1477746	1477926	.	+	0	Name=XP_012231738.1;ID=cds-XP_012231738.1;Dbxref=GeneID:105677589%2CGenbank:XP_012231738.1;Parent=rna-XM_012376315.1
NW_012160815.1	Gnomon	CDS	1478816	1478931	.	+	0	Name=XP_012231738.1;ID=cds-XP_012231738.1;Dbxref=GeneID:105677589%2CGenbank:XP_012231738.1;Parent=rna-XM_012376315.1
NW_012160815.1	Gnomon	CDS	1479284	1479452	.	+	0	Name=XP_012231738.1;ID=cds-XP_012231738.1;Dbxref=GeneID:105677589%2CGenbank:XP_012231738.1;Parent=rna-XM_012376315.1
NW_012160815.1	Gnomon	CDS	1480520	1480656	.	+	0	Name=XP_012231738.1;ID=cds-XP_012231738.1;Dbxref=GeneID:105677589%2CGenbank:XP_012231738.1;Parent=rna-XM_012376315.1
NW_012160815.1	Gnomon	CDS	1480918	1481076	.	+	0	Name=XP_012231738.1;ID=cds-XP_012231738.1;Dbxref=GeneID:105677589%2CGenbank:XP_012231738.1;Parent=rna-XM_012376315.1
NW_012160815.1	Gnomon	CDS	1482069	1482281	.	+	0	Name=XP_012231738.1;ID=cds-XP_012231738.1;Dbxref=GeneID:105677589%2CGenbank:XP_012231738.1;Parent=rna-XM_012376315.1
NW_012160815.1	Gnomon	CDS	1482653	1482866	.	+	0	Name=XP_012231738.1;ID=cds-XP_012231738.1;Dbxref=GeneID:105677589%2CGenbank:XP_012231738.1;Parent=rna-XM_012376315.1
NW_012160815.1	Gnomon	CDS	1483162	1483359	.	+	0	Name=XP_012231738.1;ID=cds-XP_012231738.1;Dbxref=GeneID:105677589%2CGenbank:XP_012231738.1;Parent=rna-XM_012376315.1
NW_012160815.1	Gnomon	exon	1202567	1203940	.	+	.	ID=exon-XM_012376113.1-3;Dbxref=GeneID:105677471%2CGenbank:XM_012376113.1;Parent=rna-XM_012376113.1
NW_012160815.1	Gnomon	exon	1201303	1201410	.	+	.	ID=exon-XM_012376113.1-1;Dbxref=GeneID:105677471%2CGenbank:XM_012376113.1;Parent=rna-XM_012376113.1
NW_012160815.1	Gnomon	exon	1201669	1202049	.	+	.	ID=exon-XM_012376113.1-2;Dbxref=GeneID:105677471%2CGenbank:XM_012376113.1;Parent=rna-XM_012376113.1
NW_012160815.1	Gnomon	mRNA	2306447	2312670	.	-	.	Name=XM_012376143.1;ID=rna-XM_012376143.1;Dbxref=GeneID:105677490%2CGenbank:XM_012376143.1;Parent=gene-LOC105677490
NW_012160815.1	Gnomon	CDS	456954	457069	.	-	0	Name=XP_012231488.1;ID=cds-XP_012231488.1;Dbxref=GeneID:105677448%2CGenbank:XP_012231488.1;Parent=rna-XM_012376065.1
NW_012160815.1	Gnomon	CDS	456668	456861	.	-	0	Name=XP_012231488.1;ID=cds-XP_012231488.1;Dbxref=GeneID:105677448%2CGenbank:XP_012231488.1;Parent=rna-XM_012376065.1
NW_012160815.1	Gnomon	CDS	456465	456548	.	-	0	Name=XP_012231488.1;ID=cds-XP_012231488.1;Dbxref=GeneID:105677448%2CGenbank:XP_012231488.1;Parent=rna-XM_012376065.1
NW_012160815.1	Gnomon	CDS	456241	456368	.	-	0	Name=XP_012231488.1;ID=cds-XP_012231488.1;Dbxref=GeneID:105677448%2CGenbank:XP_012231488.1;Parent=rna-XM_012376065.1
NW_012160815.1	Gnomon	CDS	456007	456172	.	-	0	Name=XP_012231488.1;ID=cds-XP_012231488.1;Dbxref=GeneID:105677448%2CGenbank:XP_012231488.1;Parent=rna-XM_012376065.1
NW_012160815.1	Gnomon	CDS	455750	455918	.	-	0	Name=XP_012231488.1;ID=cds-XP_012231488.1;Dbxref=GeneID:105677448%2CGenbank:XP_012231488.1;Parent=rna-XM_012376065.1
NW_012160815.1	Gnomon	CDS	455240	455669	.	-	0	Name=XP_012231488.1;ID=cds-XP_012231488.1;Dbxref=GeneID:105677448%2CGenbank:XP_012231488.1;Parent=rna-XM_012376065.1
NW_012160815.1	Gnomon	exon	508421	508613	.	-	.	ID=exon-XM_012376346.1-1;Dbxref=GeneID:105677612%2CGenbank:XM_012376346.1;Parent=rna-XM_012376346.1
NW_012160815.1	Gnomon	exon	507912	508177	.	-	.	ID=exon-XM_012376346.1-2;Dbxref=GeneID:105677612%2CGenbank:XM_012376346.1;Parent=rna-XM_012376346.1
NW_012160815.1	Gnomon	exon	507703	507833	.	-	.	ID=exon-XM_012376346.1-3;Dbxref=GeneID:105677612%2CGenbank:XM_012376346.1;Parent=rna-XM_012376346.1
NW_012160815.1	Gnomon	exon	507058	507560	.	-	.	ID=exon-XM_012376346.1-4;Dbxref=GeneID:105677612%2CGenbank:XM_012376346.1;Parent=rna-XM_012376346.1
NW_012160815.1	Gnomon	exon	505275	505556	.	-	.	ID=exon-XM_012376346.1-9;Dbxref=GeneID:105677612%2CGenbank:XM_012376346.1;Parent=rna-XM_012376346.1
NW_012160815.1	Gnomon	exon	506794	506968	.	-	.	ID=exon-XM_012376346.1-5;Dbxref=GeneID:105677612%2CGenbank:XM_012376346.1;Parent=rna-XM_012376346.1
NW_012160815.1	Gnomon	exon	506271	506711	.	-	.	ID=exon-XM_012376346.1-6;Dbxref=GeneID:105677612%2CGenbank:XM_012376346.1;Parent=rna-XM_012376346.1
NW_012160815.1	Gnomon	exon	505873	505991	.	-	.	ID=exon-XM_012376346.1-7;Dbxref=GeneID:105677612%2CGenbank:XM_012376346.1;Parent=rna-XM_012376346.1
NW_012160815.1	Gnomon	exon	505632	505796	.	-	.	ID=exon-XM_012376346.1-8;Dbxref=GeneID:105677612%2CGenbank:XM_012376346.1;Parent=rna-XM_012376346.1
NW_012160815.1	Gnomon	exon	150220	151115	.	+	.	ID=exon-XM_012376231.1-2;Dbxref=GeneID:105677535%2CGenbank:XM_012376231.1;Parent=rna-XM_012376231.1
NW_012160815.1	Gnomon	exon	152723	152901	.	+	.	ID=exon-XM_012376231.1-3;Dbxref=GeneID:105677535%2CGenbank:XM_012376231.1;Parent=rna-XM_012376231.1
NW_012160815.1	Gnomon	exon	149904	150085	.	+	.	ID=exon-XM_012376231.1-1;Dbxref=GeneID:105677535%2CGenbank:XM_012376231.1;Parent=rna-XM_012376231.1
NW_012160815.1	Gnomon	CDS	1471261	1471312	.	+	0	Name=XP_012231735.1;ID=cds-XP_012231735.1;Dbxref=GeneID:105677589%2CGenbank:XP_012231735.1;Parent=rna-XM_012376312.1
NW_012160815.1	Gnomon	CDS	1473802	1473941	.	+	0	Name=XP_012231735.1;ID=cds-XP_012231735.1;Dbxref=GeneID:105677589%2CGenbank:XP_012231735.1;Parent=rna-XM_012376312.1
NW_012160815.1	Gnomon	CDS	1474319	1474363	.	+	0	Name=XP_012231735.1;ID=cds-XP_012231735.1;Dbxref=GeneID:105677589%2CGenbank:XP_012231735.1;Parent=rna-XM_012376312.1
NW_012160815.1	Gnomon	CDS	1477553	1477662	.	+	0	Name=XP_012231735.1;ID=cds-XP_012231735.1;Dbxref=GeneID:105677589%2CGenbank:XP_012231735.1;Parent=rna-XM_012376312.1
NW_012160815.1	Gnomon	CDS	1477746	1477926	.	+	0	Name=XP_012231735.1;ID=cds-XP_012231735.1;Dbxref=GeneID:105677589%2CGenbank:XP_012231735.1;Parent=rna-XM_012376312.1
NW_012160815.1	Gnomon	CDS	1478816	1478931	.	+	0	Name=XP_012231735.1;ID=cds-XP_012231735.1;Dbxref=GeneID:105677589%2CGenbank:XP_012231735.1;Parent=rna-XM_012376312.1
NW_012160815.1	Gnomon	CDS	1479284	1479452	.	+	0	Name=XP_012231735.1;ID=cds-XP_012231735.1;Dbxref=GeneID:105677589%2CGenbank:XP_012231735.1;Parent=rna-XM_012376312.1
NW_012160815.1	Gnomon	CDS	1480520	1480656	.	+	0	Name=XP_012231735.1;ID=cds-XP_012231735.1;Dbxref=GeneID:105677589%2CGenbank:XP_012231735.1;Parent=rna-XM_012376312.1
NW_012160815.1	Gnomon	CDS	1480918	1481076	.	+	0	Name=XP_012231735.1;ID=cds-XP_012231735.1;Dbxref=GeneID:105677589%2CGenbank:XP_012231735.1;Parent=rna-XM_012376312.1
NW_012160815.1	Gnomon	CDS	1482069	1482281	.	+	0	Name=XP_012231735.1;ID=cds-XP_012231735.1;Dbxref=GeneID:105677589%2CGenbank:XP_012231735.1;Parent=rna-XM_012376312.1
NW_012160815.1	Gnomon	CDS	1482653	1482866	.	+	0	Name=XP_012231735.1;ID=cds-XP_012231735.1;Dbxref=GeneID:105677589%2CGenbank:XP_012231735.1;Parent=rna-XM_012376312.1
NW_012160815.1	Gnomon	CDS	1483162	1483359	.	+	0	Name=XP_012231735.1;ID=cds-XP_012231735.1;Dbxref=GeneID:105677589%2CGenbank:XP_012231735.1;Parent=rna-XM_012376312.1
NW_012160815.1	Gnomon	CDS	2352463	2352635	.	+	0	Name=XP_012231485.1;ID=cds-XP_012231485.1;Dbxref=GeneID:105677444%2CGenbank:XP_012231485.1;Parent=rna-XM_012376062.1
NW_012160815.1	Gnomon	CDS	2352744	2352859	.	+	0	Name=XP_012231485.1;ID=cds-XP_012231485.1;Dbxref=GeneID:105677444%2CGenbank:XP_012231485.1;Parent=rna-XM_012376062.1
NW_012160815.1	Gnomon	CDS	2352937	2353090	.	+	0	Name=XP_012231485.1;ID=cds-XP_012231485.1;Dbxref=GeneID:105677444%2CGenbank:XP_012231485.1;Parent=rna-XM_012376062.1
NW_012160815.1	Gnomon	CDS	2353165	2353437	.	+	0	Name=XP_012231485.1;ID=cds-XP_012231485.1;Dbxref=GeneID:105677444%2CGenbank:XP_012231485.1;Parent=rna-XM_012376062.1
NW_012160815.1	Gnomon	CDS	2353540	2353948	.	+	0	Name=XP_012231485.1;ID=cds-XP_012231485.1;Dbxref=GeneID:105677444%2CGenbank:XP_012231485.1;Parent=rna-XM_012376062.1
NW_012160815.1	Gnomon	exon	106309	106416	.	-	.	ID=exon-XM_012376136.1-1;Dbxref=GeneID:105677485%2CGenbank:XM_012376136.1;Parent=rna-XM_012376136.1
NW_012160815.1	Gnomon	exon	104972	105174	.	-	.	ID=exon-XM_012376136.1-4;Dbxref=GeneID:105677485%2CGenbank:XM_012376136.1;Parent=rna-XM_012376136.1
NW_012160815.1	Gnomon	exon	104507	104684	.	-	.	ID=exon-XM_012376136.1-5;Dbxref=GeneID:105677485%2CGenbank:XM_012376136.1;Parent=rna-XM_012376136.1
NW_012160815.1	Gnomon	exon	105604	105789	.	-	.	ID=exon-XM_012376136.1-2;Dbxref=GeneID:105677485%2CGenbank:XM_012376136.1;Parent=rna-XM_012376136.1
NW_012160815.1	Gnomon	exon	105379	105513	.	-	.	ID=exon-XM_012376136.1-3;Dbxref=GeneID:105677485%2CGenbank:XM_012376136.1;Parent=rna-XM_012376136.1
NW_012160815.1	Gnomon	exon	104015	104281	.	-	.	ID=exon-XM_012376136.1-6;Dbxref=GeneID:105677485%2CGenbank:XM_012376136.1;Parent=rna-XM_012376136.1
NW_012160815.1	Gnomon	exon	1480520	1480656	.	+	.	ID=exon-XM_012376314.1-10;Dbxref=GeneID:105677589%2CGenbank:XM_012376314.1;Parent=rna-XM_012376314.1
NW_012160815.1	Gnomon	exon	1480918	1481076	.	+	.	ID=exon-XM_012376314.1-11;Dbxref=GeneID:105677589%2CGenbank:XM_012376314.1;Parent=rna-XM_012376314.1
NW_012160815.1	Gnomon	exon	1482069	1482281	.	+	.	ID=exon-XM_012376314.1-12;Dbxref=GeneID:105677589%2CGenbank:XM_012376314.1;Parent=rna-XM_012376314.1
NW_012160815.1	Gnomon	exon	1482653	1482866	.	+	.	ID=exon-XM_012376314.1-13;Dbxref=GeneID:105677589%2CGenbank:XM_012376314.1;Parent=rna-XM_012376314.1
NW_012160815.1	Gnomon	exon	1483162	1484031	.	+	.	ID=exon-XM_012376314.1-14;Dbxref=GeneID:105677589%2CGenbank:XM_012376314.1;Parent=rna-XM_012376314.1
NW_012160815.1	Gnomon	mRNA	2306793	2312671	.	-	.	Name=XM_012376144.1;ID=rna-XM_012376144.1;Dbxref=GeneID:105677490%2CGenbank:XM_012376144.1;Parent=gene-LOC105677490
NW_012160815.1	Gnomon	exon	2020533	2021310	.	-	.	ID=exon-XM_012376323.1-1;Dbxref=GeneID:105677591%2CGenbank:XM_012376323.1;Parent=rna-XM_012376323.1
NW_012160815.1	Gnomon	exon	2019880	2020136	.	-	.	ID=exon-XM_012376323.1-2;Dbxref=GeneID:105677591%2CGenbank:XM_012376323.1;Parent=rna-XM_012376323.1
NW_012160815.1	Gnomon	exon	2019484	2019629	.	-	.	ID=exon-XM_012376323.1-3;Dbxref=GeneID:105677591%2CGenbank:XM_012376323.1;Parent=rna-XM_012376323.1
NW_012160815.1	Gnomon	exon	2019271	2019417	.	-	.	ID=exon-XM_012376323.1-4;Dbxref=GeneID:105677591%2CGenbank:XM_012376323.1;Parent=rna-XM_012376323.1
NW_012160815.1	Gnomon	exon	2013797	2014764	.	-	.	ID=exon-XM_012376323.1-5;Dbxref=GeneID:105677591%2CGenbank:XM_012376323.1;Parent=rna-XM_012376323.1
NW_012160815.1	Gnomon	CDS	2300168	2300170	.	-	0	Name=XP_012231580.1;ID=cds-XP_012231580.1;Dbxref=GeneID:105677496%2CGenbank:XP_012231580.1;Parent=rna-XM_012376157.1
NW_012160815.1	Gnomon	CDS	2296844	2297018	.	-	0	Name=XP_012231580.1;ID=cds-XP_012231580.1;Dbxref=GeneID:105677496%2CGenbank:XP_012231580.1;Parent=rna-XM_012376157.1
NW_012160815.1	Gnomon	CDS	2296415	2296657	.	-	0	Name=XP_012231580.1;ID=cds-XP_012231580.1;Dbxref=GeneID:105677496%2CGenbank:XP_012231580.1;Parent=rna-XM_012376157.1
NW_012160815.1	Gnomon	CDS	2296027	2296055	.	-	0	Name=XP_012231580.1;ID=cds-XP_012231580.1;Dbxref=GeneID:105677496%2CGenbank:XP_012231580.1;Parent=rna-XM_012376157.1
NW_012160815.1	Gnomon	mRNA	2306793	2312670	.	-	.	Name=XM_012376145.1;ID=rna-XM_012376145.1;Dbxref=GeneID:105677490%2CGenbank:XM_012376145.1;Parent=gene-LOC105677490
NW_012160815.1	Gnomon	CDS	1471261	1471312	.	+	0	Name=XP_012231736.1;ID=cds-XP_012231736.1;Dbxref=GeneID:105677589%2CGenbank:XP_012231736.1;Parent=rna-XM_012376313.1
NW_012160815.1	Gnomon	CDS	1473802	1473941	.	+	0	Name=XP_012231736.1;ID=cds-XP_012231736.1;Dbxref=GeneID:105677589%2CGenbank:XP_012231736.1;Parent=rna-XM_012376313.1
NW_012160815.1	Gnomon	CDS	1474319	1474363	.	+	0	Name=XP_012231736.1;ID=cds-XP_012231736.1;Dbxref=GeneID:105677589%2CGenbank:XP_012231736.1;Parent=rna-XM_012376313.1
NW_012160815.1	Gnomon	CDS	1477553	1477662	.	+	0	Name=XP_012231736.1;ID=cds-XP_012231736.1;Dbxref=GeneID:105677589%2CGenbank:XP_012231736.1;Parent=rna-XM_012376313.1
NW_012160815.1	Gnomon	CDS	1477746	1477926	.	+	0	Name=XP_012231736.1;ID=cds-XP_012231736.1;Dbxref=GeneID:105677589%2CGenbank:XP_012231736.1;Parent=rna-XM_012376313.1
NW_012160815.1	Gnomon	CDS	1478816	1478931	.	+	0	Name=XP_012231736.1;ID=cds-XP_012231736.1;Dbxref=GeneID:105677589%2CGenbank:XP_012231736.1;Parent=rna-XM_012376313.1
NW_012160815.1	Gnomon	CDS	1479284	1479452	.	+	0	Name=XP_012231736.1;ID=cds-XP_012231736.1;Dbxref=GeneID:105677589%2CGenbank:XP_012231736.1;Parent=rna-XM_012376313.1
NW_012160815.1	Gnomon	CDS	1480520	1480656	.	+	0	Name=XP_012231736.1;ID=cds-XP_012231736.1;Dbxref=GeneID:105677589%2CGenbank:XP_012231736.1;Parent=rna-XM_012376313.1
NW_012160815.1	Gnomon	CDS	1480918	1481076	.	+	0	Name=XP_012231736.1;ID=cds-XP_012231736.1;Dbxref=GeneID:105677589%2CGenbank:XP_012231736.1;Parent=rna-XM_012376313.1
NW_012160815.1	Gnomon	CDS	1482069	1482281	.	+	0	Name=XP_012231736.1;ID=cds-XP_012231736.1;Dbxref=GeneID:105677589%2CGenbank:XP_012231736.1;Parent=rna-XM_012376313.1
NW_012160815.1	Gnomon	CDS	1482653	1482866	.	+	0	Name=XP_012231736.1;ID=cds-XP_012231736.1;Dbxref=GeneID:105677589%2CGenbank:XP_012231736.1;Parent=rna-XM_012376313.1
NW_012160815.1	Gnomon	CDS	1483162	1483359	.	+	0	Name=XP_012231736.1;ID=cds-XP_012231736.1;Dbxref=GeneID:105677589%2CGenbank:XP_012231736.1;Parent=rna-XM_012376313.1
NW_012160815.1	Gnomon	exon	2058380	2058527	.	+	.	ID=exon-XM_012376085.1-7;Dbxref=GeneID:105677461%2CGenbank:XM_012376085.1;Parent=rna-XM_012376085.1
NW_012160815.1	Gnomon	exon	2061317	2063861	.	+	.	ID=exon-XM_012376085.1-8;Dbxref=GeneID:105677461%2CGenbank:XM_012376085.1;Parent=rna-XM_012376085.1
NW_012160815.1	Gnomon	exon	2056945	2057274	.	+	.	ID=exon-XM_012376085.1-5;Dbxref=GeneID:105677461%2CGenbank:XM_012376085.1;Parent=rna-XM_012376085.1
NW_012160815.1	Gnomon	exon	2057902	2058042	.	+	.	ID=exon-XM_012376085.1-6;Dbxref=GeneID:105677461%2CGenbank:XM_012376085.1;Parent=rna-XM_012376085.1
NW_012160815.1	Gnomon	exon	2055869	2055993	.	+	.	ID=exon-XM_012376085.1-3;Dbxref=GeneID:105677461%2CGenbank:XM_012376085.1;Parent=rna-XM_012376085.1
NW_012160815.1	Gnomon	exon	2056182	2056607	.	+	.	ID=exon-XM_012376085.1-4;Dbxref=GeneID:105677461%2CGenbank:XM_012376085.1;Parent=rna-XM_012376085.1
NW_012160815.1	Gnomon	exon	2052583	2052667	.	+	.	ID=exon-XM_012376085.1-1;Dbxref=GeneID:105677461%2CGenbank:XM_012376085.1;Parent=rna-XM_012376085.1
NW_012160815.1	Gnomon	exon	2054221	2054493	.	+	.	ID=exon-XM_012376085.1-2;Dbxref=GeneID:105677461%2CGenbank:XM_012376085.1;Parent=rna-XM_012376085.1
NW_012160815.1	Gnomon	exon	2326223	2326542	.	-	.	ID=exon-XM_012376159.1-7;Dbxref=GeneID:105677498%2CGenbank:XM_012376159.1;Parent=rna-XM_012376159.1
NW_012160815.1	Gnomon	exon	2328354	2328570	.	-	.	ID=exon-XM_012376159.1-5;Dbxref=GeneID:105677498%2CGenbank:XM_012376159.1;Parent=rna-XM_012376159.1
NW_012160815.1	Gnomon	exon	2326709	2326828	.	-	.	ID=exon-XM_012376159.1-6;Dbxref=GeneID:105677498%2CGenbank:XM_012376159.1;Parent=rna-XM_012376159.1
NW_012160815.1	Gnomon	exon	2329131	2329326	.	-	.	ID=exon-XM_012376159.1-3;Dbxref=GeneID:105677498%2CGenbank:XM_012376159.1;Parent=rna-XM_012376159.1
NW_012160815.1	Gnomon	exon	2328631	2328846	.	-	.	ID=exon-XM_012376159.1-4;Dbxref=GeneID:105677498%2CGenbank:XM_012376159.1;Parent=rna-XM_012376159.1
NW_012160815.1	Gnomon	exon	2330065	2330313	.	-	.	ID=exon-XM_012376159.1-1;Dbxref=GeneID:105677498%2CGenbank:XM_012376159.1;Parent=rna-XM_012376159.1
NW_012160815.1	Gnomon	exon	2329486	2329887	.	-	.	ID=exon-XM_012376159.1-2;Dbxref=GeneID:105677498%2CGenbank:XM_012376159.1;Parent=rna-XM_012376159.1
NW_012160815.1	Gnomon	exon	2227558	2227890	.	-	.	ID=exon-XM_012376183.1-6;Dbxref=GeneID:105677510%2CGenbank:XM_012376183.1;Parent=rna-XM_012376183.1
NW_012160815.1	Gnomon	exon	2227301	2227490	.	-	.	ID=exon-XM_012376183.1-7;Dbxref=GeneID:105677510%2CGenbank:XM_012376183.1;Parent=rna-XM_012376183.1
NW_012160815.1	Gnomon	exon	2226878	2227209	.	-	.	ID=exon-XM_012376183.1-8;Dbxref=GeneID:105677510%2CGenbank:XM_012376183.1;Parent=rna-XM_012376183.1
NW_012160815.1	Gnomon	exon	2226420	2226809	.	-	.	ID=exon-XM_012376183.1-9;Dbxref=GeneID:105677510%2CGenbank:XM_012376183.1;Parent=rna-XM_012376183.1
NW_012160815.1	Gnomon	exon	2228756	2228816	.	-	.	ID=exon-XM_012376183.1-1;Dbxref=GeneID:105677510%2CGenbank:XM_012376183.1;Parent=rna-XM_012376183.1
NW_012160815.1	Gnomon	exon	2228549	2228702	.	-	.	ID=exon-XM_012376183.1-2;Dbxref=GeneID:105677510%2CGenbank:XM_012376183.1;Parent=rna-XM_012376183.1
NW_012160815.1	Gnomon	exon	2228409	2228490	.	-	.	ID=exon-XM_012376183.1-3;Dbxref=GeneID:105677510%2CGenbank:XM_012376183.1;Parent=rna-XM_012376183.1
NW_012160815.1	Gnomon	exon	2228273	2228335	.	-	.	ID=exon-XM_012376183.1-4;Dbxref=GeneID:105677510%2CGenbank:XM_012376183.1;Parent=rna-XM_012376183.1
NW_012160815.1	Gnomon	exon	2227957	2228190	.	-	.	ID=exon-XM_012376183.1-5;Dbxref=GeneID:105677510%2CGenbank:XM_012376183.1;Parent=rna-XM_012376183.1
NW_012160815.1	Gnomon	CDS	1752721	1752840	.	-	0	Name=XP_012231486.1;ID=cds-XP_012231486.1;Dbxref=GeneID:105677445%2CGenbank:XP_012231486.1;Parent=rna-XM_012376063.1
NW_012160815.1	Gnomon	CDS	1752506	1752649	.	-	0	Name=XP_012231486.1;ID=cds-XP_012231486.1;Dbxref=GeneID:105677445%2CGenbank:XP_012231486.1;Parent=rna-XM_012376063.1
NW_012160815.1	Gnomon	CDS	1752336	1752423	.	-	0	Name=XP_012231486.1;ID=cds-XP_012231486.1;Dbxref=GeneID:105677445%2CGenbank:XP_012231486.1;Parent=rna-XM_012376063.1
NW_012160815.1	Gnomon	CDS	1752073	1752264	.	-	0	Name=XP_012231486.1;ID=cds-XP_012231486.1;Dbxref=GeneID:105677445%2CGenbank:XP_012231486.1;Parent=rna-XM_012376063.1
NW_012160815.1	Gnomon	CDS	1751920	1751992	.	-	0	Name=XP_012231486.1;ID=cds-XP_012231486.1;Dbxref=GeneID:105677445%2CGenbank:XP_012231486.1;Parent=rna-XM_012376063.1
NW_012160815.1	Gnomon	CDS	1751727	1751844	.	-	0	Name=XP_012231486.1;ID=cds-XP_012231486.1;Dbxref=GeneID:105677445%2CGenbank:XP_012231486.1;Parent=rna-XM_012376063.1
NW_012160815.1	Gnomon	CDS	1997680	1997776	.	-	0	Name=XP_012231733.1;ID=cds-XP_012231733.1;Dbxref=GeneID:105677588%2CGenbank:XP_012231733.1;Parent=rna-XM_012376310.1
NW_012160815.1	Gnomon	CDS	1997387	1997489	.	-	0	Name=XP_012231733.1;ID=cds-XP_012231733.1;Dbxref=GeneID:105677588%2CGenbank:XP_012231733.1;Parent=rna-XM_012376310.1
NW_012160815.1	Gnomon	CDS	1997224	1997290	.	-	0	Name=XP_012231733.1;ID=cds-XP_012231733.1;Dbxref=GeneID:105677588%2CGenbank:XP_012231733.1;Parent=rna-XM_012376310.1
NW_012160815.1	Gnomon	CDS	1996984	1997039	.	-	0	Name=XP_012231733.1;ID=cds-XP_012231733.1;Dbxref=GeneID:105677588%2CGenbank:XP_012231733.1;Parent=rna-XM_012376310.1
NW_012160815.1	Gnomon	CDS	1996785	1996839	.	-	0	Name=XP_012231733.1;ID=cds-XP_012231733.1;Dbxref=GeneID:105677588%2CGenbank:XP_012231733.1;Parent=rna-XM_012376310.1
NW_012160815.1	Gnomon	exon	2251331	2251849	.	-	.	ID=exon-XM_012376207.1-1;Dbxref=GeneID:105677523%2CGenbank:XM_012376207.1;Parent=rna-XM_012376207.1
NW_012160815.1	Gnomon	exon	2250427	2250638	.	-	.	ID=exon-XM_012376207.1-2;Dbxref=GeneID:105677523%2CGenbank:XM_012376207.1;Parent=rna-XM_012376207.1
NW_012160815.1	Gnomon	exon	2250125	2250273	.	-	.	ID=exon-XM_012376207.1-3;Dbxref=GeneID:105677523%2CGenbank:XM_012376207.1;Parent=rna-XM_012376207.1
NW_012160815.1	Gnomon	exon	2249668	2250019	.	-	.	ID=exon-XM_012376207.1-4;Dbxref=GeneID:105677523%2CGenbank:XM_012376207.1;Parent=rna-XM_012376207.1
NW_012160815.1	Gnomon	CDS	2334181	2334279	.	+	0	Name=XP_012231483.1;ID=cds-XP_012231483.1;Dbxref=GeneID:105677442%2CGenbank:XP_012231483.1;Parent=rna-XM_012376060.1
NW_012160815.1	Gnomon	CDS	2334351	2335408	.	+	0	Name=XP_012231483.1;ID=cds-XP_012231483.1;Dbxref=GeneID:105677442%2CGenbank:XP_012231483.1;Parent=rna-XM_012376060.1
NW_012160815.1	Gnomon	CDS	2335490	2335601	.	+	0	Name=XP_012231483.1;ID=cds-XP_012231483.1;Dbxref=GeneID:105677442%2CGenbank:XP_012231483.1;Parent=rna-XM_012376060.1
NW_012160815.1	Gnomon	exon	2249361	2249522	.	-	.	ID=exon-XM_012376207.1-5;Dbxref=GeneID:105677523%2CGenbank:XM_012376207.1;Parent=rna-XM_012376207.1
NW_012160815.1	Gnomon	exon	2249159	2249290	.	-	.	ID=exon-XM_012376207.1-6;Dbxref=GeneID:105677523%2CGenbank:XM_012376207.1;Parent=rna-XM_012376207.1
NW_012160815.1	Gnomon	exon	2248950	2249028	.	-	.	ID=exon-XM_012376207.1-7;Dbxref=GeneID:105677523%2CGenbank:XM_012376207.1;Parent=rna-XM_012376207.1
NW_012160815.1	Gnomon	exon	2247993	2248288	.	-	.	ID=exon-XM_012376207.1-8;Dbxref=GeneID:105677523%2CGenbank:XM_012376207.1;Parent=rna-XM_012376207.1
NW_012160815.1	Gnomon	exon	2247738	2247914	.	-	.	ID=exon-XM_012376207.1-9;Dbxref=GeneID:105677523%2CGenbank:XM_012376207.1;Parent=rna-XM_012376207.1
NW_012160815.1	Gnomon	mRNA	2319471	2324320	.	-	.	Name=XM_012376146.1;ID=rna-XM_012376146.1;Dbxref=GeneID:105677491%2CGenbank:XM_012376146.1;Parent=gene-LOC105677491
NW_012160815.1	Gnomon	CDS	2287947	2287985	.	+	0	Name=XP_012231639.1;ID=cds-XP_012231639.1;Dbxref=GeneID:105677527%2CGenbank:XP_012231639.1;Parent=rna-XM_012376216.1
NW_012160815.1	Gnomon	CDS	2288071	2288127	.	+	0	Name=XP_012231639.1;ID=cds-XP_012231639.1;Dbxref=GeneID:105677527%2CGenbank:XP_012231639.1;Parent=rna-XM_012376216.1
NW_012160815.1	Gnomon	CDS	2288200	2288384	.	+	0	Name=XP_012231639.1;ID=cds-XP_012231639.1;Dbxref=GeneID:105677527%2CGenbank:XP_012231639.1;Parent=rna-XM_012376216.1
NW_012160815.1	Gnomon	CDS	2288470	2288654	.	+	0	Name=XP_012231639.1;ID=cds-XP_012231639.1;Dbxref=GeneID:105677527%2CGenbank:XP_012231639.1;Parent=rna-XM_012376216.1
NW_012160815.1	Gnomon	CDS	2288772	2288960	.	+	0	Name=XP_012231639.1;ID=cds-XP_012231639.1;Dbxref=GeneID:105677527%2CGenbank:XP_012231639.1;Parent=rna-XM_012376216.1
NW_012160815.1	Gnomon	CDS	2289092	2289343	.	+	0	Name=XP_012231639.1;ID=cds-XP_012231639.1;Dbxref=GeneID:105677527%2CGenbank:XP_012231639.1;Parent=rna-XM_012376216.1
NW_012160815.1	Gnomon	CDS	2289493	2289608	.	+	0	Name=XP_012231639.1;ID=cds-XP_012231639.1;Dbxref=GeneID:105677527%2CGenbank:XP_012231639.1;Parent=rna-XM_012376216.1
NW_012160815.1	Gnomon	CDS	1558583	1558599	.	+	0	Name=XP_012231389.1;ID=cds-XP_012231389.1;Dbxref=GeneID:105677384%2CGenbank:XP_012231389.1;Parent=rna-XM_012375966.1
NW_012160815.1	Gnomon	CDS	1560130	1560269	.	+	0	Name=XP_012231389.1;ID=cds-XP_012231389.1;Dbxref=GeneID:105677384%2CGenbank:XP_012231389.1;Parent=rna-XM_012375966.1
NW_012160815.1	Gnomon	CDS	1571760	1571937	.	+	0	Name=XP_012231389.1;ID=cds-XP_012231389.1;Dbxref=GeneID:105677384%2CGenbank:XP_012231389.1;Parent=rna-XM_012375966.1
NW_012160815.1	Gnomon	CDS	1578107	1578260	.	+	0	Name=XP_012231389.1;ID=cds-XP_012231389.1;Dbxref=GeneID:105677384%2CGenbank:XP_012231389.1;Parent=rna-XM_012375966.1
NW_012160815.1	Gnomon	CDS	1579058	1579244	.	+	0	Name=XP_012231389.1;ID=cds-XP_012231389.1;Dbxref=GeneID:105677384%2CGenbank:XP_012231389.1;Parent=rna-XM_012375966.1
NW_012160815.1	Gnomon	CDS	1579713	1579802	.	+	0	Name=XP_012231389.1;ID=cds-XP_012231389.1;Dbxref=GeneID:105677384%2CGenbank:XP_012231389.1;Parent=rna-XM_012375966.1
NW_012160815.1	Gnomon	CDS	1580063	1580412	.	+	0	Name=XP_012231389.1;ID=cds-XP_012231389.1;Dbxref=GeneID:105677384%2CGenbank:XP_012231389.1;Parent=rna-XM_012375966.1
NW_012160815.1	Gnomon	CDS	1580906	1581103	.	+	0	Name=XP_012231389.1;ID=cds-XP_012231389.1;Dbxref=GeneID:105677384%2CGenbank:XP_012231389.1;Parent=rna-XM_012375966.1
NW_012160815.1	Gnomon	CDS	1581195	1581490	.	+	0	Name=XP_012231389.1;ID=cds-XP_012231389.1;Dbxref=GeneID:105677384%2CGenbank:XP_012231389.1;Parent=rna-XM_012375966.1
NW_012160815.1	Gnomon	CDS	1581575	1581701	.	+	0	Name=XP_012231389.1;ID=cds-XP_012231389.1;Dbxref=GeneID:105677384%2CGenbank:XP_012231389.1;Parent=rna-XM_012375966.1
NW_012160815.1	Gnomon	CDS	1581771	1581934	.	+	0	Name=XP_012231389.1;ID=cds-XP_012231389.1;Dbxref=GeneID:105677384%2CGenbank:XP_012231389.1;Parent=rna-XM_012375966.1
NW_012160815.1	Gnomon	CDS	1582009	1582303	.	+	0	Name=XP_012231389.1;ID=cds-XP_012231389.1;Dbxref=GeneID:105677384%2CGenbank:XP_012231389.1;Parent=rna-XM_012375966.1
NW_012160815.1	Gnomon	CDS	1582797	1582907	.	+	0	Name=XP_012231389.1;ID=cds-XP_012231389.1;Dbxref=GeneID:105677384%2CGenbank:XP_012231389.1;Parent=rna-XM_012375966.1
NW_012160815.1	Gnomon	CDS	1583114	1583284	.	+	0	Name=XP_012231389.1;ID=cds-XP_012231389.1;Dbxref=GeneID:105677384%2CGenbank:XP_012231389.1;Parent=rna-XM_012375966.1
NW_012160815.1	Gnomon	transcript	2044634	2052287	.	+	.	Name=XR_001101568.1;ID=rna-XR_001101568.1;Dbxref=GeneID:105677464%2CGenbank:XR_001101568.1;Parent=gene-LOC105677464
NW_012160815.1	Gnomon	exon	1696430	1696623	.	+	.	ID=exon-XR_001101560.1-1;Dbxref=GeneID:105677421%2CGenbank:XR_001101560.1;Parent=rna-XR_001101560.1
NW_012160815.1	Gnomon	exon	1696916	1697062	.	+	.	ID=exon-XR_001101560.1-2;Dbxref=GeneID:105677421%2CGenbank:XR_001101560.1;Parent=rna-XR_001101560.1
NW_012160815.1	Gnomon	exon	1697180	1697256	.	+	.	ID=exon-XR_001101560.1-3;Dbxref=GeneID:105677421%2CGenbank:XR_001101560.1;Parent=rna-XR_001101560.1
NW_012160815.1	Gnomon	mRNA	133300	135931	.	+	.	Name=XM_012376240.1;ID=rna-XM_012376240.1;Dbxref=GeneID:105677544%2CGenbank:XM_012376240.1;Parent=gene-LOC105677544
NW_012160815.1	Gnomon	mRNA	1532245	1533988	.	+	.	Name=XM_012376000.1;ID=rna-XM_012376000.1;Dbxref=GeneID:105677398%2CGenbank:XM_012376000.1;Parent=gene-LOC105677398
NW_012160815.1	tRNAscan-SE	gene	1453560	1453633	.	-	.	Name=Trnan-guu;ID=gene-Trnan-guu-6;Dbxref=GeneID:105667258
NW_012160815.1	Gnomon	exon	132817	133042	.	-	.	ID=exon-XM_012376252.1-1;Dbxref=GeneID:105677551%2CGenbank:XM_012376252.1;Parent=rna-XM_012376252.1
NW_012160815.1	Gnomon	exon	132546	132715	.	-	.	ID=exon-XM_012376252.1-2;Dbxref=GeneID:105677551%2CGenbank:XM_012376252.1;Parent=rna-XM_012376252.1
NW_012160815.1	Gnomon	exon	132177	132475	.	-	.	ID=exon-XM_012376252.1-3;Dbxref=GeneID:105677551%2CGenbank:XM_012376252.1;Parent=rna-XM_012376252.1
NW_012160815.1	Gnomon	exon	1641119	1641184	.	+	.	ID=exon-XR_001101559.1-2;Dbxref=GeneID:105677420%2CGenbank:XR_001101559.1;Parent=rna-XR_001101559.1
NW_012160815.1	Gnomon	exon	1646078	1646161	.	+	.	ID=exon-XR_001101559.1-3;Dbxref=GeneID:105677420%2CGenbank:XR_001101559.1;Parent=rna-XR_001101559.1
NW_012160815.1	Gnomon	exon	1640504	1640585	.	+	.	ID=exon-XR_001101559.1-1;Dbxref=GeneID:105677420%2CGenbank:XR_001101559.1;Parent=rna-XR_001101559.1
NW_012160815.1	Gnomon	CDS	1471261	1471312	.	+	0	Name=XP_012231734.1;ID=cds-XP_012231734.1;Dbxref=GeneID:105677589%2CGenbank:XP_012231734.1;Parent=rna-XM_012376311.1
NW_012160815.1	Gnomon	CDS	1473802	1473941	.	+	0	Name=XP_012231734.1;ID=cds-XP_012231734.1;Dbxref=GeneID:105677589%2CGenbank:XP_012231734.1;Parent=rna-XM_012376311.1
NW_012160815.1	Gnomon	CDS	1474319	1474363	.	+	0	Name=XP_012231734.1;ID=cds-XP_012231734.1;Dbxref=GeneID:105677589%2CGenbank:XP_012231734.1;Parent=rna-XM_012376311.1
NW_012160815.1	Gnomon	CDS	1477553	1477662	.	+	0	Name=XP_012231734.1;ID=cds-XP_012231734.1;Dbxref=GeneID:105677589%2CGenbank:XP_012231734.1;Parent=rna-XM_012376311.1
NW_012160815.1	Gnomon	CDS	1477746	1477926	.	+	0	Name=XP_012231734.1;ID=cds-XP_012231734.1;Dbxref=GeneID:105677589%2CGenbank:XP_012231734.1;Parent=rna-XM_012376311.1
NW_012160815.1	Gnomon	CDS	1478816	1478931	.	+	0	Name=XP_012231734.1;ID=cds-XP_012231734.1;Dbxref=GeneID:105677589%2CGenbank:XP_012231734.1;Parent=rna-XM_012376311.1
NW_012160815.1	Gnomon	CDS	1479284	1479452	.	+	0	Name=XP_012231734.1;ID=cds-XP_012231734.1;Dbxref=GeneID:105677589%2CGenbank:XP_012231734.1;Parent=rna-XM_012376311.1
NW_012160815.1	Gnomon	CDS	1480520	1480656	.	+	0	Name=XP_012231734.1;ID=cds-XP_012231734.1;Dbxref=GeneID:105677589%2CGenbank:XP_012231734.1;Parent=rna-XM_012376311.1
NW_012160815.1	Gnomon	CDS	1480918	1481076	.	+	0	Name=XP_012231734.1;ID=cds-XP_012231734.1;Dbxref=GeneID:105677589%2CGenbank:XP_012231734.1;Parent=rna-XM_012376311.1
NW_012160815.1	Gnomon	CDS	1482069	1482281	.	+	0	Name=XP_012231734.1;ID=cds-XP_012231734.1;Dbxref=GeneID:105677589%2CGenbank:XP_012231734.1;Parent=rna-XM_012376311.1
NW_012160815.1	Gnomon	CDS	1482653	1482866	.	+	0	Name=XP_012231734.1;ID=cds-XP_012231734.1;Dbxref=GeneID:105677589%2CGenbank:XP_012231734.1;Parent=rna-XM_012376311.1
NW_012160815.1	Gnomon	CDS	1483162	1483359	.	+	0	Name=XP_012231734.1;ID=cds-XP_012231734.1;Dbxref=GeneID:105677589%2CGenbank:XP_012231734.1;Parent=rna-XM_012376311.1
NW_012160815.1	Gnomon	exon	774838	775050	.	-	.	ID=exon-XM_012376111.1-9;Dbxref=GeneID:105677469%2CGenbank:XM_012376111.1;Parent=rna-XM_012376111.1
NW_012160815.1	Gnomon	mRNA	1544241	1545652	.	-	.	Name=XM_012376001.1;ID=rna-XM_012376001.1;Dbxref=GeneID:105677399%2CGenbank:XM_012376001.1;Parent=gene-LOC105677399
NW_012160815.1	Gnomon	exon	993388	993524	.	-	.	ID=exon-XM_012376111.1-3;Dbxref=GeneID:105677469%2CGenbank:XM_012376111.1;Parent=rna-XM_012376111.1
NW_012160815.1	Gnomon	exon	885351	885455	.	-	.	ID=exon-XM_012376111.1-4;Dbxref=GeneID:105677469%2CGenbank:XM_012376111.1;Parent=rna-XM_012376111.1
NW_012160815.1	Gnomon	exon	1183091	1183178	.	-	.	ID=exon-XM_012376111.1-1;Dbxref=GeneID:105677469%2CGenbank:XM_012376111.1;Parent=rna-XM_012376111.1
NW_012160815.1	Gnomon	exon	1172792	1172923	.	-	.	ID=exon-XM_012376111.1-2;Dbxref=GeneID:105677469%2CGenbank:XM_012376111.1;Parent=rna-XM_012376111.1
NW_012160815.1	Gnomon	exon	798281	798316	.	-	.	ID=exon-XM_012376111.1-7;Dbxref=GeneID:105677469%2CGenbank:XM_012376111.1;Parent=rna-XM_012376111.1
NW_012160815.1	Gnomon	exon	777356	777631	.	-	.	ID=exon-XM_012376111.1-8;Dbxref=GeneID:105677469%2CGenbank:XM_012376111.1;Parent=rna-XM_012376111.1
NW_012160815.1	Gnomon	exon	878956	879123	.	-	.	ID=exon-XM_012376111.1-5;Dbxref=GeneID:105677469%2CGenbank:XM_012376111.1;Parent=rna-XM_012376111.1
NW_012160815.1	Gnomon	exon	824870	824905	.	-	.	ID=exon-XM_012376111.1-6;Dbxref=GeneID:105677469%2CGenbank:XM_012376111.1;Parent=rna-XM_012376111.1
NW_012160815.1	Gnomon	exon	2324845	2325001	.	+	.	ID=exon-XM_012376158.1-1;Dbxref=GeneID:105677497%2CGenbank:XM_012376158.1;Parent=rna-XM_012376158.1
NW_012160815.1	Gnomon	exon	2325305	2325447	.	+	.	ID=exon-XM_012376158.1-2;Dbxref=GeneID:105677497%2CGenbank:XM_012376158.1;Parent=rna-XM_012376158.1
NW_012160815.1	Gnomon	exon	2325521	2325711	.	+	.	ID=exon-XM_012376158.1-3;Dbxref=GeneID:105677497%2CGenbank:XM_012376158.1;Parent=rna-XM_012376158.1
NW_012160815.1	Gnomon	exon	2325820	2326249	.	+	.	ID=exon-XM_012376158.1-4;Dbxref=GeneID:105677497%2CGenbank:XM_012376158.1;Parent=rna-XM_012376158.1
NW_012160815.1	Gnomon	exon	1813369	1813765	.	-	.	ID=exon-XM_012376021.1-12;Dbxref=GeneID:105677423%2CGenbank:XM_012376021.1;Parent=rna-XM_012376021.1
NW_012160815.1	Gnomon	exon	1814366	1814566	.	-	.	ID=exon-XM_012376021.1-10;Dbxref=GeneID:105677423%2CGenbank:XM_012376021.1;Parent=rna-XM_012376021.1
NW_012160815.1	Gnomon	exon	1814044	1814211	.	-	.	ID=exon-XM_012376021.1-11;Dbxref=GeneID:105677423%2CGenbank:XM_012376021.1;Parent=rna-XM_012376021.1
NW_012160815.1	Gnomon	mRNA	2319471	2324320	.	-	.	Name=XM_012376147.1;ID=rna-XM_012376147.1;Dbxref=GeneID:105677491%2CGenbank:XM_012376147.1;Parent=gene-LOC105677491
NW_012160815.1	Gnomon	CDS	2347537	2347620	.	+	0	Name=XP_012231484.1;ID=cds-XP_012231484.1;Dbxref=GeneID:105677443%2CGenbank:XP_012231484.1;Parent=rna-XM_012376061.1
NW_012160815.1	Gnomon	CDS	2348297	2348369	.	+	0	Name=XP_012231484.1;ID=cds-XP_012231484.1;Dbxref=GeneID:105677443%2CGenbank:XP_012231484.1;Parent=rna-XM_012376061.1
NW_012160815.1	Gnomon	CDS	2348595	2348632	.	+	0	Name=XP_012231484.1;ID=cds-XP_012231484.1;Dbxref=GeneID:105677443%2CGenbank:XP_012231484.1;Parent=rna-XM_012376061.1
NW_012160815.1	Gnomon	exon	2227558	2227890	.	-	.	ID=exon-XM_012376182.1-9;Dbxref=GeneID:105677510%2CGenbank:XM_012376182.1;Parent=rna-XM_012376182.1
NW_012160815.1	Gnomon	exon	2228273	2228335	.	-	.	ID=exon-XM_012376182.1-7;Dbxref=GeneID:105677510%2CGenbank:XM_012376182.1;Parent=rna-XM_012376182.1
NW_012160815.1	Gnomon	exon	2227957	2228190	.	-	.	ID=exon-XM_012376182.1-8;Dbxref=GeneID:105677510%2CGenbank:XM_012376182.1;Parent=rna-XM_012376182.1
NW_012160815.1	Gnomon	exon	2229762	2229838	.	-	.	ID=exon-XM_012376182.1-1;Dbxref=GeneID:105677510%2CGenbank:XM_012376182.1;Parent=rna-XM_012376182.1
NW_012160815.1	Gnomon	exon	2229496	2229697	.	-	.	ID=exon-XM_012376182.1-2;Dbxref=GeneID:105677510%2CGenbank:XM_012376182.1;Parent=rna-XM_012376182.1
NW_012160815.1	Gnomon	exon	2228549	2228688	.	-	.	ID=exon-XM_012376182.1-5;Dbxref=GeneID:105677510%2CGenbank:XM_012376182.1;Parent=rna-XM_012376182.1
NW_012160815.1	Gnomon	exon	2228409	2228490	.	-	.	ID=exon-XM_012376182.1-6;Dbxref=GeneID:105677510%2CGenbank:XM_012376182.1;Parent=rna-XM_012376182.1
NW_012160815.1	Gnomon	exon	2229043	2229177	.	-	.	ID=exon-XM_012376182.1-3;Dbxref=GeneID:105677510%2CGenbank:XM_012376182.1;Parent=rna-XM_012376182.1
NW_012160815.1	Gnomon	exon	2228756	2228934	.	-	.	ID=exon-XM_012376182.1-4;Dbxref=GeneID:105677510%2CGenbank:XM_012376182.1;Parent=rna-XM_012376182.1
NW_012160815.1	Gnomon	exon	2341505	2342005	.	-	.	ID=exon-XM_012376299.1-1;Dbxref=GeneID:105677582%2CGenbank:XM_012376299.1;Parent=rna-XM_012376299.1
NW_012160815.1	Gnomon	exon	2341212	2341409	.	-	.	ID=exon-XM_012376299.1-2;Dbxref=GeneID:105677582%2CGenbank:XM_012376299.1;Parent=rna-XM_012376299.1
NW_012160815.1	Gnomon	exon	2340800	2341122	.	-	.	ID=exon-XM_012376299.1-3;Dbxref=GeneID:105677582%2CGenbank:XM_012376299.1;Parent=rna-XM_012376299.1
NW_012160815.1	Gnomon	exon	2340485	2340684	.	-	.	ID=exon-XM_012376299.1-4;Dbxref=GeneID:105677582%2CGenbank:XM_012376299.1;Parent=rna-XM_012376299.1
NW_012160815.1	Gnomon	exon	2340214	2340380	.	-	.	ID=exon-XM_012376299.1-5;Dbxref=GeneID:105677582%2CGenbank:XM_012376299.1;Parent=rna-XM_012376299.1
NW_012160815.1	Gnomon	exon	150220	150365	.	+	.	ID=exon-XM_012376228.1-2;Dbxref=GeneID:105677535%2CGenbank:XM_012376228.1;Parent=rna-XM_012376228.1
NW_012160815.1	Gnomon	exon	150498	152630	.	+	.	ID=exon-XM_012376228.1-3;Dbxref=GeneID:105677535%2CGenbank:XM_012376228.1;Parent=rna-XM_012376228.1
NW_012160815.1	Gnomon	exon	149932	150085	.	+	.	ID=exon-XM_012376228.1-1;Dbxref=GeneID:105677535%2CGenbank:XM_012376228.1;Parent=rna-XM_012376228.1
NW_012160815.1	Gnomon	mRNA	138719	143263	.	-	.	Name=XM_012376241.1;ID=rna-XM_012376241.1;Dbxref=GeneID:105677545%2CGenbank:XM_012376241.1;Parent=gene-LOC105677545
NW_012160815.1	Gnomon	lnc_RNA	973033	982821	.	-	.	Name=XR_001101569.1;ID=rna-XR_001101569.1;Dbxref=GeneID:105677479%2CGenbank:XR_001101569.1;Parent=gene-LOC105677479
NW_012160815.1	Gnomon	exon	1866231	1866404	.	+	.	ID=exon-XM_012376041.1-3;Dbxref=GeneID:105677431%2CGenbank:XM_012376041.1;Parent=rna-XM_012376041.1
NW_012160815.1	Gnomon	exon	1870401	1870470	.	+	.	ID=exon-XM_012376041.1-4;Dbxref=GeneID:105677431%2CGenbank:XM_012376041.1;Parent=rna-XM_012376041.1
NW_012160815.1	Gnomon	exon	1861771	1861859	.	+	.	ID=exon-XM_012376041.1-1;Dbxref=GeneID:105677431%2CGenbank:XM_012376041.1;Parent=rna-XM_012376041.1
NW_012160815.1	Gnomon	exon	1863761	1863941	.	+	.	ID=exon-XM_012376041.1-2;Dbxref=GeneID:105677431%2CGenbank:XM_012376041.1;Parent=rna-XM_012376041.1
NW_012160815.1	Gnomon	exon	1874429	1874638	.	+	.	ID=exon-XM_012376041.1-7;Dbxref=GeneID:105677431%2CGenbank:XM_012376041.1;Parent=rna-XM_012376041.1
NW_012160815.1	Gnomon	exon	1874725	1874805	.	+	.	ID=exon-XM_012376041.1-8;Dbxref=GeneID:105677431%2CGenbank:XM_012376041.1;Parent=rna-XM_012376041.1
NW_012160815.1	Gnomon	exon	1871135	1871178	.	+	.	ID=exon-XM_012376041.1-5;Dbxref=GeneID:105677431%2CGenbank:XM_012376041.1;Parent=rna-XM_012376041.1
NW_012160815.1	Gnomon	exon	1872610	1872727	.	+	.	ID=exon-XM_012376041.1-6;Dbxref=GeneID:105677431%2CGenbank:XM_012376041.1;Parent=rna-XM_012376041.1
NW_012160815.1	Gnomon	exon	1875200	1875399	.	+	.	ID=exon-XM_012376041.1-9;Dbxref=GeneID:105677431%2CGenbank:XM_012376041.1;Parent=rna-XM_012376041.1
NW_012160815.1	Gnomon	exon	1832464	1832756	.	-	.	ID=exon-XM_012376017.1-1;Dbxref=GeneID:105677423%2CGenbank:XM_012376017.1;Parent=rna-XM_012376017.1
NW_012160815.1	Gnomon	exon	1826017	1826190	.	-	.	ID=exon-XM_012376017.1-2;Dbxref=GeneID:105677423%2CGenbank:XM_012376017.1;Parent=rna-XM_012376017.1
NW_012160815.1	Gnomon	exon	1819460	1819594	.	-	.	ID=exon-XM_012376017.1-3;Dbxref=GeneID:105677423%2CGenbank:XM_012376017.1;Parent=rna-XM_012376017.1
NW_012160815.1	Gnomon	exon	1817430	1817739	.	-	.	ID=exon-XM_012376017.1-4;Dbxref=GeneID:105677423%2CGenbank:XM_012376017.1;Parent=rna-XM_012376017.1
NW_012160815.1	Gnomon	exon	1817041	1817179	.	-	.	ID=exon-XM_012376017.1-5;Dbxref=GeneID:105677423%2CGenbank:XM_012376017.1;Parent=rna-XM_012376017.1
NW_012160815.1	Gnomon	exon	1816743	1816877	.	-	.	ID=exon-XM_012376017.1-6;Dbxref=GeneID:105677423%2CGenbank:XM_012376017.1;Parent=rna-XM_012376017.1
NW_012160815.1	Gnomon	exon	1815401	1815504	.	-	.	ID=exon-XM_012376017.1-7;Dbxref=GeneID:105677423%2CGenbank:XM_012376017.1;Parent=rna-XM_012376017.1
NW_012160815.1	Gnomon	exon	1815099	1815336	.	-	.	ID=exon-XM_012376017.1-8;Dbxref=GeneID:105677423%2CGenbank:XM_012376017.1;Parent=rna-XM_012376017.1
NW_012160815.1	Gnomon	exon	1814776	1814904	.	-	.	ID=exon-XM_012376017.1-9;Dbxref=GeneID:105677423%2CGenbank:XM_012376017.1;Parent=rna-XM_012376017.1
NW_012160815.1	Gnomon	exon	1808030	1808268	.	-	.	ID=exon-XM_012376348.1-1;Dbxref=GeneID:105677614%2CGenbank:XM_012376348.1;Parent=rna-XM_012376348.1
NW_012160815.1	Gnomon	exon	1807454	1807831	.	-	.	ID=exon-XM_012376348.1-2;Dbxref=GeneID:105677614%2CGenbank:XM_012376348.1;Parent=rna-XM_012376348.1
NW_012160815.1	Gnomon	exon	1806099	1807324	.	-	.	ID=exon-XM_012376348.1-3;Dbxref=GeneID:105677614%2CGenbank:XM_012376348.1;Parent=rna-XM_012376348.1
NW_012160815.1	Gnomon	lnc_RNA	1867990	1876135	.	-	.	Name=XR_001101565.1;ID=rna-XR_001101565.1;Dbxref=GeneID:105677435%2CGenbank:XR_001101565.1;Parent=gene-LOC105677435
NW_012160815.1	Gnomon	CDS	1998066	1998203	.	+	0	Name=XP_012231731.1;ID=cds-XP_012231731.1;Dbxref=GeneID:105677587%2CGenbank:XP_012231731.1;Parent=rna-XM_012376308.1
NW_012160815.1	Gnomon	CDS	1998294	1998399	.	+	0	Name=XP_012231731.1;ID=cds-XP_012231731.1;Dbxref=GeneID:105677587%2CGenbank:XP_012231731.1;Parent=rna-XM_012376308.1
NW_012160815.1	Gnomon	CDS	1998508	1998924	.	+	0	Name=XP_012231731.1;ID=cds-XP_012231731.1;Dbxref=GeneID:105677587%2CGenbank:XP_012231731.1;Parent=rna-XM_012376308.1
NW_012160815.1	Gnomon	CDS	1999018	1999065	.	+	0	Name=XP_012231731.1;ID=cds-XP_012231731.1;Dbxref=GeneID:105677587%2CGenbank:XP_012231731.1;Parent=rna-XM_012376308.1
NW_012160815.1	Gnomon	CDS	1999136	1999496	.	+	0	Name=XP_012231731.1;ID=cds-XP_012231731.1;Dbxref=GeneID:105677587%2CGenbank:XP_012231731.1;Parent=rna-XM_012376308.1
NW_012160815.1	Gnomon	CDS	1999623	2000127	.	+	0	Name=XP_012231731.1;ID=cds-XP_012231731.1;Dbxref=GeneID:105677587%2CGenbank:XP_012231731.1;Parent=rna-XM_012376308.1
NW_012160815.1	Gnomon	mRNA	2312702	2315567	.	-	.	Name=XM_012376149.1;ID=rna-XM_012376149.1;Dbxref=GeneID:105677492%2CGenbank:XM_012376149.1;Parent=gene-LOC105677492
NW_012160815.1	Gnomon	CDS	2013103	2013280	.	+	0	Name=XP_012231481.1;ID=cds-XP_012231481.1;Dbxref=GeneID:105677441%2CGenbank:XP_012231481.1;Parent=rna-XM_012376058.1
NW_012160815.1	Gnomon	CDS	2013578	2013621	.	+	0	Name=XP_012231481.1;ID=cds-XP_012231481.1;Dbxref=GeneID:105677441%2CGenbank:XP_012231481.1;Parent=rna-XM_012376058.1
NW_012160815.1	Gnomon	exon	1775076	1775287	.	+	.	ID=exon-XM_012376255.1-10;Dbxref=GeneID:105677555%2CGenbank:XM_012376255.1;Parent=rna-XM_012376255.1
NW_012160815.1	Gnomon	exon	1775366	1775619	.	+	.	ID=exon-XM_012376255.1-11;Dbxref=GeneID:105677555%2CGenbank:XM_012376255.1;Parent=rna-XM_012376255.1
NW_012160815.1	Gnomon	exon	1775782	1776003	.	+	.	ID=exon-XM_012376255.1-12;Dbxref=GeneID:105677555%2CGenbank:XM_012376255.1;Parent=rna-XM_012376255.1
NW_012160815.1	Gnomon	exon	1776108	1778541	.	+	.	ID=exon-XM_012376255.1-13;Dbxref=GeneID:105677555%2CGenbank:XM_012376255.1;Parent=rna-XM_012376255.1
NW_012160815.1	Gnomon	mRNA	1544241	1557927	.	-	.	Name=XM_012376002.1;ID=rna-XM_012376002.1;Dbxref=GeneID:105677399%2CGenbank:XM_012376002.1;Parent=gene-LOC105677399
NW_012160815.1	Gnomon	exon	101688	101860	.	+	.	ID=exon-XM_012376134.1-6;Dbxref=GeneID:105677483%2CGenbank:XM_012376134.1;Parent=rna-XM_012376134.1
NW_012160815.1	Gnomon	exon	102042	102153	.	+	.	ID=exon-XM_012376134.1-7;Dbxref=GeneID:105677483%2CGenbank:XM_012376134.1;Parent=rna-XM_012376134.1
NW_012160815.1	Gnomon	exon	101211	101396	.	+	.	ID=exon-XM_012376134.1-4;Dbxref=GeneID:105677483%2CGenbank:XM_012376134.1;Parent=rna-XM_012376134.1
NW_012160815.1	Gnomon	exon	101512	101604	.	+	.	ID=exon-XM_012376134.1-5;Dbxref=GeneID:105677483%2CGenbank:XM_012376134.1;Parent=rna-XM_012376134.1
NW_012160815.1	Gnomon	exon	100666	100916	.	+	.	ID=exon-XM_012376134.1-2;Dbxref=GeneID:105677483%2CGenbank:XM_012376134.1;Parent=rna-XM_012376134.1
NW_012160815.1	Gnomon	exon	101004	101083	.	+	.	ID=exon-XM_012376134.1-3;Dbxref=GeneID:105677483%2CGenbank:XM_012376134.1;Parent=rna-XM_012376134.1
NW_012160815.1	Gnomon	exon	100222	100512	.	+	.	ID=exon-XM_012376134.1-1;Dbxref=GeneID:105677483%2CGenbank:XM_012376134.1;Parent=rna-XM_012376134.1
NW_012160815.1	Gnomon	exon	102244	102452	.	+	.	ID=exon-XM_012376134.1-8;Dbxref=GeneID:105677483%2CGenbank:XM_012376134.1;Parent=rna-XM_012376134.1
NW_012160815.1	Gnomon	exon	102654	102819	.	+	.	ID=exon-XM_012376134.1-9;Dbxref=GeneID:105677483%2CGenbank:XM_012376134.1;Parent=rna-XM_012376134.1
NW_012160815.1	Gnomon	exon	1480918	1481037	.	+	.	ID=exon-XM_012376320.1-12;Dbxref=GeneID:105677589%2CGenbank:XM_012376320.1;Parent=rna-XM_012376320.1
NW_012160815.1	Gnomon	exon	1482653	1482866	.	+	.	ID=exon-XM_012376320.1-13;Dbxref=GeneID:105677589%2CGenbank:XM_012376320.1;Parent=rna-XM_012376320.1
NW_012160815.1	Gnomon	exon	1479284	1479452	.	+	.	ID=exon-XM_012376320.1-10;Dbxref=GeneID:105677589%2CGenbank:XM_012376320.1;Parent=rna-XM_012376320.1
NW_012160815.1	Gnomon	exon	1480520	1480656	.	+	.	ID=exon-XM_012376320.1-11;Dbxref=GeneID:105677589%2CGenbank:XM_012376320.1;Parent=rna-XM_012376320.1
NW_012160815.1	Gnomon	exon	1483162	1484031	.	+	.	ID=exon-XM_012376320.1-14;Dbxref=GeneID:105677589%2CGenbank:XM_012376320.1;Parent=rna-XM_012376320.1
NW_012160815.1	Gnomon	mRNA	2313458	2315567	.	-	.	Name=XM_012376148.1;ID=rna-XM_012376148.1;Dbxref=GeneID:105677492%2CGenbank:XM_012376148.1;Parent=gene-LOC105677492
NW_012160815.1	Gnomon	mRNA	136105	139018	.	+	.	Name=XM_012376242.1;ID=rna-XM_012376242.1;Dbxref=GeneID:105677547%2CGenbank:XM_012376242.1;Parent=gene-LOC105677547
NW_012160815.1	Gnomon	exon	2350470	2350723	.	+	.	ID=exon-XM_012376064.1-2;Dbxref=GeneID:105677446%2CGenbank:XM_012376064.1;Parent=rna-XM_012376064.1
NW_012160815.1	Gnomon	exon	2350890	2351079	.	+	.	ID=exon-XM_012376064.1-3;Dbxref=GeneID:105677446%2CGenbank:XM_012376064.1;Parent=rna-XM_012376064.1
NW_012160815.1	Gnomon	exon	2350028	2350252	.	+	.	ID=exon-XM_012376064.1-1;Dbxref=GeneID:105677446%2CGenbank:XM_012376064.1;Parent=rna-XM_012376064.1
NW_012160815.1	Gnomon	lnc_RNA	535009	555481	.	+	.	Name=XR_001101566.1;ID=rna-XR_001101566.1;Dbxref=GeneID:105677447%2CGenbank:XR_001101566.1;Parent=gene-LOC105677447
NW_012160815.1	Gnomon	exon	2351164	2351262	.	+	.	ID=exon-XM_012376064.1-4;Dbxref=GeneID:105677446%2CGenbank:XM_012376064.1;Parent=rna-XM_012376064.1
NW_012160815.1	Gnomon	exon	2351334	2351614	.	+	.	ID=exon-XM_012376064.1-5;Dbxref=GeneID:105677446%2CGenbank:XM_012376064.1;Parent=rna-XM_012376064.1
NW_012160815.1	Gnomon	exon	179817	179893	.	-	.	ID=exon-XM_012376325.1-8;Dbxref=GeneID:105677594%2CGenbank:XM_012376325.1;Parent=rna-XM_012376325.1
NW_012160815.1	Gnomon	exon	179259	179740	.	-	.	ID=exon-XM_012376325.1-9;Dbxref=GeneID:105677594%2CGenbank:XM_012376325.1;Parent=rna-XM_012376325.1
NW_012160815.1	Gnomon	exon	181205	181378	.	-	.	ID=exon-XM_012376325.1-4;Dbxref=GeneID:105677594%2CGenbank:XM_012376325.1;Parent=rna-XM_012376325.1
NW_012160815.1	Gnomon	exon	180852	181090	.	-	.	ID=exon-XM_012376325.1-5;Dbxref=GeneID:105677594%2CGenbank:XM_012376325.1;Parent=rna-XM_012376325.1
NW_012160815.1	Gnomon	exon	180446	180782	.	-	.	ID=exon-XM_012376325.1-6;Dbxref=GeneID:105677594%2CGenbank:XM_012376325.1;Parent=rna-XM_012376325.1
NW_012160815.1	Gnomon	exon	179965	180359	.	-	.	ID=exon-XM_012376325.1-7;Dbxref=GeneID:105677594%2CGenbank:XM_012376325.1;Parent=rna-XM_012376325.1
NW_012160815.1	Gnomon	exon	182341	182998	.	-	.	ID=exon-XM_012376325.1-1;Dbxref=GeneID:105677594%2CGenbank:XM_012376325.1;Parent=rna-XM_012376325.1
NW_012160815.1	Gnomon	exon	181752	181904	.	-	.	ID=exon-XM_012376325.1-2;Dbxref=GeneID:105677594%2CGenbank:XM_012376325.1;Parent=rna-XM_012376325.1
NW_012160815.1	Gnomon	exon	181451	181660	.	-	.	ID=exon-XM_012376325.1-3;Dbxref=GeneID:105677594%2CGenbank:XM_012376325.1;Parent=rna-XM_012376325.1
NW_012160815.1	Gnomon	mRNA	136222	139018	.	+	.	Name=XM_012376243.1;ID=rna-XM_012376243.1;Dbxref=GeneID:105677547%2CGenbank:XM_012376243.1;Parent=gene-LOC105677547
NW_012160815.1	Gnomon	CDS	2287248	2287584	.	-	0	Name=XP_012231638.1;ID=cds-XP_012231638.1;Dbxref=GeneID:105677526%2CGenbank:XP_012231638.1;Parent=rna-XM_012376215.1
NW_012160815.1	Gnomon	CDS	2286790	2287051	.	-	0	Name=XP_012231638.1;ID=cds-XP_012231638.1;Dbxref=GeneID:105677526%2CGenbank:XP_012231638.1;Parent=rna-XM_012376215.1
NW_012160815.1	Gnomon	CDS	2286498	2286701	.	-	0	Name=XP_012231638.1;ID=cds-XP_012231638.1;Dbxref=GeneID:105677526%2CGenbank:XP_012231638.1;Parent=rna-XM_012376215.1
NW_012160815.1	Gnomon	CDS	2286396	2286423	.	-	0	Name=XP_012231638.1;ID=cds-XP_012231638.1;Dbxref=GeneID:105677526%2CGenbank:XP_012231638.1;Parent=rna-XM_012376215.1
NW_012160815.1	Gnomon	mRNA	1496391	1517877	.	-	.	Name=XM_012376003.1;ID=rna-XM_012376003.1;Dbxref=GeneID:105677400%2CGenbank:XM_012376003.1;Parent=gene-LOC105677400
NW_012160815.1	Gnomon	lnc_RNA	297984	300569	.	-	.	Name=XR_001101567.1;ID=rna-XR_001101567.1;Dbxref=GeneID:105677454%2CGenbank:XR_001101567.1;Parent=gene-LOC105677454
NW_012160815.1	Gnomon	CDS	1568252	1568274	.	+	0	Name=XP_012231388.1;ID=cds-XP_012231388.1;Dbxref=GeneID:105677384%2CGenbank:XP_012231388.1;Parent=rna-XM_012375965.1
NW_012160815.1	Gnomon	CDS	1571121	1571269	.	+	0	Name=XP_012231388.1;ID=cds-XP_012231388.1;Dbxref=GeneID:105677384%2CGenbank:XP_012231388.1;Parent=rna-XM_012375965.1
NW_012160815.1	Gnomon	CDS	1571760	1571937	.	+	0	Name=XP_012231388.1;ID=cds-XP_012231388.1;Dbxref=GeneID:105677384%2CGenbank:XP_012231388.1;Parent=rna-XM_012375965.1
NW_012160815.1	Gnomon	CDS	1578107	1578260	.	+	0	Name=XP_012231388.1;ID=cds-XP_012231388.1;Dbxref=GeneID:105677384%2CGenbank:XP_012231388.1;Parent=rna-XM_012375965.1
NW_012160815.1	Gnomon	CDS	1579058	1579244	.	+	0	Name=XP_012231388.1;ID=cds-XP_012231388.1;Dbxref=GeneID:105677384%2CGenbank:XP_012231388.1;Parent=rna-XM_012375965.1
NW_012160815.1	Gnomon	CDS	1579713	1579802	.	+	0	Name=XP_012231388.1;ID=cds-XP_012231388.1;Dbxref=GeneID:105677384%2CGenbank:XP_012231388.1;Parent=rna-XM_012375965.1
NW_012160815.1	Gnomon	CDS	1580063	1580412	.	+	0	Name=XP_012231388.1;ID=cds-XP_012231388.1;Dbxref=GeneID:105677384%2CGenbank:XP_012231388.1;Parent=rna-XM_012375965.1
NW_012160815.1	Gnomon	CDS	1580906	1581103	.	+	0	Name=XP_012231388.1;ID=cds-XP_012231388.1;Dbxref=GeneID:105677384%2CGenbank:XP_012231388.1;Parent=rna-XM_012375965.1
NW_012160815.1	Gnomon	CDS	1581195	1581490	.	+	0	Name=XP_012231388.1;ID=cds-XP_012231388.1;Dbxref=GeneID:105677384%2CGenbank:XP_012231388.1;Parent=rna-XM_012375965.1
NW_012160815.1	Gnomon	CDS	1581575	1581701	.	+	0	Name=XP_012231388.1;ID=cds-XP_012231388.1;Dbxref=GeneID:105677384%2CGenbank:XP_012231388.1;Parent=rna-XM_012375965.1
NW_012160815.1	Gnomon	CDS	1581771	1581934	.	+	0	Name=XP_012231388.1;ID=cds-XP_012231388.1;Dbxref=GeneID:105677384%2CGenbank:XP_012231388.1;Parent=rna-XM_012375965.1
NW_012160815.1	Gnomon	CDS	1582009	1582303	.	+	0	Name=XP_012231388.1;ID=cds-XP_012231388.1;Dbxref=GeneID:105677384%2CGenbank:XP_012231388.1;Parent=rna-XM_012375965.1
NW_012160815.1	Gnomon	CDS	1582797	1582907	.	+	0	Name=XP_012231388.1;ID=cds-XP_012231388.1;Dbxref=GeneID:105677384%2CGenbank:XP_012231388.1;Parent=rna-XM_012375965.1
NW_012160815.1	Gnomon	CDS	1583114	1583284	.	+	0	Name=XP_012231388.1;ID=cds-XP_012231388.1;Dbxref=GeneID:105677384%2CGenbank:XP_012231388.1;Parent=rna-XM_012375965.1
NW_012160815.1	Gnomon	transcript	1889822	1924281	.	-	.	Name=XR_001101563.1;ID=rna-XR_001101563.1;Dbxref=GeneID:105677427%2CGenbank:XR_001101563.1;Parent=gene-LOC105677427
NW_012160815.1	Gnomon	mRNA	1587133	1596108	.	+	.	Name=XM_012376005.1;ID=rna-XM_012376005.1;Dbxref=GeneID:105677403%2CGenbank:XM_012376005.1;Parent=gene-LOC105677403
NW_012160815.1	Gnomon	exon	1815401	1815504	.	-	.	ID=exon-XM_012376016.1-7;Dbxref=GeneID:105677423%2CGenbank:XM_012376016.1;Parent=rna-XM_012376016.1
NW_012160815.1	Gnomon	exon	1815099	1815336	.	-	.	ID=exon-XM_012376016.1-8;Dbxref=GeneID:105677423%2CGenbank:XM_012376016.1;Parent=rna-XM_012376016.1
NW_012160815.1	Gnomon	exon	1817041	1817179	.	-	.	ID=exon-XM_012376016.1-5;Dbxref=GeneID:105677423%2CGenbank:XM_012376016.1;Parent=rna-XM_012376016.1
NW_012160815.1	Gnomon	exon	1816743	1816877	.	-	.	ID=exon-XM_012376016.1-6;Dbxref=GeneID:105677423%2CGenbank:XM_012376016.1;Parent=rna-XM_012376016.1
NW_012160815.1	Gnomon	exon	1814776	1814904	.	-	.	ID=exon-XM_012376016.1-9;Dbxref=GeneID:105677423%2CGenbank:XM_012376016.1;Parent=rna-XM_012376016.1
NW_012160815.1	Gnomon	exon	1819460	1819594	.	-	.	ID=exon-XM_012376016.1-3;Dbxref=GeneID:105677423%2CGenbank:XM_012376016.1;Parent=rna-XM_012376016.1
NW_012160815.1	Gnomon	exon	1817430	1817739	.	-	.	ID=exon-XM_012376016.1-4;Dbxref=GeneID:105677423%2CGenbank:XM_012376016.1;Parent=rna-XM_012376016.1
NW_012160815.1	Gnomon	exon	1830836	1831142	.	-	.	ID=exon-XM_012376016.1-1;Dbxref=GeneID:105677423%2CGenbank:XM_012376016.1;Parent=rna-XM_012376016.1
NW_012160815.1	Gnomon	exon	1826017	1826190	.	-	.	ID=exon-XM_012376016.1-2;Dbxref=GeneID:105677423%2CGenbank:XM_012376016.1;Parent=rna-XM_012376016.1
NW_012160815.1	Gnomon	CDS	2257594	2257769	.	+	0	Name=XP_012231635.1;ID=cds-XP_012231635.1;Dbxref=GeneID:105677524%2CGenbank:XP_012231635.1;Parent=rna-XM_012376212.1
NW_012160815.1	Gnomon	CDS	2257912	2258143	.	+	0	Name=XP_012231635.1;ID=cds-XP_012231635.1;Dbxref=GeneID:105677524%2CGenbank:XP_012231635.1;Parent=rna-XM_012376212.1
NW_012160815.1	Gnomon	CDS	2258481	2258749	.	+	0	Name=XP_012231635.1;ID=cds-XP_012231635.1;Dbxref=GeneID:105677524%2CGenbank:XP_012231635.1;Parent=rna-XM_012376212.1
NW_012160815.1	Gnomon	CDS	2258842	2259177	.	+	0	Name=XP_012231635.1;ID=cds-XP_012231635.1;Dbxref=GeneID:105677524%2CGenbank:XP_012231635.1;Parent=rna-XM_012376212.1
NW_012160815.1	Gnomon	CDS	2259511	2259979	.	+	0	Name=XP_012231635.1;ID=cds-XP_012231635.1;Dbxref=GeneID:105677524%2CGenbank:XP_012231635.1;Parent=rna-XM_012376212.1
NW_012160815.1	Gnomon	CDS	1552566	1552706	.	+	0	Name=XP_012231385.1;ID=cds-XP_012231385.1;Dbxref=GeneID:105677383%2CGenbank:XP_012231385.1;Parent=rna-XM_012375962.1
NW_012160815.1	Gnomon	CDS	1553258	1556092	.	+	0	Name=XP_012231385.1;ID=cds-XP_012231385.1;Dbxref=GeneID:105677383%2CGenbank:XP_012231385.1;Parent=rna-XM_012375962.1
NW_012160815.1	Gnomon	mRNA	136068	138969	.	+	.	Name=XM_012376244.1;ID=rna-XM_012376244.1;Dbxref=GeneID:105677547%2CGenbank:XM_012376244.1;Parent=gene-LOC105677547
NW_012160815.1	Gnomon	mRNA	1496391	1505110	.	-	.	Name=XM_012376004.1;ID=rna-XM_012376004.1;Dbxref=GeneID:105677400%2CGenbank:XM_012376004.1;Parent=gene-LOC105677400
NW_012160815.1	Gnomon	mRNA	1658973	1663729	.	-	.	Name=XM_012375990.1;ID=rna-XM_012375990.1;Dbxref=GeneID:105677391%2CGenbank:XM_012375990.1;Parent=gene-LOC105677391
NW_012160815.1	Gnomon	exon	49624	54974	.	-	.	ID=exon-XM_012376135.1-1;Dbxref=GeneID:105677484%2CGenbank:XM_012376135.1;Parent=rna-XM_012376135.1
NW_012160815.1	Gnomon	exon	469696	470143	.	+	.	ID=exon-XM_012376324.1-3;Dbxref=GeneID:105677593%2CGenbank:XM_012376324.1;Parent=rna-XM_012376324.1
NW_012160815.1	Gnomon	exon	470228	470364	.	+	.	ID=exon-XM_012376324.1-4;Dbxref=GeneID:105677593%2CGenbank:XM_012376324.1;Parent=rna-XM_012376324.1
NW_012160815.1	Gnomon	exon	468651	468952	.	+	.	ID=exon-XM_012376324.1-1;Dbxref=GeneID:105677593%2CGenbank:XM_012376324.1;Parent=rna-XM_012376324.1
NW_012160815.1	Gnomon	exon	469396	469591	.	+	.	ID=exon-XM_012376324.1-2;Dbxref=GeneID:105677593%2CGenbank:XM_012376324.1;Parent=rna-XM_012376324.1
NW_012160815.1	Gnomon	exon	471648	471694	.	+	.	ID=exon-XM_012376324.1-9;Dbxref=GeneID:105677593%2CGenbank:XM_012376324.1;Parent=rna-XM_012376324.1
NW_012160815.1	Gnomon	exon	471212	471333	.	+	.	ID=exon-XM_012376324.1-7;Dbxref=GeneID:105677593%2CGenbank:XM_012376324.1;Parent=rna-XM_012376324.1
NW_012160815.1	Gnomon	exon	471450	471570	.	+	.	ID=exon-XM_012376324.1-8;Dbxref=GeneID:105677593%2CGenbank:XM_012376324.1;Parent=rna-XM_012376324.1
NW_012160815.1	Gnomon	exon	470447	470562	.	+	.	ID=exon-XM_012376324.1-5;Dbxref=GeneID:105677593%2CGenbank:XM_012376324.1;Parent=rna-XM_012376324.1
NW_012160815.1	Gnomon	exon	470974	471110	.	+	.	ID=exon-XM_012376324.1-6;Dbxref=GeneID:105677593%2CGenbank:XM_012376324.1;Parent=rna-XM_012376324.1
NW_012160815.1	Gnomon	exon	2308915	2309093	.	-	.	ID=exon-XM_012376144.1-10;Dbxref=GeneID:105677490%2CGenbank:XM_012376144.1;Parent=rna-XM_012376144.1
NW_012160815.1	Gnomon	exon	2308374	2308813	.	-	.	ID=exon-XM_012376144.1-11;Dbxref=GeneID:105677490%2CGenbank:XM_012376144.1;Parent=rna-XM_012376144.1
NW_012160815.1	Gnomon	exon	2307925	2308163	.	-	.	ID=exon-XM_012376144.1-12;Dbxref=GeneID:105677490%2CGenbank:XM_012376144.1;Parent=rna-XM_012376144.1
NW_012160815.1	Gnomon	exon	2307704	2307808	.	-	.	ID=exon-XM_012376144.1-13;Dbxref=GeneID:105677490%2CGenbank:XM_012376144.1;Parent=rna-XM_012376144.1
NW_012160815.1	Gnomon	exon	2307495	2307586	.	-	.	ID=exon-XM_012376144.1-14;Dbxref=GeneID:105677490%2CGenbank:XM_012376144.1;Parent=rna-XM_012376144.1
NW_012160815.1	Gnomon	exon	2306793	2307172	.	-	.	ID=exon-XM_012376144.1-15;Dbxref=GeneID:105677490%2CGenbank:XM_012376144.1;Parent=rna-XM_012376144.1
NW_012160815.1	Gnomon	CDS	2005352	2005669	.	-	0	Name=XP_012231730.1;ID=cds-XP_012231730.1;Dbxref=GeneID:105677586%2CGenbank:XP_012231730.1;Note=The sequence of the model RefSeq protein was modified relative to this genomic sequence to represent the inferred CDS: deleted 2 bases in 1 codon;Parent=rna-XM_012376307.1
NW_012160815.1	Gnomon	CDS	2004352	2005349	.	-	0	Name=XP_012231730.1;ID=cds-XP_012231730.1;Dbxref=GeneID:105677586%2CGenbank:XP_012231730.1;Note=The sequence of the model RefSeq protein was modified relative to this genomic sequence to represent the inferred CDS: deleted 2 bases in 1 codon;Parent=rna-XM_012376307.1
NW_012160815.1	Gnomon	CDS	2003825	2004048	.	-	0	Name=XP_012231730.1;ID=cds-XP_012231730.1;Dbxref=GeneID:105677586%2CGenbank:XP_012231730.1;Note=The sequence of the model RefSeq protein was modified relative to this genomic sequence to represent the inferred CDS: deleted 2 bases in 1 codon;Parent=rna-XM_012376307.1
NW_012160815.1	Gnomon	CDS	2003191	2003743	.	-	0	Name=XP_012231730.1;ID=cds-XP_012231730.1;Dbxref=GeneID:105677586%2CGenbank:XP_012231730.1;Note=The sequence of the model RefSeq protein was modified relative to this genomic sequence to represent the inferred CDS: deleted 2 bases in 1 codon;Parent=rna-XM_012376307.1
NW_012160815.1	Gnomon	CDS	2002921	2003081	.	-	0	Name=XP_012231730.1;ID=cds-XP_012231730.1;Dbxref=GeneID:105677586%2CGenbank:XP_012231730.1;Note=The sequence of the model RefSeq protein was modified relative to this genomic sequence to represent the inferred CDS: deleted 2 bases in 1 codon;Parent=rna-XM_012376307.1
NW_012160815.1	Gnomon	CDS	2002642	2002853	.	-	0	Name=XP_012231730.1;ID=cds-XP_012231730.1;Dbxref=GeneID:105677586%2CGenbank:XP_012231730.1;Note=The sequence of the model RefSeq protein was modified relative to this genomic sequence to represent the inferred CDS: deleted 2 bases in 1 codon;Parent=rna-XM_012376307.1
NW_012160815.1	Gnomon	CDS	2002015	2002401	.	-	0	Name=XP_012231730.1;ID=cds-XP_012231730.1;Dbxref=GeneID:105677586%2CGenbank:XP_012231730.1;Note=The sequence of the model RefSeq protein was modified relative to this genomic sequence to represent the inferred CDS: deleted 2 bases in 1 codon;Parent=rna-XM_012376307.1
NW_012160815.1	Gnomon	CDS	2001548	2001577	.	-	0	Name=XP_012231730.1;ID=cds-XP_012231730.1;Dbxref=GeneID:105677586%2CGenbank:XP_012231730.1;Note=The sequence of the model RefSeq protein was modified relative to this genomic sequence to represent the inferred CDS: deleted 2 bases in 1 codon;Parent=rna-XM_012376307.1
NW_012160815.1	Gnomon	mRNA	1649400	1653349	.	+	.	Name=XM_012376006.1;ID=rna-XM_012376006.1;Dbxref=GeneID:105677404%2CGenbank:XM_012376006.1;Parent=gene-LOC105677404
NW_012160815.1	Gnomon	exon	2037057	2037213	.	+	.	ID=exon-XM_012376079.1-10;Dbxref=GeneID:105677459%2CGenbank:XM_012376079.1;Parent=rna-XM_012376079.1
NW_012160815.1	Gnomon	exon	2038413	2042952	.	+	.	ID=exon-XM_012376079.1-13;Dbxref=GeneID:105677459%2CGenbank:XM_012376079.1;Parent=rna-XM_012376079.1
NW_012160815.1	Gnomon	exon	2037284	2037556	.	+	.	ID=exon-XM_012376079.1-11;Dbxref=GeneID:105677459%2CGenbank:XM_012376079.1;Parent=rna-XM_012376079.1
NW_012160815.1	Gnomon	exon	2038069	2038161	.	+	.	ID=exon-XM_012376079.1-12;Dbxref=GeneID:105677459%2CGenbank:XM_012376079.1;Parent=rna-XM_012376079.1
NW_012160815.1	Gnomon	CDS	2012230	2012450	.	-	0	Name=XP_012231480.1;ID=cds-XP_012231480.1;Dbxref=GeneID:105677440%2CGenbank:XP_012231480.1;Parent=rna-XM_012376057.1
NW_012160815.1	Gnomon	CDS	2011428	2012046	.	-	0	Name=XP_012231480.1;ID=cds-XP_012231480.1;Dbxref=GeneID:105677440%2CGenbank:XP_012231480.1;Parent=rna-XM_012376057.1
NW_012160815.1	Gnomon	CDS	2287248	2287584	.	-	0	Name=XP_012231636.1;ID=cds-XP_012231636.1;Dbxref=GeneID:105677526%2CGenbank:XP_012231636.1;Parent=rna-XM_012376213.1
NW_012160815.1	Gnomon	CDS	2286790	2287051	.	-	0	Name=XP_012231636.1;ID=cds-XP_012231636.1;Dbxref=GeneID:105677526%2CGenbank:XP_012231636.1;Parent=rna-XM_012376213.1
NW_012160815.1	Gnomon	CDS	2286494	2286701	.	-	0	Name=XP_012231636.1;ID=cds-XP_012231636.1;Dbxref=GeneID:105677526%2CGenbank:XP_012231636.1;Parent=rna-XM_012376213.1
NW_012160815.1	Gnomon	CDS	2286294	2286423	.	-	0	Name=XP_012231636.1;ID=cds-XP_012231636.1;Dbxref=GeneID:105677526%2CGenbank:XP_012231636.1;Parent=rna-XM_012376213.1
NW_012160815.1	Gnomon	CDS	2286111	2286202	.	-	0	Name=XP_012231636.1;ID=cds-XP_012231636.1;Dbxref=GeneID:105677526%2CGenbank:XP_012231636.1;Parent=rna-XM_012376213.1
NW_012160815.1	Gnomon	mRNA	1668698	1675623	.	-	.	Name=XM_012375991.1;ID=rna-XM_012375991.1;Dbxref=GeneID:105677392%2CGenbank:XM_012375991.1;Parent=gene-LOC105677392
NW_012160815.1	Gnomon	exon	2061317	2063861	.	+	.	ID=exon-XM_012376086.1-8;Dbxref=GeneID:105677461%2CGenbank:XM_012376086.1;Parent=rna-XM_012376086.1
NW_012160815.1	Gnomon	exon	2056182	2056607	.	+	.	ID=exon-XM_012376086.1-4;Dbxref=GeneID:105677461%2CGenbank:XM_012376086.1;Parent=rna-XM_012376086.1
NW_012160815.1	Gnomon	exon	2056945	2057274	.	+	.	ID=exon-XM_012376086.1-5;Dbxref=GeneID:105677461%2CGenbank:XM_012376086.1;Parent=rna-XM_012376086.1
NW_012160815.1	Gnomon	exon	2057902	2058042	.	+	.	ID=exon-XM_012376086.1-6;Dbxref=GeneID:105677461%2CGenbank:XM_012376086.1;Parent=rna-XM_012376086.1
NW_012160815.1	Gnomon	exon	2058380	2058527	.	+	.	ID=exon-XM_012376086.1-7;Dbxref=GeneID:105677461%2CGenbank:XM_012376086.1;Parent=rna-XM_012376086.1
NW_012160815.1	Gnomon	exon	2053236	2053783	.	+	.	ID=exon-XM_012376086.1-1;Dbxref=GeneID:105677461%2CGenbank:XM_012376086.1;Parent=rna-XM_012376086.1
NW_012160815.1	Gnomon	exon	2054221	2054493	.	+	.	ID=exon-XM_012376086.1-2;Dbxref=GeneID:105677461%2CGenbank:XM_012376086.1;Parent=rna-XM_012376086.1
NW_012160815.1	Gnomon	exon	2055869	2055993	.	+	.	ID=exon-XM_012376086.1-3;Dbxref=GeneID:105677461%2CGenbank:XM_012376086.1;Parent=rna-XM_012376086.1
NW_012160815.1	Gnomon	CDS	1550211	1550293	.	+	0	Name=XP_012231386.1;ID=cds-XP_012231386.1;Dbxref=GeneID:105677383%2CGenbank:XP_012231386.1;Parent=rna-XM_012375963.1
NW_012160815.1	Gnomon	CDS	1550372	1550434	.	+	0	Name=XP_012231386.1;ID=cds-XP_012231386.1;Dbxref=GeneID:105677383%2CGenbank:XP_012231386.1;Parent=rna-XM_012375963.1
NW_012160815.1	Gnomon	CDS	1551415	1551577	.	+	0	Name=XP_012231386.1;ID=cds-XP_012231386.1;Dbxref=GeneID:105677383%2CGenbank:XP_012231386.1;Parent=rna-XM_012375963.1
NW_012160815.1	Gnomon	CDS	1553258	1556092	.	+	0	Name=XP_012231386.1;ID=cds-XP_012231386.1;Dbxref=GeneID:105677383%2CGenbank:XP_012231386.1;Parent=rna-XM_012375963.1
NW_012160815.1	Gnomon	exon	2017521	2018396	.	+	.	ID=exon-XR_001101583.1-1;Dbxref=GeneID:105677592%2CGenbank:XR_001101583.1;Parent=rna-XR_001101583.1
NW_012160815.1	Gnomon	exon	2019476	2019611	.	+	.	ID=exon-XR_001101583.1-2;Dbxref=GeneID:105677592%2CGenbank:XR_001101583.1;Parent=rna-XR_001101583.1
NW_012160815.1	Gnomon	exon	2020547	2020676	.	+	.	ID=exon-XR_001101583.1-3;Dbxref=GeneID:105677592%2CGenbank:XR_001101583.1;Parent=rna-XR_001101583.1
NW_012160815.1	Gnomon	exon	487451	487729	.	-	.	ID=exon-XM_012376301.1-8;Dbxref=GeneID:105677583%2CGenbank:XM_012376301.1;Parent=rna-XM_012376301.1
NW_012160815.1	Gnomon	exon	487172	487253	.	-	.	ID=exon-XM_012376301.1-9;Dbxref=GeneID:105677583%2CGenbank:XM_012376301.1;Parent=rna-XM_012376301.1
NW_012160815.1	Gnomon	exon	489165	489369	.	-	.	ID=exon-XM_012376301.1-6;Dbxref=GeneID:105677583%2CGenbank:XM_012376301.1;Parent=rna-XM_012376301.1
NW_012160815.1	Gnomon	exon	487795	487920	.	-	.	ID=exon-XM_012376301.1-7;Dbxref=GeneID:105677583%2CGenbank:XM_012376301.1;Parent=rna-XM_012376301.1
NW_012160815.1	Gnomon	exon	504218	504300	.	-	.	ID=exon-XM_012376301.1-1;Dbxref=GeneID:105677583%2CGenbank:XM_012376301.1;Parent=rna-XM_012376301.1
NW_012160815.1	Gnomon	exon	499934	500095	.	-	.	ID=exon-XM_012376301.1-4;Dbxref=GeneID:105677583%2CGenbank:XM_012376301.1;Parent=rna-XM_012376301.1
NW_012160815.1	Gnomon	exon	489837	490011	.	-	.	ID=exon-XM_012376301.1-5;Dbxref=GeneID:105677583%2CGenbank:XM_012376301.1;Parent=rna-XM_012376301.1
NW_012160815.1	Gnomon	exon	502683	503820	.	-	.	ID=exon-XM_012376301.1-2;Dbxref=GeneID:105677583%2CGenbank:XM_012376301.1;Parent=rna-XM_012376301.1
NW_012160815.1	Gnomon	exon	500668	500748	.	-	.	ID=exon-XM_012376301.1-3;Dbxref=GeneID:105677583%2CGenbank:XM_012376301.1;Parent=rna-XM_012376301.1
NW_012160815.1	Gnomon	CDS	2257461	2257462	.	+	0	Name=XP_012231633.1;ID=cds-XP_012231633.1;Dbxref=GeneID:105677524%2CGenbank:XP_012231633.1;Parent=rna-XM_012376210.1
NW_012160815.1	Gnomon	CDS	2257554	2257769	.	+	0	Name=XP_012231633.1;ID=cds-XP_012231633.1;Dbxref=GeneID:105677524%2CGenbank:XP_012231633.1;Parent=rna-XM_012376210.1
NW_012160815.1	Gnomon	CDS	2257912	2258143	.	+	0	Name=XP_012231633.1;ID=cds-XP_012231633.1;Dbxref=GeneID:105677524%2CGenbank:XP_012231633.1;Parent=rna-XM_012376210.1
NW_012160815.1	Gnomon	CDS	2258481	2258749	.	+	0	Name=XP_012231633.1;ID=cds-XP_012231633.1;Dbxref=GeneID:105677524%2CGenbank:XP_012231633.1;Parent=rna-XM_012376210.1
NW_012160815.1	Gnomon	CDS	2258842	2259177	.	+	0	Name=XP_012231633.1;ID=cds-XP_012231633.1;Dbxref=GeneID:105677524%2CGenbank:XP_012231633.1;Parent=rna-XM_012376210.1
NW_012160815.1	Gnomon	CDS	2259511	2259979	.	+	0	Name=XP_012231633.1;ID=cds-XP_012231633.1;Dbxref=GeneID:105677524%2CGenbank:XP_012231633.1;Parent=rna-XM_012376210.1
NW_012160815.1	Gnomon	exon	2155787	2156149	.	-	.	ID=exon-XM_012376276.1-5;Dbxref=GeneID:105677563%2CGenbank:XM_012376276.1;Parent=rna-XM_012376276.1
NW_012160815.1	Gnomon	exon	2155319	2155666	.	-	.	ID=exon-XM_012376276.1-6;Dbxref=GeneID:105677563%2CGenbank:XM_012376276.1;Parent=rna-XM_012376276.1
NW_012160815.1	Gnomon	exon	2155052	2155253	.	-	.	ID=exon-XM_012376276.1-7;Dbxref=GeneID:105677563%2CGenbank:XM_012376276.1;Parent=rna-XM_012376276.1
NW_012160815.1	Gnomon	exon	2154598	2154866	.	-	.	ID=exon-XM_012376276.1-8;Dbxref=GeneID:105677563%2CGenbank:XM_012376276.1;Parent=rna-XM_012376276.1
NW_012160815.1	Gnomon	exon	2157737	2157830	.	-	.	ID=exon-XM_012376276.1-1;Dbxref=GeneID:105677563%2CGenbank:XM_012376276.1;Parent=rna-XM_012376276.1
NW_012160815.1	Gnomon	exon	2157141	2157341	.	-	.	ID=exon-XM_012376276.1-2;Dbxref=GeneID:105677563%2CGenbank:XM_012376276.1;Parent=rna-XM_012376276.1
NW_012160815.1	Gnomon	exon	2156651	2156966	.	-	.	ID=exon-XM_012376276.1-3;Dbxref=GeneID:105677563%2CGenbank:XM_012376276.1;Parent=rna-XM_012376276.1
NW_012160815.1	Gnomon	exon	2156222	2156564	.	-	.	ID=exon-XM_012376276.1-4;Dbxref=GeneID:105677563%2CGenbank:XM_012376276.1;Parent=rna-XM_012376276.1
NW_012160815.1	Gnomon	exon	2154395	2154511	.	-	.	ID=exon-XM_012376276.1-9;Dbxref=GeneID:105677563%2CGenbank:XM_012376276.1;Parent=rna-XM_012376276.1
NW_012160815.1	Gnomon	mRNA	130676	132053	.	+	.	Name=XM_012376247.1;ID=rna-XM_012376247.1;Dbxref=GeneID:105677548%2CGenbank:XM_012376247.1;Parent=gene-LOC105677548
NW_012160815.1	Gnomon	CDS	1538610	1538712	.	+	0	Name=XP_012231383.1;ID=cds-XP_012231383.1;Dbxref=GeneID:105677382%2CGenbank:XP_012231383.1;Parent=rna-XM_012375960.1
NW_012160815.1	Gnomon	CDS	1538811	1540693	.	+	0	Name=XP_012231383.1;ID=cds-XP_012231383.1;Dbxref=GeneID:105677382%2CGenbank:XP_012231383.1;Parent=rna-XM_012375960.1
NW_012160815.1	Gnomon	CDS	1540856	1541068	.	+	0	Name=XP_012231383.1;ID=cds-XP_012231383.1;Dbxref=GeneID:105677382%2CGenbank:XP_012231383.1;Parent=rna-XM_012375960.1
NW_012160815.1	Gnomon	CDS	1541153	1541299	.	+	0	Name=XP_012231383.1;ID=cds-XP_012231383.1;Dbxref=GeneID:105677382%2CGenbank:XP_012231383.1;Parent=rna-XM_012375960.1
NW_012160815.1	Gnomon	CDS	1541379	1541439	.	+	0	Name=XP_012231383.1;ID=cds-XP_012231383.1;Dbxref=GeneID:105677382%2CGenbank:XP_012231383.1;Parent=rna-XM_012375960.1
NW_012160815.1	Gnomon	CDS	1541669	1541797	.	+	0	Name=XP_012231383.1;ID=cds-XP_012231383.1;Dbxref=GeneID:105677382%2CGenbank:XP_012231383.1;Parent=rna-XM_012375960.1
NW_012160815.1	Gnomon	CDS	1541983	1542476	.	+	0	Name=XP_012231383.1;ID=cds-XP_012231383.1;Dbxref=GeneID:105677382%2CGenbank:XP_012231383.1;Parent=rna-XM_012375960.1
NW_012160815.1	Gnomon	exon	1895114	1895388	.	-	.	ID=exon-XM_012376034.1-20;Dbxref=GeneID:105677427%2CGenbank:XM_012376034.1;Parent=rna-XM_012376034.1
NW_012160815.1	Gnomon	exon	1886198	1889904	.	-	.	ID=exon-XM_012376034.1-21;Dbxref=GeneID:105677427%2CGenbank:XM_012376034.1;Parent=rna-XM_012376034.1
NW_012160815.1	Gnomon	mRNA	1547641	1548413	.	+	.	Name=XM_012376007.1;ID=rna-XM_012376007.1;Dbxref=GeneID:105677405%2CGenbank:XM_012376007.1;Parent=gene-LOC105677405
NW_012160815.1	Gnomon	lnc_RNA	1653649	1654868	.	+	.	Name=XR_001101561.1;ID=rna-XR_001101561.1;Dbxref=GeneID:105677422%2CGenbank:XR_001101561.1;Parent=gene-LOC105677422
NW_012160815.1	Gnomon	exon	1899194	1899379	.	-	.	ID=exon-XM_012376034.1-10;Dbxref=GeneID:105677427%2CGenbank:XM_012376034.1;Parent=rna-XM_012376034.1
NW_012160815.1	Gnomon	exon	1898845	1899007	.	-	.	ID=exon-XM_012376034.1-11;Dbxref=GeneID:105677427%2CGenbank:XM_012376034.1;Parent=rna-XM_012376034.1
NW_012160815.1	Gnomon	exon	1898177	1898575	.	-	.	ID=exon-XM_012376034.1-12;Dbxref=GeneID:105677427%2CGenbank:XM_012376034.1;Parent=rna-XM_012376034.1
NW_012160815.1	Gnomon	exon	1897669	1897955	.	-	.	ID=exon-XM_012376034.1-13;Dbxref=GeneID:105677427%2CGenbank:XM_012376034.1;Parent=rna-XM_012376034.1
NW_012160815.1	Gnomon	exon	1897227	1897379	.	-	.	ID=exon-XM_012376034.1-14;Dbxref=GeneID:105677427%2CGenbank:XM_012376034.1;Parent=rna-XM_012376034.1
NW_012160815.1	Gnomon	exon	1896823	1897082	.	-	.	ID=exon-XM_012376034.1-15;Dbxref=GeneID:105677427%2CGenbank:XM_012376034.1;Parent=rna-XM_012376034.1
NW_012160815.1	Gnomon	exon	1896638	1896746	.	-	.	ID=exon-XM_012376034.1-16;Dbxref=GeneID:105677427%2CGenbank:XM_012376034.1;Parent=rna-XM_012376034.1
NW_012160815.1	Gnomon	exon	1896240	1896396	.	-	.	ID=exon-XM_012376034.1-17;Dbxref=GeneID:105677427%2CGenbank:XM_012376034.1;Parent=rna-XM_012376034.1
NW_012160815.1	Gnomon	exon	1895979	1896128	.	-	.	ID=exon-XM_012376034.1-18;Dbxref=GeneID:105677427%2CGenbank:XM_012376034.1;Parent=rna-XM_012376034.1
NW_012160815.1	Gnomon	exon	1895678	1895858	.	-	.	ID=exon-XM_012376034.1-19;Dbxref=GeneID:105677427%2CGenbank:XM_012376034.1;Parent=rna-XM_012376034.1
NW_012160815.1	Gnomon	mRNA	2242127	2243684	.	+	.	Name=XM_012376340.1;ID=rna-XM_012376340.1;Dbxref=GeneID:105677609%2CGenbank:XM_012376340.1;Parent=gene-LOC105677609
NW_012160815.1	Gnomon	mRNA	2122747	2123778	.	-	.	Name=XM_012376100.1;ID=rna-XM_012376100.1;Dbxref=GeneID:105677467%2CGenbank:XM_012376100.1;Parent=gene-LOC105677467
NW_012160815.1	Gnomon	mRNA	2134231	2141919	.	-	.	Name=XM_012376090.1;ID=rna-XM_012376090.1;Dbxref=GeneID:105677463%2CGenbank:XM_012376090.1;Parent=gene-LOC105677463
NW_012160815.1	Gnomon	exon	2249668	2250019	.	-	.	ID=exon-XM_012376206.1-4;Dbxref=GeneID:105677523%2CGenbank:XM_012376206.1;Parent=rna-XM_012376206.1
NW_012160815.1	Gnomon	exon	2249361	2249522	.	-	.	ID=exon-XM_012376206.1-5;Dbxref=GeneID:105677523%2CGenbank:XM_012376206.1;Parent=rna-XM_012376206.1
NW_012160815.1	Gnomon	exon	2250427	2250638	.	-	.	ID=exon-XM_012376206.1-2;Dbxref=GeneID:105677523%2CGenbank:XM_012376206.1;Parent=rna-XM_012376206.1
NW_012160815.1	Gnomon	exon	2250125	2250273	.	-	.	ID=exon-XM_012376206.1-3;Dbxref=GeneID:105677523%2CGenbank:XM_012376206.1;Parent=rna-XM_012376206.1
NW_012160815.1	Gnomon	exon	2247993	2248288	.	-	.	ID=exon-XM_012376206.1-8;Dbxref=GeneID:105677523%2CGenbank:XM_012376206.1;Parent=rna-XM_012376206.1
NW_012160815.1	Gnomon	exon	2247738	2247914	.	-	.	ID=exon-XM_012376206.1-9;Dbxref=GeneID:105677523%2CGenbank:XM_012376206.1;Parent=rna-XM_012376206.1
NW_012160815.1	Gnomon	exon	2249159	2249290	.	-	.	ID=exon-XM_012376206.1-6;Dbxref=GeneID:105677523%2CGenbank:XM_012376206.1;Parent=rna-XM_012376206.1
NW_012160815.1	Gnomon	exon	2248857	2249028	.	-	.	ID=exon-XM_012376206.1-7;Dbxref=GeneID:105677523%2CGenbank:XM_012376206.1;Parent=rna-XM_012376206.1
NW_012160815.1	Gnomon	exon	2251331	2251906	.	-	.	ID=exon-XM_012376206.1-1;Dbxref=GeneID:105677523%2CGenbank:XM_012376206.1;Parent=rna-XM_012376206.1
NW_012160815.1	Gnomon	exon	1567965	1568125	.	+	.	ID=exon-XM_012375971.1-1;Dbxref=GeneID:105677384%2CGenbank:XM_012375971.1;Parent=rna-XM_012375971.1
NW_012160815.1	Gnomon	exon	1571121	1571269	.	+	.	ID=exon-XM_012375971.1-2;Dbxref=GeneID:105677384%2CGenbank:XM_012375971.1;Parent=rna-XM_012375971.1
NW_012160815.1	Gnomon	exon	1571760	1571937	.	+	.	ID=exon-XM_012375971.1-3;Dbxref=GeneID:105677384%2CGenbank:XM_012375971.1;Parent=rna-XM_012375971.1
NW_012160815.1	Gnomon	exon	1578107	1578260	.	+	.	ID=exon-XM_012375971.1-4;Dbxref=GeneID:105677384%2CGenbank:XM_012375971.1;Parent=rna-XM_012375971.1
NW_012160815.1	Gnomon	exon	1579058	1579244	.	+	.	ID=exon-XM_012375971.1-5;Dbxref=GeneID:105677384%2CGenbank:XM_012375971.1;Parent=rna-XM_012375971.1
NW_012160815.1	Gnomon	exon	1579713	1579802	.	+	.	ID=exon-XM_012375971.1-6;Dbxref=GeneID:105677384%2CGenbank:XM_012375971.1;Parent=rna-XM_012375971.1
NW_012160815.1	Gnomon	exon	1580063	1580412	.	+	.	ID=exon-XM_012375971.1-7;Dbxref=GeneID:105677384%2CGenbank:XM_012375971.1;Parent=rna-XM_012375971.1
NW_012160815.1	Gnomon	exon	1580906	1581103	.	+	.	ID=exon-XM_012375971.1-8;Dbxref=GeneID:105677384%2CGenbank:XM_012375971.1;Parent=rna-XM_012375971.1
NW_012160815.1	Gnomon	exon	1581195	1581490	.	+	.	ID=exon-XM_012375971.1-9;Dbxref=GeneID:105677384%2CGenbank:XM_012375971.1;Parent=rna-XM_012375971.1
NW_012160815.1	Gnomon	mRNA	1654860	1658658	.	-	.	Name=XM_012375992.1;ID=rna-XM_012375992.1;Dbxref=GeneID:105677394%2CGenbank:XM_012375992.1;Parent=gene-LOC105677394
NW_012160815.1	Gnomon	mRNA	2138124	2141922	.	-	.	Name=XM_012376092.1;ID=rna-XM_012376092.1;Dbxref=GeneID:105677463%2CGenbank:XM_012376092.1;Parent=gene-LOC105677463
NW_012160815.1	Gnomon	exon	189432	190000	.	+	.	ID=exon-XM_012376253.1-1;Dbxref=GeneID:105677552%2CGenbank:XM_012376253.1;Note=The sequence of the model RefSeq transcript was modified relative to this genomic sequence to represent the inferred CDS: inserted 1 base in 1 codon;Parent=rna-XM_012376253.1
NW_012160815.1	Gnomon	exon	197277	197332	.	+	.	ID=exon-XM_012376253.1-2;Dbxref=GeneID:105677552%2CGenbank:XM_012376253.1;Note=The sequence of the model RefSeq transcript was modified relative to this genomic sequence to represent the inferred CDS: inserted 1 base in 1 codon;Parent=rna-XM_012376253.1
NW_012160815.1	Gnomon	exon	241168	241327	.	+	.	ID=exon-XM_012376253.1-3;Dbxref=GeneID:105677552%2CGenbank:XM_012376253.1;Note=The sequence of the model RefSeq transcript was modified relative to this genomic sequence to represent the inferred CDS: inserted 1 base in 1 codon;Parent=rna-XM_012376253.1
NW_012160815.1	Gnomon	exon	262779	262957	.	+	.	ID=exon-XM_012376253.1-4;Dbxref=GeneID:105677552%2CGenbank:XM_012376253.1;Note=The sequence of the model RefSeq transcript was modified relative to this genomic sequence to represent the inferred CDS: inserted 1 base in 1 codon;Parent=rna-XM_012376253.1
NW_012160815.1	Gnomon	exon	268324	268389	.	+	.	ID=exon-XM_012376253.1-5;Dbxref=GeneID:105677552%2CGenbank:XM_012376253.1;Note=The sequence of the model RefSeq transcript was modified relative to this genomic sequence to represent the inferred CDS: inserted 1 base in 1 codon;Parent=rna-XM_012376253.1
NW_012160815.1	Gnomon	exon	288097	288291	.	+	.	ID=exon-XM_012376253.1-6;Dbxref=GeneID:105677552%2CGenbank:XM_012376253.1;Note=The sequence of the model RefSeq transcript was modified relative to this genomic sequence to represent the inferred CDS: inserted 1 base in 1 codon;Parent=rna-XM_012376253.1
NW_012160815.1	Gnomon	exon	289319	289588	.	+	.	ID=exon-XM_012376253.1-7;Dbxref=GeneID:105677552%2CGenbank:XM_012376253.1;Note=The sequence of the model RefSeq transcript was modified relative to this genomic sequence to represent the inferred CDS: inserted 1 base in 1 codon;Parent=rna-XM_012376253.1
NW_012160815.1	Gnomon	exon	290153	290709	.	+	.	ID=exon-XM_012376253.1-8;Dbxref=GeneID:105677552%2CGenbank:XM_012376253.1;Note=The sequence of the model RefSeq transcript was modified relative to this genomic sequence to represent the inferred CDS: inserted 1 base in 1 codon;Parent=rna-XM_012376253.1
NW_012160815.1	Gnomon	exon	291003	292733	.	+	.	ID=exon-XM_012376253.1-9;Dbxref=GeneID:105677552%2CGenbank:XM_012376253.1;Note=The sequence of the model RefSeq transcript was modified relative to this genomic sequence to represent the inferred CDS: inserted 1 base in 1 codon;Parent=rna-XM_012376253.1
NW_012160815.1	Gnomon	CDS	2257594	2257769	.	+	0	Name=XP_012231634.1;ID=cds-XP_012231634.1;Dbxref=GeneID:105677524%2CGenbank:XP_012231634.1;Parent=rna-XM_012376211.1
NW_012160815.1	Gnomon	CDS	2257912	2258143	.	+	0	Name=XP_012231634.1;ID=cds-XP_012231634.1;Dbxref=GeneID:105677524%2CGenbank:XP_012231634.1;Parent=rna-XM_012376211.1
NW_012160815.1	Gnomon	CDS	2258481	2258749	.	+	0	Name=XP_012231634.1;ID=cds-XP_012231634.1;Dbxref=GeneID:105677524%2CGenbank:XP_012231634.1;Parent=rna-XM_012376211.1
NW_012160815.1	Gnomon	CDS	2258842	2259177	.	+	0	Name=XP_012231634.1;ID=cds-XP_012231634.1;Dbxref=GeneID:105677524%2CGenbank:XP_012231634.1;Parent=rna-XM_012376211.1
NW_012160815.1	Gnomon	CDS	2259511	2259979	.	+	0	Name=XP_012231634.1;ID=cds-XP_012231634.1;Dbxref=GeneID:105677524%2CGenbank:XP_012231634.1;Parent=rna-XM_012376211.1
NW_012160815.1	Gnomon	mRNA	143452	144981	.	+	.	Name=XM_012376248.1;ID=rna-XM_012376248.1;Dbxref=GeneID:105677549%2CGenbank:XM_012376248.1;Parent=gene-LOC105677549
NW_012160815.1	Gnomon	transcript	1889822	1924282	.	-	.	Name=XR_001101562.1;ID=rna-XR_001101562.1;Dbxref=GeneID:105677427%2CGenbank:XR_001101562.1;Parent=gene-LOC105677427
NW_012160815.1	RefSeq	cDNA_match	2176794	2177514	.	+	.	ID=3715122372;Target=XM_012376290.1 1 721
NW_012160815.1	RefSeq	cDNA_match	2178999	2179309	.	+	.	ID=3715122372;Target=XM_012376290.1 1 721
NW_012160815.1	RefSeq	cDNA_match	2179396	2180342	.	+	.	ID=3715122372;Target=XM_012376290.1 1 721
NW_012160815.1	RefSeq	cDNA_match	2181655	2182184	.	+	.	ID=3715122372;Target=XM_012376290.1 1 721
NW_012160815.1	Gnomon	mRNA	1619569	1629491	.	-	.	Name=XM_012376008.1;ID=rna-XM_012376008.1;Dbxref=GeneID:105677406%2CGenbank:XM_012376008.1;Parent=gene-LOC105677406
NW_012160815.1	Gnomon	exon	1895114	1895388	.	-	.	ID=exon-XM_012376028.1-20;Dbxref=GeneID:105677427%2CGenbank:XM_012376028.1;Parent=rna-XM_012376028.1
NW_012160815.1	Gnomon	exon	1886198	1889904	.	-	.	ID=exon-XM_012376028.1-21;Dbxref=GeneID:105677427%2CGenbank:XM_012376028.1;Parent=rna-XM_012376028.1
NW_012160815.1	Gnomon	CDS	1538610	1538712	.	+	0	Name=XP_012231384.1;ID=cds-XP_012231384.1;Dbxref=GeneID:105677382%2CGenbank:XP_012231384.1;Parent=rna-XM_012375961.1
NW_012160815.1	Gnomon	CDS	1538811	1540693	.	+	0	Name=XP_012231384.1;ID=cds-XP_012231384.1;Dbxref=GeneID:105677382%2CGenbank:XP_012231384.1;Parent=rna-XM_012375961.1
NW_012160815.1	Gnomon	CDS	1540856	1541068	.	+	0	Name=XP_012231384.1;ID=cds-XP_012231384.1;Dbxref=GeneID:105677382%2CGenbank:XP_012231384.1;Parent=rna-XM_012375961.1
NW_012160815.1	Gnomon	CDS	1541153	1541299	.	+	0	Name=XP_012231384.1;ID=cds-XP_012231384.1;Dbxref=GeneID:105677382%2CGenbank:XP_012231384.1;Parent=rna-XM_012375961.1
NW_012160815.1	Gnomon	CDS	1541379	1541439	.	+	0	Name=XP_012231384.1;ID=cds-XP_012231384.1;Dbxref=GeneID:105677382%2CGenbank:XP_012231384.1;Parent=rna-XM_012375961.1
NW_012160815.1	Gnomon	CDS	1541669	1541797	.	+	0	Name=XP_012231384.1;ID=cds-XP_012231384.1;Dbxref=GeneID:105677382%2CGenbank:XP_012231384.1;Parent=rna-XM_012375961.1
NW_012160815.1	Gnomon	CDS	1541983	1542476	.	+	0	Name=XP_012231384.1;ID=cds-XP_012231384.1;Dbxref=GeneID:105677382%2CGenbank:XP_012231384.1;Parent=rna-XM_012375961.1
NW_012160815.1	Gnomon	exon	1700430	1700643	.	-	.	ID=exon-XM_012375994.1-9;Dbxref=GeneID:105677396%2CGenbank:XM_012375994.1;Parent=rna-XM_012375994.1
NW_012160815.1	Gnomon	exon	1702162	1702276	.	-	.	ID=exon-XM_012375994.1-5;Dbxref=GeneID:105677396%2CGenbank:XM_012375994.1;Parent=rna-XM_012375994.1
NW_012160815.1	Gnomon	exon	1701781	1702021	.	-	.	ID=exon-XM_012375994.1-6;Dbxref=GeneID:105677396%2CGenbank:XM_012375994.1;Parent=rna-XM_012375994.1
NW_012160815.1	Gnomon	exon	1701370	1701471	.	-	.	ID=exon-XM_012375994.1-7;Dbxref=GeneID:105677396%2CGenbank:XM_012375994.1;Parent=rna-XM_012375994.1
NW_012160815.1	Gnomon	exon	1701032	1701259	.	-	.	ID=exon-XM_012375994.1-8;Dbxref=GeneID:105677396%2CGenbank:XM_012375994.1;Parent=rna-XM_012375994.1
NW_012160815.1	Gnomon	exon	1704069	1704144	.	-	.	ID=exon-XM_012375994.1-1;Dbxref=GeneID:105677396%2CGenbank:XM_012375994.1;Parent=rna-XM_012375994.1
NW_012160815.1	Gnomon	exon	1703929	1703983	.	-	.	ID=exon-XM_012375994.1-2;Dbxref=GeneID:105677396%2CGenbank:XM_012375994.1;Parent=rna-XM_012375994.1
NW_012160815.1	Gnomon	exon	1703493	1703599	.	-	.	ID=exon-XM_012375994.1-3;Dbxref=GeneID:105677396%2CGenbank:XM_012375994.1;Parent=rna-XM_012375994.1
NW_012160815.1	Gnomon	exon	1702630	1702810	.	-	.	ID=exon-XM_012375994.1-4;Dbxref=GeneID:105677396%2CGenbank:XM_012375994.1;Parent=rna-XM_012375994.1
NW_012160815.1	Gnomon	mRNA	2102164	2130114	.	+	.	Name=XM_012376101.1;ID=rna-XM_012376101.1;Dbxref=GeneID:105677468%2CGenbank:XM_012376101.1;Parent=gene-LOC105677468
NW_012160815.1	Gnomon	exon	1895678	1895858	.	-	.	ID=exon-XM_012376028.1-19;Dbxref=GeneID:105677427%2CGenbank:XM_012376028.1;Parent=rna-XM_012376028.1
NW_012160815.1	Gnomon	exon	1896240	1896396	.	-	.	ID=exon-XM_012376028.1-17;Dbxref=GeneID:105677427%2CGenbank:XM_012376028.1;Parent=rna-XM_012376028.1
NW_012160815.1	Gnomon	exon	1895979	1896128	.	-	.	ID=exon-XM_012376028.1-18;Dbxref=GeneID:105677427%2CGenbank:XM_012376028.1;Parent=rna-XM_012376028.1
NW_012160815.1	Gnomon	exon	1896823	1897082	.	-	.	ID=exon-XM_012376028.1-15;Dbxref=GeneID:105677427%2CGenbank:XM_012376028.1;Parent=rna-XM_012376028.1
NW_012160815.1	Gnomon	exon	1896638	1896746	.	-	.	ID=exon-XM_012376028.1-16;Dbxref=GeneID:105677427%2CGenbank:XM_012376028.1;Parent=rna-XM_012376028.1
NW_012160815.1	Gnomon	exon	1897669	1897955	.	-	.	ID=exon-XM_012376028.1-13;Dbxref=GeneID:105677427%2CGenbank:XM_012376028.1;Parent=rna-XM_012376028.1
NW_012160815.1	Gnomon	exon	1897227	1897379	.	-	.	ID=exon-XM_012376028.1-14;Dbxref=GeneID:105677427%2CGenbank:XM_012376028.1;Parent=rna-XM_012376028.1
NW_012160815.1	Gnomon	exon	1898845	1899007	.	-	.	ID=exon-XM_012376028.1-11;Dbxref=GeneID:105677427%2CGenbank:XM_012376028.1;Parent=rna-XM_012376028.1
NW_012160815.1	Gnomon	mRNA	2131315	2141919	.	-	.	Name=XM_012376091.1;ID=rna-XM_012376091.1;Dbxref=GeneID:105677463%2CGenbank:XM_012376091.1;Parent=gene-LOC105677463
NW_012160815.1	Gnomon	exon	1898177	1898575	.	-	.	ID=exon-XM_012376028.1-12;Dbxref=GeneID:105677427%2CGenbank:XM_012376028.1;Parent=rna-XM_012376028.1
NW_012160815.1	Gnomon	exon	1899194	1899379	.	-	.	ID=exon-XM_012376028.1-10;Dbxref=GeneID:105677427%2CGenbank:XM_012376028.1;Parent=rna-XM_012376028.1
NW_012160815.1	Gnomon	mRNA	1696095	1699756	.	-	.	Name=XM_012375993.1;ID=rna-XM_012375993.1;Dbxref=GeneID:105677395%2CGenbank:XM_012375993.1;Parent=gene-LOC105677395
NW_012160815.1	Gnomon	exon	1866231	1866404	.	+	.	ID=exon-XM_012376040.1-2;Dbxref=GeneID:105677431%2CGenbank:XM_012376040.1;Parent=rna-XM_012376040.1
NW_012160815.1	Gnomon	exon	1870401	1870470	.	+	.	ID=exon-XM_012376040.1-3;Dbxref=GeneID:105677431%2CGenbank:XM_012376040.1;Parent=rna-XM_012376040.1
NW_012160815.1	Gnomon	exon	1871135	1871178	.	+	.	ID=exon-XM_012376040.1-4;Dbxref=GeneID:105677431%2CGenbank:XM_012376040.1;Parent=rna-XM_012376040.1
NW_012160815.1	Gnomon	exon	1872610	1872727	.	+	.	ID=exon-XM_012376040.1-5;Dbxref=GeneID:105677431%2CGenbank:XM_012376040.1;Parent=rna-XM_012376040.1
NW_012160815.1	Gnomon	exon	1864933	1865169	.	+	.	ID=exon-XM_012376040.1-1;Dbxref=GeneID:105677431%2CGenbank:XM_012376040.1;Parent=rna-XM_012376040.1
NW_012160815.1	Gnomon	exon	1874429	1874638	.	+	.	ID=exon-XM_012376040.1-6;Dbxref=GeneID:105677431%2CGenbank:XM_012376040.1;Parent=rna-XM_012376040.1
NW_012160815.1	Gnomon	exon	1874725	1874805	.	+	.	ID=exon-XM_012376040.1-7;Dbxref=GeneID:105677431%2CGenbank:XM_012376040.1;Parent=rna-XM_012376040.1
NW_012160815.1	Gnomon	exon	1875200	1875399	.	+	.	ID=exon-XM_012376040.1-8;Dbxref=GeneID:105677431%2CGenbank:XM_012376040.1;Parent=rna-XM_012376040.1
NW_012160815.1	Gnomon	exon	1875869	1876014	.	+	.	ID=exon-XM_012376040.1-9;Dbxref=GeneID:105677431%2CGenbank:XM_012376040.1;Parent=rna-XM_012376040.1
NW_012160815.1	Gnomon	exon	150348	150435	.	+	.	ID=exon-XM_012376229.1-1;Dbxref=GeneID:105677535%2CGenbank:XM_012376229.1;Parent=rna-XM_012376229.1
NW_012160815.1	Gnomon	exon	150498	152630	.	+	.	ID=exon-XM_012376229.1-2;Dbxref=GeneID:105677535%2CGenbank:XM_012376229.1;Parent=rna-XM_012376229.1
NW_012160815.1	Gnomon	CDS	183235	183314	.	+	0	Name=XP_012231751.1;ID=cds-XP_012231751.1;Dbxref=GeneID:105677597%2CGenbank:XP_012231751.1;Parent=rna-XM_012376328.1
NW_012160815.1	Gnomon	CDS	183476	183845	.	+	0	Name=XP_012231751.1;ID=cds-XP_012231751.1;Dbxref=GeneID:105677597%2CGenbank:XP_012231751.1;Parent=rna-XM_012376328.1
NW_012160815.1	Gnomon	CDS	183921	184148	.	+	0	Name=XP_012231751.1;ID=cds-XP_012231751.1;Dbxref=GeneID:105677597%2CGenbank:XP_012231751.1;Parent=rna-XM_012376328.1
NW_012160815.1	Gnomon	CDS	2054340	2054493	.	+	0	Name=XP_012231511.1;ID=cds-XP_012231511.1;Dbxref=GeneID:105677461%2CGenbank:XP_012231511.1;Parent=rna-XM_012376088.1
NW_012160815.1	Gnomon	CDS	2055869	2055993	.	+	0	Name=XP_012231511.1;ID=cds-XP_012231511.1;Dbxref=GeneID:105677461%2CGenbank:XP_012231511.1;Parent=rna-XM_012376088.1
NW_012160815.1	Gnomon	CDS	2056182	2056607	.	+	0	Name=XP_012231511.1;ID=cds-XP_012231511.1;Dbxref=GeneID:105677461%2CGenbank:XP_012231511.1;Parent=rna-XM_012376088.1
NW_012160815.1	Gnomon	CDS	2056945	2057247	.	+	0	Name=XP_012231511.1;ID=cds-XP_012231511.1;Dbxref=GeneID:105677461%2CGenbank:XP_012231511.1;Parent=rna-XM_012376088.1
NW_012160815.1	Gnomon	CDS	2057902	2058042	.	+	0	Name=XP_012231511.1;ID=cds-XP_012231511.1;Dbxref=GeneID:105677461%2CGenbank:XP_012231511.1;Parent=rna-XM_012376088.1
NW_012160815.1	Gnomon	CDS	2058380	2058527	.	+	0	Name=XP_012231511.1;ID=cds-XP_012231511.1;Dbxref=GeneID:105677461%2CGenbank:XP_012231511.1;Parent=rna-XM_012376088.1
NW_012160815.1	Gnomon	CDS	2061317	2061642	.	+	0	Name=XP_012231511.1;ID=cds-XP_012231511.1;Dbxref=GeneID:105677461%2CGenbank:XP_012231511.1;Parent=rna-XM_012376088.1
NW_012160815.1	Gnomon	exon	1545867	1546117	.	+	.	ID=exon-XM_012376009.1-1;Dbxref=GeneID:105677407%2CGenbank:XM_012376009.1;Parent=rna-XM_012376009.1
NW_012160815.1	Gnomon	exon	1546388	1546885	.	+	.	ID=exon-XM_012376009.1-2;Dbxref=GeneID:105677407%2CGenbank:XM_012376009.1;Parent=rna-XM_012376009.1
NW_012160815.1	Gnomon	exon	1546978	1547105	.	+	.	ID=exon-XM_012376009.1-3;Dbxref=GeneID:105677407%2CGenbank:XM_012376009.1;Parent=rna-XM_012376009.1
NW_012160815.1	Gnomon	exon	1547487	1547634	.	+	.	ID=exon-XM_012376009.1-4;Dbxref=GeneID:105677407%2CGenbank:XM_012376009.1;Parent=rna-XM_012376009.1
NW_012160815.1	Gnomon	mRNA	167698	179173	.	+	.	Name=XM_012376236.1;ID=rna-XM_012376236.1;Dbxref=GeneID:105677539%2CGenbank:XM_012376236.1;Parent=gene-LOC105677539
NW_012160815.1	Gnomon	CDS	165098	165227	.	-	0	Name=XP_012231657.1;ID=cds-XP_012231657.1;Dbxref=GeneID:105677537%2CGenbank:XP_012231657.1;Parent=rna-XM_012376234.1
NW_012160815.1	Gnomon	CDS	163236	163364	.	-	0	Name=XP_012231657.1;ID=cds-XP_012231657.1;Dbxref=GeneID:105677537%2CGenbank:XP_012231657.1;Parent=rna-XM_012376234.1
NW_012160815.1	Gnomon	CDS	161408	161460	.	-	0	Name=XP_012231657.1;ID=cds-XP_012231657.1;Dbxref=GeneID:105677537%2CGenbank:XP_012231657.1;Parent=rna-XM_012376234.1
NW_012160815.1	Gnomon	CDS	161027	161257	.	-	0	Name=XP_012231657.1;ID=cds-XP_012231657.1;Dbxref=GeneID:105677537%2CGenbank:XP_012231657.1;Parent=rna-XM_012376234.1
NW_012160815.1	Gnomon	CDS	160807	160951	.	-	0	Name=XP_012231657.1;ID=cds-XP_012231657.1;Dbxref=GeneID:105677537%2CGenbank:XP_012231657.1;Parent=rna-XM_012376234.1
NW_012160815.1	Gnomon	CDS	160428	160649	.	-	0	Name=XP_012231657.1;ID=cds-XP_012231657.1;Dbxref=GeneID:105677537%2CGenbank:XP_012231657.1;Parent=rna-XM_012376234.1
NW_012160815.1	Gnomon	CDS	158726	158883	.	-	0	Name=XP_012231657.1;ID=cds-XP_012231657.1;Dbxref=GeneID:105677537%2CGenbank:XP_012231657.1;Parent=rna-XM_012376234.1
NW_012160815.1	Gnomon	CDS	158429	158607	.	-	0	Name=XP_012231657.1;ID=cds-XP_012231657.1;Dbxref=GeneID:105677537%2CGenbank:XP_012231657.1;Parent=rna-XM_012376234.1
NW_012160815.1	Gnomon	CDS	158168	158345	.	-	0	Name=XP_012231657.1;ID=cds-XP_012231657.1;Dbxref=GeneID:105677537%2CGenbank:XP_012231657.1;Parent=rna-XM_012376234.1
NW_012160815.1	Gnomon	CDS	157956	158052	.	-	0	Name=XP_012231657.1;ID=cds-XP_012231657.1;Dbxref=GeneID:105677537%2CGenbank:XP_012231657.1;Parent=rna-XM_012376234.1
NW_012160815.1	Gnomon	CDS	157667	157863	.	-	0	Name=XP_012231657.1;ID=cds-XP_012231657.1;Dbxref=GeneID:105677537%2CGenbank:XP_012231657.1;Parent=rna-XM_012376234.1
NW_012160815.1	Gnomon	CDS	157433	157558	.	-	0	Name=XP_012231657.1;ID=cds-XP_012231657.1;Dbxref=GeneID:105677537%2CGenbank:XP_012231657.1;Parent=rna-XM_012376234.1
NW_012160815.1	Gnomon	CDS	157126	157374	.	-	0	Name=XP_012231657.1;ID=cds-XP_012231657.1;Dbxref=GeneID:105677537%2CGenbank:XP_012231657.1;Parent=rna-XM_012376234.1
NW_012160815.1	Gnomon	CDS	156869	157036	.	-	0	Name=XP_012231657.1;ID=cds-XP_012231657.1;Dbxref=GeneID:105677537%2CGenbank:XP_012231657.1;Parent=rna-XM_012376234.1
NW_012160815.1	Gnomon	CDS	155792	155964	.	-	0	Name=XP_012231657.1;ID=cds-XP_012231657.1;Dbxref=GeneID:105677537%2CGenbank:XP_012231657.1;Parent=rna-XM_012376234.1
NW_012160815.1	Gnomon	CDS	155435	155666	.	-	0	Name=XP_012231657.1;ID=cds-XP_012231657.1;Dbxref=GeneID:105677537%2CGenbank:XP_012231657.1;Parent=rna-XM_012376234.1
NW_012160815.1	Gnomon	CDS	1703929	1703983	.	-	0	Name=XP_012231417.1;ID=cds-XP_012231417.1;Dbxref=GeneID:105677396%2CGenbank:XP_012231417.1;Parent=rna-XM_012375994.1
NW_012160815.1	Gnomon	CDS	1703493	1703599	.	-	0	Name=XP_012231417.1;ID=cds-XP_012231417.1;Dbxref=GeneID:105677396%2CGenbank:XP_012231417.1;Parent=rna-XM_012375994.1
NW_012160815.1	Gnomon	CDS	1702630	1702810	.	-	0	Name=XP_012231417.1;ID=cds-XP_012231417.1;Dbxref=GeneID:105677396%2CGenbank:XP_012231417.1;Parent=rna-XM_012375994.1
NW_012160815.1	Gnomon	CDS	1702162	1702276	.	-	0	Name=XP_012231417.1;ID=cds-XP_012231417.1;Dbxref=GeneID:105677396%2CGenbank:XP_012231417.1;Parent=rna-XM_012375994.1
NW_012160815.1	Gnomon	CDS	1701781	1702021	.	-	0	Name=XP_012231417.1;ID=cds-XP_012231417.1;Dbxref=GeneID:105677396%2CGenbank:XP_012231417.1;Parent=rna-XM_012375994.1
NW_012160815.1	Gnomon	CDS	1701370	1701471	.	-	0	Name=XP_012231417.1;ID=cds-XP_012231417.1;Dbxref=GeneID:105677396%2CGenbank:XP_012231417.1;Parent=rna-XM_012375994.1
NW_012160815.1	Gnomon	CDS	1701032	1701259	.	-	0	Name=XP_012231417.1;ID=cds-XP_012231417.1;Dbxref=GeneID:105677396%2CGenbank:XP_012231417.1;Parent=rna-XM_012375994.1
NW_012160815.1	Gnomon	CDS	1700485	1700643	.	-	0	Name=XP_012231417.1;ID=cds-XP_012231417.1;Dbxref=GeneID:105677396%2CGenbank:XP_012231417.1;Parent=rna-XM_012375994.1
NW_012160815.1	Gnomon	exon	1482069	1482281	.	+	.	ID=exon-XM_012376315.1-12;Dbxref=GeneID:105677589%2CGenbank:XM_012376315.1;Parent=rna-XM_012376315.1
NW_012160815.1	Gnomon	exon	1482653	1482866	.	+	.	ID=exon-XM_012376315.1-13;Dbxref=GeneID:105677589%2CGenbank:XM_012376315.1;Parent=rna-XM_012376315.1
NW_012160815.1	Gnomon	exon	1483162	1484031	.	+	.	ID=exon-XM_012376315.1-14;Dbxref=GeneID:105677589%2CGenbank:XM_012376315.1;Parent=rna-XM_012376315.1
NW_012160815.1	Gnomon	exon	1480520	1480656	.	+	.	ID=exon-XM_012376315.1-10;Dbxref=GeneID:105677589%2CGenbank:XM_012376315.1;Parent=rna-XM_012376315.1
NW_012160815.1	Gnomon	exon	1480918	1481076	.	+	.	ID=exon-XM_012376315.1-11;Dbxref=GeneID:105677589%2CGenbank:XM_012376315.1;Parent=rna-XM_012376315.1
NW_012160815.1	Gnomon	exon	1532681	1532820	.	+	.	ID=exon-XM_012375999.1-2;Dbxref=GeneID:105677398%2CGenbank:XM_012375999.1;Parent=rna-XM_012375999.1
NW_012160815.1	Gnomon	exon	1532913	1533034	.	+	.	ID=exon-XM_012375999.1-3;Dbxref=GeneID:105677398%2CGenbank:XM_012375999.1;Parent=rna-XM_012375999.1
NW_012160815.1	Gnomon	exon	1532244	1532591	.	+	.	ID=exon-XM_012375999.1-1;Dbxref=GeneID:105677398%2CGenbank:XM_012375999.1;Parent=rna-XM_012375999.1
NW_012160815.1	Gnomon	exon	1533117	1533657	.	+	.	ID=exon-XM_012375999.1-4;Dbxref=GeneID:105677398%2CGenbank:XM_012375999.1;Parent=rna-XM_012375999.1
NW_012160815.1	Gnomon	exon	1533757	1533988	.	+	.	ID=exon-XM_012375999.1-5;Dbxref=GeneID:105677398%2CGenbank:XM_012375999.1;Parent=rna-XM_012375999.1
NW_012160815.1	Gnomon	exon	100221	100512	.	+	.	ID=exon-XM_012376133.1-1;Dbxref=GeneID:105677483%2CGenbank:XM_012376133.1;Parent=rna-XM_012376133.1
NW_012160815.1	Gnomon	exon	100666	100916	.	+	.	ID=exon-XM_012376133.1-2;Dbxref=GeneID:105677483%2CGenbank:XM_012376133.1;Parent=rna-XM_012376133.1
NW_012160815.1	Gnomon	exon	101004	101083	.	+	.	ID=exon-XM_012376133.1-3;Dbxref=GeneID:105677483%2CGenbank:XM_012376133.1;Parent=rna-XM_012376133.1
NW_012160815.1	Gnomon	exon	101211	101396	.	+	.	ID=exon-XM_012376133.1-4;Dbxref=GeneID:105677483%2CGenbank:XM_012376133.1;Parent=rna-XM_012376133.1
NW_012160815.1	Gnomon	exon	101512	101604	.	+	.	ID=exon-XM_012376133.1-5;Dbxref=GeneID:105677483%2CGenbank:XM_012376133.1;Parent=rna-XM_012376133.1
NW_012160815.1	Gnomon	exon	101688	101860	.	+	.	ID=exon-XM_012376133.1-6;Dbxref=GeneID:105677483%2CGenbank:XM_012376133.1;Parent=rna-XM_012376133.1
NW_012160815.1	Gnomon	exon	102042	102153	.	+	.	ID=exon-XM_012376133.1-7;Dbxref=GeneID:105677483%2CGenbank:XM_012376133.1;Parent=rna-XM_012376133.1
NW_012160815.1	Gnomon	exon	102244	102452	.	+	.	ID=exon-XM_012376133.1-8;Dbxref=GeneID:105677483%2CGenbank:XM_012376133.1;Parent=rna-XM_012376133.1
NW_012160815.1	Gnomon	exon	102654	102819	.	+	.	ID=exon-XM_012376133.1-9;Dbxref=GeneID:105677483%2CGenbank:XM_012376133.1;Parent=rna-XM_012376133.1
NW_012160815.1	Gnomon	mRNA	1644706	1648597	.	-	.	Name=XM_012375981.1;ID=rna-XM_012375981.1;Dbxref=GeneID:105677385%2CGenbank:XM_012375981.1;Parent=gene-LOC105677385
NW_012160815.1	Gnomon	CDS	2238152	2238281	.	-	0	Name=XP_012231752.1;ID=cds-XP_012231752.1;Dbxref=GeneID:105677598%2CGenbank:XP_012231752.1;Parent=rna-XM_012376329.1
NW_012160815.1	Gnomon	CDS	2237817	2238019	.	-	0	Name=XP_012231752.1;ID=cds-XP_012231752.1;Dbxref=GeneID:105677598%2CGenbank:XP_012231752.1;Parent=rna-XM_012376329.1
NW_012160815.1	Gnomon	CDS	2237023	2237713	.	-	0	Name=XP_012231752.1;ID=cds-XP_012231752.1;Dbxref=GeneID:105677598%2CGenbank:XP_012231752.1;Parent=rna-XM_012376329.1
NW_012160815.1	Gnomon	CDS	2236691	2236944	.	-	0	Name=XP_012231752.1;ID=cds-XP_012231752.1;Dbxref=GeneID:105677598%2CGenbank:XP_012231752.1;Parent=rna-XM_012376329.1
NW_012160815.1	Gnomon	mRNA	2030698	2042952	.	+	.	Name=XM_012376081.1;ID=rna-XM_012376081.1;Dbxref=GeneID:105677459%2CGenbank:XM_012376081.1;Parent=gene-LOC105677459
NW_012160815.1	Gnomon	exon	1694546	1694692	.	-	.	ID=exon-XM_012375952.1-1;Dbxref=GeneID:105677376%2CGenbank:XM_012375952.1;Parent=rna-XM_012375952.1
NW_012160815.1	Gnomon	exon	1693832	1694054	.	-	.	ID=exon-XM_012375952.1-2;Dbxref=GeneID:105677376%2CGenbank:XM_012375952.1;Parent=rna-XM_012375952.1
NW_012160815.1	Gnomon	CDS	2054340	2054493	.	+	0	Name=XP_012231512.1;ID=cds-XP_012231512.1;Dbxref=GeneID:105677461%2CGenbank:XP_012231512.1;Parent=rna-XM_012376089.1
NW_012160815.1	Gnomon	CDS	2055869	2055993	.	+	0	Name=XP_012231512.1;ID=cds-XP_012231512.1;Dbxref=GeneID:105677461%2CGenbank:XP_012231512.1;Parent=rna-XM_012376089.1
NW_012160815.1	Gnomon	CDS	2056182	2056607	.	+	0	Name=XP_012231512.1;ID=cds-XP_012231512.1;Dbxref=GeneID:105677461%2CGenbank:XP_012231512.1;Parent=rna-XM_012376089.1
NW_012160815.1	Gnomon	CDS	2056945	2057145	.	+	0	Name=XP_012231512.1;ID=cds-XP_012231512.1;Dbxref=GeneID:105677461%2CGenbank:XP_012231512.1;Parent=rna-XM_012376089.1
NW_012160815.1	Gnomon	CDS	2057902	2058042	.	+	0	Name=XP_012231512.1;ID=cds-XP_012231512.1;Dbxref=GeneID:105677461%2CGenbank:XP_012231512.1;Parent=rna-XM_012376089.1
NW_012160815.1	Gnomon	CDS	2058380	2058527	.	+	0	Name=XP_012231512.1;ID=cds-XP_012231512.1;Dbxref=GeneID:105677461%2CGenbank:XP_012231512.1;Parent=rna-XM_012376089.1
NW_012160815.1	Gnomon	CDS	2061317	2061642	.	+	0	Name=XP_012231512.1;ID=cds-XP_012231512.1;Dbxref=GeneID:105677461%2CGenbank:XP_012231512.1;Parent=rna-XM_012376089.1
NW_012160815.1	Gnomon	exon	1691669	1691824	.	-	.	ID=exon-XM_012375952.1-7;Dbxref=GeneID:105677376%2CGenbank:XM_012375952.1;Parent=rna-XM_012375952.1
NW_012160815.1	Gnomon	exon	1693356	1693470	.	-	.	ID=exon-XM_012375952.1-3;Dbxref=GeneID:105677376%2CGenbank:XM_012375952.1;Parent=rna-XM_012375952.1
NW_012160815.1	Gnomon	exon	1692969	1693212	.	-	.	ID=exon-XM_012375952.1-4;Dbxref=GeneID:105677376%2CGenbank:XM_012375952.1;Parent=rna-XM_012375952.1
NW_012160815.1	Gnomon	exon	1692546	1692704	.	-	.	ID=exon-XM_012375952.1-5;Dbxref=GeneID:105677376%2CGenbank:XM_012375952.1;Parent=rna-XM_012375952.1
NW_012160815.1	Gnomon	exon	1692215	1692442	.	-	.	ID=exon-XM_012375952.1-6;Dbxref=GeneID:105677376%2CGenbank:XM_012375952.1;Parent=rna-XM_012375952.1
NW_012160815.1	Gnomon	mRNA	518580	530792	.	+	.	Name=XM_012376237.1;ID=rna-XM_012376237.1;Dbxref=GeneID:105677540%2CGenbank:XM_012376237.1;Parent=gene-LOC105677540
NW_012160815.1	Gnomon	CDS	165098	165227	.	-	0	Name=XP_012231658.1;ID=cds-XP_012231658.1;Dbxref=GeneID:105677537%2CGenbank:XP_012231658.1;Parent=rna-XM_012376235.1
NW_012160815.1	Gnomon	CDS	161408	161460	.	-	0	Name=XP_012231658.1;ID=cds-XP_012231658.1;Dbxref=GeneID:105677537%2CGenbank:XP_012231658.1;Parent=rna-XM_012376235.1
NW_012160815.1	Gnomon	CDS	161027	161257	.	-	0	Name=XP_012231658.1;ID=cds-XP_012231658.1;Dbxref=GeneID:105677537%2CGenbank:XP_012231658.1;Parent=rna-XM_012376235.1
NW_012160815.1	Gnomon	CDS	160807	160951	.	-	0	Name=XP_012231658.1;ID=cds-XP_012231658.1;Dbxref=GeneID:105677537%2CGenbank:XP_012231658.1;Parent=rna-XM_012376235.1
NW_012160815.1	Gnomon	CDS	160428	160649	.	-	0	Name=XP_012231658.1;ID=cds-XP_012231658.1;Dbxref=GeneID:105677537%2CGenbank:XP_012231658.1;Parent=rna-XM_012376235.1
NW_012160815.1	Gnomon	CDS	158726	158937	.	-	0	Name=XP_012231658.1;ID=cds-XP_012231658.1;Dbxref=GeneID:105677537%2CGenbank:XP_012231658.1;Parent=rna-XM_012376235.1
NW_012160815.1	Gnomon	CDS	158429	158607	.	-	0	Name=XP_012231658.1;ID=cds-XP_012231658.1;Dbxref=GeneID:105677537%2CGenbank:XP_012231658.1;Parent=rna-XM_012376235.1
NW_012160815.1	Gnomon	CDS	158168	158345	.	-	0	Name=XP_012231658.1;ID=cds-XP_012231658.1;Dbxref=GeneID:105677537%2CGenbank:XP_012231658.1;Parent=rna-XM_012376235.1
NW_012160815.1	Gnomon	CDS	157956	158052	.	-	0	Name=XP_012231658.1;ID=cds-XP_012231658.1;Dbxref=GeneID:105677537%2CGenbank:XP_012231658.1;Parent=rna-XM_012376235.1
NW_012160815.1	Gnomon	CDS	157667	157863	.	-	0	Name=XP_012231658.1;ID=cds-XP_012231658.1;Dbxref=GeneID:105677537%2CGenbank:XP_012231658.1;Parent=rna-XM_012376235.1
NW_012160815.1	Gnomon	CDS	157433	157558	.	-	0	Name=XP_012231658.1;ID=cds-XP_012231658.1;Dbxref=GeneID:105677537%2CGenbank:XP_012231658.1;Parent=rna-XM_012376235.1
NW_012160815.1	Gnomon	CDS	157126	157374	.	-	0	Name=XP_012231658.1;ID=cds-XP_012231658.1;Dbxref=GeneID:105677537%2CGenbank:XP_012231658.1;Parent=rna-XM_012376235.1
NW_012160815.1	Gnomon	CDS	156869	157036	.	-	0	Name=XP_012231658.1;ID=cds-XP_012231658.1;Dbxref=GeneID:105677537%2CGenbank:XP_012231658.1;Parent=rna-XM_012376235.1
NW_012160815.1	Gnomon	CDS	155792	155964	.	-	0	Name=XP_012231658.1;ID=cds-XP_012231658.1;Dbxref=GeneID:105677537%2CGenbank:XP_012231658.1;Parent=rna-XM_012376235.1
NW_012160815.1	Gnomon	CDS	155435	155666	.	-	0	Name=XP_012231658.1;ID=cds-XP_012231658.1;Dbxref=GeneID:105677537%2CGenbank:XP_012231658.1;Parent=rna-XM_012376235.1
NW_012160815.1	Gnomon	exon	67973	68104	.	-	.	ID=exon-XM_012376142.1-10;Dbxref=GeneID:105677489%2CGenbank:XM_012376142.1;Note=The sequence of the model RefSeq transcript was modified relative to this genomic sequence to represent the inferred CDS: inserted 1 base in 1 codon%3B deleted 5 bases in 3 codons;Parent=rna-XM_012376142.1
NW_012160815.1	Gnomon	exon	66421	67971	.	-	.	ID=exon-XM_012376142.1-11;Dbxref=GeneID:105677489%2CGenbank:XM_012376142.1;Note=The sequence of the model RefSeq transcript was modified relative to this genomic sequence to represent the inferred CDS: inserted 1 base in 1 codon%3B deleted 5 bases in 3 codons;Parent=rna-XM_012376142.1
NW_012160815.1	Gnomon	exon	1763868	1764122	.	+	.	ID=exon-XM_012376256.1-1;Dbxref=GeneID:105677556%2CGenbank:XM_012376256.1;Parent=rna-XM_012376256.1
NW_012160815.1	Gnomon	exon	1764324	1765005	.	+	.	ID=exon-XM_012376256.1-2;Dbxref=GeneID:105677556%2CGenbank:XM_012376256.1;Parent=rna-XM_012376256.1
NW_012160815.1	Gnomon	mRNA	1534152	1537639	.	+	.	Name=XM_012375982.1;ID=rna-XM_012375982.1;Dbxref=GeneID:105677386%2CGenbank:XM_012375982.1;Parent=gene-LOC105677386
NW_012160815.1	Gnomon	exon	1903743	1904079	.	-	.	ID=exon-XM_012376033.1-4;Dbxref=GeneID:105677427%2CGenbank:XM_012376033.1;Parent=rna-XM_012376033.1
NW_012160815.1	Gnomon	exon	1903315	1903454	.	-	.	ID=exon-XM_012376033.1-5;Dbxref=GeneID:105677427%2CGenbank:XM_012376033.1;Parent=rna-XM_012376033.1
NW_012160815.1	Gnomon	exon	1917887	1918189	.	-	.	ID=exon-XM_012376033.1-2;Dbxref=GeneID:105677427%2CGenbank:XM_012376033.1;Parent=rna-XM_012376033.1
NW_012160815.1	Gnomon	exon	1904707	1904954	.	-	.	ID=exon-XM_012376033.1-3;Dbxref=GeneID:105677427%2CGenbank:XM_012376033.1;Parent=rna-XM_012376033.1
NW_012160815.1	Gnomon	exon	1900725	1900897	.	-	.	ID=exon-XM_012376033.1-8;Dbxref=GeneID:105677427%2CGenbank:XM_012376033.1;Parent=rna-XM_012376033.1
NW_012160815.1	Gnomon	exon	1900229	1900258	.	-	.	ID=exon-XM_012376033.1-9;Dbxref=GeneID:105677427%2CGenbank:XM_012376033.1;Parent=rna-XM_012376033.1
NW_012160815.1	Gnomon	exon	1903073	1903190	.	-	.	ID=exon-XM_012376033.1-6;Dbxref=GeneID:105677427%2CGenbank:XM_012376033.1;Parent=rna-XM_012376033.1
NW_012160815.1	Gnomon	exon	1901462	1901855	.	-	.	ID=exon-XM_012376033.1-7;Dbxref=GeneID:105677427%2CGenbank:XM_012376033.1;Parent=rna-XM_012376033.1
NW_012160815.1	Gnomon	exon	1924176	1924282	.	-	.	ID=exon-XM_012376033.1-1;Dbxref=GeneID:105677427%2CGenbank:XM_012376033.1;Parent=rna-XM_012376033.1
NW_012160815.1	Gnomon	CDS	152848	153207	.	-	0	Name=XP_012231655.1;ID=cds-XP_012231655.1;Dbxref=GeneID:105677536%2CGenbank:XP_012231655.1;Parent=rna-XM_012376232.1
NW_012160815.1	Gnomon	CDS	1657483	1657647	.	-	0	Name=XP_012231415.1;ID=cds-XP_012231415.1;Dbxref=GeneID:105677394%2CGenbank:XP_012231415.1;Parent=rna-XM_012375992.1
NW_012160815.1	Gnomon	CDS	1656873	1657053	.	-	0	Name=XP_012231415.1;ID=cds-XP_012231415.1;Dbxref=GeneID:105677394%2CGenbank:XP_012231415.1;Parent=rna-XM_012375992.1
NW_012160815.1	Gnomon	CDS	1656559	1656679	.	-	0	Name=XP_012231415.1;ID=cds-XP_012231415.1;Dbxref=GeneID:105677394%2CGenbank:XP_012231415.1;Parent=rna-XM_012375992.1
NW_012160815.1	Gnomon	CDS	1656180	1656423	.	-	0	Name=XP_012231415.1;ID=cds-XP_012231415.1;Dbxref=GeneID:105677394%2CGenbank:XP_012231415.1;Parent=rna-XM_012375992.1
NW_012160815.1	Gnomon	CDS	1655869	1656027	.	-	0	Name=XP_012231415.1;ID=cds-XP_012231415.1;Dbxref=GeneID:105677394%2CGenbank:XP_012231415.1;Parent=rna-XM_012375992.1
NW_012160815.1	Gnomon	CDS	1655546	1655773	.	-	0	Name=XP_012231415.1;ID=cds-XP_012231415.1;Dbxref=GeneID:105677394%2CGenbank:XP_012231415.1;Parent=rna-XM_012375992.1
NW_012160815.1	Gnomon	CDS	1655045	1655191	.	-	0	Name=XP_012231415.1;ID=cds-XP_012231415.1;Dbxref=GeneID:105677394%2CGenbank:XP_012231415.1;Parent=rna-XM_012375992.1
NW_012160815.1	Gnomon	mRNA	2024876	2029817	.	+	.	Name=XM_012376082.1;ID=rna-XM_012376082.1;Dbxref=GeneID:105677460%2CGenbank:XM_012376082.1;Parent=gene-LOC105677460
NW_012160815.1	Gnomon	mRNA	508799	512431	.	+	.	Name=XM_012376238.1;ID=rna-XM_012376238.1;Dbxref=GeneID:105677541%2CGenbank:XM_012376238.1;Parent=gene-LOC105677541
NW_012160815.1	Gnomon	exon	722376	722533	.	-	.	ID=exon-XM_012376108.1-12;Dbxref=GeneID:105677469%2CGenbank:XM_012376108.1;Parent=rna-XM_012376108.1
NW_012160815.1	Gnomon	exon	721945	722194	.	-	.	ID=exon-XM_012376108.1-13;Dbxref=GeneID:105677469%2CGenbank:XM_012376108.1;Parent=rna-XM_012376108.1
NW_012160815.1	Gnomon	exon	770015	770153	.	-	.	ID=exon-XM_012376108.1-10;Dbxref=GeneID:105677469%2CGenbank:XM_012376108.1;Parent=rna-XM_012376108.1
NW_012160815.1	Gnomon	exon	722840	723053	.	-	.	ID=exon-XM_012376108.1-11;Dbxref=GeneID:105677469%2CGenbank:XM_012376108.1;Parent=rna-XM_012376108.1
NW_012160815.1	Gnomon	exon	716092	716241	.	-	.	ID=exon-XM_012376108.1-16;Dbxref=GeneID:105677469%2CGenbank:XM_012376108.1;Parent=rna-XM_012376108.1
NW_012160815.1	Gnomon	exon	715842	716014	.	-	.	ID=exon-XM_012376108.1-17;Dbxref=GeneID:105677469%2CGenbank:XM_012376108.1;Parent=rna-XM_012376108.1
NW_012160815.1	Gnomon	exon	721091	721193	.	-	.	ID=exon-XM_012376108.1-14;Dbxref=GeneID:105677469%2CGenbank:XM_012376108.1;Parent=rna-XM_012376108.1
NW_012160815.1	Gnomon	exon	718854	718895	.	-	.	ID=exon-XM_012376108.1-15;Dbxref=GeneID:105677469%2CGenbank:XM_012376108.1;Parent=rna-XM_012376108.1
NW_012160815.1	Gnomon	exon	715495	715604	.	-	.	ID=exon-XM_012376108.1-18;Dbxref=GeneID:105677469%2CGenbank:XM_012376108.1;Parent=rna-XM_012376108.1
NW_012160815.1	Gnomon	exon	715318	715409	.	-	.	ID=exon-XM_012376108.1-19;Dbxref=GeneID:105677469%2CGenbank:XM_012376108.1;Parent=rna-XM_012376108.1
NW_012160815.1	Gnomon	exon	713023	714826	.	-	.	ID=exon-XM_012376108.1-20;Dbxref=GeneID:105677469%2CGenbank:XM_012376108.1;Parent=rna-XM_012376108.1
NW_012160815.1	Gnomon	mRNA	2239786	2241804	.	-	.	Name=XM_012376331.1;ID=rna-XM_012376331.1;Dbxref=GeneID:105677600%2CGenbank:XM_012376331.1;Parent=gene-LOC105677600
NW_012160815.1	Gnomon	exon	2259511	2261845	.	+	.	ID=exon-XM_012376208.1-6;Dbxref=GeneID:105677524%2CGenbank:XM_012376208.1;Parent=rna-XM_012376208.1
NW_012160815.1	Gnomon	mRNA	1522252	1524945	.	-	.	Name=XM_012375983.1;ID=rna-XM_012375983.1;Dbxref=GeneID:105677387%2CGenbank:XM_012375983.1;Parent=gene-LOC105677387
NW_012160815.1	Gnomon	exon	2258481	2258749	.	+	.	ID=exon-XM_012376208.1-4;Dbxref=GeneID:105677524%2CGenbank:XM_012376208.1;Parent=rna-XM_012376208.1
NW_012160815.1	Gnomon	exon	2258842	2259177	.	+	.	ID=exon-XM_012376208.1-5;Dbxref=GeneID:105677524%2CGenbank:XM_012376208.1;Parent=rna-XM_012376208.1
NW_012160815.1	Gnomon	exon	2257554	2257769	.	+	.	ID=exon-XM_012376208.1-2;Dbxref=GeneID:105677524%2CGenbank:XM_012376208.1;Parent=rna-XM_012376208.1
NW_012160815.1	Gnomon	exon	2257912	2258143	.	+	.	ID=exon-XM_012376208.1-3;Dbxref=GeneID:105677524%2CGenbank:XM_012376208.1;Parent=rna-XM_012376208.1
NW_012160815.1	Gnomon	exon	2255717	2256159	.	+	.	ID=exon-XM_012376208.1-1;Dbxref=GeneID:105677524%2CGenbank:XM_012376208.1;Parent=rna-XM_012376208.1
NW_012160815.1	Gnomon	mRNA	532048	534703	.	-	.	Name=XM_012376239.1;ID=rna-XM_012376239.1;Dbxref=GeneID:105677542%2CGenbank:XM_012376239.1;Parent=gene-LOC105677542
NW_012160815.1	Gnomon	CDS	185509	185639	.	-	0	Name=XP_012231750.1;ID=cds-XP_012231750.1;Dbxref=GeneID:105677596%2CGenbank:XP_012231750.1;Parent=rna-XM_012376327.1
NW_012160815.1	Gnomon	CDS	184671	185301	.	-	0	Name=XP_012231750.1;ID=cds-XP_012231750.1;Dbxref=GeneID:105677596%2CGenbank:XP_012231750.1;Parent=rna-XM_012376327.1
NW_012160815.1	Gnomon	exon	1618265	1618331	.	-	.	ID=exon-XM_012376010.1-1;Dbxref=GeneID:105677408%2CGenbank:XM_012376010.1;Parent=rna-XM_012376010.1
NW_012160815.1	Gnomon	exon	1617423	1617564	.	-	.	ID=exon-XM_012376010.1-2;Dbxref=GeneID:105677408%2CGenbank:XM_012376010.1;Parent=rna-XM_012376010.1
NW_012160815.1	Gnomon	exon	1616276	1616550	.	-	.	ID=exon-XM_012376010.1-3;Dbxref=GeneID:105677408%2CGenbank:XM_012376010.1;Parent=rna-XM_012376010.1
NW_012160815.1	Gnomon	CDS	2054340	2054493	.	+	0	Name=XP_012231510.1;ID=cds-XP_012231510.1;Dbxref=GeneID:105677461%2CGenbank:XP_012231510.1;Parent=rna-XM_012376087.1
NW_012160815.1	Gnomon	CDS	2055869	2055993	.	+	0	Name=XP_012231510.1;ID=cds-XP_012231510.1;Dbxref=GeneID:105677461%2CGenbank:XP_012231510.1;Parent=rna-XM_012376087.1
NW_012160815.1	Gnomon	CDS	2056182	2056607	.	+	0	Name=XP_012231510.1;ID=cds-XP_012231510.1;Dbxref=GeneID:105677461%2CGenbank:XP_012231510.1;Parent=rna-XM_012376087.1
NW_012160815.1	Gnomon	CDS	2056945	2057274	.	+	0	Name=XP_012231510.1;ID=cds-XP_012231510.1;Dbxref=GeneID:105677461%2CGenbank:XP_012231510.1;Parent=rna-XM_012376087.1
NW_012160815.1	Gnomon	CDS	2057902	2058042	.	+	0	Name=XP_012231510.1;ID=cds-XP_012231510.1;Dbxref=GeneID:105677461%2CGenbank:XP_012231510.1;Parent=rna-XM_012376087.1
NW_012160815.1	Gnomon	CDS	2058380	2058527	.	+	0	Name=XP_012231510.1;ID=cds-XP_012231510.1;Dbxref=GeneID:105677461%2CGenbank:XP_012231510.1;Parent=rna-XM_012376087.1
NW_012160815.1	Gnomon	CDS	2061317	2061642	.	+	0	Name=XP_012231510.1;ID=cds-XP_012231510.1;Dbxref=GeneID:105677461%2CGenbank:XP_012231510.1;Parent=rna-XM_012376087.1
NW_012160815.1	Gnomon	mRNA	1753254	1757401	.	+	.	Name=XM_012376333.1;ID=rna-XM_012376333.1;Dbxref=GeneID:105677602%2CGenbank:XM_012376333.1;Parent=gene-LOC105677602
NW_012160815.1	Gnomon	CDS	165098	165227	.	-	0	Name=XP_012231656.1;ID=cds-XP_012231656.1;Dbxref=GeneID:105677537%2CGenbank:XP_012231656.1;Parent=rna-XM_012376233.1
NW_012160815.1	Gnomon	CDS	163236	163364	.	-	0	Name=XP_012231656.1;ID=cds-XP_012231656.1;Dbxref=GeneID:105677537%2CGenbank:XP_012231656.1;Parent=rna-XM_012376233.1
NW_012160815.1	Gnomon	CDS	161408	161460	.	-	0	Name=XP_012231656.1;ID=cds-XP_012231656.1;Dbxref=GeneID:105677537%2CGenbank:XP_012231656.1;Parent=rna-XM_012376233.1
NW_012160815.1	Gnomon	CDS	161027	161257	.	-	0	Name=XP_012231656.1;ID=cds-XP_012231656.1;Dbxref=GeneID:105677537%2CGenbank:XP_012231656.1;Parent=rna-XM_012376233.1
NW_012160815.1	Gnomon	CDS	160807	160951	.	-	0	Name=XP_012231656.1;ID=cds-XP_012231656.1;Dbxref=GeneID:105677537%2CGenbank:XP_012231656.1;Parent=rna-XM_012376233.1
NW_012160815.1	Gnomon	CDS	160428	160649	.	-	0	Name=XP_012231656.1;ID=cds-XP_012231656.1;Dbxref=GeneID:105677537%2CGenbank:XP_012231656.1;Parent=rna-XM_012376233.1
NW_012160815.1	Gnomon	CDS	158726	158937	.	-	0	Name=XP_012231656.1;ID=cds-XP_012231656.1;Dbxref=GeneID:105677537%2CGenbank:XP_012231656.1;Parent=rna-XM_012376233.1
NW_012160815.1	Gnomon	CDS	158429	158607	.	-	0	Name=XP_012231656.1;ID=cds-XP_012231656.1;Dbxref=GeneID:105677537%2CGenbank:XP_012231656.1;Parent=rna-XM_012376233.1
NW_012160815.1	Gnomon	CDS	158168	158345	.	-	0	Name=XP_012231656.1;ID=cds-XP_012231656.1;Dbxref=GeneID:105677537%2CGenbank:XP_012231656.1;Parent=rna-XM_012376233.1
NW_012160815.1	Gnomon	CDS	157956	158052	.	-	0	Name=XP_012231656.1;ID=cds-XP_012231656.1;Dbxref=GeneID:105677537%2CGenbank:XP_012231656.1;Parent=rna-XM_012376233.1
NW_012160815.1	Gnomon	CDS	157667	157863	.	-	0	Name=XP_012231656.1;ID=cds-XP_012231656.1;Dbxref=GeneID:105677537%2CGenbank:XP_012231656.1;Parent=rna-XM_012376233.1
NW_012160815.1	Gnomon	CDS	157433	157558	.	-	0	Name=XP_012231656.1;ID=cds-XP_012231656.1;Dbxref=GeneID:105677537%2CGenbank:XP_012231656.1;Parent=rna-XM_012376233.1
NW_012160815.1	Gnomon	CDS	157126	157374	.	-	0	Name=XP_012231656.1;ID=cds-XP_012231656.1;Dbxref=GeneID:105677537%2CGenbank:XP_012231656.1;Parent=rna-XM_012376233.1
NW_012160815.1	Gnomon	CDS	156869	157036	.	-	0	Name=XP_012231656.1;ID=cds-XP_012231656.1;Dbxref=GeneID:105677537%2CGenbank:XP_012231656.1;Parent=rna-XM_012376233.1
NW_012160815.1	Gnomon	CDS	155792	155964	.	-	0	Name=XP_012231656.1;ID=cds-XP_012231656.1;Dbxref=GeneID:105677537%2CGenbank:XP_012231656.1;Parent=rna-XM_012376233.1
NW_012160815.1	Gnomon	CDS	155435	155666	.	-	0	Name=XP_012231656.1;ID=cds-XP_012231656.1;Dbxref=GeneID:105677537%2CGenbank:XP_012231656.1;Parent=rna-XM_012376233.1
NW_012160815.1	Gnomon	exon	161408	161460	.	-	.	ID=exon-XM_012376233.1-6;Dbxref=GeneID:105677537%2CGenbank:XM_012376233.1;Parent=rna-XM_012376233.1
NW_012160815.1	Gnomon	exon	161027	161257	.	-	.	ID=exon-XM_012376233.1-7;Dbxref=GeneID:105677537%2CGenbank:XM_012376233.1;Parent=rna-XM_012376233.1
NW_012160815.1	Gnomon	exon	165098	165234	.	-	.	ID=exon-XM_012376233.1-4;Dbxref=GeneID:105677537%2CGenbank:XM_012376233.1;Parent=rna-XM_012376233.1
NW_012160815.1	Gnomon	exon	163236	163364	.	-	.	ID=exon-XM_012376233.1-5;Dbxref=GeneID:105677537%2CGenbank:XM_012376233.1;Parent=rna-XM_012376233.1
NW_012160815.1	Gnomon	exon	167157	167305	.	-	.	ID=exon-XM_012376233.1-2;Dbxref=GeneID:105677537%2CGenbank:XM_012376233.1;Parent=rna-XM_012376233.1
NW_012160815.1	Gnomon	exon	165486	166715	.	-	.	ID=exon-XM_012376233.1-3;Dbxref=GeneID:105677537%2CGenbank:XM_012376233.1;Parent=rna-XM_012376233.1
NW_012160815.1	Gnomon	exon	167405	167504	.	-	.	ID=exon-XM_012376233.1-1;Dbxref=GeneID:105677537%2CGenbank:XM_012376233.1;Parent=rna-XM_012376233.1
NW_012160815.1	Gnomon	exon	160807	160951	.	-	.	ID=exon-XM_012376233.1-8;Dbxref=GeneID:105677537%2CGenbank:XM_012376233.1;Parent=rna-XM_012376233.1
NW_012160815.1	Gnomon	exon	160428	160649	.	-	.	ID=exon-XM_012376233.1-9;Dbxref=GeneID:105677537%2CGenbank:XM_012376233.1;Parent=rna-XM_012376233.1
NW_012160815.1	Gnomon	mRNA	2024874	2029817	.	+	.	Name=XM_012376083.1;ID=rna-XM_012376083.1;Dbxref=GeneID:105677460%2CGenbank:XM_012376083.1;Parent=gene-LOC105677460
NW_012160815.1	Gnomon	exon	484738	486883	.	-	.	ID=exon-XM_012376305.1-10;Dbxref=GeneID:105677583%2CGenbank:XM_012376305.1;Parent=rna-XM_012376305.1
NW_012160815.1	Gnomon	CDS	1699138	1699296	.	-	0	Name=XP_012231416.1;ID=cds-XP_012231416.1;Dbxref=GeneID:105677395%2CGenbank:XP_012231416.1;Parent=rna-XM_012375993.1
NW_012160815.1	Gnomon	CDS	1698433	1698613	.	-	0	Name=XP_012231416.1;ID=cds-XP_012231416.1;Dbxref=GeneID:105677395%2CGenbank:XP_012231416.1;Parent=rna-XM_012375993.1
NW_012160815.1	Gnomon	CDS	1697964	1698078	.	-	0	Name=XP_012231416.1;ID=cds-XP_012231416.1;Dbxref=GeneID:105677395%2CGenbank:XP_012231416.1;Parent=rna-XM_012375993.1
NW_012160815.1	Gnomon	CDS	1697580	1697823	.	-	0	Name=XP_012231416.1;ID=cds-XP_012231416.1;Dbxref=GeneID:105677395%2CGenbank:XP_012231416.1;Parent=rna-XM_012375993.1
NW_012160815.1	Gnomon	CDS	1697155	1697313	.	-	0	Name=XP_012231416.1;ID=cds-XP_012231416.1;Dbxref=GeneID:105677395%2CGenbank:XP_012231416.1;Parent=rna-XM_012375993.1
NW_012160815.1	Gnomon	CDS	1696819	1697046	.	-	0	Name=XP_012231416.1;ID=cds-XP_012231416.1;Dbxref=GeneID:105677395%2CGenbank:XP_012231416.1;Parent=rna-XM_012375993.1
NW_012160815.1	Gnomon	CDS	1696258	1696413	.	-	0	Name=XP_012231416.1;ID=cds-XP_012231416.1;Dbxref=GeneID:105677395%2CGenbank:XP_012231416.1;Parent=rna-XM_012375993.1
NW_012160815.1	Gnomon	exon	2227558	2227890	.	-	.	ID=exon-XM_012376181.1-8;Dbxref=GeneID:105677510%2CGenbank:XM_012376181.1;Parent=rna-XM_012376181.1
NW_012160815.1	Gnomon	exon	2227301	2227490	.	-	.	ID=exon-XM_012376181.1-9;Dbxref=GeneID:105677510%2CGenbank:XM_012376181.1;Parent=rna-XM_012376181.1
NW_012160815.1	Gnomon	exon	2228549	2228688	.	-	.	ID=exon-XM_012376181.1-4;Dbxref=GeneID:105677510%2CGenbank:XM_012376181.1;Parent=rna-XM_012376181.1
NW_012160815.1	Gnomon	exon	2228409	2228490	.	-	.	ID=exon-XM_012376181.1-5;Dbxref=GeneID:105677510%2CGenbank:XM_012376181.1;Parent=rna-XM_012376181.1
NW_012160815.1	Gnomon	exon	2228273	2228335	.	-	.	ID=exon-XM_012376181.1-6;Dbxref=GeneID:105677510%2CGenbank:XM_012376181.1;Parent=rna-XM_012376181.1
NW_012160815.1	Gnomon	exon	2227957	2228190	.	-	.	ID=exon-XM_012376181.1-7;Dbxref=GeneID:105677510%2CGenbank:XM_012376181.1;Parent=rna-XM_012376181.1
NW_012160815.1	Gnomon	exon	2229496	2229740	.	-	.	ID=exon-XM_012376181.1-1;Dbxref=GeneID:105677510%2CGenbank:XM_012376181.1;Parent=rna-XM_012376181.1
NW_012160815.1	Gnomon	exon	2229043	2229177	.	-	.	ID=exon-XM_012376181.1-2;Dbxref=GeneID:105677510%2CGenbank:XM_012376181.1;Parent=rna-XM_012376181.1
NW_012160815.1	Gnomon	exon	2228756	2228934	.	-	.	ID=exon-XM_012376181.1-3;Dbxref=GeneID:105677510%2CGenbank:XM_012376181.1;Parent=rna-XM_012376181.1
NW_012160815.1	Gnomon	exon	2225777	2226021	.	-	.	ID=exon-XM_012376183.1-10;Dbxref=GeneID:105677510%2CGenbank:XM_012376183.1;Parent=rna-XM_012376183.1
NW_012160815.1	Gnomon	exon	2225588	2225708	.	-	.	ID=exon-XM_012376183.1-11;Dbxref=GeneID:105677510%2CGenbank:XM_012376183.1;Parent=rna-XM_012376183.1
NW_012160815.1	Gnomon	exon	2225045	2225526	.	-	.	ID=exon-XM_012376183.1-12;Dbxref=GeneID:105677510%2CGenbank:XM_012376183.1;Parent=rna-XM_012376183.1
NW_012160815.1	Gnomon	exon	2223318	2223452	.	-	.	ID=exon-XM_012376183.1-17;Dbxref=GeneID:105677510%2CGenbank:XM_012376183.1;Parent=rna-XM_012376183.1
NW_012160815.1	Gnomon	exon	2222784	2222940	.	-	.	ID=exon-XM_012376183.1-18;Dbxref=GeneID:105677510%2CGenbank:XM_012376183.1;Parent=rna-XM_012376183.1
NW_012160815.1	Gnomon	exon	2222481	2222700	.	-	.	ID=exon-XM_012376183.1-19;Dbxref=GeneID:105677510%2CGenbank:XM_012376183.1;Parent=rna-XM_012376183.1
NW_012160815.1	Gnomon	exon	2224699	2224956	.	-	.	ID=exon-XM_012376183.1-13;Dbxref=GeneID:105677510%2CGenbank:XM_012376183.1;Parent=rna-XM_012376183.1
NW_012160815.1	Gnomon	exon	2224157	2224429	.	-	.	ID=exon-XM_012376183.1-14;Dbxref=GeneID:105677510%2CGenbank:XM_012376183.1;Parent=rna-XM_012376183.1
NW_012160815.1	Gnomon	exon	2223943	2224085	.	-	.	ID=exon-XM_012376183.1-15;Dbxref=GeneID:105677510%2CGenbank:XM_012376183.1;Parent=rna-XM_012376183.1
NW_012160815.1	Gnomon	exon	2223530	2223865	.	-	.	ID=exon-XM_012376183.1-16;Dbxref=GeneID:105677510%2CGenbank:XM_012376183.1;Parent=rna-XM_012376183.1
NW_012160815.1	Gnomon	mRNA	1414045	1418633	.	-	.	Name=XM_012376332.1;ID=rna-XM_012376332.1;Dbxref=GeneID:105677601%2CGenbank:XM_012376332.1;Parent=gene-LOC105677601
NW_012160815.1	Gnomon	exon	2300168	2300444	.	-	.	ID=exon-XM_012376157.1-1;Dbxref=GeneID:105677496%2CGenbank:XM_012376157.1;Parent=rna-XM_012376157.1
NW_012160815.1	Gnomon	exon	2296844	2297018	.	-	.	ID=exon-XM_012376157.1-2;Dbxref=GeneID:105677496%2CGenbank:XM_012376157.1;Parent=rna-XM_012376157.1
NW_012160815.1	Gnomon	exon	2296415	2296657	.	-	.	ID=exon-XM_012376157.1-3;Dbxref=GeneID:105677496%2CGenbank:XM_012376157.1;Parent=rna-XM_012376157.1
NW_012160815.1	Gnomon	exon	2295812	2296055	.	-	.	ID=exon-XM_012376157.1-4;Dbxref=GeneID:105677496%2CGenbank:XM_012376157.1;Parent=rna-XM_012376157.1
NW_012160815.1	Gnomon	mRNA	1522252	1530853	.	-	.	Name=XM_012375985.1;ID=rna-XM_012375985.1;Dbxref=GeneID:105677387%2CGenbank:XM_012375985.1;Parent=gene-LOC105677387
NW_012160815.1	Gnomon	CDS	151007	152413	.	+	0	Name=XP_012231653.1;ID=cds-XP_012231653.1;Dbxref=GeneID:105677535%2CGenbank:XP_012231653.1;Parent=rna-XM_012376230.1
NW_012160815.1	Gnomon	CDS	1663417	1663581	.	-	0	Name=XP_012231413.1;ID=cds-XP_012231413.1;Dbxref=GeneID:105677391%2CGenbank:XP_012231413.1;Parent=rna-XM_012375990.1
NW_012160815.1	Gnomon	CDS	1662380	1662560	.	-	0	Name=XP_012231413.1;ID=cds-XP_012231413.1;Dbxref=GeneID:105677391%2CGenbank:XP_012231413.1;Parent=rna-XM_012375990.1
NW_012160815.1	Gnomon	CDS	1662014	1662128	.	-	0	Name=XP_012231413.1;ID=cds-XP_012231413.1;Dbxref=GeneID:105677391%2CGenbank:XP_012231413.1;Parent=rna-XM_012375990.1
NW_012160815.1	Gnomon	CDS	1661625	1661868	.	-	0	Name=XP_012231413.1;ID=cds-XP_012231413.1;Dbxref=GeneID:105677391%2CGenbank:XP_012231413.1;Parent=rna-XM_012375990.1
NW_012160815.1	Gnomon	CDS	1661230	1661391	.	-	0	Name=XP_012231413.1;ID=cds-XP_012231413.1;Dbxref=GeneID:105677391%2CGenbank:XP_012231413.1;Parent=rna-XM_012375990.1
NW_012160815.1	Gnomon	CDS	1660899	1661127	.	-	0	Name=XP_012231413.1;ID=cds-XP_012231413.1;Dbxref=GeneID:105677391%2CGenbank:XP_012231413.1;Parent=rna-XM_012375990.1
NW_012160815.1	Gnomon	CDS	1660486	1660697	.	-	0	Name=XP_012231413.1;ID=cds-XP_012231413.1;Dbxref=GeneID:105677391%2CGenbank:XP_012231413.1;Parent=rna-XM_012375990.1
NW_012160815.1	Gnomon	mRNA	1753458	1757401	.	+	.	Name=XM_012376334.1;ID=rna-XM_012376334.1;Dbxref=GeneID:105677602%2CGenbank:XM_012376334.1;Parent=gene-LOC105677602
NW_012160815.1	Gnomon	exon	2257912	2258143	.	+	.	ID=exon-XM_012376210.1-3;Dbxref=GeneID:105677524%2CGenbank:XM_012376210.1;Parent=rna-XM_012376210.1
NW_012160815.1	Gnomon	exon	2258481	2258749	.	+	.	ID=exon-XM_012376210.1-4;Dbxref=GeneID:105677524%2CGenbank:XM_012376210.1;Parent=rna-XM_012376210.1
NW_012160815.1	Gnomon	exon	2256933	2257462	.	+	.	ID=exon-XM_012376210.1-1;Dbxref=GeneID:105677524%2CGenbank:XM_012376210.1;Parent=rna-XM_012376210.1
NW_012160815.1	Gnomon	exon	2257554	2257769	.	+	.	ID=exon-XM_012376210.1-2;Dbxref=GeneID:105677524%2CGenbank:XM_012376210.1;Parent=rna-XM_012376210.1
NW_012160815.1	Gnomon	exon	2258842	2259177	.	+	.	ID=exon-XM_012376210.1-5;Dbxref=GeneID:105677524%2CGenbank:XM_012376210.1;Parent=rna-XM_012376210.1
[truncated: 5,063 more rows]
