# Supplementary material for: Prevalent bee venom genes evolved before the aculeate stinger and eusociality
Source: BMC Biol. 2023 Oct 23;21:229. doi: 10.1186/s12915-023-01656-5 (PMC10591384; doi:10.1186/s12915-023-01656-5)
Supplement: Supplementary file 42 — Additional file 42. Gff files of all toxin gene annotations. [file 12915_2023_1656_MOESM42_ESM.zip › AdditionalFile9_ToxinGeneAnnotations/NW_022900911.1._APH.gff_modified_Koludarov_et_al_2021.gff3]

##gff-version 3
##source-version geneious 2020.2.2
##sequence-region	NW_022900911.1	1	10196927
NW_022900911.1	Koludarov_et_al_2021	gene	8437849	8444048	.	+	.	Name=APH
NW_022900911.1	Gnomon	mRNA	245788	248220	.	-	.	Name=XM_033484810.1;ID=rna-XM_033484810.1;Dbxref=GeneID:117228805%2CGenbank:XM_033484810.1;Parent=gene-LOC117228805
NW_022900911.1	Gnomon	exon	7352589	7352784	.	+	.	ID=exon-XM_033484747.1-3;Dbxref=GeneID:117228766%2CGenbank:XM_033484747.1;Parent=rna-XM_033484747.1
NW_022900911.1	Gnomon	exon	7351780	7351940	.	+	.	ID=exon-XM_033484747.1-1;Dbxref=GeneID:117228766%2CGenbank:XM_033484747.1;Parent=rna-XM_033484747.1
NW_022900911.1	Gnomon	exon	7352352	7352512	.	+	.	ID=exon-XM_033484747.1-2;Dbxref=GeneID:117228766%2CGenbank:XM_033484747.1;Parent=rna-XM_033484747.1
NW_022900911.1	Gnomon	exon	3027566	3028838	.	-	.	ID=exon-XM_033484700.1-2;Dbxref=GeneID:117228732%2CGenbank:XM_033484700.1;Parent=rna-XM_033484700.1
NW_022900911.1	Gnomon	exon	3027282	3027302	.	-	.	ID=exon-XM_033484700.1-3;Dbxref=GeneID:117228732%2CGenbank:XM_033484700.1;Parent=rna-XM_033484700.1
NW_022900911.1	Gnomon	exon	3026961	3027185	.	-	.	ID=exon-XM_033484700.1-4;Dbxref=GeneID:117228732%2CGenbank:XM_033484700.1;Parent=rna-XM_033484700.1
NW_022900911.1	Gnomon	exon	3026595	3026781	.	-	.	ID=exon-XM_033484700.1-5;Dbxref=GeneID:117228732%2CGenbank:XM_033484700.1;Parent=rna-XM_033484700.1
NW_022900911.1	Gnomon	exon	3026144	3026407	.	-	.	ID=exon-XM_033484700.1-6;Dbxref=GeneID:117228732%2CGenbank:XM_033484700.1;Parent=rna-XM_033484700.1
NW_022900911.1	Gnomon	exon	3025704	3026065	.	-	.	ID=exon-XM_033484700.1-7;Dbxref=GeneID:117228732%2CGenbank:XM_033484700.1;Parent=rna-XM_033484700.1
NW_022900911.1	Gnomon	exon	3025237	3025486	.	-	.	ID=exon-XM_033484700.1-8;Dbxref=GeneID:117228732%2CGenbank:XM_033484700.1;Parent=rna-XM_033484700.1
NW_022900911.1	Gnomon	exon	3024737	3024790	.	-	.	ID=exon-XM_033484700.1-9;Dbxref=GeneID:117228732%2CGenbank:XM_033484700.1;Parent=rna-XM_033484700.1
NW_022900911.1	Gnomon	mRNA	2581665	2639611	.	+	.	Name=XM_033484956.1;ID=rna-XM_033484956.1;Dbxref=GeneID:117228886%2CGenbank:XM_033484956.1;Parent=gene-LOC117228886
NW_022900911.1	Gnomon	exon	3028922	3029797	.	-	.	ID=exon-XM_033484700.1-1;Dbxref=GeneID:117228732%2CGenbank:XM_033484700.1;Parent=rna-XM_033484700.1
NW_022900911.1	Gnomon	CDS	8661551	8661614	.	+	0	Name=XP_033340940.1;ID=cds-XP_033340940.1;Dbxref=GeneID:117228944%2CGenbank:XP_033340940.1;Parent=rna-XM_033485049.1
NW_022900911.1	Gnomon	CDS	8661688	8662040	.	+	0	Name=XP_033340940.1;ID=cds-XP_033340940.1;Dbxref=GeneID:117228944%2CGenbank:XP_033340940.1;Parent=rna-XM_033485049.1
NW_022900911.1	Gnomon	CDS	8662122	8662268	.	+	0	Name=XP_033340940.1;ID=cds-XP_033340940.1;Dbxref=GeneID:117228944%2CGenbank:XP_033340940.1;Parent=rna-XM_033485049.1
NW_022900911.1	Gnomon	CDS	8662342	8662618	.	+	0	Name=XP_033340940.1;ID=cds-XP_033340940.1;Dbxref=GeneID:117228944%2CGenbank:XP_033340940.1;Parent=rna-XM_033485049.1
NW_022900911.1	Gnomon	CDS	8662678	8662871	.	+	0	Name=XP_033340940.1;ID=cds-XP_033340940.1;Dbxref=GeneID:117228944%2CGenbank:XP_033340940.1;Parent=rna-XM_033485049.1
NW_022900911.1	Gnomon	CDS	8663010	8663332	.	+	0	Name=XP_033340940.1;ID=cds-XP_033340940.1;Dbxref=GeneID:117228944%2CGenbank:XP_033340940.1;Parent=rna-XM_033485049.1
NW_022900911.1	Gnomon	CDS	8663406	8663581	.	+	0	Name=XP_033340940.1;ID=cds-XP_033340940.1;Dbxref=GeneID:117228944%2CGenbank:XP_033340940.1;Parent=rna-XM_033485049.1
NW_022900911.1	Gnomon	CDS	8663654	8663821	.	+	0	Name=XP_033340940.1;ID=cds-XP_033340940.1;Dbxref=GeneID:117228944%2CGenbank:XP_033340940.1;Parent=rna-XM_033485049.1
NW_022900911.1	Gnomon	CDS	8663928	8663998	.	+	0	Name=XP_033340940.1;ID=cds-XP_033340940.1;Dbxref=GeneID:117228944%2CGenbank:XP_033340940.1;Parent=rna-XM_033485049.1
NW_022900911.1	Gnomon	exon	2811118	2811529	.	-	.	ID=exon-XR_004492397.1-1;Dbxref=GeneID:117228898%2CGenbank:XR_004492397.1;Parent=rna-XR_004492397.1
NW_022900911.1	Gnomon	exon	2780421	2783229	.	-	.	ID=exon-XR_004492397.1-2;Dbxref=GeneID:117228898%2CGenbank:XR_004492397.1;Parent=rna-XR_004492397.1
NW_022900911.1	Gnomon	CDS	896388	896859	.	-	0	Name=XP_033340690.1;ID=cds-XP_033340690.1;Dbxref=GeneID:117228796%2CGenbank:XP_033340690.1;Parent=rna-XM_033484799.1
NW_022900911.1	Gnomon	CDS	891445	891575	.	-	0	Name=XP_033340690.1;ID=cds-XP_033340690.1;Dbxref=GeneID:117228796%2CGenbank:XP_033340690.1;Parent=rna-XM_033484799.1
NW_022900911.1	Gnomon	CDS	890407	890555	.	-	0	Name=XP_033340690.1;ID=cds-XP_033340690.1;Dbxref=GeneID:117228796%2CGenbank:XP_033340690.1;Parent=rna-XM_033484799.1
NW_022900911.1	Gnomon	CDS	887107	887269	.	-	0	Name=XP_033340690.1;ID=cds-XP_033340690.1;Dbxref=GeneID:117228796%2CGenbank:XP_033340690.1;Parent=rna-XM_033484799.1
NW_022900911.1	Gnomon	CDS	885221	885358	.	-	0	Name=XP_033340690.1;ID=cds-XP_033340690.1;Dbxref=GeneID:117228796%2CGenbank:XP_033340690.1;Parent=rna-XM_033484799.1
NW_022900911.1	Gnomon	exon	2607960	2608139	.	+	.	ID=exon-XM_033484924.1-11;Dbxref=GeneID:117228886%2CGenbank:XM_033484924.1;Parent=rna-XM_033484924.1
NW_022900911.1	Gnomon	exon	2608673	2609088	.	+	.	ID=exon-XM_033484924.1-12;Dbxref=GeneID:117228886%2CGenbank:XM_033484924.1;Parent=rna-XM_033484924.1
NW_022900911.1	Gnomon	exon	2601472	2601642	.	+	.	ID=exon-XM_033484924.1-10;Dbxref=GeneID:117228886%2CGenbank:XM_033484924.1;Parent=rna-XM_033484924.1
NW_022900911.1	Gnomon	CDS	2581913	2582119	.	+	0	Name=XP_033340846.1;ID=cds-XP_033340846.1;Dbxref=GeneID:117228886%2CGenbank:XP_033340846.1;Parent=rna-XM_033484955.1
NW_022900911.1	Gnomon	CDS	2584135	2584278	.	+	0	Name=XP_033340846.1;ID=cds-XP_033340846.1;Dbxref=GeneID:117228886%2CGenbank:XP_033340846.1;Parent=rna-XM_033484955.1
NW_022900911.1	Gnomon	CDS	2585232	2585388	.	+	0	Name=XP_033340846.1;ID=cds-XP_033340846.1;Dbxref=GeneID:117228886%2CGenbank:XP_033340846.1;Parent=rna-XM_033484955.1
NW_022900911.1	Gnomon	CDS	2586266	2586492	.	+	0	Name=XP_033340846.1;ID=cds-XP_033340846.1;Dbxref=GeneID:117228886%2CGenbank:XP_033340846.1;Parent=rna-XM_033484955.1
NW_022900911.1	Gnomon	CDS	2587195	2587258	.	+	0	Name=XP_033340846.1;ID=cds-XP_033340846.1;Dbxref=GeneID:117228886%2CGenbank:XP_033340846.1;Parent=rna-XM_033484955.1
NW_022900911.1	Gnomon	CDS	2587679	2587777	.	+	0	Name=XP_033340846.1;ID=cds-XP_033340846.1;Dbxref=GeneID:117228886%2CGenbank:XP_033340846.1;Parent=rna-XM_033484955.1
NW_022900911.1	Gnomon	CDS	2590402	2590505	.	+	0	Name=XP_033340846.1;ID=cds-XP_033340846.1;Dbxref=GeneID:117228886%2CGenbank:XP_033340846.1;Parent=rna-XM_033484955.1
NW_022900911.1	Gnomon	CDS	2594493	2594630	.	+	0	Name=XP_033340846.1;ID=cds-XP_033340846.1;Dbxref=GeneID:117228886%2CGenbank:XP_033340846.1;Parent=rna-XM_033484955.1
NW_022900911.1	Gnomon	CDS	2595857	2596126	.	+	0	Name=XP_033340846.1;ID=cds-XP_033340846.1;Dbxref=GeneID:117228886%2CGenbank:XP_033340846.1;Parent=rna-XM_033484955.1
NW_022900911.1	Gnomon	CDS	2603937	2604107	.	+	0	Name=XP_033340846.1;ID=cds-XP_033340846.1;Dbxref=GeneID:117228886%2CGenbank:XP_033340846.1;Parent=rna-XM_033484955.1
NW_022900911.1	Gnomon	CDS	2607960	2608139	.	+	0	Name=XP_033340846.1;ID=cds-XP_033340846.1;Dbxref=GeneID:117228886%2CGenbank:XP_033340846.1;Parent=rna-XM_033484955.1
NW_022900911.1	Gnomon	CDS	2608673	2609088	.	+	0	Name=XP_033340846.1;ID=cds-XP_033340846.1;Dbxref=GeneID:117228886%2CGenbank:XP_033340846.1;Parent=rna-XM_033484955.1
NW_022900911.1	Gnomon	CDS	2611650	2611767	.	+	0	Name=XP_033340846.1;ID=cds-XP_033340846.1;Dbxref=GeneID:117228886%2CGenbank:XP_033340846.1;Parent=rna-XM_033484955.1
NW_022900911.1	Gnomon	CDS	2612893	2613156	.	+	0	Name=XP_033340846.1;ID=cds-XP_033340846.1;Dbxref=GeneID:117228886%2CGenbank:XP_033340846.1;Parent=rna-XM_033484955.1
NW_022900911.1	Gnomon	CDS	2618163	2618372	.	+	0	Name=XP_033340846.1;ID=cds-XP_033340846.1;Dbxref=GeneID:117228886%2CGenbank:XP_033340846.1;Parent=rna-XM_033484955.1
NW_022900911.1	Gnomon	CDS	2625222	2625595	.	+	0	Name=XP_033340846.1;ID=cds-XP_033340846.1;Dbxref=GeneID:117228886%2CGenbank:XP_033340846.1;Parent=rna-XM_033484955.1
NW_022900911.1	Gnomon	CDS	2626918	2627146	.	+	0	Name=XP_033340846.1;ID=cds-XP_033340846.1;Dbxref=GeneID:117228886%2CGenbank:XP_033340846.1;Parent=rna-XM_033484955.1
NW_022900911.1	Gnomon	CDS	2627883	2628166	.	+	0	Name=XP_033340846.1;ID=cds-XP_033340846.1;Dbxref=GeneID:117228886%2CGenbank:XP_033340846.1;Parent=rna-XM_033484955.1
NW_022900911.1	Gnomon	CDS	2628987	2629065	.	+	0	Name=XP_033340846.1;ID=cds-XP_033340846.1;Dbxref=GeneID:117228886%2CGenbank:XP_033340846.1;Parent=rna-XM_033484955.1
NW_022900911.1	Gnomon	CDS	2630690	2631419	.	+	0	Name=XP_033340846.1;ID=cds-XP_033340846.1;Dbxref=GeneID:117228886%2CGenbank:XP_033340846.1;Parent=rna-XM_033484955.1
NW_022900911.1	Gnomon	CDS	2632377	2632738	.	+	0	Name=XP_033340846.1;ID=cds-XP_033340846.1;Dbxref=GeneID:117228886%2CGenbank:XP_033340846.1;Parent=rna-XM_033484955.1
NW_022900911.1	Gnomon	CDS	2632878	2633273	.	+	0	Name=XP_033340846.1;ID=cds-XP_033340846.1;Dbxref=GeneID:117228886%2CGenbank:XP_033340846.1;Parent=rna-XM_033484955.1
NW_022900911.1	Gnomon	CDS	2633861	2634205	.	+	0	Name=XP_033340846.1;ID=cds-XP_033340846.1;Dbxref=GeneID:117228886%2CGenbank:XP_033340846.1;Parent=rna-XM_033484955.1
NW_022900911.1	Gnomon	CDS	2635736	2635984	.	+	0	Name=XP_033340846.1;ID=cds-XP_033340846.1;Dbxref=GeneID:117228886%2CGenbank:XP_033340846.1;Parent=rna-XM_033484955.1
NW_022900911.1	Gnomon	CDS	2639117	2639200	.	+	0	Name=XP_033340846.1;ID=cds-XP_033340846.1;Dbxref=GeneID:117228886%2CGenbank:XP_033340846.1;Parent=rna-XM_033484955.1
NW_022900911.1	Gnomon	mRNA	1274233	1299888	.	+	.	Name=XM_033484716.1;ID=rna-XM_033484716.1;Dbxref=GeneID:117228747%2CGenbank:XM_033484716.1;Parent=gene-LOC117228747
NW_022900911.1	Gnomon	exon	2877038	2878916	.	+	.	ID=exon-XM_033485199.1-3;Dbxref=GeneID:117229040%2CGenbank:XM_033485199.1;Parent=rna-XM_033485199.1
NW_022900911.1	Gnomon	exon	2875670	2875777	.	+	.	ID=exon-XM_033485199.1-1;Dbxref=GeneID:117229040%2CGenbank:XM_033485199.1;Parent=rna-XM_033485199.1
NW_022900911.1	Gnomon	exon	2875894	2876108	.	+	.	ID=exon-XM_033485199.1-2;Dbxref=GeneID:117229040%2CGenbank:XM_033485199.1;Parent=rna-XM_033485199.1
NW_022900911.1	Gnomon	CDS	1295184	1297148	.	+	0	Name=XP_033340606.1;ID=cds-XP_033340606.1;Dbxref=GeneID:117228747%2CGenbank:XP_033340606.1;Parent=rna-XM_033484715.1
NW_022900911.1	Gnomon	CDS	3035908	3035982	.	+	0	Name=XP_033340596.1;ID=cds-XP_033340596.1;Dbxref=GeneID:117228737%2CGenbank:XP_033340596.1;Parent=rna-XM_033484705.1
NW_022900911.1	Gnomon	CDS	3036069	3036146	.	+	0	Name=XP_033340596.1;ID=cds-XP_033340596.1;Dbxref=GeneID:117228737%2CGenbank:XP_033340596.1;Parent=rna-XM_033484705.1
NW_022900911.1	Gnomon	CDS	3037003	3037221	.	+	0	Name=XP_033340596.1;ID=cds-XP_033340596.1;Dbxref=GeneID:117228737%2CGenbank:XP_033340596.1;Parent=rna-XM_033484705.1
NW_022900911.1	Gnomon	CDS	3037308	3037496	.	+	0	Name=XP_033340596.1;ID=cds-XP_033340596.1;Dbxref=GeneID:117228737%2CGenbank:XP_033340596.1;Parent=rna-XM_033484705.1
NW_022900911.1	Gnomon	CDS	3240726	3240920	.	+	0	Name=XP_033340596.1;ID=cds-XP_033340596.1;Dbxref=GeneID:117228737%2CGenbank:XP_033340596.1;Parent=rna-XM_033484705.1
NW_022900911.1	Gnomon	CDS	3241882	3242084	.	+	0	Name=XP_033340596.1;ID=cds-XP_033340596.1;Dbxref=GeneID:117228737%2CGenbank:XP_033340596.1;Parent=rna-XM_033484705.1
NW_022900911.1	Gnomon	CDS	3242229	3242280	.	+	0	Name=XP_033340596.1;ID=cds-XP_033340596.1;Dbxref=GeneID:117228737%2CGenbank:XP_033340596.1;Parent=rna-XM_033484705.1
NW_022900911.1	Gnomon	exon	5829449	5829559	.	+	.	ID=exon-XM_033485104.1-1;Dbxref=GeneID:117228995%2CGenbank:XM_033485104.1;Parent=rna-XM_033485104.1
NW_022900911.1	Gnomon	exon	5830043	5830271	.	+	.	ID=exon-XM_033485104.1-2;Dbxref=GeneID:117228995%2CGenbank:XM_033485104.1;Parent=rna-XM_033485104.1
NW_022900911.1	Gnomon	exon	5831256	5831396	.	+	.	ID=exon-XM_033485104.1-3;Dbxref=GeneID:117228995%2CGenbank:XM_033485104.1;Parent=rna-XM_033485104.1
NW_022900911.1	Gnomon	exon	5831532	5831691	.	+	.	ID=exon-XM_033485104.1-4;Dbxref=GeneID:117228995%2CGenbank:XM_033485104.1;Parent=rna-XM_033485104.1
NW_022900911.1	Gnomon	exon	5837916	5838063	.	+	.	ID=exon-XM_033485104.1-9;Dbxref=GeneID:117228995%2CGenbank:XM_033485104.1;Parent=rna-XM_033485104.1
NW_022900911.1	Gnomon	exon	5832345	5832530	.	+	.	ID=exon-XM_033485104.1-5;Dbxref=GeneID:117228995%2CGenbank:XM_033485104.1;Parent=rna-XM_033485104.1
NW_022900911.1	Gnomon	exon	5832901	5833112	.	+	.	ID=exon-XM_033485104.1-6;Dbxref=GeneID:117228995%2CGenbank:XM_033485104.1;Parent=rna-XM_033485104.1
NW_022900911.1	Gnomon	exon	5833235	5833385	.	+	.	ID=exon-XM_033485104.1-7;Dbxref=GeneID:117228995%2CGenbank:XM_033485104.1;Parent=rna-XM_033485104.1
NW_022900911.1	Gnomon	exon	5833472	5833572	.	+	.	ID=exon-XM_033485104.1-8;Dbxref=GeneID:117228995%2CGenbank:XM_033485104.1;Parent=rna-XM_033485104.1
NW_022900911.1	Gnomon	exon	3031493	3031765	.	-	.	ID=exon-XM_033484695.1-3;Dbxref=GeneID:117228732%2CGenbank:XM_033484695.1;Parent=rna-XM_033484695.1
NW_022900911.1	Gnomon	exon	3029835	3031408	.	-	.	ID=exon-XM_033484695.1-4;Dbxref=GeneID:117228732%2CGenbank:XM_033484695.1;Parent=rna-XM_033484695.1
NW_022900911.1	Gnomon	exon	3027566	3028838	.	-	.	ID=exon-XM_033484695.1-5;Dbxref=GeneID:117228732%2CGenbank:XM_033484695.1;Parent=rna-XM_033484695.1
NW_022900911.1	Gnomon	exon	3027282	3027302	.	-	.	ID=exon-XM_033484695.1-6;Dbxref=GeneID:117228732%2CGenbank:XM_033484695.1;Parent=rna-XM_033484695.1
NW_022900911.1	Gnomon	exon	3033371	3033988	.	-	.	ID=exon-XM_033484695.1-1;Dbxref=GeneID:117228732%2CGenbank:XM_033484695.1;Parent=rna-XM_033484695.1
NW_022900911.1	Gnomon	exon	3031867	3031967	.	-	.	ID=exon-XM_033484695.1-2;Dbxref=GeneID:117228732%2CGenbank:XM_033484695.1;Parent=rna-XM_033484695.1
NW_022900911.1	Gnomon	exon	3026961	3027185	.	-	.	ID=exon-XM_033484695.1-7;Dbxref=GeneID:117228732%2CGenbank:XM_033484695.1;Parent=rna-XM_033484695.1
NW_022900911.1	Gnomon	exon	3026595	3026781	.	-	.	ID=exon-XM_033484695.1-8;Dbxref=GeneID:117228732%2CGenbank:XM_033484695.1;Parent=rna-XM_033484695.1
NW_022900911.1	Gnomon	exon	3026144	3026407	.	-	.	ID=exon-XM_033484695.1-9;Dbxref=GeneID:117228732%2CGenbank:XM_033484695.1;Parent=rna-XM_033484695.1
NW_022900911.1	Gnomon	exon	9297110	9297310	.	-	.	ID=exon-XM_033484795.1-1;Dbxref=GeneID:117228793%2CGenbank:XM_033484795.1;Parent=rna-XM_033484795.1
NW_022900911.1	Gnomon	exon	9294554	9294718	.	-	.	ID=exon-XM_033484795.1-4;Dbxref=GeneID:117228793%2CGenbank:XM_033484795.1;Parent=rna-XM_033484795.1
NW_022900911.1	Gnomon	exon	9293026	9294467	.	-	.	ID=exon-XM_033484795.1-5;Dbxref=GeneID:117228793%2CGenbank:XM_033484795.1;Parent=rna-XM_033484795.1
NW_022900911.1	Gnomon	exon	9294985	9295342	.	-	.	ID=exon-XM_033484795.1-2;Dbxref=GeneID:117228793%2CGenbank:XM_033484795.1;Parent=rna-XM_033484795.1
NW_022900911.1	Gnomon	exon	9294791	9294905	.	-	.	ID=exon-XM_033484795.1-3;Dbxref=GeneID:117228793%2CGenbank:XM_033484795.1;Parent=rna-XM_033484795.1
NW_022900911.1	Gnomon	exon	2930545	2930751	.	+	.	ID=exon-XM_033485108.1-10;Dbxref=GeneID:117228998%2CGenbank:XM_033485108.1;Parent=rna-XM_033485108.1
NW_022900911.1	Gnomon	exon	2930827	2930943	.	+	.	ID=exon-XM_033485108.1-11;Dbxref=GeneID:117228998%2CGenbank:XM_033485108.1;Parent=rna-XM_033485108.1
NW_022900911.1	Gnomon	exon	2931039	2931227	.	+	.	ID=exon-XM_033485108.1-12;Dbxref=GeneID:117228998%2CGenbank:XM_033485108.1;Parent=rna-XM_033485108.1
NW_022900911.1	Gnomon	exon	2931406	2931439	.	+	.	ID=exon-XM_033485108.1-13;Dbxref=GeneID:117228998%2CGenbank:XM_033485108.1;Parent=rna-XM_033485108.1
NW_022900911.1	Gnomon	exon	419106	420247	.	-	.	ID=exon-XR_004492402.1-3;Dbxref=GeneID:117228957%2CGenbank:XR_004492402.1;Parent=rna-XR_004492402.1
NW_022900911.1	Gnomon	exon	420715	421292	.	-	.	ID=exon-XR_004492402.1-1;Dbxref=GeneID:117228957%2CGenbank:XR_004492402.1;Parent=rna-XR_004492402.1
NW_022900911.1	Gnomon	exon	420436	420524	.	-	.	ID=exon-XR_004492402.1-2;Dbxref=GeneID:117228957%2CGenbank:XR_004492402.1;Parent=rna-XR_004492402.1
NW_022900911.1	cmsearch	exon	7736769	7736888	.	-	.	ID=exon-XR_004492449.1-1;Dbxref=GeneID:117229050%2CRFAM:RF00001%2CGenbank:XR_004492449.1;Parent=rna-XR_004492449.1
NW_022900911.1	Gnomon	mRNA	243378	244338	.	+	.	Name=XM_033484811.1;ID=rna-XM_033484811.1;Dbxref=GeneID:117228806%2CGenbank:XM_033484811.1;Parent=gene-LOC117228806
NW_022900911.1	Gnomon	mRNA	8671787	8674017	.	-	.	Name=XM_033485056.1;ID=rna-XM_033485056.1;Dbxref=GeneID:117228946%2CGenbank:XM_033485056.1;Note=The sequence of the model RefSeq transcript was modified relative to this genomic sequence to represent the inferred CDS: added 127 bases not found in genome assembly;Parent=gene-LOC117228946
NW_022900911.1	Gnomon	CDS	8661551	8661614	.	+	0	Name=XP_033340941.1;ID=cds-XP_033340941.1;Dbxref=GeneID:117228944%2CGenbank:XP_033340941.1;Parent=rna-XM_033485050.1
NW_022900911.1	Gnomon	CDS	8661688	8662040	.	+	0	Name=XP_033340941.1;ID=cds-XP_033340941.1;Dbxref=GeneID:117228944%2CGenbank:XP_033340941.1;Parent=rna-XM_033485050.1
NW_022900911.1	Gnomon	CDS	8662122	8662268	.	+	0	Name=XP_033340941.1;ID=cds-XP_033340941.1;Dbxref=GeneID:117228944%2CGenbank:XP_033340941.1;Parent=rna-XM_033485050.1
NW_022900911.1	Gnomon	CDS	8662342	8662618	.	+	0	Name=XP_033340941.1;ID=cds-XP_033340941.1;Dbxref=GeneID:117228944%2CGenbank:XP_033340941.1;Parent=rna-XM_033485050.1
NW_022900911.1	Gnomon	CDS	8662678	8662871	.	+	0	Name=XP_033340941.1;ID=cds-XP_033340941.1;Dbxref=GeneID:117228944%2CGenbank:XP_033340941.1;Parent=rna-XM_033485050.1
NW_022900911.1	Gnomon	CDS	8663010	8663332	.	+	0	Name=XP_033340941.1;ID=cds-XP_033340941.1;Dbxref=GeneID:117228944%2CGenbank:XP_033340941.1;Parent=rna-XM_033485050.1
NW_022900911.1	Gnomon	CDS	8663406	8663581	.	+	0	Name=XP_033340941.1;ID=cds-XP_033340941.1;Dbxref=GeneID:117228944%2CGenbank:XP_033340941.1;Parent=rna-XM_033485050.1
NW_022900911.1	Gnomon	CDS	8663654	8663821	.	+	0	Name=XP_033340941.1;ID=cds-XP_033340941.1;Dbxref=GeneID:117228944%2CGenbank:XP_033340941.1;Parent=rna-XM_033485050.1
NW_022900911.1	Gnomon	CDS	8663928	8663998	.	+	0	Name=XP_033340941.1;ID=cds-XP_033340941.1;Dbxref=GeneID:117228944%2CGenbank:XP_033340941.1;Parent=rna-XM_033485050.1
NW_022900911.1	Gnomon	mRNA	1256476	1299888	.	+	.	Name=XM_033484717.1;ID=rna-XM_033484717.1;Dbxref=GeneID:117228747%2CGenbank:XM_033484717.1;Parent=gene-LOC117228747
NW_022900911.1	Gnomon	exon	2653947	2653998	.	+	.	ID=exon-XM_033484971.1-2;Dbxref=GeneID:117228891%2CGenbank:XM_033484971.1;Parent=rna-XM_033484971.1
NW_022900911.1	Gnomon	exon	2657337	2657527	.	+	.	ID=exon-XM_033484971.1-3;Dbxref=GeneID:117228891%2CGenbank:XM_033484971.1;Parent=rna-XM_033484971.1
NW_022900911.1	Gnomon	exon	2657703	2657855	.	+	.	ID=exon-XM_033484971.1-4;Dbxref=GeneID:117228891%2CGenbank:XM_033484971.1;Parent=rna-XM_033484971.1
NW_022900911.1	Gnomon	exon	2658256	2658935	.	+	.	ID=exon-XM_033484971.1-5;Dbxref=GeneID:117228891%2CGenbank:XM_033484971.1;Parent=rna-XM_033484971.1
NW_022900911.1	Gnomon	exon	2652831	2653245	.	+	.	ID=exon-XM_033484971.1-1;Dbxref=GeneID:117228891%2CGenbank:XM_033484971.1;Parent=rna-XM_033484971.1
NW_022900911.1	Gnomon	mRNA	2581665	2639611	.	+	.	Name=XM_033484957.1;ID=rna-XM_033484957.1;Dbxref=GeneID:117228886%2CGenbank:XM_033484957.1;Parent=gene-LOC117228886
NW_022900911.1	Gnomon	CDS	247277	248206	.	-	0	Name=XP_033340701.1;ID=cds-XP_033340701.1;Dbxref=GeneID:117228805%2CGenbank:XP_033340701.1;Parent=rna-XM_033484810.1
NW_022900911.1	Gnomon	mRNA	449722	455763	.	+	.	Name=XM_033485150.1;ID=rna-XM_033485150.1;Dbxref=GeneID:117229010%2CGenbank:XM_033485150.1;Parent=gene-LOC117229010
NW_022900911.1	Gnomon	CDS	931247	931278	.	-	0	Name=XP_033340691.1;ID=cds-XP_033340691.1;Dbxref=GeneID:117228798%2CGenbank:XP_033340691.1;Parent=rna-XM_033484800.1
NW_022900911.1	Gnomon	CDS	928626	928824	.	-	0	Name=XP_033340691.1;ID=cds-XP_033340691.1;Dbxref=GeneID:117228798%2CGenbank:XP_033340691.1;Parent=rna-XM_033484800.1
NW_022900911.1	Gnomon	CDS	928073	928182	.	-	0	Name=XP_033340691.1;ID=cds-XP_033340691.1;Dbxref=GeneID:117228798%2CGenbank:XP_033340691.1;Parent=rna-XM_033484800.1
NW_022900911.1	Gnomon	CDS	927358	927516	.	-	0	Name=XP_033340691.1;ID=cds-XP_033340691.1;Dbxref=GeneID:117228798%2CGenbank:XP_033340691.1;Parent=rna-XM_033484800.1
NW_022900911.1	Gnomon	CDS	926170	926370	.	-	0	Name=XP_033340691.1;ID=cds-XP_033340691.1;Dbxref=GeneID:117228798%2CGenbank:XP_033340691.1;Parent=rna-XM_033484800.1
NW_022900911.1	Gnomon	CDS	923775	923964	.	-	0	Name=XP_033340691.1;ID=cds-XP_033340691.1;Dbxref=GeneID:117228798%2CGenbank:XP_033340691.1;Parent=rna-XM_033484800.1
NW_022900911.1	Gnomon	CDS	920043	920159	.	-	0	Name=XP_033340691.1;ID=cds-XP_033340691.1;Dbxref=GeneID:117228798%2CGenbank:XP_033340691.1;Parent=rna-XM_033484800.1
NW_022900911.1	Gnomon	CDS	919423	919640	.	-	0	Name=XP_033340691.1;ID=cds-XP_033340691.1;Dbxref=GeneID:117228798%2CGenbank:XP_033340691.1;Parent=rna-XM_033484800.1
NW_022900911.1	Gnomon	CDS	918796	918898	.	-	0	Name=XP_033340691.1;ID=cds-XP_033340691.1;Dbxref=GeneID:117228798%2CGenbank:XP_033340691.1;Parent=rna-XM_033484800.1
NW_022900911.1	Gnomon	CDS	2581913	2582119	.	+	0	Name=XP_033340847.1;ID=cds-XP_033340847.1;Dbxref=GeneID:117228886%2CGenbank:XP_033340847.1;Parent=rna-XM_033484956.1
NW_022900911.1	Gnomon	CDS	2584135	2584278	.	+	0	Name=XP_033340847.1;ID=cds-XP_033340847.1;Dbxref=GeneID:117228886%2CGenbank:XP_033340847.1;Parent=rna-XM_033484956.1
NW_022900911.1	Gnomon	CDS	2585232	2585388	.	+	0	Name=XP_033340847.1;ID=cds-XP_033340847.1;Dbxref=GeneID:117228886%2CGenbank:XP_033340847.1;Parent=rna-XM_033484956.1
NW_022900911.1	Gnomon	CDS	2586266	2586492	.	+	0	Name=XP_033340847.1;ID=cds-XP_033340847.1;Dbxref=GeneID:117228886%2CGenbank:XP_033340847.1;Parent=rna-XM_033484956.1
NW_022900911.1	Gnomon	CDS	2587195	2587258	.	+	0	Name=XP_033340847.1;ID=cds-XP_033340847.1;Dbxref=GeneID:117228886%2CGenbank:XP_033340847.1;Parent=rna-XM_033484956.1
NW_022900911.1	Gnomon	CDS	2587679	2587777	.	+	0	Name=XP_033340847.1;ID=cds-XP_033340847.1;Dbxref=GeneID:117228886%2CGenbank:XP_033340847.1;Parent=rna-XM_033484956.1
NW_022900911.1	Gnomon	CDS	2590402	2590505	.	+	0	Name=XP_033340847.1;ID=cds-XP_033340847.1;Dbxref=GeneID:117228886%2CGenbank:XP_033340847.1;Parent=rna-XM_033484956.1
NW_022900911.1	Gnomon	CDS	2594493	2594630	.	+	0	Name=XP_033340847.1;ID=cds-XP_033340847.1;Dbxref=GeneID:117228886%2CGenbank:XP_033340847.1;Parent=rna-XM_033484956.1
NW_022900911.1	Gnomon	CDS	2595857	2596126	.	+	0	Name=XP_033340847.1;ID=cds-XP_033340847.1;Dbxref=GeneID:117228886%2CGenbank:XP_033340847.1;Parent=rna-XM_033484956.1
NW_022900911.1	Gnomon	CDS	2599936	2600106	.	+	0	Name=XP_033340847.1;ID=cds-XP_033340847.1;Dbxref=GeneID:117228886%2CGenbank:XP_033340847.1;Parent=rna-XM_033484956.1
NW_022900911.1	Gnomon	CDS	2607960	2608139	.	+	0	Name=XP_033340847.1;ID=cds-XP_033340847.1;Dbxref=GeneID:117228886%2CGenbank:XP_033340847.1;Parent=rna-XM_033484956.1
NW_022900911.1	Gnomon	CDS	2608673	2609088	.	+	0	Name=XP_033340847.1;ID=cds-XP_033340847.1;Dbxref=GeneID:117228886%2CGenbank:XP_033340847.1;Parent=rna-XM_033484956.1
NW_022900911.1	Gnomon	CDS	2609657	2609774	.	+	0	Name=XP_033340847.1;ID=cds-XP_033340847.1;Dbxref=GeneID:117228886%2CGenbank:XP_033340847.1;Parent=rna-XM_033484956.1
NW_022900911.1	Gnomon	CDS	2612893	2613156	.	+	0	Name=XP_033340847.1;ID=cds-XP_033340847.1;Dbxref=GeneID:117228886%2CGenbank:XP_033340847.1;Parent=rna-XM_033484956.1
NW_022900911.1	Gnomon	CDS	2618163	2618372	.	+	0	Name=XP_033340847.1;ID=cds-XP_033340847.1;Dbxref=GeneID:117228886%2CGenbank:XP_033340847.1;Parent=rna-XM_033484956.1
NW_022900911.1	Gnomon	CDS	2625222	2625595	.	+	0	Name=XP_033340847.1;ID=cds-XP_033340847.1;Dbxref=GeneID:117228886%2CGenbank:XP_033340847.1;Parent=rna-XM_033484956.1
NW_022900911.1	Gnomon	CDS	2626918	2627146	.	+	0	Name=XP_033340847.1;ID=cds-XP_033340847.1;Dbxref=GeneID:117228886%2CGenbank:XP_033340847.1;Parent=rna-XM_033484956.1
NW_022900911.1	Gnomon	CDS	2627883	2628166	.	+	0	Name=XP_033340847.1;ID=cds-XP_033340847.1;Dbxref=GeneID:117228886%2CGenbank:XP_033340847.1;Parent=rna-XM_033484956.1
NW_022900911.1	Gnomon	CDS	2628987	2629065	.	+	0	Name=XP_033340847.1;ID=cds-XP_033340847.1;Dbxref=GeneID:117228886%2CGenbank:XP_033340847.1;Parent=rna-XM_033484956.1
NW_022900911.1	Gnomon	CDS	2630690	2631419	.	+	0	Name=XP_033340847.1;ID=cds-XP_033340847.1;Dbxref=GeneID:117228886%2CGenbank:XP_033340847.1;Parent=rna-XM_033484956.1
NW_022900911.1	Gnomon	CDS	2632377	2632738	.	+	0	Name=XP_033340847.1;ID=cds-XP_033340847.1;Dbxref=GeneID:117228886%2CGenbank:XP_033340847.1;Parent=rna-XM_033484956.1
NW_022900911.1	Gnomon	CDS	2632878	2633273	.	+	0	Name=XP_033340847.1;ID=cds-XP_033340847.1;Dbxref=GeneID:117228886%2CGenbank:XP_033340847.1;Parent=rna-XM_033484956.1
NW_022900911.1	Gnomon	CDS	2633861	2634205	.	+	0	Name=XP_033340847.1;ID=cds-XP_033340847.1;Dbxref=GeneID:117228886%2CGenbank:XP_033340847.1;Parent=rna-XM_033484956.1
NW_022900911.1	Gnomon	CDS	2635736	2635984	.	+	0	Name=XP_033340847.1;ID=cds-XP_033340847.1;Dbxref=GeneID:117228886%2CGenbank:XP_033340847.1;Parent=rna-XM_033484956.1
NW_022900911.1	Gnomon	CDS	2639117	2639200	.	+	0	Name=XP_033340847.1;ID=cds-XP_033340847.1;Dbxref=GeneID:117228886%2CGenbank:XP_033340847.1;Parent=rna-XM_033484956.1
NW_022900911.1	Gnomon	exon	2069786	2070358	.	-	.	ID=exon-XM_033484647.1-1;Dbxref=GeneID:117228704%2CGenbank:XM_033484647.1;Parent=rna-XM_033484647.1
NW_022900911.1	Gnomon	exon	2055189	2055431	.	-	.	ID=exon-XM_033484647.1-2;Dbxref=GeneID:117228704%2CGenbank:XM_033484647.1;Parent=rna-XM_033484647.1
NW_022900911.1	Gnomon	exon	2052087	2052478	.	-	.	ID=exon-XM_033484647.1-3;Dbxref=GeneID:117228704%2CGenbank:XM_033484647.1;Parent=rna-XM_033484647.1
NW_022900911.1	Gnomon	exon	2048316	2048582	.	-	.	ID=exon-XM_033484647.1-4;Dbxref=GeneID:117228704%2CGenbank:XM_033484647.1;Parent=rna-XM_033484647.1
NW_022900911.1	Gnomon	exon	2046055	2046444	.	-	.	ID=exon-XM_033484647.1-5;Dbxref=GeneID:117228704%2CGenbank:XM_033484647.1;Parent=rna-XM_033484647.1
NW_022900911.1	Gnomon	exon	2039950	2045383	.	-	.	ID=exon-XM_033484647.1-6;Dbxref=GeneID:117228704%2CGenbank:XM_033484647.1;Parent=rna-XM_033484647.1
NW_022900911.1	Gnomon	CDS	1295184	1297148	.	+	0	Name=XP_033340607.1;ID=cds-XP_033340607.1;Dbxref=GeneID:117228747%2CGenbank:XP_033340607.1;Parent=rna-XM_033484716.1
NW_022900911.1	Gnomon	exon	8663654	8663821	.	+	.	ID=exon-XM_033485054.1-10;Dbxref=GeneID:117228944%2CGenbank:XM_033485054.1;Parent=rna-XM_033485054.1
NW_022900911.1	Gnomon	exon	8663928	8664242	.	+	.	ID=exon-XM_033485054.1-11;Dbxref=GeneID:117228944%2CGenbank:XM_033485054.1;Parent=rna-XM_033485054.1
NW_022900911.1	Gnomon	exon	941170	941461	.	+	.	ID=exon-XM_033484871.1-1;Dbxref=GeneID:117228853%2CGenbank:XM_033484871.1;Parent=rna-XM_033484871.1
NW_022900911.1	Gnomon	exon	942440	942732	.	+	.	ID=exon-XM_033484871.1-2;Dbxref=GeneID:117228853%2CGenbank:XM_033484871.1;Parent=rna-XM_033484871.1
NW_022900911.1	Gnomon	CDS	3068194	3068259	.	-	0	Name=XP_033340597.1;ID=cds-XP_033340597.1;Dbxref=GeneID:117228738%2CGenbank:XP_033340597.1;Parent=rna-XM_033484706.1
NW_022900911.1	Gnomon	CDS	3041871	3042053	.	-	0	Name=XP_033340597.1;ID=cds-XP_033340597.1;Dbxref=GeneID:117228738%2CGenbank:XP_033340597.1;Parent=rna-XM_033484706.1
NW_022900911.1	Gnomon	CDS	3040377	3040641	.	-	0	Name=XP_033340597.1;ID=cds-XP_033340597.1;Dbxref=GeneID:117228738%2CGenbank:XP_033340597.1;Parent=rna-XM_033484706.1
NW_022900911.1	Gnomon	CDS	3039374	3039399	.	-	0	Name=XP_033340597.1;ID=cds-XP_033340597.1;Dbxref=GeneID:117228738%2CGenbank:XP_033340597.1;Parent=rna-XM_033484706.1
NW_022900911.1	Gnomon	exon	5204541	5205142	.	-	.	ID=exon-XM_033484847.1-2;Dbxref=GeneID:117228837%2CGenbank:XM_033484847.1;Parent=rna-XM_033484847.1
NW_022900911.1	Gnomon	exon	5199551	5200033	.	-	.	ID=exon-XM_033484847.1-3;Dbxref=GeneID:117228837%2CGenbank:XM_033484847.1;Parent=rna-XM_033484847.1
NW_022900911.1	Gnomon	exon	5213984	5214289	.	-	.	ID=exon-XM_033484847.1-1;Dbxref=GeneID:117228837%2CGenbank:XM_033484847.1;Parent=rna-XM_033484847.1
NW_022900911.1	Gnomon	mRNA	2581665	2639611	.	+	.	Name=XM_033484954.1;ID=rna-XM_033484954.1;Dbxref=GeneID:117228886%2CGenbank:XM_033484954.1;Parent=gene-LOC117228886
NW_022900911.1	Gnomon	exon	7797754	7797919	.	-	.	ID=exon-XR_004492425.1-1;Dbxref=GeneID:117228993%2CGenbank:XR_004492425.1;Parent=rna-XR_004492425.1
NW_022900911.1	Gnomon	exon	7782566	7782744	.	-	.	ID=exon-XR_004492425.1-2;Dbxref=GeneID:117228993%2CGenbank:XR_004492425.1;Parent=rna-XR_004492425.1
NW_022900911.1	Gnomon	exon	7781956	7782262	.	-	.	ID=exon-XR_004492425.1-3;Dbxref=GeneID:117228993%2CGenbank:XR_004492425.1;Parent=rna-XR_004492425.1
NW_022900911.1	Gnomon	mRNA	8661072	8664015	.	+	.	Name=XM_033485053.1;ID=rna-XM_033485053.1;Dbxref=GeneID:117228944%2CGenbank:XM_033485053.1;Parent=gene-LOC117228944
NW_022900911.1	cmsearch	exon	7737231	7737350	.	-	.	ID=exon-XR_004492450.1-1;Dbxref=GeneID:117229051%2CRFAM:RF00001%2CGenbank:XR_004492450.1;Parent=rna-XR_004492450.1
NW_022900911.1	Gnomon	mRNA	2875670	2878916	.	+	.	Name=XM_033485199.1;ID=rna-XM_033485199.1;Dbxref=GeneID:117229040%2CGenbank:XM_033485199.1;Parent=gene-LOC117229040
NW_022900911.1	Gnomon	CDS	452222	452344	.	+	0	Name=XP_033341041.1;ID=cds-XP_033341041.1;Dbxref=GeneID:117229010%2CGenbank:XP_033341041.1;Parent=rna-XM_033485150.1
NW_022900911.1	Gnomon	CDS	452561	452945	.	+	0	Name=XP_033341041.1;ID=cds-XP_033341041.1;Dbxref=GeneID:117229010%2CGenbank:XP_033341041.1;Parent=rna-XM_033485150.1
NW_022900911.1	Gnomon	CDS	453041	453445	.	+	0	Name=XP_033341041.1;ID=cds-XP_033341041.1;Dbxref=GeneID:117229010%2CGenbank:XP_033341041.1;Parent=rna-XM_033485150.1
NW_022900911.1	Gnomon	CDS	453712	453841	.	+	0	Name=XP_033341041.1;ID=cds-XP_033341041.1;Dbxref=GeneID:117229010%2CGenbank:XP_033341041.1;Parent=rna-XM_033485150.1
NW_022900911.1	Gnomon	CDS	454931	454993	.	+	0	Name=XP_033341041.1;ID=cds-XP_033341041.1;Dbxref=GeneID:117229010%2CGenbank:XP_033341041.1;Parent=rna-XM_033485150.1
NW_022900911.1	Gnomon	CDS	455068	455206	.	+	0	Name=XP_033341041.1;ID=cds-XP_033341041.1;Dbxref=GeneID:117229010%2CGenbank:XP_033341041.1;Parent=rna-XM_033485150.1
NW_022900911.1	Gnomon	CDS	455337	455507	.	+	0	Name=XP_033341041.1;ID=cds-XP_033341041.1;Dbxref=GeneID:117229010%2CGenbank:XP_033341041.1;Parent=rna-XM_033485150.1
NW_022900911.1	Gnomon	lnc_RNA	1525111	1525875	.	+	.	Name=XR_004492419.1;ID=rna-XR_004492419.1;Dbxref=GeneID:117228983%2CGenbank:XR_004492419.1;Parent=gene-LOC117228983
NW_022900911.1	Gnomon	CDS	8661551	8661614	.	+	0	Name=XP_033340942.1;ID=cds-XP_033340942.1;Dbxref=GeneID:117228944%2CGenbank:XP_033340942.1;Parent=rna-XM_033485051.1
NW_022900911.1	Gnomon	CDS	8661688	8662040	.	+	0	Name=XP_033340942.1;ID=cds-XP_033340942.1;Dbxref=GeneID:117228944%2CGenbank:XP_033340942.1;Parent=rna-XM_033485051.1
NW_022900911.1	Gnomon	CDS	8662122	8662268	.	+	0	Name=XP_033340942.1;ID=cds-XP_033340942.1;Dbxref=GeneID:117228944%2CGenbank:XP_033340942.1;Parent=rna-XM_033485051.1
NW_022900911.1	Gnomon	CDS	8662342	8662618	.	+	0	Name=XP_033340942.1;ID=cds-XP_033340942.1;Dbxref=GeneID:117228944%2CGenbank:XP_033340942.1;Parent=rna-XM_033485051.1
NW_022900911.1	Gnomon	CDS	8662678	8662871	.	+	0	Name=XP_033340942.1;ID=cds-XP_033340942.1;Dbxref=GeneID:117228944%2CGenbank:XP_033340942.1;Parent=rna-XM_033485051.1
NW_022900911.1	Gnomon	CDS	8663010	8663332	.	+	0	Name=XP_033340942.1;ID=cds-XP_033340942.1;Dbxref=GeneID:117228944%2CGenbank:XP_033340942.1;Parent=rna-XM_033485051.1
NW_022900911.1	Gnomon	CDS	8663406	8663581	.	+	0	Name=XP_033340942.1;ID=cds-XP_033340942.1;Dbxref=GeneID:117228944%2CGenbank:XP_033340942.1;Parent=rna-XM_033485051.1
NW_022900911.1	Gnomon	CDS	8663654	8663821	.	+	0	Name=XP_033340942.1;ID=cds-XP_033340942.1;Dbxref=GeneID:117228944%2CGenbank:XP_033340942.1;Parent=rna-XM_033485051.1
NW_022900911.1	Gnomon	CDS	8663928	8663998	.	+	0	Name=XP_033340942.1;ID=cds-XP_033340942.1;Dbxref=GeneID:117228944%2CGenbank:XP_033340942.1;Parent=rna-XM_033485051.1
NW_022900911.1	Gnomon	CDS	928626	928742	.	-	0	Name=XP_033340692.1;ID=cds-XP_033340692.1;Dbxref=GeneID:117228798%2CGenbank:XP_033340692.1;Parent=rna-XM_033484801.1
NW_022900911.1	Gnomon	CDS	928073	928182	.	-	0	Name=XP_033340692.1;ID=cds-XP_033340692.1;Dbxref=GeneID:117228798%2CGenbank:XP_033340692.1;Parent=rna-XM_033484801.1
NW_022900911.1	Gnomon	CDS	927358	927516	.	-	0	Name=XP_033340692.1;ID=cds-XP_033340692.1;Dbxref=GeneID:117228798%2CGenbank:XP_033340692.1;Parent=rna-XM_033484801.1
NW_022900911.1	Gnomon	CDS	926170	926370	.	-	0	Name=XP_033340692.1;ID=cds-XP_033340692.1;Dbxref=GeneID:117228798%2CGenbank:XP_033340692.1;Parent=rna-XM_033484801.1
NW_022900911.1	Gnomon	CDS	923775	923964	.	-	0	Name=XP_033340692.1;ID=cds-XP_033340692.1;Dbxref=GeneID:117228798%2CGenbank:XP_033340692.1;Parent=rna-XM_033484801.1
NW_022900911.1	Gnomon	CDS	920043	920159	.	-	0	Name=XP_033340692.1;ID=cds-XP_033340692.1;Dbxref=GeneID:117228798%2CGenbank:XP_033340692.1;Parent=rna-XM_033484801.1
NW_022900911.1	Gnomon	CDS	919423	919640	.	-	0	Name=XP_033340692.1;ID=cds-XP_033340692.1;Dbxref=GeneID:117228798%2CGenbank:XP_033340692.1;Parent=rna-XM_033484801.1
NW_022900911.1	Gnomon	CDS	918796	918898	.	-	0	Name=XP_033340692.1;ID=cds-XP_033340692.1;Dbxref=GeneID:117228798%2CGenbank:XP_033340692.1;Parent=rna-XM_033484801.1
NW_022900911.1	Gnomon	CDS	243688	244045	.	+	0	Name=XP_033340702.1;ID=cds-XP_033340702.1;Dbxref=GeneID:117228806%2CGenbank:XP_033340702.1;Parent=rna-XM_033484811.1
NW_022900911.1	Gnomon	CDS	244118	244290	.	+	0	Name=XP_033340702.1;ID=cds-XP_033340702.1;Dbxref=GeneID:117228806%2CGenbank:XP_033340702.1;Parent=rna-XM_033484811.1
NW_022900911.1	Gnomon	CDS	2581913	2582119	.	+	0	Name=XP_033340848.1;ID=cds-XP_033340848.1;Dbxref=GeneID:117228886%2CGenbank:XP_033340848.1;Parent=rna-XM_033484957.1
NW_022900911.1	Gnomon	CDS	2584135	2584278	.	+	0	Name=XP_033340848.1;ID=cds-XP_033340848.1;Dbxref=GeneID:117228886%2CGenbank:XP_033340848.1;Parent=rna-XM_033484957.1
NW_022900911.1	Gnomon	CDS	2585232	2585388	.	+	0	Name=XP_033340848.1;ID=cds-XP_033340848.1;Dbxref=GeneID:117228886%2CGenbank:XP_033340848.1;Parent=rna-XM_033484957.1
NW_022900911.1	Gnomon	CDS	2586266	2586492	.	+	0	Name=XP_033340848.1;ID=cds-XP_033340848.1;Dbxref=GeneID:117228886%2CGenbank:XP_033340848.1;Parent=rna-XM_033484957.1
NW_022900911.1	Gnomon	CDS	2587195	2587258	.	+	0	Name=XP_033340848.1;ID=cds-XP_033340848.1;Dbxref=GeneID:117228886%2CGenbank:XP_033340848.1;Parent=rna-XM_033484957.1
NW_022900911.1	Gnomon	CDS	2587679	2587777	.	+	0	Name=XP_033340848.1;ID=cds-XP_033340848.1;Dbxref=GeneID:117228886%2CGenbank:XP_033340848.1;Parent=rna-XM_033484957.1
NW_022900911.1	Gnomon	CDS	2592310	2592413	.	+	0	Name=XP_033340848.1;ID=cds-XP_033340848.1;Dbxref=GeneID:117228886%2CGenbank:XP_033340848.1;Parent=rna-XM_033484957.1
NW_022900911.1	Gnomon	CDS	2594493	2594630	.	+	0	Name=XP_033340848.1;ID=cds-XP_033340848.1;Dbxref=GeneID:117228886%2CGenbank:XP_033340848.1;Parent=rna-XM_033484957.1
NW_022900911.1	Gnomon	CDS	2595857	2596126	.	+	0	Name=XP_033340848.1;ID=cds-XP_033340848.1;Dbxref=GeneID:117228886%2CGenbank:XP_033340848.1;Parent=rna-XM_033484957.1
NW_022900911.1	Gnomon	CDS	2601472	2601642	.	+	0	Name=XP_033340848.1;ID=cds-XP_033340848.1;Dbxref=GeneID:117228886%2CGenbank:XP_033340848.1;Parent=rna-XM_033484957.1
NW_022900911.1	Gnomon	CDS	2607960	2608139	.	+	0	Name=XP_033340848.1;ID=cds-XP_033340848.1;Dbxref=GeneID:117228886%2CGenbank:XP_033340848.1;Parent=rna-XM_033484957.1
NW_022900911.1	Gnomon	CDS	2608673	2609088	.	+	0	Name=XP_033340848.1;ID=cds-XP_033340848.1;Dbxref=GeneID:117228886%2CGenbank:XP_033340848.1;Parent=rna-XM_033484957.1
NW_022900911.1	Gnomon	CDS	2610508	2610628	.	+	0	Name=XP_033340848.1;ID=cds-XP_033340848.1;Dbxref=GeneID:117228886%2CGenbank:XP_033340848.1;Parent=rna-XM_033484957.1
NW_022900911.1	Gnomon	CDS	2612893	2613156	.	+	0	Name=XP_033340848.1;ID=cds-XP_033340848.1;Dbxref=GeneID:117228886%2CGenbank:XP_033340848.1;Parent=rna-XM_033484957.1
NW_022900911.1	Gnomon	CDS	2618163	2618372	.	+	0	Name=XP_033340848.1;ID=cds-XP_033340848.1;Dbxref=GeneID:117228886%2CGenbank:XP_033340848.1;Parent=rna-XM_033484957.1
NW_022900911.1	Gnomon	CDS	2625222	2625595	.	+	0	Name=XP_033340848.1;ID=cds-XP_033340848.1;Dbxref=GeneID:117228886%2CGenbank:XP_033340848.1;Parent=rna-XM_033484957.1
NW_022900911.1	Gnomon	CDS	2626918	2627146	.	+	0	Name=XP_033340848.1;ID=cds-XP_033340848.1;Dbxref=GeneID:117228886%2CGenbank:XP_033340848.1;Parent=rna-XM_033484957.1
NW_022900911.1	Gnomon	CDS	2627883	2628166	.	+	0	Name=XP_033340848.1;ID=cds-XP_033340848.1;Dbxref=GeneID:117228886%2CGenbank:XP_033340848.1;Parent=rna-XM_033484957.1
NW_022900911.1	Gnomon	CDS	2629464	2629542	.	+	0	Name=XP_033340848.1;ID=cds-XP_033340848.1;Dbxref=GeneID:117228886%2CGenbank:XP_033340848.1;Parent=rna-XM_033484957.1
NW_022900911.1	Gnomon	CDS	2630690	2631419	.	+	0	Name=XP_033340848.1;ID=cds-XP_033340848.1;Dbxref=GeneID:117228886%2CGenbank:XP_033340848.1;Parent=rna-XM_033484957.1
NW_022900911.1	Gnomon	CDS	2632377	2632738	.	+	0	Name=XP_033340848.1;ID=cds-XP_033340848.1;Dbxref=GeneID:117228886%2CGenbank:XP_033340848.1;Parent=rna-XM_033484957.1
NW_022900911.1	Gnomon	CDS	2632878	2633273	.	+	0	Name=XP_033340848.1;ID=cds-XP_033340848.1;Dbxref=GeneID:117228886%2CGenbank:XP_033340848.1;Parent=rna-XM_033484957.1
NW_022900911.1	Gnomon	CDS	2633861	2634205	.	+	0	Name=XP_033340848.1;ID=cds-XP_033340848.1;Dbxref=GeneID:117228886%2CGenbank:XP_033340848.1;Parent=rna-XM_033484957.1
NW_022900911.1	Gnomon	CDS	2635736	2635984	.	+	0	Name=XP_033340848.1;ID=cds-XP_033340848.1;Dbxref=GeneID:117228886%2CGenbank:XP_033340848.1;Parent=rna-XM_033484957.1
NW_022900911.1	Gnomon	CDS	2637407	2637448	.	+	0	Name=XP_033340848.1;ID=cds-XP_033340848.1;Dbxref=GeneID:117228886%2CGenbank:XP_033340848.1;Parent=rna-XM_033484957.1
NW_022900911.1	Gnomon	exon	277260	277327	.	+	.	ID=exon-XM_033485076.1-3;Dbxref=GeneID:117228961%2CGenbank:XM_033485076.1;Parent=rna-XM_033485076.1
NW_022900911.1	Gnomon	exon	277393	277625	.	+	.	ID=exon-XM_033485076.1-4;Dbxref=GeneID:117228961%2CGenbank:XM_033485076.1;Parent=rna-XM_033485076.1
NW_022900911.1	Gnomon	exon	276512	276918	.	+	.	ID=exon-XM_033485076.1-1;Dbxref=GeneID:117228961%2CGenbank:XM_033485076.1;Parent=rna-XM_033485076.1
NW_022900911.1	Gnomon	exon	276985	277150	.	+	.	ID=exon-XM_033485076.1-2;Dbxref=GeneID:117228961%2CGenbank:XM_033485076.1;Parent=rna-XM_033485076.1
NW_022900911.1	Gnomon	CDS	1295184	1297148	.	+	0	Name=XP_033340608.1;ID=cds-XP_033340608.1;Dbxref=GeneID:117228747%2CGenbank:XP_033340608.1;Parent=rna-XM_033484717.1
NW_022900911.1	Gnomon	CDS	3170029	3170034	.	-	0	Name=XP_033340598.1;ID=cds-XP_033340598.1;Dbxref=GeneID:117228738%2CGenbank:XP_033340598.1;Parent=rna-XM_033484707.1
NW_022900911.1	Gnomon	CDS	3041871	3042053	.	-	0	Name=XP_033340598.1;ID=cds-XP_033340598.1;Dbxref=GeneID:117228738%2CGenbank:XP_033340598.1;Parent=rna-XM_033484707.1
NW_022900911.1	Gnomon	CDS	3040377	3040641	.	-	0	Name=XP_033340598.1;ID=cds-XP_033340598.1;Dbxref=GeneID:117228738%2CGenbank:XP_033340598.1;Parent=rna-XM_033484707.1
NW_022900911.1	Gnomon	CDS	3039374	3039399	.	-	0	Name=XP_033340598.1;ID=cds-XP_033340598.1;Dbxref=GeneID:117228738%2CGenbank:XP_033340598.1;Parent=rna-XM_033484707.1
NW_022900911.1	Gnomon	CDS	452222	452344	.	+	0	Name=XP_033341042.1;ID=cds-XP_033341042.1;Dbxref=GeneID:117229010%2CGenbank:XP_033341042.1;Parent=rna-XM_033485151.1
NW_022900911.1	Gnomon	CDS	452561	452945	.	+	0	Name=XP_033341042.1;ID=cds-XP_033341042.1;Dbxref=GeneID:117229010%2CGenbank:XP_033341042.1;Parent=rna-XM_033485151.1
NW_022900911.1	Gnomon	CDS	453041	453445	.	+	0	Name=XP_033341042.1;ID=cds-XP_033341042.1;Dbxref=GeneID:117229010%2CGenbank:XP_033341042.1;Parent=rna-XM_033485151.1
NW_022900911.1	Gnomon	CDS	453712	453841	.	+	0	Name=XP_033341042.1;ID=cds-XP_033341042.1;Dbxref=GeneID:117229010%2CGenbank:XP_033341042.1;Parent=rna-XM_033485151.1
NW_022900911.1	Gnomon	CDS	454931	454993	.	+	0	Name=XP_033341042.1;ID=cds-XP_033341042.1;Dbxref=GeneID:117229010%2CGenbank:XP_033341042.1;Parent=rna-XM_033485151.1
NW_022900911.1	Gnomon	CDS	455068	455206	.	+	0	Name=XP_033341042.1;ID=cds-XP_033341042.1;Dbxref=GeneID:117229010%2CGenbank:XP_033341042.1;Parent=rna-XM_033485151.1
NW_022900911.1	Gnomon	CDS	455337	455507	.	+	0	Name=XP_033341042.1;ID=cds-XP_033341042.1;Dbxref=GeneID:117229010%2CGenbank:XP_033341042.1;Parent=rna-XM_033485151.1
NW_022900911.1	Gnomon	exon	342444	344941	.	-	.	ID=exon-XM_033485175.1-1;Dbxref=GeneID:117229026%2CGenbank:XM_033485175.1;Parent=rna-XM_033485175.1
NW_022900911.1	Gnomon	exon	1590400	1590768	.	-	.	ID=exon-XM_033484823.1-2;Dbxref=GeneID:117228818%2CGenbank:XM_033484823.1;Parent=rna-XM_033484823.1
NW_022900911.1	Gnomon	exon	1590067	1590323	.	-	.	ID=exon-XM_033484823.1-3;Dbxref=GeneID:117228818%2CGenbank:XM_033484823.1;Parent=rna-XM_033484823.1
NW_022900911.1	Gnomon	exon	1590865	1591417	.	-	.	ID=exon-XM_033484823.1-1;Dbxref=GeneID:117228818%2CGenbank:XM_033484823.1;Parent=rna-XM_033484823.1
NW_022900911.1	Gnomon	exon	1589497	1589985	.	-	.	ID=exon-XM_033484823.1-4;Dbxref=GeneID:117228818%2CGenbank:XM_033484823.1;Parent=rna-XM_033484823.1
NW_022900911.1	Gnomon	exon	5090777	5090883	.	+	.	ID=exon-XM_033484994.1-1;Dbxref=GeneID:117228909%2CGenbank:XM_033484994.1;Parent=rna-XM_033484994.1
NW_022900911.1	Gnomon	exon	5091710	5092360	.	+	.	ID=exon-XM_033484994.1-2;Dbxref=GeneID:117228909%2CGenbank:XM_033484994.1;Parent=rna-XM_033484994.1
NW_022900911.1	Gnomon	exon	5096251	5098013	.	+	.	ID=exon-XM_033484994.1-3;Dbxref=GeneID:117228909%2CGenbank:XM_033484994.1;Parent=rna-XM_033484994.1
NW_022900911.1	Gnomon	mRNA	8661072	8664242	.	+	.	Name=XM_033485054.1;ID=rna-XM_033485054.1;Dbxref=GeneID:117228944%2CGenbank:XM_033485054.1;Parent=gene-LOC117228944
NW_022900911.1	Gnomon	mRNA	2581665	2639611	.	+	.	Name=XM_033484955.1;ID=rna-XM_033484955.1;Dbxref=GeneID:117228886%2CGenbank:XM_033484955.1;Parent=gene-LOC117228886
NW_022900911.1	Gnomon	exon	2257980	2258267	.	-	.	ID=exon-XR_004492374.1-1;Dbxref=GeneID:117228810%2CGenbank:XR_004492374.1;Parent=rna-XR_004492374.1
NW_022900911.1	Gnomon	exon	2257395	2257717	.	-	.	ID=exon-XR_004492374.1-2;Dbxref=GeneID:117228810%2CGenbank:XR_004492374.1;Parent=rna-XR_004492374.1
NW_022900911.1	Gnomon	exon	2257110	2257325	.	-	.	ID=exon-XR_004492374.1-3;Dbxref=GeneID:117228810%2CGenbank:XR_004492374.1;Parent=rna-XR_004492374.1
NW_022900911.1	Gnomon	exon	2256821	2257023	.	-	.	ID=exon-XR_004492374.1-4;Dbxref=GeneID:117228810%2CGenbank:XR_004492374.1;Parent=rna-XR_004492374.1
NW_022900911.1	Gnomon	CDS	8661551	8661614	.	+	0	Name=XP_033340943.1;ID=cds-XP_033340943.1;Dbxref=GeneID:117228944%2CGenbank:XP_033340943.1;Parent=rna-XM_033485052.1
NW_022900911.1	Gnomon	CDS	8661688	8662040	.	+	0	Name=XP_033340943.1;ID=cds-XP_033340943.1;Dbxref=GeneID:117228944%2CGenbank:XP_033340943.1;Parent=rna-XM_033485052.1
NW_022900911.1	Gnomon	CDS	8662122	8662268	.	+	0	Name=XP_033340943.1;ID=cds-XP_033340943.1;Dbxref=GeneID:117228944%2CGenbank:XP_033340943.1;Parent=rna-XM_033485052.1
NW_022900911.1	Gnomon	CDS	8662342	8662618	.	+	0	Name=XP_033340943.1;ID=cds-XP_033340943.1;Dbxref=GeneID:117228944%2CGenbank:XP_033340943.1;Parent=rna-XM_033485052.1
NW_022900911.1	Gnomon	CDS	8662678	8662871	.	+	0	Name=XP_033340943.1;ID=cds-XP_033340943.1;Dbxref=GeneID:117228944%2CGenbank:XP_033340943.1;Parent=rna-XM_033485052.1
NW_022900911.1	Gnomon	CDS	8663010	8663332	.	+	0	Name=XP_033340943.1;ID=cds-XP_033340943.1;Dbxref=GeneID:117228944%2CGenbank:XP_033340943.1;Parent=rna-XM_033485052.1
NW_022900911.1	Gnomon	CDS	8663406	8663581	.	+	0	Name=XP_033340943.1;ID=cds-XP_033340943.1;Dbxref=GeneID:117228944%2CGenbank:XP_033340943.1;Parent=rna-XM_033485052.1
NW_022900911.1	Gnomon	CDS	8663654	8663821	.	+	0	Name=XP_033340943.1;ID=cds-XP_033340943.1;Dbxref=GeneID:117228944%2CGenbank:XP_033340943.1;Parent=rna-XM_033485052.1
NW_022900911.1	Gnomon	CDS	8663928	8663998	.	+	0	Name=XP_033340943.1;ID=cds-XP_033340943.1;Dbxref=GeneID:117228944%2CGenbank:XP_033340943.1;Parent=rna-XM_033485052.1
NW_022900911.1	Gnomon	mRNA	1256478	1299888	.	+	.	Name=XM_033484715.1;ID=rna-XM_033484715.1;Dbxref=GeneID:117228747%2CGenbank:XM_033484715.1;Parent=gene-LOC117228747
NW_022900911.1	Gnomon	exon	1661944	1662101	.	+	.	ID=exon-XM_033485099.1-1;Dbxref=GeneID:117228985%2CGenbank:XM_033485099.1;Parent=rna-XM_033485099.1
NW_022900911.1	Gnomon	exon	1662598	1662729	.	+	.	ID=exon-XM_033485099.1-2;Dbxref=GeneID:117228985%2CGenbank:XM_033485099.1;Parent=rna-XM_033485099.1
NW_022900911.1	Gnomon	exon	1663388	1663614	.	+	.	ID=exon-XM_033485099.1-3;Dbxref=GeneID:117228985%2CGenbank:XM_033485099.1;Parent=rna-XM_033485099.1
NW_022900911.1	Gnomon	exon	2635736	2635984	.	+	.	ID=exon-XM_033484924.1-24;Dbxref=GeneID:117228886%2CGenbank:XM_033484924.1;Parent=rna-XM_033484924.1
NW_022900911.1	Gnomon	exon	2639117	2639611	.	+	.	ID=exon-XM_033484924.1-25;Dbxref=GeneID:117228886%2CGenbank:XM_033484924.1;Parent=rna-XM_033484924.1
NW_022900911.1	Gnomon	exon	2618163	2618372	.	+	.	ID=exon-XM_033484924.1-15;Dbxref=GeneID:117228886%2CGenbank:XM_033484924.1;Parent=rna-XM_033484924.1
NW_022900911.1	Gnomon	exon	2625222	2625595	.	+	.	ID=exon-XM_033484924.1-16;Dbxref=GeneID:117228886%2CGenbank:XM_033484924.1;Parent=rna-XM_033484924.1
NW_022900911.1	Gnomon	exon	2610508	2610628	.	+	.	ID=exon-XM_033484924.1-13;Dbxref=GeneID:117228886%2CGenbank:XM_033484924.1;Parent=rna-XM_033484924.1
NW_022900911.1	Gnomon	exon	2612893	2613156	.	+	.	ID=exon-XM_033484924.1-14;Dbxref=GeneID:117228886%2CGenbank:XM_033484924.1;Parent=rna-XM_033484924.1
NW_022900911.1	Gnomon	exon	2629464	2629542	.	+	.	ID=exon-XM_033484924.1-19;Dbxref=GeneID:117228886%2CGenbank:XM_033484924.1;Parent=rna-XM_033484924.1
NW_022900911.1	Gnomon	exon	2626918	2627146	.	+	.	ID=exon-XM_033484924.1-17;Dbxref=GeneID:117228886%2CGenbank:XM_033484924.1;Parent=rna-XM_033484924.1
NW_022900911.1	Gnomon	exon	2627883	2628166	.	+	.	ID=exon-XM_033484924.1-18;Dbxref=GeneID:117228886%2CGenbank:XM_033484924.1;Parent=rna-XM_033484924.1
NW_022900911.1	Gnomon	CDS	243688	244039	.	+	0	Name=XP_033340703.1;ID=cds-XP_033340703.1;Dbxref=GeneID:117228806%2CGenbank:XP_033340703.1;Parent=rna-XM_033484812.1
NW_022900911.1	Gnomon	CDS	244118	244290	.	+	0	Name=XP_033340703.1;ID=cds-XP_033340703.1;Dbxref=GeneID:117228806%2CGenbank:XP_033340703.1;Parent=rna-XM_033484812.1
NW_022900911.1	Gnomon	exon	2632878	2633273	.	+	.	ID=exon-XM_033484924.1-22;Dbxref=GeneID:117228886%2CGenbank:XM_033484924.1;Parent=rna-XM_033484924.1
NW_022900911.1	Gnomon	exon	2633861	2634205	.	+	.	ID=exon-XM_033484924.1-23;Dbxref=GeneID:117228886%2CGenbank:XM_033484924.1;Parent=rna-XM_033484924.1
NW_022900911.1	Gnomon	exon	2630690	2631419	.	+	.	ID=exon-XM_033484924.1-20;Dbxref=GeneID:117228886%2CGenbank:XM_033484924.1;Parent=rna-XM_033484924.1
NW_022900911.1	Gnomon	exon	2632377	2632738	.	+	.	ID=exon-XM_033484924.1-21;Dbxref=GeneID:117228886%2CGenbank:XM_033484924.1;Parent=rna-XM_033484924.1
NW_022900911.1	Gnomon	CDS	2581913	2582119	.	+	0	Name=XP_033340849.1;ID=cds-XP_033340849.1;Dbxref=GeneID:117228886%2CGenbank:XP_033340849.1;Parent=rna-XM_033484958.1
NW_022900911.1	Gnomon	CDS	2584135	2584278	.	+	0	Name=XP_033340849.1;ID=cds-XP_033340849.1;Dbxref=GeneID:117228886%2CGenbank:XP_033340849.1;Parent=rna-XM_033484958.1
NW_022900911.1	Gnomon	CDS	2585232	2585388	.	+	0	Name=XP_033340849.1;ID=cds-XP_033340849.1;Dbxref=GeneID:117228886%2CGenbank:XP_033340849.1;Parent=rna-XM_033484958.1
NW_022900911.1	Gnomon	CDS	2586266	2586492	.	+	0	Name=XP_033340849.1;ID=cds-XP_033340849.1;Dbxref=GeneID:117228886%2CGenbank:XP_033340849.1;Parent=rna-XM_033484958.1
NW_022900911.1	Gnomon	CDS	2587195	2587258	.	+	0	Name=XP_033340849.1;ID=cds-XP_033340849.1;Dbxref=GeneID:117228886%2CGenbank:XP_033340849.1;Parent=rna-XM_033484958.1
NW_022900911.1	Gnomon	CDS	2587679	2587777	.	+	0	Name=XP_033340849.1;ID=cds-XP_033340849.1;Dbxref=GeneID:117228886%2CGenbank:XP_033340849.1;Parent=rna-XM_033484958.1
NW_022900911.1	Gnomon	CDS	2592310	2592413	.	+	0	Name=XP_033340849.1;ID=cds-XP_033340849.1;Dbxref=GeneID:117228886%2CGenbank:XP_033340849.1;Parent=rna-XM_033484958.1
NW_022900911.1	Gnomon	CDS	2594493	2594630	.	+	0	Name=XP_033340849.1;ID=cds-XP_033340849.1;Dbxref=GeneID:117228886%2CGenbank:XP_033340849.1;Parent=rna-XM_033484958.1
NW_022900911.1	Gnomon	CDS	2595857	2596126	.	+	0	Name=XP_033340849.1;ID=cds-XP_033340849.1;Dbxref=GeneID:117228886%2CGenbank:XP_033340849.1;Parent=rna-XM_033484958.1
NW_022900911.1	Gnomon	CDS	2605849	2606019	.	+	0	Name=XP_033340849.1;ID=cds-XP_033340849.1;Dbxref=GeneID:117228886%2CGenbank:XP_033340849.1;Parent=rna-XM_033484958.1
NW_022900911.1	Gnomon	CDS	2607960	2608139	.	+	0	Name=XP_033340849.1;ID=cds-XP_033340849.1;Dbxref=GeneID:117228886%2CGenbank:XP_033340849.1;Parent=rna-XM_033484958.1
NW_022900911.1	Gnomon	CDS	2608673	2609088	.	+	0	Name=XP_033340849.1;ID=cds-XP_033340849.1;Dbxref=GeneID:117228886%2CGenbank:XP_033340849.1;Parent=rna-XM_033484958.1
NW_022900911.1	Gnomon	CDS	2611650	2611767	.	+	0	Name=XP_033340849.1;ID=cds-XP_033340849.1;Dbxref=GeneID:117228886%2CGenbank:XP_033340849.1;Parent=rna-XM_033484958.1
NW_022900911.1	Gnomon	CDS	2612893	2613156	.	+	0	Name=XP_033340849.1;ID=cds-XP_033340849.1;Dbxref=GeneID:117228886%2CGenbank:XP_033340849.1;Parent=rna-XM_033484958.1
NW_022900911.1	Gnomon	CDS	2618163	2618372	.	+	0	Name=XP_033340849.1;ID=cds-XP_033340849.1;Dbxref=GeneID:117228886%2CGenbank:XP_033340849.1;Parent=rna-XM_033484958.1
NW_022900911.1	Gnomon	CDS	2625222	2625595	.	+	0	Name=XP_033340849.1;ID=cds-XP_033340849.1;Dbxref=GeneID:117228886%2CGenbank:XP_033340849.1;Parent=rna-XM_033484958.1
NW_022900911.1	Gnomon	CDS	2626918	2627146	.	+	0	Name=XP_033340849.1;ID=cds-XP_033340849.1;Dbxref=GeneID:117228886%2CGenbank:XP_033340849.1;Parent=rna-XM_033484958.1
NW_022900911.1	Gnomon	CDS	2627883	2628166	.	+	0	Name=XP_033340849.1;ID=cds-XP_033340849.1;Dbxref=GeneID:117228886%2CGenbank:XP_033340849.1;Parent=rna-XM_033484958.1
NW_022900911.1	Gnomon	CDS	2629464	2629542	.	+	0	Name=XP_033340849.1;ID=cds-XP_033340849.1;Dbxref=GeneID:117228886%2CGenbank:XP_033340849.1;Parent=rna-XM_033484958.1
NW_022900911.1	Gnomon	CDS	2630690	2631419	.	+	0	Name=XP_033340849.1;ID=cds-XP_033340849.1;Dbxref=GeneID:117228886%2CGenbank:XP_033340849.1;Parent=rna-XM_033484958.1
NW_022900911.1	Gnomon	CDS	2632377	2632738	.	+	0	Name=XP_033340849.1;ID=cds-XP_033340849.1;Dbxref=GeneID:117228886%2CGenbank:XP_033340849.1;Parent=rna-XM_033484958.1
NW_022900911.1	Gnomon	CDS	2632878	2633273	.	+	0	Name=XP_033340849.1;ID=cds-XP_033340849.1;Dbxref=GeneID:117228886%2CGenbank:XP_033340849.1;Parent=rna-XM_033484958.1
NW_022900911.1	Gnomon	CDS	2633861	2634205	.	+	0	Name=XP_033340849.1;ID=cds-XP_033340849.1;Dbxref=GeneID:117228886%2CGenbank:XP_033340849.1;Parent=rna-XM_033484958.1
NW_022900911.1	Gnomon	CDS	2635736	2635984	.	+	0	Name=XP_033340849.1;ID=cds-XP_033340849.1;Dbxref=GeneID:117228886%2CGenbank:XP_033340849.1;Parent=rna-XM_033484958.1
NW_022900911.1	Gnomon	CDS	2637407	2637448	.	+	0	Name=XP_033340849.1;ID=cds-XP_033340849.1;Dbxref=GeneID:117228886%2CGenbank:XP_033340849.1;Parent=rna-XM_033484958.1
NW_022900911.1	Gnomon	exon	449541	449709	.	+	.	ID=exon-XM_033485152.1-1;Dbxref=GeneID:117229010%2CGenbank:XM_033485152.1;Parent=rna-XM_033485152.1
NW_022900911.1	Gnomon	exon	451329	451510	.	+	.	ID=exon-XM_033485152.1-2;Dbxref=GeneID:117229010%2CGenbank:XM_033485152.1;Parent=rna-XM_033485152.1
NW_022900911.1	Gnomon	exon	452172	452344	.	+	.	ID=exon-XM_033485152.1-3;Dbxref=GeneID:117229010%2CGenbank:XM_033485152.1;Parent=rna-XM_033485152.1
NW_022900911.1	Gnomon	exon	452561	452945	.	+	.	ID=exon-XM_033485152.1-4;Dbxref=GeneID:117229010%2CGenbank:XM_033485152.1;Parent=rna-XM_033485152.1
NW_022900911.1	Gnomon	exon	453041	453445	.	+	.	ID=exon-XM_033485152.1-5;Dbxref=GeneID:117229010%2CGenbank:XM_033485152.1;Parent=rna-XM_033485152.1
NW_022900911.1	Gnomon	exon	453712	453841	.	+	.	ID=exon-XM_033485152.1-6;Dbxref=GeneID:117229010%2CGenbank:XM_033485152.1;Parent=rna-XM_033485152.1
NW_022900911.1	Gnomon	exon	454931	454993	.	+	.	ID=exon-XM_033485152.1-7;Dbxref=GeneID:117229010%2CGenbank:XM_033485152.1;Parent=rna-XM_033485152.1
NW_022900911.1	Gnomon	exon	455068	455206	.	+	.	ID=exon-XM_033485152.1-8;Dbxref=GeneID:117229010%2CGenbank:XM_033485152.1;Parent=rna-XM_033485152.1
NW_022900911.1	Gnomon	exon	455337	455763	.	+	.	ID=exon-XM_033485152.1-9;Dbxref=GeneID:117229010%2CGenbank:XM_033485152.1;Parent=rna-XM_033485152.1
NW_022900911.1	Gnomon	CDS	1311450	1311638	.	-	0	Name=XP_033340609.1;ID=cds-XP_033340609.1;Dbxref=GeneID:117228748%2CGenbank:XP_033340609.1;Parent=rna-XM_033484718.1
NW_022900911.1	Gnomon	CDS	1310775	1311078	.	-	0	Name=XP_033340609.1;ID=cds-XP_033340609.1;Dbxref=GeneID:117228748%2CGenbank:XP_033340609.1;Parent=rna-XM_033484718.1
NW_022900911.1	Gnomon	CDS	1309886	1310114	.	-	0	Name=XP_033340609.1;ID=cds-XP_033340609.1;Dbxref=GeneID:117228748%2CGenbank:XP_033340609.1;Parent=rna-XM_033484718.1
NW_022900911.1	Gnomon	CDS	1308745	1309180	.	-	0	Name=XP_033340609.1;ID=cds-XP_033340609.1;Dbxref=GeneID:117228748%2CGenbank:XP_033340609.1;Parent=rna-XM_033484718.1
NW_022900911.1	Gnomon	CDS	1306601	1306760	.	-	0	Name=XP_033340609.1;ID=cds-XP_033340609.1;Dbxref=GeneID:117228748%2CGenbank:XP_033340609.1;Parent=rna-XM_033484718.1
NW_022900911.1	Gnomon	CDS	1305286	1305685	.	-	0	Name=XP_033340609.1;ID=cds-XP_033340609.1;Dbxref=GeneID:117228748%2CGenbank:XP_033340609.1;Parent=rna-XM_033484718.1
NW_022900911.1	Gnomon	CDS	1303253	1303877	.	-	0	Name=XP_033340609.1;ID=cds-XP_033340609.1;Dbxref=GeneID:117228748%2CGenbank:XP_033340609.1;Parent=rna-XM_033484718.1
NW_022900911.1	Gnomon	CDS	3016617	3016684	.	+	0	Name=XP_033340599.1;ID=cds-XP_033340599.1;Dbxref=GeneID:117228739%2CGenbank:XP_033340599.1;Parent=rna-XM_033484708.1
NW_022900911.1	Gnomon	CDS	3016998	3017334	.	+	0	Name=XP_033340599.1;ID=cds-XP_033340599.1;Dbxref=GeneID:117228739%2CGenbank:XP_033340599.1;Parent=rna-XM_033484708.1
NW_022900911.1	Gnomon	mRNA	2880590	2886914	.	-	.	Name=XM_033485197.1;ID=rna-XM_033485197.1;Dbxref=GeneID:117229039%2CGenbank:XM_033485197.1;Parent=gene-LOC117229039
NW_022900911.1	Gnomon	exon	2477124	2477423	.	-	.	ID=exon-XM_033485024.1-20;Dbxref=GeneID:117228935%2CGenbank:XM_033485024.1;Parent=rna-XM_033485024.1
NW_022900911.1	Gnomon	exon	2475881	2477018	.	-	.	ID=exon-XM_033485024.1-21;Dbxref=GeneID:117228935%2CGenbank:XM_033485024.1;Parent=rna-XM_033485024.1
NW_022900911.1	Gnomon	exon	2477638	2477955	.	-	.	ID=exon-XM_033485024.1-19;Dbxref=GeneID:117228935%2CGenbank:XM_033485024.1;Parent=rna-XM_033485024.1
NW_022900911.1	Gnomon	exon	2497539	2498423	.	-	.	ID=exon-XM_033485024.1-15;Dbxref=GeneID:117228935%2CGenbank:XM_033485024.1;Parent=rna-XM_033485024.1
NW_022900911.1	Gnomon	exon	2486949	2487101	.	-	.	ID=exon-XM_033485024.1-16;Dbxref=GeneID:117228935%2CGenbank:XM_033485024.1;Parent=rna-XM_033485024.1
NW_022900911.1	Gnomon	exon	2478941	2479154	.	-	.	ID=exon-XM_033485024.1-17;Dbxref=GeneID:117228935%2CGenbank:XM_033485024.1;Parent=rna-XM_033485024.1
NW_022900911.1	Gnomon	exon	2478038	2478258	.	-	.	ID=exon-XM_033485024.1-18;Dbxref=GeneID:117228935%2CGenbank:XM_033485024.1;Parent=rna-XM_033485024.1
NW_022900911.1	Gnomon	exon	2501538	2501723	.	-	.	ID=exon-XM_033485024.1-11;Dbxref=GeneID:117228935%2CGenbank:XM_033485024.1;Parent=rna-XM_033485024.1
NW_022900911.1	Gnomon	exon	2501310	2501413	.	-	.	ID=exon-XM_033485024.1-12;Dbxref=GeneID:117228935%2CGenbank:XM_033485024.1;Parent=rna-XM_033485024.1
NW_022900911.1	Gnomon	exon	2500260	2500351	.	-	.	ID=exon-XM_033485024.1-13;Dbxref=GeneID:117228935%2CGenbank:XM_033485024.1;Parent=rna-XM_033485024.1
NW_022900911.1	Gnomon	exon	2499489	2499562	.	-	.	ID=exon-XM_033485024.1-14;Dbxref=GeneID:117228935%2CGenbank:XM_033485024.1;Parent=rna-XM_033485024.1
NW_022900911.1	Gnomon	exon	2502951	2502971	.	-	.	ID=exon-XM_033485024.1-10;Dbxref=GeneID:117228935%2CGenbank:XM_033485024.1;Parent=rna-XM_033485024.1
NW_022900911.1	Gnomon	exon	3024268	3024573	.	-	.	ID=exon-XM_033484700.1-10;Dbxref=GeneID:117228732%2CGenbank:XM_033484700.1;Parent=rna-XM_033484700.1
NW_022900911.1	Gnomon	exon	3023795	3024181	.	-	.	ID=exon-XM_033484700.1-11;Dbxref=GeneID:117228732%2CGenbank:XM_033484700.1;Parent=rna-XM_033484700.1
NW_022900911.1	Gnomon	exon	3023458	3023719	.	-	.	ID=exon-XM_033484700.1-12;Dbxref=GeneID:117228732%2CGenbank:XM_033484700.1;Parent=rna-XM_033484700.1
NW_022900911.1	Gnomon	exon	3023157	3023369	.	-	.	ID=exon-XM_033484700.1-13;Dbxref=GeneID:117228732%2CGenbank:XM_033484700.1;Parent=rna-XM_033484700.1
NW_022900911.1	Gnomon	exon	3022949	3023089	.	-	.	ID=exon-XM_033484700.1-14;Dbxref=GeneID:117228732%2CGenbank:XM_033484700.1;Parent=rna-XM_033484700.1
NW_022900911.1	Gnomon	exon	3022730	3022836	.	-	.	ID=exon-XM_033484700.1-15;Dbxref=GeneID:117228732%2CGenbank:XM_033484700.1;Parent=rna-XM_033484700.1
NW_022900911.1	Gnomon	exon	3020119	3022655	.	-	.	ID=exon-XM_033484700.1-16;Dbxref=GeneID:117228732%2CGenbank:XM_033484700.1;Parent=rna-XM_033484700.1
NW_022900911.1	Gnomon	mRNA	8431115	8434647	.	-	.	Name=XM_033484712.1;ID=rna-XM_033484712.1;Dbxref=GeneID:117228745%2CGenbank:XM_033484712.1;Parent=gene-LOC117228745
NW_022900911.1	Gnomon	CDS	2581913	2582119	.	+	0	Name=XP_033340842.1;ID=cds-XP_033340842.1;Dbxref=GeneID:117228886%2CGenbank:XP_033340842.1;Parent=rna-XM_033484951.1
NW_022900911.1	Gnomon	CDS	2584135	2584278	.	+	0	Name=XP_033340842.1;ID=cds-XP_033340842.1;Dbxref=GeneID:117228886%2CGenbank:XP_033340842.1;Parent=rna-XM_033484951.1
NW_022900911.1	Gnomon	CDS	2585232	2585388	.	+	0	Name=XP_033340842.1;ID=cds-XP_033340842.1;Dbxref=GeneID:117228886%2CGenbank:XP_033340842.1;Parent=rna-XM_033484951.1
NW_022900911.1	Gnomon	CDS	2586266	2586492	.	+	0	Name=XP_033340842.1;ID=cds-XP_033340842.1;Dbxref=GeneID:117228886%2CGenbank:XP_033340842.1;Parent=rna-XM_033484951.1
NW_022900911.1	Gnomon	CDS	2587195	2587258	.	+	0	Name=XP_033340842.1;ID=cds-XP_033340842.1;Dbxref=GeneID:117228886%2CGenbank:XP_033340842.1;Parent=rna-XM_033484951.1
NW_022900911.1	Gnomon	CDS	2587679	2587777	.	+	0	Name=XP_033340842.1;ID=cds-XP_033340842.1;Dbxref=GeneID:117228886%2CGenbank:XP_033340842.1;Parent=rna-XM_033484951.1
NW_022900911.1	Gnomon	CDS	2590402	2590505	.	+	0	Name=XP_033340842.1;ID=cds-XP_033340842.1;Dbxref=GeneID:117228886%2CGenbank:XP_033340842.1;Parent=rna-XM_033484951.1
NW_022900911.1	Gnomon	CDS	2594493	2594630	.	+	0	Name=XP_033340842.1;ID=cds-XP_033340842.1;Dbxref=GeneID:117228886%2CGenbank:XP_033340842.1;Parent=rna-XM_033484951.1
NW_022900911.1	Gnomon	CDS	2595857	2596126	.	+	0	Name=XP_033340842.1;ID=cds-XP_033340842.1;Dbxref=GeneID:117228886%2CGenbank:XP_033340842.1;Parent=rna-XM_033484951.1
NW_022900911.1	Gnomon	CDS	2599936	2600106	.	+	0	Name=XP_033340842.1;ID=cds-XP_033340842.1;Dbxref=GeneID:117228886%2CGenbank:XP_033340842.1;Parent=rna-XM_033484951.1
NW_022900911.1	Gnomon	CDS	2607960	2608139	.	+	0	Name=XP_033340842.1;ID=cds-XP_033340842.1;Dbxref=GeneID:117228886%2CGenbank:XP_033340842.1;Parent=rna-XM_033484951.1
NW_022900911.1	Gnomon	CDS	2608673	2609088	.	+	0	Name=XP_033340842.1;ID=cds-XP_033340842.1;Dbxref=GeneID:117228886%2CGenbank:XP_033340842.1;Parent=rna-XM_033484951.1
NW_022900911.1	Gnomon	CDS	2611650	2611767	.	+	0	Name=XP_033340842.1;ID=cds-XP_033340842.1;Dbxref=GeneID:117228886%2CGenbank:XP_033340842.1;Parent=rna-XM_033484951.1
NW_022900911.1	Gnomon	CDS	2612893	2613156	.	+	0	Name=XP_033340842.1;ID=cds-XP_033340842.1;Dbxref=GeneID:117228886%2CGenbank:XP_033340842.1;Parent=rna-XM_033484951.1
NW_022900911.1	Gnomon	CDS	2618163	2618372	.	+	0	Name=XP_033340842.1;ID=cds-XP_033340842.1;Dbxref=GeneID:117228886%2CGenbank:XP_033340842.1;Parent=rna-XM_033484951.1
NW_022900911.1	Gnomon	CDS	2625222	2625595	.	+	0	Name=XP_033340842.1;ID=cds-XP_033340842.1;Dbxref=GeneID:117228886%2CGenbank:XP_033340842.1;Parent=rna-XM_033484951.1
NW_022900911.1	Gnomon	CDS	2626918	2627146	.	+	0	Name=XP_033340842.1;ID=cds-XP_033340842.1;Dbxref=GeneID:117228886%2CGenbank:XP_033340842.1;Parent=rna-XM_033484951.1
NW_022900911.1	Gnomon	CDS	2627883	2628166	.	+	0	Name=XP_033340842.1;ID=cds-XP_033340842.1;Dbxref=GeneID:117228886%2CGenbank:XP_033340842.1;Parent=rna-XM_033484951.1
NW_022900911.1	Gnomon	CDS	2629464	2629542	.	+	0	Name=XP_033340842.1;ID=cds-XP_033340842.1;Dbxref=GeneID:117228886%2CGenbank:XP_033340842.1;Parent=rna-XM_033484951.1
NW_022900911.1	Gnomon	CDS	2630690	2631419	.	+	0	Name=XP_033340842.1;ID=cds-XP_033340842.1;Dbxref=GeneID:117228886%2CGenbank:XP_033340842.1;Parent=rna-XM_033484951.1
NW_022900911.1	Gnomon	CDS	2632377	2632738	.	+	0	Name=XP_033340842.1;ID=cds-XP_033340842.1;Dbxref=GeneID:117228886%2CGenbank:XP_033340842.1;Parent=rna-XM_033484951.1
NW_022900911.1	Gnomon	CDS	2632878	2633273	.	+	0	Name=XP_033340842.1;ID=cds-XP_033340842.1;Dbxref=GeneID:117228886%2CGenbank:XP_033340842.1;Parent=rna-XM_033484951.1
NW_022900911.1	Gnomon	CDS	2633861	2634205	.	+	0	Name=XP_033340842.1;ID=cds-XP_033340842.1;Dbxref=GeneID:117228886%2CGenbank:XP_033340842.1;Parent=rna-XM_033484951.1
NW_022900911.1	Gnomon	CDS	2635736	2635984	.	+	0	Name=XP_033340842.1;ID=cds-XP_033340842.1;Dbxref=GeneID:117228886%2CGenbank:XP_033340842.1;Parent=rna-XM_033484951.1
NW_022900911.1	Gnomon	CDS	2639117	2639200	.	+	0	Name=XP_033340842.1;ID=cds-XP_033340842.1;Dbxref=GeneID:117228886%2CGenbank:XP_033340842.1;Parent=rna-XM_033484951.1
NW_022900911.1	Gnomon	CDS	207976	207991	.	+	0	Name=XP_033340602.1;ID=cds-XP_033340602.1;Dbxref=GeneID:117228744%2CGenbank:XP_033340602.1;Note=The sequence of the model RefSeq protein was modified relative to this genomic sequence to represent the inferred CDS: added 25 bases not found in genome assembly;Parent=rna-XM_033484711.1
NW_022900911.1	Gnomon	CDS	208939	209846	.	+	0	Name=XP_033340602.1;ID=cds-XP_033340602.1;Dbxref=GeneID:117228744%2CGenbank:XP_033340602.1;Note=The sequence of the model RefSeq protein was modified relative to this genomic sequence to represent the inferred CDS: added 25 bases not found in genome assembly;Parent=rna-XM_033484711.1
NW_022900911.1	Gnomon	CDS	209927	210162	.	+	0	Name=XP_033340602.1;ID=cds-XP_033340602.1;Dbxref=GeneID:117228744%2CGenbank:XP_033340602.1;Note=The sequence of the model RefSeq protein was modified relative to this genomic sequence to represent the inferred CDS: added 25 bases not found in genome assembly;Parent=rna-XM_033484711.1
NW_022900911.1	Gnomon	CDS	2886523	2886592	.	-	0	Name=XP_033341087.1;ID=cds-XP_033341087.1;Dbxref=GeneID:117229039%2CGenbank:XP_033341087.1;Parent=rna-XM_033485196.1
NW_022900911.1	Gnomon	CDS	2883075	2883250	.	-	0	Name=XP_033341087.1;ID=cds-XP_033341087.1;Dbxref=GeneID:117229039%2CGenbank:XP_033341087.1;Parent=rna-XM_033485196.1
NW_022900911.1	Gnomon	CDS	2882779	2883005	.	-	0	Name=XP_033341087.1;ID=cds-XP_033341087.1;Dbxref=GeneID:117229039%2CGenbank:XP_033341087.1;Parent=rna-XM_033485196.1
NW_022900911.1	Gnomon	CDS	2882604	2882694	.	-	0	Name=XP_033341087.1;ID=cds-XP_033341087.1;Dbxref=GeneID:117229039%2CGenbank:XP_033341087.1;Parent=rna-XM_033485196.1
NW_022900911.1	Gnomon	CDS	2882347	2882531	.	-	0	Name=XP_033341087.1;ID=cds-XP_033341087.1;Dbxref=GeneID:117229039%2CGenbank:XP_033341087.1;Parent=rna-XM_033485196.1
NW_022900911.1	Gnomon	CDS	2882073	2882265	.	-	0	Name=XP_033341087.1;ID=cds-XP_033341087.1;Dbxref=GeneID:117229039%2CGenbank:XP_033341087.1;Parent=rna-XM_033485196.1
NW_022900911.1	Gnomon	CDS	2881865	2881999	.	-	0	Name=XP_033341087.1;ID=cds-XP_033341087.1;Dbxref=GeneID:117229039%2CGenbank:XP_033341087.1;Parent=rna-XM_033485196.1
NW_022900911.1	Gnomon	CDS	2881573	2881795	.	-	0	Name=XP_033341087.1;ID=cds-XP_033341087.1;Dbxref=GeneID:117229039%2CGenbank:XP_033341087.1;Parent=rna-XM_033485196.1
NW_022900911.1	Gnomon	CDS	2881250	2881501	.	-	0	Name=XP_033341087.1;ID=cds-XP_033341087.1;Dbxref=GeneID:117229039%2CGenbank:XP_033341087.1;Parent=rna-XM_033485196.1
NW_022900911.1	Gnomon	CDS	2880997	2881171	.	-	0	Name=XP_033341087.1;ID=cds-XP_033341087.1;Dbxref=GeneID:117229039%2CGenbank:XP_033341087.1;Parent=rna-XM_033485196.1
NW_022900911.1	Gnomon	CDS	2879991	2880319	.	-	0	Name=XP_033341087.1;ID=cds-XP_033341087.1;Dbxref=GeneID:117229039%2CGenbank:XP_033341087.1;Parent=rna-XM_033485196.1
NW_022900911.1	Gnomon	CDS	2879761	2879849	.	-	0	Name=XP_033341087.1;ID=cds-XP_033341087.1;Dbxref=GeneID:117229039%2CGenbank:XP_033341087.1;Parent=rna-XM_033485196.1
NW_022900911.1	Gnomon	CDS	3282611	3282832	.	-	0	Name=XP_033340592.1;ID=cds-XP_033340592.1;Dbxref=GeneID:117228735%2CGenbank:XP_033340592.1;Parent=rna-XM_033484701.1
NW_022900911.1	Gnomon	CDS	3248370	3248463	.	-	0	Name=XP_033340592.1;ID=cds-XP_033340592.1;Dbxref=GeneID:117228735%2CGenbank:XP_033340592.1;Parent=rna-XM_033484701.1
NW_022900911.1	Gnomon	CDS	3248166	3248287	.	-	0	Name=XP_033340592.1;ID=cds-XP_033340592.1;Dbxref=GeneID:117228735%2CGenbank:XP_033340592.1;Parent=rna-XM_033484701.1
NW_022900911.1	Gnomon	CDS	3247981	3248082	.	-	0	Name=XP_033340592.1;ID=cds-XP_033340592.1;Dbxref=GeneID:117228735%2CGenbank:XP_033340592.1;Parent=rna-XM_033484701.1
NW_022900911.1	Gnomon	CDS	3247504	3247637	.	-	0	Name=XP_033340592.1;ID=cds-XP_033340592.1;Dbxref=GeneID:117228735%2CGenbank:XP_033340592.1;Parent=rna-XM_033484701.1
NW_022900911.1	Gnomon	CDS	3247145	3247275	.	-	0	Name=XP_033340592.1;ID=cds-XP_033340592.1;Dbxref=GeneID:117228735%2CGenbank:XP_033340592.1;Parent=rna-XM_033484701.1
NW_022900911.1	Gnomon	CDS	3246870	3247069	.	-	0	Name=XP_033340592.1;ID=cds-XP_033340592.1;Dbxref=GeneID:117228735%2CGenbank:XP_033340592.1;Parent=rna-XM_033484701.1
NW_022900911.1	Gnomon	CDS	3246663	3246797	.	-	0	Name=XP_033340592.1;ID=cds-XP_033340592.1;Dbxref=GeneID:117228735%2CGenbank:XP_033340592.1;Parent=rna-XM_033484701.1
NW_022900911.1	Gnomon	CDS	3244675	3244899	.	-	0	Name=XP_033340592.1;ID=cds-XP_033340592.1;Dbxref=GeneID:117228735%2CGenbank:XP_033340592.1;Parent=rna-XM_033484701.1
NW_022900911.1	Gnomon	CDS	3243105	3243398	.	-	0	Name=XP_033340592.1;ID=cds-XP_033340592.1;Dbxref=GeneID:117228735%2CGenbank:XP_033340592.1;Parent=rna-XM_033484701.1
NW_022900911.1	Gnomon	exon	2635736	2635984	.	+	.	ID=exon-XM_033484944.1-24;Dbxref=GeneID:117228886%2CGenbank:XM_033484944.1;Parent=rna-XM_033484944.1
NW_022900911.1	Gnomon	exon	2639117	2639611	.	+	.	ID=exon-XM_033484944.1-25;Dbxref=GeneID:117228886%2CGenbank:XM_033484944.1;Parent=rna-XM_033484944.1
NW_022900911.1	Gnomon	exon	2632878	2633273	.	+	.	ID=exon-XM_033484944.1-22;Dbxref=GeneID:117228886%2CGenbank:XM_033484944.1;Parent=rna-XM_033484944.1
NW_022900911.1	Gnomon	exon	2633861	2634205	.	+	.	ID=exon-XM_033484944.1-23;Dbxref=GeneID:117228886%2CGenbank:XM_033484944.1;Parent=rna-XM_033484944.1
NW_022900911.1	Gnomon	CDS	1569935	1570207	.	-	0	Name=XP_033340988.1;ID=cds-XP_033340988.1;Dbxref=GeneID:117228977%2CGenbank:XP_033340988.1;Parent=rna-XM_033485097.1
NW_022900911.1	Gnomon	CDS	1565442	1565568	.	-	0	Name=XP_033340988.1;ID=cds-XP_033340988.1;Dbxref=GeneID:117228977%2CGenbank:XP_033340988.1;Parent=rna-XM_033485097.1
NW_022900911.1	Gnomon	CDS	1562905	1562965	.	-	0	Name=XP_033340988.1;ID=cds-XP_033340988.1;Dbxref=GeneID:117228977%2CGenbank:XP_033340988.1;Parent=rna-XM_033485097.1
NW_022900911.1	Gnomon	CDS	1539171	1539541	.	-	0	Name=XP_033340988.1;ID=cds-XP_033340988.1;Dbxref=GeneID:117228977%2CGenbank:XP_033340988.1;Parent=rna-XM_033485097.1
NW_022900911.1	Gnomon	CDS	1535803	1535963	.	-	0	Name=XP_033340988.1;ID=cds-XP_033340988.1;Dbxref=GeneID:117228977%2CGenbank:XP_033340988.1;Parent=rna-XM_033485097.1
NW_022900911.1	Gnomon	exon	2629464	2629542	.	+	.	ID=exon-XM_033484944.1-19;Dbxref=GeneID:117228886%2CGenbank:XM_033484944.1;Parent=rna-XM_033484944.1
NW_022900911.1	Gnomon	exon	2626918	2627146	.	+	.	ID=exon-XM_033484944.1-17;Dbxref=GeneID:117228886%2CGenbank:XM_033484944.1;Parent=rna-XM_033484944.1
NW_022900911.1	Gnomon	exon	8698420	8698500	.	+	.	ID=exon-XM_033485127.1-4;Dbxref=GeneID:117229006%2CGenbank:XM_033485127.1;Parent=rna-XM_033485127.1
NW_022900911.1	Gnomon	exon	2627883	2628166	.	+	.	ID=exon-XM_033484944.1-18;Dbxref=GeneID:117228886%2CGenbank:XM_033484944.1;Parent=rna-XM_033484944.1
NW_022900911.1	Gnomon	exon	8698601	8700166	.	+	.	ID=exon-XM_033485127.1-5;Dbxref=GeneID:117229006%2CGenbank:XM_033485127.1;Parent=rna-XM_033485127.1
NW_022900911.1	Gnomon	exon	2618163	2618372	.	+	.	ID=exon-XM_033484944.1-15;Dbxref=GeneID:117228886%2CGenbank:XM_033484944.1;Parent=rna-XM_033484944.1
NW_022900911.1	Gnomon	exon	8700263	8700514	.	+	.	ID=exon-XM_033485127.1-6;Dbxref=GeneID:117229006%2CGenbank:XM_033485127.1;Parent=rna-XM_033485127.1
NW_022900911.1	Gnomon	exon	2625222	2625595	.	+	.	ID=exon-XM_033484944.1-16;Dbxref=GeneID:117228886%2CGenbank:XM_033484944.1;Parent=rna-XM_033484944.1
NW_022900911.1	Gnomon	exon	8700599	8700700	.	+	.	ID=exon-XM_033485127.1-7;Dbxref=GeneID:117229006%2CGenbank:XM_033485127.1;Parent=rna-XM_033485127.1
NW_022900911.1	Gnomon	exon	2609657	2609774	.	+	.	ID=exon-XM_033484944.1-13;Dbxref=GeneID:117228886%2CGenbank:XM_033484944.1;Parent=rna-XM_033484944.1
NW_022900911.1	Gnomon	exon	8701330	8701474	.	+	.	ID=exon-XM_033485127.1-8;Dbxref=GeneID:117229006%2CGenbank:XM_033485127.1;Parent=rna-XM_033485127.1
NW_022900911.1	Gnomon	exon	2612893	2613156	.	+	.	ID=exon-XM_033484944.1-14;Dbxref=GeneID:117228886%2CGenbank:XM_033484944.1;Parent=rna-XM_033484944.1
NW_022900911.1	Gnomon	exon	8701551	8704036	.	+	.	ID=exon-XM_033485127.1-9;Dbxref=GeneID:117229006%2CGenbank:XM_033485127.1;Parent=rna-XM_033485127.1
NW_022900911.1	Gnomon	exon	2607960	2608139	.	+	.	ID=exon-XM_033484944.1-11;Dbxref=GeneID:117228886%2CGenbank:XM_033484944.1;Parent=rna-XM_033484944.1
NW_022900911.1	Gnomon	exon	2608673	2609088	.	+	.	ID=exon-XM_033484944.1-12;Dbxref=GeneID:117228886%2CGenbank:XM_033484944.1;Parent=rna-XM_033484944.1
NW_022900911.1	Gnomon	exon	2630690	2631419	.	+	.	ID=exon-XM_033484944.1-20;Dbxref=GeneID:117228886%2CGenbank:XM_033484944.1;Parent=rna-XM_033484944.1
NW_022900911.1	Gnomon	exon	2632377	2632738	.	+	.	ID=exon-XM_033484944.1-21;Dbxref=GeneID:117228886%2CGenbank:XM_033484944.1;Parent=rna-XM_033484944.1
NW_022900911.1	Gnomon	exon	8696474	8696709	.	+	.	ID=exon-XM_033485127.1-1;Dbxref=GeneID:117229006%2CGenbank:XM_033485127.1;Parent=rna-XM_033485127.1
NW_022900911.1	Gnomon	exon	8697289	8697929	.	+	.	ID=exon-XM_033485127.1-2;Dbxref=GeneID:117229006%2CGenbank:XM_033485127.1;Parent=rna-XM_033485127.1
NW_022900911.1	Gnomon	exon	8698124	8698340	.	+	.	ID=exon-XM_033485127.1-3;Dbxref=GeneID:117229006%2CGenbank:XM_033485127.1;Parent=rna-XM_033485127.1
NW_022900911.1	Gnomon	exon	2603937	2604107	.	+	.	ID=exon-XM_033484944.1-10;Dbxref=GeneID:117228886%2CGenbank:XM_033484944.1;Parent=rna-XM_033484944.1
NW_022900911.1	Gnomon	mRNA	8660752	8664242	.	+	.	Name=XM_033485051.1;ID=rna-XM_033485051.1;Dbxref=GeneID:117228944%2CGenbank:XM_033485051.1;Parent=gene-LOC117228944
NW_022900911.1	Gnomon	CDS	1657431	1657485	.	-	0	Name=XP_033340748.1;ID=cds-XP_033340748.1;Dbxref=GeneID:117228845%2CGenbank:XP_033340748.1;Parent=rna-XM_033484857.1
NW_022900911.1	Gnomon	CDS	1652838	1653005	.	-	0	Name=XP_033340748.1;ID=cds-XP_033340748.1;Dbxref=GeneID:117228845%2CGenbank:XP_033340748.1;Parent=rna-XM_033484857.1
NW_022900911.1	Gnomon	CDS	1650545	1650759	.	-	0	Name=XP_033340748.1;ID=cds-XP_033340748.1;Dbxref=GeneID:117228845%2CGenbank:XP_033340748.1;Parent=rna-XM_033484857.1
NW_022900911.1	Gnomon	exon	3025704	3026065	.	-	.	ID=exon-XM_033484699.1-10;Dbxref=GeneID:117228732%2CGenbank:XM_033484699.1;Parent=rna-XM_033484699.1
NW_022900911.1	Gnomon	exon	3025237	3025486	.	-	.	ID=exon-XM_033484699.1-11;Dbxref=GeneID:117228732%2CGenbank:XM_033484699.1;Parent=rna-XM_033484699.1
NW_022900911.1	Gnomon	exon	3023795	3024181	.	-	.	ID=exon-XM_033484699.1-14;Dbxref=GeneID:117228732%2CGenbank:XM_033484699.1;Parent=rna-XM_033484699.1
NW_022900911.1	Gnomon	exon	3023458	3023719	.	-	.	ID=exon-XM_033484699.1-15;Dbxref=GeneID:117228732%2CGenbank:XM_033484699.1;Parent=rna-XM_033484699.1
NW_022900911.1	Gnomon	exon	3024737	3024790	.	-	.	ID=exon-XM_033484699.1-12;Dbxref=GeneID:117228732%2CGenbank:XM_033484699.1;Parent=rna-XM_033484699.1
NW_022900911.1	Gnomon	exon	3024268	3024573	.	-	.	ID=exon-XM_033484699.1-13;Dbxref=GeneID:117228732%2CGenbank:XM_033484699.1;Parent=rna-XM_033484699.1
NW_022900911.1	Gnomon	exon	3022730	3022836	.	-	.	ID=exon-XM_033484699.1-18;Dbxref=GeneID:117228732%2CGenbank:XM_033484699.1;Parent=rna-XM_033484699.1
NW_022900911.1	Gnomon	exon	3020119	3022655	.	-	.	ID=exon-XM_033484699.1-19;Dbxref=GeneID:117228732%2CGenbank:XM_033484699.1;Parent=rna-XM_033484699.1
NW_022900911.1	Gnomon	exon	3023157	3023369	.	-	.	ID=exon-XM_033484699.1-16;Dbxref=GeneID:117228732%2CGenbank:XM_033484699.1;Parent=rna-XM_033484699.1
NW_022900911.1	Gnomon	exon	3022949	3023089	.	-	.	ID=exon-XM_033484699.1-17;Dbxref=GeneID:117228732%2CGenbank:XM_033484699.1;Parent=rna-XM_033484699.1
NW_022900911.1	Gnomon	CDS	2886523	2886592	.	-	0	Name=XP_033341088.1;ID=cds-XP_033341088.1;Dbxref=GeneID:117229039%2CGenbank:XP_033341088.1;Parent=rna-XM_033485197.1
NW_022900911.1	Gnomon	CDS	2883075	2883250	.	-	0	Name=XP_033341088.1;ID=cds-XP_033341088.1;Dbxref=GeneID:117229039%2CGenbank:XP_033341088.1;Parent=rna-XM_033485197.1
NW_022900911.1	Gnomon	CDS	2882779	2883005	.	-	0	Name=XP_033341088.1;ID=cds-XP_033341088.1;Dbxref=GeneID:117229039%2CGenbank:XP_033341088.1;Parent=rna-XM_033485197.1
NW_022900911.1	Gnomon	CDS	2882604	2882694	.	-	0	Name=XP_033341088.1;ID=cds-XP_033341088.1;Dbxref=GeneID:117229039%2CGenbank:XP_033341088.1;Parent=rna-XM_033485197.1
NW_022900911.1	Gnomon	CDS	2882347	2882531	.	-	0	Name=XP_033341088.1;ID=cds-XP_033341088.1;Dbxref=GeneID:117229039%2CGenbank:XP_033341088.1;Parent=rna-XM_033485197.1
NW_022900911.1	Gnomon	CDS	2882073	2882265	.	-	0	Name=XP_033341088.1;ID=cds-XP_033341088.1;Dbxref=GeneID:117229039%2CGenbank:XP_033341088.1;Parent=rna-XM_033485197.1
NW_022900911.1	Gnomon	CDS	2881865	2881999	.	-	0	Name=XP_033341088.1;ID=cds-XP_033341088.1;Dbxref=GeneID:117229039%2CGenbank:XP_033341088.1;Parent=rna-XM_033485197.1
NW_022900911.1	Gnomon	CDS	2881573	2881795	.	-	0	Name=XP_033341088.1;ID=cds-XP_033341088.1;Dbxref=GeneID:117229039%2CGenbank:XP_033341088.1;Parent=rna-XM_033485197.1
NW_022900911.1	Gnomon	CDS	2881250	2881501	.	-	0	Name=XP_033341088.1;ID=cds-XP_033341088.1;Dbxref=GeneID:117229039%2CGenbank:XP_033341088.1;Parent=rna-XM_033485197.1
NW_022900911.1	Gnomon	CDS	2880997	2881171	.	-	0	Name=XP_033341088.1;ID=cds-XP_033341088.1;Dbxref=GeneID:117229039%2CGenbank:XP_033341088.1;Parent=rna-XM_033485197.1
NW_022900911.1	Gnomon	CDS	2880669	2880693	.	-	0	Name=XP_033341088.1;ID=cds-XP_033341088.1;Dbxref=GeneID:117229039%2CGenbank:XP_033341088.1;Parent=rna-XM_033485197.1
NW_022900911.1	Gnomon	mRNA	2581665	2639611	.	+	.	Name=XM_033484952.1;ID=rna-XM_033484952.1;Dbxref=GeneID:117228886%2CGenbank:XM_033484952.1;Parent=gene-LOC117228886
NW_022900911.1	Gnomon	exon	9294791	9294905	.	-	.	ID=exon-XM_033484794.1-3;Dbxref=GeneID:117228793%2CGenbank:XM_033484794.1;Parent=rna-XM_033484794.1
NW_022900911.1	Gnomon	exon	9294554	9294718	.	-	.	ID=exon-XM_033484794.1-4;Dbxref=GeneID:117228793%2CGenbank:XM_033484794.1;Parent=rna-XM_033484794.1
NW_022900911.1	Gnomon	exon	9293026	9294467	.	-	.	ID=exon-XM_033484794.1-5;Dbxref=GeneID:117228793%2CGenbank:XM_033484794.1;Parent=rna-XM_033484794.1
NW_022900911.1	Gnomon	exon	9297081	9297310	.	-	.	ID=exon-XM_033484794.1-1;Dbxref=GeneID:117228793%2CGenbank:XM_033484794.1;Parent=rna-XM_033484794.1
NW_022900911.1	Gnomon	exon	9294985	9295342	.	-	.	ID=exon-XM_033484794.1-2;Dbxref=GeneID:117228793%2CGenbank:XM_033484794.1;Parent=rna-XM_033484794.1
NW_022900911.1	Gnomon	exon	7141582	7141790	.	+	.	ID=exon-XM_033484724.1-2;Dbxref=GeneID:117228750%2CGenbank:XM_033484724.1;Parent=rna-XM_033484724.1
NW_022900911.1	Gnomon	exon	7167502	7167774	.	+	.	ID=exon-XM_033484724.1-3;Dbxref=GeneID:117228750%2CGenbank:XM_033484724.1;Parent=rna-XM_033484724.1
NW_022900911.1	Gnomon	exon	7121604	7121728	.	+	.	ID=exon-XM_033484724.1-1;Dbxref=GeneID:117228750%2CGenbank:XM_033484724.1;Parent=rna-XM_033484724.1
NW_022900911.1	Gnomon	exon	7174531	7174632	.	+	.	ID=exon-XM_033484724.1-6;Dbxref=GeneID:117228750%2CGenbank:XM_033484724.1;Parent=rna-XM_033484724.1
NW_022900911.1	Gnomon	exon	7174823	7175062	.	+	.	ID=exon-XM_033484724.1-7;Dbxref=GeneID:117228750%2CGenbank:XM_033484724.1;Parent=rna-XM_033484724.1
NW_022900911.1	Gnomon	exon	7173202	7173533	.	+	.	ID=exon-XM_033484724.1-4;Dbxref=GeneID:117228750%2CGenbank:XM_033484724.1;Parent=rna-XM_033484724.1
NW_022900911.1	Gnomon	exon	7174007	7174438	.	+	.	ID=exon-XM_033484724.1-5;Dbxref=GeneID:117228750%2CGenbank:XM_033484724.1;Parent=rna-XM_033484724.1
NW_022900911.1	Gnomon	exon	7176250	7176443	.	+	.	ID=exon-XM_033484724.1-8;Dbxref=GeneID:117228750%2CGenbank:XM_033484724.1;Parent=rna-XM_033484724.1
NW_022900911.1	Gnomon	exon	7179359	7179446	.	+	.	ID=exon-XM_033484724.1-9;Dbxref=GeneID:117228750%2CGenbank:XM_033484724.1;Parent=rna-XM_033484724.1
NW_022900911.1	Gnomon	mRNA	8679009	8682736	.	+	.	Name=XM_033484713.1;ID=rna-XM_033484713.1;Dbxref=GeneID:117228746%2CGenbank:XM_033484713.1;Note=The sequence of the model RefSeq transcript was modified relative to this genomic sequence to represent the inferred CDS: added 683 bases not found in genome assembly;Parent=gene-LOC117228746
NW_022900911.1	Gnomon	mRNA	2581665	2639611	.	+	.	Name=XM_033484953.1;ID=rna-XM_033484953.1;Dbxref=GeneID:117228886%2CGenbank:XM_033484953.1;Parent=gene-LOC117228886
NW_022900911.1	Gnomon	mRNA	2880719	2886914	.	-	.	Name=XM_033485198.1;ID=rna-XM_033485198.1;Dbxref=GeneID:117229039%2CGenbank:XM_033485198.1;Parent=gene-LOC117229039
NW_022900911.1	Gnomon	CDS	2581913	2582119	.	+	0	Name=XP_033340843.1;ID=cds-XP_033340843.1;Dbxref=GeneID:117228886%2CGenbank:XP_033340843.1;Parent=rna-XM_033484952.1
NW_022900911.1	Gnomon	CDS	2584135	2584278	.	+	0	Name=XP_033340843.1;ID=cds-XP_033340843.1;Dbxref=GeneID:117228886%2CGenbank:XP_033340843.1;Parent=rna-XM_033484952.1
NW_022900911.1	Gnomon	CDS	2585232	2585388	.	+	0	Name=XP_033340843.1;ID=cds-XP_033340843.1;Dbxref=GeneID:117228886%2CGenbank:XP_033340843.1;Parent=rna-XM_033484952.1
NW_022900911.1	Gnomon	CDS	2586266	2586492	.	+	0	Name=XP_033340843.1;ID=cds-XP_033340843.1;Dbxref=GeneID:117228886%2CGenbank:XP_033340843.1;Parent=rna-XM_033484952.1
NW_022900911.1	Gnomon	CDS	2587195	2587258	.	+	0	Name=XP_033340843.1;ID=cds-XP_033340843.1;Dbxref=GeneID:117228886%2CGenbank:XP_033340843.1;Parent=rna-XM_033484952.1
NW_022900911.1	Gnomon	CDS	2587679	2587777	.	+	0	Name=XP_033340843.1;ID=cds-XP_033340843.1;Dbxref=GeneID:117228886%2CGenbank:XP_033340843.1;Parent=rna-XM_033484952.1
NW_022900911.1	Gnomon	CDS	2592310	2592413	.	+	0	Name=XP_033340843.1;ID=cds-XP_033340843.1;Dbxref=GeneID:117228886%2CGenbank:XP_033340843.1;Parent=rna-XM_033484952.1
NW_022900911.1	Gnomon	CDS	2594493	2594630	.	+	0	Name=XP_033340843.1;ID=cds-XP_033340843.1;Dbxref=GeneID:117228886%2CGenbank:XP_033340843.1;Parent=rna-XM_033484952.1
NW_022900911.1	Gnomon	CDS	2595857	2596126	.	+	0	Name=XP_033340843.1;ID=cds-XP_033340843.1;Dbxref=GeneID:117228886%2CGenbank:XP_033340843.1;Parent=rna-XM_033484952.1
NW_022900911.1	Gnomon	CDS	2603937	2604107	.	+	0	Name=XP_033340843.1;ID=cds-XP_033340843.1;Dbxref=GeneID:117228886%2CGenbank:XP_033340843.1;Parent=rna-XM_033484952.1
NW_022900911.1	Gnomon	CDS	2607960	2608139	.	+	0	Name=XP_033340843.1;ID=cds-XP_033340843.1;Dbxref=GeneID:117228886%2CGenbank:XP_033340843.1;Parent=rna-XM_033484952.1
NW_022900911.1	Gnomon	CDS	2608673	2609088	.	+	0	Name=XP_033340843.1;ID=cds-XP_033340843.1;Dbxref=GeneID:117228886%2CGenbank:XP_033340843.1;Parent=rna-XM_033484952.1
NW_022900911.1	Gnomon	CDS	2611650	2611767	.	+	0	Name=XP_033340843.1;ID=cds-XP_033340843.1;Dbxref=GeneID:117228886%2CGenbank:XP_033340843.1;Parent=rna-XM_033484952.1
NW_022900911.1	Gnomon	CDS	2612893	2613156	.	+	0	Name=XP_033340843.1;ID=cds-XP_033340843.1;Dbxref=GeneID:117228886%2CGenbank:XP_033340843.1;Parent=rna-XM_033484952.1
NW_022900911.1	Gnomon	CDS	2618163	2618372	.	+	0	Name=XP_033340843.1;ID=cds-XP_033340843.1;Dbxref=GeneID:117228886%2CGenbank:XP_033340843.1;Parent=rna-XM_033484952.1
NW_022900911.1	Gnomon	CDS	2625222	2625595	.	+	0	Name=XP_033340843.1;ID=cds-XP_033340843.1;Dbxref=GeneID:117228886%2CGenbank:XP_033340843.1;Parent=rna-XM_033484952.1
NW_022900911.1	Gnomon	CDS	2626918	2627146	.	+	0	Name=XP_033340843.1;ID=cds-XP_033340843.1;Dbxref=GeneID:117228886%2CGenbank:XP_033340843.1;Parent=rna-XM_033484952.1
NW_022900911.1	Gnomon	CDS	2627883	2628166	.	+	0	Name=XP_033340843.1;ID=cds-XP_033340843.1;Dbxref=GeneID:117228886%2CGenbank:XP_033340843.1;Parent=rna-XM_033484952.1
NW_022900911.1	Gnomon	CDS	2628987	2629065	.	+	0	Name=XP_033340843.1;ID=cds-XP_033340843.1;Dbxref=GeneID:117228886%2CGenbank:XP_033340843.1;Parent=rna-XM_033484952.1
NW_022900911.1	Gnomon	CDS	2630690	2631419	.	+	0	Name=XP_033340843.1;ID=cds-XP_033340843.1;Dbxref=GeneID:117228886%2CGenbank:XP_033340843.1;Parent=rna-XM_033484952.1
NW_022900911.1	Gnomon	CDS	2632377	2632738	.	+	0	Name=XP_033340843.1;ID=cds-XP_033340843.1;Dbxref=GeneID:117228886%2CGenbank:XP_033340843.1;Parent=rna-XM_033484952.1
NW_022900911.1	Gnomon	CDS	2632878	2633273	.	+	0	Name=XP_033340843.1;ID=cds-XP_033340843.1;Dbxref=GeneID:117228886%2CGenbank:XP_033340843.1;Parent=rna-XM_033484952.1
NW_022900911.1	Gnomon	CDS	2633861	2634205	.	+	0	Name=XP_033340843.1;ID=cds-XP_033340843.1;Dbxref=GeneID:117228886%2CGenbank:XP_033340843.1;Parent=rna-XM_033484952.1
NW_022900911.1	Gnomon	CDS	2635736	2635984	.	+	0	Name=XP_033340843.1;ID=cds-XP_033340843.1;Dbxref=GeneID:117228886%2CGenbank:XP_033340843.1;Parent=rna-XM_033484952.1
NW_022900911.1	Gnomon	CDS	2639117	2639200	.	+	0	Name=XP_033340843.1;ID=cds-XP_033340843.1;Dbxref=GeneID:117228886%2CGenbank:XP_033340843.1;Parent=rna-XM_033484952.1
NW_022900911.1	Gnomon	exon	7371781	7371918	.	+	.	ID=exon-XM_033484900.1-8;Dbxref=GeneID:117228870%2CGenbank:XM_033484900.1;Parent=rna-XM_033484900.1
NW_022900911.1	Gnomon	exon	7372020	7372133	.	+	.	ID=exon-XM_033484900.1-9;Dbxref=GeneID:117228870%2CGenbank:XM_033484900.1;Parent=rna-XM_033484900.1
NW_022900911.1	Gnomon	exon	7368601	7368800	.	+	.	ID=exon-XM_033484900.1-4;Dbxref=GeneID:117228870%2CGenbank:XM_033484900.1;Parent=rna-XM_033484900.1
NW_022900911.1	Gnomon	exon	7370894	7371062	.	+	.	ID=exon-XM_033484900.1-5;Dbxref=GeneID:117228870%2CGenbank:XM_033484900.1;Parent=rna-XM_033484900.1
NW_022900911.1	Gnomon	exon	7371142	7371214	.	+	.	ID=exon-XM_033484900.1-6;Dbxref=GeneID:117228870%2CGenbank:XM_033484900.1;Parent=rna-XM_033484900.1
NW_022900911.1	Gnomon	exon	7371286	7371445	.	+	.	ID=exon-XM_033484900.1-7;Dbxref=GeneID:117228870%2CGenbank:XM_033484900.1;Parent=rna-XM_033484900.1
NW_022900911.1	Gnomon	exon	7367495	7367603	.	+	.	ID=exon-XM_033484900.1-1;Dbxref=GeneID:117228870%2CGenbank:XM_033484900.1;Parent=rna-XM_033484900.1
NW_022900911.1	Gnomon	exon	7367945	7368089	.	+	.	ID=exon-XM_033484900.1-2;Dbxref=GeneID:117228870%2CGenbank:XM_033484900.1;Parent=rna-XM_033484900.1
NW_022900911.1	Gnomon	exon	7368306	7368428	.	+	.	ID=exon-XM_033484900.1-3;Dbxref=GeneID:117228870%2CGenbank:XM_033484900.1;Parent=rna-XM_033484900.1
NW_022900911.1	Gnomon	mRNA	7037831	7045367	.	-	.	Name=XM_033484859.1;ID=rna-XM_033484859.1;Dbxref=GeneID:117228847%2CGenbank:XM_033484859.1;Parent=gene-LOC117228847
NW_022900911.1	Gnomon	CDS	2868972	2869328	.	-	0	Name=XP_033341086.1;ID=cds-XP_033341086.1;Dbxref=GeneID:117229038%2CGenbank:XP_033341086.1;Parent=rna-XM_033485195.1
NW_022900911.1	Gnomon	CDS	2867451	2867633	.	-	0	Name=XP_033341086.1;ID=cds-XP_033341086.1;Dbxref=GeneID:117229038%2CGenbank:XP_033341086.1;Parent=rna-XM_033485195.1
NW_022900911.1	Gnomon	CDS	2867304	2867361	.	-	0	Name=XP_033341086.1;ID=cds-XP_033341086.1;Dbxref=GeneID:117229038%2CGenbank:XP_033341086.1;Parent=rna-XM_033485195.1
NW_022900911.1	Gnomon	CDS	2867020	2867228	.	-	0	Name=XP_033341086.1;ID=cds-XP_033341086.1;Dbxref=GeneID:117229038%2CGenbank:XP_033341086.1;Parent=rna-XM_033485195.1
NW_022900911.1	Gnomon	CDS	1569935	1570207	.	-	0	Name=XP_033340989.1;ID=cds-XP_033340989.1;Dbxref=GeneID:117228977%2CGenbank:XP_033340989.1;Parent=rna-XM_033485098.1
NW_022900911.1	Gnomon	CDS	1565442	1565568	.	-	0	Name=XP_033340989.1;ID=cds-XP_033340989.1;Dbxref=GeneID:117228977%2CGenbank:XP_033340989.1;Parent=rna-XM_033485098.1
NW_022900911.1	Gnomon	CDS	1562905	1562965	.	-	0	Name=XP_033340989.1;ID=cds-XP_033340989.1;Dbxref=GeneID:117228977%2CGenbank:XP_033340989.1;Parent=rna-XM_033485098.1
NW_022900911.1	Gnomon	CDS	1539324	1539541	.	-	0	Name=XP_033340989.1;ID=cds-XP_033340989.1;Dbxref=GeneID:117228977%2CGenbank:XP_033340989.1;Parent=rna-XM_033485098.1
NW_022900911.1	Gnomon	CDS	1535803	1535963	.	-	0	Name=XP_033340989.1;ID=cds-XP_033340989.1;Dbxref=GeneID:117228977%2CGenbank:XP_033340989.1;Parent=rna-XM_033485098.1
NW_022900911.1	Gnomon	lnc_RNA	3246622	3247789	.	+	.	Name=XR_004492364.1;ID=rna-XR_004492364.1;Dbxref=GeneID:117228740%2CGenbank:XR_004492364.1;Parent=gene-LOC117228740
NW_022900911.1	Gnomon	exon	8455971	8456134	.	+	.	ID=exon-XM_033484761.1-10;Dbxref=GeneID:117228774%2CGenbank:XM_033484761.1;Parent=rna-XM_033484761.1
NW_022900911.1	Gnomon	exon	8456989	8457107	.	+	.	ID=exon-XM_033484761.1-11;Dbxref=GeneID:117228774%2CGenbank:XM_033484761.1;Parent=rna-XM_033484761.1
NW_022900911.1	Gnomon	CDS	8434406	8434519	.	-	0	Name=XP_033340603.1;ID=cds-XP_033340603.1;Dbxref=GeneID:117228745%2CGenbank:XP_033340603.1;Parent=rna-XM_033484712.1
NW_022900911.1	Gnomon	CDS	8434046	8434191	.	-	0	Name=XP_033340603.1;ID=cds-XP_033340603.1;Dbxref=GeneID:117228745%2CGenbank:XP_033340603.1;Parent=rna-XM_033484712.1
NW_022900911.1	Gnomon	CDS	8433562	8433953	.	-	0	Name=XP_033340603.1;ID=cds-XP_033340603.1;Dbxref=GeneID:117228745%2CGenbank:XP_033340603.1;Parent=rna-XM_033484712.1
NW_022900911.1	Gnomon	CDS	8433400	8433489	.	-	0	Name=XP_033340603.1;ID=cds-XP_033340603.1;Dbxref=GeneID:117228745%2CGenbank:XP_033340603.1;Parent=rna-XM_033484712.1
NW_022900911.1	Gnomon	CDS	8432872	8433011	.	-	0	Name=XP_033340603.1;ID=cds-XP_033340603.1;Dbxref=GeneID:117228745%2CGenbank:XP_033340603.1;Parent=rna-XM_033484712.1
NW_022900911.1	Gnomon	CDS	8432596	8432782	.	-	0	Name=XP_033340603.1;ID=cds-XP_033340603.1;Dbxref=GeneID:117228745%2CGenbank:XP_033340603.1;Parent=rna-XM_033484712.1
NW_022900911.1	Gnomon	CDS	8432396	8432527	.	-	0	Name=XP_033340603.1;ID=cds-XP_033340603.1;Dbxref=GeneID:117228745%2CGenbank:XP_033340603.1;Parent=rna-XM_033484712.1
NW_022900911.1	Gnomon	CDS	8432194	8432338	.	-	0	Name=XP_033340603.1;ID=cds-XP_033340603.1;Dbxref=GeneID:117228745%2CGenbank:XP_033340603.1;Parent=rna-XM_033484712.1
NW_022900911.1	Gnomon	CDS	8431968	8432108	.	-	0	Name=XP_033340603.1;ID=cds-XP_033340603.1;Dbxref=GeneID:117228745%2CGenbank:XP_033340603.1;Parent=rna-XM_033484712.1
NW_022900911.1	Gnomon	CDS	8431734	8431893	.	-	0	Name=XP_033340603.1;ID=cds-XP_033340603.1;Dbxref=GeneID:117228745%2CGenbank:XP_033340603.1;Parent=rna-XM_033484712.1
NW_022900911.1	Gnomon	CDS	8431416	8431637	.	-	0	Name=XP_033340603.1;ID=cds-XP_033340603.1;Dbxref=GeneID:117228745%2CGenbank:XP_033340603.1;Parent=rna-XM_033484712.1
NW_022900911.1	Gnomon	CDS	8431194	8431346	.	-	0	Name=XP_033340603.1;ID=cds-XP_033340603.1;Dbxref=GeneID:117228745%2CGenbank:XP_033340603.1;Parent=rna-XM_033484712.1
NW_022900911.1	Gnomon	mRNA	8660925	8664242	.	+	.	Name=XM_033485052.1;ID=rna-XM_033485052.1;Dbxref=GeneID:117228944%2CGenbank:XM_033485052.1;Parent=gene-LOC117228944
NW_022900911.1	Gnomon	CDS	3019695	3019817	.	-	0	Name=XP_033340593.1;ID=cds-XP_033340593.1;Dbxref=GeneID:117228736%2CGenbank:XP_033340593.1;Parent=rna-XM_033484702.1
NW_022900911.1	Gnomon	CDS	3019396	3019633	.	-	0	Name=XP_033340593.1;ID=cds-XP_033340593.1;Dbxref=GeneID:117228736%2CGenbank:XP_033340593.1;Parent=rna-XM_033484702.1
NW_022900911.1	Gnomon	CDS	3019119	3019317	.	-	0	Name=XP_033340593.1;ID=cds-XP_033340593.1;Dbxref=GeneID:117228736%2CGenbank:XP_033340593.1;Parent=rna-XM_033484702.1
NW_022900911.1	Gnomon	CDS	3018501	3019044	.	-	0	Name=XP_033340593.1;ID=cds-XP_033340593.1;Dbxref=GeneID:117228736%2CGenbank:XP_033340593.1;Parent=rna-XM_033484702.1
NW_022900911.1	Gnomon	CDS	3018324	3018424	.	-	0	Name=XP_033340593.1;ID=cds-XP_033340593.1;Dbxref=GeneID:117228736%2CGenbank:XP_033340593.1;Parent=rna-XM_033484702.1
NW_022900911.1	Gnomon	CDS	3018020	3018173	.	-	0	Name=XP_033340593.1;ID=cds-XP_033340593.1;Dbxref=GeneID:117228736%2CGenbank:XP_033340593.1;Parent=rna-XM_033484702.1
NW_022900911.1	Gnomon	CDS	3017628	3017834	.	-	0	Name=XP_033340593.1;ID=cds-XP_033340593.1;Dbxref=GeneID:117228736%2CGenbank:XP_033340593.1;Parent=rna-XM_033484702.1
NW_022900911.1	Gnomon	exon	2962887	2963230	.	-	.	ID=exon-XM_033484671.1-3;Dbxref=GeneID:117228718%2CGenbank:XM_033484671.1;Parent=rna-XM_033484671.1
NW_022900911.1	Gnomon	exon	2962549	2962709	.	-	.	ID=exon-XM_033484671.1-4;Dbxref=GeneID:117228718%2CGenbank:XM_033484671.1;Parent=rna-XM_033484671.1
NW_022900911.1	Gnomon	exon	2964075	2964237	.	-	.	ID=exon-XM_033484671.1-1;Dbxref=GeneID:117228718%2CGenbank:XM_033484671.1;Parent=rna-XM_033484671.1
NW_022900911.1	Gnomon	exon	2963317	2963745	.	-	.	ID=exon-XM_033484671.1-2;Dbxref=GeneID:117228718%2CGenbank:XM_033484671.1;Parent=rna-XM_033484671.1
NW_022900911.1	Gnomon	exon	2961379	2962484	.	-	.	ID=exon-XM_033484671.1-5;Dbxref=GeneID:117228718%2CGenbank:XM_033484671.1;Parent=rna-XM_033484671.1
NW_022900911.1	Gnomon	exon	8662122	8662268	.	+	.	ID=exon-XM_033485053.1-4;Dbxref=GeneID:117228944%2CGenbank:XM_033485053.1;Parent=rna-XM_033485053.1
NW_022900911.1	Gnomon	exon	8662342	8662618	.	+	.	ID=exon-XM_033485053.1-5;Dbxref=GeneID:117228944%2CGenbank:XM_033485053.1;Parent=rna-XM_033485053.1
NW_022900911.1	Gnomon	exon	8662678	8662871	.	+	.	ID=exon-XM_033485053.1-6;Dbxref=GeneID:117228944%2CGenbank:XM_033485053.1;Parent=rna-XM_033485053.1
NW_022900911.1	Gnomon	exon	8663010	8663332	.	+	.	ID=exon-XM_033485053.1-7;Dbxref=GeneID:117228944%2CGenbank:XM_033485053.1;Parent=rna-XM_033485053.1
NW_022900911.1	Gnomon	exon	8663406	8663581	.	+	.	ID=exon-XM_033485053.1-8;Dbxref=GeneID:117228944%2CGenbank:XM_033485053.1;Parent=rna-XM_033485053.1
NW_022900911.1	Gnomon	exon	8663654	8663848	.	+	.	ID=exon-XM_033485053.1-9;Dbxref=GeneID:117228944%2CGenbank:XM_033485053.1;Parent=rna-XM_033485053.1
NW_022900911.1	Gnomon	exon	8661072	8661332	.	+	.	ID=exon-XM_033485053.1-1;Dbxref=GeneID:117228944%2CGenbank:XM_033485053.1;Parent=rna-XM_033485053.1
NW_022900911.1	Gnomon	exon	8661502	8661614	.	+	.	ID=exon-XM_033485053.1-2;Dbxref=GeneID:117228944%2CGenbank:XM_033485053.1;Parent=rna-XM_033485053.1
NW_022900911.1	Gnomon	exon	8661688	8662040	.	+	.	ID=exon-XM_033485053.1-3;Dbxref=GeneID:117228944%2CGenbank:XM_033485053.1;Parent=rna-XM_033485053.1
NW_022900911.1	Gnomon	exon	452172	452344	.	+	.	ID=exon-XM_033485151.1-3;Dbxref=GeneID:117229010%2CGenbank:XM_033485151.1;Parent=rna-XM_033485151.1
NW_022900911.1	Gnomon	exon	452561	452945	.	+	.	ID=exon-XM_033485151.1-4;Dbxref=GeneID:117229010%2CGenbank:XM_033485151.1;Parent=rna-XM_033485151.1
NW_022900911.1	Gnomon	exon	449722	449936	.	+	.	ID=exon-XM_033485151.1-1;Dbxref=GeneID:117229010%2CGenbank:XM_033485151.1;Parent=rna-XM_033485151.1
NW_022900911.1	Gnomon	exon	451329	451510	.	+	.	ID=exon-XM_033485151.1-2;Dbxref=GeneID:117229010%2CGenbank:XM_033485151.1;Parent=rna-XM_033485151.1
NW_022900911.1	Gnomon	exon	454931	454993	.	+	.	ID=exon-XM_033485151.1-7;Dbxref=GeneID:117229010%2CGenbank:XM_033485151.1;Parent=rna-XM_033485151.1
NW_022900911.1	Gnomon	exon	455068	455206	.	+	.	ID=exon-XM_033485151.1-8;Dbxref=GeneID:117229010%2CGenbank:XM_033485151.1;Parent=rna-XM_033485151.1
NW_022900911.1	Gnomon	exon	453041	453445	.	+	.	ID=exon-XM_033485151.1-5;Dbxref=GeneID:117229010%2CGenbank:XM_033485151.1;Parent=rna-XM_033485151.1
NW_022900911.1	Gnomon	exon	453712	453841	.	+	.	ID=exon-XM_033485151.1-6;Dbxref=GeneID:117229010%2CGenbank:XM_033485151.1;Parent=rna-XM_033485151.1
NW_022900911.1	Gnomon	exon	455337	455763	.	+	.	ID=exon-XM_033485151.1-9;Dbxref=GeneID:117229010%2CGenbank:XM_033485151.1;Parent=rna-XM_033485151.1
NW_022900911.1	Gnomon	exon	3244675	3244899	.	-	.	ID=exon-XM_033484701.1-9;Dbxref=GeneID:117228735%2CGenbank:XM_033484701.1;Parent=rna-XM_033484701.1
NW_022900911.1	Gnomon	exon	3246870	3247069	.	-	.	ID=exon-XM_033484701.1-7;Dbxref=GeneID:117228735%2CGenbank:XM_033484701.1;Parent=rna-XM_033484701.1
NW_022900911.1	Gnomon	exon	3246663	3246797	.	-	.	ID=exon-XM_033484701.1-8;Dbxref=GeneID:117228735%2CGenbank:XM_033484701.1;Parent=rna-XM_033484701.1
NW_022900911.1	Gnomon	exon	3247504	3247637	.	-	.	ID=exon-XM_033484701.1-5;Dbxref=GeneID:117228735%2CGenbank:XM_033484701.1;Parent=rna-XM_033484701.1
NW_022900911.1	Gnomon	exon	3247145	3247275	.	-	.	ID=exon-XM_033484701.1-6;Dbxref=GeneID:117228735%2CGenbank:XM_033484701.1;Parent=rna-XM_033484701.1
NW_022900911.1	Gnomon	exon	3248166	3248287	.	-	.	ID=exon-XM_033484701.1-3;Dbxref=GeneID:117228735%2CGenbank:XM_033484701.1;Parent=rna-XM_033484701.1
NW_022900911.1	Gnomon	exon	3247981	3248082	.	-	.	ID=exon-XM_033484701.1-4;Dbxref=GeneID:117228735%2CGenbank:XM_033484701.1;Parent=rna-XM_033484701.1
NW_022900911.1	Gnomon	exon	3282611	3283334	.	-	.	ID=exon-XM_033484701.1-1;Dbxref=GeneID:117228735%2CGenbank:XM_033484701.1;Parent=rna-XM_033484701.1
NW_022900911.1	Gnomon	exon	3248370	3248463	.	-	.	ID=exon-XM_033484701.1-2;Dbxref=GeneID:117228735%2CGenbank:XM_033484701.1;Parent=rna-XM_033484701.1
NW_022900911.1	Gnomon	mRNA	5103624	5104886	.	-	.	Name=XM_033484856.1;ID=rna-XM_033484856.1;Dbxref=GeneID:117228844%2CGenbank:XM_033484856.1;Parent=gene-LOC117228844
NW_022900911.1	Gnomon	exon	504429	504980	.	-	.	ID=exon-XR_004492398.1-3;Dbxref=GeneID:117228924%2CGenbank:XR_004492398.1;Parent=rna-XR_004492398.1
NW_022900911.1	Gnomon	exon	506939	507013	.	-	.	ID=exon-XR_004492398.1-1;Dbxref=GeneID:117228924%2CGenbank:XR_004492398.1;Parent=rna-XR_004492398.1
NW_022900911.1	Gnomon	exon	505759	506075	.	-	.	ID=exon-XR_004492398.1-2;Dbxref=GeneID:117228924%2CGenbank:XR_004492398.1;Parent=rna-XR_004492398.1
NW_022900911.1	Gnomon	exon	8468733	8468989	.	+	.	ID=exon-XM_033484771.1-8;Dbxref=GeneID:117228778%2CGenbank:XM_033484771.1;Parent=rna-XM_033484771.1
NW_022900911.1	Gnomon	exon	8470413	8470633	.	+	.	ID=exon-XM_033484771.1-9;Dbxref=GeneID:117228778%2CGenbank:XM_033484771.1;Parent=rna-XM_033484771.1
NW_022900911.1	Gnomon	exon	8458860	8459069	.	+	.	ID=exon-XM_033484771.1-1;Dbxref=GeneID:117228778%2CGenbank:XM_033484771.1;Parent=rna-XM_033484771.1
NW_022900911.1	Gnomon	exon	8460189	8460806	.	+	.	ID=exon-XM_033484771.1-2;Dbxref=GeneID:117228778%2CGenbank:XM_033484771.1;Parent=rna-XM_033484771.1
NW_022900911.1	Gnomon	exon	8463614	8463868	.	+	.	ID=exon-XM_033484771.1-3;Dbxref=GeneID:117228778%2CGenbank:XM_033484771.1;Parent=rna-XM_033484771.1
NW_022900911.1	Gnomon	exon	8464834	8465071	.	+	.	ID=exon-XM_033484771.1-4;Dbxref=GeneID:117228778%2CGenbank:XM_033484771.1;Parent=rna-XM_033484771.1
NW_022900911.1	Gnomon	exon	8466230	8466389	.	+	.	ID=exon-XM_033484771.1-5;Dbxref=GeneID:117228778%2CGenbank:XM_033484771.1;Parent=rna-XM_033484771.1
NW_022900911.1	Gnomon	exon	8467097	8467208	.	+	.	ID=exon-XM_033484771.1-6;Dbxref=GeneID:117228778%2CGenbank:XM_033484771.1;Parent=rna-XM_033484771.1
NW_022900911.1	Gnomon	exon	8467344	8467524	.	+	.	ID=exon-XM_033484771.1-7;Dbxref=GeneID:117228778%2CGenbank:XM_033484771.1;Parent=rna-XM_033484771.1
NW_022900911.1	Gnomon	exon	2883075	2883250	.	-	.	ID=exon-XM_033485198.1-2;Dbxref=GeneID:117229039%2CGenbank:XM_033485198.1;Parent=rna-XM_033485198.1
NW_022900911.1	Gnomon	exon	2882779	2883005	.	-	.	ID=exon-XM_033485198.1-3;Dbxref=GeneID:117229039%2CGenbank:XM_033485198.1;Parent=rna-XM_033485198.1
NW_022900911.1	Gnomon	exon	2882604	2882694	.	-	.	ID=exon-XM_033485198.1-4;Dbxref=GeneID:117229039%2CGenbank:XM_033485198.1;Parent=rna-XM_033485198.1
NW_022900911.1	Gnomon	exon	2882347	2882531	.	-	.	ID=exon-XM_033485198.1-5;Dbxref=GeneID:117229039%2CGenbank:XM_033485198.1;Parent=rna-XM_033485198.1
NW_022900911.1	Gnomon	exon	2882073	2882265	.	-	.	ID=exon-XM_033485198.1-6;Dbxref=GeneID:117229039%2CGenbank:XM_033485198.1;Parent=rna-XM_033485198.1
NW_022900911.1	Gnomon	exon	2881865	2881999	.	-	.	ID=exon-XM_033485198.1-7;Dbxref=GeneID:117229039%2CGenbank:XM_033485198.1;Parent=rna-XM_033485198.1
NW_022900911.1	Gnomon	exon	2881573	2881795	.	-	.	ID=exon-XM_033485198.1-8;Dbxref=GeneID:117229039%2CGenbank:XM_033485198.1;Parent=rna-XM_033485198.1
NW_022900911.1	Gnomon	exon	2881250	2881501	.	-	.	ID=exon-XM_033485198.1-9;Dbxref=GeneID:117229039%2CGenbank:XM_033485198.1;Parent=rna-XM_033485198.1
NW_022900911.1	Gnomon	exon	2886523	2886914	.	-	.	ID=exon-XM_033485198.1-1;Dbxref=GeneID:117229039%2CGenbank:XM_033485198.1;Parent=rna-XM_033485198.1
NW_022900911.1	Gnomon	CDS	2581913	2582119	.	+	0	Name=XP_033340844.1;ID=cds-XP_033340844.1;Dbxref=GeneID:117228886%2CGenbank:XP_033340844.1;Parent=rna-XM_033484953.1
NW_022900911.1	Gnomon	CDS	2584135	2584278	.	+	0	Name=XP_033340844.1;ID=cds-XP_033340844.1;Dbxref=GeneID:117228886%2CGenbank:XP_033340844.1;Parent=rna-XM_033484953.1
NW_022900911.1	Gnomon	CDS	2585232	2585388	.	+	0	Name=XP_033340844.1;ID=cds-XP_033340844.1;Dbxref=GeneID:117228886%2CGenbank:XP_033340844.1;Parent=rna-XM_033484953.1
NW_022900911.1	Gnomon	CDS	2586266	2586492	.	+	0	Name=XP_033340844.1;ID=cds-XP_033340844.1;Dbxref=GeneID:117228886%2CGenbank:XP_033340844.1;Parent=rna-XM_033484953.1
NW_022900911.1	Gnomon	CDS	2587195	2587258	.	+	0	Name=XP_033340844.1;ID=cds-XP_033340844.1;Dbxref=GeneID:117228886%2CGenbank:XP_033340844.1;Parent=rna-XM_033484953.1
NW_022900911.1	Gnomon	CDS	2587679	2587777	.	+	0	Name=XP_033340844.1;ID=cds-XP_033340844.1;Dbxref=GeneID:117228886%2CGenbank:XP_033340844.1;Parent=rna-XM_033484953.1
NW_022900911.1	Gnomon	CDS	2592310	2592413	.	+	0	Name=XP_033340844.1;ID=cds-XP_033340844.1;Dbxref=GeneID:117228886%2CGenbank:XP_033340844.1;Parent=rna-XM_033484953.1
NW_022900911.1	Gnomon	CDS	2594493	2594630	.	+	0	Name=XP_033340844.1;ID=cds-XP_033340844.1;Dbxref=GeneID:117228886%2CGenbank:XP_033340844.1;Parent=rna-XM_033484953.1
NW_022900911.1	Gnomon	CDS	2595857	2596126	.	+	0	Name=XP_033340844.1;ID=cds-XP_033340844.1;Dbxref=GeneID:117228886%2CGenbank:XP_033340844.1;Parent=rna-XM_033484953.1
NW_022900911.1	Gnomon	CDS	2599936	2600106	.	+	0	Name=XP_033340844.1;ID=cds-XP_033340844.1;Dbxref=GeneID:117228886%2CGenbank:XP_033340844.1;Parent=rna-XM_033484953.1
NW_022900911.1	Gnomon	CDS	2607960	2608139	.	+	0	Name=XP_033340844.1;ID=cds-XP_033340844.1;Dbxref=GeneID:117228886%2CGenbank:XP_033340844.1;Parent=rna-XM_033484953.1
NW_022900911.1	Gnomon	CDS	2608673	2609088	.	+	0	Name=XP_033340844.1;ID=cds-XP_033340844.1;Dbxref=GeneID:117228886%2CGenbank:XP_033340844.1;Parent=rna-XM_033484953.1
NW_022900911.1	Gnomon	CDS	2609657	2609774	.	+	0	Name=XP_033340844.1;ID=cds-XP_033340844.1;Dbxref=GeneID:117228886%2CGenbank:XP_033340844.1;Parent=rna-XM_033484953.1
NW_022900911.1	Gnomon	CDS	2612893	2613156	.	+	0	Name=XP_033340844.1;ID=cds-XP_033340844.1;Dbxref=GeneID:117228886%2CGenbank:XP_033340844.1;Parent=rna-XM_033484953.1
NW_022900911.1	Gnomon	CDS	2618163	2618372	.	+	0	Name=XP_033340844.1;ID=cds-XP_033340844.1;Dbxref=GeneID:117228886%2CGenbank:XP_033340844.1;Parent=rna-XM_033484953.1
NW_022900911.1	Gnomon	CDS	2625222	2625595	.	+	0	Name=XP_033340844.1;ID=cds-XP_033340844.1;Dbxref=GeneID:117228886%2CGenbank:XP_033340844.1;Parent=rna-XM_033484953.1
NW_022900911.1	Gnomon	CDS	2626918	2627146	.	+	0	Name=XP_033340844.1;ID=cds-XP_033340844.1;Dbxref=GeneID:117228886%2CGenbank:XP_033340844.1;Parent=rna-XM_033484953.1
NW_022900911.1	Gnomon	CDS	2627883	2628166	.	+	0	Name=XP_033340844.1;ID=cds-XP_033340844.1;Dbxref=GeneID:117228886%2CGenbank:XP_033340844.1;Parent=rna-XM_033484953.1
NW_022900911.1	Gnomon	CDS	2628987	2629065	.	+	0	Name=XP_033340844.1;ID=cds-XP_033340844.1;Dbxref=GeneID:117228886%2CGenbank:XP_033340844.1;Parent=rna-XM_033484953.1
NW_022900911.1	Gnomon	CDS	2630690	2631419	.	+	0	Name=XP_033340844.1;ID=cds-XP_033340844.1;Dbxref=GeneID:117228886%2CGenbank:XP_033340844.1;Parent=rna-XM_033484953.1
NW_022900911.1	Gnomon	CDS	2632377	2632738	.	+	0	Name=XP_033340844.1;ID=cds-XP_033340844.1;Dbxref=GeneID:117228886%2CGenbank:XP_033340844.1;Parent=rna-XM_033484953.1
NW_022900911.1	Gnomon	CDS	2632878	2633273	.	+	0	Name=XP_033340844.1;ID=cds-XP_033340844.1;Dbxref=GeneID:117228886%2CGenbank:XP_033340844.1;Parent=rna-XM_033484953.1
NW_022900911.1	Gnomon	CDS	2633861	2634205	.	+	0	Name=XP_033340844.1;ID=cds-XP_033340844.1;Dbxref=GeneID:117228886%2CGenbank:XP_033340844.1;Parent=rna-XM_033484953.1
NW_022900911.1	Gnomon	CDS	2635736	2635984	.	+	0	Name=XP_033340844.1;ID=cds-XP_033340844.1;Dbxref=GeneID:117228886%2CGenbank:XP_033340844.1;Parent=rna-XM_033484953.1
NW_022900911.1	Gnomon	CDS	2639117	2639200	.	+	0	Name=XP_033340844.1;ID=cds-XP_033340844.1;Dbxref=GeneID:117228886%2CGenbank:XP_033340844.1;Parent=rna-XM_033484953.1
NW_022900911.1	Gnomon	CDS	8679009	8679143	.	+	0	Name=XP_033340604.1;ID=cds-XP_033340604.1;Dbxref=GeneID:117228746%2CGenbank:XP_033340604.1;Parent=rna-XM_033484713.1
NW_022900911.1	Gnomon	CDS	8679223	8679337	.	+	0	Name=XP_033340604.1;ID=cds-XP_033340604.1;Dbxref=GeneID:117228746%2CGenbank:XP_033340604.1;Parent=rna-XM_033484713.1
NW_022900911.1	Gnomon	CDS	8679425	8679492	.	+	0	Name=XP_033340604.1;ID=cds-XP_033340604.1;Dbxref=GeneID:117228746%2CGenbank:XP_033340604.1;Parent=rna-XM_033484713.1
NW_022900911.1	Gnomon	CDS	8679580	8679821	.	+	0	Name=XP_033340604.1;ID=cds-XP_033340604.1;Dbxref=GeneID:117228746%2CGenbank:XP_033340604.1;Parent=rna-XM_033484713.1
NW_022900911.1	Gnomon	CDS	8679953	8680045	.	+	0	Name=XP_033340604.1;ID=cds-XP_033340604.1;Dbxref=GeneID:117228746%2CGenbank:XP_033340604.1;Parent=rna-XM_033484713.1
NW_022900911.1	Gnomon	CDS	8680120	8680153	.	+	0	Name=XP_033340604.1;ID=cds-XP_033340604.1;Dbxref=GeneID:117228746%2CGenbank:XP_033340604.1;Parent=rna-XM_033484713.1
NW_022900911.1	Gnomon	CDS	3019695	3019817	.	-	0	Name=XP_033340594.1;ID=cds-XP_033340594.1;Dbxref=GeneID:117228736%2CGenbank:XP_033340594.1;Parent=rna-XM_033484703.1
NW_022900911.1	Gnomon	CDS	3019396	3019633	.	-	0	Name=XP_033340594.1;ID=cds-XP_033340594.1;Dbxref=GeneID:117228736%2CGenbank:XP_033340594.1;Parent=rna-XM_033484703.1
NW_022900911.1	Gnomon	CDS	3019119	3019317	.	-	0	Name=XP_033340594.1;ID=cds-XP_033340594.1;Dbxref=GeneID:117228736%2CGenbank:XP_033340594.1;Parent=rna-XM_033484703.1
NW_022900911.1	Gnomon	CDS	3018501	3019044	.	-	0	Name=XP_033340594.1;ID=cds-XP_033340594.1;Dbxref=GeneID:117228736%2CGenbank:XP_033340594.1;Parent=rna-XM_033484703.1
NW_022900911.1	Gnomon	CDS	3018324	3018424	.	-	0	Name=XP_033340594.1;ID=cds-XP_033340594.1;Dbxref=GeneID:117228736%2CGenbank:XP_033340594.1;Parent=rna-XM_033484703.1
NW_022900911.1	Gnomon	CDS	3018020	3018173	.	-	0	Name=XP_033340594.1;ID=cds-XP_033340594.1;Dbxref=GeneID:117228736%2CGenbank:XP_033340594.1;Parent=rna-XM_033484703.1
NW_022900911.1	Gnomon	CDS	3017628	3017834	.	-	0	Name=XP_033340594.1;ID=cds-XP_033340594.1;Dbxref=GeneID:117228736%2CGenbank:XP_033340594.1;Parent=rna-XM_033484703.1
NW_022900911.1	Gnomon	mRNA	2865437	2869328	.	-	.	Name=XM_033485195.1;ID=rna-XM_033485195.1;Dbxref=GeneID:117229038%2CGenbank:XM_033485195.1;Parent=gene-LOC117229038
NW_022900911.1	Gnomon	exon	2641896	2642111	.	-	.	ID=exon-XM_033484969.1-5;Dbxref=GeneID:117228890%2CGenbank:XM_033484969.1;Parent=rna-XM_033484969.1
NW_022900911.1	Gnomon	exon	2640718	2641224	.	-	.	ID=exon-XM_033484969.1-6;Dbxref=GeneID:117228890%2CGenbank:XM_033484969.1;Parent=rna-XM_033484969.1
NW_022900911.1	Gnomon	exon	2647279	2647301	.	-	.	ID=exon-XM_033484969.1-1;Dbxref=GeneID:117228890%2CGenbank:XM_033484969.1;Parent=rna-XM_033484969.1
NW_022900911.1	Gnomon	exon	2644893	2645144	.	-	.	ID=exon-XM_033484969.1-2;Dbxref=GeneID:117228890%2CGenbank:XM_033484969.1;Parent=rna-XM_033484969.1
NW_022900911.1	Gnomon	exon	2643228	2643495	.	-	.	ID=exon-XM_033484969.1-3;Dbxref=GeneID:117228890%2CGenbank:XM_033484969.1;Parent=rna-XM_033484969.1
NW_022900911.1	Gnomon	exon	2642278	2642569	.	-	.	ID=exon-XM_033484969.1-4;Dbxref=GeneID:117228890%2CGenbank:XM_033484969.1;Parent=rna-XM_033484969.1
NW_022900911.1	Gnomon	mRNA	10069673	10076790	.	-	.	Name=XM_033484710.1;ID=rna-XM_033484710.1;Dbxref=GeneID:117228742%2CGenbank:XM_033484710.1;Parent=gene-LOC117228742
NW_022900911.1	Gnomon	exon	3026595	3026781	.	-	.	ID=exon-XM_033484694.1-8;Dbxref=GeneID:117228732%2CGenbank:XM_033484694.1;Parent=rna-XM_033484694.1
NW_022900911.1	Gnomon	exon	3026144	3026407	.	-	.	ID=exon-XM_033484694.1-9;Dbxref=GeneID:117228732%2CGenbank:XM_033484694.1;Parent=rna-XM_033484694.1
NW_022900911.1	Gnomon	exon	3027282	3027302	.	-	.	ID=exon-XM_033484694.1-6;Dbxref=GeneID:117228732%2CGenbank:XM_033484694.1;Parent=rna-XM_033484694.1
NW_022900911.1	Gnomon	exon	3026961	3027185	.	-	.	ID=exon-XM_033484694.1-7;Dbxref=GeneID:117228732%2CGenbank:XM_033484694.1;Parent=rna-XM_033484694.1
NW_022900911.1	Gnomon	exon	3029835	3031408	.	-	.	ID=exon-XM_033484694.1-4;Dbxref=GeneID:117228732%2CGenbank:XM_033484694.1;Parent=rna-XM_033484694.1
NW_022900911.1	Gnomon	exon	3027566	3028838	.	-	.	ID=exon-XM_033484694.1-5;Dbxref=GeneID:117228732%2CGenbank:XM_033484694.1;Parent=rna-XM_033484694.1
NW_022900911.1	Gnomon	exon	3031867	3031967	.	-	.	ID=exon-XM_033484694.1-2;Dbxref=GeneID:117228732%2CGenbank:XM_033484694.1;Parent=rna-XM_033484694.1
NW_022900911.1	Gnomon	exon	3031493	3031765	.	-	.	ID=exon-XM_033484694.1-3;Dbxref=GeneID:117228732%2CGenbank:XM_033484694.1;Parent=rna-XM_033484694.1
NW_022900911.1	Gnomon	exon	3033569	3033988	.	-	.	ID=exon-XM_033484694.1-1;Dbxref=GeneID:117228732%2CGenbank:XM_033484694.1;Parent=rna-XM_033484694.1
NW_022900911.1	Gnomon	exon	7380356	7380395	.	+	.	ID=exon-XM_033484895.1-5;Dbxref=GeneID:117228867%2CGenbank:XM_033484895.1;Parent=rna-XM_033484895.1
NW_022900911.1	Gnomon	exon	7380476	7380588	.	+	.	ID=exon-XM_033484895.1-6;Dbxref=GeneID:117228867%2CGenbank:XM_033484895.1;Parent=rna-XM_033484895.1
NW_022900911.1	Gnomon	exon	7380680	7380833	.	+	.	ID=exon-XM_033484895.1-7;Dbxref=GeneID:117228867%2CGenbank:XM_033484895.1;Parent=rna-XM_033484895.1
NW_022900911.1	Gnomon	exon	7380921	7381049	.	+	.	ID=exon-XM_033484895.1-8;Dbxref=GeneID:117228867%2CGenbank:XM_033484895.1;Parent=rna-XM_033484895.1
NW_022900911.1	Gnomon	exon	7381109	7381280	.	+	.	ID=exon-XM_033484895.1-9;Dbxref=GeneID:117228867%2CGenbank:XM_033484895.1;Parent=rna-XM_033484895.1
NW_022900911.1	Gnomon	exon	7378736	7378830	.	+	.	ID=exon-XM_033484895.1-1;Dbxref=GeneID:117228867%2CGenbank:XM_033484895.1;Parent=rna-XM_033484895.1
NW_022900911.1	Gnomon	exon	7379398	7379724	.	+	.	ID=exon-XM_033484895.1-2;Dbxref=GeneID:117228867%2CGenbank:XM_033484895.1;Parent=rna-XM_033484895.1
NW_022900911.1	Gnomon	exon	7379813	7379858	.	+	.	ID=exon-XM_033484895.1-3;Dbxref=GeneID:117228867%2CGenbank:XM_033484895.1;Parent=rna-XM_033484895.1
NW_022900911.1	Gnomon	exon	7380064	7380164	.	+	.	ID=exon-XM_033484895.1-4;Dbxref=GeneID:117228867%2CGenbank:XM_033484895.1;Parent=rna-XM_033484895.1
NW_022900911.1	Gnomon	mRNA	207779	210282	.	+	.	Name=XM_033484711.1;ID=rna-XM_033484711.1;Dbxref=GeneID:117228744%2CGenbank:XM_033484711.1;Note=The sequence of the model RefSeq transcript was modified relative to this genomic sequence to represent the inferred CDS: added 25 bases not found in genome assembly;Parent=gene-LOC117228744
NW_022900911.1	Gnomon	mRNA	1649383	1657951	.	-	.	Name=XM_033484857.1;ID=rna-XM_033484857.1;Dbxref=GeneID:117228845%2CGenbank:XM_033484857.1;Parent=gene-LOC117228845
NW_022900911.1	Gnomon	exon	1590865	1591417	.	-	.	ID=exon-XM_033484822.1-1;Dbxref=GeneID:117228818%2CGenbank:XM_033484822.1;Parent=rna-XM_033484822.1
NW_022900911.1	Gnomon	exon	1590400	1590804	.	-	.	ID=exon-XM_033484822.1-2;Dbxref=GeneID:117228818%2CGenbank:XM_033484822.1;Parent=rna-XM_033484822.1
NW_022900911.1	Gnomon	exon	1590067	1590323	.	-	.	ID=exon-XM_033484822.1-3;Dbxref=GeneID:117228818%2CGenbank:XM_033484822.1;Parent=rna-XM_033484822.1
NW_022900911.1	Gnomon	exon	1589497	1589985	.	-	.	ID=exon-XM_033484822.1-4;Dbxref=GeneID:117228818%2CGenbank:XM_033484822.1;Parent=rna-XM_033484822.1
NW_022900911.1	Gnomon	exon	2630690	2631419	.	+	.	ID=exon-XM_033484954.1-20;Dbxref=GeneID:117228886%2CGenbank:XM_033484954.1;Parent=rna-XM_033484954.1
NW_022900911.1	Gnomon	exon	2612893	2613156	.	+	.	ID=exon-XM_033484954.1-14;Dbxref=GeneID:117228886%2CGenbank:XM_033484954.1;Parent=rna-XM_033484954.1
NW_022900911.1	Gnomon	exon	2618163	2618372	.	+	.	ID=exon-XM_033484954.1-15;Dbxref=GeneID:117228886%2CGenbank:XM_033484954.1;Parent=rna-XM_033484954.1
NW_022900911.1	Gnomon	exon	2625222	2625595	.	+	.	ID=exon-XM_033484954.1-16;Dbxref=GeneID:117228886%2CGenbank:XM_033484954.1;Parent=rna-XM_033484954.1
NW_022900911.1	Gnomon	exon	2626918	2627146	.	+	.	ID=exon-XM_033484954.1-17;Dbxref=GeneID:117228886%2CGenbank:XM_033484954.1;Parent=rna-XM_033484954.1
NW_022900911.1	Gnomon	exon	2605849	2606019	.	+	.	ID=exon-XM_033484954.1-10;Dbxref=GeneID:117228886%2CGenbank:XM_033484954.1;Parent=rna-XM_033484954.1
NW_022900911.1	Gnomon	exon	2607960	2608139	.	+	.	ID=exon-XM_033484954.1-11;Dbxref=GeneID:117228886%2CGenbank:XM_033484954.1;Parent=rna-XM_033484954.1
NW_022900911.1	Gnomon	exon	2608673	2609088	.	+	.	ID=exon-XM_033484954.1-12;Dbxref=GeneID:117228886%2CGenbank:XM_033484954.1;Parent=rna-XM_033484954.1
NW_022900911.1	Gnomon	exon	2611650	2611767	.	+	.	ID=exon-XM_033484954.1-13;Dbxref=GeneID:117228886%2CGenbank:XM_033484954.1;Parent=rna-XM_033484954.1
NW_022900911.1	Gnomon	exon	2627883	2628166	.	+	.	ID=exon-XM_033484954.1-18;Dbxref=GeneID:117228886%2CGenbank:XM_033484954.1;Parent=rna-XM_033484954.1
NW_022900911.1	Gnomon	exon	2629464	2629542	.	+	.	ID=exon-XM_033484954.1-19;Dbxref=GeneID:117228886%2CGenbank:XM_033484954.1;Parent=rna-XM_033484954.1
NW_022900911.1	Gnomon	exon	2639117	2639611	.	+	.	ID=exon-XM_033484954.1-25;Dbxref=GeneID:117228886%2CGenbank:XM_033484954.1;Parent=rna-XM_033484954.1
NW_022900911.1	Gnomon	exon	2632377	2632738	.	+	.	ID=exon-XM_033484954.1-21;Dbxref=GeneID:117228886%2CGenbank:XM_033484954.1;Parent=rna-XM_033484954.1
NW_022900911.1	Gnomon	exon	2632878	2633273	.	+	.	ID=exon-XM_033484954.1-22;Dbxref=GeneID:117228886%2CGenbank:XM_033484954.1;Parent=rna-XM_033484954.1
NW_022900911.1	Gnomon	exon	2633861	2634205	.	+	.	ID=exon-XM_033484954.1-23;Dbxref=GeneID:117228886%2CGenbank:XM_033484954.1;Parent=rna-XM_033484954.1
NW_022900911.1	Gnomon	exon	2635736	2635984	.	+	.	ID=exon-XM_033484954.1-24;Dbxref=GeneID:117228886%2CGenbank:XM_033484954.1;Parent=rna-XM_033484954.1
NW_022900911.1	Gnomon	mRNA	8661072	8664242	.	+	.	Name=XM_033485050.1;ID=rna-XM_033485050.1;Dbxref=GeneID:117228944%2CGenbank:XM_033485050.1;Parent=gene-LOC117228944
NW_022900911.1	Gnomon	CDS	2581913	2582119	.	+	0	Name=XP_033340845.1;ID=cds-XP_033340845.1;Dbxref=GeneID:117228886%2CGenbank:XP_033340845.1;Parent=rna-XM_033484954.1
NW_022900911.1	Gnomon	CDS	2584135	2584278	.	+	0	Name=XP_033340845.1;ID=cds-XP_033340845.1;Dbxref=GeneID:117228886%2CGenbank:XP_033340845.1;Parent=rna-XM_033484954.1
NW_022900911.1	Gnomon	CDS	2585232	2585388	.	+	0	Name=XP_033340845.1;ID=cds-XP_033340845.1;Dbxref=GeneID:117228886%2CGenbank:XP_033340845.1;Parent=rna-XM_033484954.1
NW_022900911.1	Gnomon	CDS	2586266	2586492	.	+	0	Name=XP_033340845.1;ID=cds-XP_033340845.1;Dbxref=GeneID:117228886%2CGenbank:XP_033340845.1;Parent=rna-XM_033484954.1
NW_022900911.1	Gnomon	CDS	2587195	2587258	.	+	0	Name=XP_033340845.1;ID=cds-XP_033340845.1;Dbxref=GeneID:117228886%2CGenbank:XP_033340845.1;Parent=rna-XM_033484954.1
NW_022900911.1	Gnomon	CDS	2587679	2587777	.	+	0	Name=XP_033340845.1;ID=cds-XP_033340845.1;Dbxref=GeneID:117228886%2CGenbank:XP_033340845.1;Parent=rna-XM_033484954.1
NW_022900911.1	Gnomon	CDS	2590402	2590505	.	+	0	Name=XP_033340845.1;ID=cds-XP_033340845.1;Dbxref=GeneID:117228886%2CGenbank:XP_033340845.1;Parent=rna-XM_033484954.1
NW_022900911.1	Gnomon	CDS	2594493	2594630	.	+	0	Name=XP_033340845.1;ID=cds-XP_033340845.1;Dbxref=GeneID:117228886%2CGenbank:XP_033340845.1;Parent=rna-XM_033484954.1
NW_022900911.1	Gnomon	CDS	2595857	2596126	.	+	0	Name=XP_033340845.1;ID=cds-XP_033340845.1;Dbxref=GeneID:117228886%2CGenbank:XP_033340845.1;Parent=rna-XM_033484954.1
NW_022900911.1	Gnomon	CDS	2605849	2606019	.	+	0	Name=XP_033340845.1;ID=cds-XP_033340845.1;Dbxref=GeneID:117228886%2CGenbank:XP_033340845.1;Parent=rna-XM_033484954.1
NW_022900911.1	Gnomon	CDS	2607960	2608139	.	+	0	Name=XP_033340845.1;ID=cds-XP_033340845.1;Dbxref=GeneID:117228886%2CGenbank:XP_033340845.1;Parent=rna-XM_033484954.1
NW_022900911.1	Gnomon	CDS	2608673	2609088	.	+	0	Name=XP_033340845.1;ID=cds-XP_033340845.1;Dbxref=GeneID:117228886%2CGenbank:XP_033340845.1;Parent=rna-XM_033484954.1
NW_022900911.1	Gnomon	CDS	2611650	2611767	.	+	0	Name=XP_033340845.1;ID=cds-XP_033340845.1;Dbxref=GeneID:117228886%2CGenbank:XP_033340845.1;Parent=rna-XM_033484954.1
NW_022900911.1	Gnomon	CDS	2612893	2613156	.	+	0	Name=XP_033340845.1;ID=cds-XP_033340845.1;Dbxref=GeneID:117228886%2CGenbank:XP_033340845.1;Parent=rna-XM_033484954.1
NW_022900911.1	Gnomon	CDS	2618163	2618372	.	+	0	Name=XP_033340845.1;ID=cds-XP_033340845.1;Dbxref=GeneID:117228886%2CGenbank:XP_033340845.1;Parent=rna-XM_033484954.1
NW_022900911.1	Gnomon	CDS	2625222	2625595	.	+	0	Name=XP_033340845.1;ID=cds-XP_033340845.1;Dbxref=GeneID:117228886%2CGenbank:XP_033340845.1;Parent=rna-XM_033484954.1
NW_022900911.1	Gnomon	CDS	2626918	2627146	.	+	0	Name=XP_033340845.1;ID=cds-XP_033340845.1;Dbxref=GeneID:117228886%2CGenbank:XP_033340845.1;Parent=rna-XM_033484954.1
NW_022900911.1	Gnomon	CDS	2627883	2628166	.	+	0	Name=XP_033340845.1;ID=cds-XP_033340845.1;Dbxref=GeneID:117228886%2CGenbank:XP_033340845.1;Parent=rna-XM_033484954.1
NW_022900911.1	Gnomon	CDS	2629464	2629542	.	+	0	Name=XP_033340845.1;ID=cds-XP_033340845.1;Dbxref=GeneID:117228886%2CGenbank:XP_033340845.1;Parent=rna-XM_033484954.1
NW_022900911.1	Gnomon	CDS	2630690	2631419	.	+	0	Name=XP_033340845.1;ID=cds-XP_033340845.1;Dbxref=GeneID:117228886%2CGenbank:XP_033340845.1;Parent=rna-XM_033484954.1
NW_022900911.1	Gnomon	CDS	2632377	2632738	.	+	0	Name=XP_033340845.1;ID=cds-XP_033340845.1;Dbxref=GeneID:117228886%2CGenbank:XP_033340845.1;Parent=rna-XM_033484954.1
NW_022900911.1	Gnomon	CDS	2632878	2633273	.	+	0	Name=XP_033340845.1;ID=cds-XP_033340845.1;Dbxref=GeneID:117228886%2CGenbank:XP_033340845.1;Parent=rna-XM_033484954.1
NW_022900911.1	Gnomon	CDS	2633861	2634205	.	+	0	Name=XP_033340845.1;ID=cds-XP_033340845.1;Dbxref=GeneID:117228886%2CGenbank:XP_033340845.1;Parent=rna-XM_033484954.1
NW_022900911.1	Gnomon	CDS	2635736	2635984	.	+	0	Name=XP_033340845.1;ID=cds-XP_033340845.1;Dbxref=GeneID:117228886%2CGenbank:XP_033340845.1;Parent=rna-XM_033484954.1
NW_022900911.1	Gnomon	CDS	2639117	2639200	.	+	0	Name=XP_033340845.1;ID=cds-XP_033340845.1;Dbxref=GeneID:117228886%2CGenbank:XP_033340845.1;Parent=rna-XM_033484954.1
NW_022900911.1	Gnomon	mRNA	2879518	2886914	.	-	.	Name=XM_033485196.1;ID=rna-XM_033485196.1;Dbxref=GeneID:117229039%2CGenbank:XM_033485196.1;Parent=gene-LOC117229039
NW_022900911.1	Gnomon	exon	9309244	9310542	.	-	.	ID=exon-XM_033484872.1-2;Dbxref=GeneID:117228854%2CGenbank:XM_033484872.1;Parent=rna-XM_033484872.1
NW_022900911.1	Gnomon	exon	9308800	9309167	.	-	.	ID=exon-XM_033484872.1-3;Dbxref=GeneID:117228854%2CGenbank:XM_033484872.1;Parent=rna-XM_033484872.1
NW_022900911.1	Gnomon	exon	9315782	9316258	.	-	.	ID=exon-XM_033484872.1-1;Dbxref=GeneID:117228854%2CGenbank:XM_033484872.1;Parent=rna-XM_033484872.1
NW_022900911.1	Gnomon	CDS	2886523	2886592	.	-	0	Name=XP_033341089.1;ID=cds-XP_033341089.1;Dbxref=GeneID:117229039%2CGenbank:XP_033341089.1;Parent=rna-XM_033485198.1
NW_022900911.1	Gnomon	CDS	2883075	2883250	.	-	0	Name=XP_033341089.1;ID=cds-XP_033341089.1;Dbxref=GeneID:117229039%2CGenbank:XP_033341089.1;Parent=rna-XM_033485198.1
NW_022900911.1	Gnomon	CDS	2882779	2883005	.	-	0	Name=XP_033341089.1;ID=cds-XP_033341089.1;Dbxref=GeneID:117229039%2CGenbank:XP_033341089.1;Parent=rna-XM_033485198.1
NW_022900911.1	Gnomon	CDS	2882604	2882694	.	-	0	Name=XP_033341089.1;ID=cds-XP_033341089.1;Dbxref=GeneID:117229039%2CGenbank:XP_033341089.1;Parent=rna-XM_033485198.1
NW_022900911.1	Gnomon	CDS	2882347	2882531	.	-	0	Name=XP_033341089.1;ID=cds-XP_033341089.1;Dbxref=GeneID:117229039%2CGenbank:XP_033341089.1;Parent=rna-XM_033485198.1
NW_022900911.1	Gnomon	CDS	2882073	2882265	.	-	0	Name=XP_033341089.1;ID=cds-XP_033341089.1;Dbxref=GeneID:117229039%2CGenbank:XP_033341089.1;Parent=rna-XM_033485198.1
NW_022900911.1	Gnomon	CDS	2881865	2881999	.	-	0	Name=XP_033341089.1;ID=cds-XP_033341089.1;Dbxref=GeneID:117229039%2CGenbank:XP_033341089.1;Parent=rna-XM_033485198.1
NW_022900911.1	Gnomon	CDS	2881573	2881795	.	-	0	Name=XP_033341089.1;ID=cds-XP_033341089.1;Dbxref=GeneID:117229039%2CGenbank:XP_033341089.1;Parent=rna-XM_033485198.1
NW_022900911.1	Gnomon	CDS	2881250	2881501	.	-	0	Name=XP_033341089.1;ID=cds-XP_033341089.1;Dbxref=GeneID:117229039%2CGenbank:XP_033341089.1;Parent=rna-XM_033485198.1
NW_022900911.1	Gnomon	CDS	2880997	2881171	.	-	0	Name=XP_033341089.1;ID=cds-XP_033341089.1;Dbxref=GeneID:117229039%2CGenbank:XP_033341089.1;Parent=rna-XM_033485198.1
NW_022900911.1	Gnomon	CDS	2880875	2880890	.	-	0	Name=XP_033341089.1;ID=cds-XP_033341089.1;Dbxref=GeneID:117229039%2CGenbank:XP_033341089.1;Parent=rna-XM_033485198.1
NW_022900911.1	Gnomon	exon	5199551	5200033	.	-	.	ID=exon-XM_033484848.1-3;Dbxref=GeneID:117228837%2CGenbank:XM_033484848.1;Parent=rna-XM_033484848.1
NW_022900911.1	Gnomon	exon	5238042	5238064	.	-	.	ID=exon-XM_033484848.1-1;Dbxref=GeneID:117228837%2CGenbank:XM_033484848.1;Parent=rna-XM_033484848.1
NW_022900911.1	Gnomon	exon	5204541	5205142	.	-	.	ID=exon-XM_033484848.1-2;Dbxref=GeneID:117228837%2CGenbank:XM_033484848.1;Parent=rna-XM_033484848.1
NW_022900911.1	Gnomon	exon	2584135	2584278	.	+	.	ID=exon-XM_033484946.1-2;Dbxref=GeneID:117228886%2CGenbank:XM_033484946.1;Parent=rna-XM_033484946.1
NW_022900911.1	Gnomon	exon	2585232	2585388	.	+	.	ID=exon-XM_033484946.1-3;Dbxref=GeneID:117228886%2CGenbank:XM_033484946.1;Parent=rna-XM_033484946.1
NW_022900911.1	Gnomon	exon	2586266	2586492	.	+	.	ID=exon-XM_033484946.1-4;Dbxref=GeneID:117228886%2CGenbank:XM_033484946.1;Parent=rna-XM_033484946.1
NW_022900911.1	Gnomon	exon	2587195	2587258	.	+	.	ID=exon-XM_033484946.1-5;Dbxref=GeneID:117228886%2CGenbank:XM_033484946.1;Parent=rna-XM_033484946.1
NW_022900911.1	Gnomon	exon	2581665	2582119	.	+	.	ID=exon-XM_033484946.1-1;Dbxref=GeneID:117228886%2CGenbank:XM_033484946.1;Parent=rna-XM_033484946.1
NW_022900911.1	Gnomon	exon	2587679	2587777	.	+	.	ID=exon-XM_033484946.1-6;Dbxref=GeneID:117228886%2CGenbank:XM_033484946.1;Parent=rna-XM_033484946.1
NW_022900911.1	Gnomon	exon	2592310	2592413	.	+	.	ID=exon-XM_033484946.1-7;Dbxref=GeneID:117228886%2CGenbank:XM_033484946.1;Parent=rna-XM_033484946.1
NW_022900911.1	Gnomon	exon	2594493	2594630	.	+	.	ID=exon-XM_033484946.1-8;Dbxref=GeneID:117228886%2CGenbank:XM_033484946.1;Parent=rna-XM_033484946.1
NW_022900911.1	Gnomon	exon	2595857	2596126	.	+	.	ID=exon-XM_033484946.1-9;Dbxref=GeneID:117228886%2CGenbank:XM_033484946.1;Parent=rna-XM_033484946.1
NW_022900911.1	Gnomon	mRNA	2581665	2639611	.	+	.	Name=XM_033484951.1;ID=rna-XM_033484951.1;Dbxref=GeneID:117228886%2CGenbank:XM_033484951.1;Parent=gene-LOC117228886
NW_022900911.1	Gnomon	exon	7778768	7778885	.	+	.	ID=exon-XR_004492424.1-1;Dbxref=GeneID:117228992%2CGenbank:XR_004492424.1;Parent=rna-XR_004492424.1
NW_022900911.1	Gnomon	exon	7780896	7782098	.	+	.	ID=exon-XR_004492424.1-2;Dbxref=GeneID:117228992%2CGenbank:XR_004492424.1;Parent=rna-XR_004492424.1
NW_022900911.1	Gnomon	CDS	7592197	7592199	.	+	0	Name=XP_033340792.1;ID=cds-XP_033340792.1;Dbxref=GeneID:117228871%2CGenbank:XP_033340792.1;Parent=rna-XM_033484901.1
NW_022900911.1	Gnomon	CDS	7592637	7593208	.	+	0	Name=XP_033340792.1;ID=cds-XP_033340792.1;Dbxref=GeneID:117228871%2CGenbank:XP_033340792.1;Parent=rna-XM_033484901.1
NW_022900911.1	Gnomon	CDS	7593291	7594209	.	+	0	Name=XP_033340792.1;ID=cds-XP_033340792.1;Dbxref=GeneID:117228871%2CGenbank:XP_033340792.1;Parent=rna-XM_033484901.1
NW_022900911.1	Gnomon	exon	7356544	7356698	.	-	.	ID=exon-XM_033484896.1-2;Dbxref=GeneID:117228869%2CGenbank:XM_033484896.1;Parent=rna-XM_033484896.1
NW_022900911.1	Gnomon	exon	7356229	7356456	.	-	.	ID=exon-XM_033484896.1-3;Dbxref=GeneID:117228869%2CGenbank:XM_033484896.1;Parent=rna-XM_033484896.1
NW_022900911.1	Gnomon	exon	7356841	7358026	.	-	.	ID=exon-XM_033484896.1-1;Dbxref=GeneID:117228869%2CGenbank:XM_033484896.1;Parent=rna-XM_033484896.1
NW_022900911.1	Gnomon	exon	7354543	7354910	.	-	.	ID=exon-XM_033484896.1-8;Dbxref=GeneID:117228869%2CGenbank:XM_033484896.1;Parent=rna-XM_033484896.1
NW_022900911.1	Gnomon	exon	7354321	7354466	.	-	.	ID=exon-XM_033484896.1-9;Dbxref=GeneID:117228869%2CGenbank:XM_033484896.1;Parent=rna-XM_033484896.1
NW_022900911.1	Gnomon	exon	7355266	7355483	.	-	.	ID=exon-XM_033484896.1-6;Dbxref=GeneID:117228869%2CGenbank:XM_033484896.1;Parent=rna-XM_033484896.1
NW_022900911.1	Gnomon	exon	7355007	7355197	.	-	.	ID=exon-XM_033484896.1-7;Dbxref=GeneID:117228869%2CGenbank:XM_033484896.1;Parent=rna-XM_033484896.1
NW_022900911.1	Gnomon	exon	7355875	7356111	.	-	.	ID=exon-XM_033484896.1-4;Dbxref=GeneID:117228869%2CGenbank:XM_033484896.1;Parent=rna-XM_033484896.1
NW_022900911.1	Gnomon	exon	7355552	7355792	.	-	.	ID=exon-XM_033484896.1-5;Dbxref=GeneID:117228869%2CGenbank:XM_033484896.1;Parent=rna-XM_033484896.1
NW_022900911.1	Gnomon	CDS	7366226	7366364	.	+	0	Name=XP_033340802.1;ID=cds-XP_033340802.1;Dbxref=GeneID:117228875%2CGenbank:XP_033340802.1;Parent=rna-XM_033484911.1
NW_022900911.1	Gnomon	CDS	7366567	7366730	.	+	0	Name=XP_033340802.1;ID=cds-XP_033340802.1;Dbxref=GeneID:117228875%2CGenbank:XP_033340802.1;Parent=rna-XM_033484911.1
NW_022900911.1	Gnomon	CDS	7366932	7366964	.	+	0	Name=XP_033340802.1;ID=cds-XP_033340802.1;Dbxref=GeneID:117228875%2CGenbank:XP_033340802.1;Parent=rna-XM_033484911.1
NW_022900911.1	Gnomon	exon	6565841	6565920	.	-	.	ID=exon-XM_033485174.1-2;Dbxref=GeneID:117229024%2CGenbank:XM_033485174.1;Parent=rna-XM_033485174.1
NW_022900911.1	Gnomon	exon	6471607	6471978	.	-	.	ID=exon-XM_033485174.1-3;Dbxref=GeneID:117229024%2CGenbank:XM_033485174.1;Parent=rna-XM_033485174.1
NW_022900911.1	Gnomon	exon	6568730	6568768	.	-	.	ID=exon-XM_033485174.1-1;Dbxref=GeneID:117229024%2CGenbank:XM_033485174.1;Parent=rna-XM_033485174.1
NW_022900911.1	Gnomon	exon	6456596	6458299	.	-	.	ID=exon-XM_033485174.1-8;Dbxref=GeneID:117229024%2CGenbank:XM_033485174.1;Parent=rna-XM_033485174.1
NW_022900911.1	Gnomon	exon	6326445	6327054	.	-	.	ID=exon-XM_033485174.1-9;Dbxref=GeneID:117229024%2CGenbank:XM_033485174.1;Parent=rna-XM_033485174.1
NW_022900911.1	Gnomon	exon	6459562	6459716	.	-	.	ID=exon-XM_033485174.1-6;Dbxref=GeneID:117229024%2CGenbank:XM_033485174.1;Parent=rna-XM_033485174.1
NW_022900911.1	Gnomon	exon	6458436	6459293	.	-	.	ID=exon-XM_033485174.1-7;Dbxref=GeneID:117229024%2CGenbank:XM_033485174.1;Parent=rna-XM_033485174.1
NW_022900911.1	Gnomon	exon	6467274	6467589	.	-	.	ID=exon-XM_033485174.1-4;Dbxref=GeneID:117229024%2CGenbank:XM_033485174.1;Parent=rna-XM_033485174.1
NW_022900911.1	Gnomon	exon	6461075	6461317	.	-	.	ID=exon-XM_033485174.1-5;Dbxref=GeneID:117229024%2CGenbank:XM_033485174.1;Parent=rna-XM_033485174.1
NW_022900911.1	Gnomon	CDS	237048	237239	.	-	0	Name=XP_033340552.1;ID=cds-XP_033340552.1;Dbxref=GeneID:117228714%2CGenbank:XP_033340552.1;Parent=rna-XM_033484661.1
NW_022900911.1	Gnomon	CDS	236669	236969	.	-	0	Name=XP_033340552.1;ID=cds-XP_033340552.1;Dbxref=GeneID:117228714%2CGenbank:XP_033340552.1;Parent=rna-XM_033484661.1
NW_022900911.1	Gnomon	CDS	236466	236602	.	-	0	Name=XP_033340552.1;ID=cds-XP_033340552.1;Dbxref=GeneID:117228714%2CGenbank:XP_033340552.1;Parent=rna-XM_033484661.1
NW_022900911.1	Gnomon	CDS	236217	236400	.	-	0	Name=XP_033340552.1;ID=cds-XP_033340552.1;Dbxref=GeneID:117228714%2CGenbank:XP_033340552.1;Parent=rna-XM_033484661.1
NW_022900911.1	Gnomon	CDS	235942	236081	.	-	0	Name=XP_033340552.1;ID=cds-XP_033340552.1;Dbxref=GeneID:117228714%2CGenbank:XP_033340552.1;Parent=rna-XM_033484661.1
NW_022900911.1	Gnomon	exon	3416221	3416244	.	-	.	ID=exon-XM_033484993.1-1;Dbxref=GeneID:117228908%2CGenbank:XM_033484993.1;Parent=rna-XM_033484993.1
NW_022900911.1	Gnomon	exon	3415670	3415786	.	-	.	ID=exon-XM_033484993.1-2;Dbxref=GeneID:117228908%2CGenbank:XM_033484993.1;Parent=rna-XM_033484993.1
NW_022900911.1	Gnomon	exon	3415380	3415622	.	-	.	ID=exon-XM_033484993.1-3;Dbxref=GeneID:117228908%2CGenbank:XM_033484993.1;Parent=rna-XM_033484993.1
NW_022900911.1	Gnomon	CDS	5111245	5111895	.	-	0	Name=XP_033340948.1;ID=cds-XP_033340948.1;Dbxref=GeneID:117228948%2CGenbank:XP_033340948.1;Parent=rna-XM_033485057.1
NW_022900911.1	Gnomon	mRNA	230564	232237	.	+	.	Name=XM_033484663.1;ID=rna-XM_033484663.1;Dbxref=GeneID:117228715%2CGenbank:XM_033484663.1;Parent=gene-LOC117228715
NW_022900911.1	Gnomon	mRNA	204396	207192	.	-	.	Name=XM_033484819.1;ID=rna-XM_033484819.1;Dbxref=GeneID:117228815%2CGenbank:XM_033484819.1;Parent=gene-LOC117228815
NW_022900911.1	Gnomon	CDS	271358	271488	.	-	0	Name=XP_033340698.1;ID=cds-XP_033340698.1;Dbxref=GeneID:117228804%2CGenbank:XP_033340698.1;Parent=rna-XM_033484807.1
NW_022900911.1	Gnomon	CDS	260309	260395	.	-	0	Name=XP_033340698.1;ID=cds-XP_033340698.1;Dbxref=GeneID:117228804%2CGenbank:XP_033340698.1;Parent=rna-XM_033484807.1
NW_022900911.1	Gnomon	CDS	250476	250602	.	-	0	Name=XP_033340698.1;ID=cds-XP_033340698.1;Dbxref=GeneID:117228804%2CGenbank:XP_033340698.1;Parent=rna-XM_033484807.1
NW_022900911.1	Gnomon	CDS	249843	249945	.	-	0	Name=XP_033340698.1;ID=cds-XP_033340698.1;Dbxref=GeneID:117228804%2CGenbank:XP_033340698.1;Parent=rna-XM_033484807.1
NW_022900911.1	Gnomon	CDS	248833	249116	.	-	0	Name=XP_033340698.1;ID=cds-XP_033340698.1;Dbxref=GeneID:117228804%2CGenbank:XP_033340698.1;Parent=rna-XM_033484807.1
NW_022900911.1	Gnomon	CDS	248213	248515	.	-	0	Name=XP_033340698.1;ID=cds-XP_033340698.1;Dbxref=GeneID:117228804%2CGenbank:XP_033340698.1;Parent=rna-XM_033484807.1
NW_022900911.1	Gnomon	mRNA	9720022	9720435	.	-	.	Name=XM_033485011.1;ID=rna-XM_033485011.1;Dbxref=GeneID:117228923%2CGenbank:XM_033485011.1;Parent=gene-LOC117228923
NW_022900911.1	Gnomon	CDS	447154	447168	.	-	0	Name=XP_033341048.1;ID=cds-XP_033341048.1;Dbxref=GeneID:117229013%2CGenbank:XP_033341048.1;Parent=rna-XM_033485157.1
NW_022900911.1	Gnomon	CDS	446772	446954	.	-	0	Name=XP_033341048.1;ID=cds-XP_033341048.1;Dbxref=GeneID:117229013%2CGenbank:XP_033341048.1;Parent=rna-XM_033485157.1
NW_022900911.1	Gnomon	CDS	446466	446698	.	-	0	Name=XP_033341048.1;ID=cds-XP_033341048.1;Dbxref=GeneID:117229013%2CGenbank:XP_033341048.1;Parent=rna-XM_033485157.1
NW_022900911.1	Gnomon	CDS	446097	446391	.	-	0	Name=XP_033341048.1;ID=cds-XP_033341048.1;Dbxref=GeneID:117229013%2CGenbank:XP_033341048.1;Parent=rna-XM_033485157.1
NW_022900911.1	Gnomon	CDS	445827	446032	.	-	0	Name=XP_033341048.1;ID=cds-XP_033341048.1;Dbxref=GeneID:117229013%2CGenbank:XP_033341048.1;Parent=rna-XM_033485157.1
NW_022900911.1	Gnomon	CDS	445480	445762	.	-	0	Name=XP_033341048.1;ID=cds-XP_033341048.1;Dbxref=GeneID:117229013%2CGenbank:XP_033341048.1;Parent=rna-XM_033485157.1
NW_022900911.1	Gnomon	exon	8495857	8496046	.	+	.	ID=exon-XM_033485003.1-1;Dbxref=GeneID:117228916%2CGenbank:XM_033485003.1;Parent=rna-XM_033485003.1
NW_022900911.1	Gnomon	exon	8496665	8496776	.	+	.	ID=exon-XM_033485003.1-2;Dbxref=GeneID:117228916%2CGenbank:XM_033485003.1;Parent=rna-XM_033485003.1
NW_022900911.1	Gnomon	exon	8496888	8497027	.	+	.	ID=exon-XM_033485003.1-3;Dbxref=GeneID:117228916%2CGenbank:XM_033485003.1;Parent=rna-XM_033485003.1
NW_022900911.1	Gnomon	lnc_RNA	4026178	4036678	.	-	.	Name=XR_004492412.1;ID=rna-XR_004492412.1;Dbxref=GeneID:117228972%2CGenbank:XR_004492412.1;Parent=gene-LOC117228972
NW_022900911.1	Gnomon	exon	7066912	7067012	.	+	.	ID=exon-XM_033484725.1-1;Dbxref=GeneID:117228750%2CGenbank:XM_033484725.1;Parent=rna-XM_033484725.1
NW_022900911.1	Gnomon	exon	7141582	7141790	.	+	.	ID=exon-XM_033484725.1-2;Dbxref=GeneID:117228750%2CGenbank:XM_033484725.1;Parent=rna-XM_033484725.1
NW_022900911.1	Gnomon	exon	7167502	7167774	.	+	.	ID=exon-XM_033484725.1-3;Dbxref=GeneID:117228750%2CGenbank:XM_033484725.1;Parent=rna-XM_033484725.1
NW_022900911.1	Gnomon	exon	7173202	7173533	.	+	.	ID=exon-XM_033484725.1-4;Dbxref=GeneID:117228750%2CGenbank:XM_033484725.1;Parent=rna-XM_033484725.1
NW_022900911.1	Gnomon	exon	7174007	7174438	.	+	.	ID=exon-XM_033484725.1-5;Dbxref=GeneID:117228750%2CGenbank:XM_033484725.1;Parent=rna-XM_033484725.1
NW_022900911.1	Gnomon	exon	7174531	7174632	.	+	.	ID=exon-XM_033484725.1-6;Dbxref=GeneID:117228750%2CGenbank:XM_033484725.1;Parent=rna-XM_033484725.1
NW_022900911.1	Gnomon	exon	7174823	7175062	.	+	.	ID=exon-XM_033484725.1-7;Dbxref=GeneID:117228750%2CGenbank:XM_033484725.1;Parent=rna-XM_033484725.1
NW_022900911.1	Gnomon	exon	7176250	7176407	.	+	.	ID=exon-XM_033484725.1-8;Dbxref=GeneID:117228750%2CGenbank:XM_033484725.1;Parent=rna-XM_033484725.1
NW_022900911.1	Gnomon	exon	7179359	7184491	.	+	.	ID=exon-XM_033484725.1-9;Dbxref=GeneID:117228750%2CGenbank:XM_033484725.1;Parent=rna-XM_033484725.1
NW_022900911.1	Gnomon	mRNA	445253	447777	.	-	.	Name=XM_033485157.1;ID=rna-XM_033485157.1;Dbxref=GeneID:117229013%2CGenbank:XM_033485157.1;Parent=gene-LOC117229013
NW_022900911.1	Gnomon	exon	2256821	2257023	.	-	.	ID=exon-XR_004492375.1-4;Dbxref=GeneID:117228810%2CGenbank:XR_004492375.1;Parent=rna-XR_004492375.1
NW_022900911.1	Gnomon	exon	2257395	2257706	.	-	.	ID=exon-XR_004492375.1-2;Dbxref=GeneID:117228810%2CGenbank:XR_004492375.1;Parent=rna-XR_004492375.1
NW_022900911.1	Gnomon	exon	2257110	2257325	.	-	.	ID=exon-XR_004492375.1-3;Dbxref=GeneID:117228810%2CGenbank:XR_004492375.1;Parent=rna-XR_004492375.1
NW_022900911.1	Gnomon	exon	2257980	2258267	.	-	.	ID=exon-XR_004492375.1-1;Dbxref=GeneID:117228810%2CGenbank:XR_004492375.1;Parent=rna-XR_004492375.1
NW_022900911.1	Gnomon	exon	10142118	10142322	.	-	.	ID=exon-XR_004492368.1-13;Dbxref=GeneID:117228789%2CGenbank:XR_004492368.1;Parent=rna-XR_004492368.1
NW_022900911.1	Gnomon	exon	10139926	10140116	.	-	.	ID=exon-XR_004492368.1-14;Dbxref=GeneID:117228789%2CGenbank:XR_004492368.1;Parent=rna-XR_004492368.1
NW_022900911.1	Gnomon	exon	10143625	10143702	.	-	.	ID=exon-XR_004492368.1-11;Dbxref=GeneID:117228789%2CGenbank:XR_004492368.1;Parent=rna-XR_004492368.1
NW_022900911.1	Gnomon	exon	10142787	10143129	.	-	.	ID=exon-XR_004492368.1-12;Dbxref=GeneID:117228789%2CGenbank:XR_004492368.1;Parent=rna-XR_004492368.1
NW_022900911.1	Gnomon	exon	10137128	10137211	.	-	.	ID=exon-XR_004492368.1-17;Dbxref=GeneID:117228789%2CGenbank:XR_004492368.1;Parent=rna-XR_004492368.1
NW_022900911.1	Gnomon	exon	10138799	10138971	.	-	.	ID=exon-XR_004492368.1-15;Dbxref=GeneID:117228789%2CGenbank:XR_004492368.1;Parent=rna-XR_004492368.1
NW_022900911.1	Gnomon	exon	10137949	10138193	.	-	.	ID=exon-XR_004492368.1-16;Dbxref=GeneID:117228789%2CGenbank:XR_004492368.1;Parent=rna-XR_004492368.1
NW_022900911.1	Gnomon	exon	10143802	10143947	.	-	.	ID=exon-XR_004492368.1-10;Dbxref=GeneID:117228789%2CGenbank:XR_004492368.1;Parent=rna-XR_004492368.1
NW_022900911.1	Gnomon	mRNA	7365745	7367173	.	+	.	Name=XM_033484913.1;ID=rna-XM_033484913.1;Dbxref=GeneID:117228875%2CGenbank:XM_033484913.1;Parent=gene-LOC117228875
NW_022900911.1	Gnomon	exon	283596	283723	.	-	.	ID=exon-XM_033485077.1-4;Dbxref=GeneID:117228962%2CGenbank:XM_033485077.1;Parent=rna-XM_033485077.1
NW_022900911.1	Gnomon	exon	283422	283516	.	-	.	ID=exon-XM_033485077.1-5;Dbxref=GeneID:117228962%2CGenbank:XM_033485077.1;Parent=rna-XM_033485077.1
NW_022900911.1	Gnomon	exon	284086	284626	.	-	.	ID=exon-XM_033485077.1-2;Dbxref=GeneID:117228962%2CGenbank:XM_033485077.1;Parent=rna-XM_033485077.1
NW_022900911.1	Gnomon	exon	283792	283927	.	-	.	ID=exon-XM_033485077.1-3;Dbxref=GeneID:117228962%2CGenbank:XM_033485077.1;Parent=rna-XM_033485077.1
NW_022900911.1	Gnomon	exon	282855	283149	.	-	.	ID=exon-XM_033485077.1-6;Dbxref=GeneID:117228962%2CGenbank:XM_033485077.1;Parent=rna-XM_033485077.1
NW_022900911.1	Gnomon	exon	285417	285868	.	-	.	ID=exon-XM_033485077.1-1;Dbxref=GeneID:117228962%2CGenbank:XM_033485077.1;Parent=rna-XM_033485077.1
NW_022900911.1	Gnomon	exon	2587195	2587258	.	+	.	ID=exon-XM_033484945.1-5;Dbxref=GeneID:117228886%2CGenbank:XM_033484945.1;Parent=rna-XM_033484945.1
NW_022900911.1	Gnomon	exon	2587679	2587777	.	+	.	ID=exon-XM_033484945.1-6;Dbxref=GeneID:117228886%2CGenbank:XM_033484945.1;Parent=rna-XM_033484945.1
NW_022900911.1	Gnomon	exon	2585232	2585388	.	+	.	ID=exon-XM_033484945.1-3;Dbxref=GeneID:117228886%2CGenbank:XM_033484945.1;Parent=rna-XM_033484945.1
NW_022900911.1	Gnomon	exon	2586266	2586492	.	+	.	ID=exon-XM_033484945.1-4;Dbxref=GeneID:117228886%2CGenbank:XM_033484945.1;Parent=rna-XM_033484945.1
NW_022900911.1	Gnomon	exon	2581665	2582119	.	+	.	ID=exon-XM_033484945.1-1;Dbxref=GeneID:117228886%2CGenbank:XM_033484945.1;Parent=rna-XM_033484945.1
NW_022900911.1	Gnomon	exon	2584135	2584278	.	+	.	ID=exon-XM_033484945.1-2;Dbxref=GeneID:117228886%2CGenbank:XM_033484945.1;Parent=rna-XM_033484945.1
NW_022900911.1	Gnomon	exon	2595857	2596126	.	+	.	ID=exon-XM_033484945.1-9;Dbxref=GeneID:117228886%2CGenbank:XM_033484945.1;Parent=rna-XM_033484945.1
NW_022900911.1	Gnomon	exon	2592310	2592413	.	+	.	ID=exon-XM_033484945.1-7;Dbxref=GeneID:117228886%2CGenbank:XM_033484945.1;Parent=rna-XM_033484945.1
NW_022900911.1	Gnomon	exon	2594493	2594630	.	+	.	ID=exon-XM_033484945.1-8;Dbxref=GeneID:117228886%2CGenbank:XM_033484945.1;Parent=rna-XM_033484945.1
NW_022900911.1	Gnomon	CDS	7581046	7581192	.	+	0	Name=XP_033340793.1;ID=cds-XP_033340793.1;Dbxref=GeneID:117228872%2CGenbank:XP_033340793.1;Parent=rna-XM_033484902.1
NW_022900911.1	Gnomon	CDS	7581391	7581719	.	+	0	Name=XP_033340793.1;ID=cds-XP_033340793.1;Dbxref=GeneID:117228872%2CGenbank:XP_033340793.1;Parent=rna-XM_033484902.1
NW_022900911.1	Gnomon	CDS	7581825	7582090	.	+	0	Name=XP_033340793.1;ID=cds-XP_033340793.1;Dbxref=GeneID:117228872%2CGenbank:XP_033340793.1;Parent=rna-XM_033484902.1
NW_022900911.1	Gnomon	CDS	7582341	7582515	.	+	0	Name=XP_033340793.1;ID=cds-XP_033340793.1;Dbxref=GeneID:117228872%2CGenbank:XP_033340793.1;Parent=rna-XM_033484902.1
NW_022900911.1	Gnomon	CDS	7582783	7582930	.	+	0	Name=XP_033340793.1;ID=cds-XP_033340793.1;Dbxref=GeneID:117228872%2CGenbank:XP_033340793.1;Parent=rna-XM_033484902.1
NW_022900911.1	Gnomon	CDS	433650	434836	.	+	0	Name=XP_033340949.1;ID=cds-XP_033340949.1;Dbxref=GeneID:117228949%2CGenbank:XP_033340949.1;Parent=rna-XM_033485058.1
NW_022900911.1	Gnomon	CDS	434902	436051	.	+	0	Name=XP_033340949.1;ID=cds-XP_033340949.1;Dbxref=GeneID:117228949%2CGenbank:XP_033340949.1;Parent=rna-XM_033485058.1
NW_022900911.1	Gnomon	CDS	237048	237239	.	-	0	Name=XP_033340553.1;ID=cds-XP_033340553.1;Dbxref=GeneID:117228714%2CGenbank:XP_033340553.1;Parent=rna-XM_033484662.1
NW_022900911.1	Gnomon	CDS	236669	236969	.	-	0	Name=XP_033340553.1;ID=cds-XP_033340553.1;Dbxref=GeneID:117228714%2CGenbank:XP_033340553.1;Parent=rna-XM_033484662.1
NW_022900911.1	Gnomon	CDS	236466	236602	.	-	0	Name=XP_033340553.1;ID=cds-XP_033340553.1;Dbxref=GeneID:117228714%2CGenbank:XP_033340553.1;Parent=rna-XM_033484662.1
NW_022900911.1	Gnomon	CDS	236217	236400	.	-	0	Name=XP_033340553.1;ID=cds-XP_033340553.1;Dbxref=GeneID:117228714%2CGenbank:XP_033340553.1;Parent=rna-XM_033484662.1
NW_022900911.1	Gnomon	CDS	235942	236081	.	-	0	Name=XP_033340553.1;ID=cds-XP_033340553.1;Dbxref=GeneID:117228714%2CGenbank:XP_033340553.1;Parent=rna-XM_033484662.1
NW_022900911.1	Gnomon	CDS	447154	447168	.	-	0	Name=XP_033341047.1;ID=cds-XP_033341047.1;Dbxref=GeneID:117229013%2CGenbank:XP_033341047.1;Parent=rna-XM_033485156.1
NW_022900911.1	Gnomon	CDS	446772	446954	.	-	0	Name=XP_033341047.1;ID=cds-XP_033341047.1;Dbxref=GeneID:117229013%2CGenbank:XP_033341047.1;Parent=rna-XM_033485156.1
NW_022900911.1	Gnomon	CDS	446466	446698	.	-	0	Name=XP_033341047.1;ID=cds-XP_033341047.1;Dbxref=GeneID:117229013%2CGenbank:XP_033341047.1;Parent=rna-XM_033485156.1
NW_022900911.1	Gnomon	CDS	446097	446391	.	-	0	Name=XP_033341047.1;ID=cds-XP_033341047.1;Dbxref=GeneID:117229013%2CGenbank:XP_033341047.1;Parent=rna-XM_033485156.1
NW_022900911.1	Gnomon	CDS	445827	446032	.	-	0	Name=XP_033341047.1;ID=cds-XP_033341047.1;Dbxref=GeneID:117229013%2CGenbank:XP_033341047.1;Parent=rna-XM_033485156.1
NW_022900911.1	Gnomon	CDS	445480	445762	.	-	0	Name=XP_033341047.1;ID=cds-XP_033341047.1;Dbxref=GeneID:117229013%2CGenbank:XP_033341047.1;Parent=rna-XM_033485156.1
NW_022900911.1	Gnomon	exon	8513379	8513616	.	+	.	ID=exon-XM_033484773.1-2;Dbxref=GeneID:117228780%2CGenbank:XM_033484773.1;Parent=rna-XM_033484773.1
NW_022900911.1	Gnomon	exon	8515937	8516093	.	+	.	ID=exon-XM_033484773.1-3;Dbxref=GeneID:117228780%2CGenbank:XM_033484773.1;Parent=rna-XM_033484773.1
NW_022900911.1	Gnomon	exon	8516712	8516823	.	+	.	ID=exon-XM_033484773.1-4;Dbxref=GeneID:117228780%2CGenbank:XM_033484773.1;Parent=rna-XM_033484773.1
NW_022900911.1	Gnomon	lnc_RNA	1474195	1477094	.	-	.	Name=XR_004492413.1;ID=rna-XR_004492413.1;Dbxref=GeneID:117228978%2CGenbank:XR_004492413.1;Parent=gene-LOC117228978
NW_022900911.1	Gnomon	exon	8516935	8517115	.	+	.	ID=exon-XM_033484773.1-5;Dbxref=GeneID:117228780%2CGenbank:XM_033484773.1;Parent=rna-XM_033484773.1
NW_022900911.1	Gnomon	exon	8512477	8512739	.	+	.	ID=exon-XM_033484773.1-1;Dbxref=GeneID:117228780%2CGenbank:XM_033484773.1;Parent=rna-XM_033484773.1
NW_022900911.1	Gnomon	exon	8517668	8517924	.	+	.	ID=exon-XM_033484773.1-6;Dbxref=GeneID:117228780%2CGenbank:XM_033484773.1;Parent=rna-XM_033484773.1
NW_022900911.1	Gnomon	exon	8518769	8519067	.	+	.	ID=exon-XM_033484773.1-7;Dbxref=GeneID:117228780%2CGenbank:XM_033484773.1;Parent=rna-XM_033484773.1
NW_022900911.1	Gnomon	exon	2973034	2973159	.	-	.	ID=exon-XM_033484673.1-5;Dbxref=GeneID:117228721%2CGenbank:XM_033484673.1;Note=The sequence of the model RefSeq transcript was modified relative to this genomic sequence to represent the inferred CDS: added 258 bases not found in genome assembly;Parent=rna-XM_033484673.1
NW_022900911.1	Gnomon	exon	2972761	2972969	.	-	.	ID=exon-XM_033484673.1-6;Dbxref=GeneID:117228721%2CGenbank:XM_033484673.1;Note=The sequence of the model RefSeq transcript was modified relative to this genomic sequence to represent the inferred CDS: added 258 bases not found in genome assembly;Parent=rna-XM_033484673.1
NW_022900911.1	Gnomon	exon	2973378	2973574	.	-	.	ID=exon-XM_033484673.1-3;Dbxref=GeneID:117228721%2CGenbank:XM_033484673.1;Note=The sequence of the model RefSeq transcript was modified relative to this genomic sequence to represent the inferred CDS: added 258 bases not found in genome assembly;Parent=rna-XM_033484673.1
NW_022900911.1	Gnomon	exon	2973235	2973298	.	-	.	ID=exon-XM_033484673.1-4;Dbxref=GeneID:117228721%2CGenbank:XM_033484673.1;Note=The sequence of the model RefSeq transcript was modified relative to this genomic sequence to represent the inferred CDS: added 258 bases not found in genome assembly;Parent=rna-XM_033484673.1
NW_022900911.1	Gnomon	mRNA	445253	449288	.	-	.	Name=XM_033485158.1;ID=rna-XM_033485158.1;Dbxref=GeneID:117229013%2CGenbank:XM_033485158.1;Parent=gene-LOC117229013
NW_022900911.1	Gnomon	exon	2977365	2978029	.	-	.	ID=exon-XM_033484673.1-1;Dbxref=GeneID:117228721%2CGenbank:XM_033484673.1;Note=The sequence of the model RefSeq transcript was modified relative to this genomic sequence to represent the inferred CDS: added 258 bases not found in genome assembly;Parent=rna-XM_033484673.1
NW_022900911.1	Gnomon	exon	2973666	2973850	.	-	.	ID=exon-XM_033484673.1-2;Dbxref=GeneID:117228721%2CGenbank:XM_033484673.1;Note=The sequence of the model RefSeq transcript was modified relative to this genomic sequence to represent the inferred CDS: added 258 bases not found in genome assembly;Parent=rna-XM_033484673.1
NW_022900911.1	Gnomon	CDS	259259	259371	.	-	0	Name=XP_033340699.1;ID=cds-XP_033340699.1;Dbxref=GeneID:117228804%2CGenbank:XP_033340699.1;Parent=rna-XM_033484808.1
NW_022900911.1	Gnomon	CDS	250476	250602	.	-	0	Name=XP_033340699.1;ID=cds-XP_033340699.1;Dbxref=GeneID:117228804%2CGenbank:XP_033340699.1;Parent=rna-XM_033484808.1
NW_022900911.1	Gnomon	CDS	249843	249945	.	-	0	Name=XP_033340699.1;ID=cds-XP_033340699.1;Dbxref=GeneID:117228804%2CGenbank:XP_033340699.1;Parent=rna-XM_033484808.1
NW_022900911.1	Gnomon	CDS	248833	249116	.	-	0	Name=XP_033340699.1;ID=cds-XP_033340699.1;Dbxref=GeneID:117228804%2CGenbank:XP_033340699.1;Parent=rna-XM_033484808.1
NW_022900911.1	Gnomon	CDS	248213	248515	.	-	0	Name=XP_033340699.1;ID=cds-XP_033340699.1;Dbxref=GeneID:117228804%2CGenbank:XP_033340699.1;Parent=rna-XM_033484808.1
NW_022900911.1	Gnomon	exon	2971956	2972669	.	-	.	ID=exon-XM_033484673.1-7;Dbxref=GeneID:117228721%2CGenbank:XM_033484673.1;Note=The sequence of the model RefSeq transcript was modified relative to this genomic sequence to represent the inferred CDS: added 258 bases not found in genome assembly;Parent=rna-XM_033484673.1
NW_022900911.1	Gnomon	mRNA	7365064	7367173	.	+	.	Name=XM_033484910.1;ID=rna-XM_033484910.1;Dbxref=GeneID:117228875%2CGenbank:XM_033484910.1;Parent=gene-LOC117228875
NW_022900911.1	Gnomon	exon	2556531	2556803	.	+	.	ID=exon-XM_033484748.1-2;Dbxref=GeneID:117228767%2CGenbank:XM_033484748.1;Parent=rna-XM_033484748.1
NW_022900911.1	Gnomon	exon	2556911	2557150	.	+	.	ID=exon-XM_033484748.1-3;Dbxref=GeneID:117228767%2CGenbank:XM_033484748.1;Parent=rna-XM_033484748.1
NW_022900911.1	Gnomon	exon	2554679	2556466	.	+	.	ID=exon-XM_033484748.1-1;Dbxref=GeneID:117228767%2CGenbank:XM_033484748.1;Parent=rna-XM_033484748.1
NW_022900911.1	Gnomon	mRNA	216075	229310	.	+	.	Name=XM_033484660.1;ID=rna-XM_033484660.1;Dbxref=GeneID:117228713%2CGenbank:XM_033484660.1;Parent=gene-LOC117228713
NW_022900911.1	Gnomon	exon	2039950	2045383	.	-	.	ID=exon-XM_033484649.1-6;Dbxref=GeneID:117228704%2CGenbank:XM_033484649.1;Parent=rna-XM_033484649.1
NW_022900911.1	Gnomon	exon	2055189	2055431	.	-	.	ID=exon-XM_033484649.1-2;Dbxref=GeneID:117228704%2CGenbank:XM_033484649.1;Parent=rna-XM_033484649.1
NW_022900911.1	Gnomon	exon	2052087	2052478	.	-	.	ID=exon-XM_033484649.1-3;Dbxref=GeneID:117228704%2CGenbank:XM_033484649.1;Parent=rna-XM_033484649.1
NW_022900911.1	Gnomon	exon	2048367	2048582	.	-	.	ID=exon-XM_033484649.1-4;Dbxref=GeneID:117228704%2CGenbank:XM_033484649.1;Parent=rna-XM_033484649.1
NW_022900911.1	Gnomon	exon	2046055	2046444	.	-	.	ID=exon-XM_033484649.1-5;Dbxref=GeneID:117228704%2CGenbank:XM_033484649.1;Parent=rna-XM_033484649.1
NW_022900911.1	Gnomon	exon	2069786	2070426	.	-	.	ID=exon-XM_033484649.1-1;Dbxref=GeneID:117228704%2CGenbank:XM_033484649.1;Parent=rna-XM_033484649.1
NW_022900911.1	Gnomon	mRNA	2077254	2297926	.	-	.	Name=XM_033484816.1;ID=rna-XM_033484816.1;Dbxref=GeneID:117228809%2CGenbank:XM_033484816.1;Parent=gene-LOC117228809
NW_022900911.1	Gnomon	exon	1943471	1943580	.	+	.	ID=exon-XM_033484643.1-13;Dbxref=GeneID:117228701%2CGenbank:XM_033484643.1;Parent=rna-XM_033484643.1
NW_022900911.1	Gnomon	exon	1944376	1944781	.	+	.	ID=exon-XM_033484643.1-14;Dbxref=GeneID:117228701%2CGenbank:XM_033484643.1;Parent=rna-XM_033484643.1
NW_022900911.1	Gnomon	exon	1942240	1942339	.	+	.	ID=exon-XM_033484643.1-11;Dbxref=GeneID:117228701%2CGenbank:XM_033484643.1;Parent=rna-XM_033484643.1
NW_022900911.1	Gnomon	exon	1943135	1943389	.	+	.	ID=exon-XM_033484643.1-12;Dbxref=GeneID:117228701%2CGenbank:XM_033484643.1;Parent=rna-XM_033484643.1
NW_022900911.1	Gnomon	exon	1941463	1941698	.	+	.	ID=exon-XM_033484643.1-10;Dbxref=GeneID:117228701%2CGenbank:XM_033484643.1;Parent=rna-XM_033484643.1
NW_022900911.1	Gnomon	exon	1945920	1946003	.	+	.	ID=exon-XM_033484643.1-15;Dbxref=GeneID:117228701%2CGenbank:XM_033484643.1;Parent=rna-XM_033484643.1
NW_022900911.1	Gnomon	exon	1946942	1951974	.	+	.	ID=exon-XM_033484643.1-16;Dbxref=GeneID:117228701%2CGenbank:XM_033484643.1;Parent=rna-XM_033484643.1
NW_022900911.1	Gnomon	exon	2584135	2584278	.	+	.	ID=exon-XM_033484922.1-2;Dbxref=GeneID:117228886%2CGenbank:XM_033484922.1;Parent=rna-XM_033484922.1
NW_022900911.1	Gnomon	exon	2585232	2585388	.	+	.	ID=exon-XM_033484922.1-3;Dbxref=GeneID:117228886%2CGenbank:XM_033484922.1;Parent=rna-XM_033484922.1
NW_022900911.1	Gnomon	exon	2581665	2582119	.	+	.	ID=exon-XM_033484922.1-1;Dbxref=GeneID:117228886%2CGenbank:XM_033484922.1;Parent=rna-XM_033484922.1
NW_022900911.1	Gnomon	exon	2587679	2587777	.	+	.	ID=exon-XM_033484922.1-6;Dbxref=GeneID:117228886%2CGenbank:XM_033484922.1;Parent=rna-XM_033484922.1
NW_022900911.1	Gnomon	exon	2592310	2592413	.	+	.	ID=exon-XM_033484922.1-7;Dbxref=GeneID:117228886%2CGenbank:XM_033484922.1;Parent=rna-XM_033484922.1
NW_022900911.1	Gnomon	exon	2586266	2586492	.	+	.	ID=exon-XM_033484922.1-4;Dbxref=GeneID:117228886%2CGenbank:XM_033484922.1;Parent=rna-XM_033484922.1
NW_022900911.1	Gnomon	exon	2587195	2587258	.	+	.	ID=exon-XM_033484922.1-5;Dbxref=GeneID:117228886%2CGenbank:XM_033484922.1;Parent=rna-XM_033484922.1
NW_022900911.1	Gnomon	exon	2594493	2594630	.	+	.	ID=exon-XM_033484922.1-8;Dbxref=GeneID:117228886%2CGenbank:XM_033484922.1;Parent=rna-XM_033484922.1
NW_022900911.1	Gnomon	exon	2595857	2596126	.	+	.	ID=exon-XM_033484922.1-9;Dbxref=GeneID:117228886%2CGenbank:XM_033484922.1;Parent=rna-XM_033484922.1
NW_022900911.1	Gnomon	CDS	7581046	7581192	.	+	0	Name=XP_033340794.1;ID=cds-XP_033340794.1;Dbxref=GeneID:117228872%2CGenbank:XP_033340794.1;Parent=rna-XM_033484903.1
NW_022900911.1	Gnomon	CDS	7581391	7581719	.	+	0	Name=XP_033340794.1;ID=cds-XP_033340794.1;Dbxref=GeneID:117228872%2CGenbank:XP_033340794.1;Parent=rna-XM_033484903.1
NW_022900911.1	Gnomon	CDS	7581825	7582090	.	+	0	Name=XP_033340794.1;ID=cds-XP_033340794.1;Dbxref=GeneID:117228872%2CGenbank:XP_033340794.1;Parent=rna-XM_033484903.1
NW_022900911.1	Gnomon	CDS	7582197	7582336	.	+	0	Name=XP_033340794.1;ID=cds-XP_033340794.1;Dbxref=GeneID:117228872%2CGenbank:XP_033340794.1;Parent=rna-XM_033484903.1
NW_022900911.1	Gnomon	CDS	7366226	7366364	.	+	0	Name=XP_033340804.1;ID=cds-XP_033340804.1;Dbxref=GeneID:117228875%2CGenbank:XP_033340804.1;Parent=rna-XM_033484913.1
NW_022900911.1	Gnomon	CDS	7366567	7366730	.	+	0	Name=XP_033340804.1;ID=cds-XP_033340804.1;Dbxref=GeneID:117228875%2CGenbank:XP_033340804.1;Parent=rna-XM_033484913.1
NW_022900911.1	Gnomon	CDS	7366932	7366964	.	+	0	Name=XP_033340804.1;ID=cds-XP_033340804.1;Dbxref=GeneID:117228875%2CGenbank:XP_033340804.1;Parent=rna-XM_033484913.1
NW_022900911.1	Gnomon	lnc_RNA	305734	307976	.	+	.	Name=XR_004492410.1;ID=rna-XR_004492410.1;Dbxref=GeneID:117228969%2CGenbank:XR_004492410.1;Parent=gene-LOC117228969
NW_022900911.1	Gnomon	CDS	230796	230829	.	+	0	Name=XP_033340554.1;ID=cds-XP_033340554.1;Dbxref=GeneID:117228715%2CGenbank:XP_033340554.1;Parent=rna-XM_033484663.1
NW_022900911.1	Gnomon	CDS	230935	231104	.	+	0	Name=XP_033340554.1;ID=cds-XP_033340554.1;Dbxref=GeneID:117228715%2CGenbank:XP_033340554.1;Parent=rna-XM_033484663.1
NW_022900911.1	Gnomon	CDS	231388	231747	.	+	0	Name=XP_033340554.1;ID=cds-XP_033340554.1;Dbxref=GeneID:117228715%2CGenbank:XP_033340554.1;Parent=rna-XM_033484663.1
NW_022900911.1	Gnomon	CDS	231836	232153	.	+	0	Name=XP_033340554.1;ID=cds-XP_033340554.1;Dbxref=GeneID:117228715%2CGenbank:XP_033340554.1;Parent=rna-XM_033484663.1
NW_022900911.1	Gnomon	exon	3026595	3026781	.	-	.	ID=exon-XM_033484696.1-8;Dbxref=GeneID:117228732%2CGenbank:XM_033484696.1;Parent=rna-XM_033484696.1
NW_022900911.1	Gnomon	mRNA	445253	447663	.	-	.	Name=XM_033485155.1;ID=rna-XM_033485155.1;Dbxref=GeneID:117229013%2CGenbank:XM_033485155.1;Parent=gene-LOC117229013
NW_022900911.1	Gnomon	exon	3026144	3026407	.	-	.	ID=exon-XM_033484696.1-9;Dbxref=GeneID:117228732%2CGenbank:XM_033484696.1;Parent=rna-XM_033484696.1
NW_022900911.1	Gnomon	exon	3027282	3027302	.	-	.	ID=exon-XM_033484696.1-6;Dbxref=GeneID:117228732%2CGenbank:XM_033484696.1;Parent=rna-XM_033484696.1
NW_022900911.1	Gnomon	exon	3026961	3027185	.	-	.	ID=exon-XM_033484696.1-7;Dbxref=GeneID:117228732%2CGenbank:XM_033484696.1;Parent=rna-XM_033484696.1
NW_022900911.1	Gnomon	exon	3033371	3033988	.	-	.	ID=exon-XM_033484696.1-1;Dbxref=GeneID:117228732%2CGenbank:XM_033484696.1;Parent=rna-XM_033484696.1
NW_022900911.1	Gnomon	exon	3029835	3031408	.	-	.	ID=exon-XM_033484696.1-4;Dbxref=GeneID:117228732%2CGenbank:XM_033484696.1;Parent=rna-XM_033484696.1
NW_022900911.1	Gnomon	exon	3027566	3028838	.	-	.	ID=exon-XM_033484696.1-5;Dbxref=GeneID:117228732%2CGenbank:XM_033484696.1;Parent=rna-XM_033484696.1
NW_022900911.1	Gnomon	exon	3031867	3031967	.	-	.	ID=exon-XM_033484696.1-2;Dbxref=GeneID:117228732%2CGenbank:XM_033484696.1;Parent=rna-XM_033484696.1
NW_022900911.1	Gnomon	exon	3031493	3031765	.	-	.	ID=exon-XM_033484696.1-3;Dbxref=GeneID:117228732%2CGenbank:XM_033484696.1;Parent=rna-XM_033484696.1
NW_022900911.1	Gnomon	exon	2528865	2528930	.	-	.	ID=exon-XM_033485026.1-2;Dbxref=GeneID:117228935%2CGenbank:XM_033485026.1;Parent=rna-XM_033485026.1
NW_022900911.1	Gnomon	exon	2515184	2515240	.	-	.	ID=exon-XM_033485026.1-3;Dbxref=GeneID:117228935%2CGenbank:XM_033485026.1;Parent=rna-XM_033485026.1
NW_022900911.1	Gnomon	exon	2506926	2506970	.	-	.	ID=exon-XM_033485026.1-4;Dbxref=GeneID:117228935%2CGenbank:XM_033485026.1;Parent=rna-XM_033485026.1
NW_022900911.1	Gnomon	exon	2506552	2506834	.	-	.	ID=exon-XM_033485026.1-5;Dbxref=GeneID:117228935%2CGenbank:XM_033485026.1;Parent=rna-XM_033485026.1
NW_022900911.1	Gnomon	exon	2531747	2532529	.	-	.	ID=exon-XM_033485026.1-1;Dbxref=GeneID:117228935%2CGenbank:XM_033485026.1;Parent=rna-XM_033485026.1
NW_022900911.1	Gnomon	exon	2505934	2506145	.	-	.	ID=exon-XM_033485026.1-6;Dbxref=GeneID:117228935%2CGenbank:XM_033485026.1;Parent=rna-XM_033485026.1
NW_022900911.1	Gnomon	exon	2505615	2505843	.	-	.	ID=exon-XM_033485026.1-7;Dbxref=GeneID:117228935%2CGenbank:XM_033485026.1;Parent=rna-XM_033485026.1
NW_022900911.1	Gnomon	exon	2505135	2505395	.	-	.	ID=exon-XM_033485026.1-8;Dbxref=GeneID:117228935%2CGenbank:XM_033485026.1;Parent=rna-XM_033485026.1
NW_022900911.1	Gnomon	exon	2504547	2504728	.	-	.	ID=exon-XM_033485026.1-9;Dbxref=GeneID:117228935%2CGenbank:XM_033485026.1;Parent=rna-XM_033485026.1
NW_022900911.1	cmsearch	exon	7735849	7735968	.	-	.	ID=exon-XR_004492448.1-1;Dbxref=GeneID:117229049%2CRFAM:RF00001%2CGenbank:XR_004492448.1;Parent=rna-XR_004492448.1
NW_022900911.1	Gnomon	mRNA	8753990	8759471	.	+	.	Name=XM_033485010.1;ID=rna-XM_033485010.1;Dbxref=GeneID:117228922%2CGenbank:XM_033485010.1;Parent=gene-LOC117228922
NW_022900911.1	Gnomon	mRNA	7365217	7367173	.	+	.	Name=XM_033484911.1;ID=rna-XM_033484911.1;Dbxref=GeneID:117228875%2CGenbank:XM_033484911.1;Parent=gene-LOC117228875
NW_022900911.1	Gnomon	mRNA	235705	237702	.	-	.	Name=XM_033484661.1;ID=rna-XM_033484661.1;Dbxref=GeneID:117228714%2CGenbank:XM_033484661.1;Parent=gene-LOC117228714
NW_022900911.1	Gnomon	mRNA	235705	237711	.	-	.	Name=XM_033484662.1;ID=rna-XM_033484662.1;Dbxref=GeneID:117228714%2CGenbank:XM_033484662.1;Parent=gene-LOC117228714
NW_022900911.1	Gnomon	exon	8661072	8661332	.	+	.	ID=exon-XM_033485054.1-1;Dbxref=GeneID:117228944%2CGenbank:XM_033485054.1;Parent=rna-XM_033485054.1
NW_022900911.1	Gnomon	exon	8661502	8661614	.	+	.	ID=exon-XM_033485054.1-2;Dbxref=GeneID:117228944%2CGenbank:XM_033485054.1;Parent=rna-XM_033485054.1
NW_022900911.1	Gnomon	exon	8663406	8663581	.	+	.	ID=exon-XM_033485054.1-9;Dbxref=GeneID:117228944%2CGenbank:XM_033485054.1;Parent=rna-XM_033485054.1
NW_022900911.1	Gnomon	exon	8662852	8662871	.	+	.	ID=exon-XM_033485054.1-7;Dbxref=GeneID:117228944%2CGenbank:XM_033485054.1;Parent=rna-XM_033485054.1
NW_022900911.1	Gnomon	exon	8663010	8663332	.	+	.	ID=exon-XM_033485054.1-8;Dbxref=GeneID:117228944%2CGenbank:XM_033485054.1;Parent=rna-XM_033485054.1
NW_022900911.1	Gnomon	exon	8662342	8662618	.	+	.	ID=exon-XM_033485054.1-5;Dbxref=GeneID:117228944%2CGenbank:XM_033485054.1;Parent=rna-XM_033485054.1
NW_022900911.1	Gnomon	exon	8662678	8662743	.	+	.	ID=exon-XM_033485054.1-6;Dbxref=GeneID:117228944%2CGenbank:XM_033485054.1;Parent=rna-XM_033485054.1
NW_022900911.1	Gnomon	exon	8661688	8662040	.	+	.	ID=exon-XM_033485054.1-3;Dbxref=GeneID:117228944%2CGenbank:XM_033485054.1;Parent=rna-XM_033485054.1
NW_022900911.1	Gnomon	exon	8662122	8662268	.	+	.	ID=exon-XM_033485054.1-4;Dbxref=GeneID:117228944%2CGenbank:XM_033485054.1;Parent=rna-XM_033485054.1
NW_022900911.1	Gnomon	exon	2882347	2882531	.	-	.	ID=exon-XM_033485197.1-5;Dbxref=GeneID:117229039%2CGenbank:XM_033485197.1;Parent=rna-XM_033485197.1
NW_022900911.1	Gnomon	exon	2882073	2882265	.	-	.	ID=exon-XM_033485197.1-6;Dbxref=GeneID:117229039%2CGenbank:XM_033485197.1;Parent=rna-XM_033485197.1
NW_022900911.1	Gnomon	exon	2882779	2883005	.	-	.	ID=exon-XM_033485197.1-3;Dbxref=GeneID:117229039%2CGenbank:XM_033485197.1;Parent=rna-XM_033485197.1
NW_022900911.1	Gnomon	exon	2882604	2882694	.	-	.	ID=exon-XM_033485197.1-4;Dbxref=GeneID:117229039%2CGenbank:XM_033485197.1;Parent=rna-XM_033485197.1
NW_022900911.1	Gnomon	exon	2881250	2881501	.	-	.	ID=exon-XM_033485197.1-9;Dbxref=GeneID:117229039%2CGenbank:XM_033485197.1;Parent=rna-XM_033485197.1
NW_022900911.1	Gnomon	exon	2881865	2881999	.	-	.	ID=exon-XM_033485197.1-7;Dbxref=GeneID:117229039%2CGenbank:XM_033485197.1;Parent=rna-XM_033485197.1
NW_022900911.1	Gnomon	exon	2881573	2881795	.	-	.	ID=exon-XM_033485197.1-8;Dbxref=GeneID:117229039%2CGenbank:XM_033485197.1;Parent=rna-XM_033485197.1
NW_022900911.1	Gnomon	exon	2886523	2886914	.	-	.	ID=exon-XM_033485197.1-1;Dbxref=GeneID:117229039%2CGenbank:XM_033485197.1;Parent=rna-XM_033485197.1
NW_022900911.1	Gnomon	exon	2883075	2883250	.	-	.	ID=exon-XM_033485197.1-2;Dbxref=GeneID:117229039%2CGenbank:XM_033485197.1;Parent=rna-XM_033485197.1
NW_022900911.1	Gnomon	exon	5471173	5474423	.	-	.	ID=exon-XM_033485103.1-24;Dbxref=GeneID:117228994%2CGenbank:XM_033485103.1;Parent=rna-XM_033485103.1
NW_022900911.1	Gnomon	exon	5477651	5477794	.	-	.	ID=exon-XM_033485103.1-20;Dbxref=GeneID:117228994%2CGenbank:XM_033485103.1;Parent=rna-XM_033485103.1
NW_022900911.1	Gnomon	exon	5475882	5476095	.	-	.	ID=exon-XM_033485103.1-21;Dbxref=GeneID:117228994%2CGenbank:XM_033485103.1;Parent=rna-XM_033485103.1
NW_022900911.1	Gnomon	exon	5475474	5475590	.	-	.	ID=exon-XM_033485103.1-22;Dbxref=GeneID:117228994%2CGenbank:XM_033485103.1;Parent=rna-XM_033485103.1
NW_022900911.1	Gnomon	exon	5475190	5475393	.	-	.	ID=exon-XM_033485103.1-23;Dbxref=GeneID:117228994%2CGenbank:XM_033485103.1;Parent=rna-XM_033485103.1
NW_022900911.1	Gnomon	CDS	7581046	7581192	.	+	0	Name=XP_033340795.1;ID=cds-XP_033340795.1;Dbxref=GeneID:117228872%2CGenbank:XP_033340795.1;Parent=rna-XM_033484904.1
NW_022900911.1	Gnomon	CDS	7581391	7581719	.	+	0	Name=XP_033340795.1;ID=cds-XP_033340795.1;Dbxref=GeneID:117228872%2CGenbank:XP_033340795.1;Parent=rna-XM_033484904.1
NW_022900911.1	Gnomon	CDS	7581825	7582090	.	+	0	Name=XP_033340795.1;ID=cds-XP_033340795.1;Dbxref=GeneID:117228872%2CGenbank:XP_033340795.1;Parent=rna-XM_033484904.1
NW_022900911.1	Gnomon	CDS	7582200	7582336	.	+	0	Name=XP_033340795.1;ID=cds-XP_033340795.1;Dbxref=GeneID:117228872%2CGenbank:XP_033340795.1;Parent=rna-XM_033484904.1
NW_022900911.1	Gnomon	CDS	447154	447168	.	-	0	Name=XP_033341049.1;ID=cds-XP_033341049.1;Dbxref=GeneID:117229013%2CGenbank:XP_033341049.1;Parent=rna-XM_033485158.1
NW_022900911.1	Gnomon	CDS	446772	446954	.	-	0	Name=XP_033341049.1;ID=cds-XP_033341049.1;Dbxref=GeneID:117229013%2CGenbank:XP_033341049.1;Parent=rna-XM_033485158.1
NW_022900911.1	Gnomon	CDS	446466	446698	.	-	0	Name=XP_033341049.1;ID=cds-XP_033341049.1;Dbxref=GeneID:117229013%2CGenbank:XP_033341049.1;Parent=rna-XM_033485158.1
NW_022900911.1	Gnomon	CDS	446097	446391	.	-	0	Name=XP_033341049.1;ID=cds-XP_033341049.1;Dbxref=GeneID:117229013%2CGenbank:XP_033341049.1;Parent=rna-XM_033485158.1
NW_022900911.1	Gnomon	CDS	445827	446032	.	-	0	Name=XP_033341049.1;ID=cds-XP_033341049.1;Dbxref=GeneID:117229013%2CGenbank:XP_033341049.1;Parent=rna-XM_033485158.1
NW_022900911.1	Gnomon	CDS	445480	445762	.	-	0	Name=XP_033341049.1;ID=cds-XP_033341049.1;Dbxref=GeneID:117229013%2CGenbank:XP_033341049.1;Parent=rna-XM_033485158.1
NW_022900911.1	Gnomon	CDS	7400826	7401050	.	+	0	Name=XP_033340805.1;ID=cds-XP_033340805.1;Dbxref=GeneID:117228877%2CGenbank:XP_033340805.1;Parent=rna-XM_033484914.1
NW_022900911.1	Gnomon	CDS	7402362	7402475	.	+	0	Name=XP_033340805.1;ID=cds-XP_033340805.1;Dbxref=GeneID:117228877%2CGenbank:XP_033340805.1;Parent=rna-XM_033484914.1
NW_022900911.1	Gnomon	exon	5480258	5480333	.	-	.	ID=exon-XM_033485103.1-17;Dbxref=GeneID:117228994%2CGenbank:XM_033485103.1;Parent=rna-XM_033485103.1
NW_022900911.1	Gnomon	exon	5480004	5480177	.	-	.	ID=exon-XM_033485103.1-18;Dbxref=GeneID:117228994%2CGenbank:XM_033485103.1;Parent=rna-XM_033485103.1
NW_022900911.1	Gnomon	exon	5477970	5478341	.	-	.	ID=exon-XM_033485103.1-19;Dbxref=GeneID:117228994%2CGenbank:XM_033485103.1;Parent=rna-XM_033485103.1
NW_022900911.1	Gnomon	exon	5665435	5665573	.	-	.	ID=exon-XM_033485103.1-13;Dbxref=GeneID:117228994%2CGenbank:XM_033485103.1;Parent=rna-XM_033485103.1
NW_022900911.1	Gnomon	exon	5579079	5579204	.	-	.	ID=exon-XM_033485103.1-14;Dbxref=GeneID:117228994%2CGenbank:XM_033485103.1;Parent=rna-XM_033485103.1
NW_022900911.1	Gnomon	exon	5482230	5482677	.	-	.	ID=exon-XM_033485103.1-15;Dbxref=GeneID:117228994%2CGenbank:XM_033485103.1;Parent=rna-XM_033485103.1
NW_022900911.1	Gnomon	exon	5481071	5481323	.	-	.	ID=exon-XM_033485103.1-16;Dbxref=GeneID:117228994%2CGenbank:XM_033485103.1;Parent=rna-XM_033485103.1
NW_022900911.1	Gnomon	exon	5677374	5677463	.	-	.	ID=exon-XM_033485103.1-10;Dbxref=GeneID:117228994%2CGenbank:XM_033485103.1;Parent=rna-XM_033485103.1
NW_022900911.1	Gnomon	exon	5676983	5677072	.	-	.	ID=exon-XM_033485103.1-11;Dbxref=GeneID:117228994%2CGenbank:XM_033485103.1;Parent=rna-XM_033485103.1
NW_022900911.1	Gnomon	exon	5666297	5666514	.	-	.	ID=exon-XM_033485103.1-12;Dbxref=GeneID:117228994%2CGenbank:XM_033485103.1;Parent=rna-XM_033485103.1
NW_022900911.1	Gnomon	lnc_RNA	1469826	1470273	.	-	.	Name=XR_004492411.1;ID=rna-XR_004492411.1;Dbxref=GeneID:117228970%2CGenbank:XR_004492411.1;Parent=gene-LOC117228970
NW_022900911.1	Gnomon	mRNA	445253	447776	.	-	.	Name=XM_033485156.1;ID=rna-XM_033485156.1;Dbxref=GeneID:117229013%2CGenbank:XM_033485156.1;Parent=gene-LOC117229013
NW_022900911.1	Gnomon	exon	737274	737373	.	+	.	ID=exon-XR_004492399.1-2;Dbxref=GeneID:117228925%2CGenbank:XR_004492399.1;Parent=rna-XR_004492399.1
NW_022900911.1	Gnomon	exon	823457	823527	.	+	.	ID=exon-XR_004492399.1-3;Dbxref=GeneID:117228925%2CGenbank:XR_004492399.1;Parent=rna-XR_004492399.1
NW_022900911.1	Gnomon	exon	854332	854479	.	+	.	ID=exon-XR_004492399.1-4;Dbxref=GeneID:117228925%2CGenbank:XR_004492399.1;Parent=rna-XR_004492399.1
NW_022900911.1	Gnomon	exon	661670	663587	.	+	.	ID=exon-XR_004492399.1-1;Dbxref=GeneID:117228925%2CGenbank:XR_004492399.1;Parent=rna-XR_004492399.1
NW_022900911.1	Gnomon	exon	8508192	8508448	.	+	.	ID=exon-XM_033484772.1-7;Dbxref=GeneID:117228779%2CGenbank:XM_033484772.1;Parent=rna-XM_033484772.1
NW_022900911.1	Gnomon	exon	8509293	8509590	.	+	.	ID=exon-XM_033484772.1-8;Dbxref=GeneID:117228779%2CGenbank:XM_033484772.1;Parent=rna-XM_033484772.1
NW_022900911.1	Gnomon	exon	8507236	8507347	.	+	.	ID=exon-XM_033484772.1-5;Dbxref=GeneID:117228779%2CGenbank:XM_033484772.1;Parent=rna-XM_033484772.1
NW_022900911.1	Gnomon	exon	8507459	8507639	.	+	.	ID=exon-XM_033484772.1-6;Dbxref=GeneID:117228779%2CGenbank:XM_033484772.1;Parent=rna-XM_033484772.1
NW_022900911.1	Gnomon	exon	8503903	8504140	.	+	.	ID=exon-XM_033484772.1-3;Dbxref=GeneID:117228779%2CGenbank:XM_033484772.1;Parent=rna-XM_033484772.1
NW_022900911.1	Gnomon	exon	8506461	8506617	.	+	.	ID=exon-XM_033484772.1-4;Dbxref=GeneID:117228779%2CGenbank:XM_033484772.1;Parent=rna-XM_033484772.1
NW_022900911.1	Gnomon	exon	8501535	8501671	.	+	.	ID=exon-XM_033484772.1-1;Dbxref=GeneID:117228779%2CGenbank:XM_033484772.1;Parent=rna-XM_033484772.1
NW_022900911.1	Gnomon	exon	8503009	8503263	.	+	.	ID=exon-XM_033484772.1-2;Dbxref=GeneID:117228779%2CGenbank:XM_033484772.1;Parent=rna-XM_033484772.1
NW_022900911.1	Gnomon	mRNA	449722	455763	.	+	.	Name=XM_033485153.1;ID=rna-XM_033485153.1;Dbxref=GeneID:117229010%2CGenbank:XM_033485153.1;Parent=gene-LOC117229010
NW_022900911.1	Gnomon	mRNA	8762779	8767946	.	+	.	Name=XM_033484814.1;ID=rna-XM_033484814.1;Dbxref=GeneID:117228807%2CGenbank:XM_033484814.1;Parent=gene-LOC117228807
NW_022900911.1	Gnomon	exon	2556911	2557150	.	+	.	ID=exon-XM_033484749.1-3;Dbxref=GeneID:117228767%2CGenbank:XM_033484749.1;Parent=rna-XM_033484749.1
NW_022900911.1	Gnomon	exon	2554679	2556462	.	+	.	ID=exon-XM_033484749.1-1;Dbxref=GeneID:117228767%2CGenbank:XM_033484749.1;Parent=rna-XM_033484749.1
NW_022900911.1	Gnomon	exon	2556531	2556803	.	+	.	ID=exon-XM_033484749.1-2;Dbxref=GeneID:117228767%2CGenbank:XM_033484749.1;Parent=rna-XM_033484749.1
NW_022900911.1	Gnomon	CDS	8661551	8661614	.	+	0	Name=XP_033340944.1;ID=cds-XP_033340944.1;Dbxref=GeneID:117228944%2CGenbank:XP_033340944.1;Parent=rna-XM_033485053.1
NW_022900911.1	Gnomon	CDS	8661688	8662040	.	+	0	Name=XP_033340944.1;ID=cds-XP_033340944.1;Dbxref=GeneID:117228944%2CGenbank:XP_033340944.1;Parent=rna-XM_033485053.1
NW_022900911.1	Gnomon	CDS	8662122	8662268	.	+	0	Name=XP_033340944.1;ID=cds-XP_033340944.1;Dbxref=GeneID:117228944%2CGenbank:XP_033340944.1;Parent=rna-XM_033485053.1
NW_022900911.1	Gnomon	CDS	8662342	8662618	.	+	0	Name=XP_033340944.1;ID=cds-XP_033340944.1;Dbxref=GeneID:117228944%2CGenbank:XP_033340944.1;Parent=rna-XM_033485053.1
NW_022900911.1	Gnomon	CDS	8662678	8662871	.	+	0	Name=XP_033340944.1;ID=cds-XP_033340944.1;Dbxref=GeneID:117228944%2CGenbank:XP_033340944.1;Parent=rna-XM_033485053.1
NW_022900911.1	Gnomon	CDS	8663010	8663332	.	+	0	Name=XP_033340944.1;ID=cds-XP_033340944.1;Dbxref=GeneID:117228944%2CGenbank:XP_033340944.1;Parent=rna-XM_033485053.1
NW_022900911.1	Gnomon	CDS	8663406	8663581	.	+	0	Name=XP_033340944.1;ID=cds-XP_033340944.1;Dbxref=GeneID:117228944%2CGenbank:XP_033340944.1;Parent=rna-XM_033485053.1
NW_022900911.1	Gnomon	CDS	8663654	8663829	.	+	0	Name=XP_033340944.1;ID=cds-XP_033340944.1;Dbxref=GeneID:117228944%2CGenbank:XP_033340944.1;Parent=rna-XM_033485053.1
NW_022900911.1	Gnomon	CDS	2011284	2011430	.	+	0	Name=XP_033340694.1;ID=cds-XP_033340694.1;Dbxref=GeneID:117228800%2CGenbank:XP_033340694.1;Parent=rna-XM_033484803.1
NW_022900911.1	Gnomon	CDS	2011848	2012052	.	+	0	Name=XP_033340694.1;ID=cds-XP_033340694.1;Dbxref=GeneID:117228800%2CGenbank:XP_033340694.1;Parent=rna-XM_033484803.1
NW_022900911.1	Gnomon	CDS	2016278	2016512	.	+	0	Name=XP_033340694.1;ID=cds-XP_033340694.1;Dbxref=GeneID:117228800%2CGenbank:XP_033340694.1;Parent=rna-XM_033484803.1
NW_022900911.1	Gnomon	CDS	2021166	2021300	.	+	0	Name=XP_033340694.1;ID=cds-XP_033340694.1;Dbxref=GeneID:117228800%2CGenbank:XP_033340694.1;Parent=rna-XM_033484803.1
NW_022900911.1	Gnomon	CDS	2023157	2023307	.	+	0	Name=XP_033340694.1;ID=cds-XP_033340694.1;Dbxref=GeneID:117228800%2CGenbank:XP_033340694.1;Parent=rna-XM_033484803.1
NW_022900911.1	Gnomon	CDS	2023901	2024033	.	+	0	Name=XP_033340694.1;ID=cds-XP_033340694.1;Dbxref=GeneID:117228800%2CGenbank:XP_033340694.1;Parent=rna-XM_033484803.1
NW_022900911.1	Gnomon	CDS	2025184	2025316	.	+	0	Name=XP_033340694.1;ID=cds-XP_033340694.1;Dbxref=GeneID:117228800%2CGenbank:XP_033340694.1;Parent=rna-XM_033484803.1
NW_022900911.1	Gnomon	CDS	2026133	2026286	.	+	0	Name=XP_033340694.1;ID=cds-XP_033340694.1;Dbxref=GeneID:117228800%2CGenbank:XP_033340694.1;Parent=rna-XM_033484803.1
NW_022900911.1	Gnomon	CDS	2026385	2026494	.	+	0	Name=XP_033340694.1;ID=cds-XP_033340694.1;Dbxref=GeneID:117228800%2CGenbank:XP_033340694.1;Parent=rna-XM_033484803.1
NW_022900911.1	Gnomon	CDS	2026986	2027200	.	+	0	Name=XP_033340694.1;ID=cds-XP_033340694.1;Dbxref=GeneID:117228800%2CGenbank:XP_033340694.1;Parent=rna-XM_033484803.1
NW_022900911.1	Gnomon	CDS	2028008	2028146	.	+	0	Name=XP_033340694.1;ID=cds-XP_033340694.1;Dbxref=GeneID:117228800%2CGenbank:XP_033340694.1;Parent=rna-XM_033484803.1
NW_022900911.1	Gnomon	CDS	2028896	2029001	.	+	0	Name=XP_033340694.1;ID=cds-XP_033340694.1;Dbxref=GeneID:117228800%2CGenbank:XP_033340694.1;Parent=rna-XM_033484803.1
NW_022900911.1	Gnomon	CDS	2029455	2029598	.	+	0	Name=XP_033340694.1;ID=cds-XP_033340694.1;Dbxref=GeneID:117228800%2CGenbank:XP_033340694.1;Parent=rna-XM_033484803.1
NW_022900911.1	Gnomon	CDS	2030157	2030351	.	+	0	Name=XP_033340694.1;ID=cds-XP_033340694.1;Dbxref=GeneID:117228800%2CGenbank:XP_033340694.1;Parent=rna-XM_033484803.1
NW_022900911.1	Gnomon	CDS	452222	452344	.	+	0	Name=XP_033341044.1;ID=cds-XP_033341044.1;Dbxref=GeneID:117229010%2CGenbank:XP_033341044.1;Parent=rna-XM_033485153.1
NW_022900911.1	Gnomon	CDS	452561	452945	.	+	0	Name=XP_033341044.1;ID=cds-XP_033341044.1;Dbxref=GeneID:117229010%2CGenbank:XP_033341044.1;Parent=rna-XM_033485153.1
NW_022900911.1	Gnomon	CDS	453041	453445	.	+	0	Name=XP_033341044.1;ID=cds-XP_033341044.1;Dbxref=GeneID:117229010%2CGenbank:XP_033341044.1;Parent=rna-XM_033485153.1
NW_022900911.1	Gnomon	CDS	453712	453841	.	+	0	Name=XP_033341044.1;ID=cds-XP_033341044.1;Dbxref=GeneID:117229010%2CGenbank:XP_033341044.1;Parent=rna-XM_033485153.1
NW_022900911.1	Gnomon	CDS	454931	454993	.	+	0	Name=XP_033341044.1;ID=cds-XP_033341044.1;Dbxref=GeneID:117229010%2CGenbank:XP_033341044.1;Parent=rna-XM_033485153.1
NW_022900911.1	Gnomon	CDS	455068	455206	.	+	0	Name=XP_033341044.1;ID=cds-XP_033341044.1;Dbxref=GeneID:117229010%2CGenbank:XP_033341044.1;Parent=rna-XM_033485153.1
NW_022900911.1	Gnomon	CDS	455337	455507	.	+	0	Name=XP_033341044.1;ID=cds-XP_033341044.1;Dbxref=GeneID:117229010%2CGenbank:XP_033341044.1;Parent=rna-XM_033485153.1
NW_022900911.1	Gnomon	CDS	8764056	8764423	.	+	0	Name=XP_033340704.1;ID=cds-XP_033340704.1;Dbxref=GeneID:117228807%2CGenbank:XP_033340704.1;Parent=rna-XM_033484813.1
NW_022900911.1	Gnomon	CDS	8764750	8765095	.	+	0	Name=XP_033340704.1;ID=cds-XP_033340704.1;Dbxref=GeneID:117228807%2CGenbank:XP_033340704.1;Parent=rna-XM_033484813.1
NW_022900911.1	Gnomon	CDS	8765614	8765866	.	+	0	Name=XP_033340704.1;ID=cds-XP_033340704.1;Dbxref=GeneID:117228807%2CGenbank:XP_033340704.1;Parent=rna-XM_033484813.1
NW_022900911.1	Gnomon	CDS	8766419	8766930	.	+	0	Name=XP_033340704.1;ID=cds-XP_033340704.1;Dbxref=GeneID:117228807%2CGenbank:XP_033340704.1;Parent=rna-XM_033484813.1
NW_022900911.1	Gnomon	lnc_RNA	1504969	1510666	.	+	.	Name=XR_004492416.1;ID=rna-XR_004492416.1;Dbxref=GeneID:117228981%2CGenbank:XR_004492416.1;Parent=gene-LOC117228981
NW_022900911.1	RefSeq	cDNA_match	315810	316269	.	-	.	ID=bbbd5e3b-0f5a-4b7b-ae84-fa09c64127a9;Target=XM_033485084.1 1 460
NW_022900911.1	RefSeq	cDNA_match	312812	312880	.	-	.	ID=bbbd5e3b-0f5a-4b7b-ae84-fa09c64127a9;Target=XM_033485084.1 1 460
NW_022900911.1	RefSeq	cDNA_match	312521	312624	.	-	.	ID=bbbd5e3b-0f5a-4b7b-ae84-fa09c64127a9;Target=XM_033485084.1 1 460
NW_022900911.1	RefSeq	cDNA_match	312086	312353	.	-	.	ID=bbbd5e3b-0f5a-4b7b-ae84-fa09c64127a9;Target=XM_033485084.1 1 460
NW_022900911.1	RefSeq	cDNA_match	311743	311997	.	-	.	ID=bbbd5e3b-0f5a-4b7b-ae84-fa09c64127a9;Target=XM_033485084.1 1 460
NW_022900911.1	RefSeq	cDNA_match	311431	311673	.	-	.	ID=bbbd5e3b-0f5a-4b7b-ae84-fa09c64127a9;Target=XM_033485084.1 1 460
NW_022900911.1	RefSeq	cDNA_match	311242	311350	.	-	.	ID=bbbd5e3b-0f5a-4b7b-ae84-fa09c64127a9;Target=XM_033485084.1 1 460
NW_022900911.1	RefSeq	cDNA_match	310188	311090	.	-	.	ID=bbbd5e3b-0f5a-4b7b-ae84-fa09c64127a9;Target=XM_033485084.1 1 460
NW_022900911.1	RefSeq	cDNA_match	308106	308225	.	-	.	ID=bbbd5e3b-0f5a-4b7b-ae84-fa09c64127a9;Target=XM_033485084.1 1 460
NW_022900911.1	Gnomon	exon	2548063	2548183	.	-	.	ID=exon-XM_033484750.1-7;Dbxref=GeneID:117228769%2CGenbank:XM_033484750.1;Parent=rna-XM_033484750.1
NW_022900911.1	Gnomon	exon	2547595	2547941	.	-	.	ID=exon-XM_033484750.1-8;Dbxref=GeneID:117228769%2CGenbank:XM_033484750.1;Parent=rna-XM_033484750.1
NW_022900911.1	Gnomon	exon	2547109	2547504	.	-	.	ID=exon-XM_033484750.1-9;Dbxref=GeneID:117228769%2CGenbank:XM_033484750.1;Parent=rna-XM_033484750.1
NW_022900911.1	Gnomon	exon	2549513	2549656	.	-	.	ID=exon-XM_033484750.1-1;Dbxref=GeneID:117228769%2CGenbank:XM_033484750.1;Parent=rna-XM_033484750.1
NW_022900911.1	Gnomon	exon	2549214	2549307	.	-	.	ID=exon-XM_033484750.1-2;Dbxref=GeneID:117228769%2CGenbank:XM_033484750.1;Parent=rna-XM_033484750.1
NW_022900911.1	Gnomon	exon	2548990	2549145	.	-	.	ID=exon-XM_033484750.1-3;Dbxref=GeneID:117228769%2CGenbank:XM_033484750.1;Parent=rna-XM_033484750.1
NW_022900911.1	Gnomon	exon	2548704	2548888	.	-	.	ID=exon-XM_033484750.1-4;Dbxref=GeneID:117228769%2CGenbank:XM_033484750.1;Parent=rna-XM_033484750.1
NW_022900911.1	Gnomon	exon	2548453	2548631	.	-	.	ID=exon-XM_033484750.1-5;Dbxref=GeneID:117228769%2CGenbank:XM_033484750.1;Parent=rna-XM_033484750.1
NW_022900911.1	Gnomon	exon	2548276	2548383	.	-	.	ID=exon-XM_033484750.1-6;Dbxref=GeneID:117228769%2CGenbank:XM_033484750.1;Parent=rna-XM_033484750.1
NW_022900911.1	Gnomon	mRNA	440222	444232	.	-	.	Name=XM_033485059.1;ID=rna-XM_033485059.1;Dbxref=GeneID:117228950%2CGenbank:XM_033485059.1;Parent=gene-LOC117228950
NW_022900911.1	Gnomon	exon	2640718	2641224	.	-	.	ID=exon-XM_033484968.1-6;Dbxref=GeneID:117228890%2CGenbank:XM_033484968.1;Parent=rna-XM_033484968.1
NW_022900911.1	Gnomon	exon	2649295	2649407	.	-	.	ID=exon-XM_033484968.1-1;Dbxref=GeneID:117228890%2CGenbank:XM_033484968.1;Parent=rna-XM_033484968.1
NW_022900911.1	Gnomon	exon	2642278	2642569	.	-	.	ID=exon-XM_033484968.1-4;Dbxref=GeneID:117228890%2CGenbank:XM_033484968.1;Parent=rna-XM_033484968.1
NW_022900911.1	Gnomon	exon	2641896	2642111	.	-	.	ID=exon-XM_033484968.1-5;Dbxref=GeneID:117228890%2CGenbank:XM_033484968.1;Parent=rna-XM_033484968.1
NW_022900911.1	Gnomon	exon	2644893	2645144	.	-	.	ID=exon-XM_033484968.1-2;Dbxref=GeneID:117228890%2CGenbank:XM_033484968.1;Parent=rna-XM_033484968.1
NW_022900911.1	Gnomon	exon	2643228	2643495	.	-	.	ID=exon-XM_033484968.1-3;Dbxref=GeneID:117228890%2CGenbank:XM_033484968.1;Parent=rna-XM_033484968.1
NW_022900911.1	Gnomon	exon	1750131	1753774	.	-	.	ID=exon-XM_033484821.1-1;Dbxref=GeneID:117228817%2CGenbank:XM_033484821.1;Parent=rna-XM_033484821.1
NW_022900911.1	Gnomon	mRNA	462385	480534	.	+	.	Name=XM_033485154.1;ID=rna-XM_033485154.1;Dbxref=GeneID:117229012%2CGenbank:XM_033485154.1;Parent=gene-LOC117229012
NW_022900911.1	Gnomon	lnc_RNA	1572870	1573657	.	+	.	Name=XR_004492418.1;ID=rna-XR_004492418.1;Dbxref=GeneID:117228982%2CGenbank:XR_004492418.1;Parent=gene-LOC117228982
NW_022900911.1	cmsearch	exon	7735386	7735505	.	-	.	ID=exon-XR_004492447.1-1;Dbxref=GeneID:117229048%2CRFAM:RF00001%2CGenbank:XR_004492447.1;Parent=rna-XR_004492447.1
NW_022900911.1	Gnomon	exon	1363131	1363433	.	-	.	ID=exon-XM_033484921.1-5;Dbxref=GeneID:117228885%2CGenbank:XM_033484921.1;Parent=rna-XM_033484921.1
NW_022900911.1	Gnomon	exon	1353275	1353826	.	-	.	ID=exon-XM_033484921.1-6;Dbxref=GeneID:117228885%2CGenbank:XM_033484921.1;Parent=rna-XM_033484921.1
NW_022900911.1	Gnomon	exon	1351661	1352038	.	-	.	ID=exon-XM_033484921.1-7;Dbxref=GeneID:117228885%2CGenbank:XM_033484921.1;Parent=rna-XM_033484921.1
NW_022900911.1	Gnomon	exon	1347645	1348102	.	-	.	ID=exon-XM_033484921.1-8;Dbxref=GeneID:117228885%2CGenbank:XM_033484921.1;Parent=rna-XM_033484921.1
NW_022900911.1	Gnomon	exon	1444900	1445715	.	-	.	ID=exon-XM_033484921.1-1;Dbxref=GeneID:117228885%2CGenbank:XM_033484921.1;Parent=rna-XM_033484921.1
NW_022900911.1	Gnomon	exon	1444338	1444400	.	-	.	ID=exon-XM_033484921.1-2;Dbxref=GeneID:117228885%2CGenbank:XM_033484921.1;Parent=rna-XM_033484921.1
NW_022900911.1	Gnomon	exon	1423328	1423598	.	-	.	ID=exon-XM_033484921.1-3;Dbxref=GeneID:117228885%2CGenbank:XM_033484921.1;Parent=rna-XM_033484921.1
NW_022900911.1	Gnomon	exon	1364075	1364217	.	-	.	ID=exon-XM_033484921.1-4;Dbxref=GeneID:117228885%2CGenbank:XM_033484921.1;Parent=rna-XM_033484921.1
NW_022900911.1	Gnomon	mRNA	8762779	8767946	.	+	.	Name=XM_033484815.1;ID=rna-XM_033484815.1;Dbxref=GeneID:117228807%2CGenbank:XM_033484815.1;Parent=gene-LOC117228807
NW_022900911.1	Gnomon	exon	2501310	2501413	.	-	.	ID=exon-XM_033485034.1-12;Dbxref=GeneID:117228935%2CGenbank:XM_033485034.1;Parent=rna-XM_033485034.1
NW_022900911.1	Gnomon	exon	2500260	2500330	.	-	.	ID=exon-XM_033485034.1-13;Dbxref=GeneID:117228935%2CGenbank:XM_033485034.1;Parent=rna-XM_033485034.1
NW_022900911.1	Gnomon	exon	2502951	2502971	.	-	.	ID=exon-XM_033485034.1-10;Dbxref=GeneID:117228935%2CGenbank:XM_033485034.1;Parent=rna-XM_033485034.1
NW_022900911.1	Gnomon	exon	2501538	2501675	.	-	.	ID=exon-XM_033485034.1-11;Dbxref=GeneID:117228935%2CGenbank:XM_033485034.1;Parent=rna-XM_033485034.1
NW_022900911.1	Gnomon	exon	2486949	2487101	.	-	.	ID=exon-XM_033485034.1-16;Dbxref=GeneID:117228935%2CGenbank:XM_033485034.1;Parent=rna-XM_033485034.1
NW_022900911.1	Gnomon	exon	2478941	2479154	.	-	.	ID=exon-XM_033485034.1-17;Dbxref=GeneID:117228935%2CGenbank:XM_033485034.1;Parent=rna-XM_033485034.1
NW_022900911.1	Gnomon	exon	2499489	2499562	.	-	.	ID=exon-XM_033485034.1-14;Dbxref=GeneID:117228935%2CGenbank:XM_033485034.1;Parent=rna-XM_033485034.1
NW_022900911.1	Gnomon	exon	2497539	2498423	.	-	.	ID=exon-XM_033485034.1-15;Dbxref=GeneID:117228935%2CGenbank:XM_033485034.1;Parent=rna-XM_033485034.1
NW_022900911.1	Gnomon	CDS	8661551	8661614	.	+	0	Name=XP_033340945.1;ID=cds-XP_033340945.1;Dbxref=GeneID:117228944%2CGenbank:XP_033340945.1;Parent=rna-XM_033485054.1
NW_022900911.1	Gnomon	CDS	8661688	8662040	.	+	0	Name=XP_033340945.1;ID=cds-XP_033340945.1;Dbxref=GeneID:117228944%2CGenbank:XP_033340945.1;Parent=rna-XM_033485054.1
NW_022900911.1	Gnomon	CDS	8662122	8662268	.	+	0	Name=XP_033340945.1;ID=cds-XP_033340945.1;Dbxref=GeneID:117228944%2CGenbank:XP_033340945.1;Parent=rna-XM_033485054.1
NW_022900911.1	Gnomon	CDS	8662342	8662618	.	+	0	Name=XP_033340945.1;ID=cds-XP_033340945.1;Dbxref=GeneID:117228944%2CGenbank:XP_033340945.1;Parent=rna-XM_033485054.1
NW_022900911.1	Gnomon	CDS	8662678	8662743	.	+	0	Name=XP_033340945.1;ID=cds-XP_033340945.1;Dbxref=GeneID:117228944%2CGenbank:XP_033340945.1;Parent=rna-XM_033485054.1
NW_022900911.1	Gnomon	CDS	8662852	8662871	.	+	0	Name=XP_033340945.1;ID=cds-XP_033340945.1;Dbxref=GeneID:117228944%2CGenbank:XP_033340945.1;Parent=rna-XM_033485054.1
NW_022900911.1	Gnomon	CDS	8663010	8663332	.	+	0	Name=XP_033340945.1;ID=cds-XP_033340945.1;Dbxref=GeneID:117228944%2CGenbank:XP_033340945.1;Parent=rna-XM_033485054.1
NW_022900911.1	Gnomon	CDS	8663406	8663581	.	+	0	Name=XP_033340945.1;ID=cds-XP_033340945.1;Dbxref=GeneID:117228944%2CGenbank:XP_033340945.1;Parent=rna-XM_033485054.1
NW_022900911.1	Gnomon	CDS	8663654	8663821	.	+	0	Name=XP_033340945.1;ID=cds-XP_033340945.1;Dbxref=GeneID:117228944%2CGenbank:XP_033340945.1;Parent=rna-XM_033485054.1
NW_022900911.1	Gnomon	CDS	8663928	8663998	.	+	0	Name=XP_033340945.1;ID=cds-XP_033340945.1;Dbxref=GeneID:117228944%2CGenbank:XP_033340945.1;Parent=rna-XM_033485054.1
NW_022900911.1	Gnomon	exon	2478038	2478258	.	-	.	ID=exon-XM_033485034.1-18;Dbxref=GeneID:117228935%2CGenbank:XM_033485034.1;Parent=rna-XM_033485034.1
NW_022900911.1	Gnomon	exon	2477638	2477955	.	-	.	ID=exon-XM_033485034.1-19;Dbxref=GeneID:117228935%2CGenbank:XM_033485034.1;Parent=rna-XM_033485034.1
NW_022900911.1	RefSeq	cDNA_match	8712566	8713863	.	+	.	ID=90ce087e-7cb4-4aec-afe3-cf5dc72864c5;Target=XM_033485015.1 1 1298
NW_022900911.1	RefSeq	cDNA_match	8713935	8714104	.	+	.	ID=90ce087e-7cb4-4aec-afe3-cf5dc72864c5;Target=XM_033485015.1 1 1298
NW_022900911.1	RefSeq	cDNA_match	8714184	8714555	.	+	.	ID=90ce087e-7cb4-4aec-afe3-cf5dc72864c5;Target=XM_033485015.1 1 1298
NW_022900911.1	RefSeq	cDNA_match	8714793	8715124	.	+	.	ID=90ce087e-7cb4-4aec-afe3-cf5dc72864c5;Target=XM_033485015.1 1 1298
NW_022900911.1	RefSeq	cDNA_match	8715537	8715629	.	+	.	ID=90ce087e-7cb4-4aec-afe3-cf5dc72864c5;Target=XM_033485015.1 1 1298
NW_022900911.1	RefSeq	cDNA_match	8718210	8719365	.	+	.	ID=90ce087e-7cb4-4aec-afe3-cf5dc72864c5;Target=XM_033485015.1 1 1298
NW_022900911.1	Gnomon	exon	5251192	5251639	.	+	.	ID=exon-XM_033484849.1-1;Dbxref=GeneID:117228838%2CGenbank:XM_033484849.1;Parent=rna-XM_033484849.1
NW_022900911.1	Gnomon	CDS	452222	452344	.	+	0	Name=XP_033341043.1;ID=cds-XP_033341043.1;Dbxref=GeneID:117229010%2CGenbank:XP_033341043.1;Parent=rna-XM_033485152.1
NW_022900911.1	Gnomon	CDS	452561	452945	.	+	0	Name=XP_033341043.1;ID=cds-XP_033341043.1;Dbxref=GeneID:117229010%2CGenbank:XP_033341043.1;Parent=rna-XM_033485152.1
NW_022900911.1	Gnomon	CDS	453041	453445	.	+	0	Name=XP_033341043.1;ID=cds-XP_033341043.1;Dbxref=GeneID:117229010%2CGenbank:XP_033341043.1;Parent=rna-XM_033485152.1
NW_022900911.1	Gnomon	CDS	453712	453841	.	+	0	Name=XP_033341043.1;ID=cds-XP_033341043.1;Dbxref=GeneID:117229010%2CGenbank:XP_033341043.1;Parent=rna-XM_033485152.1
NW_022900911.1	Gnomon	CDS	454931	454993	.	+	0	Name=XP_033341043.1;ID=cds-XP_033341043.1;Dbxref=GeneID:117229010%2CGenbank:XP_033341043.1;Parent=rna-XM_033485152.1
NW_022900911.1	Gnomon	CDS	455068	455206	.	+	0	Name=XP_033341043.1;ID=cds-XP_033341043.1;Dbxref=GeneID:117229010%2CGenbank:XP_033341043.1;Parent=rna-XM_033485152.1
NW_022900911.1	Gnomon	CDS	455337	455507	.	+	0	Name=XP_033341043.1;ID=cds-XP_033341043.1;Dbxref=GeneID:117229010%2CGenbank:XP_033341043.1;Parent=rna-XM_033485152.1
NW_022900911.1	Gnomon	exon	5251716	5252220	.	+	.	ID=exon-XM_033484849.1-2;Dbxref=GeneID:117228838%2CGenbank:XM_033484849.1;Parent=rna-XM_033484849.1
NW_022900911.1	Gnomon	exon	5252793	5253035	.	+	.	ID=exon-XM_033484849.1-3;Dbxref=GeneID:117228838%2CGenbank:XM_033484849.1;Parent=rna-XM_033484849.1
NW_022900911.1	Gnomon	CDS	8764056	8764423	.	+	0	Name=XP_033340705.1;ID=cds-XP_033340705.1;Dbxref=GeneID:117228807%2CGenbank:XP_033340705.1;Parent=rna-XM_033484814.1
NW_022900911.1	Gnomon	CDS	8764750	8765095	.	+	0	Name=XP_033340705.1;ID=cds-XP_033340705.1;Dbxref=GeneID:117228807%2CGenbank:XP_033340705.1;Parent=rna-XM_033484814.1
NW_022900911.1	Gnomon	CDS	8765614	8765866	.	+	0	Name=XP_033340705.1;ID=cds-XP_033340705.1;Dbxref=GeneID:117228807%2CGenbank:XP_033340705.1;Parent=rna-XM_033484814.1
NW_022900911.1	Gnomon	CDS	8766419	8766930	.	+	0	Name=XP_033340705.1;ID=cds-XP_033340705.1;Dbxref=GeneID:117228807%2CGenbank:XP_033340705.1;Parent=rna-XM_033484814.1
NW_022900911.1	Gnomon	lnc_RNA	1507289	1510666	.	+	.	Name=XR_004492417.1;ID=rna-XR_004492417.1;Dbxref=GeneID:117228981%2CGenbank:XR_004492417.1;Parent=gene-LOC117228981
NW_022900911.1	Gnomon	exon	2477124	2477423	.	-	.	ID=exon-XM_033485034.1-20;Dbxref=GeneID:117228935%2CGenbank:XM_033485034.1;Parent=rna-XM_033485034.1
NW_022900911.1	Gnomon	exon	2475881	2477018	.	-	.	ID=exon-XM_033485034.1-21;Dbxref=GeneID:117228935%2CGenbank:XM_033485034.1;Parent=rna-XM_033485034.1
NW_022900911.1	Gnomon	CDS	2011284	2011430	.	+	0	Name=XP_033340695.1;ID=cds-XP_033340695.1;Dbxref=GeneID:117228800%2CGenbank:XP_033340695.1;Parent=rna-XM_033484804.1
NW_022900911.1	Gnomon	CDS	2011848	2012052	.	+	0	Name=XP_033340695.1;ID=cds-XP_033340695.1;Dbxref=GeneID:117228800%2CGenbank:XP_033340695.1;Parent=rna-XM_033484804.1
NW_022900911.1	Gnomon	CDS	2016278	2016512	.	+	0	Name=XP_033340695.1;ID=cds-XP_033340695.1;Dbxref=GeneID:117228800%2CGenbank:XP_033340695.1;Parent=rna-XM_033484804.1
NW_022900911.1	Gnomon	CDS	2021166	2021300	.	+	0	Name=XP_033340695.1;ID=cds-XP_033340695.1;Dbxref=GeneID:117228800%2CGenbank:XP_033340695.1;Parent=rna-XM_033484804.1
NW_022900911.1	Gnomon	CDS	2023157	2023307	.	+	0	Name=XP_033340695.1;ID=cds-XP_033340695.1;Dbxref=GeneID:117228800%2CGenbank:XP_033340695.1;Parent=rna-XM_033484804.1
NW_022900911.1	Gnomon	CDS	2023901	2024033	.	+	0	Name=XP_033340695.1;ID=cds-XP_033340695.1;Dbxref=GeneID:117228800%2CGenbank:XP_033340695.1;Parent=rna-XM_033484804.1
NW_022900911.1	Gnomon	CDS	2025184	2025316	.	+	0	Name=XP_033340695.1;ID=cds-XP_033340695.1;Dbxref=GeneID:117228800%2CGenbank:XP_033340695.1;Parent=rna-XM_033484804.1
NW_022900911.1	Gnomon	CDS	2026133	2026286	.	+	0	Name=XP_033340695.1;ID=cds-XP_033340695.1;Dbxref=GeneID:117228800%2CGenbank:XP_033340695.1;Parent=rna-XM_033484804.1
NW_022900911.1	Gnomon	CDS	2026385	2026494	.	+	0	Name=XP_033340695.1;ID=cds-XP_033340695.1;Dbxref=GeneID:117228800%2CGenbank:XP_033340695.1;Parent=rna-XM_033484804.1
NW_022900911.1	Gnomon	CDS	2026986	2027200	.	+	0	Name=XP_033340695.1;ID=cds-XP_033340695.1;Dbxref=GeneID:117228800%2CGenbank:XP_033340695.1;Parent=rna-XM_033484804.1
NW_022900911.1	Gnomon	CDS	2028008	2028146	.	+	0	Name=XP_033340695.1;ID=cds-XP_033340695.1;Dbxref=GeneID:117228800%2CGenbank:XP_033340695.1;Parent=rna-XM_033484804.1
NW_022900911.1	Gnomon	CDS	2028896	2029001	.	+	0	Name=XP_033340695.1;ID=cds-XP_033340695.1;Dbxref=GeneID:117228800%2CGenbank:XP_033340695.1;Parent=rna-XM_033484804.1
NW_022900911.1	Gnomon	CDS	2029455	2029598	.	+	0	Name=XP_033340695.1;ID=cds-XP_033340695.1;Dbxref=GeneID:117228800%2CGenbank:XP_033340695.1;Parent=rna-XM_033484804.1
NW_022900911.1	Gnomon	CDS	2030157	2030339	.	+	0	Name=XP_033340695.1;ID=cds-XP_033340695.1;Dbxref=GeneID:117228800%2CGenbank:XP_033340695.1;Parent=rna-XM_033484804.1
NW_022900911.1	Gnomon	CDS	2030430	2030432	.	+	0	Name=XP_033340695.1;ID=cds-XP_033340695.1;Dbxref=GeneID:117228800%2CGenbank:XP_033340695.1;Parent=rna-XM_033484804.1
NW_022900911.1	Gnomon	exon	10011053	10011928	.	-	.	ID=exon-XM_033484873.1-5;Dbxref=GeneID:117228855%2CGenbank:XM_033484873.1;Parent=rna-XM_033484873.1
NW_022900911.1	Gnomon	exon	3016307	3016610	.	-	.	ID=exon-XM_033484702.1-8;Dbxref=GeneID:117228736%2CGenbank:XM_033484702.1;Parent=rna-XM_033484702.1
NW_022900911.1	Gnomon	exon	3015482	3015939	.	-	.	ID=exon-XM_033484702.1-9;Dbxref=GeneID:117228736%2CGenbank:XM_033484702.1;Parent=rna-XM_033484702.1
NW_022900911.1	Gnomon	exon	3018501	3019044	.	-	.	ID=exon-XM_033484702.1-4;Dbxref=GeneID:117228736%2CGenbank:XM_033484702.1;Parent=rna-XM_033484702.1
NW_022900911.1	Gnomon	exon	3018324	3018424	.	-	.	ID=exon-XM_033484702.1-5;Dbxref=GeneID:117228736%2CGenbank:XM_033484702.1;Parent=rna-XM_033484702.1
NW_022900911.1	Gnomon	exon	3018020	3018173	.	-	.	ID=exon-XM_033484702.1-6;Dbxref=GeneID:117228736%2CGenbank:XM_033484702.1;Parent=rna-XM_033484702.1
NW_022900911.1	Gnomon	exon	3016796	3017834	.	-	.	ID=exon-XM_033484702.1-7;Dbxref=GeneID:117228736%2CGenbank:XM_033484702.1;Parent=rna-XM_033484702.1
NW_022900911.1	Gnomon	exon	10012325	10012575	.	-	.	ID=exon-XM_033484873.1-3;Dbxref=GeneID:117228855%2CGenbank:XM_033484873.1;Parent=rna-XM_033484873.1
NW_022900911.1	Gnomon	exon	3019695	3019921	.	-	.	ID=exon-XM_033484702.1-1;Dbxref=GeneID:117228736%2CGenbank:XM_033484702.1;Parent=rna-XM_033484702.1
NW_022900911.1	Gnomon	exon	10012070	10012254	.	-	.	ID=exon-XM_033484873.1-4;Dbxref=GeneID:117228855%2CGenbank:XM_033484873.1;Parent=rna-XM_033484873.1
NW_022900911.1	Gnomon	exon	3019396	3019633	.	-	.	ID=exon-XM_033484702.1-2;Dbxref=GeneID:117228736%2CGenbank:XM_033484702.1;Parent=rna-XM_033484702.1
NW_022900911.1	Gnomon	exon	10016033	10016360	.	-	.	ID=exon-XM_033484873.1-1;Dbxref=GeneID:117228855%2CGenbank:XM_033484873.1;Parent=rna-XM_033484873.1
NW_022900911.1	Gnomon	exon	3019119	3019317	.	-	.	ID=exon-XM_033484702.1-3;Dbxref=GeneID:117228736%2CGenbank:XM_033484702.1;Parent=rna-XM_033484702.1
NW_022900911.1	Gnomon	exon	10012666	10015326	.	-	.	ID=exon-XM_033484873.1-2;Dbxref=GeneID:117228855%2CGenbank:XM_033484873.1;Parent=rna-XM_033484873.1
NW_022900911.1	Gnomon	mRNA	449722	455763	.	+	.	Name=XM_033485151.1;ID=rna-XM_033485151.1;Dbxref=GeneID:117229010%2CGenbank:XM_033485151.1;Parent=gene-LOC117229010
NW_022900911.1	Gnomon	mRNA	243380	244338	.	+	.	Name=XM_033484812.1;ID=rna-XM_033484812.1;Dbxref=GeneID:117228806%2CGenbank:XM_033484812.1;Parent=gene-LOC117228806
NW_022900911.1	Gnomon	exon	7353728	7353972	.	-	.	ID=exon-XM_033484896.1-11;Dbxref=GeneID:117228869%2CGenbank:XM_033484896.1;Parent=rna-XM_033484896.1
NW_022900911.1	Gnomon	exon	7354041	7354235	.	-	.	ID=exon-XM_033484896.1-10;Dbxref=GeneID:117228869%2CGenbank:XM_033484896.1;Parent=rna-XM_033484896.1
NW_022900911.1	Gnomon	mRNA	2581665	2639611	.	+	.	Name=XM_033484958.1;ID=rna-XM_033484958.1;Dbxref=GeneID:117228886%2CGenbank:XM_033484958.1;Parent=gene-LOC117228886
NW_022900911.1	RefSeq	cDNA_match	8630941	8631035	.	-	.	ID=e0e84f15-68c4-4fcd-b4d2-9bf2072b7655;Target=XM_033484652.1 1 95
NW_022900911.1	RefSeq	cDNA_match	8630653	8630860	.	-	.	ID=e0e84f15-68c4-4fcd-b4d2-9bf2072b7655;Target=XM_033484652.1 1 95
NW_022900911.1	RefSeq	cDNA_match	8630268	8630510	.	-	.	ID=e0e84f15-68c4-4fcd-b4d2-9bf2072b7655;Target=XM_033484652.1 1 95
NW_022900911.1	RefSeq	cDNA_match	8629998	8630190	.	-	.	ID=e0e84f15-68c4-4fcd-b4d2-9bf2072b7655;Target=XM_033484652.1 1 95
NW_022900911.1	RefSeq	cDNA_match	8629684	8629916	.	-	.	ID=e0e84f15-68c4-4fcd-b4d2-9bf2072b7655;Target=XM_033484652.1 1 95
NW_022900911.1	RefSeq	cDNA_match	8629397	8629612	.	-	.	ID=e0e84f15-68c4-4fcd-b4d2-9bf2072b7655;Target=XM_033484652.1 1 95
NW_022900911.1	RefSeq	cDNA_match	8629247	8629315	.	-	.	ID=e0e84f15-68c4-4fcd-b4d2-9bf2072b7655;Target=XM_033484652.1 1 95
NW_022900911.1	RefSeq	cDNA_match	8628842	8629175	.	-	.	ID=e0e84f15-68c4-4fcd-b4d2-9bf2072b7655;Target=XM_033484652.1 1 95
NW_022900911.1	RefSeq	cDNA_match	8627442	8627760	.	-	.	ID=e0e84f15-68c4-4fcd-b4d2-9bf2072b7655;Target=XM_033484652.1 1 95
NW_022900911.1	Gnomon	mRNA	1301149	1311896	.	-	.	Name=XM_033484718.1;ID=rna-XM_033484718.1;Dbxref=GeneID:117228748%2CGenbank:XM_033484718.1;Parent=gene-LOC117228748
NW_022900911.1	Gnomon	CDS	7366226	7366364	.	+	0	Name=XP_033340800.1;ID=cds-XP_033340800.1;Dbxref=GeneID:117228875%2CGenbank:XP_033340800.1;Parent=rna-XM_033484909.1
NW_022900911.1	Gnomon	CDS	7366567	7366730	.	+	0	Name=XP_033340800.1;ID=cds-XP_033340800.1;Dbxref=GeneID:117228875%2CGenbank:XP_033340800.1;Parent=rna-XM_033484909.1
NW_022900911.1	Gnomon	CDS	7366932	7366964	.	+	0	Name=XP_033340800.1;ID=cds-XP_033340800.1;Dbxref=GeneID:117228875%2CGenbank:XP_033340800.1;Parent=rna-XM_033484909.1
NW_022900911.1	Gnomon	lnc_RNA	1474195	1477094	.	-	.	Name=XR_004492414.1;ID=rna-XR_004492414.1;Dbxref=GeneID:117228978%2CGenbank:XR_004492414.1;Parent=gene-LOC117228978
NW_022900911.1	Gnomon	CDS	214294	214327	.	+	0	Name=XP_033340550.1;ID=cds-XP_033340550.1;Dbxref=GeneID:117228712%2CGenbank:XP_033340550.1;Parent=rna-XM_033484659.1
NW_022900911.1	Gnomon	CDS	214433	214602	.	+	0	Name=XP_033340550.1;ID=cds-XP_033340550.1;Dbxref=GeneID:117228712%2CGenbank:XP_033340550.1;Parent=rna-XM_033484659.1
NW_022900911.1	Gnomon	CDS	214886	215245	.	+	0	Name=XP_033340550.1;ID=cds-XP_033340550.1;Dbxref=GeneID:117228712%2CGenbank:XP_033340550.1;Parent=rna-XM_033484659.1
NW_022900911.1	Gnomon	CDS	215334	215651	.	+	0	Name=XP_033340550.1;ID=cds-XP_033340550.1;Dbxref=GeneID:117228712%2CGenbank:XP_033340550.1;Parent=rna-XM_033484659.1
NW_022900911.1	Gnomon	exon	5703816	5703933	.	-	.	ID=exon-XM_033485103.1-8;Dbxref=GeneID:117228994%2CGenbank:XM_033485103.1;Parent=rna-XM_033485103.1
NW_022900911.1	Gnomon	exon	5677590	5677683	.	-	.	ID=exon-XM_033485103.1-9;Dbxref=GeneID:117228994%2CGenbank:XM_033485103.1;Parent=rna-XM_033485103.1
NW_022900911.1	Gnomon	exon	5794481	5795468	.	-	.	ID=exon-XM_033485103.1-6;Dbxref=GeneID:117228994%2CGenbank:XM_033485103.1;Parent=rna-XM_033485103.1
NW_022900911.1	Gnomon	exon	5755153	5755242	.	-	.	ID=exon-XM_033485103.1-7;Dbxref=GeneID:117228994%2CGenbank:XM_033485103.1;Parent=rna-XM_033485103.1
NW_022900911.1	Gnomon	exon	6091051	6091248	.	-	.	ID=exon-XM_033485103.1-4;Dbxref=GeneID:117228994%2CGenbank:XM_033485103.1;Parent=rna-XM_033485103.1
NW_022900911.1	Gnomon	exon	5797259	5797459	.	-	.	ID=exon-XM_033485103.1-5;Dbxref=GeneID:117228994%2CGenbank:XM_033485103.1;Parent=rna-XM_033485103.1
NW_022900911.1	Gnomon	exon	6254601	6254827	.	-	.	ID=exon-XM_033485103.1-2;Dbxref=GeneID:117228994%2CGenbank:XM_033485103.1;Parent=rna-XM_033485103.1
NW_022900911.1	Gnomon	exon	6173597	6174412	.	-	.	ID=exon-XM_033485103.1-3;Dbxref=GeneID:117228994%2CGenbank:XM_033485103.1;Parent=rna-XM_033485103.1
NW_022900911.1	Gnomon	exon	6255272	6256310	.	-	.	ID=exon-XM_033485103.1-1;Dbxref=GeneID:117228994%2CGenbank:XM_033485103.1;Parent=rna-XM_033485103.1
NW_022900911.1	Gnomon	exon	3415230	3415299	.	-	.	ID=exon-XM_033484992.1-1;Dbxref=GeneID:117228907%2CGenbank:XM_033484992.1;Parent=rna-XM_033484992.1
NW_022900911.1	Gnomon	exon	3413505	3413797	.	-	.	ID=exon-XM_033484992.1-2;Dbxref=GeneID:117228907%2CGenbank:XM_033484992.1;Parent=rna-XM_033484992.1
NW_022900911.1	Gnomon	exon	5251716	5252220	.	+	.	ID=exon-XM_033484850.1-2;Dbxref=GeneID:117228838%2CGenbank:XM_033484850.1;Parent=rna-XM_033484850.1
NW_022900911.1	Gnomon	exon	5252793	5253035	.	+	.	ID=exon-XM_033484850.1-3;Dbxref=GeneID:117228838%2CGenbank:XM_033484850.1;Parent=rna-XM_033484850.1
NW_022900911.1	Gnomon	exon	5212256	5212743	.	+	.	ID=exon-XM_033484850.1-1;Dbxref=GeneID:117228838%2CGenbank:XM_033484850.1;Parent=rna-XM_033484850.1
NW_022900911.1	Gnomon	mRNA	1301149	1311896	.	-	.	Name=XM_033484719.1;ID=rna-XM_033484719.1;Dbxref=GeneID:117228748%2CGenbank:XM_033484719.1;Parent=gene-LOC117228748
NW_022900911.1	Gnomon	CDS	7190538	7190603	.	-	0	Name=XP_033340696.1;ID=cds-XP_033340696.1;Dbxref=GeneID:117228802%2CGenbank:XP_033340696.1;Parent=rna-XM_033484805.1
NW_022900911.1	Gnomon	CDS	7190231	7190416	.	-	0	Name=XP_033340696.1;ID=cds-XP_033340696.1;Dbxref=GeneID:117228802%2CGenbank:XP_033340696.1;Parent=rna-XM_033484805.1
NW_022900911.1	Gnomon	CDS	7188995	7189408	.	-	0	Name=XP_033340696.1;ID=cds-XP_033340696.1;Dbxref=GeneID:117228802%2CGenbank:XP_033340696.1;Parent=rna-XM_033484805.1
NW_022900911.1	Gnomon	CDS	7188643	7188924	.	-	0	Name=XP_033340696.1;ID=cds-XP_033340696.1;Dbxref=GeneID:117228802%2CGenbank:XP_033340696.1;Parent=rna-XM_033484805.1
NW_022900911.1	Gnomon	CDS	7188499	7188570	.	-	0	Name=XP_033340696.1;ID=cds-XP_033340696.1;Dbxref=GeneID:117228802%2CGenbank:XP_033340696.1;Parent=rna-XM_033484805.1
NW_022900911.1	Gnomon	CDS	7188182	7188418	.	-	0	Name=XP_033340696.1;ID=cds-XP_033340696.1;Dbxref=GeneID:117228802%2CGenbank:XP_033340696.1;Parent=rna-XM_033484805.1
NW_022900911.1	Gnomon	CDS	7187761	7188105	.	-	0	Name=XP_033340696.1;ID=cds-XP_033340696.1;Dbxref=GeneID:117228802%2CGenbank:XP_033340696.1;Parent=rna-XM_033484805.1
NW_022900911.1	Gnomon	CDS	7187385	7187670	.	-	0	Name=XP_033340696.1;ID=cds-XP_033340696.1;Dbxref=GeneID:117228802%2CGenbank:XP_033340696.1;Parent=rna-XM_033484805.1
NW_022900911.1	Gnomon	CDS	7187058	7187315	.	-	0	Name=XP_033340696.1;ID=cds-XP_033340696.1;Dbxref=GeneID:117228802%2CGenbank:XP_033340696.1;Parent=rna-XM_033484805.1
NW_022900911.1	Gnomon	CDS	7186736	7186986	.	-	0	Name=XP_033340696.1;ID=cds-XP_033340696.1;Dbxref=GeneID:117228802%2CGenbank:XP_033340696.1;Parent=rna-XM_033484805.1
NW_022900911.1	Gnomon	CDS	8764056	8764423	.	+	0	Name=XP_033340706.1;ID=cds-XP_033340706.1;Dbxref=GeneID:117228807%2CGenbank:XP_033340706.1;Parent=rna-XM_033484815.1
NW_022900911.1	Gnomon	CDS	8764750	8765095	.	+	0	Name=XP_033340706.1;ID=cds-XP_033340706.1;Dbxref=GeneID:117228807%2CGenbank:XP_033340706.1;Parent=rna-XM_033484815.1
NW_022900911.1	Gnomon	CDS	8765614	8765866	.	+	0	Name=XP_033340706.1;ID=cds-XP_033340706.1;Dbxref=GeneID:117228807%2CGenbank:XP_033340706.1;Parent=rna-XM_033484815.1
NW_022900911.1	Gnomon	CDS	8766419	8766930	.	+	0	Name=XP_033340706.1;ID=cds-XP_033340706.1;Dbxref=GeneID:117228807%2CGenbank:XP_033340706.1;Parent=rna-XM_033484815.1
NW_022900911.1	Gnomon	mRNA	5111019	5112428	.	-	.	Name=XM_033485057.1;ID=rna-XM_033485057.1;Dbxref=GeneID:117228948%2CGenbank:XM_033485057.1;Parent=gene-LOC117228948
NW_022900911.1	Gnomon	exon	9297081	9297310	.	-	.	ID=exon-XM_033484796.1-1;Dbxref=GeneID:117228793%2CGenbank:XM_033484796.1;Parent=rna-XM_033484796.1
NW_022900911.1	Gnomon	exon	9294985	9295342	.	-	.	ID=exon-XM_033484796.1-2;Dbxref=GeneID:117228793%2CGenbank:XM_033484796.1;Parent=rna-XM_033484796.1
NW_022900911.1	Gnomon	exon	9294791	9294905	.	-	.	ID=exon-XM_033484796.1-3;Dbxref=GeneID:117228793%2CGenbank:XM_033484796.1;Parent=rna-XM_033484796.1
NW_022900911.1	Gnomon	exon	9294554	9294718	.	-	.	ID=exon-XM_033484796.1-4;Dbxref=GeneID:117228793%2CGenbank:XM_033484796.1;Parent=rna-XM_033484796.1
NW_022900911.1	Gnomon	exon	9294172	9294467	.	-	.	ID=exon-XM_033484796.1-5;Dbxref=GeneID:117228793%2CGenbank:XM_033484796.1;Parent=rna-XM_033484796.1
NW_022900911.1	Gnomon	exon	9293026	9294090	.	-	.	ID=exon-XM_033484796.1-6;Dbxref=GeneID:117228793%2CGenbank:XM_033484796.1;Parent=rna-XM_033484796.1
NW_022900911.1	Gnomon	CDS	447154	447168	.	-	0	Name=XP_033341046.1;ID=cds-XP_033341046.1;Dbxref=GeneID:117229013%2CGenbank:XP_033341046.1;Parent=rna-XM_033485155.1
NW_022900911.1	Gnomon	CDS	446772	446954	.	-	0	Name=XP_033341046.1;ID=cds-XP_033341046.1;Dbxref=GeneID:117229013%2CGenbank:XP_033341046.1;Parent=rna-XM_033485155.1
NW_022900911.1	Gnomon	CDS	446466	446698	.	-	0	Name=XP_033341046.1;ID=cds-XP_033341046.1;Dbxref=GeneID:117229013%2CGenbank:XP_033341046.1;Parent=rna-XM_033485155.1
NW_022900911.1	Gnomon	CDS	446097	446391	.	-	0	Name=XP_033341046.1;ID=cds-XP_033341046.1;Dbxref=GeneID:117229013%2CGenbank:XP_033341046.1;Parent=rna-XM_033485155.1
NW_022900911.1	Gnomon	CDS	445827	446032	.	-	0	Name=XP_033341046.1;ID=cds-XP_033341046.1;Dbxref=GeneID:117229013%2CGenbank:XP_033341046.1;Parent=rna-XM_033485155.1
NW_022900911.1	Gnomon	CDS	445480	445762	.	-	0	Name=XP_033341046.1;ID=cds-XP_033341046.1;Dbxref=GeneID:117229013%2CGenbank:XP_033341046.1;Parent=rna-XM_033485155.1
NW_022900911.1	Gnomon	exon	1633193	1634159	.	+	.	ID=exon-XM_033485173.1-5;Dbxref=GeneID:117229023%2CGenbank:XM_033485173.1;Parent=rna-XM_033485173.1
NW_022900911.1	Gnomon	exon	8487035	8487181	.	+	.	ID=exon-XM_033485002.1-2;Dbxref=GeneID:117228915%2CGenbank:XM_033485002.1;Parent=rna-XM_033485002.1
NW_022900911.1	Gnomon	exon	8486689	8486923	.	+	.	ID=exon-XM_033485002.1-1;Dbxref=GeneID:117228915%2CGenbank:XM_033485002.1;Parent=rna-XM_033485002.1
NW_022900911.1	Gnomon	exon	1630754	1630860	.	+	.	ID=exon-XM_033485173.1-1;Dbxref=GeneID:117229023%2CGenbank:XM_033485173.1;Parent=rna-XM_033485173.1
NW_022900911.1	Gnomon	exon	1632357	1632450	.	+	.	ID=exon-XM_033485173.1-2;Dbxref=GeneID:117229023%2CGenbank:XM_033485173.1;Parent=rna-XM_033485173.1
NW_022900911.1	Gnomon	exon	1632537	1632776	.	+	.	ID=exon-XM_033485173.1-3;Dbxref=GeneID:117229023%2CGenbank:XM_033485173.1;Parent=rna-XM_033485173.1
NW_022900911.1	Gnomon	exon	1632853	1633107	.	+	.	ID=exon-XM_033485173.1-4;Dbxref=GeneID:117229023%2CGenbank:XM_033485173.1;Parent=rna-XM_033485173.1
NW_022900911.1	Gnomon	mRNA	449541	455763	.	+	.	Name=XM_033485152.1;ID=rna-XM_033485152.1;Dbxref=GeneID:117229010%2CGenbank:XM_033485152.1;Parent=gene-LOC117229010
NW_022900911.1	Gnomon	exon	2271653	2271740	.	+	.	ID=exon-XR_004492376.1-3;Dbxref=GeneID:117228812%2CGenbank:XR_004492376.1;Parent=rna-XR_004492376.1
NW_022900911.1	Gnomon	exon	2271882	2272200	.	+	.	ID=exon-XR_004492376.1-4;Dbxref=GeneID:117228812%2CGenbank:XR_004492376.1;Parent=rna-XR_004492376.1
NW_022900911.1	Gnomon	exon	2212869	2213063	.	+	.	ID=exon-XR_004492376.1-1;Dbxref=GeneID:117228812%2CGenbank:XR_004492376.1;Parent=rna-XR_004492376.1
NW_022900911.1	Gnomon	exon	2270386	2270493	.	+	.	ID=exon-XR_004492376.1-2;Dbxref=GeneID:117228812%2CGenbank:XR_004492376.1;Parent=rna-XR_004492376.1
NW_022900911.1	Gnomon	exon	8670348	8670532	.	+	.	ID=exon-XR_004492401.1-2;Dbxref=GeneID:117228947%2CGenbank:XR_004492401.1;Parent=rna-XR_004492401.1
NW_022900911.1	Gnomon	exon	8669959	8670268	.	+	.	ID=exon-XR_004492401.1-1;Dbxref=GeneID:117228947%2CGenbank:XR_004492401.1;Parent=rna-XR_004492401.1
NW_022900911.1	Gnomon	exon	288271	288493	.	+	.	ID=exon-XM_033485078.1-1;Dbxref=GeneID:117228963%2CGenbank:XM_033485078.1;Note=The sequence of the model RefSeq transcript was modified relative to this genomic sequence to represent the inferred CDS: added 402 bases not found in genome assembly;Parent=rna-XM_033485078.1
NW_022900911.1	Gnomon	exon	288632	288802	.	+	.	ID=exon-XM_033485078.1-2;Dbxref=GeneID:117228963%2CGenbank:XM_033485078.1;Note=The sequence of the model RefSeq transcript was modified relative to this genomic sequence to represent the inferred CDS: added 402 bases not found in genome assembly;Parent=rna-XM_033485078.1
NW_022900911.1	Gnomon	mRNA	8762779	8767946	.	+	.	Name=XM_033484813.1;ID=rna-XM_033484813.1;Dbxref=GeneID:117228807%2CGenbank:XM_033484813.1;Parent=gene-LOC117228807
NW_022900911.1	Gnomon	mRNA	2581665	2636370	.	+	.	Name=XM_033484959.1;ID=rna-XM_033484959.1;Dbxref=GeneID:117228886%2CGenbank:XM_033484959.1;Parent=gene-LOC117228886
NW_022900911.1	Gnomon	exon	2077254	2078090	.	-	.	ID=exon-XM_033484816.1-10;Dbxref=GeneID:117228809%2CGenbank:XM_033484816.1;Parent=rna-XM_033484816.1
NW_022900911.1	Gnomon	CDS	7367530	7367603	.	+	0	Name=XP_033340791.1;ID=cds-XP_033340791.1;Dbxref=GeneID:117228870%2CGenbank:XP_033340791.1;Parent=rna-XM_033484900.1
NW_022900911.1	Gnomon	CDS	7367945	7368089	.	+	0	Name=XP_033340791.1;ID=cds-XP_033340791.1;Dbxref=GeneID:117228870%2CGenbank:XP_033340791.1;Parent=rna-XM_033484900.1
NW_022900911.1	Gnomon	CDS	7368306	7368428	.	+	0	Name=XP_033340791.1;ID=cds-XP_033340791.1;Dbxref=GeneID:117228870%2CGenbank:XP_033340791.1;Parent=rna-XM_033484900.1
NW_022900911.1	Gnomon	CDS	7368601	7368800	.	+	0	Name=XP_033340791.1;ID=cds-XP_033340791.1;Dbxref=GeneID:117228870%2CGenbank:XP_033340791.1;Parent=rna-XM_033484900.1
NW_022900911.1	Gnomon	CDS	7370894	7371062	.	+	0	Name=XP_033340791.1;ID=cds-XP_033340791.1;Dbxref=GeneID:117228870%2CGenbank:XP_033340791.1;Parent=rna-XM_033484900.1
NW_022900911.1	Gnomon	CDS	7371142	7371214	.	+	0	Name=XP_033340791.1;ID=cds-XP_033340791.1;Dbxref=GeneID:117228870%2CGenbank:XP_033340791.1;Parent=rna-XM_033484900.1
NW_022900911.1	Gnomon	CDS	7371286	7371445	.	+	0	Name=XP_033340791.1;ID=cds-XP_033340791.1;Dbxref=GeneID:117228870%2CGenbank:XP_033340791.1;Parent=rna-XM_033484900.1
NW_022900911.1	Gnomon	CDS	7371781	7371918	.	+	0	Name=XP_033340791.1;ID=cds-XP_033340791.1;Dbxref=GeneID:117228870%2CGenbank:XP_033340791.1;Parent=rna-XM_033484900.1
NW_022900911.1	Gnomon	CDS	7372020	7372133	.	+	0	Name=XP_033340791.1;ID=cds-XP_033340791.1;Dbxref=GeneID:117228870%2CGenbank:XP_033340791.1;Parent=rna-XM_033484900.1
NW_022900911.1	Gnomon	CDS	7372253	7372475	.	+	0	Name=XP_033340791.1;ID=cds-XP_033340791.1;Dbxref=GeneID:117228870%2CGenbank:XP_033340791.1;Parent=rna-XM_033484900.1
NW_022900911.1	Gnomon	exon	451329	451510	.	+	.	ID=exon-XM_033485150.1-2;Dbxref=GeneID:117229010%2CGenbank:XM_033485150.1;Parent=rna-XM_033485150.1
NW_022900911.1	Gnomon	CDS	462604	462624	.	+	0	Name=XP_033341045.1;ID=cds-XP_033341045.1;Dbxref=GeneID:117229012%2CGenbank:XP_033341045.1;Parent=rna-XM_033485154.1
NW_022900911.1	Gnomon	CDS	474107	474454	.	+	0	Name=XP_033341045.1;ID=cds-XP_033341045.1;Dbxref=GeneID:117229012%2CGenbank:XP_033341045.1;Parent=rna-XM_033485154.1
NW_022900911.1	Gnomon	CDS	476531	476903	.	+	0	Name=XP_033341045.1;ID=cds-XP_033341045.1;Dbxref=GeneID:117229012%2CGenbank:XP_033341045.1;Parent=rna-XM_033485154.1
NW_022900911.1	Gnomon	CDS	477923	478497	.	+	0	Name=XP_033341045.1;ID=cds-XP_033341045.1;Dbxref=GeneID:117229012%2CGenbank:XP_033341045.1;Parent=rna-XM_033485154.1
NW_022900911.1	Gnomon	exon	452172	452344	.	+	.	ID=exon-XM_033485150.1-3;Dbxref=GeneID:117229010%2CGenbank:XM_033485150.1;Parent=rna-XM_033485150.1
NW_022900911.1	Gnomon	exon	452561	452945	.	+	.	ID=exon-XM_033485150.1-4;Dbxref=GeneID:117229010%2CGenbank:XM_033485150.1;Parent=rna-XM_033485150.1
NW_022900911.1	Gnomon	exon	453041	453445	.	+	.	ID=exon-XM_033485150.1-5;Dbxref=GeneID:117229010%2CGenbank:XM_033485150.1;Parent=rna-XM_033485150.1
NW_022900911.1	Gnomon	exon	449722	449900	.	+	.	ID=exon-XM_033485150.1-1;Dbxref=GeneID:117229010%2CGenbank:XM_033485150.1;Parent=rna-XM_033485150.1
NW_022900911.1	Gnomon	exon	453712	453841	.	+	.	ID=exon-XM_033485150.1-6;Dbxref=GeneID:117229010%2CGenbank:XM_033485150.1;Parent=rna-XM_033485150.1
NW_022900911.1	Gnomon	exon	454931	454993	.	+	.	ID=exon-XM_033485150.1-7;Dbxref=GeneID:117229010%2CGenbank:XM_033485150.1;Parent=rna-XM_033485150.1
NW_022900911.1	Gnomon	exon	455068	455206	.	+	.	ID=exon-XM_033485150.1-8;Dbxref=GeneID:117229010%2CGenbank:XM_033485150.1;Parent=rna-XM_033485150.1
NW_022900911.1	Gnomon	exon	455337	455763	.	+	.	ID=exon-XM_033485150.1-9;Dbxref=GeneID:117229010%2CGenbank:XM_033485150.1;Parent=rna-XM_033485150.1
NW_022900911.1	Gnomon	CDS	7366226	7366364	.	+	0	Name=XP_033340801.1;ID=cds-XP_033340801.1;Dbxref=GeneID:117228875%2CGenbank:XP_033340801.1;Parent=rna-XM_033484910.1
NW_022900911.1	Gnomon	CDS	7366567	7366730	.	+	0	Name=XP_033340801.1;ID=cds-XP_033340801.1;Dbxref=GeneID:117228875%2CGenbank:XP_033340801.1;Parent=rna-XM_033484910.1
NW_022900911.1	Gnomon	CDS	7366932	7366964	.	+	0	Name=XP_033340801.1;ID=cds-XP_033340801.1;Dbxref=GeneID:117228875%2CGenbank:XP_033340801.1;Parent=rna-XM_033484910.1
NW_022900911.1	Gnomon	lnc_RNA	1569231	1570851	.	+	.	Name=XR_004492415.1;ID=rna-XR_004492415.1;Dbxref=GeneID:117228980%2CGenbank:XR_004492415.1;Parent=gene-LOC117228980
NW_022900911.1	Gnomon	CDS	8673786	8673831	.	-	0	Name=XP_033340947.1;ID=cds-XP_033340947.1;Dbxref=GeneID:117228946%2CGenbank:XP_033340947.1;Parent=rna-XM_033485056.1
NW_022900911.1	Gnomon	CDS	8673634	8673688	.	-	0	Name=XP_033340947.1;ID=cds-XP_033340947.1;Dbxref=GeneID:117228946%2CGenbank:XP_033340947.1;Parent=rna-XM_033485056.1
NW_022900911.1	Gnomon	CDS	8673341	8673562	.	-	0	Name=XP_033340947.1;ID=cds-XP_033340947.1;Dbxref=GeneID:117228946%2CGenbank:XP_033340947.1;Parent=rna-XM_033485056.1
NW_022900911.1	Gnomon	CDS	8673075	8673231	.	-	0	Name=XP_033340947.1;ID=cds-XP_033340947.1;Dbxref=GeneID:117228946%2CGenbank:XP_033340947.1;Parent=rna-XM_033485056.1
NW_022900911.1	Gnomon	exon	2046055	2046444	.	-	.	ID=exon-XM_033484648.1-5;Dbxref=GeneID:117228704%2CGenbank:XM_033484648.1;Parent=rna-XM_033484648.1
NW_022900911.1	Gnomon	exon	2039950	2045383	.	-	.	ID=exon-XM_033484648.1-6;Dbxref=GeneID:117228704%2CGenbank:XM_033484648.1;Parent=rna-XM_033484648.1
NW_022900911.1	Gnomon	exon	2052087	2052478	.	-	.	ID=exon-XM_033484648.1-3;Dbxref=GeneID:117228704%2CGenbank:XM_033484648.1;Parent=rna-XM_033484648.1
NW_022900911.1	Gnomon	exon	2048316	2048582	.	-	.	ID=exon-XM_033484648.1-4;Dbxref=GeneID:117228704%2CGenbank:XM_033484648.1;Parent=rna-XM_033484648.1
NW_022900911.1	Gnomon	exon	2069025	2069549	.	-	.	ID=exon-XM_033484648.1-1;Dbxref=GeneID:117228704%2CGenbank:XM_033484648.1;Parent=rna-XM_033484648.1
NW_022900911.1	Gnomon	exon	2055189	2055431	.	-	.	ID=exon-XM_033484648.1-2;Dbxref=GeneID:117228704%2CGenbank:XM_033484648.1;Parent=rna-XM_033484648.1
NW_022900911.1	Gnomon	CDS	216231	216343	.	+	0	Name=XP_033340551.1;ID=cds-XP_033340551.1;Dbxref=GeneID:117228713%2CGenbank:XP_033340551.1;Parent=rna-XM_033484660.1
NW_022900911.1	Gnomon	CDS	216457	216634	.	+	0	Name=XP_033340551.1;ID=cds-XP_033340551.1;Dbxref=GeneID:117228713%2CGenbank:XP_033340551.1;Parent=rna-XM_033484660.1
NW_022900911.1	Gnomon	CDS	228389	228613	.	+	0	Name=XP_033340551.1;ID=cds-XP_033340551.1;Dbxref=GeneID:117228713%2CGenbank:XP_033340551.1;Parent=rna-XM_033484660.1
NW_022900911.1	Gnomon	CDS	228695	228829	.	+	0	Name=XP_033340551.1;ID=cds-XP_033340551.1;Dbxref=GeneID:117228713%2CGenbank:XP_033340551.1;Parent=rna-XM_033484660.1
NW_022900911.1	Gnomon	CDS	228909	229076	.	+	0	Name=XP_033340551.1;ID=cds-XP_033340551.1;Dbxref=GeneID:117228713%2CGenbank:XP_033340551.1;Parent=rna-XM_033484660.1
NW_022900911.1	Gnomon	exon	8698124	8698340	.	+	.	ID=exon-XM_033485126.1-3;Dbxref=GeneID:117229006%2CGenbank:XM_033485126.1;Parent=rna-XM_033485126.1
NW_022900911.1	Gnomon	exon	8698420	8698500	.	+	.	ID=exon-XM_033485126.1-4;Dbxref=GeneID:117229006%2CGenbank:XM_033485126.1;Parent=rna-XM_033485126.1
NW_022900911.1	Gnomon	exon	8696474	8696709	.	+	.	ID=exon-XM_033485126.1-1;Dbxref=GeneID:117229006%2CGenbank:XM_033485126.1;Parent=rna-XM_033485126.1
NW_022900911.1	Gnomon	exon	8697289	8697929	.	+	.	ID=exon-XM_033485126.1-2;Dbxref=GeneID:117229006%2CGenbank:XM_033485126.1;Parent=rna-XM_033485126.1
NW_022900911.1	Gnomon	exon	8700599	8700700	.	+	.	ID=exon-XM_033485126.1-7;Dbxref=GeneID:117229006%2CGenbank:XM_033485126.1;Parent=rna-XM_033485126.1
NW_022900911.1	Gnomon	exon	8700915	8701019	.	+	.	ID=exon-XM_033485126.1-8;Dbxref=GeneID:117229006%2CGenbank:XM_033485126.1;Parent=rna-XM_033485126.1
NW_022900911.1	Gnomon	exon	8698601	8700166	.	+	.	ID=exon-XM_033485126.1-5;Dbxref=GeneID:117229006%2CGenbank:XM_033485126.1;Parent=rna-XM_033485126.1
NW_022900911.1	Gnomon	exon	8700263	8700514	.	+	.	ID=exon-XM_033485126.1-6;Dbxref=GeneID:117229006%2CGenbank:XM_033485126.1;Parent=rna-XM_033485126.1
NW_022900911.1	Gnomon	exon	8701330	8701474	.	+	.	ID=exon-XM_033485126.1-9;Dbxref=GeneID:117229006%2CGenbank:XM_033485126.1;Parent=rna-XM_033485126.1
NW_022900911.1	Gnomon	CDS	2296989	2297124	.	-	0	Name=XP_033340707.1;ID=cds-XP_033340707.1;Dbxref=GeneID:117228809%2CGenbank:XP_033340707.1;Parent=rna-XM_033484816.1
NW_022900911.1	Gnomon	CDS	2219305	2219358	.	-	0	Name=XP_033340707.1;ID=cds-XP_033340707.1;Dbxref=GeneID:117228809%2CGenbank:XP_033340707.1;Parent=rna-XM_033484816.1
NW_022900911.1	Gnomon	CDS	2145313	2145425	.	-	0	Name=XP_033340707.1;ID=cds-XP_033340707.1;Dbxref=GeneID:117228809%2CGenbank:XP_033340707.1;Parent=rna-XM_033484816.1
NW_022900911.1	Gnomon	CDS	2128563	2128851	.	-	0	Name=XP_033340707.1;ID=cds-XP_033340707.1;Dbxref=GeneID:117228809%2CGenbank:XP_033340707.1;Parent=rna-XM_033484816.1
NW_022900911.1	Gnomon	CDS	2112713	2112871	.	-	0	Name=XP_033340707.1;ID=cds-XP_033340707.1;Dbxref=GeneID:117228809%2CGenbank:XP_033340707.1;Parent=rna-XM_033484816.1
NW_022900911.1	Gnomon	CDS	2088313	2088462	.	-	0	Name=XP_033340707.1;ID=cds-XP_033340707.1;Dbxref=GeneID:117228809%2CGenbank:XP_033340707.1;Parent=rna-XM_033484816.1
NW_022900911.1	Gnomon	CDS	2079878	2080028	.	-	0	Name=XP_033340707.1;ID=cds-XP_033340707.1;Dbxref=GeneID:117228809%2CGenbank:XP_033340707.1;Parent=rna-XM_033484816.1
NW_022900911.1	Gnomon	CDS	2079644	2079792	.	-	0	Name=XP_033340707.1;ID=cds-XP_033340707.1;Dbxref=GeneID:117228809%2CGenbank:XP_033340707.1;Parent=rna-XM_033484816.1
NW_022900911.1	Gnomon	CDS	2078645	2078704	.	-	0	Name=XP_033340707.1;ID=cds-XP_033340707.1;Dbxref=GeneID:117228809%2CGenbank:XP_033340707.1;Parent=rna-XM_033484816.1
NW_022900911.1	Gnomon	CDS	2077963	2078090	.	-	0	Name=XP_033340707.1;ID=cds-XP_033340707.1;Dbxref=GeneID:117228809%2CGenbank:XP_033340707.1;Parent=rna-XM_033484816.1
NW_022900911.1	Gnomon	CDS	7192325	7192386	.	-	0	Name=XP_033340697.1;ID=cds-XP_033340697.1;Dbxref=GeneID:117228803%2CGenbank:XP_033340697.1;Parent=rna-XM_033484806.1
NW_022900911.1	Gnomon	CDS	7191909	7192206	.	-	0	Name=XP_033340697.1;ID=cds-XP_033340697.1;Dbxref=GeneID:117228803%2CGenbank:XP_033340697.1;Parent=rna-XM_033484806.1
NW_022900911.1	Gnomon	CDS	7191687	7191815	.	-	0	Name=XP_033340697.1;ID=cds-XP_033340697.1;Dbxref=GeneID:117228803%2CGenbank:XP_033340697.1;Parent=rna-XM_033484806.1
NW_022900911.1	Gnomon	CDS	7191500	7191616	.	-	0	Name=XP_033340697.1;ID=cds-XP_033340697.1;Dbxref=GeneID:117228803%2CGenbank:XP_033340697.1;Parent=rna-XM_033484806.1
NW_022900911.1	Gnomon	mRNA	433296	436243	.	+	.	Name=XM_033485058.1;ID=rna-XM_033485058.1;Dbxref=GeneID:117228949%2CGenbank:XM_033485058.1;Parent=gene-LOC117228949
NW_022900911.1	Gnomon	exon	2964677	2964771	.	+	.	ID=exon-XM_033484672.1-1;Dbxref=GeneID:117228719%2CGenbank:XM_033484672.1;Note=The sequence of the model RefSeq transcript was modified relative to this genomic sequence to represent the inferred CDS: added 559 bases not found in genome assembly;Parent=rna-XM_033484672.1
NW_022900911.1	Gnomon	exon	2967747	2967879	.	+	.	ID=exon-XM_033484672.1-2;Dbxref=GeneID:117228719%2CGenbank:XM_033484672.1;Note=The sequence of the model RefSeq transcript was modified relative to this genomic sequence to represent the inferred CDS: added 559 bases not found in genome assembly;Parent=rna-XM_033484672.1
NW_022900911.1	Gnomon	exon	2968013	2968153	.	+	.	ID=exon-XM_033484672.1-3;Dbxref=GeneID:117228719%2CGenbank:XM_033484672.1;Note=The sequence of the model RefSeq transcript was modified relative to this genomic sequence to represent the inferred CDS: added 559 bases not found in genome assembly;Parent=rna-XM_033484672.1
NW_022900911.1	Gnomon	exon	2968258	2968663	.	+	.	ID=exon-XM_033484672.1-4;Dbxref=GeneID:117228719%2CGenbank:XM_033484672.1;Note=The sequence of the model RefSeq transcript was modified relative to this genomic sequence to represent the inferred CDS: added 559 bases not found in genome assembly;Parent=rna-XM_033484672.1
NW_022900911.1	Gnomon	exon	2968772	2969067	.	+	.	ID=exon-XM_033484672.1-5;Dbxref=GeneID:117228719%2CGenbank:XM_033484672.1;Note=The sequence of the model RefSeq transcript was modified relative to this genomic sequence to represent the inferred CDS: added 559 bases not found in genome assembly;Parent=rna-XM_033484672.1
NW_022900911.1	Gnomon	exon	2969150	2969701	.	+	.	ID=exon-XM_033484672.1-6;Dbxref=GeneID:117228719%2CGenbank:XM_033484672.1;Note=The sequence of the model RefSeq transcript was modified relative to this genomic sequence to represent the inferred CDS: added 559 bases not found in genome assembly;Parent=rna-XM_033484672.1
NW_022900911.1	Gnomon	exon	2971819	2971948	.	+	.	ID=exon-XM_033484672.1-7;Dbxref=GeneID:117228719%2CGenbank:XM_033484672.1;Note=The sequence of the model RefSeq transcript was modified relative to this genomic sequence to represent the inferred CDS: added 559 bases not found in genome assembly;Parent=rna-XM_033484672.1
NW_022900911.1	Gnomon	exon	8431734	8431893	.	-	.	ID=exon-XM_033484712.1-10;Dbxref=GeneID:117228745%2CGenbank:XM_033484712.1;Parent=rna-XM_033484712.1
NW_022900911.1	Gnomon	exon	8431416	8431637	.	-	.	ID=exon-XM_033484712.1-11;Dbxref=GeneID:117228745%2CGenbank:XM_033484712.1;Parent=rna-XM_033484712.1
NW_022900911.1	Gnomon	exon	8431115	8431346	.	-	.	ID=exon-XM_033484712.1-12;Dbxref=GeneID:117228745%2CGenbank:XM_033484712.1;Parent=rna-XM_033484712.1
NW_022900911.1	Gnomon	CDS	8447080	8447124	.	+	0	Name=XP_033340655.1;ID=cds-XP_033340655.1;Dbxref=GeneID:117228774%2CGenbank:XP_033340655.1;Parent=rna-XM_033484764.1
NW_022900911.1	Gnomon	CDS	8447199	8447479	.	+	0	Name=XP_033340655.1;ID=cds-XP_033340655.1;Dbxref=GeneID:117228774%2CGenbank:XP_033340655.1;Parent=rna-XM_033484764.1
NW_022900911.1	Gnomon	CDS	8447575	8452803	.	+	0	Name=XP_033340655.1;ID=cds-XP_033340655.1;Dbxref=GeneID:117228774%2CGenbank:XP_033340655.1;Parent=rna-XM_033484764.1
NW_022900911.1	Gnomon	CDS	8452890	8453145	.	+	0	Name=XP_033340655.1;ID=cds-XP_033340655.1;Dbxref=GeneID:117228774%2CGenbank:XP_033340655.1;Parent=rna-XM_033484764.1
NW_022900911.1	Gnomon	CDS	8453221	8454390	.	+	0	Name=XP_033340655.1;ID=cds-XP_033340655.1;Dbxref=GeneID:117228774%2CGenbank:XP_033340655.1;Parent=rna-XM_033484764.1
NW_022900911.1	Gnomon	CDS	8454462	8454644	.	+	0	Name=XP_033340655.1;ID=cds-XP_033340655.1;Dbxref=GeneID:117228774%2CGenbank:XP_033340655.1;Parent=rna-XM_033484764.1
NW_022900911.1	Gnomon	CDS	8454729	8455050	.	+	0	Name=XP_033340655.1;ID=cds-XP_033340655.1;Dbxref=GeneID:117228774%2CGenbank:XP_033340655.1;Parent=rna-XM_033484764.1
NW_022900911.1	Gnomon	CDS	8455133	8455566	.	+	0	Name=XP_033340655.1;ID=cds-XP_033340655.1;Dbxref=GeneID:117228774%2CGenbank:XP_033340655.1;Parent=rna-XM_033484764.1
NW_022900911.1	Gnomon	CDS	8455634	8455903	.	+	0	Name=XP_033340655.1;ID=cds-XP_033340655.1;Dbxref=GeneID:117228774%2CGenbank:XP_033340655.1;Parent=rna-XM_033484764.1
NW_022900911.1	Gnomon	CDS	8455971	8456120	.	+	0	Name=XP_033340655.1;ID=cds-XP_033340655.1;Dbxref=GeneID:117228774%2CGenbank:XP_033340655.1;Parent=rna-XM_033484764.1
NW_022900911.1	Gnomon	exon	4174949	4175871	.	-	.	ID=exon-XM_033484844.1-1;Dbxref=GeneID:117228834%2CGenbank:XM_033484844.1;Parent=rna-XM_033484844.1
NW_022900911.1	Gnomon	exon	4172598	4173548	.	-	.	ID=exon-XM_033484844.1-2;Dbxref=GeneID:117228834%2CGenbank:XM_033484844.1;Parent=rna-XM_033484844.1
NW_022900911.1	Gnomon	CDS	2934158	2934183	.	+	0	Name=XP_033341004.1;ID=cds-XP_033341004.1;Dbxref=GeneID:117228999%2CGenbank:XP_033341004.1;Parent=rna-XM_033485113.1
NW_022900911.1	Gnomon	CDS	2934251	2934334	.	+	0	Name=XP_033341004.1;ID=cds-XP_033341004.1;Dbxref=GeneID:117228999%2CGenbank:XP_033341004.1;Parent=rna-XM_033485113.1
NW_022900911.1	Gnomon	CDS	2936052	2936343	.	+	0	Name=XP_033341004.1;ID=cds-XP_033341004.1;Dbxref=GeneID:117228999%2CGenbank:XP_033341004.1;Parent=rna-XM_033485113.1
NW_022900911.1	Gnomon	CDS	2936442	2936660	.	+	0	Name=XP_033341004.1;ID=cds-XP_033341004.1;Dbxref=GeneID:117228999%2CGenbank:XP_033341004.1;Parent=rna-XM_033485113.1
NW_022900911.1	Gnomon	CDS	2936778	2937089	.	+	0	Name=XP_033341004.1;ID=cds-XP_033341004.1;Dbxref=GeneID:117228999%2CGenbank:XP_033341004.1;Parent=rna-XM_033485113.1
NW_022900911.1	Gnomon	CDS	2937192	2937371	.	+	0	Name=XP_033341004.1;ID=cds-XP_033341004.1;Dbxref=GeneID:117228999%2CGenbank:XP_033341004.1;Parent=rna-XM_033485113.1
NW_022900911.1	Gnomon	exon	8637282	8637433	.	+	.	ID=exon-XM_033484651.1-10;Dbxref=GeneID:117228706%2CGenbank:XM_033484651.1;Parent=rna-XM_033484651.1
NW_022900911.1	Gnomon	exon	8637497	8638065	.	+	.	ID=exon-XM_033484651.1-11;Dbxref=GeneID:117228706%2CGenbank:XM_033484651.1;Parent=rna-XM_033484651.1
NW_022900911.1	Gnomon	exon	2639117	2639611	.	+	.	ID=exon-XM_033484949.1-25;Dbxref=GeneID:117228886%2CGenbank:XM_033484949.1;Parent=rna-XM_033484949.1
NW_022900911.1	Gnomon	exon	2633861	2634205	.	+	.	ID=exon-XM_033484949.1-23;Dbxref=GeneID:117228886%2CGenbank:XM_033484949.1;Parent=rna-XM_033484949.1
NW_022900911.1	Gnomon	exon	2635736	2635984	.	+	.	ID=exon-XM_033484949.1-24;Dbxref=GeneID:117228886%2CGenbank:XM_033484949.1;Parent=rna-XM_033484949.1
NW_022900911.1	Gnomon	exon	2632377	2632738	.	+	.	ID=exon-XM_033484949.1-21;Dbxref=GeneID:117228886%2CGenbank:XM_033484949.1;Parent=rna-XM_033484949.1
NW_022900911.1	Gnomon	exon	2632878	2633273	.	+	.	ID=exon-XM_033484949.1-22;Dbxref=GeneID:117228886%2CGenbank:XM_033484949.1;Parent=rna-XM_033484949.1
NW_022900911.1	Gnomon	exon	2630690	2631419	.	+	.	ID=exon-XM_033484949.1-20;Dbxref=GeneID:117228886%2CGenbank:XM_033484949.1;Parent=rna-XM_033484949.1
NW_022900911.1	Gnomon	exon	2627883	2628166	.	+	.	ID=exon-XM_033484949.1-18;Dbxref=GeneID:117228886%2CGenbank:XM_033484949.1;Parent=rna-XM_033484949.1
NW_022900911.1	Gnomon	exon	2628987	2629065	.	+	.	ID=exon-XM_033484949.1-19;Dbxref=GeneID:117228886%2CGenbank:XM_033484949.1;Parent=rna-XM_033484949.1
NW_022900911.1	Gnomon	exon	2625222	2625595	.	+	.	ID=exon-XM_033484949.1-16;Dbxref=GeneID:117228886%2CGenbank:XM_033484949.1;Parent=rna-XM_033484949.1
NW_022900911.1	Gnomon	exon	2626918	2627146	.	+	.	ID=exon-XM_033484949.1-17;Dbxref=GeneID:117228886%2CGenbank:XM_033484949.1;Parent=rna-XM_033484949.1
NW_022900911.1	Gnomon	exon	2612893	2613156	.	+	.	ID=exon-XM_033484949.1-14;Dbxref=GeneID:117228886%2CGenbank:XM_033484949.1;Parent=rna-XM_033484949.1
NW_022900911.1	Gnomon	exon	2618163	2618372	.	+	.	ID=exon-XM_033484949.1-15;Dbxref=GeneID:117228886%2CGenbank:XM_033484949.1;Parent=rna-XM_033484949.1
NW_022900911.1	Gnomon	exon	2608673	2609088	.	+	.	ID=exon-XM_033484949.1-12;Dbxref=GeneID:117228886%2CGenbank:XM_033484949.1;Parent=rna-XM_033484949.1
NW_022900911.1	Gnomon	exon	2609657	2609774	.	+	.	ID=exon-XM_033484949.1-13;Dbxref=GeneID:117228886%2CGenbank:XM_033484949.1;Parent=rna-XM_033484949.1
NW_022900911.1	Gnomon	exon	2603937	2604107	.	+	.	ID=exon-XM_033484949.1-10;Dbxref=GeneID:117228886%2CGenbank:XM_033484949.1;Parent=rna-XM_033484949.1
NW_022900911.1	Gnomon	exon	2607960	2608139	.	+	.	ID=exon-XM_033484949.1-11;Dbxref=GeneID:117228886%2CGenbank:XM_033484949.1;Parent=rna-XM_033484949.1
NW_022900911.1	Gnomon	mRNA	3413505	3415299	.	-	.	Name=XM_033484992.1;ID=rna-XM_033484992.1;Dbxref=GeneID:117228907%2CGenbank:XM_033484992.1;Parent=gene-LOC117228907
NW_022900911.1	Gnomon	mRNA	2547109	2549656	.	-	.	Name=XM_033484752.1;ID=rna-XM_033484752.1;Dbxref=GeneID:117228769%2CGenbank:XM_033484752.1;Parent=gene-LOC117228769
NW_022900911.1	Gnomon	mRNA	8671747	8673071	.	+	.	Name=XM_033485006.1;ID=rna-XM_033485006.1;Dbxref=GeneID:117228918%2CGenbank:XM_033485006.1;Parent=gene-LOC117228918
NW_022900911.1	Gnomon	exon	2599936	2600106	.	+	.	ID=exon-XM_033484956.1-10;Dbxref=GeneID:117228886%2CGenbank:XM_033484956.1;Parent=rna-XM_033484956.1
NW_022900911.1	Gnomon	exon	2607960	2608139	.	+	.	ID=exon-XM_033484956.1-11;Dbxref=GeneID:117228886%2CGenbank:XM_033484956.1;Parent=rna-XM_033484956.1
NW_022900911.1	cmsearch	rRNA	7983507	7983626	.	-	.	Name=XR_004492456.1;ID=rna-XR_004492456.1;Dbxref=GeneID:117229059%2CRFAM:RF00001%2CGenbank:XR_004492456.1;Parent=gene-LOC117229059
NW_022900911.1	Gnomon	mRNA	7367495	7372524	.	+	.	Name=XM_033484898.1;ID=rna-XM_033484898.1;Dbxref=GeneID:117228870%2CGenbank:XM_033484898.1;Parent=gene-LOC117228870
NW_022900911.1	Gnomon	exon	2639117	2639611	.	+	.	ID=exon-XM_033484956.1-25;Dbxref=GeneID:117228886%2CGenbank:XM_033484956.1;Parent=rna-XM_033484956.1
NW_022900911.1	Gnomon	exon	2633861	2634205	.	+	.	ID=exon-XM_033484956.1-23;Dbxref=GeneID:117228886%2CGenbank:XM_033484956.1;Parent=rna-XM_033484956.1
NW_022900911.1	Gnomon	exon	2635736	2635984	.	+	.	ID=exon-XM_033484956.1-24;Dbxref=GeneID:117228886%2CGenbank:XM_033484956.1;Parent=rna-XM_033484956.1
NW_022900911.1	Gnomon	exon	2632377	2632738	.	+	.	ID=exon-XM_033484956.1-21;Dbxref=GeneID:117228886%2CGenbank:XM_033484956.1;Parent=rna-XM_033484956.1
NW_022900911.1	Gnomon	exon	2632878	2633273	.	+	.	ID=exon-XM_033484956.1-22;Dbxref=GeneID:117228886%2CGenbank:XM_033484956.1;Parent=rna-XM_033484956.1
NW_022900911.1	Gnomon	exon	2630690	2631419	.	+	.	ID=exon-XM_033484956.1-20;Dbxref=GeneID:117228886%2CGenbank:XM_033484956.1;Parent=rna-XM_033484956.1
NW_022900911.1	Gnomon	exon	2627883	2628166	.	+	.	ID=exon-XM_033484956.1-18;Dbxref=GeneID:117228886%2CGenbank:XM_033484956.1;Parent=rna-XM_033484956.1
NW_022900911.1	Gnomon	exon	2628987	2629065	.	+	.	ID=exon-XM_033484956.1-19;Dbxref=GeneID:117228886%2CGenbank:XM_033484956.1;Parent=rna-XM_033484956.1
NW_022900911.1	Gnomon	exon	2625222	2625595	.	+	.	ID=exon-XM_033484956.1-16;Dbxref=GeneID:117228886%2CGenbank:XM_033484956.1;Parent=rna-XM_033484956.1
NW_022900911.1	Gnomon	exon	2626918	2627146	.	+	.	ID=exon-XM_033484956.1-17;Dbxref=GeneID:117228886%2CGenbank:XM_033484956.1;Parent=rna-XM_033484956.1
NW_022900911.1	Gnomon	exon	2612893	2613156	.	+	.	ID=exon-XM_033484956.1-14;Dbxref=GeneID:117228886%2CGenbank:XM_033484956.1;Parent=rna-XM_033484956.1
NW_022900911.1	Gnomon	exon	2618163	2618372	.	+	.	ID=exon-XM_033484956.1-15;Dbxref=GeneID:117228886%2CGenbank:XM_033484956.1;Parent=rna-XM_033484956.1
NW_022900911.1	Gnomon	exon	2608673	2609088	.	+	.	ID=exon-XM_033484956.1-12;Dbxref=GeneID:117228886%2CGenbank:XM_033484956.1;Parent=rna-XM_033484956.1
NW_022900911.1	Gnomon	exon	2609657	2609774	.	+	.	ID=exon-XM_033484956.1-13;Dbxref=GeneID:117228886%2CGenbank:XM_033484956.1;Parent=rna-XM_033484956.1
NW_022900911.1	Gnomon	exon	2958159	2958173	.	+	.	ID=exon-XM_033484668.1-9;Dbxref=GeneID:117228717%2CGenbank:XM_033484668.1;Parent=rna-XM_033484668.1
NW_022900911.1	Gnomon	exon	2955013	2955742	.	+	.	ID=exon-XM_033484668.1-1;Dbxref=GeneID:117228717%2CGenbank:XM_033484668.1;Parent=rna-XM_033484668.1
NW_022900911.1	Gnomon	exon	2955844	2955962	.	+	.	ID=exon-XM_033484668.1-2;Dbxref=GeneID:117228717%2CGenbank:XM_033484668.1;Parent=rna-XM_033484668.1
NW_022900911.1	Gnomon	exon	2956044	2956179	.	+	.	ID=exon-XM_033484668.1-3;Dbxref=GeneID:117228717%2CGenbank:XM_033484668.1;Parent=rna-XM_033484668.1
NW_022900911.1	Gnomon	exon	2956475	2956682	.	+	.	ID=exon-XM_033484668.1-4;Dbxref=GeneID:117228717%2CGenbank:XM_033484668.1;Parent=rna-XM_033484668.1
NW_022900911.1	Gnomon	exon	2956821	2957177	.	+	.	ID=exon-XM_033484668.1-5;Dbxref=GeneID:117228717%2CGenbank:XM_033484668.1;Parent=rna-XM_033484668.1
NW_022900911.1	Gnomon	exon	2957240	2957437	.	+	.	ID=exon-XM_033484668.1-6;Dbxref=GeneID:117228717%2CGenbank:XM_033484668.1;Parent=rna-XM_033484668.1
NW_022900911.1	Gnomon	exon	2957586	2957724	.	+	.	ID=exon-XM_033484668.1-7;Dbxref=GeneID:117228717%2CGenbank:XM_033484668.1;Parent=rna-XM_033484668.1
NW_022900911.1	Gnomon	exon	2957800	2958080	.	+	.	ID=exon-XM_033484668.1-8;Dbxref=GeneID:117228717%2CGenbank:XM_033484668.1;Parent=rna-XM_033484668.1
NW_022900911.1	Gnomon	mRNA	7365038	7367173	.	+	.	Name=XM_033484908.1;ID=rna-XM_033484908.1;Dbxref=GeneID:117228875%2CGenbank:XM_033484908.1;Parent=gene-LOC117228875
NW_022900911.1	Gnomon	CDS	855770	857854	.	+	0	Name=XP_033340904.1;ID=cds-XP_033340904.1;Dbxref=GeneID:117228926%2CGenbank:XP_033340904.1;Parent=rna-XM_033485013.1
NW_022900911.1	Gnomon	CDS	8495876	8496046	.	+	0	Name=XP_033340894.1;ID=cds-XP_033340894.1;Dbxref=GeneID:117228916%2CGenbank:XP_033340894.1;Parent=rna-XM_033485003.1
NW_022900911.1	Gnomon	CDS	8496665	8496776	.	+	0	Name=XP_033340894.1;ID=cds-XP_033340894.1;Dbxref=GeneID:117228916%2CGenbank:XP_033340894.1;Parent=rna-XM_033485003.1
NW_022900911.1	Gnomon	CDS	8496888	8497027	.	+	0	Name=XP_033340894.1;ID=cds-XP_033340894.1;Dbxref=GeneID:117228916%2CGenbank:XP_033340894.1;Parent=rna-XM_033485003.1
NW_022900911.1	Gnomon	mRNA	214148	215735	.	+	.	Name=XM_033484658.1;ID=rna-XM_033484658.1;Dbxref=GeneID:117228712%2CGenbank:XM_033484658.1;Parent=gene-LOC117228712
NW_022900911.1	Gnomon	mRNA	7801487	7804898	.	-	.	Name=XM_033485100.1;ID=rna-XM_033485100.1;Dbxref=GeneID:117228986%2CGenbank:XM_033485100.1;Parent=gene-LOC117228986
NW_022900911.1	Gnomon	CDS	8447080	8447124	.	+	0	Name=XP_033340654.1;ID=cds-XP_033340654.1;Dbxref=GeneID:117228774%2CGenbank:XP_033340654.1;Parent=rna-XM_033484763.1
NW_022900911.1	Gnomon	CDS	8447199	8447479	.	+	0	Name=XP_033340654.1;ID=cds-XP_033340654.1;Dbxref=GeneID:117228774%2CGenbank:XP_033340654.1;Parent=rna-XM_033484763.1
NW_022900911.1	Gnomon	CDS	8447575	8452803	.	+	0	Name=XP_033340654.1;ID=cds-XP_033340654.1;Dbxref=GeneID:117228774%2CGenbank:XP_033340654.1;Parent=rna-XM_033484763.1
NW_022900911.1	Gnomon	CDS	8452890	8453145	.	+	0	Name=XP_033340654.1;ID=cds-XP_033340654.1;Dbxref=GeneID:117228774%2CGenbank:XP_033340654.1;Parent=rna-XM_033484763.1
NW_022900911.1	Gnomon	CDS	8453221	8454390	.	+	0	Name=XP_033340654.1;ID=cds-XP_033340654.1;Dbxref=GeneID:117228774%2CGenbank:XP_033340654.1;Parent=rna-XM_033484763.1
NW_022900911.1	Gnomon	CDS	8454462	8454644	.	+	0	Name=XP_033340654.1;ID=cds-XP_033340654.1;Dbxref=GeneID:117228774%2CGenbank:XP_033340654.1;Parent=rna-XM_033484763.1
NW_022900911.1	Gnomon	CDS	8454729	8455050	.	+	0	Name=XP_033340654.1;ID=cds-XP_033340654.1;Dbxref=GeneID:117228774%2CGenbank:XP_033340654.1;Parent=rna-XM_033484763.1
NW_022900911.1	Gnomon	CDS	8455133	8455566	.	+	0	Name=XP_033340654.1;ID=cds-XP_033340654.1;Dbxref=GeneID:117228774%2CGenbank:XP_033340654.1;Parent=rna-XM_033484763.1
NW_022900911.1	Gnomon	CDS	8455634	8455903	.	+	0	Name=XP_033340654.1;ID=cds-XP_033340654.1;Dbxref=GeneID:117228774%2CGenbank:XP_033340654.1;Parent=rna-XM_033484763.1
NW_022900911.1	Gnomon	CDS	8455971	8456120	.	+	0	Name=XP_033340654.1;ID=cds-XP_033340654.1;Dbxref=GeneID:117228774%2CGenbank:XP_033340654.1;Parent=rna-XM_033484763.1
NW_022900911.1	Gnomon	mRNA	1476727	1487692	.	+	.	Name=XM_033485090.1;ID=rna-XM_033485090.1;Dbxref=GeneID:117228973%2CGenbank:XM_033485090.1;Parent=gene-LOC117228973
NW_022900911.1	Gnomon	exon	5376837	5376974	.	+	.	ID=exon-XM_033484892.1-6;Dbxref=GeneID:117228865%2CGenbank:XM_033484892.1;Parent=rna-XM_033484892.1
NW_022900911.1	Gnomon	exon	5378067	5378132	.	+	.	ID=exon-XM_033484892.1-7;Dbxref=GeneID:117228865%2CGenbank:XM_033484892.1;Parent=rna-XM_033484892.1
NW_022900911.1	Gnomon	exon	5375274	5375400	.	+	.	ID=exon-XM_033484892.1-4;Dbxref=GeneID:117228865%2CGenbank:XM_033484892.1;Parent=rna-XM_033484892.1
NW_022900911.1	Gnomon	exon	5376610	5376763	.	+	.	ID=exon-XM_033484892.1-5;Dbxref=GeneID:117228865%2CGenbank:XM_033484892.1;Parent=rna-XM_033484892.1
NW_022900911.1	Gnomon	exon	5363457	5363809	.	+	.	ID=exon-XM_033484892.1-2;Dbxref=GeneID:117228865%2CGenbank:XM_033484892.1;Parent=rna-XM_033484892.1
NW_022900911.1	Gnomon	exon	5374217	5374532	.	+	.	ID=exon-XM_033484892.1-3;Dbxref=GeneID:117228865%2CGenbank:XM_033484892.1;Parent=rna-XM_033484892.1
NW_022900911.1	Gnomon	exon	5362567	5363374	.	+	.	ID=exon-XM_033484892.1-1;Dbxref=GeneID:117228865%2CGenbank:XM_033484892.1;Parent=rna-XM_033484892.1
NW_022900911.1	Gnomon	exon	5378852	5379275	.	+	.	ID=exon-XM_033484892.1-8;Dbxref=GeneID:117228865%2CGenbank:XM_033484892.1;Parent=rna-XM_033484892.1
NW_022900911.1	Gnomon	exon	2504547	2504728	.	-	.	ID=exon-XM_033485025.1-9;Dbxref=GeneID:117228935%2CGenbank:XM_033485025.1;Parent=rna-XM_033485025.1
NW_022900911.1	Gnomon	exon	2505615	2505843	.	-	.	ID=exon-XM_033485025.1-7;Dbxref=GeneID:117228935%2CGenbank:XM_033485025.1;Parent=rna-XM_033485025.1
NW_022900911.1	Gnomon	exon	2505135	2505395	.	-	.	ID=exon-XM_033485025.1-8;Dbxref=GeneID:117228935%2CGenbank:XM_033485025.1;Parent=rna-XM_033485025.1
NW_022900911.1	Gnomon	CDS	8447080	8447124	.	+	0	Name=XP_033340656.1;ID=cds-XP_033340656.1;Dbxref=GeneID:117228774%2CGenbank:XP_033340656.1;Parent=rna-XM_033484765.1
NW_022900911.1	Gnomon	CDS	8447199	8447479	.	+	0	Name=XP_033340656.1;ID=cds-XP_033340656.1;Dbxref=GeneID:117228774%2CGenbank:XP_033340656.1;Parent=rna-XM_033484765.1
NW_022900911.1	Gnomon	CDS	8447575	8452803	.	+	0	Name=XP_033340656.1;ID=cds-XP_033340656.1;Dbxref=GeneID:117228774%2CGenbank:XP_033340656.1;Parent=rna-XM_033484765.1
NW_022900911.1	Gnomon	CDS	8452890	8453145	.	+	0	Name=XP_033340656.1;ID=cds-XP_033340656.1;Dbxref=GeneID:117228774%2CGenbank:XP_033340656.1;Parent=rna-XM_033484765.1
NW_022900911.1	Gnomon	CDS	8453221	8454390	.	+	0	Name=XP_033340656.1;ID=cds-XP_033340656.1;Dbxref=GeneID:117228774%2CGenbank:XP_033340656.1;Parent=rna-XM_033484765.1
NW_022900911.1	Gnomon	CDS	8454462	8454644	.	+	0	Name=XP_033340656.1;ID=cds-XP_033340656.1;Dbxref=GeneID:117228774%2CGenbank:XP_033340656.1;Parent=rna-XM_033484765.1
NW_022900911.1	Gnomon	CDS	8454729	8455050	.	+	0	Name=XP_033340656.1;ID=cds-XP_033340656.1;Dbxref=GeneID:117228774%2CGenbank:XP_033340656.1;Parent=rna-XM_033484765.1
NW_022900911.1	Gnomon	CDS	8455133	8455300	.	+	0	Name=XP_033340656.1;ID=cds-XP_033340656.1;Dbxref=GeneID:117228774%2CGenbank:XP_033340656.1;Parent=rna-XM_033484765.1
NW_022900911.1	Gnomon	CDS	8456155	8456420	.	+	0	Name=XP_033340656.1;ID=cds-XP_033340656.1;Dbxref=GeneID:117228774%2CGenbank:XP_033340656.1;Parent=rna-XM_033484765.1
NW_022900911.1	Gnomon	CDS	8456488	8456757	.	+	0	Name=XP_033340656.1;ID=cds-XP_033340656.1;Dbxref=GeneID:117228774%2CGenbank:XP_033340656.1;Parent=rna-XM_033484765.1
NW_022900911.1	Gnomon	CDS	8456825	8456974	.	+	0	Name=XP_033340656.1;ID=cds-XP_033340656.1;Dbxref=GeneID:117228774%2CGenbank:XP_033340656.1;Parent=rna-XM_033484765.1
NW_022900911.1	Gnomon	exon	2506552	2506834	.	-	.	ID=exon-XM_033485025.1-5;Dbxref=GeneID:117228935%2CGenbank:XM_033485025.1;Parent=rna-XM_033485025.1
NW_022900911.1	Gnomon	exon	2505934	2506145	.	-	.	ID=exon-XM_033485025.1-6;Dbxref=GeneID:117228935%2CGenbank:XM_033485025.1;Parent=rna-XM_033485025.1
NW_022900911.1	Gnomon	exon	2515184	2515240	.	-	.	ID=exon-XM_033485025.1-3;Dbxref=GeneID:117228935%2CGenbank:XM_033485025.1;Parent=rna-XM_033485025.1
NW_022900911.1	Gnomon	exon	2506926	2506970	.	-	.	ID=exon-XM_033485025.1-4;Dbxref=GeneID:117228935%2CGenbank:XM_033485025.1;Parent=rna-XM_033485025.1
NW_022900911.1	Gnomon	exon	2531747	2532529	.	-	.	ID=exon-XM_033485025.1-1;Dbxref=GeneID:117228935%2CGenbank:XM_033485025.1;Parent=rna-XM_033485025.1
NW_022900911.1	Gnomon	exon	2528865	2528930	.	-	.	ID=exon-XM_033485025.1-2;Dbxref=GeneID:117228935%2CGenbank:XM_033485025.1;Parent=rna-XM_033485025.1
NW_022900911.1	Gnomon	mRNA	214148	216343	.	+	.	Name=XM_033484659.1;ID=rna-XM_033484659.1;Dbxref=GeneID:117228712%2CGenbank:XM_033484659.1;Parent=gene-LOC117228712
NW_022900911.1	Gnomon	mRNA	8751287	8752801	.	+	.	Name=XM_033485008.1;ID=rna-XM_033485008.1;Dbxref=GeneID:117228920%2CGenbank:XM_033485008.1;Parent=gene-LOC117228920
NW_022900911.1	Gnomon	exon	2880997	2881171	.	-	.	ID=exon-XM_033485198.1-10;Dbxref=GeneID:117229039%2CGenbank:XM_033485198.1;Parent=rna-XM_033485198.1
NW_022900911.1	Gnomon	exon	2880719	2880890	.	-	.	ID=exon-XM_033485198.1-11;Dbxref=GeneID:117229039%2CGenbank:XM_033485198.1;Parent=rna-XM_033485198.1
NW_022900911.1	Gnomon	mRNA	1487661	1502778	.	-	.	Name=XM_033485091.1;ID=rna-XM_033485091.1;Dbxref=GeneID:117228975%2CGenbank:XM_033485091.1;Parent=gene-LOC117228975
NW_022900911.1	Gnomon	exon	2031698	2032336	.	+	.	ID=exon-XR_004492371.1-2;Dbxref=GeneID:117228801%2CGenbank:XR_004492371.1;Parent=rna-XR_004492371.1
NW_022900911.1	Gnomon	exon	2030830	2030957	.	+	.	ID=exon-XR_004492371.1-1;Dbxref=GeneID:117228801%2CGenbank:XR_004492371.1;Parent=rna-XR_004492371.1
NW_022900911.1	Gnomon	mRNA	3415380	3416244	.	-	.	Name=XM_033484993.1;ID=rna-XM_033484993.1;Dbxref=GeneID:117228908%2CGenbank:XM_033484993.1;Parent=gene-LOC117228908
NW_022900911.1	Gnomon	mRNA	8731898	8734457	.	+	.	Name=XM_033485007.1;ID=rna-XM_033485007.1;Dbxref=GeneID:117228919%2CGenbank:XM_033485007.1;Parent=gene-LOC117228919
NW_022900911.1	Gnomon	mRNA	7365064	7367173	.	+	.	Name=XM_033484909.1;ID=rna-XM_033484909.1;Dbxref=GeneID:117228875%2CGenbank:XM_033484909.1;Parent=gene-LOC117228875
NW_022900911.1	Gnomon	CDS	2934158	2934183	.	+	0	Name=XP_033341003.1;ID=cds-XP_033341003.1;Dbxref=GeneID:117228999%2CGenbank:XP_033341003.1;Parent=rna-XM_033485112.1
NW_022900911.1	Gnomon	CDS	2934251	2934334	.	+	0	Name=XP_033341003.1;ID=cds-XP_033341003.1;Dbxref=GeneID:117228999%2CGenbank:XP_033341003.1;Parent=rna-XM_033485112.1
NW_022900911.1	Gnomon	CDS	2936052	2936343	.	+	0	Name=XP_033341003.1;ID=cds-XP_033341003.1;Dbxref=GeneID:117228999%2CGenbank:XP_033341003.1;Parent=rna-XM_033485112.1
NW_022900911.1	Gnomon	CDS	2936442	2936660	.	+	0	Name=XP_033341003.1;ID=cds-XP_033341003.1;Dbxref=GeneID:117228999%2CGenbank:XP_033341003.1;Parent=rna-XM_033485112.1
NW_022900911.1	Gnomon	CDS	2936778	2937089	.	+	0	Name=XP_033341003.1;ID=cds-XP_033341003.1;Dbxref=GeneID:117228999%2CGenbank:XP_033341003.1;Parent=rna-XM_033485112.1
NW_022900911.1	Gnomon	CDS	2937189	2937371	.	+	0	Name=XP_033341003.1;ID=cds-XP_033341003.1;Dbxref=GeneID:117228999%2CGenbank:XP_033341003.1;Parent=rna-XM_033485112.1
NW_022900911.1	cmsearch	rRNA	8038876	8038995	.	+	.	Name=XR_004492457.1;ID=rna-XR_004492457.1;Dbxref=GeneID:117229060%2CRFAM:RF00001%2CGenbank:XR_004492457.1;Parent=gene-LOC117229060
NW_022900911.1	Gnomon	CDS	8735560	8735913	.	+	0	Name=XP_033340905.1;ID=cds-XP_033340905.1;Dbxref=GeneID:117228927%2CGenbank:XP_033340905.1;Parent=rna-XM_033485014.1
NW_022900911.1	Gnomon	CDS	8735995	8736174	.	+	0	Name=XP_033340905.1;ID=cds-XP_033340905.1;Dbxref=GeneID:117228927%2CGenbank:XP_033340905.1;Parent=rna-XM_033485014.1
NW_022900911.1	Gnomon	CDS	8736263	8736450	.	+	0	Name=XP_033340905.1;ID=cds-XP_033340905.1;Dbxref=GeneID:117228927%2CGenbank:XP_033340905.1;Parent=rna-XM_033485014.1
NW_022900911.1	Gnomon	CDS	8736531	8736741	.	+	0	Name=XP_033340905.1;ID=cds-XP_033340905.1;Dbxref=GeneID:117228927%2CGenbank:XP_033340905.1;Parent=rna-XM_033485014.1
NW_022900911.1	Gnomon	CDS	8736819	8737048	.	+	0	Name=XP_033340905.1;ID=cds-XP_033340905.1;Dbxref=GeneID:117228927%2CGenbank:XP_033340905.1;Parent=rna-XM_033485014.1
NW_022900911.1	Gnomon	CDS	8737148	8737412	.	+	0	Name=XP_033340905.1;ID=cds-XP_033340905.1;Dbxref=GeneID:117228927%2CGenbank:XP_033340905.1;Parent=rna-XM_033485014.1
NW_022900911.1	Gnomon	CDS	8737506	8737742	.	+	0	Name=XP_033340905.1;ID=cds-XP_033340905.1;Dbxref=GeneID:117228927%2CGenbank:XP_033340905.1;Parent=rna-XM_033485014.1
NW_022900911.1	Gnomon	CDS	8737815	8738020	.	+	0	Name=XP_033340905.1;ID=cds-XP_033340905.1;Dbxref=GeneID:117228927%2CGenbank:XP_033340905.1;Parent=rna-XM_033485014.1
NW_022900911.1	Gnomon	CDS	8738093	8738677	.	+	0	Name=XP_033340905.1;ID=cds-XP_033340905.1;Dbxref=GeneID:117228927%2CGenbank:XP_033340905.1;Parent=rna-XM_033485014.1
NW_022900911.1	Gnomon	CDS	8738773	8738941	.	+	0	Name=XP_033340905.1;ID=cds-XP_033340905.1;Dbxref=GeneID:117228927%2CGenbank:XP_033340905.1;Parent=rna-XM_033485014.1
NW_022900911.1	Gnomon	mRNA	7800421	7801208	.	-	.	Name=XM_033485101.1;ID=rna-XM_033485101.1;Dbxref=GeneID:117228987%2CGenbank:XM_033485101.1;Parent=gene-LOC117228987
NW_022900911.1	Gnomon	CDS	8671747	8671889	.	+	0	Name=XP_033340897.1;ID=cds-XP_033340897.1;Dbxref=GeneID:117228918%2CGenbank:XP_033340897.1;Parent=rna-XM_033485006.1
NW_022900911.1	Gnomon	CDS	8672016	8672568	.	+	0	Name=XP_033340897.1;ID=cds-XP_033340897.1;Dbxref=GeneID:117228918%2CGenbank:XP_033340897.1;Parent=rna-XM_033485006.1
NW_022900911.1	Gnomon	CDS	8672641	8672889	.	+	0	Name=XP_033340897.1;ID=cds-XP_033340897.1;Dbxref=GeneID:117228918%2CGenbank:XP_033340897.1;Parent=rna-XM_033485006.1
NW_022900911.1	Gnomon	CDS	8728206	8728387	.	-	0	Name=XP_033340907.1;ID=cds-XP_033340907.1;Dbxref=GeneID:117228929%2CGenbank:XP_033340907.1;Parent=rna-XM_033485016.1
NW_022900911.1	Gnomon	CDS	8727923	8728036	.	-	0	Name=XP_033340907.1;ID=cds-XP_033340907.1;Dbxref=GeneID:117228929%2CGenbank:XP_033340907.1;Parent=rna-XM_033485016.1
NW_022900911.1	Gnomon	CDS	8727634	8727750	.	-	0	Name=XP_033340907.1;ID=cds-XP_033340907.1;Dbxref=GeneID:117228929%2CGenbank:XP_033340907.1;Parent=rna-XM_033485016.1
NW_022900911.1	Gnomon	CDS	8725417	8725630	.	-	0	Name=XP_033340907.1;ID=cds-XP_033340907.1;Dbxref=GeneID:117228929%2CGenbank:XP_033340907.1;Parent=rna-XM_033485016.1
NW_022900911.1	Gnomon	CDS	8725022	8725337	.	-	0	Name=XP_033340907.1;ID=cds-XP_033340907.1;Dbxref=GeneID:117228929%2CGenbank:XP_033340907.1;Parent=rna-XM_033485016.1
NW_022900911.1	Gnomon	CDS	8724254	8724832	.	-	0	Name=XP_033340907.1;ID=cds-XP_033340907.1;Dbxref=GeneID:117228929%2CGenbank:XP_033340907.1;Parent=rna-XM_033485016.1
NW_022900911.1	Gnomon	CDS	8723905	8724199	.	-	0	Name=XP_033340907.1;ID=cds-XP_033340907.1;Dbxref=GeneID:117228929%2CGenbank:XP_033340907.1;Parent=rna-XM_033485016.1
NW_022900911.1	Gnomon	CDS	8723526	8723817	.	-	0	Name=XP_033340907.1;ID=cds-XP_033340907.1;Dbxref=GeneID:117228929%2CGenbank:XP_033340907.1;Parent=rna-XM_033485016.1
NW_022900911.1	Gnomon	CDS	2934158	2934183	.	+	0	Name=XP_033341006.1;ID=cds-XP_033341006.1;Dbxref=GeneID:117228999%2CGenbank:XP_033341006.1;Parent=rna-XM_033485115.1
NW_022900911.1	Gnomon	CDS	2934263	2934334	.	+	0	Name=XP_033341006.1;ID=cds-XP_033341006.1;Dbxref=GeneID:117228999%2CGenbank:XP_033341006.1;Parent=rna-XM_033485115.1
NW_022900911.1	Gnomon	CDS	2936052	2936343	.	+	0	Name=XP_033341006.1;ID=cds-XP_033341006.1;Dbxref=GeneID:117228999%2CGenbank:XP_033341006.1;Parent=rna-XM_033485115.1
NW_022900911.1	Gnomon	CDS	2936442	2936660	.	+	0	Name=XP_033341006.1;ID=cds-XP_033341006.1;Dbxref=GeneID:117228999%2CGenbank:XP_033341006.1;Parent=rna-XM_033485115.1
NW_022900911.1	Gnomon	CDS	2936778	2937089	.	+	0	Name=XP_033341006.1;ID=cds-XP_033341006.1;Dbxref=GeneID:117228999%2CGenbank:XP_033341006.1;Parent=rna-XM_033485115.1
NW_022900911.1	Gnomon	CDS	2937189	2937371	.	+	0	Name=XP_033341006.1;ID=cds-XP_033341006.1;Dbxref=GeneID:117228999%2CGenbank:XP_033341006.1;Parent=rna-XM_033485115.1
NW_022900911.1	cmsearch	rRNA	7738627	7738746	.	-	.	Name=XR_004492454.1;ID=rna-XR_004492454.1;Dbxref=GeneID:117229056%2CRFAM:RF00001%2CGenbank:XR_004492454.1;Parent=gene-LOC117229056
NW_022900911.1	Gnomon	exon	427421	427740	.	-	.	ID=exon-XM_033485073.1-11;Dbxref=GeneID:117228956%2CGenbank:XM_033485073.1;Parent=rna-XM_033485073.1
NW_022900911.1	Gnomon	exon	426731	427351	.	-	.	ID=exon-XM_033485073.1-12;Dbxref=GeneID:117228956%2CGenbank:XM_033485073.1;Parent=rna-XM_033485073.1
NW_022900911.1	Gnomon	exon	427816	427937	.	-	.	ID=exon-XM_033485073.1-10;Dbxref=GeneID:117228956%2CGenbank:XM_033485073.1;Parent=rna-XM_033485073.1
NW_022900911.1	Gnomon	exon	426340	426636	.	-	.	ID=exon-XM_033485073.1-13;Dbxref=GeneID:117228956%2CGenbank:XM_033485073.1;Parent=rna-XM_033485073.1
NW_022900911.1	Gnomon	exon	3033371	3033988	.	-	.	ID=exon-XM_033484692.1-1;Dbxref=GeneID:117228732%2CGenbank:XM_033484692.1;Parent=rna-XM_033484692.1
NW_022900911.1	Gnomon	exon	3029835	3031408	.	-	.	ID=exon-XM_033484692.1-4;Dbxref=GeneID:117228732%2CGenbank:XM_033484692.1;Parent=rna-XM_033484692.1
NW_022900911.1	Gnomon	exon	3027566	3028838	.	-	.	ID=exon-XM_033484692.1-5;Dbxref=GeneID:117228732%2CGenbank:XM_033484692.1;Parent=rna-XM_033484692.1
NW_022900911.1	Gnomon	exon	3031867	3031967	.	-	.	ID=exon-XM_033484692.1-2;Dbxref=GeneID:117228732%2CGenbank:XM_033484692.1;Parent=rna-XM_033484692.1
NW_022900911.1	Gnomon	exon	3031493	3031765	.	-	.	ID=exon-XM_033484692.1-3;Dbxref=GeneID:117228732%2CGenbank:XM_033484692.1;Parent=rna-XM_033484692.1
NW_022900911.1	Gnomon	exon	3026595	3026781	.	-	.	ID=exon-XM_033484692.1-8;Dbxref=GeneID:117228732%2CGenbank:XM_033484692.1;Parent=rna-XM_033484692.1
NW_022900911.1	Gnomon	exon	3026144	3026407	.	-	.	ID=exon-XM_033484692.1-9;Dbxref=GeneID:117228732%2CGenbank:XM_033484692.1;Parent=rna-XM_033484692.1
NW_022900911.1	Gnomon	exon	3027282	3027302	.	-	.	ID=exon-XM_033484692.1-6;Dbxref=GeneID:117228732%2CGenbank:XM_033484692.1;Parent=rna-XM_033484692.1
NW_022900911.1	Gnomon	exon	3026961	3027185	.	-	.	ID=exon-XM_033484692.1-7;Dbxref=GeneID:117228732%2CGenbank:XM_033484692.1;Parent=rna-XM_033484692.1
NW_022900911.1	Gnomon	CDS	2542744	2542815	.	+	0	Name=XP_033340657.1;ID=cds-XP_033340657.1;Dbxref=GeneID:117228776%2CGenbank:XP_033340657.1;Parent=rna-XM_033484766.1
NW_022900911.1	Gnomon	CDS	2542986	2543133	.	+	0	Name=XP_033340657.1;ID=cds-XP_033340657.1;Dbxref=GeneID:117228776%2CGenbank:XP_033340657.1;Parent=rna-XM_033484766.1
NW_022900911.1	Gnomon	CDS	2543922	2544026	.	+	0	Name=XP_033340657.1;ID=cds-XP_033340657.1;Dbxref=GeneID:117228776%2CGenbank:XP_033340657.1;Parent=rna-XM_033484766.1
NW_022900911.1	Gnomon	CDS	2544234	2544247	.	+	0	Name=XP_033340657.1;ID=cds-XP_033340657.1;Dbxref=GeneID:117228776%2CGenbank:XP_033340657.1;Parent=rna-XM_033484766.1
NW_022900911.1	Gnomon	exon	446772	446954	.	-	.	ID=exon-XM_033485155.1-3;Dbxref=GeneID:117229013%2CGenbank:XM_033485155.1;Parent=rna-XM_033485155.1
NW_022900911.1	Gnomon	exon	446466	446698	.	-	.	ID=exon-XM_033485155.1-4;Dbxref=GeneID:117229013%2CGenbank:XM_033485155.1;Parent=rna-XM_033485155.1
NW_022900911.1	Gnomon	exon	447442	447663	.	-	.	ID=exon-XM_033485155.1-1;Dbxref=GeneID:117229013%2CGenbank:XM_033485155.1;Parent=rna-XM_033485155.1
NW_022900911.1	Gnomon	exon	447154	447323	.	-	.	ID=exon-XM_033485155.1-2;Dbxref=GeneID:117229013%2CGenbank:XM_033485155.1;Parent=rna-XM_033485155.1
NW_022900911.1	Gnomon	exon	445253	445762	.	-	.	ID=exon-XM_033485155.1-7;Dbxref=GeneID:117229013%2CGenbank:XM_033485155.1;Parent=rna-XM_033485155.1
NW_022900911.1	Gnomon	exon	446097	446391	.	-	.	ID=exon-XM_033485155.1-5;Dbxref=GeneID:117229013%2CGenbank:XM_033485155.1;Parent=rna-XM_033485155.1
NW_022900911.1	Gnomon	exon	445827	446032	.	-	.	ID=exon-XM_033485155.1-6;Dbxref=GeneID:117229013%2CGenbank:XM_033485155.1;Parent=rna-XM_033485155.1
NW_022900911.1	Gnomon	exon	2608673	2609088	.	+	.	ID=exon-XM_033484936.1-12;Dbxref=GeneID:117228886%2CGenbank:XM_033484936.1;Parent=rna-XM_033484936.1
NW_022900911.1	Gnomon	exon	2610508	2610628	.	+	.	ID=exon-XM_033484936.1-13;Dbxref=GeneID:117228886%2CGenbank:XM_033484936.1;Parent=rna-XM_033484936.1
NW_022900911.1	Gnomon	exon	2597407	2597577	.	+	.	ID=exon-XM_033484936.1-10;Dbxref=GeneID:117228886%2CGenbank:XM_033484936.1;Parent=rna-XM_033484936.1
NW_022900911.1	Gnomon	exon	2607960	2608139	.	+	.	ID=exon-XM_033484936.1-11;Dbxref=GeneID:117228886%2CGenbank:XM_033484936.1;Parent=rna-XM_033484936.1
NW_022900911.1	Gnomon	exon	890407	890555	.	-	.	ID=exon-XM_033484798.1-3;Dbxref=GeneID:117228796%2CGenbank:XM_033484798.1;Parent=rna-XM_033484798.1
NW_022900911.1	Gnomon	exon	888654	888713	.	-	.	ID=exon-XM_033484798.1-4;Dbxref=GeneID:117228796%2CGenbank:XM_033484798.1;Parent=rna-XM_033484798.1
NW_022900911.1	Gnomon	exon	887107	887269	.	-	.	ID=exon-XM_033484798.1-5;Dbxref=GeneID:117228796%2CGenbank:XM_033484798.1;Parent=rna-XM_033484798.1
NW_022900911.1	Gnomon	exon	883000	885358	.	-	.	ID=exon-XM_033484798.1-6;Dbxref=GeneID:117228796%2CGenbank:XM_033484798.1;Parent=rna-XM_033484798.1
NW_022900911.1	Gnomon	exon	896388	897699	.	-	.	ID=exon-XM_033484798.1-1;Dbxref=GeneID:117228796%2CGenbank:XM_033484798.1;Parent=rna-XM_033484798.1
NW_022900911.1	Gnomon	exon	891445	891575	.	-	.	ID=exon-XM_033484798.1-2;Dbxref=GeneID:117228796%2CGenbank:XM_033484798.1;Parent=rna-XM_033484798.1
NW_022900911.1	Gnomon	mRNA	7353728	7358026	.	-	.	Name=XM_033484896.1;ID=rna-XM_033484896.1;Dbxref=GeneID:117228869%2CGenbank:XM_033484896.1;Parent=gene-LOC117228869
NW_022900911.1	Gnomon	exon	2639117	2639611	.	+	.	ID=exon-XM_033484936.1-25;Dbxref=GeneID:117228886%2CGenbank:XM_033484936.1;Parent=rna-XM_033484936.1
NW_022900911.1	Gnomon	mRNA	7389412	7392293	.	+	.	Name=XM_033484906.1;ID=rna-XM_033484906.1;Dbxref=GeneID:117228874%2CGenbank:XM_033484906.1;Parent=gene-LOC117228874
NW_022900911.1	Gnomon	exon	8455634	8455903	.	+	.	ID=exon-XM_033484763.1-10;Dbxref=GeneID:117228774%2CGenbank:XM_033484763.1;Parent=rna-XM_033484763.1
NW_022900911.1	Gnomon	exon	8455971	8456134	.	+	.	ID=exon-XM_033484763.1-11;Dbxref=GeneID:117228774%2CGenbank:XM_033484763.1;Parent=rna-XM_033484763.1
NW_022900911.1	Gnomon	exon	8456989	8457107	.	+	.	ID=exon-XM_033484763.1-12;Dbxref=GeneID:117228774%2CGenbank:XM_033484763.1;Parent=rna-XM_033484763.1
NW_022900911.1	Gnomon	exon	2630690	2631419	.	+	.	ID=exon-XM_033484936.1-20;Dbxref=GeneID:117228886%2CGenbank:XM_033484936.1;Parent=rna-XM_033484936.1
NW_022900911.1	Gnomon	mRNA	2547109	2549656	.	-	.	Name=XM_033484750.1;ID=rna-XM_033484750.1;Dbxref=GeneID:117228769%2CGenbank:XM_033484750.1;Parent=gene-LOC117228769
NW_022900911.1	Gnomon	CDS	1662044	1662101	.	+	0	Name=XP_033340990.1;ID=cds-XP_033340990.1;Dbxref=GeneID:117228985%2CGenbank:XP_033340990.1;Parent=rna-XM_033485099.1
NW_022900911.1	Gnomon	CDS	1662598	1662729	.	+	0	Name=XP_033340990.1;ID=cds-XP_033340990.1;Dbxref=GeneID:117228985%2CGenbank:XP_033340990.1;Parent=rna-XM_033485099.1
NW_022900911.1	Gnomon	CDS	1663388	1663614	.	+	0	Name=XP_033340990.1;ID=cds-XP_033340990.1;Dbxref=GeneID:117228985%2CGenbank:XP_033340990.1;Parent=rna-XM_033485099.1
NW_022900911.1	Gnomon	exon	2633861	2634205	.	+	.	ID=exon-XM_033484936.1-23;Dbxref=GeneID:117228886%2CGenbank:XM_033484936.1;Parent=rna-XM_033484936.1
NW_022900911.1	Gnomon	exon	2635736	2635984	.	+	.	ID=exon-XM_033484936.1-24;Dbxref=GeneID:117228886%2CGenbank:XM_033484936.1;Parent=rna-XM_033484936.1
NW_022900911.1	Gnomon	exon	2632377	2632738	.	+	.	ID=exon-XM_033484936.1-21;Dbxref=GeneID:117228886%2CGenbank:XM_033484936.1;Parent=rna-XM_033484936.1
NW_022900911.1	Gnomon	exon	2632878	2633273	.	+	.	ID=exon-XM_033484936.1-22;Dbxref=GeneID:117228886%2CGenbank:XM_033484936.1;Parent=rna-XM_033484936.1
NW_022900911.1	Gnomon	exon	2625222	2625595	.	+	.	ID=exon-XM_033484936.1-16;Dbxref=GeneID:117228886%2CGenbank:XM_033484936.1;Parent=rna-XM_033484936.1
NW_022900911.1	Gnomon	exon	2626918	2627146	.	+	.	ID=exon-XM_033484936.1-17;Dbxref=GeneID:117228886%2CGenbank:XM_033484936.1;Parent=rna-XM_033484936.1
NW_022900911.1	Gnomon	exon	2612893	2613156	.	+	.	ID=exon-XM_033484936.1-14;Dbxref=GeneID:117228886%2CGenbank:XM_033484936.1;Parent=rna-XM_033484936.1
NW_022900911.1	Gnomon	exon	2618163	2618372	.	+	.	ID=exon-XM_033484936.1-15;Dbxref=GeneID:117228886%2CGenbank:XM_033484936.1;Parent=rna-XM_033484936.1
NW_022900911.1	Gnomon	exon	2627883	2628166	.	+	.	ID=exon-XM_033484936.1-18;Dbxref=GeneID:117228886%2CGenbank:XM_033484936.1;Parent=rna-XM_033484936.1
NW_022900911.1	Gnomon	exon	2629464	2629542	.	+	.	ID=exon-XM_033484936.1-19;Dbxref=GeneID:117228886%2CGenbank:XM_033484936.1;Parent=rna-XM_033484936.1
NW_022900911.1	Gnomon	exon	7372253	7372524	.	+	.	ID=exon-XM_033484898.1-10;Dbxref=GeneID:117228870%2CGenbank:XM_033484898.1;Parent=rna-XM_033484898.1
NW_022900911.1	Gnomon	CDS	2875904	2876108	.	+	0	Name=XP_033341090.1;ID=cds-XP_033341090.1;Dbxref=GeneID:117229040%2CGenbank:XP_033341090.1;Parent=rna-XM_033485199.1
NW_022900911.1	Gnomon	CDS	2877038	2878776	.	+	0	Name=XP_033341090.1;ID=cds-XP_033341090.1;Dbxref=GeneID:117229040%2CGenbank:XP_033341090.1;Parent=rna-XM_033485199.1
NW_022900911.1	Gnomon	exon	8960037	8961381	.	-	.	ID=exon-XM_033484726.1-2;Dbxref=GeneID:117228752%2CGenbank:XM_033484726.1;Parent=rna-XM_033484726.1
NW_022900911.1	Gnomon	exon	8961503	8962016	.	-	.	ID=exon-XM_033484726.1-1;Dbxref=GeneID:117228752%2CGenbank:XM_033484726.1;Parent=rna-XM_033484726.1
NW_022900911.1	Gnomon	exon	2643228	2643495	.	-	.	ID=exon-XM_033484967.1-3;Dbxref=GeneID:117228890%2CGenbank:XM_033484967.1;Parent=rna-XM_033484967.1
NW_022900911.1	Gnomon	exon	2642278	2642569	.	-	.	ID=exon-XM_033484967.1-4;Dbxref=GeneID:117228890%2CGenbank:XM_033484967.1;Parent=rna-XM_033484967.1
NW_022900911.1	Gnomon	exon	2641896	2642111	.	-	.	ID=exon-XM_033484967.1-5;Dbxref=GeneID:117228890%2CGenbank:XM_033484967.1;Parent=rna-XM_033484967.1
NW_022900911.1	Gnomon	exon	2640718	2641224	.	-	.	ID=exon-XM_033484967.1-6;Dbxref=GeneID:117228890%2CGenbank:XM_033484967.1;Parent=rna-XM_033484967.1
NW_022900911.1	Gnomon	exon	2647199	2647279	.	-	.	ID=exon-XM_033484967.1-1;Dbxref=GeneID:117228890%2CGenbank:XM_033484967.1;Parent=rna-XM_033484967.1
NW_022900911.1	Gnomon	exon	2644893	2645144	.	-	.	ID=exon-XM_033484967.1-2;Dbxref=GeneID:117228890%2CGenbank:XM_033484967.1;Parent=rna-XM_033484967.1
NW_022900911.1	Gnomon	CDS	7044879	7045111	.	-	0	Name=XP_033340750.1;ID=cds-XP_033340750.1;Dbxref=GeneID:117228847%2CGenbank:XP_033340750.1;Parent=rna-XM_033484859.1
NW_022900911.1	Gnomon	CDS	7042710	7042836	.	-	0	Name=XP_033340750.1;ID=cds-XP_033340750.1;Dbxref=GeneID:117228847%2CGenbank:XP_033340750.1;Parent=rna-XM_033484859.1
NW_022900911.1	Gnomon	CDS	7042375	7042492	.	-	0	Name=XP_033340750.1;ID=cds-XP_033340750.1;Dbxref=GeneID:117228847%2CGenbank:XP_033340750.1;Parent=rna-XM_033484859.1
NW_022900911.1	Gnomon	CDS	7041769	7041942	.	-	0	Name=XP_033340750.1;ID=cds-XP_033340750.1;Dbxref=GeneID:117228847%2CGenbank:XP_033340750.1;Parent=rna-XM_033484859.1
NW_022900911.1	Gnomon	CDS	7041512	7041685	.	-	0	Name=XP_033340750.1;ID=cds-XP_033340750.1;Dbxref=GeneID:117228847%2CGenbank:XP_033340750.1;Parent=rna-XM_033484859.1
NW_022900911.1	Gnomon	CDS	7041285	7041402	.	-	0	Name=XP_033340750.1;ID=cds-XP_033340750.1;Dbxref=GeneID:117228847%2CGenbank:XP_033340750.1;Parent=rna-XM_033484859.1
NW_022900911.1	Gnomon	CDS	7039865	7039988	.	-	0	Name=XP_033340750.1;ID=cds-XP_033340750.1;Dbxref=GeneID:117228847%2CGenbank:XP_033340750.1;Parent=rna-XM_033484859.1
NW_022900911.1	Gnomon	CDS	7037939	7038106	.	-	0	Name=XP_033340750.1;ID=cds-XP_033340750.1;Dbxref=GeneID:117228847%2CGenbank:XP_033340750.1;Parent=rna-XM_033484859.1
NW_022900911.1	Gnomon	CDS	8712573	8713863	.	+	0	Name=XP_033340906.1;ID=cds-XP_033340906.1;Dbxref=GeneID:117228928%2CGenbank:XP_033340906.1;Parent=rna-XM_033485015.1
NW_022900911.1	Gnomon	CDS	8713935	8714104	.	+	0	Name=XP_033340906.1;ID=cds-XP_033340906.1;Dbxref=GeneID:117228928%2CGenbank:XP_033340906.1;Parent=rna-XM_033485015.1
NW_022900911.1	Gnomon	CDS	8714184	8714555	.	+	0	Name=XP_033340906.1;ID=cds-XP_033340906.1;Dbxref=GeneID:117228928%2CGenbank:XP_033340906.1;Parent=rna-XM_033485015.1
NW_022900911.1	Gnomon	CDS	8714793	8715124	.	+	0	Name=XP_033340906.1;ID=cds-XP_033340906.1;Dbxref=GeneID:117228928%2CGenbank:XP_033340906.1;Parent=rna-XM_033485015.1
NW_022900911.1	Gnomon	CDS	8715537	8715564	.	+	0	Name=XP_033340906.1;ID=cds-XP_033340906.1;Dbxref=GeneID:117228928%2CGenbank:XP_033340906.1;Parent=rna-XM_033485015.1
NW_022900911.1	Gnomon	CDS	8522885	8522893	.	-	0	Name=XP_033340896.1;ID=cds-XP_033340896.1;Dbxref=GeneID:117228917%2CGenbank:XP_033340896.1;Parent=rna-XM_033485005.1
NW_022900911.1	Gnomon	CDS	8522567	8522653	.	-	0	Name=XP_033340896.1;ID=cds-XP_033340896.1;Dbxref=GeneID:117228917%2CGenbank:XP_033340896.1;Parent=rna-XM_033485005.1
NW_022900911.1	Gnomon	CDS	8522327	8522468	.	-	0	Name=XP_033340896.1;ID=cds-XP_033340896.1;Dbxref=GeneID:117228917%2CGenbank:XP_033340896.1;Parent=rna-XM_033485005.1
NW_022900911.1	Gnomon	CDS	8521530	8521735	.	-	0	Name=XP_033340896.1;ID=cds-XP_033340896.1;Dbxref=GeneID:117228917%2CGenbank:XP_033340896.1;Parent=rna-XM_033485005.1
NW_022900911.1	Gnomon	mRNA	211477	214291	.	-	.	Name=XM_033484656.1;ID=rna-XM_033484656.1;Dbxref=GeneID:117228711%2CGenbank:XM_033484656.1;Parent=gene-LOC117228711
NW_022900911.1	Gnomon	exon	946241	946690	.	-	.	ID=exon-XM_033484868.1-3;Dbxref=GeneID:117228852%2CGenbank:XM_033484868.1;Parent=rna-XM_033484868.1
NW_022900911.1	Gnomon	exon	945529	946047	.	-	.	ID=exon-XM_033484868.1-4;Dbxref=GeneID:117228852%2CGenbank:XM_033484868.1;Parent=rna-XM_033484868.1
NW_022900911.1	Gnomon	exon	947020	947086	.	-	.	ID=exon-XM_033484868.1-1;Dbxref=GeneID:117228852%2CGenbank:XM_033484868.1;Parent=rna-XM_033484868.1
NW_022900911.1	Gnomon	exon	946820	946951	.	-	.	ID=exon-XM_033484868.1-2;Dbxref=GeneID:117228852%2CGenbank:XM_033484868.1;Parent=rna-XM_033484868.1
NW_022900911.1	Gnomon	CDS	8710334	8710450	.	+	0	Name=XP_033340908.1;ID=cds-XP_033340908.1;Dbxref=GeneID:117228930%2CGenbank:XP_033340908.1;Parent=rna-XM_033485017.1
NW_022900911.1	Gnomon	CDS	8710704	8711037	.	+	0	Name=XP_033340908.1;ID=cds-XP_033340908.1;Dbxref=GeneID:117228930%2CGenbank:XP_033340908.1;Parent=rna-XM_033485017.1
NW_022900911.1	Gnomon	CDS	8711111	8711592	.	+	0	Name=XP_033340908.1;ID=cds-XP_033340908.1;Dbxref=GeneID:117228930%2CGenbank:XP_033340908.1;Parent=rna-XM_033485017.1
NW_022900911.1	Gnomon	CDS	8711663	8711954	.	+	0	Name=XP_033340908.1;ID=cds-XP_033340908.1;Dbxref=GeneID:117228930%2CGenbank:XP_033340908.1;Parent=rna-XM_033485017.1
NW_022900911.1	Gnomon	CDS	8712024	8712184	.	+	0	Name=XP_033340908.1;ID=cds-XP_033340908.1;Dbxref=GeneID:117228930%2CGenbank:XP_033340908.1;Parent=rna-XM_033485017.1
NW_022900911.1	Gnomon	CDS	8733984	8734337	.	+	0	Name=XP_033340898.1;ID=cds-XP_033340898.1;Dbxref=GeneID:117228919%2CGenbank:XP_033340898.1;Parent=rna-XM_033485007.1
NW_022900911.1	Gnomon	CDS	8734419	8734457	.	+	0	Name=XP_033340898.1;ID=cds-XP_033340898.1;Dbxref=GeneID:117228919%2CGenbank:XP_033340898.1;Parent=rna-XM_033485007.1
NW_022900911.1	Gnomon	CDS	2934158	2934183	.	+	0	Name=XP_033341005.1;ID=cds-XP_033341005.1;Dbxref=GeneID:117228999%2CGenbank:XP_033341005.1;Parent=rna-XM_033485114.1
NW_022900911.1	Gnomon	CDS	2934251	2934334	.	+	0	Name=XP_033341005.1;ID=cds-XP_033341005.1;Dbxref=GeneID:117228999%2CGenbank:XP_033341005.1;Parent=rna-XM_033485114.1
NW_022900911.1	Gnomon	CDS	2936052	2936343	.	+	0	Name=XP_033341005.1;ID=cds-XP_033341005.1;Dbxref=GeneID:117228999%2CGenbank:XP_033341005.1;Parent=rna-XM_033485114.1
NW_022900911.1	Gnomon	CDS	2936442	2936660	.	+	0	Name=XP_033341005.1;ID=cds-XP_033341005.1;Dbxref=GeneID:117228999%2CGenbank:XP_033341005.1;Parent=rna-XM_033485114.1
NW_022900911.1	Gnomon	CDS	2936778	2937089	.	+	0	Name=XP_033341005.1;ID=cds-XP_033341005.1;Dbxref=GeneID:117228999%2CGenbank:XP_033341005.1;Parent=rna-XM_033485114.1
NW_022900911.1	Gnomon	CDS	2937192	2937371	.	+	0	Name=XP_033341005.1;ID=cds-XP_033341005.1;Dbxref=GeneID:117228999%2CGenbank:XP_033341005.1;Parent=rna-XM_033485114.1
NW_022900911.1	cmsearch	rRNA	7734923	7735042	.	-	.	Name=XR_004492455.1;ID=rna-XR_004492455.1;Dbxref=GeneID:117229057%2CRFAM:RF00001%2CGenbank:XR_004492455.1;Parent=gene-LOC117229057
NW_022900911.1	Gnomon	exon	2991646	2992052	.	+	.	ID=exon-XM_033485178.1-6;Dbxref=GeneID:117229029%2CGenbank:XM_033485178.1;Parent=rna-XM_033485178.1
NW_022900911.1	Gnomon	exon	2987358	2987721	.	+	.	ID=exon-XM_033485178.1-4;Dbxref=GeneID:117229029%2CGenbank:XM_033485178.1;Parent=rna-XM_033485178.1
NW_022900911.1	Gnomon	exon	2987929	2991574	.	+	.	ID=exon-XM_033485178.1-5;Dbxref=GeneID:117229029%2CGenbank:XM_033485178.1;Parent=rna-XM_033485178.1
NW_022900911.1	Gnomon	exon	2986999	2987105	.	+	.	ID=exon-XM_033485178.1-2;Dbxref=GeneID:117229029%2CGenbank:XM_033485178.1;Parent=rna-XM_033485178.1
NW_022900911.1	Gnomon	exon	2987174	2987286	.	+	.	ID=exon-XM_033485178.1-3;Dbxref=GeneID:117229029%2CGenbank:XM_033485178.1;Parent=rna-XM_033485178.1
NW_022900911.1	Gnomon	exon	2986558	2986711	.	+	.	ID=exon-XM_033485178.1-1;Dbxref=GeneID:117229029%2CGenbank:XM_033485178.1;Parent=rna-XM_033485178.1
NW_022900911.1	Gnomon	exon	409332	409497	.	+	.	ID=exon-XM_033484991.1-4;Dbxref=GeneID:117228906%2CGenbank:XM_033484991.1;Parent=rna-XM_033484991.1
NW_022900911.1	Gnomon	exon	409969	410187	.	+	.	ID=exon-XM_033484991.1-5;Dbxref=GeneID:117228906%2CGenbank:XM_033484991.1;Parent=rna-XM_033484991.1
NW_022900911.1	Gnomon	exon	406229	406366	.	+	.	ID=exon-XM_033484991.1-2;Dbxref=GeneID:117228906%2CGenbank:XM_033484991.1;Parent=rna-XM_033484991.1
NW_022900911.1	Gnomon	exon	408270	408715	.	+	.	ID=exon-XM_033484991.1-3;Dbxref=GeneID:117228906%2CGenbank:XM_033484991.1;Parent=rna-XM_033484991.1
NW_022900911.1	Gnomon	exon	401813	402127	.	+	.	ID=exon-XM_033484991.1-1;Dbxref=GeneID:117228906%2CGenbank:XM_033484991.1;Parent=rna-XM_033484991.1
NW_022900911.1	Gnomon	mRNA	2547109	2549656	.	-	.	Name=XM_033484751.1;ID=rna-XM_033484751.1;Dbxref=GeneID:117228769%2CGenbank:XM_033484751.1;Parent=gene-LOC117228769
NW_022900911.1	Gnomon	mRNA	401813	410187	.	+	.	Name=XM_033484991.1;ID=rna-XM_033484991.1;Dbxref=GeneID:117228906%2CGenbank:XM_033484991.1;Parent=gene-LOC117228906
NW_022900911.1	Gnomon	mRNA	8521297	8522893	.	-	.	Name=XM_033485005.1;ID=rna-XM_033485005.1;Dbxref=GeneID:117228917%2CGenbank:XM_033485005.1;Parent=gene-LOC117228917
NW_022900911.1	Gnomon	mRNA	7365587	7367173	.	+	.	Name=XM_033484907.1;ID=rna-XM_033484907.1;Dbxref=GeneID:117228875%2CGenbank:XM_033484907.1;Parent=gene-LOC117228875
NW_022900911.1	Gnomon	exon	2594493	2594630	.	+	.	ID=exon-XM_033484944.1-8;Dbxref=GeneID:117228886%2CGenbank:XM_033484944.1;Parent=rna-XM_033484944.1
NW_022900911.1	Gnomon	exon	2595857	2596126	.	+	.	ID=exon-XM_033484944.1-9;Dbxref=GeneID:117228886%2CGenbank:XM_033484944.1;Parent=rna-XM_033484944.1
NW_022900911.1	Gnomon	exon	2581665	2582119	.	+	.	ID=exon-XM_033484944.1-1;Dbxref=GeneID:117228886%2CGenbank:XM_033484944.1;Parent=rna-XM_033484944.1
NW_022900911.1	Gnomon	exon	2584135	2584278	.	+	.	ID=exon-XM_033484944.1-2;Dbxref=GeneID:117228886%2CGenbank:XM_033484944.1;Parent=rna-XM_033484944.1
NW_022900911.1	Gnomon	exon	2585232	2585388	.	+	.	ID=exon-XM_033484944.1-3;Dbxref=GeneID:117228886%2CGenbank:XM_033484944.1;Parent=rna-XM_033484944.1
NW_022900911.1	Gnomon	exon	2586266	2586492	.	+	.	ID=exon-XM_033484944.1-4;Dbxref=GeneID:117228886%2CGenbank:XM_033484944.1;Parent=rna-XM_033484944.1
NW_022900911.1	Gnomon	exon	2587195	2587258	.	+	.	ID=exon-XM_033484944.1-5;Dbxref=GeneID:117228886%2CGenbank:XM_033484944.1;Parent=rna-XM_033484944.1
NW_022900911.1	Gnomon	exon	2587679	2587777	.	+	.	ID=exon-XM_033484944.1-6;Dbxref=GeneID:117228886%2CGenbank:XM_033484944.1;Parent=rna-XM_033484944.1
NW_022900911.1	Gnomon	exon	2588698	2588801	.	+	.	ID=exon-XM_033484944.1-7;Dbxref=GeneID:117228886%2CGenbank:XM_033484944.1;Parent=rna-XM_033484944.1
NW_022900911.1	Gnomon	exon	3015482	3015939	.	-	.	ID=exon-XM_033484703.1-9;Dbxref=GeneID:117228736%2CGenbank:XM_033484703.1;Parent=rna-XM_033484703.1
NW_022900911.1	Gnomon	exon	3016796	3017834	.	-	.	ID=exon-XM_033484703.1-7;Dbxref=GeneID:117228736%2CGenbank:XM_033484703.1;Parent=rna-XM_033484703.1
NW_022900911.1	Gnomon	exon	3016307	3016610	.	-	.	ID=exon-XM_033484703.1-8;Dbxref=GeneID:117228736%2CGenbank:XM_033484703.1;Parent=rna-XM_033484703.1
NW_022900911.1	Gnomon	exon	3019695	3019921	.	-	.	ID=exon-XM_033484703.1-1;Dbxref=GeneID:117228736%2CGenbank:XM_033484703.1;Parent=rna-XM_033484703.1
NW_022900911.1	Gnomon	exon	3019396	3019633	.	-	.	ID=exon-XM_033484703.1-2;Dbxref=GeneID:117228736%2CGenbank:XM_033484703.1;Parent=rna-XM_033484703.1
NW_022900911.1	Gnomon	exon	3018324	3018424	.	-	.	ID=exon-XM_033484703.1-5;Dbxref=GeneID:117228736%2CGenbank:XM_033484703.1;Parent=rna-XM_033484703.1
NW_022900911.1	Gnomon	exon	3018020	3018173	.	-	.	ID=exon-XM_033484703.1-6;Dbxref=GeneID:117228736%2CGenbank:XM_033484703.1;Parent=rna-XM_033484703.1
NW_022900911.1	Gnomon	CDS	7803932	7804719	.	-	0	Name=XP_033340991.1;ID=cds-XP_033340991.1;Dbxref=GeneID:117228986%2CGenbank:XP_033340991.1;Parent=rna-XM_033485100.1
NW_022900911.1	Gnomon	CDS	7803602	7803854	.	-	0	Name=XP_033340991.1;ID=cds-XP_033340991.1;Dbxref=GeneID:117228986%2CGenbank:XP_033340991.1;Parent=rna-XM_033485100.1
NW_022900911.1	Gnomon	CDS	7803194	7803530	.	-	0	Name=XP_033340991.1;ID=cds-XP_033340991.1;Dbxref=GeneID:117228986%2CGenbank:XP_033340991.1;Parent=rna-XM_033485100.1
NW_022900911.1	Gnomon	CDS	7802937	7803119	.	-	0	Name=XP_033340991.1;ID=cds-XP_033340991.1;Dbxref=GeneID:117228986%2CGenbank:XP_033340991.1;Parent=rna-XM_033485100.1
NW_022900911.1	Gnomon	CDS	7802616	7802860	.	-	0	Name=XP_033340991.1;ID=cds-XP_033340991.1;Dbxref=GeneID:117228986%2CGenbank:XP_033340991.1;Parent=rna-XM_033485100.1
NW_022900911.1	Gnomon	CDS	7802160	7802528	.	-	0	Name=XP_033340991.1;ID=cds-XP_033340991.1;Dbxref=GeneID:117228986%2CGenbank:XP_033340991.1;Parent=rna-XM_033485100.1
NW_022900911.1	Gnomon	exon	3019119	3019317	.	-	.	ID=exon-XM_033484703.1-3;Dbxref=GeneID:117228736%2CGenbank:XM_033484703.1;Parent=rna-XM_033484703.1
NW_022900911.1	Gnomon	exon	3018501	3019044	.	-	.	ID=exon-XM_033484703.1-4;Dbxref=GeneID:117228736%2CGenbank:XM_033484703.1;Parent=rna-XM_033484703.1
NW_022900911.1	Gnomon	mRNA	211477	214293	.	-	.	Name=XM_033484657.1;ID=rna-XM_033484657.1;Dbxref=GeneID:117228711%2CGenbank:XM_033484657.1;Parent=gene-LOC117228711
NW_022900911.1	Gnomon	mRNA	7367495	7372524	.	+	.	Name=XM_033484897.1;ID=rna-XM_033484897.1;Dbxref=GeneID:117228870%2CGenbank:XM_033484897.1;Parent=gene-LOC117228870
NW_022900911.1	Gnomon	CDS	7061545	7061846	.	-	0	Name=XP_033340751.1;ID=cds-XP_033340751.1;Dbxref=GeneID:117228848%2CGenbank:XP_033340751.1;Parent=rna-XM_033484860.1
NW_022900911.1	Gnomon	CDS	7060494	7060640	.	-	0	Name=XP_033340751.1;ID=cds-XP_033340751.1;Dbxref=GeneID:117228848%2CGenbank:XP_033340751.1;Parent=rna-XM_033484860.1
NW_022900911.1	Gnomon	CDS	7059806	7059940	.	-	0	Name=XP_033340751.1;ID=cds-XP_033340751.1;Dbxref=GeneID:117228848%2CGenbank:XP_033340751.1;Parent=rna-XM_033484860.1
NW_022900911.1	Gnomon	CDS	7049236	7049365	.	-	0	Name=XP_033340751.1;ID=cds-XP_033340751.1;Dbxref=GeneID:117228848%2CGenbank:XP_033340751.1;Parent=rna-XM_033484860.1
NW_022900911.1	Gnomon	CDS	7048237	7048702	.	-	0	Name=XP_033340751.1;ID=cds-XP_033340751.1;Dbxref=GeneID:117228848%2CGenbank:XP_033340751.1;Parent=rna-XM_033484860.1
NW_022900911.1	Gnomon	CDS	7046589	7046830	.	-	0	Name=XP_033340751.1;ID=cds-XP_033340751.1;Dbxref=GeneID:117228848%2CGenbank:XP_033340751.1;Parent=rna-XM_033484860.1
NW_022900911.1	Gnomon	CDS	7046167	7046331	.	-	0	Name=XP_033340751.1;ID=cds-XP_033340751.1;Dbxref=GeneID:117228848%2CGenbank:XP_033340751.1;Parent=rna-XM_033484860.1
NW_022900911.1	Gnomon	exon	293879	294873	.	+	.	ID=exon-XM_033485080.1-1;Dbxref=GeneID:117228966%2CGenbank:XM_033485080.1;Parent=rna-XM_033485080.1
NW_022900911.1	Gnomon	CDS	230796	230829	.	+	0	Name=XP_033340557.1;ID=cds-XP_033340557.1;Dbxref=GeneID:117228715%2CGenbank:XP_033340557.1;Parent=rna-XM_033484666.1
NW_022900911.1	Gnomon	CDS	230935	231104	.	+	0	Name=XP_033340557.1;ID=cds-XP_033340557.1;Dbxref=GeneID:117228715%2CGenbank:XP_033340557.1;Parent=rna-XM_033484666.1
NW_022900911.1	Gnomon	CDS	231388	231747	.	+	0	Name=XP_033340557.1;ID=cds-XP_033340557.1;Dbxref=GeneID:117228715%2CGenbank:XP_033340557.1;Parent=rna-XM_033484666.1
NW_022900911.1	Gnomon	CDS	231836	232153	.	+	0	Name=XP_033340557.1;ID=cds-XP_033340557.1;Dbxref=GeneID:117228715%2CGenbank:XP_033340557.1;Parent=rna-XM_033484666.1
NW_022900911.1	Gnomon	exon	297169	297390	.	+	.	ID=exon-XM_033485080.1-6;Dbxref=GeneID:117228966%2CGenbank:XM_033485080.1;Parent=rna-XM_033485080.1
NW_022900911.1	Gnomon	exon	295036	295839	.	+	.	ID=exon-XM_033485080.1-2;Dbxref=GeneID:117228966%2CGenbank:XM_033485080.1;Parent=rna-XM_033485080.1
NW_022900911.1	Gnomon	exon	295961	296395	.	+	.	ID=exon-XM_033485080.1-3;Dbxref=GeneID:117228966%2CGenbank:XM_033485080.1;Parent=rna-XM_033485080.1
NW_022900911.1	Gnomon	exon	296472	296681	.	+	.	ID=exon-XM_033485080.1-4;Dbxref=GeneID:117228966%2CGenbank:XM_033485080.1;Parent=rna-XM_033485080.1
NW_022900911.1	Gnomon	exon	296765	297047	.	+	.	ID=exon-XM_033485080.1-5;Dbxref=GeneID:117228966%2CGenbank:XM_033485080.1;Parent=rna-XM_033485080.1
NW_022900911.1	Gnomon	exon	474107	474454	.	+	.	ID=exon-XM_033485154.1-2;Dbxref=GeneID:117229012%2CGenbank:XM_033485154.1;Parent=rna-XM_033485154.1
NW_022900911.1	Gnomon	exon	476531	476903	.	+	.	ID=exon-XM_033485154.1-3;Dbxref=GeneID:117229012%2CGenbank:XM_033485154.1;Parent=rna-XM_033485154.1
NW_022900911.1	Gnomon	exon	477923	480534	.	+	.	ID=exon-XM_033485154.1-4;Dbxref=GeneID:117229012%2CGenbank:XM_033485154.1;Parent=rna-XM_033485154.1
NW_022900911.1	Gnomon	exon	462385	462624	.	+	.	ID=exon-XM_033485154.1-1;Dbxref=GeneID:117229012%2CGenbank:XM_033485154.1;Parent=rna-XM_033485154.1
NW_022900911.1	Gnomon	exon	2595857	2596126	.	+	.	ID=exon-XM_033484943.1-9;Dbxref=GeneID:117228886%2CGenbank:XM_033484943.1;Parent=rna-XM_033484943.1
NW_022900911.1	Gnomon	exon	2585232	2585388	.	+	.	ID=exon-XM_033484943.1-3;Dbxref=GeneID:117228886%2CGenbank:XM_033484943.1;Parent=rna-XM_033484943.1
NW_022900911.1	Gnomon	exon	2586266	2586492	.	+	.	ID=exon-XM_033484943.1-4;Dbxref=GeneID:117228886%2CGenbank:XM_033484943.1;Parent=rna-XM_033484943.1
NW_022900911.1	Gnomon	exon	2581665	2582119	.	+	.	ID=exon-XM_033484943.1-1;Dbxref=GeneID:117228886%2CGenbank:XM_033484943.1;Parent=rna-XM_033484943.1
NW_022900911.1	Gnomon	exon	2584135	2584278	.	+	.	ID=exon-XM_033484943.1-2;Dbxref=GeneID:117228886%2CGenbank:XM_033484943.1;Parent=rna-XM_033484943.1
NW_022900911.1	Gnomon	exon	2592310	2592413	.	+	.	ID=exon-XM_033484943.1-7;Dbxref=GeneID:117228886%2CGenbank:XM_033484943.1;Parent=rna-XM_033484943.1
NW_022900911.1	Gnomon	exon	2594493	2594630	.	+	.	ID=exon-XM_033484943.1-8;Dbxref=GeneID:117228886%2CGenbank:XM_033484943.1;Parent=rna-XM_033484943.1
NW_022900911.1	Gnomon	exon	2587195	2587258	.	+	.	ID=exon-XM_033484943.1-5;Dbxref=GeneID:117228886%2CGenbank:XM_033484943.1;Parent=rna-XM_033484943.1
NW_022900911.1	Gnomon	exon	2587679	2587777	.	+	.	ID=exon-XM_033484943.1-6;Dbxref=GeneID:117228886%2CGenbank:XM_033484943.1;Parent=rna-XM_033484943.1
NW_022900911.1	Gnomon	mRNA	449722	455763	.	+	.	Name=XM_033485148.1;ID=rna-XM_033485148.1;Dbxref=GeneID:117229010%2CGenbank:XM_033485148.1;Parent=gene-LOC117229010
NW_022900911.1	Gnomon	mRNA	7378787	7386442	.	+	.	Name=XM_033484894.1;ID=rna-XM_033484894.1;Dbxref=GeneID:117228867%2CGenbank:XM_033484894.1;Parent=gene-LOC117228867
NW_022900911.1	Gnomon	mRNA	7578449	7582433	.	+	.	Name=XM_033484904.1;ID=rna-XM_033484904.1;Dbxref=GeneID:117228872%2CGenbank:XM_033484904.1;Parent=gene-LOC117228872
NW_022900911.1	Gnomon	CDS	5128622	5129281	.	-	0	Name=XP_033340890.1;ID=cds-XP_033340890.1;Dbxref=GeneID:117228912%2CGenbank:XP_033340890.1;Parent=rna-XM_033484999.1
NW_022900911.1	Gnomon	CDS	8753254	8753368	.	+	0	Name=XP_033340900.1;ID=cds-XP_033340900.1;Dbxref=GeneID:117228921%2CGenbank:XP_033340900.1;Parent=rna-XM_033485009.1
NW_022900911.1	Gnomon	CDS	8753516	8753844	.	+	0	Name=XP_033340900.1;ID=cds-XP_033340900.1;Dbxref=GeneID:117228921%2CGenbank:XP_033340900.1;Parent=rna-XM_033485009.1
NW_022900911.1	Gnomon	mRNA	8632526	8634121	.	-	.	Name=XM_033484654.1;ID=rna-XM_033484654.1;Dbxref=GeneID:117228710%2CGenbank:XM_033484654.1;Parent=gene-LOC117228710
NW_022900911.1	Gnomon	exon	1674316	1674646	.	+	.	ID=exon-XM_033484727.1-1;Dbxref=GeneID:117228753%2CGenbank:XM_033484727.1;Parent=rna-XM_033484727.1
NW_022900911.1	Gnomon	exon	1680519	1680749	.	+	.	ID=exon-XM_033484727.1-2;Dbxref=GeneID:117228753%2CGenbank:XM_033484727.1;Parent=rna-XM_033484727.1
NW_022900911.1	Gnomon	exon	1681831	1683307	.	+	.	ID=exon-XM_033484727.1-3;Dbxref=GeneID:117228753%2CGenbank:XM_033484727.1;Parent=rna-XM_033484727.1
NW_022900911.1	Gnomon	CDS	2551276	2551758	.	-	0	Name=XP_033340650.1;ID=cds-XP_033340650.1;Dbxref=GeneID:117228772%2CGenbank:XP_033340650.1;Parent=rna-XM_033484759.1
NW_022900911.1	Gnomon	exon	333673	333951	.	+	.	ID=exon-XM_033484983.1-20;Dbxref=GeneID:117228900%2CGenbank:XM_033484983.1;Note=The sequence of the model RefSeq transcript was modified relative to this genomic sequence to represent the inferred CDS: deleted 1 base in 1 codon;Parent=rna-XM_033484983.1
NW_022900911.1	Gnomon	exon	334076	334404	.	+	.	ID=exon-XM_033484983.1-21;Dbxref=GeneID:117228900%2CGenbank:XM_033484983.1;Note=The sequence of the model RefSeq transcript was modified relative to this genomic sequence to represent the inferred CDS: deleted 1 base in 1 codon;Parent=rna-XM_033484983.1
NW_022900911.1	Gnomon	exon	9298347	9298508	.	-	.	ID=exon-XM_033484797.1-2;Dbxref=GeneID:117228795%2CGenbank:XM_033484797.1;Parent=rna-XM_033484797.1
NW_022900911.1	Gnomon	exon	9298096	9298265	.	-	.	ID=exon-XM_033484797.1-3;Dbxref=GeneID:117228795%2CGenbank:XM_033484797.1;Parent=rna-XM_033484797.1
NW_022900911.1	Gnomon	exon	9298585	9298749	.	-	.	ID=exon-XM_033484797.1-1;Dbxref=GeneID:117228795%2CGenbank:XM_033484797.1;Parent=rna-XM_033484797.1
NW_022900911.1	Gnomon	exon	9297846	9298030	.	-	.	ID=exon-XM_033484797.1-4;Dbxref=GeneID:117228795%2CGenbank:XM_033484797.1;Parent=rna-XM_033484797.1
NW_022900911.1	Gnomon	exon	330815	331281	.	+	.	ID=exon-XM_033484983.1-12;Dbxref=GeneID:117228900%2CGenbank:XM_033484983.1;Note=The sequence of the model RefSeq transcript was modified relative to this genomic sequence to represent the inferred CDS: deleted 1 base in 1 codon;Parent=rna-XM_033484983.1
NW_022900911.1	Gnomon	exon	331396	331532	.	+	.	ID=exon-XM_033484983.1-13;Dbxref=GeneID:117228900%2CGenbank:XM_033484983.1;Note=The sequence of the model RefSeq transcript was modified relative to this genomic sequence to represent the inferred CDS: deleted 1 base in 1 codon;Parent=rna-XM_033484983.1
NW_022900911.1	Gnomon	exon	329970	330184	.	+	.	ID=exon-XM_033484983.1-10;Dbxref=GeneID:117228900%2CGenbank:XM_033484983.1;Note=The sequence of the model RefSeq transcript was modified relative to this genomic sequence to represent the inferred CDS: deleted 1 base in 1 codon;Parent=rna-XM_033484983.1
NW_022900911.1	Gnomon	exon	330242	330579	.	+	.	ID=exon-XM_033484983.1-11;Dbxref=GeneID:117228900%2CGenbank:XM_033484983.1;Note=The sequence of the model RefSeq transcript was modified relative to this genomic sequence to represent the inferred CDS: deleted 1 base in 1 codon;Parent=rna-XM_033484983.1
NW_022900911.1	Gnomon	exon	332597	332713	.	+	.	ID=exon-XM_033484983.1-16;Dbxref=GeneID:117228900%2CGenbank:XM_033484983.1;Note=The sequence of the model RefSeq transcript was modified relative to this genomic sequence to represent the inferred CDS: deleted 1 base in 1 codon;Parent=rna-XM_033484983.1
NW_022900911.1	Gnomon	exon	332794	332949	.	+	.	ID=exon-XM_033484983.1-17;Dbxref=GeneID:117228900%2CGenbank:XM_033484983.1;Note=The sequence of the model RefSeq transcript was modified relative to this genomic sequence to represent the inferred CDS: deleted 1 base in 1 codon;Parent=rna-XM_033484983.1
NW_022900911.1	Gnomon	exon	331679	332147	.	+	.	ID=exon-XM_033484983.1-14;Dbxref=GeneID:117228900%2CGenbank:XM_033484983.1;Note=The sequence of the model RefSeq transcript was modified relative to this genomic sequence to represent the inferred CDS: deleted 1 base in 1 codon;Parent=rna-XM_033484983.1
NW_022900911.1	Gnomon	exon	332262	332491	.	+	.	ID=exon-XM_033484983.1-15;Dbxref=GeneID:117228900%2CGenbank:XM_033484983.1;Note=The sequence of the model RefSeq transcript was modified relative to this genomic sequence to represent the inferred CDS: deleted 1 base in 1 codon;Parent=rna-XM_033484983.1
NW_022900911.1	Gnomon	exon	333231	333376	.	+	.	ID=exon-XM_033484983.1-18;Dbxref=GeneID:117228900%2CGenbank:XM_033484983.1;Note=The sequence of the model RefSeq transcript was modified relative to this genomic sequence to represent the inferred CDS: deleted 1 base in 1 codon;Parent=rna-XM_033484983.1
NW_022900911.1	Gnomon	exon	333448	333554	.	+	.	ID=exon-XM_033484983.1-19;Dbxref=GeneID:117228900%2CGenbank:XM_033484983.1;Note=The sequence of the model RefSeq transcript was modified relative to this genomic sequence to represent the inferred CDS: deleted 1 base in 1 codon;Parent=rna-XM_033484983.1
NW_022900911.1	Gnomon	CDS	7590412	7590606	.	-	0	Name=XP_033340796.1;ID=cds-XP_033340796.1;Dbxref=GeneID:117228873%2CGenbank:XP_033340796.1;Parent=rna-XM_033484905.1
NW_022900911.1	Gnomon	CDS	7589978	7590047	.	-	0	Name=XP_033340796.1;ID=cds-XP_033340796.1;Dbxref=GeneID:117228873%2CGenbank:XP_033340796.1;Parent=rna-XM_033484905.1
NW_022900911.1	Gnomon	CDS	7589595	7589905	.	-	0	Name=XP_033340796.1;ID=cds-XP_033340796.1;Dbxref=GeneID:117228873%2CGenbank:XP_033340796.1;Parent=rna-XM_033484905.1
NW_022900911.1	Gnomon	CDS	7589114	7589518	.	-	0	Name=XP_033340796.1;ID=cds-XP_033340796.1;Dbxref=GeneID:117228873%2CGenbank:XP_033340796.1;Parent=rna-XM_033484905.1
NW_022900911.1	Gnomon	exon	6903888	6905988	.	-	.	ID=exon-XM_033484865.1-10;Dbxref=GeneID:117228849%2CGenbank:XM_033484865.1;Parent=rna-XM_033484865.1
NW_022900911.1	Gnomon	CDS	7519025	7519489	.	-	0	Name=XP_033340806.1;ID=cds-XP_033340806.1;Dbxref=GeneID:117228878%2CGenbank:XP_033340806.1;Parent=rna-XM_033484915.1
NW_022900911.1	Gnomon	CDS	7517742	7518057	.	-	0	Name=XP_033340806.1;ID=cds-XP_033340806.1;Dbxref=GeneID:117228878%2CGenbank:XP_033340806.1;Parent=rna-XM_033484915.1
NW_022900911.1	Gnomon	CDS	7447123	7447351	.	-	0	Name=XP_033340806.1;ID=cds-XP_033340806.1;Dbxref=GeneID:117228878%2CGenbank:XP_033340806.1;Parent=rna-XM_033484915.1
NW_022900911.1	Gnomon	CDS	7427613	7427850	.	-	0	Name=XP_033340806.1;ID=cds-XP_033340806.1;Dbxref=GeneID:117228878%2CGenbank:XP_033340806.1;Parent=rna-XM_033484915.1
NW_022900911.1	Gnomon	mRNA	8486689	8487181	.	+	.	Name=XM_033485002.1;ID=rna-XM_033485002.1;Dbxref=GeneID:117228915%2CGenbank:XM_033485002.1;Parent=gene-LOC117228915
NW_022900911.1	Gnomon	exon	7775847	7775944	.	-	.	ID=exon-XM_033485001.1-1;Dbxref=GeneID:117228914%2CGenbank:XM_033485001.1;Parent=rna-XM_033485001.1
NW_022900911.1	Gnomon	exon	7775045	7775471	.	-	.	ID=exon-XM_033485001.1-2;Dbxref=GeneID:117228914%2CGenbank:XM_033485001.1;Parent=rna-XM_033485001.1
NW_022900911.1	Gnomon	exon	7774936	7774965	.	-	.	ID=exon-XM_033485001.1-3;Dbxref=GeneID:117228914%2CGenbank:XM_033485001.1;Parent=rna-XM_033485001.1
NW_022900911.1	Gnomon	CDS	230796	230829	.	+	0	Name=XP_033340556.1;ID=cds-XP_033340556.1;Dbxref=GeneID:117228715%2CGenbank:XP_033340556.1;Parent=rna-XM_033484665.1
NW_022900911.1	Gnomon	CDS	230935	231104	.	+	0	Name=XP_033340556.1;ID=cds-XP_033340556.1;Dbxref=GeneID:117228715%2CGenbank:XP_033340556.1;Parent=rna-XM_033484665.1
NW_022900911.1	Gnomon	CDS	231388	231747	.	+	0	Name=XP_033340556.1;ID=cds-XP_033340556.1;Dbxref=GeneID:117228715%2CGenbank:XP_033340556.1;Parent=rna-XM_033484665.1
NW_022900911.1	Gnomon	CDS	231836	232153	.	+	0	Name=XP_033340556.1;ID=cds-XP_033340556.1;Dbxref=GeneID:117228715%2CGenbank:XP_033340556.1;Parent=rna-XM_033484665.1
NW_022900911.1	Gnomon	CDS	2934158	2934183	.	+	0	Name=XP_033341000.1;ID=cds-XP_033341000.1;Dbxref=GeneID:117228999%2CGenbank:XP_033341000.1;Parent=rna-XM_033485109.1
NW_022900911.1	Gnomon	CDS	2934251	2934334	.	+	0	Name=XP_033341000.1;ID=cds-XP_033341000.1;Dbxref=GeneID:117228999%2CGenbank:XP_033341000.1;Parent=rna-XM_033485109.1
NW_022900911.1	Gnomon	CDS	2936052	2936343	.	+	0	Name=XP_033341000.1;ID=cds-XP_033341000.1;Dbxref=GeneID:117228999%2CGenbank:XP_033341000.1;Parent=rna-XM_033485109.1
NW_022900911.1	Gnomon	CDS	2936442	2936660	.	+	0	Name=XP_033341000.1;ID=cds-XP_033341000.1;Dbxref=GeneID:117228999%2CGenbank:XP_033341000.1;Parent=rna-XM_033485109.1
NW_022900911.1	Gnomon	CDS	2936778	2937089	.	+	0	Name=XP_033341000.1;ID=cds-XP_033341000.1;Dbxref=GeneID:117228999%2CGenbank:XP_033341000.1;Parent=rna-XM_033485109.1
NW_022900911.1	Gnomon	CDS	2937189	2937371	.	+	0	Name=XP_033341000.1;ID=cds-XP_033341000.1;Dbxref=GeneID:117228999%2CGenbank:XP_033341000.1;Parent=rna-XM_033485109.1
NW_022900911.1	Gnomon	CDS	232733	232845	.	+	0	Name=XP_033340558.1;ID=cds-XP_033340558.1;Dbxref=GeneID:117228716%2CGenbank:XP_033340558.1;Parent=rna-XM_033484667.1
NW_022900911.1	Gnomon	CDS	232959	233136	.	+	0	Name=XP_033340558.1;ID=cds-XP_033340558.1;Dbxref=GeneID:117228716%2CGenbank:XP_033340558.1;Parent=rna-XM_033484667.1
NW_022900911.1	Gnomon	CDS	233209	233433	.	+	0	Name=XP_033340558.1;ID=cds-XP_033340558.1;Dbxref=GeneID:117228716%2CGenbank:XP_033340558.1;Parent=rna-XM_033484667.1
NW_022900911.1	Gnomon	CDS	233515	233649	.	+	0	Name=XP_033340558.1;ID=cds-XP_033340558.1;Dbxref=GeneID:117228716%2CGenbank:XP_033340558.1;Parent=rna-XM_033484667.1
NW_022900911.1	Gnomon	CDS	233729	233896	.	+	0	Name=XP_033340558.1;ID=cds-XP_033340558.1;Dbxref=GeneID:117228716%2CGenbank:XP_033340558.1;Parent=rna-XM_033484667.1
NW_022900911.1	Gnomon	exon	287691	288105	.	+	.	ID=exon-XM_033485079.1-2;Dbxref=GeneID:117228964%2CGenbank:XM_033485079.1;Parent=rna-XM_033485079.1
NW_022900911.1	Gnomon	exon	287227	287581	.	+	.	ID=exon-XM_033485079.1-1;Dbxref=GeneID:117228964%2CGenbank:XM_033485079.1;Parent=rna-XM_033485079.1
NW_022900911.1	Gnomon	CDS	8754181	8759241	.	+	0	Name=XP_033340901.1;ID=cds-XP_033340901.1;Dbxref=GeneID:117228922%2CGenbank:XP_033340901.1;Parent=rna-XM_033485010.1
NW_022900911.1	Gnomon	CDS	5129783	5129808	.	+	0	Name=XP_033340891.1;ID=cds-XP_033340891.1;Dbxref=GeneID:117228913%2CGenbank:XP_033340891.1;Parent=rna-XM_033485000.1
NW_022900911.1	Gnomon	CDS	5131254	5131724	.	+	0	Name=XP_033340891.1;ID=cds-XP_033340891.1;Dbxref=GeneID:117228913%2CGenbank:XP_033340891.1;Parent=rna-XM_033485000.1
NW_022900911.1	Gnomon	CDS	5132584	5132695	.	+	0	Name=XP_033340891.1;ID=cds-XP_033340891.1;Dbxref=GeneID:117228913%2CGenbank:XP_033340891.1;Parent=rna-XM_033485000.1
NW_022900911.1	Gnomon	mRNA	7378736	7386442	.	+	.	Name=XM_033484895.1;ID=rna-XM_033484895.1;Dbxref=GeneID:117228867%2CGenbank:XM_033484895.1;Parent=gene-LOC117228867
NW_022900911.1	Gnomon	mRNA	7589052	7590936	.	-	.	Name=XM_033484905.1;ID=rna-XM_033484905.1;Dbxref=GeneID:117228873%2CGenbank:XM_033484905.1;Parent=gene-LOC117228873
NW_022900911.1	Gnomon	exon	8731695	8731856	.	-	.	ID=exon-XR_004492400.1-1;Dbxref=GeneID:117228933%2CGenbank:XR_004492400.1;Parent=rna-XR_004492400.1
NW_022900911.1	Gnomon	exon	8731064	8731301	.	-	.	ID=exon-XR_004492400.1-2;Dbxref=GeneID:117228933%2CGenbank:XR_004492400.1;Parent=rna-XR_004492400.1
NW_022900911.1	Gnomon	exon	7811632	7812266	.	-	.	ID=exon-XM_033484919.1-1;Dbxref=GeneID:117228883%2CGenbank:XM_033484919.1;Parent=rna-XM_033484919.1
NW_022900911.1	Gnomon	exon	7810895	7811038	.	-	.	ID=exon-XM_033484919.1-2;Dbxref=GeneID:117228883%2CGenbank:XM_033484919.1;Parent=rna-XM_033484919.1
NW_022900911.1	Gnomon	exon	7810692	7810788	.	-	.	ID=exon-XM_033484919.1-3;Dbxref=GeneID:117228883%2CGenbank:XM_033484919.1;Parent=rna-XM_033484919.1
NW_022900911.1	Gnomon	exon	7810353	7810611	.	-	.	ID=exon-XM_033484919.1-4;Dbxref=GeneID:117228883%2CGenbank:XM_033484919.1;Parent=rna-XM_033484919.1
NW_022900911.1	Gnomon	exon	7810019	7810276	.	-	.	ID=exon-XM_033484919.1-5;Dbxref=GeneID:117228883%2CGenbank:XM_033484919.1;Parent=rna-XM_033484919.1
NW_022900911.1	Gnomon	exon	7809708	7809943	.	-	.	ID=exon-XM_033484919.1-6;Dbxref=GeneID:117228883%2CGenbank:XM_033484919.1;Parent=rna-XM_033484919.1
NW_022900911.1	Gnomon	exon	7809424	7809645	.	-	.	ID=exon-XM_033484919.1-7;Dbxref=GeneID:117228883%2CGenbank:XM_033484919.1;Parent=rna-XM_033484919.1
NW_022900911.1	Gnomon	CDS	2550544	2550672	.	+	0	Name=XP_033340651.1;ID=cds-XP_033340651.1;Dbxref=GeneID:117228773%2CGenbank:XP_033340651.1;Parent=rna-XM_033484760.1
NW_022900911.1	Gnomon	CDS	2550754	2550930	.	+	0	Name=XP_033340651.1;ID=cds-XP_033340651.1;Dbxref=GeneID:117228773%2CGenbank:XP_033340651.1;Parent=rna-XM_033484760.1
NW_022900911.1	Gnomon	CDS	2551006	2551071	.	+	0	Name=XP_033340651.1;ID=cds-XP_033340651.1;Dbxref=GeneID:117228773%2CGenbank:XP_033340651.1;Parent=rna-XM_033484760.1
NW_022900911.1	Gnomon	CDS	7389845	7390029	.	+	0	Name=XP_033340797.1;ID=cds-XP_033340797.1;Dbxref=GeneID:117228874%2CGenbank:XP_033340797.1;Parent=rna-XM_033484906.1
NW_022900911.1	Gnomon	CDS	7390112	7390248	.	+	0	Name=XP_033340797.1;ID=cds-XP_033340797.1;Dbxref=GeneID:117228874%2CGenbank:XP_033340797.1;Parent=rna-XM_033484906.1
NW_022900911.1	Gnomon	CDS	7390340	7390571	.	+	0	Name=XP_033340797.1;ID=cds-XP_033340797.1;Dbxref=GeneID:117228874%2CGenbank:XP_033340797.1;Parent=rna-XM_033484906.1
NW_022900911.1	Gnomon	CDS	7390651	7390810	.	+	0	Name=XP_033340797.1;ID=cds-XP_033340797.1;Dbxref=GeneID:117228874%2CGenbank:XP_033340797.1;Parent=rna-XM_033484906.1
NW_022900911.1	Gnomon	CDS	7378010	7378087	.	-	0	Name=XP_033340807.1;ID=cds-XP_033340807.1;Dbxref=GeneID:117228879%2CGenbank:XP_033340807.1;Note=The sequence of the model RefSeq protein was modified relative to this genomic sequence to represent the inferred CDS: substituted 4 bases at 4 genomic stop codons;Parent=rna-XM_033484916.1
NW_022900911.1	Gnomon	CDS	7377643	7377841	.	-	0	Name=XP_033340807.1;ID=cds-XP_033340807.1;Dbxref=GeneID:117228879%2CGenbank:XP_033340807.1;Note=The sequence of the model RefSeq protein was modified relative to this genomic sequence to represent the inferred CDS: substituted 4 bases at 4 genomic stop codons;Parent=rna-XM_033484916.1
NW_022900911.1	Gnomon	CDS	7375826	7375920	.	-	0	Name=XP_033340807.1;ID=cds-XP_033340807.1;Dbxref=GeneID:117228879%2CGenbank:XP_033340807.1;Note=The sequence of the model RefSeq protein was modified relative to this genomic sequence to represent the inferred CDS: substituted 4 bases at 4 genomic stop codons;Parent=rna-XM_033484916.1
NW_022900911.1	Gnomon	exon	7809027	7809348	.	-	.	ID=exon-XM_033484919.1-8;Dbxref=GeneID:117228883%2CGenbank:XM_033484919.1;Parent=rna-XM_033484919.1
NW_022900911.1	Gnomon	exon	7808712	7808951	.	-	.	ID=exon-XM_033484919.1-9;Dbxref=GeneID:117228883%2CGenbank:XM_033484919.1;Parent=rna-XM_033484919.1
NW_022900911.1	Gnomon	mRNA	8495857	8497027	.	+	.	Name=XM_033485003.1;ID=rna-XM_033485003.1;Dbxref=GeneID:117228916%2CGenbank:XM_033485003.1;Parent=gene-LOC117228916
NW_022900911.1	Gnomon	CDS	7365053	7365057	.	+	0	Name=XP_033340799.1;ID=cds-XP_033340799.1;Dbxref=GeneID:117228875%2CGenbank:XP_033340799.1;Parent=rna-XM_033484908.1
NW_022900911.1	Gnomon	CDS	7366219	7366364	.	+	0	Name=XP_033340799.1;ID=cds-XP_033340799.1;Dbxref=GeneID:117228875%2CGenbank:XP_033340799.1;Parent=rna-XM_033484908.1
NW_022900911.1	Gnomon	CDS	7366567	7366730	.	+	0	Name=XP_033340799.1;ID=cds-XP_033340799.1;Dbxref=GeneID:117228875%2CGenbank:XP_033340799.1;Parent=rna-XM_033484908.1
NW_022900911.1	Gnomon	CDS	7366932	7366964	.	+	0	Name=XP_033340799.1;ID=cds-XP_033340799.1;Dbxref=GeneID:117228875%2CGenbank:XP_033340799.1;Parent=rna-XM_033484908.1
NW_022900911.1	Gnomon	CDS	8356401	8356460	.	+	0	Name=XP_033340809.1;ID=cds-XP_033340809.1;Dbxref=GeneID:117228881%2CGenbank:XP_033340809.1;Parent=rna-XM_033484918.1
NW_022900911.1	Gnomon	CDS	8360385	8360534	.	+	0	Name=XP_033340809.1;ID=cds-XP_033340809.1;Dbxref=GeneID:117228881%2CGenbank:XP_033340809.1;Parent=rna-XM_033484918.1
NW_022900911.1	Gnomon	CDS	8360624	8360741	.	+	0	Name=XP_033340809.1;ID=cds-XP_033340809.1;Dbxref=GeneID:117228881%2CGenbank:XP_033340809.1;Parent=rna-XM_033484918.1
NW_022900911.1	Gnomon	CDS	8381212	8381550	.	+	0	Name=XP_033340809.1;ID=cds-XP_033340809.1;Dbxref=GeneID:117228881%2CGenbank:XP_033340809.1;Parent=rna-XM_033484918.1
NW_022900911.1	Gnomon	CDS	8382239	8382356	.	+	0	Name=XP_033340809.1;ID=cds-XP_033340809.1;Dbxref=GeneID:117228881%2CGenbank:XP_033340809.1;Parent=rna-XM_033484918.1
NW_022900911.1	Gnomon	CDS	8382881	8383004	.	+	0	Name=XP_033340809.1;ID=cds-XP_033340809.1;Dbxref=GeneID:117228881%2CGenbank:XP_033340809.1;Parent=rna-XM_033484918.1
NW_022900911.1	Gnomon	CDS	8384201	8384398	.	+	0	Name=XP_033340809.1;ID=cds-XP_033340809.1;Dbxref=GeneID:117228881%2CGenbank:XP_033340809.1;Parent=rna-XM_033484918.1
NW_022900911.1	Gnomon	CDS	2955705	2955742	.	+	0	Name=XP_033340559.1;ID=cds-XP_033340559.1;Dbxref=GeneID:117228717%2CGenbank:XP_033340559.1;Parent=rna-XM_033484668.1
NW_022900911.1	Gnomon	CDS	2955844	2955962	.	+	0	Name=XP_033340559.1;ID=cds-XP_033340559.1;Dbxref=GeneID:117228717%2CGenbank:XP_033340559.1;Parent=rna-XM_033484668.1
NW_022900911.1	Gnomon	CDS	2956044	2956179	.	+	0	Name=XP_033340559.1;ID=cds-XP_033340559.1;Dbxref=GeneID:117228717%2CGenbank:XP_033340559.1;Parent=rna-XM_033484668.1
NW_022900911.1	Gnomon	CDS	2956475	2956682	.	+	0	Name=XP_033340559.1;ID=cds-XP_033340559.1;Dbxref=GeneID:117228717%2CGenbank:XP_033340559.1;Parent=rna-XM_033484668.1
NW_022900911.1	Gnomon	CDS	2956821	2957177	.	+	0	Name=XP_033340559.1;ID=cds-XP_033340559.1;Dbxref=GeneID:117228717%2CGenbank:XP_033340559.1;Parent=rna-XM_033484668.1
NW_022900911.1	Gnomon	CDS	2957240	2957437	.	+	0	Name=XP_033340559.1;ID=cds-XP_033340559.1;Dbxref=GeneID:117228717%2CGenbank:XP_033340559.1;Parent=rna-XM_033484668.1
NW_022900911.1	Gnomon	CDS	2957586	2957724	.	+	0	Name=XP_033340559.1;ID=cds-XP_033340559.1;Dbxref=GeneID:117228717%2CGenbank:XP_033340559.1;Parent=rna-XM_033484668.1
NW_022900911.1	Gnomon	CDS	2957800	2958080	.	+	0	Name=XP_033340559.1;ID=cds-XP_033340559.1;Dbxref=GeneID:117228717%2CGenbank:XP_033340559.1;Parent=rna-XM_033484668.1
NW_022900911.1	Gnomon	CDS	2958159	2958173	.	+	0	Name=XP_033340559.1;ID=cds-XP_033340559.1;Dbxref=GeneID:117228717%2CGenbank:XP_033340559.1;Parent=rna-XM_033484668.1
NW_022900911.1	Gnomon	CDS	2958702	2958932	.	+	0	Name=XP_033340559.1;ID=cds-XP_033340559.1;Dbxref=GeneID:117228717%2CGenbank:XP_033340559.1;Parent=rna-XM_033484668.1
NW_022900911.1	Gnomon	CDS	2958993	2959180	.	+	0	Name=XP_033340559.1;ID=cds-XP_033340559.1;Dbxref=GeneID:117228717%2CGenbank:XP_033340559.1;Parent=rna-XM_033484668.1
NW_022900911.1	Gnomon	CDS	2959261	2959376	.	+	0	Name=XP_033340559.1;ID=cds-XP_033340559.1;Dbxref=GeneID:117228717%2CGenbank:XP_033340559.1;Parent=rna-XM_033484668.1
NW_022900911.1	Gnomon	CDS	2959446	2959588	.	+	0	Name=XP_033340559.1;ID=cds-XP_033340559.1;Dbxref=GeneID:117228717%2CGenbank:XP_033340559.1;Parent=rna-XM_033484668.1
NW_022900911.1	Gnomon	CDS	2959651	2959783	.	+	0	Name=XP_033340559.1;ID=cds-XP_033340559.1;Dbxref=GeneID:117228717%2CGenbank:XP_033340559.1;Parent=rna-XM_033484668.1
NW_022900911.1	Gnomon	CDS	2959858	2960000	.	+	0	Name=XP_033340559.1;ID=cds-XP_033340559.1;Dbxref=GeneID:117228717%2CGenbank:XP_033340559.1;Parent=rna-XM_033484668.1
NW_022900911.1	Gnomon	CDS	2960072	2960274	.	+	0	Name=XP_033340559.1;ID=cds-XP_033340559.1;Dbxref=GeneID:117228717%2CGenbank:XP_033340559.1;Parent=rna-XM_033484668.1
NW_022900911.1	Gnomon	CDS	2960353	2960490	.	+	0	Name=XP_033340559.1;ID=cds-XP_033340559.1;Dbxref=GeneID:117228717%2CGenbank:XP_033340559.1;Parent=rna-XM_033484668.1
NW_022900911.1	Gnomon	CDS	2960564	2960804	.	+	0	Name=XP_033340559.1;ID=cds-XP_033340559.1;Dbxref=GeneID:117228717%2CGenbank:XP_033340559.1;Parent=rna-XM_033484668.1
NW_022900911.1	Gnomon	CDS	2960887	2960994	.	+	0	Name=XP_033340559.1;ID=cds-XP_033340559.1;Dbxref=GeneID:117228717%2CGenbank:XP_033340559.1;Parent=rna-XM_033484668.1
NW_022900911.1	Gnomon	CDS	2961061	2961237	.	+	0	Name=XP_033340559.1;ID=cds-XP_033340559.1;Dbxref=GeneID:117228717%2CGenbank:XP_033340559.1;Parent=rna-XM_033484668.1
NW_022900911.1	Gnomon	exon	7796103	7797305	.	+	.	ID=exon-XR_004492423.1-4;Dbxref=GeneID:117228991%2CGenbank:XR_004492423.1;Parent=rna-XR_004492423.1
NW_022900911.1	Gnomon	exon	7790572	7790802	.	+	.	ID=exon-XR_004492423.1-1;Dbxref=GeneID:117228991%2CGenbank:XR_004492423.1;Parent=rna-XR_004492423.1
NW_022900911.1	Gnomon	exon	7791087	7791211	.	+	.	ID=exon-XR_004492423.1-2;Dbxref=GeneID:117228991%2CGenbank:XR_004492423.1;Parent=rna-XR_004492423.1
NW_022900911.1	Gnomon	exon	7791279	7791378	.	+	.	ID=exon-XR_004492423.1-3;Dbxref=GeneID:117228991%2CGenbank:XR_004492423.1;Parent=rna-XR_004492423.1
NW_022900911.1	Gnomon	exon	8673341	8673562	.	-	.	ID=exon-XM_033485056.1-3;Dbxref=GeneID:117228946%2CGenbank:XM_033485056.1;Note=The sequence of the model RefSeq transcript was modified relative to this genomic sequence to represent the inferred CDS: added 127 bases not found in genome assembly;Parent=rna-XM_033485056.1
NW_022900911.1	Gnomon	exon	8672060	8673231	.	-	.	ID=exon-XM_033485056.1-4;Dbxref=GeneID:117228946%2CGenbank:XM_033485056.1;Note=The sequence of the model RefSeq transcript was modified relative to this genomic sequence to represent the inferred CDS: added 127 bases not found in genome assembly;Parent=rna-XM_033485056.1
NW_022900911.1	Gnomon	exon	8673786	8674017	.	-	.	ID=exon-XM_033485056.1-1;Dbxref=GeneID:117228946%2CGenbank:XM_033485056.1;Note=The sequence of the model RefSeq transcript was modified relative to this genomic sequence to represent the inferred CDS: added 127 bases not found in genome assembly;Parent=rna-XM_033485056.1
NW_022900911.1	Gnomon	exon	8673634	8673688	.	-	.	ID=exon-XM_033485056.1-2;Dbxref=GeneID:117228946%2CGenbank:XM_033485056.1;Note=The sequence of the model RefSeq transcript was modified relative to this genomic sequence to represent the inferred CDS: added 127 bases not found in genome assembly;Parent=rna-XM_033485056.1
NW_022900911.1	Gnomon	exon	8671787	8671892	.	-	.	ID=exon-XM_033485056.1-5;Dbxref=GeneID:117228946%2CGenbank:XM_033485056.1;Note=The sequence of the model RefSeq transcript was modified relative to this genomic sequence to represent the inferred CDS: added 127 bases not found in genome assembly;Parent=rna-XM_033485056.1
NW_022900911.1	Gnomon	mRNA	5361314	5379275	.	+	.	Name=XM_033484891.1;ID=rna-XM_033484891.1;Dbxref=GeneID:117228865%2CGenbank:XM_033484891.1;Parent=gene-LOC117228865
NW_022900911.1	Gnomon	mRNA	7591666	7594377	.	+	.	Name=XM_033484901.1;ID=rna-XM_033484901.1;Dbxref=GeneID:117228871%2CGenbank:XM_033484901.1;Parent=gene-LOC117228871
NW_022900911.1	Gnomon	exon	455068	455206	.	+	.	ID=exon-XM_033485147.1-10;Dbxref=GeneID:117229010%2CGenbank:XM_033485147.1;Parent=rna-XM_033485147.1
NW_022900911.1	Gnomon	exon	455337	455763	.	+	.	ID=exon-XM_033485147.1-11;Dbxref=GeneID:117229010%2CGenbank:XM_033485147.1;Parent=rna-XM_033485147.1
NW_022900911.1	Gnomon	exon	1593689	1595335	.	+	.	ID=exon-XM_033484825.1-1;Dbxref=GeneID:117228820%2CGenbank:XM_033484825.1;Parent=rna-XM_033484825.1
NW_022900911.1	Gnomon	mRNA	883000	897699	.	-	.	Name=XM_033484798.1;ID=rna-XM_033484798.1;Dbxref=GeneID:117228796%2CGenbank:XM_033484798.1;Parent=gene-LOC117228796
NW_022900911.1	Gnomon	mRNA	248188	259489	.	-	.	Name=XM_033484808.1;ID=rna-XM_033484808.1;Dbxref=GeneID:117228804%2CGenbank:XM_033484808.1;Parent=gene-LOC117228804
NW_022900911.1	Gnomon	CDS	9720022	9720435	.	-	0	Name=XP_033340902.1;ID=cds-XP_033340902.1;Dbxref=GeneID:117228923%2CGenbank:XP_033340902.1;Parent=rna-XM_033485011.1
NW_022900911.1	Gnomon	CDS	7775847	7775944	.	-	0	Name=XP_033340892.1;ID=cds-XP_033340892.1;Dbxref=GeneID:117228914%2CGenbank:XP_033340892.1;Parent=rna-XM_033485001.1
NW_022900911.1	Gnomon	CDS	7775045	7775471	.	-	0	Name=XP_033340892.1;ID=cds-XP_033340892.1;Dbxref=GeneID:117228914%2CGenbank:XP_033340892.1;Parent=rna-XM_033485001.1
NW_022900911.1	Gnomon	CDS	7774936	7774965	.	-	0	Name=XP_033340892.1;ID=cds-XP_033340892.1;Dbxref=GeneID:117228914%2CGenbank:XP_033340892.1;Parent=rna-XM_033485001.1
NW_022900911.1	Gnomon	mRNA	8627442	8631035	.	-	.	Name=XM_033484652.1;ID=rna-XM_033484652.1;Dbxref=GeneID:117228708%2CGenbank:XM_033484652.1;Note=The sequence of the model RefSeq transcript was modified relative to this genomic sequence to represent the inferred CDS: added 128 bases not found in genome assembly;Parent=gene-LOC117228708
NW_022900911.1	Gnomon	mRNA	5129783	5132695	.	+	.	Name=XM_033485000.1;ID=rna-XM_033485000.1;Dbxref=GeneID:117228913%2CGenbank:XM_033485000.1;Parent=gene-LOC117228913
NW_022900911.1	Gnomon	CDS	8447080	8447124	.	+	0	Name=XP_033340652.1;ID=cds-XP_033340652.1;Dbxref=GeneID:117228774%2CGenbank:XP_033340652.1;Parent=rna-XM_033484761.1
NW_022900911.1	Gnomon	CDS	8447199	8447479	.	+	0	Name=XP_033340652.1;ID=cds-XP_033340652.1;Dbxref=GeneID:117228774%2CGenbank:XP_033340652.1;Parent=rna-XM_033484761.1
NW_022900911.1	Gnomon	CDS	8447575	8452803	.	+	0	Name=XP_033340652.1;ID=cds-XP_033340652.1;Dbxref=GeneID:117228774%2CGenbank:XP_033340652.1;Parent=rna-XM_033484761.1
NW_022900911.1	Gnomon	CDS	8452890	8453145	.	+	0	Name=XP_033340652.1;ID=cds-XP_033340652.1;Dbxref=GeneID:117228774%2CGenbank:XP_033340652.1;Parent=rna-XM_033484761.1
NW_022900911.1	Gnomon	CDS	8453221	8454390	.	+	0	Name=XP_033340652.1;ID=cds-XP_033340652.1;Dbxref=GeneID:117228774%2CGenbank:XP_033340652.1;Parent=rna-XM_033484761.1
NW_022900911.1	Gnomon	CDS	8454462	8454644	.	+	0	Name=XP_033340652.1;ID=cds-XP_033340652.1;Dbxref=GeneID:117228774%2CGenbank:XP_033340652.1;Parent=rna-XM_033484761.1
NW_022900911.1	Gnomon	CDS	8454729	8455050	.	+	0	Name=XP_033340652.1;ID=cds-XP_033340652.1;Dbxref=GeneID:117228774%2CGenbank:XP_033340652.1;Parent=rna-XM_033484761.1
NW_022900911.1	Gnomon	CDS	8455133	8455566	.	+	0	Name=XP_033340652.1;ID=cds-XP_033340652.1;Dbxref=GeneID:117228774%2CGenbank:XP_033340652.1;Parent=rna-XM_033484761.1
NW_022900911.1	Gnomon	CDS	8455634	8455903	.	+	0	Name=XP_033340652.1;ID=cds-XP_033340652.1;Dbxref=GeneID:117228774%2CGenbank:XP_033340652.1;Parent=rna-XM_033484761.1
NW_022900911.1	Gnomon	CDS	8455971	8456120	.	+	0	Name=XP_033340652.1;ID=cds-XP_033340652.1;Dbxref=GeneID:117228774%2CGenbank:XP_033340652.1;Parent=rna-XM_033484761.1
NW_022900911.1	Gnomon	CDS	2934158	2934183	.	+	0	Name=XP_033341002.1;ID=cds-XP_033341002.1;Dbxref=GeneID:117228999%2CGenbank:XP_033341002.1;Parent=rna-XM_033485111.1
NW_022900911.1	Gnomon	CDS	2934251	2934334	.	+	0	Name=XP_033341002.1;ID=cds-XP_033341002.1;Dbxref=GeneID:117228999%2CGenbank:XP_033341002.1;Parent=rna-XM_033485111.1
NW_022900911.1	Gnomon	CDS	2936052	2936343	.	+	0	Name=XP_033341002.1;ID=cds-XP_033341002.1;Dbxref=GeneID:117228999%2CGenbank:XP_033341002.1;Parent=rna-XM_033485111.1
NW_022900911.1	Gnomon	CDS	2936442	2936660	.	+	0	Name=XP_033341002.1;ID=cds-XP_033341002.1;Dbxref=GeneID:117228999%2CGenbank:XP_033341002.1;Parent=rna-XM_033485111.1
NW_022900911.1	Gnomon	CDS	2936778	2937089	.	+	0	Name=XP_033341002.1;ID=cds-XP_033341002.1;Dbxref=GeneID:117228999%2CGenbank:XP_033341002.1;Parent=rna-XM_033485111.1
NW_022900911.1	Gnomon	CDS	2937189	2937371	.	+	0	Name=XP_033341002.1;ID=cds-XP_033341002.1;Dbxref=GeneID:117228999%2CGenbank:XP_033341002.1;Parent=rna-XM_033485111.1
NW_022900911.1	cmsearch	rRNA	8038412	8038531	.	+	.	Name=XR_004492458.1;ID=rna-XR_004492458.1;Dbxref=GeneID:117229061%2CRFAM:RF00001%2CGenbank:XR_004492458.1;Parent=gene-LOC117229061
NW_022900911.1	Gnomon	exon	2548453	2548631	.	-	.	ID=exon-XM_033484751.1-4;Dbxref=GeneID:117228769%2CGenbank:XM_033484751.1;Parent=rna-XM_033484751.1
NW_022900911.1	Gnomon	exon	2548276	2548383	.	-	.	ID=exon-XM_033484751.1-5;Dbxref=GeneID:117228769%2CGenbank:XM_033484751.1;Parent=rna-XM_033484751.1
NW_022900911.1	Gnomon	exon	2548990	2549145	.	-	.	ID=exon-XM_033484751.1-2;Dbxref=GeneID:117228769%2CGenbank:XM_033484751.1;Parent=rna-XM_033484751.1
NW_022900911.1	Gnomon	mRNA	449722	455763	.	+	.	Name=XM_033485146.1;ID=rna-XM_033485146.1;Dbxref=GeneID:117229010%2CGenbank:XM_033485146.1;Parent=gene-LOC117229010
NW_022900911.1	Gnomon	exon	2548704	2548888	.	-	.	ID=exon-XM_033484751.1-3;Dbxref=GeneID:117228769%2CGenbank:XM_033484751.1;Parent=rna-XM_033484751.1
NW_022900911.1	Gnomon	exon	2549214	2549656	.	-	.	ID=exon-XM_033484751.1-1;Dbxref=GeneID:117228769%2CGenbank:XM_033484751.1;Parent=rna-XM_033484751.1
NW_022900911.1	Gnomon	exon	2547109	2547504	.	-	.	ID=exon-XM_033484751.1-8;Dbxref=GeneID:117228769%2CGenbank:XM_033484751.1;Parent=rna-XM_033484751.1
NW_022900911.1	Gnomon	exon	2548063	2548183	.	-	.	ID=exon-XM_033484751.1-6;Dbxref=GeneID:117228769%2CGenbank:XM_033484751.1;Parent=rna-XM_033484751.1
NW_022900911.1	Gnomon	exon	2547595	2547941	.	-	.	ID=exon-XM_033484751.1-7;Dbxref=GeneID:117228769%2CGenbank:XM_033484751.1;Parent=rna-XM_033484751.1
NW_022900911.1	Gnomon	exon	232583	232845	.	+	.	ID=exon-XM_033484667.1-1;Dbxref=GeneID:117228716%2CGenbank:XM_033484667.1;Parent=rna-XM_033484667.1
NW_022900911.1	Gnomon	CDS	7365728	7365756	.	+	0	Name=XP_033340798.1;ID=cds-XP_033340798.1;Dbxref=GeneID:117228875%2CGenbank:XP_033340798.1;Parent=rna-XM_033484907.1
NW_022900911.1	Gnomon	CDS	7366219	7366364	.	+	0	Name=XP_033340798.1;ID=cds-XP_033340798.1;Dbxref=GeneID:117228875%2CGenbank:XP_033340798.1;Parent=rna-XM_033484907.1
NW_022900911.1	Gnomon	CDS	7366567	7366730	.	+	0	Name=XP_033340798.1;ID=cds-XP_033340798.1;Dbxref=GeneID:117228875%2CGenbank:XP_033340798.1;Parent=rna-XM_033484907.1
NW_022900911.1	Gnomon	CDS	7366932	7366964	.	+	0	Name=XP_033340798.1;ID=cds-XP_033340798.1;Dbxref=GeneID:117228875%2CGenbank:XP_033340798.1;Parent=rna-XM_033484907.1
NW_022900911.1	Gnomon	exon	233515	233649	.	+	.	ID=exon-XM_033484667.1-4;Dbxref=GeneID:117228716%2CGenbank:XM_033484667.1;Parent=rna-XM_033484667.1
NW_022900911.1	Gnomon	exon	233729	234137	.	+	.	ID=exon-XM_033484667.1-5;Dbxref=GeneID:117228716%2CGenbank:XM_033484667.1;Parent=rna-XM_033484667.1
NW_022900911.1	Gnomon	exon	232959	233136	.	+	.	ID=exon-XM_033484667.1-2;Dbxref=GeneID:117228716%2CGenbank:XM_033484667.1;Parent=rna-XM_033484667.1
NW_022900911.1	Gnomon	exon	233209	233433	.	+	.	ID=exon-XM_033484667.1-3;Dbxref=GeneID:117228716%2CGenbank:XM_033484667.1;Parent=rna-XM_033484667.1
NW_022900911.1	Gnomon	CDS	8081928	8081960	.	-	0	Name=XP_033340808.1;ID=cds-XP_033340808.1;Dbxref=GeneID:117228880%2CGenbank:XP_033340808.1;Parent=rna-XM_033484917.1
NW_022900911.1	Gnomon	CDS	7919972	7920257	.	-	0	Name=XP_033340808.1;ID=cds-XP_033340808.1;Dbxref=GeneID:117228880%2CGenbank:XP_033340808.1;Parent=rna-XM_033484917.1
NW_022900911.1	Gnomon	CDS	7859685	7859787	.	-	0	Name=XP_033340808.1;ID=cds-XP_033340808.1;Dbxref=GeneID:117228880%2CGenbank:XP_033340808.1;Parent=rna-XM_033484917.1
NW_022900911.1	Gnomon	CDS	7854776	7854798	.	-	0	Name=XP_033340808.1;ID=cds-XP_033340808.1;Dbxref=GeneID:117228880%2CGenbank:XP_033340808.1;Parent=rna-XM_033484917.1
NW_022900911.1	Gnomon	CDS	7841551	7841706	.	-	0	Name=XP_033340808.1;ID=cds-XP_033340808.1;Dbxref=GeneID:117228880%2CGenbank:XP_033340808.1;Parent=rna-XM_033484917.1
NW_022900911.1	Gnomon	CDS	7835266	7835620	.	-	0	Name=XP_033340808.1;ID=cds-XP_033340808.1;Dbxref=GeneID:117228880%2CGenbank:XP_033340808.1;Parent=rna-XM_033484917.1
NW_022900911.1	Gnomon	CDS	7831266	7831659	.	-	0	Name=XP_033340808.1;ID=cds-XP_033340808.1;Dbxref=GeneID:117228880%2CGenbank:XP_033340808.1;Parent=rna-XM_033484917.1
NW_022900911.1	Gnomon	exon	8691612	8691849	.	-	.	ID=exon-XM_033485131.1-3;Dbxref=GeneID:117229007%2CGenbank:XM_033485131.1;Parent=rna-XM_033485131.1
NW_022900911.1	Gnomon	exon	8691324	8691518	.	-	.	ID=exon-XM_033485131.1-4;Dbxref=GeneID:117229007%2CGenbank:XM_033485131.1;Parent=rna-XM_033485131.1
NW_022900911.1	Gnomon	exon	8690584	8690987	.	-	.	ID=exon-XM_033485131.1-5;Dbxref=GeneID:117229007%2CGenbank:XM_033485131.1;Parent=rna-XM_033485131.1
NW_022900911.1	Gnomon	exon	8690360	8690505	.	-	.	ID=exon-XM_033485131.1-6;Dbxref=GeneID:117229007%2CGenbank:XM_033485131.1;Parent=rna-XM_033485131.1
NW_022900911.1	Gnomon	exon	8689828	8690216	.	-	.	ID=exon-XM_033485131.1-7;Dbxref=GeneID:117229007%2CGenbank:XM_033485131.1;Parent=rna-XM_033485131.1
NW_022900911.1	Gnomon	exon	8689264	8689633	.	-	.	ID=exon-XM_033485131.1-8;Dbxref=GeneID:117229007%2CGenbank:XM_033485131.1;Parent=rna-XM_033485131.1
NW_022900911.1	Gnomon	exon	8688860	8689196	.	-	.	ID=exon-XM_033485131.1-9;Dbxref=GeneID:117229007%2CGenbank:XM_033485131.1;Parent=rna-XM_033485131.1
NW_022900911.1	Gnomon	exon	8692596	8692765	.	-	.	ID=exon-XM_033485131.1-1;Dbxref=GeneID:117229007%2CGenbank:XM_033485131.1;Parent=rna-XM_033485131.1
NW_022900911.1	Gnomon	exon	8691957	8692180	.	-	.	ID=exon-XM_033485131.1-2;Dbxref=GeneID:117229007%2CGenbank:XM_033485131.1;Parent=rna-XM_033485131.1
NW_022900911.1	Gnomon	exon	1444338	1445715	.	-	.	ID=exon-XM_033484920.1-1;Dbxref=GeneID:117228885%2CGenbank:XM_033484920.1;Parent=rna-XM_033484920.1
NW_022900911.1	Gnomon	exon	1351661	1352038	.	-	.	ID=exon-XM_033484920.1-6;Dbxref=GeneID:117228885%2CGenbank:XM_033484920.1;Parent=rna-XM_033484920.1
NW_022900911.1	Gnomon	exon	1347645	1348102	.	-	.	ID=exon-XM_033484920.1-7;Dbxref=GeneID:117228885%2CGenbank:XM_033484920.1;Parent=rna-XM_033484920.1
NW_022900911.1	Gnomon	exon	1363131	1363433	.	-	.	ID=exon-XM_033484920.1-4;Dbxref=GeneID:117228885%2CGenbank:XM_033484920.1;Parent=rna-XM_033484920.1
NW_022900911.1	Gnomon	exon	1353275	1353826	.	-	.	ID=exon-XM_033484920.1-5;Dbxref=GeneID:117228885%2CGenbank:XM_033484920.1;Parent=rna-XM_033484920.1
NW_022900911.1	Gnomon	exon	1423328	1423598	.	-	.	ID=exon-XM_033484920.1-2;Dbxref=GeneID:117228885%2CGenbank:XM_033484920.1;Parent=rna-XM_033484920.1
NW_022900911.1	Gnomon	exon	1364075	1364217	.	-	.	ID=exon-XM_033484920.1-3;Dbxref=GeneID:117228885%2CGenbank:XM_033484920.1;Parent=rna-XM_033484920.1
NW_022900911.1	Gnomon	exon	2923225	2923436	.	+	.	ID=exon-XM_033485107.1-1;Dbxref=GeneID:117228996%2CGenbank:XM_033485107.1;Parent=rna-XM_033485107.1
NW_022900911.1	Gnomon	mRNA	5362567	5379275	.	+	.	Name=XM_033484892.1;ID=rna-XM_033484892.1;Dbxref=GeneID:117228865%2CGenbank:XM_033484892.1;Parent=gene-LOC117228865
NW_022900911.1	Gnomon	exon	2924227	2924604	.	+	.	ID=exon-XM_033485107.1-2;Dbxref=GeneID:117228996%2CGenbank:XM_033485107.1;Parent=rna-XM_033485107.1
NW_022900911.1	Gnomon	exon	2924676	2925824	.	+	.	ID=exon-XM_033485107.1-3;Dbxref=GeneID:117228996%2CGenbank:XM_033485107.1;Parent=rna-XM_033485107.1
NW_022900911.1	Gnomon	mRNA	7578452	7583297	.	+	.	Name=XM_033484902.1;ID=rna-XM_033484902.1;Dbxref=GeneID:117228872%2CGenbank:XM_033484902.1;Parent=gene-LOC117228872
NW_022900911.1	cmsearch	exon	7790927	7791046	.	-	.	ID=exon-XR_004492446.1-1;Dbxref=GeneID:117229047%2CRFAM:RF00001%2CGenbank:XR_004492446.1;Parent=rna-XR_004492446.1
NW_022900911.1	Gnomon	exon	7808346	7808636	.	-	.	ID=exon-XM_033484919.1-10;Dbxref=GeneID:117228883%2CGenbank:XM_033484919.1;Parent=rna-XM_033484919.1
NW_022900911.1	Gnomon	exon	7808065	7808283	.	-	.	ID=exon-XM_033484919.1-11;Dbxref=GeneID:117228883%2CGenbank:XM_033484919.1;Parent=rna-XM_033484919.1
NW_022900911.1	Gnomon	exon	7807805	7807995	.	-	.	ID=exon-XM_033484919.1-12;Dbxref=GeneID:117228883%2CGenbank:XM_033484919.1;Parent=rna-XM_033484919.1
NW_022900911.1	Gnomon	exon	8764538	8765135	.	-	.	ID=exon-XR_004492372.1-1;Dbxref=GeneID:117228808%2CGenbank:XR_004492372.1;Parent=rna-XR_004492372.1
NW_022900911.1	Gnomon	exon	8764018	8764454	.	-	.	ID=exon-XR_004492372.1-2;Dbxref=GeneID:117228808%2CGenbank:XR_004492372.1;Parent=rna-XR_004492372.1
NW_022900911.1	Gnomon	mRNA	8631335	8632537	.	+	.	Name=XM_033484653.1;ID=rna-XM_033484653.1;Dbxref=GeneID:117228709%2CGenbank:XM_033484653.1;Parent=gene-LOC117228709
NW_022900911.1	Gnomon	mRNA	8773255	8958095	.	-	.	Name=XM_033484893.1;ID=rna-XM_033484893.1;Dbxref=GeneID:117228866%2CGenbank:XM_033484893.1;Parent=gene-LOC117228866
NW_022900911.1	Gnomon	mRNA	7578449	7582433	.	+	.	Name=XM_033484903.1;ID=rna-XM_033484903.1;Dbxref=GeneID:117228872%2CGenbank:XM_033484903.1;Parent=gene-LOC117228872
NW_022900911.1	Gnomon	CDS	8486720	8486923	.	+	0	Name=XP_033340893.1;ID=cds-XP_033340893.1;Dbxref=GeneID:117228915%2CGenbank:XP_033340893.1;Parent=rna-XM_033485002.1
NW_022900911.1	Gnomon	CDS	8487035	8487181	.	+	0	Name=XP_033340893.1;ID=cds-XP_033340893.1;Dbxref=GeneID:117228915%2CGenbank:XP_033340893.1;Parent=rna-XM_033485002.1
NW_022900911.1	Gnomon	exon	8528073	8528329	.	+	.	ID=exon-XM_033484774.1-5;Dbxref=GeneID:117228781%2CGenbank:XM_033484774.1;Parent=rna-XM_033484774.1
NW_022900911.1	Gnomon	exon	8529174	8529471	.	+	.	ID=exon-XM_033484774.1-6;Dbxref=GeneID:117228781%2CGenbank:XM_033484774.1;Parent=rna-XM_033484774.1
NW_022900911.1	Gnomon	exon	8527117	8527228	.	+	.	ID=exon-XM_033484774.1-3;Dbxref=GeneID:117228781%2CGenbank:XM_033484774.1;Parent=rna-XM_033484774.1
NW_022900911.1	Gnomon	exon	8527340	8527520	.	+	.	ID=exon-XM_033484774.1-4;Dbxref=GeneID:117228781%2CGenbank:XM_033484774.1;Parent=rna-XM_033484774.1
NW_022900911.1	Gnomon	exon	8522970	8523206	.	+	.	ID=exon-XM_033484774.1-1;Dbxref=GeneID:117228781%2CGenbank:XM_033484774.1;Parent=rna-XM_033484774.1
NW_022900911.1	Gnomon	exon	8526342	8526498	.	+	.	ID=exon-XM_033484774.1-2;Dbxref=GeneID:117228781%2CGenbank:XM_033484774.1;Parent=rna-XM_033484774.1
NW_022900911.1	Gnomon	mRNA	7774936	7775944	.	-	.	Name=XM_033485001.1;ID=rna-XM_033485001.1;Dbxref=GeneID:117228914%2CGenbank:XM_033485001.1;Parent=gene-LOC117228914
NW_022900911.1	Gnomon	CDS	2934158	2934183	.	+	0	Name=XP_033341001.1;ID=cds-XP_033341001.1;Dbxref=GeneID:117228999%2CGenbank:XP_033341001.1;Parent=rna-XM_033485110.1
NW_022900911.1	Gnomon	CDS	2934251	2934334	.	+	0	Name=XP_033341001.1;ID=cds-XP_033341001.1;Dbxref=GeneID:117228999%2CGenbank:XP_033341001.1;Parent=rna-XM_033485110.1
NW_022900911.1	Gnomon	CDS	2936052	2936343	.	+	0	Name=XP_033341001.1;ID=cds-XP_033341001.1;Dbxref=GeneID:117228999%2CGenbank:XP_033341001.1;Parent=rna-XM_033485110.1
NW_022900911.1	Gnomon	CDS	2936442	2936660	.	+	0	Name=XP_033341001.1;ID=cds-XP_033341001.1;Dbxref=GeneID:117228999%2CGenbank:XP_033341001.1;Parent=rna-XM_033485110.1
NW_022900911.1	Gnomon	CDS	2936778	2937089	.	+	0	Name=XP_033341001.1;ID=cds-XP_033341001.1;Dbxref=GeneID:117228999%2CGenbank:XP_033341001.1;Parent=rna-XM_033485110.1
NW_022900911.1	Gnomon	CDS	2937189	2937371	.	+	0	Name=XP_033341001.1;ID=cds-XP_033341001.1;Dbxref=GeneID:117228999%2CGenbank:XP_033341001.1;Parent=rna-XM_033485110.1
NW_022900911.1	Gnomon	exon	2531747	2532529	.	-	.	ID=exon-XM_033485024.1-1;Dbxref=GeneID:117228935%2CGenbank:XM_033485024.1;Parent=rna-XM_033485024.1
NW_022900911.1	Gnomon	mRNA	883000	897693	.	-	.	Name=XM_033484799.1;ID=rna-XM_033484799.1;Dbxref=GeneID:117228796%2CGenbank:XM_033484799.1;Parent=gene-LOC117228796
NW_022900911.1	Gnomon	exon	2528865	2528930	.	-	.	ID=exon-XM_033485024.1-2;Dbxref=GeneID:117228935%2CGenbank:XM_033485024.1;Parent=rna-XM_033485024.1
NW_022900911.1	Gnomon	exon	2515184	2515240	.	-	.	ID=exon-XM_033485024.1-3;Dbxref=GeneID:117228935%2CGenbank:XM_033485024.1;Parent=rna-XM_033485024.1
NW_022900911.1	Gnomon	exon	2506926	2506970	.	-	.	ID=exon-XM_033485024.1-4;Dbxref=GeneID:117228935%2CGenbank:XM_033485024.1;Parent=rna-XM_033485024.1
NW_022900911.1	Gnomon	exon	2506552	2506834	.	-	.	ID=exon-XM_033485024.1-5;Dbxref=GeneID:117228935%2CGenbank:XM_033485024.1;Parent=rna-XM_033485024.1
NW_022900911.1	Gnomon	exon	2505934	2506145	.	-	.	ID=exon-XM_033485024.1-6;Dbxref=GeneID:117228935%2CGenbank:XM_033485024.1;Parent=rna-XM_033485024.1
NW_022900911.1	Gnomon	exon	2505615	2505843	.	-	.	ID=exon-XM_033485024.1-7;Dbxref=GeneID:117228935%2CGenbank:XM_033485024.1;Parent=rna-XM_033485024.1
NW_022900911.1	Gnomon	exon	2505135	2505395	.	-	.	ID=exon-XM_033485024.1-8;Dbxref=GeneID:117228935%2CGenbank:XM_033485024.1;Parent=rna-XM_033485024.1
NW_022900911.1	Gnomon	exon	2504547	2504728	.	-	.	ID=exon-XM_033485024.1-9;Dbxref=GeneID:117228935%2CGenbank:XM_033485024.1;Parent=rna-XM_033485024.1
NW_022900911.1	cmsearch	rRNA	7778400	7778519	.	-	.	Name=XR_004492459.1;ID=rna-XR_004492459.1;Dbxref=GeneID:117229062%2CRFAM:RF00001%2CGenbank:XR_004492459.1;Parent=gene-LOC117229062
NW_022900911.1	Gnomon	mRNA	449722	455763	.	+	.	Name=XM_033485147.1;ID=rna-XM_033485147.1;Dbxref=GeneID:117229010%2CGenbank:XM_033485147.1;Parent=gene-LOC117229010
NW_022900911.1	Gnomon	CDS	8447080	8447124	.	+	0	Name=XP_033340653.1;ID=cds-XP_033340653.1;Dbxref=GeneID:117228774%2CGenbank:XP_033340653.1;Parent=rna-XM_033484762.1
NW_022900911.1	Gnomon	CDS	8447199	8447479	.	+	0	Name=XP_033340653.1;ID=cds-XP_033340653.1;Dbxref=GeneID:117228774%2CGenbank:XP_033340653.1;Parent=rna-XM_033484762.1
NW_022900911.1	Gnomon	CDS	8447575	8452803	.	+	0	Name=XP_033340653.1;ID=cds-XP_033340653.1;Dbxref=GeneID:117228774%2CGenbank:XP_033340653.1;Parent=rna-XM_033484762.1
NW_022900911.1	Gnomon	CDS	8452890	8453145	.	+	0	Name=XP_033340653.1;ID=cds-XP_033340653.1;Dbxref=GeneID:117228774%2CGenbank:XP_033340653.1;Parent=rna-XM_033484762.1
NW_022900911.1	Gnomon	CDS	8453221	8454390	.	+	0	Name=XP_033340653.1;ID=cds-XP_033340653.1;Dbxref=GeneID:117228774%2CGenbank:XP_033340653.1;Parent=rna-XM_033484762.1
NW_022900911.1	Gnomon	CDS	8454462	8454644	.	+	0	Name=XP_033340653.1;ID=cds-XP_033340653.1;Dbxref=GeneID:117228774%2CGenbank:XP_033340653.1;Parent=rna-XM_033484762.1
NW_022900911.1	Gnomon	CDS	8454729	8455050	.	+	0	Name=XP_033340653.1;ID=cds-XP_033340653.1;Dbxref=GeneID:117228774%2CGenbank:XP_033340653.1;Parent=rna-XM_033484762.1
NW_022900911.1	Gnomon	CDS	8455133	8455290	.	+	0	Name=XP_033340653.1;ID=cds-XP_033340653.1;Dbxref=GeneID:117228774%2CGenbank:XP_033340653.1;Parent=rna-XM_033484762.1
NW_022900911.1	Gnomon	CDS	8456145	8456420	.	+	0	Name=XP_033340653.1;ID=cds-XP_033340653.1;Dbxref=GeneID:117228774%2CGenbank:XP_033340653.1;Parent=rna-XM_033484762.1
NW_022900911.1	Gnomon	CDS	8456488	8456757	.	+	0	Name=XP_033340653.1;ID=cds-XP_033340653.1;Dbxref=GeneID:117228774%2CGenbank:XP_033340653.1;Parent=rna-XM_033484762.1
NW_022900911.1	Gnomon	CDS	8456825	8456974	.	+	0	Name=XP_033340653.1;ID=cds-XP_033340653.1;Dbxref=GeneID:117228774%2CGenbank:XP_033340653.1;Parent=rna-XM_033484762.1
NW_022900911.1	Gnomon	CDS	2665991	2666169	.	+	0	Name=XP_033340851.1;ID=cds-XP_033340851.1;Dbxref=GeneID:117228888%2CGenbank:XP_033340851.1;Parent=rna-XM_033484960.1
NW_022900911.1	Gnomon	CDS	2672464	2672573	.	+	0	Name=XP_033340851.1;ID=cds-XP_033340851.1;Dbxref=GeneID:117228888%2CGenbank:XP_033340851.1;Parent=rna-XM_033484960.1
NW_022900911.1	Gnomon	CDS	2672651	2672862	.	+	0	Name=XP_033340851.1;ID=cds-XP_033340851.1;Dbxref=GeneID:117228888%2CGenbank:XP_033340851.1;Parent=rna-XM_033484960.1
NW_022900911.1	Gnomon	CDS	2672948	2673136	.	+	0	Name=XP_033340851.1;ID=cds-XP_033340851.1;Dbxref=GeneID:117228888%2CGenbank:XP_033340851.1;Parent=rna-XM_033484960.1
NW_022900911.1	Gnomon	CDS	2673225	2673368	.	+	0	Name=XP_033340851.1;ID=cds-XP_033340851.1;Dbxref=GeneID:117228888%2CGenbank:XP_033340851.1;Parent=rna-XM_033484960.1
NW_022900911.1	Gnomon	CDS	2674342	2674438	.	+	0	Name=XP_033340851.1;ID=cds-XP_033340851.1;Dbxref=GeneID:117228888%2CGenbank:XP_033340851.1;Parent=rna-XM_033484960.1
NW_022900911.1	Gnomon	CDS	2681092	2681256	.	+	0	Name=XP_033340851.1;ID=cds-XP_033340851.1;Dbxref=GeneID:117228888%2CGenbank:XP_033340851.1;Parent=rna-XM_033484960.1
NW_022900911.1	Gnomon	CDS	2804722	2805582	.	+	0	Name=XP_033340851.1;ID=cds-XP_033340851.1;Dbxref=GeneID:117228888%2CGenbank:XP_033340851.1;Parent=rna-XM_033484960.1
NW_022900911.1	Gnomon	CDS	2842939	2843210	.	+	0	Name=XP_033340851.1;ID=cds-XP_033340851.1;Dbxref=GeneID:117228888%2CGenbank:XP_033340851.1;Parent=rna-XM_033484960.1
NW_022900911.1	Gnomon	CDS	2843785	2847432	.	+	0	Name=XP_033340851.1;ID=cds-XP_033340851.1;Dbxref=GeneID:117228888%2CGenbank:XP_033340851.1;Parent=rna-XM_033484960.1
NW_022900911.1	Gnomon	mRNA	1661944	1663614	.	+	.	Name=XM_033485099.1;ID=rna-XM_033485099.1;Dbxref=GeneID:117228985%2CGenbank:XM_033485099.1;Parent=gene-LOC117228985
NW_022900911.1	Gnomon	exon	8690360	8690505	.	-	.	ID=exon-XM_033485129.1-6;Dbxref=GeneID:117229007%2CGenbank:XM_033485129.1;Parent=rna-XM_033485129.1
NW_022900911.1	Gnomon	exon	8689828	8690216	.	-	.	ID=exon-XM_033485129.1-7;Dbxref=GeneID:117229007%2CGenbank:XM_033485129.1;Parent=rna-XM_033485129.1
NW_022900911.1	Gnomon	exon	8384201	8384922	.	+	.	ID=exon-XM_033484918.1-9;Dbxref=GeneID:117228881%2CGenbank:XM_033484918.1;Parent=rna-XM_033484918.1
NW_022900911.1	Gnomon	exon	8689264	8689633	.	-	.	ID=exon-XM_033485129.1-8;Dbxref=GeneID:117229007%2CGenbank:XM_033485129.1;Parent=rna-XM_033485129.1
NW_022900911.1	Gnomon	exon	8688860	8689196	.	-	.	ID=exon-XM_033485129.1-9;Dbxref=GeneID:117229007%2CGenbank:XM_033485129.1;Parent=rna-XM_033485129.1
NW_022900911.1	Gnomon	exon	8691957	8692180	.	-	.	ID=exon-XM_033485129.1-2;Dbxref=GeneID:117229007%2CGenbank:XM_033485129.1;Parent=rna-XM_033485129.1
NW_022900911.1	Gnomon	exon	8691612	8691849	.	-	.	ID=exon-XM_033485129.1-3;Dbxref=GeneID:117229007%2CGenbank:XM_033485129.1;Parent=rna-XM_033485129.1
NW_022900911.1	Gnomon	exon	8691324	8691518	.	-	.	ID=exon-XM_033485129.1-4;Dbxref=GeneID:117229007%2CGenbank:XM_033485129.1;Parent=rna-XM_033485129.1
NW_022900911.1	Gnomon	exon	8690584	8690987	.	-	.	ID=exon-XM_033485129.1-5;Dbxref=GeneID:117229007%2CGenbank:XM_033485129.1;Parent=rna-XM_033485129.1
NW_022900911.1	Gnomon	exon	8692772	8692979	.	-	.	ID=exon-XM_033485129.1-1;Dbxref=GeneID:117229007%2CGenbank:XM_033485129.1;Parent=rna-XM_033485129.1
NW_022900911.1	Gnomon	CDS	5830080	5830271	.	+	0	Name=XP_033340997.1;ID=cds-XP_033340997.1;Dbxref=GeneID:117228995%2CGenbank:XP_033340997.1;Parent=rna-XM_033485106.1
NW_022900911.1	Gnomon	CDS	5831256	5831396	.	+	0	Name=XP_033340997.1;ID=cds-XP_033340997.1;Dbxref=GeneID:117228995%2CGenbank:XP_033340997.1;Parent=rna-XM_033485106.1
NW_022900911.1	Gnomon	CDS	5831532	5831691	.	+	0	Name=XP_033340997.1;ID=cds-XP_033340997.1;Dbxref=GeneID:117228995%2CGenbank:XP_033340997.1;Parent=rna-XM_033485106.1
NW_022900911.1	Gnomon	CDS	5832345	5832530	.	+	0	Name=XP_033340997.1;ID=cds-XP_033340997.1;Dbxref=GeneID:117228995%2CGenbank:XP_033340997.1;Parent=rna-XM_033485106.1
NW_022900911.1	Gnomon	CDS	5832901	5833112	.	+	0	Name=XP_033340997.1;ID=cds-XP_033340997.1;Dbxref=GeneID:117228995%2CGenbank:XP_033340997.1;Parent=rna-XM_033485106.1
NW_022900911.1	Gnomon	CDS	5833235	5833385	.	+	0	Name=XP_033340997.1;ID=cds-XP_033340997.1;Dbxref=GeneID:117228995%2CGenbank:XP_033340997.1;Parent=rna-XM_033485106.1
NW_022900911.1	Gnomon	CDS	5833472	5833572	.	+	0	Name=XP_033340997.1;ID=cds-XP_033340997.1;Dbxref=GeneID:117228995%2CGenbank:XP_033340997.1;Parent=rna-XM_033485106.1
NW_022900911.1	Gnomon	CDS	5837916	5838063	.	+	0	Name=XP_033340997.1;ID=cds-XP_033340997.1;Dbxref=GeneID:117228995%2CGenbank:XP_033340997.1;Parent=rna-XM_033485106.1
NW_022900911.1	Gnomon	CDS	5838134	5838266	.	+	0	Name=XP_033340997.1;ID=cds-XP_033340997.1;Dbxref=GeneID:117228995%2CGenbank:XP_033340997.1;Parent=rna-XM_033485106.1
NW_022900911.1	Gnomon	CDS	5838667	5838859	.	+	0	Name=XP_033340997.1;ID=cds-XP_033340997.1;Dbxref=GeneID:117228995%2CGenbank:XP_033340997.1;Parent=rna-XM_033485106.1
NW_022900911.1	Gnomon	CDS	7622492	7622639	.	+	0	Name=XP_033340611.1;ID=cds-XP_033340611.1;Dbxref=GeneID:117228749%2CGenbank:XP_033340611.1;Parent=rna-XM_033484720.1
NW_022900911.1	Gnomon	CDS	7622810	7623036	.	+	0	Name=XP_033340611.1;ID=cds-XP_033340611.1;Dbxref=GeneID:117228749%2CGenbank:XP_033340611.1;Parent=rna-XM_033484720.1
NW_022900911.1	Gnomon	CDS	7623112	7623306	.	+	0	Name=XP_033340611.1;ID=cds-XP_033340611.1;Dbxref=GeneID:117228749%2CGenbank:XP_033340611.1;Parent=rna-XM_033484720.1
NW_022900911.1	Gnomon	CDS	7623444	7623719	.	+	0	Name=XP_033340611.1;ID=cds-XP_033340611.1;Dbxref=GeneID:117228749%2CGenbank:XP_033340611.1;Parent=rna-XM_033484720.1
NW_022900911.1	Gnomon	CDS	7623787	7624470	.	+	0	Name=XP_033340611.1;ID=cds-XP_033340611.1;Dbxref=GeneID:117228749%2CGenbank:XP_033340611.1;Parent=rna-XM_033484720.1
NW_022900911.1	Gnomon	CDS	6978631	6978653	.	-	0	Name=XP_033340757.1;ID=cds-XP_033340757.1;Dbxref=GeneID:117228849%2CGenbank:XP_033340757.1;Parent=rna-XM_033484866.1
NW_022900911.1	Gnomon	CDS	6969874	6970045	.	-	0	Name=XP_033340757.1;ID=cds-XP_033340757.1;Dbxref=GeneID:117228849%2CGenbank:XP_033340757.1;Parent=rna-XM_033484866.1
NW_022900911.1	Gnomon	CDS	6950997	6951126	.	-	0	Name=XP_033340757.1;ID=cds-XP_033340757.1;Dbxref=GeneID:117228849%2CGenbank:XP_033340757.1;Parent=rna-XM_033484866.1
NW_022900911.1	Gnomon	CDS	6923961	6924199	.	-	0	Name=XP_033340757.1;ID=cds-XP_033340757.1;Dbxref=GeneID:117228849%2CGenbank:XP_033340757.1;Parent=rna-XM_033484866.1
NW_022900911.1	Gnomon	CDS	6916088	6916219	.	-	0	Name=XP_033340757.1;ID=cds-XP_033340757.1;Dbxref=GeneID:117228849%2CGenbank:XP_033340757.1;Parent=rna-XM_033484866.1
NW_022900911.1	Gnomon	CDS	6915903	6916010	.	-	0	Name=XP_033340757.1;ID=cds-XP_033340757.1;Dbxref=GeneID:117228849%2CGenbank:XP_033340757.1;Parent=rna-XM_033484866.1
NW_022900911.1	Gnomon	CDS	6914447	6914704	.	-	0	Name=XP_033340757.1;ID=cds-XP_033340757.1;Dbxref=GeneID:117228849%2CGenbank:XP_033340757.1;Parent=rna-XM_033484866.1
NW_022900911.1	Gnomon	CDS	6911792	6912050	.	-	0	Name=XP_033340757.1;ID=cds-XP_033340757.1;Dbxref=GeneID:117228849%2CGenbank:XP_033340757.1;Parent=rna-XM_033484866.1
NW_022900911.1	Gnomon	CDS	6904901	6905988	.	-	0	Name=XP_033340757.1;ID=cds-XP_033340757.1;Dbxref=GeneID:117228849%2CGenbank:XP_033340757.1;Parent=rna-XM_033484866.1
NW_022900911.1	Gnomon	mRNA	10044126	10053098	.	-	.	Name=XM_033485193.1;ID=rna-XM_033485193.1;Dbxref=GeneID:117229037%2CGenbank:XM_033485193.1;Parent=gene-LOC117229037
NW_022900911.1	Gnomon	exon	896388	897693	.	-	.	ID=exon-XM_033484799.1-1;Dbxref=GeneID:117228796%2CGenbank:XM_033484799.1;Parent=rna-XM_033484799.1
NW_022900911.1	Gnomon	mRNA	2933584	2937800	.	+	.	Name=XM_033485109.1;ID=rna-XM_033485109.1;Dbxref=GeneID:117228999%2CGenbank:XM_033485109.1;Parent=gene-LOC117228999
NW_022900911.1	Gnomon	exon	887107	887269	.	-	.	ID=exon-XM_033484799.1-4;Dbxref=GeneID:117228796%2CGenbank:XM_033484799.1;Parent=rna-XM_033484799.1
NW_022900911.1	Gnomon	exon	883000	885358	.	-	.	ID=exon-XM_033484799.1-5;Dbxref=GeneID:117228796%2CGenbank:XM_033484799.1;Parent=rna-XM_033484799.1
NW_022900911.1	Gnomon	exon	891445	891575	.	-	.	ID=exon-XM_033484799.1-2;Dbxref=GeneID:117228796%2CGenbank:XM_033484799.1;Parent=rna-XM_033484799.1
NW_022900911.1	Gnomon	exon	890407	890555	.	-	.	ID=exon-XM_033484799.1-3;Dbxref=GeneID:117228796%2CGenbank:XM_033484799.1;Parent=rna-XM_033484799.1
NW_022900911.1	Gnomon	exon	2547109	2547504	.	-	.	ID=exon-XM_033484752.1-9;Dbxref=GeneID:117228769%2CGenbank:XM_033484752.1;Parent=rna-XM_033484752.1
NW_022900911.1	Gnomon	exon	2548453	2548631	.	-	.	ID=exon-XM_033484752.1-5;Dbxref=GeneID:117228769%2CGenbank:XM_033484752.1;Parent=rna-XM_033484752.1
NW_022900911.1	Gnomon	exon	2548276	2548383	.	-	.	ID=exon-XM_033484752.1-6;Dbxref=GeneID:117228769%2CGenbank:XM_033484752.1;Parent=rna-XM_033484752.1
NW_022900911.1	Gnomon	exon	2548063	2548183	.	-	.	ID=exon-XM_033484752.1-7;Dbxref=GeneID:117228769%2CGenbank:XM_033484752.1;Parent=rna-XM_033484752.1
NW_022900911.1	Gnomon	exon	2547595	2547941	.	-	.	ID=exon-XM_033484752.1-8;Dbxref=GeneID:117228769%2CGenbank:XM_033484752.1;Parent=rna-XM_033484752.1
NW_022900911.1	Gnomon	exon	2549463	2549656	.	-	.	ID=exon-XM_033484752.1-1;Dbxref=GeneID:117228769%2CGenbank:XM_033484752.1;Parent=rna-XM_033484752.1
NW_022900911.1	Gnomon	exon	2549214	2549307	.	-	.	ID=exon-XM_033484752.1-2;Dbxref=GeneID:117228769%2CGenbank:XM_033484752.1;Parent=rna-XM_033484752.1
NW_022900911.1	Gnomon	exon	2548990	2549145	.	-	.	ID=exon-XM_033484752.1-3;Dbxref=GeneID:117228769%2CGenbank:XM_033484752.1;Parent=rna-XM_033484752.1
NW_022900911.1	Gnomon	exon	2548704	2548888	.	-	.	ID=exon-XM_033484752.1-4;Dbxref=GeneID:117228769%2CGenbank:XM_033484752.1;Parent=rna-XM_033484752.1
NW_022900911.1	Gnomon	exon	2500260	2500351	.	-	.	ID=exon-XM_033485029.1-12;Dbxref=GeneID:117228935%2CGenbank:XM_033485029.1;Parent=rna-XM_033485029.1
NW_022900911.1	Gnomon	exon	2499489	2499562	.	-	.	ID=exon-XM_033485029.1-13;Dbxref=GeneID:117228935%2CGenbank:XM_033485029.1;Parent=rna-XM_033485029.1
NW_022900911.1	Gnomon	exon	2497539	2498423	.	-	.	ID=exon-XM_033485029.1-14;Dbxref=GeneID:117228935%2CGenbank:XM_033485029.1;Parent=rna-XM_033485029.1
NW_022900911.1	Gnomon	exon	2486949	2487101	.	-	.	ID=exon-XM_033485029.1-15;Dbxref=GeneID:117228935%2CGenbank:XM_033485029.1;Parent=rna-XM_033485029.1
NW_022900911.1	Gnomon	exon	2501538	2501723	.	-	.	ID=exon-XM_033485029.1-10;Dbxref=GeneID:117228935%2CGenbank:XM_033485029.1;Parent=rna-XM_033485029.1
NW_022900911.1	Gnomon	exon	2501310	2501413	.	-	.	ID=exon-XM_033485029.1-11;Dbxref=GeneID:117228935%2CGenbank:XM_033485029.1;Parent=rna-XM_033485029.1
NW_022900911.1	Gnomon	exon	2478941	2479154	.	-	.	ID=exon-XM_033485029.1-16;Dbxref=GeneID:117228935%2CGenbank:XM_033485029.1;Parent=rna-XM_033485029.1
NW_022900911.1	Gnomon	exon	2478038	2478258	.	-	.	ID=exon-XM_033485029.1-17;Dbxref=GeneID:117228935%2CGenbank:XM_033485029.1;Parent=rna-XM_033485029.1
NW_022900911.1	Gnomon	exon	2477638	2477955	.	-	.	ID=exon-XM_033485029.1-18;Dbxref=GeneID:117228935%2CGenbank:XM_033485029.1;Parent=rna-XM_033485029.1
NW_022900911.1	Gnomon	exon	2477124	2477423	.	-	.	ID=exon-XM_033485029.1-19;Dbxref=GeneID:117228935%2CGenbank:XM_033485029.1;Parent=rna-XM_033485029.1
NW_022900911.1	Gnomon	exon	2475881	2477018	.	-	.	ID=exon-XM_033485029.1-20;Dbxref=GeneID:117228935%2CGenbank:XM_033485029.1;Parent=rna-XM_033485029.1
NW_022900911.1	Gnomon	mRNA	8386692	8408585	.	+	.	Name=XM_033484854.1;ID=rna-XM_033484854.1;Dbxref=GeneID:117228843%2CGenbank:XM_033484854.1;Parent=gene-LOC117228843
NW_022900911.1	Gnomon	CDS	2581913	2582119	.	+	0	Name=XP_033340850.1;ID=cds-XP_033340850.1;Dbxref=GeneID:117228886%2CGenbank:XP_033340850.1;Parent=rna-XM_033484959.1
NW_022900911.1	Gnomon	CDS	2584135	2584278	.	+	0	Name=XP_033340850.1;ID=cds-XP_033340850.1;Dbxref=GeneID:117228886%2CGenbank:XP_033340850.1;Parent=rna-XM_033484959.1
NW_022900911.1	Gnomon	CDS	2585232	2585388	.	+	0	Name=XP_033340850.1;ID=cds-XP_033340850.1;Dbxref=GeneID:117228886%2CGenbank:XP_033340850.1;Parent=rna-XM_033484959.1
NW_022900911.1	Gnomon	CDS	2586266	2586492	.	+	0	Name=XP_033340850.1;ID=cds-XP_033340850.1;Dbxref=GeneID:117228886%2CGenbank:XP_033340850.1;Parent=rna-XM_033484959.1
NW_022900911.1	Gnomon	CDS	2587195	2587258	.	+	0	Name=XP_033340850.1;ID=cds-XP_033340850.1;Dbxref=GeneID:117228886%2CGenbank:XP_033340850.1;Parent=rna-XM_033484959.1
NW_022900911.1	Gnomon	CDS	2587679	2587777	.	+	0	Name=XP_033340850.1;ID=cds-XP_033340850.1;Dbxref=GeneID:117228886%2CGenbank:XP_033340850.1;Parent=rna-XM_033484959.1
NW_022900911.1	Gnomon	CDS	2592310	2592413	.	+	0	Name=XP_033340850.1;ID=cds-XP_033340850.1;Dbxref=GeneID:117228886%2CGenbank:XP_033340850.1;Parent=rna-XM_033484959.1
NW_022900911.1	Gnomon	CDS	2594493	2594630	.	+	0	Name=XP_033340850.1;ID=cds-XP_033340850.1;Dbxref=GeneID:117228886%2CGenbank:XP_033340850.1;Parent=rna-XM_033484959.1
NW_022900911.1	Gnomon	CDS	2595857	2596126	.	+	0	Name=XP_033340850.1;ID=cds-XP_033340850.1;Dbxref=GeneID:117228886%2CGenbank:XP_033340850.1;Parent=rna-XM_033484959.1
NW_022900911.1	Gnomon	CDS	2601472	2601642	.	+	0	Name=XP_033340850.1;ID=cds-XP_033340850.1;Dbxref=GeneID:117228886%2CGenbank:XP_033340850.1;Parent=rna-XM_033484959.1
NW_022900911.1	Gnomon	CDS	2607960	2608139	.	+	0	Name=XP_033340850.1;ID=cds-XP_033340850.1;Dbxref=GeneID:117228886%2CGenbank:XP_033340850.1;Parent=rna-XM_033484959.1
NW_022900911.1	Gnomon	CDS	2608673	2609088	.	+	0	Name=XP_033340850.1;ID=cds-XP_033340850.1;Dbxref=GeneID:117228886%2CGenbank:XP_033340850.1;Parent=rna-XM_033484959.1
NW_022900911.1	Gnomon	CDS	2609657	2609774	.	+	0	Name=XP_033340850.1;ID=cds-XP_033340850.1;Dbxref=GeneID:117228886%2CGenbank:XP_033340850.1;Parent=rna-XM_033484959.1
NW_022900911.1	Gnomon	CDS	2612893	2613156	.	+	0	Name=XP_033340850.1;ID=cds-XP_033340850.1;Dbxref=GeneID:117228886%2CGenbank:XP_033340850.1;Parent=rna-XM_033484959.1
NW_022900911.1	Gnomon	CDS	2618163	2618372	.	+	0	Name=XP_033340850.1;ID=cds-XP_033340850.1;Dbxref=GeneID:117228886%2CGenbank:XP_033340850.1;Parent=rna-XM_033484959.1
NW_022900911.1	Gnomon	CDS	2625222	2625595	.	+	0	Name=XP_033340850.1;ID=cds-XP_033340850.1;Dbxref=GeneID:117228886%2CGenbank:XP_033340850.1;Parent=rna-XM_033484959.1
NW_022900911.1	Gnomon	CDS	2626918	2627146	.	+	0	Name=XP_033340850.1;ID=cds-XP_033340850.1;Dbxref=GeneID:117228886%2CGenbank:XP_033340850.1;Parent=rna-XM_033484959.1
NW_022900911.1	Gnomon	CDS	2627883	2628166	.	+	0	Name=XP_033340850.1;ID=cds-XP_033340850.1;Dbxref=GeneID:117228886%2CGenbank:XP_033340850.1;Parent=rna-XM_033484959.1
NW_022900911.1	Gnomon	CDS	2628987	2629065	.	+	0	Name=XP_033340850.1;ID=cds-XP_033340850.1;Dbxref=GeneID:117228886%2CGenbank:XP_033340850.1;Parent=rna-XM_033484959.1
NW_022900911.1	Gnomon	CDS	2630690	2631419	.	+	0	Name=XP_033340850.1;ID=cds-XP_033340850.1;Dbxref=GeneID:117228886%2CGenbank:XP_033340850.1;Parent=rna-XM_033484959.1
NW_022900911.1	Gnomon	CDS	2632377	2632738	.	+	0	Name=XP_033340850.1;ID=cds-XP_033340850.1;Dbxref=GeneID:117228886%2CGenbank:XP_033340850.1;Parent=rna-XM_033484959.1
NW_022900911.1	Gnomon	CDS	2632878	2633273	.	+	0	Name=XP_033340850.1;ID=cds-XP_033340850.1;Dbxref=GeneID:117228886%2CGenbank:XP_033340850.1;Parent=rna-XM_033484959.1
NW_022900911.1	Gnomon	CDS	2633861	2634205	.	+	0	Name=XP_033340850.1;ID=cds-XP_033340850.1;Dbxref=GeneID:117228886%2CGenbank:XP_033340850.1;Parent=rna-XM_033484959.1
NW_022900911.1	Gnomon	CDS	2635736	2635999	.	+	0	Name=XP_033340850.1;ID=cds-XP_033340850.1;Dbxref=GeneID:117228886%2CGenbank:XP_033340850.1;Parent=rna-XM_033484959.1
NW_022900911.1	Gnomon	exon	2475881	2477018	.	-	.	ID=exon-XM_033485036.1-20;Dbxref=GeneID:117228935%2CGenbank:XM_033485036.1;Parent=rna-XM_033485036.1
NW_022900911.1	Gnomon	exon	2986558	2986764	.	+	.	ID=exon-XM_033485177.1-1;Dbxref=GeneID:117229029%2CGenbank:XM_033485177.1;Parent=rna-XM_033485177.1
NW_022900911.1	Gnomon	exon	2986999	2987105	.	+	.	ID=exon-XM_033485177.1-2;Dbxref=GeneID:117229029%2CGenbank:XM_033485177.1;Parent=rna-XM_033485177.1
NW_022900911.1	Gnomon	exon	2987174	2987286	.	+	.	ID=exon-XM_033485177.1-3;Dbxref=GeneID:117229029%2CGenbank:XM_033485177.1;Parent=rna-XM_033485177.1
NW_022900911.1	Gnomon	exon	2987358	2987721	.	+	.	ID=exon-XM_033485177.1-4;Dbxref=GeneID:117229029%2CGenbank:XM_033485177.1;Parent=rna-XM_033485177.1
NW_022900911.1	Gnomon	exon	2987929	2991574	.	+	.	ID=exon-XM_033485177.1-5;Dbxref=GeneID:117229029%2CGenbank:XM_033485177.1;Parent=rna-XM_033485177.1
NW_022900911.1	Gnomon	exon	2991646	2992052	.	+	.	ID=exon-XM_033485177.1-6;Dbxref=GeneID:117229029%2CGenbank:XM_033485177.1;Parent=rna-XM_033485177.1
NW_022900911.1	Gnomon	mRNA	5103624	5105219	.	-	.	Name=XM_033484855.1;ID=rna-XM_033484855.1;Dbxref=GeneID:117228844%2CGenbank:XM_033484855.1;Parent=gene-LOC117228844
NW_022900911.1	Gnomon	exon	2478941	2479154	.	-	.	ID=exon-XM_033485036.1-16;Dbxref=GeneID:117228935%2CGenbank:XM_033485036.1;Parent=rna-XM_033485036.1
NW_022900911.1	Gnomon	exon	2478038	2478258	.	-	.	ID=exon-XM_033485036.1-17;Dbxref=GeneID:117228935%2CGenbank:XM_033485036.1;Parent=rna-XM_033485036.1
NW_022900911.1	Gnomon	exon	2477638	2477955	.	-	.	ID=exon-XM_033485036.1-18;Dbxref=GeneID:117228935%2CGenbank:XM_033485036.1;Parent=rna-XM_033485036.1
NW_022900911.1	Gnomon	exon	2477124	2477423	.	-	.	ID=exon-XM_033485036.1-19;Dbxref=GeneID:117228935%2CGenbank:XM_033485036.1;Parent=rna-XM_033485036.1
NW_022900911.1	Gnomon	exon	2501310	2501413	.	-	.	ID=exon-XM_033485036.1-12;Dbxref=GeneID:117228935%2CGenbank:XM_033485036.1;Parent=rna-XM_033485036.1
NW_022900911.1	Gnomon	exon	2500260	2500351	.	-	.	ID=exon-XM_033485036.1-13;Dbxref=GeneID:117228935%2CGenbank:XM_033485036.1;Parent=rna-XM_033485036.1
NW_022900911.1	Gnomon	exon	2499489	2499562	.	-	.	ID=exon-XM_033485036.1-14;Dbxref=GeneID:117228935%2CGenbank:XM_033485036.1;Parent=rna-XM_033485036.1
NW_022900911.1	Gnomon	exon	2486949	2487101	.	-	.	ID=exon-XM_033485036.1-15;Dbxref=GeneID:117228935%2CGenbank:XM_033485036.1;Parent=rna-XM_033485036.1
NW_022900911.1	Gnomon	exon	2502951	2502971	.	-	.	ID=exon-XM_033485036.1-10;Dbxref=GeneID:117228935%2CGenbank:XM_033485036.1;Parent=rna-XM_033485036.1
NW_022900911.1	Gnomon	exon	2501538	2501723	.	-	.	ID=exon-XM_033485036.1-11;Dbxref=GeneID:117228935%2CGenbank:XM_033485036.1;Parent=rna-XM_033485036.1
NW_022900911.1	Gnomon	exon	2640718	2641224	.	-	.	ID=exon-XM_033484966.1-6;Dbxref=GeneID:117228890%2CGenbank:XM_033484966.1;Parent=rna-XM_033484966.1
[truncated: 7,729 more rows]
