# Supplementary material for: Prevalent bee venom genes evolved before the aculeate stinger and eusociality
Source: BMC Biol. 2023 Oct 23;21:229. doi: 10.1186/s12915-023-01656-5 (PMC10591384; doi:10.1186/s12915-023-01656-5)
Supplement: Supplementary file 42 — Additional file 42. Gff files of all toxin gene annotations. [file 12915_2023_1656_MOESM42_ESM.zip › AdditionalFile9_ToxinGeneAnnotations/NW_014333795.1._VA.gff_modified_Koludarov_et_al_2021.gff3]

##gff-version 3
##source-version geneious 2020.2.2
##sequence-region	NW_014333795.1	1	141911
NW_014333795.1	Koludarov_et_al_2021	gene	13356	22601	.	+	.	Name=VA though exonic structure might me misannotated
NW_014333795.1	Gnomon	CDS	114383	114387	.	-	0	Name=XP_015606478.1;ID=cds-XP_015606478.1;Dbxref=GeneID:107273134%2CGenbank:XP_015606478.1;Parent=rna-XM_015750992.2
NW_014333795.1	Gnomon	CDS	107940	108147	.	-	0	Name=XP_015606478.1;ID=cds-XP_015606478.1;Dbxref=GeneID:107273134%2CGenbank:XP_015606478.1;Parent=rna-XM_015750992.2
NW_014333795.1	Gnomon	CDS	107765	107866	.	-	0	Name=XP_015606478.1;ID=cds-XP_015606478.1;Dbxref=GeneID:107273134%2CGenbank:XP_015606478.1;Parent=rna-XM_015750992.2
NW_014333795.1	Gnomon	CDS	107609	107686	.	-	0	Name=XP_015606478.1;ID=cds-XP_015606478.1;Dbxref=GeneID:107273134%2CGenbank:XP_015606478.1;Parent=rna-XM_015750992.2
NW_014333795.1	Gnomon	CDS	107257	107509	.	-	0	Name=XP_015606478.1;ID=cds-XP_015606478.1;Dbxref=GeneID:107273134%2CGenbank:XP_015606478.1;Parent=rna-XM_015750992.2
NW_014333795.1	Gnomon	CDS	106852	107173	.	-	0	Name=XP_015606478.1;ID=cds-XP_015606478.1;Dbxref=GeneID:107273134%2CGenbank:XP_015606478.1;Parent=rna-XM_015750992.2
NW_014333795.1	Gnomon	CDS	106540	106759	.	-	0	Name=XP_015606478.1;ID=cds-XP_015606478.1;Dbxref=GeneID:107273134%2CGenbank:XP_015606478.1;Parent=rna-XM_015750992.2
NW_014333795.1	Gnomon	exon	92994	93123	.	+	.	ID=exon-XM_015750978.2-1;Dbxref=GeneID:107273129%2CGenbank:XM_015750978.2;Parent=rna-XM_015750978.2
NW_014333795.1	Gnomon	exon	93758	93918	.	+	.	ID=exon-XM_015750978.2-2;Dbxref=GeneID:107273129%2CGenbank:XM_015750978.2;Parent=rna-XM_015750978.2
NW_014333795.1	Gnomon	exon	94016	94097	.	+	.	ID=exon-XM_015750978.2-3;Dbxref=GeneID:107273129%2CGenbank:XM_015750978.2;Parent=rna-XM_015750978.2
NW_014333795.1	Gnomon	exon	94278	94456	.	+	.	ID=exon-XM_015750978.2-4;Dbxref=GeneID:107273129%2CGenbank:XM_015750978.2;Parent=rna-XM_015750978.2
NW_014333795.1	Gnomon	exon	94578	94672	.	+	.	ID=exon-XM_015750978.2-5;Dbxref=GeneID:107273129%2CGenbank:XM_015750978.2;Parent=rna-XM_015750978.2
NW_014333795.1	Gnomon	exon	94750	94800	.	+	.	ID=exon-XM_015750978.2-6;Dbxref=GeneID:107273129%2CGenbank:XM_015750978.2;Parent=rna-XM_015750978.2
NW_014333795.1	Gnomon	exon	94878	95110	.	+	.	ID=exon-XM_015750978.2-7;Dbxref=GeneID:107273129%2CGenbank:XM_015750978.2;Parent=rna-XM_015750978.2
NW_014333795.1	Gnomon	exon	95538	95775	.	+	.	ID=exon-XM_015750978.2-8;Dbxref=GeneID:107273129%2CGenbank:XM_015750978.2;Parent=rna-XM_015750978.2
NW_014333795.1	Gnomon	exon	95835	95920	.	+	.	ID=exon-XM_015750978.2-9;Dbxref=GeneID:107273129%2CGenbank:XM_015750978.2;Parent=rna-XM_015750978.2
NW_014333795.1	Gnomon	mRNA	129006	132525	.	-	.	Name=XM_015750988.2;ID=rna-XM_015750988.2;Dbxref=GeneID:107273133%2CGenbank:XM_015750988.2;Parent=gene-LOC107273133
NW_014333795.1	Gnomon	mRNA	82353	85449	.	+	.	Name=XM_025090427.1;ID=rna-XM_025090427.1;Dbxref=GeneID:107273119%2CGenbank:XM_025090427.1;Parent=gene-LOC107273119
NW_014333795.1	Gnomon	mRNA	93758	97336	.	+	.	Name=XM_025090414.1;ID=rna-XM_025090414.1;Dbxref=GeneID:107273129%2CGenbank:XM_025090414.1;Parent=gene-LOC107273129
NW_014333795.1	Gnomon	mRNA	56724	71501	.	-	.	Name=XM_025090401.1;ID=rna-XM_025090401.1;Dbxref=GeneID:107273120%2CGenbank:XM_025090401.1;Parent=gene-LOC107273120
NW_014333795.1	Gnomon	exon	102857	103069	.	-	.	ID=exon-XR_003061454.1-1;Dbxref=GeneID:107273135%2CGenbank:XR_003061454.1;Parent=rna-XR_003061454.1
NW_014333795.1	Gnomon	exon	101745	101819	.	-	.	ID=exon-XR_003061454.1-2;Dbxref=GeneID:107273135%2CGenbank:XR_003061454.1;Parent=rna-XR_003061454.1
NW_014333795.1	Gnomon	exon	101538	101677	.	-	.	ID=exon-XR_003061454.1-3;Dbxref=GeneID:107273135%2CGenbank:XR_003061454.1;Parent=rna-XR_003061454.1
NW_014333795.1	Gnomon	exon	100148	100454	.	-	.	ID=exon-XR_003061454.1-4;Dbxref=GeneID:107273135%2CGenbank:XR_003061454.1;Parent=rna-XR_003061454.1
NW_014333795.1	Gnomon	exon	99863	100043	.	-	.	ID=exon-XR_003061454.1-5;Dbxref=GeneID:107273135%2CGenbank:XR_003061454.1;Parent=rna-XR_003061454.1
NW_014333795.1	Gnomon	exon	99765	99782	.	-	.	ID=exon-XR_003061454.1-6;Dbxref=GeneID:107273135%2CGenbank:XR_003061454.1;Parent=rna-XR_003061454.1
NW_014333795.1	Gnomon	exon	3404	3440	.	-	.	ID=exon-XR_003061472.1-9;Dbxref=GeneID:107273139%2CGenbank:XR_003061472.1;Parent=rna-XR_003061472.1
NW_014333795.1	Gnomon	exon	4209	4321	.	-	.	ID=exon-XR_003061472.1-6;Dbxref=GeneID:107273139%2CGenbank:XR_003061472.1;Parent=rna-XR_003061472.1
NW_014333795.1	Gnomon	exon	6405	6625	.	-	.	ID=exon-XR_003061472.1-5;Dbxref=GeneID:107273139%2CGenbank:XR_003061472.1;Parent=rna-XR_003061472.1
NW_014333795.1	Gnomon	exon	3548	3636	.	-	.	ID=exon-XR_003061472.1-8;Dbxref=GeneID:107273139%2CGenbank:XR_003061472.1;Parent=rna-XR_003061472.1
NW_014333795.1	Gnomon	exon	3787	4082	.	-	.	ID=exon-XR_003061472.1-7;Dbxref=GeneID:107273139%2CGenbank:XR_003061472.1;Parent=rna-XR_003061472.1
NW_014333795.1	Gnomon	exon	7921	8077	.	-	.	ID=exon-XR_003061472.1-2;Dbxref=GeneID:107273139%2CGenbank:XR_003061472.1;Parent=rna-XR_003061472.1
NW_014333795.1	Gnomon	exon	8928	9337	.	-	.	ID=exon-XR_003061472.1-1;Dbxref=GeneID:107273139%2CGenbank:XR_003061472.1;Parent=rna-XR_003061472.1
NW_014333795.1	Gnomon	exon	6712	6887	.	-	.	ID=exon-XR_003061472.1-4;Dbxref=GeneID:107273139%2CGenbank:XR_003061472.1;Parent=rna-XR_003061472.1
NW_014333795.1	Gnomon	exon	7518	7822	.	-	.	ID=exon-XR_003061472.1-3;Dbxref=GeneID:107273139%2CGenbank:XR_003061472.1;Parent=rna-XR_003061472.1
NW_014333795.1	Gnomon	mRNA	56724	67079	.	-	.	Name=XM_015750961.2;ID=rna-XM_015750961.2;Dbxref=GeneID:107273120%2CGenbank:XM_015750961.2;Parent=gene-LOC107273120
NW_014333795.1	Gnomon	CDS	134992	135483	.	+	0	Name=XP_015606452.1;ID=cds-XP_015606452.1;Dbxref=GeneID:107273124%2CGenbank:XP_015606452.1;Note=The sequence of the model RefSeq protein was modified relative to this genomic sequence to represent the inferred CDS: added 1353 bases not found in genome assembly;Parent=rna-XM_015750966.2
NW_014333795.1	Gnomon	CDS	137284	137568	.	+	0	Name=XP_015606452.1;ID=cds-XP_015606452.1;Dbxref=GeneID:107273124%2CGenbank:XP_015606452.1;Note=The sequence of the model RefSeq protein was modified relative to this genomic sequence to represent the inferred CDS: added 1353 bases not found in genome assembly;Parent=rna-XM_015750966.2
NW_014333795.1	Gnomon	CDS	93776	93918	.	+	0	Name=XP_015606465.1;ID=cds-XP_015606465.1;Dbxref=GeneID:107273129%2CGenbank:XP_015606465.1;Parent=rna-XM_015750979.2
NW_014333795.1	Gnomon	CDS	94016	94097	.	+	0	Name=XP_015606465.1;ID=cds-XP_015606465.1;Dbxref=GeneID:107273129%2CGenbank:XP_015606465.1;Parent=rna-XM_015750979.2
NW_014333795.1	Gnomon	CDS	94278	94456	.	+	0	Name=XP_015606465.1;ID=cds-XP_015606465.1;Dbxref=GeneID:107273129%2CGenbank:XP_015606465.1;Parent=rna-XM_015750979.2
NW_014333795.1	Gnomon	CDS	94578	94672	.	+	0	Name=XP_015606465.1;ID=cds-XP_015606465.1;Dbxref=GeneID:107273129%2CGenbank:XP_015606465.1;Parent=rna-XM_015750979.2
NW_014333795.1	Gnomon	CDS	94750	94800	.	+	0	Name=XP_015606465.1;ID=cds-XP_015606465.1;Dbxref=GeneID:107273129%2CGenbank:XP_015606465.1;Parent=rna-XM_015750979.2
NW_014333795.1	Gnomon	CDS	94878	95110	.	+	0	Name=XP_015606465.1;ID=cds-XP_015606465.1;Dbxref=GeneID:107273129%2CGenbank:XP_015606465.1;Parent=rna-XM_015750979.2
NW_014333795.1	Gnomon	CDS	95538	95775	.	+	0	Name=XP_015606465.1;ID=cds-XP_015606465.1;Dbxref=GeneID:107273129%2CGenbank:XP_015606465.1;Parent=rna-XM_015750979.2
NW_014333795.1	Gnomon	CDS	95835	95920	.	+	0	Name=XP_015606465.1;ID=cds-XP_015606465.1;Dbxref=GeneID:107273129%2CGenbank:XP_015606465.1;Parent=rna-XM_015750979.2
NW_014333795.1	Gnomon	CDS	96000	96199	.	+	0	Name=XP_015606465.1;ID=cds-XP_015606465.1;Dbxref=GeneID:107273129%2CGenbank:XP_015606465.1;Parent=rna-XM_015750979.2
NW_014333795.1	Gnomon	CDS	96286	96397	.	+	0	Name=XP_015606465.1;ID=cds-XP_015606465.1;Dbxref=GeneID:107273129%2CGenbank:XP_015606465.1;Parent=rna-XM_015750979.2
NW_014333795.1	Gnomon	mRNA	129006	133040	.	-	.	Name=XM_015750987.2;ID=rna-XM_015750987.2;Dbxref=GeneID:107273133%2CGenbank:XM_015750987.2;Parent=gene-LOC107273133
NW_014333795.1	Gnomon	mRNA	22588	35431	.	-	.	Name=XM_015750974.1;ID=rna-XM_015750974.1;Dbxref=GeneID:107273125%2CGenbank:XM_015750974.1;Parent=gene-LOC107273125
NW_014333795.1	Gnomon	mRNA	129006	133039	.	-	.	Name=XM_015750989.2;ID=rna-XM_015750989.2;Dbxref=GeneID:107273133%2CGenbank:XM_015750989.2;Parent=gene-LOC107273133
NW_014333795.1	Gnomon	exon	95835	95920	.	+	.	ID=exon-XM_025090413.1-9;Dbxref=GeneID:107273129%2CGenbank:XM_025090413.1;Parent=rna-XM_025090413.1
NW_014333795.1	Gnomon	exon	94878	95110	.	+	.	ID=exon-XM_025090413.1-7;Dbxref=GeneID:107273129%2CGenbank:XM_025090413.1;Parent=rna-XM_025090413.1
NW_014333795.1	Gnomon	exon	95538	95775	.	+	.	ID=exon-XM_025090413.1-8;Dbxref=GeneID:107273129%2CGenbank:XM_025090413.1;Parent=rna-XM_025090413.1
NW_014333795.1	Gnomon	mRNA	78658	82222	.	-	.	Name=XM_015750976.2;ID=rna-XM_015750976.2;Dbxref=GeneID:107273127%2CGenbank:XM_015750976.2;Parent=gene-LOC107273127
NW_014333795.1	Gnomon	exon	94578	94672	.	+	.	ID=exon-XM_025090413.1-5;Dbxref=GeneID:107273129%2CGenbank:XM_025090413.1;Parent=rna-XM_025090413.1
NW_014333795.1	Gnomon	exon	94750	94800	.	+	.	ID=exon-XM_025090413.1-6;Dbxref=GeneID:107273129%2CGenbank:XM_025090413.1;Parent=rna-XM_025090413.1
NW_014333795.1	Gnomon	exon	94016	94097	.	+	.	ID=exon-XM_025090413.1-3;Dbxref=GeneID:107273129%2CGenbank:XM_025090413.1;Parent=rna-XM_025090413.1
NW_014333795.1	Gnomon	exon	94278	94456	.	+	.	ID=exon-XM_025090413.1-4;Dbxref=GeneID:107273129%2CGenbank:XM_025090413.1;Parent=rna-XM_025090413.1
NW_014333795.1	Gnomon	exon	93297	93424	.	+	.	ID=exon-XM_025090413.1-1;Dbxref=GeneID:107273129%2CGenbank:XM_025090413.1;Parent=rna-XM_025090413.1
NW_014333795.1	Gnomon	exon	93758	93918	.	+	.	ID=exon-XM_025090413.1-2;Dbxref=GeneID:107273129%2CGenbank:XM_025090413.1;Parent=rna-XM_025090413.1
NW_014333795.1	Gnomon	CDS	114383	114387	.	-	0	Name=XP_015606479.1;ID=cds-XP_015606479.1;Dbxref=GeneID:107273134%2CGenbank:XP_015606479.1;Parent=rna-XM_015750993.2
NW_014333795.1	Gnomon	CDS	107940	108147	.	-	0	Name=XP_015606479.1;ID=cds-XP_015606479.1;Dbxref=GeneID:107273134%2CGenbank:XP_015606479.1;Parent=rna-XM_015750993.2
NW_014333795.1	Gnomon	CDS	107765	107866	.	-	0	Name=XP_015606479.1;ID=cds-XP_015606479.1;Dbxref=GeneID:107273134%2CGenbank:XP_015606479.1;Parent=rna-XM_015750993.2
NW_014333795.1	Gnomon	CDS	107609	107686	.	-	0	Name=XP_015606479.1;ID=cds-XP_015606479.1;Dbxref=GeneID:107273134%2CGenbank:XP_015606479.1;Parent=rna-XM_015750993.2
NW_014333795.1	Gnomon	CDS	107257	107509	.	-	0	Name=XP_015606479.1;ID=cds-XP_015606479.1;Dbxref=GeneID:107273134%2CGenbank:XP_015606479.1;Parent=rna-XM_015750993.2
NW_014333795.1	Gnomon	CDS	106852	107173	.	-	0	Name=XP_015606479.1;ID=cds-XP_015606479.1;Dbxref=GeneID:107273134%2CGenbank:XP_015606479.1;Parent=rna-XM_015750993.2
NW_014333795.1	Gnomon	CDS	106540	106759	.	-	0	Name=XP_015606479.1;ID=cds-XP_015606479.1;Dbxref=GeneID:107273134%2CGenbank:XP_015606479.1;Parent=rna-XM_015750993.2
NW_014333795.1	Gnomon	exon	66279	66301	.	-	.	ID=exon-XM_015750961.2-2;Dbxref=GeneID:107273120%2CGenbank:XM_015750961.2;Parent=rna-XM_015750961.2
NW_014333795.1	Gnomon	exon	65955	66037	.	-	.	ID=exon-XM_015750961.2-3;Dbxref=GeneID:107273120%2CGenbank:XM_015750961.2;Parent=rna-XM_015750961.2
NW_014333795.1	Gnomon	exon	64998	65370	.	-	.	ID=exon-XM_015750961.2-4;Dbxref=GeneID:107273120%2CGenbank:XM_015750961.2;Parent=rna-XM_015750961.2
NW_014333795.1	Gnomon	exon	64563	64918	.	-	.	ID=exon-XM_015750961.2-5;Dbxref=GeneID:107273120%2CGenbank:XM_015750961.2;Parent=rna-XM_015750961.2
NW_014333795.1	Gnomon	exon	64172	64458	.	-	.	ID=exon-XM_015750961.2-6;Dbxref=GeneID:107273120%2CGenbank:XM_015750961.2;Parent=rna-XM_015750961.2
NW_014333795.1	Gnomon	exon	63915	64105	.	-	.	ID=exon-XM_015750961.2-7;Dbxref=GeneID:107273120%2CGenbank:XM_015750961.2;Parent=rna-XM_015750961.2
NW_014333795.1	Gnomon	exon	63712	63837	.	-	.	ID=exon-XM_015750961.2-8;Dbxref=GeneID:107273120%2CGenbank:XM_015750961.2;Parent=rna-XM_015750961.2
NW_014333795.1	Gnomon	exon	63570	63629	.	-	.	ID=exon-XM_015750961.2-9;Dbxref=GeneID:107273120%2CGenbank:XM_015750961.2;Parent=rna-XM_015750961.2
NW_014333795.1	Gnomon	exon	66758	67079	.	-	.	ID=exon-XM_015750961.2-1;Dbxref=GeneID:107273120%2CGenbank:XM_015750961.2;Parent=rna-XM_015750961.2
NW_014333795.1	Gnomon	mRNA	75838	77631	.	+	.	Name=XM_025090426.1;ID=rna-XM_025090426.1;Dbxref=GeneID:107273118%2CGenbank:XM_025090426.1;Parent=gene-LOC107273118
NW_014333795.1	Gnomon	exon	8720	8905	.	-	.	ID=exon-XR_003061466.1-1;Dbxref=GeneID:107273139%2CGenbank:XR_003061466.1;Parent=rna-XR_003061466.1
NW_014333795.1	Gnomon	exon	7518	7822	.	-	.	ID=exon-XR_003061466.1-3;Dbxref=GeneID:107273139%2CGenbank:XR_003061466.1;Parent=rna-XR_003061466.1
NW_014333795.1	Gnomon	exon	7921	8077	.	-	.	ID=exon-XR_003061466.1-2;Dbxref=GeneID:107273139%2CGenbank:XR_003061466.1;Parent=rna-XR_003061466.1
NW_014333795.1	Gnomon	exon	6405	6625	.	-	.	ID=exon-XR_003061466.1-5;Dbxref=GeneID:107273139%2CGenbank:XR_003061466.1;Parent=rna-XR_003061466.1
NW_014333795.1	Gnomon	exon	6712	6887	.	-	.	ID=exon-XR_003061466.1-4;Dbxref=GeneID:107273139%2CGenbank:XR_003061466.1;Parent=rna-XR_003061466.1
NW_014333795.1	Gnomon	exon	3787	4082	.	-	.	ID=exon-XR_003061466.1-7;Dbxref=GeneID:107273139%2CGenbank:XR_003061466.1;Parent=rna-XR_003061466.1
NW_014333795.1	Gnomon	exon	4209	4321	.	-	.	ID=exon-XR_003061466.1-6;Dbxref=GeneID:107273139%2CGenbank:XR_003061466.1;Parent=rna-XR_003061466.1
NW_014333795.1	Gnomon	exon	144	201	.	-	.	ID=exon-XR_003061466.1-9;Dbxref=GeneID:107273139%2CGenbank:XR_003061466.1;Parent=rna-XR_003061466.1
NW_014333795.1	Gnomon	exon	1466	3636	.	-	.	ID=exon-XR_003061466.1-8;Dbxref=GeneID:107273139%2CGenbank:XR_003061466.1;Parent=rna-XR_003061466.1
NW_014333795.1	Gnomon	exon	41549	41686	.	-	.	ID=exon-XM_025090407.1-1;Dbxref=GeneID:107273125%2CGenbank:XM_025090407.1;Parent=rna-XM_025090407.1
NW_014333795.1	Gnomon	mRNA	93297	97336	.	+	.	Name=XM_025090413.1;ID=rna-XM_025090413.1;Dbxref=GeneID:107273129%2CGenbank:XM_025090413.1;Parent=gene-LOC107273129
NW_014333795.1	Gnomon	exon	29606	29721	.	-	.	ID=exon-XM_025090407.1-4;Dbxref=GeneID:107273125%2CGenbank:XM_025090407.1;Parent=rna-XM_025090407.1
NW_014333795.1	Gnomon	exon	29390	29529	.	-	.	ID=exon-XM_025090407.1-5;Dbxref=GeneID:107273125%2CGenbank:XM_025090407.1;Parent=rna-XM_025090407.1
NW_014333795.1	Gnomon	exon	30337	30393	.	-	.	ID=exon-XM_025090407.1-2;Dbxref=GeneID:107273125%2CGenbank:XM_025090407.1;Parent=rna-XM_025090407.1
NW_014333795.1	Gnomon	exon	29833	30011	.	-	.	ID=exon-XM_025090407.1-3;Dbxref=GeneID:107273125%2CGenbank:XM_025090407.1;Parent=rna-XM_025090407.1
NW_014333795.1	Gnomon	exon	28444	28537	.	-	.	ID=exon-XM_025090407.1-8;Dbxref=GeneID:107273125%2CGenbank:XM_025090407.1;Parent=rna-XM_025090407.1
NW_014333795.1	Gnomon	exon	28074	28109	.	-	.	ID=exon-XM_025090407.1-9;Dbxref=GeneID:107273125%2CGenbank:XM_025090407.1;Parent=rna-XM_025090407.1
NW_014333795.1	Gnomon	exon	29168	29314	.	-	.	ID=exon-XM_025090407.1-6;Dbxref=GeneID:107273125%2CGenbank:XM_025090407.1;Parent=rna-XM_025090407.1
NW_014333795.1	Gnomon	exon	28742	28883	.	-	.	ID=exon-XM_025090407.1-7;Dbxref=GeneID:107273125%2CGenbank:XM_025090407.1;Parent=rna-XM_025090407.1
NW_014333795.1	Gnomon	mRNA	43897	51323	.	+	.	Name=XM_015750962.2;ID=rna-XM_015750962.2;Dbxref=GeneID:107273122%2CGenbank:XM_015750962.2;Parent=gene-LOC107273122
NW_014333795.1	Gnomon	CDS	13922	14246	.	+	0	Name=XP_015606440.1;ID=cds-XP_015606440.1;Dbxref=GeneID:107273116%2CGenbank:XP_015606440.1;Parent=rna-XM_015750954.2
NW_014333795.1	Gnomon	CDS	16274	16395	.	+	0	Name=XP_015606440.1;ID=cds-XP_015606440.1;Dbxref=GeneID:107273116%2CGenbank:XP_015606440.1;Parent=rna-XM_015750954.2
NW_014333795.1	Gnomon	CDS	16569	16650	.	+	0	Name=XP_015606440.1;ID=cds-XP_015606440.1;Dbxref=GeneID:107273116%2CGenbank:XP_015606440.1;Parent=rna-XM_015750954.2
NW_014333795.1	Gnomon	CDS	17619	17779	.	+	0	Name=XP_015606440.1;ID=cds-XP_015606440.1;Dbxref=GeneID:107273116%2CGenbank:XP_015606440.1;Parent=rna-XM_015750954.2
NW_014333795.1	Gnomon	CDS	18042	18142	.	+	0	Name=XP_015606440.1;ID=cds-XP_015606440.1;Dbxref=GeneID:107273116%2CGenbank:XP_015606440.1;Parent=rna-XM_015750954.2
NW_014333795.1	Gnomon	CDS	18295	18389	.	+	0	Name=XP_015606440.1;ID=cds-XP_015606440.1;Dbxref=GeneID:107273116%2CGenbank:XP_015606440.1;Parent=rna-XM_015750954.2
NW_014333795.1	Gnomon	CDS	18583	18624	.	+	0	Name=XP_015606440.1;ID=cds-XP_015606440.1;Dbxref=GeneID:107273116%2CGenbank:XP_015606440.1;Parent=rna-XM_015750954.2
NW_014333795.1	Gnomon	CDS	19769	19864	.	+	0	Name=XP_015606440.1;ID=cds-XP_015606440.1;Dbxref=GeneID:107273116%2CGenbank:XP_015606440.1;Parent=rna-XM_015750954.2
NW_014333795.1	Gnomon	CDS	19972	20093	.	+	0	Name=XP_015606440.1;ID=cds-XP_015606440.1;Dbxref=GeneID:107273116%2CGenbank:XP_015606440.1;Parent=rna-XM_015750954.2
NW_014333795.1	Gnomon	CDS	21393	21480	.	+	0	Name=XP_015606440.1;ID=cds-XP_015606440.1;Dbxref=GeneID:107273116%2CGenbank:XP_015606440.1;Parent=rna-XM_015750954.2
NW_014333795.1	Gnomon	CDS	21594	21757	.	+	0	Name=XP_015606440.1;ID=cds-XP_015606440.1;Dbxref=GeneID:107273116%2CGenbank:XP_015606440.1;Parent=rna-XM_015750954.2
NW_014333795.1	Gnomon	CDS	21903	22000	.	+	0	Name=XP_015606440.1;ID=cds-XP_015606440.1;Dbxref=GeneID:107273116%2CGenbank:XP_015606440.1;Parent=rna-XM_015750954.2
NW_014333795.1	Gnomon	CDS	22082	22409	.	+	0	Name=XP_015606440.1;ID=cds-XP_015606440.1;Dbxref=GeneID:107273116%2CGenbank:XP_015606440.1;Parent=rna-XM_015750954.2
NW_014333795.1	Gnomon	mRNA	78658	82221	.	-	.	Name=XM_015750975.2;ID=rna-XM_015750975.2;Dbxref=GeneID:107273127%2CGenbank:XM_015750975.2;Parent=gene-LOC107273127
NW_014333795.1	Gnomon	CDS	41553	41594	.	-	0	Name=XP_015606453.1;ID=cds-XP_015606453.1;Dbxref=GeneID:107273125%2CGenbank:XP_015606453.1;Parent=rna-XM_015750967.1
NW_014333795.1	Gnomon	CDS	30337	30393	.	-	0	Name=XP_015606453.1;ID=cds-XP_015606453.1;Dbxref=GeneID:107273125%2CGenbank:XP_015606453.1;Parent=rna-XM_015750967.1
NW_014333795.1	Gnomon	CDS	29869	30011	.	-	0	Name=XP_015606453.1;ID=cds-XP_015606453.1;Dbxref=GeneID:107273125%2CGenbank:XP_015606453.1;Parent=rna-XM_015750967.1
NW_014333795.1	Gnomon	CDS	29606	29721	.	-	0	Name=XP_015606453.1;ID=cds-XP_015606453.1;Dbxref=GeneID:107273125%2CGenbank:XP_015606453.1;Parent=rna-XM_015750967.1
NW_014333795.1	Gnomon	CDS	29390	29529	.	-	0	Name=XP_015606453.1;ID=cds-XP_015606453.1;Dbxref=GeneID:107273125%2CGenbank:XP_015606453.1;Parent=rna-XM_015750967.1
NW_014333795.1	Gnomon	CDS	29168	29314	.	-	0	Name=XP_015606453.1;ID=cds-XP_015606453.1;Dbxref=GeneID:107273125%2CGenbank:XP_015606453.1;Parent=rna-XM_015750967.1
NW_014333795.1	Gnomon	CDS	28742	28883	.	-	0	Name=XP_015606453.1;ID=cds-XP_015606453.1;Dbxref=GeneID:107273125%2CGenbank:XP_015606453.1;Parent=rna-XM_015750967.1
NW_014333795.1	Gnomon	CDS	28444	28537	.	-	0	Name=XP_015606453.1;ID=cds-XP_015606453.1;Dbxref=GeneID:107273125%2CGenbank:XP_015606453.1;Parent=rna-XM_015750967.1
NW_014333795.1	Gnomon	CDS	28074	28109	.	-	0	Name=XP_015606453.1;ID=cds-XP_015606453.1;Dbxref=GeneID:107273125%2CGenbank:XP_015606453.1;Parent=rna-XM_015750967.1
NW_014333795.1	Gnomon	CDS	27708	27798	.	-	0	Name=XP_015606453.1;ID=cds-XP_015606453.1;Dbxref=GeneID:107273125%2CGenbank:XP_015606453.1;Parent=rna-XM_015750967.1
NW_014333795.1	Gnomon	CDS	27509	27584	.	-	0	Name=XP_015606453.1;ID=cds-XP_015606453.1;Dbxref=GeneID:107273125%2CGenbank:XP_015606453.1;Parent=rna-XM_015750967.1
NW_014333795.1	Gnomon	CDS	27305	27423	.	-	0	Name=XP_015606453.1;ID=cds-XP_015606453.1;Dbxref=GeneID:107273125%2CGenbank:XP_015606453.1;Parent=rna-XM_015750967.1
NW_014333795.1	Gnomon	CDS	27059	27229	.	-	0	Name=XP_015606453.1;ID=cds-XP_015606453.1;Dbxref=GeneID:107273125%2CGenbank:XP_015606453.1;Parent=rna-XM_015750967.1
NW_014333795.1	Gnomon	CDS	26826	26966	.	-	0	Name=XP_015606453.1;ID=cds-XP_015606453.1;Dbxref=GeneID:107273125%2CGenbank:XP_015606453.1;Parent=rna-XM_015750967.1
NW_014333795.1	Gnomon	CDS	26539	26733	.	-	0	Name=XP_015606453.1;ID=cds-XP_015606453.1;Dbxref=GeneID:107273125%2CGenbank:XP_015606453.1;Parent=rna-XM_015750967.1
NW_014333795.1	Gnomon	CDS	26362	26464	.	-	0	Name=XP_015606453.1;ID=cds-XP_015606453.1;Dbxref=GeneID:107273125%2CGenbank:XP_015606453.1;Parent=rna-XM_015750967.1
NW_014333795.1	Gnomon	CDS	25535	25625	.	-	0	Name=XP_015606453.1;ID=cds-XP_015606453.1;Dbxref=GeneID:107273125%2CGenbank:XP_015606453.1;Parent=rna-XM_015750967.1
NW_014333795.1	Gnomon	CDS	24328	24499	.	-	0	Name=XP_015606453.1;ID=cds-XP_015606453.1;Dbxref=GeneID:107273125%2CGenbank:XP_015606453.1;Parent=rna-XM_015750967.1
NW_014333795.1	Gnomon	CDS	93776	93918	.	+	0	Name=XP_015606466.1;ID=cds-XP_015606466.1;Dbxref=GeneID:107273129%2CGenbank:XP_015606466.1;Parent=rna-XM_015750980.2
NW_014333795.1	Gnomon	CDS	94016	94097	.	+	0	Name=XP_015606466.1;ID=cds-XP_015606466.1;Dbxref=GeneID:107273129%2CGenbank:XP_015606466.1;Parent=rna-XM_015750980.2
NW_014333795.1	Gnomon	CDS	94278	94456	.	+	0	Name=XP_015606466.1;ID=cds-XP_015606466.1;Dbxref=GeneID:107273129%2CGenbank:XP_015606466.1;Parent=rna-XM_015750980.2
NW_014333795.1	Gnomon	CDS	94578	94672	.	+	0	Name=XP_015606466.1;ID=cds-XP_015606466.1;Dbxref=GeneID:107273129%2CGenbank:XP_015606466.1;Parent=rna-XM_015750980.2
NW_014333795.1	Gnomon	CDS	94750	94800	.	+	0	Name=XP_015606466.1;ID=cds-XP_015606466.1;Dbxref=GeneID:107273129%2CGenbank:XP_015606466.1;Parent=rna-XM_015750980.2
NW_014333795.1	Gnomon	CDS	94878	95110	.	+	0	Name=XP_015606466.1;ID=cds-XP_015606466.1;Dbxref=GeneID:107273129%2CGenbank:XP_015606466.1;Parent=rna-XM_015750980.2
NW_014333795.1	Gnomon	CDS	95538	95775	.	+	0	Name=XP_015606466.1;ID=cds-XP_015606466.1;Dbxref=GeneID:107273129%2CGenbank:XP_015606466.1;Parent=rna-XM_015750980.2
NW_014333795.1	Gnomon	CDS	95835	95920	.	+	0	Name=XP_015606466.1;ID=cds-XP_015606466.1;Dbxref=GeneID:107273129%2CGenbank:XP_015606466.1;Parent=rna-XM_015750980.2
NW_014333795.1	Gnomon	CDS	96000	96199	.	+	0	Name=XP_015606466.1;ID=cds-XP_015606466.1;Dbxref=GeneID:107273129%2CGenbank:XP_015606466.1;Parent=rna-XM_015750980.2
NW_014333795.1	Gnomon	CDS	96286	96397	.	+	0	Name=XP_015606466.1;ID=cds-XP_015606466.1;Dbxref=GeneID:107273129%2CGenbank:XP_015606466.1;Parent=rna-XM_015750980.2
NW_014333795.1	Gnomon	CDS	93776	93918	.	+	0	Name=XP_015606467.1;ID=cds-XP_015606467.1;Dbxref=GeneID:107273129%2CGenbank:XP_015606467.1;Parent=rna-XM_015750981.2
NW_014333795.1	Gnomon	CDS	94016	94097	.	+	0	Name=XP_015606467.1;ID=cds-XP_015606467.1;Dbxref=GeneID:107273129%2CGenbank:XP_015606467.1;Parent=rna-XM_015750981.2
NW_014333795.1	Gnomon	CDS	94278	94456	.	+	0	Name=XP_015606467.1;ID=cds-XP_015606467.1;Dbxref=GeneID:107273129%2CGenbank:XP_015606467.1;Parent=rna-XM_015750981.2
NW_014333795.1	Gnomon	CDS	94578	94672	.	+	0	Name=XP_015606467.1;ID=cds-XP_015606467.1;Dbxref=GeneID:107273129%2CGenbank:XP_015606467.1;Parent=rna-XM_015750981.2
NW_014333795.1	Gnomon	CDS	94750	94800	.	+	0	Name=XP_015606467.1;ID=cds-XP_015606467.1;Dbxref=GeneID:107273129%2CGenbank:XP_015606467.1;Parent=rna-XM_015750981.2
NW_014333795.1	Gnomon	CDS	94878	95110	.	+	0	Name=XP_015606467.1;ID=cds-XP_015606467.1;Dbxref=GeneID:107273129%2CGenbank:XP_015606467.1;Parent=rna-XM_015750981.2
NW_014333795.1	Gnomon	CDS	95538	95775	.	+	0	Name=XP_015606467.1;ID=cds-XP_015606467.1;Dbxref=GeneID:107273129%2CGenbank:XP_015606467.1;Parent=rna-XM_015750981.2
NW_014333795.1	Gnomon	CDS	95835	95920	.	+	0	Name=XP_015606467.1;ID=cds-XP_015606467.1;Dbxref=GeneID:107273129%2CGenbank:XP_015606467.1;Parent=rna-XM_015750981.2
NW_014333795.1	Gnomon	CDS	96000	96199	.	+	0	Name=XP_015606467.1;ID=cds-XP_015606467.1;Dbxref=GeneID:107273129%2CGenbank:XP_015606467.1;Parent=rna-XM_015750981.2
NW_014333795.1	Gnomon	CDS	96286	96397	.	+	0	Name=XP_015606467.1;ID=cds-XP_015606467.1;Dbxref=GeneID:107273129%2CGenbank:XP_015606467.1;Parent=rna-XM_015750981.2
NW_014333795.1	Gnomon	mRNA	120543	123118	.	-	.	Name=XM_015750999.2;ID=rna-XM_015750999.2;Dbxref=GeneID:107273134%2CGenbank:XM_015750999.2;Parent=gene-LOC107273134
NW_014333795.1	Gnomon	exon	4209	4321	.	-	.	ID=exon-XR_003061460.1-6;Dbxref=GeneID:107273139%2CGenbank:XR_003061460.1;Parent=rna-XR_003061460.1
NW_014333795.1	Gnomon	exon	3787	3996	.	-	.	ID=exon-XR_003061460.1-7;Dbxref=GeneID:107273139%2CGenbank:XR_003061460.1;Parent=rna-XR_003061460.1
NW_014333795.1	Gnomon	exon	1466	3636	.	-	.	ID=exon-XR_003061460.1-8;Dbxref=GeneID:107273139%2CGenbank:XR_003061460.1;Parent=rna-XR_003061460.1
NW_014333795.1	Gnomon	exon	144	201	.	-	.	ID=exon-XR_003061460.1-9;Dbxref=GeneID:107273139%2CGenbank:XR_003061460.1;Parent=rna-XR_003061460.1
NW_014333795.1	Gnomon	exon	7921	8077	.	-	.	ID=exon-XR_003061460.1-2;Dbxref=GeneID:107273139%2CGenbank:XR_003061460.1;Parent=rna-XR_003061460.1
NW_014333795.1	Gnomon	exon	7518	7822	.	-	.	ID=exon-XR_003061460.1-3;Dbxref=GeneID:107273139%2CGenbank:XR_003061460.1;Parent=rna-XR_003061460.1
NW_014333795.1	Gnomon	exon	6712	6887	.	-	.	ID=exon-XR_003061460.1-4;Dbxref=GeneID:107273139%2CGenbank:XR_003061460.1;Parent=rna-XR_003061460.1
NW_014333795.1	Gnomon	exon	6405	6625	.	-	.	ID=exon-XR_003061460.1-5;Dbxref=GeneID:107273139%2CGenbank:XR_003061460.1;Parent=rna-XR_003061460.1
NW_014333795.1	Gnomon	exon	8928	9349	.	-	.	ID=exon-XR_003061460.1-1;Dbxref=GeneID:107273139%2CGenbank:XR_003061460.1;Parent=rna-XR_003061460.1
NW_014333795.1	Gnomon	mRNA	97193	99001	.	-	.	Name=XM_025090425.1;ID=rna-XM_025090425.1;Dbxref=GeneID:107273138%2CGenbank:XM_025090425.1;Parent=gene-LOC107273138
NW_014333795.1	Gnomon	mRNA	92685	97336	.	+	.	Name=XM_025090412.1;ID=rna-XM_025090412.1;Dbxref=GeneID:107273129%2CGenbank:XM_025090412.1;Parent=gene-LOC107273129
NW_014333795.1	Gnomon	exon	63570	63629	.	-	.	ID=exon-XM_025090401.1-9;Dbxref=GeneID:107273120%2CGenbank:XM_025090401.1;Parent=rna-XM_025090401.1
NW_014333795.1	Gnomon	exon	63712	63837	.	-	.	ID=exon-XM_025090401.1-8;Dbxref=GeneID:107273120%2CGenbank:XM_025090401.1;Parent=rna-XM_025090401.1
NW_014333795.1	Gnomon	exon	64563	64918	.	-	.	ID=exon-XM_025090401.1-5;Dbxref=GeneID:107273120%2CGenbank:XM_025090401.1;Parent=rna-XM_025090401.1
NW_014333795.1	Gnomon	exon	64998	65370	.	-	.	ID=exon-XM_025090401.1-4;Dbxref=GeneID:107273120%2CGenbank:XM_025090401.1;Parent=rna-XM_025090401.1
NW_014333795.1	Gnomon	exon	63915	64105	.	-	.	ID=exon-XM_025090401.1-7;Dbxref=GeneID:107273120%2CGenbank:XM_025090401.1;Parent=rna-XM_025090401.1
NW_014333795.1	Gnomon	exon	64172	64458	.	-	.	ID=exon-XM_025090401.1-6;Dbxref=GeneID:107273120%2CGenbank:XM_025090401.1;Parent=rna-XM_025090401.1
NW_014333795.1	Gnomon	exon	71362	71501	.	-	.	ID=exon-XM_025090401.1-1;Dbxref=GeneID:107273120%2CGenbank:XM_025090401.1;Parent=rna-XM_025090401.1
NW_014333795.1	Gnomon	exon	65955	66037	.	-	.	ID=exon-XM_025090401.1-3;Dbxref=GeneID:107273120%2CGenbank:XM_025090401.1;Parent=rna-XM_025090401.1
NW_014333795.1	Gnomon	exon	66279	66301	.	-	.	ID=exon-XM_025090401.1-2;Dbxref=GeneID:107273120%2CGenbank:XM_025090401.1;Parent=rna-XM_025090401.1
NW_014333795.1	Gnomon	mRNA	129006	133039	.	-	.	Name=XM_015750985.2;ID=rna-XM_015750985.2;Dbxref=GeneID:107273133%2CGenbank:XM_015750985.2;Parent=gene-LOC107273133
NW_014333795.1	Gnomon	mRNA	22588	32271	.	-	.	Name=XM_015750972.2;ID=rna-XM_015750972.2;Dbxref=GeneID:107273125%2CGenbank:XM_015750972.2;Parent=gene-LOC107273125
NW_014333795.1	Gnomon	CDS	73357	74092	.	+	0	Name=XP_015606441.1;ID=cds-XP_015606441.1;Dbxref=GeneID:107273117%2CGenbank:XP_015606441.1;Parent=rna-XM_015750955.2
NW_014333795.1	Gnomon	CDS	74178	74546	.	+	0	Name=XP_015606441.1;ID=cds-XP_015606441.1;Dbxref=GeneID:107273117%2CGenbank:XP_015606441.1;Parent=rna-XM_015750955.2
NW_014333795.1	Gnomon	CDS	74615	75363	.	+	0	Name=XP_015606441.1;ID=cds-XP_015606441.1;Dbxref=GeneID:107273117%2CGenbank:XP_015606441.1;Parent=rna-XM_015750955.2
NW_014333795.1	Gnomon	mRNA	106394	127348	.	-	.	Name=XM_015750998.2;ID=rna-XM_015750998.2;Dbxref=GeneID:107273134%2CGenbank:XM_015750998.2;Parent=gene-LOC107273134
NW_014333795.1	Gnomon	CDS	35514	35543	.	-	0	Name=XP_015606454.1;ID=cds-XP_015606454.1;Dbxref=GeneID:107273125%2CGenbank:XP_015606454.1;Parent=rna-XM_015750968.2
NW_014333795.1	Gnomon	CDS	30337	30393	.	-	0	Name=XP_015606454.1;ID=cds-XP_015606454.1;Dbxref=GeneID:107273125%2CGenbank:XP_015606454.1;Parent=rna-XM_015750968.2
NW_014333795.1	Gnomon	CDS	29869	30011	.	-	0	Name=XP_015606454.1;ID=cds-XP_015606454.1;Dbxref=GeneID:107273125%2CGenbank:XP_015606454.1;Parent=rna-XM_015750968.2
NW_014333795.1	Gnomon	CDS	29606	29721	.	-	0	Name=XP_015606454.1;ID=cds-XP_015606454.1;Dbxref=GeneID:107273125%2CGenbank:XP_015606454.1;Parent=rna-XM_015750968.2
NW_014333795.1	Gnomon	CDS	29390	29529	.	-	0	Name=XP_015606454.1;ID=cds-XP_015606454.1;Dbxref=GeneID:107273125%2CGenbank:XP_015606454.1;Parent=rna-XM_015750968.2
NW_014333795.1	Gnomon	CDS	29168	29314	.	-	0	Name=XP_015606454.1;ID=cds-XP_015606454.1;Dbxref=GeneID:107273125%2CGenbank:XP_015606454.1;Parent=rna-XM_015750968.2
NW_014333795.1	Gnomon	CDS	28742	28883	.	-	0	Name=XP_015606454.1;ID=cds-XP_015606454.1;Dbxref=GeneID:107273125%2CGenbank:XP_015606454.1;Parent=rna-XM_015750968.2
NW_014333795.1	Gnomon	CDS	28444	28537	.	-	0	Name=XP_015606454.1;ID=cds-XP_015606454.1;Dbxref=GeneID:107273125%2CGenbank:XP_015606454.1;Parent=rna-XM_015750968.2
NW_014333795.1	Gnomon	CDS	28074	28109	.	-	0	Name=XP_015606454.1;ID=cds-XP_015606454.1;Dbxref=GeneID:107273125%2CGenbank:XP_015606454.1;Parent=rna-XM_015750968.2
NW_014333795.1	Gnomon	CDS	27708	27798	.	-	0	Name=XP_015606454.1;ID=cds-XP_015606454.1;Dbxref=GeneID:107273125%2CGenbank:XP_015606454.1;Parent=rna-XM_015750968.2
NW_014333795.1	Gnomon	CDS	27509	27584	.	-	0	Name=XP_015606454.1;ID=cds-XP_015606454.1;Dbxref=GeneID:107273125%2CGenbank:XP_015606454.1;Parent=rna-XM_015750968.2
NW_014333795.1	Gnomon	CDS	27305	27423	.	-	0	Name=XP_015606454.1;ID=cds-XP_015606454.1;Dbxref=GeneID:107273125%2CGenbank:XP_015606454.1;Parent=rna-XM_015750968.2
NW_014333795.1	Gnomon	CDS	27059	27229	.	-	0	Name=XP_015606454.1;ID=cds-XP_015606454.1;Dbxref=GeneID:107273125%2CGenbank:XP_015606454.1;Parent=rna-XM_015750968.2
NW_014333795.1	Gnomon	CDS	26826	26966	.	-	0	Name=XP_015606454.1;ID=cds-XP_015606454.1;Dbxref=GeneID:107273125%2CGenbank:XP_015606454.1;Parent=rna-XM_015750968.2
NW_014333795.1	Gnomon	CDS	26539	26733	.	-	0	Name=XP_015606454.1;ID=cds-XP_015606454.1;Dbxref=GeneID:107273125%2CGenbank:XP_015606454.1;Parent=rna-XM_015750968.2
NW_014333795.1	Gnomon	CDS	26362	26464	.	-	0	Name=XP_015606454.1;ID=cds-XP_015606454.1;Dbxref=GeneID:107273125%2CGenbank:XP_015606454.1;Parent=rna-XM_015750968.2
NW_014333795.1	Gnomon	CDS	25535	25625	.	-	0	Name=XP_015606454.1;ID=cds-XP_015606454.1;Dbxref=GeneID:107273125%2CGenbank:XP_015606454.1;Parent=rna-XM_015750968.2
NW_014333795.1	Gnomon	CDS	24328	24499	.	-	0	Name=XP_015606454.1;ID=cds-XP_015606454.1;Dbxref=GeneID:107273125%2CGenbank:XP_015606454.1;Parent=rna-XM_015750968.2
NW_014333795.1	Gnomon	CDS	32503	32517	.	-	0	Name=XP_015606455.1;ID=cds-XP_015606455.1;Dbxref=GeneID:107273125%2CGenbank:XP_015606455.1;Parent=rna-XM_015750969.2
NW_014333795.1	Gnomon	CDS	30337	30393	.	-	0	Name=XP_015606455.1;ID=cds-XP_015606455.1;Dbxref=GeneID:107273125%2CGenbank:XP_015606455.1;Parent=rna-XM_015750969.2
NW_014333795.1	Gnomon	CDS	29869	30011	.	-	0	Name=XP_015606455.1;ID=cds-XP_015606455.1;Dbxref=GeneID:107273125%2CGenbank:XP_015606455.1;Parent=rna-XM_015750969.2
NW_014333795.1	Gnomon	CDS	29606	29721	.	-	0	Name=XP_015606455.1;ID=cds-XP_015606455.1;Dbxref=GeneID:107273125%2CGenbank:XP_015606455.1;Parent=rna-XM_015750969.2
NW_014333795.1	Gnomon	CDS	29390	29529	.	-	0	Name=XP_015606455.1;ID=cds-XP_015606455.1;Dbxref=GeneID:107273125%2CGenbank:XP_015606455.1;Parent=rna-XM_015750969.2
NW_014333795.1	Gnomon	CDS	29168	29314	.	-	0	Name=XP_015606455.1;ID=cds-XP_015606455.1;Dbxref=GeneID:107273125%2CGenbank:XP_015606455.1;Parent=rna-XM_015750969.2
NW_014333795.1	Gnomon	CDS	28742	28883	.	-	0	Name=XP_015606455.1;ID=cds-XP_015606455.1;Dbxref=GeneID:107273125%2CGenbank:XP_015606455.1;Parent=rna-XM_015750969.2
NW_014333795.1	Gnomon	CDS	28444	28537	.	-	0	Name=XP_015606455.1;ID=cds-XP_015606455.1;Dbxref=GeneID:107273125%2CGenbank:XP_015606455.1;Parent=rna-XM_015750969.2
NW_014333795.1	Gnomon	CDS	28074	28109	.	-	0	Name=XP_015606455.1;ID=cds-XP_015606455.1;Dbxref=GeneID:107273125%2CGenbank:XP_015606455.1;Parent=rna-XM_015750969.2
NW_014333795.1	Gnomon	CDS	27708	27798	.	-	0	Name=XP_015606455.1;ID=cds-XP_015606455.1;Dbxref=GeneID:107273125%2CGenbank:XP_015606455.1;Parent=rna-XM_015750969.2
NW_014333795.1	Gnomon	CDS	27509	27584	.	-	0	Name=XP_015606455.1;ID=cds-XP_015606455.1;Dbxref=GeneID:107273125%2CGenbank:XP_015606455.1;Parent=rna-XM_015750969.2
NW_014333795.1	Gnomon	CDS	27305	27423	.	-	0	Name=XP_015606455.1;ID=cds-XP_015606455.1;Dbxref=GeneID:107273125%2CGenbank:XP_015606455.1;Parent=rna-XM_015750969.2
NW_014333795.1	Gnomon	CDS	27059	27229	.	-	0	Name=XP_015606455.1;ID=cds-XP_015606455.1;Dbxref=GeneID:107273125%2CGenbank:XP_015606455.1;Parent=rna-XM_015750969.2
NW_014333795.1	Gnomon	CDS	26826	26966	.	-	0	Name=XP_015606455.1;ID=cds-XP_015606455.1;Dbxref=GeneID:107273125%2CGenbank:XP_015606455.1;Parent=rna-XM_015750969.2
NW_014333795.1	Gnomon	CDS	26539	26733	.	-	0	Name=XP_015606455.1;ID=cds-XP_015606455.1;Dbxref=GeneID:107273125%2CGenbank:XP_015606455.1;Parent=rna-XM_015750969.2
NW_014333795.1	Gnomon	CDS	26362	26464	.	-	0	Name=XP_015606455.1;ID=cds-XP_015606455.1;Dbxref=GeneID:107273125%2CGenbank:XP_015606455.1;Parent=rna-XM_015750969.2
NW_014333795.1	Gnomon	CDS	25535	25625	.	-	0	Name=XP_015606455.1;ID=cds-XP_015606455.1;Dbxref=GeneID:107273125%2CGenbank:XP_015606455.1;Parent=rna-XM_015750969.2
NW_014333795.1	Gnomon	CDS	24328	24499	.	-	0	Name=XP_015606455.1;ID=cds-XP_015606455.1;Dbxref=GeneID:107273125%2CGenbank:XP_015606455.1;Parent=rna-XM_015750969.2
NW_014333795.1	Gnomon	CDS	92444	92466	.	-	0	Name=XP_015606468.1;ID=cds-XP_015606468.1;Dbxref=GeneID:107273130%2CGenbank:XP_015606468.1;Parent=rna-XM_015750982.2
NW_014333795.1	Gnomon	CDS	92266	92380	.	-	0	Name=XP_015606468.1;ID=cds-XP_015606468.1;Dbxref=GeneID:107273130%2CGenbank:XP_015606468.1;Parent=rna-XM_015750982.2
NW_014333795.1	Gnomon	CDS	91502	91893	.	-	0	Name=XP_015606468.1;ID=cds-XP_015606468.1;Dbxref=GeneID:107273130%2CGenbank:XP_015606468.1;Parent=rna-XM_015750982.2
NW_014333795.1	Gnomon	CDS	91114	91426	.	-	0	Name=XP_015606468.1;ID=cds-XP_015606468.1;Dbxref=GeneID:107273130%2CGenbank:XP_015606468.1;Parent=rna-XM_015750982.2
NW_014333795.1	Gnomon	CDS	90945	91045	.	-	0	Name=XP_015606468.1;ID=cds-XP_015606468.1;Dbxref=GeneID:107273130%2CGenbank:XP_015606468.1;Parent=rna-XM_015750982.2
NW_014333795.1	Gnomon	CDS	90741	90902	.	-	0	Name=XP_015606468.1;ID=cds-XP_015606468.1;Dbxref=GeneID:107273130%2CGenbank:XP_015606468.1;Parent=rna-XM_015750982.2
NW_014333795.1	Gnomon	CDS	90537	90668	.	-	0	Name=XP_015606468.1;ID=cds-XP_015606468.1;Dbxref=GeneID:107273130%2CGenbank:XP_015606468.1;Parent=rna-XM_015750982.2
NW_014333795.1	Gnomon	CDS	90180	90414	.	-	0	Name=XP_015606468.1;ID=cds-XP_015606468.1;Dbxref=GeneID:107273130%2CGenbank:XP_015606468.1;Parent=rna-XM_015750982.2
NW_014333795.1	Gnomon	exon	72434	74092	.	+	.	ID=exon-XM_015750955.2-1;Dbxref=GeneID:107273117%2CGenbank:XM_015750955.2;Parent=rna-XM_015750955.2
NW_014333795.1	Gnomon	exon	74178	74546	.	+	.	ID=exon-XM_015750955.2-2;Dbxref=GeneID:107273117%2CGenbank:XM_015750955.2;Parent=rna-XM_015750955.2
NW_014333795.1	Gnomon	exon	74615	75951	.	+	.	ID=exon-XM_015750955.2-3;Dbxref=GeneID:107273117%2CGenbank:XM_015750955.2;Parent=rna-XM_015750955.2
NW_014333795.1	Gnomon	mRNA	32789	43642	.	+	.	Name=XM_025090424.1;ID=rna-XM_025090424.1;Dbxref=GeneID:107273136%2CGenbank:XM_025090424.1;Parent=gene-LOC107273136
NW_014333795.1	Gnomon	exon	97654	97739	.	-	.	ID=exon-XM_015751018.2-4;Dbxref=GeneID:107273138%2CGenbank:XM_015751018.2;Parent=rna-XM_015751018.2
NW_014333795.1	Gnomon	exon	94971	95108	.	-	.	ID=exon-XM_015751018.2-5;Dbxref=GeneID:107273138%2CGenbank:XM_015751018.2;Parent=rna-XM_015751018.2
NW_014333795.1	Gnomon	exon	98664	99010	.	-	.	ID=exon-XM_015751018.2-1;Dbxref=GeneID:107273138%2CGenbank:XM_015751018.2;Parent=rna-XM_015751018.2
NW_014333795.1	Gnomon	exon	98238	98377	.	-	.	ID=exon-XM_015751018.2-2;Dbxref=GeneID:107273138%2CGenbank:XM_015751018.2;Parent=rna-XM_015751018.2
NW_014333795.1	Gnomon	exon	97805	98030	.	-	.	ID=exon-XM_015751018.2-3;Dbxref=GeneID:107273138%2CGenbank:XM_015751018.2;Parent=rna-XM_015751018.2
NW_014333795.1	Gnomon	mRNA	56724	66622	.	-	.	Name=XM_015750960.2;ID=rna-XM_015750960.2;Dbxref=GeneID:107273120%2CGenbank:XM_015750960.2;Parent=gene-LOC107273120
NW_014333795.1	Gnomon	exon	101745	101819	.	-	.	ID=exon-XM_015751001.2-2;Dbxref=GeneID:107273135%2CGenbank:XM_015751001.2;Parent=rna-XM_015751001.2
NW_014333795.1	Gnomon	exon	101538	101677	.	-	.	ID=exon-XM_015751001.2-3;Dbxref=GeneID:107273135%2CGenbank:XM_015751001.2;Parent=rna-XM_015751001.2
NW_014333795.1	Gnomon	exon	100229	100454	.	-	.	ID=exon-XM_015751001.2-4;Dbxref=GeneID:107273135%2CGenbank:XM_015751001.2;Parent=rna-XM_015751001.2
NW_014333795.1	Gnomon	exon	99863	99948	.	-	.	ID=exon-XM_015751001.2-5;Dbxref=GeneID:107273135%2CGenbank:XM_015751001.2;Parent=rna-XM_015751001.2
NW_014333795.1	Gnomon	exon	105746	106198	.	-	.	ID=exon-XM_015751001.2-1;Dbxref=GeneID:107273135%2CGenbank:XM_015751001.2;Parent=rna-XM_015751001.2
NW_014333795.1	Gnomon	exon	99364	99794	.	-	.	ID=exon-XM_015751001.2-6;Dbxref=GeneID:107273135%2CGenbank:XM_015751001.2;Parent=rna-XM_015751001.2
NW_014333795.1	Gnomon	exon	106394	106759	.	-	.	ID=exon-XM_015750996.2-8;Dbxref=GeneID:107273134%2CGenbank:XM_015750996.2;Parent=rna-XM_015750996.2
NW_014333795.1	Gnomon	exon	107609	107686	.	-	.	ID=exon-XM_015750996.2-5;Dbxref=GeneID:107273134%2CGenbank:XM_015750996.2;Parent=rna-XM_015750996.2
NW_014333795.1	Gnomon	exon	107765	107866	.	-	.	ID=exon-XM_015750996.2-4;Dbxref=GeneID:107273134%2CGenbank:XM_015750996.2;Parent=rna-XM_015750996.2
NW_014333795.1	Gnomon	exon	106852	107173	.	-	.	ID=exon-XM_015750996.2-7;Dbxref=GeneID:107273134%2CGenbank:XM_015750996.2;Parent=rna-XM_015750996.2
NW_014333795.1	Gnomon	exon	107257	107509	.	-	.	ID=exon-XM_015750996.2-6;Dbxref=GeneID:107273134%2CGenbank:XM_015750996.2;Parent=rna-XM_015750996.2
NW_014333795.1	Gnomon	exon	116366	116598	.	-	.	ID=exon-XM_015750996.2-1;Dbxref=GeneID:107273134%2CGenbank:XM_015750996.2;Parent=rna-XM_015750996.2
NW_014333795.1	Gnomon	exon	107940	108147	.	-	.	ID=exon-XM_015750996.2-3;Dbxref=GeneID:107273134%2CGenbank:XM_015750996.2;Parent=rna-XM_015750996.2
NW_014333795.1	Gnomon	exon	114383	114576	.	-	.	ID=exon-XM_015750996.2-2;Dbxref=GeneID:107273134%2CGenbank:XM_015750996.2;Parent=rna-XM_015750996.2
NW_014333795.1	Gnomon	mRNA	123882	137568	.	+	.	Name=XM_015750966.2;ID=rna-XM_015750966.2;Dbxref=GeneID:107273124%2CGenbank:XM_015750966.2;Note=The sequence of the model RefSeq transcript was modified relative to this genomic sequence to represent the inferred CDS: added 2464 bases not found in genome assembly;Parent=gene-LOC107273124
NW_014333795.1	Gnomon	CDS	41553	41594	.	-	0	Name=XP_015606456.1;ID=cds-XP_015606456.1;Dbxref=GeneID:107273125%2CGenbank:XP_015606456.1;Parent=rna-XM_015750970.1
NW_014333795.1	Gnomon	CDS	30337	30393	.	-	0	Name=XP_015606456.1;ID=cds-XP_015606456.1;Dbxref=GeneID:107273125%2CGenbank:XP_015606456.1;Parent=rna-XM_015750970.1
NW_014333795.1	Gnomon	CDS	29869	30011	.	-	0	Name=XP_015606456.1;ID=cds-XP_015606456.1;Dbxref=GeneID:107273125%2CGenbank:XP_015606456.1;Parent=rna-XM_015750970.1
NW_014333795.1	Gnomon	CDS	29606	29721	.	-	0	Name=XP_015606456.1;ID=cds-XP_015606456.1;Dbxref=GeneID:107273125%2CGenbank:XP_015606456.1;Parent=rna-XM_015750970.1
NW_014333795.1	Gnomon	CDS	29390	29529	.	-	0	Name=XP_015606456.1;ID=cds-XP_015606456.1;Dbxref=GeneID:107273125%2CGenbank:XP_015606456.1;Parent=rna-XM_015750970.1
NW_014333795.1	Gnomon	CDS	29168	29314	.	-	0	Name=XP_015606456.1;ID=cds-XP_015606456.1;Dbxref=GeneID:107273125%2CGenbank:XP_015606456.1;Parent=rna-XM_015750970.1
NW_014333795.1	Gnomon	CDS	28742	28883	.	-	0	Name=XP_015606456.1;ID=cds-XP_015606456.1;Dbxref=GeneID:107273125%2CGenbank:XP_015606456.1;Parent=rna-XM_015750970.1
NW_014333795.1	Gnomon	CDS	28444	28537	.	-	0	Name=XP_015606456.1;ID=cds-XP_015606456.1;Dbxref=GeneID:107273125%2CGenbank:XP_015606456.1;Parent=rna-XM_015750970.1
NW_014333795.1	Gnomon	CDS	27708	27798	.	-	0	Name=XP_015606456.1;ID=cds-XP_015606456.1;Dbxref=GeneID:107273125%2CGenbank:XP_015606456.1;Parent=rna-XM_015750970.1
NW_014333795.1	Gnomon	CDS	27509	27584	.	-	0	Name=XP_015606456.1;ID=cds-XP_015606456.1;Dbxref=GeneID:107273125%2CGenbank:XP_015606456.1;Parent=rna-XM_015750970.1
NW_014333795.1	Gnomon	CDS	27305	27423	.	-	0	Name=XP_015606456.1;ID=cds-XP_015606456.1;Dbxref=GeneID:107273125%2CGenbank:XP_015606456.1;Parent=rna-XM_015750970.1
NW_014333795.1	Gnomon	CDS	27059	27229	.	-	0	Name=XP_015606456.1;ID=cds-XP_015606456.1;Dbxref=GeneID:107273125%2CGenbank:XP_015606456.1;Parent=rna-XM_015750970.1
NW_014333795.1	Gnomon	CDS	26826	26966	.	-	0	Name=XP_015606456.1;ID=cds-XP_015606456.1;Dbxref=GeneID:107273125%2CGenbank:XP_015606456.1;Parent=rna-XM_015750970.1
NW_014333795.1	Gnomon	CDS	26539	26733	.	-	0	Name=XP_015606456.1;ID=cds-XP_015606456.1;Dbxref=GeneID:107273125%2CGenbank:XP_015606456.1;Parent=rna-XM_015750970.1
NW_014333795.1	Gnomon	CDS	26362	26464	.	-	0	Name=XP_015606456.1;ID=cds-XP_015606456.1;Dbxref=GeneID:107273125%2CGenbank:XP_015606456.1;Parent=rna-XM_015750970.1
NW_014333795.1	Gnomon	CDS	25535	25625	.	-	0	Name=XP_015606456.1;ID=cds-XP_015606456.1;Dbxref=GeneID:107273125%2CGenbank:XP_015606456.1;Parent=rna-XM_015750970.1
NW_014333795.1	Gnomon	CDS	24328	24499	.	-	0	Name=XP_015606456.1;ID=cds-XP_015606456.1;Dbxref=GeneID:107273125%2CGenbank:XP_015606456.1;Parent=rna-XM_015750970.1
NW_014333795.1	Gnomon	exon	4209	4321	.	-	.	ID=exon-XR_003061461.1-7;Dbxref=GeneID:107273139%2CGenbank:XR_003061461.1;Parent=rna-XR_003061461.1
NW_014333795.1	Gnomon	exon	3787	4082	.	-	.	ID=exon-XR_003061461.1-8;Dbxref=GeneID:107273139%2CGenbank:XR_003061461.1;Parent=rna-XR_003061461.1
NW_014333795.1	Gnomon	exon	6712	6887	.	-	.	ID=exon-XR_003061461.1-5;Dbxref=GeneID:107273139%2CGenbank:XR_003061461.1;Parent=rna-XR_003061461.1
NW_014333795.1	Gnomon	exon	6405	6625	.	-	.	ID=exon-XR_003061461.1-6;Dbxref=GeneID:107273139%2CGenbank:XR_003061461.1;Parent=rna-XR_003061461.1
NW_014333795.1	Gnomon	exon	1466	3636	.	-	.	ID=exon-XR_003061461.1-9;Dbxref=GeneID:107273139%2CGenbank:XR_003061461.1;Parent=rna-XR_003061461.1
NW_014333795.1	Gnomon	mRNA	92842	97336	.	+	.	Name=XM_015750979.2;ID=rna-XM_015750979.2;Dbxref=GeneID:107273129%2CGenbank:XM_015750979.2;Parent=gene-LOC107273129
NW_014333795.1	Gnomon	exon	99863	99948	.	-	.	ID=exon-XM_015751000.2-5;Dbxref=GeneID:107273135%2CGenbank:XM_015751000.2;Parent=rna-XM_015751000.2
NW_014333795.1	Gnomon	exon	99364	99794	.	-	.	ID=exon-XM_015751000.2-6;Dbxref=GeneID:107273135%2CGenbank:XM_015751000.2;Parent=rna-XM_015751000.2
NW_014333795.1	Gnomon	exon	101538	101677	.	-	.	ID=exon-XM_015751000.2-3;Dbxref=GeneID:107273135%2CGenbank:XM_015751000.2;Parent=rna-XM_015751000.2
NW_014333795.1	Gnomon	exon	100229	100454	.	-	.	ID=exon-XM_015751000.2-4;Dbxref=GeneID:107273135%2CGenbank:XM_015751000.2;Parent=rna-XM_015751000.2
NW_014333795.1	Gnomon	exon	7921	8077	.	-	.	ID=exon-XR_003061461.1-3;Dbxref=GeneID:107273139%2CGenbank:XR_003061461.1;Parent=rna-XR_003061461.1
NW_014333795.1	Gnomon	CDS	92444	92466	.	-	0	Name=XP_015606469.1;ID=cds-XP_015606469.1;Dbxref=GeneID:107273130%2CGenbank:XP_015606469.1;Parent=rna-XM_015750983.2
NW_014333795.1	Gnomon	CDS	92266	92380	.	-	0	Name=XP_015606469.1;ID=cds-XP_015606469.1;Dbxref=GeneID:107273130%2CGenbank:XP_015606469.1;Parent=rna-XM_015750983.2
NW_014333795.1	Gnomon	CDS	91502	91893	.	-	0	Name=XP_015606469.1;ID=cds-XP_015606469.1;Dbxref=GeneID:107273130%2CGenbank:XP_015606469.1;Parent=rna-XM_015750983.2
NW_014333795.1	Gnomon	CDS	91114	91426	.	-	0	Name=XP_015606469.1;ID=cds-XP_015606469.1;Dbxref=GeneID:107273130%2CGenbank:XP_015606469.1;Parent=rna-XM_015750983.2
NW_014333795.1	Gnomon	CDS	90945	91045	.	-	0	Name=XP_015606469.1;ID=cds-XP_015606469.1;Dbxref=GeneID:107273130%2CGenbank:XP_015606469.1;Parent=rna-XM_015750983.2
NW_014333795.1	Gnomon	CDS	90741	90884	.	-	0	Name=XP_015606469.1;ID=cds-XP_015606469.1;Dbxref=GeneID:107273130%2CGenbank:XP_015606469.1;Parent=rna-XM_015750983.2
NW_014333795.1	Gnomon	CDS	90537	90668	.	-	0	Name=XP_015606469.1;ID=cds-XP_015606469.1;Dbxref=GeneID:107273130%2CGenbank:XP_015606469.1;Parent=rna-XM_015750983.2
NW_014333795.1	Gnomon	CDS	90180	90414	.	-	0	Name=XP_015606469.1;ID=cds-XP_015606469.1;Dbxref=GeneID:107273130%2CGenbank:XP_015606469.1;Parent=rna-XM_015750983.2
NW_014333795.1	Gnomon	exon	102857	103069	.	-	.	ID=exon-XM_015751000.2-1;Dbxref=GeneID:107273135%2CGenbank:XM_015751000.2;Parent=rna-XM_015751000.2
NW_014333795.1	Gnomon	exon	7518	7822	.	-	.	ID=exon-XR_003061461.1-4;Dbxref=GeneID:107273139%2CGenbank:XR_003061461.1;Parent=rna-XR_003061461.1
NW_014333795.1	Gnomon	exon	101745	101819	.	-	.	ID=exon-XM_015751000.2-2;Dbxref=GeneID:107273135%2CGenbank:XM_015751000.2;Parent=rna-XM_015751000.2
NW_014333795.1	Gnomon	exon	8928	9354	.	-	.	ID=exon-XR_003061461.1-1;Dbxref=GeneID:107273139%2CGenbank:XR_003061461.1;Parent=rna-XR_003061461.1
NW_014333795.1	Gnomon	exon	8147	8391	.	-	.	ID=exon-XR_003061461.1-2;Dbxref=GeneID:107273139%2CGenbank:XR_003061461.1;Parent=rna-XR_003061461.1
NW_014333795.1	Gnomon	mRNA	41781	43642	.	+	.	Name=XM_025090423.1;ID=rna-XM_025090423.1;Dbxref=GeneID:107273136%2CGenbank:XM_025090423.1;Parent=gene-LOC107273136
NW_014333795.1	RefSeq	region	1	141911	.	+	.	Name=Unknown;ID=NW_014333795.1:1..141911;Dbxref=taxon:211228
NW_014333795.1	Gnomon	mRNA	78658	82221	.	-	.	Name=XM_025090410.1;ID=rna-XM_025090410.1;Dbxref=GeneID:107273127%2CGenbank:XM_025090410.1;Parent=gene-LOC107273127
NW_014333795.1	Gnomon	exon	131240	131441	.	-	.	ID=exon-XM_015750989.2-3;Dbxref=GeneID:107273133%2CGenbank:XM_015750989.2;Parent=rna-XM_015750989.2
NW_014333795.1	Gnomon	exon	131741	131992	.	-	.	ID=exon-XM_015750989.2-2;Dbxref=GeneID:107273133%2CGenbank:XM_015750989.2;Parent=rna-XM_015750989.2
NW_014333795.1	Gnomon	exon	132726	133039	.	-	.	ID=exon-XM_015750989.2-1;Dbxref=GeneID:107273133%2CGenbank:XM_015750989.2;Parent=rna-XM_015750989.2
NW_014333795.1	Gnomon	exon	130034	130213	.	-	.	ID=exon-XM_015750989.2-7;Dbxref=GeneID:107273133%2CGenbank:XM_015750989.2;Parent=rna-XM_015750989.2
NW_014333795.1	Gnomon	exon	130294	130565	.	-	.	ID=exon-XM_015750989.2-6;Dbxref=GeneID:107273133%2CGenbank:XM_015750989.2;Parent=rna-XM_015750989.2
NW_014333795.1	Gnomon	exon	130644	130835	.	-	.	ID=exon-XM_015750989.2-5;Dbxref=GeneID:107273133%2CGenbank:XM_015750989.2;Parent=rna-XM_015750989.2
NW_014333795.1	Gnomon	exon	130893	131105	.	-	.	ID=exon-XM_015750989.2-4;Dbxref=GeneID:107273133%2CGenbank:XM_015750989.2;Parent=rna-XM_015750989.2
NW_014333795.1	Gnomon	exon	129006	129963	.	-	.	ID=exon-XM_015750989.2-8;Dbxref=GeneID:107273133%2CGenbank:XM_015750989.2;Parent=rna-XM_015750989.2
NW_014333795.1	Gnomon	exon	132726	133040	.	-	.	ID=exon-XM_015750990.2-1;Dbxref=GeneID:107273133%2CGenbank:XM_015750990.2;Parent=rna-XM_015750990.2
NW_014333795.1	Gnomon	exon	131240	131441	.	-	.	ID=exon-XM_015750990.2-3;Dbxref=GeneID:107273133%2CGenbank:XM_015750990.2;Parent=rna-XM_015750990.2
NW_014333795.1	Gnomon	exon	131741	131847	.	-	.	ID=exon-XM_015750990.2-2;Dbxref=GeneID:107273133%2CGenbank:XM_015750990.2;Parent=rna-XM_015750990.2
NW_014333795.1	Gnomon	exon	130644	130835	.	-	.	ID=exon-XM_015750990.2-5;Dbxref=GeneID:107273133%2CGenbank:XM_015750990.2;Parent=rna-XM_015750990.2
NW_014333795.1	Gnomon	exon	130893	131105	.	-	.	ID=exon-XM_015750990.2-4;Dbxref=GeneID:107273133%2CGenbank:XM_015750990.2;Parent=rna-XM_015750990.2
NW_014333795.1	Gnomon	exon	130034	130213	.	-	.	ID=exon-XM_015750990.2-7;Dbxref=GeneID:107273133%2CGenbank:XM_015750990.2;Parent=rna-XM_015750990.2
NW_014333795.1	Gnomon	exon	130294	130565	.	-	.	ID=exon-XM_015750990.2-6;Dbxref=GeneID:107273133%2CGenbank:XM_015750990.2;Parent=rna-XM_015750990.2
NW_014333795.1	Gnomon	exon	129006	129963	.	-	.	ID=exon-XM_015750990.2-8;Dbxref=GeneID:107273133%2CGenbank:XM_015750990.2;Parent=rna-XM_015750990.2
NW_014333795.1	Gnomon	lnc_RNA	144	9349	.	-	.	Name=XR_003061458.1;ID=rna-XR_003061458.1;Dbxref=GeneID:107273139%2CGenbank:XR_003061458.1;Parent=gene-LOC107273139
NW_014333795.1	Gnomon	exon	66435	66622	.	-	.	ID=exon-XM_015750960.2-1;Dbxref=GeneID:107273120%2CGenbank:XM_015750960.2;Parent=rna-XM_015750960.2
NW_014333795.1	Gnomon	exon	66279	66301	.	-	.	ID=exon-XM_015750960.2-2;Dbxref=GeneID:107273120%2CGenbank:XM_015750960.2;Parent=rna-XM_015750960.2
NW_014333795.1	Gnomon	exon	22082	22601	.	+	.	ID=exon-XM_015750954.2-13;Dbxref=GeneID:107273116%2CGenbank:XM_015750954.2;Parent=rna-XM_015750954.2
NW_014333795.1	Gnomon	exon	64563	64918	.	-	.	ID=exon-XM_015750960.2-5;Dbxref=GeneID:107273120%2CGenbank:XM_015750960.2;Parent=rna-XM_015750960.2
NW_014333795.1	Gnomon	exon	64172	64458	.	-	.	ID=exon-XM_015750960.2-6;Dbxref=GeneID:107273120%2CGenbank:XM_015750960.2;Parent=rna-XM_015750960.2
NW_014333795.1	Gnomon	exon	65955	66037	.	-	.	ID=exon-XM_015750960.2-3;Dbxref=GeneID:107273120%2CGenbank:XM_015750960.2;Parent=rna-XM_015750960.2
NW_014333795.1	Gnomon	exon	64998	65370	.	-	.	ID=exon-XM_015750960.2-4;Dbxref=GeneID:107273120%2CGenbank:XM_015750960.2;Parent=rna-XM_015750960.2
NW_014333795.1	Gnomon	exon	63570	63629	.	-	.	ID=exon-XM_015750960.2-9;Dbxref=GeneID:107273120%2CGenbank:XM_015750960.2;Parent=rna-XM_015750960.2
NW_014333795.1	Gnomon	exon	63915	64105	.	-	.	ID=exon-XM_015750960.2-7;Dbxref=GeneID:107273120%2CGenbank:XM_015750960.2;Parent=rna-XM_015750960.2
NW_014333795.1	Gnomon	exon	63712	63837	.	-	.	ID=exon-XM_015750960.2-8;Dbxref=GeneID:107273120%2CGenbank:XM_015750960.2;Parent=rna-XM_015750960.2
NW_014333795.1	Gnomon	exon	21594	21757	.	+	.	ID=exon-XM_015750954.2-11;Dbxref=GeneID:107273116%2CGenbank:XM_015750954.2;Parent=rna-XM_015750954.2
NW_014333795.1	Gnomon	exon	21903	22000	.	+	.	ID=exon-XM_015750954.2-12;Dbxref=GeneID:107273116%2CGenbank:XM_015750954.2;Parent=rna-XM_015750954.2
NW_014333795.1	Gnomon	exon	21393	21480	.	+	.	ID=exon-XM_015750954.2-10;Dbxref=GeneID:107273116%2CGenbank:XM_015750954.2;Parent=rna-XM_015750954.2
NW_014333795.1	Gnomon	CDS	42363	42465	.	+	0	Name=XP_024946191.1;ID=cds-XP_024946191.1;Dbxref=GeneID:107273136%2CGenbank:XP_024946191.1;Parent=rna-XM_025090423.1
NW_014333795.1	Gnomon	CDS	42526	42705	.	+	0	Name=XP_024946191.1;ID=cds-XP_024946191.1;Dbxref=GeneID:107273136%2CGenbank:XP_024946191.1;Parent=rna-XM_025090423.1
NW_014333795.1	Gnomon	CDS	42779	43008	.	+	0	Name=XP_024946191.1;ID=cds-XP_024946191.1;Dbxref=GeneID:107273136%2CGenbank:XP_024946191.1;Parent=rna-XM_025090423.1
NW_014333795.1	Gnomon	CDS	43078	43353	.	+	0	Name=XP_024946191.1;ID=cds-XP_024946191.1;Dbxref=GeneID:107273136%2CGenbank:XP_024946191.1;Parent=rna-XM_025090423.1
NW_014333795.1	Gnomon	mRNA	13356	22601	.	+	.	Name=XM_015750954.2;ID=rna-XM_015750954.2;Dbxref=GeneID:107273116%2CGenbank:XM_015750954.2;Parent=gene-LOC107273116
NW_014333795.1	Gnomon	exon	19769	19864	.	+	.	ID=exon-XM_015750954.2-8;Dbxref=GeneID:107273116%2CGenbank:XM_015750954.2;Parent=rna-XM_015750954.2
NW_014333795.1	Gnomon	exon	19972	20093	.	+	.	ID=exon-XM_015750954.2-9;Dbxref=GeneID:107273116%2CGenbank:XM_015750954.2;Parent=rna-XM_015750954.2
NW_014333795.1	Gnomon	exon	18295	18389	.	+	.	ID=exon-XM_015750954.2-6;Dbxref=GeneID:107273116%2CGenbank:XM_015750954.2;Parent=rna-XM_015750954.2
NW_014333795.1	Gnomon	exon	18583	18624	.	+	.	ID=exon-XM_015750954.2-7;Dbxref=GeneID:107273116%2CGenbank:XM_015750954.2;Parent=rna-XM_015750954.2
NW_014333795.1	Gnomon	exon	17619	17779	.	+	.	ID=exon-XM_015750954.2-4;Dbxref=GeneID:107273116%2CGenbank:XM_015750954.2;Parent=rna-XM_015750954.2
NW_014333795.1	Gnomon	exon	18042	18142	.	+	.	ID=exon-XM_015750954.2-5;Dbxref=GeneID:107273116%2CGenbank:XM_015750954.2;Parent=rna-XM_015750954.2
NW_014333795.1	Gnomon	exon	16274	16395	.	+	.	ID=exon-XM_015750954.2-2;Dbxref=GeneID:107273116%2CGenbank:XM_015750954.2;Parent=rna-XM_015750954.2
NW_014333795.1	Gnomon	CDS	66758	66807	.	-	0	Name=XP_015606444.1;ID=cds-XP_015606444.1;Dbxref=GeneID:107273120%2CGenbank:XP_015606444.1;Parent=rna-XM_015750958.2
NW_014333795.1	Gnomon	CDS	66279	66301	.	-	0	Name=XP_015606444.1;ID=cds-XP_015606444.1;Dbxref=GeneID:107273120%2CGenbank:XP_015606444.1;Parent=rna-XM_015750958.2
NW_014333795.1	Gnomon	CDS	65955	66037	.	-	0	Name=XP_015606444.1;ID=cds-XP_015606444.1;Dbxref=GeneID:107273120%2CGenbank:XP_015606444.1;Parent=rna-XM_015750958.2
NW_014333795.1	Gnomon	CDS	64998	65370	.	-	0	Name=XP_015606444.1;ID=cds-XP_015606444.1;Dbxref=GeneID:107273120%2CGenbank:XP_015606444.1;Parent=rna-XM_015750958.2
NW_014333795.1	Gnomon	CDS	64563	64918	.	-	0	Name=XP_015606444.1;ID=cds-XP_015606444.1;Dbxref=GeneID:107273120%2CGenbank:XP_015606444.1;Parent=rna-XM_015750958.2
NW_014333795.1	Gnomon	CDS	64172	64458	.	-	0	Name=XP_015606444.1;ID=cds-XP_015606444.1;Dbxref=GeneID:107273120%2CGenbank:XP_015606444.1;Parent=rna-XM_015750958.2
NW_014333795.1	Gnomon	CDS	63915	64105	.	-	0	Name=XP_015606444.1;ID=cds-XP_015606444.1;Dbxref=GeneID:107273120%2CGenbank:XP_015606444.1;Parent=rna-XM_015750958.2
NW_014333795.1	Gnomon	CDS	63712	63837	.	-	0	Name=XP_015606444.1;ID=cds-XP_015606444.1;Dbxref=GeneID:107273120%2CGenbank:XP_015606444.1;Parent=rna-XM_015750958.2
NW_014333795.1	Gnomon	CDS	63570	63629	.	-	0	Name=XP_015606444.1;ID=cds-XP_015606444.1;Dbxref=GeneID:107273120%2CGenbank:XP_015606444.1;Parent=rna-XM_015750958.2
NW_014333795.1	Gnomon	CDS	63353	63478	.	-	0	Name=XP_015606444.1;ID=cds-XP_015606444.1;Dbxref=GeneID:107273120%2CGenbank:XP_015606444.1;Parent=rna-XM_015750958.2
NW_014333795.1	Gnomon	CDS	58896	61780	.	-	0	Name=XP_015606444.1;ID=cds-XP_015606444.1;Dbxref=GeneID:107273120%2CGenbank:XP_015606444.1;Parent=rna-XM_015750958.2
NW_014333795.1	Gnomon	exon	16569	16650	.	+	.	ID=exon-XM_015750954.2-3;Dbxref=GeneID:107273116%2CGenbank:XM_015750954.2;Parent=rna-XM_015750954.2
NW_014333795.1	Gnomon	exon	13356	14246	.	+	.	ID=exon-XM_015750954.2-1;Dbxref=GeneID:107273116%2CGenbank:XM_015750954.2;Parent=rna-XM_015750954.2
NW_014333795.1	Gnomon	CDS	29869	29978	.	-	0	Name=XP_015606457.1;ID=cds-XP_015606457.1;Dbxref=GeneID:107273125%2CGenbank:XP_015606457.1;Parent=rna-XM_015750971.2
NW_014333795.1	Gnomon	CDS	29606	29721	.	-	0	Name=XP_015606457.1;ID=cds-XP_015606457.1;Dbxref=GeneID:107273125%2CGenbank:XP_015606457.1;Parent=rna-XM_015750971.2
NW_014333795.1	Gnomon	CDS	29390	29529	.	-	0	Name=XP_015606457.1;ID=cds-XP_015606457.1;Dbxref=GeneID:107273125%2CGenbank:XP_015606457.1;Parent=rna-XM_015750971.2
NW_014333795.1	Gnomon	CDS	29168	29314	.	-	0	Name=XP_015606457.1;ID=cds-XP_015606457.1;Dbxref=GeneID:107273125%2CGenbank:XP_015606457.1;Parent=rna-XM_015750971.2
NW_014333795.1	Gnomon	CDS	28742	28883	.	-	0	Name=XP_015606457.1;ID=cds-XP_015606457.1;Dbxref=GeneID:107273125%2CGenbank:XP_015606457.1;Parent=rna-XM_015750971.2
NW_014333795.1	Gnomon	CDS	28444	28537	.	-	0	Name=XP_015606457.1;ID=cds-XP_015606457.1;Dbxref=GeneID:107273125%2CGenbank:XP_015606457.1;Parent=rna-XM_015750971.2
NW_014333795.1	Gnomon	CDS	28074	28109	.	-	0	Name=XP_015606457.1;ID=cds-XP_015606457.1;Dbxref=GeneID:107273125%2CGenbank:XP_015606457.1;Parent=rna-XM_015750971.2
NW_014333795.1	Gnomon	CDS	27708	27798	.	-	0	Name=XP_015606457.1;ID=cds-XP_015606457.1;Dbxref=GeneID:107273125%2CGenbank:XP_015606457.1;Parent=rna-XM_015750971.2
NW_014333795.1	Gnomon	CDS	27509	27584	.	-	0	Name=XP_015606457.1;ID=cds-XP_015606457.1;Dbxref=GeneID:107273125%2CGenbank:XP_015606457.1;Parent=rna-XM_015750971.2
NW_014333795.1	Gnomon	CDS	27305	27423	.	-	0	Name=XP_015606457.1;ID=cds-XP_015606457.1;Dbxref=GeneID:107273125%2CGenbank:XP_015606457.1;Parent=rna-XM_015750971.2
NW_014333795.1	Gnomon	CDS	27059	27229	.	-	0	Name=XP_015606457.1;ID=cds-XP_015606457.1;Dbxref=GeneID:107273125%2CGenbank:XP_015606457.1;Parent=rna-XM_015750971.2
NW_014333795.1	Gnomon	CDS	26826	26966	.	-	0	Name=XP_015606457.1;ID=cds-XP_015606457.1;Dbxref=GeneID:107273125%2CGenbank:XP_015606457.1;Parent=rna-XM_015750971.2
NW_014333795.1	Gnomon	CDS	26539	26733	.	-	0	Name=XP_015606457.1;ID=cds-XP_015606457.1;Dbxref=GeneID:107273125%2CGenbank:XP_015606457.1;Parent=rna-XM_015750971.2
NW_014333795.1	Gnomon	CDS	26362	26464	.	-	0	Name=XP_015606457.1;ID=cds-XP_015606457.1;Dbxref=GeneID:107273125%2CGenbank:XP_015606457.1;Parent=rna-XM_015750971.2
NW_014333795.1	Gnomon	CDS	25535	25625	.	-	0	Name=XP_015606457.1;ID=cds-XP_015606457.1;Dbxref=GeneID:107273125%2CGenbank:XP_015606457.1;Parent=rna-XM_015750971.2
NW_014333795.1	Gnomon	CDS	24328	24499	.	-	0	Name=XP_015606457.1;ID=cds-XP_015606457.1;Dbxref=GeneID:107273125%2CGenbank:XP_015606457.1;Parent=rna-XM_015750971.2
NW_014333795.1	Gnomon	mRNA	22588	41761	.	-	.	Name=XM_015750967.1;ID=rna-XM_015750967.1;Dbxref=GeneID:107273125%2CGenbank:XM_015750967.1;Parent=gene-LOC107273125
NW_014333795.1	Gnomon	exon	96000	96199	.	+	.	ID=exon-XM_015750978.2-10;Dbxref=GeneID:107273129%2CGenbank:XM_015750978.2;Parent=rna-XM_015750978.2
NW_014333795.1	Gnomon	exon	96286	97336	.	+	.	ID=exon-XM_015750978.2-11;Dbxref=GeneID:107273129%2CGenbank:XM_015750978.2;Parent=rna-XM_015750978.2
NW_014333795.1	Gnomon	exon	70833	71342	.	+	.	ID=exon-XR_003061473.1-3;Dbxref=GeneID:112495162%2CGenbank:XR_003061473.1;Parent=rna-XR_003061473.1
NW_014333795.1	Gnomon	exon	70276	70770	.	+	.	ID=exon-XR_003061473.1-2;Dbxref=GeneID:112495162%2CGenbank:XR_003061473.1;Parent=rna-XR_003061473.1
NW_014333795.1	Gnomon	exon	69876	70186	.	+	.	ID=exon-XR_003061473.1-1;Dbxref=GeneID:112495162%2CGenbank:XR_003061473.1;Parent=rna-XR_003061473.1
NW_014333795.1	Gnomon	mRNA	99364	102026	.	-	.	Name=XM_025090422.1;ID=rna-XM_025090422.1;Dbxref=GeneID:107273135%2CGenbank:XM_025090422.1;Parent=gene-LOC107273135
NW_014333795.1	Gnomon	exon	107609	107686	.	-	.	ID=exon-XM_025090420.1-4;Dbxref=GeneID:107273134%2CGenbank:XM_025090420.1;Parent=rna-XM_025090420.1
NW_014333795.1	Gnomon	exon	107765	107866	.	-	.	ID=exon-XM_025090420.1-3;Dbxref=GeneID:107273134%2CGenbank:XM_025090420.1;Parent=rna-XM_025090420.1
NW_014333795.1	Gnomon	exon	106852	107173	.	-	.	ID=exon-XM_025090420.1-6;Dbxref=GeneID:107273134%2CGenbank:XM_025090420.1;Parent=rna-XM_025090420.1
NW_014333795.1	Gnomon	exon	107257	107509	.	-	.	ID=exon-XM_025090420.1-5;Dbxref=GeneID:107273134%2CGenbank:XM_025090420.1;Parent=rna-XM_025090420.1
NW_014333795.1	Gnomon	exon	106394	106759	.	-	.	ID=exon-XM_025090420.1-7;Dbxref=GeneID:107273134%2CGenbank:XM_025090420.1;Parent=rna-XM_025090420.1
NW_014333795.1	Gnomon	exon	107940	108147	.	-	.	ID=exon-XM_025090420.1-2;Dbxref=GeneID:107273134%2CGenbank:XM_025090420.1;Parent=rna-XM_025090420.1
NW_014333795.1	Gnomon	exon	116922	117063	.	-	.	ID=exon-XM_025090420.1-1;Dbxref=GeneID:107273134%2CGenbank:XM_025090420.1;Parent=rna-XM_025090420.1
NW_014333795.1	Gnomon	lnc_RNA	144	9350	.	-	.	Name=XR_003061457.1;ID=rna-XR_003061457.1;Dbxref=GeneID:107273139%2CGenbank:XR_003061457.1;Parent=gene-LOC107273139
NW_014333795.1	Gnomon	CDS	101745	101799	.	-	0	Name=XP_024946190.1;ID=cds-XP_024946190.1;Dbxref=GeneID:107273135%2CGenbank:XP_024946190.1;Parent=rna-XM_025090422.1
NW_014333795.1	Gnomon	CDS	101538	101677	.	-	0	Name=XP_024946190.1;ID=cds-XP_024946190.1;Dbxref=GeneID:107273135%2CGenbank:XP_024946190.1;Parent=rna-XM_025090422.1
NW_014333795.1	Gnomon	CDS	100229	100454	.	-	0	Name=XP_024946190.1;ID=cds-XP_024946190.1;Dbxref=GeneID:107273135%2CGenbank:XP_024946190.1;Parent=rna-XM_025090422.1
NW_014333795.1	Gnomon	CDS	99863	99948	.	-	0	Name=XP_024946190.1;ID=cds-XP_024946190.1;Dbxref=GeneID:107273135%2CGenbank:XP_024946190.1;Parent=rna-XM_025090422.1
NW_014333795.1	Gnomon	CDS	99612	99794	.	-	0	Name=XP_024946190.1;ID=cds-XP_024946190.1;Dbxref=GeneID:107273135%2CGenbank:XP_024946190.1;Parent=rna-XM_025090422.1
NW_014333795.1	Gnomon	exon	97654	97739	.	-	.	ID=exon-XM_015751017.2-5;Dbxref=GeneID:107273138%2CGenbank:XM_015751017.2;Parent=rna-XM_015751017.2
NW_014333795.1	Gnomon	exon	97193	97587	.	-	.	ID=exon-XM_015751017.2-6;Dbxref=GeneID:107273138%2CGenbank:XM_015751017.2;Parent=rna-XM_015751017.2
NW_014333795.1	Gnomon	exon	98238	98377	.	-	.	ID=exon-XM_015751017.2-3;Dbxref=GeneID:107273138%2CGenbank:XM_015751017.2;Parent=rna-XM_015751017.2
NW_014333795.1	Gnomon	exon	97805	98030	.	-	.	ID=exon-XM_015751017.2-4;Dbxref=GeneID:107273138%2CGenbank:XM_015751017.2;Parent=rna-XM_015751017.2
NW_014333795.1	Gnomon	exon	98977	99027	.	-	.	ID=exon-XM_015751017.2-1;Dbxref=GeneID:107273138%2CGenbank:XM_015751017.2;Parent=rna-XM_015751017.2
NW_014333795.1	Gnomon	exon	98664	98750	.	-	.	ID=exon-XM_015751017.2-2;Dbxref=GeneID:107273138%2CGenbank:XM_015751017.2;Parent=rna-XM_015751017.2
NW_014333795.1	Gnomon	mRNA	51701	56649	.	+	.	Name=XM_015750977.2;ID=rna-XM_015750977.2;Dbxref=GeneID:107273128%2CGenbank:XM_015750977.2;Parent=gene-LOC107273128
NW_014333795.1	Gnomon	CDS	29869	29978	.	-	0	Name=XP_015606458.1;ID=cds-XP_015606458.1;Dbxref=GeneID:107273125%2CGenbank:XP_015606458.1;Parent=rna-XM_015750972.2
NW_014333795.1	Gnomon	CDS	29606	29721	.	-	0	Name=XP_015606458.1;ID=cds-XP_015606458.1;Dbxref=GeneID:107273125%2CGenbank:XP_015606458.1;Parent=rna-XM_015750972.2
NW_014333795.1	Gnomon	CDS	29390	29529	.	-	0	Name=XP_015606458.1;ID=cds-XP_015606458.1;Dbxref=GeneID:107273125%2CGenbank:XP_015606458.1;Parent=rna-XM_015750972.2
NW_014333795.1	Gnomon	CDS	29168	29314	.	-	0	Name=XP_015606458.1;ID=cds-XP_015606458.1;Dbxref=GeneID:107273125%2CGenbank:XP_015606458.1;Parent=rna-XM_015750972.2
NW_014333795.1	Gnomon	CDS	28742	28883	.	-	0	Name=XP_015606458.1;ID=cds-XP_015606458.1;Dbxref=GeneID:107273125%2CGenbank:XP_015606458.1;Parent=rna-XM_015750972.2
NW_014333795.1	Gnomon	CDS	28444	28537	.	-	0	Name=XP_015606458.1;ID=cds-XP_015606458.1;Dbxref=GeneID:107273125%2CGenbank:XP_015606458.1;Parent=rna-XM_015750972.2
NW_014333795.1	Gnomon	CDS	28074	28109	.	-	0	Name=XP_015606458.1;ID=cds-XP_015606458.1;Dbxref=GeneID:107273125%2CGenbank:XP_015606458.1;Parent=rna-XM_015750972.2
NW_014333795.1	Gnomon	CDS	27708	27798	.	-	0	Name=XP_015606458.1;ID=cds-XP_015606458.1;Dbxref=GeneID:107273125%2CGenbank:XP_015606458.1;Parent=rna-XM_015750972.2
NW_014333795.1	Gnomon	CDS	27509	27584	.	-	0	Name=XP_015606458.1;ID=cds-XP_015606458.1;Dbxref=GeneID:107273125%2CGenbank:XP_015606458.1;Parent=rna-XM_015750972.2
NW_014333795.1	Gnomon	CDS	27305	27423	.	-	0	Name=XP_015606458.1;ID=cds-XP_015606458.1;Dbxref=GeneID:107273125%2CGenbank:XP_015606458.1;Parent=rna-XM_015750972.2
NW_014333795.1	Gnomon	CDS	27059	27229	.	-	0	Name=XP_015606458.1;ID=cds-XP_015606458.1;Dbxref=GeneID:107273125%2CGenbank:XP_015606458.1;Parent=rna-XM_015750972.2
NW_014333795.1	Gnomon	CDS	26826	26966	.	-	0	Name=XP_015606458.1;ID=cds-XP_015606458.1;Dbxref=GeneID:107273125%2CGenbank:XP_015606458.1;Parent=rna-XM_015750972.2
NW_014333795.1	Gnomon	CDS	26539	26733	.	-	0	Name=XP_015606458.1;ID=cds-XP_015606458.1;Dbxref=GeneID:107273125%2CGenbank:XP_015606458.1;Parent=rna-XM_015750972.2
NW_014333795.1	Gnomon	CDS	26362	26464	.	-	0	Name=XP_015606458.1;ID=cds-XP_015606458.1;Dbxref=GeneID:107273125%2CGenbank:XP_015606458.1;Parent=rna-XM_015750972.2
NW_014333795.1	Gnomon	CDS	25535	25625	.	-	0	Name=XP_015606458.1;ID=cds-XP_015606458.1;Dbxref=GeneID:107273125%2CGenbank:XP_015606458.1;Parent=rna-XM_015750972.2
NW_014333795.1	Gnomon	CDS	24328	24499	.	-	0	Name=XP_015606458.1;ID=cds-XP_015606458.1;Dbxref=GeneID:107273125%2CGenbank:XP_015606458.1;Parent=rna-XM_015750972.2
NW_014333795.1	Gnomon	exon	103588	103727	.	+	.	ID=exon-XM_015750984.2-1;Dbxref=GeneID:107273132%2CGenbank:XM_015750984.2;Parent=rna-XM_015750984.2
NW_014333795.1	Gnomon	exon	103824	104391	.	+	.	ID=exon-XM_015750984.2-2;Dbxref=GeneID:107273132%2CGenbank:XM_015750984.2;Parent=rna-XM_015750984.2
NW_014333795.1	Gnomon	exon	104471	104672	.	+	.	ID=exon-XM_015750984.2-3;Dbxref=GeneID:107273132%2CGenbank:XM_015750984.2;Parent=rna-XM_015750984.2
NW_014333795.1	Gnomon	exon	104748	106465	.	+	.	ID=exon-XM_015750984.2-4;Dbxref=GeneID:107273132%2CGenbank:XM_015750984.2;Parent=rna-XM_015750984.2
NW_014333795.1	Gnomon	mRNA	99364	103069	.	-	.	Name=XM_025090421.1;ID=rna-XM_025090421.1;Dbxref=GeneID:107273135%2CGenbank:XM_025090421.1;Parent=gene-LOC107273135
NW_014333795.1	Gnomon	exon	107609	107686	.	-	.	ID=exon-XM_025090419.1-4;Dbxref=GeneID:107273134%2CGenbank:XM_025090419.1;Parent=rna-XM_025090419.1
NW_014333795.1	Gnomon	exon	107765	107866	.	-	.	ID=exon-XM_025090419.1-3;Dbxref=GeneID:107273134%2CGenbank:XM_025090419.1;Parent=rna-XM_025090419.1
NW_014333795.1	Gnomon	exon	107940	108147	.	-	.	ID=exon-XM_025090419.1-2;Dbxref=GeneID:107273134%2CGenbank:XM_025090419.1;Parent=rna-XM_025090419.1
NW_014333795.1	Gnomon	exon	116366	116591	.	-	.	ID=exon-XM_025090419.1-1;Dbxref=GeneID:107273134%2CGenbank:XM_025090419.1;Parent=rna-XM_025090419.1
NW_014333795.1	Gnomon	exon	106394	106759	.	-	.	ID=exon-XM_025090419.1-7;Dbxref=GeneID:107273134%2CGenbank:XM_025090419.1;Parent=rna-XM_025090419.1
NW_014333795.1	Gnomon	exon	106852	107173	.	-	.	ID=exon-XM_025090419.1-6;Dbxref=GeneID:107273134%2CGenbank:XM_025090419.1;Parent=rna-XM_025090419.1
NW_014333795.1	Gnomon	exon	107257	107509	.	-	.	ID=exon-XM_025090419.1-5;Dbxref=GeneID:107273134%2CGenbank:XM_025090419.1;Parent=rna-XM_025090419.1
NW_014333795.1	Gnomon	mRNA	43897	51323	.	+	.	Name=XM_015750963.2;ID=rna-XM_015750963.2;Dbxref=GeneID:107273122%2CGenbank:XM_015750963.2;Parent=gene-LOC107273122
NW_014333795.1	Gnomon	mRNA	85600	89397	.	-	.	Name=XM_015750965.2;ID=rna-XM_015750965.2;Dbxref=GeneID:107273123%2CGenbank:XM_015750965.2;Parent=gene-LOC107273123
NW_014333795.1	Gnomon	CDS	66435	66451	.	-	0	Name=XP_015606446.1;ID=cds-XP_015606446.1;Dbxref=GeneID:107273120%2CGenbank:XP_015606446.1;Parent=rna-XM_015750960.2
NW_014333795.1	Gnomon	CDS	66279	66301	.	-	0	Name=XP_015606446.1;ID=cds-XP_015606446.1;Dbxref=GeneID:107273120%2CGenbank:XP_015606446.1;Parent=rna-XM_015750960.2
NW_014333795.1	Gnomon	CDS	65955	66037	.	-	0	Name=XP_015606446.1;ID=cds-XP_015606446.1;Dbxref=GeneID:107273120%2CGenbank:XP_015606446.1;Parent=rna-XM_015750960.2
NW_014333795.1	Gnomon	CDS	64998	65370	.	-	0	Name=XP_015606446.1;ID=cds-XP_015606446.1;Dbxref=GeneID:107273120%2CGenbank:XP_015606446.1;Parent=rna-XM_015750960.2
NW_014333795.1	Gnomon	CDS	64563	64918	.	-	0	Name=XP_015606446.1;ID=cds-XP_015606446.1;Dbxref=GeneID:107273120%2CGenbank:XP_015606446.1;Parent=rna-XM_015750960.2
NW_014333795.1	Gnomon	CDS	64172	64458	.	-	0	Name=XP_015606446.1;ID=cds-XP_015606446.1;Dbxref=GeneID:107273120%2CGenbank:XP_015606446.1;Parent=rna-XM_015750960.2
NW_014333795.1	Gnomon	CDS	63915	64105	.	-	0	Name=XP_015606446.1;ID=cds-XP_015606446.1;Dbxref=GeneID:107273120%2CGenbank:XP_015606446.1;Parent=rna-XM_015750960.2
NW_014333795.1	Gnomon	CDS	63712	63837	.	-	0	Name=XP_015606446.1;ID=cds-XP_015606446.1;Dbxref=GeneID:107273120%2CGenbank:XP_015606446.1;Parent=rna-XM_015750960.2
NW_014333795.1	Gnomon	CDS	63570	63629	.	-	0	Name=XP_015606446.1;ID=cds-XP_015606446.1;Dbxref=GeneID:107273120%2CGenbank:XP_015606446.1;Parent=rna-XM_015750960.2
NW_014333795.1	Gnomon	CDS	63353	63478	.	-	0	Name=XP_015606446.1;ID=cds-XP_015606446.1;Dbxref=GeneID:107273120%2CGenbank:XP_015606446.1;Parent=rna-XM_015750960.2
NW_014333795.1	Gnomon	CDS	58896	61780	.	-	0	Name=XP_015606446.1;ID=cds-XP_015606446.1;Dbxref=GeneID:107273120%2CGenbank:XP_015606446.1;Parent=rna-XM_015750960.2
NW_014333795.1	Gnomon	exon	144	201	.	-	.	ID=exon-XR_003061467.1-11;Dbxref=GeneID:107273139%2CGenbank:XR_003061467.1;Parent=rna-XR_003061467.1
NW_014333795.1	Gnomon	exon	1466	2504	.	-	.	ID=exon-XR_003061467.1-10;Dbxref=GeneID:107273139%2CGenbank:XR_003061467.1;Parent=rna-XR_003061467.1
NW_014333795.1	Gnomon	mRNA	92994	97336	.	+	.	Name=XM_015750978.2;ID=rna-XM_015750978.2;Dbxref=GeneID:107273129%2CGenbank:XM_015750978.2;Parent=gene-LOC107273129
NW_014333795.1	Gnomon	exon	29390	29529	.	-	.	ID=exon-XM_015750972.2-5;Dbxref=GeneID:107273125%2CGenbank:XM_015750972.2;Parent=rna-XM_015750972.2
NW_014333795.1	Gnomon	exon	29606	29721	.	-	.	ID=exon-XM_015750972.2-4;Dbxref=GeneID:107273125%2CGenbank:XM_015750972.2;Parent=rna-XM_015750972.2
NW_014333795.1	Gnomon	exon	29869	30011	.	-	.	ID=exon-XM_015750972.2-3;Dbxref=GeneID:107273125%2CGenbank:XM_015750972.2;Parent=rna-XM_015750972.2
NW_014333795.1	Gnomon	exon	30337	30393	.	-	.	ID=exon-XM_015750972.2-2;Dbxref=GeneID:107273125%2CGenbank:XM_015750972.2;Parent=rna-XM_015750972.2
NW_014333795.1	Gnomon	exon	28074	28109	.	-	.	ID=exon-XM_015750972.2-9;Dbxref=GeneID:107273125%2CGenbank:XM_015750972.2;Parent=rna-XM_015750972.2
NW_014333795.1	Gnomon	exon	28444	28537	.	-	.	ID=exon-XM_015750972.2-8;Dbxref=GeneID:107273125%2CGenbank:XM_015750972.2;Parent=rna-XM_015750972.2
NW_014333795.1	Gnomon	exon	28742	28883	.	-	.	ID=exon-XM_015750972.2-7;Dbxref=GeneID:107273125%2CGenbank:XM_015750972.2;Parent=rna-XM_015750972.2
NW_014333795.1	Gnomon	exon	29168	29314	.	-	.	ID=exon-XM_015750972.2-6;Dbxref=GeneID:107273125%2CGenbank:XM_015750972.2;Parent=rna-XM_015750972.2
NW_014333795.1	Gnomon	exon	32191	32271	.	-	.	ID=exon-XM_015750972.2-1;Dbxref=GeneID:107273125%2CGenbank:XM_015750972.2;Parent=rna-XM_015750972.2
NW_014333795.1	Gnomon	exon	96286	97336	.	+	.	ID=exon-XM_015750981.2-11;Dbxref=GeneID:107273129%2CGenbank:XM_015750981.2;Parent=rna-XM_015750981.2
NW_014333795.1	Gnomon	exon	96000	96199	.	+	.	ID=exon-XM_015750981.2-10;Dbxref=GeneID:107273129%2CGenbank:XM_015750981.2;Parent=rna-XM_015750981.2
NW_014333795.1	Gnomon	exon	43078	43642	.	+	.	ID=exon-XM_015751012.2-3;Dbxref=GeneID:107273136%2CGenbank:XM_015751012.2;Parent=rna-XM_015751012.2
NW_014333795.1	Gnomon	exon	42779	43008	.	+	.	ID=exon-XM_015751012.2-2;Dbxref=GeneID:107273136%2CGenbank:XM_015751012.2;Parent=rna-XM_015751012.2
NW_014333795.1	Gnomon	exon	42139	42465	.	+	.	ID=exon-XM_015751012.2-1;Dbxref=GeneID:107273136%2CGenbank:XM_015751012.2;Parent=rna-XM_015751012.2
NW_014333795.1	Gnomon	exon	97654	97739	.	-	.	ID=exon-XM_025090425.1-5;Dbxref=GeneID:107273138%2CGenbank:XM_025090425.1;Parent=rna-XM_025090425.1
NW_014333795.1	Gnomon	exon	97805	98030	.	-	.	ID=exon-XM_025090425.1-4;Dbxref=GeneID:107273138%2CGenbank:XM_025090425.1;Parent=rna-XM_025090425.1
NW_014333795.1	Gnomon	exon	98238	98377	.	-	.	ID=exon-XM_025090425.1-3;Dbxref=GeneID:107273138%2CGenbank:XM_025090425.1;Parent=rna-XM_025090425.1
NW_014333795.1	Gnomon	exon	98664	98750	.	-	.	ID=exon-XM_025090425.1-2;Dbxref=GeneID:107273138%2CGenbank:XM_025090425.1;Parent=rna-XM_025090425.1
NW_014333795.1	Gnomon	exon	98827	99001	.	-	.	ID=exon-XM_025090425.1-1;Dbxref=GeneID:107273138%2CGenbank:XM_025090425.1;Parent=rna-XM_025090425.1
NW_014333795.1	Gnomon	mRNA	106394	117063	.	-	.	Name=XM_025090420.1;ID=rna-XM_025090420.1;Dbxref=GeneID:107273134%2CGenbank:XM_025090420.1;Parent=gene-LOC107273134
NW_014333795.1	Gnomon	lnc_RNA	144	9350	.	-	.	Name=XR_003061459.1;ID=rna-XR_003061459.1;Dbxref=GeneID:107273139%2CGenbank:XR_003061459.1;Parent=gene-LOC107273139
NW_014333795.1	Gnomon	exon	137284	137568	.	+	.	ID=exon-XM_015750966.2-4;Dbxref=GeneID:107273124%2CGenbank:XM_015750966.2;Note=The sequence of the model RefSeq transcript was modified relative to this genomic sequence to represent the inferred CDS: added 2464 bases not found in genome assembly;Parent=rna-XM_015750966.2
NW_014333795.1	Gnomon	exon	133848	135483	.	+	.	ID=exon-XM_015750966.2-3;Dbxref=GeneID:107273124%2CGenbank:XM_015750966.2;Note=The sequence of the model RefSeq transcript was modified relative to this genomic sequence to represent the inferred CDS: added 2464 bases not found in genome assembly;Parent=rna-XM_015750966.2
NW_014333795.1	Gnomon	exon	133331	133705	.	+	.	ID=exon-XM_015750966.2-2;Dbxref=GeneID:107273124%2CGenbank:XM_015750966.2;Note=The sequence of the model RefSeq transcript was modified relative to this genomic sequence to represent the inferred CDS: added 2464 bases not found in genome assembly;Parent=rna-XM_015750966.2
NW_014333795.1	Gnomon	exon	123882	123986	.	+	.	ID=exon-XM_015750966.2-1;Dbxref=GeneID:107273124%2CGenbank:XM_015750966.2;Note=The sequence of the model RefSeq transcript was modified relative to this genomic sequence to represent the inferred CDS: added 2464 bases not found in genome assembly;Parent=rna-XM_015750966.2
NW_014333795.1	Gnomon	exon	97193	97587	.	-	.	ID=exon-XM_025090425.1-6;Dbxref=GeneID:107273138%2CGenbank:XM_025090425.1;Parent=rna-XM_025090425.1
NW_014333795.1	Gnomon	CDS	66758	66807	.	-	0	Name=XP_015606447.1;ID=cds-XP_015606447.1;Dbxref=GeneID:107273120%2CGenbank:XP_015606447.1;Parent=rna-XM_015750961.2
NW_014333795.1	Gnomon	CDS	66279	66301	.	-	0	Name=XP_015606447.1;ID=cds-XP_015606447.1;Dbxref=GeneID:107273120%2CGenbank:XP_015606447.1;Parent=rna-XM_015750961.2
NW_014333795.1	Gnomon	CDS	65955	66037	.	-	0	Name=XP_015606447.1;ID=cds-XP_015606447.1;Dbxref=GeneID:107273120%2CGenbank:XP_015606447.1;Parent=rna-XM_015750961.2
NW_014333795.1	Gnomon	CDS	64998	65370	.	-	0	Name=XP_015606447.1;ID=cds-XP_015606447.1;Dbxref=GeneID:107273120%2CGenbank:XP_015606447.1;Parent=rna-XM_015750961.2
NW_014333795.1	Gnomon	CDS	64563	64918	.	-	0	Name=XP_015606447.1;ID=cds-XP_015606447.1;Dbxref=GeneID:107273120%2CGenbank:XP_015606447.1;Parent=rna-XM_015750961.2
NW_014333795.1	Gnomon	CDS	64172	64458	.	-	0	Name=XP_015606447.1;ID=cds-XP_015606447.1;Dbxref=GeneID:107273120%2CGenbank:XP_015606447.1;Parent=rna-XM_015750961.2
NW_014333795.1	Gnomon	CDS	63915	64105	.	-	0	Name=XP_015606447.1;ID=cds-XP_015606447.1;Dbxref=GeneID:107273120%2CGenbank:XP_015606447.1;Parent=rna-XM_015750961.2
NW_014333795.1	Gnomon	CDS	63712	63837	.	-	0	Name=XP_015606447.1;ID=cds-XP_015606447.1;Dbxref=GeneID:107273120%2CGenbank:XP_015606447.1;Parent=rna-XM_015750961.2
NW_014333795.1	Gnomon	CDS	63570	63629	.	-	0	Name=XP_015606447.1;ID=cds-XP_015606447.1;Dbxref=GeneID:107273120%2CGenbank:XP_015606447.1;Parent=rna-XM_015750961.2
NW_014333795.1	Gnomon	CDS	63353	63478	.	-	0	Name=XP_015606447.1;ID=cds-XP_015606447.1;Dbxref=GeneID:107273120%2CGenbank:XP_015606447.1;Parent=rna-XM_015750961.2
NW_014333795.1	Gnomon	CDS	60561	61780	.	-	0	Name=XP_015606447.1;ID=cds-XP_015606447.1;Dbxref=GeneID:107273120%2CGenbank:XP_015606447.1;Parent=rna-XM_015750961.2
NW_014333795.1	Gnomon	CDS	58896	60380	.	-	0	Name=XP_015606447.1;ID=cds-XP_015606447.1;Dbxref=GeneID:107273120%2CGenbank:XP_015606447.1;Parent=rna-XM_015750961.2
NW_014333795.1	Gnomon	exon	96286	97336	.	+	.	ID=exon-XM_025090414.1-10;Dbxref=GeneID:107273129%2CGenbank:XM_025090414.1;Parent=rna-XM_025090414.1
NW_014333795.1	Gnomon	mRNA	99364	103069	.	-	.	Name=XM_015751008.2;ID=rna-XM_015751008.2;Dbxref=GeneID:107273135%2CGenbank:XM_015751008.2;Parent=gene-LOC107273135
NW_014333795.1	Gnomon	exon	116366	116598	.	-	.	ID=exon-XM_015750992.2-1;Dbxref=GeneID:107273134%2CGenbank:XM_015750992.2;Parent=rna-XM_015750992.2
NW_014333795.1	Gnomon	exon	114383	114576	.	-	.	ID=exon-XM_015750992.2-3;Dbxref=GeneID:107273134%2CGenbank:XM_015750992.2;Parent=rna-XM_015750992.2
NW_014333795.1	Gnomon	exon	115364	115476	.	-	.	ID=exon-XM_015750992.2-2;Dbxref=GeneID:107273134%2CGenbank:XM_015750992.2;Parent=rna-XM_015750992.2
NW_014333795.1	Gnomon	exon	106394	106759	.	-	.	ID=exon-XM_015750992.2-9;Dbxref=GeneID:107273134%2CGenbank:XM_015750992.2;Parent=rna-XM_015750992.2
NW_014333795.1	Gnomon	exon	106852	107173	.	-	.	ID=exon-XM_015750992.2-8;Dbxref=GeneID:107273134%2CGenbank:XM_015750992.2;Parent=rna-XM_015750992.2
NW_014333795.1	Gnomon	exon	107765	107866	.	-	.	ID=exon-XM_015750992.2-5;Dbxref=GeneID:107273134%2CGenbank:XM_015750992.2;Parent=rna-XM_015750992.2
NW_014333795.1	Gnomon	exon	107940	108147	.	-	.	ID=exon-XM_015750992.2-4;Dbxref=GeneID:107273134%2CGenbank:XM_015750992.2;Parent=rna-XM_015750992.2
NW_014333795.1	Gnomon	exon	107257	107509	.	-	.	ID=exon-XM_015750992.2-7;Dbxref=GeneID:107273134%2CGenbank:XM_015750992.2;Parent=rna-XM_015750992.2
NW_014333795.1	Gnomon	exon	107609	107686	.	-	.	ID=exon-XM_015750992.2-6;Dbxref=GeneID:107273134%2CGenbank:XM_015750992.2;Parent=rna-XM_015750992.2
NW_014333795.1	Gnomon	mRNA	106394	116598	.	-	.	Name=XM_015750992.2;ID=rna-XM_015750992.2;Dbxref=GeneID:107273134%2CGenbank:XM_015750992.2;Parent=gene-LOC107273134
NW_014333795.1	Gnomon	exon	99364	99794	.	-	.	ID=exon-XR_001539150.2-6;Dbxref=GeneID:107273135%2CGenbank:XR_001539150.2;Parent=rna-XR_001539150.2
NW_014333795.1	Gnomon	exon	99863	100043	.	-	.	ID=exon-XR_001539150.2-5;Dbxref=GeneID:107273135%2CGenbank:XR_001539150.2;Parent=rna-XR_001539150.2
NW_014333795.1	Gnomon	exon	100229	100454	.	-	.	ID=exon-XR_001539150.2-4;Dbxref=GeneID:107273135%2CGenbank:XR_001539150.2;Parent=rna-XR_001539150.2
NW_014333795.1	Gnomon	exon	101538	101677	.	-	.	ID=exon-XR_001539150.2-3;Dbxref=GeneID:107273135%2CGenbank:XR_001539150.2;Parent=rna-XR_001539150.2
NW_014333795.1	Gnomon	exon	101745	101819	.	-	.	ID=exon-XR_001539150.2-2;Dbxref=GeneID:107273135%2CGenbank:XR_001539150.2;Parent=rna-XR_001539150.2
NW_014333795.1	Gnomon	exon	102857	103069	.	-	.	ID=exon-XR_001539150.2-1;Dbxref=GeneID:107273135%2CGenbank:XR_001539150.2;Parent=rna-XR_001539150.2
NW_014333795.1	Gnomon	exon	144	201	.	-	.	ID=exon-XR_003061461.1-10;Dbxref=GeneID:107273139%2CGenbank:XR_003061461.1;Parent=rna-XR_003061461.1
NW_014333795.1	Gnomon	exon	6712	6887	.	-	.	ID=exon-XR_003061458.1-5;Dbxref=GeneID:107273139%2CGenbank:XR_003061458.1;Parent=rna-XR_003061458.1
NW_014333795.1	Gnomon	exon	6405	6625	.	-	.	ID=exon-XR_003061458.1-6;Dbxref=GeneID:107273139%2CGenbank:XR_003061458.1;Parent=rna-XR_003061458.1
NW_014333795.1	Gnomon	exon	4209	4321	.	-	.	ID=exon-XR_003061458.1-7;Dbxref=GeneID:107273139%2CGenbank:XR_003061458.1;Parent=rna-XR_003061458.1
NW_014333795.1	Gnomon	exon	3787	4082	.	-	.	ID=exon-XR_003061458.1-8;Dbxref=GeneID:107273139%2CGenbank:XR_003061458.1;Parent=rna-XR_003061458.1
NW_014333795.1	Gnomon	exon	1466	3636	.	-	.	ID=exon-XR_003061458.1-9;Dbxref=GeneID:107273139%2CGenbank:XR_003061458.1;Parent=rna-XR_003061458.1
NW_014333795.1	Gnomon	exon	9141	9349	.	-	.	ID=exon-XR_003061458.1-1;Dbxref=GeneID:107273139%2CGenbank:XR_003061458.1;Parent=rna-XR_003061458.1
NW_014333795.1	Gnomon	exon	8928	9067	.	-	.	ID=exon-XR_003061458.1-2;Dbxref=GeneID:107273139%2CGenbank:XR_003061458.1;Parent=rna-XR_003061458.1
NW_014333795.1	Gnomon	exon	7921	8077	.	-	.	ID=exon-XR_003061458.1-3;Dbxref=GeneID:107273139%2CGenbank:XR_003061458.1;Parent=rna-XR_003061458.1
NW_014333795.1	Gnomon	exon	7518	7822	.	-	.	ID=exon-XR_003061458.1-4;Dbxref=GeneID:107273139%2CGenbank:XR_003061458.1;Parent=rna-XR_003061458.1
NW_014333795.1	Gnomon	exon	56090	56202	.	+	.	ID=exon-XM_015750977.2-11;Dbxref=GeneID:107273128%2CGenbank:XM_015750977.2;Parent=rna-XM_015750977.2
NW_014333795.1	Gnomon	exon	55707	55881	.	+	.	ID=exon-XM_015750977.2-10;Dbxref=GeneID:107273128%2CGenbank:XM_015750977.2;Parent=rna-XM_015750977.2
NW_014333795.1	Gnomon	exon	56288	56649	.	+	.	ID=exon-XM_015750977.2-12;Dbxref=GeneID:107273128%2CGenbank:XM_015750977.2;Parent=rna-XM_015750977.2
NW_014333795.1	Gnomon	lnc_RNA	144	9349	.	-	.	Name=XR_001539153.2;ID=rna-XR_001539153.2;Dbxref=GeneID:107273139%2CGenbank:XR_001539153.2;Parent=gene-LOC107273139
NW_014333795.1	Gnomon	CDS	45082	45328	.	+	0	Name=XP_015606448.1;ID=cds-XP_015606448.1;Dbxref=GeneID:107273122%2CGenbank:XP_015606448.1;Parent=rna-XM_015750962.2
NW_014333795.1	Gnomon	CDS	45427	45563	.	+	0	Name=XP_015606448.1;ID=cds-XP_015606448.1;Dbxref=GeneID:107273122%2CGenbank:XP_015606448.1;Parent=rna-XM_015750962.2
NW_014333795.1	Gnomon	CDS	45666	45768	.	+	0	Name=XP_015606448.1;ID=cds-XP_015606448.1;Dbxref=GeneID:107273122%2CGenbank:XP_015606448.1;Parent=rna-XM_015750962.2
NW_014333795.1	Gnomon	CDS	45826	46074	.	+	0	Name=XP_015606448.1;ID=cds-XP_015606448.1;Dbxref=GeneID:107273122%2CGenbank:XP_015606448.1;Parent=rna-XM_015750962.2
NW_014333795.1	Gnomon	CDS	46335	46990	.	+	0	Name=XP_015606448.1;ID=cds-XP_015606448.1;Dbxref=GeneID:107273122%2CGenbank:XP_015606448.1;Parent=rna-XM_015750962.2
NW_014333795.1	Gnomon	CDS	47080	47202	.	+	0	Name=XP_015606448.1;ID=cds-XP_015606448.1;Dbxref=GeneID:107273122%2CGenbank:XP_015606448.1;Parent=rna-XM_015750962.2
NW_014333795.1	Gnomon	CDS	47279	47458	.	+	0	Name=XP_015606448.1;ID=cds-XP_015606448.1;Dbxref=GeneID:107273122%2CGenbank:XP_015606448.1;Parent=rna-XM_015750962.2
NW_014333795.1	Gnomon	CDS	47535	47730	.	+	0	Name=XP_015606448.1;ID=cds-XP_015606448.1;Dbxref=GeneID:107273122%2CGenbank:XP_015606448.1;Parent=rna-XM_015750962.2
NW_014333795.1	Gnomon	CDS	47825	47940	.	+	0	Name=XP_015606448.1;ID=cds-XP_015606448.1;Dbxref=GeneID:107273122%2CGenbank:XP_015606448.1;Parent=rna-XM_015750962.2
NW_014333795.1	Gnomon	CDS	48022	48432	.	+	0	Name=XP_015606448.1;ID=cds-XP_015606448.1;Dbxref=GeneID:107273122%2CGenbank:XP_015606448.1;Parent=rna-XM_015750962.2
NW_014333795.1	Gnomon	CDS	48513	48639	.	+	0	Name=XP_015606448.1;ID=cds-XP_015606448.1;Dbxref=GeneID:107273122%2CGenbank:XP_015606448.1;Parent=rna-XM_015750962.2
NW_014333795.1	Gnomon	CDS	48739	48899	.	+	0	Name=XP_015606448.1;ID=cds-XP_015606448.1;Dbxref=GeneID:107273122%2CGenbank:XP_015606448.1;Parent=rna-XM_015750962.2
NW_014333795.1	Gnomon	CDS	48972	49151	.	+	0	Name=XP_015606448.1;ID=cds-XP_015606448.1;Dbxref=GeneID:107273122%2CGenbank:XP_015606448.1;Parent=rna-XM_015750962.2
NW_014333795.1	Gnomon	CDS	49253	49454	.	+	0	Name=XP_015606448.1;ID=cds-XP_015606448.1;Dbxref=GeneID:107273122%2CGenbank:XP_015606448.1;Parent=rna-XM_015750962.2
NW_014333795.1	Gnomon	CDS	49548	49742	.	+	0	Name=XP_015606448.1;ID=cds-XP_015606448.1;Dbxref=GeneID:107273122%2CGenbank:XP_015606448.1;Parent=rna-XM_015750962.2
NW_014333795.1	Gnomon	CDS	49827	50018	.	+	0	Name=XP_015606448.1;ID=cds-XP_015606448.1;Dbxref=GeneID:107273122%2CGenbank:XP_015606448.1;Parent=rna-XM_015750962.2
NW_014333795.1	Gnomon	CDS	50102	50295	.	+	0	Name=XP_015606448.1;ID=cds-XP_015606448.1;Dbxref=GeneID:107273122%2CGenbank:XP_015606448.1;Parent=rna-XM_015750962.2
NW_014333795.1	Gnomon	CDS	50381	50521	.	+	0	Name=XP_015606448.1;ID=cds-XP_015606448.1;Dbxref=GeneID:107273122%2CGenbank:XP_015606448.1;Parent=rna-XM_015750962.2
NW_014333795.1	Gnomon	exon	28444	28537	.	-	.	ID=exon-XM_015750974.1-8;Dbxref=GeneID:107273125%2CGenbank:XM_015750974.1;Parent=rna-XM_015750974.1
NW_014333795.1	Gnomon	exon	28742	28883	.	-	.	ID=exon-XM_015750974.1-7;Dbxref=GeneID:107273125%2CGenbank:XM_015750974.1;Parent=rna-XM_015750974.1
NW_014333795.1	Gnomon	exon	29168	29314	.	-	.	ID=exon-XM_015750974.1-6;Dbxref=GeneID:107273125%2CGenbank:XM_015750974.1;Parent=rna-XM_015750974.1
NW_014333795.1	Gnomon	exon	29390	29529	.	-	.	ID=exon-XM_015750974.1-5;Dbxref=GeneID:107273125%2CGenbank:XM_015750974.1;Parent=rna-XM_015750974.1
NW_014333795.1	Gnomon	exon	29606	29721	.	-	.	ID=exon-XM_015750974.1-4;Dbxref=GeneID:107273125%2CGenbank:XM_015750974.1;Parent=rna-XM_015750974.1
NW_014333795.1	Gnomon	exon	29869	30011	.	-	.	ID=exon-XM_015750974.1-3;Dbxref=GeneID:107273125%2CGenbank:XM_015750974.1;Parent=rna-XM_015750974.1
NW_014333795.1	Gnomon	exon	30337	30393	.	-	.	ID=exon-XM_015750974.1-2;Dbxref=GeneID:107273125%2CGenbank:XM_015750974.1;Parent=rna-XM_015750974.1
NW_014333795.1	Gnomon	exon	35413	35431	.	-	.	ID=exon-XM_015750974.1-1;Dbxref=GeneID:107273125%2CGenbank:XM_015750974.1;Parent=rna-XM_015750974.1
NW_014333795.1	Gnomon	exon	28074	28109	.	-	.	ID=exon-XM_015750974.1-9;Dbxref=GeneID:107273125%2CGenbank:XM_015750974.1;Parent=rna-XM_015750974.1
NW_014333795.1	Gnomon	mRNA	93124	97336	.	+	.	Name=XM_015750980.2;ID=rna-XM_015750980.2;Dbxref=GeneID:107273129%2CGenbank:XM_015750980.2;Parent=gene-LOC107273129
NW_014333795.1	Gnomon	mRNA	106394	117069	.	-	.	Name=XM_015750993.2;ID=rna-XM_015750993.2;Dbxref=GeneID:107273134%2CGenbank:XM_015750993.2;Parent=gene-LOC107273134
NW_014333795.1	Gnomon	exon	95835	95920	.	+	.	ID=exon-XM_015750980.2-9;Dbxref=GeneID:107273129%2CGenbank:XM_015750980.2;Parent=rna-XM_015750980.2
NW_014333795.1	Gnomon	exon	94578	94672	.	+	.	ID=exon-XM_015750980.2-5;Dbxref=GeneID:107273129%2CGenbank:XM_015750980.2;Parent=rna-XM_015750980.2
NW_014333795.1	Gnomon	exon	94750	94800	.	+	.	ID=exon-XM_015750980.2-6;Dbxref=GeneID:107273129%2CGenbank:XM_015750980.2;Parent=rna-XM_015750980.2
NW_014333795.1	Gnomon	exon	94878	95110	.	+	.	ID=exon-XM_015750980.2-7;Dbxref=GeneID:107273129%2CGenbank:XM_015750980.2;Parent=rna-XM_015750980.2
NW_014333795.1	Gnomon	exon	95538	95775	.	+	.	ID=exon-XM_015750980.2-8;Dbxref=GeneID:107273129%2CGenbank:XM_015750980.2;Parent=rna-XM_015750980.2
NW_014333795.1	Gnomon	exon	93124	93260	.	+	.	ID=exon-XM_015750980.2-1;Dbxref=GeneID:107273129%2CGenbank:XM_015750980.2;Parent=rna-XM_015750980.2
NW_014333795.1	Gnomon	exon	93758	93918	.	+	.	ID=exon-XM_015750980.2-2;Dbxref=GeneID:107273129%2CGenbank:XM_015750980.2;Parent=rna-XM_015750980.2
NW_014333795.1	Gnomon	exon	94016	94097	.	+	.	ID=exon-XM_015750980.2-3;Dbxref=GeneID:107273129%2CGenbank:XM_015750980.2;Parent=rna-XM_015750980.2
NW_014333795.1	Gnomon	exon	94278	94456	.	+	.	ID=exon-XM_015750980.2-4;Dbxref=GeneID:107273129%2CGenbank:XM_015750980.2;Parent=rna-XM_015750980.2
NW_014333795.1	Gnomon	mRNA	71574	75951	.	+	.	Name=XM_025090409.1;ID=rna-XM_025090409.1;Dbxref=GeneID:107273117%2CGenbank:XM_025090409.1;Parent=gene-LOC107273117
NW_014333795.1	Gnomon	exon	22588	24499	.	-	.	ID=exon-XM_015750974.1-18;Dbxref=GeneID:107273125%2CGenbank:XM_015750974.1;Parent=rna-XM_015750974.1
NW_014333795.1	Gnomon	exon	26362	26464	.	-	.	ID=exon-XM_015750974.1-16;Dbxref=GeneID:107273125%2CGenbank:XM_015750974.1;Parent=rna-XM_015750974.1
NW_014333795.1	Gnomon	exon	25535	25625	.	-	.	ID=exon-XM_015750974.1-17;Dbxref=GeneID:107273125%2CGenbank:XM_015750974.1;Parent=rna-XM_015750974.1
NW_014333795.1	Gnomon	exon	26826	26966	.	-	.	ID=exon-XM_015750974.1-14;Dbxref=GeneID:107273125%2CGenbank:XM_015750974.1;Parent=rna-XM_015750974.1
NW_014333795.1	Gnomon	exon	26539	26733	.	-	.	ID=exon-XM_015750974.1-15;Dbxref=GeneID:107273125%2CGenbank:XM_015750974.1;Parent=rna-XM_015750974.1
NW_014333795.1	Gnomon	exon	27305	27423	.	-	.	ID=exon-XM_015750974.1-12;Dbxref=GeneID:107273125%2CGenbank:XM_015750974.1;Parent=rna-XM_015750974.1
NW_014333795.1	Gnomon	exon	27059	27229	.	-	.	ID=exon-XM_015750974.1-13;Dbxref=GeneID:107273125%2CGenbank:XM_015750974.1;Parent=rna-XM_015750974.1
NW_014333795.1	Gnomon	exon	27708	27798	.	-	.	ID=exon-XM_015750974.1-10;Dbxref=GeneID:107273125%2CGenbank:XM_015750974.1;Parent=rna-XM_015750974.1
NW_014333795.1	Gnomon	exon	27509	27584	.	-	.	ID=exon-XM_015750974.1-11;Dbxref=GeneID:107273125%2CGenbank:XM_015750974.1;Parent=rna-XM_015750974.1
NW_014333795.1	Gnomon	exon	98591	98721	.	-	.	ID=exon-XM_015751019.2-1;Dbxref=GeneID:107273138%2CGenbank:XM_015751019.2;Parent=rna-XM_015751019.2
NW_014333795.1	Gnomon	exon	98238	98377	.	-	.	ID=exon-XM_015751019.2-2;Dbxref=GeneID:107273138%2CGenbank:XM_015751019.2;Parent=rna-XM_015751019.2
NW_014333795.1	Gnomon	exon	97193	97587	.	-	.	ID=exon-XM_015751019.2-5;Dbxref=GeneID:107273138%2CGenbank:XM_015751019.2;Parent=rna-XM_015751019.2
NW_014333795.1	Gnomon	exon	97805	98030	.	-	.	ID=exon-XM_015751019.2-3;Dbxref=GeneID:107273138%2CGenbank:XM_015751019.2;Parent=rna-XM_015751019.2
NW_014333795.1	Gnomon	exon	97654	97739	.	-	.	ID=exon-XM_015751019.2-4;Dbxref=GeneID:107273138%2CGenbank:XM_015751019.2;Parent=rna-XM_015751019.2
NW_014333795.1	Gnomon	exon	99863	99948	.	-	.	ID=exon-XM_015751002.2-5;Dbxref=GeneID:107273135%2CGenbank:XM_015751002.2;Parent=rna-XM_015751002.2
NW_014333795.1	Gnomon	exon	99364	99794	.	-	.	ID=exon-XM_015751002.2-6;Dbxref=GeneID:107273135%2CGenbank:XM_015751002.2;Parent=rna-XM_015751002.2
NW_014333795.1	Gnomon	exon	101538	101677	.	-	.	ID=exon-XM_015751002.2-3;Dbxref=GeneID:107273135%2CGenbank:XM_015751002.2;Parent=rna-XM_015751002.2
NW_014333795.1	Gnomon	exon	100229	100454	.	-	.	ID=exon-XM_015751002.2-4;Dbxref=GeneID:107273135%2CGenbank:XM_015751002.2;Parent=rna-XM_015751002.2
NW_014333795.1	Gnomon	exon	102222	102342	.	-	.	ID=exon-XM_015751002.2-1;Dbxref=GeneID:107273135%2CGenbank:XM_015751002.2;Parent=rna-XM_015751002.2
NW_014333795.1	Gnomon	exon	101745	101819	.	-	.	ID=exon-XM_015751002.2-2;Dbxref=GeneID:107273135%2CGenbank:XM_015751002.2;Parent=rna-XM_015751002.2
NW_014333795.1	Gnomon	exon	144	201	.	-	.	ID=exon-XR_001539153.2-10;Dbxref=GeneID:107273139%2CGenbank:XR_001539153.2;Parent=rna-XR_001539153.2
NW_014333795.1	Gnomon	exon	1466	1626	.	-	.	ID=exon-XR_003061471.1-11;Dbxref=GeneID:107273139%2CGenbank:XR_003061471.1;Parent=rna-XR_003061471.1
NW_014333795.1	Gnomon	exon	144	201	.	-	.	ID=exon-XR_003061471.1-12;Dbxref=GeneID:107273139%2CGenbank:XR_003061471.1;Parent=rna-XR_003061471.1
NW_014333795.1	Gnomon	exon	2439	2504	.	-	.	ID=exon-XR_003061471.1-10;Dbxref=GeneID:107273139%2CGenbank:XR_003061471.1;Parent=rna-XR_003061471.1
NW_014333795.1	Gnomon	CDS	45082	45328	.	+	0	Name=XP_015606449.1;ID=cds-XP_015606449.1;Dbxref=GeneID:107273122%2CGenbank:XP_015606449.1;Parent=rna-XM_015750963.2
NW_014333795.1	Gnomon	CDS	45427	45563	.	+	0	Name=XP_015606449.1;ID=cds-XP_015606449.1;Dbxref=GeneID:107273122%2CGenbank:XP_015606449.1;Parent=rna-XM_015750963.2
NW_014333795.1	Gnomon	CDS	45666	45768	.	+	0	Name=XP_015606449.1;ID=cds-XP_015606449.1;Dbxref=GeneID:107273122%2CGenbank:XP_015606449.1;Parent=rna-XM_015750963.2
NW_014333795.1	Gnomon	CDS	45826	46074	.	+	0	Name=XP_015606449.1;ID=cds-XP_015606449.1;Dbxref=GeneID:107273122%2CGenbank:XP_015606449.1;Parent=rna-XM_015750963.2
NW_014333795.1	Gnomon	CDS	46335	46990	.	+	0	Name=XP_015606449.1;ID=cds-XP_015606449.1;Dbxref=GeneID:107273122%2CGenbank:XP_015606449.1;Parent=rna-XM_015750963.2
NW_014333795.1	Gnomon	CDS	47098	47202	.	+	0	Name=XP_015606449.1;ID=cds-XP_015606449.1;Dbxref=GeneID:107273122%2CGenbank:XP_015606449.1;Parent=rna-XM_015750963.2
NW_014333795.1	Gnomon	CDS	47279	47458	.	+	0	Name=XP_015606449.1;ID=cds-XP_015606449.1;Dbxref=GeneID:107273122%2CGenbank:XP_015606449.1;Parent=rna-XM_015750963.2
NW_014333795.1	Gnomon	CDS	47535	47730	.	+	0	Name=XP_015606449.1;ID=cds-XP_015606449.1;Dbxref=GeneID:107273122%2CGenbank:XP_015606449.1;Parent=rna-XM_015750963.2
NW_014333795.1	Gnomon	CDS	47825	47940	.	+	0	Name=XP_015606449.1;ID=cds-XP_015606449.1;Dbxref=GeneID:107273122%2CGenbank:XP_015606449.1;Parent=rna-XM_015750963.2
NW_014333795.1	Gnomon	CDS	48022	48432	.	+	0	Name=XP_015606449.1;ID=cds-XP_015606449.1;Dbxref=GeneID:107273122%2CGenbank:XP_015606449.1;Parent=rna-XM_015750963.2
NW_014333795.1	Gnomon	CDS	48513	48639	.	+	0	Name=XP_015606449.1;ID=cds-XP_015606449.1;Dbxref=GeneID:107273122%2CGenbank:XP_015606449.1;Parent=rna-XM_015750963.2
NW_014333795.1	Gnomon	CDS	48739	48899	.	+	0	Name=XP_015606449.1;ID=cds-XP_015606449.1;Dbxref=GeneID:107273122%2CGenbank:XP_015606449.1;Parent=rna-XM_015750963.2
NW_014333795.1	Gnomon	CDS	48972	49151	.	+	0	Name=XP_015606449.1;ID=cds-XP_015606449.1;Dbxref=GeneID:107273122%2CGenbank:XP_015606449.1;Parent=rna-XM_015750963.2
NW_014333795.1	Gnomon	CDS	49253	49454	.	+	0	Name=XP_015606449.1;ID=cds-XP_015606449.1;Dbxref=GeneID:107273122%2CGenbank:XP_015606449.1;Parent=rna-XM_015750963.2
NW_014333795.1	Gnomon	CDS	49548	49742	.	+	0	Name=XP_015606449.1;ID=cds-XP_015606449.1;Dbxref=GeneID:107273122%2CGenbank:XP_015606449.1;Parent=rna-XM_015750963.2
NW_014333795.1	Gnomon	CDS	49827	50018	.	+	0	Name=XP_015606449.1;ID=cds-XP_015606449.1;Dbxref=GeneID:107273122%2CGenbank:XP_015606449.1;Parent=rna-XM_015750963.2
NW_014333795.1	Gnomon	CDS	50102	50295	.	+	0	Name=XP_015606449.1;ID=cds-XP_015606449.1;Dbxref=GeneID:107273122%2CGenbank:XP_015606449.1;Parent=rna-XM_015750963.2
NW_014333795.1	Gnomon	CDS	50381	50521	.	+	0	Name=XP_015606449.1;ID=cds-XP_015606449.1;Dbxref=GeneID:107273122%2CGenbank:XP_015606449.1;Parent=rna-XM_015750963.2
NW_014333795.1	Gnomon	exon	144	201	.	-	.	ID=exon-XR_003061464.1-10;Dbxref=GeneID:107273139%2CGenbank:XR_003061464.1;Parent=rna-XR_003061464.1
NW_014333795.1	Gnomon	mRNA	129006	133040	.	-	.	Name=XM_015750990.2;ID=rna-XM_015750990.2;Dbxref=GeneID:107273133%2CGenbank:XM_015750990.2;Parent=gene-LOC107273133
NW_014333795.1	Gnomon	mRNA	97193	98721	.	-	.	Name=XM_015751019.2;ID=rna-XM_015751019.2;Dbxref=GeneID:107273138%2CGenbank:XM_015751019.2;Parent=gene-LOC107273138
NW_014333795.1	Gnomon	mRNA	71570	75951	.	+	.	Name=XM_025090408.1;ID=rna-XM_025090408.1;Dbxref=GeneID:107273117%2CGenbank:XM_025090408.1;Parent=gene-LOC107273117
NW_014333795.1	Gnomon	lnc_RNA	144	9354	.	-	.	Name=XR_001539155.2;ID=rna-XR_001539155.2;Dbxref=GeneID:107273139%2CGenbank:XR_001539155.2;Parent=gene-LOC107273139
NW_014333795.1	Gnomon	exon	97805	98030	.	-	.	ID=exon-XM_015751014.2-3;Dbxref=GeneID:107273138%2CGenbank:XM_015751014.2;Parent=rna-XM_015751014.2
NW_014333795.1	Gnomon	exon	98238	98377	.	-	.	ID=exon-XM_015751014.2-2;Dbxref=GeneID:107273138%2CGenbank:XM_015751014.2;Parent=rna-XM_015751014.2
NW_014333795.1	Gnomon	exon	98664	99008	.	-	.	ID=exon-XM_015751014.2-1;Dbxref=GeneID:107273138%2CGenbank:XM_015751014.2;Parent=rna-XM_015751014.2
NW_014333795.1	Gnomon	exon	97193	97587	.	-	.	ID=exon-XM_015751014.2-5;Dbxref=GeneID:107273138%2CGenbank:XM_015751014.2;Parent=rna-XM_015751014.2
NW_014333795.1	Gnomon	exon	97654	97739	.	-	.	ID=exon-XM_015751014.2-4;Dbxref=GeneID:107273138%2CGenbank:XM_015751014.2;Parent=rna-XM_015751014.2
NW_014333795.1	Gnomon	CDS	71362	71384	.	-	0	Name=XP_024946169.1;ID=cds-XP_024946169.1;Dbxref=GeneID:107273120%2CGenbank:XP_024946169.1;Parent=rna-XM_025090401.1
NW_014333795.1	Gnomon	CDS	66279	66301	.	-	0	Name=XP_024946169.1;ID=cds-XP_024946169.1;Dbxref=GeneID:107273120%2CGenbank:XP_024946169.1;Parent=rna-XM_025090401.1
NW_014333795.1	Gnomon	CDS	65955	66037	.	-	0	Name=XP_024946169.1;ID=cds-XP_024946169.1;Dbxref=GeneID:107273120%2CGenbank:XP_024946169.1;Parent=rna-XM_025090401.1
NW_014333795.1	Gnomon	CDS	64998	65370	.	-	0	Name=XP_024946169.1;ID=cds-XP_024946169.1;Dbxref=GeneID:107273120%2CGenbank:XP_024946169.1;Parent=rna-XM_025090401.1
NW_014333795.1	Gnomon	CDS	64563	64918	.	-	0	Name=XP_024946169.1;ID=cds-XP_024946169.1;Dbxref=GeneID:107273120%2CGenbank:XP_024946169.1;Parent=rna-XM_025090401.1
NW_014333795.1	Gnomon	CDS	64172	64458	.	-	0	Name=XP_024946169.1;ID=cds-XP_024946169.1;Dbxref=GeneID:107273120%2CGenbank:XP_024946169.1;Parent=rna-XM_025090401.1
NW_014333795.1	Gnomon	CDS	63915	64105	.	-	0	Name=XP_024946169.1;ID=cds-XP_024946169.1;Dbxref=GeneID:107273120%2CGenbank:XP_024946169.1;Parent=rna-XM_025090401.1
NW_014333795.1	Gnomon	CDS	63712	63837	.	-	0	Name=XP_024946169.1;ID=cds-XP_024946169.1;Dbxref=GeneID:107273120%2CGenbank:XP_024946169.1;Parent=rna-XM_025090401.1
NW_014333795.1	Gnomon	CDS	63570	63629	.	-	0	Name=XP_024946169.1;ID=cds-XP_024946169.1;Dbxref=GeneID:107273120%2CGenbank:XP_024946169.1;Parent=rna-XM_025090401.1
NW_014333795.1	Gnomon	CDS	63353	63478	.	-	0	Name=XP_024946169.1;ID=cds-XP_024946169.1;Dbxref=GeneID:107273120%2CGenbank:XP_024946169.1;Parent=rna-XM_025090401.1
NW_014333795.1	Gnomon	CDS	58896	61780	.	-	0	Name=XP_024946169.1;ID=cds-XP_024946169.1;Dbxref=GeneID:107273120%2CGenbank:XP_024946169.1;Parent=rna-XM_025090401.1
NW_014333795.1	Gnomon	exon	27708	27798	.	-	.	ID=exon-XM_015750971.2-10;Dbxref=GeneID:107273125%2CGenbank:XM_015750971.2;Parent=rna-XM_015750971.2
NW_014333795.1	Gnomon	exon	27509	27584	.	-	.	ID=exon-XM_015750971.2-11;Dbxref=GeneID:107273125%2CGenbank:XM_015750971.2;Parent=rna-XM_015750971.2
NW_014333795.1	Gnomon	exon	27305	27423	.	-	.	ID=exon-XM_015750971.2-12;Dbxref=GeneID:107273125%2CGenbank:XM_015750971.2;Parent=rna-XM_015750971.2
NW_014333795.1	Gnomon	exon	27059	27229	.	-	.	ID=exon-XM_015750971.2-13;Dbxref=GeneID:107273125%2CGenbank:XM_015750971.2;Parent=rna-XM_015750971.2
NW_014333795.1	Gnomon	exon	26826	26966	.	-	.	ID=exon-XM_015750971.2-14;Dbxref=GeneID:107273125%2CGenbank:XM_015750971.2;Parent=rna-XM_015750971.2
NW_014333795.1	Gnomon	exon	26539	26733	.	-	.	ID=exon-XM_015750971.2-15;Dbxref=GeneID:107273125%2CGenbank:XM_015750971.2;Parent=rna-XM_015750971.2
NW_014333795.1	Gnomon	exon	26362	26464	.	-	.	ID=exon-XM_015750971.2-16;Dbxref=GeneID:107273125%2CGenbank:XM_015750971.2;Parent=rna-XM_015750971.2
NW_014333795.1	Gnomon	exon	25535	25625	.	-	.	ID=exon-XM_015750971.2-17;Dbxref=GeneID:107273125%2CGenbank:XM_015750971.2;Parent=rna-XM_015750971.2
NW_014333795.1	Gnomon	exon	22588	24499	.	-	.	ID=exon-XM_015750971.2-18;Dbxref=GeneID:107273125%2CGenbank:XM_015750971.2;Parent=rna-XM_015750971.2
NW_014333795.1	Gnomon	mRNA	106394	122510	.	-	.	Name=XM_015750991.2;ID=rna-XM_015750991.2;Dbxref=GeneID:107273134%2CGenbank:XM_015750991.2;Parent=gene-LOC107273134
NW_014333795.1	Gnomon	mRNA	99364	102104	.	-	.	Name=XM_015751005.2;ID=rna-XM_015751005.2;Dbxref=GeneID:107273135%2CGenbank:XM_015751005.2;Parent=gene-LOC107273135
NW_014333795.1	Gnomon	mRNA	94971	99010	.	-	.	Name=XM_015751018.2;ID=rna-XM_015751018.2;Dbxref=GeneID:107273138%2CGenbank:XM_015751018.2;Parent=gene-LOC107273138
NW_014333795.1	Gnomon	exon	42526	42705	.	+	.	ID=exon-XM_025090423.1-3;Dbxref=GeneID:107273136%2CGenbank:XM_025090423.1;Parent=rna-XM_025090423.1
NW_014333795.1	Gnomon	exon	42283	42465	.	+	.	ID=exon-XM_025090423.1-2;Dbxref=GeneID:107273136%2CGenbank:XM_025090423.1;Parent=rna-XM_025090423.1
NW_014333795.1	Gnomon	exon	41781	41909	.	+	.	ID=exon-XM_025090423.1-1;Dbxref=GeneID:107273136%2CGenbank:XM_025090423.1;Parent=rna-XM_025090423.1
NW_014333795.1	Gnomon	exon	43078	43642	.	+	.	ID=exon-XM_025090423.1-5;Dbxref=GeneID:107273136%2CGenbank:XM_025090423.1;Parent=rna-XM_025090423.1
NW_014333795.1	Gnomon	exon	42779	43008	.	+	.	ID=exon-XM_025090423.1-4;Dbxref=GeneID:107273136%2CGenbank:XM_025090423.1;Parent=rna-XM_025090423.1
NW_014333795.1	Gnomon	mRNA	22588	41686	.	-	.	Name=XM_025090407.1;ID=rna-XM_025090407.1;Dbxref=GeneID:107273125%2CGenbank:XM_025090407.1;Parent=gene-LOC107273125
NW_014333795.1	Gnomon	exon	29168	29314	.	-	.	ID=exon-XM_015750968.2-6;Dbxref=GeneID:107273125%2CGenbank:XM_015750968.2;Parent=rna-XM_015750968.2
NW_014333795.1	Gnomon	exon	29390	29529	.	-	.	ID=exon-XM_015750968.2-5;Dbxref=GeneID:107273125%2CGenbank:XM_015750968.2;Parent=rna-XM_015750968.2
NW_014333795.1	Gnomon	exon	29606	29721	.	-	.	ID=exon-XM_015750968.2-4;Dbxref=GeneID:107273125%2CGenbank:XM_015750968.2;Parent=rna-XM_015750968.2
NW_014333795.1	Gnomon	exon	29869	30011	.	-	.	ID=exon-XM_015750968.2-3;Dbxref=GeneID:107273125%2CGenbank:XM_015750968.2;Parent=rna-XM_015750968.2
NW_014333795.1	Gnomon	exon	28074	28109	.	-	.	ID=exon-XM_015750968.2-9;Dbxref=GeneID:107273125%2CGenbank:XM_015750968.2;Parent=rna-XM_015750968.2
NW_014333795.1	Gnomon	exon	28444	28537	.	-	.	ID=exon-XM_015750968.2-8;Dbxref=GeneID:107273125%2CGenbank:XM_015750968.2;Parent=rna-XM_015750968.2
NW_014333795.1	Gnomon	exon	28742	28883	.	-	.	ID=exon-XM_015750968.2-7;Dbxref=GeneID:107273125%2CGenbank:XM_015750968.2;Parent=rna-XM_015750968.2
NW_014333795.1	Gnomon	exon	30337	30393	.	-	.	ID=exon-XM_015750968.2-2;Dbxref=GeneID:107273125%2CGenbank:XM_015750968.2;Parent=rna-XM_015750968.2
NW_014333795.1	Gnomon	exon	35514	36100	.	-	.	ID=exon-XM_015750968.2-1;Dbxref=GeneID:107273125%2CGenbank:XM_015750968.2;Parent=rna-XM_015750968.2
NW_014333795.1	Gnomon	mRNA	43799	51323	.	+	.	Name=XM_025090405.1;ID=rna-XM_025090405.1;Dbxref=GeneID:107273122%2CGenbank:XM_025090405.1;Parent=gene-LOC107273122
NW_014333795.1	Gnomon	exon	26362	26464	.	-	.	ID=exon-XM_015750968.2-16;Dbxref=GeneID:107273125%2CGenbank:XM_015750968.2;Parent=rna-XM_015750968.2
NW_014333795.1	Gnomon	exon	25535	25625	.	-	.	ID=exon-XM_015750968.2-17;Dbxref=GeneID:107273125%2CGenbank:XM_015750968.2;Parent=rna-XM_015750968.2
NW_014333795.1	Gnomon	exon	22588	24499	.	-	.	ID=exon-XM_015750968.2-18;Dbxref=GeneID:107273125%2CGenbank:XM_015750968.2;Parent=rna-XM_015750968.2
NW_014333795.1	Gnomon	exon	60561	61780	.	-	.	ID=exon-XM_015750961.2-11;Dbxref=GeneID:107273120%2CGenbank:XM_015750961.2;Parent=rna-XM_015750961.2
NW_014333795.1	Gnomon	exon	58767	60380	.	-	.	ID=exon-XM_015750961.2-12;Dbxref=GeneID:107273120%2CGenbank:XM_015750961.2;Parent=rna-XM_015750961.2
NW_014333795.1	Gnomon	exon	63353	63478	.	-	.	ID=exon-XM_015750961.2-10;Dbxref=GeneID:107273120%2CGenbank:XM_015750961.2;Parent=rna-XM_015750961.2
NW_014333795.1	Gnomon	exon	56724	57292	.	-	.	ID=exon-XM_015750961.2-13;Dbxref=GeneID:107273120%2CGenbank:XM_015750961.2;Parent=rna-XM_015750961.2
NW_014333795.1	Gnomon	exon	130034	130213	.	-	.	ID=exon-XM_015750985.2-8;Dbxref=GeneID:107273133%2CGenbank:XM_015750985.2;Parent=rna-XM_015750985.2
NW_014333795.1	Gnomon	exon	129006	129963	.	-	.	ID=exon-XM_015750985.2-9;Dbxref=GeneID:107273133%2CGenbank:XM_015750985.2;Parent=rna-XM_015750985.2
NW_014333795.1	Gnomon	exon	132558	132631	.	-	.	ID=exon-XM_015750985.2-2;Dbxref=GeneID:107273133%2CGenbank:XM_015750985.2;Parent=rna-XM_015750985.2
NW_014333795.1	Gnomon	exon	131741	131992	.	-	.	ID=exon-XM_015750985.2-3;Dbxref=GeneID:107273133%2CGenbank:XM_015750985.2;Parent=rna-XM_015750985.2
NW_014333795.1	Gnomon	exon	132726	133039	.	-	.	ID=exon-XM_015750985.2-1;Dbxref=GeneID:107273133%2CGenbank:XM_015750985.2;Parent=rna-XM_015750985.2
NW_014333795.1	Gnomon	exon	130644	130835	.	-	.	ID=exon-XM_015750985.2-6;Dbxref=GeneID:107273133%2CGenbank:XM_015750985.2;Parent=rna-XM_015750985.2
NW_014333795.1	Gnomon	exon	130294	130565	.	-	.	ID=exon-XM_015750985.2-7;Dbxref=GeneID:107273133%2CGenbank:XM_015750985.2;Parent=rna-XM_015750985.2
NW_014333795.1	Gnomon	exon	131240	131441	.	-	.	ID=exon-XM_015750985.2-4;Dbxref=GeneID:107273133%2CGenbank:XM_015750985.2;Parent=rna-XM_015750985.2
NW_014333795.1	Gnomon	exon	130893	131105	.	-	.	ID=exon-XM_015750985.2-5;Dbxref=GeneID:107273133%2CGenbank:XM_015750985.2;Parent=rna-XM_015750985.2
NW_014333795.1	Gnomon	exon	27305	27423	.	-	.	ID=exon-XM_015750968.2-12;Dbxref=GeneID:107273125%2CGenbank:XM_015750968.2;Parent=rna-XM_015750968.2
NW_014333795.1	Gnomon	exon	27059	27229	.	-	.	ID=exon-XM_015750968.2-13;Dbxref=GeneID:107273125%2CGenbank:XM_015750968.2;Parent=rna-XM_015750968.2
NW_014333795.1	Gnomon	exon	26826	26966	.	-	.	ID=exon-XM_015750968.2-14;Dbxref=GeneID:107273125%2CGenbank:XM_015750968.2;Parent=rna-XM_015750968.2
NW_014333795.1	Gnomon	exon	26539	26733	.	-	.	ID=exon-XM_015750968.2-15;Dbxref=GeneID:107273125%2CGenbank:XM_015750968.2;Parent=rna-XM_015750968.2
NW_014333795.1	Gnomon	exon	27708	27798	.	-	.	ID=exon-XM_015750968.2-10;Dbxref=GeneID:107273125%2CGenbank:XM_015750968.2;Parent=rna-XM_015750968.2
NW_014333795.1	Gnomon	exon	27509	27584	.	-	.	ID=exon-XM_015750968.2-11;Dbxref=GeneID:107273125%2CGenbank:XM_015750968.2;Parent=rna-XM_015750968.2
NW_014333795.1	Gnomon	exon	28074	28109	.	-	.	ID=exon-XM_015750967.1-9;Dbxref=GeneID:107273125%2CGenbank:XM_015750967.1;Parent=rna-XM_015750967.1
NW_014333795.1	Gnomon	exon	29168	29314	.	-	.	ID=exon-XM_015750967.1-6;Dbxref=GeneID:107273125%2CGenbank:XM_015750967.1;Parent=rna-XM_015750967.1
NW_014333795.1	Gnomon	exon	29390	29529	.	-	.	ID=exon-XM_015750967.1-5;Dbxref=GeneID:107273125%2CGenbank:XM_015750967.1;Parent=rna-XM_015750967.1
NW_014333795.1	Gnomon	exon	28444	28537	.	-	.	ID=exon-XM_015750967.1-8;Dbxref=GeneID:107273125%2CGenbank:XM_015750967.1;Parent=rna-XM_015750967.1
NW_014333795.1	Gnomon	exon	28742	28883	.	-	.	ID=exon-XM_015750967.1-7;Dbxref=GeneID:107273125%2CGenbank:XM_015750967.1;Parent=rna-XM_015750967.1
NW_014333795.1	Gnomon	exon	30337	30393	.	-	.	ID=exon-XM_015750967.1-2;Dbxref=GeneID:107273125%2CGenbank:XM_015750967.1;Parent=rna-XM_015750967.1
NW_014333795.1	Gnomon	exon	41553	41761	.	-	.	ID=exon-XM_015750967.1-1;Dbxref=GeneID:107273125%2CGenbank:XM_015750967.1;Parent=rna-XM_015750967.1
NW_014333795.1	Gnomon	exon	29606	29721	.	-	.	ID=exon-XM_015750967.1-4;Dbxref=GeneID:107273125%2CGenbank:XM_015750967.1;Parent=rna-XM_015750967.1
NW_014333795.1	Gnomon	exon	29869	30011	.	-	.	ID=exon-XM_015750967.1-3;Dbxref=GeneID:107273125%2CGenbank:XM_015750967.1;Parent=rna-XM_015750967.1
NW_014333795.1	Gnomon	mRNA	89669	92933	.	-	.	Name=XM_015750983.2;ID=rna-XM_015750983.2;Dbxref=GeneID:107273130%2CGenbank:XM_015750983.2;Parent=gene-LOC107273130
NW_014333795.1	Gnomon	mRNA	22588	41761	.	-	.	Name=XM_015750970.1;ID=rna-XM_015750970.1;Dbxref=GeneID:107273125%2CGenbank:XM_015750970.1;Parent=gene-LOC107273125
NW_014333795.1	Gnomon	lnc_RNA	117099	120473	.	+	.	Name=XR_001539159.2;ID=rna-XR_001539159.2;Dbxref=GeneID:107273141%2CGenbank:XR_001539159.2;Parent=gene-LOC107273141
NW_014333795.1	Gnomon	mRNA	106394	116598	.	-	.	Name=XM_015750996.2;ID=rna-XM_015750996.2;Dbxref=GeneID:107273134%2CGenbank:XM_015750996.2;Parent=gene-LOC107273134
NW_014333795.1	Gnomon	mRNA	106394	116591	.	-	.	Name=XM_025090419.1;ID=rna-XM_025090419.1;Dbxref=GeneID:107273134%2CGenbank:XM_025090419.1;Parent=gene-LOC107273134
NW_014333795.1	Gnomon	exon	120543	120987	.	-	.	ID=exon-XM_025090418.1-3;Dbxref=GeneID:107273134%2CGenbank:XM_025090418.1;Parent=rna-XM_025090418.1
NW_014333795.1	Gnomon	exon	121202	121606	.	-	.	ID=exon-XM_025090418.1-2;Dbxref=GeneID:107273134%2CGenbank:XM_025090418.1;Parent=rna-XM_025090418.1
NW_014333795.1	Gnomon	exon	122355	123118	.	-	.	ID=exon-XM_025090418.1-1;Dbxref=GeneID:107273134%2CGenbank:XM_025090418.1;Parent=rna-XM_025090418.1
NW_014333795.1	Gnomon	mRNA	43677	51323	.	+	.	Name=XM_025090404.1;ID=rna-XM_025090404.1;Dbxref=GeneID:107273122%2CGenbank:XM_025090404.1;Parent=gene-LOC107273122
NW_014333795.1	Gnomon	exon	128051	128297	.	+	.	ID=exon-XM_015751013.2-2;Dbxref=GeneID:107273137%2CGenbank:XM_015751013.2;Parent=rna-XM_015751013.2
NW_014333795.1	Gnomon	exon	127412	127899	.	+	.	ID=exon-XM_015751013.2-1;Dbxref=GeneID:107273137%2CGenbank:XM_015751013.2;Parent=rna-XM_015751013.2
NW_014333795.1	Gnomon	exon	128673	129173	.	+	.	ID=exon-XM_015751013.2-4;Dbxref=GeneID:107273137%2CGenbank:XM_015751013.2;Parent=rna-XM_015751013.2
NW_014333795.1	Gnomon	exon	128357	128572	.	+	.	ID=exon-XM_015751013.2-3;Dbxref=GeneID:107273137%2CGenbank:XM_015751013.2;Parent=rna-XM_015751013.2
NW_014333795.1	Gnomon	mRNA	22588	41706	.	-	.	Name=XM_015750971.2;ID=rna-XM_015750971.2;Dbxref=GeneID:107273125%2CGenbank:XM_015750971.2;Parent=gene-LOC107273125
NW_014333795.1	Gnomon	mRNA	103588	106465	.	+	.	Name=XM_015750984.2;ID=rna-XM_015750984.2;Dbxref=GeneID:107273132%2CGenbank:XM_015750984.2;Parent=gene-LOC107273132
NW_014333795.1	Gnomon	exon	42283	42465	.	+	.	ID=exon-XM_025090424.1-2;Dbxref=GeneID:107273136%2CGenbank:XM_025090424.1;Parent=rna-XM_025090424.1
NW_014333795.1	Gnomon	exon	32789	33617	.	+	.	ID=exon-XM_025090424.1-1;Dbxref=GeneID:107273136%2CGenbank:XM_025090424.1;Parent=rna-XM_025090424.1
NW_014333795.1	Gnomon	exon	42779	43008	.	+	.	ID=exon-XM_025090424.1-4;Dbxref=GeneID:107273136%2CGenbank:XM_025090424.1;Parent=rna-XM_025090424.1
NW_014333795.1	Gnomon	exon	42526	42705	.	+	.	ID=exon-XM_025090424.1-3;Dbxref=GeneID:107273136%2CGenbank:XM_025090424.1;Parent=rna-XM_025090424.1
NW_014333795.1	Gnomon	exon	43078	43642	.	+	.	ID=exon-XM_025090424.1-5;Dbxref=GeneID:107273136%2CGenbank:XM_025090424.1;Parent=rna-XM_025090424.1
NW_014333795.1	Gnomon	mRNA	120543	123118	.	-	.	Name=XM_025090418.1;ID=rna-XM_025090418.1;Dbxref=GeneID:107273134%2CGenbank:XM_025090418.1;Parent=gene-LOC107273134
NW_014333795.1	Gnomon	mRNA	129006	133039	.	-	.	Name=XM_025090416.1;ID=rna-XM_025090416.1;Dbxref=GeneID:107273133%2CGenbank:XM_025090416.1;Parent=gene-LOC107273133
NW_014333795.1	Gnomon	exon	106394	106759	.	-	.	ID=exon-XM_015750991.2-7;Dbxref=GeneID:107273134%2CGenbank:XM_015750991.2;Parent=rna-XM_015750991.2
NW_014333795.1	Gnomon	exon	106852	107173	.	-	.	ID=exon-XM_015750991.2-6;Dbxref=GeneID:107273134%2CGenbank:XM_015750991.2;Parent=rna-XM_015750991.2
NW_014333795.1	Gnomon	exon	107257	107509	.	-	.	ID=exon-XM_015750991.2-5;Dbxref=GeneID:107273134%2CGenbank:XM_015750991.2;Parent=rna-XM_015750991.2
NW_014333795.1	Gnomon	exon	107609	107686	.	-	.	ID=exon-XM_015750991.2-4;Dbxref=GeneID:107273134%2CGenbank:XM_015750991.2;Parent=rna-XM_015750991.2
NW_014333795.1	Gnomon	exon	107765	107866	.	-	.	ID=exon-XM_015750991.2-3;Dbxref=GeneID:107273134%2CGenbank:XM_015750991.2;Parent=rna-XM_015750991.2
NW_014333795.1	Gnomon	exon	107940	108147	.	-	.	ID=exon-XM_015750991.2-2;Dbxref=GeneID:107273134%2CGenbank:XM_015750991.2;Parent=rna-XM_015750991.2
NW_014333795.1	Gnomon	exon	122355	122510	.	-	.	ID=exon-XM_015750991.2-1;Dbxref=GeneID:107273134%2CGenbank:XM_015750991.2;Parent=rna-XM_015750991.2
NW_014333795.1	Gnomon	exon	95835	95920	.	+	.	ID=exon-XM_015750979.2-9;Dbxref=GeneID:107273129%2CGenbank:XM_015750979.2;Parent=rna-XM_015750979.2
NW_014333795.1	Gnomon	exon	94878	95110	.	+	.	ID=exon-XM_015750979.2-7;Dbxref=GeneID:107273129%2CGenbank:XM_015750979.2;Parent=rna-XM_015750979.2
NW_014333795.1	Gnomon	exon	95538	95775	.	+	.	ID=exon-XM_015750979.2-8;Dbxref=GeneID:107273129%2CGenbank:XM_015750979.2;Parent=rna-XM_015750979.2
NW_014333795.1	Gnomon	exon	94578	94672	.	+	.	ID=exon-XM_015750979.2-5;Dbxref=GeneID:107273129%2CGenbank:XM_015750979.2;Parent=rna-XM_015750979.2
NW_014333795.1	Gnomon	exon	94750	94800	.	+	.	ID=exon-XM_015750979.2-6;Dbxref=GeneID:107273129%2CGenbank:XM_015750979.2;Parent=rna-XM_015750979.2
NW_014333795.1	Gnomon	exon	94016	94097	.	+	.	ID=exon-XM_015750979.2-3;Dbxref=GeneID:107273129%2CGenbank:XM_015750979.2;Parent=rna-XM_015750979.2
NW_014333795.1	Gnomon	exon	94278	94456	.	+	.	ID=exon-XM_015750979.2-4;Dbxref=GeneID:107273129%2CGenbank:XM_015750979.2;Parent=rna-XM_015750979.2
NW_014333795.1	Gnomon	exon	92842	92981	.	+	.	ID=exon-XM_015750979.2-1;Dbxref=GeneID:107273129%2CGenbank:XM_015750979.2;Parent=rna-XM_015750979.2
NW_014333795.1	Gnomon	exon	93758	93918	.	+	.	ID=exon-XM_015750979.2-2;Dbxref=GeneID:107273129%2CGenbank:XM_015750979.2;Parent=rna-XM_015750979.2
NW_014333795.1	Gnomon	exon	58767	61780	.	-	.	ID=exon-XM_015750958.2-11;Dbxref=GeneID:107273120%2CGenbank:XM_015750958.2;Parent=rna-XM_015750958.2
NW_014333795.1	Gnomon	exon	56724	57292	.	-	.	ID=exon-XM_015750958.2-12;Dbxref=GeneID:107273120%2CGenbank:XM_015750958.2;Parent=rna-XM_015750958.2
NW_014333795.1	Gnomon	exon	63353	63478	.	-	.	ID=exon-XM_015750958.2-10;Dbxref=GeneID:107273120%2CGenbank:XM_015750958.2;Parent=rna-XM_015750958.2
NW_014333795.1	Gnomon	mRNA	93383	97336	.	+	.	Name=XM_015750981.2;ID=rna-XM_015750981.2;Dbxref=GeneID:107273129%2CGenbank:XM_015750981.2;Parent=gene-LOC107273129
NW_014333795.1	Gnomon	exon	3404	3440	.	-	.	ID=exon-XR_003061471.1-9;Dbxref=GeneID:107273139%2CGenbank:XR_003061471.1;Parent=rna-XR_003061471.1
NW_014333795.1	Gnomon	exon	3548	3636	.	-	.	ID=exon-XR_003061471.1-8;Dbxref=GeneID:107273139%2CGenbank:XR_003061471.1;Parent=rna-XR_003061471.1
NW_014333795.1	Gnomon	exon	3787	4082	.	-	.	ID=exon-XR_003061471.1-7;Dbxref=GeneID:107273139%2CGenbank:XR_003061471.1;Parent=rna-XR_003061471.1
NW_014333795.1	Gnomon	exon	4209	4321	.	-	.	ID=exon-XR_003061471.1-6;Dbxref=GeneID:107273139%2CGenbank:XR_003061471.1;Parent=rna-XR_003061471.1
NW_014333795.1	Gnomon	exon	6405	6625	.	-	.	ID=exon-XR_003061471.1-5;Dbxref=GeneID:107273139%2CGenbank:XR_003061471.1;Parent=rna-XR_003061471.1
NW_014333795.1	Gnomon	exon	6712	6887	.	-	.	ID=exon-XR_003061471.1-4;Dbxref=GeneID:107273139%2CGenbank:XR_003061471.1;Parent=rna-XR_003061471.1
NW_014333795.1	Gnomon	exon	7518	7822	.	-	.	ID=exon-XR_003061471.1-3;Dbxref=GeneID:107273139%2CGenbank:XR_003061471.1;Parent=rna-XR_003061471.1
NW_014333795.1	Gnomon	exon	7921	8077	.	-	.	ID=exon-XR_003061471.1-2;Dbxref=GeneID:107273139%2CGenbank:XR_003061471.1;Parent=rna-XR_003061471.1
NW_014333795.1	Gnomon	exon	8928	9337	.	-	.	ID=exon-XR_003061471.1-1;Dbxref=GeneID:107273139%2CGenbank:XR_003061471.1;Parent=rna-XR_003061471.1
NW_014333795.1	Gnomon	mRNA	106394	127328	.	-	.	Name=XM_015750994.2;ID=rna-XM_015750994.2;Dbxref=GeneID:107273134%2CGenbank:XM_015750994.2;Parent=gene-LOC107273134
NW_014333795.1	Gnomon	exon	96000	96199	.	+	.	ID=exon-XM_015750980.2-10;Dbxref=GeneID:107273129%2CGenbank:XM_015750980.2;Parent=rna-XM_015750980.2
NW_014333795.1	Gnomon	exon	96286	97336	.	+	.	ID=exon-XM_015750980.2-11;Dbxref=GeneID:107273129%2CGenbank:XM_015750980.2;Parent=rna-XM_015750980.2
NW_014333795.1	Gnomon	exon	47080	47202	.	+	.	ID=exon-XM_015750962.2-7;Dbxref=GeneID:107273122%2CGenbank:XM_015750962.2;Parent=rna-XM_015750962.2
NW_014333795.1	Gnomon	exon	47279	47458	.	+	.	ID=exon-XM_015750962.2-8;Dbxref=GeneID:107273122%2CGenbank:XM_015750962.2;Parent=rna-XM_015750962.2
NW_014333795.1	Gnomon	exon	45826	46074	.	+	.	ID=exon-XM_015750962.2-5;Dbxref=GeneID:107273122%2CGenbank:XM_015750962.2;Parent=rna-XM_015750962.2
NW_014333795.1	Gnomon	exon	46335	46990	.	+	.	ID=exon-XM_015750962.2-6;Dbxref=GeneID:107273122%2CGenbank:XM_015750962.2;Parent=rna-XM_015750962.2
NW_014333795.1	Gnomon	exon	45427	45563	.	+	.	ID=exon-XM_015750962.2-3;Dbxref=GeneID:107273122%2CGenbank:XM_015750962.2;Parent=rna-XM_015750962.2
NW_014333795.1	Gnomon	exon	45666	45768	.	+	.	ID=exon-XM_015750962.2-4;Dbxref=GeneID:107273122%2CGenbank:XM_015750962.2;Parent=rna-XM_015750962.2
NW_014333795.1	Gnomon	exon	43897	44050	.	+	.	ID=exon-XM_015750962.2-1;Dbxref=GeneID:107273122%2CGenbank:XM_015750962.2;Parent=rna-XM_015750962.2
NW_014333795.1	Gnomon	exon	45074	45328	.	+	.	ID=exon-XM_015750962.2-2;Dbxref=GeneID:107273122%2CGenbank:XM_015750962.2;Parent=rna-XM_015750962.2
NW_014333795.1	Gnomon	exon	47535	47730	.	+	.	ID=exon-XM_015750962.2-9;Dbxref=GeneID:107273122%2CGenbank:XM_015750962.2;Parent=rna-XM_015750962.2
NW_014333795.1	Gnomon	exon	7959	8077	.	-	.	ID=exon-XR_003061459.1-2;Dbxref=GeneID:107273139%2CGenbank:XR_003061459.1;Parent=rna-XR_003061459.1
NW_014333795.1	Gnomon	exon	7518	7822	.	-	.	ID=exon-XR_003061459.1-3;Dbxref=GeneID:107273139%2CGenbank:XR_003061459.1;Parent=rna-XR_003061459.1
NW_014333795.1	Gnomon	exon	8928	9350	.	-	.	ID=exon-XR_003061459.1-1;Dbxref=GeneID:107273139%2CGenbank:XR_003061459.1;Parent=rna-XR_003061459.1
NW_014333795.1	Gnomon	exon	1466	3636	.	-	.	ID=exon-XR_003061459.1-8;Dbxref=GeneID:107273139%2CGenbank:XR_003061459.1;Parent=rna-XR_003061459.1
NW_014333795.1	Gnomon	exon	144	201	.	-	.	ID=exon-XR_003061459.1-9;Dbxref=GeneID:107273139%2CGenbank:XR_003061459.1;Parent=rna-XR_003061459.1
NW_014333795.1	Gnomon	exon	4209	4321	.	-	.	ID=exon-XR_003061459.1-6;Dbxref=GeneID:107273139%2CGenbank:XR_003061459.1;Parent=rna-XR_003061459.1
NW_014333795.1	Gnomon	exon	3787	4082	.	-	.	ID=exon-XR_003061459.1-7;Dbxref=GeneID:107273139%2CGenbank:XR_003061459.1;Parent=rna-XR_003061459.1
NW_014333795.1	Gnomon	exon	6712	6887	.	-	.	ID=exon-XR_003061459.1-4;Dbxref=GeneID:107273139%2CGenbank:XR_003061459.1;Parent=rna-XR_003061459.1
NW_014333795.1	Gnomon	exon	6405	6625	.	-	.	ID=exon-XR_003061459.1-5;Dbxref=GeneID:107273139%2CGenbank:XR_003061459.1;Parent=rna-XR_003061459.1
NW_014333795.1	Gnomon	mRNA	129006	133040	.	-	.	Name=XM_025090415.1;ID=rna-XM_025090415.1;Dbxref=GeneID:107273133%2CGenbank:XM_025090415.1;Parent=gene-LOC107273133
NW_014333795.1	Gnomon	exon	95538	95775	.	+	.	ID=exon-XM_025090412.1-8;Dbxref=GeneID:107273129%2CGenbank:XM_025090412.1;Parent=rna-XM_025090412.1
NW_014333795.1	Gnomon	exon	95835	95920	.	+	.	ID=exon-XM_025090412.1-9;Dbxref=GeneID:107273129%2CGenbank:XM_025090412.1;Parent=rna-XM_025090412.1
NW_014333795.1	Gnomon	gene	69876	71342	.	+	.	Name=LOC112495162;ID=gene-LOC112495162;Dbxref=GeneID:112495162
NW_014333795.1	Gnomon	gene	109119	110102	.	-	.	Name=LOC112495163;ID=gene-LOC112495163;Dbxref=GeneID:112495163
NW_014333795.1	Gnomon	exon	92685	92708	.	+	.	ID=exon-XM_025090412.1-1;Dbxref=GeneID:107273129%2CGenbank:XM_025090412.1;Parent=rna-XM_025090412.1
NW_014333795.1	Gnomon	exon	93758	93918	.	+	.	ID=exon-XM_025090412.1-2;Dbxref=GeneID:107273129%2CGenbank:XM_025090412.1;Parent=rna-XM_025090412.1
NW_014333795.1	Gnomon	exon	94016	94097	.	+	.	ID=exon-XM_025090412.1-3;Dbxref=GeneID:107273129%2CGenbank:XM_025090412.1;Parent=rna-XM_025090412.1
NW_014333795.1	Gnomon	exon	94278	94456	.	+	.	ID=exon-XM_025090412.1-4;Dbxref=GeneID:107273129%2CGenbank:XM_025090412.1;Parent=rna-XM_025090412.1
NW_014333795.1	Gnomon	exon	94578	94672	.	+	.	ID=exon-XM_025090412.1-5;Dbxref=GeneID:107273129%2CGenbank:XM_025090412.1;Parent=rna-XM_025090412.1
NW_014333795.1	Gnomon	exon	94750	94800	.	+	.	ID=exon-XM_025090412.1-6;Dbxref=GeneID:107273129%2CGenbank:XM_025090412.1;Parent=rna-XM_025090412.1
NW_014333795.1	Gnomon	exon	94878	95110	.	+	.	ID=exon-XM_025090412.1-7;Dbxref=GeneID:107273129%2CGenbank:XM_025090412.1;Parent=rna-XM_025090412.1
NW_014333795.1	Gnomon	mRNA	89669	92933	.	-	.	Name=XM_015750982.2;ID=rna-XM_015750982.2;Dbxref=GeneID:107273130%2CGenbank:XM_015750982.2;Parent=gene-LOC107273130
NW_014333795.1	Gnomon	exon	49548	49742	.	+	.	ID=exon-XM_025090405.1-16;Dbxref=GeneID:107273122%2CGenbank:XM_025090405.1;Parent=rna-XM_025090405.1
NW_014333795.1	Gnomon	exon	49253	49454	.	+	.	ID=exon-XM_025090405.1-15;Dbxref=GeneID:107273122%2CGenbank:XM_025090405.1;Parent=rna-XM_025090405.1
NW_014333795.1	Gnomon	exon	50102	50295	.	+	.	ID=exon-XM_025090405.1-18;Dbxref=GeneID:107273122%2CGenbank:XM_025090405.1;Parent=rna-XM_025090405.1
NW_014333795.1	Gnomon	exon	49827	50018	.	+	.	ID=exon-XM_025090405.1-17;Dbxref=GeneID:107273122%2CGenbank:XM_025090405.1;Parent=rna-XM_025090405.1
NW_014333795.1	Gnomon	exon	50381	51323	.	+	.	ID=exon-XM_025090405.1-19;Dbxref=GeneID:107273122%2CGenbank:XM_025090405.1;Parent=rna-XM_025090405.1
NW_014333795.1	Gnomon	exon	47825	47940	.	+	.	ID=exon-XM_025090405.1-10;Dbxref=GeneID:107273122%2CGenbank:XM_025090405.1;Parent=rna-XM_025090405.1
NW_014333795.1	Gnomon	exon	48513	48639	.	+	.	ID=exon-XM_025090405.1-12;Dbxref=GeneID:107273122%2CGenbank:XM_025090405.1;Parent=rna-XM_025090405.1
NW_014333795.1	Gnomon	exon	48022	48432	.	+	.	ID=exon-XM_025090405.1-11;Dbxref=GeneID:107273122%2CGenbank:XM_025090405.1;Parent=rna-XM_025090405.1
NW_014333795.1	Gnomon	exon	48972	49151	.	+	.	ID=exon-XM_025090405.1-14;Dbxref=GeneID:107273122%2CGenbank:XM_025090405.1;Parent=rna-XM_025090405.1
NW_014333795.1	Gnomon	exon	48739	48899	.	+	.	ID=exon-XM_025090405.1-13;Dbxref=GeneID:107273122%2CGenbank:XM_025090405.1;Parent=rna-XM_025090405.1
NW_014333795.1	Gnomon	mRNA	106394	117069	.	-	.	Name=XM_015750995.2;ID=rna-XM_015750995.2;Dbxref=GeneID:107273134%2CGenbank:XM_015750995.2;Parent=gene-LOC107273134
NW_014333795.1	Gnomon	exon	7518	7822	.	-	.	ID=exon-XR_003061465.1-4;Dbxref=GeneID:107273139%2CGenbank:XR_003061465.1;Parent=rna-XR_003061465.1
NW_014333795.1	Gnomon	exon	7959	8077	.	-	.	ID=exon-XR_003061465.1-3;Dbxref=GeneID:107273139%2CGenbank:XR_003061465.1;Parent=rna-XR_003061465.1
NW_014333795.1	Gnomon	exon	8147	8391	.	-	.	ID=exon-XR_003061465.1-2;Dbxref=GeneID:107273139%2CGenbank:XR_003061465.1;Parent=rna-XR_003061465.1
NW_014333795.1	Gnomon	exon	8928	9354	.	-	.	ID=exon-XR_003061465.1-1;Dbxref=GeneID:107273139%2CGenbank:XR_003061465.1;Parent=rna-XR_003061465.1
NW_014333795.1	Gnomon	exon	3787	4082	.	-	.	ID=exon-XR_003061465.1-8;Dbxref=GeneID:107273139%2CGenbank:XR_003061465.1;Parent=rna-XR_003061465.1
NW_014333795.1	Gnomon	exon	4209	4321	.	-	.	ID=exon-XR_003061465.1-7;Dbxref=GeneID:107273139%2CGenbank:XR_003061465.1;Parent=rna-XR_003061465.1
NW_014333795.1	Gnomon	exon	6405	6625	.	-	.	ID=exon-XR_003061465.1-6;Dbxref=GeneID:107273139%2CGenbank:XR_003061465.1;Parent=rna-XR_003061465.1
NW_014333795.1	Gnomon	exon	6712	6887	.	-	.	ID=exon-XR_003061465.1-5;Dbxref=GeneID:107273139%2CGenbank:XR_003061465.1;Parent=rna-XR_003061465.1
NW_014333795.1	Gnomon	exon	1466	3636	.	-	.	ID=exon-XR_003061465.1-9;Dbxref=GeneID:107273139%2CGenbank:XR_003061465.1;Parent=rna-XR_003061465.1
NW_014333795.1	Gnomon	lnc_RNA	144	9337	.	-	.	Name=XR_003061472.1;ID=rna-XR_003061472.1;Dbxref=GeneID:107273139%2CGenbank:XR_003061472.1;Parent=gene-LOC107273139
NW_014333795.1	Gnomon	exon	29869	30011	.	-	.	ID=exon-XM_015750969.2-3;Dbxref=GeneID:107273125%2CGenbank:XM_015750969.2;Parent=rna-XM_015750969.2
NW_014333795.1	Gnomon	exon	30337	30393	.	-	.	ID=exon-XM_015750969.2-2;Dbxref=GeneID:107273125%2CGenbank:XM_015750969.2;Parent=rna-XM_015750969.2
NW_014333795.1	Gnomon	exon	29390	29529	.	-	.	ID=exon-XM_015750969.2-5;Dbxref=GeneID:107273125%2CGenbank:XM_015750969.2;Parent=rna-XM_015750969.2
NW_014333795.1	Gnomon	exon	29606	29721	.	-	.	ID=exon-XM_015750969.2-4;Dbxref=GeneID:107273125%2CGenbank:XM_015750969.2;Parent=rna-XM_015750969.2
NW_014333795.1	Gnomon	exon	28742	28883	.	-	.	ID=exon-XM_015750969.2-7;Dbxref=GeneID:107273125%2CGenbank:XM_015750969.2;Parent=rna-XM_015750969.2
NW_014333795.1	Gnomon	exon	29168	29314	.	-	.	ID=exon-XM_015750969.2-6;Dbxref=GeneID:107273125%2CGenbank:XM_015750969.2;Parent=rna-XM_015750969.2
NW_014333795.1	Gnomon	exon	28074	28109	.	-	.	ID=exon-XM_015750969.2-9;Dbxref=GeneID:107273125%2CGenbank:XM_015750969.2;Parent=rna-XM_015750969.2
NW_014333795.1	Gnomon	exon	28444	28537	.	-	.	ID=exon-XM_015750969.2-8;Dbxref=GeneID:107273125%2CGenbank:XM_015750969.2;Parent=rna-XM_015750969.2
NW_014333795.1	Gnomon	exon	32503	32765	.	-	.	ID=exon-XM_015750969.2-1;Dbxref=GeneID:107273125%2CGenbank:XM_015750969.2;Parent=rna-XM_015750969.2
NW_014333795.1	Gnomon	exon	144	201	.	-	.	ID=exon-XR_003061472.1-12;Dbxref=GeneID:107273139%2CGenbank:XR_003061472.1;Parent=rna-XR_003061472.1
NW_014333795.1	Gnomon	exon	1466	1626	.	-	.	ID=exon-XR_003061472.1-11;Dbxref=GeneID:107273139%2CGenbank:XR_003061472.1;Parent=rna-XR_003061472.1
NW_014333795.1	Gnomon	exon	2439	2500	.	-	.	ID=exon-XR_003061472.1-10;Dbxref=GeneID:107273139%2CGenbank:XR_003061472.1;Parent=rna-XR_003061472.1
NW_014333795.1	Gnomon	exon	131240	131441	.	-	.	ID=exon-XM_015750987.2-4;Dbxref=GeneID:107273133%2CGenbank:XM_015750987.2;Parent=rna-XM_015750987.2
NW_014333795.1	Gnomon	exon	130893	131105	.	-	.	ID=exon-XM_015750987.2-5;Dbxref=GeneID:107273133%2CGenbank:XM_015750987.2;Parent=rna-XM_015750987.2
NW_014333795.1	Gnomon	exon	132558	132631	.	-	.	ID=exon-XM_015750987.2-2;Dbxref=GeneID:107273133%2CGenbank:XM_015750987.2;Parent=rna-XM_015750987.2
NW_014333795.1	Gnomon	exon	131741	131847	.	-	.	ID=exon-XM_015750987.2-3;Dbxref=GeneID:107273133%2CGenbank:XM_015750987.2;Parent=rna-XM_015750987.2
NW_014333795.1	Gnomon	exon	132726	133040	.	-	.	ID=exon-XM_015750987.2-1;Dbxref=GeneID:107273133%2CGenbank:XM_015750987.2;Parent=rna-XM_015750987.2
NW_014333795.1	Gnomon	exon	130034	130213	.	-	.	ID=exon-XM_015750987.2-8;Dbxref=GeneID:107273133%2CGenbank:XM_015750987.2;Parent=rna-XM_015750987.2
NW_014333795.1	Gnomon	exon	129006	129963	.	-	.	ID=exon-XM_015750987.2-9;Dbxref=GeneID:107273133%2CGenbank:XM_015750987.2;Parent=rna-XM_015750987.2
NW_014333795.1	Gnomon	exon	130644	130835	.	-	.	ID=exon-XM_015750987.2-6;Dbxref=GeneID:107273133%2CGenbank:XM_015750987.2;Parent=rna-XM_015750987.2
NW_014333795.1	Gnomon	exon	130294	130565	.	-	.	ID=exon-XM_015750987.2-7;Dbxref=GeneID:107273133%2CGenbank:XM_015750987.2;Parent=rna-XM_015750987.2
NW_014333795.1	Gnomon	exon	27708	27798	.	-	.	ID=exon-XM_015750970.1-9;Dbxref=GeneID:107273125%2CGenbank:XM_015750970.1;Parent=rna-XM_015750970.1
NW_014333795.1	Gnomon	exon	28444	28537	.	-	.	ID=exon-XM_015750970.1-8;Dbxref=GeneID:107273125%2CGenbank:XM_015750970.1;Parent=rna-XM_015750970.1
NW_014333795.1	Gnomon	exon	28742	28883	.	-	.	ID=exon-XM_015750970.1-7;Dbxref=GeneID:107273125%2CGenbank:XM_015750970.1;Parent=rna-XM_015750970.1
NW_014333795.1	Gnomon	CDS	71678	71705	.	+	0	Name=XP_024946177.1;ID=cds-XP_024946177.1;Dbxref=GeneID:107273117%2CGenbank:XP_024946177.1;Parent=rna-XM_025090409.1
NW_014333795.1	Gnomon	CDS	73433	74092	.	+	0	Name=XP_024946177.1;ID=cds-XP_024946177.1;Dbxref=GeneID:107273117%2CGenbank:XP_024946177.1;Parent=rna-XM_025090409.1
NW_014333795.1	Gnomon	CDS	74178	74546	.	+	0	Name=XP_024946177.1;ID=cds-XP_024946177.1;Dbxref=GeneID:107273117%2CGenbank:XP_024946177.1;Parent=rna-XM_025090409.1
NW_014333795.1	Gnomon	CDS	74615	75363	.	+	0	Name=XP_024946177.1;ID=cds-XP_024946177.1;Dbxref=GeneID:107273117%2CGenbank:XP_024946177.1;Parent=rna-XM_025090409.1
NW_014333795.1	Gnomon	exon	29168	29314	.	-	.	ID=exon-XM_015750970.1-6;Dbxref=GeneID:107273125%2CGenbank:XM_015750970.1;Parent=rna-XM_015750970.1
NW_014333795.1	Gnomon	exon	29390	29529	.	-	.	ID=exon-XM_015750970.1-5;Dbxref=GeneID:107273125%2CGenbank:XM_015750970.1;Parent=rna-XM_015750970.1
NW_014333795.1	Gnomon	exon	29606	29721	.	-	.	ID=exon-XM_015750970.1-4;Dbxref=GeneID:107273125%2CGenbank:XM_015750970.1;Parent=rna-XM_015750970.1
NW_014333795.1	Gnomon	exon	29869	30011	.	-	.	ID=exon-XM_015750970.1-3;Dbxref=GeneID:107273125%2CGenbank:XM_015750970.1;Parent=rna-XM_015750970.1
NW_014333795.1	Gnomon	exon	30337	30393	.	-	.	ID=exon-XM_015750970.1-2;Dbxref=GeneID:107273125%2CGenbank:XM_015750970.1;Parent=rna-XM_015750970.1
NW_014333795.1	Gnomon	exon	41553	41761	.	-	.	ID=exon-XM_015750970.1-1;Dbxref=GeneID:107273125%2CGenbank:XM_015750970.1;Parent=rna-XM_015750970.1
NW_014333795.1	Gnomon	exon	1466	2500	.	-	.	ID=exon-XR_003061468.1-10;Dbxref=GeneID:107273139%2CGenbank:XR_003061468.1;Parent=rna-XR_003061468.1
NW_014333795.1	Gnomon	exon	144	201	.	-	.	ID=exon-XR_003061468.1-11;Dbxref=GeneID:107273139%2CGenbank:XR_003061468.1;Parent=rna-XR_003061468.1
NW_014333795.1	Gnomon	exon	132726	133039	.	-	.	ID=exon-XM_025090416.1-1;Dbxref=GeneID:107273133%2CGenbank:XM_025090416.1;Parent=rna-XM_025090416.1
NW_014333795.1	Gnomon	exon	131240	131441	.	-	.	ID=exon-XM_025090416.1-2;Dbxref=GeneID:107273133%2CGenbank:XM_025090416.1;Parent=rna-XM_025090416.1
NW_014333795.1	Gnomon	exon	130893	131105	.	-	.	ID=exon-XM_025090416.1-3;Dbxref=GeneID:107273133%2CGenbank:XM_025090416.1;Parent=rna-XM_025090416.1
NW_014333795.1	Gnomon	exon	130644	130835	.	-	.	ID=exon-XM_025090416.1-4;Dbxref=GeneID:107273133%2CGenbank:XM_025090416.1;Parent=rna-XM_025090416.1
NW_014333795.1	Gnomon	exon	130294	130565	.	-	.	ID=exon-XM_025090416.1-5;Dbxref=GeneID:107273133%2CGenbank:XM_025090416.1;Parent=rna-XM_025090416.1
NW_014333795.1	Gnomon	exon	130034	130213	.	-	.	ID=exon-XM_025090416.1-6;Dbxref=GeneID:107273133%2CGenbank:XM_025090416.1;Parent=rna-XM_025090416.1
NW_014333795.1	Gnomon	exon	129006	129963	.	-	.	ID=exon-XM_025090416.1-7;Dbxref=GeneID:107273133%2CGenbank:XM_025090416.1;Parent=rna-XM_025090416.1
NW_014333795.1	Gnomon	mRNA	99364	103069	.	-	.	Name=XM_015751000.2;ID=rna-XM_015751000.2;Dbxref=GeneID:107273135%2CGenbank:XM_015751000.2;Parent=gene-LOC107273135
NW_014333795.1	Gnomon	mRNA	127412	129173	.	+	.	Name=XM_015751013.2;ID=rna-XM_015751013.2;Dbxref=GeneID:107273137%2CGenbank:XM_015751013.2;Parent=gene-LOC107273137
NW_014333795.1	Gnomon	exon	45666	45768	.	+	.	ID=exon-XM_025090404.1-4;Dbxref=GeneID:107273122%2CGenbank:XM_025090404.1;Parent=rna-XM_025090404.1
NW_014333795.1	Gnomon	exon	45427	45563	.	+	.	ID=exon-XM_025090404.1-3;Dbxref=GeneID:107273122%2CGenbank:XM_025090404.1;Parent=rna-XM_025090404.1
NW_014333795.1	Gnomon	exon	45074	45328	.	+	.	ID=exon-XM_025090404.1-2;Dbxref=GeneID:107273122%2CGenbank:XM_025090404.1;Parent=rna-XM_025090404.1
NW_014333795.1	Gnomon	exon	43677	43716	.	+	.	ID=exon-XM_025090404.1-1;Dbxref=GeneID:107273122%2CGenbank:XM_025090404.1;Parent=rna-XM_025090404.1
NW_014333795.1	Gnomon	exon	144	201	.	-	.	ID=exon-XR_003061465.1-10;Dbxref=GeneID:107273139%2CGenbank:XR_003061465.1;Parent=rna-XR_003061465.1
NW_014333795.1	Gnomon	exon	47535	47730	.	+	.	ID=exon-XM_025090404.1-9;Dbxref=GeneID:107273122%2CGenbank:XM_025090404.1;Parent=rna-XM_025090404.1
NW_014333795.1	Gnomon	exon	47279	47458	.	+	.	ID=exon-XM_025090404.1-8;Dbxref=GeneID:107273122%2CGenbank:XM_025090404.1;Parent=rna-XM_025090404.1
NW_014333795.1	Gnomon	exon	47080	47202	.	+	.	ID=exon-XM_025090404.1-7;Dbxref=GeneID:107273122%2CGenbank:XM_025090404.1;Parent=rna-XM_025090404.1
NW_014333795.1	Gnomon	exon	46335	46990	.	+	.	ID=exon-XM_025090404.1-6;Dbxref=GeneID:107273122%2CGenbank:XM_025090404.1;Parent=rna-XM_025090404.1
NW_014333795.1	Gnomon	exon	45826	46074	.	+	.	ID=exon-XM_025090404.1-5;Dbxref=GeneID:107273122%2CGenbank:XM_025090404.1;Parent=rna-XM_025090404.1
NW_014333795.1	Gnomon	lnc_RNA	144	9337	.	-	.	Name=XR_003061471.1;ID=rna-XR_003061471.1;Dbxref=GeneID:107273139%2CGenbank:XR_003061471.1;Parent=gene-LOC107273139
NW_014333795.1	Gnomon	exon	97805	98030	.	-	.	ID=exon-XM_015751015.2-4;Dbxref=GeneID:107273138%2CGenbank:XM_015751015.2;Parent=rna-XM_015751015.2
NW_014333795.1	Gnomon	exon	98238	98377	.	-	.	ID=exon-XM_015751015.2-3;Dbxref=GeneID:107273138%2CGenbank:XM_015751015.2;Parent=rna-XM_015751015.2
NW_014333795.1	Gnomon	exon	97193	97587	.	-	.	ID=exon-XM_015751015.2-6;Dbxref=GeneID:107273138%2CGenbank:XM_015751015.2;Parent=rna-XM_015751015.2
NW_014333795.1	Gnomon	exon	97654	97739	.	-	.	ID=exon-XM_015751015.2-5;Dbxref=GeneID:107273138%2CGenbank:XM_015751015.2;Parent=rna-XM_015751015.2
NW_014333795.1	Gnomon	exon	99364	99794	.	-	.	ID=exon-XM_025090422.1-6;Dbxref=GeneID:107273135%2CGenbank:XM_025090422.1;Parent=rna-XM_025090422.1
NW_014333795.1	Gnomon	exon	99863	99948	.	-	.	ID=exon-XM_025090422.1-5;Dbxref=GeneID:107273135%2CGenbank:XM_025090422.1;Parent=rna-XM_025090422.1
NW_014333795.1	Gnomon	exon	101745	101819	.	-	.	ID=exon-XM_025090422.1-2;Dbxref=GeneID:107273135%2CGenbank:XM_025090422.1;Parent=rna-XM_025090422.1
NW_014333795.1	Gnomon	exon	102006	102026	.	-	.	ID=exon-XM_025090422.1-1;Dbxref=GeneID:107273135%2CGenbank:XM_025090422.1;Parent=rna-XM_025090422.1
NW_014333795.1	Gnomon	exon	100229	100454	.	-	.	ID=exon-XM_025090422.1-4;Dbxref=GeneID:107273135%2CGenbank:XM_025090422.1;Parent=rna-XM_025090422.1
NW_014333795.1	Gnomon	exon	101538	101677	.	-	.	ID=exon-XM_025090422.1-3;Dbxref=GeneID:107273135%2CGenbank:XM_025090422.1;Parent=rna-XM_025090422.1
NW_014333795.1	Gnomon	exon	98664	98750	.	-	.	ID=exon-XM_015751015.2-2;Dbxref=GeneID:107273138%2CGenbank:XM_015751015.2;Parent=rna-XM_015751015.2
NW_014333795.1	Gnomon	exon	98849	99002	.	-	.	ID=exon-XM_015751015.2-1;Dbxref=GeneID:107273138%2CGenbank:XM_015751015.2;Parent=rna-XM_015751015.2
NW_014333795.1	Gnomon	mRNA	41804	43642	.	+	.	Name=XM_015751011.2;ID=rna-XM_015751011.2;Dbxref=GeneID:107273136%2CGenbank:XM_015751011.2;Parent=gene-LOC107273136
NW_014333795.1	Gnomon	exon	144	201	.	-	.	ID=exon-XR_003061458.1-10;Dbxref=GeneID:107273139%2CGenbank:XR_003061458.1;Parent=rna-XR_003061458.1
NW_014333795.1	Gnomon	exon	120543	121606	.	-	.	ID=exon-XM_015750999.2-2;Dbxref=GeneID:107273134%2CGenbank:XM_015750999.2;Parent=rna-XM_015750999.2
NW_014333795.1	Gnomon	exon	122355	123118	.	-	.	ID=exon-XM_015750999.2-1;Dbxref=GeneID:107273134%2CGenbank:XM_015750999.2;Parent=rna-XM_015750999.2
NW_014333795.1	Gnomon	CDS	72112	72139	.	+	0	Name=XP_024946176.1;ID=cds-XP_024946176.1;Dbxref=GeneID:107273117%2CGenbank:XP_024946176.1;Parent=rna-XM_025090408.1
NW_014333795.1	Gnomon	CDS	73433	74092	.	+	0	Name=XP_024946176.1;ID=cds-XP_024946176.1;Dbxref=GeneID:107273117%2CGenbank:XP_024946176.1;Parent=rna-XM_025090408.1
NW_014333795.1	Gnomon	CDS	74178	74546	.	+	0	Name=XP_024946176.1;ID=cds-XP_024946176.1;Dbxref=GeneID:107273117%2CGenbank:XP_024946176.1;Parent=rna-XM_025090408.1
NW_014333795.1	Gnomon	CDS	74615	75363	.	+	0	Name=XP_024946176.1;ID=cds-XP_024946176.1;Dbxref=GeneID:107273117%2CGenbank:XP_024946176.1;Parent=rna-XM_025090408.1
NW_014333795.1	Gnomon	CDS	102857	102974	.	-	0	Name=XP_024946189.1;ID=cds-XP_024946189.1;Dbxref=GeneID:107273135%2CGenbank:XP_024946189.1;Parent=rna-XM_025090421.1
NW_014333795.1	Gnomon	CDS	101745	101819	.	-	0	Name=XP_024946189.1;ID=cds-XP_024946189.1;Dbxref=GeneID:107273135%2CGenbank:XP_024946189.1;Parent=rna-XM_025090421.1
NW_014333795.1	Gnomon	CDS	101538	101677	.	-	0	Name=XP_024946189.1;ID=cds-XP_024946189.1;Dbxref=GeneID:107273135%2CGenbank:XP_024946189.1;Parent=rna-XM_025090421.1
NW_014333795.1	Gnomon	CDS	100229	100454	.	-	0	Name=XP_024946189.1;ID=cds-XP_024946189.1;Dbxref=GeneID:107273135%2CGenbank:XP_024946189.1;Parent=rna-XM_025090421.1
NW_014333795.1	Gnomon	CDS	99863	99948	.	-	0	Name=XP_024946189.1;ID=cds-XP_024946189.1;Dbxref=GeneID:107273135%2CGenbank:XP_024946189.1;Parent=rna-XM_025090421.1
NW_014333795.1	Gnomon	CDS	99612	99782	.	-	0	Name=XP_024946189.1;ID=cds-XP_024946189.1;Dbxref=GeneID:107273135%2CGenbank:XP_024946189.1;Parent=rna-XM_025090421.1
NW_014333795.1	Gnomon	mRNA	42139	43642	.	+	.	Name=XM_015751012.2;ID=rna-XM_015751012.2;Dbxref=GeneID:107273136%2CGenbank:XM_015751012.2;Parent=gene-LOC107273136
NW_014333795.1	Gnomon	exon	107609	107686	.	-	.	ID=exon-XM_015750993.2-6;Dbxref=GeneID:107273134%2CGenbank:XM_015750993.2;Parent=rna-XM_015750993.2
NW_014333795.1	Gnomon	exon	107765	107866	.	-	.	ID=exon-XM_015750993.2-5;Dbxref=GeneID:107273134%2CGenbank:XM_015750993.2;Parent=rna-XM_015750993.2
NW_014333795.1	Gnomon	exon	107940	108147	.	-	.	ID=exon-XM_015750993.2-4;Dbxref=GeneID:107273134%2CGenbank:XM_015750993.2;Parent=rna-XM_015750993.2
NW_014333795.1	Gnomon	exon	114383	114576	.	-	.	ID=exon-XM_015750993.2-3;Dbxref=GeneID:107273134%2CGenbank:XM_015750993.2;Parent=rna-XM_015750993.2
NW_014333795.1	Gnomon	exon	106394	106759	.	-	.	ID=exon-XM_015750993.2-9;Dbxref=GeneID:107273134%2CGenbank:XM_015750993.2;Parent=rna-XM_015750993.2
NW_014333795.1	Gnomon	exon	106852	107173	.	-	.	ID=exon-XM_015750993.2-8;Dbxref=GeneID:107273134%2CGenbank:XM_015750993.2;Parent=rna-XM_015750993.2
NW_014333795.1	Gnomon	exon	107257	107509	.	-	.	ID=exon-XM_015750993.2-7;Dbxref=GeneID:107273134%2CGenbank:XM_015750993.2;Parent=rna-XM_015750993.2
NW_014333795.1	Gnomon	exon	115364	115476	.	-	.	ID=exon-XM_015750993.2-2;Dbxref=GeneID:107273134%2CGenbank:XM_015750993.2;Parent=rna-XM_015750993.2
NW_014333795.1	Gnomon	exon	116922	117069	.	-	.	ID=exon-XM_015750993.2-1;Dbxref=GeneID:107273134%2CGenbank:XM_015750993.2;Parent=rna-XM_015750993.2
NW_014333795.1	Gnomon	lnc_RNA	109119	110102	.	-	.	Name=XR_003061474.1;ID=rna-XR_003061474.1;Dbxref=GeneID:112495163%2CGenbank:XR_003061474.1;Parent=gene-LOC112495163
NW_014333795.1	Gnomon	lnc_RNA	144	9354	.	-	.	Name=XR_003061461.1;ID=rna-XR_003061461.1;Dbxref=GeneID:107273139%2CGenbank:XR_003061461.1;Parent=gene-LOC107273139
NW_014333795.1	Gnomon	CDS	29606	29618	.	-	0	Name=XP_024946175.1;ID=cds-XP_024946175.1;Dbxref=GeneID:107273125%2CGenbank:XP_024946175.1;Parent=rna-XM_025090407.1
NW_014333795.1	Gnomon	CDS	29390	29529	.	-	0	Name=XP_024946175.1;ID=cds-XP_024946175.1;Dbxref=GeneID:107273125%2CGenbank:XP_024946175.1;Parent=rna-XM_025090407.1
NW_014333795.1	Gnomon	CDS	29168	29314	.	-	0	Name=XP_024946175.1;ID=cds-XP_024946175.1;Dbxref=GeneID:107273125%2CGenbank:XP_024946175.1;Parent=rna-XM_025090407.1
NW_014333795.1	Gnomon	CDS	28742	28883	.	-	0	Name=XP_024946175.1;ID=cds-XP_024946175.1;Dbxref=GeneID:107273125%2CGenbank:XP_024946175.1;Parent=rna-XM_025090407.1
NW_014333795.1	Gnomon	CDS	28444	28537	.	-	0	Name=XP_024946175.1;ID=cds-XP_024946175.1;Dbxref=GeneID:107273125%2CGenbank:XP_024946175.1;Parent=rna-XM_025090407.1
NW_014333795.1	Gnomon	CDS	28074	28109	.	-	0	Name=XP_024946175.1;ID=cds-XP_024946175.1;Dbxref=GeneID:107273125%2CGenbank:XP_024946175.1;Parent=rna-XM_025090407.1
NW_014333795.1	Gnomon	CDS	27708	27798	.	-	0	Name=XP_024946175.1;ID=cds-XP_024946175.1;Dbxref=GeneID:107273125%2CGenbank:XP_024946175.1;Parent=rna-XM_025090407.1
NW_014333795.1	Gnomon	CDS	27509	27584	.	-	0	Name=XP_024946175.1;ID=cds-XP_024946175.1;Dbxref=GeneID:107273125%2CGenbank:XP_024946175.1;Parent=rna-XM_025090407.1
NW_014333795.1	Gnomon	CDS	27305	27423	.	-	0	Name=XP_024946175.1;ID=cds-XP_024946175.1;Dbxref=GeneID:107273125%2CGenbank:XP_024946175.1;Parent=rna-XM_025090407.1
NW_014333795.1	Gnomon	CDS	27059	27229	.	-	0	Name=XP_024946175.1;ID=cds-XP_024946175.1;Dbxref=GeneID:107273125%2CGenbank:XP_024946175.1;Parent=rna-XM_025090407.1
NW_014333795.1	Gnomon	CDS	26826	26966	.	-	0	Name=XP_024946175.1;ID=cds-XP_024946175.1;Dbxref=GeneID:107273125%2CGenbank:XP_024946175.1;Parent=rna-XM_025090407.1
NW_014333795.1	Gnomon	CDS	26539	26733	.	-	0	Name=XP_024946175.1;ID=cds-XP_024946175.1;Dbxref=GeneID:107273125%2CGenbank:XP_024946175.1;Parent=rna-XM_025090407.1
NW_014333795.1	Gnomon	CDS	26362	26464	.	-	0	Name=XP_024946175.1;ID=cds-XP_024946175.1;Dbxref=GeneID:107273125%2CGenbank:XP_024946175.1;Parent=rna-XM_025090407.1
NW_014333795.1	Gnomon	CDS	25535	25625	.	-	0	Name=XP_024946175.1;ID=cds-XP_024946175.1;Dbxref=GeneID:107273125%2CGenbank:XP_024946175.1;Parent=rna-XM_025090407.1
NW_014333795.1	Gnomon	CDS	24328	24499	.	-	0	Name=XP_024946175.1;ID=cds-XP_024946175.1;Dbxref=GeneID:107273125%2CGenbank:XP_024946175.1;Parent=rna-XM_025090407.1
NW_014333795.1	Gnomon	CDS	107940	107948	.	-	0	Name=XP_024946188.1;ID=cds-XP_024946188.1;Dbxref=GeneID:107273134%2CGenbank:XP_024946188.1;Parent=rna-XM_025090420.1
NW_014333795.1	Gnomon	CDS	107765	107866	.	-	0	Name=XP_024946188.1;ID=cds-XP_024946188.1;Dbxref=GeneID:107273134%2CGenbank:XP_024946188.1;Parent=rna-XM_025090420.1
NW_014333795.1	Gnomon	CDS	107609	107686	.	-	0	Name=XP_024946188.1;ID=cds-XP_024946188.1;Dbxref=GeneID:107273134%2CGenbank:XP_024946188.1;Parent=rna-XM_025090420.1
NW_014333795.1	Gnomon	CDS	107257	107509	.	-	0	Name=XP_024946188.1;ID=cds-XP_024946188.1;Dbxref=GeneID:107273134%2CGenbank:XP_024946188.1;Parent=rna-XM_025090420.1
NW_014333795.1	Gnomon	CDS	106852	107173	.	-	0	Name=XP_024946188.1;ID=cds-XP_024946188.1;Dbxref=GeneID:107273134%2CGenbank:XP_024946188.1;Parent=rna-XM_025090420.1
NW_014333795.1	Gnomon	CDS	106540	106759	.	-	0	Name=XP_024946188.1;ID=cds-XP_024946188.1;Dbxref=GeneID:107273134%2CGenbank:XP_024946188.1;Parent=rna-XM_025090420.1
NW_014333795.1	Gnomon	exon	1466	3636	.	-	.	ID=exon-XR_003061457.1-8;Dbxref=GeneID:107273139%2CGenbank:XR_003061457.1;Parent=rna-XR_003061457.1
NW_014333795.1	Gnomon	exon	144	201	.	-	.	ID=exon-XR_003061457.1-9;Dbxref=GeneID:107273139%2CGenbank:XR_003061457.1;Parent=rna-XR_003061457.1
NW_014333795.1	Gnomon	exon	4192	4321	.	-	.	ID=exon-XR_003061457.1-6;Dbxref=GeneID:107273139%2CGenbank:XR_003061457.1;Parent=rna-XR_003061457.1
NW_014333795.1	Gnomon	exon	3787	4082	.	-	.	ID=exon-XR_003061457.1-7;Dbxref=GeneID:107273139%2CGenbank:XR_003061457.1;Parent=rna-XR_003061457.1
NW_014333795.1	Gnomon	exon	8928	9350	.	-	.	ID=exon-XR_003061457.1-1;Dbxref=GeneID:107273139%2CGenbank:XR_003061457.1;Parent=rna-XR_003061457.1
NW_014333795.1	Gnomon	exon	6712	6887	.	-	.	ID=exon-XR_003061457.1-4;Dbxref=GeneID:107273139%2CGenbank:XR_003061457.1;Parent=rna-XR_003061457.1
NW_014333795.1	Gnomon	exon	6405	6625	.	-	.	ID=exon-XR_003061457.1-5;Dbxref=GeneID:107273139%2CGenbank:XR_003061457.1;Parent=rna-XR_003061457.1
NW_014333795.1	Gnomon	exon	7921	8077	.	-	.	ID=exon-XR_003061457.1-2;Dbxref=GeneID:107273139%2CGenbank:XR_003061457.1;Parent=rna-XR_003061457.1
NW_014333795.1	Gnomon	exon	7518	7822	.	-	.	ID=exon-XR_003061457.1-3;Dbxref=GeneID:107273139%2CGenbank:XR_003061457.1;Parent=rna-XR_003061457.1
NW_014333795.1	Gnomon	lnc_RNA	144	9349	.	-	.	Name=XR_003061460.1;ID=rna-XR_003061460.1;Dbxref=GeneID:107273139%2CGenbank:XR_003061460.1;Parent=gene-LOC107273139
NW_014333795.1	Gnomon	exon	49253	49454	.	+	.	ID=exon-XM_015750963.2-15;Dbxref=GeneID:107273122%2CGenbank:XM_015750963.2;Parent=rna-XM_015750963.2
NW_014333795.1	Gnomon	exon	49548	49742	.	+	.	ID=exon-XM_015750963.2-16;Dbxref=GeneID:107273122%2CGenbank:XM_015750963.2;Parent=rna-XM_015750963.2
NW_014333795.1	Gnomon	exon	49827	50018	.	+	.	ID=exon-XM_015750963.2-17;Dbxref=GeneID:107273122%2CGenbank:XM_015750963.2;Parent=rna-XM_015750963.2
NW_014333795.1	Gnomon	exon	50102	50295	.	+	.	ID=exon-XM_015750963.2-18;Dbxref=GeneID:107273122%2CGenbank:XM_015750963.2;Parent=rna-XM_015750963.2
NW_014333795.1	Gnomon	exon	48022	48432	.	+	.	ID=exon-XM_015750963.2-11;Dbxref=GeneID:107273122%2CGenbank:XM_015750963.2;Parent=rna-XM_015750963.2
NW_014333795.1	Gnomon	exon	48513	48639	.	+	.	ID=exon-XM_015750963.2-12;Dbxref=GeneID:107273122%2CGenbank:XM_015750963.2;Parent=rna-XM_015750963.2
NW_014333795.1	Gnomon	exon	48739	48899	.	+	.	ID=exon-XM_015750963.2-13;Dbxref=GeneID:107273122%2CGenbank:XM_015750963.2;Parent=rna-XM_015750963.2
NW_014333795.1	Gnomon	exon	48972	49151	.	+	.	ID=exon-XM_015750963.2-14;Dbxref=GeneID:107273122%2CGenbank:XM_015750963.2;Parent=rna-XM_015750963.2
NW_014333795.1	Gnomon	exon	50381	51323	.	+	.	ID=exon-XM_015750963.2-19;Dbxref=GeneID:107273122%2CGenbank:XM_015750963.2;Parent=rna-XM_015750963.2
NW_014333795.1	Gnomon	exon	47825	47940	.	+	.	ID=exon-XM_015750963.2-10;Dbxref=GeneID:107273122%2CGenbank:XM_015750963.2;Parent=rna-XM_015750963.2
NW_014333795.1	Gnomon	lnc_RNA	69876	71342	.	+	.	Name=XR_003061473.1;ID=rna-XR_003061473.1;Dbxref=GeneID:112495162%2CGenbank:XR_003061473.1;Parent=gene-LOC112495162
NW_014333795.1	Gnomon	CDS	98664	98811	.	-	0	Name=XP_015606500.1;ID=cds-XP_015606500.1;Dbxref=GeneID:107273138%2CGenbank:XP_015606500.1;Parent=rna-XM_015751014.2
NW_014333795.1	Gnomon	CDS	98238	98377	.	-	0	Name=XP_015606500.1;ID=cds-XP_015606500.1;Dbxref=GeneID:107273138%2CGenbank:XP_015606500.1;Parent=rna-XM_015751014.2
NW_014333795.1	Gnomon	CDS	97805	98030	.	-	0	Name=XP_015606500.1;ID=cds-XP_015606500.1;Dbxref=GeneID:107273138%2CGenbank:XP_015606500.1;Parent=rna-XM_015751014.2
NW_014333795.1	Gnomon	CDS	97654	97739	.	-	0	Name=XP_015606500.1;ID=cds-XP_015606500.1;Dbxref=GeneID:107273138%2CGenbank:XP_015606500.1;Parent=rna-XM_015751014.2
NW_014333795.1	Gnomon	CDS	97411	97587	.	-	0	Name=XP_015606500.1;ID=cds-XP_015606500.1;Dbxref=GeneID:107273138%2CGenbank:XP_015606500.1;Parent=rna-XM_015751014.2
NW_014333795.1	Gnomon	CDS	101745	101799	.	-	0	Name=XP_015606490.1;ID=cds-XP_015606490.1;Dbxref=GeneID:107273135%2CGenbank:XP_015606490.1;Parent=rna-XM_015751004.2
NW_014333795.1	Gnomon	CDS	101538	101677	.	-	0	Name=XP_015606490.1;ID=cds-XP_015606490.1;Dbxref=GeneID:107273135%2CGenbank:XP_015606490.1;Parent=rna-XM_015751004.2
NW_014333795.1	Gnomon	CDS	100229	100454	.	-	0	Name=XP_015606490.1;ID=cds-XP_015606490.1;Dbxref=GeneID:107273135%2CGenbank:XP_015606490.1;Parent=rna-XM_015751004.2
NW_014333795.1	Gnomon	CDS	99863	99948	.	-	0	Name=XP_015606490.1;ID=cds-XP_015606490.1;Dbxref=GeneID:107273135%2CGenbank:XP_015606490.1;Parent=rna-XM_015751004.2
NW_014333795.1	Gnomon	CDS	99612	99794	.	-	0	Name=XP_015606490.1;ID=cds-XP_015606490.1;Dbxref=GeneID:107273135%2CGenbank:XP_015606490.1;Parent=rna-XM_015751004.2
NW_014333795.1	Gnomon	CDS	107940	107948	.	-	0	Name=XP_024946187.1;ID=cds-XP_024946187.1;Dbxref=GeneID:107273134%2CGenbank:XP_024946187.1;Parent=rna-XM_025090419.1
NW_014333795.1	Gnomon	CDS	107765	107866	.	-	0	Name=XP_024946187.1;ID=cds-XP_024946187.1;Dbxref=GeneID:107273134%2CGenbank:XP_024946187.1;Parent=rna-XM_025090419.1
NW_014333795.1	Gnomon	CDS	107609	107686	.	-	0	Name=XP_024946187.1;ID=cds-XP_024946187.1;Dbxref=GeneID:107273134%2CGenbank:XP_024946187.1;Parent=rna-XM_025090419.1
NW_014333795.1	Gnomon	CDS	107257	107509	.	-	0	Name=XP_024946187.1;ID=cds-XP_024946187.1;Dbxref=GeneID:107273134%2CGenbank:XP_024946187.1;Parent=rna-XM_025090419.1
NW_014333795.1	Gnomon	CDS	106852	107173	.	-	0	Name=XP_024946187.1;ID=cds-XP_024946187.1;Dbxref=GeneID:107273134%2CGenbank:XP_024946187.1;Parent=rna-XM_025090419.1
NW_014333795.1	Gnomon	CDS	106540	106759	.	-	0	Name=XP_024946187.1;ID=cds-XP_024946187.1;Dbxref=GeneID:107273134%2CGenbank:XP_024946187.1;Parent=rna-XM_025090419.1
NW_014333795.1	Gnomon	exon	22588	24499	.	-	.	ID=exon-XM_015750969.2-18;Dbxref=GeneID:107273125%2CGenbank:XM_015750969.2;Parent=rna-XM_015750969.2
NW_014333795.1	Gnomon	exon	25535	25625	.	-	.	ID=exon-XM_015750969.2-17;Dbxref=GeneID:107273125%2CGenbank:XM_015750969.2;Parent=rna-XM_015750969.2
NW_014333795.1	Gnomon	exon	27708	27798	.	-	.	ID=exon-XM_015750969.2-10;Dbxref=GeneID:107273125%2CGenbank:XM_015750969.2;Parent=rna-XM_015750969.2
NW_014333795.1	Gnomon	exon	27305	27423	.	-	.	ID=exon-XM_015750969.2-12;Dbxref=GeneID:107273125%2CGenbank:XM_015750969.2;Parent=rna-XM_015750969.2
NW_014333795.1	Gnomon	exon	27509	27584	.	-	.	ID=exon-XM_015750969.2-11;Dbxref=GeneID:107273125%2CGenbank:XM_015750969.2;Parent=rna-XM_015750969.2
NW_014333795.1	Gnomon	exon	26826	26966	.	-	.	ID=exon-XM_015750969.2-14;Dbxref=GeneID:107273125%2CGenbank:XM_015750969.2;Parent=rna-XM_015750969.2
NW_014333795.1	Gnomon	exon	27059	27229	.	-	.	ID=exon-XM_015750969.2-13;Dbxref=GeneID:107273125%2CGenbank:XM_015750969.2;Parent=rna-XM_015750969.2
NW_014333795.1	Gnomon	exon	26362	26464	.	-	.	ID=exon-XM_015750969.2-16;Dbxref=GeneID:107273125%2CGenbank:XM_015750969.2;Parent=rna-XM_015750969.2
NW_014333795.1	Gnomon	exon	26539	26733	.	-	.	ID=exon-XM_015750969.2-15;Dbxref=GeneID:107273125%2CGenbank:XM_015750969.2;Parent=rna-XM_015750969.2
NW_014333795.1	Gnomon	exon	84560	84732	.	+	.	ID=exon-XM_025090427.1-7;Dbxref=GeneID:107273119%2CGenbank:XM_025090427.1;Parent=rna-XM_025090427.1
NW_014333795.1	Gnomon	exon	84243	84492	.	+	.	ID=exon-XM_025090427.1-6;Dbxref=GeneID:107273119%2CGenbank:XM_025090427.1;Parent=rna-XM_025090427.1
NW_014333795.1	Gnomon	exon	83723	84168	.	+	.	ID=exon-XM_025090427.1-5;Dbxref=GeneID:107273119%2CGenbank:XM_025090427.1;Parent=rna-XM_025090427.1
NW_014333795.1	Gnomon	exon	83528	83653	.	+	.	ID=exon-XM_025090427.1-4;Dbxref=GeneID:107273119%2CGenbank:XM_025090427.1;Parent=rna-XM_025090427.1
NW_014333795.1	Gnomon	exon	85023	85449	.	+	.	ID=exon-XM_025090427.1-9;Dbxref=GeneID:107273119%2CGenbank:XM_025090427.1;Parent=rna-XM_025090427.1
NW_014333795.1	Gnomon	exon	84793	84958	.	+	.	ID=exon-XM_025090427.1-8;Dbxref=GeneID:107273119%2CGenbank:XM_025090427.1;Parent=rna-XM_025090427.1
NW_014333795.1	Gnomon	exon	8147	8289	.	-	.	ID=exon-XR_003061463.1-2;Dbxref=GeneID:107273139%2CGenbank:XR_003061463.1;Parent=rna-XR_003061463.1
NW_014333795.1	Gnomon	exon	8928	9353	.	-	.	ID=exon-XR_003061463.1-1;Dbxref=GeneID:107273139%2CGenbank:XR_003061463.1;Parent=rna-XR_003061463.1
NW_014333795.1	Gnomon	exon	1466	3636	.	-	.	ID=exon-XR_003061463.1-9;Dbxref=GeneID:107273139%2CGenbank:XR_003061463.1;Parent=rna-XR_003061463.1
NW_014333795.1	Gnomon	exon	3787	4082	.	-	.	ID=exon-XR_003061463.1-8;Dbxref=GeneID:107273139%2CGenbank:XR_003061463.1;Parent=rna-XR_003061463.1
NW_014333795.1	Gnomon	exon	4209	4321	.	-	.	ID=exon-XR_003061463.1-7;Dbxref=GeneID:107273139%2CGenbank:XR_003061463.1;Parent=rna-XR_003061463.1
NW_014333795.1	Gnomon	exon	6405	6625	.	-	.	ID=exon-XR_003061463.1-6;Dbxref=GeneID:107273139%2CGenbank:XR_003061463.1;Parent=rna-XR_003061463.1
NW_014333795.1	Gnomon	exon	6712	6887	.	-	.	ID=exon-XR_003061463.1-5;Dbxref=GeneID:107273139%2CGenbank:XR_003061463.1;Parent=rna-XR_003061463.1
NW_014333795.1	Gnomon	exon	7518	7822	.	-	.	ID=exon-XR_003061463.1-4;Dbxref=GeneID:107273139%2CGenbank:XR_003061463.1;Parent=rna-XR_003061463.1
NW_014333795.1	Gnomon	exon	7921	8077	.	-	.	ID=exon-XR_003061463.1-3;Dbxref=GeneID:107273139%2CGenbank:XR_003061463.1;Parent=rna-XR_003061463.1
NW_014333795.1	Gnomon	exon	81867	82221	.	-	.	ID=exon-XM_025090410.1-1;Dbxref=GeneID:107273127%2CGenbank:XM_025090410.1;Parent=rna-XM_025090410.1
NW_014333795.1	Gnomon	exon	80052	80155	.	-	.	ID=exon-XM_025090410.1-6;Dbxref=GeneID:107273127%2CGenbank:XM_025090410.1;Parent=rna-XM_025090410.1
NW_014333795.1	Gnomon	exon	79750	79966	.	-	.	ID=exon-XM_025090410.1-7;Dbxref=GeneID:107273127%2CGenbank:XM_025090410.1;Parent=rna-XM_025090410.1
NW_014333795.1	Gnomon	exon	79435	79669	.	-	.	ID=exon-XM_025090410.1-8;Dbxref=GeneID:107273127%2CGenbank:XM_025090410.1;Parent=rna-XM_025090410.1
NW_014333795.1	Gnomon	exon	78658	79361	.	-	.	ID=exon-XM_025090410.1-9;Dbxref=GeneID:107273127%2CGenbank:XM_025090410.1;Parent=rna-XM_025090410.1
NW_014333795.1	Gnomon	exon	81420	81619	.	-	.	ID=exon-XM_025090410.1-2;Dbxref=GeneID:107273127%2CGenbank:XM_025090410.1;Parent=rna-XM_025090410.1
NW_014333795.1	Gnomon	exon	80871	80963	.	-	.	ID=exon-XM_025090410.1-3;Dbxref=GeneID:107273127%2CGenbank:XM_025090410.1;Parent=rna-XM_025090410.1
NW_014333795.1	Gnomon	exon	80487	80811	.	-	.	ID=exon-XM_025090410.1-4;Dbxref=GeneID:107273127%2CGenbank:XM_025090410.1;Parent=rna-XM_025090410.1
NW_014333795.1	Gnomon	exon	80226	80369	.	-	.	ID=exon-XM_025090410.1-5;Dbxref=GeneID:107273127%2CGenbank:XM_025090410.1;Parent=rna-XM_025090410.1
NW_014333795.1	Gnomon	transcript	99364	103069	.	-	.	Name=XR_001539150.2;ID=rna-XR_001539150.2;Dbxref=GeneID:107273135%2CGenbank:XR_001539150.2;Parent=gene-LOC107273135
NW_014333795.1	Gnomon	CDS	98664	98724	.	-	0	Name=XP_015606501.1;ID=cds-XP_015606501.1;Dbxref=GeneID:107273138%2CGenbank:XP_015606501.1;Parent=rna-XM_015751015.2
NW_014333795.1	Gnomon	CDS	98238	98377	.	-	0	Name=XP_015606501.1;ID=cds-XP_015606501.1;Dbxref=GeneID:107273138%2CGenbank:XP_015606501.1;Parent=rna-XM_015751015.2
NW_014333795.1	Gnomon	CDS	97805	98030	.	-	0	Name=XP_015606501.1;ID=cds-XP_015606501.1;Dbxref=GeneID:107273138%2CGenbank:XP_015606501.1;Parent=rna-XM_015751015.2
NW_014333795.1	Gnomon	CDS	97654	97739	.	-	0	Name=XP_015606501.1;ID=cds-XP_015606501.1;Dbxref=GeneID:107273138%2CGenbank:XP_015606501.1;Parent=rna-XM_015751015.2
NW_014333795.1	Gnomon	CDS	97411	97587	.	-	0	Name=XP_015606501.1;ID=cds-XP_015606501.1;Dbxref=GeneID:107273138%2CGenbank:XP_015606501.1;Parent=rna-XM_015751015.2
NW_014333795.1	Gnomon	CDS	101745	101799	.	-	0	Name=XP_015606491.1;ID=cds-XP_015606491.1;Dbxref=GeneID:107273135%2CGenbank:XP_015606491.1;Parent=rna-XM_015751005.2
NW_014333795.1	Gnomon	CDS	101538	101677	.	-	0	Name=XP_015606491.1;ID=cds-XP_015606491.1;Dbxref=GeneID:107273135%2CGenbank:XP_015606491.1;Parent=rna-XM_015751005.2
NW_014333795.1	Gnomon	CDS	100229	100454	.	-	0	Name=XP_015606491.1;ID=cds-XP_015606491.1;Dbxref=GeneID:107273135%2CGenbank:XP_015606491.1;Parent=rna-XM_015751005.2
NW_014333795.1	Gnomon	CDS	99863	99948	.	-	0	Name=XP_015606491.1;ID=cds-XP_015606491.1;Dbxref=GeneID:107273135%2CGenbank:XP_015606491.1;Parent=rna-XM_015751005.2
NW_014333795.1	Gnomon	CDS	99612	99794	.	-	0	Name=XP_015606491.1;ID=cds-XP_015606491.1;Dbxref=GeneID:107273135%2CGenbank:XP_015606491.1;Parent=rna-XM_015751005.2
NW_014333795.1	Gnomon	mRNA	99364	106200	.	-	.	Name=XM_015751004.2;ID=rna-XM_015751004.2;Dbxref=GeneID:107273135%2CGenbank:XM_015751004.2;Parent=gene-LOC107273135
NW_014333795.1	Gnomon	mRNA	97193	99027	.	-	.	Name=XM_015751017.2;ID=rna-XM_015751017.2;Dbxref=GeneID:107273138%2CGenbank:XM_015751017.2;Parent=gene-LOC107273138
NW_014333795.1	Gnomon	exon	7921	8077	.	-	.	ID=exon-XR_003061470.1-2;Dbxref=GeneID:107273139%2CGenbank:XR_003061470.1;Parent=rna-XR_003061470.1
NW_014333795.1	Gnomon	exon	12919	13202	.	-	.	ID=exon-XR_003061470.1-1;Dbxref=GeneID:107273139%2CGenbank:XR_003061470.1;Parent=rna-XR_003061470.1
NW_014333795.1	Gnomon	exon	6712	6887	.	-	.	ID=exon-XR_003061470.1-4;Dbxref=GeneID:107273139%2CGenbank:XR_003061470.1;Parent=rna-XR_003061470.1
NW_014333795.1	Gnomon	exon	7518	7822	.	-	.	ID=exon-XR_003061470.1-3;Dbxref=GeneID:107273139%2CGenbank:XR_003061470.1;Parent=rna-XR_003061470.1
NW_014333795.1	Gnomon	exon	4209	4321	.	-	.	ID=exon-XR_003061470.1-6;Dbxref=GeneID:107273139%2CGenbank:XR_003061470.1;Parent=rna-XR_003061470.1
NW_014333795.1	Gnomon	exon	6405	6625	.	-	.	ID=exon-XR_003061470.1-5;Dbxref=GeneID:107273139%2CGenbank:XR_003061470.1;Parent=rna-XR_003061470.1
NW_014333795.1	Gnomon	exon	1466	3636	.	-	.	ID=exon-XR_003061470.1-8;Dbxref=GeneID:107273139%2CGenbank:XR_003061470.1;Parent=rna-XR_003061470.1
NW_014333795.1	Gnomon	exon	3787	4082	.	-	.	ID=exon-XR_003061470.1-7;Dbxref=GeneID:107273139%2CGenbank:XR_003061470.1;Parent=rna-XR_003061470.1
NW_014333795.1	Gnomon	exon	144	201	.	-	.	ID=exon-XR_003061470.1-9;Dbxref=GeneID:107273139%2CGenbank:XR_003061470.1;Parent=rna-XR_003061470.1
NW_014333795.1	Gnomon	exon	43799	43813	.	+	.	ID=exon-XM_025090405.1-1;Dbxref=GeneID:107273122%2CGenbank:XM_025090405.1;Parent=rna-XM_025090405.1
NW_014333795.1	Gnomon	exon	45427	45563	.	+	.	ID=exon-XM_025090405.1-3;Dbxref=GeneID:107273122%2CGenbank:XM_025090405.1;Parent=rna-XM_025090405.1
NW_014333795.1	Gnomon	exon	45074	45328	.	+	.	ID=exon-XM_025090405.1-2;Dbxref=GeneID:107273122%2CGenbank:XM_025090405.1;Parent=rna-XM_025090405.1
NW_014333795.1	Gnomon	exon	47535	47730	.	+	.	ID=exon-XM_025090405.1-9;Dbxref=GeneID:107273122%2CGenbank:XM_025090405.1;Parent=rna-XM_025090405.1
NW_014333795.1	Gnomon	exon	47279	47458	.	+	.	ID=exon-XM_025090405.1-8;Dbxref=GeneID:107273122%2CGenbank:XM_025090405.1;Parent=rna-XM_025090405.1
NW_014333795.1	Gnomon	exon	45826	46074	.	+	.	ID=exon-XM_025090405.1-5;Dbxref=GeneID:107273122%2CGenbank:XM_025090405.1;Parent=rna-XM_025090405.1
NW_014333795.1	Gnomon	exon	45666	45768	.	+	.	ID=exon-XM_025090405.1-4;Dbxref=GeneID:107273122%2CGenbank:XM_025090405.1;Parent=rna-XM_025090405.1
NW_014333795.1	Gnomon	exon	47080	47202	.	+	.	ID=exon-XM_025090405.1-7;Dbxref=GeneID:107273122%2CGenbank:XM_025090405.1;Parent=rna-XM_025090405.1
NW_014333795.1	Gnomon	exon	46335	46990	.	+	.	ID=exon-XM_025090405.1-6;Dbxref=GeneID:107273122%2CGenbank:XM_025090405.1;Parent=rna-XM_025090405.1
NW_014333795.1	Gnomon	exon	99364	99811	.	-	.	ID=exon-XM_015751008.2-6;Dbxref=GeneID:107273135%2CGenbank:XM_015751008.2;Parent=rna-XM_015751008.2
NW_014333795.1	Gnomon	exon	99863	99948	.	-	.	ID=exon-XM_015751008.2-5;Dbxref=GeneID:107273135%2CGenbank:XM_015751008.2;Parent=rna-XM_015751008.2
NW_014333795.1	Gnomon	exon	100229	100454	.	-	.	ID=exon-XM_015751008.2-4;Dbxref=GeneID:107273135%2CGenbank:XM_015751008.2;Parent=rna-XM_015751008.2
NW_014333795.1	Gnomon	exon	101538	101677	.	-	.	ID=exon-XM_015751008.2-3;Dbxref=GeneID:107273135%2CGenbank:XM_015751008.2;Parent=rna-XM_015751008.2
NW_014333795.1	Gnomon	exon	101745	101819	.	-	.	ID=exon-XM_015751008.2-2;Dbxref=GeneID:107273135%2CGenbank:XM_015751008.2;Parent=rna-XM_015751008.2
NW_014333795.1	Gnomon	exon	102857	103069	.	-	.	ID=exon-XM_015751008.2-1;Dbxref=GeneID:107273135%2CGenbank:XM_015751008.2;Parent=rna-XM_015751008.2
NW_014333795.1	Gnomon	exon	45666	45768	.	+	.	ID=exon-XM_015750963.2-4;Dbxref=GeneID:107273122%2CGenbank:XM_015750963.2;Parent=rna-XM_015750963.2
NW_014333795.1	Gnomon	exon	45826	46074	.	+	.	ID=exon-XM_015750963.2-5;Dbxref=GeneID:107273122%2CGenbank:XM_015750963.2;Parent=rna-XM_015750963.2
NW_014333795.1	Gnomon	exon	46335	46990	.	+	.	ID=exon-XM_015750963.2-6;Dbxref=GeneID:107273122%2CGenbank:XM_015750963.2;Parent=rna-XM_015750963.2
NW_014333795.1	Gnomon	exon	47098	47202	.	+	.	ID=exon-XM_015750963.2-7;Dbxref=GeneID:107273122%2CGenbank:XM_015750963.2;Parent=rna-XM_015750963.2
NW_014333795.1	Gnomon	exon	43897	44050	.	+	.	ID=exon-XM_015750963.2-1;Dbxref=GeneID:107273122%2CGenbank:XM_015750963.2;Parent=rna-XM_015750963.2
NW_014333795.1	Gnomon	exon	45074	45328	.	+	.	ID=exon-XM_015750963.2-2;Dbxref=GeneID:107273122%2CGenbank:XM_015750963.2;Parent=rna-XM_015750963.2
NW_014333795.1	Gnomon	exon	45427	45563	.	+	.	ID=exon-XM_015750963.2-3;Dbxref=GeneID:107273122%2CGenbank:XM_015750963.2;Parent=rna-XM_015750963.2
NW_014333795.1	Gnomon	exon	47279	47458	.	+	.	ID=exon-XM_015750963.2-8;Dbxref=GeneID:107273122%2CGenbank:XM_015750963.2;Parent=rna-XM_015750963.2
NW_014333795.1	Gnomon	exon	47535	47730	.	+	.	ID=exon-XM_015750963.2-9;Dbxref=GeneID:107273122%2CGenbank:XM_015750963.2;Parent=rna-XM_015750963.2
NW_014333795.1	Gnomon	exon	63353	63478	.	-	.	ID=exon-XM_025090401.1-10;Dbxref=GeneID:107273120%2CGenbank:XM_025090401.1;Parent=rna-XM_025090401.1
NW_014333795.1	Gnomon	exon	58767	61780	.	-	.	ID=exon-XM_025090401.1-11;Dbxref=GeneID:107273120%2CGenbank:XM_025090401.1;Parent=rna-XM_025090401.1
NW_014333795.1	Gnomon	exon	56724	57292	.	-	.	ID=exon-XM_025090401.1-12;Dbxref=GeneID:107273120%2CGenbank:XM_025090401.1;Parent=rna-XM_025090401.1
NW_014333795.1	Gnomon	exon	8928	9343	.	-	.	ID=exon-XR_003061464.1-1;Dbxref=GeneID:107273139%2CGenbank:XR_003061464.1;Parent=rna-XR_003061464.1
NW_014333795.1	Gnomon	exon	3787	4082	.	-	.	ID=exon-XR_003061464.1-7;Dbxref=GeneID:107273139%2CGenbank:XR_003061464.1;Parent=rna-XR_003061464.1
NW_014333795.1	Gnomon	exon	4209	4321	.	-	.	ID=exon-XR_003061464.1-6;Dbxref=GeneID:107273139%2CGenbank:XR_003061464.1;Parent=rna-XR_003061464.1
NW_014333795.1	Gnomon	exon	1466	1626	.	-	.	ID=exon-XR_003061464.1-9;Dbxref=GeneID:107273139%2CGenbank:XR_003061464.1;Parent=rna-XR_003061464.1
NW_014333795.1	Gnomon	exon	2439	3636	.	-	.	ID=exon-XR_003061464.1-8;Dbxref=GeneID:107273139%2CGenbank:XR_003061464.1;Parent=rna-XR_003061464.1
NW_014333795.1	Gnomon	exon	7518	7822	.	-	.	ID=exon-XR_003061464.1-3;Dbxref=GeneID:107273139%2CGenbank:XR_003061464.1;Parent=rna-XR_003061464.1
NW_014333795.1	Gnomon	exon	7921	8077	.	-	.	ID=exon-XR_003061464.1-2;Dbxref=GeneID:107273139%2CGenbank:XR_003061464.1;Parent=rna-XR_003061464.1
NW_014333795.1	Gnomon	exon	6405	6625	.	-	.	ID=exon-XR_003061464.1-5;Dbxref=GeneID:107273139%2CGenbank:XR_003061464.1;Parent=rna-XR_003061464.1
NW_014333795.1	Gnomon	exon	6712	6887	.	-	.	ID=exon-XR_003061464.1-4;Dbxref=GeneID:107273139%2CGenbank:XR_003061464.1;Parent=rna-XR_003061464.1
NW_014333795.1	Gnomon	mRNA	99364	102162	.	-	.	Name=XM_015751003.2;ID=rna-XM_015751003.2;Dbxref=GeneID:107273135%2CGenbank:XM_015751003.2;Parent=gene-LOC107273135
NW_014333795.1	Gnomon	exon	144	201	.	-	.	ID=exon-XR_003061462.1-10;Dbxref=GeneID:107273139%2CGenbank:XR_003061462.1;Parent=rna-XR_003061462.1
NW_014333795.1	Gnomon	lnc_RNA	144	13202	.	-	.	Name=XR_003061470.1;ID=rna-XR_003061470.1;Dbxref=GeneID:107273139%2CGenbank:XR_003061470.1;Parent=gene-LOC107273139
NW_014333795.1	Gnomon	CDS	114383	114387	.	-	0	Name=XP_015606480.1;ID=cds-XP_015606480.1;Dbxref=GeneID:107273134%2CGenbank:XP_015606480.1;Parent=rna-XM_015750994.2
NW_014333795.1	Gnomon	CDS	107940	108147	.	-	0	Name=XP_015606480.1;ID=cds-XP_015606480.1;Dbxref=GeneID:107273134%2CGenbank:XP_015606480.1;Parent=rna-XM_015750994.2
NW_014333795.1	Gnomon	CDS	107765	107866	.	-	0	Name=XP_015606480.1;ID=cds-XP_015606480.1;Dbxref=GeneID:107273134%2CGenbank:XP_015606480.1;Parent=rna-XM_015750994.2
NW_014333795.1	Gnomon	CDS	107609	107686	.	-	0	Name=XP_015606480.1;ID=cds-XP_015606480.1;Dbxref=GeneID:107273134%2CGenbank:XP_015606480.1;Parent=rna-XM_015750994.2
NW_014333795.1	Gnomon	CDS	107257	107509	.	-	0	Name=XP_015606480.1;ID=cds-XP_015606480.1;Dbxref=GeneID:107273134%2CGenbank:XP_015606480.1;Parent=rna-XM_015750994.2
NW_014333795.1	Gnomon	CDS	106852	107173	.	-	0	Name=XP_015606480.1;ID=cds-XP_015606480.1;Dbxref=GeneID:107273134%2CGenbank:XP_015606480.1;Parent=rna-XM_015750994.2
NW_014333795.1	Gnomon	CDS	106540	106759	.	-	0	Name=XP_015606480.1;ID=cds-XP_015606480.1;Dbxref=GeneID:107273134%2CGenbank:XP_015606480.1;Parent=rna-XM_015750994.2
NW_014333795.1	Gnomon	CDS	98664	98724	.	-	0	Name=XP_015606503.1;ID=cds-XP_015606503.1;Dbxref=GeneID:107273138%2CGenbank:XP_015606503.1;Parent=rna-XM_015751017.2
NW_014333795.1	Gnomon	CDS	98238	98377	.	-	0	Name=XP_015606503.1;ID=cds-XP_015606503.1;Dbxref=GeneID:107273138%2CGenbank:XP_015606503.1;Parent=rna-XM_015751017.2
NW_014333795.1	Gnomon	CDS	97805	98030	.	-	0	Name=XP_015606503.1;ID=cds-XP_015606503.1;Dbxref=GeneID:107273138%2CGenbank:XP_015606503.1;Parent=rna-XM_015751017.2
NW_014333795.1	Gnomon	CDS	97654	97739	.	-	0	Name=XP_015606503.1;ID=cds-XP_015606503.1;Dbxref=GeneID:107273138%2CGenbank:XP_015606503.1;Parent=rna-XM_015751017.2
NW_014333795.1	Gnomon	CDS	97411	97587	.	-	0	Name=XP_015606503.1;ID=cds-XP_015606503.1;Dbxref=GeneID:107273138%2CGenbank:XP_015606503.1;Parent=rna-XM_015751017.2
NW_014333795.1	Gnomon	exon	48022	48432	.	+	.	ID=exon-XM_025090404.1-11;Dbxref=GeneID:107273122%2CGenbank:XM_025090404.1;Parent=rna-XM_025090404.1
NW_014333795.1	Gnomon	exon	47825	47940	.	+	.	ID=exon-XM_025090404.1-10;Dbxref=GeneID:107273122%2CGenbank:XM_025090404.1;Parent=rna-XM_025090404.1
NW_014333795.1	Gnomon	exon	48739	48899	.	+	.	ID=exon-XM_025090404.1-13;Dbxref=GeneID:107273122%2CGenbank:XM_025090404.1;Parent=rna-XM_025090404.1
NW_014333795.1	Gnomon	exon	48513	48639	.	+	.	ID=exon-XM_025090404.1-12;Dbxref=GeneID:107273122%2CGenbank:XM_025090404.1;Parent=rna-XM_025090404.1
NW_014333795.1	Gnomon	exon	50381	51323	.	+	.	ID=exon-XM_025090404.1-19;Dbxref=GeneID:107273122%2CGenbank:XM_025090404.1;Parent=rna-XM_025090404.1
NW_014333795.1	Gnomon	exon	50102	50295	.	+	.	ID=exon-XM_025090404.1-18;Dbxref=GeneID:107273122%2CGenbank:XM_025090404.1;Parent=rna-XM_025090404.1
NW_014333795.1	Gnomon	exon	49253	49454	.	+	.	ID=exon-XM_025090404.1-15;Dbxref=GeneID:107273122%2CGenbank:XM_025090404.1;Parent=rna-XM_025090404.1
NW_014333795.1	Gnomon	exon	48972	49151	.	+	.	ID=exon-XM_025090404.1-14;Dbxref=GeneID:107273122%2CGenbank:XM_025090404.1;Parent=rna-XM_025090404.1
NW_014333795.1	Gnomon	exon	49827	50018	.	+	.	ID=exon-XM_025090404.1-17;Dbxref=GeneID:107273122%2CGenbank:XM_025090404.1;Parent=rna-XM_025090404.1
NW_014333795.1	Gnomon	exon	49548	49742	.	+	.	ID=exon-XM_025090404.1-16;Dbxref=GeneID:107273122%2CGenbank:XM_025090404.1;Parent=rna-XM_025090404.1
NW_014333795.1	Gnomon	CDS	114383	114387	.	-	0	Name=XP_015606481.1;ID=cds-XP_015606481.1;Dbxref=GeneID:107273134%2CGenbank:XP_015606481.1;Parent=rna-XM_015750995.2
NW_014333795.1	Gnomon	CDS	107940	108147	.	-	0	Name=XP_015606481.1;ID=cds-XP_015606481.1;Dbxref=GeneID:107273134%2CGenbank:XP_015606481.1;Parent=rna-XM_015750995.2
NW_014333795.1	Gnomon	CDS	107765	107866	.	-	0	Name=XP_015606481.1;ID=cds-XP_015606481.1;Dbxref=GeneID:107273134%2CGenbank:XP_015606481.1;Parent=rna-XM_015750995.2
NW_014333795.1	Gnomon	CDS	107609	107686	.	-	0	Name=XP_015606481.1;ID=cds-XP_015606481.1;Dbxref=GeneID:107273134%2CGenbank:XP_015606481.1;Parent=rna-XM_015750995.2
NW_014333795.1	Gnomon	CDS	107257	107509	.	-	0	Name=XP_015606481.1;ID=cds-XP_015606481.1;Dbxref=GeneID:107273134%2CGenbank:XP_015606481.1;Parent=rna-XM_015750995.2
NW_014333795.1	Gnomon	CDS	106852	107173	.	-	0	Name=XP_015606481.1;ID=cds-XP_015606481.1;Dbxref=GeneID:107273134%2CGenbank:XP_015606481.1;Parent=rna-XM_015750995.2
NW_014333795.1	Gnomon	CDS	106540	106759	.	-	0	Name=XP_015606481.1;ID=cds-XP_015606481.1;Dbxref=GeneID:107273134%2CGenbank:XP_015606481.1;Parent=rna-XM_015750995.2
NW_014333795.1	Gnomon	CDS	98664	98811	.	-	0	Name=XP_015606504.1;ID=cds-XP_015606504.1;Dbxref=GeneID:107273138%2CGenbank:XP_015606504.1;Parent=rna-XM_015751018.2
NW_014333795.1	Gnomon	CDS	98238	98377	.	-	0	Name=XP_015606504.1;ID=cds-XP_015606504.1;Dbxref=GeneID:107273138%2CGenbank:XP_015606504.1;Parent=rna-XM_015751018.2
NW_014333795.1	Gnomon	CDS	97805	98030	.	-	0	Name=XP_015606504.1;ID=cds-XP_015606504.1;Dbxref=GeneID:107273138%2CGenbank:XP_015606504.1;Parent=rna-XM_015751018.2
NW_014333795.1	Gnomon	CDS	97654	97739	.	-	0	Name=XP_015606504.1;ID=cds-XP_015606504.1;Dbxref=GeneID:107273138%2CGenbank:XP_015606504.1;Parent=rna-XM_015751018.2
NW_014333795.1	Gnomon	CDS	95094	95108	.	-	0	Name=XP_015606504.1;ID=cds-XP_015606504.1;Dbxref=GeneID:107273138%2CGenbank:XP_015606504.1;Parent=rna-XM_015751018.2
NW_014333795.1	Gnomon	CDS	102857	102974	.	-	0	Name=XP_015606494.1;ID=cds-XP_015606494.1;Dbxref=GeneID:107273135%2CGenbank:XP_015606494.1;Parent=rna-XM_015751008.2
NW_014333795.1	Gnomon	CDS	101745	101819	.	-	0	Name=XP_015606494.1;ID=cds-XP_015606494.1;Dbxref=GeneID:107273135%2CGenbank:XP_015606494.1;Parent=rna-XM_015751008.2
NW_014333795.1	Gnomon	CDS	101538	101677	.	-	0	Name=XP_015606494.1;ID=cds-XP_015606494.1;Dbxref=GeneID:107273135%2CGenbank:XP_015606494.1;Parent=rna-XM_015751008.2
NW_014333795.1	Gnomon	CDS	100229	100454	.	-	0	Name=XP_015606494.1;ID=cds-XP_015606494.1;Dbxref=GeneID:107273135%2CGenbank:XP_015606494.1;Parent=rna-XM_015751008.2
NW_014333795.1	Gnomon	CDS	99863	99948	.	-	0	Name=XP_015606494.1;ID=cds-XP_015606494.1;Dbxref=GeneID:107273135%2CGenbank:XP_015606494.1;Parent=rna-XM_015751008.2
NW_014333795.1	Gnomon	CDS	99791	99811	.	-	0	Name=XP_015606494.1;ID=cds-XP_015606494.1;Dbxref=GeneID:107273135%2CGenbank:XP_015606494.1;Parent=rna-XM_015751008.2
NW_014333795.1	Gnomon	exon	56724	57292	.	-	.	ID=exon-XM_015750960.2-12;Dbxref=GeneID:107273120%2CGenbank:XM_015750960.2;Parent=rna-XM_015750960.2
NW_014333795.1	Gnomon	exon	58767	61780	.	-	.	ID=exon-XM_015750960.2-11;Dbxref=GeneID:107273120%2CGenbank:XM_015750960.2;Parent=rna-XM_015750960.2
NW_014333795.1	Gnomon	exon	63353	63478	.	-	.	ID=exon-XM_015750960.2-10;Dbxref=GeneID:107273120%2CGenbank:XM_015750960.2;Parent=rna-XM_015750960.2
NW_014333795.1	Gnomon	mRNA	99364	102342	.	-	.	Name=XM_015751002.2;ID=rna-XM_015751002.2;Dbxref=GeneID:107273135%2CGenbank:XM_015751002.2;Parent=gene-LOC107273135
NW_014333795.1	Gnomon	mRNA	97193	99002	.	-	.	Name=XM_015751015.2;ID=rna-XM_015751015.2;Dbxref=GeneID:107273138%2CGenbank:XM_015751015.2;Parent=gene-LOC107273138
NW_014333795.1	Gnomon	exon	80487	80811	.	-	.	ID=exon-XM_015750975.2-4;Dbxref=GeneID:107273127%2CGenbank:XM_015750975.2;Parent=rna-XM_015750975.2
NW_014333795.1	Gnomon	exon	80871	80963	.	-	.	ID=exon-XM_015750975.2-3;Dbxref=GeneID:107273127%2CGenbank:XM_015750975.2;Parent=rna-XM_015750975.2
NW_014333795.1	Gnomon	exon	80052	80155	.	-	.	ID=exon-XM_015750975.2-6;Dbxref=GeneID:107273127%2CGenbank:XM_015750975.2;Parent=rna-XM_015750975.2
NW_014333795.1	Gnomon	exon	80226	80369	.	-	.	ID=exon-XM_015750975.2-5;Dbxref=GeneID:107273127%2CGenbank:XM_015750975.2;Parent=rna-XM_015750975.2
NW_014333795.1	Gnomon	exon	81420	81506	.	-	.	ID=exon-XM_015750975.2-2;Dbxref=GeneID:107273127%2CGenbank:XM_015750975.2;Parent=rna-XM_015750975.2
NW_014333795.1	Gnomon	exon	81867	82221	.	-	.	ID=exon-XM_015750975.2-1;Dbxref=GeneID:107273127%2CGenbank:XM_015750975.2;Parent=rna-XM_015750975.2
NW_014333795.1	Gnomon	exon	79435	79669	.	-	.	ID=exon-XM_015750975.2-8;Dbxref=GeneID:107273127%2CGenbank:XM_015750975.2;Parent=rna-XM_015750975.2
NW_014333795.1	Gnomon	exon	79750	79966	.	-	.	ID=exon-XM_015750975.2-7;Dbxref=GeneID:107273127%2CGenbank:XM_015750975.2;Parent=rna-XM_015750975.2
NW_014333795.1	Gnomon	exon	78658	79361	.	-	.	ID=exon-XM_015750975.2-9;Dbxref=GeneID:107273127%2CGenbank:XM_015750975.2;Parent=rna-XM_015750975.2
NW_014333795.1	Gnomon	exon	3548	3636	.	-	.	ID=exon-XR_003061469.1-8;Dbxref=GeneID:107273139%2CGenbank:XR_003061469.1;Parent=rna-XR_003061469.1
NW_014333795.1	Gnomon	exon	3787	4082	.	-	.	ID=exon-XR_003061469.1-7;Dbxref=GeneID:107273139%2CGenbank:XR_003061469.1;Parent=rna-XR_003061469.1
NW_014333795.1	Gnomon	exon	4209	4321	.	-	.	ID=exon-XR_003061469.1-6;Dbxref=GeneID:107273139%2CGenbank:XR_003061469.1;Parent=rna-XR_003061469.1
NW_014333795.1	Gnomon	exon	6405	6625	.	-	.	ID=exon-XR_003061469.1-5;Dbxref=GeneID:107273139%2CGenbank:XR_003061469.1;Parent=rna-XR_003061469.1
NW_014333795.1	Gnomon	exon	3404	3440	.	-	.	ID=exon-XR_003061469.1-9;Dbxref=GeneID:107273139%2CGenbank:XR_003061469.1;Parent=rna-XR_003061469.1
NW_014333795.1	Gnomon	exon	6712	6887	.	-	.	ID=exon-XR_003061469.1-4;Dbxref=GeneID:107273139%2CGenbank:XR_003061469.1;Parent=rna-XR_003061469.1
NW_014333795.1	Gnomon	exon	7518	7822	.	-	.	ID=exon-XR_003061469.1-3;Dbxref=GeneID:107273139%2CGenbank:XR_003061469.1;Parent=rna-XR_003061469.1
NW_014333795.1	Gnomon	exon	7921	8077	.	-	.	ID=exon-XR_003061469.1-2;Dbxref=GeneID:107273139%2CGenbank:XR_003061469.1;Parent=rna-XR_003061469.1
NW_014333795.1	Gnomon	exon	8928	9336	.	-	.	ID=exon-XR_003061469.1-1;Dbxref=GeneID:107273139%2CGenbank:XR_003061469.1;Parent=rna-XR_003061469.1
NW_014333795.1	Gnomon	CDS	81420	81574	.	-	0	Name=XP_024946178.1;ID=cds-XP_024946178.1;Dbxref=GeneID:107273127%2CGenbank:XP_024946178.1;Parent=rna-XM_025090410.1
NW_014333795.1	Gnomon	CDS	80871	80963	.	-	0	Name=XP_024946178.1;ID=cds-XP_024946178.1;Dbxref=GeneID:107273127%2CGenbank:XP_024946178.1;Parent=rna-XM_025090410.1
NW_014333795.1	Gnomon	CDS	80487	80811	.	-	0	Name=XP_024946178.1;ID=cds-XP_024946178.1;Dbxref=GeneID:107273127%2CGenbank:XP_024946178.1;Parent=rna-XM_025090410.1
NW_014333795.1	Gnomon	CDS	80226	80369	.	-	0	Name=XP_024946178.1;ID=cds-XP_024946178.1;Dbxref=GeneID:107273127%2CGenbank:XP_024946178.1;Parent=rna-XM_025090410.1
NW_014333795.1	Gnomon	CDS	80052	80155	.	-	0	Name=XP_024946178.1;ID=cds-XP_024946178.1;Dbxref=GeneID:107273127%2CGenbank:XP_024946178.1;Parent=rna-XM_025090410.1
NW_014333795.1	Gnomon	CDS	79750	79966	.	-	0	Name=XP_024946178.1;ID=cds-XP_024946178.1;Dbxref=GeneID:107273127%2CGenbank:XP_024946178.1;Parent=rna-XM_025090410.1
NW_014333795.1	Gnomon	CDS	79435	79669	.	-	0	Name=XP_024946178.1;ID=cds-XP_024946178.1;Dbxref=GeneID:107273127%2CGenbank:XP_024946178.1;Parent=rna-XM_025090410.1
NW_014333795.1	Gnomon	CDS	78913	79361	.	-	0	Name=XP_024946178.1;ID=cds-XP_024946178.1;Dbxref=GeneID:107273127%2CGenbank:XP_024946178.1;Parent=rna-XM_025090410.1
NW_014333795.1	Gnomon	CDS	114383	114387	.	-	0	Name=XP_015606482.1;ID=cds-XP_015606482.1;Dbxref=GeneID:107273134%2CGenbank:XP_015606482.1;Parent=rna-XM_015750996.2
NW_014333795.1	Gnomon	CDS	107940	108147	.	-	0	Name=XP_015606482.1;ID=cds-XP_015606482.1;Dbxref=GeneID:107273134%2CGenbank:XP_015606482.1;Parent=rna-XM_015750996.2
NW_014333795.1	Gnomon	CDS	107765	107866	.	-	0	Name=XP_015606482.1;ID=cds-XP_015606482.1;Dbxref=GeneID:107273134%2CGenbank:XP_015606482.1;Parent=rna-XM_015750996.2
NW_014333795.1	Gnomon	CDS	107609	107686	.	-	0	Name=XP_015606482.1;ID=cds-XP_015606482.1;Dbxref=GeneID:107273134%2CGenbank:XP_015606482.1;Parent=rna-XM_015750996.2
NW_014333795.1	Gnomon	CDS	107257	107509	.	-	0	Name=XP_015606482.1;ID=cds-XP_015606482.1;Dbxref=GeneID:107273134%2CGenbank:XP_015606482.1;Parent=rna-XM_015750996.2
NW_014333795.1	Gnomon	CDS	106852	107173	.	-	0	Name=XP_015606482.1;ID=cds-XP_015606482.1;Dbxref=GeneID:107273134%2CGenbank:XP_015606482.1;Parent=rna-XM_015750996.2
NW_014333795.1	Gnomon	CDS	106540	106759	.	-	0	Name=XP_015606482.1;ID=cds-XP_015606482.1;Dbxref=GeneID:107273134%2CGenbank:XP_015606482.1;Parent=rna-XM_015750996.2
NW_014333795.1	Gnomon	CDS	98238	98339	.	-	0	Name=XP_015606505.1;ID=cds-XP_015606505.1;Dbxref=GeneID:107273138%2CGenbank:XP_015606505.1;Parent=rna-XM_015751019.2
NW_014333795.1	Gnomon	CDS	97805	98030	.	-	0	Name=XP_015606505.1;ID=cds-XP_015606505.1;Dbxref=GeneID:107273138%2CGenbank:XP_015606505.1;Parent=rna-XM_015751019.2
NW_014333795.1	Gnomon	CDS	97654	97739	.	-	0	Name=XP_015606505.1;ID=cds-XP_015606505.1;Dbxref=GeneID:107273138%2CGenbank:XP_015606505.1;Parent=rna-XM_015751019.2
NW_014333795.1	Gnomon	CDS	97411	97587	.	-	0	Name=XP_015606505.1;ID=cds-XP_015606505.1;Dbxref=GeneID:107273138%2CGenbank:XP_015606505.1;Parent=rna-XM_015751019.2
NW_014333795.1	Gnomon	exon	22588	24499	.	-	.	ID=exon-XM_015750970.1-17;Dbxref=GeneID:107273125%2CGenbank:XM_015750970.1;Parent=rna-XM_015750970.1
NW_014333795.1	Gnomon	exon	106394	106759	.	-	.	ID=exon-XM_015750998.2-7;Dbxref=GeneID:107273134%2CGenbank:XM_015750998.2;Parent=rna-XM_015750998.2
NW_014333795.1	Gnomon	exon	25535	25625	.	-	.	ID=exon-XM_015750970.1-16;Dbxref=GeneID:107273125%2CGenbank:XM_015750970.1;Parent=rna-XM_015750970.1
NW_014333795.1	Gnomon	exon	106852	107173	.	-	.	ID=exon-XM_015750998.2-6;Dbxref=GeneID:107273134%2CGenbank:XM_015750998.2;Parent=rna-XM_015750998.2
NW_014333795.1	Gnomon	exon	26362	26464	.	-	.	ID=exon-XM_015750970.1-15;Dbxref=GeneID:107273125%2CGenbank:XM_015750970.1;Parent=rna-XM_015750970.1
NW_014333795.1	Gnomon	exon	26539	26733	.	-	.	ID=exon-XM_015750970.1-14;Dbxref=GeneID:107273125%2CGenbank:XM_015750970.1;Parent=rna-XM_015750970.1
NW_014333795.1	Gnomon	exon	127036	127348	.	-	.	ID=exon-XM_015750998.2-1;Dbxref=GeneID:107273134%2CGenbank:XM_015750998.2;Parent=rna-XM_015750998.2
NW_014333795.1	Gnomon	exon	26826	26966	.	-	.	ID=exon-XM_015750970.1-13;Dbxref=GeneID:107273125%2CGenbank:XM_015750970.1;Parent=rna-XM_015750970.1
NW_014333795.1	Gnomon	exon	107765	107866	.	-	.	ID=exon-XM_015750998.2-3;Dbxref=GeneID:107273134%2CGenbank:XM_015750998.2;Parent=rna-XM_015750998.2
NW_014333795.1	Gnomon	exon	27059	27229	.	-	.	ID=exon-XM_015750970.1-12;Dbxref=GeneID:107273125%2CGenbank:XM_015750970.1;Parent=rna-XM_015750970.1
NW_014333795.1	Gnomon	exon	107940	108147	.	-	.	ID=exon-XM_015750998.2-2;Dbxref=GeneID:107273134%2CGenbank:XM_015750998.2;Parent=rna-XM_015750998.2
NW_014333795.1	Gnomon	exon	27305	27423	.	-	.	ID=exon-XM_015750970.1-11;Dbxref=GeneID:107273125%2CGenbank:XM_015750970.1;Parent=rna-XM_015750970.1
NW_014333795.1	Gnomon	exon	107257	107509	.	-	.	ID=exon-XM_015750998.2-5;Dbxref=GeneID:107273134%2CGenbank:XM_015750998.2;Parent=rna-XM_015750998.2
NW_014333795.1	Gnomon	exon	27509	27584	.	-	.	ID=exon-XM_015750970.1-10;Dbxref=GeneID:107273125%2CGenbank:XM_015750970.1;Parent=rna-XM_015750970.1
NW_014333795.1	Gnomon	exon	107609	107686	.	-	.	ID=exon-XM_015750998.2-4;Dbxref=GeneID:107273134%2CGenbank:XM_015750998.2;Parent=rna-XM_015750998.2
NW_014333795.1	Gnomon	mRNA	99364	106198	.	-	.	Name=XM_015751001.2;ID=rna-XM_015751001.2;Dbxref=GeneID:107273135%2CGenbank:XM_015751001.2;Parent=gene-LOC107273135
NW_014333795.1	Gnomon	exon	96000	96199	.	+	.	ID=exon-XM_025090412.1-10;Dbxref=GeneID:107273129%2CGenbank:XM_025090412.1;Parent=rna-XM_025090412.1
NW_014333795.1	Gnomon	exon	96286	97336	.	+	.	ID=exon-XM_025090412.1-11;Dbxref=GeneID:107273129%2CGenbank:XM_025090412.1;Parent=rna-XM_025090412.1
NW_014333795.1	Gnomon	mRNA	97193	99008	.	-	.	Name=XM_015751014.2;ID=rna-XM_015751014.2;Dbxref=GeneID:107273138%2CGenbank:XM_015751014.2;Parent=gene-LOC107273138
NW_014333795.1	Gnomon	exon	144	201	.	-	.	ID=exon-XR_001539155.2-9;Dbxref=GeneID:107273139%2CGenbank:XR_001539155.2;Parent=rna-XR_001539155.2
NW_014333795.1	Gnomon	exon	1466	3636	.	-	.	ID=exon-XR_001539155.2-8;Dbxref=GeneID:107273139%2CGenbank:XR_001539155.2;Parent=rna-XR_001539155.2
NW_014333795.1	Gnomon	exon	6405	6625	.	-	.	ID=exon-XR_001539155.2-5;Dbxref=GeneID:107273139%2CGenbank:XR_001539155.2;Parent=rna-XR_001539155.2
NW_014333795.1	Gnomon	exon	6712	6887	.	-	.	ID=exon-XR_001539155.2-4;Dbxref=GeneID:107273139%2CGenbank:XR_001539155.2;Parent=rna-XR_001539155.2
NW_014333795.1	Gnomon	exon	3787	4082	.	-	.	ID=exon-XR_001539155.2-7;Dbxref=GeneID:107273139%2CGenbank:XR_001539155.2;Parent=rna-XR_001539155.2
NW_014333795.1	Gnomon	exon	4209	4321	.	-	.	ID=exon-XR_001539155.2-6;Dbxref=GeneID:107273139%2CGenbank:XR_001539155.2;Parent=rna-XR_001539155.2
NW_014333795.1	Gnomon	exon	8928	9354	.	-	.	ID=exon-XR_001539155.2-1;Dbxref=GeneID:107273139%2CGenbank:XR_001539155.2;Parent=rna-XR_001539155.2
NW_014333795.1	Gnomon	exon	7194	7822	.	-	.	ID=exon-XR_001539155.2-3;Dbxref=GeneID:107273139%2CGenbank:XR_001539155.2;Parent=rna-XR_001539155.2
NW_014333795.1	Gnomon	exon	7921	8077	.	-	.	ID=exon-XR_001539155.2-2;Dbxref=GeneID:107273139%2CGenbank:XR_001539155.2;Parent=rna-XR_001539155.2
NW_014333795.1	Gnomon	exon	102055	102162	.	-	.	ID=exon-XM_015751003.2-1;Dbxref=GeneID:107273135%2CGenbank:XM_015751003.2;Parent=rna-XM_015751003.2
NW_014333795.1	Gnomon	exon	101745	101819	.	-	.	ID=exon-XM_015751003.2-2;Dbxref=GeneID:107273135%2CGenbank:XM_015751003.2;Parent=rna-XM_015751003.2
NW_014333795.1	Gnomon	exon	101538	101677	.	-	.	ID=exon-XM_015751003.2-3;Dbxref=GeneID:107273135%2CGenbank:XM_015751003.2;Parent=rna-XM_015751003.2
NW_014333795.1	Gnomon	exon	100229	100454	.	-	.	ID=exon-XM_015751003.2-4;Dbxref=GeneID:107273135%2CGenbank:XM_015751003.2;Parent=rna-XM_015751003.2
NW_014333795.1	Gnomon	exon	99863	99948	.	-	.	ID=exon-XM_015751003.2-5;Dbxref=GeneID:107273135%2CGenbank:XM_015751003.2;Parent=rna-XM_015751003.2
NW_014333795.1	Gnomon	exon	99364	99794	.	-	.	ID=exon-XM_015751003.2-6;Dbxref=GeneID:107273135%2CGenbank:XM_015751003.2;Parent=rna-XM_015751003.2
NW_014333795.1	Gnomon	exon	93758	93918	.	+	.	ID=exon-XM_015750981.2-2;Dbxref=GeneID:107273129%2CGenbank:XM_015750981.2;Parent=rna-XM_015750981.2
NW_014333795.1	Gnomon	exon	94016	94097	.	+	.	ID=exon-XM_015750981.2-3;Dbxref=GeneID:107273129%2CGenbank:XM_015750981.2;Parent=rna-XM_015750981.2
NW_014333795.1	Gnomon	exon	93383	93529	.	+	.	ID=exon-XM_015750981.2-1;Dbxref=GeneID:107273129%2CGenbank:XM_015750981.2;Parent=rna-XM_015750981.2
NW_014333795.1	Gnomon	exon	94750	94800	.	+	.	ID=exon-XM_015750981.2-6;Dbxref=GeneID:107273129%2CGenbank:XM_015750981.2;Parent=rna-XM_015750981.2
NW_014333795.1	Gnomon	exon	94878	95110	.	+	.	ID=exon-XM_015750981.2-7;Dbxref=GeneID:107273129%2CGenbank:XM_015750981.2;Parent=rna-XM_015750981.2
NW_014333795.1	Gnomon	exon	94278	94456	.	+	.	ID=exon-XM_015750981.2-4;Dbxref=GeneID:107273129%2CGenbank:XM_015750981.2;Parent=rna-XM_015750981.2
NW_014333795.1	Gnomon	exon	94578	94672	.	+	.	ID=exon-XM_015750981.2-5;Dbxref=GeneID:107273129%2CGenbank:XM_015750981.2;Parent=rna-XM_015750981.2
NW_014333795.1	Gnomon	exon	95538	95775	.	+	.	ID=exon-XM_015750981.2-8;Dbxref=GeneID:107273129%2CGenbank:XM_015750981.2;Parent=rna-XM_015750981.2
NW_014333795.1	Gnomon	exon	95835	95920	.	+	.	ID=exon-XM_015750981.2-9;Dbxref=GeneID:107273129%2CGenbank:XM_015750981.2;Parent=rna-XM_015750981.2
NW_014333795.1	Gnomon	CDS	103661	103727	.	+	0	Name=XP_015606470.1;ID=cds-XP_015606470.1;Dbxref=GeneID:107273132%2CGenbank:XP_015606470.1;Parent=rna-XM_015750984.2
NW_014333795.1	Gnomon	CDS	103824	104391	.	+	0	Name=XP_015606470.1;ID=cds-XP_015606470.1;Dbxref=GeneID:107273132%2CGenbank:XP_015606470.1;Parent=rna-XM_015750984.2
NW_014333795.1	Gnomon	CDS	104471	104672	.	+	0	Name=XP_015606470.1;ID=cds-XP_015606470.1;Dbxref=GeneID:107273132%2CGenbank:XP_015606470.1;Parent=rna-XM_015750984.2
NW_014333795.1	Gnomon	CDS	104748	105383	.	+	0	Name=XP_015606470.1;ID=cds-XP_015606470.1;Dbxref=GeneID:107273132%2CGenbank:XP_015606470.1;Parent=rna-XM_015750984.2
NW_014333795.1	Gnomon	CDS	93858	93868	.	+	0	Name=XP_024946182.1;ID=cds-XP_024946182.1;Dbxref=GeneID:107273129%2CGenbank:XP_024946182.1;Parent=rna-XM_025090414.1
NW_014333795.1	Gnomon	CDS	94016	94097	.	+	0	Name=XP_024946182.1;ID=cds-XP_024946182.1;Dbxref=GeneID:107273129%2CGenbank:XP_024946182.1;Parent=rna-XM_025090414.1
NW_014333795.1	Gnomon	CDS	94278	94456	.	+	0	Name=XP_024946182.1;ID=cds-XP_024946182.1;Dbxref=GeneID:107273129%2CGenbank:XP_024946182.1;Parent=rna-XM_025090414.1
NW_014333795.1	Gnomon	CDS	94578	94672	.	+	0	Name=XP_024946182.1;ID=cds-XP_024946182.1;Dbxref=GeneID:107273129%2CGenbank:XP_024946182.1;Parent=rna-XM_025090414.1
NW_014333795.1	Gnomon	CDS	94750	94800	.	+	0	Name=XP_024946182.1;ID=cds-XP_024946182.1;Dbxref=GeneID:107273129%2CGenbank:XP_024946182.1;Parent=rna-XM_025090414.1
NW_014333795.1	Gnomon	CDS	94878	95110	.	+	0	Name=XP_024946182.1;ID=cds-XP_024946182.1;Dbxref=GeneID:107273129%2CGenbank:XP_024946182.1;Parent=rna-XM_025090414.1
NW_014333795.1	Gnomon	CDS	95538	95775	.	+	0	Name=XP_024946182.1;ID=cds-XP_024946182.1;Dbxref=GeneID:107273129%2CGenbank:XP_024946182.1;Parent=rna-XM_025090414.1
NW_014333795.1	Gnomon	CDS	95835	95920	.	+	0	Name=XP_024946182.1;ID=cds-XP_024946182.1;Dbxref=GeneID:107273129%2CGenbank:XP_024946182.1;Parent=rna-XM_025090414.1
NW_014333795.1	Gnomon	CDS	96000	96199	.	+	0	Name=XP_024946182.1;ID=cds-XP_024946182.1;Dbxref=GeneID:107273129%2CGenbank:XP_024946182.1;Parent=rna-XM_025090414.1
NW_014333795.1	Gnomon	CDS	96286	96397	.	+	0	Name=XP_024946182.1;ID=cds-XP_024946182.1;Dbxref=GeneID:107273129%2CGenbank:XP_024946182.1;Parent=rna-XM_025090414.1
NW_014333795.1	Gnomon	CDS	82353	82364	.	+	0	Name=XP_024946195.1;ID=cds-XP_024946195.1;Dbxref=GeneID:107273119%2CGenbank:XP_024946195.1;Parent=rna-XM_025090427.1
NW_014333795.1	Gnomon	CDS	82992	83245	.	+	0	Name=XP_024946195.1;ID=cds-XP_024946195.1;Dbxref=GeneID:107273119%2CGenbank:XP_024946195.1;Parent=rna-XM_025090427.1
NW_014333795.1	Gnomon	CDS	83329	83443	.	+	0	Name=XP_024946195.1;ID=cds-XP_024946195.1;Dbxref=GeneID:107273119%2CGenbank:XP_024946195.1;Parent=rna-XM_025090427.1
NW_014333795.1	Gnomon	CDS	83528	83653	.	+	0	Name=XP_024946195.1;ID=cds-XP_024946195.1;Dbxref=GeneID:107273119%2CGenbank:XP_024946195.1;Parent=rna-XM_025090427.1
NW_014333795.1	Gnomon	CDS	83723	84168	.	+	0	Name=XP_024946195.1;ID=cds-XP_024946195.1;Dbxref=GeneID:107273119%2CGenbank:XP_024946195.1;Parent=rna-XM_025090427.1
NW_014333795.1	Gnomon	CDS	84243	84492	.	+	0	Name=XP_024946195.1;ID=cds-XP_024946195.1;Dbxref=GeneID:107273119%2CGenbank:XP_024946195.1;Parent=rna-XM_025090427.1
NW_014333795.1	Gnomon	CDS	84560	84732	.	+	0	Name=XP_024946195.1;ID=cds-XP_024946195.1;Dbxref=GeneID:107273119%2CGenbank:XP_024946195.1;Parent=rna-XM_025090427.1
NW_014333795.1	Gnomon	CDS	84793	84958	.	+	0	Name=XP_024946195.1;ID=cds-XP_024946195.1;Dbxref=GeneID:107273119%2CGenbank:XP_024946195.1;Parent=rna-XM_025090427.1
NW_014333795.1	Gnomon	CDS	85023	85226	.	+	0	Name=XP_024946195.1;ID=cds-XP_024946195.1;Dbxref=GeneID:107273119%2CGenbank:XP_024946195.1;Parent=rna-XM_025090427.1
NW_014333795.1	Gnomon	exon	42283	42465	.	+	.	ID=exon-XM_015751011.2-2;Dbxref=GeneID:107273136%2CGenbank:XM_015751011.2;Parent=rna-XM_015751011.2
NW_014333795.1	Gnomon	exon	41804	41913	.	+	.	ID=exon-XM_015751011.2-1;Dbxref=GeneID:107273136%2CGenbank:XM_015751011.2;Parent=rna-XM_015751011.2
NW_014333795.1	Gnomon	exon	42779	43008	.	+	.	ID=exon-XM_015751011.2-4;Dbxref=GeneID:107273136%2CGenbank:XM_015751011.2;Parent=rna-XM_015751011.2
NW_014333795.1	Gnomon	exon	42526	42705	.	+	.	ID=exon-XM_015751011.2-3;Dbxref=GeneID:107273136%2CGenbank:XM_015751011.2;Parent=rna-XM_015751011.2
NW_014333795.1	Gnomon	exon	43078	43642	.	+	.	ID=exon-XM_015751011.2-5;Dbxref=GeneID:107273136%2CGenbank:XM_015751011.2;Parent=rna-XM_015751011.2
NW_014333795.1	Gnomon	lnc_RNA	144	9342	.	-	.	Name=XR_003061467.1;ID=rna-XR_003061467.1;Dbxref=GeneID:107273139%2CGenbank:XR_003061467.1;Parent=gene-LOC107273139
NW_014333795.1	Gnomon	exon	27305	27423	.	-	.	ID=exon-XM_025090407.1-12;Dbxref=GeneID:107273125%2CGenbank:XM_025090407.1;Parent=rna-XM_025090407.1
NW_014333795.1	Gnomon	exon	27509	27584	.	-	.	ID=exon-XM_025090407.1-11;Dbxref=GeneID:107273125%2CGenbank:XM_025090407.1;Parent=rna-XM_025090407.1
NW_014333795.1	Gnomon	exon	27708	27798	.	-	.	ID=exon-XM_025090407.1-10;Dbxref=GeneID:107273125%2CGenbank:XM_025090407.1;Parent=rna-XM_025090407.1
NW_014333795.1	Gnomon	exon	26362	26464	.	-	.	ID=exon-XM_025090407.1-16;Dbxref=GeneID:107273125%2CGenbank:XM_025090407.1;Parent=rna-XM_025090407.1
NW_014333795.1	Gnomon	exon	26539	26733	.	-	.	ID=exon-XM_025090407.1-15;Dbxref=GeneID:107273125%2CGenbank:XM_025090407.1;Parent=rna-XM_025090407.1
NW_014333795.1	Gnomon	exon	26826	26966	.	-	.	ID=exon-XM_025090407.1-14;Dbxref=GeneID:107273125%2CGenbank:XM_025090407.1;Parent=rna-XM_025090407.1
NW_014333795.1	Gnomon	exon	27059	27229	.	-	.	ID=exon-XM_025090407.1-13;Dbxref=GeneID:107273125%2CGenbank:XM_025090407.1;Parent=rna-XM_025090407.1
NW_014333795.1	Gnomon	exon	22588	24499	.	-	.	ID=exon-XM_025090407.1-18;Dbxref=GeneID:107273125%2CGenbank:XM_025090407.1;Parent=rna-XM_025090407.1
NW_014333795.1	Gnomon	exon	25535	25625	.	-	.	ID=exon-XM_025090407.1-17;Dbxref=GeneID:107273125%2CGenbank:XM_025090407.1;Parent=rna-XM_025090407.1
NW_014333795.1	Gnomon	transcript	99765	103069	.	-	.	Name=XR_003061454.1;ID=rna-XR_003061454.1;Dbxref=GeneID:107273135%2CGenbank:XR_003061454.1;Parent=gene-LOC107273135
NW_014333795.1	Gnomon	exon	22588	24499	.	-	.	ID=exon-XM_015750967.1-18;Dbxref=GeneID:107273125%2CGenbank:XM_015750967.1;Parent=rna-XM_015750967.1
NW_014333795.1	Gnomon	exon	25535	25625	.	-	.	ID=exon-XM_015750967.1-17;Dbxref=GeneID:107273125%2CGenbank:XM_015750967.1;Parent=rna-XM_015750967.1
NW_014333795.1	Gnomon	exon	26362	26464	.	-	.	ID=exon-XM_015750967.1-16;Dbxref=GeneID:107273125%2CGenbank:XM_015750967.1;Parent=rna-XM_015750967.1
NW_014333795.1	Gnomon	exon	26539	26733	.	-	.	ID=exon-XM_015750967.1-15;Dbxref=GeneID:107273125%2CGenbank:XM_015750967.1;Parent=rna-XM_015750967.1
NW_014333795.1	Gnomon	exon	26826	26966	.	-	.	ID=exon-XM_015750967.1-14;Dbxref=GeneID:107273125%2CGenbank:XM_015750967.1;Parent=rna-XM_015750967.1
NW_014333795.1	Gnomon	exon	27059	27229	.	-	.	ID=exon-XM_015750967.1-13;Dbxref=GeneID:107273125%2CGenbank:XM_015750967.1;Parent=rna-XM_015750967.1
NW_014333795.1	Gnomon	exon	27305	27423	.	-	.	ID=exon-XM_015750967.1-12;Dbxref=GeneID:107273125%2CGenbank:XM_015750967.1;Parent=rna-XM_015750967.1
NW_014333795.1	Gnomon	exon	27509	27584	.	-	.	ID=exon-XM_015750967.1-11;Dbxref=GeneID:107273125%2CGenbank:XM_015750967.1;Parent=rna-XM_015750967.1
NW_014333795.1	Gnomon	exon	27708	27798	.	-	.	ID=exon-XM_015750967.1-10;Dbxref=GeneID:107273125%2CGenbank:XM_015750967.1;Parent=rna-XM_015750967.1
NW_014333795.1	Gnomon	mRNA	56724	67080	.	-	.	Name=XM_015750958.2;ID=rna-XM_015750958.2;Dbxref=GeneID:107273120%2CGenbank:XM_015750958.2;Parent=gene-LOC107273120
NW_014333795.1	Gnomon	exon	30337	30393	.	-	.	ID=exon-XM_015750971.2-2;Dbxref=GeneID:107273125%2CGenbank:XM_015750971.2;Parent=rna-XM_015750971.2
NW_014333795.1	Gnomon	exon	41549	41706	.	-	.	ID=exon-XM_015750971.2-1;Dbxref=GeneID:107273125%2CGenbank:XM_015750971.2;Parent=rna-XM_015750971.2
NW_014333795.1	Gnomon	exon	28444	28537	.	-	.	ID=exon-XM_015750971.2-8;Dbxref=GeneID:107273125%2CGenbank:XM_015750971.2;Parent=rna-XM_015750971.2
NW_014333795.1	Gnomon	exon	28742	28883	.	-	.	ID=exon-XM_015750971.2-7;Dbxref=GeneID:107273125%2CGenbank:XM_015750971.2;Parent=rna-XM_015750971.2
NW_014333795.1	Gnomon	exon	28074	28109	.	-	.	ID=exon-XM_015750971.2-9;Dbxref=GeneID:107273125%2CGenbank:XM_015750971.2;Parent=rna-XM_015750971.2
NW_014333795.1	Gnomon	exon	29606	29721	.	-	.	ID=exon-XM_015750971.2-4;Dbxref=GeneID:107273125%2CGenbank:XM_015750971.2;Parent=rna-XM_015750971.2
NW_014333795.1	Gnomon	exon	29869	30011	.	-	.	ID=exon-XM_015750971.2-3;Dbxref=GeneID:107273125%2CGenbank:XM_015750971.2;Parent=rna-XM_015750971.2
NW_014333795.1	Gnomon	exon	29168	29314	.	-	.	ID=exon-XM_015750971.2-6;Dbxref=GeneID:107273125%2CGenbank:XM_015750971.2;Parent=rna-XM_015750971.2
NW_014333795.1	Gnomon	exon	29390	29529	.	-	.	ID=exon-XM_015750971.2-5;Dbxref=GeneID:107273125%2CGenbank:XM_015750971.2;Parent=rna-XM_015750971.2
NW_014333795.1	Gnomon	CDS	75838	76531	.	+	0	Name=XP_024946194.1;ID=cds-XP_024946194.1;Dbxref=GeneID:107273118%2CGenbank:XP_024946194.1;Parent=rna-XM_025090426.1
NW_014333795.1	Gnomon	CDS	76774	77145	.	+	0	Name=XP_024946194.1;ID=cds-XP_024946194.1;Dbxref=GeneID:107273118%2CGenbank:XP_024946194.1;Parent=rna-XM_025090426.1
NW_014333795.1	Gnomon	CDS	77215	77403	.	+	0	Name=XP_024946194.1;ID=cds-XP_024946194.1;Dbxref=GeneID:107273118%2CGenbank:XP_024946194.1;Parent=rna-XM_025090426.1
NW_014333795.1	Gnomon	CDS	77468	77487	.	+	0	Name=XP_024946194.1;ID=cds-XP_024946194.1;Dbxref=GeneID:107273118%2CGenbank:XP_024946194.1;Parent=rna-XM_025090426.1
NW_014333795.1	Gnomon	CDS	131741	131826	.	-	0	Name=XP_015606471.1;ID=cds-XP_015606471.1;Dbxref=GeneID:107273133%2CGenbank:XP_015606471.1;Parent=rna-XM_015750985.2
NW_014333795.1	Gnomon	CDS	131240	131441	.	-	0	Name=XP_015606471.1;ID=cds-XP_015606471.1;Dbxref=GeneID:107273133%2CGenbank:XP_015606471.1;Parent=rna-XM_015750985.2
NW_014333795.1	Gnomon	CDS	130893	131105	.	-	0	Name=XP_015606471.1;ID=cds-XP_015606471.1;Dbxref=GeneID:107273133%2CGenbank:XP_015606471.1;Parent=rna-XM_015750985.2
NW_014333795.1	Gnomon	CDS	130644	130835	.	-	0	Name=XP_015606471.1;ID=cds-XP_015606471.1;Dbxref=GeneID:107273133%2CGenbank:XP_015606471.1;Parent=rna-XM_015750985.2
NW_014333795.1	Gnomon	CDS	130294	130565	.	-	0	Name=XP_015606471.1;ID=cds-XP_015606471.1;Dbxref=GeneID:107273133%2CGenbank:XP_015606471.1;Parent=rna-XM_015750985.2
NW_014333795.1	Gnomon	CDS	130034	130213	.	-	0	Name=XP_015606471.1;ID=cds-XP_015606471.1;Dbxref=GeneID:107273133%2CGenbank:XP_015606471.1;Parent=rna-XM_015750985.2
NW_014333795.1	Gnomon	CDS	129768	129963	.	-	0	Name=XP_015606471.1;ID=cds-XP_015606471.1;Dbxref=GeneID:107273133%2CGenbank:XP_015606471.1;Parent=rna-XM_015750985.2
NW_014333795.1	Gnomon	exon	88832	89397	.	-	.	ID=exon-XM_015750965.2-1;Dbxref=GeneID:107273123%2CGenbank:XM_015750965.2;Parent=rna-XM_015750965.2
NW_014333795.1	Gnomon	exon	88441	88734	.	-	.	ID=exon-XM_015750965.2-2;Dbxref=GeneID:107273123%2CGenbank:XM_015750965.2;Parent=rna-XM_015750965.2
NW_014333795.1	Gnomon	exon	87728	88156	.	-	.	ID=exon-XM_015750965.2-3;Dbxref=GeneID:107273123%2CGenbank:XM_015750965.2;Parent=rna-XM_015750965.2
NW_014333795.1	Gnomon	exon	87172	87588	.	-	.	ID=exon-XM_015750965.2-4;Dbxref=GeneID:107273123%2CGenbank:XM_015750965.2;Parent=rna-XM_015750965.2
NW_014333795.1	Gnomon	exon	86664	87101	.	-	.	ID=exon-XM_015750965.2-5;Dbxref=GeneID:107273123%2CGenbank:XM_015750965.2;Parent=rna-XM_015750965.2
NW_014333795.1	Gnomon	exon	86277	86583	.	-	.	ID=exon-XM_015750965.2-6;Dbxref=GeneID:107273123%2CGenbank:XM_015750965.2;Parent=rna-XM_015750965.2
NW_014333795.1	Gnomon	exon	85600	86209	.	-	.	ID=exon-XM_015750965.2-7;Dbxref=GeneID:107273123%2CGenbank:XM_015750965.2;Parent=rna-XM_015750965.2
NW_014333795.1	Gnomon	CDS	127036	127037	.	-	0	Name=XP_015606484.1;ID=cds-XP_015606484.1;Dbxref=GeneID:107273134%2CGenbank:XP_015606484.1;Parent=rna-XM_015750998.2
NW_014333795.1	Gnomon	CDS	107940	108147	.	-	0	Name=XP_015606484.1;ID=cds-XP_015606484.1;Dbxref=GeneID:107273134%2CGenbank:XP_015606484.1;Parent=rna-XM_015750998.2
NW_014333795.1	Gnomon	CDS	107765	107866	.	-	0	Name=XP_015606484.1;ID=cds-XP_015606484.1;Dbxref=GeneID:107273134%2CGenbank:XP_015606484.1;Parent=rna-XM_015750998.2
NW_014333795.1	Gnomon	CDS	107609	107686	.	-	0	Name=XP_015606484.1;ID=cds-XP_015606484.1;Dbxref=GeneID:107273134%2CGenbank:XP_015606484.1;Parent=rna-XM_015750998.2
NW_014333795.1	Gnomon	CDS	107257	107509	.	-	0	Name=XP_015606484.1;ID=cds-XP_015606484.1;Dbxref=GeneID:107273134%2CGenbank:XP_015606484.1;Parent=rna-XM_015750998.2
NW_014333795.1	Gnomon	CDS	106852	107173	.	-	0	Name=XP_015606484.1;ID=cds-XP_015606484.1;Dbxref=GeneID:107273134%2CGenbank:XP_015606484.1;Parent=rna-XM_015750998.2
NW_014333795.1	Gnomon	CDS	106540	106759	.	-	0	Name=XP_015606484.1;ID=cds-XP_015606484.1;Dbxref=GeneID:107273134%2CGenbank:XP_015606484.1;Parent=rna-XM_015750998.2
NW_014333795.1	Gnomon	exon	6712	6887	.	-	.	ID=exon-XR_003061462.1-5;Dbxref=GeneID:107273139%2CGenbank:XR_003061462.1;Parent=rna-XR_003061462.1
NW_014333795.1	Gnomon	exon	7518	7822	.	-	.	ID=exon-XR_003061462.1-4;Dbxref=GeneID:107273139%2CGenbank:XR_003061462.1;Parent=rna-XR_003061462.1
NW_014333795.1	Gnomon	exon	4209	4321	.	-	.	ID=exon-XR_003061462.1-7;Dbxref=GeneID:107273139%2CGenbank:XR_003061462.1;Parent=rna-XR_003061462.1
NW_014333795.1	Gnomon	exon	6405	6625	.	-	.	ID=exon-XR_003061462.1-6;Dbxref=GeneID:107273139%2CGenbank:XR_003061462.1;Parent=rna-XR_003061462.1
NW_014333795.1	Gnomon	exon	1466	3636	.	-	.	ID=exon-XR_003061462.1-9;Dbxref=GeneID:107273139%2CGenbank:XR_003061462.1;Parent=rna-XR_003061462.1
NW_014333795.1	Gnomon	exon	3787	4082	.	-	.	ID=exon-XR_003061462.1-8;Dbxref=GeneID:107273139%2CGenbank:XR_003061462.1;Parent=rna-XR_003061462.1
NW_014333795.1	Gnomon	exon	8928	9354	.	-	.	ID=exon-XR_003061462.1-1;Dbxref=GeneID:107273139%2CGenbank:XR_003061462.1;Parent=rna-XR_003061462.1
NW_014333795.1	Gnomon	exon	7921	8077	.	-	.	ID=exon-XR_003061462.1-3;Dbxref=GeneID:107273139%2CGenbank:XR_003061462.1;Parent=rna-XR_003061462.1
NW_014333795.1	Gnomon	exon	8152	8391	.	-	.	ID=exon-XR_003061462.1-2;Dbxref=GeneID:107273139%2CGenbank:XR_003061462.1;Parent=rna-XR_003061462.1
NW_014333795.1	Gnomon	CDS	42363	42465	.	+	0	Name=XP_015606497.1;ID=cds-XP_015606497.1;Dbxref=GeneID:107273136%2CGenbank:XP_015606497.1;Parent=rna-XM_015751011.2
NW_014333795.1	Gnomon	CDS	42526	42705	.	+	0	Name=XP_015606497.1;ID=cds-XP_015606497.1;Dbxref=GeneID:107273136%2CGenbank:XP_015606497.1;Parent=rna-XM_015751011.2
NW_014333795.1	Gnomon	CDS	42779	43008	.	+	0	Name=XP_015606497.1;ID=cds-XP_015606497.1;Dbxref=GeneID:107273136%2CGenbank:XP_015606497.1;Parent=rna-XM_015751011.2
NW_014333795.1	Gnomon	CDS	43078	43353	.	+	0	Name=XP_015606497.1;ID=cds-XP_015606497.1;Dbxref=GeneID:107273136%2CGenbank:XP_015606497.1;Parent=rna-XM_015751011.2
NW_014333795.1	Gnomon	exon	76774	77145	.	+	.	ID=exon-XM_025090426.1-2;Dbxref=GeneID:107273118%2CGenbank:XM_025090426.1;Parent=rna-XM_025090426.1
NW_014333795.1	Gnomon	exon	75838	76531	.	+	.	ID=exon-XM_025090426.1-1;Dbxref=GeneID:107273118%2CGenbank:XM_025090426.1;Parent=rna-XM_025090426.1
NW_014333795.1	Gnomon	exon	77468	77631	.	+	.	ID=exon-XM_025090426.1-4;Dbxref=GeneID:107273118%2CGenbank:XM_025090426.1;Parent=rna-XM_025090426.1
NW_014333795.1	Gnomon	exon	77215	77403	.	+	.	ID=exon-XM_025090426.1-3;Dbxref=GeneID:107273118%2CGenbank:XM_025090426.1;Parent=rna-XM_025090426.1
NW_014333795.1	Gnomon	exon	106394	106759	.	-	.	ID=exon-XM_015750995.2-8;Dbxref=GeneID:107273134%2CGenbank:XM_015750995.2;Parent=rna-XM_015750995.2
NW_014333795.1	Gnomon	exon	106852	107173	.	-	.	ID=exon-XM_015750995.2-7;Dbxref=GeneID:107273134%2CGenbank:XM_015750995.2;Parent=rna-XM_015750995.2
NW_014333795.1	Gnomon	exon	107257	107509	.	-	.	ID=exon-XM_015750995.2-6;Dbxref=GeneID:107273134%2CGenbank:XM_015750995.2;Parent=rna-XM_015750995.2
NW_014333795.1	Gnomon	exon	107609	107686	.	-	.	ID=exon-XM_015750995.2-5;Dbxref=GeneID:107273134%2CGenbank:XM_015750995.2;Parent=rna-XM_015750995.2
NW_014333795.1	Gnomon	exon	107765	107866	.	-	.	ID=exon-XM_015750995.2-4;Dbxref=GeneID:107273134%2CGenbank:XM_015750995.2;Parent=rna-XM_015750995.2
NW_014333795.1	Gnomon	exon	107940	108147	.	-	.	ID=exon-XM_015750995.2-3;Dbxref=GeneID:107273134%2CGenbank:XM_015750995.2;Parent=rna-XM_015750995.2
NW_014333795.1	Gnomon	exon	114383	114576	.	-	.	ID=exon-XM_015750995.2-2;Dbxref=GeneID:107273134%2CGenbank:XM_015750995.2;Parent=rna-XM_015750995.2
NW_014333795.1	Gnomon	exon	116922	117069	.	-	.	ID=exon-XM_015750995.2-1;Dbxref=GeneID:107273134%2CGenbank:XM_015750995.2;Parent=rna-XM_015750995.2
NW_014333795.1	Gnomon	exon	50381	51323	.	+	.	ID=exon-XM_015750962.2-19;Dbxref=GeneID:107273122%2CGenbank:XM_015750962.2;Parent=rna-XM_015750962.2
NW_014333795.1	Gnomon	exon	50102	50295	.	+	.	ID=exon-XM_015750962.2-18;Dbxref=GeneID:107273122%2CGenbank:XM_015750962.2;Parent=rna-XM_015750962.2
NW_014333795.1	Gnomon	exon	49827	50018	.	+	.	ID=exon-XM_015750962.2-17;Dbxref=GeneID:107273122%2CGenbank:XM_015750962.2;Parent=rna-XM_015750962.2
NW_014333795.1	Gnomon	exon	49548	49742	.	+	.	ID=exon-XM_015750962.2-16;Dbxref=GeneID:107273122%2CGenbank:XM_015750962.2;Parent=rna-XM_015750962.2
NW_014333795.1	Gnomon	exon	49253	49454	.	+	.	ID=exon-XM_015750962.2-15;Dbxref=GeneID:107273122%2CGenbank:XM_015750962.2;Parent=rna-XM_015750962.2
NW_014333795.1	Gnomon	exon	48972	49151	.	+	.	ID=exon-XM_015750962.2-14;Dbxref=GeneID:107273122%2CGenbank:XM_015750962.2;Parent=rna-XM_015750962.2
NW_014333795.1	Gnomon	exon	48739	48899	.	+	.	ID=exon-XM_015750962.2-13;Dbxref=GeneID:107273122%2CGenbank:XM_015750962.2;Parent=rna-XM_015750962.2
NW_014333795.1	Gnomon	exon	48513	48639	.	+	.	ID=exon-XM_015750962.2-12;Dbxref=GeneID:107273122%2CGenbank:XM_015750962.2;Parent=rna-XM_015750962.2
NW_014333795.1	Gnomon	exon	48022	48432	.	+	.	ID=exon-XM_015750962.2-11;Dbxref=GeneID:107273122%2CGenbank:XM_015750962.2;Parent=rna-XM_015750962.2
NW_014333795.1	Gnomon	exon	47825	47940	.	+	.	ID=exon-XM_015750962.2-10;Dbxref=GeneID:107273122%2CGenbank:XM_015750962.2;Parent=rna-XM_015750962.2
NW_014333795.1	Gnomon	CDS	93776	93918	.	+	0	Name=XP_024946181.1;ID=cds-XP_024946181.1;Dbxref=GeneID:107273129%2CGenbank:XP_024946181.1;Parent=rna-XM_025090413.1
NW_014333795.1	Gnomon	CDS	94016	94097	.	+	0	Name=XP_024946181.1;ID=cds-XP_024946181.1;Dbxref=GeneID:107273129%2CGenbank:XP_024946181.1;Parent=rna-XM_025090413.1
NW_014333795.1	Gnomon	CDS	94278	94456	.	+	0	Name=XP_024946181.1;ID=cds-XP_024946181.1;Dbxref=GeneID:107273129%2CGenbank:XP_024946181.1;Parent=rna-XM_025090413.1
NW_014333795.1	Gnomon	CDS	94578	94672	.	+	0	Name=XP_024946181.1;ID=cds-XP_024946181.1;Dbxref=GeneID:107273129%2CGenbank:XP_024946181.1;Parent=rna-XM_025090413.1
NW_014333795.1	Gnomon	CDS	94750	94800	.	+	0	Name=XP_024946181.1;ID=cds-XP_024946181.1;Dbxref=GeneID:107273129%2CGenbank:XP_024946181.1;Parent=rna-XM_025090413.1
NW_014333795.1	Gnomon	CDS	94878	95110	.	+	0	Name=XP_024946181.1;ID=cds-XP_024946181.1;Dbxref=GeneID:107273129%2CGenbank:XP_024946181.1;Parent=rna-XM_025090413.1
NW_014333795.1	Gnomon	CDS	95538	95775	.	+	0	Name=XP_024946181.1;ID=cds-XP_024946181.1;Dbxref=GeneID:107273129%2CGenbank:XP_024946181.1;Parent=rna-XM_025090413.1
NW_014333795.1	Gnomon	CDS	95835	95920	.	+	0	Name=XP_024946181.1;ID=cds-XP_024946181.1;Dbxref=GeneID:107273129%2CGenbank:XP_024946181.1;Parent=rna-XM_025090413.1
NW_014333795.1	Gnomon	CDS	96000	96199	.	+	0	Name=XP_024946181.1;ID=cds-XP_024946181.1;Dbxref=GeneID:107273129%2CGenbank:XP_024946181.1;Parent=rna-XM_025090413.1
NW_014333795.1	Gnomon	CDS	96286	96397	.	+	0	Name=XP_024946181.1;ID=cds-XP_024946181.1;Dbxref=GeneID:107273129%2CGenbank:XP_024946181.1;Parent=rna-XM_025090413.1
NW_014333795.1	Gnomon	lnc_RNA	144	8905	.	-	.	Name=XR_003061466.1;ID=rna-XR_003061466.1;Dbxref=GeneID:107273139%2CGenbank:XR_003061466.1;Parent=gene-LOC107273139
NW_014333795.1	Gnomon	mRNA	22588	36100	.	-	.	Name=XM_015750968.2;ID=rna-XM_015750968.2;Dbxref=GeneID:107273125%2CGenbank:XM_015750968.2;Parent=gene-LOC107273125
NW_014333795.1	Gnomon	mRNA	72434	75951	.	+	.	Name=XM_015750955.2;ID=rna-XM_015750955.2;Dbxref=GeneID:107273117%2CGenbank:XM_015750955.2;Parent=gene-LOC107273117
NW_014333795.1	Gnomon	exon	52575	52726	.	+	.	ID=exon-XM_015750977.2-2;Dbxref=GeneID:107273128%2CGenbank:XM_015750977.2;Parent=rna-XM_015750977.2
NW_014333795.1	Gnomon	exon	51701	52248	.	+	.	ID=exon-XM_015750977.2-1;Dbxref=GeneID:107273128%2CGenbank:XM_015750977.2;Parent=rna-XM_015750977.2
NW_014333795.1	Gnomon	exon	53056	53171	.	+	.	ID=exon-XM_015750977.2-4;Dbxref=GeneID:107273128%2CGenbank:XM_015750977.2;Parent=rna-XM_015750977.2
NW_014333795.1	Gnomon	exon	52839	52972	.	+	.	ID=exon-XM_015750977.2-3;Dbxref=GeneID:107273128%2CGenbank:XM_015750977.2;Parent=rna-XM_015750977.2
NW_014333795.1	Gnomon	exon	53501	53705	.	+	.	ID=exon-XM_015750977.2-6;Dbxref=GeneID:107273128%2CGenbank:XM_015750977.2;Parent=rna-XM_015750977.2
NW_014333795.1	Gnomon	exon	53265	53430	.	+	.	ID=exon-XM_015750977.2-5;Dbxref=GeneID:107273128%2CGenbank:XM_015750977.2;Parent=rna-XM_015750977.2
NW_014333795.1	Gnomon	exon	54032	54153	.	+	.	ID=exon-XM_015750977.2-8;Dbxref=GeneID:107273128%2CGenbank:XM_015750977.2;Parent=rna-XM_015750977.2
NW_014333795.1	Gnomon	exon	53802	53969	.	+	.	ID=exon-XM_015750977.2-7;Dbxref=GeneID:107273128%2CGenbank:XM_015750977.2;Parent=rna-XM_015750977.2
NW_014333795.1	Gnomon	exon	55341	55510	.	+	.	ID=exon-XM_015750977.2-9;Dbxref=GeneID:107273128%2CGenbank:XM_015750977.2;Parent=rna-XM_015750977.2
NW_014333795.1	Gnomon	gene	22588	41761	.	-	.	Name=LOC107273125;ID=gene-LOC107273125;Dbxref=GeneID:107273125
NW_014333795.1	Gnomon	gene	123882	137568	.	+	.	Name=LOC107273124;ID=gene-LOC107273124;Dbxref=GeneID:107273124
NW_014333795.1	Gnomon	gene	85600	89397	.	-	.	Name=LOC107273123;ID=gene-LOC107273123;Dbxref=GeneID:107273123
NW_014333795.1	Gnomon	gene	43677	51323	.	+	.	Name=LOC107273122;ID=gene-LOC107273122;Dbxref=GeneID:107273122
NW_014333795.1	Gnomon	gene	56724	71501	.	-	.	Name=LOC107273120;ID=gene-LOC107273120;Dbxref=GeneID:107273120
NW_014333795.1	Gnomon	gene	92685	97336	.	+	.	Name=LOC107273129;ID=gene-LOC107273129;Dbxref=GeneID:107273129
NW_014333795.1	Gnomon	gene	51701	56649	.	+	.	Name=LOC107273128;ID=gene-LOC107273128;Dbxref=GeneID:107273128
NW_014333795.1	Gnomon	gene	78658	82222	.	-	.	Name=LOC107273127;ID=gene-LOC107273127;Dbxref=GeneID:107273127
NW_014333795.1	Gnomon	gene	82353	85449	.	+	.	Name=LOC107273119;ID=gene-LOC107273119;Dbxref=GeneID:107273119
NW_014333795.1	Gnomon	gene	75838	77631	.	+	.	Name=LOC107273118;ID=gene-LOC107273118;Dbxref=GeneID:107273118
NW_014333795.1	Gnomon	gene	71570	75951	.	+	.	Name=LOC107273117;ID=gene-LOC107273117;Dbxref=GeneID:107273117
NW_014333795.1	Gnomon	gene	13356	22601	.	+	.	Name=LOC107273116;ID=gene-LOC107273116;Dbxref=GeneID:107273116
NW_014333795.1	Gnomon	exon	1466	1626	.	-	.	ID=exon-XR_003061469.1-10;Dbxref=GeneID:107273139%2CGenbank:XR_003061469.1;Parent=rna-XR_003061469.1
NW_014333795.1	Gnomon	exon	144	201	.	-	.	ID=exon-XR_003061469.1-11;Dbxref=GeneID:107273139%2CGenbank:XR_003061469.1;Parent=rna-XR_003061469.1
NW_014333795.1	Gnomon	gene	117099	120473	.	+	.	Name=LOC107273141;ID=gene-LOC107273141;Dbxref=GeneID:107273141
NW_014333795.1	Gnomon	gene	127412	129173	.	+	.	Name=LOC107273137;ID=gene-LOC107273137;Dbxref=GeneID:107273137
NW_014333795.1	Gnomon	gene	32789	43642	.	+	.	Name=LOC107273136;ID=gene-LOC107273136;Dbxref=GeneID:107273136
NW_014333795.1	Gnomon	gene	99364	106200	.	-	.	Name=LOC107273135;ID=gene-LOC107273135;Dbxref=GeneID:107273135
NW_014333795.1	Gnomon	gene	106394	127348	.	-	.	Name=LOC107273134;ID=gene-LOC107273134;Dbxref=GeneID:107273134
NW_014333795.1	Gnomon	gene	129006	133040	.	-	.	Name=LOC107273133;ID=gene-LOC107273133;Dbxref=GeneID:107273133
NW_014333795.1	Gnomon	gene	103588	106465	.	+	.	Name=LOC107273132;ID=gene-LOC107273132;Dbxref=GeneID:107273132
NW_014333795.1	Gnomon	gene	89669	92933	.	-	.	Name=LOC107273130;ID=gene-LOC107273130;Dbxref=GeneID:107273130
NW_014333795.1	Gnomon	gene	144	13202	.	-	.	Name=LOC107273139;ID=gene-LOC107273139;Dbxref=GeneID:107273139
NW_014333795.1	Gnomon	gene	94971	99027	.	-	.	Name=LOC107273138;ID=gene-LOC107273138;Dbxref=GeneID:107273138
NW_014333795.1	Gnomon	lnc_RNA	144	9336	.	-	.	Name=XR_003061469.1;ID=rna-XR_003061469.1;Dbxref=GeneID:107273139%2CGenbank:XR_003061469.1;Parent=gene-LOC107273139
NW_014333795.1	Gnomon	lnc_RNA	144	9350	.	-	.	Name=XR_003061456.1;ID=rna-XR_003061456.1;Dbxref=GeneID:107273139%2CGenbank:XR_003061456.1;Parent=gene-LOC107273139
NW_014333795.1	Gnomon	CDS	122355	122990	.	-	0	Name=XP_015606485.1;ID=cds-XP_015606485.1;Dbxref=GeneID:107273134%2CGenbank:XP_015606485.1;Parent=rna-XM_015750999.2
NW_014333795.1	Gnomon	CDS	121247	121606	.	-	0	Name=XP_015606485.1;ID=cds-XP_015606485.1;Dbxref=GeneID:107273134%2CGenbank:XP_015606485.1;Parent=rna-XM_015750999.2
NW_014333795.1	Gnomon	CDS	42363	42465	.	+	0	Name=XP_015606498.1;ID=cds-XP_015606498.1;Dbxref=GeneID:107273136%2CGenbank:XP_015606498.1;Parent=rna-XM_015751012.2
NW_014333795.1	Gnomon	CDS	42779	43008	.	+	0	Name=XP_015606498.1;ID=cds-XP_015606498.1;Dbxref=GeneID:107273136%2CGenbank:XP_015606498.1;Parent=rna-XM_015751012.2
NW_014333795.1	Gnomon	CDS	43078	43353	.	+	0	Name=XP_015606498.1;ID=cds-XP_015606498.1;Dbxref=GeneID:107273136%2CGenbank:XP_015606498.1;Parent=rna-XM_015751012.2
NW_014333795.1	Gnomon	CDS	92700	92708	.	+	0	Name=XP_024946180.1;ID=cds-XP_024946180.1;Dbxref=GeneID:107273129%2CGenbank:XP_024946180.1;Parent=rna-XM_025090412.1
NW_014333795.1	Gnomon	CDS	93758	93918	.	+	0	Name=XP_024946180.1;ID=cds-XP_024946180.1;Dbxref=GeneID:107273129%2CGenbank:XP_024946180.1;Parent=rna-XM_025090412.1
NW_014333795.1	Gnomon	CDS	94016	94097	.	+	0	Name=XP_024946180.1;ID=cds-XP_024946180.1;Dbxref=GeneID:107273129%2CGenbank:XP_024946180.1;Parent=rna-XM_025090412.1
NW_014333795.1	Gnomon	CDS	94278	94456	.	+	0	Name=XP_024946180.1;ID=cds-XP_024946180.1;Dbxref=GeneID:107273129%2CGenbank:XP_024946180.1;Parent=rna-XM_025090412.1
NW_014333795.1	Gnomon	CDS	94578	94672	.	+	0	Name=XP_024946180.1;ID=cds-XP_024946180.1;Dbxref=GeneID:107273129%2CGenbank:XP_024946180.1;Parent=rna-XM_025090412.1
NW_014333795.1	Gnomon	CDS	94750	94800	.	+	0	Name=XP_024946180.1;ID=cds-XP_024946180.1;Dbxref=GeneID:107273129%2CGenbank:XP_024946180.1;Parent=rna-XM_025090412.1
NW_014333795.1	Gnomon	CDS	94878	95110	.	+	0	Name=XP_024946180.1;ID=cds-XP_024946180.1;Dbxref=GeneID:107273129%2CGenbank:XP_024946180.1;Parent=rna-XM_025090412.1
NW_014333795.1	Gnomon	CDS	95538	95775	.	+	0	Name=XP_024946180.1;ID=cds-XP_024946180.1;Dbxref=GeneID:107273129%2CGenbank:XP_024946180.1;Parent=rna-XM_025090412.1
NW_014333795.1	Gnomon	CDS	95835	95920	.	+	0	Name=XP_024946180.1;ID=cds-XP_024946180.1;Dbxref=GeneID:107273129%2CGenbank:XP_024946180.1;Parent=rna-XM_025090412.1
NW_014333795.1	Gnomon	CDS	96000	96199	.	+	0	Name=XP_024946180.1;ID=cds-XP_024946180.1;Dbxref=GeneID:107273129%2CGenbank:XP_024946180.1;Parent=rna-XM_025090412.1
NW_014333795.1	Gnomon	CDS	96286	96397	.	+	0	Name=XP_024946180.1;ID=cds-XP_024946180.1;Dbxref=GeneID:107273129%2CGenbank:XP_024946180.1;Parent=rna-XM_025090412.1
NW_014333795.1	Gnomon	CDS	98664	98724	.	-	0	Name=XP_024946193.1;ID=cds-XP_024946193.1;Dbxref=GeneID:107273138%2CGenbank:XP_024946193.1;Parent=rna-XM_025090425.1
NW_014333795.1	Gnomon	CDS	98238	98377	.	-	0	Name=XP_024946193.1;ID=cds-XP_024946193.1;Dbxref=GeneID:107273138%2CGenbank:XP_024946193.1;Parent=rna-XM_025090425.1
NW_014333795.1	Gnomon	CDS	97805	98030	.	-	0	Name=XP_024946193.1;ID=cds-XP_024946193.1;Dbxref=GeneID:107273138%2CGenbank:XP_024946193.1;Parent=rna-XM_025090425.1
NW_014333795.1	Gnomon	CDS	97654	97739	.	-	0	Name=XP_024946193.1;ID=cds-XP_024946193.1;Dbxref=GeneID:107273138%2CGenbank:XP_024946193.1;Parent=rna-XM_025090425.1
NW_014333795.1	Gnomon	CDS	97411	97587	.	-	0	Name=XP_024946193.1;ID=cds-XP_024946193.1;Dbxref=GeneID:107273138%2CGenbank:XP_024946193.1;Parent=rna-XM_025090425.1
NW_014333795.1	Gnomon	exon	4209	4321	.	-	.	ID=exon-XR_003061467.1-6;Dbxref=GeneID:107273139%2CGenbank:XR_003061467.1;Parent=rna-XR_003061467.1
NW_014333795.1	Gnomon	exon	6405	6625	.	-	.	ID=exon-XR_003061467.1-5;Dbxref=GeneID:107273139%2CGenbank:XR_003061467.1;Parent=rna-XR_003061467.1
NW_014333795.1	Gnomon	exon	6712	6887	.	-	.	ID=exon-XR_003061467.1-4;Dbxref=GeneID:107273139%2CGenbank:XR_003061467.1;Parent=rna-XR_003061467.1
NW_014333795.1	Gnomon	exon	7518	7822	.	-	.	ID=exon-XR_003061467.1-3;Dbxref=GeneID:107273139%2CGenbank:XR_003061467.1;Parent=rna-XR_003061467.1
NW_014333795.1	Gnomon	exon	7921	8077	.	-	.	ID=exon-XR_003061467.1-2;Dbxref=GeneID:107273139%2CGenbank:XR_003061467.1;Parent=rna-XR_003061467.1
NW_014333795.1	Gnomon	exon	8928	9342	.	-	.	ID=exon-XR_003061467.1-1;Dbxref=GeneID:107273139%2CGenbank:XR_003061467.1;Parent=rna-XR_003061467.1
NW_014333795.1	Gnomon	exon	3404	3440	.	-	.	ID=exon-XR_003061467.1-9;Dbxref=GeneID:107273139%2CGenbank:XR_003061467.1;Parent=rna-XR_003061467.1
NW_014333795.1	Gnomon	exon	3548	3636	.	-	.	ID=exon-XR_003061467.1-8;Dbxref=GeneID:107273139%2CGenbank:XR_003061467.1;Parent=rna-XR_003061467.1
NW_014333795.1	Gnomon	exon	3787	4082	.	-	.	ID=exon-XR_003061467.1-7;Dbxref=GeneID:107273139%2CGenbank:XR_003061467.1;Parent=rna-XR_003061467.1
NW_014333795.1	Gnomon	exon	8928	9349	.	-	.	ID=exon-XR_001539153.2-1;Dbxref=GeneID:107273139%2CGenbank:XR_001539153.2;Parent=rna-XR_001539153.2
NW_014333795.1	Gnomon	exon	7518	7822	.	-	.	ID=exon-XR_001539153.2-3;Dbxref=GeneID:107273139%2CGenbank:XR_001539153.2;Parent=rna-XR_001539153.2
NW_014333795.1	Gnomon	exon	7921	8077	.	-	.	ID=exon-XR_001539153.2-2;Dbxref=GeneID:107273139%2CGenbank:XR_001539153.2;Parent=rna-XR_001539153.2
NW_014333795.1	Gnomon	exon	6405	6625	.	-	.	ID=exon-XR_001539153.2-5;Dbxref=GeneID:107273139%2CGenbank:XR_001539153.2;Parent=rna-XR_001539153.2
NW_014333795.1	Gnomon	exon	6712	6887	.	-	.	ID=exon-XR_001539153.2-4;Dbxref=GeneID:107273139%2CGenbank:XR_001539153.2;Parent=rna-XR_001539153.2
NW_014333795.1	Gnomon	exon	3787	4082	.	-	.	ID=exon-XR_001539153.2-7;Dbxref=GeneID:107273139%2CGenbank:XR_001539153.2;Parent=rna-XR_001539153.2
NW_014333795.1	Gnomon	exon	4209	4321	.	-	.	ID=exon-XR_001539153.2-6;Dbxref=GeneID:107273139%2CGenbank:XR_001539153.2;Parent=rna-XR_001539153.2
NW_014333795.1	Gnomon	exon	1466	3440	.	-	.	ID=exon-XR_001539153.2-9;Dbxref=GeneID:107273139%2CGenbank:XR_001539153.2;Parent=rna-XR_001539153.2
NW_014333795.1	Gnomon	exon	3548	3636	.	-	.	ID=exon-XR_001539153.2-8;Dbxref=GeneID:107273139%2CGenbank:XR_001539153.2;Parent=rna-XR_001539153.2
NW_014333795.1	Gnomon	exon	99364	99794	.	-	.	ID=exon-XM_015751005.2-6;Dbxref=GeneID:107273135%2CGenbank:XM_015751005.2;Parent=rna-XM_015751005.2
NW_014333795.1	Gnomon	exon	101745	101819	.	-	.	ID=exon-XM_015751005.2-2;Dbxref=GeneID:107273135%2CGenbank:XM_015751005.2;Parent=rna-XM_015751005.2
NW_014333795.1	Gnomon	exon	101538	101677	.	-	.	ID=exon-XM_015751005.2-3;Dbxref=GeneID:107273135%2CGenbank:XM_015751005.2;Parent=rna-XM_015751005.2
NW_014333795.1	Gnomon	exon	100229	100454	.	-	.	ID=exon-XM_015751005.2-4;Dbxref=GeneID:107273135%2CGenbank:XM_015751005.2;Parent=rna-XM_015751005.2
NW_014333795.1	Gnomon	exon	99863	99948	.	-	.	ID=exon-XM_015751005.2-5;Dbxref=GeneID:107273135%2CGenbank:XM_015751005.2;Parent=rna-XM_015751005.2
NW_014333795.1	Gnomon	exon	102085	102104	.	-	.	ID=exon-XM_015751005.2-1;Dbxref=GeneID:107273135%2CGenbank:XM_015751005.2;Parent=rna-XM_015751005.2
NW_014333795.1	Gnomon	mRNA	22588	32765	.	-	.	Name=XM_015750969.2;ID=rna-XM_015750969.2;Dbxref=GeneID:107273125%2CGenbank:XM_015750969.2;Parent=gene-LOC107273125
NW_014333795.1	Gnomon	exon	71570	71705	.	+	.	ID=exon-XM_025090408.1-1;Dbxref=GeneID:107273117%2CGenbank:XM_025090408.1;Parent=rna-XM_025090408.1
NW_014333795.1	Gnomon	exon	72032	72139	.	+	.	ID=exon-XM_025090408.1-2;Dbxref=GeneID:107273117%2CGenbank:XM_025090408.1;Parent=rna-XM_025090408.1
NW_014333795.1	Gnomon	exon	73433	74092	.	+	.	ID=exon-XM_025090408.1-3;Dbxref=GeneID:107273117%2CGenbank:XM_025090408.1;Parent=rna-XM_025090408.1
NW_014333795.1	Gnomon	exon	74178	74546	.	+	.	ID=exon-XM_025090408.1-4;Dbxref=GeneID:107273117%2CGenbank:XM_025090408.1;Parent=rna-XM_025090408.1
NW_014333795.1	Gnomon	exon	74615	75951	.	+	.	ID=exon-XM_025090408.1-5;Dbxref=GeneID:107273117%2CGenbank:XM_025090408.1;Parent=rna-XM_025090408.1
NW_014333795.1	Gnomon	exon	94878	95110	.	+	.	ID=exon-XM_025090414.1-6;Dbxref=GeneID:107273129%2CGenbank:XM_025090414.1;Parent=rna-XM_025090414.1
NW_014333795.1	Gnomon	exon	95538	95775	.	+	.	ID=exon-XM_025090414.1-7;Dbxref=GeneID:107273129%2CGenbank:XM_025090414.1;Parent=rna-XM_025090414.1
NW_014333795.1	Gnomon	exon	95835	95920	.	+	.	ID=exon-XM_025090414.1-8;Dbxref=GeneID:107273129%2CGenbank:XM_025090414.1;Parent=rna-XM_025090414.1
NW_014333795.1	Gnomon	exon	96000	96199	.	+	.	ID=exon-XM_025090414.1-9;Dbxref=GeneID:107273129%2CGenbank:XM_025090414.1;Parent=rna-XM_025090414.1
NW_014333795.1	Gnomon	exon	94016	94097	.	+	.	ID=exon-XM_025090414.1-2;Dbxref=GeneID:107273129%2CGenbank:XM_025090414.1;Parent=rna-XM_025090414.1
NW_014333795.1	Gnomon	exon	94278	94456	.	+	.	ID=exon-XM_025090414.1-3;Dbxref=GeneID:107273129%2CGenbank:XM_025090414.1;Parent=rna-XM_025090414.1
NW_014333795.1	Gnomon	exon	94578	94672	.	+	.	ID=exon-XM_025090414.1-4;Dbxref=GeneID:107273129%2CGenbank:XM_025090414.1;Parent=rna-XM_025090414.1
NW_014333795.1	Gnomon	exon	94750	94800	.	+	.	ID=exon-XM_025090414.1-5;Dbxref=GeneID:107273129%2CGenbank:XM_025090414.1;Parent=rna-XM_025090414.1
NW_014333795.1	Gnomon	exon	93758	93868	.	+	.	ID=exon-XM_025090414.1-1;Dbxref=GeneID:107273129%2CGenbank:XM_025090414.1;Parent=rna-XM_025090414.1
NW_014333795.1	Gnomon	lnc_RNA	144	9342	.	-	.	Name=XR_003061468.1;ID=rna-XR_003061468.1;Dbxref=GeneID:107273139%2CGenbank:XR_003061468.1;Parent=gene-LOC107273139
NW_014333795.1	Gnomon	CDS	29869	29978	.	-	0	Name=XP_015606460.1;ID=cds-XP_015606460.1;Dbxref=GeneID:107273125%2CGenbank:XP_015606460.1;Parent=rna-XM_015750974.1
NW_014333795.1	Gnomon	CDS	29606	29721	.	-	0	Name=XP_015606460.1;ID=cds-XP_015606460.1;Dbxref=GeneID:107273125%2CGenbank:XP_015606460.1;Parent=rna-XM_015750974.1
NW_014333795.1	Gnomon	CDS	29390	29529	.	-	0	Name=XP_015606460.1;ID=cds-XP_015606460.1;Dbxref=GeneID:107273125%2CGenbank:XP_015606460.1;Parent=rna-XM_015750974.1
NW_014333795.1	Gnomon	CDS	29168	29314	.	-	0	Name=XP_015606460.1;ID=cds-XP_015606460.1;Dbxref=GeneID:107273125%2CGenbank:XP_015606460.1;Parent=rna-XM_015750974.1
NW_014333795.1	Gnomon	CDS	28742	28883	.	-	0	Name=XP_015606460.1;ID=cds-XP_015606460.1;Dbxref=GeneID:107273125%2CGenbank:XP_015606460.1;Parent=rna-XM_015750974.1
NW_014333795.1	Gnomon	CDS	28444	28537	.	-	0	Name=XP_015606460.1;ID=cds-XP_015606460.1;Dbxref=GeneID:107273125%2CGenbank:XP_015606460.1;Parent=rna-XM_015750974.1
NW_014333795.1	Gnomon	CDS	28074	28109	.	-	0	Name=XP_015606460.1;ID=cds-XP_015606460.1;Dbxref=GeneID:107273125%2CGenbank:XP_015606460.1;Parent=rna-XM_015750974.1
NW_014333795.1	Gnomon	CDS	27708	27798	.	-	0	Name=XP_015606460.1;ID=cds-XP_015606460.1;Dbxref=GeneID:107273125%2CGenbank:XP_015606460.1;Parent=rna-XM_015750974.1
NW_014333795.1	Gnomon	CDS	27509	27584	.	-	0	Name=XP_015606460.1;ID=cds-XP_015606460.1;Dbxref=GeneID:107273125%2CGenbank:XP_015606460.1;Parent=rna-XM_015750974.1
NW_014333795.1	Gnomon	CDS	27305	27423	.	-	0	Name=XP_015606460.1;ID=cds-XP_015606460.1;Dbxref=GeneID:107273125%2CGenbank:XP_015606460.1;Parent=rna-XM_015750974.1
NW_014333795.1	Gnomon	CDS	27059	27229	.	-	0	Name=XP_015606460.1;ID=cds-XP_015606460.1;Dbxref=GeneID:107273125%2CGenbank:XP_015606460.1;Parent=rna-XM_015750974.1
NW_014333795.1	Gnomon	CDS	26826	26966	.	-	0	Name=XP_015606460.1;ID=cds-XP_015606460.1;Dbxref=GeneID:107273125%2CGenbank:XP_015606460.1;Parent=rna-XM_015750974.1
NW_014333795.1	Gnomon	CDS	26539	26733	.	-	0	Name=XP_015606460.1;ID=cds-XP_015606460.1;Dbxref=GeneID:107273125%2CGenbank:XP_015606460.1;Parent=rna-XM_015750974.1
NW_014333795.1	Gnomon	CDS	26362	26464	.	-	0	Name=XP_015606460.1;ID=cds-XP_015606460.1;Dbxref=GeneID:107273125%2CGenbank:XP_015606460.1;Parent=rna-XM_015750974.1
NW_014333795.1	Gnomon	CDS	25535	25625	.	-	0	Name=XP_015606460.1;ID=cds-XP_015606460.1;Dbxref=GeneID:107273125%2CGenbank:XP_015606460.1;Parent=rna-XM_015750974.1
NW_014333795.1	Gnomon	CDS	24328	24499	.	-	0	Name=XP_015606460.1;ID=cds-XP_015606460.1;Dbxref=GeneID:107273125%2CGenbank:XP_015606460.1;Parent=rna-XM_015750974.1
NW_014333795.1	Gnomon	CDS	131741	131826	.	-	0	Name=XP_015606473.1;ID=cds-XP_015606473.1;Dbxref=GeneID:107273133%2CGenbank:XP_015606473.1;Parent=rna-XM_015750987.2
NW_014333795.1	Gnomon	CDS	131240	131441	.	-	0	Name=XP_015606473.1;ID=cds-XP_015606473.1;Dbxref=GeneID:107273133%2CGenbank:XP_015606473.1;Parent=rna-XM_015750987.2
NW_014333795.1	Gnomon	CDS	130893	131105	.	-	0	Name=XP_015606473.1;ID=cds-XP_015606473.1;Dbxref=GeneID:107273133%2CGenbank:XP_015606473.1;Parent=rna-XM_015750987.2
NW_014333795.1	Gnomon	CDS	130644	130835	.	-	0	Name=XP_015606473.1;ID=cds-XP_015606473.1;Dbxref=GeneID:107273133%2CGenbank:XP_015606473.1;Parent=rna-XM_015750987.2
NW_014333795.1	Gnomon	CDS	130294	130565	.	-	0	Name=XP_015606473.1;ID=cds-XP_015606473.1;Dbxref=GeneID:107273133%2CGenbank:XP_015606473.1;Parent=rna-XM_015750987.2
NW_014333795.1	Gnomon	CDS	130034	130213	.	-	0	Name=XP_015606473.1;ID=cds-XP_015606473.1;Dbxref=GeneID:107273133%2CGenbank:XP_015606473.1;Parent=rna-XM_015750987.2
NW_014333795.1	Gnomon	CDS	129768	129963	.	-	0	Name=XP_015606473.1;ID=cds-XP_015606473.1;Dbxref=GeneID:107273133%2CGenbank:XP_015606473.1;Parent=rna-XM_015750987.2
NW_014333795.1	Gnomon	exon	90537	90668	.	-	.	ID=exon-XM_015750983.2-8;Dbxref=GeneID:107273130%2CGenbank:XM_015750983.2;Parent=rna-XM_015750983.2
NW_014333795.1	Gnomon	exon	89669	90414	.	-	.	ID=exon-XM_015750983.2-9;Dbxref=GeneID:107273130%2CGenbank:XM_015750983.2;Parent=rna-XM_015750983.2
NW_014333795.1	Gnomon	exon	90945	91045	.	-	.	ID=exon-XM_015750983.2-6;Dbxref=GeneID:107273130%2CGenbank:XM_015750983.2;Parent=rna-XM_015750983.2
NW_014333795.1	Gnomon	exon	90741	90884	.	-	.	ID=exon-XM_015750983.2-7;Dbxref=GeneID:107273130%2CGenbank:XM_015750983.2;Parent=rna-XM_015750983.2
NW_014333795.1	Gnomon	exon	91502	91893	.	-	.	ID=exon-XM_015750983.2-4;Dbxref=GeneID:107273130%2CGenbank:XM_015750983.2;Parent=rna-XM_015750983.2
NW_014333795.1	Gnomon	exon	91114	91426	.	-	.	ID=exon-XM_015750983.2-5;Dbxref=GeneID:107273130%2CGenbank:XM_015750983.2;Parent=rna-XM_015750983.2
NW_014333795.1	Gnomon	exon	92444	92598	.	-	.	ID=exon-XM_015750983.2-2;Dbxref=GeneID:107273130%2CGenbank:XM_015750983.2;Parent=rna-XM_015750983.2
NW_014333795.1	Gnomon	exon	92266	92380	.	-	.	ID=exon-XM_015750983.2-3;Dbxref=GeneID:107273130%2CGenbank:XM_015750983.2;Parent=rna-XM_015750983.2
NW_014333795.1	Gnomon	exon	92795	92933	.	-	.	ID=exon-XM_015750983.2-1;Dbxref=GeneID:107273130%2CGenbank:XM_015750983.2;Parent=rna-XM_015750983.2
NW_014333795.1	Gnomon	CDS	102857	102974	.	-	0	Name=XP_015606486.1;ID=cds-XP_015606486.1;Dbxref=GeneID:107273135%2CGenbank:XP_015606486.1;Parent=rna-XM_015751000.2
NW_014333795.1	Gnomon	CDS	101745	101819	.	-	0	Name=XP_015606486.1;ID=cds-XP_015606486.1;Dbxref=GeneID:107273135%2CGenbank:XP_015606486.1;Parent=rna-XM_015751000.2
NW_014333795.1	Gnomon	CDS	101538	101677	.	-	0	Name=XP_015606486.1;ID=cds-XP_015606486.1;Dbxref=GeneID:107273135%2CGenbank:XP_015606486.1;Parent=rna-XM_015751000.2
NW_014333795.1	Gnomon	CDS	100229	100454	.	-	0	Name=XP_015606486.1;ID=cds-XP_015606486.1;Dbxref=GeneID:107273135%2CGenbank:XP_015606486.1;Parent=rna-XM_015751000.2
NW_014333795.1	Gnomon	CDS	99863	99948	.	-	0	Name=XP_015606486.1;ID=cds-XP_015606486.1;Dbxref=GeneID:107273135%2CGenbank:XP_015606486.1;Parent=rna-XM_015751000.2
NW_014333795.1	Gnomon	CDS	99612	99794	.	-	0	Name=XP_015606486.1;ID=cds-XP_015606486.1;Dbxref=GeneID:107273135%2CGenbank:XP_015606486.1;Parent=rna-XM_015751000.2
NW_014333795.1	Gnomon	CDS	42363	42465	.	+	0	Name=XP_024946192.1;ID=cds-XP_024946192.1;Dbxref=GeneID:107273136%2CGenbank:XP_024946192.1;Parent=rna-XM_025090424.1
NW_014333795.1	Gnomon	CDS	42526	42705	.	+	0	Name=XP_024946192.1;ID=cds-XP_024946192.1;Dbxref=GeneID:107273136%2CGenbank:XP_024946192.1;Parent=rna-XM_025090424.1
NW_014333795.1	Gnomon	CDS	42779	43008	.	+	0	Name=XP_024946192.1;ID=cds-XP_024946192.1;Dbxref=GeneID:107273136%2CGenbank:XP_024946192.1;Parent=rna-XM_025090424.1
NW_014333795.1	Gnomon	CDS	43078	43353	.	+	0	Name=XP_024946192.1;ID=cds-XP_024946192.1;Dbxref=GeneID:107273136%2CGenbank:XP_024946192.1;Parent=rna-XM_025090424.1
NW_014333795.1	Gnomon	CDS	127708	127899	.	+	0	Name=XP_015606499.1;ID=cds-XP_015606499.1;Dbxref=GeneID:107273137%2CGenbank:XP_015606499.1;Parent=rna-XM_015751013.2
NW_014333795.1	Gnomon	CDS	128051	128297	.	+	0	Name=XP_015606499.1;ID=cds-XP_015606499.1;Dbxref=GeneID:107273137%2CGenbank:XP_015606499.1;Parent=rna-XM_015751013.2
NW_014333795.1	Gnomon	CDS	128357	128572	.	+	0	Name=XP_015606499.1;ID=cds-XP_015606499.1;Dbxref=GeneID:107273137%2CGenbank:XP_015606499.1;Parent=rna-XM_015751013.2
NW_014333795.1	Gnomon	CDS	128673	128800	.	+	0	Name=XP_015606499.1;ID=cds-XP_015606499.1;Dbxref=GeneID:107273137%2CGenbank:XP_015606499.1;Parent=rna-XM_015751013.2
NW_014333795.1	Gnomon	exon	144	201	.	-	.	ID=exon-XR_003061463.1-10;Dbxref=GeneID:107273139%2CGenbank:XR_003061463.1;Parent=rna-XR_003061463.1
NW_014333795.1	Gnomon	exon	83329	83443	.	+	.	ID=exon-XM_025090427.1-3;Dbxref=GeneID:107273119%2CGenbank:XM_025090427.1;Parent=rna-XM_025090427.1
NW_014333795.1	Gnomon	exon	82992	83245	.	+	.	ID=exon-XM_025090427.1-2;Dbxref=GeneID:107273119%2CGenbank:XM_025090427.1;Parent=rna-XM_025090427.1
NW_014333795.1	Gnomon	exon	82353	82364	.	+	.	ID=exon-XM_025090427.1-1;Dbxref=GeneID:107273119%2CGenbank:XM_025090427.1;Parent=rna-XM_025090427.1
NW_014333795.1	Gnomon	exon	127036	127328	.	-	.	ID=exon-XM_015750994.2-1;Dbxref=GeneID:107273134%2CGenbank:XM_015750994.2;Parent=rna-XM_015750994.2
NW_014333795.1	Gnomon	exon	107940	108147	.	-	.	ID=exon-XM_015750994.2-3;Dbxref=GeneID:107273134%2CGenbank:XM_015750994.2;Parent=rna-XM_015750994.2
NW_014333795.1	Gnomon	exon	114383	114576	.	-	.	ID=exon-XM_015750994.2-2;Dbxref=GeneID:107273134%2CGenbank:XM_015750994.2;Parent=rna-XM_015750994.2
NW_014333795.1	Gnomon	exon	107609	107686	.	-	.	ID=exon-XM_015750994.2-5;Dbxref=GeneID:107273134%2CGenbank:XM_015750994.2;Parent=rna-XM_015750994.2
NW_014333795.1	Gnomon	exon	107765	107866	.	-	.	ID=exon-XM_015750994.2-4;Dbxref=GeneID:107273134%2CGenbank:XM_015750994.2;Parent=rna-XM_015750994.2
NW_014333795.1	Gnomon	exon	106852	107173	.	-	.	ID=exon-XM_015750994.2-7;Dbxref=GeneID:107273134%2CGenbank:XM_015750994.2;Parent=rna-XM_015750994.2
NW_014333795.1	Gnomon	exon	107257	107509	.	-	.	ID=exon-XM_015750994.2-6;Dbxref=GeneID:107273134%2CGenbank:XM_015750994.2;Parent=rna-XM_015750994.2
NW_014333795.1	Gnomon	exon	106394	106759	.	-	.	ID=exon-XM_015750994.2-8;Dbxref=GeneID:107273134%2CGenbank:XM_015750994.2;Parent=rna-XM_015750994.2
NW_014333795.1	Gnomon	CDS	122355	122990	.	-	0	Name=XP_024946186.1;ID=cds-XP_024946186.1;Dbxref=GeneID:107273134%2CGenbank:XP_024946186.1;Parent=rna-XM_025090418.1
NW_014333795.1	Gnomon	CDS	121247	121606	.	-	0	Name=XP_024946186.1;ID=cds-XP_024946186.1;Dbxref=GeneID:107273134%2CGenbank:XP_024946186.1;Parent=rna-XM_025090418.1
NW_014333795.1	Gnomon	exon	118298	118381	.	+	.	ID=exon-XR_001539159.2-2;Dbxref=GeneID:107273141%2CGenbank:XR_001539159.2;Parent=rna-XR_001539159.2
NW_014333795.1	Gnomon	exon	120088	120473	.	+	.	ID=exon-XR_001539159.2-3;Dbxref=GeneID:107273141%2CGenbank:XR_001539159.2;Parent=rna-XR_001539159.2
NW_014333795.1	Gnomon	exon	117099	118083	.	+	.	ID=exon-XR_001539159.2-1;Dbxref=GeneID:107273141%2CGenbank:XR_001539159.2;Parent=rna-XR_001539159.2
NW_014333795.1	Gnomon	exon	66758	67080	.	-	.	ID=exon-XM_015750958.2-1;Dbxref=GeneID:107273120%2CGenbank:XM_015750958.2;Parent=rna-XM_015750958.2
NW_014333795.1	Gnomon	exon	63712	63837	.	-	.	ID=exon-XM_015750958.2-8;Dbxref=GeneID:107273120%2CGenbank:XM_015750958.2;Parent=rna-XM_015750958.2
NW_014333795.1	Gnomon	exon	63570	63629	.	-	.	ID=exon-XM_015750958.2-9;Dbxref=GeneID:107273120%2CGenbank:XM_015750958.2;Parent=rna-XM_015750958.2
NW_014333795.1	Gnomon	exon	64172	64458	.	-	.	ID=exon-XM_015750958.2-6;Dbxref=GeneID:107273120%2CGenbank:XM_015750958.2;Parent=rna-XM_015750958.2
NW_014333795.1	Gnomon	exon	63915	64105	.	-	.	ID=exon-XM_015750958.2-7;Dbxref=GeneID:107273120%2CGenbank:XM_015750958.2;Parent=rna-XM_015750958.2
NW_014333795.1	Gnomon	exon	64998	65370	.	-	.	ID=exon-XM_015750958.2-4;Dbxref=GeneID:107273120%2CGenbank:XM_015750958.2;Parent=rna-XM_015750958.2
NW_014333795.1	Gnomon	exon	64563	64918	.	-	.	ID=exon-XM_015750958.2-5;Dbxref=GeneID:107273120%2CGenbank:XM_015750958.2;Parent=rna-XM_015750958.2
NW_014333795.1	Gnomon	exon	66279	66301	.	-	.	ID=exon-XM_015750958.2-2;Dbxref=GeneID:107273120%2CGenbank:XM_015750958.2;Parent=rna-XM_015750958.2
NW_014333795.1	Gnomon	exon	65955	66037	.	-	.	ID=exon-XM_015750958.2-3;Dbxref=GeneID:107273120%2CGenbank:XM_015750958.2;Parent=rna-XM_015750958.2
NW_014333795.1	Gnomon	exon	3787	4082	.	-	.	ID=exon-XR_003061456.1-7;Dbxref=GeneID:107273139%2CGenbank:XR_003061456.1;Parent=rna-XR_003061456.1
NW_014333795.1	Gnomon	exon	1466	3636	.	-	.	ID=exon-XR_003061456.1-8;Dbxref=GeneID:107273139%2CGenbank:XR_003061456.1;Parent=rna-XR_003061456.1
NW_014333795.1	Gnomon	exon	144	201	.	-	.	ID=exon-XR_003061456.1-9;Dbxref=GeneID:107273139%2CGenbank:XR_003061456.1;Parent=rna-XR_003061456.1
NW_014333795.1	Gnomon	exon	7518	7822	.	-	.	ID=exon-XR_003061456.1-3;Dbxref=GeneID:107273139%2CGenbank:XR_003061456.1;Parent=rna-XR_003061456.1
NW_014333795.1	Gnomon	exon	6712	6887	.	-	.	ID=exon-XR_003061456.1-4;Dbxref=GeneID:107273139%2CGenbank:XR_003061456.1;Parent=rna-XR_003061456.1
NW_014333795.1	Gnomon	exon	6405	6625	.	-	.	ID=exon-XR_003061456.1-5;Dbxref=GeneID:107273139%2CGenbank:XR_003061456.1;Parent=rna-XR_003061456.1
NW_014333795.1	Gnomon	exon	4209	4321	.	-	.	ID=exon-XR_003061456.1-6;Dbxref=GeneID:107273139%2CGenbank:XR_003061456.1;Parent=rna-XR_003061456.1
NW_014333795.1	Gnomon	exon	8928	9350	.	-	.	ID=exon-XR_003061456.1-1;Dbxref=GeneID:107273139%2CGenbank:XR_003061456.1;Parent=rna-XR_003061456.1
NW_014333795.1	Gnomon	exon	7921	8077	.	-	.	ID=exon-XR_003061456.1-2;Dbxref=GeneID:107273139%2CGenbank:XR_003061456.1;Parent=rna-XR_003061456.1
NW_014333795.1	Gnomon	CDS	45082	45328	.	+	0	Name=XP_024946173.1;ID=cds-XP_024946173.1;Dbxref=GeneID:107273122%2CGenbank:XP_024946173.1;Parent=rna-XM_025090405.1
NW_014333795.1	Gnomon	CDS	45427	45563	.	+	0	Name=XP_024946173.1;ID=cds-XP_024946173.1;Dbxref=GeneID:107273122%2CGenbank:XP_024946173.1;Parent=rna-XM_025090405.1
NW_014333795.1	Gnomon	CDS	45666	45768	.	+	0	Name=XP_024946173.1;ID=cds-XP_024946173.1;Dbxref=GeneID:107273122%2CGenbank:XP_024946173.1;Parent=rna-XM_025090405.1
NW_014333795.1	Gnomon	CDS	45826	46074	.	+	0	Name=XP_024946173.1;ID=cds-XP_024946173.1;Dbxref=GeneID:107273122%2CGenbank:XP_024946173.1;Parent=rna-XM_025090405.1
NW_014333795.1	Gnomon	CDS	46335	46990	.	+	0	Name=XP_024946173.1;ID=cds-XP_024946173.1;Dbxref=GeneID:107273122%2CGenbank:XP_024946173.1;Parent=rna-XM_025090405.1
NW_014333795.1	Gnomon	CDS	47080	47202	.	+	0	Name=XP_024946173.1;ID=cds-XP_024946173.1;Dbxref=GeneID:107273122%2CGenbank:XP_024946173.1;Parent=rna-XM_025090405.1
NW_014333795.1	Gnomon	CDS	47279	47458	.	+	0	Name=XP_024946173.1;ID=cds-XP_024946173.1;Dbxref=GeneID:107273122%2CGenbank:XP_024946173.1;Parent=rna-XM_025090405.1
NW_014333795.1	Gnomon	CDS	47535	47730	.	+	0	Name=XP_024946173.1;ID=cds-XP_024946173.1;Dbxref=GeneID:107273122%2CGenbank:XP_024946173.1;Parent=rna-XM_025090405.1
NW_014333795.1	Gnomon	CDS	47825	47940	.	+	0	Name=XP_024946173.1;ID=cds-XP_024946173.1;Dbxref=GeneID:107273122%2CGenbank:XP_024946173.1;Parent=rna-XM_025090405.1
NW_014333795.1	Gnomon	CDS	48022	48432	.	+	0	Name=XP_024946173.1;ID=cds-XP_024946173.1;Dbxref=GeneID:107273122%2CGenbank:XP_024946173.1;Parent=rna-XM_025090405.1
NW_014333795.1	Gnomon	CDS	48513	48639	.	+	0	Name=XP_024946173.1;ID=cds-XP_024946173.1;Dbxref=GeneID:107273122%2CGenbank:XP_024946173.1;Parent=rna-XM_025090405.1
NW_014333795.1	Gnomon	CDS	48739	48899	.	+	0	Name=XP_024946173.1;ID=cds-XP_024946173.1;Dbxref=GeneID:107273122%2CGenbank:XP_024946173.1;Parent=rna-XM_025090405.1
NW_014333795.1	Gnomon	CDS	48972	49151	.	+	0	Name=XP_024946173.1;ID=cds-XP_024946173.1;Dbxref=GeneID:107273122%2CGenbank:XP_024946173.1;Parent=rna-XM_025090405.1
NW_014333795.1	Gnomon	CDS	49253	49454	.	+	0	Name=XP_024946173.1;ID=cds-XP_024946173.1;Dbxref=GeneID:107273122%2CGenbank:XP_024946173.1;Parent=rna-XM_025090405.1
NW_014333795.1	Gnomon	CDS	49548	49742	.	+	0	Name=XP_024946173.1;ID=cds-XP_024946173.1;Dbxref=GeneID:107273122%2CGenbank:XP_024946173.1;Parent=rna-XM_025090405.1
NW_014333795.1	Gnomon	CDS	49827	50018	.	+	0	Name=XP_024946173.1;ID=cds-XP_024946173.1;Dbxref=GeneID:107273122%2CGenbank:XP_024946173.1;Parent=rna-XM_025090405.1
NW_014333795.1	Gnomon	CDS	50102	50295	.	+	0	Name=XP_024946173.1;ID=cds-XP_024946173.1;Dbxref=GeneID:107273122%2CGenbank:XP_024946173.1;Parent=rna-XM_025090405.1
NW_014333795.1	Gnomon	CDS	50381	50521	.	+	0	Name=XP_024946173.1;ID=cds-XP_024946173.1;Dbxref=GeneID:107273122%2CGenbank:XP_024946173.1;Parent=rna-XM_025090405.1
NW_014333795.1	Gnomon	CDS	81867	81940	.	-	0	Name=XP_015606461.1;ID=cds-XP_015606461.1;Dbxref=GeneID:107273127%2CGenbank:XP_015606461.1;Parent=rna-XM_015750975.2
NW_014333795.1	Gnomon	CDS	81420	81506	.	-	0	Name=XP_015606461.1;ID=cds-XP_015606461.1;Dbxref=GeneID:107273127%2CGenbank:XP_015606461.1;Parent=rna-XM_015750975.2
NW_014333795.1	Gnomon	CDS	80871	80963	.	-	0	Name=XP_015606461.1;ID=cds-XP_015606461.1;Dbxref=GeneID:107273127%2CGenbank:XP_015606461.1;Parent=rna-XM_015750975.2
NW_014333795.1	Gnomon	CDS	80487	80811	.	-	0	Name=XP_015606461.1;ID=cds-XP_015606461.1;Dbxref=GeneID:107273127%2CGenbank:XP_015606461.1;Parent=rna-XM_015750975.2
NW_014333795.1	Gnomon	CDS	80226	80369	.	-	0	Name=XP_015606461.1;ID=cds-XP_015606461.1;Dbxref=GeneID:107273127%2CGenbank:XP_015606461.1;Parent=rna-XM_015750975.2
NW_014333795.1	Gnomon	CDS	80052	80155	.	-	0	Name=XP_015606461.1;ID=cds-XP_015606461.1;Dbxref=GeneID:107273127%2CGenbank:XP_015606461.1;Parent=rna-XM_015750975.2
NW_014333795.1	Gnomon	CDS	79750	79966	.	-	0	Name=XP_015606461.1;ID=cds-XP_015606461.1;Dbxref=GeneID:107273127%2CGenbank:XP_015606461.1;Parent=rna-XM_015750975.2
NW_014333795.1	Gnomon	CDS	79435	79669	.	-	0	Name=XP_015606461.1;ID=cds-XP_015606461.1;Dbxref=GeneID:107273127%2CGenbank:XP_015606461.1;Parent=rna-XM_015750975.2
NW_014333795.1	Gnomon	CDS	78913	79361	.	-	0	Name=XP_015606461.1;ID=cds-XP_015606461.1;Dbxref=GeneID:107273127%2CGenbank:XP_015606461.1;Parent=rna-XM_015750975.2
NW_014333795.1	Gnomon	CDS	131741	131826	.	-	0	Name=XP_015606474.1;ID=cds-XP_015606474.1;Dbxref=GeneID:107273133%2CGenbank:XP_015606474.1;Parent=rna-XM_015750988.2
NW_014333795.1	Gnomon	CDS	131240	131441	.	-	0	Name=XP_015606474.1;ID=cds-XP_015606474.1;Dbxref=GeneID:107273133%2CGenbank:XP_015606474.1;Parent=rna-XM_015750988.2
NW_014333795.1	Gnomon	CDS	130893	131105	.	-	0	Name=XP_015606474.1;ID=cds-XP_015606474.1;Dbxref=GeneID:107273133%2CGenbank:XP_015606474.1;Parent=rna-XM_015750988.2
NW_014333795.1	Gnomon	CDS	130644	130835	.	-	0	Name=XP_015606474.1;ID=cds-XP_015606474.1;Dbxref=GeneID:107273133%2CGenbank:XP_015606474.1;Parent=rna-XM_015750988.2
NW_014333795.1	Gnomon	CDS	130294	130565	.	-	0	Name=XP_015606474.1;ID=cds-XP_015606474.1;Dbxref=GeneID:107273133%2CGenbank:XP_015606474.1;Parent=rna-XM_015750988.2
NW_014333795.1	Gnomon	CDS	130034	130213	.	-	0	Name=XP_015606474.1;ID=cds-XP_015606474.1;Dbxref=GeneID:107273133%2CGenbank:XP_015606474.1;Parent=rna-XM_015750988.2
NW_014333795.1	Gnomon	CDS	129768	129963	.	-	0	Name=XP_015606474.1;ID=cds-XP_015606474.1;Dbxref=GeneID:107273133%2CGenbank:XP_015606474.1;Parent=rna-XM_015750988.2
NW_014333795.1	Gnomon	exon	81867	82222	.	-	.	ID=exon-XM_015750976.2-1;Dbxref=GeneID:107273127%2CGenbank:XM_015750976.2;Parent=rna-XM_015750976.2
NW_014333795.1	Gnomon	exon	80052	80155	.	-	.	ID=exon-XM_015750976.2-5;Dbxref=GeneID:107273127%2CGenbank:XM_015750976.2;Parent=rna-XM_015750976.2
NW_014333795.1	Gnomon	exon	80226	80369	.	-	.	ID=exon-XM_015750976.2-4;Dbxref=GeneID:107273127%2CGenbank:XM_015750976.2;Parent=rna-XM_015750976.2
NW_014333795.1	Gnomon	exon	80487	80811	.	-	.	ID=exon-XM_015750976.2-3;Dbxref=GeneID:107273127%2CGenbank:XM_015750976.2;Parent=rna-XM_015750976.2
NW_014333795.1	Gnomon	exon	80871	80963	.	-	.	ID=exon-XM_015750976.2-2;Dbxref=GeneID:107273127%2CGenbank:XM_015750976.2;Parent=rna-XM_015750976.2
NW_014333795.1	Gnomon	exon	78658	79361	.	-	.	ID=exon-XM_015750976.2-8;Dbxref=GeneID:107273127%2CGenbank:XM_015750976.2;Parent=rna-XM_015750976.2
NW_014333795.1	Gnomon	exon	79435	79669	.	-	.	ID=exon-XM_015750976.2-7;Dbxref=GeneID:107273127%2CGenbank:XM_015750976.2;Parent=rna-XM_015750976.2
NW_014333795.1	Gnomon	exon	79750	79966	.	-	.	ID=exon-XM_015750976.2-6;Dbxref=GeneID:107273127%2CGenbank:XM_015750976.2;Parent=rna-XM_015750976.2
NW_014333795.1	Gnomon	CDS	101745	101799	.	-	0	Name=XP_015606487.1;ID=cds-XP_015606487.1;Dbxref=GeneID:107273135%2CGenbank:XP_015606487.1;Parent=rna-XM_015751001.2
NW_014333795.1	Gnomon	CDS	101538	101677	.	-	0	Name=XP_015606487.1;ID=cds-XP_015606487.1;Dbxref=GeneID:107273135%2CGenbank:XP_015606487.1;Parent=rna-XM_015751001.2
NW_014333795.1	Gnomon	CDS	100229	100454	.	-	0	Name=XP_015606487.1;ID=cds-XP_015606487.1;Dbxref=GeneID:107273135%2CGenbank:XP_015606487.1;Parent=rna-XM_015751001.2
NW_014333795.1	Gnomon	CDS	99863	99948	.	-	0	Name=XP_015606487.1;ID=cds-XP_015606487.1;Dbxref=GeneID:107273135%2CGenbank:XP_015606487.1;Parent=rna-XM_015751001.2
NW_014333795.1	Gnomon	CDS	99612	99794	.	-	0	Name=XP_015606487.1;ID=cds-XP_015606487.1;Dbxref=GeneID:107273135%2CGenbank:XP_015606487.1;Parent=rna-XM_015751001.2
NW_014333795.1	Gnomon	lnc_RNA	144	9353	.	-	.	Name=XR_003061463.1;ID=rna-XR_003061463.1;Dbxref=GeneID:107273139%2CGenbank:XR_003061463.1;Parent=gene-LOC107273139
NW_014333795.1	Gnomon	exon	26826	26966	.	-	.	ID=exon-XM_015750972.2-14;Dbxref=GeneID:107273125%2CGenbank:XM_015750972.2;Parent=rna-XM_015750972.2
NW_014333795.1	Gnomon	exon	27059	27229	.	-	.	ID=exon-XM_015750972.2-13;Dbxref=GeneID:107273125%2CGenbank:XM_015750972.2;Parent=rna-XM_015750972.2
NW_014333795.1	Gnomon	exon	26362	26464	.	-	.	ID=exon-XM_015750972.2-16;Dbxref=GeneID:107273125%2CGenbank:XM_015750972.2;Parent=rna-XM_015750972.2
NW_014333795.1	Gnomon	exon	26539	26733	.	-	.	ID=exon-XM_015750972.2-15;Dbxref=GeneID:107273125%2CGenbank:XM_015750972.2;Parent=rna-XM_015750972.2
NW_014333795.1	Gnomon	exon	27708	27798	.	-	.	ID=exon-XM_015750972.2-10;Dbxref=GeneID:107273125%2CGenbank:XM_015750972.2;Parent=rna-XM_015750972.2
NW_014333795.1	Gnomon	exon	27305	27423	.	-	.	ID=exon-XM_015750972.2-12;Dbxref=GeneID:107273125%2CGenbank:XM_015750972.2;Parent=rna-XM_015750972.2
NW_014333795.1	Gnomon	exon	27509	27584	.	-	.	ID=exon-XM_015750972.2-11;Dbxref=GeneID:107273125%2CGenbank:XM_015750972.2;Parent=rna-XM_015750972.2
NW_014333795.1	Gnomon	exon	22588	24499	.	-	.	ID=exon-XM_015750972.2-18;Dbxref=GeneID:107273125%2CGenbank:XM_015750972.2;Parent=rna-XM_015750972.2
NW_014333795.1	Gnomon	exon	25535	25625	.	-	.	ID=exon-XM_015750972.2-17;Dbxref=GeneID:107273125%2CGenbank:XM_015750972.2;Parent=rna-XM_015750972.2
NW_014333795.1	Gnomon	lnc_RNA	144	9354	.	-	.	Name=XR_003061462.1;ID=rna-XR_003061462.1;Dbxref=GeneID:107273139%2CGenbank:XR_003061462.1;Parent=gene-LOC107273139
NW_014333795.1	Gnomon	exon	131741	131847	.	-	.	ID=exon-XM_025090415.1-3;Dbxref=GeneID:107273133%2CGenbank:XM_025090415.1;Parent=rna-XM_025090415.1
NW_014333795.1	Gnomon	exon	131240	131441	.	-	.	ID=exon-XM_025090415.1-4;Dbxref=GeneID:107273133%2CGenbank:XM_025090415.1;Parent=rna-XM_025090415.1
NW_014333795.1	Gnomon	exon	132781	133040	.	-	.	ID=exon-XM_025090415.1-1;Dbxref=GeneID:107273133%2CGenbank:XM_025090415.1;Parent=rna-XM_025090415.1
NW_014333795.1	Gnomon	exon	132558	132631	.	-	.	ID=exon-XM_025090415.1-2;Dbxref=GeneID:107273133%2CGenbank:XM_025090415.1;Parent=rna-XM_025090415.1
NW_014333795.1	Gnomon	exon	130294	130565	.	-	.	ID=exon-XM_025090415.1-7;Dbxref=GeneID:107273133%2CGenbank:XM_025090415.1;Parent=rna-XM_025090415.1
NW_014333795.1	Gnomon	exon	130034	130213	.	-	.	ID=exon-XM_025090415.1-8;Dbxref=GeneID:107273133%2CGenbank:XM_025090415.1;Parent=rna-XM_025090415.1
NW_014333795.1	Gnomon	exon	130893	131105	.	-	.	ID=exon-XM_025090415.1-5;Dbxref=GeneID:107273133%2CGenbank:XM_025090415.1;Parent=rna-XM_025090415.1
NW_014333795.1	Gnomon	exon	130644	130835	.	-	.	ID=exon-XM_025090415.1-6;Dbxref=GeneID:107273133%2CGenbank:XM_025090415.1;Parent=rna-XM_025090415.1
NW_014333795.1	Gnomon	exon	129006	129963	.	-	.	ID=exon-XM_025090415.1-9;Dbxref=GeneID:107273133%2CGenbank:XM_025090415.1;Parent=rna-XM_025090415.1
NW_014333795.1	Gnomon	exon	3787	4082	.	-	.	ID=exon-XR_003061468.1-7;Dbxref=GeneID:107273139%2CGenbank:XR_003061468.1;Parent=rna-XR_003061468.1
NW_014333795.1	Gnomon	exon	4209	4321	.	-	.	ID=exon-XR_003061468.1-6;Dbxref=GeneID:107273139%2CGenbank:XR_003061468.1;Parent=rna-XR_003061468.1
NW_014333795.1	Gnomon	exon	3404	3440	.	-	.	ID=exon-XR_003061468.1-9;Dbxref=GeneID:107273139%2CGenbank:XR_003061468.1;Parent=rna-XR_003061468.1
NW_014333795.1	Gnomon	exon	3548	3636	.	-	.	ID=exon-XR_003061468.1-8;Dbxref=GeneID:107273139%2CGenbank:XR_003061468.1;Parent=rna-XR_003061468.1
NW_014333795.1	Gnomon	exon	7518	7822	.	-	.	ID=exon-XR_003061468.1-3;Dbxref=GeneID:107273139%2CGenbank:XR_003061468.1;Parent=rna-XR_003061468.1
NW_014333795.1	Gnomon	exon	7921	8077	.	-	.	ID=exon-XR_003061468.1-2;Dbxref=GeneID:107273139%2CGenbank:XR_003061468.1;Parent=rna-XR_003061468.1
NW_014333795.1	Gnomon	exon	6405	6625	.	-	.	ID=exon-XR_003061468.1-5;Dbxref=GeneID:107273139%2CGenbank:XR_003061468.1;Parent=rna-XR_003061468.1
NW_014333795.1	Gnomon	exon	6712	6887	.	-	.	ID=exon-XR_003061468.1-4;Dbxref=GeneID:107273139%2CGenbank:XR_003061468.1;Parent=rna-XR_003061468.1
NW_014333795.1	Gnomon	exon	8928	9342	.	-	.	ID=exon-XR_003061468.1-1;Dbxref=GeneID:107273139%2CGenbank:XR_003061468.1;Parent=rna-XR_003061468.1
NW_014333795.1	Gnomon	exon	74615	75951	.	+	.	ID=exon-XM_025090409.1-4;Dbxref=GeneID:107273117%2CGenbank:XM_025090409.1;Parent=rna-XM_025090409.1
NW_014333795.1	Gnomon	exon	73433	74092	.	+	.	ID=exon-XM_025090409.1-2;Dbxref=GeneID:107273117%2CGenbank:XM_025090409.1;Parent=rna-XM_025090409.1
NW_014333795.1	Gnomon	exon	74178	74546	.	+	.	ID=exon-XM_025090409.1-3;Dbxref=GeneID:107273117%2CGenbank:XM_025090409.1;Parent=rna-XM_025090409.1
NW_014333795.1	Gnomon	exon	71574	71705	.	+	.	ID=exon-XM_025090409.1-1;Dbxref=GeneID:107273117%2CGenbank:XM_025090409.1;Parent=rna-XM_025090409.1
NW_014333795.1	Gnomon	exon	92266	92380	.	-	.	ID=exon-XM_015750982.2-3;Dbxref=GeneID:107273130%2CGenbank:XM_015750982.2;Parent=rna-XM_015750982.2
NW_014333795.1	Gnomon	exon	91502	91893	.	-	.	ID=exon-XM_015750982.2-4;Dbxref=GeneID:107273130%2CGenbank:XM_015750982.2;Parent=rna-XM_015750982.2
NW_014333795.1	Gnomon	exon	91114	91426	.	-	.	ID=exon-XM_015750982.2-5;Dbxref=GeneID:107273130%2CGenbank:XM_015750982.2;Parent=rna-XM_015750982.2
NW_014333795.1	Gnomon	exon	90945	91045	.	-	.	ID=exon-XM_015750982.2-6;Dbxref=GeneID:107273130%2CGenbank:XM_015750982.2;Parent=rna-XM_015750982.2
NW_014333795.1	Gnomon	exon	90741	90902	.	-	.	ID=exon-XM_015750982.2-7;Dbxref=GeneID:107273130%2CGenbank:XM_015750982.2;Parent=rna-XM_015750982.2
NW_014333795.1	Gnomon	exon	90537	90668	.	-	.	ID=exon-XM_015750982.2-8;Dbxref=GeneID:107273130%2CGenbank:XM_015750982.2;Parent=rna-XM_015750982.2
NW_014333795.1	Gnomon	exon	89669	90414	.	-	.	ID=exon-XM_015750982.2-9;Dbxref=GeneID:107273130%2CGenbank:XM_015750982.2;Parent=rna-XM_015750982.2
NW_014333795.1	Gnomon	CDS	45082	45328	.	+	0	Name=XP_024946172.1;ID=cds-XP_024946172.1;Dbxref=GeneID:107273122%2CGenbank:XP_024946172.1;Parent=rna-XM_025090404.1
NW_014333795.1	Gnomon	CDS	45427	45563	.	+	0	Name=XP_024946172.1;ID=cds-XP_024946172.1;Dbxref=GeneID:107273122%2CGenbank:XP_024946172.1;Parent=rna-XM_025090404.1
NW_014333795.1	Gnomon	CDS	45666	45768	.	+	0	Name=XP_024946172.1;ID=cds-XP_024946172.1;Dbxref=GeneID:107273122%2CGenbank:XP_024946172.1;Parent=rna-XM_025090404.1
NW_014333795.1	Gnomon	CDS	45826	46074	.	+	0	Name=XP_024946172.1;ID=cds-XP_024946172.1;Dbxref=GeneID:107273122%2CGenbank:XP_024946172.1;Parent=rna-XM_025090404.1
NW_014333795.1	Gnomon	CDS	46335	46990	.	+	0	Name=XP_024946172.1;ID=cds-XP_024946172.1;Dbxref=GeneID:107273122%2CGenbank:XP_024946172.1;Parent=rna-XM_025090404.1
NW_014333795.1	Gnomon	CDS	47080	47202	.	+	0	Name=XP_024946172.1;ID=cds-XP_024946172.1;Dbxref=GeneID:107273122%2CGenbank:XP_024946172.1;Parent=rna-XM_025090404.1
NW_014333795.1	Gnomon	CDS	47279	47458	.	+	0	Name=XP_024946172.1;ID=cds-XP_024946172.1;Dbxref=GeneID:107273122%2CGenbank:XP_024946172.1;Parent=rna-XM_025090404.1
NW_014333795.1	Gnomon	CDS	47535	47730	.	+	0	Name=XP_024946172.1;ID=cds-XP_024946172.1;Dbxref=GeneID:107273122%2CGenbank:XP_024946172.1;Parent=rna-XM_025090404.1
NW_014333795.1	Gnomon	CDS	47825	47940	.	+	0	Name=XP_024946172.1;ID=cds-XP_024946172.1;Dbxref=GeneID:107273122%2CGenbank:XP_024946172.1;Parent=rna-XM_025090404.1
NW_014333795.1	Gnomon	CDS	48022	48432	.	+	0	Name=XP_024946172.1;ID=cds-XP_024946172.1;Dbxref=GeneID:107273122%2CGenbank:XP_024946172.1;Parent=rna-XM_025090404.1
NW_014333795.1	Gnomon	CDS	48513	48639	.	+	0	Name=XP_024946172.1;ID=cds-XP_024946172.1;Dbxref=GeneID:107273122%2CGenbank:XP_024946172.1;Parent=rna-XM_025090404.1
NW_014333795.1	Gnomon	CDS	48739	48899	.	+	0	Name=XP_024946172.1;ID=cds-XP_024946172.1;Dbxref=GeneID:107273122%2CGenbank:XP_024946172.1;Parent=rna-XM_025090404.1
NW_014333795.1	Gnomon	CDS	48972	49151	.	+	0	Name=XP_024946172.1;ID=cds-XP_024946172.1;Dbxref=GeneID:107273122%2CGenbank:XP_024946172.1;Parent=rna-XM_025090404.1
NW_014333795.1	Gnomon	CDS	49253	49454	.	+	0	Name=XP_024946172.1;ID=cds-XP_024946172.1;Dbxref=GeneID:107273122%2CGenbank:XP_024946172.1;Parent=rna-XM_025090404.1
NW_014333795.1	Gnomon	CDS	49548	49742	.	+	0	Name=XP_024946172.1;ID=cds-XP_024946172.1;Dbxref=GeneID:107273122%2CGenbank:XP_024946172.1;Parent=rna-XM_025090404.1
NW_014333795.1	Gnomon	CDS	49827	50018	.	+	0	Name=XP_024946172.1;ID=cds-XP_024946172.1;Dbxref=GeneID:107273122%2CGenbank:XP_024946172.1;Parent=rna-XM_025090404.1
NW_014333795.1	Gnomon	CDS	50102	50295	.	+	0	Name=XP_024946172.1;ID=cds-XP_024946172.1;Dbxref=GeneID:107273122%2CGenbank:XP_024946172.1;Parent=rna-XM_025090404.1
NW_014333795.1	Gnomon	CDS	50381	50521	.	+	0	Name=XP_024946172.1;ID=cds-XP_024946172.1;Dbxref=GeneID:107273122%2CGenbank:XP_024946172.1;Parent=rna-XM_025090404.1
NW_014333795.1	Gnomon	exon	92795	92933	.	-	.	ID=exon-XM_015750982.2-1;Dbxref=GeneID:107273130%2CGenbank:XM_015750982.2;Parent=rna-XM_015750982.2
NW_014333795.1	Gnomon	exon	92444	92598	.	-	.	ID=exon-XM_015750982.2-2;Dbxref=GeneID:107273130%2CGenbank:XM_015750982.2;Parent=rna-XM_015750982.2
NW_014333795.1	Gnomon	CDS	81867	81940	.	-	0	Name=XP_015606462.1;ID=cds-XP_015606462.1;Dbxref=GeneID:107273127%2CGenbank:XP_015606462.1;Parent=rna-XM_015750976.2
NW_014333795.1	Gnomon	CDS	80871	80963	.	-	0	Name=XP_015606462.1;ID=cds-XP_015606462.1;Dbxref=GeneID:107273127%2CGenbank:XP_015606462.1;Parent=rna-XM_015750976.2
NW_014333795.1	Gnomon	CDS	80487	80811	.	-	0	Name=XP_015606462.1;ID=cds-XP_015606462.1;Dbxref=GeneID:107273127%2CGenbank:XP_015606462.1;Parent=rna-XM_015750976.2
NW_014333795.1	Gnomon	CDS	80226	80369	.	-	0	Name=XP_015606462.1;ID=cds-XP_015606462.1;Dbxref=GeneID:107273127%2CGenbank:XP_015606462.1;Parent=rna-XM_015750976.2
NW_014333795.1	Gnomon	CDS	80052	80155	.	-	0	Name=XP_015606462.1;ID=cds-XP_015606462.1;Dbxref=GeneID:107273127%2CGenbank:XP_015606462.1;Parent=rna-XM_015750976.2
NW_014333795.1	Gnomon	CDS	79750	79966	.	-	0	Name=XP_015606462.1;ID=cds-XP_015606462.1;Dbxref=GeneID:107273127%2CGenbank:XP_015606462.1;Parent=rna-XM_015750976.2
NW_014333795.1	Gnomon	CDS	79435	79669	.	-	0	Name=XP_015606462.1;ID=cds-XP_015606462.1;Dbxref=GeneID:107273127%2CGenbank:XP_015606462.1;Parent=rna-XM_015750976.2
NW_014333795.1	Gnomon	CDS	78913	79361	.	-	0	Name=XP_015606462.1;ID=cds-XP_015606462.1;Dbxref=GeneID:107273127%2CGenbank:XP_015606462.1;Parent=rna-XM_015750976.2
NW_014333795.1	Gnomon	exon	105746	106200	.	-	.	ID=exon-XM_015751004.2-1;Dbxref=GeneID:107273135%2CGenbank:XM_015751004.2;Parent=rna-XM_015751004.2
NW_014333795.1	Gnomon	exon	102111	102217	.	-	.	ID=exon-XM_015751004.2-2;Dbxref=GeneID:107273135%2CGenbank:XM_015751004.2;Parent=rna-XM_015751004.2
NW_014333795.1	Gnomon	exon	99364	99794	.	-	.	ID=exon-XM_015751004.2-7;Dbxref=GeneID:107273135%2CGenbank:XM_015751004.2;Parent=rna-XM_015751004.2
NW_014333795.1	Gnomon	exon	100229	100454	.	-	.	ID=exon-XM_015751004.2-5;Dbxref=GeneID:107273135%2CGenbank:XM_015751004.2;Parent=rna-XM_015751004.2
NW_014333795.1	Gnomon	exon	99863	99948	.	-	.	ID=exon-XM_015751004.2-6;Dbxref=GeneID:107273135%2CGenbank:XM_015751004.2;Parent=rna-XM_015751004.2
NW_014333795.1	Gnomon	exon	101745	101819	.	-	.	ID=exon-XM_015751004.2-3;Dbxref=GeneID:107273135%2CGenbank:XM_015751004.2;Parent=rna-XM_015751004.2
NW_014333795.1	Gnomon	exon	101538	101677	.	-	.	ID=exon-XM_015751004.2-4;Dbxref=GeneID:107273135%2CGenbank:XM_015751004.2;Parent=rna-XM_015751004.2
NW_014333795.1	Gnomon	CDS	131741	131826	.	-	0	Name=XP_015606475.1;ID=cds-XP_015606475.1;Dbxref=GeneID:107273133%2CGenbank:XP_015606475.1;Parent=rna-XM_015750989.2
NW_014333795.1	Gnomon	CDS	131240	131441	.	-	0	Name=XP_015606475.1;ID=cds-XP_015606475.1;Dbxref=GeneID:107273133%2CGenbank:XP_015606475.1;Parent=rna-XM_015750989.2
NW_014333795.1	Gnomon	CDS	130893	131105	.	-	0	Name=XP_015606475.1;ID=cds-XP_015606475.1;Dbxref=GeneID:107273133%2CGenbank:XP_015606475.1;Parent=rna-XM_015750989.2
NW_014333795.1	Gnomon	CDS	130644	130835	.	-	0	Name=XP_015606475.1;ID=cds-XP_015606475.1;Dbxref=GeneID:107273133%2CGenbank:XP_015606475.1;Parent=rna-XM_015750989.2
NW_014333795.1	Gnomon	CDS	130294	130565	.	-	0	Name=XP_015606475.1;ID=cds-XP_015606475.1;Dbxref=GeneID:107273133%2CGenbank:XP_015606475.1;Parent=rna-XM_015750989.2
NW_014333795.1	Gnomon	CDS	130034	130213	.	-	0	Name=XP_015606475.1;ID=cds-XP_015606475.1;Dbxref=GeneID:107273133%2CGenbank:XP_015606475.1;Parent=rna-XM_015750989.2
NW_014333795.1	Gnomon	CDS	129768	129963	.	-	0	Name=XP_015606475.1;ID=cds-XP_015606475.1;Dbxref=GeneID:107273133%2CGenbank:XP_015606475.1;Parent=rna-XM_015750989.2
NW_014333795.1	Gnomon	CDS	101745	101799	.	-	0	Name=XP_015606488.1;ID=cds-XP_015606488.1;Dbxref=GeneID:107273135%2CGenbank:XP_015606488.1;Parent=rna-XM_015751002.2
NW_014333795.1	Gnomon	CDS	101538	101677	.	-	0	Name=XP_015606488.1;ID=cds-XP_015606488.1;Dbxref=GeneID:107273135%2CGenbank:XP_015606488.1;Parent=rna-XM_015751002.2
NW_014333795.1	Gnomon	CDS	100229	100454	.	-	0	Name=XP_015606488.1;ID=cds-XP_015606488.1;Dbxref=GeneID:107273135%2CGenbank:XP_015606488.1;Parent=rna-XM_015751002.2
NW_014333795.1	Gnomon	CDS	99863	99948	.	-	0	Name=XP_015606488.1;ID=cds-XP_015606488.1;Dbxref=GeneID:107273135%2CGenbank:XP_015606488.1;Parent=rna-XM_015751002.2
NW_014333795.1	Gnomon	CDS	99612	99794	.	-	0	Name=XP_015606488.1;ID=cds-XP_015606488.1;Dbxref=GeneID:107273135%2CGenbank:XP_015606488.1;Parent=rna-XM_015751002.2
NW_014333795.1	Gnomon	CDS	131240	131368	.	-	0	Name=XP_024946184.1;ID=cds-XP_024946184.1;Dbxref=GeneID:107273133%2CGenbank:XP_024946184.1;Parent=rna-XM_025090416.1
NW_014333795.1	Gnomon	CDS	130893	131105	.	-	0	Name=XP_024946184.1;ID=cds-XP_024946184.1;Dbxref=GeneID:107273133%2CGenbank:XP_024946184.1;Parent=rna-XM_025090416.1
NW_014333795.1	Gnomon	CDS	130644	130835	.	-	0	Name=XP_024946184.1;ID=cds-XP_024946184.1;Dbxref=GeneID:107273133%2CGenbank:XP_024946184.1;Parent=rna-XM_025090416.1
NW_014333795.1	Gnomon	CDS	130294	130565	.	-	0	Name=XP_024946184.1;ID=cds-XP_024946184.1;Dbxref=GeneID:107273133%2CGenbank:XP_024946184.1;Parent=rna-XM_025090416.1
NW_014333795.1	Gnomon	CDS	130034	130213	.	-	0	Name=XP_024946184.1;ID=cds-XP_024946184.1;Dbxref=GeneID:107273133%2CGenbank:XP_024946184.1;Parent=rna-XM_025090416.1
NW_014333795.1	Gnomon	CDS	129768	129963	.	-	0	Name=XP_024946184.1;ID=cds-XP_024946184.1;Dbxref=GeneID:107273133%2CGenbank:XP_024946184.1;Parent=rna-XM_025090416.1
NW_014333795.1	Gnomon	exon	131741	132525	.	-	.	ID=exon-XM_015750988.2-1;Dbxref=GeneID:107273133%2CGenbank:XM_015750988.2;Parent=rna-XM_015750988.2
NW_014333795.1	Gnomon	exon	131240	131441	.	-	.	ID=exon-XM_015750988.2-2;Dbxref=GeneID:107273133%2CGenbank:XM_015750988.2;Parent=rna-XM_015750988.2
NW_014333795.1	Gnomon	exon	130893	131105	.	-	.	ID=exon-XM_015750988.2-3;Dbxref=GeneID:107273133%2CGenbank:XM_015750988.2;Parent=rna-XM_015750988.2
NW_014333795.1	Gnomon	exon	130644	130835	.	-	.	ID=exon-XM_015750988.2-4;Dbxref=GeneID:107273133%2CGenbank:XM_015750988.2;Parent=rna-XM_015750988.2
NW_014333795.1	Gnomon	exon	130294	130565	.	-	.	ID=exon-XM_015750988.2-5;Dbxref=GeneID:107273133%2CGenbank:XM_015750988.2;Parent=rna-XM_015750988.2
NW_014333795.1	Gnomon	exon	130034	130213	.	-	.	ID=exon-XM_015750988.2-6;Dbxref=GeneID:107273133%2CGenbank:XM_015750988.2;Parent=rna-XM_015750988.2
NW_014333795.1	Gnomon	exon	129006	129963	.	-	.	ID=exon-XM_015750988.2-7;Dbxref=GeneID:107273133%2CGenbank:XM_015750988.2;Parent=rna-XM_015750988.2
NW_014333795.1	Gnomon	exon	96000	96199	.	+	.	ID=exon-XM_025090413.1-10;Dbxref=GeneID:107273129%2CGenbank:XM_025090413.1;Parent=rna-XM_025090413.1
NW_014333795.1	Gnomon	exon	96286	97336	.	+	.	ID=exon-XM_025090413.1-11;Dbxref=GeneID:107273129%2CGenbank:XM_025090413.1;Parent=rna-XM_025090413.1
NW_014333795.1	Gnomon	lnc_RNA	144	9354	.	-	.	Name=XR_003061465.1;ID=rna-XR_003061465.1;Dbxref=GeneID:107273139%2CGenbank:XR_003061465.1;Parent=gene-LOC107273139
NW_014333795.1	Gnomon	CDS	52607	52726	.	+	0	Name=XP_015606463.1;ID=cds-XP_015606463.1;Dbxref=GeneID:107273128%2CGenbank:XP_015606463.1;Parent=rna-XM_015750977.2
NW_014333795.1	Gnomon	CDS	52839	52972	.	+	0	Name=XP_015606463.1;ID=cds-XP_015606463.1;Dbxref=GeneID:107273128%2CGenbank:XP_015606463.1;Parent=rna-XM_015750977.2
NW_014333795.1	Gnomon	CDS	53056	53171	.	+	0	Name=XP_015606463.1;ID=cds-XP_015606463.1;Dbxref=GeneID:107273128%2CGenbank:XP_015606463.1;Parent=rna-XM_015750977.2
NW_014333795.1	Gnomon	CDS	53265	53430	.	+	0	Name=XP_015606463.1;ID=cds-XP_015606463.1;Dbxref=GeneID:107273128%2CGenbank:XP_015606463.1;Parent=rna-XM_015750977.2
NW_014333795.1	Gnomon	CDS	53501	53705	.	+	0	Name=XP_015606463.1;ID=cds-XP_015606463.1;Dbxref=GeneID:107273128%2CGenbank:XP_015606463.1;Parent=rna-XM_015750977.2
NW_014333795.1	Gnomon	CDS	53802	53969	.	+	0	Name=XP_015606463.1;ID=cds-XP_015606463.1;Dbxref=GeneID:107273128%2CGenbank:XP_015606463.1;Parent=rna-XM_015750977.2
NW_014333795.1	Gnomon	CDS	54032	54153	.	+	0	Name=XP_015606463.1;ID=cds-XP_015606463.1;Dbxref=GeneID:107273128%2CGenbank:XP_015606463.1;Parent=rna-XM_015750977.2
NW_014333795.1	Gnomon	CDS	55341	55510	.	+	0	Name=XP_015606463.1;ID=cds-XP_015606463.1;Dbxref=GeneID:107273128%2CGenbank:XP_015606463.1;Parent=rna-XM_015750977.2
NW_014333795.1	Gnomon	CDS	55707	55881	.	+	0	Name=XP_015606463.1;ID=cds-XP_015606463.1;Dbxref=GeneID:107273128%2CGenbank:XP_015606463.1;Parent=rna-XM_015750977.2
NW_014333795.1	Gnomon	CDS	56090	56202	.	+	0	Name=XP_015606463.1;ID=cds-XP_015606463.1;Dbxref=GeneID:107273128%2CGenbank:XP_015606463.1;Parent=rna-XM_015750977.2
NW_014333795.1	Gnomon	CDS	56288	56469	.	+	0	Name=XP_015606463.1;ID=cds-XP_015606463.1;Dbxref=GeneID:107273128%2CGenbank:XP_015606463.1;Parent=rna-XM_015750977.2
NW_014333795.1	Gnomon	CDS	131741	131826	.	-	0	Name=XP_015606476.1;ID=cds-XP_015606476.1;Dbxref=GeneID:107273133%2CGenbank:XP_015606476.1;Parent=rna-XM_015750990.2
NW_014333795.1	Gnomon	CDS	131240	131441	.	-	0	Name=XP_015606476.1;ID=cds-XP_015606476.1;Dbxref=GeneID:107273133%2CGenbank:XP_015606476.1;Parent=rna-XM_015750990.2
NW_014333795.1	Gnomon	CDS	130893	131105	.	-	0	Name=XP_015606476.1;ID=cds-XP_015606476.1;Dbxref=GeneID:107273133%2CGenbank:XP_015606476.1;Parent=rna-XM_015750990.2
NW_014333795.1	Gnomon	CDS	130644	130835	.	-	0	Name=XP_015606476.1;ID=cds-XP_015606476.1;Dbxref=GeneID:107273133%2CGenbank:XP_015606476.1;Parent=rna-XM_015750990.2
NW_014333795.1	Gnomon	CDS	130294	130565	.	-	0	Name=XP_015606476.1;ID=cds-XP_015606476.1;Dbxref=GeneID:107273133%2CGenbank:XP_015606476.1;Parent=rna-XM_015750990.2
NW_014333795.1	Gnomon	CDS	130034	130213	.	-	0	Name=XP_015606476.1;ID=cds-XP_015606476.1;Dbxref=GeneID:107273133%2CGenbank:XP_015606476.1;Parent=rna-XM_015750990.2
NW_014333795.1	Gnomon	CDS	129768	129963	.	-	0	Name=XP_015606476.1;ID=cds-XP_015606476.1;Dbxref=GeneID:107273133%2CGenbank:XP_015606476.1;Parent=rna-XM_015750990.2
NW_014333795.1	Gnomon	CDS	101745	101799	.	-	0	Name=XP_015606489.1;ID=cds-XP_015606489.1;Dbxref=GeneID:107273135%2CGenbank:XP_015606489.1;Parent=rna-XM_015751003.2
NW_014333795.1	Gnomon	CDS	101538	101677	.	-	0	Name=XP_015606489.1;ID=cds-XP_015606489.1;Dbxref=GeneID:107273135%2CGenbank:XP_015606489.1;Parent=rna-XM_015751003.2
NW_014333795.1	Gnomon	CDS	100229	100454	.	-	0	Name=XP_015606489.1;ID=cds-XP_015606489.1;Dbxref=GeneID:107273135%2CGenbank:XP_015606489.1;Parent=rna-XM_015751003.2
NW_014333795.1	Gnomon	CDS	99863	99948	.	-	0	Name=XP_015606489.1;ID=cds-XP_015606489.1;Dbxref=GeneID:107273135%2CGenbank:XP_015606489.1;Parent=rna-XM_015751003.2
NW_014333795.1	Gnomon	CDS	99612	99794	.	-	0	Name=XP_015606489.1;ID=cds-XP_015606489.1;Dbxref=GeneID:107273135%2CGenbank:XP_015606489.1;Parent=rna-XM_015751003.2
NW_014333795.1	Gnomon	exon	96286	97336	.	+	.	ID=exon-XM_015750979.2-11;Dbxref=GeneID:107273129%2CGenbank:XM_015750979.2;Parent=rna-XM_015750979.2
NW_014333795.1	Gnomon	exon	96000	96199	.	+	.	ID=exon-XM_015750979.2-10;Dbxref=GeneID:107273129%2CGenbank:XM_015750979.2;Parent=rna-XM_015750979.2
NW_014333795.1	Gnomon	exon	102857	103069	.	-	.	ID=exon-XM_025090421.1-1;Dbxref=GeneID:107273135%2CGenbank:XM_025090421.1;Parent=rna-XM_025090421.1
NW_014333795.1	Gnomon	exon	99364	99782	.	-	.	ID=exon-XM_025090421.1-6;Dbxref=GeneID:107273135%2CGenbank:XM_025090421.1;Parent=rna-XM_025090421.1
NW_014333795.1	Gnomon	exon	99863	99948	.	-	.	ID=exon-XM_025090421.1-5;Dbxref=GeneID:107273135%2CGenbank:XM_025090421.1;Parent=rna-XM_025090421.1
NW_014333795.1	Gnomon	exon	100229	100454	.	-	.	ID=exon-XM_025090421.1-4;Dbxref=GeneID:107273135%2CGenbank:XM_025090421.1;Parent=rna-XM_025090421.1
NW_014333795.1	Gnomon	exon	101538	101677	.	-	.	ID=exon-XM_025090421.1-3;Dbxref=GeneID:107273135%2CGenbank:XM_025090421.1;Parent=rna-XM_025090421.1
NW_014333795.1	Gnomon	exon	101745	101819	.	-	.	ID=exon-XM_025090421.1-2;Dbxref=GeneID:107273135%2CGenbank:XM_025090421.1;Parent=rna-XM_025090421.1
NW_014333795.1	Gnomon	exon	109968	110102	.	-	.	ID=exon-XR_003061474.1-1;Dbxref=GeneID:112495163%2CGenbank:XR_003061474.1;Parent=rna-XR_003061474.1
NW_014333795.1	Gnomon	exon	109119	109905	.	-	.	ID=exon-XR_003061474.1-2;Dbxref=GeneID:112495163%2CGenbank:XR_003061474.1;Parent=rna-XR_003061474.1
NW_014333795.1	Gnomon	CDS	131741	131826	.	-	0	Name=XP_024946183.1;ID=cds-XP_024946183.1;Dbxref=GeneID:107273133%2CGenbank:XP_024946183.1;Parent=rna-XM_025090415.1
NW_014333795.1	Gnomon	CDS	131240	131441	.	-	0	Name=XP_024946183.1;ID=cds-XP_024946183.1;Dbxref=GeneID:107273133%2CGenbank:XP_024946183.1;Parent=rna-XM_025090415.1
NW_014333795.1	Gnomon	CDS	130893	131105	.	-	0	Name=XP_024946183.1;ID=cds-XP_024946183.1;Dbxref=GeneID:107273133%2CGenbank:XP_024946183.1;Parent=rna-XM_025090415.1
NW_014333795.1	Gnomon	CDS	130644	130835	.	-	0	Name=XP_024946183.1;ID=cds-XP_024946183.1;Dbxref=GeneID:107273133%2CGenbank:XP_024946183.1;Parent=rna-XM_025090415.1
NW_014333795.1	Gnomon	CDS	130294	130565	.	-	0	Name=XP_024946183.1;ID=cds-XP_024946183.1;Dbxref=GeneID:107273133%2CGenbank:XP_024946183.1;Parent=rna-XM_025090415.1
NW_014333795.1	Gnomon	CDS	130034	130213	.	-	0	Name=XP_024946183.1;ID=cds-XP_024946183.1;Dbxref=GeneID:107273133%2CGenbank:XP_024946183.1;Parent=rna-XM_025090415.1
NW_014333795.1	Gnomon	CDS	129768	129963	.	-	0	Name=XP_024946183.1;ID=cds-XP_024946183.1;Dbxref=GeneID:107273133%2CGenbank:XP_024946183.1;Parent=rna-XM_025090415.1
NW_014333795.1	Gnomon	CDS	88832	88963	.	-	0	Name=XP_015606451.1;ID=cds-XP_015606451.1;Dbxref=GeneID:107273123%2CGenbank:XP_015606451.1;Parent=rna-XM_015750965.2
NW_014333795.1	Gnomon	CDS	88441	88734	.	-	0	Name=XP_015606451.1;ID=cds-XP_015606451.1;Dbxref=GeneID:107273123%2CGenbank:XP_015606451.1;Parent=rna-XM_015750965.2
NW_014333795.1	Gnomon	CDS	87728	88156	.	-	0	Name=XP_015606451.1;ID=cds-XP_015606451.1;Dbxref=GeneID:107273123%2CGenbank:XP_015606451.1;Parent=rna-XM_015750965.2
NW_014333795.1	Gnomon	CDS	87172	87588	.	-	0	Name=XP_015606451.1;ID=cds-XP_015606451.1;Dbxref=GeneID:107273123%2CGenbank:XP_015606451.1;Parent=rna-XM_015750965.2
NW_014333795.1	Gnomon	CDS	86664	87101	.	-	0	Name=XP_015606451.1;ID=cds-XP_015606451.1;Dbxref=GeneID:107273123%2CGenbank:XP_015606451.1;Parent=rna-XM_015750965.2
NW_014333795.1	Gnomon	CDS	86277	86583	.	-	0	Name=XP_015606451.1;ID=cds-XP_015606451.1;Dbxref=GeneID:107273123%2CGenbank:XP_015606451.1;Parent=rna-XM_015750965.2
NW_014333795.1	Gnomon	CDS	86046	86209	.	-	0	Name=XP_015606451.1;ID=cds-XP_015606451.1;Dbxref=GeneID:107273123%2CGenbank:XP_015606451.1;Parent=rna-XM_015750965.2
NW_014333795.1	Gnomon	lnc_RNA	144	9343	.	-	.	Name=XR_003061464.1;ID=rna-XR_003061464.1;Dbxref=GeneID:107273139%2CGenbank:XR_003061464.1;Parent=gene-LOC107273139
NW_014333795.1	Gnomon	CDS	93070	93123	.	+	0	Name=XP_015606464.1;ID=cds-XP_015606464.1;Dbxref=GeneID:107273129%2CGenbank:XP_015606464.1;Parent=rna-XM_015750978.2
NW_014333795.1	Gnomon	CDS	93758	93918	.	+	0	Name=XP_015606464.1;ID=cds-XP_015606464.1;Dbxref=GeneID:107273129%2CGenbank:XP_015606464.1;Parent=rna-XM_015750978.2
NW_014333795.1	Gnomon	CDS	94016	94097	.	+	0	Name=XP_015606464.1;ID=cds-XP_015606464.1;Dbxref=GeneID:107273129%2CGenbank:XP_015606464.1;Parent=rna-XM_015750978.2
NW_014333795.1	Gnomon	CDS	94278	94456	.	+	0	Name=XP_015606464.1;ID=cds-XP_015606464.1;Dbxref=GeneID:107273129%2CGenbank:XP_015606464.1;Parent=rna-XM_015750978.2
NW_014333795.1	Gnomon	CDS	94578	94672	.	+	0	Name=XP_015606464.1;ID=cds-XP_015606464.1;Dbxref=GeneID:107273129%2CGenbank:XP_015606464.1;Parent=rna-XM_015750978.2
NW_014333795.1	Gnomon	CDS	94750	94800	.	+	0	Name=XP_015606464.1;ID=cds-XP_015606464.1;Dbxref=GeneID:107273129%2CGenbank:XP_015606464.1;Parent=rna-XM_015750978.2
NW_014333795.1	Gnomon	CDS	94878	95110	.	+	0	Name=XP_015606464.1;ID=cds-XP_015606464.1;Dbxref=GeneID:107273129%2CGenbank:XP_015606464.1;Parent=rna-XM_015750978.2
NW_014333795.1	Gnomon	CDS	95538	95775	.	+	0	Name=XP_015606464.1;ID=cds-XP_015606464.1;Dbxref=GeneID:107273129%2CGenbank:XP_015606464.1;Parent=rna-XM_015750978.2
NW_014333795.1	Gnomon	CDS	95835	95920	.	+	0	Name=XP_015606464.1;ID=cds-XP_015606464.1;Dbxref=GeneID:107273129%2CGenbank:XP_015606464.1;Parent=rna-XM_015750978.2
NW_014333795.1	Gnomon	CDS	96000	96199	.	+	0	Name=XP_015606464.1;ID=cds-XP_015606464.1;Dbxref=GeneID:107273129%2CGenbank:XP_015606464.1;Parent=rna-XM_015750978.2
NW_014333795.1	Gnomon	CDS	96286	96397	.	+	0	Name=XP_015606464.1;ID=cds-XP_015606464.1;Dbxref=GeneID:107273129%2CGenbank:XP_015606464.1;Parent=rna-XM_015750978.2
NW_014333795.1	Gnomon	CDS	122355	122371	.	-	0	Name=XP_015606477.1;ID=cds-XP_015606477.1;Dbxref=GeneID:107273134%2CGenbank:XP_015606477.1;Parent=rna-XM_015750991.2
NW_014333795.1	Gnomon	CDS	107940	108147	.	-	0	Name=XP_015606477.1;ID=cds-XP_015606477.1;Dbxref=GeneID:107273134%2CGenbank:XP_015606477.1;Parent=rna-XM_015750991.2
NW_014333795.1	Gnomon	CDS	107765	107866	.	-	0	Name=XP_015606477.1;ID=cds-XP_015606477.1;Dbxref=GeneID:107273134%2CGenbank:XP_015606477.1;Parent=rna-XM_015750991.2
NW_014333795.1	Gnomon	CDS	107609	107686	.	-	0	Name=XP_015606477.1;ID=cds-XP_015606477.1;Dbxref=GeneID:107273134%2CGenbank:XP_015606477.1;Parent=rna-XM_015750991.2
NW_014333795.1	Gnomon	CDS	107257	107509	.	-	0	Name=XP_015606477.1;ID=cds-XP_015606477.1;Dbxref=GeneID:107273134%2CGenbank:XP_015606477.1;Parent=rna-XM_015750991.2
NW_014333795.1	Gnomon	CDS	106852	107173	.	-	0	Name=XP_015606477.1;ID=cds-XP_015606477.1;Dbxref=GeneID:107273134%2CGenbank:XP_015606477.1;Parent=rna-XM_015750991.2
NW_014333795.1	Gnomon	CDS	106540	106759	.	-	0	Name=XP_015606477.1;ID=cds-XP_015606477.1;Dbxref=GeneID:107273134%2CGenbank:XP_015606477.1;Parent=rna-XM_015750991.2
