# Supplementary material for: Prevalent bee venom genes evolved before the aculeate stinger and eusociality
Source: BMC Biol. 2023 Oct 23;21:229. doi: 10.1186/s12915-023-01656-5 (PMC10591384; doi:10.1186/s12915-023-01656-5)
Supplement: Supplementary file 42 — Additional file 42. Gff files of all toxin gene annotations. [file 12915_2023_1656_MOESM42_ESM.zip › AdditionalFile9_ToxinGeneAnnotations/NW_012160699.1._VA.gff_modified_Koludarov_et_al_2021.gff3]

##gff-version 3
##source-version geneious 2020.2.2
##sequence-region	NW_012160699.1	1	3599289
NW_012160699.1	Koludarov_et_al_2021	gene	731944	734378	.	-	.	Name=VA a
NW_012160699.1	Koludarov_et_al_2021	gene	735836	737918	.	-	.	Name=VA b
NW_012160699.1	Koludarov_et_al_2021	gene	743241	744067	.	+	.	Name=VA c
NW_012160699.1	Gnomon	mRNA	41412	68389	.	-	.	Name=XM_012367569.1;ID=rna-XM_012367569.1;Dbxref=GeneID:105672551%2CGenbank:XM_012367569.1;Parent=gene-LOC105672551
NW_012160699.1	Gnomon	mRNA	1315533	1317096	.	-	.	Name=XM_012367329.1;ID=rna-XM_012367329.1;Dbxref=GeneID:105672412%2CGenbank:XM_012367329.1;Parent=gene-LOC105672412
NW_012160699.1	Gnomon	exon	783874	784104	.	-	.	ID=exon-XM_012367606.1-40;Dbxref=GeneID:105672572%2CGenbank:XM_012367606.1;Parent=rna-XM_012367606.1
NW_012160699.1	Gnomon	exon	785382	785786	.	-	.	ID=exon-XM_012367606.1-35;Dbxref=GeneID:105672572%2CGenbank:XM_012367606.1;Parent=rna-XM_012367606.1
NW_012160699.1	Gnomon	exon	785124	785300	.	-	.	ID=exon-XM_012367606.1-36;Dbxref=GeneID:105672572%2CGenbank:XM_012367606.1;Parent=rna-XM_012367606.1
NW_012160699.1	Gnomon	exon	789617	789712	.	-	.	ID=exon-XM_012367606.1-33;Dbxref=GeneID:105672572%2CGenbank:XM_012367606.1;Parent=rna-XM_012367606.1
NW_012160699.1	Gnomon	exon	785910	789486	.	-	.	ID=exon-XM_012367606.1-34;Dbxref=GeneID:105672572%2CGenbank:XM_012367606.1;Parent=rna-XM_012367606.1
NW_012160699.1	Gnomon	exon	784184	784525	.	-	.	ID=exon-XM_012367606.1-39;Dbxref=GeneID:105672572%2CGenbank:XM_012367606.1;Parent=rna-XM_012367606.1
NW_012160699.1	Gnomon	exon	784876	785046	.	-	.	ID=exon-XM_012367606.1-37;Dbxref=GeneID:105672572%2CGenbank:XM_012367606.1;Parent=rna-XM_012367606.1
NW_012160699.1	Gnomon	exon	784610	784803	.	-	.	ID=exon-XM_012367606.1-38;Dbxref=GeneID:105672572%2CGenbank:XM_012367606.1;Parent=rna-XM_012367606.1
NW_012160699.1	Gnomon	mRNA	1893770	1896297	.	-	.	Name=XM_012367663.1;ID=rna-XM_012367663.1;Dbxref=GeneID:105672609%2CGenbank:XM_012367663.1;Parent=gene-LOC105672609
NW_012160699.1	Gnomon	CDS	709973	710067	.	+	0	Name=XP_012223063.1;ID=cds-XP_012223063.1;Dbxref=GeneID:105672597%2CGenbank:XP_012223063.1;Parent=rna-XM_012367640.1
NW_012160699.1	Gnomon	CDS	710137	710297	.	+	0	Name=XP_012223063.1;ID=cds-XP_012223063.1;Dbxref=GeneID:105672597%2CGenbank:XP_012223063.1;Parent=rna-XM_012367640.1
NW_012160699.1	Gnomon	CDS	710658	710785	.	+	0	Name=XP_012223063.1;ID=cds-XP_012223063.1;Dbxref=GeneID:105672597%2CGenbank:XP_012223063.1;Parent=rna-XM_012367640.1
NW_012160699.1	Gnomon	CDS	710858	711089	.	+	0	Name=XP_012223063.1;ID=cds-XP_012223063.1;Dbxref=GeneID:105672597%2CGenbank:XP_012223063.1;Parent=rna-XM_012367640.1
NW_012160699.1	Gnomon	CDS	711780	711790	.	+	0	Name=XP_012223063.1;ID=cds-XP_012223063.1;Dbxref=GeneID:105672597%2CGenbank:XP_012223063.1;Parent=rna-XM_012367640.1
NW_012160699.1	Gnomon	exon	2008819	2009225	.	-	.	ID=exon-XM_012367463.1-9;Dbxref=GeneID:105672494%2CGenbank:XM_012367463.1;Parent=rna-XM_012367463.1
NW_012160699.1	Gnomon	exon	2009676	2009804	.	-	.	ID=exon-XM_012367463.1-7;Dbxref=GeneID:105672494%2CGenbank:XM_012367463.1;Parent=rna-XM_012367463.1
NW_012160699.1	Gnomon	exon	2325916	2326700	.	-	.	ID=exon-XM_012367419.1-20;Dbxref=GeneID:105672472%2CGenbank:XM_012367419.1;Parent=rna-XM_012367419.1
NW_012160699.1	Gnomon	exon	2009369	2009492	.	-	.	ID=exon-XM_012367463.1-8;Dbxref=GeneID:105672494%2CGenbank:XM_012367463.1;Parent=rna-XM_012367463.1
NW_012160699.1	Gnomon	exon	2011062	2011271	.	-	.	ID=exon-XM_012367463.1-5;Dbxref=GeneID:105672494%2CGenbank:XM_012367463.1;Parent=rna-XM_012367463.1
NW_012160699.1	Gnomon	exon	2010251	2010548	.	-	.	ID=exon-XM_012367463.1-6;Dbxref=GeneID:105672494%2CGenbank:XM_012367463.1;Parent=rna-XM_012367463.1
NW_012160699.1	Gnomon	exon	2012374	2012520	.	-	.	ID=exon-XM_012367463.1-3;Dbxref=GeneID:105672494%2CGenbank:XM_012367463.1;Parent=rna-XM_012367463.1
NW_012160699.1	Gnomon	exon	2011721	2012002	.	-	.	ID=exon-XM_012367463.1-4;Dbxref=GeneID:105672494%2CGenbank:XM_012367463.1;Parent=rna-XM_012367463.1
NW_012160699.1	Gnomon	exon	2014478	2014987	.	-	.	ID=exon-XM_012367463.1-1;Dbxref=GeneID:105672494%2CGenbank:XM_012367463.1;Parent=rna-XM_012367463.1
NW_012160699.1	Gnomon	exon	2014004	2014248	.	-	.	ID=exon-XM_012367463.1-2;Dbxref=GeneID:105672494%2CGenbank:XM_012367463.1;Parent=rna-XM_012367463.1
NW_012160699.1	Gnomon	exon	2326969	2327102	.	-	.	ID=exon-XM_012367419.1-19;Dbxref=GeneID:105672472%2CGenbank:XM_012367419.1;Parent=rna-XM_012367419.1
NW_012160699.1	Gnomon	exon	2338271	2338392	.	-	.	ID=exon-XM_012367419.1-15;Dbxref=GeneID:105672472%2CGenbank:XM_012367419.1;Parent=rna-XM_012367419.1
NW_012160699.1	Gnomon	exon	2337692	2337868	.	-	.	ID=exon-XM_012367419.1-16;Dbxref=GeneID:105672472%2CGenbank:XM_012367419.1;Parent=rna-XM_012367419.1
NW_012160699.1	Gnomon	exon	2332139	2332453	.	-	.	ID=exon-XM_012367419.1-17;Dbxref=GeneID:105672472%2CGenbank:XM_012367419.1;Parent=rna-XM_012367419.1
NW_012160699.1	Gnomon	exon	2331479	2331730	.	-	.	ID=exon-XM_012367419.1-18;Dbxref=GeneID:105672472%2CGenbank:XM_012367419.1;Parent=rna-XM_012367419.1
NW_012160699.1	Gnomon	exon	2340762	2340927	.	-	.	ID=exon-XM_012367419.1-11;Dbxref=GeneID:105672472%2CGenbank:XM_012367419.1;Parent=rna-XM_012367419.1
NW_012160699.1	Gnomon	exon	2339892	2340001	.	-	.	ID=exon-XM_012367419.1-12;Dbxref=GeneID:105672472%2CGenbank:XM_012367419.1;Parent=rna-XM_012367419.1
NW_012160699.1	Gnomon	exon	2339543	2339718	.	-	.	ID=exon-XM_012367419.1-13;Dbxref=GeneID:105672472%2CGenbank:XM_012367419.1;Parent=rna-XM_012367419.1
NW_012160699.1	Gnomon	exon	2338993	2339209	.	-	.	ID=exon-XM_012367419.1-14;Dbxref=GeneID:105672472%2CGenbank:XM_012367419.1;Parent=rna-XM_012367419.1
NW_012160699.1	Gnomon	exon	2341939	2342010	.	-	.	ID=exon-XM_012367419.1-10;Dbxref=GeneID:105672472%2CGenbank:XM_012367419.1;Parent=rna-XM_012367419.1
NW_012160699.1	Gnomon	exon	710658	710785	.	+	.	ID=exon-XM_012367638.1-3;Dbxref=GeneID:105672597%2CGenbank:XM_012367638.1;Parent=rna-XM_012367638.1
NW_012160699.1	Gnomon	exon	710858	711552	.	+	.	ID=exon-XM_012367638.1-4;Dbxref=GeneID:105672597%2CGenbank:XM_012367638.1;Parent=rna-XM_012367638.1
NW_012160699.1	Gnomon	exon	709806	710067	.	+	.	ID=exon-XM_012367638.1-1;Dbxref=GeneID:105672597%2CGenbank:XM_012367638.1;Parent=rna-XM_012367638.1
NW_012160699.1	Gnomon	exon	710140	710297	.	+	.	ID=exon-XM_012367638.1-2;Dbxref=GeneID:105672597%2CGenbank:XM_012367638.1;Parent=rna-XM_012367638.1
NW_012160699.1	Gnomon	exon	711780	712513	.	+	.	ID=exon-XM_012367638.1-5;Dbxref=GeneID:105672597%2CGenbank:XM_012367638.1;Parent=rna-XM_012367638.1
NW_012160699.1	Gnomon	exon	797056	797194	.	-	.	ID=exon-XM_012367606.1-10;Dbxref=GeneID:105672572%2CGenbank:XM_012367606.1;Parent=rna-XM_012367606.1
NW_012160699.1	Gnomon	exon	790477	790740	.	-	.	ID=exon-XM_012367606.1-31;Dbxref=GeneID:105672572%2CGenbank:XM_012367606.1;Parent=rna-XM_012367606.1
NW_012160699.1	Gnomon	exon	789786	790415	.	-	.	ID=exon-XM_012367606.1-32;Dbxref=GeneID:105672572%2CGenbank:XM_012367606.1;Parent=rna-XM_012367606.1
NW_012160699.1	Gnomon	lnc_RNA	2116214	2125278	.	-	.	Name=XR_001100827.1;ID=rna-XR_001100827.1;Dbxref=GeneID:105672489%2CGenbank:XR_001100827.1;Parent=gene-LOC105672489
NW_012160699.1	Gnomon	exon	790833	790952	.	-	.	ID=exon-XM_012367606.1-30;Dbxref=GeneID:105672572%2CGenbank:XM_012367606.1;Parent=rna-XM_012367606.1
NW_012160699.1	Gnomon	mRNA	2325916	2387969	.	-	.	Name=XM_012367422.1;ID=rna-XM_012367422.1;Dbxref=GeneID:105672472%2CGenbank:XM_012367422.1;Parent=gene-LOC105672472
NW_012160699.1	Gnomon	exon	792441	792732	.	-	.	ID=exon-XM_012367606.1-24;Dbxref=GeneID:105672572%2CGenbank:XM_012367606.1;Parent=rna-XM_012367606.1
NW_012160699.1	Gnomon	exon	792301	792335	.	-	.	ID=exon-XM_012367606.1-25;Dbxref=GeneID:105672572%2CGenbank:XM_012367606.1;Parent=rna-XM_012367606.1
NW_012160699.1	Gnomon	exon	793131	793332	.	-	.	ID=exon-XM_012367606.1-22;Dbxref=GeneID:105672572%2CGenbank:XM_012367606.1;Parent=rna-XM_012367606.1
NW_012160699.1	Gnomon	exon	792822	792999	.	-	.	ID=exon-XM_012367606.1-23;Dbxref=GeneID:105672572%2CGenbank:XM_012367606.1;Parent=rna-XM_012367606.1
NW_012160699.1	Gnomon	exon	791231	791582	.	-	.	ID=exon-XM_012367606.1-28;Dbxref=GeneID:105672572%2CGenbank:XM_012367606.1;Parent=rna-XM_012367606.1
NW_012160699.1	Gnomon	exon	791031	791150	.	-	.	ID=exon-XM_012367606.1-29;Dbxref=GeneID:105672572%2CGenbank:XM_012367606.1;Parent=rna-XM_012367606.1
NW_012160699.1	Gnomon	exon	791872	792075	.	-	.	ID=exon-XM_012367606.1-26;Dbxref=GeneID:105672572%2CGenbank:XM_012367606.1;Parent=rna-XM_012367606.1
NW_012160699.1	Gnomon	exon	791650	791765	.	-	.	ID=exon-XM_012367606.1-27;Dbxref=GeneID:105672572%2CGenbank:XM_012367606.1;Parent=rna-XM_012367606.1
NW_012160699.1	Gnomon	exon	793717	793934	.	-	.	ID=exon-XM_012367606.1-20;Dbxref=GeneID:105672572%2CGenbank:XM_012367606.1;Parent=rna-XM_012367606.1
NW_012160699.1	Gnomon	exon	793410	793629	.	-	.	ID=exon-XM_012367606.1-21;Dbxref=GeneID:105672572%2CGenbank:XM_012367606.1;Parent=rna-XM_012367606.1
NW_012160699.1	Gnomon	exon	794013	794180	.	-	.	ID=exon-XM_012367606.1-19;Dbxref=GeneID:105672572%2CGenbank:XM_012367606.1;Parent=rna-XM_012367606.1
NW_012160699.1	Gnomon	exon	796394	796566	.	-	.	ID=exon-XM_012367606.1-13;Dbxref=GeneID:105672572%2CGenbank:XM_012367606.1;Parent=rna-XM_012367606.1
NW_012160699.1	Gnomon	exon	796149	796325	.	-	.	ID=exon-XM_012367606.1-14;Dbxref=GeneID:105672572%2CGenbank:XM_012367606.1;Parent=rna-XM_012367606.1
NW_012160699.1	Gnomon	exon	796869	796986	.	-	.	ID=exon-XM_012367606.1-11;Dbxref=GeneID:105672572%2CGenbank:XM_012367606.1;Parent=rna-XM_012367606.1
NW_012160699.1	Gnomon	exon	796652	796794	.	-	.	ID=exon-XM_012367606.1-12;Dbxref=GeneID:105672572%2CGenbank:XM_012367606.1;Parent=rna-XM_012367606.1
NW_012160699.1	Gnomon	exon	795066	795450	.	-	.	ID=exon-XM_012367606.1-17;Dbxref=GeneID:105672572%2CGenbank:XM_012367606.1;Parent=rna-XM_012367606.1
NW_012160699.1	Gnomon	exon	794341	794476	.	-	.	ID=exon-XM_012367606.1-18;Dbxref=GeneID:105672572%2CGenbank:XM_012367606.1;Parent=rna-XM_012367606.1
NW_012160699.1	Gnomon	exon	795790	796078	.	-	.	ID=exon-XM_012367606.1-15;Dbxref=GeneID:105672572%2CGenbank:XM_012367606.1;Parent=rna-XM_012367606.1
NW_012160699.1	Gnomon	exon	795521	795683	.	-	.	ID=exon-XM_012367606.1-16;Dbxref=GeneID:105672572%2CGenbank:XM_012367606.1;Parent=rna-XM_012367606.1
NW_012160699.1	Gnomon	CDS	2694235	2694626	.	+	0	Name=XP_012222965.1;ID=cds-XP_012222965.1;Dbxref=GeneID:105672533%2CGenbank:XP_012222965.1;Parent=rna-XM_012367542.1
NW_012160699.1	Gnomon	CDS	2710215	2710562	.	+	0	Name=XP_012222965.1;ID=cds-XP_012222965.1;Dbxref=GeneID:105672533%2CGenbank:XP_012222965.1;Parent=rna-XM_012367542.1
NW_012160699.1	Gnomon	CDS	2712383	2712564	.	+	0	Name=XP_012222965.1;ID=cds-XP_012222965.1;Dbxref=GeneID:105672533%2CGenbank:XP_012222965.1;Parent=rna-XM_012367542.1
NW_012160699.1	Gnomon	CDS	2713249	2713643	.	+	0	Name=XP_012222965.1;ID=cds-XP_012222965.1;Dbxref=GeneID:105672533%2CGenbank:XP_012222965.1;Parent=rna-XM_012367542.1
NW_012160699.1	Gnomon	CDS	2713858	2714456	.	+	0	Name=XP_012222965.1;ID=cds-XP_012222965.1;Dbxref=GeneID:105672533%2CGenbank:XP_012222965.1;Parent=rna-XM_012367542.1
NW_012160699.1	Gnomon	CDS	2714686	2715187	.	+	0	Name=XP_012222965.1;ID=cds-XP_012222965.1;Dbxref=GeneID:105672533%2CGenbank:XP_012222965.1;Parent=rna-XM_012367542.1
NW_012160699.1	Gnomon	CDS	2715415	2715826	.	+	0	Name=XP_012222965.1;ID=cds-XP_012222965.1;Dbxref=GeneID:105672533%2CGenbank:XP_012222965.1;Parent=rna-XM_012367542.1
NW_012160699.1	Gnomon	CDS	2715912	2716055	.	+	0	Name=XP_012222965.1;ID=cds-XP_012222965.1;Dbxref=GeneID:105672533%2CGenbank:XP_012222965.1;Parent=rna-XM_012367542.1
NW_012160699.1	Gnomon	CDS	2716149	2716298	.	+	0	Name=XP_012222965.1;ID=cds-XP_012222965.1;Dbxref=GeneID:105672533%2CGenbank:XP_012222965.1;Parent=rna-XM_012367542.1
NW_012160699.1	Gnomon	CDS	2716405	2716792	.	+	0	Name=XP_012222965.1;ID=cds-XP_012222965.1;Dbxref=GeneID:105672533%2CGenbank:XP_012222965.1;Parent=rna-XM_012367542.1
NW_012160699.1	Gnomon	CDS	2717024	2717240	.	+	0	Name=XP_012222965.1;ID=cds-XP_012222965.1;Dbxref=GeneID:105672533%2CGenbank:XP_012222965.1;Parent=rna-XM_012367542.1
NW_012160699.1	Gnomon	CDS	2717474	2717719	.	+	0	Name=XP_012222965.1;ID=cds-XP_012222965.1;Dbxref=GeneID:105672533%2CGenbank:XP_012222965.1;Parent=rna-XM_012367542.1
NW_012160699.1	Gnomon	mRNA	41412	68473	.	-	.	Name=XM_012367568.1;ID=rna-XM_012367568.1;Dbxref=GeneID:105672551%2CGenbank:XM_012367568.1;Parent=gene-LOC105672551
NW_012160699.1	Gnomon	exon	2849306	2849610	.	-	.	ID=exon-XM_012367339.1-3;Dbxref=GeneID:105672424%2CGenbank:XM_012367339.1;Parent=rna-XM_012367339.1
NW_012160699.1	Gnomon	exon	2847717	2848873	.	-	.	ID=exon-XM_012367339.1-4;Dbxref=GeneID:105672424%2CGenbank:XM_012367339.1;Parent=rna-XM_012367339.1
NW_012160699.1	Gnomon	exon	2851768	2851776	.	-	.	ID=exon-XM_012367339.1-1;Dbxref=GeneID:105672424%2CGenbank:XM_012367339.1;Parent=rna-XM_012367339.1
NW_012160699.1	Gnomon	exon	2850211	2850403	.	-	.	ID=exon-XM_012367339.1-2;Dbxref=GeneID:105672424%2CGenbank:XM_012367339.1;Parent=rna-XM_012367339.1
NW_012160699.1	Gnomon	mRNA	743241	744067	.	+	.	Name=XM_012367328.1;ID=rna-XM_012367328.1;Dbxref=GeneID:105672411%2CGenbank:XM_012367328.1;Parent=gene-LOC105672411
NW_012160699.1	Gnomon	mRNA	1894140	1896297	.	-	.	Name=XM_012367664.1;ID=rna-XM_012367664.1;Dbxref=GeneID:105672609%2CGenbank:XM_012367664.1;Parent=gene-LOC105672609
NW_012160699.1	Gnomon	exon	1744657	1744830	.	+	.	ID=exon-XM_012367415.1-2;Dbxref=GeneID:105672470%2CGenbank:XM_012367415.1;Parent=rna-XM_012367415.1
NW_012160699.1	Gnomon	exon	1745094	1745343	.	+	.	ID=exon-XM_012367415.1-3;Dbxref=GeneID:105672470%2CGenbank:XM_012367415.1;Parent=rna-XM_012367415.1
NW_012160699.1	Gnomon	exon	1744124	1744326	.	+	.	ID=exon-XM_012367415.1-1;Dbxref=GeneID:105672470%2CGenbank:XM_012367415.1;Parent=rna-XM_012367415.1
NW_012160699.1	Gnomon	exon	1746051	1746222	.	+	.	ID=exon-XM_012367415.1-6;Dbxref=GeneID:105672470%2CGenbank:XM_012367415.1;Parent=rna-XM_012367415.1
NW_012160699.1	Gnomon	exon	1745545	1745605	.	+	.	ID=exon-XM_012367415.1-4;Dbxref=GeneID:105672470%2CGenbank:XM_012367415.1;Parent=rna-XM_012367415.1
NW_012160699.1	Gnomon	exon	1745705	1745794	.	+	.	ID=exon-XM_012367415.1-5;Dbxref=GeneID:105672470%2CGenbank:XM_012367415.1;Parent=rna-XM_012367415.1
NW_012160699.1	Gnomon	exon	1932587	1932939	.	+	.	ID=exon-XM_012367586.1-1;Dbxref=GeneID:105672560%2CGenbank:XM_012367586.1;Parent=rna-XM_012367586.1
NW_012160699.1	Gnomon	exon	1933220	1933487	.	+	.	ID=exon-XM_012367586.1-2;Dbxref=GeneID:105672560%2CGenbank:XM_012367586.1;Parent=rna-XM_012367586.1
NW_012160699.1	Gnomon	exon	1933570	1933915	.	+	.	ID=exon-XM_012367586.1-3;Dbxref=GeneID:105672560%2CGenbank:XM_012367586.1;Parent=rna-XM_012367586.1
NW_012160699.1	Gnomon	exon	1934005	1934138	.	+	.	ID=exon-XM_012367586.1-4;Dbxref=GeneID:105672560%2CGenbank:XM_012367586.1;Parent=rna-XM_012367586.1
NW_012160699.1	Gnomon	exon	1934226	1934382	.	+	.	ID=exon-XM_012367586.1-5;Dbxref=GeneID:105672560%2CGenbank:XM_012367586.1;Parent=rna-XM_012367586.1
NW_012160699.1	Gnomon	exon	1934460	1934622	.	+	.	ID=exon-XM_012367586.1-6;Dbxref=GeneID:105672560%2CGenbank:XM_012367586.1;Parent=rna-XM_012367586.1
NW_012160699.1	Gnomon	exon	1934720	1935020	.	+	.	ID=exon-XM_012367586.1-7;Dbxref=GeneID:105672560%2CGenbank:XM_012367586.1;Parent=rna-XM_012367586.1
NW_012160699.1	Gnomon	exon	1935208	1935357	.	+	.	ID=exon-XM_012367586.1-8;Dbxref=GeneID:105672560%2CGenbank:XM_012367586.1;Parent=rna-XM_012367586.1
NW_012160699.1	Gnomon	exon	1935434	1935616	.	+	.	ID=exon-XM_012367586.1-9;Dbxref=GeneID:105672560%2CGenbank:XM_012367586.1;Parent=rna-XM_012367586.1
NW_012160699.1	Gnomon	CDS	703233	704171	.	-	0	Name=XP_012223064.1;ID=cds-XP_012223064.1;Dbxref=GeneID:105672598%2CGenbank:XP_012223064.1;Parent=rna-XM_012367641.1
NW_012160699.1	Gnomon	exon	756491	756885	.	+	.	ID=exon-XM_012367515.1-1;Dbxref=GeneID:105672522%2CGenbank:XM_012367515.1;Parent=rna-XM_012367515.1
NW_012160699.1	Gnomon	exon	767716	768087	.	+	.	ID=exon-XM_012367515.1-2;Dbxref=GeneID:105672522%2CGenbank:XM_012367515.1;Parent=rna-XM_012367515.1
NW_012160699.1	Gnomon	exon	768535	768638	.	+	.	ID=exon-XM_012367515.1-3;Dbxref=GeneID:105672522%2CGenbank:XM_012367515.1;Parent=rna-XM_012367515.1
NW_012160699.1	Gnomon	exon	768706	768903	.	+	.	ID=exon-XM_012367515.1-4;Dbxref=GeneID:105672522%2CGenbank:XM_012367515.1;Parent=rna-XM_012367515.1
NW_012160699.1	Gnomon	exon	769557	769764	.	+	.	ID=exon-XM_012367515.1-5;Dbxref=GeneID:105672522%2CGenbank:XM_012367515.1;Parent=rna-XM_012367515.1
NW_012160699.1	Gnomon	exon	769968	770210	.	+	.	ID=exon-XM_012367515.1-6;Dbxref=GeneID:105672522%2CGenbank:XM_012367515.1;Parent=rna-XM_012367515.1
NW_012160699.1	Gnomon	exon	770290	770375	.	+	.	ID=exon-XM_012367515.1-7;Dbxref=GeneID:105672522%2CGenbank:XM_012367515.1;Parent=rna-XM_012367515.1
NW_012160699.1	Gnomon	exon	770792	770918	.	+	.	ID=exon-XM_012367515.1-8;Dbxref=GeneID:105672522%2CGenbank:XM_012367515.1;Parent=rna-XM_012367515.1
NW_012160699.1	Gnomon	exon	770982	771116	.	+	.	ID=exon-XM_012367515.1-9;Dbxref=GeneID:105672522%2CGenbank:XM_012367515.1;Parent=rna-XM_012367515.1
NW_012160699.1	Gnomon	exon	2642385	2642521	.	+	.	ID=exon-XM_012367552.1-13;Dbxref=GeneID:105672541%2CGenbank:XM_012367552.1;Parent=rna-XM_012367552.1
NW_012160699.1	Gnomon	exon	2642606	2642753	.	+	.	ID=exon-XM_012367552.1-14;Dbxref=GeneID:105672541%2CGenbank:XM_012367552.1;Parent=rna-XM_012367552.1
NW_012160699.1	Gnomon	exon	2643008	2643174	.	+	.	ID=exon-XM_012367552.1-15;Dbxref=GeneID:105672541%2CGenbank:XM_012367552.1;Parent=rna-XM_012367552.1
NW_012160699.1	Gnomon	exon	2643398	2644152	.	+	.	ID=exon-XM_012367552.1-16;Dbxref=GeneID:105672541%2CGenbank:XM_012367552.1;Parent=rna-XM_012367552.1
NW_012160699.1	Gnomon	exon	2641191	2641411	.	+	.	ID=exon-XM_012367552.1-10;Dbxref=GeneID:105672541%2CGenbank:XM_012367552.1;Parent=rna-XM_012367552.1
NW_012160699.1	Gnomon	exon	2641627	2641783	.	+	.	ID=exon-XM_012367552.1-11;Dbxref=GeneID:105672541%2CGenbank:XM_012367552.1;Parent=rna-XM_012367552.1
NW_012160699.1	Gnomon	exon	2641860	2642095	.	+	.	ID=exon-XM_012367552.1-12;Dbxref=GeneID:105672541%2CGenbank:XM_012367552.1;Parent=rna-XM_012367552.1
NW_012160699.1	Gnomon	exon	1728356	1728858	.	-	.	ID=exon-XM_012367686.1-2;Dbxref=GeneID:105672622%2CGenbank:XM_012367686.1;Parent=rna-XM_012367686.1
NW_012160699.1	Gnomon	exon	1727483	1728272	.	-	.	ID=exon-XM_012367686.1-3;Dbxref=GeneID:105672622%2CGenbank:XM_012367686.1;Parent=rna-XM_012367686.1
NW_012160699.1	Gnomon	exon	1729093	1729224	.	-	.	ID=exon-XM_012367686.1-1;Dbxref=GeneID:105672622%2CGenbank:XM_012367686.1;Parent=rna-XM_012367686.1
NW_012160699.1	Gnomon	mRNA	2325916	2387969	.	-	.	Name=XM_012367421.1;ID=rna-XM_012367421.1;Dbxref=GeneID:105672472%2CGenbank:XM_012367421.1;Parent=gene-LOC105672472
NW_012160699.1	Gnomon	CDS	3749	4852	.	+	0	Name=XP_012222820.1;ID=cds-XP_012222820.1;Dbxref=GeneID:105672457%2CGenbank:XP_012222820.1;Parent=rna-XM_012367397.1
NW_012160699.1	Gnomon	mRNA	41412	166198	.	-	.	Name=XM_012367567.1;ID=rna-XM_012367567.1;Dbxref=GeneID:105672551%2CGenbank:XM_012367567.1;Parent=gene-LOC105672551
NW_012160699.1	Gnomon	lnc_RNA	2123399	2125278	.	-	.	Name=XR_001100826.1;ID=rna-XR_001100826.1;Dbxref=GeneID:105672489%2CGenbank:XR_001100826.1;Parent=gene-LOC105672489
NW_012160699.1	Gnomon	exon	1562944	1563031	.	+	.	ID=exon-XM_012367494.1-10;Dbxref=GeneID:105672510%2CGenbank:XM_012367494.1;Parent=rna-XM_012367494.1
NW_012160699.1	Gnomon	CDS	2694235	2694626	.	+	0	Name=XP_012222966.1;ID=cds-XP_012222966.1;Dbxref=GeneID:105672533%2CGenbank:XP_012222966.1;Parent=rna-XM_012367543.1
NW_012160699.1	Gnomon	CDS	2710215	2710562	.	+	0	Name=XP_012222966.1;ID=cds-XP_012222966.1;Dbxref=GeneID:105672533%2CGenbank:XP_012222966.1;Parent=rna-XM_012367543.1
NW_012160699.1	Gnomon	CDS	2712383	2712564	.	+	0	Name=XP_012222966.1;ID=cds-XP_012222966.1;Dbxref=GeneID:105672533%2CGenbank:XP_012222966.1;Parent=rna-XM_012367543.1
NW_012160699.1	Gnomon	CDS	2713249	2713643	.	+	0	Name=XP_012222966.1;ID=cds-XP_012222966.1;Dbxref=GeneID:105672533%2CGenbank:XP_012222966.1;Parent=rna-XM_012367543.1
NW_012160699.1	Gnomon	CDS	2713858	2714456	.	+	0	Name=XP_012222966.1;ID=cds-XP_012222966.1;Dbxref=GeneID:105672533%2CGenbank:XP_012222966.1;Parent=rna-XM_012367543.1
NW_012160699.1	Gnomon	CDS	2714686	2715181	.	+	0	Name=XP_012222966.1;ID=cds-XP_012222966.1;Dbxref=GeneID:105672533%2CGenbank:XP_012222966.1;Parent=rna-XM_012367543.1
NW_012160699.1	Gnomon	CDS	2715415	2715826	.	+	0	Name=XP_012222966.1;ID=cds-XP_012222966.1;Dbxref=GeneID:105672533%2CGenbank:XP_012222966.1;Parent=rna-XM_012367543.1
NW_012160699.1	Gnomon	CDS	2715912	2716055	.	+	0	Name=XP_012222966.1;ID=cds-XP_012222966.1;Dbxref=GeneID:105672533%2CGenbank:XP_012222966.1;Parent=rna-XM_012367543.1
NW_012160699.1	Gnomon	CDS	2716149	2716298	.	+	0	Name=XP_012222966.1;ID=cds-XP_012222966.1;Dbxref=GeneID:105672533%2CGenbank:XP_012222966.1;Parent=rna-XM_012367543.1
NW_012160699.1	Gnomon	CDS	2716405	2716792	.	+	0	Name=XP_012222966.1;ID=cds-XP_012222966.1;Dbxref=GeneID:105672533%2CGenbank:XP_012222966.1;Parent=rna-XM_012367543.1
NW_012160699.1	Gnomon	CDS	2717024	2717240	.	+	0	Name=XP_012222966.1;ID=cds-XP_012222966.1;Dbxref=GeneID:105672533%2CGenbank:XP_012222966.1;Parent=rna-XM_012367543.1
NW_012160699.1	Gnomon	CDS	2717474	2717719	.	+	0	Name=XP_012222966.1;ID=cds-XP_012222966.1;Dbxref=GeneID:105672533%2CGenbank:XP_012222966.1;Parent=rna-XM_012367543.1
NW_012160699.1	Gnomon	mRNA	741318	742086	.	-	.	Name=XM_012367327.1;ID=rna-XM_012367327.1;Dbxref=GeneID:105672410%2CGenbank:XM_012367327.1;Parent=gene-LOC105672410
NW_012160699.1	Gnomon	mRNA	1894578	1896297	.	-	.	Name=XM_012367665.1;ID=rna-XM_012367665.1;Dbxref=GeneID:105672609%2CGenbank:XM_012367665.1;Parent=gene-LOC105672609
NW_012160699.1	Gnomon	CDS	709973	710067	.	+	0	Name=XP_012223061.1;ID=cds-XP_012223061.1;Dbxref=GeneID:105672597%2CGenbank:XP_012223061.1;Parent=rna-XM_012367638.1
NW_012160699.1	Gnomon	CDS	710140	710297	.	+	0	Name=XP_012223061.1;ID=cds-XP_012223061.1;Dbxref=GeneID:105672597%2CGenbank:XP_012223061.1;Parent=rna-XM_012367638.1
NW_012160699.1	Gnomon	CDS	710658	710785	.	+	0	Name=XP_012223061.1;ID=cds-XP_012223061.1;Dbxref=GeneID:105672597%2CGenbank:XP_012223061.1;Parent=rna-XM_012367638.1
NW_012160699.1	Gnomon	CDS	710858	711552	.	+	0	Name=XP_012223061.1;ID=cds-XP_012223061.1;Dbxref=GeneID:105672597%2CGenbank:XP_012223061.1;Parent=rna-XM_012367638.1
NW_012160699.1	Gnomon	CDS	711780	712152	.	+	0	Name=XP_012223061.1;ID=cds-XP_012223061.1;Dbxref=GeneID:105672597%2CGenbank:XP_012223061.1;Parent=rna-XM_012367638.1
NW_012160699.1	Gnomon	CDS	2694235	2694626	.	+	0	Name=XP_012222962.1;ID=cds-XP_012222962.1;Dbxref=GeneID:105672533%2CGenbank:XP_012222962.1;Parent=rna-XM_012367539.1
NW_012160699.1	Gnomon	CDS	2710215	2710562	.	+	0	Name=XP_012222962.1;ID=cds-XP_012222962.1;Dbxref=GeneID:105672533%2CGenbank:XP_012222962.1;Parent=rna-XM_012367539.1
NW_012160699.1	Gnomon	CDS	2712383	2712564	.	+	0	Name=XP_012222962.1;ID=cds-XP_012222962.1;Dbxref=GeneID:105672533%2CGenbank:XP_012222962.1;Parent=rna-XM_012367539.1
NW_012160699.1	Gnomon	CDS	2713249	2713643	.	+	0	Name=XP_012222962.1;ID=cds-XP_012222962.1;Dbxref=GeneID:105672533%2CGenbank:XP_012222962.1;Parent=rna-XM_012367539.1
NW_012160699.1	Gnomon	CDS	2713858	2714456	.	+	0	Name=XP_012222962.1;ID=cds-XP_012222962.1;Dbxref=GeneID:105672533%2CGenbank:XP_012222962.1;Parent=rna-XM_012367539.1
NW_012160699.1	Gnomon	CDS	2714686	2715187	.	+	0	Name=XP_012222962.1;ID=cds-XP_012222962.1;Dbxref=GeneID:105672533%2CGenbank:XP_012222962.1;Parent=rna-XM_012367539.1
NW_012160699.1	Gnomon	CDS	2715415	2715826	.	+	0	Name=XP_012222962.1;ID=cds-XP_012222962.1;Dbxref=GeneID:105672533%2CGenbank:XP_012222962.1;Parent=rna-XM_012367539.1
NW_012160699.1	Gnomon	CDS	2715912	2716055	.	+	0	Name=XP_012222962.1;ID=cds-XP_012222962.1;Dbxref=GeneID:105672533%2CGenbank:XP_012222962.1;Parent=rna-XM_012367539.1
NW_012160699.1	Gnomon	CDS	2716149	2716298	.	+	0	Name=XP_012222962.1;ID=cds-XP_012222962.1;Dbxref=GeneID:105672533%2CGenbank:XP_012222962.1;Parent=rna-XM_012367539.1
NW_012160699.1	Gnomon	CDS	2716405	2716792	.	+	0	Name=XP_012222962.1;ID=cds-XP_012222962.1;Dbxref=GeneID:105672533%2CGenbank:XP_012222962.1;Parent=rna-XM_012367539.1
NW_012160699.1	Gnomon	CDS	2717003	2717240	.	+	0	Name=XP_012222962.1;ID=cds-XP_012222962.1;Dbxref=GeneID:105672533%2CGenbank:XP_012222962.1;Parent=rna-XM_012367539.1
NW_012160699.1	Gnomon	CDS	2717474	2717719	.	+	0	Name=XP_012222962.1;ID=cds-XP_012222962.1;Dbxref=GeneID:105672533%2CGenbank:XP_012222962.1;Parent=rna-XM_012367539.1
NW_012160699.1	Gnomon	exon	2236627	2236804	.	-	.	ID=exon-XM_012367429.1-12;Dbxref=GeneID:105672475%2CGenbank:XM_012367429.1;Note=The sequence of the model RefSeq transcript was modified relative to this genomic sequence to represent the inferred CDS: inserted 1 base in 1 codon;Parent=rna-XM_012367429.1
NW_012160699.1	Gnomon	exon	2235989	2236175	.	-	.	ID=exon-XM_012367429.1-13;Dbxref=GeneID:105672475%2CGenbank:XM_012367429.1;Note=The sequence of the model RefSeq transcript was modified relative to this genomic sequence to represent the inferred CDS: inserted 1 base in 1 codon;Parent=rna-XM_012367429.1
NW_012160699.1	Gnomon	exon	2237461	2237609	.	-	.	ID=exon-XM_012367429.1-10;Dbxref=GeneID:105672475%2CGenbank:XM_012367429.1;Note=The sequence of the model RefSeq transcript was modified relative to this genomic sequence to represent the inferred CDS: inserted 1 base in 1 codon;Parent=rna-XM_012367429.1
NW_012160699.1	Gnomon	exon	2236967	2237174	.	-	.	ID=exon-XM_012367429.1-11;Dbxref=GeneID:105672475%2CGenbank:XM_012367429.1;Note=The sequence of the model RefSeq transcript was modified relative to this genomic sequence to represent the inferred CDS: inserted 1 base in 1 codon;Parent=rna-XM_012367429.1
NW_012160699.1	Gnomon	exon	2232573	2234564	.	-	.	ID=exon-XM_012367429.1-16;Dbxref=GeneID:105672475%2CGenbank:XM_012367429.1;Note=The sequence of the model RefSeq transcript was modified relative to this genomic sequence to represent the inferred CDS: inserted 1 base in 1 codon;Parent=rna-XM_012367429.1
NW_012160699.1	Gnomon	exon	2235512	2235777	.	-	.	ID=exon-XM_012367429.1-14;Dbxref=GeneID:105672475%2CGenbank:XM_012367429.1;Note=The sequence of the model RefSeq transcript was modified relative to this genomic sequence to represent the inferred CDS: inserted 1 base in 1 codon;Parent=rna-XM_012367429.1
NW_012160699.1	Gnomon	exon	2235192	2235278	.	-	.	ID=exon-XM_012367429.1-15;Dbxref=GeneID:105672475%2CGenbank:XM_012367429.1;Note=The sequence of the model RefSeq transcript was modified relative to this genomic sequence to represent the inferred CDS: inserted 1 base in 1 codon;Parent=rna-XM_012367429.1
NW_012160699.1	Gnomon	exon	1768996	1769232	.	+	.	ID=exon-XM_012367714.1-1;Dbxref=GeneID:105672641%2CGenbank:XM_012367714.1;Parent=rna-XM_012367714.1
NW_012160699.1	Gnomon	exon	1774074	1774145	.	+	.	ID=exon-XM_012367714.1-8;Dbxref=GeneID:105672641%2CGenbank:XM_012367714.1;Parent=rna-XM_012367714.1
NW_012160699.1	Gnomon	exon	1774313	1774745	.	+	.	ID=exon-XM_012367714.1-9;Dbxref=GeneID:105672641%2CGenbank:XM_012367714.1;Parent=rna-XM_012367714.1
NW_012160699.1	Gnomon	exon	1773365	1773622	.	+	.	ID=exon-XM_012367714.1-6;Dbxref=GeneID:105672641%2CGenbank:XM_012367714.1;Parent=rna-XM_012367714.1
NW_012160699.1	Gnomon	exon	1773893	1773988	.	+	.	ID=exon-XM_012367714.1-7;Dbxref=GeneID:105672641%2CGenbank:XM_012367714.1;Parent=rna-XM_012367714.1
NW_012160699.1	Gnomon	exon	1772608	1772748	.	+	.	ID=exon-XM_012367714.1-4;Dbxref=GeneID:105672641%2CGenbank:XM_012367714.1;Parent=rna-XM_012367714.1
NW_012160699.1	Gnomon	exon	1773083	1773211	.	+	.	ID=exon-XM_012367714.1-5;Dbxref=GeneID:105672641%2CGenbank:XM_012367714.1;Parent=rna-XM_012367714.1
NW_012160699.1	Gnomon	exon	1770753	1771234	.	+	.	ID=exon-XM_012367714.1-2;Dbxref=GeneID:105672641%2CGenbank:XM_012367714.1;Parent=rna-XM_012367714.1
NW_012160699.1	Gnomon	exon	1771708	1771836	.	+	.	ID=exon-XM_012367714.1-3;Dbxref=GeneID:105672641%2CGenbank:XM_012367714.1;Parent=rna-XM_012367714.1
NW_012160699.1	Gnomon	exon	2144284	2144330	.	+	.	ID=exon-XM_012367443.1-30;Dbxref=GeneID:105672481%2CGenbank:XM_012367443.1;Parent=rna-XM_012367443.1
NW_012160699.1	Gnomon	exon	2144934	2147155	.	+	.	ID=exon-XM_012367443.1-31;Dbxref=GeneID:105672481%2CGenbank:XM_012367443.1;Parent=rna-XM_012367443.1
NW_012160699.1	Gnomon	exon	2144046	2144118	.	+	.	ID=exon-XM_012367443.1-29;Dbxref=GeneID:105672481%2CGenbank:XM_012367443.1;Parent=rna-XM_012367443.1
NW_012160699.1	Gnomon	exon	2134619	2134777	.	+	.	ID=exon-XM_012367443.1-20;Dbxref=GeneID:105672481%2CGenbank:XM_012367443.1;Parent=rna-XM_012367443.1
NW_012160699.1	Gnomon	exon	2135906	2136046	.	+	.	ID=exon-XM_012367443.1-23;Dbxref=GeneID:105672481%2CGenbank:XM_012367443.1;Parent=rna-XM_012367443.1
NW_012160699.1	Gnomon	exon	2136753	2136897	.	+	.	ID=exon-XM_012367443.1-24;Dbxref=GeneID:105672481%2CGenbank:XM_012367443.1;Parent=rna-XM_012367443.1
NW_012160699.1	Gnomon	exon	2134891	2135173	.	+	.	ID=exon-XM_012367443.1-21;Dbxref=GeneID:105672481%2CGenbank:XM_012367443.1;Parent=rna-XM_012367443.1
NW_012160699.1	Gnomon	exon	2135443	2135579	.	+	.	ID=exon-XM_012367443.1-22;Dbxref=GeneID:105672481%2CGenbank:XM_012367443.1;Parent=rna-XM_012367443.1
NW_012160699.1	Gnomon	exon	2137525	2137797	.	+	.	ID=exon-XM_012367443.1-27;Dbxref=GeneID:105672481%2CGenbank:XM_012367443.1;Parent=rna-XM_012367443.1
NW_012160699.1	Gnomon	exon	2138081	2138260	.	+	.	ID=exon-XM_012367443.1-28;Dbxref=GeneID:105672481%2CGenbank:XM_012367443.1;Parent=rna-XM_012367443.1
NW_012160699.1	Gnomon	exon	2136988	2137117	.	+	.	ID=exon-XM_012367443.1-25;Dbxref=GeneID:105672481%2CGenbank:XM_012367443.1;Parent=rna-XM_012367443.1
NW_012160699.1	Gnomon	exon	2137240	2137456	.	+	.	ID=exon-XM_012367443.1-26;Dbxref=GeneID:105672481%2CGenbank:XM_012367443.1;Parent=rna-XM_012367443.1
NW_012160699.1	Gnomon	exon	2134230	2134322	.	+	.	ID=exon-XM_012367443.1-18;Dbxref=GeneID:105672481%2CGenbank:XM_012367443.1;Parent=rna-XM_012367443.1
NW_012160699.1	Gnomon	exon	2134407	2134546	.	+	.	ID=exon-XM_012367443.1-19;Dbxref=GeneID:105672481%2CGenbank:XM_012367443.1;Parent=rna-XM_012367443.1
NW_012160699.1	Gnomon	exon	2130476	2130708	.	+	.	ID=exon-XM_012367443.1-12;Dbxref=GeneID:105672481%2CGenbank:XM_012367443.1;Parent=rna-XM_012367443.1
NW_012160699.1	Gnomon	exon	2131133	2131330	.	+	.	ID=exon-XM_012367443.1-13;Dbxref=GeneID:105672481%2CGenbank:XM_012367443.1;Parent=rna-XM_012367443.1
NW_012160699.1	Gnomon	exon	2128957	2129069	.	+	.	ID=exon-XM_012367443.1-10;Dbxref=GeneID:105672481%2CGenbank:XM_012367443.1;Parent=rna-XM_012367443.1
NW_012160699.1	Gnomon	exon	2129263	2129978	.	+	.	ID=exon-XM_012367443.1-11;Dbxref=GeneID:105672481%2CGenbank:XM_012367443.1;Parent=rna-XM_012367443.1
NW_012160699.1	Gnomon	exon	2133251	2133451	.	+	.	ID=exon-XM_012367443.1-16;Dbxref=GeneID:105672481%2CGenbank:XM_012367443.1;Parent=rna-XM_012367443.1
NW_012160699.1	Gnomon	exon	2133605	2133797	.	+	.	ID=exon-XM_012367443.1-17;Dbxref=GeneID:105672481%2CGenbank:XM_012367443.1;Parent=rna-XM_012367443.1
NW_012160699.1	Gnomon	exon	2132566	2132943	.	+	.	ID=exon-XM_012367443.1-14;Dbxref=GeneID:105672481%2CGenbank:XM_012367443.1;Parent=rna-XM_012367443.1
NW_012160699.1	Gnomon	exon	2133100	2133168	.	+	.	ID=exon-XM_012367443.1-15;Dbxref=GeneID:105672481%2CGenbank:XM_012367443.1;Parent=rna-XM_012367443.1
NW_012160699.1	Gnomon	CDS	2109472	2109708	.	+	0	Name=XP_012222869.1;ID=cds-XP_012222869.1;Dbxref=GeneID:105672484%2CGenbank:XP_012222869.1;Parent=rna-XM_012367446.1
NW_012160699.1	Gnomon	CDS	2110418	2110565	.	+	0	Name=XP_012222869.1;ID=cds-XP_012222869.1;Dbxref=GeneID:105672484%2CGenbank:XP_012222869.1;Parent=rna-XM_012367446.1
NW_012160699.1	Gnomon	CDS	2110660	2110782	.	+	0	Name=XP_012222869.1;ID=cds-XP_012222869.1;Dbxref=GeneID:105672484%2CGenbank:XP_012222869.1;Parent=rna-XM_012367446.1
NW_012160699.1	Gnomon	CDS	2110883	2110986	.	+	0	Name=XP_012222869.1;ID=cds-XP_012222869.1;Dbxref=GeneID:105672484%2CGenbank:XP_012222869.1;Parent=rna-XM_012367446.1
NW_012160699.1	Gnomon	CDS	2113063	2113197	.	+	0	Name=XP_012222869.1;ID=cds-XP_012222869.1;Dbxref=GeneID:105672484%2CGenbank:XP_012222869.1;Parent=rna-XM_012367446.1
NW_012160699.1	Gnomon	CDS	2114546	2114677	.	+	0	Name=XP_012222869.1;ID=cds-XP_012222869.1;Dbxref=GeneID:105672484%2CGenbank:XP_012222869.1;Parent=rna-XM_012367446.1
NW_012160699.1	Gnomon	CDS	2115899	2116057	.	+	0	Name=XP_012222869.1;ID=cds-XP_012222869.1;Dbxref=GeneID:105672484%2CGenbank:XP_012222869.1;Parent=rna-XM_012367446.1
NW_012160699.1	Gnomon	CDS	2116139	2116264	.	+	0	Name=XP_012222869.1;ID=cds-XP_012222869.1;Dbxref=GeneID:105672484%2CGenbank:XP_012222869.1;Parent=rna-XM_012367446.1
NW_012160699.1	Gnomon	CDS	2116345	2116486	.	+	0	Name=XP_012222869.1;ID=cds-XP_012222869.1;Dbxref=GeneID:105672484%2CGenbank:XP_012222869.1;Parent=rna-XM_012367446.1
NW_012160699.1	Gnomon	CDS	2119832	2119908	.	+	0	Name=XP_012222869.1;ID=cds-XP_012222869.1;Dbxref=GeneID:105672484%2CGenbank:XP_012222869.1;Parent=rna-XM_012367446.1
NW_012160699.1	Gnomon	mRNA	2325916	2387969	.	-	.	Name=XM_012367420.1;ID=rna-XM_012367420.1;Dbxref=GeneID:105672472%2CGenbank:XM_012367420.1;Parent=gene-LOC105672472
NW_012160699.1	Gnomon	mRNA	181661	182870	.	-	.	Name=XM_012367566.1;ID=rna-XM_012367566.1;Dbxref=GeneID:105672550%2CGenbank:XM_012367566.1;Parent=gene-LOC105672550
NW_012160699.1	Gnomon	exon	2122572	2123400	.	+	.	ID=exon-XM_012367439.1-1;Dbxref=GeneID:105672481%2CGenbank:XM_012367439.1;Parent=rna-XM_012367439.1
NW_012160699.1	Gnomon	exon	2127451	2127608	.	+	.	ID=exon-XM_012367439.1-6;Dbxref=GeneID:105672481%2CGenbank:XM_012367439.1;Parent=rna-XM_012367439.1
NW_012160699.1	Gnomon	exon	2127680	2127980	.	+	.	ID=exon-XM_012367439.1-7;Dbxref=GeneID:105672481%2CGenbank:XM_012367439.1;Parent=rna-XM_012367439.1
NW_012160699.1	Gnomon	exon	2128096	2128428	.	+	.	ID=exon-XM_012367439.1-8;Dbxref=GeneID:105672481%2CGenbank:XM_012367439.1;Parent=rna-XM_012367439.1
NW_012160699.1	Gnomon	exon	2128536	2128568	.	+	.	ID=exon-XM_012367439.1-9;Dbxref=GeneID:105672481%2CGenbank:XM_012367439.1;Parent=rna-XM_012367439.1
NW_012160699.1	Gnomon	exon	2125989	2126219	.	+	.	ID=exon-XM_012367439.1-2;Dbxref=GeneID:105672481%2CGenbank:XM_012367439.1;Parent=rna-XM_012367439.1
NW_012160699.1	Gnomon	exon	2126433	2126601	.	+	.	ID=exon-XM_012367439.1-3;Dbxref=GeneID:105672481%2CGenbank:XM_012367439.1;Parent=rna-XM_012367439.1
NW_012160699.1	Gnomon	exon	2126670	2126835	.	+	.	ID=exon-XM_012367439.1-4;Dbxref=GeneID:105672481%2CGenbank:XM_012367439.1;Parent=rna-XM_012367439.1
NW_012160699.1	Gnomon	exon	2127110	2127293	.	+	.	ID=exon-XM_012367439.1-5;Dbxref=GeneID:105672481%2CGenbank:XM_012367439.1;Parent=rna-XM_012367439.1
NW_012160699.1	Gnomon	mRNA	725734	727853	.	+	.	Name=XM_012367326.1;ID=rna-XM_012367326.1;Dbxref=GeneID:105672409%2CGenbank:XM_012367326.1;Parent=gene-LOC105672409
NW_012160699.1	Gnomon	mRNA	1889473	1892989	.	-	.	Name=XM_012367666.1;ID=rna-XM_012367666.1;Dbxref=GeneID:105672610%2CGenbank:XM_012367666.1;Parent=gene-LOC105672610
NW_012160699.1	Gnomon	transcript	2019710	2080656	.	+	.	Name=XR_001100829.1;ID=rna-XR_001100829.1;Dbxref=GeneID:105672492%2CGenbank:XR_001100829.1;Parent=gene-LOC105672492
NW_012160699.1	Gnomon	exon	2127451	2127608	.	+	.	ID=exon-XM_012367440.1-6;Dbxref=GeneID:105672481%2CGenbank:XM_012367440.1;Parent=rna-XM_012367440.1
NW_012160699.1	Gnomon	exon	2127680	2127980	.	+	.	ID=exon-XM_012367440.1-7;Dbxref=GeneID:105672481%2CGenbank:XM_012367440.1;Parent=rna-XM_012367440.1
NW_012160699.1	Gnomon	exon	2126670	2126835	.	+	.	ID=exon-XM_012367440.1-4;Dbxref=GeneID:105672481%2CGenbank:XM_012367440.1;Parent=rna-XM_012367440.1
NW_012160699.1	Gnomon	exon	2127110	2127293	.	+	.	ID=exon-XM_012367440.1-5;Dbxref=GeneID:105672481%2CGenbank:XM_012367440.1;Parent=rna-XM_012367440.1
NW_012160699.1	Gnomon	exon	2128096	2128428	.	+	.	ID=exon-XM_012367440.1-8;Dbxref=GeneID:105672481%2CGenbank:XM_012367440.1;Parent=rna-XM_012367440.1
NW_012160699.1	Gnomon	exon	2128536	2128568	.	+	.	ID=exon-XM_012367440.1-9;Dbxref=GeneID:105672481%2CGenbank:XM_012367440.1;Parent=rna-XM_012367440.1
NW_012160699.1	Gnomon	exon	2125989	2126219	.	+	.	ID=exon-XM_012367440.1-2;Dbxref=GeneID:105672481%2CGenbank:XM_012367440.1;Parent=rna-XM_012367440.1
NW_012160699.1	Gnomon	exon	2126433	2126601	.	+	.	ID=exon-XM_012367440.1-3;Dbxref=GeneID:105672481%2CGenbank:XM_012367440.1;Parent=rna-XM_012367440.1
NW_012160699.1	Gnomon	exon	2122572	2123400	.	+	.	ID=exon-XM_012367440.1-1;Dbxref=GeneID:105672481%2CGenbank:XM_012367440.1;Parent=rna-XM_012367440.1
NW_012160699.1	Gnomon	exon	1895374	1895527	.	-	.	ID=exon-XM_012367663.1-3;Dbxref=GeneID:105672609%2CGenbank:XM_012367663.1;Parent=rna-XM_012367663.1
NW_012160699.1	Gnomon	exon	1895144	1895286	.	-	.	ID=exon-XM_012367663.1-4;Dbxref=GeneID:105672609%2CGenbank:XM_012367663.1;Parent=rna-XM_012367663.1
NW_012160699.1	Gnomon	exon	1896012	1896297	.	-	.	ID=exon-XM_012367663.1-1;Dbxref=GeneID:105672609%2CGenbank:XM_012367663.1;Parent=rna-XM_012367663.1
NW_012160699.1	Gnomon	exon	1895605	1895902	.	-	.	ID=exon-XM_012367663.1-2;Dbxref=GeneID:105672609%2CGenbank:XM_012367663.1;Parent=rna-XM_012367663.1
NW_012160699.1	Gnomon	exon	1894137	1894364	.	-	.	ID=exon-XM_012367663.1-7;Dbxref=GeneID:105672609%2CGenbank:XM_012367663.1;Parent=rna-XM_012367663.1
NW_012160699.1	Gnomon	exon	1893770	1894053	.	-	.	ID=exon-XM_012367663.1-8;Dbxref=GeneID:105672609%2CGenbank:XM_012367663.1;Parent=rna-XM_012367663.1
NW_012160699.1	Gnomon	exon	1894901	1895073	.	-	.	ID=exon-XM_012367663.1-5;Dbxref=GeneID:105672609%2CGenbank:XM_012367663.1;Parent=rna-XM_012367663.1
NW_012160699.1	Gnomon	exon	1894443	1894830	.	-	.	ID=exon-XM_012367663.1-6;Dbxref=GeneID:105672609%2CGenbank:XM_012367663.1;Parent=rna-XM_012367663.1
NW_012160699.1	Gnomon	exon	380678	380778	.	+	.	ID=exon-XR_001100837.1-4;Dbxref=GeneID:105672540%2CGenbank:XR_001100837.1;Parent=rna-XR_001100837.1
NW_012160699.1	Gnomon	exon	311868	311924	.	+	.	ID=exon-XR_001100837.1-2;Dbxref=GeneID:105672540%2CGenbank:XR_001100837.1;Parent=rna-XR_001100837.1
NW_012160699.1	Gnomon	exon	353569	353689	.	+	.	ID=exon-XR_001100837.1-3;Dbxref=GeneID:105672540%2CGenbank:XR_001100837.1;Parent=rna-XR_001100837.1
NW_012160699.1	Gnomon	exon	267571	269096	.	+	.	ID=exon-XR_001100837.1-1;Dbxref=GeneID:105672540%2CGenbank:XR_001100837.1;Parent=rna-XR_001100837.1
NW_012160699.1	RefSeq	cDNA_match	2692653	2693148	.	-	.	ID=2748349172;Target=XM_012367537.1 1 496
NW_012160699.1	RefSeq	cDNA_match	2691702	2691916	.	-	.	ID=2748349172;Target=XM_012367537.1 1 496
NW_012160699.1	RefSeq	cDNA_match	2691452	2691628	.	-	.	ID=2748349172;Target=XM_012367537.1 1 496
NW_012160699.1	RefSeq	cDNA_match	2691228	2691367	.	-	.	ID=2748349172;Target=XM_012367537.1 1 496
NW_012160699.1	RefSeq	cDNA_match	2690963	2691147	.	-	.	ID=2748349172;Target=XM_012367537.1 1 496
NW_012160699.1	RefSeq	cDNA_match	2690755	2690885	.	-	.	ID=2748349172;Target=XM_012367537.1 1 496
NW_012160699.1	RefSeq	cDNA_match	2690496	2690615	.	-	.	ID=2748349172;Target=XM_012367537.1 1 496
NW_012160699.1	RefSeq	cDNA_match	2690118	2690411	.	-	.	ID=2748349172;Target=XM_012367537.1 1 496
NW_012160699.1	RefSeq	cDNA_match	2689963	2690047	.	-	.	ID=2748349172;Target=XM_012367537.1 1 496
NW_012160699.1	RefSeq	cDNA_match	2689518	2689593	.	-	.	ID=2748349172;Target=XM_012367537.1 1 496
NW_012160699.1	RefSeq	cDNA_match	2689191	2689457	.	-	.	ID=2748349172;Target=XM_012367537.1 1 496
NW_012160699.1	RefSeq	cDNA_match	2687951	2688136	.	-	.	ID=2748349172;Target=XM_012367537.1 1 496
NW_012160699.1	RefSeq	cDNA_match	2687332	2687484	.	-	.	ID=2748349172;Target=XM_012367537.1 1 496
NW_012160699.1	RefSeq	cDNA_match	2687115	2687251	.	-	.	ID=2748349172;Target=XM_012367537.1 1 496
NW_012160699.1	RefSeq	cDNA_match	2686682	2687008	.	-	.	ID=2748349172;Target=XM_012367537.1 1 496
NW_012160699.1	RefSeq	cDNA_match	2684833	2686604	.	-	.	ID=2748349172;Target=XM_012367537.1 1 496
NW_012160699.1	RefSeq	cDNA_match	2683765	2684574	.	-	.	ID=2748349172;Target=XM_012367537.1 1 496
NW_012160699.1	RefSeq	cDNA_match	2680859	2681780	.	-	.	ID=2748349172;Target=XM_012367537.1 1 496
NW_012160699.1	Gnomon	exon	2912099	2912241	.	-	.	ID=exon-XM_012367387.1-4;Dbxref=GeneID:105672451%2CGenbank:XM_012367387.1;Parent=rna-XM_012367387.1
NW_012160699.1	Gnomon	exon	2911783	2911973	.	-	.	ID=exon-XM_012367387.1-5;Dbxref=GeneID:105672451%2CGenbank:XM_012367387.1;Parent=rna-XM_012367387.1
NW_012160699.1	Gnomon	exon	2912692	2912912	.	-	.	ID=exon-XM_012367387.1-2;Dbxref=GeneID:105672451%2CGenbank:XM_012367387.1;Parent=rna-XM_012367387.1
NW_012160699.1	Gnomon	exon	2912331	2912463	.	-	.	ID=exon-XM_012367387.1-3;Dbxref=GeneID:105672451%2CGenbank:XM_012367387.1;Parent=rna-XM_012367387.1
NW_012160699.1	Gnomon	exon	2910726	2911010	.	-	.	ID=exon-XM_012367387.1-8;Dbxref=GeneID:105672451%2CGenbank:XM_012367387.1;Parent=rna-XM_012367387.1
NW_012160699.1	Gnomon	exon	2910523	2910639	.	-	.	ID=exon-XM_012367387.1-9;Dbxref=GeneID:105672451%2CGenbank:XM_012367387.1;Parent=rna-XM_012367387.1
NW_012160699.1	Gnomon	exon	2911449	2911640	.	-	.	ID=exon-XM_012367387.1-6;Dbxref=GeneID:105672451%2CGenbank:XM_012367387.1;Parent=rna-XM_012367387.1
NW_012160699.1	Gnomon	exon	2911207	2911346	.	-	.	ID=exon-XM_012367387.1-7;Dbxref=GeneID:105672451%2CGenbank:XM_012367387.1;Parent=rna-XM_012367387.1
NW_012160699.1	Gnomon	exon	2913011	2913218	.	-	.	ID=exon-XM_012367387.1-1;Dbxref=GeneID:105672451%2CGenbank:XM_012367387.1;Parent=rna-XM_012367387.1
NW_012160699.1	Gnomon	transcript	2019710	2081211	.	+	.	Name=XR_001100828.1;ID=rna-XR_001100828.1;Dbxref=GeneID:105672492%2CGenbank:XR_001100828.1;Parent=gene-LOC105672492
NW_012160699.1	Gnomon	mRNA	178107	181555	.	+	.	Name=XM_012367565.1;ID=rna-XM_012367565.1;Dbxref=GeneID:105672549%2CGenbank:XM_012367565.1;Parent=gene-LOC105672549
NW_012160699.1	Gnomon	CDS	2694235	2694626	.	+	0	Name=XP_012222964.1;ID=cds-XP_012222964.1;Dbxref=GeneID:105672533%2CGenbank:XP_012222964.1;Parent=rna-XM_012367541.1
NW_012160699.1	Gnomon	CDS	2710215	2710562	.	+	0	Name=XP_012222964.1;ID=cds-XP_012222964.1;Dbxref=GeneID:105672533%2CGenbank:XP_012222964.1;Parent=rna-XM_012367541.1
NW_012160699.1	Gnomon	CDS	2712383	2712564	.	+	0	Name=XP_012222964.1;ID=cds-XP_012222964.1;Dbxref=GeneID:105672533%2CGenbank:XP_012222964.1;Parent=rna-XM_012367541.1
NW_012160699.1	Gnomon	CDS	2713249	2713643	.	+	0	Name=XP_012222964.1;ID=cds-XP_012222964.1;Dbxref=GeneID:105672533%2CGenbank:XP_012222964.1;Parent=rna-XM_012367541.1
NW_012160699.1	Gnomon	CDS	2713858	2714456	.	+	0	Name=XP_012222964.1;ID=cds-XP_012222964.1;Dbxref=GeneID:105672533%2CGenbank:XP_012222964.1;Parent=rna-XM_012367541.1
NW_012160699.1	Gnomon	CDS	2714686	2715181	.	+	0	Name=XP_012222964.1;ID=cds-XP_012222964.1;Dbxref=GeneID:105672533%2CGenbank:XP_012222964.1;Parent=rna-XM_012367541.1
NW_012160699.1	Gnomon	CDS	2715415	2715826	.	+	0	Name=XP_012222964.1;ID=cds-XP_012222964.1;Dbxref=GeneID:105672533%2CGenbank:XP_012222964.1;Parent=rna-XM_012367541.1
NW_012160699.1	Gnomon	CDS	2715912	2716055	.	+	0	Name=XP_012222964.1;ID=cds-XP_012222964.1;Dbxref=GeneID:105672533%2CGenbank:XP_012222964.1;Parent=rna-XM_012367541.1
NW_012160699.1	Gnomon	CDS	2716149	2716298	.	+	0	Name=XP_012222964.1;ID=cds-XP_012222964.1;Dbxref=GeneID:105672533%2CGenbank:XP_012222964.1;Parent=rna-XM_012367541.1
NW_012160699.1	Gnomon	CDS	2716405	2716792	.	+	0	Name=XP_012222964.1;ID=cds-XP_012222964.1;Dbxref=GeneID:105672533%2CGenbank:XP_012222964.1;Parent=rna-XM_012367541.1
NW_012160699.1	Gnomon	CDS	2717003	2717240	.	+	0	Name=XP_012222964.1;ID=cds-XP_012222964.1;Dbxref=GeneID:105672533%2CGenbank:XP_012222964.1;Parent=rna-XM_012367541.1
NW_012160699.1	Gnomon	CDS	2717474	2717719	.	+	0	Name=XP_012222964.1;ID=cds-XP_012222964.1;Dbxref=GeneID:105672533%2CGenbank:XP_012222964.1;Parent=rna-XM_012367541.1
NW_012160699.1	Gnomon	mRNA	1886630	1889371	.	-	.	Name=XM_012367667.1;ID=rna-XM_012367667.1;Dbxref=GeneID:105672612%2CGenbank:XM_012367667.1;Parent=gene-LOC105672612
NW_012160699.1	Gnomon	exon	2613530	2613920	.	+	.	ID=exon-XM_012367562.1-1;Dbxref=GeneID:105672546%2CGenbank:XM_012367562.1;Parent=rna-XM_012367562.1
NW_012160699.1	Gnomon	exon	2615570	2616270	.	+	.	ID=exon-XM_012367562.1-2;Dbxref=GeneID:105672546%2CGenbank:XM_012367562.1;Parent=rna-XM_012367562.1
NW_012160699.1	Gnomon	exon	2616993	2619252	.	+	.	ID=exon-XM_012367562.1-3;Dbxref=GeneID:105672546%2CGenbank:XM_012367562.1;Parent=rna-XM_012367562.1
NW_012160699.1	Gnomon	mRNA	2325916	2387969	.	-	.	Name=XM_012367427.1;ID=rna-XM_012367427.1;Dbxref=GeneID:105672472%2CGenbank:XM_012367427.1;Parent=gene-LOC105672472
NW_012160699.1	Gnomon	exon	2659078	2659233	.	+	.	ID=exon-XM_012367593.1-16;Dbxref=GeneID:105672569%2CGenbank:XM_012367593.1;Note=The sequence of the model RefSeq transcript was modified relative to this genomic sequence to represent the inferred CDS: inserted 1 base in 1 codon;Parent=rna-XM_012367593.1
NW_012160699.1	Gnomon	exon	2659604	2660054	.	+	.	ID=exon-XM_012367593.1-17;Dbxref=GeneID:105672569%2CGenbank:XM_012367593.1;Note=The sequence of the model RefSeq transcript was modified relative to this genomic sequence to represent the inferred CDS: inserted 1 base in 1 codon;Parent=rna-XM_012367593.1
NW_012160699.1	Gnomon	exon	2658555	2658659	.	+	.	ID=exon-XM_012367593.1-14;Dbxref=GeneID:105672569%2CGenbank:XM_012367593.1;Note=The sequence of the model RefSeq transcript was modified relative to this genomic sequence to represent the inferred CDS: inserted 1 base in 1 codon;Parent=rna-XM_012367593.1
NW_012160699.1	Gnomon	exon	2658736	2658866	.	+	.	ID=exon-XM_012367593.1-15;Dbxref=GeneID:105672569%2CGenbank:XM_012367593.1;Note=The sequence of the model RefSeq transcript was modified relative to this genomic sequence to represent the inferred CDS: inserted 1 base in 1 codon;Parent=rna-XM_012367593.1
NW_012160699.1	Gnomon	exon	2657891	2658039	.	+	.	ID=exon-XM_012367593.1-12;Dbxref=GeneID:105672569%2CGenbank:XM_012367593.1;Note=The sequence of the model RefSeq transcript was modified relative to this genomic sequence to represent the inferred CDS: inserted 1 base in 1 codon;Parent=rna-XM_012367593.1
NW_012160699.1	Gnomon	exon	2658125	2658289	.	+	.	ID=exon-XM_012367593.1-13;Dbxref=GeneID:105672569%2CGenbank:XM_012367593.1;Note=The sequence of the model RefSeq transcript was modified relative to this genomic sequence to represent the inferred CDS: inserted 1 base in 1 codon;Parent=rna-XM_012367593.1
NW_012160699.1	Gnomon	exon	2657235	2657380	.	+	.	ID=exon-XM_012367593.1-10;Dbxref=GeneID:105672569%2CGenbank:XM_012367593.1;Note=The sequence of the model RefSeq transcript was modified relative to this genomic sequence to represent the inferred CDS: inserted 1 base in 1 codon;Parent=rna-XM_012367593.1
NW_012160699.1	Gnomon	exon	2657569	2657815	.	+	.	ID=exon-XM_012367593.1-11;Dbxref=GeneID:105672569%2CGenbank:XM_012367593.1;Note=The sequence of the model RefSeq transcript was modified relative to this genomic sequence to represent the inferred CDS: inserted 1 base in 1 codon;Parent=rna-XM_012367593.1
NW_012160699.1	Gnomon	lnc_RNA	2303483	2304518	.	-	.	Name=XR_001100823.1;ID=rna-XR_001100823.1;Dbxref=GeneID:105672479%2CGenbank:XR_001100823.1;Parent=gene-LOC105672479
NW_012160699.1	Gnomon	exon	772373	772532	.	+	.	ID=exon-XM_012367518.1-11;Dbxref=GeneID:105672522%2CGenbank:XM_012367518.1;Parent=rna-XM_012367518.1
NW_012160699.1	Gnomon	exon	772611	772741	.	+	.	ID=exon-XM_012367518.1-12;Dbxref=GeneID:105672522%2CGenbank:XM_012367518.1;Parent=rna-XM_012367518.1
NW_012160699.1	Gnomon	exon	772858	773100	.	+	.	ID=exon-XM_012367518.1-13;Dbxref=GeneID:105672522%2CGenbank:XM_012367518.1;Parent=rna-XM_012367518.1
NW_012160699.1	Gnomon	exon	773174	773322	.	+	.	ID=exon-XM_012367518.1-14;Dbxref=GeneID:105672522%2CGenbank:XM_012367518.1;Parent=rna-XM_012367518.1
NW_012160699.1	Gnomon	exon	773524	773767	.	+	.	ID=exon-XM_012367518.1-15;Dbxref=GeneID:105672522%2CGenbank:XM_012367518.1;Parent=rna-XM_012367518.1
NW_012160699.1	Gnomon	CDS	1322017	1322120	.	-	0	Name=XP_012223068.1;ID=cds-XP_012223068.1;Dbxref=GeneID:105672601%2CGenbank:XP_012223068.1;Parent=rna-XM_012367645.1
NW_012160699.1	Gnomon	CDS	1321071	1321200	.	-	0	Name=XP_012223068.1;ID=cds-XP_012223068.1;Dbxref=GeneID:105672601%2CGenbank:XP_012223068.1;Parent=rna-XM_012367645.1
NW_012160699.1	Gnomon	CDS	1320945	1321003	.	-	0	Name=XP_012223068.1;ID=cds-XP_012223068.1;Dbxref=GeneID:105672601%2CGenbank:XP_012223068.1;Parent=rna-XM_012367645.1
NW_012160699.1	Gnomon	CDS	1320725	1320866	.	-	0	Name=XP_012223068.1;ID=cds-XP_012223068.1;Dbxref=GeneID:105672601%2CGenbank:XP_012223068.1;Parent=rna-XM_012367645.1
NW_012160699.1	Gnomon	CDS	1320482	1320644	.	-	0	Name=XP_012223068.1;ID=cds-XP_012223068.1;Dbxref=GeneID:105672601%2CGenbank:XP_012223068.1;Parent=rna-XM_012367645.1
NW_012160699.1	Gnomon	CDS	1320286	1320357	.	-	0	Name=XP_012223068.1;ID=cds-XP_012223068.1;Dbxref=GeneID:105672601%2CGenbank:XP_012223068.1;Parent=rna-XM_012367645.1
NW_012160699.1	Gnomon	CDS	1319016	1319095	.	-	0	Name=XP_012223068.1;ID=cds-XP_012223068.1;Dbxref=GeneID:105672601%2CGenbank:XP_012223068.1;Parent=rna-XM_012367645.1
NW_012160699.1	Gnomon	CDS	1318600	1318678	.	-	0	Name=XP_012223068.1;ID=cds-XP_012223068.1;Dbxref=GeneID:105672601%2CGenbank:XP_012223068.1;Parent=rna-XM_012367645.1
NW_012160699.1	Gnomon	CDS	1318346	1318519	.	-	0	Name=XP_012223068.1;ID=cds-XP_012223068.1;Dbxref=GeneID:105672601%2CGenbank:XP_012223068.1;Parent=rna-XM_012367645.1
NW_012160699.1	Gnomon	CDS	1318194	1318273	.	-	0	Name=XP_012223068.1;ID=cds-XP_012223068.1;Dbxref=GeneID:105672601%2CGenbank:XP_012223068.1;Parent=rna-XM_012367645.1
NW_012160699.1	Gnomon	exon	771548	771571	.	+	.	ID=exon-XM_012367518.1-10;Dbxref=GeneID:105672522%2CGenbank:XM_012367518.1;Parent=rna-XM_012367518.1
NW_012160699.1	Gnomon	CDS	1823165	1823715	.	+	0	Name=XP_012222823.1;ID=cds-XP_012222823.1;Dbxref=GeneID:105672459%2CGenbank:XP_012222823.1;Parent=rna-XM_012367400.1
NW_012160699.1	Gnomon	CDS	1823807	1823948	.	+	0	Name=XP_012222823.1;ID=cds-XP_012222823.1;Dbxref=GeneID:105672459%2CGenbank:XP_012222823.1;Parent=rna-XM_012367400.1
NW_012160699.1	Gnomon	CDS	288404	288659	.	-	0	Name=XP_012222969.1;ID=cds-XP_012222969.1;Dbxref=GeneID:105672536%2CGenbank:XP_012222969.1;Note=The sequence of the model RefSeq protein was modified relative to this genomic sequence to represent the inferred CDS: inserted 1 base in 1 codon;Parent=rna-XM_012367546.1
NW_012160699.1	Gnomon	CDS	284808	287621	.	-	0	Name=XP_012222969.1;ID=cds-XP_012222969.1;Dbxref=GeneID:105672536%2CGenbank:XP_012222969.1;Note=The sequence of the model RefSeq protein was modified relative to this genomic sequence to represent the inferred CDS: inserted 1 base in 1 codon;Parent=rna-XM_012367546.1
NW_012160699.1	Gnomon	CDS	284530	284805	.	-	0	Name=XP_012222969.1;ID=cds-XP_012222969.1;Dbxref=GeneID:105672536%2CGenbank:XP_012222969.1;Note=The sequence of the model RefSeq protein was modified relative to this genomic sequence to represent the inferred CDS: inserted 1 base in 1 codon;Parent=rna-XM_012367546.1
NW_012160699.1	Gnomon	CDS	283413	283754	.	-	0	Name=XP_012222969.1;ID=cds-XP_012222969.1;Dbxref=GeneID:105672536%2CGenbank:XP_012222969.1;Note=The sequence of the model RefSeq protein was modified relative to this genomic sequence to represent the inferred CDS: inserted 1 base in 1 codon;Parent=rna-XM_012367546.1
NW_012160699.1	Gnomon	CDS	282411	282955	.	-	0	Name=XP_012222969.1;ID=cds-XP_012222969.1;Dbxref=GeneID:105672536%2CGenbank:XP_012222969.1;Note=The sequence of the model RefSeq protein was modified relative to this genomic sequence to represent the inferred CDS: inserted 1 base in 1 codon;Parent=rna-XM_012367546.1
NW_012160699.1	Gnomon	mRNA	767908	779392	.	+	.	Name=XM_012367520.1;ID=rna-XM_012367520.1;Dbxref=GeneID:105672522%2CGenbank:XM_012367520.1;Parent=gene-LOC105672522
NW_012160699.1	Gnomon	mRNA	2325916	2387968	.	-	.	Name=XM_012367426.1;ID=rna-XM_012367426.1;Dbxref=GeneID:105672472%2CGenbank:XM_012367426.1;Parent=gene-LOC105672472
NW_012160699.1	Gnomon	mRNA	2726115	2843680	.	+	.	Name=XM_012367660.1;ID=rna-XM_012367660.1;Dbxref=GeneID:105672606%2CGenbank:XM_012367660.1;Parent=gene-LOC105672606
NW_012160699.1	Gnomon	exon	2843529	2843953	.	-	.	ID=exon-XM_012367662.1-6;Dbxref=GeneID:105672608%2CGenbank:XM_012367662.1;Parent=rna-XM_012367662.1
NW_012160699.1	Gnomon	exon	2846000	2846261	.	-	.	ID=exon-XM_012367662.1-2;Dbxref=GeneID:105672608%2CGenbank:XM_012367662.1;Parent=rna-XM_012367662.1
NW_012160699.1	Gnomon	exon	2845335	2845495	.	-	.	ID=exon-XM_012367662.1-3;Dbxref=GeneID:105672608%2CGenbank:XM_012367662.1;Parent=rna-XM_012367662.1
NW_012160699.1	Gnomon	exon	2844567	2844842	.	-	.	ID=exon-XM_012367662.1-4;Dbxref=GeneID:105672608%2CGenbank:XM_012367662.1;Parent=rna-XM_012367662.1
NW_012160699.1	Gnomon	exon	2844142	2844389	.	-	.	ID=exon-XM_012367662.1-5;Dbxref=GeneID:105672608%2CGenbank:XM_012367662.1;Parent=rna-XM_012367662.1
NW_012160699.1	Gnomon	exon	2846792	2847048	.	-	.	ID=exon-XM_012367662.1-1;Dbxref=GeneID:105672608%2CGenbank:XM_012367662.1;Parent=rna-XM_012367662.1
NW_012160699.1	Gnomon	CDS	1823165	1823715	.	+	0	Name=XP_012222824.1;ID=cds-XP_012222824.1;Dbxref=GeneID:105672459%2CGenbank:XP_012222824.1;Parent=rna-XM_012367401.1
NW_012160699.1	Gnomon	CDS	1823807	1823948	.	+	0	Name=XP_012222824.1;ID=cds-XP_012222824.1;Dbxref=GeneID:105672459%2CGenbank:XP_012222824.1;Parent=rna-XM_012367401.1
NW_012160699.1	Gnomon	exon	1908623	1910216	.	-	.	ID=exon-XM_012367615.1-1;Dbxref=GeneID:105672578%2CGenbank:XM_012367615.1;Parent=rna-XM_012367615.1
NW_012160699.1	Gnomon	exon	1900364	1902439	.	-	.	ID=exon-XM_012367615.1-8;Dbxref=GeneID:105672578%2CGenbank:XM_012367615.1;Parent=rna-XM_012367615.1
NW_012160699.1	Gnomon	exon	1902921	1903216	.	-	.	ID=exon-XM_012367615.1-6;Dbxref=GeneID:105672578%2CGenbank:XM_012367615.1;Parent=rna-XM_012367615.1
NW_012160699.1	Gnomon	exon	1902626	1902821	.	-	.	ID=exon-XM_012367615.1-7;Dbxref=GeneID:105672578%2CGenbank:XM_012367615.1;Parent=rna-XM_012367615.1
NW_012160699.1	Gnomon	exon	1903668	1904011	.	-	.	ID=exon-XM_012367615.1-4;Dbxref=GeneID:105672578%2CGenbank:XM_012367615.1;Parent=rna-XM_012367615.1
NW_012160699.1	Gnomon	exon	1903297	1903510	.	-	.	ID=exon-XM_012367615.1-5;Dbxref=GeneID:105672578%2CGenbank:XM_012367615.1;Parent=rna-XM_012367615.1
NW_012160699.1	Gnomon	exon	1904733	1905120	.	-	.	ID=exon-XM_012367615.1-2;Dbxref=GeneID:105672578%2CGenbank:XM_012367615.1;Parent=rna-XM_012367615.1
NW_012160699.1	Gnomon	exon	1904251	1904512	.	-	.	ID=exon-XM_012367615.1-3;Dbxref=GeneID:105672578%2CGenbank:XM_012367615.1;Parent=rna-XM_012367615.1
NW_012160699.1	Gnomon	lnc_RNA	1741405	1742164	.	+	.	Name=XR_001100822.1;ID=rna-XR_001100822.1;Dbxref=GeneID:105672471%2CGenbank:XR_001100822.1;Parent=gene-LOC105672471
NW_012160699.1	Gnomon	exon	3142870	3143074	.	-	.	ID=exon-XM_012367532.1-11;Dbxref=GeneID:105672528%2CGenbank:XM_012367532.1;Parent=rna-XM_012367532.1
NW_012160699.1	Gnomon	exon	3142172	3142301	.	-	.	ID=exon-XM_012367532.1-12;Dbxref=GeneID:105672528%2CGenbank:XM_012367532.1;Parent=rna-XM_012367532.1
NW_012160699.1	Gnomon	exon	3134780	3139456	.	-	.	ID=exon-XM_012367532.1-13;Dbxref=GeneID:105672528%2CGenbank:XM_012367532.1;Parent=rna-XM_012367532.1
NW_012160699.1	Gnomon	CDS	1321071	1321097	.	-	0	Name=XP_012223069.1;ID=cds-XP_012223069.1;Dbxref=GeneID:105672601%2CGenbank:XP_012223069.1;Parent=rna-XM_012367646.1
NW_012160699.1	Gnomon	CDS	1320945	1321003	.	-	0	Name=XP_012223069.1;ID=cds-XP_012223069.1;Dbxref=GeneID:105672601%2CGenbank:XP_012223069.1;Parent=rna-XM_012367646.1
NW_012160699.1	Gnomon	CDS	1320725	1320866	.	-	0	Name=XP_012223069.1;ID=cds-XP_012223069.1;Dbxref=GeneID:105672601%2CGenbank:XP_012223069.1;Parent=rna-XM_012367646.1
NW_012160699.1	Gnomon	CDS	1320482	1320644	.	-	0	Name=XP_012223069.1;ID=cds-XP_012223069.1;Dbxref=GeneID:105672601%2CGenbank:XP_012223069.1;Parent=rna-XM_012367646.1
NW_012160699.1	Gnomon	CDS	1320286	1320357	.	-	0	Name=XP_012223069.1;ID=cds-XP_012223069.1;Dbxref=GeneID:105672601%2CGenbank:XP_012223069.1;Parent=rna-XM_012367646.1
NW_012160699.1	Gnomon	CDS	1319713	1319792	.	-	0	Name=XP_012223069.1;ID=cds-XP_012223069.1;Dbxref=GeneID:105672601%2CGenbank:XP_012223069.1;Parent=rna-XM_012367646.1
NW_012160699.1	Gnomon	CDS	1318600	1318678	.	-	0	Name=XP_012223069.1;ID=cds-XP_012223069.1;Dbxref=GeneID:105672601%2CGenbank:XP_012223069.1;Parent=rna-XM_012367646.1
NW_012160699.1	Gnomon	CDS	1318346	1318519	.	-	0	Name=XP_012223069.1;ID=cds-XP_012223069.1;Dbxref=GeneID:105672601%2CGenbank:XP_012223069.1;Parent=rna-XM_012367646.1
NW_012160699.1	Gnomon	CDS	1318194	1318273	.	-	0	Name=XP_012223069.1;ID=cds-XP_012223069.1;Dbxref=GeneID:105672601%2CGenbank:XP_012223069.1;Parent=rna-XM_012367646.1
NW_012160699.1	Gnomon	exon	3143974	3144175	.	-	.	ID=exon-XM_012367532.1-10;Dbxref=GeneID:105672528%2CGenbank:XM_012367532.1;Parent=rna-XM_012367532.1
NW_012160699.1	Gnomon	exon	2873836	2874057	.	-	.	ID=exon-XM_012367386.1-3;Dbxref=GeneID:105672450%2CGenbank:XM_012367386.1;Parent=rna-XM_012367386.1
NW_012160699.1	Gnomon	exon	2874899	2875352	.	-	.	ID=exon-XM_012367386.1-1;Dbxref=GeneID:105672450%2CGenbank:XM_012367386.1;Parent=rna-XM_012367386.1
NW_012160699.1	Gnomon	exon	2874328	2874532	.	-	.	ID=exon-XM_012367386.1-2;Dbxref=GeneID:105672450%2CGenbank:XM_012367386.1;Parent=rna-XM_012367386.1
NW_012160699.1	RefSeq	cDNA_match	737700	737918	.	-	.	ID=2537605668;Target=XM_012367531.1 1 219
NW_012160699.1	RefSeq	cDNA_match	736758	736927	.	-	.	ID=2537605668;Target=XM_012367531.1 1 219
NW_012160699.1	RefSeq	cDNA_match	736494	736575	.	-	.	ID=2537605668;Target=XM_012367531.1 1 219
NW_012160699.1	RefSeq	cDNA_match	736289	736421	.	-	.	ID=2537605668;Target=XM_012367531.1 1 219
NW_012160699.1	RefSeq	cDNA_match	735836	736065	.	-	.	ID=2537605668;Target=XM_012367531.1 1 219
NW_012160699.1	Gnomon	mRNA	2325916	2387969	.	-	.	Name=XM_012367425.1;ID=rna-XM_012367425.1;Dbxref=GeneID:105672472%2CGenbank:XM_012367425.1;Parent=gene-LOC105672472
NW_012160699.1	Gnomon	exon	2058368	2058491	.	-	.	ID=exon-XM_012367464.1-6;Dbxref=GeneID:105672495%2CGenbank:XM_012367464.1;Parent=rna-XM_012367464.1
NW_012160699.1	Gnomon	exon	2057633	2057833	.	-	.	ID=exon-XM_012367464.1-7;Dbxref=GeneID:105672495%2CGenbank:XM_012367464.1;Parent=rna-XM_012367464.1
NW_012160699.1	Gnomon	exon	2056985	2057059	.	-	.	ID=exon-XM_012367464.1-8;Dbxref=GeneID:105672495%2CGenbank:XM_012367464.1;Parent=rna-XM_012367464.1
NW_012160699.1	Gnomon	exon	2056254	2056413	.	-	.	ID=exon-XM_012367464.1-9;Dbxref=GeneID:105672495%2CGenbank:XM_012367464.1;Parent=rna-XM_012367464.1
NW_012160699.1	Gnomon	exon	2068343	2068590	.	-	.	ID=exon-XM_012367464.1-2;Dbxref=GeneID:105672495%2CGenbank:XM_012367464.1;Parent=rna-XM_012367464.1
NW_012160699.1	Gnomon	exon	2067710	2067956	.	-	.	ID=exon-XM_012367464.1-3;Dbxref=GeneID:105672495%2CGenbank:XM_012367464.1;Parent=rna-XM_012367464.1
NW_012160699.1	Gnomon	exon	2060426	2060551	.	-	.	ID=exon-XM_012367464.1-4;Dbxref=GeneID:105672495%2CGenbank:XM_012367464.1;Parent=rna-XM_012367464.1
NW_012160699.1	Gnomon	exon	2058804	2058942	.	-	.	ID=exon-XM_012367464.1-5;Dbxref=GeneID:105672495%2CGenbank:XM_012367464.1;Parent=rna-XM_012367464.1
NW_012160699.1	Gnomon	exon	2075074	2075808	.	-	.	ID=exon-XM_012367464.1-1;Dbxref=GeneID:105672495%2CGenbank:XM_012367464.1;Parent=rna-XM_012367464.1
NW_012160699.1	Gnomon	exon	1789848	1790250	.	-	.	ID=exon-XM_012367508.1-10;Dbxref=GeneID:105672517%2CGenbank:XM_012367508.1;Parent=rna-XM_012367508.1
NW_012160699.1	Gnomon	exon	1789480	1789618	.	-	.	ID=exon-XM_012367508.1-11;Dbxref=GeneID:105672517%2CGenbank:XM_012367508.1;Parent=rna-XM_012367508.1
NW_012160699.1	Gnomon	exon	1787439	1787566	.	-	.	ID=exon-XM_012367508.1-14;Dbxref=GeneID:105672517%2CGenbank:XM_012367508.1;Parent=rna-XM_012367508.1
NW_012160699.1	Gnomon	exon	1787115	1787363	.	-	.	ID=exon-XM_012367508.1-15;Dbxref=GeneID:105672517%2CGenbank:XM_012367508.1;Parent=rna-XM_012367508.1
NW_012160699.1	Gnomon	exon	1787933	1788010	.	-	.	ID=exon-XM_012367508.1-12;Dbxref=GeneID:105672517%2CGenbank:XM_012367508.1;Parent=rna-XM_012367508.1
NW_012160699.1	Gnomon	exon	1787670	1787857	.	-	.	ID=exon-XM_012367508.1-13;Dbxref=GeneID:105672517%2CGenbank:XM_012367508.1;Parent=rna-XM_012367508.1
NW_012160699.1	Gnomon	exon	2713858	2714456	.	+	.	ID=exon-XM_012367538.1-6;Dbxref=GeneID:105672533%2CGenbank:XM_012367538.1;Parent=rna-XM_012367538.1
NW_012160699.1	Gnomon	exon	2714686	2715187	.	+	.	ID=exon-XM_012367538.1-7;Dbxref=GeneID:105672533%2CGenbank:XM_012367538.1;Parent=rna-XM_012367538.1
NW_012160699.1	Gnomon	exon	2715415	2715826	.	+	.	ID=exon-XM_012367538.1-8;Dbxref=GeneID:105672533%2CGenbank:XM_012367538.1;Parent=rna-XM_012367538.1
NW_012160699.1	Gnomon	exon	2715912	2716055	.	+	.	ID=exon-XM_012367538.1-9;Dbxref=GeneID:105672533%2CGenbank:XM_012367538.1;Parent=rna-XM_012367538.1
NW_012160699.1	Gnomon	exon	2693835	2694626	.	+	.	ID=exon-XM_012367538.1-2;Dbxref=GeneID:105672533%2CGenbank:XM_012367538.1;Parent=rna-XM_012367538.1
NW_012160699.1	Gnomon	exon	2710215	2710562	.	+	.	ID=exon-XM_012367538.1-3;Dbxref=GeneID:105672533%2CGenbank:XM_012367538.1;Parent=rna-XM_012367538.1
NW_012160699.1	Gnomon	exon	2712383	2712564	.	+	.	ID=exon-XM_012367538.1-4;Dbxref=GeneID:105672533%2CGenbank:XM_012367538.1;Parent=rna-XM_012367538.1
NW_012160699.1	Gnomon	exon	2713249	2713643	.	+	.	ID=exon-XM_012367538.1-5;Dbxref=GeneID:105672533%2CGenbank:XM_012367538.1;Parent=rna-XM_012367538.1
NW_012160699.1	Gnomon	exon	2693425	2693632	.	+	.	ID=exon-XM_012367538.1-1;Dbxref=GeneID:105672533%2CGenbank:XM_012367538.1;Parent=rna-XM_012367538.1
NW_012160699.1	Gnomon	mRNA	2861158	2865435	.	-	.	Name=XM_012367661.1;ID=rna-XM_012367661.1;Dbxref=GeneID:105672607%2CGenbank:XM_012367661.1;Parent=gene-LOC105672607
NW_012160699.1	Gnomon	CDS	705276	705689	.	+	0	Name=XP_012223065.1;ID=cds-XP_012223065.1;Dbxref=GeneID:105672599%2CGenbank:XP_012223065.1;Parent=rna-XM_012367642.1
NW_012160699.1	Gnomon	exon	1875249	1875561	.	+	.	ID=exon-XM_012367583.1-11;Dbxref=GeneID:105672557%2CGenbank:XM_012367583.1;Parent=rna-XM_012367583.1
NW_012160699.1	Gnomon	exon	1875028	1875165	.	+	.	ID=exon-XM_012367583.1-10;Dbxref=GeneID:105672557%2CGenbank:XM_012367583.1;Parent=rna-XM_012367583.1
NW_012160699.1	Gnomon	CDS	1691834	1691839	.	-	0	Name=XP_012222967.1;ID=cds-XP_012222967.1;Dbxref=GeneID:105672534%2CGenbank:XP_012222967.1;Parent=rna-XM_012367544.1
NW_012160699.1	Gnomon	CDS	1691380	1691471	.	-	0	Name=XP_012222967.1;ID=cds-XP_012222967.1;Dbxref=GeneID:105672534%2CGenbank:XP_012222967.1;Parent=rna-XM_012367544.1
NW_012160699.1	Gnomon	CDS	1690848	1690923	.	-	0	Name=XP_012222967.1;ID=cds-XP_012222967.1;Dbxref=GeneID:105672534%2CGenbank:XP_012222967.1;Parent=rna-XM_012367544.1
NW_012160699.1	Gnomon	CDS	1667098	1667220	.	-	0	Name=XP_012222967.1;ID=cds-XP_012222967.1;Dbxref=GeneID:105672534%2CGenbank:XP_012222967.1;Parent=rna-XM_012367544.1
NW_012160699.1	Gnomon	exon	2892778	2892906	.	-	.	ID=exon-XM_012367340.1-1;Dbxref=GeneID:105672425%2CGenbank:XM_012367340.1;Parent=rna-XM_012367340.1
NW_012160699.1	Gnomon	exon	2892149	2892693	.	-	.	ID=exon-XM_012367340.1-2;Dbxref=GeneID:105672425%2CGenbank:XM_012367340.1;Parent=rna-XM_012367340.1
NW_012160699.1	Gnomon	exon	2891362	2892061	.	-	.	ID=exon-XM_012367340.1-3;Dbxref=GeneID:105672425%2CGenbank:XM_012367340.1;Parent=rna-XM_012367340.1
NW_012160699.1	Gnomon	exon	2891138	2891289	.	-	.	ID=exon-XM_012367340.1-4;Dbxref=GeneID:105672425%2CGenbank:XM_012367340.1;Parent=rna-XM_012367340.1
NW_012160699.1	Gnomon	exon	2890981	2891023	.	-	.	ID=exon-XM_012367340.1-5;Dbxref=GeneID:105672425%2CGenbank:XM_012367340.1;Parent=rna-XM_012367340.1
NW_012160699.1	Gnomon	exon	2882556	2882587	.	-	.	ID=exon-XM_012367340.1-6;Dbxref=GeneID:105672425%2CGenbank:XM_012367340.1;Parent=rna-XM_012367340.1
NW_012160699.1	Gnomon	exon	3115343	3115504	.	+	.	ID=exon-XM_012367355.1-10;Dbxref=GeneID:105672434%2CGenbank:XM_012367355.1;Parent=rna-XM_012367355.1
NW_012160699.1	Gnomon	exon	3115619	3115804	.	+	.	ID=exon-XM_012367355.1-11;Dbxref=GeneID:105672434%2CGenbank:XM_012367355.1;Parent=rna-XM_012367355.1
NW_012160699.1	Gnomon	exon	3115904	3115969	.	+	.	ID=exon-XM_012367355.1-12;Dbxref=GeneID:105672434%2CGenbank:XM_012367355.1;Parent=rna-XM_012367355.1
NW_012160699.1	Gnomon	exon	3117115	3121133	.	+	.	ID=exon-XM_012367355.1-13;Dbxref=GeneID:105672434%2CGenbank:XM_012367355.1;Parent=rna-XM_012367355.1
NW_012160699.1	Gnomon	mRNA	2327278	2387969	.	-	.	Name=XM_012367424.1;ID=rna-XM_012367424.1;Dbxref=GeneID:105672472%2CGenbank:XM_012367424.1;Parent=gene-LOC105672472
NW_012160699.1	Gnomon	CDS	1730316	1730500	.	+	0	Name=XP_012222821.1;ID=cds-XP_012222821.1;Dbxref=GeneID:105672458%2CGenbank:XP_012222821.1;Parent=rna-XM_012367398.1
NW_012160699.1	Gnomon	CDS	1730636	1730892	.	+	0	Name=XP_012222821.1;ID=cds-XP_012222821.1;Dbxref=GeneID:105672458%2CGenbank:XP_012222821.1;Parent=rna-XM_012367398.1
NW_012160699.1	Gnomon	CDS	1730977	1731170	.	+	0	Name=XP_012222821.1;ID=cds-XP_012222821.1;Dbxref=GeneID:105672458%2CGenbank:XP_012222821.1;Parent=rna-XM_012367398.1
NW_012160699.1	Gnomon	CDS	1731770	1731949	.	+	0	Name=XP_012222821.1;ID=cds-XP_012222821.1;Dbxref=GeneID:105672458%2CGenbank:XP_012222821.1;Parent=rna-XM_012367398.1
NW_012160699.1	Gnomon	CDS	1732014	1732281	.	+	0	Name=XP_012222821.1;ID=cds-XP_012222821.1;Dbxref=GeneID:105672458%2CGenbank:XP_012222821.1;Parent=rna-XM_012367398.1
NW_012160699.1	Gnomon	CDS	1732961	1733088	.	+	0	Name=XP_012222821.1;ID=cds-XP_012222821.1;Dbxref=GeneID:105672458%2CGenbank:XP_012222821.1;Parent=rna-XM_012367398.1
NW_012160699.1	Gnomon	CDS	1733169	1733528	.	+	0	Name=XP_012222821.1;ID=cds-XP_012222821.1;Dbxref=GeneID:105672458%2CGenbank:XP_012222821.1;Parent=rna-XM_012367398.1
NW_012160699.1	Gnomon	CDS	1734429	1734544	.	+	0	Name=XP_012222821.1;ID=cds-XP_012222821.1;Dbxref=GeneID:105672458%2CGenbank:XP_012222821.1;Parent=rna-XM_012367398.1
NW_012160699.1	Gnomon	CDS	1734628	1734725	.	+	0	Name=XP_012222821.1;ID=cds-XP_012222821.1;Dbxref=GeneID:105672458%2CGenbank:XP_012222821.1;Parent=rna-XM_012367398.1
NW_012160699.1	Gnomon	CDS	1734801	1734931	.	+	0	Name=XP_012222821.1;ID=cds-XP_012222821.1;Dbxref=GeneID:105672458%2CGenbank:XP_012222821.1;Parent=rna-XM_012367398.1
NW_012160699.1	Gnomon	CDS	1735322	1735462	.	+	0	Name=XP_012222821.1;ID=cds-XP_012222821.1;Dbxref=GeneID:105672458%2CGenbank:XP_012222821.1;Parent=rna-XM_012367398.1
NW_012160699.1	Gnomon	exon	1570393	1570766	.	+	.	ID=exon-XM_012367487.1-9;Dbxref=GeneID:105672509%2CGenbank:XM_012367487.1;Parent=rna-XM_012367487.1
NW_012160699.1	Gnomon	exon	1563720	1563803	.	+	.	ID=exon-XM_012367487.1-1;Dbxref=GeneID:105672509%2CGenbank:XM_012367487.1;Parent=rna-XM_012367487.1
NW_012160699.1	Gnomon	exon	1566903	1567024	.	+	.	ID=exon-XM_012367487.1-2;Dbxref=GeneID:105672509%2CGenbank:XM_012367487.1;Parent=rna-XM_012367487.1
NW_012160699.1	Gnomon	exon	1567112	1567251	.	+	.	ID=exon-XM_012367487.1-3;Dbxref=GeneID:105672509%2CGenbank:XM_012367487.1;Parent=rna-XM_012367487.1
NW_012160699.1	Gnomon	exon	1567327	1567456	.	+	.	ID=exon-XM_012367487.1-4;Dbxref=GeneID:105672509%2CGenbank:XM_012367487.1;Parent=rna-XM_012367487.1
NW_012160699.1	Gnomon	exon	1567597	1567734	.	+	.	ID=exon-XM_012367487.1-5;Dbxref=GeneID:105672509%2CGenbank:XM_012367487.1;Parent=rna-XM_012367487.1
NW_012160699.1	Gnomon	exon	1567809	1567985	.	+	.	ID=exon-XM_012367487.1-6;Dbxref=GeneID:105672509%2CGenbank:XM_012367487.1;Parent=rna-XM_012367487.1
NW_012160699.1	Gnomon	exon	1568268	1569578	.	+	.	ID=exon-XM_012367487.1-7;Dbxref=GeneID:105672509%2CGenbank:XM_012367487.1;Parent=rna-XM_012367487.1
NW_012160699.1	Gnomon	exon	1569794	1569942	.	+	.	ID=exon-XM_012367487.1-8;Dbxref=GeneID:105672509%2CGenbank:XM_012367487.1;Parent=rna-XM_012367487.1
NW_012160699.1	Gnomon	mRNA	2843529	2847048	.	-	.	Name=XM_012367662.1;ID=rna-XM_012367662.1;Dbxref=GeneID:105672608%2CGenbank:XM_012367662.1;Parent=gene-LOC105672608
NW_012160699.1	Gnomon	exon	3105922	3106056	.	-	.	ID=exon-XM_012367363.1-4;Dbxref=GeneID:105672439%2CGenbank:XM_012367363.1;Parent=rna-XM_012367363.1
NW_012160699.1	Gnomon	exon	3104459	3104598	.	-	.	ID=exon-XM_012367363.1-5;Dbxref=GeneID:105672439%2CGenbank:XM_012367363.1;Parent=rna-XM_012367363.1
NW_012160699.1	Gnomon	exon	3104193	3104368	.	-	.	ID=exon-XM_012367363.1-6;Dbxref=GeneID:105672439%2CGenbank:XM_012367363.1;Parent=rna-XM_012367363.1
NW_012160699.1	Gnomon	exon	3103904	3104005	.	-	.	ID=exon-XM_012367363.1-7;Dbxref=GeneID:105672439%2CGenbank:XM_012367363.1;Parent=rna-XM_012367363.1
NW_012160699.1	Gnomon	exon	1745705	1745794	.	+	.	ID=exon-XM_012367414.1-5;Dbxref=GeneID:105672470%2CGenbank:XM_012367414.1;Parent=rna-XM_012367414.1
NW_012160699.1	Gnomon	exon	3099121	3099295	.	-	.	ID=exon-XM_012367363.1-8;Dbxref=GeneID:105672439%2CGenbank:XM_012367363.1;Parent=rna-XM_012367363.1
NW_012160699.1	Gnomon	exon	1746051	1746222	.	+	.	ID=exon-XM_012367414.1-6;Dbxref=GeneID:105672470%2CGenbank:XM_012367414.1;Parent=rna-XM_012367414.1
NW_012160699.1	Gnomon	exon	3098407	3098642	.	-	.	ID=exon-XM_012367363.1-9;Dbxref=GeneID:105672439%2CGenbank:XM_012367363.1;Parent=rna-XM_012367363.1
NW_012160699.1	Gnomon	exon	3107595	3108548	.	-	.	ID=exon-XM_012367363.1-1;Dbxref=GeneID:105672439%2CGenbank:XM_012367363.1;Parent=rna-XM_012367363.1
NW_012160699.1	Gnomon	exon	3107356	3107454	.	-	.	ID=exon-XM_012367363.1-2;Dbxref=GeneID:105672439%2CGenbank:XM_012367363.1;Parent=rna-XM_012367363.1
NW_012160699.1	Gnomon	exon	3106686	3107008	.	-	.	ID=exon-XM_012367363.1-3;Dbxref=GeneID:105672439%2CGenbank:XM_012367363.1;Parent=rna-XM_012367363.1
NW_012160699.1	Gnomon	exon	1744124	1744326	.	+	.	ID=exon-XM_012367414.1-1;Dbxref=GeneID:105672470%2CGenbank:XM_012367414.1;Parent=rna-XM_012367414.1
NW_012160699.1	Gnomon	exon	1744657	1744830	.	+	.	ID=exon-XM_012367414.1-2;Dbxref=GeneID:105672470%2CGenbank:XM_012367414.1;Parent=rna-XM_012367414.1
NW_012160699.1	Gnomon	exon	1745094	1745343	.	+	.	ID=exon-XM_012367414.1-3;Dbxref=GeneID:105672470%2CGenbank:XM_012367414.1;Parent=rna-XM_012367414.1
NW_012160699.1	Gnomon	exon	1745545	1745613	.	+	.	ID=exon-XM_012367414.1-4;Dbxref=GeneID:105672470%2CGenbank:XM_012367414.1;Parent=rna-XM_012367414.1
NW_012160699.1	Gnomon	CDS	1314605	1314718	.	-	0	Name=XP_012223066.1;ID=cds-XP_012223066.1;Dbxref=GeneID:105672600%2CGenbank:XP_012223066.1;Parent=rna-XM_012367643.1
NW_012160699.1	Gnomon	CDS	1314302	1314470	.	-	0	Name=XP_012223066.1;ID=cds-XP_012223066.1;Dbxref=GeneID:105672600%2CGenbank:XP_012223066.1;Parent=rna-XM_012367643.1
NW_012160699.1	Gnomon	CDS	1313329	1314234	.	-	0	Name=XP_012223066.1;ID=cds-XP_012223066.1;Dbxref=GeneID:105672600%2CGenbank:XP_012223066.1;Parent=rna-XM_012367643.1
NW_012160699.1	Gnomon	CDS	1313048	1313227	.	-	0	Name=XP_012223066.1;ID=cds-XP_012223066.1;Dbxref=GeneID:105672600%2CGenbank:XP_012223066.1;Parent=rna-XM_012367643.1
NW_012160699.1	Gnomon	CDS	1312758	1312967	.	-	0	Name=XP_012223066.1;ID=cds-XP_012223066.1;Dbxref=GeneID:105672600%2CGenbank:XP_012223066.1;Parent=rna-XM_012367643.1
NW_012160699.1	Gnomon	CDS	1311677	1312668	.	-	0	Name=XP_012223066.1;ID=cds-XP_012223066.1;Dbxref=GeneID:105672600%2CGenbank:XP_012223066.1;Parent=rna-XM_012367643.1
NW_012160699.1	Gnomon	lnc_RNA	2329923	2390460	.	+	.	Name=XR_001100824.1;ID=rna-XR_001100824.1;Dbxref=GeneID:105672480%2CGenbank:XR_001100824.1;Parent=gene-LOC105672480
NW_012160699.1	Gnomon	CDS	1322017	1322120	.	-	0	Name=XP_012223067.1;ID=cds-XP_012223067.1;Dbxref=GeneID:105672601%2CGenbank:XP_012223067.1;Parent=rna-XM_012367644.1
NW_012160699.1	Gnomon	CDS	1321071	1321200	.	-	0	Name=XP_012223067.1;ID=cds-XP_012223067.1;Dbxref=GeneID:105672601%2CGenbank:XP_012223067.1;Parent=rna-XM_012367644.1
NW_012160699.1	Gnomon	CDS	1320945	1321003	.	-	0	Name=XP_012223067.1;ID=cds-XP_012223067.1;Dbxref=GeneID:105672601%2CGenbank:XP_012223067.1;Parent=rna-XM_012367644.1
NW_012160699.1	Gnomon	CDS	1320725	1320866	.	-	0	Name=XP_012223067.1;ID=cds-XP_012223067.1;Dbxref=GeneID:105672601%2CGenbank:XP_012223067.1;Parent=rna-XM_012367644.1
NW_012160699.1	Gnomon	CDS	1320482	1320644	.	-	0	Name=XP_012223067.1;ID=cds-XP_012223067.1;Dbxref=GeneID:105672601%2CGenbank:XP_012223067.1;Parent=rna-XM_012367644.1
NW_012160699.1	Gnomon	CDS	1320286	1320357	.	-	0	Name=XP_012223067.1;ID=cds-XP_012223067.1;Dbxref=GeneID:105672601%2CGenbank:XP_012223067.1;Parent=rna-XM_012367644.1
NW_012160699.1	Gnomon	CDS	1319713	1319792	.	-	0	Name=XP_012223067.1;ID=cds-XP_012223067.1;Dbxref=GeneID:105672601%2CGenbank:XP_012223067.1;Parent=rna-XM_012367644.1
NW_012160699.1	Gnomon	CDS	1318600	1318678	.	-	0	Name=XP_012223067.1;ID=cds-XP_012223067.1;Dbxref=GeneID:105672601%2CGenbank:XP_012223067.1;Parent=rna-XM_012367644.1
NW_012160699.1	Gnomon	CDS	1318346	1318519	.	-	0	Name=XP_012223067.1;ID=cds-XP_012223067.1;Dbxref=GeneID:105672601%2CGenbank:XP_012223067.1;Parent=rna-XM_012367644.1
NW_012160699.1	Gnomon	CDS	1318194	1318273	.	-	0	Name=XP_012223067.1;ID=cds-XP_012223067.1;Dbxref=GeneID:105672601%2CGenbank:XP_012223067.1;Parent=rna-XM_012367644.1
NW_012160699.1	Gnomon	exon	2079758	2079885	.	+	.	ID=exon-XR_001100834.1-10;Dbxref=GeneID:105672492%2CGenbank:XR_001100834.1;Parent=rna-XR_001100834.1
NW_012160699.1	Gnomon	exon	2080282	2080483	.	+	.	ID=exon-XR_001100834.1-11;Dbxref=GeneID:105672492%2CGenbank:XR_001100834.1;Parent=rna-XR_001100834.1
NW_012160699.1	Gnomon	exon	2080756	2081211	.	+	.	ID=exon-XR_001100834.1-12;Dbxref=GeneID:105672492%2CGenbank:XR_001100834.1;Parent=rna-XR_001100834.1
NW_012160699.1	Gnomon	CDS	649974	650277	.	+	0	Name=XP_012222968.1;ID=cds-XP_012222968.1;Dbxref=GeneID:105672535%2CGenbank:XP_012222968.1;Note=The sequence of the model RefSeq protein was modified relative to this genomic sequence to represent the inferred CDS: inserted 2 bases in 2 codons;Parent=rna-XM_012367545.1
NW_012160699.1	Gnomon	CDS	650991	652172	.	+	0	Name=XP_012222968.1;ID=cds-XP_012222968.1;Dbxref=GeneID:105672535%2CGenbank:XP_012222968.1;Note=The sequence of the model RefSeq protein was modified relative to this genomic sequence to represent the inferred CDS: inserted 2 bases in 2 codons;Parent=rna-XM_012367545.1
NW_012160699.1	Gnomon	CDS	652175	654082	.	+	0	Name=XP_012222968.1;ID=cds-XP_012222968.1;Dbxref=GeneID:105672535%2CGenbank:XP_012222968.1;Note=The sequence of the model RefSeq protein was modified relative to this genomic sequence to represent the inferred CDS: inserted 2 bases in 2 codons;Parent=rna-XM_012367545.1
NW_012160699.1	Gnomon	CDS	654930	655267	.	+	0	Name=XP_012222968.1;ID=cds-XP_012222968.1;Dbxref=GeneID:105672535%2CGenbank:XP_012222968.1;Note=The sequence of the model RefSeq protein was modified relative to this genomic sequence to represent the inferred CDS: inserted 2 bases in 2 codons;Parent=rna-XM_012367545.1
NW_012160699.1	Gnomon	CDS	655889	656078	.	+	0	Name=XP_012222968.1;ID=cds-XP_012222968.1;Dbxref=GeneID:105672535%2CGenbank:XP_012222968.1;Note=The sequence of the model RefSeq protein was modified relative to this genomic sequence to represent the inferred CDS: inserted 2 bases in 2 codons;Parent=rna-XM_012367545.1
NW_012160699.1	Gnomon	CDS	656081	656451	.	+	0	Name=XP_012222968.1;ID=cds-XP_012222968.1;Dbxref=GeneID:105672535%2CGenbank:XP_012222968.1;Note=The sequence of the model RefSeq protein was modified relative to this genomic sequence to represent the inferred CDS: inserted 2 bases in 2 codons;Parent=rna-XM_012367545.1
NW_012160699.1	Gnomon	mRNA	2325916	2387969	.	-	.	Name=XM_012367423.1;ID=rna-XM_012367423.1;Dbxref=GeneID:105672472%2CGenbank:XM_012367423.1;Parent=gene-LOC105672472
NW_012160699.1	Gnomon	CDS	1731818	1731949	.	+	0	Name=XP_012222822.1;ID=cds-XP_012222822.1;Dbxref=GeneID:105672458%2CGenbank:XP_012222822.1;Parent=rna-XM_012367399.1
NW_012160699.1	Gnomon	CDS	1732014	1732281	.	+	0	Name=XP_012222822.1;ID=cds-XP_012222822.1;Dbxref=GeneID:105672458%2CGenbank:XP_012222822.1;Parent=rna-XM_012367399.1
NW_012160699.1	Gnomon	CDS	1732961	1733088	.	+	0	Name=XP_012222822.1;ID=cds-XP_012222822.1;Dbxref=GeneID:105672458%2CGenbank:XP_012222822.1;Parent=rna-XM_012367399.1
NW_012160699.1	Gnomon	CDS	1733169	1733528	.	+	0	Name=XP_012222822.1;ID=cds-XP_012222822.1;Dbxref=GeneID:105672458%2CGenbank:XP_012222822.1;Parent=rna-XM_012367399.1
NW_012160699.1	Gnomon	CDS	1734429	1734544	.	+	0	Name=XP_012222822.1;ID=cds-XP_012222822.1;Dbxref=GeneID:105672458%2CGenbank:XP_012222822.1;Parent=rna-XM_012367399.1
NW_012160699.1	Gnomon	CDS	1734628	1734725	.	+	0	Name=XP_012222822.1;ID=cds-XP_012222822.1;Dbxref=GeneID:105672458%2CGenbank:XP_012222822.1;Parent=rna-XM_012367399.1
NW_012160699.1	Gnomon	CDS	1734801	1734931	.	+	0	Name=XP_012222822.1;ID=cds-XP_012222822.1;Dbxref=GeneID:105672458%2CGenbank:XP_012222822.1;Parent=rna-XM_012367399.1
NW_012160699.1	Gnomon	CDS	1735322	1735462	.	+	0	Name=XP_012222822.1;ID=cds-XP_012222822.1;Dbxref=GeneID:105672458%2CGenbank:XP_012222822.1;Parent=rna-XM_012367399.1
NW_012160699.1	Gnomon	exon	1580983	1581125	.	-	.	ID=exon-XM_012367687.1-10;Dbxref=GeneID:105672624%2CGenbank:XM_012367687.1;Parent=rna-XM_012367687.1
NW_012160699.1	Gnomon	exon	1580651	1580899	.	-	.	ID=exon-XM_012367687.1-11;Dbxref=GeneID:105672624%2CGenbank:XM_012367687.1;Parent=rna-XM_012367687.1
NW_012160699.1	Gnomon	exon	1580383	1580548	.	-	.	ID=exon-XM_012367687.1-12;Dbxref=GeneID:105672624%2CGenbank:XM_012367687.1;Parent=rna-XM_012367687.1
NW_012160699.1	Gnomon	exon	1580077	1580315	.	-	.	ID=exon-XM_012367687.1-13;Dbxref=GeneID:105672624%2CGenbank:XM_012367687.1;Parent=rna-XM_012367687.1
NW_012160699.1	Gnomon	mRNA	713836	753926	.	+	.	Name=XM_012367525.1;ID=rna-XM_012367525.1;Dbxref=GeneID:105672524%2CGenbank:XM_012367525.1;Parent=gene-LOC105672524
NW_012160699.1	Gnomon	CDS	1303740	1303961	.	-	0	Name=XP_012222827.1;ID=cds-XP_012222827.1;Dbxref=GeneID:105672460%2CGenbank:XP_012222827.1;Parent=rna-XM_012367404.1
NW_012160699.1	Gnomon	CDS	1302857	1303270	.	-	0	Name=XP_012222827.1;ID=cds-XP_012222827.1;Dbxref=GeneID:105672460%2CGenbank:XP_012222827.1;Parent=rna-XM_012367404.1
NW_012160699.1	Gnomon	CDS	1302291	1302513	.	-	0	Name=XP_012222827.1;ID=cds-XP_012222827.1;Dbxref=GeneID:105672460%2CGenbank:XP_012222827.1;Parent=rna-XM_012367404.1
NW_012160699.1	Gnomon	CDS	1301969	1302188	.	-	0	Name=XP_012222827.1;ID=cds-XP_012222827.1;Dbxref=GeneID:105672460%2CGenbank:XP_012222827.1;Parent=rna-XM_012367404.1
NW_012160699.1	Gnomon	CDS	1301524	1301818	.	-	0	Name=XP_012222827.1;ID=cds-XP_012222827.1;Dbxref=GeneID:105672460%2CGenbank:XP_012222827.1;Parent=rna-XM_012367404.1
NW_012160699.1	Gnomon	exon	175773	175950	.	-	.	ID=exon-XM_012367564.1-3;Dbxref=GeneID:105672548%2CGenbank:XM_012367564.1;Parent=rna-XM_012367564.1
NW_012160699.1	Gnomon	exon	175550	175686	.	-	.	ID=exon-XM_012367564.1-4;Dbxref=GeneID:105672548%2CGenbank:XM_012367564.1;Parent=rna-XM_012367564.1
NW_012160699.1	Gnomon	exon	177432	177821	.	-	.	ID=exon-XM_012367564.1-1;Dbxref=GeneID:105672548%2CGenbank:XM_012367564.1;Parent=rna-XM_012367564.1
NW_012160699.1	Gnomon	exon	176094	176284	.	-	.	ID=exon-XM_012367564.1-2;Dbxref=GeneID:105672548%2CGenbank:XM_012367564.1;Parent=rna-XM_012367564.1
NW_012160699.1	Gnomon	exon	174558	174695	.	-	.	ID=exon-XM_012367564.1-7;Dbxref=GeneID:105672548%2CGenbank:XM_012367564.1;Parent=rna-XM_012367564.1
NW_012160699.1	Gnomon	exon	174013	174144	.	-	.	ID=exon-XM_012367564.1-8;Dbxref=GeneID:105672548%2CGenbank:XM_012367564.1;Parent=rna-XM_012367564.1
NW_012160699.1	Gnomon	exon	175096	175475	.	-	.	ID=exon-XM_012367564.1-5;Dbxref=GeneID:105672548%2CGenbank:XM_012367564.1;Parent=rna-XM_012367564.1
NW_012160699.1	Gnomon	exon	174764	174950	.	-	.	ID=exon-XM_012367564.1-6;Dbxref=GeneID:105672548%2CGenbank:XM_012367564.1;Parent=rna-XM_012367564.1
NW_012160699.1	Gnomon	exon	169325	173569	.	-	.	ID=exon-XM_012367564.1-9;Dbxref=GeneID:105672548%2CGenbank:XM_012367564.1;Parent=rna-XM_012367564.1
NW_012160699.1	Gnomon	CDS	3530789	3531027	.	-	0	Name=XP_012222921.1;ID=cds-XP_012222921.1;Dbxref=GeneID:105672513%2CGenbank:XP_012222921.1;Parent=rna-XM_012367498.1
NW_012160699.1	Gnomon	CDS	3530523	3530713	.	-	0	Name=XP_012222921.1;ID=cds-XP_012222921.1;Dbxref=GeneID:105672513%2CGenbank:XP_012222921.1;Parent=rna-XM_012367498.1
NW_012160699.1	Gnomon	CDS	3530102	3530231	.	-	0	Name=XP_012222921.1;ID=cds-XP_012222921.1;Dbxref=GeneID:105672513%2CGenbank:XP_012222921.1;Parent=rna-XM_012367498.1
NW_012160699.1	Gnomon	CDS	3529892	3530018	.	-	0	Name=XP_012222921.1;ID=cds-XP_012222921.1;Dbxref=GeneID:105672513%2CGenbank:XP_012222921.1;Parent=rna-XM_012367498.1
NW_012160699.1	Gnomon	CDS	3529642	3529816	.	-	0	Name=XP_012222921.1;ID=cds-XP_012222921.1;Dbxref=GeneID:105672513%2CGenbank:XP_012222921.1;Parent=rna-XM_012367498.1
NW_012160699.1	Gnomon	CDS	3529401	3529573	.	-	0	Name=XP_012222921.1;ID=cds-XP_012222921.1;Dbxref=GeneID:105672513%2CGenbank:XP_012222921.1;Parent=rna-XM_012367498.1
NW_012160699.1	Gnomon	mRNA	1199257	1234629	.	+	.	Name=XM_012367620.1;ID=rna-XM_012367620.1;Dbxref=GeneID:105672585%2CGenbank:XM_012367620.1;Parent=gene-LOC105672585
NW_012160699.1	Gnomon	mRNA	749837	753926	.	+	.	Name=XM_012367524.1;ID=rna-XM_012367524.1;Dbxref=GeneID:105672524%2CGenbank:XM_012367524.1;Parent=gene-LOC105672524
NW_012160699.1	Gnomon	exon	3075152	3077063	.	-	.	ID=exon-XM_012367362.1-3;Dbxref=GeneID:105672438%2CGenbank:XM_012367362.1;Parent=rna-XM_012367362.1
NW_012160699.1	Gnomon	exon	3079583	3079663	.	-	.	ID=exon-XM_012367362.1-1;Dbxref=GeneID:105672438%2CGenbank:XM_012367362.1;Parent=rna-XM_012367362.1
NW_012160699.1	Gnomon	exon	3077924	3077981	.	-	.	ID=exon-XM_012367362.1-2;Dbxref=GeneID:105672438%2CGenbank:XM_012367362.1;Parent=rna-XM_012367362.1
NW_012160699.1	Gnomon	exon	1896012	1896297	.	-	.	ID=exon-XM_012367664.1-1;Dbxref=GeneID:105672609%2CGenbank:XM_012367664.1;Parent=rna-XM_012367664.1
NW_012160699.1	Gnomon	exon	1895605	1895902	.	-	.	ID=exon-XM_012367664.1-2;Dbxref=GeneID:105672609%2CGenbank:XM_012367664.1;Parent=rna-XM_012367664.1
NW_012160699.1	Gnomon	exon	1895374	1895527	.	-	.	ID=exon-XM_012367664.1-3;Dbxref=GeneID:105672609%2CGenbank:XM_012367664.1;Parent=rna-XM_012367664.1
NW_012160699.1	Gnomon	exon	1895144	1895286	.	-	.	ID=exon-XM_012367664.1-4;Dbxref=GeneID:105672609%2CGenbank:XM_012367664.1;Parent=rna-XM_012367664.1
NW_012160699.1	Gnomon	exon	1894901	1895073	.	-	.	ID=exon-XM_012367664.1-5;Dbxref=GeneID:105672609%2CGenbank:XM_012367664.1;Parent=rna-XM_012367664.1
NW_012160699.1	Gnomon	exon	1894140	1894282	.	-	.	ID=exon-XM_012367664.1-6;Dbxref=GeneID:105672609%2CGenbank:XM_012367664.1;Parent=rna-XM_012367664.1
NW_012160699.1	Gnomon	CDS	9185	9229	.	-	0	Name=XP_012222828.1;ID=cds-XP_012222828.1;Dbxref=GeneID:105672461%2CGenbank:XP_012222828.1;Parent=rna-XM_012367405.1
NW_012160699.1	Gnomon	CDS	9067	9127	.	-	0	Name=XP_012222828.1;ID=cds-XP_012222828.1;Dbxref=GeneID:105672461%2CGenbank:XP_012222828.1;Parent=rna-XM_012367405.1
NW_012160699.1	Gnomon	CDS	8263	8657	.	-	0	Name=XP_012222828.1;ID=cds-XP_012222828.1;Dbxref=GeneID:105672461%2CGenbank:XP_012222828.1;Parent=rna-XM_012367405.1
NW_012160699.1	Gnomon	CDS	7847	8008	.	-	0	Name=XP_012222828.1;ID=cds-XP_012222828.1;Dbxref=GeneID:105672461%2CGenbank:XP_012222828.1;Parent=rna-XM_012367405.1
NW_012160699.1	Gnomon	CDS	2649160	2649217	.	-	0	Name=XP_012223020.1;ID=cds-XP_012223020.1;Dbxref=GeneID:105672570%2CGenbank:XP_012223020.1;Parent=rna-XM_012367597.1
NW_012160699.1	Gnomon	CDS	2648550	2648851	.	-	0	Name=XP_012223020.1;ID=cds-XP_012223020.1;Dbxref=GeneID:105672570%2CGenbank:XP_012223020.1;Parent=rna-XM_012367597.1
NW_012160699.1	Gnomon	CDS	2648077	2648413	.	-	0	Name=XP_012223020.1;ID=cds-XP_012223020.1;Dbxref=GeneID:105672570%2CGenbank:XP_012223020.1;Parent=rna-XM_012367597.1
NW_012160699.1	Gnomon	CDS	2647760	2647950	.	-	0	Name=XP_012223020.1;ID=cds-XP_012223020.1;Dbxref=GeneID:105672570%2CGenbank:XP_012223020.1;Parent=rna-XM_012367597.1
NW_012160699.1	Gnomon	CDS	2647547	2647683	.	-	0	Name=XP_012223020.1;ID=cds-XP_012223020.1;Dbxref=GeneID:105672570%2CGenbank:XP_012223020.1;Parent=rna-XM_012367597.1
NW_012160699.1	Gnomon	CDS	2647328	2647443	.	-	0	Name=XP_012223020.1;ID=cds-XP_012223020.1;Dbxref=GeneID:105672570%2CGenbank:XP_012223020.1;Parent=rna-XM_012367597.1
NW_012160699.1	Gnomon	CDS	2646987	2647232	.	-	0	Name=XP_012223020.1;ID=cds-XP_012223020.1;Dbxref=GeneID:105672570%2CGenbank:XP_012223020.1;Parent=rna-XM_012367597.1
NW_012160699.1	Gnomon	CDS	2644787	2644933	.	-	0	Name=XP_012223020.1;ID=cds-XP_012223020.1;Dbxref=GeneID:105672570%2CGenbank:XP_012223020.1;Parent=rna-XM_012367597.1
NW_012160699.1	Gnomon	CDS	2644646	2644710	.	-	0	Name=XP_012223020.1;ID=cds-XP_012223020.1;Dbxref=GeneID:105672570%2CGenbank:XP_012223020.1;Parent=rna-XM_012367597.1
NW_012160699.1	Gnomon	CDS	2677002	2677110	.	+	0	Name=XP_012223021.1;ID=cds-XP_012223021.1;Dbxref=GeneID:105672571%2CGenbank:XP_012223021.1;Parent=rna-XM_012367598.1
NW_012160699.1	Gnomon	CDS	2678581	2678805	.	+	0	Name=XP_012223021.1;ID=cds-XP_012223021.1;Dbxref=GeneID:105672571%2CGenbank:XP_012223021.1;Parent=rna-XM_012367598.1
NW_012160699.1	Gnomon	CDS	2679066	2679244	.	+	0	Name=XP_012223021.1;ID=cds-XP_012223021.1;Dbxref=GeneID:105672571%2CGenbank:XP_012223021.1;Parent=rna-XM_012367598.1
NW_012160699.1	Gnomon	CDS	2679423	2679623	.	+	0	Name=XP_012223021.1;ID=cds-XP_012223021.1;Dbxref=GeneID:105672571%2CGenbank:XP_012223021.1;Parent=rna-XM_012367598.1
NW_012160699.1	Gnomon	CDS	3531341	3531343	.	+	0	Name=XP_012222922.1;ID=cds-XP_012222922.1;Dbxref=GeneID:105672514%2CGenbank:XP_012222922.1;Parent=rna-XM_012367499.1
NW_012160699.1	Gnomon	CDS	3532083	3532211	.	+	0	Name=XP_012222922.1;ID=cds-XP_012222922.1;Dbxref=GeneID:105672514%2CGenbank:XP_012222922.1;Parent=rna-XM_012367499.1
NW_012160699.1	Gnomon	CDS	3532322	3532453	.	+	0	Name=XP_012222922.1;ID=cds-XP_012222922.1;Dbxref=GeneID:105672514%2CGenbank:XP_012222922.1;Parent=rna-XM_012367499.1
NW_012160699.1	Gnomon	CDS	3532645	3532881	.	+	0	Name=XP_012222922.1;ID=cds-XP_012222922.1;Dbxref=GeneID:105672514%2CGenbank:XP_012222922.1;Parent=rna-XM_012367499.1
NW_012160699.1	Gnomon	CDS	3533026	3533067	.	+	0	Name=XP_012222922.1;ID=cds-XP_012222922.1;Dbxref=GeneID:105672514%2CGenbank:XP_012222922.1;Parent=rna-XM_012367499.1
NW_012160699.1	Gnomon	mRNA	1199257	1234629	.	+	.	Name=XM_012367621.1;ID=rna-XM_012367621.1;Dbxref=GeneID:105672585%2CGenbank:XM_012367621.1;Parent=gene-LOC105672585
NW_012160699.1	Gnomon	mRNA	749837	753926	.	+	.	Name=XM_012367523.1;ID=rna-XM_012367523.1;Dbxref=GeneID:105672524%2CGenbank:XM_012367523.1;Parent=gene-LOC105672524
NW_012160699.1	Gnomon	exon	3092613	3092684	.	-	.	ID=exon-XM_012367364.1-10;Dbxref=GeneID:105672439%2CGenbank:XM_012367364.1;Parent=rna-XM_012367364.1
NW_012160699.1	Gnomon	exon	3091924	3092067	.	-	.	ID=exon-XM_012367364.1-11;Dbxref=GeneID:105672439%2CGenbank:XM_012367364.1;Parent=rna-XM_012367364.1
NW_012160699.1	Gnomon	exon	3091126	3091194	.	-	.	ID=exon-XM_012367364.1-12;Dbxref=GeneID:105672439%2CGenbank:XM_012367364.1;Parent=rna-XM_012367364.1
NW_012160699.1	Gnomon	exon	3090590	3091049	.	-	.	ID=exon-XM_012367364.1-13;Dbxref=GeneID:105672439%2CGenbank:XM_012367364.1;Parent=rna-XM_012367364.1
NW_012160699.1	tRNAscan-SE	tRNA	2678928	2679000	.	+	.	ID=rna-Trnam-cau-5;Dbxref=GeneID:105667230;Note=transfer RNA methionine (anticodon CAU);Parent=gene-Trnam-cau-5
NW_012160699.1	Gnomon	mRNA	2232573	2282669	.	-	.	Name=XM_012367429.1;ID=rna-XM_012367429.1;Dbxref=GeneID:105672475%2CGenbank:XM_012367429.1;Note=The sequence of the model RefSeq transcript was modified relative to this genomic sequence to represent the inferred CDS: inserted 1 base in 1 codon;Parent=gene-LOC105672475
NW_012160699.1	Gnomon	exon	2019710	2020326	.	+	.	ID=exon-XM_012367462.1-1;Dbxref=GeneID:105672492%2CGenbank:XM_012367462.1;Parent=rna-XM_012367462.1
NW_012160699.1	Gnomon	exon	2027787	2029635	.	+	.	ID=exon-XM_012367462.1-2;Dbxref=GeneID:105672492%2CGenbank:XM_012367462.1;Parent=rna-XM_012367462.1
NW_012160699.1	Gnomon	exon	2037814	2037909	.	+	.	ID=exon-XM_012367462.1-3;Dbxref=GeneID:105672492%2CGenbank:XM_012367462.1;Parent=rna-XM_012367462.1
NW_012160699.1	Gnomon	exon	2038824	2039181	.	+	.	ID=exon-XM_012367462.1-4;Dbxref=GeneID:105672492%2CGenbank:XM_012367462.1;Parent=rna-XM_012367462.1
NW_012160699.1	Gnomon	exon	2039322	2040228	.	+	.	ID=exon-XM_012367462.1-5;Dbxref=GeneID:105672492%2CGenbank:XM_012367462.1;Parent=rna-XM_012367462.1
NW_012160699.1	Gnomon	exon	2040657	2040794	.	+	.	ID=exon-XM_012367462.1-6;Dbxref=GeneID:105672492%2CGenbank:XM_012367462.1;Parent=rna-XM_012367462.1
NW_012160699.1	Gnomon	exon	2041605	2041733	.	+	.	ID=exon-XM_012367462.1-7;Dbxref=GeneID:105672492%2CGenbank:XM_012367462.1;Parent=rna-XM_012367462.1
NW_012160699.1	Gnomon	exon	2042044	2043778	.	+	.	ID=exon-XM_012367462.1-8;Dbxref=GeneID:105672492%2CGenbank:XM_012367462.1;Parent=rna-XM_012367462.1
NW_012160699.1	Gnomon	exon	2325916	2326700	.	-	.	ID=exon-XM_012367422.1-19;Dbxref=GeneID:105672472%2CGenbank:XM_012367422.1;Parent=rna-XM_012367422.1
NW_012160699.1	Gnomon	exon	2340762	2340927	.	-	.	ID=exon-XM_012367422.1-10;Dbxref=GeneID:105672472%2CGenbank:XM_012367422.1;Parent=rna-XM_012367422.1
NW_012160699.1	Gnomon	exon	2339892	2340001	.	-	.	ID=exon-XM_012367422.1-11;Dbxref=GeneID:105672472%2CGenbank:XM_012367422.1;Parent=rna-XM_012367422.1
NW_012160699.1	Gnomon	exon	2339543	2339718	.	-	.	ID=exon-XM_012367422.1-12;Dbxref=GeneID:105672472%2CGenbank:XM_012367422.1;Parent=rna-XM_012367422.1
NW_012160699.1	Gnomon	exon	2338993	2339209	.	-	.	ID=exon-XM_012367422.1-13;Dbxref=GeneID:105672472%2CGenbank:XM_012367422.1;Parent=rna-XM_012367422.1
NW_012160699.1	Gnomon	exon	2338271	2338392	.	-	.	ID=exon-XM_012367422.1-14;Dbxref=GeneID:105672472%2CGenbank:XM_012367422.1;Parent=rna-XM_012367422.1
NW_012160699.1	Gnomon	exon	2337692	2337868	.	-	.	ID=exon-XM_012367422.1-15;Dbxref=GeneID:105672472%2CGenbank:XM_012367422.1;Parent=rna-XM_012367422.1
NW_012160699.1	Gnomon	exon	2332139	2332453	.	-	.	ID=exon-XM_012367422.1-16;Dbxref=GeneID:105672472%2CGenbank:XM_012367422.1;Parent=rna-XM_012367422.1
NW_012160699.1	Gnomon	exon	2331479	2331730	.	-	.	ID=exon-XM_012367422.1-17;Dbxref=GeneID:105672472%2CGenbank:XM_012367422.1;Parent=rna-XM_012367422.1
NW_012160699.1	Gnomon	exon	2326969	2327102	.	-	.	ID=exon-XM_012367422.1-18;Dbxref=GeneID:105672472%2CGenbank:XM_012367422.1;Parent=rna-XM_012367422.1
NW_012160699.1	Gnomon	exon	709807	710067	.	+	.	ID=exon-XM_012367640.1-1;Dbxref=GeneID:105672597%2CGenbank:XM_012367640.1;Parent=rna-XM_012367640.1
NW_012160699.1	Gnomon	exon	710858	711089	.	+	.	ID=exon-XM_012367640.1-4;Dbxref=GeneID:105672597%2CGenbank:XM_012367640.1;Parent=rna-XM_012367640.1
NW_012160699.1	Gnomon	exon	711780	711866	.	+	.	ID=exon-XM_012367640.1-5;Dbxref=GeneID:105672597%2CGenbank:XM_012367640.1;Parent=rna-XM_012367640.1
NW_012160699.1	Gnomon	exon	710137	710297	.	+	.	ID=exon-XM_012367640.1-2;Dbxref=GeneID:105672597%2CGenbank:XM_012367640.1;Parent=rna-XM_012367640.1
NW_012160699.1	Gnomon	exon	710658	710785	.	+	.	ID=exon-XM_012367640.1-3;Dbxref=GeneID:105672597%2CGenbank:XM_012367640.1;Parent=rna-XM_012367640.1
NW_012160699.1	Gnomon	CDS	1304744	1304980	.	-	0	Name=XP_012222825.1;ID=cds-XP_012222825.1;Dbxref=GeneID:105672460%2CGenbank:XP_012222825.1;Parent=rna-XM_012367402.1
NW_012160699.1	Gnomon	CDS	1303740	1303976	.	-	0	Name=XP_012222825.1;ID=cds-XP_012222825.1;Dbxref=GeneID:105672460%2CGenbank:XP_012222825.1;Parent=rna-XM_012367402.1
NW_012160699.1	Gnomon	CDS	1302857	1303270	.	-	0	Name=XP_012222825.1;ID=cds-XP_012222825.1;Dbxref=GeneID:105672460%2CGenbank:XP_012222825.1;Parent=rna-XM_012367402.1
NW_012160699.1	Gnomon	CDS	1302291	1302513	.	-	0	Name=XP_012222825.1;ID=cds-XP_012222825.1;Dbxref=GeneID:105672460%2CGenbank:XP_012222825.1;Parent=rna-XM_012367402.1
NW_012160699.1	Gnomon	CDS	1301969	1302188	.	-	0	Name=XP_012222825.1;ID=cds-XP_012222825.1;Dbxref=GeneID:105672460%2CGenbank:XP_012222825.1;Parent=rna-XM_012367402.1
NW_012160699.1	Gnomon	CDS	1301524	1301818	.	-	0	Name=XP_012222825.1;ID=cds-XP_012222825.1;Dbxref=GeneID:105672460%2CGenbank:XP_012222825.1;Parent=rna-XM_012367402.1
NW_012160699.1	Gnomon	mRNA	1199257	1234629	.	+	.	Name=XM_012367622.1;ID=rna-XM_012367622.1;Dbxref=GeneID:105672585%2CGenbank:XM_012367622.1;Parent=gene-LOC105672585
NW_012160699.1	Gnomon	mRNA	756492	779392	.	+	.	Name=XM_012367522.1;ID=rna-XM_012367522.1;Dbxref=GeneID:105672522%2CGenbank:XM_012367522.1;Parent=gene-LOC105672522
NW_012160699.1	Gnomon	exon	2350688	2350879	.	-	.	ID=exon-XM_012367416.1-3;Dbxref=GeneID:105672472%2CGenbank:XM_012367416.1;Parent=rna-XM_012367416.1
NW_012160699.1	Gnomon	exon	2348846	2348956	.	-	.	ID=exon-XM_012367416.1-4;Dbxref=GeneID:105672472%2CGenbank:XM_012367416.1;Parent=rna-XM_012367416.1
NW_012160699.1	Gnomon	exon	2347809	2347898	.	-	.	ID=exon-XM_012367416.1-5;Dbxref=GeneID:105672472%2CGenbank:XM_012367416.1;Parent=rna-XM_012367416.1
NW_012160699.1	Gnomon	exon	2347485	2347571	.	-	.	ID=exon-XM_012367416.1-6;Dbxref=GeneID:105672472%2CGenbank:XM_012367416.1;Parent=rna-XM_012367416.1
NW_012160699.1	Gnomon	exon	2346506	2346604	.	-	.	ID=exon-XM_012367416.1-7;Dbxref=GeneID:105672472%2CGenbank:XM_012367416.1;Parent=rna-XM_012367416.1
NW_012160699.1	Gnomon	exon	2344265	2344345	.	-	.	ID=exon-XM_012367416.1-8;Dbxref=GeneID:105672472%2CGenbank:XM_012367416.1;Parent=rna-XM_012367416.1
NW_012160699.1	Gnomon	exon	2343558	2343653	.	-	.	ID=exon-XM_012367416.1-9;Dbxref=GeneID:105672472%2CGenbank:XM_012367416.1;Parent=rna-XM_012367416.1
NW_012160699.1	Gnomon	exon	2387491	2387969	.	-	.	ID=exon-XM_012367416.1-1;Dbxref=GeneID:105672472%2CGenbank:XM_012367416.1;Parent=rna-XM_012367416.1
NW_012160699.1	Gnomon	exon	2356030	2357685	.	-	.	ID=exon-XM_012367416.1-2;Dbxref=GeneID:105672472%2CGenbank:XM_012367416.1;Parent=rna-XM_012367416.1
NW_012160699.1	Gnomon	mRNA	2391653	2396683	.	+	.	Name=XM_012367428.1;ID=rna-XM_012367428.1;Dbxref=GeneID:105672473%2CGenbank:XM_012367428.1;Parent=gene-LOC105672473
NW_012160699.1	Gnomon	exon	2548990	2549303	.	+	.	ID=exon-XM_012367337.1-3;Dbxref=GeneID:105672423%2CGenbank:XM_012367337.1;Parent=rna-XM_012367337.1
NW_012160699.1	Gnomon	exon	2549885	2550064	.	+	.	ID=exon-XM_012367337.1-4;Dbxref=GeneID:105672423%2CGenbank:XM_012367337.1;Parent=rna-XM_012367337.1
NW_012160699.1	Gnomon	exon	2418635	2418680	.	+	.	ID=exon-XM_012367337.1-1;Dbxref=GeneID:105672423%2CGenbank:XM_012367337.1;Parent=rna-XM_012367337.1
NW_012160699.1	Gnomon	exon	2431797	2432030	.	+	.	ID=exon-XM_012367337.1-2;Dbxref=GeneID:105672423%2CGenbank:XM_012367337.1;Parent=rna-XM_012367337.1
NW_012160699.1	Gnomon	exon	2587261	2589511	.	+	.	ID=exon-XM_012367337.1-7;Dbxref=GeneID:105672423%2CGenbank:XM_012367337.1;Parent=rna-XM_012367337.1
NW_012160699.1	Gnomon	exon	2573927	2574099	.	+	.	ID=exon-XM_012367337.1-5;Dbxref=GeneID:105672423%2CGenbank:XM_012367337.1;Parent=rna-XM_012367337.1
NW_012160699.1	Gnomon	exon	2585420	2585829	.	+	.	ID=exon-XM_012367337.1-6;Dbxref=GeneID:105672423%2CGenbank:XM_012367337.1;Parent=rna-XM_012367337.1
NW_012160699.1	Gnomon	exon	2172879	2173260	.	-	.	ID=exon-XM_012367485.1-1;Dbxref=GeneID:105672508%2CGenbank:XM_012367485.1;Parent=rna-XM_012367485.1
NW_012160699.1	Gnomon	exon	2172136	2172343	.	-	.	ID=exon-XM_012367485.1-2;Dbxref=GeneID:105672508%2CGenbank:XM_012367485.1;Parent=rna-XM_012367485.1
NW_012160699.1	Gnomon	exon	2171875	2172066	.	-	.	ID=exon-XM_012367485.1-3;Dbxref=GeneID:105672508%2CGenbank:XM_012367485.1;Parent=rna-XM_012367485.1
NW_012160699.1	Gnomon	exon	2169576	2171775	.	-	.	ID=exon-XM_012367485.1-4;Dbxref=GeneID:105672508%2CGenbank:XM_012367485.1;Parent=rna-XM_012367485.1
NW_012160699.1	tRNAscan-SE	gene	2678928	2679000	.	+	.	Name=Trnam-cau;ID=gene-Trnam-cau-5;Dbxref=GeneID:105667230
NW_012160699.1	Gnomon	exon	2717003	2717240	.	+	.	ID=exon-XM_012367539.1-12;Dbxref=GeneID:105672533%2CGenbank:XM_012367539.1;Parent=rna-XM_012367539.1
NW_012160699.1	Gnomon	exon	2717474	2725457	.	+	.	ID=exon-XM_012367539.1-13;Dbxref=GeneID:105672533%2CGenbank:XM_012367539.1;Parent=rna-XM_012367539.1
NW_012160699.1	Gnomon	exon	2716149	2716298	.	+	.	ID=exon-XM_012367539.1-10;Dbxref=GeneID:105672533%2CGenbank:XM_012367539.1;Parent=rna-XM_012367539.1
NW_012160699.1	Gnomon	exon	2716405	2716792	.	+	.	ID=exon-XM_012367539.1-11;Dbxref=GeneID:105672533%2CGenbank:XM_012367539.1;Parent=rna-XM_012367539.1
NW_012160699.1	Gnomon	CDS	1303740	1303961	.	-	0	Name=XP_012222826.1;ID=cds-XP_012222826.1;Dbxref=GeneID:105672460%2CGenbank:XP_012222826.1;Parent=rna-XM_012367403.1
NW_012160699.1	Gnomon	CDS	1302857	1303270	.	-	0	Name=XP_012222826.1;ID=cds-XP_012222826.1;Dbxref=GeneID:105672460%2CGenbank:XP_012222826.1;Parent=rna-XM_012367403.1
NW_012160699.1	Gnomon	CDS	1302291	1302513	.	-	0	Name=XP_012222826.1;ID=cds-XP_012222826.1;Dbxref=GeneID:105672460%2CGenbank:XP_012222826.1;Parent=rna-XM_012367403.1
NW_012160699.1	Gnomon	CDS	1301969	1302188	.	-	0	Name=XP_012222826.1;ID=cds-XP_012222826.1;Dbxref=GeneID:105672460%2CGenbank:XP_012222826.1;Parent=rna-XM_012367403.1
NW_012160699.1	Gnomon	CDS	1301524	1301818	.	-	0	Name=XP_012222826.1;ID=cds-XP_012222826.1;Dbxref=GeneID:105672460%2CGenbank:XP_012222826.1;Parent=rna-XM_012367403.1
NW_012160699.1	Gnomon	exon	1520470	1520788	.	-	.	ID=exon-XM_012367616.1-5;Dbxref=GeneID:105672581%2CGenbank:XM_012367616.1;Parent=rna-XM_012367616.1
NW_012160699.1	Gnomon	exon	1520274	1520395	.	-	.	ID=exon-XM_012367616.1-6;Dbxref=GeneID:105672581%2CGenbank:XM_012367616.1;Parent=rna-XM_012367616.1
NW_012160699.1	Gnomon	exon	1519544	1520198	.	-	.	ID=exon-XM_012367616.1-7;Dbxref=GeneID:105672581%2CGenbank:XM_012367616.1;Parent=rna-XM_012367616.1
NW_012160699.1	Gnomon	exon	1519131	1519459	.	-	.	ID=exon-XM_012367616.1-8;Dbxref=GeneID:105672581%2CGenbank:XM_012367616.1;Parent=rna-XM_012367616.1
NW_012160699.1	Gnomon	exon	1522526	1522863	.	-	.	ID=exon-XM_012367616.1-1;Dbxref=GeneID:105672581%2CGenbank:XM_012367616.1;Parent=rna-XM_012367616.1
NW_012160699.1	Gnomon	exon	1521908	1522172	.	-	.	ID=exon-XM_012367616.1-2;Dbxref=GeneID:105672581%2CGenbank:XM_012367616.1;Parent=rna-XM_012367616.1
NW_012160699.1	Gnomon	exon	1521288	1521403	.	-	.	ID=exon-XM_012367616.1-3;Dbxref=GeneID:105672581%2CGenbank:XM_012367616.1;Parent=rna-XM_012367616.1
NW_012160699.1	Gnomon	exon	1520863	1521050	.	-	.	ID=exon-XM_012367616.1-4;Dbxref=GeneID:105672581%2CGenbank:XM_012367616.1;Parent=rna-XM_012367616.1
NW_012160699.1	Gnomon	exon	1915895	1916349	.	-	.	ID=exon-XM_012367587.1-4;Dbxref=GeneID:105672561%2CGenbank:XM_012367587.1;Parent=rna-XM_012367587.1
NW_012160699.1	Gnomon	exon	1917261	1917727	.	-	.	ID=exon-XM_012367587.1-2;Dbxref=GeneID:105672561%2CGenbank:XM_012367587.1;Parent=rna-XM_012367587.1
NW_012160699.1	Gnomon	exon	1916480	1917145	.	-	.	ID=exon-XM_012367587.1-3;Dbxref=GeneID:105672561%2CGenbank:XM_012367587.1;Parent=rna-XM_012367587.1
NW_012160699.1	Gnomon	exon	1918661	1918866	.	-	.	ID=exon-XM_012367587.1-1;Dbxref=GeneID:105672561%2CGenbank:XM_012367587.1;Parent=rna-XM_012367587.1
NW_012160699.1	Gnomon	exon	2623453	2623566	.	-	.	ID=exon-XM_012367559.1-10;Dbxref=GeneID:105672544%2CGenbank:XM_012367559.1;Parent=rna-XM_012367559.1
NW_012160699.1	Gnomon	exon	2622206	2623375	.	-	.	ID=exon-XM_012367559.1-11;Dbxref=GeneID:105672544%2CGenbank:XM_012367559.1;Parent=rna-XM_012367559.1
NW_012160699.1	Gnomon	mRNA	1199257	1234629	.	+	.	Name=XM_012367623.1;ID=rna-XM_012367623.1;Dbxref=GeneID:105672585%2CGenbank:XM_012367623.1;Parent=gene-LOC105672585
NW_012160699.1	Gnomon	mRNA	756493	773767	.	+	.	Name=XM_012367521.1;ID=rna-XM_012367521.1;Dbxref=GeneID:105672522%2CGenbank:XM_012367521.1;Parent=gene-LOC105672522
NW_012160699.1	Gnomon	CDS	1563693	1564025	.	-	0	Name=XP_012222920.1;ID=cds-XP_012222920.1;Dbxref=GeneID:105672512%2CGenbank:XP_012222920.1;Parent=rna-XM_012367497.1
NW_012160699.1	Gnomon	CDS	1563152	1563267	.	-	0	Name=XP_012222920.1;ID=cds-XP_012222920.1;Dbxref=GeneID:105672512%2CGenbank:XP_012222920.1;Parent=rna-XM_012367497.1
NW_012160699.1	Gnomon	CDS	1562963	1563085	.	-	0	Name=XP_012222920.1;ID=cds-XP_012222920.1;Dbxref=GeneID:105672512%2CGenbank:XP_012222920.1;Parent=rna-XM_012367497.1
NW_012160699.1	Gnomon	CDS	1562503	1562706	.	-	0	Name=XP_012222920.1;ID=cds-XP_012222920.1;Dbxref=GeneID:105672512%2CGenbank:XP_012222920.1;Parent=rna-XM_012367497.1
NW_012160699.1	Gnomon	CDS	1562281	1562398	.	-	0	Name=XP_012222920.1;ID=cds-XP_012222920.1;Dbxref=GeneID:105672512%2CGenbank:XP_012222920.1;Parent=rna-XM_012367497.1
NW_012160699.1	Gnomon	CDS	1562004	1562152	.	-	0	Name=XP_012222920.1;ID=cds-XP_012222920.1;Dbxref=GeneID:105672512%2CGenbank:XP_012222920.1;Parent=rna-XM_012367497.1
NW_012160699.1	Gnomon	CDS	1561673	1561871	.	-	0	Name=XP_012222920.1;ID=cds-XP_012222920.1;Dbxref=GeneID:105672512%2CGenbank:XP_012222920.1;Parent=rna-XM_012367497.1
NW_012160699.1	Gnomon	CDS	1561109	1561379	.	-	0	Name=XP_012222920.1;ID=cds-XP_012222920.1;Dbxref=GeneID:105672512%2CGenbank:XP_012222920.1;Parent=rna-XM_012367497.1
NW_012160699.1	Gnomon	CDS	1560583	1560703	.	-	0	Name=XP_012222920.1;ID=cds-XP_012222920.1;Dbxref=GeneID:105672512%2CGenbank:XP_012222920.1;Parent=rna-XM_012367497.1
NW_012160699.1	Gnomon	CDS	1560376	1560504	.	-	0	Name=XP_012222920.1;ID=cds-XP_012222920.1;Dbxref=GeneID:105672512%2CGenbank:XP_012222920.1;Parent=rna-XM_012367497.1
NW_012160699.1	Gnomon	CDS	1559899	1559990	.	-	0	Name=XP_012222920.1;ID=cds-XP_012222920.1;Dbxref=GeneID:105672512%2CGenbank:XP_012222920.1;Parent=rna-XM_012367497.1
NW_012160699.1	Gnomon	CDS	1559654	1559841	.	-	0	Name=XP_012222920.1;ID=cds-XP_012222920.1;Dbxref=GeneID:105672512%2CGenbank:XP_012222920.1;Parent=rna-XM_012367497.1
NW_012160699.1	Gnomon	gene	2159670	2167866	.	+	.	Name=LOC105672498;ID=gene-LOC105672498;Dbxref=GeneID:105672498
NW_012160699.1	Gnomon	gene	2204214	2206369	.	+	.	Name=LOC105672499;ID=gene-LOC105672499;Dbxref=GeneID:105672499
NW_012160699.1	Gnomon	gene	1979600	1983887	.	-	.	Name=LOC105672496;ID=gene-LOC105672496;Dbxref=GeneID:105672496
NW_012160699.1	Gnomon	gene	1952857	1956968	.	+	.	Name=LOC105672497;ID=gene-LOC105672497;Dbxref=GeneID:105672497
NW_012160699.1	Gnomon	gene	2008819	2014987	.	-	.	Name=LOC105672494;ID=gene-LOC105672494;Dbxref=GeneID:105672494
NW_012160699.1	Gnomon	gene	2054215	2075808	.	-	.	Name=LOC105672495;ID=gene-LOC105672495;Dbxref=GeneID:105672495
NW_012160699.1	Gnomon	gene	1979157	2081212	.	+	.	Name=LOC105672492;ID=gene-LOC105672492;Dbxref=GeneID:105672492
NW_012160699.1	Gnomon	gene	1959306	1972426	.	-	.	Name=LOC105672490;ID=gene-LOC105672490;Dbxref=GeneID:105672490
NW_012160699.1	Gnomon	gene	1999988	2006492	.	-	.	Name=LOC105672491;ID=gene-LOC105672491;Dbxref=GeneID:105672491
NW_012160699.1	Gnomon	gene	2116214	2125278	.	-	.	Name=LOC105672489;ID=gene-LOC105672489;Dbxref=GeneID:105672489
NW_012160699.1	Gnomon	gene	2151798	2158605	.	-	.	Name=LOC105672487;ID=gene-LOC105672487;Dbxref=GeneID:105672487
NW_012160699.1	Gnomon	gene	2107609	2108965	.	-	.	Name=LOC105672488;ID=gene-LOC105672488;Dbxref=GeneID:105672488
NW_012160699.1	Gnomon	gene	2102773	2107380	.	-	.	Name=LOC105672485;ID=gene-LOC105672485;Dbxref=GeneID:105672485
NW_012160699.1	Gnomon	gene	2097105	2102236	.	+	.	Name=LOC105672483;ID=gene-LOC105672483;Dbxref=GeneID:105672483
NW_012160699.1	Gnomon	gene	2108976	2121372	.	+	.	Name=LOC105672484;ID=gene-LOC105672484;Dbxref=GeneID:105672484
NW_012160699.1	Gnomon	gene	2122572	2147155	.	+	.	Name=LOC105672481;ID=gene-LOC105672481;Dbxref=GeneID:105672481
NW_012160699.1	Gnomon	gene	2329923	2390460	.	+	.	Name=LOC105672480;ID=gene-LOC105672480;Dbxref=GeneID:105672480
NW_012160699.1	Gnomon	gene	3075152	3079663	.	-	.	Name=LOC105672438;ID=gene-LOC105672438;Dbxref=GeneID:105672438
NW_012160699.1	Gnomon	gene	3090590	3108548	.	-	.	Name=LOC105672439;ID=gene-LOC105672439;Dbxref=GeneID:105672439
NW_012160699.1	Gnomon	gene	2904725	2908726	.	-	.	Name=LOC105672436;ID=gene-LOC105672436;Dbxref=GeneID:105672436
NW_012160699.1	Gnomon	gene	3051892	3071218	.	+	.	Name=LOC105672437;ID=gene-LOC105672437;Dbxref=GeneID:105672437
NW_012160699.1	Gnomon	gene	3089776	3121133	.	+	.	Name=LOC105672434;ID=gene-LOC105672434;Dbxref=GeneID:105672434
NW_012160699.1	Gnomon	gene	3084722	3089719	.	-	.	Name=LOC105672435;ID=gene-LOC105672435;Dbxref=GeneID:105672435
NW_012160699.1	Gnomon	gene	2919443	2929596	.	+	.	Name=LOC105672432;ID=gene-LOC105672432;Dbxref=GeneID:105672432
NW_012160699.1	Gnomon	gene	2893191	2901039	.	-	.	Name=LOC105672433;ID=gene-LOC105672433;Dbxref=GeneID:105672433
NW_012160699.1	Gnomon	gene	3589444	3597637	.	+	.	Name=LOC105672430;ID=gene-LOC105672430;Dbxref=GeneID:105672430
NW_012160699.1	Gnomon	CDS	1814382	1814635	.	+	0	Name=XP_012222925.1;ID=cds-XP_012222925.1;Dbxref=GeneID:105672516%2CGenbank:XP_012222925.1;Parent=rna-XM_012367502.1
NW_012160699.1	Gnomon	CDS	1814710	1815292	.	+	0	Name=XP_012222925.1;ID=cds-XP_012222925.1;Dbxref=GeneID:105672516%2CGenbank:XP_012222925.1;Parent=rna-XM_012367502.1
NW_012160699.1	Gnomon	CDS	1815373	1815651	.	+	0	Name=XP_012222925.1;ID=cds-XP_012222925.1;Dbxref=GeneID:105672516%2CGenbank:XP_012222925.1;Parent=rna-XM_012367502.1
NW_012160699.1	Gnomon	CDS	1815731	1816417	.	+	0	Name=XP_012222925.1;ID=cds-XP_012222925.1;Dbxref=GeneID:105672516%2CGenbank:XP_012222925.1;Parent=rna-XM_012367502.1
NW_012160699.1	Gnomon	CDS	1816491	1816830	.	+	0	Name=XP_012222925.1;ID=cds-XP_012222925.1;Dbxref=GeneID:105672516%2CGenbank:XP_012222925.1;Parent=rna-XM_012367502.1
NW_012160699.1	Gnomon	CDS	1816924	1817106	.	+	0	Name=XP_012222925.1;ID=cds-XP_012222925.1;Dbxref=GeneID:105672516%2CGenbank:XP_012222925.1;Parent=rna-XM_012367502.1
NW_012160699.1	Gnomon	CDS	1819025	1820139	.	+	0	Name=XP_012222925.1;ID=cds-XP_012222925.1;Dbxref=GeneID:105672516%2CGenbank:XP_012222925.1;Parent=rna-XM_012367502.1
NW_012160699.1	Gnomon	mRNA	2940459	3022639	.	-	.	Name=XM_012367373.1;ID=rna-XM_012367373.1;Dbxref=GeneID:105672441%2CGenbank:XM_012367373.1;Parent=gene-LOC105672441
NW_012160699.1	Gnomon	gene	3583911	3588646	.	+	.	Name=LOC105672429;ID=gene-LOC105672429;Dbxref=GeneID:105672429
NW_012160699.1	Gnomon	gene	3557294	3564692	.	+	.	Name=LOC105672427;ID=gene-LOC105672427;Dbxref=GeneID:105672427
NW_012160699.1	Gnomon	gene	3578887	3581910	.	+	.	Name=LOC105672428;ID=gene-LOC105672428;Dbxref=GeneID:105672428
NW_012160699.1	Gnomon	gene	2882556	2892906	.	-	.	Name=LOC105672425;ID=gene-LOC105672425;Dbxref=GeneID:105672425
NW_012160699.1	Gnomon	gene	3508428	3529551	.	+	.	Name=LOC105672426;ID=gene-LOC105672426;Dbxref=GeneID:105672426
NW_012160699.1	Gnomon	gene	2418635	2589511	.	+	.	Name=LOC105672423;ID=gene-LOC105672423;Dbxref=GeneID:105672423
NW_012160699.1	Gnomon	gene	2847717	2851776	.	-	.	Name=LOC105672424;ID=gene-LOC105672424;Dbxref=GeneID:105672424
NW_012160699.1	Gnomon	gene	2300504	2318542	.	-	.	Name=LOC105672421;ID=gene-LOC105672421;Dbxref=GeneID:105672421
NW_012160699.1	Gnomon	pseudogene	2414173	2417886	.	-	.	Name=LOC105672422;ID=gene-LOC105672422;Dbxref=GeneID:105672422
NW_012160699.1	Gnomon	gene	2147748	2152368	.	+	.	Name=LOC105672418;ID=gene-LOC105672418;Dbxref=GeneID:105672418
NW_012160699.1	Gnomon	pseudogene	2289838	2290555	.	-	.	Name=LOC105672419;ID=gene-LOC105672419;Dbxref=GeneID:105672419
NW_012160699.1	Gnomon	gene	1737163	1741216	.	+	.	Name=LOC105672416;ID=gene-LOC105672416;Dbxref=GeneID:105672416
NW_012160699.1	Gnomon	gene	1942267	1942836	.	+	.	Name=LOC105672417;ID=gene-LOC105672417;Dbxref=GeneID:105672417
NW_012160699.1	Gnomon	gene	1596295	1599274	.	+	.	Name=LOC105672414;ID=gene-LOC105672414;Dbxref=GeneID:105672414
NW_012160699.1	Gnomon	gene	1656579	1700531	.	+	.	Name=LOC105672415;ID=gene-LOC105672415;Dbxref=GeneID:105672415
NW_012160699.1	Gnomon	gene	1315533	1317096	.	-	.	Name=LOC105672412;ID=gene-LOC105672412;Dbxref=GeneID:105672412
NW_012160699.1	Gnomon	gene	1523986	1541812	.	-	.	Name=LOC105672413;ID=gene-LOC105672413;Dbxref=GeneID:105672413
NW_012160699.1	Gnomon	gene	741318	742086	.	-	.	Name=LOC105672410;ID=gene-LOC105672410;Dbxref=GeneID:105672410
NW_012160699.1	Gnomon	gene	743241	744067	.	+	.	Name=LOC105672411;ID=gene-LOC105672411;Dbxref=GeneID:105672411
NW_012160699.1	Gnomon	exon	702944	704435	.	-	.	ID=exon-XM_012367641.1-1;Dbxref=GeneID:105672598%2CGenbank:XM_012367641.1;Parent=rna-XM_012367641.1
NW_012160699.1	Gnomon	gene	725734	727853	.	+	.	Name=LOC105672409;ID=gene-LOC105672409;Dbxref=GeneID:105672409
NW_012160699.1	Gnomon	gene	2323979	2325383	.	-	.	Name=LOC105672478;ID=gene-LOC105672478;Dbxref=GeneID:105672478
NW_012160699.1	Gnomon	gene	2303483	2304518	.	-	.	Name=LOC105672479;ID=gene-LOC105672479;Dbxref=GeneID:105672479
NW_012160699.1	Gnomon	mRNA	731944	734377	.	-	.	Name=XM_012367529.1;ID=rna-XM_012367529.1;Dbxref=GeneID:105672525%2CGenbank:XM_012367529.1;Parent=gene-LOC105672525
NW_012160699.1	Gnomon	gene	2319258	2323368	.	-	.	Name=LOC105672476;ID=gene-LOC105672476;Dbxref=GeneID:105672476
NW_012160699.1	Gnomon	gene	2388676	2390764	.	-	.	Name=LOC105672477;ID=gene-LOC105672477;Dbxref=GeneID:105672477
NW_012160699.1	Gnomon	gene	2232573	2282669	.	-	.	Name=LOC105672475;ID=gene-LOC105672475;Dbxref=GeneID:105672475
NW_012160699.1	Gnomon	gene	2325916	2387969	.	-	.	Name=LOC105672472;ID=gene-LOC105672472;Dbxref=GeneID:105672472
NW_012160699.1	Gnomon	gene	2391653	2396683	.	+	.	Name=LOC105672473;ID=gene-LOC105672473;Dbxref=GeneID:105672473
NW_012160699.1	Gnomon	gene	1744124	1746222	.	+	.	Name=LOC105672470;ID=gene-LOC105672470;Dbxref=GeneID:105672470
NW_012160699.1	Gnomon	gene	1741405	1742164	.	+	.	Name=LOC105672471;ID=gene-LOC105672471;Dbxref=GeneID:105672471
NW_012160699.1	Gnomon	gene	3546891	3550497	.	+	.	Name=LOC105672469;ID=gene-LOC105672469;Dbxref=GeneID:105672469
NW_012160699.1	Gnomon	gene	3126606	3127738	.	+	.	Name=LOC105672467;ID=gene-LOC105672467;Dbxref=GeneID:105672467
NW_012160699.1	Gnomon	gene	1897345	1898943	.	+	.	Name=LOC105672468;ID=gene-LOC105672468;Dbxref=GeneID:105672468
NW_012160699.1	Gnomon	gene	676131	698094	.	-	.	Name=LOC105672465;ID=gene-LOC105672465;Dbxref=GeneID:105672465
NW_012160699.1	Gnomon	gene	3554129	3555873	.	+	.	Name=LOC105672466;ID=gene-LOC105672466;Dbxref=GeneID:105672466
NW_012160699.1	Gnomon	gene	1758355	1760335	.	-	.	Name=LOC105672463;ID=gene-LOC105672463;Dbxref=GeneID:105672463
NW_012160699.1	Gnomon	gene	4969	6170	.	-	.	Name=LOC105672464;ID=gene-LOC105672464;Dbxref=GeneID:105672464
NW_012160699.1	Gnomon	gene	7615	9299	.	-	.	Name=LOC105672461;ID=gene-LOC105672461;Dbxref=GeneID:105672461
NW_012160699.1	Gnomon	gene	1301447	1305062	.	-	.	Name=LOC105672460;ID=gene-LOC105672460;Dbxref=GeneID:105672460
NW_012160699.1	Gnomon	exon	2079758	2079885	.	+	.	ID=exon-XR_001100829.1-10;Dbxref=GeneID:105672492%2CGenbank:XR_001100829.1;Parent=rna-XR_001100829.1
NW_012160699.1	Gnomon	exon	2080282	2080656	.	+	.	ID=exon-XR_001100829.1-11;Dbxref=GeneID:105672492%2CGenbank:XR_001100829.1;Parent=rna-XR_001100829.1
NW_012160699.1	Gnomon	gene	1729782	1735484	.	+	.	Name=LOC105672458;ID=gene-LOC105672458;Dbxref=GeneID:105672458
NW_012160699.1	Gnomon	gene	1822744	1824113	.	+	.	Name=LOC105672459;ID=gene-LOC105672459;Dbxref=GeneID:105672459
NW_012160699.1	Gnomon	gene	1824504	1826202	.	-	.	Name=LOC105672456;ID=gene-LOC105672456;Dbxref=GeneID:105672456
NW_012160699.1	Gnomon	gene	3621	4892	.	+	.	Name=LOC105672457;ID=gene-LOC105672457;Dbxref=GeneID:105672457
NW_012160699.1	Gnomon	gene	1754573	1757585	.	+	.	Name=LOC105672454;ID=gene-LOC105672454;Dbxref=GeneID:105672454
NW_012160699.1	Gnomon	gene	2869185	2872824	.	-	.	Name=LOC105672452;ID=gene-LOC105672452;Dbxref=GeneID:105672452
NW_012160699.1	Gnomon	gene	1826369	1827946	.	+	.	Name=LOC105672453;ID=gene-LOC105672453;Dbxref=GeneID:105672453
NW_012160699.1	Gnomon	gene	2873836	2875352	.	-	.	Name=LOC105672450;ID=gene-LOC105672450;Dbxref=GeneID:105672450
NW_012160699.1	Gnomon	gene	2908967	2913218	.	-	.	Name=LOC105672451;ID=gene-LOC105672451;Dbxref=GeneID:105672451
NW_012160699.1	Gnomon	gene	2936202	2937723	.	+	.	Name=LOC105672449;ID=gene-LOC105672449;Dbxref=GeneID:105672449
NW_012160699.1	Gnomon	gene	2901616	2903971	.	-	.	Name=LOC105672447;ID=gene-LOC105672447;Dbxref=GeneID:105672447
NW_012160699.1	Gnomon	gene	3080727	3084577	.	+	.	Name=LOC105672448;ID=gene-LOC105672448;Dbxref=GeneID:105672448
NW_012160699.1	Gnomon	gene	2916903	2919089	.	-	.	Name=LOC105672445;ID=gene-LOC105672445;Dbxref=GeneID:105672445
NW_012160699.1	Gnomon	gene	2930267	2935686	.	-	.	Name=LOC105672443;ID=gene-LOC105672443;Dbxref=GeneID:105672443
NW_012160699.1	Gnomon	gene	2938768	2940134	.	+	.	Name=LOC105672444;ID=gene-LOC105672444;Dbxref=GeneID:105672444
NW_012160699.1	Gnomon	gene	2940459	3070746	.	-	.	Name=LOC105672441;ID=gene-LOC105672441;Dbxref=GeneID:105672441
NW_012160699.1	Gnomon	gene	2910935	2916741	.	+	.	Name=LOC105672440;ID=gene-LOC105672440;Dbxref=GeneID:105672440
NW_012160699.1	Gnomon	gene	1797063	1811344	.	-	.	Name=LOC105672519;ID=gene-LOC105672519;Dbxref=GeneID:105672519
NW_012160699.1	Gnomon	gene	1787115	1794955	.	-	.	Name=LOC105672517;ID=gene-LOC105672517;Dbxref=GeneID:105672517
NW_012160699.1	Gnomon	gene	1813561	1820793	.	+	.	Name=LOC105672516;ID=gene-LOC105672516;Dbxref=GeneID:105672516
NW_012160699.1	Gnomon	gene	3529346	3531245	.	-	.	Name=LOC105672513;ID=gene-LOC105672513;Dbxref=GeneID:105672513
NW_012160699.1	Gnomon	gene	3531260	3533711	.	+	.	Name=LOC105672514;ID=gene-LOC105672514;Dbxref=GeneID:105672514
NW_012160699.1	Gnomon	gene	1573432	1579153	.	-	.	Name=LOC105672511;ID=gene-LOC105672511;Dbxref=GeneID:105672511
NW_012160699.1	Gnomon	gene	1558922	1566887	.	-	.	Name=LOC105672512;ID=gene-LOC105672512;Dbxref=GeneID:105672512
NW_012160699.1	Gnomon	gene	1546607	1563031	.	+	.	Name=LOC105672510;ID=gene-LOC105672510;Dbxref=GeneID:105672510
NW_012160699.1	Gnomon	gene	2169576	2173417	.	-	.	Name=LOC105672508;ID=gene-LOC105672508;Dbxref=GeneID:105672508
NW_012160699.1	Gnomon	gene	1563720	1573697	.	+	.	Name=LOC105672509;ID=gene-LOC105672509;Dbxref=GeneID:105672509
NW_012160699.1	Gnomon	gene	2174853	2202713	.	+	.	Name=LOC105672506;ID=gene-LOC105672506;Dbxref=GeneID:105672506
NW_012160699.1	Gnomon	gene	2215209	2221054	.	+	.	Name=LOC105672504;ID=gene-LOC105672504;Dbxref=GeneID:105672504
NW_012160699.1	Gnomon	gene	2206725	2209822	.	+	.	Name=LOC105672505;ID=gene-LOC105672505;Dbxref=GeneID:105672505
NW_012160699.1	Gnomon	gene	2221365	2225764	.	+	.	Name=LOC105672502;ID=gene-LOC105672502;Dbxref=GeneID:105672502
NW_012160699.1	Gnomon	gene	2226847	2231225	.	+	.	Name=LOC105672503;ID=gene-LOC105672503;Dbxref=GeneID:105672503
NW_012160699.1	Gnomon	gene	2210154	2214604	.	+	.	Name=LOC105672500;ID=gene-LOC105672500;Dbxref=GeneID:105672500
NW_012160699.1	Gnomon	CDS	2671584	2671605	.	+	0	Name=XP_012223024.1;ID=cds-XP_012223024.1;Dbxref=GeneID:105672571%2CGenbank:XP_012223024.1;Parent=rna-XM_012367601.1
NW_012160699.1	Gnomon	CDS	2678581	2678805	.	+	0	Name=XP_012223024.1;ID=cds-XP_012223024.1;Dbxref=GeneID:105672571%2CGenbank:XP_012223024.1;Parent=rna-XM_012367601.1
NW_012160699.1	Gnomon	CDS	2679066	2679244	.	+	0	Name=XP_012223024.1;ID=cds-XP_012223024.1;Dbxref=GeneID:105672571%2CGenbank:XP_012223024.1;Parent=rna-XM_012367601.1
NW_012160699.1	Gnomon	CDS	2679423	2679623	.	+	0	Name=XP_012223024.1;ID=cds-XP_012223024.1;Dbxref=GeneID:105672571%2CGenbank:XP_012223024.1;Parent=rna-XM_012367601.1
NW_012160699.1	Gnomon	exon	2715912	2716055	.	+	.	ID=exon-XM_012367539.1-9;Dbxref=GeneID:105672533%2CGenbank:XM_012367539.1;Parent=rna-XM_012367539.1
NW_012160699.1	Gnomon	exon	2710215	2710562	.	+	.	ID=exon-XM_012367539.1-3;Dbxref=GeneID:105672533%2CGenbank:XM_012367539.1;Parent=rna-XM_012367539.1
NW_012160699.1	Gnomon	exon	2712383	2712564	.	+	.	ID=exon-XM_012367539.1-4;Dbxref=GeneID:105672533%2CGenbank:XM_012367539.1;Parent=rna-XM_012367539.1
NW_012160699.1	Gnomon	exon	2693486	2693500	.	+	.	ID=exon-XM_012367539.1-1;Dbxref=GeneID:105672533%2CGenbank:XM_012367539.1;Parent=rna-XM_012367539.1
NW_012160699.1	Gnomon	exon	2693835	2694626	.	+	.	ID=exon-XM_012367539.1-2;Dbxref=GeneID:105672533%2CGenbank:XM_012367539.1;Parent=rna-XM_012367539.1
NW_012160699.1	Gnomon	exon	2714686	2715187	.	+	.	ID=exon-XM_012367539.1-7;Dbxref=GeneID:105672533%2CGenbank:XM_012367539.1;Parent=rna-XM_012367539.1
NW_012160699.1	Gnomon	exon	2715415	2715826	.	+	.	ID=exon-XM_012367539.1-8;Dbxref=GeneID:105672533%2CGenbank:XM_012367539.1;Parent=rna-XM_012367539.1
NW_012160699.1	Gnomon	exon	2713249	2713643	.	+	.	ID=exon-XM_012367539.1-5;Dbxref=GeneID:105672533%2CGenbank:XM_012367539.1;Parent=rna-XM_012367539.1
NW_012160699.1	Gnomon	exon	2713858	2714456	.	+	.	ID=exon-XM_012367539.1-6;Dbxref=GeneID:105672533%2CGenbank:XM_012367539.1;Parent=rna-XM_012367539.1
NW_012160699.1	Gnomon	exon	2128957	2129069	.	+	.	ID=exon-XM_012367438.1-9;Dbxref=GeneID:105672481%2CGenbank:XM_012367438.1;Parent=rna-XM_012367438.1
NW_012160699.1	Gnomon	exon	2127680	2127980	.	+	.	ID=exon-XM_012367438.1-7;Dbxref=GeneID:105672481%2CGenbank:XM_012367438.1;Parent=rna-XM_012367438.1
NW_012160699.1	Gnomon	exon	2128096	2128428	.	+	.	ID=exon-XM_012367438.1-8;Dbxref=GeneID:105672481%2CGenbank:XM_012367438.1;Parent=rna-XM_012367438.1
NW_012160699.1	Gnomon	exon	2127110	2127293	.	+	.	ID=exon-XM_012367438.1-5;Dbxref=GeneID:105672481%2CGenbank:XM_012367438.1;Parent=rna-XM_012367438.1
NW_012160699.1	Gnomon	exon	2127451	2127608	.	+	.	ID=exon-XM_012367438.1-6;Dbxref=GeneID:105672481%2CGenbank:XM_012367438.1;Parent=rna-XM_012367438.1
NW_012160699.1	Gnomon	exon	2126433	2126601	.	+	.	ID=exon-XM_012367438.1-3;Dbxref=GeneID:105672481%2CGenbank:XM_012367438.1;Parent=rna-XM_012367438.1
NW_012160699.1	Gnomon	exon	2126670	2126835	.	+	.	ID=exon-XM_012367438.1-4;Dbxref=GeneID:105672481%2CGenbank:XM_012367438.1;Parent=rna-XM_012367438.1
NW_012160699.1	Gnomon	exon	2122572	2123400	.	+	.	ID=exon-XM_012367438.1-1;Dbxref=GeneID:105672481%2CGenbank:XM_012367438.1;Parent=rna-XM_012367438.1
NW_012160699.1	Gnomon	exon	2125989	2126219	.	+	.	ID=exon-XM_012367438.1-2;Dbxref=GeneID:105672481%2CGenbank:XM_012367438.1;Parent=rna-XM_012367438.1
NW_012160699.1	Gnomon	mRNA	2086046	2096245	.	+	.	Name=XM_012367668.1;ID=rna-XM_012367668.1;Dbxref=GeneID:105672613%2CGenbank:XM_012367668.1;Parent=gene-LOC105672613
NW_012160699.1	Gnomon	exon	1882987	1884124	.	+	.	ID=exon-XM_012367578.1-10;Dbxref=GeneID:105672556%2CGenbank:XM_012367578.1;Parent=rna-XM_012367578.1
NW_012160699.1	Gnomon	mRNA	2940459	3070746	.	-	.	Name=XM_012367372.1;ID=rna-XM_012367372.1;Dbxref=GeneID:105672441%2CGenbank:XM_012367372.1;Parent=gene-LOC105672441
NW_012160699.1	Gnomon	exon	2140641	2140649	.	+	.	ID=exon-XM_012367439.1-28;Dbxref=GeneID:105672481%2CGenbank:XM_012367439.1;Parent=rna-XM_012367439.1
NW_012160699.1	Gnomon	exon	2144046	2144118	.	+	.	ID=exon-XM_012367439.1-29;Dbxref=GeneID:105672481%2CGenbank:XM_012367439.1;Parent=rna-XM_012367439.1
NW_012160699.1	Gnomon	gene	1857546	1860334	.	-	.	Name=LOC105672559;ID=gene-LOC105672559;Dbxref=GeneID:105672559
NW_012160699.1	Gnomon	exon	2134619	2134777	.	+	.	ID=exon-XM_012367439.1-20;Dbxref=GeneID:105672481%2CGenbank:XM_012367439.1;Parent=rna-XM_012367439.1
NW_012160699.1	Gnomon	exon	2134891	2135173	.	+	.	ID=exon-XM_012367439.1-21;Dbxref=GeneID:105672481%2CGenbank:XM_012367439.1;Parent=rna-XM_012367439.1
NW_012160699.1	Gnomon	gene	1853236	1875561	.	+	.	Name=LOC105672557;ID=gene-LOC105672557;Dbxref=GeneID:105672557
NW_012160699.1	Gnomon	exon	2135443	2135579	.	+	.	ID=exon-XM_012367439.1-22;Dbxref=GeneID:105672481%2CGenbank:XM_012367439.1;Parent=rna-XM_012367439.1
NW_012160699.1	Gnomon	gene	1870187	1872753	.	-	.	Name=LOC105672558;ID=gene-LOC105672558;Dbxref=GeneID:105672558
NW_012160699.1	Gnomon	exon	2136753	2136897	.	+	.	ID=exon-XM_012367439.1-23;Dbxref=GeneID:105672481%2CGenbank:XM_012367439.1;Parent=rna-XM_012367439.1
NW_012160699.1	Gnomon	exon	2136988	2137117	.	+	.	ID=exon-XM_012367439.1-24;Dbxref=GeneID:105672481%2CGenbank:XM_012367439.1;Parent=rna-XM_012367439.1
NW_012160699.1	Gnomon	gene	3257731	3335854	.	+	.	Name=LOC105672555;ID=gene-LOC105672555;Dbxref=GeneID:105672555
NW_012160699.1	Gnomon	gene	1875693	1884124	.	+	.	Name=LOC105672556;ID=gene-LOC105672556;Dbxref=GeneID:105672556
NW_012160699.1	Gnomon	exon	2137240	2137456	.	+	.	ID=exon-XM_012367439.1-25;Dbxref=GeneID:105672481%2CGenbank:XM_012367439.1;Parent=rna-XM_012367439.1
NW_012160699.1	Gnomon	exon	2137525	2137797	.	+	.	ID=exon-XM_012367439.1-26;Dbxref=GeneID:105672481%2CGenbank:XM_012367439.1;Parent=rna-XM_012367439.1
NW_012160699.1	Gnomon	exon	2138081	2138260	.	+	.	ID=exon-XM_012367439.1-27;Dbxref=GeneID:105672481%2CGenbank:XM_012367439.1;Parent=rna-XM_012367439.1
NW_012160699.1	Gnomon	gene	3335864	3416661	.	-	.	Name=LOC105672554;ID=gene-LOC105672554;Dbxref=GeneID:105672554
NW_012160699.1	Gnomon	gene	41412	166198	.	-	.	Name=LOC105672551;ID=gene-LOC105672551;Dbxref=GeneID:105672551
NW_012160699.1	Gnomon	gene	3391818	3504836	.	+	.	Name=LOC105672552;ID=gene-LOC105672552;Dbxref=GeneID:105672552
NW_012160699.1	Gnomon	gene	181661	182870	.	-	.	Name=LOC105672550;ID=gene-LOC105672550;Dbxref=GeneID:105672550
NW_012160699.1	Gnomon	exon	2144284	2144330	.	+	.	ID=exon-XM_012367439.1-30;Dbxref=GeneID:105672481%2CGenbank:XM_012367439.1;Parent=rna-XM_012367439.1
NW_012160699.1	Gnomon	exon	2172413	2172839	.	-	.	ID=exon-XM_012367486.1-1;Dbxref=GeneID:105672508%2CGenbank:XM_012367486.1;Parent=rna-XM_012367486.1
NW_012160699.1	Gnomon	gene	169325	177821	.	-	.	Name=LOC105672548;ID=gene-LOC105672548;Dbxref=GeneID:105672548
NW_012160699.1	Gnomon	exon	266744	266824	.	+	.	ID=exon-XR_001100836.1-1;Dbxref=GeneID:105672540%2CGenbank:XR_001100836.1;Parent=rna-XR_001100836.1
NW_012160699.1	Gnomon	exon	2144934	2147155	.	+	.	ID=exon-XM_012367439.1-31;Dbxref=GeneID:105672481%2CGenbank:XM_012367439.1;Parent=rna-XM_012367439.1
NW_012160699.1	Gnomon	exon	2169576	2171775	.	-	.	ID=exon-XM_012367486.1-4;Dbxref=GeneID:105672508%2CGenbank:XM_012367486.1;Parent=rna-XM_012367486.1
NW_012160699.1	Gnomon	gene	178107	181555	.	+	.	Name=LOC105672549;ID=gene-LOC105672549;Dbxref=GeneID:105672549
NW_012160699.1	Gnomon	exon	266899	267032	.	+	.	ID=exon-XR_001100836.1-2;Dbxref=GeneID:105672540%2CGenbank:XR_001100836.1;Parent=rna-XR_001100836.1
NW_012160699.1	Gnomon	exon	268698	269096	.	+	.	ID=exon-XR_001100836.1-3;Dbxref=GeneID:105672540%2CGenbank:XR_001100836.1;Parent=rna-XR_001100836.1
NW_012160699.1	Gnomon	exon	2172136	2172343	.	-	.	ID=exon-XM_012367486.1-2;Dbxref=GeneID:105672508%2CGenbank:XM_012367486.1;Parent=rna-XM_012367486.1
NW_012160699.1	Gnomon	gene	2613530	2619252	.	+	.	Name=LOC105672546;ID=gene-LOC105672546;Dbxref=GeneID:105672546
NW_012160699.1	Gnomon	exon	311868	311924	.	+	.	ID=exon-XR_001100836.1-4;Dbxref=GeneID:105672540%2CGenbank:XR_001100836.1;Parent=rna-XR_001100836.1
NW_012160699.1	Gnomon	exon	2171875	2172066	.	-	.	ID=exon-XM_012367486.1-3;Dbxref=GeneID:105672508%2CGenbank:XM_012367486.1;Parent=rna-XM_012367486.1
NW_012160699.1	Gnomon	gene	2631258	2632258	.	-	.	Name=LOC105672547;ID=gene-LOC105672547;Dbxref=GeneID:105672547
NW_012160699.1	Gnomon	exon	353569	353646	.	+	.	ID=exon-XR_001100836.1-5;Dbxref=GeneID:105672540%2CGenbank:XR_001100836.1;Parent=rna-XR_001100836.1
NW_012160699.1	Gnomon	gene	2622206	2628081	.	-	.	Name=LOC105672544;ID=gene-LOC105672544;Dbxref=GeneID:105672544
NW_012160699.1	Gnomon	gene	2628559	2631276	.	+	.	Name=LOC105672542;ID=gene-LOC105672542;Dbxref=GeneID:105672542
NW_012160699.1	Gnomon	gene	2619342	2622057	.	-	.	Name=LOC105672543;ID=gene-LOC105672543;Dbxref=GeneID:105672543
NW_012160699.1	Gnomon	gene	266744	449701	.	+	.	Name=LOC105672540;ID=gene-LOC105672540;Dbxref=GeneID:105672540
NW_012160699.1	Gnomon	gene	2632280	2644161	.	+	.	Name=LOC105672541;ID=gene-LOC105672541;Dbxref=GeneID:105672541
NW_012160699.1	Gnomon	gene	616585	619072	.	-	.	Name=LOC105672537;ID=gene-LOC105672537;Dbxref=GeneID:105672537
NW_012160699.1	Gnomon	gene	613015	615671	.	-	.	Name=LOC105672538;ID=gene-LOC105672538;Dbxref=GeneID:105672538
NW_012160699.1	Gnomon	gene	533637	656780	.	+	.	Name=LOC105672535;ID=gene-LOC105672535;Dbxref=GeneID:105672535
NW_012160699.1	Gnomon	CDS	2920201	2920368	.	+	0	Name=XP_012222770.1;ID=cds-XP_012222770.1;Dbxref=GeneID:105672432%2CGenbank:XP_012222770.1;Parent=rna-XM_012367347.1
NW_012160699.1	Gnomon	CDS	2920819	2920973	.	+	0	Name=XP_012222770.1;ID=cds-XP_012222770.1;Dbxref=GeneID:105672432%2CGenbank:XP_012222770.1;Parent=rna-XM_012367347.1
NW_012160699.1	Gnomon	CDS	2921278	2921310	.	+	0	Name=XP_012222770.1;ID=cds-XP_012222770.1;Dbxref=GeneID:105672432%2CGenbank:XP_012222770.1;Parent=rna-XM_012367347.1
NW_012160699.1	Gnomon	CDS	2921453	2921512	.	+	0	Name=XP_012222770.1;ID=cds-XP_012222770.1;Dbxref=GeneID:105672432%2CGenbank:XP_012222770.1;Parent=rna-XM_012367347.1
NW_012160699.1	Gnomon	CDS	2922101	2922248	.	+	0	Name=XP_012222770.1;ID=cds-XP_012222770.1;Dbxref=GeneID:105672432%2CGenbank:XP_012222770.1;Parent=rna-XM_012367347.1
NW_012160699.1	Gnomon	CDS	2922724	2922786	.	+	0	Name=XP_012222770.1;ID=cds-XP_012222770.1;Dbxref=GeneID:105672432%2CGenbank:XP_012222770.1;Parent=rna-XM_012367347.1
NW_012160699.1	Gnomon	CDS	2923838	2923975	.	+	0	Name=XP_012222770.1;ID=cds-XP_012222770.1;Dbxref=GeneID:105672432%2CGenbank:XP_012222770.1;Parent=rna-XM_012367347.1
NW_012160699.1	Gnomon	CDS	2924101	2924238	.	+	0	Name=XP_012222770.1;ID=cds-XP_012222770.1;Dbxref=GeneID:105672432%2CGenbank:XP_012222770.1;Parent=rna-XM_012367347.1
NW_012160699.1	Gnomon	CDS	2924353	2924592	.	+	0	Name=XP_012222770.1;ID=cds-XP_012222770.1;Dbxref=GeneID:105672432%2CGenbank:XP_012222770.1;Parent=rna-XM_012367347.1
NW_012160699.1	Gnomon	CDS	2924708	2924959	.	+	0	Name=XP_012222770.1;ID=cds-XP_012222770.1;Dbxref=GeneID:105672432%2CGenbank:XP_012222770.1;Parent=rna-XM_012367347.1
NW_012160699.1	Gnomon	CDS	2925028	2925144	.	+	0	Name=XP_012222770.1;ID=cds-XP_012222770.1;Dbxref=GeneID:105672432%2CGenbank:XP_012222770.1;Parent=rna-XM_012367347.1
NW_012160699.1	Gnomon	CDS	2925234	2925477	.	+	0	Name=XP_012222770.1;ID=cds-XP_012222770.1;Dbxref=GeneID:105672432%2CGenbank:XP_012222770.1;Parent=rna-XM_012367347.1
NW_012160699.1	Gnomon	CDS	2925558	2925840	.	+	0	Name=XP_012222770.1;ID=cds-XP_012222770.1;Dbxref=GeneID:105672432%2CGenbank:XP_012222770.1;Parent=rna-XM_012367347.1
NW_012160699.1	Gnomon	CDS	2925949	2926373	.	+	0	Name=XP_012222770.1;ID=cds-XP_012222770.1;Dbxref=GeneID:105672432%2CGenbank:XP_012222770.1;Parent=rna-XM_012367347.1
NW_012160699.1	Gnomon	CDS	2926656	2926892	.	+	0	Name=XP_012222770.1;ID=cds-XP_012222770.1;Dbxref=GeneID:105672432%2CGenbank:XP_012222770.1;Parent=rna-XM_012367347.1
NW_012160699.1	Gnomon	CDS	2926965	2927259	.	+	0	Name=XP_012222770.1;ID=cds-XP_012222770.1;Dbxref=GeneID:105672432%2CGenbank:XP_012222770.1;Parent=rna-XM_012367347.1
NW_012160699.1	Gnomon	CDS	2927333	2927528	.	+	0	Name=XP_012222770.1;ID=cds-XP_012222770.1;Dbxref=GeneID:105672432%2CGenbank:XP_012222770.1;Parent=rna-XM_012367347.1
NW_012160699.1	Gnomon	CDS	2927607	2927969	.	+	0	Name=XP_012222770.1;ID=cds-XP_012222770.1;Dbxref=GeneID:105672432%2CGenbank:XP_012222770.1;Parent=rna-XM_012367347.1
NW_012160699.1	Gnomon	CDS	2928061	2928192	.	+	0	Name=XP_012222770.1;ID=cds-XP_012222770.1;Dbxref=GeneID:105672432%2CGenbank:XP_012222770.1;Parent=rna-XM_012367347.1
NW_012160699.1	Gnomon	CDS	2928271	2928486	.	+	0	Name=XP_012222770.1;ID=cds-XP_012222770.1;Dbxref=GeneID:105672432%2CGenbank:XP_012222770.1;Parent=rna-XM_012367347.1
NW_012160699.1	Gnomon	gene	281464	296078	.	-	.	Name=LOC105672536;ID=gene-LOC105672536;Dbxref=GeneID:105672536
NW_012160699.1	Gnomon	gene	2693425	2725457	.	+	.	Name=LOC105672533;ID=gene-LOC105672533;Dbxref=GeneID:105672533
NW_012160699.1	Gnomon	mRNA	731944	734378	.	-	.	Name=XM_012367528.1;ID=rna-XM_012367528.1;Dbxref=GeneID:105672525%2CGenbank:XM_012367528.1;Parent=gene-LOC105672525
NW_012160699.1	Gnomon	gene	1666733	1691923	.	-	.	Name=LOC105672534;ID=gene-LOC105672534;Dbxref=GeneID:105672534
NW_012160699.1	Gnomon	gene	3213847	3218320	.	+	.	Name=LOC105672531;ID=gene-LOC105672531;Dbxref=GeneID:105672531
NW_012160699.1	Gnomon	gene	2680859	2693148	.	-	.	Name=LOC105672532;ID=gene-LOC105672532;Dbxref=GeneID:105672532
NW_012160699.1	Gnomon	CDS	1792972	1793242	.	-	0	Name=XP_012222926.1;ID=cds-XP_012222926.1;Dbxref=GeneID:105672517%2CGenbank:XP_012222926.1;Parent=rna-XM_012367503.1
NW_012160699.1	Gnomon	CDS	1792719	1792885	.	-	0	Name=XP_012222926.1;ID=cds-XP_012222926.1;Dbxref=GeneID:105672517%2CGenbank:XP_012222926.1;Parent=rna-XM_012367503.1
NW_012160699.1	Gnomon	CDS	1792392	1792616	.	-	0	Name=XP_012222926.1;ID=cds-XP_012222926.1;Dbxref=GeneID:105672517%2CGenbank:XP_012222926.1;Parent=rna-XM_012367503.1
NW_012160699.1	Gnomon	CDS	1791444	1792314	.	-	0	Name=XP_012222926.1;ID=cds-XP_012222926.1;Dbxref=GeneID:105672517%2CGenbank:XP_012222926.1;Parent=rna-XM_012367503.1
NW_012160699.1	Gnomon	CDS	1791083	1791368	.	-	0	Name=XP_012222926.1;ID=cds-XP_012222926.1;Dbxref=GeneID:105672517%2CGenbank:XP_012222926.1;Parent=rna-XM_012367503.1
NW_012160699.1	Gnomon	CDS	1790865	1791009	.	-	0	Name=XP_012222926.1;ID=cds-XP_012222926.1;Dbxref=GeneID:105672517%2CGenbank:XP_012222926.1;Parent=rna-XM_012367503.1
NW_012160699.1	Gnomon	CDS	1790626	1790773	.	-	0	Name=XP_012222926.1;ID=cds-XP_012222926.1;Dbxref=GeneID:105672517%2CGenbank:XP_012222926.1;Parent=rna-XM_012367503.1
NW_012160699.1	Gnomon	CDS	1790390	1790549	.	-	0	Name=XP_012222926.1;ID=cds-XP_012222926.1;Dbxref=GeneID:105672517%2CGenbank:XP_012222926.1;Parent=rna-XM_012367503.1
NW_012160699.1	Gnomon	CDS	1789848	1790250	.	-	0	Name=XP_012222926.1;ID=cds-XP_012222926.1;Dbxref=GeneID:105672517%2CGenbank:XP_012222926.1;Parent=rna-XM_012367503.1
NW_012160699.1	Gnomon	CDS	1789480	1789618	.	-	0	Name=XP_012222926.1;ID=cds-XP_012222926.1;Dbxref=GeneID:105672517%2CGenbank:XP_012222926.1;Parent=rna-XM_012367503.1
NW_012160699.1	Gnomon	CDS	1787933	1788031	.	-	0	Name=XP_012222926.1;ID=cds-XP_012222926.1;Dbxref=GeneID:105672517%2CGenbank:XP_012222926.1;Parent=rna-XM_012367503.1
NW_012160699.1	Gnomon	CDS	1787670	1787857	.	-	0	Name=XP_012222926.1;ID=cds-XP_012222926.1;Dbxref=GeneID:105672517%2CGenbank:XP_012222926.1;Parent=rna-XM_012367503.1
NW_012160699.1	Gnomon	CDS	1787439	1787566	.	-	0	Name=XP_012222926.1;ID=cds-XP_012222926.1;Dbxref=GeneID:105672517%2CGenbank:XP_012222926.1;Parent=rna-XM_012367503.1
NW_012160699.1	Gnomon	CDS	1787267	1787363	.	-	0	Name=XP_012222926.1;ID=cds-XP_012222926.1;Dbxref=GeneID:105672517%2CGenbank:XP_012222926.1;Parent=rna-XM_012367503.1
NW_012160699.1	Gnomon	exon	2133605	2133797	.	+	.	ID=exon-XM_012367439.1-17;Dbxref=GeneID:105672481%2CGenbank:XM_012367439.1;Parent=rna-XM_012367439.1
NW_012160699.1	Gnomon	exon	2134230	2134322	.	+	.	ID=exon-XM_012367439.1-18;Dbxref=GeneID:105672481%2CGenbank:XM_012367439.1;Parent=rna-XM_012367439.1
NW_012160699.1	Gnomon	exon	2134407	2134546	.	+	.	ID=exon-XM_012367439.1-19;Dbxref=GeneID:105672481%2CGenbank:XM_012367439.1;Parent=rna-XM_012367439.1
NW_012160699.1	Gnomon	gene	3134780	3213401	.	-	.	Name=LOC105672528;ID=gene-LOC105672528;Dbxref=GeneID:105672528
NW_012160699.1	Gnomon	gene	3214871	3222920	.	-	.	Name=LOC105672529;ID=gene-LOC105672529;Dbxref=GeneID:105672529
NW_012160699.1	Gnomon	gene	748110	749167	.	-	.	Name=LOC105672526;ID=gene-LOC105672526;Dbxref=GeneID:105672526
NW_012160699.1	Gnomon	gene	735836	737918	.	-	.	Name=LOC105672527;ID=gene-LOC105672527;Dbxref=GeneID:105672527
NW_012160699.1	Gnomon	exon	2128957	2129069	.	+	.	ID=exon-XM_012367439.1-10;Dbxref=GeneID:105672481%2CGenbank:XM_012367439.1;Parent=rna-XM_012367439.1
NW_012160699.1	Gnomon	gene	713836	753926	.	+	.	Name=LOC105672524;ID=gene-LOC105672524;Dbxref=GeneID:105672524
NW_012160699.1	Gnomon	exon	2129263	2129978	.	+	.	ID=exon-XM_012367439.1-11;Dbxref=GeneID:105672481%2CGenbank:XM_012367439.1;Parent=rna-XM_012367439.1
NW_012160699.1	Gnomon	gene	731944	734378	.	-	.	Name=LOC105672525;ID=gene-LOC105672525;Dbxref=GeneID:105672525
NW_012160699.1	Gnomon	exon	2130476	2130708	.	+	.	ID=exon-XM_012367439.1-12;Dbxref=GeneID:105672481%2CGenbank:XM_012367439.1;Parent=rna-XM_012367439.1
NW_012160699.1	Gnomon	gene	756491	779392	.	+	.	Name=LOC105672522;ID=gene-LOC105672522;Dbxref=GeneID:105672522
NW_012160699.1	Gnomon	exon	2131133	2131330	.	+	.	ID=exon-XM_012367439.1-13;Dbxref=GeneID:105672481%2CGenbank:XM_012367439.1;Parent=rna-XM_012367439.1
NW_012160699.1	Gnomon	exon	2132566	2132943	.	+	.	ID=exon-XM_012367439.1-14;Dbxref=GeneID:105672481%2CGenbank:XM_012367439.1;Parent=rna-XM_012367439.1
NW_012160699.1	Gnomon	gene	1814509	1822484	.	-	.	Name=LOC105672520;ID=gene-LOC105672520;Dbxref=GeneID:105672520
NW_012160699.1	Gnomon	exon	2133100	2133168	.	+	.	ID=exon-XM_012367439.1-15;Dbxref=GeneID:105672481%2CGenbank:XM_012367439.1;Parent=rna-XM_012367439.1
NW_012160699.1	Gnomon	gene	1811661	1813428	.	-	.	Name=LOC105672521;ID=gene-LOC105672521;Dbxref=GeneID:105672521
NW_012160699.1	Gnomon	exon	2133251	2133451	.	+	.	ID=exon-XM_012367439.1-16;Dbxref=GeneID:105672481%2CGenbank:XM_012367439.1;Parent=rna-XM_012367439.1
NW_012160699.1	Gnomon	gene	705002	705786	.	+	.	Name=LOC105672599;ID=gene-LOC105672599;Dbxref=GeneID:105672599
NW_012160699.1	Gnomon	gene	709806	712513	.	+	.	Name=LOC105672597;ID=gene-LOC105672597;Dbxref=GeneID:105672597
NW_012160699.1	Gnomon	gene	702944	704435	.	-	.	Name=LOC105672598;ID=gene-LOC105672598;Dbxref=GeneID:105672598
NW_012160699.1	Gnomon	gene	1077280	1114828	.	+	.	Name=LOC105672595;ID=gene-LOC105672595;Dbxref=GeneID:105672595
NW_012160699.1	Gnomon	gene	706005	709521	.	-	.	Name=LOC105672596;ID=gene-LOC105672596;Dbxref=GeneID:105672596
NW_012160699.1	Gnomon	gene	841602	1076218	.	+	.	Name=LOC105672593;ID=gene-LOC105672593;Dbxref=GeneID:105672593
NW_012160699.1	Gnomon	gene	199970	201082	.	-	.	Name=LOC105672591;ID=gene-LOC105672591;Dbxref=GeneID:105672591
NW_012160699.1	Gnomon	gene	923584	1009160	.	-	.	Name=LOC105672592;ID=gene-LOC105672592;Dbxref=GeneID:105672592
NW_012160699.1	Gnomon	gene	201250	205025	.	+	.	Name=LOC105672590;ID=gene-LOC105672590;Dbxref=GeneID:105672590
NW_012160699.1	Gnomon	gene	1845507	1849074	.	-	.	Name=LOC105672588;ID=gene-LOC105672588;Dbxref=GeneID:105672588
NW_012160699.1	Gnomon	gene	195526	200344	.	+	.	Name=LOC105672589;ID=gene-LOC105672589;Dbxref=GeneID:105672589
NW_012160699.1	Gnomon	gene	1840565	1847364	.	+	.	Name=LOC105672586;ID=gene-LOC105672586;Dbxref=GeneID:105672586
NW_012160699.1	Gnomon	gene	1849282	1853062	.	-	.	Name=LOC105672587;ID=gene-LOC105672587;Dbxref=GeneID:105672587
NW_012160699.1	Gnomon	gene	1332832	1509762	.	+	.	Name=LOC105672584;ID=gene-LOC105672584;Dbxref=GeneID:105672584
NW_012160699.1	Gnomon	gene	1199257	1234629	.	+	.	Name=LOC105672585;ID=gene-LOC105672585;Dbxref=GeneID:105672585
NW_012160699.1	Gnomon	gene	1454268	1489116	.	-	.	Name=LOC105672582;ID=gene-LOC105672582;Dbxref=GeneID:105672582
NW_012160699.1	Gnomon	gene	1515869	1520951	.	+	.	Name=LOC105672583;ID=gene-LOC105672583;Dbxref=GeneID:105672583
NW_012160699.1	Gnomon	gene	1519131	1522863	.	-	.	Name=LOC105672581;ID=gene-LOC105672581;Dbxref=GeneID:105672581
NW_012160699.1	Gnomon	gene	1909441	1911263	.	+	.	Name=LOC105672579;ID=gene-LOC105672579;Dbxref=GeneID:105672579
NW_012160699.1	Gnomon	gene	1910830	1914617	.	-	.	Name=LOC105672577;ID=gene-LOC105672577;Dbxref=GeneID:105672577
NW_012160699.1	Gnomon	gene	1900364	1910216	.	-	.	Name=LOC105672578;ID=gene-LOC105672578;Dbxref=GeneID:105672578
NW_012160699.1	Gnomon	gene	781348	783097	.	+	.	Name=LOC105672575;ID=gene-LOC105672575;Dbxref=GeneID:105672575
NW_012160699.1	Gnomon	gene	780009	781229	.	-	.	Name=LOC105672576;ID=gene-LOC105672576;Dbxref=GeneID:105672576
NW_012160699.1	Gnomon	gene	2666610	2680128	.	+	.	Name=LOC105672571;ID=gene-LOC105672571;Dbxref=GeneID:105672571
NW_012160699.1	Gnomon	gene	783125	800382	.	-	.	Name=LOC105672572;ID=gene-LOC105672572;Dbxref=GeneID:105672572
NW_012160699.1	Gnomon	gene	2644509	2650698	.	-	.	Name=LOC105672570;ID=gene-LOC105672570;Dbxref=GeneID:105672570
NW_012160699.1	Gnomon	gene	2660411	2666661	.	-	.	Name=LOC105672568;ID=gene-LOC105672568;Dbxref=GeneID:105672568
NW_012160699.1	Gnomon	gene	2652545	2660054	.	+	.	Name=LOC105672569;ID=gene-LOC105672569;Dbxref=GeneID:105672569
NW_012160699.1	Gnomon	gene	1936741	1938898	.	+	.	Name=LOC105672566;ID=gene-LOC105672566;Dbxref=GeneID:105672566
NW_012160699.1	Gnomon	gene	1946363	1947067	.	+	.	Name=LOC105672567;ID=gene-LOC105672567;Dbxref=GeneID:105672567
NW_012160699.1	Gnomon	gene	1919870	1927162	.	+	.	Name=LOC105672564;ID=gene-LOC105672564;Dbxref=GeneID:105672564
NW_012160699.1	Gnomon	gene	1930113	1932481	.	-	.	Name=LOC105672562;ID=gene-LOC105672562;Dbxref=GeneID:105672562
NW_012160699.1	Gnomon	gene	1927244	1929944	.	+	.	Name=LOC105672563;ID=gene-LOC105672563;Dbxref=GeneID:105672563
NW_012160699.1	Gnomon	gene	1932587	1935989	.	+	.	Name=LOC105672560;ID=gene-LOC105672560;Dbxref=GeneID:105672560
NW_012160699.1	Gnomon	gene	1915895	1918866	.	-	.	Name=LOC105672561;ID=gene-LOC105672561;Dbxref=GeneID:105672561
NW_012160699.1	tRNAscan-SE	gene	2678359	2678431	.	-	.	Name=Trnar-ccu;ID=gene-Trnar-ccu-2;Dbxref=GeneID:105667273
NW_012160699.1	Gnomon	gene	3534411	3540445	.	-	.	Name=LOC105672638;ID=gene-LOC105672638;Dbxref=GeneID:105672638
NW_012160699.1	Gnomon	gene	187902	190252	.	-	.	Name=LOC105672636;ID=gene-LOC105672636;Dbxref=GeneID:105672636
NW_012160699.1	Gnomon	gene	190556	194506	.	-	.	Name=LOC105672637;ID=gene-LOC105672637;Dbxref=GeneID:105672637
NW_012160699.1	Gnomon	gene	1279496	1280369	.	+	.	Name=LOC105672634;ID=gene-LOC105672634;Dbxref=GeneID:105672634
NW_012160699.1	Gnomon	gene	1587534	1591606	.	+	.	Name=LOC105672635;ID=gene-LOC105672635;Dbxref=GeneID:105672635
NW_012160699.1	Gnomon	gene	1605992	1607493	.	+	.	Name=LOC105672632;ID=gene-LOC105672632;Dbxref=GeneID:105672632
NW_012160699.1	Gnomon	gene	1246203	1295924	.	-	.	Name=LOC105672633;ID=gene-LOC105672633;Dbxref=GeneID:105672633
NW_012160699.1	Gnomon	gene	1599333	1603372	.	-	.	Name=LOC105672630;ID=gene-LOC105672630;Dbxref=GeneID:105672630
NW_012160699.1	Gnomon	gene	1603929	1605849	.	-	.	Name=LOC105672631;ID=gene-LOC105672631;Dbxref=GeneID:105672631
NW_012160699.1	Gnomon	gene	3130986	3134188	.	-	.	Name=LOC105672629;ID=gene-LOC105672629;Dbxref=GeneID:105672629
NW_012160699.1	Gnomon	gene	1780436	1786317	.	+	.	Name=LOC105672627;ID=gene-LOC105672627;Dbxref=GeneID:105672627
NW_012160699.1	Gnomon	gene	1592265	1595868	.	+	.	Name=LOC105672628;ID=gene-LOC105672628;Dbxref=GeneID:105672628
NW_012160699.1	Gnomon	gene	1583280	1587157	.	+	.	Name=LOC105672625;ID=gene-LOC105672625;Dbxref=GeneID:105672625
NW_012160699.1	Gnomon	gene	1585087	1586992	.	-	.	Name=LOC105672626;ID=gene-LOC105672626;Dbxref=GeneID:105672626
NW_012160699.1	Gnomon	gene	1580077	1583183	.	-	.	Name=LOC105672624;ID=gene-LOC105672624;Dbxref=GeneID:105672624
NW_012160699.1	Gnomon	gene	1723425	1728210	.	+	.	Name=LOC105672621;ID=gene-LOC105672621;Dbxref=GeneID:105672621
NW_012160699.1	Gnomon	gene	1727483	1729224	.	-	.	Name=LOC105672622;ID=gene-LOC105672622;Dbxref=GeneID:105672622
NW_012160699.1	Gnomon	gene	1835231	1838454	.	-	.	Name=LOC105672620;ID=gene-LOC105672620;Dbxref=GeneID:105672620
NW_012160699.1	Gnomon	gene	839345	841106	.	+	.	Name=LOC105672618;ID=gene-LOC105672618;Dbxref=GeneID:105672618
NW_012160699.1	Gnomon	gene	1832816	1836935	.	+	.	Name=LOC105672619;ID=gene-LOC105672619;Dbxref=GeneID:105672619
NW_012160699.1	Gnomon	gene	834005	839158	.	-	.	Name=LOC105672616;ID=gene-LOC105672616;Dbxref=GeneID:105672616
NW_012160699.1	Gnomon	gene	2083238	2086379	.	-	.	Name=LOC105672614;ID=gene-LOC105672614;Dbxref=GeneID:105672614
NW_012160699.1	Gnomon	gene	800732	822338	.	+	.	Name=LOC105672615;ID=gene-LOC105672615;Dbxref=GeneID:105672615
NW_012160699.1	Gnomon	gene	1886630	1889371	.	-	.	Name=LOC105672612;ID=gene-LOC105672612;Dbxref=GeneID:105672612
NW_012160699.1	Gnomon	gene	2086046	2096245	.	+	.	Name=LOC105672613;ID=gene-LOC105672613;Dbxref=GeneID:105672613
NW_012160699.1	Gnomon	gene	1889473	1892989	.	-	.	Name=LOC105672610;ID=gene-LOC105672610;Dbxref=GeneID:105672610
NW_012160699.1	Gnomon	gene	1893770	1896297	.	-	.	Name=LOC105672609;ID=gene-LOC105672609;Dbxref=GeneID:105672609
NW_012160699.1	Gnomon	gene	2861158	2865435	.	-	.	Name=LOC105672607;ID=gene-LOC105672607;Dbxref=GeneID:105672607
NW_012160699.1	Gnomon	gene	2843529	2847048	.	-	.	Name=LOC105672608;ID=gene-LOC105672608;Dbxref=GeneID:105672608
NW_012160699.1	Gnomon	gene	1322927	1325355	.	+	.	Name=LOC105672605;ID=gene-LOC105672605;Dbxref=GeneID:105672605
NW_012160699.1	Gnomon	gene	2726115	2843680	.	+	.	Name=LOC105672606;ID=gene-LOC105672606;Dbxref=GeneID:105672606
NW_012160699.1	Gnomon	gene	1328563	1331761	.	-	.	Name=LOC105672603;ID=gene-LOC105672603;Dbxref=GeneID:105672603
NW_012160699.1	Gnomon	gene	1325437	1328558	.	-	.	Name=LOC105672604;ID=gene-LOC105672604;Dbxref=GeneID:105672604
NW_012160699.1	Gnomon	gene	1317339	1322368	.	-	.	Name=LOC105672601;ID=gene-LOC105672601;Dbxref=GeneID:105672601
NW_012160699.1	Gnomon	gene	1306270	1311549	.	+	.	Name=LOC105672602;ID=gene-LOC105672602;Dbxref=GeneID:105672602
NW_012160699.1	Gnomon	gene	1311633	1315113	.	-	.	Name=LOC105672600;ID=gene-LOC105672600;Dbxref=GeneID:105672600
NW_012160699.1	Gnomon	CDS	2671584	2671605	.	+	0	Name=XP_012223025.1;ID=cds-XP_012223025.1;Dbxref=GeneID:105672571%2CGenbank:XP_012223025.1;Parent=rna-XM_012367602.1
NW_012160699.1	Gnomon	CDS	2678581	2678805	.	+	0	Name=XP_012223025.1;ID=cds-XP_012223025.1;Dbxref=GeneID:105672571%2CGenbank:XP_012223025.1;Parent=rna-XM_012367602.1
NW_012160699.1	Gnomon	CDS	2679066	2679244	.	+	0	Name=XP_012223025.1;ID=cds-XP_012223025.1;Dbxref=GeneID:105672571%2CGenbank:XP_012223025.1;Parent=rna-XM_012367602.1
NW_012160699.1	Gnomon	CDS	2679423	2679623	.	+	0	Name=XP_012223025.1;ID=cds-XP_012223025.1;Dbxref=GeneID:105672571%2CGenbank:XP_012223025.1;Parent=rna-XM_012367602.1
NW_012160699.1	Gnomon	mRNA	2086333	2096245	.	+	.	Name=XM_012367669.1;ID=rna-XM_012367669.1;Dbxref=GeneID:105672613%2CGenbank:XM_012367669.1;Parent=gene-LOC105672613
NW_012160699.1	Gnomon	exon	2641627	2641783	.	+	.	ID=exon-XM_012367549.1-10;Dbxref=GeneID:105672541%2CGenbank:XM_012367549.1;Parent=rna-XM_012367549.1
NW_012160699.1	Gnomon	exon	2641860	2642095	.	+	.	ID=exon-XM_012367549.1-11;Dbxref=GeneID:105672541%2CGenbank:XM_012367549.1;Parent=rna-XM_012367549.1
NW_012160699.1	Gnomon	exon	2642385	2642521	.	+	.	ID=exon-XM_012367549.1-12;Dbxref=GeneID:105672541%2CGenbank:XM_012367549.1;Parent=rna-XM_012367549.1
NW_012160699.1	Gnomon	exon	2642606	2642753	.	+	.	ID=exon-XM_012367549.1-13;Dbxref=GeneID:105672541%2CGenbank:XM_012367549.1;Parent=rna-XM_012367549.1
NW_012160699.1	Gnomon	exon	2643008	2643174	.	+	.	ID=exon-XM_012367549.1-14;Dbxref=GeneID:105672541%2CGenbank:XM_012367549.1;Parent=rna-XM_012367549.1
NW_012160699.1	Gnomon	exon	2643398	2644161	.	+	.	ID=exon-XM_012367549.1-15;Dbxref=GeneID:105672541%2CGenbank:XM_012367549.1;Parent=rna-XM_012367549.1
NW_012160699.1	Gnomon	exon	1318346	1318519	.	-	.	ID=exon-XM_012367646.1-10;Dbxref=GeneID:105672601%2CGenbank:XM_012367646.1;Parent=rna-XM_012367646.1
NW_012160699.1	Gnomon	mRNA	2942418	3017810	.	-	.	Name=XM_012367371.1;ID=rna-XM_012367371.1;Dbxref=GeneID:105672441%2CGenbank:XM_012367371.1;Parent=gene-LOC105672441
NW_012160699.1	Gnomon	exon	1317339	1318273	.	-	.	ID=exon-XM_012367646.1-11;Dbxref=GeneID:105672601%2CGenbank:XM_012367646.1;Parent=rna-XM_012367646.1
NW_012160699.1	Gnomon	exon	2717024	2717240	.	+	.	ID=exon-XM_012367542.1-12;Dbxref=GeneID:105672533%2CGenbank:XM_012367542.1;Parent=rna-XM_012367542.1
NW_012160699.1	Gnomon	exon	2717474	2725457	.	+	.	ID=exon-XM_012367542.1-13;Dbxref=GeneID:105672533%2CGenbank:XM_012367542.1;Parent=rna-XM_012367542.1
NW_012160699.1	Gnomon	exon	2716149	2716298	.	+	.	ID=exon-XM_012367542.1-10;Dbxref=GeneID:105672533%2CGenbank:XM_012367542.1;Parent=rna-XM_012367542.1
NW_012160699.1	Gnomon	exon	2716405	2716792	.	+	.	ID=exon-XM_012367542.1-11;Dbxref=GeneID:105672533%2CGenbank:XM_012367542.1;Parent=rna-XM_012367542.1
NW_012160699.1	Gnomon	gene	1239882	1244843	.	+	.	Name=LOC105672650;ID=gene-LOC105672650;Dbxref=GeneID:105672650
NW_012160699.1	Gnomon	gene	1238202	1245343	.	-	.	Name=LOC105672651;ID=gene-LOC105672651;Dbxref=GeneID:105672651
NW_012160699.1	Gnomon	gene	10355	16882	.	-	.	Name=LOC105672649;ID=gene-LOC105672649;Dbxref=GeneID:105672649
NW_012160699.1	Gnomon	gene	184508	187735	.	+	.	Name=LOC105672647;ID=gene-LOC105672647;Dbxref=GeneID:105672647
NW_012160699.1	Gnomon	exon	2937060	2937723	.	+	.	ID=exon-XM_012367385.1-2;Dbxref=GeneID:105672449%2CGenbank:XM_012367385.1;Parent=rna-XM_012367385.1
NW_012160699.1	Gnomon	gene	699593	702135	.	+	.	Name=LOC105672648;ID=gene-LOC105672648;Dbxref=GeneID:105672648
NW_012160699.1	Gnomon	gene	1828140	1830325	.	+	.	Name=LOC105672645;ID=gene-LOC105672645;Dbxref=GeneID:105672645
NW_012160699.1	Gnomon	exon	2936202	2936792	.	+	.	ID=exon-XM_012367385.1-1;Dbxref=GeneID:105672449%2CGenbank:XM_012367385.1;Parent=rna-XM_012367385.1
NW_012160699.1	Gnomon	gene	1761649	1765607	.	+	.	Name=LOC105672643;ID=gene-LOC105672643;Dbxref=GeneID:105672643
NW_012160699.1	Gnomon	gene	1830365	1832596	.	-	.	Name=LOC105672644;ID=gene-LOC105672644;Dbxref=GeneID:105672644
NW_012160699.1	Gnomon	gene	1767958	1774745	.	+	.	Name=LOC105672641;ID=gene-LOC105672641;Dbxref=GeneID:105672641
NW_012160699.1	Gnomon	gene	17740	28451	.	-	.	Name=LOC105672642;ID=gene-LOC105672642;Dbxref=GeneID:105672642
NW_012160699.1	Gnomon	gene	1774844	1778947	.	-	.	Name=LOC105672640;ID=gene-LOC105672640;Dbxref=GeneID:105672640
NW_012160699.1	Gnomon	CDS	1760149	1760218	.	-	0	Name=XP_012222829.1;ID=cds-XP_012222829.1;Dbxref=GeneID:105672463%2CGenbank:XP_012222829.1;Parent=rna-XM_012367406.1
NW_012160699.1	Gnomon	CDS	1759531	1759671	.	-	0	Name=XP_012222829.1;ID=cds-XP_012222829.1;Dbxref=GeneID:105672463%2CGenbank:XP_012222829.1;Parent=rna-XM_012367406.1
NW_012160699.1	Gnomon	CDS	1759135	1759263	.	-	0	Name=XP_012222829.1;ID=cds-XP_012222829.1;Dbxref=GeneID:105672463%2CGenbank:XP_012222829.1;Parent=rna-XM_012367406.1
NW_012160699.1	Gnomon	CDS	1758896	1759039	.	-	0	Name=XP_012222829.1;ID=cds-XP_012222829.1;Dbxref=GeneID:105672463%2CGenbank:XP_012222829.1;Parent=rna-XM_012367406.1
NW_012160699.1	Gnomon	CDS	1758585	1758701	.	-	0	Name=XP_012222829.1;ID=cds-XP_012222829.1;Dbxref=GeneID:105672463%2CGenbank:XP_012222829.1;Parent=rna-XM_012367406.1
NW_012160699.1	Gnomon	CDS	1758428	1758495	.	-	0	Name=XP_012222829.1;ID=cds-XP_012222829.1;Dbxref=GeneID:105672463%2CGenbank:XP_012222829.1;Parent=rna-XM_012367406.1
NW_012160699.1	Gnomon	exon	2631981	2632258	.	-	.	ID=exon-XM_012367563.1-1;Dbxref=GeneID:105672547%2CGenbank:XM_012367563.1;Parent=rna-XM_012367563.1
NW_012160699.1	Gnomon	exon	2631748	2631809	.	-	.	ID=exon-XM_012367563.1-2;Dbxref=GeneID:105672547%2CGenbank:XM_012367563.1;Parent=rna-XM_012367563.1
NW_012160699.1	Gnomon	exon	2631510	2631624	.	-	.	ID=exon-XM_012367563.1-3;Dbxref=GeneID:105672547%2CGenbank:XM_012367563.1;Parent=rna-XM_012367563.1
NW_012160699.1	Gnomon	exon	2631258	2631429	.	-	.	ID=exon-XM_012367563.1-4;Dbxref=GeneID:105672547%2CGenbank:XM_012367563.1;Parent=rna-XM_012367563.1
NW_012160699.1	Gnomon	CDS	2677002	2677110	.	+	0	Name=XP_012223022.1;ID=cds-XP_012223022.1;Dbxref=GeneID:105672571%2CGenbank:XP_012223022.1;Parent=rna-XM_012367599.1
NW_012160699.1	Gnomon	CDS	2678581	2678805	.	+	0	Name=XP_012223022.1;ID=cds-XP_012223022.1;Dbxref=GeneID:105672571%2CGenbank:XP_012223022.1;Parent=rna-XM_012367599.1
NW_012160699.1	Gnomon	CDS	2679066	2679244	.	+	0	Name=XP_012223022.1;ID=cds-XP_012223022.1;Dbxref=GeneID:105672571%2CGenbank:XP_012223022.1;Parent=rna-XM_012367599.1
NW_012160699.1	Gnomon	CDS	2679423	2679578	.	+	0	Name=XP_012223022.1;ID=cds-XP_012223022.1;Dbxref=GeneID:105672571%2CGenbank:XP_012223022.1;Parent=rna-XM_012367599.1
NW_012160699.1	Gnomon	CDS	2679921	2679926	.	+	0	Name=XP_012223022.1;ID=cds-XP_012223022.1;Dbxref=GeneID:105672571%2CGenbank:XP_012223022.1;Parent=rna-XM_012367599.1
NW_012160699.1	Gnomon	CDS	1814382	1814635	.	+	0	Name=XP_012222923.1;ID=cds-XP_012222923.1;Dbxref=GeneID:105672516%2CGenbank:XP_012222923.1;Parent=rna-XM_012367500.1
NW_012160699.1	Gnomon	CDS	1814710	1815292	.	+	0	Name=XP_012222923.1;ID=cds-XP_012222923.1;Dbxref=GeneID:105672516%2CGenbank:XP_012222923.1;Parent=rna-XM_012367500.1
NW_012160699.1	Gnomon	CDS	1815370	1815651	.	+	0	Name=XP_012222923.1;ID=cds-XP_012222923.1;Dbxref=GeneID:105672516%2CGenbank:XP_012222923.1;Parent=rna-XM_012367500.1
NW_012160699.1	Gnomon	CDS	1815731	1816417	.	+	0	Name=XP_012222923.1;ID=cds-XP_012222923.1;Dbxref=GeneID:105672516%2CGenbank:XP_012222923.1;Parent=rna-XM_012367500.1
NW_012160699.1	Gnomon	CDS	1816491	1816830	.	+	0	Name=XP_012222923.1;ID=cds-XP_012222923.1;Dbxref=GeneID:105672516%2CGenbank:XP_012222923.1;Parent=rna-XM_012367500.1
NW_012160699.1	Gnomon	CDS	1816924	1817106	.	+	0	Name=XP_012222923.1;ID=cds-XP_012222923.1;Dbxref=GeneID:105672516%2CGenbank:XP_012222923.1;Parent=rna-XM_012367500.1
NW_012160699.1	Gnomon	CDS	1819025	1820139	.	+	0	Name=XP_012222923.1;ID=cds-XP_012222923.1;Dbxref=GeneID:105672516%2CGenbank:XP_012222923.1;Parent=rna-XM_012367500.1
NW_012160699.1	Gnomon	exon	1770753	1771234	.	+	.	ID=exon-XM_012367712.1-2;Dbxref=GeneID:105672641%2CGenbank:XM_012367712.1;Parent=rna-XM_012367712.1
NW_012160699.1	Gnomon	exon	1771708	1771836	.	+	.	ID=exon-XM_012367712.1-3;Dbxref=GeneID:105672641%2CGenbank:XM_012367712.1;Parent=rna-XM_012367712.1
NW_012160699.1	Gnomon	exon	1768134	1768182	.	+	.	ID=exon-XM_012367712.1-1;Dbxref=GeneID:105672641%2CGenbank:XM_012367712.1;Parent=rna-XM_012367712.1
NW_012160699.1	Gnomon	exon	1773365	1773622	.	+	.	ID=exon-XM_012367712.1-6;Dbxref=GeneID:105672641%2CGenbank:XM_012367712.1;Parent=rna-XM_012367712.1
NW_012160699.1	Gnomon	exon	1773893	1773988	.	+	.	ID=exon-XM_012367712.1-7;Dbxref=GeneID:105672641%2CGenbank:XM_012367712.1;Parent=rna-XM_012367712.1
NW_012160699.1	Gnomon	exon	1772608	1772748	.	+	.	ID=exon-XM_012367712.1-4;Dbxref=GeneID:105672641%2CGenbank:XM_012367712.1;Parent=rna-XM_012367712.1
NW_012160699.1	Gnomon	exon	1773083	1773211	.	+	.	ID=exon-XM_012367712.1-5;Dbxref=GeneID:105672641%2CGenbank:XM_012367712.1;Parent=rna-XM_012367712.1
NW_012160699.1	Gnomon	exon	1774074	1774145	.	+	.	ID=exon-XM_012367712.1-8;Dbxref=GeneID:105672641%2CGenbank:XM_012367712.1;Parent=rna-XM_012367712.1
NW_012160699.1	Gnomon	exon	1774313	1774745	.	+	.	ID=exon-XM_012367712.1-9;Dbxref=GeneID:105672641%2CGenbank:XM_012367712.1;Parent=rna-XM_012367712.1
NW_012160699.1	Gnomon	exon	3499057	3499945	.	+	.	ID=exon-XM_012367571.1-10;Dbxref=GeneID:105672552%2CGenbank:XM_012367571.1;Parent=rna-XM_012367571.1
NW_012160699.1	Gnomon	exon	3500140	3504836	.	+	.	ID=exon-XM_012367571.1-11;Dbxref=GeneID:105672552%2CGenbank:XM_012367571.1;Parent=rna-XM_012367571.1
NW_012160699.1	Gnomon	mRNA	2940459	2946419	.	-	.	Name=XM_012367370.1;ID=rna-XM_012367370.1;Dbxref=GeneID:105672441%2CGenbank:XM_012367370.1;Parent=gene-LOC105672441
NW_012160699.1	Gnomon	exon	2152091	2152368	.	+	.	ID=exon-XM_012367335.1-10;Dbxref=GeneID:105672418%2CGenbank:XM_012367335.1;Parent=rna-XM_012367335.1
NW_012160699.1	Gnomon	CDS	2671584	2671605	.	+	0	Name=XP_012223023.1;ID=cds-XP_012223023.1;Dbxref=GeneID:105672571%2CGenbank:XP_012223023.1;Parent=rna-XM_012367600.1
NW_012160699.1	Gnomon	CDS	2678581	2678805	.	+	0	Name=XP_012223023.1;ID=cds-XP_012223023.1;Dbxref=GeneID:105672571%2CGenbank:XP_012223023.1;Parent=rna-XM_012367600.1
NW_012160699.1	Gnomon	CDS	2679066	2679244	.	+	0	Name=XP_012223023.1;ID=cds-XP_012223023.1;Dbxref=GeneID:105672571%2CGenbank:XP_012223023.1;Parent=rna-XM_012367600.1
NW_012160699.1	Gnomon	CDS	2679423	2679623	.	+	0	Name=XP_012223023.1;ID=cds-XP_012223023.1;Dbxref=GeneID:105672571%2CGenbank:XP_012223023.1;Parent=rna-XM_012367600.1
NW_012160699.1	Gnomon	CDS	1814382	1814635	.	+	0	Name=XP_012222924.1;ID=cds-XP_012222924.1;Dbxref=GeneID:105672516%2CGenbank:XP_012222924.1;Parent=rna-XM_012367501.1
NW_012160699.1	Gnomon	CDS	1814710	1815292	.	+	0	Name=XP_012222924.1;ID=cds-XP_012222924.1;Dbxref=GeneID:105672516%2CGenbank:XP_012222924.1;Parent=rna-XM_012367501.1
NW_012160699.1	Gnomon	CDS	1815370	1815651	.	+	0	Name=XP_012222924.1;ID=cds-XP_012222924.1;Dbxref=GeneID:105672516%2CGenbank:XP_012222924.1;Parent=rna-XM_012367501.1
NW_012160699.1	Gnomon	CDS	1815731	1816417	.	+	0	Name=XP_012222924.1;ID=cds-XP_012222924.1;Dbxref=GeneID:105672516%2CGenbank:XP_012222924.1;Parent=rna-XM_012367501.1
NW_012160699.1	Gnomon	CDS	1816491	1816830	.	+	0	Name=XP_012222924.1;ID=cds-XP_012222924.1;Dbxref=GeneID:105672516%2CGenbank:XP_012222924.1;Parent=rna-XM_012367501.1
NW_012160699.1	Gnomon	CDS	1816924	1817106	.	+	0	Name=XP_012222924.1;ID=cds-XP_012222924.1;Dbxref=GeneID:105672516%2CGenbank:XP_012222924.1;Parent=rna-XM_012367501.1
NW_012160699.1	Gnomon	CDS	1819025	1820139	.	+	0	Name=XP_012222924.1;ID=cds-XP_012222924.1;Dbxref=GeneID:105672516%2CGenbank:XP_012222924.1;Parent=rna-XM_012367501.1
NW_012160699.1	Gnomon	exon	770792	770918	.	+	.	ID=exon-XM_012367516.1-8;Dbxref=GeneID:105672522%2CGenbank:XM_012367516.1;Parent=rna-XM_012367516.1
NW_012160699.1	Gnomon	exon	770982	771116	.	+	.	ID=exon-XM_012367516.1-9;Dbxref=GeneID:105672522%2CGenbank:XM_012367516.1;Parent=rna-XM_012367516.1
NW_012160699.1	Gnomon	exon	769968	770210	.	+	.	ID=exon-XM_012367516.1-6;Dbxref=GeneID:105672522%2CGenbank:XM_012367516.1;Parent=rna-XM_012367516.1
NW_012160699.1	Gnomon	exon	770290	770375	.	+	.	ID=exon-XM_012367516.1-7;Dbxref=GeneID:105672522%2CGenbank:XM_012367516.1;Parent=rna-XM_012367516.1
NW_012160699.1	Gnomon	exon	768706	768903	.	+	.	ID=exon-XM_012367516.1-4;Dbxref=GeneID:105672522%2CGenbank:XM_012367516.1;Parent=rna-XM_012367516.1
NW_012160699.1	Gnomon	exon	769557	769764	.	+	.	ID=exon-XM_012367516.1-5;Dbxref=GeneID:105672522%2CGenbank:XM_012367516.1;Parent=rna-XM_012367516.1
NW_012160699.1	Gnomon	exon	767716	768087	.	+	.	ID=exon-XM_012367516.1-2;Dbxref=GeneID:105672522%2CGenbank:XM_012367516.1;Parent=rna-XM_012367516.1
NW_012160699.1	Gnomon	exon	768535	768638	.	+	.	ID=exon-XM_012367516.1-3;Dbxref=GeneID:105672522%2CGenbank:XM_012367516.1;Parent=rna-XM_012367516.1
NW_012160699.1	Gnomon	exon	1581632	1581809	.	-	.	ID=exon-XM_012367687.1-7;Dbxref=GeneID:105672624%2CGenbank:XM_012367687.1;Parent=rna-XM_012367687.1
NW_012160699.1	Gnomon	exon	1581423	1581556	.	-	.	ID=exon-XM_012367687.1-8;Dbxref=GeneID:105672624%2CGenbank:XM_012367687.1;Parent=rna-XM_012367687.1
NW_012160699.1	Gnomon	exon	1581203	1581346	.	-	.	ID=exon-XM_012367687.1-9;Dbxref=GeneID:105672624%2CGenbank:XM_012367687.1;Parent=rna-XM_012367687.1
NW_012160699.1	Gnomon	exon	1582472	1582668	.	-	.	ID=exon-XM_012367687.1-3;Dbxref=GeneID:105672624%2CGenbank:XM_012367687.1;Parent=rna-XM_012367687.1
NW_012160699.1	Gnomon	exon	1582278	1582403	.	-	.	ID=exon-XM_012367687.1-4;Dbxref=GeneID:105672624%2CGenbank:XM_012367687.1;Parent=rna-XM_012367687.1
NW_012160699.1	Gnomon	exon	1582119	1582197	.	-	.	ID=exon-XM_012367687.1-5;Dbxref=GeneID:105672624%2CGenbank:XM_012367687.1;Parent=rna-XM_012367687.1
NW_012160699.1	Gnomon	exon	1581886	1582023	.	-	.	ID=exon-XM_012367687.1-6;Dbxref=GeneID:105672624%2CGenbank:XM_012367687.1;Parent=rna-XM_012367687.1
NW_012160699.1	Gnomon	exon	1583074	1583183	.	-	.	ID=exon-XM_012367687.1-1;Dbxref=GeneID:105672624%2CGenbank:XM_012367687.1;Parent=rna-XM_012367687.1
NW_012160699.1	Gnomon	exon	1582754	1582864	.	-	.	ID=exon-XM_012367687.1-2;Dbxref=GeneID:105672624%2CGenbank:XM_012367687.1;Parent=rna-XM_012367687.1
NW_012160699.1	Gnomon	exon	760178	761089	.	+	.	ID=exon-XM_012367516.1-1;Dbxref=GeneID:105672522%2CGenbank:XM_012367516.1;Parent=rna-XM_012367516.1
NW_012160699.1	Gnomon	mRNA	1952857	1956968	.	+	.	Name=XM_012367471.1;ID=rna-XM_012367471.1;Dbxref=GeneID:105672497%2CGenbank:XM_012367471.1;Parent=gene-LOC105672497
NW_012160699.1	Gnomon	CDS	2418635	2418680	.	+	0	Name=XP_012222760.1;ID=cds-XP_012222760.1;Dbxref=GeneID:105672423%2CGenbank:XP_012222760.1;Parent=rna-XM_012367337.1
NW_012160699.1	Gnomon	CDS	2431797	2432030	.	+	0	Name=XP_012222760.1;ID=cds-XP_012222760.1;Dbxref=GeneID:105672423%2CGenbank:XP_012222760.1;Parent=rna-XM_012367337.1
NW_012160699.1	Gnomon	CDS	2548990	2549303	.	+	0	Name=XP_012222760.1;ID=cds-XP_012222760.1;Dbxref=GeneID:105672423%2CGenbank:XP_012222760.1;Parent=rna-XM_012367337.1
NW_012160699.1	Gnomon	CDS	2549885	2550064	.	+	0	Name=XP_012222760.1;ID=cds-XP_012222760.1;Dbxref=GeneID:105672423%2CGenbank:XP_012222760.1;Parent=rna-XM_012367337.1
NW_012160699.1	Gnomon	CDS	2573927	2574099	.	+	0	Name=XP_012222760.1;ID=cds-XP_012222760.1;Dbxref=GeneID:105672423%2CGenbank:XP_012222760.1;Parent=rna-XM_012367337.1
NW_012160699.1	Gnomon	CDS	2585420	2585829	.	+	0	Name=XP_012222760.1;ID=cds-XP_012222760.1;Dbxref=GeneID:105672423%2CGenbank:XP_012222760.1;Parent=rna-XM_012367337.1
NW_012160699.1	Gnomon	CDS	2587261	2587469	.	+	0	Name=XP_012222760.1;ID=cds-XP_012222760.1;Dbxref=GeneID:105672423%2CGenbank:XP_012222760.1;Parent=rna-XM_012367337.1
NW_012160699.1	Gnomon	CDS	1547929	1547997	.	+	0	Name=XP_012222916.1;ID=cds-XP_012222916.1;Dbxref=GeneID:105672510%2CGenbank:XP_012222916.1;Parent=rna-XM_012367493.1
NW_012160699.1	Gnomon	CDS	1548230	1548343	.	+	0	Name=XP_012222916.1;ID=cds-XP_012222916.1;Dbxref=GeneID:105672510%2CGenbank:XP_012222916.1;Parent=rna-XM_012367493.1
NW_012160699.1	Gnomon	CDS	1548432	1548647	.	+	0	Name=XP_012222916.1;ID=cds-XP_012222916.1;Dbxref=GeneID:105672510%2CGenbank:XP_012222916.1;Parent=rna-XM_012367493.1
NW_012160699.1	Gnomon	CDS	1548735	1549077	.	+	0	Name=XP_012222916.1;ID=cds-XP_012222916.1;Dbxref=GeneID:105672510%2CGenbank:XP_012222916.1;Parent=rna-XM_012367493.1
NW_012160699.1	Gnomon	CDS	1549378	1549470	.	+	0	Name=XP_012222916.1;ID=cds-XP_012222916.1;Dbxref=GeneID:105672510%2CGenbank:XP_012222916.1;Parent=rna-XM_012367493.1
NW_012160699.1	Gnomon	CDS	1549747	1549833	.	+	0	Name=XP_012222916.1;ID=cds-XP_012222916.1;Dbxref=GeneID:105672510%2CGenbank:XP_012222916.1;Parent=rna-XM_012367493.1
NW_012160699.1	Gnomon	CDS	1550909	1551067	.	+	0	Name=XP_012222916.1;ID=cds-XP_012222916.1;Dbxref=GeneID:105672510%2CGenbank:XP_012222916.1;Parent=rna-XM_012367493.1
NW_012160699.1	Gnomon	CDS	1551186	1551489	.	+	0	Name=XP_012222916.1;ID=cds-XP_012222916.1;Dbxref=GeneID:105672510%2CGenbank:XP_012222916.1;Parent=rna-XM_012367493.1
NW_012160699.1	Gnomon	CDS	1551567	1551867	.	+	0	Name=XP_012222916.1;ID=cds-XP_012222916.1;Dbxref=GeneID:105672510%2CGenbank:XP_012222916.1;Parent=rna-XM_012367493.1
NW_012160699.1	Gnomon	mRNA	2930267	2935676	.	-	.	Name=XM_012367377.1;ID=rna-XM_012367377.1;Dbxref=GeneID:105672443%2CGenbank:XM_012367377.1;Parent=gene-LOC105672443
NW_012160699.1	Gnomon	mRNA	195526	200045	.	+	.	Name=XM_012367628.1;ID=rna-XM_012367628.1;Dbxref=GeneID:105672589%2CGenbank:XM_012367628.1;Parent=gene-LOC105672589
NW_012160699.1	Gnomon	exon	2127680	2127980	.	+	.	ID=exon-XM_012367436.1-7;Dbxref=GeneID:105672481%2CGenbank:XM_012367436.1;Parent=rna-XM_012367436.1
NW_012160699.1	Gnomon	exon	2128096	2128428	.	+	.	ID=exon-XM_012367436.1-8;Dbxref=GeneID:105672481%2CGenbank:XM_012367436.1;Parent=rna-XM_012367436.1
NW_012160699.1	Gnomon	exon	2127110	2127293	.	+	.	ID=exon-XM_012367436.1-5;Dbxref=GeneID:105672481%2CGenbank:XM_012367436.1;Parent=rna-XM_012367436.1
NW_012160699.1	Gnomon	exon	2127451	2127608	.	+	.	ID=exon-XM_012367436.1-6;Dbxref=GeneID:105672481%2CGenbank:XM_012367436.1;Parent=rna-XM_012367436.1
NW_012160699.1	Gnomon	exon	2128536	2128568	.	+	.	ID=exon-XM_012367436.1-9;Dbxref=GeneID:105672481%2CGenbank:XM_012367436.1;Parent=rna-XM_012367436.1
NW_012160699.1	Gnomon	exon	2126433	2126601	.	+	.	ID=exon-XM_012367436.1-3;Dbxref=GeneID:105672481%2CGenbank:XM_012367436.1;Parent=rna-XM_012367436.1
NW_012160699.1	Gnomon	exon	2126670	2126835	.	+	.	ID=exon-XM_012367436.1-4;Dbxref=GeneID:105672481%2CGenbank:XM_012367436.1;Parent=rna-XM_012367436.1
NW_012160699.1	Gnomon	exon	2122572	2123400	.	+	.	ID=exon-XM_012367436.1-1;Dbxref=GeneID:105672481%2CGenbank:XM_012367436.1;Parent=rna-XM_012367436.1
NW_012160699.1	Gnomon	exon	2125989	2126219	.	+	.	ID=exon-XM_012367436.1-2;Dbxref=GeneID:105672481%2CGenbank:XM_012367436.1;Parent=rna-XM_012367436.1
NW_012160699.1	Gnomon	mRNA	184508	187735	.	+	.	Name=XM_012367722.1;ID=rna-XM_012367722.1;Dbxref=GeneID:105672647%2CGenbank:XM_012367722.1;Parent=gene-LOC105672647
NW_012160699.1	Gnomon	exon	3091924	3092067	.	-	.	ID=exon-XM_012367366.1-9;Dbxref=GeneID:105672439%2CGenbank:XM_012367366.1;Parent=rna-XM_012367366.1
NW_012160699.1	Gnomon	exon	3105922	3106056	.	-	.	ID=exon-XM_012367366.1-3;Dbxref=GeneID:105672439%2CGenbank:XM_012367366.1;Parent=rna-XM_012367366.1
NW_012160699.1	Gnomon	exon	3104459	3104598	.	-	.	ID=exon-XM_012367366.1-4;Dbxref=GeneID:105672439%2CGenbank:XM_012367366.1;Parent=rna-XM_012367366.1
NW_012160699.1	Gnomon	exon	3107356	3108546	.	-	.	ID=exon-XM_012367366.1-1;Dbxref=GeneID:105672439%2CGenbank:XM_012367366.1;Parent=rna-XM_012367366.1
NW_012160699.1	Gnomon	exon	3106686	3107008	.	-	.	ID=exon-XM_012367366.1-2;Dbxref=GeneID:105672439%2CGenbank:XM_012367366.1;Parent=rna-XM_012367366.1
NW_012160699.1	Gnomon	exon	3099121	3099295	.	-	.	ID=exon-XM_012367366.1-7;Dbxref=GeneID:105672439%2CGenbank:XM_012367366.1;Parent=rna-XM_012367366.1
NW_012160699.1	Gnomon	exon	3098407	3098642	.	-	.	ID=exon-XM_012367366.1-8;Dbxref=GeneID:105672439%2CGenbank:XM_012367366.1;Parent=rna-XM_012367366.1
NW_012160699.1	Gnomon	exon	3104193	3104368	.	-	.	ID=exon-XM_012367366.1-5;Dbxref=GeneID:105672439%2CGenbank:XM_012367366.1;Parent=rna-XM_012367366.1
NW_012160699.1	Gnomon	exon	3103904	3104005	.	-	.	ID=exon-XM_012367366.1-6;Dbxref=GeneID:105672439%2CGenbank:XM_012367366.1;Parent=rna-XM_012367366.1
NW_012160699.1	Gnomon	CDS	2666571	2666582	.	-	0	Name=XP_012223015.1;ID=cds-XP_012223015.1;Dbxref=GeneID:105672568%2CGenbank:XP_012223015.1;Note=The sequence of the model RefSeq protein was modified relative to this genomic sequence to represent the inferred CDS: deleted 2 bases in 1 codon;Parent=rna-XM_012367592.1
NW_012160699.1	Gnomon	CDS	2665470	2665991	.	-	0	Name=XP_012223015.1;ID=cds-XP_012223015.1;Dbxref=GeneID:105672568%2CGenbank:XP_012223015.1;Note=The sequence of the model RefSeq protein was modified relative to this genomic sequence to represent the inferred CDS: deleted 2 bases in 1 codon;Parent=rna-XM_012367592.1
NW_012160699.1	Gnomon	CDS	2665246	2665467	.	-	0	Name=XP_012223015.1;ID=cds-XP_012223015.1;Dbxref=GeneID:105672568%2CGenbank:XP_012223015.1;Note=The sequence of the model RefSeq protein was modified relative to this genomic sequence to represent the inferred CDS: deleted 2 bases in 1 codon;Parent=rna-XM_012367592.1
NW_012160699.1	Gnomon	CDS	2664969	2665088	.	-	0	Name=XP_012223015.1;ID=cds-XP_012223015.1;Dbxref=GeneID:105672568%2CGenbank:XP_012223015.1;Note=The sequence of the model RefSeq protein was modified relative to this genomic sequence to represent the inferred CDS: deleted 2 bases in 1 codon;Parent=rna-XM_012367592.1
NW_012160699.1	Gnomon	CDS	2664720	2664895	.	-	0	Name=XP_012223015.1;ID=cds-XP_012223015.1;Dbxref=GeneID:105672568%2CGenbank:XP_012223015.1;Note=The sequence of the model RefSeq protein was modified relative to this genomic sequence to represent the inferred CDS: deleted 2 bases in 1 codon;Parent=rna-XM_012367592.1
NW_012160699.1	Gnomon	CDS	2664374	2664524	.	-	0	Name=XP_012223015.1;ID=cds-XP_012223015.1;Dbxref=GeneID:105672568%2CGenbank:XP_012223015.1;Note=The sequence of the model RefSeq protein was modified relative to this genomic sequence to represent the inferred CDS: deleted 2 bases in 1 codon;Parent=rna-XM_012367592.1
NW_012160699.1	Gnomon	CDS	2664148	2664288	.	-	0	Name=XP_012223015.1;ID=cds-XP_012223015.1;Dbxref=GeneID:105672568%2CGenbank:XP_012223015.1;Note=The sequence of the model RefSeq protein was modified relative to this genomic sequence to represent the inferred CDS: deleted 2 bases in 1 codon;Parent=rna-XM_012367592.1
NW_012160699.1	Gnomon	CDS	2663947	2664087	.	-	0	Name=XP_012223015.1;ID=cds-XP_012223015.1;Dbxref=GeneID:105672568%2CGenbank:XP_012223015.1;Note=The sequence of the model RefSeq protein was modified relative to this genomic sequence to represent the inferred CDS: deleted 2 bases in 1 codon;Parent=rna-XM_012367592.1
NW_012160699.1	Gnomon	CDS	2663558	2663869	.	-	0	Name=XP_012223015.1;ID=cds-XP_012223015.1;Dbxref=GeneID:105672568%2CGenbank:XP_012223015.1;Note=The sequence of the model RefSeq protein was modified relative to this genomic sequence to represent the inferred CDS: deleted 2 bases in 1 codon;Parent=rna-XM_012367592.1
NW_012160699.1	Gnomon	CDS	2663320	2663492	.	-	0	Name=XP_012223015.1;ID=cds-XP_012223015.1;Dbxref=GeneID:105672568%2CGenbank:XP_012223015.1;Note=The sequence of the model RefSeq protein was modified relative to this genomic sequence to represent the inferred CDS: deleted 2 bases in 1 codon;Parent=rna-XM_012367592.1
NW_012160699.1	Gnomon	CDS	2663006	2663225	.	-	0	Name=XP_012223015.1;ID=cds-XP_012223015.1;Dbxref=GeneID:105672568%2CGenbank:XP_012223015.1;Note=The sequence of the model RefSeq protein was modified relative to this genomic sequence to represent the inferred CDS: deleted 2 bases in 1 codon;Parent=rna-XM_012367592.1
NW_012160699.1	Gnomon	CDS	2662762	2662913	.	-	0	Name=XP_012223015.1;ID=cds-XP_012223015.1;Dbxref=GeneID:105672568%2CGenbank:XP_012223015.1;Note=The sequence of the model RefSeq protein was modified relative to this genomic sequence to represent the inferred CDS: deleted 2 bases in 1 codon;Parent=rna-XM_012367592.1
NW_012160699.1	Gnomon	CDS	2662550	2662689	.	-	0	Name=XP_012223015.1;ID=cds-XP_012223015.1;Dbxref=GeneID:105672568%2CGenbank:XP_012223015.1;Note=The sequence of the model RefSeq protein was modified relative to this genomic sequence to represent the inferred CDS: deleted 2 bases in 1 codon;Parent=rna-XM_012367592.1
NW_012160699.1	Gnomon	CDS	2662404	2662462	.	-	0	Name=XP_012223015.1;ID=cds-XP_012223015.1;Dbxref=GeneID:105672568%2CGenbank:XP_012223015.1;Note=The sequence of the model RefSeq protein was modified relative to this genomic sequence to represent the inferred CDS: deleted 2 bases in 1 codon;Parent=rna-XM_012367592.1
NW_012160699.1	Gnomon	CDS	2662175	2662329	.	-	0	Name=XP_012223015.1;ID=cds-XP_012223015.1;Dbxref=GeneID:105672568%2CGenbank:XP_012223015.1;Note=The sequence of the model RefSeq protein was modified relative to this genomic sequence to represent the inferred CDS: deleted 2 bases in 1 codon;Parent=rna-XM_012367592.1
NW_012160699.1	Gnomon	CDS	2661968	2662106	.	-	0	Name=XP_012223015.1;ID=cds-XP_012223015.1;Dbxref=GeneID:105672568%2CGenbank:XP_012223015.1;Note=The sequence of the model RefSeq protein was modified relative to this genomic sequence to represent the inferred CDS: deleted 2 bases in 1 codon;Parent=rna-XM_012367592.1
NW_012160699.1	Gnomon	CDS	2661765	2661887	.	-	0	Name=XP_012223015.1;ID=cds-XP_012223015.1;Dbxref=GeneID:105672568%2CGenbank:XP_012223015.1;Note=The sequence of the model RefSeq protein was modified relative to this genomic sequence to represent the inferred CDS: deleted 2 bases in 1 codon;Parent=rna-XM_012367592.1
NW_012160699.1	Gnomon	CDS	1548266	1548343	.	+	0	Name=XP_012222917.1;ID=cds-XP_012222917.1;Dbxref=GeneID:105672510%2CGenbank:XP_012222917.1;Parent=rna-XM_012367494.1
NW_012160699.1	Gnomon	CDS	1548432	1549077	.	+	0	Name=XP_012222917.1;ID=cds-XP_012222917.1;Dbxref=GeneID:105672510%2CGenbank:XP_012222917.1;Parent=rna-XM_012367494.1
NW_012160699.1	Gnomon	CDS	1549378	1549470	.	+	0	Name=XP_012222917.1;ID=cds-XP_012222917.1;Dbxref=GeneID:105672510%2CGenbank:XP_012222917.1;Parent=rna-XM_012367494.1
NW_012160699.1	Gnomon	CDS	1549747	1549833	.	+	0	Name=XP_012222917.1;ID=cds-XP_012222917.1;Dbxref=GeneID:105672510%2CGenbank:XP_012222917.1;Parent=rna-XM_012367494.1
NW_012160699.1	Gnomon	CDS	1550909	1551067	.	+	0	Name=XP_012222917.1;ID=cds-XP_012222917.1;Dbxref=GeneID:105672510%2CGenbank:XP_012222917.1;Parent=rna-XM_012367494.1
NW_012160699.1	Gnomon	CDS	1551186	1551489	.	+	0	Name=XP_012222917.1;ID=cds-XP_012222917.1;Dbxref=GeneID:105672510%2CGenbank:XP_012222917.1;Parent=rna-XM_012367494.1
NW_012160699.1	Gnomon	CDS	1551567	1551867	.	+	0	Name=XP_012222917.1;ID=cds-XP_012222917.1;Dbxref=GeneID:105672510%2CGenbank:XP_012222917.1;Parent=rna-XM_012367494.1
NW_012160699.1	Gnomon	mRNA	1952857	1956968	.	+	.	Name=XM_012367470.1;ID=rna-XM_012367470.1;Dbxref=GeneID:105672497%2CGenbank:XM_012367470.1;Parent=gene-LOC105672497
NW_012160699.1	Gnomon	CDS	1583074	1583094	.	-	0	Name=XP_012223110.1;ID=cds-XP_012223110.1;Dbxref=GeneID:105672624%2CGenbank:XP_012223110.1;Parent=rna-XM_012367687.1
NW_012160699.1	Gnomon	CDS	1582754	1582864	.	-	0	Name=XP_012223110.1;ID=cds-XP_012223110.1;Dbxref=GeneID:105672624%2CGenbank:XP_012223110.1;Parent=rna-XM_012367687.1
NW_012160699.1	Gnomon	CDS	1582472	1582668	.	-	0	Name=XP_012223110.1;ID=cds-XP_012223110.1;Dbxref=GeneID:105672624%2CGenbank:XP_012223110.1;Parent=rna-XM_012367687.1
NW_012160699.1	Gnomon	CDS	1582278	1582403	.	-	0	Name=XP_012223110.1;ID=cds-XP_012223110.1;Dbxref=GeneID:105672624%2CGenbank:XP_012223110.1;Parent=rna-XM_012367687.1
NW_012160699.1	Gnomon	CDS	1582119	1582197	.	-	0	Name=XP_012223110.1;ID=cds-XP_012223110.1;Dbxref=GeneID:105672624%2CGenbank:XP_012223110.1;Parent=rna-XM_012367687.1
NW_012160699.1	Gnomon	CDS	1581886	1582023	.	-	0	Name=XP_012223110.1;ID=cds-XP_012223110.1;Dbxref=GeneID:105672624%2CGenbank:XP_012223110.1;Parent=rna-XM_012367687.1
NW_012160699.1	Gnomon	CDS	1581632	1581809	.	-	0	Name=XP_012223110.1;ID=cds-XP_012223110.1;Dbxref=GeneID:105672624%2CGenbank:XP_012223110.1;Parent=rna-XM_012367687.1
NW_012160699.1	Gnomon	CDS	1581423	1581556	.	-	0	Name=XP_012223110.1;ID=cds-XP_012223110.1;Dbxref=GeneID:105672624%2CGenbank:XP_012223110.1;Parent=rna-XM_012367687.1
NW_012160699.1	Gnomon	CDS	1581203	1581346	.	-	0	Name=XP_012223110.1;ID=cds-XP_012223110.1;Dbxref=GeneID:105672624%2CGenbank:XP_012223110.1;Parent=rna-XM_012367687.1
NW_012160699.1	Gnomon	CDS	1580983	1581125	.	-	0	Name=XP_012223110.1;ID=cds-XP_012223110.1;Dbxref=GeneID:105672624%2CGenbank:XP_012223110.1;Parent=rna-XM_012367687.1
NW_012160699.1	Gnomon	CDS	1580651	1580899	.	-	0	Name=XP_012223110.1;ID=cds-XP_012223110.1;Dbxref=GeneID:105672624%2CGenbank:XP_012223110.1;Parent=rna-XM_012367687.1
NW_012160699.1	Gnomon	CDS	1580383	1580548	.	-	0	Name=XP_012223110.1;ID=cds-XP_012223110.1;Dbxref=GeneID:105672624%2CGenbank:XP_012223110.1;Parent=rna-XM_012367687.1
NW_012160699.1	Gnomon	CDS	1580301	1580315	.	-	0	Name=XP_012223110.1;ID=cds-XP_012223110.1;Dbxref=GeneID:105672624%2CGenbank:XP_012223110.1;Parent=rna-XM_012367687.1
NW_012160699.1	Gnomon	exon	1919870	1920272	.	+	.	ID=exon-XM_012367590.1-1;Dbxref=GeneID:105672564%2CGenbank:XM_012367590.1;Note=The sequence of the model RefSeq transcript was modified relative to this genomic sequence to represent the inferred CDS: added 48 bases not found in genome assembly;Parent=rna-XM_012367590.1
NW_012160699.1	Gnomon	exon	1924331	1924483	.	+	.	ID=exon-XM_012367590.1-2;Dbxref=GeneID:105672564%2CGenbank:XM_012367590.1;Note=The sequence of the model RefSeq transcript was modified relative to this genomic sequence to represent the inferred CDS: added 48 bases not found in genome assembly;Parent=rna-XM_012367590.1
NW_012160699.1	Gnomon	exon	1924889	1925001	.	+	.	ID=exon-XM_012367590.1-3;Dbxref=GeneID:105672564%2CGenbank:XM_012367590.1;Note=The sequence of the model RefSeq transcript was modified relative to this genomic sequence to represent the inferred CDS: added 48 bases not found in genome assembly;Parent=rna-XM_012367590.1
NW_012160699.1	Gnomon	exon	1925102	1925180	.	+	.	ID=exon-XM_012367590.1-4;Dbxref=GeneID:105672564%2CGenbank:XM_012367590.1;Note=The sequence of the model RefSeq transcript was modified relative to this genomic sequence to represent the inferred CDS: added 48 bases not found in genome assembly;Parent=rna-XM_012367590.1
NW_012160699.1	Gnomon	exon	1925257	1925661	.	+	.	ID=exon-XM_012367590.1-5;Dbxref=GeneID:105672564%2CGenbank:XM_012367590.1;Note=The sequence of the model RefSeq transcript was modified relative to this genomic sequence to represent the inferred CDS: added 48 bases not found in genome assembly;Parent=rna-XM_012367590.1
NW_012160699.1	Gnomon	exon	1925747	1926013	.	+	.	ID=exon-XM_012367590.1-6;Dbxref=GeneID:105672564%2CGenbank:XM_012367590.1;Note=The sequence of the model RefSeq transcript was modified relative to this genomic sequence to represent the inferred CDS: added 48 bases not found in genome assembly;Parent=rna-XM_012367590.1
NW_012160699.1	Gnomon	exon	1926478	1927162	.	+	.	ID=exon-XM_012367590.1-7;Dbxref=GeneID:105672564%2CGenbank:XM_012367590.1;Note=The sequence of the model RefSeq transcript was modified relative to this genomic sequence to represent the inferred CDS: added 48 bases not found in genome assembly;Parent=rna-XM_012367590.1
NW_012160699.1	Gnomon	mRNA	2932011	2935686	.	-	.	Name=XM_012367376.1;ID=rna-XM_012367376.1;Dbxref=GeneID:105672443%2CGenbank:XM_012367376.1;Parent=gene-LOC105672443
NW_012160699.1	Gnomon	mRNA	195526	200344	.	+	.	Name=XM_012367629.1;ID=rna-XM_012367629.1;Dbxref=GeneID:105672589%2CGenbank:XM_012367629.1;Parent=gene-LOC105672589
NW_012160699.1	Gnomon	exon	2005081	2005209	.	-	.	ID=exon-XM_012367460.1-2;Dbxref=GeneID:105672491%2CGenbank:XM_012367460.1;Parent=rna-XM_012367460.1
NW_012160699.1	Gnomon	exon	2004244	2004738	.	-	.	ID=exon-XM_012367460.1-3;Dbxref=GeneID:105672491%2CGenbank:XM_012367460.1;Parent=rna-XM_012367460.1
NW_012160699.1	Gnomon	exon	2003046	2003555	.	-	.	ID=exon-XM_012367460.1-4;Dbxref=GeneID:105672491%2CGenbank:XM_012367460.1;Parent=rna-XM_012367460.1
NW_012160699.1	Gnomon	exon	2002238	2002729	.	-	.	ID=exon-XM_012367460.1-5;Dbxref=GeneID:105672491%2CGenbank:XM_012367460.1;Parent=rna-XM_012367460.1
NW_012160699.1	Gnomon	exon	1523986	1526343	.	-	.	ID=exon-XM_012367330.1-10;Dbxref=GeneID:105672413%2CGenbank:XM_012367330.1;Note=The sequence of the model RefSeq transcript was modified relative to this genomic sequence to represent the inferred CDS: inserted 1 base in 1 codon%3B deleted 1 base in 1 codon;Parent=rna-XM_012367330.1
NW_012160699.1	Gnomon	exon	2005507	2006492	.	-	.	ID=exon-XM_012367460.1-1;Dbxref=GeneID:105672491%2CGenbank:XM_012367460.1;Parent=rna-XM_012367460.1
NW_012160699.1	Gnomon	exon	2001690	2002030	.	-	.	ID=exon-XM_012367460.1-6;Dbxref=GeneID:105672491%2CGenbank:XM_012367460.1;Parent=rna-XM_012367460.1
NW_012160699.1	Gnomon	exon	2001227	2001460	.	-	.	ID=exon-XM_012367460.1-7;Dbxref=GeneID:105672491%2CGenbank:XM_012367460.1;Parent=rna-XM_012367460.1
NW_012160699.1	Gnomon	exon	1999988	2000969	.	-	.	ID=exon-XM_012367460.1-8;Dbxref=GeneID:105672491%2CGenbank:XM_012367460.1;Parent=rna-XM_012367460.1
NW_012160699.1	Gnomon	mRNA	699593	702135	.	+	.	Name=XM_012367723.1;ID=rna-XM_012367723.1;Dbxref=GeneID:105672648%2CGenbank:XM_012367723.1;Parent=gene-LOC105672648
NW_012160699.1	Gnomon	exon	2726115	2726363	.	+	.	ID=exon-XM_012367660.1-1;Dbxref=GeneID:105672606%2CGenbank:XM_012367660.1;Parent=rna-XM_012367660.1
NW_012160699.1	Gnomon	exon	2752930	2753007	.	+	.	ID=exon-XM_012367660.1-2;Dbxref=GeneID:105672606%2CGenbank:XM_012367660.1;Parent=rna-XM_012367660.1
NW_012160699.1	Gnomon	exon	2763930	2763962	.	+	.	ID=exon-XM_012367660.1-3;Dbxref=GeneID:105672606%2CGenbank:XM_012367660.1;Parent=rna-XM_012367660.1
NW_012160699.1	Gnomon	exon	2824533	2825000	.	+	.	ID=exon-XM_012367660.1-4;Dbxref=GeneID:105672606%2CGenbank:XM_012367660.1;Parent=rna-XM_012367660.1
NW_012160699.1	Gnomon	exon	2835298	2835435	.	+	.	ID=exon-XM_012367660.1-5;Dbxref=GeneID:105672606%2CGenbank:XM_012367660.1;Parent=rna-XM_012367660.1
NW_012160699.1	Gnomon	exon	2835947	2836045	.	+	.	ID=exon-XM_012367660.1-6;Dbxref=GeneID:105672606%2CGenbank:XM_012367660.1;Parent=rna-XM_012367660.1
NW_012160699.1	Gnomon	exon	2836207	2836334	.	+	.	ID=exon-XM_012367660.1-7;Dbxref=GeneID:105672606%2CGenbank:XM_012367660.1;Parent=rna-XM_012367660.1
NW_012160699.1	Gnomon	exon	2837384	2837521	.	+	.	ID=exon-XM_012367660.1-8;Dbxref=GeneID:105672606%2CGenbank:XM_012367660.1;Parent=rna-XM_012367660.1
NW_012160699.1	Gnomon	exon	2837977	2838259	.	+	.	ID=exon-XM_012367660.1-9;Dbxref=GeneID:105672606%2CGenbank:XM_012367660.1;Parent=rna-XM_012367660.1
NW_012160699.1	Gnomon	CDS	2654074	2654182	.	+	0	Name=XP_012223016.1;ID=cds-XP_012223016.1;Dbxref=GeneID:105672569%2CGenbank:XP_012223016.1;Note=The sequence of the model RefSeq protein was modified relative to this genomic sequence to represent the inferred CDS: inserted 1 base in 1 codon;Parent=rna-XM_012367593.1
NW_012160699.1	Gnomon	CDS	2654965	2654997	.	+	0	Name=XP_012223016.1;ID=cds-XP_012223016.1;Dbxref=GeneID:105672569%2CGenbank:XP_012223016.1;Note=The sequence of the model RefSeq protein was modified relative to this genomic sequence to represent the inferred CDS: inserted 1 base in 1 codon;Parent=rna-XM_012367593.1
NW_012160699.1	Gnomon	CDS	2655000	2655066	.	+	0	Name=XP_012223016.1;ID=cds-XP_012223016.1;Dbxref=GeneID:105672569%2CGenbank:XP_012223016.1;Note=The sequence of the model RefSeq protein was modified relative to this genomic sequence to represent the inferred CDS: inserted 1 base in 1 codon;Parent=rna-XM_012367593.1
NW_012160699.1	Gnomon	CDS	2655352	2655485	.	+	0	Name=XP_012223016.1;ID=cds-XP_012223016.1;Dbxref=GeneID:105672569%2CGenbank:XP_012223016.1;Note=The sequence of the model RefSeq protein was modified relative to this genomic sequence to represent the inferred CDS: inserted 1 base in 1 codon;Parent=rna-XM_012367593.1
NW_012160699.1	Gnomon	CDS	2655805	2655932	.	+	0	Name=XP_012223016.1;ID=cds-XP_012223016.1;Dbxref=GeneID:105672569%2CGenbank:XP_012223016.1;Note=The sequence of the model RefSeq protein was modified relative to this genomic sequence to represent the inferred CDS: inserted 1 base in 1 codon;Parent=rna-XM_012367593.1
NW_012160699.1	Gnomon	CDS	2656015	2656159	.	+	0	Name=XP_012223016.1;ID=cds-XP_012223016.1;Dbxref=GeneID:105672569%2CGenbank:XP_012223016.1;Note=The sequence of the model RefSeq protein was modified relative to this genomic sequence to represent the inferred CDS: inserted 1 base in 1 codon;Parent=rna-XM_012367593.1
NW_012160699.1	Gnomon	CDS	2656648	2656805	.	+	0	Name=XP_012223016.1;ID=cds-XP_012223016.1;Dbxref=GeneID:105672569%2CGenbank:XP_012223016.1;Note=The sequence of the model RefSeq protein was modified relative to this genomic sequence to represent the inferred CDS: inserted 1 base in 1 codon;Parent=rna-XM_012367593.1
NW_012160699.1	Gnomon	CDS	2657008	2657129	.	+	0	Name=XP_012223016.1;ID=cds-XP_012223016.1;Dbxref=GeneID:105672569%2CGenbank:XP_012223016.1;Note=The sequence of the model RefSeq protein was modified relative to this genomic sequence to represent the inferred CDS: inserted 1 base in 1 codon;Parent=rna-XM_012367593.1
NW_012160699.1	Gnomon	CDS	2657235	2657380	.	+	0	Name=XP_012223016.1;ID=cds-XP_012223016.1;Dbxref=GeneID:105672569%2CGenbank:XP_012223016.1;Note=The sequence of the model RefSeq protein was modified relative to this genomic sequence to represent the inferred CDS: inserted 1 base in 1 codon;Parent=rna-XM_012367593.1
NW_012160699.1	Gnomon	CDS	2657569	2657815	.	+	0	Name=XP_012223016.1;ID=cds-XP_012223016.1;Dbxref=GeneID:105672569%2CGenbank:XP_012223016.1;Note=The sequence of the model RefSeq protein was modified relative to this genomic sequence to represent the inferred CDS: inserted 1 base in 1 codon;Parent=rna-XM_012367593.1
NW_012160699.1	Gnomon	CDS	2657891	2658039	.	+	0	Name=XP_012223016.1;ID=cds-XP_012223016.1;Dbxref=GeneID:105672569%2CGenbank:XP_012223016.1;Note=The sequence of the model RefSeq protein was modified relative to this genomic sequence to represent the inferred CDS: inserted 1 base in 1 codon;Parent=rna-XM_012367593.1
NW_012160699.1	Gnomon	CDS	2658125	2658289	.	+	0	Name=XP_012223016.1;ID=cds-XP_012223016.1;Dbxref=GeneID:105672569%2CGenbank:XP_012223016.1;Note=The sequence of the model RefSeq protein was modified relative to this genomic sequence to represent the inferred CDS: inserted 1 base in 1 codon;Parent=rna-XM_012367593.1
NW_012160699.1	Gnomon	CDS	2658555	2658659	.	+	0	Name=XP_012223016.1;ID=cds-XP_012223016.1;Dbxref=GeneID:105672569%2CGenbank:XP_012223016.1;Note=The sequence of the model RefSeq protein was modified relative to this genomic sequence to represent the inferred CDS: inserted 1 base in 1 codon;Parent=rna-XM_012367593.1
NW_012160699.1	Gnomon	CDS	2658736	2658866	.	+	0	Name=XP_012223016.1;ID=cds-XP_012223016.1;Dbxref=GeneID:105672569%2CGenbank:XP_012223016.1;Note=The sequence of the model RefSeq protein was modified relative to this genomic sequence to represent the inferred CDS: inserted 1 base in 1 codon;Parent=rna-XM_012367593.1
NW_012160699.1	Gnomon	CDS	2659078	2659233	.	+	0	Name=XP_012223016.1;ID=cds-XP_012223016.1;Dbxref=GeneID:105672569%2CGenbank:XP_012223016.1;Note=The sequence of the model RefSeq protein was modified relative to this genomic sequence to represent the inferred CDS: inserted 1 base in 1 codon;Parent=rna-XM_012367593.1
NW_012160699.1	Gnomon	CDS	2659604	2659783	.	+	0	Name=XP_012223016.1;ID=cds-XP_012223016.1;Dbxref=GeneID:105672569%2CGenbank:XP_012223016.1;Note=The sequence of the model RefSeq protein was modified relative to this genomic sequence to represent the inferred CDS: inserted 1 base in 1 codon;Parent=rna-XM_012367593.1
NW_012160699.1	Gnomon	exon	1897345	1897470	.	+	.	ID=exon-XM_012367412.1-1;Dbxref=GeneID:105672468%2CGenbank:XM_012367412.1;Parent=rna-XM_012367412.1
NW_012160699.1	Gnomon	exon	1897715	1897951	.	+	.	ID=exon-XM_012367412.1-2;Dbxref=GeneID:105672468%2CGenbank:XM_012367412.1;Parent=rna-XM_012367412.1
NW_012160699.1	Gnomon	exon	1898038	1898078	.	+	.	ID=exon-XM_012367412.1-3;Dbxref=GeneID:105672468%2CGenbank:XM_012367412.1;Parent=rna-XM_012367412.1
NW_012160699.1	Gnomon	exon	1898420	1898547	.	+	.	ID=exon-XM_012367412.1-4;Dbxref=GeneID:105672468%2CGenbank:XM_012367412.1;Parent=rna-XM_012367412.1
NW_012160699.1	Gnomon	exon	1898738	1898943	.	+	.	ID=exon-XM_012367412.1-5;Dbxref=GeneID:105672468%2CGenbank:XM_012367412.1;Parent=rna-XM_012367412.1
NW_012160699.1	Gnomon	CDS	1547929	1547997	.	+	0	Name=XP_012222914.1;ID=cds-XP_012222914.1;Dbxref=GeneID:105672510%2CGenbank:XP_012222914.1;Parent=rna-XM_012367491.1
NW_012160699.1	Gnomon	CDS	1548230	1548343	.	+	0	Name=XP_012222914.1;ID=cds-XP_012222914.1;Dbxref=GeneID:105672510%2CGenbank:XP_012222914.1;Parent=rna-XM_012367491.1
NW_012160699.1	Gnomon	CDS	1548432	1549077	.	+	0	Name=XP_012222914.1;ID=cds-XP_012222914.1;Dbxref=GeneID:105672510%2CGenbank:XP_012222914.1;Parent=rna-XM_012367491.1
NW_012160699.1	Gnomon	CDS	1549378	1549470	.	+	0	Name=XP_012222914.1;ID=cds-XP_012222914.1;Dbxref=GeneID:105672510%2CGenbank:XP_012222914.1;Parent=rna-XM_012367491.1
NW_012160699.1	Gnomon	CDS	1549747	1549833	.	+	0	Name=XP_012222914.1;ID=cds-XP_012222914.1;Dbxref=GeneID:105672510%2CGenbank:XP_012222914.1;Parent=rna-XM_012367491.1
NW_012160699.1	Gnomon	CDS	1550909	1551067	.	+	0	Name=XP_012222914.1;ID=cds-XP_012222914.1;Dbxref=GeneID:105672510%2CGenbank:XP_012222914.1;Parent=rna-XM_012367491.1
NW_012160699.1	Gnomon	CDS	1551186	1551489	.	+	0	Name=XP_012222914.1;ID=cds-XP_012222914.1;Dbxref=GeneID:105672510%2CGenbank:XP_012222914.1;Parent=rna-XM_012367491.1
NW_012160699.1	Gnomon	CDS	1551567	1551867	.	+	0	Name=XP_012222914.1;ID=cds-XP_012222914.1;Dbxref=GeneID:105672510%2CGenbank:XP_012222914.1;Parent=rna-XM_012367491.1
NW_012160699.1	Gnomon	mRNA	2930267	2935685	.	-	.	Name=XM_012367375.1;ID=rna-XM_012367375.1;Dbxref=GeneID:105672443%2CGenbank:XM_012367375.1;Parent=gene-LOC105672443
NW_012160699.1	Gnomon	exon	1080243	1080585	.	+	.	ID=exon-XM_012367635.1-4;Dbxref=GeneID:105672595%2CGenbank:XM_012367635.1;Parent=rna-XM_012367635.1
NW_012160699.1	Gnomon	exon	1080916	1081435	.	+	.	ID=exon-XM_012367635.1-5;Dbxref=GeneID:105672595%2CGenbank:XM_012367635.1;Parent=rna-XM_012367635.1
NW_012160699.1	Gnomon	exon	1082043	1082185	.	+	.	ID=exon-XM_012367635.1-6;Dbxref=GeneID:105672595%2CGenbank:XM_012367635.1;Parent=rna-XM_012367635.1
NW_012160699.1	Gnomon	exon	1082600	1082745	.	+	.	ID=exon-XM_012367635.1-7;Dbxref=GeneID:105672595%2CGenbank:XM_012367635.1;Parent=rna-XM_012367635.1
NW_012160699.1	Gnomon	exon	1082846	1082939	.	+	.	ID=exon-XM_012367635.1-8;Dbxref=GeneID:105672595%2CGenbank:XM_012367635.1;Parent=rna-XM_012367635.1
NW_012160699.1	Gnomon	exon	1084166	1084336	.	+	.	ID=exon-XM_012367635.1-9;Dbxref=GeneID:105672595%2CGenbank:XM_012367635.1;Parent=rna-XM_012367635.1
NW_012160699.1	Gnomon	exon	1077280	1077508	.	+	.	ID=exon-XM_012367635.1-1;Dbxref=GeneID:105672595%2CGenbank:XM_012367635.1;Parent=rna-XM_012367635.1
NW_012160699.1	Gnomon	exon	1077936	1078393	.	+	.	ID=exon-XM_012367635.1-2;Dbxref=GeneID:105672595%2CGenbank:XM_012367635.1;Parent=rna-XM_012367635.1
NW_012160699.1	Gnomon	exon	1079713	1079849	.	+	.	ID=exon-XM_012367635.1-3;Dbxref=GeneID:105672595%2CGenbank:XM_012367635.1;Parent=rna-XM_012367635.1
NW_012160699.1	Gnomon	exon	181103	181264	.	+	.	ID=exon-XM_012367565.1-8;Dbxref=GeneID:105672549%2CGenbank:XM_012367565.1;Parent=rna-XM_012367565.1
NW_012160699.1	Gnomon	exon	181354	181555	.	+	.	ID=exon-XM_012367565.1-9;Dbxref=GeneID:105672549%2CGenbank:XM_012367565.1;Parent=rna-XM_012367565.1
NW_012160699.1	Gnomon	exon	178107	178198	.	+	.	ID=exon-XM_012367565.1-1;Dbxref=GeneID:105672549%2CGenbank:XM_012367565.1;Parent=rna-XM_012367565.1
NW_012160699.1	Gnomon	exon	178363	178539	.	+	.	ID=exon-XM_012367565.1-2;Dbxref=GeneID:105672549%2CGenbank:XM_012367565.1;Parent=rna-XM_012367565.1
NW_012160699.1	Gnomon	exon	179117	179232	.	+	.	ID=exon-XM_012367565.1-3;Dbxref=GeneID:105672549%2CGenbank:XM_012367565.1;Parent=rna-XM_012367565.1
NW_012160699.1	Gnomon	exon	179305	179527	.	+	.	ID=exon-XM_012367565.1-4;Dbxref=GeneID:105672549%2CGenbank:XM_012367565.1;Parent=rna-XM_012367565.1
NW_012160699.1	Gnomon	exon	179604	179770	.	+	.	ID=exon-XM_012367565.1-5;Dbxref=GeneID:105672549%2CGenbank:XM_012367565.1;Parent=rna-XM_012367565.1
NW_012160699.1	Gnomon	exon	179850	180059	.	+	.	ID=exon-XM_012367565.1-6;Dbxref=GeneID:105672549%2CGenbank:XM_012367565.1;Parent=rna-XM_012367565.1
NW_012160699.1	Gnomon	exon	180134	180258	.	+	.	ID=exon-XM_012367565.1-7;Dbxref=GeneID:105672549%2CGenbank:XM_012367565.1;Parent=rna-XM_012367565.1
NW_012160699.1	Gnomon	exon	1882987	1884124	.	+	.	ID=exon-XM_012367581.1-10;Dbxref=GeneID:105672556%2CGenbank:XM_012367581.1;Parent=rna-XM_012367581.1
NW_012160699.1	RefSeq	cDNA_match	3089631	3089719	.	-	.	ID=2159157732;Target=XM_012367357.1 1 89
NW_012160699.1	RefSeq	cDNA_match	3088986	3089090	.	-	.	ID=2159157732;Target=XM_012367357.1 1 89
NW_012160699.1	RefSeq	cDNA_match	3088633	3088849	.	-	.	ID=2159157732;Target=XM_012367357.1 1 89
NW_012160699.1	RefSeq	cDNA_match	3088313	3088533	.	-	.	ID=2159157732;Target=XM_012367357.1 1 89
NW_012160699.1	RefSeq	cDNA_match	3087031	3088234	.	-	.	ID=2159157732;Target=XM_012367357.1 1 89
NW_012160699.1	RefSeq	cDNA_match	3084722	3086942	.	-	.	ID=2159157732;Target=XM_012367357.1 1 89
NW_012160699.1	Gnomon	CDS	1920074	1920272	.	+	0	Name=XP_012223013.1;ID=cds-XP_012223013.1;Dbxref=GeneID:105672564%2CGenbank:XP_012223013.1;Note=The sequence of the model RefSeq protein was modified relative to this genomic sequence to represent the inferred CDS: added 48 bases not found in genome assembly;Parent=rna-XM_012367590.1
NW_012160699.1	Gnomon	CDS	1924331	1924483	.	+	0	Name=XP_012223013.1;ID=cds-XP_012223013.1;Dbxref=GeneID:105672564%2CGenbank:XP_012223013.1;Note=The sequence of the model RefSeq protein was modified relative to this genomic sequence to represent the inferred CDS: added 48 bases not found in genome assembly;Parent=rna-XM_012367590.1
NW_012160699.1	Gnomon	CDS	1924889	1925001	.	+	0	Name=XP_012223013.1;ID=cds-XP_012223013.1;Dbxref=GeneID:105672564%2CGenbank:XP_012223013.1;Note=The sequence of the model RefSeq protein was modified relative to this genomic sequence to represent the inferred CDS: added 48 bases not found in genome assembly;Parent=rna-XM_012367590.1
NW_012160699.1	Gnomon	CDS	1925102	1925180	.	+	0	Name=XP_012223013.1;ID=cds-XP_012223013.1;Dbxref=GeneID:105672564%2CGenbank:XP_012223013.1;Note=The sequence of the model RefSeq protein was modified relative to this genomic sequence to represent the inferred CDS: added 48 bases not found in genome assembly;Parent=rna-XM_012367590.1
NW_012160699.1	Gnomon	CDS	1925257	1925661	.	+	0	Name=XP_012223013.1;ID=cds-XP_012223013.1;Dbxref=GeneID:105672564%2CGenbank:XP_012223013.1;Note=The sequence of the model RefSeq protein was modified relative to this genomic sequence to represent the inferred CDS: added 48 bases not found in genome assembly;Parent=rna-XM_012367590.1
NW_012160699.1	Gnomon	CDS	1925747	1926013	.	+	0	Name=XP_012223013.1;ID=cds-XP_012223013.1;Dbxref=GeneID:105672564%2CGenbank:XP_012223013.1;Note=The sequence of the model RefSeq protein was modified relative to this genomic sequence to represent the inferred CDS: added 48 bases not found in genome assembly;Parent=rna-XM_012367590.1
NW_012160699.1	Gnomon	CDS	1926478	1926662	.	+	0	Name=XP_012223013.1;ID=cds-XP_012223013.1;Dbxref=GeneID:105672564%2CGenbank:XP_012223013.1;Note=The sequence of the model RefSeq protein was modified relative to this genomic sequence to represent the inferred CDS: added 48 bases not found in genome assembly;Parent=rna-XM_012367590.1
NW_012160699.1	Gnomon	exon	781107	781228	.	-	.	ID=exon-XM_012367612.1-1;Dbxref=GeneID:105672576%2CGenbank:XM_012367612.1;Parent=rna-XM_012367612.1
NW_012160699.1	Gnomon	exon	780791	780957	.	-	.	ID=exon-XM_012367612.1-2;Dbxref=GeneID:105672576%2CGenbank:XM_012367612.1;Parent=rna-XM_012367612.1
NW_012160699.1	Gnomon	exon	780398	780470	.	-	.	ID=exon-XM_012367612.1-3;Dbxref=GeneID:105672576%2CGenbank:XM_012367612.1;Parent=rna-XM_012367612.1
NW_012160699.1	Gnomon	exon	780009	780308	.	-	.	ID=exon-XM_012367612.1-4;Dbxref=GeneID:105672576%2CGenbank:XM_012367612.1;Parent=rna-XM_012367612.1
NW_012160699.1	Gnomon	mRNA	2932011	2935684	.	-	.	Name=XM_012367374.1;ID=rna-XM_012367374.1;Dbxref=GeneID:105672443%2CGenbank:XM_012367374.1;Parent=gene-LOC105672443
NW_012160699.1	Gnomon	exon	3557294	3557318	.	+	.	ID=exon-XM_012367342.1-1;Dbxref=GeneID:105672427%2CGenbank:XM_012367342.1;Parent=rna-XM_012367342.1
NW_012160699.1	Gnomon	exon	3558022	3558495	.	+	.	ID=exon-XM_012367342.1-2;Dbxref=GeneID:105672427%2CGenbank:XM_012367342.1;Parent=rna-XM_012367342.1
NW_012160699.1	Gnomon	exon	3558718	3558923	.	+	.	ID=exon-XM_012367342.1-3;Dbxref=GeneID:105672427%2CGenbank:XM_012367342.1;Parent=rna-XM_012367342.1
NW_012160699.1	Gnomon	exon	3559906	3560062	.	+	.	ID=exon-XM_012367342.1-4;Dbxref=GeneID:105672427%2CGenbank:XM_012367342.1;Parent=rna-XM_012367342.1
NW_012160699.1	Gnomon	exon	3563845	3564081	.	+	.	ID=exon-XM_012367342.1-5;Dbxref=GeneID:105672427%2CGenbank:XM_012367342.1;Parent=rna-XM_012367342.1
NW_012160699.1	Gnomon	exon	3564352	3564692	.	+	.	ID=exon-XM_012367342.1-6;Dbxref=GeneID:105672427%2CGenbank:XM_012367342.1;Parent=rna-XM_012367342.1
NW_012160699.1	Gnomon	CDS	1547929	1547997	.	+	0	Name=XP_012222915.1;ID=cds-XP_012222915.1;Dbxref=GeneID:105672510%2CGenbank:XP_012222915.1;Parent=rna-XM_012367492.1
NW_012160699.1	Gnomon	CDS	1548230	1548343	.	+	0	Name=XP_012222915.1;ID=cds-XP_012222915.1;Dbxref=GeneID:105672510%2CGenbank:XP_012222915.1;Parent=rna-XM_012367492.1
NW_012160699.1	Gnomon	CDS	1548432	1549077	.	+	0	Name=XP_012222915.1;ID=cds-XP_012222915.1;Dbxref=GeneID:105672510%2CGenbank:XP_012222915.1;Parent=rna-XM_012367492.1
NW_012160699.1	Gnomon	CDS	1549378	1549470	.	+	0	Name=XP_012222915.1;ID=cds-XP_012222915.1;Dbxref=GeneID:105672510%2CGenbank:XP_012222915.1;Parent=rna-XM_012367492.1
NW_012160699.1	Gnomon	CDS	1550909	1551067	.	+	0	Name=XP_012222915.1;ID=cds-XP_012222915.1;Dbxref=GeneID:105672510%2CGenbank:XP_012222915.1;Parent=rna-XM_012367492.1
NW_012160699.1	Gnomon	CDS	1551186	1551489	.	+	0	Name=XP_012222915.1;ID=cds-XP_012222915.1;Dbxref=GeneID:105672510%2CGenbank:XP_012222915.1;Parent=rna-XM_012367492.1
NW_012160699.1	Gnomon	CDS	1551567	1551867	.	+	0	Name=XP_012222915.1;ID=cds-XP_012222915.1;Dbxref=GeneID:105672510%2CGenbank:XP_012222915.1;Parent=rna-XM_012367492.1
NW_012160699.1	Gnomon	exon	2715912	2716055	.	+	.	ID=exon-XM_012367542.1-9;Dbxref=GeneID:105672533%2CGenbank:XM_012367542.1;Parent=rna-XM_012367542.1
NW_012160699.1	Gnomon	exon	2713249	2713643	.	+	.	ID=exon-XM_012367542.1-5;Dbxref=GeneID:105672533%2CGenbank:XM_012367542.1;Parent=rna-XM_012367542.1
NW_012160699.1	Gnomon	exon	2713858	2714456	.	+	.	ID=exon-XM_012367542.1-6;Dbxref=GeneID:105672533%2CGenbank:XM_012367542.1;Parent=rna-XM_012367542.1
NW_012160699.1	Gnomon	exon	2714686	2715187	.	+	.	ID=exon-XM_012367542.1-7;Dbxref=GeneID:105672533%2CGenbank:XM_012367542.1;Parent=rna-XM_012367542.1
NW_012160699.1	Gnomon	exon	2715415	2715826	.	+	.	ID=exon-XM_012367542.1-8;Dbxref=GeneID:105672533%2CGenbank:XM_012367542.1;Parent=rna-XM_012367542.1
NW_012160699.1	Gnomon	exon	2693427	2693632	.	+	.	ID=exon-XM_012367542.1-1;Dbxref=GeneID:105672533%2CGenbank:XM_012367542.1;Parent=rna-XM_012367542.1
NW_012160699.1	Gnomon	exon	2693835	2694626	.	+	.	ID=exon-XM_012367542.1-2;Dbxref=GeneID:105672533%2CGenbank:XM_012367542.1;Parent=rna-XM_012367542.1
NW_012160699.1	Gnomon	exon	2710215	2710562	.	+	.	ID=exon-XM_012367542.1-3;Dbxref=GeneID:105672533%2CGenbank:XM_012367542.1;Parent=rna-XM_012367542.1
NW_012160699.1	Gnomon	exon	2712383	2712564	.	+	.	ID=exon-XM_012367542.1-4;Dbxref=GeneID:105672533%2CGenbank:XM_012367542.1;Parent=rna-XM_012367542.1
NW_012160699.1	Gnomon	exon	1789848	1790250	.	-	.	ID=exon-XM_012367506.1-10;Dbxref=GeneID:105672517%2CGenbank:XM_012367506.1;Parent=rna-XM_012367506.1
NW_012160699.1	Gnomon	exon	1789480	1789618	.	-	.	ID=exon-XM_012367506.1-11;Dbxref=GeneID:105672517%2CGenbank:XM_012367506.1;Parent=rna-XM_012367506.1
NW_012160699.1	Gnomon	exon	1787933	1788031	.	-	.	ID=exon-XM_012367506.1-12;Dbxref=GeneID:105672517%2CGenbank:XM_012367506.1;Parent=rna-XM_012367506.1
NW_012160699.1	Gnomon	exon	1787670	1787857	.	-	.	ID=exon-XM_012367506.1-13;Dbxref=GeneID:105672517%2CGenbank:XM_012367506.1;Parent=rna-XM_012367506.1
NW_012160699.1	Gnomon	exon	1787439	1787566	.	-	.	ID=exon-XM_012367506.1-14;Dbxref=GeneID:105672517%2CGenbank:XM_012367506.1;Parent=rna-XM_012367506.1
NW_012160699.1	Gnomon	exon	1787115	1787363	.	-	.	ID=exon-XM_012367506.1-15;Dbxref=GeneID:105672517%2CGenbank:XM_012367506.1;Parent=rna-XM_012367506.1
NW_012160699.1	Gnomon	mRNA	10355	16882	.	-	.	Name=XM_012367725.1;ID=rna-XM_012367725.1;Dbxref=GeneID:105672649%2CGenbank:XM_012367725.1;Parent=gene-LOC105672649
NW_012160699.1	Gnomon	CDS	1936752	1937092	.	+	0	Name=XP_012223014.1;ID=cds-XP_012223014.1;Dbxref=GeneID:105672566%2CGenbank:XP_012223014.1;Parent=rna-XM_012367591.1
NW_012160699.1	Gnomon	CDS	1937265	1937594	.	+	0	Name=XP_012223014.1;ID=cds-XP_012223014.1;Dbxref=GeneID:105672566%2CGenbank:XP_012223014.1;Parent=rna-XM_012367591.1
NW_012160699.1	Gnomon	CDS	1937971	1938129	.	+	0	Name=XP_012223014.1;ID=cds-XP_012223014.1;Dbxref=GeneID:105672566%2CGenbank:XP_012223014.1;Parent=rna-XM_012367591.1
NW_012160699.1	Gnomon	CDS	1938292	1938796	.	+	0	Name=XP_012223014.1;ID=cds-XP_012223014.1;Dbxref=GeneID:105672566%2CGenbank:XP_012223014.1;Parent=rna-XM_012367591.1
NW_012160699.1	Gnomon	exon	2119832	2121368	.	+	.	ID=exon-XM_012367448.1-10;Dbxref=GeneID:105672484%2CGenbank:XM_012367448.1;Parent=rna-XM_012367448.1
NW_012160699.1	Gnomon	exon	767716	768087	.	+	.	ID=exon-XM_012367518.1-2;Dbxref=GeneID:105672522%2CGenbank:XM_012367518.1;Parent=rna-XM_012367518.1
NW_012160699.1	Gnomon	exon	768535	768638	.	+	.	ID=exon-XM_012367518.1-3;Dbxref=GeneID:105672522%2CGenbank:XM_012367518.1;Parent=rna-XM_012367518.1
NW_012160699.1	Gnomon	exon	760029	760171	.	+	.	ID=exon-XM_012367518.1-1;Dbxref=GeneID:105672522%2CGenbank:XM_012367518.1;Parent=rna-XM_012367518.1
NW_012160699.1	Gnomon	exon	769968	770210	.	+	.	ID=exon-XM_012367518.1-6;Dbxref=GeneID:105672522%2CGenbank:XM_012367518.1;Parent=rna-XM_012367518.1
NW_012160699.1	Gnomon	exon	770290	770375	.	+	.	ID=exon-XM_012367518.1-7;Dbxref=GeneID:105672522%2CGenbank:XM_012367518.1;Parent=rna-XM_012367518.1
NW_012160699.1	Gnomon	exon	768706	768903	.	+	.	ID=exon-XM_012367518.1-4;Dbxref=GeneID:105672522%2CGenbank:XM_012367518.1;Parent=rna-XM_012367518.1
NW_012160699.1	Gnomon	exon	769557	769764	.	+	.	ID=exon-XM_012367518.1-5;Dbxref=GeneID:105672522%2CGenbank:XM_012367518.1;Parent=rna-XM_012367518.1
NW_012160699.1	Gnomon	exon	770792	770918	.	+	.	ID=exon-XM_012367518.1-8;Dbxref=GeneID:105672522%2CGenbank:XM_012367518.1;Parent=rna-XM_012367518.1
NW_012160699.1	Gnomon	exon	770982	771116	.	+	.	ID=exon-XM_012367518.1-9;Dbxref=GeneID:105672522%2CGenbank:XM_012367518.1;Parent=rna-XM_012367518.1
NW_012160699.1	Gnomon	exon	810322	810607	.	+	.	ID=exon-XM_012367672.1-29;Dbxref=GeneID:105672615%2CGenbank:XM_012367672.1;Note=The sequence of the model RefSeq transcript was modified relative to this genomic sequence to represent the inferred CDS: deleted 2 bases in 2 codons;Parent=rna-XM_012367672.1
NW_012160699.1	Gnomon	exon	809701	809906	.	+	.	ID=exon-XM_012367672.1-27;Dbxref=GeneID:105672615%2CGenbank:XM_012367672.1;Note=The sequence of the model RefSeq transcript was modified relative to this genomic sequence to represent the inferred CDS: deleted 2 bases in 2 codons;Parent=rna-XM_012367672.1
NW_012160699.1	Gnomon	exon	809997	810217	.	+	.	ID=exon-XM_012367672.1-28;Dbxref=GeneID:105672615%2CGenbank:XM_012367672.1;Note=The sequence of the model RefSeq transcript was modified relative to this genomic sequence to represent the inferred CDS: deleted 2 bases in 2 codons;Parent=rna-XM_012367672.1
NW_012160699.1	Gnomon	exon	808087	808327	.	+	.	ID=exon-XM_012367672.1-21;Dbxref=GeneID:105672615%2CGenbank:XM_012367672.1;Note=The sequence of the model RefSeq transcript was modified relative to this genomic sequence to represent the inferred CDS: deleted 2 bases in 2 codons;Parent=rna-XM_012367672.1
NW_012160699.1	Gnomon	exon	808411	808610	.	+	.	ID=exon-XM_012367672.1-22;Dbxref=GeneID:105672615%2CGenbank:XM_012367672.1;Note=The sequence of the model RefSeq transcript was modified relative to this genomic sequence to represent the inferred CDS: deleted 2 bases in 2 codons;Parent=rna-XM_012367672.1
NW_012160699.1	Gnomon	exon	807750	808004	.	+	.	ID=exon-XM_012367672.1-20;Dbxref=GeneID:105672615%2CGenbank:XM_012367672.1;Note=The sequence of the model RefSeq transcript was modified relative to this genomic sequence to represent the inferred CDS: deleted 2 bases in 2 codons;Parent=rna-XM_012367672.1
NW_012160699.1	Gnomon	exon	809135	809273	.	+	.	ID=exon-XM_012367672.1-25;Dbxref=GeneID:105672615%2CGenbank:XM_012367672.1;Note=The sequence of the model RefSeq transcript was modified relative to this genomic sequence to represent the inferred CDS: deleted 2 bases in 2 codons;Parent=rna-XM_012367672.1
NW_012160699.1	Gnomon	exon	809395	809625	.	+	.	ID=exon-XM_012367672.1-26;Dbxref=GeneID:105672615%2CGenbank:XM_012367672.1;Note=The sequence of the model RefSeq transcript was modified relative to this genomic sequence to represent the inferred CDS: deleted 2 bases in 2 codons;Parent=rna-XM_012367672.1
NW_012160699.1	Gnomon	exon	808683	808854	.	+	.	ID=exon-XM_012367672.1-23;Dbxref=GeneID:105672615%2CGenbank:XM_012367672.1;Note=The sequence of the model RefSeq transcript was modified relative to this genomic sequence to represent the inferred CDS: deleted 2 bases in 2 codons;Parent=rna-XM_012367672.1
NW_012160699.1	Gnomon	exon	808921	809066	.	+	.	ID=exon-XM_012367672.1-24;Dbxref=GeneID:105672615%2CGenbank:XM_012367672.1;Note=The sequence of the model RefSeq transcript was modified relative to this genomic sequence to represent the inferred CDS: deleted 2 bases in 2 codons;Parent=rna-XM_012367672.1
NW_012160699.1	Gnomon	exon	806849	807186	.	+	.	ID=exon-XM_012367672.1-18;Dbxref=GeneID:105672615%2CGenbank:XM_012367672.1;Note=The sequence of the model RefSeq transcript was modified relative to this genomic sequence to represent the inferred CDS: deleted 2 bases in 2 codons;Parent=rna-XM_012367672.1
NW_012160699.1	Gnomon	exon	807441	807604	.	+	.	ID=exon-XM_012367672.1-19;Dbxref=GeneID:105672615%2CGenbank:XM_012367672.1;Note=The sequence of the model RefSeq transcript was modified relative to this genomic sequence to represent the inferred CDS: deleted 2 bases in 2 codons;Parent=rna-XM_012367672.1
NW_012160699.1	Gnomon	exon	806091	806212	.	+	.	ID=exon-XM_012367672.1-16;Dbxref=GeneID:105672615%2CGenbank:XM_012367672.1;Note=The sequence of the model RefSeq transcript was modified relative to this genomic sequence to represent the inferred CDS: deleted 2 bases in 2 codons;Parent=rna-XM_012367672.1
NW_012160699.1	Gnomon	exon	806590	806770	.	+	.	ID=exon-XM_012367672.1-17;Dbxref=GeneID:105672615%2CGenbank:XM_012367672.1;Note=The sequence of the model RefSeq transcript was modified relative to this genomic sequence to represent the inferred CDS: deleted 2 bases in 2 codons;Parent=rna-XM_012367672.1
NW_012160699.1	Gnomon	CDS	3527955	3527970	.	+	0	Name=XP_012222764.1;ID=cds-XP_012222764.1;Dbxref=GeneID:105672426%2CGenbank:XP_012222764.1;Parent=rna-XM_012367341.1
NW_012160699.1	Gnomon	CDS	3528038	3528324	.	+	0	Name=XP_012222764.1;ID=cds-XP_012222764.1;Dbxref=GeneID:105672426%2CGenbank:XP_012222764.1;Parent=rna-XM_012367341.1
NW_012160699.1	Gnomon	CDS	3528368	3528606	.	+	0	Name=XP_012222764.1;ID=cds-XP_012222764.1;Dbxref=GeneID:105672426%2CGenbank:XP_012222764.1;Parent=rna-XM_012367341.1
NW_012160699.1	Gnomon	CDS	3528702	3528913	.	+	0	Name=XP_012222764.1;ID=cds-XP_012222764.1;Dbxref=GeneID:105672426%2CGenbank:XP_012222764.1;Parent=rna-XM_012367341.1
NW_012160699.1	Gnomon	CDS	3529131	3529321	.	+	0	Name=XP_012222764.1;ID=cds-XP_012222764.1;Dbxref=GeneID:105672426%2CGenbank:XP_012222764.1;Parent=rna-XM_012367341.1
NW_012160699.1	Gnomon	exon	803694	803968	.	+	.	ID=exon-XM_012367672.1-10;Dbxref=GeneID:105672615%2CGenbank:XM_012367672.1;Note=The sequence of the model RefSeq transcript was modified relative to this genomic sequence to represent the inferred CDS: deleted 2 bases in 2 codons;Parent=rna-XM_012367672.1
NW_012160699.1	Gnomon	exon	804042	804381	.	+	.	ID=exon-XM_012367672.1-11;Dbxref=GeneID:105672615%2CGenbank:XM_012367672.1;Note=The sequence of the model RefSeq transcript was modified relative to this genomic sequence to represent the inferred CDS: deleted 2 bases in 2 codons;Parent=rna-XM_012367672.1
NW_012160699.1	Gnomon	exon	805485	805644	.	+	.	ID=exon-XM_012367672.1-14;Dbxref=GeneID:105672615%2CGenbank:XM_012367672.1;Note=The sequence of the model RefSeq transcript was modified relative to this genomic sequence to represent the inferred CDS: deleted 2 bases in 2 codons;Parent=rna-XM_012367672.1
NW_012160699.1	Gnomon	exon	805757	805959	.	+	.	ID=exon-XM_012367672.1-15;Dbxref=GeneID:105672615%2CGenbank:XM_012367672.1;Note=The sequence of the model RefSeq transcript was modified relative to this genomic sequence to represent the inferred CDS: deleted 2 bases in 2 codons;Parent=rna-XM_012367672.1
NW_012160699.1	Gnomon	exon	804611	804837	.	+	.	ID=exon-XM_012367672.1-12;Dbxref=GeneID:105672615%2CGenbank:XM_012367672.1;Note=The sequence of the model RefSeq transcript was modified relative to this genomic sequence to represent the inferred CDS: deleted 2 bases in 2 codons;Parent=rna-XM_012367672.1
NW_012160699.1	Gnomon	exon	804921	805408	.	+	.	ID=exon-XM_012367672.1-13;Dbxref=GeneID:105672615%2CGenbank:XM_012367672.1;Note=The sequence of the model RefSeq transcript was modified relative to this genomic sequence to represent the inferred CDS: deleted 2 bases in 2 codons;Parent=rna-XM_012367672.1
NW_012160699.1	Gnomon	exon	816709	816885	.	+	.	ID=exon-XM_012367672.1-49;Dbxref=GeneID:105672615%2CGenbank:XM_012367672.1;Note=The sequence of the model RefSeq transcript was modified relative to this genomic sequence to represent the inferred CDS: deleted 2 bases in 2 codons;Parent=rna-XM_012367672.1
NW_012160699.1	Gnomon	exon	814007	814277	.	+	.	ID=exon-XM_012367672.1-40;Dbxref=GeneID:105672615%2CGenbank:XM_012367672.1;Note=The sequence of the model RefSeq transcript was modified relative to this genomic sequence to represent the inferred CDS: deleted 2 bases in 2 codons;Parent=rna-XM_012367672.1
NW_012160699.1	Gnomon	exon	815131	815449	.	+	.	ID=exon-XM_012367672.1-43;Dbxref=GeneID:105672615%2CGenbank:XM_012367672.1;Note=The sequence of the model RefSeq transcript was modified relative to this genomic sequence to represent the inferred CDS: deleted 2 bases in 2 codons;Parent=rna-XM_012367672.1
NW_012160699.1	Gnomon	exon	815544	815770	.	+	.	ID=exon-XM_012367672.1-44;Dbxref=GeneID:105672615%2CGenbank:XM_012367672.1;Note=The sequence of the model RefSeq transcript was modified relative to this genomic sequence to represent the inferred CDS: deleted 2 bases in 2 codons;Parent=rna-XM_012367672.1
NW_012160699.1	Gnomon	exon	814357	814557	.	+	.	ID=exon-XM_012367672.1-41;Dbxref=GeneID:105672615%2CGenbank:XM_012367672.1;Note=The sequence of the model RefSeq transcript was modified relative to this genomic sequence to represent the inferred CDS: deleted 2 bases in 2 codons;Parent=rna-XM_012367672.1
NW_012160699.1	Gnomon	exon	814636	814881	.	+	.	ID=exon-XM_012367672.1-42;Dbxref=GeneID:105672615%2CGenbank:XM_012367672.1;Note=The sequence of the model RefSeq transcript was modified relative to this genomic sequence to represent the inferred CDS: deleted 2 bases in 2 codons;Parent=rna-XM_012367672.1
NW_012160699.1	Gnomon	exon	816396	816563	.	+	.	ID=exon-XM_012367672.1-47;Dbxref=GeneID:105672615%2CGenbank:XM_012367672.1;Note=The sequence of the model RefSeq transcript was modified relative to this genomic sequence to represent the inferred CDS: deleted 2 bases in 2 codons;Parent=rna-XM_012367672.1
NW_012160699.1	Gnomon	exon	816669	816707	.	+	.	ID=exon-XM_012367672.1-48;Dbxref=GeneID:105672615%2CGenbank:XM_012367672.1;Note=The sequence of the model RefSeq transcript was modified relative to this genomic sequence to represent the inferred CDS: deleted 2 bases in 2 codons;Parent=rna-XM_012367672.1
NW_012160699.1	Gnomon	exon	815846	816068	.	+	.	ID=exon-XM_012367672.1-45;Dbxref=GeneID:105672615%2CGenbank:XM_012367672.1;Note=The sequence of the model RefSeq transcript was modified relative to this genomic sequence to represent the inferred CDS: deleted 2 bases in 2 codons;Parent=rna-XM_012367672.1
NW_012160699.1	Gnomon	exon	816159	816335	.	+	.	ID=exon-XM_012367672.1-46;Dbxref=GeneID:105672615%2CGenbank:XM_012367672.1;Note=The sequence of the model RefSeq transcript was modified relative to this genomic sequence to represent the inferred CDS: deleted 2 bases in 2 codons;Parent=rna-XM_012367672.1
NW_012160699.1	Gnomon	exon	813383	813501	.	+	.	ID=exon-XM_012367672.1-38;Dbxref=GeneID:105672615%2CGenbank:XM_012367672.1;Note=The sequence of the model RefSeq transcript was modified relative to this genomic sequence to represent the inferred CDS: deleted 2 bases in 2 codons;Parent=rna-XM_012367672.1
NW_012160699.1	Gnomon	exon	813592	813928	.	+	.	ID=exon-XM_012367672.1-39;Dbxref=GeneID:105672615%2CGenbank:XM_012367672.1;Note=The sequence of the model RefSeq transcript was modified relative to this genomic sequence to represent the inferred CDS: deleted 2 bases in 2 codons;Parent=rna-XM_012367672.1
NW_012160699.1	Gnomon	CDS	2649160	2649217	.	-	0	Name=XP_012223019.1;ID=cds-XP_012223019.1;Dbxref=GeneID:105672570%2CGenbank:XP_012223019.1;Parent=rna-XM_012367596.1
NW_012160699.1	Gnomon	CDS	2648550	2648851	.	-	0	Name=XP_012223019.1;ID=cds-XP_012223019.1;Dbxref=GeneID:105672570%2CGenbank:XP_012223019.1;Parent=rna-XM_012367596.1
NW_012160699.1	Gnomon	CDS	2648077	2648413	.	-	0	Name=XP_012223019.1;ID=cds-XP_012223019.1;Dbxref=GeneID:105672570%2CGenbank:XP_012223019.1;Parent=rna-XM_012367596.1
NW_012160699.1	Gnomon	CDS	2647760	2647950	.	-	0	Name=XP_012223019.1;ID=cds-XP_012223019.1;Dbxref=GeneID:105672570%2CGenbank:XP_012223019.1;Parent=rna-XM_012367596.1
NW_012160699.1	Gnomon	CDS	2647547	2647683	.	-	0	Name=XP_012223019.1;ID=cds-XP_012223019.1;Dbxref=GeneID:105672570%2CGenbank:XP_012223019.1;Parent=rna-XM_012367596.1
NW_012160699.1	Gnomon	CDS	2647328	2647443	.	-	0	Name=XP_012223019.1;ID=cds-XP_012223019.1;Dbxref=GeneID:105672570%2CGenbank:XP_012223019.1;Parent=rna-XM_012367596.1
NW_012160699.1	Gnomon	CDS	2646987	2647232	.	-	0	Name=XP_012223019.1;ID=cds-XP_012223019.1;Dbxref=GeneID:105672570%2CGenbank:XP_012223019.1;Parent=rna-XM_012367596.1
NW_012160699.1	Gnomon	CDS	2644787	2644933	.	-	0	Name=XP_012223019.1;ID=cds-XP_012223019.1;Dbxref=GeneID:105672570%2CGenbank:XP_012223019.1;Parent=rna-XM_012367596.1
NW_012160699.1	Gnomon	CDS	2644646	2644710	.	-	0	Name=XP_012223019.1;ID=cds-XP_012223019.1;Dbxref=GeneID:105672570%2CGenbank:XP_012223019.1;Parent=rna-XM_012367596.1
NW_012160699.1	Gnomon	exon	811402	811585	.	+	.	ID=exon-XM_012367672.1-32;Dbxref=GeneID:105672615%2CGenbank:XM_012367672.1;Note=The sequence of the model RefSeq transcript was modified relative to this genomic sequence to represent the inferred CDS: deleted 2 bases in 2 codons;Parent=rna-XM_012367672.1
NW_012160699.1	Gnomon	exon	811765	811905	.	+	.	ID=exon-XM_012367672.1-33;Dbxref=GeneID:105672615%2CGenbank:XM_012367672.1;Note=The sequence of the model RefSeq transcript was modified relative to this genomic sequence to represent the inferred CDS: deleted 2 bases in 2 codons;Parent=rna-XM_012367672.1
NW_012160699.1	Gnomon	exon	810816	810954	.	+	.	ID=exon-XM_012367672.1-30;Dbxref=GeneID:105672615%2CGenbank:XM_012367672.1;Note=The sequence of the model RefSeq transcript was modified relative to this genomic sequence to represent the inferred CDS: deleted 2 bases in 2 codons;Parent=rna-XM_012367672.1
NW_012160699.1	Gnomon	exon	811064	811284	.	+	.	ID=exon-XM_012367672.1-31;Dbxref=GeneID:105672615%2CGenbank:XM_012367672.1;Note=The sequence of the model RefSeq transcript was modified relative to this genomic sequence to represent the inferred CDS: deleted 2 bases in 2 codons;Parent=rna-XM_012367672.1
NW_012160699.1	Gnomon	exon	812844	812989	.	+	.	ID=exon-XM_012367672.1-36;Dbxref=GeneID:105672615%2CGenbank:XM_012367672.1;Note=The sequence of the model RefSeq transcript was modified relative to this genomic sequence to represent the inferred CDS: deleted 2 bases in 2 codons;Parent=rna-XM_012367672.1
NW_012160699.1	Gnomon	exon	813076	813274	.	+	.	ID=exon-XM_012367672.1-37;Dbxref=GeneID:105672615%2CGenbank:XM_012367672.1;Note=The sequence of the model RefSeq transcript was modified relative to this genomic sequence to represent the inferred CDS: deleted 2 bases in 2 codons;Parent=rna-XM_012367672.1
NW_012160699.1	Gnomon	exon	811982	812329	.	+	.	ID=exon-XM_012367672.1-34;Dbxref=GeneID:105672615%2CGenbank:XM_012367672.1;Note=The sequence of the model RefSeq transcript was modified relative to this genomic sequence to represent the inferred CDS: deleted 2 bases in 2 codons;Parent=rna-XM_012367672.1
NW_012160699.1	Gnomon	exon	812414	812603	.	+	.	ID=exon-XM_012367672.1-35;Dbxref=GeneID:105672615%2CGenbank:XM_012367672.1;Note=The sequence of the model RefSeq transcript was modified relative to this genomic sequence to represent the inferred CDS: deleted 2 bases in 2 codons;Parent=rna-XM_012367672.1
NW_012160699.1	Gnomon	exon	820600	820839	.	+	.	ID=exon-XM_012367672.1-61;Dbxref=GeneID:105672615%2CGenbank:XM_012367672.1;Note=The sequence of the model RefSeq transcript was modified relative to this genomic sequence to represent the inferred CDS: deleted 2 bases in 2 codons;Parent=rna-XM_012367672.1
NW_012160699.1	Gnomon	exon	820927	821094	.	+	.	ID=exon-XM_012367672.1-62;Dbxref=GeneID:105672615%2CGenbank:XM_012367672.1;Note=The sequence of the model RefSeq transcript was modified relative to this genomic sequence to represent the inferred CDS: deleted 2 bases in 2 codons;Parent=rna-XM_012367672.1
NW_012160699.1	Gnomon	exon	820263	820524	.	+	.	ID=exon-XM_012367672.1-60;Dbxref=GeneID:105672615%2CGenbank:XM_012367672.1;Note=The sequence of the model RefSeq transcript was modified relative to this genomic sequence to represent the inferred CDS: deleted 2 bases in 2 codons;Parent=rna-XM_012367672.1
NW_012160699.1	Gnomon	exon	821677	821795	.	+	.	ID=exon-XM_012367672.1-65;Dbxref=GeneID:105672615%2CGenbank:XM_012367672.1;Note=The sequence of the model RefSeq transcript was modified relative to this genomic sequence to represent the inferred CDS: deleted 2 bases in 2 codons;Parent=rna-XM_012367672.1
NW_012160699.1	Gnomon	exon	821868	821936	.	+	.	ID=exon-XM_012367672.1-66;Dbxref=GeneID:105672615%2CGenbank:XM_012367672.1;Note=The sequence of the model RefSeq transcript was modified relative to this genomic sequence to represent the inferred CDS: deleted 2 bases in 2 codons;Parent=rna-XM_012367672.1
NW_012160699.1	Gnomon	exon	821190	821331	.	+	.	ID=exon-XM_012367672.1-63;Dbxref=GeneID:105672615%2CGenbank:XM_012367672.1;Note=The sequence of the model RefSeq transcript was modified relative to this genomic sequence to represent the inferred CDS: deleted 2 bases in 2 codons;Parent=rna-XM_012367672.1
NW_012160699.1	Gnomon	exon	821400	821589	.	+	.	ID=exon-XM_012367672.1-64;Dbxref=GeneID:105672615%2CGenbank:XM_012367672.1;Note=The sequence of the model RefSeq transcript was modified relative to this genomic sequence to represent the inferred CDS: deleted 2 bases in 2 codons;Parent=rna-XM_012367672.1
NW_012160699.1	Gnomon	exon	821938	822030	.	+	.	ID=exon-XM_012367672.1-67;Dbxref=GeneID:105672615%2CGenbank:XM_012367672.1;Note=The sequence of the model RefSeq transcript was modified relative to this genomic sequence to represent the inferred CDS: deleted 2 bases in 2 codons;Parent=rna-XM_012367672.1
NW_012160699.1	Gnomon	exon	822120	822338	.	+	.	ID=exon-XM_012367672.1-68;Dbxref=GeneID:105672615%2CGenbank:XM_012367672.1;Note=The sequence of the model RefSeq transcript was modified relative to this genomic sequence to represent the inferred CDS: deleted 2 bases in 2 codons;Parent=rna-XM_012367672.1
NW_012160699.1	Gnomon	exon	817092	817229	.	+	.	ID=exon-XM_012367672.1-50;Dbxref=GeneID:105672615%2CGenbank:XM_012367672.1;Note=The sequence of the model RefSeq transcript was modified relative to this genomic sequence to represent the inferred CDS: deleted 2 bases in 2 codons;Parent=rna-XM_012367672.1
NW_012160699.1	Gnomon	exon	817297	817593	.	+	.	ID=exon-XM_012367672.1-51;Dbxref=GeneID:105672615%2CGenbank:XM_012367672.1;Note=The sequence of the model RefSeq transcript was modified relative to this genomic sequence to represent the inferred CDS: deleted 2 bases in 2 codons;Parent=rna-XM_012367672.1
NW_012160699.1	Gnomon	exon	818153	818288	.	+	.	ID=exon-XM_012367672.1-54;Dbxref=GeneID:105672615%2CGenbank:XM_012367672.1;Note=The sequence of the model RefSeq transcript was modified relative to this genomic sequence to represent the inferred CDS: deleted 2 bases in 2 codons;Parent=rna-XM_012367672.1
NW_012160699.1	Gnomon	exon	818389	818540	.	+	.	ID=exon-XM_012367672.1-55;Dbxref=GeneID:105672615%2CGenbank:XM_012367672.1;Note=The sequence of the model RefSeq transcript was modified relative to this genomic sequence to represent the inferred CDS: deleted 2 bases in 2 codons;Parent=rna-XM_012367672.1
NW_012160699.1	Gnomon	exon	817706	817861	.	+	.	ID=exon-XM_012367672.1-52;Dbxref=GeneID:105672615%2CGenbank:XM_012367672.1;Note=The sequence of the model RefSeq transcript was modified relative to this genomic sequence to represent the inferred CDS: deleted 2 bases in 2 codons;Parent=rna-XM_012367672.1
NW_012160699.1	Gnomon	exon	817927	818082	.	+	.	ID=exon-XM_012367672.1-53;Dbxref=GeneID:105672615%2CGenbank:XM_012367672.1;Note=The sequence of the model RefSeq transcript was modified relative to this genomic sequence to represent the inferred CDS: deleted 2 bases in 2 codons;Parent=rna-XM_012367672.1
NW_012160699.1	Gnomon	exon	819632	819908	.	+	.	ID=exon-XM_012367672.1-58;Dbxref=GeneID:105672615%2CGenbank:XM_012367672.1;Note=The sequence of the model RefSeq transcript was modified relative to this genomic sequence to represent the inferred CDS: deleted 2 bases in 2 codons;Parent=rna-XM_012367672.1
NW_012160699.1	Gnomon	exon	819988	820174	.	+	.	ID=exon-XM_012367672.1-59;Dbxref=GeneID:105672615%2CGenbank:XM_012367672.1;Note=The sequence of the model RefSeq transcript was modified relative to this genomic sequence to represent the inferred CDS: deleted 2 bases in 2 codons;Parent=rna-XM_012367672.1
NW_012160699.1	Gnomon	exon	818632	818885	.	+	.	ID=exon-XM_012367672.1-56;Dbxref=GeneID:105672615%2CGenbank:XM_012367672.1;Note=The sequence of the model RefSeq transcript was modified relative to this genomic sequence to represent the inferred CDS: deleted 2 bases in 2 codons;Parent=rna-XM_012367672.1
NW_012160699.1	Gnomon	exon	818979	819407	.	+	.	ID=exon-XM_012367672.1-57;Dbxref=GeneID:105672615%2CGenbank:XM_012367672.1;Note=The sequence of the model RefSeq transcript was modified relative to this genomic sequence to represent the inferred CDS: deleted 2 bases in 2 codons;Parent=rna-XM_012367672.1
NW_012160699.1	Gnomon	exon	708763	709521	.	-	.	ID=exon-XM_012367636.1-1;Dbxref=GeneID:105672596%2CGenbank:XM_012367636.1;Parent=rna-XM_012367636.1
NW_012160699.1	Gnomon	exon	708023	708164	.	-	.	ID=exon-XM_012367636.1-2;Dbxref=GeneID:105672596%2CGenbank:XM_012367636.1;Parent=rna-XM_012367636.1
NW_012160699.1	Gnomon	exon	706005	706303	.	-	.	ID=exon-XM_012367636.1-7;Dbxref=GeneID:105672596%2CGenbank:XM_012367636.1;Parent=rna-XM_012367636.1
NW_012160699.1	Gnomon	exon	706883	707292	.	-	.	ID=exon-XM_012367636.1-5;Dbxref=GeneID:105672596%2CGenbank:XM_012367636.1;Parent=rna-XM_012367636.1
NW_012160699.1	Gnomon	exon	706396	706763	.	-	.	ID=exon-XM_012367636.1-6;Dbxref=GeneID:105672596%2CGenbank:XM_012367636.1;Parent=rna-XM_012367636.1
NW_012160699.1	Gnomon	exon	707619	707918	.	-	.	ID=exon-XM_012367636.1-3;Dbxref=GeneID:105672596%2CGenbank:XM_012367636.1;Parent=rna-XM_012367636.1
NW_012160699.1	Gnomon	exon	707395	707519	.	-	.	ID=exon-XM_012367636.1-4;Dbxref=GeneID:105672596%2CGenbank:XM_012367636.1;Parent=rna-XM_012367636.1
NW_012160699.1	Gnomon	mRNA	2210154	2214604	.	+	.	Name=XM_012367475.1;ID=rna-XM_012367475.1;Dbxref=GeneID:105672500%2CGenbank:XM_012367475.1;Parent=gene-LOC105672500
NW_012160699.1	Gnomon	exon	1774313	1774745	.	+	.	ID=exon-XM_012367711.1-9;Dbxref=GeneID:105672641%2CGenbank:XM_012367711.1;Parent=rna-XM_012367711.1
NW_012160699.1	Gnomon	exon	1773083	1773211	.	+	.	ID=exon-XM_012367711.1-5;Dbxref=GeneID:105672641%2CGenbank:XM_012367711.1;Parent=rna-XM_012367711.1
NW_012160699.1	Gnomon	exon	1773365	1773622	.	+	.	ID=exon-XM_012367711.1-6;Dbxref=GeneID:105672641%2CGenbank:XM_012367711.1;Parent=rna-XM_012367711.1
NW_012160699.1	Gnomon	exon	1773893	1773988	.	+	.	ID=exon-XM_012367711.1-7;Dbxref=GeneID:105672641%2CGenbank:XM_012367711.1;Parent=rna-XM_012367711.1
NW_012160699.1	Gnomon	exon	1774074	1774145	.	+	.	ID=exon-XM_012367711.1-8;Dbxref=GeneID:105672641%2CGenbank:XM_012367711.1;Parent=rna-XM_012367711.1
NW_012160699.1	Gnomon	exon	1768127	1768383	.	+	.	ID=exon-XM_012367711.1-1;Dbxref=GeneID:105672641%2CGenbank:XM_012367711.1;Parent=rna-XM_012367711.1
NW_012160699.1	Gnomon	exon	1770753	1771234	.	+	.	ID=exon-XM_012367711.1-2;Dbxref=GeneID:105672641%2CGenbank:XM_012367711.1;Parent=rna-XM_012367711.1
NW_012160699.1	Gnomon	exon	1771708	1771836	.	+	.	ID=exon-XM_012367711.1-3;Dbxref=GeneID:105672641%2CGenbank:XM_012367711.1;Parent=rna-XM_012367711.1
NW_012160699.1	Gnomon	exon	1772608	1772748	.	+	.	ID=exon-XM_012367711.1-4;Dbxref=GeneID:105672641%2CGenbank:XM_012367711.1;Parent=rna-XM_012367711.1
NW_012160699.1	Gnomon	exon	1562944	1563031	.	+	.	ID=exon-XM_012367492.1-10;Dbxref=GeneID:105672510%2CGenbank:XM_012367492.1;Parent=rna-XM_012367492.1
NW_012160699.1	Gnomon	mRNA	1840565	1847364	.	+	.	Name=XM_012367624.1;ID=rna-XM_012367624.1;Dbxref=GeneID:105672586%2CGenbank:XM_012367624.1;Parent=gene-LOC105672586
NW_012160699.1	Gnomon	CDS	1780493	1780577	.	+	0	Name=XP_012223114.1;ID=cds-XP_012223114.1;Dbxref=GeneID:105672627%2CGenbank:XP_012223114.1;Parent=rna-XM_012367691.1
NW_012160699.1	Gnomon	CDS	1780808	1780946	.	+	0	Name=XP_012223114.1;ID=cds-XP_012223114.1;Dbxref=GeneID:105672627%2CGenbank:XP_012223114.1;Parent=rna-XM_012367691.1
NW_012160699.1	Gnomon	CDS	1781377	1781627	.	+	0	Name=XP_012223114.1;ID=cds-XP_012223114.1;Dbxref=GeneID:105672627%2CGenbank:XP_012223114.1;Parent=rna-XM_012367691.1
NW_012160699.1	Gnomon	CDS	1781709	1781970	.	+	0	Name=XP_012223114.1;ID=cds-XP_012223114.1;Dbxref=GeneID:105672627%2CGenbank:XP_012223114.1;Parent=rna-XM_012367691.1
NW_012160699.1	Gnomon	CDS	1782047	1782227	.	+	0	Name=XP_012223114.1;ID=cds-XP_012223114.1;Dbxref=GeneID:105672627%2CGenbank:XP_012223114.1;Parent=rna-XM_012367691.1
NW_012160699.1	Gnomon	CDS	1782469	1782783	.	+	0	Name=XP_012223114.1;ID=cds-XP_012223114.1;Dbxref=GeneID:105672627%2CGenbank:XP_012223114.1;Parent=rna-XM_012367691.1
NW_012160699.1	Gnomon	CDS	1782870	1783242	.	+	0	Name=XP_012223114.1;ID=cds-XP_012223114.1;Dbxref=GeneID:105672627%2CGenbank:XP_012223114.1;Parent=rna-XM_012367691.1
NW_012160699.1	Gnomon	CDS	1783303	1783544	.	+	0	Name=XP_012223114.1;ID=cds-XP_012223114.1;Dbxref=GeneID:105672627%2CGenbank:XP_012223114.1;Parent=rna-XM_012367691.1
NW_012160699.1	Gnomon	CDS	1783604	1783705	.	+	0	Name=XP_012223114.1;ID=cds-XP_012223114.1;Dbxref=GeneID:105672627%2CGenbank:XP_012223114.1;Parent=rna-XM_012367691.1
NW_012160699.1	Gnomon	CDS	3557294	3557318	.	+	0	Name=XP_012222765.1;ID=cds-XP_012222765.1;Dbxref=GeneID:105672427%2CGenbank:XP_012222765.1;Parent=rna-XM_012367342.1
NW_012160699.1	Gnomon	CDS	3558022	3558495	.	+	0	Name=XP_012222765.1;ID=cds-XP_012222765.1;Dbxref=GeneID:105672427%2CGenbank:XP_012222765.1;Parent=rna-XM_012367342.1
NW_012160699.1	Gnomon	CDS	3558718	3558923	.	+	0	Name=XP_012222765.1;ID=cds-XP_012222765.1;Dbxref=GeneID:105672427%2CGenbank:XP_012222765.1;Parent=rna-XM_012367342.1
NW_012160699.1	Gnomon	CDS	3559906	3560062	.	+	0	Name=XP_012222765.1;ID=cds-XP_012222765.1;Dbxref=GeneID:105672427%2CGenbank:XP_012222765.1;Parent=rna-XM_012367342.1
NW_012160699.1	Gnomon	CDS	3563845	3564081	.	+	0	Name=XP_012222765.1;ID=cds-XP_012222765.1;Dbxref=GeneID:105672427%2CGenbank:XP_012222765.1;Parent=rna-XM_012367342.1
NW_012160699.1	Gnomon	CDS	3564352	3564692	.	+	0	Name=XP_012222765.1;ID=cds-XP_012222765.1;Dbxref=GeneID:105672427%2CGenbank:XP_012222765.1;Parent=rna-XM_012367342.1
NW_012160699.1	Gnomon	exon	3579426	3580107	.	+	.	ID=exon-XM_012367343.1-2;Dbxref=GeneID:105672428%2CGenbank:XM_012367343.1;Parent=rna-XM_012367343.1
NW_012160699.1	Gnomon	exon	3581552	3581910	.	+	.	ID=exon-XM_012367343.1-3;Dbxref=GeneID:105672428%2CGenbank:XM_012367343.1;Parent=rna-XM_012367343.1
NW_012160699.1	Gnomon	exon	3578887	3579061	.	+	.	ID=exon-XM_012367343.1-1;Dbxref=GeneID:105672428%2CGenbank:XM_012367343.1;Parent=rna-XM_012367343.1
NW_012160699.1	Gnomon	exon	2715415	2715826	.	+	.	ID=exon-XM_012367541.1-8;Dbxref=GeneID:105672533%2CGenbank:XM_012367541.1;Parent=rna-XM_012367541.1
NW_012160699.1	Gnomon	exon	2715912	2716055	.	+	.	ID=exon-XM_012367541.1-9;Dbxref=GeneID:105672533%2CGenbank:XM_012367541.1;Parent=rna-XM_012367541.1
NW_012160699.1	Gnomon	exon	2713858	2714456	.	+	.	ID=exon-XM_012367541.1-6;Dbxref=GeneID:105672533%2CGenbank:XM_012367541.1;Parent=rna-XM_012367541.1
NW_012160699.1	Gnomon	exon	2714686	2715181	.	+	.	ID=exon-XM_012367541.1-7;Dbxref=GeneID:105672533%2CGenbank:XM_012367541.1;Parent=rna-XM_012367541.1
NW_012160699.1	Gnomon	exon	2712383	2712564	.	+	.	ID=exon-XM_012367541.1-4;Dbxref=GeneID:105672533%2CGenbank:XM_012367541.1;Parent=rna-XM_012367541.1
NW_012160699.1	Gnomon	exon	2713249	2713643	.	+	.	ID=exon-XM_012367541.1-5;Dbxref=GeneID:105672533%2CGenbank:XM_012367541.1;Parent=rna-XM_012367541.1
NW_012160699.1	Gnomon	exon	2693835	2694626	.	+	.	ID=exon-XM_012367541.1-2;Dbxref=GeneID:105672533%2CGenbank:XM_012367541.1;Parent=rna-XM_012367541.1
NW_012160699.1	Gnomon	exon	2710215	2710562	.	+	.	ID=exon-XM_012367541.1-3;Dbxref=GeneID:105672533%2CGenbank:XM_012367541.1;Parent=rna-XM_012367541.1
NW_012160699.1	Gnomon	exon	2693429	2693632	.	+	.	ID=exon-XM_012367541.1-1;Dbxref=GeneID:105672533%2CGenbank:XM_012367541.1;Parent=rna-XM_012367541.1
NW_012160699.1	Gnomon	mRNA	2204214	2206369	.	+	.	Name=XM_012367474.1;ID=rna-XM_012367474.1;Dbxref=GeneID:105672499%2CGenbank:XM_012367474.1;Parent=gene-LOC105672499
NW_012160699.1	Gnomon	exon	769557	769764	.	+	.	ID=exon-XM_012367517.1-5;Dbxref=GeneID:105672522%2CGenbank:XM_012367517.1;Parent=rna-XM_012367517.1
NW_012160699.1	Gnomon	exon	769968	770210	.	+	.	ID=exon-XM_012367517.1-6;Dbxref=GeneID:105672522%2CGenbank:XM_012367517.1;Parent=rna-XM_012367517.1
NW_012160699.1	Gnomon	exon	770290	770375	.	+	.	ID=exon-XM_012367517.1-7;Dbxref=GeneID:105672522%2CGenbank:XM_012367517.1;Parent=rna-XM_012367517.1
NW_012160699.1	Gnomon	exon	770792	770918	.	+	.	ID=exon-XM_012367517.1-8;Dbxref=GeneID:105672522%2CGenbank:XM_012367517.1;Parent=rna-XM_012367517.1
NW_012160699.1	Gnomon	exon	760178	760699	.	+	.	ID=exon-XM_012367517.1-1;Dbxref=GeneID:105672522%2CGenbank:XM_012367517.1;Parent=rna-XM_012367517.1
NW_012160699.1	Gnomon	exon	767716	768087	.	+	.	ID=exon-XM_012367517.1-2;Dbxref=GeneID:105672522%2CGenbank:XM_012367517.1;Parent=rna-XM_012367517.1
NW_012160699.1	Gnomon	exon	768535	768638	.	+	.	ID=exon-XM_012367517.1-3;Dbxref=GeneID:105672522%2CGenbank:XM_012367517.1;Parent=rna-XM_012367517.1
NW_012160699.1	Gnomon	exon	768706	768903	.	+	.	ID=exon-XM_012367517.1-4;Dbxref=GeneID:105672522%2CGenbank:XM_012367517.1;Parent=rna-XM_012367517.1
NW_012160699.1	Gnomon	exon	770982	771116	.	+	.	ID=exon-XM_012367517.1-9;Dbxref=GeneID:105672522%2CGenbank:XM_012367517.1;Parent=rna-XM_012367517.1
NW_012160699.1	Gnomon	exon	1931504	1931636	.	-	.	ID=exon-XM_012367588.1-3;Dbxref=GeneID:105672562%2CGenbank:XM_012367588.1;Parent=rna-XM_012367588.1
NW_012160699.1	Gnomon	exon	1931197	1931437	.	-	.	ID=exon-XM_012367588.1-4;Dbxref=GeneID:105672562%2CGenbank:XM_012367588.1;Parent=rna-XM_012367588.1
NW_012160699.1	Gnomon	exon	1930858	1931114	.	-	.	ID=exon-XM_012367588.1-5;Dbxref=GeneID:105672562%2CGenbank:XM_012367588.1;Parent=rna-XM_012367588.1
NW_012160699.1	Gnomon	exon	1930113	1930762	.	-	.	ID=exon-XM_012367588.1-6;Dbxref=GeneID:105672562%2CGenbank:XM_012367588.1;Parent=rna-XM_012367588.1
NW_012160699.1	Gnomon	exon	1932274	1932481	.	-	.	ID=exon-XM_012367588.1-1;Dbxref=GeneID:105672562%2CGenbank:XM_012367588.1;Parent=rna-XM_012367588.1
NW_012160699.1	Gnomon	exon	1931788	1932025	.	-	.	ID=exon-XM_012367588.1-2;Dbxref=GeneID:105672562%2CGenbank:XM_012367588.1;Parent=rna-XM_012367588.1
NW_012160699.1	Gnomon	mRNA	1849282	1853062	.	-	.	Name=XM_012367625.1;ID=rna-XM_012367625.1;Dbxref=GeneID:105672587%2CGenbank:XM_012367625.1;Parent=gene-LOC105672587
NW_012160699.1	Gnomon	CDS	1579054	1579057	.	-	0	Name=XP_012222918.1;ID=cds-XP_012222918.1;Dbxref=GeneID:105672511%2CGenbank:XP_012222918.1;Parent=rna-XM_012367495.1
NW_012160699.1	Gnomon	CDS	1576534	1576571	.	-	0	Name=XP_012222918.1;ID=cds-XP_012222918.1;Dbxref=GeneID:105672511%2CGenbank:XP_012222918.1;Parent=rna-XM_012367495.1
NW_012160699.1	Gnomon	CDS	1575748	1575996	.	-	0	Name=XP_012222918.1;ID=cds-XP_012222918.1;Dbxref=GeneID:105672511%2CGenbank:XP_012222918.1;Parent=rna-XM_012367495.1
NW_012160699.1	Gnomon	CDS	1574134	1574244	.	-	0	Name=XP_012222918.1;ID=cds-XP_012222918.1;Dbxref=GeneID:105672511%2CGenbank:XP_012222918.1;Parent=rna-XM_012367495.1
NW_012160699.1	Gnomon	exon	2839506	2839667	.	+	.	ID=exon-XM_012367655.1-10;Dbxref=GeneID:105672606%2CGenbank:XM_012367655.1;Parent=rna-XM_012367655.1
NW_012160699.1	Gnomon	exon	2839979	2840292	.	+	.	ID=exon-XM_012367655.1-11;Dbxref=GeneID:105672606%2CGenbank:XM_012367655.1;Parent=rna-XM_012367655.1
NW_012160699.1	Gnomon	exon	2840904	2843245	.	+	.	ID=exon-XM_012367655.1-12;Dbxref=GeneID:105672606%2CGenbank:XM_012367655.1;Parent=rna-XM_012367655.1
NW_012160699.1	Gnomon	exon	2843589	2843680	.	+	.	ID=exon-XM_012367655.1-13;Dbxref=GeneID:105672606%2CGenbank:XM_012367655.1;Parent=rna-XM_012367655.1
NW_012160699.1	Gnomon	CDS	1583380	1583583	.	+	0	Name=XP_012223111.1;ID=cds-XP_012223111.1;Dbxref=GeneID:105672625%2CGenbank:XP_012223111.1;Parent=rna-XM_012367688.1
NW_012160699.1	Gnomon	CDS	1583647	1583788	.	+	0	Name=XP_012223111.1;ID=cds-XP_012223111.1;Dbxref=GeneID:105672625%2CGenbank:XP_012223111.1;Parent=rna-XM_012367688.1
NW_012160699.1	Gnomon	CDS	1583868	1584038	.	+	0	Name=XP_012223111.1;ID=cds-XP_012223111.1;Dbxref=GeneID:105672625%2CGenbank:XP_012223111.1;Parent=rna-XM_012367688.1
NW_012160699.1	Gnomon	CDS	1584115	1584222	.	+	0	Name=XP_012223111.1;ID=cds-XP_012223111.1;Dbxref=GeneID:105672625%2CGenbank:XP_012223111.1;Parent=rna-XM_012367688.1
NW_012160699.1	Gnomon	CDS	1584306	1584417	.	+	0	Name=XP_012223111.1;ID=cds-XP_012223111.1;Dbxref=GeneID:105672625%2CGenbank:XP_012223111.1;Parent=rna-XM_012367688.1
NW_012160699.1	Gnomon	CDS	1584484	1584640	.	+	0	Name=XP_012223111.1;ID=cds-XP_012223111.1;Dbxref=GeneID:105672625%2CGenbank:XP_012223111.1;Parent=rna-XM_012367688.1
NW_012160699.1	Gnomon	CDS	1584842	1585045	.	+	0	Name=XP_012223111.1;ID=cds-XP_012223111.1;Dbxref=GeneID:105672625%2CGenbank:XP_012223111.1;Parent=rna-XM_012367688.1
NW_012160699.1	Gnomon	exon	3338090	3338227	.	-	.	ID=exon-XR_001100841.1-3;Dbxref=GeneID:105672554%2CGenbank:XR_001100841.1;Parent=rna-XR_001100841.1
NW_012160699.1	Gnomon	exon	3335864	3337892	.	-	.	ID=exon-XR_001100841.1-4;Dbxref=GeneID:105672554%2CGenbank:XR_001100841.1;Parent=rna-XR_001100841.1
NW_012160699.1	Gnomon	exon	3415293	3416661	.	-	.	ID=exon-XR_001100841.1-1;Dbxref=GeneID:105672554%2CGenbank:XR_001100841.1;Parent=rna-XR_001100841.1
NW_012160699.1	Gnomon	exon	3414967	3414999	.	-	.	ID=exon-XR_001100841.1-2;Dbxref=GeneID:105672554%2CGenbank:XR_001100841.1;Parent=rna-XR_001100841.1
NW_012160699.1	Gnomon	CDS	2851768	2851776	.	-	0	Name=XP_012222762.1;ID=cds-XP_012222762.1;Dbxref=GeneID:105672424%2CGenbank:XP_012222762.1;Parent=rna-XM_012367339.1
NW_012160699.1	Gnomon	CDS	2850211	2850403	.	-	0	Name=XP_012222762.1;ID=cds-XP_012222762.1;Dbxref=GeneID:105672424%2CGenbank:XP_012222762.1;Parent=rna-XM_012367339.1
NW_012160699.1	Gnomon	CDS	2849306	2849610	.	-	0	Name=XP_012222762.1;ID=cds-XP_012222762.1;Dbxref=GeneID:105672424%2CGenbank:XP_012222762.1;Parent=rna-XM_012367339.1
NW_012160699.1	Gnomon	CDS	2848367	2848873	.	-	0	Name=XP_012222762.1;ID=cds-XP_012222762.1;Dbxref=GeneID:105672424%2CGenbank:XP_012222762.1;Parent=rna-XM_012367339.1
NW_012160699.1	Gnomon	mRNA	2159671	2167866	.	+	.	Name=XM_012367473.1;ID=rna-XM_012367473.1;Dbxref=GeneID:105672498%2CGenbank:XM_012367473.1;Parent=gene-LOC105672498
NW_012160699.1	Gnomon	exon	2872286	2872824	.	-	.	ID=exon-XM_012367390.1-1;Dbxref=GeneID:105672452%2CGenbank:XM_012367390.1;Parent=rna-XM_012367390.1
NW_012160699.1	Gnomon	exon	2870843	2871005	.	-	.	ID=exon-XM_012367390.1-6;Dbxref=GeneID:105672452%2CGenbank:XM_012367390.1;Parent=rna-XM_012367390.1
NW_012160699.1	Gnomon	exon	2870349	2870540	.	-	.	ID=exon-XM_012367390.1-7;Dbxref=GeneID:105672452%2CGenbank:XM_012367390.1;Parent=rna-XM_012367390.1
NW_012160699.1	Gnomon	exon	2869185	2869206	.	-	.	ID=exon-XM_012367390.1-8;Dbxref=GeneID:105672452%2CGenbank:XM_012367390.1;Parent=rna-XM_012367390.1
NW_012160699.1	Gnomon	exon	2871957	2872080	.	-	.	ID=exon-XM_012367390.1-2;Dbxref=GeneID:105672452%2CGenbank:XM_012367390.1;Parent=rna-XM_012367390.1
NW_012160699.1	Gnomon	exon	2871588	2871674	.	-	.	ID=exon-XM_012367390.1-3;Dbxref=GeneID:105672452%2CGenbank:XM_012367390.1;Parent=rna-XM_012367390.1
NW_012160699.1	Gnomon	exon	2871308	2871499	.	-	.	ID=exon-XM_012367390.1-4;Dbxref=GeneID:105672452%2CGenbank:XM_012367390.1;Parent=rna-XM_012367390.1
NW_012160699.1	Gnomon	exon	2871076	2871226	.	-	.	ID=exon-XM_012367390.1-5;Dbxref=GeneID:105672452%2CGenbank:XM_012367390.1;Parent=rna-XM_012367390.1
NW_012160699.1	Gnomon	exon	2172136	2172343	.	-	.	ID=exon-XM_012367484.1-2;Dbxref=GeneID:105672508%2CGenbank:XM_012367484.1;Parent=rna-XM_012367484.1
NW_012160699.1	Gnomon	exon	2171875	2172066	.	-	.	ID=exon-XM_012367484.1-3;Dbxref=GeneID:105672508%2CGenbank:XM_012367484.1;Parent=rna-XM_012367484.1
NW_012160699.1	Gnomon	exon	2173267	2173417	.	-	.	ID=exon-XM_012367484.1-1;Dbxref=GeneID:105672508%2CGenbank:XM_012367484.1;Parent=rna-XM_012367484.1
NW_012160699.1	Gnomon	exon	2169576	2171775	.	-	.	ID=exon-XM_012367484.1-4;Dbxref=GeneID:105672508%2CGenbank:XM_012367484.1;Parent=rna-XM_012367484.1
NW_012160699.1	Gnomon	mRNA	2938768	2940134	.	+	.	Name=XM_012367379.1;ID=rna-XM_012367379.1;Dbxref=GeneID:105672444%2CGenbank:XM_012367379.1;Parent=gene-LOC105672444
NW_012160699.1	Gnomon	mRNA	1845507	1849074	.	-	.	Name=XM_012367626.1;ID=rna-XM_012367626.1;Dbxref=GeneID:105672588%2CGenbank:XM_012367626.1;Parent=gene-LOC105672588
NW_012160699.1	Gnomon	exon	2122572	2123400	.	+	.	ID=exon-XM_012367437.1-1;Dbxref=GeneID:105672481%2CGenbank:XM_012367437.1;Parent=rna-XM_012367437.1
NW_012160699.1	Gnomon	exon	2125989	2126219	.	+	.	ID=exon-XM_012367437.1-2;Dbxref=GeneID:105672481%2CGenbank:XM_012367437.1;Parent=rna-XM_012367437.1
NW_012160699.1	Gnomon	exon	2126433	2126601	.	+	.	ID=exon-XM_012367437.1-3;Dbxref=GeneID:105672481%2CGenbank:XM_012367437.1;Parent=rna-XM_012367437.1
NW_012160699.1	Gnomon	exon	2126670	2126835	.	+	.	ID=exon-XM_012367437.1-4;Dbxref=GeneID:105672481%2CGenbank:XM_012367437.1;Parent=rna-XM_012367437.1
NW_012160699.1	Gnomon	exon	2127119	2127293	.	+	.	ID=exon-XM_012367437.1-5;Dbxref=GeneID:105672481%2CGenbank:XM_012367437.1;Parent=rna-XM_012367437.1
NW_012160699.1	Gnomon	exon	2127451	2127608	.	+	.	ID=exon-XM_012367437.1-6;Dbxref=GeneID:105672481%2CGenbank:XM_012367437.1;Parent=rna-XM_012367437.1
NW_012160699.1	Gnomon	exon	2127680	2127980	.	+	.	ID=exon-XM_012367437.1-7;Dbxref=GeneID:105672481%2CGenbank:XM_012367437.1;Parent=rna-XM_012367437.1
NW_012160699.1	Gnomon	exon	2128096	2128428	.	+	.	ID=exon-XM_012367437.1-8;Dbxref=GeneID:105672481%2CGenbank:XM_012367437.1;Parent=rna-XM_012367437.1
NW_012160699.1	Gnomon	exon	2128536	2128568	.	+	.	ID=exon-XM_012367437.1-9;Dbxref=GeneID:105672481%2CGenbank:XM_012367437.1;Parent=rna-XM_012367437.1
NW_012160699.1	Gnomon	mRNA	1828140	1830325	.	+	.	Name=XM_012367720.1;ID=rna-XM_012367720.1;Dbxref=GeneID:105672645%2CGenbank:XM_012367720.1;Parent=gene-LOC105672645
NW_012160699.1	Gnomon	CDS	2649160	2649217	.	-	0	Name=XP_012223018.1;ID=cds-XP_012223018.1;Dbxref=GeneID:105672570%2CGenbank:XP_012223018.1;Parent=rna-XM_012367595.1
NW_012160699.1	Gnomon	CDS	2648550	2648851	.	-	0	Name=XP_012223018.1;ID=cds-XP_012223018.1;Dbxref=GeneID:105672570%2CGenbank:XP_012223018.1;Parent=rna-XM_012367595.1
NW_012160699.1	Gnomon	CDS	2648077	2648413	.	-	0	Name=XP_012223018.1;ID=cds-XP_012223018.1;Dbxref=GeneID:105672570%2CGenbank:XP_012223018.1;Parent=rna-XM_012367595.1
NW_012160699.1	Gnomon	CDS	2647760	2647950	.	-	0	Name=XP_012223018.1;ID=cds-XP_012223018.1;Dbxref=GeneID:105672570%2CGenbank:XP_012223018.1;Parent=rna-XM_012367595.1
NW_012160699.1	Gnomon	CDS	2647547	2647683	.	-	0	Name=XP_012223018.1;ID=cds-XP_012223018.1;Dbxref=GeneID:105672570%2CGenbank:XP_012223018.1;Parent=rna-XM_012367595.1
NW_012160699.1	Gnomon	CDS	2647328	2647443	.	-	0	Name=XP_012223018.1;ID=cds-XP_012223018.1;Dbxref=GeneID:105672570%2CGenbank:XP_012223018.1;Parent=rna-XM_012367595.1
NW_012160699.1	Gnomon	CDS	2646987	2647232	.	-	0	Name=XP_012223018.1;ID=cds-XP_012223018.1;Dbxref=GeneID:105672570%2CGenbank:XP_012223018.1;Parent=rna-XM_012367595.1
NW_012160699.1	Gnomon	CDS	2644787	2644933	.	-	0	Name=XP_012223018.1;ID=cds-XP_012223018.1;Dbxref=GeneID:105672570%2CGenbank:XP_012223018.1;Parent=rna-XM_012367595.1
NW_012160699.1	Gnomon	CDS	2644646	2644710	.	-	0	Name=XP_012223018.1;ID=cds-XP_012223018.1;Dbxref=GeneID:105672570%2CGenbank:XP_012223018.1;Parent=rna-XM_012367595.1
NW_012160699.1	Gnomon	exon	2056080	2056172	.	-	.	ID=exon-XM_012367465.1-10;Dbxref=GeneID:105672495%2CGenbank:XM_012367465.1;Parent=rna-XM_012367465.1
NW_012160699.1	Gnomon	exon	2054215	2054838	.	-	.	ID=exon-XM_012367465.1-11;Dbxref=GeneID:105672495%2CGenbank:XM_012367465.1;Parent=rna-XM_012367465.1
NW_012160699.1	Gnomon	CDS	2892778	2892844	.	-	0	Name=XP_012222763.1;ID=cds-XP_012222763.1;Dbxref=GeneID:105672425%2CGenbank:XP_012222763.1;Parent=rna-XM_012367340.1
NW_012160699.1	Gnomon	CDS	2892149	2892693	.	-	0	Name=XP_012222763.1;ID=cds-XP_012222763.1;Dbxref=GeneID:105672425%2CGenbank:XP_012222763.1;Parent=rna-XM_012367340.1
NW_012160699.1	Gnomon	CDS	2891362	2892061	.	-	0	Name=XP_012222763.1;ID=cds-XP_012222763.1;Dbxref=GeneID:105672425%2CGenbank:XP_012222763.1;Parent=rna-XM_012367340.1
NW_012160699.1	Gnomon	CDS	2891138	2891289	.	-	0	Name=XP_012222763.1;ID=cds-XP_012222763.1;Dbxref=GeneID:105672425%2CGenbank:XP_012222763.1;Parent=rna-XM_012367340.1
NW_012160699.1	Gnomon	CDS	2890981	2891023	.	-	0	Name=XP_012222763.1;ID=cds-XP_012222763.1;Dbxref=GeneID:105672425%2CGenbank:XP_012222763.1;Parent=rna-XM_012367340.1
NW_012160699.1	Gnomon	CDS	2882556	2882587	.	-	0	Name=XP_012222763.1;ID=cds-XP_012222763.1;Dbxref=GeneID:105672425%2CGenbank:XP_012222763.1;Parent=rna-XM_012367340.1
NW_012160699.1	Gnomon	CDS	1579054	1579057	.	-	0	Name=XP_012222919.1;ID=cds-XP_012222919.1;Dbxref=GeneID:105672511%2CGenbank:XP_012222919.1;Parent=rna-XM_012367496.1
NW_012160699.1	Gnomon	CDS	1576534	1576571	.	-	0	Name=XP_012222919.1;ID=cds-XP_012222919.1;Dbxref=GeneID:105672511%2CGenbank:XP_012222919.1;Parent=rna-XM_012367496.1
NW_012160699.1	Gnomon	CDS	1575748	1575996	.	-	0	Name=XP_012222919.1;ID=cds-XP_012222919.1;Dbxref=GeneID:105672511%2CGenbank:XP_012222919.1;Parent=rna-XM_012367496.1
NW_012160699.1	Gnomon	CDS	1575301	1575387	.	-	0	Name=XP_012222919.1;ID=cds-XP_012222919.1;Dbxref=GeneID:105672511%2CGenbank:XP_012222919.1;Parent=rna-XM_012367496.1
NW_012160699.1	Gnomon	exon	1723425	1724342	.	+	.	ID=exon-XM_012367683.1-1;Dbxref=GeneID:105672621%2CGenbank:XM_012367683.1;Parent=rna-XM_012367683.1
NW_012160699.1	Gnomon	exon	1724456	1724590	.	+	.	ID=exon-XM_012367683.1-2;Dbxref=GeneID:105672621%2CGenbank:XM_012367683.1;Parent=rna-XM_012367683.1
NW_012160699.1	Gnomon	exon	1726029	1726357	.	+	.	ID=exon-XM_012367683.1-7;Dbxref=GeneID:105672621%2CGenbank:XM_012367683.1;Parent=rna-XM_012367683.1
NW_012160699.1	Gnomon	exon	2824533	2825000	.	+	.	ID=exon-XM_012367659.1-4;Dbxref=GeneID:105672606%2CGenbank:XM_012367659.1;Parent=rna-XM_012367659.1
NW_012160699.1	Gnomon	exon	1726423	1727025	.	+	.	ID=exon-XM_012367683.1-8;Dbxref=GeneID:105672621%2CGenbank:XM_012367683.1;Parent=rna-XM_012367683.1
NW_012160699.1	Gnomon	exon	2830962	2831530	.	+	.	ID=exon-XM_012367659.1-5;Dbxref=GeneID:105672606%2CGenbank:XM_012367659.1;Parent=rna-XM_012367659.1
NW_012160699.1	Gnomon	exon	1727102	1728210	.	+	.	ID=exon-XM_012367683.1-9;Dbxref=GeneID:105672621%2CGenbank:XM_012367683.1;Parent=rna-XM_012367683.1
NW_012160699.1	Gnomon	exon	2752930	2753007	.	+	.	ID=exon-XM_012367659.1-2;Dbxref=GeneID:105672606%2CGenbank:XM_012367659.1;Parent=rna-XM_012367659.1
NW_012160699.1	Gnomon	exon	2763930	2763962	.	+	.	ID=exon-XM_012367659.1-3;Dbxref=GeneID:105672606%2CGenbank:XM_012367659.1;Parent=rna-XM_012367659.1
NW_012160699.1	Gnomon	exon	1724691	1724853	.	+	.	ID=exon-XM_012367683.1-3;Dbxref=GeneID:105672621%2CGenbank:XM_012367683.1;Parent=rna-XM_012367683.1
NW_012160699.1	Gnomon	exon	2836207	2836334	.	+	.	ID=exon-XM_012367659.1-8;Dbxref=GeneID:105672606%2CGenbank:XM_012367659.1;Parent=rna-XM_012367659.1
NW_012160699.1	Gnomon	CDS	1586737	1586875	.	-	0	Name=XP_012223112.1;ID=cds-XP_012223112.1;Dbxref=GeneID:105672626%2CGenbank:XP_012223112.1;Parent=rna-XM_012367689.1
NW_012160699.1	Gnomon	CDS	1586439	1586644	.	-	0	Name=XP_012223112.1;ID=cds-XP_012223112.1;Dbxref=GeneID:105672626%2CGenbank:XP_012223112.1;Parent=rna-XM_012367689.1
NW_012160699.1	Gnomon	CDS	1586139	1586362	.	-	0	Name=XP_012223112.1;ID=cds-XP_012223112.1;Dbxref=GeneID:105672626%2CGenbank:XP_012223112.1;Parent=rna-XM_012367689.1
NW_012160699.1	Gnomon	CDS	1585911	1586057	.	-	0	Name=XP_012223112.1;ID=cds-XP_012223112.1;Dbxref=GeneID:105672626%2CGenbank:XP_012223112.1;Parent=rna-XM_012367689.1
NW_012160699.1	Gnomon	CDS	1585508	1585802	.	-	0	Name=XP_012223112.1;ID=cds-XP_012223112.1;Dbxref=GeneID:105672626%2CGenbank:XP_012223112.1;Parent=rna-XM_012367689.1
NW_012160699.1	Gnomon	exon	1724921	1725162	.	+	.	ID=exon-XM_012367683.1-4;Dbxref=GeneID:105672621%2CGenbank:XM_012367683.1;Parent=rna-XM_012367683.1
NW_012160699.1	Gnomon	exon	2837977	2838259	.	+	.	ID=exon-XM_012367659.1-9;Dbxref=GeneID:105672606%2CGenbank:XM_012367659.1;Parent=rna-XM_012367659.1
NW_012160699.1	Gnomon	exon	1725236	1725550	.	+	.	ID=exon-XM_012367683.1-5;Dbxref=GeneID:105672621%2CGenbank:XM_012367683.1;Parent=rna-XM_012367683.1
NW_012160699.1	Gnomon	exon	2835298	2835435	.	+	.	ID=exon-XM_012367659.1-6;Dbxref=GeneID:105672606%2CGenbank:XM_012367659.1;Parent=rna-XM_012367659.1
NW_012160699.1	Gnomon	exon	1725666	1725952	.	+	.	ID=exon-XM_012367683.1-6;Dbxref=GeneID:105672621%2CGenbank:XM_012367683.1;Parent=rna-XM_012367683.1
NW_012160699.1	Gnomon	exon	2835947	2836045	.	+	.	ID=exon-XM_012367659.1-7;Dbxref=GeneID:105672606%2CGenbank:XM_012367659.1;Parent=rna-XM_012367659.1
NW_012160699.1	Gnomon	exon	2726115	2726363	.	+	.	ID=exon-XM_012367659.1-1;Dbxref=GeneID:105672606%2CGenbank:XM_012367659.1;Parent=rna-XM_012367659.1
NW_012160699.1	Gnomon	exon	1937971	1938129	.	+	.	ID=exon-XM_012367591.1-3;Dbxref=GeneID:105672566%2CGenbank:XM_012367591.1;Parent=rna-XM_012367591.1
NW_012160699.1	Gnomon	exon	1938292	1938898	.	+	.	ID=exon-XM_012367591.1-4;Dbxref=GeneID:105672566%2CGenbank:XM_012367591.1;Parent=rna-XM_012367591.1
NW_012160699.1	Gnomon	exon	1936741	1937092	.	+	.	ID=exon-XM_012367591.1-1;Dbxref=GeneID:105672566%2CGenbank:XM_012367591.1;Parent=rna-XM_012367591.1
NW_012160699.1	Gnomon	exon	1937265	1937594	.	+	.	ID=exon-XM_012367591.1-2;Dbxref=GeneID:105672566%2CGenbank:XM_012367591.1;Parent=rna-XM_012367591.1
NW_012160699.1	Gnomon	mRNA	2159670	2167866	.	+	.	Name=XM_012367472.1;ID=rna-XM_012367472.1;Dbxref=GeneID:105672498%2CGenbank:XM_012367472.1;Parent=gene-LOC105672498
NW_012160699.1	Gnomon	exon	2004244	2004738	.	-	.	ID=exon-XM_012367461.1-3;Dbxref=GeneID:105672491%2CGenbank:XM_012367461.1;Parent=rna-XM_012367461.1
NW_012160699.1	Gnomon	exon	2003046	2003555	.	-	.	ID=exon-XM_012367461.1-4;Dbxref=GeneID:105672491%2CGenbank:XM_012367461.1;Parent=rna-XM_012367461.1
NW_012160699.1	Gnomon	exon	2005507	2006492	.	-	.	ID=exon-XM_012367461.1-1;Dbxref=GeneID:105672491%2CGenbank:XM_012367461.1;Parent=rna-XM_012367461.1
NW_012160699.1	Gnomon	exon	2005081	2005209	.	-	.	ID=exon-XM_012367461.1-2;Dbxref=GeneID:105672491%2CGenbank:XM_012367461.1;Parent=rna-XM_012367461.1
NW_012160699.1	Gnomon	exon	2001227	2001460	.	-	.	ID=exon-XM_012367461.1-7;Dbxref=GeneID:105672491%2CGenbank:XM_012367461.1;Parent=rna-XM_012367461.1
NW_012160699.1	Gnomon	exon	1999988	2000969	.	-	.	ID=exon-XM_012367461.1-8;Dbxref=GeneID:105672491%2CGenbank:XM_012367461.1;Parent=rna-XM_012367461.1
NW_012160699.1	Gnomon	exon	2002238	2002726	.	-	.	ID=exon-XM_012367461.1-5;Dbxref=GeneID:105672491%2CGenbank:XM_012367461.1;Parent=rna-XM_012367461.1
NW_012160699.1	Gnomon	exon	2001690	2002030	.	-	.	ID=exon-XM_012367461.1-6;Dbxref=GeneID:105672491%2CGenbank:XM_012367461.1;Parent=rna-XM_012367461.1
NW_012160699.1	Gnomon	mRNA	2930267	2935682	.	-	.	Name=XM_012367378.1;ID=rna-XM_012367378.1;Dbxref=GeneID:105672443%2CGenbank:XM_012367378.1;Parent=gene-LOC105672443
NW_012160699.1	Gnomon	exon	1230110	1234629	.	+	.	ID=exon-XM_012367621.1-12;Dbxref=GeneID:105672585%2CGenbank:XM_012367621.1;Parent=rna-XM_012367621.1
NW_012160699.1	Gnomon	exon	1228337	1228469	.	+	.	ID=exon-XM_012367621.1-10;Dbxref=GeneID:105672585%2CGenbank:XM_012367621.1;Parent=rna-XM_012367621.1
NW_012160699.1	Gnomon	exon	1229411	1229620	.	+	.	ID=exon-XM_012367621.1-11;Dbxref=GeneID:105672585%2CGenbank:XM_012367621.1;Parent=rna-XM_012367621.1
NW_012160699.1	Gnomon	exon	2870843	2871005	.	-	.	ID=exon-XM_012367389.1-6;Dbxref=GeneID:105672452%2CGenbank:XM_012367389.1;Parent=rna-XM_012367389.1
NW_012160699.1	Gnomon	exon	2870349	2870540	.	-	.	ID=exon-XM_012367389.1-7;Dbxref=GeneID:105672452%2CGenbank:XM_012367389.1;Parent=rna-XM_012367389.1
NW_012160699.1	Gnomon	exon	2871308	2871499	.	-	.	ID=exon-XM_012367389.1-4;Dbxref=GeneID:105672452%2CGenbank:XM_012367389.1;Parent=rna-XM_012367389.1
NW_012160699.1	Gnomon	exon	2871076	2871226	.	-	.	ID=exon-XM_012367389.1-5;Dbxref=GeneID:105672452%2CGenbank:XM_012367389.1;Parent=rna-XM_012367389.1
NW_012160699.1	Gnomon	exon	2871957	2872080	.	-	.	ID=exon-XM_012367389.1-2;Dbxref=GeneID:105672452%2CGenbank:XM_012367389.1;Parent=rna-XM_012367389.1
NW_012160699.1	Gnomon	exon	2871588	2871674	.	-	.	ID=exon-XM_012367389.1-3;Dbxref=GeneID:105672452%2CGenbank:XM_012367389.1;Parent=rna-XM_012367389.1
NW_012160699.1	Gnomon	exon	2872286	2872824	.	-	.	ID=exon-XM_012367389.1-1;Dbxref=GeneID:105672452%2CGenbank:XM_012367389.1;Parent=rna-XM_012367389.1
NW_012160699.1	Gnomon	exon	2869361	2869948	.	-	.	ID=exon-XM_012367389.1-8;Dbxref=GeneID:105672452%2CGenbank:XM_012367389.1;Parent=rna-XM_012367389.1
NW_012160699.1	Gnomon	mRNA	1828151	1830325	.	+	.	Name=XM_012367721.1;ID=rna-XM_012367721.1;Dbxref=GeneID:105672645%2CGenbank:XM_012367721.1;Parent=gene-LOC105672645
NW_012160699.1	Gnomon	CDS	2126124	2126219	.	+	0	Name=XP_012222862.1;ID=cds-XP_012222862.1;Dbxref=GeneID:105672481%2CGenbank:XP_012222862.1;Parent=rna-XM_012367439.1
NW_012160699.1	Gnomon	CDS	2126433	2126601	.	+	0	Name=XP_012222862.1;ID=cds-XP_012222862.1;Dbxref=GeneID:105672481%2CGenbank:XP_012222862.1;Parent=rna-XM_012367439.1
NW_012160699.1	Gnomon	CDS	2126670	2126835	.	+	0	Name=XP_012222862.1;ID=cds-XP_012222862.1;Dbxref=GeneID:105672481%2CGenbank:XP_012222862.1;Parent=rna-XM_012367439.1
NW_012160699.1	Gnomon	CDS	2127110	2127293	.	+	0	Name=XP_012222862.1;ID=cds-XP_012222862.1;Dbxref=GeneID:105672481%2CGenbank:XP_012222862.1;Parent=rna-XM_012367439.1
NW_012160699.1	Gnomon	CDS	2127451	2127608	.	+	0	Name=XP_012222862.1;ID=cds-XP_012222862.1;Dbxref=GeneID:105672481%2CGenbank:XP_012222862.1;Parent=rna-XM_012367439.1
NW_012160699.1	Gnomon	CDS	2127680	2127980	.	+	0	Name=XP_012222862.1;ID=cds-XP_012222862.1;Dbxref=GeneID:105672481%2CGenbank:XP_012222862.1;Parent=rna-XM_012367439.1
NW_012160699.1	Gnomon	CDS	2128096	2128428	.	+	0	Name=XP_012222862.1;ID=cds-XP_012222862.1;Dbxref=GeneID:105672481%2CGenbank:XP_012222862.1;Parent=rna-XM_012367439.1
NW_012160699.1	Gnomon	CDS	2128536	2128568	.	+	0	Name=XP_012222862.1;ID=cds-XP_012222862.1;Dbxref=GeneID:105672481%2CGenbank:XP_012222862.1;Parent=rna-XM_012367439.1
NW_012160699.1	Gnomon	CDS	2128957	2129069	.	+	0	Name=XP_012222862.1;ID=cds-XP_012222862.1;Dbxref=GeneID:105672481%2CGenbank:XP_012222862.1;Parent=rna-XM_012367439.1
NW_012160699.1	Gnomon	CDS	2129263	2129978	.	+	0	Name=XP_012222862.1;ID=cds-XP_012222862.1;Dbxref=GeneID:105672481%2CGenbank:XP_012222862.1;Parent=rna-XM_012367439.1
NW_012160699.1	Gnomon	CDS	2130476	2130708	.	+	0	Name=XP_012222862.1;ID=cds-XP_012222862.1;Dbxref=GeneID:105672481%2CGenbank:XP_012222862.1;Parent=rna-XM_012367439.1
NW_012160699.1	Gnomon	CDS	2131133	2131330	.	+	0	Name=XP_012222862.1;ID=cds-XP_012222862.1;Dbxref=GeneID:105672481%2CGenbank:XP_012222862.1;Parent=rna-XM_012367439.1
NW_012160699.1	Gnomon	CDS	2132566	2132943	.	+	0	Name=XP_012222862.1;ID=cds-XP_012222862.1;Dbxref=GeneID:105672481%2CGenbank:XP_012222862.1;Parent=rna-XM_012367439.1
NW_012160699.1	Gnomon	CDS	2133100	2133168	.	+	0	Name=XP_012222862.1;ID=cds-XP_012222862.1;Dbxref=GeneID:105672481%2CGenbank:XP_012222862.1;Parent=rna-XM_012367439.1
NW_012160699.1	Gnomon	CDS	2133251	2133451	.	+	0	Name=XP_012222862.1;ID=cds-XP_012222862.1;Dbxref=GeneID:105672481%2CGenbank:XP_012222862.1;Parent=rna-XM_012367439.1
NW_012160699.1	Gnomon	CDS	2133605	2133797	.	+	0	Name=XP_012222862.1;ID=cds-XP_012222862.1;Dbxref=GeneID:105672481%2CGenbank:XP_012222862.1;Parent=rna-XM_012367439.1
NW_012160699.1	Gnomon	CDS	2134230	2134322	.	+	0	Name=XP_012222862.1;ID=cds-XP_012222862.1;Dbxref=GeneID:105672481%2CGenbank:XP_012222862.1;Parent=rna-XM_012367439.1
NW_012160699.1	Gnomon	CDS	2134407	2134546	.	+	0	Name=XP_012222862.1;ID=cds-XP_012222862.1;Dbxref=GeneID:105672481%2CGenbank:XP_012222862.1;Parent=rna-XM_012367439.1
NW_012160699.1	Gnomon	CDS	2134619	2134777	.	+	0	Name=XP_012222862.1;ID=cds-XP_012222862.1;Dbxref=GeneID:105672481%2CGenbank:XP_012222862.1;Parent=rna-XM_012367439.1
NW_012160699.1	Gnomon	CDS	2134891	2135173	.	+	0	Name=XP_012222862.1;ID=cds-XP_012222862.1;Dbxref=GeneID:105672481%2CGenbank:XP_012222862.1;Parent=rna-XM_012367439.1
NW_012160699.1	Gnomon	CDS	2135443	2135579	.	+	0	Name=XP_012222862.1;ID=cds-XP_012222862.1;Dbxref=GeneID:105672481%2CGenbank:XP_012222862.1;Parent=rna-XM_012367439.1
NW_012160699.1	Gnomon	CDS	2136753	2136897	.	+	0	Name=XP_012222862.1;ID=cds-XP_012222862.1;Dbxref=GeneID:105672481%2CGenbank:XP_012222862.1;Parent=rna-XM_012367439.1
NW_012160699.1	Gnomon	CDS	2136988	2137117	.	+	0	Name=XP_012222862.1;ID=cds-XP_012222862.1;Dbxref=GeneID:105672481%2CGenbank:XP_012222862.1;Parent=rna-XM_012367439.1
NW_012160699.1	Gnomon	CDS	2137240	2137456	.	+	0	Name=XP_012222862.1;ID=cds-XP_012222862.1;Dbxref=GeneID:105672481%2CGenbank:XP_012222862.1;Parent=rna-XM_012367439.1
NW_012160699.1	Gnomon	CDS	2137525	2137797	.	+	0	Name=XP_012222862.1;ID=cds-XP_012222862.1;Dbxref=GeneID:105672481%2CGenbank:XP_012222862.1;Parent=rna-XM_012367439.1
NW_012160699.1	Gnomon	CDS	2138081	2138260	.	+	0	Name=XP_012222862.1;ID=cds-XP_012222862.1;Dbxref=GeneID:105672481%2CGenbank:XP_012222862.1;Parent=rna-XM_012367439.1
NW_012160699.1	Gnomon	CDS	2140641	2140649	.	+	0	Name=XP_012222862.1;ID=cds-XP_012222862.1;Dbxref=GeneID:105672481%2CGenbank:XP_012222862.1;Parent=rna-XM_012367439.1
NW_012160699.1	Gnomon	CDS	2144046	2144118	.	+	0	Name=XP_012222862.1;ID=cds-XP_012222862.1;Dbxref=GeneID:105672481%2CGenbank:XP_012222862.1;Parent=rna-XM_012367439.1
NW_012160699.1	Gnomon	CDS	2144284	2144330	.	+	0	Name=XP_012222862.1;ID=cds-XP_012222862.1;Dbxref=GeneID:105672481%2CGenbank:XP_012222862.1;Parent=rna-XM_012367439.1
NW_012160699.1	Gnomon	CDS	2144934	2145251	.	+	0	Name=XP_012222862.1;ID=cds-XP_012222862.1;Dbxref=GeneID:105672481%2CGenbank:XP_012222862.1;Parent=rna-XM_012367439.1
NW_012160699.1	Gnomon	exon	1970510	1972426	.	-	.	ID=exon-XM_012367458.1-1;Dbxref=GeneID:105672490%2CGenbank:XM_012367458.1;Parent=rna-XM_012367458.1
NW_012160699.1	Gnomon	exon	1968326	1968528	.	-	.	ID=exon-XM_012367458.1-2;Dbxref=GeneID:105672490%2CGenbank:XM_012367458.1;Parent=rna-XM_012367458.1
NW_012160699.1	Gnomon	exon	1967434	1967765	.	-	.	ID=exon-XM_012367458.1-3;Dbxref=GeneID:105672490%2CGenbank:XM_012367458.1;Parent=rna-XM_012367458.1
NW_012160699.1	Gnomon	exon	1967030	1967266	.	-	.	ID=exon-XM_012367458.1-4;Dbxref=GeneID:105672490%2CGenbank:XM_012367458.1;Parent=rna-XM_012367458.1
NW_012160699.1	Gnomon	exon	1966409	1966766	.	-	.	ID=exon-XM_012367458.1-5;Dbxref=GeneID:105672490%2CGenbank:XM_012367458.1;Parent=rna-XM_012367458.1
NW_012160699.1	Gnomon	exon	1966033	1966202	.	-	.	ID=exon-XM_012367458.1-6;Dbxref=GeneID:105672490%2CGenbank:XM_012367458.1;Parent=rna-XM_012367458.1
NW_012160699.1	Gnomon	exon	1965553	1965775	.	-	.	ID=exon-XM_012367458.1-7;Dbxref=GeneID:105672490%2CGenbank:XM_012367458.1;Parent=rna-XM_012367458.1
NW_012160699.1	Gnomon	exon	1964944	1965018	.	-	.	ID=exon-XM_012367458.1-8;Dbxref=GeneID:105672490%2CGenbank:XM_012367458.1;Parent=rna-XM_012367458.1
NW_012160699.1	Gnomon	exon	1964834	1964872	.	-	.	ID=exon-XM_012367458.1-9;Dbxref=GeneID:105672490%2CGenbank:XM_012367458.1;Parent=rna-XM_012367458.1
NW_012160699.1	Gnomon	mRNA	3423378	3504836	.	+	.	Name=XM_012367573.1;ID=rna-XM_012367573.1;Dbxref=GeneID:105672552%2CGenbank:XM_012367573.1;Parent=gene-LOC105672552
NW_012160699.1	Gnomon	mRNA	1737163	1741216	.	+	.	Name=XM_012367333.1;ID=rna-XM_012367333.1;Dbxref=GeneID:105672416%2CGenbank:XM_012367333.1;Parent=gene-LOC105672416
NW_012160699.1	Gnomon	transcript	2019710	2072283	.	+	.	Name=XR_001100832.1;ID=rna-XR_001100832.1;Dbxref=GeneID:105672492%2CGenbank:XR_001100832.1;Parent=gene-LOC105672492
NW_012160699.1	Gnomon	CDS	3133428	3133535	.	-	0	Name=XP_012223117.1;ID=cds-XP_012223117.1;Dbxref=GeneID:105672629%2CGenbank:XP_012223117.1;Parent=rna-XM_012367694.1
NW_012160699.1	Gnomon	CDS	3130994	3133066	.	-	0	Name=XP_012223117.1;ID=cds-XP_012223117.1;Dbxref=GeneID:105672629%2CGenbank:XP_012223117.1;Parent=rna-XM_012367694.1
NW_012160699.1	Gnomon	CDS	2920201	2920368	.	+	0	Name=XP_012222769.1;ID=cds-XP_012222769.1;Dbxref=GeneID:105672432%2CGenbank:XP_012222769.1;Parent=rna-XM_012367346.1
NW_012160699.1	Gnomon	CDS	2920819	2920973	.	+	0	Name=XP_012222769.1;ID=cds-XP_012222769.1;Dbxref=GeneID:105672432%2CGenbank:XP_012222769.1;Parent=rna-XM_012367346.1
NW_012160699.1	Gnomon	CDS	2921278	2921310	.	+	0	Name=XP_012222769.1;ID=cds-XP_012222769.1;Dbxref=GeneID:105672432%2CGenbank:XP_012222769.1;Parent=rna-XM_012367346.1
NW_012160699.1	Gnomon	CDS	2921453	2921512	.	+	0	Name=XP_012222769.1;ID=cds-XP_012222769.1;Dbxref=GeneID:105672432%2CGenbank:XP_012222769.1;Parent=rna-XM_012367346.1
NW_012160699.1	Gnomon	CDS	2922101	2922248	.	+	0	Name=XP_012222769.1;ID=cds-XP_012222769.1;Dbxref=GeneID:105672432%2CGenbank:XP_012222769.1;Parent=rna-XM_012367346.1
NW_012160699.1	Gnomon	CDS	2922724	2922786	.	+	0	Name=XP_012222769.1;ID=cds-XP_012222769.1;Dbxref=GeneID:105672432%2CGenbank:XP_012222769.1;Parent=rna-XM_012367346.1
NW_012160699.1	Gnomon	CDS	2923838	2923975	.	+	0	Name=XP_012222769.1;ID=cds-XP_012222769.1;Dbxref=GeneID:105672432%2CGenbank:XP_012222769.1;Parent=rna-XM_012367346.1
NW_012160699.1	Gnomon	CDS	2924101	2924238	.	+	0	Name=XP_012222769.1;ID=cds-XP_012222769.1;Dbxref=GeneID:105672432%2CGenbank:XP_012222769.1;Parent=rna-XM_012367346.1
NW_012160699.1	Gnomon	CDS	2924353	2924592	.	+	0	Name=XP_012222769.1;ID=cds-XP_012222769.1;Dbxref=GeneID:105672432%2CGenbank:XP_012222769.1;Parent=rna-XM_012367346.1
NW_012160699.1	Gnomon	CDS	2924708	2924959	.	+	0	Name=XP_012222769.1;ID=cds-XP_012222769.1;Dbxref=GeneID:105672432%2CGenbank:XP_012222769.1;Parent=rna-XM_012367346.1
NW_012160699.1	Gnomon	CDS	2925028	2925144	.	+	0	Name=XP_012222769.1;ID=cds-XP_012222769.1;Dbxref=GeneID:105672432%2CGenbank:XP_012222769.1;Parent=rna-XM_012367346.1
NW_012160699.1	Gnomon	CDS	2925234	2925477	.	+	0	Name=XP_012222769.1;ID=cds-XP_012222769.1;Dbxref=GeneID:105672432%2CGenbank:XP_012222769.1;Parent=rna-XM_012367346.1
NW_012160699.1	Gnomon	CDS	2925558	2925840	.	+	0	Name=XP_012222769.1;ID=cds-XP_012222769.1;Dbxref=GeneID:105672432%2CGenbank:XP_012222769.1;Parent=rna-XM_012367346.1
NW_012160699.1	Gnomon	CDS	2925949	2926373	.	+	0	Name=XP_012222769.1;ID=cds-XP_012222769.1;Dbxref=GeneID:105672432%2CGenbank:XP_012222769.1;Parent=rna-XM_012367346.1
NW_012160699.1	Gnomon	CDS	2926656	2926892	.	+	0	Name=XP_012222769.1;ID=cds-XP_012222769.1;Dbxref=GeneID:105672432%2CGenbank:XP_012222769.1;Parent=rna-XM_012367346.1
NW_012160699.1	Gnomon	CDS	2926965	2927259	.	+	0	Name=XP_012222769.1;ID=cds-XP_012222769.1;Dbxref=GeneID:105672432%2CGenbank:XP_012222769.1;Parent=rna-XM_012367346.1
NW_012160699.1	Gnomon	CDS	2927333	2927528	.	+	0	Name=XP_012222769.1;ID=cds-XP_012222769.1;Dbxref=GeneID:105672432%2CGenbank:XP_012222769.1;Parent=rna-XM_012367346.1
NW_012160699.1	Gnomon	CDS	2927607	2927969	.	+	0	Name=XP_012222769.1;ID=cds-XP_012222769.1;Dbxref=GeneID:105672432%2CGenbank:XP_012222769.1;Parent=rna-XM_012367346.1
NW_012160699.1	Gnomon	CDS	2928061	2928192	.	+	0	Name=XP_012222769.1;ID=cds-XP_012222769.1;Dbxref=GeneID:105672432%2CGenbank:XP_012222769.1;Parent=rna-XM_012367346.1
NW_012160699.1	Gnomon	CDS	2928271	2928486	.	+	0	Name=XP_012222769.1;ID=cds-XP_012222769.1;Dbxref=GeneID:105672432%2CGenbank:XP_012222769.1;Parent=rna-XM_012367346.1
NW_012160699.1	Gnomon	exon	2689518	2689593	.	-	.	ID=exon-XM_012367537.1-10;Dbxref=GeneID:105672532%2CGenbank:XM_012367537.1;Note=The sequence of the model RefSeq transcript was modified relative to this genomic sequence to represent the inferred CDS: inserted 2 bases in 2 codons;Parent=rna-XM_012367537.1
NW_012160699.1	Gnomon	exon	2689191	2689457	.	-	.	ID=exon-XM_012367537.1-11;Dbxref=GeneID:105672532%2CGenbank:XM_012367537.1;Note=The sequence of the model RefSeq transcript was modified relative to this genomic sequence to represent the inferred CDS: inserted 2 bases in 2 codons;Parent=rna-XM_012367537.1
NW_012160699.1	Gnomon	exon	2687951	2688136	.	-	.	ID=exon-XM_012367537.1-12;Dbxref=GeneID:105672532%2CGenbank:XM_012367537.1;Note=The sequence of the model RefSeq transcript was modified relative to this genomic sequence to represent the inferred CDS: inserted 2 bases in 2 codons;Parent=rna-XM_012367537.1
NW_012160699.1	Gnomon	exon	2687332	2687484	.	-	.	ID=exon-XM_012367537.1-13;Dbxref=GeneID:105672532%2CGenbank:XM_012367537.1;Note=The sequence of the model RefSeq transcript was modified relative to this genomic sequence to represent the inferred CDS: inserted 2 bases in 2 codons;Parent=rna-XM_012367537.1
NW_012160699.1	Gnomon	exon	2687115	2687251	.	-	.	ID=exon-XM_012367537.1-14;Dbxref=GeneID:105672532%2CGenbank:XM_012367537.1;Note=The sequence of the model RefSeq transcript was modified relative to this genomic sequence to represent the inferred CDS: inserted 2 bases in 2 codons;Parent=rna-XM_012367537.1
NW_012160699.1	Gnomon	exon	2686682	2687008	.	-	.	ID=exon-XM_012367537.1-15;Dbxref=GeneID:105672532%2CGenbank:XM_012367537.1;Note=The sequence of the model RefSeq transcript was modified relative to this genomic sequence to represent the inferred CDS: inserted 2 bases in 2 codons;Parent=rna-XM_012367537.1
NW_012160699.1	Gnomon	exon	2686451	2686604	.	-	.	ID=exon-XM_012367537.1-16;Dbxref=GeneID:105672532%2CGenbank:XM_012367537.1;Note=The sequence of the model RefSeq transcript was modified relative to this genomic sequence to represent the inferred CDS: inserted 2 bases in 2 codons;Parent=rna-XM_012367537.1
NW_012160699.1	Gnomon	exon	2686269	2686448	.	-	.	ID=exon-XM_012367537.1-17;Dbxref=GeneID:105672532%2CGenbank:XM_012367537.1;Note=The sequence of the model RefSeq transcript was modified relative to this genomic sequence to represent the inferred CDS: inserted 2 bases in 2 codons;Parent=rna-XM_012367537.1
NW_012160699.1	Gnomon	exon	2684833	2686266	.	-	.	ID=exon-XM_012367537.1-18;Dbxref=GeneID:105672532%2CGenbank:XM_012367537.1;Note=The sequence of the model RefSeq transcript was modified relative to this genomic sequence to represent the inferred CDS: inserted 2 bases in 2 codons;Parent=rna-XM_012367537.1
NW_012160699.1	Gnomon	exon	2683765	2684574	.	-	.	ID=exon-XM_012367537.1-19;Dbxref=GeneID:105672532%2CGenbank:XM_012367537.1;Note=The sequence of the model RefSeq transcript was modified relative to this genomic sequence to represent the inferred CDS: inserted 2 bases in 2 codons;Parent=rna-XM_012367537.1
NW_012160699.1	Gnomon	exon	353569	353689	.	+	.	ID=exon-XR_001100838.1-3;Dbxref=GeneID:105672540%2CGenbank:XR_001100838.1;Parent=rna-XR_001100838.1
NW_012160699.1	Gnomon	exon	437772	437866	.	+	.	ID=exon-XR_001100838.1-4;Dbxref=GeneID:105672540%2CGenbank:XR_001100838.1;Parent=rna-XR_001100838.1
NW_012160699.1	Gnomon	exon	449462	449701	.	+	.	ID=exon-XR_001100838.1-5;Dbxref=GeneID:105672540%2CGenbank:XR_001100838.1;Parent=rna-XR_001100838.1
NW_012160699.1	Gnomon	exon	267571	269096	.	+	.	ID=exon-XR_001100838.1-1;Dbxref=GeneID:105672540%2CGenbank:XR_001100838.1;Parent=rna-XR_001100838.1
NW_012160699.1	Gnomon	exon	311868	311924	.	+	.	ID=exon-XR_001100838.1-2;Dbxref=GeneID:105672540%2CGenbank:XR_001100838.1;Parent=rna-XR_001100838.1
NW_012160699.1	Gnomon	exon	2680859	2681780	.	-	.	ID=exon-XM_012367537.1-20;Dbxref=GeneID:105672532%2CGenbank:XM_012367537.1;Note=The sequence of the model RefSeq transcript was modified relative to this genomic sequence to represent the inferred CDS: inserted 2 bases in 2 codons;Parent=rna-XM_012367537.1
NW_012160699.1	Gnomon	exon	2839506	2839667	.	+	.	ID=exon-XM_012367660.1-10;Dbxref=GeneID:105672606%2CGenbank:XM_012367660.1;Parent=rna-XM_012367660.1
NW_012160699.1	Gnomon	exon	2843589	2843680	.	+	.	ID=exon-XM_012367660.1-13;Dbxref=GeneID:105672606%2CGenbank:XM_012367660.1;Parent=rna-XM_012367660.1
NW_012160699.1	Gnomon	exon	2839979	2840292	.	+	.	ID=exon-XM_012367660.1-11;Dbxref=GeneID:105672606%2CGenbank:XM_012367660.1;Parent=rna-XM_012367660.1
NW_012160699.1	Gnomon	exon	2840904	2843245	.	+	.	ID=exon-XM_012367660.1-12;Dbxref=GeneID:105672606%2CGenbank:XM_012367660.1;Parent=rna-XM_012367660.1
NW_012160699.1	Gnomon	exon	2644787	2644933	.	-	.	ID=exon-XM_012367595.1-10;Dbxref=GeneID:105672570%2CGenbank:XM_012367595.1;Parent=rna-XM_012367595.1
NW_012160699.1	Gnomon	exon	2644509	2644710	.	-	.	ID=exon-XM_012367595.1-11;Dbxref=GeneID:105672570%2CGenbank:XM_012367595.1;Parent=rna-XM_012367595.1
NW_012160699.1	Gnomon	CDS	2126124	2126219	.	+	0	Name=XP_012222863.1;ID=cds-XP_012222863.1;Dbxref=GeneID:105672481%2CGenbank:XP_012222863.1;Parent=rna-XM_012367440.1
NW_012160699.1	Gnomon	CDS	2126433	2126601	.	+	0	Name=XP_012222863.1;ID=cds-XP_012222863.1;Dbxref=GeneID:105672481%2CGenbank:XP_012222863.1;Parent=rna-XM_012367440.1
NW_012160699.1	Gnomon	CDS	2126670	2126835	.	+	0	Name=XP_012222863.1;ID=cds-XP_012222863.1;Dbxref=GeneID:105672481%2CGenbank:XP_012222863.1;Parent=rna-XM_012367440.1
NW_012160699.1	Gnomon	CDS	2127110	2127293	.	+	0	Name=XP_012222863.1;ID=cds-XP_012222863.1;Dbxref=GeneID:105672481%2CGenbank:XP_012222863.1;Parent=rna-XM_012367440.1
NW_012160699.1	Gnomon	CDS	2127451	2127608	.	+	0	Name=XP_012222863.1;ID=cds-XP_012222863.1;Dbxref=GeneID:105672481%2CGenbank:XP_012222863.1;Parent=rna-XM_012367440.1
NW_012160699.1	Gnomon	CDS	2127680	2127980	.	+	0	Name=XP_012222863.1;ID=cds-XP_012222863.1;Dbxref=GeneID:105672481%2CGenbank:XP_012222863.1;Parent=rna-XM_012367440.1
NW_012160699.1	Gnomon	CDS	2128096	2128428	.	+	0	Name=XP_012222863.1;ID=cds-XP_012222863.1;Dbxref=GeneID:105672481%2CGenbank:XP_012222863.1;Parent=rna-XM_012367440.1
NW_012160699.1	Gnomon	CDS	2128536	2128568	.	+	0	Name=XP_012222863.1;ID=cds-XP_012222863.1;Dbxref=GeneID:105672481%2CGenbank:XP_012222863.1;Parent=rna-XM_012367440.1
NW_012160699.1	Gnomon	CDS	2128957	2129069	.	+	0	Name=XP_012222863.1;ID=cds-XP_012222863.1;Dbxref=GeneID:105672481%2CGenbank:XP_012222863.1;Parent=rna-XM_012367440.1
NW_012160699.1	Gnomon	CDS	2129263	2129978	.	+	0	Name=XP_012222863.1;ID=cds-XP_012222863.1;Dbxref=GeneID:105672481%2CGenbank:XP_012222863.1;Parent=rna-XM_012367440.1
NW_012160699.1	Gnomon	CDS	2130476	2130708	.	+	0	Name=XP_012222863.1;ID=cds-XP_012222863.1;Dbxref=GeneID:105672481%2CGenbank:XP_012222863.1;Parent=rna-XM_012367440.1
NW_012160699.1	Gnomon	CDS	2132566	2132943	.	+	0	Name=XP_012222863.1;ID=cds-XP_012222863.1;Dbxref=GeneID:105672481%2CGenbank:XP_012222863.1;Parent=rna-XM_012367440.1
NW_012160699.1	Gnomon	CDS	2133100	2133168	.	+	0	Name=XP_012222863.1;ID=cds-XP_012222863.1;Dbxref=GeneID:105672481%2CGenbank:XP_012222863.1;Parent=rna-XM_012367440.1
NW_012160699.1	Gnomon	CDS	2133251	2133451	.	+	0	Name=XP_012222863.1;ID=cds-XP_012222863.1;Dbxref=GeneID:105672481%2CGenbank:XP_012222863.1;Parent=rna-XM_012367440.1
NW_012160699.1	Gnomon	CDS	2133605	2133797	.	+	0	Name=XP_012222863.1;ID=cds-XP_012222863.1;Dbxref=GeneID:105672481%2CGenbank:XP_012222863.1;Parent=rna-XM_012367440.1
NW_012160699.1	Gnomon	CDS	2134230	2134322	.	+	0	Name=XP_012222863.1;ID=cds-XP_012222863.1;Dbxref=GeneID:105672481%2CGenbank:XP_012222863.1;Parent=rna-XM_012367440.1
NW_012160699.1	Gnomon	CDS	2134407	2134546	.	+	0	Name=XP_012222863.1;ID=cds-XP_012222863.1;Dbxref=GeneID:105672481%2CGenbank:XP_012222863.1;Parent=rna-XM_012367440.1
NW_012160699.1	Gnomon	CDS	2134619	2134777	.	+	0	Name=XP_012222863.1;ID=cds-XP_012222863.1;Dbxref=GeneID:105672481%2CGenbank:XP_012222863.1;Parent=rna-XM_012367440.1
NW_012160699.1	Gnomon	CDS	2134891	2135173	.	+	0	Name=XP_012222863.1;ID=cds-XP_012222863.1;Dbxref=GeneID:105672481%2CGenbank:XP_012222863.1;Parent=rna-XM_012367440.1
NW_012160699.1	Gnomon	CDS	2135443	2135579	.	+	0	Name=XP_012222863.1;ID=cds-XP_012222863.1;Dbxref=GeneID:105672481%2CGenbank:XP_012222863.1;Parent=rna-XM_012367440.1
NW_012160699.1	Gnomon	CDS	2135906	2136046	.	+	0	Name=XP_012222863.1;ID=cds-XP_012222863.1;Dbxref=GeneID:105672481%2CGenbank:XP_012222863.1;Parent=rna-XM_012367440.1
NW_012160699.1	Gnomon	CDS	2136753	2136897	.	+	0	Name=XP_012222863.1;ID=cds-XP_012222863.1;Dbxref=GeneID:105672481%2CGenbank:XP_012222863.1;Parent=rna-XM_012367440.1
NW_012160699.1	Gnomon	CDS	2136988	2137117	.	+	0	Name=XP_012222863.1;ID=cds-XP_012222863.1;Dbxref=GeneID:105672481%2CGenbank:XP_012222863.1;Parent=rna-XM_012367440.1
NW_012160699.1	Gnomon	CDS	2137240	2137456	.	+	0	Name=XP_012222863.1;ID=cds-XP_012222863.1;Dbxref=GeneID:105672481%2CGenbank:XP_012222863.1;Parent=rna-XM_012367440.1
NW_012160699.1	Gnomon	CDS	2137525	2137797	.	+	0	Name=XP_012222863.1;ID=cds-XP_012222863.1;Dbxref=GeneID:105672481%2CGenbank:XP_012222863.1;Parent=rna-XM_012367440.1
NW_012160699.1	Gnomon	CDS	2138081	2138260	.	+	0	Name=XP_012222863.1;ID=cds-XP_012222863.1;Dbxref=GeneID:105672481%2CGenbank:XP_012222863.1;Parent=rna-XM_012367440.1
NW_012160699.1	Gnomon	CDS	2140641	2140649	.	+	0	Name=XP_012222863.1;ID=cds-XP_012222863.1;Dbxref=GeneID:105672481%2CGenbank:XP_012222863.1;Parent=rna-XM_012367440.1
NW_012160699.1	Gnomon	CDS	2144046	2144118	.	+	0	Name=XP_012222863.1;ID=cds-XP_012222863.1;Dbxref=GeneID:105672481%2CGenbank:XP_012222863.1;Parent=rna-XM_012367440.1
NW_012160699.1	Gnomon	CDS	2144284	2144330	.	+	0	Name=XP_012222863.1;ID=cds-XP_012222863.1;Dbxref=GeneID:105672481%2CGenbank:XP_012222863.1;Parent=rna-XM_012367440.1
NW_012160699.1	Gnomon	CDS	2144934	2145251	.	+	0	Name=XP_012222863.1;ID=cds-XP_012222863.1;Dbxref=GeneID:105672481%2CGenbank:XP_012222863.1;Parent=rna-XM_012367440.1
NW_012160699.1	Gnomon	transcript	2019710	2081210	.	+	.	Name=XR_001100831.1;ID=rna-XR_001100831.1;Dbxref=GeneID:105672492%2CGenbank:XR_001100831.1;Parent=gene-LOC105672492
NW_012160699.1	Gnomon	exon	780009	780308	.	-	.	ID=exon-XM_012367613.1-4;Dbxref=GeneID:105672576%2CGenbank:XM_012367613.1;Parent=rna-XM_012367613.1
NW_012160699.1	Gnomon	exon	780791	781023	.	-	.	ID=exon-XM_012367613.1-2;Dbxref=GeneID:105672576%2CGenbank:XM_012367613.1;Parent=rna-XM_012367613.1
NW_012160699.1	Gnomon	exon	780398	780470	.	-	.	ID=exon-XM_012367613.1-3;Dbxref=GeneID:105672576%2CGenbank:XM_012367613.1;Parent=rna-XM_012367613.1
NW_012160699.1	Gnomon	exon	781107	781229	.	-	.	ID=exon-XM_012367613.1-1;Dbxref=GeneID:105672576%2CGenbank:XM_012367613.1;Parent=rna-XM_012367613.1
NW_012160699.1	Gnomon	exon	3528038	3528324	.	+	.	ID=exon-XM_012367341.1-2;Dbxref=GeneID:105672426%2CGenbank:XM_012367341.1;Parent=rna-XM_012367341.1
NW_012160699.1	Gnomon	exon	3528368	3528606	.	+	.	ID=exon-XM_012367341.1-3;Dbxref=GeneID:105672426%2CGenbank:XM_012367341.1;Parent=rna-XM_012367341.1
NW_012160699.1	Gnomon	exon	3508428	3527970	.	+	.	ID=exon-XM_012367341.1-1;Dbxref=GeneID:105672426%2CGenbank:XM_012367341.1;Parent=rna-XM_012367341.1
NW_012160699.1	Gnomon	exon	3529460	3529551	.	+	.	ID=exon-XM_012367341.1-6;Dbxref=GeneID:105672426%2CGenbank:XM_012367341.1;Parent=rna-XM_012367341.1
NW_012160699.1	Gnomon	exon	3528702	3528913	.	+	.	ID=exon-XM_012367341.1-4;Dbxref=GeneID:105672426%2CGenbank:XM_012367341.1;Parent=rna-XM_012367341.1
NW_012160699.1	Gnomon	exon	3529131	3529344	.	+	.	ID=exon-XM_012367341.1-5;Dbxref=GeneID:105672426%2CGenbank:XM_012367341.1;Parent=rna-XM_012367341.1
NW_012160699.1	Gnomon	mRNA	3391818	3504836	.	+	.	Name=XM_012367572.1;ID=rna-XM_012367572.1;Dbxref=GeneID:105672552%2CGenbank:XM_012367572.1;Parent=gene-LOC105672552
NW_012160699.1	Gnomon	mRNA	1656579	1700531	.	+	.	Name=XM_012367332.1;ID=rna-XM_012367332.1;Dbxref=GeneID:105672415%2CGenbank:XM_012367332.1;Parent=gene-LOC105672415
NW_012160699.1	Gnomon	mRNA	2215209	2221054	.	+	.	Name=XM_012367478.1;ID=rna-XM_012367478.1;Dbxref=GeneID:105672504%2CGenbank:XM_012367478.1;Parent=gene-LOC105672504
NW_012160699.1	Gnomon	exon	758127	759717	.	+	.	ID=exon-XM_012367519.1-1;Dbxref=GeneID:105672522%2CGenbank:XM_012367519.1;Parent=rna-XM_012367519.1
NW_012160699.1	Gnomon	exon	767716	768087	.	+	.	ID=exon-XM_012367519.1-2;Dbxref=GeneID:105672522%2CGenbank:XM_012367519.1;Parent=rna-XM_012367519.1
NW_012160699.1	Gnomon	exon	768535	768638	.	+	.	ID=exon-XM_012367519.1-3;Dbxref=GeneID:105672522%2CGenbank:XM_012367519.1;Parent=rna-XM_012367519.1
NW_012160699.1	Gnomon	exon	768706	768903	.	+	.	ID=exon-XM_012367519.1-4;Dbxref=GeneID:105672522%2CGenbank:XM_012367519.1;Parent=rna-XM_012367519.1
NW_012160699.1	Gnomon	exon	769557	769764	.	+	.	ID=exon-XM_012367519.1-5;Dbxref=GeneID:105672522%2CGenbank:XM_012367519.1;Parent=rna-XM_012367519.1
NW_012160699.1	Gnomon	exon	769968	770210	.	+	.	ID=exon-XM_012367519.1-6;Dbxref=GeneID:105672522%2CGenbank:XM_012367519.1;Parent=rna-XM_012367519.1
NW_012160699.1	Gnomon	exon	770290	770375	.	+	.	ID=exon-XM_012367519.1-7;Dbxref=GeneID:105672522%2CGenbank:XM_012367519.1;Parent=rna-XM_012367519.1
NW_012160699.1	Gnomon	exon	770792	770918	.	+	.	ID=exon-XM_012367519.1-8;Dbxref=GeneID:105672522%2CGenbank:XM_012367519.1;Parent=rna-XM_012367519.1
NW_012160699.1	Gnomon	exon	770982	771116	.	+	.	ID=exon-XM_012367519.1-9;Dbxref=GeneID:105672522%2CGenbank:XM_012367519.1;Parent=rna-XM_012367519.1
NW_012160699.1	Gnomon	CDS	1603262	1603271	.	-	0	Name=XP_012223118.1;ID=cds-XP_012223118.1;Dbxref=GeneID:105672630%2CGenbank:XP_012223118.1;Parent=rna-XM_012367695.1
NW_012160699.1	Gnomon	CDS	1601541	1601816	.	-	0	Name=XP_012223118.1;ID=cds-XP_012223118.1;Dbxref=GeneID:105672630%2CGenbank:XP_012223118.1;Parent=rna-XM_012367695.1
NW_012160699.1	Gnomon	CDS	1600592	1600831	.	-	0	Name=XP_012223118.1;ID=cds-XP_012223118.1;Dbxref=GeneID:105672630%2CGenbank:XP_012223118.1;Parent=rna-XM_012367695.1
NW_012160699.1	Gnomon	CDS	1599732	1600114	.	-	0	Name=XP_012223118.1;ID=cds-XP_012223118.1;Dbxref=GeneID:105672630%2CGenbank:XP_012223118.1;Parent=rna-XM_012367695.1
NW_012160699.1	Gnomon	CDS	1599432	1599536	.	-	0	Name=XP_012223118.1;ID=cds-XP_012223118.1;Dbxref=GeneID:105672630%2CGenbank:XP_012223118.1;Parent=rna-XM_012367695.1
NW_012160699.1	Gnomon	exon	2872286	2872824	.	-	.	ID=exon-XM_012367388.1-1;Dbxref=GeneID:105672452%2CGenbank:XM_012367388.1;Parent=rna-XM_012367388.1
NW_012160699.1	Gnomon	exon	2871957	2872080	.	-	.	ID=exon-XM_012367388.1-2;Dbxref=GeneID:105672452%2CGenbank:XM_012367388.1;Parent=rna-XM_012367388.1
NW_012160699.1	Gnomon	exon	2871588	2871674	.	-	.	ID=exon-XM_012367388.1-3;Dbxref=GeneID:105672452%2CGenbank:XM_012367388.1;Parent=rna-XM_012367388.1
NW_012160699.1	Gnomon	exon	2871308	2871499	.	-	.	ID=exon-XM_012367388.1-4;Dbxref=GeneID:105672452%2CGenbank:XM_012367388.1;Parent=rna-XM_012367388.1
NW_012160699.1	Gnomon	exon	2871076	2871226	.	-	.	ID=exon-XM_012367388.1-5;Dbxref=GeneID:105672452%2CGenbank:XM_012367388.1;Parent=rna-XM_012367388.1
NW_012160699.1	Gnomon	exon	2870843	2871005	.	-	.	ID=exon-XM_012367388.1-6;Dbxref=GeneID:105672452%2CGenbank:XM_012367388.1;Parent=rna-XM_012367388.1
NW_012160699.1	Gnomon	exon	2869361	2870540	.	-	.	ID=exon-XM_012367388.1-7;Dbxref=GeneID:105672452%2CGenbank:XM_012367388.1;Parent=rna-XM_012367388.1
NW_012160699.1	Gnomon	CDS	1780643	1780676	.	+	0	Name=XP_012223115.1;ID=cds-XP_012223115.1;Dbxref=GeneID:105672627%2CGenbank:XP_012223115.1;Parent=rna-XM_012367692.1
NW_012160699.1	Gnomon	CDS	1780808	1780946	.	+	0	Name=XP_012223115.1;ID=cds-XP_012223115.1;Dbxref=GeneID:105672627%2CGenbank:XP_012223115.1;Parent=rna-XM_012367692.1
NW_012160699.1	Gnomon	CDS	1781377	1781627	.	+	0	Name=XP_012223115.1;ID=cds-XP_012223115.1;Dbxref=GeneID:105672627%2CGenbank:XP_012223115.1;Parent=rna-XM_012367692.1
NW_012160699.1	Gnomon	CDS	1781709	1781970	.	+	0	Name=XP_012223115.1;ID=cds-XP_012223115.1;Dbxref=GeneID:105672627%2CGenbank:XP_012223115.1;Parent=rna-XM_012367692.1
NW_012160699.1	Gnomon	CDS	1782047	1782227	.	+	0	Name=XP_012223115.1;ID=cds-XP_012223115.1;Dbxref=GeneID:105672627%2CGenbank:XP_012223115.1;Parent=rna-XM_012367692.1
NW_012160699.1	Gnomon	CDS	1782469	1782783	.	+	0	Name=XP_012223115.1;ID=cds-XP_012223115.1;Dbxref=GeneID:105672627%2CGenbank:XP_012223115.1;Parent=rna-XM_012367692.1
NW_012160699.1	Gnomon	CDS	1782870	1783242	.	+	0	Name=XP_012223115.1;ID=cds-XP_012223115.1;Dbxref=GeneID:105672627%2CGenbank:XP_012223115.1;Parent=rna-XM_012367692.1
NW_012160699.1	Gnomon	CDS	1783303	1783544	.	+	0	Name=XP_012223115.1;ID=cds-XP_012223115.1;Dbxref=GeneID:105672627%2CGenbank:XP_012223115.1;Parent=rna-XM_012367692.1
NW_012160699.1	Gnomon	CDS	1783604	1783705	.	+	0	Name=XP_012223115.1;ID=cds-XP_012223115.1;Dbxref=GeneID:105672627%2CGenbank:XP_012223115.1;Parent=rna-XM_012367692.1
NW_012160699.1	Gnomon	CDS	3578927	3579061	.	+	0	Name=XP_012222766.1;ID=cds-XP_012222766.1;Dbxref=GeneID:105672428%2CGenbank:XP_012222766.1;Parent=rna-XM_012367343.1
NW_012160699.1	Gnomon	CDS	3579426	3580107	.	+	0	Name=XP_012222766.1;ID=cds-XP_012222766.1;Dbxref=GeneID:105672428%2CGenbank:XP_012222766.1;Parent=rna-XM_012367343.1
NW_012160699.1	Gnomon	CDS	3581552	3581910	.	+	0	Name=XP_012222766.1;ID=cds-XP_012222766.1;Dbxref=GeneID:105672428%2CGenbank:XP_012222766.1;Parent=rna-XM_012367343.1
NW_012160699.1	Gnomon	exon	2206725	2206942	.	+	.	ID=exon-XM_012367482.1-1;Dbxref=GeneID:105672505%2CGenbank:XM_012367482.1;Parent=rna-XM_012367482.1
NW_012160699.1	Gnomon	exon	2207951	2208217	.	+	.	ID=exon-XM_012367482.1-4;Dbxref=GeneID:105672505%2CGenbank:XM_012367482.1;Parent=rna-XM_012367482.1
NW_012160699.1	Gnomon	exon	2208524	2208604	.	+	.	ID=exon-XM_012367482.1-5;Dbxref=GeneID:105672505%2CGenbank:XM_012367482.1;Parent=rna-XM_012367482.1
NW_012160699.1	Gnomon	exon	2207157	2207217	.	+	.	ID=exon-XM_012367482.1-2;Dbxref=GeneID:105672505%2CGenbank:XM_012367482.1;Parent=rna-XM_012367482.1
NW_012160699.1	Gnomon	exon	2207316	2207459	.	+	.	ID=exon-XM_012367482.1-3;Dbxref=GeneID:105672505%2CGenbank:XM_012367482.1;Parent=rna-XM_012367482.1
NW_012160699.1	Gnomon	exon	1775398	1775768	.	-	.	ID=exon-XM_012367709.1-4;Dbxref=GeneID:105672640%2CGenbank:XM_012367709.1;Parent=rna-XM_012367709.1
NW_012160699.1	Gnomon	exon	1774844	1775306	.	-	.	ID=exon-XM_012367709.1-5;Dbxref=GeneID:105672640%2CGenbank:XM_012367709.1;Parent=rna-XM_012367709.1
NW_012160699.1	Gnomon	exon	1776889	1778947	.	-	.	ID=exon-XM_012367709.1-1;Dbxref=GeneID:105672640%2CGenbank:XM_012367709.1;Parent=rna-XM_012367709.1
NW_012160699.1	Gnomon	exon	1776382	1776737	.	-	.	ID=exon-XM_012367709.1-2;Dbxref=GeneID:105672640%2CGenbank:XM_012367709.1;Parent=rna-XM_012367709.1
NW_012160699.1	Gnomon	exon	1775938	1776291	.	-	.	ID=exon-XM_012367709.1-3;Dbxref=GeneID:105672640%2CGenbank:XM_012367709.1;Parent=rna-XM_012367709.1
NW_012160699.1	Gnomon	exon	2693835	2694626	.	+	.	ID=exon-XM_012367543.1-2;Dbxref=GeneID:105672533%2CGenbank:XM_012367543.1;Parent=rna-XM_012367543.1
NW_012160699.1	Gnomon	exon	2710215	2710562	.	+	.	ID=exon-XM_012367543.1-3;Dbxref=GeneID:105672533%2CGenbank:XM_012367543.1;Parent=rna-XM_012367543.1
NW_012160699.1	Gnomon	exon	2693430	2693632	.	+	.	ID=exon-XM_012367543.1-1;Dbxref=GeneID:105672533%2CGenbank:XM_012367543.1;Parent=rna-XM_012367543.1
NW_012160699.1	Gnomon	exon	2713858	2714456	.	+	.	ID=exon-XM_012367543.1-6;Dbxref=GeneID:105672533%2CGenbank:XM_012367543.1;Parent=rna-XM_012367543.1
NW_012160699.1	Gnomon	exon	2714686	2715181	.	+	.	ID=exon-XM_012367543.1-7;Dbxref=GeneID:105672533%2CGenbank:XM_012367543.1;Parent=rna-XM_012367543.1
NW_012160699.1	Gnomon	exon	2712383	2712564	.	+	.	ID=exon-XM_012367543.1-4;Dbxref=GeneID:105672533%2CGenbank:XM_012367543.1;Parent=rna-XM_012367543.1
NW_012160699.1	Gnomon	exon	2713249	2713643	.	+	.	ID=exon-XM_012367543.1-5;Dbxref=GeneID:105672533%2CGenbank:XM_012367543.1;Parent=rna-XM_012367543.1
NW_012160699.1	Gnomon	exon	2338271	2338392	.	-	.	ID=exon-XM_012367427.1-10;Dbxref=GeneID:105672472%2CGenbank:XM_012367427.1;Parent=rna-XM_012367427.1
NW_012160699.1	Gnomon	exon	2715415	2715826	.	+	.	ID=exon-XM_012367543.1-8;Dbxref=GeneID:105672533%2CGenbank:XM_012367543.1;Parent=rna-XM_012367543.1
NW_012160699.1	Gnomon	exon	2337692	2337868	.	-	.	ID=exon-XM_012367427.1-11;Dbxref=GeneID:105672472%2CGenbank:XM_012367427.1;Parent=rna-XM_012367427.1
NW_012160699.1	Gnomon	exon	2715912	2716055	.	+	.	ID=exon-XM_012367543.1-9;Dbxref=GeneID:105672533%2CGenbank:XM_012367543.1;Parent=rna-XM_012367543.1
NW_012160699.1	Gnomon	exon	2332139	2332453	.	-	.	ID=exon-XM_012367427.1-12;Dbxref=GeneID:105672472%2CGenbank:XM_012367427.1;Parent=rna-XM_012367427.1
NW_012160699.1	Gnomon	exon	2331479	2331730	.	-	.	ID=exon-XM_012367427.1-13;Dbxref=GeneID:105672472%2CGenbank:XM_012367427.1;Parent=rna-XM_012367427.1
NW_012160699.1	Gnomon	exon	2326969	2327102	.	-	.	ID=exon-XM_012367427.1-14;Dbxref=GeneID:105672472%2CGenbank:XM_012367427.1;Parent=rna-XM_012367427.1
NW_012160699.1	Gnomon	exon	2325916	2326700	.	-	.	ID=exon-XM_012367427.1-15;Dbxref=GeneID:105672472%2CGenbank:XM_012367427.1;Parent=rna-XM_012367427.1
NW_012160699.1	Gnomon	CDS	2126124	2126219	.	+	0	Name=XP_012222860.1;ID=cds-XP_012222860.1;Dbxref=GeneID:105672481%2CGenbank:XP_012222860.1;Parent=rna-XM_012367437.1
NW_012160699.1	Gnomon	CDS	2126433	2126601	.	+	0	Name=XP_012222860.1;ID=cds-XP_012222860.1;Dbxref=GeneID:105672481%2CGenbank:XP_012222860.1;Parent=rna-XM_012367437.1
NW_012160699.1	Gnomon	CDS	2126670	2126835	.	+	0	Name=XP_012222860.1;ID=cds-XP_012222860.1;Dbxref=GeneID:105672481%2CGenbank:XP_012222860.1;Parent=rna-XM_012367437.1
NW_012160699.1	Gnomon	CDS	2127119	2127293	.	+	0	Name=XP_012222860.1;ID=cds-XP_012222860.1;Dbxref=GeneID:105672481%2CGenbank:XP_012222860.1;Parent=rna-XM_012367437.1
NW_012160699.1	Gnomon	CDS	2127451	2127608	.	+	0	Name=XP_012222860.1;ID=cds-XP_012222860.1;Dbxref=GeneID:105672481%2CGenbank:XP_012222860.1;Parent=rna-XM_012367437.1
NW_012160699.1	Gnomon	CDS	2127680	2127980	.	+	0	Name=XP_012222860.1;ID=cds-XP_012222860.1;Dbxref=GeneID:105672481%2CGenbank:XP_012222860.1;Parent=rna-XM_012367437.1
NW_012160699.1	Gnomon	CDS	2128096	2128428	.	+	0	Name=XP_012222860.1;ID=cds-XP_012222860.1;Dbxref=GeneID:105672481%2CGenbank:XP_012222860.1;Parent=rna-XM_012367437.1
NW_012160699.1	Gnomon	CDS	2128536	2128568	.	+	0	Name=XP_012222860.1;ID=cds-XP_012222860.1;Dbxref=GeneID:105672481%2CGenbank:XP_012222860.1;Parent=rna-XM_012367437.1
NW_012160699.1	Gnomon	CDS	2128957	2129069	.	+	0	Name=XP_012222860.1;ID=cds-XP_012222860.1;Dbxref=GeneID:105672481%2CGenbank:XP_012222860.1;Parent=rna-XM_012367437.1
NW_012160699.1	Gnomon	CDS	2129263	2129978	.	+	0	Name=XP_012222860.1;ID=cds-XP_012222860.1;Dbxref=GeneID:105672481%2CGenbank:XP_012222860.1;Parent=rna-XM_012367437.1
NW_012160699.1	Gnomon	CDS	2130476	2130708	.	+	0	Name=XP_012222860.1;ID=cds-XP_012222860.1;Dbxref=GeneID:105672481%2CGenbank:XP_012222860.1;Parent=rna-XM_012367437.1
NW_012160699.1	Gnomon	CDS	2131133	2131330	.	+	0	Name=XP_012222860.1;ID=cds-XP_012222860.1;Dbxref=GeneID:105672481%2CGenbank:XP_012222860.1;Parent=rna-XM_012367437.1
NW_012160699.1	Gnomon	CDS	2132566	2132943	.	+	0	Name=XP_012222860.1;ID=cds-XP_012222860.1;Dbxref=GeneID:105672481%2CGenbank:XP_012222860.1;Parent=rna-XM_012367437.1
NW_012160699.1	Gnomon	CDS	2133100	2133168	.	+	0	Name=XP_012222860.1;ID=cds-XP_012222860.1;Dbxref=GeneID:105672481%2CGenbank:XP_012222860.1;Parent=rna-XM_012367437.1
NW_012160699.1	Gnomon	CDS	2133251	2133451	.	+	0	Name=XP_012222860.1;ID=cds-XP_012222860.1;Dbxref=GeneID:105672481%2CGenbank:XP_012222860.1;Parent=rna-XM_012367437.1
NW_012160699.1	Gnomon	CDS	2133605	2133797	.	+	0	Name=XP_012222860.1;ID=cds-XP_012222860.1;Dbxref=GeneID:105672481%2CGenbank:XP_012222860.1;Parent=rna-XM_012367437.1
NW_012160699.1	Gnomon	CDS	2134230	2134322	.	+	0	Name=XP_012222860.1;ID=cds-XP_012222860.1;Dbxref=GeneID:105672481%2CGenbank:XP_012222860.1;Parent=rna-XM_012367437.1
NW_012160699.1	Gnomon	CDS	2134407	2134546	.	+	0	Name=XP_012222860.1;ID=cds-XP_012222860.1;Dbxref=GeneID:105672481%2CGenbank:XP_012222860.1;Parent=rna-XM_012367437.1
NW_012160699.1	Gnomon	CDS	2134619	2134777	.	+	0	Name=XP_012222860.1;ID=cds-XP_012222860.1;Dbxref=GeneID:105672481%2CGenbank:XP_012222860.1;Parent=rna-XM_012367437.1
NW_012160699.1	Gnomon	CDS	2134891	2135173	.	+	0	Name=XP_012222860.1;ID=cds-XP_012222860.1;Dbxref=GeneID:105672481%2CGenbank:XP_012222860.1;Parent=rna-XM_012367437.1
NW_012160699.1	Gnomon	CDS	2135443	2135579	.	+	0	Name=XP_012222860.1;ID=cds-XP_012222860.1;Dbxref=GeneID:105672481%2CGenbank:XP_012222860.1;Parent=rna-XM_012367437.1
NW_012160699.1	Gnomon	CDS	2135906	2136046	.	+	0	Name=XP_012222860.1;ID=cds-XP_012222860.1;Dbxref=GeneID:105672481%2CGenbank:XP_012222860.1;Parent=rna-XM_012367437.1
NW_012160699.1	Gnomon	CDS	2136753	2136897	.	+	0	Name=XP_012222860.1;ID=cds-XP_012222860.1;Dbxref=GeneID:105672481%2CGenbank:XP_012222860.1;Parent=rna-XM_012367437.1
NW_012160699.1	Gnomon	CDS	2136988	2137117	.	+	0	Name=XP_012222860.1;ID=cds-XP_012222860.1;Dbxref=GeneID:105672481%2CGenbank:XP_012222860.1;Parent=rna-XM_012367437.1
NW_012160699.1	Gnomon	CDS	2137240	2137456	.	+	0	Name=XP_012222860.1;ID=cds-XP_012222860.1;Dbxref=GeneID:105672481%2CGenbank:XP_012222860.1;Parent=rna-XM_012367437.1
NW_012160699.1	Gnomon	CDS	2137525	2137797	.	+	0	Name=XP_012222860.1;ID=cds-XP_012222860.1;Dbxref=GeneID:105672481%2CGenbank:XP_012222860.1;Parent=rna-XM_012367437.1
NW_012160699.1	Gnomon	CDS	2138081	2138260	.	+	0	Name=XP_012222860.1;ID=cds-XP_012222860.1;Dbxref=GeneID:105672481%2CGenbank:XP_012222860.1;Parent=rna-XM_012367437.1
NW_012160699.1	Gnomon	CDS	2140641	2140649	.	+	0	Name=XP_012222860.1;ID=cds-XP_012222860.1;Dbxref=GeneID:105672481%2CGenbank:XP_012222860.1;Parent=rna-XM_012367437.1
NW_012160699.1	Gnomon	CDS	2144046	2144118	.	+	0	Name=XP_012222860.1;ID=cds-XP_012222860.1;Dbxref=GeneID:105672481%2CGenbank:XP_012222860.1;Parent=rna-XM_012367437.1
NW_012160699.1	Gnomon	CDS	2144284	2144330	.	+	0	Name=XP_012222860.1;ID=cds-XP_012222860.1;Dbxref=GeneID:105672481%2CGenbank:XP_012222860.1;Parent=rna-XM_012367437.1
NW_012160699.1	Gnomon	CDS	2144934	2145251	.	+	0	Name=XP_012222860.1;ID=cds-XP_012222860.1;Dbxref=GeneID:105672481%2CGenbank:XP_012222860.1;Parent=rna-XM_012367437.1
NW_012160699.1	Gnomon	mRNA	3417528	3504836	.	+	.	Name=XM_012367571.1;ID=rna-XM_012367571.1;Dbxref=GeneID:105672552%2CGenbank:XM_012367571.1;Parent=gene-LOC105672552
NW_012160699.1	Gnomon	mRNA	2088933	2096245	.	+	.	Name=XM_012367670.1;ID=rna-XM_012367670.1;Dbxref=GeneID:105672613%2CGenbank:XM_012367670.1;Parent=gene-LOC105672613
NW_012160699.1	Gnomon	mRNA	1596295	1599274	.	+	.	Name=XM_012367331.1;ID=rna-XM_012367331.1;Dbxref=GeneID:105672414%2CGenbank:XM_012367331.1;Parent=gene-LOC105672414
NW_012160699.1	Gnomon	transcript	2020928	2081211	.	+	.	Name=XR_001100834.1;ID=rna-XR_001100834.1;Dbxref=GeneID:105672492%2CGenbank:XR_001100834.1;Parent=gene-LOC105672492
NW_012160699.1	Gnomon	mRNA	2226847	2231225	.	+	.	Name=XM_012367477.1;ID=rna-XM_012367477.1;Dbxref=GeneID:105672503%2CGenbank:XM_012367477.1;Parent=gene-LOC105672503
NW_012160699.1	Gnomon	exon	3108063	3108548	.	-	.	ID=exon-XM_012367365.1-1;Dbxref=GeneID:105672439%2CGenbank:XM_012367365.1;Parent=rna-XM_012367365.1
NW_012160699.1	Gnomon	exon	3103904	3104005	.	-	.	ID=exon-XM_012367365.1-6;Dbxref=GeneID:105672439%2CGenbank:XM_012367365.1;Parent=rna-XM_012367365.1
NW_012160699.1	Gnomon	exon	3099121	3099295	.	-	.	ID=exon-XM_012367365.1-7;Dbxref=GeneID:105672439%2CGenbank:XM_012367365.1;Parent=rna-XM_012367365.1
NW_012160699.1	Gnomon	exon	3098407	3098642	.	-	.	ID=exon-XM_012367365.1-8;Dbxref=GeneID:105672439%2CGenbank:XM_012367365.1;Parent=rna-XM_012367365.1
NW_012160699.1	Gnomon	exon	3092613	3092684	.	-	.	ID=exon-XM_012367365.1-9;Dbxref=GeneID:105672439%2CGenbank:XM_012367365.1;Parent=rna-XM_012367365.1
NW_012160699.1	Gnomon	exon	3106686	3107008	.	-	.	ID=exon-XM_012367365.1-2;Dbxref=GeneID:105672439%2CGenbank:XM_012367365.1;Parent=rna-XM_012367365.1
NW_012160699.1	Gnomon	exon	3105922	3106056	.	-	.	ID=exon-XM_012367365.1-3;Dbxref=GeneID:105672439%2CGenbank:XM_012367365.1;Parent=rna-XM_012367365.1
NW_012160699.1	Gnomon	exon	3104459	3104598	.	-	.	ID=exon-XM_012367365.1-4;Dbxref=GeneID:105672439%2CGenbank:XM_012367365.1;Parent=rna-XM_012367365.1
NW_012160699.1	Gnomon	exon	3104193	3104368	.	-	.	ID=exon-XM_012367365.1-5;Dbxref=GeneID:105672439%2CGenbank:XM_012367365.1;Parent=rna-XM_012367365.1
NW_012160699.1	Gnomon	CDS	3583911	3584012	.	+	0	Name=XP_012222767.1;ID=cds-XP_012222767.1;Dbxref=GeneID:105672429%2CGenbank:XP_012222767.1;Parent=rna-XM_012367344.1
NW_012160699.1	Gnomon	CDS	3584303	3584798	.	+	0	Name=XP_012222767.1;ID=cds-XP_012222767.1;Dbxref=GeneID:105672429%2CGenbank:XP_012222767.1;Parent=rna-XM_012367344.1
NW_012160699.1	Gnomon	CDS	3585446	3585676	.	+	0	Name=XP_012222767.1;ID=cds-XP_012222767.1;Dbxref=GeneID:105672429%2CGenbank:XP_012222767.1;Parent=rna-XM_012367344.1
NW_012160699.1	Gnomon	CDS	3585760	3586088	.	+	0	Name=XP_012222767.1;ID=cds-XP_012222767.1;Dbxref=GeneID:105672429%2CGenbank:XP_012222767.1;Parent=rna-XM_012367344.1
NW_012160699.1	Gnomon	CDS	3587664	3587831	.	+	0	Name=XP_012222767.1;ID=cds-XP_012222767.1;Dbxref=GeneID:105672429%2CGenbank:XP_012222767.1;Parent=rna-XM_012367344.1
NW_012160699.1	Gnomon	CDS	3587922	3588390	.	+	0	Name=XP_012222767.1;ID=cds-XP_012222767.1;Dbxref=GeneID:105672429%2CGenbank:XP_012222767.1;Parent=rna-XM_012367344.1
NW_012160699.1	Gnomon	CDS	3588488	3588541	.	+	0	Name=XP_012222767.1;ID=cds-XP_012222767.1;Dbxref=GeneID:105672429%2CGenbank:XP_012222767.1;Parent=rna-XM_012367344.1
NW_012160699.1	Gnomon	CDS	3588588	3588646	.	+	0	Name=XP_012222767.1;ID=cds-XP_012222767.1;Dbxref=GeneID:105672429%2CGenbank:XP_012222767.1;Parent=rna-XM_012367344.1
NW_012160699.1	Gnomon	exon	1775938	1776291	.	-	.	ID=exon-XM_012367710.1-4;Dbxref=GeneID:105672640%2CGenbank:XM_012367710.1;Parent=rna-XM_012367710.1
NW_012160699.1	Gnomon	exon	1775398	1775768	.	-	.	ID=exon-XM_012367710.1-5;Dbxref=GeneID:105672640%2CGenbank:XM_012367710.1;Parent=rna-XM_012367710.1
NW_012160699.1	Gnomon	exon	1776889	1777800	.	-	.	ID=exon-XM_012367710.1-2;Dbxref=GeneID:105672640%2CGenbank:XM_012367710.1;Parent=rna-XM_012367710.1
NW_012160699.1	Gnomon	exon	1776382	1776737	.	-	.	ID=exon-XM_012367710.1-3;Dbxref=GeneID:105672640%2CGenbank:XM_012367710.1;Parent=rna-XM_012367710.1
NW_012160699.1	Gnomon	exon	1778861	1778934	.	-	.	ID=exon-XM_012367710.1-1;Dbxref=GeneID:105672640%2CGenbank:XM_012367710.1;Parent=rna-XM_012367710.1
NW_012160699.1	Gnomon	exon	1774844	1775306	.	-	.	ID=exon-XM_012367710.1-6;Dbxref=GeneID:105672640%2CGenbank:XM_012367710.1;Parent=rna-XM_012367710.1
NW_012160699.1	Gnomon	CDS	2126124	2126219	.	+	0	Name=XP_012222861.1;ID=cds-XP_012222861.1;Dbxref=GeneID:105672481%2CGenbank:XP_012222861.1;Parent=rna-XM_012367438.1
NW_012160699.1	Gnomon	CDS	2126433	2126601	.	+	0	Name=XP_012222861.1;ID=cds-XP_012222861.1;Dbxref=GeneID:105672481%2CGenbank:XP_012222861.1;Parent=rna-XM_012367438.1
NW_012160699.1	Gnomon	CDS	2126670	2126835	.	+	0	Name=XP_012222861.1;ID=cds-XP_012222861.1;Dbxref=GeneID:105672481%2CGenbank:XP_012222861.1;Parent=rna-XM_012367438.1
NW_012160699.1	Gnomon	CDS	2127110	2127293	.	+	0	Name=XP_012222861.1;ID=cds-XP_012222861.1;Dbxref=GeneID:105672481%2CGenbank:XP_012222861.1;Parent=rna-XM_012367438.1
NW_012160699.1	Gnomon	CDS	2127451	2127608	.	+	0	Name=XP_012222861.1;ID=cds-XP_012222861.1;Dbxref=GeneID:105672481%2CGenbank:XP_012222861.1;Parent=rna-XM_012367438.1
NW_012160699.1	Gnomon	CDS	2127680	2127980	.	+	0	Name=XP_012222861.1;ID=cds-XP_012222861.1;Dbxref=GeneID:105672481%2CGenbank:XP_012222861.1;Parent=rna-XM_012367438.1
NW_012160699.1	Gnomon	CDS	2128096	2128428	.	+	0	Name=XP_012222861.1;ID=cds-XP_012222861.1;Dbxref=GeneID:105672481%2CGenbank:XP_012222861.1;Parent=rna-XM_012367438.1
NW_012160699.1	Gnomon	CDS	2128957	2129069	.	+	0	Name=XP_012222861.1;ID=cds-XP_012222861.1;Dbxref=GeneID:105672481%2CGenbank:XP_012222861.1;Parent=rna-XM_012367438.1
NW_012160699.1	Gnomon	CDS	2129263	2129978	.	+	0	Name=XP_012222861.1;ID=cds-XP_012222861.1;Dbxref=GeneID:105672481%2CGenbank:XP_012222861.1;Parent=rna-XM_012367438.1
NW_012160699.1	Gnomon	CDS	2130476	2130708	.	+	0	Name=XP_012222861.1;ID=cds-XP_012222861.1;Dbxref=GeneID:105672481%2CGenbank:XP_012222861.1;Parent=rna-XM_012367438.1
NW_012160699.1	Gnomon	CDS	2131133	2131330	.	+	0	Name=XP_012222861.1;ID=cds-XP_012222861.1;Dbxref=GeneID:105672481%2CGenbank:XP_012222861.1;Parent=rna-XM_012367438.1
NW_012160699.1	Gnomon	CDS	2132566	2132943	.	+	0	Name=XP_012222861.1;ID=cds-XP_012222861.1;Dbxref=GeneID:105672481%2CGenbank:XP_012222861.1;Parent=rna-XM_012367438.1
NW_012160699.1	Gnomon	CDS	2133100	2133168	.	+	0	Name=XP_012222861.1;ID=cds-XP_012222861.1;Dbxref=GeneID:105672481%2CGenbank:XP_012222861.1;Parent=rna-XM_012367438.1
NW_012160699.1	Gnomon	CDS	2133251	2133451	.	+	0	Name=XP_012222861.1;ID=cds-XP_012222861.1;Dbxref=GeneID:105672481%2CGenbank:XP_012222861.1;Parent=rna-XM_012367438.1
NW_012160699.1	Gnomon	CDS	2133605	2133797	.	+	0	Name=XP_012222861.1;ID=cds-XP_012222861.1;Dbxref=GeneID:105672481%2CGenbank:XP_012222861.1;Parent=rna-XM_012367438.1
NW_012160699.1	Gnomon	CDS	2134230	2134322	.	+	0	Name=XP_012222861.1;ID=cds-XP_012222861.1;Dbxref=GeneID:105672481%2CGenbank:XP_012222861.1;Parent=rna-XM_012367438.1
NW_012160699.1	Gnomon	CDS	2134407	2134546	.	+	0	Name=XP_012222861.1;ID=cds-XP_012222861.1;Dbxref=GeneID:105672481%2CGenbank:XP_012222861.1;Parent=rna-XM_012367438.1
NW_012160699.1	Gnomon	CDS	2134619	2134777	.	+	0	Name=XP_012222861.1;ID=cds-XP_012222861.1;Dbxref=GeneID:105672481%2CGenbank:XP_012222861.1;Parent=rna-XM_012367438.1
NW_012160699.1	Gnomon	CDS	2134891	2135173	.	+	0	Name=XP_012222861.1;ID=cds-XP_012222861.1;Dbxref=GeneID:105672481%2CGenbank:XP_012222861.1;Parent=rna-XM_012367438.1
NW_012160699.1	Gnomon	CDS	2135443	2135579	.	+	0	Name=XP_012222861.1;ID=cds-XP_012222861.1;Dbxref=GeneID:105672481%2CGenbank:XP_012222861.1;Parent=rna-XM_012367438.1
NW_012160699.1	Gnomon	CDS	2135906	2136046	.	+	0	Name=XP_012222861.1;ID=cds-XP_012222861.1;Dbxref=GeneID:105672481%2CGenbank:XP_012222861.1;Parent=rna-XM_012367438.1
NW_012160699.1	Gnomon	CDS	2136753	2136897	.	+	0	Name=XP_012222861.1;ID=cds-XP_012222861.1;Dbxref=GeneID:105672481%2CGenbank:XP_012222861.1;Parent=rna-XM_012367438.1
NW_012160699.1	Gnomon	CDS	2136988	2137117	.	+	0	Name=XP_012222861.1;ID=cds-XP_012222861.1;Dbxref=GeneID:105672481%2CGenbank:XP_012222861.1;Parent=rna-XM_012367438.1
NW_012160699.1	Gnomon	CDS	2137240	2137456	.	+	0	Name=XP_012222861.1;ID=cds-XP_012222861.1;Dbxref=GeneID:105672481%2CGenbank:XP_012222861.1;Parent=rna-XM_012367438.1
NW_012160699.1	Gnomon	CDS	2137525	2137797	.	+	0	Name=XP_012222861.1;ID=cds-XP_012222861.1;Dbxref=GeneID:105672481%2CGenbank:XP_012222861.1;Parent=rna-XM_012367438.1
NW_012160699.1	Gnomon	CDS	2138081	2138260	.	+	0	Name=XP_012222861.1;ID=cds-XP_012222861.1;Dbxref=GeneID:105672481%2CGenbank:XP_012222861.1;Parent=rna-XM_012367438.1
NW_012160699.1	Gnomon	CDS	2140641	2140649	.	+	0	Name=XP_012222861.1;ID=cds-XP_012222861.1;Dbxref=GeneID:105672481%2CGenbank:XP_012222861.1;Parent=rna-XM_012367438.1
NW_012160699.1	Gnomon	CDS	2144046	2144118	.	+	0	Name=XP_012222861.1;ID=cds-XP_012222861.1;Dbxref=GeneID:105672481%2CGenbank:XP_012222861.1;Parent=rna-XM_012367438.1
NW_012160699.1	Gnomon	CDS	2144284	2144330	.	+	0	Name=XP_012222861.1;ID=cds-XP_012222861.1;Dbxref=GeneID:105672481%2CGenbank:XP_012222861.1;Parent=rna-XM_012367438.1
NW_012160699.1	Gnomon	CDS	2144934	2145251	.	+	0	Name=XP_012222861.1;ID=cds-XP_012222861.1;Dbxref=GeneID:105672481%2CGenbank:XP_012222861.1;Parent=rna-XM_012367438.1
NW_012160699.1	Gnomon	mRNA	3423378	3504836	.	+	.	Name=XM_012367570.1;ID=rna-XM_012367570.1;Dbxref=GeneID:105672552%2CGenbank:XM_012367570.1;Parent=gene-LOC105672552
NW_012160699.1	Gnomon	mRNA	2083238	2086379	.	-	.	Name=XM_012367671.1;ID=rna-XM_012367671.1;Dbxref=GeneID:105672614%2CGenbank:XM_012367671.1;Parent=gene-LOC105672614
NW_012160699.1	Gnomon	mRNA	1523986	1541812	.	-	.	Name=XM_012367330.1;ID=rna-XM_012367330.1;Dbxref=GeneID:105672413%2CGenbank:XM_012367330.1;Note=The sequence of the model RefSeq transcript was modified relative to this genomic sequence to represent the inferred CDS: inserted 1 base in 1 codon%3B deleted 1 base in 1 codon;Parent=gene-LOC105672413
NW_012160699.1	Gnomon	exon	2323979	2324779	.	-	.	ID=exon-XM_012367435.1-2;Dbxref=GeneID:105672478%2CGenbank:XM_012367435.1;Parent=rna-XM_012367435.1
NW_012160699.1	Gnomon	exon	771548	771571	.	+	.	ID=exon-XM_012367520.1-9;Dbxref=GeneID:105672522%2CGenbank:XM_012367520.1;Parent=rna-XM_012367520.1
NW_012160699.1	Gnomon	exon	2325113	2325383	.	-	.	ID=exon-XM_012367435.1-1;Dbxref=GeneID:105672478%2CGenbank:XM_012367435.1;Parent=rna-XM_012367435.1
NW_012160699.1	Gnomon	exon	1729093	1729224	.	-	.	ID=exon-XM_012367685.1-1;Dbxref=GeneID:105672622%2CGenbank:XM_012367685.1;Parent=rna-XM_012367685.1
NW_012160699.1	Gnomon	exon	1727483	1728858	.	-	.	ID=exon-XM_012367685.1-2;Dbxref=GeneID:105672622%2CGenbank:XM_012367685.1;Parent=rna-XM_012367685.1
NW_012160699.1	Gnomon	exon	770792	770918	.	+	.	ID=exon-XM_012367520.1-7;Dbxref=GeneID:105672522%2CGenbank:XM_012367520.1;Parent=rna-XM_012367520.1
NW_012160699.1	Gnomon	exon	770982	771116	.	+	.	ID=exon-XM_012367520.1-8;Dbxref=GeneID:105672522%2CGenbank:XM_012367520.1;Parent=rna-XM_012367520.1
NW_012160699.1	Gnomon	exon	769968	770210	.	+	.	ID=exon-XM_012367520.1-5;Dbxref=GeneID:105672522%2CGenbank:XM_012367520.1;Parent=rna-XM_012367520.1
NW_012160699.1	Gnomon	exon	770290	770375	.	+	.	ID=exon-XM_012367520.1-6;Dbxref=GeneID:105672522%2CGenbank:XM_012367520.1;Parent=rna-XM_012367520.1
NW_012160699.1	Gnomon	exon	768706	768903	.	+	.	ID=exon-XM_012367520.1-3;Dbxref=GeneID:105672522%2CGenbank:XM_012367520.1;Parent=rna-XM_012367520.1
NW_012160699.1	Gnomon	exon	769557	769764	.	+	.	ID=exon-XM_012367520.1-4;Dbxref=GeneID:105672522%2CGenbank:XM_012367520.1;Parent=rna-XM_012367520.1
NW_012160699.1	Gnomon	exon	767908	768087	.	+	.	ID=exon-XM_012367520.1-1;Dbxref=GeneID:105672522%2CGenbank:XM_012367520.1;Parent=rna-XM_012367520.1
NW_012160699.1	Gnomon	exon	768535	768638	.	+	.	ID=exon-XM_012367520.1-2;Dbxref=GeneID:105672522%2CGenbank:XM_012367520.1;Parent=rna-XM_012367520.1
NW_012160699.1	Gnomon	mRNA	2221365	2225764	.	+	.	Name=XM_012367476.1;ID=rna-XM_012367476.1;Dbxref=GeneID:105672502%2CGenbank:XM_012367476.1;Parent=gene-LOC105672502
NW_012160699.1	Gnomon	transcript	1979157	2081211	.	+	.	Name=XR_001100833.1;ID=rna-XR_001100833.1;Dbxref=GeneID:105672492%2CGenbank:XR_001100833.1;Parent=gene-LOC105672492
NW_012160699.1	Gnomon	CDS	3589501	3589503	.	+	0	Name=XP_012222768.1;ID=cds-XP_012222768.1;Dbxref=GeneID:105672430%2CGenbank:XP_012222768.1;Parent=rna-XM_012367345.1
NW_012160699.1	Gnomon	CDS	3591035	3591518	.	+	0	Name=XP_012222768.1;ID=cds-XP_012222768.1;Dbxref=GeneID:105672430%2CGenbank:XP_012222768.1;Parent=rna-XM_012367345.1
NW_012160699.1	Gnomon	CDS	3591819	3592049	.	+	0	Name=XP_012222768.1;ID=cds-XP_012222768.1;Dbxref=GeneID:105672430%2CGenbank:XP_012222768.1;Parent=rna-XM_012367345.1
NW_012160699.1	Gnomon	CDS	3592132	3592460	.	+	0	Name=XP_012222768.1;ID=cds-XP_012222768.1;Dbxref=GeneID:105672430%2CGenbank:XP_012222768.1;Parent=rna-XM_012367345.1
NW_012160699.1	Gnomon	CDS	3593026	3593146	.	+	0	Name=XP_012222768.1;ID=cds-XP_012222768.1;Dbxref=GeneID:105672430%2CGenbank:XP_012222768.1;Parent=rna-XM_012367345.1
NW_012160699.1	Gnomon	CDS	3595940	3596170	.	+	0	Name=XP_012222768.1;ID=cds-XP_012222768.1;Dbxref=GeneID:105672430%2CGenbank:XP_012222768.1;Parent=rna-XM_012367345.1
NW_012160699.1	Gnomon	CDS	3597300	3597637	.	+	0	Name=XP_012222768.1;ID=cds-XP_012222768.1;Dbxref=GeneID:105672430%2CGenbank:XP_012222768.1;Parent=rna-XM_012367345.1
NW_012160699.1	Gnomon	CDS	1592593	1592787	.	+	0	Name=XP_012223116.1;ID=cds-XP_012223116.1;Dbxref=GeneID:105672628%2CGenbank:XP_012223116.1;Parent=rna-XM_012367693.1
NW_012160699.1	Gnomon	CDS	1593116	1593241	.	+	0	Name=XP_012223116.1;ID=cds-XP_012223116.1;Dbxref=GeneID:105672628%2CGenbank:XP_012223116.1;Parent=rna-XM_012367693.1
NW_012160699.1	Gnomon	CDS	1593311	1593470	.	+	0	Name=XP_012223116.1;ID=cds-XP_012223116.1;Dbxref=GeneID:105672628%2CGenbank:XP_012223116.1;Parent=rna-XM_012367693.1
NW_012160699.1	Gnomon	CDS	1593636	1594009	.	+	0	Name=XP_012223116.1;ID=cds-XP_012223116.1;Dbxref=GeneID:105672628%2CGenbank:XP_012223116.1;Parent=rna-XM_012367693.1
NW_012160699.1	Gnomon	CDS	1594261	1594432	.	+	0	Name=XP_012223116.1;ID=cds-XP_012223116.1;Dbxref=GeneID:105672628%2CGenbank:XP_012223116.1;Parent=rna-XM_012367693.1
NW_012160699.1	Gnomon	CDS	1594541	1594734	.	+	0	Name=XP_012223116.1;ID=cds-XP_012223116.1;Dbxref=GeneID:105672628%2CGenbank:XP_012223116.1;Parent=rna-XM_012367693.1
NW_012160699.1	Gnomon	CDS	1594892	1595033	.	+	0	Name=XP_012223116.1;ID=cds-XP_012223116.1;Dbxref=GeneID:105672628%2CGenbank:XP_012223116.1;Parent=rna-XM_012367693.1
NW_012160699.1	Gnomon	CDS	1595162	1595469	.	+	0	Name=XP_012223116.1;ID=cds-XP_012223116.1;Dbxref=GeneID:105672628%2CGenbank:XP_012223116.1;Parent=rna-XM_012367693.1
NW_012160699.1	Gnomon	CDS	2692653	2692886	.	-	0	Name=XP_012222960.1;ID=cds-XP_012222960.1;Dbxref=GeneID:105672532%2CGenbank:XP_012222960.1;Note=The sequence of the model RefSeq protein was modified relative to this genomic sequence to represent the inferred CDS: inserted 2 bases in 2 codons;Parent=rna-XM_012367537.1
NW_012160699.1	Gnomon	CDS	2691702	2691916	.	-	0	Name=XP_012222960.1;ID=cds-XP_012222960.1;Dbxref=GeneID:105672532%2CGenbank:XP_012222960.1;Note=The sequence of the model RefSeq protein was modified relative to this genomic sequence to represent the inferred CDS: inserted 2 bases in 2 codons;Parent=rna-XM_012367537.1
NW_012160699.1	Gnomon	CDS	2691452	2691628	.	-	0	Name=XP_012222960.1;ID=cds-XP_012222960.1;Dbxref=GeneID:105672532%2CGenbank:XP_012222960.1;Note=The sequence of the model RefSeq protein was modified relative to this genomic sequence to represent the inferred CDS: inserted 2 bases in 2 codons;Parent=rna-XM_012367537.1
NW_012160699.1	Gnomon	CDS	2691228	2691367	.	-	0	Name=XP_012222960.1;ID=cds-XP_012222960.1;Dbxref=GeneID:105672532%2CGenbank:XP_012222960.1;Note=The sequence of the model RefSeq protein was modified relative to this genomic sequence to represent the inferred CDS: inserted 2 bases in 2 codons;Parent=rna-XM_012367537.1
NW_012160699.1	Gnomon	CDS	2690963	2691147	.	-	0	Name=XP_012222960.1;ID=cds-XP_012222960.1;Dbxref=GeneID:105672532%2CGenbank:XP_012222960.1;Note=The sequence of the model RefSeq protein was modified relative to this genomic sequence to represent the inferred CDS: inserted 2 bases in 2 codons;Parent=rna-XM_012367537.1
NW_012160699.1	Gnomon	CDS	2690755	2690885	.	-	0	Name=XP_012222960.1;ID=cds-XP_012222960.1;Dbxref=GeneID:105672532%2CGenbank:XP_012222960.1;Note=The sequence of the model RefSeq protein was modified relative to this genomic sequence to represent the inferred CDS: inserted 2 bases in 2 codons;Parent=rna-XM_012367537.1
NW_012160699.1	Gnomon	CDS	2690496	2690615	.	-	0	Name=XP_012222960.1;ID=cds-XP_012222960.1;Dbxref=GeneID:105672532%2CGenbank:XP_012222960.1;Note=The sequence of the model RefSeq protein was modified relative to this genomic sequence to represent the inferred CDS: inserted 2 bases in 2 codons;Parent=rna-XM_012367537.1
NW_012160699.1	Gnomon	CDS	2690118	2690411	.	-	0	Name=XP_012222960.1;ID=cds-XP_012222960.1;Dbxref=GeneID:105672532%2CGenbank:XP_012222960.1;Note=The sequence of the model RefSeq protein was modified relative to this genomic sequence to represent the inferred CDS: inserted 2 bases in 2 codons;Parent=rna-XM_012367537.1
NW_012160699.1	Gnomon	CDS	2689963	2690047	.	-	0	Name=XP_012222960.1;ID=cds-XP_012222960.1;Dbxref=GeneID:105672532%2CGenbank:XP_012222960.1;Note=The sequence of the model RefSeq protein was modified relative to this genomic sequence to represent the inferred CDS: inserted 2 bases in 2 codons;Parent=rna-XM_012367537.1
NW_012160699.1	Gnomon	CDS	2689518	2689593	.	-	0	Name=XP_012222960.1;ID=cds-XP_012222960.1;Dbxref=GeneID:105672532%2CGenbank:XP_012222960.1;Note=The sequence of the model RefSeq protein was modified relative to this genomic sequence to represent the inferred CDS: inserted 2 bases in 2 codons;Parent=rna-XM_012367537.1
NW_012160699.1	Gnomon	CDS	2689191	2689457	.	-	0	Name=XP_012222960.1;ID=cds-XP_012222960.1;Dbxref=GeneID:105672532%2CGenbank:XP_012222960.1;Note=The sequence of the model RefSeq protein was modified relative to this genomic sequence to represent the inferred CDS: inserted 2 bases in 2 codons;Parent=rna-XM_012367537.1
NW_012160699.1	Gnomon	CDS	2687951	2688136	.	-	0	Name=XP_012222960.1;ID=cds-XP_012222960.1;Dbxref=GeneID:105672532%2CGenbank:XP_012222960.1;Note=The sequence of the model RefSeq protein was modified relative to this genomic sequence to represent the inferred CDS: inserted 2 bases in 2 codons;Parent=rna-XM_012367537.1
NW_012160699.1	Gnomon	CDS	2687332	2687484	.	-	0	Name=XP_012222960.1;ID=cds-XP_012222960.1;Dbxref=GeneID:105672532%2CGenbank:XP_012222960.1;Note=The sequence of the model RefSeq protein was modified relative to this genomic sequence to represent the inferred CDS: inserted 2 bases in 2 codons;Parent=rna-XM_012367537.1
NW_012160699.1	Gnomon	CDS	2687115	2687251	.	-	0	Name=XP_012222960.1;ID=cds-XP_012222960.1;Dbxref=GeneID:105672532%2CGenbank:XP_012222960.1;Note=The sequence of the model RefSeq protein was modified relative to this genomic sequence to represent the inferred CDS: inserted 2 bases in 2 codons;Parent=rna-XM_012367537.1
NW_012160699.1	Gnomon	CDS	2686682	2687008	.	-	0	Name=XP_012222960.1;ID=cds-XP_012222960.1;Dbxref=GeneID:105672532%2CGenbank:XP_012222960.1;Note=The sequence of the model RefSeq protein was modified relative to this genomic sequence to represent the inferred CDS: inserted 2 bases in 2 codons;Parent=rna-XM_012367537.1
NW_012160699.1	Gnomon	CDS	2686451	2686604	.	-	0	Name=XP_012222960.1;ID=cds-XP_012222960.1;Dbxref=GeneID:105672532%2CGenbank:XP_012222960.1;Note=The sequence of the model RefSeq protein was modified relative to this genomic sequence to represent the inferred CDS: inserted 2 bases in 2 codons;Parent=rna-XM_012367537.1
NW_012160699.1	Gnomon	CDS	2686269	2686448	.	-	0	Name=XP_012222960.1;ID=cds-XP_012222960.1;Dbxref=GeneID:105672532%2CGenbank:XP_012222960.1;Note=The sequence of the model RefSeq protein was modified relative to this genomic sequence to represent the inferred CDS: inserted 2 bases in 2 codons;Parent=rna-XM_012367537.1
NW_012160699.1	Gnomon	CDS	2684833	2686266	.	-	0	Name=XP_012222960.1;ID=cds-XP_012222960.1;Dbxref=GeneID:105672532%2CGenbank:XP_012222960.1;Note=The sequence of the model RefSeq protein was modified relative to this genomic sequence to represent the inferred CDS: inserted 2 bases in 2 codons;Parent=rna-XM_012367537.1
NW_012160699.1	Gnomon	CDS	2683765	2684574	.	-	0	Name=XP_012222960.1;ID=cds-XP_012222960.1;Dbxref=GeneID:105672532%2CGenbank:XP_012222960.1;Note=The sequence of the model RefSeq protein was modified relative to this genomic sequence to represent the inferred CDS: inserted 2 bases in 2 codons;Parent=rna-XM_012367537.1
NW_012160699.1	Gnomon	CDS	2681542	2681780	.	-	0	Name=XP_012222960.1;ID=cds-XP_012222960.1;Dbxref=GeneID:105672532%2CGenbank:XP_012222960.1;Note=The sequence of the model RefSeq protein was modified relative to this genomic sequence to represent the inferred CDS: inserted 2 bases in 2 codons;Parent=rna-XM_012367537.1
NW_012160699.1	Gnomon	exon	2643398	2644161	.	+	.	ID=exon-XM_012367550.1-15;Dbxref=GeneID:105672541%2CGenbank:XM_012367550.1;Parent=rna-XM_012367550.1
NW_012160699.1	Gnomon	exon	2641627	2641783	.	+	.	ID=exon-XM_012367550.1-10;Dbxref=GeneID:105672541%2CGenbank:XM_012367550.1;Parent=rna-XM_012367550.1
NW_012160699.1	Gnomon	exon	2642606	2642753	.	+	.	ID=exon-XM_012367550.1-13;Dbxref=GeneID:105672541%2CGenbank:XM_012367550.1;Parent=rna-XM_012367550.1
NW_012160699.1	Gnomon	exon	2643008	2643174	.	+	.	ID=exon-XM_012367550.1-14;Dbxref=GeneID:105672541%2CGenbank:XM_012367550.1;Parent=rna-XM_012367550.1
NW_012160699.1	Gnomon	exon	2641860	2642095	.	+	.	ID=exon-XM_012367550.1-11;Dbxref=GeneID:105672541%2CGenbank:XM_012367550.1;Parent=rna-XM_012367550.1
NW_012160699.1	Gnomon	exon	2642385	2642521	.	+	.	ID=exon-XM_012367550.1-12;Dbxref=GeneID:105672541%2CGenbank:XM_012367550.1;Parent=rna-XM_012367550.1
NW_012160699.1	Gnomon	exon	2622206	2623375	.	-	.	ID=exon-XM_012367557.1-10;Dbxref=GeneID:105672544%2CGenbank:XM_012367557.1;Parent=rna-XM_012367557.1
NW_012160699.1	Gnomon	exon	2200022	2200174	.	+	.	ID=exon-XM_012367483.1-5;Dbxref=GeneID:105672506%2CGenbank:XM_012367483.1;Parent=rna-XM_012367483.1
NW_012160699.1	Gnomon	exon	2200442	2202713	.	+	.	ID=exon-XM_012367483.1-6;Dbxref=GeneID:105672506%2CGenbank:XM_012367483.1;Parent=rna-XM_012367483.1
NW_012160699.1	Gnomon	exon	2174853	2175076	.	+	.	ID=exon-XM_012367483.1-1;Dbxref=GeneID:105672506%2CGenbank:XM_012367483.1;Parent=rna-XM_012367483.1
NW_012160699.1	Gnomon	exon	2186191	2186368	.	+	.	ID=exon-XM_012367483.1-2;Dbxref=GeneID:105672506%2CGenbank:XM_012367483.1;Parent=rna-XM_012367483.1
NW_012160699.1	Gnomon	exon	2190186	2190273	.	+	.	ID=exon-XM_012367483.1-3;Dbxref=GeneID:105672506%2CGenbank:XM_012367483.1;Parent=rna-XM_012367483.1
NW_012160699.1	Gnomon	exon	2199729	2199802	.	+	.	ID=exon-XM_012367483.1-4;Dbxref=GeneID:105672506%2CGenbank:XM_012367483.1;Parent=rna-XM_012367483.1
NW_012160699.1	Gnomon	mRNA	1239882	1244843	.	+	.	Name=XM_012367726.1;ID=rna-XM_012367726.1;Dbxref=GeneID:105672650%2CGenbank:XM_012367726.1;Parent=gene-LOC105672650
NW_012160699.1	Gnomon	exon	3547401	3548112	.	+	.	ID=exon-XM_012367413.1-2;Dbxref=GeneID:105672469%2CGenbank:XM_012367413.1;Parent=rna-XM_012367413.1
NW_012160699.1	Gnomon	exon	3549857	3550497	.	+	.	ID=exon-XM_012367413.1-3;Dbxref=GeneID:105672469%2CGenbank:XM_012367413.1;Parent=rna-XM_012367413.1
NW_012160699.1	Gnomon	exon	3546891	3547034	.	+	.	ID=exon-XM_012367413.1-1;Dbxref=GeneID:105672469%2CGenbank:XM_012367413.1;Parent=rna-XM_012367413.1
NW_012160699.1	Gnomon	exon	3108063	3108548	.	-	.	ID=exon-XM_012367364.1-1;Dbxref=GeneID:105672439%2CGenbank:XM_012367364.1;Parent=rna-XM_012367364.1
NW_012160699.1	Gnomon	exon	3107356	3107454	.	-	.	ID=exon-XM_012367364.1-2;Dbxref=GeneID:105672439%2CGenbank:XM_012367364.1;Parent=rna-XM_012367364.1
NW_012160699.1	Gnomon	exon	3098407	3098642	.	-	.	ID=exon-XM_012367364.1-9;Dbxref=GeneID:105672439%2CGenbank:XM_012367364.1;Parent=rna-XM_012367364.1
NW_012160699.1	Gnomon	exon	3103904	3104005	.	-	.	ID=exon-XM_012367364.1-7;Dbxref=GeneID:105672439%2CGenbank:XM_012367364.1;Parent=rna-XM_012367364.1
NW_012160699.1	Gnomon	exon	3099121	3099295	.	-	.	ID=exon-XM_012367364.1-8;Dbxref=GeneID:105672439%2CGenbank:XM_012367364.1;Parent=rna-XM_012367364.1
NW_012160699.1	Gnomon	exon	3104459	3104598	.	-	.	ID=exon-XM_012367364.1-5;Dbxref=GeneID:105672439%2CGenbank:XM_012367364.1;Parent=rna-XM_012367364.1
NW_012160699.1	Gnomon	exon	3104193	3104368	.	-	.	ID=exon-XM_012367364.1-6;Dbxref=GeneID:105672439%2CGenbank:XM_012367364.1;Parent=rna-XM_012367364.1
NW_012160699.1	Gnomon	exon	3106686	3107008	.	-	.	ID=exon-XM_012367364.1-3;Dbxref=GeneID:105672439%2CGenbank:XM_012367364.1;Parent=rna-XM_012367364.1
NW_012160699.1	Gnomon	exon	3105922	3106056	.	-	.	ID=exon-XM_012367364.1-4;Dbxref=GeneID:105672439%2CGenbank:XM_012367364.1;Parent=rna-XM_012367364.1
NW_012160699.1	Gnomon	exon	182670	182870	.	-	.	ID=exon-XM_012367566.1-1;Dbxref=GeneID:105672550%2CGenbank:XM_012367566.1;Parent=rna-XM_012367566.1
NW_012160699.1	Gnomon	exon	181661	182430	.	-	.	ID=exon-XM_012367566.1-2;Dbxref=GeneID:105672550%2CGenbank:XM_012367566.1;Parent=rna-XM_012367566.1
NW_012160699.1	Gnomon	mRNA	2319258	2323328	.	-	.	Name=XM_012367431.1;ID=rna-XM_012367431.1;Dbxref=GeneID:105672476%2CGenbank:XM_012367431.1;Parent=gene-LOC105672476
NW_012160699.1	Gnomon	mRNA	1876683	1884124	.	+	.	Name=XM_012367577.1;ID=rna-XM_012367577.1;Dbxref=GeneID:105672556%2CGenbank:XM_012367577.1;Parent=gene-LOC105672556
NW_012160699.1	Gnomon	mRNA	2418635	2589511	.	+	.	Name=XM_012367337.1;ID=rna-XM_012367337.1;Dbxref=GeneID:105672423%2CGenbank:XM_012367337.1;Parent=gene-LOC105672423
NW_012160699.1	Gnomon	CDS	2097652	2097789	.	+	0	Name=XP_012222867.1;ID=cds-XP_012222867.1;Dbxref=GeneID:105672483%2CGenbank:XP_012222867.1;Parent=rna-XM_012367444.1
NW_012160699.1	Gnomon	CDS	2098643	2099973	.	+	0	Name=XP_012222867.1;ID=cds-XP_012222867.1;Dbxref=GeneID:105672483%2CGenbank:XP_012222867.1;Parent=rna-XM_012367444.1
NW_012160699.1	Gnomon	CDS	2100082	2100298	.	+	0	Name=XP_012222867.1;ID=cds-XP_012222867.1;Dbxref=GeneID:105672483%2CGenbank:XP_012222867.1;Parent=rna-XM_012367444.1
NW_012160699.1	Gnomon	CDS	2100371	2100790	.	+	0	Name=XP_012222867.1;ID=cds-XP_012222867.1;Dbxref=GeneID:105672483%2CGenbank:XP_012222867.1;Parent=rna-XM_012367444.1
NW_012160699.1	Gnomon	CDS	2101060	2101257	.	+	0	Name=XP_012222867.1;ID=cds-XP_012222867.1;Dbxref=GeneID:105672483%2CGenbank:XP_012222867.1;Parent=rna-XM_012367444.1
NW_012160699.1	Gnomon	CDS	709973	710067	.	+	0	Name=XP_012223060.1;ID=cds-XP_012223060.1;Dbxref=GeneID:105672597%2CGenbank:XP_012223060.1;Parent=rna-XM_012367637.1
NW_012160699.1	Gnomon	CDS	710137	710297	.	+	0	Name=XP_012223060.1;ID=cds-XP_012223060.1;Dbxref=GeneID:105672597%2CGenbank:XP_012223060.1;Parent=rna-XM_012367637.1
NW_012160699.1	Gnomon	CDS	710658	710785	.	+	0	Name=XP_012223060.1;ID=cds-XP_012223060.1;Dbxref=GeneID:105672597%2CGenbank:XP_012223060.1;Parent=rna-XM_012367637.1
NW_012160699.1	Gnomon	CDS	710858	711552	.	+	0	Name=XP_012223060.1;ID=cds-XP_012223060.1;Dbxref=GeneID:105672597%2CGenbank:XP_012223060.1;Parent=rna-XM_012367637.1
NW_012160699.1	Gnomon	CDS	711780	712152	.	+	0	Name=XP_012223060.1;ID=cds-XP_012223060.1;Dbxref=GeneID:105672597%2CGenbank:XP_012223060.1;Parent=rna-XM_012367637.1
NW_012160699.1	Gnomon	CDS	2694235	2694626	.	+	0	Name=XP_012222961.1;ID=cds-XP_012222961.1;Dbxref=GeneID:105672533%2CGenbank:XP_012222961.1;Parent=rna-XM_012367538.1
NW_012160699.1	Gnomon	CDS	2710215	2710562	.	+	0	Name=XP_012222961.1;ID=cds-XP_012222961.1;Dbxref=GeneID:105672533%2CGenbank:XP_012222961.1;Parent=rna-XM_012367538.1
NW_012160699.1	Gnomon	CDS	2712383	2712564	.	+	0	Name=XP_012222961.1;ID=cds-XP_012222961.1;Dbxref=GeneID:105672533%2CGenbank:XP_012222961.1;Parent=rna-XM_012367538.1
NW_012160699.1	Gnomon	CDS	2713249	2713643	.	+	0	Name=XP_012222961.1;ID=cds-XP_012222961.1;Dbxref=GeneID:105672533%2CGenbank:XP_012222961.1;Parent=rna-XM_012367538.1
NW_012160699.1	Gnomon	CDS	2713858	2714456	.	+	0	Name=XP_012222961.1;ID=cds-XP_012222961.1;Dbxref=GeneID:105672533%2CGenbank:XP_012222961.1;Parent=rna-XM_012367538.1
NW_012160699.1	Gnomon	CDS	2714686	2715187	.	+	0	Name=XP_012222961.1;ID=cds-XP_012222961.1;Dbxref=GeneID:105672533%2CGenbank:XP_012222961.1;Parent=rna-XM_012367538.1
NW_012160699.1	Gnomon	CDS	2715415	2715826	.	+	0	Name=XP_012222961.1;ID=cds-XP_012222961.1;Dbxref=GeneID:105672533%2CGenbank:XP_012222961.1;Parent=rna-XM_012367538.1
NW_012160699.1	Gnomon	CDS	2715912	2716055	.	+	0	Name=XP_012222961.1;ID=cds-XP_012222961.1;Dbxref=GeneID:105672533%2CGenbank:XP_012222961.1;Parent=rna-XM_012367538.1
NW_012160699.1	Gnomon	CDS	2716149	2716298	.	+	0	Name=XP_012222961.1;ID=cds-XP_012222961.1;Dbxref=GeneID:105672533%2CGenbank:XP_012222961.1;Parent=rna-XM_012367538.1
NW_012160699.1	Gnomon	CDS	2716405	2716792	.	+	0	Name=XP_012222961.1;ID=cds-XP_012222961.1;Dbxref=GeneID:105672533%2CGenbank:XP_012222961.1;Parent=rna-XM_012367538.1
NW_012160699.1	Gnomon	CDS	2717003	2717240	.	+	0	Name=XP_012222961.1;ID=cds-XP_012222961.1;Dbxref=GeneID:105672533%2CGenbank:XP_012222961.1;Parent=rna-XM_012367538.1
NW_012160699.1	Gnomon	CDS	2717474	2717719	.	+	0	Name=XP_012222961.1;ID=cds-XP_012222961.1;Dbxref=GeneID:105672533%2CGenbank:XP_012222961.1;Parent=rna-XM_012367538.1
NW_012160699.1	Gnomon	exon	1723426	1724342	.	+	.	ID=exon-XM_012367684.1-1;Dbxref=GeneID:105672621%2CGenbank:XM_012367684.1;Parent=rna-XM_012367684.1
NW_012160699.1	Gnomon	exon	1724921	1725162	.	+	.	ID=exon-XM_012367684.1-4;Dbxref=GeneID:105672621%2CGenbank:XM_012367684.1;Parent=rna-XM_012367684.1
NW_012160699.1	Gnomon	exon	1725236	1725550	.	+	.	ID=exon-XM_012367684.1-5;Dbxref=GeneID:105672621%2CGenbank:XM_012367684.1;Parent=rna-XM_012367684.1
NW_012160699.1	Gnomon	exon	1724456	1724590	.	+	.	ID=exon-XM_012367684.1-2;Dbxref=GeneID:105672621%2CGenbank:XM_012367684.1;Parent=rna-XM_012367684.1
NW_012160699.1	Gnomon	exon	1724691	1724853	.	+	.	ID=exon-XM_012367684.1-3;Dbxref=GeneID:105672621%2CGenbank:XM_012367684.1;Parent=rna-XM_012367684.1
NW_012160699.1	Gnomon	exon	1726423	1726674	.	+	.	ID=exon-XM_012367684.1-8;Dbxref=GeneID:105672621%2CGenbank:XM_012367684.1;Parent=rna-XM_012367684.1
NW_012160699.1	Gnomon	exon	1726753	1727025	.	+	.	ID=exon-XM_012367684.1-9;Dbxref=GeneID:105672621%2CGenbank:XM_012367684.1;Parent=rna-XM_012367684.1
NW_012160699.1	Gnomon	exon	1725666	1725952	.	+	.	ID=exon-XM_012367684.1-6;Dbxref=GeneID:105672621%2CGenbank:XM_012367684.1;Parent=rna-XM_012367684.1
NW_012160699.1	Gnomon	exon	1726029	1726357	.	+	.	ID=exon-XM_012367684.1-7;Dbxref=GeneID:105672621%2CGenbank:XM_012367684.1;Parent=rna-XM_012367684.1
NW_012160699.1	Gnomon	mRNA	1241700	1244843	.	+	.	Name=XM_012367727.1;ID=rna-XM_012367727.1;Dbxref=GeneID:105672650%2CGenbank:XM_012367727.1;Parent=gene-LOC105672650
NW_012160699.1	Gnomon	mRNA	2319260	2323327	.	-	.	Name=XM_012367430.1;ID=rna-XM_012367430.1;Dbxref=GeneID:105672476%2CGenbank:XM_012367430.1;Parent=gene-LOC105672476
NW_012160699.1	Gnomon	mRNA	1875695	1884124	.	+	.	Name=XM_012367576.1;ID=rna-XM_012367576.1;Dbxref=GeneID:105672556%2CGenbank:XM_012367576.1;Parent=gene-LOC105672556
NW_012160699.1	Gnomon	mRNA	2300504	2318542	.	-	.	Name=XM_012367336.1;ID=rna-XM_012367336.1;Dbxref=GeneID:105672421%2CGenbank:XM_012367336.1;Parent=gene-LOC105672421
NW_012160699.1	Gnomon	CDS	2097652	2097789	.	+	0	Name=XP_012222868.1;ID=cds-XP_012222868.1;Dbxref=GeneID:105672483%2CGenbank:XP_012222868.1;Parent=rna-XM_012367445.1
NW_012160699.1	Gnomon	CDS	2098643	2099127	.	+	0	Name=XP_012222868.1;ID=cds-XP_012222868.1;Dbxref=GeneID:105672483%2CGenbank:XP_012222868.1;Parent=rna-XM_012367445.1
NW_012160699.1	Gnomon	CDS	2099215	2099973	.	+	0	Name=XP_012222868.1;ID=cds-XP_012222868.1;Dbxref=GeneID:105672483%2CGenbank:XP_012222868.1;Parent=rna-XM_012367445.1
NW_012160699.1	Gnomon	CDS	2100082	2100298	.	+	0	Name=XP_012222868.1;ID=cds-XP_012222868.1;Dbxref=GeneID:105672483%2CGenbank:XP_012222868.1;Parent=rna-XM_012367445.1
NW_012160699.1	Gnomon	CDS	2100371	2100790	.	+	0	Name=XP_012222868.1;ID=cds-XP_012222868.1;Dbxref=GeneID:105672483%2CGenbank:XP_012222868.1;Parent=rna-XM_012367445.1
NW_012160699.1	Gnomon	CDS	2101060	2101257	.	+	0	Name=XP_012222868.1;ID=cds-XP_012222868.1;Dbxref=GeneID:105672483%2CGenbank:XP_012222868.1;Parent=rna-XM_012367445.1
NW_012160699.1	Gnomon	CDS	2126124	2126219	.	+	0	Name=XP_012222864.1;ID=cds-XP_012222864.1;Dbxref=GeneID:105672481%2CGenbank:XP_012222864.1;Parent=rna-XM_012367441.1
NW_012160699.1	Gnomon	CDS	2126433	2126601	.	+	0	Name=XP_012222864.1;ID=cds-XP_012222864.1;Dbxref=GeneID:105672481%2CGenbank:XP_012222864.1;Parent=rna-XM_012367441.1
NW_012160699.1	Gnomon	CDS	2126670	2126835	.	+	0	Name=XP_012222864.1;ID=cds-XP_012222864.1;Dbxref=GeneID:105672481%2CGenbank:XP_012222864.1;Parent=rna-XM_012367441.1
NW_012160699.1	Gnomon	CDS	2127110	2127293	.	+	0	Name=XP_012222864.1;ID=cds-XP_012222864.1;Dbxref=GeneID:105672481%2CGenbank:XP_012222864.1;Parent=rna-XM_012367441.1
NW_012160699.1	Gnomon	CDS	2127451	2127608	.	+	0	Name=XP_012222864.1;ID=cds-XP_012222864.1;Dbxref=GeneID:105672481%2CGenbank:XP_012222864.1;Parent=rna-XM_012367441.1
NW_012160699.1	Gnomon	CDS	2127680	2127980	.	+	0	Name=XP_012222864.1;ID=cds-XP_012222864.1;Dbxref=GeneID:105672481%2CGenbank:XP_012222864.1;Parent=rna-XM_012367441.1
NW_012160699.1	Gnomon	CDS	2128096	2128428	.	+	0	Name=XP_012222864.1;ID=cds-XP_012222864.1;Dbxref=GeneID:105672481%2CGenbank:XP_012222864.1;Parent=rna-XM_012367441.1
NW_012160699.1	Gnomon	CDS	2128536	2128568	.	+	0	Name=XP_012222864.1;ID=cds-XP_012222864.1;Dbxref=GeneID:105672481%2CGenbank:XP_012222864.1;Parent=rna-XM_012367441.1
NW_012160699.1	Gnomon	CDS	2128957	2129069	.	+	0	Name=XP_012222864.1;ID=cds-XP_012222864.1;Dbxref=GeneID:105672481%2CGenbank:XP_012222864.1;Parent=rna-XM_012367441.1
NW_012160699.1	Gnomon	CDS	2129263	2129978	.	+	0	Name=XP_012222864.1;ID=cds-XP_012222864.1;Dbxref=GeneID:105672481%2CGenbank:XP_012222864.1;Parent=rna-XM_012367441.1
NW_012160699.1	Gnomon	CDS	2130476	2130708	.	+	0	Name=XP_012222864.1;ID=cds-XP_012222864.1;Dbxref=GeneID:105672481%2CGenbank:XP_012222864.1;Parent=rna-XM_012367441.1
NW_012160699.1	Gnomon	CDS	2131133	2131330	.	+	0	Name=XP_012222864.1;ID=cds-XP_012222864.1;Dbxref=GeneID:105672481%2CGenbank:XP_012222864.1;Parent=rna-XM_012367441.1
NW_012160699.1	Gnomon	CDS	2132566	2132943	.	+	0	Name=XP_012222864.1;ID=cds-XP_012222864.1;Dbxref=GeneID:105672481%2CGenbank:XP_012222864.1;Parent=rna-XM_012367441.1
NW_012160699.1	Gnomon	CDS	2133100	2133168	.	+	0	Name=XP_012222864.1;ID=cds-XP_012222864.1;Dbxref=GeneID:105672481%2CGenbank:XP_012222864.1;Parent=rna-XM_012367441.1
NW_012160699.1	Gnomon	CDS	2133251	2133451	.	+	0	Name=XP_012222864.1;ID=cds-XP_012222864.1;Dbxref=GeneID:105672481%2CGenbank:XP_012222864.1;Parent=rna-XM_012367441.1
NW_012160699.1	Gnomon	CDS	2133605	2133797	.	+	0	Name=XP_012222864.1;ID=cds-XP_012222864.1;Dbxref=GeneID:105672481%2CGenbank:XP_012222864.1;Parent=rna-XM_012367441.1
NW_012160699.1	Gnomon	CDS	2134230	2134322	.	+	0	Name=XP_012222864.1;ID=cds-XP_012222864.1;Dbxref=GeneID:105672481%2CGenbank:XP_012222864.1;Parent=rna-XM_012367441.1
NW_012160699.1	Gnomon	CDS	2134407	2134546	.	+	0	Name=XP_012222864.1;ID=cds-XP_012222864.1;Dbxref=GeneID:105672481%2CGenbank:XP_012222864.1;Parent=rna-XM_012367441.1
NW_012160699.1	Gnomon	CDS	2134619	2134777	.	+	0	Name=XP_012222864.1;ID=cds-XP_012222864.1;Dbxref=GeneID:105672481%2CGenbank:XP_012222864.1;Parent=rna-XM_012367441.1
NW_012160699.1	Gnomon	CDS	2134891	2135173	.	+	0	Name=XP_012222864.1;ID=cds-XP_012222864.1;Dbxref=GeneID:105672481%2CGenbank:XP_012222864.1;Parent=rna-XM_012367441.1
NW_012160699.1	Gnomon	CDS	2135443	2135579	.	+	0	Name=XP_012222864.1;ID=cds-XP_012222864.1;Dbxref=GeneID:105672481%2CGenbank:XP_012222864.1;Parent=rna-XM_012367441.1
NW_012160699.1	Gnomon	CDS	2135906	2136046	.	+	0	Name=XP_012222864.1;ID=cds-XP_012222864.1;Dbxref=GeneID:105672481%2CGenbank:XP_012222864.1;Parent=rna-XM_012367441.1
NW_012160699.1	Gnomon	CDS	2136753	2136897	.	+	0	Name=XP_012222864.1;ID=cds-XP_012222864.1;Dbxref=GeneID:105672481%2CGenbank:XP_012222864.1;Parent=rna-XM_012367441.1
NW_012160699.1	Gnomon	CDS	2136988	2137117	.	+	0	Name=XP_012222864.1;ID=cds-XP_012222864.1;Dbxref=GeneID:105672481%2CGenbank:XP_012222864.1;Parent=rna-XM_012367441.1
NW_012160699.1	Gnomon	CDS	2137240	2137456	.	+	0	Name=XP_012222864.1;ID=cds-XP_012222864.1;Dbxref=GeneID:105672481%2CGenbank:XP_012222864.1;Parent=rna-XM_012367441.1
NW_012160699.1	Gnomon	CDS	2137525	2137797	.	+	0	Name=XP_012222864.1;ID=cds-XP_012222864.1;Dbxref=GeneID:105672481%2CGenbank:XP_012222864.1;Parent=rna-XM_012367441.1
NW_012160699.1	Gnomon	CDS	2138081	2138260	.	+	0	Name=XP_012222864.1;ID=cds-XP_012222864.1;Dbxref=GeneID:105672481%2CGenbank:XP_012222864.1;Parent=rna-XM_012367441.1
NW_012160699.1	Gnomon	CDS	2144284	2144304	.	+	0	Name=XP_012222864.1;ID=cds-XP_012222864.1;Dbxref=GeneID:105672481%2CGenbank:XP_012222864.1;Parent=rna-XM_012367441.1
NW_012160699.1	Gnomon	transcript	2019710	2081212	.	+	.	Name=XR_001100830.1;ID=rna-XR_001100830.1;Dbxref=GeneID:105672492%2CGenbank:XR_001100830.1;Parent=gene-LOC105672492
NW_012160699.1	Gnomon	mRNA	1238202	1245343	.	-	.	Name=XM_012367728.1;ID=rna-XM_012367728.1;Dbxref=GeneID:105672651%2CGenbank:XM_012367728.1;Parent=gene-LOC105672651
NW_012160699.1	Gnomon	exon	710137	710297	.	+	.	ID=exon-XM_012367637.1-2;Dbxref=GeneID:105672597%2CGenbank:XM_012367637.1;Parent=rna-XM_012367637.1
NW_012160699.1	Gnomon	exon	710658	710785	.	+	.	ID=exon-XM_012367637.1-3;Dbxref=GeneID:105672597%2CGenbank:XM_012367637.1;Parent=rna-XM_012367637.1
NW_012160699.1	Gnomon	exon	710858	711552	.	+	.	ID=exon-XM_012367637.1-4;Dbxref=GeneID:105672597%2CGenbank:XM_012367637.1;Parent=rna-XM_012367637.1
NW_012160699.1	Gnomon	exon	711780	712513	.	+	.	ID=exon-XM_012367637.1-5;Dbxref=GeneID:105672597%2CGenbank:XM_012367637.1;Parent=rna-XM_012367637.1
NW_012160699.1	Gnomon	exon	709806	710067	.	+	.	ID=exon-XM_012367637.1-1;Dbxref=GeneID:105672597%2CGenbank:XM_012367637.1;Parent=rna-XM_012367637.1
NW_012160699.1	Gnomon	CDS	1605732	1605776	.	-	0	Name=XP_012223119.1;ID=cds-XP_012223119.1;Dbxref=GeneID:105672631%2CGenbank:XP_012223119.1;Parent=rna-XM_012367696.1
NW_012160699.1	Gnomon	CDS	1605536	1605656	.	-	0	Name=XP_012223119.1;ID=cds-XP_012223119.1;Dbxref=GeneID:105672631%2CGenbank:XP_012223119.1;Parent=rna-XM_012367696.1
NW_012160699.1	Gnomon	CDS	1605053	1605355	.	-	0	Name=XP_012223119.1;ID=cds-XP_012223119.1;Dbxref=GeneID:105672631%2CGenbank:XP_012223119.1;Parent=rna-XM_012367696.1
NW_012160699.1	Gnomon	CDS	1604772	1604987	.	-	0	Name=XP_012223119.1;ID=cds-XP_012223119.1;Dbxref=GeneID:105672631%2CGenbank:XP_012223119.1;Parent=rna-XM_012367696.1
NW_012160699.1	Gnomon	CDS	1604370	1604680	.	-	0	Name=XP_012223119.1;ID=cds-XP_012223119.1;Dbxref=GeneID:105672631%2CGenbank:XP_012223119.1;Parent=rna-XM_012367696.1
NW_012160699.1	Gnomon	mRNA	2147748	2152368	.	+	.	Name=XM_012367335.1;ID=rna-XM_012367335.1;Dbxref=GeneID:105672418%2CGenbank:XM_012367335.1;Parent=gene-LOC105672418
NW_012160699.1	Gnomon	CDS	2126124	2126219	.	+	0	Name=XP_012222865.1;ID=cds-XP_012222865.1;Dbxref=GeneID:105672481%2CGenbank:XP_012222865.1;Parent=rna-XM_012367442.1
NW_012160699.1	Gnomon	CDS	2126433	2126601	.	+	0	Name=XP_012222865.1;ID=cds-XP_012222865.1;Dbxref=GeneID:105672481%2CGenbank:XP_012222865.1;Parent=rna-XM_012367442.1
NW_012160699.1	Gnomon	CDS	2126670	2126835	.	+	0	Name=XP_012222865.1;ID=cds-XP_012222865.1;Dbxref=GeneID:105672481%2CGenbank:XP_012222865.1;Parent=rna-XM_012367442.1
NW_012160699.1	Gnomon	CDS	2127110	2127293	.	+	0	Name=XP_012222865.1;ID=cds-XP_012222865.1;Dbxref=GeneID:105672481%2CGenbank:XP_012222865.1;Parent=rna-XM_012367442.1
NW_012160699.1	Gnomon	CDS	2127451	2127608	.	+	0	Name=XP_012222865.1;ID=cds-XP_012222865.1;Dbxref=GeneID:105672481%2CGenbank:XP_012222865.1;Parent=rna-XM_012367442.1
NW_012160699.1	Gnomon	CDS	2127680	2127980	.	+	0	Name=XP_012222865.1;ID=cds-XP_012222865.1;Dbxref=GeneID:105672481%2CGenbank:XP_012222865.1;Parent=rna-XM_012367442.1
NW_012160699.1	Gnomon	CDS	2128096	2128428	.	+	0	Name=XP_012222865.1;ID=cds-XP_012222865.1;Dbxref=GeneID:105672481%2CGenbank:XP_012222865.1;Parent=rna-XM_012367442.1
NW_012160699.1	Gnomon	CDS	2128536	2128568	.	+	0	Name=XP_012222865.1;ID=cds-XP_012222865.1;Dbxref=GeneID:105672481%2CGenbank:XP_012222865.1;Parent=rna-XM_012367442.1
NW_012160699.1	Gnomon	CDS	2128957	2129069	.	+	0	Name=XP_012222865.1;ID=cds-XP_012222865.1;Dbxref=GeneID:105672481%2CGenbank:XP_012222865.1;Parent=rna-XM_012367442.1
NW_012160699.1	Gnomon	CDS	2129263	2129978	.	+	0	Name=XP_012222865.1;ID=cds-XP_012222865.1;Dbxref=GeneID:105672481%2CGenbank:XP_012222865.1;Parent=rna-XM_012367442.1
NW_012160699.1	Gnomon	CDS	2130476	2130708	.	+	0	Name=XP_012222865.1;ID=cds-XP_012222865.1;Dbxref=GeneID:105672481%2CGenbank:XP_012222865.1;Parent=rna-XM_012367442.1
NW_012160699.1	Gnomon	CDS	2131133	2131330	.	+	0	Name=XP_012222865.1;ID=cds-XP_012222865.1;Dbxref=GeneID:105672481%2CGenbank:XP_012222865.1;Parent=rna-XM_012367442.1
NW_012160699.1	Gnomon	CDS	2132566	2132943	.	+	0	Name=XP_012222865.1;ID=cds-XP_012222865.1;Dbxref=GeneID:105672481%2CGenbank:XP_012222865.1;Parent=rna-XM_012367442.1
NW_012160699.1	Gnomon	CDS	2133100	2133168	.	+	0	Name=XP_012222865.1;ID=cds-XP_012222865.1;Dbxref=GeneID:105672481%2CGenbank:XP_012222865.1;Parent=rna-XM_012367442.1
NW_012160699.1	Gnomon	CDS	2133251	2133451	.	+	0	Name=XP_012222865.1;ID=cds-XP_012222865.1;Dbxref=GeneID:105672481%2CGenbank:XP_012222865.1;Parent=rna-XM_012367442.1
NW_012160699.1	Gnomon	CDS	2133605	2133797	.	+	0	Name=XP_012222865.1;ID=cds-XP_012222865.1;Dbxref=GeneID:105672481%2CGenbank:XP_012222865.1;Parent=rna-XM_012367442.1
NW_012160699.1	Gnomon	CDS	2134230	2134322	.	+	0	Name=XP_012222865.1;ID=cds-XP_012222865.1;Dbxref=GeneID:105672481%2CGenbank:XP_012222865.1;Parent=rna-XM_012367442.1
NW_012160699.1	Gnomon	CDS	2134407	2134546	.	+	0	Name=XP_012222865.1;ID=cds-XP_012222865.1;Dbxref=GeneID:105672481%2CGenbank:XP_012222865.1;Parent=rna-XM_012367442.1
NW_012160699.1	Gnomon	CDS	2134619	2134777	.	+	0	Name=XP_012222865.1;ID=cds-XP_012222865.1;Dbxref=GeneID:105672481%2CGenbank:XP_012222865.1;Parent=rna-XM_012367442.1
NW_012160699.1	Gnomon	CDS	2134891	2135173	.	+	0	Name=XP_012222865.1;ID=cds-XP_012222865.1;Dbxref=GeneID:105672481%2CGenbank:XP_012222865.1;Parent=rna-XM_012367442.1
NW_012160699.1	Gnomon	CDS	2135443	2135579	.	+	0	Name=XP_012222865.1;ID=cds-XP_012222865.1;Dbxref=GeneID:105672481%2CGenbank:XP_012222865.1;Parent=rna-XM_012367442.1
NW_012160699.1	Gnomon	CDS	2135906	2136046	.	+	0	Name=XP_012222865.1;ID=cds-XP_012222865.1;Dbxref=GeneID:105672481%2CGenbank:XP_012222865.1;Parent=rna-XM_012367442.1
NW_012160699.1	Gnomon	CDS	2136753	2136897	.	+	0	Name=XP_012222865.1;ID=cds-XP_012222865.1;Dbxref=GeneID:105672481%2CGenbank:XP_012222865.1;Parent=rna-XM_012367442.1
NW_012160699.1	Gnomon	CDS	2136988	2137117	.	+	0	Name=XP_012222865.1;ID=cds-XP_012222865.1;Dbxref=GeneID:105672481%2CGenbank:XP_012222865.1;Parent=rna-XM_012367442.1
NW_012160699.1	Gnomon	CDS	2137240	2137456	.	+	0	Name=XP_012222865.1;ID=cds-XP_012222865.1;Dbxref=GeneID:105672481%2CGenbank:XP_012222865.1;Parent=rna-XM_012367442.1
NW_012160699.1	Gnomon	CDS	2137525	2137797	.	+	0	Name=XP_012222865.1;ID=cds-XP_012222865.1;Dbxref=GeneID:105672481%2CGenbank:XP_012222865.1;Parent=rna-XM_012367442.1
NW_012160699.1	Gnomon	CDS	2138081	2138260	.	+	0	Name=XP_012222865.1;ID=cds-XP_012222865.1;Dbxref=GeneID:105672481%2CGenbank:XP_012222865.1;Parent=rna-XM_012367442.1
NW_012160699.1	Gnomon	CDS	2144284	2144304	.	+	0	Name=XP_012222865.1;ID=cds-XP_012222865.1;Dbxref=GeneID:105672481%2CGenbank:XP_012222865.1;Parent=rna-XM_012367442.1
NW_012160699.1	Gnomon	mRNA	1238203	1239809	.	-	.	Name=XM_012367729.1;ID=rna-XM_012367729.1;Dbxref=GeneID:105672651%2CGenbank:XM_012367729.1;Parent=gene-LOC105672651
NW_012160699.1	Gnomon	exon	1914494	1914617	.	-	.	ID=exon-XM_012367614.1-1;Dbxref=GeneID:105672577%2CGenbank:XM_012367614.1;Parent=rna-XM_012367614.1
NW_012160699.1	Gnomon	exon	1914017	1914232	.	-	.	ID=exon-XM_012367614.1-2;Dbxref=GeneID:105672577%2CGenbank:XM_012367614.1;Parent=rna-XM_012367614.1
NW_012160699.1	Gnomon	exon	1913749	1913939	.	-	.	ID=exon-XM_012367614.1-3;Dbxref=GeneID:105672577%2CGenbank:XM_012367614.1;Parent=rna-XM_012367614.1
NW_012160699.1	Gnomon	exon	1913457	1913659	.	-	.	ID=exon-XM_012367614.1-4;Dbxref=GeneID:105672577%2CGenbank:XM_012367614.1;Parent=rna-XM_012367614.1
NW_012160699.1	Gnomon	exon	1912936	1913378	.	-	.	ID=exon-XM_012367614.1-5;Dbxref=GeneID:105672577%2CGenbank:XM_012367614.1;Parent=rna-XM_012367614.1
NW_012160699.1	Gnomon	exon	1912598	1912859	.	-	.	ID=exon-XM_012367614.1-6;Dbxref=GeneID:105672577%2CGenbank:XM_012367614.1;Parent=rna-XM_012367614.1
NW_012160699.1	Gnomon	exon	1912342	1912504	.	-	.	ID=exon-XM_012367614.1-7;Dbxref=GeneID:105672577%2CGenbank:XM_012367614.1;Parent=rna-XM_012367614.1
NW_012160699.1	Gnomon	exon	1911866	1912271	.	-	.	ID=exon-XM_012367614.1-8;Dbxref=GeneID:105672577%2CGenbank:XM_012367614.1;Parent=rna-XM_012367614.1
NW_012160699.1	Gnomon	exon	1911548	1911711	.	-	.	ID=exon-XM_012367614.1-9;Dbxref=GeneID:105672577%2CGenbank:XM_012367614.1;Parent=rna-XM_012367614.1
NW_012160699.1	Gnomon	mRNA	3423378	3504836	.	+	.	Name=XM_012367574.1;ID=rna-XM_012367574.1;Dbxref=GeneID:105672552%2CGenbank:XM_012367574.1;Parent=gene-LOC105672552
NW_012160699.1	Gnomon	exon	1968326	1968528	.	-	.	ID=exon-XM_012367459.1-2;Dbxref=GeneID:105672490%2CGenbank:XM_012367459.1;Parent=rna-XM_012367459.1
NW_012160699.1	Gnomon	exon	1967434	1967765	.	-	.	ID=exon-XM_012367459.1-3;Dbxref=GeneID:105672490%2CGenbank:XM_012367459.1;Parent=rna-XM_012367459.1
NW_012160699.1	Gnomon	exon	1882987	1884124	.	+	.	ID=exon-XM_012367576.1-10;Dbxref=GeneID:105672556%2CGenbank:XM_012367576.1;Parent=rna-XM_012367576.1
NW_012160699.1	Gnomon	exon	1970510	1972423	.	-	.	ID=exon-XM_012367459.1-1;Dbxref=GeneID:105672490%2CGenbank:XM_012367459.1;Parent=rna-XM_012367459.1
NW_012160699.1	Gnomon	exon	1964944	1965018	.	-	.	ID=exon-XM_012367459.1-8;Dbxref=GeneID:105672490%2CGenbank:XM_012367459.1;Parent=rna-XM_012367459.1
NW_012160699.1	Gnomon	exon	1964834	1964872	.	-	.	ID=exon-XM_012367459.1-9;Dbxref=GeneID:105672490%2CGenbank:XM_012367459.1;Parent=rna-XM_012367459.1
NW_012160699.1	Gnomon	exon	1966033	1966202	.	-	.	ID=exon-XM_012367459.1-6;Dbxref=GeneID:105672490%2CGenbank:XM_012367459.1;Parent=rna-XM_012367459.1
NW_012160699.1	Gnomon	exon	1965553	1965775	.	-	.	ID=exon-XM_012367459.1-7;Dbxref=GeneID:105672490%2CGenbank:XM_012367459.1;Parent=rna-XM_012367459.1
NW_012160699.1	Gnomon	exon	1967030	1967266	.	-	.	ID=exon-XM_012367459.1-4;Dbxref=GeneID:105672490%2CGenbank:XM_012367459.1;Parent=rna-XM_012367459.1
NW_012160699.1	Gnomon	exon	1966409	1966757	.	-	.	ID=exon-XM_012367459.1-5;Dbxref=GeneID:105672490%2CGenbank:XM_012367459.1;Parent=rna-XM_012367459.1
NW_012160699.1	Gnomon	mRNA	1942267	1942836	.	+	.	Name=XM_012367334.1;ID=rna-XM_012367334.1;Dbxref=GeneID:105672417%2CGenbank:XM_012367334.1;Parent=gene-LOC105672417
NW_012160699.1	Gnomon	exon	2865094	2865435	.	-	.	ID=exon-XM_012367661.1-1;Dbxref=GeneID:105672607%2CGenbank:XM_012367661.1;Parent=rna-XM_012367661.1
NW_012160699.1	Gnomon	exon	2861158	2862758	.	-	.	ID=exon-XM_012367661.1-2;Dbxref=GeneID:105672607%2CGenbank:XM_012367661.1;Parent=rna-XM_012367661.1
[truncated: 5,829 more rows]
