# Supplementary material for: Prevalent bee venom genes evolved before the aculeate stinger and eusociality
Source: BMC Biol. 2023 Oct 23;21:229. doi: 10.1186/s12915-023-01656-5 (PMC10591384; doi:10.1186/s12915-023-01656-5)
Supplement: Supplementary file 42 — Additional file 42. Gff files of all toxin gene annotations. [file 12915_2023_1656_MOESM42_ESM.zip › AdditionalFile9_ToxinGeneAnnotations/NW_022339633.1._VA.gff_modified_Koludarov_et_al_2021.gff3]

##gff-version 3
##source-version geneious 2020.2.2
##sequence-region	NW_022339633.1	1	1973649
NW_022339633.1	Koludarov_et_al_2021	gene	1267688	1270288	.	-	.	Name=VA
NW_022339633.1	Gnomon	CDS	187817	187868	.	+	0	Name=XP_031825760.1;ID=cds-XP_031825760.1;Dbxref=GeneID:116424018%2CGenbank:XP_031825760.1;Parent=rna-XM_031969900.1
NW_022339633.1	Gnomon	CDS	204042	204137	.	+	0	Name=XP_031825760.1;ID=cds-XP_031825760.1;Dbxref=GeneID:116424018%2CGenbank:XP_031825760.1;Parent=rna-XM_031969900.1
NW_022339633.1	Gnomon	CDS	211437	211794	.	+	0	Name=XP_031825760.1;ID=cds-XP_031825760.1;Dbxref=GeneID:116424018%2CGenbank:XP_031825760.1;Parent=rna-XM_031969900.1
NW_022339633.1	Gnomon	CDS	214323	215229	.	+	0	Name=XP_031825760.1;ID=cds-XP_031825760.1;Dbxref=GeneID:116424018%2CGenbank:XP_031825760.1;Parent=rna-XM_031969900.1
NW_022339633.1	Gnomon	CDS	218179	218316	.	+	0	Name=XP_031825760.1;ID=cds-XP_031825760.1;Dbxref=GeneID:116424018%2CGenbank:XP_031825760.1;Parent=rna-XM_031969900.1
NW_022339633.1	Gnomon	CDS	219294	219422	.	+	0	Name=XP_031825760.1;ID=cds-XP_031825760.1;Dbxref=GeneID:116424018%2CGenbank:XP_031825760.1;Parent=rna-XM_031969900.1
NW_022339633.1	Gnomon	CDS	221745	221840	.	+	0	Name=XP_031825760.1;ID=cds-XP_031825760.1;Dbxref=GeneID:116424018%2CGenbank:XP_031825760.1;Parent=rna-XM_031969900.1
NW_022339633.1	Gnomon	exon	1589572	1589762	.	+	.	ID=exon-XM_031969931.1-8;Dbxref=GeneID:116424030%2CGenbank:XM_031969931.1;Parent=rna-XM_031969931.1
NW_022339633.1	Gnomon	exon	1589848	1590057	.	+	.	ID=exon-XM_031969931.1-9;Dbxref=GeneID:116424030%2CGenbank:XM_031969931.1;Parent=rna-XM_031969931.1
NW_022339633.1	Gnomon	exon	1588677	1588755	.	+	.	ID=exon-XM_031969931.1-4;Dbxref=GeneID:116424030%2CGenbank:XM_031969931.1;Parent=rna-XM_031969931.1
NW_022339633.1	Gnomon	exon	1588829	1589004	.	+	.	ID=exon-XM_031969931.1-5;Dbxref=GeneID:116424030%2CGenbank:XM_031969931.1;Parent=rna-XM_031969931.1
NW_022339633.1	Gnomon	exon	1589069	1589172	.	+	.	ID=exon-XM_031969931.1-6;Dbxref=GeneID:116424030%2CGenbank:XM_031969931.1;Parent=rna-XM_031969931.1
NW_022339633.1	Gnomon	exon	1589251	1589488	.	+	.	ID=exon-XM_031969931.1-7;Dbxref=GeneID:116424030%2CGenbank:XM_031969931.1;Parent=rna-XM_031969931.1
NW_022339633.1	Gnomon	exon	1587470	1587703	.	+	.	ID=exon-XM_031969931.1-1;Dbxref=GeneID:116424030%2CGenbank:XM_031969931.1;Parent=rna-XM_031969931.1
NW_022339633.1	Gnomon	exon	1588055	1588314	.	+	.	ID=exon-XM_031969931.1-2;Dbxref=GeneID:116424030%2CGenbank:XM_031969931.1;Parent=rna-XM_031969931.1
NW_022339633.1	Gnomon	exon	1588423	1588600	.	+	.	ID=exon-XM_031969931.1-3;Dbxref=GeneID:116424030%2CGenbank:XM_031969931.1;Parent=rna-XM_031969931.1
NW_022339633.1	Gnomon	gene	787318	838324	.	+	.	Name=LOC116423988;ID=gene-LOC116423988;Dbxref=GeneID:116423988
NW_022339633.1	Gnomon	gene	781186	909919	.	-	.	Name=LOC116423989;ID=gene-LOC116423989;Dbxref=GeneID:116423989
NW_022339633.1	Gnomon	gene	1660347	1663535	.	+	.	Name=LOC116423986;ID=gene-LOC116423986;Dbxref=GeneID:116423986
NW_022339633.1	Gnomon	gene	535050	725522	.	-	.	Name=LOC116423987;ID=gene-LOC116423987;Dbxref=GeneID:116423987
NW_022339633.1	Gnomon	gene	1026012	1033857	.	+	.	Name=LOC116423985;ID=gene-LOC116423985;Dbxref=GeneID:116423985
NW_022339633.1	Gnomon	gene	1046886	1109043	.	-	.	Name=LOC116423982;ID=gene-LOC116423982;Dbxref=GeneID:116423982
NW_022339633.1	Gnomon	gene	1034967	1048627	.	+	.	Name=LOC116423983;ID=gene-LOC116423983;Dbxref=GeneID:116423983
NW_022339633.1	Gnomon	gene	1945086	1973643	.	+	.	Name=LOC116423981;ID=gene-LOC116423981;Dbxref=GeneID:116423981
NW_022339633.1	Gnomon	gene	992413	994910	.	+	.	Name=LOC116423999;ID=gene-LOC116423999;Dbxref=GeneID:116423999
NW_022339633.1	Gnomon	gene	1237962	1401982	.	+	.	Name=LOC116423997;ID=gene-LOC116423997;Dbxref=GeneID:116423997
NW_022339633.1	Gnomon	gene	1267688	1270288	.	-	.	Name=LOC116423998;ID=gene-LOC116423998;Dbxref=GeneID:116423998
NW_022339633.1	Gnomon	gene	243527	287534	.	-	.	Name=LOC116423995;ID=gene-LOC116423995;Dbxref=GeneID:116423995
NW_022339633.1	Gnomon	gene	1861831	1864050	.	-	.	Name=LOC116423996;ID=gene-LOC116423996;Dbxref=GeneID:116423996
NW_022339633.1	Gnomon	gene	1022396	1023924	.	+	.	Name=LOC116423993;ID=gene-LOC116423993;Dbxref=GeneID:116423993
NW_022339633.1	Gnomon	gene	1864492	1866545	.	-	.	Name=LOC116423994;ID=gene-LOC116423994;Dbxref=GeneID:116423994
NW_022339633.1	Gnomon	gene	1022932	1024688	.	-	.	Name=LOC116423991;ID=gene-LOC116423991;Dbxref=GeneID:116423991
NW_022339633.1	Gnomon	gene	1680963	1683675	.	+	.	Name=LOC116423990;ID=gene-LOC116423990;Dbxref=GeneID:116423990
NW_022339633.1	Gnomon	CDS	187817	187868	.	+	0	Name=XP_031825761.1;ID=cds-XP_031825761.1;Dbxref=GeneID:116424018%2CGenbank:XP_031825761.1;Parent=rna-XM_031969901.1
NW_022339633.1	Gnomon	CDS	204042	204137	.	+	0	Name=XP_031825761.1;ID=cds-XP_031825761.1;Dbxref=GeneID:116424018%2CGenbank:XP_031825761.1;Parent=rna-XM_031969901.1
NW_022339633.1	Gnomon	CDS	211437	211794	.	+	0	Name=XP_031825761.1;ID=cds-XP_031825761.1;Dbxref=GeneID:116424018%2CGenbank:XP_031825761.1;Parent=rna-XM_031969901.1
NW_022339633.1	Gnomon	CDS	214323	215229	.	+	0	Name=XP_031825761.1;ID=cds-XP_031825761.1;Dbxref=GeneID:116424018%2CGenbank:XP_031825761.1;Parent=rna-XM_031969901.1
NW_022339633.1	Gnomon	CDS	218179	218316	.	+	0	Name=XP_031825761.1;ID=cds-XP_031825761.1;Dbxref=GeneID:116424018%2CGenbank:XP_031825761.1;Parent=rna-XM_031969901.1
NW_022339633.1	Gnomon	CDS	219294	219422	.	+	0	Name=XP_031825761.1;ID=cds-XP_031825761.1;Dbxref=GeneID:116424018%2CGenbank:XP_031825761.1;Parent=rna-XM_031969901.1
NW_022339633.1	Gnomon	CDS	221745	221840	.	+	0	Name=XP_031825761.1;ID=cds-XP_031825761.1;Dbxref=GeneID:116424018%2CGenbank:XP_031825761.1;Parent=rna-XM_031969901.1
NW_022339633.1	Gnomon	mRNA	307920	320682	.	+	.	Name=XM_031969871.1;ID=rna-XM_031969871.1;Dbxref=GeneID:116424006%2CGenbank:XM_031969871.1;Parent=gene-LOC116424006
NW_022339633.1	Gnomon	CDS	187817	187868	.	+	0	Name=XP_031825762.1;ID=cds-XP_031825762.1;Dbxref=GeneID:116424018%2CGenbank:XP_031825762.1;Parent=rna-XM_031969902.1
NW_022339633.1	Gnomon	CDS	204042	204137	.	+	0	Name=XP_031825762.1;ID=cds-XP_031825762.1;Dbxref=GeneID:116424018%2CGenbank:XP_031825762.1;Parent=rna-XM_031969902.1
NW_022339633.1	Gnomon	CDS	211437	211794	.	+	0	Name=XP_031825762.1;ID=cds-XP_031825762.1;Dbxref=GeneID:116424018%2CGenbank:XP_031825762.1;Parent=rna-XM_031969902.1
NW_022339633.1	Gnomon	CDS	214323	215229	.	+	0	Name=XP_031825762.1;ID=cds-XP_031825762.1;Dbxref=GeneID:116424018%2CGenbank:XP_031825762.1;Parent=rna-XM_031969902.1
NW_022339633.1	Gnomon	CDS	218179	218316	.	+	0	Name=XP_031825762.1;ID=cds-XP_031825762.1;Dbxref=GeneID:116424018%2CGenbank:XP_031825762.1;Parent=rna-XM_031969902.1
NW_022339633.1	Gnomon	CDS	219294	219422	.	+	0	Name=XP_031825762.1;ID=cds-XP_031825762.1;Dbxref=GeneID:116424018%2CGenbank:XP_031825762.1;Parent=rna-XM_031969902.1
NW_022339633.1	Gnomon	CDS	221745	221840	.	+	0	Name=XP_031825762.1;ID=cds-XP_031825762.1;Dbxref=GeneID:116424018%2CGenbank:XP_031825762.1;Parent=rna-XM_031969902.1
NW_022339633.1	Gnomon	exon	1043453	1044545	.	+	.	ID=exon-XM_031969831.1-3;Dbxref=GeneID:116423983%2CGenbank:XM_031969831.1;Parent=rna-XM_031969831.1
NW_022339633.1	Gnomon	exon	1044632	1048626	.	+	.	ID=exon-XM_031969831.1-4;Dbxref=GeneID:116423983%2CGenbank:XM_031969831.1;Parent=rna-XM_031969831.1
NW_022339633.1	Gnomon	exon	1040169	1040339	.	+	.	ID=exon-XM_031969831.1-1;Dbxref=GeneID:116423983%2CGenbank:XM_031969831.1;Parent=rna-XM_031969831.1
NW_022339633.1	Gnomon	exon	1042091	1043084	.	+	.	ID=exon-XM_031969831.1-2;Dbxref=GeneID:116423983%2CGenbank:XM_031969831.1;Parent=rna-XM_031969831.1
NW_022339633.1	Gnomon	exon	410904	411080	.	+	.	ID=exon-XM_031969942.1-11;Dbxref=GeneID:116424035%2CGenbank:XM_031969942.1;Parent=rna-XM_031969942.1
NW_022339633.1	Gnomon	exon	411462	411763	.	+	.	ID=exon-XM_031969942.1-12;Dbxref=GeneID:116424035%2CGenbank:XM_031969942.1;Parent=rna-XM_031969942.1
NW_022339633.1	Gnomon	exon	410733	410821	.	+	.	ID=exon-XM_031969942.1-10;Dbxref=GeneID:116424035%2CGenbank:XM_031969942.1;Parent=rna-XM_031969942.1
NW_022339633.1	Gnomon	mRNA	307509	320674	.	+	.	Name=XM_031969870.1;ID=rna-XM_031969870.1;Dbxref=GeneID:116424006%2CGenbank:XM_031969870.1;Parent=gene-LOC116424006
NW_022339633.1	Gnomon	CDS	164444	164681	.	-	0	Name=XP_031825763.1;ID=cds-XP_031825763.1;Dbxref=GeneID:116424020%2CGenbank:XP_031825763.1;Parent=rna-XM_031969903.1
NW_022339633.1	Gnomon	CDS	162254	162400	.	-	0	Name=XP_031825763.1;ID=cds-XP_031825763.1;Dbxref=GeneID:116424020%2CGenbank:XP_031825763.1;Parent=rna-XM_031969903.1
NW_022339633.1	Gnomon	CDS	161322	161609	.	-	0	Name=XP_031825763.1;ID=cds-XP_031825763.1;Dbxref=GeneID:116424020%2CGenbank:XP_031825763.1;Parent=rna-XM_031969903.1
NW_022339633.1	Gnomon	CDS	159795	160001	.	-	0	Name=XP_031825763.1;ID=cds-XP_031825763.1;Dbxref=GeneID:116424020%2CGenbank:XP_031825763.1;Parent=rna-XM_031969903.1
NW_022339633.1	Gnomon	CDS	156756	157053	.	-	0	Name=XP_031825763.1;ID=cds-XP_031825763.1;Dbxref=GeneID:116424020%2CGenbank:XP_031825763.1;Parent=rna-XM_031969903.1
NW_022339633.1	Gnomon	CDS	153682	153810	.	-	0	Name=XP_031825763.1;ID=cds-XP_031825763.1;Dbxref=GeneID:116424020%2CGenbank:XP_031825763.1;Parent=rna-XM_031969903.1
NW_022339633.1	Gnomon	CDS	152795	152918	.	-	0	Name=XP_031825763.1;ID=cds-XP_031825763.1;Dbxref=GeneID:116424020%2CGenbank:XP_031825763.1;Parent=rna-XM_031969903.1
NW_022339633.1	Gnomon	CDS	150288	150410	.	-	0	Name=XP_031825763.1;ID=cds-XP_031825763.1;Dbxref=GeneID:116424020%2CGenbank:XP_031825763.1;Parent=rna-XM_031969903.1
NW_022339633.1	Gnomon	exon	1630288	1630617	.	+	.	ID=exon-XM_031969955.1-8;Dbxref=GeneID:116424040%2CGenbank:XM_031969955.1;Parent=rna-XM_031969955.1
NW_022339633.1	Gnomon	exon	1631762	1631871	.	+	.	ID=exon-XM_031969955.1-9;Dbxref=GeneID:116424040%2CGenbank:XM_031969955.1;Parent=rna-XM_031969955.1
NW_022339633.1	Gnomon	exon	1628568	1628725	.	+	.	ID=exon-XM_031969955.1-6;Dbxref=GeneID:116424040%2CGenbank:XM_031969955.1;Parent=rna-XM_031969955.1
NW_022339633.1	Gnomon	exon	1629193	1629493	.	+	.	ID=exon-XM_031969955.1-7;Dbxref=GeneID:116424040%2CGenbank:XM_031969955.1;Parent=rna-XM_031969955.1
NW_022339633.1	Gnomon	exon	1627354	1627519	.	+	.	ID=exon-XM_031969955.1-4;Dbxref=GeneID:116424040%2CGenbank:XM_031969955.1;Parent=rna-XM_031969955.1
NW_022339633.1	Gnomon	exon	1628109	1628289	.	+	.	ID=exon-XM_031969955.1-5;Dbxref=GeneID:116424040%2CGenbank:XM_031969955.1;Parent=rna-XM_031969955.1
NW_022339633.1	Gnomon	exon	1626344	1626569	.	+	.	ID=exon-XM_031969955.1-2;Dbxref=GeneID:116424040%2CGenbank:XM_031969955.1;Parent=rna-XM_031969955.1
NW_022339633.1	Gnomon	exon	1627094	1627262	.	+	.	ID=exon-XM_031969955.1-3;Dbxref=GeneID:116424040%2CGenbank:XM_031969955.1;Parent=rna-XM_031969955.1
NW_022339633.1	Gnomon	exon	1622314	1622464	.	+	.	ID=exon-XM_031969955.1-1;Dbxref=GeneID:116424040%2CGenbank:XM_031969955.1;Parent=rna-XM_031969955.1
NW_022339633.1	Gnomon	exon	1136714	1136764	.	-	.	ID=exon-XM_031969879.1-5;Dbxref=GeneID:116424012%2CGenbank:XM_031969879.1;Parent=rna-XM_031969879.1
NW_022339633.1	Gnomon	exon	1134926	1134994	.	-	.	ID=exon-XM_031969879.1-6;Dbxref=GeneID:116424012%2CGenbank:XM_031969879.1;Parent=rna-XM_031969879.1
NW_022339633.1	Gnomon	exon	1146585	1146741	.	-	.	ID=exon-XM_031969879.1-3;Dbxref=GeneID:116424012%2CGenbank:XM_031969879.1;Parent=rna-XM_031969879.1
NW_022339633.1	Gnomon	exon	1140364	1140592	.	-	.	ID=exon-XM_031969879.1-4;Dbxref=GeneID:116424012%2CGenbank:XM_031969879.1;Parent=rna-XM_031969879.1
NW_022339633.1	Gnomon	exon	1152451	1152722	.	-	.	ID=exon-XM_031969879.1-1;Dbxref=GeneID:116424012%2CGenbank:XM_031969879.1;Parent=rna-XM_031969879.1
NW_022339633.1	Gnomon	exon	1150314	1150450	.	-	.	ID=exon-XM_031969879.1-2;Dbxref=GeneID:116424012%2CGenbank:XM_031969879.1;Parent=rna-XM_031969879.1
NW_022339633.1	Gnomon	CDS	1626474	1626569	.	+	0	Name=XP_031825818.1;ID=cds-XP_031825818.1;Dbxref=GeneID:116424040%2CGenbank:XP_031825818.1;Parent=rna-XM_031969958.1
NW_022339633.1	Gnomon	CDS	1627094	1627262	.	+	0	Name=XP_031825818.1;ID=cds-XP_031825818.1;Dbxref=GeneID:116424040%2CGenbank:XP_031825818.1;Parent=rna-XM_031969958.1
NW_022339633.1	Gnomon	CDS	1627354	1627519	.	+	0	Name=XP_031825818.1;ID=cds-XP_031825818.1;Dbxref=GeneID:116424040%2CGenbank:XP_031825818.1;Parent=rna-XM_031969958.1
NW_022339633.1	Gnomon	CDS	1628109	1628289	.	+	0	Name=XP_031825818.1;ID=cds-XP_031825818.1;Dbxref=GeneID:116424040%2CGenbank:XP_031825818.1;Parent=rna-XM_031969958.1
NW_022339633.1	Gnomon	CDS	1628568	1628725	.	+	0	Name=XP_031825818.1;ID=cds-XP_031825818.1;Dbxref=GeneID:116424040%2CGenbank:XP_031825818.1;Parent=rna-XM_031969958.1
NW_022339633.1	Gnomon	CDS	1629193	1629493	.	+	0	Name=XP_031825818.1;ID=cds-XP_031825818.1;Dbxref=GeneID:116424040%2CGenbank:XP_031825818.1;Parent=rna-XM_031969958.1
NW_022339633.1	Gnomon	CDS	1630288	1630617	.	+	0	Name=XP_031825818.1;ID=cds-XP_031825818.1;Dbxref=GeneID:116424040%2CGenbank:XP_031825818.1;Parent=rna-XM_031969958.1
NW_022339633.1	Gnomon	CDS	1630995	1631027	.	+	0	Name=XP_031825818.1;ID=cds-XP_031825818.1;Dbxref=GeneID:116424040%2CGenbank:XP_031825818.1;Parent=rna-XM_031969958.1
NW_022339633.1	Gnomon	CDS	1631762	1631871	.	+	0	Name=XP_031825818.1;ID=cds-XP_031825818.1;Dbxref=GeneID:116424040%2CGenbank:XP_031825818.1;Parent=rna-XM_031969958.1
NW_022339633.1	Gnomon	CDS	1632338	1633035	.	+	0	Name=XP_031825818.1;ID=cds-XP_031825818.1;Dbxref=GeneID:116424040%2CGenbank:XP_031825818.1;Parent=rna-XM_031969958.1
NW_022339633.1	Gnomon	CDS	1633424	1633662	.	+	0	Name=XP_031825818.1;ID=cds-XP_031825818.1;Dbxref=GeneID:116424040%2CGenbank:XP_031825818.1;Parent=rna-XM_031969958.1
NW_022339633.1	Gnomon	CDS	1634404	1634595	.	+	0	Name=XP_031825818.1;ID=cds-XP_031825818.1;Dbxref=GeneID:116424040%2CGenbank:XP_031825818.1;Parent=rna-XM_031969958.1
NW_022339633.1	Gnomon	CDS	1636739	1637095	.	+	0	Name=XP_031825818.1;ID=cds-XP_031825818.1;Dbxref=GeneID:116424040%2CGenbank:XP_031825818.1;Parent=rna-XM_031969958.1
NW_022339633.1	Gnomon	CDS	1637542	1637610	.	+	0	Name=XP_031825818.1;ID=cds-XP_031825818.1;Dbxref=GeneID:116424040%2CGenbank:XP_031825818.1;Parent=rna-XM_031969958.1
NW_022339633.1	Gnomon	CDS	1637708	1637908	.	+	0	Name=XP_031825818.1;ID=cds-XP_031825818.1;Dbxref=GeneID:116424040%2CGenbank:XP_031825818.1;Parent=rna-XM_031969958.1
NW_022339633.1	Gnomon	CDS	1638251	1638446	.	+	0	Name=XP_031825818.1;ID=cds-XP_031825818.1;Dbxref=GeneID:116424040%2CGenbank:XP_031825818.1;Parent=rna-XM_031969958.1
NW_022339633.1	Gnomon	CDS	1638523	1638615	.	+	0	Name=XP_031825818.1;ID=cds-XP_031825818.1;Dbxref=GeneID:116424040%2CGenbank:XP_031825818.1;Parent=rna-XM_031969958.1
NW_022339633.1	Gnomon	CDS	1638752	1638885	.	+	0	Name=XP_031825818.1;ID=cds-XP_031825818.1;Dbxref=GeneID:116424040%2CGenbank:XP_031825818.1;Parent=rna-XM_031969958.1
NW_022339633.1	Gnomon	CDS	1638981	1639139	.	+	0	Name=XP_031825818.1;ID=cds-XP_031825818.1;Dbxref=GeneID:116424040%2CGenbank:XP_031825818.1;Parent=rna-XM_031969958.1
NW_022339633.1	Gnomon	CDS	1639233	1639424	.	+	0	Name=XP_031825818.1;ID=cds-XP_031825818.1;Dbxref=GeneID:116424040%2CGenbank:XP_031825818.1;Parent=rna-XM_031969958.1
NW_022339633.1	Gnomon	CDS	1639817	1639904	.	+	0	Name=XP_031825818.1;ID=cds-XP_031825818.1;Dbxref=GeneID:116424040%2CGenbank:XP_031825818.1;Parent=rna-XM_031969958.1
NW_022339633.1	Gnomon	CDS	1640000	1640142	.	+	0	Name=XP_031825818.1;ID=cds-XP_031825818.1;Dbxref=GeneID:116424040%2CGenbank:XP_031825818.1;Parent=rna-XM_031969958.1
NW_022339633.1	Gnomon	CDS	1640450	1640590	.	+	0	Name=XP_031825818.1;ID=cds-XP_031825818.1;Dbxref=GeneID:116424040%2CGenbank:XP_031825818.1;Parent=rna-XM_031969958.1
NW_022339633.1	Gnomon	CDS	1641813	1641957	.	+	0	Name=XP_031825818.1;ID=cds-XP_031825818.1;Dbxref=GeneID:116424040%2CGenbank:XP_031825818.1;Parent=rna-XM_031969958.1
NW_022339633.1	Gnomon	CDS	1642222	1642351	.	+	0	Name=XP_031825818.1;ID=cds-XP_031825818.1;Dbxref=GeneID:116424040%2CGenbank:XP_031825818.1;Parent=rna-XM_031969958.1
NW_022339633.1	Gnomon	CDS	1642428	1642644	.	+	0	Name=XP_031825818.1;ID=cds-XP_031825818.1;Dbxref=GeneID:116424040%2CGenbank:XP_031825818.1;Parent=rna-XM_031969958.1
NW_022339633.1	Gnomon	CDS	1642943	1643215	.	+	0	Name=XP_031825818.1;ID=cds-XP_031825818.1;Dbxref=GeneID:116424040%2CGenbank:XP_031825818.1;Parent=rna-XM_031969958.1
NW_022339633.1	Gnomon	CDS	1643750	1643929	.	+	0	Name=XP_031825818.1;ID=cds-XP_031825818.1;Dbxref=GeneID:116424040%2CGenbank:XP_031825818.1;Parent=rna-XM_031969958.1
NW_022339633.1	Gnomon	CDS	1647068	1647076	.	+	0	Name=XP_031825818.1;ID=cds-XP_031825818.1;Dbxref=GeneID:116424040%2CGenbank:XP_031825818.1;Parent=rna-XM_031969958.1
NW_022339633.1	Gnomon	CDS	1652497	1652569	.	+	0	Name=XP_031825818.1;ID=cds-XP_031825818.1;Dbxref=GeneID:116424040%2CGenbank:XP_031825818.1;Parent=rna-XM_031969958.1
NW_022339633.1	Gnomon	CDS	1652900	1652946	.	+	0	Name=XP_031825818.1;ID=cds-XP_031825818.1;Dbxref=GeneID:116424040%2CGenbank:XP_031825818.1;Parent=rna-XM_031969958.1
NW_022339633.1	Gnomon	CDS	1653117	1653230	.	+	0	Name=XP_031825818.1;ID=cds-XP_031825818.1;Dbxref=GeneID:116424040%2CGenbank:XP_031825818.1;Parent=rna-XM_031969958.1
NW_022339633.1	Gnomon	exon	130381	130569	.	-	.	ID=exon-XM_031969894.1-11;Dbxref=GeneID:116424017%2CGenbank:XM_031969894.1;Parent=rna-XM_031969894.1
NW_022339633.1	Gnomon	exon	128871	129628	.	-	.	ID=exon-XM_031969894.1-12;Dbxref=GeneID:116424017%2CGenbank:XM_031969894.1;Parent=rna-XM_031969894.1
NW_022339633.1	Gnomon	exon	131482	131822	.	-	.	ID=exon-XM_031969894.1-10;Dbxref=GeneID:116424017%2CGenbank:XM_031969894.1;Parent=rna-XM_031969894.1
NW_022339633.1	Gnomon	mRNA	1683846	1770642	.	-	.	Name=XM_031969926.1;ID=rna-XM_031969926.1;Dbxref=GeneID:116424027%2CGenbank:XM_031969926.1;Parent=gene-LOC116424027
NW_022339633.1	Gnomon	CDS	1626474	1626569	.	+	0	Name=XP_031825819.1;ID=cds-XP_031825819.1;Dbxref=GeneID:116424040%2CGenbank:XP_031825819.1;Parent=rna-XM_031969959.1
NW_022339633.1	Gnomon	CDS	1627094	1627262	.	+	0	Name=XP_031825819.1;ID=cds-XP_031825819.1;Dbxref=GeneID:116424040%2CGenbank:XP_031825819.1;Parent=rna-XM_031969959.1
NW_022339633.1	Gnomon	CDS	1627354	1627519	.	+	0	Name=XP_031825819.1;ID=cds-XP_031825819.1;Dbxref=GeneID:116424040%2CGenbank:XP_031825819.1;Parent=rna-XM_031969959.1
NW_022339633.1	Gnomon	CDS	1628109	1628289	.	+	0	Name=XP_031825819.1;ID=cds-XP_031825819.1;Dbxref=GeneID:116424040%2CGenbank:XP_031825819.1;Parent=rna-XM_031969959.1
NW_022339633.1	Gnomon	CDS	1628568	1628725	.	+	0	Name=XP_031825819.1;ID=cds-XP_031825819.1;Dbxref=GeneID:116424040%2CGenbank:XP_031825819.1;Parent=rna-XM_031969959.1
NW_022339633.1	Gnomon	CDS	1629193	1629493	.	+	0	Name=XP_031825819.1;ID=cds-XP_031825819.1;Dbxref=GeneID:116424040%2CGenbank:XP_031825819.1;Parent=rna-XM_031969959.1
NW_022339633.1	Gnomon	CDS	1630288	1630617	.	+	0	Name=XP_031825819.1;ID=cds-XP_031825819.1;Dbxref=GeneID:116424040%2CGenbank:XP_031825819.1;Parent=rna-XM_031969959.1
NW_022339633.1	Gnomon	CDS	1630995	1631027	.	+	0	Name=XP_031825819.1;ID=cds-XP_031825819.1;Dbxref=GeneID:116424040%2CGenbank:XP_031825819.1;Parent=rna-XM_031969959.1
NW_022339633.1	Gnomon	CDS	1631762	1631871	.	+	0	Name=XP_031825819.1;ID=cds-XP_031825819.1;Dbxref=GeneID:116424040%2CGenbank:XP_031825819.1;Parent=rna-XM_031969959.1
NW_022339633.1	Gnomon	CDS	1632338	1633035	.	+	0	Name=XP_031825819.1;ID=cds-XP_031825819.1;Dbxref=GeneID:116424040%2CGenbank:XP_031825819.1;Parent=rna-XM_031969959.1
NW_022339633.1	Gnomon	CDS	1633424	1633662	.	+	0	Name=XP_031825819.1;ID=cds-XP_031825819.1;Dbxref=GeneID:116424040%2CGenbank:XP_031825819.1;Parent=rna-XM_031969959.1
NW_022339633.1	Gnomon	CDS	1634404	1634595	.	+	0	Name=XP_031825819.1;ID=cds-XP_031825819.1;Dbxref=GeneID:116424040%2CGenbank:XP_031825819.1;Parent=rna-XM_031969959.1
NW_022339633.1	Gnomon	CDS	1636739	1637095	.	+	0	Name=XP_031825819.1;ID=cds-XP_031825819.1;Dbxref=GeneID:116424040%2CGenbank:XP_031825819.1;Parent=rna-XM_031969959.1
NW_022339633.1	Gnomon	CDS	1637542	1637610	.	+	0	Name=XP_031825819.1;ID=cds-XP_031825819.1;Dbxref=GeneID:116424040%2CGenbank:XP_031825819.1;Parent=rna-XM_031969959.1
NW_022339633.1	Gnomon	CDS	1637708	1637908	.	+	0	Name=XP_031825819.1;ID=cds-XP_031825819.1;Dbxref=GeneID:116424040%2CGenbank:XP_031825819.1;Parent=rna-XM_031969959.1
NW_022339633.1	Gnomon	CDS	1638251	1638446	.	+	0	Name=XP_031825819.1;ID=cds-XP_031825819.1;Dbxref=GeneID:116424040%2CGenbank:XP_031825819.1;Parent=rna-XM_031969959.1
NW_022339633.1	Gnomon	CDS	1638523	1638615	.	+	0	Name=XP_031825819.1;ID=cds-XP_031825819.1;Dbxref=GeneID:116424040%2CGenbank:XP_031825819.1;Parent=rna-XM_031969959.1
NW_022339633.1	Gnomon	CDS	1638752	1638885	.	+	0	Name=XP_031825819.1;ID=cds-XP_031825819.1;Dbxref=GeneID:116424040%2CGenbank:XP_031825819.1;Parent=rna-XM_031969959.1
NW_022339633.1	Gnomon	CDS	1638981	1639139	.	+	0	Name=XP_031825819.1;ID=cds-XP_031825819.1;Dbxref=GeneID:116424040%2CGenbank:XP_031825819.1;Parent=rna-XM_031969959.1
NW_022339633.1	Gnomon	CDS	1639233	1639424	.	+	0	Name=XP_031825819.1;ID=cds-XP_031825819.1;Dbxref=GeneID:116424040%2CGenbank:XP_031825819.1;Parent=rna-XM_031969959.1
NW_022339633.1	Gnomon	CDS	1639817	1639904	.	+	0	Name=XP_031825819.1;ID=cds-XP_031825819.1;Dbxref=GeneID:116424040%2CGenbank:XP_031825819.1;Parent=rna-XM_031969959.1
NW_022339633.1	Gnomon	CDS	1640000	1640142	.	+	0	Name=XP_031825819.1;ID=cds-XP_031825819.1;Dbxref=GeneID:116424040%2CGenbank:XP_031825819.1;Parent=rna-XM_031969959.1
NW_022339633.1	Gnomon	CDS	1640450	1640590	.	+	0	Name=XP_031825819.1;ID=cds-XP_031825819.1;Dbxref=GeneID:116424040%2CGenbank:XP_031825819.1;Parent=rna-XM_031969959.1
NW_022339633.1	Gnomon	CDS	1641813	1641957	.	+	0	Name=XP_031825819.1;ID=cds-XP_031825819.1;Dbxref=GeneID:116424040%2CGenbank:XP_031825819.1;Parent=rna-XM_031969959.1
NW_022339633.1	Gnomon	CDS	1642222	1642351	.	+	0	Name=XP_031825819.1;ID=cds-XP_031825819.1;Dbxref=GeneID:116424040%2CGenbank:XP_031825819.1;Parent=rna-XM_031969959.1
NW_022339633.1	Gnomon	CDS	1642428	1642644	.	+	0	Name=XP_031825819.1;ID=cds-XP_031825819.1;Dbxref=GeneID:116424040%2CGenbank:XP_031825819.1;Parent=rna-XM_031969959.1
NW_022339633.1	Gnomon	CDS	1642943	1643215	.	+	0	Name=XP_031825819.1;ID=cds-XP_031825819.1;Dbxref=GeneID:116424040%2CGenbank:XP_031825819.1;Parent=rna-XM_031969959.1
NW_022339633.1	Gnomon	CDS	1643750	1643929	.	+	0	Name=XP_031825819.1;ID=cds-XP_031825819.1;Dbxref=GeneID:116424040%2CGenbank:XP_031825819.1;Parent=rna-XM_031969959.1
NW_022339633.1	Gnomon	CDS	1652497	1652569	.	+	0	Name=XP_031825819.1;ID=cds-XP_031825819.1;Dbxref=GeneID:116424040%2CGenbank:XP_031825819.1;Parent=rna-XM_031969959.1
NW_022339633.1	Gnomon	CDS	1652900	1652946	.	+	0	Name=XP_031825819.1;ID=cds-XP_031825819.1;Dbxref=GeneID:116424040%2CGenbank:XP_031825819.1;Parent=rna-XM_031969959.1
NW_022339633.1	Gnomon	CDS	1653117	1653230	.	+	0	Name=XP_031825819.1;ID=cds-XP_031825819.1;Dbxref=GeneID:116424040%2CGenbank:XP_031825819.1;Parent=rna-XM_031969959.1
NW_022339633.1	Gnomon	transcript	535050	725522	.	-	.	Name=XR_004234365.1;ID=rna-XR_004234365.1;Dbxref=GeneID:116423987%2CGenbank:XR_004234365.1;Parent=gene-LOC116423987
NW_022339633.1	Gnomon	exon	1622314	1622464	.	+	.	ID=exon-XM_031969954.1-1;Dbxref=GeneID:116424040%2CGenbank:XM_031969954.1;Parent=rna-XM_031969954.1
NW_022339633.1	Gnomon	exon	1626344	1626569	.	+	.	ID=exon-XM_031969954.1-2;Dbxref=GeneID:116424040%2CGenbank:XM_031969954.1;Parent=rna-XM_031969954.1
NW_022339633.1	Gnomon	exon	1627094	1627262	.	+	.	ID=exon-XM_031969954.1-3;Dbxref=GeneID:116424040%2CGenbank:XM_031969954.1;Parent=rna-XM_031969954.1
NW_022339633.1	Gnomon	exon	1627354	1627519	.	+	.	ID=exon-XM_031969954.1-4;Dbxref=GeneID:116424040%2CGenbank:XM_031969954.1;Parent=rna-XM_031969954.1
NW_022339633.1	Gnomon	exon	1628118	1628289	.	+	.	ID=exon-XM_031969954.1-5;Dbxref=GeneID:116424040%2CGenbank:XM_031969954.1;Parent=rna-XM_031969954.1
NW_022339633.1	Gnomon	exon	1628568	1628725	.	+	.	ID=exon-XM_031969954.1-6;Dbxref=GeneID:116424040%2CGenbank:XM_031969954.1;Parent=rna-XM_031969954.1
NW_022339633.1	Gnomon	exon	1629193	1629493	.	+	.	ID=exon-XM_031969954.1-7;Dbxref=GeneID:116424040%2CGenbank:XM_031969954.1;Parent=rna-XM_031969954.1
NW_022339633.1	Gnomon	exon	1630288	1630617	.	+	.	ID=exon-XM_031969954.1-8;Dbxref=GeneID:116424040%2CGenbank:XM_031969954.1;Parent=rna-XM_031969954.1
NW_022339633.1	Gnomon	exon	1630995	1631027	.	+	.	ID=exon-XM_031969954.1-9;Dbxref=GeneID:116424040%2CGenbank:XM_031969954.1;Parent=rna-XM_031969954.1
NW_022339633.1	Gnomon	exon	1354090	1354295	.	+	.	ID=exon-XM_031969854.1-2;Dbxref=GeneID:116423997%2CGenbank:XM_031969854.1;Parent=rna-XM_031969854.1
NW_022339633.1	Gnomon	exon	1363995	1364130	.	+	.	ID=exon-XM_031969854.1-3;Dbxref=GeneID:116423997%2CGenbank:XM_031969854.1;Parent=rna-XM_031969854.1
NW_022339633.1	Gnomon	exon	1348228	1348514	.	+	.	ID=exon-XM_031969854.1-1;Dbxref=GeneID:116423997%2CGenbank:XM_031969854.1;Parent=rna-XM_031969854.1
NW_022339633.1	Gnomon	exon	1400371	1401982	.	+	.	ID=exon-XM_031969854.1-6;Dbxref=GeneID:116423997%2CGenbank:XM_031969854.1;Parent=rna-XM_031969854.1
NW_022339633.1	Gnomon	exon	1365438	1365571	.	+	.	ID=exon-XM_031969854.1-4;Dbxref=GeneID:116423997%2CGenbank:XM_031969854.1;Parent=rna-XM_031969854.1
NW_022339633.1	Gnomon	exon	1376189	1376435	.	+	.	ID=exon-XM_031969854.1-5;Dbxref=GeneID:116423997%2CGenbank:XM_031969854.1;Parent=rna-XM_031969854.1
NW_022339633.1	Gnomon	mRNA	1587470	1602960	.	+	.	Name=XM_031969929.1;ID=rna-XM_031969929.1;Dbxref=GeneID:116424030%2CGenbank:XM_031969929.1;Parent=gene-LOC116424030
NW_022339633.1	Gnomon	lnc_RNA	781186	909919	.	-	.	Name=XR_004234366.1;ID=rna-XR_004234366.1;Dbxref=GeneID:116423989%2CGenbank:XR_004234366.1;Parent=gene-LOC116423989
NW_022339633.1	Gnomon	exon	125656	125772	.	-	.	ID=exon-XM_031969907.1-1;Dbxref=GeneID:116424021%2CGenbank:XM_031969907.1;Parent=rna-XM_031969907.1
NW_022339633.1	Gnomon	exon	124424	124671	.	-	.	ID=exon-XM_031969907.1-2;Dbxref=GeneID:116424021%2CGenbank:XM_031969907.1;Parent=rna-XM_031969907.1
NW_022339633.1	Gnomon	exon	121361	121401	.	-	.	ID=exon-XM_031969907.1-5;Dbxref=GeneID:116424021%2CGenbank:XM_031969907.1;Parent=rna-XM_031969907.1
NW_022339633.1	Gnomon	exon	121147	121293	.	-	.	ID=exon-XM_031969907.1-6;Dbxref=GeneID:116424021%2CGenbank:XM_031969907.1;Parent=rna-XM_031969907.1
NW_022339633.1	Gnomon	exon	122619	122828	.	-	.	ID=exon-XM_031969907.1-3;Dbxref=GeneID:116424021%2CGenbank:XM_031969907.1;Parent=rna-XM_031969907.1
NW_022339633.1	Gnomon	exon	121623	121889	.	-	.	ID=exon-XM_031969907.1-4;Dbxref=GeneID:116424021%2CGenbank:XM_031969907.1;Parent=rna-XM_031969907.1
NW_022339633.1	Gnomon	exon	120059	120380	.	-	.	ID=exon-XM_031969907.1-7;Dbxref=GeneID:116424021%2CGenbank:XM_031969907.1;Parent=rna-XM_031969907.1
NW_022339633.1	Gnomon	exon	118855	119429	.	-	.	ID=exon-XM_031969907.1-8;Dbxref=GeneID:116424021%2CGenbank:XM_031969907.1;Parent=rna-XM_031969907.1
NW_022339633.1	Gnomon	mRNA	1568687	1586806	.	-	.	Name=XM_031969928.1;ID=rna-XM_031969928.1;Dbxref=GeneID:116424029%2CGenbank:XM_031969928.1;Parent=gene-LOC116424029
NW_022339633.1	Gnomon	transcript	325103	331726	.	-	.	Name=XR_004234367.1;ID=rna-XR_004234367.1;Dbxref=GeneID:116424008%2CGenbank:XR_004234367.1;Parent=gene-LOC116424008
NW_022339633.1	Gnomon	exon	74635	81422	.	-	.	ID=exon-XM_031969911.1-13;Dbxref=GeneID:116424023%2CGenbank:XM_031969911.1;Parent=rna-XM_031969911.1
NW_022339633.1	Gnomon	exon	84954	85235	.	-	.	ID=exon-XM_031969911.1-10;Dbxref=GeneID:116424023%2CGenbank:XM_031969911.1;Parent=rna-XM_031969911.1
NW_022339633.1	Gnomon	exon	83270	83646	.	-	.	ID=exon-XM_031969911.1-11;Dbxref=GeneID:116424023%2CGenbank:XM_031969911.1;Parent=rna-XM_031969911.1
NW_022339633.1	Gnomon	exon	81904	82340	.	-	.	ID=exon-XM_031969911.1-12;Dbxref=GeneID:116424023%2CGenbank:XM_031969911.1;Parent=rna-XM_031969911.1
NW_022339633.1	Gnomon	CDS	124424	124514	.	-	0	Name=XP_031825768.1;ID=cds-XP_031825768.1;Dbxref=GeneID:116424021%2CGenbank:XP_031825768.1;Parent=rna-XM_031969908.1
NW_022339633.1	Gnomon	CDS	122619	122828	.	-	0	Name=XP_031825768.1;ID=cds-XP_031825768.1;Dbxref=GeneID:116424021%2CGenbank:XP_031825768.1;Parent=rna-XM_031969908.1
NW_022339633.1	Gnomon	CDS	121623	121889	.	-	0	Name=XP_031825768.1;ID=cds-XP_031825768.1;Dbxref=GeneID:116424021%2CGenbank:XP_031825768.1;Parent=rna-XM_031969908.1
NW_022339633.1	Gnomon	CDS	121147	121316	.	-	0	Name=XP_031825768.1;ID=cds-XP_031825768.1;Dbxref=GeneID:116424021%2CGenbank:XP_031825768.1;Parent=rna-XM_031969908.1
NW_022339633.1	Gnomon	CDS	120059	120380	.	-	0	Name=XP_031825768.1;ID=cds-XP_031825768.1;Dbxref=GeneID:116424021%2CGenbank:XP_031825768.1;Parent=rna-XM_031969908.1
NW_022339633.1	Gnomon	CDS	119212	119429	.	-	0	Name=XP_031825768.1;ID=cds-XP_031825768.1;Dbxref=GeneID:116424021%2CGenbank:XP_031825768.1;Parent=rna-XM_031969908.1
NW_022339633.1	Gnomon	exon	1035822	1036032	.	+	.	ID=exon-XM_031969829.1-2;Dbxref=GeneID:116423983%2CGenbank:XM_031969829.1;Parent=rna-XM_031969829.1
NW_022339633.1	Gnomon	exon	1037761	1038321	.	+	.	ID=exon-XM_031969829.1-3;Dbxref=GeneID:116423983%2CGenbank:XM_031969829.1;Parent=rna-XM_031969829.1
NW_022339633.1	Gnomon	exon	1034967	1035145	.	+	.	ID=exon-XM_031969829.1-1;Dbxref=GeneID:116423983%2CGenbank:XM_031969829.1;Parent=rna-XM_031969829.1
NW_022339633.1	Gnomon	exon	1044632	1048626	.	+	.	ID=exon-XM_031969829.1-6;Dbxref=GeneID:116423983%2CGenbank:XM_031969829.1;Parent=rna-XM_031969829.1
NW_022339633.1	Gnomon	exon	1042091	1043084	.	+	.	ID=exon-XM_031969829.1-4;Dbxref=GeneID:116423983%2CGenbank:XM_031969829.1;Parent=rna-XM_031969829.1
NW_022339633.1	Gnomon	exon	1043453	1044545	.	+	.	ID=exon-XM_031969829.1-5;Dbxref=GeneID:116423983%2CGenbank:XM_031969829.1;Parent=rna-XM_031969829.1
NW_022339633.1	Gnomon	mRNA	986947	992132	.	+	.	Name=XM_031969877.1;ID=rna-XM_031969877.1;Dbxref=GeneID:116424010%2CGenbank:XM_031969877.1;Parent=gene-LOC116424010
NW_022339633.1	Gnomon	exon	1034967	1035145	.	+	.	ID=exon-XM_031969830.1-1;Dbxref=GeneID:116423983%2CGenbank:XM_031969830.1;Parent=rna-XM_031969830.1
NW_022339633.1	Gnomon	exon	1035615	1035681	.	+	.	ID=exon-XM_031969830.1-2;Dbxref=GeneID:116423983%2CGenbank:XM_031969830.1;Parent=rna-XM_031969830.1
NW_022339633.1	Gnomon	exon	1035822	1036032	.	+	.	ID=exon-XM_031969830.1-3;Dbxref=GeneID:116423983%2CGenbank:XM_031969830.1;Parent=rna-XM_031969830.1
NW_022339633.1	Gnomon	exon	1037761	1038321	.	+	.	ID=exon-XM_031969830.1-4;Dbxref=GeneID:116423983%2CGenbank:XM_031969830.1;Parent=rna-XM_031969830.1
NW_022339633.1	Gnomon	exon	1042091	1043084	.	+	.	ID=exon-XM_031969830.1-5;Dbxref=GeneID:116423983%2CGenbank:XM_031969830.1;Parent=rna-XM_031969830.1
NW_022339633.1	Gnomon	exon	1043453	1044545	.	+	.	ID=exon-XM_031969830.1-6;Dbxref=GeneID:116423983%2CGenbank:XM_031969830.1;Parent=rna-XM_031969830.1
NW_022339633.1	Gnomon	exon	1044632	1048626	.	+	.	ID=exon-XM_031969830.1-7;Dbxref=GeneID:116423983%2CGenbank:XM_031969830.1;Parent=rna-XM_031969830.1
NW_022339633.1	Gnomon	CDS	73090	73098	.	+	0	Name=XP_031825769.1;ID=cds-XP_031825769.1;Dbxref=GeneID:116424022%2CGenbank:XP_031825769.1;Parent=rna-XM_031969909.1
NW_022339633.1	Gnomon	CDS	73443	73607	.	+	0	Name=XP_031825769.1;ID=cds-XP_031825769.1;Dbxref=GeneID:116424022%2CGenbank:XP_031825769.1;Parent=rna-XM_031969909.1
NW_022339633.1	Gnomon	CDS	73949	74239	.	+	0	Name=XP_031825769.1;ID=cds-XP_031825769.1;Dbxref=GeneID:116424022%2CGenbank:XP_031825769.1;Parent=rna-XM_031969909.1
NW_022339633.1	Gnomon	exon	1376189	1376435	.	+	.	ID=exon-XM_031969853.1-5;Dbxref=GeneID:116423997%2CGenbank:XM_031969853.1;Parent=rna-XM_031969853.1
NW_022339633.1	Gnomon	exon	1400371	1401982	.	+	.	ID=exon-XM_031969853.1-6;Dbxref=GeneID:116423997%2CGenbank:XM_031969853.1;Parent=rna-XM_031969853.1
NW_022339633.1	Gnomon	exon	1237962	1238317	.	+	.	ID=exon-XM_031969853.1-1;Dbxref=GeneID:116423997%2CGenbank:XM_031969853.1;Parent=rna-XM_031969853.1
NW_022339633.1	Gnomon	exon	1354090	1354295	.	+	.	ID=exon-XM_031969853.1-2;Dbxref=GeneID:116423997%2CGenbank:XM_031969853.1;Parent=rna-XM_031969853.1
NW_022339633.1	Gnomon	exon	1363995	1364130	.	+	.	ID=exon-XM_031969853.1-3;Dbxref=GeneID:116423997%2CGenbank:XM_031969853.1;Parent=rna-XM_031969853.1
NW_022339633.1	Gnomon	exon	1365438	1365571	.	+	.	ID=exon-XM_031969853.1-4;Dbxref=GeneID:116423997%2CGenbank:XM_031969853.1;Parent=rna-XM_031969853.1
NW_022339633.1	Gnomon	exon	120059	120380	.	-	.	ID=exon-XM_031969905.1-7;Dbxref=GeneID:116424021%2CGenbank:XM_031969905.1;Parent=rna-XM_031969905.1
NW_022339633.1	Gnomon	exon	118855	119429	.	-	.	ID=exon-XM_031969905.1-8;Dbxref=GeneID:116424021%2CGenbank:XM_031969905.1;Parent=rna-XM_031969905.1
NW_022339633.1	Gnomon	exon	121361	121401	.	-	.	ID=exon-XM_031969905.1-5;Dbxref=GeneID:116424021%2CGenbank:XM_031969905.1;Parent=rna-XM_031969905.1
NW_022339633.1	Gnomon	exon	121147	121293	.	-	.	ID=exon-XM_031969905.1-6;Dbxref=GeneID:116424021%2CGenbank:XM_031969905.1;Parent=rna-XM_031969905.1
NW_022339633.1	Gnomon	exon	122619	122828	.	-	.	ID=exon-XM_031969905.1-3;Dbxref=GeneID:116424021%2CGenbank:XM_031969905.1;Parent=rna-XM_031969905.1
NW_022339633.1	Gnomon	exon	121623	121889	.	-	.	ID=exon-XM_031969905.1-4;Dbxref=GeneID:116424021%2CGenbank:XM_031969905.1;Parent=rna-XM_031969905.1
NW_022339633.1	Gnomon	mRNA	1134926	1152722	.	-	.	Name=XM_031969879.1;ID=rna-XM_031969879.1;Dbxref=GeneID:116424012%2CGenbank:XM_031969879.1;Parent=gene-LOC116424012
NW_022339633.1	Gnomon	exon	125656	125775	.	-	.	ID=exon-XM_031969905.1-1;Dbxref=GeneID:116424021%2CGenbank:XM_031969905.1;Parent=rna-XM_031969905.1
NW_022339633.1	Gnomon	exon	124424	124686	.	-	.	ID=exon-XM_031969905.1-2;Dbxref=GeneID:116424021%2CGenbank:XM_031969905.1;Parent=rna-XM_031969905.1
NW_022339633.1	Gnomon	exon	303703	303882	.	+	.	ID=exon-XM_031969863.1-20;Dbxref=GeneID:116424003%2CGenbank:XM_031969863.1;Parent=rna-XM_031969863.1
NW_022339633.1	Gnomon	exon	303953	304069	.	+	.	ID=exon-XM_031969863.1-21;Dbxref=GeneID:116424003%2CGenbank:XM_031969863.1;Parent=rna-XM_031969863.1
NW_022339633.1	Gnomon	exon	304147	304306	.	+	.	ID=exon-XM_031969863.1-22;Dbxref=GeneID:116424003%2CGenbank:XM_031969863.1;Parent=rna-XM_031969863.1
NW_022339633.1	Gnomon	exon	304403	304929	.	+	.	ID=exon-XM_031969863.1-23;Dbxref=GeneID:116424003%2CGenbank:XM_031969863.1;Parent=rna-XM_031969863.1
NW_022339633.1	Gnomon	exon	302836	302993	.	+	.	ID=exon-XM_031969863.1-17;Dbxref=GeneID:116424003%2CGenbank:XM_031969863.1;Parent=rna-XM_031969863.1
NW_022339633.1	Gnomon	exon	303127	303386	.	+	.	ID=exon-XM_031969863.1-18;Dbxref=GeneID:116424003%2CGenbank:XM_031969863.1;Parent=rna-XM_031969863.1
NW_022339633.1	Gnomon	exon	303457	303617	.	+	.	ID=exon-XM_031969863.1-19;Dbxref=GeneID:116424003%2CGenbank:XM_031969863.1;Parent=rna-XM_031969863.1
NW_022339633.1	Gnomon	exon	301617	301853	.	+	.	ID=exon-XM_031969863.1-13;Dbxref=GeneID:116424003%2CGenbank:XM_031969863.1;Parent=rna-XM_031969863.1
NW_022339633.1	Gnomon	exon	301949	302175	.	+	.	ID=exon-XM_031969863.1-14;Dbxref=GeneID:116424003%2CGenbank:XM_031969863.1;Parent=rna-XM_031969863.1
NW_022339633.1	Gnomon	exon	302248	302371	.	+	.	ID=exon-XM_031969863.1-15;Dbxref=GeneID:116424003%2CGenbank:XM_031969863.1;Parent=rna-XM_031969863.1
NW_022339633.1	Gnomon	exon	302450	302735	.	+	.	ID=exon-XM_031969863.1-16;Dbxref=GeneID:116424003%2CGenbank:XM_031969863.1;Parent=rna-XM_031969863.1
NW_022339633.1	Gnomon	exon	301021	301185	.	+	.	ID=exon-XM_031969863.1-10;Dbxref=GeneID:116424003%2CGenbank:XM_031969863.1;Parent=rna-XM_031969863.1
NW_022339633.1	Gnomon	exon	301254	301375	.	+	.	ID=exon-XM_031969863.1-11;Dbxref=GeneID:116424003%2CGenbank:XM_031969863.1;Parent=rna-XM_031969863.1
NW_022339633.1	Gnomon	exon	301435	301549	.	+	.	ID=exon-XM_031969863.1-12;Dbxref=GeneID:116424003%2CGenbank:XM_031969863.1;Parent=rna-XM_031969863.1
NW_022339633.1	Gnomon	exon	1668125	1668151	.	+	.	ID=exon-XM_031969881.1-4;Dbxref=GeneID:116424013%2CGenbank:XM_031969881.1;Parent=rna-XM_031969881.1
NW_022339633.1	Gnomon	exon	1667430	1667694	.	+	.	ID=exon-XM_031969881.1-2;Dbxref=GeneID:116424013%2CGenbank:XM_031969881.1;Parent=rna-XM_031969881.1
NW_022339633.1	Gnomon	exon	1667869	1668041	.	+	.	ID=exon-XM_031969881.1-3;Dbxref=GeneID:116424013%2CGenbank:XM_031969881.1;Parent=rna-XM_031969881.1
NW_022339633.1	Gnomon	exon	1666709	1667077	.	+	.	ID=exon-XM_031969881.1-1;Dbxref=GeneID:116424013%2CGenbank:XM_031969881.1;Parent=rna-XM_031969881.1
NW_022339633.1	Gnomon	mRNA	1111031	1116920	.	-	.	Name=XM_031969878.1;ID=rna-XM_031969878.1;Dbxref=GeneID:116424011%2CGenbank:XM_031969878.1;Parent=gene-LOC116424011
NW_022339633.1	Gnomon	mRNA	326887	331686	.	-	.	Name=XM_031969873.1;ID=rna-XM_031969873.1;Dbxref=GeneID:116424008%2CGenbank:XM_031969873.1;Parent=gene-LOC116424008
NW_022339633.1	Gnomon	exon	118855	119429	.	-	.	ID=exon-XM_031969906.1-8;Dbxref=GeneID:116424021%2CGenbank:XM_031969906.1;Parent=rna-XM_031969906.1
NW_022339633.1	Gnomon	exon	121623	121889	.	-	.	ID=exon-XM_031969906.1-4;Dbxref=GeneID:116424021%2CGenbank:XM_031969906.1;Parent=rna-XM_031969906.1
NW_022339633.1	Gnomon	exon	121361	121401	.	-	.	ID=exon-XM_031969906.1-5;Dbxref=GeneID:116424021%2CGenbank:XM_031969906.1;Parent=rna-XM_031969906.1
NW_022339633.1	Gnomon	exon	121147	121293	.	-	.	ID=exon-XM_031969906.1-6;Dbxref=GeneID:116424021%2CGenbank:XM_031969906.1;Parent=rna-XM_031969906.1
NW_022339633.1	Gnomon	exon	120059	120380	.	-	.	ID=exon-XM_031969906.1-7;Dbxref=GeneID:116424021%2CGenbank:XM_031969906.1;Parent=rna-XM_031969906.1
NW_022339633.1	Gnomon	exon	125672	125768	.	-	.	ID=exon-XM_031969906.1-1;Dbxref=GeneID:116424021%2CGenbank:XM_031969906.1;Parent=rna-XM_031969906.1
NW_022339633.1	Gnomon	exon	124424	124686	.	-	.	ID=exon-XM_031969906.1-2;Dbxref=GeneID:116424021%2CGenbank:XM_031969906.1;Parent=rna-XM_031969906.1
NW_022339633.1	Gnomon	exon	122619	122828	.	-	.	ID=exon-XM_031969906.1-3;Dbxref=GeneID:116424021%2CGenbank:XM_031969906.1;Parent=rna-XM_031969906.1
NW_022339633.1	Gnomon	mRNA	326887	331725	.	-	.	Name=XM_031969872.1;ID=rna-XM_031969872.1;Dbxref=GeneID:116424008%2CGenbank:XM_031969872.1;Parent=gene-LOC116424008
NW_022339633.1	Gnomon	CDS	124424	124514	.	-	0	Name=XP_031825765.1;ID=cds-XP_031825765.1;Dbxref=GeneID:116424021%2CGenbank:XP_031825765.1;Parent=rna-XM_031969905.1
NW_022339633.1	Gnomon	CDS	122619	122828	.	-	0	Name=XP_031825765.1;ID=cds-XP_031825765.1;Dbxref=GeneID:116424021%2CGenbank:XP_031825765.1;Parent=rna-XM_031969905.1
NW_022339633.1	Gnomon	CDS	121623	121889	.	-	0	Name=XP_031825765.1;ID=cds-XP_031825765.1;Dbxref=GeneID:116424021%2CGenbank:XP_031825765.1;Parent=rna-XM_031969905.1
NW_022339633.1	Gnomon	CDS	121361	121401	.	-	0	Name=XP_031825765.1;ID=cds-XP_031825765.1;Dbxref=GeneID:116424021%2CGenbank:XP_031825765.1;Parent=rna-XM_031969905.1
NW_022339633.1	Gnomon	CDS	121147	121293	.	-	0	Name=XP_031825765.1;ID=cds-XP_031825765.1;Dbxref=GeneID:116424021%2CGenbank:XP_031825765.1;Parent=rna-XM_031969905.1
NW_022339633.1	Gnomon	CDS	120059	120380	.	-	0	Name=XP_031825765.1;ID=cds-XP_031825765.1;Dbxref=GeneID:116424021%2CGenbank:XP_031825765.1;Parent=rna-XM_031969905.1
NW_022339633.1	Gnomon	CDS	119212	119429	.	-	0	Name=XP_031825765.1;ID=cds-XP_031825765.1;Dbxref=GeneID:116424021%2CGenbank:XP_031825765.1;Parent=rna-XM_031969905.1
NW_022339633.1	Gnomon	exon	1589848	1590057	.	+	.	ID=exon-XM_031969930.1-9;Dbxref=GeneID:116424030%2CGenbank:XM_031969930.1;Parent=rna-XM_031969930.1
NW_022339633.1	Gnomon	exon	1589251	1589500	.	+	.	ID=exon-XM_031969930.1-7;Dbxref=GeneID:116424030%2CGenbank:XM_031969930.1;Parent=rna-XM_031969930.1
NW_022339633.1	Gnomon	exon	1589572	1589762	.	+	.	ID=exon-XM_031969930.1-8;Dbxref=GeneID:116424030%2CGenbank:XM_031969930.1;Parent=rna-XM_031969930.1
NW_022339633.1	Gnomon	exon	1588829	1589004	.	+	.	ID=exon-XM_031969930.1-5;Dbxref=GeneID:116424030%2CGenbank:XM_031969930.1;Parent=rna-XM_031969930.1
NW_022339633.1	Gnomon	exon	1589069	1589172	.	+	.	ID=exon-XM_031969930.1-6;Dbxref=GeneID:116424030%2CGenbank:XM_031969930.1;Parent=rna-XM_031969930.1
NW_022339633.1	Gnomon	exon	1588423	1588600	.	+	.	ID=exon-XM_031969930.1-3;Dbxref=GeneID:116424030%2CGenbank:XM_031969930.1;Parent=rna-XM_031969930.1
NW_022339633.1	Gnomon	exon	1588677	1588755	.	+	.	ID=exon-XM_031969930.1-4;Dbxref=GeneID:116424030%2CGenbank:XM_031969930.1;Parent=rna-XM_031969930.1
NW_022339633.1	Gnomon	exon	1587470	1587703	.	+	.	ID=exon-XM_031969930.1-1;Dbxref=GeneID:116424030%2CGenbank:XM_031969930.1;Parent=rna-XM_031969930.1
NW_022339633.1	Gnomon	exon	1588055	1588314	.	+	.	ID=exon-XM_031969930.1-2;Dbxref=GeneID:116424030%2CGenbank:XM_031969930.1;Parent=rna-XM_031969930.1
NW_022339633.1	Gnomon	mRNA	304400	306392	.	-	.	Name=XM_031969875.1;ID=rna-XM_031969875.1;Dbxref=GeneID:116424009%2CGenbank:XM_031969875.1;Parent=gene-LOC116424009
NW_022339633.1	Gnomon	CDS	124424	124514	.	-	0	Name=XP_031825766.1;ID=cds-XP_031825766.1;Dbxref=GeneID:116424021%2CGenbank:XP_031825766.1;Parent=rna-XM_031969906.1
NW_022339633.1	Gnomon	CDS	122619	122828	.	-	0	Name=XP_031825766.1;ID=cds-XP_031825766.1;Dbxref=GeneID:116424021%2CGenbank:XP_031825766.1;Parent=rna-XM_031969906.1
NW_022339633.1	Gnomon	CDS	121623	121889	.	-	0	Name=XP_031825766.1;ID=cds-XP_031825766.1;Dbxref=GeneID:116424021%2CGenbank:XP_031825766.1;Parent=rna-XM_031969906.1
NW_022339633.1	Gnomon	CDS	121361	121401	.	-	0	Name=XP_031825766.1;ID=cds-XP_031825766.1;Dbxref=GeneID:116424021%2CGenbank:XP_031825766.1;Parent=rna-XM_031969906.1
NW_022339633.1	Gnomon	CDS	121147	121293	.	-	0	Name=XP_031825766.1;ID=cds-XP_031825766.1;Dbxref=GeneID:116424021%2CGenbank:XP_031825766.1;Parent=rna-XM_031969906.1
NW_022339633.1	Gnomon	CDS	120059	120380	.	-	0	Name=XP_031825766.1;ID=cds-XP_031825766.1;Dbxref=GeneID:116424021%2CGenbank:XP_031825766.1;Parent=rna-XM_031969906.1
NW_022339633.1	Gnomon	CDS	119212	119429	.	-	0	Name=XP_031825766.1;ID=cds-XP_031825766.1;Dbxref=GeneID:116424021%2CGenbank:XP_031825766.1;Parent=rna-XM_031969906.1
NW_022339633.1	Gnomon	exon	1587470	1587703	.	+	.	ID=exon-XM_031969929.1-1;Dbxref=GeneID:116424030%2CGenbank:XM_031969929.1;Parent=rna-XM_031969929.1
NW_022339633.1	Gnomon	exon	1588055	1588314	.	+	.	ID=exon-XM_031969929.1-2;Dbxref=GeneID:116424030%2CGenbank:XM_031969929.1;Parent=rna-XM_031969929.1
NW_022339633.1	Gnomon	exon	1588423	1588600	.	+	.	ID=exon-XM_031969929.1-3;Dbxref=GeneID:116424030%2CGenbank:XM_031969929.1;Parent=rna-XM_031969929.1
NW_022339633.1	Gnomon	exon	1588677	1588755	.	+	.	ID=exon-XM_031969929.1-4;Dbxref=GeneID:116424030%2CGenbank:XM_031969929.1;Parent=rna-XM_031969929.1
NW_022339633.1	Gnomon	exon	1588829	1589004	.	+	.	ID=exon-XM_031969929.1-5;Dbxref=GeneID:116424030%2CGenbank:XM_031969929.1;Parent=rna-XM_031969929.1
NW_022339633.1	Gnomon	exon	1589069	1589172	.	+	.	ID=exon-XM_031969929.1-6;Dbxref=GeneID:116424030%2CGenbank:XM_031969929.1;Parent=rna-XM_031969929.1
NW_022339633.1	Gnomon	exon	1589251	1589500	.	+	.	ID=exon-XM_031969929.1-7;Dbxref=GeneID:116424030%2CGenbank:XM_031969929.1;Parent=rna-XM_031969929.1
NW_022339633.1	Gnomon	exon	1589572	1589762	.	+	.	ID=exon-XM_031969929.1-8;Dbxref=GeneID:116424030%2CGenbank:XM_031969929.1;Parent=rna-XM_031969929.1
NW_022339633.1	Gnomon	exon	1589848	1590057	.	+	.	ID=exon-XM_031969929.1-9;Dbxref=GeneID:116424030%2CGenbank:XM_031969929.1;Parent=rna-XM_031969929.1
NW_022339633.1	Gnomon	exon	1626344	1626569	.	+	.	ID=exon-XM_031969953.1-2;Dbxref=GeneID:116424040%2CGenbank:XM_031969953.1;Parent=rna-XM_031969953.1
NW_022339633.1	Gnomon	exon	1627094	1627262	.	+	.	ID=exon-XM_031969953.1-3;Dbxref=GeneID:116424040%2CGenbank:XM_031969953.1;Parent=rna-XM_031969953.1
NW_022339633.1	Gnomon	exon	1622314	1622464	.	+	.	ID=exon-XM_031969953.1-1;Dbxref=GeneID:116424040%2CGenbank:XM_031969953.1;Parent=rna-XM_031969953.1
NW_022339633.1	Gnomon	exon	1628568	1628725	.	+	.	ID=exon-XM_031969953.1-6;Dbxref=GeneID:116424040%2CGenbank:XM_031969953.1;Parent=rna-XM_031969953.1
NW_022339633.1	Gnomon	exon	1629193	1629493	.	+	.	ID=exon-XM_031969953.1-7;Dbxref=GeneID:116424040%2CGenbank:XM_031969953.1;Parent=rna-XM_031969953.1
NW_022339633.1	Gnomon	exon	1627354	1627519	.	+	.	ID=exon-XM_031969953.1-4;Dbxref=GeneID:116424040%2CGenbank:XM_031969953.1;Parent=rna-XM_031969953.1
NW_022339633.1	Gnomon	exon	1628109	1628289	.	+	.	ID=exon-XM_031969953.1-5;Dbxref=GeneID:116424040%2CGenbank:XM_031969953.1;Parent=rna-XM_031969953.1
NW_022339633.1	Gnomon	exon	1630288	1630617	.	+	.	ID=exon-XM_031969953.1-8;Dbxref=GeneID:116424040%2CGenbank:XM_031969953.1;Parent=rna-XM_031969953.1
NW_022339633.1	Gnomon	exon	1630995	1631027	.	+	.	ID=exon-XM_031969953.1-9;Dbxref=GeneID:116424040%2CGenbank:XM_031969953.1;Parent=rna-XM_031969953.1
NW_022339633.1	Gnomon	mRNA	326887	331722	.	-	.	Name=XM_031969874.1;ID=rna-XM_031969874.1;Dbxref=GeneID:116424008%2CGenbank:XM_031969874.1;Parent=gene-LOC116424008
NW_022339633.1	Gnomon	CDS	124424	124514	.	-	0	Name=XP_031825767.1;ID=cds-XP_031825767.1;Dbxref=GeneID:116424021%2CGenbank:XP_031825767.1;Parent=rna-XM_031969907.1
NW_022339633.1	Gnomon	CDS	122619	122828	.	-	0	Name=XP_031825767.1;ID=cds-XP_031825767.1;Dbxref=GeneID:116424021%2CGenbank:XP_031825767.1;Parent=rna-XM_031969907.1
NW_022339633.1	Gnomon	CDS	121623	121889	.	-	0	Name=XP_031825767.1;ID=cds-XP_031825767.1;Dbxref=GeneID:116424021%2CGenbank:XP_031825767.1;Parent=rna-XM_031969907.1
NW_022339633.1	Gnomon	CDS	121361	121401	.	-	0	Name=XP_031825767.1;ID=cds-XP_031825767.1;Dbxref=GeneID:116424021%2CGenbank:XP_031825767.1;Parent=rna-XM_031969907.1
NW_022339633.1	Gnomon	CDS	121147	121293	.	-	0	Name=XP_031825767.1;ID=cds-XP_031825767.1;Dbxref=GeneID:116424021%2CGenbank:XP_031825767.1;Parent=rna-XM_031969907.1
NW_022339633.1	Gnomon	CDS	120059	120380	.	-	0	Name=XP_031825767.1;ID=cds-XP_031825767.1;Dbxref=GeneID:116424021%2CGenbank:XP_031825767.1;Parent=rna-XM_031969907.1
NW_022339633.1	Gnomon	CDS	119212	119429	.	-	0	Name=XP_031825767.1;ID=cds-XP_031825767.1;Dbxref=GeneID:116424021%2CGenbank:XP_031825767.1;Parent=rna-XM_031969907.1
NW_022339633.1	Gnomon	exon	187074	187868	.	+	.	ID=exon-XM_031969899.1-3;Dbxref=GeneID:116424018%2CGenbank:XM_031969899.1;Parent=rna-XM_031969899.1
NW_022339633.1	Gnomon	exon	204042	204137	.	+	.	ID=exon-XM_031969899.1-4;Dbxref=GeneID:116424018%2CGenbank:XM_031969899.1;Parent=rna-XM_031969899.1
NW_022339633.1	Gnomon	exon	211437	211794	.	+	.	ID=exon-XM_031969899.1-5;Dbxref=GeneID:116424018%2CGenbank:XM_031969899.1;Parent=rna-XM_031969899.1
NW_022339633.1	Gnomon	exon	214323	215229	.	+	.	ID=exon-XM_031969899.1-6;Dbxref=GeneID:116424018%2CGenbank:XM_031969899.1;Parent=rna-XM_031969899.1
NW_022339633.1	Gnomon	exon	172267	172493	.	+	.	ID=exon-XM_031969899.1-1;Dbxref=GeneID:116424018%2CGenbank:XM_031969899.1;Parent=rna-XM_031969899.1
NW_022339633.1	Gnomon	exon	183739	184388	.	+	.	ID=exon-XM_031969899.1-2;Dbxref=GeneID:116424018%2CGenbank:XM_031969899.1;Parent=rna-XM_031969899.1
NW_022339633.1	Gnomon	exon	218179	218316	.	+	.	ID=exon-XM_031969899.1-7;Dbxref=GeneID:116424018%2CGenbank:XM_031969899.1;Parent=rna-XM_031969899.1
NW_022339633.1	Gnomon	exon	219294	219422	.	+	.	ID=exon-XM_031969899.1-8;Dbxref=GeneID:116424018%2CGenbank:XM_031969899.1;Parent=rna-XM_031969899.1
NW_022339633.1	Gnomon	CDS	332116	332423	.	+	0	Name=XP_031825724.1;ID=cds-XP_031825724.1;Dbxref=GeneID:116424004%2CGenbank:XP_031825724.1;Parent=rna-XM_031969864.1
NW_022339633.1	Gnomon	CDS	357010	357357	.	+	0	Name=XP_031825724.1;ID=cds-XP_031825724.1;Dbxref=GeneID:116424004%2CGenbank:XP_031825724.1;Parent=rna-XM_031969864.1
NW_022339633.1	Gnomon	CDS	361149	361330	.	+	0	Name=XP_031825724.1;ID=cds-XP_031825724.1;Dbxref=GeneID:116424004%2CGenbank:XP_031825724.1;Parent=rna-XM_031969864.1
NW_022339633.1	Gnomon	CDS	363526	363923	.	+	0	Name=XP_031825724.1;ID=cds-XP_031825724.1;Dbxref=GeneID:116424004%2CGenbank:XP_031825724.1;Parent=rna-XM_031969864.1
NW_022339633.1	Gnomon	CDS	364632	365230	.	+	0	Name=XP_031825724.1;ID=cds-XP_031825724.1;Dbxref=GeneID:116424004%2CGenbank:XP_031825724.1;Parent=rna-XM_031969864.1
NW_022339633.1	Gnomon	CDS	366246	366729	.	+	0	Name=XP_031825724.1;ID=cds-XP_031825724.1;Dbxref=GeneID:116424004%2CGenbank:XP_031825724.1;Parent=rna-XM_031969864.1
NW_022339633.1	Gnomon	CDS	367431	367839	.	+	0	Name=XP_031825724.1;ID=cds-XP_031825724.1;Dbxref=GeneID:116424004%2CGenbank:XP_031825724.1;Parent=rna-XM_031969864.1
NW_022339633.1	Gnomon	CDS	368527	368670	.	+	0	Name=XP_031825724.1;ID=cds-XP_031825724.1;Dbxref=GeneID:116424004%2CGenbank:XP_031825724.1;Parent=rna-XM_031969864.1
NW_022339633.1	Gnomon	CDS	368966	369115	.	+	0	Name=XP_031825724.1;ID=cds-XP_031825724.1;Dbxref=GeneID:116424004%2CGenbank:XP_031825724.1;Parent=rna-XM_031969864.1
NW_022339633.1	Gnomon	CDS	369513	369900	.	+	0	Name=XP_031825724.1;ID=cds-XP_031825724.1;Dbxref=GeneID:116424004%2CGenbank:XP_031825724.1;Parent=rna-XM_031969864.1
NW_022339633.1	Gnomon	CDS	370554	370791	.	+	0	Name=XP_031825724.1;ID=cds-XP_031825724.1;Dbxref=GeneID:116424004%2CGenbank:XP_031825724.1;Parent=rna-XM_031969864.1
NW_022339633.1	Gnomon	CDS	371497	371742	.	+	0	Name=XP_031825724.1;ID=cds-XP_031825724.1;Dbxref=GeneID:116424004%2CGenbank:XP_031825724.1;Parent=rna-XM_031969864.1
NW_022339633.1	Gnomon	exon	221745	223365	.	+	.	ID=exon-XM_031969899.1-9;Dbxref=GeneID:116424018%2CGenbank:XM_031969899.1;Parent=rna-XM_031969899.1
NW_022339633.1	Gnomon	exon	1639233	1639424	.	+	.	ID=exon-XM_031969957.1-20;Dbxref=GeneID:116424040%2CGenbank:XM_031969957.1;Parent=rna-XM_031969957.1
NW_022339633.1	Gnomon	exon	1639817	1639904	.	+	.	ID=exon-XM_031969957.1-21;Dbxref=GeneID:116424040%2CGenbank:XM_031969957.1;Parent=rna-XM_031969957.1
NW_022339633.1	Gnomon	exon	1641813	1641957	.	+	.	ID=exon-XM_031969957.1-24;Dbxref=GeneID:116424040%2CGenbank:XM_031969957.1;Parent=rna-XM_031969957.1
NW_022339633.1	Gnomon	exon	1642222	1642351	.	+	.	ID=exon-XM_031969957.1-25;Dbxref=GeneID:116424040%2CGenbank:XM_031969957.1;Parent=rna-XM_031969957.1
NW_022339633.1	Gnomon	exon	1640000	1640142	.	+	.	ID=exon-XM_031969957.1-22;Dbxref=GeneID:116424040%2CGenbank:XM_031969957.1;Parent=rna-XM_031969957.1
NW_022339633.1	Gnomon	exon	1640450	1640590	.	+	.	ID=exon-XM_031969957.1-23;Dbxref=GeneID:116424040%2CGenbank:XM_031969957.1;Parent=rna-XM_031969957.1
NW_022339633.1	Gnomon	exon	1643750	1643929	.	+	.	ID=exon-XM_031969957.1-28;Dbxref=GeneID:116424040%2CGenbank:XM_031969957.1;Parent=rna-XM_031969957.1
NW_022339633.1	Gnomon	exon	1647068	1647076	.	+	.	ID=exon-XM_031969957.1-29;Dbxref=GeneID:116424040%2CGenbank:XM_031969957.1;Parent=rna-XM_031969957.1
NW_022339633.1	Gnomon	exon	1642428	1642644	.	+	.	ID=exon-XM_031969957.1-26;Dbxref=GeneID:116424040%2CGenbank:XM_031969957.1;Parent=rna-XM_031969957.1
NW_022339633.1	Gnomon	exon	1642943	1643215	.	+	.	ID=exon-XM_031969957.1-27;Dbxref=GeneID:116424040%2CGenbank:XM_031969957.1;Parent=rna-XM_031969957.1
NW_022339633.1	Gnomon	exon	1652900	1652946	.	+	.	ID=exon-XM_031969957.1-31;Dbxref=GeneID:116424040%2CGenbank:XM_031969957.1;Parent=rna-XM_031969957.1
NW_022339633.1	Gnomon	exon	1653727	1656171	.	+	.	ID=exon-XM_031969957.1-32;Dbxref=GeneID:116424040%2CGenbank:XM_031969957.1;Parent=rna-XM_031969957.1
NW_022339633.1	Gnomon	exon	1652497	1652569	.	+	.	ID=exon-XM_031969957.1-30;Dbxref=GeneID:116424040%2CGenbank:XM_031969957.1;Parent=rna-XM_031969957.1
NW_022339633.1	Gnomon	exon	1631762	1631871	.	+	.	ID=exon-XM_031969957.1-10;Dbxref=GeneID:116424040%2CGenbank:XM_031969957.1;Parent=rna-XM_031969957.1
NW_022339633.1	Gnomon	exon	1636739	1637095	.	+	.	ID=exon-XM_031969957.1-13;Dbxref=GeneID:116424040%2CGenbank:XM_031969957.1;Parent=rna-XM_031969957.1
NW_022339633.1	Gnomon	exon	1637542	1637610	.	+	.	ID=exon-XM_031969957.1-14;Dbxref=GeneID:116424040%2CGenbank:XM_031969957.1;Parent=rna-XM_031969957.1
NW_022339633.1	Gnomon	exon	1632338	1633035	.	+	.	ID=exon-XM_031969957.1-11;Dbxref=GeneID:116424040%2CGenbank:XM_031969957.1;Parent=rna-XM_031969957.1
NW_022339633.1	Gnomon	exon	1633424	1633662	.	+	.	ID=exon-XM_031969957.1-12;Dbxref=GeneID:116424040%2CGenbank:XM_031969957.1;Parent=rna-XM_031969957.1
NW_022339633.1	Gnomon	exon	1638523	1638615	.	+	.	ID=exon-XM_031969957.1-17;Dbxref=GeneID:116424040%2CGenbank:XM_031969957.1;Parent=rna-XM_031969957.1
NW_022339633.1	Gnomon	exon	1638752	1638885	.	+	.	ID=exon-XM_031969957.1-18;Dbxref=GeneID:116424040%2CGenbank:XM_031969957.1;Parent=rna-XM_031969957.1
NW_022339633.1	Gnomon	exon	1637708	1637908	.	+	.	ID=exon-XM_031969957.1-15;Dbxref=GeneID:116424040%2CGenbank:XM_031969957.1;Parent=rna-XM_031969957.1
NW_022339633.1	Gnomon	exon	1638251	1638446	.	+	.	ID=exon-XM_031969957.1-16;Dbxref=GeneID:116424040%2CGenbank:XM_031969957.1;Parent=rna-XM_031969957.1
NW_022339633.1	Gnomon	exon	1638981	1639139	.	+	.	ID=exon-XM_031969957.1-19;Dbxref=GeneID:116424040%2CGenbank:XM_031969957.1;Parent=rna-XM_031969957.1
NW_022339633.1	Gnomon	exon	1660966	1661104	.	+	.	ID=exon-XM_031969834.1-1;Dbxref=GeneID:116423986%2CGenbank:XM_031969834.1;Parent=rna-XM_031969834.1
NW_022339633.1	Gnomon	exon	1661320	1661532	.	+	.	ID=exon-XM_031969834.1-2;Dbxref=GeneID:116423986%2CGenbank:XM_031969834.1;Parent=rna-XM_031969834.1
NW_022339633.1	Gnomon	exon	1661647	1661897	.	+	.	ID=exon-XM_031969834.1-3;Dbxref=GeneID:116423986%2CGenbank:XM_031969834.1;Parent=rna-XM_031969834.1
NW_022339633.1	Gnomon	exon	1662487	1662633	.	+	.	ID=exon-XM_031969834.1-4;Dbxref=GeneID:116423986%2CGenbank:XM_031969834.1;Parent=rna-XM_031969834.1
NW_022339633.1	Gnomon	exon	1662829	1663535	.	+	.	ID=exon-XM_031969834.1-5;Dbxref=GeneID:116423986%2CGenbank:XM_031969834.1;Parent=rna-XM_031969834.1
NW_022339633.1	Gnomon	CDS	332116	332423	.	+	0	Name=XP_031825725.1;ID=cds-XP_031825725.1;Dbxref=GeneID:116424004%2CGenbank:XP_031825725.1;Parent=rna-XM_031969865.1
NW_022339633.1	Gnomon	CDS	357010	357357	.	+	0	Name=XP_031825725.1;ID=cds-XP_031825725.1;Dbxref=GeneID:116424004%2CGenbank:XP_031825725.1;Parent=rna-XM_031969865.1
NW_022339633.1	Gnomon	CDS	361149	361330	.	+	0	Name=XP_031825725.1;ID=cds-XP_031825725.1;Dbxref=GeneID:116424004%2CGenbank:XP_031825725.1;Parent=rna-XM_031969865.1
NW_022339633.1	Gnomon	CDS	363526	363923	.	+	0	Name=XP_031825725.1;ID=cds-XP_031825725.1;Dbxref=GeneID:116424004%2CGenbank:XP_031825725.1;Parent=rna-XM_031969865.1
NW_022339633.1	Gnomon	CDS	364632	365230	.	+	0	Name=XP_031825725.1;ID=cds-XP_031825725.1;Dbxref=GeneID:116424004%2CGenbank:XP_031825725.1;Parent=rna-XM_031969865.1
NW_022339633.1	Gnomon	CDS	366246	366729	.	+	0	Name=XP_031825725.1;ID=cds-XP_031825725.1;Dbxref=GeneID:116424004%2CGenbank:XP_031825725.1;Parent=rna-XM_031969865.1
NW_022339633.1	Gnomon	CDS	367431	367839	.	+	0	Name=XP_031825725.1;ID=cds-XP_031825725.1;Dbxref=GeneID:116424004%2CGenbank:XP_031825725.1;Parent=rna-XM_031969865.1
NW_022339633.1	Gnomon	CDS	368527	368670	.	+	0	Name=XP_031825725.1;ID=cds-XP_031825725.1;Dbxref=GeneID:116424004%2CGenbank:XP_031825725.1;Parent=rna-XM_031969865.1
NW_022339633.1	Gnomon	CDS	368966	369115	.	+	0	Name=XP_031825725.1;ID=cds-XP_031825725.1;Dbxref=GeneID:116424004%2CGenbank:XP_031825725.1;Parent=rna-XM_031969865.1
NW_022339633.1	Gnomon	CDS	369513	369900	.	+	0	Name=XP_031825725.1;ID=cds-XP_031825725.1;Dbxref=GeneID:116424004%2CGenbank:XP_031825725.1;Parent=rna-XM_031969865.1
NW_022339633.1	Gnomon	CDS	370575	370791	.	+	0	Name=XP_031825725.1;ID=cds-XP_031825725.1;Dbxref=GeneID:116424004%2CGenbank:XP_031825725.1;Parent=rna-XM_031969865.1
NW_022339633.1	Gnomon	CDS	371497	371742	.	+	0	Name=XP_031825725.1;ID=cds-XP_031825725.1;Dbxref=GeneID:116424004%2CGenbank:XP_031825725.1;Parent=rna-XM_031969865.1
NW_022339633.1	Gnomon	exon	1628109	1628289	.	+	.	ID=exon-XM_031969952.1-5;Dbxref=GeneID:116424040%2CGenbank:XM_031969952.1;Parent=rna-XM_031969952.1
NW_022339633.1	Gnomon	exon	1628568	1628725	.	+	.	ID=exon-XM_031969952.1-6;Dbxref=GeneID:116424040%2CGenbank:XM_031969952.1;Parent=rna-XM_031969952.1
NW_022339633.1	Gnomon	exon	1629193	1629493	.	+	.	ID=exon-XM_031969952.1-7;Dbxref=GeneID:116424040%2CGenbank:XM_031969952.1;Parent=rna-XM_031969952.1
NW_022339633.1	Gnomon	exon	1630288	1630617	.	+	.	ID=exon-XM_031969952.1-8;Dbxref=GeneID:116424040%2CGenbank:XM_031969952.1;Parent=rna-XM_031969952.1
NW_022339633.1	Gnomon	exon	1622314	1622464	.	+	.	ID=exon-XM_031969952.1-1;Dbxref=GeneID:116424040%2CGenbank:XM_031969952.1;Parent=rna-XM_031969952.1
NW_022339633.1	Gnomon	exon	1626344	1626569	.	+	.	ID=exon-XM_031969952.1-2;Dbxref=GeneID:116424040%2CGenbank:XM_031969952.1;Parent=rna-XM_031969952.1
NW_022339633.1	Gnomon	exon	1627094	1627262	.	+	.	ID=exon-XM_031969952.1-3;Dbxref=GeneID:116424040%2CGenbank:XM_031969952.1;Parent=rna-XM_031969952.1
NW_022339633.1	Gnomon	exon	1627354	1627519	.	+	.	ID=exon-XM_031969952.1-4;Dbxref=GeneID:116424040%2CGenbank:XM_031969952.1;Parent=rna-XM_031969952.1
NW_022339633.1	Gnomon	exon	1630995	1631027	.	+	.	ID=exon-XM_031969952.1-9;Dbxref=GeneID:116424040%2CGenbank:XM_031969952.1;Parent=rna-XM_031969952.1
NW_022339633.1	Gnomon	CDS	1626474	1626569	.	+	0	Name=XP_031825820.1;ID=cds-XP_031825820.1;Dbxref=GeneID:116424040%2CGenbank:XP_031825820.1;Parent=rna-XM_031969960.1
NW_022339633.1	Gnomon	CDS	1627094	1627262	.	+	0	Name=XP_031825820.1;ID=cds-XP_031825820.1;Dbxref=GeneID:116424040%2CGenbank:XP_031825820.1;Parent=rna-XM_031969960.1
NW_022339633.1	Gnomon	CDS	1627354	1627519	.	+	0	Name=XP_031825820.1;ID=cds-XP_031825820.1;Dbxref=GeneID:116424040%2CGenbank:XP_031825820.1;Parent=rna-XM_031969960.1
NW_022339633.1	Gnomon	CDS	1628109	1628289	.	+	0	Name=XP_031825820.1;ID=cds-XP_031825820.1;Dbxref=GeneID:116424040%2CGenbank:XP_031825820.1;Parent=rna-XM_031969960.1
NW_022339633.1	Gnomon	CDS	1628568	1628725	.	+	0	Name=XP_031825820.1;ID=cds-XP_031825820.1;Dbxref=GeneID:116424040%2CGenbank:XP_031825820.1;Parent=rna-XM_031969960.1
NW_022339633.1	Gnomon	CDS	1629193	1629493	.	+	0	Name=XP_031825820.1;ID=cds-XP_031825820.1;Dbxref=GeneID:116424040%2CGenbank:XP_031825820.1;Parent=rna-XM_031969960.1
NW_022339633.1	Gnomon	CDS	1630288	1630617	.	+	0	Name=XP_031825820.1;ID=cds-XP_031825820.1;Dbxref=GeneID:116424040%2CGenbank:XP_031825820.1;Parent=rna-XM_031969960.1
NW_022339633.1	Gnomon	CDS	1630995	1631027	.	+	0	Name=XP_031825820.1;ID=cds-XP_031825820.1;Dbxref=GeneID:116424040%2CGenbank:XP_031825820.1;Parent=rna-XM_031969960.1
NW_022339633.1	Gnomon	CDS	1631762	1631871	.	+	0	Name=XP_031825820.1;ID=cds-XP_031825820.1;Dbxref=GeneID:116424040%2CGenbank:XP_031825820.1;Parent=rna-XM_031969960.1
NW_022339633.1	Gnomon	CDS	1632338	1633035	.	+	0	Name=XP_031825820.1;ID=cds-XP_031825820.1;Dbxref=GeneID:116424040%2CGenbank:XP_031825820.1;Parent=rna-XM_031969960.1
NW_022339633.1	Gnomon	CDS	1633424	1633662	.	+	0	Name=XP_031825820.1;ID=cds-XP_031825820.1;Dbxref=GeneID:116424040%2CGenbank:XP_031825820.1;Parent=rna-XM_031969960.1
NW_022339633.1	Gnomon	CDS	1637542	1637610	.	+	0	Name=XP_031825820.1;ID=cds-XP_031825820.1;Dbxref=GeneID:116424040%2CGenbank:XP_031825820.1;Parent=rna-XM_031969960.1
NW_022339633.1	Gnomon	CDS	1637708	1637908	.	+	0	Name=XP_031825820.1;ID=cds-XP_031825820.1;Dbxref=GeneID:116424040%2CGenbank:XP_031825820.1;Parent=rna-XM_031969960.1
NW_022339633.1	Gnomon	CDS	1638251	1638446	.	+	0	Name=XP_031825820.1;ID=cds-XP_031825820.1;Dbxref=GeneID:116424040%2CGenbank:XP_031825820.1;Parent=rna-XM_031969960.1
NW_022339633.1	Gnomon	CDS	1638523	1638615	.	+	0	Name=XP_031825820.1;ID=cds-XP_031825820.1;Dbxref=GeneID:116424040%2CGenbank:XP_031825820.1;Parent=rna-XM_031969960.1
NW_022339633.1	Gnomon	CDS	1638752	1638885	.	+	0	Name=XP_031825820.1;ID=cds-XP_031825820.1;Dbxref=GeneID:116424040%2CGenbank:XP_031825820.1;Parent=rna-XM_031969960.1
NW_022339633.1	Gnomon	CDS	1638981	1639139	.	+	0	Name=XP_031825820.1;ID=cds-XP_031825820.1;Dbxref=GeneID:116424040%2CGenbank:XP_031825820.1;Parent=rna-XM_031969960.1
NW_022339633.1	Gnomon	CDS	1639233	1639424	.	+	0	Name=XP_031825820.1;ID=cds-XP_031825820.1;Dbxref=GeneID:116424040%2CGenbank:XP_031825820.1;Parent=rna-XM_031969960.1
NW_022339633.1	Gnomon	CDS	1639817	1639904	.	+	0	Name=XP_031825820.1;ID=cds-XP_031825820.1;Dbxref=GeneID:116424040%2CGenbank:XP_031825820.1;Parent=rna-XM_031969960.1
NW_022339633.1	Gnomon	CDS	1640000	1640142	.	+	0	Name=XP_031825820.1;ID=cds-XP_031825820.1;Dbxref=GeneID:116424040%2CGenbank:XP_031825820.1;Parent=rna-XM_031969960.1
NW_022339633.1	Gnomon	CDS	1640450	1640590	.	+	0	Name=XP_031825820.1;ID=cds-XP_031825820.1;Dbxref=GeneID:116424040%2CGenbank:XP_031825820.1;Parent=rna-XM_031969960.1
NW_022339633.1	Gnomon	CDS	1641813	1641957	.	+	0	Name=XP_031825820.1;ID=cds-XP_031825820.1;Dbxref=GeneID:116424040%2CGenbank:XP_031825820.1;Parent=rna-XM_031969960.1
NW_022339633.1	Gnomon	CDS	1642222	1642351	.	+	0	Name=XP_031825820.1;ID=cds-XP_031825820.1;Dbxref=GeneID:116424040%2CGenbank:XP_031825820.1;Parent=rna-XM_031969960.1
NW_022339633.1	Gnomon	CDS	1642428	1642644	.	+	0	Name=XP_031825820.1;ID=cds-XP_031825820.1;Dbxref=GeneID:116424040%2CGenbank:XP_031825820.1;Parent=rna-XM_031969960.1
NW_022339633.1	Gnomon	CDS	1642943	1643215	.	+	0	Name=XP_031825820.1;ID=cds-XP_031825820.1;Dbxref=GeneID:116424040%2CGenbank:XP_031825820.1;Parent=rna-XM_031969960.1
NW_022339633.1	Gnomon	CDS	1643750	1643929	.	+	0	Name=XP_031825820.1;ID=cds-XP_031825820.1;Dbxref=GeneID:116424040%2CGenbank:XP_031825820.1;Parent=rna-XM_031969960.1
NW_022339633.1	Gnomon	CDS	1647068	1647076	.	+	0	Name=XP_031825820.1;ID=cds-XP_031825820.1;Dbxref=GeneID:116424040%2CGenbank:XP_031825820.1;Parent=rna-XM_031969960.1
NW_022339633.1	Gnomon	CDS	1652497	1652569	.	+	0	Name=XP_031825820.1;ID=cds-XP_031825820.1;Dbxref=GeneID:116424040%2CGenbank:XP_031825820.1;Parent=rna-XM_031969960.1
NW_022339633.1	Gnomon	CDS	1652900	1652946	.	+	0	Name=XP_031825820.1;ID=cds-XP_031825820.1;Dbxref=GeneID:116424040%2CGenbank:XP_031825820.1;Parent=rna-XM_031969960.1
NW_022339633.1	Gnomon	CDS	1653727	1654332	.	+	0	Name=XP_031825820.1;ID=cds-XP_031825820.1;Dbxref=GeneID:116424040%2CGenbank:XP_031825820.1;Parent=rna-XM_031969960.1
NW_022339633.1	Gnomon	CDS	332116	332423	.	+	0	Name=XP_031825726.1;ID=cds-XP_031825726.1;Dbxref=GeneID:116424004%2CGenbank:XP_031825726.1;Parent=rna-XM_031969866.1
NW_022339633.1	Gnomon	CDS	357010	357357	.	+	0	Name=XP_031825726.1;ID=cds-XP_031825726.1;Dbxref=GeneID:116424004%2CGenbank:XP_031825726.1;Parent=rna-XM_031969866.1
NW_022339633.1	Gnomon	CDS	361149	361330	.	+	0	Name=XP_031825726.1;ID=cds-XP_031825726.1;Dbxref=GeneID:116424004%2CGenbank:XP_031825726.1;Parent=rna-XM_031969866.1
NW_022339633.1	Gnomon	CDS	363526	363923	.	+	0	Name=XP_031825726.1;ID=cds-XP_031825726.1;Dbxref=GeneID:116424004%2CGenbank:XP_031825726.1;Parent=rna-XM_031969866.1
NW_022339633.1	Gnomon	CDS	364632	365230	.	+	0	Name=XP_031825726.1;ID=cds-XP_031825726.1;Dbxref=GeneID:116424004%2CGenbank:XP_031825726.1;Parent=rna-XM_031969866.1
NW_022339633.1	Gnomon	CDS	366246	366729	.	+	0	Name=XP_031825726.1;ID=cds-XP_031825726.1;Dbxref=GeneID:116424004%2CGenbank:XP_031825726.1;Parent=rna-XM_031969866.1
NW_022339633.1	Gnomon	CDS	367431	367839	.	+	0	Name=XP_031825726.1;ID=cds-XP_031825726.1;Dbxref=GeneID:116424004%2CGenbank:XP_031825726.1;Parent=rna-XM_031969866.1
NW_022339633.1	Gnomon	CDS	368527	368670	.	+	0	Name=XP_031825726.1;ID=cds-XP_031825726.1;Dbxref=GeneID:116424004%2CGenbank:XP_031825726.1;Parent=rna-XM_031969866.1
NW_022339633.1	Gnomon	CDS	368966	369115	.	+	0	Name=XP_031825726.1;ID=cds-XP_031825726.1;Dbxref=GeneID:116424004%2CGenbank:XP_031825726.1;Parent=rna-XM_031969866.1
NW_022339633.1	Gnomon	CDS	369513	369900	.	+	0	Name=XP_031825726.1;ID=cds-XP_031825726.1;Dbxref=GeneID:116424004%2CGenbank:XP_031825726.1;Parent=rna-XM_031969866.1
NW_022339633.1	Gnomon	CDS	370526	370553	.	+	0	Name=XP_031825726.1;ID=cds-XP_031825726.1;Dbxref=GeneID:116424004%2CGenbank:XP_031825726.1;Parent=rna-XM_031969866.1
NW_022339633.1	Gnomon	exon	1843207	1843319	.	-	.	ID=exon-XM_031969913.1-11;Dbxref=GeneID:116424024%2CGenbank:XM_031969913.1;Parent=rna-XM_031969913.1
NW_022339633.1	Gnomon	exon	1842829	1842948	.	-	.	ID=exon-XM_031969913.1-12;Dbxref=GeneID:116424024%2CGenbank:XM_031969913.1;Parent=rna-XM_031969913.1
NW_022339633.1	Gnomon	exon	1843828	1844121	.	-	.	ID=exon-XM_031969913.1-10;Dbxref=GeneID:116424024%2CGenbank:XM_031969913.1;Parent=rna-XM_031969913.1
NW_022339633.1	Gnomon	exon	247476	247568	.	-	.	ID=exon-XM_031969848.1-10;Dbxref=GeneID:116423995%2CGenbank:XM_031969848.1;Parent=rna-XM_031969848.1
NW_022339633.1	Gnomon	exon	243527	246194	.	-	.	ID=exon-XM_031969848.1-11;Dbxref=GeneID:116423995%2CGenbank:XM_031969848.1;Parent=rna-XM_031969848.1
NW_022339633.1	Gnomon	CDS	332116	332423	.	+	0	Name=XP_031825727.1;ID=cds-XP_031825727.1;Dbxref=GeneID:116424004%2CGenbank:XP_031825727.1;Parent=rna-XM_031969867.1
NW_022339633.1	Gnomon	CDS	357010	357357	.	+	0	Name=XP_031825727.1;ID=cds-XP_031825727.1;Dbxref=GeneID:116424004%2CGenbank:XP_031825727.1;Parent=rna-XM_031969867.1
NW_022339633.1	Gnomon	CDS	361149	361330	.	+	0	Name=XP_031825727.1;ID=cds-XP_031825727.1;Dbxref=GeneID:116424004%2CGenbank:XP_031825727.1;Parent=rna-XM_031969867.1
NW_022339633.1	Gnomon	CDS	363526	363923	.	+	0	Name=XP_031825727.1;ID=cds-XP_031825727.1;Dbxref=GeneID:116424004%2CGenbank:XP_031825727.1;Parent=rna-XM_031969867.1
NW_022339633.1	Gnomon	CDS	364632	365230	.	+	0	Name=XP_031825727.1;ID=cds-XP_031825727.1;Dbxref=GeneID:116424004%2CGenbank:XP_031825727.1;Parent=rna-XM_031969867.1
NW_022339633.1	Gnomon	CDS	366246	366729	.	+	0	Name=XP_031825727.1;ID=cds-XP_031825727.1;Dbxref=GeneID:116424004%2CGenbank:XP_031825727.1;Parent=rna-XM_031969867.1
NW_022339633.1	Gnomon	CDS	367431	367839	.	+	0	Name=XP_031825727.1;ID=cds-XP_031825727.1;Dbxref=GeneID:116424004%2CGenbank:XP_031825727.1;Parent=rna-XM_031969867.1
NW_022339633.1	Gnomon	CDS	368527	368670	.	+	0	Name=XP_031825727.1;ID=cds-XP_031825727.1;Dbxref=GeneID:116424004%2CGenbank:XP_031825727.1;Parent=rna-XM_031969867.1
NW_022339633.1	Gnomon	CDS	368966	369115	.	+	0	Name=XP_031825727.1;ID=cds-XP_031825727.1;Dbxref=GeneID:116424004%2CGenbank:XP_031825727.1;Parent=rna-XM_031969867.1
NW_022339633.1	Gnomon	CDS	369513	369900	.	+	0	Name=XP_031825727.1;ID=cds-XP_031825727.1;Dbxref=GeneID:116424004%2CGenbank:XP_031825727.1;Parent=rna-XM_031969867.1
NW_022339633.1	Gnomon	CDS	370536	370548	.	+	0	Name=XP_031825727.1;ID=cds-XP_031825727.1;Dbxref=GeneID:116424004%2CGenbank:XP_031825727.1;Parent=rna-XM_031969867.1
NW_022339633.1	Gnomon	exon	992413	992520	.	+	.	ID=exon-XM_031969857.1-1;Dbxref=GeneID:116423999%2CGenbank:XM_031969857.1;Parent=rna-XM_031969857.1
NW_022339633.1	Gnomon	exon	992603	994910	.	+	.	ID=exon-XM_031969857.1-2;Dbxref=GeneID:116423999%2CGenbank:XM_031969857.1;Parent=rna-XM_031969857.1
NW_022339633.1	Gnomon	exon	496440	496543	.	+	.	ID=exon-XM_031969947.1-12;Dbxref=GeneID:116424036%2CGenbank:XM_031969947.1;Parent=rna-XM_031969947.1
NW_022339633.1	Gnomon	exon	497317	497504	.	+	.	ID=exon-XM_031969947.1-13;Dbxref=GeneID:116424036%2CGenbank:XM_031969947.1;Parent=rna-XM_031969947.1
NW_022339633.1	Gnomon	exon	514157	514349	.	+	.	ID=exon-XM_031969947.1-14;Dbxref=GeneID:116424036%2CGenbank:XM_031969947.1;Parent=rna-XM_031969947.1
NW_022339633.1	Gnomon	exon	515828	518543	.	+	.	ID=exon-XM_031969947.1-15;Dbxref=GeneID:116424036%2CGenbank:XM_031969947.1;Parent=rna-XM_031969947.1
NW_022339633.1	Gnomon	exon	446781	447009	.	+	.	ID=exon-XM_031969947.1-10;Dbxref=GeneID:116424036%2CGenbank:XM_031969947.1;Parent=rna-XM_031969947.1
NW_022339633.1	Gnomon	exon	485354	485515	.	+	.	ID=exon-XM_031969947.1-11;Dbxref=GeneID:116424036%2CGenbank:XM_031969947.1;Parent=rna-XM_031969947.1
NW_022339633.1	Gnomon	mRNA	1945086	1973643	.	+	.	Name=XM_031969821.1;ID=rna-XM_031969821.1;Dbxref=GeneID:116423981%2CGenbank:XM_031969821.1;Parent=gene-LOC116423981
NW_022339633.1	Gnomon	gene	1602893	1604762	.	-	.	Name=LOC116424031;ID=gene-LOC116424031;Dbxref=GeneID:116424031
NW_022339633.1	Gnomon	gene	1606312	1616735	.	+	.	Name=LOC116424032;ID=gene-LOC116424032;Dbxref=GeneID:116424032
NW_022339633.1	Gnomon	gene	1587470	1602960	.	+	.	Name=LOC116424030;ID=gene-LOC116424030;Dbxref=GeneID:116424030
NW_022339633.1	Gnomon	gene	422743	423983	.	-	.	Name=LOC116424039;ID=gene-LOC116424039;Dbxref=GeneID:116424039
NW_022339633.1	Gnomon	gene	412315	422337	.	-	.	Name=LOC116424038;ID=gene-LOC116424038;Dbxref=GeneID:116424038
NW_022339633.1	Gnomon	gene	399299	412337	.	+	.	Name=LOC116424035;ID=gene-LOC116424035;Dbxref=GeneID:116424035
NW_022339633.1	Gnomon	gene	423559	518543	.	+	.	Name=LOC116424036;ID=gene-LOC116424036;Dbxref=GeneID:116424036
NW_022339633.1	Gnomon	gene	1604884	1606360	.	-	.	Name=LOC116424033;ID=gene-LOC116424033;Dbxref=GeneID:116424033
NW_022339633.1	Gnomon	gene	1586899	1587897	.	-	.	Name=LOC116424034;ID=gene-LOC116424034;Dbxref=GeneID:116424034
NW_022339633.1	Gnomon	gene	1622314	1656171	.	+	.	Name=LOC116424040;ID=gene-LOC116424040;Dbxref=GeneID:116424040
NW_022339633.1	Gnomon	exon	422743	423047	.	-	.	ID=exon-XM_031969951.1-4;Dbxref=GeneID:116424039%2CGenbank:XM_031969951.1;Parent=rna-XM_031969951.1
NW_022339633.1	Gnomon	exon	423322	423481	.	-	.	ID=exon-XM_031969951.1-2;Dbxref=GeneID:116424039%2CGenbank:XM_031969951.1;Parent=rna-XM_031969951.1
NW_022339633.1	Gnomon	exon	423111	423251	.	-	.	ID=exon-XM_031969951.1-3;Dbxref=GeneID:116424039%2CGenbank:XM_031969951.1;Parent=rna-XM_031969951.1
NW_022339633.1	Gnomon	exon	423754	423983	.	-	.	ID=exon-XM_031969951.1-1;Dbxref=GeneID:116424039%2CGenbank:XM_031969951.1;Parent=rna-XM_031969951.1
NW_022339633.1	Gnomon	gene	325103	331726	.	-	.	Name=LOC116424008;ID=gene-LOC116424008;Dbxref=GeneID:116424008
NW_022339633.1	Gnomon	gene	304400	306392	.	-	.	Name=LOC116424009;ID=gene-LOC116424009;Dbxref=GeneID:116424009
NW_022339633.1	Gnomon	gene	307509	320682	.	+	.	Name=LOC116424006;ID=gene-LOC116424006;Dbxref=GeneID:116424006
NW_022339633.1	Gnomon	gene	331889	376993	.	+	.	Name=LOC116424004;ID=gene-LOC116424004;Dbxref=GeneID:116424004
NW_022339633.1	Gnomon	gene	321394	326497	.	+	.	Name=LOC116424005;ID=gene-LOC116424005;Dbxref=GeneID:116424005
NW_022339633.1	Gnomon	gene	1903	41266	.	+	.	Name=LOC116424002;ID=gene-LOC116424002;Dbxref=GeneID:116424002
NW_022339633.1	Gnomon	gene	298673	304929	.	+	.	Name=LOC116424003;ID=gene-LOC116424003;Dbxref=GeneID:116424003
NW_022339633.1	Gnomon	gene	1675445	1680501	.	+	.	Name=LOC116424000;ID=gene-LOC116424000;Dbxref=GeneID:116424000
NW_022339633.1	Gnomon	gene	1672042	1675779	.	-	.	Name=LOC116424001;ID=gene-LOC116424001;Dbxref=GeneID:116424001
NW_022339633.1	Gnomon	gene	986947	992132	.	+	.	Name=LOC116424010;ID=gene-LOC116424010;Dbxref=GeneID:116424010
NW_022339633.1	Gnomon	gene	128871	144349	.	-	.	Name=LOC116424017;ID=gene-LOC116424017;Dbxref=GeneID:116424017
NW_022339633.1	Gnomon	gene	77581	223365	.	+	.	Name=LOC116424018;ID=gene-LOC116424018;Dbxref=GeneID:116424018
NW_022339633.1	Gnomon	gene	66641	72560	.	-	.	Name=LOC116424015;ID=gene-LOC116424015;Dbxref=GeneID:116424015
NW_022339633.1	Gnomon	gene	1666709	1668151	.	+	.	Name=LOC116424013;ID=gene-LOC116424013;Dbxref=GeneID:116424013
NW_022339633.1	Gnomon	gene	1825479	1827008	.	-	.	Name=LOC116424014;ID=gene-LOC116424014;Dbxref=GeneID:116424014
NW_022339633.1	Gnomon	gene	1111031	1116920	.	-	.	Name=LOC116424011;ID=gene-LOC116424011;Dbxref=GeneID:116424011
NW_022339633.1	Gnomon	gene	1134926	1152722	.	-	.	Name=LOC116424012;ID=gene-LOC116424012;Dbxref=GeneID:116424012
NW_022339633.1	Gnomon	gene	149783	165024	.	-	.	Name=LOC116424020;ID=gene-LOC116424020;Dbxref=GeneID:116424020
NW_022339633.1	Gnomon	gene	118855	125775	.	-	.	Name=LOC116424021;ID=gene-LOC116424021;Dbxref=GeneID:116424021
NW_022339633.1	Gnomon	gene	1684572	1765075	.	+	.	Name=LOC116424028;ID=gene-LOC116424028;Dbxref=GeneID:116424028
NW_022339633.1	Gnomon	gene	1568687	1586806	.	-	.	Name=LOC116424029;ID=gene-LOC116424029;Dbxref=GeneID:116424029
NW_022339633.1	Gnomon	gene	1830009	1840975	.	+	.	Name=LOC116424026;ID=gene-LOC116424026;Dbxref=GeneID:116424026
NW_022339633.1	Gnomon	gene	1683846	1798348	.	-	.	Name=LOC116424027;ID=gene-LOC116424027;Dbxref=GeneID:116424027
NW_022339633.1	Gnomon	gene	1835926	1852242	.	-	.	Name=LOC116424024;ID=gene-LOC116424024;Dbxref=GeneID:116424024
NW_022339633.1	Gnomon	gene	72892	77784	.	+	.	Name=LOC116424022;ID=gene-LOC116424022;Dbxref=GeneID:116424022
NW_022339633.1	Gnomon	gene	74635	100541	.	-	.	Name=LOC116424023;ID=gene-LOC116424023;Dbxref=GeneID:116424023
NW_022339633.1	Gnomon	CDS	2215	2246	.	+	0	Name=XP_031825720.1;ID=cds-XP_031825720.1;Dbxref=GeneID:116424002%2CGenbank:XP_031825720.1;Parent=rna-XM_031969860.1
NW_022339633.1	Gnomon	CDS	37674	37875	.	+	0	Name=XP_031825720.1;ID=cds-XP_031825720.1;Dbxref=GeneID:116424002%2CGenbank:XP_031825720.1;Parent=rna-XM_031969860.1
NW_022339633.1	Gnomon	CDS	37952	38033	.	+	0	Name=XP_031825720.1;ID=cds-XP_031825720.1;Dbxref=GeneID:116424002%2CGenbank:XP_031825720.1;Parent=rna-XM_031969860.1
NW_022339633.1	Gnomon	CDS	38566	38651	.	+	0	Name=XP_031825720.1;ID=cds-XP_031825720.1;Dbxref=GeneID:116424002%2CGenbank:XP_031825720.1;Parent=rna-XM_031969860.1
NW_022339633.1	Gnomon	CDS	38743	39375	.	+	0	Name=XP_031825720.1;ID=cds-XP_031825720.1;Dbxref=GeneID:116424002%2CGenbank:XP_031825720.1;Parent=rna-XM_031969860.1
NW_022339633.1	Gnomon	CDS	39657	39857	.	+	0	Name=XP_031825720.1;ID=cds-XP_031825720.1;Dbxref=GeneID:116424002%2CGenbank:XP_031825720.1;Parent=rna-XM_031969860.1
NW_022339633.1	Gnomon	CDS	40087	40367	.	+	0	Name=XP_031825720.1;ID=cds-XP_031825720.1;Dbxref=GeneID:116424002%2CGenbank:XP_031825720.1;Parent=rna-XM_031969860.1
NW_022339633.1	Gnomon	CDS	40452	40755	.	+	0	Name=XP_031825720.1;ID=cds-XP_031825720.1;Dbxref=GeneID:116424002%2CGenbank:XP_031825720.1;Parent=rna-XM_031969860.1
NW_022339633.1	Gnomon	CDS	41033	41107	.	+	0	Name=XP_031825720.1;ID=cds-XP_031825720.1;Dbxref=GeneID:116424002%2CGenbank:XP_031825720.1;Parent=rna-XM_031969860.1
NW_022339633.1	Gnomon	mRNA	360531	376993	.	+	.	Name=XM_031969868.1;ID=rna-XM_031969868.1;Dbxref=GeneID:116424004%2CGenbank:XM_031969868.1;Parent=gene-LOC116424004
NW_022339633.1	Gnomon	exon	1585013	1585163	.	-	.	ID=exon-XM_031969928.1-8;Dbxref=GeneID:116424029%2CGenbank:XM_031969928.1;Parent=rna-XM_031969928.1
NW_022339633.1	Gnomon	exon	1584658	1584814	.	-	.	ID=exon-XM_031969928.1-9;Dbxref=GeneID:116424029%2CGenbank:XM_031969928.1;Parent=rna-XM_031969928.1
NW_022339633.1	Gnomon	exon	1586502	1586653	.	-	.	ID=exon-XM_031969928.1-2;Dbxref=GeneID:116424029%2CGenbank:XM_031969928.1;Parent=rna-XM_031969928.1
NW_022339633.1	Gnomon	exon	1586228	1586426	.	-	.	ID=exon-XM_031969928.1-3;Dbxref=GeneID:116424029%2CGenbank:XM_031969928.1;Parent=rna-XM_031969928.1
NW_022339633.1	Gnomon	exon	1586712	1586806	.	-	.	ID=exon-XM_031969928.1-1;Dbxref=GeneID:116424029%2CGenbank:XM_031969928.1;Parent=rna-XM_031969928.1
NW_022339633.1	Gnomon	exon	1585421	1585642	.	-	.	ID=exon-XM_031969928.1-6;Dbxref=GeneID:116424029%2CGenbank:XM_031969928.1;Parent=rna-XM_031969928.1
NW_022339633.1	Gnomon	exon	1585255	1585356	.	-	.	ID=exon-XM_031969928.1-7;Dbxref=GeneID:116424029%2CGenbank:XM_031969928.1;Parent=rna-XM_031969928.1
NW_022339633.1	Gnomon	exon	1585990	1586156	.	-	.	ID=exon-XM_031969928.1-4;Dbxref=GeneID:116424029%2CGenbank:XM_031969928.1;Parent=rna-XM_031969928.1
NW_022339633.1	Gnomon	exon	1585737	1585913	.	-	.	ID=exon-XM_031969928.1-5;Dbxref=GeneID:116424029%2CGenbank:XM_031969928.1;Parent=rna-XM_031969928.1
NW_022339633.1	Gnomon	CDS	35888	35919	.	+	0	Name=XP_031825721.1;ID=cds-XP_031825721.1;Dbxref=GeneID:116424002%2CGenbank:XP_031825721.1;Parent=rna-XM_031969861.1
NW_022339633.1	Gnomon	CDS	37674	37875	.	+	0	Name=XP_031825721.1;ID=cds-XP_031825721.1;Dbxref=GeneID:116424002%2CGenbank:XP_031825721.1;Parent=rna-XM_031969861.1
NW_022339633.1	Gnomon	CDS	37952	38033	.	+	0	Name=XP_031825721.1;ID=cds-XP_031825721.1;Dbxref=GeneID:116424002%2CGenbank:XP_031825721.1;Parent=rna-XM_031969861.1
NW_022339633.1	Gnomon	CDS	38566	38651	.	+	0	Name=XP_031825721.1;ID=cds-XP_031825721.1;Dbxref=GeneID:116424002%2CGenbank:XP_031825721.1;Parent=rna-XM_031969861.1
NW_022339633.1	Gnomon	CDS	38743	39375	.	+	0	Name=XP_031825721.1;ID=cds-XP_031825721.1;Dbxref=GeneID:116424002%2CGenbank:XP_031825721.1;Parent=rna-XM_031969861.1
NW_022339633.1	Gnomon	CDS	39657	39857	.	+	0	Name=XP_031825721.1;ID=cds-XP_031825721.1;Dbxref=GeneID:116424002%2CGenbank:XP_031825721.1;Parent=rna-XM_031969861.1
NW_022339633.1	Gnomon	CDS	40087	40367	.	+	0	Name=XP_031825721.1;ID=cds-XP_031825721.1;Dbxref=GeneID:116424002%2CGenbank:XP_031825721.1;Parent=rna-XM_031969861.1
NW_022339633.1	Gnomon	CDS	40452	40755	.	+	0	Name=XP_031825721.1;ID=cds-XP_031825721.1;Dbxref=GeneID:116424002%2CGenbank:XP_031825721.1;Parent=rna-XM_031969861.1
NW_022339633.1	Gnomon	CDS	41033	41107	.	+	0	Name=XP_031825721.1;ID=cds-XP_031825721.1;Dbxref=GeneID:116424002%2CGenbank:XP_031825721.1;Parent=rna-XM_031969861.1
NW_022339633.1	Gnomon	mRNA	331889	370555	.	+	.	Name=XM_031969867.1;ID=rna-XM_031969867.1;Dbxref=GeneID:116424004%2CGenbank:XM_031969867.1;Parent=gene-LOC116424004
NW_022339633.1	Gnomon	CDS	37961	38033	.	+	0	Name=XP_031825722.1;ID=cds-XP_031825722.1;Dbxref=GeneID:116424002%2CGenbank:XP_031825722.1;Parent=rna-XM_031969862.1
NW_022339633.1	Gnomon	CDS	38566	38651	.	+	0	Name=XP_031825722.1;ID=cds-XP_031825722.1;Dbxref=GeneID:116424002%2CGenbank:XP_031825722.1;Parent=rna-XM_031969862.1
NW_022339633.1	Gnomon	CDS	38743	39375	.	+	0	Name=XP_031825722.1;ID=cds-XP_031825722.1;Dbxref=GeneID:116424002%2CGenbank:XP_031825722.1;Parent=rna-XM_031969862.1
NW_022339633.1	Gnomon	CDS	39657	39857	.	+	0	Name=XP_031825722.1;ID=cds-XP_031825722.1;Dbxref=GeneID:116424002%2CGenbank:XP_031825722.1;Parent=rna-XM_031969862.1
NW_022339633.1	Gnomon	CDS	40087	40367	.	+	0	Name=XP_031825722.1;ID=cds-XP_031825722.1;Dbxref=GeneID:116424002%2CGenbank:XP_031825722.1;Parent=rna-XM_031969862.1
NW_022339633.1	Gnomon	CDS	40452	40755	.	+	0	Name=XP_031825722.1;ID=cds-XP_031825722.1;Dbxref=GeneID:116424002%2CGenbank:XP_031825722.1;Parent=rna-XM_031969862.1
NW_022339633.1	Gnomon	CDS	41033	41107	.	+	0	Name=XP_031825722.1;ID=cds-XP_031825722.1;Dbxref=GeneID:116424002%2CGenbank:XP_031825722.1;Parent=rna-XM_031969862.1
NW_022339633.1	Gnomon	exon	1660347	1660504	.	+	.	ID=exon-XM_031969833.1-1;Dbxref=GeneID:116423986%2CGenbank:XM_031969833.1;Parent=rna-XM_031969833.1
NW_022339633.1	Gnomon	exon	1660739	1660853	.	+	.	ID=exon-XM_031969833.1-2;Dbxref=GeneID:116423986%2CGenbank:XM_031969833.1;Parent=rna-XM_031969833.1
NW_022339633.1	Gnomon	exon	1661647	1661897	.	+	.	ID=exon-XM_031969833.1-5;Dbxref=GeneID:116423986%2CGenbank:XM_031969833.1;Parent=rna-XM_031969833.1
NW_022339633.1	Gnomon	exon	1662487	1662633	.	+	.	ID=exon-XM_031969833.1-6;Dbxref=GeneID:116423986%2CGenbank:XM_031969833.1;Parent=rna-XM_031969833.1
NW_022339633.1	Gnomon	exon	1660990	1661104	.	+	.	ID=exon-XM_031969833.1-3;Dbxref=GeneID:116423986%2CGenbank:XM_031969833.1;Parent=rna-XM_031969833.1
NW_022339633.1	Gnomon	exon	1661320	1661532	.	+	.	ID=exon-XM_031969833.1-4;Dbxref=GeneID:116423986%2CGenbank:XM_031969833.1;Parent=rna-XM_031969833.1
NW_022339633.1	Gnomon	exon	1662829	1663535	.	+	.	ID=exon-XM_031969833.1-7;Dbxref=GeneID:116423986%2CGenbank:XM_031969833.1;Parent=rna-XM_031969833.1
NW_022339633.1	Gnomon	CDS	298795	298945	.	+	0	Name=XP_031825723.1;ID=cds-XP_031825723.1;Dbxref=GeneID:116424003%2CGenbank:XP_031825723.1;Parent=rna-XM_031969863.1
NW_022339633.1	Gnomon	CDS	299023	299203	.	+	0	Name=XP_031825723.1;ID=cds-XP_031825723.1;Dbxref=GeneID:116424003%2CGenbank:XP_031825723.1;Parent=rna-XM_031969863.1
NW_022339633.1	Gnomon	CDS	299304	299430	.	+	0	Name=XP_031825723.1;ID=cds-XP_031825723.1;Dbxref=GeneID:116424003%2CGenbank:XP_031825723.1;Parent=rna-XM_031969863.1
NW_022339633.1	Gnomon	CDS	299498	299680	.	+	0	Name=XP_031825723.1;ID=cds-XP_031825723.1;Dbxref=GeneID:116424003%2CGenbank:XP_031825723.1;Parent=rna-XM_031969863.1
NW_022339633.1	Gnomon	CDS	299811	299970	.	+	0	Name=XP_031825723.1;ID=cds-XP_031825723.1;Dbxref=GeneID:116424003%2CGenbank:XP_031825723.1;Parent=rna-XM_031969863.1
NW_022339633.1	Gnomon	CDS	300037	300215	.	+	0	Name=XP_031825723.1;ID=cds-XP_031825723.1;Dbxref=GeneID:116424003%2CGenbank:XP_031825723.1;Parent=rna-XM_031969863.1
NW_022339633.1	Gnomon	CDS	300285	300520	.	+	0	Name=XP_031825723.1;ID=cds-XP_031825723.1;Dbxref=GeneID:116424003%2CGenbank:XP_031825723.1;Parent=rna-XM_031969863.1
NW_022339633.1	Gnomon	CDS	300597	300764	.	+	0	Name=XP_031825723.1;ID=cds-XP_031825723.1;Dbxref=GeneID:116424003%2CGenbank:XP_031825723.1;Parent=rna-XM_031969863.1
NW_022339633.1	Gnomon	CDS	300844	300952	.	+	0	Name=XP_031825723.1;ID=cds-XP_031825723.1;Dbxref=GeneID:116424003%2CGenbank:XP_031825723.1;Parent=rna-XM_031969863.1
NW_022339633.1	Gnomon	CDS	301021	301185	.	+	0	Name=XP_031825723.1;ID=cds-XP_031825723.1;Dbxref=GeneID:116424003%2CGenbank:XP_031825723.1;Parent=rna-XM_031969863.1
NW_022339633.1	Gnomon	CDS	301254	301375	.	+	0	Name=XP_031825723.1;ID=cds-XP_031825723.1;Dbxref=GeneID:116424003%2CGenbank:XP_031825723.1;Parent=rna-XM_031969863.1
NW_022339633.1	Gnomon	CDS	301435	301549	.	+	0	Name=XP_031825723.1;ID=cds-XP_031825723.1;Dbxref=GeneID:116424003%2CGenbank:XP_031825723.1;Parent=rna-XM_031969863.1
NW_022339633.1	Gnomon	CDS	301617	301853	.	+	0	Name=XP_031825723.1;ID=cds-XP_031825723.1;Dbxref=GeneID:116424003%2CGenbank:XP_031825723.1;Parent=rna-XM_031969863.1
NW_022339633.1	Gnomon	CDS	301949	302175	.	+	0	Name=XP_031825723.1;ID=cds-XP_031825723.1;Dbxref=GeneID:116424003%2CGenbank:XP_031825723.1;Parent=rna-XM_031969863.1
NW_022339633.1	Gnomon	CDS	302248	302371	.	+	0	Name=XP_031825723.1;ID=cds-XP_031825723.1;Dbxref=GeneID:116424003%2CGenbank:XP_031825723.1;Parent=rna-XM_031969863.1
NW_022339633.1	Gnomon	CDS	302450	302735	.	+	0	Name=XP_031825723.1;ID=cds-XP_031825723.1;Dbxref=GeneID:116424003%2CGenbank:XP_031825723.1;Parent=rna-XM_031969863.1
NW_022339633.1	Gnomon	CDS	302836	302993	.	+	0	Name=XP_031825723.1;ID=cds-XP_031825723.1;Dbxref=GeneID:116424003%2CGenbank:XP_031825723.1;Parent=rna-XM_031969863.1
NW_022339633.1	Gnomon	CDS	303127	303386	.	+	0	Name=XP_031825723.1;ID=cds-XP_031825723.1;Dbxref=GeneID:116424003%2CGenbank:XP_031825723.1;Parent=rna-XM_031969863.1
NW_022339633.1	Gnomon	CDS	303457	303617	.	+	0	Name=XP_031825723.1;ID=cds-XP_031825723.1;Dbxref=GeneID:116424003%2CGenbank:XP_031825723.1;Parent=rna-XM_031969863.1
NW_022339633.1	Gnomon	CDS	303703	303882	.	+	0	Name=XP_031825723.1;ID=cds-XP_031825723.1;Dbxref=GeneID:116424003%2CGenbank:XP_031825723.1;Parent=rna-XM_031969863.1
NW_022339633.1	Gnomon	CDS	303953	304069	.	+	0	Name=XP_031825723.1;ID=cds-XP_031825723.1;Dbxref=GeneID:116424003%2CGenbank:XP_031825723.1;Parent=rna-XM_031969863.1
NW_022339633.1	Gnomon	CDS	304147	304306	.	+	0	Name=XP_031825723.1;ID=cds-XP_031825723.1;Dbxref=GeneID:116424003%2CGenbank:XP_031825723.1;Parent=rna-XM_031969863.1
NW_022339633.1	Gnomon	CDS	304403	304496	.	+	0	Name=XP_031825723.1;ID=cds-XP_031825723.1;Dbxref=GeneID:116424003%2CGenbank:XP_031825723.1;Parent=rna-XM_031969863.1
NW_022339633.1	Gnomon	mRNA	321394	326497	.	+	.	Name=XM_031969869.1;ID=rna-XM_031969869.1;Dbxref=GeneID:116424005%2CGenbank:XM_031969869.1;Parent=gene-LOC116424005
NW_022339633.1	Gnomon	exon	1683846	1687304	.	-	.	ID=exon-XM_031969926.1-4;Dbxref=GeneID:116424027%2CGenbank:XM_031969926.1;Parent=rna-XM_031969926.1
NW_022339633.1	Gnomon	exon	1755190	1756719	.	-	.	ID=exon-XM_031969926.1-2;Dbxref=GeneID:116424027%2CGenbank:XM_031969926.1;Parent=rna-XM_031969926.1
NW_022339633.1	Gnomon	exon	1699239	1699323	.	-	.	ID=exon-XM_031969926.1-3;Dbxref=GeneID:116424027%2CGenbank:XM_031969926.1;Parent=rna-XM_031969926.1
NW_022339633.1	Gnomon	exon	1770508	1770642	.	-	.	ID=exon-XM_031969926.1-1;Dbxref=GeneID:116424027%2CGenbank:XM_031969926.1;Parent=rna-XM_031969926.1
NW_022339633.1	Gnomon	mRNA	1683846	1798327	.	-	.	Name=XM_031969923.1;ID=rna-XM_031969923.1;Dbxref=GeneID:116424027%2CGenbank:XM_031969923.1;Parent=gene-LOC116424027
NW_022339633.1	Gnomon	mRNA	1034967	1048626	.	+	.	Name=XM_031969829.1;ID=rna-XM_031969829.1;Dbxref=GeneID:116423983%2CGenbank:XM_031969829.1;Parent=gene-LOC116423983
NW_022339633.1	Gnomon	exon	991108	991388	.	+	.	ID=exon-XM_031969877.1-5;Dbxref=GeneID:116424010%2CGenbank:XM_031969877.1;Parent=rna-XM_031969877.1
NW_022339633.1	Gnomon	exon	991474	992132	.	+	.	ID=exon-XM_031969877.1-6;Dbxref=GeneID:116424010%2CGenbank:XM_031969877.1;Parent=rna-XM_031969877.1
NW_022339633.1	Gnomon	exon	988919	989104	.	+	.	ID=exon-XM_031969877.1-3;Dbxref=GeneID:116424010%2CGenbank:XM_031969877.1;Parent=rna-XM_031969877.1
NW_022339633.1	Gnomon	exon	990260	990797	.	+	.	ID=exon-XM_031969877.1-4;Dbxref=GeneID:116424010%2CGenbank:XM_031969877.1;Parent=rna-XM_031969877.1
NW_022339633.1	Gnomon	exon	986947	987312	.	+	.	ID=exon-XM_031969877.1-1;Dbxref=GeneID:116424010%2CGenbank:XM_031969877.1;Parent=rna-XM_031969877.1
NW_022339633.1	Gnomon	exon	987876	988318	.	+	.	ID=exon-XM_031969877.1-2;Dbxref=GeneID:116424010%2CGenbank:XM_031969877.1;Parent=rna-XM_031969877.1
NW_022339633.1	Gnomon	mRNA	1683846	1798348	.	-	.	Name=XM_031969922.1;ID=rna-XM_031969922.1;Dbxref=GeneID:116424027%2CGenbank:XM_031969922.1;Parent=gene-LOC116424027
NW_022339633.1	Gnomon	mRNA	1034967	1048626	.	+	.	Name=XM_031969828.1;ID=rna-XM_031969828.1;Dbxref=GeneID:116423983%2CGenbank:XM_031969828.1;Parent=gene-LOC116423983
NW_022339633.1	Gnomon	exon	1268063	1268195	.	-	.	ID=exon-XM_031969856.1-4;Dbxref=GeneID:116423998%2CGenbank:XM_031969856.1;Parent=rna-XM_031969856.1
NW_022339633.1	Gnomon	exon	1267688	1267980	.	-	.	ID=exon-XM_031969856.1-5;Dbxref=GeneID:116423998%2CGenbank:XM_031969856.1;Parent=rna-XM_031969856.1
NW_022339633.1	Gnomon	exon	1269300	1269470	.	-	.	ID=exon-XM_031969856.1-2;Dbxref=GeneID:116423998%2CGenbank:XM_031969856.1;Parent=rna-XM_031969856.1
NW_022339633.1	Gnomon	exon	1268501	1268582	.	-	.	ID=exon-XM_031969856.1-3;Dbxref=GeneID:116423998%2CGenbank:XM_031969856.1;Parent=rna-XM_031969856.1
NW_022339633.1	Gnomon	exon	1270121	1270288	.	-	.	ID=exon-XM_031969856.1-1;Dbxref=GeneID:116423998%2CGenbank:XM_031969856.1;Parent=rna-XM_031969856.1
NW_022339633.1	Gnomon	mRNA	1683846	1798348	.	-	.	Name=XM_031969921.1;ID=rna-XM_031969921.1;Dbxref=GeneID:116424027%2CGenbank:XM_031969921.1;Parent=gene-LOC116424027
NW_022339633.1	Gnomon	mRNA	1683846	1796849	.	-	.	Name=XM_031969925.1;ID=rna-XM_031969925.1;Dbxref=GeneID:116424027%2CGenbank:XM_031969925.1;Parent=gene-LOC116424027
NW_022339633.1	Gnomon	exon	370554	370791	.	+	.	ID=exon-XM_031969868.1-10;Dbxref=GeneID:116424004%2CGenbank:XM_031969868.1;Parent=rna-XM_031969868.1
NW_022339633.1	Gnomon	exon	371497	376993	.	+	.	ID=exon-XM_031969868.1-11;Dbxref=GeneID:116424004%2CGenbank:XM_031969868.1;Parent=rna-XM_031969868.1
NW_022339633.1	Gnomon	exon	417643	417678	.	-	.	ID=exon-XM_031969949.1-3;Dbxref=GeneID:116424038%2CGenbank:XM_031969949.1;Parent=rna-XM_031969949.1
NW_022339633.1	Gnomon	exon	414663	414879	.	-	.	ID=exon-XM_031969949.1-4;Dbxref=GeneID:116424038%2CGenbank:XM_031969949.1;Parent=rna-XM_031969949.1
NW_022339633.1	Gnomon	exon	422050	422337	.	-	.	ID=exon-XM_031969949.1-1;Dbxref=GeneID:116424038%2CGenbank:XM_031969949.1;Parent=rna-XM_031969949.1
NW_022339633.1	Gnomon	exon	418343	418504	.	-	.	ID=exon-XM_031969949.1-2;Dbxref=GeneID:116424038%2CGenbank:XM_031969949.1;Parent=rna-XM_031969949.1
NW_022339633.1	Gnomon	exon	412315	413006	.	-	.	ID=exon-XM_031969949.1-7;Dbxref=GeneID:116424038%2CGenbank:XM_031969949.1;Parent=rna-XM_031969949.1
NW_022339633.1	Gnomon	exon	413684	414018	.	-	.	ID=exon-XM_031969949.1-5;Dbxref=GeneID:116424038%2CGenbank:XM_031969949.1;Parent=rna-XM_031969949.1
NW_022339633.1	Gnomon	exon	413431	413518	.	-	.	ID=exon-XM_031969949.1-6;Dbxref=GeneID:116424038%2CGenbank:XM_031969949.1;Parent=rna-XM_031969949.1
NW_022339633.1	Gnomon	mRNA	1683846	1796994	.	-	.	Name=XM_031969924.1;ID=rna-XM_031969924.1;Dbxref=GeneID:116424027%2CGenbank:XM_031969924.1;Parent=gene-LOC116424027
NW_022339633.1	Gnomon	mRNA	1046886	1109043	.	-	.	Name=XM_031969825.1;ID=rna-XM_031969825.1;Dbxref=GeneID:116423982%2CGenbank:XM_031969825.1;Parent=gene-LOC116423982
NW_022339633.1	Gnomon	CDS	360612	360613	.	+	0	Name=XP_031825728.1;ID=cds-XP_031825728.1;Dbxref=GeneID:116424004%2CGenbank:XP_031825728.1;Parent=rna-XM_031969868.1
NW_022339633.1	Gnomon	CDS	361149	361330	.	+	0	Name=XP_031825728.1;ID=cds-XP_031825728.1;Dbxref=GeneID:116424004%2CGenbank:XP_031825728.1;Parent=rna-XM_031969868.1
NW_022339633.1	Gnomon	CDS	363526	363923	.	+	0	Name=XP_031825728.1;ID=cds-XP_031825728.1;Dbxref=GeneID:116424004%2CGenbank:XP_031825728.1;Parent=rna-XM_031969868.1
NW_022339633.1	Gnomon	CDS	364632	365230	.	+	0	Name=XP_031825728.1;ID=cds-XP_031825728.1;Dbxref=GeneID:116424004%2CGenbank:XP_031825728.1;Parent=rna-XM_031969868.1
NW_022339633.1	Gnomon	CDS	366246	366729	.	+	0	Name=XP_031825728.1;ID=cds-XP_031825728.1;Dbxref=GeneID:116424004%2CGenbank:XP_031825728.1;Parent=rna-XM_031969868.1
NW_022339633.1	Gnomon	CDS	367431	367839	.	+	0	Name=XP_031825728.1;ID=cds-XP_031825728.1;Dbxref=GeneID:116424004%2CGenbank:XP_031825728.1;Parent=rna-XM_031969868.1
NW_022339633.1	Gnomon	CDS	368527	368670	.	+	0	Name=XP_031825728.1;ID=cds-XP_031825728.1;Dbxref=GeneID:116424004%2CGenbank:XP_031825728.1;Parent=rna-XM_031969868.1
NW_022339633.1	Gnomon	CDS	368966	369115	.	+	0	Name=XP_031825728.1;ID=cds-XP_031825728.1;Dbxref=GeneID:116424004%2CGenbank:XP_031825728.1;Parent=rna-XM_031969868.1
NW_022339633.1	Gnomon	CDS	369513	369900	.	+	0	Name=XP_031825728.1;ID=cds-XP_031825728.1;Dbxref=GeneID:116424004%2CGenbank:XP_031825728.1;Parent=rna-XM_031969868.1
NW_022339633.1	Gnomon	CDS	370554	370791	.	+	0	Name=XP_031825728.1;ID=cds-XP_031825728.1;Dbxref=GeneID:116424004%2CGenbank:XP_031825728.1;Parent=rna-XM_031969868.1
NW_022339633.1	Gnomon	CDS	371497	371742	.	+	0	Name=XP_031825728.1;ID=cds-XP_031825728.1;Dbxref=GeneID:116424004%2CGenbank:XP_031825728.1;Parent=rna-XM_031969868.1
NW_022339633.1	Gnomon	exon	130333	130569	.	-	.	ID=exon-XM_031969887.1-11;Dbxref=GeneID:116424017%2CGenbank:XM_031969887.1;Parent=rna-XM_031969887.1
NW_022339633.1	Gnomon	exon	128871	129628	.	-	.	ID=exon-XM_031969887.1-12;Dbxref=GeneID:116424017%2CGenbank:XM_031969887.1;Parent=rna-XM_031969887.1
NW_022339633.1	Gnomon	exon	131482	131822	.	-	.	ID=exon-XM_031969887.1-10;Dbxref=GeneID:116424017%2CGenbank:XM_031969887.1;Parent=rna-XM_031969887.1
NW_022339633.1	Gnomon	exon	1633424	1633662	.	+	.	ID=exon-XM_031969952.1-12;Dbxref=GeneID:116424040%2CGenbank:XM_031969952.1;Parent=rna-XM_031969952.1
NW_022339633.1	Gnomon	exon	1634404	1634595	.	+	.	ID=exon-XM_031969952.1-13;Dbxref=GeneID:116424040%2CGenbank:XM_031969952.1;Parent=rna-XM_031969952.1
NW_022339633.1	Gnomon	exon	1631762	1631871	.	+	.	ID=exon-XM_031969952.1-10;Dbxref=GeneID:116424040%2CGenbank:XM_031969952.1;Parent=rna-XM_031969952.1
NW_022339633.1	Gnomon	exon	1632338	1633035	.	+	.	ID=exon-XM_031969952.1-11;Dbxref=GeneID:116424040%2CGenbank:XM_031969952.1;Parent=rna-XM_031969952.1
NW_022339633.1	Gnomon	exon	1637708	1637908	.	+	.	ID=exon-XM_031969952.1-16;Dbxref=GeneID:116424040%2CGenbank:XM_031969952.1;Parent=rna-XM_031969952.1
NW_022339633.1	Gnomon	exon	1638251	1638446	.	+	.	ID=exon-XM_031969952.1-17;Dbxref=GeneID:116424040%2CGenbank:XM_031969952.1;Parent=rna-XM_031969952.1
NW_022339633.1	Gnomon	exon	1636739	1637095	.	+	.	ID=exon-XM_031969952.1-14;Dbxref=GeneID:116424040%2CGenbank:XM_031969952.1;Parent=rna-XM_031969952.1
NW_022339633.1	Gnomon	exon	1637542	1637610	.	+	.	ID=exon-XM_031969952.1-15;Dbxref=GeneID:116424040%2CGenbank:XM_031969952.1;Parent=rna-XM_031969952.1
NW_022339633.1	Gnomon	exon	1638523	1638615	.	+	.	ID=exon-XM_031969952.1-18;Dbxref=GeneID:116424040%2CGenbank:XM_031969952.1;Parent=rna-XM_031969952.1
NW_022339633.1	Gnomon	exon	1638752	1638885	.	+	.	ID=exon-XM_031969952.1-19;Dbxref=GeneID:116424040%2CGenbank:XM_031969952.1;Parent=rna-XM_031969952.1
NW_022339633.1	Gnomon	exon	1638981	1639139	.	+	.	ID=exon-XM_031969952.1-20;Dbxref=GeneID:116424040%2CGenbank:XM_031969952.1;Parent=rna-XM_031969952.1
NW_022339633.1	Gnomon	exon	1640000	1640142	.	+	.	ID=exon-XM_031969952.1-23;Dbxref=GeneID:116424040%2CGenbank:XM_031969952.1;Parent=rna-XM_031969952.1
NW_022339633.1	Gnomon	exon	1640450	1640590	.	+	.	ID=exon-XM_031969952.1-24;Dbxref=GeneID:116424040%2CGenbank:XM_031969952.1;Parent=rna-XM_031969952.1
NW_022339633.1	Gnomon	exon	1639233	1639424	.	+	.	ID=exon-XM_031969952.1-21;Dbxref=GeneID:116424040%2CGenbank:XM_031969952.1;Parent=rna-XM_031969952.1
NW_022339633.1	Gnomon	exon	1639817	1639904	.	+	.	ID=exon-XM_031969952.1-22;Dbxref=GeneID:116424040%2CGenbank:XM_031969952.1;Parent=rna-XM_031969952.1
NW_022339633.1	Gnomon	exon	1642428	1642644	.	+	.	ID=exon-XM_031969952.1-27;Dbxref=GeneID:116424040%2CGenbank:XM_031969952.1;Parent=rna-XM_031969952.1
NW_022339633.1	Gnomon	exon	1642943	1643215	.	+	.	ID=exon-XM_031969952.1-28;Dbxref=GeneID:116424040%2CGenbank:XM_031969952.1;Parent=rna-XM_031969952.1
NW_022339633.1	Gnomon	exon	1641813	1641957	.	+	.	ID=exon-XM_031969952.1-25;Dbxref=GeneID:116424040%2CGenbank:XM_031969952.1;Parent=rna-XM_031969952.1
NW_022339633.1	Gnomon	exon	1642222	1642351	.	+	.	ID=exon-XM_031969952.1-26;Dbxref=GeneID:116424040%2CGenbank:XM_031969952.1;Parent=rna-XM_031969952.1
NW_022339633.1	Gnomon	exon	1643750	1643929	.	+	.	ID=exon-XM_031969952.1-29;Dbxref=GeneID:116424040%2CGenbank:XM_031969952.1;Parent=rna-XM_031969952.1
NW_022339633.1	Gnomon	exon	1638251	1638446	.	+	.	ID=exon-XM_031969959.1-17;Dbxref=GeneID:116424040%2CGenbank:XM_031969959.1;Parent=rna-XM_031969959.1
NW_022339633.1	Gnomon	exon	1638523	1638615	.	+	.	ID=exon-XM_031969959.1-18;Dbxref=GeneID:116424040%2CGenbank:XM_031969959.1;Parent=rna-XM_031969959.1
NW_022339633.1	Gnomon	exon	1638752	1638885	.	+	.	ID=exon-XM_031969959.1-19;Dbxref=GeneID:116424040%2CGenbank:XM_031969959.1;Parent=rna-XM_031969959.1
NW_022339633.1	Gnomon	exon	1027833	1027981	.	+	.	ID=exon-XM_031969832.1-4;Dbxref=GeneID:116423985%2CGenbank:XM_031969832.1;Parent=rna-XM_031969832.1
NW_022339633.1	Gnomon	exon	1028083	1028270	.	+	.	ID=exon-XM_031969832.1-5;Dbxref=GeneID:116423985%2CGenbank:XM_031969832.1;Parent=rna-XM_031969832.1
NW_022339633.1	Gnomon	exon	1029507	1029698	.	+	.	ID=exon-XM_031969832.1-6;Dbxref=GeneID:116423985%2CGenbank:XM_031969832.1;Parent=rna-XM_031969832.1
NW_022339633.1	Gnomon	exon	1029797	1029936	.	+	.	ID=exon-XM_031969832.1-7;Dbxref=GeneID:116423985%2CGenbank:XM_031969832.1;Parent=rna-XM_031969832.1
NW_022339633.1	Gnomon	exon	1026012	1026182	.	+	.	ID=exon-XM_031969832.1-1;Dbxref=GeneID:116423985%2CGenbank:XM_031969832.1;Parent=rna-XM_031969832.1
NW_022339633.1	Gnomon	exon	1027021	1027238	.	+	.	ID=exon-XM_031969832.1-2;Dbxref=GeneID:116423985%2CGenbank:XM_031969832.1;Parent=rna-XM_031969832.1
NW_022339633.1	Gnomon	exon	1027323	1027455	.	+	.	ID=exon-XM_031969832.1-3;Dbxref=GeneID:116423985%2CGenbank:XM_031969832.1;Parent=rna-XM_031969832.1
NW_022339633.1	Gnomon	exon	1634404	1634595	.	+	.	ID=exon-XM_031969959.1-13;Dbxref=GeneID:116424040%2CGenbank:XM_031969959.1;Parent=rna-XM_031969959.1
NW_022339633.1	Gnomon	exon	1636739	1637095	.	+	.	ID=exon-XM_031969959.1-14;Dbxref=GeneID:116424040%2CGenbank:XM_031969959.1;Parent=rna-XM_031969959.1
NW_022339633.1	Gnomon	exon	1637542	1637610	.	+	.	ID=exon-XM_031969959.1-15;Dbxref=GeneID:116424040%2CGenbank:XM_031969959.1;Parent=rna-XM_031969959.1
NW_022339633.1	Gnomon	exon	1637708	1637908	.	+	.	ID=exon-XM_031969959.1-16;Dbxref=GeneID:116424040%2CGenbank:XM_031969959.1;Parent=rna-XM_031969959.1
NW_022339633.1	Gnomon	exon	1030289	1030573	.	+	.	ID=exon-XM_031969832.1-8;Dbxref=GeneID:116423985%2CGenbank:XM_031969832.1;Parent=rna-XM_031969832.1
NW_022339633.1	Gnomon	exon	1030645	1030761	.	+	.	ID=exon-XM_031969832.1-9;Dbxref=GeneID:116423985%2CGenbank:XM_031969832.1;Parent=rna-XM_031969832.1
NW_022339633.1	Gnomon	exon	1631762	1631871	.	+	.	ID=exon-XM_031969959.1-10;Dbxref=GeneID:116424040%2CGenbank:XM_031969959.1;Parent=rna-XM_031969959.1
NW_022339633.1	Gnomon	exon	1632338	1633035	.	+	.	ID=exon-XM_031969959.1-11;Dbxref=GeneID:116424040%2CGenbank:XM_031969959.1;Parent=rna-XM_031969959.1
NW_022339633.1	Gnomon	exon	1633424	1633662	.	+	.	ID=exon-XM_031969959.1-12;Dbxref=GeneID:116424040%2CGenbank:XM_031969959.1;Parent=rna-XM_031969959.1
NW_022339633.1	Gnomon	exon	1647068	1647076	.	+	.	ID=exon-XM_031969952.1-30;Dbxref=GeneID:116424040%2CGenbank:XM_031969952.1;Parent=rna-XM_031969952.1
NW_022339633.1	Gnomon	exon	1652497	1652569	.	+	.	ID=exon-XM_031969952.1-31;Dbxref=GeneID:116424040%2CGenbank:XM_031969952.1;Parent=rna-XM_031969952.1
NW_022339633.1	Gnomon	exon	1652900	1652946	.	+	.	ID=exon-XM_031969952.1-32;Dbxref=GeneID:116424040%2CGenbank:XM_031969952.1;Parent=rna-XM_031969952.1
NW_022339633.1	Gnomon	exon	1653727	1656171	.	+	.	ID=exon-XM_031969952.1-33;Dbxref=GeneID:116424040%2CGenbank:XM_031969952.1;Parent=rna-XM_031969952.1
NW_022339633.1	Gnomon	exon	1652497	1652569	.	+	.	ID=exon-XM_031969959.1-30;Dbxref=GeneID:116424040%2CGenbank:XM_031969959.1;Parent=rna-XM_031969959.1
NW_022339633.1	Gnomon	exon	1652900	1652946	.	+	.	ID=exon-XM_031969959.1-31;Dbxref=GeneID:116424040%2CGenbank:XM_031969959.1;Parent=rna-XM_031969959.1
NW_022339633.1	Gnomon	exon	1653117	1653232	.	+	.	ID=exon-XM_031969959.1-32;Dbxref=GeneID:116424040%2CGenbank:XM_031969959.1;Parent=rna-XM_031969959.1
NW_022339633.1	Gnomon	exon	1653727	1653872	.	+	.	ID=exon-XM_031969959.1-33;Dbxref=GeneID:116424040%2CGenbank:XM_031969959.1;Parent=rna-XM_031969959.1
NW_022339633.1	Gnomon	exon	1642943	1643215	.	+	.	ID=exon-XM_031969959.1-28;Dbxref=GeneID:116424040%2CGenbank:XM_031969959.1;Parent=rna-XM_031969959.1
NW_022339633.1	Gnomon	exon	1643750	1643929	.	+	.	ID=exon-XM_031969959.1-29;Dbxref=GeneID:116424040%2CGenbank:XM_031969959.1;Parent=rna-XM_031969959.1
NW_022339633.1	Gnomon	exon	1640450	1640590	.	+	.	ID=exon-XM_031969959.1-24;Dbxref=GeneID:116424040%2CGenbank:XM_031969959.1;Parent=rna-XM_031969959.1
NW_022339633.1	Gnomon	exon	1641813	1641957	.	+	.	ID=exon-XM_031969959.1-25;Dbxref=GeneID:116424040%2CGenbank:XM_031969959.1;Parent=rna-XM_031969959.1
NW_022339633.1	Gnomon	exon	1642222	1642351	.	+	.	ID=exon-XM_031969959.1-26;Dbxref=GeneID:116424040%2CGenbank:XM_031969959.1;Parent=rna-XM_031969959.1
NW_022339633.1	Gnomon	exon	1642428	1642644	.	+	.	ID=exon-XM_031969959.1-27;Dbxref=GeneID:116424040%2CGenbank:XM_031969959.1;Parent=rna-XM_031969959.1
NW_022339633.1	Gnomon	exon	1638981	1639139	.	+	.	ID=exon-XM_031969959.1-20;Dbxref=GeneID:116424040%2CGenbank:XM_031969959.1;Parent=rna-XM_031969959.1
NW_022339633.1	Gnomon	exon	1639233	1639424	.	+	.	ID=exon-XM_031969959.1-21;Dbxref=GeneID:116424040%2CGenbank:XM_031969959.1;Parent=rna-XM_031969959.1
NW_022339633.1	Gnomon	exon	1639817	1639904	.	+	.	ID=exon-XM_031969959.1-22;Dbxref=GeneID:116424040%2CGenbank:XM_031969959.1;Parent=rna-XM_031969959.1
NW_022339633.1	Gnomon	exon	1640000	1640142	.	+	.	ID=exon-XM_031969959.1-23;Dbxref=GeneID:116424040%2CGenbank:XM_031969959.1;Parent=rna-XM_031969959.1
NW_022339633.1	Gnomon	mRNA	1968327	1973643	.	+	.	Name=XM_031969824.1;ID=rna-XM_031969824.1;Dbxref=GeneID:116423981%2CGenbank:XM_031969824.1;Parent=gene-LOC116423981
NW_022339633.1	Gnomon	CDS	322552	322689	.	+	0	Name=XP_031825729.1;ID=cds-XP_031825729.1;Dbxref=GeneID:116424005%2CGenbank:XP_031825729.1;Parent=rna-XM_031969869.1
NW_022339633.1	Gnomon	CDS	323039	324396	.	+	0	Name=XP_031825729.1;ID=cds-XP_031825729.1;Dbxref=GeneID:116424005%2CGenbank:XP_031825729.1;Parent=rna-XM_031969869.1
NW_022339633.1	Gnomon	CDS	324456	324672	.	+	0	Name=XP_031825729.1;ID=cds-XP_031825729.1;Dbxref=GeneID:116424005%2CGenbank:XP_031825729.1;Parent=rna-XM_031969869.1
NW_022339633.1	Gnomon	CDS	324738	325157	.	+	0	Name=XP_031825729.1;ID=cds-XP_031825729.1;Dbxref=GeneID:116424005%2CGenbank:XP_031825729.1;Parent=rna-XM_031969869.1
NW_022339633.1	Gnomon	CDS	325239	325436	.	+	0	Name=XP_031825729.1;ID=cds-XP_031825729.1;Dbxref=GeneID:116424005%2CGenbank:XP_031825729.1;Parent=rna-XM_031969869.1
NW_022339633.1	Gnomon	mRNA	1968327	1973643	.	+	.	Name=XM_031969823.1;ID=rna-XM_031969823.1;Dbxref=GeneID:116423981%2CGenbank:XM_031969823.1;Parent=gene-LOC116423981
NW_022339633.1	Gnomon	mRNA	1034967	1048627	.	+	.	Name=XM_031969827.1;ID=rna-XM_031969827.1;Dbxref=GeneID:116423983%2CGenbank:XM_031969827.1;Parent=gene-LOC116423983
NW_022339633.1	Gnomon	exon	41033	41266	.	+	.	ID=exon-XM_031969861.1-10;Dbxref=GeneID:116424002%2CGenbank:XM_031969861.1;Parent=rna-XM_031969861.1
NW_022339633.1	Gnomon	exon	414663	414879	.	-	.	ID=exon-XM_031969950.1-3;Dbxref=GeneID:116424038%2CGenbank:XM_031969950.1;Parent=rna-XM_031969950.1
NW_022339633.1	Gnomon	exon	413684	414018	.	-	.	ID=exon-XM_031969950.1-4;Dbxref=GeneID:116424038%2CGenbank:XM_031969950.1;Parent=rna-XM_031969950.1
NW_022339633.1	Gnomon	exon	413431	413518	.	-	.	ID=exon-XM_031969950.1-5;Dbxref=GeneID:116424038%2CGenbank:XM_031969950.1;Parent=rna-XM_031969950.1
NW_022339633.1	Gnomon	exon	412333	413006	.	-	.	ID=exon-XM_031969950.1-6;Dbxref=GeneID:116424038%2CGenbank:XM_031969950.1;Parent=rna-XM_031969950.1
NW_022339633.1	Gnomon	exon	422050	422337	.	-	.	ID=exon-XM_031969950.1-1;Dbxref=GeneID:116424038%2CGenbank:XM_031969950.1;Parent=rna-XM_031969950.1
NW_022339633.1	Gnomon	exon	418343	418504	.	-	.	ID=exon-XM_031969950.1-2;Dbxref=GeneID:116424038%2CGenbank:XM_031969950.1;Parent=rna-XM_031969950.1
NW_022339633.1	Gnomon	exon	1111687	1111754	.	-	.	ID=exon-XM_031969878.1-2;Dbxref=GeneID:116424011%2CGenbank:XM_031969878.1;Parent=rna-XM_031969878.1
NW_022339633.1	Gnomon	exon	1111031	1111399	.	-	.	ID=exon-XM_031969878.1-3;Dbxref=GeneID:116424011%2CGenbank:XM_031969878.1;Parent=rna-XM_031969878.1
NW_022339633.1	Gnomon	exon	1116824	1116920	.	-	.	ID=exon-XM_031969878.1-1;Dbxref=GeneID:116424011%2CGenbank:XM_031969878.1;Parent=rna-XM_031969878.1
NW_022339633.1	Gnomon	mRNA	1683846	1798348	.	-	.	Name=XM_031969920.1;ID=rna-XM_031969920.1;Dbxref=GeneID:116424027%2CGenbank:XM_031969920.1;Parent=gene-LOC116424027
NW_022339633.1	Gnomon	mRNA	1034967	1048626	.	+	.	Name=XM_031969826.1;ID=rna-XM_031969826.1;Dbxref=GeneID:116423983%2CGenbank:XM_031969826.1;Parent=gene-LOC116423983
NW_022339633.1	Gnomon	exon	156756	157053	.	-	.	ID=exon-XM_031969903.1-5;Dbxref=GeneID:116424020%2CGenbank:XM_031969903.1;Parent=rna-XM_031969903.1
NW_022339633.1	Gnomon	exon	153682	153810	.	-	.	ID=exon-XM_031969903.1-6;Dbxref=GeneID:116424020%2CGenbank:XM_031969903.1;Parent=rna-XM_031969903.1
NW_022339633.1	Gnomon	exon	161322	161609	.	-	.	ID=exon-XM_031969903.1-3;Dbxref=GeneID:116424020%2CGenbank:XM_031969903.1;Parent=rna-XM_031969903.1
NW_022339633.1	Gnomon	exon	159795	160001	.	-	.	ID=exon-XM_031969903.1-4;Dbxref=GeneID:116424020%2CGenbank:XM_031969903.1;Parent=rna-XM_031969903.1
NW_022339633.1	Gnomon	exon	152795	152918	.	-	.	ID=exon-XM_031969903.1-7;Dbxref=GeneID:116424020%2CGenbank:XM_031969903.1;Parent=rna-XM_031969903.1
NW_022339633.1	Gnomon	exon	149783	150410	.	-	.	ID=exon-XM_031969903.1-8;Dbxref=GeneID:116424020%2CGenbank:XM_031969903.1;Parent=rna-XM_031969903.1
NW_022339633.1	Gnomon	exon	164444	165024	.	-	.	ID=exon-XM_031969903.1-1;Dbxref=GeneID:116424020%2CGenbank:XM_031969903.1;Parent=rna-XM_031969903.1
NW_022339633.1	Gnomon	exon	162254	162400	.	-	.	ID=exon-XM_031969903.1-2;Dbxref=GeneID:116424020%2CGenbank:XM_031969903.1;Parent=rna-XM_031969903.1
NW_022339633.1	Gnomon	exon	1348234	1348298	.	+	.	ID=exon-XM_031969855.1-1;Dbxref=GeneID:116423997%2CGenbank:XM_031969855.1;Parent=rna-XM_031969855.1
NW_022339633.1	Gnomon	exon	1354090	1354295	.	+	.	ID=exon-XM_031969855.1-2;Dbxref=GeneID:116423997%2CGenbank:XM_031969855.1;Parent=rna-XM_031969855.1
NW_022339633.1	Gnomon	exon	1363995	1364130	.	+	.	ID=exon-XM_031969855.1-3;Dbxref=GeneID:116423997%2CGenbank:XM_031969855.1;Parent=rna-XM_031969855.1
NW_022339633.1	Gnomon	exon	1365438	1365571	.	+	.	ID=exon-XM_031969855.1-4;Dbxref=GeneID:116423997%2CGenbank:XM_031969855.1;Parent=rna-XM_031969855.1
NW_022339633.1	Gnomon	exon	1376189	1376435	.	+	.	ID=exon-XM_031969855.1-5;Dbxref=GeneID:116423997%2CGenbank:XM_031969855.1;Parent=rna-XM_031969855.1
NW_022339633.1	Gnomon	exon	1400371	1401982	.	+	.	ID=exon-XM_031969855.1-6;Dbxref=GeneID:116423997%2CGenbank:XM_031969855.1;Parent=rna-XM_031969855.1
NW_022339633.1	Gnomon	exon	369513	369900	.	+	.	ID=exon-XM_031969867.1-10;Dbxref=GeneID:116424004%2CGenbank:XM_031969867.1;Parent=rna-XM_031969867.1
NW_022339633.1	Gnomon	exon	370536	370555	.	+	.	ID=exon-XM_031969867.1-11;Dbxref=GeneID:116424004%2CGenbank:XM_031969867.1;Parent=rna-XM_031969867.1
NW_022339633.1	Gnomon	mRNA	1825479	1827008	.	-	.	Name=XM_031969882.1;ID=rna-XM_031969882.1;Dbxref=GeneID:116424014%2CGenbank:XM_031969882.1;Parent=gene-LOC116424014
NW_022339633.1	Gnomon	CDS	1849682	1850088	.	-	0	Name=XP_031825773.1;ID=cds-XP_031825773.1;Dbxref=GeneID:116424024%2CGenbank:XP_031825773.1;Parent=rna-XM_031969913.1
NW_022339633.1	Gnomon	CDS	1847952	1848480	.	-	0	Name=XP_031825773.1;ID=cds-XP_031825773.1;Dbxref=GeneID:116424024%2CGenbank:XP_031825773.1;Parent=rna-XM_031969913.1
NW_022339633.1	Gnomon	CDS	1847243	1847647	.	-	0	Name=XP_031825773.1;ID=cds-XP_031825773.1;Dbxref=GeneID:116424024%2CGenbank:XP_031825773.1;Parent=rna-XM_031969913.1
NW_022339633.1	Gnomon	CDS	1846659	1846780	.	-	0	Name=XP_031825773.1;ID=cds-XP_031825773.1;Dbxref=GeneID:116424024%2CGenbank:XP_031825773.1;Parent=rna-XM_031969913.1
NW_022339633.1	Gnomon	CDS	1846371	1846596	.	-	0	Name=XP_031825773.1;ID=cds-XP_031825773.1;Dbxref=GeneID:116424024%2CGenbank:XP_031825773.1;Parent=rna-XM_031969913.1
NW_022339633.1	Gnomon	CDS	1845903	1846037	.	-	0	Name=XP_031825773.1;ID=cds-XP_031825773.1;Dbxref=GeneID:116424024%2CGenbank:XP_031825773.1;Parent=rna-XM_031969913.1
NW_022339633.1	Gnomon	CDS	1845558	1845827	.	-	0	Name=XP_031825773.1;ID=cds-XP_031825773.1;Dbxref=GeneID:116424024%2CGenbank:XP_031825773.1;Parent=rna-XM_031969913.1
NW_022339633.1	Gnomon	CDS	1844845	1845103	.	-	0	Name=XP_031825773.1;ID=cds-XP_031825773.1;Dbxref=GeneID:116424024%2CGenbank:XP_031825773.1;Parent=rna-XM_031969913.1
NW_022339633.1	Gnomon	CDS	1843828	1844121	.	-	0	Name=XP_031825773.1;ID=cds-XP_031825773.1;Dbxref=GeneID:116424024%2CGenbank:XP_031825773.1;Parent=rna-XM_031969913.1
NW_022339633.1	Gnomon	CDS	1843207	1843319	.	-	0	Name=XP_031825773.1;ID=cds-XP_031825773.1;Dbxref=GeneID:116424024%2CGenbank:XP_031825773.1;Parent=rna-XM_031969913.1
NW_022339633.1	Gnomon	CDS	1842829	1842948	.	-	0	Name=XP_031825773.1;ID=cds-XP_031825773.1;Dbxref=GeneID:116424024%2CGenbank:XP_031825773.1;Parent=rna-XM_031969913.1
NW_022339633.1	Gnomon	exon	34834	34848	.	+	.	ID=exon-XM_031969861.1-1;Dbxref=GeneID:116424002%2CGenbank:XM_031969861.1;Parent=rna-XM_031969861.1
NW_022339633.1	Gnomon	exon	35623	35919	.	+	.	ID=exon-XM_031969861.1-2;Dbxref=GeneID:116424002%2CGenbank:XM_031969861.1;Parent=rna-XM_031969861.1
NW_022339633.1	Gnomon	exon	37674	37875	.	+	.	ID=exon-XM_031969861.1-3;Dbxref=GeneID:116424002%2CGenbank:XM_031969861.1;Parent=rna-XM_031969861.1
NW_022339633.1	Gnomon	exon	40087	40367	.	+	.	ID=exon-XM_031969861.1-8;Dbxref=GeneID:116424002%2CGenbank:XM_031969861.1;Parent=rna-XM_031969861.1
NW_022339633.1	Gnomon	exon	40452	40755	.	+	.	ID=exon-XM_031969861.1-9;Dbxref=GeneID:116424002%2CGenbank:XM_031969861.1;Parent=rna-XM_031969861.1
NW_022339633.1	Gnomon	exon	37952	38033	.	+	.	ID=exon-XM_031969861.1-4;Dbxref=GeneID:116424002%2CGenbank:XM_031969861.1;Parent=rna-XM_031969861.1
NW_022339633.1	Gnomon	exon	38566	38651	.	+	.	ID=exon-XM_031969861.1-5;Dbxref=GeneID:116424002%2CGenbank:XM_031969861.1;Parent=rna-XM_031969861.1
NW_022339633.1	Gnomon	exon	38743	39375	.	+	.	ID=exon-XM_031969861.1-6;Dbxref=GeneID:116424002%2CGenbank:XM_031969861.1;Parent=rna-XM_031969861.1
NW_022339633.1	Gnomon	exon	39657	39857	.	+	.	ID=exon-XM_031969861.1-7;Dbxref=GeneID:116424002%2CGenbank:XM_031969861.1;Parent=rna-XM_031969861.1
NW_022339633.1	Gnomon	mRNA	1666709	1668151	.	+	.	Name=XM_031969881.1;ID=rna-XM_031969881.1;Dbxref=GeneID:116424013%2CGenbank:XM_031969881.1;Parent=gene-LOC116424013
NW_022339633.1	Gnomon	CDS	1849682	1850088	.	-	0	Name=XP_031825774.1;ID=cds-XP_031825774.1;Dbxref=GeneID:116424024%2CGenbank:XP_031825774.1;Parent=rna-XM_031969914.1
NW_022339633.1	Gnomon	CDS	1847952	1848480	.	-	0	Name=XP_031825774.1;ID=cds-XP_031825774.1;Dbxref=GeneID:116424024%2CGenbank:XP_031825774.1;Parent=rna-XM_031969914.1
NW_022339633.1	Gnomon	CDS	1847243	1847647	.	-	0	Name=XP_031825774.1;ID=cds-XP_031825774.1;Dbxref=GeneID:116424024%2CGenbank:XP_031825774.1;Parent=rna-XM_031969914.1
NW_022339633.1	Gnomon	CDS	1846659	1846780	.	-	0	Name=XP_031825774.1;ID=cds-XP_031825774.1;Dbxref=GeneID:116424024%2CGenbank:XP_031825774.1;Parent=rna-XM_031969914.1
NW_022339633.1	Gnomon	CDS	1846371	1846596	.	-	0	Name=XP_031825774.1;ID=cds-XP_031825774.1;Dbxref=GeneID:116424024%2CGenbank:XP_031825774.1;Parent=rna-XM_031969914.1
NW_022339633.1	Gnomon	CDS	1845903	1846037	.	-	0	Name=XP_031825774.1;ID=cds-XP_031825774.1;Dbxref=GeneID:116424024%2CGenbank:XP_031825774.1;Parent=rna-XM_031969914.1
NW_022339633.1	Gnomon	CDS	1845558	1845827	.	-	0	Name=XP_031825774.1;ID=cds-XP_031825774.1;Dbxref=GeneID:116424024%2CGenbank:XP_031825774.1;Parent=rna-XM_031969914.1
NW_022339633.1	Gnomon	CDS	1844845	1845103	.	-	0	Name=XP_031825774.1;ID=cds-XP_031825774.1;Dbxref=GeneID:116424024%2CGenbank:XP_031825774.1;Parent=rna-XM_031969914.1
NW_022339633.1	Gnomon	CDS	1843828	1844121	.	-	0	Name=XP_031825774.1;ID=cds-XP_031825774.1;Dbxref=GeneID:116424024%2CGenbank:XP_031825774.1;Parent=rna-XM_031969914.1
NW_022339633.1	Gnomon	CDS	1843254	1843319	.	-	0	Name=XP_031825774.1;ID=cds-XP_031825774.1;Dbxref=GeneID:116424024%2CGenbank:XP_031825774.1;Parent=rna-XM_031969914.1
NW_022339633.1	Gnomon	CDS	1842938	1842948	.	-	0	Name=XP_031825774.1;ID=cds-XP_031825774.1;Dbxref=GeneID:116424024%2CGenbank:XP_031825774.1;Parent=rna-XM_031969914.1
NW_022339633.1	Gnomon	exon	1845558	1845827	.	-	.	ID=exon-XM_031969913.1-8;Dbxref=GeneID:116424024%2CGenbank:XM_031969913.1;Parent=rna-XM_031969913.1
NW_022339633.1	Gnomon	exon	1844845	1845103	.	-	.	ID=exon-XM_031969913.1-9;Dbxref=GeneID:116424024%2CGenbank:XM_031969913.1;Parent=rna-XM_031969913.1
NW_022339633.1	Gnomon	exon	1846371	1846596	.	-	.	ID=exon-XM_031969913.1-6;Dbxref=GeneID:116424024%2CGenbank:XM_031969913.1;Parent=rna-XM_031969913.1
NW_022339633.1	Gnomon	exon	1845903	1846037	.	-	.	ID=exon-XM_031969913.1-7;Dbxref=GeneID:116424024%2CGenbank:XM_031969913.1;Parent=rna-XM_031969913.1
NW_022339633.1	Gnomon	exon	1847243	1847647	.	-	.	ID=exon-XM_031969913.1-4;Dbxref=GeneID:116424024%2CGenbank:XM_031969913.1;Parent=rna-XM_031969913.1
NW_022339633.1	Gnomon	exon	1846659	1846780	.	-	.	ID=exon-XM_031969913.1-5;Dbxref=GeneID:116424024%2CGenbank:XM_031969913.1;Parent=rna-XM_031969913.1
NW_022339633.1	Gnomon	exon	1849682	1851236	.	-	.	ID=exon-XM_031969913.1-2;Dbxref=GeneID:116424024%2CGenbank:XM_031969913.1;Parent=rna-XM_031969913.1
NW_022339633.1	Gnomon	exon	1847952	1848480	.	-	.	ID=exon-XM_031969913.1-3;Dbxref=GeneID:116424024%2CGenbank:XM_031969913.1;Parent=rna-XM_031969913.1
NW_022339633.1	Gnomon	exon	1851675	1852242	.	-	.	ID=exon-XM_031969913.1-1;Dbxref=GeneID:116424024%2CGenbank:XM_031969913.1;Parent=rna-XM_031969913.1
NW_022339633.1	Gnomon	mRNA	66641	72559	.	-	.	Name=XM_031969884.1;ID=rna-XM_031969884.1;Dbxref=GeneID:116424015%2CGenbank:XM_031969884.1;Parent=gene-LOC116424015
NW_022339633.1	Gnomon	exon	1835926	1842948	.	-	.	ID=exon-XM_031969915.1-10;Dbxref=GeneID:116424024%2CGenbank:XM_031969915.1;Parent=rna-XM_031969915.1
NW_022339633.1	Gnomon	exon	1606317	1606860	.	+	.	ID=exon-XM_031969936.1-1;Dbxref=GeneID:116424032%2CGenbank:XM_031969936.1;Parent=rna-XM_031969936.1
NW_022339633.1	Gnomon	exon	1607169	1607316	.	+	.	ID=exon-XM_031969936.1-2;Dbxref=GeneID:116424032%2CGenbank:XM_031969936.1;Parent=rna-XM_031969936.1
NW_022339633.1	Gnomon	exon	1608738	1608872	.	+	.	ID=exon-XM_031969936.1-5;Dbxref=GeneID:116424032%2CGenbank:XM_031969936.1;Parent=rna-XM_031969936.1
NW_022339633.1	Gnomon	exon	1611662	1611820	.	+	.	ID=exon-XM_031969936.1-6;Dbxref=GeneID:116424032%2CGenbank:XM_031969936.1;Parent=rna-XM_031969936.1
NW_022339633.1	Gnomon	exon	1607661	1607783	.	+	.	ID=exon-XM_031969936.1-3;Dbxref=GeneID:116424032%2CGenbank:XM_031969936.1;Parent=rna-XM_031969936.1
NW_022339633.1	Gnomon	exon	1607859	1607962	.	+	.	ID=exon-XM_031969936.1-4;Dbxref=GeneID:116424032%2CGenbank:XM_031969936.1;Parent=rna-XM_031969936.1
NW_022339633.1	Gnomon	exon	1615627	1616735	.	+	.	ID=exon-XM_031969936.1-9;Dbxref=GeneID:116424032%2CGenbank:XM_031969936.1;Parent=rna-XM_031969936.1
NW_022339633.1	Gnomon	exon	1611903	1612028	.	+	.	ID=exon-XM_031969936.1-7;Dbxref=GeneID:116424032%2CGenbank:XM_031969936.1;Parent=rna-XM_031969936.1
NW_022339633.1	Gnomon	exon	1612121	1612259	.	+	.	ID=exon-XM_031969936.1-8;Dbxref=GeneID:116424032%2CGenbank:XM_031969936.1;Parent=rna-XM_031969936.1
NW_022339633.1	Gnomon	CDS	1849682	1850088	.	-	0	Name=XP_031825775.1;ID=cds-XP_031825775.1;Dbxref=GeneID:116424024%2CGenbank:XP_031825775.1;Parent=rna-XM_031969915.1
NW_022339633.1	Gnomon	CDS	1847952	1848480	.	-	0	Name=XP_031825775.1;ID=cds-XP_031825775.1;Dbxref=GeneID:116424024%2CGenbank:XP_031825775.1;Parent=rna-XM_031969915.1
NW_022339633.1	Gnomon	CDS	1847268	1847647	.	-	0	Name=XP_031825775.1;ID=cds-XP_031825775.1;Dbxref=GeneID:116424024%2CGenbank:XP_031825775.1;Parent=rna-XM_031969915.1
NW_022339633.1	Gnomon	CDS	1846371	1846572	.	-	0	Name=XP_031825775.1;ID=cds-XP_031825775.1;Dbxref=GeneID:116424024%2CGenbank:XP_031825775.1;Parent=rna-XM_031969915.1
NW_022339633.1	Gnomon	CDS	1845903	1846037	.	-	0	Name=XP_031825775.1;ID=cds-XP_031825775.1;Dbxref=GeneID:116424024%2CGenbank:XP_031825775.1;Parent=rna-XM_031969915.1
NW_022339633.1	Gnomon	CDS	1845558	1845827	.	-	0	Name=XP_031825775.1;ID=cds-XP_031825775.1;Dbxref=GeneID:116424024%2CGenbank:XP_031825775.1;Parent=rna-XM_031969915.1
NW_022339633.1	Gnomon	CDS	1844845	1845103	.	-	0	Name=XP_031825775.1;ID=cds-XP_031825775.1;Dbxref=GeneID:116424024%2CGenbank:XP_031825775.1;Parent=rna-XM_031969915.1
NW_022339633.1	Gnomon	CDS	1843828	1844121	.	-	0	Name=XP_031825775.1;ID=cds-XP_031825775.1;Dbxref=GeneID:116424024%2CGenbank:XP_031825775.1;Parent=rna-XM_031969915.1
NW_022339633.1	Gnomon	CDS	1843207	1843319	.	-	0	Name=XP_031825775.1;ID=cds-XP_031825775.1;Dbxref=GeneID:116424024%2CGenbank:XP_031825775.1;Parent=rna-XM_031969915.1
NW_022339633.1	Gnomon	CDS	1842829	1842948	.	-	0	Name=XP_031825775.1;ID=cds-XP_031825775.1;Dbxref=GeneID:116424024%2CGenbank:XP_031825775.1;Parent=rna-XM_031969915.1
NW_022339633.1	Gnomon	exon	67623	67761	.	-	.	ID=exon-XM_031969885.1-8;Dbxref=GeneID:116424015%2CGenbank:XM_031969885.1;Parent=rna-XM_031969885.1
NW_022339633.1	Gnomon	exon	67999	68264	.	-	.	ID=exon-XM_031969885.1-6;Dbxref=GeneID:116424015%2CGenbank:XM_031969885.1;Parent=rna-XM_031969885.1
NW_022339633.1	Gnomon	exon	67875	67898	.	-	.	ID=exon-XM_031969885.1-7;Dbxref=GeneID:116424015%2CGenbank:XM_031969885.1;Parent=rna-XM_031969885.1
NW_022339633.1	Gnomon	exon	68944	69347	.	-	.	ID=exon-XM_031969885.1-4;Dbxref=GeneID:116424015%2CGenbank:XM_031969885.1;Parent=rna-XM_031969885.1
NW_022339633.1	Gnomon	exon	68342	68880	.	-	.	ID=exon-XM_031969885.1-5;Dbxref=GeneID:116424015%2CGenbank:XM_031969885.1;Parent=rna-XM_031969885.1
NW_022339633.1	Gnomon	exon	69946	71509	.	-	.	ID=exon-XM_031969885.1-2;Dbxref=GeneID:116424015%2CGenbank:XM_031969885.1;Parent=rna-XM_031969885.1
NW_022339633.1	Gnomon	exon	69576	69846	.	-	.	ID=exon-XM_031969885.1-3;Dbxref=GeneID:116424015%2CGenbank:XM_031969885.1;Parent=rna-XM_031969885.1
NW_022339633.1	Gnomon	mRNA	66641	72559	.	-	.	Name=XM_031969883.1;ID=rna-XM_031969883.1;Dbxref=GeneID:116424015%2CGenbank:XM_031969883.1;Parent=gene-LOC116424015
NW_022339633.1	Gnomon	exon	71642	72560	.	-	.	ID=exon-XM_031969885.1-1;Dbxref=GeneID:116424015%2CGenbank:XM_031969885.1;Parent=rna-XM_031969885.1
NW_022339633.1	Gnomon	CDS	1830395	1830446	.	+	0	Name=XP_031825776.1;ID=cds-XP_031825776.1;Dbxref=GeneID:116424026%2CGenbank:XP_031825776.1;Parent=rna-XM_031969916.1
NW_022339633.1	Gnomon	CDS	1830538	1830596	.	+	0	Name=XP_031825776.1;ID=cds-XP_031825776.1;Dbxref=GeneID:116424026%2CGenbank:XP_031825776.1;Parent=rna-XM_031969916.1
NW_022339633.1	Gnomon	CDS	1830700	1830760	.	+	0	Name=XP_031825776.1;ID=cds-XP_031825776.1;Dbxref=GeneID:116424026%2CGenbank:XP_031825776.1;Parent=rna-XM_031969916.1
NW_022339633.1	Gnomon	CDS	1830972	1831802	.	+	0	Name=XP_031825776.1;ID=cds-XP_031825776.1;Dbxref=GeneID:116424026%2CGenbank:XP_031825776.1;Parent=rna-XM_031969916.1
NW_022339633.1	Gnomon	CDS	1831892	1832277	.	+	0	Name=XP_031825776.1;ID=cds-XP_031825776.1;Dbxref=GeneID:116424026%2CGenbank:XP_031825776.1;Parent=rna-XM_031969916.1
NW_022339633.1	Gnomon	CDS	1832612	1832906	.	+	0	Name=XP_031825776.1;ID=cds-XP_031825776.1;Dbxref=GeneID:116424026%2CGenbank:XP_031825776.1;Parent=rna-XM_031969916.1
NW_022339633.1	Gnomon	CDS	1832993	1833183	.	+	0	Name=XP_031825776.1;ID=cds-XP_031825776.1;Dbxref=GeneID:116424026%2CGenbank:XP_031825776.1;Parent=rna-XM_031969916.1
NW_022339633.1	Gnomon	CDS	1840666	1840791	.	+	0	Name=XP_031825776.1;ID=cds-XP_031825776.1;Dbxref=GeneID:116424026%2CGenbank:XP_031825776.1;Parent=rna-XM_031969916.1
NW_022339633.1	Gnomon	exon	551520	553208	.	-	.	ID=exon-XM_031969836.1-4;Dbxref=GeneID:116423987%2CGenbank:XM_031969836.1;Parent=rna-XM_031969836.1
NW_022339633.1	Gnomon	exon	724807	725522	.	-	.	ID=exon-XM_031969836.1-1;Dbxref=GeneID:116423987%2CGenbank:XM_031969836.1;Parent=rna-XM_031969836.1
NW_022339633.1	Gnomon	exon	627715	627845	.	-	.	ID=exon-XM_031969836.1-2;Dbxref=GeneID:116423987%2CGenbank:XM_031969836.1;Parent=rna-XM_031969836.1
NW_022339633.1	Gnomon	exon	562808	562865	.	-	.	ID=exon-XM_031969836.1-3;Dbxref=GeneID:116423987%2CGenbank:XM_031969836.1;Parent=rna-XM_031969836.1
NW_022339633.1	Gnomon	exon	1606314	1606860	.	+	.	ID=exon-XM_031969937.1-1;Dbxref=GeneID:116424032%2CGenbank:XM_031969937.1;Parent=rna-XM_031969937.1
NW_022339633.1	Gnomon	exon	1607169	1607316	.	+	.	ID=exon-XM_031969937.1-2;Dbxref=GeneID:116424032%2CGenbank:XM_031969937.1;Parent=rna-XM_031969937.1
NW_022339633.1	Gnomon	exon	1607661	1607783	.	+	.	ID=exon-XM_031969937.1-3;Dbxref=GeneID:116424032%2CGenbank:XM_031969937.1;Parent=rna-XM_031969937.1
NW_022339633.1	Gnomon	exon	1607859	1607962	.	+	.	ID=exon-XM_031969937.1-4;Dbxref=GeneID:116424032%2CGenbank:XM_031969937.1;Parent=rna-XM_031969937.1
NW_022339633.1	Gnomon	exon	1609646	1609780	.	+	.	ID=exon-XM_031969937.1-5;Dbxref=GeneID:116424032%2CGenbank:XM_031969937.1;Parent=rna-XM_031969937.1
NW_022339633.1	Gnomon	exon	1611662	1611820	.	+	.	ID=exon-XM_031969937.1-6;Dbxref=GeneID:116424032%2CGenbank:XM_031969937.1;Parent=rna-XM_031969937.1
NW_022339633.1	Gnomon	exon	1611903	1612028	.	+	.	ID=exon-XM_031969937.1-7;Dbxref=GeneID:116424032%2CGenbank:XM_031969937.1;Parent=rna-XM_031969937.1
NW_022339633.1	Gnomon	exon	1612121	1612259	.	+	.	ID=exon-XM_031969937.1-8;Dbxref=GeneID:116424032%2CGenbank:XM_031969937.1;Parent=rna-XM_031969937.1
NW_022339633.1	Gnomon	exon	1615627	1616735	.	+	.	ID=exon-XM_031969937.1-9;Dbxref=GeneID:116424032%2CGenbank:XM_031969937.1;Parent=rna-XM_031969937.1
NW_022339633.1	Gnomon	exon	1630288	1630617	.	+	.	ID=exon-XM_031969960.1-8;Dbxref=GeneID:116424040%2CGenbank:XM_031969960.1;Parent=rna-XM_031969960.1
NW_022339633.1	Gnomon	exon	1630995	1631027	.	+	.	ID=exon-XM_031969960.1-9;Dbxref=GeneID:116424040%2CGenbank:XM_031969960.1;Parent=rna-XM_031969960.1
NW_022339633.1	Gnomon	exon	1627354	1627519	.	+	.	ID=exon-XM_031969960.1-4;Dbxref=GeneID:116424040%2CGenbank:XM_031969960.1;Parent=rna-XM_031969960.1
NW_022339633.1	Gnomon	exon	1628109	1628289	.	+	.	ID=exon-XM_031969960.1-5;Dbxref=GeneID:116424040%2CGenbank:XM_031969960.1;Parent=rna-XM_031969960.1
NW_022339633.1	Gnomon	exon	1628568	1628725	.	+	.	ID=exon-XM_031969960.1-6;Dbxref=GeneID:116424040%2CGenbank:XM_031969960.1;Parent=rna-XM_031969960.1
NW_022339633.1	Gnomon	exon	1629193	1629493	.	+	.	ID=exon-XM_031969960.1-7;Dbxref=GeneID:116424040%2CGenbank:XM_031969960.1;Parent=rna-XM_031969960.1
NW_022339633.1	Gnomon	exon	1622314	1622464	.	+	.	ID=exon-XM_031969960.1-1;Dbxref=GeneID:116424040%2CGenbank:XM_031969960.1;Parent=rna-XM_031969960.1
NW_022339633.1	Gnomon	exon	1626344	1626569	.	+	.	ID=exon-XM_031969960.1-2;Dbxref=GeneID:116424040%2CGenbank:XM_031969960.1;Parent=rna-XM_031969960.1
NW_022339633.1	Gnomon	exon	1627094	1627262	.	+	.	ID=exon-XM_031969960.1-3;Dbxref=GeneID:116424040%2CGenbank:XM_031969960.1;Parent=rna-XM_031969960.1
NW_022339633.1	Gnomon	mRNA	1606718	1616735	.	+	.	Name=XM_031969939.1;ID=rna-XM_031969939.1;Dbxref=GeneID:116424032%2CGenbank:XM_031969939.1;Parent=gene-LOC116424032
NW_022339633.1	Gnomon	exon	1638523	1638615	.	+	.	ID=exon-XM_031969956.1-18;Dbxref=GeneID:116424040%2CGenbank:XM_031969956.1;Parent=rna-XM_031969956.1
NW_022339633.1	Gnomon	exon	1638752	1638885	.	+	.	ID=exon-XM_031969956.1-19;Dbxref=GeneID:116424040%2CGenbank:XM_031969956.1;Parent=rna-XM_031969956.1
NW_022339633.1	Gnomon	exon	1637708	1637908	.	+	.	ID=exon-XM_031969956.1-16;Dbxref=GeneID:116424040%2CGenbank:XM_031969956.1;Parent=rna-XM_031969956.1
NW_022339633.1	Gnomon	exon	1638251	1638446	.	+	.	ID=exon-XM_031969956.1-17;Dbxref=GeneID:116424040%2CGenbank:XM_031969956.1;Parent=rna-XM_031969956.1
NW_022339633.1	Gnomon	exon	1636739	1637095	.	+	.	ID=exon-XM_031969956.1-14;Dbxref=GeneID:116424040%2CGenbank:XM_031969956.1;Parent=rna-XM_031969956.1
NW_022339633.1	Gnomon	exon	1637542	1637610	.	+	.	ID=exon-XM_031969956.1-15;Dbxref=GeneID:116424040%2CGenbank:XM_031969956.1;Parent=rna-XM_031969956.1
NW_022339633.1	Gnomon	exon	1633424	1633662	.	+	.	ID=exon-XM_031969956.1-12;Dbxref=GeneID:116424040%2CGenbank:XM_031969956.1;Parent=rna-XM_031969956.1
NW_022339633.1	Gnomon	exon	1634404	1634595	.	+	.	ID=exon-XM_031969956.1-13;Dbxref=GeneID:116424040%2CGenbank:XM_031969956.1;Parent=rna-XM_031969956.1
NW_022339633.1	Gnomon	exon	1631762	1631871	.	+	.	ID=exon-XM_031969956.1-10;Dbxref=GeneID:116424040%2CGenbank:XM_031969956.1;Parent=rna-XM_031969956.1
NW_022339633.1	Gnomon	exon	1632338	1633035	.	+	.	ID=exon-XM_031969956.1-11;Dbxref=GeneID:116424040%2CGenbank:XM_031969956.1;Parent=rna-XM_031969956.1
NW_022339633.1	Gnomon	exon	1647068	1647076	.	+	.	ID=exon-XM_031969956.1-29;Dbxref=GeneID:116424040%2CGenbank:XM_031969956.1;Parent=rna-XM_031969956.1
NW_022339633.1	Gnomon	exon	1642943	1643215	.	+	.	ID=exon-XM_031969956.1-27;Dbxref=GeneID:116424040%2CGenbank:XM_031969956.1;Parent=rna-XM_031969956.1
NW_022339633.1	Gnomon	exon	1643750	1643929	.	+	.	ID=exon-XM_031969956.1-28;Dbxref=GeneID:116424040%2CGenbank:XM_031969956.1;Parent=rna-XM_031969956.1
NW_022339633.1	Gnomon	exon	1642222	1642351	.	+	.	ID=exon-XM_031969956.1-25;Dbxref=GeneID:116424040%2CGenbank:XM_031969956.1;Parent=rna-XM_031969956.1
NW_022339633.1	Gnomon	exon	1642428	1642644	.	+	.	ID=exon-XM_031969956.1-26;Dbxref=GeneID:116424040%2CGenbank:XM_031969956.1;Parent=rna-XM_031969956.1
NW_022339633.1	Gnomon	exon	1640000	1640142	.	+	.	ID=exon-XM_031969956.1-23;Dbxref=GeneID:116424040%2CGenbank:XM_031969956.1;Parent=rna-XM_031969956.1
NW_022339633.1	Gnomon	exon	1641813	1641957	.	+	.	ID=exon-XM_031969956.1-24;Dbxref=GeneID:116424040%2CGenbank:XM_031969956.1;Parent=rna-XM_031969956.1
NW_022339633.1	Gnomon	exon	1639233	1639424	.	+	.	ID=exon-XM_031969956.1-21;Dbxref=GeneID:116424040%2CGenbank:XM_031969956.1;Parent=rna-XM_031969956.1
NW_022339633.1	Gnomon	exon	1639817	1639904	.	+	.	ID=exon-XM_031969956.1-22;Dbxref=GeneID:116424040%2CGenbank:XM_031969956.1;Parent=rna-XM_031969956.1
NW_022339633.1	Gnomon	exon	1638981	1639139	.	+	.	ID=exon-XM_031969956.1-20;Dbxref=GeneID:116424040%2CGenbank:XM_031969956.1;Parent=rna-XM_031969956.1
NW_022339633.1	Gnomon	exon	1653727	1656171	.	+	.	ID=exon-XM_031969956.1-32;Dbxref=GeneID:116424040%2CGenbank:XM_031969956.1;Parent=rna-XM_031969956.1
NW_022339633.1	Gnomon	exon	1652497	1652569	.	+	.	ID=exon-XM_031969956.1-30;Dbxref=GeneID:116424040%2CGenbank:XM_031969956.1;Parent=rna-XM_031969956.1
NW_022339633.1	Gnomon	exon	1652900	1652946	.	+	.	ID=exon-XM_031969956.1-31;Dbxref=GeneID:116424040%2CGenbank:XM_031969956.1;Parent=rna-XM_031969956.1
NW_022339633.1	Gnomon	CDS	73331	73333	.	+	0	Name=XP_031825770.1;ID=cds-XP_031825770.1;Dbxref=GeneID:116424022%2CGenbank:XP_031825770.1;Parent=rna-XM_031969910.1
NW_022339633.1	Gnomon	CDS	73443	73607	.	+	0	Name=XP_031825770.1;ID=cds-XP_031825770.1;Dbxref=GeneID:116424022%2CGenbank:XP_031825770.1;Parent=rna-XM_031969910.1
NW_022339633.1	Gnomon	CDS	73949	74239	.	+	0	Name=XP_031825770.1;ID=cds-XP_031825770.1;Dbxref=GeneID:116424022%2CGenbank:XP_031825770.1;Parent=rna-XM_031969910.1
NW_022339633.1	Gnomon	CDS	91380	91433	.	-	0	Name=XP_031825771.1;ID=cds-XP_031825771.1;Dbxref=GeneID:116424023%2CGenbank:XP_031825771.1;Parent=rna-XM_031969911.1
NW_022339633.1	Gnomon	CDS	89236	89573	.	-	0	Name=XP_031825771.1;ID=cds-XP_031825771.1;Dbxref=GeneID:116424023%2CGenbank:XP_031825771.1;Parent=rna-XM_031969911.1
NW_022339633.1	Gnomon	CDS	87740	87982	.	-	0	Name=XP_031825771.1;ID=cds-XP_031825771.1;Dbxref=GeneID:116424023%2CGenbank:XP_031825771.1;Parent=rna-XM_031969911.1
NW_022339633.1	Gnomon	CDS	86640	86997	.	-	0	Name=XP_031825771.1;ID=cds-XP_031825771.1;Dbxref=GeneID:116424023%2CGenbank:XP_031825771.1;Parent=rna-XM_031969911.1
NW_022339633.1	Gnomon	CDS	86406	86575	.	-	0	Name=XP_031825771.1;ID=cds-XP_031825771.1;Dbxref=GeneID:116424023%2CGenbank:XP_031825771.1;Parent=rna-XM_031969911.1
NW_022339633.1	Gnomon	CDS	86107	86329	.	-	0	Name=XP_031825771.1;ID=cds-XP_031825771.1;Dbxref=GeneID:116424023%2CGenbank:XP_031825771.1;Parent=rna-XM_031969911.1
NW_022339633.1	Gnomon	CDS	85456	85530	.	-	0	Name=XP_031825771.1;ID=cds-XP_031825771.1;Dbxref=GeneID:116424023%2CGenbank:XP_031825771.1;Parent=rna-XM_031969911.1
NW_022339633.1	Gnomon	CDS	85344	85382	.	-	0	Name=XP_031825771.1;ID=cds-XP_031825771.1;Dbxref=GeneID:116424023%2CGenbank:XP_031825771.1;Parent=rna-XM_031969911.1
NW_022339633.1	Gnomon	CDS	84954	85235	.	-	0	Name=XP_031825771.1;ID=cds-XP_031825771.1;Dbxref=GeneID:116424023%2CGenbank:XP_031825771.1;Parent=rna-XM_031969911.1
NW_022339633.1	Gnomon	CDS	83270	83646	.	-	0	Name=XP_031825771.1;ID=cds-XP_031825771.1;Dbxref=GeneID:116424023%2CGenbank:XP_031825771.1;Parent=rna-XM_031969911.1
NW_022339633.1	Gnomon	CDS	81904	82340	.	-	0	Name=XP_031825771.1;ID=cds-XP_031825771.1;Dbxref=GeneID:116424023%2CGenbank:XP_031825771.1;Parent=rna-XM_031969911.1
NW_022339633.1	Gnomon	CDS	80788	81422	.	-	0	Name=XP_031825771.1;ID=cds-XP_031825771.1;Dbxref=GeneID:116424023%2CGenbank:XP_031825771.1;Parent=rna-XM_031969911.1
NW_022339633.1	Gnomon	exon	41033	41266	.	+	.	ID=exon-XM_031969860.1-9;Dbxref=GeneID:116424002%2CGenbank:XM_031969860.1;Parent=rna-XM_031969860.1
NW_022339633.1	Gnomon	exon	40087	40367	.	+	.	ID=exon-XM_031969860.1-7;Dbxref=GeneID:116424002%2CGenbank:XM_031969860.1;Parent=rna-XM_031969860.1
NW_022339633.1	Gnomon	exon	40452	40755	.	+	.	ID=exon-XM_031969860.1-8;Dbxref=GeneID:116424002%2CGenbank:XM_031969860.1;Parent=rna-XM_031969860.1
NW_022339633.1	Gnomon	exon	38743	39375	.	+	.	ID=exon-XM_031969860.1-5;Dbxref=GeneID:116424002%2CGenbank:XM_031969860.1;Parent=rna-XM_031969860.1
NW_022339633.1	Gnomon	exon	39657	39857	.	+	.	ID=exon-XM_031969860.1-6;Dbxref=GeneID:116424002%2CGenbank:XM_031969860.1;Parent=rna-XM_031969860.1
NW_022339633.1	Gnomon	exon	37952	38033	.	+	.	ID=exon-XM_031969860.1-3;Dbxref=GeneID:116424002%2CGenbank:XM_031969860.1;Parent=rna-XM_031969860.1
NW_022339633.1	Gnomon	exon	38566	38651	.	+	.	ID=exon-XM_031969860.1-4;Dbxref=GeneID:116424002%2CGenbank:XM_031969860.1;Parent=rna-XM_031969860.1
NW_022339633.1	Gnomon	exon	1903	2246	.	+	.	ID=exon-XM_031969860.1-1;Dbxref=GeneID:116424002%2CGenbank:XM_031969860.1;Parent=rna-XM_031969860.1
NW_022339633.1	Gnomon	exon	37674	37875	.	+	.	ID=exon-XM_031969860.1-2;Dbxref=GeneID:116424002%2CGenbank:XM_031969860.1;Parent=rna-XM_031969860.1
NW_022339633.1	Gnomon	exon	1675422	1675779	.	-	.	ID=exon-XM_031969859.1-1;Dbxref=GeneID:116424001%2CGenbank:XM_031969859.1;Parent=rna-XM_031969859.1
NW_022339633.1	Gnomon	exon	1674776	1675160	.	-	.	ID=exon-XM_031969859.1-2;Dbxref=GeneID:116424001%2CGenbank:XM_031969859.1;Parent=rna-XM_031969859.1
NW_022339633.1	Gnomon	exon	1672042	1674697	.	-	.	ID=exon-XM_031969859.1-3;Dbxref=GeneID:116424001%2CGenbank:XM_031969859.1;Parent=rna-XM_031969859.1
NW_022339633.1	Gnomon	CDS	1849682	1850088	.	-	0	Name=XP_031825772.1;ID=cds-XP_031825772.1;Dbxref=GeneID:116424024%2CGenbank:XP_031825772.1;Parent=rna-XM_031969912.1
NW_022339633.1	Gnomon	CDS	1847952	1848480	.	-	0	Name=XP_031825772.1;ID=cds-XP_031825772.1;Dbxref=GeneID:116424024%2CGenbank:XP_031825772.1;Parent=rna-XM_031969912.1
NW_022339633.1	Gnomon	CDS	1847243	1847647	.	-	0	Name=XP_031825772.1;ID=cds-XP_031825772.1;Dbxref=GeneID:116424024%2CGenbank:XP_031825772.1;Parent=rna-XM_031969912.1
NW_022339633.1	Gnomon	CDS	1846659	1846780	.	-	0	Name=XP_031825772.1;ID=cds-XP_031825772.1;Dbxref=GeneID:116424024%2CGenbank:XP_031825772.1;Parent=rna-XM_031969912.1
NW_022339633.1	Gnomon	CDS	1846371	1846596	.	-	0	Name=XP_031825772.1;ID=cds-XP_031825772.1;Dbxref=GeneID:116424024%2CGenbank:XP_031825772.1;Parent=rna-XM_031969912.1
NW_022339633.1	Gnomon	CDS	1845903	1846037	.	-	0	Name=XP_031825772.1;ID=cds-XP_031825772.1;Dbxref=GeneID:116424024%2CGenbank:XP_031825772.1;Parent=rna-XM_031969912.1
NW_022339633.1	Gnomon	CDS	1845558	1845827	.	-	0	Name=XP_031825772.1;ID=cds-XP_031825772.1;Dbxref=GeneID:116424024%2CGenbank:XP_031825772.1;Parent=rna-XM_031969912.1
NW_022339633.1	Gnomon	CDS	1844845	1845103	.	-	0	Name=XP_031825772.1;ID=cds-XP_031825772.1;Dbxref=GeneID:116424024%2CGenbank:XP_031825772.1;Parent=rna-XM_031969912.1
NW_022339633.1	Gnomon	CDS	1843828	1844121	.	-	0	Name=XP_031825772.1;ID=cds-XP_031825772.1;Dbxref=GeneID:116424024%2CGenbank:XP_031825772.1;Parent=rna-XM_031969912.1
NW_022339633.1	Gnomon	CDS	1843207	1843319	.	-	0	Name=XP_031825772.1;ID=cds-XP_031825772.1;Dbxref=GeneID:116424024%2CGenbank:XP_031825772.1;Parent=rna-XM_031969912.1
NW_022339633.1	Gnomon	CDS	1842829	1842948	.	-	0	Name=XP_031825772.1;ID=cds-XP_031825772.1;Dbxref=GeneID:116424024%2CGenbank:XP_031825772.1;Parent=rna-XM_031969912.1
NW_022339633.1	Gnomon	exon	247476	247568	.	-	.	ID=exon-XM_031969846.1-10;Dbxref=GeneID:116423995%2CGenbank:XM_031969846.1;Parent=rna-XM_031969846.1
NW_022339633.1	Gnomon	exon	247203	247276	.	-	.	ID=exon-XM_031969846.1-11;Dbxref=GeneID:116423995%2CGenbank:XM_031969846.1;Parent=rna-XM_031969846.1
NW_022339633.1	Gnomon	exon	138731	138859	.	-	.	ID=exon-XM_031969886.1-5;Dbxref=GeneID:116424017%2CGenbank:XM_031969886.1;Parent=rna-XM_031969886.1
NW_022339633.1	Gnomon	exon	137607	138095	.	-	.	ID=exon-XM_031969886.1-6;Dbxref=GeneID:116424017%2CGenbank:XM_031969886.1;Parent=rna-XM_031969886.1
NW_022339633.1	Gnomon	exon	134813	135179	.	-	.	ID=exon-XM_031969886.1-7;Dbxref=GeneID:116424017%2CGenbank:XM_031969886.1;Parent=rna-XM_031969886.1
NW_022339633.1	Gnomon	exon	134330	134475	.	-	.	ID=exon-XM_031969886.1-8;Dbxref=GeneID:116424017%2CGenbank:XM_031969886.1;Parent=rna-XM_031969886.1
NW_022339633.1	Gnomon	exon	144097	144349	.	-	.	ID=exon-XM_031969886.1-1;Dbxref=GeneID:116424017%2CGenbank:XM_031969886.1;Parent=rna-XM_031969886.1
NW_022339633.1	Gnomon	exon	141957	142950	.	-	.	ID=exon-XM_031969886.1-2;Dbxref=GeneID:116424017%2CGenbank:XM_031969886.1;Parent=rna-XM_031969886.1
NW_022339633.1	Gnomon	exon	140660	141197	.	-	.	ID=exon-XM_031969886.1-3;Dbxref=GeneID:116424017%2CGenbank:XM_031969886.1;Parent=rna-XM_031969886.1
NW_022339633.1	Gnomon	exon	139551	139927	.	-	.	ID=exon-XM_031969886.1-4;Dbxref=GeneID:116424017%2CGenbank:XM_031969886.1;Parent=rna-XM_031969886.1
NW_022339633.1	Gnomon	exon	132595	133083	.	-	.	ID=exon-XM_031969886.1-9;Dbxref=GeneID:116424017%2CGenbank:XM_031969886.1;Parent=rna-XM_031969886.1
NW_022339633.1	Gnomon	exon	130333	130569	.	-	.	ID=exon-XM_031969892.1-11;Dbxref=GeneID:116424017%2CGenbank:XM_031969892.1;Parent=rna-XM_031969892.1
NW_022339633.1	Gnomon	exon	128871	129628	.	-	.	ID=exon-XM_031969892.1-12;Dbxref=GeneID:116424017%2CGenbank:XM_031969892.1;Parent=rna-XM_031969892.1
NW_022339633.1	Gnomon	exon	131482	131822	.	-	.	ID=exon-XM_031969892.1-10;Dbxref=GeneID:116424017%2CGenbank:XM_031969892.1;Parent=rna-XM_031969892.1
NW_022339633.1	Gnomon	CDS	307802	307885	.	+	0	Name=XP_031825730.1;ID=cds-XP_031825730.1;Dbxref=GeneID:116424006%2CGenbank:XP_031825730.1;Parent=rna-XM_031969870.1
NW_022339633.1	Gnomon	CDS	308922	308984	.	+	0	Name=XP_031825730.1;ID=cds-XP_031825730.1;Dbxref=GeneID:116424006%2CGenbank:XP_031825730.1;Parent=rna-XM_031969870.1
NW_022339633.1	Gnomon	CDS	310595	310653	.	+	0	Name=XP_031825730.1;ID=cds-XP_031825730.1;Dbxref=GeneID:116424006%2CGenbank:XP_031825730.1;Parent=rna-XM_031969870.1
NW_022339633.1	Gnomon	CDS	313352	313914	.	+	0	Name=XP_031825730.1;ID=cds-XP_031825730.1;Dbxref=GeneID:116424006%2CGenbank:XP_031825730.1;Parent=rna-XM_031969870.1
NW_022339633.1	Gnomon	CDS	314334	314662	.	+	0	Name=XP_031825730.1;ID=cds-XP_031825730.1;Dbxref=GeneID:116424006%2CGenbank:XP_031825730.1;Parent=rna-XM_031969870.1
NW_022339633.1	Gnomon	CDS	314729	314855	.	+	0	Name=XP_031825730.1;ID=cds-XP_031825730.1;Dbxref=GeneID:116424006%2CGenbank:XP_031825730.1;Parent=rna-XM_031969870.1
NW_022339633.1	Gnomon	CDS	319010	319183	.	+	0	Name=XP_031825730.1;ID=cds-XP_031825730.1;Dbxref=GeneID:116424006%2CGenbank:XP_031825730.1;Parent=rna-XM_031969870.1
NW_022339633.1	Gnomon	CDS	319449	319587	.	+	0	Name=XP_031825730.1;ID=cds-XP_031825730.1;Dbxref=GeneID:116424006%2CGenbank:XP_031825730.1;Parent=rna-XM_031969870.1
NW_022339633.1	Gnomon	CDS	319988	320135	.	+	0	Name=XP_031825730.1;ID=cds-XP_031825730.1;Dbxref=GeneID:116424006%2CGenbank:XP_031825730.1;Parent=rna-XM_031969870.1
NW_022339633.1	Gnomon	mRNA	1681534	1683102	.	+	.	Name=XM_031969840.1;ID=rna-XM_031969840.1;Dbxref=GeneID:116423990%2CGenbank:XM_031969840.1;Parent=gene-LOC116423990
NW_022339633.1	Gnomon	CDS	308844	308984	.	+	0	Name=XP_031825731.1;ID=cds-XP_031825731.1;Dbxref=GeneID:116424006%2CGenbank:XP_031825731.1;Parent=rna-XM_031969871.1
NW_022339633.1	Gnomon	CDS	310595	310653	.	+	0	Name=XP_031825731.1;ID=cds-XP_031825731.1;Dbxref=GeneID:116424006%2CGenbank:XP_031825731.1;Parent=rna-XM_031969871.1
NW_022339633.1	Gnomon	CDS	313352	313914	.	+	0	Name=XP_031825731.1;ID=cds-XP_031825731.1;Dbxref=GeneID:116424006%2CGenbank:XP_031825731.1;Parent=rna-XM_031969871.1
NW_022339633.1	Gnomon	CDS	314334	314662	.	+	0	Name=XP_031825731.1;ID=cds-XP_031825731.1;Dbxref=GeneID:116424006%2CGenbank:XP_031825731.1;Parent=rna-XM_031969871.1
NW_022339633.1	Gnomon	CDS	314729	314855	.	+	0	Name=XP_031825731.1;ID=cds-XP_031825731.1;Dbxref=GeneID:116424006%2CGenbank:XP_031825731.1;Parent=rna-XM_031969871.1
NW_022339633.1	Gnomon	CDS	319010	319183	.	+	0	Name=XP_031825731.1;ID=cds-XP_031825731.1;Dbxref=GeneID:116424006%2CGenbank:XP_031825731.1;Parent=rna-XM_031969871.1
NW_022339633.1	Gnomon	CDS	319449	319587	.	+	0	Name=XP_031825731.1;ID=cds-XP_031825731.1;Dbxref=GeneID:116424006%2CGenbank:XP_031825731.1;Parent=rna-XM_031969871.1
NW_022339633.1	Gnomon	CDS	319988	320135	.	+	0	Name=XP_031825731.1;ID=cds-XP_031825731.1;Dbxref=GeneID:116424006%2CGenbank:XP_031825731.1;Parent=rna-XM_031969871.1
NW_022339633.1	Gnomon	exon	1622314	1622464	.	+	.	ID=exon-XM_031969959.1-1;Dbxref=GeneID:116424040%2CGenbank:XM_031969959.1;Parent=rna-XM_031969959.1
NW_022339633.1	Gnomon	exon	1630288	1630617	.	+	.	ID=exon-XM_031969959.1-8;Dbxref=GeneID:116424040%2CGenbank:XM_031969959.1;Parent=rna-XM_031969959.1
NW_022339633.1	Gnomon	exon	1630995	1631027	.	+	.	ID=exon-XM_031969959.1-9;Dbxref=GeneID:116424040%2CGenbank:XM_031969959.1;Parent=rna-XM_031969959.1
NW_022339633.1	Gnomon	exon	1628568	1628725	.	+	.	ID=exon-XM_031969959.1-6;Dbxref=GeneID:116424040%2CGenbank:XM_031969959.1;Parent=rna-XM_031969959.1
NW_022339633.1	Gnomon	exon	1629193	1629493	.	+	.	ID=exon-XM_031969959.1-7;Dbxref=GeneID:116424040%2CGenbank:XM_031969959.1;Parent=rna-XM_031969959.1
NW_022339633.1	Gnomon	exon	1627354	1627519	.	+	.	ID=exon-XM_031969959.1-4;Dbxref=GeneID:116424040%2CGenbank:XM_031969959.1;Parent=rna-XM_031969959.1
NW_022339633.1	Gnomon	exon	1628109	1628289	.	+	.	ID=exon-XM_031969959.1-5;Dbxref=GeneID:116424040%2CGenbank:XM_031969959.1;Parent=rna-XM_031969959.1
NW_022339633.1	Gnomon	exon	1626344	1626569	.	+	.	ID=exon-XM_031969959.1-2;Dbxref=GeneID:116424040%2CGenbank:XM_031969959.1;Parent=rna-XM_031969959.1
NW_022339633.1	Gnomon	exon	1627094	1627262	.	+	.	ID=exon-XM_031969959.1-3;Dbxref=GeneID:116424040%2CGenbank:XM_031969959.1;Parent=rna-XM_031969959.1
NW_022339633.1	Gnomon	CDS	330813	330997	.	-	0	Name=XP_031825732.1;ID=cds-XP_031825732.1;Dbxref=GeneID:116424008%2CGenbank:XP_031825732.1;Parent=rna-XM_031969872.1
NW_022339633.1	Gnomon	CDS	329595	329679	.	-	0	Name=XP_031825732.1;ID=cds-XP_031825732.1;Dbxref=GeneID:116424008%2CGenbank:XP_031825732.1;Parent=rna-XM_031969872.1
NW_022339633.1	Gnomon	CDS	329421	329519	.	-	0	Name=XP_031825732.1;ID=cds-XP_031825732.1;Dbxref=GeneID:116424008%2CGenbank:XP_031825732.1;Parent=rna-XM_031969872.1
NW_022339633.1	Gnomon	CDS	328576	328828	.	-	0	Name=XP_031825732.1;ID=cds-XP_031825732.1;Dbxref=GeneID:116424008%2CGenbank:XP_031825732.1;Parent=rna-XM_031969872.1
NW_022339633.1	Gnomon	CDS	327616	327914	.	-	0	Name=XP_031825732.1;ID=cds-XP_031825732.1;Dbxref=GeneID:116424008%2CGenbank:XP_031825732.1;Parent=rna-XM_031969872.1
NW_022339633.1	Gnomon	CDS	327125	327448	.	-	0	Name=XP_031825732.1;ID=cds-XP_031825732.1;Dbxref=GeneID:116424008%2CGenbank:XP_031825732.1;Parent=rna-XM_031969872.1
NW_022339633.1	Gnomon	mRNA	128871	144349	.	-	.	Name=XM_031969886.1;ID=rna-XM_031969886.1;Dbxref=GeneID:116424017%2CGenbank:XM_031969886.1;Parent=gene-LOC116424017
NW_022339633.1	Gnomon	CDS	1830395	1830446	.	+	0	Name=XP_031825777.1;ID=cds-XP_031825777.1;Dbxref=GeneID:116424026%2CGenbank:XP_031825777.1;Parent=rna-XM_031969917.1
NW_022339633.1	Gnomon	CDS	1830538	1830596	.	+	0	Name=XP_031825777.1;ID=cds-XP_031825777.1;Dbxref=GeneID:116424026%2CGenbank:XP_031825777.1;Parent=rna-XM_031969917.1
NW_022339633.1	Gnomon	CDS	1830700	1830760	.	+	0	Name=XP_031825777.1;ID=cds-XP_031825777.1;Dbxref=GeneID:116424026%2CGenbank:XP_031825777.1;Parent=rna-XM_031969917.1
NW_022339633.1	Gnomon	CDS	1830972	1831802	.	+	0	Name=XP_031825777.1;ID=cds-XP_031825777.1;Dbxref=GeneID:116424026%2CGenbank:XP_031825777.1;Parent=rna-XM_031969917.1
NW_022339633.1	Gnomon	CDS	1831892	1832277	.	+	0	Name=XP_031825777.1;ID=cds-XP_031825777.1;Dbxref=GeneID:116424026%2CGenbank:XP_031825777.1;Parent=rna-XM_031969917.1
NW_022339633.1	Gnomon	CDS	1832612	1832906	.	+	0	Name=XP_031825777.1;ID=cds-XP_031825777.1;Dbxref=GeneID:116424026%2CGenbank:XP_031825777.1;Parent=rna-XM_031969917.1
NW_022339633.1	Gnomon	CDS	1832993	1833183	.	+	0	Name=XP_031825777.1;ID=cds-XP_031825777.1;Dbxref=GeneID:116424026%2CGenbank:XP_031825777.1;Parent=rna-XM_031969917.1
NW_022339633.1	Gnomon	CDS	1833290	1833388	.	+	0	Name=XP_031825777.1;ID=cds-XP_031825777.1;Dbxref=GeneID:116424026%2CGenbank:XP_031825777.1;Parent=rna-XM_031969917.1
NW_022339633.1	Gnomon	exon	1676608	1676972	.	+	.	ID=exon-XM_031969858.1-2;Dbxref=GeneID:116424000%2CGenbank:XM_031969858.1;Parent=rna-XM_031969858.1
NW_022339633.1	Gnomon	exon	1677127	1677498	.	+	.	ID=exon-XM_031969858.1-3;Dbxref=GeneID:116424000%2CGenbank:XM_031969858.1;Parent=rna-XM_031969858.1
NW_022339633.1	Gnomon	exon	1675445	1676529	.	+	.	ID=exon-XM_031969858.1-1;Dbxref=GeneID:116424000%2CGenbank:XM_031969858.1;Parent=rna-XM_031969858.1
NW_022339633.1	Gnomon	exon	1679000	1679177	.	+	.	ID=exon-XM_031969858.1-6;Dbxref=GeneID:116424000%2CGenbank:XM_031969858.1;Parent=rna-XM_031969858.1
NW_022339633.1	Gnomon	exon	1679246	1679768	.	+	.	ID=exon-XM_031969858.1-7;Dbxref=GeneID:116424000%2CGenbank:XM_031969858.1;Parent=rna-XM_031969858.1
NW_022339633.1	Gnomon	exon	1677562	1677678	.	+	.	ID=exon-XM_031969858.1-4;Dbxref=GeneID:116424000%2CGenbank:XM_031969858.1;Parent=rna-XM_031969858.1
NW_022339633.1	Gnomon	exon	1677745	1678911	.	+	.	ID=exon-XM_031969858.1-5;Dbxref=GeneID:116424000%2CGenbank:XM_031969858.1;Parent=rna-XM_031969858.1
NW_022339633.1	Gnomon	exon	1679863	1679983	.	+	.	ID=exon-XM_031969858.1-8;Dbxref=GeneID:116424000%2CGenbank:XM_031969858.1;Parent=rna-XM_031969858.1
NW_022339633.1	Gnomon	exon	1680042	1680501	.	+	.	ID=exon-XM_031969858.1-9;Dbxref=GeneID:116424000%2CGenbank:XM_031969858.1;Parent=rna-XM_031969858.1
NW_022339633.1	Gnomon	exon	1627094	1627262	.	+	.	ID=exon-XM_031969958.1-3;Dbxref=GeneID:116424040%2CGenbank:XM_031969958.1;Parent=rna-XM_031969958.1
NW_022339633.1	Gnomon	exon	1627354	1627519	.	+	.	ID=exon-XM_031969958.1-4;Dbxref=GeneID:116424040%2CGenbank:XM_031969958.1;Parent=rna-XM_031969958.1
NW_022339633.1	Gnomon	exon	1628109	1628289	.	+	.	ID=exon-XM_031969958.1-5;Dbxref=GeneID:116424040%2CGenbank:XM_031969958.1;Parent=rna-XM_031969958.1
NW_022339633.1	Gnomon	exon	1628568	1628725	.	+	.	ID=exon-XM_031969958.1-6;Dbxref=GeneID:116424040%2CGenbank:XM_031969958.1;Parent=rna-XM_031969958.1
NW_022339633.1	Gnomon	exon	1629193	1629493	.	+	.	ID=exon-XM_031969958.1-7;Dbxref=GeneID:116424040%2CGenbank:XM_031969958.1;Parent=rna-XM_031969958.1
NW_022339633.1	Gnomon	exon	1630288	1630617	.	+	.	ID=exon-XM_031969958.1-8;Dbxref=GeneID:116424040%2CGenbank:XM_031969958.1;Parent=rna-XM_031969958.1
NW_022339633.1	Gnomon	exon	1630995	1631027	.	+	.	ID=exon-XM_031969958.1-9;Dbxref=GeneID:116424040%2CGenbank:XM_031969958.1;Parent=rna-XM_031969958.1
NW_022339633.1	Gnomon	exon	1622314	1622464	.	+	.	ID=exon-XM_031969958.1-1;Dbxref=GeneID:116424040%2CGenbank:XM_031969958.1;Parent=rna-XM_031969958.1
NW_022339633.1	Gnomon	exon	1626344	1626569	.	+	.	ID=exon-XM_031969958.1-2;Dbxref=GeneID:116424040%2CGenbank:XM_031969958.1;Parent=rna-XM_031969958.1
NW_022339633.1	Gnomon	mRNA	67623	72560	.	-	.	Name=XM_031969885.1;ID=rna-XM_031969885.1;Dbxref=GeneID:116424015%2CGenbank:XM_031969885.1;Parent=gene-LOC116424015
NW_022339633.1	Gnomon	lnc_RNA	1684572	1765075	.	+	.	Name=XR_004234370.1;ID=rna-XR_004234370.1;Dbxref=GeneID:116424028%2CGenbank:XR_004234370.1;Parent=gene-LOC116424028
NW_022339633.1	Gnomon	mRNA	128871	144349	.	-	.	Name=XM_031969888.1;ID=rna-XM_031969888.1;Dbxref=GeneID:116424017%2CGenbank:XM_031969888.1;Parent=gene-LOC116424017
NW_022339633.1	Gnomon	CDS	1755190	1756388	.	-	0	Name=XP_031825779.1;ID=cds-XP_031825779.1;Dbxref=GeneID:116424027%2CGenbank:XP_031825779.1;Parent=rna-XM_031969919.1
NW_022339633.1	Gnomon	CDS	1699239	1699323	.	-	0	Name=XP_031825779.1;ID=cds-XP_031825779.1;Dbxref=GeneID:116424027%2CGenbank:XP_031825779.1;Parent=rna-XM_031969919.1
NW_022339633.1	Gnomon	CDS	1687194	1687304	.	-	0	Name=XP_031825779.1;ID=cds-XP_031825779.1;Dbxref=GeneID:116424027%2CGenbank:XP_031825779.1;Parent=rna-XM_031969919.1
NW_022339633.1	Gnomon	lnc_RNA	1586899	1587897	.	-	.	Name=XR_004234371.1;ID=rna-XR_004234371.1;Dbxref=GeneID:116424034%2CGenbank:XR_004234371.1;Parent=gene-LOC116424034
NW_022339633.1	Gnomon	exon	141957	142693	.	-	.	ID=exon-XM_031969887.1-2;Dbxref=GeneID:116424017%2CGenbank:XM_031969887.1;Parent=rna-XM_031969887.1
NW_022339633.1	Gnomon	exon	140660	141197	.	-	.	ID=exon-XM_031969887.1-3;Dbxref=GeneID:116424017%2CGenbank:XM_031969887.1;Parent=rna-XM_031969887.1
NW_022339633.1	Gnomon	exon	144097	144349	.	-	.	ID=exon-XM_031969887.1-1;Dbxref=GeneID:116424017%2CGenbank:XM_031969887.1;Parent=rna-XM_031969887.1
NW_022339633.1	Gnomon	exon	137607	138095	.	-	.	ID=exon-XM_031969887.1-6;Dbxref=GeneID:116424017%2CGenbank:XM_031969887.1;Parent=rna-XM_031969887.1
NW_022339633.1	Gnomon	exon	134813	135179	.	-	.	ID=exon-XM_031969887.1-7;Dbxref=GeneID:116424017%2CGenbank:XM_031969887.1;Parent=rna-XM_031969887.1
NW_022339633.1	Gnomon	exon	139551	139927	.	-	.	ID=exon-XM_031969887.1-4;Dbxref=GeneID:116424017%2CGenbank:XM_031969887.1;Parent=rna-XM_031969887.1
NW_022339633.1	Gnomon	exon	138731	138859	.	-	.	ID=exon-XM_031969887.1-5;Dbxref=GeneID:116424017%2CGenbank:XM_031969887.1;Parent=rna-XM_031969887.1
NW_022339633.1	Gnomon	exon	134330	134475	.	-	.	ID=exon-XM_031969887.1-8;Dbxref=GeneID:116424017%2CGenbank:XM_031969887.1;Parent=rna-XM_031969887.1
NW_022339633.1	Gnomon	exon	132595	133083	.	-	.	ID=exon-XM_031969887.1-9;Dbxref=GeneID:116424017%2CGenbank:XM_031969887.1;Parent=rna-XM_031969887.1
NW_022339633.1	Gnomon	mRNA	128871	144349	.	-	.	Name=XM_031969887.1;ID=rna-XM_031969887.1;Dbxref=GeneID:116424017%2CGenbank:XM_031969887.1;Parent=gene-LOC116424017
NW_022339633.1	Gnomon	exon	1849682	1850088	.	-	.	ID=exon-XM_031969912.1-1;Dbxref=GeneID:116424024%2CGenbank:XM_031969912.1;Parent=rna-XM_031969912.1
NW_022339633.1	Gnomon	exon	1847952	1848480	.	-	.	ID=exon-XM_031969912.1-2;Dbxref=GeneID:116424024%2CGenbank:XM_031969912.1;Parent=rna-XM_031969912.1
NW_022339633.1	Gnomon	exon	1847243	1847647	.	-	.	ID=exon-XM_031969912.1-3;Dbxref=GeneID:116424024%2CGenbank:XM_031969912.1;Parent=rna-XM_031969912.1
NW_022339633.1	Gnomon	exon	1846659	1846780	.	-	.	ID=exon-XM_031969912.1-4;Dbxref=GeneID:116424024%2CGenbank:XM_031969912.1;Parent=rna-XM_031969912.1
NW_022339633.1	Gnomon	exon	1846371	1846596	.	-	.	ID=exon-XM_031969912.1-5;Dbxref=GeneID:116424024%2CGenbank:XM_031969912.1;Parent=rna-XM_031969912.1
NW_022339633.1	Gnomon	exon	1845903	1846037	.	-	.	ID=exon-XM_031969912.1-6;Dbxref=GeneID:116424024%2CGenbank:XM_031969912.1;Parent=rna-XM_031969912.1
NW_022339633.1	Gnomon	exon	1845558	1845827	.	-	.	ID=exon-XM_031969912.1-7;Dbxref=GeneID:116424024%2CGenbank:XM_031969912.1;Parent=rna-XM_031969912.1
NW_022339633.1	Gnomon	exon	1844845	1845103	.	-	.	ID=exon-XM_031969912.1-8;Dbxref=GeneID:116424024%2CGenbank:XM_031969912.1;Parent=rna-XM_031969912.1
NW_022339633.1	Gnomon	exon	1843828	1844121	.	-	.	ID=exon-XM_031969912.1-9;Dbxref=GeneID:116424024%2CGenbank:XM_031969912.1;Parent=rna-XM_031969912.1
NW_022339633.1	Gnomon	exon	446781	447009	.	+	.	ID=exon-XM_031969944.1-11;Dbxref=GeneID:116424036%2CGenbank:XM_031969944.1;Parent=rna-XM_031969944.1
NW_022339633.1	Gnomon	exon	485354	485515	.	+	.	ID=exon-XM_031969944.1-12;Dbxref=GeneID:116424036%2CGenbank:XM_031969944.1;Parent=rna-XM_031969944.1
NW_022339633.1	Gnomon	exon	426700	426834	.	+	.	ID=exon-XM_031969944.1-10;Dbxref=GeneID:116424036%2CGenbank:XM_031969944.1;Parent=rna-XM_031969944.1
NW_022339633.1	Gnomon	exon	514157	515505	.	+	.	ID=exon-XM_031969944.1-15;Dbxref=GeneID:116424036%2CGenbank:XM_031969944.1;Parent=rna-XM_031969944.1
NW_022339633.1	Gnomon	exon	496440	496543	.	+	.	ID=exon-XM_031969944.1-13;Dbxref=GeneID:116424036%2CGenbank:XM_031969944.1;Parent=rna-XM_031969944.1
NW_022339633.1	Gnomon	exon	497317	497504	.	+	.	ID=exon-XM_031969944.1-14;Dbxref=GeneID:116424036%2CGenbank:XM_031969944.1;Parent=rna-XM_031969944.1
NW_022339633.1	Gnomon	CDS	986950	987312	.	+	0	Name=XP_031825737.1;ID=cds-XP_031825737.1;Dbxref=GeneID:116424010%2CGenbank:XP_031825737.1;Parent=rna-XM_031969877.1
NW_022339633.1	Gnomon	CDS	987876	988318	.	+	0	Name=XP_031825737.1;ID=cds-XP_031825737.1;Dbxref=GeneID:116424010%2CGenbank:XP_031825737.1;Parent=rna-XM_031969877.1
NW_022339633.1	Gnomon	CDS	988919	989104	.	+	0	Name=XP_031825737.1;ID=cds-XP_031825737.1;Dbxref=GeneID:116424010%2CGenbank:XP_031825737.1;Parent=rna-XM_031969877.1
NW_022339633.1	Gnomon	CDS	990260	990797	.	+	0	Name=XP_031825737.1;ID=cds-XP_031825737.1;Dbxref=GeneID:116424010%2CGenbank:XP_031825737.1;Parent=rna-XM_031969877.1
NW_022339633.1	Gnomon	CDS	991108	991388	.	+	0	Name=XP_031825737.1;ID=cds-XP_031825737.1;Dbxref=GeneID:116424010%2CGenbank:XP_031825737.1;Parent=rna-XM_031969877.1
NW_022339633.1	Gnomon	CDS	991474	991558	.	+	0	Name=XP_031825737.1;ID=cds-XP_031825737.1;Dbxref=GeneID:116424010%2CGenbank:XP_031825737.1;Parent=rna-XM_031969877.1
NW_022339633.1	Gnomon	mRNA	1660347	1663535	.	+	.	Name=XM_031969833.1;ID=rna-XM_031969833.1;Dbxref=GeneID:116423986%2CGenbank:XM_031969833.1;Parent=gene-LOC116423986
NW_022339633.1	Gnomon	CDS	1116824	1116920	.	-	0	Name=XP_031825738.1;ID=cds-XP_031825738.1;Dbxref=GeneID:116424011%2CGenbank:XP_031825738.1;Parent=rna-XM_031969878.1
NW_022339633.1	Gnomon	CDS	1111687	1111754	.	-	0	Name=XP_031825738.1;ID=cds-XP_031825738.1;Dbxref=GeneID:116424011%2CGenbank:XP_031825738.1;Parent=rna-XM_031969878.1
NW_022339633.1	Gnomon	CDS	1111031	1111399	.	-	0	Name=XP_031825738.1;ID=cds-XP_031825738.1;Dbxref=GeneID:116424011%2CGenbank:XP_031825738.1;Parent=rna-XM_031969878.1
NW_022339633.1	Gnomon	exon	562808	562865	.	-	.	ID=exon-XR_004234365.1-3;Dbxref=GeneID:116423987%2CGenbank:XR_004234365.1;Parent=rna-XR_004234365.1
NW_022339633.1	Gnomon	exon	553005	553208	.	-	.	ID=exon-XR_004234365.1-4;Dbxref=GeneID:116423987%2CGenbank:XR_004234365.1;Parent=rna-XR_004234365.1
NW_022339633.1	Gnomon	exon	724807	725522	.	-	.	ID=exon-XR_004234365.1-1;Dbxref=GeneID:116423987%2CGenbank:XR_004234365.1;Parent=rna-XR_004234365.1
NW_022339633.1	Gnomon	exon	627715	627845	.	-	.	ID=exon-XR_004234365.1-2;Dbxref=GeneID:116423987%2CGenbank:XR_004234365.1;Parent=rna-XR_004234365.1
NW_022339633.1	Gnomon	exon	535050	537760	.	-	.	ID=exon-XR_004234365.1-5;Dbxref=GeneID:116423987%2CGenbank:XR_004234365.1;Parent=rna-XR_004234365.1
NW_022339633.1	Gnomon	exon	1826955	1827008	.	-	.	ID=exon-XM_031969882.1-1;Dbxref=GeneID:116424014%2CGenbank:XM_031969882.1;Parent=rna-XM_031969882.1
NW_022339633.1	Gnomon	exon	1826765	1826860	.	-	.	ID=exon-XM_031969882.1-2;Dbxref=GeneID:116424014%2CGenbank:XM_031969882.1;Parent=rna-XM_031969882.1
NW_022339633.1	Gnomon	exon	1826022	1826265	.	-	.	ID=exon-XM_031969882.1-3;Dbxref=GeneID:116424014%2CGenbank:XM_031969882.1;Parent=rna-XM_031969882.1
NW_022339633.1	Gnomon	exon	1825681	1825745	.	-	.	ID=exon-XM_031969882.1-4;Dbxref=GeneID:116424014%2CGenbank:XM_031969882.1;Parent=rna-XM_031969882.1
NW_022339633.1	Gnomon	mRNA	1026012	1033857	.	+	.	Name=XM_031969832.1;ID=rna-XM_031969832.1;Dbxref=GeneID:116423985%2CGenbank:XM_031969832.1;Parent=gene-LOC116423985
NW_022339633.1	Gnomon	exon	1825479	1825619	.	-	.	ID=exon-XM_031969882.1-5;Dbxref=GeneID:116424014%2CGenbank:XM_031969882.1;Parent=rna-XM_031969882.1
NW_022339633.1	Gnomon	exon	73949	77784	.	+	.	ID=exon-XM_031969909.1-3;Dbxref=GeneID:116424022%2CGenbank:XM_031969909.1;Parent=rna-XM_031969909.1
NW_022339633.1	Gnomon	exon	72892	73098	.	+	.	ID=exon-XM_031969909.1-1;Dbxref=GeneID:116424022%2CGenbank:XM_031969909.1;Parent=rna-XM_031969909.1
NW_022339633.1	Gnomon	exon	73443	73607	.	+	.	ID=exon-XM_031969909.1-2;Dbxref=GeneID:116424022%2CGenbank:XM_031969909.1;Parent=rna-XM_031969909.1
NW_022339633.1	Gnomon	mRNA	551520	725522	.	-	.	Name=XM_031969836.1;ID=rna-XM_031969836.1;Dbxref=GeneID:116423987%2CGenbank:XM_031969836.1;Parent=gene-LOC116423987
NW_022339633.1	Gnomon	CDS	1152451	1152722	.	-	0	Name=XP_031825739.1;ID=cds-XP_031825739.1;Dbxref=GeneID:116424012%2CGenbank:XP_031825739.1;Parent=rna-XM_031969879.1
NW_022339633.1	Gnomon	CDS	1150314	1150450	.	-	0	Name=XP_031825739.1;ID=cds-XP_031825739.1;Dbxref=GeneID:116424012%2CGenbank:XP_031825739.1;Parent=rna-XM_031969879.1
NW_022339633.1	Gnomon	CDS	1146585	1146741	.	-	0	Name=XP_031825739.1;ID=cds-XP_031825739.1;Dbxref=GeneID:116424012%2CGenbank:XP_031825739.1;Parent=rna-XM_031969879.1
NW_022339633.1	Gnomon	CDS	1140364	1140592	.	-	0	Name=XP_031825739.1;ID=cds-XP_031825739.1;Dbxref=GeneID:116424012%2CGenbank:XP_031825739.1;Parent=rna-XM_031969879.1
NW_022339633.1	Gnomon	CDS	1136714	1136764	.	-	0	Name=XP_031825739.1;ID=cds-XP_031825739.1;Dbxref=GeneID:116424012%2CGenbank:XP_031825739.1;Parent=rna-XM_031969879.1
NW_022339633.1	Gnomon	CDS	1134926	1134994	.	-	0	Name=XP_031825739.1;ID=cds-XP_031825739.1;Dbxref=GeneID:116424012%2CGenbank:XP_031825739.1;Parent=rna-XM_031969879.1
NW_022339633.1	Gnomon	exon	73949	77021	.	+	.	ID=exon-XM_031969910.1-3;Dbxref=GeneID:116424022%2CGenbank:XM_031969910.1;Parent=rna-XM_031969910.1
NW_022339633.1	Gnomon	exon	73117	73333	.	+	.	ID=exon-XM_031969910.1-1;Dbxref=GeneID:116424022%2CGenbank:XM_031969910.1;Parent=rna-XM_031969910.1
NW_022339633.1	Gnomon	exon	73443	73607	.	+	.	ID=exon-XM_031969910.1-2;Dbxref=GeneID:116424022%2CGenbank:XM_031969910.1;Parent=rna-XM_031969910.1
NW_022339633.1	Gnomon	exon	131482	131822	.	-	.	ID=exon-XM_031969890.1-10;Dbxref=GeneID:116424017%2CGenbank:XM_031969890.1;Parent=rna-XM_031969890.1
NW_022339633.1	Gnomon	exon	130333	130569	.	-	.	ID=exon-XM_031969890.1-11;Dbxref=GeneID:116424017%2CGenbank:XM_031969890.1;Parent=rna-XM_031969890.1
NW_022339633.1	Gnomon	exon	128871	129628	.	-	.	ID=exon-XM_031969890.1-12;Dbxref=GeneID:116424017%2CGenbank:XM_031969890.1;Parent=rna-XM_031969890.1
NW_022339633.1	Gnomon	exon	1681534	1681690	.	+	.	ID=exon-XM_031969840.1-1;Dbxref=GeneID:116423990%2CGenbank:XM_031969840.1;Parent=rna-XM_031969840.1
NW_022339633.1	Gnomon	exon	1681770	1682083	.	+	.	ID=exon-XM_031969840.1-2;Dbxref=GeneID:116423990%2CGenbank:XM_031969840.1;Parent=rna-XM_031969840.1
NW_022339633.1	Gnomon	exon	1638981	1639139	.	+	.	ID=exon-XM_031969954.1-20;Dbxref=GeneID:116424040%2CGenbank:XM_031969954.1;Parent=rna-XM_031969954.1
NW_022339633.1	Gnomon	exon	1639233	1639424	.	+	.	ID=exon-XM_031969954.1-21;Dbxref=GeneID:116424040%2CGenbank:XM_031969954.1;Parent=rna-XM_031969954.1
NW_022339633.1	Gnomon	exon	1639817	1639904	.	+	.	ID=exon-XM_031969954.1-22;Dbxref=GeneID:116424040%2CGenbank:XM_031969954.1;Parent=rna-XM_031969954.1
NW_022339633.1	Gnomon	exon	1642428	1642644	.	+	.	ID=exon-XM_031969954.1-27;Dbxref=GeneID:116424040%2CGenbank:XM_031969954.1;Parent=rna-XM_031969954.1
NW_022339633.1	Gnomon	exon	1642943	1643215	.	+	.	ID=exon-XM_031969954.1-28;Dbxref=GeneID:116424040%2CGenbank:XM_031969954.1;Parent=rna-XM_031969954.1
NW_022339633.1	Gnomon	exon	1643750	1643929	.	+	.	ID=exon-XM_031969954.1-29;Dbxref=GeneID:116424040%2CGenbank:XM_031969954.1;Parent=rna-XM_031969954.1
NW_022339633.1	Gnomon	exon	1640000	1640142	.	+	.	ID=exon-XM_031969954.1-23;Dbxref=GeneID:116424040%2CGenbank:XM_031969954.1;Parent=rna-XM_031969954.1
NW_022339633.1	Gnomon	exon	1640450	1640590	.	+	.	ID=exon-XM_031969954.1-24;Dbxref=GeneID:116424040%2CGenbank:XM_031969954.1;Parent=rna-XM_031969954.1
NW_022339633.1	Gnomon	exon	1641813	1641957	.	+	.	ID=exon-XM_031969954.1-25;Dbxref=GeneID:116424040%2CGenbank:XM_031969954.1;Parent=rna-XM_031969954.1
NW_022339633.1	Gnomon	exon	1642222	1642351	.	+	.	ID=exon-XM_031969954.1-26;Dbxref=GeneID:116424040%2CGenbank:XM_031969954.1;Parent=rna-XM_031969954.1
NW_022339633.1	Gnomon	exon	1631762	1631871	.	+	.	ID=exon-XM_031969954.1-10;Dbxref=GeneID:116424040%2CGenbank:XM_031969954.1;Parent=rna-XM_031969954.1
NW_022339633.1	Gnomon	exon	1632338	1633035	.	+	.	ID=exon-XM_031969954.1-11;Dbxref=GeneID:116424040%2CGenbank:XM_031969954.1;Parent=rna-XM_031969954.1
NW_022339633.1	Gnomon	exon	1637708	1637908	.	+	.	ID=exon-XM_031969954.1-16;Dbxref=GeneID:116424040%2CGenbank:XM_031969954.1;Parent=rna-XM_031969954.1
NW_022339633.1	Gnomon	exon	1638251	1638446	.	+	.	ID=exon-XM_031969954.1-17;Dbxref=GeneID:116424040%2CGenbank:XM_031969954.1;Parent=rna-XM_031969954.1
NW_022339633.1	Gnomon	exon	1638523	1638615	.	+	.	ID=exon-XM_031969954.1-18;Dbxref=GeneID:116424040%2CGenbank:XM_031969954.1;Parent=rna-XM_031969954.1
NW_022339633.1	Gnomon	exon	1638752	1638885	.	+	.	ID=exon-XM_031969954.1-19;Dbxref=GeneID:116424040%2CGenbank:XM_031969954.1;Parent=rna-XM_031969954.1
NW_022339633.1	Gnomon	exon	1633424	1633662	.	+	.	ID=exon-XM_031969954.1-12;Dbxref=GeneID:116424040%2CGenbank:XM_031969954.1;Parent=rna-XM_031969954.1
NW_022339633.1	Gnomon	exon	1634404	1634595	.	+	.	ID=exon-XM_031969954.1-13;Dbxref=GeneID:116424040%2CGenbank:XM_031969954.1;Parent=rna-XM_031969954.1
NW_022339633.1	Gnomon	exon	1636739	1637095	.	+	.	ID=exon-XM_031969954.1-14;Dbxref=GeneID:116424040%2CGenbank:XM_031969954.1;Parent=rna-XM_031969954.1
NW_022339633.1	Gnomon	exon	1637542	1637610	.	+	.	ID=exon-XM_031969954.1-15;Dbxref=GeneID:116424040%2CGenbank:XM_031969954.1;Parent=rna-XM_031969954.1
NW_022339633.1	Gnomon	mRNA	1660966	1663535	.	+	.	Name=XM_031969834.1;ID=rna-XM_031969834.1;Dbxref=GeneID:116423986%2CGenbank:XM_031969834.1;Parent=gene-LOC116423986
NW_022339633.1	Gnomon	exon	1647068	1647076	.	+	.	ID=exon-XM_031969954.1-30;Dbxref=GeneID:116424040%2CGenbank:XM_031969954.1;Parent=rna-XM_031969954.1
NW_022339633.1	Gnomon	exon	1652497	1652569	.	+	.	ID=exon-XM_031969954.1-31;Dbxref=GeneID:116424040%2CGenbank:XM_031969954.1;Parent=rna-XM_031969954.1
NW_022339633.1	Gnomon	exon	1652900	1652946	.	+	.	ID=exon-XM_031969954.1-32;Dbxref=GeneID:116424040%2CGenbank:XM_031969954.1;Parent=rna-XM_031969954.1
NW_022339633.1	Gnomon	exon	1653727	1656171	.	+	.	ID=exon-XM_031969954.1-33;Dbxref=GeneID:116424040%2CGenbank:XM_031969954.1;Parent=rna-XM_031969954.1
NW_022339633.1	Gnomon	exon	1682153	1682460	.	+	.	ID=exon-XM_031969840.1-3;Dbxref=GeneID:116423990%2CGenbank:XM_031969840.1;Parent=rna-XM_031969840.1
NW_022339633.1	Gnomon	exon	1682521	1682707	.	+	.	ID=exon-XM_031969840.1-4;Dbxref=GeneID:116423990%2CGenbank:XM_031969840.1;Parent=rna-XM_031969840.1
NW_022339633.1	Gnomon	exon	1682783	1683102	.	+	.	ID=exon-XM_031969840.1-5;Dbxref=GeneID:116423990%2CGenbank:XM_031969840.1;Parent=rna-XM_031969840.1
NW_022339633.1	Gnomon	exon	298673	298945	.	+	.	ID=exon-XM_031969863.1-1;Dbxref=GeneID:116424003%2CGenbank:XM_031969863.1;Parent=rna-XM_031969863.1
NW_022339633.1	Gnomon	exon	299023	299203	.	+	.	ID=exon-XM_031969863.1-2;Dbxref=GeneID:116424003%2CGenbank:XM_031969863.1;Parent=rna-XM_031969863.1
NW_022339633.1	Gnomon	exon	299304	299430	.	+	.	ID=exon-XM_031969863.1-3;Dbxref=GeneID:116424003%2CGenbank:XM_031969863.1;Parent=rna-XM_031969863.1
NW_022339633.1	Gnomon	exon	299498	299680	.	+	.	ID=exon-XM_031969863.1-4;Dbxref=GeneID:116424003%2CGenbank:XM_031969863.1;Parent=rna-XM_031969863.1
NW_022339633.1	Gnomon	exon	299811	299970	.	+	.	ID=exon-XM_031969863.1-5;Dbxref=GeneID:116424003%2CGenbank:XM_031969863.1;Parent=rna-XM_031969863.1
NW_022339633.1	Gnomon	exon	300037	300215	.	+	.	ID=exon-XM_031969863.1-6;Dbxref=GeneID:116424003%2CGenbank:XM_031969863.1;Parent=rna-XM_031969863.1
NW_022339633.1	Gnomon	exon	300285	300520	.	+	.	ID=exon-XM_031969863.1-7;Dbxref=GeneID:116424003%2CGenbank:XM_031969863.1;Parent=rna-XM_031969863.1
NW_022339633.1	Gnomon	exon	300597	300764	.	+	.	ID=exon-XM_031969863.1-8;Dbxref=GeneID:116424003%2CGenbank:XM_031969863.1;Parent=rna-XM_031969863.1
NW_022339633.1	Gnomon	exon	300844	300952	.	+	.	ID=exon-XM_031969863.1-9;Dbxref=GeneID:116424003%2CGenbank:XM_031969863.1;Parent=rna-XM_031969863.1
NW_022339633.1	Gnomon	CDS	330813	330877	.	-	0	Name=XP_031825733.1;ID=cds-XP_031825733.1;Dbxref=GeneID:116424008%2CGenbank:XP_031825733.1;Parent=rna-XM_031969873.1
NW_022339633.1	Gnomon	CDS	329595	329679	.	-	0	Name=XP_031825733.1;ID=cds-XP_031825733.1;Dbxref=GeneID:116424008%2CGenbank:XP_031825733.1;Parent=rna-XM_031969873.1
NW_022339633.1	Gnomon	CDS	329421	329519	.	-	0	Name=XP_031825733.1;ID=cds-XP_031825733.1;Dbxref=GeneID:116424008%2CGenbank:XP_031825733.1;Parent=rna-XM_031969873.1
NW_022339633.1	Gnomon	CDS	328576	328828	.	-	0	Name=XP_031825733.1;ID=cds-XP_031825733.1;Dbxref=GeneID:116424008%2CGenbank:XP_031825733.1;Parent=rna-XM_031969873.1
NW_022339633.1	Gnomon	CDS	327616	327914	.	-	0	Name=XP_031825733.1;ID=cds-XP_031825733.1;Dbxref=GeneID:116424008%2CGenbank:XP_031825733.1;Parent=rna-XM_031969873.1
NW_022339633.1	Gnomon	CDS	327125	327448	.	-	0	Name=XP_031825733.1;ID=cds-XP_031825733.1;Dbxref=GeneID:116424008%2CGenbank:XP_031825733.1;Parent=rna-XM_031969873.1
NW_022339633.1	Gnomon	CDS	330813	330877	.	-	0	Name=XP_031825734.1;ID=cds-XP_031825734.1;Dbxref=GeneID:116424008%2CGenbank:XP_031825734.1;Parent=rna-XM_031969874.1
NW_022339633.1	Gnomon	CDS	329595	329679	.	-	0	Name=XP_031825734.1;ID=cds-XP_031825734.1;Dbxref=GeneID:116424008%2CGenbank:XP_031825734.1;Parent=rna-XM_031969874.1
NW_022339633.1	Gnomon	CDS	329421	329519	.	-	0	Name=XP_031825734.1;ID=cds-XP_031825734.1;Dbxref=GeneID:116424008%2CGenbank:XP_031825734.1;Parent=rna-XM_031969874.1
NW_022339633.1	Gnomon	CDS	328576	328828	.	-	0	Name=XP_031825734.1;ID=cds-XP_031825734.1;Dbxref=GeneID:116424008%2CGenbank:XP_031825734.1;Parent=rna-XM_031969874.1
NW_022339633.1	Gnomon	CDS	327616	327914	.	-	0	Name=XP_031825734.1;ID=cds-XP_031825734.1;Dbxref=GeneID:116424008%2CGenbank:XP_031825734.1;Parent=rna-XM_031969874.1
NW_022339633.1	Gnomon	CDS	327125	327448	.	-	0	Name=XP_031825734.1;ID=cds-XP_031825734.1;Dbxref=GeneID:116424008%2CGenbank:XP_031825734.1;Parent=rna-XM_031969874.1
NW_022339633.1	Gnomon	exon	369513	369900	.	+	.	ID=exon-XM_031969865.1-10;Dbxref=GeneID:116424004%2CGenbank:XM_031969865.1;Parent=rna-XM_031969865.1
NW_022339633.1	Gnomon	exon	370575	370791	.	+	.	ID=exon-XM_031969865.1-11;Dbxref=GeneID:116424004%2CGenbank:XM_031969865.1;Parent=rna-XM_031969865.1
NW_022339633.1	Gnomon	exon	371497	376993	.	+	.	ID=exon-XM_031969865.1-12;Dbxref=GeneID:116424004%2CGenbank:XM_031969865.1;Parent=rna-XM_031969865.1
NW_022339633.1	Gnomon	exon	1592365	1592491	.	+	.	ID=exon-XM_031969930.1-18;Dbxref=GeneID:116424030%2CGenbank:XM_031969930.1;Parent=rna-XM_031969930.1
NW_022339633.1	Gnomon	exon	1592568	1592735	.	+	.	ID=exon-XM_031969930.1-19;Dbxref=GeneID:116424030%2CGenbank:XM_031969930.1;Parent=rna-XM_031969930.1
NW_022339633.1	Gnomon	exon	1590995	1591171	.	+	.	ID=exon-XM_031969930.1-14;Dbxref=GeneID:116424030%2CGenbank:XM_031969930.1;Parent=rna-XM_031969930.1
NW_022339633.1	Gnomon	exon	1591239	1591527	.	+	.	ID=exon-XM_031969930.1-15;Dbxref=GeneID:116424030%2CGenbank:XM_031969930.1;Parent=rna-XM_031969930.1
NW_022339633.1	Gnomon	exon	1591627	1591789	.	+	.	ID=exon-XM_031969930.1-16;Dbxref=GeneID:116424030%2CGenbank:XM_031969930.1;Parent=rna-XM_031969930.1
NW_022339633.1	Gnomon	exon	1591857	1592244	.	+	.	ID=exon-XM_031969930.1-17;Dbxref=GeneID:116424030%2CGenbank:XM_031969930.1;Parent=rna-XM_031969930.1
NW_022339633.1	Gnomon	exon	1590131	1590269	.	+	.	ID=exon-XM_031969930.1-10;Dbxref=GeneID:116424030%2CGenbank:XM_031969930.1;Parent=rna-XM_031969930.1
NW_022339633.1	Gnomon	exon	1590332	1590449	.	+	.	ID=exon-XM_031969930.1-11;Dbxref=GeneID:116424030%2CGenbank:XM_031969930.1;Parent=rna-XM_031969930.1
NW_022339633.1	Gnomon	exon	1590523	1590665	.	+	.	ID=exon-XM_031969930.1-12;Dbxref=GeneID:116424030%2CGenbank:XM_031969930.1;Parent=rna-XM_031969930.1
NW_022339633.1	Gnomon	exon	1590743	1590915	.	+	.	ID=exon-XM_031969930.1-13;Dbxref=GeneID:116424030%2CGenbank:XM_031969930.1;Parent=rna-XM_031969930.1
NW_022339633.1	Gnomon	exon	1592811	1593034	.	+	.	ID=exon-XM_031969930.1-20;Dbxref=GeneID:116424030%2CGenbank:XM_031969930.1;Parent=rna-XM_031969930.1
NW_022339633.1	Gnomon	exon	1595404	1595520	.	+	.	ID=exon-XM_031969930.1-29;Dbxref=GeneID:116424030%2CGenbank:XM_031969930.1;Parent=rna-XM_031969930.1
NW_022339633.1	Gnomon	exon	1594312	1594515	.	+	.	ID=exon-XM_031969930.1-25;Dbxref=GeneID:116424030%2CGenbank:XM_031969930.1;Parent=rna-XM_031969930.1
NW_022339633.1	Gnomon	exon	1594583	1594698	.	+	.	ID=exon-XM_031969930.1-26;Dbxref=GeneID:116424030%2CGenbank:XM_031969930.1;Parent=rna-XM_031969930.1
NW_022339633.1	Gnomon	exon	1594766	1595117	.	+	.	ID=exon-XM_031969930.1-27;Dbxref=GeneID:116424030%2CGenbank:XM_031969930.1;Parent=rna-XM_031969930.1
NW_022339633.1	Gnomon	exon	1682783	1683102	.	+	.	ID=exon-XM_031969839.1-5;Dbxref=GeneID:116423990%2CGenbank:XM_031969839.1;Parent=rna-XM_031969839.1
NW_022339633.1	Gnomon	exon	1595207	1595323	.	+	.	ID=exon-XM_031969930.1-28;Dbxref=GeneID:116424030%2CGenbank:XM_031969930.1;Parent=rna-XM_031969930.1
NW_022339633.1	Gnomon	exon	1593113	1593329	.	+	.	ID=exon-XM_031969930.1-21;Dbxref=GeneID:116424030%2CGenbank:XM_031969930.1;Parent=rna-XM_031969930.1
NW_022339633.1	Gnomon	exon	1682153	1682460	.	+	.	ID=exon-XM_031969839.1-3;Dbxref=GeneID:116423990%2CGenbank:XM_031969839.1;Parent=rna-XM_031969839.1
NW_022339633.1	Gnomon	exon	1593389	1593593	.	+	.	ID=exon-XM_031969930.1-22;Dbxref=GeneID:116424030%2CGenbank:XM_031969930.1;Parent=rna-XM_031969930.1
NW_022339633.1	Gnomon	exon	1682521	1682707	.	+	.	ID=exon-XM_031969839.1-4;Dbxref=GeneID:116423990%2CGenbank:XM_031969839.1;Parent=rna-XM_031969839.1
NW_022339633.1	Gnomon	exon	1593664	1593841	.	+	.	ID=exon-XM_031969930.1-23;Dbxref=GeneID:116424030%2CGenbank:XM_031969930.1;Parent=rna-XM_031969930.1
NW_022339633.1	Gnomon	exon	1681532	1681694	.	+	.	ID=exon-XM_031969839.1-1;Dbxref=GeneID:116423990%2CGenbank:XM_031969839.1;Parent=rna-XM_031969839.1
NW_022339633.1	Gnomon	exon	1593914	1594243	.	+	.	ID=exon-XM_031969930.1-24;Dbxref=GeneID:116424030%2CGenbank:XM_031969930.1;Parent=rna-XM_031969930.1
NW_022339633.1	Gnomon	exon	1681770	1682083	.	+	.	ID=exon-XM_031969839.1-2;Dbxref=GeneID:116423990%2CGenbank:XM_031969839.1;Parent=rna-XM_031969839.1
NW_022339633.1	Gnomon	exon	1595584	1595853	.	+	.	ID=exon-XM_031969930.1-30;Dbxref=GeneID:116424030%2CGenbank:XM_031969930.1;Parent=rna-XM_031969930.1
NW_022339633.1	Gnomon	exon	1595923	1596531	.	+	.	ID=exon-XM_031969930.1-31;Dbxref=GeneID:116424030%2CGenbank:XM_031969930.1;Parent=rna-XM_031969930.1
NW_022339633.1	Gnomon	exon	1601151	1601321	.	+	.	ID=exon-XM_031969930.1-36;Dbxref=GeneID:116424030%2CGenbank:XM_031969930.1;Parent=rna-XM_031969930.1
NW_022339633.1	Gnomon	exon	1601384	1601577	.	+	.	ID=exon-XM_031969930.1-37;Dbxref=GeneID:116424030%2CGenbank:XM_031969930.1;Parent=rna-XM_031969930.1
NW_022339633.1	Gnomon	exon	1601654	1601989	.	+	.	ID=exon-XM_031969930.1-38;Dbxref=GeneID:116424030%2CGenbank:XM_031969930.1;Parent=rna-XM_031969930.1
NW_022339633.1	Gnomon	exon	1602051	1602960	.	+	.	ID=exon-XM_031969930.1-39;Dbxref=GeneID:116424030%2CGenbank:XM_031969930.1;Parent=rna-XM_031969930.1
NW_022339633.1	Gnomon	exon	1596608	1596703	.	+	.	ID=exon-XM_031969930.1-32;Dbxref=GeneID:116424030%2CGenbank:XM_031969930.1;Parent=rna-XM_031969930.1
NW_022339633.1	Gnomon	exon	1596772	1600336	.	+	.	ID=exon-XM_031969930.1-33;Dbxref=GeneID:116424030%2CGenbank:XM_031969930.1;Parent=rna-XM_031969930.1
NW_022339633.1	Gnomon	exon	1600412	1600816	.	+	.	ID=exon-XM_031969930.1-34;Dbxref=GeneID:116424030%2CGenbank:XM_031969930.1;Parent=rna-XM_031969930.1
NW_022339633.1	Gnomon	exon	1600900	1601076	.	+	.	ID=exon-XM_031969930.1-35;Dbxref=GeneID:116424030%2CGenbank:XM_031969930.1;Parent=rna-XM_031969930.1
NW_022339633.1	Gnomon	exon	99957	100541	.	-	.	ID=exon-XM_031969911.1-1;Dbxref=GeneID:116424023%2CGenbank:XM_031969911.1;Parent=rna-XM_031969911.1
NW_022339633.1	Gnomon	exon	87740	87982	.	-	.	ID=exon-XM_031969911.1-4;Dbxref=GeneID:116424023%2CGenbank:XM_031969911.1;Parent=rna-XM_031969911.1
NW_022339633.1	Gnomon	exon	86640	86997	.	-	.	ID=exon-XM_031969911.1-5;Dbxref=GeneID:116424023%2CGenbank:XM_031969911.1;Parent=rna-XM_031969911.1
NW_022339633.1	Gnomon	exon	91380	91598	.	-	.	ID=exon-XM_031969911.1-2;Dbxref=GeneID:116424023%2CGenbank:XM_031969911.1;Parent=rna-XM_031969911.1
NW_022339633.1	Gnomon	exon	89236	89573	.	-	.	ID=exon-XM_031969911.1-3;Dbxref=GeneID:116424023%2CGenbank:XM_031969911.1;Parent=rna-XM_031969911.1
NW_022339633.1	Gnomon	exon	85456	85530	.	-	.	ID=exon-XM_031969911.1-8;Dbxref=GeneID:116424023%2CGenbank:XM_031969911.1;Parent=rna-XM_031969911.1
NW_022339633.1	Gnomon	exon	85344	85382	.	-	.	ID=exon-XM_031969911.1-9;Dbxref=GeneID:116424023%2CGenbank:XM_031969911.1;Parent=rna-XM_031969911.1
NW_022339633.1	Gnomon	exon	86406	86575	.	-	.	ID=exon-XM_031969911.1-6;Dbxref=GeneID:116424023%2CGenbank:XM_031969911.1;Parent=rna-XM_031969911.1
NW_022339633.1	Gnomon	exon	86107	86329	.	-	.	ID=exon-XM_031969911.1-7;Dbxref=GeneID:116424023%2CGenbank:XM_031969911.1;Parent=rna-XM_031969911.1
NW_022339633.1	Gnomon	exon	1607661	1607783	.	+	.	ID=exon-XM_031969934.1-3;Dbxref=GeneID:116424032%2CGenbank:XM_031969934.1;Parent=rna-XM_031969934.1
NW_022339633.1	Gnomon	exon	1607859	1607962	.	+	.	ID=exon-XM_031969934.1-4;Dbxref=GeneID:116424032%2CGenbank:XM_031969934.1;Parent=rna-XM_031969934.1
NW_022339633.1	Gnomon	exon	1606312	1606860	.	+	.	ID=exon-XM_031969934.1-1;Dbxref=GeneID:116424032%2CGenbank:XM_031969934.1;Parent=rna-XM_031969934.1
NW_022339633.1	Gnomon	exon	1607169	1607316	.	+	.	ID=exon-XM_031969934.1-2;Dbxref=GeneID:116424032%2CGenbank:XM_031969934.1;Parent=rna-XM_031969934.1
NW_022339633.1	Gnomon	exon	1612121	1612259	.	+	.	ID=exon-XM_031969934.1-9;Dbxref=GeneID:116424032%2CGenbank:XM_031969934.1;Parent=rna-XM_031969934.1
NW_022339633.1	Gnomon	exon	1611662	1611820	.	+	.	ID=exon-XM_031969934.1-7;Dbxref=GeneID:116424032%2CGenbank:XM_031969934.1;Parent=rna-XM_031969934.1
NW_022339633.1	Gnomon	exon	1611903	1612028	.	+	.	ID=exon-XM_031969934.1-8;Dbxref=GeneID:116424032%2CGenbank:XM_031969934.1;Parent=rna-XM_031969934.1
NW_022339633.1	Gnomon	exon	1609646	1609780	.	+	.	ID=exon-XM_031969934.1-5;Dbxref=GeneID:116424032%2CGenbank:XM_031969934.1;Parent=rna-XM_031969934.1
NW_022339633.1	Gnomon	exon	1610566	1610697	.	+	.	ID=exon-XM_031969934.1-6;Dbxref=GeneID:116424032%2CGenbank:XM_031969934.1;Parent=rna-XM_031969934.1
NW_022339633.1	Gnomon	CDS	306197	306246	.	-	0	Name=XP_031825735.1;ID=cds-XP_031825735.1;Dbxref=GeneID:116424009%2CGenbank:XP_031825735.1;Parent=rna-XM_031969875.1
NW_022339633.1	Gnomon	CDS	305015	305636	.	-	0	Name=XP_031825735.1;ID=cds-XP_031825735.1;Dbxref=GeneID:116424009%2CGenbank:XP_031825735.1;Parent=rna-XM_031969875.1
NW_022339633.1	Gnomon	mRNA	1040169	1048626	.	+	.	Name=XM_031969831.1;ID=rna-XM_031969831.1;Dbxref=GeneID:116423983%2CGenbank:XM_031969831.1;Parent=gene-LOC116423983
NW_022339633.1	Gnomon	exon	69946	71509	.	-	.	ID=exon-XM_031969883.1-2;Dbxref=GeneID:116424015%2CGenbank:XM_031969883.1;Parent=rna-XM_031969883.1
NW_022339633.1	Gnomon	exon	69576	69846	.	-	.	ID=exon-XM_031969883.1-3;Dbxref=GeneID:116424015%2CGenbank:XM_031969883.1;Parent=rna-XM_031969883.1
NW_022339633.1	Gnomon	exon	71642	72559	.	-	.	ID=exon-XM_031969883.1-1;Dbxref=GeneID:116424015%2CGenbank:XM_031969883.1;Parent=rna-XM_031969883.1
NW_022339633.1	Gnomon	exon	1628568	1628725	.	+	.	ID=exon-XM_031969957.1-6;Dbxref=GeneID:116424040%2CGenbank:XM_031969957.1;Parent=rna-XM_031969957.1
NW_022339633.1	Gnomon	exon	1629193	1629493	.	+	.	ID=exon-XM_031969957.1-7;Dbxref=GeneID:116424040%2CGenbank:XM_031969957.1;Parent=rna-XM_031969957.1
NW_022339633.1	Gnomon	exon	1627354	1627519	.	+	.	ID=exon-XM_031969957.1-4;Dbxref=GeneID:116424040%2CGenbank:XM_031969957.1;Parent=rna-XM_031969957.1
NW_022339633.1	Gnomon	exon	1628109	1628289	.	+	.	ID=exon-XM_031969957.1-5;Dbxref=GeneID:116424040%2CGenbank:XM_031969957.1;Parent=rna-XM_031969957.1
NW_022339633.1	Gnomon	exon	1630288	1630617	.	+	.	ID=exon-XM_031969957.1-8;Dbxref=GeneID:116424040%2CGenbank:XM_031969957.1;Parent=rna-XM_031969957.1
NW_022339633.1	Gnomon	exon	1630995	1631027	.	+	.	ID=exon-XM_031969957.1-9;Dbxref=GeneID:116424040%2CGenbank:XM_031969957.1;Parent=rna-XM_031969957.1
NW_022339633.1	Gnomon	exon	1626344	1626569	.	+	.	ID=exon-XM_031969957.1-2;Dbxref=GeneID:116424040%2CGenbank:XM_031969957.1;Parent=rna-XM_031969957.1
NW_022339633.1	Gnomon	exon	1627094	1627262	.	+	.	ID=exon-XM_031969957.1-3;Dbxref=GeneID:116424040%2CGenbank:XM_031969957.1;Parent=rna-XM_031969957.1
NW_022339633.1	Gnomon	exon	1622314	1622464	.	+	.	ID=exon-XM_031969957.1-1;Dbxref=GeneID:116424040%2CGenbank:XM_031969957.1;Parent=rna-XM_031969957.1
NW_022339633.1	Gnomon	mRNA	1034967	1048626	.	+	.	Name=XM_031969830.1;ID=rna-XM_031969830.1;Dbxref=GeneID:116423983%2CGenbank:XM_031969830.1;Parent=gene-LOC116423983
NW_022339633.1	Gnomon	exon	67999	68264	.	-	.	ID=exon-XM_031969883.1-6;Dbxref=GeneID:116424015%2CGenbank:XM_031969883.1;Parent=rna-XM_031969883.1
NW_022339633.1	Gnomon	exon	67875	67898	.	-	.	ID=exon-XM_031969883.1-7;Dbxref=GeneID:116424015%2CGenbank:XM_031969883.1;Parent=rna-XM_031969883.1
NW_022339633.1	Gnomon	exon	68944	69347	.	-	.	ID=exon-XM_031969883.1-4;Dbxref=GeneID:116424015%2CGenbank:XM_031969883.1;Parent=rna-XM_031969883.1
NW_022339633.1	Gnomon	exon	68342	68880	.	-	.	ID=exon-XM_031969883.1-5;Dbxref=GeneID:116424015%2CGenbank:XM_031969883.1;Parent=rna-XM_031969883.1
NW_022339633.1	Gnomon	exon	67616	67765	.	-	.	ID=exon-XM_031969883.1-8;Dbxref=GeneID:116424015%2CGenbank:XM_031969883.1;Parent=rna-XM_031969883.1
NW_022339633.1	Gnomon	exon	66641	67536	.	-	.	ID=exon-XM_031969883.1-9;Dbxref=GeneID:116424015%2CGenbank:XM_031969883.1;Parent=rna-XM_031969883.1
NW_022339633.1	Gnomon	mRNA	1606317	1616735	.	+	.	Name=XM_031969936.1;ID=rna-XM_031969936.1;Dbxref=GeneID:116424032%2CGenbank:XM_031969936.1;Parent=gene-LOC116424032
NW_022339633.1	Gnomon	exon	120059	120380	.	-	.	ID=exon-XM_031969908.1-6;Dbxref=GeneID:116424021%2CGenbank:XM_031969908.1;Parent=rna-XM_031969908.1
NW_022339633.1	Gnomon	exon	118855	119429	.	-	.	ID=exon-XM_031969908.1-7;Dbxref=GeneID:116424021%2CGenbank:XM_031969908.1;Parent=rna-XM_031969908.1
NW_022339633.1	Gnomon	exon	125656	125775	.	-	.	ID=exon-XM_031969908.1-1;Dbxref=GeneID:116424021%2CGenbank:XM_031969908.1;Parent=rna-XM_031969908.1
NW_022339633.1	Gnomon	exon	124424	124686	.	-	.	ID=exon-XM_031969908.1-2;Dbxref=GeneID:116424021%2CGenbank:XM_031969908.1;Parent=rna-XM_031969908.1
NW_022339633.1	Gnomon	exon	122619	122828	.	-	.	ID=exon-XM_031969908.1-3;Dbxref=GeneID:116424021%2CGenbank:XM_031969908.1;Parent=rna-XM_031969908.1
NW_022339633.1	Gnomon	exon	121623	121889	.	-	.	ID=exon-XM_031969908.1-4;Dbxref=GeneID:116424021%2CGenbank:XM_031969908.1;Parent=rna-XM_031969908.1
NW_022339633.1	Gnomon	exon	121147	121316	.	-	.	ID=exon-XM_031969908.1-5;Dbxref=GeneID:116424021%2CGenbank:XM_031969908.1;Parent=rna-XM_031969908.1
NW_022339633.1	Gnomon	CDS	1968833	1969517	.	+	0	Name=XP_031825683.1;ID=cds-XP_031825683.1;Dbxref=GeneID:116423981%2CGenbank:XP_031825683.1;Parent=rna-XM_031969823.1
NW_022339633.1	Gnomon	CDS	1970944	1972247	.	+	0	Name=XP_031825683.1;ID=cds-XP_031825683.1;Dbxref=GeneID:116423981%2CGenbank:XP_031825683.1;Parent=rna-XM_031969823.1
NW_022339633.1	Gnomon	exon	1681770	1682083	.	+	.	ID=exon-XM_031969838.1-2;Dbxref=GeneID:116423990%2CGenbank:XM_031969838.1;Parent=rna-XM_031969838.1
NW_022339633.1	Gnomon	exon	1682153	1682460	.	+	.	ID=exon-XM_031969838.1-3;Dbxref=GeneID:116423990%2CGenbank:XM_031969838.1;Parent=rna-XM_031969838.1
NW_022339633.1	Gnomon	exon	1682521	1682707	.	+	.	ID=exon-XM_031969838.1-4;Dbxref=GeneID:116423990%2CGenbank:XM_031969838.1;Parent=rna-XM_031969838.1
NW_022339633.1	Gnomon	exon	1682783	1683102	.	+	.	ID=exon-XM_031969838.1-5;Dbxref=GeneID:116423990%2CGenbank:XM_031969838.1;Parent=rna-XM_031969838.1
NW_022339633.1	Gnomon	exon	1681303	1681516	.	+	.	ID=exon-XM_031969838.1-1;Dbxref=GeneID:116423990%2CGenbank:XM_031969838.1;Parent=rna-XM_031969838.1
NW_022339633.1	Gnomon	transcript	1683846	1798348	.	-	.	Name=XR_004234368.1;ID=rna-XR_004234368.1;Dbxref=GeneID:116424027%2CGenbank:XR_004234368.1;Parent=gene-LOC116424027
NW_022339633.1	Gnomon	exon	1630995	1631027	.	+	.	ID=exon-XM_031969956.1-9;Dbxref=GeneID:116424040%2CGenbank:XM_031969956.1;Parent=rna-XM_031969956.1
NW_022339633.1	Gnomon	exon	1628109	1628289	.	+	.	ID=exon-XM_031969956.1-5;Dbxref=GeneID:116424040%2CGenbank:XM_031969956.1;Parent=rna-XM_031969956.1
NW_022339633.1	Gnomon	exon	1628568	1628725	.	+	.	ID=exon-XM_031969956.1-6;Dbxref=GeneID:116424040%2CGenbank:XM_031969956.1;Parent=rna-XM_031969956.1
NW_022339633.1	Gnomon	exon	1629193	1629493	.	+	.	ID=exon-XM_031969956.1-7;Dbxref=GeneID:116424040%2CGenbank:XM_031969956.1;Parent=rna-XM_031969956.1
NW_022339633.1	Gnomon	exon	1630288	1630617	.	+	.	ID=exon-XM_031969956.1-8;Dbxref=GeneID:116424040%2CGenbank:XM_031969956.1;Parent=rna-XM_031969956.1
NW_022339633.1	Gnomon	exon	1622314	1622464	.	+	.	ID=exon-XM_031969956.1-1;Dbxref=GeneID:116424040%2CGenbank:XM_031969956.1;Parent=rna-XM_031969956.1
NW_022339633.1	Gnomon	exon	1626344	1626569	.	+	.	ID=exon-XM_031969956.1-2;Dbxref=GeneID:116424040%2CGenbank:XM_031969956.1;Parent=rna-XM_031969956.1
NW_022339633.1	Gnomon	exon	1627094	1627262	.	+	.	ID=exon-XM_031969956.1-3;Dbxref=GeneID:116424040%2CGenbank:XM_031969956.1;Parent=rna-XM_031969956.1
NW_022339633.1	Gnomon	exon	1627354	1627519	.	+	.	ID=exon-XM_031969956.1-4;Dbxref=GeneID:116424040%2CGenbank:XM_031969956.1;Parent=rna-XM_031969956.1
NW_022339633.1	Gnomon	transcript	1687201	1798348	.	-	.	Name=XR_004234369.1;ID=rna-XR_004234369.1;Dbxref=GeneID:116424027%2CGenbank:XR_004234369.1;Parent=gene-LOC116424027
NW_022339633.1	Gnomon	CDS	1968833	1969430	.	+	0	Name=XP_031825684.1;ID=cds-XP_031825684.1;Dbxref=GeneID:116423981%2CGenbank:XP_031825684.1;Parent=rna-XM_031969824.1
NW_022339633.1	Gnomon	CDS	1970944	1972247	.	+	0	Name=XP_031825684.1;ID=cds-XP_031825684.1;Dbxref=GeneID:116423981%2CGenbank:XP_031825684.1;Parent=rna-XM_031969824.1
NW_022339633.1	Gnomon	CDS	1108806	1109028	.	-	0	Name=XP_031825685.1;ID=cds-XP_031825685.1;Dbxref=GeneID:116423982%2CGenbank:XP_031825685.1;Parent=rna-XM_031969825.1
NW_022339633.1	Gnomon	CDS	1107770	1108227	.	-	0	Name=XP_031825685.1;ID=cds-XP_031825685.1;Dbxref=GeneID:116423982%2CGenbank:XP_031825685.1;Parent=rna-XM_031969825.1
NW_022339633.1	Gnomon	CDS	1100388	1100524	.	-	0	Name=XP_031825685.1;ID=cds-XP_031825685.1;Dbxref=GeneID:116423982%2CGenbank:XP_031825685.1;Parent=rna-XM_031969825.1
NW_022339633.1	Gnomon	CDS	1098923	1099265	.	-	0	Name=XP_031825685.1;ID=cds-XP_031825685.1;Dbxref=GeneID:116423982%2CGenbank:XP_031825685.1;Parent=rna-XM_031969825.1
NW_022339633.1	Gnomon	CDS	1097835	1098354	.	-	0	Name=XP_031825685.1;ID=cds-XP_031825685.1;Dbxref=GeneID:116423982%2CGenbank:XP_031825685.1;Parent=rna-XM_031969825.1
NW_022339633.1	Gnomon	CDS	1097011	1097147	.	-	0	Name=XP_031825685.1;ID=cds-XP_031825685.1;Dbxref=GeneID:116423982%2CGenbank:XP_031825685.1;Parent=rna-XM_031969825.1
NW_022339633.1	Gnomon	CDS	1095705	1095850	.	-	0	Name=XP_031825685.1;ID=cds-XP_031825685.1;Dbxref=GeneID:116423982%2CGenbank:XP_031825685.1;Parent=rna-XM_031969825.1
NW_022339633.1	Gnomon	CDS	1095522	1095615	.	-	0	Name=XP_031825685.1;ID=cds-XP_031825685.1;Dbxref=GeneID:116423982%2CGenbank:XP_031825685.1;Parent=rna-XM_031969825.1
NW_022339633.1	Gnomon	CDS	1093812	1093982	.	-	0	Name=XP_031825685.1;ID=cds-XP_031825685.1;Dbxref=GeneID:116423982%2CGenbank:XP_031825685.1;Parent=rna-XM_031969825.1
NW_022339633.1	Gnomon	CDS	1093562	1093751	.	-	0	Name=XP_031825685.1;ID=cds-XP_031825685.1;Dbxref=GeneID:116423982%2CGenbank:XP_031825685.1;Parent=rna-XM_031969825.1
NW_022339633.1	Gnomon	CDS	1093336	1093432	.	-	0	Name=XP_031825685.1;ID=cds-XP_031825685.1;Dbxref=GeneID:116423982%2CGenbank:XP_031825685.1;Parent=rna-XM_031969825.1
NW_022339633.1	Gnomon	CDS	1093022	1093273	.	-	0	Name=XP_031825685.1;ID=cds-XP_031825685.1;Dbxref=GeneID:116423982%2CGenbank:XP_031825685.1;Parent=rna-XM_031969825.1
NW_022339633.1	Gnomon	CDS	1091140	1091267	.	-	0	Name=XP_031825685.1;ID=cds-XP_031825685.1;Dbxref=GeneID:116423982%2CGenbank:XP_031825685.1;Parent=rna-XM_031969825.1
NW_022339633.1	Gnomon	CDS	1090883	1091001	.	-	0	Name=XP_031825685.1;ID=cds-XP_031825685.1;Dbxref=GeneID:116423982%2CGenbank:XP_031825685.1;Parent=rna-XM_031969825.1
NW_022339633.1	Gnomon	CDS	1090346	1090460	.	-	0	Name=XP_031825685.1;ID=cds-XP_031825685.1;Dbxref=GeneID:116423982%2CGenbank:XP_031825685.1;Parent=rna-XM_031969825.1
NW_022339633.1	Gnomon	CDS	1090149	1090282	.	-	0	Name=XP_031825685.1;ID=cds-XP_031825685.1;Dbxref=GeneID:116423982%2CGenbank:XP_031825685.1;Parent=rna-XM_031969825.1
NW_022339633.1	Gnomon	CDS	1089905	1090098	.	-	0	Name=XP_031825685.1;ID=cds-XP_031825685.1;Dbxref=GeneID:116423982%2CGenbank:XP_031825685.1;Parent=rna-XM_031969825.1
NW_022339633.1	Gnomon	CDS	1089296	1089524	.	-	0	Name=XP_031825685.1;ID=cds-XP_031825685.1;Dbxref=GeneID:116423982%2CGenbank:XP_031825685.1;Parent=rna-XM_031969825.1
NW_022339633.1	Gnomon	CDS	1088951	1089102	.	-	0	Name=XP_031825685.1;ID=cds-XP_031825685.1;Dbxref=GeneID:116423982%2CGenbank:XP_031825685.1;Parent=rna-XM_031969825.1
NW_022339633.1	Gnomon	CDS	1088469	1088719	.	-	0	Name=XP_031825685.1;ID=cds-XP_031825685.1;Dbxref=GeneID:116423982%2CGenbank:XP_031825685.1;Parent=rna-XM_031969825.1
NW_022339633.1	Gnomon	CDS	1087133	1087353	.	-	0	Name=XP_031825685.1;ID=cds-XP_031825685.1;Dbxref=GeneID:116423982%2CGenbank:XP_031825685.1;Parent=rna-XM_031969825.1
NW_022339633.1	Gnomon	CDS	1086506	1086620	.	-	0	Name=XP_031825685.1;ID=cds-XP_031825685.1;Dbxref=GeneID:116423982%2CGenbank:XP_031825685.1;Parent=rna-XM_031969825.1
NW_022339633.1	Gnomon	CDS	1084849	1085020	.	-	0	Name=XP_031825685.1;ID=cds-XP_031825685.1;Dbxref=GeneID:116423982%2CGenbank:XP_031825685.1;Parent=rna-XM_031969825.1
NW_022339633.1	Gnomon	CDS	1083432	1083607	.	-	0	Name=XP_031825685.1;ID=cds-XP_031825685.1;Dbxref=GeneID:116423982%2CGenbank:XP_031825685.1;Parent=rna-XM_031969825.1
NW_022339633.1	Gnomon	CDS	1081713	1081875	.	-	0	Name=XP_031825685.1;ID=cds-XP_031825685.1;Dbxref=GeneID:116423982%2CGenbank:XP_031825685.1;Parent=rna-XM_031969825.1
NW_022339633.1	Gnomon	CDS	1077260	1077484	.	-	0	Name=XP_031825685.1;ID=cds-XP_031825685.1;Dbxref=GeneID:116423982%2CGenbank:XP_031825685.1;Parent=rna-XM_031969825.1
NW_022339633.1	Gnomon	CDS	1076526	1076814	.	-	0	Name=XP_031825685.1;ID=cds-XP_031825685.1;Dbxref=GeneID:116423982%2CGenbank:XP_031825685.1;Parent=rna-XM_031969825.1
NW_022339633.1	Gnomon	CDS	1075698	1075835	.	-	0	Name=XP_031825685.1;ID=cds-XP_031825685.1;Dbxref=GeneID:116423982%2CGenbank:XP_031825685.1;Parent=rna-XM_031969825.1
NW_022339633.1	Gnomon	CDS	1074671	1074841	.	-	0	Name=XP_031825685.1;ID=cds-XP_031825685.1;Dbxref=GeneID:116423982%2CGenbank:XP_031825685.1;Parent=rna-XM_031969825.1
NW_022339633.1	Gnomon	CDS	1072786	1073077	.	-	0	Name=XP_031825685.1;ID=cds-XP_031825685.1;Dbxref=GeneID:116423982%2CGenbank:XP_031825685.1;Parent=rna-XM_031969825.1
NW_022339633.1	Gnomon	CDS	1072609	1072700	.	-	0	Name=XP_031825685.1;ID=cds-XP_031825685.1;Dbxref=GeneID:116423982%2CGenbank:XP_031825685.1;Parent=rna-XM_031969825.1
NW_022339633.1	Gnomon	CDS	1071611	1071814	.	-	0	Name=XP_031825685.1;ID=cds-XP_031825685.1;Dbxref=GeneID:116423982%2CGenbank:XP_031825685.1;Parent=rna-XM_031969825.1
NW_022339633.1	Gnomon	CDS	1071337	1071542	.	-	0	Name=XP_031825685.1;ID=cds-XP_031825685.1;Dbxref=GeneID:116423982%2CGenbank:XP_031825685.1;Parent=rna-XM_031969825.1
NW_022339633.1	Gnomon	CDS	1070575	1070760	.	-	0	Name=XP_031825685.1;ID=cds-XP_031825685.1;Dbxref=GeneID:116423982%2CGenbank:XP_031825685.1;Parent=rna-XM_031969825.1
NW_022339633.1	Gnomon	CDS	1070263	1070482	.	-	0	Name=XP_031825685.1;ID=cds-XP_031825685.1;Dbxref=GeneID:116423982%2CGenbank:XP_031825685.1;Parent=rna-XM_031969825.1
NW_022339633.1	Gnomon	CDS	1069197	1069363	.	-	0	Name=XP_031825685.1;ID=cds-XP_031825685.1;Dbxref=GeneID:116423982%2CGenbank:XP_031825685.1;Parent=rna-XM_031969825.1
NW_022339633.1	Gnomon	CDS	1068604	1068824	.	-	0	Name=XP_031825685.1;ID=cds-XP_031825685.1;Dbxref=GeneID:116423982%2CGenbank:XP_031825685.1;Parent=rna-XM_031969825.1
NW_022339633.1	Gnomon	CDS	1068406	1068515	.	-	0	Name=XP_031825685.1;ID=cds-XP_031825685.1;Dbxref=GeneID:116423982%2CGenbank:XP_031825685.1;Parent=rna-XM_031969825.1
NW_022339633.1	Gnomon	CDS	1068224	1068339	.	-	0	Name=XP_031825685.1;ID=cds-XP_031825685.1;Dbxref=GeneID:116423982%2CGenbank:XP_031825685.1;Parent=rna-XM_031969825.1
NW_022339633.1	Gnomon	CDS	1068065	1068165	.	-	0	Name=XP_031825685.1;ID=cds-XP_031825685.1;Dbxref=GeneID:116423982%2CGenbank:XP_031825685.1;Parent=rna-XM_031969825.1
NW_022339633.1	Gnomon	CDS	1067670	1067830	.	-	0	Name=XP_031825685.1;ID=cds-XP_031825685.1;Dbxref=GeneID:116423982%2CGenbank:XP_031825685.1;Parent=rna-XM_031969825.1
NW_022339633.1	Gnomon	CDS	1067213	1067515	.	-	0	Name=XP_031825685.1;ID=cds-XP_031825685.1;Dbxref=GeneID:116423982%2CGenbank:XP_031825685.1;Parent=rna-XM_031969825.1
NW_022339633.1	Gnomon	CDS	1066008	1066295	.	-	0	Name=XP_031825685.1;ID=cds-XP_031825685.1;Dbxref=GeneID:116423982%2CGenbank:XP_031825685.1;Parent=rna-XM_031969825.1
NW_022339633.1	Gnomon	CDS	1064602	1064792	.	-	0	Name=XP_031825685.1;ID=cds-XP_031825685.1;Dbxref=GeneID:116423982%2CGenbank:XP_031825685.1;Parent=rna-XM_031969825.1
NW_022339633.1	Gnomon	CDS	1062696	1062871	.	-	0	Name=XP_031825685.1;ID=cds-XP_031825685.1;Dbxref=GeneID:116423982%2CGenbank:XP_031825685.1;Parent=rna-XM_031969825.1
NW_022339633.1	Gnomon	CDS	1061684	1061835	.	-	0	Name=XP_031825685.1;ID=cds-XP_031825685.1;Dbxref=GeneID:116423982%2CGenbank:XP_031825685.1;Parent=rna-XM_031969825.1
NW_022339633.1	Gnomon	CDS	1059844	1060008	.	-	0	Name=XP_031825685.1;ID=cds-XP_031825685.1;Dbxref=GeneID:116423982%2CGenbank:XP_031825685.1;Parent=rna-XM_031969825.1
NW_022339633.1	Gnomon	CDS	1059601	1059767	.	-	0	Name=XP_031825685.1;ID=cds-XP_031825685.1;Dbxref=GeneID:116423982%2CGenbank:XP_031825685.1;Parent=rna-XM_031969825.1
NW_022339633.1	Gnomon	CDS	1057883	1058054	.	-	0	Name=XP_031825685.1;ID=cds-XP_031825685.1;Dbxref=GeneID:116423982%2CGenbank:XP_031825685.1;Parent=rna-XM_031969825.1
NW_022339633.1	Gnomon	CDS	1056551	1056763	.	-	0	Name=XP_031825685.1;ID=cds-XP_031825685.1;Dbxref=GeneID:116423982%2CGenbank:XP_031825685.1;Parent=rna-XM_031969825.1
NW_022339633.1	Gnomon	CDS	1055431	1055646	.	-	0	Name=XP_031825685.1;ID=cds-XP_031825685.1;Dbxref=GeneID:116423982%2CGenbank:XP_031825685.1;Parent=rna-XM_031969825.1
NW_022339633.1	Gnomon	CDS	1054975	1055125	.	-	0	Name=XP_031825685.1;ID=cds-XP_031825685.1;Dbxref=GeneID:116423982%2CGenbank:XP_031825685.1;Parent=rna-XM_031969825.1
NW_022339633.1	Gnomon	CDS	1054760	1054909	.	-	0	Name=XP_031825685.1;ID=cds-XP_031825685.1;Dbxref=GeneID:116423982%2CGenbank:XP_031825685.1;Parent=rna-XM_031969825.1
NW_022339633.1	Gnomon	CDS	1054425	1054557	.	-	0	Name=XP_031825685.1;ID=cds-XP_031825685.1;Dbxref=GeneID:116423982%2CGenbank:XP_031825685.1;Parent=rna-XM_031969825.1
NW_022339633.1	Gnomon	CDS	1053690	1054034	.	-	0	Name=XP_031825685.1;ID=cds-XP_031825685.1;Dbxref=GeneID:116423982%2CGenbank:XP_031825685.1;Parent=rna-XM_031969825.1
NW_022339633.1	Gnomon	CDS	1053321	1053593	.	-	0	Name=XP_031825685.1;ID=cds-XP_031825685.1;Dbxref=GeneID:116423982%2CGenbank:XP_031825685.1;Parent=rna-XM_031969825.1
NW_022339633.1	Gnomon	CDS	1052146	1052490	.	-	0	Name=XP_031825685.1;ID=cds-XP_031825685.1;Dbxref=GeneID:116423982%2CGenbank:XP_031825685.1;Parent=rna-XM_031969825.1
NW_022339633.1	Gnomon	CDS	1051539	1051673	.	-	0	Name=XP_031825685.1;ID=cds-XP_031825685.1;Dbxref=GeneID:116423982%2CGenbank:XP_031825685.1;Parent=rna-XM_031969825.1
NW_022339633.1	Gnomon	CDS	1051178	1051454	.	-	0	Name=XP_031825685.1;ID=cds-XP_031825685.1;Dbxref=GeneID:116423982%2CGenbank:XP_031825685.1;Parent=rna-XM_031969825.1
NW_022339633.1	Gnomon	CDS	1050471	1050881	.	-	0	Name=XP_031825685.1;ID=cds-XP_031825685.1;Dbxref=GeneID:116423982%2CGenbank:XP_031825685.1;Parent=rna-XM_031969825.1
NW_022339633.1	Gnomon	CDS	1049498	1050016	.	-	0	Name=XP_031825685.1;ID=cds-XP_031825685.1;Dbxref=GeneID:116423982%2CGenbank:XP_031825685.1;Parent=rna-XM_031969825.1
NW_022339633.1	Gnomon	CDS	1047877	1048027	.	-	0	Name=XP_031825685.1;ID=cds-XP_031825685.1;Dbxref=GeneID:116423982%2CGenbank:XP_031825685.1;Parent=rna-XM_031969825.1
NW_022339633.1	Gnomon	CDS	1047171	1047325	.	-	0	Name=XP_031825685.1;ID=cds-XP_031825685.1;Dbxref=GeneID:116423982%2CGenbank:XP_031825685.1;Parent=rna-XM_031969825.1
NW_022339633.1	Gnomon	mRNA	1606314	1616735	.	+	.	Name=XM_031969938.1;ID=rna-XM_031969938.1;Dbxref=GeneID:116424032%2CGenbank:XM_031969938.1;Parent=gene-LOC116424032
NW_022339633.1	Gnomon	CDS	1038179	1038321	.	+	0	Name=XP_031825686.1;ID=cds-XP_031825686.1;Dbxref=GeneID:116423983%2CGenbank:XP_031825686.1;Parent=rna-XM_031969826.1
NW_022339633.1	Gnomon	CDS	1042091	1043084	.	+	0	Name=XP_031825686.1;ID=cds-XP_031825686.1;Dbxref=GeneID:116423983%2CGenbank:XP_031825686.1;Parent=rna-XM_031969826.1
NW_022339633.1	Gnomon	CDS	1043453	1044545	.	+	0	Name=XP_031825686.1;ID=cds-XP_031825686.1;Dbxref=GeneID:116423983%2CGenbank:XP_031825686.1;Parent=rna-XM_031969826.1
NW_022339633.1	Gnomon	CDS	1044632	1046691	.	+	0	Name=XP_031825686.1;ID=cds-XP_031825686.1;Dbxref=GeneID:116423983%2CGenbank:XP_031825686.1;Parent=rna-XM_031969826.1
NW_022339633.1	Gnomon	exon	34102	34473	.	+	.	ID=exon-XM_031969862.1-1;Dbxref=GeneID:116424002%2CGenbank:XM_031969862.1;Parent=rna-XM_031969862.1
NW_022339633.1	Gnomon	exon	37674	37875	.	+	.	ID=exon-XM_031969862.1-2;Dbxref=GeneID:116424002%2CGenbank:XM_031969862.1;Parent=rna-XM_031969862.1
NW_022339633.1	Gnomon	exon	38743	39375	.	+	.	ID=exon-XM_031969862.1-5;Dbxref=GeneID:116424002%2CGenbank:XM_031969862.1;Parent=rna-XM_031969862.1
NW_022339633.1	Gnomon	exon	39657	39857	.	+	.	ID=exon-XM_031969862.1-6;Dbxref=GeneID:116424002%2CGenbank:XM_031969862.1;Parent=rna-XM_031969862.1
NW_022339633.1	Gnomon	exon	37952	38033	.	+	.	ID=exon-XM_031969862.1-3;Dbxref=GeneID:116424002%2CGenbank:XM_031969862.1;Parent=rna-XM_031969862.1
NW_022339633.1	Gnomon	exon	38566	38651	.	+	.	ID=exon-XM_031969862.1-4;Dbxref=GeneID:116424002%2CGenbank:XM_031969862.1;Parent=rna-XM_031969862.1
NW_022339633.1	Gnomon	exon	41033	41266	.	+	.	ID=exon-XM_031969862.1-9;Dbxref=GeneID:116424002%2CGenbank:XM_031969862.1;Parent=rna-XM_031969862.1
NW_022339633.1	Gnomon	exon	40087	40367	.	+	.	ID=exon-XM_031969862.1-7;Dbxref=GeneID:116424002%2CGenbank:XM_031969862.1;Parent=rna-XM_031969862.1
NW_022339633.1	Gnomon	exon	40452	40755	.	+	.	ID=exon-XM_031969862.1-8;Dbxref=GeneID:116424002%2CGenbank:XM_031969862.1;Parent=rna-XM_031969862.1
NW_022339633.1	Gnomon	exon	1603930	1604756	.	-	.	ID=exon-XM_031969932.1-1;Dbxref=GeneID:116424031%2CGenbank:XM_031969932.1;Parent=rna-XM_031969932.1
NW_022339633.1	Gnomon	exon	1602893	1603849	.	-	.	ID=exon-XM_031969932.1-2;Dbxref=GeneID:116424031%2CGenbank:XM_031969932.1;Parent=rna-XM_031969932.1
NW_022339633.1	Gnomon	mRNA	1606314	1616735	.	+	.	Name=XM_031969937.1;ID=rna-XM_031969937.1;Dbxref=GeneID:116424032%2CGenbank:XM_031969937.1;Parent=gene-LOC116424032
NW_022339633.1	Gnomon	CDS	1755190	1756388	.	-	0	Name=XP_031825780.1;ID=cds-XP_031825780.1;Dbxref=GeneID:116424027%2CGenbank:XP_031825780.1;Parent=rna-XM_031969920.1
NW_022339633.1	Gnomon	CDS	1699239	1699323	.	-	0	Name=XP_031825780.1;ID=cds-XP_031825780.1;Dbxref=GeneID:116424027%2CGenbank:XP_031825780.1;Parent=rna-XM_031969920.1
NW_022339633.1	Gnomon	CDS	1687194	1687304	.	-	0	Name=XP_031825780.1;ID=cds-XP_031825780.1;Dbxref=GeneID:116424027%2CGenbank:XP_031825780.1;Parent=rna-XM_031969920.1
NW_022339633.1	Gnomon	CDS	1038179	1038321	.	+	0	Name=XP_031825687.1;ID=cds-XP_031825687.1;Dbxref=GeneID:116423983%2CGenbank:XP_031825687.1;Parent=rna-XM_031969827.1
NW_022339633.1	Gnomon	CDS	1042091	1043084	.	+	0	Name=XP_031825687.1;ID=cds-XP_031825687.1;Dbxref=GeneID:116423983%2CGenbank:XP_031825687.1;Parent=rna-XM_031969827.1
NW_022339633.1	Gnomon	CDS	1043453	1044545	.	+	0	Name=XP_031825687.1;ID=cds-XP_031825687.1;Dbxref=GeneID:116423983%2CGenbank:XP_031825687.1;Parent=rna-XM_031969827.1
NW_022339633.1	Gnomon	CDS	1044632	1046691	.	+	0	Name=XP_031825687.1;ID=cds-XP_031825687.1;Dbxref=GeneID:116423983%2CGenbank:XP_031825687.1;Parent=rna-XM_031969827.1
NW_022339633.1	Gnomon	mRNA	1681303	1683102	.	+	.	Name=XM_031969838.1;ID=rna-XM_031969838.1;Dbxref=GeneID:116423990%2CGenbank:XM_031969838.1;Parent=gene-LOC116423990
NW_022339633.1	Gnomon	exon	247476	247568	.	-	.	ID=exon-XM_031969851.1-10;Dbxref=GeneID:116423995%2CGenbank:XM_031969851.1;Parent=rna-XM_031969851.1
NW_022339633.1	Gnomon	exon	247203	247276	.	-	.	ID=exon-XM_031969851.1-11;Dbxref=GeneID:116423995%2CGenbank:XM_031969851.1;Parent=rna-XM_031969851.1
NW_022339633.1	Gnomon	mRNA	1587470	1602960	.	+	.	Name=XM_031969931.1;ID=rna-XM_031969931.1;Dbxref=GeneID:116424030%2CGenbank:XM_031969931.1;Parent=gene-LOC116424030
NW_022339633.1	Gnomon	exon	1604429	1604762	.	-	.	ID=exon-XM_031969933.1-1;Dbxref=GeneID:116424031%2CGenbank:XM_031969933.1;Parent=rna-XM_031969933.1
NW_022339633.1	Gnomon	exon	1603930	1604143	.	-	.	ID=exon-XM_031969933.1-2;Dbxref=GeneID:116424031%2CGenbank:XM_031969933.1;Parent=rna-XM_031969933.1
NW_022339633.1	Gnomon	exon	1602893	1603849	.	-	.	ID=exon-XM_031969933.1-3;Dbxref=GeneID:116424031%2CGenbank:XM_031969933.1;Parent=rna-XM_031969933.1
NW_022339633.1	Gnomon	exon	69576	69846	.	-	.	ID=exon-XM_031969884.1-3;Dbxref=GeneID:116424015%2CGenbank:XM_031969884.1;Parent=rna-XM_031969884.1
NW_022339633.1	Gnomon	exon	68944	69347	.	-	.	ID=exon-XM_031969884.1-4;Dbxref=GeneID:116424015%2CGenbank:XM_031969884.1;Parent=rna-XM_031969884.1
NW_022339633.1	Gnomon	exon	68342	68880	.	-	.	ID=exon-XM_031969884.1-5;Dbxref=GeneID:116424015%2CGenbank:XM_031969884.1;Parent=rna-XM_031969884.1
NW_022339633.1	Gnomon	exon	67999	68264	.	-	.	ID=exon-XM_031969884.1-6;Dbxref=GeneID:116424015%2CGenbank:XM_031969884.1;Parent=rna-XM_031969884.1
NW_022339633.1	Gnomon	exon	67616	67765	.	-	.	ID=exon-XM_031969884.1-7;Dbxref=GeneID:116424015%2CGenbank:XM_031969884.1;Parent=rna-XM_031969884.1
NW_022339633.1	Gnomon	exon	66641	67536	.	-	.	ID=exon-XM_031969884.1-8;Dbxref=GeneID:116424015%2CGenbank:XM_031969884.1;Parent=rna-XM_031969884.1
NW_022339633.1	Gnomon	mRNA	787318	838324	.	+	.	Name=XM_031969837.1;ID=rna-XM_031969837.1;Dbxref=GeneID:116423988%2CGenbank:XM_031969837.1;Parent=gene-LOC116423988
NW_022339633.1	Gnomon	exon	71642	72559	.	-	.	ID=exon-XM_031969884.1-1;Dbxref=GeneID:116424015%2CGenbank:XM_031969884.1;Parent=rna-XM_031969884.1
NW_022339633.1	Gnomon	exon	69946	71509	.	-	.	ID=exon-XM_031969884.1-2;Dbxref=GeneID:116424015%2CGenbank:XM_031969884.1;Parent=rna-XM_031969884.1
NW_022339633.1	Gnomon	mRNA	1587470	1602960	.	+	.	Name=XM_031969930.1;ID=rna-XM_031969930.1;Dbxref=GeneID:116424030%2CGenbank:XM_031969930.1;Parent=gene-LOC116424030
NW_022339633.1	Gnomon	mRNA	1606312	1616735	.	+	.	Name=XM_031969934.1;ID=rna-XM_031969934.1;Dbxref=GeneID:116424032%2CGenbank:XM_031969934.1;Parent=gene-LOC116424032
NW_022339633.1	Gnomon	CDS	1968833	1969517	.	+	0	Name=XP_031825681.1;ID=cds-XP_031825681.1;Dbxref=GeneID:116423981%2CGenbank:XP_031825681.1;Parent=rna-XM_031969821.1
NW_022339633.1	Gnomon	CDS	1970944	1972247	.	+	0	Name=XP_031825681.1;ID=cds-XP_031825681.1;Dbxref=GeneID:116423981%2CGenbank:XP_031825681.1;Parent=rna-XM_031969821.1
NW_022339633.1	Gnomon	exon	836030	838324	.	+	.	ID=exon-XM_031969837.1-3;Dbxref=GeneID:116423988%2CGenbank:XM_031969837.1;Parent=rna-XM_031969837.1
NW_022339633.1	Gnomon	exon	787318	788898	.	+	.	ID=exon-XM_031969837.1-1;Dbxref=GeneID:116423988%2CGenbank:XM_031969837.1;Parent=rna-XM_031969837.1
NW_022339633.1	Gnomon	exon	809328	809500	.	+	.	ID=exon-XM_031969837.1-2;Dbxref=GeneID:116423988%2CGenbank:XM_031969837.1;Parent=rna-XM_031969837.1
NW_022339633.1	Gnomon	mRNA	1602893	1604762	.	-	.	Name=XM_031969933.1;ID=rna-XM_031969933.1;Dbxref=GeneID:116424031%2CGenbank:XM_031969933.1;Parent=gene-LOC116424031
NW_022339633.1	Gnomon	mRNA	1681532	1683102	.	+	.	Name=XM_031969839.1;ID=rna-XM_031969839.1;Dbxref=GeneID:116423990%2CGenbank:XM_031969839.1;Parent=gene-LOC116423990
NW_022339633.1	Gnomon	mRNA	1602893	1604756	.	-	.	Name=XM_031969932.1;ID=rna-XM_031969932.1;Dbxref=GeneID:116424031%2CGenbank:XM_031969932.1;Parent=gene-LOC116424031
NW_022339633.1	Gnomon	exon	1023155	1023924	.	+	.	ID=exon-XM_031969843.1-3;Dbxref=GeneID:116423993%2CGenbank:XM_031969843.1;Parent=rna-XM_031969843.1
NW_022339633.1	Gnomon	exon	1022934	1023088	.	+	.	ID=exon-XM_031969843.1-2;Dbxref=GeneID:116423993%2CGenbank:XM_031969843.1;Parent=rna-XM_031969843.1
NW_022339633.1	Gnomon	exon	1022396	1022818	.	+	.	ID=exon-XM_031969843.1-1;Dbxref=GeneID:116423993%2CGenbank:XM_031969843.1;Parent=rna-XM_031969843.1
NW_022339633.1	Gnomon	mRNA	118855	125775	.	-	.	Name=XM_031969905.1;ID=rna-XM_031969905.1;Dbxref=GeneID:116424021%2CGenbank:XM_031969905.1;Parent=gene-LOC116424021
NW_022339633.1	Gnomon	mRNA	128871	144349	.	-	.	Name=XM_031969895.1;ID=rna-XM_031969895.1;Dbxref=GeneID:116424017%2CGenbank:XM_031969895.1;Parent=gene-LOC116424017
NW_022339633.1	Gnomon	CDS	1755190	1756388	.	-	0	Name=XP_031825786.1;ID=cds-XP_031825786.1;Dbxref=GeneID:116424027%2CGenbank:XP_031825786.1;Parent=rna-XM_031969926.1
NW_022339633.1	Gnomon	CDS	1699239	1699323	.	-	0	Name=XP_031825786.1;ID=cds-XP_031825786.1;Dbxref=GeneID:116424027%2CGenbank:XP_031825786.1;Parent=rna-XM_031969926.1
NW_022339633.1	Gnomon	CDS	1687194	1687304	.	-	0	Name=XP_031825786.1;ID=cds-XP_031825786.1;Dbxref=GeneID:116424027%2CGenbank:XP_031825786.1;Parent=rna-XM_031969926.1
NW_022339633.1	Gnomon	exon	1569782	1569949	.	-	.	ID=exon-XM_031969928.1-59;Dbxref=GeneID:116424029%2CGenbank:XM_031969928.1;Parent=rna-XM_031969928.1
NW_022339633.1	Gnomon	exon	1570666	1570852	.	-	.	ID=exon-XM_031969928.1-56;Dbxref=GeneID:116424029%2CGenbank:XM_031969928.1;Parent=rna-XM_031969928.1
NW_022339633.1	Gnomon	exon	1570934	1571210	.	-	.	ID=exon-XM_031969928.1-55;Dbxref=GeneID:116424029%2CGenbank:XM_031969928.1;Parent=rna-XM_031969928.1
NW_022339633.1	Gnomon	exon	1570019	1570258	.	-	.	ID=exon-XM_031969928.1-58;Dbxref=GeneID:116424029%2CGenbank:XM_031969928.1;Parent=rna-XM_031969928.1
NW_022339633.1	Gnomon	exon	1570346	1570607	.	-	.	ID=exon-XM_031969928.1-57;Dbxref=GeneID:116424029%2CGenbank:XM_031969928.1;Parent=rna-XM_031969928.1
NW_022339633.1	Gnomon	exon	1572089	1572240	.	-	.	ID=exon-XM_031969928.1-52;Dbxref=GeneID:116424029%2CGenbank:XM_031969928.1;Parent=rna-XM_031969928.1
NW_022339633.1	Gnomon	exon	1572311	1572446	.	-	.	ID=exon-XM_031969928.1-51;Dbxref=GeneID:116424029%2CGenbank:XM_031969928.1;Parent=rna-XM_031969928.1
NW_022339633.1	Gnomon	exon	1571274	1571702	.	-	.	ID=exon-XM_031969928.1-54;Dbxref=GeneID:116424029%2CGenbank:XM_031969928.1;Parent=rna-XM_031969928.1
NW_022339633.1	Gnomon	exon	1571763	1572016	.	-	.	ID=exon-XM_031969928.1-53;Dbxref=GeneID:116424029%2CGenbank:XM_031969928.1;Parent=rna-XM_031969928.1
NW_022339633.1	Gnomon	exon	1572518	1572673	.	-	.	ID=exon-XM_031969928.1-50;Dbxref=GeneID:116424029%2CGenbank:XM_031969928.1;Parent=rna-XM_031969928.1
NW_022339633.1	Gnomon	exon	1568887	1569048	.	-	.	ID=exon-XM_031969928.1-63;Dbxref=GeneID:116424029%2CGenbank:XM_031969928.1;Parent=rna-XM_031969928.1
NW_022339633.1	Gnomon	exon	1569124	1569245	.	-	.	ID=exon-XM_031969928.1-62;Dbxref=GeneID:116424029%2CGenbank:XM_031969928.1;Parent=rna-XM_031969928.1
NW_022339633.1	Gnomon	exon	1568687	1568812	.	-	.	ID=exon-XM_031969928.1-64;Dbxref=GeneID:116424029%2CGenbank:XM_031969928.1;Parent=rna-XM_031969928.1
NW_022339633.1	Gnomon	exon	1569330	1569519	.	-	.	ID=exon-XM_031969928.1-61;Dbxref=GeneID:116424029%2CGenbank:XM_031969928.1;Parent=rna-XM_031969928.1
NW_022339633.1	Gnomon	exon	1569578	1569719	.	-	.	ID=exon-XM_031969928.1-60;Dbxref=GeneID:116424029%2CGenbank:XM_031969928.1;Parent=rna-XM_031969928.1
NW_022339633.1	Gnomon	exon	370554	370791	.	+	.	ID=exon-XM_031969864.1-11;Dbxref=GeneID:116424004%2CGenbank:XM_031969864.1;Parent=rna-XM_031969864.1
NW_022339633.1	Gnomon	exon	1575907	1576177	.	-	.	ID=exon-XM_031969928.1-38;Dbxref=GeneID:116424029%2CGenbank:XM_031969928.1;Parent=rna-XM_031969928.1
NW_022339633.1	Gnomon	exon	369513	369900	.	+	.	ID=exon-XM_031969864.1-10;Dbxref=GeneID:116424004%2CGenbank:XM_031969864.1;Parent=rna-XM_031969864.1
NW_022339633.1	Gnomon	exon	1576250	1576586	.	-	.	ID=exon-XM_031969928.1-37;Dbxref=GeneID:116424029%2CGenbank:XM_031969928.1;Parent=rna-XM_031969928.1
NW_022339633.1	Gnomon	exon	371497	376993	.	+	.	ID=exon-XM_031969864.1-12;Dbxref=GeneID:116424004%2CGenbank:XM_031969864.1;Parent=rna-XM_031969864.1
NW_022339633.1	Gnomon	exon	1575627	1575827	.	-	.	ID=exon-XM_031969928.1-39;Dbxref=GeneID:116424029%2CGenbank:XM_031969928.1;Parent=rna-XM_031969928.1
NW_022339633.1	Gnomon	exon	1577122	1577267	.	-	.	ID=exon-XM_031969928.1-34;Dbxref=GeneID:116424029%2CGenbank:XM_031969928.1;Parent=rna-XM_031969928.1
NW_022339633.1	Gnomon	exon	1577329	1577503	.	-	.	ID=exon-XM_031969928.1-33;Dbxref=GeneID:116424029%2CGenbank:XM_031969928.1;Parent=rna-XM_031969928.1
NW_022339633.1	Gnomon	exon	1576663	1576781	.	-	.	ID=exon-XM_031969928.1-36;Dbxref=GeneID:116424029%2CGenbank:XM_031969928.1;Parent=rna-XM_031969928.1
NW_022339633.1	Gnomon	exon	1576856	1577054	.	-	.	ID=exon-XM_031969928.1-35;Dbxref=GeneID:116424029%2CGenbank:XM_031969928.1;Parent=rna-XM_031969928.1
NW_022339633.1	Gnomon	exon	1578203	1578386	.	-	.	ID=exon-XM_031969928.1-30;Dbxref=GeneID:116424029%2CGenbank:XM_031969928.1;Parent=rna-XM_031969928.1
NW_022339633.1	Gnomon	exon	1577582	1577929	.	-	.	ID=exon-XM_031969928.1-32;Dbxref=GeneID:116424029%2CGenbank:XM_031969928.1;Parent=rna-XM_031969928.1
NW_022339633.1	Gnomon	exon	1577995	1578135	.	-	.	ID=exon-XM_031969928.1-31;Dbxref=GeneID:116424029%2CGenbank:XM_031969928.1;Parent=rna-XM_031969928.1
NW_022339633.1	Gnomon	exon	1572747	1572902	.	-	.	ID=exon-XM_031969928.1-49;Dbxref=GeneID:116424029%2CGenbank:XM_031969928.1;Parent=rna-XM_031969928.1
NW_022339633.1	Gnomon	exon	1572974	1573270	.	-	.	ID=exon-XM_031969928.1-48;Dbxref=GeneID:116424029%2CGenbank:XM_031969928.1;Parent=rna-XM_031969928.1
NW_022339633.1	Gnomon	exon	1573831	1573998	.	-	.	ID=exon-XM_031969928.1-45;Dbxref=GeneID:116424029%2CGenbank:XM_031969928.1;Parent=rna-XM_031969928.1
NW_022339633.1	Gnomon	exon	1574075	1574251	.	-	.	ID=exon-XM_031969928.1-44;Dbxref=GeneID:116424029%2CGenbank:XM_031969928.1;Parent=rna-XM_031969928.1
NW_022339633.1	Gnomon	exon	1573333	1573470	.	-	.	ID=exon-XM_031969928.1-47;Dbxref=GeneID:116424029%2CGenbank:XM_031969928.1;Parent=rna-XM_031969928.1
NW_022339633.1	Gnomon	exon	1573550	1573765	.	-	.	ID=exon-XM_031969928.1-46;Dbxref=GeneID:116424029%2CGenbank:XM_031969928.1;Parent=rna-XM_031969928.1
NW_022339633.1	Gnomon	exon	1574930	1575231	.	-	.	ID=exon-XM_031969928.1-41;Dbxref=GeneID:116424029%2CGenbank:XM_031969928.1;Parent=rna-XM_031969928.1
NW_022339633.1	Gnomon	exon	1575363	1575550	.	-	.	ID=exon-XM_031969928.1-40;Dbxref=GeneID:116424029%2CGenbank:XM_031969928.1;Parent=rna-XM_031969928.1
NW_022339633.1	Gnomon	exon	1574323	1574545	.	-	.	ID=exon-XM_031969928.1-43;Dbxref=GeneID:116424029%2CGenbank:XM_031969928.1;Parent=rna-XM_031969928.1
NW_022339633.1	Gnomon	exon	1574607	1574833	.	-	.	ID=exon-XM_031969928.1-42;Dbxref=GeneID:116424029%2CGenbank:XM_031969928.1;Parent=rna-XM_031969928.1
NW_022339633.1	Gnomon	exon	1581975	1582312	.	-	.	ID=exon-XM_031969928.1-16;Dbxref=GeneID:116424029%2CGenbank:XM_031969928.1;Parent=rna-XM_031969928.1
NW_022339633.1	Gnomon	exon	132595	133083	.	-	.	ID=exon-XM_031969891.1-9;Dbxref=GeneID:116424017%2CGenbank:XM_031969891.1;Parent=rna-XM_031969891.1
NW_022339633.1	Gnomon	exon	1582387	1582567	.	-	.	ID=exon-XM_031969928.1-15;Dbxref=GeneID:116424029%2CGenbank:XM_031969928.1;Parent=rna-XM_031969928.1
NW_022339633.1	Gnomon	exon	134330	134475	.	-	.	ID=exon-XM_031969891.1-8;Dbxref=GeneID:116424017%2CGenbank:XM_031969891.1;Parent=rna-XM_031969891.1
NW_022339633.1	Gnomon	exon	1581409	1581663	.	-	.	ID=exon-XM_031969928.1-18;Dbxref=GeneID:116424029%2CGenbank:XM_031969928.1;Parent=rna-XM_031969928.1
NW_022339633.1	Gnomon	exon	134813	135179	.	-	.	ID=exon-XM_031969891.1-7;Dbxref=GeneID:116424017%2CGenbank:XM_031969891.1;Parent=rna-XM_031969891.1
NW_022339633.1	Gnomon	exon	1581737	1581900	.	-	.	ID=exon-XM_031969928.1-17;Dbxref=GeneID:116424029%2CGenbank:XM_031969928.1;Parent=rna-XM_031969928.1
NW_022339633.1	Gnomon	exon	1583162	1583321	.	-	.	ID=exon-XM_031969928.1-12;Dbxref=GeneID:116424029%2CGenbank:XM_031969928.1;Parent=rna-XM_031969928.1
NW_022339633.1	Gnomon	exon	1583398	1583799	.	-	.	ID=exon-XM_031969928.1-11;Dbxref=GeneID:116424029%2CGenbank:XM_031969928.1;Parent=rna-XM_031969928.1
NW_022339633.1	Gnomon	exon	1582653	1582780	.	-	.	ID=exon-XM_031969928.1-14;Dbxref=GeneID:116424029%2CGenbank:XM_031969928.1;Parent=rna-XM_031969928.1
NW_022339633.1	Gnomon	exon	1582870	1583078	.	-	.	ID=exon-XM_031969928.1-13;Dbxref=GeneID:116424029%2CGenbank:XM_031969928.1;Parent=rna-XM_031969928.1
NW_022339633.1	Gnomon	exon	1584413	1584597	.	-	.	ID=exon-XM_031969928.1-10;Dbxref=GeneID:116424029%2CGenbank:XM_031969928.1;Parent=rna-XM_031969928.1
NW_022339633.1	Gnomon	exon	1581102	1581342	.	-	.	ID=exon-XM_031969928.1-19;Dbxref=GeneID:116424029%2CGenbank:XM_031969928.1;Parent=rna-XM_031969928.1
NW_022339633.1	Gnomon	exon	1578941	1579226	.	-	.	ID=exon-XM_031969928.1-27;Dbxref=GeneID:116424029%2CGenbank:XM_031969928.1;Parent=rna-XM_031969928.1
NW_022339633.1	Gnomon	exon	1579315	1579535	.	-	.	ID=exon-XM_031969928.1-26;Dbxref=GeneID:116424029%2CGenbank:XM_031969928.1;Parent=rna-XM_031969928.1
NW_022339633.1	Gnomon	exon	1578443	1578663	.	-	.	ID=exon-XM_031969928.1-29;Dbxref=GeneID:116424029%2CGenbank:XM_031969928.1;Parent=rna-XM_031969928.1
NW_022339633.1	Gnomon	exon	1578732	1578870	.	-	.	ID=exon-XM_031969928.1-28;Dbxref=GeneID:116424029%2CGenbank:XM_031969928.1;Parent=rna-XM_031969928.1
NW_022339633.1	Gnomon	exon	1580170	1580308	.	-	.	ID=exon-XM_031969928.1-23;Dbxref=GeneID:116424029%2CGenbank:XM_031969928.1;Parent=rna-XM_031969928.1
NW_022339633.1	Gnomon	exon	1580382	1580527	.	-	.	ID=exon-XM_031969928.1-22;Dbxref=GeneID:116424029%2CGenbank:XM_031969928.1;Parent=rna-XM_031969928.1
NW_022339633.1	Gnomon	exon	1579650	1579819	.	-	.	ID=exon-XM_031969928.1-25;Dbxref=GeneID:116424029%2CGenbank:XM_031969928.1;Parent=rna-XM_031969928.1
NW_022339633.1	Gnomon	exon	1579878	1580108	.	-	.	ID=exon-XM_031969928.1-24;Dbxref=GeneID:116424029%2CGenbank:XM_031969928.1;Parent=rna-XM_031969928.1
NW_022339633.1	Gnomon	exon	1580592	1580763	.	-	.	ID=exon-XM_031969928.1-21;Dbxref=GeneID:116424029%2CGenbank:XM_031969928.1;Parent=rna-XM_031969928.1
NW_022339633.1	Gnomon	exon	1580839	1581038	.	-	.	ID=exon-XM_031969928.1-20;Dbxref=GeneID:116424029%2CGenbank:XM_031969928.1;Parent=rna-XM_031969928.1
NW_022339633.1	Gnomon	exon	141957	142863	.	-	.	ID=exon-XM_031969891.1-2;Dbxref=GeneID:116424017%2CGenbank:XM_031969891.1;Parent=rna-XM_031969891.1
NW_022339633.1	Gnomon	exon	144097	144349	.	-	.	ID=exon-XM_031969891.1-1;Dbxref=GeneID:116424017%2CGenbank:XM_031969891.1;Parent=rna-XM_031969891.1
NW_022339633.1	Gnomon	exon	137607	138095	.	-	.	ID=exon-XM_031969891.1-6;Dbxref=GeneID:116424017%2CGenbank:XM_031969891.1;Parent=rna-XM_031969891.1
NW_022339633.1	Gnomon	exon	138731	138859	.	-	.	ID=exon-XM_031969891.1-5;Dbxref=GeneID:116424017%2CGenbank:XM_031969891.1;Parent=rna-XM_031969891.1
NW_022339633.1	Gnomon	exon	139551	139927	.	-	.	ID=exon-XM_031969891.1-4;Dbxref=GeneID:116424017%2CGenbank:XM_031969891.1;Parent=rna-XM_031969891.1
NW_022339633.1	Gnomon	exon	140660	141197	.	-	.	ID=exon-XM_031969891.1-3;Dbxref=GeneID:116424017%2CGenbank:XM_031969891.1;Parent=rna-XM_031969891.1
NW_022339633.1	Gnomon	mRNA	128871	144349	.	-	.	Name=XM_031969894.1;ID=rna-XM_031969894.1;Dbxref=GeneID:116424017%2CGenbank:XM_031969894.1;Parent=gene-LOC116424017
NW_022339633.1	Gnomon	mRNA	118855	125772	.	-	.	Name=XM_031969907.1;ID=rna-XM_031969907.1;Dbxref=GeneID:116424021%2CGenbank:XM_031969907.1;Parent=gene-LOC116424021
NW_022339633.1	Gnomon	mRNA	177849	223365	.	+	.	Name=XM_031969897.1;ID=rna-XM_031969897.1;Dbxref=GeneID:116424018%2CGenbank:XM_031969897.1;Parent=gene-LOC116424018
NW_022339633.1	Gnomon	CDS	1586712	1586751	.	-	0	Name=XP_031825788.1;ID=cds-XP_031825788.1;Dbxref=GeneID:116424029%2CGenbank:XP_031825788.1;Parent=rna-XM_031969928.1
NW_022339633.1	Gnomon	CDS	1586502	1586653	.	-	0	Name=XP_031825788.1;ID=cds-XP_031825788.1;Dbxref=GeneID:116424029%2CGenbank:XP_031825788.1;Parent=rna-XM_031969928.1
NW_022339633.1	Gnomon	CDS	1586228	1586426	.	-	0	Name=XP_031825788.1;ID=cds-XP_031825788.1;Dbxref=GeneID:116424029%2CGenbank:XP_031825788.1;Parent=rna-XM_031969928.1
NW_022339633.1	Gnomon	CDS	1585990	1586156	.	-	0	Name=XP_031825788.1;ID=cds-XP_031825788.1;Dbxref=GeneID:116424029%2CGenbank:XP_031825788.1;Parent=rna-XM_031969928.1
NW_022339633.1	Gnomon	CDS	1585737	1585913	.	-	0	Name=XP_031825788.1;ID=cds-XP_031825788.1;Dbxref=GeneID:116424029%2CGenbank:XP_031825788.1;Parent=rna-XM_031969928.1
NW_022339633.1	Gnomon	CDS	1585421	1585642	.	-	0	Name=XP_031825788.1;ID=cds-XP_031825788.1;Dbxref=GeneID:116424029%2CGenbank:XP_031825788.1;Parent=rna-XM_031969928.1
NW_022339633.1	Gnomon	CDS	1585255	1585356	.	-	0	Name=XP_031825788.1;ID=cds-XP_031825788.1;Dbxref=GeneID:116424029%2CGenbank:XP_031825788.1;Parent=rna-XM_031969928.1
NW_022339633.1	Gnomon	CDS	1585013	1585163	.	-	0	Name=XP_031825788.1;ID=cds-XP_031825788.1;Dbxref=GeneID:116424029%2CGenbank:XP_031825788.1;Parent=rna-XM_031969928.1
NW_022339633.1	Gnomon	CDS	1584658	1584814	.	-	0	Name=XP_031825788.1;ID=cds-XP_031825788.1;Dbxref=GeneID:116424029%2CGenbank:XP_031825788.1;Parent=rna-XM_031969928.1
NW_022339633.1	Gnomon	CDS	1584413	1584597	.	-	0	Name=XP_031825788.1;ID=cds-XP_031825788.1;Dbxref=GeneID:116424029%2CGenbank:XP_031825788.1;Parent=rna-XM_031969928.1
NW_022339633.1	Gnomon	CDS	1583398	1583799	.	-	0	Name=XP_031825788.1;ID=cds-XP_031825788.1;Dbxref=GeneID:116424029%2CGenbank:XP_031825788.1;Parent=rna-XM_031969928.1
NW_022339633.1	Gnomon	CDS	1583162	1583321	.	-	0	Name=XP_031825788.1;ID=cds-XP_031825788.1;Dbxref=GeneID:116424029%2CGenbank:XP_031825788.1;Parent=rna-XM_031969928.1
NW_022339633.1	Gnomon	CDS	1582870	1583078	.	-	0	Name=XP_031825788.1;ID=cds-XP_031825788.1;Dbxref=GeneID:116424029%2CGenbank:XP_031825788.1;Parent=rna-XM_031969928.1
NW_022339633.1	Gnomon	CDS	1582653	1582780	.	-	0	Name=XP_031825788.1;ID=cds-XP_031825788.1;Dbxref=GeneID:116424029%2CGenbank:XP_031825788.1;Parent=rna-XM_031969928.1
NW_022339633.1	Gnomon	CDS	1582387	1582567	.	-	0	Name=XP_031825788.1;ID=cds-XP_031825788.1;Dbxref=GeneID:116424029%2CGenbank:XP_031825788.1;Parent=rna-XM_031969928.1
NW_022339633.1	Gnomon	CDS	1581975	1582312	.	-	0	Name=XP_031825788.1;ID=cds-XP_031825788.1;Dbxref=GeneID:116424029%2CGenbank:XP_031825788.1;Parent=rna-XM_031969928.1
NW_022339633.1	Gnomon	CDS	1581737	1581900	.	-	0	Name=XP_031825788.1;ID=cds-XP_031825788.1;Dbxref=GeneID:116424029%2CGenbank:XP_031825788.1;Parent=rna-XM_031969928.1
NW_022339633.1	Gnomon	CDS	1581409	1581663	.	-	0	Name=XP_031825788.1;ID=cds-XP_031825788.1;Dbxref=GeneID:116424029%2CGenbank:XP_031825788.1;Parent=rna-XM_031969928.1
NW_022339633.1	Gnomon	CDS	1581102	1581342	.	-	0	Name=XP_031825788.1;ID=cds-XP_031825788.1;Dbxref=GeneID:116424029%2CGenbank:XP_031825788.1;Parent=rna-XM_031969928.1
NW_022339633.1	Gnomon	CDS	1580839	1581038	.	-	0	Name=XP_031825788.1;ID=cds-XP_031825788.1;Dbxref=GeneID:116424029%2CGenbank:XP_031825788.1;Parent=rna-XM_031969928.1
NW_022339633.1	Gnomon	CDS	1580592	1580763	.	-	0	Name=XP_031825788.1;ID=cds-XP_031825788.1;Dbxref=GeneID:116424029%2CGenbank:XP_031825788.1;Parent=rna-XM_031969928.1
NW_022339633.1	Gnomon	CDS	1580382	1580527	.	-	0	Name=XP_031825788.1;ID=cds-XP_031825788.1;Dbxref=GeneID:116424029%2CGenbank:XP_031825788.1;Parent=rna-XM_031969928.1
NW_022339633.1	Gnomon	CDS	1580170	1580308	.	-	0	Name=XP_031825788.1;ID=cds-XP_031825788.1;Dbxref=GeneID:116424029%2CGenbank:XP_031825788.1;Parent=rna-XM_031969928.1
NW_022339633.1	Gnomon	CDS	1579878	1580108	.	-	0	Name=XP_031825788.1;ID=cds-XP_031825788.1;Dbxref=GeneID:116424029%2CGenbank:XP_031825788.1;Parent=rna-XM_031969928.1
NW_022339633.1	Gnomon	CDS	1579650	1579819	.	-	0	Name=XP_031825788.1;ID=cds-XP_031825788.1;Dbxref=GeneID:116424029%2CGenbank:XP_031825788.1;Parent=rna-XM_031969928.1
NW_022339633.1	Gnomon	CDS	1579315	1579535	.	-	0	Name=XP_031825788.1;ID=cds-XP_031825788.1;Dbxref=GeneID:116424029%2CGenbank:XP_031825788.1;Parent=rna-XM_031969928.1
NW_022339633.1	Gnomon	CDS	1578941	1579226	.	-	0	Name=XP_031825788.1;ID=cds-XP_031825788.1;Dbxref=GeneID:116424029%2CGenbank:XP_031825788.1;Parent=rna-XM_031969928.1
NW_022339633.1	Gnomon	CDS	1578732	1578870	.	-	0	Name=XP_031825788.1;ID=cds-XP_031825788.1;Dbxref=GeneID:116424029%2CGenbank:XP_031825788.1;Parent=rna-XM_031969928.1
NW_022339633.1	Gnomon	CDS	1578443	1578663	.	-	0	Name=XP_031825788.1;ID=cds-XP_031825788.1;Dbxref=GeneID:116424029%2CGenbank:XP_031825788.1;Parent=rna-XM_031969928.1
NW_022339633.1	Gnomon	CDS	1578203	1578386	.	-	0	Name=XP_031825788.1;ID=cds-XP_031825788.1;Dbxref=GeneID:116424029%2CGenbank:XP_031825788.1;Parent=rna-XM_031969928.1
NW_022339633.1	Gnomon	CDS	1577995	1578135	.	-	0	Name=XP_031825788.1;ID=cds-XP_031825788.1;Dbxref=GeneID:116424029%2CGenbank:XP_031825788.1;Parent=rna-XM_031969928.1
NW_022339633.1	Gnomon	CDS	1577582	1577929	.	-	0	Name=XP_031825788.1;ID=cds-XP_031825788.1;Dbxref=GeneID:116424029%2CGenbank:XP_031825788.1;Parent=rna-XM_031969928.1
NW_022339633.1	Gnomon	CDS	1577329	1577503	.	-	0	Name=XP_031825788.1;ID=cds-XP_031825788.1;Dbxref=GeneID:116424029%2CGenbank:XP_031825788.1;Parent=rna-XM_031969928.1
NW_022339633.1	Gnomon	CDS	1577122	1577267	.	-	0	Name=XP_031825788.1;ID=cds-XP_031825788.1;Dbxref=GeneID:116424029%2CGenbank:XP_031825788.1;Parent=rna-XM_031969928.1
NW_022339633.1	Gnomon	CDS	1576856	1577054	.	-	0	Name=XP_031825788.1;ID=cds-XP_031825788.1;Dbxref=GeneID:116424029%2CGenbank:XP_031825788.1;Parent=rna-XM_031969928.1
NW_022339633.1	Gnomon	CDS	1576663	1576781	.	-	0	Name=XP_031825788.1;ID=cds-XP_031825788.1;Dbxref=GeneID:116424029%2CGenbank:XP_031825788.1;Parent=rna-XM_031969928.1
NW_022339633.1	Gnomon	CDS	1576250	1576586	.	-	0	Name=XP_031825788.1;ID=cds-XP_031825788.1;Dbxref=GeneID:116424029%2CGenbank:XP_031825788.1;Parent=rna-XM_031969928.1
NW_022339633.1	Gnomon	CDS	1575907	1576177	.	-	0	Name=XP_031825788.1;ID=cds-XP_031825788.1;Dbxref=GeneID:116424029%2CGenbank:XP_031825788.1;Parent=rna-XM_031969928.1
NW_022339633.1	Gnomon	CDS	1575627	1575827	.	-	0	Name=XP_031825788.1;ID=cds-XP_031825788.1;Dbxref=GeneID:116424029%2CGenbank:XP_031825788.1;Parent=rna-XM_031969928.1
NW_022339633.1	Gnomon	CDS	1575363	1575550	.	-	0	Name=XP_031825788.1;ID=cds-XP_031825788.1;Dbxref=GeneID:116424029%2CGenbank:XP_031825788.1;Parent=rna-XM_031969928.1
NW_022339633.1	Gnomon	CDS	1574930	1575231	.	-	0	Name=XP_031825788.1;ID=cds-XP_031825788.1;Dbxref=GeneID:116424029%2CGenbank:XP_031825788.1;Parent=rna-XM_031969928.1
NW_022339633.1	Gnomon	CDS	1574607	1574833	.	-	0	Name=XP_031825788.1;ID=cds-XP_031825788.1;Dbxref=GeneID:116424029%2CGenbank:XP_031825788.1;Parent=rna-XM_031969928.1
NW_022339633.1	Gnomon	CDS	1574323	1574545	.	-	0	Name=XP_031825788.1;ID=cds-XP_031825788.1;Dbxref=GeneID:116424029%2CGenbank:XP_031825788.1;Parent=rna-XM_031969928.1
NW_022339633.1	Gnomon	CDS	1574075	1574251	.	-	0	Name=XP_031825788.1;ID=cds-XP_031825788.1;Dbxref=GeneID:116424029%2CGenbank:XP_031825788.1;Parent=rna-XM_031969928.1
NW_022339633.1	Gnomon	CDS	1573831	1573998	.	-	0	Name=XP_031825788.1;ID=cds-XP_031825788.1;Dbxref=GeneID:116424029%2CGenbank:XP_031825788.1;Parent=rna-XM_031969928.1
NW_022339633.1	Gnomon	CDS	1573550	1573765	.	-	0	Name=XP_031825788.1;ID=cds-XP_031825788.1;Dbxref=GeneID:116424029%2CGenbank:XP_031825788.1;Parent=rna-XM_031969928.1
NW_022339633.1	Gnomon	CDS	1573333	1573470	.	-	0	Name=XP_031825788.1;ID=cds-XP_031825788.1;Dbxref=GeneID:116424029%2CGenbank:XP_031825788.1;Parent=rna-XM_031969928.1
NW_022339633.1	Gnomon	CDS	1572974	1573270	.	-	0	Name=XP_031825788.1;ID=cds-XP_031825788.1;Dbxref=GeneID:116424029%2CGenbank:XP_031825788.1;Parent=rna-XM_031969928.1
NW_022339633.1	Gnomon	CDS	1572747	1572902	.	-	0	Name=XP_031825788.1;ID=cds-XP_031825788.1;Dbxref=GeneID:116424029%2CGenbank:XP_031825788.1;Parent=rna-XM_031969928.1
NW_022339633.1	Gnomon	CDS	1572518	1572673	.	-	0	Name=XP_031825788.1;ID=cds-XP_031825788.1;Dbxref=GeneID:116424029%2CGenbank:XP_031825788.1;Parent=rna-XM_031969928.1
NW_022339633.1	Gnomon	CDS	1572311	1572446	.	-	0	Name=XP_031825788.1;ID=cds-XP_031825788.1;Dbxref=GeneID:116424029%2CGenbank:XP_031825788.1;Parent=rna-XM_031969928.1
NW_022339633.1	Gnomon	CDS	1572089	1572240	.	-	0	Name=XP_031825788.1;ID=cds-XP_031825788.1;Dbxref=GeneID:116424029%2CGenbank:XP_031825788.1;Parent=rna-XM_031969928.1
NW_022339633.1	Gnomon	CDS	1571763	1572016	.	-	0	Name=XP_031825788.1;ID=cds-XP_031825788.1;Dbxref=GeneID:116424029%2CGenbank:XP_031825788.1;Parent=rna-XM_031969928.1
NW_022339633.1	Gnomon	CDS	1571274	1571702	.	-	0	Name=XP_031825788.1;ID=cds-XP_031825788.1;Dbxref=GeneID:116424029%2CGenbank:XP_031825788.1;Parent=rna-XM_031969928.1
NW_022339633.1	Gnomon	CDS	1570934	1571210	.	-	0	Name=XP_031825788.1;ID=cds-XP_031825788.1;Dbxref=GeneID:116424029%2CGenbank:XP_031825788.1;Parent=rna-XM_031969928.1
NW_022339633.1	Gnomon	CDS	1570666	1570852	.	-	0	Name=XP_031825788.1;ID=cds-XP_031825788.1;Dbxref=GeneID:116424029%2CGenbank:XP_031825788.1;Parent=rna-XM_031969928.1
NW_022339633.1	Gnomon	CDS	1570346	1570607	.	-	0	Name=XP_031825788.1;ID=cds-XP_031825788.1;Dbxref=GeneID:116424029%2CGenbank:XP_031825788.1;Parent=rna-XM_031969928.1
NW_022339633.1	Gnomon	CDS	1570019	1570258	.	-	0	Name=XP_031825788.1;ID=cds-XP_031825788.1;Dbxref=GeneID:116424029%2CGenbank:XP_031825788.1;Parent=rna-XM_031969928.1
NW_022339633.1	Gnomon	CDS	1569782	1569949	.	-	0	Name=XP_031825788.1;ID=cds-XP_031825788.1;Dbxref=GeneID:116424029%2CGenbank:XP_031825788.1;Parent=rna-XM_031969928.1
NW_022339633.1	Gnomon	CDS	1569578	1569719	.	-	0	Name=XP_031825788.1;ID=cds-XP_031825788.1;Dbxref=GeneID:116424029%2CGenbank:XP_031825788.1;Parent=rna-XM_031969928.1
NW_022339633.1	Gnomon	CDS	1569330	1569519	.	-	0	Name=XP_031825788.1;ID=cds-XP_031825788.1;Dbxref=GeneID:116424029%2CGenbank:XP_031825788.1;Parent=rna-XM_031969928.1
NW_022339633.1	Gnomon	CDS	1569124	1569245	.	-	0	Name=XP_031825788.1;ID=cds-XP_031825788.1;Dbxref=GeneID:116424029%2CGenbank:XP_031825788.1;Parent=rna-XM_031969928.1
NW_022339633.1	Gnomon	CDS	1568887	1569048	.	-	0	Name=XP_031825788.1;ID=cds-XP_031825788.1;Dbxref=GeneID:116424029%2CGenbank:XP_031825788.1;Parent=rna-XM_031969928.1
NW_022339633.1	Gnomon	CDS	1568687	1568812	.	-	0	Name=XP_031825788.1;ID=cds-XP_031825788.1;Dbxref=GeneID:116424029%2CGenbank:XP_031825788.1;Parent=rna-XM_031969928.1
NW_022339633.1	Gnomon	exon	368966	369115	.	+	.	ID=exon-XM_031969866.1-9;Dbxref=GeneID:116424004%2CGenbank:XM_031969866.1;Parent=rna-XM_031969866.1
NW_022339633.1	Gnomon	exon	368527	368670	.	+	.	ID=exon-XM_031969866.1-8;Dbxref=GeneID:116424004%2CGenbank:XM_031969866.1;Parent=rna-XM_031969866.1
NW_022339633.1	Gnomon	exon	367431	367839	.	+	.	ID=exon-XM_031969866.1-7;Dbxref=GeneID:116424004%2CGenbank:XM_031969866.1;Parent=rna-XM_031969866.1
NW_022339633.1	Gnomon	exon	357010	357357	.	+	.	ID=exon-XM_031969866.1-2;Dbxref=GeneID:116424004%2CGenbank:XM_031969866.1;Parent=rna-XM_031969866.1
NW_022339633.1	Gnomon	exon	331889	332423	.	+	.	ID=exon-XM_031969866.1-1;Dbxref=GeneID:116424004%2CGenbank:XM_031969866.1;Parent=rna-XM_031969866.1
NW_022339633.1	Gnomon	exon	366246	366729	.	+	.	ID=exon-XM_031969866.1-6;Dbxref=GeneID:116424004%2CGenbank:XM_031969866.1;Parent=rna-XM_031969866.1
NW_022339633.1	Gnomon	exon	364632	365230	.	+	.	ID=exon-XM_031969866.1-5;Dbxref=GeneID:116424004%2CGenbank:XM_031969866.1;Parent=rna-XM_031969866.1
NW_022339633.1	Gnomon	exon	363526	363923	.	+	.	ID=exon-XM_031969866.1-4;Dbxref=GeneID:116424004%2CGenbank:XM_031969866.1;Parent=rna-XM_031969866.1
NW_022339633.1	Gnomon	exon	361149	361330	.	+	.	ID=exon-XM_031969866.1-3;Dbxref=GeneID:116424004%2CGenbank:XM_031969866.1;Parent=rna-XM_031969866.1
NW_022339633.1	Gnomon	mRNA	118855	125768	.	-	.	Name=XM_031969906.1;ID=rna-XM_031969906.1;Dbxref=GeneID:116424021%2CGenbank:XM_031969906.1;Parent=gene-LOC116424021
NW_022339633.1	Gnomon	mRNA	172267	223365	.	+	.	Name=XM_031969896.1;ID=rna-XM_031969896.1;Dbxref=GeneID:116424018%2CGenbank:XM_031969896.1;Parent=gene-LOC116424018
NW_022339633.1	Gnomon	CDS	1588228	1588314	.	+	0	Name=XP_031825789.1;ID=cds-XP_031825789.1;Dbxref=GeneID:116424030%2CGenbank:XP_031825789.1;Parent=rna-XM_031969929.1
NW_022339633.1	Gnomon	CDS	1588423	1588600	.	+	0	Name=XP_031825789.1;ID=cds-XP_031825789.1;Dbxref=GeneID:116424030%2CGenbank:XP_031825789.1;Parent=rna-XM_031969929.1
NW_022339633.1	Gnomon	CDS	1588677	1588755	.	+	0	Name=XP_031825789.1;ID=cds-XP_031825789.1;Dbxref=GeneID:116424030%2CGenbank:XP_031825789.1;Parent=rna-XM_031969929.1
NW_022339633.1	Gnomon	CDS	1588829	1589004	.	+	0	Name=XP_031825789.1;ID=cds-XP_031825789.1;Dbxref=GeneID:116424030%2CGenbank:XP_031825789.1;Parent=rna-XM_031969929.1
NW_022339633.1	Gnomon	CDS	1589069	1589172	.	+	0	Name=XP_031825789.1;ID=cds-XP_031825789.1;Dbxref=GeneID:116424030%2CGenbank:XP_031825789.1;Parent=rna-XM_031969929.1
NW_022339633.1	Gnomon	CDS	1589251	1589500	.	+	0	Name=XP_031825789.1;ID=cds-XP_031825789.1;Dbxref=GeneID:116424030%2CGenbank:XP_031825789.1;Parent=rna-XM_031969929.1
NW_022339633.1	Gnomon	CDS	1589572	1589762	.	+	0	Name=XP_031825789.1;ID=cds-XP_031825789.1;Dbxref=GeneID:116424030%2CGenbank:XP_031825789.1;Parent=rna-XM_031969929.1
NW_022339633.1	Gnomon	CDS	1589848	1590057	.	+	0	Name=XP_031825789.1;ID=cds-XP_031825789.1;Dbxref=GeneID:116424030%2CGenbank:XP_031825789.1;Parent=rna-XM_031969929.1
NW_022339633.1	Gnomon	CDS	1590131	1590269	.	+	0	Name=XP_031825789.1;ID=cds-XP_031825789.1;Dbxref=GeneID:116424030%2CGenbank:XP_031825789.1;Parent=rna-XM_031969929.1
NW_022339633.1	Gnomon	CDS	1590332	1590449	.	+	0	Name=XP_031825789.1;ID=cds-XP_031825789.1;Dbxref=GeneID:116424030%2CGenbank:XP_031825789.1;Parent=rna-XM_031969929.1
NW_022339633.1	Gnomon	CDS	1590523	1590665	.	+	0	Name=XP_031825789.1;ID=cds-XP_031825789.1;Dbxref=GeneID:116424030%2CGenbank:XP_031825789.1;Parent=rna-XM_031969929.1
NW_022339633.1	Gnomon	CDS	1590743	1590915	.	+	0	Name=XP_031825789.1;ID=cds-XP_031825789.1;Dbxref=GeneID:116424030%2CGenbank:XP_031825789.1;Parent=rna-XM_031969929.1
NW_022339633.1	Gnomon	CDS	1590995	1591171	.	+	0	Name=XP_031825789.1;ID=cds-XP_031825789.1;Dbxref=GeneID:116424030%2CGenbank:XP_031825789.1;Parent=rna-XM_031969929.1
NW_022339633.1	Gnomon	CDS	1591239	1591527	.	+	0	Name=XP_031825789.1;ID=cds-XP_031825789.1;Dbxref=GeneID:116424030%2CGenbank:XP_031825789.1;Parent=rna-XM_031969929.1
NW_022339633.1	Gnomon	CDS	1591627	1591789	.	+	0	Name=XP_031825789.1;ID=cds-XP_031825789.1;Dbxref=GeneID:116424030%2CGenbank:XP_031825789.1;Parent=rna-XM_031969929.1
NW_022339633.1	Gnomon	CDS	1591857	1592244	.	+	0	Name=XP_031825789.1;ID=cds-XP_031825789.1;Dbxref=GeneID:116424030%2CGenbank:XP_031825789.1;Parent=rna-XM_031969929.1
NW_022339633.1	Gnomon	CDS	1592356	1592491	.	+	0	Name=XP_031825789.1;ID=cds-XP_031825789.1;Dbxref=GeneID:116424030%2CGenbank:XP_031825789.1;Parent=rna-XM_031969929.1
NW_022339633.1	Gnomon	CDS	1592568	1592735	.	+	0	Name=XP_031825789.1;ID=cds-XP_031825789.1;Dbxref=GeneID:116424030%2CGenbank:XP_031825789.1;Parent=rna-XM_031969929.1
NW_022339633.1	Gnomon	CDS	1592811	1593034	.	+	0	Name=XP_031825789.1;ID=cds-XP_031825789.1;Dbxref=GeneID:116424030%2CGenbank:XP_031825789.1;Parent=rna-XM_031969929.1
NW_022339633.1	Gnomon	CDS	1593113	1593329	.	+	0	Name=XP_031825789.1;ID=cds-XP_031825789.1;Dbxref=GeneID:116424030%2CGenbank:XP_031825789.1;Parent=rna-XM_031969929.1
NW_022339633.1	Gnomon	CDS	1593389	1593593	.	+	0	Name=XP_031825789.1;ID=cds-XP_031825789.1;Dbxref=GeneID:116424030%2CGenbank:XP_031825789.1;Parent=rna-XM_031969929.1
NW_022339633.1	Gnomon	CDS	1593664	1593841	.	+	0	Name=XP_031825789.1;ID=cds-XP_031825789.1;Dbxref=GeneID:116424030%2CGenbank:XP_031825789.1;Parent=rna-XM_031969929.1
NW_022339633.1	Gnomon	CDS	1593914	1594243	.	+	0	Name=XP_031825789.1;ID=cds-XP_031825789.1;Dbxref=GeneID:116424030%2CGenbank:XP_031825789.1;Parent=rna-XM_031969929.1
NW_022339633.1	Gnomon	CDS	1594312	1594515	.	+	0	Name=XP_031825789.1;ID=cds-XP_031825789.1;Dbxref=GeneID:116424030%2CGenbank:XP_031825789.1;Parent=rna-XM_031969929.1
NW_022339633.1	Gnomon	CDS	1594583	1594698	.	+	0	Name=XP_031825789.1;ID=cds-XP_031825789.1;Dbxref=GeneID:116424030%2CGenbank:XP_031825789.1;Parent=rna-XM_031969929.1
NW_022339633.1	Gnomon	CDS	1594766	1595117	.	+	0	Name=XP_031825789.1;ID=cds-XP_031825789.1;Dbxref=GeneID:116424030%2CGenbank:XP_031825789.1;Parent=rna-XM_031969929.1
NW_022339633.1	Gnomon	CDS	1595207	1595323	.	+	0	Name=XP_031825789.1;ID=cds-XP_031825789.1;Dbxref=GeneID:116424030%2CGenbank:XP_031825789.1;Parent=rna-XM_031969929.1
NW_022339633.1	Gnomon	CDS	1595404	1595520	.	+	0	Name=XP_031825789.1;ID=cds-XP_031825789.1;Dbxref=GeneID:116424030%2CGenbank:XP_031825789.1;Parent=rna-XM_031969929.1
NW_022339633.1	Gnomon	CDS	1595584	1595853	.	+	0	Name=XP_031825789.1;ID=cds-XP_031825789.1;Dbxref=GeneID:116424030%2CGenbank:XP_031825789.1;Parent=rna-XM_031969929.1
NW_022339633.1	Gnomon	CDS	1595923	1596531	.	+	0	Name=XP_031825789.1;ID=cds-XP_031825789.1;Dbxref=GeneID:116424030%2CGenbank:XP_031825789.1;Parent=rna-XM_031969929.1
NW_022339633.1	Gnomon	CDS	1596608	1596703	.	+	0	Name=XP_031825789.1;ID=cds-XP_031825789.1;Dbxref=GeneID:116424030%2CGenbank:XP_031825789.1;Parent=rna-XM_031969929.1
NW_022339633.1	Gnomon	CDS	1596772	1600336	.	+	0	Name=XP_031825789.1;ID=cds-XP_031825789.1;Dbxref=GeneID:116424030%2CGenbank:XP_031825789.1;Parent=rna-XM_031969929.1
NW_022339633.1	Gnomon	CDS	1600412	1600816	.	+	0	Name=XP_031825789.1;ID=cds-XP_031825789.1;Dbxref=GeneID:116424030%2CGenbank:XP_031825789.1;Parent=rna-XM_031969929.1
NW_022339633.1	Gnomon	CDS	1600900	1601076	.	+	0	Name=XP_031825789.1;ID=cds-XP_031825789.1;Dbxref=GeneID:116424030%2CGenbank:XP_031825789.1;Parent=rna-XM_031969929.1
NW_022339633.1	Gnomon	CDS	1601151	1601321	.	+	0	Name=XP_031825789.1;ID=cds-XP_031825789.1;Dbxref=GeneID:116424030%2CGenbank:XP_031825789.1;Parent=rna-XM_031969929.1
NW_022339633.1	Gnomon	CDS	1601384	1601577	.	+	0	Name=XP_031825789.1;ID=cds-XP_031825789.1;Dbxref=GeneID:116424030%2CGenbank:XP_031825789.1;Parent=rna-XM_031969929.1
NW_022339633.1	Gnomon	CDS	1601654	1601989	.	+	0	Name=XP_031825789.1;ID=cds-XP_031825789.1;Dbxref=GeneID:116424030%2CGenbank:XP_031825789.1;Parent=rna-XM_031969929.1
NW_022339633.1	Gnomon	CDS	1602051	1602281	.	+	0	Name=XP_031825789.1;ID=cds-XP_031825789.1;Dbxref=GeneID:116424030%2CGenbank:XP_031825789.1;Parent=rna-XM_031969929.1
NW_022339633.1	Gnomon	mRNA	178959	223365	.	+	.	Name=XM_031969901.1;ID=rna-XM_031969901.1;Dbxref=GeneID:116424018%2CGenbank:XM_031969901.1;Parent=gene-LOC116424018
NW_022339633.1	Gnomon	exon	485354	485515	.	+	.	ID=exon-XM_031969948.1-10;Dbxref=GeneID:116424036%2CGenbank:XM_031969948.1;Parent=rna-XM_031969948.1
NW_022339633.1	Gnomon	exon	497317	497504	.	+	.	ID=exon-XM_031969948.1-12;Dbxref=GeneID:116424036%2CGenbank:XM_031969948.1;Parent=rna-XM_031969948.1
NW_022339633.1	Gnomon	exon	496440	496543	.	+	.	ID=exon-XM_031969948.1-11;Dbxref=GeneID:116424036%2CGenbank:XM_031969948.1;Parent=rna-XM_031969948.1
NW_022339633.1	Gnomon	exon	514157	515511	.	+	.	ID=exon-XM_031969948.1-13;Dbxref=GeneID:116424036%2CGenbank:XM_031969948.1;Parent=rna-XM_031969948.1
NW_022339633.1	Gnomon	mRNA	128871	144349	.	-	.	Name=XM_031969891.1;ID=rna-XM_031969891.1;Dbxref=GeneID:116424017%2CGenbank:XM_031969891.1;Parent=gene-LOC116424017
NW_022339633.1	Gnomon	CDS	1755190	1756388	.	-	0	Name=XP_031825781.1;ID=cds-XP_031825781.1;Dbxref=GeneID:116424027%2CGenbank:XP_031825781.1;Parent=rna-XM_031969921.1
NW_022339633.1	Gnomon	CDS	1699239	1699323	.	-	0	Name=XP_031825781.1;ID=cds-XP_031825781.1;Dbxref=GeneID:116424027%2CGenbank:XP_031825781.1;Parent=rna-XM_031969921.1
NW_022339633.1	Gnomon	CDS	1687194	1687304	.	-	0	Name=XP_031825781.1;ID=cds-XP_031825781.1;Dbxref=GeneID:116424027%2CGenbank:XP_031825781.1;Parent=rna-XM_031969921.1
NW_022339633.1	Gnomon	CDS	1038179	1038321	.	+	0	Name=XP_031825688.1;ID=cds-XP_031825688.1;Dbxref=GeneID:116423983%2CGenbank:XP_031825688.1;Parent=rna-XM_031969828.1
NW_022339633.1	Gnomon	CDS	1042091	1043084	.	+	0	Name=XP_031825688.1;ID=cds-XP_031825688.1;Dbxref=GeneID:116423983%2CGenbank:XP_031825688.1;Parent=rna-XM_031969828.1
NW_022339633.1	Gnomon	CDS	1043453	1044545	.	+	0	Name=XP_031825688.1;ID=cds-XP_031825688.1;Dbxref=GeneID:116423983%2CGenbank:XP_031825688.1;Parent=rna-XM_031969828.1
NW_022339633.1	Gnomon	CDS	1044632	1046691	.	+	0	Name=XP_031825688.1;ID=cds-XP_031825688.1;Dbxref=GeneID:116423983%2CGenbank:XP_031825688.1;Parent=rna-XM_031969828.1
NW_022339633.1	Gnomon	exon	1798037	1798348	.	-	.	ID=exon-XM_031969920.1-1;Dbxref=GeneID:116424027%2CGenbank:XM_031969920.1;Parent=rna-XM_031969920.1
NW_022339633.1	Gnomon	exon	1755190	1756719	.	-	.	ID=exon-XM_031969920.1-3;Dbxref=GeneID:116424027%2CGenbank:XM_031969920.1;Parent=rna-XM_031969920.1
NW_022339633.1	Gnomon	exon	1794841	1795933	.	-	.	ID=exon-XM_031969920.1-2;Dbxref=GeneID:116424027%2CGenbank:XM_031969920.1;Parent=rna-XM_031969920.1
NW_022339633.1	Gnomon	exon	1683846	1687304	.	-	.	ID=exon-XM_031969920.1-5;Dbxref=GeneID:116424027%2CGenbank:XM_031969920.1;Parent=rna-XM_031969920.1
NW_022339633.1	Gnomon	exon	1699239	1699323	.	-	.	ID=exon-XM_031969920.1-4;Dbxref=GeneID:116424027%2CGenbank:XM_031969920.1;Parent=rna-XM_031969920.1
NW_022339633.1	Gnomon	exon	1797017	1798348	.	-	.	ID=exon-XM_031969919.1-1;Dbxref=GeneID:116424027%2CGenbank:XM_031969919.1;Parent=rna-XM_031969919.1
NW_022339633.1	Gnomon	exon	1683846	1687304	.	-	.	ID=exon-XM_031969919.1-5;Dbxref=GeneID:116424027%2CGenbank:XM_031969919.1;Parent=rna-XM_031969919.1
NW_022339633.1	Gnomon	exon	1699239	1699323	.	-	.	ID=exon-XM_031969919.1-4;Dbxref=GeneID:116424027%2CGenbank:XM_031969919.1;Parent=rna-XM_031969919.1
NW_022339633.1	Gnomon	exon	1755190	1756719	.	-	.	ID=exon-XM_031969919.1-3;Dbxref=GeneID:116424027%2CGenbank:XM_031969919.1;Parent=rna-XM_031969919.1
NW_022339633.1	Gnomon	exon	1794841	1795933	.	-	.	ID=exon-XM_031969919.1-2;Dbxref=GeneID:116424027%2CGenbank:XM_031969919.1;Parent=rna-XM_031969919.1
NW_022339633.1	Gnomon	mRNA	178186	223365	.	+	.	Name=XM_031969900.1;ID=rna-XM_031969900.1;Dbxref=GeneID:116424018%2CGenbank:XM_031969900.1;Parent=gene-LOC116424018
NW_022339633.1	Gnomon	mRNA	128871	144349	.	-	.	Name=XM_031969890.1;ID=rna-XM_031969890.1;Dbxref=GeneID:116424017%2CGenbank:XM_031969890.1;Parent=gene-LOC116424017
NW_022339633.1	Gnomon	CDS	1755190	1756388	.	-	0	Name=XP_031825782.1;ID=cds-XP_031825782.1;Dbxref=GeneID:116424027%2CGenbank:XP_031825782.1;Parent=rna-XM_031969922.1
NW_022339633.1	Gnomon	CDS	1699239	1699323	.	-	0	Name=XP_031825782.1;ID=cds-XP_031825782.1;Dbxref=GeneID:116424027%2CGenbank:XP_031825782.1;Parent=rna-XM_031969922.1
NW_022339633.1	Gnomon	CDS	1687194	1687304	.	-	0	Name=XP_031825782.1;ID=cds-XP_031825782.1;Dbxref=GeneID:116424027%2CGenbank:XP_031825782.1;Parent=rna-XM_031969922.1
NW_022339633.1	Gnomon	CDS	1755190	1756388	.	-	0	Name=XP_031825783.1;ID=cds-XP_031825783.1;Dbxref=GeneID:116424027%2CGenbank:XP_031825783.1;Parent=rna-XM_031969923.1
NW_022339633.1	Gnomon	CDS	1699239	1699323	.	-	0	Name=XP_031825783.1;ID=cds-XP_031825783.1;Dbxref=GeneID:116424027%2CGenbank:XP_031825783.1;Parent=rna-XM_031969923.1
NW_022339633.1	Gnomon	CDS	1687194	1687304	.	-	0	Name=XP_031825783.1;ID=cds-XP_031825783.1;Dbxref=GeneID:116424027%2CGenbank:XP_031825783.1;Parent=rna-XM_031969923.1
NW_022339633.1	Gnomon	CDS	1038179	1038321	.	+	0	Name=XP_031825689.1;ID=cds-XP_031825689.1;Dbxref=GeneID:116423983%2CGenbank:XP_031825689.1;Parent=rna-XM_031969829.1
NW_022339633.1	Gnomon	CDS	1042091	1043084	.	+	0	Name=XP_031825689.1;ID=cds-XP_031825689.1;Dbxref=GeneID:116423983%2CGenbank:XP_031825689.1;Parent=rna-XM_031969829.1
NW_022339633.1	Gnomon	CDS	1043453	1044545	.	+	0	Name=XP_031825689.1;ID=cds-XP_031825689.1;Dbxref=GeneID:116423983%2CGenbank:XP_031825689.1;Parent=rna-XM_031969829.1
NW_022339633.1	Gnomon	CDS	1044632	1046691	.	+	0	Name=XP_031825689.1;ID=cds-XP_031825689.1;Dbxref=GeneID:116423983%2CGenbank:XP_031825689.1;Parent=rna-XM_031969829.1
NW_022339633.1	Gnomon	exon	1653727	1653872	.	+	.	ID=exon-XM_031969958.1-34;Dbxref=GeneID:116424040%2CGenbank:XM_031969958.1;Parent=rna-XM_031969958.1
NW_022339633.1	Gnomon	exon	1653117	1653232	.	+	.	ID=exon-XM_031969958.1-33;Dbxref=GeneID:116424040%2CGenbank:XM_031969958.1;Parent=rna-XM_031969958.1
NW_022339633.1	Gnomon	exon	1652900	1652946	.	+	.	ID=exon-XM_031969958.1-32;Dbxref=GeneID:116424040%2CGenbank:XM_031969958.1;Parent=rna-XM_031969958.1
NW_022339633.1	Gnomon	exon	1652497	1652569	.	+	.	ID=exon-XM_031969958.1-31;Dbxref=GeneID:116424040%2CGenbank:XM_031969958.1;Parent=rna-XM_031969958.1
NW_022339633.1	Gnomon	exon	1647068	1647076	.	+	.	ID=exon-XM_031969958.1-30;Dbxref=GeneID:116424040%2CGenbank:XM_031969958.1;Parent=rna-XM_031969958.1
NW_022339633.1	Gnomon	exon	1643750	1643929	.	+	.	ID=exon-XM_031969958.1-29;Dbxref=GeneID:116424040%2CGenbank:XM_031969958.1;Parent=rna-XM_031969958.1
NW_022339633.1	Gnomon	exon	1642943	1643215	.	+	.	ID=exon-XM_031969958.1-28;Dbxref=GeneID:116424040%2CGenbank:XM_031969958.1;Parent=rna-XM_031969958.1
NW_022339633.1	Gnomon	exon	1642428	1642644	.	+	.	ID=exon-XM_031969958.1-27;Dbxref=GeneID:116424040%2CGenbank:XM_031969958.1;Parent=rna-XM_031969958.1
NW_022339633.1	Gnomon	exon	1642222	1642351	.	+	.	ID=exon-XM_031969958.1-26;Dbxref=GeneID:116424040%2CGenbank:XM_031969958.1;Parent=rna-XM_031969958.1
NW_022339633.1	Gnomon	exon	1641813	1641957	.	+	.	ID=exon-XM_031969958.1-25;Dbxref=GeneID:116424040%2CGenbank:XM_031969958.1;Parent=rna-XM_031969958.1
NW_022339633.1	Gnomon	exon	1640450	1640590	.	+	.	ID=exon-XM_031969958.1-24;Dbxref=GeneID:116424040%2CGenbank:XM_031969958.1;Parent=rna-XM_031969958.1
NW_022339633.1	Gnomon	exon	1640000	1640142	.	+	.	ID=exon-XM_031969958.1-23;Dbxref=GeneID:116424040%2CGenbank:XM_031969958.1;Parent=rna-XM_031969958.1
NW_022339633.1	Gnomon	exon	426195	426606	.	+	.	ID=exon-XM_031969943.1-8;Dbxref=GeneID:116424036%2CGenbank:XM_031969943.1;Parent=rna-XM_031969943.1
NW_022339633.1	Gnomon	exon	1639817	1639904	.	+	.	ID=exon-XM_031969958.1-22;Dbxref=GeneID:116424040%2CGenbank:XM_031969958.1;Parent=rna-XM_031969958.1
NW_022339633.1	Gnomon	exon	425914	426121	.	+	.	ID=exon-XM_031969943.1-7;Dbxref=GeneID:116424036%2CGenbank:XM_031969943.1;Parent=rna-XM_031969943.1
NW_022339633.1	Gnomon	exon	1639233	1639424	.	+	.	ID=exon-XM_031969958.1-21;Dbxref=GeneID:116424040%2CGenbank:XM_031969958.1;Parent=rna-XM_031969958.1
NW_022339633.1	Gnomon	exon	1638981	1639139	.	+	.	ID=exon-XM_031969958.1-20;Dbxref=GeneID:116424040%2CGenbank:XM_031969958.1;Parent=rna-XM_031969958.1
NW_022339633.1	Gnomon	exon	426700	426834	.	+	.	ID=exon-XM_031969943.1-9;Dbxref=GeneID:116424036%2CGenbank:XM_031969943.1;Parent=rna-XM_031969943.1
NW_022339633.1	Gnomon	exon	425185	425397	.	+	.	ID=exon-XM_031969943.1-4;Dbxref=GeneID:116424036%2CGenbank:XM_031969943.1;Parent=rna-XM_031969943.1
NW_022339633.1	Gnomon	exon	424815	424883	.	+	.	ID=exon-XM_031969943.1-3;Dbxref=GeneID:116424036%2CGenbank:XM_031969943.1;Parent=rna-XM_031969943.1
NW_022339633.1	Gnomon	exon	425724	425825	.	+	.	ID=exon-XM_031969943.1-6;Dbxref=GeneID:116424036%2CGenbank:XM_031969943.1;Parent=rna-XM_031969943.1
NW_022339633.1	Gnomon	exon	425472	425515	.	+	.	ID=exon-XM_031969943.1-5;Dbxref=GeneID:116424036%2CGenbank:XM_031969943.1;Parent=rna-XM_031969943.1
NW_022339633.1	Gnomon	exon	424289	424374	.	+	.	ID=exon-XM_031969943.1-2;Dbxref=GeneID:116424036%2CGenbank:XM_031969943.1;Parent=rna-XM_031969943.1
NW_022339633.1	Gnomon	exon	423560	423926	.	+	.	ID=exon-XM_031969943.1-1;Dbxref=GeneID:116424036%2CGenbank:XM_031969943.1;Parent=rna-XM_031969943.1
NW_022339633.1	Gnomon	exon	1638752	1638885	.	+	.	ID=exon-XM_031969958.1-19;Dbxref=GeneID:116424040%2CGenbank:XM_031969958.1;Parent=rna-XM_031969958.1
NW_022339633.1	Gnomon	exon	1638523	1638615	.	+	.	ID=exon-XM_031969958.1-18;Dbxref=GeneID:116424040%2CGenbank:XM_031969958.1;Parent=rna-XM_031969958.1
NW_022339633.1	Gnomon	exon	1638251	1638446	.	+	.	ID=exon-XM_031969958.1-17;Dbxref=GeneID:116424040%2CGenbank:XM_031969958.1;Parent=rna-XM_031969958.1
NW_022339633.1	Gnomon	exon	1637708	1637908	.	+	.	ID=exon-XM_031969958.1-16;Dbxref=GeneID:116424040%2CGenbank:XM_031969958.1;Parent=rna-XM_031969958.1
NW_022339633.1	Gnomon	exon	1637542	1637610	.	+	.	ID=exon-XM_031969958.1-15;Dbxref=GeneID:116424040%2CGenbank:XM_031969958.1;Parent=rna-XM_031969958.1
NW_022339633.1	Gnomon	exon	1636739	1637095	.	+	.	ID=exon-XM_031969958.1-14;Dbxref=GeneID:116424040%2CGenbank:XM_031969958.1;Parent=rna-XM_031969958.1
NW_022339633.1	Gnomon	exon	1634404	1634595	.	+	.	ID=exon-XM_031969958.1-13;Dbxref=GeneID:116424040%2CGenbank:XM_031969958.1;Parent=rna-XM_031969958.1
NW_022339633.1	Gnomon	exon	1633424	1633662	.	+	.	ID=exon-XM_031969958.1-12;Dbxref=GeneID:116424040%2CGenbank:XM_031969958.1;Parent=rna-XM_031969958.1
NW_022339633.1	Gnomon	exon	1632338	1633035	.	+	.	ID=exon-XM_031969958.1-11;Dbxref=GeneID:116424040%2CGenbank:XM_031969958.1;Parent=rna-XM_031969958.1
NW_022339633.1	Gnomon	exon	1631762	1631871	.	+	.	ID=exon-XM_031969958.1-10;Dbxref=GeneID:116424040%2CGenbank:XM_031969958.1;Parent=rna-XM_031969958.1
NW_022339633.1	Gnomon	mRNA	149783	165024	.	-	.	Name=XM_031969903.1;ID=rna-XM_031969903.1;Dbxref=GeneID:116424020%2CGenbank:XM_031969903.1;Parent=gene-LOC116424020
NW_022339633.1	Gnomon	mRNA	128871	144349	.	-	.	Name=XM_031969893.1;ID=rna-XM_031969893.1;Dbxref=GeneID:116424017%2CGenbank:XM_031969893.1;Parent=gene-LOC116424017
NW_022339633.1	Gnomon	CDS	1755190	1756388	.	-	0	Name=XP_031825784.1;ID=cds-XP_031825784.1;Dbxref=GeneID:116424027%2CGenbank:XP_031825784.1;Parent=rna-XM_031969924.1
NW_022339633.1	Gnomon	CDS	1699239	1699323	.	-	0	Name=XP_031825784.1;ID=cds-XP_031825784.1;Dbxref=GeneID:116424027%2CGenbank:XP_031825784.1;Parent=rna-XM_031969924.1
NW_022339633.1	Gnomon	CDS	1687194	1687304	.	-	0	Name=XP_031825784.1;ID=cds-XP_031825784.1;Dbxref=GeneID:116424027%2CGenbank:XP_031825784.1;Parent=rna-XM_031969924.1
NW_022339633.1	Gnomon	mRNA	178229	223365	.	+	.	Name=XM_031969902.1;ID=rna-XM_031969902.1;Dbxref=GeneID:116424018%2CGenbank:XM_031969902.1;Parent=gene-LOC116424018
NW_022339633.1	Gnomon	exon	134813	135179	.	-	.	ID=exon-XM_031969892.1-7;Dbxref=GeneID:116424017%2CGenbank:XM_031969892.1;Parent=rna-XM_031969892.1
NW_022339633.1	Gnomon	exon	137607	138095	.	-	.	ID=exon-XM_031969892.1-6;Dbxref=GeneID:116424017%2CGenbank:XM_031969892.1;Parent=rna-XM_031969892.1
NW_022339633.1	Gnomon	exon	132595	133083	.	-	.	ID=exon-XM_031969892.1-9;Dbxref=GeneID:116424017%2CGenbank:XM_031969892.1;Parent=rna-XM_031969892.1
NW_022339633.1	Gnomon	exon	134330	134475	.	-	.	ID=exon-XM_031969892.1-8;Dbxref=GeneID:116424017%2CGenbank:XM_031969892.1;Parent=rna-XM_031969892.1
NW_022339633.1	Gnomon	mRNA	128871	144349	.	-	.	Name=XM_031969892.1;ID=rna-XM_031969892.1;Dbxref=GeneID:116424017%2CGenbank:XM_031969892.1;Parent=gene-LOC116424017
NW_022339633.1	Gnomon	exon	143920	144349	.	-	.	ID=exon-XM_031969892.1-1;Dbxref=GeneID:116424017%2CGenbank:XM_031969892.1;Parent=rna-XM_031969892.1
NW_022339633.1	Gnomon	exon	140660	141197	.	-	.	ID=exon-XM_031969892.1-3;Dbxref=GeneID:116424017%2CGenbank:XM_031969892.1;Parent=rna-XM_031969892.1
NW_022339633.1	Gnomon	exon	141957	142693	.	-	.	ID=exon-XM_031969892.1-2;Dbxref=GeneID:116424017%2CGenbank:XM_031969892.1;Parent=rna-XM_031969892.1
NW_022339633.1	Gnomon	exon	138731	138859	.	-	.	ID=exon-XM_031969892.1-5;Dbxref=GeneID:116424017%2CGenbank:XM_031969892.1;Parent=rna-XM_031969892.1
NW_022339633.1	Gnomon	exon	139551	139927	.	-	.	ID=exon-XM_031969892.1-4;Dbxref=GeneID:116424017%2CGenbank:XM_031969892.1;Parent=rna-XM_031969892.1
NW_022339633.1	Gnomon	exon	1755190	1756719	.	-	.	ID=exon-XR_004234368.1-3;Dbxref=GeneID:116424027%2CGenbank:XR_004234368.1;Parent=rna-XR_004234368.1
NW_022339633.1	Gnomon	exon	1794841	1795933	.	-	.	ID=exon-XR_004234368.1-2;Dbxref=GeneID:116424027%2CGenbank:XR_004234368.1;Parent=rna-XR_004234368.1
NW_022339633.1	Gnomon	exon	1685926	1687304	.	-	.	ID=exon-XR_004234368.1-5;Dbxref=GeneID:116424027%2CGenbank:XR_004234368.1;Parent=rna-XR_004234368.1
NW_022339633.1	Gnomon	exon	1699239	1699323	.	-	.	ID=exon-XR_004234368.1-4;Dbxref=GeneID:116424027%2CGenbank:XR_004234368.1;Parent=rna-XR_004234368.1
NW_022339633.1	Gnomon	exon	1797017	1798348	.	-	.	ID=exon-XR_004234368.1-1;Dbxref=GeneID:116424027%2CGenbank:XR_004234368.1;Parent=rna-XR_004234368.1
NW_022339633.1	Gnomon	exon	1683846	1685607	.	-	.	ID=exon-XR_004234368.1-6;Dbxref=GeneID:116424027%2CGenbank:XR_004234368.1;Parent=rna-XR_004234368.1
NW_022339633.1	Gnomon	CDS	1755190	1756388	.	-	0	Name=XP_031825785.1;ID=cds-XP_031825785.1;Dbxref=GeneID:116424027%2CGenbank:XP_031825785.1;Parent=rna-XM_031969925.1
NW_022339633.1	Gnomon	CDS	1699239	1699323	.	-	0	Name=XP_031825785.1;ID=cds-XP_031825785.1;Dbxref=GeneID:116424027%2CGenbank:XP_031825785.1;Parent=rna-XM_031969925.1
NW_022339633.1	Gnomon	CDS	1687194	1687304	.	-	0	Name=XP_031825785.1;ID=cds-XP_031825785.1;Dbxref=GeneID:116424027%2CGenbank:XP_031825785.1;Parent=rna-XM_031969925.1
NW_022339633.1	Gnomon	exon	1024030	1024439	.	-	.	ID=exon-XM_031969842.1-2;Dbxref=GeneID:116423991%2CGenbank:XM_031969842.1;Parent=rna-XM_031969842.1
NW_022339633.1	Gnomon	exon	1024519	1024688	.	-	.	ID=exon-XM_031969842.1-1;Dbxref=GeneID:116423991%2CGenbank:XM_031969842.1;Parent=rna-XM_031969842.1
NW_022339633.1	Gnomon	exon	1022932	1023960	.	-	.	ID=exon-XM_031969842.1-3;Dbxref=GeneID:116423991%2CGenbank:XM_031969842.1;Parent=rna-XM_031969842.1
NW_022339633.1	Gnomon	exon	1833290	1835258	.	+	.	ID=exon-XM_031969917.1-8;Dbxref=GeneID:116424026%2CGenbank:XM_031969917.1;Parent=rna-XM_031969917.1
NW_022339633.1	Gnomon	exon	1832993	1833183	.	+	.	ID=exon-XM_031969917.1-7;Dbxref=GeneID:116424026%2CGenbank:XM_031969917.1;Parent=rna-XM_031969917.1
NW_022339633.1	Gnomon	exon	1832612	1832906	.	+	.	ID=exon-XM_031969917.1-6;Dbxref=GeneID:116424026%2CGenbank:XM_031969917.1;Parent=rna-XM_031969917.1
NW_022339633.1	Gnomon	exon	1831892	1832277	.	+	.	ID=exon-XM_031969917.1-5;Dbxref=GeneID:116424026%2CGenbank:XM_031969917.1;Parent=rna-XM_031969917.1
NW_022339633.1	Gnomon	exon	1830972	1831802	.	+	.	ID=exon-XM_031969917.1-4;Dbxref=GeneID:116424026%2CGenbank:XM_031969917.1;Parent=rna-XM_031969917.1
NW_022339633.1	Gnomon	exon	1830700	1830760	.	+	.	ID=exon-XM_031969917.1-3;Dbxref=GeneID:116424026%2CGenbank:XM_031969917.1;Parent=rna-XM_031969917.1
NW_022339633.1	Gnomon	exon	1830538	1830596	.	+	.	ID=exon-XM_031969917.1-2;Dbxref=GeneID:116424026%2CGenbank:XM_031969917.1;Parent=rna-XM_031969917.1
NW_022339633.1	Gnomon	exon	1830012	1830446	.	+	.	ID=exon-XM_031969917.1-1;Dbxref=GeneID:116424026%2CGenbank:XM_031969917.1;Parent=rna-XM_031969917.1
NW_022339633.1	Gnomon	mRNA	247203	274657	.	-	.	Name=XM_031969851.1;ID=rna-XM_031969851.1;Dbxref=GeneID:116423995%2CGenbank:XM_031969851.1;Parent=gene-LOC116423995
NW_022339633.1	Gnomon	CDS	1826955	1827008	.	-	0	Name=XP_031825742.1;ID=cds-XP_031825742.1;Dbxref=GeneID:116424014%2CGenbank:XP_031825742.1;Parent=rna-XM_031969882.1
NW_022339633.1	Gnomon	CDS	1826765	1826860	.	-	0	Name=XP_031825742.1;ID=cds-XP_031825742.1;Dbxref=GeneID:116424014%2CGenbank:XP_031825742.1;Parent=rna-XM_031969882.1
NW_022339633.1	Gnomon	CDS	1826022	1826265	.	-	0	Name=XP_031825742.1;ID=cds-XP_031825742.1;Dbxref=GeneID:116424014%2CGenbank:XP_031825742.1;Parent=rna-XM_031969882.1
NW_022339633.1	Gnomon	CDS	1825681	1825745	.	-	0	Name=XP_031825742.1;ID=cds-XP_031825742.1;Dbxref=GeneID:116424014%2CGenbank:XP_031825742.1;Parent=rna-XM_031969882.1
NW_022339633.1	Gnomon	CDS	1825593	1825619	.	-	0	Name=XP_031825742.1;ID=cds-XP_031825742.1;Dbxref=GeneID:116424014%2CGenbank:XP_031825742.1;Parent=rna-XM_031969882.1
NW_022339633.1	Gnomon	exon	1638523	1638615	.	+	.	ID=exon-XM_031969953.1-18;Dbxref=GeneID:116424040%2CGenbank:XM_031969953.1;Parent=rna-XM_031969953.1
NW_022339633.1	Gnomon	exon	1638251	1638446	.	+	.	ID=exon-XM_031969953.1-17;Dbxref=GeneID:116424040%2CGenbank:XM_031969953.1;Parent=rna-XM_031969953.1
NW_022339633.1	Gnomon	exon	1637708	1637908	.	+	.	ID=exon-XM_031969953.1-16;Dbxref=GeneID:116424040%2CGenbank:XM_031969953.1;Parent=rna-XM_031969953.1
NW_022339633.1	Gnomon	exon	1637542	1637610	.	+	.	ID=exon-XM_031969953.1-15;Dbxref=GeneID:116424040%2CGenbank:XM_031969953.1;Parent=rna-XM_031969953.1
NW_022339633.1	Gnomon	exon	1636739	1637095	.	+	.	ID=exon-XM_031969953.1-14;Dbxref=GeneID:116424040%2CGenbank:XM_031969953.1;Parent=rna-XM_031969953.1
NW_022339633.1	Gnomon	exon	1634404	1634595	.	+	.	ID=exon-XM_031969953.1-13;Dbxref=GeneID:116424040%2CGenbank:XM_031969953.1;Parent=rna-XM_031969953.1
NW_022339633.1	Gnomon	exon	1633424	1633662	.	+	.	ID=exon-XM_031969953.1-12;Dbxref=GeneID:116424040%2CGenbank:XM_031969953.1;Parent=rna-XM_031969953.1
NW_022339633.1	Gnomon	exon	1632338	1633035	.	+	.	ID=exon-XM_031969953.1-11;Dbxref=GeneID:116424040%2CGenbank:XM_031969953.1;Parent=rna-XM_031969953.1
NW_022339633.1	Gnomon	exon	1638752	1638885	.	+	.	ID=exon-XM_031969953.1-19;Dbxref=GeneID:116424040%2CGenbank:XM_031969953.1;Parent=rna-XM_031969953.1
NW_022339633.1	Gnomon	exon	1631762	1631871	.	+	.	ID=exon-XM_031969953.1-10;Dbxref=GeneID:116424040%2CGenbank:XM_031969953.1;Parent=rna-XM_031969953.1
NW_022339633.1	Gnomon	mRNA	247203	287534	.	-	.	Name=XM_031969850.1;ID=rna-XM_031969850.1;Dbxref=GeneID:116423995%2CGenbank:XM_031969850.1;Parent=gene-LOC116423995
NW_022339633.1	Gnomon	exon	1653727	1656171	.	+	.	ID=exon-XM_031969953.1-32;Dbxref=GeneID:116424040%2CGenbank:XM_031969953.1;Parent=rna-XM_031969953.1
NW_022339633.1	Gnomon	exon	1652900	1652946	.	+	.	ID=exon-XM_031969953.1-31;Dbxref=GeneID:116424040%2CGenbank:XM_031969953.1;Parent=rna-XM_031969953.1
NW_022339633.1	Gnomon	exon	1652497	1652569	.	+	.	ID=exon-XM_031969953.1-30;Dbxref=GeneID:116424040%2CGenbank:XM_031969953.1;Parent=rna-XM_031969953.1
NW_022339633.1	Gnomon	exon	1643750	1643929	.	+	.	ID=exon-XM_031969953.1-29;Dbxref=GeneID:116424040%2CGenbank:XM_031969953.1;Parent=rna-XM_031969953.1
NW_022339633.1	Gnomon	exon	1642943	1643215	.	+	.	ID=exon-XM_031969953.1-28;Dbxref=GeneID:116424040%2CGenbank:XM_031969953.1;Parent=rna-XM_031969953.1
NW_022339633.1	Gnomon	exon	1642428	1642644	.	+	.	ID=exon-XM_031969953.1-27;Dbxref=GeneID:116424040%2CGenbank:XM_031969953.1;Parent=rna-XM_031969953.1
NW_022339633.1	Gnomon	exon	1642222	1642351	.	+	.	ID=exon-XM_031969953.1-26;Dbxref=GeneID:116424040%2CGenbank:XM_031969953.1;Parent=rna-XM_031969953.1
NW_022339633.1	Gnomon	exon	1641813	1641957	.	+	.	ID=exon-XM_031969953.1-25;Dbxref=GeneID:116424040%2CGenbank:XM_031969953.1;Parent=rna-XM_031969953.1
NW_022339633.1	Gnomon	exon	1640450	1640590	.	+	.	ID=exon-XM_031969953.1-24;Dbxref=GeneID:116424040%2CGenbank:XM_031969953.1;Parent=rna-XM_031969953.1
NW_022339633.1	Gnomon	exon	1640000	1640142	.	+	.	ID=exon-XM_031969953.1-23;Dbxref=GeneID:116424040%2CGenbank:XM_031969953.1;Parent=rna-XM_031969953.1
NW_022339633.1	Gnomon	exon	1639817	1639904	.	+	.	ID=exon-XM_031969953.1-22;Dbxref=GeneID:116424040%2CGenbank:XM_031969953.1;Parent=rna-XM_031969953.1
NW_022339633.1	Gnomon	exon	368966	369115	.	+	.	ID=exon-XM_031969865.1-9;Dbxref=GeneID:116424004%2CGenbank:XM_031969865.1;Parent=rna-XM_031969865.1
NW_022339633.1	Gnomon	exon	368527	368670	.	+	.	ID=exon-XM_031969865.1-8;Dbxref=GeneID:116424004%2CGenbank:XM_031969865.1;Parent=rna-XM_031969865.1
NW_022339633.1	Gnomon	exon	364632	365230	.	+	.	ID=exon-XM_031969865.1-5;Dbxref=GeneID:116424004%2CGenbank:XM_031969865.1;Parent=rna-XM_031969865.1
NW_022339633.1	Gnomon	exon	1639233	1639424	.	+	.	ID=exon-XM_031969953.1-21;Dbxref=GeneID:116424040%2CGenbank:XM_031969953.1;Parent=rna-XM_031969953.1
NW_022339633.1	Gnomon	exon	363526	363923	.	+	.	ID=exon-XM_031969865.1-4;Dbxref=GeneID:116424004%2CGenbank:XM_031969865.1;Parent=rna-XM_031969865.1
NW_022339633.1	Gnomon	exon	1638981	1639139	.	+	.	ID=exon-XM_031969953.1-20;Dbxref=GeneID:116424040%2CGenbank:XM_031969953.1;Parent=rna-XM_031969953.1
NW_022339633.1	Gnomon	exon	367431	367839	.	+	.	ID=exon-XM_031969865.1-7;Dbxref=GeneID:116424004%2CGenbank:XM_031969865.1;Parent=rna-XM_031969865.1
NW_022339633.1	Gnomon	exon	366246	366729	.	+	.	ID=exon-XM_031969865.1-6;Dbxref=GeneID:116424004%2CGenbank:XM_031969865.1;Parent=rna-XM_031969865.1
NW_022339633.1	Gnomon	exon	331889	332423	.	+	.	ID=exon-XM_031969865.1-1;Dbxref=GeneID:116424004%2CGenbank:XM_031969865.1;Parent=rna-XM_031969865.1
NW_022339633.1	Gnomon	exon	361149	361330	.	+	.	ID=exon-XM_031969865.1-3;Dbxref=GeneID:116424004%2CGenbank:XM_031969865.1;Parent=rna-XM_031969865.1
NW_022339633.1	Gnomon	exon	357010	357357	.	+	.	ID=exon-XM_031969865.1-2;Dbxref=GeneID:116424004%2CGenbank:XM_031969865.1;Parent=rna-XM_031969865.1
NW_022339633.1	Gnomon	exon	130381	130569	.	-	.	ID=exon-XM_031969895.1-11;Dbxref=GeneID:116424017%2CGenbank:XM_031969895.1;Parent=rna-XM_031969895.1
NW_022339633.1	Gnomon	exon	131482	131822	.	-	.	ID=exon-XM_031969895.1-10;Dbxref=GeneID:116424017%2CGenbank:XM_031969895.1;Parent=rna-XM_031969895.1
NW_022339633.1	Gnomon	exon	128871	129623	.	-	.	ID=exon-XM_031969895.1-12;Dbxref=GeneID:116424017%2CGenbank:XM_031969895.1;Parent=rna-XM_031969895.1
NW_022339633.1	Gnomon	CDS	71642	71744	.	-	0	Name=XP_031825743.1;ID=cds-XP_031825743.1;Dbxref=GeneID:116424015%2CGenbank:XP_031825743.1;Parent=rna-XM_031969883.1
NW_022339633.1	Gnomon	CDS	69946	71509	.	-	0	Name=XP_031825743.1;ID=cds-XP_031825743.1;Dbxref=GeneID:116424015%2CGenbank:XP_031825743.1;Parent=rna-XM_031969883.1
NW_022339633.1	Gnomon	CDS	69576	69846	.	-	0	Name=XP_031825743.1;ID=cds-XP_031825743.1;Dbxref=GeneID:116424015%2CGenbank:XP_031825743.1;Parent=rna-XM_031969883.1
NW_022339633.1	Gnomon	CDS	68944	69347	.	-	0	Name=XP_031825743.1;ID=cds-XP_031825743.1;Dbxref=GeneID:116424015%2CGenbank:XP_031825743.1;Parent=rna-XM_031969883.1
NW_022339633.1	Gnomon	CDS	68342	68880	.	-	0	Name=XP_031825743.1;ID=cds-XP_031825743.1;Dbxref=GeneID:116424015%2CGenbank:XP_031825743.1;Parent=rna-XM_031969883.1
NW_022339633.1	Gnomon	CDS	67999	68264	.	-	0	Name=XP_031825743.1;ID=cds-XP_031825743.1;Dbxref=GeneID:116424015%2CGenbank:XP_031825743.1;Parent=rna-XM_031969883.1
NW_022339633.1	Gnomon	CDS	67875	67898	.	-	0	Name=XP_031825743.1;ID=cds-XP_031825743.1;Dbxref=GeneID:116424015%2CGenbank:XP_031825743.1;Parent=rna-XM_031969883.1
NW_022339633.1	Gnomon	CDS	67616	67765	.	-	0	Name=XP_031825743.1;ID=cds-XP_031825743.1;Dbxref=GeneID:116424015%2CGenbank:XP_031825743.1;Parent=rna-XM_031969883.1
NW_022339633.1	Gnomon	CDS	67462	67536	.	-	0	Name=XP_031825743.1;ID=cds-XP_031825743.1;Dbxref=GeneID:116424015%2CGenbank:XP_031825743.1;Parent=rna-XM_031969883.1
NW_022339633.1	Gnomon	exon	406052	406262	.	+	.	ID=exon-XM_031969941.1-2;Dbxref=GeneID:116424035%2CGenbank:XM_031969941.1;Parent=rna-XM_031969941.1
NW_022339633.1	Gnomon	exon	399299	400322	.	+	.	ID=exon-XM_031969941.1-1;Dbxref=GeneID:116424035%2CGenbank:XM_031969941.1;Parent=rna-XM_031969941.1
NW_022339633.1	Gnomon	exon	408429	408851	.	+	.	ID=exon-XM_031969941.1-4;Dbxref=GeneID:116424035%2CGenbank:XM_031969941.1;Parent=rna-XM_031969941.1
NW_022339633.1	Gnomon	exon	407249	407519	.	+	.	ID=exon-XM_031969941.1-3;Dbxref=GeneID:116424035%2CGenbank:XM_031969941.1;Parent=rna-XM_031969941.1
NW_022339633.1	Gnomon	exon	409414	409526	.	+	.	ID=exon-XM_031969941.1-6;Dbxref=GeneID:116424035%2CGenbank:XM_031969941.1;Parent=rna-XM_031969941.1
NW_022339633.1	Gnomon	exon	409252	409341	.	+	.	ID=exon-XM_031969941.1-5;Dbxref=GeneID:116424035%2CGenbank:XM_031969941.1;Parent=rna-XM_031969941.1
NW_022339633.1	Gnomon	exon	410393	410508	.	+	.	ID=exon-XM_031969941.1-8;Dbxref=GeneID:116424035%2CGenbank:XM_031969941.1;Parent=rna-XM_031969941.1
NW_022339633.1	Gnomon	exon	409741	410126	.	+	.	ID=exon-XM_031969941.1-7;Dbxref=GeneID:116424035%2CGenbank:XM_031969941.1;Parent=rna-XM_031969941.1
NW_022339633.1	Gnomon	exon	410593	410663	.	+	.	ID=exon-XM_031969941.1-9;Dbxref=GeneID:116424035%2CGenbank:XM_031969941.1;Parent=rna-XM_031969941.1
NW_022339633.1	Gnomon	mRNA	1237962	1401982	.	+	.	Name=XM_031969853.1;ID=rna-XM_031969853.1;Dbxref=GeneID:116423997%2CGenbank:XM_031969853.1;Parent=gene-LOC116423997
NW_022339633.1	Gnomon	CDS	71642	71744	.	-	0	Name=XP_031825744.1;ID=cds-XP_031825744.1;Dbxref=GeneID:116424015%2CGenbank:XP_031825744.1;Parent=rna-XM_031969884.1
NW_022339633.1	Gnomon	CDS	69946	71509	.	-	0	Name=XP_031825744.1;ID=cds-XP_031825744.1;Dbxref=GeneID:116424015%2CGenbank:XP_031825744.1;Parent=rna-XM_031969884.1
NW_022339633.1	Gnomon	CDS	69576	69846	.	-	0	Name=XP_031825744.1;ID=cds-XP_031825744.1;Dbxref=GeneID:116424015%2CGenbank:XP_031825744.1;Parent=rna-XM_031969884.1
NW_022339633.1	Gnomon	CDS	68944	69347	.	-	0	Name=XP_031825744.1;ID=cds-XP_031825744.1;Dbxref=GeneID:116424015%2CGenbank:XP_031825744.1;Parent=rna-XM_031969884.1
NW_022339633.1	Gnomon	CDS	68342	68880	.	-	0	Name=XP_031825744.1;ID=cds-XP_031825744.1;Dbxref=GeneID:116424015%2CGenbank:XP_031825744.1;Parent=rna-XM_031969884.1
NW_022339633.1	Gnomon	CDS	67999	68264	.	-	0	Name=XP_031825744.1;ID=cds-XP_031825744.1;Dbxref=GeneID:116424015%2CGenbank:XP_031825744.1;Parent=rna-XM_031969884.1
NW_022339633.1	Gnomon	CDS	67616	67765	.	-	0	Name=XP_031825744.1;ID=cds-XP_031825744.1;Dbxref=GeneID:116424015%2CGenbank:XP_031825744.1;Parent=rna-XM_031969884.1
NW_022339633.1	Gnomon	CDS	67462	67536	.	-	0	Name=XP_031825744.1;ID=cds-XP_031825744.1;Dbxref=GeneID:116424015%2CGenbank:XP_031825744.1;Parent=rna-XM_031969884.1
NW_022339633.1	Gnomon	CDS	71642	71744	.	-	0	Name=XP_031825745.1;ID=cds-XP_031825745.1;Dbxref=GeneID:116424015%2CGenbank:XP_031825745.1;Parent=rna-XM_031969885.1
NW_022339633.1	Gnomon	CDS	69946	71509	.	-	0	Name=XP_031825745.1;ID=cds-XP_031825745.1;Dbxref=GeneID:116424015%2CGenbank:XP_031825745.1;Parent=rna-XM_031969885.1
NW_022339633.1	Gnomon	CDS	69576	69846	.	-	0	Name=XP_031825745.1;ID=cds-XP_031825745.1;Dbxref=GeneID:116424015%2CGenbank:XP_031825745.1;Parent=rna-XM_031969885.1
NW_022339633.1	Gnomon	CDS	68944	69347	.	-	0	Name=XP_031825745.1;ID=cds-XP_031825745.1;Dbxref=GeneID:116424015%2CGenbank:XP_031825745.1;Parent=rna-XM_031969885.1
NW_022339633.1	Gnomon	CDS	68342	68880	.	-	0	Name=XP_031825745.1;ID=cds-XP_031825745.1;Dbxref=GeneID:116424015%2CGenbank:XP_031825745.1;Parent=rna-XM_031969885.1
NW_022339633.1	Gnomon	CDS	67999	68264	.	-	0	Name=XP_031825745.1;ID=cds-XP_031825745.1;Dbxref=GeneID:116424015%2CGenbank:XP_031825745.1;Parent=rna-XM_031969885.1
NW_022339633.1	Gnomon	CDS	67875	67898	.	-	0	Name=XP_031825745.1;ID=cds-XP_031825745.1;Dbxref=GeneID:116424015%2CGenbank:XP_031825745.1;Parent=rna-XM_031969885.1
NW_022339633.1	Gnomon	CDS	67756	67761	.	-	0	Name=XP_031825745.1;ID=cds-XP_031825745.1;Dbxref=GeneID:116424015%2CGenbank:XP_031825745.1;Parent=rna-XM_031969885.1
NW_022339633.1	Gnomon	exon	909786	909919	.	-	.	ID=exon-XR_004234366.1-1;Dbxref=GeneID:116423989%2CGenbank:XR_004234366.1;Parent=rna-XR_004234366.1
NW_022339633.1	Gnomon	exon	781186	781630	.	-	.	ID=exon-XR_004234366.1-3;Dbxref=GeneID:116423989%2CGenbank:XR_004234366.1;Parent=rna-XR_004234366.1
NW_022339633.1	Gnomon	exon	845532	845589	.	-	.	ID=exon-XR_004234366.1-2;Dbxref=GeneID:116423989%2CGenbank:XR_004234366.1;Parent=rna-XR_004234366.1
NW_022339633.1	Gnomon	mRNA	1861831	1864050	.	-	.	Name=XM_031969852.1;ID=rna-XM_031969852.1;Dbxref=GeneID:116423996%2CGenbank:XM_031969852.1;Parent=gene-LOC116423996
NW_022339633.1	Gnomon	exon	410593	410663	.	+	.	ID=exon-XM_031969942.1-9;Dbxref=GeneID:116424035%2CGenbank:XM_031969942.1;Parent=rna-XM_031969942.1
NW_022339633.1	Gnomon	exon	410393	410508	.	+	.	ID=exon-XM_031969942.1-8;Dbxref=GeneID:116424035%2CGenbank:XM_031969942.1;Parent=rna-XM_031969942.1
NW_022339633.1	Gnomon	exon	409741	410126	.	+	.	ID=exon-XM_031969942.1-7;Dbxref=GeneID:116424035%2CGenbank:XM_031969942.1;Parent=rna-XM_031969942.1
NW_022339633.1	Gnomon	exon	409414	409526	.	+	.	ID=exon-XM_031969942.1-6;Dbxref=GeneID:116424035%2CGenbank:XM_031969942.1;Parent=rna-XM_031969942.1
NW_022339633.1	Gnomon	exon	409252	409341	.	+	.	ID=exon-XM_031969942.1-5;Dbxref=GeneID:116424035%2CGenbank:XM_031969942.1;Parent=rna-XM_031969942.1
NW_022339633.1	Gnomon	exon	408429	408851	.	+	.	ID=exon-XM_031969942.1-4;Dbxref=GeneID:116424035%2CGenbank:XM_031969942.1;Parent=rna-XM_031969942.1
NW_022339633.1	Gnomon	exon	407249	407519	.	+	.	ID=exon-XM_031969942.1-3;Dbxref=GeneID:116424035%2CGenbank:XM_031969942.1;Parent=rna-XM_031969942.1
NW_022339633.1	Gnomon	exon	406052	406262	.	+	.	ID=exon-XM_031969942.1-2;Dbxref=GeneID:116424035%2CGenbank:XM_031969942.1;Parent=rna-XM_031969942.1
NW_022339633.1	Gnomon	exon	404513	404614	.	+	.	ID=exon-XM_031969942.1-1;Dbxref=GeneID:116424035%2CGenbank:XM_031969942.1;Parent=rna-XM_031969942.1
NW_022339633.1	Gnomon	exon	411462	412337	.	+	.	ID=exon-XM_031969941.1-12;Dbxref=GeneID:116424035%2CGenbank:XM_031969941.1;Parent=rna-XM_031969941.1
NW_022339633.1	Gnomon	exon	410904	411080	.	+	.	ID=exon-XM_031969941.1-11;Dbxref=GeneID:116424035%2CGenbank:XM_031969941.1;Parent=rna-XM_031969941.1
NW_022339633.1	Gnomon	exon	410733	410821	.	+	.	ID=exon-XM_031969941.1-10;Dbxref=GeneID:116424035%2CGenbank:XM_031969941.1;Parent=rna-XM_031969941.1
NW_022339633.1	Gnomon	mRNA	72892	77784	.	+	.	Name=XM_031969909.1;ID=rna-XM_031969909.1;Dbxref=GeneID:116424022%2CGenbank:XM_031969909.1;Parent=gene-LOC116424022
NW_022339633.1	Gnomon	mRNA	172267	223365	.	+	.	Name=XM_031969899.1;ID=rna-XM_031969899.1;Dbxref=GeneID:116424018%2CGenbank:XM_031969899.1;Parent=gene-LOC116424018
NW_022339633.1	Gnomon	exon	327616	327914	.	-	.	ID=exon-XR_004234367.1-6;Dbxref=GeneID:116424008%2CGenbank:XR_004234367.1;Parent=rna-XR_004234367.1
NW_022339633.1	Gnomon	exon	328576	328828	.	-	.	ID=exon-XR_004234367.1-5;Dbxref=GeneID:116424008%2CGenbank:XR_004234367.1;Parent=rna-XR_004234367.1
NW_022339633.1	Gnomon	exon	329421	329519	.	-	.	ID=exon-XR_004234367.1-4;Dbxref=GeneID:116424008%2CGenbank:XR_004234367.1;Parent=rna-XR_004234367.1
NW_022339633.1	Gnomon	exon	329595	329679	.	-	.	ID=exon-XR_004234367.1-3;Dbxref=GeneID:116424008%2CGenbank:XR_004234367.1;Parent=rna-XR_004234367.1
NW_022339633.1	Gnomon	exon	330813	331098	.	-	.	ID=exon-XR_004234367.1-2;Dbxref=GeneID:116424008%2CGenbank:XR_004234367.1;Parent=rna-XR_004234367.1
NW_022339633.1	Gnomon	exon	331166	331726	.	-	.	ID=exon-XR_004234367.1-1;Dbxref=GeneID:116424008%2CGenbank:XR_004234367.1;Parent=rna-XR_004234367.1
NW_022339633.1	Gnomon	exon	325103	326943	.	-	.	ID=exon-XR_004234367.1-8;Dbxref=GeneID:116424008%2CGenbank:XR_004234367.1;Parent=rna-XR_004234367.1
NW_022339633.1	Gnomon	exon	327033	327448	.	-	.	ID=exon-XR_004234367.1-7;Dbxref=GeneID:116424008%2CGenbank:XR_004234367.1;Parent=rna-XR_004234367.1
NW_022339633.1	Gnomon	exon	1835926	1842948	.	-	.	ID=exon-XM_031969912.1-11;Dbxref=GeneID:116424024%2CGenbank:XM_031969912.1;Parent=rna-XM_031969912.1
NW_022339633.1	Gnomon	exon	1843207	1843319	.	-	.	ID=exon-XM_031969912.1-10;Dbxref=GeneID:116424024%2CGenbank:XM_031969912.1;Parent=rna-XM_031969912.1
NW_022339633.1	Gnomon	exon	130333	130569	.	-	.	ID=exon-XM_031969893.1-9;Dbxref=GeneID:116424017%2CGenbank:XM_031969893.1;Parent=rna-XM_031969893.1
NW_022339633.1	Gnomon	exon	131482	131822	.	-	.	ID=exon-XM_031969893.1-8;Dbxref=GeneID:116424017%2CGenbank:XM_031969893.1;Parent=rna-XM_031969893.1
NW_022339633.1	Gnomon	exon	132595	133083	.	-	.	ID=exon-XM_031969893.1-7;Dbxref=GeneID:116424017%2CGenbank:XM_031969893.1;Parent=rna-XM_031969893.1
NW_022339633.1	Gnomon	exon	134330	134475	.	-	.	ID=exon-XM_031969893.1-6;Dbxref=GeneID:116424017%2CGenbank:XM_031969893.1;Parent=rna-XM_031969893.1
NW_022339633.1	Gnomon	exon	134813	135179	.	-	.	ID=exon-XM_031969893.1-5;Dbxref=GeneID:116424017%2CGenbank:XM_031969893.1;Parent=rna-XM_031969893.1
NW_022339633.1	Gnomon	exon	137607	138095	.	-	.	ID=exon-XM_031969893.1-4;Dbxref=GeneID:116424017%2CGenbank:XM_031969893.1;Parent=rna-XM_031969893.1
NW_022339633.1	Gnomon	exon	138731	138859	.	-	.	ID=exon-XM_031969893.1-3;Dbxref=GeneID:116424017%2CGenbank:XM_031969893.1;Parent=rna-XM_031969893.1
NW_022339633.1	Gnomon	exon	139551	139927	.	-	.	ID=exon-XM_031969893.1-2;Dbxref=GeneID:116424017%2CGenbank:XM_031969893.1;Parent=rna-XM_031969893.1
NW_022339633.1	Gnomon	exon	144097	144349	.	-	.	ID=exon-XM_031969893.1-1;Dbxref=GeneID:116424017%2CGenbank:XM_031969893.1;Parent=rna-XM_031969893.1
NW_022339633.1	Gnomon	exon	1682783	1683675	.	+	.	ID=exon-XM_031969841.1-5;Dbxref=GeneID:116423990%2CGenbank:XM_031969841.1;Parent=rna-XM_031969841.1
NW_022339633.1	Gnomon	exon	1682521	1682707	.	+	.	ID=exon-XM_031969841.1-4;Dbxref=GeneID:116423990%2CGenbank:XM_031969841.1;Parent=rna-XM_031969841.1
NW_022339633.1	Gnomon	exon	1682153	1682460	.	+	.	ID=exon-XM_031969841.1-3;Dbxref=GeneID:116423990%2CGenbank:XM_031969841.1;Parent=rna-XM_031969841.1
NW_022339633.1	Gnomon	exon	1681770	1682083	.	+	.	ID=exon-XM_031969841.1-2;Dbxref=GeneID:116423990%2CGenbank:XM_031969841.1;Parent=rna-XM_031969841.1
NW_022339633.1	Gnomon	mRNA	118855	125775	.	-	.	Name=XM_031969908.1;ID=rna-XM_031969908.1;Dbxref=GeneID:116424021%2CGenbank:XM_031969908.1;Parent=gene-LOC116424021
NW_022339633.1	Gnomon	mRNA	77581	223365	.	+	.	Name=XM_031969898.1;ID=rna-XM_031969898.1;Dbxref=GeneID:116424018%2CGenbank:XM_031969898.1;Parent=gene-LOC116424018
NW_022339633.1	Gnomon	exon	1680963	1681296	.	+	.	ID=exon-XM_031969841.1-1;Dbxref=GeneID:116423990%2CGenbank:XM_031969841.1;Parent=rna-XM_031969841.1
NW_022339633.1	Gnomon	exon	368966	369115	.	+	.	ID=exon-XM_031969864.1-9;Dbxref=GeneID:116424004%2CGenbank:XM_031969864.1;Parent=rna-XM_031969864.1
NW_022339633.1	Gnomon	exon	368527	368670	.	+	.	ID=exon-XM_031969864.1-8;Dbxref=GeneID:116424004%2CGenbank:XM_031969864.1;Parent=rna-XM_031969864.1
NW_022339633.1	Gnomon	exon	367431	367839	.	+	.	ID=exon-XM_031969864.1-7;Dbxref=GeneID:116424004%2CGenbank:XM_031969864.1;Parent=rna-XM_031969864.1
NW_022339633.1	Gnomon	exon	366246	366729	.	+	.	ID=exon-XM_031969864.1-6;Dbxref=GeneID:116424004%2CGenbank:XM_031969864.1;Parent=rna-XM_031969864.1
NW_022339633.1	Gnomon	exon	364632	365230	.	+	.	ID=exon-XM_031969864.1-5;Dbxref=GeneID:116424004%2CGenbank:XM_031969864.1;Parent=rna-XM_031969864.1
NW_022339633.1	Gnomon	exon	363526	363923	.	+	.	ID=exon-XM_031969864.1-4;Dbxref=GeneID:116424004%2CGenbank:XM_031969864.1;Parent=rna-XM_031969864.1
NW_022339633.1	Gnomon	exon	361149	361330	.	+	.	ID=exon-XM_031969864.1-3;Dbxref=GeneID:116424004%2CGenbank:XM_031969864.1;Parent=rna-XM_031969864.1
NW_022339633.1	Gnomon	exon	357010	357357	.	+	.	ID=exon-XM_031969864.1-2;Dbxref=GeneID:116424004%2CGenbank:XM_031969864.1;Parent=rna-XM_031969864.1
NW_022339633.1	Gnomon	exon	331889	332423	.	+	.	ID=exon-XM_031969864.1-1;Dbxref=GeneID:116424004%2CGenbank:XM_031969864.1;Parent=rna-XM_031969864.1
NW_022339633.1	Gnomon	exon	1593113	1593329	.	+	.	ID=exon-XM_031969931.1-21;Dbxref=GeneID:116424030%2CGenbank:XM_031969931.1;Parent=rna-XM_031969931.1
NW_022339633.1	Gnomon	exon	1592811	1593034	.	+	.	ID=exon-XM_031969931.1-20;Dbxref=GeneID:116424030%2CGenbank:XM_031969931.1;Parent=rna-XM_031969931.1
NW_022339633.1	Gnomon	exon	1593664	1593841	.	+	.	ID=exon-XM_031969931.1-23;Dbxref=GeneID:116424030%2CGenbank:XM_031969931.1;Parent=rna-XM_031969931.1
NW_022339633.1	Gnomon	exon	1593389	1593593	.	+	.	ID=exon-XM_031969931.1-22;Dbxref=GeneID:116424030%2CGenbank:XM_031969931.1;Parent=rna-XM_031969931.1
NW_022339633.1	Gnomon	exon	1594312	1594515	.	+	.	ID=exon-XM_031969931.1-25;Dbxref=GeneID:116424030%2CGenbank:XM_031969931.1;Parent=rna-XM_031969931.1
NW_022339633.1	Gnomon	exon	1593914	1594243	.	+	.	ID=exon-XM_031969931.1-24;Dbxref=GeneID:116424030%2CGenbank:XM_031969931.1;Parent=rna-XM_031969931.1
NW_022339633.1	Gnomon	exon	1594766	1595117	.	+	.	ID=exon-XM_031969931.1-27;Dbxref=GeneID:116424030%2CGenbank:XM_031969931.1;Parent=rna-XM_031969931.1
NW_022339633.1	Gnomon	exon	1594583	1594698	.	+	.	ID=exon-XM_031969931.1-26;Dbxref=GeneID:116424030%2CGenbank:XM_031969931.1;Parent=rna-XM_031969931.1
NW_022339633.1	Gnomon	exon	1595404	1595520	.	+	.	ID=exon-XM_031969931.1-29;Dbxref=GeneID:116424030%2CGenbank:XM_031969931.1;Parent=rna-XM_031969931.1
NW_022339633.1	Gnomon	exon	1595207	1595323	.	+	.	ID=exon-XM_031969931.1-28;Dbxref=GeneID:116424030%2CGenbank:XM_031969931.1;Parent=rna-XM_031969931.1
NW_022339633.1	Gnomon	exon	1595584	1595853	.	+	.	ID=exon-XM_031969931.1-30;Dbxref=GeneID:116424030%2CGenbank:XM_031969931.1;Parent=rna-XM_031969931.1
NW_022339633.1	Gnomon	exon	1596608	1596703	.	+	.	ID=exon-XM_031969931.1-32;Dbxref=GeneID:116424030%2CGenbank:XM_031969931.1;Parent=rna-XM_031969931.1
NW_022339633.1	Gnomon	exon	1595923	1596531	.	+	.	ID=exon-XM_031969931.1-31;Dbxref=GeneID:116424030%2CGenbank:XM_031969931.1;Parent=rna-XM_031969931.1
NW_022339633.1	Gnomon	exon	1600412	1600816	.	+	.	ID=exon-XM_031969931.1-34;Dbxref=GeneID:116424030%2CGenbank:XM_031969931.1;Parent=rna-XM_031969931.1
NW_022339633.1	Gnomon	exon	1596772	1600336	.	+	.	ID=exon-XM_031969931.1-33;Dbxref=GeneID:116424030%2CGenbank:XM_031969931.1;Parent=rna-XM_031969931.1
NW_022339633.1	Gnomon	exon	1601151	1601321	.	+	.	ID=exon-XM_031969931.1-36;Dbxref=GeneID:116424030%2CGenbank:XM_031969931.1;Parent=rna-XM_031969931.1
NW_022339633.1	Gnomon	exon	1600900	1601076	.	+	.	ID=exon-XM_031969931.1-35;Dbxref=GeneID:116424030%2CGenbank:XM_031969931.1;Parent=rna-XM_031969931.1
NW_022339633.1	Gnomon	exon	1601654	1601989	.	+	.	ID=exon-XM_031969931.1-38;Dbxref=GeneID:116424030%2CGenbank:XM_031969931.1;Parent=rna-XM_031969931.1
NW_022339633.1	Gnomon	exon	1601384	1601577	.	+	.	ID=exon-XM_031969931.1-37;Dbxref=GeneID:116424030%2CGenbank:XM_031969931.1;Parent=rna-XM_031969931.1
NW_022339633.1	Gnomon	exon	1602051	1602960	.	+	.	ID=exon-XM_031969931.1-39;Dbxref=GeneID:116424030%2CGenbank:XM_031969931.1;Parent=rna-XM_031969931.1
NW_022339633.1	Gnomon	exon	1590131	1590269	.	+	.	ID=exon-XM_031969931.1-10;Dbxref=GeneID:116424030%2CGenbank:XM_031969931.1;Parent=rna-XM_031969931.1
NW_022339633.1	Gnomon	exon	1590523	1590665	.	+	.	ID=exon-XM_031969931.1-12;Dbxref=GeneID:116424030%2CGenbank:XM_031969931.1;Parent=rna-XM_031969931.1
NW_022339633.1	Gnomon	exon	1590332	1590449	.	+	.	ID=exon-XM_031969931.1-11;Dbxref=GeneID:116424030%2CGenbank:XM_031969931.1;Parent=rna-XM_031969931.1
NW_022339633.1	Gnomon	exon	1590995	1591171	.	+	.	ID=exon-XM_031969931.1-14;Dbxref=GeneID:116424030%2CGenbank:XM_031969931.1;Parent=rna-XM_031969931.1
NW_022339633.1	Gnomon	exon	1590743	1590915	.	+	.	ID=exon-XM_031969931.1-13;Dbxref=GeneID:116424030%2CGenbank:XM_031969931.1;Parent=rna-XM_031969931.1
NW_022339633.1	Gnomon	exon	1591627	1591789	.	+	.	ID=exon-XM_031969931.1-16;Dbxref=GeneID:116424030%2CGenbank:XM_031969931.1;Parent=rna-XM_031969931.1
NW_022339633.1	Gnomon	exon	1591239	1591527	.	+	.	ID=exon-XM_031969931.1-15;Dbxref=GeneID:116424030%2CGenbank:XM_031969931.1;Parent=rna-XM_031969931.1
NW_022339633.1	Gnomon	exon	1592356	1592491	.	+	.	ID=exon-XM_031969931.1-18;Dbxref=GeneID:116424030%2CGenbank:XM_031969931.1;Parent=rna-XM_031969931.1
NW_022339633.1	Gnomon	exon	1591857	1592244	.	+	.	ID=exon-XM_031969931.1-17;Dbxref=GeneID:116424030%2CGenbank:XM_031969931.1;Parent=rna-XM_031969931.1
NW_022339633.1	Gnomon	exon	1592568	1592735	.	+	.	ID=exon-XM_031969931.1-19;Dbxref=GeneID:116424030%2CGenbank:XM_031969931.1;Parent=rna-XM_031969931.1
NW_022339633.1	Gnomon	CDS	1666940	1667077	.	+	0	Name=XP_031825741.1;ID=cds-XP_031825741.1;Dbxref=GeneID:116424013%2CGenbank:XP_031825741.1;Parent=rna-XM_031969881.1
NW_022339633.1	Gnomon	CDS	1667430	1667694	.	+	0	Name=XP_031825741.1;ID=cds-XP_031825741.1;Dbxref=GeneID:116424013%2CGenbank:XP_031825741.1;Parent=rna-XM_031969881.1
NW_022339633.1	Gnomon	CDS	1667869	1668041	.	+	0	Name=XP_031825741.1;ID=cds-XP_031825741.1;Dbxref=GeneID:116424013%2CGenbank:XP_031825741.1;Parent=rna-XM_031969881.1
NW_022339633.1	Gnomon	CDS	1668125	1668151	.	+	0	Name=XP_031825741.1;ID=cds-XP_031825741.1;Dbxref=GeneID:116424013%2CGenbank:XP_031825741.1;Parent=rna-XM_031969881.1
NW_022339633.1	Gnomon	exon	319988	320674	.	+	.	ID=exon-XM_031969870.1-9;Dbxref=GeneID:116424006%2CGenbank:XM_031969870.1;Parent=rna-XM_031969870.1
NW_022339633.1	Gnomon	exon	319449	319587	.	+	.	ID=exon-XM_031969870.1-8;Dbxref=GeneID:116424006%2CGenbank:XM_031969870.1;Parent=rna-XM_031969870.1
NW_022339633.1	Gnomon	exon	319010	319183	.	+	.	ID=exon-XM_031969870.1-7;Dbxref=GeneID:116424006%2CGenbank:XM_031969870.1;Parent=rna-XM_031969870.1
NW_022339633.1	Gnomon	exon	314729	314855	.	+	.	ID=exon-XM_031969870.1-6;Dbxref=GeneID:116424006%2CGenbank:XM_031969870.1;Parent=rna-XM_031969870.1
NW_022339633.1	Gnomon	exon	307509	307885	.	+	.	ID=exon-XM_031969870.1-1;Dbxref=GeneID:116424006%2CGenbank:XM_031969870.1;Parent=rna-XM_031969870.1
NW_022339633.1	Gnomon	exon	314334	314662	.	+	.	ID=exon-XM_031969870.1-5;Dbxref=GeneID:116424006%2CGenbank:XM_031969870.1;Parent=rna-XM_031969870.1
NW_022339633.1	Gnomon	exon	313352	313914	.	+	.	ID=exon-XM_031969870.1-4;Dbxref=GeneID:116424006%2CGenbank:XM_031969870.1;Parent=rna-XM_031969870.1
NW_022339633.1	Gnomon	exon	310595	310653	.	+	.	ID=exon-XM_031969870.1-3;Dbxref=GeneID:116424006%2CGenbank:XM_031969870.1;Parent=rna-XM_031969870.1
NW_022339633.1	Gnomon	exon	308922	308984	.	+	.	ID=exon-XM_031969870.1-2;Dbxref=GeneID:116424006%2CGenbank:XM_031969870.1;Parent=rna-XM_031969870.1
NW_022339633.1	Gnomon	mRNA	1604884	1606360	.	-	.	Name=XM_031969940.1;ID=rna-XM_031969940.1;Dbxref=GeneID:116424033%2CGenbank:XM_031969940.1;Parent=gene-LOC116424033
NW_022339633.1	Gnomon	mRNA	247203	278497	.	-	.	Name=XM_031969846.1;ID=rna-XM_031969846.1;Dbxref=GeneID:116423995%2CGenbank:XM_031969846.1;Parent=gene-LOC116423995
NW_022339633.1	Gnomon	exon	1615627	1616735	.	+	.	ID=exon-XM_031969939.1-9;Dbxref=GeneID:116424032%2CGenbank:XM_031969939.1;Parent=rna-XM_031969939.1
NW_022339633.1	Gnomon	exon	1612121	1612259	.	+	.	ID=exon-XM_031969939.1-8;Dbxref=GeneID:116424032%2CGenbank:XM_031969939.1;Parent=rna-XM_031969939.1
NW_022339633.1	Gnomon	exon	1610566	1610697	.	+	.	ID=exon-XM_031969939.1-5;Dbxref=GeneID:116424032%2CGenbank:XM_031969939.1;Parent=rna-XM_031969939.1
NW_022339633.1	Gnomon	exon	1609646	1609780	.	+	.	ID=exon-XM_031969939.1-4;Dbxref=GeneID:116424032%2CGenbank:XM_031969939.1;Parent=rna-XM_031969939.1
NW_022339633.1	Gnomon	exon	1611903	1612028	.	+	.	ID=exon-XM_031969939.1-7;Dbxref=GeneID:116424032%2CGenbank:XM_031969939.1;Parent=rna-XM_031969939.1
NW_022339633.1	Gnomon	exon	1611662	1611820	.	+	.	ID=exon-XM_031969939.1-6;Dbxref=GeneID:116424032%2CGenbank:XM_031969939.1;Parent=rna-XM_031969939.1
NW_022339633.1	Gnomon	exon	1606718	1606860	.	+	.	ID=exon-XM_031969939.1-1;Dbxref=GeneID:116424032%2CGenbank:XM_031969939.1;Parent=rna-XM_031969939.1
NW_022339633.1	Gnomon	exon	1607859	1607962	.	+	.	ID=exon-XM_031969939.1-3;Dbxref=GeneID:116424032%2CGenbank:XM_031969939.1;Parent=rna-XM_031969939.1
NW_022339633.1	Gnomon	exon	1607661	1607783	.	+	.	ID=exon-XM_031969939.1-2;Dbxref=GeneID:116424032%2CGenbank:XM_031969939.1;Parent=rna-XM_031969939.1
NW_022339633.1	Gnomon	mRNA	1864499	1866544	.	-	.	Name=XM_031969845.1;ID=rna-XM_031969845.1;Dbxref=GeneID:116423994%2CGenbank:XM_031969845.1;Parent=gene-LOC116423994
NW_022339633.1	Gnomon	exon	321394	322689	.	+	.	ID=exon-XM_031969869.1-1;Dbxref=GeneID:116424005%2CGenbank:XM_031969869.1;Parent=rna-XM_031969869.1
NW_022339633.1	Gnomon	exon	324456	324672	.	+	.	ID=exon-XM_031969869.1-3;Dbxref=GeneID:116424005%2CGenbank:XM_031969869.1;Parent=rna-XM_031969869.1
NW_022339633.1	Gnomon	exon	323039	324396	.	+	.	ID=exon-XM_031969869.1-2;Dbxref=GeneID:116424005%2CGenbank:XM_031969869.1;Parent=rna-XM_031969869.1
NW_022339633.1	Gnomon	exon	325239	326497	.	+	.	ID=exon-XM_031969869.1-5;Dbxref=GeneID:116424005%2CGenbank:XM_031969869.1;Parent=rna-XM_031969869.1
NW_022339633.1	Gnomon	exon	324738	325157	.	+	.	ID=exon-XM_031969869.1-4;Dbxref=GeneID:116424005%2CGenbank:XM_031969869.1;Parent=rna-XM_031969869.1
NW_022339633.1	Gnomon	CDS	1038179	1038321	.	+	0	Name=XP_031825690.1;ID=cds-XP_031825690.1;Dbxref=GeneID:116423983%2CGenbank:XP_031825690.1;Parent=rna-XM_031969830.1
NW_022339633.1	Gnomon	CDS	1042091	1043084	.	+	0	Name=XP_031825690.1;ID=cds-XP_031825690.1;Dbxref=GeneID:116423983%2CGenbank:XP_031825690.1;Parent=rna-XM_031969830.1
NW_022339633.1	Gnomon	CDS	1043453	1044545	.	+	0	Name=XP_031825690.1;ID=cds-XP_031825690.1;Dbxref=GeneID:116423983%2CGenbank:XP_031825690.1;Parent=rna-XM_031969830.1
NW_022339633.1	Gnomon	CDS	1044632	1046691	.	+	0	Name=XP_031825690.1;ID=cds-XP_031825690.1;Dbxref=GeneID:116423983%2CGenbank:XP_031825690.1;Parent=rna-XM_031969830.1
NW_022339633.1	Gnomon	mRNA	243527	278497	.	-	.	Name=XM_031969849.1;ID=rna-XM_031969849.1;Dbxref=GeneID:116423995%2CGenbank:XM_031969849.1;Parent=gene-LOC116423995
NW_022339633.1	Gnomon	CDS	1681909	1682083	.	+	0	Name=XP_031825700.1;ID=cds-XP_031825700.1;Dbxref=GeneID:116423990%2CGenbank:XP_031825700.1;Parent=rna-XM_031969840.1
NW_022339633.1	Gnomon	CDS	1682153	1682460	.	+	0	Name=XP_031825700.1;ID=cds-XP_031825700.1;Dbxref=GeneID:116423990%2CGenbank:XP_031825700.1;Parent=rna-XM_031969840.1
NW_022339633.1	Gnomon	CDS	1682521	1682707	.	+	0	Name=XP_031825700.1;ID=cds-XP_031825700.1;Dbxref=GeneID:116423990%2CGenbank:XP_031825700.1;Parent=rna-XM_031969840.1
NW_022339633.1	Gnomon	CDS	1682783	1683102	.	+	0	Name=XP_031825700.1;ID=cds-XP_031825700.1;Dbxref=GeneID:116423990%2CGenbank:XP_031825700.1;Parent=rna-XM_031969840.1
NW_022339633.1	Gnomon	exon	1586899	1586934	.	-	.	ID=exon-XR_004234371.1-3;Dbxref=GeneID:116424034%2CGenbank:XR_004234371.1;Parent=rna-XR_004234371.1
NW_022339633.1	Gnomon	exon	1587012	1587115	.	-	.	ID=exon-XR_004234371.1-2;Dbxref=GeneID:116424034%2CGenbank:XR_004234371.1;Parent=rna-XR_004234371.1
NW_022339633.1	Gnomon	exon	1587360	1587897	.	-	.	ID=exon-XR_004234371.1-1;Dbxref=GeneID:116424034%2CGenbank:XR_004234371.1;Parent=rna-XR_004234371.1
NW_022339633.1	Gnomon	mRNA	404513	411763	.	+	.	Name=XM_031969942.1;ID=rna-XM_031969942.1;Dbxref=GeneID:116424035%2CGenbank:XM_031969942.1;Parent=gene-LOC116424035
NW_022339633.1	Gnomon	CDS	1681909	1682083	.	+	0	Name=XP_031825701.1;ID=cds-XP_031825701.1;Dbxref=GeneID:116423990%2CGenbank:XP_031825701.1;Parent=rna-XM_031969841.1
NW_022339633.1	Gnomon	CDS	1682153	1682460	.	+	0	Name=XP_031825701.1;ID=cds-XP_031825701.1;Dbxref=GeneID:116423990%2CGenbank:XP_031825701.1;Parent=rna-XM_031969841.1
NW_022339633.1	Gnomon	CDS	1682521	1682707	.	+	0	Name=XP_031825701.1;ID=cds-XP_031825701.1;Dbxref=GeneID:116423990%2CGenbank:XP_031825701.1;Parent=rna-XM_031969841.1
NW_022339633.1	Gnomon	CDS	1682783	1683102	.	+	0	Name=XP_031825701.1;ID=cds-XP_031825701.1;Dbxref=GeneID:116423990%2CGenbank:XP_031825701.1;Parent=rna-XM_031969841.1
NW_022339633.1	Gnomon	CDS	1040203	1040339	.	+	0	Name=XP_031825691.1;ID=cds-XP_031825691.1;Dbxref=GeneID:116423983%2CGenbank:XP_031825691.1;Parent=rna-XM_031969831.1
NW_022339633.1	Gnomon	CDS	1042091	1043084	.	+	0	Name=XP_031825691.1;ID=cds-XP_031825691.1;Dbxref=GeneID:116423983%2CGenbank:XP_031825691.1;Parent=rna-XM_031969831.1
NW_022339633.1	Gnomon	CDS	1043453	1044545	.	+	0	Name=XP_031825691.1;ID=cds-XP_031825691.1;Dbxref=GeneID:116423983%2CGenbank:XP_031825691.1;Parent=rna-XM_031969831.1
NW_022339633.1	Gnomon	CDS	1044632	1046691	.	+	0	Name=XP_031825691.1;ID=cds-XP_031825691.1;Dbxref=GeneID:116423983%2CGenbank:XP_031825691.1;Parent=rna-XM_031969831.1
NW_022339633.1	Gnomon	mRNA	243527	278497	.	-	.	Name=XM_031969848.1;ID=rna-XM_031969848.1;Dbxref=GeneID:116423995%2CGenbank:XM_031969848.1;Parent=gene-LOC116423995
NW_022339633.1	Gnomon	mRNA	399299	412337	.	+	.	Name=XM_031969941.1;ID=rna-XM_031969941.1;Dbxref=GeneID:116424035%2CGenbank:XM_031969941.1;Parent=gene-LOC116424035
NW_022339633.1	Gnomon	exon	1866262	1866544	.	-	.	ID=exon-XM_031969845.1-1;Dbxref=GeneID:116423994%2CGenbank:XM_031969845.1;Parent=rna-XM_031969845.1
NW_022339633.1	Gnomon	exon	1864499	1864829	.	-	.	ID=exon-XM_031969845.1-4;Dbxref=GeneID:116423994%2CGenbank:XM_031969845.1;Parent=rna-XM_031969845.1
NW_022339633.1	Gnomon	exon	1865306	1865636	.	-	.	ID=exon-XM_031969845.1-3;Dbxref=GeneID:116423994%2CGenbank:XM_031969845.1;Parent=rna-XM_031969845.1
NW_022339633.1	Gnomon	exon	1865710	1865966	.	-	.	ID=exon-XM_031969845.1-2;Dbxref=GeneID:116423994%2CGenbank:XM_031969845.1;Parent=rna-XM_031969845.1
NW_022339633.1	Gnomon	CDS	139551	139698	.	-	0	Name=XP_031825746.1;ID=cds-XP_031825746.1;Dbxref=GeneID:116424017%2CGenbank:XP_031825746.1;Parent=rna-XM_031969886.1
NW_022339633.1	Gnomon	CDS	138731	138859	.	-	0	Name=XP_031825746.1;ID=cds-XP_031825746.1;Dbxref=GeneID:116424017%2CGenbank:XP_031825746.1;Parent=rna-XM_031969886.1
NW_022339633.1	Gnomon	CDS	137607	138095	.	-	0	Name=XP_031825746.1;ID=cds-XP_031825746.1;Dbxref=GeneID:116424017%2CGenbank:XP_031825746.1;Parent=rna-XM_031969886.1
NW_022339633.1	Gnomon	CDS	134813	135179	.	-	0	Name=XP_031825746.1;ID=cds-XP_031825746.1;Dbxref=GeneID:116424017%2CGenbank:XP_031825746.1;Parent=rna-XM_031969886.1
NW_022339633.1	Gnomon	CDS	134330	134475	.	-	0	Name=XP_031825746.1;ID=cds-XP_031825746.1;Dbxref=GeneID:116424017%2CGenbank:XP_031825746.1;Parent=rna-XM_031969886.1
NW_022339633.1	Gnomon	CDS	132595	133083	.	-	0	Name=XP_031825746.1;ID=cds-XP_031825746.1;Dbxref=GeneID:116424017%2CGenbank:XP_031825746.1;Parent=rna-XM_031969886.1
NW_022339633.1	Gnomon	CDS	131482	131822	.	-	0	Name=XP_031825746.1;ID=cds-XP_031825746.1;Dbxref=GeneID:116424017%2CGenbank:XP_031825746.1;Parent=rna-XM_031969886.1
NW_022339633.1	Gnomon	CDS	130333	130569	.	-	0	Name=XP_031825746.1;ID=cds-XP_031825746.1;Dbxref=GeneID:116424017%2CGenbank:XP_031825746.1;Parent=rna-XM_031969886.1
NW_022339633.1	Gnomon	CDS	129380	129628	.	-	0	Name=XP_031825746.1;ID=cds-XP_031825746.1;Dbxref=GeneID:116424017%2CGenbank:XP_031825746.1;Parent=rna-XM_031969886.1
NW_022339633.1	Gnomon	mRNA	1022932	1024688	.	-	.	Name=XM_031969842.1;ID=rna-XM_031969842.1;Dbxref=GeneID:116423991%2CGenbank:XM_031969842.1;Parent=gene-LOC116423991
NW_022339633.1	Gnomon	exon	141957	142950	.	-	.	ID=exon-XM_031969888.1-2;Dbxref=GeneID:116424017%2CGenbank:XM_031969888.1;Parent=rna-XM_031969888.1
NW_022339633.1	Gnomon	exon	144097	144349	.	-	.	ID=exon-XM_031969888.1-1;Dbxref=GeneID:116424017%2CGenbank:XM_031969888.1;Parent=rna-XM_031969888.1
NW_022339633.1	Gnomon	exon	139551	139917	.	-	.	ID=exon-XM_031969888.1-4;Dbxref=GeneID:116424017%2CGenbank:XM_031969888.1;Parent=rna-XM_031969888.1
NW_022339633.1	Gnomon	exon	140660	141197	.	-	.	ID=exon-XM_031969888.1-3;Dbxref=GeneID:116424017%2CGenbank:XM_031969888.1;Parent=rna-XM_031969888.1
NW_022339633.1	Gnomon	exon	137607	138095	.	-	.	ID=exon-XM_031969888.1-6;Dbxref=GeneID:116424017%2CGenbank:XM_031969888.1;Parent=rna-XM_031969888.1
NW_022339633.1	Gnomon	exon	138731	138859	.	-	.	ID=exon-XM_031969888.1-5;Dbxref=GeneID:116424017%2CGenbank:XM_031969888.1;Parent=rna-XM_031969888.1
NW_022339633.1	Gnomon	exon	134330	134475	.	-	.	ID=exon-XM_031969888.1-8;Dbxref=GeneID:116424017%2CGenbank:XM_031969888.1;Parent=rna-XM_031969888.1
NW_022339633.1	Gnomon	exon	134813	135179	.	-	.	ID=exon-XM_031969888.1-7;Dbxref=GeneID:116424017%2CGenbank:XM_031969888.1;Parent=rna-XM_031969888.1
NW_022339633.1	Gnomon	exon	132595	133083	.	-	.	ID=exon-XM_031969888.1-9;Dbxref=GeneID:116424017%2CGenbank:XM_031969888.1;Parent=rna-XM_031969888.1
NW_022339633.1	Gnomon	CDS	139551	139698	.	-	0	Name=XP_031825747.1;ID=cds-XP_031825747.1;Dbxref=GeneID:116424017%2CGenbank:XP_031825747.1;Parent=rna-XM_031969887.1
NW_022339633.1	Gnomon	CDS	138731	138859	.	-	0	Name=XP_031825747.1;ID=cds-XP_031825747.1;Dbxref=GeneID:116424017%2CGenbank:XP_031825747.1;Parent=rna-XM_031969887.1
NW_022339633.1	Gnomon	CDS	137607	138095	.	-	0	Name=XP_031825747.1;ID=cds-XP_031825747.1;Dbxref=GeneID:116424017%2CGenbank:XP_031825747.1;Parent=rna-XM_031969887.1
NW_022339633.1	Gnomon	CDS	134813	135179	.	-	0	Name=XP_031825747.1;ID=cds-XP_031825747.1;Dbxref=GeneID:116424017%2CGenbank:XP_031825747.1;Parent=rna-XM_031969887.1
NW_022339633.1	Gnomon	CDS	134330	134475	.	-	0	Name=XP_031825747.1;ID=cds-XP_031825747.1;Dbxref=GeneID:116424017%2CGenbank:XP_031825747.1;Parent=rna-XM_031969887.1
NW_022339633.1	Gnomon	CDS	132595	133083	.	-	0	Name=XP_031825747.1;ID=cds-XP_031825747.1;Dbxref=GeneID:116424017%2CGenbank:XP_031825747.1;Parent=rna-XM_031969887.1
NW_022339633.1	Gnomon	CDS	131482	131822	.	-	0	Name=XP_031825747.1;ID=cds-XP_031825747.1;Dbxref=GeneID:116424017%2CGenbank:XP_031825747.1;Parent=rna-XM_031969887.1
NW_022339633.1	Gnomon	CDS	130333	130569	.	-	0	Name=XP_031825747.1;ID=cds-XP_031825747.1;Dbxref=GeneID:116424017%2CGenbank:XP_031825747.1;Parent=rna-XM_031969887.1
NW_022339633.1	Gnomon	CDS	129380	129628	.	-	0	Name=XP_031825747.1;ID=cds-XP_031825747.1;Dbxref=GeneID:116424017%2CGenbank:XP_031825747.1;Parent=rna-XM_031969887.1
NW_022339633.1	Gnomon	mRNA	1680963	1683675	.	+	.	Name=XM_031969841.1;ID=rna-XM_031969841.1;Dbxref=GeneID:116423990%2CGenbank:XM_031969841.1;Parent=gene-LOC116423990
NW_022339633.1	Gnomon	CDS	139551	139698	.	-	0	Name=XP_031825748.1;ID=cds-XP_031825748.1;Dbxref=GeneID:116424017%2CGenbank:XP_031825748.1;Parent=rna-XM_031969888.1
NW_022339633.1	Gnomon	CDS	138731	138859	.	-	0	Name=XP_031825748.1;ID=cds-XP_031825748.1;Dbxref=GeneID:116424017%2CGenbank:XP_031825748.1;Parent=rna-XM_031969888.1
NW_022339633.1	Gnomon	CDS	137607	138095	.	-	0	Name=XP_031825748.1;ID=cds-XP_031825748.1;Dbxref=GeneID:116424017%2CGenbank:XP_031825748.1;Parent=rna-XM_031969888.1
NW_022339633.1	Gnomon	CDS	134813	135179	.	-	0	Name=XP_031825748.1;ID=cds-XP_031825748.1;Dbxref=GeneID:116424017%2CGenbank:XP_031825748.1;Parent=rna-XM_031969888.1
NW_022339633.1	Gnomon	CDS	134330	134475	.	-	0	Name=XP_031825748.1;ID=cds-XP_031825748.1;Dbxref=GeneID:116424017%2CGenbank:XP_031825748.1;Parent=rna-XM_031969888.1
NW_022339633.1	Gnomon	CDS	132595	133083	.	-	0	Name=XP_031825748.1;ID=cds-XP_031825748.1;Dbxref=GeneID:116424017%2CGenbank:XP_031825748.1;Parent=rna-XM_031969888.1
NW_022339633.1	Gnomon	CDS	131482	131822	.	-	0	Name=XP_031825748.1;ID=cds-XP_031825748.1;Dbxref=GeneID:116424017%2CGenbank:XP_031825748.1;Parent=rna-XM_031969888.1
NW_022339633.1	Gnomon	CDS	130333	130569	.	-	0	Name=XP_031825748.1;ID=cds-XP_031825748.1;Dbxref=GeneID:116424017%2CGenbank:XP_031825748.1;Parent=rna-XM_031969888.1
NW_022339633.1	Gnomon	CDS	129380	129628	.	-	0	Name=XP_031825748.1;ID=cds-XP_031825748.1;Dbxref=GeneID:116424017%2CGenbank:XP_031825748.1;Parent=rna-XM_031969888.1
NW_022339633.1	Gnomon	exon	1830538	1830596	.	+	.	ID=exon-XM_031969916.1-2;Dbxref=GeneID:116424026%2CGenbank:XM_031969916.1;Parent=rna-XM_031969916.1
NW_022339633.1	Gnomon	exon	1830009	1830446	.	+	.	ID=exon-XM_031969916.1-1;Dbxref=GeneID:116424026%2CGenbank:XM_031969916.1;Parent=rna-XM_031969916.1
NW_022339633.1	Gnomon	exon	1830972	1831802	.	+	.	ID=exon-XM_031969916.1-4;Dbxref=GeneID:116424026%2CGenbank:XM_031969916.1;Parent=rna-XM_031969916.1
NW_022339633.1	Gnomon	exon	1830700	1830760	.	+	.	ID=exon-XM_031969916.1-3;Dbxref=GeneID:116424026%2CGenbank:XM_031969916.1;Parent=rna-XM_031969916.1
NW_022339633.1	Gnomon	exon	1832612	1832906	.	+	.	ID=exon-XM_031969916.1-6;Dbxref=GeneID:116424026%2CGenbank:XM_031969916.1;Parent=rna-XM_031969916.1
NW_022339633.1	Gnomon	exon	1831892	1832277	.	+	.	ID=exon-XM_031969916.1-5;Dbxref=GeneID:116424026%2CGenbank:XM_031969916.1;Parent=rna-XM_031969916.1
NW_022339633.1	Gnomon	exon	1840666	1840975	.	+	.	ID=exon-XM_031969916.1-8;Dbxref=GeneID:116424026%2CGenbank:XM_031969916.1;Parent=rna-XM_031969916.1
NW_022339633.1	Gnomon	exon	1832993	1833183	.	+	.	ID=exon-XM_031969916.1-7;Dbxref=GeneID:116424026%2CGenbank:XM_031969916.1;Parent=rna-XM_031969916.1
NW_022339633.1	Gnomon	mRNA	1864492	1866545	.	-	.	Name=XM_031969844.1;ID=rna-XM_031969844.1;Dbxref=GeneID:116423994%2CGenbank:XM_031969844.1;Parent=gene-LOC116423994
NW_022339633.1	Gnomon	exon	364632	365230	.	+	.	ID=exon-XM_031969868.1-4;Dbxref=GeneID:116424004%2CGenbank:XM_031969868.1;Parent=rna-XM_031969868.1
NW_022339633.1	Gnomon	exon	363526	363923	.	+	.	ID=exon-XM_031969868.1-3;Dbxref=GeneID:116424004%2CGenbank:XM_031969868.1;Parent=rna-XM_031969868.1
NW_022339633.1	Gnomon	exon	361149	361330	.	+	.	ID=exon-XM_031969868.1-2;Dbxref=GeneID:116424004%2CGenbank:XM_031969868.1;Parent=rna-XM_031969868.1
NW_022339633.1	Gnomon	exon	360531	360613	.	+	.	ID=exon-XM_031969868.1-1;Dbxref=GeneID:116424004%2CGenbank:XM_031969868.1;Parent=rna-XM_031969868.1
NW_022339633.1	Gnomon	exon	369513	369900	.	+	.	ID=exon-XM_031969868.1-9;Dbxref=GeneID:116424004%2CGenbank:XM_031969868.1;Parent=rna-XM_031969868.1
NW_022339633.1	Gnomon	exon	368966	369115	.	+	.	ID=exon-XM_031969868.1-8;Dbxref=GeneID:116424004%2CGenbank:XM_031969868.1;Parent=rna-XM_031969868.1
NW_022339633.1	Gnomon	exon	368527	368670	.	+	.	ID=exon-XM_031969868.1-7;Dbxref=GeneID:116424004%2CGenbank:XM_031969868.1;Parent=rna-XM_031969868.1
NW_022339633.1	Gnomon	exon	367431	367839	.	+	.	ID=exon-XM_031969868.1-6;Dbxref=GeneID:116424004%2CGenbank:XM_031969868.1;Parent=rna-XM_031969868.1
NW_022339633.1	Gnomon	exon	366246	366729	.	+	.	ID=exon-XM_031969868.1-5;Dbxref=GeneID:116424004%2CGenbank:XM_031969868.1;Parent=rna-XM_031969868.1
NW_022339633.1	Gnomon	exon	1604884	1605117	.	-	.	ID=exon-XM_031969940.1-4;Dbxref=GeneID:116424033%2CGenbank:XM_031969940.1;Parent=rna-XM_031969940.1
NW_022339633.1	Gnomon	exon	1605193	1605513	.	-	.	ID=exon-XM_031969940.1-3;Dbxref=GeneID:116424033%2CGenbank:XM_031969940.1;Parent=rna-XM_031969940.1
NW_022339633.1	Gnomon	exon	1605588	1605716	.	-	.	ID=exon-XM_031969940.1-2;Dbxref=GeneID:116424033%2CGenbank:XM_031969940.1;Parent=rna-XM_031969940.1
NW_022339633.1	Gnomon	exon	1605963	1606360	.	-	.	ID=exon-XM_031969940.1-1;Dbxref=GeneID:116424033%2CGenbank:XM_031969940.1;Parent=rna-XM_031969940.1
NW_022339633.1	Gnomon	exon	128871	129628	.	-	.	ID=exon-XM_031969886.1-12;Dbxref=GeneID:116424017%2CGenbank:XM_031969886.1;Parent=rna-XM_031969886.1
NW_022339633.1	Gnomon	exon	130333	130569	.	-	.	ID=exon-XM_031969886.1-11;Dbxref=GeneID:116424017%2CGenbank:XM_031969886.1;Parent=rna-XM_031969886.1
NW_022339633.1	Gnomon	exon	131482	131822	.	-	.	ID=exon-XM_031969886.1-10;Dbxref=GeneID:116424017%2CGenbank:XM_031969886.1;Parent=rna-XM_031969886.1
NW_022339633.1	Gnomon	mRNA	1022396	1023924	.	+	.	Name=XM_031969843.1;ID=rna-XM_031969843.1;Dbxref=GeneID:116423993%2CGenbank:XM_031969843.1;Parent=gene-LOC116423993
NW_022339633.1	Gnomon	CDS	1605963	1606062	.	-	0	Name=XP_031825800.1;ID=cds-XP_031825800.1;Dbxref=GeneID:116424033%2CGenbank:XP_031825800.1;Parent=rna-XM_031969940.1
NW_022339633.1	Gnomon	CDS	1605588	1605716	.	-	0	Name=XP_031825800.1;ID=cds-XP_031825800.1;Dbxref=GeneID:116424033%2CGenbank:XP_031825800.1;Parent=rna-XM_031969940.1
NW_022339633.1	Gnomon	CDS	1605193	1605513	.	-	0	Name=XP_031825800.1;ID=cds-XP_031825800.1;Dbxref=GeneID:116424033%2CGenbank:XP_031825800.1;Parent=rna-XM_031969940.1
NW_022339633.1	Gnomon	CDS	1605017	1605117	.	-	0	Name=XP_031825800.1;ID=cds-XP_031825800.1;Dbxref=GeneID:116424033%2CGenbank:XP_031825800.1;Parent=rna-XM_031969940.1
NW_022339633.1	Gnomon	exon	1706793	1706870	.	+	.	ID=exon-XR_004234370.1-2;Dbxref=GeneID:116424028%2CGenbank:XR_004234370.1;Parent=rna-XR_004234370.1
NW_022339633.1	Gnomon	exon	1684572	1684736	.	+	.	ID=exon-XR_004234370.1-1;Dbxref=GeneID:116424028%2CGenbank:XR_004234370.1;Parent=rna-XR_004234370.1
NW_022339633.1	Gnomon	exon	1765009	1765075	.	+	.	ID=exon-XR_004234370.1-3;Dbxref=GeneID:116424028%2CGenbank:XR_004234370.1;Parent=rna-XR_004234370.1
NW_022339633.1	Gnomon	CDS	278217	278286	.	-	0	Name=XP_031825706.1;ID=cds-XP_031825706.1;Dbxref=GeneID:116423995%2CGenbank:XP_031825706.1;Parent=rna-XM_031969846.1
NW_022339633.1	Gnomon	CDS	271476	271726	.	-	0	Name=XP_031825706.1;ID=cds-XP_031825706.1;Dbxref=GeneID:116423995%2CGenbank:XP_031825706.1;Parent=rna-XM_031969846.1
NW_022339633.1	Gnomon	CDS	270408	270654	.	-	0	Name=XP_031825706.1;ID=cds-XP_031825706.1;Dbxref=GeneID:116423995%2CGenbank:XP_031825706.1;Parent=rna-XM_031969846.1
NW_022339633.1	Gnomon	CDS	253968	254093	.	-	0	Name=XP_031825706.1;ID=cds-XP_031825706.1;Dbxref=GeneID:116423995%2CGenbank:XP_031825706.1;Parent=rna-XM_031969846.1
NW_022339633.1	Gnomon	CDS	251834	251972	.	-	0	Name=XP_031825706.1;ID=cds-XP_031825706.1;Dbxref=GeneID:116423995%2CGenbank:XP_031825706.1;Parent=rna-XM_031969846.1
NW_022339633.1	Gnomon	CDS	249847	249970	.	-	0	Name=XP_031825706.1;ID=cds-XP_031825706.1;Dbxref=GeneID:116423995%2CGenbank:XP_031825706.1;Parent=rna-XM_031969846.1
NW_022339633.1	Gnomon	CDS	249261	249461	.	-	0	Name=XP_031825706.1;ID=cds-XP_031825706.1;Dbxref=GeneID:116423995%2CGenbank:XP_031825706.1;Parent=rna-XM_031969846.1
NW_022339633.1	Gnomon	CDS	248551	248625	.	-	0	Name=XP_031825706.1;ID=cds-XP_031825706.1;Dbxref=GeneID:116423995%2CGenbank:XP_031825706.1;Parent=rna-XM_031969846.1
NW_022339633.1	Gnomon	CDS	247873	248032	.	-	0	Name=XP_031825706.1;ID=cds-XP_031825706.1;Dbxref=GeneID:116423995%2CGenbank:XP_031825706.1;Parent=rna-XM_031969846.1
NW_022339633.1	Gnomon	CDS	247476	247568	.	-	0	Name=XP_031825706.1;ID=cds-XP_031825706.1;Dbxref=GeneID:116423995%2CGenbank:XP_031825706.1;Parent=rna-XM_031969846.1
NW_022339633.1	Gnomon	CDS	247203	247276	.	-	0	Name=XP_031825706.1;ID=cds-XP_031825706.1;Dbxref=GeneID:116423995%2CGenbank:XP_031825706.1;Parent=rna-XM_031969846.1
NW_022339633.1	Gnomon	CDS	1588228	1588314	.	+	0	Name=XP_031825790.1;ID=cds-XP_031825790.1;Dbxref=GeneID:116424030%2CGenbank:XP_031825790.1;Parent=rna-XM_031969930.1
NW_022339633.1	Gnomon	CDS	1588423	1588600	.	+	0	Name=XP_031825790.1;ID=cds-XP_031825790.1;Dbxref=GeneID:116424030%2CGenbank:XP_031825790.1;Parent=rna-XM_031969930.1
NW_022339633.1	Gnomon	CDS	1588677	1588755	.	+	0	Name=XP_031825790.1;ID=cds-XP_031825790.1;Dbxref=GeneID:116424030%2CGenbank:XP_031825790.1;Parent=rna-XM_031969930.1
NW_022339633.1	Gnomon	CDS	1588829	1589004	.	+	0	Name=XP_031825790.1;ID=cds-XP_031825790.1;Dbxref=GeneID:116424030%2CGenbank:XP_031825790.1;Parent=rna-XM_031969930.1
NW_022339633.1	Gnomon	CDS	1589069	1589172	.	+	0	Name=XP_031825790.1;ID=cds-XP_031825790.1;Dbxref=GeneID:116424030%2CGenbank:XP_031825790.1;Parent=rna-XM_031969930.1
NW_022339633.1	Gnomon	CDS	1589251	1589500	.	+	0	Name=XP_031825790.1;ID=cds-XP_031825790.1;Dbxref=GeneID:116424030%2CGenbank:XP_031825790.1;Parent=rna-XM_031969930.1
NW_022339633.1	Gnomon	CDS	1589572	1589762	.	+	0	Name=XP_031825790.1;ID=cds-XP_031825790.1;Dbxref=GeneID:116424030%2CGenbank:XP_031825790.1;Parent=rna-XM_031969930.1
NW_022339633.1	Gnomon	CDS	1589848	1590057	.	+	0	Name=XP_031825790.1;ID=cds-XP_031825790.1;Dbxref=GeneID:116424030%2CGenbank:XP_031825790.1;Parent=rna-XM_031969930.1
NW_022339633.1	Gnomon	CDS	1590131	1590269	.	+	0	Name=XP_031825790.1;ID=cds-XP_031825790.1;Dbxref=GeneID:116424030%2CGenbank:XP_031825790.1;Parent=rna-XM_031969930.1
NW_022339633.1	Gnomon	CDS	1590332	1590449	.	+	0	Name=XP_031825790.1;ID=cds-XP_031825790.1;Dbxref=GeneID:116424030%2CGenbank:XP_031825790.1;Parent=rna-XM_031969930.1
NW_022339633.1	Gnomon	CDS	1590523	1590665	.	+	0	Name=XP_031825790.1;ID=cds-XP_031825790.1;Dbxref=GeneID:116424030%2CGenbank:XP_031825790.1;Parent=rna-XM_031969930.1
NW_022339633.1	Gnomon	CDS	1590743	1590915	.	+	0	Name=XP_031825790.1;ID=cds-XP_031825790.1;Dbxref=GeneID:116424030%2CGenbank:XP_031825790.1;Parent=rna-XM_031969930.1
NW_022339633.1	Gnomon	CDS	1590995	1591171	.	+	0	Name=XP_031825790.1;ID=cds-XP_031825790.1;Dbxref=GeneID:116424030%2CGenbank:XP_031825790.1;Parent=rna-XM_031969930.1
NW_022339633.1	Gnomon	CDS	1591239	1591527	.	+	0	Name=XP_031825790.1;ID=cds-XP_031825790.1;Dbxref=GeneID:116424030%2CGenbank:XP_031825790.1;Parent=rna-XM_031969930.1
NW_022339633.1	Gnomon	CDS	1591627	1591789	.	+	0	Name=XP_031825790.1;ID=cds-XP_031825790.1;Dbxref=GeneID:116424030%2CGenbank:XP_031825790.1;Parent=rna-XM_031969930.1
NW_022339633.1	Gnomon	CDS	1591857	1592244	.	+	0	Name=XP_031825790.1;ID=cds-XP_031825790.1;Dbxref=GeneID:116424030%2CGenbank:XP_031825790.1;Parent=rna-XM_031969930.1
NW_022339633.1	Gnomon	CDS	1592365	1592491	.	+	0	Name=XP_031825790.1;ID=cds-XP_031825790.1;Dbxref=GeneID:116424030%2CGenbank:XP_031825790.1;Parent=rna-XM_031969930.1
NW_022339633.1	Gnomon	CDS	1592568	1592735	.	+	0	Name=XP_031825790.1;ID=cds-XP_031825790.1;Dbxref=GeneID:116424030%2CGenbank:XP_031825790.1;Parent=rna-XM_031969930.1
NW_022339633.1	Gnomon	CDS	1592811	1593034	.	+	0	Name=XP_031825790.1;ID=cds-XP_031825790.1;Dbxref=GeneID:116424030%2CGenbank:XP_031825790.1;Parent=rna-XM_031969930.1
NW_022339633.1	Gnomon	CDS	1593113	1593329	.	+	0	Name=XP_031825790.1;ID=cds-XP_031825790.1;Dbxref=GeneID:116424030%2CGenbank:XP_031825790.1;Parent=rna-XM_031969930.1
NW_022339633.1	Gnomon	CDS	1593389	1593593	.	+	0	Name=XP_031825790.1;ID=cds-XP_031825790.1;Dbxref=GeneID:116424030%2CGenbank:XP_031825790.1;Parent=rna-XM_031969930.1
NW_022339633.1	Gnomon	CDS	1593664	1593841	.	+	0	Name=XP_031825790.1;ID=cds-XP_031825790.1;Dbxref=GeneID:116424030%2CGenbank:XP_031825790.1;Parent=rna-XM_031969930.1
NW_022339633.1	Gnomon	CDS	1593914	1594243	.	+	0	Name=XP_031825790.1;ID=cds-XP_031825790.1;Dbxref=GeneID:116424030%2CGenbank:XP_031825790.1;Parent=rna-XM_031969930.1
NW_022339633.1	Gnomon	CDS	1594312	1594515	.	+	0	Name=XP_031825790.1;ID=cds-XP_031825790.1;Dbxref=GeneID:116424030%2CGenbank:XP_031825790.1;Parent=rna-XM_031969930.1
NW_022339633.1	Gnomon	CDS	1594583	1594698	.	+	0	Name=XP_031825790.1;ID=cds-XP_031825790.1;Dbxref=GeneID:116424030%2CGenbank:XP_031825790.1;Parent=rna-XM_031969930.1
NW_022339633.1	Gnomon	CDS	1594766	1595117	.	+	0	Name=XP_031825790.1;ID=cds-XP_031825790.1;Dbxref=GeneID:116424030%2CGenbank:XP_031825790.1;Parent=rna-XM_031969930.1
NW_022339633.1	Gnomon	CDS	1595207	1595323	.	+	0	Name=XP_031825790.1;ID=cds-XP_031825790.1;Dbxref=GeneID:116424030%2CGenbank:XP_031825790.1;Parent=rna-XM_031969930.1
NW_022339633.1	Gnomon	CDS	1595404	1595520	.	+	0	Name=XP_031825790.1;ID=cds-XP_031825790.1;Dbxref=GeneID:116424030%2CGenbank:XP_031825790.1;Parent=rna-XM_031969930.1
NW_022339633.1	Gnomon	CDS	1595584	1595853	.	+	0	Name=XP_031825790.1;ID=cds-XP_031825790.1;Dbxref=GeneID:116424030%2CGenbank:XP_031825790.1;Parent=rna-XM_031969930.1
NW_022339633.1	Gnomon	CDS	1595923	1596531	.	+	0	Name=XP_031825790.1;ID=cds-XP_031825790.1;Dbxref=GeneID:116424030%2CGenbank:XP_031825790.1;Parent=rna-XM_031969930.1
NW_022339633.1	Gnomon	CDS	1596608	1596703	.	+	0	Name=XP_031825790.1;ID=cds-XP_031825790.1;Dbxref=GeneID:116424030%2CGenbank:XP_031825790.1;Parent=rna-XM_031969930.1
NW_022339633.1	Gnomon	CDS	1596772	1600336	.	+	0	Name=XP_031825790.1;ID=cds-XP_031825790.1;Dbxref=GeneID:116424030%2CGenbank:XP_031825790.1;Parent=rna-XM_031969930.1
NW_022339633.1	Gnomon	CDS	1600412	1600816	.	+	0	Name=XP_031825790.1;ID=cds-XP_031825790.1;Dbxref=GeneID:116424030%2CGenbank:XP_031825790.1;Parent=rna-XM_031969930.1
NW_022339633.1	Gnomon	CDS	1600900	1601076	.	+	0	Name=XP_031825790.1;ID=cds-XP_031825790.1;Dbxref=GeneID:116424030%2CGenbank:XP_031825790.1;Parent=rna-XM_031969930.1
NW_022339633.1	Gnomon	CDS	1601151	1601321	.	+	0	Name=XP_031825790.1;ID=cds-XP_031825790.1;Dbxref=GeneID:116424030%2CGenbank:XP_031825790.1;Parent=rna-XM_031969930.1
NW_022339633.1	Gnomon	CDS	1601384	1601577	.	+	0	Name=XP_031825790.1;ID=cds-XP_031825790.1;Dbxref=GeneID:116424030%2CGenbank:XP_031825790.1;Parent=rna-XM_031969930.1
NW_022339633.1	Gnomon	CDS	1601654	1601989	.	+	0	Name=XP_031825790.1;ID=cds-XP_031825790.1;Dbxref=GeneID:116424030%2CGenbank:XP_031825790.1;Parent=rna-XM_031969930.1
NW_022339633.1	Gnomon	CDS	1602051	1602281	.	+	0	Name=XP_031825790.1;ID=cds-XP_031825790.1;Dbxref=GeneID:116424030%2CGenbank:XP_031825790.1;Parent=rna-XM_031969930.1
NW_022339633.1	Gnomon	mRNA	412315	422337	.	-	.	Name=XM_031969949.1;ID=rna-XM_031969949.1;Dbxref=GeneID:116424038%2CGenbank:XM_031969949.1;Parent=gene-LOC116424038
NW_022339633.1	Gnomon	exon	497317	497504	.	+	.	ID=exon-XM_031969946.1-14;Dbxref=GeneID:116424036%2CGenbank:XM_031969946.1;Parent=rna-XM_031969946.1
NW_022339633.1	Gnomon	exon	496440	496543	.	+	.	ID=exon-XM_031969946.1-13;Dbxref=GeneID:116424036%2CGenbank:XM_031969946.1;Parent=rna-XM_031969946.1
NW_022339633.1	Gnomon	exon	485354	485515	.	+	.	ID=exon-XM_031969946.1-12;Dbxref=GeneID:116424036%2CGenbank:XM_031969946.1;Parent=rna-XM_031969946.1
NW_022339633.1	Gnomon	exon	446781	447009	.	+	.	ID=exon-XM_031969946.1-11;Dbxref=GeneID:116424036%2CGenbank:XM_031969946.1;Parent=rna-XM_031969946.1
NW_022339633.1	Gnomon	exon	426700	426834	.	+	.	ID=exon-XM_031969946.1-10;Dbxref=GeneID:116424036%2CGenbank:XM_031969946.1;Parent=rna-XM_031969946.1
NW_022339633.1	Gnomon	exon	514157	515508	.	+	.	ID=exon-XM_031969946.1-15;Dbxref=GeneID:116424036%2CGenbank:XM_031969946.1;Parent=rna-XM_031969946.1
NW_022339633.1	Gnomon	CDS	788010	788898	.	+	0	Name=XP_031825697.1;ID=cds-XP_031825697.1;Dbxref=GeneID:116423988%2CGenbank:XP_031825697.1;Parent=rna-XM_031969837.1
NW_022339633.1	Gnomon	CDS	809328	809500	.	+	0	Name=XP_031825697.1;ID=cds-XP_031825697.1;Dbxref=GeneID:116423988%2CGenbank:XP_031825697.1;Parent=rna-XM_031969837.1
NW_022339633.1	Gnomon	CDS	836030	836314	.	+	0	Name=XP_031825697.1;ID=cds-XP_031825697.1;Dbxref=GeneID:116423988%2CGenbank:XP_031825697.1;Parent=rna-XM_031969837.1
NW_022339633.1	Gnomon	mRNA	423559	515511	.	+	.	Name=XM_031969948.1;ID=rna-XM_031969948.1;Dbxref=GeneID:116424036%2CGenbank:XM_031969948.1;Parent=gene-LOC116424036
NW_022339633.1	Gnomon	CDS	406054	406262	.	+	0	Name=XP_031825801.1;ID=cds-XP_031825801.1;Dbxref=GeneID:116424035%2CGenbank:XP_031825801.1;Parent=rna-XM_031969941.1
NW_022339633.1	Gnomon	CDS	407249	407519	.	+	0	Name=XP_031825801.1;ID=cds-XP_031825801.1;Dbxref=GeneID:116424035%2CGenbank:XP_031825801.1;Parent=rna-XM_031969941.1
NW_022339633.1	Gnomon	CDS	408429	408851	.	+	0	Name=XP_031825801.1;ID=cds-XP_031825801.1;Dbxref=GeneID:116424035%2CGenbank:XP_031825801.1;Parent=rna-XM_031969941.1
NW_022339633.1	Gnomon	CDS	409252	409341	.	+	0	Name=XP_031825801.1;ID=cds-XP_031825801.1;Dbxref=GeneID:116424035%2CGenbank:XP_031825801.1;Parent=rna-XM_031969941.1
NW_022339633.1	Gnomon	CDS	409414	409526	.	+	0	Name=XP_031825801.1;ID=cds-XP_031825801.1;Dbxref=GeneID:116424035%2CGenbank:XP_031825801.1;Parent=rna-XM_031969941.1
NW_022339633.1	Gnomon	CDS	409741	410126	.	+	0	Name=XP_031825801.1;ID=cds-XP_031825801.1;Dbxref=GeneID:116424035%2CGenbank:XP_031825801.1;Parent=rna-XM_031969941.1
NW_022339633.1	Gnomon	CDS	410393	410508	.	+	0	Name=XP_031825801.1;ID=cds-XP_031825801.1;Dbxref=GeneID:116424035%2CGenbank:XP_031825801.1;Parent=rna-XM_031969941.1
NW_022339633.1	Gnomon	CDS	410593	410663	.	+	0	Name=XP_031825801.1;ID=cds-XP_031825801.1;Dbxref=GeneID:116424035%2CGenbank:XP_031825801.1;Parent=rna-XM_031969941.1
NW_022339633.1	Gnomon	CDS	410733	410821	.	+	0	Name=XP_031825801.1;ID=cds-XP_031825801.1;Dbxref=GeneID:116424035%2CGenbank:XP_031825801.1;Parent=rna-XM_031969941.1
NW_022339633.1	Gnomon	CDS	410904	411080	.	+	0	Name=XP_031825801.1;ID=cds-XP_031825801.1;Dbxref=GeneID:116424035%2CGenbank:XP_031825801.1;Parent=rna-XM_031969941.1
NW_022339633.1	Gnomon	CDS	411462	411763	.	+	0	Name=XP_031825801.1;ID=cds-XP_031825801.1;Dbxref=GeneID:116424035%2CGenbank:XP_031825801.1;Parent=rna-XM_031969941.1
NW_022339633.1	Gnomon	CDS	1588228	1588314	.	+	0	Name=XP_031825791.1;ID=cds-XP_031825791.1;Dbxref=GeneID:116424030%2CGenbank:XP_031825791.1;Parent=rna-XM_031969931.1
NW_022339633.1	Gnomon	CDS	1588423	1588600	.	+	0	Name=XP_031825791.1;ID=cds-XP_031825791.1;Dbxref=GeneID:116424030%2CGenbank:XP_031825791.1;Parent=rna-XM_031969931.1
NW_022339633.1	Gnomon	CDS	1588677	1588755	.	+	0	Name=XP_031825791.1;ID=cds-XP_031825791.1;Dbxref=GeneID:116424030%2CGenbank:XP_031825791.1;Parent=rna-XM_031969931.1
NW_022339633.1	Gnomon	CDS	1588829	1589004	.	+	0	Name=XP_031825791.1;ID=cds-XP_031825791.1;Dbxref=GeneID:116424030%2CGenbank:XP_031825791.1;Parent=rna-XM_031969931.1
NW_022339633.1	Gnomon	CDS	1589069	1589172	.	+	0	Name=XP_031825791.1;ID=cds-XP_031825791.1;Dbxref=GeneID:116424030%2CGenbank:XP_031825791.1;Parent=rna-XM_031969931.1
NW_022339633.1	Gnomon	CDS	1589251	1589488	.	+	0	Name=XP_031825791.1;ID=cds-XP_031825791.1;Dbxref=GeneID:116424030%2CGenbank:XP_031825791.1;Parent=rna-XM_031969931.1
NW_022339633.1	Gnomon	CDS	1589572	1589762	.	+	0	Name=XP_031825791.1;ID=cds-XP_031825791.1;Dbxref=GeneID:116424030%2CGenbank:XP_031825791.1;Parent=rna-XM_031969931.1
NW_022339633.1	Gnomon	CDS	1589848	1590057	.	+	0	Name=XP_031825791.1;ID=cds-XP_031825791.1;Dbxref=GeneID:116424030%2CGenbank:XP_031825791.1;Parent=rna-XM_031969931.1
NW_022339633.1	Gnomon	CDS	1590131	1590269	.	+	0	Name=XP_031825791.1;ID=cds-XP_031825791.1;Dbxref=GeneID:116424030%2CGenbank:XP_031825791.1;Parent=rna-XM_031969931.1
NW_022339633.1	Gnomon	CDS	1590332	1590449	.	+	0	Name=XP_031825791.1;ID=cds-XP_031825791.1;Dbxref=GeneID:116424030%2CGenbank:XP_031825791.1;Parent=rna-XM_031969931.1
NW_022339633.1	Gnomon	CDS	1590523	1590665	.	+	0	Name=XP_031825791.1;ID=cds-XP_031825791.1;Dbxref=GeneID:116424030%2CGenbank:XP_031825791.1;Parent=rna-XM_031969931.1
NW_022339633.1	Gnomon	CDS	1590743	1590915	.	+	0	Name=XP_031825791.1;ID=cds-XP_031825791.1;Dbxref=GeneID:116424030%2CGenbank:XP_031825791.1;Parent=rna-XM_031969931.1
NW_022339633.1	Gnomon	CDS	1590995	1591171	.	+	0	Name=XP_031825791.1;ID=cds-XP_031825791.1;Dbxref=GeneID:116424030%2CGenbank:XP_031825791.1;Parent=rna-XM_031969931.1
NW_022339633.1	Gnomon	CDS	1591239	1591527	.	+	0	Name=XP_031825791.1;ID=cds-XP_031825791.1;Dbxref=GeneID:116424030%2CGenbank:XP_031825791.1;Parent=rna-XM_031969931.1
NW_022339633.1	Gnomon	CDS	1591627	1591789	.	+	0	Name=XP_031825791.1;ID=cds-XP_031825791.1;Dbxref=GeneID:116424030%2CGenbank:XP_031825791.1;Parent=rna-XM_031969931.1
NW_022339633.1	Gnomon	CDS	1591857	1592244	.	+	0	Name=XP_031825791.1;ID=cds-XP_031825791.1;Dbxref=GeneID:116424030%2CGenbank:XP_031825791.1;Parent=rna-XM_031969931.1
NW_022339633.1	Gnomon	CDS	1592356	1592491	.	+	0	Name=XP_031825791.1;ID=cds-XP_031825791.1;Dbxref=GeneID:116424030%2CGenbank:XP_031825791.1;Parent=rna-XM_031969931.1
NW_022339633.1	Gnomon	CDS	1592568	1592735	.	+	0	Name=XP_031825791.1;ID=cds-XP_031825791.1;Dbxref=GeneID:116424030%2CGenbank:XP_031825791.1;Parent=rna-XM_031969931.1
NW_022339633.1	Gnomon	CDS	1592811	1593034	.	+	0	Name=XP_031825791.1;ID=cds-XP_031825791.1;Dbxref=GeneID:116424030%2CGenbank:XP_031825791.1;Parent=rna-XM_031969931.1
NW_022339633.1	Gnomon	CDS	1593113	1593329	.	+	0	Name=XP_031825791.1;ID=cds-XP_031825791.1;Dbxref=GeneID:116424030%2CGenbank:XP_031825791.1;Parent=rna-XM_031969931.1
NW_022339633.1	Gnomon	CDS	1593389	1593593	.	+	0	Name=XP_031825791.1;ID=cds-XP_031825791.1;Dbxref=GeneID:116424030%2CGenbank:XP_031825791.1;Parent=rna-XM_031969931.1
NW_022339633.1	Gnomon	CDS	1593664	1593841	.	+	0	Name=XP_031825791.1;ID=cds-XP_031825791.1;Dbxref=GeneID:116424030%2CGenbank:XP_031825791.1;Parent=rna-XM_031969931.1
NW_022339633.1	Gnomon	CDS	1593914	1594243	.	+	0	Name=XP_031825791.1;ID=cds-XP_031825791.1;Dbxref=GeneID:116424030%2CGenbank:XP_031825791.1;Parent=rna-XM_031969931.1
NW_022339633.1	Gnomon	CDS	1594312	1594515	.	+	0	Name=XP_031825791.1;ID=cds-XP_031825791.1;Dbxref=GeneID:116424030%2CGenbank:XP_031825791.1;Parent=rna-XM_031969931.1
NW_022339633.1	Gnomon	CDS	1594583	1594698	.	+	0	Name=XP_031825791.1;ID=cds-XP_031825791.1;Dbxref=GeneID:116424030%2CGenbank:XP_031825791.1;Parent=rna-XM_031969931.1
NW_022339633.1	Gnomon	CDS	1594766	1595117	.	+	0	Name=XP_031825791.1;ID=cds-XP_031825791.1;Dbxref=GeneID:116424030%2CGenbank:XP_031825791.1;Parent=rna-XM_031969931.1
NW_022339633.1	Gnomon	CDS	1595207	1595323	.	+	0	Name=XP_031825791.1;ID=cds-XP_031825791.1;Dbxref=GeneID:116424030%2CGenbank:XP_031825791.1;Parent=rna-XM_031969931.1
NW_022339633.1	Gnomon	CDS	1595404	1595520	.	+	0	Name=XP_031825791.1;ID=cds-XP_031825791.1;Dbxref=GeneID:116424030%2CGenbank:XP_031825791.1;Parent=rna-XM_031969931.1
NW_022339633.1	Gnomon	CDS	1595584	1595853	.	+	0	Name=XP_031825791.1;ID=cds-XP_031825791.1;Dbxref=GeneID:116424030%2CGenbank:XP_031825791.1;Parent=rna-XM_031969931.1
NW_022339633.1	Gnomon	CDS	1595923	1596531	.	+	0	Name=XP_031825791.1;ID=cds-XP_031825791.1;Dbxref=GeneID:116424030%2CGenbank:XP_031825791.1;Parent=rna-XM_031969931.1
NW_022339633.1	Gnomon	CDS	1596608	1596703	.	+	0	Name=XP_031825791.1;ID=cds-XP_031825791.1;Dbxref=GeneID:116424030%2CGenbank:XP_031825791.1;Parent=rna-XM_031969931.1
NW_022339633.1	Gnomon	CDS	1596772	1600336	.	+	0	Name=XP_031825791.1;ID=cds-XP_031825791.1;Dbxref=GeneID:116424030%2CGenbank:XP_031825791.1;Parent=rna-XM_031969931.1
NW_022339633.1	Gnomon	CDS	1600412	1600816	.	+	0	Name=XP_031825791.1;ID=cds-XP_031825791.1;Dbxref=GeneID:116424030%2CGenbank:XP_031825791.1;Parent=rna-XM_031969931.1
NW_022339633.1	Gnomon	CDS	1600900	1601076	.	+	0	Name=XP_031825791.1;ID=cds-XP_031825791.1;Dbxref=GeneID:116424030%2CGenbank:XP_031825791.1;Parent=rna-XM_031969931.1
NW_022339633.1	Gnomon	CDS	1601151	1601321	.	+	0	Name=XP_031825791.1;ID=cds-XP_031825791.1;Dbxref=GeneID:116424030%2CGenbank:XP_031825791.1;Parent=rna-XM_031969931.1
NW_022339633.1	Gnomon	CDS	1601384	1601577	.	+	0	Name=XP_031825791.1;ID=cds-XP_031825791.1;Dbxref=GeneID:116424030%2CGenbank:XP_031825791.1;Parent=rna-XM_031969931.1
NW_022339633.1	Gnomon	CDS	1601654	1601989	.	+	0	Name=XP_031825791.1;ID=cds-XP_031825791.1;Dbxref=GeneID:116424030%2CGenbank:XP_031825791.1;Parent=rna-XM_031969931.1
NW_022339633.1	Gnomon	CDS	1602051	1602281	.	+	0	Name=XP_031825791.1;ID=cds-XP_031825791.1;Dbxref=GeneID:116424030%2CGenbank:XP_031825791.1;Parent=rna-XM_031969931.1
NW_022339633.1	Gnomon	CDS	1681909	1682083	.	+	0	Name=XP_031825698.1;ID=cds-XP_031825698.1;Dbxref=GeneID:116423990%2CGenbank:XP_031825698.1;Parent=rna-XM_031969838.1
NW_022339633.1	Gnomon	CDS	1682153	1682460	.	+	0	Name=XP_031825698.1;ID=cds-XP_031825698.1;Dbxref=GeneID:116423990%2CGenbank:XP_031825698.1;Parent=rna-XM_031969838.1
NW_022339633.1	Gnomon	CDS	1682521	1682707	.	+	0	Name=XP_031825698.1;ID=cds-XP_031825698.1;Dbxref=GeneID:116423990%2CGenbank:XP_031825698.1;Parent=rna-XM_031969838.1
NW_022339633.1	Gnomon	CDS	1682783	1683102	.	+	0	Name=XP_031825698.1;ID=cds-XP_031825698.1;Dbxref=GeneID:116423990%2CGenbank:XP_031825698.1;Parent=rna-XM_031969838.1
NW_022339633.1	Gnomon	CDS	278217	278286	.	-	0	Name=XP_031825708.1;ID=cds-XP_031825708.1;Dbxref=GeneID:116423995%2CGenbank:XP_031825708.1;Parent=rna-XM_031969848.1
NW_022339633.1	Gnomon	CDS	271476	271726	.	-	0	Name=XP_031825708.1;ID=cds-XP_031825708.1;Dbxref=GeneID:116423995%2CGenbank:XP_031825708.1;Parent=rna-XM_031969848.1
NW_022339633.1	Gnomon	CDS	270408	270654	.	-	0	Name=XP_031825708.1;ID=cds-XP_031825708.1;Dbxref=GeneID:116423995%2CGenbank:XP_031825708.1;Parent=rna-XM_031969848.1
NW_022339633.1	Gnomon	CDS	253968	254093	.	-	0	Name=XP_031825708.1;ID=cds-XP_031825708.1;Dbxref=GeneID:116423995%2CGenbank:XP_031825708.1;Parent=rna-XM_031969848.1
NW_022339633.1	Gnomon	CDS	251834	251972	.	-	0	Name=XP_031825708.1;ID=cds-XP_031825708.1;Dbxref=GeneID:116423995%2CGenbank:XP_031825708.1;Parent=rna-XM_031969848.1
NW_022339633.1	Gnomon	CDS	249847	249970	.	-	0	Name=XP_031825708.1;ID=cds-XP_031825708.1;Dbxref=GeneID:116423995%2CGenbank:XP_031825708.1;Parent=rna-XM_031969848.1
NW_022339633.1	Gnomon	CDS	249261	249461	.	-	0	Name=XP_031825708.1;ID=cds-XP_031825708.1;Dbxref=GeneID:116423995%2CGenbank:XP_031825708.1;Parent=rna-XM_031969848.1
NW_022339633.1	Gnomon	CDS	248551	248625	.	-	0	Name=XP_031825708.1;ID=cds-XP_031825708.1;Dbxref=GeneID:116423995%2CGenbank:XP_031825708.1;Parent=rna-XM_031969848.1
NW_022339633.1	Gnomon	CDS	247873	248032	.	-	0	Name=XP_031825708.1;ID=cds-XP_031825708.1;Dbxref=GeneID:116423995%2CGenbank:XP_031825708.1;Parent=rna-XM_031969848.1
NW_022339633.1	Gnomon	CDS	247476	247568	.	-	0	Name=XP_031825708.1;ID=cds-XP_031825708.1;Dbxref=GeneID:116423995%2CGenbank:XP_031825708.1;Parent=rna-XM_031969848.1
NW_022339633.1	Gnomon	CDS	246127	246194	.	-	0	Name=XP_031825708.1;ID=cds-XP_031825708.1;Dbxref=GeneID:116423995%2CGenbank:XP_031825708.1;Parent=rna-XM_031969848.1
NW_022339633.1	Gnomon	CDS	1603930	1604591	.	-	0	Name=XP_031825792.1;ID=cds-XP_031825792.1;Dbxref=GeneID:116424031%2CGenbank:XP_031825792.1;Parent=rna-XM_031969932.1
NW_022339633.1	Gnomon	CDS	1603015	1603849	.	-	0	Name=XP_031825792.1;ID=cds-XP_031825792.1;Dbxref=GeneID:116424031%2CGenbank:XP_031825792.1;Parent=rna-XM_031969932.1
NW_022339633.1	Gnomon	exon	1864492	1865636	.	-	.	ID=exon-XM_031969844.1-3;Dbxref=GeneID:116423994%2CGenbank:XM_031969844.1;Parent=rna-XM_031969844.1
NW_022339633.1	Gnomon	exon	1865710	1865966	.	-	.	ID=exon-XM_031969844.1-2;Dbxref=GeneID:116423994%2CGenbank:XM_031969844.1;Parent=rna-XM_031969844.1
NW_022339633.1	Gnomon	exon	1866262	1866545	.	-	.	ID=exon-XM_031969844.1-1;Dbxref=GeneID:116423994%2CGenbank:XM_031969844.1;Parent=rna-XM_031969844.1
NW_022339633.1	Gnomon	CDS	406054	406262	.	+	0	Name=XP_031825802.1;ID=cds-XP_031825802.1;Dbxref=GeneID:116424035%2CGenbank:XP_031825802.1;Parent=rna-XM_031969942.1
NW_022339633.1	Gnomon	CDS	407249	407519	.	+	0	Name=XP_031825802.1;ID=cds-XP_031825802.1;Dbxref=GeneID:116424035%2CGenbank:XP_031825802.1;Parent=rna-XM_031969942.1
NW_022339633.1	Gnomon	CDS	408429	408851	.	+	0	Name=XP_031825802.1;ID=cds-XP_031825802.1;Dbxref=GeneID:116424035%2CGenbank:XP_031825802.1;Parent=rna-XM_031969942.1
NW_022339633.1	Gnomon	CDS	409252	409341	.	+	0	Name=XP_031825802.1;ID=cds-XP_031825802.1;Dbxref=GeneID:116424035%2CGenbank:XP_031825802.1;Parent=rna-XM_031969942.1
NW_022339633.1	Gnomon	CDS	409414	409526	.	+	0	Name=XP_031825802.1;ID=cds-XP_031825802.1;Dbxref=GeneID:116424035%2CGenbank:XP_031825802.1;Parent=rna-XM_031969942.1
NW_022339633.1	Gnomon	CDS	409741	410126	.	+	0	Name=XP_031825802.1;ID=cds-XP_031825802.1;Dbxref=GeneID:116424035%2CGenbank:XP_031825802.1;Parent=rna-XM_031969942.1
NW_022339633.1	Gnomon	CDS	410393	410508	.	+	0	Name=XP_031825802.1;ID=cds-XP_031825802.1;Dbxref=GeneID:116424035%2CGenbank:XP_031825802.1;Parent=rna-XM_031969942.1
NW_022339633.1	Gnomon	CDS	410593	410663	.	+	0	Name=XP_031825802.1;ID=cds-XP_031825802.1;Dbxref=GeneID:116424035%2CGenbank:XP_031825802.1;Parent=rna-XM_031969942.1
NW_022339633.1	Gnomon	CDS	410733	410821	.	+	0	Name=XP_031825802.1;ID=cds-XP_031825802.1;Dbxref=GeneID:116424035%2CGenbank:XP_031825802.1;Parent=rna-XM_031969942.1
NW_022339633.1	Gnomon	CDS	410904	411080	.	+	0	Name=XP_031825802.1;ID=cds-XP_031825802.1;Dbxref=GeneID:116424035%2CGenbank:XP_031825802.1;Parent=rna-XM_031969942.1
NW_022339633.1	Gnomon	CDS	411462	411763	.	+	0	Name=XP_031825802.1;ID=cds-XP_031825802.1;Dbxref=GeneID:116424035%2CGenbank:XP_031825802.1;Parent=rna-XM_031969942.1
NW_022339633.1	Gnomon	CDS	1681909	1682083	.	+	0	Name=XP_031825699.1;ID=cds-XP_031825699.1;Dbxref=GeneID:116423990%2CGenbank:XP_031825699.1;Parent=rna-XM_031969839.1
NW_022339633.1	Gnomon	CDS	1682153	1682460	.	+	0	Name=XP_031825699.1;ID=cds-XP_031825699.1;Dbxref=GeneID:116423990%2CGenbank:XP_031825699.1;Parent=rna-XM_031969839.1
NW_022339633.1	Gnomon	CDS	1682521	1682707	.	+	0	Name=XP_031825699.1;ID=cds-XP_031825699.1;Dbxref=GeneID:116423990%2CGenbank:XP_031825699.1;Parent=rna-XM_031969839.1
NW_022339633.1	Gnomon	CDS	1682783	1683102	.	+	0	Name=XP_031825699.1;ID=cds-XP_031825699.1;Dbxref=GeneID:116423990%2CGenbank:XP_031825699.1;Parent=rna-XM_031969839.1
NW_022339633.1	Gnomon	CDS	278217	278286	.	-	0	Name=XP_031825709.1;ID=cds-XP_031825709.1;Dbxref=GeneID:116423995%2CGenbank:XP_031825709.1;Parent=rna-XM_031969849.1
NW_022339633.1	Gnomon	CDS	271476	271726	.	-	0	Name=XP_031825709.1;ID=cds-XP_031825709.1;Dbxref=GeneID:116423995%2CGenbank:XP_031825709.1;Parent=rna-XM_031969849.1
NW_022339633.1	Gnomon	CDS	270408	270654	.	-	0	Name=XP_031825709.1;ID=cds-XP_031825709.1;Dbxref=GeneID:116423995%2CGenbank:XP_031825709.1;Parent=rna-XM_031969849.1
NW_022339633.1	Gnomon	CDS	253968	254093	.	-	0	Name=XP_031825709.1;ID=cds-XP_031825709.1;Dbxref=GeneID:116423995%2CGenbank:XP_031825709.1;Parent=rna-XM_031969849.1
NW_022339633.1	Gnomon	CDS	251834	251972	.	-	0	Name=XP_031825709.1;ID=cds-XP_031825709.1;Dbxref=GeneID:116423995%2CGenbank:XP_031825709.1;Parent=rna-XM_031969849.1
NW_022339633.1	Gnomon	CDS	249847	249970	.	-	0	Name=XP_031825709.1;ID=cds-XP_031825709.1;Dbxref=GeneID:116423995%2CGenbank:XP_031825709.1;Parent=rna-XM_031969849.1
NW_022339633.1	Gnomon	CDS	249261	249461	.	-	0	Name=XP_031825709.1;ID=cds-XP_031825709.1;Dbxref=GeneID:116423995%2CGenbank:XP_031825709.1;Parent=rna-XM_031969849.1
NW_022339633.1	Gnomon	CDS	248551	248625	.	-	0	Name=XP_031825709.1;ID=cds-XP_031825709.1;Dbxref=GeneID:116423995%2CGenbank:XP_031825709.1;Parent=rna-XM_031969849.1
NW_022339633.1	Gnomon	CDS	247873	248032	.	-	0	Name=XP_031825709.1;ID=cds-XP_031825709.1;Dbxref=GeneID:116423995%2CGenbank:XP_031825709.1;Parent=rna-XM_031969849.1
NW_022339633.1	Gnomon	CDS	247476	247568	.	-	0	Name=XP_031825709.1;ID=cds-XP_031825709.1;Dbxref=GeneID:116423995%2CGenbank:XP_031825709.1;Parent=rna-XM_031969849.1
NW_022339633.1	Gnomon	CDS	247221	247276	.	-	0	Name=XP_031825709.1;ID=cds-XP_031825709.1;Dbxref=GeneID:116423995%2CGenbank:XP_031825709.1;Parent=rna-XM_031969849.1
NW_022339633.1	Gnomon	CDS	246192	246194	.	-	0	Name=XP_031825709.1;ID=cds-XP_031825709.1;Dbxref=GeneID:116423995%2CGenbank:XP_031825709.1;Parent=rna-XM_031969849.1
NW_022339633.1	Gnomon	exon	1699239	1699323	.	-	.	ID=exon-XR_004234369.1-4;Dbxref=GeneID:116424027%2CGenbank:XR_004234369.1;Parent=rna-XR_004234369.1
NW_022339633.1	Gnomon	exon	1755190	1756719	.	-	.	ID=exon-XR_004234369.1-3;Dbxref=GeneID:116424027%2CGenbank:XR_004234369.1;Parent=rna-XR_004234369.1
[truncated: 1,032 more rows]
