# Supplementary material for: Prevalent bee venom genes evolved before the aculeate stinger and eusociality
Source: BMC Biol. 2023 Oct 23;21:229. doi: 10.1186/s12915-023-01656-5 (PMC10591384; doi:10.1186/s12915-023-01656-5)
Supplement: Supplementary file 42 — Additional file 42. Gff files of all toxin gene annotations. [file 12915_2023_1656_MOESM42_ESM.zip › AdditionalFile9_ToxinGeneAnnotations/NW_017131496.1._SP.gff_modified_Koludarov_et_al_2021.gff3]

##gff-version 3
##source-version geneious 2020.2.2
##sequence-region	NW_017131496.1	1	387243
NW_017131496.1	Koludarov_et_al_2021	gene	302214	316625	.	+	.	Name=SP
NW_017131496.1	Gnomon	CDS	305352	305439	.	+	0	Name=XP_026675384.1;ID=cds-XP_026675384.1;Dbxref=GeneID:108632342%2CGenbank:XP_026675384.1;Parent=rna-XM_026819583.1
NW_017131496.1	Gnomon	CDS	311198	311381	.	+	0	Name=XP_026675384.1;ID=cds-XP_026675384.1;Dbxref=GeneID:108632342%2CGenbank:XP_026675384.1;Parent=rna-XM_026819583.1
NW_017131496.1	Gnomon	CDS	314951	315255	.	+	0	Name=XP_026675384.1;ID=cds-XP_026675384.1;Dbxref=GeneID:108632342%2CGenbank:XP_026675384.1;Parent=rna-XM_026819583.1
NW_017131496.1	Gnomon	CDS	315554	315705	.	+	0	Name=XP_026675384.1;ID=cds-XP_026675384.1;Dbxref=GeneID:108632342%2CGenbank:XP_026675384.1;Parent=rna-XM_026819583.1
NW_017131496.1	Gnomon	CDS	316144	316311	.	+	0	Name=XP_026675384.1;ID=cds-XP_026675384.1;Dbxref=GeneID:108632342%2CGenbank:XP_026675384.1;Parent=rna-XM_026819583.1
NW_017131496.1	Gnomon	exon	290326	290504	.	+	.	ID=exon-XM_018036867.2-10;Dbxref=GeneID:108632348%2CGenbank:XM_018036867.2;Parent=rna-XM_018036867.2
NW_017131496.1	Gnomon	exon	293456	295833	.	+	.	ID=exon-XM_018036867.2-11;Dbxref=GeneID:108632348%2CGenbank:XM_018036867.2;Parent=rna-XM_018036867.2
NW_017131496.1	Gnomon	CDS	60672	60765	.	+	0	Name=XP_017892356.1;ID=cds-XP_017892356.1;Dbxref=GeneID:108632348%2CGenbank:XP_017892356.1;Parent=rna-XM_018036867.2
NW_017131496.1	Gnomon	CDS	125639	125683	.	+	0	Name=XP_017892356.1;ID=cds-XP_017892356.1;Dbxref=GeneID:108632348%2CGenbank:XP_017892356.1;Parent=rna-XM_018036867.2
NW_017131496.1	Gnomon	CDS	181712	182051	.	+	0	Name=XP_017892356.1;ID=cds-XP_017892356.1;Dbxref=GeneID:108632348%2CGenbank:XP_017892356.1;Parent=rna-XM_018036867.2
NW_017131496.1	Gnomon	CDS	182481	182716	.	+	0	Name=XP_017892356.1;ID=cds-XP_017892356.1;Dbxref=GeneID:108632348%2CGenbank:XP_017892356.1;Parent=rna-XM_018036867.2
NW_017131496.1	Gnomon	CDS	201826	202167	.	+	0	Name=XP_017892356.1;ID=cds-XP_017892356.1;Dbxref=GeneID:108632348%2CGenbank:XP_017892356.1;Parent=rna-XM_018036867.2
NW_017131496.1	Gnomon	CDS	227557	227679	.	+	0	Name=XP_017892356.1;ID=cds-XP_017892356.1;Dbxref=GeneID:108632348%2CGenbank:XP_017892356.1;Parent=rna-XM_018036867.2
NW_017131496.1	Gnomon	CDS	234898	235041	.	+	0	Name=XP_017892356.1;ID=cds-XP_017892356.1;Dbxref=GeneID:108632348%2CGenbank:XP_017892356.1;Parent=rna-XM_018036867.2
NW_017131496.1	Gnomon	CDS	238068	238340	.	+	0	Name=XP_017892356.1;ID=cds-XP_017892356.1;Dbxref=GeneID:108632348%2CGenbank:XP_017892356.1;Parent=rna-XM_018036867.2
NW_017131496.1	Gnomon	CDS	290326	290504	.	+	0	Name=XP_017892356.1;ID=cds-XP_017892356.1;Dbxref=GeneID:108632348%2CGenbank:XP_017892356.1;Parent=rna-XM_018036867.2
NW_017131496.1	Gnomon	CDS	293456	293689	.	+	0	Name=XP_017892356.1;ID=cds-XP_017892356.1;Dbxref=GeneID:108632348%2CGenbank:XP_017892356.1;Parent=rna-XM_018036867.2
NW_017131496.1	Gnomon	mRNA	302214	316625	.	+	.	Name=XM_026819583.1;ID=rna-XM_026819583.1;Dbxref=GeneID:108632342%2CGenbank:XM_026819583.1;Parent=gene-LOC108632342
NW_017131496.1	Gnomon	exon	315163	316162	.	-	.	ID=exon-XR_003390066.1-1;Dbxref=GeneID:113465225%2CGenbank:XR_003390066.1;Parent=rna-XR_003390066.1
NW_017131496.1	Gnomon	exon	311210	311337	.	-	.	ID=exon-XR_003390066.1-2;Dbxref=GeneID:113465225%2CGenbank:XR_003390066.1;Parent=rna-XR_003390066.1
NW_017131496.1	Gnomon	exon	295233	295318	.	-	.	ID=exon-XR_003390066.1-3;Dbxref=GeneID:113465225%2CGenbank:XR_003390066.1;Parent=rna-XR_003390066.1
NW_017131496.1	Gnomon	mRNA	58192	295833	.	+	.	Name=XM_018036867.2;ID=rna-XM_018036867.2;Dbxref=GeneID:108632348%2CGenbank:XM_018036867.2;Parent=gene-LOC108632348
NW_017131496.1	Gnomon	exon	5918	6008	.	-	.	ID=exon-XM_018036840.2-4;Dbxref=GeneID:108632335%2CGenbank:XM_018036840.2;Parent=rna-XM_018036840.2
NW_017131496.1	Gnomon	exon	4657	4783	.	-	.	ID=exon-XM_018036840.2-5;Dbxref=GeneID:108632335%2CGenbank:XM_018036840.2;Parent=rna-XM_018036840.2
NW_017131496.1	Gnomon	exon	3967	4142	.	-	.	ID=exon-XM_018036840.2-6;Dbxref=GeneID:108632335%2CGenbank:XM_018036840.2;Parent=rna-XM_018036840.2
NW_017131496.1	Gnomon	exon	3490	3630	.	-	.	ID=exon-XM_018036840.2-7;Dbxref=GeneID:108632335%2CGenbank:XM_018036840.2;Parent=rna-XM_018036840.2
NW_017131496.1	Gnomon	exon	22518	22777	.	-	.	ID=exon-XM_018036840.2-1;Dbxref=GeneID:108632335%2CGenbank:XM_018036840.2;Parent=rna-XM_018036840.2
NW_017131496.1	Gnomon	exon	15958	17978	.	-	.	ID=exon-XM_018036840.2-2;Dbxref=GeneID:108632335%2CGenbank:XM_018036840.2;Parent=rna-XM_018036840.2
NW_017131496.1	Gnomon	exon	13917	14481	.	-	.	ID=exon-XM_018036840.2-3;Dbxref=GeneID:108632335%2CGenbank:XM_018036840.2;Parent=rna-XM_018036840.2
NW_017131496.1	Gnomon	exon	2349	2459	.	-	.	ID=exon-XM_018036840.2-8;Dbxref=GeneID:108632335%2CGenbank:XM_018036840.2;Parent=rna-XM_018036840.2
NW_017131496.1	Gnomon	exon	608	2107	.	-	.	ID=exon-XM_018036840.2-9;Dbxref=GeneID:108632335%2CGenbank:XM_018036840.2;Parent=rna-XM_018036840.2
NW_017131496.1	Gnomon	exon	315554	315705	.	+	.	ID=exon-XM_026819583.1-5;Dbxref=GeneID:108632342%2CGenbank:XM_026819583.1;Parent=rna-XM_026819583.1
NW_017131496.1	Gnomon	exon	316144	316625	.	+	.	ID=exon-XM_026819583.1-6;Dbxref=GeneID:108632342%2CGenbank:XM_026819583.1;Parent=rna-XM_026819583.1
NW_017131496.1	Gnomon	exon	311198	311381	.	+	.	ID=exon-XM_026819583.1-3;Dbxref=GeneID:108632342%2CGenbank:XM_026819583.1;Parent=rna-XM_026819583.1
NW_017131496.1	Gnomon	exon	314951	315255	.	+	.	ID=exon-XM_026819583.1-4;Dbxref=GeneID:108632342%2CGenbank:XM_026819583.1;Parent=rna-XM_026819583.1
NW_017131496.1	Gnomon	exon	302214	305216	.	+	.	ID=exon-XM_026819583.1-1;Dbxref=GeneID:108632342%2CGenbank:XM_026819583.1;Parent=rna-XM_026819583.1
NW_017131496.1	Gnomon	exon	305325	305439	.	+	.	ID=exon-XM_026819583.1-2;Dbxref=GeneID:108632342%2CGenbank:XM_026819583.1;Parent=rna-XM_026819583.1
NW_017131496.1	Gnomon	CDS	317423	317655	.	-	0	Name=XP_017892367.1;ID=cds-XP_017892367.1;Dbxref=GeneID:108632355%2CGenbank:XP_017892367.1;Parent=rna-XM_018036878.2
NW_017131496.1	Gnomon	CDS	317199	317323	.	-	0	Name=XP_017892367.1;ID=cds-XP_017892367.1;Dbxref=GeneID:108632355%2CGenbank:XP_017892367.1;Parent=rna-XM_018036878.2
NW_017131496.1	Gnomon	CDS	317006	317106	.	-	0	Name=XP_017892367.1;ID=cds-XP_017892367.1;Dbxref=GeneID:108632355%2CGenbank:XP_017892367.1;Parent=rna-XM_018036878.2
NW_017131496.1	Gnomon	CDS	316863	316928	.	-	0	Name=XP_017892367.1;ID=cds-XP_017892367.1;Dbxref=GeneID:108632355%2CGenbank:XP_017892367.1;Parent=rna-XM_018036878.2
NW_017131496.1	Gnomon	CDS	316681	316788	.	-	0	Name=XP_017892367.1;ID=cds-XP_017892367.1;Dbxref=GeneID:108632355%2CGenbank:XP_017892367.1;Parent=rna-XM_018036878.2
NW_017131496.1	Gnomon	lnc_RNA	295233	316162	.	-	.	Name=XR_003390066.1;ID=rna-XR_003390066.1;Dbxref=GeneID:113465225%2CGenbank:XR_003390066.1;Parent=gene-LOC113465225
NW_017131496.1	Gnomon	lnc_RNA	295233	316162	.	-	.	Name=XR_003390067.1;ID=rna-XR_003390067.1;Dbxref=GeneID:113465225%2CGenbank:XR_003390067.1;Parent=gene-LOC113465225
NW_017131496.1	Gnomon	gene	316614	317757	.	-	.	Name=LOC108632355;ID=gene-LOC108632355;Dbxref=GeneID:108632355
NW_017131496.1	Gnomon	gene	58192	295833	.	+	.	Name=LOC108632348;ID=gene-LOC108632348;Dbxref=GeneID:108632348
NW_017131496.1	Gnomon	gene	302214	316625	.	+	.	Name=LOC108632342;ID=gene-LOC108632342;Dbxref=GeneID:108632342
NW_017131496.1	Gnomon	gene	608	22777	.	-	.	Name=LOC108632335;ID=gene-LOC108632335;Dbxref=GeneID:108632335
NW_017131496.1	Gnomon	exon	317423	317757	.	-	.	ID=exon-XM_018036878.2-1;Dbxref=GeneID:108632355%2CGenbank:XM_018036878.2;Parent=rna-XM_018036878.2
NW_017131496.1	Gnomon	exon	317199	317323	.	-	.	ID=exon-XM_018036878.2-2;Dbxref=GeneID:108632355%2CGenbank:XM_018036878.2;Parent=rna-XM_018036878.2
NW_017131496.1	Gnomon	exon	317006	317106	.	-	.	ID=exon-XM_018036878.2-3;Dbxref=GeneID:108632355%2CGenbank:XM_018036878.2;Parent=rna-XM_018036878.2
NW_017131496.1	Gnomon	exon	316863	316928	.	-	.	ID=exon-XM_018036878.2-4;Dbxref=GeneID:108632355%2CGenbank:XM_018036878.2;Parent=rna-XM_018036878.2
NW_017131496.1	Gnomon	exon	316614	316788	.	-	.	ID=exon-XM_018036878.2-5;Dbxref=GeneID:108632355%2CGenbank:XM_018036878.2;Parent=rna-XM_018036878.2
NW_017131496.1	Gnomon	CDS	15958	16246	.	-	0	Name=XP_017892329.1;ID=cds-XP_017892329.1;Dbxref=GeneID:108632335%2CGenbank:XP_017892329.1;Parent=rna-XM_018036840.2
NW_017131496.1	Gnomon	CDS	13917	14481	.	-	0	Name=XP_017892329.1;ID=cds-XP_017892329.1;Dbxref=GeneID:108632335%2CGenbank:XP_017892329.1;Parent=rna-XM_018036840.2
NW_017131496.1	Gnomon	CDS	5918	6008	.	-	0	Name=XP_017892329.1;ID=cds-XP_017892329.1;Dbxref=GeneID:108632335%2CGenbank:XP_017892329.1;Parent=rna-XM_018036840.2
NW_017131496.1	Gnomon	CDS	4657	4783	.	-	0	Name=XP_017892329.1;ID=cds-XP_017892329.1;Dbxref=GeneID:108632335%2CGenbank:XP_017892329.1;Parent=rna-XM_018036840.2
NW_017131496.1	Gnomon	CDS	3967	4142	.	-	0	Name=XP_017892329.1;ID=cds-XP_017892329.1;Dbxref=GeneID:108632335%2CGenbank:XP_017892329.1;Parent=rna-XM_018036840.2
NW_017131496.1	Gnomon	CDS	3490	3630	.	-	0	Name=XP_017892329.1;ID=cds-XP_017892329.1;Dbxref=GeneID:108632335%2CGenbank:XP_017892329.1;Parent=rna-XM_018036840.2
NW_017131496.1	Gnomon	CDS	2349	2459	.	-	0	Name=XP_017892329.1;ID=cds-XP_017892329.1;Dbxref=GeneID:108632335%2CGenbank:XP_017892329.1;Parent=rna-XM_018036840.2
NW_017131496.1	Gnomon	CDS	1847	2107	.	-	0	Name=XP_017892329.1;ID=cds-XP_017892329.1;Dbxref=GeneID:108632335%2CGenbank:XP_017892329.1;Parent=rna-XM_018036840.2
NW_017131496.1	Gnomon	mRNA	316614	317757	.	-	.	Name=XM_018036878.2;ID=rna-XM_018036878.2;Dbxref=GeneID:108632355%2CGenbank:XM_018036878.2;Parent=gene-LOC108632355
NW_017131496.1	Gnomon	gene	295233	316162	.	-	.	Name=LOC113465225;ID=gene-LOC113465225;Dbxref=GeneID:113465225
NW_017131496.1	Gnomon	exon	311198	311381	.	+	.	ID=exon-XM_018036854.2-2;Dbxref=GeneID:108632342%2CGenbank:XM_018036854.2;Parent=rna-XM_018036854.2
NW_017131496.1	Gnomon	exon	302214	305439	.	+	.	ID=exon-XM_018036854.2-1;Dbxref=GeneID:108632342%2CGenbank:XM_018036854.2;Parent=rna-XM_018036854.2
NW_017131496.1	Gnomon	exon	315554	315705	.	+	.	ID=exon-XM_018036854.2-4;Dbxref=GeneID:108632342%2CGenbank:XM_018036854.2;Parent=rna-XM_018036854.2
NW_017131496.1	Gnomon	exon	314951	315255	.	+	.	ID=exon-XM_018036854.2-3;Dbxref=GeneID:108632342%2CGenbank:XM_018036854.2;Parent=rna-XM_018036854.2
NW_017131496.1	Gnomon	exon	316144	316625	.	+	.	ID=exon-XM_018036854.2-5;Dbxref=GeneID:108632342%2CGenbank:XM_018036854.2;Parent=rna-XM_018036854.2
NW_017131496.1	Gnomon	mRNA	608	22777	.	-	.	Name=XM_018036840.2;ID=rna-XM_018036840.2;Dbxref=GeneID:108632335%2CGenbank:XM_018036840.2;Parent=gene-LOC108632335
NW_017131496.1	Gnomon	CDS	305241	305439	.	+	0	Name=XP_017892343.2;ID=cds-XP_017892343.2;Dbxref=GeneID:108632342%2CGenbank:XP_017892343.2;Parent=rna-XM_018036854.2
NW_017131496.1	Gnomon	CDS	311198	311381	.	+	0	Name=XP_017892343.2;ID=cds-XP_017892343.2;Dbxref=GeneID:108632342%2CGenbank:XP_017892343.2;Parent=rna-XM_018036854.2
NW_017131496.1	Gnomon	CDS	314951	315255	.	+	0	Name=XP_017892343.2;ID=cds-XP_017892343.2;Dbxref=GeneID:108632342%2CGenbank:XP_017892343.2;Parent=rna-XM_018036854.2
NW_017131496.1	Gnomon	CDS	315554	315705	.	+	0	Name=XP_017892343.2;ID=cds-XP_017892343.2;Dbxref=GeneID:108632342%2CGenbank:XP_017892343.2;Parent=rna-XM_018036854.2
NW_017131496.1	Gnomon	CDS	316144	316311	.	+	0	Name=XP_017892343.2;ID=cds-XP_017892343.2;Dbxref=GeneID:108632342%2CGenbank:XP_017892343.2;Parent=rna-XM_018036854.2
NW_017131496.1	Gnomon	exon	60221	60765	.	+	.	ID=exon-XM_018036867.2-2;Dbxref=GeneID:108632348%2CGenbank:XM_018036867.2;Parent=rna-XM_018036867.2
NW_017131496.1	Gnomon	exon	58192	58464	.	+	.	ID=exon-XM_018036867.2-1;Dbxref=GeneID:108632348%2CGenbank:XM_018036867.2;Parent=rna-XM_018036867.2
NW_017131496.1	Gnomon	exon	181712	182051	.	+	.	ID=exon-XM_018036867.2-4;Dbxref=GeneID:108632348%2CGenbank:XM_018036867.2;Parent=rna-XM_018036867.2
NW_017131496.1	Gnomon	exon	125639	125683	.	+	.	ID=exon-XM_018036867.2-3;Dbxref=GeneID:108632348%2CGenbank:XM_018036867.2;Parent=rna-XM_018036867.2
NW_017131496.1	Gnomon	exon	201826	202167	.	+	.	ID=exon-XM_018036867.2-6;Dbxref=GeneID:108632348%2CGenbank:XM_018036867.2;Parent=rna-XM_018036867.2
NW_017131496.1	Gnomon	exon	182481	182716	.	+	.	ID=exon-XM_018036867.2-5;Dbxref=GeneID:108632348%2CGenbank:XM_018036867.2;Parent=rna-XM_018036867.2
NW_017131496.1	Gnomon	exon	234898	235041	.	+	.	ID=exon-XM_018036867.2-8;Dbxref=GeneID:108632348%2CGenbank:XM_018036867.2;Parent=rna-XM_018036867.2
NW_017131496.1	Gnomon	exon	227557	227679	.	+	.	ID=exon-XM_018036867.2-7;Dbxref=GeneID:108632348%2CGenbank:XM_018036867.2;Parent=rna-XM_018036867.2
NW_017131496.1	Gnomon	exon	238068	238340	.	+	.	ID=exon-XM_018036867.2-9;Dbxref=GeneID:108632348%2CGenbank:XM_018036867.2;Parent=rna-XM_018036867.2
NW_017131496.1	Gnomon	exon	295233	295318	.	-	.	ID=exon-XR_003390067.1-4;Dbxref=GeneID:113465225%2CGenbank:XR_003390067.1;Parent=rna-XR_003390067.1
NW_017131496.1	Gnomon	exon	311210	311337	.	-	.	ID=exon-XR_003390067.1-3;Dbxref=GeneID:113465225%2CGenbank:XR_003390067.1;Parent=rna-XR_003390067.1
NW_017131496.1	Gnomon	exon	314935	315005	.	-	.	ID=exon-XR_003390067.1-2;Dbxref=GeneID:113465225%2CGenbank:XR_003390067.1;Parent=rna-XR_003390067.1
NW_017131496.1	Gnomon	exon	315163	316162	.	-	.	ID=exon-XR_003390067.1-1;Dbxref=GeneID:113465225%2CGenbank:XR_003390067.1;Parent=rna-XR_003390067.1
NW_017131496.1	Gnomon	mRNA	302214	316625	.	+	.	Name=XM_018036854.2;ID=rna-XM_018036854.2;Dbxref=GeneID:108632342%2CGenbank:XM_018036854.2;Parent=gene-LOC108632342
NW_017131496.1	RefSeq	region	1	387243	.	+	.	Name=Unknown;ID=NW_017131496.1:1..387243;Dbxref=taxon:156304
