# Supplementary material for: Prevalent bee venom genes evolved before the aculeate stinger and eusociality
Source: BMC Biol. 2023 Oct 23;21:229. doi: 10.1186/s12915-023-01656-5 (PMC10591384; doi:10.1186/s12915-023-01656-5)
Supplement: Supplementary file 42 — Additional file 42. Gff files of all toxin gene annotations. [file 12915_2023_1656_MOESM42_ESM.zip › AdditionalFile9_ToxinGeneAnnotations/NW_012027376.1._SP.gff_modified_Koludarov_et_al_2021.gff3]

##gff-version 3
##source-version geneious 2020.2.2
##sequence-region	NW_012027376.1	1	717811
NW_012027376.1	Koludarov_et_al_2021	gene	220480	224323	.	-	.	Name=SP a
NW_012027376.1	Koludarov_et_al_2021	gene	226693	229939	.	+	.	Name=SP b
NW_012027376.1	Gnomon	exon	214201	214302	.	+	.	ID=exon-XM_011701203.1-1;Dbxref=GeneID:105456863%2CGenbank:XM_011701203.1;Parent=rna-XM_011701203.1
NW_012027376.1	Gnomon	exon	215029	215332	.	+	.	ID=exon-XM_011701203.1-2;Dbxref=GeneID:105456863%2CGenbank:XM_011701203.1;Parent=rna-XM_011701203.1
NW_012027376.1	Gnomon	exon	215448	215754	.	+	.	ID=exon-XM_011701203.1-3;Dbxref=GeneID:105456863%2CGenbank:XM_011701203.1;Parent=rna-XM_011701203.1
NW_012027376.1	Gnomon	CDS	710511	710666	.	+	0	Name=XP_011699544.1;ID=cds-XP_011699544.1;Dbxref=GeneID:105456881%2CGenbank:XP_011699544.1;Parent=rna-XM_011701242.1
NW_012027376.1	Gnomon	CDS	711158	711252	.	+	0	Name=XP_011699544.1;ID=cds-XP_011699544.1;Dbxref=GeneID:105456881%2CGenbank:XP_011699544.1;Parent=rna-XM_011701242.1
NW_012027376.1	Gnomon	CDS	711353	711529	.	+	0	Name=XP_011699544.1;ID=cds-XP_011699544.1;Dbxref=GeneID:105456881%2CGenbank:XP_011699544.1;Parent=rna-XM_011701242.1
NW_012027376.1	Gnomon	CDS	711690	711907	.	+	0	Name=XP_011699544.1;ID=cds-XP_011699544.1;Dbxref=GeneID:105456881%2CGenbank:XP_011699544.1;Parent=rna-XM_011701242.1
NW_012027376.1	Gnomon	CDS	712021	712241	.	+	0	Name=XP_011699544.1;ID=cds-XP_011699544.1;Dbxref=GeneID:105456881%2CGenbank:XP_011699544.1;Parent=rna-XM_011701242.1
NW_012027376.1	Gnomon	CDS	712406	712656	.	+	0	Name=XP_011699544.1;ID=cds-XP_011699544.1;Dbxref=GeneID:105456881%2CGenbank:XP_011699544.1;Parent=rna-XM_011701242.1
NW_012027376.1	Gnomon	CDS	712732	712939	.	+	0	Name=XP_011699544.1;ID=cds-XP_011699544.1;Dbxref=GeneID:105456881%2CGenbank:XP_011699544.1;Parent=rna-XM_011701242.1
NW_012027376.1	Gnomon	exon	215829	216086	.	+	.	ID=exon-XM_011701203.1-4;Dbxref=GeneID:105456863%2CGenbank:XM_011701203.1;Parent=rna-XM_011701203.1
NW_012027376.1	Gnomon	exon	216487	217035	.	+	.	ID=exon-XM_011701203.1-5;Dbxref=GeneID:105456863%2CGenbank:XM_011701203.1;Parent=rna-XM_011701203.1
NW_012027376.1	Gnomon	mRNA	34611	41007	.	-	.	Name=XM_011701170.1;ID=rna-XM_011701170.1;Dbxref=GeneID:105456843%2CGenbank:XM_011701170.1;Parent=gene-LOC105456843
NW_012027376.1	Gnomon	CDS	149747	149760	.	+	0	Name=XP_011699546.1;ID=cds-XP_011699546.1;Dbxref=GeneID:105456883%2CGenbank:XP_011699546.1;Parent=rna-XM_011701244.1
NW_012027376.1	Gnomon	CDS	150027	150213	.	+	0	Name=XP_011699546.1;ID=cds-XP_011699546.1;Dbxref=GeneID:105456883%2CGenbank:XP_011699546.1;Parent=rna-XM_011701244.1
NW_012027376.1	Gnomon	CDS	156319	156432	.	+	0	Name=XP_011699546.1;ID=cds-XP_011699546.1;Dbxref=GeneID:105456883%2CGenbank:XP_011699546.1;Parent=rna-XM_011701244.1
NW_012027376.1	Gnomon	CDS	92247	92336	.	+	0	Name=XP_011699545.1;ID=cds-XP_011699545.1;Dbxref=GeneID:105456882%2CGenbank:XP_011699545.1;Parent=rna-XM_011701243.1
NW_012027376.1	Gnomon	CDS	92768	92971	.	+	0	Name=XP_011699545.1;ID=cds-XP_011699545.1;Dbxref=GeneID:105456882%2CGenbank:XP_011699545.1;Parent=rna-XM_011701243.1
NW_012027376.1	Gnomon	CDS	93060	93233	.	+	0	Name=XP_011699545.1;ID=cds-XP_011699545.1;Dbxref=GeneID:105456882%2CGenbank:XP_011699545.1;Parent=rna-XM_011701243.1
NW_012027376.1	Gnomon	CDS	93340	93504	.	+	0	Name=XP_011699545.1;ID=cds-XP_011699545.1;Dbxref=GeneID:105456882%2CGenbank:XP_011699545.1;Parent=rna-XM_011701243.1
NW_012027376.1	Gnomon	mRNA	34611	39906	.	-	.	Name=XM_011701171.1;ID=rna-XM_011701171.1;Dbxref=GeneID:105456843%2CGenbank:XM_011701171.1;Parent=gene-LOC105456843
NW_012027376.1	Gnomon	CDS	156731	156995	.	+	0	Name=XP_011699547.1;ID=cds-XP_011699547.1;Dbxref=GeneID:105456885%2CGenbank:XP_011699547.1;Parent=rna-XM_011701245.1
NW_012027376.1	Gnomon	CDS	160314	160455	.	+	0	Name=XP_011699547.1;ID=cds-XP_011699547.1;Dbxref=GeneID:105456885%2CGenbank:XP_011699547.1;Parent=rna-XM_011701245.1
NW_012027376.1	Gnomon	CDS	170758	170876	.	+	0	Name=XP_011699547.1;ID=cds-XP_011699547.1;Dbxref=GeneID:105456885%2CGenbank:XP_011699547.1;Parent=rna-XM_011701245.1
NW_012027376.1	Gnomon	CDS	195967	196213	.	+	0	Name=XP_011699547.1;ID=cds-XP_011699547.1;Dbxref=GeneID:105456885%2CGenbank:XP_011699547.1;Parent=rna-XM_011701245.1
NW_012027376.1	Gnomon	CDS	196951	197079	.	+	0	Name=XP_011699547.1;ID=cds-XP_011699547.1;Dbxref=GeneID:105456885%2CGenbank:XP_011699547.1;Parent=rna-XM_011701245.1
NW_012027376.1	Gnomon	CDS	197707	197894	.	+	0	Name=XP_011699547.1;ID=cds-XP_011699547.1;Dbxref=GeneID:105456885%2CGenbank:XP_011699547.1;Parent=rna-XM_011701245.1
NW_012027376.1	Gnomon	CDS	199153	199293	.	+	0	Name=XP_011699547.1;ID=cds-XP_011699547.1;Dbxref=GeneID:105456885%2CGenbank:XP_011699547.1;Parent=rna-XM_011701245.1
NW_012027376.1	Gnomon	CDS	199431	199555	.	+	0	Name=XP_011699547.1;ID=cds-XP_011699547.1;Dbxref=GeneID:105456885%2CGenbank:XP_011699547.1;Parent=rna-XM_011701245.1
NW_012027376.1	Gnomon	CDS	199884	200012	.	+	0	Name=XP_011699547.1;ID=cds-XP_011699547.1;Dbxref=GeneID:105456885%2CGenbank:XP_011699547.1;Parent=rna-XM_011701245.1
NW_012027376.1	Gnomon	CDS	200158	200326	.	+	0	Name=XP_011699547.1;ID=cds-XP_011699547.1;Dbxref=GeneID:105456885%2CGenbank:XP_011699547.1;Parent=rna-XM_011701245.1
NW_012027376.1	Gnomon	CDS	200500	200669	.	+	0	Name=XP_011699547.1;ID=cds-XP_011699547.1;Dbxref=GeneID:105456885%2CGenbank:XP_011699547.1;Parent=rna-XM_011701245.1
NW_012027376.1	Gnomon	CDS	201275	201442	.	+	0	Name=XP_011699547.1;ID=cds-XP_011699547.1;Dbxref=GeneID:105456885%2CGenbank:XP_011699547.1;Parent=rna-XM_011701245.1
NW_012027376.1	Gnomon	CDS	201546	201673	.	+	0	Name=XP_011699547.1;ID=cds-XP_011699547.1;Dbxref=GeneID:105456885%2CGenbank:XP_011699547.1;Parent=rna-XM_011701245.1
NW_012027376.1	Gnomon	CDS	201763	201877	.	+	0	Name=XP_011699547.1;ID=cds-XP_011699547.1;Dbxref=GeneID:105456885%2CGenbank:XP_011699547.1;Parent=rna-XM_011701245.1
NW_012027376.1	Gnomon	CDS	201951	202085	.	+	0	Name=XP_011699547.1;ID=cds-XP_011699547.1;Dbxref=GeneID:105456885%2CGenbank:XP_011699547.1;Parent=rna-XM_011701245.1
NW_012027376.1	Gnomon	CDS	202786	203010	.	+	0	Name=XP_011699547.1;ID=cds-XP_011699547.1;Dbxref=GeneID:105456885%2CGenbank:XP_011699547.1;Parent=rna-XM_011701245.1
NW_012027376.1	Gnomon	CDS	203149	204027	.	+	0	Name=XP_011699547.1;ID=cds-XP_011699547.1;Dbxref=GeneID:105456885%2CGenbank:XP_011699547.1;Parent=rna-XM_011701245.1
NW_012027376.1	Gnomon	mRNA	34611	39906	.	-	.	Name=XM_011701172.1;ID=rna-XM_011701172.1;Dbxref=GeneID:105456843%2CGenbank:XM_011701172.1;Parent=gene-LOC105456843
NW_012027376.1	Gnomon	exon	45808	46791	.	-	.	ID=exon-XM_011701174.1-3;Dbxref=GeneID:105456844%2CGenbank:XM_011701174.1;Parent=rna-XM_011701174.1
NW_012027376.1	Gnomon	exon	51227	51684	.	-	.	ID=exon-XM_011701174.1-1;Dbxref=GeneID:105456844%2CGenbank:XM_011701174.1;Parent=rna-XM_011701174.1
NW_012027376.1	Gnomon	exon	47010	50800	.	-	.	ID=exon-XM_011701174.1-2;Dbxref=GeneID:105456844%2CGenbank:XM_011701174.1;Parent=rna-XM_011701174.1
NW_012027376.1	Gnomon	CDS	270133	270142	.	-	0	Name=XP_011699548.1;ID=cds-XP_011699548.1;Dbxref=GeneID:105456886%2CGenbank:XP_011699548.1;Note=The sequence of the model RefSeq protein was modified relative to this genomic sequence to represent the inferred CDS: inserted 1 base in 1 codon;Parent=rna-XM_011701246.1
NW_012027376.1	Gnomon	CDS	269353	269472	.	-	0	Name=XP_011699548.1;ID=cds-XP_011699548.1;Dbxref=GeneID:105456886%2CGenbank:XP_011699548.1;Note=The sequence of the model RefSeq protein was modified relative to this genomic sequence to represent the inferred CDS: inserted 1 base in 1 codon;Parent=rna-XM_011701246.1
NW_012027376.1	Gnomon	CDS	269327	269350	.	-	0	Name=XP_011699548.1;ID=cds-XP_011699548.1;Dbxref=GeneID:105456886%2CGenbank:XP_011699548.1;Note=The sequence of the model RefSeq protein was modified relative to this genomic sequence to represent the inferred CDS: inserted 1 base in 1 codon;Parent=rna-XM_011701246.1
NW_012027376.1	Gnomon	CDS	268259	268461	.	-	0	Name=XP_011699548.1;ID=cds-XP_011699548.1;Dbxref=GeneID:105456886%2CGenbank:XP_011699548.1;Note=The sequence of the model RefSeq protein was modified relative to this genomic sequence to represent the inferred CDS: inserted 1 base in 1 codon;Parent=rna-XM_011701246.1
NW_012027376.1	Gnomon	CDS	267836	268161	.	-	0	Name=XP_011699548.1;ID=cds-XP_011699548.1;Dbxref=GeneID:105456886%2CGenbank:XP_011699548.1;Note=The sequence of the model RefSeq protein was modified relative to this genomic sequence to represent the inferred CDS: inserted 1 base in 1 codon;Parent=rna-XM_011701246.1
NW_012027376.1	Gnomon	CDS	267387	267640	.	-	0	Name=XP_011699548.1;ID=cds-XP_011699548.1;Dbxref=GeneID:105456886%2CGenbank:XP_011699548.1;Note=The sequence of the model RefSeq protein was modified relative to this genomic sequence to represent the inferred CDS: inserted 1 base in 1 codon;Parent=rna-XM_011701246.1
NW_012027376.1	Gnomon	CDS	266946	267279	.	-	0	Name=XP_011699548.1;ID=cds-XP_011699548.1;Dbxref=GeneID:105456886%2CGenbank:XP_011699548.1;Note=The sequence of the model RefSeq protein was modified relative to this genomic sequence to represent the inferred CDS: inserted 1 base in 1 codon;Parent=rna-XM_011701246.1
NW_012027376.1	Gnomon	CDS	266700	266830	.	-	0	Name=XP_011699548.1;ID=cds-XP_011699548.1;Dbxref=GeneID:105456886%2CGenbank:XP_011699548.1;Note=The sequence of the model RefSeq protein was modified relative to this genomic sequence to represent the inferred CDS: inserted 1 base in 1 codon;Parent=rna-XM_011701246.1
NW_012027376.1	Gnomon	CDS	266394	266622	.	-	0	Name=XP_011699548.1;ID=cds-XP_011699548.1;Dbxref=GeneID:105456886%2CGenbank:XP_011699548.1;Note=The sequence of the model RefSeq protein was modified relative to this genomic sequence to represent the inferred CDS: inserted 1 base in 1 codon;Parent=rna-XM_011701246.1
NW_012027376.1	Gnomon	CDS	265817	266202	.	-	0	Name=XP_011699548.1;ID=cds-XP_011699548.1;Dbxref=GeneID:105456886%2CGenbank:XP_011699548.1;Note=The sequence of the model RefSeq protein was modified relative to this genomic sequence to represent the inferred CDS: inserted 1 base in 1 codon;Parent=rna-XM_011701246.1
NW_012027376.1	Gnomon	CDS	265171	265596	.	-	0	Name=XP_011699548.1;ID=cds-XP_011699548.1;Dbxref=GeneID:105456886%2CGenbank:XP_011699548.1;Note=The sequence of the model RefSeq protein was modified relative to this genomic sequence to represent the inferred CDS: inserted 1 base in 1 codon;Parent=rna-XM_011701246.1
NW_012027376.1	Gnomon	CDS	263719	264251	.	-	0	Name=XP_011699548.1;ID=cds-XP_011699548.1;Dbxref=GeneID:105456886%2CGenbank:XP_011699548.1;Note=The sequence of the model RefSeq protein was modified relative to this genomic sequence to represent the inferred CDS: inserted 1 base in 1 codon;Parent=rna-XM_011701246.1
NW_012027376.1	Gnomon	CDS	263277	263626	.	-	0	Name=XP_011699548.1;ID=cds-XP_011699548.1;Dbxref=GeneID:105456886%2CGenbank:XP_011699548.1;Note=The sequence of the model RefSeq protein was modified relative to this genomic sequence to represent the inferred CDS: inserted 1 base in 1 codon;Parent=rna-XM_011701246.1
NW_012027376.1	Gnomon	CDS	262812	263052	.	-	0	Name=XP_011699548.1;ID=cds-XP_011699548.1;Dbxref=GeneID:105456886%2CGenbank:XP_011699548.1;Note=The sequence of the model RefSeq protein was modified relative to this genomic sequence to represent the inferred CDS: inserted 1 base in 1 codon;Parent=rna-XM_011701246.1
NW_012027376.1	Gnomon	mRNA	444572	449522	.	-	.	Name=XM_011701228.1;ID=rna-XM_011701228.1;Dbxref=GeneID:105456874%2CGenbank:XM_011701228.1;Parent=gene-LOC105456874
NW_012027376.1	Gnomon	CDS	525451	525586	.	-	0	Name=XP_011699540.1;ID=cds-XP_011699540.1;Dbxref=GeneID:105456879%2CGenbank:XP_011699540.1;Parent=rna-XM_011701238.1
NW_012027376.1	Gnomon	CDS	512919	513055	.	-	0	Name=XP_011699540.1;ID=cds-XP_011699540.1;Dbxref=GeneID:105456879%2CGenbank:XP_011699540.1;Parent=rna-XM_011701238.1
NW_012027376.1	Gnomon	CDS	510169	512670	.	-	0	Name=XP_011699540.1;ID=cds-XP_011699540.1;Dbxref=GeneID:105456879%2CGenbank:XP_011699540.1;Parent=rna-XM_011701238.1
NW_012027376.1	Gnomon	exon	210436	210565	.	-	.	ID=exon-XM_011701199.1-4;Dbxref=GeneID:105456862%2CGenbank:XM_011701199.1;Parent=rna-XM_011701199.1
NW_012027376.1	Gnomon	exon	209897	210286	.	-	.	ID=exon-XM_011701199.1-5;Dbxref=GeneID:105456862%2CGenbank:XM_011701199.1;Parent=rna-XM_011701199.1
NW_012027376.1	Gnomon	exon	211162	211679	.	-	.	ID=exon-XM_011701199.1-2;Dbxref=GeneID:105456862%2CGenbank:XM_011701199.1;Parent=rna-XM_011701199.1
NW_012027376.1	Gnomon	exon	210866	211057	.	-	.	ID=exon-XM_011701199.1-3;Dbxref=GeneID:105456862%2CGenbank:XM_011701199.1;Parent=rna-XM_011701199.1
NW_012027376.1	Gnomon	exon	212091	212569	.	-	.	ID=exon-XM_011701199.1-1;Dbxref=GeneID:105456862%2CGenbank:XM_011701199.1;Parent=rna-XM_011701199.1
NW_012027376.1	Gnomon	mRNA	452134	458521	.	+	.	Name=XM_011701229.1;ID=rna-XM_011701229.1;Dbxref=GeneID:105456875%2CGenbank:XM_011701229.1;Parent=gene-LOC105456875
NW_012027376.1	Gnomon	CDS	522766	522841	.	-	0	Name=XP_011699541.1;ID=cds-XP_011699541.1;Dbxref=GeneID:105456879%2CGenbank:XP_011699541.1;Parent=rna-XM_011701239.1
NW_012027376.1	Gnomon	CDS	512919	513055	.	-	0	Name=XP_011699541.1;ID=cds-XP_011699541.1;Dbxref=GeneID:105456879%2CGenbank:XP_011699541.1;Parent=rna-XM_011701239.1
NW_012027376.1	Gnomon	CDS	510169	512670	.	-	0	Name=XP_011699541.1;ID=cds-XP_011699541.1;Dbxref=GeneID:105456879%2CGenbank:XP_011699541.1;Parent=rna-XM_011701239.1
NW_012027376.1	Gnomon	CDS	530765	530942	.	-	0	Name=XP_011699542.1;ID=cds-XP_011699542.1;Dbxref=GeneID:105456879%2CGenbank:XP_011699542.1;Parent=rna-XM_011701240.1
NW_012027376.1	Gnomon	CDS	512919	513055	.	-	0	Name=XP_011699542.1;ID=cds-XP_011699542.1;Dbxref=GeneID:105456879%2CGenbank:XP_011699542.1;Parent=rna-XM_011701240.1
NW_012027376.1	Gnomon	CDS	510169	512670	.	-	0	Name=XP_011699542.1;ID=cds-XP_011699542.1;Dbxref=GeneID:105456879%2CGenbank:XP_011699542.1;Parent=rna-XM_011701240.1
NW_012027376.1	Gnomon	exon	219636	220196	.	-	.	ID=exon-XM_011701204.1-1;Dbxref=GeneID:105456864%2CGenbank:XM_011701204.1;Parent=rna-XM_011701204.1
NW_012027376.1	Gnomon	exon	218877	219035	.	-	.	ID=exon-XM_011701204.1-2;Dbxref=GeneID:105456864%2CGenbank:XM_011701204.1;Parent=rna-XM_011701204.1
NW_012027376.1	Gnomon	exon	218263	218488	.	-	.	ID=exon-XM_011701204.1-3;Dbxref=GeneID:105456864%2CGenbank:XM_011701204.1;Parent=rna-XM_011701204.1
NW_012027376.1	Gnomon	exon	217260	218104	.	-	.	ID=exon-XM_011701204.1-4;Dbxref=GeneID:105456864%2CGenbank:XM_011701204.1;Parent=rna-XM_011701204.1
NW_012027376.1	Gnomon	CDS	458805	458863	.	+	0	Name=XP_011699543.1;ID=cds-XP_011699543.1;Dbxref=GeneID:105456880%2CGenbank:XP_011699543.1;Parent=rna-XM_011701241.1
NW_012027376.1	Gnomon	CDS	459073	459217	.	+	0	Name=XP_011699543.1;ID=cds-XP_011699543.1;Dbxref=GeneID:105456880%2CGenbank:XP_011699543.1;Parent=rna-XM_011701241.1
NW_012027376.1	Gnomon	CDS	459518	459899	.	+	0	Name=XP_011699543.1;ID=cds-XP_011699543.1;Dbxref=GeneID:105456880%2CGenbank:XP_011699543.1;Parent=rna-XM_011701241.1
NW_012027376.1	Gnomon	CDS	460152	460244	.	+	0	Name=XP_011699543.1;ID=cds-XP_011699543.1;Dbxref=GeneID:105456880%2CGenbank:XP_011699543.1;Parent=rna-XM_011701241.1
NW_012027376.1	Gnomon	CDS	460587	460662	.	+	0	Name=XP_011699543.1;ID=cds-XP_011699543.1;Dbxref=GeneID:105456880%2CGenbank:XP_011699543.1;Parent=rna-XM_011701241.1
NW_012027376.1	Gnomon	CDS	460738	460909	.	+	0	Name=XP_011699543.1;ID=cds-XP_011699543.1;Dbxref=GeneID:105456880%2CGenbank:XP_011699543.1;Parent=rna-XM_011701241.1
NW_012027376.1	Gnomon	CDS	461117	461198	.	+	0	Name=XP_011699543.1;ID=cds-XP_011699543.1;Dbxref=GeneID:105456880%2CGenbank:XP_011699543.1;Parent=rna-XM_011701241.1
NW_012027376.1	Gnomon	CDS	461756	461881	.	+	0	Name=XP_011699543.1;ID=cds-XP_011699543.1;Dbxref=GeneID:105456880%2CGenbank:XP_011699543.1;Parent=rna-XM_011701241.1
NW_012027376.1	Gnomon	CDS	462022	462175	.	+	0	Name=XP_011699543.1;ID=cds-XP_011699543.1;Dbxref=GeneID:105456880%2CGenbank:XP_011699543.1;Parent=rna-XM_011701241.1
NW_012027376.1	Gnomon	CDS	462414	462629	.	+	0	Name=XP_011699543.1;ID=cds-XP_011699543.1;Dbxref=GeneID:105456880%2CGenbank:XP_011699543.1;Parent=rna-XM_011701241.1
NW_012027376.1	Gnomon	CDS	462802	462871	.	+	0	Name=XP_011699543.1;ID=cds-XP_011699543.1;Dbxref=GeneID:105456880%2CGenbank:XP_011699543.1;Parent=rna-XM_011701241.1
NW_012027376.1	Gnomon	CDS	463180	463245	.	+	0	Name=XP_011699543.1;ID=cds-XP_011699543.1;Dbxref=GeneID:105456880%2CGenbank:XP_011699543.1;Parent=rna-XM_011701241.1
NW_012027376.1	Gnomon	exon	433222	433288	.	+	.	ID=exon-XM_011701227.1-1;Dbxref=GeneID:105456873%2CGenbank:XM_011701227.1;Parent=rna-XM_011701227.1
NW_012027376.1	Gnomon	exon	437541	437715	.	+	.	ID=exon-XM_011701227.1-8;Dbxref=GeneID:105456873%2CGenbank:XM_011701227.1;Parent=rna-XM_011701227.1
NW_012027376.1	Gnomon	exon	441406	441491	.	+	.	ID=exon-XM_011701227.1-9;Dbxref=GeneID:105456873%2CGenbank:XM_011701227.1;Parent=rna-XM_011701227.1
NW_012027376.1	Gnomon	exon	436470	437053	.	+	.	ID=exon-XM_011701227.1-6;Dbxref=GeneID:105456873%2CGenbank:XM_011701227.1;Parent=rna-XM_011701227.1
NW_012027376.1	Gnomon	exon	437120	437440	.	+	.	ID=exon-XM_011701227.1-7;Dbxref=GeneID:105456873%2CGenbank:XM_011701227.1;Parent=rna-XM_011701227.1
NW_012027376.1	Gnomon	exon	434634	434967	.	+	.	ID=exon-XM_011701227.1-4;Dbxref=GeneID:105456873%2CGenbank:XM_011701227.1;Parent=rna-XM_011701227.1
NW_012027376.1	Gnomon	exon	435248	435692	.	+	.	ID=exon-XM_011701227.1-5;Dbxref=GeneID:105456873%2CGenbank:XM_011701227.1;Parent=rna-XM_011701227.1
NW_012027376.1	Gnomon	exon	433410	434168	.	+	.	ID=exon-XM_011701227.1-2;Dbxref=GeneID:105456873%2CGenbank:XM_011701227.1;Parent=rna-XM_011701227.1
NW_012027376.1	Gnomon	exon	434324	434375	.	+	.	ID=exon-XM_011701227.1-3;Dbxref=GeneID:105456873%2CGenbank:XM_011701227.1;Parent=rna-XM_011701227.1
NW_012027376.1	Gnomon	mRNA	55168	74278	.	+	.	Name=XM_011701179.1;ID=rna-XM_011701179.1;Dbxref=GeneID:105456845%2CGenbank:XM_011701179.1;Parent=gene-LOC105456845
NW_012027376.1	Gnomon	CDS	96839	97075	.	-	0	Name=XP_011699491.1;ID=cds-XP_011699491.1;Dbxref=GeneID:105456853%2CGenbank:XP_011699491.1;Parent=rna-XM_011701189.1
NW_012027376.1	Gnomon	CDS	212091	212364	.	-	0	Name=XP_011699501.1;ID=cds-XP_011699501.1;Dbxref=GeneID:105456862%2CGenbank:XP_011699501.1;Parent=rna-XM_011701199.1
NW_012027376.1	Gnomon	CDS	211162	211679	.	-	0	Name=XP_011699501.1;ID=cds-XP_011699501.1;Dbxref=GeneID:105456862%2CGenbank:XP_011699501.1;Parent=rna-XM_011701199.1
NW_012027376.1	Gnomon	CDS	210866	211057	.	-	0	Name=XP_011699501.1;ID=cds-XP_011699501.1;Dbxref=GeneID:105456862%2CGenbank:XP_011699501.1;Parent=rna-XM_011701199.1
NW_012027376.1	Gnomon	CDS	210436	210565	.	-	0	Name=XP_011699501.1;ID=cds-XP_011699501.1;Dbxref=GeneID:105456862%2CGenbank:XP_011699501.1;Parent=rna-XM_011701199.1
NW_012027376.1	Gnomon	CDS	210087	210286	.	-	0	Name=XP_011699501.1;ID=cds-XP_011699501.1;Dbxref=GeneID:105456862%2CGenbank:XP_011699501.1;Parent=rna-XM_011701199.1
NW_012027376.1	Gnomon	exon	72335	72524	.	+	.	ID=exon-XM_011701176.1-9;Dbxref=GeneID:105456845%2CGenbank:XM_011701176.1;Parent=rna-XM_011701176.1
NW_012027376.1	Gnomon	exon	67704	67882	.	+	.	ID=exon-XM_011701176.1-3;Dbxref=GeneID:105456845%2CGenbank:XM_011701176.1;Parent=rna-XM_011701176.1
NW_012027376.1	Gnomon	exon	70486	70644	.	+	.	ID=exon-XM_011701176.1-4;Dbxref=GeneID:105456845%2CGenbank:XM_011701176.1;Parent=rna-XM_011701176.1
NW_012027376.1	Gnomon	exon	65771	65876	.	+	.	ID=exon-XM_011701176.1-1;Dbxref=GeneID:105456845%2CGenbank:XM_011701176.1;Parent=rna-XM_011701176.1
NW_012027376.1	Gnomon	exon	67011	67129	.	+	.	ID=exon-XM_011701176.1-2;Dbxref=GeneID:105456845%2CGenbank:XM_011701176.1;Parent=rna-XM_011701176.1
NW_012027376.1	Gnomon	exon	71750	71915	.	+	.	ID=exon-XM_011701176.1-7;Dbxref=GeneID:105456845%2CGenbank:XM_011701176.1;Parent=rna-XM_011701176.1
NW_012027376.1	Gnomon	exon	72075	72259	.	+	.	ID=exon-XM_011701176.1-8;Dbxref=GeneID:105456845%2CGenbank:XM_011701176.1;Parent=rna-XM_011701176.1
NW_012027376.1	Gnomon	exon	70735	71129	.	+	.	ID=exon-XM_011701176.1-5;Dbxref=GeneID:105456845%2CGenbank:XM_011701176.1;Parent=rna-XM_011701176.1
NW_012027376.1	Gnomon	exon	71233	71656	.	+	.	ID=exon-XM_011701176.1-6;Dbxref=GeneID:105456845%2CGenbank:XM_011701176.1;Parent=rna-XM_011701176.1
NW_012027376.1	Gnomon	exon	705075	707732	.	+	.	ID=exon-XM_011701234.1-10;Dbxref=GeneID:105456876%2CGenbank:XM_011701234.1;Parent=rna-XM_011701234.1
NW_012027376.1	Gnomon	CDS	98292	98351	.	+	0	Name=XP_011699492.1;ID=cds-XP_011699492.1;Dbxref=GeneID:105456854%2CGenbank:XP_011699492.1;Parent=rna-XM_011701190.1
NW_012027376.1	Gnomon	CDS	99036	99387	.	+	0	Name=XP_011699492.1;ID=cds-XP_011699492.1;Dbxref=GeneID:105456854%2CGenbank:XP_011699492.1;Parent=rna-XM_011701190.1
NW_012027376.1	Gnomon	CDS	99464	99663	.	+	0	Name=XP_011699492.1;ID=cds-XP_011699492.1;Dbxref=GeneID:105456854%2CGenbank:XP_011699492.1;Parent=rna-XM_011701190.1
NW_012027376.1	Gnomon	CDS	102123	102335	.	+	0	Name=XP_011699492.1;ID=cds-XP_011699492.1;Dbxref=GeneID:105456854%2CGenbank:XP_011699492.1;Parent=rna-XM_011701190.1
NW_012027376.1	Gnomon	CDS	214905	214915	.	+	0	Name=XP_011699502.1;ID=cds-XP_011699502.1;Dbxref=GeneID:105456863%2CGenbank:XP_011699502.1;Parent=rna-XM_011701200.1
NW_012027376.1	Gnomon	CDS	215029	215332	.	+	0	Name=XP_011699502.1;ID=cds-XP_011699502.1;Dbxref=GeneID:105456863%2CGenbank:XP_011699502.1;Parent=rna-XM_011701200.1
NW_012027376.1	Gnomon	CDS	215448	215754	.	+	0	Name=XP_011699502.1;ID=cds-XP_011699502.1;Dbxref=GeneID:105456863%2CGenbank:XP_011699502.1;Parent=rna-XM_011701200.1
NW_012027376.1	Gnomon	CDS	215829	216086	.	+	0	Name=XP_011699502.1;ID=cds-XP_011699502.1;Dbxref=GeneID:105456863%2CGenbank:XP_011699502.1;Parent=rna-XM_011701200.1
NW_012027376.1	Gnomon	CDS	216487	216773	.	+	0	Name=XP_011699502.1;ID=cds-XP_011699502.1;Dbxref=GeneID:105456863%2CGenbank:XP_011699502.1;Parent=rna-XM_011701200.1
NW_012027376.1	Gnomon	exon	122659	122756	.	+	.	ID=exon-XM_011701197.1-1;Dbxref=GeneID:105456860%2CGenbank:XM_011701197.1;Parent=rna-XM_011701197.1
NW_012027376.1	Gnomon	exon	132179	132362	.	+	.	ID=exon-XM_011701197.1-4;Dbxref=GeneID:105456860%2CGenbank:XM_011701197.1;Parent=rna-XM_011701197.1
NW_012027376.1	Gnomon	exon	135592	135808	.	+	.	ID=exon-XM_011701197.1-5;Dbxref=GeneID:105456860%2CGenbank:XM_011701197.1;Parent=rna-XM_011701197.1
NW_012027376.1	Gnomon	exon	127357	127493	.	+	.	ID=exon-XM_011701197.1-2;Dbxref=GeneID:105456860%2CGenbank:XM_011701197.1;Parent=rna-XM_011701197.1
NW_012027376.1	Gnomon	exon	131494	131648	.	+	.	ID=exon-XM_011701197.1-3;Dbxref=GeneID:105456860%2CGenbank:XM_011701197.1;Parent=rna-XM_011701197.1
NW_012027376.1	Gnomon	exon	139898	140033	.	+	.	ID=exon-XM_011701197.1-8;Dbxref=GeneID:105456860%2CGenbank:XM_011701197.1;Parent=rna-XM_011701197.1
NW_012027376.1	Gnomon	exon	140362	141356	.	+	.	ID=exon-XM_011701197.1-9;Dbxref=GeneID:105456860%2CGenbank:XM_011701197.1;Parent=rna-XM_011701197.1
NW_012027376.1	Gnomon	exon	138198	138332	.	+	.	ID=exon-XM_011701197.1-6;Dbxref=GeneID:105456860%2CGenbank:XM_011701197.1;Parent=rna-XM_011701197.1
NW_012027376.1	Gnomon	exon	139062	139240	.	+	.	ID=exon-XM_011701197.1-7;Dbxref=GeneID:105456860%2CGenbank:XM_011701197.1;Parent=rna-XM_011701197.1
NW_012027376.1	Gnomon	exon	445132	445196	.	-	.	ID=exon-XM_011701228.1-9;Dbxref=GeneID:105456874%2CGenbank:XM_011701228.1;Parent=rna-XM_011701228.1
NW_012027376.1	Gnomon	exon	447549	447704	.	-	.	ID=exon-XM_011701228.1-5;Dbxref=GeneID:105456874%2CGenbank:XM_011701228.1;Parent=rna-XM_011701228.1
NW_012027376.1	Gnomon	exon	446579	446753	.	-	.	ID=exon-XM_011701228.1-6;Dbxref=GeneID:105456874%2CGenbank:XM_011701228.1;Parent=rna-XM_011701228.1
NW_012027376.1	Gnomon	exon	445615	445719	.	-	.	ID=exon-XM_011701228.1-7;Dbxref=GeneID:105456874%2CGenbank:XM_011701228.1;Parent=rna-XM_011701228.1
NW_012027376.1	Gnomon	exon	445451	445533	.	-	.	ID=exon-XM_011701228.1-8;Dbxref=GeneID:105456874%2CGenbank:XM_011701228.1;Parent=rna-XM_011701228.1
NW_012027376.1	Gnomon	exon	449220	449522	.	-	.	ID=exon-XM_011701228.1-1;Dbxref=GeneID:105456874%2CGenbank:XM_011701228.1;Parent=rna-XM_011701228.1
NW_012027376.1	Gnomon	exon	448495	448723	.	-	.	ID=exon-XM_011701228.1-2;Dbxref=GeneID:105456874%2CGenbank:XM_011701228.1;Parent=rna-XM_011701228.1
NW_012027376.1	Gnomon	exon	448160	448407	.	-	.	ID=exon-XM_011701228.1-3;Dbxref=GeneID:105456874%2CGenbank:XM_011701228.1;Parent=rna-XM_011701228.1
NW_012027376.1	Gnomon	exon	447825	448014	.	-	.	ID=exon-XM_011701228.1-4;Dbxref=GeneID:105456874%2CGenbank:XM_011701228.1;Parent=rna-XM_011701228.1
NW_012027376.1	Gnomon	lnc_RNA	175765	178681	.	-	.	Name=XR_975293.1;ID=rna-XR_975293.1;Dbxref=GeneID:105456861%2CGenbank:XR_975293.1;Parent=gene-LOC105456861
NW_012027376.1	Gnomon	CDS	98292	98351	.	+	0	Name=XP_011699493.1;ID=cds-XP_011699493.1;Dbxref=GeneID:105456854%2CGenbank:XP_011699493.1;Parent=rna-XM_011701191.1
NW_012027376.1	Gnomon	CDS	99036	99387	.	+	0	Name=XP_011699493.1;ID=cds-XP_011699493.1;Dbxref=GeneID:105456854%2CGenbank:XP_011699493.1;Parent=rna-XM_011701191.1
NW_012027376.1	Gnomon	CDS	99464	99663	.	+	0	Name=XP_011699493.1;ID=cds-XP_011699493.1;Dbxref=GeneID:105456854%2CGenbank:XP_011699493.1;Parent=rna-XM_011701191.1
NW_012027376.1	Gnomon	CDS	99768	99917	.	+	0	Name=XP_011699493.1;ID=cds-XP_011699493.1;Dbxref=GeneID:105456854%2CGenbank:XP_011699493.1;Parent=rna-XM_011701191.1
NW_012027376.1	Gnomon	CDS	215036	215332	.	+	0	Name=XP_011699503.1;ID=cds-XP_011699503.1;Dbxref=GeneID:105456863%2CGenbank:XP_011699503.1;Parent=rna-XM_011701201.1
NW_012027376.1	Gnomon	CDS	215448	215754	.	+	0	Name=XP_011699503.1;ID=cds-XP_011699503.1;Dbxref=GeneID:105456863%2CGenbank:XP_011699503.1;Parent=rna-XM_011701201.1
NW_012027376.1	Gnomon	CDS	215829	216086	.	+	0	Name=XP_011699503.1;ID=cds-XP_011699503.1;Dbxref=GeneID:105456863%2CGenbank:XP_011699503.1;Parent=rna-XM_011701201.1
NW_012027376.1	Gnomon	CDS	216487	216773	.	+	0	Name=XP_011699503.1;ID=cds-XP_011699503.1;Dbxref=GeneID:105456863%2CGenbank:XP_011699503.1;Parent=rna-XM_011701201.1
NW_012027376.1	Gnomon	gene	714778	716501	.	+	.	Name=LOC105456887;ID=gene-LOC105456887;Dbxref=GeneID:105456887
NW_012027376.1	Gnomon	gene	710511	713050	.	+	.	Name=LOC105456881;ID=gene-LOC105456881;Dbxref=GeneID:105456881
NW_012027376.1	Gnomon	gene	92013	93504	.	+	.	Name=LOC105456882;ID=gene-LOC105456882;Dbxref=GeneID:105456882
NW_012027376.1	Gnomon	gene	458701	463367	.	+	.	Name=LOC105456880;ID=gene-LOC105456880;Dbxref=GeneID:105456880
NW_012027376.1	Gnomon	gene	156731	204126	.	+	.	Name=LOC105456885;ID=gene-LOC105456885;Dbxref=GeneID:105456885
NW_012027376.1	Gnomon	gene	261664	270142	.	-	.	Name=LOC105456886;ID=gene-LOC105456886;Dbxref=GeneID:105456886
NW_012027376.1	Gnomon	gene	149747	156432	.	+	.	Name=LOC105456883;ID=gene-LOC105456883;Dbxref=GeneID:105456883
NW_012027376.1	Gnomon	CDS	111505	113553	.	-	0	Name=XP_011699494.1;ID=cds-XP_011699494.1;Dbxref=GeneID:105456855%2CGenbank:XP_011699494.1;Parent=rna-XM_011701192.1
NW_012027376.1	Gnomon	gene	577118	700462	.	-	.	Name=LOC105456878;ID=gene-LOC105456878;Dbxref=GeneID:105456878
NW_012027376.1	Gnomon	gene	509968	531059	.	-	.	Name=LOC105456879;ID=gene-LOC105456879;Dbxref=GeneID:105456879
NW_012027376.1	Gnomon	gene	463825	707732	.	+	.	Name=LOC105456876;ID=gene-LOC105456876;Dbxref=GeneID:105456876
NW_012027376.1	Gnomon	gene	272654	284004	.	-	.	Name=LOC105456870;ID=gene-LOC105456870;Dbxref=GeneID:105456870
NW_012027376.1	Gnomon	gene	444572	449522	.	-	.	Name=LOC105456874;ID=gene-LOC105456874;Dbxref=GeneID:105456874
NW_012027376.1	Gnomon	gene	452134	458521	.	+	.	Name=LOC105456875;ID=gene-LOC105456875;Dbxref=GeneID:105456875
NW_012027376.1	Gnomon	gene	270122	288290	.	+	.	Name=LOC105456872;ID=gene-LOC105456872;Dbxref=GeneID:105456872
NW_012027376.1	Gnomon	gene	433222	443813	.	+	.	Name=LOC105456873;ID=gene-LOC105456873;Dbxref=GeneID:105456873
NW_012027376.1	Gnomon	CDS	215036	215332	.	+	0	Name=XP_011699504.1;ID=cds-XP_011699504.1;Dbxref=GeneID:105456863%2CGenbank:XP_011699504.1;Parent=rna-XM_011701202.1
NW_012027376.1	Gnomon	CDS	215448	215754	.	+	0	Name=XP_011699504.1;ID=cds-XP_011699504.1;Dbxref=GeneID:105456863%2CGenbank:XP_011699504.1;Parent=rna-XM_011701202.1
NW_012027376.1	Gnomon	CDS	215829	216086	.	+	0	Name=XP_011699504.1;ID=cds-XP_011699504.1;Dbxref=GeneID:105456863%2CGenbank:XP_011699504.1;Parent=rna-XM_011701202.1
NW_012027376.1	Gnomon	CDS	216487	216773	.	+	0	Name=XP_011699504.1;ID=cds-XP_011699504.1;Dbxref=GeneID:105456863%2CGenbank:XP_011699504.1;Parent=rna-XM_011701202.1
NW_012027376.1	Gnomon	gene	220480	224323	.	-	.	Name=LOC105456867;ID=gene-LOC105456867;Dbxref=GeneID:105456867
NW_012027376.1	Gnomon	gene	238196	258270	.	-	.	Name=LOC105456868;ID=gene-LOC105456868;Dbxref=GeneID:105456868
NW_012027376.1	Gnomon	gene	226693	229939	.	+	.	Name=LOC105456865;ID=gene-LOC105456865;Dbxref=GeneID:105456865
NW_012027376.1	Gnomon	gene	297073	356611	.	-	.	Name=LOC105456869;ID=gene-LOC105456869;Dbxref=GeneID:105456869
NW_012027376.1	Gnomon	gene	122659	141356	.	+	.	Name=LOC105456860;ID=gene-LOC105456860;Dbxref=GeneID:105456860
NW_012027376.1	Gnomon	gene	214201	217035	.	+	.	Name=LOC105456863;ID=gene-LOC105456863;Dbxref=GeneID:105456863
NW_012027376.1	Gnomon	gene	217260	220196	.	-	.	Name=LOC105456864;ID=gene-LOC105456864;Dbxref=GeneID:105456864
NW_012027376.1	Gnomon	gene	175765	178681	.	-	.	Name=LOC105456861;ID=gene-LOC105456861;Dbxref=GeneID:105456861
NW_012027376.1	Gnomon	gene	209897	212569	.	-	.	Name=LOC105456862;ID=gene-LOC105456862;Dbxref=GeneID:105456862
NW_012027376.1	Gnomon	gene	104527	115154	.	-	.	Name=LOC105456856;ID=gene-LOC105456856;Dbxref=GeneID:105456856
NW_012027376.1	Gnomon	gene	119021	121874	.	+	.	Name=LOC105456857;ID=gene-LOC105456857;Dbxref=GeneID:105456857
NW_012027376.1	Gnomon	gene	98066	102335	.	+	.	Name=LOC105456854;ID=gene-LOC105456854;Dbxref=GeneID:105456854
NW_012027376.1	Gnomon	gene	110128	113811	.	-	.	Name=LOC105456855;ID=gene-LOC105456855;Dbxref=GeneID:105456855
NW_012027376.1	Gnomon	gene	141447	142665	.	-	.	Name=LOC105456859;ID=gene-LOC105456859;Dbxref=GeneID:105456859
NW_012027376.1	Gnomon	gene	94895	96755	.	-	.	Name=LOC105456852;ID=gene-LOC105456852;Dbxref=GeneID:105456852
NW_012027376.1	Gnomon	gene	96775	97954	.	-	.	Name=LOC105456853;ID=gene-LOC105456853;Dbxref=GeneID:105456853
NW_012027376.1	Gnomon	gene	80620	84106	.	-	.	Name=LOC105456850;ID=gene-LOC105456850;Dbxref=GeneID:105456850
NW_012027376.1	Gnomon	gene	86120	91483	.	-	.	Name=LOC105456851;ID=gene-LOC105456851;Dbxref=GeneID:105456851
NW_012027376.1	Gnomon	gene	52206	74278	.	+	.	Name=LOC105456845;ID=gene-LOC105456845;Dbxref=GeneID:105456845
NW_012027376.1	Gnomon	gene	74391	77658	.	-	.	Name=LOC105456846;ID=gene-LOC105456846;Dbxref=GeneID:105456846
NW_012027376.1	Gnomon	gene	34611	41007	.	-	.	Name=LOC105456843;ID=gene-LOC105456843;Dbxref=GeneID:105456843
NW_012027376.1	Gnomon	gene	45808	51684	.	-	.	Name=LOC105456844;ID=gene-LOC105456844;Dbxref=GeneID:105456844
NW_012027376.1	Gnomon	gene	84288	85979	.	-	.	Name=LOC105456849;ID=gene-LOC105456849;Dbxref=GeneID:105456849
NW_012027376.1	Gnomon	gene	77812	80055	.	+	.	Name=LOC105456847;ID=gene-LOC105456847;Dbxref=GeneID:105456847
NW_012027376.1	Gnomon	gene	33514	34522	.	-	.	Name=LOC105456841;ID=gene-LOC105456841;Dbxref=GeneID:105456841
NW_012027376.1	Gnomon	gene	23494	28612	.	-	.	Name=LOC105456840;ID=gene-LOC105456840;Dbxref=GeneID:105456840
NW_012027376.1	Gnomon	gene	28733	32298	.	+	.	Name=LOC105456839;ID=gene-LOC105456839;Dbxref=GeneID:105456839
NW_012027376.1	Gnomon	exon	219442	220196	.	-	.	ID=exon-XM_011701205.1-1;Dbxref=GeneID:105456864%2CGenbank:XM_011701205.1;Parent=rna-XM_011701205.1
NW_012027376.1	Gnomon	exon	218877	219035	.	-	.	ID=exon-XM_011701205.1-2;Dbxref=GeneID:105456864%2CGenbank:XM_011701205.1;Parent=rna-XM_011701205.1
NW_012027376.1	Gnomon	exon	218263	218488	.	-	.	ID=exon-XM_011701205.1-3;Dbxref=GeneID:105456864%2CGenbank:XM_011701205.1;Parent=rna-XM_011701205.1
NW_012027376.1	Gnomon	exon	217260	218104	.	-	.	ID=exon-XM_011701205.1-4;Dbxref=GeneID:105456864%2CGenbank:XM_011701205.1;Parent=rna-XM_011701205.1
NW_012027376.1	Gnomon	CDS	714778	714933	.	+	0	Name=XP_011699549.1;ID=cds-XP_011699549.1;Dbxref=GeneID:105456887%2CGenbank:XP_011699549.1;Parent=rna-XM_011701247.1
NW_012027376.1	Gnomon	CDS	715432	715526	.	+	0	Name=XP_011699549.1;ID=cds-XP_011699549.1;Dbxref=GeneID:105456887%2CGenbank:XP_011699549.1;Parent=rna-XM_011701247.1
NW_012027376.1	Gnomon	CDS	715632	715808	.	+	0	Name=XP_011699549.1;ID=cds-XP_011699549.1;Dbxref=GeneID:105456887%2CGenbank:XP_011699549.1;Parent=rna-XM_011701247.1
NW_012027376.1	Gnomon	CDS	715957	716174	.	+	0	Name=XP_011699549.1;ID=cds-XP_011699549.1;Dbxref=GeneID:105456887%2CGenbank:XP_011699549.1;Parent=rna-XM_011701247.1
NW_012027376.1	Gnomon	CDS	716281	716501	.	+	0	Name=XP_011699549.1;ID=cds-XP_011699549.1;Dbxref=GeneID:105456887%2CGenbank:XP_011699549.1;Parent=rna-XM_011701247.1
NW_012027376.1	Gnomon	exon	441406	441491	.	+	.	ID=exon-XM_011701225.1-10;Dbxref=GeneID:105456873%2CGenbank:XM_011701225.1;Parent=rna-XM_011701225.1
NW_012027376.1	Gnomon	exon	442111	442270	.	+	.	ID=exon-XM_011701225.1-13;Dbxref=GeneID:105456873%2CGenbank:XM_011701225.1;Parent=rna-XM_011701225.1
NW_012027376.1	Gnomon	exon	442427	443813	.	+	.	ID=exon-XM_011701225.1-14;Dbxref=GeneID:105456873%2CGenbank:XM_011701225.1;Parent=rna-XM_011701225.1
NW_012027376.1	Gnomon	exon	441574	441743	.	+	.	ID=exon-XM_011701225.1-11;Dbxref=GeneID:105456873%2CGenbank:XM_011701225.1;Parent=rna-XM_011701225.1
NW_012027376.1	Gnomon	exon	441834	442029	.	+	.	ID=exon-XM_011701225.1-12;Dbxref=GeneID:105456873%2CGenbank:XM_011701225.1;Parent=rna-XM_011701225.1
NW_012027376.1	Gnomon	mRNA	45808	51684	.	-	.	Name=XM_011701174.1;ID=rna-XM_011701174.1;Dbxref=GeneID:105456844%2CGenbank:XM_011701174.1;Parent=gene-LOC105456844
NW_012027376.1	Gnomon	mRNA	57954	74278	.	+	.	Name=XM_011701175.1;ID=rna-XM_011701175.1;Dbxref=GeneID:105456845%2CGenbank:XM_011701175.1;Parent=gene-LOC105456845
NW_012027376.1	Gnomon	exon	57954	58477	.	+	.	ID=exon-XM_011701175.1-1;Dbxref=GeneID:105456845%2CGenbank:XM_011701175.1;Parent=rna-XM_011701175.1
NW_012027376.1	Gnomon	exon	71233	71656	.	+	.	ID=exon-XM_011701175.1-6;Dbxref=GeneID:105456845%2CGenbank:XM_011701175.1;Parent=rna-XM_011701175.1
NW_012027376.1	Gnomon	exon	71750	71915	.	+	.	ID=exon-XM_011701175.1-7;Dbxref=GeneID:105456845%2CGenbank:XM_011701175.1;Parent=rna-XM_011701175.1
NW_012027376.1	Gnomon	exon	72075	72259	.	+	.	ID=exon-XM_011701175.1-8;Dbxref=GeneID:105456845%2CGenbank:XM_011701175.1;Parent=rna-XM_011701175.1
NW_012027376.1	Gnomon	exon	72335	72524	.	+	.	ID=exon-XM_011701175.1-9;Dbxref=GeneID:105456845%2CGenbank:XM_011701175.1;Parent=rna-XM_011701175.1
NW_012027376.1	Gnomon	exon	67011	67129	.	+	.	ID=exon-XM_011701175.1-2;Dbxref=GeneID:105456845%2CGenbank:XM_011701175.1;Parent=rna-XM_011701175.1
NW_012027376.1	Gnomon	exon	67704	67882	.	+	.	ID=exon-XM_011701175.1-3;Dbxref=GeneID:105456845%2CGenbank:XM_011701175.1;Parent=rna-XM_011701175.1
NW_012027376.1	Gnomon	exon	70486	70644	.	+	.	ID=exon-XM_011701175.1-4;Dbxref=GeneID:105456845%2CGenbank:XM_011701175.1;Parent=rna-XM_011701175.1
NW_012027376.1	Gnomon	exon	70735	71129	.	+	.	ID=exon-XM_011701175.1-5;Dbxref=GeneID:105456845%2CGenbank:XM_011701175.1;Parent=rna-XM_011701175.1
NW_012027376.1	Gnomon	mRNA	65771	74278	.	+	.	Name=XM_011701176.1;ID=rna-XM_011701176.1;Dbxref=GeneID:105456845%2CGenbank:XM_011701176.1;Parent=gene-LOC105456845
NW_012027376.1	Gnomon	exon	297073	300674	.	-	.	ID=exon-XM_011701215.1-12;Dbxref=GeneID:105456869%2CGenbank:XM_011701215.1;Parent=rna-XM_011701215.1
NW_012027376.1	Gnomon	exon	302479	302767	.	-	.	ID=exon-XM_011701215.1-10;Dbxref=GeneID:105456869%2CGenbank:XM_011701215.1;Parent=rna-XM_011701215.1
NW_012027376.1	Gnomon	exon	301201	301336	.	-	.	ID=exon-XM_011701215.1-11;Dbxref=GeneID:105456869%2CGenbank:XM_011701215.1;Parent=rna-XM_011701215.1
NW_012027376.1	Gnomon	mRNA	69018	74278	.	+	.	Name=XM_011701178.1;ID=rna-XM_011701178.1;Dbxref=GeneID:105456845%2CGenbank:XM_011701178.1;Parent=gene-LOC105456845
NW_012027376.1	Gnomon	CDS	96311	96736	.	-	0	Name=XP_011699490.1;ID=cds-XP_011699490.1;Dbxref=GeneID:105456852%2CGenbank:XP_011699490.1;Parent=rna-XM_011701188.1
NW_012027376.1	Gnomon	CDS	95809	96198	.	-	0	Name=XP_011699490.1;ID=cds-XP_011699490.1;Dbxref=GeneID:105456852%2CGenbank:XP_011699490.1;Parent=rna-XM_011701188.1
NW_012027376.1	Gnomon	mRNA	52206	74278	.	+	.	Name=XM_011701177.1;ID=rna-XM_011701177.1;Dbxref=GeneID:105456845%2CGenbank:XM_011701177.1;Parent=gene-LOC105456845
NW_012027376.1	Gnomon	CDS	91153	91171	.	-	0	Name=XP_011699486.1;ID=cds-XP_011699486.1;Dbxref=GeneID:105456851%2CGenbank:XP_011699486.1;Parent=rna-XM_011701184.1
NW_012027376.1	Gnomon	CDS	87196	90425	.	-	0	Name=XP_011699486.1;ID=cds-XP_011699486.1;Dbxref=GeneID:105456851%2CGenbank:XP_011699486.1;Parent=rna-XM_011701184.1
NW_012027376.1	Gnomon	CDS	86626	86802	.	-	0	Name=XP_011699486.1;ID=cds-XP_011699486.1;Dbxref=GeneID:105456851%2CGenbank:XP_011699486.1;Parent=rna-XM_011701184.1
NW_012027376.1	Gnomon	exon	214890	214915	.	+	.	ID=exon-XM_011701200.1-1;Dbxref=GeneID:105456863%2CGenbank:XM_011701200.1;Parent=rna-XM_011701200.1
NW_012027376.1	Gnomon	exon	215029	215332	.	+	.	ID=exon-XM_011701200.1-2;Dbxref=GeneID:105456863%2CGenbank:XM_011701200.1;Parent=rna-XM_011701200.1
NW_012027376.1	Gnomon	exon	216487	217035	.	+	.	ID=exon-XM_011701200.1-5;Dbxref=GeneID:105456863%2CGenbank:XM_011701200.1;Parent=rna-XM_011701200.1
NW_012027376.1	Gnomon	exon	215448	215754	.	+	.	ID=exon-XM_011701200.1-3;Dbxref=GeneID:105456863%2CGenbank:XM_011701200.1;Parent=rna-XM_011701200.1
NW_012027376.1	Gnomon	exon	215829	216086	.	+	.	ID=exon-XM_011701200.1-4;Dbxref=GeneID:105456863%2CGenbank:XM_011701200.1;Parent=rna-XM_011701200.1
NW_012027376.1	Gnomon	exon	714778	714933	.	+	.	ID=exon-XM_011701247.1-1;Dbxref=GeneID:105456887%2CGenbank:XM_011701247.1;Parent=rna-XM_011701247.1
NW_012027376.1	Gnomon	exon	715432	715526	.	+	.	ID=exon-XM_011701247.1-2;Dbxref=GeneID:105456887%2CGenbank:XM_011701247.1;Parent=rna-XM_011701247.1
NW_012027376.1	Gnomon	exon	715632	715808	.	+	.	ID=exon-XM_011701247.1-3;Dbxref=GeneID:105456887%2CGenbank:XM_011701247.1;Parent=rna-XM_011701247.1
NW_012027376.1	Gnomon	exon	715957	716174	.	+	.	ID=exon-XM_011701247.1-4;Dbxref=GeneID:105456887%2CGenbank:XM_011701247.1;Parent=rna-XM_011701247.1
NW_012027376.1	Gnomon	exon	716281	716501	.	+	.	ID=exon-XM_011701247.1-5;Dbxref=GeneID:105456887%2CGenbank:XM_011701247.1;Parent=rna-XM_011701247.1
NW_012027376.1	Gnomon	exon	72596	72819	.	+	.	ID=exon-XM_011701175.1-10;Dbxref=GeneID:105456845%2CGenbank:XM_011701175.1;Parent=rna-XM_011701175.1
NW_012027376.1	Gnomon	exon	72900	73010	.	+	.	ID=exon-XM_011701175.1-11;Dbxref=GeneID:105456845%2CGenbank:XM_011701175.1;Parent=rna-XM_011701175.1
NW_012027376.1	Gnomon	exon	73135	73327	.	+	.	ID=exon-XM_011701175.1-12;Dbxref=GeneID:105456845%2CGenbank:XM_011701175.1;Parent=rna-XM_011701175.1
NW_012027376.1	Gnomon	exon	73672	74278	.	+	.	ID=exon-XM_011701175.1-13;Dbxref=GeneID:105456845%2CGenbank:XM_011701175.1;Parent=rna-XM_011701175.1
NW_012027376.1	Gnomon	exon	72075	72259	.	+	.	ID=exon-XM_011701177.1-8;Dbxref=GeneID:105456845%2CGenbank:XM_011701177.1;Parent=rna-XM_011701177.1
NW_012027376.1	Gnomon	exon	72335	72524	.	+	.	ID=exon-XM_011701177.1-9;Dbxref=GeneID:105456845%2CGenbank:XM_011701177.1;Parent=rna-XM_011701177.1
NW_012027376.1	Gnomon	exon	52206	52642	.	+	.	ID=exon-XM_011701177.1-1;Dbxref=GeneID:105456845%2CGenbank:XM_011701177.1;Parent=rna-XM_011701177.1
NW_012027376.1	Gnomon	exon	67011	67129	.	+	.	ID=exon-XM_011701177.1-2;Dbxref=GeneID:105456845%2CGenbank:XM_011701177.1;Parent=rna-XM_011701177.1
NW_012027376.1	Gnomon	exon	67704	67882	.	+	.	ID=exon-XM_011701177.1-3;Dbxref=GeneID:105456845%2CGenbank:XM_011701177.1;Parent=rna-XM_011701177.1
NW_012027376.1	Gnomon	exon	70486	70644	.	+	.	ID=exon-XM_011701177.1-4;Dbxref=GeneID:105456845%2CGenbank:XM_011701177.1;Parent=rna-XM_011701177.1
NW_012027376.1	Gnomon	exon	70735	71129	.	+	.	ID=exon-XM_011701177.1-5;Dbxref=GeneID:105456845%2CGenbank:XM_011701177.1;Parent=rna-XM_011701177.1
NW_012027376.1	Gnomon	exon	71233	71656	.	+	.	ID=exon-XM_011701177.1-6;Dbxref=GeneID:105456845%2CGenbank:XM_011701177.1;Parent=rna-XM_011701177.1
NW_012027376.1	Gnomon	exon	71750	71915	.	+	.	ID=exon-XM_011701177.1-7;Dbxref=GeneID:105456845%2CGenbank:XM_011701177.1;Parent=rna-XM_011701177.1
NW_012027376.1	Gnomon	exon	297073	300674	.	-	.	ID=exon-XM_011701213.1-12;Dbxref=GeneID:105456869%2CGenbank:XM_011701213.1;Parent=rna-XM_011701213.1
NW_012027376.1	Gnomon	exon	302491	302767	.	-	.	ID=exon-XM_011701213.1-10;Dbxref=GeneID:105456869%2CGenbank:XM_011701213.1;Parent=rna-XM_011701213.1
NW_012027376.1	Gnomon	exon	301201	301336	.	-	.	ID=exon-XM_011701213.1-11;Dbxref=GeneID:105456869%2CGenbank:XM_011701213.1;Parent=rna-XM_011701213.1
NW_012027376.1	Gnomon	CDS	91153	91171	.	-	0	Name=XP_011699489.1;ID=cds-XP_011699489.1;Dbxref=GeneID:105456851%2CGenbank:XP_011699489.1;Parent=rna-XM_011701187.1
NW_012027376.1	Gnomon	CDS	88455	90425	.	-	0	Name=XP_011699489.1;ID=cds-XP_011699489.1;Dbxref=GeneID:105456851%2CGenbank:XP_011699489.1;Parent=rna-XM_011701187.1
NW_012027376.1	Gnomon	CDS	87196	88400	.	-	0	Name=XP_011699489.1;ID=cds-XP_011699489.1;Dbxref=GeneID:105456851%2CGenbank:XP_011699489.1;Parent=rna-XM_011701187.1
NW_012027376.1	Gnomon	CDS	86626	86802	.	-	0	Name=XP_011699489.1;ID=cds-XP_011699489.1;Dbxref=GeneID:105456851%2CGenbank:XP_011699489.1;Parent=rna-XM_011701187.1
NW_012027376.1	Gnomon	CDS	77352	77399	.	-	0	Name=XP_011699482.1;ID=cds-XP_011699482.1;Dbxref=GeneID:105456846%2CGenbank:XP_011699482.1;Parent=rna-XM_011701180.1
NW_012027376.1	Gnomon	CDS	76955	77109	.	-	0	Name=XP_011699482.1;ID=cds-XP_011699482.1;Dbxref=GeneID:105456846%2CGenbank:XP_011699482.1;Parent=rna-XM_011701180.1
NW_012027376.1	Gnomon	CDS	76580	76831	.	-	0	Name=XP_011699482.1;ID=cds-XP_011699482.1;Dbxref=GeneID:105456846%2CGenbank:XP_011699482.1;Parent=rna-XM_011701180.1
NW_012027376.1	Gnomon	CDS	75985	76217	.	-	0	Name=XP_011699482.1;ID=cds-XP_011699482.1;Dbxref=GeneID:105456846%2CGenbank:XP_011699482.1;Parent=rna-XM_011701180.1
NW_012027376.1	Gnomon	CDS	75789	75898	.	-	0	Name=XP_011699482.1;ID=cds-XP_011699482.1;Dbxref=GeneID:105456846%2CGenbank:XP_011699482.1;Parent=rna-XM_011701180.1
NW_012027376.1	Gnomon	CDS	75569	75717	.	-	0	Name=XP_011699482.1;ID=cds-XP_011699482.1;Dbxref=GeneID:105456846%2CGenbank:XP_011699482.1;Parent=rna-XM_011701180.1
NW_012027376.1	Gnomon	CDS	75129	75357	.	-	0	Name=XP_011699482.1;ID=cds-XP_011699482.1;Dbxref=GeneID:105456846%2CGenbank:XP_011699482.1;Parent=rna-XM_011701180.1
NW_012027376.1	Gnomon	CDS	74755	74909	.	-	0	Name=XP_011699482.1;ID=cds-XP_011699482.1;Dbxref=GeneID:105456846%2CGenbank:XP_011699482.1;Parent=rna-XM_011701180.1
NW_012027376.1	Gnomon	CDS	74481	74691	.	-	0	Name=XP_011699482.1;ID=cds-XP_011699482.1;Dbxref=GeneID:105456846%2CGenbank:XP_011699482.1;Parent=rna-XM_011701180.1
NW_012027376.1	Gnomon	CDS	77963	78226	.	+	0	Name=XP_011699483.1;ID=cds-XP_011699483.1;Dbxref=GeneID:105456847%2CGenbank:XP_011699483.1;Parent=rna-XM_011701181.1
NW_012027376.1	Gnomon	CDS	78744	79040	.	+	0	Name=XP_011699483.1;ID=cds-XP_011699483.1;Dbxref=GeneID:105456847%2CGenbank:XP_011699483.1;Parent=rna-XM_011701181.1
NW_012027376.1	Gnomon	CDS	79246	79788	.	+	0	Name=XP_011699483.1;ID=cds-XP_011699483.1;Dbxref=GeneID:105456847%2CGenbank:XP_011699483.1;Parent=rna-XM_011701181.1
NW_012027376.1	Gnomon	CDS	85756	85887	.	-	0	Name=XP_011699484.1;ID=cds-XP_011699484.1;Dbxref=GeneID:105456849%2CGenbank:XP_011699484.1;Parent=rna-XM_011701182.1
NW_012027376.1	Gnomon	CDS	85441	85660	.	-	0	Name=XP_011699484.1;ID=cds-XP_011699484.1;Dbxref=GeneID:105456849%2CGenbank:XP_011699484.1;Parent=rna-XM_011701182.1
NW_012027376.1	Gnomon	CDS	84782	85037	.	-	0	Name=XP_011699484.1;ID=cds-XP_011699484.1;Dbxref=GeneID:105456849%2CGenbank:XP_011699484.1;Parent=rna-XM_011701182.1
NW_012027376.1	Gnomon	CDS	84484	84541	.	-	0	Name=XP_011699484.1;ID=cds-XP_011699484.1;Dbxref=GeneID:105456849%2CGenbank:XP_011699484.1;Parent=rna-XM_011701182.1
NW_012027376.1	Gnomon	CDS	83796	83877	.	-	0	Name=XP_011699485.1;ID=cds-XP_011699485.1;Dbxref=GeneID:105456850%2CGenbank:XP_011699485.1;Parent=rna-XM_011701183.1
NW_012027376.1	Gnomon	CDS	82645	82958	.	-	0	Name=XP_011699485.1;ID=cds-XP_011699485.1;Dbxref=GeneID:105456850%2CGenbank:XP_011699485.1;Parent=rna-XM_011701183.1
NW_012027376.1	Gnomon	CDS	82238	82484	.	-	0	Name=XP_011699485.1;ID=cds-XP_011699485.1;Dbxref=GeneID:105456850%2CGenbank:XP_011699485.1;Parent=rna-XM_011701183.1
NW_012027376.1	Gnomon	CDS	81700	82059	.	-	0	Name=XP_011699485.1;ID=cds-XP_011699485.1;Dbxref=GeneID:105456850%2CGenbank:XP_011699485.1;Parent=rna-XM_011701183.1
NW_012027376.1	Gnomon	CDS	80973	81414	.	-	0	Name=XP_011699485.1;ID=cds-XP_011699485.1;Dbxref=GeneID:105456850%2CGenbank:XP_011699485.1;Parent=rna-XM_011701183.1
NW_012027376.1	Gnomon	CDS	80725	80893	.	-	0	Name=XP_011699485.1;ID=cds-XP_011699485.1;Dbxref=GeneID:105456850%2CGenbank:XP_011699485.1;Parent=rna-XM_011701183.1
NW_012027376.1	Gnomon	exon	214201	214573	.	+	.	ID=exon-XM_011701201.1-1;Dbxref=GeneID:105456863%2CGenbank:XM_011701201.1;Parent=rna-XM_011701201.1
NW_012027376.1	Gnomon	exon	215029	215332	.	+	.	ID=exon-XM_011701201.1-2;Dbxref=GeneID:105456863%2CGenbank:XM_011701201.1;Parent=rna-XM_011701201.1
NW_012027376.1	Gnomon	exon	215448	215754	.	+	.	ID=exon-XM_011701201.1-3;Dbxref=GeneID:105456863%2CGenbank:XM_011701201.1;Parent=rna-XM_011701201.1
NW_012027376.1	Gnomon	exon	215829	216086	.	+	.	ID=exon-XM_011701201.1-4;Dbxref=GeneID:105456863%2CGenbank:XM_011701201.1;Parent=rna-XM_011701201.1
NW_012027376.1	Gnomon	exon	216487	217035	.	+	.	ID=exon-XM_011701201.1-5;Dbxref=GeneID:105456863%2CGenbank:XM_011701201.1;Parent=rna-XM_011701201.1
NW_012027376.1	Gnomon	exon	442427	443813	.	+	.	ID=exon-XM_011701227.1-13;Dbxref=GeneID:105456873%2CGenbank:XM_011701227.1;Parent=rna-XM_011701227.1
NW_012027376.1	Gnomon	exon	441574	441743	.	+	.	ID=exon-XM_011701227.1-10;Dbxref=GeneID:105456873%2CGenbank:XM_011701227.1;Parent=rna-XM_011701227.1
NW_012027376.1	Gnomon	exon	441834	442029	.	+	.	ID=exon-XM_011701227.1-11;Dbxref=GeneID:105456873%2CGenbank:XM_011701227.1;Parent=rna-XM_011701227.1
NW_012027376.1	Gnomon	exon	442111	442270	.	+	.	ID=exon-XM_011701227.1-12;Dbxref=GeneID:105456873%2CGenbank:XM_011701227.1;Parent=rna-XM_011701227.1
NW_012027376.1	Gnomon	mRNA	433222	443813	.	+	.	Name=XM_011701225.1;ID=rna-XM_011701225.1;Dbxref=GeneID:105456873%2CGenbank:XM_011701225.1;Parent=gene-LOC105456873
NW_012027376.1	Gnomon	mRNA	433222	443813	.	+	.	Name=XM_011701226.1;ID=rna-XM_011701226.1;Dbxref=GeneID:105456873%2CGenbank:XM_011701226.1;Parent=gene-LOC105456873
NW_012027376.1	Gnomon	exon	436470	437053	.	+	.	ID=exon-XM_011701225.1-6;Dbxref=GeneID:105456873%2CGenbank:XM_011701225.1;Parent=rna-XM_011701225.1
NW_012027376.1	Gnomon	exon	437120	437440	.	+	.	ID=exon-XM_011701225.1-7;Dbxref=GeneID:105456873%2CGenbank:XM_011701225.1;Parent=rna-XM_011701225.1
NW_012027376.1	Gnomon	exon	434634	434967	.	+	.	ID=exon-XM_011701225.1-4;Dbxref=GeneID:105456873%2CGenbank:XM_011701225.1;Parent=rna-XM_011701225.1
NW_012027376.1	Gnomon	exon	435248	435692	.	+	.	ID=exon-XM_011701225.1-5;Dbxref=GeneID:105456873%2CGenbank:XM_011701225.1;Parent=rna-XM_011701225.1
NW_012027376.1	Gnomon	exon	437541	437715	.	+	.	ID=exon-XM_011701225.1-8;Dbxref=GeneID:105456873%2CGenbank:XM_011701225.1;Parent=rna-XM_011701225.1
NW_012027376.1	Gnomon	exon	439945	439998	.	+	.	ID=exon-XM_011701225.1-9;Dbxref=GeneID:105456873%2CGenbank:XM_011701225.1;Parent=rna-XM_011701225.1
NW_012027376.1	Gnomon	exon	433410	434168	.	+	.	ID=exon-XM_011701225.1-2;Dbxref=GeneID:105456873%2CGenbank:XM_011701225.1;Parent=rna-XM_011701225.1
NW_012027376.1	Gnomon	exon	434324	434375	.	+	.	ID=exon-XM_011701225.1-3;Dbxref=GeneID:105456873%2CGenbank:XM_011701225.1;Parent=rna-XM_011701225.1
NW_012027376.1	Gnomon	exon	433222	433288	.	+	.	ID=exon-XM_011701225.1-1;Dbxref=GeneID:105456873%2CGenbank:XM_011701225.1;Parent=rna-XM_011701225.1
NW_012027376.1	Gnomon	mRNA	433222	443813	.	+	.	Name=XM_011701227.1;ID=rna-XM_011701227.1;Dbxref=GeneID:105456873%2CGenbank:XM_011701227.1;Parent=gene-LOC105456873
NW_012027376.1	Gnomon	exon	261664	263052	.	-	.	ID=exon-XM_011701246.1-14;Dbxref=GeneID:105456886%2CGenbank:XM_011701246.1;Note=The sequence of the model RefSeq transcript was modified relative to this genomic sequence to represent the inferred CDS: inserted 1 base in 1 codon;Parent=rna-XM_011701246.1
NW_012027376.1	Gnomon	exon	265817	266202	.	-	.	ID=exon-XM_011701246.1-10;Dbxref=GeneID:105456886%2CGenbank:XM_011701246.1;Note=The sequence of the model RefSeq transcript was modified relative to this genomic sequence to represent the inferred CDS: inserted 1 base in 1 codon;Parent=rna-XM_011701246.1
NW_012027376.1	Gnomon	exon	265171	265596	.	-	.	ID=exon-XM_011701246.1-11;Dbxref=GeneID:105456886%2CGenbank:XM_011701246.1;Note=The sequence of the model RefSeq transcript was modified relative to this genomic sequence to represent the inferred CDS: inserted 1 base in 1 codon;Parent=rna-XM_011701246.1
NW_012027376.1	Gnomon	exon	263719	264251	.	-	.	ID=exon-XM_011701246.1-12;Dbxref=GeneID:105456886%2CGenbank:XM_011701246.1;Note=The sequence of the model RefSeq transcript was modified relative to this genomic sequence to represent the inferred CDS: inserted 1 base in 1 codon;Parent=rna-XM_011701246.1
NW_012027376.1	Gnomon	exon	263277	263626	.	-	.	ID=exon-XM_011701246.1-13;Dbxref=GeneID:105456886%2CGenbank:XM_011701246.1;Note=The sequence of the model RefSeq transcript was modified relative to this genomic sequence to represent the inferred CDS: inserted 1 base in 1 codon;Parent=rna-XM_011701246.1
NW_012027376.1	Gnomon	mRNA	270122	288290	.	+	.	Name=XM_011701220.1;ID=rna-XM_011701220.1;Dbxref=GeneID:105456872%2CGenbank:XM_011701220.1;Parent=gene-LOC105456872
NW_012027376.1	Gnomon	exon	71750	71915	.	+	.	ID=exon-XM_011701178.1-5;Dbxref=GeneID:105456845%2CGenbank:XM_011701178.1;Parent=rna-XM_011701178.1
NW_012027376.1	Gnomon	exon	72075	72259	.	+	.	ID=exon-XM_011701178.1-6;Dbxref=GeneID:105456845%2CGenbank:XM_011701178.1;Parent=rna-XM_011701178.1
NW_012027376.1	Gnomon	exon	70735	71129	.	+	.	ID=exon-XM_011701178.1-3;Dbxref=GeneID:105456845%2CGenbank:XM_011701178.1;Parent=rna-XM_011701178.1
NW_012027376.1	Gnomon	exon	71233	71656	.	+	.	ID=exon-XM_011701178.1-4;Dbxref=GeneID:105456845%2CGenbank:XM_011701178.1;Parent=rna-XM_011701178.1
NW_012027376.1	Gnomon	exon	69018	70154	.	+	.	ID=exon-XM_011701178.1-1;Dbxref=GeneID:105456845%2CGenbank:XM_011701178.1;Parent=rna-XM_011701178.1
NW_012027376.1	Gnomon	exon	70486	70644	.	+	.	ID=exon-XM_011701178.1-2;Dbxref=GeneID:105456845%2CGenbank:XM_011701178.1;Parent=rna-XM_011701178.1
NW_012027376.1	Gnomon	exon	72900	73010	.	+	.	ID=exon-XM_011701178.1-9;Dbxref=GeneID:105456845%2CGenbank:XM_011701178.1;Parent=rna-XM_011701178.1
NW_012027376.1	Gnomon	exon	72335	72524	.	+	.	ID=exon-XM_011701178.1-7;Dbxref=GeneID:105456845%2CGenbank:XM_011701178.1;Parent=rna-XM_011701178.1
NW_012027376.1	Gnomon	exon	72596	72819	.	+	.	ID=exon-XM_011701178.1-8;Dbxref=GeneID:105456845%2CGenbank:XM_011701178.1;Parent=rna-XM_011701178.1
NW_012027376.1	RefSeq	region	1	717811	.	+	.	Name=Unknown;ID=NW_012027376.1:1..717811;Dbxref=taxon:64793
NW_012027376.1	Gnomon	mRNA	270122	288290	.	+	.	Name=XM_011701221.1;ID=rna-XM_011701221.1;Dbxref=GeneID:105456872%2CGenbank:XM_011701221.1;Parent=gene-LOC105456872
NW_012027376.1	Gnomon	exon	215448	215754	.	+	.	ID=exon-XM_011701202.1-3;Dbxref=GeneID:105456863%2CGenbank:XM_011701202.1;Parent=rna-XM_011701202.1
NW_012027376.1	Gnomon	exon	215829	216086	.	+	.	ID=exon-XM_011701202.1-4;Dbxref=GeneID:105456863%2CGenbank:XM_011701202.1;Parent=rna-XM_011701202.1
NW_012027376.1	Gnomon	exon	214201	214360	.	+	.	ID=exon-XM_011701202.1-1;Dbxref=GeneID:105456863%2CGenbank:XM_011701202.1;Parent=rna-XM_011701202.1
NW_012027376.1	Gnomon	exon	215029	215332	.	+	.	ID=exon-XM_011701202.1-2;Dbxref=GeneID:105456863%2CGenbank:XM_011701202.1;Parent=rna-XM_011701202.1
NW_012027376.1	Gnomon	exon	216487	217035	.	+	.	ID=exon-XM_011701202.1-5;Dbxref=GeneID:105456863%2CGenbank:XM_011701202.1;Parent=rna-XM_011701202.1
NW_012027376.1	Gnomon	exon	434324	434375	.	+	.	ID=exon-XM_011701226.1-3;Dbxref=GeneID:105456873%2CGenbank:XM_011701226.1;Parent=rna-XM_011701226.1
NW_012027376.1	Gnomon	exon	434634	434967	.	+	.	ID=exon-XM_011701226.1-4;Dbxref=GeneID:105456873%2CGenbank:XM_011701226.1;Parent=rna-XM_011701226.1
NW_012027376.1	Gnomon	exon	435248	435692	.	+	.	ID=exon-XM_011701226.1-5;Dbxref=GeneID:105456873%2CGenbank:XM_011701226.1;Parent=rna-XM_011701226.1
NW_012027376.1	Gnomon	exon	436470	437038	.	+	.	ID=exon-XM_011701226.1-6;Dbxref=GeneID:105456873%2CGenbank:XM_011701226.1;Parent=rna-XM_011701226.1
NW_012027376.1	Gnomon	exon	437120	437440	.	+	.	ID=exon-XM_011701226.1-7;Dbxref=GeneID:105456873%2CGenbank:XM_011701226.1;Parent=rna-XM_011701226.1
NW_012027376.1	Gnomon	exon	437541	437715	.	+	.	ID=exon-XM_011701226.1-8;Dbxref=GeneID:105456873%2CGenbank:XM_011701226.1;Parent=rna-XM_011701226.1
NW_012027376.1	Gnomon	exon	439945	439998	.	+	.	ID=exon-XM_011701226.1-9;Dbxref=GeneID:105456873%2CGenbank:XM_011701226.1;Parent=rna-XM_011701226.1
NW_012027376.1	Gnomon	exon	433222	433288	.	+	.	ID=exon-XM_011701226.1-1;Dbxref=GeneID:105456873%2CGenbank:XM_011701226.1;Parent=rna-XM_011701226.1
NW_012027376.1	Gnomon	exon	433410	434168	.	+	.	ID=exon-XM_011701226.1-2;Dbxref=GeneID:105456873%2CGenbank:XM_011701226.1;Parent=rna-XM_011701226.1
NW_012027376.1	Gnomon	mRNA	270122	288290	.	+	.	Name=XM_011701222.1;ID=rna-XM_011701222.1;Dbxref=GeneID:105456872%2CGenbank:XM_011701222.1;Parent=gene-LOC105456872
NW_012027376.1	Gnomon	mRNA	270123	288290	.	+	.	Name=XM_011701223.1;ID=rna-XM_011701223.1;Dbxref=GeneID:105456872%2CGenbank:XM_011701223.1;Parent=gene-LOC105456872
NW_012027376.1	Gnomon	mRNA	80620	84106	.	-	.	Name=XM_011701183.1;ID=rna-XM_011701183.1;Dbxref=GeneID:105456850%2CGenbank:XM_011701183.1;Parent=gene-LOC105456850
NW_012027376.1	Gnomon	CDS	452222	452237	.	+	0	Name=XP_011699531.1;ID=cds-XP_011699531.1;Dbxref=GeneID:105456875%2CGenbank:XP_011699531.1;Parent=rna-XM_011701229.1
NW_012027376.1	Gnomon	CDS	452325	452448	.	+	0	Name=XP_011699531.1;ID=cds-XP_011699531.1;Dbxref=GeneID:105456875%2CGenbank:XP_011699531.1;Parent=rna-XM_011701229.1
NW_012027376.1	Gnomon	CDS	453741	453829	.	+	0	Name=XP_011699531.1;ID=cds-XP_011699531.1;Dbxref=GeneID:105456875%2CGenbank:XP_011699531.1;Parent=rna-XM_011701229.1
NW_012027376.1	Gnomon	CDS	453954	454209	.	+	0	Name=XP_011699531.1;ID=cds-XP_011699531.1;Dbxref=GeneID:105456875%2CGenbank:XP_011699531.1;Parent=rna-XM_011701229.1
NW_012027376.1	Gnomon	CDS	454301	454533	.	+	0	Name=XP_011699531.1;ID=cds-XP_011699531.1;Dbxref=GeneID:105456875%2CGenbank:XP_011699531.1;Parent=rna-XM_011701229.1
NW_012027376.1	Gnomon	CDS	454632	455130	.	+	0	Name=XP_011699531.1;ID=cds-XP_011699531.1;Dbxref=GeneID:105456875%2CGenbank:XP_011699531.1;Parent=rna-XM_011701229.1
NW_012027376.1	Gnomon	CDS	455227	455575	.	+	0	Name=XP_011699531.1;ID=cds-XP_011699531.1;Dbxref=GeneID:105456875%2CGenbank:XP_011699531.1;Parent=rna-XM_011701229.1
NW_012027376.1	Gnomon	CDS	455675	456264	.	+	0	Name=XP_011699531.1;ID=cds-XP_011699531.1;Dbxref=GeneID:105456875%2CGenbank:XP_011699531.1;Parent=rna-XM_011701229.1
NW_012027376.1	Gnomon	CDS	456352	456713	.	+	0	Name=XP_011699531.1;ID=cds-XP_011699531.1;Dbxref=GeneID:105456875%2CGenbank:XP_011699531.1;Parent=rna-XM_011701229.1
NW_012027376.1	Gnomon	CDS	456796	457197	.	+	0	Name=XP_011699531.1;ID=cds-XP_011699531.1;Dbxref=GeneID:105456875%2CGenbank:XP_011699531.1;Parent=rna-XM_011701229.1
NW_012027376.1	Gnomon	CDS	457640	457812	.	+	0	Name=XP_011699531.1;ID=cds-XP_011699531.1;Dbxref=GeneID:105456875%2CGenbank:XP_011699531.1;Parent=rna-XM_011701229.1
NW_012027376.1	Gnomon	CDS	457921	458163	.	+	0	Name=XP_011699531.1;ID=cds-XP_011699531.1;Dbxref=GeneID:105456875%2CGenbank:XP_011699531.1;Parent=rna-XM_011701229.1
NW_012027376.1	Gnomon	mRNA	86120	91483	.	-	.	Name=XM_011701184.1;ID=rna-XM_011701184.1;Dbxref=GeneID:105456851%2CGenbank:XM_011701184.1;Parent=gene-LOC105456851
NW_012027376.1	Gnomon	CDS	464767	464836	.	+	0	Name=XP_011699532.1;ID=cds-XP_011699532.1;Dbxref=GeneID:105456876%2CGenbank:XP_011699532.1;Parent=rna-XM_011701230.1
NW_012027376.1	Gnomon	CDS	658059	658152	.	+	0	Name=XP_011699532.1;ID=cds-XP_011699532.1;Dbxref=GeneID:105456876%2CGenbank:XP_011699532.1;Parent=rna-XM_011701230.1
NW_012027376.1	Gnomon	CDS	668060	668270	.	+	0	Name=XP_011699532.1;ID=cds-XP_011699532.1;Dbxref=GeneID:105456876%2CGenbank:XP_011699532.1;Parent=rna-XM_011701230.1
NW_012027376.1	Gnomon	CDS	668511	668670	.	+	0	Name=XP_011699532.1;ID=cds-XP_011699532.1;Dbxref=GeneID:105456876%2CGenbank:XP_011699532.1;Parent=rna-XM_011701230.1
NW_012027376.1	Gnomon	CDS	700399	700489	.	+	0	Name=XP_011699532.1;ID=cds-XP_011699532.1;Dbxref=GeneID:105456876%2CGenbank:XP_011699532.1;Parent=rna-XM_011701230.1
NW_012027376.1	Gnomon	CDS	701845	702103	.	+	0	Name=XP_011699532.1;ID=cds-XP_011699532.1;Dbxref=GeneID:105456876%2CGenbank:XP_011699532.1;Parent=rna-XM_011701230.1
NW_012027376.1	Gnomon	CDS	702194	702318	.	+	0	Name=XP_011699532.1;ID=cds-XP_011699532.1;Dbxref=GeneID:105456876%2CGenbank:XP_011699532.1;Parent=rna-XM_011701230.1
NW_012027376.1	Gnomon	CDS	702440	702984	.	+	0	Name=XP_011699532.1;ID=cds-XP_011699532.1;Dbxref=GeneID:105456876%2CGenbank:XP_011699532.1;Parent=rna-XM_011701230.1
NW_012027376.1	Gnomon	CDS	703456	703692	.	+	0	Name=XP_011699532.1;ID=cds-XP_011699532.1;Dbxref=GeneID:105456876%2CGenbank:XP_011699532.1;Parent=rna-XM_011701230.1
NW_012027376.1	Gnomon	CDS	703784	703917	.	+	0	Name=XP_011699532.1;ID=cds-XP_011699532.1;Dbxref=GeneID:105456876%2CGenbank:XP_011699532.1;Parent=rna-XM_011701230.1
NW_012027376.1	Gnomon	CDS	703999	704215	.	+	0	Name=XP_011699532.1;ID=cds-XP_011699532.1;Dbxref=GeneID:105456876%2CGenbank:XP_011699532.1;Parent=rna-XM_011701230.1
NW_012027376.1	Gnomon	CDS	704300	704641	.	+	0	Name=XP_011699532.1;ID=cds-XP_011699532.1;Dbxref=GeneID:105456876%2CGenbank:XP_011699532.1;Parent=rna-XM_011701230.1
NW_012027376.1	Gnomon	CDS	704722	704990	.	+	0	Name=XP_011699532.1;ID=cds-XP_011699532.1;Dbxref=GeneID:105456876%2CGenbank:XP_011699532.1;Parent=rna-XM_011701230.1
NW_012027376.1	Gnomon	CDS	705075	705758	.	+	0	Name=XP_011699532.1;ID=cds-XP_011699532.1;Dbxref=GeneID:105456876%2CGenbank:XP_011699532.1;Parent=rna-XM_011701230.1
NW_012027376.1	Gnomon	CDS	464767	464836	.	+	0	Name=XP_011699533.1;ID=cds-XP_011699533.1;Dbxref=GeneID:105456876%2CGenbank:XP_011699533.1;Parent=rna-XM_011701231.1
NW_012027376.1	Gnomon	CDS	658059	658152	.	+	0	Name=XP_011699533.1;ID=cds-XP_011699533.1;Dbxref=GeneID:105456876%2CGenbank:XP_011699533.1;Parent=rna-XM_011701231.1
NW_012027376.1	Gnomon	CDS	668060	668270	.	+	0	Name=XP_011699533.1;ID=cds-XP_011699533.1;Dbxref=GeneID:105456876%2CGenbank:XP_011699533.1;Parent=rna-XM_011701231.1
NW_012027376.1	Gnomon	CDS	668511	668670	.	+	0	Name=XP_011699533.1;ID=cds-XP_011699533.1;Dbxref=GeneID:105456876%2CGenbank:XP_011699533.1;Parent=rna-XM_011701231.1
NW_012027376.1	Gnomon	CDS	700399	700489	.	+	0	Name=XP_011699533.1;ID=cds-XP_011699533.1;Dbxref=GeneID:105456876%2CGenbank:XP_011699533.1;Parent=rna-XM_011701231.1
NW_012027376.1	Gnomon	CDS	701845	702103	.	+	0	Name=XP_011699533.1;ID=cds-XP_011699533.1;Dbxref=GeneID:105456876%2CGenbank:XP_011699533.1;Parent=rna-XM_011701231.1
NW_012027376.1	Gnomon	CDS	702194	702318	.	+	0	Name=XP_011699533.1;ID=cds-XP_011699533.1;Dbxref=GeneID:105456876%2CGenbank:XP_011699533.1;Parent=rna-XM_011701231.1
NW_012027376.1	Gnomon	CDS	702440	702984	.	+	0	Name=XP_011699533.1;ID=cds-XP_011699533.1;Dbxref=GeneID:105456876%2CGenbank:XP_011699533.1;Parent=rna-XM_011701231.1
NW_012027376.1	Gnomon	CDS	703456	703692	.	+	0	Name=XP_011699533.1;ID=cds-XP_011699533.1;Dbxref=GeneID:105456876%2CGenbank:XP_011699533.1;Parent=rna-XM_011701231.1
NW_012027376.1	Gnomon	CDS	703784	703917	.	+	0	Name=XP_011699533.1;ID=cds-XP_011699533.1;Dbxref=GeneID:105456876%2CGenbank:XP_011699533.1;Parent=rna-XM_011701231.1
NW_012027376.1	Gnomon	CDS	703999	704215	.	+	0	Name=XP_011699533.1;ID=cds-XP_011699533.1;Dbxref=GeneID:105456876%2CGenbank:XP_011699533.1;Parent=rna-XM_011701231.1
NW_012027376.1	Gnomon	CDS	704300	704641	.	+	0	Name=XP_011699533.1;ID=cds-XP_011699533.1;Dbxref=GeneID:105456876%2CGenbank:XP_011699533.1;Parent=rna-XM_011701231.1
NW_012027376.1	Gnomon	CDS	704722	704990	.	+	0	Name=XP_011699533.1;ID=cds-XP_011699533.1;Dbxref=GeneID:105456876%2CGenbank:XP_011699533.1;Parent=rna-XM_011701231.1
NW_012027376.1	Gnomon	CDS	705075	705758	.	+	0	Name=XP_011699533.1;ID=cds-XP_011699533.1;Dbxref=GeneID:105456876%2CGenbank:XP_011699533.1;Parent=rna-XM_011701231.1
NW_012027376.1	Gnomon	CDS	701288	701376	.	+	0	Name=XP_011699535.1;ID=cds-XP_011699535.1;Dbxref=GeneID:105456876%2CGenbank:XP_011699535.1;Parent=rna-XM_011701233.1
NW_012027376.1	Gnomon	CDS	701845	702103	.	+	0	Name=XP_011699535.1;ID=cds-XP_011699535.1;Dbxref=GeneID:105456876%2CGenbank:XP_011699535.1;Parent=rna-XM_011701233.1
NW_012027376.1	Gnomon	CDS	702194	702318	.	+	0	Name=XP_011699535.1;ID=cds-XP_011699535.1;Dbxref=GeneID:105456876%2CGenbank:XP_011699535.1;Parent=rna-XM_011701233.1
NW_012027376.1	Gnomon	CDS	702440	702984	.	+	0	Name=XP_011699535.1;ID=cds-XP_011699535.1;Dbxref=GeneID:105456876%2CGenbank:XP_011699535.1;Parent=rna-XM_011701233.1
NW_012027376.1	Gnomon	CDS	703456	703692	.	+	0	Name=XP_011699535.1;ID=cds-XP_011699535.1;Dbxref=GeneID:105456876%2CGenbank:XP_011699535.1;Parent=rna-XM_011701233.1
NW_012027376.1	Gnomon	CDS	703784	703917	.	+	0	Name=XP_011699535.1;ID=cds-XP_011699535.1;Dbxref=GeneID:105456876%2CGenbank:XP_011699535.1;Parent=rna-XM_011701233.1
NW_012027376.1	Gnomon	CDS	703999	704215	.	+	0	Name=XP_011699535.1;ID=cds-XP_011699535.1;Dbxref=GeneID:105456876%2CGenbank:XP_011699535.1;Parent=rna-XM_011701233.1
NW_012027376.1	Gnomon	CDS	704300	704641	.	+	0	Name=XP_011699535.1;ID=cds-XP_011699535.1;Dbxref=GeneID:105456876%2CGenbank:XP_011699535.1;Parent=rna-XM_011701233.1
NW_012027376.1	Gnomon	CDS	704722	704990	.	+	0	Name=XP_011699535.1;ID=cds-XP_011699535.1;Dbxref=GeneID:105456876%2CGenbank:XP_011699535.1;Parent=rna-XM_011701233.1
NW_012027376.1	Gnomon	CDS	705075	705758	.	+	0	Name=XP_011699535.1;ID=cds-XP_011699535.1;Dbxref=GeneID:105456876%2CGenbank:XP_011699535.1;Parent=rna-XM_011701233.1
NW_012027376.1	Gnomon	CDS	584625	584664	.	+	0	Name=XP_011699534.1;ID=cds-XP_011699534.1;Dbxref=GeneID:105456876%2CGenbank:XP_011699534.1;Parent=rna-XM_011701232.1
NW_012027376.1	Gnomon	CDS	658059	658152	.	+	0	Name=XP_011699534.1;ID=cds-XP_011699534.1;Dbxref=GeneID:105456876%2CGenbank:XP_011699534.1;Parent=rna-XM_011701232.1
NW_012027376.1	Gnomon	CDS	668060	668270	.	+	0	Name=XP_011699534.1;ID=cds-XP_011699534.1;Dbxref=GeneID:105456876%2CGenbank:XP_011699534.1;Parent=rna-XM_011701232.1
NW_012027376.1	Gnomon	CDS	668511	668670	.	+	0	Name=XP_011699534.1;ID=cds-XP_011699534.1;Dbxref=GeneID:105456876%2CGenbank:XP_011699534.1;Parent=rna-XM_011701232.1
NW_012027376.1	Gnomon	CDS	700399	700489	.	+	0	Name=XP_011699534.1;ID=cds-XP_011699534.1;Dbxref=GeneID:105456876%2CGenbank:XP_011699534.1;Parent=rna-XM_011701232.1
NW_012027376.1	Gnomon	CDS	701845	702103	.	+	0	Name=XP_011699534.1;ID=cds-XP_011699534.1;Dbxref=GeneID:105456876%2CGenbank:XP_011699534.1;Parent=rna-XM_011701232.1
NW_012027376.1	Gnomon	CDS	702194	702318	.	+	0	Name=XP_011699534.1;ID=cds-XP_011699534.1;Dbxref=GeneID:105456876%2CGenbank:XP_011699534.1;Parent=rna-XM_011701232.1
NW_012027376.1	Gnomon	CDS	702440	702984	.	+	0	Name=XP_011699534.1;ID=cds-XP_011699534.1;Dbxref=GeneID:105456876%2CGenbank:XP_011699534.1;Parent=rna-XM_011701232.1
NW_012027376.1	Gnomon	CDS	703456	703692	.	+	0	Name=XP_011699534.1;ID=cds-XP_011699534.1;Dbxref=GeneID:105456876%2CGenbank:XP_011699534.1;Parent=rna-XM_011701232.1
NW_012027376.1	Gnomon	CDS	703784	703917	.	+	0	Name=XP_011699534.1;ID=cds-XP_011699534.1;Dbxref=GeneID:105456876%2CGenbank:XP_011699534.1;Parent=rna-XM_011701232.1
NW_012027376.1	Gnomon	CDS	703999	704215	.	+	0	Name=XP_011699534.1;ID=cds-XP_011699534.1;Dbxref=GeneID:105456876%2CGenbank:XP_011699534.1;Parent=rna-XM_011701232.1
NW_012027376.1	Gnomon	CDS	704300	704641	.	+	0	Name=XP_011699534.1;ID=cds-XP_011699534.1;Dbxref=GeneID:105456876%2CGenbank:XP_011699534.1;Parent=rna-XM_011701232.1
NW_012027376.1	Gnomon	CDS	704722	704990	.	+	0	Name=XP_011699534.1;ID=cds-XP_011699534.1;Dbxref=GeneID:105456876%2CGenbank:XP_011699534.1;Parent=rna-XM_011701232.1
NW_012027376.1	Gnomon	CDS	705075	705758	.	+	0	Name=XP_011699534.1;ID=cds-XP_011699534.1;Dbxref=GeneID:105456876%2CGenbank:XP_011699534.1;Parent=rna-XM_011701232.1
NW_012027376.1	Gnomon	exon	703456	703692	.	+	.	ID=exon-XM_011701232.1-10;Dbxref=GeneID:105456876%2CGenbank:XM_011701232.1;Parent=rna-XM_011701232.1
NW_012027376.1	Gnomon	exon	704300	704641	.	+	.	ID=exon-XM_011701232.1-13;Dbxref=GeneID:105456876%2CGenbank:XM_011701232.1;Parent=rna-XM_011701232.1
NW_012027376.1	Gnomon	exon	704722	704990	.	+	.	ID=exon-XM_011701232.1-14;Dbxref=GeneID:105456876%2CGenbank:XM_011701232.1;Parent=rna-XM_011701232.1
NW_012027376.1	Gnomon	exon	703784	703917	.	+	.	ID=exon-XM_011701232.1-11;Dbxref=GeneID:105456876%2CGenbank:XM_011701232.1;Parent=rna-XM_011701232.1
NW_012027376.1	Gnomon	exon	703999	704215	.	+	.	ID=exon-XM_011701232.1-12;Dbxref=GeneID:105456876%2CGenbank:XM_011701232.1;Parent=rna-XM_011701232.1
NW_012027376.1	Gnomon	exon	705075	707732	.	+	.	ID=exon-XM_011701232.1-15;Dbxref=GeneID:105456876%2CGenbank:XM_011701232.1;Parent=rna-XM_011701232.1
NW_012027376.1	Gnomon	exon	257582	258270	.	-	.	ID=exon-XM_011701209.1-1;Dbxref=GeneID:105456868%2CGenbank:XM_011701209.1;Parent=rna-XM_011701209.1
NW_012027376.1	Gnomon	exon	241340	241582	.	-	.	ID=exon-XM_011701209.1-2;Dbxref=GeneID:105456868%2CGenbank:XM_011701209.1;Parent=rna-XM_011701209.1
NW_012027376.1	Gnomon	exon	239944	240465	.	-	.	ID=exon-XM_011701209.1-3;Dbxref=GeneID:105456868%2CGenbank:XM_011701209.1;Parent=rna-XM_011701209.1
NW_012027376.1	Gnomon	exon	238196	239436	.	-	.	ID=exon-XM_011701209.1-4;Dbxref=GeneID:105456868%2CGenbank:XM_011701209.1;Parent=rna-XM_011701209.1
NW_012027376.1	Gnomon	exon	74755	74909	.	-	.	ID=exon-XM_011701180.1-8;Dbxref=GeneID:105456846%2CGenbank:XM_011701180.1;Parent=rna-XM_011701180.1
NW_012027376.1	Gnomon	exon	74391	74691	.	-	.	ID=exon-XM_011701180.1-9;Dbxref=GeneID:105456846%2CGenbank:XM_011701180.1;Parent=rna-XM_011701180.1
NW_012027376.1	Gnomon	exon	76955	77109	.	-	.	ID=exon-XM_011701180.1-2;Dbxref=GeneID:105456846%2CGenbank:XM_011701180.1;Parent=rna-XM_011701180.1
NW_012027376.1	Gnomon	exon	76580	76831	.	-	.	ID=exon-XM_011701180.1-3;Dbxref=GeneID:105456846%2CGenbank:XM_011701180.1;Parent=rna-XM_011701180.1
NW_012027376.1	Gnomon	exon	77352	77658	.	-	.	ID=exon-XM_011701180.1-1;Dbxref=GeneID:105456846%2CGenbank:XM_011701180.1;Parent=rna-XM_011701180.1
NW_012027376.1	Gnomon	exon	75569	75717	.	-	.	ID=exon-XM_011701180.1-6;Dbxref=GeneID:105456846%2CGenbank:XM_011701180.1;Parent=rna-XM_011701180.1
NW_012027376.1	Gnomon	exon	75129	75357	.	-	.	ID=exon-XM_011701180.1-7;Dbxref=GeneID:105456846%2CGenbank:XM_011701180.1;Parent=rna-XM_011701180.1
NW_012027376.1	Gnomon	exon	75985	76217	.	-	.	ID=exon-XM_011701180.1-4;Dbxref=GeneID:105456846%2CGenbank:XM_011701180.1;Parent=rna-XM_011701180.1
NW_012027376.1	Gnomon	exon	75789	75898	.	-	.	ID=exon-XM_011701180.1-5;Dbxref=GeneID:105456846%2CGenbank:XM_011701180.1;Parent=rna-XM_011701180.1
NW_012027376.1	Gnomon	mRNA	74391	77658	.	-	.	Name=XM_011701180.1;ID=rna-XM_011701180.1;Dbxref=GeneID:105456846%2CGenbank:XM_011701180.1;Parent=gene-LOC105456846
NW_012027376.1	Gnomon	exon	67011	67129	.	+	.	ID=exon-XM_011701179.1-2;Dbxref=GeneID:105456845%2CGenbank:XM_011701179.1;Parent=rna-XM_011701179.1
NW_012027376.1	Gnomon	exon	67704	67882	.	+	.	ID=exon-XM_011701179.1-3;Dbxref=GeneID:105456845%2CGenbank:XM_011701179.1;Parent=rna-XM_011701179.1
NW_012027376.1	Gnomon	exon	70486	70644	.	+	.	ID=exon-XM_011701179.1-4;Dbxref=GeneID:105456845%2CGenbank:XM_011701179.1;Parent=rna-XM_011701179.1
NW_012027376.1	Gnomon	exon	70735	71129	.	+	.	ID=exon-XM_011701179.1-5;Dbxref=GeneID:105456845%2CGenbank:XM_011701179.1;Parent=rna-XM_011701179.1
NW_012027376.1	Gnomon	exon	55168	55336	.	+	.	ID=exon-XM_011701179.1-1;Dbxref=GeneID:105456845%2CGenbank:XM_011701179.1;Parent=rna-XM_011701179.1
NW_012027376.1	Gnomon	exon	71233	71656	.	+	.	ID=exon-XM_011701179.1-6;Dbxref=GeneID:105456845%2CGenbank:XM_011701179.1;Parent=rna-XM_011701179.1
NW_012027376.1	Gnomon	exon	71750	71915	.	+	.	ID=exon-XM_011701179.1-7;Dbxref=GeneID:105456845%2CGenbank:XM_011701179.1;Parent=rna-XM_011701179.1
NW_012027376.1	Gnomon	exon	72075	72259	.	+	.	ID=exon-XM_011701179.1-8;Dbxref=GeneID:105456845%2CGenbank:XM_011701179.1;Parent=rna-XM_011701179.1
NW_012027376.1	Gnomon	exon	72335	72524	.	+	.	ID=exon-XM_011701179.1-9;Dbxref=GeneID:105456845%2CGenbank:XM_011701179.1;Parent=rna-XM_011701179.1
NW_012027376.1	Gnomon	exon	701163	701376	.	+	.	ID=exon-XM_011701233.1-1;Dbxref=GeneID:105456876%2CGenbank:XM_011701233.1;Parent=rna-XM_011701233.1
NW_012027376.1	Gnomon	exon	701845	702103	.	+	.	ID=exon-XM_011701233.1-2;Dbxref=GeneID:105456876%2CGenbank:XM_011701233.1;Parent=rna-XM_011701233.1
NW_012027376.1	Gnomon	exon	703456	703692	.	+	.	ID=exon-XM_011701233.1-5;Dbxref=GeneID:105456876%2CGenbank:XM_011701233.1;Parent=rna-XM_011701233.1
NW_012027376.1	Gnomon	exon	703784	703917	.	+	.	ID=exon-XM_011701233.1-6;Dbxref=GeneID:105456876%2CGenbank:XM_011701233.1;Parent=rna-XM_011701233.1
NW_012027376.1	Gnomon	exon	702194	702318	.	+	.	ID=exon-XM_011701233.1-3;Dbxref=GeneID:105456876%2CGenbank:XM_011701233.1;Parent=rna-XM_011701233.1
NW_012027376.1	Gnomon	exon	702440	702984	.	+	.	ID=exon-XM_011701233.1-4;Dbxref=GeneID:105456876%2CGenbank:XM_011701233.1;Parent=rna-XM_011701233.1
NW_012027376.1	Gnomon	exon	704722	704990	.	+	.	ID=exon-XM_011701233.1-9;Dbxref=GeneID:105456876%2CGenbank:XM_011701233.1;Parent=rna-XM_011701233.1
NW_012027376.1	Gnomon	exon	703999	704215	.	+	.	ID=exon-XM_011701233.1-7;Dbxref=GeneID:105456876%2CGenbank:XM_011701233.1;Parent=rna-XM_011701233.1
NW_012027376.1	Gnomon	exon	704300	704641	.	+	.	ID=exon-XM_011701233.1-8;Dbxref=GeneID:105456876%2CGenbank:XM_011701233.1;Parent=rna-XM_011701233.1
NW_012027376.1	Gnomon	mRNA	77812	80055	.	+	.	Name=XM_011701181.1;ID=rna-XM_011701181.1;Dbxref=GeneID:105456847%2CGenbank:XM_011701181.1;Parent=gene-LOC105456847
NW_012027376.1	Gnomon	mRNA	84288	85979	.	-	.	Name=XM_011701182.1;ID=rna-XM_011701182.1;Dbxref=GeneID:105456849%2CGenbank:XM_011701182.1;Parent=gene-LOC105456849
NW_012027376.1	Gnomon	CDS	449220	449405	.	-	0	Name=XP_011699530.1;ID=cds-XP_011699530.1;Dbxref=GeneID:105456874%2CGenbank:XP_011699530.1;Parent=rna-XM_011701228.1
NW_012027376.1	Gnomon	CDS	448495	448723	.	-	0	Name=XP_011699530.1;ID=cds-XP_011699530.1;Dbxref=GeneID:105456874%2CGenbank:XP_011699530.1;Parent=rna-XM_011701228.1
NW_012027376.1	Gnomon	CDS	448160	448407	.	-	0	Name=XP_011699530.1;ID=cds-XP_011699530.1;Dbxref=GeneID:105456874%2CGenbank:XP_011699530.1;Parent=rna-XM_011701228.1
NW_012027376.1	Gnomon	CDS	447825	448014	.	-	0	Name=XP_011699530.1;ID=cds-XP_011699530.1;Dbxref=GeneID:105456874%2CGenbank:XP_011699530.1;Parent=rna-XM_011701228.1
NW_012027376.1	Gnomon	CDS	447549	447704	.	-	0	Name=XP_011699530.1;ID=cds-XP_011699530.1;Dbxref=GeneID:105456874%2CGenbank:XP_011699530.1;Parent=rna-XM_011701228.1
NW_012027376.1	Gnomon	CDS	446579	446753	.	-	0	Name=XP_011699530.1;ID=cds-XP_011699530.1;Dbxref=GeneID:105456874%2CGenbank:XP_011699530.1;Parent=rna-XM_011701228.1
NW_012027376.1	Gnomon	CDS	445615	445719	.	-	0	Name=XP_011699530.1;ID=cds-XP_011699530.1;Dbxref=GeneID:105456874%2CGenbank:XP_011699530.1;Parent=rna-XM_011701228.1
NW_012027376.1	Gnomon	CDS	445451	445533	.	-	0	Name=XP_011699530.1;ID=cds-XP_011699530.1;Dbxref=GeneID:105456874%2CGenbank:XP_011699530.1;Parent=rna-XM_011701228.1
NW_012027376.1	Gnomon	CDS	445132	445196	.	-	0	Name=XP_011699530.1;ID=cds-XP_011699530.1;Dbxref=GeneID:105456874%2CGenbank:XP_011699530.1;Parent=rna-XM_011701228.1
NW_012027376.1	Gnomon	CDS	445009	445052	.	-	0	Name=XP_011699530.1;ID=cds-XP_011699530.1;Dbxref=GeneID:105456874%2CGenbank:XP_011699530.1;Parent=rna-XM_011701228.1
NW_012027376.1	Gnomon	CDS	444804	444924	.	-	0	Name=XP_011699530.1;ID=cds-XP_011699530.1;Dbxref=GeneID:105456874%2CGenbank:XP_011699530.1;Parent=rna-XM_011701228.1
NW_012027376.1	Gnomon	CDS	444639	444728	.	-	0	Name=XP_011699530.1;ID=cds-XP_011699530.1;Dbxref=GeneID:105456874%2CGenbank:XP_011699530.1;Parent=rna-XM_011701228.1
NW_012027376.1	Gnomon	exon	301201	301336	.	-	.	ID=exon-XM_011701212.1-11;Dbxref=GeneID:105456869%2CGenbank:XM_011701212.1;Parent=rna-XM_011701212.1
NW_012027376.1	Gnomon	exon	297073	300674	.	-	.	ID=exon-XM_011701212.1-12;Dbxref=GeneID:105456869%2CGenbank:XM_011701212.1;Parent=rna-XM_011701212.1
NW_012027376.1	Gnomon	exon	302479	302767	.	-	.	ID=exon-XM_011701212.1-10;Dbxref=GeneID:105456869%2CGenbank:XM_011701212.1;Parent=rna-XM_011701212.1
NW_012027376.1	Gnomon	exon	701428	701597	.	+	.	ID=exon-XM_011701234.1-1;Dbxref=GeneID:105456876%2CGenbank:XM_011701234.1;Parent=rna-XM_011701234.1
NW_012027376.1	Gnomon	exon	701845	702103	.	+	.	ID=exon-XM_011701234.1-2;Dbxref=GeneID:105456876%2CGenbank:XM_011701234.1;Parent=rna-XM_011701234.1
NW_012027376.1	Gnomon	exon	702194	702318	.	+	.	ID=exon-XM_011701234.1-3;Dbxref=GeneID:105456876%2CGenbank:XM_011701234.1;Parent=rna-XM_011701234.1
NW_012027376.1	Gnomon	exon	702440	702984	.	+	.	ID=exon-XM_011701234.1-4;Dbxref=GeneID:105456876%2CGenbank:XM_011701234.1;Parent=rna-XM_011701234.1
NW_012027376.1	Gnomon	exon	703456	703692	.	+	.	ID=exon-XM_011701234.1-5;Dbxref=GeneID:105456876%2CGenbank:XM_011701234.1;Parent=rna-XM_011701234.1
NW_012027376.1	Gnomon	exon	703784	703917	.	+	.	ID=exon-XM_011701234.1-6;Dbxref=GeneID:105456876%2CGenbank:XM_011701234.1;Parent=rna-XM_011701234.1
NW_012027376.1	Gnomon	exon	703999	704215	.	+	.	ID=exon-XM_011701234.1-7;Dbxref=GeneID:105456876%2CGenbank:XM_011701234.1;Parent=rna-XM_011701234.1
NW_012027376.1	Gnomon	exon	704300	704641	.	+	.	ID=exon-XM_011701234.1-8;Dbxref=GeneID:105456876%2CGenbank:XM_011701234.1;Parent=rna-XM_011701234.1
NW_012027376.1	Gnomon	exon	704722	704990	.	+	.	ID=exon-XM_011701234.1-9;Dbxref=GeneID:105456876%2CGenbank:XM_011701234.1;Parent=rna-XM_011701234.1
NW_012027376.1	Gnomon	exon	72596	72819	.	+	.	ID=exon-XM_011701179.1-10;Dbxref=GeneID:105456845%2CGenbank:XM_011701179.1;Parent=rna-XM_011701179.1
NW_012027376.1	Gnomon	exon	72900	73010	.	+	.	ID=exon-XM_011701179.1-11;Dbxref=GeneID:105456845%2CGenbank:XM_011701179.1;Parent=rna-XM_011701179.1
NW_012027376.1	Gnomon	exon	73135	73327	.	+	.	ID=exon-XM_011701179.1-12;Dbxref=GeneID:105456845%2CGenbank:XM_011701179.1;Parent=rna-XM_011701179.1
NW_012027376.1	Gnomon	exon	73672	74278	.	+	.	ID=exon-XM_011701179.1-13;Dbxref=GeneID:105456845%2CGenbank:XM_011701179.1;Parent=rna-XM_011701179.1
NW_012027376.1	Gnomon	exon	84288	84541	.	-	.	ID=exon-XM_011701182.1-4;Dbxref=GeneID:105456849%2CGenbank:XM_011701182.1;Parent=rna-XM_011701182.1
NW_012027376.1	Gnomon	exon	85441	85660	.	-	.	ID=exon-XM_011701182.1-2;Dbxref=GeneID:105456849%2CGenbank:XM_011701182.1;Parent=rna-XM_011701182.1
NW_012027376.1	Gnomon	exon	84782	85037	.	-	.	ID=exon-XM_011701182.1-3;Dbxref=GeneID:105456849%2CGenbank:XM_011701182.1;Parent=rna-XM_011701182.1
NW_012027376.1	Gnomon	exon	85756	85979	.	-	.	ID=exon-XM_011701182.1-1;Dbxref=GeneID:105456849%2CGenbank:XM_011701182.1;Parent=rna-XM_011701182.1
NW_012027376.1	Gnomon	CDS	70071	70154	.	+	0	Name=XP_011699480.1;ID=cds-XP_011699480.1;Dbxref=GeneID:105456845%2CGenbank:XP_011699480.1;Parent=rna-XM_011701178.1
NW_012027376.1	Gnomon	CDS	70486	70644	.	+	0	Name=XP_011699480.1;ID=cds-XP_011699480.1;Dbxref=GeneID:105456845%2CGenbank:XP_011699480.1;Parent=rna-XM_011701178.1
NW_012027376.1	Gnomon	CDS	70735	71129	.	+	0	Name=XP_011699480.1;ID=cds-XP_011699480.1;Dbxref=GeneID:105456845%2CGenbank:XP_011699480.1;Parent=rna-XM_011701178.1
NW_012027376.1	Gnomon	CDS	71233	71656	.	+	0	Name=XP_011699480.1;ID=cds-XP_011699480.1;Dbxref=GeneID:105456845%2CGenbank:XP_011699480.1;Parent=rna-XM_011701178.1
NW_012027376.1	Gnomon	CDS	71750	71915	.	+	0	Name=XP_011699480.1;ID=cds-XP_011699480.1;Dbxref=GeneID:105456845%2CGenbank:XP_011699480.1;Parent=rna-XM_011701178.1
NW_012027376.1	Gnomon	CDS	72075	72259	.	+	0	Name=XP_011699480.1;ID=cds-XP_011699480.1;Dbxref=GeneID:105456845%2CGenbank:XP_011699480.1;Parent=rna-XM_011701178.1
NW_012027376.1	Gnomon	CDS	72335	72524	.	+	0	Name=XP_011699480.1;ID=cds-XP_011699480.1;Dbxref=GeneID:105456845%2CGenbank:XP_011699480.1;Parent=rna-XM_011701178.1
NW_012027376.1	Gnomon	CDS	72596	72819	.	+	0	Name=XP_011699480.1;ID=cds-XP_011699480.1;Dbxref=GeneID:105456845%2CGenbank:XP_011699480.1;Parent=rna-XM_011701178.1
NW_012027376.1	Gnomon	CDS	72900	73010	.	+	0	Name=XP_011699480.1;ID=cds-XP_011699480.1;Dbxref=GeneID:105456845%2CGenbank:XP_011699480.1;Parent=rna-XM_011701178.1
NW_012027376.1	Gnomon	CDS	73135	73327	.	+	0	Name=XP_011699480.1;ID=cds-XP_011699480.1;Dbxref=GeneID:105456845%2CGenbank:XP_011699480.1;Parent=rna-XM_011701178.1
NW_012027376.1	Gnomon	CDS	73672	73859	.	+	0	Name=XP_011699480.1;ID=cds-XP_011699480.1;Dbxref=GeneID:105456845%2CGenbank:XP_011699480.1;Parent=rna-XM_011701178.1
NW_012027376.1	Gnomon	CDS	67021	67129	.	+	0	Name=XP_011699481.1;ID=cds-XP_011699481.1;Dbxref=GeneID:105456845%2CGenbank:XP_011699481.1;Parent=rna-XM_011701179.1
NW_012027376.1	Gnomon	CDS	67704	67882	.	+	0	Name=XP_011699481.1;ID=cds-XP_011699481.1;Dbxref=GeneID:105456845%2CGenbank:XP_011699481.1;Parent=rna-XM_011701179.1
NW_012027376.1	Gnomon	CDS	70486	70644	.	+	0	Name=XP_011699481.1;ID=cds-XP_011699481.1;Dbxref=GeneID:105456845%2CGenbank:XP_011699481.1;Parent=rna-XM_011701179.1
NW_012027376.1	Gnomon	CDS	70735	71129	.	+	0	Name=XP_011699481.1;ID=cds-XP_011699481.1;Dbxref=GeneID:105456845%2CGenbank:XP_011699481.1;Parent=rna-XM_011701179.1
NW_012027376.1	Gnomon	CDS	71233	71656	.	+	0	Name=XP_011699481.1;ID=cds-XP_011699481.1;Dbxref=GeneID:105456845%2CGenbank:XP_011699481.1;Parent=rna-XM_011701179.1
NW_012027376.1	Gnomon	CDS	71750	71915	.	+	0	Name=XP_011699481.1;ID=cds-XP_011699481.1;Dbxref=GeneID:105456845%2CGenbank:XP_011699481.1;Parent=rna-XM_011701179.1
NW_012027376.1	Gnomon	CDS	72075	72259	.	+	0	Name=XP_011699481.1;ID=cds-XP_011699481.1;Dbxref=GeneID:105456845%2CGenbank:XP_011699481.1;Parent=rna-XM_011701179.1
NW_012027376.1	Gnomon	CDS	72335	72524	.	+	0	Name=XP_011699481.1;ID=cds-XP_011699481.1;Dbxref=GeneID:105456845%2CGenbank:XP_011699481.1;Parent=rna-XM_011701179.1
NW_012027376.1	Gnomon	CDS	72596	72819	.	+	0	Name=XP_011699481.1;ID=cds-XP_011699481.1;Dbxref=GeneID:105456845%2CGenbank:XP_011699481.1;Parent=rna-XM_011701179.1
NW_012027376.1	Gnomon	CDS	72900	73010	.	+	0	Name=XP_011699481.1;ID=cds-XP_011699481.1;Dbxref=GeneID:105456845%2CGenbank:XP_011699481.1;Parent=rna-XM_011701179.1
NW_012027376.1	Gnomon	CDS	73135	73327	.	+	0	Name=XP_011699481.1;ID=cds-XP_011699481.1;Dbxref=GeneID:105456845%2CGenbank:XP_011699481.1;Parent=rna-XM_011701179.1
NW_012027376.1	Gnomon	CDS	73672	73859	.	+	0	Name=XP_011699481.1;ID=cds-XP_011699481.1;Dbxref=GeneID:105456845%2CGenbank:XP_011699481.1;Parent=rna-XM_011701179.1
NW_012027376.1	Gnomon	CDS	701548	701597	.	+	0	Name=XP_011699536.1;ID=cds-XP_011699536.1;Dbxref=GeneID:105456876%2CGenbank:XP_011699536.1;Parent=rna-XM_011701234.1
NW_012027376.1	Gnomon	CDS	701845	702103	.	+	0	Name=XP_011699536.1;ID=cds-XP_011699536.1;Dbxref=GeneID:105456876%2CGenbank:XP_011699536.1;Parent=rna-XM_011701234.1
NW_012027376.1	Gnomon	CDS	702194	702318	.	+	0	Name=XP_011699536.1;ID=cds-XP_011699536.1;Dbxref=GeneID:105456876%2CGenbank:XP_011699536.1;Parent=rna-XM_011701234.1
NW_012027376.1	Gnomon	CDS	702440	702984	.	+	0	Name=XP_011699536.1;ID=cds-XP_011699536.1;Dbxref=GeneID:105456876%2CGenbank:XP_011699536.1;Parent=rna-XM_011701234.1
NW_012027376.1	Gnomon	CDS	703456	703692	.	+	0	Name=XP_011699536.1;ID=cds-XP_011699536.1;Dbxref=GeneID:105456876%2CGenbank:XP_011699536.1;Parent=rna-XM_011701234.1
NW_012027376.1	Gnomon	CDS	703784	703917	.	+	0	Name=XP_011699536.1;ID=cds-XP_011699536.1;Dbxref=GeneID:105456876%2CGenbank:XP_011699536.1;Parent=rna-XM_011701234.1
NW_012027376.1	Gnomon	CDS	703999	704215	.	+	0	Name=XP_011699536.1;ID=cds-XP_011699536.1;Dbxref=GeneID:105456876%2CGenbank:XP_011699536.1;Parent=rna-XM_011701234.1
NW_012027376.1	Gnomon	CDS	704300	704641	.	+	0	Name=XP_011699536.1;ID=cds-XP_011699536.1;Dbxref=GeneID:105456876%2CGenbank:XP_011699536.1;Parent=rna-XM_011701234.1
NW_012027376.1	Gnomon	CDS	704722	704990	.	+	0	Name=XP_011699536.1;ID=cds-XP_011699536.1;Dbxref=GeneID:105456876%2CGenbank:XP_011699536.1;Parent=rna-XM_011701234.1
NW_012027376.1	Gnomon	CDS	705075	705758	.	+	0	Name=XP_011699536.1;ID=cds-XP_011699536.1;Dbxref=GeneID:105456876%2CGenbank:XP_011699536.1;Parent=rna-XM_011701234.1
NW_012027376.1	Gnomon	mRNA	86120	91483	.	-	.	Name=XM_011701187.1;ID=rna-XM_011701187.1;Dbxref=GeneID:105456851%2CGenbank:XM_011701187.1;Parent=gene-LOC105456851
NW_012027376.1	Gnomon	mRNA	96775	97954	.	-	.	Name=XM_011701189.1;ID=rna-XM_011701189.1;Dbxref=GeneID:105456853%2CGenbank:XM_011701189.1;Parent=gene-LOC105456853
NW_012027376.1	Gnomon	CDS	701846	702103	.	+	0	Name=XP_011699537.1;ID=cds-XP_011699537.1;Dbxref=GeneID:105456876%2CGenbank:XP_011699537.1;Parent=rna-XM_011701235.1
NW_012027376.1	Gnomon	CDS	702194	702318	.	+	0	Name=XP_011699537.1;ID=cds-XP_011699537.1;Dbxref=GeneID:105456876%2CGenbank:XP_011699537.1;Parent=rna-XM_011701235.1
NW_012027376.1	Gnomon	CDS	702440	702984	.	+	0	Name=XP_011699537.1;ID=cds-XP_011699537.1;Dbxref=GeneID:105456876%2CGenbank:XP_011699537.1;Parent=rna-XM_011701235.1
NW_012027376.1	Gnomon	CDS	703456	703692	.	+	0	Name=XP_011699537.1;ID=cds-XP_011699537.1;Dbxref=GeneID:105456876%2CGenbank:XP_011699537.1;Parent=rna-XM_011701235.1
NW_012027376.1	Gnomon	CDS	703784	703917	.	+	0	Name=XP_011699537.1;ID=cds-XP_011699537.1;Dbxref=GeneID:105456876%2CGenbank:XP_011699537.1;Parent=rna-XM_011701235.1
NW_012027376.1	Gnomon	CDS	703999	704215	.	+	0	Name=XP_011699537.1;ID=cds-XP_011699537.1;Dbxref=GeneID:105456876%2CGenbank:XP_011699537.1;Parent=rna-XM_011701235.1
NW_012027376.1	Gnomon	CDS	704300	704641	.	+	0	Name=XP_011699537.1;ID=cds-XP_011699537.1;Dbxref=GeneID:105456876%2CGenbank:XP_011699537.1;Parent=rna-XM_011701235.1
NW_012027376.1	Gnomon	CDS	704722	704990	.	+	0	Name=XP_011699537.1;ID=cds-XP_011699537.1;Dbxref=GeneID:105456876%2CGenbank:XP_011699537.1;Parent=rna-XM_011701235.1
NW_012027376.1	Gnomon	CDS	705075	705758	.	+	0	Name=XP_011699537.1;ID=cds-XP_011699537.1;Dbxref=GeneID:105456876%2CGenbank:XP_011699537.1;Parent=rna-XM_011701235.1
NW_012027376.1	Gnomon	exon	304096	304245	.	-	.	ID=exon-XM_011701211.1-7;Dbxref=GeneID:105456869%2CGenbank:XM_011701211.1;Parent=rna-XM_011701211.1
NW_012027376.1	Gnomon	exon	303452	303670	.	-	.	ID=exon-XM_011701211.1-8;Dbxref=GeneID:105456869%2CGenbank:XM_011701211.1;Parent=rna-XM_011701211.1
NW_012027376.1	Gnomon	exon	303234	303380	.	-	.	ID=exon-XM_011701211.1-9;Dbxref=GeneID:105456869%2CGenbank:XM_011701211.1;Parent=rna-XM_011701211.1
NW_012027376.1	Gnomon	exon	321287	321450	.	-	.	ID=exon-XM_011701211.1-3;Dbxref=GeneID:105456869%2CGenbank:XM_011701211.1;Parent=rna-XM_011701211.1
NW_012027376.1	Gnomon	exon	319766	319902	.	-	.	ID=exon-XM_011701211.1-4;Dbxref=GeneID:105456869%2CGenbank:XM_011701211.1;Parent=rna-XM_011701211.1
NW_012027376.1	Gnomon	exon	319144	319287	.	-	.	ID=exon-XM_011701211.1-5;Dbxref=GeneID:105456869%2CGenbank:XM_011701211.1;Parent=rna-XM_011701211.1
NW_012027376.1	Gnomon	exon	309427	309534	.	-	.	ID=exon-XM_011701211.1-6;Dbxref=GeneID:105456869%2CGenbank:XM_011701211.1;Parent=rna-XM_011701211.1
NW_012027376.1	Gnomon	exon	356431	356611	.	-	.	ID=exon-XM_011701211.1-1;Dbxref=GeneID:105456869%2CGenbank:XM_011701211.1;Parent=rna-XM_011701211.1
NW_012027376.1	Gnomon	exon	355156	355426	.	-	.	ID=exon-XM_011701211.1-2;Dbxref=GeneID:105456869%2CGenbank:XM_011701211.1;Parent=rna-XM_011701211.1
NW_012027376.1	Gnomon	mRNA	94895	96755	.	-	.	Name=XM_011701188.1;ID=rna-XM_011701188.1;Dbxref=GeneID:105456852%2CGenbank:XM_011701188.1;Parent=gene-LOC105456852
NW_012027376.1	Gnomon	CDS	700386	700409	.	-	0	Name=XP_011699538.1;ID=cds-XP_011699538.1;Dbxref=GeneID:105456878%2CGenbank:XP_011699538.1;Parent=rna-XM_011701236.1
NW_012027376.1	Gnomon	CDS	666981	667126	.	-	0	Name=XP_011699538.1;ID=cds-XP_011699538.1;Dbxref=GeneID:105456878%2CGenbank:XP_011699538.1;Parent=rna-XM_011701236.1
NW_012027376.1	Gnomon	CDS	577557	577749	.	-	0	Name=XP_011699538.1;ID=cds-XP_011699538.1;Dbxref=GeneID:105456878%2CGenbank:XP_011699538.1;Parent=rna-XM_011701236.1
NW_012027376.1	Gnomon	exon	77812	78226	.	+	.	ID=exon-XM_011701181.1-1;Dbxref=GeneID:105456847%2CGenbank:XM_011701181.1;Parent=rna-XM_011701181.1
NW_012027376.1	Gnomon	exon	78744	79040	.	+	.	ID=exon-XM_011701181.1-2;Dbxref=GeneID:105456847%2CGenbank:XM_011701181.1;Parent=rna-XM_011701181.1
NW_012027376.1	Gnomon	exon	79246	80055	.	+	.	ID=exon-XM_011701181.1-3;Dbxref=GeneID:105456847%2CGenbank:XM_011701181.1;Parent=rna-XM_011701181.1
NW_012027376.1	Gnomon	exon	463825	464836	.	+	.	ID=exon-XM_011701230.1-1;Dbxref=GeneID:105456876%2CGenbank:XM_011701230.1;Parent=rna-XM_011701230.1
NW_012027376.1	Gnomon	exon	658059	658152	.	+	.	ID=exon-XM_011701230.1-2;Dbxref=GeneID:105456876%2CGenbank:XM_011701230.1;Parent=rna-XM_011701230.1
NW_012027376.1	Gnomon	exon	668060	668270	.	+	.	ID=exon-XM_011701230.1-3;Dbxref=GeneID:105456876%2CGenbank:XM_011701230.1;Parent=rna-XM_011701230.1
NW_012027376.1	Gnomon	exon	668511	668670	.	+	.	ID=exon-XM_011701230.1-4;Dbxref=GeneID:105456876%2CGenbank:XM_011701230.1;Parent=rna-XM_011701230.1
NW_012027376.1	Gnomon	exon	700399	700489	.	+	.	ID=exon-XM_011701230.1-5;Dbxref=GeneID:105456876%2CGenbank:XM_011701230.1;Parent=rna-XM_011701230.1
NW_012027376.1	Gnomon	exon	701845	702103	.	+	.	ID=exon-XM_011701230.1-6;Dbxref=GeneID:105456876%2CGenbank:XM_011701230.1;Parent=rna-XM_011701230.1
NW_012027376.1	Gnomon	exon	702194	702318	.	+	.	ID=exon-XM_011701230.1-7;Dbxref=GeneID:105456876%2CGenbank:XM_011701230.1;Parent=rna-XM_011701230.1
NW_012027376.1	Gnomon	exon	702440	702984	.	+	.	ID=exon-XM_011701230.1-8;Dbxref=GeneID:105456876%2CGenbank:XM_011701230.1;Parent=rna-XM_011701230.1
NW_012027376.1	Gnomon	exon	703456	703692	.	+	.	ID=exon-XM_011701230.1-9;Dbxref=GeneID:105456876%2CGenbank:XM_011701230.1;Parent=rna-XM_011701230.1
NW_012027376.1	Gnomon	CDS	38387	38657	.	-	0	Name=XP_011699473.1;ID=cds-XP_011699473.1;Dbxref=GeneID:105456843%2CGenbank:XP_011699473.1;Parent=rna-XM_011701171.1
NW_012027376.1	Gnomon	CDS	37852	38076	.	-	0	Name=XP_011699473.1;ID=cds-XP_011699473.1;Dbxref=GeneID:105456843%2CGenbank:XP_011699473.1;Parent=rna-XM_011701171.1
NW_012027376.1	Gnomon	CDS	37417	37627	.	-	0	Name=XP_011699473.1;ID=cds-XP_011699473.1;Dbxref=GeneID:105456843%2CGenbank:XP_011699473.1;Parent=rna-XM_011701171.1
NW_012027376.1	Gnomon	CDS	37109	37301	.	-	0	Name=XP_011699473.1;ID=cds-XP_011699473.1;Dbxref=GeneID:105456843%2CGenbank:XP_011699473.1;Parent=rna-XM_011701171.1
NW_012027376.1	Gnomon	exon	703784	703917	.	+	.	ID=exon-XM_011701230.1-10;Dbxref=GeneID:105456876%2CGenbank:XM_011701230.1;Parent=rna-XM_011701230.1
NW_012027376.1	Gnomon	exon	703999	704215	.	+	.	ID=exon-XM_011701230.1-11;Dbxref=GeneID:105456876%2CGenbank:XM_011701230.1;Parent=rna-XM_011701230.1
NW_012027376.1	Gnomon	exon	704300	704641	.	+	.	ID=exon-XM_011701230.1-12;Dbxref=GeneID:105456876%2CGenbank:XM_011701230.1;Parent=rna-XM_011701230.1
NW_012027376.1	Gnomon	exon	704722	704990	.	+	.	ID=exon-XM_011701230.1-13;Dbxref=GeneID:105456876%2CGenbank:XM_011701230.1;Parent=rna-XM_011701230.1
NW_012027376.1	Gnomon	exon	705075	707732	.	+	.	ID=exon-XM_011701230.1-14;Dbxref=GeneID:105456876%2CGenbank:XM_011701230.1;Parent=rna-XM_011701230.1
NW_012027376.1	Gnomon	CDS	38387	38657	.	-	0	Name=XP_011699474.1;ID=cds-XP_011699474.1;Dbxref=GeneID:105456843%2CGenbank:XP_011699474.1;Parent=rna-XM_011701172.1
NW_012027376.1	Gnomon	CDS	37852	38076	.	-	0	Name=XP_011699474.1;ID=cds-XP_011699474.1;Dbxref=GeneID:105456843%2CGenbank:XP_011699474.1;Parent=rna-XM_011701172.1
NW_012027376.1	Gnomon	CDS	37417	37627	.	-	0	Name=XP_011699474.1;ID=cds-XP_011699474.1;Dbxref=GeneID:105456843%2CGenbank:XP_011699474.1;Parent=rna-XM_011701172.1
NW_012027376.1	Gnomon	CDS	37109	37301	.	-	0	Name=XP_011699474.1;ID=cds-XP_011699474.1;Dbxref=GeneID:105456843%2CGenbank:XP_011699474.1;Parent=rna-XM_011701172.1
NW_012027376.1	Gnomon	mRNA	463825	707732	.	+	.	Name=XM_011701230.1;ID=rna-XM_011701230.1;Dbxref=GeneID:105456876%2CGenbank:XM_011701230.1;Parent=gene-LOC105456876
NW_012027376.1	Gnomon	exon	228967	229136	.	+	.	ID=exon-XM_011701206.1-5;Dbxref=GeneID:105456865%2CGenbank:XM_011701206.1;Parent=rna-XM_011701206.1
NW_012027376.1	Gnomon	exon	229613	229939	.	+	.	ID=exon-XM_011701206.1-6;Dbxref=GeneID:105456865%2CGenbank:XM_011701206.1;Parent=rna-XM_011701206.1
NW_012027376.1	Gnomon	exon	228369	228475	.	+	.	ID=exon-XM_011701206.1-3;Dbxref=GeneID:105456865%2CGenbank:XM_011701206.1;Parent=rna-XM_011701206.1
NW_012027376.1	Gnomon	exon	228586	228839	.	+	.	ID=exon-XM_011701206.1-4;Dbxref=GeneID:105456865%2CGenbank:XM_011701206.1;Parent=rna-XM_011701206.1
NW_012027376.1	Gnomon	exon	226693	226848	.	+	.	ID=exon-XM_011701206.1-1;Dbxref=GeneID:105456865%2CGenbank:XM_011701206.1;Parent=rna-XM_011701206.1
NW_012027376.1	Gnomon	exon	227649	227803	.	+	.	ID=exon-XM_011701206.1-2;Dbxref=GeneID:105456865%2CGenbank:XM_011701206.1;Parent=rna-XM_011701206.1
NW_012027376.1	Gnomon	mRNA	463825	707732	.	+	.	Name=XM_011701231.1;ID=rna-XM_011701231.1;Dbxref=GeneID:105456876%2CGenbank:XM_011701231.1;Parent=gene-LOC105456876
NW_012027376.1	Gnomon	mRNA	549798	707732	.	+	.	Name=XM_011701232.1;ID=rna-XM_011701232.1;Dbxref=GeneID:105456876%2CGenbank:XM_011701232.1;Parent=gene-LOC105456876
NW_012027376.1	Gnomon	exon	452325	452448	.	+	.	ID=exon-XM_011701229.1-2;Dbxref=GeneID:105456875%2CGenbank:XM_011701229.1;Parent=rna-XM_011701229.1
NW_012027376.1	Gnomon	exon	453741	453829	.	+	.	ID=exon-XM_011701229.1-3;Dbxref=GeneID:105456875%2CGenbank:XM_011701229.1;Parent=rna-XM_011701229.1
NW_012027376.1	Gnomon	exon	452134	452237	.	+	.	ID=exon-XM_011701229.1-1;Dbxref=GeneID:105456875%2CGenbank:XM_011701229.1;Parent=rna-XM_011701229.1
NW_012027376.1	Gnomon	exon	454632	455130	.	+	.	ID=exon-XM_011701229.1-6;Dbxref=GeneID:105456875%2CGenbank:XM_011701229.1;Parent=rna-XM_011701229.1
NW_012027376.1	Gnomon	exon	455227	455575	.	+	.	ID=exon-XM_011701229.1-7;Dbxref=GeneID:105456875%2CGenbank:XM_011701229.1;Parent=rna-XM_011701229.1
NW_012027376.1	Gnomon	exon	453954	454209	.	+	.	ID=exon-XM_011701229.1-4;Dbxref=GeneID:105456875%2CGenbank:XM_011701229.1;Parent=rna-XM_011701229.1
NW_012027376.1	Gnomon	exon	454301	454533	.	+	.	ID=exon-XM_011701229.1-5;Dbxref=GeneID:105456875%2CGenbank:XM_011701229.1;Parent=rna-XM_011701229.1
NW_012027376.1	Gnomon	exon	455675	456264	.	+	.	ID=exon-XM_011701229.1-8;Dbxref=GeneID:105456875%2CGenbank:XM_011701229.1;Parent=rna-XM_011701229.1
NW_012027376.1	Gnomon	exon	456352	456713	.	+	.	ID=exon-XM_011701229.1-9;Dbxref=GeneID:105456875%2CGenbank:XM_011701229.1;Parent=rna-XM_011701229.1
NW_012027376.1	Gnomon	CDS	51227	51358	.	-	0	Name=XP_011699476.1;ID=cds-XP_011699476.1;Dbxref=GeneID:105456844%2CGenbank:XP_011699476.1;Parent=rna-XM_011701174.1
NW_012027376.1	Gnomon	CDS	47010	50800	.	-	0	Name=XP_011699476.1;ID=cds-XP_011699476.1;Dbxref=GeneID:105456844%2CGenbank:XP_011699476.1;Parent=rna-XM_011701174.1
NW_012027376.1	Gnomon	CDS	46686	46791	.	-	0	Name=XP_011699476.1;ID=cds-XP_011699476.1;Dbxref=GeneID:105456844%2CGenbank:XP_011699476.1;Parent=rna-XM_011701174.1
NW_012027376.1	Gnomon	exon	83796	84106	.	-	.	ID=exon-XM_011701183.1-1;Dbxref=GeneID:105456850%2CGenbank:XM_011701183.1;Parent=rna-XM_011701183.1
NW_012027376.1	Gnomon	exon	82645	82958	.	-	.	ID=exon-XM_011701183.1-2;Dbxref=GeneID:105456850%2CGenbank:XM_011701183.1;Parent=rna-XM_011701183.1
NW_012027376.1	Gnomon	exon	82238	82484	.	-	.	ID=exon-XM_011701183.1-3;Dbxref=GeneID:105456850%2CGenbank:XM_011701183.1;Parent=rna-XM_011701183.1
NW_012027376.1	Gnomon	exon	81700	82059	.	-	.	ID=exon-XM_011701183.1-4;Dbxref=GeneID:105456850%2CGenbank:XM_011701183.1;Parent=rna-XM_011701183.1
NW_012027376.1	Gnomon	exon	80973	81414	.	-	.	ID=exon-XM_011701183.1-5;Dbxref=GeneID:105456850%2CGenbank:XM_011701183.1;Parent=rna-XM_011701183.1
NW_012027376.1	Gnomon	exon	80620	80893	.	-	.	ID=exon-XM_011701183.1-6;Dbxref=GeneID:105456850%2CGenbank:XM_011701183.1;Parent=rna-XM_011701183.1
NW_012027376.1	Gnomon	CDS	40409	40525	.	-	0	Name=XP_011699470.1;ID=cds-XP_011699470.1;Dbxref=GeneID:105456843%2CGenbank:XP_011699470.1;Parent=rna-XM_011701168.1
NW_012027376.1	Gnomon	CDS	38387	38663	.	-	0	Name=XP_011699470.1;ID=cds-XP_011699470.1;Dbxref=GeneID:105456843%2CGenbank:XP_011699470.1;Parent=rna-XM_011701168.1
NW_012027376.1	Gnomon	CDS	37852	38076	.	-	0	Name=XP_011699470.1;ID=cds-XP_011699470.1;Dbxref=GeneID:105456843%2CGenbank:XP_011699470.1;Parent=rna-XM_011701168.1
NW_012027376.1	Gnomon	CDS	37417	37627	.	-	0	Name=XP_011699470.1;ID=cds-XP_011699470.1;Dbxref=GeneID:105456843%2CGenbank:XP_011699470.1;Parent=rna-XM_011701168.1
NW_012027376.1	Gnomon	CDS	37109	37301	.	-	0	Name=XP_011699470.1;ID=cds-XP_011699470.1;Dbxref=GeneID:105456843%2CGenbank:XP_011699470.1;Parent=rna-XM_011701168.1
NW_012027376.1	Gnomon	CDS	40409	40525	.	-	0	Name=XP_011699471.1;ID=cds-XP_011699471.1;Dbxref=GeneID:105456843%2CGenbank:XP_011699471.1;Parent=rna-XM_011701169.1
NW_012027376.1	Gnomon	CDS	38387	38663	.	-	0	Name=XP_011699471.1;ID=cds-XP_011699471.1;Dbxref=GeneID:105456843%2CGenbank:XP_011699471.1;Parent=rna-XM_011701169.1
NW_012027376.1	Gnomon	CDS	37852	38076	.	-	0	Name=XP_011699471.1;ID=cds-XP_011699471.1;Dbxref=GeneID:105456843%2CGenbank:XP_011699471.1;Parent=rna-XM_011701169.1
NW_012027376.1	Gnomon	CDS	37417	37627	.	-	0	Name=XP_011699471.1;ID=cds-XP_011699471.1;Dbxref=GeneID:105456843%2CGenbank:XP_011699471.1;Parent=rna-XM_011701169.1
NW_012027376.1	Gnomon	CDS	37168	37301	.	-	0	Name=XP_011699471.1;ID=cds-XP_011699471.1;Dbxref=GeneID:105456843%2CGenbank:XP_011699471.1;Parent=rna-XM_011701169.1
NW_012027376.1	Gnomon	CDS	36123	36151	.	-	0	Name=XP_011699471.1;ID=cds-XP_011699471.1;Dbxref=GeneID:105456843%2CGenbank:XP_011699471.1;Parent=rna-XM_011701169.1
NW_012027376.1	Gnomon	exon	457640	457812	.	+	.	ID=exon-XM_011701229.1-11;Dbxref=GeneID:105456875%2CGenbank:XM_011701229.1;Parent=rna-XM_011701229.1
NW_012027376.1	Gnomon	exon	457921	458521	.	+	.	ID=exon-XM_011701229.1-12;Dbxref=GeneID:105456875%2CGenbank:XM_011701229.1;Parent=rna-XM_011701229.1
NW_012027376.1	Gnomon	exon	456796	457197	.	+	.	ID=exon-XM_011701229.1-10;Dbxref=GeneID:105456875%2CGenbank:XM_011701229.1;Parent=rna-XM_011701229.1
NW_012027376.1	Gnomon	CDS	40409	40525	.	-	0	Name=XP_011699472.1;ID=cds-XP_011699472.1;Dbxref=GeneID:105456843%2CGenbank:XP_011699472.1;Parent=rna-XM_011701170.1
NW_012027376.1	Gnomon	CDS	38387	38663	.	-	0	Name=XP_011699472.1;ID=cds-XP_011699472.1;Dbxref=GeneID:105456843%2CGenbank:XP_011699472.1;Parent=rna-XM_011701170.1
NW_012027376.1	Gnomon	CDS	37852	38076	.	-	0	Name=XP_011699472.1;ID=cds-XP_011699472.1;Dbxref=GeneID:105456843%2CGenbank:XP_011699472.1;Parent=rna-XM_011701170.1
NW_012027376.1	Gnomon	CDS	37417	37627	.	-	0	Name=XP_011699472.1;ID=cds-XP_011699472.1;Dbxref=GeneID:105456843%2CGenbank:XP_011699472.1;Parent=rna-XM_011701170.1
NW_012027376.1	Gnomon	CDS	37168	37301	.	-	0	Name=XP_011699472.1;ID=cds-XP_011699472.1;Dbxref=GeneID:105456843%2CGenbank:XP_011699472.1;Parent=rna-XM_011701170.1
NW_012027376.1	Gnomon	CDS	35745	35770	.	-	0	Name=XP_011699472.1;ID=cds-XP_011699472.1;Dbxref=GeneID:105456843%2CGenbank:XP_011699472.1;Parent=rna-XM_011701170.1
NW_012027376.1	Gnomon	exon	24256	24377	.	-	.	ID=exon-XM_011701165.1-12;Dbxref=GeneID:105456840%2CGenbank:XM_011701165.1;Parent=rna-XM_011701165.1
NW_012027376.1	Gnomon	exon	24020	24073	.	-	.	ID=exon-XM_011701165.1-13;Dbxref=GeneID:105456840%2CGenbank:XM_011701165.1;Parent=rna-XM_011701165.1
NW_012027376.1	Gnomon	exon	24933	25112	.	-	.	ID=exon-XM_011701165.1-10;Dbxref=GeneID:105456840%2CGenbank:XM_011701165.1;Parent=rna-XM_011701165.1
NW_012027376.1	Gnomon	exon	24457	24605	.	-	.	ID=exon-XM_011701165.1-11;Dbxref=GeneID:105456840%2CGenbank:XM_011701165.1;Parent=rna-XM_011701165.1
NW_012027376.1	Gnomon	exon	23494	23940	.	-	.	ID=exon-XM_011701165.1-14;Dbxref=GeneID:105456840%2CGenbank:XM_011701165.1;Parent=rna-XM_011701165.1
NW_012027376.1	Gnomon	exon	228369	228475	.	+	.	ID=exon-XM_011701207.1-4;Dbxref=GeneID:105456865%2CGenbank:XM_011701207.1;Parent=rna-XM_011701207.1
NW_012027376.1	Gnomon	exon	228586	228839	.	+	.	ID=exon-XM_011701207.1-5;Dbxref=GeneID:105456865%2CGenbank:XM_011701207.1;Parent=rna-XM_011701207.1
NW_012027376.1	Gnomon	exon	228967	229136	.	+	.	ID=exon-XM_011701207.1-6;Dbxref=GeneID:105456865%2CGenbank:XM_011701207.1;Parent=rna-XM_011701207.1
NW_012027376.1	Gnomon	exon	229613	229939	.	+	.	ID=exon-XM_011701207.1-7;Dbxref=GeneID:105456865%2CGenbank:XM_011701207.1;Parent=rna-XM_011701207.1
NW_012027376.1	Gnomon	exon	226743	226915	.	+	.	ID=exon-XM_011701207.1-1;Dbxref=GeneID:105456865%2CGenbank:XM_011701207.1;Parent=rna-XM_011701207.1
NW_012027376.1	Gnomon	exon	227423	227510	.	+	.	ID=exon-XM_011701207.1-2;Dbxref=GeneID:105456865%2CGenbank:XM_011701207.1;Parent=rna-XM_011701207.1
NW_012027376.1	Gnomon	exon	227649	227803	.	+	.	ID=exon-XM_011701207.1-3;Dbxref=GeneID:105456865%2CGenbank:XM_011701207.1;Parent=rna-XM_011701207.1
NW_012027376.1	Gnomon	mRNA	509968	526638	.	-	.	Name=XM_011701238.1;ID=rna-XM_011701238.1;Dbxref=GeneID:105456879%2CGenbank:XM_011701238.1;Parent=gene-LOC105456879
NW_012027376.1	Gnomon	exon	701845	702103	.	+	.	ID=exon-XM_011701231.1-7;Dbxref=GeneID:105456876%2CGenbank:XM_011701231.1;Parent=rna-XM_011701231.1
NW_012027376.1	Gnomon	exon	702194	702318	.	+	.	ID=exon-XM_011701231.1-8;Dbxref=GeneID:105456876%2CGenbank:XM_011701231.1;Parent=rna-XM_011701231.1
NW_012027376.1	Gnomon	exon	668511	668670	.	+	.	ID=exon-XM_011701231.1-5;Dbxref=GeneID:105456876%2CGenbank:XM_011701231.1;Parent=rna-XM_011701231.1
NW_012027376.1	Gnomon	exon	700399	700489	.	+	.	ID=exon-XM_011701231.1-6;Dbxref=GeneID:105456876%2CGenbank:XM_011701231.1;Parent=rna-XM_011701231.1
NW_012027376.1	Gnomon	exon	658059	658152	.	+	.	ID=exon-XM_011701231.1-3;Dbxref=GeneID:105456876%2CGenbank:XM_011701231.1;Parent=rna-XM_011701231.1
NW_012027376.1	Gnomon	exon	668060	668270	.	+	.	ID=exon-XM_011701231.1-4;Dbxref=GeneID:105456876%2CGenbank:XM_011701231.1;Parent=rna-XM_011701231.1
NW_012027376.1	Gnomon	exon	463825	464405	.	+	.	ID=exon-XM_011701231.1-1;Dbxref=GeneID:105456876%2CGenbank:XM_011701231.1;Parent=rna-XM_011701231.1
NW_012027376.1	Gnomon	exon	464556	464836	.	+	.	ID=exon-XM_011701231.1-2;Dbxref=GeneID:105456876%2CGenbank:XM_011701231.1;Parent=rna-XM_011701231.1
NW_012027376.1	Gnomon	exon	702440	702984	.	+	.	ID=exon-XM_011701231.1-9;Dbxref=GeneID:105456876%2CGenbank:XM_011701231.1;Parent=rna-XM_011701231.1
NW_012027376.1	Gnomon	mRNA	509968	523220	.	-	.	Name=XM_011701239.1;ID=rna-XM_011701239.1;Dbxref=GeneID:105456879%2CGenbank:XM_011701239.1;Parent=gene-LOC105456879
NW_012027376.1	Gnomon	mRNA	701163	707732	.	+	.	Name=XM_011701233.1;ID=rna-XM_011701233.1;Dbxref=GeneID:105456876%2CGenbank:XM_011701233.1;Parent=gene-LOC105456876
NW_012027376.1	Gnomon	exon	668060	668270	.	+	.	ID=exon-XM_011701232.1-4;Dbxref=GeneID:105456876%2CGenbank:XM_011701232.1;Parent=rna-XM_011701232.1
NW_012027376.1	Gnomon	exon	668511	668670	.	+	.	ID=exon-XM_011701232.1-5;Dbxref=GeneID:105456876%2CGenbank:XM_011701232.1;Parent=rna-XM_011701232.1
NW_012027376.1	Gnomon	exon	700399	700489	.	+	.	ID=exon-XM_011701232.1-6;Dbxref=GeneID:105456876%2CGenbank:XM_011701232.1;Parent=rna-XM_011701232.1
NW_012027376.1	Gnomon	exon	701845	702103	.	+	.	ID=exon-XM_011701232.1-7;Dbxref=GeneID:105456876%2CGenbank:XM_011701232.1;Parent=rna-XM_011701232.1
NW_012027376.1	Gnomon	exon	549798	549874	.	+	.	ID=exon-XM_011701232.1-1;Dbxref=GeneID:105456876%2CGenbank:XM_011701232.1;Parent=rna-XM_011701232.1
NW_012027376.1	Gnomon	exon	584550	584664	.	+	.	ID=exon-XM_011701232.1-2;Dbxref=GeneID:105456876%2CGenbank:XM_011701232.1;Parent=rna-XM_011701232.1
NW_012027376.1	Gnomon	exon	658059	658152	.	+	.	ID=exon-XM_011701232.1-3;Dbxref=GeneID:105456876%2CGenbank:XM_011701232.1;Parent=rna-XM_011701232.1
NW_012027376.1	Gnomon	exon	702194	702318	.	+	.	ID=exon-XM_011701232.1-8;Dbxref=GeneID:105456876%2CGenbank:XM_011701232.1;Parent=rna-XM_011701232.1
NW_012027376.1	Gnomon	exon	702440	702984	.	+	.	ID=exon-XM_011701232.1-9;Dbxref=GeneID:105456876%2CGenbank:XM_011701232.1;Parent=rna-XM_011701232.1
NW_012027376.1	Gnomon	CDS	58416	58477	.	+	0	Name=XP_011699477.1;ID=cds-XP_011699477.1;Dbxref=GeneID:105456845%2CGenbank:XP_011699477.1;Parent=rna-XM_011701175.1
NW_012027376.1	Gnomon	CDS	67011	67129	.	+	0	Name=XP_011699477.1;ID=cds-XP_011699477.1;Dbxref=GeneID:105456845%2CGenbank:XP_011699477.1;Parent=rna-XM_011701175.1
NW_012027376.1	Gnomon	CDS	67704	67882	.	+	0	Name=XP_011699477.1;ID=cds-XP_011699477.1;Dbxref=GeneID:105456845%2CGenbank:XP_011699477.1;Parent=rna-XM_011701175.1
NW_012027376.1	Gnomon	CDS	70486	70644	.	+	0	Name=XP_011699477.1;ID=cds-XP_011699477.1;Dbxref=GeneID:105456845%2CGenbank:XP_011699477.1;Parent=rna-XM_011701175.1
NW_012027376.1	Gnomon	CDS	70735	71129	.	+	0	Name=XP_011699477.1;ID=cds-XP_011699477.1;Dbxref=GeneID:105456845%2CGenbank:XP_011699477.1;Parent=rna-XM_011701175.1
NW_012027376.1	Gnomon	CDS	71233	71656	.	+	0	Name=XP_011699477.1;ID=cds-XP_011699477.1;Dbxref=GeneID:105456845%2CGenbank:XP_011699477.1;Parent=rna-XM_011701175.1
NW_012027376.1	Gnomon	CDS	71750	71915	.	+	0	Name=XP_011699477.1;ID=cds-XP_011699477.1;Dbxref=GeneID:105456845%2CGenbank:XP_011699477.1;Parent=rna-XM_011701175.1
NW_012027376.1	Gnomon	CDS	72075	72259	.	+	0	Name=XP_011699477.1;ID=cds-XP_011699477.1;Dbxref=GeneID:105456845%2CGenbank:XP_011699477.1;Parent=rna-XM_011701175.1
NW_012027376.1	Gnomon	CDS	72335	72524	.	+	0	Name=XP_011699477.1;ID=cds-XP_011699477.1;Dbxref=GeneID:105456845%2CGenbank:XP_011699477.1;Parent=rna-XM_011701175.1
NW_012027376.1	Gnomon	CDS	72596	72819	.	+	0	Name=XP_011699477.1;ID=cds-XP_011699477.1;Dbxref=GeneID:105456845%2CGenbank:XP_011699477.1;Parent=rna-XM_011701175.1
NW_012027376.1	Gnomon	CDS	72900	73010	.	+	0	Name=XP_011699477.1;ID=cds-XP_011699477.1;Dbxref=GeneID:105456845%2CGenbank:XP_011699477.1;Parent=rna-XM_011701175.1
NW_012027376.1	Gnomon	CDS	73135	73327	.	+	0	Name=XP_011699477.1;ID=cds-XP_011699477.1;Dbxref=GeneID:105456845%2CGenbank:XP_011699477.1;Parent=rna-XM_011701175.1
NW_012027376.1	Gnomon	CDS	73672	73859	.	+	0	Name=XP_011699477.1;ID=cds-XP_011699477.1;Dbxref=GeneID:105456845%2CGenbank:XP_011699477.1;Parent=rna-XM_011701175.1
NW_012027376.1	Gnomon	mRNA	701428	707732	.	+	.	Name=XM_011701234.1;ID=rna-XM_011701234.1;Dbxref=GeneID:105456876%2CGenbank:XM_011701234.1;Parent=gene-LOC105456876
NW_012027376.1	Gnomon	exon	87196	90425	.	-	.	ID=exon-XM_011701184.1-2;Dbxref=GeneID:105456851%2CGenbank:XM_011701184.1;Parent=rna-XM_011701184.1
NW_012027376.1	Gnomon	exon	86120	86802	.	-	.	ID=exon-XM_011701184.1-3;Dbxref=GeneID:105456851%2CGenbank:XM_011701184.1;Parent=rna-XM_011701184.1
NW_012027376.1	Gnomon	exon	91153	91483	.	-	.	ID=exon-XM_011701184.1-1;Dbxref=GeneID:105456851%2CGenbank:XM_011701184.1;Parent=rna-XM_011701184.1
NW_012027376.1	Gnomon	CDS	65833	65876	.	+	0	Name=XP_011699478.1;ID=cds-XP_011699478.1;Dbxref=GeneID:105456845%2CGenbank:XP_011699478.1;Parent=rna-XM_011701176.1
NW_012027376.1	Gnomon	CDS	67011	67129	.	+	0	Name=XP_011699478.1;ID=cds-XP_011699478.1;Dbxref=GeneID:105456845%2CGenbank:XP_011699478.1;Parent=rna-XM_011701176.1
NW_012027376.1	Gnomon	CDS	67704	67882	.	+	0	Name=XP_011699478.1;ID=cds-XP_011699478.1;Dbxref=GeneID:105456845%2CGenbank:XP_011699478.1;Parent=rna-XM_011701176.1
NW_012027376.1	Gnomon	CDS	70486	70644	.	+	0	Name=XP_011699478.1;ID=cds-XP_011699478.1;Dbxref=GeneID:105456845%2CGenbank:XP_011699478.1;Parent=rna-XM_011701176.1
NW_012027376.1	Gnomon	CDS	70735	71129	.	+	0	Name=XP_011699478.1;ID=cds-XP_011699478.1;Dbxref=GeneID:105456845%2CGenbank:XP_011699478.1;Parent=rna-XM_011701176.1
NW_012027376.1	Gnomon	CDS	71233	71656	.	+	0	Name=XP_011699478.1;ID=cds-XP_011699478.1;Dbxref=GeneID:105456845%2CGenbank:XP_011699478.1;Parent=rna-XM_011701176.1
NW_012027376.1	Gnomon	CDS	71750	71915	.	+	0	Name=XP_011699478.1;ID=cds-XP_011699478.1;Dbxref=GeneID:105456845%2CGenbank:XP_011699478.1;Parent=rna-XM_011701176.1
NW_012027376.1	Gnomon	CDS	72075	72259	.	+	0	Name=XP_011699478.1;ID=cds-XP_011699478.1;Dbxref=GeneID:105456845%2CGenbank:XP_011699478.1;Parent=rna-XM_011701176.1
NW_012027376.1	Gnomon	CDS	72335	72524	.	+	0	Name=XP_011699478.1;ID=cds-XP_011699478.1;Dbxref=GeneID:105456845%2CGenbank:XP_011699478.1;Parent=rna-XM_011701176.1
NW_012027376.1	Gnomon	CDS	72596	72819	.	+	0	Name=XP_011699478.1;ID=cds-XP_011699478.1;Dbxref=GeneID:105456845%2CGenbank:XP_011699478.1;Parent=rna-XM_011701176.1
NW_012027376.1	Gnomon	CDS	72900	73010	.	+	0	Name=XP_011699478.1;ID=cds-XP_011699478.1;Dbxref=GeneID:105456845%2CGenbank:XP_011699478.1;Parent=rna-XM_011701176.1
NW_012027376.1	Gnomon	CDS	73135	73327	.	+	0	Name=XP_011699478.1;ID=cds-XP_011699478.1;Dbxref=GeneID:105456845%2CGenbank:XP_011699478.1;Parent=rna-XM_011701176.1
NW_012027376.1	Gnomon	CDS	73672	73859	.	+	0	Name=XP_011699478.1;ID=cds-XP_011699478.1;Dbxref=GeneID:105456845%2CGenbank:XP_011699478.1;Parent=rna-XM_011701176.1
NW_012027376.1	Gnomon	mRNA	701638	707732	.	+	.	Name=XM_011701235.1;ID=rna-XM_011701235.1;Dbxref=GeneID:105456876%2CGenbank:XM_011701235.1;Parent=gene-LOC105456876
NW_012027376.1	Gnomon	exon	72596	72819	.	+	.	ID=exon-XM_011701177.1-10;Dbxref=GeneID:105456845%2CGenbank:XM_011701177.1;Parent=rna-XM_011701177.1
NW_012027376.1	Gnomon	exon	73672	74278	.	+	.	ID=exon-XM_011701177.1-13;Dbxref=GeneID:105456845%2CGenbank:XM_011701177.1;Parent=rna-XM_011701177.1
NW_012027376.1	Gnomon	exon	72900	73010	.	+	.	ID=exon-XM_011701177.1-11;Dbxref=GeneID:105456845%2CGenbank:XM_011701177.1;Parent=rna-XM_011701177.1
NW_012027376.1	Gnomon	exon	73135	73327	.	+	.	ID=exon-XM_011701177.1-12;Dbxref=GeneID:105456845%2CGenbank:XM_011701177.1;Parent=rna-XM_011701177.1
NW_012027376.1	Gnomon	CDS	67021	67129	.	+	0	Name=XP_011699479.1;ID=cds-XP_011699479.1;Dbxref=GeneID:105456845%2CGenbank:XP_011699479.1;Parent=rna-XM_011701177.1
NW_012027376.1	Gnomon	CDS	67704	67882	.	+	0	Name=XP_011699479.1;ID=cds-XP_011699479.1;Dbxref=GeneID:105456845%2CGenbank:XP_011699479.1;Parent=rna-XM_011701177.1
NW_012027376.1	Gnomon	CDS	70486	70644	.	+	0	Name=XP_011699479.1;ID=cds-XP_011699479.1;Dbxref=GeneID:105456845%2CGenbank:XP_011699479.1;Parent=rna-XM_011701177.1
NW_012027376.1	Gnomon	CDS	70735	71129	.	+	0	Name=XP_011699479.1;ID=cds-XP_011699479.1;Dbxref=GeneID:105456845%2CGenbank:XP_011699479.1;Parent=rna-XM_011701177.1
NW_012027376.1	Gnomon	CDS	71233	71656	.	+	0	Name=XP_011699479.1;ID=cds-XP_011699479.1;Dbxref=GeneID:105456845%2CGenbank:XP_011699479.1;Parent=rna-XM_011701177.1
NW_012027376.1	Gnomon	CDS	71750	71915	.	+	0	Name=XP_011699479.1;ID=cds-XP_011699479.1;Dbxref=GeneID:105456845%2CGenbank:XP_011699479.1;Parent=rna-XM_011701177.1
NW_012027376.1	Gnomon	CDS	72075	72259	.	+	0	Name=XP_011699479.1;ID=cds-XP_011699479.1;Dbxref=GeneID:105456845%2CGenbank:XP_011699479.1;Parent=rna-XM_011701177.1
NW_012027376.1	Gnomon	CDS	72335	72524	.	+	0	Name=XP_011699479.1;ID=cds-XP_011699479.1;Dbxref=GeneID:105456845%2CGenbank:XP_011699479.1;Parent=rna-XM_011701177.1
NW_012027376.1	Gnomon	CDS	72596	72819	.	+	0	Name=XP_011699479.1;ID=cds-XP_011699479.1;Dbxref=GeneID:105456845%2CGenbank:XP_011699479.1;Parent=rna-XM_011701177.1
NW_012027376.1	Gnomon	CDS	72900	73010	.	+	0	Name=XP_011699479.1;ID=cds-XP_011699479.1;Dbxref=GeneID:105456845%2CGenbank:XP_011699479.1;Parent=rna-XM_011701177.1
NW_012027376.1	Gnomon	CDS	73135	73327	.	+	0	Name=XP_011699479.1;ID=cds-XP_011699479.1;Dbxref=GeneID:105456845%2CGenbank:XP_011699479.1;Parent=rna-XM_011701177.1
NW_012027376.1	Gnomon	CDS	73672	73859	.	+	0	Name=XP_011699479.1;ID=cds-XP_011699479.1;Dbxref=GeneID:105456845%2CGenbank:XP_011699479.1;Parent=rna-XM_011701177.1
NW_012027376.1	Gnomon	exon	224118	224323	.	-	.	ID=exon-XM_011701208.1-1;Dbxref=GeneID:105456867%2CGenbank:XM_011701208.1;Parent=rna-XM_011701208.1
NW_012027376.1	Gnomon	exon	222996	223262	.	-	.	ID=exon-XM_011701208.1-2;Dbxref=GeneID:105456867%2CGenbank:XM_011701208.1;Parent=rna-XM_011701208.1
NW_012027376.1	Gnomon	exon	221049	221215	.	-	.	ID=exon-XM_011701208.1-5;Dbxref=GeneID:105456867%2CGenbank:XM_011701208.1;Parent=rna-XM_011701208.1
NW_012027376.1	Gnomon	exon	220480	220754	.	-	.	ID=exon-XM_011701208.1-6;Dbxref=GeneID:105456867%2CGenbank:XM_011701208.1;Parent=rna-XM_011701208.1
NW_012027376.1	Gnomon	exon	222193	222457	.	-	.	ID=exon-XM_011701208.1-3;Dbxref=GeneID:105456867%2CGenbank:XM_011701208.1;Parent=rna-XM_011701208.1
NW_012027376.1	Gnomon	exon	221408	221673	.	-	.	ID=exon-XM_011701208.1-4;Dbxref=GeneID:105456867%2CGenbank:XM_011701208.1;Parent=rna-XM_011701208.1
NW_012027376.1	Gnomon	mRNA	577118	700462	.	-	.	Name=XM_011701236.1;ID=rna-XM_011701236.1;Dbxref=GeneID:105456878%2CGenbank:XM_011701236.1;Parent=gene-LOC105456878
NW_012027376.1	Gnomon	mRNA	226693	229939	.	+	.	Name=XM_011701206.1;ID=rna-XM_011701206.1;Dbxref=GeneID:105456865%2CGenbank:XM_011701206.1;Parent=gene-LOC105456865
NW_012027376.1	Gnomon	mRNA	141447	142665	.	-	.	Name=XM_011701196.1;ID=rna-XM_011701196.1;Dbxref=GeneID:105456859%2CGenbank:XM_011701196.1;Parent=gene-LOC105456859
NW_012027376.1	Gnomon	exon	29021	29123	.	+	.	ID=exon-XM_011701163.1-2;Dbxref=GeneID:105456839%2CGenbank:XM_011701163.1;Parent=rna-XM_011701163.1
NW_012027376.1	Gnomon	exon	28733	28924	.	+	.	ID=exon-XM_011701163.1-1;Dbxref=GeneID:105456839%2CGenbank:XM_011701163.1;Parent=rna-XM_011701163.1
NW_012027376.1	Gnomon	mRNA	122659	141356	.	+	.	Name=XM_011701197.1;ID=rna-XM_011701197.1;Dbxref=GeneID:105456860%2CGenbank:XM_011701197.1;Parent=gene-LOC105456860
NW_012027376.1	Gnomon	mRNA	226743	229939	.	+	.	Name=XM_011701207.1;ID=rna-XM_011701207.1;Dbxref=GeneID:105456865%2CGenbank:XM_011701207.1;Parent=gene-LOC105456865
NW_012027376.1	Gnomon	exon	321287	321450	.	-	.	ID=exon-XM_011701215.1-2;Dbxref=GeneID:105456869%2CGenbank:XM_011701215.1;Parent=rna-XM_011701215.1
NW_012027376.1	Gnomon	exon	332266	332372	.	-	.	ID=exon-XM_011701215.1-1;Dbxref=GeneID:105456869%2CGenbank:XM_011701215.1;Parent=rna-XM_011701215.1
NW_012027376.1	Gnomon	exon	303234	303380	.	-	.	ID=exon-XM_011701215.1-8;Dbxref=GeneID:105456869%2CGenbank:XM_011701215.1;Parent=rna-XM_011701215.1
NW_012027376.1	Gnomon	exon	303452	303670	.	-	.	ID=exon-XM_011701215.1-7;Dbxref=GeneID:105456869%2CGenbank:XM_011701215.1;Parent=rna-XM_011701215.1
NW_012027376.1	Gnomon	exon	302906	303023	.	-	.	ID=exon-XM_011701215.1-9;Dbxref=GeneID:105456869%2CGenbank:XM_011701215.1;Parent=rna-XM_011701215.1
NW_012027376.1	Gnomon	exon	319144	319287	.	-	.	ID=exon-XM_011701215.1-4;Dbxref=GeneID:105456869%2CGenbank:XM_011701215.1;Parent=rna-XM_011701215.1
NW_012027376.1	Gnomon	exon	319766	319902	.	-	.	ID=exon-XM_011701215.1-3;Dbxref=GeneID:105456869%2CGenbank:XM_011701215.1;Parent=rna-XM_011701215.1
NW_012027376.1	Gnomon	exon	304096	304245	.	-	.	ID=exon-XM_011701215.1-6;Dbxref=GeneID:105456869%2CGenbank:XM_011701215.1;Parent=rna-XM_011701215.1
NW_012027376.1	Gnomon	exon	309427	309534	.	-	.	ID=exon-XM_011701215.1-5;Dbxref=GeneID:105456869%2CGenbank:XM_011701215.1;Parent=rna-XM_011701215.1
NW_012027376.1	Gnomon	exon	201275	201442	.	+	.	ID=exon-XM_011701245.1-12;Dbxref=GeneID:105456885%2CGenbank:XM_011701245.1;Parent=rna-XM_011701245.1
NW_012027376.1	Gnomon	exon	200500	200669	.	+	.	ID=exon-XM_011701245.1-11;Dbxref=GeneID:105456885%2CGenbank:XM_011701245.1;Parent=rna-XM_011701245.1
NW_012027376.1	Gnomon	exon	200158	200326	.	+	.	ID=exon-XM_011701245.1-10;Dbxref=GeneID:105456885%2CGenbank:XM_011701245.1;Parent=rna-XM_011701245.1
NW_012027376.1	Gnomon	exon	203149	204126	.	+	.	ID=exon-XM_011701245.1-17;Dbxref=GeneID:105456885%2CGenbank:XM_011701245.1;Parent=rna-XM_011701245.1
NW_012027376.1	Gnomon	exon	202786	203010	.	+	.	ID=exon-XM_011701245.1-16;Dbxref=GeneID:105456885%2CGenbank:XM_011701245.1;Parent=rna-XM_011701245.1
NW_012027376.1	Gnomon	exon	201951	202085	.	+	.	ID=exon-XM_011701245.1-15;Dbxref=GeneID:105456885%2CGenbank:XM_011701245.1;Parent=rna-XM_011701245.1
NW_012027376.1	Gnomon	exon	201763	201877	.	+	.	ID=exon-XM_011701245.1-14;Dbxref=GeneID:105456885%2CGenbank:XM_011701245.1;Parent=rna-XM_011701245.1
NW_012027376.1	Gnomon	exon	201546	201673	.	+	.	ID=exon-XM_011701245.1-13;Dbxref=GeneID:105456885%2CGenbank:XM_011701245.1;Parent=rna-XM_011701245.1
NW_012027376.1	Gnomon	CDS	283753	283765	.	-	0	Name=XP_011699520.1;ID=cds-XP_011699520.1;Dbxref=GeneID:105456870%2CGenbank:XP_011699520.1;Parent=rna-XM_011701218.1
NW_012027376.1	Gnomon	CDS	279236	279408	.	-	0	Name=XP_011699520.1;ID=cds-XP_011699520.1;Dbxref=GeneID:105456870%2CGenbank:XP_011699520.1;Parent=rna-XM_011701218.1
NW_012027376.1	Gnomon	CDS	274819	275072	.	-	0	Name=XP_011699520.1;ID=cds-XP_011699520.1;Dbxref=GeneID:105456870%2CGenbank:XP_011699520.1;Parent=rna-XM_011701218.1
NW_012027376.1	Gnomon	CDS	274243	274483	.	-	0	Name=XP_011699520.1;ID=cds-XP_011699520.1;Dbxref=GeneID:105456870%2CGenbank:XP_011699520.1;Parent=rna-XM_011701218.1
NW_012027376.1	Gnomon	CDS	273543	273722	.	-	0	Name=XP_011699520.1;ID=cds-XP_011699520.1;Dbxref=GeneID:105456870%2CGenbank:XP_011699520.1;Parent=rna-XM_011701218.1
NW_012027376.1	Gnomon	CDS	273199	273356	.	-	0	Name=XP_011699520.1;ID=cds-XP_011699520.1;Dbxref=GeneID:105456870%2CGenbank:XP_011699520.1;Parent=rna-XM_011701218.1
NW_012027376.1	Gnomon	CDS	272996	273083	.	-	0	Name=XP_011699520.1;ID=cds-XP_011699520.1;Dbxref=GeneID:105456870%2CGenbank:XP_011699520.1;Parent=rna-XM_011701218.1
NW_012027376.1	Gnomon	mRNA	220480	224323	.	-	.	Name=XM_011701208.1;ID=rna-XM_011701208.1;Dbxref=GeneID:105456867%2CGenbank:XM_011701208.1;Parent=gene-LOC105456867
NW_012027376.1	Gnomon	exon	509968	512670	.	-	.	ID=exon-XM_011701238.1-3;Dbxref=GeneID:105456879%2CGenbank:XM_011701238.1;Parent=rna-XM_011701238.1
NW_012027376.1	Gnomon	exon	512919	513055	.	-	.	ID=exon-XM_011701238.1-2;Dbxref=GeneID:105456879%2CGenbank:XM_011701238.1;Parent=rna-XM_011701238.1
NW_012027376.1	Gnomon	exon	525451	526638	.	-	.	ID=exon-XM_011701238.1-1;Dbxref=GeneID:105456879%2CGenbank:XM_011701238.1;Parent=rna-XM_011701238.1
NW_012027376.1	Gnomon	CDS	279236	279367	.	-	0	Name=XP_011699521.1;ID=cds-XP_011699521.1;Dbxref=GeneID:105456870%2CGenbank:XP_011699521.1;Parent=rna-XM_011701219.1
NW_012027376.1	Gnomon	CDS	274819	275072	.	-	0	Name=XP_011699521.1;ID=cds-XP_011699521.1;Dbxref=GeneID:105456870%2CGenbank:XP_011699521.1;Parent=rna-XM_011701219.1
NW_012027376.1	Gnomon	CDS	274243	274483	.	-	0	Name=XP_011699521.1;ID=cds-XP_011699521.1;Dbxref=GeneID:105456870%2CGenbank:XP_011699521.1;Parent=rna-XM_011701219.1
NW_012027376.1	Gnomon	CDS	273543	273722	.	-	0	Name=XP_011699521.1;ID=cds-XP_011699521.1;Dbxref=GeneID:105456870%2CGenbank:XP_011699521.1;Parent=rna-XM_011701219.1
NW_012027376.1	Gnomon	CDS	273199	273356	.	-	0	Name=XP_011699521.1;ID=cds-XP_011699521.1;Dbxref=GeneID:105456870%2CGenbank:XP_011699521.1;Parent=rna-XM_011701219.1
NW_012027376.1	Gnomon	CDS	272996	273083	.	-	0	Name=XP_011699521.1;ID=cds-XP_011699521.1;Dbxref=GeneID:105456870%2CGenbank:XP_011699521.1;Parent=rna-XM_011701219.1
NW_012027376.1	Gnomon	mRNA	238196	258270	.	-	.	Name=XM_011701209.1;ID=rna-XM_011701209.1;Dbxref=GeneID:105456868%2CGenbank:XM_011701209.1;Parent=gene-LOC105456868
NW_012027376.1	Gnomon	mRNA	209897	212569	.	-	.	Name=XM_011701199.1;ID=rna-XM_011701199.1;Dbxref=GeneID:105456862%2CGenbank:XM_011701199.1;Parent=gene-LOC105456862
NW_012027376.1	Gnomon	exon	297073	300674	.	-	.	ID=exon-XM_011701214.1-12;Dbxref=GeneID:105456869%2CGenbank:XM_011701214.1;Parent=rna-XM_011701214.1
NW_012027376.1	Gnomon	exon	301201	301336	.	-	.	ID=exon-XM_011701214.1-11;Dbxref=GeneID:105456869%2CGenbank:XM_011701214.1;Parent=rna-XM_011701214.1
NW_012027376.1	Gnomon	exon	302479	302767	.	-	.	ID=exon-XM_011701214.1-10;Dbxref=GeneID:105456869%2CGenbank:XM_011701214.1;Parent=rna-XM_011701214.1
NW_012027376.1	Gnomon	mRNA	214201	217035	.	+	.	Name=XM_011701202.1;ID=rna-XM_011701202.1;Dbxref=GeneID:105456863%2CGenbank:XM_011701202.1;Parent=gene-LOC105456863
NW_012027376.1	Gnomon	mRNA	110128	113811	.	-	.	Name=XM_011701192.1;ID=rna-XM_011701192.1;Dbxref=GeneID:105456855%2CGenbank:XM_011701192.1;Parent=gene-LOC105456855
NW_012027376.1	Gnomon	exon	28733	28920	.	+	.	ID=exon-XM_011701162.1-1;Dbxref=GeneID:105456839%2CGenbank:XM_011701162.1;Parent=rna-XM_011701162.1
NW_012027376.1	Gnomon	exon	29242	29532	.	+	.	ID=exon-XM_011701162.1-3;Dbxref=GeneID:105456839%2CGenbank:XM_011701162.1;Parent=rna-XM_011701162.1
NW_012027376.1	Gnomon	exon	29021	29123	.	+	.	ID=exon-XM_011701162.1-2;Dbxref=GeneID:105456839%2CGenbank:XM_011701162.1;Parent=rna-XM_011701162.1
NW_012027376.1	Gnomon	exon	30103	30305	.	+	.	ID=exon-XM_011701162.1-5;Dbxref=GeneID:105456839%2CGenbank:XM_011701162.1;Parent=rna-XM_011701162.1
NW_012027376.1	Gnomon	exon	29840	30042	.	+	.	ID=exon-XM_011701162.1-4;Dbxref=GeneID:105456839%2CGenbank:XM_011701162.1;Parent=rna-XM_011701162.1
NW_012027376.1	Gnomon	exon	30693	31068	.	+	.	ID=exon-XM_011701162.1-7;Dbxref=GeneID:105456839%2CGenbank:XM_011701162.1;Parent=rna-XM_011701162.1
NW_012027376.1	Gnomon	exon	30406	30583	.	+	.	ID=exon-XM_011701162.1-6;Dbxref=GeneID:105456839%2CGenbank:XM_011701162.1;Parent=rna-XM_011701162.1
NW_012027376.1	Gnomon	exon	705075	707732	.	+	.	ID=exon-XM_011701235.1-10;Dbxref=GeneID:105456876%2CGenbank:XM_011701235.1;Parent=rna-XM_011701235.1
NW_012027376.1	Gnomon	exon	509968	512670	.	-	.	ID=exon-XM_011701239.1-3;Dbxref=GeneID:105456879%2CGenbank:XM_011701239.1;Parent=rna-XM_011701239.1
NW_012027376.1	Gnomon	exon	512919	513055	.	-	.	ID=exon-XM_011701239.1-2;Dbxref=GeneID:105456879%2CGenbank:XM_011701239.1;Parent=rna-XM_011701239.1
NW_012027376.1	Gnomon	exon	522766	523220	.	-	.	ID=exon-XM_011701239.1-1;Dbxref=GeneID:105456879%2CGenbank:XM_011701239.1;Parent=rna-XM_011701239.1
NW_012027376.1	Gnomon	mRNA	214201	217035	.	+	.	Name=XM_011701203.1;ID=rna-XM_011701203.1;Dbxref=GeneID:105456863%2CGenbank:XM_011701203.1;Parent=gene-LOC105456863
NW_012027376.1	Gnomon	mRNA	104527	115154	.	-	.	Name=XM_011701193.1;ID=rna-XM_011701193.1;Dbxref=GeneID:105456856%2CGenbank:XM_011701193.1;Parent=gene-LOC105456856
NW_012027376.1	Gnomon	mRNA	217260	220196	.	-	.	Name=XM_011701204.1;ID=rna-XM_011701204.1;Dbxref=GeneID:105456864%2CGenbank:XM_011701204.1;Parent=gene-LOC105456864
NW_012027376.1	Gnomon	mRNA	119128	121874	.	+	.	Name=XM_011701194.1;ID=rna-XM_011701194.1;Dbxref=GeneID:105456857%2CGenbank:XM_011701194.1;Parent=gene-LOC105456857
NW_012027376.1	Gnomon	mRNA	217260	220196	.	-	.	Name=XM_011701205.1;ID=rna-XM_011701205.1;Dbxref=GeneID:105456864%2CGenbank:XM_011701205.1;Parent=gene-LOC105456864
NW_012027376.1	Gnomon	mRNA	119021	121874	.	+	.	Name=XM_011701195.1;ID=rna-XM_011701195.1;Dbxref=GeneID:105456857%2CGenbank:XM_011701195.1;Parent=gene-LOC105456857
NW_012027376.1	Gnomon	CDS	434099	434168	.	+	0	Name=XP_011699527.1;ID=cds-XP_011699527.1;Dbxref=GeneID:105456873%2CGenbank:XP_011699527.1;Parent=rna-XM_011701225.1
NW_012027376.1	Gnomon	CDS	434324	434375	.	+	0	Name=XP_011699527.1;ID=cds-XP_011699527.1;Dbxref=GeneID:105456873%2CGenbank:XP_011699527.1;Parent=rna-XM_011701225.1
NW_012027376.1	Gnomon	CDS	434634	434967	.	+	0	Name=XP_011699527.1;ID=cds-XP_011699527.1;Dbxref=GeneID:105456873%2CGenbank:XP_011699527.1;Parent=rna-XM_011701225.1
NW_012027376.1	Gnomon	CDS	435248	435692	.	+	0	Name=XP_011699527.1;ID=cds-XP_011699527.1;Dbxref=GeneID:105456873%2CGenbank:XP_011699527.1;Parent=rna-XM_011701225.1
NW_012027376.1	Gnomon	CDS	436470	437053	.	+	0	Name=XP_011699527.1;ID=cds-XP_011699527.1;Dbxref=GeneID:105456873%2CGenbank:XP_011699527.1;Parent=rna-XM_011701225.1
NW_012027376.1	Gnomon	CDS	437120	437440	.	+	0	Name=XP_011699527.1;ID=cds-XP_011699527.1;Dbxref=GeneID:105456873%2CGenbank:XP_011699527.1;Parent=rna-XM_011701225.1
NW_012027376.1	Gnomon	CDS	437541	437715	.	+	0	Name=XP_011699527.1;ID=cds-XP_011699527.1;Dbxref=GeneID:105456873%2CGenbank:XP_011699527.1;Parent=rna-XM_011701225.1
NW_012027376.1	Gnomon	CDS	439945	439998	.	+	0	Name=XP_011699527.1;ID=cds-XP_011699527.1;Dbxref=GeneID:105456873%2CGenbank:XP_011699527.1;Parent=rna-XM_011701225.1
NW_012027376.1	Gnomon	CDS	441406	441491	.	+	0	Name=XP_011699527.1;ID=cds-XP_011699527.1;Dbxref=GeneID:105456873%2CGenbank:XP_011699527.1;Parent=rna-XM_011701225.1
NW_012027376.1	Gnomon	CDS	441574	441743	.	+	0	Name=XP_011699527.1;ID=cds-XP_011699527.1;Dbxref=GeneID:105456873%2CGenbank:XP_011699527.1;Parent=rna-XM_011701225.1
NW_012027376.1	Gnomon	CDS	441834	442029	.	+	0	Name=XP_011699527.1;ID=cds-XP_011699527.1;Dbxref=GeneID:105456873%2CGenbank:XP_011699527.1;Parent=rna-XM_011701225.1
NW_012027376.1	Gnomon	CDS	442111	442270	.	+	0	Name=XP_011699527.1;ID=cds-XP_011699527.1;Dbxref=GeneID:105456873%2CGenbank:XP_011699527.1;Parent=rna-XM_011701225.1
NW_012027376.1	Gnomon	CDS	442427	442563	.	+	0	Name=XP_011699527.1;ID=cds-XP_011699527.1;Dbxref=GeneID:105456873%2CGenbank:XP_011699527.1;Parent=rna-XM_011701225.1
NW_012027376.1	Gnomon	exon	280212	280254	.	-	.	ID=exon-XM_011701216.1-1;Dbxref=GeneID:105456870%2CGenbank:XM_011701216.1;Parent=rna-XM_011701216.1
NW_012027376.1	Gnomon	exon	273543	273722	.	-	.	ID=exon-XM_011701216.1-5;Dbxref=GeneID:105456870%2CGenbank:XM_011701216.1;Parent=rna-XM_011701216.1
NW_012027376.1	Gnomon	exon	274243	274483	.	-	.	ID=exon-XM_011701216.1-4;Dbxref=GeneID:105456870%2CGenbank:XM_011701216.1;Parent=rna-XM_011701216.1
NW_012027376.1	Gnomon	exon	274819	275072	.	-	.	ID=exon-XM_011701216.1-3;Dbxref=GeneID:105456870%2CGenbank:XM_011701216.1;Parent=rna-XM_011701216.1
NW_012027376.1	Gnomon	exon	279236	279408	.	-	.	ID=exon-XM_011701216.1-2;Dbxref=GeneID:105456870%2CGenbank:XM_011701216.1;Parent=rna-XM_011701216.1
NW_012027376.1	Gnomon	exon	272654	273083	.	-	.	ID=exon-XM_011701216.1-7;Dbxref=GeneID:105456870%2CGenbank:XM_011701216.1;Parent=rna-XM_011701216.1
NW_012027376.1	Gnomon	exon	273199	273356	.	-	.	ID=exon-XM_011701216.1-6;Dbxref=GeneID:105456870%2CGenbank:XM_011701216.1;Parent=rna-XM_011701216.1
NW_012027376.1	Gnomon	exon	72900	73010	.	+	.	ID=exon-XM_011701176.1-11;Dbxref=GeneID:105456845%2CGenbank:XM_011701176.1;Parent=rna-XM_011701176.1
NW_012027376.1	Gnomon	exon	72596	72819	.	+	.	ID=exon-XM_011701176.1-10;Dbxref=GeneID:105456845%2CGenbank:XM_011701176.1;Parent=rna-XM_011701176.1
NW_012027376.1	Gnomon	exon	73672	74278	.	+	.	ID=exon-XM_011701176.1-13;Dbxref=GeneID:105456845%2CGenbank:XM_011701176.1;Parent=rna-XM_011701176.1
NW_012027376.1	Gnomon	exon	73135	73327	.	+	.	ID=exon-XM_011701176.1-12;Dbxref=GeneID:105456845%2CGenbank:XM_011701176.1;Parent=rna-XM_011701176.1
NW_012027376.1	Gnomon	CDS	434099	434168	.	+	0	Name=XP_011699528.1;ID=cds-XP_011699528.1;Dbxref=GeneID:105456873%2CGenbank:XP_011699528.1;Parent=rna-XM_011701226.1
NW_012027376.1	Gnomon	CDS	434324	434375	.	+	0	Name=XP_011699528.1;ID=cds-XP_011699528.1;Dbxref=GeneID:105456873%2CGenbank:XP_011699528.1;Parent=rna-XM_011701226.1
NW_012027376.1	Gnomon	CDS	434634	434967	.	+	0	Name=XP_011699528.1;ID=cds-XP_011699528.1;Dbxref=GeneID:105456873%2CGenbank:XP_011699528.1;Parent=rna-XM_011701226.1
NW_012027376.1	Gnomon	CDS	435248	435692	.	+	0	Name=XP_011699528.1;ID=cds-XP_011699528.1;Dbxref=GeneID:105456873%2CGenbank:XP_011699528.1;Parent=rna-XM_011701226.1
NW_012027376.1	Gnomon	CDS	436470	437038	.	+	0	Name=XP_011699528.1;ID=cds-XP_011699528.1;Dbxref=GeneID:105456873%2CGenbank:XP_011699528.1;Parent=rna-XM_011701226.1
NW_012027376.1	Gnomon	CDS	437120	437440	.	+	0	Name=XP_011699528.1;ID=cds-XP_011699528.1;Dbxref=GeneID:105456873%2CGenbank:XP_011699528.1;Parent=rna-XM_011701226.1
NW_012027376.1	Gnomon	CDS	437541	437715	.	+	0	Name=XP_011699528.1;ID=cds-XP_011699528.1;Dbxref=GeneID:105456873%2CGenbank:XP_011699528.1;Parent=rna-XM_011701226.1
NW_012027376.1	Gnomon	CDS	439945	439998	.	+	0	Name=XP_011699528.1;ID=cds-XP_011699528.1;Dbxref=GeneID:105456873%2CGenbank:XP_011699528.1;Parent=rna-XM_011701226.1
NW_012027376.1	Gnomon	CDS	441406	441491	.	+	0	Name=XP_011699528.1;ID=cds-XP_011699528.1;Dbxref=GeneID:105456873%2CGenbank:XP_011699528.1;Parent=rna-XM_011701226.1
NW_012027376.1	Gnomon	CDS	441574	441743	.	+	0	Name=XP_011699528.1;ID=cds-XP_011699528.1;Dbxref=GeneID:105456873%2CGenbank:XP_011699528.1;Parent=rna-XM_011701226.1
NW_012027376.1	Gnomon	CDS	441834	442029	.	+	0	Name=XP_011699528.1;ID=cds-XP_011699528.1;Dbxref=GeneID:105456873%2CGenbank:XP_011699528.1;Parent=rna-XM_011701226.1
NW_012027376.1	Gnomon	CDS	442111	442270	.	+	0	Name=XP_011699528.1;ID=cds-XP_011699528.1;Dbxref=GeneID:105456873%2CGenbank:XP_011699528.1;Parent=rna-XM_011701226.1
NW_012027376.1	Gnomon	CDS	442427	442563	.	+	0	Name=XP_011699528.1;ID=cds-XP_011699528.1;Dbxref=GeneID:105456873%2CGenbank:XP_011699528.1;Parent=rna-XM_011701226.1
NW_012027376.1	Gnomon	CDS	434099	434168	.	+	0	Name=XP_011699529.1;ID=cds-XP_011699529.1;Dbxref=GeneID:105456873%2CGenbank:XP_011699529.1;Parent=rna-XM_011701227.1
NW_012027376.1	Gnomon	CDS	434324	434375	.	+	0	Name=XP_011699529.1;ID=cds-XP_011699529.1;Dbxref=GeneID:105456873%2CGenbank:XP_011699529.1;Parent=rna-XM_011701227.1
NW_012027376.1	Gnomon	CDS	434634	434967	.	+	0	Name=XP_011699529.1;ID=cds-XP_011699529.1;Dbxref=GeneID:105456873%2CGenbank:XP_011699529.1;Parent=rna-XM_011701227.1
NW_012027376.1	Gnomon	CDS	435248	435692	.	+	0	Name=XP_011699529.1;ID=cds-XP_011699529.1;Dbxref=GeneID:105456873%2CGenbank:XP_011699529.1;Parent=rna-XM_011701227.1
NW_012027376.1	Gnomon	CDS	436470	437053	.	+	0	Name=XP_011699529.1;ID=cds-XP_011699529.1;Dbxref=GeneID:105456873%2CGenbank:XP_011699529.1;Parent=rna-XM_011701227.1
NW_012027376.1	Gnomon	CDS	437120	437440	.	+	0	Name=XP_011699529.1;ID=cds-XP_011699529.1;Dbxref=GeneID:105456873%2CGenbank:XP_011699529.1;Parent=rna-XM_011701227.1
NW_012027376.1	Gnomon	CDS	437541	437715	.	+	0	Name=XP_011699529.1;ID=cds-XP_011699529.1;Dbxref=GeneID:105456873%2CGenbank:XP_011699529.1;Parent=rna-XM_011701227.1
NW_012027376.1	Gnomon	CDS	441406	441491	.	+	0	Name=XP_011699529.1;ID=cds-XP_011699529.1;Dbxref=GeneID:105456873%2CGenbank:XP_011699529.1;Parent=rna-XM_011701227.1
NW_012027376.1	Gnomon	CDS	441574	441743	.	+	0	Name=XP_011699529.1;ID=cds-XP_011699529.1;Dbxref=GeneID:105456873%2CGenbank:XP_011699529.1;Parent=rna-XM_011701227.1
NW_012027376.1	Gnomon	CDS	441834	442029	.	+	0	Name=XP_011699529.1;ID=cds-XP_011699529.1;Dbxref=GeneID:105456873%2CGenbank:XP_011699529.1;Parent=rna-XM_011701227.1
NW_012027376.1	Gnomon	CDS	442111	442270	.	+	0	Name=XP_011699529.1;ID=cds-XP_011699529.1;Dbxref=GeneID:105456873%2CGenbank:XP_011699529.1;Parent=rna-XM_011701227.1
NW_012027376.1	Gnomon	CDS	442427	442563	.	+	0	Name=XP_011699529.1;ID=cds-XP_011699529.1;Dbxref=GeneID:105456873%2CGenbank:XP_011699529.1;Parent=rna-XM_011701227.1
NW_012027376.1	Gnomon	exon	28733	28920	.	+	.	ID=exon-XM_011701164.1-1;Dbxref=GeneID:105456839%2CGenbank:XM_011701164.1;Parent=rna-XM_011701164.1
NW_012027376.1	Gnomon	exon	29242	29532	.	+	.	ID=exon-XM_011701164.1-3;Dbxref=GeneID:105456839%2CGenbank:XM_011701164.1;Parent=rna-XM_011701164.1
NW_012027376.1	Gnomon	exon	29021	29123	.	+	.	ID=exon-XM_011701164.1-2;Dbxref=GeneID:105456839%2CGenbank:XM_011701164.1;Parent=rna-XM_011701164.1
NW_012027376.1	Gnomon	exon	30103	30305	.	+	.	ID=exon-XM_011701164.1-5;Dbxref=GeneID:105456839%2CGenbank:XM_011701164.1;Parent=rna-XM_011701164.1
NW_012027376.1	Gnomon	exon	29840	30042	.	+	.	ID=exon-XM_011701164.1-4;Dbxref=GeneID:105456839%2CGenbank:XM_011701164.1;Parent=rna-XM_011701164.1
NW_012027376.1	Gnomon	exon	32092	32298	.	+	.	ID=exon-XM_011701164.1-7;Dbxref=GeneID:105456839%2CGenbank:XM_011701164.1;Parent=rna-XM_011701164.1
NW_012027376.1	Gnomon	exon	30406	30583	.	+	.	ID=exon-XM_011701164.1-6;Dbxref=GeneID:105456839%2CGenbank:XM_011701164.1;Parent=rna-XM_011701164.1
NW_012027376.1	Gnomon	exon	509968	512670	.	-	.	ID=exon-XM_011701240.1-3;Dbxref=GeneID:105456879%2CGenbank:XM_011701240.1;Parent=rna-XM_011701240.1
NW_012027376.1	Gnomon	exon	512919	513055	.	-	.	ID=exon-XM_011701240.1-2;Dbxref=GeneID:105456879%2CGenbank:XM_011701240.1;Parent=rna-XM_011701240.1
NW_012027376.1	Gnomon	exon	530765	531059	.	-	.	ID=exon-XM_011701240.1-1;Dbxref=GeneID:105456879%2CGenbank:XM_011701240.1;Parent=rna-XM_011701240.1
NW_012027376.1	Gnomon	exon	88455	90425	.	-	.	ID=exon-XM_011701187.1-2;Dbxref=GeneID:105456851%2CGenbank:XM_011701187.1;Parent=rna-XM_011701187.1
NW_012027376.1	Gnomon	exon	91153	91483	.	-	.	ID=exon-XM_011701187.1-1;Dbxref=GeneID:105456851%2CGenbank:XM_011701187.1;Parent=rna-XM_011701187.1
NW_012027376.1	Gnomon	exon	86120	86802	.	-	.	ID=exon-XM_011701187.1-4;Dbxref=GeneID:105456851%2CGenbank:XM_011701187.1;Parent=rna-XM_011701187.1
NW_012027376.1	Gnomon	exon	87196	88400	.	-	.	ID=exon-XM_011701187.1-3;Dbxref=GeneID:105456851%2CGenbank:XM_011701187.1;Parent=rna-XM_011701187.1
NW_012027376.1	Gnomon	CDS	270415	270666	.	+	0	Name=XP_011699523.1;ID=cds-XP_011699523.1;Dbxref=GeneID:105456872%2CGenbank:XP_011699523.1;Parent=rna-XM_011701221.1
NW_012027376.1	Gnomon	CDS	271173	271354	.	+	0	Name=XP_011699523.1;ID=cds-XP_011699523.1;Dbxref=GeneID:105456872%2CGenbank:XP_011699523.1;Parent=rna-XM_011701221.1
NW_012027376.1	Gnomon	CDS	287214	287786	.	+	0	Name=XP_011699523.1;ID=cds-XP_011699523.1;Dbxref=GeneID:105456872%2CGenbank:XP_011699523.1;Parent=rna-XM_011701221.1
NW_012027376.1	Gnomon	CDS	287892	288084	.	+	0	Name=XP_011699523.1;ID=cds-XP_011699523.1;Dbxref=GeneID:105456872%2CGenbank:XP_011699523.1;Parent=rna-XM_011701221.1
NW_012027376.1	Gnomon	CDS	270415	270666	.	+	0	Name=XP_011699522.1;ID=cds-XP_011699522.1;Dbxref=GeneID:105456872%2CGenbank:XP_011699522.1;Parent=rna-XM_011701220.1
NW_012027376.1	Gnomon	CDS	271173	271354	.	+	0	Name=XP_011699522.1;ID=cds-XP_011699522.1;Dbxref=GeneID:105456872%2CGenbank:XP_011699522.1;Parent=rna-XM_011701220.1
NW_012027376.1	Gnomon	CDS	287202	287786	.	+	0	Name=XP_011699522.1;ID=cds-XP_011699522.1;Dbxref=GeneID:105456872%2CGenbank:XP_011699522.1;Parent=rna-XM_011701220.1
NW_012027376.1	Gnomon	CDS	287892	288084	.	+	0	Name=XP_011699522.1;ID=cds-XP_011699522.1;Dbxref=GeneID:105456872%2CGenbank:XP_011699522.1;Parent=rna-XM_011701220.1
NW_012027376.1	Gnomon	CDS	270415	270666	.	+	0	Name=XP_011699524.1;ID=cds-XP_011699524.1;Dbxref=GeneID:105456872%2CGenbank:XP_011699524.1;Parent=rna-XM_011701222.1
NW_012027376.1	Gnomon	CDS	271191	271354	.	+	0	Name=XP_011699524.1;ID=cds-XP_011699524.1;Dbxref=GeneID:105456872%2CGenbank:XP_011699524.1;Parent=rna-XM_011701222.1
NW_012027376.1	Gnomon	CDS	287202	287786	.	+	0	Name=XP_011699524.1;ID=cds-XP_011699524.1;Dbxref=GeneID:105456872%2CGenbank:XP_011699524.1;Parent=rna-XM_011701222.1
NW_012027376.1	Gnomon	CDS	287892	288084	.	+	0	Name=XP_011699524.1;ID=cds-XP_011699524.1;Dbxref=GeneID:105456872%2CGenbank:XP_011699524.1;Parent=rna-XM_011701222.1
NW_012027376.1	Gnomon	exon	458701	458863	.	+	.	ID=exon-XM_011701241.1-1;Dbxref=GeneID:105456880%2CGenbank:XM_011701241.1;Parent=rna-XM_011701241.1
NW_012027376.1	Gnomon	exon	460587	460662	.	+	.	ID=exon-XM_011701241.1-5;Dbxref=GeneID:105456880%2CGenbank:XM_011701241.1;Parent=rna-XM_011701241.1
NW_012027376.1	Gnomon	exon	460152	460244	.	+	.	ID=exon-XM_011701241.1-4;Dbxref=GeneID:105456880%2CGenbank:XM_011701241.1;Parent=rna-XM_011701241.1
NW_012027376.1	Gnomon	exon	459518	459899	.	+	.	ID=exon-XM_011701241.1-3;Dbxref=GeneID:105456880%2CGenbank:XM_011701241.1;Parent=rna-XM_011701241.1
NW_012027376.1	Gnomon	exon	459073	459217	.	+	.	ID=exon-XM_011701241.1-2;Dbxref=GeneID:105456880%2CGenbank:XM_011701241.1;Parent=rna-XM_011701241.1
NW_012027376.1	Gnomon	exon	462022	462175	.	+	.	ID=exon-XM_011701241.1-9;Dbxref=GeneID:105456880%2CGenbank:XM_011701241.1;Parent=rna-XM_011701241.1
NW_012027376.1	Gnomon	exon	461756	461881	.	+	.	ID=exon-XM_011701241.1-8;Dbxref=GeneID:105456880%2CGenbank:XM_011701241.1;Parent=rna-XM_011701241.1
NW_012027376.1	Gnomon	exon	461117	461198	.	+	.	ID=exon-XM_011701241.1-7;Dbxref=GeneID:105456880%2CGenbank:XM_011701241.1;Parent=rna-XM_011701241.1
NW_012027376.1	Gnomon	exon	460738	460909	.	+	.	ID=exon-XM_011701241.1-6;Dbxref=GeneID:105456880%2CGenbank:XM_011701241.1;Parent=rna-XM_011701241.1
NW_012027376.1	Gnomon	exon	24933	25112	.	-	.	ID=exon-XM_011701166.1-10;Dbxref=GeneID:105456840%2CGenbank:XM_011701166.1;Parent=rna-XM_011701166.1
NW_012027376.1	Gnomon	exon	23494	23940	.	-	.	ID=exon-XM_011701166.1-14;Dbxref=GeneID:105456840%2CGenbank:XM_011701166.1;Parent=rna-XM_011701166.1
NW_012027376.1	Gnomon	exon	24020	24073	.	-	.	ID=exon-XM_011701166.1-13;Dbxref=GeneID:105456840%2CGenbank:XM_011701166.1;Parent=rna-XM_011701166.1
NW_012027376.1	Gnomon	exon	24256	24377	.	-	.	ID=exon-XM_011701166.1-12;Dbxref=GeneID:105456840%2CGenbank:XM_011701166.1;Parent=rna-XM_011701166.1
NW_012027376.1	Gnomon	exon	24457	24605	.	-	.	ID=exon-XM_011701166.1-11;Dbxref=GeneID:105456840%2CGenbank:XM_011701166.1;Parent=rna-XM_011701166.1
NW_012027376.1	Gnomon	CDS	270415	270666	.	+	0	Name=XP_011699525.1;ID=cds-XP_011699525.1;Dbxref=GeneID:105456872%2CGenbank:XP_011699525.1;Parent=rna-XM_011701223.1
NW_012027376.1	Gnomon	CDS	271191	271354	.	+	0	Name=XP_011699525.1;ID=cds-XP_011699525.1;Dbxref=GeneID:105456872%2CGenbank:XP_011699525.1;Parent=rna-XM_011701223.1
NW_012027376.1	Gnomon	CDS	287214	287786	.	+	0	Name=XP_011699525.1;ID=cds-XP_011699525.1;Dbxref=GeneID:105456872%2CGenbank:XP_011699525.1;Parent=rna-XM_011701223.1
NW_012027376.1	Gnomon	CDS	287892	288084	.	+	0	Name=XP_011699525.1;ID=cds-XP_011699525.1;Dbxref=GeneID:105456872%2CGenbank:XP_011699525.1;Parent=rna-XM_011701223.1
NW_012027376.1	Gnomon	exon	279236	279408	.	-	.	ID=exon-XM_011701217.1-2;Dbxref=GeneID:105456870%2CGenbank:XM_011701217.1;Parent=rna-XM_011701217.1
NW_012027376.1	Gnomon	exon	279483	279915	.	-	.	ID=exon-XM_011701217.1-1;Dbxref=GeneID:105456870%2CGenbank:XM_011701217.1;Parent=rna-XM_011701217.1
NW_012027376.1	Gnomon	exon	274243	274483	.	-	.	ID=exon-XM_011701217.1-4;Dbxref=GeneID:105456870%2CGenbank:XM_011701217.1;Parent=rna-XM_011701217.1
NW_012027376.1	Gnomon	exon	274819	275072	.	-	.	ID=exon-XM_011701217.1-3;Dbxref=GeneID:105456870%2CGenbank:XM_011701217.1;Parent=rna-XM_011701217.1
NW_012027376.1	Gnomon	exon	273199	273356	.	-	.	ID=exon-XM_011701217.1-6;Dbxref=GeneID:105456870%2CGenbank:XM_011701217.1;Parent=rna-XM_011701217.1
NW_012027376.1	Gnomon	exon	273543	273722	.	-	.	ID=exon-XM_011701217.1-5;Dbxref=GeneID:105456870%2CGenbank:XM_011701217.1;Parent=rna-XM_011701217.1
NW_012027376.1	Gnomon	exon	272654	273083	.	-	.	ID=exon-XM_011701217.1-7;Dbxref=GeneID:105456870%2CGenbank:XM_011701217.1;Parent=rna-XM_011701217.1
NW_012027376.1	Gnomon	exon	30406	30583	.	+	.	ID=exon-XM_011701163.1-6;Dbxref=GeneID:105456839%2CGenbank:XM_011701163.1;Parent=rna-XM_011701163.1
NW_012027376.1	Gnomon	exon	30103	30305	.	+	.	ID=exon-XM_011701163.1-5;Dbxref=GeneID:105456839%2CGenbank:XM_011701163.1;Parent=rna-XM_011701163.1
NW_012027376.1	Gnomon	exon	29840	30042	.	+	.	ID=exon-XM_011701163.1-4;Dbxref=GeneID:105456839%2CGenbank:XM_011701163.1;Parent=rna-XM_011701163.1
NW_012027376.1	Gnomon	exon	29242	29532	.	+	.	ID=exon-XM_011701163.1-3;Dbxref=GeneID:105456839%2CGenbank:XM_011701163.1;Parent=rna-XM_011701163.1
NW_012027376.1	Gnomon	exon	30693	31068	.	+	.	ID=exon-XM_011701163.1-7;Dbxref=GeneID:105456839%2CGenbank:XM_011701163.1;Parent=rna-XM_011701163.1
NW_012027376.1	Gnomon	exon	175765	176573	.	-	.	ID=exon-XR_975293.1-2;Dbxref=GeneID:105456861%2CGenbank:XR_975293.1;Parent=rna-XR_975293.1
NW_012027376.1	Gnomon	exon	177097	178681	.	-	.	ID=exon-XR_975293.1-1;Dbxref=GeneID:105456861%2CGenbank:XR_975293.1;Parent=rna-XR_975293.1
NW_012027376.1	Gnomon	exon	97375	97419	.	-	.	ID=exon-XM_011701189.1-2;Dbxref=GeneID:105456853%2CGenbank:XM_011701189.1;Parent=rna-XM_011701189.1
NW_012027376.1	Gnomon	exon	97826	97954	.	-	.	ID=exon-XM_011701189.1-1;Dbxref=GeneID:105456853%2CGenbank:XM_011701189.1;Parent=rna-XM_011701189.1
NW_012027376.1	Gnomon	exon	96775	97103	.	-	.	ID=exon-XM_011701189.1-3;Dbxref=GeneID:105456853%2CGenbank:XM_011701189.1;Parent=rna-XM_011701189.1
NW_012027376.1	Gnomon	mRNA	710511	713050	.	+	.	Name=XM_011701242.1;ID=rna-XM_011701242.1;Dbxref=GeneID:105456881%2CGenbank:XM_011701242.1;Parent=gene-LOC105456881
NW_012027376.1	Gnomon	exon	102123	102335	.	+	.	ID=exon-XM_011701190.1-4;Dbxref=GeneID:105456854%2CGenbank:XM_011701190.1;Parent=rna-XM_011701190.1
NW_012027376.1	Gnomon	exon	99464	99663	.	+	.	ID=exon-XM_011701190.1-3;Dbxref=GeneID:105456854%2CGenbank:XM_011701190.1;Parent=rna-XM_011701190.1
NW_012027376.1	Gnomon	exon	99036	99387	.	+	.	ID=exon-XM_011701190.1-2;Dbxref=GeneID:105456854%2CGenbank:XM_011701190.1;Parent=rna-XM_011701190.1
NW_012027376.1	Gnomon	exon	98066	98351	.	+	.	ID=exon-XM_011701190.1-1;Dbxref=GeneID:105456854%2CGenbank:XM_011701190.1;Parent=rna-XM_011701190.1
NW_012027376.1	Gnomon	mRNA	92013	93504	.	+	.	Name=XM_011701243.1;ID=rna-XM_011701243.1;Dbxref=GeneID:105456882%2CGenbank:XM_011701243.1;Parent=gene-LOC105456882
NW_012027376.1	Gnomon	mRNA	149747	156432	.	+	.	Name=XM_011701244.1;ID=rna-XM_011701244.1;Dbxref=GeneID:105456883%2CGenbank:XM_011701244.1;Parent=gene-LOC105456883
NW_012027376.1	Gnomon	exon	704722	704990	.	+	.	ID=exon-XM_011701235.1-9;Dbxref=GeneID:105456876%2CGenbank:XM_011701235.1;Parent=rna-XM_011701235.1
NW_012027376.1	Gnomon	exon	704300	704641	.	+	.	ID=exon-XM_011701235.1-8;Dbxref=GeneID:105456876%2CGenbank:XM_011701235.1;Parent=rna-XM_011701235.1
NW_012027376.1	Gnomon	exon	703999	704215	.	+	.	ID=exon-XM_011701235.1-7;Dbxref=GeneID:105456876%2CGenbank:XM_011701235.1;Parent=rna-XM_011701235.1
NW_012027376.1	Gnomon	exon	703784	703917	.	+	.	ID=exon-XM_011701235.1-6;Dbxref=GeneID:105456876%2CGenbank:XM_011701235.1;Parent=rna-XM_011701235.1
NW_012027376.1	Gnomon	exon	703456	703692	.	+	.	ID=exon-XM_011701235.1-5;Dbxref=GeneID:105456876%2CGenbank:XM_011701235.1;Parent=rna-XM_011701235.1
NW_012027376.1	Gnomon	exon	702440	702984	.	+	.	ID=exon-XM_011701235.1-4;Dbxref=GeneID:105456876%2CGenbank:XM_011701235.1;Parent=rna-XM_011701235.1
NW_012027376.1	Gnomon	exon	702194	702318	.	+	.	ID=exon-XM_011701235.1-3;Dbxref=GeneID:105456876%2CGenbank:XM_011701235.1;Parent=rna-XM_011701235.1
NW_012027376.1	Gnomon	exon	701845	702103	.	+	.	ID=exon-XM_011701235.1-2;Dbxref=GeneID:105456876%2CGenbank:XM_011701235.1;Parent=rna-XM_011701235.1
NW_012027376.1	Gnomon	exon	701638	701748	.	+	.	ID=exon-XM_011701235.1-1;Dbxref=GeneID:105456876%2CGenbank:XM_011701235.1;Parent=rna-XM_011701235.1
NW_012027376.1	Gnomon	exon	442427	443813	.	+	.	ID=exon-XM_011701226.1-14;Dbxref=GeneID:105456873%2CGenbank:XM_011701226.1;Parent=rna-XM_011701226.1
NW_012027376.1	Gnomon	exon	442111	442270	.	+	.	ID=exon-XM_011701226.1-13;Dbxref=GeneID:105456873%2CGenbank:XM_011701226.1;Parent=rna-XM_011701226.1
NW_012027376.1	Gnomon	exon	441834	442029	.	+	.	ID=exon-XM_011701226.1-12;Dbxref=GeneID:105456873%2CGenbank:XM_011701226.1;Parent=rna-XM_011701226.1
NW_012027376.1	Gnomon	exon	441574	441743	.	+	.	ID=exon-XM_011701226.1-11;Dbxref=GeneID:105456873%2CGenbank:XM_011701226.1;Parent=rna-XM_011701226.1
NW_012027376.1	Gnomon	exon	441406	441491	.	+	.	ID=exon-XM_011701226.1-10;Dbxref=GeneID:105456873%2CGenbank:XM_011701226.1;Parent=rna-XM_011701226.1
NW_012027376.1	Gnomon	mRNA	156731	204126	.	+	.	Name=XM_011701245.1;ID=rna-XM_011701245.1;Dbxref=GeneID:105456885%2CGenbank:XM_011701245.1;Parent=gene-LOC105456885
NW_012027376.1	Gnomon	exon	705075	707732	.	+	.	ID=exon-XM_011701233.1-10;Dbxref=GeneID:105456876%2CGenbank:XM_011701233.1;Parent=rna-XM_011701233.1
NW_012027376.1	Gnomon	exon	302906	303023	.	-	.	ID=exon-XM_011701212.1-9;Dbxref=GeneID:105456869%2CGenbank:XM_011701212.1;Parent=rna-XM_011701212.1
NW_012027376.1	Gnomon	exon	303234	303380	.	-	.	ID=exon-XM_011701212.1-8;Dbxref=GeneID:105456869%2CGenbank:XM_011701212.1;Parent=rna-XM_011701212.1
NW_012027376.1	Gnomon	exon	303452	303670	.	-	.	ID=exon-XM_011701212.1-7;Dbxref=GeneID:105456869%2CGenbank:XM_011701212.1;Parent=rna-XM_011701212.1
NW_012027376.1	Gnomon	exon	304096	304245	.	-	.	ID=exon-XM_011701212.1-6;Dbxref=GeneID:105456869%2CGenbank:XM_011701212.1;Parent=rna-XM_011701212.1
NW_012027376.1	Gnomon	exon	356431	356611	.	-	.	ID=exon-XM_011701212.1-1;Dbxref=GeneID:105456869%2CGenbank:XM_011701212.1;Parent=rna-XM_011701212.1
NW_012027376.1	Gnomon	exon	319144	319287	.	-	.	ID=exon-XM_011701212.1-5;Dbxref=GeneID:105456869%2CGenbank:XM_011701212.1;Parent=rna-XM_011701212.1
NW_012027376.1	Gnomon	exon	319766	319902	.	-	.	ID=exon-XM_011701212.1-4;Dbxref=GeneID:105456869%2CGenbank:XM_011701212.1;Parent=rna-XM_011701212.1
NW_012027376.1	Gnomon	exon	321287	321450	.	-	.	ID=exon-XM_011701212.1-3;Dbxref=GeneID:105456869%2CGenbank:XM_011701212.1;Parent=rna-XM_011701212.1
NW_012027376.1	Gnomon	exon	355156	355426	.	-	.	ID=exon-XM_011701212.1-2;Dbxref=GeneID:105456869%2CGenbank:XM_011701212.1;Parent=rna-XM_011701212.1
NW_012027376.1	Gnomon	CDS	280212	280239	.	-	0	Name=XP_011699518.1;ID=cds-XP_011699518.1;Dbxref=GeneID:105456870%2CGenbank:XP_011699518.1;Parent=rna-XM_011701216.1
NW_012027376.1	Gnomon	CDS	279236	279408	.	-	0	Name=XP_011699518.1;ID=cds-XP_011699518.1;Dbxref=GeneID:105456870%2CGenbank:XP_011699518.1;Parent=rna-XM_011701216.1
NW_012027376.1	Gnomon	CDS	274819	275072	.	-	0	Name=XP_011699518.1;ID=cds-XP_011699518.1;Dbxref=GeneID:105456870%2CGenbank:XP_011699518.1;Parent=rna-XM_011701216.1
NW_012027376.1	Gnomon	CDS	274243	274483	.	-	0	Name=XP_011699518.1;ID=cds-XP_011699518.1;Dbxref=GeneID:105456870%2CGenbank:XP_011699518.1;Parent=rna-XM_011701216.1
NW_012027376.1	Gnomon	CDS	273543	273722	.	-	0	Name=XP_011699518.1;ID=cds-XP_011699518.1;Dbxref=GeneID:105456870%2CGenbank:XP_011699518.1;Parent=rna-XM_011701216.1
NW_012027376.1	Gnomon	CDS	273199	273356	.	-	0	Name=XP_011699518.1;ID=cds-XP_011699518.1;Dbxref=GeneID:105456870%2CGenbank:XP_011699518.1;Parent=rna-XM_011701216.1
NW_012027376.1	Gnomon	CDS	272996	273083	.	-	0	Name=XP_011699518.1;ID=cds-XP_011699518.1;Dbxref=GeneID:105456870%2CGenbank:XP_011699518.1;Parent=rna-XM_011701216.1
NW_012027376.1	Gnomon	CDS	279483	279507	.	-	0	Name=XP_011699519.1;ID=cds-XP_011699519.1;Dbxref=GeneID:105456870%2CGenbank:XP_011699519.1;Parent=rna-XM_011701217.1
NW_012027376.1	Gnomon	CDS	279236	279408	.	-	0	Name=XP_011699519.1;ID=cds-XP_011699519.1;Dbxref=GeneID:105456870%2CGenbank:XP_011699519.1;Parent=rna-XM_011701217.1
NW_012027376.1	Gnomon	CDS	274819	275072	.	-	0	Name=XP_011699519.1;ID=cds-XP_011699519.1;Dbxref=GeneID:105456870%2CGenbank:XP_011699519.1;Parent=rna-XM_011701217.1
NW_012027376.1	Gnomon	CDS	274243	274483	.	-	0	Name=XP_011699519.1;ID=cds-XP_011699519.1;Dbxref=GeneID:105456870%2CGenbank:XP_011699519.1;Parent=rna-XM_011701217.1
NW_012027376.1	Gnomon	CDS	273543	273722	.	-	0	Name=XP_011699519.1;ID=cds-XP_011699519.1;Dbxref=GeneID:105456870%2CGenbank:XP_011699519.1;Parent=rna-XM_011701217.1
NW_012027376.1	Gnomon	CDS	273199	273356	.	-	0	Name=XP_011699519.1;ID=cds-XP_011699519.1;Dbxref=GeneID:105456870%2CGenbank:XP_011699519.1;Parent=rna-XM_011701217.1
NW_012027376.1	Gnomon	CDS	272996	273083	.	-	0	Name=XP_011699519.1;ID=cds-XP_011699519.1;Dbxref=GeneID:105456870%2CGenbank:XP_011699519.1;Parent=rna-XM_011701217.1
NW_012027376.1	Gnomon	exon	25447	25588	.	-	.	ID=exon-XM_011701165.1-8;Dbxref=GeneID:105456840%2CGenbank:XM_011701165.1;Parent=rna-XM_011701165.1
NW_012027376.1	Gnomon	exon	25699	26012	.	-	.	ID=exon-XM_011701165.1-7;Dbxref=GeneID:105456840%2CGenbank:XM_011701165.1;Parent=rna-XM_011701165.1
NW_012027376.1	Gnomon	exon	26092	26222	.	-	.	ID=exon-XM_011701165.1-6;Dbxref=GeneID:105456840%2CGenbank:XM_011701165.1;Parent=rna-XM_011701165.1
NW_012027376.1	Gnomon	exon	26287	26398	.	-	.	ID=exon-XM_011701165.1-5;Dbxref=GeneID:105456840%2CGenbank:XM_011701165.1;Parent=rna-XM_011701165.1
NW_012027376.1	Gnomon	exon	26490	26658	.	-	.	ID=exon-XM_011701165.1-4;Dbxref=GeneID:105456840%2CGenbank:XM_011701165.1;Parent=rna-XM_011701165.1
NW_012027376.1	Gnomon	exon	27210	27432	.	-	.	ID=exon-XM_011701165.1-3;Dbxref=GeneID:105456840%2CGenbank:XM_011701165.1;Parent=rna-XM_011701165.1
NW_012027376.1	Gnomon	exon	27491	27735	.	-	.	ID=exon-XM_011701165.1-2;Dbxref=GeneID:105456840%2CGenbank:XM_011701165.1;Parent=rna-XM_011701165.1
NW_012027376.1	Gnomon	exon	28399	28612	.	-	.	ID=exon-XM_011701165.1-1;Dbxref=GeneID:105456840%2CGenbank:XM_011701165.1;Parent=rna-XM_011701165.1
NW_012027376.1	Gnomon	exon	25193	25351	.	-	.	ID=exon-XM_011701165.1-9;Dbxref=GeneID:105456840%2CGenbank:XM_011701165.1;Parent=rna-XM_011701165.1
NW_012027376.1	Gnomon	exon	94895	96198	.	-	.	ID=exon-XM_011701188.1-2;Dbxref=GeneID:105456852%2CGenbank:XM_011701188.1;Parent=rna-XM_011701188.1
NW_012027376.1	Gnomon	exon	96311	96755	.	-	.	ID=exon-XM_011701188.1-1;Dbxref=GeneID:105456852%2CGenbank:XM_011701188.1;Parent=rna-XM_011701188.1
NW_012027376.1	Gnomon	exon	99768	101358	.	+	.	ID=exon-XM_011701191.1-4;Dbxref=GeneID:105456854%2CGenbank:XM_011701191.1;Parent=rna-XM_011701191.1
NW_012027376.1	Gnomon	exon	98066	98351	.	+	.	ID=exon-XM_011701191.1-1;Dbxref=GeneID:105456854%2CGenbank:XM_011701191.1;Parent=rna-XM_011701191.1
NW_012027376.1	Gnomon	exon	99464	99663	.	+	.	ID=exon-XM_011701191.1-3;Dbxref=GeneID:105456854%2CGenbank:XM_011701191.1;Parent=rna-XM_011701191.1
NW_012027376.1	Gnomon	exon	99036	99387	.	+	.	ID=exon-XM_011701191.1-2;Dbxref=GeneID:105456854%2CGenbank:XM_011701191.1;Parent=rna-XM_011701191.1
NW_012027376.1	Gnomon	mRNA	458701	463367	.	+	.	Name=XM_011701241.1;ID=rna-XM_011701241.1;Dbxref=GeneID:105456880%2CGenbank:XM_011701241.1;Parent=gene-LOC105456880
NW_012027376.1	Gnomon	exon	700386	700462	.	-	.	ID=exon-XM_011701236.1-1;Dbxref=GeneID:105456878%2CGenbank:XM_011701236.1;Parent=rna-XM_011701236.1
NW_012027376.1	Gnomon	exon	577118	577749	.	-	.	ID=exon-XM_011701236.1-3;Dbxref=GeneID:105456878%2CGenbank:XM_011701236.1;Parent=rna-XM_011701236.1
NW_012027376.1	Gnomon	exon	666981	667126	.	-	.	ID=exon-XM_011701236.1-2;Dbxref=GeneID:105456878%2CGenbank:XM_011701236.1;Parent=rna-XM_011701236.1
NW_012027376.1	Gnomon	mRNA	509968	531059	.	-	.	Name=XM_011701240.1;ID=rna-XM_011701240.1;Dbxref=GeneID:105456879%2CGenbank:XM_011701240.1;Parent=gene-LOC105456879
NW_012027376.1	Gnomon	CDS	27491	27662	.	-	0	Name=XP_011699468.1;ID=cds-XP_011699468.1;Dbxref=GeneID:105456840%2CGenbank:XP_011699468.1;Parent=rna-XM_011701166.1
NW_012027376.1	Gnomon	CDS	27210	27432	.	-	0	Name=XP_011699468.1;ID=cds-XP_011699468.1;Dbxref=GeneID:105456840%2CGenbank:XP_011699468.1;Parent=rna-XM_011701166.1
NW_012027376.1	Gnomon	CDS	26490	26658	.	-	0	Name=XP_011699468.1;ID=cds-XP_011699468.1;Dbxref=GeneID:105456840%2CGenbank:XP_011699468.1;Parent=rna-XM_011701166.1
NW_012027376.1	Gnomon	CDS	26287	26398	.	-	0	Name=XP_011699468.1;ID=cds-XP_011699468.1;Dbxref=GeneID:105456840%2CGenbank:XP_011699468.1;Parent=rna-XM_011701166.1
NW_012027376.1	Gnomon	CDS	26092	26222	.	-	0	Name=XP_011699468.1;ID=cds-XP_011699468.1;Dbxref=GeneID:105456840%2CGenbank:XP_011699468.1;Parent=rna-XM_011701166.1
NW_012027376.1	Gnomon	CDS	25699	26012	.	-	0	Name=XP_011699468.1;ID=cds-XP_011699468.1;Dbxref=GeneID:105456840%2CGenbank:XP_011699468.1;Parent=rna-XM_011701166.1
NW_012027376.1	Gnomon	CDS	25447	25588	.	-	0	Name=XP_011699468.1;ID=cds-XP_011699468.1;Dbxref=GeneID:105456840%2CGenbank:XP_011699468.1;Parent=rna-XM_011701166.1
NW_012027376.1	Gnomon	CDS	25193	25351	.	-	0	Name=XP_011699468.1;ID=cds-XP_011699468.1;Dbxref=GeneID:105456840%2CGenbank:XP_011699468.1;Parent=rna-XM_011701166.1
NW_012027376.1	Gnomon	CDS	24933	25112	.	-	0	Name=XP_011699468.1;ID=cds-XP_011699468.1;Dbxref=GeneID:105456840%2CGenbank:XP_011699468.1;Parent=rna-XM_011701166.1
NW_012027376.1	Gnomon	CDS	24457	24605	.	-	0	Name=XP_011699468.1;ID=cds-XP_011699468.1;Dbxref=GeneID:105456840%2CGenbank:XP_011699468.1;Parent=rna-XM_011701166.1
NW_012027376.1	Gnomon	CDS	24256	24377	.	-	0	Name=XP_011699468.1;ID=cds-XP_011699468.1;Dbxref=GeneID:105456840%2CGenbank:XP_011699468.1;Parent=rna-XM_011701166.1
NW_012027376.1	Gnomon	CDS	24020	24073	.	-	0	Name=XP_011699468.1;ID=cds-XP_011699468.1;Dbxref=GeneID:105456840%2CGenbank:XP_011699468.1;Parent=rna-XM_011701166.1
NW_012027376.1	Gnomon	CDS	23810	23940	.	-	0	Name=XP_011699468.1;ID=cds-XP_011699468.1;Dbxref=GeneID:105456840%2CGenbank:XP_011699468.1;Parent=rna-XM_011701166.1
NW_012027376.1	Gnomon	exon	33980	34134	.	-	.	ID=exon-XM_011701167.1-2;Dbxref=GeneID:105456841%2CGenbank:XM_011701167.1;Parent=rna-XM_011701167.1
NW_012027376.1	Gnomon	exon	34195	34522	.	-	.	ID=exon-XM_011701167.1-1;Dbxref=GeneID:105456841%2CGenbank:XM_011701167.1;Parent=rna-XM_011701167.1
NW_012027376.1	Gnomon	exon	33514	33892	.	-	.	ID=exon-XM_011701167.1-3;Dbxref=GeneID:105456841%2CGenbank:XM_011701167.1;Parent=rna-XM_011701167.1
NW_012027376.1	Gnomon	CDS	34195	34404	.	-	0	Name=XP_011699469.1;ID=cds-XP_011699469.1;Dbxref=GeneID:105456841%2CGenbank:XP_011699469.1;Parent=rna-XM_011701167.1
NW_012027376.1	Gnomon	CDS	33980	34134	.	-	0	Name=XP_011699469.1;ID=cds-XP_011699469.1;Dbxref=GeneID:105456841%2CGenbank:XP_011699469.1;Parent=rna-XM_011701167.1
NW_012027376.1	Gnomon	CDS	33664	33892	.	-	0	Name=XP_011699469.1;ID=cds-XP_011699469.1;Dbxref=GeneID:105456841%2CGenbank:XP_011699469.1;Parent=rna-XM_011701167.1
NW_012027376.1	Gnomon	exon	304096	304245	.	-	.	ID=exon-XM_011701213.1-6;Dbxref=GeneID:105456869%2CGenbank:XM_011701213.1;Parent=rna-XM_011701213.1
NW_012027376.1	Gnomon	exon	319144	319287	.	-	.	ID=exon-XM_011701213.1-5;Dbxref=GeneID:105456869%2CGenbank:XM_011701213.1;Parent=rna-XM_011701213.1
NW_012027376.1	Gnomon	exon	303234	303380	.	-	.	ID=exon-XM_011701213.1-8;Dbxref=GeneID:105456869%2CGenbank:XM_011701213.1;Parent=rna-XM_011701213.1
NW_012027376.1	Gnomon	exon	303452	303670	.	-	.	ID=exon-XM_011701213.1-7;Dbxref=GeneID:105456869%2CGenbank:XM_011701213.1;Parent=rna-XM_011701213.1
NW_012027376.1	Gnomon	exon	302906	303023	.	-	.	ID=exon-XM_011701213.1-9;Dbxref=GeneID:105456869%2CGenbank:XM_011701213.1;Parent=rna-XM_011701213.1
NW_012027376.1	Gnomon	exon	355156	355426	.	-	.	ID=exon-XM_011701213.1-2;Dbxref=GeneID:105456869%2CGenbank:XM_011701213.1;Parent=rna-XM_011701213.1
NW_012027376.1	Gnomon	exon	356431	356611	.	-	.	ID=exon-XM_011701213.1-1;Dbxref=GeneID:105456869%2CGenbank:XM_011701213.1;Parent=rna-XM_011701213.1
NW_012027376.1	Gnomon	exon	319766	319902	.	-	.	ID=exon-XM_011701213.1-4;Dbxref=GeneID:105456869%2CGenbank:XM_011701213.1;Parent=rna-XM_011701213.1
NW_012027376.1	Gnomon	exon	321287	321450	.	-	.	ID=exon-XM_011701213.1-3;Dbxref=GeneID:105456869%2CGenbank:XM_011701213.1;Parent=rna-XM_011701213.1
NW_012027376.1	Gnomon	mRNA	214890	217035	.	+	.	Name=XM_011701200.1;ID=rna-XM_011701200.1;Dbxref=GeneID:105456863%2CGenbank:XM_011701200.1;Parent=gene-LOC105456863
NW_012027376.1	Gnomon	mRNA	98066	102335	.	+	.	Name=XM_011701190.1;ID=rna-XM_011701190.1;Dbxref=GeneID:105456854%2CGenbank:XM_011701190.1;Parent=gene-LOC105456854
NW_012027376.1	Gnomon	mRNA	214201	217035	.	+	.	Name=XM_011701201.1;ID=rna-XM_011701201.1;Dbxref=GeneID:105456863%2CGenbank:XM_011701201.1;Parent=gene-LOC105456863
NW_012027376.1	Gnomon	mRNA	98066	101358	.	+	.	Name=XM_011701191.1;ID=rna-XM_011701191.1;Dbxref=GeneID:105456854%2CGenbank:XM_011701191.1;Parent=gene-LOC105456854
NW_012027376.1	Gnomon	exon	319766	319902	.	-	.	ID=exon-XM_011701214.1-3;Dbxref=GeneID:105456869%2CGenbank:XM_011701214.1;Parent=rna-XM_011701214.1
NW_012027376.1	Gnomon	exon	321287	321450	.	-	.	ID=exon-XM_011701214.1-2;Dbxref=GeneID:105456869%2CGenbank:XM_011701214.1;Parent=rna-XM_011701214.1
NW_012027376.1	Gnomon	exon	321634	321812	.	-	.	ID=exon-XM_011701214.1-1;Dbxref=GeneID:105456869%2CGenbank:XM_011701214.1;Parent=rna-XM_011701214.1
NW_012027376.1	Gnomon	exon	302906	303023	.	-	.	ID=exon-XM_011701214.1-9;Dbxref=GeneID:105456869%2CGenbank:XM_011701214.1;Parent=rna-XM_011701214.1
NW_012027376.1	Gnomon	exon	303234	303380	.	-	.	ID=exon-XM_011701214.1-8;Dbxref=GeneID:105456869%2CGenbank:XM_011701214.1;Parent=rna-XM_011701214.1
NW_012027376.1	Gnomon	exon	303452	303670	.	-	.	ID=exon-XM_011701214.1-7;Dbxref=GeneID:105456869%2CGenbank:XM_011701214.1;Parent=rna-XM_011701214.1
NW_012027376.1	Gnomon	exon	304096	304245	.	-	.	ID=exon-XM_011701214.1-6;Dbxref=GeneID:105456869%2CGenbank:XM_011701214.1;Parent=rna-XM_011701214.1
NW_012027376.1	Gnomon	exon	309427	309534	.	-	.	ID=exon-XM_011701214.1-5;Dbxref=GeneID:105456869%2CGenbank:XM_011701214.1;Parent=rna-XM_011701214.1
NW_012027376.1	Gnomon	exon	319144	319287	.	-	.	ID=exon-XM_011701214.1-4;Dbxref=GeneID:105456869%2CGenbank:XM_011701214.1;Parent=rna-XM_011701214.1
NW_012027376.1	Gnomon	CDS	29120	29123	.	+	0	Name=XP_011699464.1;ID=cds-XP_011699464.1;Dbxref=GeneID:105456839%2CGenbank:XP_011699464.1;Parent=rna-XM_011701162.1
NW_012027376.1	Gnomon	CDS	29242	29532	.	+	0	Name=XP_011699464.1;ID=cds-XP_011699464.1;Dbxref=GeneID:105456839%2CGenbank:XP_011699464.1;Parent=rna-XM_011701162.1
NW_012027376.1	Gnomon	CDS	29840	30042	.	+	0	Name=XP_011699464.1;ID=cds-XP_011699464.1;Dbxref=GeneID:105456839%2CGenbank:XP_011699464.1;Parent=rna-XM_011701162.1
NW_012027376.1	Gnomon	CDS	30103	30305	.	+	0	Name=XP_011699464.1;ID=cds-XP_011699464.1;Dbxref=GeneID:105456839%2CGenbank:XP_011699464.1;Parent=rna-XM_011701162.1
NW_012027376.1	Gnomon	CDS	30406	30583	.	+	0	Name=XP_011699464.1;ID=cds-XP_011699464.1;Dbxref=GeneID:105456839%2CGenbank:XP_011699464.1;Parent=rna-XM_011701162.1
NW_012027376.1	Gnomon	CDS	30693	30950	.	+	0	Name=XP_011699464.1;ID=cds-XP_011699464.1;Dbxref=GeneID:105456839%2CGenbank:XP_011699464.1;Parent=rna-XM_011701162.1
NW_012027376.1	Gnomon	mRNA	261664	270142	.	-	.	Name=XM_011701246.1;ID=rna-XM_011701246.1;Dbxref=GeneID:105456886%2CGenbank:XM_011701246.1;Note=The sequence of the model RefSeq transcript was modified relative to this genomic sequence to represent the inferred CDS: inserted 1 base in 1 codon;Parent=gene-LOC105456886
NW_012027376.1	Gnomon	CDS	29120	29123	.	+	0	Name=XP_011699465.1;ID=cds-XP_011699465.1;Dbxref=GeneID:105456839%2CGenbank:XP_011699465.1;Parent=rna-XM_011701163.1
NW_012027376.1	Gnomon	CDS	29242	29532	.	+	0	Name=XP_011699465.1;ID=cds-XP_011699465.1;Dbxref=GeneID:105456839%2CGenbank:XP_011699465.1;Parent=rna-XM_011701163.1
NW_012027376.1	Gnomon	CDS	29840	30042	.	+	0	Name=XP_011699465.1;ID=cds-XP_011699465.1;Dbxref=GeneID:105456839%2CGenbank:XP_011699465.1;Parent=rna-XM_011701163.1
NW_012027376.1	Gnomon	CDS	30103	30305	.	+	0	Name=XP_011699465.1;ID=cds-XP_011699465.1;Dbxref=GeneID:105456839%2CGenbank:XP_011699465.1;Parent=rna-XM_011701163.1
NW_012027376.1	Gnomon	CDS	30406	30583	.	+	0	Name=XP_011699465.1;ID=cds-XP_011699465.1;Dbxref=GeneID:105456839%2CGenbank:XP_011699465.1;Parent=rna-XM_011701163.1
NW_012027376.1	Gnomon	CDS	30693	30950	.	+	0	Name=XP_011699465.1;ID=cds-XP_011699465.1;Dbxref=GeneID:105456839%2CGenbank:XP_011699465.1;Parent=rna-XM_011701163.1
NW_012027376.1	Gnomon	mRNA	714778	716501	.	+	.	Name=XM_011701247.1;ID=rna-XM_011701247.1;Dbxref=GeneID:105456887%2CGenbank:XM_011701247.1;Parent=gene-LOC105456887
NW_012027376.1	Gnomon	CDS	29120	29123	.	+	0	Name=XP_011699466.1;ID=cds-XP_011699466.1;Dbxref=GeneID:105456839%2CGenbank:XP_011699466.1;Parent=rna-XM_011701164.1
NW_012027376.1	Gnomon	CDS	29242	29532	.	+	0	Name=XP_011699466.1;ID=cds-XP_011699466.1;Dbxref=GeneID:105456839%2CGenbank:XP_011699466.1;Parent=rna-XM_011701164.1
NW_012027376.1	Gnomon	CDS	29840	30042	.	+	0	Name=XP_011699466.1;ID=cds-XP_011699466.1;Dbxref=GeneID:105456839%2CGenbank:XP_011699466.1;Parent=rna-XM_011701164.1
NW_012027376.1	Gnomon	CDS	30103	30305	.	+	0	Name=XP_011699466.1;ID=cds-XP_011699466.1;Dbxref=GeneID:105456839%2CGenbank:XP_011699466.1;Parent=rna-XM_011701164.1
NW_012027376.1	Gnomon	CDS	30406	30583	.	+	0	Name=XP_011699466.1;ID=cds-XP_011699466.1;Dbxref=GeneID:105456839%2CGenbank:XP_011699466.1;Parent=rna-XM_011701164.1
NW_012027376.1	Gnomon	CDS	32092	32208	.	+	0	Name=XP_011699466.1;ID=cds-XP_011699466.1;Dbxref=GeneID:105456839%2CGenbank:XP_011699466.1;Parent=rna-XM_011701164.1
NW_012027376.1	Gnomon	CDS	28399	28475	.	-	0	Name=XP_011699467.1;ID=cds-XP_011699467.1;Dbxref=GeneID:105456840%2CGenbank:XP_011699467.1;Parent=rna-XM_011701165.1
NW_012027376.1	Gnomon	CDS	27491	27735	.	-	0	Name=XP_011699467.1;ID=cds-XP_011699467.1;Dbxref=GeneID:105456840%2CGenbank:XP_011699467.1;Parent=rna-XM_011701165.1
NW_012027376.1	Gnomon	CDS	27210	27432	.	-	0	Name=XP_011699467.1;ID=cds-XP_011699467.1;Dbxref=GeneID:105456840%2CGenbank:XP_011699467.1;Parent=rna-XM_011701165.1
NW_012027376.1	Gnomon	CDS	26490	26658	.	-	0	Name=XP_011699467.1;ID=cds-XP_011699467.1;Dbxref=GeneID:105456840%2CGenbank:XP_011699467.1;Parent=rna-XM_011701165.1
NW_012027376.1	Gnomon	CDS	26287	26398	.	-	0	Name=XP_011699467.1;ID=cds-XP_011699467.1;Dbxref=GeneID:105456840%2CGenbank:XP_011699467.1;Parent=rna-XM_011701165.1
NW_012027376.1	Gnomon	CDS	26092	26222	.	-	0	Name=XP_011699467.1;ID=cds-XP_011699467.1;Dbxref=GeneID:105456840%2CGenbank:XP_011699467.1;Parent=rna-XM_011701165.1
NW_012027376.1	Gnomon	CDS	25699	26012	.	-	0	Name=XP_011699467.1;ID=cds-XP_011699467.1;Dbxref=GeneID:105456840%2CGenbank:XP_011699467.1;Parent=rna-XM_011701165.1
NW_012027376.1	Gnomon	CDS	25447	25588	.	-	0	Name=XP_011699467.1;ID=cds-XP_011699467.1;Dbxref=GeneID:105456840%2CGenbank:XP_011699467.1;Parent=rna-XM_011701165.1
NW_012027376.1	Gnomon	CDS	25193	25351	.	-	0	Name=XP_011699467.1;ID=cds-XP_011699467.1;Dbxref=GeneID:105456840%2CGenbank:XP_011699467.1;Parent=rna-XM_011701165.1
NW_012027376.1	Gnomon	CDS	24933	25112	.	-	0	Name=XP_011699467.1;ID=cds-XP_011699467.1;Dbxref=GeneID:105456840%2CGenbank:XP_011699467.1;Parent=rna-XM_011701165.1
NW_012027376.1	Gnomon	CDS	24457	24605	.	-	0	Name=XP_011699467.1;ID=cds-XP_011699467.1;Dbxref=GeneID:105456840%2CGenbank:XP_011699467.1;Parent=rna-XM_011701165.1
NW_012027376.1	Gnomon	CDS	24256	24377	.	-	0	Name=XP_011699467.1;ID=cds-XP_011699467.1;Dbxref=GeneID:105456840%2CGenbank:XP_011699467.1;Parent=rna-XM_011701165.1
NW_012027376.1	Gnomon	CDS	24020	24073	.	-	0	Name=XP_011699467.1;ID=cds-XP_011699467.1;Dbxref=GeneID:105456840%2CGenbank:XP_011699467.1;Parent=rna-XM_011701165.1
NW_012027376.1	Gnomon	CDS	23810	23940	.	-	0	Name=XP_011699467.1;ID=cds-XP_011699467.1;Dbxref=GeneID:105456840%2CGenbank:XP_011699467.1;Parent=rna-XM_011701165.1
NW_012027376.1	Gnomon	exon	26287	26398	.	-	.	ID=exon-XM_011701166.1-5;Dbxref=GeneID:105456840%2CGenbank:XM_011701166.1;Parent=rna-XM_011701166.1
NW_012027376.1	Gnomon	exon	26490	26658	.	-	.	ID=exon-XM_011701166.1-4;Dbxref=GeneID:105456840%2CGenbank:XM_011701166.1;Parent=rna-XM_011701166.1
NW_012027376.1	Gnomon	exon	25699	26012	.	-	.	ID=exon-XM_011701166.1-7;Dbxref=GeneID:105456840%2CGenbank:XM_011701166.1;Parent=rna-XM_011701166.1
NW_012027376.1	Gnomon	exon	26092	26222	.	-	.	ID=exon-XM_011701166.1-6;Dbxref=GeneID:105456840%2CGenbank:XM_011701166.1;Parent=rna-XM_011701166.1
NW_012027376.1	Gnomon	exon	27793	27986	.	-	.	ID=exon-XM_011701166.1-1;Dbxref=GeneID:105456840%2CGenbank:XM_011701166.1;Parent=rna-XM_011701166.1
NW_012027376.1	Gnomon	exon	27210	27432	.	-	.	ID=exon-XM_011701166.1-3;Dbxref=GeneID:105456840%2CGenbank:XM_011701166.1;Parent=rna-XM_011701166.1
NW_012027376.1	Gnomon	exon	27491	27735	.	-	.	ID=exon-XM_011701166.1-2;Dbxref=GeneID:105456840%2CGenbank:XM_011701166.1;Parent=rna-XM_011701166.1
NW_012027376.1	Gnomon	exon	25193	25351	.	-	.	ID=exon-XM_011701166.1-9;Dbxref=GeneID:105456840%2CGenbank:XM_011701166.1;Parent=rna-XM_011701166.1
NW_012027376.1	Gnomon	exon	25447	25588	.	-	.	ID=exon-XM_011701166.1-8;Dbxref=GeneID:105456840%2CGenbank:XM_011701166.1;Parent=rna-XM_011701166.1
NW_012027376.1	Gnomon	exon	270122	270666	.	+	.	ID=exon-XM_011701221.1-1;Dbxref=GeneID:105456872%2CGenbank:XM_011701221.1;Parent=rna-XM_011701221.1
NW_012027376.1	Gnomon	exon	287214	287786	.	+	.	ID=exon-XM_011701221.1-3;Dbxref=GeneID:105456872%2CGenbank:XM_011701221.1;Parent=rna-XM_011701221.1
NW_012027376.1	Gnomon	exon	271173	271354	.	+	.	ID=exon-XM_011701221.1-2;Dbxref=GeneID:105456872%2CGenbank:XM_011701221.1;Parent=rna-XM_011701221.1
NW_012027376.1	Gnomon	exon	287892	288290	.	+	.	ID=exon-XM_011701221.1-4;Dbxref=GeneID:105456872%2CGenbank:XM_011701221.1;Parent=rna-XM_011701221.1
NW_012027376.1	Gnomon	mRNA	272654	280175	.	-	.	Name=XM_011701219.1;ID=rna-XM_011701219.1;Dbxref=GeneID:105456870%2CGenbank:XM_011701219.1;Parent=gene-LOC105456870
NW_012027376.1	Gnomon	exon	115030	115154	.	-	.	ID=exon-XM_011701193.1-1;Dbxref=GeneID:105456856%2CGenbank:XM_011701193.1;Parent=rna-XM_011701193.1
NW_012027376.1	Gnomon	exon	107569	107732	.	-	.	ID=exon-XM_011701193.1-3;Dbxref=GeneID:105456856%2CGenbank:XM_011701193.1;Parent=rna-XM_011701193.1
NW_012027376.1	Gnomon	exon	114563	114678	.	-	.	ID=exon-XM_011701193.1-2;Dbxref=GeneID:105456856%2CGenbank:XM_011701193.1;Parent=rna-XM_011701193.1
NW_012027376.1	Gnomon	exon	106620	106947	.	-	.	ID=exon-XM_011701193.1-5;Dbxref=GeneID:105456856%2CGenbank:XM_011701193.1;Parent=rna-XM_011701193.1
NW_012027376.1	Gnomon	exon	107057	107231	.	-	.	ID=exon-XM_011701193.1-4;Dbxref=GeneID:105456856%2CGenbank:XM_011701193.1;Parent=rna-XM_011701193.1
NW_012027376.1	Gnomon	exon	105872	106050	.	-	.	ID=exon-XM_011701193.1-7;Dbxref=GeneID:105456856%2CGenbank:XM_011701193.1;Parent=rna-XM_011701193.1
NW_012027376.1	Gnomon	exon	106275	106543	.	-	.	ID=exon-XM_011701193.1-6;Dbxref=GeneID:105456856%2CGenbank:XM_011701193.1;Parent=rna-XM_011701193.1
NW_012027376.1	Gnomon	exon	104527	105686	.	-	.	ID=exon-XM_011701193.1-8;Dbxref=GeneID:105456856%2CGenbank:XM_011701193.1;Parent=rna-XM_011701193.1
NW_012027376.1	Gnomon	exon	156319	156432	.	+	.	ID=exon-XM_011701244.1-3;Dbxref=GeneID:105456883%2CGenbank:XM_011701244.1;Parent=rna-XM_011701244.1
NW_012027376.1	Gnomon	exon	150027	150213	.	+	.	ID=exon-XM_011701244.1-2;Dbxref=GeneID:105456883%2CGenbank:XM_011701244.1;Parent=rna-XM_011701244.1
NW_012027376.1	Gnomon	exon	149747	149760	.	+	.	ID=exon-XM_011701244.1-1;Dbxref=GeneID:105456883%2CGenbank:XM_011701244.1;Parent=rna-XM_011701244.1
NW_012027376.1	Gnomon	exon	40409	41006	.	-	.	ID=exon-XM_011701168.1-1;Dbxref=GeneID:105456843%2CGenbank:XM_011701168.1;Parent=rna-XM_011701168.1
NW_012027376.1	Gnomon	exon	37852	38076	.	-	.	ID=exon-XM_011701168.1-3;Dbxref=GeneID:105456843%2CGenbank:XM_011701168.1;Parent=rna-XM_011701168.1
NW_012027376.1	Gnomon	exon	38387	38663	.	-	.	ID=exon-XM_011701168.1-2;Dbxref=GeneID:105456843%2CGenbank:XM_011701168.1;Parent=rna-XM_011701168.1
NW_012027376.1	Gnomon	exon	34611	37301	.	-	.	ID=exon-XM_011701168.1-5;Dbxref=GeneID:105456843%2CGenbank:XM_011701168.1;Parent=rna-XM_011701168.1
NW_012027376.1	Gnomon	exon	37417	37627	.	-	.	ID=exon-XM_011701168.1-4;Dbxref=GeneID:105456843%2CGenbank:XM_011701168.1;Parent=rna-XM_011701168.1
NW_012027376.1	Gnomon	mRNA	297073	332372	.	-	.	Name=XM_011701215.1;ID=rna-XM_011701215.1;Dbxref=GeneID:105456869%2CGenbank:XM_011701215.1;Parent=gene-LOC105456869
NW_012027376.1	Gnomon	exon	156731	156995	.	+	.	ID=exon-XM_011701245.1-1;Dbxref=GeneID:105456885%2CGenbank:XM_011701245.1;Parent=rna-XM_011701245.1
NW_012027376.1	Gnomon	exon	196951	197079	.	+	.	ID=exon-XM_011701245.1-5;Dbxref=GeneID:105456885%2CGenbank:XM_011701245.1;Parent=rna-XM_011701245.1
NW_012027376.1	Gnomon	exon	195967	196213	.	+	.	ID=exon-XM_011701245.1-4;Dbxref=GeneID:105456885%2CGenbank:XM_011701245.1;Parent=rna-XM_011701245.1
NW_012027376.1	Gnomon	exon	170758	170876	.	+	.	ID=exon-XM_011701245.1-3;Dbxref=GeneID:105456885%2CGenbank:XM_011701245.1;Parent=rna-XM_011701245.1
NW_012027376.1	Gnomon	exon	160314	160455	.	+	.	ID=exon-XM_011701245.1-2;Dbxref=GeneID:105456885%2CGenbank:XM_011701245.1;Parent=rna-XM_011701245.1
NW_012027376.1	Gnomon	exon	199884	200012	.	+	.	ID=exon-XM_011701245.1-9;Dbxref=GeneID:105456885%2CGenbank:XM_011701245.1;Parent=rna-XM_011701245.1
NW_012027376.1	Gnomon	exon	199431	199555	.	+	.	ID=exon-XM_011701245.1-8;Dbxref=GeneID:105456885%2CGenbank:XM_011701245.1;Parent=rna-XM_011701245.1
NW_012027376.1	Gnomon	exon	199153	199293	.	+	.	ID=exon-XM_011701245.1-7;Dbxref=GeneID:105456885%2CGenbank:XM_011701245.1;Parent=rna-XM_011701245.1
NW_012027376.1	Gnomon	exon	197707	197894	.	+	.	ID=exon-XM_011701245.1-6;Dbxref=GeneID:105456885%2CGenbank:XM_011701245.1;Parent=rna-XM_011701245.1
NW_012027376.1	Gnomon	mRNA	272654	280254	.	-	.	Name=XM_011701216.1;ID=rna-XM_011701216.1;Dbxref=GeneID:105456870%2CGenbank:XM_011701216.1;Parent=gene-LOC105456870
NW_012027376.1	Gnomon	mRNA	272654	279915	.	-	.	Name=XM_011701217.1;ID=rna-XM_011701217.1;Dbxref=GeneID:105456870%2CGenbank:XM_011701217.1;Parent=gene-LOC105456870
NW_012027376.1	Gnomon	exon	302491	302767	.	-	.	ID=exon-XM_011701211.1-11;Dbxref=GeneID:105456869%2CGenbank:XM_011701211.1;Parent=rna-XM_011701211.1
NW_012027376.1	Gnomon	exon	302906	303023	.	-	.	ID=exon-XM_011701211.1-10;Dbxref=GeneID:105456869%2CGenbank:XM_011701211.1;Parent=rna-XM_011701211.1
NW_012027376.1	Gnomon	exon	297073	300674	.	-	.	ID=exon-XM_011701211.1-13;Dbxref=GeneID:105456869%2CGenbank:XM_011701211.1;Parent=rna-XM_011701211.1
NW_012027376.1	Gnomon	exon	301201	301336	.	-	.	ID=exon-XM_011701211.1-12;Dbxref=GeneID:105456869%2CGenbank:XM_011701211.1;Parent=rna-XM_011701211.1
NW_012027376.1	Gnomon	mRNA	272654	284004	.	-	.	Name=XM_011701218.1;ID=rna-XM_011701218.1;Dbxref=GeneID:105456870%2CGenbank:XM_011701218.1;Parent=gene-LOC105456870
NW_012027376.1	Gnomon	mRNA	23494	27986	.	-	.	Name=XM_011701166.1;ID=rna-XM_011701166.1;Dbxref=GeneID:105456840%2CGenbank:XM_011701166.1;Parent=gene-LOC105456840
NW_012027376.1	Gnomon	CDS	356431	356611	.	-	0	Name=XP_011699514.1;ID=cds-XP_011699514.1;Dbxref=GeneID:105456869%2CGenbank:XP_011699514.1;Parent=rna-XM_011701212.1
NW_012027376.1	Gnomon	CDS	355156	355426	.	-	0	Name=XP_011699514.1;ID=cds-XP_011699514.1;Dbxref=GeneID:105456869%2CGenbank:XP_011699514.1;Parent=rna-XM_011701212.1
NW_012027376.1	Gnomon	CDS	321287	321450	.	-	0	Name=XP_011699514.1;ID=cds-XP_011699514.1;Dbxref=GeneID:105456869%2CGenbank:XP_011699514.1;Parent=rna-XM_011701212.1
NW_012027376.1	Gnomon	CDS	319766	319902	.	-	0	Name=XP_011699514.1;ID=cds-XP_011699514.1;Dbxref=GeneID:105456869%2CGenbank:XP_011699514.1;Parent=rna-XM_011701212.1
NW_012027376.1	Gnomon	CDS	319144	319287	.	-	0	Name=XP_011699514.1;ID=cds-XP_011699514.1;Dbxref=GeneID:105456869%2CGenbank:XP_011699514.1;Parent=rna-XM_011701212.1
NW_012027376.1	Gnomon	CDS	304096	304245	.	-	0	Name=XP_011699514.1;ID=cds-XP_011699514.1;Dbxref=GeneID:105456869%2CGenbank:XP_011699514.1;Parent=rna-XM_011701212.1
NW_012027376.1	Gnomon	CDS	303452	303670	.	-	0	Name=XP_011699514.1;ID=cds-XP_011699514.1;Dbxref=GeneID:105456869%2CGenbank:XP_011699514.1;Parent=rna-XM_011701212.1
NW_012027376.1	Gnomon	CDS	303234	303380	.	-	0	Name=XP_011699514.1;ID=cds-XP_011699514.1;Dbxref=GeneID:105456869%2CGenbank:XP_011699514.1;Parent=rna-XM_011701212.1
NW_012027376.1	Gnomon	CDS	302906	303023	.	-	0	Name=XP_011699514.1;ID=cds-XP_011699514.1;Dbxref=GeneID:105456869%2CGenbank:XP_011699514.1;Parent=rna-XM_011701212.1
NW_012027376.1	Gnomon	CDS	302479	302767	.	-	0	Name=XP_011699514.1;ID=cds-XP_011699514.1;Dbxref=GeneID:105456869%2CGenbank:XP_011699514.1;Parent=rna-XM_011701212.1
NW_012027376.1	Gnomon	CDS	301201	301336	.	-	0	Name=XP_011699514.1;ID=cds-XP_011699514.1;Dbxref=GeneID:105456869%2CGenbank:XP_011699514.1;Parent=rna-XM_011701212.1
NW_012027376.1	Gnomon	CDS	300528	300674	.	-	0	Name=XP_011699514.1;ID=cds-XP_011699514.1;Dbxref=GeneID:105456869%2CGenbank:XP_011699514.1;Parent=rna-XM_011701212.1
NW_012027376.1	Gnomon	mRNA	23494	28612	.	-	.	Name=XM_011701165.1;ID=rna-XM_011701165.1;Dbxref=GeneID:105456840%2CGenbank:XM_011701165.1;Parent=gene-LOC105456840
NW_012027376.1	Gnomon	exon	463180	463367	.	+	.	ID=exon-XM_011701241.1-12;Dbxref=GeneID:105456880%2CGenbank:XM_011701241.1;Parent=rna-XM_011701241.1
NW_012027376.1	Gnomon	exon	462802	462871	.	+	.	ID=exon-XM_011701241.1-11;Dbxref=GeneID:105456880%2CGenbank:XM_011701241.1;Parent=rna-XM_011701241.1
NW_012027376.1	Gnomon	exon	462414	462629	.	+	.	ID=exon-XM_011701241.1-10;Dbxref=GeneID:105456880%2CGenbank:XM_011701241.1;Parent=rna-XM_011701241.1
NW_012027376.1	Gnomon	mRNA	33514	34522	.	-	.	Name=XM_011701167.1;ID=rna-XM_011701167.1;Dbxref=GeneID:105456841%2CGenbank:XM_011701167.1;Parent=gene-LOC105456841
NW_012027376.1	Gnomon	CDS	356431	356611	.	-	0	Name=XP_011699515.1;ID=cds-XP_011699515.1;Dbxref=GeneID:105456869%2CGenbank:XP_011699515.1;Parent=rna-XM_011701213.1
NW_012027376.1	Gnomon	CDS	355156	355426	.	-	0	Name=XP_011699515.1;ID=cds-XP_011699515.1;Dbxref=GeneID:105456869%2CGenbank:XP_011699515.1;Parent=rna-XM_011701213.1
NW_012027376.1	Gnomon	CDS	321287	321450	.	-	0	Name=XP_011699515.1;ID=cds-XP_011699515.1;Dbxref=GeneID:105456869%2CGenbank:XP_011699515.1;Parent=rna-XM_011701213.1
NW_012027376.1	Gnomon	CDS	319766	319902	.	-	0	Name=XP_011699515.1;ID=cds-XP_011699515.1;Dbxref=GeneID:105456869%2CGenbank:XP_011699515.1;Parent=rna-XM_011701213.1
NW_012027376.1	Gnomon	CDS	319144	319287	.	-	0	Name=XP_011699515.1;ID=cds-XP_011699515.1;Dbxref=GeneID:105456869%2CGenbank:XP_011699515.1;Parent=rna-XM_011701213.1
NW_012027376.1	Gnomon	CDS	304096	304245	.	-	0	Name=XP_011699515.1;ID=cds-XP_011699515.1;Dbxref=GeneID:105456869%2CGenbank:XP_011699515.1;Parent=rna-XM_011701213.1
NW_012027376.1	Gnomon	CDS	303452	303670	.	-	0	Name=XP_011699515.1;ID=cds-XP_011699515.1;Dbxref=GeneID:105456869%2CGenbank:XP_011699515.1;Parent=rna-XM_011701213.1
NW_012027376.1	Gnomon	CDS	303234	303380	.	-	0	Name=XP_011699515.1;ID=cds-XP_011699515.1;Dbxref=GeneID:105456869%2CGenbank:XP_011699515.1;Parent=rna-XM_011701213.1
NW_012027376.1	Gnomon	CDS	302906	303023	.	-	0	Name=XP_011699515.1;ID=cds-XP_011699515.1;Dbxref=GeneID:105456869%2CGenbank:XP_011699515.1;Parent=rna-XM_011701213.1
NW_012027376.1	Gnomon	CDS	302491	302767	.	-	0	Name=XP_011699515.1;ID=cds-XP_011699515.1;Dbxref=GeneID:105456869%2CGenbank:XP_011699515.1;Parent=rna-XM_011701213.1
NW_012027376.1	Gnomon	CDS	301201	301336	.	-	0	Name=XP_011699515.1;ID=cds-XP_011699515.1;Dbxref=GeneID:105456869%2CGenbank:XP_011699515.1;Parent=rna-XM_011701213.1
NW_012027376.1	Gnomon	CDS	300528	300674	.	-	0	Name=XP_011699515.1;ID=cds-XP_011699515.1;Dbxref=GeneID:105456869%2CGenbank:XP_011699515.1;Parent=rna-XM_011701213.1
NW_012027376.1	Gnomon	mRNA	34611	41006	.	-	.	Name=XM_011701168.1;ID=rna-XM_011701168.1;Dbxref=GeneID:105456843%2CGenbank:XM_011701168.1;Parent=gene-LOC105456843
NW_012027376.1	Gnomon	exon	287892	288290	.	+	.	ID=exon-XM_011701222.1-4;Dbxref=GeneID:105456872%2CGenbank:XM_011701222.1;Parent=rna-XM_011701222.1
NW_012027376.1	Gnomon	exon	287202	287786	.	+	.	ID=exon-XM_011701222.1-3;Dbxref=GeneID:105456872%2CGenbank:XM_011701222.1;Parent=rna-XM_011701222.1
NW_012027376.1	Gnomon	exon	271191	271354	.	+	.	ID=exon-XM_011701222.1-2;Dbxref=GeneID:105456872%2CGenbank:XM_011701222.1;Parent=rna-XM_011701222.1
NW_012027376.1	Gnomon	exon	270122	270666	.	+	.	ID=exon-XM_011701222.1-1;Dbxref=GeneID:105456872%2CGenbank:XM_011701222.1;Parent=rna-XM_011701222.1
NW_012027376.1	Gnomon	CDS	321287	321431	.	-	0	Name=XP_011699516.1;ID=cds-XP_011699516.1;Dbxref=GeneID:105456869%2CGenbank:XP_011699516.1;Parent=rna-XM_011701214.1
NW_012027376.1	Gnomon	CDS	319766	319902	.	-	0	Name=XP_011699516.1;ID=cds-XP_011699516.1;Dbxref=GeneID:105456869%2CGenbank:XP_011699516.1;Parent=rna-XM_011701214.1
NW_012027376.1	Gnomon	CDS	319144	319287	.	-	0	Name=XP_011699516.1;ID=cds-XP_011699516.1;Dbxref=GeneID:105456869%2CGenbank:XP_011699516.1;Parent=rna-XM_011701214.1
NW_012027376.1	Gnomon	CDS	309427	309534	.	-	0	Name=XP_011699516.1;ID=cds-XP_011699516.1;Dbxref=GeneID:105456869%2CGenbank:XP_011699516.1;Parent=rna-XM_011701214.1
NW_012027376.1	Gnomon	CDS	304096	304245	.	-	0	Name=XP_011699516.1;ID=cds-XP_011699516.1;Dbxref=GeneID:105456869%2CGenbank:XP_011699516.1;Parent=rna-XM_011701214.1
NW_012027376.1	Gnomon	CDS	303452	303670	.	-	0	Name=XP_011699516.1;ID=cds-XP_011699516.1;Dbxref=GeneID:105456869%2CGenbank:XP_011699516.1;Parent=rna-XM_011701214.1
NW_012027376.1	Gnomon	CDS	303234	303380	.	-	0	Name=XP_011699516.1;ID=cds-XP_011699516.1;Dbxref=GeneID:105456869%2CGenbank:XP_011699516.1;Parent=rna-XM_011701214.1
NW_012027376.1	Gnomon	CDS	302906	303023	.	-	0	Name=XP_011699516.1;ID=cds-XP_011699516.1;Dbxref=GeneID:105456869%2CGenbank:XP_011699516.1;Parent=rna-XM_011701214.1
NW_012027376.1	Gnomon	CDS	302479	302767	.	-	0	Name=XP_011699516.1;ID=cds-XP_011699516.1;Dbxref=GeneID:105456869%2CGenbank:XP_011699516.1;Parent=rna-XM_011701214.1
NW_012027376.1	Gnomon	CDS	301201	301336	.	-	0	Name=XP_011699516.1;ID=cds-XP_011699516.1;Dbxref=GeneID:105456869%2CGenbank:XP_011699516.1;Parent=rna-XM_011701214.1
NW_012027376.1	Gnomon	CDS	300528	300674	.	-	0	Name=XP_011699516.1;ID=cds-XP_011699516.1;Dbxref=GeneID:105456869%2CGenbank:XP_011699516.1;Parent=rna-XM_011701214.1
NW_012027376.1	Gnomon	mRNA	34611	41007	.	-	.	Name=XM_011701169.1;ID=rna-XM_011701169.1;Dbxref=GeneID:105456843%2CGenbank:XM_011701169.1;Parent=gene-LOC105456843
NW_012027376.1	Gnomon	CDS	321287	321431	.	-	0	Name=XP_011699517.1;ID=cds-XP_011699517.1;Dbxref=GeneID:105456869%2CGenbank:XP_011699517.1;Parent=rna-XM_011701215.1
NW_012027376.1	Gnomon	CDS	319766	319902	.	-	0	Name=XP_011699517.1;ID=cds-XP_011699517.1;Dbxref=GeneID:105456869%2CGenbank:XP_011699517.1;Parent=rna-XM_011701215.1
NW_012027376.1	Gnomon	CDS	319144	319287	.	-	0	Name=XP_011699517.1;ID=cds-XP_011699517.1;Dbxref=GeneID:105456869%2CGenbank:XP_011699517.1;Parent=rna-XM_011701215.1
NW_012027376.1	Gnomon	CDS	309427	309534	.	-	0	Name=XP_011699517.1;ID=cds-XP_011699517.1;Dbxref=GeneID:105456869%2CGenbank:XP_011699517.1;Parent=rna-XM_011701215.1
NW_012027376.1	Gnomon	CDS	304096	304245	.	-	0	Name=XP_011699517.1;ID=cds-XP_011699517.1;Dbxref=GeneID:105456869%2CGenbank:XP_011699517.1;Parent=rna-XM_011701215.1
NW_012027376.1	Gnomon	CDS	303452	303670	.	-	0	Name=XP_011699517.1;ID=cds-XP_011699517.1;Dbxref=GeneID:105456869%2CGenbank:XP_011699517.1;Parent=rna-XM_011701215.1
NW_012027376.1	Gnomon	CDS	303234	303380	.	-	0	Name=XP_011699517.1;ID=cds-XP_011699517.1;Dbxref=GeneID:105456869%2CGenbank:XP_011699517.1;Parent=rna-XM_011701215.1
NW_012027376.1	Gnomon	CDS	302906	303023	.	-	0	Name=XP_011699517.1;ID=cds-XP_011699517.1;Dbxref=GeneID:105456869%2CGenbank:XP_011699517.1;Parent=rna-XM_011701215.1
NW_012027376.1	Gnomon	CDS	302479	302767	.	-	0	Name=XP_011699517.1;ID=cds-XP_011699517.1;Dbxref=GeneID:105456869%2CGenbank:XP_011699517.1;Parent=rna-XM_011701215.1
NW_012027376.1	Gnomon	CDS	301201	301336	.	-	0	Name=XP_011699517.1;ID=cds-XP_011699517.1;Dbxref=GeneID:105456869%2CGenbank:XP_011699517.1;Parent=rna-XM_011701215.1
NW_012027376.1	Gnomon	CDS	300528	300674	.	-	0	Name=XP_011699517.1;ID=cds-XP_011699517.1;Dbxref=GeneID:105456869%2CGenbank:XP_011699517.1;Parent=rna-XM_011701215.1
NW_012027376.1	Gnomon	exon	37417	37627	.	-	.	ID=exon-XM_011701170.1-4;Dbxref=GeneID:105456843%2CGenbank:XM_011701170.1;Parent=rna-XM_011701170.1
NW_012027376.1	Gnomon	exon	37852	38076	.	-	.	ID=exon-XM_011701170.1-3;Dbxref=GeneID:105456843%2CGenbank:XM_011701170.1;Parent=rna-XM_011701170.1
NW_012027376.1	Gnomon	exon	34611	35770	.	-	.	ID=exon-XM_011701170.1-6;Dbxref=GeneID:105456843%2CGenbank:XM_011701170.1;Parent=rna-XM_011701170.1
NW_012027376.1	Gnomon	exon	37168	37301	.	-	.	ID=exon-XM_011701170.1-5;Dbxref=GeneID:105456843%2CGenbank:XM_011701170.1;Parent=rna-XM_011701170.1
NW_012027376.1	Gnomon	exon	38387	38663	.	-	.	ID=exon-XM_011701170.1-2;Dbxref=GeneID:105456843%2CGenbank:XM_011701170.1;Parent=rna-XM_011701170.1
NW_012027376.1	Gnomon	exon	40409	41007	.	-	.	ID=exon-XM_011701170.1-1;Dbxref=GeneID:105456843%2CGenbank:XM_011701170.1;Parent=rna-XM_011701170.1
NW_012027376.1	Gnomon	exon	287214	287786	.	+	.	ID=exon-XM_011701223.1-3;Dbxref=GeneID:105456872%2CGenbank:XM_011701223.1;Parent=rna-XM_011701223.1
NW_012027376.1	Gnomon	exon	271191	271354	.	+	.	ID=exon-XM_011701223.1-2;Dbxref=GeneID:105456872%2CGenbank:XM_011701223.1;Parent=rna-XM_011701223.1
NW_012027376.1	Gnomon	exon	287892	288290	.	+	.	ID=exon-XM_011701223.1-4;Dbxref=GeneID:105456872%2CGenbank:XM_011701223.1;Parent=rna-XM_011701223.1
NW_012027376.1	Gnomon	exon	270123	270666	.	+	.	ID=exon-XM_011701223.1-1;Dbxref=GeneID:105456872%2CGenbank:XM_011701223.1;Parent=rna-XM_011701223.1
NW_012027376.1	Gnomon	exon	444804	444924	.	-	.	ID=exon-XM_011701228.1-11;Dbxref=GeneID:105456874%2CGenbank:XM_011701228.1;Parent=rna-XM_011701228.1
NW_012027376.1	Gnomon	exon	110128	113811	.	-	.	ID=exon-XM_011701192.1-1;Dbxref=GeneID:105456855%2CGenbank:XM_011701192.1;Parent=rna-XM_011701192.1
NW_012027376.1	Gnomon	exon	445009	445052	.	-	.	ID=exon-XM_011701228.1-10;Dbxref=GeneID:105456874%2CGenbank:XM_011701228.1;Parent=rna-XM_011701228.1
NW_012027376.1	Gnomon	exon	444572	444728	.	-	.	ID=exon-XM_011701228.1-12;Dbxref=GeneID:105456874%2CGenbank:XM_011701228.1;Parent=rna-XM_011701228.1
NW_012027376.1	Gnomon	CDS	224118	224301	.	-	0	Name=XP_011699510.1;ID=cds-XP_011699510.1;Dbxref=GeneID:105456867%2CGenbank:XP_011699510.1;Parent=rna-XM_011701208.1
NW_012027376.1	Gnomon	CDS	222996	223262	.	-	0	Name=XP_011699510.1;ID=cds-XP_011699510.1;Dbxref=GeneID:105456867%2CGenbank:XP_011699510.1;Parent=rna-XM_011701208.1
NW_012027376.1	Gnomon	CDS	222193	222457	.	-	0	Name=XP_011699510.1;ID=cds-XP_011699510.1;Dbxref=GeneID:105456867%2CGenbank:XP_011699510.1;Parent=rna-XM_011701208.1
NW_012027376.1	Gnomon	CDS	221408	221673	.	-	0	Name=XP_011699510.1;ID=cds-XP_011699510.1;Dbxref=GeneID:105456867%2CGenbank:XP_011699510.1;Parent=rna-XM_011701208.1
NW_012027376.1	Gnomon	CDS	221049	221215	.	-	0	Name=XP_011699510.1;ID=cds-XP_011699510.1;Dbxref=GeneID:105456867%2CGenbank:XP_011699510.1;Parent=rna-XM_011701208.1
NW_012027376.1	Gnomon	CDS	220581	220754	.	-	0	Name=XP_011699510.1;ID=cds-XP_011699510.1;Dbxref=GeneID:105456867%2CGenbank:XP_011699510.1;Parent=rna-XM_011701208.1
NW_012027376.1	Gnomon	exon	34611	36151	.	-	.	ID=exon-XM_011701169.1-6;Dbxref=GeneID:105456843%2CGenbank:XM_011701169.1;Parent=rna-XM_011701169.1
NW_012027376.1	Gnomon	exon	37168	37301	.	-	.	ID=exon-XM_011701169.1-5;Dbxref=GeneID:105456843%2CGenbank:XM_011701169.1;Parent=rna-XM_011701169.1
NW_012027376.1	Gnomon	exon	37417	37627	.	-	.	ID=exon-XM_011701169.1-4;Dbxref=GeneID:105456843%2CGenbank:XM_011701169.1;Parent=rna-XM_011701169.1
NW_012027376.1	Gnomon	exon	37852	38076	.	-	.	ID=exon-XM_011701169.1-3;Dbxref=GeneID:105456843%2CGenbank:XM_011701169.1;Parent=rna-XM_011701169.1
NW_012027376.1	Gnomon	exon	38387	38663	.	-	.	ID=exon-XM_011701169.1-2;Dbxref=GeneID:105456843%2CGenbank:XM_011701169.1;Parent=rna-XM_011701169.1
NW_012027376.1	Gnomon	exon	40409	41007	.	-	.	ID=exon-XM_011701169.1-1;Dbxref=GeneID:105456843%2CGenbank:XM_011701169.1;Parent=rna-XM_011701169.1
NW_012027376.1	Gnomon	mRNA	28733	31068	.	+	.	Name=XM_011701162.1;ID=rna-XM_011701162.1;Dbxref=GeneID:105456839%2CGenbank:XM_011701162.1;Parent=gene-LOC105456839
NW_012027376.1	Gnomon	exon	705075	707732	.	+	.	ID=exon-XM_011701231.1-15;Dbxref=GeneID:105456876%2CGenbank:XM_011701231.1;Parent=rna-XM_011701231.1
NW_012027376.1	Gnomon	exon	704722	704990	.	+	.	ID=exon-XM_011701231.1-14;Dbxref=GeneID:105456876%2CGenbank:XM_011701231.1;Parent=rna-XM_011701231.1
NW_012027376.1	Gnomon	exon	703784	703917	.	+	.	ID=exon-XM_011701231.1-11;Dbxref=GeneID:105456876%2CGenbank:XM_011701231.1;Parent=rna-XM_011701231.1
NW_012027376.1	Gnomon	exon	703456	703692	.	+	.	ID=exon-XM_011701231.1-10;Dbxref=GeneID:105456876%2CGenbank:XM_011701231.1;Parent=rna-XM_011701231.1
NW_012027376.1	Gnomon	exon	704300	704641	.	+	.	ID=exon-XM_011701231.1-13;Dbxref=GeneID:105456876%2CGenbank:XM_011701231.1;Parent=rna-XM_011701231.1
NW_012027376.1	Gnomon	exon	703999	704215	.	+	.	ID=exon-XM_011701231.1-12;Dbxref=GeneID:105456876%2CGenbank:XM_011701231.1;Parent=rna-XM_011701231.1
NW_012027376.1	Gnomon	CDS	241340	241576	.	-	0	Name=XP_011699511.1;ID=cds-XP_011699511.1;Dbxref=GeneID:105456868%2CGenbank:XP_011699511.1;Parent=rna-XM_011701209.1
NW_012027376.1	Gnomon	CDS	239944	240465	.	-	0	Name=XP_011699511.1;ID=cds-XP_011699511.1;Dbxref=GeneID:105456868%2CGenbank:XP_011699511.1;Parent=rna-XM_011701209.1
NW_012027376.1	Gnomon	CDS	239254	239436	.	-	0	Name=XP_011699511.1;ID=cds-XP_011699511.1;Dbxref=GeneID:105456868%2CGenbank:XP_011699511.1;Parent=rna-XM_011701209.1
NW_012027376.1	RefSeq	cDNA_match	270133	270142	.	-	.	ID=3983b3f6-98cb-4b27-ab1b-a62ed7d41599;Target=XM_011701246.1 1 10
NW_012027376.1	RefSeq	cDNA_match	269327	269472	.	-	.	ID=3983b3f6-98cb-4b27-ab1b-a62ed7d41599;Target=XM_011701246.1 1 10
NW_012027376.1	RefSeq	cDNA_match	268259	268461	.	-	.	ID=3983b3f6-98cb-4b27-ab1b-a62ed7d41599;Target=XM_011701246.1 1 10
NW_012027376.1	RefSeq	cDNA_match	267836	268161	.	-	.	ID=3983b3f6-98cb-4b27-ab1b-a62ed7d41599;Target=XM_011701246.1 1 10
NW_012027376.1	RefSeq	cDNA_match	267387	267640	.	-	.	ID=3983b3f6-98cb-4b27-ab1b-a62ed7d41599;Target=XM_011701246.1 1 10
NW_012027376.1	RefSeq	cDNA_match	266946	267279	.	-	.	ID=3983b3f6-98cb-4b27-ab1b-a62ed7d41599;Target=XM_011701246.1 1 10
NW_012027376.1	RefSeq	cDNA_match	266700	266830	.	-	.	ID=3983b3f6-98cb-4b27-ab1b-a62ed7d41599;Target=XM_011701246.1 1 10
NW_012027376.1	RefSeq	cDNA_match	266394	266622	.	-	.	ID=3983b3f6-98cb-4b27-ab1b-a62ed7d41599;Target=XM_011701246.1 1 10
NW_012027376.1	RefSeq	cDNA_match	265817	266202	.	-	.	ID=3983b3f6-98cb-4b27-ab1b-a62ed7d41599;Target=XM_011701246.1 1 10
NW_012027376.1	RefSeq	cDNA_match	265171	265596	.	-	.	ID=3983b3f6-98cb-4b27-ab1b-a62ed7d41599;Target=XM_011701246.1 1 10
NW_012027376.1	RefSeq	cDNA_match	263719	264251	.	-	.	ID=3983b3f6-98cb-4b27-ab1b-a62ed7d41599;Target=XM_011701246.1 1 10
NW_012027376.1	RefSeq	cDNA_match	263277	263626	.	-	.	ID=3983b3f6-98cb-4b27-ab1b-a62ed7d41599;Target=XM_011701246.1 1 10
NW_012027376.1	RefSeq	cDNA_match	261664	263052	.	-	.	ID=3983b3f6-98cb-4b27-ab1b-a62ed7d41599;Target=XM_011701246.1 1 10
NW_012027376.1	Gnomon	mRNA	28733	31068	.	+	.	Name=XM_011701163.1;ID=rna-XM_011701163.1;Dbxref=GeneID:105456839%2CGenbank:XM_011701163.1;Parent=gene-LOC105456839
NW_012027376.1	Gnomon	exon	269353	269472	.	-	.	ID=exon-XM_011701246.1-2;Dbxref=GeneID:105456886%2CGenbank:XM_011701246.1;Note=The sequence of the model RefSeq transcript was modified relative to this genomic sequence to represent the inferred CDS: inserted 1 base in 1 codon;Parent=rna-XM_011701246.1
NW_012027376.1	Gnomon	exon	270133	270142	.	-	.	ID=exon-XM_011701246.1-1;Dbxref=GeneID:105456886%2CGenbank:XM_011701246.1;Note=The sequence of the model RefSeq transcript was modified relative to this genomic sequence to represent the inferred CDS: inserted 1 base in 1 codon;Parent=rna-XM_011701246.1
NW_012027376.1	Gnomon	exon	268259	268461	.	-	.	ID=exon-XM_011701246.1-4;Dbxref=GeneID:105456886%2CGenbank:XM_011701246.1;Note=The sequence of the model RefSeq transcript was modified relative to this genomic sequence to represent the inferred CDS: inserted 1 base in 1 codon;Parent=rna-XM_011701246.1
NW_012027376.1	Gnomon	exon	269327	269350	.	-	.	ID=exon-XM_011701246.1-3;Dbxref=GeneID:105456886%2CGenbank:XM_011701246.1;Note=The sequence of the model RefSeq transcript was modified relative to this genomic sequence to represent the inferred CDS: inserted 1 base in 1 codon;Parent=rna-XM_011701246.1
NW_012027376.1	Gnomon	exon	267387	267640	.	-	.	ID=exon-XM_011701246.1-6;Dbxref=GeneID:105456886%2CGenbank:XM_011701246.1;Note=The sequence of the model RefSeq transcript was modified relative to this genomic sequence to represent the inferred CDS: inserted 1 base in 1 codon;Parent=rna-XM_011701246.1
NW_012027376.1	Gnomon	exon	267836	268161	.	-	.	ID=exon-XM_011701246.1-5;Dbxref=GeneID:105456886%2CGenbank:XM_011701246.1;Note=The sequence of the model RefSeq transcript was modified relative to this genomic sequence to represent the inferred CDS: inserted 1 base in 1 codon;Parent=rna-XM_011701246.1
NW_012027376.1	Gnomon	exon	266700	266830	.	-	.	ID=exon-XM_011701246.1-8;Dbxref=GeneID:105456886%2CGenbank:XM_011701246.1;Note=The sequence of the model RefSeq transcript was modified relative to this genomic sequence to represent the inferred CDS: inserted 1 base in 1 codon;Parent=rna-XM_011701246.1
NW_012027376.1	Gnomon	exon	266946	267279	.	-	.	ID=exon-XM_011701246.1-7;Dbxref=GeneID:105456886%2CGenbank:XM_011701246.1;Note=The sequence of the model RefSeq transcript was modified relative to this genomic sequence to represent the inferred CDS: inserted 1 base in 1 codon;Parent=rna-XM_011701246.1
NW_012027376.1	Gnomon	exon	266394	266622	.	-	.	ID=exon-XM_011701246.1-9;Dbxref=GeneID:105456886%2CGenbank:XM_011701246.1;Note=The sequence of the model RefSeq transcript was modified relative to this genomic sequence to represent the inferred CDS: inserted 1 base in 1 codon;Parent=rna-XM_011701246.1
NW_012027376.1	Gnomon	CDS	356431	356611	.	-	0	Name=XP_011699513.1;ID=cds-XP_011699513.1;Dbxref=GeneID:105456869%2CGenbank:XP_011699513.1;Parent=rna-XM_011701211.1
NW_012027376.1	Gnomon	CDS	355156	355426	.	-	0	Name=XP_011699513.1;ID=cds-XP_011699513.1;Dbxref=GeneID:105456869%2CGenbank:XP_011699513.1;Parent=rna-XM_011701211.1
NW_012027376.1	Gnomon	CDS	321287	321450	.	-	0	Name=XP_011699513.1;ID=cds-XP_011699513.1;Dbxref=GeneID:105456869%2CGenbank:XP_011699513.1;Parent=rna-XM_011701211.1
NW_012027376.1	Gnomon	CDS	319766	319902	.	-	0	Name=XP_011699513.1;ID=cds-XP_011699513.1;Dbxref=GeneID:105456869%2CGenbank:XP_011699513.1;Parent=rna-XM_011701211.1
NW_012027376.1	Gnomon	CDS	319144	319287	.	-	0	Name=XP_011699513.1;ID=cds-XP_011699513.1;Dbxref=GeneID:105456869%2CGenbank:XP_011699513.1;Parent=rna-XM_011701211.1
NW_012027376.1	Gnomon	CDS	309427	309534	.	-	0	Name=XP_011699513.1;ID=cds-XP_011699513.1;Dbxref=GeneID:105456869%2CGenbank:XP_011699513.1;Parent=rna-XM_011701211.1
NW_012027376.1	Gnomon	CDS	304096	304245	.	-	0	Name=XP_011699513.1;ID=cds-XP_011699513.1;Dbxref=GeneID:105456869%2CGenbank:XP_011699513.1;Parent=rna-XM_011701211.1
NW_012027376.1	Gnomon	CDS	303452	303670	.	-	0	Name=XP_011699513.1;ID=cds-XP_011699513.1;Dbxref=GeneID:105456869%2CGenbank:XP_011699513.1;Parent=rna-XM_011701211.1
NW_012027376.1	Gnomon	CDS	303234	303380	.	-	0	Name=XP_011699513.1;ID=cds-XP_011699513.1;Dbxref=GeneID:105456869%2CGenbank:XP_011699513.1;Parent=rna-XM_011701211.1
NW_012027376.1	Gnomon	CDS	302906	303023	.	-	0	Name=XP_011699513.1;ID=cds-XP_011699513.1;Dbxref=GeneID:105456869%2CGenbank:XP_011699513.1;Parent=rna-XM_011701211.1
NW_012027376.1	Gnomon	CDS	302491	302767	.	-	0	Name=XP_011699513.1;ID=cds-XP_011699513.1;Dbxref=GeneID:105456869%2CGenbank:XP_011699513.1;Parent=rna-XM_011701211.1
NW_012027376.1	Gnomon	CDS	301201	301336	.	-	0	Name=XP_011699513.1;ID=cds-XP_011699513.1;Dbxref=GeneID:105456869%2CGenbank:XP_011699513.1;Parent=rna-XM_011701211.1
NW_012027376.1	Gnomon	CDS	300528	300674	.	-	0	Name=XP_011699513.1;ID=cds-XP_011699513.1;Dbxref=GeneID:105456869%2CGenbank:XP_011699513.1;Parent=rna-XM_011701211.1
NW_012027376.1	Gnomon	mRNA	28733	32298	.	+	.	Name=XM_011701164.1;ID=rna-XM_011701164.1;Dbxref=GeneID:105456839%2CGenbank:XM_011701164.1;Parent=gene-LOC105456839
NW_012027376.1	Gnomon	CDS	122693	122756	.	+	0	Name=XP_011699499.1;ID=cds-XP_011699499.1;Dbxref=GeneID:105456860%2CGenbank:XP_011699499.1;Parent=rna-XM_011701197.1
NW_012027376.1	Gnomon	CDS	127357	127493	.	+	0	Name=XP_011699499.1;ID=cds-XP_011699499.1;Dbxref=GeneID:105456860%2CGenbank:XP_011699499.1;Parent=rna-XM_011701197.1
NW_012027376.1	Gnomon	CDS	131494	131648	.	+	0	Name=XP_011699499.1;ID=cds-XP_011699499.1;Dbxref=GeneID:105456860%2CGenbank:XP_011699499.1;Parent=rna-XM_011701197.1
NW_012027376.1	Gnomon	CDS	132179	132362	.	+	0	Name=XP_011699499.1;ID=cds-XP_011699499.1;Dbxref=GeneID:105456860%2CGenbank:XP_011699499.1;Parent=rna-XM_011701197.1
NW_012027376.1	Gnomon	CDS	135592	135808	.	+	0	Name=XP_011699499.1;ID=cds-XP_011699499.1;Dbxref=GeneID:105456860%2CGenbank:XP_011699499.1;Parent=rna-XM_011701197.1
NW_012027376.1	Gnomon	CDS	138198	138332	.	+	0	Name=XP_011699499.1;ID=cds-XP_011699499.1;Dbxref=GeneID:105456860%2CGenbank:XP_011699499.1;Parent=rna-XM_011701197.1
NW_012027376.1	Gnomon	CDS	139062	139240	.	+	0	Name=XP_011699499.1;ID=cds-XP_011699499.1;Dbxref=GeneID:105456860%2CGenbank:XP_011699499.1;Parent=rna-XM_011701197.1
NW_012027376.1	Gnomon	CDS	139898	140033	.	+	0	Name=XP_011699499.1;ID=cds-XP_011699499.1;Dbxref=GeneID:105456860%2CGenbank:XP_011699499.1;Parent=rna-XM_011701197.1
NW_012027376.1	Gnomon	CDS	140362	140612	.	+	0	Name=XP_011699499.1;ID=cds-XP_011699499.1;Dbxref=GeneID:105456860%2CGenbank:XP_011699499.1;Parent=rna-XM_011701197.1
NW_012027376.1	Gnomon	CDS	227444	227510	.	+	0	Name=XP_011699509.1;ID=cds-XP_011699509.1;Dbxref=GeneID:105456865%2CGenbank:XP_011699509.1;Parent=rna-XM_011701207.1
NW_012027376.1	Gnomon	CDS	227649	227803	.	+	0	Name=XP_011699509.1;ID=cds-XP_011699509.1;Dbxref=GeneID:105456865%2CGenbank:XP_011699509.1;Parent=rna-XM_011701207.1
NW_012027376.1	Gnomon	CDS	228369	228475	.	+	0	Name=XP_011699509.1;ID=cds-XP_011699509.1;Dbxref=GeneID:105456865%2CGenbank:XP_011699509.1;Parent=rna-XM_011701207.1
NW_012027376.1	Gnomon	CDS	228586	228839	.	+	0	Name=XP_011699509.1;ID=cds-XP_011699509.1;Dbxref=GeneID:105456865%2CGenbank:XP_011699509.1;Parent=rna-XM_011701207.1
NW_012027376.1	Gnomon	CDS	228967	229136	.	+	0	Name=XP_011699509.1;ID=cds-XP_011699509.1;Dbxref=GeneID:105456865%2CGenbank:XP_011699509.1;Parent=rna-XM_011701207.1
NW_012027376.1	Gnomon	CDS	229613	229780	.	+	0	Name=XP_011699509.1;ID=cds-XP_011699509.1;Dbxref=GeneID:105456865%2CGenbank:XP_011699509.1;Parent=rna-XM_011701207.1
NW_012027376.1	Gnomon	CDS	115030	115122	.	-	0	Name=XP_011699495.1;ID=cds-XP_011699495.1;Dbxref=GeneID:105456856%2CGenbank:XP_011699495.1;Parent=rna-XM_011701193.1
NW_012027376.1	Gnomon	CDS	114563	114678	.	-	0	Name=XP_011699495.1;ID=cds-XP_011699495.1;Dbxref=GeneID:105456856%2CGenbank:XP_011699495.1;Parent=rna-XM_011701193.1
NW_012027376.1	Gnomon	CDS	107569	107732	.	-	0	Name=XP_011699495.1;ID=cds-XP_011699495.1;Dbxref=GeneID:105456856%2CGenbank:XP_011699495.1;Parent=rna-XM_011701193.1
NW_012027376.1	Gnomon	CDS	107057	107231	.	-	0	Name=XP_011699495.1;ID=cds-XP_011699495.1;Dbxref=GeneID:105456856%2CGenbank:XP_011699495.1;Parent=rna-XM_011701193.1
NW_012027376.1	Gnomon	CDS	106620	106947	.	-	0	Name=XP_011699495.1;ID=cds-XP_011699495.1;Dbxref=GeneID:105456856%2CGenbank:XP_011699495.1;Parent=rna-XM_011701193.1
NW_012027376.1	Gnomon	CDS	106275	106543	.	-	0	Name=XP_011699495.1;ID=cds-XP_011699495.1;Dbxref=GeneID:105456856%2CGenbank:XP_011699495.1;Parent=rna-XM_011701193.1
NW_012027376.1	Gnomon	CDS	105872	106050	.	-	0	Name=XP_011699495.1;ID=cds-XP_011699495.1;Dbxref=GeneID:105456856%2CGenbank:XP_011699495.1;Parent=rna-XM_011701193.1
NW_012027376.1	Gnomon	CDS	105460	105686	.	-	0	Name=XP_011699495.1;ID=cds-XP_011699495.1;Dbxref=GeneID:105456856%2CGenbank:XP_011699495.1;Parent=rna-XM_011701193.1
NW_012027376.1	Gnomon	CDS	215036	215332	.	+	0	Name=XP_011699505.1;ID=cds-XP_011699505.1;Dbxref=GeneID:105456863%2CGenbank:XP_011699505.1;Parent=rna-XM_011701203.1
NW_012027376.1	Gnomon	CDS	215448	215754	.	+	0	Name=XP_011699505.1;ID=cds-XP_011699505.1;Dbxref=GeneID:105456863%2CGenbank:XP_011699505.1;Parent=rna-XM_011701203.1
NW_012027376.1	Gnomon	CDS	215829	216086	.	+	0	Name=XP_011699505.1;ID=cds-XP_011699505.1;Dbxref=GeneID:105456863%2CGenbank:XP_011699505.1;Parent=rna-XM_011701203.1
NW_012027376.1	Gnomon	CDS	216487	216773	.	+	0	Name=XP_011699505.1;ID=cds-XP_011699505.1;Dbxref=GeneID:105456863%2CGenbank:XP_011699505.1;Parent=rna-XM_011701203.1
NW_012027376.1	Gnomon	exon	142302	142332	.	-	.	ID=exon-XM_011701196.1-2;Dbxref=GeneID:105456859%2CGenbank:XM_011701196.1;Parent=rna-XM_011701196.1
NW_012027376.1	Gnomon	exon	142538	142665	.	-	.	ID=exon-XM_011701196.1-1;Dbxref=GeneID:105456859%2CGenbank:XM_011701196.1;Parent=rna-XM_011701196.1
NW_012027376.1	Gnomon	exon	141447	141761	.	-	.	ID=exon-XM_011701196.1-5;Dbxref=GeneID:105456859%2CGenbank:XM_011701196.1;Parent=rna-XM_011701196.1
NW_012027376.1	Gnomon	exon	141822	142004	.	-	.	ID=exon-XM_011701196.1-4;Dbxref=GeneID:105456859%2CGenbank:XM_011701196.1;Parent=rna-XM_011701196.1
NW_012027376.1	Gnomon	exon	142084	142215	.	-	.	ID=exon-XM_011701196.1-3;Dbxref=GeneID:105456859%2CGenbank:XM_011701196.1;Parent=rna-XM_011701196.1
NW_012027376.1	Gnomon	exon	272654	273083	.	-	.	ID=exon-XM_011701218.1-7;Dbxref=GeneID:105456870%2CGenbank:XM_011701218.1;Parent=rna-XM_011701218.1
NW_012027376.1	Gnomon	exon	273199	273356	.	-	.	ID=exon-XM_011701218.1-6;Dbxref=GeneID:105456870%2CGenbank:XM_011701218.1;Parent=rna-XM_011701218.1
NW_012027376.1	Gnomon	exon	273543	273722	.	-	.	ID=exon-XM_011701218.1-5;Dbxref=GeneID:105456870%2CGenbank:XM_011701218.1;Parent=rna-XM_011701218.1
NW_012027376.1	Gnomon	exon	274243	274483	.	-	.	ID=exon-XM_011701218.1-4;Dbxref=GeneID:105456870%2CGenbank:XM_011701218.1;Parent=rna-XM_011701218.1
NW_012027376.1	Gnomon	exon	274819	275072	.	-	.	ID=exon-XM_011701218.1-3;Dbxref=GeneID:105456870%2CGenbank:XM_011701218.1;Parent=rna-XM_011701218.1
NW_012027376.1	Gnomon	exon	279236	279408	.	-	.	ID=exon-XM_011701218.1-2;Dbxref=GeneID:105456870%2CGenbank:XM_011701218.1;Parent=rna-XM_011701218.1
NW_012027376.1	Gnomon	exon	283753	284004	.	-	.	ID=exon-XM_011701218.1-1;Dbxref=GeneID:105456870%2CGenbank:XM_011701218.1;Parent=rna-XM_011701218.1
NW_012027376.1	Gnomon	CDS	119409	119437	.	+	0	Name=XP_011699496.1;ID=cds-XP_011699496.1;Dbxref=GeneID:105456857%2CGenbank:XP_011699496.1;Parent=rna-XM_011701194.1
NW_012027376.1	Gnomon	CDS	119745	121125	.	+	0	Name=XP_011699496.1;ID=cds-XP_011699496.1;Dbxref=GeneID:105456857%2CGenbank:XP_011699496.1;Parent=rna-XM_011701194.1
NW_012027376.1	Gnomon	CDS	218877	219016	.	-	0	Name=XP_011699506.1;ID=cds-XP_011699506.1;Dbxref=GeneID:105456864%2CGenbank:XP_011699506.1;Parent=rna-XM_011701204.1
NW_012027376.1	Gnomon	CDS	218263	218488	.	-	0	Name=XP_011699506.1;ID=cds-XP_011699506.1;Dbxref=GeneID:105456864%2CGenbank:XP_011699506.1;Parent=rna-XM_011701204.1
NW_012027376.1	Gnomon	CDS	217448	218104	.	-	0	Name=XP_011699506.1;ID=cds-XP_011699506.1;Dbxref=GeneID:105456864%2CGenbank:XP_011699506.1;Parent=rna-XM_011701204.1
NW_012027376.1	Gnomon	exon	38737	39906	.	-	.	ID=exon-XM_011701171.1-1;Dbxref=GeneID:105456843%2CGenbank:XM_011701171.1;Parent=rna-XM_011701171.1
NW_012027376.1	Gnomon	exon	34611	37301	.	-	.	ID=exon-XM_011701171.1-5;Dbxref=GeneID:105456843%2CGenbank:XM_011701171.1;Parent=rna-XM_011701171.1
NW_012027376.1	Gnomon	exon	37417	37627	.	-	.	ID=exon-XM_011701171.1-4;Dbxref=GeneID:105456843%2CGenbank:XM_011701171.1;Parent=rna-XM_011701171.1
NW_012027376.1	Gnomon	exon	37852	38076	.	-	.	ID=exon-XM_011701171.1-3;Dbxref=GeneID:105456843%2CGenbank:XM_011701171.1;Parent=rna-XM_011701171.1
NW_012027376.1	Gnomon	exon	38387	38663	.	-	.	ID=exon-XM_011701171.1-2;Dbxref=GeneID:105456843%2CGenbank:XM_011701171.1;Parent=rna-XM_011701171.1
NW_012027376.1	Gnomon	CDS	119758	121125	.	+	0	Name=XP_011699497.1;ID=cds-XP_011699497.1;Dbxref=GeneID:105456857%2CGenbank:XP_011699497.1;Parent=rna-XM_011701195.1
NW_012027376.1	Gnomon	CDS	218877	219016	.	-	0	Name=XP_011699507.1;ID=cds-XP_011699507.1;Dbxref=GeneID:105456864%2CGenbank:XP_011699507.1;Parent=rna-XM_011701205.1
NW_012027376.1	Gnomon	CDS	218263	218488	.	-	0	Name=XP_011699507.1;ID=cds-XP_011699507.1;Dbxref=GeneID:105456864%2CGenbank:XP_011699507.1;Parent=rna-XM_011701205.1
NW_012027376.1	Gnomon	CDS	217448	218104	.	-	0	Name=XP_011699507.1;ID=cds-XP_011699507.1;Dbxref=GeneID:105456864%2CGenbank:XP_011699507.1;Parent=rna-XM_011701205.1
NW_012027376.1	Gnomon	exon	711158	711252	.	+	.	ID=exon-XM_011701242.1-2;Dbxref=GeneID:105456881%2CGenbank:XM_011701242.1;Parent=rna-XM_011701242.1
NW_012027376.1	Gnomon	exon	710511	710666	.	+	.	ID=exon-XM_011701242.1-1;Dbxref=GeneID:105456881%2CGenbank:XM_011701242.1;Parent=rna-XM_011701242.1
NW_012027376.1	Gnomon	exon	711690	711907	.	+	.	ID=exon-XM_011701242.1-4;Dbxref=GeneID:105456881%2CGenbank:XM_011701242.1;Parent=rna-XM_011701242.1
NW_012027376.1	Gnomon	exon	711353	711529	.	+	.	ID=exon-XM_011701242.1-3;Dbxref=GeneID:105456881%2CGenbank:XM_011701242.1;Parent=rna-XM_011701242.1
NW_012027376.1	Gnomon	exon	712406	712656	.	+	.	ID=exon-XM_011701242.1-6;Dbxref=GeneID:105456881%2CGenbank:XM_011701242.1;Parent=rna-XM_011701242.1
NW_012027376.1	Gnomon	exon	712021	712241	.	+	.	ID=exon-XM_011701242.1-5;Dbxref=GeneID:105456881%2CGenbank:XM_011701242.1;Parent=rna-XM_011701242.1
NW_012027376.1	Gnomon	exon	712732	713050	.	+	.	ID=exon-XM_011701242.1-7;Dbxref=GeneID:105456881%2CGenbank:XM_011701242.1;Parent=rna-XM_011701242.1
NW_012027376.1	Gnomon	CDS	142538	142540	.	-	0	Name=XP_011699498.1;ID=cds-XP_011699498.1;Dbxref=GeneID:105456859%2CGenbank:XP_011699498.1;Parent=rna-XM_011701196.1
NW_012027376.1	Gnomon	CDS	142302	142332	.	-	0	Name=XP_011699498.1;ID=cds-XP_011699498.1;Dbxref=GeneID:105456859%2CGenbank:XP_011699498.1;Parent=rna-XM_011701196.1
NW_012027376.1	Gnomon	CDS	142084	142215	.	-	0	Name=XP_011699498.1;ID=cds-XP_011699498.1;Dbxref=GeneID:105456859%2CGenbank:XP_011699498.1;Parent=rna-XM_011701196.1
NW_012027376.1	Gnomon	CDS	141822	142004	.	-	0	Name=XP_011699498.1;ID=cds-XP_011699498.1;Dbxref=GeneID:105456859%2CGenbank:XP_011699498.1;Parent=rna-XM_011701196.1
NW_012027376.1	Gnomon	CDS	141661	141761	.	-	0	Name=XP_011699498.1;ID=cds-XP_011699498.1;Dbxref=GeneID:105456859%2CGenbank:XP_011699498.1;Parent=rna-XM_011701196.1
NW_012027376.1	Gnomon	exon	73672	74278	.	+	.	ID=exon-XM_011701178.1-11;Dbxref=GeneID:105456845%2CGenbank:XM_011701178.1;Parent=rna-XM_011701178.1
NW_012027376.1	Gnomon	exon	73135	73327	.	+	.	ID=exon-XM_011701178.1-10;Dbxref=GeneID:105456845%2CGenbank:XM_011701178.1;Parent=rna-XM_011701178.1
NW_012027376.1	Gnomon	CDS	226767	226848	.	+	0	Name=XP_011699508.1;ID=cds-XP_011699508.1;Dbxref=GeneID:105456865%2CGenbank:XP_011699508.1;Parent=rna-XM_011701206.1
NW_012027376.1	Gnomon	CDS	227649	227803	.	+	0	Name=XP_011699508.1;ID=cds-XP_011699508.1;Dbxref=GeneID:105456865%2CGenbank:XP_011699508.1;Parent=rna-XM_011701206.1
NW_012027376.1	Gnomon	CDS	228369	228475	.	+	0	Name=XP_011699508.1;ID=cds-XP_011699508.1;Dbxref=GeneID:105456865%2CGenbank:XP_011699508.1;Parent=rna-XM_011701206.1
NW_012027376.1	Gnomon	CDS	228586	228839	.	+	0	Name=XP_011699508.1;ID=cds-XP_011699508.1;Dbxref=GeneID:105456865%2CGenbank:XP_011699508.1;Parent=rna-XM_011701206.1
NW_012027376.1	Gnomon	CDS	228967	229136	.	+	0	Name=XP_011699508.1;ID=cds-XP_011699508.1;Dbxref=GeneID:105456865%2CGenbank:XP_011699508.1;Parent=rna-XM_011701206.1
NW_012027376.1	Gnomon	CDS	229613	229780	.	+	0	Name=XP_011699508.1;ID=cds-XP_011699508.1;Dbxref=GeneID:105456865%2CGenbank:XP_011699508.1;Parent=rna-XM_011701206.1
NW_012027376.1	Gnomon	exon	119745	121874	.	+	.	ID=exon-XM_011701194.1-2;Dbxref=GeneID:105456857%2CGenbank:XM_011701194.1;Parent=rna-XM_011701194.1
NW_012027376.1	Gnomon	exon	119128	119437	.	+	.	ID=exon-XM_011701194.1-1;Dbxref=GeneID:105456857%2CGenbank:XM_011701194.1;Parent=rna-XM_011701194.1
NW_012027376.1	Gnomon	mRNA	297073	356611	.	-	.	Name=XM_011701211.1;ID=rna-XM_011701211.1;Dbxref=GeneID:105456869%2CGenbank:XM_011701211.1;Parent=gene-LOC105456869
NW_012027376.1	Gnomon	mRNA	297073	356611	.	-	.	Name=XM_011701212.1;ID=rna-XM_011701212.1;Dbxref=GeneID:105456869%2CGenbank:XM_011701212.1;Parent=gene-LOC105456869
NW_012027376.1	Gnomon	exon	93340	93504	.	+	.	ID=exon-XM_011701243.1-4;Dbxref=GeneID:105456882%2CGenbank:XM_011701243.1;Parent=rna-XM_011701243.1
NW_012027376.1	Gnomon	exon	93060	93233	.	+	.	ID=exon-XM_011701243.1-3;Dbxref=GeneID:105456882%2CGenbank:XM_011701243.1;Parent=rna-XM_011701243.1
NW_012027376.1	Gnomon	exon	92768	92971	.	+	.	ID=exon-XM_011701243.1-2;Dbxref=GeneID:105456882%2CGenbank:XM_011701243.1;Parent=rna-XM_011701243.1
NW_012027376.1	Gnomon	exon	92013	92336	.	+	.	ID=exon-XM_011701243.1-1;Dbxref=GeneID:105456882%2CGenbank:XM_011701243.1;Parent=rna-XM_011701243.1
NW_012027376.1	Gnomon	mRNA	297073	356611	.	-	.	Name=XM_011701213.1;ID=rna-XM_011701213.1;Dbxref=GeneID:105456869%2CGenbank:XM_011701213.1;Parent=gene-LOC105456869
NW_012027376.1	Gnomon	exon	274243	274483	.	-	.	ID=exon-XM_011701219.1-4;Dbxref=GeneID:105456870%2CGenbank:XM_011701219.1;Parent=rna-XM_011701219.1
NW_012027376.1	Gnomon	exon	274819	275072	.	-	.	ID=exon-XM_011701219.1-3;Dbxref=GeneID:105456870%2CGenbank:XM_011701219.1;Parent=rna-XM_011701219.1
NW_012027376.1	Gnomon	exon	273199	273356	.	-	.	ID=exon-XM_011701219.1-6;Dbxref=GeneID:105456870%2CGenbank:XM_011701219.1;Parent=rna-XM_011701219.1
NW_012027376.1	Gnomon	exon	273543	273722	.	-	.	ID=exon-XM_011701219.1-5;Dbxref=GeneID:105456870%2CGenbank:XM_011701219.1;Parent=rna-XM_011701219.1
NW_012027376.1	Gnomon	exon	279236	279408	.	-	.	ID=exon-XM_011701219.1-2;Dbxref=GeneID:105456870%2CGenbank:XM_011701219.1;Parent=rna-XM_011701219.1
NW_012027376.1	Gnomon	exon	280031	280175	.	-	.	ID=exon-XM_011701219.1-1;Dbxref=GeneID:105456870%2CGenbank:XM_011701219.1;Parent=rna-XM_011701219.1
NW_012027376.1	Gnomon	exon	272654	273083	.	-	.	ID=exon-XM_011701219.1-7;Dbxref=GeneID:105456870%2CGenbank:XM_011701219.1;Parent=rna-XM_011701219.1
NW_012027376.1	Gnomon	mRNA	297073	321812	.	-	.	Name=XM_011701214.1;ID=rna-XM_011701214.1;Dbxref=GeneID:105456869%2CGenbank:XM_011701214.1;Parent=gene-LOC105456869
NW_012027376.1	Gnomon	exon	119021	119104	.	+	.	ID=exon-XM_011701195.1-1;Dbxref=GeneID:105456857%2CGenbank:XM_011701195.1;Parent=rna-XM_011701195.1
NW_012027376.1	Gnomon	exon	119745	121874	.	+	.	ID=exon-XM_011701195.1-2;Dbxref=GeneID:105456857%2CGenbank:XM_011701195.1;Parent=rna-XM_011701195.1
NW_012027376.1	Gnomon	exon	287892	288290	.	+	.	ID=exon-XM_011701220.1-4;Dbxref=GeneID:105456872%2CGenbank:XM_011701220.1;Parent=rna-XM_011701220.1
NW_012027376.1	Gnomon	exon	287202	287786	.	+	.	ID=exon-XM_011701220.1-3;Dbxref=GeneID:105456872%2CGenbank:XM_011701220.1;Parent=rna-XM_011701220.1
NW_012027376.1	Gnomon	exon	271173	271354	.	+	.	ID=exon-XM_011701220.1-2;Dbxref=GeneID:105456872%2CGenbank:XM_011701220.1;Parent=rna-XM_011701220.1
NW_012027376.1	Gnomon	exon	270122	270666	.	+	.	ID=exon-XM_011701220.1-1;Dbxref=GeneID:105456872%2CGenbank:XM_011701220.1;Parent=rna-XM_011701220.1
NW_012027376.1	Gnomon	exon	34611	37301	.	-	.	ID=exon-XM_011701172.1-5;Dbxref=GeneID:105456843%2CGenbank:XM_011701172.1;Parent=rna-XM_011701172.1
NW_012027376.1	Gnomon	exon	38387	38663	.	-	.	ID=exon-XM_011701172.1-2;Dbxref=GeneID:105456843%2CGenbank:XM_011701172.1;Parent=rna-XM_011701172.1
NW_012027376.1	Gnomon	exon	38764	39906	.	-	.	ID=exon-XM_011701172.1-1;Dbxref=GeneID:105456843%2CGenbank:XM_011701172.1;Parent=rna-XM_011701172.1
NW_012027376.1	Gnomon	exon	37417	37627	.	-	.	ID=exon-XM_011701172.1-4;Dbxref=GeneID:105456843%2CGenbank:XM_011701172.1;Parent=rna-XM_011701172.1
NW_012027376.1	Gnomon	exon	37852	38076	.	-	.	ID=exon-XM_011701172.1-3;Dbxref=GeneID:105456843%2CGenbank:XM_011701172.1;Parent=rna-XM_011701172.1
