# Supplementary material for: Prevalent bee venom genes evolved before the aculeate stinger and eusociality
Source: BMC Biol. 2023 Oct 23;21:229. doi: 10.1186/s12915-023-01656-5 (PMC10591384; doi:10.1186/s12915-023-01656-5)
Supplement: Supplementary file 42 — Additional file 42. Gff files of all toxin gene annotations. [file 12915_2023_1656_MOESM42_ESM.zip › AdditionalFile9_ToxinGeneAnnotations/NW_006263615.1._APH.gff_modified_Koludarov_et_al_2021.gff3]

##gff-version 3
##source-version geneious 2020.2.2
##sequence-region	NW_006263615.1	1	456716
NW_006263615.1	Koludarov_et_al_2021	gene	257100	259485	.	-	.	Name=APH
NW_006263615.1	Gnomon	mRNA	200332	206030	.	-	.	Name=XM_031511806.1;ID=rna-XM_031511806.1;Dbxref=GeneID:102673608%2CGenbank:XM_031511806.1;Parent=gene-LOC102673608
NW_006263615.1	Gnomon	mRNA	227257	228528	.	+	.	Name=XM_031511796.1;ID=rna-XM_031511796.1;Dbxref=GeneID:102674749%2CGenbank:XM_031511796.1;Parent=gene-LOC102674749
NW_006263615.1	Gnomon	exon	244028	244131	.	-	.	ID=exon-XM_031511800.1-4;Dbxref=GeneID:102676692%2CGenbank:XM_031511800.1;Parent=rna-XM_031511800.1
NW_006263615.1	Gnomon	exon	243700	243858	.	-	.	ID=exon-XM_031511800.1-5;Dbxref=GeneID:102676692%2CGenbank:XM_031511800.1;Parent=rna-XM_031511800.1
NW_006263615.1	Gnomon	exon	243457	243626	.	-	.	ID=exon-XM_031511800.1-6;Dbxref=GeneID:102676692%2CGenbank:XM_031511800.1;Parent=rna-XM_031511800.1
NW_006263615.1	Gnomon	exon	239976	242351	.	-	.	ID=exon-XM_031511800.1-7;Dbxref=GeneID:102676692%2CGenbank:XM_031511800.1;Parent=rna-XM_031511800.1
NW_006263615.1	Gnomon	exon	252582	252724	.	-	.	ID=exon-XM_031511800.1-1;Dbxref=GeneID:102676692%2CGenbank:XM_031511800.1;Parent=rna-XM_031511800.1
NW_006263615.1	Gnomon	exon	251088	251186	.	-	.	ID=exon-XM_031511800.1-2;Dbxref=GeneID:102676692%2CGenbank:XM_031511800.1;Parent=rna-XM_031511800.1
NW_006263615.1	Gnomon	exon	244214	244288	.	-	.	ID=exon-XM_031511800.1-3;Dbxref=GeneID:102676692%2CGenbank:XM_031511800.1;Parent=rna-XM_031511800.1
NW_006263615.1	Gnomon	mRNA	200332	205218	.	-	.	Name=XM_031511808.1;ID=rna-XM_031511808.1;Dbxref=GeneID:102673608%2CGenbank:XM_031511808.1;Parent=gene-LOC102673608
NW_006263615.1	Gnomon	mRNA	225820	228528	.	+	.	Name=XM_031511798.1;ID=rna-XM_031511798.1;Dbxref=GeneID:102674749%2CGenbank:XM_031511798.1;Parent=gene-LOC102674749
NW_006263615.1	Gnomon	exon	257100	257375	.	-	.	ID=exon-XM_031511772.1-6;Dbxref=GeneID:102677852%2CGenbank:XM_031511772.1;Parent=rna-XM_031511772.1
NW_006263615.1	Gnomon	exon	258474	258572	.	-	.	ID=exon-XM_031511772.1-2;Dbxref=GeneID:102677852%2CGenbank:XM_031511772.1;Parent=rna-XM_031511772.1
NW_006263615.1	Gnomon	exon	258164	258403	.	-	.	ID=exon-XM_031511772.1-3;Dbxref=GeneID:102677852%2CGenbank:XM_031511772.1;Parent=rna-XM_031511772.1
NW_006263615.1	Gnomon	exon	257885	258070	.	-	.	ID=exon-XM_031511772.1-4;Dbxref=GeneID:102677852%2CGenbank:XM_031511772.1;Parent=rna-XM_031511772.1
NW_006263615.1	Gnomon	exon	257467	257802	.	-	.	ID=exon-XM_031511772.1-5;Dbxref=GeneID:102677852%2CGenbank:XM_031511772.1;Parent=rna-XM_031511772.1
NW_006263615.1	Gnomon	exon	259214	259481	.	-	.	ID=exon-XM_031511772.1-1;Dbxref=GeneID:102677852%2CGenbank:XM_031511772.1;Parent=rna-XM_031511772.1
NW_006263615.1	Gnomon	exon	210002	210241	.	-	.	ID=exon-XM_031511795.1-1;Dbxref=GeneID:102673997%2CGenbank:XM_031511795.1;Parent=rna-XM_031511795.1
NW_006263615.1	Gnomon	exon	209400	209780	.	-	.	ID=exon-XM_031511795.1-2;Dbxref=GeneID:102673997%2CGenbank:XM_031511795.1;Parent=rna-XM_031511795.1
NW_006263615.1	Gnomon	exon	208475	209322	.	-	.	ID=exon-XM_031511795.1-3;Dbxref=GeneID:102673997%2CGenbank:XM_031511795.1;Parent=rna-XM_031511795.1
NW_006263615.1	Gnomon	mRNA	214543	218302	.	+	.	Name=XM_006618329.2;ID=rna-XM_006618329.2;Dbxref=GeneID:102674528%2CGenbank:XM_006618329.2;Parent=gene-LOC102674528
NW_006263615.1	Gnomon	mRNA	200332	205218	.	-	.	Name=XM_031511809.1;ID=rna-XM_031511809.1;Dbxref=GeneID:102673608%2CGenbank:XM_031511809.1;Parent=gene-LOC102673608
NW_006263615.1	Gnomon	mRNA	227354	229137	.	+	.	Name=XM_031511799.1;ID=rna-XM_031511799.1;Dbxref=GeneID:102674749%2CGenbank:XM_031511799.1;Parent=gene-LOC102674749
NW_006263615.1	Gnomon	CDS	68811	69137	.	-	0	Name=XP_006618378.1;ID=cds-XP_006618378.1;Dbxref=GeneID:102672717%2CGenbank:XP_006618378.1;Parent=rna-XM_006618315.2
NW_006263615.1	Gnomon	CDS	68373	68702	.	-	0	Name=XP_006618378.1;ID=cds-XP_006618378.1;Dbxref=GeneID:102672717%2CGenbank:XP_006618378.1;Parent=rna-XM_006618315.2
NW_006263615.1	Gnomon	CDS	68042	68293	.	-	0	Name=XP_006618378.1;ID=cds-XP_006618378.1;Dbxref=GeneID:102672717%2CGenbank:XP_006618378.1;Parent=rna-XM_006618315.2
NW_006263615.1	Gnomon	CDS	67772	67969	.	-	0	Name=XP_006618378.1;ID=cds-XP_006618378.1;Dbxref=GeneID:102672717%2CGenbank:XP_006618378.1;Parent=rna-XM_006618315.2
NW_006263615.1	Gnomon	CDS	67486	67701	.	-	0	Name=XP_006618378.1;ID=cds-XP_006618378.1;Dbxref=GeneID:102672717%2CGenbank:XP_006618378.1;Parent=rna-XM_006618315.2
NW_006263615.1	Gnomon	mRNA	214543	218302	.	+	.	Name=XM_006618328.2;ID=rna-XM_006618328.2;Dbxref=GeneID:102674528%2CGenbank:XM_006618328.2;Parent=gene-LOC102674528
NW_006263615.1	Gnomon	exon	257100	257375	.	-	.	ID=exon-XM_031511771.1-7;Dbxref=GeneID:102677852%2CGenbank:XM_031511771.1;Parent=rna-XM_031511771.1
NW_006263615.1	Gnomon	exon	257885	258070	.	-	.	ID=exon-XM_031511771.1-5;Dbxref=GeneID:102677852%2CGenbank:XM_031511771.1;Parent=rna-XM_031511771.1
NW_006263615.1	Gnomon	exon	257467	257802	.	-	.	ID=exon-XM_031511771.1-6;Dbxref=GeneID:102677852%2CGenbank:XM_031511771.1;Parent=rna-XM_031511771.1
NW_006263615.1	Gnomon	exon	258474	258572	.	-	.	ID=exon-XM_031511771.1-3;Dbxref=GeneID:102677852%2CGenbank:XM_031511771.1;Parent=rna-XM_031511771.1
NW_006263615.1	Gnomon	exon	258164	258403	.	-	.	ID=exon-XM_031511771.1-4;Dbxref=GeneID:102677852%2CGenbank:XM_031511771.1;Parent=rna-XM_031511771.1
NW_006263615.1	Gnomon	exon	259214	259484	.	-	.	ID=exon-XM_031511771.1-1;Dbxref=GeneID:102677852%2CGenbank:XM_031511771.1;Parent=rna-XM_031511771.1
NW_006263615.1	Gnomon	exon	258790	258872	.	-	.	ID=exon-XM_031511771.1-2;Dbxref=GeneID:102677852%2CGenbank:XM_031511771.1;Parent=rna-XM_031511771.1
NW_006263615.1	Gnomon	exon	220815	221118	.	-	.	ID=exon-XM_006618341.2-9;Dbxref=GeneID:102675375%2CGenbank:XM_006618341.2;Parent=rna-XM_006618341.2
NW_006263615.1	Gnomon	exon	221407	221671	.	-	.	ID=exon-XM_006618341.2-7;Dbxref=GeneID:102675375%2CGenbank:XM_006618341.2;Parent=rna-XM_006618341.2
NW_006263615.1	Gnomon	exon	221197	221338	.	-	.	ID=exon-XM_006618341.2-8;Dbxref=GeneID:102675375%2CGenbank:XM_006618341.2;Parent=rna-XM_006618341.2
NW_006263615.1	Gnomon	exon	224202	224219	.	-	.	ID=exon-XM_006618341.2-1;Dbxref=GeneID:102675375%2CGenbank:XM_006618341.2;Parent=rna-XM_006618341.2
NW_006263615.1	Gnomon	exon	223943	224072	.	-	.	ID=exon-XM_006618341.2-2;Dbxref=GeneID:102675375%2CGenbank:XM_006618341.2;Parent=rna-XM_006618341.2
NW_006263615.1	Gnomon	exon	222014	222229	.	-	.	ID=exon-XM_006618341.2-5;Dbxref=GeneID:102675375%2CGenbank:XM_006618341.2;Parent=rna-XM_006618341.2
NW_006263615.1	Gnomon	exon	221755	221946	.	-	.	ID=exon-XM_006618341.2-6;Dbxref=GeneID:102675375%2CGenbank:XM_006618341.2;Parent=rna-XM_006618341.2
NW_006263615.1	Gnomon	exon	222660	223046	.	-	.	ID=exon-XM_006618341.2-3;Dbxref=GeneID:102675375%2CGenbank:XM_006618341.2;Parent=rna-XM_006618341.2
NW_006263615.1	Gnomon	exon	222321	222583	.	-	.	ID=exon-XM_006618341.2-4;Dbxref=GeneID:102675375%2CGenbank:XM_006618341.2;Parent=rna-XM_006618341.2
NW_006263615.1	Gnomon	gene	286558	289296	.	+	.	Name=LOC102679589;ID=gene-LOC102679589;Dbxref=GeneID:102679589
NW_006263615.1	Gnomon	CDS	53292	53382	.	-	0	Name=XP_006618375.1;ID=cds-XP_006618375.1;Dbxref=GeneID:102672265%2CGenbank:XP_006618375.1;Parent=rna-XM_006618312.2
NW_006263615.1	Gnomon	CDS	53011	53194	.	-	0	Name=XP_006618375.1;ID=cds-XP_006618375.1;Dbxref=GeneID:102672265%2CGenbank:XP_006618375.1;Parent=rna-XM_006618312.2
NW_006263615.1	Gnomon	CDS	52657	52936	.	-	0	Name=XP_006618375.1;ID=cds-XP_006618375.1;Dbxref=GeneID:102672265%2CGenbank:XP_006618375.1;Parent=rna-XM_006618312.2
NW_006263615.1	Gnomon	CDS	52492	52573	.	-	0	Name=XP_006618375.1;ID=cds-XP_006618375.1;Dbxref=GeneID:102672265%2CGenbank:XP_006618375.1;Parent=rna-XM_006618312.2
NW_006263615.1	Gnomon	CDS	52212	52427	.	-	0	Name=XP_006618375.1;ID=cds-XP_006618375.1;Dbxref=GeneID:102672265%2CGenbank:XP_006618375.1;Parent=rna-XM_006618312.2
NW_006263615.1	Gnomon	CDS	52004	52140	.	-	0	Name=XP_006618375.1;ID=cds-XP_006618375.1;Dbxref=GeneID:102672265%2CGenbank:XP_006618375.1;Parent=rna-XM_006618312.2
NW_006263615.1	Gnomon	gene	301414	307736	.	+	.	Name=LOC102680528;ID=gene-LOC102680528;Dbxref=GeneID:102680528
NW_006263615.1	Gnomon	mRNA	212659	213976	.	+	.	Name=XM_006618327.2;ID=rna-XM_006618327.2;Dbxref=GeneID:102674221%2CGenbank:XM_006618327.2;Parent=gene-LOC102674221
NW_006263615.1	Gnomon	gene	289491	297746	.	-	.	Name=LOC102680662;ID=gene-LOC102680662;Dbxref=GeneID:102680662
NW_006263615.1	Gnomon	CDS	54049	54095	.	+	0	Name=XP_006618373.2;ID=cds-XP_006618373.2;Dbxref=GeneID:102672117%2CGenbank:XP_006618373.2;Parent=rna-XM_006618310.2
NW_006263615.1	Gnomon	CDS	54172	54377	.	+	0	Name=XP_006618373.2;ID=cds-XP_006618373.2;Dbxref=GeneID:102672117%2CGenbank:XP_006618373.2;Parent=rna-XM_006618310.2
NW_006263615.1	Gnomon	CDS	54452	54622	.	+	0	Name=XP_006618373.2;ID=cds-XP_006618373.2;Dbxref=GeneID:102672117%2CGenbank:XP_006618373.2;Parent=rna-XM_006618310.2
NW_006263615.1	Gnomon	CDS	54676	54833	.	+	0	Name=XP_006618373.2;ID=cds-XP_006618373.2;Dbxref=GeneID:102672117%2CGenbank:XP_006618373.2;Parent=rna-XM_006618310.2
NW_006263615.1	Gnomon	CDS	54909	55058	.	+	0	Name=XP_006618373.2;ID=cds-XP_006618373.2;Dbxref=GeneID:102672117%2CGenbank:XP_006618373.2;Parent=rna-XM_006618310.2
NW_006263615.1	Gnomon	CDS	55129	55327	.	+	0	Name=XP_006618373.2;ID=cds-XP_006618373.2;Dbxref=GeneID:102672117%2CGenbank:XP_006618373.2;Parent=rna-XM_006618310.2
NW_006263615.1	Gnomon	CDS	55420	55556	.	+	0	Name=XP_006618373.2;ID=cds-XP_006618373.2;Dbxref=GeneID:102672117%2CGenbank:XP_006618373.2;Parent=rna-XM_006618310.2
NW_006263615.1	Gnomon	CDS	55638	56197	.	+	0	Name=XP_006618373.2;ID=cds-XP_006618373.2;Dbxref=GeneID:102672117%2CGenbank:XP_006618373.2;Parent=rna-XM_006618310.2
NW_006263615.1	Gnomon	CDS	56289	56453	.	+	0	Name=XP_006618373.2;ID=cds-XP_006618373.2;Dbxref=GeneID:102672117%2CGenbank:XP_006618373.2;Parent=rna-XM_006618310.2
NW_006263615.1	Gnomon	CDS	56522	57004	.	+	0	Name=XP_006618373.2;ID=cds-XP_006618373.2;Dbxref=GeneID:102672117%2CGenbank:XP_006618373.2;Parent=rna-XM_006618310.2
NW_006263615.1	Gnomon	CDS	57077	57254	.	+	0	Name=XP_006618373.2;ID=cds-XP_006618373.2;Dbxref=GeneID:102672117%2CGenbank:XP_006618373.2;Parent=rna-XM_006618310.2
NW_006263615.1	Gnomon	CDS	57335	57580	.	+	0	Name=XP_006618373.2;ID=cds-XP_006618373.2;Dbxref=GeneID:102672117%2CGenbank:XP_006618373.2;Parent=rna-XM_006618310.2
NW_006263615.1	Gnomon	CDS	57670	57786	.	+	0	Name=XP_006618373.2;ID=cds-XP_006618373.2;Dbxref=GeneID:102672117%2CGenbank:XP_006618373.2;Parent=rna-XM_006618310.2
NW_006263615.1	Gnomon	CDS	57862	57984	.	+	0	Name=XP_006618373.2;ID=cds-XP_006618373.2;Dbxref=GeneID:102672117%2CGenbank:XP_006618373.2;Parent=rna-XM_006618310.2
NW_006263615.1	Gnomon	CDS	58049	58296	.	+	0	Name=XP_006618373.2;ID=cds-XP_006618373.2;Dbxref=GeneID:102672117%2CGenbank:XP_006618373.2;Parent=rna-XM_006618310.2
NW_006263615.1	Gnomon	CDS	58375	58596	.	+	0	Name=XP_006618373.2;ID=cds-XP_006618373.2;Dbxref=GeneID:102672117%2CGenbank:XP_006618373.2;Parent=rna-XM_006618310.2
NW_006263615.1	Gnomon	CDS	58672	58843	.	+	0	Name=XP_006618373.2;ID=cds-XP_006618373.2;Dbxref=GeneID:102672117%2CGenbank:XP_006618373.2;Parent=rna-XM_006618310.2
NW_006263615.1	Gnomon	CDS	58909	59035	.	+	0	Name=XP_006618373.2;ID=cds-XP_006618373.2;Dbxref=GeneID:102672117%2CGenbank:XP_006618373.2;Parent=rna-XM_006618310.2
NW_006263615.1	Gnomon	CDS	59090	59214	.	+	0	Name=XP_006618373.2;ID=cds-XP_006618373.2;Dbxref=GeneID:102672117%2CGenbank:XP_006618373.2;Parent=rna-XM_006618310.2
NW_006263615.1	Gnomon	CDS	59284	59444	.	+	0	Name=XP_006618373.2;ID=cds-XP_006618373.2;Dbxref=GeneID:102672117%2CGenbank:XP_006618373.2;Parent=rna-XM_006618310.2
NW_006263615.1	Gnomon	CDS	59512	59672	.	+	0	Name=XP_006618373.2;ID=cds-XP_006618373.2;Dbxref=GeneID:102672117%2CGenbank:XP_006618373.2;Parent=rna-XM_006618310.2
NW_006263615.1	Gnomon	CDS	59748	59938	.	+	0	Name=XP_006618373.2;ID=cds-XP_006618373.2;Dbxref=GeneID:102672117%2CGenbank:XP_006618373.2;Parent=rna-XM_006618310.2
NW_006263615.1	Gnomon	CDS	60004	60088	.	+	0	Name=XP_006618373.2;ID=cds-XP_006618373.2;Dbxref=GeneID:102672117%2CGenbank:XP_006618373.2;Parent=rna-XM_006618310.2
NW_006263615.1	Gnomon	CDS	60192	60337	.	+	0	Name=XP_006618373.2;ID=cds-XP_006618373.2;Dbxref=GeneID:102672117%2CGenbank:XP_006618373.2;Parent=rna-XM_006618310.2
NW_006263615.1	Gnomon	CDS	60405	60521	.	+	0	Name=XP_006618373.2;ID=cds-XP_006618373.2;Dbxref=GeneID:102672117%2CGenbank:XP_006618373.2;Parent=rna-XM_006618310.2
NW_006263615.1	Gnomon	CDS	60658	61022	.	+	0	Name=XP_006618373.2;ID=cds-XP_006618373.2;Dbxref=GeneID:102672117%2CGenbank:XP_006618373.2;Parent=rna-XM_006618310.2
NW_006263615.1	Gnomon	CDS	61080	61340	.	+	0	Name=XP_006618373.2;ID=cds-XP_006618373.2;Dbxref=GeneID:102672117%2CGenbank:XP_006618373.2;Parent=rna-XM_006618310.2
NW_006263615.1	Gnomon	CDS	61414	61639	.	+	0	Name=XP_006618373.2;ID=cds-XP_006618373.2;Dbxref=GeneID:102672117%2CGenbank:XP_006618373.2;Parent=rna-XM_006618310.2
NW_006263615.1	Gnomon	CDS	61707	61891	.	+	0	Name=XP_006618373.2;ID=cds-XP_006618373.2;Dbxref=GeneID:102672117%2CGenbank:XP_006618373.2;Parent=rna-XM_006618310.2
NW_006263615.1	Gnomon	CDS	61952	62157	.	+	0	Name=XP_006618373.2;ID=cds-XP_006618373.2;Dbxref=GeneID:102672117%2CGenbank:XP_006618373.2;Parent=rna-XM_006618310.2
NW_006263615.1	Gnomon	CDS	62231	62403	.	+	0	Name=XP_006618373.2;ID=cds-XP_006618373.2;Dbxref=GeneID:102672117%2CGenbank:XP_006618373.2;Parent=rna-XM_006618310.2
NW_006263615.1	Gnomon	CDS	62488	62631	.	+	0	Name=XP_006618373.2;ID=cds-XP_006618373.2;Dbxref=GeneID:102672117%2CGenbank:XP_006618373.2;Parent=rna-XM_006618310.2
NW_006263615.1	Gnomon	CDS	62693	62850	.	+	0	Name=XP_006618373.2;ID=cds-XP_006618373.2;Dbxref=GeneID:102672117%2CGenbank:XP_006618373.2;Parent=rna-XM_006618310.2
NW_006263615.1	Gnomon	CDS	62943	63174	.	+	0	Name=XP_006618373.2;ID=cds-XP_006618373.2;Dbxref=GeneID:102672117%2CGenbank:XP_006618373.2;Parent=rna-XM_006618310.2
NW_006263615.1	Gnomon	CDS	63232	63370	.	+	0	Name=XP_006618373.2;ID=cds-XP_006618373.2;Dbxref=GeneID:102672117%2CGenbank:XP_006618373.2;Parent=rna-XM_006618310.2
NW_006263615.1	Gnomon	CDS	63574	63688	.	+	0	Name=XP_006618373.2;ID=cds-XP_006618373.2;Dbxref=GeneID:102672117%2CGenbank:XP_006618373.2;Parent=rna-XM_006618310.2
NW_006263615.1	Gnomon	CDS	63768	63921	.	+	0	Name=XP_006618373.2;ID=cds-XP_006618373.2;Dbxref=GeneID:102672117%2CGenbank:XP_006618373.2;Parent=rna-XM_006618310.2
NW_006263615.1	Gnomon	CDS	64082	64318	.	+	0	Name=XP_006618373.2;ID=cds-XP_006618373.2;Dbxref=GeneID:102672117%2CGenbank:XP_006618373.2;Parent=rna-XM_006618310.2
NW_006263615.1	Gnomon	CDS	64404	64586	.	+	0	Name=XP_006618373.2;ID=cds-XP_006618373.2;Dbxref=GeneID:102672117%2CGenbank:XP_006618373.2;Parent=rna-XM_006618310.2
NW_006263615.1	Gnomon	mRNA	212641	213976	.	+	.	Name=XM_006618326.2;ID=rna-XM_006618326.2;Dbxref=GeneID:102674221%2CGenbank:XM_006618326.2;Parent=gene-LOC102674221
NW_006263615.1	Gnomon	gene	450085	452840	.	-	.	Name=LOC102680907;ID=gene-LOC102680907;Dbxref=GeneID:102680907
NW_006263615.1	Gnomon	exon	272026	272456	.	-	.	ID=exon-XM_006618364.2-6;Dbxref=GeneID:102678773%2CGenbank:XM_006618364.2;Parent=rna-XM_006618364.2
NW_006263615.1	Gnomon	exon	272939	273104	.	-	.	ID=exon-XM_006618364.2-4;Dbxref=GeneID:102678773%2CGenbank:XM_006618364.2;Parent=rna-XM_006618364.2
NW_006263615.1	Gnomon	exon	272532	272850	.	-	.	ID=exon-XM_006618364.2-5;Dbxref=GeneID:102678773%2CGenbank:XM_006618364.2;Parent=rna-XM_006618364.2
NW_006263615.1	Gnomon	exon	273471	273562	.	-	.	ID=exon-XM_006618364.2-2;Dbxref=GeneID:102678773%2CGenbank:XM_006618364.2;Parent=rna-XM_006618364.2
NW_006263615.1	Gnomon	exon	273173	273310	.	-	.	ID=exon-XM_006618364.2-3;Dbxref=GeneID:102678773%2CGenbank:XM_006618364.2;Parent=rna-XM_006618364.2
NW_006263615.1	Gnomon	exon	273661	273810	.	-	.	ID=exon-XM_006618364.2-1;Dbxref=GeneID:102678773%2CGenbank:XM_006618364.2;Parent=rna-XM_006618364.2
NW_006263615.1	Gnomon	mRNA	212629	213976	.	+	.	Name=XM_006618325.2;ID=rna-XM_006618325.2;Dbxref=GeneID:102674221%2CGenbank:XM_006618325.2;Parent=gene-LOC102674221
NW_006263615.1	RefSeq	region	1	456716	.	+	.	Name=Unknown;ID=NW_006263615.1:1..456716;Dbxref=taxon:7462
NW_006263615.1	Gnomon	exon	222660	223046	.	-	.	ID=exon-XM_006618343.2-3;Dbxref=GeneID:102675375%2CGenbank:XM_006618343.2;Parent=rna-XM_006618343.2
NW_006263615.1	Gnomon	exon	222321	222583	.	-	.	ID=exon-XM_006618343.2-4;Dbxref=GeneID:102675375%2CGenbank:XM_006618343.2;Parent=rna-XM_006618343.2
NW_006263615.1	Gnomon	exon	225853	225894	.	-	.	ID=exon-XM_006618343.2-1;Dbxref=GeneID:102675375%2CGenbank:XM_006618343.2;Parent=rna-XM_006618343.2
NW_006263615.1	Gnomon	exon	224324	224425	.	-	.	ID=exon-XM_006618343.2-2;Dbxref=GeneID:102675375%2CGenbank:XM_006618343.2;Parent=rna-XM_006618343.2
NW_006263615.1	Gnomon	exon	220815	221118	.	-	.	ID=exon-XM_006618343.2-9;Dbxref=GeneID:102675375%2CGenbank:XM_006618343.2;Parent=rna-XM_006618343.2
NW_006263615.1	Gnomon	exon	221407	221671	.	-	.	ID=exon-XM_006618343.2-7;Dbxref=GeneID:102675375%2CGenbank:XM_006618343.2;Parent=rna-XM_006618343.2
NW_006263615.1	Gnomon	exon	221197	221338	.	-	.	ID=exon-XM_006618343.2-8;Dbxref=GeneID:102675375%2CGenbank:XM_006618343.2;Parent=rna-XM_006618343.2
NW_006263615.1	Gnomon	exon	222014	222229	.	-	.	ID=exon-XM_006618343.2-5;Dbxref=GeneID:102675375%2CGenbank:XM_006618343.2;Parent=rna-XM_006618343.2
NW_006263615.1	Gnomon	exon	221755	221946	.	-	.	ID=exon-XM_006618343.2-6;Dbxref=GeneID:102675375%2CGenbank:XM_006618343.2;Parent=rna-XM_006618343.2
NW_006263615.1	Gnomon	mRNA	286558	289296	.	+	.	Name=XM_006618372.2;ID=rna-XM_006618372.2;Dbxref=GeneID:102679589%2CGenbank:XM_006618372.2;Parent=gene-LOC102679589
NW_006263615.1	Gnomon	mRNA	286559	289296	.	+	.	Name=XM_006618371.2;ID=rna-XM_006618371.2;Dbxref=GeneID:102679589%2CGenbank:XM_006618371.2;Parent=gene-LOC102679589
NW_006263615.1	Gnomon	CDS	219314	219696	.	+	0	Name=XP_031367663.1;ID=cds-XP_031367663.1;Dbxref=GeneID:102681686%2CGenbank:XP_031367663.1;Parent=rna-XM_031511803.1
NW_006263615.1	Gnomon	CDS	219850	220075	.	+	0	Name=XP_031367663.1;ID=cds-XP_031367663.1;Dbxref=GeneID:102681686%2CGenbank:XP_031367663.1;Parent=rna-XM_031511803.1
NW_006263615.1	Gnomon	CDS	220157	220359	.	+	0	Name=XP_031367663.1;ID=cds-XP_031367663.1;Dbxref=GeneID:102681686%2CGenbank:XP_031367663.1;Parent=rna-XM_031511803.1
NW_006263615.1	Gnomon	CDS	220437	220704	.	+	0	Name=XP_031367663.1;ID=cds-XP_031367663.1;Dbxref=GeneID:102681686%2CGenbank:XP_031367663.1;Parent=rna-XM_031511803.1
NW_006263615.1	Gnomon	exon	262859	263398	.	+	.	ID=exon-XM_031511773.1-7;Dbxref=GeneID:102677712%2CGenbank:XM_031511773.1;Parent=rna-XM_031511773.1
NW_006263615.1	Gnomon	exon	262381	262498	.	+	.	ID=exon-XM_031511773.1-5;Dbxref=GeneID:102677712%2CGenbank:XM_031511773.1;Parent=rna-XM_031511773.1
NW_006263615.1	Gnomon	exon	262572	262738	.	+	.	ID=exon-XM_031511773.1-6;Dbxref=GeneID:102677712%2CGenbank:XM_031511773.1;Parent=rna-XM_031511773.1
NW_006263615.1	Gnomon	exon	261716	262006	.	+	.	ID=exon-XM_031511773.1-3;Dbxref=GeneID:102677712%2CGenbank:XM_031511773.1;Parent=rna-XM_031511773.1
NW_006263615.1	Gnomon	exon	262196	262320	.	+	.	ID=exon-XM_031511773.1-4;Dbxref=GeneID:102677712%2CGenbank:XM_031511773.1;Parent=rna-XM_031511773.1
NW_006263615.1	Gnomon	exon	260745	261225	.	+	.	ID=exon-XM_031511773.1-1;Dbxref=GeneID:102677712%2CGenbank:XM_031511773.1;Parent=rna-XM_031511773.1
NW_006263615.1	Gnomon	exon	261447	261650	.	+	.	ID=exon-XM_031511773.1-2;Dbxref=GeneID:102677712%2CGenbank:XM_031511773.1;Parent=rna-XM_031511773.1
NW_006263615.1	Gnomon	CDS	277582	277653	.	-	0	Name=XP_006618430.1;ID=cds-XP_006618430.1;Dbxref=GeneID:102679117%2CGenbank:XP_006618430.1;Parent=rna-XM_006618367.2
NW_006263615.1	Gnomon	CDS	277286	277396	.	-	0	Name=XP_006618430.1;ID=cds-XP_006618430.1;Dbxref=GeneID:102679117%2CGenbank:XP_006618430.1;Parent=rna-XM_006618367.2
NW_006263615.1	Gnomon	CDS	276896	277201	.	-	0	Name=XP_006618430.1;ID=cds-XP_006618430.1;Dbxref=GeneID:102679117%2CGenbank:XP_006618430.1;Parent=rna-XM_006618367.2
NW_006263615.1	Gnomon	CDS	276445	276804	.	-	0	Name=XP_006618430.1;ID=cds-XP_006618430.1;Dbxref=GeneID:102679117%2CGenbank:XP_006618430.1;Parent=rna-XM_006618367.2
NW_006263615.1	Gnomon	CDS	276058	276219	.	-	0	Name=XP_006618430.1;ID=cds-XP_006618430.1;Dbxref=GeneID:102679117%2CGenbank:XP_006618430.1;Parent=rna-XM_006618367.2
NW_006263615.1	Gnomon	CDS	275863	275979	.	-	0	Name=XP_006618430.1;ID=cds-XP_006618430.1;Dbxref=GeneID:102679117%2CGenbank:XP_006618430.1;Parent=rna-XM_006618367.2
NW_006263615.1	Gnomon	CDS	275654	275793	.	-	0	Name=XP_006618430.1;ID=cds-XP_006618430.1;Dbxref=GeneID:102679117%2CGenbank:XP_006618430.1;Parent=rna-XM_006618367.2
NW_006263615.1	Gnomon	CDS	275270	275577	.	-	0	Name=XP_006618430.1;ID=cds-XP_006618430.1;Dbxref=GeneID:102679117%2CGenbank:XP_006618430.1;Parent=rna-XM_006618367.2
NW_006263615.1	Gnomon	CDS	275069	275169	.	-	0	Name=XP_006618430.1;ID=cds-XP_006618430.1;Dbxref=GeneID:102679117%2CGenbank:XP_006618430.1;Parent=rna-XM_006618367.2
NW_006263615.1	Gnomon	mRNA	278723	280230	.	+	.	Name=XM_006618370.2;ID=rna-XM_006618370.2;Dbxref=GeneID:102679458%2CGenbank:XM_006618370.2;Parent=gene-LOC102679458
NW_006263615.1	Gnomon	exon	200332	201063	.	-	.	ID=exon-XM_006618319.2-8;Dbxref=GeneID:102673608%2CGenbank:XM_006618319.2;Parent=rna-XM_006618319.2
NW_006263615.1	Gnomon	exon	203274	204058	.	-	.	ID=exon-XM_006618319.2-4;Dbxref=GeneID:102673608%2CGenbank:XM_006618319.2;Parent=rna-XM_006618319.2
NW_006263615.1	Gnomon	exon	202547	202894	.	-	.	ID=exon-XM_006618319.2-5;Dbxref=GeneID:102673608%2CGenbank:XM_006618319.2;Parent=rna-XM_006618319.2
NW_006263615.1	Gnomon	exon	202184	202466	.	-	.	ID=exon-XM_006618319.2-6;Dbxref=GeneID:102673608%2CGenbank:XM_006618319.2;Parent=rna-XM_006618319.2
NW_006263615.1	Gnomon	exon	201729	202118	.	-	.	ID=exon-XM_006618319.2-7;Dbxref=GeneID:102673608%2CGenbank:XM_006618319.2;Parent=rna-XM_006618319.2
NW_006263615.1	Gnomon	exon	205375	205691	.	-	.	ID=exon-XM_006618319.2-1;Dbxref=GeneID:102673608%2CGenbank:XM_006618319.2;Parent=rna-XM_006618319.2
NW_006263615.1	Gnomon	exon	204976	205218	.	-	.	ID=exon-XM_006618319.2-2;Dbxref=GeneID:102673608%2CGenbank:XM_006618319.2;Parent=rna-XM_006618319.2
NW_006263615.1	Gnomon	exon	204161	204309	.	-	.	ID=exon-XM_006618319.2-3;Dbxref=GeneID:102673608%2CGenbank:XM_006618319.2;Parent=rna-XM_006618319.2
NW_006263615.1	Gnomon	CDS	204976	205193	.	-	0	Name=XP_031367664.1;ID=cds-XP_031367664.1;Dbxref=GeneID:102673608%2CGenbank:XP_031367664.1;Parent=rna-XM_031511804.1
NW_006263615.1	Gnomon	CDS	204161	204309	.	-	0	Name=XP_031367664.1;ID=cds-XP_031367664.1;Dbxref=GeneID:102673608%2CGenbank:XP_031367664.1;Parent=rna-XM_031511804.1
NW_006263615.1	Gnomon	CDS	203274	204058	.	-	0	Name=XP_031367664.1;ID=cds-XP_031367664.1;Dbxref=GeneID:102673608%2CGenbank:XP_031367664.1;Parent=rna-XM_031511804.1
NW_006263615.1	Gnomon	CDS	202547	202894	.	-	0	Name=XP_031367664.1;ID=cds-XP_031367664.1;Dbxref=GeneID:102673608%2CGenbank:XP_031367664.1;Parent=rna-XM_031511804.1
NW_006263615.1	Gnomon	CDS	202184	202466	.	-	0	Name=XP_031367664.1;ID=cds-XP_031367664.1;Dbxref=GeneID:102673608%2CGenbank:XP_031367664.1;Parent=rna-XM_031511804.1
NW_006263615.1	Gnomon	CDS	201729	202118	.	-	0	Name=XP_031367664.1;ID=cds-XP_031367664.1;Dbxref=GeneID:102673608%2CGenbank:XP_031367664.1;Parent=rna-XM_031511804.1
NW_006263615.1	Gnomon	CDS	200489	201063	.	-	0	Name=XP_031367664.1;ID=cds-XP_031367664.1;Dbxref=GeneID:102673608%2CGenbank:XP_031367664.1;Parent=rna-XM_031511804.1
NW_006263615.1	Gnomon	mRNA	239976	252724	.	-	.	Name=XM_031511800.1;ID=rna-XM_031511800.1;Dbxref=GeneID:102676692%2CGenbank:XM_031511800.1;Parent=gene-LOC102676692
NW_006263615.1	Gnomon	mRNA	220815	224258	.	-	.	Name=XM_031511790.1;ID=rna-XM_031511790.1;Dbxref=GeneID:102675375%2CGenbank:XM_031511790.1;Parent=gene-LOC102675375
NW_006263615.1	Gnomon	exon	271504	271646	.	+	.	ID=exon-XM_006618366.2-4;Dbxref=GeneID:102678979%2CGenbank:XM_006618366.2;Parent=rna-XM_006618366.2
NW_006263615.1	Gnomon	exon	271732	272103	.	+	.	ID=exon-XM_006618366.2-5;Dbxref=GeneID:102678979%2CGenbank:XM_006618366.2;Parent=rna-XM_006618366.2
NW_006263615.1	Gnomon	exon	271089	271145	.	+	.	ID=exon-XM_006618366.2-2;Dbxref=GeneID:102678979%2CGenbank:XM_006618366.2;Parent=rna-XM_006618366.2
NW_006263615.1	Gnomon	exon	271234	271433	.	+	.	ID=exon-XM_006618366.2-3;Dbxref=GeneID:102678979%2CGenbank:XM_006618366.2;Parent=rna-XM_006618366.2
NW_006263615.1	Gnomon	exon	270870	271008	.	+	.	ID=exon-XM_006618366.2-1;Dbxref=GeneID:102678979%2CGenbank:XM_006618366.2;Parent=rna-XM_006618366.2
NW_006263615.1	Gnomon	exon	274694	275169	.	-	.	ID=exon-XM_006618368.2-10;Dbxref=GeneID:102679117%2CGenbank:XM_006618368.2;Parent=rna-XM_006618368.2
NW_006263615.1	Gnomon	CDS	204976	205193	.	-	0	Name=XP_031367665.1;ID=cds-XP_031367665.1;Dbxref=GeneID:102673608%2CGenbank:XP_031367665.1;Parent=rna-XM_031511805.1
NW_006263615.1	Gnomon	CDS	204161	204309	.	-	0	Name=XP_031367665.1;ID=cds-XP_031367665.1;Dbxref=GeneID:102673608%2CGenbank:XP_031367665.1;Parent=rna-XM_031511805.1
NW_006263615.1	Gnomon	CDS	203274	204058	.	-	0	Name=XP_031367665.1;ID=cds-XP_031367665.1;Dbxref=GeneID:102673608%2CGenbank:XP_031367665.1;Parent=rna-XM_031511805.1
NW_006263615.1	Gnomon	CDS	202547	202894	.	-	0	Name=XP_031367665.1;ID=cds-XP_031367665.1;Dbxref=GeneID:102673608%2CGenbank:XP_031367665.1;Parent=rna-XM_031511805.1
NW_006263615.1	Gnomon	CDS	202184	202466	.	-	0	Name=XP_031367665.1;ID=cds-XP_031367665.1;Dbxref=GeneID:102673608%2CGenbank:XP_031367665.1;Parent=rna-XM_031511805.1
NW_006263615.1	Gnomon	CDS	201729	202118	.	-	0	Name=XP_031367665.1;ID=cds-XP_031367665.1;Dbxref=GeneID:102673608%2CGenbank:XP_031367665.1;Parent=rna-XM_031511805.1
NW_006263615.1	Gnomon	CDS	200489	201063	.	-	0	Name=XP_031367665.1;ID=cds-XP_031367665.1;Dbxref=GeneID:102673608%2CGenbank:XP_031367665.1;Parent=rna-XM_031511805.1
NW_006263615.1	Gnomon	mRNA	243061	252723	.	-	.	Name=XM_031511801.1;ID=rna-XM_031511801.1;Dbxref=GeneID:102676692%2CGenbank:XM_031511801.1;Parent=gene-LOC102676692
NW_006263615.1	Gnomon	mRNA	220815	224412	.	-	.	Name=XM_031511791.1;ID=rna-XM_031511791.1;Dbxref=GeneID:102675375%2CGenbank:XM_031511791.1;Parent=gene-LOC102675375
NW_006263615.1	Gnomon	CDS	204976	205193	.	-	0	Name=XP_031367666.1;ID=cds-XP_031367666.1;Dbxref=GeneID:102673608%2CGenbank:XP_031367666.1;Parent=rna-XM_031511806.1
NW_006263615.1	Gnomon	CDS	204161	204309	.	-	0	Name=XP_031367666.1;ID=cds-XP_031367666.1;Dbxref=GeneID:102673608%2CGenbank:XP_031367666.1;Parent=rna-XM_031511806.1
NW_006263615.1	Gnomon	CDS	203274	204058	.	-	0	Name=XP_031367666.1;ID=cds-XP_031367666.1;Dbxref=GeneID:102673608%2CGenbank:XP_031367666.1;Parent=rna-XM_031511806.1
NW_006263615.1	Gnomon	CDS	202547	202894	.	-	0	Name=XP_031367666.1;ID=cds-XP_031367666.1;Dbxref=GeneID:102673608%2CGenbank:XP_031367666.1;Parent=rna-XM_031511806.1
NW_006263615.1	Gnomon	CDS	202184	202466	.	-	0	Name=XP_031367666.1;ID=cds-XP_031367666.1;Dbxref=GeneID:102673608%2CGenbank:XP_031367666.1;Parent=rna-XM_031511806.1
NW_006263615.1	Gnomon	CDS	201729	202118	.	-	0	Name=XP_031367666.1;ID=cds-XP_031367666.1;Dbxref=GeneID:102673608%2CGenbank:XP_031367666.1;Parent=rna-XM_031511806.1
NW_006263615.1	Gnomon	CDS	200489	201063	.	-	0	Name=XP_031367666.1;ID=cds-XP_031367666.1;Dbxref=GeneID:102673608%2CGenbank:XP_031367666.1;Parent=rna-XM_031511806.1
NW_006263615.1	Gnomon	exon	179582	179642	.	-	.	ID=exon-XM_006618318.2-3;Dbxref=GeneID:102673378%2CGenbank:XM_006618318.2;Parent=rna-XM_006618318.2
NW_006263615.1	Gnomon	exon	151688	151902	.	-	.	ID=exon-XM_006618318.2-4;Dbxref=GeneID:102673378%2CGenbank:XM_006618318.2;Parent=rna-XM_006618318.2
NW_006263615.1	Gnomon	exon	193422	194274	.	-	.	ID=exon-XM_006618318.2-1;Dbxref=GeneID:102673378%2CGenbank:XM_006618318.2;Parent=rna-XM_006618318.2
NW_006263615.1	Gnomon	exon	190443	190480	.	-	.	ID=exon-XM_006618318.2-2;Dbxref=GeneID:102673378%2CGenbank:XM_006618318.2;Parent=rna-XM_006618318.2
NW_006263615.1	Gnomon	exon	118935	120071	.	-	.	ID=exon-XM_006618318.2-9;Dbxref=GeneID:102673378%2CGenbank:XM_006618318.2;Parent=rna-XM_006618318.2
NW_006263615.1	Gnomon	exon	120564	120726	.	-	.	ID=exon-XM_006618318.2-7;Dbxref=GeneID:102673378%2CGenbank:XM_006618318.2;Parent=rna-XM_006618318.2
NW_006263615.1	Gnomon	exon	120220	120405	.	-	.	ID=exon-XM_006618318.2-8;Dbxref=GeneID:102673378%2CGenbank:XM_006618318.2;Parent=rna-XM_006618318.2
NW_006263615.1	Gnomon	exon	121701	121868	.	-	.	ID=exon-XM_006618318.2-5;Dbxref=GeneID:102673378%2CGenbank:XM_006618318.2;Parent=rna-XM_006618318.2
NW_006263615.1	Gnomon	exon	121129	121334	.	-	.	ID=exon-XM_006618318.2-6;Dbxref=GeneID:102673378%2CGenbank:XM_006618318.2;Parent=rna-XM_006618318.2
NW_006263615.1	Gnomon	gene	227203	232996	.	-	.	Name=LOC102675136;ID=gene-LOC102675136;Dbxref=GeneID:102675136
NW_006263615.1	Gnomon	lnc_RNA	412477	436661	.	+	.	Name=XR_004150859.1;ID=rna-XR_004150859.1;Dbxref=GeneID:116185961%2CGenbank:XR_004150859.1;Parent=gene-LOC116185961
NW_006263615.1	Gnomon	exon	228127	228528	.	+	.	ID=exon-XM_031511796.1-4;Dbxref=GeneID:102674749%2CGenbank:XM_031511796.1;Parent=rna-XM_031511796.1
NW_006263615.1	Gnomon	exon	227492	227706	.	+	.	ID=exon-XM_031511796.1-2;Dbxref=GeneID:102674749%2CGenbank:XM_031511796.1;Parent=rna-XM_031511796.1
NW_006263615.1	Gnomon	exon	227763	228047	.	+	.	ID=exon-XM_031511796.1-3;Dbxref=GeneID:102674749%2CGenbank:XM_031511796.1;Parent=rna-XM_031511796.1
NW_006263615.1	Gnomon	exon	227257	227389	.	+	.	ID=exon-XM_031511796.1-1;Dbxref=GeneID:102674749%2CGenbank:XM_031511796.1;Parent=rna-XM_031511796.1
NW_006263615.1	Gnomon	mRNA	220815	224413	.	-	.	Name=XM_031511792.1;ID=rna-XM_031511792.1;Dbxref=GeneID:102675375%2CGenbank:XM_031511792.1;Parent=gene-LOC102675375
NW_006263615.1	Gnomon	mRNA	218432	220751	.	+	.	Name=XM_031511803.1;ID=rna-XM_031511803.1;Dbxref=GeneID:102681686%2CGenbank:XM_031511803.1;Parent=gene-LOC102681686
NW_006263615.1	Gnomon	mRNA	220815	224413	.	-	.	Name=XM_031511793.1;ID=rna-XM_031511793.1;Dbxref=GeneID:102675375%2CGenbank:XM_031511793.1;Parent=gene-LOC102675375
NW_006263615.1	Gnomon	CDS	204938	204951	.	-	0	Name=XP_031367668.1;ID=cds-XP_031367668.1;Dbxref=GeneID:102673608%2CGenbank:XP_031367668.1;Parent=rna-XM_031511808.1
NW_006263615.1	Gnomon	CDS	204161	204309	.	-	0	Name=XP_031367668.1;ID=cds-XP_031367668.1;Dbxref=GeneID:102673608%2CGenbank:XP_031367668.1;Parent=rna-XM_031511808.1
NW_006263615.1	Gnomon	CDS	203274	204058	.	-	0	Name=XP_031367668.1;ID=cds-XP_031367668.1;Dbxref=GeneID:102673608%2CGenbank:XP_031367668.1;Parent=rna-XM_031511808.1
NW_006263615.1	Gnomon	CDS	202547	202894	.	-	0	Name=XP_031367668.1;ID=cds-XP_031367668.1;Dbxref=GeneID:102673608%2CGenbank:XP_031367668.1;Parent=rna-XM_031511808.1
NW_006263615.1	Gnomon	CDS	202184	202466	.	-	0	Name=XP_031367668.1;ID=cds-XP_031367668.1;Dbxref=GeneID:102673608%2CGenbank:XP_031367668.1;Parent=rna-XM_031511808.1
NW_006263615.1	Gnomon	CDS	201729	202118	.	-	0	Name=XP_031367668.1;ID=cds-XP_031367668.1;Dbxref=GeneID:102673608%2CGenbank:XP_031367668.1;Parent=rna-XM_031511808.1
NW_006263615.1	Gnomon	CDS	200489	201063	.	-	0	Name=XP_031367668.1;ID=cds-XP_031367668.1;Dbxref=GeneID:102673608%2CGenbank:XP_031367668.1;Parent=rna-XM_031511808.1
NW_006263615.1	Gnomon	gene	220815	226127	.	-	.	Name=LOC102675375;ID=gene-LOC102675375;Dbxref=GeneID:102675375
NW_006263615.1	Gnomon	exon	358046	358882	.	-	.	ID=exon-XR_422148.2-6;Dbxref=GeneID:102680055%2CGenbank:XR_422148.2;Parent=rna-XR_422148.2
NW_006263615.1	Gnomon	exon	357798	357960	.	-	.	ID=exon-XR_422148.2-7;Dbxref=GeneID:102680055%2CGenbank:XR_422148.2;Parent=rna-XR_422148.2
NW_006263615.1	Gnomon	exon	357585	357713	.	-	.	ID=exon-XR_422148.2-8;Dbxref=GeneID:102680055%2CGenbank:XR_422148.2;Parent=rna-XR_422148.2
NW_006263615.1	Gnomon	exon	357091	357500	.	-	.	ID=exon-XR_422148.2-9;Dbxref=GeneID:102680055%2CGenbank:XR_422148.2;Parent=rna-XR_422148.2
NW_006263615.1	Gnomon	exon	359826	359938	.	-	.	ID=exon-XR_422148.2-2;Dbxref=GeneID:102680055%2CGenbank:XR_422148.2;Parent=rna-XR_422148.2
NW_006263615.1	Gnomon	exon	359607	359744	.	-	.	ID=exon-XR_422148.2-3;Dbxref=GeneID:102680055%2CGenbank:XR_422148.2;Parent=rna-XR_422148.2
NW_006263615.1	Gnomon	exon	359447	359515	.	-	.	ID=exon-XR_422148.2-4;Dbxref=GeneID:102680055%2CGenbank:XR_422148.2;Parent=rna-XR_422148.2
NW_006263615.1	Gnomon	exon	358958	359293	.	-	.	ID=exon-XR_422148.2-5;Dbxref=GeneID:102680055%2CGenbank:XR_422148.2;Parent=rna-XR_422148.2
NW_006263615.1	Gnomon	exon	360024	360154	.	-	.	ID=exon-XR_422148.2-1;Dbxref=GeneID:102680055%2CGenbank:XR_422148.2;Parent=rna-XR_422148.2
NW_006263615.1	Gnomon	lnc_RNA	401946	404196	.	+	.	Name=XR_004150857.1;ID=rna-XR_004150857.1;Dbxref=GeneID:116185959%2CGenbank:XR_004150857.1;Parent=gene-LOC116185959
NW_006263615.1	Gnomon	mRNA	200332	206030	.	-	.	Name=XM_031511804.1;ID=rna-XM_031511804.1;Dbxref=GeneID:102673608%2CGenbank:XM_031511804.1;Parent=gene-LOC102673608
NW_006263615.1	Gnomon	CDS	204161	204182	.	-	0	Name=XP_031367669.1;ID=cds-XP_031367669.1;Dbxref=GeneID:102673608%2CGenbank:XP_031367669.1;Parent=rna-XM_031511809.1
NW_006263615.1	Gnomon	CDS	203274	204058	.	-	0	Name=XP_031367669.1;ID=cds-XP_031367669.1;Dbxref=GeneID:102673608%2CGenbank:XP_031367669.1;Parent=rna-XM_031511809.1
NW_006263615.1	Gnomon	CDS	202547	202894	.	-	0	Name=XP_031367669.1;ID=cds-XP_031367669.1;Dbxref=GeneID:102673608%2CGenbank:XP_031367669.1;Parent=rna-XM_031511809.1
NW_006263615.1	Gnomon	CDS	202184	202466	.	-	0	Name=XP_031367669.1;ID=cds-XP_031367669.1;Dbxref=GeneID:102673608%2CGenbank:XP_031367669.1;Parent=rna-XM_031511809.1
NW_006263615.1	Gnomon	CDS	201729	202118	.	-	0	Name=XP_031367669.1;ID=cds-XP_031367669.1;Dbxref=GeneID:102673608%2CGenbank:XP_031367669.1;Parent=rna-XM_031511809.1
NW_006263615.1	Gnomon	CDS	200489	201063	.	-	0	Name=XP_031367669.1;ID=cds-XP_031367669.1;Dbxref=GeneID:102673608%2CGenbank:XP_031367669.1;Parent=rna-XM_031511809.1
NW_006263615.1	Gnomon	lnc_RNA	402403	407208	.	+	.	Name=XR_004150856.1;ID=rna-XR_004150856.1;Dbxref=GeneID:116185959%2CGenbank:XR_004150856.1;Parent=gene-LOC116185959
NW_006263615.1	Gnomon	mRNA	200332	206296	.	-	.	Name=XM_031511805.1;ID=rna-XM_031511805.1;Dbxref=GeneID:102673608%2CGenbank:XM_031511805.1;Parent=gene-LOC102673608
NW_006263615.1	Gnomon	mRNA	208475	210241	.	-	.	Name=XM_031511795.1;ID=rna-XM_031511795.1;Dbxref=GeneID:102673997%2CGenbank:XM_031511795.1;Parent=gene-LOC102673997
NW_006263615.1	Gnomon	lnc_RNA	71877	73719	.	-	.	Name=XR_422144.2;ID=rna-XR_422144.2;Dbxref=GeneID:102672986%2CGenbank:XR_422144.2;Parent=gene-LOC102672986
NW_006263615.1	Gnomon	exon	227763	228047	.	+	.	ID=exon-XM_031511798.1-2;Dbxref=GeneID:102674749%2CGenbank:XM_031511798.1;Parent=rna-XM_031511798.1
NW_006263615.1	Gnomon	exon	228127	228528	.	+	.	ID=exon-XM_031511798.1-3;Dbxref=GeneID:102674749%2CGenbank:XM_031511798.1;Parent=rna-XM_031511798.1
NW_006263615.1	Gnomon	exon	225820	225937	.	+	.	ID=exon-XM_031511798.1-1;Dbxref=GeneID:102674749%2CGenbank:XM_031511798.1;Parent=rna-XM_031511798.1
NW_006263615.1	Gnomon	exon	57335	57580	.	+	.	ID=exon-XM_006618310.2-12;Dbxref=GeneID:102672117%2CGenbank:XM_006618310.2;Parent=rna-XM_006618310.2
NW_006263615.1	Gnomon	exon	57670	57786	.	+	.	ID=exon-XM_006618310.2-13;Dbxref=GeneID:102672117%2CGenbank:XM_006618310.2;Parent=rna-XM_006618310.2
NW_006263615.1	Gnomon	exon	56522	57004	.	+	.	ID=exon-XM_006618310.2-10;Dbxref=GeneID:102672117%2CGenbank:XM_006618310.2;Parent=rna-XM_006618310.2
NW_006263615.1	Gnomon	exon	57077	57254	.	+	.	ID=exon-XM_006618310.2-11;Dbxref=GeneID:102672117%2CGenbank:XM_006618310.2;Parent=rna-XM_006618310.2
NW_006263615.1	Gnomon	exon	58909	59035	.	+	.	ID=exon-XM_006618310.2-18;Dbxref=GeneID:102672117%2CGenbank:XM_006618310.2;Parent=rna-XM_006618310.2
NW_006263615.1	Gnomon	exon	59090	59214	.	+	.	ID=exon-XM_006618310.2-19;Dbxref=GeneID:102672117%2CGenbank:XM_006618310.2;Parent=rna-XM_006618310.2
NW_006263615.1	Gnomon	exon	58375	58596	.	+	.	ID=exon-XM_006618310.2-16;Dbxref=GeneID:102672117%2CGenbank:XM_006618310.2;Parent=rna-XM_006618310.2
NW_006263615.1	Gnomon	exon	58672	58843	.	+	.	ID=exon-XM_006618310.2-17;Dbxref=GeneID:102672117%2CGenbank:XM_006618310.2;Parent=rna-XM_006618310.2
NW_006263615.1	Gnomon	exon	57862	57984	.	+	.	ID=exon-XM_006618310.2-14;Dbxref=GeneID:102672117%2CGenbank:XM_006618310.2;Parent=rna-XM_006618310.2
NW_006263615.1	Gnomon	exon	58049	58296	.	+	.	ID=exon-XM_006618310.2-15;Dbxref=GeneID:102672117%2CGenbank:XM_006618310.2;Parent=rna-XM_006618310.2
NW_006263615.1	Gnomon	exon	60004	60088	.	+	.	ID=exon-XM_006618310.2-23;Dbxref=GeneID:102672117%2CGenbank:XM_006618310.2;Parent=rna-XM_006618310.2
NW_006263615.1	Gnomon	exon	60192	60337	.	+	.	ID=exon-XM_006618310.2-24;Dbxref=GeneID:102672117%2CGenbank:XM_006618310.2;Parent=rna-XM_006618310.2
NW_006263615.1	Gnomon	exon	59512	59672	.	+	.	ID=exon-XM_006618310.2-21;Dbxref=GeneID:102672117%2CGenbank:XM_006618310.2;Parent=rna-XM_006618310.2
NW_006263615.1	Gnomon	exon	59748	59938	.	+	.	ID=exon-XM_006618310.2-22;Dbxref=GeneID:102672117%2CGenbank:XM_006618310.2;Parent=rna-XM_006618310.2
NW_006263615.1	Gnomon	exon	59284	59444	.	+	.	ID=exon-XM_006618310.2-20;Dbxref=GeneID:102672117%2CGenbank:XM_006618310.2;Parent=rna-XM_006618310.2
NW_006263615.1	Gnomon	exon	61707	61891	.	+	.	ID=exon-XM_006618310.2-29;Dbxref=GeneID:102672117%2CGenbank:XM_006618310.2;Parent=rna-XM_006618310.2
NW_006263615.1	Gnomon	exon	61080	61340	.	+	.	ID=exon-XM_006618310.2-27;Dbxref=GeneID:102672117%2CGenbank:XM_006618310.2;Parent=rna-XM_006618310.2
NW_006263615.1	Gnomon	exon	61414	61639	.	+	.	ID=exon-XM_006618310.2-28;Dbxref=GeneID:102672117%2CGenbank:XM_006618310.2;Parent=rna-XM_006618310.2
NW_006263615.1	Gnomon	exon	60405	60521	.	+	.	ID=exon-XM_006618310.2-25;Dbxref=GeneID:102672117%2CGenbank:XM_006618310.2;Parent=rna-XM_006618310.2
NW_006263615.1	Gnomon	exon	60658	61022	.	+	.	ID=exon-XM_006618310.2-26;Dbxref=GeneID:102672117%2CGenbank:XM_006618310.2;Parent=rna-XM_006618310.2
NW_006263615.1	Gnomon	exon	62943	63174	.	+	.	ID=exon-XM_006618310.2-34;Dbxref=GeneID:102672117%2CGenbank:XM_006618310.2;Parent=rna-XM_006618310.2
NW_006263615.1	Gnomon	exon	63232	63370	.	+	.	ID=exon-XM_006618310.2-35;Dbxref=GeneID:102672117%2CGenbank:XM_006618310.2;Parent=rna-XM_006618310.2
NW_006263615.1	Gnomon	exon	62488	62631	.	+	.	ID=exon-XM_006618310.2-32;Dbxref=GeneID:102672117%2CGenbank:XM_006618310.2;Parent=rna-XM_006618310.2
NW_006263615.1	Gnomon	exon	62693	62850	.	+	.	ID=exon-XM_006618310.2-33;Dbxref=GeneID:102672117%2CGenbank:XM_006618310.2;Parent=rna-XM_006618310.2
NW_006263615.1	Gnomon	exon	61952	62157	.	+	.	ID=exon-XM_006618310.2-30;Dbxref=GeneID:102672117%2CGenbank:XM_006618310.2;Parent=rna-XM_006618310.2
NW_006263615.1	Gnomon	exon	62231	62403	.	+	.	ID=exon-XM_006618310.2-31;Dbxref=GeneID:102672117%2CGenbank:XM_006618310.2;Parent=rna-XM_006618310.2
NW_006263615.1	Gnomon	exon	64082	64318	.	+	.	ID=exon-XM_006618310.2-38;Dbxref=GeneID:102672117%2CGenbank:XM_006618310.2;Parent=rna-XM_006618310.2
NW_006263615.1	Gnomon	exon	64404	64817	.	+	.	ID=exon-XM_006618310.2-39;Dbxref=GeneID:102672117%2CGenbank:XM_006618310.2;Parent=rna-XM_006618310.2
NW_006263615.1	Gnomon	exon	63574	63688	.	+	.	ID=exon-XM_006618310.2-36;Dbxref=GeneID:102672117%2CGenbank:XM_006618310.2;Parent=rna-XM_006618310.2
NW_006263615.1	Gnomon	exon	63768	63921	.	+	.	ID=exon-XM_006618310.2-37;Dbxref=GeneID:102672117%2CGenbank:XM_006618310.2;Parent=rna-XM_006618310.2
NW_006263615.1	Gnomon	CDS	360024	360114	.	-	0	Name=XP_006618439.1;ID=cds-XP_006618439.1;Dbxref=GeneID:102680055%2CGenbank:XP_006618439.1;Parent=rna-XM_006618376.2
NW_006263615.1	Gnomon	CDS	359826	359938	.	-	0	Name=XP_006618439.1;ID=cds-XP_006618439.1;Dbxref=GeneID:102680055%2CGenbank:XP_006618439.1;Parent=rna-XM_006618376.2
NW_006263615.1	Gnomon	CDS	359607	359744	.	-	0	Name=XP_006618439.1;ID=cds-XP_006618439.1;Dbxref=GeneID:102680055%2CGenbank:XP_006618439.1;Parent=rna-XM_006618376.2
NW_006263615.1	Gnomon	CDS	359447	359515	.	-	0	Name=XP_006618439.1;ID=cds-XP_006618439.1;Dbxref=GeneID:102680055%2CGenbank:XP_006618439.1;Parent=rna-XM_006618376.2
NW_006263615.1	Gnomon	CDS	358958	359293	.	-	0	Name=XP_006618439.1;ID=cds-XP_006618439.1;Dbxref=GeneID:102680055%2CGenbank:XP_006618439.1;Parent=rna-XM_006618376.2
NW_006263615.1	Gnomon	CDS	358060	358882	.	-	0	Name=XP_006618439.1;ID=cds-XP_006618439.1;Dbxref=GeneID:102680055%2CGenbank:XP_006618439.1;Parent=rna-XM_006618376.2
NW_006263615.1	Gnomon	CDS	357798	357960	.	-	0	Name=XP_006618439.1;ID=cds-XP_006618439.1;Dbxref=GeneID:102680055%2CGenbank:XP_006618439.1;Parent=rna-XM_006618376.2
NW_006263615.1	Gnomon	CDS	357585	357713	.	-	0	Name=XP_006618439.1;ID=cds-XP_006618439.1;Dbxref=GeneID:102680055%2CGenbank:XP_006618439.1;Parent=rna-XM_006618376.2
NW_006263615.1	Gnomon	CDS	357287	357500	.	-	0	Name=XP_006618439.1;ID=cds-XP_006618439.1;Dbxref=GeneID:102680055%2CGenbank:XP_006618439.1;Parent=rna-XM_006618376.2
NW_006263615.1	Gnomon	CDS	286586	287645	.	+	0	Name=XP_006618436.1;ID=cds-XP_006618436.1;Dbxref=GeneID:102679589%2CGenbank:XP_006618436.1;Parent=rna-XM_006618373.2
NW_006263615.1	Gnomon	CDS	287719	287999	.	+	0	Name=XP_006618436.1;ID=cds-XP_006618436.1;Dbxref=GeneID:102679589%2CGenbank:XP_006618436.1;Parent=rna-XM_006618373.2
NW_006263615.1	Gnomon	CDS	288159	288317	.	+	0	Name=XP_006618436.1;ID=cds-XP_006618436.1;Dbxref=GeneID:102679589%2CGenbank:XP_006618436.1;Parent=rna-XM_006618373.2
NW_006263615.1	Gnomon	CDS	289025	289270	.	+	0	Name=XP_006618436.1;ID=cds-XP_006618436.1;Dbxref=GeneID:102679589%2CGenbank:XP_006618436.1;Parent=rna-XM_006618373.2
NW_006263615.1	Gnomon	exon	68042	68293	.	-	.	ID=exon-XM_006618315.2-4;Dbxref=GeneID:102672717%2CGenbank:XM_006618315.2;Parent=rna-XM_006618315.2
NW_006263615.1	Gnomon	exon	67772	67969	.	-	.	ID=exon-XM_006618315.2-5;Dbxref=GeneID:102672717%2CGenbank:XM_006618315.2;Parent=rna-XM_006618315.2
NW_006263615.1	Gnomon	exon	67100	67701	.	-	.	ID=exon-XM_006618315.2-6;Dbxref=GeneID:102672717%2CGenbank:XM_006618315.2;Parent=rna-XM_006618315.2
NW_006263615.1	Gnomon	exon	69368	69608	.	-	.	ID=exon-XM_006618315.2-1;Dbxref=GeneID:102672717%2CGenbank:XM_006618315.2;Parent=rna-XM_006618315.2
NW_006263615.1	Gnomon	exon	68811	69156	.	-	.	ID=exon-XM_006618315.2-2;Dbxref=GeneID:102672717%2CGenbank:XM_006618315.2;Parent=rna-XM_006618315.2
NW_006263615.1	Gnomon	exon	68373	68702	.	-	.	ID=exon-XM_006618315.2-3;Dbxref=GeneID:102672717%2CGenbank:XM_006618315.2;Parent=rna-XM_006618315.2
NW_006263615.1	Gnomon	mRNA	342480	356084	.	-	.	Name=XM_006618379.2;ID=rna-XM_006618379.2;Dbxref=GeneID:102680394%2CGenbank:XM_006618379.2;Parent=gene-LOC102680394
NW_006263615.1	Gnomon	exon	37174	37787	.	+	.	ID=exon-XR_004150862.1-2;Dbxref=GeneID:116185966%2CGenbank:XR_004150862.1;Parent=rna-XR_004150862.1
NW_006263615.1	Gnomon	exon	36567	36601	.	+	.	ID=exon-XR_004150862.1-1;Dbxref=GeneID:116185966%2CGenbank:XR_004150862.1;Parent=rna-XR_004150862.1
NW_006263615.1	Gnomon	mRNA	357078	360130	.	-	.	Name=XM_006618378.2;ID=rna-XM_006618378.2;Dbxref=GeneID:102680055%2CGenbank:XM_006618378.2;Parent=gene-LOC102680055
NW_006263615.1	Gnomon	exon	221407	221671	.	-	.	ID=exon-XM_006618338.2-7;Dbxref=GeneID:102675375%2CGenbank:XM_006618338.2;Parent=rna-XM_006618338.2
NW_006263615.1	Gnomon	exon	221197	221338	.	-	.	ID=exon-XM_006618338.2-8;Dbxref=GeneID:102675375%2CGenbank:XM_006618338.2;Parent=rna-XM_006618338.2
NW_006263615.1	Gnomon	exon	220815	221118	.	-	.	ID=exon-XM_006618338.2-9;Dbxref=GeneID:102675375%2CGenbank:XM_006618338.2;Parent=rna-XM_006618338.2
NW_006263615.1	Gnomon	exon	224140	224259	.	-	.	ID=exon-XM_006618338.2-1;Dbxref=GeneID:102675375%2CGenbank:XM_006618338.2;Parent=rna-XM_006618338.2
NW_006263615.1	Gnomon	exon	223943	224072	.	-	.	ID=exon-XM_006618338.2-2;Dbxref=GeneID:102675375%2CGenbank:XM_006618338.2;Parent=rna-XM_006618338.2
NW_006263615.1	Gnomon	exon	222660	223063	.	-	.	ID=exon-XM_006618338.2-3;Dbxref=GeneID:102675375%2CGenbank:XM_006618338.2;Parent=rna-XM_006618338.2
NW_006263615.1	Gnomon	exon	222321	222583	.	-	.	ID=exon-XM_006618338.2-4;Dbxref=GeneID:102675375%2CGenbank:XM_006618338.2;Parent=rna-XM_006618338.2
NW_006263615.1	Gnomon	exon	222014	222229	.	-	.	ID=exon-XM_006618338.2-5;Dbxref=GeneID:102675375%2CGenbank:XM_006618338.2;Parent=rna-XM_006618338.2
NW_006263615.1	Gnomon	exon	221755	221946	.	-	.	ID=exon-XM_006618338.2-6;Dbxref=GeneID:102675375%2CGenbank:XM_006618338.2;Parent=rna-XM_006618338.2
NW_006263615.1	Gnomon	lnc_RNA	71287	71727	.	-	.	Name=XR_422145.2;ID=rna-XR_422145.2;Dbxref=GeneID:102673073%2CGenbank:XR_422145.2;Parent=gene-LOC102673073
NW_006263615.1	Gnomon	exon	269933	270195	.	-	.	ID=exon-XM_006618362.2-2;Dbxref=GeneID:102678509%2CGenbank:XM_006618362.2;Parent=rna-XM_006618362.2
NW_006263615.1	Gnomon	exon	269530	269847	.	-	.	ID=exon-XM_006618362.2-3;Dbxref=GeneID:102678509%2CGenbank:XM_006618362.2;Parent=rna-XM_006618362.2
NW_006263615.1	Gnomon	exon	270331	270644	.	-	.	ID=exon-XM_006618362.2-1;Dbxref=GeneID:102678509%2CGenbank:XM_006618362.2;Parent=rna-XM_006618362.2
NW_006263615.1	Gnomon	exon	268269	268697	.	-	.	ID=exon-XM_006618362.2-6;Dbxref=GeneID:102678509%2CGenbank:XM_006618362.2;Parent=rna-XM_006618362.2
NW_006263615.1	Gnomon	exon	269097	269174	.	-	.	ID=exon-XM_006618362.2-4;Dbxref=GeneID:102678509%2CGenbank:XM_006618362.2;Parent=rna-XM_006618362.2
NW_006263615.1	Gnomon	exon	268911	269007	.	-	.	ID=exon-XM_006618362.2-5;Dbxref=GeneID:102678509%2CGenbank:XM_006618362.2;Parent=rna-XM_006618362.2
NW_006263615.1	Gnomon	gene	225820	229137	.	+	.	Name=LOC102674749;ID=gene-LOC102674749;Dbxref=GeneID:102674749
NW_006263615.1	Gnomon	transcript	357091	360154	.	-	.	Name=XR_422148.2;ID=rna-XR_422148.2;Dbxref=GeneID:102680055%2CGenbank:XR_422148.2;Parent=gene-LOC102680055
NW_006263615.1	Gnomon	CDS	286586	287645	.	+	0	Name=XP_006618434.1;ID=cds-XP_006618434.1;Dbxref=GeneID:102679589%2CGenbank:XP_006618434.1;Parent=rna-XM_006618371.2
NW_006263615.1	Gnomon	CDS	287719	287999	.	+	0	Name=XP_006618434.1;ID=cds-XP_006618434.1;Dbxref=GeneID:102679589%2CGenbank:XP_006618434.1;Parent=rna-XM_006618371.2
NW_006263615.1	Gnomon	CDS	288159	288317	.	+	0	Name=XP_006618434.1;ID=cds-XP_006618434.1;Dbxref=GeneID:102679589%2CGenbank:XP_006618434.1;Parent=rna-XM_006618371.2
NW_006263615.1	Gnomon	CDS	288802	288945	.	+	0	Name=XP_006618434.1;ID=cds-XP_006618434.1;Dbxref=GeneID:102679589%2CGenbank:XP_006618434.1;Parent=rna-XM_006618371.2
NW_006263615.1	Gnomon	CDS	289025	289270	.	+	0	Name=XP_006618434.1;ID=cds-XP_006618434.1;Dbxref=GeneID:102679589%2CGenbank:XP_006618434.1;Parent=rna-XM_006618371.2
NW_006263615.1	Gnomon	CDS	278918	278975	.	+	0	Name=XP_006618433.1;ID=cds-XP_006618433.1;Dbxref=GeneID:102679458%2CGenbank:XP_006618433.1;Parent=rna-XM_006618370.2
NW_006263615.1	Gnomon	CDS	279039	279405	.	+	0	Name=XP_006618433.1;ID=cds-XP_006618433.1;Dbxref=GeneID:102679458%2CGenbank:XP_006618433.1;Parent=rna-XM_006618370.2
NW_006263615.1	Gnomon	CDS	279550	279895	.	+	0	Name=XP_006618433.1;ID=cds-XP_006618433.1;Dbxref=GeneID:102679458%2CGenbank:XP_006618433.1;Parent=rna-XM_006618370.2
NW_006263615.1	Gnomon	CDS	279977	280083	.	+	0	Name=XP_006618433.1;ID=cds-XP_006618433.1;Dbxref=GeneID:102679458%2CGenbank:XP_006618433.1;Parent=rna-XM_006618370.2
NW_006263615.1	Gnomon	CDS	280169	280211	.	+	0	Name=XP_006618433.1;ID=cds-XP_006618433.1;Dbxref=GeneID:102679458%2CGenbank:XP_006618433.1;Parent=rna-XM_006618370.2
NW_006263615.1	Gnomon	mRNA	357078	360130	.	-	.	Name=XM_006618377.2;ID=rna-XM_006618377.2;Dbxref=GeneID:102680055%2CGenbank:XM_006618377.2;Parent=gene-LOC102680055
NW_006263615.1	Gnomon	exon	52314	52472	.	+	.	ID=exon-XM_031511816.1-20;Dbxref=GeneID:102672501%2CGenbank:XM_031511816.1;Parent=rna-XM_031511816.1
NW_006263615.1	Gnomon	exon	50129	50323	.	+	.	ID=exon-XM_031511816.1-14;Dbxref=GeneID:102672501%2CGenbank:XM_031511816.1;Parent=rna-XM_031511816.1
NW_006263615.1	Gnomon	exon	50406	50579	.	+	.	ID=exon-XM_031511816.1-15;Dbxref=GeneID:102672501%2CGenbank:XM_031511816.1;Parent=rna-XM_031511816.1
NW_006263615.1	Gnomon	exon	49618	49846	.	+	.	ID=exon-XM_031511816.1-12;Dbxref=GeneID:102672501%2CGenbank:XM_031511816.1;Parent=rna-XM_031511816.1
NW_006263615.1	Gnomon	exon	49942	50038	.	+	.	ID=exon-XM_031511816.1-13;Dbxref=GeneID:102672501%2CGenbank:XM_031511816.1;Parent=rna-XM_031511816.1
NW_006263615.1	Gnomon	exon	49068	49226	.	+	.	ID=exon-XM_031511816.1-10;Dbxref=GeneID:102672501%2CGenbank:XM_031511816.1;Parent=rna-XM_031511816.1
NW_006263615.1	Gnomon	exon	49298	49535	.	+	.	ID=exon-XM_031511816.1-11;Dbxref=GeneID:102672501%2CGenbank:XM_031511816.1;Parent=rna-XM_031511816.1
NW_006263615.1	Gnomon	exon	51345	51533	.	+	.	ID=exon-XM_031511816.1-18;Dbxref=GeneID:102672501%2CGenbank:XM_031511816.1;Parent=rna-XM_031511816.1
NW_006263615.1	Gnomon	exon	51594	51648	.	+	.	ID=exon-XM_031511816.1-19;Dbxref=GeneID:102672501%2CGenbank:XM_031511816.1;Parent=rna-XM_031511816.1
NW_006263615.1	Gnomon	exon	50652	51005	.	+	.	ID=exon-XM_031511816.1-16;Dbxref=GeneID:102672501%2CGenbank:XM_031511816.1;Parent=rna-XM_031511816.1
NW_006263615.1	Gnomon	exon	51068	51270	.	+	.	ID=exon-XM_031511816.1-17;Dbxref=GeneID:102672501%2CGenbank:XM_031511816.1;Parent=rna-XM_031511816.1
NW_006263615.1	Gnomon	CDS	286586	287321	.	+	0	Name=XP_006618435.1;ID=cds-XP_006618435.1;Dbxref=GeneID:102679589%2CGenbank:XP_006618435.1;Parent=rna-XM_006618372.2
NW_006263615.1	Gnomon	CDS	287403	287645	.	+	0	Name=XP_006618435.1;ID=cds-XP_006618435.1;Dbxref=GeneID:102679589%2CGenbank:XP_006618435.1;Parent=rna-XM_006618372.2
NW_006263615.1	Gnomon	CDS	287719	287999	.	+	0	Name=XP_006618435.1;ID=cds-XP_006618435.1;Dbxref=GeneID:102679589%2CGenbank:XP_006618435.1;Parent=rna-XM_006618372.2
NW_006263615.1	Gnomon	CDS	288159	288317	.	+	0	Name=XP_006618435.1;ID=cds-XP_006618435.1;Dbxref=GeneID:102679589%2CGenbank:XP_006618435.1;Parent=rna-XM_006618372.2
NW_006263615.1	Gnomon	CDS	288802	288945	.	+	0	Name=XP_006618435.1;ID=cds-XP_006618435.1;Dbxref=GeneID:102679589%2CGenbank:XP_006618435.1;Parent=rna-XM_006618372.2
NW_006263615.1	Gnomon	CDS	289025	289270	.	+	0	Name=XP_006618435.1;ID=cds-XP_006618435.1;Dbxref=GeneID:102679589%2CGenbank:XP_006618435.1;Parent=rna-XM_006618372.2
NW_006263615.1	Gnomon	mRNA	357078	360147	.	-	.	Name=XM_006618376.2;ID=rna-XM_006618376.2;Dbxref=GeneID:102680055%2CGenbank:XM_006618376.2;Parent=gene-LOC102680055
NW_006263615.1	Gnomon	exon	102682	102968	.	+	.	ID=exon-XM_006618387.2-3;Dbxref=GeneID:102681427%2CGenbank:XM_006618387.2;Parent=rna-XM_006618387.2
NW_006263615.1	Gnomon	exon	103131	103434	.	+	.	ID=exon-XM_006618387.2-4;Dbxref=GeneID:102681427%2CGenbank:XM_006618387.2;Parent=rna-XM_006618387.2
NW_006263615.1	Gnomon	exon	86329	86460	.	+	.	ID=exon-XM_006618387.2-1;Dbxref=GeneID:102681427%2CGenbank:XM_006618387.2;Parent=rna-XM_006618387.2
NW_006263615.1	Gnomon	exon	101334	101508	.	+	.	ID=exon-XM_006618387.2-2;Dbxref=GeneID:102681427%2CGenbank:XM_006618387.2;Parent=rna-XM_006618387.2
NW_006263615.1	Gnomon	exon	106001	106176	.	+	.	ID=exon-XM_006618387.2-7;Dbxref=GeneID:102681427%2CGenbank:XM_006618387.2;Parent=rna-XM_006618387.2
NW_006263615.1	Gnomon	exon	106311	107353	.	+	.	ID=exon-XM_006618387.2-8;Dbxref=GeneID:102681427%2CGenbank:XM_006618387.2;Parent=rna-XM_006618387.2
NW_006263615.1	Gnomon	exon	104823	105095	.	+	.	ID=exon-XM_006618387.2-5;Dbxref=GeneID:102681427%2CGenbank:XM_006618387.2;Parent=rna-XM_006618387.2
NW_006263615.1	Gnomon	exon	105276	105885	.	+	.	ID=exon-XM_006618387.2-6;Dbxref=GeneID:102681427%2CGenbank:XM_006618387.2;Parent=rna-XM_006618387.2
NW_006263615.1	Gnomon	exon	107444	107597	.	+	.	ID=exon-XM_006618387.2-9;Dbxref=GeneID:102681427%2CGenbank:XM_006618387.2;Parent=rna-XM_006618387.2
NW_006263615.1	Gnomon	CDS	277582	277653	.	-	0	Name=XP_006618431.1;ID=cds-XP_006618431.1;Dbxref=GeneID:102679117%2CGenbank:XP_006618431.1;Parent=rna-XM_006618368.2
NW_006263615.1	Gnomon	CDS	277286	277396	.	-	0	Name=XP_006618431.1;ID=cds-XP_006618431.1;Dbxref=GeneID:102679117%2CGenbank:XP_006618431.1;Parent=rna-XM_006618368.2
NW_006263615.1	Gnomon	CDS	276896	277201	.	-	0	Name=XP_006618431.1;ID=cds-XP_006618431.1;Dbxref=GeneID:102679117%2CGenbank:XP_006618431.1;Parent=rna-XM_006618368.2
NW_006263615.1	Gnomon	CDS	276658	276804	.	-	0	Name=XP_006618431.1;ID=cds-XP_006618431.1;Dbxref=GeneID:102679117%2CGenbank:XP_006618431.1;Parent=rna-XM_006618368.2
NW_006263615.1	Gnomon	CDS	276058	276219	.	-	0	Name=XP_006618431.1;ID=cds-XP_006618431.1;Dbxref=GeneID:102679117%2CGenbank:XP_006618431.1;Parent=rna-XM_006618368.2
NW_006263615.1	Gnomon	CDS	275863	275979	.	-	0	Name=XP_006618431.1;ID=cds-XP_006618431.1;Dbxref=GeneID:102679117%2CGenbank:XP_006618431.1;Parent=rna-XM_006618368.2
NW_006263615.1	Gnomon	CDS	275654	275793	.	-	0	Name=XP_006618431.1;ID=cds-XP_006618431.1;Dbxref=GeneID:102679117%2CGenbank:XP_006618431.1;Parent=rna-XM_006618368.2
NW_006263615.1	Gnomon	CDS	275270	275577	.	-	0	Name=XP_006618431.1;ID=cds-XP_006618431.1;Dbxref=GeneID:102679117%2CGenbank:XP_006618431.1;Parent=rna-XM_006618368.2
NW_006263615.1	Gnomon	CDS	275069	275169	.	-	0	Name=XP_006618431.1;ID=cds-XP_006618431.1;Dbxref=GeneID:102679117%2CGenbank:XP_006618431.1;Parent=rna-XM_006618368.2
NW_006263615.1	Gnomon	CDS	251088	251106	.	-	0	Name=XP_031367660.1;ID=cds-XP_031367660.1;Dbxref=GeneID:102676692%2CGenbank:XP_031367660.1;Parent=rna-XM_031511800.1
NW_006263615.1	Gnomon	CDS	244214	244288	.	-	0	Name=XP_031367660.1;ID=cds-XP_031367660.1;Dbxref=GeneID:102676692%2CGenbank:XP_031367660.1;Parent=rna-XM_031511800.1
NW_006263615.1	Gnomon	CDS	244028	244131	.	-	0	Name=XP_031367660.1;ID=cds-XP_031367660.1;Dbxref=GeneID:102676692%2CGenbank:XP_031367660.1;Parent=rna-XM_031511800.1
NW_006263615.1	Gnomon	CDS	243700	243858	.	-	0	Name=XP_031367660.1;ID=cds-XP_031367660.1;Dbxref=GeneID:102676692%2CGenbank:XP_031367660.1;Parent=rna-XM_031511800.1
NW_006263615.1	Gnomon	CDS	243457	243626	.	-	0	Name=XP_031367660.1;ID=cds-XP_031367660.1;Dbxref=GeneID:102676692%2CGenbank:XP_031367660.1;Parent=rna-XM_031511800.1
NW_006263615.1	Gnomon	CDS	242351	242351	.	-	0	Name=XP_031367660.1;ID=cds-XP_031367660.1;Dbxref=GeneID:102676692%2CGenbank:XP_031367660.1;Parent=rna-XM_031511800.1
NW_006263615.1	Gnomon	mRNA	286558	289290	.	+	.	Name=XM_006618373.2;ID=rna-XM_006618373.2;Dbxref=GeneID:102679589%2CGenbank:XM_006618373.2;Parent=gene-LOC102679589
NW_006263615.1	Gnomon	exon	262196	262320	.	+	.	ID=exon-XM_031511774.1-4;Dbxref=GeneID:102677712%2CGenbank:XM_031511774.1;Parent=rna-XM_031511774.1
NW_006263615.1	Gnomon	exon	262381	262498	.	+	.	ID=exon-XM_031511774.1-5;Dbxref=GeneID:102677712%2CGenbank:XM_031511774.1;Parent=rna-XM_031511774.1
NW_006263615.1	Gnomon	exon	262572	262738	.	+	.	ID=exon-XM_031511774.1-6;Dbxref=GeneID:102677712%2CGenbank:XM_031511774.1;Parent=rna-XM_031511774.1
NW_006263615.1	Gnomon	exon	262859	263069	.	+	.	ID=exon-XM_031511774.1-7;Dbxref=GeneID:102677712%2CGenbank:XM_031511774.1;Parent=rna-XM_031511774.1
NW_006263615.1	Gnomon	exon	263564	263697	.	+	.	ID=exon-XM_031511774.1-8;Dbxref=GeneID:102677712%2CGenbank:XM_031511774.1;Parent=rna-XM_031511774.1
NW_006263615.1	Gnomon	exon	260745	261225	.	+	.	ID=exon-XM_031511774.1-1;Dbxref=GeneID:102677712%2CGenbank:XM_031511774.1;Parent=rna-XM_031511774.1
NW_006263615.1	Gnomon	exon	261447	261650	.	+	.	ID=exon-XM_031511774.1-2;Dbxref=GeneID:102677712%2CGenbank:XM_031511774.1;Parent=rna-XM_031511774.1
NW_006263615.1	Gnomon	exon	261716	262006	.	+	.	ID=exon-XM_031511774.1-3;Dbxref=GeneID:102677712%2CGenbank:XM_031511774.1;Parent=rna-XM_031511774.1
NW_006263615.1	Gnomon	CDS	283661	284049	.	-	0	Name=XP_006618432.1;ID=cds-XP_006618432.1;Dbxref=GeneID:102679334%2CGenbank:XP_006618432.1;Parent=rna-XM_006618369.2
NW_006263615.1	Gnomon	CDS	283343	283576	.	-	0	Name=XP_006618432.1;ID=cds-XP_006618432.1;Dbxref=GeneID:102679334%2CGenbank:XP_006618432.1;Parent=rna-XM_006618369.2
NW_006263615.1	Gnomon	CDS	282980	283251	.	-	0	Name=XP_006618432.1;ID=cds-XP_006618432.1;Dbxref=GeneID:102679334%2CGenbank:XP_006618432.1;Parent=rna-XM_006618369.2
NW_006263615.1	Gnomon	CDS	282747	282905	.	-	0	Name=XP_006618432.1;ID=cds-XP_006618432.1;Dbxref=GeneID:102679334%2CGenbank:XP_006618432.1;Parent=rna-XM_006618369.2
NW_006263615.1	Gnomon	CDS	282447	282660	.	-	0	Name=XP_006618432.1;ID=cds-XP_006618432.1;Dbxref=GeneID:102679334%2CGenbank:XP_006618432.1;Parent=rna-XM_006618369.2
NW_006263615.1	Gnomon	CDS	281268	282315	.	-	0	Name=XP_006618432.1;ID=cds-XP_006618432.1;Dbxref=GeneID:102679334%2CGenbank:XP_006618432.1;Parent=rna-XM_006618369.2
NW_006263615.1	Gnomon	mRNA	195491	198139	.	+	.	Name=XM_031511810.1;ID=rna-XM_031511810.1;Dbxref=GeneID:102681562%2CGenbank:XM_031511810.1;Parent=gene-LOC102681562
NW_006263615.1	Gnomon	CDS	251088	251106	.	-	0	Name=XP_031367661.1;ID=cds-XP_031367661.1;Dbxref=GeneID:102676692%2CGenbank:XP_031367661.1;Parent=rna-XM_031511801.1
NW_006263615.1	Gnomon	CDS	244214	244288	.	-	0	Name=XP_031367661.1;ID=cds-XP_031367661.1;Dbxref=GeneID:102676692%2CGenbank:XP_031367661.1;Parent=rna-XM_031511801.1
NW_006263615.1	Gnomon	CDS	244028	244125	.	-	0	Name=XP_031367661.1;ID=cds-XP_031367661.1;Dbxref=GeneID:102676692%2CGenbank:XP_031367661.1;Parent=rna-XM_031511801.1
NW_006263615.1	Gnomon	CDS	243700	243858	.	-	0	Name=XP_031367661.1;ID=cds-XP_031367661.1;Dbxref=GeneID:102676692%2CGenbank:XP_031367661.1;Parent=rna-XM_031511801.1
NW_006263615.1	Gnomon	CDS	243453	243626	.	-	0	Name=XP_031367661.1;ID=cds-XP_031367661.1;Dbxref=GeneID:102676692%2CGenbank:XP_031367661.1;Parent=rna-XM_031511801.1
NW_006263615.1	Gnomon	CDS	204976	205193	.	-	0	Name=XP_006618384.1;ID=cds-XP_006618384.1;Dbxref=GeneID:102673608%2CGenbank:XP_006618384.1;Parent=rna-XM_006618321.2
NW_006263615.1	Gnomon	CDS	204161	204309	.	-	0	Name=XP_006618384.1;ID=cds-XP_006618384.1;Dbxref=GeneID:102673608%2CGenbank:XP_006618384.1;Parent=rna-XM_006618321.2
NW_006263615.1	Gnomon	CDS	203274	204058	.	-	0	Name=XP_006618384.1;ID=cds-XP_006618384.1;Dbxref=GeneID:102673608%2CGenbank:XP_006618384.1;Parent=rna-XM_006618321.2
NW_006263615.1	Gnomon	CDS	202547	202894	.	-	0	Name=XP_006618384.1;ID=cds-XP_006618384.1;Dbxref=GeneID:102673608%2CGenbank:XP_006618384.1;Parent=rna-XM_006618321.2
NW_006263615.1	Gnomon	CDS	202184	202466	.	-	0	Name=XP_006618384.1;ID=cds-XP_006618384.1;Dbxref=GeneID:102673608%2CGenbank:XP_006618384.1;Parent=rna-XM_006618321.2
NW_006263615.1	Gnomon	CDS	201729	202118	.	-	0	Name=XP_006618384.1;ID=cds-XP_006618384.1;Dbxref=GeneID:102673608%2CGenbank:XP_006618384.1;Parent=rna-XM_006618321.2
NW_006263615.1	Gnomon	CDS	200795	201063	.	-	0	Name=XP_006618384.1;ID=cds-XP_006618384.1;Dbxref=GeneID:102673608%2CGenbank:XP_006618384.1;Parent=rna-XM_006618321.2
NW_006263615.1	Gnomon	CDS	200489	200713	.	-	0	Name=XP_006618384.1;ID=cds-XP_006618384.1;Dbxref=GeneID:102673608%2CGenbank:XP_006618384.1;Parent=rna-XM_006618321.2
NW_006263615.1	Gnomon	gene	274694	277963	.	-	.	Name=LOC102679117;ID=gene-LOC102679117;Dbxref=GeneID:102679117
NW_006263615.1	Gnomon	mRNA	220815	223550	.	-	.	Name=XM_006618337.2;ID=rna-XM_006618337.2;Dbxref=GeneID:102675375%2CGenbank:XM_006618337.2;Parent=gene-LOC102675375
NW_006263615.1	Gnomon	CDS	204976	205193	.	-	0	Name=XP_006618382.1;ID=cds-XP_006618382.1;Dbxref=GeneID:102673608%2CGenbank:XP_006618382.1;Parent=rna-XM_006618319.2
NW_006263615.1	Gnomon	CDS	204161	204309	.	-	0	Name=XP_006618382.1;ID=cds-XP_006618382.1;Dbxref=GeneID:102673608%2CGenbank:XP_006618382.1;Parent=rna-XM_006618319.2
NW_006263615.1	Gnomon	CDS	203274	204058	.	-	0	Name=XP_006618382.1;ID=cds-XP_006618382.1;Dbxref=GeneID:102673608%2CGenbank:XP_006618382.1;Parent=rna-XM_006618319.2
NW_006263615.1	Gnomon	CDS	202547	202894	.	-	0	Name=XP_006618382.1;ID=cds-XP_006618382.1;Dbxref=GeneID:102673608%2CGenbank:XP_006618382.1;Parent=rna-XM_006618319.2
NW_006263615.1	Gnomon	CDS	202184	202466	.	-	0	Name=XP_006618382.1;ID=cds-XP_006618382.1;Dbxref=GeneID:102673608%2CGenbank:XP_006618382.1;Parent=rna-XM_006618319.2
NW_006263615.1	Gnomon	CDS	201729	202118	.	-	0	Name=XP_006618382.1;ID=cds-XP_006618382.1;Dbxref=GeneID:102673608%2CGenbank:XP_006618382.1;Parent=rna-XM_006618319.2
NW_006263615.1	Gnomon	CDS	200489	201063	.	-	0	Name=XP_006618382.1;ID=cds-XP_006618382.1;Dbxref=GeneID:102673608%2CGenbank:XP_006618382.1;Parent=rna-XM_006618319.2
NW_006263615.1	Gnomon	gene	342480	356084	.	-	.	Name=LOC102680394;ID=gene-LOC102680394;Dbxref=GeneID:102680394
NW_006263615.1	Gnomon	exon	227354	228047	.	+	.	ID=exon-XM_031511799.1-1;Dbxref=GeneID:102674749%2CGenbank:XM_031511799.1;Parent=rna-XM_031511799.1
NW_006263615.1	Gnomon	exon	228127	228571	.	+	.	ID=exon-XM_031511799.1-2;Dbxref=GeneID:102674749%2CGenbank:XM_031511799.1;Parent=rna-XM_031511799.1
NW_006263615.1	Gnomon	exon	228639	228812	.	+	.	ID=exon-XM_031511799.1-3;Dbxref=GeneID:102674749%2CGenbank:XM_031511799.1;Parent=rna-XM_031511799.1
NW_006263615.1	Gnomon	exon	228899	229137	.	+	.	ID=exon-XM_031511799.1-4;Dbxref=GeneID:102674749%2CGenbank:XM_031511799.1;Parent=rna-XM_031511799.1
NW_006263615.1	Gnomon	gene	280304	284902	.	-	.	Name=LOC102679334;ID=gene-LOC102679334;Dbxref=GeneID:102679334
NW_006263615.1	Gnomon	mRNA	220815	226127	.	-	.	Name=XM_006618335.2;ID=rna-XM_006618335.2;Dbxref=GeneID:102675375%2CGenbank:XM_006618335.2;Parent=gene-LOC102675375
NW_006263615.1	Gnomon	CDS	204976	205193	.	-	0	Name=XP_006618383.1;ID=cds-XP_006618383.1;Dbxref=GeneID:102673608%2CGenbank:XP_006618383.1;Parent=rna-XM_006618320.2
NW_006263615.1	Gnomon	CDS	204161	204309	.	-	0	Name=XP_006618383.1;ID=cds-XP_006618383.1;Dbxref=GeneID:102673608%2CGenbank:XP_006618383.1;Parent=rna-XM_006618320.2
NW_006263615.1	Gnomon	CDS	203274	204058	.	-	0	Name=XP_006618383.1;ID=cds-XP_006618383.1;Dbxref=GeneID:102673608%2CGenbank:XP_006618383.1;Parent=rna-XM_006618320.2
NW_006263615.1	Gnomon	CDS	202547	202891	.	-	0	Name=XP_006618383.1;ID=cds-XP_006618383.1;Dbxref=GeneID:102673608%2CGenbank:XP_006618383.1;Parent=rna-XM_006618320.2
NW_006263615.1	Gnomon	CDS	202184	202466	.	-	0	Name=XP_006618383.1;ID=cds-XP_006618383.1;Dbxref=GeneID:102673608%2CGenbank:XP_006618383.1;Parent=rna-XM_006618320.2
NW_006263615.1	Gnomon	CDS	201729	202118	.	-	0	Name=XP_006618383.1;ID=cds-XP_006618383.1;Dbxref=GeneID:102673608%2CGenbank:XP_006618383.1;Parent=rna-XM_006618320.2
NW_006263615.1	Gnomon	CDS	200489	201063	.	-	0	Name=XP_006618383.1;ID=cds-XP_006618383.1;Dbxref=GeneID:102673608%2CGenbank:XP_006618383.1;Parent=rna-XM_006618320.2
NW_006263615.1	Gnomon	exon	252582	252723	.	-	.	ID=exon-XM_031511801.1-1;Dbxref=GeneID:102676692%2CGenbank:XM_031511801.1;Parent=rna-XM_031511801.1
NW_006263615.1	Gnomon	exon	251088	251186	.	-	.	ID=exon-XM_031511801.1-2;Dbxref=GeneID:102676692%2CGenbank:XM_031511801.1;Parent=rna-XM_031511801.1
NW_006263615.1	Gnomon	exon	243700	243858	.	-	.	ID=exon-XM_031511801.1-5;Dbxref=GeneID:102676692%2CGenbank:XM_031511801.1;Parent=rna-XM_031511801.1
NW_006263615.1	Gnomon	exon	243061	243626	.	-	.	ID=exon-XM_031511801.1-6;Dbxref=GeneID:102676692%2CGenbank:XM_031511801.1;Parent=rna-XM_031511801.1
NW_006263615.1	Gnomon	exon	244214	244288	.	-	.	ID=exon-XM_031511801.1-3;Dbxref=GeneID:102676692%2CGenbank:XM_031511801.1;Parent=rna-XM_031511801.1
NW_006263615.1	Gnomon	exon	244028	244125	.	-	.	ID=exon-XM_031511801.1-4;Dbxref=GeneID:102676692%2CGenbank:XM_031511801.1;Parent=rna-XM_031511801.1
NW_006263615.1	Gnomon	gene	278723	280230	.	+	.	Name=LOC102679458;ID=gene-LOC102679458;Dbxref=GeneID:102679458
NW_006263615.1	Gnomon	mRNA	227203	232995	.	-	.	Name=XM_006618334.2;ID=rna-XM_006618334.2;Dbxref=GeneID:102675136%2CGenbank:XM_006618334.2;Parent=gene-LOC102675136
NW_006263615.1	Gnomon	exon	264705	265030	.	-	.	ID=exon-XM_031511776.1-1;Dbxref=GeneID:102678359%2CGenbank:XM_031511776.1;Parent=rna-XM_031511776.1
NW_006263615.1	Gnomon	exon	262159	262331	.	-	.	ID=exon-XM_031511776.1-6;Dbxref=GeneID:102678359%2CGenbank:XM_031511776.1;Parent=rna-XM_031511776.1
NW_006263615.1	Gnomon	exon	262021	262041	.	-	.	ID=exon-XM_031511776.1-7;Dbxref=GeneID:102678359%2CGenbank:XM_031511776.1;Parent=rna-XM_031511776.1
NW_006263615.1	Gnomon	exon	264269	264566	.	-	.	ID=exon-XM_031511776.1-2;Dbxref=GeneID:102678359%2CGenbank:XM_031511776.1;Parent=rna-XM_031511776.1
NW_006263615.1	Gnomon	exon	263847	264181	.	-	.	ID=exon-XM_031511776.1-3;Dbxref=GeneID:102678359%2CGenbank:XM_031511776.1;Parent=rna-XM_031511776.1
NW_006263615.1	Gnomon	exon	263565	263725	.	-	.	ID=exon-XM_031511776.1-4;Dbxref=GeneID:102678359%2CGenbank:XM_031511776.1;Parent=rna-XM_031511776.1
NW_006263615.1	Gnomon	exon	262895	263070	.	-	.	ID=exon-XM_031511776.1-5;Dbxref=GeneID:102678359%2CGenbank:XM_031511776.1;Parent=rna-XM_031511776.1
NW_006263615.1	Gnomon	CDS	190443	190478	.	-	0	Name=XP_006618381.1;ID=cds-XP_006618381.1;Dbxref=GeneID:102673378%2CGenbank:XP_006618381.1;Parent=rna-XM_006618318.2
NW_006263615.1	Gnomon	CDS	179582	179642	.	-	0	Name=XP_006618381.1;ID=cds-XP_006618381.1;Dbxref=GeneID:102673378%2CGenbank:XP_006618381.1;Parent=rna-XM_006618318.2
NW_006263615.1	Gnomon	CDS	151688	151902	.	-	0	Name=XP_006618381.1;ID=cds-XP_006618381.1;Dbxref=GeneID:102673378%2CGenbank:XP_006618381.1;Parent=rna-XM_006618318.2
NW_006263615.1	Gnomon	CDS	121701	121868	.	-	0	Name=XP_006618381.1;ID=cds-XP_006618381.1;Dbxref=GeneID:102673378%2CGenbank:XP_006618381.1;Parent=rna-XM_006618318.2
NW_006263615.1	Gnomon	CDS	121129	121334	.	-	0	Name=XP_006618381.1;ID=cds-XP_006618381.1;Dbxref=GeneID:102673378%2CGenbank:XP_006618381.1;Parent=rna-XM_006618318.2
NW_006263615.1	Gnomon	CDS	120564	120726	.	-	0	Name=XP_006618381.1;ID=cds-XP_006618381.1;Dbxref=GeneID:102673378%2CGenbank:XP_006618381.1;Parent=rna-XM_006618318.2
NW_006263615.1	Gnomon	CDS	120220	120405	.	-	0	Name=XP_006618381.1;ID=cds-XP_006618381.1;Dbxref=GeneID:102673378%2CGenbank:XP_006618381.1;Parent=rna-XM_006618318.2
NW_006263615.1	Gnomon	CDS	119868	120071	.	-	0	Name=XP_006618381.1;ID=cds-XP_006618381.1;Dbxref=GeneID:102673378%2CGenbank:XP_006618381.1;Parent=rna-XM_006618318.2
NW_006263615.1	Gnomon	exon	222014	222229	.	-	.	ID=exon-XM_006618339.2-4;Dbxref=GeneID:102675375%2CGenbank:XM_006618339.2;Parent=rna-XM_006618339.2
NW_006263615.1	Gnomon	exon	221755	221946	.	-	.	ID=exon-XM_006618339.2-5;Dbxref=GeneID:102675375%2CGenbank:XM_006618339.2;Parent=rna-XM_006618339.2
NW_006263615.1	Gnomon	exon	222660	223063	.	-	.	ID=exon-XM_006618339.2-2;Dbxref=GeneID:102675375%2CGenbank:XM_006618339.2;Parent=rna-XM_006618339.2
NW_006263615.1	Gnomon	exon	222321	222583	.	-	.	ID=exon-XM_006618339.2-3;Dbxref=GeneID:102675375%2CGenbank:XM_006618339.2;Parent=rna-XM_006618339.2
NW_006263615.1	Gnomon	exon	223163	223509	.	-	.	ID=exon-XM_006618339.2-1;Dbxref=GeneID:102675375%2CGenbank:XM_006618339.2;Parent=rna-XM_006618339.2
NW_006263615.1	Gnomon	exon	220815	221118	.	-	.	ID=exon-XM_006618339.2-8;Dbxref=GeneID:102675375%2CGenbank:XM_006618339.2;Parent=rna-XM_006618339.2
NW_006263615.1	Gnomon	exon	221407	221671	.	-	.	ID=exon-XM_006618339.2-6;Dbxref=GeneID:102675375%2CGenbank:XM_006618339.2;Parent=rna-XM_006618339.2
NW_006263615.1	Gnomon	exon	221197	221338	.	-	.	ID=exon-XM_006618339.2-7;Dbxref=GeneID:102675375%2CGenbank:XM_006618339.2;Parent=rna-XM_006618339.2
NW_006263615.1	Gnomon	exon	264705	265030	.	-	.	ID=exon-XM_031511775.1-1;Dbxref=GeneID:102678359%2CGenbank:XM_031511775.1;Parent=rna-XM_031511775.1
NW_006263615.1	Gnomon	exon	264269	264566	.	-	.	ID=exon-XM_031511775.1-2;Dbxref=GeneID:102678359%2CGenbank:XM_031511775.1;Parent=rna-XM_031511775.1
NW_006263615.1	Gnomon	exon	262021	262041	.	-	.	ID=exon-XM_031511775.1-7;Dbxref=GeneID:102678359%2CGenbank:XM_031511775.1;Parent=rna-XM_031511775.1
NW_006263615.1	Gnomon	exon	262900	263070	.	-	.	ID=exon-XM_031511775.1-5;Dbxref=GeneID:102678359%2CGenbank:XM_031511775.1;Parent=rna-XM_031511775.1
NW_006263615.1	Gnomon	exon	262159	262331	.	-	.	ID=exon-XM_031511775.1-6;Dbxref=GeneID:102678359%2CGenbank:XM_031511775.1;Parent=rna-XM_031511775.1
NW_006263615.1	Gnomon	exon	263847	264181	.	-	.	ID=exon-XM_031511775.1-3;Dbxref=GeneID:102678359%2CGenbank:XM_031511775.1;Parent=rna-XM_031511775.1
NW_006263615.1	Gnomon	exon	263565	263725	.	-	.	ID=exon-XM_031511775.1-4;Dbxref=GeneID:102678359%2CGenbank:XM_031511775.1;Parent=rna-XM_031511775.1
NW_006263615.1	Gnomon	gene	357078	360154	.	-	.	Name=LOC102680055;ID=gene-LOC102680055;Dbxref=GeneID:102680055
NW_006263615.1	Gnomon	mRNA	225892	228528	.	+	.	Name=XM_006618330.2;ID=rna-XM_006618330.2;Dbxref=GeneID:102674749%2CGenbank:XM_006618330.2;Parent=gene-LOC102674749
NW_006263615.1	Gnomon	gene	378849	402254	.	-	.	Name=LOC102670631;ID=gene-LOC102670631;Dbxref=GeneID:102670631
NW_006263615.1	Gnomon	gene	265425	269451	.	-	.	Name=LOC102678644;ID=gene-LOC102678644;Dbxref=GeneID:102678644
NW_006263615.1	Gnomon	CDS	227784	228047	.	+	0	Name=XP_031367658.1;ID=cds-XP_031367658.1;Dbxref=GeneID:102674749%2CGenbank:XP_031367658.1;Parent=rna-XM_031511798.1
NW_006263615.1	Gnomon	CDS	228127	228315	.	+	0	Name=XP_031367658.1;ID=cds-XP_031367658.1;Dbxref=GeneID:102674749%2CGenbank:XP_031367658.1;Parent=rna-XM_031511798.1
NW_006263615.1	Gnomon	mRNA	227203	232996	.	-	.	Name=XM_031511783.1;ID=rna-XM_031511783.1;Dbxref=GeneID:102675136%2CGenbank:XM_031511783.1;Parent=gene-LOC102675136
NW_006263615.1	Gnomon	mRNA	220815	224961	.	-	.	Name=XM_031511784.1;ID=rna-XM_031511784.1;Dbxref=GeneID:102675375%2CGenbank:XM_031511784.1;Parent=gene-LOC102675375
NW_006263615.1	Gnomon	gene	272026	273810	.	-	.	Name=LOC102678773;ID=gene-LOC102678773;Dbxref=GeneID:102678773
NW_006263615.1	Gnomon	CDS	228395	228571	.	+	0	Name=XP_031367659.1;ID=cds-XP_031367659.1;Dbxref=GeneID:102674749%2CGenbank:XP_031367659.1;Parent=rna-XM_031511799.1
NW_006263615.1	Gnomon	CDS	228639	228812	.	+	0	Name=XP_031367659.1;ID=cds-XP_031367659.1;Dbxref=GeneID:102674749%2CGenbank:XP_031367659.1;Parent=rna-XM_031511799.1
NW_006263615.1	Gnomon	CDS	228899	228991	.	+	0	Name=XP_031367659.1;ID=cds-XP_031367659.1;Dbxref=GeneID:102674749%2CGenbank:XP_031367659.1;Parent=rna-XM_031511799.1
NW_006263615.1	Gnomon	mRNA	220815	224961	.	-	.	Name=XM_031511785.1;ID=rna-XM_031511785.1;Dbxref=GeneID:102675375%2CGenbank:XM_031511785.1;Parent=gene-LOC102675375
NW_006263615.1	Gnomon	mRNA	220815	224961	.	-	.	Name=XM_031511786.1;ID=rna-XM_031511786.1;Dbxref=GeneID:102675375%2CGenbank:XM_031511786.1;Parent=gene-LOC102675375
NW_006263615.1	Gnomon	exon	52492	52573	.	-	.	ID=exon-XM_006618312.2-5;Dbxref=GeneID:102672265%2CGenbank:XM_006618312.2;Parent=rna-XM_006618312.2
NW_006263615.1	Gnomon	exon	52212	52427	.	-	.	ID=exon-XM_006618312.2-6;Dbxref=GeneID:102672265%2CGenbank:XM_006618312.2;Parent=rna-XM_006618312.2
NW_006263615.1	Gnomon	exon	53011	53194	.	-	.	ID=exon-XM_006618312.2-3;Dbxref=GeneID:102672265%2CGenbank:XM_006618312.2;Parent=rna-XM_006618312.2
NW_006263615.1	Gnomon	exon	52657	52936	.	-	.	ID=exon-XM_006618312.2-4;Dbxref=GeneID:102672265%2CGenbank:XM_006618312.2;Parent=rna-XM_006618312.2
NW_006263615.1	Gnomon	exon	51872	52140	.	-	.	ID=exon-XM_006618312.2-7;Dbxref=GeneID:102672265%2CGenbank:XM_006618312.2;Parent=rna-XM_006618312.2
NW_006263615.1	Gnomon	exon	53550	53564	.	-	.	ID=exon-XM_006618312.2-1;Dbxref=GeneID:102672265%2CGenbank:XM_006618312.2;Parent=rna-XM_006618312.2
NW_006263615.1	Gnomon	exon	53292	53444	.	-	.	ID=exon-XM_006618312.2-2;Dbxref=GeneID:102672265%2CGenbank:XM_006618312.2;Parent=rna-XM_006618312.2
NW_006263615.1	Gnomon	gene	270870	272103	.	+	.	Name=LOC102678979;ID=gene-LOC102678979;Dbxref=GeneID:102678979
NW_006263615.1	Gnomon	exon	203274	204058	.	-	.	ID=exon-XM_031511805.1-5;Dbxref=GeneID:102673608%2CGenbank:XM_031511805.1;Parent=rna-XM_031511805.1
NW_006263615.1	Gnomon	exon	202547	202894	.	-	.	ID=exon-XM_031511805.1-6;Dbxref=GeneID:102673608%2CGenbank:XM_031511805.1;Parent=rna-XM_031511805.1
NW_006263615.1	Gnomon	exon	204976	205218	.	-	.	ID=exon-XM_031511805.1-3;Dbxref=GeneID:102673608%2CGenbank:XM_031511805.1;Parent=rna-XM_031511805.1
NW_006263615.1	Gnomon	exon	204161	204309	.	-	.	ID=exon-XM_031511805.1-4;Dbxref=GeneID:102673608%2CGenbank:XM_031511805.1;Parent=rna-XM_031511805.1
NW_006263615.1	Gnomon	exon	200332	201063	.	-	.	ID=exon-XM_031511805.1-9;Dbxref=GeneID:102673608%2CGenbank:XM_031511805.1;Parent=rna-XM_031511805.1
NW_006263615.1	Gnomon	exon	202184	202466	.	-	.	ID=exon-XM_031511805.1-7;Dbxref=GeneID:102673608%2CGenbank:XM_031511805.1;Parent=rna-XM_031511805.1
NW_006263615.1	Gnomon	exon	201729	202118	.	-	.	ID=exon-XM_031511805.1-8;Dbxref=GeneID:102673608%2CGenbank:XM_031511805.1;Parent=rna-XM_031511805.1
NW_006263615.1	Gnomon	exon	206142	206296	.	-	.	ID=exon-XM_031511805.1-1;Dbxref=GeneID:102673608%2CGenbank:XM_031511805.1;Parent=rna-XM_031511805.1
NW_006263615.1	Gnomon	exon	205375	205617	.	-	.	ID=exon-XM_031511805.1-2;Dbxref=GeneID:102673608%2CGenbank:XM_031511805.1;Parent=rna-XM_031511805.1
NW_006263615.1	Gnomon	mRNA	220815	224401	.	-	.	Name=XM_031511787.1;ID=rna-XM_031511787.1;Dbxref=GeneID:102675375%2CGenbank:XM_031511787.1;Parent=gene-LOC102675375
NW_006263615.1	Gnomon	exon	256610	256833	.	+	.	ID=exon-XM_006618355.2-10;Dbxref=GeneID:102677438%2CGenbank:XM_006618355.2;Parent=rna-XM_006618355.2
NW_006263615.1	Gnomon	exon	16163	16317	.	+	.	ID=exon-XM_006618384.2-1;Dbxref=GeneID:102681033%2CGenbank:XM_006618384.2;Parent=rna-XM_006618384.2
NW_006263615.1	Gnomon	exon	16577	16788	.	+	.	ID=exon-XM_006618384.2-2;Dbxref=GeneID:102681033%2CGenbank:XM_006618384.2;Parent=rna-XM_006618384.2
NW_006263615.1	Gnomon	exon	16859	17128	.	+	.	ID=exon-XM_006618384.2-3;Dbxref=GeneID:102681033%2CGenbank:XM_006618384.2;Parent=rna-XM_006618384.2
NW_006263615.1	Gnomon	CDS	212896	212941	.	+	0	Name=XP_006618388.1;ID=cds-XP_006618388.1;Dbxref=GeneID:102674221%2CGenbank:XP_006618388.1;Parent=rna-XM_006618325.2
NW_006263615.1	Gnomon	CDS	213009	213223	.	+	0	Name=XP_006618388.1;ID=cds-XP_006618388.1;Dbxref=GeneID:102674221%2CGenbank:XP_006618388.1;Parent=rna-XM_006618325.2
NW_006263615.1	Gnomon	CDS	213298	213524	.	+	0	Name=XP_006618388.1;ID=cds-XP_006618388.1;Dbxref=GeneID:102674221%2CGenbank:XP_006618388.1;Parent=rna-XM_006618325.2
NW_006263615.1	Gnomon	CDS	213602	213956	.	+	0	Name=XP_006618388.1;ID=cds-XP_006618388.1;Dbxref=GeneID:102674221%2CGenbank:XP_006618388.1;Parent=rna-XM_006618325.2
NW_006263615.1	Gnomon	lnc_RNA	36567	37787	.	+	.	Name=XR_004150862.1;ID=rna-XR_004150862.1;Dbxref=GeneID:116185966%2CGenbank:XR_004150862.1;Parent=gene-LOC116185966
NW_006263615.1	Gnomon	CDS	212896	212941	.	+	0	Name=XP_006618389.1;ID=cds-XP_006618389.1;Dbxref=GeneID:102674221%2CGenbank:XP_006618389.1;Parent=rna-XM_006618326.2
NW_006263615.1	Gnomon	CDS	213021	213223	.	+	0	Name=XP_006618389.1;ID=cds-XP_006618389.1;Dbxref=GeneID:102674221%2CGenbank:XP_006618389.1;Parent=rna-XM_006618326.2
NW_006263615.1	Gnomon	CDS	213298	213524	.	+	0	Name=XP_006618389.1;ID=cds-XP_006618389.1;Dbxref=GeneID:102674221%2CGenbank:XP_006618389.1;Parent=rna-XM_006618326.2
NW_006263615.1	Gnomon	CDS	213602	213956	.	+	0	Name=XP_006618389.1;ID=cds-XP_006618389.1;Dbxref=GeneID:102674221%2CGenbank:XP_006618389.1;Parent=rna-XM_006618326.2
NW_006263615.1	Gnomon	gene	262021	265030	.	-	.	Name=LOC102678359;ID=gene-LOC102678359;Dbxref=GeneID:102678359
NW_006263615.1	Gnomon	exon	220815	221118	.	-	.	ID=exon-XM_006618335.2-8;Dbxref=GeneID:102675375%2CGenbank:XM_006618335.2;Parent=rna-XM_006618335.2
NW_006263615.1	Gnomon	exon	221407	221671	.	-	.	ID=exon-XM_006618335.2-6;Dbxref=GeneID:102675375%2CGenbank:XM_006618335.2;Parent=rna-XM_006618335.2
NW_006263615.1	Gnomon	exon	221197	221338	.	-	.	ID=exon-XM_006618335.2-7;Dbxref=GeneID:102675375%2CGenbank:XM_006618335.2;Parent=rna-XM_006618335.2
NW_006263615.1	Gnomon	exon	222014	222229	.	-	.	ID=exon-XM_006618335.2-4;Dbxref=GeneID:102675375%2CGenbank:XM_006618335.2;Parent=rna-XM_006618335.2
NW_006263615.1	Gnomon	exon	221755	221946	.	-	.	ID=exon-XM_006618335.2-5;Dbxref=GeneID:102675375%2CGenbank:XM_006618335.2;Parent=rna-XM_006618335.2
NW_006263615.1	Gnomon	exon	222660	223046	.	-	.	ID=exon-XM_006618335.2-2;Dbxref=GeneID:102675375%2CGenbank:XM_006618335.2;Parent=rna-XM_006618335.2
NW_006263615.1	Gnomon	exon	222321	222583	.	-	.	ID=exon-XM_006618335.2-3;Dbxref=GeneID:102675375%2CGenbank:XM_006618335.2;Parent=rna-XM_006618335.2
NW_006263615.1	Gnomon	exon	225853	226127	.	-	.	ID=exon-XM_006618335.2-1;Dbxref=GeneID:102675375%2CGenbank:XM_006618335.2;Parent=rna-XM_006618335.2
NW_006263615.1	Gnomon	mRNA	220815	223509	.	-	.	Name=XM_006618339.2;ID=rna-XM_006618339.2;Dbxref=GeneID:102675375%2CGenbank:XM_006618339.2;Parent=gene-LOC102675375
NW_006263615.1	Gnomon	lnc_RNA	65515	65913	.	-	.	Name=XR_004150861.1;ID=rna-XR_004150861.1;Dbxref=GeneID:116185965%2CGenbank:XR_004150861.1;Parent=gene-LOC116185965
NW_006263615.1	Gnomon	exon	412477	412487	.	+	.	ID=exon-XR_004150859.1-1;Dbxref=GeneID:116185961%2CGenbank:XR_004150859.1;Parent=rna-XR_004150859.1
NW_006263615.1	Gnomon	exon	419151	419160	.	+	.	ID=exon-XR_004150859.1-2;Dbxref=GeneID:116185961%2CGenbank:XR_004150859.1;Parent=rna-XR_004150859.1
NW_006263615.1	Gnomon	exon	436084	436661	.	+	.	ID=exon-XR_004150859.1-3;Dbxref=GeneID:116185961%2CGenbank:XR_004150859.1;Parent=rna-XR_004150859.1
NW_006263615.1	Gnomon	mRNA	220815	223581	.	-	.	Name=XM_031511789.1;ID=rna-XM_031511789.1;Dbxref=GeneID:102675375%2CGenbank:XM_031511789.1;Parent=gene-LOC102675375
NW_006263615.1	Gnomon	CDS	210002	210241	.	-	0	Name=XP_006618386.1;ID=cds-XP_006618386.1;Dbxref=GeneID:102673997%2CGenbank:XP_006618386.1;Parent=rna-XM_006618323.2
NW_006263615.1	Gnomon	CDS	209400	209780	.	-	0	Name=XP_006618386.1;ID=cds-XP_006618386.1;Dbxref=GeneID:102673997%2CGenbank:XP_006618386.1;Parent=rna-XM_006618323.2
NW_006263615.1	Gnomon	CDS	208573	209322	.	-	0	Name=XP_006618386.1;ID=cds-XP_006618386.1;Dbxref=GeneID:102673997%2CGenbank:XP_006618386.1;Parent=rna-XM_006618323.2
NW_006263615.1	Gnomon	exon	428251	428393	.	-	.	ID=exon-XR_004150860.1-2;Dbxref=GeneID:116185962%2CGenbank:XR_004150860.1;Parent=rna-XR_004150860.1
NW_006263615.1	Gnomon	mRNA	220815	224259	.	-	.	Name=XM_006618338.2;ID=rna-XM_006618338.2;Dbxref=GeneID:102675375%2CGenbank:XM_006618338.2;Parent=gene-LOC102675375
NW_006263615.1	Gnomon	exon	429726	429816	.	-	.	ID=exon-XR_004150860.1-1;Dbxref=GeneID:116185962%2CGenbank:XR_004150860.1;Parent=rna-XR_004150860.1
NW_006263615.1	Gnomon	lnc_RNA	428251	429816	.	-	.	Name=XR_004150860.1;ID=rna-XR_004150860.1;Dbxref=GeneID:116185962%2CGenbank:XR_004150860.1;Parent=gene-LOC116185962
NW_006263615.1	Gnomon	gene	268269	270644	.	-	.	Name=LOC102678509;ID=gene-LOC102678509;Dbxref=GeneID:102678509
NW_006263615.1	Gnomon	CDS	210002	210241	.	-	0	Name=XP_006618387.1;ID=cds-XP_006618387.1;Dbxref=GeneID:102673997%2CGenbank:XP_006618387.1;Parent=rna-XM_006618324.2
NW_006263615.1	Gnomon	CDS	209400	209780	.	-	0	Name=XP_006618387.1;ID=cds-XP_006618387.1;Dbxref=GeneID:102673997%2CGenbank:XP_006618387.1;Parent=rna-XM_006618324.2
NW_006263615.1	Gnomon	CDS	208573	209322	.	-	0	Name=XP_006618387.1;ID=cds-XP_006618387.1;Dbxref=GeneID:102673997%2CGenbank:XP_006618387.1;Parent=rna-XM_006618324.2
NW_006263615.1	Gnomon	CDS	350412	350634	.	-	0	Name=XP_006618442.2;ID=cds-XP_006618442.2;Dbxref=GeneID:102680394%2CGenbank:XP_006618442.2;Parent=rna-XM_006618379.2
NW_006263615.1	Gnomon	CDS	349404	349981	.	-	0	Name=XP_006618442.2;ID=cds-XP_006618442.2;Dbxref=GeneID:102680394%2CGenbank:XP_006618442.2;Parent=rna-XM_006618379.2
NW_006263615.1	Gnomon	CDS	345776	345956	.	-	0	Name=XP_006618442.2;ID=cds-XP_006618442.2;Dbxref=GeneID:102680394%2CGenbank:XP_006618442.2;Parent=rna-XM_006618379.2
NW_006263615.1	Gnomon	CDS	345076	345210	.	-	0	Name=XP_006618442.2;ID=cds-XP_006618442.2;Dbxref=GeneID:102680394%2CGenbank:XP_006618442.2;Parent=rna-XM_006618379.2
NW_006263615.1	Gnomon	CDS	344063	344594	.	-	0	Name=XP_006618442.2;ID=cds-XP_006618442.2;Dbxref=GeneID:102680394%2CGenbank:XP_006618442.2;Parent=rna-XM_006618379.2
NW_006263615.1	Gnomon	CDS	343894	343963	.	-	0	Name=XP_006618442.2;ID=cds-XP_006618442.2;Dbxref=GeneID:102680394%2CGenbank:XP_006618442.2;Parent=rna-XM_006618379.2
NW_006263615.1	Gnomon	CDS	343334	343531	.	-	0	Name=XP_006618442.2;ID=cds-XP_006618442.2;Dbxref=GeneID:102680394%2CGenbank:XP_006618442.2;Parent=rna-XM_006618379.2
NW_006263615.1	Gnomon	CDS	342797	343132	.	-	0	Name=XP_006618442.2;ID=cds-XP_006618442.2;Dbxref=GeneID:102680394%2CGenbank:XP_006618442.2;Parent=rna-XM_006618379.2
NW_006263615.1	Gnomon	exon	65851	65913	.	-	.	ID=exon-XR_004150861.1-1;Dbxref=GeneID:116185965%2CGenbank:XR_004150861.1;Parent=rna-XR_004150861.1
NW_006263615.1	Gnomon	exon	65605	65757	.	-	.	ID=exon-XR_004150861.1-2;Dbxref=GeneID:116185965%2CGenbank:XR_004150861.1;Parent=rna-XR_004150861.1
NW_006263615.1	Gnomon	exon	65515	65536	.	-	.	ID=exon-XR_004150861.1-3;Dbxref=GeneID:116185965%2CGenbank:XR_004150861.1;Parent=rna-XR_004150861.1
NW_006263615.1	Gnomon	exon	206014	206030	.	-	.	ID=exon-XM_031511804.1-1;Dbxref=GeneID:102673608%2CGenbank:XM_031511804.1;Parent=rna-XM_031511804.1
NW_006263615.1	Gnomon	exon	205375	205617	.	-	.	ID=exon-XM_031511804.1-2;Dbxref=GeneID:102673608%2CGenbank:XM_031511804.1;Parent=rna-XM_031511804.1
NW_006263615.1	Gnomon	exon	204976	205218	.	-	.	ID=exon-XM_031511804.1-3;Dbxref=GeneID:102673608%2CGenbank:XM_031511804.1;Parent=rna-XM_031511804.1
NW_006263615.1	Gnomon	exon	201729	202118	.	-	.	ID=exon-XM_031511804.1-8;Dbxref=GeneID:102673608%2CGenbank:XM_031511804.1;Parent=rna-XM_031511804.1
NW_006263615.1	Gnomon	exon	200332	201063	.	-	.	ID=exon-XM_031511804.1-9;Dbxref=GeneID:102673608%2CGenbank:XM_031511804.1;Parent=rna-XM_031511804.1
NW_006263615.1	Gnomon	exon	204161	204309	.	-	.	ID=exon-XM_031511804.1-4;Dbxref=GeneID:102673608%2CGenbank:XM_031511804.1;Parent=rna-XM_031511804.1
NW_006263615.1	Gnomon	exon	203274	204058	.	-	.	ID=exon-XM_031511804.1-5;Dbxref=GeneID:102673608%2CGenbank:XM_031511804.1;Parent=rna-XM_031511804.1
NW_006263615.1	Gnomon	exon	202547	202894	.	-	.	ID=exon-XM_031511804.1-6;Dbxref=GeneID:102673608%2CGenbank:XM_031511804.1;Parent=rna-XM_031511804.1
NW_006263615.1	Gnomon	exon	202184	202466	.	-	.	ID=exon-XM_031511804.1-7;Dbxref=GeneID:102673608%2CGenbank:XM_031511804.1;Parent=rna-XM_031511804.1
NW_006263615.1	Gnomon	CDS	222660	223036	.	-	0	Name=XP_031367650.1;ID=cds-XP_031367650.1;Dbxref=GeneID:102675375%2CGenbank:XP_031367650.1;Parent=rna-XM_031511790.1
NW_006263615.1	Gnomon	CDS	222321	222583	.	-	0	Name=XP_031367650.1;ID=cds-XP_031367650.1;Dbxref=GeneID:102675375%2CGenbank:XP_031367650.1;Parent=rna-XM_031511790.1
NW_006263615.1	Gnomon	CDS	222014	222229	.	-	0	Name=XP_031367650.1;ID=cds-XP_031367650.1;Dbxref=GeneID:102675375%2CGenbank:XP_031367650.1;Parent=rna-XM_031511790.1
NW_006263615.1	Gnomon	CDS	221755	221946	.	-	0	Name=XP_031367650.1;ID=cds-XP_031367650.1;Dbxref=GeneID:102675375%2CGenbank:XP_031367650.1;Parent=rna-XM_031511790.1
NW_006263615.1	Gnomon	CDS	221407	221671	.	-	0	Name=XP_031367650.1;ID=cds-XP_031367650.1;Dbxref=GeneID:102675375%2CGenbank:XP_031367650.1;Parent=rna-XM_031511790.1
NW_006263615.1	Gnomon	CDS	221197	221338	.	-	0	Name=XP_031367650.1;ID=cds-XP_031367650.1;Dbxref=GeneID:102675375%2CGenbank:XP_031367650.1;Parent=rna-XM_031511790.1
NW_006263615.1	Gnomon	CDS	221005	221118	.	-	0	Name=XP_031367650.1;ID=cds-XP_031367650.1;Dbxref=GeneID:102675375%2CGenbank:XP_031367650.1;Parent=rna-XM_031511790.1
NW_006263615.1	Gnomon	mRNA	16163	17128	.	+	.	Name=XM_006618384.2;ID=rna-XM_006618384.2;Dbxref=GeneID:102681033%2CGenbank:XM_006618384.2;Parent=gene-LOC102681033
NW_006263615.1	Gnomon	exon	222660	223063	.	-	.	ID=exon-XM_006618337.2-2;Dbxref=GeneID:102675375%2CGenbank:XM_006618337.2;Parent=rna-XM_006618337.2
NW_006263615.1	Gnomon	exon	222321	222583	.	-	.	ID=exon-XM_006618337.2-3;Dbxref=GeneID:102675375%2CGenbank:XM_006618337.2;Parent=rna-XM_006618337.2
NW_006263615.1	Gnomon	exon	223427	223550	.	-	.	ID=exon-XM_006618337.2-1;Dbxref=GeneID:102675375%2CGenbank:XM_006618337.2;Parent=rna-XM_006618337.2
NW_006263615.1	Gnomon	exon	221407	221671	.	-	.	ID=exon-XM_006618337.2-6;Dbxref=GeneID:102675375%2CGenbank:XM_006618337.2;Parent=rna-XM_006618337.2
NW_006263615.1	Gnomon	exon	221197	221338	.	-	.	ID=exon-XM_006618337.2-7;Dbxref=GeneID:102675375%2CGenbank:XM_006618337.2;Parent=rna-XM_006618337.2
NW_006263615.1	Gnomon	exon	222014	222229	.	-	.	ID=exon-XM_006618337.2-4;Dbxref=GeneID:102675375%2CGenbank:XM_006618337.2;Parent=rna-XM_006618337.2
NW_006263615.1	Gnomon	exon	221755	221946	.	-	.	ID=exon-XM_006618337.2-5;Dbxref=GeneID:102675375%2CGenbank:XM_006618337.2;Parent=rna-XM_006618337.2
NW_006263615.1	Gnomon	exon	220815	221118	.	-	.	ID=exon-XM_006618337.2-8;Dbxref=GeneID:102675375%2CGenbank:XM_006618337.2;Parent=rna-XM_006618337.2
NW_006263615.1	Gnomon	exon	262159	262331	.	-	.	ID=exon-XM_006618361.2-5;Dbxref=GeneID:102678359%2CGenbank:XM_006618361.2;Parent=rna-XM_006618361.2
NW_006263615.1	Gnomon	exon	262021	262041	.	-	.	ID=exon-XM_006618361.2-6;Dbxref=GeneID:102678359%2CGenbank:XM_006618361.2;Parent=rna-XM_006618361.2
NW_006263615.1	Gnomon	exon	264705	265030	.	-	.	ID=exon-XM_006618361.2-1;Dbxref=GeneID:102678359%2CGenbank:XM_006618361.2;Parent=rna-XM_006618361.2
NW_006263615.1	Gnomon	exon	264269	264566	.	-	.	ID=exon-XM_006618361.2-2;Dbxref=GeneID:102678359%2CGenbank:XM_006618361.2;Parent=rna-XM_006618361.2
NW_006263615.1	Gnomon	exon	263847	264181	.	-	.	ID=exon-XM_006618361.2-3;Dbxref=GeneID:102678359%2CGenbank:XM_006618361.2;Parent=rna-XM_006618361.2
NW_006263615.1	Gnomon	exon	263564	263725	.	-	.	ID=exon-XM_006618361.2-4;Dbxref=GeneID:102678359%2CGenbank:XM_006618361.2;Parent=rna-XM_006618361.2
NW_006263615.1	Gnomon	mRNA	450085	452840	.	-	.	Name=XM_006618383.2;ID=rna-XM_006618383.2;Dbxref=GeneID:102680907%2CGenbank:XM_006618383.2;Parent=gene-LOC102680907
NW_006263615.1	Gnomon	CDS	222660	223036	.	-	0	Name=XP_031367651.1;ID=cds-XP_031367651.1;Dbxref=GeneID:102675375%2CGenbank:XP_031367651.1;Parent=rna-XM_031511791.1
NW_006263615.1	Gnomon	CDS	222321	222583	.	-	0	Name=XP_031367651.1;ID=cds-XP_031367651.1;Dbxref=GeneID:102675375%2CGenbank:XP_031367651.1;Parent=rna-XM_031511791.1
NW_006263615.1	Gnomon	CDS	222014	222229	.	-	0	Name=XP_031367651.1;ID=cds-XP_031367651.1;Dbxref=GeneID:102675375%2CGenbank:XP_031367651.1;Parent=rna-XM_031511791.1
NW_006263615.1	Gnomon	CDS	221755	221946	.	-	0	Name=XP_031367651.1;ID=cds-XP_031367651.1;Dbxref=GeneID:102675375%2CGenbank:XP_031367651.1;Parent=rna-XM_031511791.1
NW_006263615.1	Gnomon	CDS	221407	221671	.	-	0	Name=XP_031367651.1;ID=cds-XP_031367651.1;Dbxref=GeneID:102675375%2CGenbank:XP_031367651.1;Parent=rna-XM_031511791.1
NW_006263615.1	Gnomon	CDS	221197	221338	.	-	0	Name=XP_031367651.1;ID=cds-XP_031367651.1;Dbxref=GeneID:102675375%2CGenbank:XP_031367651.1;Parent=rna-XM_031511791.1
NW_006263615.1	Gnomon	CDS	221005	221118	.	-	0	Name=XP_031367651.1;ID=cds-XP_031367651.1;Dbxref=GeneID:102675375%2CGenbank:XP_031367651.1;Parent=rna-XM_031511791.1
NW_006263615.1	Gnomon	gene	214543	218302	.	+	.	Name=LOC102674528;ID=gene-LOC102674528;Dbxref=GeneID:102674528
NW_006263615.1	Gnomon	CDS	359607	359741	.	-	0	Name=XP_006618440.1;ID=cds-XP_006618440.1;Dbxref=GeneID:102680055%2CGenbank:XP_006618440.1;Parent=rna-XM_006618377.2
NW_006263615.1	Gnomon	CDS	359447	359515	.	-	0	Name=XP_006618440.1;ID=cds-XP_006618440.1;Dbxref=GeneID:102680055%2CGenbank:XP_006618440.1;Parent=rna-XM_006618377.2
NW_006263615.1	Gnomon	CDS	358958	359293	.	-	0	Name=XP_006618440.1;ID=cds-XP_006618440.1;Dbxref=GeneID:102680055%2CGenbank:XP_006618440.1;Parent=rna-XM_006618377.2
NW_006263615.1	Gnomon	CDS	358060	358882	.	-	0	Name=XP_006618440.1;ID=cds-XP_006618440.1;Dbxref=GeneID:102680055%2CGenbank:XP_006618440.1;Parent=rna-XM_006618377.2
NW_006263615.1	Gnomon	CDS	357798	357960	.	-	0	Name=XP_006618440.1;ID=cds-XP_006618440.1;Dbxref=GeneID:102680055%2CGenbank:XP_006618440.1;Parent=rna-XM_006618377.2
NW_006263615.1	Gnomon	CDS	357585	357713	.	-	0	Name=XP_006618440.1;ID=cds-XP_006618440.1;Dbxref=GeneID:102680055%2CGenbank:XP_006618440.1;Parent=rna-XM_006618377.2
NW_006263615.1	Gnomon	CDS	357287	357500	.	-	0	Name=XP_006618440.1;ID=cds-XP_006618440.1;Dbxref=GeneID:102680055%2CGenbank:XP_006618440.1;Parent=rna-XM_006618377.2
NW_006263615.1	Gnomon	CDS	222660	223036	.	-	0	Name=XP_031367652.1;ID=cds-XP_031367652.1;Dbxref=GeneID:102675375%2CGenbank:XP_031367652.1;Parent=rna-XM_031511792.1
NW_006263615.1	Gnomon	CDS	222321	222583	.	-	0	Name=XP_031367652.1;ID=cds-XP_031367652.1;Dbxref=GeneID:102675375%2CGenbank:XP_031367652.1;Parent=rna-XM_031511792.1
NW_006263615.1	Gnomon	CDS	222014	222229	.	-	0	Name=XP_031367652.1;ID=cds-XP_031367652.1;Dbxref=GeneID:102675375%2CGenbank:XP_031367652.1;Parent=rna-XM_031511792.1
NW_006263615.1	Gnomon	CDS	221755	221946	.	-	0	Name=XP_031367652.1;ID=cds-XP_031367652.1;Dbxref=GeneID:102675375%2CGenbank:XP_031367652.1;Parent=rna-XM_031511792.1
NW_006263615.1	Gnomon	CDS	221407	221671	.	-	0	Name=XP_031367652.1;ID=cds-XP_031367652.1;Dbxref=GeneID:102675375%2CGenbank:XP_031367652.1;Parent=rna-XM_031511792.1
NW_006263615.1	Gnomon	CDS	221197	221338	.	-	0	Name=XP_031367652.1;ID=cds-XP_031367652.1;Dbxref=GeneID:102675375%2CGenbank:XP_031367652.1;Parent=rna-XM_031511792.1
NW_006263615.1	Gnomon	CDS	221005	221118	.	-	0	Name=XP_031367652.1;ID=cds-XP_031367652.1;Dbxref=GeneID:102675375%2CGenbank:XP_031367652.1;Parent=rna-XM_031511792.1
NW_006263615.1	Gnomon	CDS	359607	359653	.	-	0	Name=XP_006618441.1;ID=cds-XP_006618441.1;Dbxref=GeneID:102680055%2CGenbank:XP_006618441.1;Parent=rna-XM_006618378.2
NW_006263615.1	Gnomon	CDS	359447	359531	.	-	0	Name=XP_006618441.1;ID=cds-XP_006618441.1;Dbxref=GeneID:102680055%2CGenbank:XP_006618441.1;Parent=rna-XM_006618378.2
NW_006263615.1	Gnomon	CDS	358958	359293	.	-	0	Name=XP_006618441.1;ID=cds-XP_006618441.1;Dbxref=GeneID:102680055%2CGenbank:XP_006618441.1;Parent=rna-XM_006618378.2
NW_006263615.1	Gnomon	CDS	358060	358882	.	-	0	Name=XP_006618441.1;ID=cds-XP_006618441.1;Dbxref=GeneID:102680055%2CGenbank:XP_006618441.1;Parent=rna-XM_006618378.2
NW_006263615.1	Gnomon	CDS	357798	357960	.	-	0	Name=XP_006618441.1;ID=cds-XP_006618441.1;Dbxref=GeneID:102680055%2CGenbank:XP_006618441.1;Parent=rna-XM_006618378.2
NW_006263615.1	Gnomon	CDS	357585	357713	.	-	0	Name=XP_006618441.1;ID=cds-XP_006618441.1;Dbxref=GeneID:102680055%2CGenbank:XP_006618441.1;Parent=rna-XM_006618378.2
NW_006263615.1	Gnomon	CDS	357287	357500	.	-	0	Name=XP_006618441.1;ID=cds-XP_006618441.1;Dbxref=GeneID:102680055%2CGenbank:XP_006618441.1;Parent=rna-XM_006618378.2
NW_006263615.1	Gnomon	exon	229352	229396	.	-	.	ID=exon-XM_031511783.1-11;Dbxref=GeneID:102675136%2CGenbank:XM_031511783.1;Parent=rna-XM_031511783.1
NW_006263615.1	Gnomon	exon	229175	229248	.	-	.	ID=exon-XM_031511783.1-12;Dbxref=GeneID:102675136%2CGenbank:XM_031511783.1;Parent=rna-XM_031511783.1
NW_006263615.1	Gnomon	exon	229527	229760	.	-	.	ID=exon-XM_031511783.1-10;Dbxref=GeneID:102675136%2CGenbank:XM_031511783.1;Parent=rna-XM_031511783.1
NW_006263615.1	Gnomon	exon	229052	229110	.	-	.	ID=exon-XM_031511783.1-13;Dbxref=GeneID:102675136%2CGenbank:XM_031511783.1;Parent=rna-XM_031511783.1
NW_006263615.1	Gnomon	exon	227203	227354	.	-	.	ID=exon-XM_031511783.1-14;Dbxref=GeneID:102675136%2CGenbank:XM_031511783.1;Parent=rna-XM_031511783.1
NW_006263615.1	Gnomon	mRNA	289491	297746	.	-	.	Name=XM_006618381.2;ID=rna-XM_006618381.2;Dbxref=GeneID:102680662%2CGenbank:XM_006618381.2;Parent=gene-LOC102680662
NW_006263615.1	Gnomon	CDS	222660	223036	.	-	0	Name=XP_031367653.1;ID=cds-XP_031367653.1;Dbxref=GeneID:102675375%2CGenbank:XP_031367653.1;Parent=rna-XM_031511793.1
NW_006263615.1	Gnomon	CDS	222321	222583	.	-	0	Name=XP_031367653.1;ID=cds-XP_031367653.1;Dbxref=GeneID:102675375%2CGenbank:XP_031367653.1;Parent=rna-XM_031511793.1
NW_006263615.1	Gnomon	CDS	222014	222229	.	-	0	Name=XP_031367653.1;ID=cds-XP_031367653.1;Dbxref=GeneID:102675375%2CGenbank:XP_031367653.1;Parent=rna-XM_031511793.1
NW_006263615.1	Gnomon	CDS	221755	221946	.	-	0	Name=XP_031367653.1;ID=cds-XP_031367653.1;Dbxref=GeneID:102675375%2CGenbank:XP_031367653.1;Parent=rna-XM_031511793.1
NW_006263615.1	Gnomon	CDS	221407	221671	.	-	0	Name=XP_031367653.1;ID=cds-XP_031367653.1;Dbxref=GeneID:102675375%2CGenbank:XP_031367653.1;Parent=rna-XM_031511793.1
NW_006263615.1	Gnomon	CDS	221197	221338	.	-	0	Name=XP_031367653.1;ID=cds-XP_031367653.1;Dbxref=GeneID:102675375%2CGenbank:XP_031367653.1;Parent=rna-XM_031511793.1
NW_006263615.1	Gnomon	CDS	221005	221118	.	-	0	Name=XP_031367653.1;ID=cds-XP_031367653.1;Dbxref=GeneID:102675375%2CGenbank:XP_031367653.1;Parent=rna-XM_031511793.1
NW_006263615.1	Gnomon	exon	107706	107896	.	+	.	ID=exon-XM_006618387.2-10;Dbxref=GeneID:102681427%2CGenbank:XM_006618387.2;Parent=rna-XM_006618387.2
NW_006263615.1	Gnomon	exon	107986	108159	.	+	.	ID=exon-XM_006618387.2-11;Dbxref=GeneID:102681427%2CGenbank:XM_006618387.2;Parent=rna-XM_006618387.2
NW_006263615.1	Gnomon	exon	108226	108388	.	+	.	ID=exon-XM_006618387.2-12;Dbxref=GeneID:102681427%2CGenbank:XM_006618387.2;Parent=rna-XM_006618387.2
NW_006263615.1	Gnomon	exon	108467	108653	.	+	.	ID=exon-XM_006618387.2-13;Dbxref=GeneID:102681427%2CGenbank:XM_006618387.2;Parent=rna-XM_006618387.2
NW_006263615.1	Gnomon	exon	108777	108880	.	+	.	ID=exon-XM_006618387.2-14;Dbxref=GeneID:102681427%2CGenbank:XM_006618387.2;Parent=rna-XM_006618387.2
NW_006263615.1	Gnomon	exon	109908	110241	.	+	.	ID=exon-XM_006618387.2-15;Dbxref=GeneID:102681427%2CGenbank:XM_006618387.2;Parent=rna-XM_006618387.2
NW_006263615.1	Gnomon	mRNA	265425	269451	.	-	.	Name=XM_031511780.1;ID=rna-XM_031511780.1;Dbxref=GeneID:102678644%2CGenbank:XM_031511780.1;Parent=gene-LOC102678644
NW_006263615.1	Gnomon	CDS	210002	210241	.	-	0	Name=XP_031367655.1;ID=cds-XP_031367655.1;Dbxref=GeneID:102673997%2CGenbank:XP_031367655.1;Parent=rna-XM_031511795.1
NW_006263615.1	Gnomon	CDS	209400	209780	.	-	0	Name=XP_031367655.1;ID=cds-XP_031367655.1;Dbxref=GeneID:102673997%2CGenbank:XP_031367655.1;Parent=rna-XM_031511795.1
NW_006263615.1	Gnomon	CDS	208573	209322	.	-	0	Name=XP_031367655.1;ID=cds-XP_031367655.1;Dbxref=GeneID:102673997%2CGenbank:XP_031367655.1;Parent=rna-XM_031511795.1
NW_006263615.1	Gnomon	exon	259214	259485	.	-	.	ID=exon-XM_006618360.2-1;Dbxref=GeneID:102677852%2CGenbank:XM_006618360.2;Parent=rna-XM_006618360.2
NW_006263615.1	Gnomon	exon	257100	257375	.	-	.	ID=exon-XM_006618360.2-8;Dbxref=GeneID:102677852%2CGenbank:XM_006618360.2;Parent=rna-XM_006618360.2
NW_006263615.1	Gnomon	exon	257885	258070	.	-	.	ID=exon-XM_006618360.2-6;Dbxref=GeneID:102677852%2CGenbank:XM_006618360.2;Parent=rna-XM_006618360.2
NW_006263615.1	Gnomon	exon	257467	257802	.	-	.	ID=exon-XM_006618360.2-7;Dbxref=GeneID:102677852%2CGenbank:XM_006618360.2;Parent=rna-XM_006618360.2
NW_006263615.1	Gnomon	exon	258376	258403	.	-	.	ID=exon-XM_006618360.2-4;Dbxref=GeneID:102677852%2CGenbank:XM_006618360.2;Parent=rna-XM_006618360.2
NW_006263615.1	Gnomon	exon	258164	258297	.	-	.	ID=exon-XM_006618360.2-5;Dbxref=GeneID:102677852%2CGenbank:XM_006618360.2;Parent=rna-XM_006618360.2
NW_006263615.1	Gnomon	exon	258790	258872	.	-	.	ID=exon-XM_006618360.2-2;Dbxref=GeneID:102677852%2CGenbank:XM_006618360.2;Parent=rna-XM_006618360.2
NW_006263615.1	Gnomon	exon	258474	258572	.	-	.	ID=exon-XM_006618360.2-3;Dbxref=GeneID:102677852%2CGenbank:XM_006618360.2;Parent=rna-XM_006618360.2
NW_006263615.1	Gnomon	exon	450085	450212	.	-	.	ID=exon-XM_006618383.2-3;Dbxref=GeneID:102680907%2CGenbank:XM_006618383.2;Parent=rna-XM_006618383.2
NW_006263615.1	Gnomon	exon	451722	452840	.	-	.	ID=exon-XM_006618383.2-1;Dbxref=GeneID:102680907%2CGenbank:XM_006618383.2;Parent=rna-XM_006618383.2
NW_006263615.1	Gnomon	exon	451443	451556	.	-	.	ID=exon-XM_006618383.2-2;Dbxref=GeneID:102680907%2CGenbank:XM_006618383.2;Parent=rna-XM_006618383.2
NW_006263615.1	Gnomon	exon	76232	76391	.	+	.	ID=exon-XM_031511778.1-8;Dbxref=GeneID:102673163%2CGenbank:XM_031511778.1;Parent=rna-XM_031511778.1
NW_006263615.1	Gnomon	exon	76770	76885	.	+	.	ID=exon-XM_031511778.1-9;Dbxref=GeneID:102673163%2CGenbank:XM_031511778.1;Parent=rna-XM_031511778.1
NW_006263615.1	Gnomon	CDS	227620	227706	.	+	0	Name=XP_031367656.1;ID=cds-XP_031367656.1;Dbxref=GeneID:102674749%2CGenbank:XP_031367656.1;Parent=rna-XM_031511796.1
NW_006263615.1	Gnomon	CDS	227763	228047	.	+	0	Name=XP_031367656.1;ID=cds-XP_031367656.1;Dbxref=GeneID:102674749%2CGenbank:XP_031367656.1;Parent=rna-XM_031511796.1
NW_006263615.1	Gnomon	CDS	228127	228315	.	+	0	Name=XP_031367656.1;ID=cds-XP_031367656.1;Dbxref=GeneID:102674749%2CGenbank:XP_031367656.1;Parent=rna-XM_031511796.1
NW_006263615.1	Gnomon	exon	69921	69944	.	+	.	ID=exon-XM_031511778.1-1;Dbxref=GeneID:102673163%2CGenbank:XM_031511778.1;Parent=rna-XM_031511778.1
NW_006263615.1	Gnomon	exon	70025	70241	.	+	.	ID=exon-XM_031511778.1-2;Dbxref=GeneID:102673163%2CGenbank:XM_031511778.1;Parent=rna-XM_031511778.1
NW_006263615.1	Gnomon	exon	74937	75105	.	+	.	ID=exon-XM_031511778.1-3;Dbxref=GeneID:102673163%2CGenbank:XM_031511778.1;Parent=rna-XM_031511778.1
NW_006263615.1	Gnomon	exon	75185	75324	.	+	.	ID=exon-XM_031511778.1-4;Dbxref=GeneID:102673163%2CGenbank:XM_031511778.1;Parent=rna-XM_031511778.1
NW_006263615.1	Gnomon	exon	75427	75723	.	+	.	ID=exon-XM_031511778.1-5;Dbxref=GeneID:102673163%2CGenbank:XM_031511778.1;Parent=rna-XM_031511778.1
NW_006263615.1	Gnomon	exon	75799	75961	.	+	.	ID=exon-XM_031511778.1-6;Dbxref=GeneID:102673163%2CGenbank:XM_031511778.1;Parent=rna-XM_031511778.1
NW_006263615.1	Gnomon	exon	76022	76149	.	+	.	ID=exon-XM_031511778.1-7;Dbxref=GeneID:102673163%2CGenbank:XM_031511778.1;Parent=rna-XM_031511778.1
NW_006263615.1	Gnomon	exon	220157	220359	.	+	.	ID=exon-XM_031511803.1-3;Dbxref=GeneID:102681686%2CGenbank:XM_031511803.1;Parent=rna-XM_031511803.1
NW_006263615.1	Gnomon	exon	220437	220751	.	+	.	ID=exon-XM_031511803.1-4;Dbxref=GeneID:102681686%2CGenbank:XM_031511803.1;Parent=rna-XM_031511803.1
NW_006263615.1	Gnomon	exon	218432	219696	.	+	.	ID=exon-XM_031511803.1-1;Dbxref=GeneID:102681686%2CGenbank:XM_031511803.1;Parent=rna-XM_031511803.1
NW_006263615.1	Gnomon	exon	219850	220075	.	+	.	ID=exon-XM_031511803.1-2;Dbxref=GeneID:102681686%2CGenbank:XM_031511803.1;Parent=rna-XM_031511803.1
NW_006263615.1	Gnomon	gene	212629	213976	.	+	.	Name=LOC102674221;ID=gene-LOC102674221;Dbxref=GeneID:102674221
NW_006263615.1	Gnomon	mRNA	227203	232996	.	-	.	Name=XM_031511782.1;ID=rna-XM_031511782.1;Dbxref=GeneID:102675136%2CGenbank:XM_031511782.1;Parent=gene-LOC102675136
NW_006263615.1	Gnomon	mRNA	220815	224219	.	-	.	Name=XM_006618341.2;ID=rna-XM_006618341.2;Dbxref=GeneID:102675375%2CGenbank:XM_006618341.2;Parent=gene-LOC102675375
NW_006263615.1	Gnomon	gene	208475	212185	.	-	.	Name=LOC102673997;ID=gene-LOC102673997;Dbxref=GeneID:102673997
NW_006263615.1	Gnomon	CDS	213035	213223	.	+	0	Name=XP_006618390.1;ID=cds-XP_006618390.1;Dbxref=GeneID:102674221%2CGenbank:XP_006618390.1;Parent=rna-XM_006618327.2
NW_006263615.1	Gnomon	CDS	213298	213524	.	+	0	Name=XP_006618390.1;ID=cds-XP_006618390.1;Dbxref=GeneID:102674221%2CGenbank:XP_006618390.1;Parent=rna-XM_006618327.2
NW_006263615.1	Gnomon	CDS	213602	213956	.	+	0	Name=XP_006618390.1;ID=cds-XP_006618390.1;Dbxref=GeneID:102674221%2CGenbank:XP_006618390.1;Parent=rna-XM_006618327.2
NW_006263615.1	Gnomon	CDS	223427	223501	.	-	0	Name=XP_006618400.1;ID=cds-XP_006618400.1;Dbxref=GeneID:102675375%2CGenbank:XP_006618400.1;Parent=rna-XM_006618337.2
NW_006263615.1	Gnomon	CDS	222660	223063	.	-	0	Name=XP_006618400.1;ID=cds-XP_006618400.1;Dbxref=GeneID:102675375%2CGenbank:XP_006618400.1;Parent=rna-XM_006618337.2
NW_006263615.1	Gnomon	CDS	222321	222583	.	-	0	Name=XP_006618400.1;ID=cds-XP_006618400.1;Dbxref=GeneID:102675375%2CGenbank:XP_006618400.1;Parent=rna-XM_006618337.2
NW_006263615.1	Gnomon	CDS	222014	222229	.	-	0	Name=XP_006618400.1;ID=cds-XP_006618400.1;Dbxref=GeneID:102675375%2CGenbank:XP_006618400.1;Parent=rna-XM_006618337.2
NW_006263615.1	Gnomon	CDS	221755	221946	.	-	0	Name=XP_006618400.1;ID=cds-XP_006618400.1;Dbxref=GeneID:102675375%2CGenbank:XP_006618400.1;Parent=rna-XM_006618337.2
NW_006263615.1	Gnomon	CDS	221407	221671	.	-	0	Name=XP_006618400.1;ID=cds-XP_006618400.1;Dbxref=GeneID:102675375%2CGenbank:XP_006618400.1;Parent=rna-XM_006618337.2
NW_006263615.1	Gnomon	CDS	221197	221338	.	-	0	Name=XP_006618400.1;ID=cds-XP_006618400.1;Dbxref=GeneID:102675375%2CGenbank:XP_006618400.1;Parent=rna-XM_006618337.2
NW_006263615.1	Gnomon	CDS	221005	221118	.	-	0	Name=XP_006618400.1;ID=cds-XP_006618400.1;Dbxref=GeneID:102675375%2CGenbank:XP_006618400.1;Parent=rna-XM_006618337.2
NW_006263615.1	Gnomon	exon	202547	202894	.	-	.	ID=exon-XM_031511808.1-4;Dbxref=GeneID:102673608%2CGenbank:XM_031511808.1;Parent=rna-XM_031511808.1
NW_006263615.1	Gnomon	exon	202184	202466	.	-	.	ID=exon-XM_031511808.1-5;Dbxref=GeneID:102673608%2CGenbank:XM_031511808.1;Parent=rna-XM_031511808.1
NW_006263615.1	Gnomon	exon	201729	202118	.	-	.	ID=exon-XM_031511808.1-6;Dbxref=GeneID:102673608%2CGenbank:XM_031511808.1;Parent=rna-XM_031511808.1
NW_006263615.1	Gnomon	exon	200332	201063	.	-	.	ID=exon-XM_031511808.1-7;Dbxref=GeneID:102673608%2CGenbank:XM_031511808.1;Parent=rna-XM_031511808.1
NW_006263615.1	Gnomon	exon	204938	205218	.	-	.	ID=exon-XM_031511808.1-1;Dbxref=GeneID:102673608%2CGenbank:XM_031511808.1;Parent=rna-XM_031511808.1
NW_006263615.1	Gnomon	exon	204161	204309	.	-	.	ID=exon-XM_031511808.1-2;Dbxref=GeneID:102673608%2CGenbank:XM_031511808.1;Parent=rna-XM_031511808.1
NW_006263615.1	Gnomon	exon	203274	204058	.	-	.	ID=exon-XM_031511808.1-3;Dbxref=GeneID:102673608%2CGenbank:XM_031511808.1;Parent=rna-XM_031511808.1
NW_006263615.1	Gnomon	exon	306747	306932	.	+	.	ID=exon-XM_031511813.1-10;Dbxref=GeneID:102680528%2CGenbank:XM_031511813.1;Parent=rna-XM_031511813.1
NW_006263615.1	Gnomon	exon	307225	307313	.	+	.	ID=exon-XM_031511813.1-11;Dbxref=GeneID:102680528%2CGenbank:XM_031511813.1;Parent=rna-XM_031511813.1
NW_006263615.1	Gnomon	exon	307382	307736	.	+	.	ID=exon-XM_031511813.1-12;Dbxref=GeneID:102680528%2CGenbank:XM_031511813.1;Parent=rna-XM_031511813.1
NW_006263615.1	Gnomon	exon	274694	275169	.	-	.	ID=exon-XM_006618367.2-10;Dbxref=GeneID:102679117%2CGenbank:XM_006618367.2;Parent=rna-XM_006618367.2
NW_006263615.1	Gnomon	exon	289491	290015	.	-	.	ID=exon-XM_006618381.2-7;Dbxref=GeneID:102680662%2CGenbank:XM_006618381.2;Parent=rna-XM_006618381.2
NW_006263615.1	Gnomon	exon	290449	290886	.	-	.	ID=exon-XM_006618381.2-5;Dbxref=GeneID:102680662%2CGenbank:XM_006618381.2;Parent=rna-XM_006618381.2
NW_006263615.1	Gnomon	exon	290131	290320	.	-	.	ID=exon-XM_006618381.2-6;Dbxref=GeneID:102680662%2CGenbank:XM_006618381.2;Parent=rna-XM_006618381.2
NW_006263615.1	Gnomon	exon	293130	293361	.	-	.	ID=exon-XM_006618381.2-3;Dbxref=GeneID:102680662%2CGenbank:XM_006618381.2;Parent=rna-XM_006618381.2
NW_006263615.1	Gnomon	exon	292259	292858	.	-	.	ID=exon-XM_006618381.2-4;Dbxref=GeneID:102680662%2CGenbank:XM_006618381.2;Parent=rna-XM_006618381.2
NW_006263615.1	Gnomon	exon	297354	297746	.	-	.	ID=exon-XM_006618381.2-1;Dbxref=GeneID:102680662%2CGenbank:XM_006618381.2;Parent=rna-XM_006618381.2
NW_006263615.1	Gnomon	exon	294583	294815	.	-	.	ID=exon-XM_006618381.2-2;Dbxref=GeneID:102680662%2CGenbank:XM_006618381.2;Parent=rna-XM_006618381.2
NW_006263615.1	Gnomon	exon	403794	404448	.	+	.	ID=exon-XR_004150856.1-3;Dbxref=GeneID:116185959%2CGenbank:XR_004150856.1;Parent=rna-XR_004150856.1
NW_006263615.1	Gnomon	exon	407194	407208	.	+	.	ID=exon-XR_004150856.1-4;Dbxref=GeneID:116185959%2CGenbank:XR_004150856.1;Parent=rna-XR_004150856.1
NW_006263615.1	Gnomon	exon	402403	403074	.	+	.	ID=exon-XR_004150856.1-1;Dbxref=GeneID:116185959%2CGenbank:XR_004150856.1;Parent=rna-XR_004150856.1
NW_006263615.1	Gnomon	exon	403541	403719	.	+	.	ID=exon-XR_004150856.1-2;Dbxref=GeneID:116185959%2CGenbank:XR_004150856.1;Parent=rna-XR_004150856.1
NW_006263615.1	Gnomon	exon	345776	345956	.	-	.	ID=exon-XM_006618379.2-4;Dbxref=GeneID:102680394%2CGenbank:XM_006618379.2;Parent=rna-XM_006618379.2
NW_006263615.1	Gnomon	exon	345076	345210	.	-	.	ID=exon-XM_006618379.2-5;Dbxref=GeneID:102680394%2CGenbank:XM_006618379.2;Parent=rna-XM_006618379.2
NW_006263615.1	Gnomon	exon	350412	350636	.	-	.	ID=exon-XM_006618379.2-2;Dbxref=GeneID:102680394%2CGenbank:XM_006618379.2;Parent=rna-XM_006618379.2
NW_006263615.1	Gnomon	exon	349404	349981	.	-	.	ID=exon-XM_006618379.2-3;Dbxref=GeneID:102680394%2CGenbank:XM_006618379.2;Parent=rna-XM_006618379.2
NW_006263615.1	Gnomon	exon	343334	343531	.	-	.	ID=exon-XM_006618379.2-8;Dbxref=GeneID:102680394%2CGenbank:XM_006618379.2;Parent=rna-XM_006618379.2
NW_006263615.1	Gnomon	exon	342480	343132	.	-	.	ID=exon-XM_006618379.2-9;Dbxref=GeneID:102680394%2CGenbank:XM_006618379.2;Parent=rna-XM_006618379.2
NW_006263615.1	Gnomon	exon	344063	344594	.	-	.	ID=exon-XM_006618379.2-6;Dbxref=GeneID:102680394%2CGenbank:XM_006618379.2;Parent=rna-XM_006618379.2
NW_006263615.1	Gnomon	exon	343894	343963	.	-	.	ID=exon-XM_006618379.2-7;Dbxref=GeneID:102680394%2CGenbank:XM_006618379.2;Parent=rna-XM_006618379.2
NW_006263615.1	Gnomon	exon	355707	356084	.	-	.	ID=exon-XM_006618379.2-1;Dbxref=GeneID:102680394%2CGenbank:XM_006618379.2;Parent=rna-XM_006618379.2
NW_006263615.1	Gnomon	CDS	16203	16317	.	+	0	Name=XP_006618447.1;ID=cds-XP_006618447.1;Dbxref=GeneID:102681033%2CGenbank:XP_006618447.1;Parent=rna-XM_006618384.2
NW_006263615.1	Gnomon	CDS	16577	16788	.	+	0	Name=XP_006618447.1;ID=cds-XP_006618447.1;Dbxref=GeneID:102681033%2CGenbank:XP_006618447.1;Parent=rna-XM_006618384.2
NW_006263615.1	Gnomon	CDS	16859	17113	.	+	0	Name=XP_006618447.1;ID=cds-XP_006618447.1;Dbxref=GeneID:102681033%2CGenbank:XP_006618447.1;Parent=rna-XM_006618384.2
NW_006263615.1	Gnomon	exon	266594	266765	.	-	.	ID=exon-XM_031511780.1-5;Dbxref=GeneID:102678644%2CGenbank:XM_031511780.1;Parent=rna-XM_031511780.1
NW_006263615.1	Gnomon	exon	266374	266521	.	-	.	ID=exon-XM_031511780.1-6;Dbxref=GeneID:102678644%2CGenbank:XM_031511780.1;Parent=rna-XM_031511780.1
NW_006263615.1	Gnomon	exon	266105	266294	.	-	.	ID=exon-XM_031511780.1-7;Dbxref=GeneID:102678644%2CGenbank:XM_031511780.1;Parent=rna-XM_031511780.1
NW_006263615.1	Gnomon	exon	265758	266036	.	-	.	ID=exon-XM_031511780.1-8;Dbxref=GeneID:102678644%2CGenbank:XM_031511780.1;Parent=rna-XM_031511780.1
NW_006263615.1	Gnomon	exon	269442	269451	.	-	.	ID=exon-XM_031511780.1-1;Dbxref=GeneID:102678644%2CGenbank:XM_031511780.1;Parent=rna-XM_031511780.1
NW_006263615.1	Gnomon	exon	267485	267521	.	-	.	ID=exon-XM_031511780.1-2;Dbxref=GeneID:102678644%2CGenbank:XM_031511780.1;Parent=rna-XM_031511780.1
NW_006263615.1	Gnomon	exon	267221	267323	.	-	.	ID=exon-XM_031511780.1-3;Dbxref=GeneID:102678644%2CGenbank:XM_031511780.1;Parent=rna-XM_031511780.1
NW_006263615.1	Gnomon	exon	266827	267151	.	-	.	ID=exon-XM_031511780.1-4;Dbxref=GeneID:102678644%2CGenbank:XM_031511780.1;Parent=rna-XM_031511780.1
NW_006263615.1	Gnomon	exon	265425	265688	.	-	.	ID=exon-XM_031511780.1-9;Dbxref=GeneID:102678644%2CGenbank:XM_031511780.1;Parent=rna-XM_031511780.1
NW_006263615.1	Gnomon	exon	274694	275169	.	-	.	ID=exon-XM_031511779.1-9;Dbxref=GeneID:102679117%2CGenbank:XM_031511779.1;Parent=rna-XM_031511779.1
NW_006263615.1	Gnomon	exon	275654	275793	.	-	.	ID=exon-XM_031511779.1-7;Dbxref=GeneID:102679117%2CGenbank:XM_031511779.1;Parent=rna-XM_031511779.1
NW_006263615.1	Gnomon	exon	275270	275577	.	-	.	ID=exon-XM_031511779.1-8;Dbxref=GeneID:102679117%2CGenbank:XM_031511779.1;Parent=rna-XM_031511779.1
NW_006263615.1	Gnomon	exon	276058	276219	.	-	.	ID=exon-XM_031511779.1-5;Dbxref=GeneID:102679117%2CGenbank:XM_031511779.1;Parent=rna-XM_031511779.1
NW_006263615.1	Gnomon	exon	275863	275979	.	-	.	ID=exon-XM_031511779.1-6;Dbxref=GeneID:102679117%2CGenbank:XM_031511779.1;Parent=rna-XM_031511779.1
NW_006263615.1	Gnomon	exon	276896	277201	.	-	.	ID=exon-XM_031511779.1-3;Dbxref=GeneID:102679117%2CGenbank:XM_031511779.1;Parent=rna-XM_031511779.1
NW_006263615.1	Gnomon	exon	276445	276804	.	-	.	ID=exon-XM_031511779.1-4;Dbxref=GeneID:102679117%2CGenbank:XM_031511779.1;Parent=rna-XM_031511779.1
NW_006263615.1	Gnomon	exon	277582	277727	.	-	.	ID=exon-XM_031511779.1-1;Dbxref=GeneID:102679117%2CGenbank:XM_031511779.1;Parent=rna-XM_031511779.1
NW_006263615.1	Gnomon	exon	277286	277396	.	-	.	ID=exon-XM_031511779.1-2;Dbxref=GeneID:102679117%2CGenbank:XM_031511779.1;Parent=rna-XM_031511779.1
NW_006263615.1	Gnomon	exon	39554	39795	.	-	.	ID=exon-XM_006618309.2-12;Dbxref=GeneID:102671901%2CGenbank:XM_006618309.2;Parent=rna-XM_006618309.2
NW_006263615.1	Gnomon	exon	39355	39484	.	-	.	ID=exon-XM_006618309.2-13;Dbxref=GeneID:102671901%2CGenbank:XM_006618309.2;Parent=rna-XM_006618309.2
NW_006263615.1	Gnomon	exon	38345	39274	.	-	.	ID=exon-XM_006618309.2-14;Dbxref=GeneID:102671901%2CGenbank:XM_006618309.2;Parent=rna-XM_006618309.2
NW_006263615.1	Gnomon	exon	40247	40401	.	-	.	ID=exon-XM_006618309.2-10;Dbxref=GeneID:102671901%2CGenbank:XM_006618309.2;Parent=rna-XM_006618309.2
NW_006263615.1	Gnomon	exon	39876	40154	.	-	.	ID=exon-XM_006618309.2-11;Dbxref=GeneID:102671901%2CGenbank:XM_006618309.2;Parent=rna-XM_006618309.2
NW_006263615.1	Gnomon	exon	73526	73719	.	-	.	ID=exon-XR_422144.2-1;Dbxref=GeneID:102672986%2CGenbank:XR_422144.2;Parent=rna-XR_422144.2
NW_006263615.1	Gnomon	exon	73093	73295	.	-	.	ID=exon-XR_422144.2-2;Dbxref=GeneID:102672986%2CGenbank:XR_422144.2;Parent=rna-XR_422144.2
NW_006263615.1	Gnomon	exon	71877	72106	.	-	.	ID=exon-XR_422144.2-3;Dbxref=GeneID:102672986%2CGenbank:XR_422144.2;Parent=rna-XR_422144.2
NW_006263615.1	Gnomon	gene	200331	206296	.	-	.	Name=LOC102673608;ID=gene-LOC102673608;Dbxref=GeneID:102673608
NW_006263615.1	Gnomon	mRNA	86329	110241	.	+	.	Name=XM_006618387.2;ID=rna-XM_006618387.2;Dbxref=GeneID:102681427%2CGenbank:XM_006618387.2;Parent=gene-LOC102681427
NW_006263615.1	Gnomon	CDS	294583	294713	.	-	0	Name=XP_006618444.1;ID=cds-XP_006618444.1;Dbxref=GeneID:102680662%2CGenbank:XP_006618444.1;Parent=rna-XM_006618381.2
NW_006263615.1	Gnomon	CDS	293130	293361	.	-	0	Name=XP_006618444.1;ID=cds-XP_006618444.1;Dbxref=GeneID:102680662%2CGenbank:XP_006618444.1;Parent=rna-XM_006618381.2
NW_006263615.1	Gnomon	CDS	292259	292858	.	-	0	Name=XP_006618444.1;ID=cds-XP_006618444.1;Dbxref=GeneID:102680662%2CGenbank:XP_006618444.1;Parent=rna-XM_006618381.2
NW_006263615.1	Gnomon	CDS	290449	290886	.	-	0	Name=XP_006618444.1;ID=cds-XP_006618444.1;Dbxref=GeneID:102680662%2CGenbank:XP_006618444.1;Parent=rna-XM_006618381.2
NW_006263615.1	Gnomon	CDS	290131	290320	.	-	0	Name=XP_006618444.1;ID=cds-XP_006618444.1;Dbxref=GeneID:102680662%2CGenbank:XP_006618444.1;Parent=rna-XM_006618381.2
NW_006263615.1	Gnomon	CDS	289825	290015	.	-	0	Name=XP_006618444.1;ID=cds-XP_006618444.1;Dbxref=GeneID:102680662%2CGenbank:XP_006618444.1;Parent=rna-XM_006618381.2
NW_006263615.1	Gnomon	exon	254817	255239	.	+	.	ID=exon-XM_006618355.2-4;Dbxref=GeneID:102677438%2CGenbank:XM_006618355.2;Parent=rna-XM_006618355.2
NW_006263615.1	Gnomon	exon	255334	255460	.	+	.	ID=exon-XM_006618355.2-5;Dbxref=GeneID:102677438%2CGenbank:XM_006618355.2;Parent=rna-XM_006618355.2
NW_006263615.1	Gnomon	exon	255541	255664	.	+	.	ID=exon-XM_006618355.2-6;Dbxref=GeneID:102677438%2CGenbank:XM_006618355.2;Parent=rna-XM_006618355.2
NW_006263615.1	Gnomon	exon	255764	255879	.	+	.	ID=exon-XM_006618355.2-7;Dbxref=GeneID:102677438%2CGenbank:XM_006618355.2;Parent=rna-XM_006618355.2
NW_006263615.1	Gnomon	exon	255955	256215	.	+	.	ID=exon-XM_006618355.2-8;Dbxref=GeneID:102677438%2CGenbank:XM_006618355.2;Parent=rna-XM_006618355.2
NW_006263615.1	Gnomon	exon	256346	256520	.	+	.	ID=exon-XM_006618355.2-9;Dbxref=GeneID:102677438%2CGenbank:XM_006618355.2;Parent=rna-XM_006618355.2
NW_006263615.1	Gnomon	exon	253297	253417	.	+	.	ID=exon-XM_006618355.2-1;Dbxref=GeneID:102677438%2CGenbank:XM_006618355.2;Parent=rna-XM_006618355.2
NW_006263615.1	Gnomon	exon	253738	254329	.	+	.	ID=exon-XM_006618355.2-2;Dbxref=GeneID:102677438%2CGenbank:XM_006618355.2;Parent=rna-XM_006618355.2
NW_006263615.1	Gnomon	exon	254408	254740	.	+	.	ID=exon-XM_006618355.2-3;Dbxref=GeneID:102677438%2CGenbank:XM_006618355.2;Parent=rna-XM_006618355.2
NW_006263615.1	Gnomon	exon	80273	80311	.	+	.	ID=exon-XM_031511778.1-20;Dbxref=GeneID:102673163%2CGenbank:XM_031511778.1;Parent=rna-XM_031511778.1
NW_006263615.1	Gnomon	exon	80460	80592	.	+	.	ID=exon-XM_031511778.1-21;Dbxref=GeneID:102673163%2CGenbank:XM_031511778.1;Parent=rna-XM_031511778.1
NW_006263615.1	Gnomon	exon	82165	82301	.	+	.	ID=exon-XM_031511778.1-26;Dbxref=GeneID:102673163%2CGenbank:XM_031511778.1;Parent=rna-XM_031511778.1
NW_006263615.1	Gnomon	exon	82372	82756	.	+	.	ID=exon-XM_031511778.1-27;Dbxref=GeneID:102673163%2CGenbank:XM_031511778.1;Parent=rna-XM_031511778.1
NW_006263615.1	Gnomon	exon	80798	81030	.	+	.	ID=exon-XM_031511778.1-22;Dbxref=GeneID:102673163%2CGenbank:XM_031511778.1;Parent=rna-XM_031511778.1
NW_006263615.1	Gnomon	exon	81324	81428	.	+	.	ID=exon-XM_031511778.1-23;Dbxref=GeneID:102673163%2CGenbank:XM_031511778.1;Parent=rna-XM_031511778.1
NW_006263615.1	Gnomon	exon	81566	81777	.	+	.	ID=exon-XM_031511778.1-24;Dbxref=GeneID:102673163%2CGenbank:XM_031511778.1;Parent=rna-XM_031511778.1
NW_006263615.1	Gnomon	exon	81854	82070	.	+	.	ID=exon-XM_031511778.1-25;Dbxref=GeneID:102673163%2CGenbank:XM_031511778.1;Parent=rna-XM_031511778.1
NW_006263615.1	Gnomon	exon	77181	77589	.	+	.	ID=exon-XM_031511778.1-10;Dbxref=GeneID:102673163%2CGenbank:XM_031511778.1;Parent=rna-XM_031511778.1
NW_006263615.1	Gnomon	exon	78783	78940	.	+	.	ID=exon-XM_031511778.1-15;Dbxref=GeneID:102673163%2CGenbank:XM_031511778.1;Parent=rna-XM_031511778.1
NW_006263615.1	Gnomon	exon	79163	79369	.	+	.	ID=exon-XM_031511778.1-16;Dbxref=GeneID:102673163%2CGenbank:XM_031511778.1;Parent=rna-XM_031511778.1
NW_006263615.1	Gnomon	exon	79439	79594	.	+	.	ID=exon-XM_031511778.1-17;Dbxref=GeneID:102673163%2CGenbank:XM_031511778.1;Parent=rna-XM_031511778.1
NW_006263615.1	Gnomon	exon	79678	79840	.	+	.	ID=exon-XM_031511778.1-18;Dbxref=GeneID:102673163%2CGenbank:XM_031511778.1;Parent=rna-XM_031511778.1
NW_006263615.1	Gnomon	exon	77680	77827	.	+	.	ID=exon-XM_031511778.1-11;Dbxref=GeneID:102673163%2CGenbank:XM_031511778.1;Parent=rna-XM_031511778.1
NW_006263615.1	Gnomon	exon	77911	78039	.	+	.	ID=exon-XM_031511778.1-12;Dbxref=GeneID:102673163%2CGenbank:XM_031511778.1;Parent=rna-XM_031511778.1
NW_006263615.1	Gnomon	exon	78126	78332	.	+	.	ID=exon-XM_031511778.1-13;Dbxref=GeneID:102673163%2CGenbank:XM_031511778.1;Parent=rna-XM_031511778.1
NW_006263615.1	Gnomon	exon	78406	78697	.	+	.	ID=exon-XM_031511778.1-14;Dbxref=GeneID:102673163%2CGenbank:XM_031511778.1;Parent=rna-XM_031511778.1
NW_006263615.1	Gnomon	exon	79909	80103	.	+	.	ID=exon-XM_031511778.1-19;Dbxref=GeneID:102673163%2CGenbank:XM_031511778.1;Parent=rna-XM_031511778.1
NW_006263615.1	Gnomon	CDS	451722	452040	.	-	0	Name=XP_006618446.1;ID=cds-XP_006618446.1;Dbxref=GeneID:102680907%2CGenbank:XP_006618446.1;Parent=rna-XM_006618383.2
NW_006263615.1	Gnomon	CDS	451443	451556	.	-	0	Name=XP_006618446.1;ID=cds-XP_006618446.1;Dbxref=GeneID:102680907%2CGenbank:XP_006618446.1;Parent=rna-XM_006618383.2
NW_006263615.1	Gnomon	CDS	450100	450212	.	-	0	Name=XP_006618446.1;ID=cds-XP_006618446.1;Dbxref=GeneID:102680907%2CGenbank:XP_006618446.1;Parent=rna-XM_006618383.2
NW_006263615.1	Gnomon	exon	33608	34060	.	+	.	ID=exon-XM_006618308.2-4;Dbxref=GeneID:102671583%2CGenbank:XM_006618308.2;Parent=rna-XM_006618308.2
NW_006263615.1	Gnomon	exon	34211	35236	.	+	.	ID=exon-XM_006618308.2-5;Dbxref=GeneID:102671583%2CGenbank:XM_006618308.2;Parent=rna-XM_006618308.2
NW_006263615.1	Gnomon	exon	32912	33262	.	+	.	ID=exon-XM_006618308.2-2;Dbxref=GeneID:102671583%2CGenbank:XM_006618308.2;Parent=rna-XM_006618308.2
NW_006263615.1	Gnomon	exon	33381	33538	.	+	.	ID=exon-XM_006618308.2-3;Dbxref=GeneID:102671583%2CGenbank:XM_006618308.2;Parent=rna-XM_006618308.2
NW_006263615.1	Gnomon	exon	31811	31843	.	+	.	ID=exon-XM_006618308.2-1;Dbxref=GeneID:102671583%2CGenbank:XM_006618308.2;Parent=rna-XM_006618308.2
NW_006263615.1	Gnomon	exon	200331	200713	.	-	.	ID=exon-XM_006618321.2-10;Dbxref=GeneID:102673608%2CGenbank:XM_006618321.2;Parent=rna-XM_006618321.2
NW_006263615.1	Gnomon	exon	71558	71727	.	-	.	ID=exon-XR_422145.2-1;Dbxref=GeneID:102673073%2CGenbank:XR_422145.2;Parent=rna-XR_422145.2
NW_006263615.1	Gnomon	exon	71287	71460	.	-	.	ID=exon-XR_422145.2-2;Dbxref=GeneID:102673073%2CGenbank:XR_422145.2;Parent=rna-XR_422145.2
NW_006263615.1	Gnomon	exon	232699	232996	.	-	.	ID=exon-XM_031511782.1-1;Dbxref=GeneID:102675136%2CGenbank:XM_031511782.1;Parent=rna-XM_031511782.1
NW_006263615.1	Gnomon	exon	232492	232629	.	-	.	ID=exon-XM_031511782.1-2;Dbxref=GeneID:102675136%2CGenbank:XM_031511782.1;Parent=rna-XM_031511782.1
NW_006263615.1	Gnomon	exon	231979	232261	.	-	.	ID=exon-XM_031511782.1-3;Dbxref=GeneID:102675136%2CGenbank:XM_031511782.1;Parent=rna-XM_031511782.1
NW_006263615.1	Gnomon	exon	231705	231903	.	-	.	ID=exon-XM_031511782.1-4;Dbxref=GeneID:102675136%2CGenbank:XM_031511782.1;Parent=rna-XM_031511782.1
NW_006263615.1	Gnomon	exon	231480	231634	.	-	.	ID=exon-XM_031511782.1-5;Dbxref=GeneID:102675136%2CGenbank:XM_031511782.1;Parent=rna-XM_031511782.1
NW_006263615.1	Gnomon	exon	231179	231431	.	-	.	ID=exon-XM_031511782.1-6;Dbxref=GeneID:102675136%2CGenbank:XM_031511782.1;Parent=rna-XM_031511782.1
NW_006263615.1	Gnomon	exon	230835	231099	.	-	.	ID=exon-XM_031511782.1-7;Dbxref=GeneID:102675136%2CGenbank:XM_031511782.1;Parent=rna-XM_031511782.1
NW_006263615.1	Gnomon	exon	230267	230758	.	-	.	ID=exon-XM_031511782.1-8;Dbxref=GeneID:102675136%2CGenbank:XM_031511782.1;Parent=rna-XM_031511782.1
NW_006263615.1	Gnomon	CDS	232699	232719	.	-	0	Name=XP_006618397.1;ID=cds-XP_006618397.1;Dbxref=GeneID:102675136%2CGenbank:XP_006618397.1;Parent=rna-XM_006618334.2
NW_006263615.1	Gnomon	CDS	232492	232629	.	-	0	Name=XP_006618397.1;ID=cds-XP_006618397.1;Dbxref=GeneID:102675136%2CGenbank:XP_006618397.1;Parent=rna-XM_006618334.2
NW_006263615.1	Gnomon	CDS	231979	232261	.	-	0	Name=XP_006618397.1;ID=cds-XP_006618397.1;Dbxref=GeneID:102675136%2CGenbank:XP_006618397.1;Parent=rna-XM_006618334.2
NW_006263615.1	Gnomon	CDS	231705	231903	.	-	0	Name=XP_006618397.1;ID=cds-XP_006618397.1;Dbxref=GeneID:102675136%2CGenbank:XP_006618397.1;Parent=rna-XM_006618334.2
NW_006263615.1	Gnomon	CDS	231480	231634	.	-	0	Name=XP_006618397.1;ID=cds-XP_006618397.1;Dbxref=GeneID:102675136%2CGenbank:XP_006618397.1;Parent=rna-XM_006618334.2
NW_006263615.1	Gnomon	CDS	231179	231419	.	-	0	Name=XP_006618397.1;ID=cds-XP_006618397.1;Dbxref=GeneID:102675136%2CGenbank:XP_006618397.1;Parent=rna-XM_006618334.2
NW_006263615.1	Gnomon	CDS	230835	231099	.	-	0	Name=XP_006618397.1;ID=cds-XP_006618397.1;Dbxref=GeneID:102675136%2CGenbank:XP_006618397.1;Parent=rna-XM_006618334.2
NW_006263615.1	Gnomon	CDS	230267	230758	.	-	0	Name=XP_006618397.1;ID=cds-XP_006618397.1;Dbxref=GeneID:102675136%2CGenbank:XP_006618397.1;Parent=rna-XM_006618334.2
NW_006263615.1	Gnomon	CDS	229866	230193	.	-	0	Name=XP_006618397.1;ID=cds-XP_006618397.1;Dbxref=GeneID:102675136%2CGenbank:XP_006618397.1;Parent=rna-XM_006618334.2
NW_006263615.1	Gnomon	CDS	229527	229763	.	-	0	Name=XP_006618397.1;ID=cds-XP_006618397.1;Dbxref=GeneID:102675136%2CGenbank:XP_006618397.1;Parent=rna-XM_006618334.2
NW_006263615.1	Gnomon	CDS	229352	229396	.	-	0	Name=XP_006618397.1;ID=cds-XP_006618397.1;Dbxref=GeneID:102675136%2CGenbank:XP_006618397.1;Parent=rna-XM_006618334.2
NW_006263615.1	Gnomon	CDS	229175	229248	.	-	0	Name=XP_006618397.1;ID=cds-XP_006618397.1;Dbxref=GeneID:102675136%2CGenbank:XP_006618397.1;Parent=rna-XM_006618334.2
NW_006263615.1	Gnomon	CDS	229057	229110	.	-	0	Name=XP_006618397.1;ID=cds-XP_006618397.1;Dbxref=GeneID:102675136%2CGenbank:XP_006618397.1;Parent=rna-XM_006618334.2
NW_006263615.1	Gnomon	exon	229866	230193	.	-	.	ID=exon-XM_031511782.1-9;Dbxref=GeneID:102675136%2CGenbank:XM_031511782.1;Parent=rna-XM_031511782.1
NW_006263615.1	Gnomon	CDS	225853	226112	.	-	0	Name=XP_006618398.1;ID=cds-XP_006618398.1;Dbxref=GeneID:102675375%2CGenbank:XP_006618398.1;Parent=rna-XM_006618335.2
NW_006263615.1	Gnomon	CDS	222660	223046	.	-	0	Name=XP_006618398.1;ID=cds-XP_006618398.1;Dbxref=GeneID:102675375%2CGenbank:XP_006618398.1;Parent=rna-XM_006618335.2
NW_006263615.1	Gnomon	CDS	222321	222583	.	-	0	Name=XP_006618398.1;ID=cds-XP_006618398.1;Dbxref=GeneID:102675375%2CGenbank:XP_006618398.1;Parent=rna-XM_006618335.2
NW_006263615.1	Gnomon	CDS	222014	222229	.	-	0	Name=XP_006618398.1;ID=cds-XP_006618398.1;Dbxref=GeneID:102675375%2CGenbank:XP_006618398.1;Parent=rna-XM_006618335.2
NW_006263615.1	Gnomon	CDS	221755	221946	.	-	0	Name=XP_006618398.1;ID=cds-XP_006618398.1;Dbxref=GeneID:102675375%2CGenbank:XP_006618398.1;Parent=rna-XM_006618335.2
NW_006263615.1	Gnomon	CDS	221407	221671	.	-	0	Name=XP_006618398.1;ID=cds-XP_006618398.1;Dbxref=GeneID:102675375%2CGenbank:XP_006618398.1;Parent=rna-XM_006618335.2
NW_006263615.1	Gnomon	CDS	221197	221338	.	-	0	Name=XP_006618398.1;ID=cds-XP_006618398.1;Dbxref=GeneID:102675375%2CGenbank:XP_006618398.1;Parent=rna-XM_006618335.2
NW_006263615.1	Gnomon	CDS	221005	221118	.	-	0	Name=XP_006618398.1;ID=cds-XP_006618398.1;Dbxref=GeneID:102675375%2CGenbank:XP_006618398.1;Parent=rna-XM_006618335.2
NW_006263615.1	Gnomon	exon	401946	402081	.	+	.	ID=exon-XR_004150857.1-1;Dbxref=GeneID:116185959%2CGenbank:XR_004150857.1;Parent=rna-XR_004150857.1
NW_006263615.1	Gnomon	exon	402174	403074	.	+	.	ID=exon-XR_004150857.1-2;Dbxref=GeneID:116185959%2CGenbank:XR_004150857.1;Parent=rna-XR_004150857.1
NW_006263615.1	Gnomon	exon	403541	403719	.	+	.	ID=exon-XR_004150857.1-3;Dbxref=GeneID:116185959%2CGenbank:XR_004150857.1;Parent=rna-XR_004150857.1
NW_006263615.1	Gnomon	exon	403794	404196	.	+	.	ID=exon-XR_004150857.1-4;Dbxref=GeneID:116185959%2CGenbank:XR_004150857.1;Parent=rna-XR_004150857.1
NW_006263615.1	Gnomon	mRNA	243061	252724	.	-	.	Name=XM_006618348.2;ID=rna-XM_006618348.2;Dbxref=GeneID:102676692%2CGenbank:XM_006618348.2;Parent=gene-LOC102676692
NW_006263615.1	Gnomon	CDS	222660	223036	.	-	0	Name=XP_006618406.1;ID=cds-XP_006618406.1;Dbxref=GeneID:102675375%2CGenbank:XP_006618406.1;Parent=rna-XM_006618343.2
NW_006263615.1	Gnomon	CDS	222321	222583	.	-	0	Name=XP_006618406.1;ID=cds-XP_006618406.1;Dbxref=GeneID:102675375%2CGenbank:XP_006618406.1;Parent=rna-XM_006618343.2
NW_006263615.1	Gnomon	CDS	222014	222229	.	-	0	Name=XP_006618406.1;ID=cds-XP_006618406.1;Dbxref=GeneID:102675375%2CGenbank:XP_006618406.1;Parent=rna-XM_006618343.2
NW_006263615.1	Gnomon	CDS	221755	221946	.	-	0	Name=XP_006618406.1;ID=cds-XP_006618406.1;Dbxref=GeneID:102675375%2CGenbank:XP_006618406.1;Parent=rna-XM_006618343.2
NW_006263615.1	Gnomon	CDS	221407	221671	.	-	0	Name=XP_006618406.1;ID=cds-XP_006618406.1;Dbxref=GeneID:102675375%2CGenbank:XP_006618406.1;Parent=rna-XM_006618343.2
NW_006263615.1	Gnomon	CDS	221197	221338	.	-	0	Name=XP_006618406.1;ID=cds-XP_006618406.1;Dbxref=GeneID:102675375%2CGenbank:XP_006618406.1;Parent=rna-XM_006618343.2
NW_006263615.1	Gnomon	CDS	221005	221118	.	-	0	Name=XP_006618406.1;ID=cds-XP_006618406.1;Dbxref=GeneID:102675375%2CGenbank:XP_006618406.1;Parent=rna-XM_006618343.2
NW_006263615.1	Gnomon	exon	232699	232995	.	-	.	ID=exon-XM_006618334.2-1;Dbxref=GeneID:102675136%2CGenbank:XM_006618334.2;Parent=rna-XM_006618334.2
NW_006263615.1	Gnomon	exon	232492	232629	.	-	.	ID=exon-XM_006618334.2-2;Dbxref=GeneID:102675136%2CGenbank:XM_006618334.2;Parent=rna-XM_006618334.2
NW_006263615.1	Gnomon	exon	231979	232261	.	-	.	ID=exon-XM_006618334.2-3;Dbxref=GeneID:102675136%2CGenbank:XM_006618334.2;Parent=rna-XM_006618334.2
NW_006263615.1	Gnomon	exon	231705	231903	.	-	.	ID=exon-XM_006618334.2-4;Dbxref=GeneID:102675136%2CGenbank:XM_006618334.2;Parent=rna-XM_006618334.2
NW_006263615.1	Gnomon	exon	231480	231634	.	-	.	ID=exon-XM_006618334.2-5;Dbxref=GeneID:102675136%2CGenbank:XM_006618334.2;Parent=rna-XM_006618334.2
NW_006263615.1	Gnomon	exon	231179	231419	.	-	.	ID=exon-XM_006618334.2-6;Dbxref=GeneID:102675136%2CGenbank:XM_006618334.2;Parent=rna-XM_006618334.2
NW_006263615.1	Gnomon	exon	230835	231099	.	-	.	ID=exon-XM_006618334.2-7;Dbxref=GeneID:102675136%2CGenbank:XM_006618334.2;Parent=rna-XM_006618334.2
NW_006263615.1	Gnomon	exon	230267	230758	.	-	.	ID=exon-XM_006618334.2-8;Dbxref=GeneID:102675136%2CGenbank:XM_006618334.2;Parent=rna-XM_006618334.2
NW_006263615.1	Gnomon	exon	229866	230193	.	-	.	ID=exon-XM_006618334.2-9;Dbxref=GeneID:102675136%2CGenbank:XM_006618334.2;Parent=rna-XM_006618334.2
NW_006263615.1	Gnomon	mRNA	234639	238155	.	-	.	Name=XM_006618347.2;ID=rna-XM_006618347.2;Dbxref=GeneID:102676564%2CGenbank:XM_006618347.2;Parent=gene-LOC102676564
NW_006263615.1	Gnomon	CDS	227784	228047	.	+	0	Name=XP_006618393.1;ID=cds-XP_006618393.1;Dbxref=GeneID:102674749%2CGenbank:XP_006618393.1;Parent=rna-XM_006618330.2
NW_006263615.1	Gnomon	CDS	228127	228315	.	+	0	Name=XP_006618393.1;ID=cds-XP_006618393.1;Dbxref=GeneID:102674749%2CGenbank:XP_006618393.1;Parent=rna-XM_006618330.2
NW_006263615.1	Gnomon	gene	401946	407208	.	+	.	Name=LOC116185959;ID=gene-LOC116185959;Dbxref=GeneID:116185959
NW_006263615.1	Gnomon	exon	43914	44240	.	-	.	ID=exon-XM_006618309.2-1;Dbxref=GeneID:102671901%2CGenbank:XM_006618309.2;Parent=rna-XM_006618309.2
NW_006263615.1	Gnomon	exon	43090	43475	.	-	.	ID=exon-XM_006618309.2-2;Dbxref=GeneID:102671901%2CGenbank:XM_006618309.2;Parent=rna-XM_006618309.2
NW_006263615.1	Gnomon	gene	65515	65913	.	-	.	Name=LOC116185965;ID=gene-LOC116185965;Dbxref=GeneID:116185965
NW_006263615.1	Gnomon	gene	36567	37787	.	+	.	Name=LOC116185966;ID=gene-LOC116185966;Dbxref=GeneID:116185966
NW_006263615.1	Gnomon	exon	42802	42994	.	-	.	ID=exon-XM_006618309.2-3;Dbxref=GeneID:102671901%2CGenbank:XM_006618309.2;Parent=rna-XM_006618309.2
NW_006263615.1	Gnomon	gene	412477	436661	.	+	.	Name=LOC116185961;ID=gene-LOC116185961;Dbxref=GeneID:116185961
NW_006263615.1	Gnomon	exon	42511	42700	.	-	.	ID=exon-XM_006618309.2-4;Dbxref=GeneID:102671901%2CGenbank:XM_006618309.2;Parent=rna-XM_006618309.2
NW_006263615.1	Gnomon	gene	428251	429816	.	-	.	Name=LOC116185962;ID=gene-LOC116185962;Dbxref=GeneID:116185962
NW_006263615.1	Gnomon	exon	42172	42418	.	-	.	ID=exon-XM_006618309.2-5;Dbxref=GeneID:102671901%2CGenbank:XM_006618309.2;Parent=rna-XM_006618309.2
NW_006263615.1	Gnomon	gene	372107	374881	.	+	.	Name=LOC116185963;ID=gene-LOC116185963;Dbxref=GeneID:116185963
NW_006263615.1	Gnomon	exon	41986	42100	.	-	.	ID=exon-XM_006618309.2-6;Dbxref=GeneID:102671901%2CGenbank:XM_006618309.2;Parent=rna-XM_006618309.2
NW_006263615.1	Gnomon	gene	64142	65482	.	-	.	Name=LOC116185964;ID=gene-LOC116185964;Dbxref=GeneID:116185964
NW_006263615.1	Gnomon	exon	41582	41892	.	-	.	ID=exon-XM_006618309.2-7;Dbxref=GeneID:102671901%2CGenbank:XM_006618309.2;Parent=rna-XM_006618309.2
NW_006263615.1	Gnomon	exon	41059	41269	.	-	.	ID=exon-XM_006618309.2-8;Dbxref=GeneID:102671901%2CGenbank:XM_006618309.2;Parent=rna-XM_006618309.2
NW_006263615.1	Gnomon	exon	40474	40997	.	-	.	ID=exon-XM_006618309.2-9;Dbxref=GeneID:102671901%2CGenbank:XM_006618309.2;Parent=rna-XM_006618309.2
NW_006263615.1	Gnomon	mRNA	233007	234918	.	+	.	Name=XM_006618346.2;ID=rna-XM_006618346.2;Dbxref=GeneID:102676429%2CGenbank:XM_006618346.2;Parent=gene-LOC102676429
NW_006263615.1	Gnomon	exon	227203	227354	.	-	.	ID=exon-XM_006618334.2-14;Dbxref=GeneID:102675136%2CGenbank:XM_006618334.2;Parent=rna-XM_006618334.2
NW_006263615.1	Gnomon	CDS	222660	223036	.	-	0	Name=XP_006618404.1;ID=cds-XP_006618404.1;Dbxref=GeneID:102675375%2CGenbank:XP_006618404.1;Parent=rna-XM_006618341.2
NW_006263615.1	Gnomon	CDS	222321	222583	.	-	0	Name=XP_006618404.1;ID=cds-XP_006618404.1;Dbxref=GeneID:102675375%2CGenbank:XP_006618404.1;Parent=rna-XM_006618341.2
NW_006263615.1	Gnomon	CDS	222014	222229	.	-	0	Name=XP_006618404.1;ID=cds-XP_006618404.1;Dbxref=GeneID:102675375%2CGenbank:XP_006618404.1;Parent=rna-XM_006618341.2
NW_006263615.1	Gnomon	CDS	221755	221946	.	-	0	Name=XP_006618404.1;ID=cds-XP_006618404.1;Dbxref=GeneID:102675375%2CGenbank:XP_006618404.1;Parent=rna-XM_006618341.2
NW_006263615.1	Gnomon	CDS	221407	221671	.	-	0	Name=XP_006618404.1;ID=cds-XP_006618404.1;Dbxref=GeneID:102675375%2CGenbank:XP_006618404.1;Parent=rna-XM_006618341.2
NW_006263615.1	Gnomon	CDS	221197	221338	.	-	0	Name=XP_006618404.1;ID=cds-XP_006618404.1;Dbxref=GeneID:102675375%2CGenbank:XP_006618404.1;Parent=rna-XM_006618341.2
NW_006263615.1	Gnomon	CDS	221005	221118	.	-	0	Name=XP_006618404.1;ID=cds-XP_006618404.1;Dbxref=GeneID:102675375%2CGenbank:XP_006618404.1;Parent=rna-XM_006618341.2
NW_006263615.1	Gnomon	exon	229175	229248	.	-	.	ID=exon-XM_006618334.2-12;Dbxref=GeneID:102675136%2CGenbank:XM_006618334.2;Parent=rna-XM_006618334.2
NW_006263615.1	Gnomon	exon	229052	229110	.	-	.	ID=exon-XM_006618334.2-13;Dbxref=GeneID:102675136%2CGenbank:XM_006618334.2;Parent=rna-XM_006618334.2
NW_006263615.1	Gnomon	exon	229527	229763	.	-	.	ID=exon-XM_006618334.2-10;Dbxref=GeneID:102675136%2CGenbank:XM_006618334.2;Parent=rna-XM_006618334.2
NW_006263615.1	Gnomon	exon	229352	229396	.	-	.	ID=exon-XM_006618334.2-11;Dbxref=GeneID:102675136%2CGenbank:XM_006618334.2;Parent=rna-XM_006618334.2
NW_006263615.1	Gnomon	exon	206014	206030	.	-	.	ID=exon-XM_031511806.1-1;Dbxref=GeneID:102673608%2CGenbank:XM_031511806.1;Parent=rna-XM_031511806.1
NW_006263615.1	Gnomon	exon	205343	205617	.	-	.	ID=exon-XM_031511806.1-2;Dbxref=GeneID:102673608%2CGenbank:XM_031511806.1;Parent=rna-XM_031511806.1
NW_006263615.1	Gnomon	exon	204976	205218	.	-	.	ID=exon-XM_031511806.1-3;Dbxref=GeneID:102673608%2CGenbank:XM_031511806.1;Parent=rna-XM_031511806.1
NW_006263615.1	Gnomon	exon	204161	204309	.	-	.	ID=exon-XM_031511806.1-4;Dbxref=GeneID:102673608%2CGenbank:XM_031511806.1;Parent=rna-XM_031511806.1
NW_006263615.1	Gnomon	exon	203274	204058	.	-	.	ID=exon-XM_031511806.1-5;Dbxref=GeneID:102673608%2CGenbank:XM_031511806.1;Parent=rna-XM_031511806.1
NW_006263615.1	Gnomon	exon	202547	202894	.	-	.	ID=exon-XM_031511806.1-6;Dbxref=GeneID:102673608%2CGenbank:XM_031511806.1;Parent=rna-XM_031511806.1
NW_006263615.1	Gnomon	exon	202184	202466	.	-	.	ID=exon-XM_031511806.1-7;Dbxref=GeneID:102673608%2CGenbank:XM_031511806.1;Parent=rna-XM_031511806.1
NW_006263615.1	Gnomon	exon	201729	202118	.	-	.	ID=exon-XM_031511806.1-8;Dbxref=GeneID:102673608%2CGenbank:XM_031511806.1;Parent=rna-XM_031511806.1
NW_006263615.1	Gnomon	exon	200332	201063	.	-	.	ID=exon-XM_031511806.1-9;Dbxref=GeneID:102673608%2CGenbank:XM_031511806.1;Parent=rna-XM_031511806.1
NW_006263615.1	Gnomon	CDS	214982	215245	.	+	0	Name=XP_006618391.1;ID=cds-XP_006618391.1;Dbxref=GeneID:102674528%2CGenbank:XP_006618391.1;Parent=rna-XM_006618328.2
NW_006263615.1	Gnomon	CDS	215314	215416	.	+	0	Name=XP_006618391.1;ID=cds-XP_006618391.1;Dbxref=GeneID:102674528%2CGenbank:XP_006618391.1;Parent=rna-XM_006618328.2
NW_006263615.1	Gnomon	CDS	215487	215809	.	+	0	Name=XP_006618391.1;ID=cds-XP_006618391.1;Dbxref=GeneID:102674528%2CGenbank:XP_006618391.1;Parent=rna-XM_006618328.2
NW_006263615.1	Gnomon	CDS	215881	216249	.	+	0	Name=XP_006618391.1;ID=cds-XP_006618391.1;Dbxref=GeneID:102674528%2CGenbank:XP_006618391.1;Parent=rna-XM_006618328.2
NW_006263615.1	Gnomon	CDS	216321	216675	.	+	0	Name=XP_006618391.1;ID=cds-XP_006618391.1;Dbxref=GeneID:102674528%2CGenbank:XP_006618391.1;Parent=rna-XM_006618328.2
NW_006263615.1	Gnomon	CDS	216771	217078	.	+	0	Name=XP_006618391.1;ID=cds-XP_006618391.1;Dbxref=GeneID:102674528%2CGenbank:XP_006618391.1;Parent=rna-XM_006618328.2
NW_006263615.1	Gnomon	CDS	217136	217687	.	+	0	Name=XP_006618391.1;ID=cds-XP_006618391.1;Dbxref=GeneID:102674528%2CGenbank:XP_006618391.1;Parent=rna-XM_006618328.2
NW_006263615.1	Gnomon	CDS	222660	223036	.	-	0	Name=XP_006618401.1;ID=cds-XP_006618401.1;Dbxref=GeneID:102675375%2CGenbank:XP_006618401.1;Parent=rna-XM_006618338.2
NW_006263615.1	Gnomon	CDS	222321	222583	.	-	0	Name=XP_006618401.1;ID=cds-XP_006618401.1;Dbxref=GeneID:102675375%2CGenbank:XP_006618401.1;Parent=rna-XM_006618338.2
NW_006263615.1	Gnomon	CDS	222014	222229	.	-	0	Name=XP_006618401.1;ID=cds-XP_006618401.1;Dbxref=GeneID:102675375%2CGenbank:XP_006618401.1;Parent=rna-XM_006618338.2
NW_006263615.1	Gnomon	CDS	221755	221946	.	-	0	Name=XP_006618401.1;ID=cds-XP_006618401.1;Dbxref=GeneID:102675375%2CGenbank:XP_006618401.1;Parent=rna-XM_006618338.2
NW_006263615.1	Gnomon	CDS	221407	221671	.	-	0	Name=XP_006618401.1;ID=cds-XP_006618401.1;Dbxref=GeneID:102675375%2CGenbank:XP_006618401.1;Parent=rna-XM_006618338.2
NW_006263615.1	Gnomon	CDS	221197	221338	.	-	0	Name=XP_006618401.1;ID=cds-XP_006618401.1;Dbxref=GeneID:102675375%2CGenbank:XP_006618401.1;Parent=rna-XM_006618338.2
NW_006263615.1	Gnomon	CDS	221005	221118	.	-	0	Name=XP_006618401.1;ID=cds-XP_006618401.1;Dbxref=GeneID:102675375%2CGenbank:XP_006618401.1;Parent=rna-XM_006618338.2
NW_006263615.1	Gnomon	CDS	214982	215245	.	+	0	Name=XP_006618392.1;ID=cds-XP_006618392.1;Dbxref=GeneID:102674528%2CGenbank:XP_006618392.1;Parent=rna-XM_006618329.2
NW_006263615.1	Gnomon	CDS	215314	215416	.	+	0	Name=XP_006618392.1;ID=cds-XP_006618392.1;Dbxref=GeneID:102674528%2CGenbank:XP_006618392.1;Parent=rna-XM_006618329.2
NW_006263615.1	Gnomon	CDS	215499	215809	.	+	0	Name=XP_006618392.1;ID=cds-XP_006618392.1;Dbxref=GeneID:102674528%2CGenbank:XP_006618392.1;Parent=rna-XM_006618329.2
NW_006263615.1	Gnomon	CDS	215881	216249	.	+	0	Name=XP_006618392.1;ID=cds-XP_006618392.1;Dbxref=GeneID:102674528%2CGenbank:XP_006618392.1;Parent=rna-XM_006618329.2
NW_006263615.1	Gnomon	CDS	216321	216675	.	+	0	Name=XP_006618392.1;ID=cds-XP_006618392.1;Dbxref=GeneID:102674528%2CGenbank:XP_006618392.1;Parent=rna-XM_006618329.2
NW_006263615.1	Gnomon	CDS	216771	217078	.	+	0	Name=XP_006618392.1;ID=cds-XP_006618392.1;Dbxref=GeneID:102674528%2CGenbank:XP_006618392.1;Parent=rna-XM_006618329.2
NW_006263615.1	Gnomon	CDS	217136	217687	.	+	0	Name=XP_006618392.1;ID=cds-XP_006618392.1;Dbxref=GeneID:102674528%2CGenbank:XP_006618392.1;Parent=rna-XM_006618329.2
NW_006263615.1	Gnomon	CDS	222660	223036	.	-	0	Name=XP_006618402.1;ID=cds-XP_006618402.1;Dbxref=GeneID:102675375%2CGenbank:XP_006618402.1;Parent=rna-XM_006618339.2
NW_006263615.1	Gnomon	CDS	222321	222583	.	-	0	Name=XP_006618402.1;ID=cds-XP_006618402.1;Dbxref=GeneID:102675375%2CGenbank:XP_006618402.1;Parent=rna-XM_006618339.2
NW_006263615.1	Gnomon	CDS	222014	222229	.	-	0	Name=XP_006618402.1;ID=cds-XP_006618402.1;Dbxref=GeneID:102675375%2CGenbank:XP_006618402.1;Parent=rna-XM_006618339.2
NW_006263615.1	Gnomon	CDS	221755	221946	.	-	0	Name=XP_006618402.1;ID=cds-XP_006618402.1;Dbxref=GeneID:102675375%2CGenbank:XP_006618402.1;Parent=rna-XM_006618339.2
NW_006263615.1	Gnomon	CDS	221407	221671	.	-	0	Name=XP_006618402.1;ID=cds-XP_006618402.1;Dbxref=GeneID:102675375%2CGenbank:XP_006618402.1;Parent=rna-XM_006618339.2
NW_006263615.1	Gnomon	CDS	221197	221338	.	-	0	Name=XP_006618402.1;ID=cds-XP_006618402.1;Dbxref=GeneID:102675375%2CGenbank:XP_006618402.1;Parent=rna-XM_006618339.2
NW_006263615.1	Gnomon	CDS	221005	221118	.	-	0	Name=XP_006618402.1;ID=cds-XP_006618402.1;Dbxref=GeneID:102675375%2CGenbank:XP_006618402.1;Parent=rna-XM_006618339.2
NW_006263615.1	Gnomon	exon	56289	56453	.	+	.	ID=exon-XM_006618310.2-9;Dbxref=GeneID:102672117%2CGenbank:XM_006618310.2;Parent=rna-XM_006618310.2
NW_006263615.1	Gnomon	exon	55420	55556	.	+	.	ID=exon-XM_006618310.2-7;Dbxref=GeneID:102672117%2CGenbank:XM_006618310.2;Parent=rna-XM_006618310.2
NW_006263615.1	Gnomon	exon	55638	56197	.	+	.	ID=exon-XM_006618310.2-8;Dbxref=GeneID:102672117%2CGenbank:XM_006618310.2;Parent=rna-XM_006618310.2
NW_006263615.1	Gnomon	exon	54909	55058	.	+	.	ID=exon-XM_006618310.2-5;Dbxref=GeneID:102672117%2CGenbank:XM_006618310.2;Parent=rna-XM_006618310.2
NW_006263615.1	Gnomon	exon	55129	55327	.	+	.	ID=exon-XM_006618310.2-6;Dbxref=GeneID:102672117%2CGenbank:XM_006618310.2;Parent=rna-XM_006618310.2
NW_006263615.1	Gnomon	exon	54452	54622	.	+	.	ID=exon-XM_006618310.2-3;Dbxref=GeneID:102672117%2CGenbank:XM_006618310.2;Parent=rna-XM_006618310.2
NW_006263615.1	Gnomon	exon	54676	54833	.	+	.	ID=exon-XM_006618310.2-4;Dbxref=GeneID:102672117%2CGenbank:XM_006618310.2;Parent=rna-XM_006618310.2
NW_006263615.1	Gnomon	exon	54004	54095	.	+	.	ID=exon-XM_006618310.2-1;Dbxref=GeneID:102672117%2CGenbank:XM_006618310.2;Parent=rna-XM_006618310.2
NW_006263615.1	Gnomon	exon	54172	54377	.	+	.	ID=exon-XM_006618310.2-2;Dbxref=GeneID:102672117%2CGenbank:XM_006618310.2;Parent=rna-XM_006618310.2
NW_006263615.1	Gnomon	exon	221197	221338	.	-	.	ID=exon-XM_031511785.1-11;Dbxref=GeneID:102675375%2CGenbank:XM_031511785.1;Parent=rna-XM_031511785.1
NW_006263615.1	Gnomon	exon	220815	221118	.	-	.	ID=exon-XM_031511785.1-12;Dbxref=GeneID:102675375%2CGenbank:XM_031511785.1;Parent=rna-XM_031511785.1
NW_006263615.1	Gnomon	exon	221407	221671	.	-	.	ID=exon-XM_031511785.1-10;Dbxref=GeneID:102675375%2CGenbank:XM_031511785.1;Parent=rna-XM_031511785.1
NW_006263615.1	RefSeq	cDNA_match	401309	402254	.	-	.	ID=0199d784-1c72-4092-9511-6a97bd3dc8e5;Target=XM_031511769.1 1 946
NW_006263615.1	RefSeq	cDNA_match	400692	400922	.	-	.	ID=0199d784-1c72-4092-9511-6a97bd3dc8e5;Target=XM_031511769.1 1 946
NW_006263615.1	RefSeq	cDNA_match	396916	397029	.	-	.	ID=0199d784-1c72-4092-9511-6a97bd3dc8e5;Target=XM_031511769.1 1 946
NW_006263615.1	RefSeq	cDNA_match	390946	391245	.	-	.	ID=0199d784-1c72-4092-9511-6a97bd3dc8e5;Target=XM_031511769.1 1 946
NW_006263615.1	RefSeq	cDNA_match	379572	379744	.	-	.	ID=0199d784-1c72-4092-9511-6a97bd3dc8e5;Target=XM_031511769.1 1 946
NW_006263615.1	RefSeq	cDNA_match	378849	379384	.	-	.	ID=0199d784-1c72-4092-9511-6a97bd3dc8e5;Target=XM_031511769.1 1 946
NW_006263615.1	Gnomon	mRNA	220815	225894	.	-	.	Name=XM_006618343.2;ID=rna-XM_006618343.2;Dbxref=GeneID:102675375%2CGenbank:XM_006618343.2;Parent=gene-LOC102675375
NW_006263615.1	Gnomon	mRNA	31495	35236	.	+	.	Name=XM_006618306.2;ID=rna-XM_006618306.2;Dbxref=GeneID:102671583%2CGenbank:XM_006618306.2;Parent=gene-LOC102671583
NW_006263615.1	Gnomon	CDS	224766	224952	.	-	0	Name=XP_031367644.1;ID=cds-XP_031367644.1;Dbxref=GeneID:102675375%2CGenbank:XP_031367644.1;Parent=rna-XM_031511784.1
NW_006263615.1	Gnomon	CDS	224504	224695	.	-	0	Name=XP_031367644.1;ID=cds-XP_031367644.1;Dbxref=GeneID:102675375%2CGenbank:XP_031367644.1;Parent=rna-XM_031511784.1
NW_006263615.1	Gnomon	CDS	224324	224425	.	-	0	Name=XP_031367644.1;ID=cds-XP_031367644.1;Dbxref=GeneID:102675375%2CGenbank:XP_031367644.1;Parent=rna-XM_031511784.1
NW_006263615.1	Gnomon	CDS	224140	224261	.	-	0	Name=XP_031367644.1;ID=cds-XP_031367644.1;Dbxref=GeneID:102675375%2CGenbank:XP_031367644.1;Parent=rna-XM_031511784.1
NW_006263615.1	Gnomon	CDS	223983	224072	.	-	0	Name=XP_031367644.1;ID=cds-XP_031367644.1;Dbxref=GeneID:102675375%2CGenbank:XP_031367644.1;Parent=rna-XM_031511784.1
NW_006263615.1	Gnomon	CDS	222660	223063	.	-	0	Name=XP_031367644.1;ID=cds-XP_031367644.1;Dbxref=GeneID:102675375%2CGenbank:XP_031367644.1;Parent=rna-XM_031511784.1
NW_006263615.1	Gnomon	CDS	222321	222583	.	-	0	Name=XP_031367644.1;ID=cds-XP_031367644.1;Dbxref=GeneID:102675375%2CGenbank:XP_031367644.1;Parent=rna-XM_031511784.1
NW_006263615.1	Gnomon	CDS	222014	222229	.	-	0	Name=XP_031367644.1;ID=cds-XP_031367644.1;Dbxref=GeneID:102675375%2CGenbank:XP_031367644.1;Parent=rna-XM_031511784.1
NW_006263615.1	Gnomon	CDS	221755	221946	.	-	0	Name=XP_031367644.1;ID=cds-XP_031367644.1;Dbxref=GeneID:102675375%2CGenbank:XP_031367644.1;Parent=rna-XM_031511784.1
NW_006263615.1	Gnomon	CDS	221407	221671	.	-	0	Name=XP_031367644.1;ID=cds-XP_031367644.1;Dbxref=GeneID:102675375%2CGenbank:XP_031367644.1;Parent=rna-XM_031511784.1
NW_006263615.1	Gnomon	CDS	221197	221338	.	-	0	Name=XP_031367644.1;ID=cds-XP_031367644.1;Dbxref=GeneID:102675375%2CGenbank:XP_031367644.1;Parent=rna-XM_031511784.1
NW_006263615.1	Gnomon	CDS	221005	221118	.	-	0	Name=XP_031367644.1;ID=cds-XP_031367644.1;Dbxref=GeneID:102675375%2CGenbank:XP_031367644.1;Parent=rna-XM_031511784.1
NW_006263615.1	Gnomon	exon	365415	365723	.	+	.	ID=exon-XM_031511767.1-12;Dbxref=GeneID:102681952%2CGenbank:XM_031511767.1;Parent=rna-XM_031511767.1
NW_006263615.1	Gnomon	exon	365177	365339	.	+	.	ID=exon-XM_031511767.1-11;Dbxref=GeneID:102681952%2CGenbank:XM_031511767.1;Parent=rna-XM_031511767.1
NW_006263615.1	Gnomon	exon	366121	366294	.	+	.	ID=exon-XM_031511767.1-14;Dbxref=GeneID:102681952%2CGenbank:XM_031511767.1;Parent=rna-XM_031511767.1
NW_006263615.1	Gnomon	exon	365802	366024	.	+	.	ID=exon-XM_031511767.1-13;Dbxref=GeneID:102681952%2CGenbank:XM_031511767.1;Parent=rna-XM_031511767.1
NW_006263615.1	Gnomon	exon	366894	367106	.	+	.	ID=exon-XM_031511767.1-16;Dbxref=GeneID:102681952%2CGenbank:XM_031511767.1;Parent=rna-XM_031511767.1
NW_006263615.1	Gnomon	exon	366383	366791	.	+	.	ID=exon-XM_031511767.1-15;Dbxref=GeneID:102681952%2CGenbank:XM_031511767.1;Parent=rna-XM_031511767.1
NW_006263615.1	Gnomon	exon	368137	368269	.	+	.	ID=exon-XM_031511767.1-18;Dbxref=GeneID:102681952%2CGenbank:XM_031511767.1;Parent=rna-XM_031511767.1
NW_006263615.1	Gnomon	exon	367176	368046	.	+	.	ID=exon-XM_031511767.1-17;Dbxref=GeneID:102681952%2CGenbank:XM_031511767.1;Parent=rna-XM_031511767.1
NW_006263615.1	Gnomon	exon	364916	365100	.	+	.	ID=exon-XM_031511767.1-10;Dbxref=GeneID:102681952%2CGenbank:XM_031511767.1;Parent=rna-XM_031511767.1
NW_006263615.1	Gnomon	exon	369334	369562	.	+	.	ID=exon-XM_031511767.1-19;Dbxref=GeneID:102681952%2CGenbank:XM_031511767.1;Parent=rna-XM_031511767.1
NW_006263615.1	Gnomon	exon	372668	372792	.	+	.	ID=exon-XM_031511767.1-21;Dbxref=GeneID:102681952%2CGenbank:XM_031511767.1;Parent=rna-XM_031511767.1
NW_006263615.1	Gnomon	exon	370098	370310	.	+	.	ID=exon-XM_031511767.1-20;Dbxref=GeneID:102681952%2CGenbank:XM_031511767.1;Parent=rna-XM_031511767.1
NW_006263615.1	Gnomon	exon	216771	217078	.	+	.	ID=exon-XM_006618329.2-6;Dbxref=GeneID:102674528%2CGenbank:XM_006618329.2;Parent=rna-XM_006618329.2
NW_006263615.1	Gnomon	exon	216321	216675	.	+	.	ID=exon-XM_006618329.2-5;Dbxref=GeneID:102674528%2CGenbank:XM_006618329.2;Parent=rna-XM_006618329.2
NW_006263615.1	Gnomon	exon	217136	218302	.	+	.	ID=exon-XM_006618329.2-7;Dbxref=GeneID:102674528%2CGenbank:XM_006618329.2;Parent=rna-XM_006618329.2
NW_006263615.1	Gnomon	exon	215314	215416	.	+	.	ID=exon-XM_006618329.2-2;Dbxref=GeneID:102674528%2CGenbank:XM_006618329.2;Parent=rna-XM_006618329.2
NW_006263615.1	Gnomon	exon	214543	215245	.	+	.	ID=exon-XM_006618329.2-1;Dbxref=GeneID:102674528%2CGenbank:XM_006618329.2;Parent=rna-XM_006618329.2
NW_006263615.1	Gnomon	exon	215881	216249	.	+	.	ID=exon-XM_006618329.2-4;Dbxref=GeneID:102674528%2CGenbank:XM_006618329.2;Parent=rna-XM_006618329.2
NW_006263615.1	Gnomon	exon	215499	215809	.	+	.	ID=exon-XM_006618329.2-3;Dbxref=GeneID:102674528%2CGenbank:XM_006618329.2;Parent=rna-XM_006618329.2
NW_006263615.1	Gnomon	exon	288783	288917	.	+	.	ID=exon-XM_031511812.1-4;Dbxref=GeneID:102679589%2CGenbank:XM_031511812.1;Parent=rna-XM_031511812.1
NW_006263615.1	Gnomon	exon	288159	288317	.	+	.	ID=exon-XM_031511812.1-3;Dbxref=GeneID:102679589%2CGenbank:XM_031511812.1;Parent=rna-XM_031511812.1
NW_006263615.1	Gnomon	exon	287719	287999	.	+	.	ID=exon-XM_031511812.1-2;Dbxref=GeneID:102679589%2CGenbank:XM_031511812.1;Parent=rna-XM_031511812.1
NW_006263615.1	Gnomon	exon	286558	287645	.	+	.	ID=exon-XM_031511812.1-1;Dbxref=GeneID:102679589%2CGenbank:XM_031511812.1;Parent=rna-XM_031511812.1
NW_006263615.1	Gnomon	mRNA	253746	256985	.	+	.	Name=XM_031511770.1;ID=rna-XM_031511770.1;Dbxref=GeneID:102677438%2CGenbank:XM_031511770.1;Parent=gene-LOC102677438
NW_006263615.1	Gnomon	CDS	224766	224952	.	-	0	Name=XP_031367645.1;ID=cds-XP_031367645.1;Dbxref=GeneID:102675375%2CGenbank:XP_031367645.1;Parent=rna-XM_031511785.1
NW_006263615.1	Gnomon	CDS	224504	224695	.	-	0	Name=XP_031367645.1;ID=cds-XP_031367645.1;Dbxref=GeneID:102675375%2CGenbank:XP_031367645.1;Parent=rna-XM_031511785.1
NW_006263615.1	Gnomon	CDS	224324	224425	.	-	0	Name=XP_031367645.1;ID=cds-XP_031367645.1;Dbxref=GeneID:102675375%2CGenbank:XP_031367645.1;Parent=rna-XM_031511785.1
NW_006263615.1	Gnomon	CDS	224140	224180	.	-	0	Name=XP_031367645.1;ID=cds-XP_031367645.1;Dbxref=GeneID:102675375%2CGenbank:XP_031367645.1;Parent=rna-XM_031511785.1
NW_006263615.1	Gnomon	CDS	223983	224072	.	-	0	Name=XP_031367645.1;ID=cds-XP_031367645.1;Dbxref=GeneID:102675375%2CGenbank:XP_031367645.1;Parent=rna-XM_031511785.1
NW_006263615.1	Gnomon	CDS	222660	223063	.	-	0	Name=XP_031367645.1;ID=cds-XP_031367645.1;Dbxref=GeneID:102675375%2CGenbank:XP_031367645.1;Parent=rna-XM_031511785.1
NW_006263615.1	Gnomon	CDS	222321	222583	.	-	0	Name=XP_031367645.1;ID=cds-XP_031367645.1;Dbxref=GeneID:102675375%2CGenbank:XP_031367645.1;Parent=rna-XM_031511785.1
NW_006263615.1	Gnomon	CDS	222014	222229	.	-	0	Name=XP_031367645.1;ID=cds-XP_031367645.1;Dbxref=GeneID:102675375%2CGenbank:XP_031367645.1;Parent=rna-XM_031511785.1
NW_006263615.1	Gnomon	CDS	221755	221946	.	-	0	Name=XP_031367645.1;ID=cds-XP_031367645.1;Dbxref=GeneID:102675375%2CGenbank:XP_031367645.1;Parent=rna-XM_031511785.1
NW_006263615.1	Gnomon	CDS	221407	221671	.	-	0	Name=XP_031367645.1;ID=cds-XP_031367645.1;Dbxref=GeneID:102675375%2CGenbank:XP_031367645.1;Parent=rna-XM_031511785.1
NW_006263615.1	Gnomon	CDS	221197	221338	.	-	0	Name=XP_031367645.1;ID=cds-XP_031367645.1;Dbxref=GeneID:102675375%2CGenbank:XP_031367645.1;Parent=rna-XM_031511785.1
NW_006263615.1	Gnomon	CDS	221005	221118	.	-	0	Name=XP_031367645.1;ID=cds-XP_031367645.1;Dbxref=GeneID:102675375%2CGenbank:XP_031367645.1;Parent=rna-XM_031511785.1
NW_006263615.1	Gnomon	mRNA	2936	14106	.	-	.	Name=XM_006618305.2;ID=rna-XM_006618305.2;Dbxref=GeneID:102671449%2CGenbank:XM_006618305.2;Parent=gene-LOC102671449
NW_006263615.1	Gnomon	gene	253297	256985	.	+	.	Name=LOC102677438;ID=gene-LOC102677438;Dbxref=GeneID:102677438
NW_006263615.1	Gnomon	mRNA	257100	259484	.	-	.	Name=XM_031511771.1;ID=rna-XM_031511771.1;Dbxref=GeneID:102677852%2CGenbank:XM_031511771.1;Parent=gene-LOC102677852
NW_006263615.1	Gnomon	CDS	224766	224952	.	-	0	Name=XP_031367646.1;ID=cds-XP_031367646.1;Dbxref=GeneID:102675375%2CGenbank:XP_031367646.1;Parent=rna-XM_031511786.1
NW_006263615.1	Gnomon	CDS	224324	224425	.	-	0	Name=XP_031367646.1;ID=cds-XP_031367646.1;Dbxref=GeneID:102675375%2CGenbank:XP_031367646.1;Parent=rna-XM_031511786.1
NW_006263615.1	Gnomon	CDS	224140	224261	.	-	0	Name=XP_031367646.1;ID=cds-XP_031367646.1;Dbxref=GeneID:102675375%2CGenbank:XP_031367646.1;Parent=rna-XM_031511786.1
NW_006263615.1	Gnomon	CDS	223983	224072	.	-	0	Name=XP_031367646.1;ID=cds-XP_031367646.1;Dbxref=GeneID:102675375%2CGenbank:XP_031367646.1;Parent=rna-XM_031511786.1
NW_006263615.1	Gnomon	CDS	222660	223063	.	-	0	Name=XP_031367646.1;ID=cds-XP_031367646.1;Dbxref=GeneID:102675375%2CGenbank:XP_031367646.1;Parent=rna-XM_031511786.1
NW_006263615.1	Gnomon	CDS	222321	222583	.	-	0	Name=XP_031367646.1;ID=cds-XP_031367646.1;Dbxref=GeneID:102675375%2CGenbank:XP_031367646.1;Parent=rna-XM_031511786.1
NW_006263615.1	Gnomon	CDS	222014	222229	.	-	0	Name=XP_031367646.1;ID=cds-XP_031367646.1;Dbxref=GeneID:102675375%2CGenbank:XP_031367646.1;Parent=rna-XM_031511786.1
NW_006263615.1	Gnomon	CDS	221755	221946	.	-	0	Name=XP_031367646.1;ID=cds-XP_031367646.1;Dbxref=GeneID:102675375%2CGenbank:XP_031367646.1;Parent=rna-XM_031511786.1
NW_006263615.1	Gnomon	CDS	221407	221671	.	-	0	Name=XP_031367646.1;ID=cds-XP_031367646.1;Dbxref=GeneID:102675375%2CGenbank:XP_031367646.1;Parent=rna-XM_031511786.1
NW_006263615.1	Gnomon	CDS	221197	221338	.	-	0	Name=XP_031367646.1;ID=cds-XP_031367646.1;Dbxref=GeneID:102675375%2CGenbank:XP_031367646.1;Parent=rna-XM_031511786.1
NW_006263615.1	Gnomon	CDS	221005	221118	.	-	0	Name=XP_031367646.1;ID=cds-XP_031367646.1;Dbxref=GeneID:102675375%2CGenbank:XP_031367646.1;Parent=rna-XM_031511786.1
NW_006263615.1	Gnomon	exon	238296	238496	.	+	.	ID=exon-XM_006618353.2-1;Dbxref=GeneID:102677215%2CGenbank:XM_006618353.2;Parent=rna-XM_006618353.2
NW_006263615.1	Gnomon	exon	238836	239420	.	+	.	ID=exon-XM_006618353.2-3;Dbxref=GeneID:102677215%2CGenbank:XM_006618353.2;Parent=rna-XM_006618353.2
NW_006263615.1	Gnomon	exon	238628	238768	.	+	.	ID=exon-XM_006618353.2-2;Dbxref=GeneID:102677215%2CGenbank:XM_006618353.2;Parent=rna-XM_006618353.2
NW_006263615.1	Gnomon	CDS	224202	224234	.	-	0	Name=XP_031367647.1;ID=cds-XP_031367647.1;Dbxref=GeneID:102675375%2CGenbank:XP_031367647.1;Parent=rna-XM_031511787.1
NW_006263615.1	Gnomon	CDS	223983	224072	.	-	0	Name=XP_031367647.1;ID=cds-XP_031367647.1;Dbxref=GeneID:102675375%2CGenbank:XP_031367647.1;Parent=rna-XM_031511787.1
NW_006263615.1	Gnomon	CDS	222660	223063	.	-	0	Name=XP_031367647.1;ID=cds-XP_031367647.1;Dbxref=GeneID:102675375%2CGenbank:XP_031367647.1;Parent=rna-XM_031511787.1
NW_006263615.1	Gnomon	CDS	222321	222583	.	-	0	Name=XP_031367647.1;ID=cds-XP_031367647.1;Dbxref=GeneID:102675375%2CGenbank:XP_031367647.1;Parent=rna-XM_031511787.1
NW_006263615.1	Gnomon	CDS	222014	222229	.	-	0	Name=XP_031367647.1;ID=cds-XP_031367647.1;Dbxref=GeneID:102675375%2CGenbank:XP_031367647.1;Parent=rna-XM_031511787.1
NW_006263615.1	Gnomon	CDS	221755	221946	.	-	0	Name=XP_031367647.1;ID=cds-XP_031367647.1;Dbxref=GeneID:102675375%2CGenbank:XP_031367647.1;Parent=rna-XM_031511787.1
NW_006263615.1	Gnomon	CDS	221407	221671	.	-	0	Name=XP_031367647.1;ID=cds-XP_031367647.1;Dbxref=GeneID:102675375%2CGenbank:XP_031367647.1;Parent=rna-XM_031511787.1
NW_006263615.1	Gnomon	CDS	221197	221338	.	-	0	Name=XP_031367647.1;ID=cds-XP_031367647.1;Dbxref=GeneID:102675375%2CGenbank:XP_031367647.1;Parent=rna-XM_031511787.1
NW_006263615.1	Gnomon	CDS	221005	221118	.	-	0	Name=XP_031367647.1;ID=cds-XP_031367647.1;Dbxref=GeneID:102675375%2CGenbank:XP_031367647.1;Parent=rna-XM_031511787.1
NW_006263615.1	Gnomon	mRNA	257100	259481	.	-	.	Name=XM_031511772.1;ID=rna-XM_031511772.1;Dbxref=GeneID:102677852%2CGenbank:XM_031511772.1;Parent=gene-LOC102677852
NW_006263615.1	Gnomon	mRNA	260745	263398	.	+	.	Name=XM_031511773.1;ID=rna-XM_031511773.1;Dbxref=GeneID:102677712%2CGenbank:XM_031511773.1;Parent=gene-LOC102677712
NW_006263615.1	Gnomon	gene	260745	263697	.	+	.	Name=LOC102677712;ID=gene-LOC102677712;Dbxref=GeneID:102677712
NW_006263615.1	Gnomon	exon	220815	221118	.	-	.	ID=exon-XM_031511787.1-10;Dbxref=GeneID:102675375%2CGenbank:XM_031511787.1;Parent=rna-XM_031511787.1
NW_006263615.1	Gnomon	exon	228127	228528	.	+	.	ID=exon-XM_006618330.2-3;Dbxref=GeneID:102674749%2CGenbank:XM_006618330.2;Parent=rna-XM_006618330.2
NW_006263615.1	Gnomon	exon	227763	228047	.	+	.	ID=exon-XM_006618330.2-2;Dbxref=GeneID:102674749%2CGenbank:XM_006618330.2;Parent=rna-XM_006618330.2
NW_006263615.1	Gnomon	exon	225892	226030	.	+	.	ID=exon-XM_006618330.2-1;Dbxref=GeneID:102674749%2CGenbank:XM_006618330.2;Parent=rna-XM_006618330.2
NW_006263615.1	Gnomon	exon	33381	33538	.	+	.	ID=exon-XM_006618306.2-3;Dbxref=GeneID:102671583%2CGenbank:XM_006618306.2;Parent=rna-XM_006618306.2
NW_006263615.1	Gnomon	exon	32912	33262	.	+	.	ID=exon-XM_006618306.2-2;Dbxref=GeneID:102671583%2CGenbank:XM_006618306.2;Parent=rna-XM_006618306.2
NW_006263615.1	Gnomon	exon	34211	35236	.	+	.	ID=exon-XM_006618306.2-5;Dbxref=GeneID:102671583%2CGenbank:XM_006618306.2;Parent=rna-XM_006618306.2
NW_006263615.1	Gnomon	exon	33608	34060	.	+	.	ID=exon-XM_006618306.2-4;Dbxref=GeneID:102671583%2CGenbank:XM_006618306.2;Parent=rna-XM_006618306.2
NW_006263615.1	Gnomon	exon	31495	31800	.	+	.	ID=exon-XM_006618306.2-1;Dbxref=GeneID:102671583%2CGenbank:XM_006618306.2;Parent=rna-XM_006618306.2
NW_006263615.1	Gnomon	mRNA	260745	263697	.	+	.	Name=XM_031511774.1;ID=rna-XM_031511774.1;Dbxref=GeneID:102677712%2CGenbank:XM_031511774.1;Parent=gene-LOC102677712
NW_006263615.1	Gnomon	CDS	223427	223563	.	-	0	Name=XP_031367649.1;ID=cds-XP_031367649.1;Dbxref=GeneID:102675375%2CGenbank:XP_031367649.1;Parent=rna-XM_031511789.1
NW_006263615.1	Gnomon	CDS	222660	223046	.	-	0	Name=XP_031367649.1;ID=cds-XP_031367649.1;Dbxref=GeneID:102675375%2CGenbank:XP_031367649.1;Parent=rna-XM_031511789.1
NW_006263615.1	Gnomon	CDS	222321	222583	.	-	0	Name=XP_031367649.1;ID=cds-XP_031367649.1;Dbxref=GeneID:102675375%2CGenbank:XP_031367649.1;Parent=rna-XM_031511789.1
NW_006263615.1	Gnomon	CDS	222014	222229	.	-	0	Name=XP_031367649.1;ID=cds-XP_031367649.1;Dbxref=GeneID:102675375%2CGenbank:XP_031367649.1;Parent=rna-XM_031511789.1
NW_006263615.1	Gnomon	CDS	221755	221946	.	-	0	Name=XP_031367649.1;ID=cds-XP_031367649.1;Dbxref=GeneID:102675375%2CGenbank:XP_031367649.1;Parent=rna-XM_031511789.1
NW_006263615.1	Gnomon	CDS	221407	221671	.	-	0	Name=XP_031367649.1;ID=cds-XP_031367649.1;Dbxref=GeneID:102675375%2CGenbank:XP_031367649.1;Parent=rna-XM_031511789.1
NW_006263615.1	Gnomon	CDS	221197	221338	.	-	0	Name=XP_031367649.1;ID=cds-XP_031367649.1;Dbxref=GeneID:102675375%2CGenbank:XP_031367649.1;Parent=rna-XM_031511789.1
NW_006263615.1	Gnomon	CDS	221005	221118	.	-	0	Name=XP_031367649.1;ID=cds-XP_031367649.1;Dbxref=GeneID:102675375%2CGenbank:XP_031367649.1;Parent=rna-XM_031511789.1
NW_006263615.1	Gnomon	exon	374738	374881	.	+	.	ID=exon-XM_031511811.1-5;Dbxref=GeneID:116185963%2CGenbank:XM_031511811.1;Parent=rna-XM_031511811.1
NW_006263615.1	Gnomon	exon	374225	374627	.	+	.	ID=exon-XM_031511811.1-4;Dbxref=GeneID:116185963%2CGenbank:XM_031511811.1;Parent=rna-XM_031511811.1
NW_006263615.1	Gnomon	exon	373528	374100	.	+	.	ID=exon-XM_031511811.1-3;Dbxref=GeneID:116185963%2CGenbank:XM_031511811.1;Parent=rna-XM_031511811.1
NW_006263615.1	Gnomon	exon	372668	372894	.	+	.	ID=exon-XM_031511811.1-2;Dbxref=GeneID:116185963%2CGenbank:XM_031511811.1;Parent=rna-XM_031511811.1
NW_006263615.1	Gnomon	exon	372107	372154	.	+	.	ID=exon-XM_031511811.1-1;Dbxref=GeneID:116185963%2CGenbank:XM_031511811.1;Parent=rna-XM_031511811.1
NW_006263615.1	Gnomon	mRNA	262021	265030	.	-	.	Name=XM_031511775.1;ID=rna-XM_031511775.1;Dbxref=GeneID:102678359%2CGenbank:XM_031511775.1;Parent=gene-LOC102678359
NW_006263615.1	Gnomon	exon	357078	357500	.	-	.	ID=exon-XM_006618376.2-9;Dbxref=GeneID:102680055%2CGenbank:XM_006618376.2;Parent=rna-XM_006618376.2
NW_006263615.1	Gnomon	exon	357585	357713	.	-	.	ID=exon-XM_006618376.2-8;Dbxref=GeneID:102680055%2CGenbank:XM_006618376.2;Parent=rna-XM_006618376.2
NW_006263615.1	Gnomon	exon	357798	357960	.	-	.	ID=exon-XM_006618376.2-7;Dbxref=GeneID:102680055%2CGenbank:XM_006618376.2;Parent=rna-XM_006618376.2
NW_006263615.1	Gnomon	exon	358060	358882	.	-	.	ID=exon-XM_006618376.2-6;Dbxref=GeneID:102680055%2CGenbank:XM_006618376.2;Parent=rna-XM_006618376.2
NW_006263615.1	Gnomon	exon	358958	359293	.	-	.	ID=exon-XM_006618376.2-5;Dbxref=GeneID:102680055%2CGenbank:XM_006618376.2;Parent=rna-XM_006618376.2
NW_006263615.1	Gnomon	exon	359447	359515	.	-	.	ID=exon-XM_006618376.2-4;Dbxref=GeneID:102680055%2CGenbank:XM_006618376.2;Parent=rna-XM_006618376.2
NW_006263615.1	Gnomon	exon	359607	359744	.	-	.	ID=exon-XM_006618376.2-3;Dbxref=GeneID:102680055%2CGenbank:XM_006618376.2;Parent=rna-XM_006618376.2
NW_006263615.1	Gnomon	exon	359826	359938	.	-	.	ID=exon-XM_006618376.2-2;Dbxref=GeneID:102680055%2CGenbank:XM_006618376.2;Parent=rna-XM_006618376.2
NW_006263615.1	Gnomon	exon	360024	360147	.	-	.	ID=exon-XM_006618376.2-1;Dbxref=GeneID:102680055%2CGenbank:XM_006618376.2;Parent=rna-XM_006618376.2
NW_006263615.1	Gnomon	exon	3873	4122	.	-	.	ID=exon-XM_006618305.2-6;Dbxref=GeneID:102671449%2CGenbank:XM_006618305.2;Parent=rna-XM_006618305.2
NW_006263615.1	Gnomon	exon	4283	4739	.	-	.	ID=exon-XM_006618305.2-5;Dbxref=GeneID:102671449%2CGenbank:XM_006618305.2;Parent=rna-XM_006618305.2
NW_006263615.1	Gnomon	exon	4857	4998	.	-	.	ID=exon-XM_006618305.2-4;Dbxref=GeneID:102671449%2CGenbank:XM_006618305.2;Parent=rna-XM_006618305.2
NW_006263615.1	Gnomon	exon	5327	5450	.	-	.	ID=exon-XM_006618305.2-3;Dbxref=GeneID:102671449%2CGenbank:XM_006618305.2;Parent=rna-XM_006618305.2
NW_006263615.1	Gnomon	exon	11052	11241	.	-	.	ID=exon-XM_006618305.2-2;Dbxref=GeneID:102671449%2CGenbank:XM_006618305.2;Parent=rna-XM_006618305.2
NW_006263615.1	Gnomon	exon	13565	14106	.	-	.	ID=exon-XM_006618305.2-1;Dbxref=GeneID:102671449%2CGenbank:XM_006618305.2;Parent=rna-XM_006618305.2
NW_006263615.1	Gnomon	exon	2936	3228	.	-	.	ID=exon-XM_006618305.2-9;Dbxref=GeneID:102671449%2CGenbank:XM_006618305.2;Parent=rna-XM_006618305.2
NW_006263615.1	Gnomon	exon	3304	3496	.	-	.	ID=exon-XM_006618305.2-8;Dbxref=GeneID:102671449%2CGenbank:XM_006618305.2;Parent=rna-XM_006618305.2
NW_006263615.1	Gnomon	exon	3578	3784	.	-	.	ID=exon-XM_006618305.2-7;Dbxref=GeneID:102671449%2CGenbank:XM_006618305.2;Parent=rna-XM_006618305.2
NW_006263615.1	Gnomon	mRNA	262021	265030	.	-	.	Name=XM_031511776.1;ID=rna-XM_031511776.1;Dbxref=GeneID:102678359%2CGenbank:XM_031511776.1;Parent=gene-LOC102678359
NW_006263615.1	Gnomon	exon	306472	306626	.	+	.	ID=exon-XM_031511813.1-9;Dbxref=GeneID:102680528%2CGenbank:XM_031511813.1;Parent=rna-XM_031511813.1
NW_006263615.1	Gnomon	exon	306268	306362	.	+	.	ID=exon-XM_031511813.1-8;Dbxref=GeneID:102680528%2CGenbank:XM_031511813.1;Parent=rna-XM_031511813.1
NW_006263615.1	Gnomon	exon	306095	306200	.	+	.	ID=exon-XM_031511813.1-7;Dbxref=GeneID:102680528%2CGenbank:XM_031511813.1;Parent=rna-XM_031511813.1
NW_006263615.1	Gnomon	exon	305810	306011	.	+	.	ID=exon-XM_031511813.1-6;Dbxref=GeneID:102680528%2CGenbank:XM_031511813.1;Parent=rna-XM_031511813.1
NW_006263615.1	Gnomon	exon	301414	301486	.	+	.	ID=exon-XM_031511813.1-1;Dbxref=GeneID:102680528%2CGenbank:XM_031511813.1;Parent=rna-XM_031511813.1
NW_006263615.1	Gnomon	exon	305334	305414	.	+	.	ID=exon-XM_031511813.1-5;Dbxref=GeneID:102680528%2CGenbank:XM_031511813.1;Parent=rna-XM_031511813.1
NW_006263615.1	Gnomon	exon	304965	305081	.	+	.	ID=exon-XM_031511813.1-4;Dbxref=GeneID:102680528%2CGenbank:XM_031511813.1;Parent=rna-XM_031511813.1
NW_006263615.1	Gnomon	exon	304185	304410	.	+	.	ID=exon-XM_031511813.1-3;Dbxref=GeneID:102680528%2CGenbank:XM_031511813.1;Parent=rna-XM_031511813.1
NW_006263615.1	Gnomon	exon	302745	302964	.	+	.	ID=exon-XM_031511813.1-2;Dbxref=GeneID:102680528%2CGenbank:XM_031511813.1;Parent=rna-XM_031511813.1
NW_006263615.1	Gnomon	CDS	233199	233304	.	+	0	Name=XP_006618409.1;ID=cds-XP_006618409.1;Dbxref=GeneID:102676429%2CGenbank:XP_006618409.1;Parent=rna-XM_006618346.2
NW_006263615.1	Gnomon	CDS	233368	233460	.	+	0	Name=XP_006618409.1;ID=cds-XP_006618409.1;Dbxref=GeneID:102676429%2CGenbank:XP_006618409.1;Parent=rna-XM_006618346.2
NW_006263615.1	Gnomon	CDS	233558	233688	.	+	0	Name=XP_006618409.1;ID=cds-XP_006618409.1;Dbxref=GeneID:102676429%2CGenbank:XP_006618409.1;Parent=rna-XM_006618346.2
NW_006263615.1	Gnomon	CDS	233757	233871	.	+	0	Name=XP_006618409.1;ID=cds-XP_006618409.1;Dbxref=GeneID:102676429%2CGenbank:XP_006618409.1;Parent=rna-XM_006618346.2
NW_006263615.1	Gnomon	CDS	233955	234248	.	+	0	Name=XP_006618409.1;ID=cds-XP_006618409.1;Dbxref=GeneID:102676429%2CGenbank:XP_006618409.1;Parent=rna-XM_006618346.2
NW_006263615.1	Gnomon	CDS	234321	234436	.	+	0	Name=XP_006618409.1;ID=cds-XP_006618409.1;Dbxref=GeneID:102676429%2CGenbank:XP_006618409.1;Parent=rna-XM_006618346.2
NW_006263615.1	Gnomon	CDS	234506	234562	.	+	0	Name=XP_006618409.1;ID=cds-XP_006618409.1;Dbxref=GeneID:102676429%2CGenbank:XP_006618409.1;Parent=rna-XM_006618346.2
NW_006263615.1	Gnomon	exon	229866	230193	.	-	.	ID=exon-XM_031511783.1-9;Dbxref=GeneID:102675136%2CGenbank:XM_031511783.1;Parent=rna-XM_031511783.1
NW_006263615.1	Gnomon	exon	230267	230758	.	-	.	ID=exon-XM_031511783.1-8;Dbxref=GeneID:102675136%2CGenbank:XM_031511783.1;Parent=rna-XM_031511783.1
NW_006263615.1	Gnomon	exon	230835	231099	.	-	.	ID=exon-XM_031511783.1-7;Dbxref=GeneID:102675136%2CGenbank:XM_031511783.1;Parent=rna-XM_031511783.1
NW_006263615.1	Gnomon	exon	231179	231431	.	-	.	ID=exon-XM_031511783.1-6;Dbxref=GeneID:102675136%2CGenbank:XM_031511783.1;Parent=rna-XM_031511783.1
NW_006263615.1	Gnomon	exon	231480	231634	.	-	.	ID=exon-XM_031511783.1-5;Dbxref=GeneID:102675136%2CGenbank:XM_031511783.1;Parent=rna-XM_031511783.1
NW_006263615.1	Gnomon	exon	231705	231903	.	-	.	ID=exon-XM_031511783.1-4;Dbxref=GeneID:102675136%2CGenbank:XM_031511783.1;Parent=rna-XM_031511783.1
NW_006263615.1	Gnomon	exon	231979	232261	.	-	.	ID=exon-XM_031511783.1-3;Dbxref=GeneID:102675136%2CGenbank:XM_031511783.1;Parent=rna-XM_031511783.1
NW_006263615.1	Gnomon	exon	232492	232629	.	-	.	ID=exon-XM_031511783.1-2;Dbxref=GeneID:102675136%2CGenbank:XM_031511783.1;Parent=rna-XM_031511783.1
NW_006263615.1	Gnomon	exon	232699	232996	.	-	.	ID=exon-XM_031511783.1-1;Dbxref=GeneID:102675136%2CGenbank:XM_031511783.1;Parent=rna-XM_031511783.1
NW_006263615.1	Gnomon	gene	238296	239420	.	+	.	Name=LOC102677215;ID=gene-LOC102677215;Dbxref=GeneID:102677215
NW_006263615.1	Gnomon	exon	33381	33538	.	+	.	ID=exon-XM_006618307.2-4;Dbxref=GeneID:102671583%2CGenbank:XM_006618307.2;Parent=rna-XM_006618307.2
NW_006263615.1	Gnomon	exon	32912	33262	.	+	.	ID=exon-XM_006618307.2-3;Dbxref=GeneID:102671583%2CGenbank:XM_006618307.2;Parent=rna-XM_006618307.2
NW_006263615.1	Gnomon	exon	31329	31415	.	+	.	ID=exon-XM_006618307.2-2;Dbxref=GeneID:102671583%2CGenbank:XM_006618307.2;Parent=rna-XM_006618307.2
NW_006263615.1	Gnomon	exon	28729	29371	.	+	.	ID=exon-XM_006618307.2-1;Dbxref=GeneID:102671583%2CGenbank:XM_006618307.2;Parent=rna-XM_006618307.2
NW_006263615.1	Gnomon	exon	34211	35236	.	+	.	ID=exon-XM_006618307.2-6;Dbxref=GeneID:102671583%2CGenbank:XM_006618307.2;Parent=rna-XM_006618307.2
NW_006263615.1	Gnomon	exon	33608	34060	.	+	.	ID=exon-XM_006618307.2-5;Dbxref=GeneID:102671583%2CGenbank:XM_006618307.2;Parent=rna-XM_006618307.2
NW_006263615.1	Gnomon	exon	357798	357960	.	-	.	ID=exon-XM_006618378.2-6;Dbxref=GeneID:102680055%2CGenbank:XM_006618378.2;Parent=rna-XM_006618378.2
NW_006263615.1	Gnomon	exon	358060	358882	.	-	.	ID=exon-XM_006618378.2-5;Dbxref=GeneID:102680055%2CGenbank:XM_006618378.2;Parent=rna-XM_006618378.2
NW_006263615.1	Gnomon	exon	358958	359293	.	-	.	ID=exon-XM_006618378.2-4;Dbxref=GeneID:102680055%2CGenbank:XM_006618378.2;Parent=rna-XM_006618378.2
NW_006263615.1	Gnomon	exon	359447	359531	.	-	.	ID=exon-XM_006618378.2-3;Dbxref=GeneID:102680055%2CGenbank:XM_006618378.2;Parent=rna-XM_006618378.2
NW_006263615.1	Gnomon	exon	357078	357500	.	-	.	ID=exon-XM_006618378.2-8;Dbxref=GeneID:102680055%2CGenbank:XM_006618378.2;Parent=rna-XM_006618378.2
NW_006263615.1	Gnomon	exon	357585	357713	.	-	.	ID=exon-XM_006618378.2-7;Dbxref=GeneID:102680055%2CGenbank:XM_006618378.2;Parent=rna-XM_006618378.2
NW_006263615.1	Gnomon	exon	359607	359744	.	-	.	ID=exon-XM_006618378.2-2;Dbxref=GeneID:102680055%2CGenbank:XM_006618378.2;Parent=rna-XM_006618378.2
NW_006263615.1	Gnomon	exon	359826	360130	.	-	.	ID=exon-XM_006618378.2-1;Dbxref=GeneID:102680055%2CGenbank:XM_006618378.2;Parent=rna-XM_006618378.2
NW_006263615.1	Gnomon	gene	71287	71727	.	-	.	Name=LOC102673073;ID=gene-LOC102673073;Dbxref=GeneID:102673073
NW_006263615.1	Gnomon	gene	69921	82756	.	+	.	Name=LOC102673163;ID=gene-LOC102673163;Dbxref=GeneID:102673163
NW_006263615.1	Gnomon	exon	196212	196375	.	+	.	ID=exon-XM_031511810.1-2;Dbxref=GeneID:102681562%2CGenbank:XM_031511810.1;Parent=rna-XM_031511810.1
NW_006263615.1	Gnomon	exon	195491	195710	.	+	.	ID=exon-XM_031511810.1-1;Dbxref=GeneID:102681562%2CGenbank:XM_031511810.1;Parent=rna-XM_031511810.1
NW_006263615.1	Gnomon	exon	196783	196998	.	+	.	ID=exon-XM_031511810.1-4;Dbxref=GeneID:102681562%2CGenbank:XM_031511810.1;Parent=rna-XM_031511810.1
NW_006263615.1	Gnomon	exon	196477	196689	.	+	.	ID=exon-XM_031511810.1-3;Dbxref=GeneID:102681562%2CGenbank:XM_031511810.1;Parent=rna-XM_031511810.1
NW_006263615.1	Gnomon	exon	197351	197571	.	+	.	ID=exon-XM_031511810.1-6;Dbxref=GeneID:102681562%2CGenbank:XM_031511810.1;Parent=rna-XM_031511810.1
NW_006263615.1	Gnomon	exon	197072	197280	.	+	.	ID=exon-XM_031511810.1-5;Dbxref=GeneID:102681562%2CGenbank:XM_031511810.1;Parent=rna-XM_031511810.1
NW_006263615.1	Gnomon	exon	197631	198139	.	+	.	ID=exon-XM_031511810.1-7;Dbxref=GeneID:102681562%2CGenbank:XM_031511810.1;Parent=rna-XM_031511810.1
NW_006263615.1	Gnomon	exon	222321	222583	.	-	.	ID=exon-XM_031511785.1-7;Dbxref=GeneID:102675375%2CGenbank:XM_031511785.1;Parent=rna-XM_031511785.1
NW_006263615.1	Gnomon	exon	222660	223063	.	-	.	ID=exon-XM_031511785.1-6;Dbxref=GeneID:102675375%2CGenbank:XM_031511785.1;Parent=rna-XM_031511785.1
NW_006263615.1	Gnomon	exon	223983	224072	.	-	.	ID=exon-XM_031511785.1-5;Dbxref=GeneID:102675375%2CGenbank:XM_031511785.1;Parent=rna-XM_031511785.1
NW_006263615.1	Gnomon	exon	224140	224180	.	-	.	ID=exon-XM_031511785.1-4;Dbxref=GeneID:102675375%2CGenbank:XM_031511785.1;Parent=rna-XM_031511785.1
NW_006263615.1	Gnomon	exon	221755	221946	.	-	.	ID=exon-XM_031511785.1-9;Dbxref=GeneID:102675375%2CGenbank:XM_031511785.1;Parent=rna-XM_031511785.1
NW_006263615.1	Gnomon	exon	222014	222229	.	-	.	ID=exon-XM_031511785.1-8;Dbxref=GeneID:102675375%2CGenbank:XM_031511785.1;Parent=rna-XM_031511785.1
NW_006263615.1	Gnomon	exon	224324	224425	.	-	.	ID=exon-XM_031511785.1-3;Dbxref=GeneID:102675375%2CGenbank:XM_031511785.1;Parent=rna-XM_031511785.1
NW_006263615.1	Gnomon	exon	224504	224695	.	-	.	ID=exon-XM_031511785.1-2;Dbxref=GeneID:102675375%2CGenbank:XM_031511785.1;Parent=rna-XM_031511785.1
NW_006263615.1	Gnomon	exon	224766	224961	.	-	.	ID=exon-XM_031511785.1-1;Dbxref=GeneID:102675375%2CGenbank:XM_031511785.1;Parent=rna-XM_031511785.1
NW_006263615.1	Gnomon	gene	118935	194274	.	-	.	Name=LOC102673378;ID=gene-LOC102673378;Dbxref=GeneID:102673378
NW_006263615.1	Gnomon	gene	257100	259485	.	-	.	Name=LOC102677852;ID=gene-LOC102677852;Dbxref=GeneID:102677852
NW_006263615.1	Gnomon	exon	204161	204309	.	-	.	ID=exon-XM_031511809.1-2;Dbxref=GeneID:102673608%2CGenbank:XM_031511809.1;Parent=rna-XM_031511809.1
NW_006263615.1	Gnomon	exon	204921	205218	.	-	.	ID=exon-XM_031511809.1-1;Dbxref=GeneID:102673608%2CGenbank:XM_031511809.1;Parent=rna-XM_031511809.1
NW_006263615.1	Gnomon	exon	201729	202118	.	-	.	ID=exon-XM_031511809.1-6;Dbxref=GeneID:102673608%2CGenbank:XM_031511809.1;Parent=rna-XM_031511809.1
NW_006263615.1	Gnomon	exon	202184	202466	.	-	.	ID=exon-XM_031511809.1-5;Dbxref=GeneID:102673608%2CGenbank:XM_031511809.1;Parent=rna-XM_031511809.1
NW_006263615.1	Gnomon	exon	202547	202894	.	-	.	ID=exon-XM_031511809.1-4;Dbxref=GeneID:102673608%2CGenbank:XM_031511809.1;Parent=rna-XM_031511809.1
NW_006263615.1	Gnomon	exon	203274	204058	.	-	.	ID=exon-XM_031511809.1-3;Dbxref=GeneID:102673608%2CGenbank:XM_031511809.1;Parent=rna-XM_031511809.1
NW_006263615.1	Gnomon	exon	200332	201063	.	-	.	ID=exon-XM_031511809.1-7;Dbxref=GeneID:102673608%2CGenbank:XM_031511809.1;Parent=rna-XM_031511809.1
NW_006263615.1	Gnomon	CDS	267221	267240	.	-	0	Name=XP_031367640.1;ID=cds-XP_031367640.1;Dbxref=GeneID:102678644%2CGenbank:XP_031367640.1;Parent=rna-XM_031511780.1
NW_006263615.1	Gnomon	CDS	266827	267151	.	-	0	Name=XP_031367640.1;ID=cds-XP_031367640.1;Dbxref=GeneID:102678644%2CGenbank:XP_031367640.1;Parent=rna-XM_031511780.1
NW_006263615.1	Gnomon	CDS	266594	266765	.	-	0	Name=XP_031367640.1;ID=cds-XP_031367640.1;Dbxref=GeneID:102678644%2CGenbank:XP_031367640.1;Parent=rna-XM_031511780.1
NW_006263615.1	Gnomon	CDS	266374	266521	.	-	0	Name=XP_031367640.1;ID=cds-XP_031367640.1;Dbxref=GeneID:102678644%2CGenbank:XP_031367640.1;Parent=rna-XM_031511780.1
NW_006263615.1	Gnomon	CDS	266105	266294	.	-	0	Name=XP_031367640.1;ID=cds-XP_031367640.1;Dbxref=GeneID:102678644%2CGenbank:XP_031367640.1;Parent=rna-XM_031511780.1
NW_006263615.1	Gnomon	CDS	265758	266036	.	-	0	Name=XP_031367640.1;ID=cds-XP_031367640.1;Dbxref=GeneID:102678644%2CGenbank:XP_031367640.1;Parent=rna-XM_031511780.1
NW_006263615.1	Gnomon	CDS	265683	265688	.	-	0	Name=XP_031367640.1;ID=cds-XP_031367640.1;Dbxref=GeneID:102678644%2CGenbank:XP_031367640.1;Parent=rna-XM_031511780.1
NW_006263615.1	Gnomon	exon	321737	321830	.	+	.	ID=exon-XM_031511814.1-2;Dbxref=GeneID:102681822%2CGenbank:XM_031511814.1;Parent=rna-XM_031511814.1
NW_006263615.1	Gnomon	exon	308838	309779	.	+	.	ID=exon-XM_031511814.1-1;Dbxref=GeneID:102681822%2CGenbank:XM_031511814.1;Parent=rna-XM_031511814.1
NW_006263615.1	Gnomon	exon	329102	329479	.	+	.	ID=exon-XM_031511814.1-4;Dbxref=GeneID:102681822%2CGenbank:XM_031511814.1;Parent=rna-XM_031511814.1
NW_006263615.1	Gnomon	exon	328809	329059	.	+	.	ID=exon-XM_031511814.1-3;Dbxref=GeneID:102681822%2CGenbank:XM_031511814.1;Parent=rna-XM_031511814.1
NW_006263615.1	Gnomon	exon	221755	221946	.	-	.	ID=exon-XM_031511784.1-9;Dbxref=GeneID:102675375%2CGenbank:XM_031511784.1;Parent=rna-XM_031511784.1
NW_006263615.1	Gnomon	exon	222660	223063	.	-	.	ID=exon-XM_031511784.1-6;Dbxref=GeneID:102675375%2CGenbank:XM_031511784.1;Parent=rna-XM_031511784.1
NW_006263615.1	Gnomon	exon	223983	224072	.	-	.	ID=exon-XM_031511784.1-5;Dbxref=GeneID:102675375%2CGenbank:XM_031511784.1;Parent=rna-XM_031511784.1
NW_006263615.1	Gnomon	exon	222014	222229	.	-	.	ID=exon-XM_031511784.1-8;Dbxref=GeneID:102675375%2CGenbank:XM_031511784.1;Parent=rna-XM_031511784.1
NW_006263615.1	Gnomon	exon	222321	222583	.	-	.	ID=exon-XM_031511784.1-7;Dbxref=GeneID:102675375%2CGenbank:XM_031511784.1;Parent=rna-XM_031511784.1
NW_006263615.1	Gnomon	exon	224504	224695	.	-	.	ID=exon-XM_031511784.1-2;Dbxref=GeneID:102675375%2CGenbank:XM_031511784.1;Parent=rna-XM_031511784.1
NW_006263615.1	Gnomon	exon	224766	224961	.	-	.	ID=exon-XM_031511784.1-1;Dbxref=GeneID:102675375%2CGenbank:XM_031511784.1;Parent=rna-XM_031511784.1
NW_006263615.1	Gnomon	exon	224140	224261	.	-	.	ID=exon-XM_031511784.1-4;Dbxref=GeneID:102675375%2CGenbank:XM_031511784.1;Parent=rna-XM_031511784.1
NW_006263615.1	Gnomon	exon	224324	224425	.	-	.	ID=exon-XM_031511784.1-3;Dbxref=GeneID:102675375%2CGenbank:XM_031511784.1;Parent=rna-XM_031511784.1
NW_006263615.1	Gnomon	mRNA	38345	44240	.	-	.	Name=XM_006618309.2;ID=rna-XM_006618309.2;Dbxref=GeneID:102671901%2CGenbank:XM_006618309.2;Parent=gene-LOC102671901
NW_006263615.1	Gnomon	mRNA	31811	35236	.	+	.	Name=XM_006618308.2;ID=rna-XM_006618308.2;Dbxref=GeneID:102671583%2CGenbank:XM_006618308.2;Parent=gene-LOC102671583
NW_006263615.1	Gnomon	CDS	232699	232719	.	-	0	Name=XP_031367642.1;ID=cds-XP_031367642.1;Dbxref=GeneID:102675136%2CGenbank:XP_031367642.1;Parent=rna-XM_031511782.1
NW_006263615.1	Gnomon	CDS	232492	232629	.	-	0	Name=XP_031367642.1;ID=cds-XP_031367642.1;Dbxref=GeneID:102675136%2CGenbank:XP_031367642.1;Parent=rna-XM_031511782.1
NW_006263615.1	Gnomon	CDS	231979	232261	.	-	0	Name=XP_031367642.1;ID=cds-XP_031367642.1;Dbxref=GeneID:102675136%2CGenbank:XP_031367642.1;Parent=rna-XM_031511782.1
NW_006263615.1	Gnomon	CDS	231705	231903	.	-	0	Name=XP_031367642.1;ID=cds-XP_031367642.1;Dbxref=GeneID:102675136%2CGenbank:XP_031367642.1;Parent=rna-XM_031511782.1
NW_006263615.1	Gnomon	CDS	231480	231634	.	-	0	Name=XP_031367642.1;ID=cds-XP_031367642.1;Dbxref=GeneID:102675136%2CGenbank:XP_031367642.1;Parent=rna-XM_031511782.1
NW_006263615.1	Gnomon	CDS	231179	231431	.	-	0	Name=XP_031367642.1;ID=cds-XP_031367642.1;Dbxref=GeneID:102675136%2CGenbank:XP_031367642.1;Parent=rna-XM_031511782.1
NW_006263615.1	Gnomon	CDS	230835	231099	.	-	0	Name=XP_031367642.1;ID=cds-XP_031367642.1;Dbxref=GeneID:102675136%2CGenbank:XP_031367642.1;Parent=rna-XM_031511782.1
NW_006263615.1	Gnomon	CDS	230267	230758	.	-	0	Name=XP_031367642.1;ID=cds-XP_031367642.1;Dbxref=GeneID:102675136%2CGenbank:XP_031367642.1;Parent=rna-XM_031511782.1
NW_006263615.1	Gnomon	CDS	229866	230193	.	-	0	Name=XP_031367642.1;ID=cds-XP_031367642.1;Dbxref=GeneID:102675136%2CGenbank:XP_031367642.1;Parent=rna-XM_031511782.1
NW_006263615.1	Gnomon	CDS	229527	229763	.	-	0	Name=XP_031367642.1;ID=cds-XP_031367642.1;Dbxref=GeneID:102675136%2CGenbank:XP_031367642.1;Parent=rna-XM_031511782.1
NW_006263615.1	Gnomon	CDS	229352	229396	.	-	0	Name=XP_031367642.1;ID=cds-XP_031367642.1;Dbxref=GeneID:102675136%2CGenbank:XP_031367642.1;Parent=rna-XM_031511782.1
NW_006263615.1	Gnomon	CDS	229175	229248	.	-	0	Name=XP_031367642.1;ID=cds-XP_031367642.1;Dbxref=GeneID:102675136%2CGenbank:XP_031367642.1;Parent=rna-XM_031511782.1
NW_006263615.1	Gnomon	CDS	229057	229110	.	-	0	Name=XP_031367642.1;ID=cds-XP_031367642.1;Dbxref=GeneID:102675136%2CGenbank:XP_031367642.1;Parent=rna-XM_031511782.1
NW_006263615.1	Gnomon	CDS	232699	232719	.	-	0	Name=XP_031367643.1;ID=cds-XP_031367643.1;Dbxref=GeneID:102675136%2CGenbank:XP_031367643.1;Parent=rna-XM_031511783.1
NW_006263615.1	Gnomon	CDS	232492	232629	.	-	0	Name=XP_031367643.1;ID=cds-XP_031367643.1;Dbxref=GeneID:102675136%2CGenbank:XP_031367643.1;Parent=rna-XM_031511783.1
NW_006263615.1	Gnomon	CDS	231979	232261	.	-	0	Name=XP_031367643.1;ID=cds-XP_031367643.1;Dbxref=GeneID:102675136%2CGenbank:XP_031367643.1;Parent=rna-XM_031511783.1
NW_006263615.1	Gnomon	CDS	231705	231903	.	-	0	Name=XP_031367643.1;ID=cds-XP_031367643.1;Dbxref=GeneID:102675136%2CGenbank:XP_031367643.1;Parent=rna-XM_031511783.1
NW_006263615.1	Gnomon	CDS	231480	231634	.	-	0	Name=XP_031367643.1;ID=cds-XP_031367643.1;Dbxref=GeneID:102675136%2CGenbank:XP_031367643.1;Parent=rna-XM_031511783.1
NW_006263615.1	Gnomon	CDS	231179	231431	.	-	0	Name=XP_031367643.1;ID=cds-XP_031367643.1;Dbxref=GeneID:102675136%2CGenbank:XP_031367643.1;Parent=rna-XM_031511783.1
NW_006263615.1	Gnomon	CDS	230835	231099	.	-	0	Name=XP_031367643.1;ID=cds-XP_031367643.1;Dbxref=GeneID:102675136%2CGenbank:XP_031367643.1;Parent=rna-XM_031511783.1
NW_006263615.1	Gnomon	CDS	230267	230758	.	-	0	Name=XP_031367643.1;ID=cds-XP_031367643.1;Dbxref=GeneID:102675136%2CGenbank:XP_031367643.1;Parent=rna-XM_031511783.1
NW_006263615.1	Gnomon	CDS	229866	230193	.	-	0	Name=XP_031367643.1;ID=cds-XP_031367643.1;Dbxref=GeneID:102675136%2CGenbank:XP_031367643.1;Parent=rna-XM_031511783.1
NW_006263615.1	Gnomon	CDS	229527	229760	.	-	0	Name=XP_031367643.1;ID=cds-XP_031367643.1;Dbxref=GeneID:102675136%2CGenbank:XP_031367643.1;Parent=rna-XM_031511783.1
NW_006263615.1	Gnomon	CDS	229352	229396	.	-	0	Name=XP_031367643.1;ID=cds-XP_031367643.1;Dbxref=GeneID:102675136%2CGenbank:XP_031367643.1;Parent=rna-XM_031511783.1
NW_006263615.1	Gnomon	CDS	229175	229248	.	-	0	Name=XP_031367643.1;ID=cds-XP_031367643.1;Dbxref=GeneID:102675136%2CGenbank:XP_031367643.1;Parent=rna-XM_031511783.1
NW_006263615.1	Gnomon	CDS	229057	229110	.	-	0	Name=XP_031367643.1;ID=cds-XP_031367643.1;Dbxref=GeneID:102675136%2CGenbank:XP_031367643.1;Parent=rna-XM_031511783.1
NW_006263615.1	Gnomon	mRNA	28729	35236	.	+	.	Name=XM_006618307.2;ID=rna-XM_006618307.2;Dbxref=GeneID:102671583%2CGenbank:XM_006618307.2;Parent=gene-LOC102671583
NW_006263615.1	Gnomon	CDS	101493	101508	.	+	0	Name=XP_006618450.1;ID=cds-XP_006618450.1;Dbxref=GeneID:102681427%2CGenbank:XP_006618450.1;Parent=rna-XM_006618387.2
NW_006263615.1	Gnomon	CDS	102682	102968	.	+	0	Name=XP_006618450.1;ID=cds-XP_006618450.1;Dbxref=GeneID:102681427%2CGenbank:XP_006618450.1;Parent=rna-XM_006618387.2
NW_006263615.1	Gnomon	CDS	103131	103434	.	+	0	Name=XP_006618450.1;ID=cds-XP_006618450.1;Dbxref=GeneID:102681427%2CGenbank:XP_006618450.1;Parent=rna-XM_006618387.2
NW_006263615.1	Gnomon	CDS	104823	105095	.	+	0	Name=XP_006618450.1;ID=cds-XP_006618450.1;Dbxref=GeneID:102681427%2CGenbank:XP_006618450.1;Parent=rna-XM_006618387.2
NW_006263615.1	Gnomon	CDS	105276	105885	.	+	0	Name=XP_006618450.1;ID=cds-XP_006618450.1;Dbxref=GeneID:102681427%2CGenbank:XP_006618450.1;Parent=rna-XM_006618387.2
NW_006263615.1	Gnomon	CDS	106001	106176	.	+	0	Name=XP_006618450.1;ID=cds-XP_006618450.1;Dbxref=GeneID:102681427%2CGenbank:XP_006618450.1;Parent=rna-XM_006618387.2
NW_006263615.1	Gnomon	CDS	106311	107353	.	+	0	Name=XP_006618450.1;ID=cds-XP_006618450.1;Dbxref=GeneID:102681427%2CGenbank:XP_006618450.1;Parent=rna-XM_006618387.2
NW_006263615.1	Gnomon	CDS	107444	107597	.	+	0	Name=XP_006618450.1;ID=cds-XP_006618450.1;Dbxref=GeneID:102681427%2CGenbank:XP_006618450.1;Parent=rna-XM_006618387.2
NW_006263615.1	Gnomon	CDS	107706	107896	.	+	0	Name=XP_006618450.1;ID=cds-XP_006618450.1;Dbxref=GeneID:102681427%2CGenbank:XP_006618450.1;Parent=rna-XM_006618387.2
NW_006263615.1	Gnomon	CDS	107986	108159	.	+	0	Name=XP_006618450.1;ID=cds-XP_006618450.1;Dbxref=GeneID:102681427%2CGenbank:XP_006618450.1;Parent=rna-XM_006618387.2
NW_006263615.1	Gnomon	CDS	108226	108388	.	+	0	Name=XP_006618450.1;ID=cds-XP_006618450.1;Dbxref=GeneID:102681427%2CGenbank:XP_006618450.1;Parent=rna-XM_006618387.2
NW_006263615.1	Gnomon	CDS	108467	108653	.	+	0	Name=XP_006618450.1;ID=cds-XP_006618450.1;Dbxref=GeneID:102681427%2CGenbank:XP_006618450.1;Parent=rna-XM_006618387.2
NW_006263615.1	Gnomon	CDS	108777	108880	.	+	0	Name=XP_006618450.1;ID=cds-XP_006618450.1;Dbxref=GeneID:102681427%2CGenbank:XP_006618450.1;Parent=rna-XM_006618387.2
NW_006263615.1	Gnomon	CDS	109908	109957	.	+	0	Name=XP_006618450.1;ID=cds-XP_006618450.1;Dbxref=GeneID:102681427%2CGenbank:XP_006618450.1;Parent=rna-XM_006618387.2
NW_006263615.1	Gnomon	exon	357078	357500	.	-	.	ID=exon-XM_006618377.2-8;Dbxref=GeneID:102680055%2CGenbank:XM_006618377.2;Parent=rna-XM_006618377.2
NW_006263615.1	Gnomon	exon	358060	358882	.	-	.	ID=exon-XM_006618377.2-5;Dbxref=GeneID:102680055%2CGenbank:XM_006618377.2;Parent=rna-XM_006618377.2
NW_006263615.1	Gnomon	exon	358958	359293	.	-	.	ID=exon-XM_006618377.2-4;Dbxref=GeneID:102680055%2CGenbank:XM_006618377.2;Parent=rna-XM_006618377.2
NW_006263615.1	Gnomon	exon	357585	357713	.	-	.	ID=exon-XM_006618377.2-7;Dbxref=GeneID:102680055%2CGenbank:XM_006618377.2;Parent=rna-XM_006618377.2
NW_006263615.1	Gnomon	exon	357798	357960	.	-	.	ID=exon-XM_006618377.2-6;Dbxref=GeneID:102680055%2CGenbank:XM_006618377.2;Parent=rna-XM_006618377.2
NW_006263615.1	Gnomon	exon	359939	360130	.	-	.	ID=exon-XM_006618377.2-1;Dbxref=GeneID:102680055%2CGenbank:XM_006618377.2;Parent=rna-XM_006618377.2
NW_006263615.1	Gnomon	exon	359447	359515	.	-	.	ID=exon-XM_006618377.2-3;Dbxref=GeneID:102680055%2CGenbank:XM_006618377.2;Parent=rna-XM_006618377.2
NW_006263615.1	Gnomon	exon	359607	359744	.	-	.	ID=exon-XM_006618377.2-2;Dbxref=GeneID:102680055%2CGenbank:XM_006618377.2;Parent=rna-XM_006618377.2
NW_006263615.1	Gnomon	gene	46589	52472	.	+	.	Name=LOC102672501;ID=gene-LOC102672501;Dbxref=GeneID:102672501
NW_006263615.1	Gnomon	mRNA	253297	256833	.	+	.	Name=XM_006618355.2;ID=rna-XM_006618355.2;Dbxref=GeneID:102677438%2CGenbank:XM_006618355.2;Parent=gene-LOC102677438
NW_006263615.1	Gnomon	CDS	252582	252597	.	-	0	Name=XP_006618413.1;ID=cds-XP_006618413.1;Dbxref=GeneID:102676692%2CGenbank:XP_006618413.1;Parent=rna-XM_006618350.2
NW_006263615.1	Gnomon	CDS	244214	244288	.	-	0	Name=XP_006618413.1;ID=cds-XP_006618413.1;Dbxref=GeneID:102676692%2CGenbank:XP_006618413.1;Parent=rna-XM_006618350.2
NW_006263615.1	Gnomon	CDS	244028	244131	.	-	0	Name=XP_006618413.1;ID=cds-XP_006618413.1;Dbxref=GeneID:102676692%2CGenbank:XP_006618413.1;Parent=rna-XM_006618350.2
NW_006263615.1	Gnomon	CDS	243700	243858	.	-	0	Name=XP_006618413.1;ID=cds-XP_006618413.1;Dbxref=GeneID:102676692%2CGenbank:XP_006618413.1;Parent=rna-XM_006618350.2
NW_006263615.1	Gnomon	CDS	243453	243626	.	-	0	Name=XP_006618413.1;ID=cds-XP_006618413.1;Dbxref=GeneID:102676692%2CGenbank:XP_006618413.1;Parent=rna-XM_006618350.2
NW_006263615.1	Gnomon	exon	223983	224072	.	-	.	ID=exon-XM_031511786.1-4;Dbxref=GeneID:102675375%2CGenbank:XM_031511786.1;Parent=rna-XM_031511786.1
NW_006263615.1	Gnomon	exon	224140	224261	.	-	.	ID=exon-XM_031511786.1-3;Dbxref=GeneID:102675375%2CGenbank:XM_031511786.1;Parent=rna-XM_031511786.1
NW_006263615.1	Gnomon	exon	222321	222583	.	-	.	ID=exon-XM_031511786.1-6;Dbxref=GeneID:102675375%2CGenbank:XM_031511786.1;Parent=rna-XM_031511786.1
NW_006263615.1	Gnomon	exon	222660	223063	.	-	.	ID=exon-XM_031511786.1-5;Dbxref=GeneID:102675375%2CGenbank:XM_031511786.1;Parent=rna-XM_031511786.1
NW_006263615.1	Gnomon	exon	221755	221946	.	-	.	ID=exon-XM_031511786.1-8;Dbxref=GeneID:102675375%2CGenbank:XM_031511786.1;Parent=rna-XM_031511786.1
NW_006263615.1	Gnomon	exon	222014	222229	.	-	.	ID=exon-XM_031511786.1-7;Dbxref=GeneID:102675375%2CGenbank:XM_031511786.1;Parent=rna-XM_031511786.1
NW_006263615.1	Gnomon	exon	221407	221671	.	-	.	ID=exon-XM_031511786.1-9;Dbxref=GeneID:102675375%2CGenbank:XM_031511786.1;Parent=rna-XM_031511786.1
NW_006263615.1	Gnomon	exon	224324	224425	.	-	.	ID=exon-XM_031511786.1-2;Dbxref=GeneID:102675375%2CGenbank:XM_031511786.1;Parent=rna-XM_031511786.1
NW_006263615.1	Gnomon	exon	224766	224961	.	-	.	ID=exon-XM_031511786.1-1;Dbxref=GeneID:102675375%2CGenbank:XM_031511786.1;Parent=rna-XM_031511786.1
NW_006263615.1	Gnomon	mRNA	243061	252736	.	-	.	Name=XM_006618352.2;ID=rna-XM_006618352.2;Dbxref=GeneID:102676692%2CGenbank:XM_006618352.2;Parent=gene-LOC102676692
NW_006263615.1	Gnomon	mRNA	238296	239420	.	+	.	Name=XM_006618353.2;ID=rna-XM_006618353.2;Dbxref=GeneID:102677215%2CGenbank:XM_006618353.2;Parent=gene-LOC102677215
NW_006263615.1	Gnomon	gene	67100	69608	.	-	.	Name=LOC102672717;ID=gene-LOC102672717;Dbxref=GeneID:102672717
NW_006263615.1	Gnomon	CDS	251088	251106	.	-	0	Name=XP_006618411.1;ID=cds-XP_006618411.1;Dbxref=GeneID:102676692%2CGenbank:XP_006618411.1;Parent=rna-XM_006618348.2
NW_006263615.1	Gnomon	CDS	244214	244288	.	-	0	Name=XP_006618411.1;ID=cds-XP_006618411.1;Dbxref=GeneID:102676692%2CGenbank:XP_006618411.1;Parent=rna-XM_006618348.2
NW_006263615.1	Gnomon	CDS	244028	244131	.	-	0	Name=XP_006618411.1;ID=cds-XP_006618411.1;Dbxref=GeneID:102676692%2CGenbank:XP_006618411.1;Parent=rna-XM_006618348.2
NW_006263615.1	Gnomon	CDS	243700	243858	.	-	0	Name=XP_006618411.1;ID=cds-XP_006618411.1;Dbxref=GeneID:102676692%2CGenbank:XP_006618411.1;Parent=rna-XM_006618348.2
NW_006263615.1	Gnomon	CDS	243453	243626	.	-	0	Name=XP_006618411.1;ID=cds-XP_006618411.1;Dbxref=GeneID:102676692%2CGenbank:XP_006618411.1;Parent=rna-XM_006618348.2
NW_006263615.1	Gnomon	CDS	237890	237995	.	-	0	Name=XP_006618410.1;ID=cds-XP_006618410.1;Dbxref=GeneID:102676564%2CGenbank:XP_006618410.1;Parent=rna-XM_006618347.2
NW_006263615.1	Gnomon	CDS	236666	236872	.	-	0	Name=XP_006618410.1;ID=cds-XP_006618410.1;Dbxref=GeneID:102676564%2CGenbank:XP_006618410.1;Parent=rna-XM_006618347.2
NW_006263615.1	Gnomon	CDS	236277	236540	.	-	0	Name=XP_006618410.1;ID=cds-XP_006618410.1;Dbxref=GeneID:102676564%2CGenbank:XP_006618410.1;Parent=rna-XM_006618347.2
NW_006263615.1	Gnomon	CDS	235853	236196	.	-	0	Name=XP_006618410.1;ID=cds-XP_006618410.1;Dbxref=GeneID:102676564%2CGenbank:XP_006618410.1;Parent=rna-XM_006618347.2
NW_006263615.1	Gnomon	CDS	235557	235782	.	-	0	Name=XP_006618410.1;ID=cds-XP_006618410.1;Dbxref=GeneID:102676564%2CGenbank:XP_006618410.1;Parent=rna-XM_006618347.2
NW_006263615.1	Gnomon	CDS	235235	235464	.	-	0	Name=XP_006618410.1;ID=cds-XP_006618410.1;Dbxref=GeneID:102676564%2CGenbank:XP_006618410.1;Parent=rna-XM_006618347.2
NW_006263615.1	Gnomon	CDS	234982	235155	.	-	0	Name=XP_006618410.1;ID=cds-XP_006618410.1;Dbxref=GeneID:102676564%2CGenbank:XP_006618410.1;Parent=rna-XM_006618347.2
NW_006263615.1	Gnomon	gene	65932	66997	.	-	.	Name=LOC102672851;ID=gene-LOC102672851;Dbxref=GeneID:102672851
NW_006263615.1	Gnomon	exon	244214	244288	.	-	.	ID=exon-XM_006618350.2-2;Dbxref=GeneID:102676692%2CGenbank:XM_006618350.2;Parent=rna-XM_006618350.2
NW_006263615.1	Gnomon	exon	252582	252775	.	-	.	ID=exon-XM_006618350.2-1;Dbxref=GeneID:102676692%2CGenbank:XM_006618350.2;Parent=rna-XM_006618350.2
NW_006263615.1	Gnomon	exon	243700	243858	.	-	.	ID=exon-XM_006618350.2-4;Dbxref=GeneID:102676692%2CGenbank:XM_006618350.2;Parent=rna-XM_006618350.2
NW_006263615.1	Gnomon	exon	244028	244131	.	-	.	ID=exon-XM_006618350.2-3;Dbxref=GeneID:102676692%2CGenbank:XM_006618350.2;Parent=rna-XM_006618350.2
NW_006263615.1	Gnomon	exon	243061	243626	.	-	.	ID=exon-XM_006618350.2-5;Dbxref=GeneID:102676692%2CGenbank:XM_006618350.2;Parent=rna-XM_006618350.2
NW_006263615.1	Gnomon	mRNA	243061	252775	.	-	.	Name=XM_006618350.2;ID=rna-XM_006618350.2;Dbxref=GeneID:102676692%2CGenbank:XM_006618350.2;Parent=gene-LOC102676692
NW_006263615.1	Gnomon	gene	54004	64817	.	+	.	Name=LOC102672117;ID=gene-LOC102672117;Dbxref=GeneID:102672117
NW_006263615.1	Gnomon	gene	51872	53564	.	-	.	Name=LOC102672265;ID=gene-LOC102672265;Dbxref=GeneID:102672265
NW_006263615.1	Gnomon	exon	213602	213976	.	+	.	ID=exon-XM_006618326.2-4;Dbxref=GeneID:102674221%2CGenbank:XM_006618326.2;Parent=rna-XM_006618326.2
NW_006263615.1	Gnomon	exon	213298	213524	.	+	.	ID=exon-XM_006618326.2-3;Dbxref=GeneID:102674221%2CGenbank:XM_006618326.2;Parent=rna-XM_006618326.2
NW_006263615.1	Gnomon	exon	213021	213223	.	+	.	ID=exon-XM_006618326.2-2;Dbxref=GeneID:102674221%2CGenbank:XM_006618326.2;Parent=rna-XM_006618326.2
NW_006263615.1	Gnomon	exon	212641	212941	.	+	.	ID=exon-XM_006618326.2-1;Dbxref=GeneID:102674221%2CGenbank:XM_006618326.2;Parent=rna-XM_006618326.2
NW_006263615.1	Gnomon	exon	289025	289290	.	+	.	ID=exon-XM_006618373.2-4;Dbxref=GeneID:102679589%2CGenbank:XM_006618373.2;Parent=rna-XM_006618373.2
NW_006263615.1	Gnomon	exon	286558	287645	.	+	.	ID=exon-XM_006618373.2-1;Dbxref=GeneID:102679589%2CGenbank:XM_006618373.2;Parent=rna-XM_006618373.2
NW_006263615.1	Gnomon	exon	288159	288317	.	+	.	ID=exon-XM_006618373.2-3;Dbxref=GeneID:102679589%2CGenbank:XM_006618373.2;Parent=rna-XM_006618373.2
NW_006263615.1	Gnomon	exon	287719	287999	.	+	.	ID=exon-XM_006618373.2-2;Dbxref=GeneID:102679589%2CGenbank:XM_006618373.2;Parent=rna-XM_006618373.2
NW_006263615.1	Gnomon	exon	243700	243858	.	-	.	ID=exon-XM_006618352.2-4;Dbxref=GeneID:102676692%2CGenbank:XM_006618352.2;Parent=rna-XM_006618352.2
NW_006263615.1	Gnomon	exon	244028	244125	.	-	.	ID=exon-XM_006618352.2-3;Dbxref=GeneID:102676692%2CGenbank:XM_006618352.2;Parent=rna-XM_006618352.2
NW_006263615.1	Gnomon	exon	243061	243626	.	-	.	ID=exon-XM_006618352.2-5;Dbxref=GeneID:102676692%2CGenbank:XM_006618352.2;Parent=rna-XM_006618352.2
NW_006263615.1	Gnomon	exon	244214	244288	.	-	.	ID=exon-XM_006618352.2-2;Dbxref=GeneID:102676692%2CGenbank:XM_006618352.2;Parent=rna-XM_006618352.2
NW_006263615.1	Gnomon	exon	252582	252736	.	-	.	ID=exon-XM_006618352.2-1;Dbxref=GeneID:102676692%2CGenbank:XM_006618352.2;Parent=rna-XM_006618352.2
NW_006263615.1	Gnomon	mRNA	69921	82756	.	+	.	Name=XM_031511778.1;ID=rna-XM_031511778.1;Dbxref=GeneID:102673163%2CGenbank:XM_031511778.1;Parent=gene-LOC102673163
NW_006263615.1	Gnomon	mRNA	274694	277727	.	-	.	Name=XM_031511779.1;ID=rna-XM_031511779.1;Dbxref=GeneID:102679117%2CGenbank:XM_031511779.1;Parent=gene-LOC102679117
NW_006263615.1	Gnomon	mRNA	54004	64817	.	+	.	Name=XM_006618310.2;ID=rna-XM_006618310.2;Dbxref=GeneID:102672117%2CGenbank:XM_006618310.2;Parent=gene-LOC102672117
NW_006263615.1	Gnomon	CDS	253746	254329	.	+	0	Name=XP_006618418.1;ID=cds-XP_006618418.1;Dbxref=GeneID:102677438%2CGenbank:XP_006618418.1;Parent=rna-XM_006618355.2
NW_006263615.1	Gnomon	CDS	254408	254740	.	+	0	Name=XP_006618418.1;ID=cds-XP_006618418.1;Dbxref=GeneID:102677438%2CGenbank:XP_006618418.1;Parent=rna-XM_006618355.2
NW_006263615.1	Gnomon	CDS	254817	255239	.	+	0	Name=XP_006618418.1;ID=cds-XP_006618418.1;Dbxref=GeneID:102677438%2CGenbank:XP_006618418.1;Parent=rna-XM_006618355.2
NW_006263615.1	Gnomon	CDS	255334	255460	.	+	0	Name=XP_006618418.1;ID=cds-XP_006618418.1;Dbxref=GeneID:102677438%2CGenbank:XP_006618418.1;Parent=rna-XM_006618355.2
NW_006263615.1	Gnomon	CDS	255541	255664	.	+	0	Name=XP_006618418.1;ID=cds-XP_006618418.1;Dbxref=GeneID:102677438%2CGenbank:XP_006618418.1;Parent=rna-XM_006618355.2
NW_006263615.1	Gnomon	CDS	255764	255879	.	+	0	Name=XP_006618418.1;ID=cds-XP_006618418.1;Dbxref=GeneID:102677438%2CGenbank:XP_006618418.1;Parent=rna-XM_006618355.2
NW_006263615.1	Gnomon	CDS	255955	256215	.	+	0	Name=XP_006618418.1;ID=cds-XP_006618418.1;Dbxref=GeneID:102677438%2CGenbank:XP_006618418.1;Parent=rna-XM_006618355.2
NW_006263615.1	Gnomon	CDS	256346	256520	.	+	0	Name=XP_006618418.1;ID=cds-XP_006618418.1;Dbxref=GeneID:102677438%2CGenbank:XP_006618418.1;Parent=rna-XM_006618355.2
NW_006263615.1	Gnomon	CDS	256610	256833	.	+	0	Name=XP_006618418.1;ID=cds-XP_006618418.1;Dbxref=GeneID:102677438%2CGenbank:XP_006618418.1;Parent=rna-XM_006618355.2
NW_006263615.1	Gnomon	exon	229352	229396	.	-	.	ID=exon-XM_031511782.1-11;Dbxref=GeneID:102675136%2CGenbank:XM_031511782.1;Parent=rna-XM_031511782.1
NW_006263615.1	Gnomon	exon	229527	229763	.	-	.	ID=exon-XM_031511782.1-10;Dbxref=GeneID:102675136%2CGenbank:XM_031511782.1;Parent=rna-XM_031511782.1
NW_006263615.1	Gnomon	exon	229052	229110	.	-	.	ID=exon-XM_031511782.1-13;Dbxref=GeneID:102675136%2CGenbank:XM_031511782.1;Parent=rna-XM_031511782.1
NW_006263615.1	Gnomon	exon	229175	229248	.	-	.	ID=exon-XM_031511782.1-12;Dbxref=GeneID:102675136%2CGenbank:XM_031511782.1;Parent=rna-XM_031511782.1
NW_006263615.1	Gnomon	exon	227203	227354	.	-	.	ID=exon-XM_031511782.1-14;Dbxref=GeneID:102675136%2CGenbank:XM_031511782.1;Parent=rna-XM_031511782.1
NW_006263615.1	Gnomon	exon	214543	215245	.	+	.	ID=exon-XM_006618328.2-1;Dbxref=GeneID:102674528%2CGenbank:XM_006618328.2;Parent=rna-XM_006618328.2
NW_006263615.1	Gnomon	exon	216321	216675	.	+	.	ID=exon-XM_006618328.2-5;Dbxref=GeneID:102674528%2CGenbank:XM_006618328.2;Parent=rna-XM_006618328.2
NW_006263615.1	Gnomon	exon	215881	216249	.	+	.	ID=exon-XM_006618328.2-4;Dbxref=GeneID:102674528%2CGenbank:XM_006618328.2;Parent=rna-XM_006618328.2
NW_006263615.1	Gnomon	exon	215487	215809	.	+	.	ID=exon-XM_006618328.2-3;Dbxref=GeneID:102674528%2CGenbank:XM_006618328.2;Parent=rna-XM_006618328.2
NW_006263615.1	Gnomon	exon	215314	215416	.	+	.	ID=exon-XM_006618328.2-2;Dbxref=GeneID:102674528%2CGenbank:XM_006618328.2;Parent=rna-XM_006618328.2
NW_006263615.1	Gnomon	exon	217136	218302	.	+	.	ID=exon-XM_006618328.2-7;Dbxref=GeneID:102674528%2CGenbank:XM_006618328.2;Parent=rna-XM_006618328.2
NW_006263615.1	Gnomon	exon	216771	217078	.	+	.	ID=exon-XM_006618328.2-6;Dbxref=GeneID:102674528%2CGenbank:XM_006618328.2;Parent=rna-XM_006618328.2
NW_006263615.1	Gnomon	exon	213602	213976	.	+	.	ID=exon-XM_006618327.2-4;Dbxref=GeneID:102674221%2CGenbank:XM_006618327.2;Parent=rna-XM_006618327.2
NW_006263615.1	Gnomon	exon	213298	213524	.	+	.	ID=exon-XM_006618327.2-3;Dbxref=GeneID:102674221%2CGenbank:XM_006618327.2;Parent=rna-XM_006618327.2
NW_006263615.1	Gnomon	exon	213009	213223	.	+	.	ID=exon-XM_006618327.2-2;Dbxref=GeneID:102674221%2CGenbank:XM_006618327.2;Parent=rna-XM_006618327.2
NW_006263615.1	Gnomon	exon	212659	212731	.	+	.	ID=exon-XM_006618327.2-1;Dbxref=GeneID:102674221%2CGenbank:XM_006618327.2;Parent=rna-XM_006618327.2
NW_006263615.1	Gnomon	CDS	238413	238496	.	+	0	Name=XP_006618416.1;ID=cds-XP_006618416.1;Dbxref=GeneID:102677215%2CGenbank:XP_006618416.1;Parent=rna-XM_006618353.2
NW_006263615.1	Gnomon	CDS	238628	238768	.	+	0	Name=XP_006618416.1;ID=cds-XP_006618416.1;Dbxref=GeneID:102677215%2CGenbank:XP_006618416.1;Parent=rna-XM_006618353.2
NW_006263615.1	Gnomon	CDS	238836	239036	.	+	0	Name=XP_006618416.1;ID=cds-XP_006618416.1;Dbxref=GeneID:102677215%2CGenbank:XP_006618416.1;Parent=rna-XM_006618353.2
NW_006263615.1	Gnomon	gene	71877	73719	.	-	.	Name=LOC102672986;ID=gene-LOC102672986;Dbxref=GeneID:102672986
NW_006263615.1	Gnomon	CDS	252582	252597	.	-	0	Name=XP_006618415.1;ID=cds-XP_006618415.1;Dbxref=GeneID:102676692%2CGenbank:XP_006618415.1;Parent=rna-XM_006618352.2
NW_006263615.1	Gnomon	CDS	244214	244288	.	-	0	Name=XP_006618415.1;ID=cds-XP_006618415.1;Dbxref=GeneID:102676692%2CGenbank:XP_006618415.1;Parent=rna-XM_006618352.2
NW_006263615.1	Gnomon	CDS	244028	244125	.	-	0	Name=XP_006618415.1;ID=cds-XP_006618415.1;Dbxref=GeneID:102676692%2CGenbank:XP_006618415.1;Parent=rna-XM_006618352.2
NW_006263615.1	Gnomon	CDS	243700	243858	.	-	0	Name=XP_006618415.1;ID=cds-XP_006618415.1;Dbxref=GeneID:102676692%2CGenbank:XP_006618415.1;Parent=rna-XM_006618352.2
NW_006263615.1	Gnomon	CDS	243453	243626	.	-	0	Name=XP_006618415.1;ID=cds-XP_006618415.1;Dbxref=GeneID:102676692%2CGenbank:XP_006618415.1;Parent=rna-XM_006618352.2
NW_006263615.1	Gnomon	exon	224324	224401	.	-	.	ID=exon-XM_031511787.1-1;Dbxref=GeneID:102675375%2CGenbank:XM_031511787.1;Parent=rna-XM_031511787.1
NW_006263615.1	Gnomon	exon	221197	221338	.	-	.	ID=exon-XM_031511787.1-9;Dbxref=GeneID:102675375%2CGenbank:XM_031511787.1;Parent=rna-XM_031511787.1
NW_006263615.1	Gnomon	exon	221407	221671	.	-	.	ID=exon-XM_031511787.1-8;Dbxref=GeneID:102675375%2CGenbank:XM_031511787.1;Parent=rna-XM_031511787.1
NW_006263615.1	Gnomon	exon	221755	221946	.	-	.	ID=exon-XM_031511787.1-7;Dbxref=GeneID:102675375%2CGenbank:XM_031511787.1;Parent=rna-XM_031511787.1
NW_006263615.1	Gnomon	exon	222014	222229	.	-	.	ID=exon-XM_031511787.1-6;Dbxref=GeneID:102675375%2CGenbank:XM_031511787.1;Parent=rna-XM_031511787.1
NW_006263615.1	Gnomon	exon	222321	222583	.	-	.	ID=exon-XM_031511787.1-5;Dbxref=GeneID:102675375%2CGenbank:XM_031511787.1;Parent=rna-XM_031511787.1
NW_006263615.1	Gnomon	exon	222660	223063	.	-	.	ID=exon-XM_031511787.1-4;Dbxref=GeneID:102675375%2CGenbank:XM_031511787.1;Parent=rna-XM_031511787.1
NW_006263615.1	Gnomon	exon	223983	224072	.	-	.	ID=exon-XM_031511787.1-3;Dbxref=GeneID:102675375%2CGenbank:XM_031511787.1;Parent=rna-XM_031511787.1
NW_006263615.1	Gnomon	exon	224202	224261	.	-	.	ID=exon-XM_031511787.1-2;Dbxref=GeneID:102675375%2CGenbank:XM_031511787.1;Parent=rna-XM_031511787.1
NW_006263615.1	Gnomon	exon	52314	52472	.	+	.	ID=exon-XM_031511815.1-20;Dbxref=GeneID:102672501%2CGenbank:XM_031511815.1;Parent=rna-XM_031511815.1
NW_006263615.1	Gnomon	exon	49068	49226	.	+	.	ID=exon-XM_031511815.1-10;Dbxref=GeneID:102672501%2CGenbank:XM_031511815.1;Parent=rna-XM_031511815.1
NW_006263615.1	Gnomon	exon	49618	49846	.	+	.	ID=exon-XM_031511815.1-12;Dbxref=GeneID:102672501%2CGenbank:XM_031511815.1;Parent=rna-XM_031511815.1
NW_006263615.1	Gnomon	exon	49298	49535	.	+	.	ID=exon-XM_031511815.1-11;Dbxref=GeneID:102672501%2CGenbank:XM_031511815.1;Parent=rna-XM_031511815.1
NW_006263615.1	Gnomon	exon	50129	50323	.	+	.	ID=exon-XM_031511815.1-14;Dbxref=GeneID:102672501%2CGenbank:XM_031511815.1;Parent=rna-XM_031511815.1
NW_006263615.1	Gnomon	exon	49942	50038	.	+	.	ID=exon-XM_031511815.1-13;Dbxref=GeneID:102672501%2CGenbank:XM_031511815.1;Parent=rna-XM_031511815.1
NW_006263615.1	Gnomon	exon	50652	51005	.	+	.	ID=exon-XM_031511815.1-16;Dbxref=GeneID:102672501%2CGenbank:XM_031511815.1;Parent=rna-XM_031511815.1
NW_006263615.1	Gnomon	exon	50406	50579	.	+	.	ID=exon-XM_031511815.1-15;Dbxref=GeneID:102672501%2CGenbank:XM_031511815.1;Parent=rna-XM_031511815.1
NW_006263615.1	Gnomon	exon	51345	51533	.	+	.	ID=exon-XM_031511815.1-18;Dbxref=GeneID:102672501%2CGenbank:XM_031511815.1;Parent=rna-XM_031511815.1
NW_006263615.1	Gnomon	exon	51068	51270	.	+	.	ID=exon-XM_031511815.1-17;Dbxref=GeneID:102672501%2CGenbank:XM_031511815.1;Parent=rna-XM_031511815.1
NW_006263615.1	Gnomon	exon	51594	51648	.	+	.	ID=exon-XM_031511815.1-19;Dbxref=GeneID:102672501%2CGenbank:XM_031511815.1;Parent=rna-XM_031511815.1
NW_006263615.1	Gnomon	CDS	259214	259265	.	-	0	Name=XP_031367631.1;ID=cds-XP_031367631.1;Dbxref=GeneID:102677852%2CGenbank:XP_031367631.1;Parent=rna-XM_031511771.1
NW_006263615.1	Gnomon	CDS	258790	258872	.	-	0	Name=XP_031367631.1;ID=cds-XP_031367631.1;Dbxref=GeneID:102677852%2CGenbank:XP_031367631.1;Parent=rna-XM_031511771.1
NW_006263615.1	Gnomon	CDS	258474	258572	.	-	0	Name=XP_031367631.1;ID=cds-XP_031367631.1;Dbxref=GeneID:102677852%2CGenbank:XP_031367631.1;Parent=rna-XM_031511771.1
NW_006263615.1	Gnomon	CDS	258164	258403	.	-	0	Name=XP_031367631.1;ID=cds-XP_031367631.1;Dbxref=GeneID:102677852%2CGenbank:XP_031367631.1;Parent=rna-XM_031511771.1
NW_006263615.1	Gnomon	CDS	257885	258070	.	-	0	Name=XP_031367631.1;ID=cds-XP_031367631.1;Dbxref=GeneID:102677852%2CGenbank:XP_031367631.1;Parent=rna-XM_031511771.1
NW_006263615.1	Gnomon	CDS	257467	257802	.	-	0	Name=XP_031367631.1;ID=cds-XP_031367631.1;Dbxref=GeneID:102677852%2CGenbank:XP_031367631.1;Parent=rna-XM_031511771.1
NW_006263615.1	Gnomon	CDS	257199	257375	.	-	0	Name=XP_031367631.1;ID=cds-XP_031367631.1;Dbxref=GeneID:102677852%2CGenbank:XP_031367631.1;Parent=rna-XM_031511771.1
NW_006263615.1	Gnomon	mRNA	65932	66997	.	-	.	Name=XM_031511819.1;ID=rna-XM_031511819.1;Dbxref=GeneID:102672851%2CGenbank:XM_031511819.1;Parent=gene-LOC102672851
NW_006263615.1	Gnomon	mRNA	200332	205691	.	-	.	Name=XM_006618319.2;ID=rna-XM_006618319.2;Dbxref=GeneID:102673608%2CGenbank:XM_006618319.2;Parent=gene-LOC102673608
NW_006263615.1	Gnomon	CDS	258474	258569	.	-	0	Name=XP_031367632.1;ID=cds-XP_031367632.1;Dbxref=GeneID:102677852%2CGenbank:XP_031367632.1;Parent=rna-XM_031511772.1
NW_006263615.1	Gnomon	CDS	258164	258403	.	-	0	Name=XP_031367632.1;ID=cds-XP_031367632.1;Dbxref=GeneID:102677852%2CGenbank:XP_031367632.1;Parent=rna-XM_031511772.1
NW_006263615.1	Gnomon	CDS	257885	258070	.	-	0	Name=XP_031367632.1;ID=cds-XP_031367632.1;Dbxref=GeneID:102677852%2CGenbank:XP_031367632.1;Parent=rna-XM_031511772.1
NW_006263615.1	Gnomon	CDS	257467	257802	.	-	0	Name=XP_031367632.1;ID=cds-XP_031367632.1;Dbxref=GeneID:102677852%2CGenbank:XP_031367632.1;Parent=rna-XM_031511772.1
NW_006263615.1	Gnomon	CDS	257199	257375	.	-	0	Name=XP_031367632.1;ID=cds-XP_031367632.1;Dbxref=GeneID:102677852%2CGenbank:XP_031367632.1;Parent=rna-XM_031511772.1
NW_006263615.1	Gnomon	mRNA	118935	194274	.	-	.	Name=XM_006618318.2;ID=rna-XM_006618318.2;Dbxref=GeneID:102673378%2CGenbank:XM_006618318.2;Parent=gene-LOC102673378
NW_006263615.1	Gnomon	exon	222660	223046	.	-	.	ID=exon-XM_031511790.1-3;Dbxref=GeneID:102675375%2CGenbank:XM_031511790.1;Parent=rna-XM_031511790.1
NW_006263615.1	Gnomon	exon	223943	224072	.	-	.	ID=exon-XM_031511790.1-2;Dbxref=GeneID:102675375%2CGenbank:XM_031511790.1;Parent=rna-XM_031511790.1
NW_006263615.1	Gnomon	exon	222014	222229	.	-	.	ID=exon-XM_031511790.1-5;Dbxref=GeneID:102675375%2CGenbank:XM_031511790.1;Parent=rna-XM_031511790.1
NW_006263615.1	Gnomon	exon	222321	222583	.	-	.	ID=exon-XM_031511790.1-4;Dbxref=GeneID:102675375%2CGenbank:XM_031511790.1;Parent=rna-XM_031511790.1
NW_006263615.1	Gnomon	exon	221407	221671	.	-	.	ID=exon-XM_031511790.1-7;Dbxref=GeneID:102675375%2CGenbank:XM_031511790.1;Parent=rna-XM_031511790.1
NW_006263615.1	Gnomon	exon	221755	221946	.	-	.	ID=exon-XM_031511790.1-6;Dbxref=GeneID:102675375%2CGenbank:XM_031511790.1;Parent=rna-XM_031511790.1
NW_006263615.1	Gnomon	exon	220815	221118	.	-	.	ID=exon-XM_031511790.1-9;Dbxref=GeneID:102675375%2CGenbank:XM_031511790.1;Parent=rna-XM_031511790.1
NW_006263615.1	Gnomon	exon	221197	221338	.	-	.	ID=exon-XM_031511790.1-8;Dbxref=GeneID:102675375%2CGenbank:XM_031511790.1;Parent=rna-XM_031511790.1
NW_006263615.1	Gnomon	exon	224140	224258	.	-	.	ID=exon-XM_031511790.1-1;Dbxref=GeneID:102675375%2CGenbank:XM_031511790.1;Parent=rna-XM_031511790.1
NW_006263615.1	Gnomon	CDS	261456	261650	.	+	0	Name=XP_031367633.1;ID=cds-XP_031367633.1;Dbxref=GeneID:102677712%2CGenbank:XP_031367633.1;Parent=rna-XM_031511773.1
NW_006263615.1	Gnomon	CDS	261716	262006	.	+	0	Name=XP_031367633.1;ID=cds-XP_031367633.1;Dbxref=GeneID:102677712%2CGenbank:XP_031367633.1;Parent=rna-XM_031511773.1
NW_006263615.1	Gnomon	CDS	262196	262320	.	+	0	Name=XP_031367633.1;ID=cds-XP_031367633.1;Dbxref=GeneID:102677712%2CGenbank:XP_031367633.1;Parent=rna-XM_031511773.1
NW_006263615.1	Gnomon	CDS	262381	262498	.	+	0	Name=XP_031367633.1;ID=cds-XP_031367633.1;Dbxref=GeneID:102677712%2CGenbank:XP_031367633.1;Parent=rna-XM_031511773.1
NW_006263615.1	Gnomon	CDS	262572	262738	.	+	0	Name=XP_031367633.1;ID=cds-XP_031367633.1;Dbxref=GeneID:102677712%2CGenbank:XP_031367633.1;Parent=rna-XM_031511773.1
NW_006263615.1	Gnomon	CDS	262859	263084	.	+	0	Name=XP_031367633.1;ID=cds-XP_031367633.1;Dbxref=GeneID:102677712%2CGenbank:XP_031367633.1;Parent=rna-XM_031511773.1
NW_006263615.1	Gnomon	exon	208573	209322	.	-	.	ID=exon-XM_006618324.2-4;Dbxref=GeneID:102673997%2CGenbank:XM_006618324.2;Parent=rna-XM_006618324.2
NW_006263615.1	Gnomon	exon	209400	209780	.	-	.	ID=exon-XM_006618324.2-3;Dbxref=GeneID:102673997%2CGenbank:XM_006618324.2;Parent=rna-XM_006618324.2
NW_006263615.1	Gnomon	exon	210002	210243	.	-	.	ID=exon-XM_006618324.2-2;Dbxref=GeneID:102673997%2CGenbank:XM_006618324.2;Parent=rna-XM_006618324.2
NW_006263615.1	Gnomon	exon	211121	211138	.	-	.	ID=exon-XM_006618324.2-1;Dbxref=GeneID:102673997%2CGenbank:XM_006618324.2;Parent=rna-XM_006618324.2
NW_006263615.1	Gnomon	exon	286559	287645	.	+	.	ID=exon-XM_006618371.2-1;Dbxref=GeneID:102679589%2CGenbank:XM_006618371.2;Parent=rna-XM_006618371.2
NW_006263615.1	Gnomon	exon	288159	288317	.	+	.	ID=exon-XM_006618371.2-3;Dbxref=GeneID:102679589%2CGenbank:XM_006618371.2;Parent=rna-XM_006618371.2
NW_006263615.1	Gnomon	exon	287719	287999	.	+	.	ID=exon-XM_006618371.2-2;Dbxref=GeneID:102679589%2CGenbank:XM_006618371.2;Parent=rna-XM_006618371.2
NW_006263615.1	Gnomon	exon	289025	289296	.	+	.	ID=exon-XM_006618371.2-5;Dbxref=GeneID:102679589%2CGenbank:XM_006618371.2;Parent=rna-XM_006618371.2
NW_006263615.1	Gnomon	exon	288802	288945	.	+	.	ID=exon-XM_006618371.2-4;Dbxref=GeneID:102679589%2CGenbank:XM_006618371.2;Parent=rna-XM_006618371.2
NW_006263615.1	Gnomon	CDS	261456	261650	.	+	0	Name=XP_031367634.1;ID=cds-XP_031367634.1;Dbxref=GeneID:102677712%2CGenbank:XP_031367634.1;Parent=rna-XM_031511774.1
NW_006263615.1	Gnomon	CDS	261716	262006	.	+	0	Name=XP_031367634.1;ID=cds-XP_031367634.1;Dbxref=GeneID:102677712%2CGenbank:XP_031367634.1;Parent=rna-XM_031511774.1
NW_006263615.1	Gnomon	CDS	262196	262320	.	+	0	Name=XP_031367634.1;ID=cds-XP_031367634.1;Dbxref=GeneID:102677712%2CGenbank:XP_031367634.1;Parent=rna-XM_031511774.1
NW_006263615.1	Gnomon	CDS	262381	262498	.	+	0	Name=XP_031367634.1;ID=cds-XP_031367634.1;Dbxref=GeneID:102677712%2CGenbank:XP_031367634.1;Parent=rna-XM_031511774.1
NW_006263615.1	Gnomon	CDS	262572	262738	.	+	0	Name=XP_031367634.1;ID=cds-XP_031367634.1;Dbxref=GeneID:102677712%2CGenbank:XP_031367634.1;Parent=rna-XM_031511774.1
NW_006263615.1	Gnomon	CDS	262859	263069	.	+	0	Name=XP_031367634.1;ID=cds-XP_031367634.1;Dbxref=GeneID:102677712%2CGenbank:XP_031367634.1;Parent=rna-XM_031511774.1
NW_006263615.1	Gnomon	CDS	263564	263569	.	+	0	Name=XP_031367634.1;ID=cds-XP_031367634.1;Dbxref=GeneID:102677712%2CGenbank:XP_031367634.1;Parent=rna-XM_031511774.1
NW_006263615.1	Gnomon	exon	220815	221118	.	-	.	ID=exon-XM_031511789.1-8;Dbxref=GeneID:102675375%2CGenbank:XM_031511789.1;Parent=rna-XM_031511789.1
NW_006263615.1	Gnomon	exon	222321	222583	.	-	.	ID=exon-XM_031511789.1-3;Dbxref=GeneID:102675375%2CGenbank:XM_031511789.1;Parent=rna-XM_031511789.1
NW_006263615.1	Gnomon	exon	222660	223046	.	-	.	ID=exon-XM_031511789.1-2;Dbxref=GeneID:102675375%2CGenbank:XM_031511789.1;Parent=rna-XM_031511789.1
NW_006263615.1	Gnomon	exon	223427	223581	.	-	.	ID=exon-XM_031511789.1-1;Dbxref=GeneID:102675375%2CGenbank:XM_031511789.1;Parent=rna-XM_031511789.1
NW_006263615.1	Gnomon	exon	221197	221338	.	-	.	ID=exon-XM_031511789.1-7;Dbxref=GeneID:102675375%2CGenbank:XM_031511789.1;Parent=rna-XM_031511789.1
NW_006263615.1	Gnomon	exon	221407	221671	.	-	.	ID=exon-XM_031511789.1-6;Dbxref=GeneID:102675375%2CGenbank:XM_031511789.1;Parent=rna-XM_031511789.1
NW_006263615.1	Gnomon	exon	221755	221946	.	-	.	ID=exon-XM_031511789.1-5;Dbxref=GeneID:102675375%2CGenbank:XM_031511789.1;Parent=rna-XM_031511789.1
NW_006263615.1	Gnomon	exon	222014	222229	.	-	.	ID=exon-XM_031511789.1-4;Dbxref=GeneID:102675375%2CGenbank:XM_031511789.1;Parent=rna-XM_031511789.1
NW_006263615.1	Gnomon	exon	234639	235155	.	-	.	ID=exon-XM_006618347.2-7;Dbxref=GeneID:102676564%2CGenbank:XM_006618347.2;Parent=rna-XM_006618347.2
NW_006263615.1	Gnomon	exon	235235	235464	.	-	.	ID=exon-XM_006618347.2-6;Dbxref=GeneID:102676564%2CGenbank:XM_006618347.2;Parent=rna-XM_006618347.2
NW_006263615.1	Gnomon	exon	235557	235782	.	-	.	ID=exon-XM_006618347.2-5;Dbxref=GeneID:102676564%2CGenbank:XM_006618347.2;Parent=rna-XM_006618347.2
NW_006263615.1	Gnomon	exon	235853	236196	.	-	.	ID=exon-XM_006618347.2-4;Dbxref=GeneID:102676564%2CGenbank:XM_006618347.2;Parent=rna-XM_006618347.2
NW_006263615.1	Gnomon	exon	236277	236540	.	-	.	ID=exon-XM_006618347.2-3;Dbxref=GeneID:102676564%2CGenbank:XM_006618347.2;Parent=rna-XM_006618347.2
NW_006263615.1	Gnomon	exon	236666	236872	.	-	.	ID=exon-XM_006618347.2-2;Dbxref=GeneID:102676564%2CGenbank:XM_006618347.2;Parent=rna-XM_006618347.2
NW_006263615.1	Gnomon	exon	237890	238155	.	-	.	ID=exon-XM_006618347.2-1;Dbxref=GeneID:102676564%2CGenbank:XM_006618347.2;Parent=rna-XM_006618347.2
NW_006263615.1	Gnomon	CDS	264705	264847	.	-	0	Name=XP_031367635.1;ID=cds-XP_031367635.1;Dbxref=GeneID:102678359%2CGenbank:XP_031367635.1;Parent=rna-XM_031511775.1
NW_006263615.1	Gnomon	CDS	264269	264566	.	-	0	Name=XP_031367635.1;ID=cds-XP_031367635.1;Dbxref=GeneID:102678359%2CGenbank:XP_031367635.1;Parent=rna-XM_031511775.1
NW_006263615.1	Gnomon	CDS	263847	264181	.	-	0	Name=XP_031367635.1;ID=cds-XP_031367635.1;Dbxref=GeneID:102678359%2CGenbank:XP_031367635.1;Parent=rna-XM_031511775.1
NW_006263615.1	Gnomon	CDS	263593	263725	.	-	0	Name=XP_031367635.1;ID=cds-XP_031367635.1;Dbxref=GeneID:102678359%2CGenbank:XP_031367635.1;Parent=rna-XM_031511775.1
NW_006263615.1	Gnomon	mRNA	67100	69608	.	-	.	Name=XM_006618315.2;ID=rna-XM_006618315.2;Dbxref=GeneID:102672717%2CGenbank:XM_006618315.2;Parent=gene-LOC102672717
NW_006263615.1	Gnomon	exon	65272	65371	.	-	.	ID=exon-XM_031511818.1-2;Dbxref=GeneID:116185964%2CGenbank:XM_031511818.1;Parent=rna-XM_031511818.1
NW_006263615.1	Gnomon	exon	65436	65482	.	-	.	ID=exon-XM_031511818.1-1;Dbxref=GeneID:116185964%2CGenbank:XM_031511818.1;Parent=rna-XM_031511818.1
NW_006263615.1	Gnomon	exon	64851	65006	.	-	.	ID=exon-XM_031511818.1-4;Dbxref=GeneID:116185964%2CGenbank:XM_031511818.1;Parent=rna-XM_031511818.1
NW_006263615.1	Gnomon	exon	65077	65181	.	-	.	ID=exon-XM_031511818.1-3;Dbxref=GeneID:116185964%2CGenbank:XM_031511818.1;Parent=rna-XM_031511818.1
NW_006263615.1	Gnomon	exon	64142	64269	.	-	.	ID=exon-XM_031511818.1-6;Dbxref=GeneID:116185964%2CGenbank:XM_031511818.1;Parent=rna-XM_031511818.1
NW_006263615.1	Gnomon	exon	64669	64740	.	-	.	ID=exon-XM_031511818.1-5;Dbxref=GeneID:116185964%2CGenbank:XM_031511818.1;Parent=rna-XM_031511818.1
NW_006263615.1	Gnomon	gene	308838	329479	.	+	.	Name=LOC102681822;ID=gene-LOC102681822;Dbxref=GeneID:102681822
NW_006263615.1	Gnomon	CDS	264705	264847	.	-	0	Name=XP_031367636.1;ID=cds-XP_031367636.1;Dbxref=GeneID:102678359%2CGenbank:XP_031367636.1;Parent=rna-XM_031511776.1
NW_006263615.1	Gnomon	CDS	264269	264566	.	-	0	Name=XP_031367636.1;ID=cds-XP_031367636.1;Dbxref=GeneID:102678359%2CGenbank:XP_031367636.1;Parent=rna-XM_031511776.1
NW_006263615.1	Gnomon	CDS	263847	264181	.	-	0	Name=XP_031367636.1;ID=cds-XP_031367636.1;Dbxref=GeneID:102678359%2CGenbank:XP_031367636.1;Parent=rna-XM_031511776.1
NW_006263615.1	Gnomon	CDS	263593	263725	.	-	0	Name=XP_031367636.1;ID=cds-XP_031367636.1;Dbxref=GeneID:102678359%2CGenbank:XP_031367636.1;Parent=rna-XM_031511776.1
NW_006263615.1	Gnomon	gene	360500	372792	.	+	.	Name=LOC102681952;ID=gene-LOC102681952;Dbxref=GeneID:102681952
NW_006263615.1	Gnomon	exon	220815	221118	.	-	.	ID=exon-XM_031511784.1-12;Dbxref=GeneID:102675375%2CGenbank:XM_031511784.1;Parent=rna-XM_031511784.1
NW_006263615.1	Gnomon	exon	221197	221338	.	-	.	ID=exon-XM_031511784.1-11;Dbxref=GeneID:102675375%2CGenbank:XM_031511784.1;Parent=rna-XM_031511784.1
NW_006263615.1	Gnomon	exon	221407	221671	.	-	.	ID=exon-XM_031511784.1-10;Dbxref=GeneID:102675375%2CGenbank:XM_031511784.1;Parent=rna-XM_031511784.1
NW_006263615.1	Gnomon	CDS	69921	69944	.	+	0	Name=XP_031367638.1;ID=cds-XP_031367638.1;Dbxref=GeneID:102673163%2CGenbank:XP_031367638.1;Parent=rna-XM_031511778.1
NW_006263615.1	Gnomon	CDS	70025	70241	.	+	0	Name=XP_031367638.1;ID=cds-XP_031367638.1;Dbxref=GeneID:102673163%2CGenbank:XP_031367638.1;Parent=rna-XM_031511778.1
NW_006263615.1	Gnomon	CDS	74937	75105	.	+	0	Name=XP_031367638.1;ID=cds-XP_031367638.1;Dbxref=GeneID:102673163%2CGenbank:XP_031367638.1;Parent=rna-XM_031511778.1
NW_006263615.1	Gnomon	CDS	75185	75324	.	+	0	Name=XP_031367638.1;ID=cds-XP_031367638.1;Dbxref=GeneID:102673163%2CGenbank:XP_031367638.1;Parent=rna-XM_031511778.1
NW_006263615.1	Gnomon	CDS	75427	75723	.	+	0	Name=XP_031367638.1;ID=cds-XP_031367638.1;Dbxref=GeneID:102673163%2CGenbank:XP_031367638.1;Parent=rna-XM_031511778.1
NW_006263615.1	Gnomon	CDS	75799	75961	.	+	0	Name=XP_031367638.1;ID=cds-XP_031367638.1;Dbxref=GeneID:102673163%2CGenbank:XP_031367638.1;Parent=rna-XM_031511778.1
NW_006263615.1	Gnomon	CDS	76022	76149	.	+	0	Name=XP_031367638.1;ID=cds-XP_031367638.1;Dbxref=GeneID:102673163%2CGenbank:XP_031367638.1;Parent=rna-XM_031511778.1
NW_006263615.1	Gnomon	CDS	76232	76391	.	+	0	Name=XP_031367638.1;ID=cds-XP_031367638.1;Dbxref=GeneID:102673163%2CGenbank:XP_031367638.1;Parent=rna-XM_031511778.1
NW_006263615.1	Gnomon	CDS	76770	76885	.	+	0	Name=XP_031367638.1;ID=cds-XP_031367638.1;Dbxref=GeneID:102673163%2CGenbank:XP_031367638.1;Parent=rna-XM_031511778.1
NW_006263615.1	Gnomon	CDS	77181	77589	.	+	0	Name=XP_031367638.1;ID=cds-XP_031367638.1;Dbxref=GeneID:102673163%2CGenbank:XP_031367638.1;Parent=rna-XM_031511778.1
NW_006263615.1	Gnomon	CDS	77680	77827	.	+	0	Name=XP_031367638.1;ID=cds-XP_031367638.1;Dbxref=GeneID:102673163%2CGenbank:XP_031367638.1;Parent=rna-XM_031511778.1
NW_006263615.1	Gnomon	CDS	77911	78039	.	+	0	Name=XP_031367638.1;ID=cds-XP_031367638.1;Dbxref=GeneID:102673163%2CGenbank:XP_031367638.1;Parent=rna-XM_031511778.1
NW_006263615.1	Gnomon	CDS	78126	78332	.	+	0	Name=XP_031367638.1;ID=cds-XP_031367638.1;Dbxref=GeneID:102673163%2CGenbank:XP_031367638.1;Parent=rna-XM_031511778.1
NW_006263615.1	Gnomon	CDS	78406	78697	.	+	0	Name=XP_031367638.1;ID=cds-XP_031367638.1;Dbxref=GeneID:102673163%2CGenbank:XP_031367638.1;Parent=rna-XM_031511778.1
NW_006263615.1	Gnomon	CDS	78783	78940	.	+	0	Name=XP_031367638.1;ID=cds-XP_031367638.1;Dbxref=GeneID:102673163%2CGenbank:XP_031367638.1;Parent=rna-XM_031511778.1
NW_006263615.1	Gnomon	CDS	79163	79369	.	+	0	Name=XP_031367638.1;ID=cds-XP_031367638.1;Dbxref=GeneID:102673163%2CGenbank:XP_031367638.1;Parent=rna-XM_031511778.1
NW_006263615.1	Gnomon	CDS	79439	79594	.	+	0	Name=XP_031367638.1;ID=cds-XP_031367638.1;Dbxref=GeneID:102673163%2CGenbank:XP_031367638.1;Parent=rna-XM_031511778.1
NW_006263615.1	Gnomon	CDS	79678	79840	.	+	0	Name=XP_031367638.1;ID=cds-XP_031367638.1;Dbxref=GeneID:102673163%2CGenbank:XP_031367638.1;Parent=rna-XM_031511778.1
NW_006263615.1	Gnomon	CDS	79909	80103	.	+	0	Name=XP_031367638.1;ID=cds-XP_031367638.1;Dbxref=GeneID:102673163%2CGenbank:XP_031367638.1;Parent=rna-XM_031511778.1
NW_006263615.1	Gnomon	CDS	80273	80311	.	+	0	Name=XP_031367638.1;ID=cds-XP_031367638.1;Dbxref=GeneID:102673163%2CGenbank:XP_031367638.1;Parent=rna-XM_031511778.1
NW_006263615.1	Gnomon	CDS	80460	80592	.	+	0	Name=XP_031367638.1;ID=cds-XP_031367638.1;Dbxref=GeneID:102673163%2CGenbank:XP_031367638.1;Parent=rna-XM_031511778.1
NW_006263615.1	Gnomon	CDS	80798	81030	.	+	0	Name=XP_031367638.1;ID=cds-XP_031367638.1;Dbxref=GeneID:102673163%2CGenbank:XP_031367638.1;Parent=rna-XM_031511778.1
NW_006263615.1	Gnomon	CDS	81324	81428	.	+	0	Name=XP_031367638.1;ID=cds-XP_031367638.1;Dbxref=GeneID:102673163%2CGenbank:XP_031367638.1;Parent=rna-XM_031511778.1
NW_006263615.1	Gnomon	CDS	81566	81777	.	+	0	Name=XP_031367638.1;ID=cds-XP_031367638.1;Dbxref=GeneID:102673163%2CGenbank:XP_031367638.1;Parent=rna-XM_031511778.1
NW_006263615.1	Gnomon	CDS	81854	82070	.	+	0	Name=XP_031367638.1;ID=cds-XP_031367638.1;Dbxref=GeneID:102673163%2CGenbank:XP_031367638.1;Parent=rna-XM_031511778.1
NW_006263615.1	Gnomon	CDS	82165	82301	.	+	0	Name=XP_031367638.1;ID=cds-XP_031367638.1;Dbxref=GeneID:102673163%2CGenbank:XP_031367638.1;Parent=rna-XM_031511778.1
NW_006263615.1	Gnomon	CDS	82372	82470	.	+	0	Name=XP_031367638.1;ID=cds-XP_031367638.1;Dbxref=GeneID:102673163%2CGenbank:XP_031367638.1;Parent=rna-XM_031511778.1
NW_006263615.1	Gnomon	CDS	277582	277653	.	-	0	Name=XP_031367639.1;ID=cds-XP_031367639.1;Dbxref=GeneID:102679117%2CGenbank:XP_031367639.1;Parent=rna-XM_031511779.1
NW_006263615.1	Gnomon	CDS	277286	277396	.	-	0	Name=XP_031367639.1;ID=cds-XP_031367639.1;Dbxref=GeneID:102679117%2CGenbank:XP_031367639.1;Parent=rna-XM_031511779.1
NW_006263615.1	Gnomon	CDS	276896	277201	.	-	0	Name=XP_031367639.1;ID=cds-XP_031367639.1;Dbxref=GeneID:102679117%2CGenbank:XP_031367639.1;Parent=rna-XM_031511779.1
NW_006263615.1	Gnomon	CDS	276445	276804	.	-	0	Name=XP_031367639.1;ID=cds-XP_031367639.1;Dbxref=GeneID:102679117%2CGenbank:XP_031367639.1;Parent=rna-XM_031511779.1
NW_006263615.1	Gnomon	CDS	276058	276219	.	-	0	Name=XP_031367639.1;ID=cds-XP_031367639.1;Dbxref=GeneID:102679117%2CGenbank:XP_031367639.1;Parent=rna-XM_031511779.1
NW_006263615.1	Gnomon	CDS	275863	275979	.	-	0	Name=XP_031367639.1;ID=cds-XP_031367639.1;Dbxref=GeneID:102679117%2CGenbank:XP_031367639.1;Parent=rna-XM_031511779.1
NW_006263615.1	Gnomon	CDS	275654	275793	.	-	0	Name=XP_031367639.1;ID=cds-XP_031367639.1;Dbxref=GeneID:102679117%2CGenbank:XP_031367639.1;Parent=rna-XM_031511779.1
NW_006263615.1	Gnomon	CDS	275270	275577	.	-	0	Name=XP_031367639.1;ID=cds-XP_031367639.1;Dbxref=GeneID:102679117%2CGenbank:XP_031367639.1;Parent=rna-XM_031511779.1
NW_006263615.1	Gnomon	CDS	275069	275169	.	-	0	Name=XP_031367639.1;ID=cds-XP_031367639.1;Dbxref=GeneID:102679117%2CGenbank:XP_031367639.1;Parent=rna-XM_031511779.1
NW_006263615.1	Gnomon	exon	208573	209322	.	-	.	ID=exon-XM_006618323.2-4;Dbxref=GeneID:102673997%2CGenbank:XM_006618323.2;Parent=rna-XM_006618323.2
NW_006263615.1	Gnomon	exon	209400	209780	.	-	.	ID=exon-XM_006618323.2-3;Dbxref=GeneID:102673997%2CGenbank:XM_006618323.2;Parent=rna-XM_006618323.2
NW_006263615.1	Gnomon	exon	210002	210243	.	-	.	ID=exon-XM_006618323.2-2;Dbxref=GeneID:102673997%2CGenbank:XM_006618323.2;Parent=rna-XM_006618323.2
NW_006263615.1	Gnomon	exon	211965	212185	.	-	.	ID=exon-XM_006618323.2-1;Dbxref=GeneID:102673997%2CGenbank:XM_006618323.2;Parent=rna-XM_006618323.2
NW_006263615.1	Gnomon	mRNA	51872	53564	.	-	.	Name=XM_006618312.2;ID=rna-XM_006618312.2;Dbxref=GeneID:102672265%2CGenbank:XM_006618312.2;Parent=gene-LOC102672265
NW_006263615.1	Gnomon	exon	213009	213223	.	+	.	ID=exon-XM_006618325.2-2;Dbxref=GeneID:102674221%2CGenbank:XM_006618325.2;Parent=rna-XM_006618325.2
NW_006263615.1	Gnomon	exon	212629	212941	.	+	.	ID=exon-XM_006618325.2-1;Dbxref=GeneID:102674221%2CGenbank:XM_006618325.2;Parent=rna-XM_006618325.2
NW_006263615.1	Gnomon	exon	213602	213976	.	+	.	ID=exon-XM_006618325.2-4;Dbxref=GeneID:102674221%2CGenbank:XM_006618325.2;Parent=rna-XM_006618325.2
NW_006263615.1	Gnomon	exon	213298	213524	.	+	.	ID=exon-XM_006618325.2-3;Dbxref=GeneID:102674221%2CGenbank:XM_006618325.2;Parent=rna-XM_006618325.2
NW_006263615.1	Gnomon	CDS	46829	47043	.	+	0	Name=XP_031367675.1;ID=cds-XP_031367675.1;Dbxref=GeneID:102672501%2CGenbank:XP_031367675.1;Parent=rna-XM_031511815.1
NW_006263615.1	Gnomon	CDS	47152	47286	.	+	0	Name=XP_031367675.1;ID=cds-XP_031367675.1;Dbxref=GeneID:102672501%2CGenbank:XP_031367675.1;Parent=rna-XM_031511815.1
NW_006263615.1	Gnomon	CDS	47359	47533	.	+	0	Name=XP_031367675.1;ID=cds-XP_031367675.1;Dbxref=GeneID:102672501%2CGenbank:XP_031367675.1;Parent=rna-XM_031511815.1
NW_006263615.1	Gnomon	CDS	47590	47775	.	+	0	Name=XP_031367675.1;ID=cds-XP_031367675.1;Dbxref=GeneID:102672501%2CGenbank:XP_031367675.1;Parent=rna-XM_031511815.1
NW_006263615.1	Gnomon	CDS	47874	47987	.	+	0	Name=XP_031367675.1;ID=cds-XP_031367675.1;Dbxref=GeneID:102672501%2CGenbank:XP_031367675.1;Parent=rna-XM_031511815.1
NW_006263615.1	Gnomon	CDS	48058	48234	.	+	0	Name=XP_031367675.1;ID=cds-XP_031367675.1;Dbxref=GeneID:102672501%2CGenbank:XP_031367675.1;Parent=rna-XM_031511815.1
NW_006263615.1	Gnomon	CDS	48326	48573	.	+	0	Name=XP_031367675.1;ID=cds-XP_031367675.1;Dbxref=GeneID:102672501%2CGenbank:XP_031367675.1;Parent=rna-XM_031511815.1
NW_006263615.1	Gnomon	CDS	48642	48739	.	+	0	Name=XP_031367675.1;ID=cds-XP_031367675.1;Dbxref=GeneID:102672501%2CGenbank:XP_031367675.1;Parent=rna-XM_031511815.1
NW_006263615.1	Gnomon	CDS	48807	48982	.	+	0	Name=XP_031367675.1;ID=cds-XP_031367675.1;Dbxref=GeneID:102672501%2CGenbank:XP_031367675.1;Parent=rna-XM_031511815.1
NW_006263615.1	Gnomon	CDS	49068	49226	.	+	0	Name=XP_031367675.1;ID=cds-XP_031367675.1;Dbxref=GeneID:102672501%2CGenbank:XP_031367675.1;Parent=rna-XM_031511815.1
NW_006263615.1	Gnomon	CDS	49298	49535	.	+	0	Name=XP_031367675.1;ID=cds-XP_031367675.1;Dbxref=GeneID:102672501%2CGenbank:XP_031367675.1;Parent=rna-XM_031511815.1
NW_006263615.1	Gnomon	CDS	49618	49846	.	+	0	Name=XP_031367675.1;ID=cds-XP_031367675.1;Dbxref=GeneID:102672501%2CGenbank:XP_031367675.1;Parent=rna-XM_031511815.1
NW_006263615.1	Gnomon	CDS	49942	50038	.	+	0	Name=XP_031367675.1;ID=cds-XP_031367675.1;Dbxref=GeneID:102672501%2CGenbank:XP_031367675.1;Parent=rna-XM_031511815.1
NW_006263615.1	Gnomon	CDS	50129	50323	.	+	0	Name=XP_031367675.1;ID=cds-XP_031367675.1;Dbxref=GeneID:102672501%2CGenbank:XP_031367675.1;Parent=rna-XM_031511815.1
NW_006263615.1	Gnomon	CDS	50406	50579	.	+	0	Name=XP_031367675.1;ID=cds-XP_031367675.1;Dbxref=GeneID:102672501%2CGenbank:XP_031367675.1;Parent=rna-XM_031511815.1
NW_006263615.1	Gnomon	CDS	50652	51005	.	+	0	Name=XP_031367675.1;ID=cds-XP_031367675.1;Dbxref=GeneID:102672501%2CGenbank:XP_031367675.1;Parent=rna-XM_031511815.1
NW_006263615.1	Gnomon	CDS	51068	51270	.	+	0	Name=XP_031367675.1;ID=cds-XP_031367675.1;Dbxref=GeneID:102672501%2CGenbank:XP_031367675.1;Parent=rna-XM_031511815.1
NW_006263615.1	Gnomon	CDS	51345	51533	.	+	0	Name=XP_031367675.1;ID=cds-XP_031367675.1;Dbxref=GeneID:102672501%2CGenbank:XP_031367675.1;Parent=rna-XM_031511815.1
NW_006263615.1	Gnomon	CDS	51594	51633	.	+	0	Name=XP_031367675.1;ID=cds-XP_031367675.1;Dbxref=GeneID:102672501%2CGenbank:XP_031367675.1;Parent=rna-XM_031511815.1
NW_006263615.1	Gnomon	mRNA	372107	374881	.	+	.	Name=XM_031511811.1;ID=rna-XM_031511811.1;Dbxref=GeneID:116185963%2CGenbank:XM_031511811.1;Parent=gene-LOC116185963
NW_006263615.1	Gnomon	exon	52314	52472	.	+	.	ID=exon-XM_031511817.1-19;Dbxref=GeneID:102672501%2CGenbank:XM_031511817.1;Parent=rna-XM_031511817.1
NW_006263615.1	Gnomon	exon	51594	51648	.	+	.	ID=exon-XM_031511817.1-18;Dbxref=GeneID:102672501%2CGenbank:XM_031511817.1;Parent=rna-XM_031511817.1
NW_006263615.1	Gnomon	exon	51345	51533	.	+	.	ID=exon-XM_031511817.1-17;Dbxref=GeneID:102672501%2CGenbank:XM_031511817.1;Parent=rna-XM_031511817.1
NW_006263615.1	Gnomon	exon	49942	50038	.	+	.	ID=exon-XM_031511817.1-12;Dbxref=GeneID:102672501%2CGenbank:XM_031511817.1;Parent=rna-XM_031511817.1
NW_006263615.1	Gnomon	CDS	46829	47043	.	+	0	Name=XP_031367676.1;ID=cds-XP_031367676.1;Dbxref=GeneID:102672501%2CGenbank:XP_031367676.1;Parent=rna-XM_031511816.1
NW_006263615.1	Gnomon	CDS	47152	47286	.	+	0	Name=XP_031367676.1;ID=cds-XP_031367676.1;Dbxref=GeneID:102672501%2CGenbank:XP_031367676.1;Parent=rna-XM_031511816.1
NW_006263615.1	Gnomon	CDS	47359	47509	.	+	0	Name=XP_031367676.1;ID=cds-XP_031367676.1;Dbxref=GeneID:102672501%2CGenbank:XP_031367676.1;Parent=rna-XM_031511816.1
NW_006263615.1	Gnomon	CDS	47590	47775	.	+	0	Name=XP_031367676.1;ID=cds-XP_031367676.1;Dbxref=GeneID:102672501%2CGenbank:XP_031367676.1;Parent=rna-XM_031511816.1
NW_006263615.1	Gnomon	CDS	47874	47987	.	+	0	Name=XP_031367676.1;ID=cds-XP_031367676.1;Dbxref=GeneID:102672501%2CGenbank:XP_031367676.1;Parent=rna-XM_031511816.1
NW_006263615.1	Gnomon	CDS	48058	48234	.	+	0	Name=XP_031367676.1;ID=cds-XP_031367676.1;Dbxref=GeneID:102672501%2CGenbank:XP_031367676.1;Parent=rna-XM_031511816.1
NW_006263615.1	Gnomon	CDS	48326	48573	.	+	0	Name=XP_031367676.1;ID=cds-XP_031367676.1;Dbxref=GeneID:102672501%2CGenbank:XP_031367676.1;Parent=rna-XM_031511816.1
NW_006263615.1	Gnomon	CDS	48642	48739	.	+	0	Name=XP_031367676.1;ID=cds-XP_031367676.1;Dbxref=GeneID:102672501%2CGenbank:XP_031367676.1;Parent=rna-XM_031511816.1
NW_006263615.1	Gnomon	CDS	48807	48982	.	+	0	Name=XP_031367676.1;ID=cds-XP_031367676.1;Dbxref=GeneID:102672501%2CGenbank:XP_031367676.1;Parent=rna-XM_031511816.1
NW_006263615.1	Gnomon	CDS	49068	49226	.	+	0	Name=XP_031367676.1;ID=cds-XP_031367676.1;Dbxref=GeneID:102672501%2CGenbank:XP_031367676.1;Parent=rna-XM_031511816.1
NW_006263615.1	Gnomon	CDS	49298	49535	.	+	0	Name=XP_031367676.1;ID=cds-XP_031367676.1;Dbxref=GeneID:102672501%2CGenbank:XP_031367676.1;Parent=rna-XM_031511816.1
NW_006263615.1	Gnomon	CDS	49618	49846	.	+	0	Name=XP_031367676.1;ID=cds-XP_031367676.1;Dbxref=GeneID:102672501%2CGenbank:XP_031367676.1;Parent=rna-XM_031511816.1
NW_006263615.1	Gnomon	CDS	49942	50038	.	+	0	Name=XP_031367676.1;ID=cds-XP_031367676.1;Dbxref=GeneID:102672501%2CGenbank:XP_031367676.1;Parent=rna-XM_031511816.1
NW_006263615.1	Gnomon	CDS	50129	50323	.	+	0	Name=XP_031367676.1;ID=cds-XP_031367676.1;Dbxref=GeneID:102672501%2CGenbank:XP_031367676.1;Parent=rna-XM_031511816.1
NW_006263615.1	Gnomon	CDS	50406	50579	.	+	0	Name=XP_031367676.1;ID=cds-XP_031367676.1;Dbxref=GeneID:102672501%2CGenbank:XP_031367676.1;Parent=rna-XM_031511816.1
NW_006263615.1	Gnomon	CDS	50652	51005	.	+	0	Name=XP_031367676.1;ID=cds-XP_031367676.1;Dbxref=GeneID:102672501%2CGenbank:XP_031367676.1;Parent=rna-XM_031511816.1
NW_006263615.1	Gnomon	CDS	51068	51270	.	+	0	Name=XP_031367676.1;ID=cds-XP_031367676.1;Dbxref=GeneID:102672501%2CGenbank:XP_031367676.1;Parent=rna-XM_031511816.1
NW_006263615.1	Gnomon	CDS	51345	51533	.	+	0	Name=XP_031367676.1;ID=cds-XP_031367676.1;Dbxref=GeneID:102672501%2CGenbank:XP_031367676.1;Parent=rna-XM_031511816.1
NW_006263615.1	Gnomon	CDS	51594	51633	.	+	0	Name=XP_031367676.1;ID=cds-XP_031367676.1;Dbxref=GeneID:102672501%2CGenbank:XP_031367676.1;Parent=rna-XM_031511816.1
NW_006263615.1	Gnomon	exon	49618	49846	.	+	.	ID=exon-XM_031511817.1-11;Dbxref=GeneID:102672501%2CGenbank:XM_031511817.1;Parent=rna-XM_031511817.1
NW_006263615.1	Gnomon	exon	49298	49535	.	+	.	ID=exon-XM_031511817.1-10;Dbxref=GeneID:102672501%2CGenbank:XM_031511817.1;Parent=rna-XM_031511817.1
NW_006263615.1	Gnomon	exon	51068	51270	.	+	.	ID=exon-XM_031511817.1-16;Dbxref=GeneID:102672501%2CGenbank:XM_031511817.1;Parent=rna-XM_031511817.1
NW_006263615.1	Gnomon	exon	50652	51005	.	+	.	ID=exon-XM_031511817.1-15;Dbxref=GeneID:102672501%2CGenbank:XM_031511817.1;Parent=rna-XM_031511817.1
NW_006263615.1	Gnomon	exon	50406	50579	.	+	.	ID=exon-XM_031511817.1-14;Dbxref=GeneID:102672501%2CGenbank:XM_031511817.1;Parent=rna-XM_031511817.1
NW_006263615.1	Gnomon	exon	50129	50323	.	+	.	ID=exon-XM_031511817.1-13;Dbxref=GeneID:102672501%2CGenbank:XM_031511817.1;Parent=rna-XM_031511817.1
NW_006263615.1	Gnomon	mRNA	286558	288917	.	+	.	Name=XM_031511812.1;ID=rna-XM_031511812.1;Dbxref=GeneID:102679589%2CGenbank:XM_031511812.1;Parent=gene-LOC102679589
NW_006263615.1	Gnomon	CDS	47396	47533	.	+	0	Name=XP_031367677.1;ID=cds-XP_031367677.1;Dbxref=GeneID:102672501%2CGenbank:XP_031367677.1;Parent=rna-XM_031511817.1
NW_006263615.1	Gnomon	CDS	47590	47775	.	+	0	Name=XP_031367677.1;ID=cds-XP_031367677.1;Dbxref=GeneID:102672501%2CGenbank:XP_031367677.1;Parent=rna-XM_031511817.1
NW_006263615.1	Gnomon	CDS	47874	47987	.	+	0	Name=XP_031367677.1;ID=cds-XP_031367677.1;Dbxref=GeneID:102672501%2CGenbank:XP_031367677.1;Parent=rna-XM_031511817.1
NW_006263615.1	Gnomon	CDS	48058	48234	.	+	0	Name=XP_031367677.1;ID=cds-XP_031367677.1;Dbxref=GeneID:102672501%2CGenbank:XP_031367677.1;Parent=rna-XM_031511817.1
NW_006263615.1	Gnomon	CDS	48326	48573	.	+	0	Name=XP_031367677.1;ID=cds-XP_031367677.1;Dbxref=GeneID:102672501%2CGenbank:XP_031367677.1;Parent=rna-XM_031511817.1
NW_006263615.1	Gnomon	CDS	48642	48739	.	+	0	Name=XP_031367677.1;ID=cds-XP_031367677.1;Dbxref=GeneID:102672501%2CGenbank:XP_031367677.1;Parent=rna-XM_031511817.1
NW_006263615.1	Gnomon	CDS	48807	48982	.	+	0	Name=XP_031367677.1;ID=cds-XP_031367677.1;Dbxref=GeneID:102672501%2CGenbank:XP_031367677.1;Parent=rna-XM_031511817.1
NW_006263615.1	Gnomon	CDS	49068	49226	.	+	0	Name=XP_031367677.1;ID=cds-XP_031367677.1;Dbxref=GeneID:102672501%2CGenbank:XP_031367677.1;Parent=rna-XM_031511817.1
NW_006263615.1	Gnomon	CDS	49298	49535	.	+	0	Name=XP_031367677.1;ID=cds-XP_031367677.1;Dbxref=GeneID:102672501%2CGenbank:XP_031367677.1;Parent=rna-XM_031511817.1
NW_006263615.1	Gnomon	CDS	49618	49846	.	+	0	Name=XP_031367677.1;ID=cds-XP_031367677.1;Dbxref=GeneID:102672501%2CGenbank:XP_031367677.1;Parent=rna-XM_031511817.1
NW_006263615.1	Gnomon	CDS	49942	50038	.	+	0	Name=XP_031367677.1;ID=cds-XP_031367677.1;Dbxref=GeneID:102672501%2CGenbank:XP_031367677.1;Parent=rna-XM_031511817.1
NW_006263615.1	Gnomon	CDS	50129	50323	.	+	0	Name=XP_031367677.1;ID=cds-XP_031367677.1;Dbxref=GeneID:102672501%2CGenbank:XP_031367677.1;Parent=rna-XM_031511817.1
NW_006263615.1	Gnomon	CDS	50406	50579	.	+	0	Name=XP_031367677.1;ID=cds-XP_031367677.1;Dbxref=GeneID:102672501%2CGenbank:XP_031367677.1;Parent=rna-XM_031511817.1
NW_006263615.1	Gnomon	CDS	50652	51005	.	+	0	Name=XP_031367677.1;ID=cds-XP_031367677.1;Dbxref=GeneID:102672501%2CGenbank:XP_031367677.1;Parent=rna-XM_031511817.1
NW_006263615.1	Gnomon	CDS	51068	51270	.	+	0	Name=XP_031367677.1;ID=cds-XP_031367677.1;Dbxref=GeneID:102672501%2CGenbank:XP_031367677.1;Parent=rna-XM_031511817.1
NW_006263615.1	Gnomon	CDS	51345	51533	.	+	0	Name=XP_031367677.1;ID=cds-XP_031367677.1;Dbxref=GeneID:102672501%2CGenbank:XP_031367677.1;Parent=rna-XM_031511817.1
NW_006263615.1	Gnomon	CDS	51594	51633	.	+	0	Name=XP_031367677.1;ID=cds-XP_031367677.1;Dbxref=GeneID:102672501%2CGenbank:XP_031367677.1;Parent=rna-XM_031511817.1
NW_006263615.1	Gnomon	exon	65932	66031	.	-	.	ID=exon-XM_031511819.1-3;Dbxref=GeneID:102672851%2CGenbank:XM_031511819.1;Parent=rna-XM_031511819.1
NW_006263615.1	Gnomon	exon	66178	66330	.	-	.	ID=exon-XM_031511819.1-2;Dbxref=GeneID:102672851%2CGenbank:XM_031511819.1;Parent=rna-XM_031511819.1
NW_006263615.1	Gnomon	exon	66430	66997	.	-	.	ID=exon-XM_031511819.1-1;Dbxref=GeneID:102672851%2CGenbank:XM_031511819.1;Parent=rna-XM_031511819.1
NW_006263615.1	Gnomon	mRNA	301414	307736	.	+	.	Name=XM_031511813.1;ID=rna-XM_031511813.1;Dbxref=GeneID:102680528%2CGenbank:XM_031511813.1;Parent=gene-LOC102680528
NW_006263615.1	Gnomon	exon	362036	362165	.	+	.	ID=exon-XM_031511767.1-5;Dbxref=GeneID:102681952%2CGenbank:XM_031511767.1;Parent=rna-XM_031511767.1
NW_006263615.1	Gnomon	exon	361644	361809	.	+	.	ID=exon-XM_031511767.1-4;Dbxref=GeneID:102681952%2CGenbank:XM_031511767.1;Parent=rna-XM_031511767.1
NW_006263615.1	Gnomon	exon	362603	362836	.	+	.	ID=exon-XM_031511767.1-7;Dbxref=GeneID:102681952%2CGenbank:XM_031511767.1;Parent=rna-XM_031511767.1
NW_006263615.1	Gnomon	exon	362242	362526	.	+	.	ID=exon-XM_031511767.1-6;Dbxref=GeneID:102681952%2CGenbank:XM_031511767.1;Parent=rna-XM_031511767.1
NW_006263615.1	Gnomon	exon	360500	360683	.	+	.	ID=exon-XM_031511767.1-1;Dbxref=GeneID:102681952%2CGenbank:XM_031511767.1;Parent=rna-XM_031511767.1
NW_006263615.1	Gnomon	exon	361416	361550	.	+	.	ID=exon-XM_031511767.1-3;Dbxref=GeneID:102681952%2CGenbank:XM_031511767.1;Parent=rna-XM_031511767.1
NW_006263615.1	Gnomon	exon	360958	361091	.	+	.	ID=exon-XM_031511767.1-2;Dbxref=GeneID:102681952%2CGenbank:XM_031511767.1;Parent=rna-XM_031511767.1
NW_006263615.1	Gnomon	exon	364439	364815	.	+	.	ID=exon-XM_031511767.1-9;Dbxref=GeneID:102681952%2CGenbank:XM_031511767.1;Parent=rna-XM_031511767.1
NW_006263615.1	Gnomon	exon	362912	363139	.	+	.	ID=exon-XM_031511767.1-8;Dbxref=GeneID:102681952%2CGenbank:XM_031511767.1;Parent=rna-XM_031511767.1
NW_006263615.1	Gnomon	CDS	65272	65358	.	-	0	Name=XP_031367678.1;ID=cds-XP_031367678.1;Dbxref=GeneID:116185964%2CGenbank:XP_031367678.1;Parent=rna-XM_031511818.1
NW_006263615.1	Gnomon	CDS	65077	65181	.	-	0	Name=XP_031367678.1;ID=cds-XP_031367678.1;Dbxref=GeneID:116185964%2CGenbank:XP_031367678.1;Parent=rna-XM_031511818.1
NW_006263615.1	Gnomon	CDS	64851	65006	.	-	0	Name=XP_031367678.1;ID=cds-XP_031367678.1;Dbxref=GeneID:116185964%2CGenbank:XP_031367678.1;Parent=rna-XM_031511818.1
NW_006263615.1	Gnomon	CDS	64681	64740	.	-	0	Name=XP_031367678.1;ID=cds-XP_031367678.1;Dbxref=GeneID:116185964%2CGenbank:XP_031367678.1;Parent=rna-XM_031511818.1
NW_006263615.1	Gnomon	exon	221197	221338	.	-	.	ID=exon-XM_031511791.1-8;Dbxref=GeneID:102675375%2CGenbank:XM_031511791.1;Parent=rna-XM_031511791.1
NW_006263615.1	Gnomon	exon	221407	221671	.	-	.	ID=exon-XM_031511791.1-7;Dbxref=GeneID:102675375%2CGenbank:XM_031511791.1;Parent=rna-XM_031511791.1
NW_006263615.1	Gnomon	exon	221755	221946	.	-	.	ID=exon-XM_031511791.1-6;Dbxref=GeneID:102675375%2CGenbank:XM_031511791.1;Parent=rna-XM_031511791.1
NW_006263615.1	Gnomon	exon	222014	222229	.	-	.	ID=exon-XM_031511791.1-5;Dbxref=GeneID:102675375%2CGenbank:XM_031511791.1;Parent=rna-XM_031511791.1
NW_006263615.1	Gnomon	exon	222321	222583	.	-	.	ID=exon-XM_031511791.1-4;Dbxref=GeneID:102675375%2CGenbank:XM_031511791.1;Parent=rna-XM_031511791.1
NW_006263615.1	Gnomon	exon	222660	223046	.	-	.	ID=exon-XM_031511791.1-3;Dbxref=GeneID:102675375%2CGenbank:XM_031511791.1;Parent=rna-XM_031511791.1
NW_006263615.1	Gnomon	exon	223943	224072	.	-	.	ID=exon-XM_031511791.1-2;Dbxref=GeneID:102675375%2CGenbank:XM_031511791.1;Parent=rna-XM_031511791.1
NW_006263615.1	Gnomon	exon	224324	224412	.	-	.	ID=exon-XM_031511791.1-1;Dbxref=GeneID:102675375%2CGenbank:XM_031511791.1;Parent=rna-XM_031511791.1
NW_006263615.1	Gnomon	exon	220815	221118	.	-	.	ID=exon-XM_031511791.1-9;Dbxref=GeneID:102675375%2CGenbank:XM_031511791.1;Parent=rna-XM_031511791.1
NW_006263615.1	Gnomon	mRNA	308838	329479	.	+	.	Name=XM_031511814.1;ID=rna-XM_031511814.1;Dbxref=GeneID:102681822%2CGenbank:XM_031511814.1;Parent=gene-LOC102681822
NW_006263615.1	Gnomon	CDS	66430	66623	.	-	0	Name=XP_031367679.1;ID=cds-XP_031367679.1;Dbxref=GeneID:102672851%2CGenbank:XP_031367679.1;Parent=rna-XM_031511819.1
NW_006263615.1	Gnomon	CDS	66178	66330	.	-	0	Name=XP_031367679.1;ID=cds-XP_031367679.1;Dbxref=GeneID:102672851%2CGenbank:XP_031367679.1;Parent=rna-XM_031511819.1
NW_006263615.1	Gnomon	CDS	65932	66031	.	-	0	Name=XP_031367679.1;ID=cds-XP_031367679.1;Dbxref=GeneID:102672851%2CGenbank:XP_031367679.1;Parent=rna-XM_031511819.1
NW_006263615.1	Gnomon	gene	233007	234918	.	+	.	Name=LOC102676429;ID=gene-LOC102676429;Dbxref=GeneID:102676429
NW_006263615.1	Gnomon	mRNA	46589	52472	.	+	.	Name=XM_031511815.1;ID=rna-XM_031511815.1;Dbxref=GeneID:102672501%2CGenbank:XM_031511815.1;Parent=gene-LOC102672501
NW_006263615.1	Gnomon	exon	289025	289296	.	+	.	ID=exon-XM_006618372.2-6;Dbxref=GeneID:102679589%2CGenbank:XM_006618372.2;Parent=rna-XM_006618372.2
NW_006263615.1	Gnomon	exon	288802	288945	.	+	.	ID=exon-XM_006618372.2-5;Dbxref=GeneID:102679589%2CGenbank:XM_006618372.2;Parent=rna-XM_006618372.2
NW_006263615.1	Gnomon	exon	288159	288317	.	+	.	ID=exon-XM_006618372.2-4;Dbxref=GeneID:102679589%2CGenbank:XM_006618372.2;Parent=rna-XM_006618372.2
NW_006263615.1	Gnomon	exon	287719	287999	.	+	.	ID=exon-XM_006618372.2-3;Dbxref=GeneID:102679589%2CGenbank:XM_006618372.2;Parent=rna-XM_006618372.2
NW_006263615.1	Gnomon	exon	287403	287645	.	+	.	ID=exon-XM_006618372.2-2;Dbxref=GeneID:102679589%2CGenbank:XM_006618372.2;Parent=rna-XM_006618372.2
NW_006263615.1	Gnomon	exon	286558	287321	.	+	.	ID=exon-XM_006618372.2-1;Dbxref=GeneID:102679589%2CGenbank:XM_006618372.2;Parent=rna-XM_006618372.2
NW_006263615.1	Gnomon	gene	234639	238155	.	-	.	Name=LOC102676564;ID=gene-LOC102676564;Dbxref=GeneID:102676564
NW_006263615.1	Gnomon	exon	243700	243858	.	-	.	ID=exon-XM_006618348.2-5;Dbxref=GeneID:102676692%2CGenbank:XM_006618348.2;Parent=rna-XM_006618348.2
NW_006263615.1	Gnomon	exon	244028	244131	.	-	.	ID=exon-XM_006618348.2-4;Dbxref=GeneID:102676692%2CGenbank:XM_006618348.2;Parent=rna-XM_006618348.2
NW_006263615.1	Gnomon	exon	243061	243626	.	-	.	ID=exon-XM_006618348.2-6;Dbxref=GeneID:102676692%2CGenbank:XM_006618348.2;Parent=rna-XM_006618348.2
NW_006263615.1	Gnomon	mRNA	46589	52472	.	+	.	Name=XM_031511816.1;ID=rna-XM_031511816.1;Dbxref=GeneID:102672501%2CGenbank:XM_031511816.1;Parent=gene-LOC102672501
NW_006263615.1	Gnomon	exon	252582	252724	.	-	.	ID=exon-XM_006618348.2-1;Dbxref=GeneID:102676692%2CGenbank:XM_006618348.2;Parent=rna-XM_006618348.2
NW_006263615.1	Gnomon	exon	244214	244288	.	-	.	ID=exon-XM_006618348.2-3;Dbxref=GeneID:102676692%2CGenbank:XM_006618348.2;Parent=rna-XM_006618348.2
NW_006263615.1	Gnomon	exon	251088	251186	.	-	.	ID=exon-XM_006618348.2-2;Dbxref=GeneID:102676692%2CGenbank:XM_006618348.2;Parent=rna-XM_006618348.2
NW_006263615.1	Gnomon	CDS	4857	4941	.	-	0	Name=XP_006618368.1;ID=cds-XP_006618368.1;Dbxref=GeneID:102671449%2CGenbank:XP_006618368.1;Parent=rna-XM_006618305.2
NW_006263615.1	Gnomon	CDS	4283	4739	.	-	0	Name=XP_006618368.1;ID=cds-XP_006618368.1;Dbxref=GeneID:102671449%2CGenbank:XP_006618368.1;Parent=rna-XM_006618305.2
NW_006263615.1	Gnomon	CDS	3873	4122	.	-	0	Name=XP_006618368.1;ID=cds-XP_006618368.1;Dbxref=GeneID:102671449%2CGenbank:XP_006618368.1;Parent=rna-XM_006618305.2
NW_006263615.1	Gnomon	CDS	3578	3784	.	-	0	Name=XP_006618368.1;ID=cds-XP_006618368.1;Dbxref=GeneID:102671449%2CGenbank:XP_006618368.1;Parent=rna-XM_006618305.2
NW_006263615.1	Gnomon	CDS	3304	3496	.	-	0	Name=XP_006618368.1;ID=cds-XP_006618368.1;Dbxref=GeneID:102671449%2CGenbank:XP_006618368.1;Parent=rna-XM_006618305.2
NW_006263615.1	Gnomon	CDS	2984	3228	.	-	0	Name=XP_006618368.1;ID=cds-XP_006618368.1;Dbxref=GeneID:102671449%2CGenbank:XP_006618368.1;Parent=rna-XM_006618305.2
NW_006263615.1	Gnomon	gene	239976	252775	.	-	.	Name=LOC102676692;ID=gene-LOC102676692;Dbxref=GeneID:102676692
NW_006263615.1	Gnomon	mRNA	47153	52472	.	+	.	Name=XM_031511817.1;ID=rna-XM_031511817.1;Dbxref=GeneID:102672501%2CGenbank:XM_031511817.1;Parent=gene-LOC102672501
NW_006263615.1	Gnomon	mRNA	64142	65482	.	-	.	Name=XM_031511818.1;ID=rna-XM_031511818.1;Dbxref=GeneID:116185964%2CGenbank:XM_031511818.1;Parent=gene-LOC116185964
NW_006263615.1	Gnomon	CDS	253746	254329	.	+	0	Name=XP_031367630.1;ID=cds-XP_031367630.1;Dbxref=GeneID:102677438%2CGenbank:XP_031367630.1;Parent=rna-XM_031511770.1
NW_006263615.1	Gnomon	CDS	254408	254740	.	+	0	Name=XP_031367630.1;ID=cds-XP_031367630.1;Dbxref=GeneID:102677438%2CGenbank:XP_031367630.1;Parent=rna-XM_031511770.1
NW_006263615.1	Gnomon	CDS	254817	255239	.	+	0	Name=XP_031367630.1;ID=cds-XP_031367630.1;Dbxref=GeneID:102677438%2CGenbank:XP_031367630.1;Parent=rna-XM_031511770.1
NW_006263615.1	Gnomon	CDS	255334	255460	.	+	0	Name=XP_031367630.1;ID=cds-XP_031367630.1;Dbxref=GeneID:102677438%2CGenbank:XP_031367630.1;Parent=rna-XM_031511770.1
NW_006263615.1	Gnomon	CDS	255541	255664	.	+	0	Name=XP_031367630.1;ID=cds-XP_031367630.1;Dbxref=GeneID:102677438%2CGenbank:XP_031367630.1;Parent=rna-XM_031511770.1
NW_006263615.1	Gnomon	CDS	255764	255879	.	+	0	Name=XP_031367630.1;ID=cds-XP_031367630.1;Dbxref=GeneID:102677438%2CGenbank:XP_031367630.1;Parent=rna-XM_031511770.1
NW_006263615.1	Gnomon	CDS	255955	256215	.	+	0	Name=XP_031367630.1;ID=cds-XP_031367630.1;Dbxref=GeneID:102677438%2CGenbank:XP_031367630.1;Parent=rna-XM_031511770.1
NW_006263615.1	Gnomon	CDS	256346	256520	.	+	0	Name=XP_031367630.1;ID=cds-XP_031367630.1;Dbxref=GeneID:102677438%2CGenbank:XP_031367630.1;Parent=rna-XM_031511770.1
NW_006263615.1	Gnomon	CDS	256610	256833	.	+	0	Name=XP_031367630.1;ID=cds-XP_031367630.1;Dbxref=GeneID:102677438%2CGenbank:XP_031367630.1;Parent=rna-XM_031511770.1
NW_006263615.1	Gnomon	CDS	31681	31800	.	+	0	Name=XP_006618369.1;ID=cds-XP_006618369.1;Dbxref=GeneID:102671583%2CGenbank:XP_006618369.1;Parent=rna-XM_006618306.2
NW_006263615.1	Gnomon	CDS	32912	33262	.	+	0	Name=XP_006618369.1;ID=cds-XP_006618369.1;Dbxref=GeneID:102671583%2CGenbank:XP_006618369.1;Parent=rna-XM_006618306.2
NW_006263615.1	Gnomon	CDS	33381	33538	.	+	0	Name=XP_006618369.1;ID=cds-XP_006618369.1;Dbxref=GeneID:102671583%2CGenbank:XP_006618369.1;Parent=rna-XM_006618306.2
NW_006263615.1	Gnomon	CDS	33608	34060	.	+	0	Name=XP_006618369.1;ID=cds-XP_006618369.1;Dbxref=GeneID:102671583%2CGenbank:XP_006618369.1;Parent=rna-XM_006618306.2
NW_006263615.1	Gnomon	CDS	34211	34814	.	+	0	Name=XP_006618369.1;ID=cds-XP_006618369.1;Dbxref=GeneID:102671583%2CGenbank:XP_006618369.1;Parent=rna-XM_006618306.2
NW_006263615.1	Gnomon	CDS	270331	270439	.	-	0	Name=XP_006618425.1;ID=cds-XP_006618425.1;Dbxref=GeneID:102678509%2CGenbank:XP_006618425.1;Parent=rna-XM_006618362.2
NW_006263615.1	Gnomon	CDS	269933	270195	.	-	0	Name=XP_006618425.1;ID=cds-XP_006618425.1;Dbxref=GeneID:102678509%2CGenbank:XP_006618425.1;Parent=rna-XM_006618362.2
NW_006263615.1	Gnomon	CDS	269530	269847	.	-	0	Name=XP_006618425.1;ID=cds-XP_006618425.1;Dbxref=GeneID:102678509%2CGenbank:XP_006618425.1;Parent=rna-XM_006618362.2
NW_006263615.1	Gnomon	CDS	269097	269174	.	-	0	Name=XP_006618425.1;ID=cds-XP_006618425.1;Dbxref=GeneID:102678509%2CGenbank:XP_006618425.1;Parent=rna-XM_006618362.2
NW_006263615.1	Gnomon	CDS	268911	269007	.	-	0	Name=XP_006618425.1;ID=cds-XP_006618425.1;Dbxref=GeneID:102678509%2CGenbank:XP_006618425.1;Parent=rna-XM_006618362.2
NW_006263615.1	Gnomon	CDS	268501	268697	.	-	0	Name=XP_006618425.1;ID=cds-XP_006618425.1;Dbxref=GeneID:102678509%2CGenbank:XP_006618425.1;Parent=rna-XM_006618362.2
NW_006263615.1	Gnomon	mRNA	274694	277963	.	-	.	Name=XM_006618368.2;ID=rna-XM_006618368.2;Dbxref=GeneID:102679117%2CGenbank:XM_006618368.2;Parent=gene-LOC102679117
NW_006263615.1	Gnomon	exon	357078	357500	.	-	.	ID=exon-XM_031511768.1-8;Dbxref=GeneID:102680055%2CGenbank:XM_031511768.1;Parent=rna-XM_031511768.1
NW_006263615.1	Gnomon	exon	357585	357713	.	-	.	ID=exon-XM_031511768.1-7;Dbxref=GeneID:102680055%2CGenbank:XM_031511768.1;Parent=rna-XM_031511768.1
NW_006263615.1	Gnomon	exon	359607	359744	.	-	.	ID=exon-XM_031511768.1-2;Dbxref=GeneID:102680055%2CGenbank:XM_031511768.1;Parent=rna-XM_031511768.1
NW_006263615.1	Gnomon	exon	359939	360131	.	-	.	ID=exon-XM_031511768.1-1;Dbxref=GeneID:102680055%2CGenbank:XM_031511768.1;Parent=rna-XM_031511768.1
NW_006263615.1	Gnomon	exon	357798	357960	.	-	.	ID=exon-XM_031511768.1-6;Dbxref=GeneID:102680055%2CGenbank:XM_031511768.1;Parent=rna-XM_031511768.1
NW_006263615.1	Gnomon	exon	358060	358882	.	-	.	ID=exon-XM_031511768.1-5;Dbxref=GeneID:102680055%2CGenbank:XM_031511768.1;Parent=rna-XM_031511768.1
NW_006263615.1	Gnomon	exon	358958	359293	.	-	.	ID=exon-XM_031511768.1-4;Dbxref=GeneID:102680055%2CGenbank:XM_031511768.1;Parent=rna-XM_031511768.1
NW_006263615.1	Gnomon	exon	359447	359531	.	-	.	ID=exon-XM_031511768.1-3;Dbxref=GeneID:102680055%2CGenbank:XM_031511768.1;Parent=rna-XM_031511768.1
NW_006263615.1	Gnomon	mRNA	274694	277963	.	-	.	Name=XM_006618367.2;ID=rna-XM_006618367.2;Dbxref=GeneID:102679117%2CGenbank:XM_006618367.2;Parent=gene-LOC102679117
NW_006263615.1	Gnomon	gene	2936	14106	.	-	.	Name=LOC102671449;ID=gene-LOC102671449;Dbxref=GeneID:102671449
NW_006263615.1	Gnomon	CDS	259214	259265	.	-	0	Name=XP_006618423.2;ID=cds-XP_006618423.2;Dbxref=GeneID:102677852%2CGenbank:XP_006618423.2;Parent=rna-XM_006618360.2
NW_006263615.1	Gnomon	CDS	258790	258872	.	-	0	Name=XP_006618423.2;ID=cds-XP_006618423.2;Dbxref=GeneID:102677852%2CGenbank:XP_006618423.2;Parent=rna-XM_006618360.2
NW_006263615.1	Gnomon	CDS	258474	258572	.	-	0	Name=XP_006618423.2;ID=cds-XP_006618423.2;Dbxref=GeneID:102677852%2CGenbank:XP_006618423.2;Parent=rna-XM_006618360.2
NW_006263615.1	Gnomon	CDS	258376	258403	.	-	0	Name=XP_006618423.2;ID=cds-XP_006618423.2;Dbxref=GeneID:102677852%2CGenbank:XP_006618423.2;Parent=rna-XM_006618360.2
NW_006263615.1	Gnomon	CDS	258164	258297	.	-	0	Name=XP_006618423.2;ID=cds-XP_006618423.2;Dbxref=GeneID:102677852%2CGenbank:XP_006618423.2;Parent=rna-XM_006618360.2
NW_006263615.1	Gnomon	CDS	257885	258070	.	-	0	Name=XP_006618423.2;ID=cds-XP_006618423.2;Dbxref=GeneID:102677852%2CGenbank:XP_006618423.2;Parent=rna-XM_006618360.2
NW_006263615.1	Gnomon	CDS	257467	257802	.	-	0	Name=XP_006618423.2;ID=cds-XP_006618423.2;Dbxref=GeneID:102677852%2CGenbank:XP_006618423.2;Parent=rna-XM_006618360.2
NW_006263615.1	Gnomon	CDS	257199	257375	.	-	0	Name=XP_006618423.2;ID=cds-XP_006618423.2;Dbxref=GeneID:102677852%2CGenbank:XP_006618423.2;Parent=rna-XM_006618360.2
NW_006263615.1	Gnomon	exon	47359	47533	.	+	.	ID=exon-XM_031511815.1-3;Dbxref=GeneID:102672501%2CGenbank:XM_031511815.1;Parent=rna-XM_031511815.1
NW_006263615.1	Gnomon	exon	47152	47286	.	+	.	ID=exon-XM_031511815.1-2;Dbxref=GeneID:102672501%2CGenbank:XM_031511815.1;Parent=rna-XM_031511815.1
NW_006263615.1	Gnomon	exon	46589	47043	.	+	.	ID=exon-XM_031511815.1-1;Dbxref=GeneID:102672501%2CGenbank:XM_031511815.1;Parent=rna-XM_031511815.1
NW_006263615.1	Gnomon	exon	48807	48982	.	+	.	ID=exon-XM_031511815.1-9;Dbxref=GeneID:102672501%2CGenbank:XM_031511815.1;Parent=rna-XM_031511815.1
NW_006263615.1	Gnomon	exon	48642	48739	.	+	.	ID=exon-XM_031511815.1-8;Dbxref=GeneID:102672501%2CGenbank:XM_031511815.1;Parent=rna-XM_031511815.1
NW_006263615.1	Gnomon	exon	48326	48573	.	+	.	ID=exon-XM_031511815.1-7;Dbxref=GeneID:102672501%2CGenbank:XM_031511815.1;Parent=rna-XM_031511815.1
NW_006263615.1	Gnomon	exon	48058	48234	.	+	.	ID=exon-XM_031511815.1-6;Dbxref=GeneID:102672501%2CGenbank:XM_031511815.1;Parent=rna-XM_031511815.1
NW_006263615.1	Gnomon	exon	47874	47987	.	+	.	ID=exon-XM_031511815.1-5;Dbxref=GeneID:102672501%2CGenbank:XM_031511815.1;Parent=rna-XM_031511815.1
NW_006263615.1	Gnomon	exon	47590	47775	.	+	.	ID=exon-XM_031511815.1-4;Dbxref=GeneID:102672501%2CGenbank:XM_031511815.1;Parent=rna-XM_031511815.1
NW_006263615.1	Gnomon	mRNA	270870	272103	.	+	.	Name=XM_006618366.2;ID=rna-XM_006618366.2;Dbxref=GeneID:102678979%2CGenbank:XM_006618366.2;Parent=gene-LOC102678979
NW_006263615.1	Gnomon	gene	28729	35236	.	+	.	Name=LOC102671583;ID=gene-LOC102671583;Dbxref=GeneID:102671583
NW_006263615.1	Gnomon	CDS	264705	264847	.	-	0	Name=XP_006618424.2;ID=cds-XP_006618424.2;Dbxref=GeneID:102678359%2CGenbank:XP_006618424.2;Parent=rna-XM_006618361.2
NW_006263615.1	Gnomon	CDS	264269	264566	.	-	0	Name=XP_006618424.2;ID=cds-XP_006618424.2;Dbxref=GeneID:102678359%2CGenbank:XP_006618424.2;Parent=rna-XM_006618361.2
NW_006263615.1	Gnomon	CDS	263847	264181	.	-	0	Name=XP_006618424.2;ID=cds-XP_006618424.2;Dbxref=GeneID:102678359%2CGenbank:XP_006618424.2;Parent=rna-XM_006618361.2
NW_006263615.1	Gnomon	CDS	263593	263725	.	-	0	Name=XP_006618424.2;ID=cds-XP_006618424.2;Dbxref=GeneID:102678359%2CGenbank:XP_006618424.2;Parent=rna-XM_006618361.2
NW_006263615.1	Gnomon	mRNA	272026	273810	.	-	.	Name=XM_006618364.2;ID=rna-XM_006618364.2;Dbxref=GeneID:102678773%2CGenbank:XM_006618364.2;Parent=gene-LOC102678773
NW_006263615.1	Gnomon	CDS	195491	195710	.	+	0	Name=XP_031367670.1;ID=cds-XP_031367670.1;Dbxref=GeneID:102681562%2CGenbank:XP_031367670.1;Parent=rna-XM_031511810.1
NW_006263615.1	Gnomon	CDS	196212	196375	.	+	0	Name=XP_031367670.1;ID=cds-XP_031367670.1;Dbxref=GeneID:102681562%2CGenbank:XP_031367670.1;Parent=rna-XM_031511810.1
NW_006263615.1	Gnomon	CDS	196477	196689	.	+	0	Name=XP_031367670.1;ID=cds-XP_031367670.1;Dbxref=GeneID:102681562%2CGenbank:XP_031367670.1;Parent=rna-XM_031511810.1
NW_006263615.1	Gnomon	CDS	196783	196998	.	+	0	Name=XP_031367670.1;ID=cds-XP_031367670.1;Dbxref=GeneID:102681562%2CGenbank:XP_031367670.1;Parent=rna-XM_031511810.1
NW_006263615.1	Gnomon	CDS	197072	197280	.	+	0	Name=XP_031367670.1;ID=cds-XP_031367670.1;Dbxref=GeneID:102681562%2CGenbank:XP_031367670.1;Parent=rna-XM_031511810.1
NW_006263615.1	Gnomon	CDS	197351	197571	.	+	0	Name=XP_031367670.1;ID=cds-XP_031367670.1;Dbxref=GeneID:102681562%2CGenbank:XP_031367670.1;Parent=rna-XM_031511810.1
NW_006263615.1	Gnomon	CDS	197631	198130	.	+	0	Name=XP_031367670.1;ID=cds-XP_031367670.1;Dbxref=GeneID:102681562%2CGenbank:XP_031367670.1;Parent=rna-XM_031511810.1
NW_006263615.1	Gnomon	exon	205375	205617	.	-	.	ID=exon-XM_006618321.2-2;Dbxref=GeneID:102673608%2CGenbank:XM_006618321.2;Parent=rna-XM_006618321.2
NW_006263615.1	Gnomon	exon	206014	206030	.	-	.	ID=exon-XM_006618321.2-1;Dbxref=GeneID:102673608%2CGenbank:XM_006618321.2;Parent=rna-XM_006618321.2
NW_006263615.1	Gnomon	exon	204161	204309	.	-	.	ID=exon-XM_006618321.2-4;Dbxref=GeneID:102673608%2CGenbank:XM_006618321.2;Parent=rna-XM_006618321.2
NW_006263615.1	Gnomon	exon	204976	205218	.	-	.	ID=exon-XM_006618321.2-3;Dbxref=GeneID:102673608%2CGenbank:XM_006618321.2;Parent=rna-XM_006618321.2
NW_006263615.1	Gnomon	exon	202547	202894	.	-	.	ID=exon-XM_006618321.2-6;Dbxref=GeneID:102673608%2CGenbank:XM_006618321.2;Parent=rna-XM_006618321.2
NW_006263615.1	Gnomon	exon	203274	204058	.	-	.	ID=exon-XM_006618321.2-5;Dbxref=GeneID:102673608%2CGenbank:XM_006618321.2;Parent=rna-XM_006618321.2
NW_006263615.1	Gnomon	exon	201729	202118	.	-	.	ID=exon-XM_006618321.2-8;Dbxref=GeneID:102673608%2CGenbank:XM_006618321.2;Parent=rna-XM_006618321.2
NW_006263615.1	Gnomon	exon	202184	202466	.	-	.	ID=exon-XM_006618321.2-7;Dbxref=GeneID:102673608%2CGenbank:XM_006618321.2;Parent=rna-XM_006618321.2
NW_006263615.1	Gnomon	exon	200795	201063	.	-	.	ID=exon-XM_006618321.2-9;Dbxref=GeneID:102673608%2CGenbank:XM_006618321.2;Parent=rna-XM_006618321.2
NW_006263615.1	Gnomon	CDS	372107	372154	.	+	0	Name=XP_031367671.1;ID=cds-XP_031367671.1;Dbxref=GeneID:116185963%2CGenbank:XP_031367671.1;Parent=rna-XM_031511811.1
NW_006263615.1	Gnomon	CDS	372668	372894	.	+	0	Name=XP_031367671.1;ID=cds-XP_031367671.1;Dbxref=GeneID:116185963%2CGenbank:XP_031367671.1;Parent=rna-XM_031511811.1
NW_006263615.1	Gnomon	CDS	373528	374100	.	+	0	Name=XP_031367671.1;ID=cds-XP_031367671.1;Dbxref=GeneID:116185963%2CGenbank:XP_031367671.1;Parent=rna-XM_031511811.1
NW_006263615.1	Gnomon	CDS	374225	374627	.	+	0	Name=XP_031367671.1;ID=cds-XP_031367671.1;Dbxref=GeneID:116185963%2CGenbank:XP_031367671.1;Parent=rna-XM_031511811.1
NW_006263615.1	Gnomon	CDS	374738	374881	.	+	0	Name=XP_031367671.1;ID=cds-XP_031367671.1;Dbxref=GeneID:116185963%2CGenbank:XP_031367671.1;Parent=rna-XM_031511811.1
NW_006263615.1	Gnomon	exon	206014	206029	.	-	.	ID=exon-XM_006618320.2-1;Dbxref=GeneID:102673608%2CGenbank:XM_006618320.2;Parent=rna-XM_006618320.2
NW_006263615.1	Gnomon	exon	203274	204058	.	-	.	ID=exon-XM_006618320.2-5;Dbxref=GeneID:102673608%2CGenbank:XM_006618320.2;Parent=rna-XM_006618320.2
NW_006263615.1	Gnomon	exon	204161	204309	.	-	.	ID=exon-XM_006618320.2-4;Dbxref=GeneID:102673608%2CGenbank:XM_006618320.2;Parent=rna-XM_006618320.2
NW_006263615.1	Gnomon	exon	204976	205218	.	-	.	ID=exon-XM_006618320.2-3;Dbxref=GeneID:102673608%2CGenbank:XM_006618320.2;Parent=rna-XM_006618320.2
NW_006263615.1	Gnomon	exon	205375	205617	.	-	.	ID=exon-XM_006618320.2-2;Dbxref=GeneID:102673608%2CGenbank:XM_006618320.2;Parent=rna-XM_006618320.2
NW_006263615.1	Gnomon	exon	200332	201063	.	-	.	ID=exon-XM_006618320.2-9;Dbxref=GeneID:102673608%2CGenbank:XM_006618320.2;Parent=rna-XM_006618320.2
NW_006263615.1	Gnomon	exon	201729	202118	.	-	.	ID=exon-XM_006618320.2-8;Dbxref=GeneID:102673608%2CGenbank:XM_006618320.2;Parent=rna-XM_006618320.2
NW_006263615.1	Gnomon	exon	202184	202466	.	-	.	ID=exon-XM_006618320.2-7;Dbxref=GeneID:102673608%2CGenbank:XM_006618320.2;Parent=rna-XM_006618320.2
NW_006263615.1	Gnomon	exon	202547	202891	.	-	.	ID=exon-XM_006618320.2-6;Dbxref=GeneID:102673608%2CGenbank:XM_006618320.2;Parent=rna-XM_006618320.2
NW_006263615.1	Gnomon	exon	276896	277201	.	-	.	ID=exon-XM_006618367.2-4;Dbxref=GeneID:102679117%2CGenbank:XM_006618367.2;Parent=rna-XM_006618367.2
NW_006263615.1	Gnomon	exon	277286	277396	.	-	.	ID=exon-XM_006618367.2-3;Dbxref=GeneID:102679117%2CGenbank:XM_006618367.2;Parent=rna-XM_006618367.2
NW_006263615.1	Gnomon	exon	276058	276219	.	-	.	ID=exon-XM_006618367.2-6;Dbxref=GeneID:102679117%2CGenbank:XM_006618367.2;Parent=rna-XM_006618367.2
NW_006263615.1	Gnomon	exon	276445	276804	.	-	.	ID=exon-XM_006618367.2-5;Dbxref=GeneID:102679117%2CGenbank:XM_006618367.2;Parent=rna-XM_006618367.2
NW_006263615.1	Gnomon	exon	275654	275793	.	-	.	ID=exon-XM_006618367.2-8;Dbxref=GeneID:102679117%2CGenbank:XM_006618367.2;Parent=rna-XM_006618367.2
NW_006263615.1	Gnomon	exon	275863	275979	.	-	.	ID=exon-XM_006618367.2-7;Dbxref=GeneID:102679117%2CGenbank:XM_006618367.2;Parent=rna-XM_006618367.2
NW_006263615.1	Gnomon	exon	275270	275577	.	-	.	ID=exon-XM_006618367.2-9;Dbxref=GeneID:102679117%2CGenbank:XM_006618367.2;Parent=rna-XM_006618367.2
NW_006263615.1	Gnomon	exon	277582	277708	.	-	.	ID=exon-XM_006618367.2-2;Dbxref=GeneID:102679117%2CGenbank:XM_006618367.2;Parent=rna-XM_006618367.2
NW_006263615.1	Gnomon	exon	277809	277963	.	-	.	ID=exon-XM_006618367.2-1;Dbxref=GeneID:102679117%2CGenbank:XM_006618367.2;Parent=rna-XM_006618367.2
NW_006263615.1	Gnomon	exon	222014	222229	.	-	.	ID=exon-XM_031511792.1-5;Dbxref=GeneID:102675375%2CGenbank:XM_031511792.1;Parent=rna-XM_031511792.1
NW_006263615.1	Gnomon	exon	222321	222583	.	-	.	ID=exon-XM_031511792.1-4;Dbxref=GeneID:102675375%2CGenbank:XM_031511792.1;Parent=rna-XM_031511792.1
NW_006263615.1	Gnomon	exon	221407	221671	.	-	.	ID=exon-XM_031511792.1-7;Dbxref=GeneID:102675375%2CGenbank:XM_031511792.1;Parent=rna-XM_031511792.1
NW_006263615.1	Gnomon	exon	221755	221946	.	-	.	ID=exon-XM_031511792.1-6;Dbxref=GeneID:102675375%2CGenbank:XM_031511792.1;Parent=rna-XM_031511792.1
NW_006263615.1	Gnomon	exon	224324	224413	.	-	.	ID=exon-XM_031511792.1-1;Dbxref=GeneID:102675375%2CGenbank:XM_031511792.1;Parent=rna-XM_031511792.1
NW_006263615.1	Gnomon	exon	222660	223063	.	-	.	ID=exon-XM_031511792.1-3;Dbxref=GeneID:102675375%2CGenbank:XM_031511792.1;Parent=rna-XM_031511792.1
NW_006263615.1	Gnomon	exon	223943	224072	.	-	.	ID=exon-XM_031511792.1-2;Dbxref=GeneID:102675375%2CGenbank:XM_031511792.1;Parent=rna-XM_031511792.1
NW_006263615.1	Gnomon	exon	220815	221118	.	-	.	ID=exon-XM_031511792.1-9;Dbxref=GeneID:102675375%2CGenbank:XM_031511792.1;Parent=rna-XM_031511792.1
NW_006263615.1	Gnomon	exon	221197	221338	.	-	.	ID=exon-XM_031511792.1-8;Dbxref=GeneID:102675375%2CGenbank:XM_031511792.1;Parent=rna-XM_031511792.1
NW_006263615.1	Gnomon	mRNA	268269	270644	.	-	.	Name=XM_006618362.2;ID=rna-XM_006618362.2;Dbxref=GeneID:102678509%2CGenbank:XM_006618362.2;Parent=gene-LOC102678509
NW_006263615.1	Gnomon	CDS	286586	287645	.	+	0	Name=XP_031367672.1;ID=cds-XP_031367672.1;Dbxref=GeneID:102679589%2CGenbank:XP_031367672.1;Parent=rna-XM_031511812.1
NW_006263615.1	Gnomon	CDS	287719	287999	.	+	0	Name=XP_031367672.1;ID=cds-XP_031367672.1;Dbxref=GeneID:102679589%2CGenbank:XP_031367672.1;Parent=rna-XM_031511812.1
NW_006263615.1	Gnomon	CDS	288159	288317	.	+	0	Name=XP_031367672.1;ID=cds-XP_031367672.1;Dbxref=GeneID:102679589%2CGenbank:XP_031367672.1;Parent=rna-XM_031511812.1
NW_006263615.1	Gnomon	CDS	288783	288800	.	+	0	Name=XP_031367672.1;ID=cds-XP_031367672.1;Dbxref=GeneID:102679589%2CGenbank:XP_031367672.1;Parent=rna-XM_031511812.1
NW_006263615.1	Gnomon	exon	220815	221118	.	-	.	ID=exon-XM_031511786.1-11;Dbxref=GeneID:102675375%2CGenbank:XM_031511786.1;Parent=rna-XM_031511786.1
NW_006263615.1	Gnomon	exon	221197	221338	.	-	.	ID=exon-XM_031511786.1-10;Dbxref=GeneID:102675375%2CGenbank:XM_031511786.1;Parent=rna-XM_031511786.1
NW_006263615.1	Gnomon	CDS	301429	301486	.	+	0	Name=XP_031367673.1;ID=cds-XP_031367673.1;Dbxref=GeneID:102680528%2CGenbank:XP_031367673.1;Parent=rna-XM_031511813.1
NW_006263615.1	Gnomon	CDS	302745	302964	.	+	0	Name=XP_031367673.1;ID=cds-XP_031367673.1;Dbxref=GeneID:102680528%2CGenbank:XP_031367673.1;Parent=rna-XM_031511813.1
NW_006263615.1	Gnomon	CDS	304185	304410	.	+	0	Name=XP_031367673.1;ID=cds-XP_031367673.1;Dbxref=GeneID:102680528%2CGenbank:XP_031367673.1;Parent=rna-XM_031511813.1
NW_006263615.1	Gnomon	CDS	304965	305081	.	+	0	Name=XP_031367673.1;ID=cds-XP_031367673.1;Dbxref=GeneID:102680528%2CGenbank:XP_031367673.1;Parent=rna-XM_031511813.1
NW_006263615.1	Gnomon	CDS	305334	305414	.	+	0	Name=XP_031367673.1;ID=cds-XP_031367673.1;Dbxref=GeneID:102680528%2CGenbank:XP_031367673.1;Parent=rna-XM_031511813.1
NW_006263615.1	Gnomon	CDS	305810	306011	.	+	0	Name=XP_031367673.1;ID=cds-XP_031367673.1;Dbxref=GeneID:102680528%2CGenbank:XP_031367673.1;Parent=rna-XM_031511813.1
NW_006263615.1	Gnomon	CDS	306095	306200	.	+	0	Name=XP_031367673.1;ID=cds-XP_031367673.1;Dbxref=GeneID:102680528%2CGenbank:XP_031367673.1;Parent=rna-XM_031511813.1
NW_006263615.1	Gnomon	CDS	306268	306362	.	+	0	Name=XP_031367673.1;ID=cds-XP_031367673.1;Dbxref=GeneID:102680528%2CGenbank:XP_031367673.1;Parent=rna-XM_031511813.1
NW_006263615.1	Gnomon	CDS	306472	306626	.	+	0	Name=XP_031367673.1;ID=cds-XP_031367673.1;Dbxref=GeneID:102680528%2CGenbank:XP_031367673.1;Parent=rna-XM_031511813.1
NW_006263615.1	Gnomon	CDS	306747	306932	.	+	0	Name=XP_031367673.1;ID=cds-XP_031367673.1;Dbxref=GeneID:102680528%2CGenbank:XP_031367673.1;Parent=rna-XM_031511813.1
NW_006263615.1	Gnomon	CDS	307225	307313	.	+	0	Name=XP_031367673.1;ID=cds-XP_031367673.1;Dbxref=GeneID:102680528%2CGenbank:XP_031367673.1;Parent=rna-XM_031511813.1
NW_006263615.1	Gnomon	CDS	307382	307631	.	+	0	Name=XP_031367673.1;ID=cds-XP_031367673.1;Dbxref=GeneID:102680528%2CGenbank:XP_031367673.1;Parent=rna-XM_031511813.1
NW_006263615.1	Gnomon	mRNA	262021	265030	.	-	.	Name=XM_006618361.2;ID=rna-XM_006618361.2;Dbxref=GeneID:102678359%2CGenbank:XM_006618361.2;Parent=gene-LOC102678359
NW_006263615.1	Gnomon	mRNA	257100	259485	.	-	.	Name=XM_006618360.2;ID=rna-XM_006618360.2;Dbxref=GeneID:102677852%2CGenbank:XM_006618360.2;Parent=gene-LOC102677852
NW_006263615.1	Gnomon	CDS	309735	309779	.	+	0	Name=XP_031367674.1;ID=cds-XP_031367674.1;Dbxref=GeneID:102681822%2CGenbank:XP_031367674.1;Parent=rna-XM_031511814.1
NW_006263615.1	Gnomon	CDS	321737	321830	.	+	0	Name=XP_031367674.1;ID=cds-XP_031367674.1;Dbxref=GeneID:102681822%2CGenbank:XP_031367674.1;Parent=rna-XM_031511814.1
NW_006263615.1	Gnomon	CDS	328809	329059	.	+	0	Name=XP_031367674.1;ID=cds-XP_031367674.1;Dbxref=GeneID:102681822%2CGenbank:XP_031367674.1;Parent=rna-XM_031511814.1
NW_006263615.1	Gnomon	CDS	329102	329443	.	+	0	Name=XP_031367674.1;ID=cds-XP_031367674.1;Dbxref=GeneID:102681822%2CGenbank:XP_031367674.1;Parent=rna-XM_031511814.1
NW_006263615.1	Gnomon	CDS	31826	31843	.	+	0	Name=XP_006618371.1;ID=cds-XP_006618371.1;Dbxref=GeneID:102671583%2CGenbank:XP_006618371.1;Parent=rna-XM_006618308.2
NW_006263615.1	Gnomon	CDS	32912	33262	.	+	0	Name=XP_006618371.1;ID=cds-XP_006618371.1;Dbxref=GeneID:102671583%2CGenbank:XP_006618371.1;Parent=rna-XM_006618308.2
NW_006263615.1	Gnomon	CDS	33381	33538	.	+	0	Name=XP_006618371.1;ID=cds-XP_006618371.1;Dbxref=GeneID:102671583%2CGenbank:XP_006618371.1;Parent=rna-XM_006618308.2
NW_006263615.1	Gnomon	CDS	33608	34060	.	+	0	Name=XP_006618371.1;ID=cds-XP_006618371.1;Dbxref=GeneID:102671583%2CGenbank:XP_006618371.1;Parent=rna-XM_006618308.2
NW_006263615.1	Gnomon	CDS	34211	34814	.	+	0	Name=XP_006618371.1;ID=cds-XP_006618371.1;Dbxref=GeneID:102671583%2CGenbank:XP_006618371.1;Parent=rna-XM_006618308.2
NW_006263615.1	Gnomon	exon	48642	48739	.	+	.	ID=exon-XM_031511816.1-8;Dbxref=GeneID:102672501%2CGenbank:XM_031511816.1;Parent=rna-XM_031511816.1
NW_006263615.1	Gnomon	exon	48326	48573	.	+	.	ID=exon-XM_031511816.1-7;Dbxref=GeneID:102672501%2CGenbank:XM_031511816.1;Parent=rna-XM_031511816.1
NW_006263615.1	Gnomon	exon	48807	48982	.	+	.	ID=exon-XM_031511816.1-9;Dbxref=GeneID:102672501%2CGenbank:XM_031511816.1;Parent=rna-XM_031511816.1
NW_006263615.1	Gnomon	exon	47590	47775	.	+	.	ID=exon-XM_031511816.1-4;Dbxref=GeneID:102672501%2CGenbank:XM_031511816.1;Parent=rna-XM_031511816.1
NW_006263615.1	Gnomon	exon	47359	47509	.	+	.	ID=exon-XM_031511816.1-3;Dbxref=GeneID:102672501%2CGenbank:XM_031511816.1;Parent=rna-XM_031511816.1
NW_006263615.1	Gnomon	exon	48058	48234	.	+	.	ID=exon-XM_031511816.1-6;Dbxref=GeneID:102672501%2CGenbank:XM_031511816.1;Parent=rna-XM_031511816.1
NW_006263615.1	Gnomon	exon	47874	47987	.	+	.	ID=exon-XM_031511816.1-5;Dbxref=GeneID:102672501%2CGenbank:XM_031511816.1;Parent=rna-XM_031511816.1
NW_006263615.1	Gnomon	exon	47152	47286	.	+	.	ID=exon-XM_031511816.1-2;Dbxref=GeneID:102672501%2CGenbank:XM_031511816.1;Parent=rna-XM_031511816.1
NW_006263615.1	Gnomon	exon	46589	47043	.	+	.	ID=exon-XM_031511816.1-1;Dbxref=GeneID:102672501%2CGenbank:XM_031511816.1;Parent=rna-XM_031511816.1
NW_006263615.1	Gnomon	exon	280169	280230	.	+	.	ID=exon-XM_006618370.2-5;Dbxref=GeneID:102679458%2CGenbank:XM_006618370.2;Parent=rna-XM_006618370.2
NW_006263615.1	Gnomon	exon	279977	280083	.	+	.	ID=exon-XM_006618370.2-4;Dbxref=GeneID:102679458%2CGenbank:XM_006618370.2;Parent=rna-XM_006618370.2
NW_006263615.1	Gnomon	exon	279550	279895	.	+	.	ID=exon-XM_006618370.2-3;Dbxref=GeneID:102679458%2CGenbank:XM_006618370.2;Parent=rna-XM_006618370.2
NW_006263615.1	Gnomon	exon	279039	279405	.	+	.	ID=exon-XM_006618370.2-2;Dbxref=GeneID:102679458%2CGenbank:XM_006618370.2;Parent=rna-XM_006618370.2
NW_006263615.1	Gnomon	exon	278723	278975	.	+	.	ID=exon-XM_006618370.2-1;Dbxref=GeneID:102679458%2CGenbank:XM_006618370.2;Parent=rna-XM_006618370.2
NW_006263615.1	Gnomon	gene	86329	110241	.	+	.	Name=LOC102681427;ID=gene-LOC102681427;Dbxref=GeneID:102681427
NW_006263615.1	Gnomon	CDS	360599	360683	.	+	0	Name=XP_031367627.1;ID=cds-XP_031367627.1;Dbxref=GeneID:102681952%2CGenbank:XP_031367627.1;Parent=rna-XM_031511767.1
NW_006263615.1	Gnomon	CDS	360958	361091	.	+	0	Name=XP_031367627.1;ID=cds-XP_031367627.1;Dbxref=GeneID:102681952%2CGenbank:XP_031367627.1;Parent=rna-XM_031511767.1
NW_006263615.1	Gnomon	CDS	361416	361550	.	+	0	Name=XP_031367627.1;ID=cds-XP_031367627.1;Dbxref=GeneID:102681952%2CGenbank:XP_031367627.1;Parent=rna-XM_031511767.1
NW_006263615.1	Gnomon	CDS	361644	361809	.	+	0	Name=XP_031367627.1;ID=cds-XP_031367627.1;Dbxref=GeneID:102681952%2CGenbank:XP_031367627.1;Parent=rna-XM_031511767.1
NW_006263615.1	Gnomon	CDS	362036	362165	.	+	0	Name=XP_031367627.1;ID=cds-XP_031367627.1;Dbxref=GeneID:102681952%2CGenbank:XP_031367627.1;Parent=rna-XM_031511767.1
NW_006263615.1	Gnomon	CDS	362242	362526	.	+	0	Name=XP_031367627.1;ID=cds-XP_031367627.1;Dbxref=GeneID:102681952%2CGenbank:XP_031367627.1;Parent=rna-XM_031511767.1
NW_006263615.1	Gnomon	CDS	362603	362836	.	+	0	Name=XP_031367627.1;ID=cds-XP_031367627.1;Dbxref=GeneID:102681952%2CGenbank:XP_031367627.1;Parent=rna-XM_031511767.1
NW_006263615.1	Gnomon	CDS	362912	363139	.	+	0	Name=XP_031367627.1;ID=cds-XP_031367627.1;Dbxref=GeneID:102681952%2CGenbank:XP_031367627.1;Parent=rna-XM_031511767.1
NW_006263615.1	Gnomon	CDS	364439	364815	.	+	0	Name=XP_031367627.1;ID=cds-XP_031367627.1;Dbxref=GeneID:102681952%2CGenbank:XP_031367627.1;Parent=rna-XM_031511767.1
NW_006263615.1	Gnomon	CDS	364916	365100	.	+	0	Name=XP_031367627.1;ID=cds-XP_031367627.1;Dbxref=GeneID:102681952%2CGenbank:XP_031367627.1;Parent=rna-XM_031511767.1
NW_006263615.1	Gnomon	CDS	365177	365339	.	+	0	Name=XP_031367627.1;ID=cds-XP_031367627.1;Dbxref=GeneID:102681952%2CGenbank:XP_031367627.1;Parent=rna-XM_031511767.1
NW_006263615.1	Gnomon	CDS	365415	365723	.	+	0	Name=XP_031367627.1;ID=cds-XP_031367627.1;Dbxref=GeneID:102681952%2CGenbank:XP_031367627.1;Parent=rna-XM_031511767.1
NW_006263615.1	Gnomon	CDS	365802	366024	.	+	0	Name=XP_031367627.1;ID=cds-XP_031367627.1;Dbxref=GeneID:102681952%2CGenbank:XP_031367627.1;Parent=rna-XM_031511767.1
NW_006263615.1	Gnomon	CDS	366121	366294	.	+	0	Name=XP_031367627.1;ID=cds-XP_031367627.1;Dbxref=GeneID:102681952%2CGenbank:XP_031367627.1;Parent=rna-XM_031511767.1
NW_006263615.1	Gnomon	CDS	366383	366791	.	+	0	Name=XP_031367627.1;ID=cds-XP_031367627.1;Dbxref=GeneID:102681952%2CGenbank:XP_031367627.1;Parent=rna-XM_031511767.1
NW_006263615.1	Gnomon	CDS	366894	367106	.	+	0	Name=XP_031367627.1;ID=cds-XP_031367627.1;Dbxref=GeneID:102681952%2CGenbank:XP_031367627.1;Parent=rna-XM_031511767.1
NW_006263615.1	Gnomon	CDS	367176	368046	.	+	0	Name=XP_031367627.1;ID=cds-XP_031367627.1;Dbxref=GeneID:102681952%2CGenbank:XP_031367627.1;Parent=rna-XM_031511767.1
NW_006263615.1	Gnomon	CDS	368137	368269	.	+	0	Name=XP_031367627.1;ID=cds-XP_031367627.1;Dbxref=GeneID:102681952%2CGenbank:XP_031367627.1;Parent=rna-XM_031511767.1
NW_006263615.1	Gnomon	CDS	369334	369562	.	+	0	Name=XP_031367627.1;ID=cds-XP_031367627.1;Dbxref=GeneID:102681952%2CGenbank:XP_031367627.1;Parent=rna-XM_031511767.1
NW_006263615.1	Gnomon	CDS	370098	370301	.	+	0	Name=XP_031367627.1;ID=cds-XP_031367627.1;Dbxref=GeneID:102681952%2CGenbank:XP_031367627.1;Parent=rna-XM_031511767.1
NW_006263615.1	Gnomon	mRNA	208573	211138	.	-	.	Name=XM_006618324.2;ID=rna-XM_006618324.2;Dbxref=GeneID:102673997%2CGenbank:XM_006618324.2;Parent=gene-LOC102673997
NW_006263615.1	Gnomon	CDS	43914	43940	.	-	0	Name=XP_006618372.1;ID=cds-XP_006618372.1;Dbxref=GeneID:102671901%2CGenbank:XP_006618372.1;Parent=rna-XM_006618309.2
NW_006263615.1	Gnomon	CDS	43090	43475	.	-	0	Name=XP_006618372.1;ID=cds-XP_006618372.1;Dbxref=GeneID:102671901%2CGenbank:XP_006618372.1;Parent=rna-XM_006618309.2
NW_006263615.1	Gnomon	CDS	42802	42994	.	-	0	Name=XP_006618372.1;ID=cds-XP_006618372.1;Dbxref=GeneID:102671901%2CGenbank:XP_006618372.1;Parent=rna-XM_006618309.2
NW_006263615.1	Gnomon	CDS	42511	42700	.	-	0	Name=XP_006618372.1;ID=cds-XP_006618372.1;Dbxref=GeneID:102671901%2CGenbank:XP_006618372.1;Parent=rna-XM_006618309.2
NW_006263615.1	Gnomon	CDS	42172	42418	.	-	0	Name=XP_006618372.1;ID=cds-XP_006618372.1;Dbxref=GeneID:102671901%2CGenbank:XP_006618372.1;Parent=rna-XM_006618309.2
NW_006263615.1	Gnomon	CDS	41986	42100	.	-	0	Name=XP_006618372.1;ID=cds-XP_006618372.1;Dbxref=GeneID:102671901%2CGenbank:XP_006618372.1;Parent=rna-XM_006618309.2
NW_006263615.1	Gnomon	CDS	41582	41892	.	-	0	Name=XP_006618372.1;ID=cds-XP_006618372.1;Dbxref=GeneID:102671901%2CGenbank:XP_006618372.1;Parent=rna-XM_006618309.2
NW_006263615.1	Gnomon	CDS	41059	41269	.	-	0	Name=XP_006618372.1;ID=cds-XP_006618372.1;Dbxref=GeneID:102671901%2CGenbank:XP_006618372.1;Parent=rna-XM_006618309.2
NW_006263615.1	Gnomon	CDS	40474	40997	.	-	0	Name=XP_006618372.1;ID=cds-XP_006618372.1;Dbxref=GeneID:102671901%2CGenbank:XP_006618372.1;Parent=rna-XM_006618309.2
NW_006263615.1	Gnomon	CDS	40247	40401	.	-	0	Name=XP_006618372.1;ID=cds-XP_006618372.1;Dbxref=GeneID:102671901%2CGenbank:XP_006618372.1;Parent=rna-XM_006618309.2
NW_006263615.1	Gnomon	CDS	39876	40154	.	-	0	Name=XP_006618372.1;ID=cds-XP_006618372.1;Dbxref=GeneID:102671901%2CGenbank:XP_006618372.1;Parent=rna-XM_006618309.2
NW_006263615.1	Gnomon	CDS	39554	39795	.	-	0	Name=XP_006618372.1;ID=cds-XP_006618372.1;Dbxref=GeneID:102671901%2CGenbank:XP_006618372.1;Parent=rna-XM_006618309.2
NW_006263615.1	Gnomon	CDS	39355	39484	.	-	0	Name=XP_006618372.1;ID=cds-XP_006618372.1;Dbxref=GeneID:102671901%2CGenbank:XP_006618372.1;Parent=rna-XM_006618309.2
NW_006263615.1	Gnomon	CDS	39162	39274	.	-	0	Name=XP_006618372.1;ID=cds-XP_006618372.1;Dbxref=GeneID:102671901%2CGenbank:XP_006618372.1;Parent=rna-XM_006618309.2
NW_006263615.1	Gnomon	CDS	359607	359653	.	-	0	Name=XP_031367628.1;ID=cds-XP_031367628.1;Dbxref=GeneID:102680055%2CGenbank:XP_031367628.1;Parent=rna-XM_031511768.1
NW_006263615.1	Gnomon	CDS	359447	359531	.	-	0	Name=XP_031367628.1;ID=cds-XP_031367628.1;Dbxref=GeneID:102680055%2CGenbank:XP_031367628.1;Parent=rna-XM_031511768.1
NW_006263615.1	Gnomon	CDS	358958	359293	.	-	0	Name=XP_031367628.1;ID=cds-XP_031367628.1;Dbxref=GeneID:102680055%2CGenbank:XP_031367628.1;Parent=rna-XM_031511768.1
NW_006263615.1	Gnomon	CDS	358060	358882	.	-	0	Name=XP_031367628.1;ID=cds-XP_031367628.1;Dbxref=GeneID:102680055%2CGenbank:XP_031367628.1;Parent=rna-XM_031511768.1
NW_006263615.1	Gnomon	CDS	357798	357960	.	-	0	Name=XP_031367628.1;ID=cds-XP_031367628.1;Dbxref=GeneID:102680055%2CGenbank:XP_031367628.1;Parent=rna-XM_031511768.1
NW_006263615.1	Gnomon	CDS	357585	357713	.	-	0	Name=XP_031367628.1;ID=cds-XP_031367628.1;Dbxref=GeneID:102680055%2CGenbank:XP_031367628.1;Parent=rna-XM_031511768.1
NW_006263615.1	Gnomon	CDS	357287	357500	.	-	0	Name=XP_031367628.1;ID=cds-XP_031367628.1;Dbxref=GeneID:102680055%2CGenbank:XP_031367628.1;Parent=rna-XM_031511768.1
NW_006263615.1	Gnomon	exon	233007	233304	.	+	.	ID=exon-XM_006618346.2-1;Dbxref=GeneID:102676429%2CGenbank:XM_006618346.2;Parent=rna-XM_006618346.2
NW_006263615.1	Gnomon	exon	233558	233688	.	+	.	ID=exon-XM_006618346.2-3;Dbxref=GeneID:102676429%2CGenbank:XM_006618346.2;Parent=rna-XM_006618346.2
NW_006263615.1	Gnomon	exon	233368	233460	.	+	.	ID=exon-XM_006618346.2-2;Dbxref=GeneID:102676429%2CGenbank:XM_006618346.2;Parent=rna-XM_006618346.2
NW_006263615.1	Gnomon	exon	233955	234248	.	+	.	ID=exon-XM_006618346.2-5;Dbxref=GeneID:102676429%2CGenbank:XM_006618346.2;Parent=rna-XM_006618346.2
NW_006263615.1	Gnomon	exon	233757	233871	.	+	.	ID=exon-XM_006618346.2-4;Dbxref=GeneID:102676429%2CGenbank:XM_006618346.2;Parent=rna-XM_006618346.2
NW_006263615.1	Gnomon	exon	234506	234918	.	+	.	ID=exon-XM_006618346.2-7;Dbxref=GeneID:102676429%2CGenbank:XM_006618346.2;Parent=rna-XM_006618346.2
NW_006263615.1	Gnomon	exon	234321	234436	.	+	.	ID=exon-XM_006618346.2-6;Dbxref=GeneID:102676429%2CGenbank:XM_006618346.2;Parent=rna-XM_006618346.2
NW_006263615.1	Gnomon	gene	195491	198139	.	+	.	Name=LOC102681562;ID=gene-LOC102681562;Dbxref=GeneID:102681562
NW_006263615.1	Gnomon	mRNA	208573	212185	.	-	.	Name=XM_006618323.2;ID=rna-XM_006618323.2;Dbxref=GeneID:102673997%2CGenbank:XM_006618323.2;Parent=gene-LOC102673997
NW_006263615.1	Gnomon	mRNA	360500	372792	.	+	.	Name=XM_031511767.1;ID=rna-XM_031511767.1;Dbxref=GeneID:102681952%2CGenbank:XM_031511767.1;Parent=gene-LOC102681952
NW_006263615.1	Gnomon	CDS	401309	401564	.	-	0	Name=XP_031367629.1;ID=cds-XP_031367629.1;Dbxref=GeneID:102670631%2CGenbank:XP_031367629.1;Note=The sequence of the model RefSeq protein was modified relative to this genomic sequence to represent the inferred CDS: inserted 1 base in 1 codon;Parent=rna-XM_031511769.1
NW_006263615.1	Gnomon	CDS	400692	400922	.	-	0	Name=XP_031367629.1;ID=cds-XP_031367629.1;Dbxref=GeneID:102670631%2CGenbank:XP_031367629.1;Note=The sequence of the model RefSeq protein was modified relative to this genomic sequence to represent the inferred CDS: inserted 1 base in 1 codon;Parent=rna-XM_031511769.1
NW_006263615.1	Gnomon	CDS	396916	397029	.	-	0	Name=XP_031367629.1;ID=cds-XP_031367629.1;Dbxref=GeneID:102670631%2CGenbank:XP_031367629.1;Note=The sequence of the model RefSeq protein was modified relative to this genomic sequence to represent the inferred CDS: inserted 1 base in 1 codon;Parent=rna-XM_031511769.1
NW_006263615.1	Gnomon	CDS	390946	391245	.	-	0	Name=XP_031367629.1;ID=cds-XP_031367629.1;Dbxref=GeneID:102670631%2CGenbank:XP_031367629.1;Note=The sequence of the model RefSeq protein was modified relative to this genomic sequence to represent the inferred CDS: inserted 1 base in 1 codon;Parent=rna-XM_031511769.1
NW_006263615.1	Gnomon	CDS	379598	379744	.	-	0	Name=XP_031367629.1;ID=cds-XP_031367629.1;Dbxref=GeneID:102670631%2CGenbank:XP_031367629.1;Note=The sequence of the model RefSeq protein was modified relative to this genomic sequence to represent the inferred CDS: inserted 1 base in 1 codon;Parent=rna-XM_031511769.1
NW_006263615.1	Gnomon	CDS	379572	379595	.	-	0	Name=XP_031367629.1;ID=cds-XP_031367629.1;Dbxref=GeneID:102670631%2CGenbank:XP_031367629.1;Note=The sequence of the model RefSeq protein was modified relative to this genomic sequence to represent the inferred CDS: inserted 1 base in 1 codon;Parent=rna-XM_031511769.1
NW_006263615.1	Gnomon	CDS	378885	379384	.	-	0	Name=XP_031367629.1;ID=cds-XP_031367629.1;Dbxref=GeneID:102670631%2CGenbank:XP_031367629.1;Note=The sequence of the model RefSeq protein was modified relative to this genomic sequence to represent the inferred CDS: inserted 1 base in 1 codon;Parent=rna-XM_031511769.1
NW_006263615.1	Gnomon	exon	282447	282660	.	-	.	ID=exon-XM_006618369.2-6;Dbxref=GeneID:102679334%2CGenbank:XM_006618369.2;Parent=rna-XM_006618369.2
NW_006263615.1	Gnomon	exon	282747	282905	.	-	.	ID=exon-XM_006618369.2-5;Dbxref=GeneID:102679334%2CGenbank:XM_006618369.2;Parent=rna-XM_006618369.2
NW_006263615.1	Gnomon	exon	280304	282315	.	-	.	ID=exon-XM_006618369.2-7;Dbxref=GeneID:102679334%2CGenbank:XM_006618369.2;Parent=rna-XM_006618369.2
NW_006263615.1	Gnomon	exon	283661	284090	.	-	.	ID=exon-XM_006618369.2-2;Dbxref=GeneID:102679334%2CGenbank:XM_006618369.2;Parent=rna-XM_006618369.2
NW_006263615.1	Gnomon	exon	284729	284902	.	-	.	ID=exon-XM_006618369.2-1;Dbxref=GeneID:102679334%2CGenbank:XM_006618369.2;Parent=rna-XM_006618369.2
NW_006263615.1	Gnomon	exon	282980	283251	.	-	.	ID=exon-XM_006618369.2-4;Dbxref=GeneID:102679334%2CGenbank:XM_006618369.2;Parent=rna-XM_006618369.2
NW_006263615.1	Gnomon	exon	283343	283576	.	-	.	ID=exon-XM_006618369.2-3;Dbxref=GeneID:102679334%2CGenbank:XM_006618369.2;Parent=rna-XM_006618369.2
NW_006263615.1	Gnomon	gene	218432	220751	.	+	.	Name=LOC102681686;ID=gene-LOC102681686;Dbxref=GeneID:102681686
NW_006263615.1	Gnomon	CDS	31359	31415	.	+	0	Name=XP_006618370.1;ID=cds-XP_006618370.1;Dbxref=GeneID:102671583%2CGenbank:XP_006618370.1;Parent=rna-XM_006618307.2
NW_006263615.1	Gnomon	CDS	32912	33262	.	+	0	Name=XP_006618370.1;ID=cds-XP_006618370.1;Dbxref=GeneID:102671583%2CGenbank:XP_006618370.1;Parent=rna-XM_006618307.2
NW_006263615.1	Gnomon	CDS	33381	33538	.	+	0	Name=XP_006618370.1;ID=cds-XP_006618370.1;Dbxref=GeneID:102671583%2CGenbank:XP_006618370.1;Parent=rna-XM_006618307.2
NW_006263615.1	Gnomon	CDS	33608	34060	.	+	0	Name=XP_006618370.1;ID=cds-XP_006618370.1;Dbxref=GeneID:102671583%2CGenbank:XP_006618370.1;Parent=rna-XM_006618307.2
NW_006263615.1	Gnomon	CDS	34211	34814	.	+	0	Name=XP_006618370.1;ID=cds-XP_006618370.1;Dbxref=GeneID:102671583%2CGenbank:XP_006618370.1;Parent=rna-XM_006618307.2
NW_006263615.1	Gnomon	mRNA	357078	360131	.	-	.	Name=XM_031511768.1;ID=rna-XM_031511768.1;Dbxref=GeneID:102680055%2CGenbank:XM_031511768.1;Parent=gene-LOC102680055
NW_006263615.1	Gnomon	mRNA	200331	206030	.	-	.	Name=XM_006618321.2;ID=rna-XM_006618321.2;Dbxref=GeneID:102673608%2CGenbank:XM_006618321.2;Parent=gene-LOC102673608
NW_006263615.1	Gnomon	mRNA	378849	402254	.	-	.	Name=XM_031511769.1;ID=rna-XM_031511769.1;Dbxref=GeneID:102670631%2CGenbank:XM_031511769.1;Note=The sequence of the model RefSeq transcript was modified relative to this genomic sequence to represent the inferred CDS: inserted 1 base in 1 codon;Parent=gene-LOC102670631
NW_006263615.1	Gnomon	CDS	270989	271008	.	+	0	Name=XP_006618429.1;ID=cds-XP_006618429.1;Dbxref=GeneID:102678979%2CGenbank:XP_006618429.1;Parent=rna-XM_006618366.2
NW_006263615.1	Gnomon	CDS	271089	271145	.	+	0	Name=XP_006618429.1;ID=cds-XP_006618429.1;Dbxref=GeneID:102678979%2CGenbank:XP_006618429.1;Parent=rna-XM_006618366.2
NW_006263615.1	Gnomon	CDS	271234	271433	.	+	0	Name=XP_006618429.1;ID=cds-XP_006618429.1;Dbxref=GeneID:102678979%2CGenbank:XP_006618429.1;Parent=rna-XM_006618366.2
NW_006263615.1	Gnomon	CDS	271504	271646	.	+	0	Name=XP_006618429.1;ID=cds-XP_006618429.1;Dbxref=GeneID:102678979%2CGenbank:XP_006618429.1;Parent=rna-XM_006618366.2
NW_006263615.1	Gnomon	CDS	271732	271836	.	+	0	Name=XP_006618429.1;ID=cds-XP_006618429.1;Dbxref=GeneID:102678979%2CGenbank:XP_006618429.1;Parent=rna-XM_006618366.2
NW_006263615.1	Gnomon	gene	16163	17128	.	+	.	Name=LOC102681033;ID=gene-LOC102681033;Dbxref=GeneID:102681033
NW_006263615.1	Gnomon	mRNA	200332	206029	.	-	.	Name=XM_006618320.2;ID=rna-XM_006618320.2;Dbxref=GeneID:102673608%2CGenbank:XM_006618320.2;Parent=gene-LOC102673608
NW_006263615.1	Gnomon	exon	256610	256985	.	+	.	ID=exon-XM_031511770.1-9;Dbxref=GeneID:102677438%2CGenbank:XM_031511770.1;Parent=rna-XM_031511770.1
NW_006263615.1	Gnomon	exon	256346	256520	.	+	.	ID=exon-XM_031511770.1-8;Dbxref=GeneID:102677438%2CGenbank:XM_031511770.1;Parent=rna-XM_031511770.1
NW_006263615.1	Gnomon	exon	255955	256215	.	+	.	ID=exon-XM_031511770.1-7;Dbxref=GeneID:102677438%2CGenbank:XM_031511770.1;Parent=rna-XM_031511770.1
NW_006263615.1	Gnomon	exon	255764	255879	.	+	.	ID=exon-XM_031511770.1-6;Dbxref=GeneID:102677438%2CGenbank:XM_031511770.1;Parent=rna-XM_031511770.1
NW_006263615.1	Gnomon	exon	255541	255664	.	+	.	ID=exon-XM_031511770.1-5;Dbxref=GeneID:102677438%2CGenbank:XM_031511770.1;Parent=rna-XM_031511770.1
NW_006263615.1	Gnomon	exon	255334	255460	.	+	.	ID=exon-XM_031511770.1-4;Dbxref=GeneID:102677438%2CGenbank:XM_031511770.1;Parent=rna-XM_031511770.1
NW_006263615.1	Gnomon	exon	254817	255239	.	+	.	ID=exon-XM_031511770.1-3;Dbxref=GeneID:102677438%2CGenbank:XM_031511770.1;Parent=rna-XM_031511770.1
NW_006263615.1	Gnomon	exon	254408	254740	.	+	.	ID=exon-XM_031511770.1-2;Dbxref=GeneID:102677438%2CGenbank:XM_031511770.1;Parent=rna-XM_031511770.1
NW_006263615.1	Gnomon	exon	253746	254329	.	+	.	ID=exon-XM_031511770.1-1;Dbxref=GeneID:102677438%2CGenbank:XM_031511770.1;Parent=rna-XM_031511770.1
NW_006263615.1	Gnomon	CDS	273471	273557	.	-	0	Name=XP_006618427.1;ID=cds-XP_006618427.1;Dbxref=GeneID:102678773%2CGenbank:XP_006618427.1;Parent=rna-XM_006618364.2
NW_006263615.1	Gnomon	CDS	273173	273310	.	-	0	Name=XP_006618427.1;ID=cds-XP_006618427.1;Dbxref=GeneID:102678773%2CGenbank:XP_006618427.1;Parent=rna-XM_006618364.2
NW_006263615.1	Gnomon	CDS	272939	273104	.	-	0	Name=XP_006618427.1;ID=cds-XP_006618427.1;Dbxref=GeneID:102678773%2CGenbank:XP_006618427.1;Parent=rna-XM_006618364.2
NW_006263615.1	Gnomon	CDS	272532	272850	.	-	0	Name=XP_006618427.1;ID=cds-XP_006618427.1;Dbxref=GeneID:102678773%2CGenbank:XP_006618427.1;Parent=rna-XM_006618364.2
NW_006263615.1	Gnomon	CDS	272099	272456	.	-	0	Name=XP_006618427.1;ID=cds-XP_006618427.1;Dbxref=GeneID:102678773%2CGenbank:XP_006618427.1;Parent=rna-XM_006618364.2
NW_006263615.1	Gnomon	exon	47153	47286	.	+	.	ID=exon-XM_031511817.1-1;Dbxref=GeneID:102672501%2CGenbank:XM_031511817.1;Parent=rna-XM_031511817.1
NW_006263615.1	Gnomon	exon	48058	48234	.	+	.	ID=exon-XM_031511817.1-5;Dbxref=GeneID:102672501%2CGenbank:XM_031511817.1;Parent=rna-XM_031511817.1
NW_006263615.1	Gnomon	exon	47874	47987	.	+	.	ID=exon-XM_031511817.1-4;Dbxref=GeneID:102672501%2CGenbank:XM_031511817.1;Parent=rna-XM_031511817.1
NW_006263615.1	Gnomon	exon	47590	47775	.	+	.	ID=exon-XM_031511817.1-3;Dbxref=GeneID:102672501%2CGenbank:XM_031511817.1;Parent=rna-XM_031511817.1
NW_006263615.1	Gnomon	exon	47385	47533	.	+	.	ID=exon-XM_031511817.1-2;Dbxref=GeneID:102672501%2CGenbank:XM_031511817.1;Parent=rna-XM_031511817.1
NW_006263615.1	Gnomon	exon	49068	49226	.	+	.	ID=exon-XM_031511817.1-9;Dbxref=GeneID:102672501%2CGenbank:XM_031511817.1;Parent=rna-XM_031511817.1
NW_006263615.1	Gnomon	exon	48807	48982	.	+	.	ID=exon-XM_031511817.1-8;Dbxref=GeneID:102672501%2CGenbank:XM_031511817.1;Parent=rna-XM_031511817.1
NW_006263615.1	Gnomon	exon	48642	48739	.	+	.	ID=exon-XM_031511817.1-7;Dbxref=GeneID:102672501%2CGenbank:XM_031511817.1;Parent=rna-XM_031511817.1
NW_006263615.1	Gnomon	exon	48326	48573	.	+	.	ID=exon-XM_031511817.1-6;Dbxref=GeneID:102672501%2CGenbank:XM_031511817.1;Parent=rna-XM_031511817.1
NW_006263615.1	Gnomon	exon	401309	402254	.	-	.	ID=exon-XM_031511769.1-1;Dbxref=GeneID:102670631%2CGenbank:XM_031511769.1;Note=The sequence of the model RefSeq transcript was modified relative to this genomic sequence to represent the inferred CDS: inserted 1 base in 1 codon;Parent=rna-XM_031511769.1
NW_006263615.1	Gnomon	exon	396916	397029	.	-	.	ID=exon-XM_031511769.1-3;Dbxref=GeneID:102670631%2CGenbank:XM_031511769.1;Note=The sequence of the model RefSeq transcript was modified relative to this genomic sequence to represent the inferred CDS: inserted 1 base in 1 codon;Parent=rna-XM_031511769.1
NW_006263615.1	Gnomon	exon	400692	400922	.	-	.	ID=exon-XM_031511769.1-2;Dbxref=GeneID:102670631%2CGenbank:XM_031511769.1;Note=The sequence of the model RefSeq transcript was modified relative to this genomic sequence to represent the inferred CDS: inserted 1 base in 1 codon;Parent=rna-XM_031511769.1
NW_006263615.1	Gnomon	exon	379598	379744	.	-	.	ID=exon-XM_031511769.1-5;Dbxref=GeneID:102670631%2CGenbank:XM_031511769.1;Note=The sequence of the model RefSeq transcript was modified relative to this genomic sequence to represent the inferred CDS: inserted 1 base in 1 codon;Parent=rna-XM_031511769.1
NW_006263615.1	Gnomon	exon	390946	391245	.	-	.	ID=exon-XM_031511769.1-4;Dbxref=GeneID:102670631%2CGenbank:XM_031511769.1;Note=The sequence of the model RefSeq transcript was modified relative to this genomic sequence to represent the inferred CDS: inserted 1 base in 1 codon;Parent=rna-XM_031511769.1
NW_006263615.1	Gnomon	exon	378849	379384	.	-	.	ID=exon-XM_031511769.1-7;Dbxref=GeneID:102670631%2CGenbank:XM_031511769.1;Note=The sequence of the model RefSeq transcript was modified relative to this genomic sequence to represent the inferred CDS: inserted 1 base in 1 codon;Parent=rna-XM_031511769.1
NW_006263615.1	Gnomon	exon	379572	379595	.	-	.	ID=exon-XM_031511769.1-6;Dbxref=GeneID:102670631%2CGenbank:XM_031511769.1;Note=The sequence of the model RefSeq transcript was modified relative to this genomic sequence to represent the inferred CDS: inserted 1 base in 1 codon;Parent=rna-XM_031511769.1
NW_006263615.1	Gnomon	exon	223983	224072	.	-	.	ID=exon-XM_031511793.1-2;Dbxref=GeneID:102675375%2CGenbank:XM_031511793.1;Parent=rna-XM_031511793.1
NW_006263615.1	Gnomon	exon	224324	224413	.	-	.	ID=exon-XM_031511793.1-1;Dbxref=GeneID:102675375%2CGenbank:XM_031511793.1;Parent=rna-XM_031511793.1
NW_006263615.1	Gnomon	exon	221755	221946	.	-	.	ID=exon-XM_031511793.1-6;Dbxref=GeneID:102675375%2CGenbank:XM_031511793.1;Parent=rna-XM_031511793.1
NW_006263615.1	Gnomon	exon	222014	222229	.	-	.	ID=exon-XM_031511793.1-5;Dbxref=GeneID:102675375%2CGenbank:XM_031511793.1;Parent=rna-XM_031511793.1
NW_006263615.1	Gnomon	exon	222321	222583	.	-	.	ID=exon-XM_031511793.1-4;Dbxref=GeneID:102675375%2CGenbank:XM_031511793.1;Parent=rna-XM_031511793.1
NW_006263615.1	Gnomon	exon	222660	223046	.	-	.	ID=exon-XM_031511793.1-3;Dbxref=GeneID:102675375%2CGenbank:XM_031511793.1;Parent=rna-XM_031511793.1
NW_006263615.1	Gnomon	exon	220815	221118	.	-	.	ID=exon-XM_031511793.1-9;Dbxref=GeneID:102675375%2CGenbank:XM_031511793.1;Parent=rna-XM_031511793.1
NW_006263615.1	Gnomon	exon	221197	221338	.	-	.	ID=exon-XM_031511793.1-8;Dbxref=GeneID:102675375%2CGenbank:XM_031511793.1;Parent=rna-XM_031511793.1
NW_006263615.1	Gnomon	exon	221407	221671	.	-	.	ID=exon-XM_031511793.1-7;Dbxref=GeneID:102675375%2CGenbank:XM_031511793.1;Parent=rna-XM_031511793.1
NW_006263615.1	Gnomon	exon	277809	277963	.	-	.	ID=exon-XM_006618368.2-1;Dbxref=GeneID:102679117%2CGenbank:XM_006618368.2;Parent=rna-XM_006618368.2
NW_006263615.1	Gnomon	exon	275270	275577	.	-	.	ID=exon-XM_006618368.2-9;Dbxref=GeneID:102679117%2CGenbank:XM_006618368.2;Parent=rna-XM_006618368.2
NW_006263615.1	Gnomon	exon	275654	275793	.	-	.	ID=exon-XM_006618368.2-8;Dbxref=GeneID:102679117%2CGenbank:XM_006618368.2;Parent=rna-XM_006618368.2
NW_006263615.1	Gnomon	exon	275863	275979	.	-	.	ID=exon-XM_006618368.2-7;Dbxref=GeneID:102679117%2CGenbank:XM_006618368.2;Parent=rna-XM_006618368.2
NW_006263615.1	Gnomon	exon	276058	276219	.	-	.	ID=exon-XM_006618368.2-6;Dbxref=GeneID:102679117%2CGenbank:XM_006618368.2;Parent=rna-XM_006618368.2
NW_006263615.1	Gnomon	exon	276658	276804	.	-	.	ID=exon-XM_006618368.2-5;Dbxref=GeneID:102679117%2CGenbank:XM_006618368.2;Parent=rna-XM_006618368.2
NW_006263615.1	Gnomon	exon	276896	277201	.	-	.	ID=exon-XM_006618368.2-4;Dbxref=GeneID:102679117%2CGenbank:XM_006618368.2;Parent=rna-XM_006618368.2
NW_006263615.1	Gnomon	exon	277286	277396	.	-	.	ID=exon-XM_006618368.2-3;Dbxref=GeneID:102679117%2CGenbank:XM_006618368.2;Parent=rna-XM_006618368.2
NW_006263615.1	Gnomon	exon	277582	277708	.	-	.	ID=exon-XM_006618368.2-2;Dbxref=GeneID:102679117%2CGenbank:XM_006618368.2;Parent=rna-XM_006618368.2
NW_006263615.1	Gnomon	gene	38345	44240	.	-	.	Name=LOC102671901;ID=gene-LOC102671901;Dbxref=GeneID:102671901
NW_006263615.1	Gnomon	mRNA	280304	284902	.	-	.	Name=XM_006618369.2;ID=rna-XM_006618369.2;Dbxref=GeneID:102679334%2CGenbank:XM_006618369.2;Parent=gene-LOC102679334
