# Supplementary material for: Prevalent bee venom genes evolved before the aculeate stinger and eusociality
Source: BMC Biol. 2023 Oct 23;21:229. doi: 10.1186/s12915-023-01656-5 (PMC10591384; doi:10.1186/s12915-023-01656-5)
Supplement: Supplementary file 42 — Additional file 42. Gff files of all toxin gene annotations. [file 12915_2023_1656_MOESM42_ESM.zip › AdditionalFile9_ToxinGeneAnnotations/NW_006263314.1._APH.gff_modified_Koludarov_et_al_2021.gff3]

##gff-version 3
##source-version geneious 2020.2.2
##sequence-region	NW_006263314.1	1	117736
NW_006263314.1	Koludarov_et_al_2021	CDS	93438	93626	.	-	.	Name=Apdo314AC;ID=EWKMg4ru1zPvdBw+uzMEhS+PpGo.1624892111387.39039
NW_006263314.1	Koludarov_et_al_2021	CDS	93110	93285	.	-	.	Name=Apdo314AC;ID=EWKMg4ru1zPvdBw+uzMEhS+PpGo.1624892111387.39039
NW_006263314.1	Koludarov_et_al_2021	CDS	92784	93030	.	-	.	Name=Apdo314AC;ID=EWKMg4ru1zPvdBw+uzMEhS+PpGo.1624892111387.39039
NW_006263314.1	Koludarov_et_al_2021	CDS	92556	92682	.	-	.	Name=Apdo314AC;ID=EWKMg4ru1zPvdBw+uzMEhS+PpGo.1624892111387.39039
NW_006263314.1	Koludarov_et_al_2021	CDS	92233	92435	.	-	.	Name=Apdo314AC;ID=EWKMg4ru1zPvdBw+uzMEhS+PpGo.1624892111387.39039
NW_006263314.1	Koludarov_et_al_2021	CDS	91930	92064	.	-	.	Name=Apdo314AC;ID=EWKMg4ru1zPvdBw+uzMEhS+PpGo.1624892111387.39039
NW_006263314.1	Koludarov_et_al_2021	gene	91386	94615	.	-	.	Name=APH
NW_006263314.1	Gnomon	mRNA	34684	37795	.	+	.	Name=XM_006607719.2;ID=rna-XM_006607719.2;Dbxref=GeneID:102673271%2CGenbank:XM_006607719.2;Parent=gene-LOC102673271
NW_006263314.1	Gnomon	mRNA	44632	45823	.	-	.	Name=XM_031509246.1;ID=rna-XM_031509246.1;Dbxref=GeneID:102673007%2CGenbank:XM_031509246.1;Parent=gene-LOC102673007
NW_006263314.1	Gnomon	exon	92233	92435	.	-	.	ID=exon-XM_031509311.1-6;Dbxref=GeneID:102675670%2CGenbank:XM_031509311.1;Parent=rna-XM_031509311.1
NW_006263314.1	Gnomon	exon	91930	92064	.	-	.	ID=exon-XM_031509311.1-7;Dbxref=GeneID:102675670%2CGenbank:XM_031509311.1;Parent=rna-XM_031509311.1
NW_006263314.1	Gnomon	exon	85091	85103	.	-	.	ID=exon-XM_031509311.1-8;Dbxref=GeneID:102675670%2CGenbank:XM_031509311.1;Parent=rna-XM_031509311.1
NW_006263314.1	Gnomon	exon	68467	68495	.	-	.	ID=exon-XM_031509311.1-9;Dbxref=GeneID:102675670%2CGenbank:XM_031509311.1;Parent=rna-XM_031509311.1
NW_006263314.1	Gnomon	exon	93438	93630	.	-	.	ID=exon-XM_031509311.1-2;Dbxref=GeneID:102675670%2CGenbank:XM_031509311.1;Parent=rna-XM_031509311.1
NW_006263314.1	Gnomon	exon	93110	93285	.	-	.	ID=exon-XM_031509311.1-3;Dbxref=GeneID:102675670%2CGenbank:XM_031509311.1;Parent=rna-XM_031509311.1
NW_006263314.1	Gnomon	exon	92784	93030	.	-	.	ID=exon-XM_031509311.1-4;Dbxref=GeneID:102675670%2CGenbank:XM_031509311.1;Parent=rna-XM_031509311.1
NW_006263314.1	Gnomon	exon	92556	92682	.	-	.	ID=exon-XM_031509311.1-5;Dbxref=GeneID:102675670%2CGenbank:XM_031509311.1;Parent=rna-XM_031509311.1
NW_006263314.1	Gnomon	exon	93799	94011	.	-	.	ID=exon-XM_031509311.1-1;Dbxref=GeneID:102675670%2CGenbank:XM_031509311.1;Parent=rna-XM_031509311.1
NW_006263314.1	Gnomon	exon	1965	2250	.	-	.	ID=exon-XM_006607724.2-4;Dbxref=GeneID:102674193%2CGenbank:XM_006607724.2;Parent=rna-XM_006607724.2
NW_006263314.1	Gnomon	exon	2613	2931	.	-	.	ID=exon-XM_006607724.2-2;Dbxref=GeneID:102674193%2CGenbank:XM_006607724.2;Parent=rna-XM_006607724.2
NW_006263314.1	Gnomon	exon	2340	2489	.	-	.	ID=exon-XM_006607724.2-3;Dbxref=GeneID:102674193%2CGenbank:XM_006607724.2;Parent=rna-XM_006607724.2
NW_006263314.1	Gnomon	exon	3037	3429	.	-	.	ID=exon-XM_006607724.2-1;Dbxref=GeneID:102674193%2CGenbank:XM_006607724.2;Parent=rna-XM_006607724.2
NW_006263314.1	Gnomon	exon	14028	14254	.	+	.	ID=exon-XM_031509254.1-11;Dbxref=GeneID:102673880%2CGenbank:XM_031509254.1;Parent=rna-XM_031509254.1
NW_006263314.1	Gnomon	exon	14345	14679	.	+	.	ID=exon-XM_031509254.1-12;Dbxref=GeneID:102673880%2CGenbank:XM_031509254.1;Parent=rna-XM_031509254.1
NW_006263314.1	Gnomon	exon	14976	15194	.	+	.	ID=exon-XM_031509254.1-13;Dbxref=GeneID:102673880%2CGenbank:XM_031509254.1;Parent=rna-XM_031509254.1
NW_006263314.1	Gnomon	exon	15295	15468	.	+	.	ID=exon-XM_031509254.1-14;Dbxref=GeneID:102673880%2CGenbank:XM_031509254.1;Parent=rna-XM_031509254.1
NW_006263314.1	Gnomon	exon	15591	15666	.	+	.	ID=exon-XM_031509254.1-15;Dbxref=GeneID:102673880%2CGenbank:XM_031509254.1;Parent=rna-XM_031509254.1
NW_006263314.1	Gnomon	exon	15777	15953	.	+	.	ID=exon-XM_031509254.1-16;Dbxref=GeneID:102673880%2CGenbank:XM_031509254.1;Parent=rna-XM_031509254.1
NW_006263314.1	Gnomon	exon	16030	16149	.	+	.	ID=exon-XM_031509254.1-17;Dbxref=GeneID:102673880%2CGenbank:XM_031509254.1;Parent=rna-XM_031509254.1
NW_006263314.1	Gnomon	exon	13475	13690	.	+	.	ID=exon-XM_031509254.1-10;Dbxref=GeneID:102673880%2CGenbank:XM_031509254.1;Parent=rna-XM_031509254.1
NW_006263314.1	Gnomon	gene	68467	109478	.	-	.	Name=LOC102675670;ID=gene-LOC102675670;Dbxref=GeneID:102675670
NW_006263314.1	Gnomon	gene	95652	100821	.	+	.	Name=LOC102675800;ID=gene-LOC102675800;Dbxref=GeneID:102675800
NW_006263314.1	Gnomon	exon	10879	11007	.	+	.	ID=exon-XM_006607722.2-2;Dbxref=GeneID:102673880%2CGenbank:XM_006607722.2;Parent=rna-XM_006607722.2
NW_006263314.1	Gnomon	exon	11109	11249	.	+	.	ID=exon-XM_006607722.2-3;Dbxref=GeneID:102673880%2CGenbank:XM_006607722.2;Parent=rna-XM_006607722.2
NW_006263314.1	Gnomon	exon	10590	10741	.	+	.	ID=exon-XM_006607722.2-1;Dbxref=GeneID:102673880%2CGenbank:XM_006607722.2;Parent=rna-XM_006607722.2
NW_006263314.1	Gnomon	exon	12269	12284	.	+	.	ID=exon-XM_006607722.2-6;Dbxref=GeneID:102673880%2CGenbank:XM_006607722.2;Parent=rna-XM_006607722.2
NW_006263314.1	Gnomon	exon	12425	12588	.	+	.	ID=exon-XM_006607722.2-7;Dbxref=GeneID:102673880%2CGenbank:XM_006607722.2;Parent=rna-XM_006607722.2
NW_006263314.1	Gnomon	exon	11309	11411	.	+	.	ID=exon-XM_006607722.2-4;Dbxref=GeneID:102673880%2CGenbank:XM_006607722.2;Parent=rna-XM_006607722.2
NW_006263314.1	Gnomon	exon	11507	11919	.	+	.	ID=exon-XM_006607722.2-5;Dbxref=GeneID:102673880%2CGenbank:XM_006607722.2;Parent=rna-XM_006607722.2
NW_006263314.1	Gnomon	exon	12691	13104	.	+	.	ID=exon-XM_006607722.2-8;Dbxref=GeneID:102673880%2CGenbank:XM_006607722.2;Parent=rna-XM_006607722.2
NW_006263314.1	Gnomon	exon	13170	13335	.	+	.	ID=exon-XM_006607722.2-9;Dbxref=GeneID:102673880%2CGenbank:XM_006607722.2;Parent=rna-XM_006607722.2
NW_006263314.1	Gnomon	exon	17232	17393	.	-	.	ID=exon-XM_006607723.2-7;Dbxref=GeneID:102674059%2CGenbank:XM_006607723.2;Parent=rna-XM_006607723.2
NW_006263314.1	Gnomon	exon	16858	17112	.	-	.	ID=exon-XM_006607723.2-8;Dbxref=GeneID:102674059%2CGenbank:XM_006607723.2;Parent=rna-XM_006607723.2
NW_006263314.1	Gnomon	exon	16593	16786	.	-	.	ID=exon-XM_006607723.2-9;Dbxref=GeneID:102674059%2CGenbank:XM_006607723.2;Parent=rna-XM_006607723.2
NW_006263314.1	Gnomon	exon	37570	38039	.	-	.	ID=exon-XM_006607723.2-1;Dbxref=GeneID:102674059%2CGenbank:XM_006607723.2;Parent=rna-XM_006607723.2
NW_006263314.1	Gnomon	exon	20365	20755	.	-	.	ID=exon-XM_006607723.2-2;Dbxref=GeneID:102674059%2CGenbank:XM_006607723.2;Parent=rna-XM_006607723.2
NW_006263314.1	Gnomon	exon	18821	19163	.	-	.	ID=exon-XM_006607723.2-3;Dbxref=GeneID:102674059%2CGenbank:XM_006607723.2;Parent=rna-XM_006607723.2
NW_006263314.1	Gnomon	exon	18277	18595	.	-	.	ID=exon-XM_006607723.2-4;Dbxref=GeneID:102674059%2CGenbank:XM_006607723.2;Parent=rna-XM_006607723.2
NW_006263314.1	Gnomon	exon	17988	18212	.	-	.	ID=exon-XM_006607723.2-5;Dbxref=GeneID:102674059%2CGenbank:XM_006607723.2;Parent=rna-XM_006607723.2
NW_006263314.1	Gnomon	exon	17478	17841	.	-	.	ID=exon-XM_006607723.2-6;Dbxref=GeneID:102674059%2CGenbank:XM_006607723.2;Parent=rna-XM_006607723.2
NW_006263314.1	Gnomon	gene	70795	72794	.	+	.	Name=LOC102675298;ID=gene-LOC102675298;Dbxref=GeneID:102675298
NW_006263314.1	Gnomon	mRNA	44632	45882	.	-	.	Name=XM_006607717.2;ID=rna-XM_006607717.2;Dbxref=GeneID:102673007%2CGenbank:XM_006607717.2;Parent=gene-LOC102673007
NW_006263314.1	Gnomon	mRNA	46209	50207	.	+	.	Name=XM_006607716.2;ID=rna-XM_006607716.2;Dbxref=GeneID:102672870%2CGenbank:XM_006607716.2;Parent=gene-LOC102672870
NW_006263314.1	Gnomon	gene	5	2113	.	+	.	Name=LOC102675529;ID=gene-LOC102675529;Dbxref=GeneID:102675529
NW_006263314.1	Gnomon	lnc_RNA	79986	80614	.	+	.	Name=XR_004150065.1;ID=rna-XR_004150065.1;Dbxref=GeneID:116185263%2CGenbank:XR_004150065.1;Parent=gene-LOC116185263
NW_006263314.1	Gnomon	gene	49880	57835	.	-	.	Name=LOC102674854;ID=gene-LOC102674854;Dbxref=GeneID:102674854
NW_006263314.1	Gnomon	exon	27525	28278	.	+	.	ID=exon-XR_420590.2-1;Dbxref=GeneID:102673494%2CGenbank:XR_420590.2;Parent=rna-XR_420590.2
NW_006263314.1	Gnomon	exon	30442	30564	.	+	.	ID=exon-XR_420590.2-2;Dbxref=GeneID:102673494%2CGenbank:XR_420590.2;Parent=rna-XR_420590.2
NW_006263314.1	Gnomon	exon	52369	52612	.	+	.	ID=exon-XM_006607727.2-1;Dbxref=GeneID:102674551%2CGenbank:XM_006607727.2;Parent=rna-XM_006607727.2
NW_006263314.1	Gnomon	exon	56615	56807	.	+	.	ID=exon-XM_006607727.2-2;Dbxref=GeneID:102674551%2CGenbank:XM_006607727.2;Parent=rna-XM_006607727.2
NW_006263314.1	Gnomon	exon	57363	57576	.	+	.	ID=exon-XM_006607727.2-3;Dbxref=GeneID:102674551%2CGenbank:XM_006607727.2;Parent=rna-XM_006607727.2
NW_006263314.1	Gnomon	exon	58233	58506	.	+	.	ID=exon-XM_006607727.2-4;Dbxref=GeneID:102674551%2CGenbank:XM_006607727.2;Parent=rna-XM_006607727.2
NW_006263314.1	Gnomon	exon	58635	58758	.	+	.	ID=exon-XM_006607727.2-5;Dbxref=GeneID:102674551%2CGenbank:XM_006607727.2;Parent=rna-XM_006607727.2
NW_006263314.1	Gnomon	exon	58881	59022	.	+	.	ID=exon-XM_006607727.2-6;Dbxref=GeneID:102674551%2CGenbank:XM_006607727.2;Parent=rna-XM_006607727.2
NW_006263314.1	Gnomon	exon	59864	59990	.	+	.	ID=exon-XM_006607727.2-7;Dbxref=GeneID:102674551%2CGenbank:XM_006607727.2;Parent=rna-XM_006607727.2
NW_006263314.1	Gnomon	exon	60091	60295	.	+	.	ID=exon-XM_006607727.2-8;Dbxref=GeneID:102674551%2CGenbank:XM_006607727.2;Parent=rna-XM_006607727.2
NW_006263314.1	Gnomon	exon	61141	61287	.	+	.	ID=exon-XM_006607727.2-9;Dbxref=GeneID:102674551%2CGenbank:XM_006607727.2;Parent=rna-XM_006607727.2
NW_006263314.1	RefSeq	region	1	117736	.	+	.	Name=Unknown;ID=NW_006263314.1:1..117736;Dbxref=taxon:7462
NW_006263314.1	Gnomon	exon	67522	67612	.	+	.	ID=exon-XM_006607726.2-6;Dbxref=GeneID:102674416%2CGenbank:XM_006607726.2;Parent=rna-XM_006607726.2
NW_006263314.1	Gnomon	exon	67711	67847	.	+	.	ID=exon-XM_006607726.2-7;Dbxref=GeneID:102674416%2CGenbank:XM_006607726.2;Parent=rna-XM_006607726.2
NW_006263314.1	Gnomon	exon	66613	66874	.	+	.	ID=exon-XM_006607726.2-4;Dbxref=GeneID:102674416%2CGenbank:XM_006607726.2;Parent=rna-XM_006607726.2
NW_006263314.1	Gnomon	exon	67305	67430	.	+	.	ID=exon-XM_006607726.2-5;Dbxref=GeneID:102674416%2CGenbank:XM_006607726.2;Parent=rna-XM_006607726.2
NW_006263314.1	Gnomon	exon	67960	68092	.	+	.	ID=exon-XM_006607726.2-8;Dbxref=GeneID:102674416%2CGenbank:XM_006607726.2;Parent=rna-XM_006607726.2
NW_006263314.1	Gnomon	exon	68308	68462	.	+	.	ID=exon-XM_006607726.2-9;Dbxref=GeneID:102674416%2CGenbank:XM_006607726.2;Parent=rna-XM_006607726.2
NW_006263314.1	Gnomon	exon	65737	65862	.	+	.	ID=exon-XM_006607726.2-2;Dbxref=GeneID:102674416%2CGenbank:XM_006607726.2;Parent=rna-XM_006607726.2
NW_006263314.1	Gnomon	exon	66303	66423	.	+	.	ID=exon-XM_006607726.2-3;Dbxref=GeneID:102674416%2CGenbank:XM_006607726.2;Parent=rna-XM_006607726.2
NW_006263314.1	Gnomon	exon	65278	65563	.	+	.	ID=exon-XM_006607726.2-1;Dbxref=GeneID:102674416%2CGenbank:XM_006607726.2;Parent=rna-XM_006607726.2
NW_006263314.1	Gnomon	lnc_RNA	115842	116236	.	+	.	Name=XR_004150069.1;ID=rna-XR_004150069.1;Dbxref=GeneID:116185266%2CGenbank:XR_004150069.1;Parent=gene-LOC116185266
NW_006263314.1	Gnomon	CDS	93807	93819	.	-	0	Name=XP_031365164.1;ID=cds-XP_031365164.1;Dbxref=GeneID:102675670%2CGenbank:XP_031365164.1;Parent=rna-XM_031509304.1
NW_006263314.1	Gnomon	CDS	93438	93631	.	-	0	Name=XP_031365164.1;ID=cds-XP_031365164.1;Dbxref=GeneID:102675670%2CGenbank:XP_031365164.1;Parent=rna-XM_031509304.1
NW_006263314.1	Gnomon	CDS	93110	93285	.	-	0	Name=XP_031365164.1;ID=cds-XP_031365164.1;Dbxref=GeneID:102675670%2CGenbank:XP_031365164.1;Parent=rna-XM_031509304.1
NW_006263314.1	Gnomon	CDS	92784	93030	.	-	0	Name=XP_031365164.1;ID=cds-XP_031365164.1;Dbxref=GeneID:102675670%2CGenbank:XP_031365164.1;Parent=rna-XM_031509304.1
NW_006263314.1	Gnomon	CDS	92556	92682	.	-	0	Name=XP_031365164.1;ID=cds-XP_031365164.1;Dbxref=GeneID:102675670%2CGenbank:XP_031365164.1;Parent=rna-XM_031509304.1
NW_006263314.1	Gnomon	CDS	92233	92435	.	-	0	Name=XP_031365164.1;ID=cds-XP_031365164.1;Dbxref=GeneID:102675670%2CGenbank:XP_031365164.1;Parent=rna-XM_031509304.1
NW_006263314.1	Gnomon	CDS	91930	92064	.	-	0	Name=XP_031365164.1;ID=cds-XP_031365164.1;Dbxref=GeneID:102675670%2CGenbank:XP_031365164.1;Parent=rna-XM_031509304.1
NW_006263314.1	Gnomon	CDS	85091	85103	.	-	0	Name=XP_031365164.1;ID=cds-XP_031365164.1;Dbxref=GeneID:102675670%2CGenbank:XP_031365164.1;Parent=rna-XM_031509304.1
NW_006263314.1	Gnomon	CDS	68482	68495	.	-	0	Name=XP_031365164.1;ID=cds-XP_031365164.1;Dbxref=GeneID:102675670%2CGenbank:XP_031365164.1;Parent=rna-XM_031509304.1
NW_006263314.1	Gnomon	exon	78458	79004	.	-	.	ID=exon-XR_004150058.1-1;Dbxref=GeneID:116185257%2CGenbank:XR_004150058.1;Parent=rna-XR_004150058.1
NW_006263314.1	Gnomon	exon	77629	78167	.	-	.	ID=exon-XR_004150058.1-2;Dbxref=GeneID:116185257%2CGenbank:XR_004150058.1;Parent=rna-XR_004150058.1
NW_006263314.1	Gnomon	CDS	10733	10741	.	+	0	Name=XP_031365114.1;ID=cds-XP_031365114.1;Dbxref=GeneID:102673880%2CGenbank:XP_031365114.1;Parent=rna-XM_031509254.1
NW_006263314.1	Gnomon	CDS	10879	11007	.	+	0	Name=XP_031365114.1;ID=cds-XP_031365114.1;Dbxref=GeneID:102673880%2CGenbank:XP_031365114.1;Parent=rna-XM_031509254.1
NW_006263314.1	Gnomon	CDS	11109	11249	.	+	0	Name=XP_031365114.1;ID=cds-XP_031365114.1;Dbxref=GeneID:102673880%2CGenbank:XP_031365114.1;Parent=rna-XM_031509254.1
NW_006263314.1	Gnomon	CDS	11309	11411	.	+	0	Name=XP_031365114.1;ID=cds-XP_031365114.1;Dbxref=GeneID:102673880%2CGenbank:XP_031365114.1;Parent=rna-XM_031509254.1
NW_006263314.1	Gnomon	CDS	11507	11919	.	+	0	Name=XP_031365114.1;ID=cds-XP_031365114.1;Dbxref=GeneID:102673880%2CGenbank:XP_031365114.1;Parent=rna-XM_031509254.1
NW_006263314.1	Gnomon	CDS	12269	12287	.	+	0	Name=XP_031365114.1;ID=cds-XP_031365114.1;Dbxref=GeneID:102673880%2CGenbank:XP_031365114.1;Parent=rna-XM_031509254.1
NW_006263314.1	Gnomon	CDS	12428	12588	.	+	0	Name=XP_031365114.1;ID=cds-XP_031365114.1;Dbxref=GeneID:102673880%2CGenbank:XP_031365114.1;Parent=rna-XM_031509254.1
NW_006263314.1	Gnomon	CDS	12691	13104	.	+	0	Name=XP_031365114.1;ID=cds-XP_031365114.1;Dbxref=GeneID:102673880%2CGenbank:XP_031365114.1;Parent=rna-XM_031509254.1
NW_006263314.1	Gnomon	CDS	13170	13335	.	+	0	Name=XP_031365114.1;ID=cds-XP_031365114.1;Dbxref=GeneID:102673880%2CGenbank:XP_031365114.1;Parent=rna-XM_031509254.1
NW_006263314.1	Gnomon	CDS	13475	13690	.	+	0	Name=XP_031365114.1;ID=cds-XP_031365114.1;Dbxref=GeneID:102673880%2CGenbank:XP_031365114.1;Parent=rna-XM_031509254.1
NW_006263314.1	Gnomon	CDS	14028	14254	.	+	0	Name=XP_031365114.1;ID=cds-XP_031365114.1;Dbxref=GeneID:102673880%2CGenbank:XP_031365114.1;Parent=rna-XM_031509254.1
NW_006263314.1	Gnomon	CDS	14345	14679	.	+	0	Name=XP_031365114.1;ID=cds-XP_031365114.1;Dbxref=GeneID:102673880%2CGenbank:XP_031365114.1;Parent=rna-XM_031509254.1
NW_006263314.1	Gnomon	CDS	14976	15194	.	+	0	Name=XP_031365114.1;ID=cds-XP_031365114.1;Dbxref=GeneID:102673880%2CGenbank:XP_031365114.1;Parent=rna-XM_031509254.1
NW_006263314.1	Gnomon	CDS	15295	15468	.	+	0	Name=XP_031365114.1;ID=cds-XP_031365114.1;Dbxref=GeneID:102673880%2CGenbank:XP_031365114.1;Parent=rna-XM_031509254.1
NW_006263314.1	Gnomon	CDS	15591	15666	.	+	0	Name=XP_031365114.1;ID=cds-XP_031365114.1;Dbxref=GeneID:102673880%2CGenbank:XP_031365114.1;Parent=rna-XM_031509254.1
NW_006263314.1	Gnomon	CDS	15777	15953	.	+	0	Name=XP_031365114.1;ID=cds-XP_031365114.1;Dbxref=GeneID:102673880%2CGenbank:XP_031365114.1;Parent=rna-XM_031509254.1
NW_006263314.1	Gnomon	CDS	16030	16140	.	+	0	Name=XP_031365114.1;ID=cds-XP_031365114.1;Dbxref=GeneID:102673880%2CGenbank:XP_031365114.1;Parent=rna-XM_031509254.1
NW_006263314.1	Gnomon	exon	93807	94011	.	-	.	ID=exon-XM_031509304.1-1;Dbxref=GeneID:102675670%2CGenbank:XM_031509304.1;Parent=rna-XM_031509304.1
NW_006263314.1	Gnomon	exon	92784	93030	.	-	.	ID=exon-XM_031509304.1-4;Dbxref=GeneID:102675670%2CGenbank:XM_031509304.1;Parent=rna-XM_031509304.1
NW_006263314.1	Gnomon	exon	92556	92682	.	-	.	ID=exon-XM_031509304.1-5;Dbxref=GeneID:102675670%2CGenbank:XM_031509304.1;Parent=rna-XM_031509304.1
NW_006263314.1	Gnomon	exon	93438	93631	.	-	.	ID=exon-XM_031509304.1-2;Dbxref=GeneID:102675670%2CGenbank:XM_031509304.1;Parent=rna-XM_031509304.1
NW_006263314.1	Gnomon	exon	93110	93285	.	-	.	ID=exon-XM_031509304.1-3;Dbxref=GeneID:102675670%2CGenbank:XM_031509304.1;Parent=rna-XM_031509304.1
NW_006263314.1	Gnomon	exon	85091	85103	.	-	.	ID=exon-XM_031509304.1-8;Dbxref=GeneID:102675670%2CGenbank:XM_031509304.1;Parent=rna-XM_031509304.1
NW_006263314.1	Gnomon	exon	68467	68495	.	-	.	ID=exon-XM_031509304.1-9;Dbxref=GeneID:102675670%2CGenbank:XM_031509304.1;Parent=rna-XM_031509304.1
NW_006263314.1	Gnomon	exon	92233	92435	.	-	.	ID=exon-XM_031509304.1-6;Dbxref=GeneID:102675670%2CGenbank:XM_031509304.1;Parent=rna-XM_031509304.1
NW_006263314.1	Gnomon	exon	91930	92064	.	-	.	ID=exon-XM_031509304.1-7;Dbxref=GeneID:102675670%2CGenbank:XM_031509304.1;Parent=rna-XM_031509304.1
NW_006263314.1	Gnomon	exon	9767	9815	.	-	.	ID=exon-XM_006607723.2-10;Dbxref=GeneID:102674059%2CGenbank:XM_006607723.2;Parent=rna-XM_006607723.2
NW_006263314.1	Gnomon	exon	9322	9457	.	-	.	ID=exon-XM_006607723.2-11;Dbxref=GeneID:102674059%2CGenbank:XM_006607723.2;Parent=rna-XM_006607723.2
NW_006263314.1	Gnomon	exon	8273	8605	.	-	.	ID=exon-XM_006607723.2-14;Dbxref=GeneID:102674059%2CGenbank:XM_006607723.2;Parent=rna-XM_006607723.2
NW_006263314.1	Gnomon	exon	8056	8193	.	-	.	ID=exon-XM_006607723.2-15;Dbxref=GeneID:102674059%2CGenbank:XM_006607723.2;Parent=rna-XM_006607723.2
NW_006263314.1	Gnomon	exon	9103	9252	.	-	.	ID=exon-XM_006607723.2-12;Dbxref=GeneID:102674059%2CGenbank:XM_006607723.2;Parent=rna-XM_006607723.2
NW_006263314.1	Gnomon	exon	8678	9013	.	-	.	ID=exon-XM_006607723.2-13;Dbxref=GeneID:102674059%2CGenbank:XM_006607723.2;Parent=rna-XM_006607723.2
NW_006263314.1	Gnomon	exon	6836	7169	.	-	.	ID=exon-XM_006607723.2-18;Dbxref=GeneID:102674059%2CGenbank:XM_006607723.2;Parent=rna-XM_006607723.2
NW_006263314.1	Gnomon	exon	6484	6733	.	-	.	ID=exon-XM_006607723.2-19;Dbxref=GeneID:102674059%2CGenbank:XM_006607723.2;Parent=rna-XM_006607723.2
NW_006263314.1	Gnomon	exon	7769	7966	.	-	.	ID=exon-XM_006607723.2-16;Dbxref=GeneID:102674059%2CGenbank:XM_006607723.2;Parent=rna-XM_006607723.2
NW_006263314.1	Gnomon	exon	7250	7486	.	-	.	ID=exon-XM_006607723.2-17;Dbxref=GeneID:102674059%2CGenbank:XM_006607723.2;Parent=rna-XM_006607723.2
NW_006263314.1	Gnomon	exon	5730	6080	.	-	.	ID=exon-XM_006607723.2-21;Dbxref=GeneID:102674059%2CGenbank:XM_006607723.2;Parent=rna-XM_006607723.2
NW_006263314.1	Gnomon	exon	5506	5674	.	-	.	ID=exon-XM_006607723.2-22;Dbxref=GeneID:102674059%2CGenbank:XM_006607723.2;Parent=rna-XM_006607723.2
NW_006263314.1	Gnomon	exon	6171	6400	.	-	.	ID=exon-XM_006607723.2-20;Dbxref=GeneID:102674059%2CGenbank:XM_006607723.2;Parent=rna-XM_006607723.2
NW_006263314.1	Gnomon	exon	4537	4684	.	-	.	ID=exon-XM_006607723.2-25;Dbxref=GeneID:102674059%2CGenbank:XM_006607723.2;Parent=rna-XM_006607723.2
NW_006263314.1	Gnomon	exon	4279	4431	.	-	.	ID=exon-XM_006607723.2-26;Dbxref=GeneID:102674059%2CGenbank:XM_006607723.2;Parent=rna-XM_006607723.2
NW_006263314.1	Gnomon	exon	5095	5434	.	-	.	ID=exon-XM_006607723.2-23;Dbxref=GeneID:102674059%2CGenbank:XM_006607723.2;Parent=rna-XM_006607723.2
NW_006263314.1	Gnomon	exon	4774	4961	.	-	.	ID=exon-XM_006607723.2-24;Dbxref=GeneID:102674059%2CGenbank:XM_006607723.2;Parent=rna-XM_006607723.2
NW_006263314.1	Gnomon	exon	3514	3669	.	-	.	ID=exon-XM_006607723.2-29;Dbxref=GeneID:102674059%2CGenbank:XM_006607723.2;Parent=rna-XM_006607723.2
NW_006263314.1	Gnomon	exon	3986	4186	.	-	.	ID=exon-XM_006607723.2-27;Dbxref=GeneID:102674059%2CGenbank:XM_006607723.2;Parent=rna-XM_006607723.2
NW_006263314.1	Gnomon	exon	3776	3909	.	-	.	ID=exon-XM_006607723.2-28;Dbxref=GeneID:102674059%2CGenbank:XM_006607723.2;Parent=rna-XM_006607723.2
NW_006263314.1	Gnomon	CDS	94067	94074	.	-	0	Name=XP_006607796.1;ID=cds-XP_006607796.1;Dbxref=GeneID:102675670%2CGenbank:XP_006607796.1;Parent=rna-XM_006607733.2
NW_006263314.1	Gnomon	CDS	93438	93618	.	-	0	Name=XP_006607796.1;ID=cds-XP_006607796.1;Dbxref=GeneID:102675670%2CGenbank:XP_006607796.1;Parent=rna-XM_006607733.2
NW_006263314.1	Gnomon	CDS	93110	93285	.	-	0	Name=XP_006607796.1;ID=cds-XP_006607796.1;Dbxref=GeneID:102675670%2CGenbank:XP_006607796.1;Parent=rna-XM_006607733.2
NW_006263314.1	Gnomon	CDS	92784	93030	.	-	0	Name=XP_006607796.1;ID=cds-XP_006607796.1;Dbxref=GeneID:102675670%2CGenbank:XP_006607796.1;Parent=rna-XM_006607733.2
NW_006263314.1	Gnomon	CDS	92556	92682	.	-	0	Name=XP_006607796.1;ID=cds-XP_006607796.1;Dbxref=GeneID:102675670%2CGenbank:XP_006607796.1;Parent=rna-XM_006607733.2
NW_006263314.1	Gnomon	CDS	92233	92435	.	-	0	Name=XP_006607796.1;ID=cds-XP_006607796.1;Dbxref=GeneID:102675670%2CGenbank:XP_006607796.1;Parent=rna-XM_006607733.2
NW_006263314.1	Gnomon	CDS	91930	92064	.	-	0	Name=XP_006607796.1;ID=cds-XP_006607796.1;Dbxref=GeneID:102675670%2CGenbank:XP_006607796.1;Parent=rna-XM_006607733.2
NW_006263314.1	Gnomon	CDS	85091	85103	.	-	0	Name=XP_006607796.1;ID=cds-XP_006607796.1;Dbxref=GeneID:102675670%2CGenbank:XP_006607796.1;Parent=rna-XM_006607733.2
NW_006263314.1	Gnomon	CDS	68482	68495	.	-	0	Name=XP_006607796.1;ID=cds-XP_006607796.1;Dbxref=GeneID:102675670%2CGenbank:XP_006607796.1;Parent=rna-XM_006607733.2
NW_006263314.1	Gnomon	mRNA	10590	16149	.	+	.	Name=XM_031509254.1;ID=rna-XM_031509254.1;Dbxref=GeneID:102673880%2CGenbank:XM_031509254.1;Parent=gene-LOC102673880
NW_006263314.1	Gnomon	gene	65159	68462	.	+	.	Name=LOC102674416;ID=gene-LOC102674416;Dbxref=GeneID:102674416
NW_006263314.1	Gnomon	gene	51626	64254	.	+	.	Name=LOC102674551;ID=gene-LOC102674551;Dbxref=GeneID:102674551
NW_006263314.1	Gnomon	exon	65737	65862	.	+	.	ID=exon-XM_031509297.1-3;Dbxref=GeneID:102674416%2CGenbank:XM_031509297.1;Parent=rna-XM_031509297.1
NW_006263314.1	Gnomon	exon	66303	66423	.	+	.	ID=exon-XM_031509297.1-4;Dbxref=GeneID:102674416%2CGenbank:XM_031509297.1;Parent=rna-XM_031509297.1
NW_006263314.1	Gnomon	exon	65159	65249	.	+	.	ID=exon-XM_031509297.1-1;Dbxref=GeneID:102674416%2CGenbank:XM_031509297.1;Parent=rna-XM_031509297.1
NW_006263314.1	Gnomon	exon	65324	65563	.	+	.	ID=exon-XM_031509297.1-2;Dbxref=GeneID:102674416%2CGenbank:XM_031509297.1;Parent=rna-XM_031509297.1
NW_006263314.1	Gnomon	exon	67522	67612	.	+	.	ID=exon-XM_031509297.1-7;Dbxref=GeneID:102674416%2CGenbank:XM_031509297.1;Parent=rna-XM_031509297.1
NW_006263314.1	Gnomon	exon	67711	67847	.	+	.	ID=exon-XM_031509297.1-8;Dbxref=GeneID:102674416%2CGenbank:XM_031509297.1;Parent=rna-XM_031509297.1
NW_006263314.1	Gnomon	exon	66613	66874	.	+	.	ID=exon-XM_031509297.1-5;Dbxref=GeneID:102674416%2CGenbank:XM_031509297.1;Parent=rna-XM_031509297.1
NW_006263314.1	Gnomon	exon	67305	67430	.	+	.	ID=exon-XM_031509297.1-6;Dbxref=GeneID:102674416%2CGenbank:XM_031509297.1;Parent=rna-XM_031509297.1
NW_006263314.1	Gnomon	exon	67960	68092	.	+	.	ID=exon-XM_031509297.1-9;Dbxref=GeneID:102674416%2CGenbank:XM_031509297.1;Parent=rna-XM_031509297.1
NW_006263314.1	Gnomon	exon	46209	46824	.	+	.	ID=exon-XM_006607716.2-1;Dbxref=GeneID:102672870%2CGenbank:XM_006607716.2;Parent=rna-XM_006607716.2
NW_006263314.1	Gnomon	exon	47311	47388	.	+	.	ID=exon-XM_006607716.2-2;Dbxref=GeneID:102672870%2CGenbank:XM_006607716.2;Parent=rna-XM_006607716.2
NW_006263314.1	Gnomon	exon	49675	49794	.	+	.	ID=exon-XM_006607716.2-5;Dbxref=GeneID:102672870%2CGenbank:XM_006607716.2;Parent=rna-XM_006607716.2
NW_006263314.1	Gnomon	exon	49880	50207	.	+	.	ID=exon-XM_006607716.2-6;Dbxref=GeneID:102672870%2CGenbank:XM_006607716.2;Parent=rna-XM_006607716.2
NW_006263314.1	Gnomon	exon	47644	47767	.	+	.	ID=exon-XM_006607716.2-3;Dbxref=GeneID:102672870%2CGenbank:XM_006607716.2;Parent=rna-XM_006607716.2
NW_006263314.1	Gnomon	exon	48446	48601	.	+	.	ID=exon-XM_006607716.2-4;Dbxref=GeneID:102672870%2CGenbank:XM_006607716.2;Parent=rna-XM_006607716.2
NW_006263314.1	Gnomon	exon	45380	45544	.	-	.	ID=exon-XM_006607717.2-2;Dbxref=GeneID:102673007%2CGenbank:XM_006607717.2;Parent=rna-XM_006607717.2
NW_006263314.1	Gnomon	exon	45191	45287	.	-	.	ID=exon-XM_006607717.2-3;Dbxref=GeneID:102673007%2CGenbank:XM_006607717.2;Parent=rna-XM_006607717.2
NW_006263314.1	Gnomon	exon	44632	44968	.	-	.	ID=exon-XM_006607717.2-4;Dbxref=GeneID:102673007%2CGenbank:XM_006607717.2;Parent=rna-XM_006607717.2
NW_006263314.1	Gnomon	exon	45810	45882	.	-	.	ID=exon-XM_006607717.2-1;Dbxref=GeneID:102673007%2CGenbank:XM_006607717.2;Parent=rna-XM_006607717.2
NW_006263314.1	Gnomon	gene	3514	38039	.	-	.	Name=LOC102674059;ID=gene-LOC102674059;Dbxref=GeneID:102674059
NW_006263314.1	Gnomon	gene	1965	3429	.	-	.	Name=LOC102674193;ID=gene-LOC102674193;Dbxref=GeneID:102674193
NW_006263314.1	Gnomon	mRNA	65159	68462	.	+	.	Name=XM_031509297.1;ID=rna-XM_031509297.1;Dbxref=GeneID:102674416%2CGenbank:XM_031509297.1;Parent=gene-LOC102674416
NW_006263314.1	Gnomon	gene	10590	16149	.	+	.	Name=LOC102673880;ID=gene-LOC102673880;Dbxref=GeneID:102673880
NW_006263314.1	Gnomon	exon	40707	41033	.	+	.	ID=exon-XM_031509231.1-1;Dbxref=GeneID:102673133%2CGenbank:XM_031509231.1;Note=The sequence of the model RefSeq transcript was modified relative to this genomic sequence to represent the inferred CDS: inserted 1 base in 1 codon;Parent=rna-XM_031509231.1
NW_006263314.1	Gnomon	exon	41300	42007	.	+	.	ID=exon-XM_031509231.1-2;Dbxref=GeneID:102673133%2CGenbank:XM_031509231.1;Note=The sequence of the model RefSeq transcript was modified relative to this genomic sequence to represent the inferred CDS: inserted 1 base in 1 codon;Parent=rna-XM_031509231.1
NW_006263314.1	Gnomon	exon	42086	42422	.	+	.	ID=exon-XM_031509231.1-3;Dbxref=GeneID:102673133%2CGenbank:XM_031509231.1;Note=The sequence of the model RefSeq transcript was modified relative to this genomic sequence to represent the inferred CDS: inserted 1 base in 1 codon;Parent=rna-XM_031509231.1
NW_006263314.1	Gnomon	exon	42516	42850	.	+	.	ID=exon-XM_031509231.1-4;Dbxref=GeneID:102673133%2CGenbank:XM_031509231.1;Note=The sequence of the model RefSeq transcript was modified relative to this genomic sequence to represent the inferred CDS: inserted 1 base in 1 codon;Parent=rna-XM_031509231.1
NW_006263314.1	Gnomon	exon	42913	43138	.	+	.	ID=exon-XM_031509231.1-5;Dbxref=GeneID:102673133%2CGenbank:XM_031509231.1;Note=The sequence of the model RefSeq transcript was modified relative to this genomic sequence to represent the inferred CDS: inserted 1 base in 1 codon;Parent=rna-XM_031509231.1
NW_006263314.1	Gnomon	exon	43226	43564	.	+	.	ID=exon-XM_031509231.1-6;Dbxref=GeneID:102673133%2CGenbank:XM_031509231.1;Note=The sequence of the model RefSeq transcript was modified relative to this genomic sequence to represent the inferred CDS: inserted 1 base in 1 codon;Parent=rna-XM_031509231.1
NW_006263314.1	Gnomon	exon	43667	43820	.	+	.	ID=exon-XM_031509231.1-7;Dbxref=GeneID:102673133%2CGenbank:XM_031509231.1;Note=The sequence of the model RefSeq transcript was modified relative to this genomic sequence to represent the inferred CDS: inserted 1 base in 1 codon;Parent=rna-XM_031509231.1
NW_006263314.1	Gnomon	exon	43883	44110	.	+	.	ID=exon-XM_031509231.1-8;Dbxref=GeneID:102673133%2CGenbank:XM_031509231.1;Note=The sequence of the model RefSeq transcript was modified relative to this genomic sequence to represent the inferred CDS: inserted 1 base in 1 codon;Parent=rna-XM_031509231.1
NW_006263314.1	Gnomon	exon	44113	44844	.	+	.	ID=exon-XM_031509231.1-9;Dbxref=GeneID:102673133%2CGenbank:XM_031509231.1;Note=The sequence of the model RefSeq transcript was modified relative to this genomic sequence to represent the inferred CDS: inserted 1 base in 1 codon;Parent=rna-XM_031509231.1
NW_006263314.1	Gnomon	exon	61834	62061	.	+	.	ID=exon-XM_006607728.2-11;Dbxref=GeneID:102674551%2CGenbank:XM_006607728.2;Parent=rna-XM_006607728.2
NW_006263314.1	Gnomon	exon	62160	62498	.	+	.	ID=exon-XM_006607728.2-12;Dbxref=GeneID:102674551%2CGenbank:XM_006607728.2;Parent=rna-XM_006607728.2
NW_006263314.1	Gnomon	exon	61614	61746	.	+	.	ID=exon-XM_006607728.2-10;Dbxref=GeneID:102674551%2CGenbank:XM_006607728.2;Parent=rna-XM_006607728.2
NW_006263314.1	Gnomon	exon	63545	63945	.	+	.	ID=exon-XM_006607728.2-13;Dbxref=GeneID:102674551%2CGenbank:XM_006607728.2;Parent=rna-XM_006607728.2
NW_006263314.1	Gnomon	exon	23645	23936	.	+	.	ID=exon-XM_006607721.2-1;Dbxref=GeneID:102673579%2CGenbank:XM_006607721.2;Parent=rna-XM_006607721.2
NW_006263314.1	Gnomon	exon	24361	25492	.	+	.	ID=exon-XM_006607721.2-2;Dbxref=GeneID:102673579%2CGenbank:XM_006607721.2;Parent=rna-XM_006607721.2
NW_006263314.1	Gnomon	exon	31489	31584	.	+	.	ID=exon-XM_006607721.2-3;Dbxref=GeneID:102673579%2CGenbank:XM_006607721.2;Parent=rna-XM_006607721.2
NW_006263314.1	Gnomon	CDS	56640	56807	.	+	0	Name=XP_006607790.1;ID=cds-XP_006607790.1;Dbxref=GeneID:102674551%2CGenbank:XP_006607790.1;Parent=rna-XM_006607727.2
NW_006263314.1	Gnomon	CDS	57363	57576	.	+	0	Name=XP_006607790.1;ID=cds-XP_006607790.1;Dbxref=GeneID:102674551%2CGenbank:XP_006607790.1;Parent=rna-XM_006607727.2
NW_006263314.1	Gnomon	CDS	58233	58506	.	+	0	Name=XP_006607790.1;ID=cds-XP_006607790.1;Dbxref=GeneID:102674551%2CGenbank:XP_006607790.1;Parent=rna-XM_006607727.2
NW_006263314.1	Gnomon	CDS	58635	58758	.	+	0	Name=XP_006607790.1;ID=cds-XP_006607790.1;Dbxref=GeneID:102674551%2CGenbank:XP_006607790.1;Parent=rna-XM_006607727.2
NW_006263314.1	Gnomon	CDS	58881	59022	.	+	0	Name=XP_006607790.1;ID=cds-XP_006607790.1;Dbxref=GeneID:102674551%2CGenbank:XP_006607790.1;Parent=rna-XM_006607727.2
NW_006263314.1	Gnomon	CDS	59864	59990	.	+	0	Name=XP_006607790.1;ID=cds-XP_006607790.1;Dbxref=GeneID:102674551%2CGenbank:XP_006607790.1;Parent=rna-XM_006607727.2
NW_006263314.1	Gnomon	CDS	60091	60295	.	+	0	Name=XP_006607790.1;ID=cds-XP_006607790.1;Dbxref=GeneID:102674551%2CGenbank:XP_006607790.1;Parent=rna-XM_006607727.2
NW_006263314.1	Gnomon	CDS	61141	61287	.	+	0	Name=XP_006607790.1;ID=cds-XP_006607790.1;Dbxref=GeneID:102674551%2CGenbank:XP_006607790.1;Parent=rna-XM_006607727.2
NW_006263314.1	Gnomon	CDS	61614	61746	.	+	0	Name=XP_006607790.1;ID=cds-XP_006607790.1;Dbxref=GeneID:102674551%2CGenbank:XP_006607790.1;Parent=rna-XM_006607727.2
NW_006263314.1	Gnomon	CDS	61834	62061	.	+	0	Name=XP_006607790.1;ID=cds-XP_006607790.1;Dbxref=GeneID:102674551%2CGenbank:XP_006607790.1;Parent=rna-XM_006607727.2
NW_006263314.1	Gnomon	CDS	62160	62498	.	+	0	Name=XP_006607790.1;ID=cds-XP_006607790.1;Dbxref=GeneID:102674551%2CGenbank:XP_006607790.1;Parent=rna-XM_006607727.2
NW_006263314.1	Gnomon	CDS	63545	63945	.	+	0	Name=XP_006607790.1;ID=cds-XP_006607790.1;Dbxref=GeneID:102674551%2CGenbank:XP_006607790.1;Parent=rna-XM_006607727.2
NW_006263314.1	Gnomon	CDS	56640	56807	.	+	0	Name=XP_006607791.1;ID=cds-XP_006607791.1;Dbxref=GeneID:102674551%2CGenbank:XP_006607791.1;Parent=rna-XM_006607728.2
NW_006263314.1	Gnomon	CDS	57363	57576	.	+	0	Name=XP_006607791.1;ID=cds-XP_006607791.1;Dbxref=GeneID:102674551%2CGenbank:XP_006607791.1;Parent=rna-XM_006607728.2
NW_006263314.1	Gnomon	CDS	58233	58506	.	+	0	Name=XP_006607791.1;ID=cds-XP_006607791.1;Dbxref=GeneID:102674551%2CGenbank:XP_006607791.1;Parent=rna-XM_006607728.2
NW_006263314.1	Gnomon	CDS	58635	58758	.	+	0	Name=XP_006607791.1;ID=cds-XP_006607791.1;Dbxref=GeneID:102674551%2CGenbank:XP_006607791.1;Parent=rna-XM_006607728.2
NW_006263314.1	Gnomon	CDS	58881	59022	.	+	0	Name=XP_006607791.1;ID=cds-XP_006607791.1;Dbxref=GeneID:102674551%2CGenbank:XP_006607791.1;Parent=rna-XM_006607728.2
NW_006263314.1	Gnomon	CDS	59864	59990	.	+	0	Name=XP_006607791.1;ID=cds-XP_006607791.1;Dbxref=GeneID:102674551%2CGenbank:XP_006607791.1;Parent=rna-XM_006607728.2
NW_006263314.1	Gnomon	CDS	60091	60295	.	+	0	Name=XP_006607791.1;ID=cds-XP_006607791.1;Dbxref=GeneID:102674551%2CGenbank:XP_006607791.1;Parent=rna-XM_006607728.2
NW_006263314.1	Gnomon	CDS	61141	61287	.	+	0	Name=XP_006607791.1;ID=cds-XP_006607791.1;Dbxref=GeneID:102674551%2CGenbank:XP_006607791.1;Parent=rna-XM_006607728.2
NW_006263314.1	Gnomon	CDS	61614	61746	.	+	0	Name=XP_006607791.1;ID=cds-XP_006607791.1;Dbxref=GeneID:102674551%2CGenbank:XP_006607791.1;Parent=rna-XM_006607728.2
NW_006263314.1	Gnomon	CDS	61834	62061	.	+	0	Name=XP_006607791.1;ID=cds-XP_006607791.1;Dbxref=GeneID:102674551%2CGenbank:XP_006607791.1;Parent=rna-XM_006607728.2
NW_006263314.1	Gnomon	CDS	62160	62498	.	+	0	Name=XP_006607791.1;ID=cds-XP_006607791.1;Dbxref=GeneID:102674551%2CGenbank:XP_006607791.1;Parent=rna-XM_006607728.2
NW_006263314.1	Gnomon	CDS	63545	63945	.	+	0	Name=XP_006607791.1;ID=cds-XP_006607791.1;Dbxref=GeneID:102674551%2CGenbank:XP_006607791.1;Parent=rna-XM_006607728.2
NW_006263314.1	Gnomon	gene	27525	30564	.	+	.	Name=LOC102673494;ID=gene-LOC102673494;Dbxref=GeneID:102673494
NW_006263314.1	Gnomon	CDS	56640	56807	.	+	0	Name=XP_006607792.1;ID=cds-XP_006607792.1;Dbxref=GeneID:102674551%2CGenbank:XP_006607792.1;Parent=rna-XM_006607729.2
NW_006263314.1	Gnomon	CDS	57363	57576	.	+	0	Name=XP_006607792.1;ID=cds-XP_006607792.1;Dbxref=GeneID:102674551%2CGenbank:XP_006607792.1;Parent=rna-XM_006607729.2
NW_006263314.1	Gnomon	CDS	58233	58506	.	+	0	Name=XP_006607792.1;ID=cds-XP_006607792.1;Dbxref=GeneID:102674551%2CGenbank:XP_006607792.1;Parent=rna-XM_006607729.2
NW_006263314.1	Gnomon	CDS	58635	58758	.	+	0	Name=XP_006607792.1;ID=cds-XP_006607792.1;Dbxref=GeneID:102674551%2CGenbank:XP_006607792.1;Parent=rna-XM_006607729.2
NW_006263314.1	Gnomon	CDS	58881	59022	.	+	0	Name=XP_006607792.1;ID=cds-XP_006607792.1;Dbxref=GeneID:102674551%2CGenbank:XP_006607792.1;Parent=rna-XM_006607729.2
NW_006263314.1	Gnomon	CDS	59864	59990	.	+	0	Name=XP_006607792.1;ID=cds-XP_006607792.1;Dbxref=GeneID:102674551%2CGenbank:XP_006607792.1;Parent=rna-XM_006607729.2
NW_006263314.1	Gnomon	CDS	60091	60295	.	+	0	Name=XP_006607792.1;ID=cds-XP_006607792.1;Dbxref=GeneID:102674551%2CGenbank:XP_006607792.1;Parent=rna-XM_006607729.2
NW_006263314.1	Gnomon	CDS	61141	61287	.	+	0	Name=XP_006607792.1;ID=cds-XP_006607792.1;Dbxref=GeneID:102674551%2CGenbank:XP_006607792.1;Parent=rna-XM_006607729.2
NW_006263314.1	Gnomon	CDS	61614	61746	.	+	0	Name=XP_006607792.1;ID=cds-XP_006607792.1;Dbxref=GeneID:102674551%2CGenbank:XP_006607792.1;Parent=rna-XM_006607729.2
NW_006263314.1	Gnomon	CDS	61834	62061	.	+	0	Name=XP_006607792.1;ID=cds-XP_006607792.1;Dbxref=GeneID:102674551%2CGenbank:XP_006607792.1;Parent=rna-XM_006607729.2
NW_006263314.1	Gnomon	CDS	62160	62498	.	+	0	Name=XP_006607792.1;ID=cds-XP_006607792.1;Dbxref=GeneID:102674551%2CGenbank:XP_006607792.1;Parent=rna-XM_006607729.2
NW_006263314.1	Gnomon	CDS	63545	63945	.	+	0	Name=XP_006607792.1;ID=cds-XP_006607792.1;Dbxref=GeneID:102674551%2CGenbank:XP_006607792.1;Parent=rna-XM_006607729.2
NW_006263314.1	Gnomon	exon	79986	80168	.	+	.	ID=exon-XR_004150065.1-1;Dbxref=GeneID:116185263%2CGenbank:XR_004150065.1;Parent=rna-XR_004150065.1
NW_006263314.1	Gnomon	exon	80453	80614	.	+	.	ID=exon-XR_004150065.1-2;Dbxref=GeneID:116185263%2CGenbank:XR_004150065.1;Parent=rna-XR_004150065.1
NW_006263314.1	Gnomon	gene	23645	31584	.	+	.	Name=LOC102673579;ID=gene-LOC102673579;Dbxref=GeneID:102673579
NW_006263314.1	Gnomon	mRNA	68467	94011	.	-	.	Name=XM_031509304.1;ID=rna-XM_031509304.1;Dbxref=GeneID:102675670%2CGenbank:XM_031509304.1;Parent=gene-LOC102675670
NW_006263314.1	Gnomon	CDS	71237	71529	.	+	0	Name=XP_006607793.1;ID=cds-XP_006607793.1;Dbxref=GeneID:102675298%2CGenbank:XP_006607793.1;Parent=rna-XM_006607730.2
NW_006263314.1	Gnomon	CDS	72029	72233	.	+	0	Name=XP_006607793.1;ID=cds-XP_006607793.1;Dbxref=GeneID:102675298%2CGenbank:XP_006607793.1;Parent=rna-XM_006607730.2
NW_006263314.1	Gnomon	CDS	72423	72701	.	+	0	Name=XP_006607793.1;ID=cds-XP_006607793.1;Dbxref=GeneID:102675298%2CGenbank:XP_006607793.1;Parent=rna-XM_006607730.2
NW_006263314.1	Gnomon	mRNA	56640	64254	.	+	.	Name=XM_031509291.1;ID=rna-XM_031509291.1;Dbxref=GeneID:102674551%2CGenbank:XM_031509291.1;Parent=gene-LOC102674551
NW_006263314.1	Gnomon	CDS	71237	71529	.	+	0	Name=XP_006607794.1;ID=cds-XP_006607794.1;Dbxref=GeneID:102675298%2CGenbank:XP_006607794.1;Parent=rna-XM_006607731.2
NW_006263314.1	Gnomon	CDS	72029	72233	.	+	0	Name=XP_006607794.1;ID=cds-XP_006607794.1;Dbxref=GeneID:102675298%2CGenbank:XP_006607794.1;Parent=rna-XM_006607731.2
NW_006263314.1	Gnomon	CDS	72423	72701	.	+	0	Name=XP_006607794.1;ID=cds-XP_006607794.1;Dbxref=GeneID:102675298%2CGenbank:XP_006607794.1;Parent=rna-XM_006607731.2
NW_006263314.1	Gnomon	exon	11309	11411	.	+	.	ID=exon-XM_031509254.1-4;Dbxref=GeneID:102673880%2CGenbank:XM_031509254.1;Parent=rna-XM_031509254.1
NW_006263314.1	Gnomon	exon	11507	11919	.	+	.	ID=exon-XM_031509254.1-5;Dbxref=GeneID:102673880%2CGenbank:XM_031509254.1;Parent=rna-XM_031509254.1
NW_006263314.1	Gnomon	exon	12269	12287	.	+	.	ID=exon-XM_031509254.1-6;Dbxref=GeneID:102673880%2CGenbank:XM_031509254.1;Parent=rna-XM_031509254.1
NW_006263314.1	Gnomon	exon	12428	12588	.	+	.	ID=exon-XM_031509254.1-7;Dbxref=GeneID:102673880%2CGenbank:XM_031509254.1;Parent=rna-XM_031509254.1
NW_006263314.1	Gnomon	exon	10590	10741	.	+	.	ID=exon-XM_031509254.1-1;Dbxref=GeneID:102673880%2CGenbank:XM_031509254.1;Parent=rna-XM_031509254.1
NW_006263314.1	Gnomon	exon	10879	11007	.	+	.	ID=exon-XM_031509254.1-2;Dbxref=GeneID:102673880%2CGenbank:XM_031509254.1;Parent=rna-XM_031509254.1
NW_006263314.1	Gnomon	exon	11109	11249	.	+	.	ID=exon-XM_031509254.1-3;Dbxref=GeneID:102673880%2CGenbank:XM_031509254.1;Parent=rna-XM_031509254.1
NW_006263314.1	Gnomon	exon	12691	13104	.	+	.	ID=exon-XM_031509254.1-8;Dbxref=GeneID:102673880%2CGenbank:XM_031509254.1;Parent=rna-XM_031509254.1
NW_006263314.1	Gnomon	exon	13170	13335	.	+	.	ID=exon-XM_031509254.1-9;Dbxref=GeneID:102673880%2CGenbank:XM_031509254.1;Parent=rna-XM_031509254.1
NW_006263314.1	Gnomon	gene	77629	79004	.	-	.	Name=LOC116185257;ID=gene-LOC116185257;Dbxref=GeneID:116185257
NW_006263314.1	Gnomon	gene	111455	112186	.	-	.	Name=LOC116185253;ID=gene-LOC116185253;Dbxref=GeneID:116185253
NW_006263314.1	Gnomon	gene	79986	80614	.	+	.	Name=LOC116185263;ID=gene-LOC116185263;Dbxref=GeneID:116185263
NW_006263314.1	Gnomon	gene	115842	116236	.	+	.	Name=LOC116185266;ID=gene-LOC116185266;Dbxref=GeneID:116185266
NW_006263314.1	Gnomon	CDS	5	286	.	+	0	Name=XP_006607795.1;ID=cds-XP_006607795.1;Dbxref=GeneID:102675529%2CGenbank:XP_006607795.1;Parent=rna-XM_006607732.2
NW_006263314.1	Gnomon	CDS	424	803	.	+	0	Name=XP_006607795.1;ID=cds-XP_006607795.1;Dbxref=GeneID:102675529%2CGenbank:XP_006607795.1;Parent=rna-XM_006607732.2
NW_006263314.1	Gnomon	CDS	931	1249	.	+	0	Name=XP_006607795.1;ID=cds-XP_006607795.1;Dbxref=GeneID:102675529%2CGenbank:XP_006607795.1;Parent=rna-XM_006607732.2
NW_006263314.1	Gnomon	CDS	1332	1552	.	+	0	Name=XP_006607795.1;ID=cds-XP_006607795.1;Dbxref=GeneID:102675529%2CGenbank:XP_006607795.1;Parent=rna-XM_006607732.2
NW_006263314.1	Gnomon	CDS	1636	1828	.	+	0	Name=XP_006607795.1;ID=cds-XP_006607795.1;Dbxref=GeneID:102675529%2CGenbank:XP_006607795.1;Parent=rna-XM_006607732.2
NW_006263314.1	Gnomon	CDS	1901	1951	.	+	0	Name=XP_006607795.1;ID=cds-XP_006607795.1;Dbxref=GeneID:102675529%2CGenbank:XP_006607795.1;Parent=rna-XM_006607732.2
NW_006263314.1	Gnomon	exon	34684	34840	.	+	.	ID=exon-XM_006607719.2-1;Dbxref=GeneID:102673271%2CGenbank:XM_006607719.2;Parent=rna-XM_006607719.2
NW_006263314.1	Gnomon	exon	35988	36138	.	+	.	ID=exon-XM_006607719.2-2;Dbxref=GeneID:102673271%2CGenbank:XM_006607719.2;Parent=rna-XM_006607719.2
NW_006263314.1	Gnomon	exon	36210	37795	.	+	.	ID=exon-XM_006607719.2-3;Dbxref=GeneID:102673271%2CGenbank:XM_006607719.2;Parent=rna-XM_006607719.2
NW_006263314.1	Gnomon	CDS	65420	65563	.	+	0	Name=XP_031365157.1;ID=cds-XP_031365157.1;Dbxref=GeneID:102674416%2CGenbank:XP_031365157.1;Parent=rna-XM_031509297.1
NW_006263314.1	Gnomon	CDS	65737	65862	.	+	0	Name=XP_031365157.1;ID=cds-XP_031365157.1;Dbxref=GeneID:102674416%2CGenbank:XP_031365157.1;Parent=rna-XM_031509297.1
NW_006263314.1	Gnomon	CDS	66303	66423	.	+	0	Name=XP_031365157.1;ID=cds-XP_031365157.1;Dbxref=GeneID:102674416%2CGenbank:XP_031365157.1;Parent=rna-XM_031509297.1
NW_006263314.1	Gnomon	CDS	66613	66874	.	+	0	Name=XP_031365157.1;ID=cds-XP_031365157.1;Dbxref=GeneID:102674416%2CGenbank:XP_031365157.1;Parent=rna-XM_031509297.1
NW_006263314.1	Gnomon	CDS	67305	67430	.	+	0	Name=XP_031365157.1;ID=cds-XP_031365157.1;Dbxref=GeneID:102674416%2CGenbank:XP_031365157.1;Parent=rna-XM_031509297.1
NW_006263314.1	Gnomon	CDS	67522	67612	.	+	0	Name=XP_031365157.1;ID=cds-XP_031365157.1;Dbxref=GeneID:102674416%2CGenbank:XP_031365157.1;Parent=rna-XM_031509297.1
NW_006263314.1	Gnomon	CDS	67711	67847	.	+	0	Name=XP_031365157.1;ID=cds-XP_031365157.1;Dbxref=GeneID:102674416%2CGenbank:XP_031365157.1;Parent=rna-XM_031509297.1
NW_006263314.1	Gnomon	CDS	67960	68092	.	+	0	Name=XP_031365157.1;ID=cds-XP_031365157.1;Dbxref=GeneID:102674416%2CGenbank:XP_031365157.1;Parent=rna-XM_031509297.1
NW_006263314.1	Gnomon	CDS	68308	68358	.	+	0	Name=XP_031365157.1;ID=cds-XP_031365157.1;Dbxref=GeneID:102674416%2CGenbank:XP_031365157.1;Parent=rna-XM_031509297.1
NW_006263314.1	Gnomon	exon	68308	68462	.	+	.	ID=exon-XM_031509297.1-10;Dbxref=GeneID:102674416%2CGenbank:XM_031509297.1;Parent=rna-XM_031509297.1
NW_006263314.1	RefSeq	cDNA_match	40707	41033	.	+	.	ID=fc4b3677-4424-4d91-9e29-e289c837671f;Target=XM_031509231.1 1 327
NW_006263314.1	RefSeq	cDNA_match	41300	42007	.	+	.	ID=fc4b3677-4424-4d91-9e29-e289c837671f;Target=XM_031509231.1 1 327
NW_006263314.1	RefSeq	cDNA_match	42086	42422	.	+	.	ID=fc4b3677-4424-4d91-9e29-e289c837671f;Target=XM_031509231.1 1 327
NW_006263314.1	RefSeq	cDNA_match	42516	42850	.	+	.	ID=fc4b3677-4424-4d91-9e29-e289c837671f;Target=XM_031509231.1 1 327
NW_006263314.1	RefSeq	cDNA_match	42913	43138	.	+	.	ID=fc4b3677-4424-4d91-9e29-e289c837671f;Target=XM_031509231.1 1 327
NW_006263314.1	RefSeq	cDNA_match	43226	43564	.	+	.	ID=fc4b3677-4424-4d91-9e29-e289c837671f;Target=XM_031509231.1 1 327
NW_006263314.1	RefSeq	cDNA_match	43667	43820	.	+	.	ID=fc4b3677-4424-4d91-9e29-e289c837671f;Target=XM_031509231.1 1 327
NW_006263314.1	RefSeq	cDNA_match	43883	44844	.	+	.	ID=fc4b3677-4424-4d91-9e29-e289c837671f;Target=XM_031509231.1 1 327
NW_006263314.1	Gnomon	exon	68467	68495	.	-	.	ID=exon-XM_006607733.2-10;Dbxref=GeneID:102675670%2CGenbank:XM_006607733.2;Parent=rna-XM_006607733.2
NW_006263314.1	Gnomon	exon	23645	23936	.	+	.	ID=exon-XM_006607720.2-1;Dbxref=GeneID:102673579%2CGenbank:XM_006607720.2;Parent=rna-XM_006607720.2
NW_006263314.1	Gnomon	exon	24361	25873	.	+	.	ID=exon-XM_006607720.2-2;Dbxref=GeneID:102673579%2CGenbank:XM_006607720.2;Parent=rna-XM_006607720.2
NW_006263314.1	Gnomon	CDS	56640	56807	.	+	0	Name=XP_031365151.1;ID=cds-XP_031365151.1;Dbxref=GeneID:102674551%2CGenbank:XP_031365151.1;Parent=rna-XM_031509291.1
NW_006263314.1	Gnomon	CDS	57363	57576	.	+	0	Name=XP_031365151.1;ID=cds-XP_031365151.1;Dbxref=GeneID:102674551%2CGenbank:XP_031365151.1;Parent=rna-XM_031509291.1
NW_006263314.1	Gnomon	CDS	58233	58506	.	+	0	Name=XP_031365151.1;ID=cds-XP_031365151.1;Dbxref=GeneID:102674551%2CGenbank:XP_031365151.1;Parent=rna-XM_031509291.1
NW_006263314.1	Gnomon	CDS	58635	58758	.	+	0	Name=XP_031365151.1;ID=cds-XP_031365151.1;Dbxref=GeneID:102674551%2CGenbank:XP_031365151.1;Parent=rna-XM_031509291.1
NW_006263314.1	Gnomon	CDS	58881	59022	.	+	0	Name=XP_031365151.1;ID=cds-XP_031365151.1;Dbxref=GeneID:102674551%2CGenbank:XP_031365151.1;Parent=rna-XM_031509291.1
NW_006263314.1	Gnomon	CDS	59864	59990	.	+	0	Name=XP_031365151.1;ID=cds-XP_031365151.1;Dbxref=GeneID:102674551%2CGenbank:XP_031365151.1;Parent=rna-XM_031509291.1
NW_006263314.1	Gnomon	CDS	60091	60295	.	+	0	Name=XP_031365151.1;ID=cds-XP_031365151.1;Dbxref=GeneID:102674551%2CGenbank:XP_031365151.1;Parent=rna-XM_031509291.1
NW_006263314.1	Gnomon	CDS	61141	61287	.	+	0	Name=XP_031365151.1;ID=cds-XP_031365151.1;Dbxref=GeneID:102674551%2CGenbank:XP_031365151.1;Parent=rna-XM_031509291.1
NW_006263314.1	Gnomon	CDS	61614	61746	.	+	0	Name=XP_031365151.1;ID=cds-XP_031365151.1;Dbxref=GeneID:102674551%2CGenbank:XP_031365151.1;Parent=rna-XM_031509291.1
NW_006263314.1	Gnomon	CDS	61834	62061	.	+	0	Name=XP_031365151.1;ID=cds-XP_031365151.1;Dbxref=GeneID:102674551%2CGenbank:XP_031365151.1;Parent=rna-XM_031509291.1
NW_006263314.1	Gnomon	CDS	62160	62498	.	+	0	Name=XP_031365151.1;ID=cds-XP_031365151.1;Dbxref=GeneID:102674551%2CGenbank:XP_031365151.1;Parent=rna-XM_031509291.1
NW_006263314.1	Gnomon	CDS	63545	63945	.	+	0	Name=XP_031365151.1;ID=cds-XP_031365151.1;Dbxref=GeneID:102674551%2CGenbank:XP_031365151.1;Parent=rna-XM_031509291.1
NW_006263314.1	Gnomon	CDS	41361	42007	.	+	0	Name=XP_031365091.1;ID=cds-XP_031365091.1;Dbxref=GeneID:102673133%2CGenbank:XP_031365091.1;Note=The sequence of the model RefSeq protein was modified relative to this genomic sequence to represent the inferred CDS: inserted 1 base in 1 codon;Parent=rna-XM_031509231.1
NW_006263314.1	Gnomon	CDS	42086	42422	.	+	0	Name=XP_031365091.1;ID=cds-XP_031365091.1;Dbxref=GeneID:102673133%2CGenbank:XP_031365091.1;Note=The sequence of the model RefSeq protein was modified relative to this genomic sequence to represent the inferred CDS: inserted 1 base in 1 codon;Parent=rna-XM_031509231.1
NW_006263314.1	Gnomon	CDS	42516	42850	.	+	0	Name=XP_031365091.1;ID=cds-XP_031365091.1;Dbxref=GeneID:102673133%2CGenbank:XP_031365091.1;Note=The sequence of the model RefSeq protein was modified relative to this genomic sequence to represent the inferred CDS: inserted 1 base in 1 codon;Parent=rna-XM_031509231.1
NW_006263314.1	Gnomon	CDS	42913	43138	.	+	0	Name=XP_031365091.1;ID=cds-XP_031365091.1;Dbxref=GeneID:102673133%2CGenbank:XP_031365091.1;Note=The sequence of the model RefSeq protein was modified relative to this genomic sequence to represent the inferred CDS: inserted 1 base in 1 codon;Parent=rna-XM_031509231.1
NW_006263314.1	Gnomon	CDS	43226	43564	.	+	0	Name=XP_031365091.1;ID=cds-XP_031365091.1;Dbxref=GeneID:102673133%2CGenbank:XP_031365091.1;Note=The sequence of the model RefSeq protein was modified relative to this genomic sequence to represent the inferred CDS: inserted 1 base in 1 codon;Parent=rna-XM_031509231.1
NW_006263314.1	Gnomon	CDS	43667	43820	.	+	0	Name=XP_031365091.1;ID=cds-XP_031365091.1;Dbxref=GeneID:102673133%2CGenbank:XP_031365091.1;Note=The sequence of the model RefSeq protein was modified relative to this genomic sequence to represent the inferred CDS: inserted 1 base in 1 codon;Parent=rna-XM_031509231.1
NW_006263314.1	Gnomon	CDS	43883	44110	.	+	0	Name=XP_031365091.1;ID=cds-XP_031365091.1;Dbxref=GeneID:102673133%2CGenbank:XP_031365091.1;Note=The sequence of the model RefSeq protein was modified relative to this genomic sequence to represent the inferred CDS: inserted 1 base in 1 codon;Parent=rna-XM_031509231.1
NW_006263314.1	Gnomon	CDS	44113	44429	.	+	0	Name=XP_031365091.1;ID=cds-XP_031365091.1;Dbxref=GeneID:102673133%2CGenbank:XP_031365091.1;Note=The sequence of the model RefSeq protein was modified relative to this genomic sequence to represent the inferred CDS: inserted 1 base in 1 codon;Parent=rna-XM_031509231.1
NW_006263314.1	Gnomon	exon	44632	44968	.	-	.	ID=exon-XM_031509246.1-4;Dbxref=GeneID:102673007%2CGenbank:XM_031509246.1;Parent=rna-XM_031509246.1
NW_006263314.1	Gnomon	exon	45191	45287	.	-	.	ID=exon-XM_031509246.1-3;Dbxref=GeneID:102673007%2CGenbank:XM_031509246.1;Parent=rna-XM_031509246.1
NW_006263314.1	Gnomon	exon	45380	45544	.	-	.	ID=exon-XM_031509246.1-2;Dbxref=GeneID:102673007%2CGenbank:XM_031509246.1;Parent=rna-XM_031509246.1
NW_006263314.1	Gnomon	exon	45806	45823	.	-	.	ID=exon-XM_031509246.1-1;Dbxref=GeneID:102673007%2CGenbank:XM_031509246.1;Parent=rna-XM_031509246.1
NW_006263314.1	Gnomon	gene	44632	45882	.	-	.	Name=LOC102673007;ID=gene-LOC102673007;Dbxref=GeneID:102673007
NW_006263314.1	Gnomon	CDS	24390	25520	.	+	0	Name=XP_006607783.1;ID=cds-XP_006607783.1;Dbxref=GeneID:102673579%2CGenbank:XP_006607783.1;Parent=rna-XM_006607720.2
NW_006263314.1	Gnomon	gene	40707	44844	.	+	.	Name=LOC102673133;ID=gene-LOC102673133;Dbxref=GeneID:102673133
NW_006263314.1	Gnomon	CDS	24390	25492	.	+	0	Name=XP_006607784.1;ID=cds-XP_006607784.1;Dbxref=GeneID:102673579%2CGenbank:XP_006607784.1;Parent=rna-XM_006607721.2
NW_006263314.1	Gnomon	CDS	31489	31516	.	+	0	Name=XP_006607784.1;ID=cds-XP_006607784.1;Dbxref=GeneID:102673579%2CGenbank:XP_006607784.1;Parent=rna-XM_006607721.2
NW_006263314.1	Gnomon	lnc_RNA	27525	30564	.	+	.	Name=XR_420590.2;ID=rna-XR_420590.2;Dbxref=GeneID:102673494%2CGenbank:XR_420590.2;Parent=gene-LOC102673494
NW_006263314.1	Gnomon	CDS	20365	20375	.	-	0	Name=XP_006607786.1;ID=cds-XP_006607786.1;Dbxref=GeneID:102674059%2CGenbank:XP_006607786.1;Parent=rna-XM_006607723.2
NW_006263314.1	Gnomon	CDS	18821	19163	.	-	0	Name=XP_006607786.1;ID=cds-XP_006607786.1;Dbxref=GeneID:102674059%2CGenbank:XP_006607786.1;Parent=rna-XM_006607723.2
NW_006263314.1	Gnomon	CDS	18277	18595	.	-	0	Name=XP_006607786.1;ID=cds-XP_006607786.1;Dbxref=GeneID:102674059%2CGenbank:XP_006607786.1;Parent=rna-XM_006607723.2
NW_006263314.1	Gnomon	CDS	17988	18212	.	-	0	Name=XP_006607786.1;ID=cds-XP_006607786.1;Dbxref=GeneID:102674059%2CGenbank:XP_006607786.1;Parent=rna-XM_006607723.2
NW_006263314.1	Gnomon	CDS	17478	17841	.	-	0	Name=XP_006607786.1;ID=cds-XP_006607786.1;Dbxref=GeneID:102674059%2CGenbank:XP_006607786.1;Parent=rna-XM_006607723.2
NW_006263314.1	Gnomon	CDS	17232	17393	.	-	0	Name=XP_006607786.1;ID=cds-XP_006607786.1;Dbxref=GeneID:102674059%2CGenbank:XP_006607786.1;Parent=rna-XM_006607723.2
NW_006263314.1	Gnomon	CDS	16858	17112	.	-	0	Name=XP_006607786.1;ID=cds-XP_006607786.1;Dbxref=GeneID:102674059%2CGenbank:XP_006607786.1;Parent=rna-XM_006607723.2
NW_006263314.1	Gnomon	CDS	16593	16786	.	-	0	Name=XP_006607786.1;ID=cds-XP_006607786.1;Dbxref=GeneID:102674059%2CGenbank:XP_006607786.1;Parent=rna-XM_006607723.2
NW_006263314.1	Gnomon	CDS	9767	9815	.	-	0	Name=XP_006607786.1;ID=cds-XP_006607786.1;Dbxref=GeneID:102674059%2CGenbank:XP_006607786.1;Parent=rna-XM_006607723.2
NW_006263314.1	Gnomon	CDS	9322	9457	.	-	0	Name=XP_006607786.1;ID=cds-XP_006607786.1;Dbxref=GeneID:102674059%2CGenbank:XP_006607786.1;Parent=rna-XM_006607723.2
NW_006263314.1	Gnomon	CDS	9103	9252	.	-	0	Name=XP_006607786.1;ID=cds-XP_006607786.1;Dbxref=GeneID:102674059%2CGenbank:XP_006607786.1;Parent=rna-XM_006607723.2
NW_006263314.1	Gnomon	CDS	8678	9013	.	-	0	Name=XP_006607786.1;ID=cds-XP_006607786.1;Dbxref=GeneID:102674059%2CGenbank:XP_006607786.1;Parent=rna-XM_006607723.2
NW_006263314.1	Gnomon	CDS	8273	8605	.	-	0	Name=XP_006607786.1;ID=cds-XP_006607786.1;Dbxref=GeneID:102674059%2CGenbank:XP_006607786.1;Parent=rna-XM_006607723.2
NW_006263314.1	Gnomon	CDS	8056	8193	.	-	0	Name=XP_006607786.1;ID=cds-XP_006607786.1;Dbxref=GeneID:102674059%2CGenbank:XP_006607786.1;Parent=rna-XM_006607723.2
NW_006263314.1	Gnomon	CDS	7769	7966	.	-	0	Name=XP_006607786.1;ID=cds-XP_006607786.1;Dbxref=GeneID:102674059%2CGenbank:XP_006607786.1;Parent=rna-XM_006607723.2
NW_006263314.1	Gnomon	CDS	7250	7486	.	-	0	Name=XP_006607786.1;ID=cds-XP_006607786.1;Dbxref=GeneID:102674059%2CGenbank:XP_006607786.1;Parent=rna-XM_006607723.2
NW_006263314.1	Gnomon	CDS	6836	7169	.	-	0	Name=XP_006607786.1;ID=cds-XP_006607786.1;Dbxref=GeneID:102674059%2CGenbank:XP_006607786.1;Parent=rna-XM_006607723.2
NW_006263314.1	Gnomon	CDS	6484	6733	.	-	0	Name=XP_006607786.1;ID=cds-XP_006607786.1;Dbxref=GeneID:102674059%2CGenbank:XP_006607786.1;Parent=rna-XM_006607723.2
NW_006263314.1	Gnomon	CDS	6171	6400	.	-	0	Name=XP_006607786.1;ID=cds-XP_006607786.1;Dbxref=GeneID:102674059%2CGenbank:XP_006607786.1;Parent=rna-XM_006607723.2
NW_006263314.1	Gnomon	CDS	5730	6080	.	-	0	Name=XP_006607786.1;ID=cds-XP_006607786.1;Dbxref=GeneID:102674059%2CGenbank:XP_006607786.1;Parent=rna-XM_006607723.2
NW_006263314.1	Gnomon	CDS	5506	5674	.	-	0	Name=XP_006607786.1;ID=cds-XP_006607786.1;Dbxref=GeneID:102674059%2CGenbank:XP_006607786.1;Parent=rna-XM_006607723.2
NW_006263314.1	Gnomon	CDS	5095	5434	.	-	0	Name=XP_006607786.1;ID=cds-XP_006607786.1;Dbxref=GeneID:102674059%2CGenbank:XP_006607786.1;Parent=rna-XM_006607723.2
NW_006263314.1	Gnomon	CDS	4774	4961	.	-	0	Name=XP_006607786.1;ID=cds-XP_006607786.1;Dbxref=GeneID:102674059%2CGenbank:XP_006607786.1;Parent=rna-XM_006607723.2
NW_006263314.1	Gnomon	CDS	4537	4684	.	-	0	Name=XP_006607786.1;ID=cds-XP_006607786.1;Dbxref=GeneID:102674059%2CGenbank:XP_006607786.1;Parent=rna-XM_006607723.2
NW_006263314.1	Gnomon	CDS	4279	4431	.	-	0	Name=XP_006607786.1;ID=cds-XP_006607786.1;Dbxref=GeneID:102674059%2CGenbank:XP_006607786.1;Parent=rna-XM_006607723.2
NW_006263314.1	Gnomon	CDS	3986	4186	.	-	0	Name=XP_006607786.1;ID=cds-XP_006607786.1;Dbxref=GeneID:102674059%2CGenbank:XP_006607786.1;Parent=rna-XM_006607723.2
NW_006263314.1	Gnomon	CDS	3776	3909	.	-	0	Name=XP_006607786.1;ID=cds-XP_006607786.1;Dbxref=GeneID:102674059%2CGenbank:XP_006607786.1;Parent=rna-XM_006607723.2
NW_006263314.1	Gnomon	CDS	3582	3669	.	-	0	Name=XP_006607786.1;ID=cds-XP_006607786.1;Dbxref=GeneID:102674059%2CGenbank:XP_006607786.1;Parent=rna-XM_006607723.2
NW_006263314.1	Gnomon	CDS	10733	10741	.	+	0	Name=XP_006607785.1;ID=cds-XP_006607785.1;Dbxref=GeneID:102673880%2CGenbank:XP_006607785.1;Parent=rna-XM_006607722.2
NW_006263314.1	Gnomon	CDS	10879	11007	.	+	0	Name=XP_006607785.1;ID=cds-XP_006607785.1;Dbxref=GeneID:102673880%2CGenbank:XP_006607785.1;Parent=rna-XM_006607722.2
NW_006263314.1	Gnomon	CDS	11109	11249	.	+	0	Name=XP_006607785.1;ID=cds-XP_006607785.1;Dbxref=GeneID:102673880%2CGenbank:XP_006607785.1;Parent=rna-XM_006607722.2
NW_006263314.1	Gnomon	CDS	11309	11411	.	+	0	Name=XP_006607785.1;ID=cds-XP_006607785.1;Dbxref=GeneID:102673880%2CGenbank:XP_006607785.1;Parent=rna-XM_006607722.2
NW_006263314.1	Gnomon	CDS	11507	11919	.	+	0	Name=XP_006607785.1;ID=cds-XP_006607785.1;Dbxref=GeneID:102673880%2CGenbank:XP_006607785.1;Parent=rna-XM_006607722.2
NW_006263314.1	Gnomon	CDS	12269	12284	.	+	0	Name=XP_006607785.1;ID=cds-XP_006607785.1;Dbxref=GeneID:102673880%2CGenbank:XP_006607785.1;Parent=rna-XM_006607722.2
NW_006263314.1	Gnomon	CDS	12425	12588	.	+	0	Name=XP_006607785.1;ID=cds-XP_006607785.1;Dbxref=GeneID:102673880%2CGenbank:XP_006607785.1;Parent=rna-XM_006607722.2
NW_006263314.1	Gnomon	CDS	12691	13104	.	+	0	Name=XP_006607785.1;ID=cds-XP_006607785.1;Dbxref=GeneID:102673880%2CGenbank:XP_006607785.1;Parent=rna-XM_006607722.2
NW_006263314.1	Gnomon	CDS	13170	13335	.	+	0	Name=XP_006607785.1;ID=cds-XP_006607785.1;Dbxref=GeneID:102673880%2CGenbank:XP_006607785.1;Parent=rna-XM_006607722.2
NW_006263314.1	Gnomon	CDS	13475	13690	.	+	0	Name=XP_006607785.1;ID=cds-XP_006607785.1;Dbxref=GeneID:102673880%2CGenbank:XP_006607785.1;Parent=rna-XM_006607722.2
NW_006263314.1	Gnomon	CDS	14028	14254	.	+	0	Name=XP_006607785.1;ID=cds-XP_006607785.1;Dbxref=GeneID:102673880%2CGenbank:XP_006607785.1;Parent=rna-XM_006607722.2
NW_006263314.1	Gnomon	CDS	14345	14679	.	+	0	Name=XP_006607785.1;ID=cds-XP_006607785.1;Dbxref=GeneID:102673880%2CGenbank:XP_006607785.1;Parent=rna-XM_006607722.2
NW_006263314.1	Gnomon	CDS	14976	15194	.	+	0	Name=XP_006607785.1;ID=cds-XP_006607785.1;Dbxref=GeneID:102673880%2CGenbank:XP_006607785.1;Parent=rna-XM_006607722.2
NW_006263314.1	Gnomon	CDS	15295	15468	.	+	0	Name=XP_006607785.1;ID=cds-XP_006607785.1;Dbxref=GeneID:102673880%2CGenbank:XP_006607785.1;Parent=rna-XM_006607722.2
NW_006263314.1	Gnomon	CDS	15591	15666	.	+	0	Name=XP_006607785.1;ID=cds-XP_006607785.1;Dbxref=GeneID:102673880%2CGenbank:XP_006607785.1;Parent=rna-XM_006607722.2
NW_006263314.1	Gnomon	CDS	15777	15953	.	+	0	Name=XP_006607785.1;ID=cds-XP_006607785.1;Dbxref=GeneID:102673880%2CGenbank:XP_006607785.1;Parent=rna-XM_006607722.2
NW_006263314.1	Gnomon	CDS	16030	16140	.	+	0	Name=XP_006607785.1;ID=cds-XP_006607785.1;Dbxref=GeneID:102673880%2CGenbank:XP_006607785.1;Parent=rna-XM_006607722.2
NW_006263314.1	Gnomon	CDS	3037	3141	.	-	0	Name=XP_006607787.1;ID=cds-XP_006607787.1;Dbxref=GeneID:102674193%2CGenbank:XP_006607787.1;Parent=rna-XM_006607724.2
NW_006263314.1	Gnomon	CDS	2613	2931	.	-	0	Name=XP_006607787.1;ID=cds-XP_006607787.1;Dbxref=GeneID:102674193%2CGenbank:XP_006607787.1;Parent=rna-XM_006607724.2
NW_006263314.1	Gnomon	CDS	2340	2489	.	-	0	Name=XP_006607787.1;ID=cds-XP_006607787.1;Dbxref=GeneID:102674193%2CGenbank:XP_006607787.1;Parent=rna-XM_006607724.2
NW_006263314.1	Gnomon	CDS	2090	2250	.	-	0	Name=XP_006607787.1;ID=cds-XP_006607787.1;Dbxref=GeneID:102674193%2CGenbank:XP_006607787.1;Parent=rna-XM_006607724.2
NW_006263314.1	Gnomon	gene	34684	37795	.	+	.	Name=LOC102673271;ID=gene-LOC102673271;Dbxref=GeneID:102673271
NW_006263314.1	Gnomon	CDS	45380	45464	.	-	0	Name=XP_031365106.1;ID=cds-XP_031365106.1;Dbxref=GeneID:102673007%2CGenbank:XP_031365106.1;Parent=rna-XM_031509246.1
NW_006263314.1	Gnomon	CDS	45191	45287	.	-	0	Name=XP_031365106.1;ID=cds-XP_031365106.1;Dbxref=GeneID:102673007%2CGenbank:XP_031365106.1;Parent=rna-XM_031509246.1
NW_006263314.1	Gnomon	CDS	44920	44968	.	-	0	Name=XP_031365106.1;ID=cds-XP_031365106.1;Dbxref=GeneID:102673007%2CGenbank:XP_031365106.1;Parent=rna-XM_031509246.1
NW_006263314.1	Gnomon	CDS	65420	65563	.	+	0	Name=XP_006607789.1;ID=cds-XP_006607789.1;Dbxref=GeneID:102674416%2CGenbank:XP_006607789.1;Parent=rna-XM_006607726.2
NW_006263314.1	Gnomon	CDS	65737	65862	.	+	0	Name=XP_006607789.1;ID=cds-XP_006607789.1;Dbxref=GeneID:102674416%2CGenbank:XP_006607789.1;Parent=rna-XM_006607726.2
NW_006263314.1	Gnomon	CDS	66303	66423	.	+	0	Name=XP_006607789.1;ID=cds-XP_006607789.1;Dbxref=GeneID:102674416%2CGenbank:XP_006607789.1;Parent=rna-XM_006607726.2
NW_006263314.1	Gnomon	CDS	66613	66874	.	+	0	Name=XP_006607789.1;ID=cds-XP_006607789.1;Dbxref=GeneID:102674416%2CGenbank:XP_006607789.1;Parent=rna-XM_006607726.2
NW_006263314.1	Gnomon	CDS	67305	67430	.	+	0	Name=XP_006607789.1;ID=cds-XP_006607789.1;Dbxref=GeneID:102674416%2CGenbank:XP_006607789.1;Parent=rna-XM_006607726.2
NW_006263314.1	Gnomon	CDS	67522	67612	.	+	0	Name=XP_006607789.1;ID=cds-XP_006607789.1;Dbxref=GeneID:102674416%2CGenbank:XP_006607789.1;Parent=rna-XM_006607726.2
NW_006263314.1	Gnomon	CDS	67711	67847	.	+	0	Name=XP_006607789.1;ID=cds-XP_006607789.1;Dbxref=GeneID:102674416%2CGenbank:XP_006607789.1;Parent=rna-XM_006607726.2
NW_006263314.1	Gnomon	CDS	67960	68092	.	+	0	Name=XP_006607789.1;ID=cds-XP_006607789.1;Dbxref=GeneID:102674416%2CGenbank:XP_006607789.1;Parent=rna-XM_006607726.2
NW_006263314.1	Gnomon	CDS	68308	68358	.	+	0	Name=XP_006607789.1;ID=cds-XP_006607789.1;Dbxref=GeneID:102674416%2CGenbank:XP_006607789.1;Parent=rna-XM_006607726.2
NW_006263314.1	Gnomon	exon	61141	61287	.	+	.	ID=exon-XM_031509291.1-8;Dbxref=GeneID:102674551%2CGenbank:XM_031509291.1;Parent=rna-XM_031509291.1
NW_006263314.1	Gnomon	exon	60091	60295	.	+	.	ID=exon-XM_031509291.1-7;Dbxref=GeneID:102674551%2CGenbank:XM_031509291.1;Parent=rna-XM_031509291.1
NW_006263314.1	Gnomon	exon	61614	61746	.	+	.	ID=exon-XM_031509291.1-9;Dbxref=GeneID:102674551%2CGenbank:XM_031509291.1;Parent=rna-XM_031509291.1
NW_006263314.1	Gnomon	exon	58635	58758	.	+	.	ID=exon-XM_031509291.1-4;Dbxref=GeneID:102674551%2CGenbank:XM_031509291.1;Parent=rna-XM_031509291.1
NW_006263314.1	Gnomon	exon	58233	58506	.	+	.	ID=exon-XM_031509291.1-3;Dbxref=GeneID:102674551%2CGenbank:XM_031509291.1;Parent=rna-XM_031509291.1
NW_006263314.1	Gnomon	exon	59864	59990	.	+	.	ID=exon-XM_031509291.1-6;Dbxref=GeneID:102674551%2CGenbank:XM_031509291.1;Parent=rna-XM_031509291.1
NW_006263314.1	Gnomon	exon	58881	59022	.	+	.	ID=exon-XM_031509291.1-5;Dbxref=GeneID:102674551%2CGenbank:XM_031509291.1;Parent=rna-XM_031509291.1
NW_006263314.1	Gnomon	exon	57363	57576	.	+	.	ID=exon-XM_031509291.1-2;Dbxref=GeneID:102674551%2CGenbank:XM_031509291.1;Parent=rna-XM_031509291.1
NW_006263314.1	Gnomon	exon	56640	56807	.	+	.	ID=exon-XM_031509291.1-1;Dbxref=GeneID:102674551%2CGenbank:XM_031509291.1;Parent=rna-XM_031509291.1
NW_006263314.1	Gnomon	mRNA	70795	72762	.	+	.	Name=XM_006607730.2;ID=rna-XM_006607730.2;Dbxref=GeneID:102675298%2CGenbank:XM_006607730.2;Parent=gene-LOC102675298
NW_006263314.1	Gnomon	gene	46209	50207	.	+	.	Name=LOC102672870;ID=gene-LOC102672870;Dbxref=GeneID:102672870
NW_006263314.1	Gnomon	mRNA	5	2113	.	+	.	Name=XM_006607732.2;ID=rna-XM_006607732.2;Dbxref=GeneID:102675529%2CGenbank:XM_006607732.2;Parent=gene-LOC102675529
NW_006263314.1	Gnomon	mRNA	68467	99032	.	-	.	Name=XM_031509316.1;ID=rna-XM_031509316.1;Dbxref=GeneID:102675670%2CGenbank:XM_031509316.1;Parent=gene-LOC102675670
NW_006263314.1	Gnomon	CDS	45380	45464	.	-	0	Name=XP_006607780.1;ID=cds-XP_006607780.1;Dbxref=GeneID:102673007%2CGenbank:XP_006607780.1;Parent=rna-XM_006607717.2
NW_006263314.1	Gnomon	CDS	45191	45287	.	-	0	Name=XP_006607780.1;ID=cds-XP_006607780.1;Dbxref=GeneID:102673007%2CGenbank:XP_006607780.1;Parent=rna-XM_006607717.2
NW_006263314.1	Gnomon	CDS	44920	44968	.	-	0	Name=XP_006607780.1;ID=cds-XP_006607780.1;Dbxref=GeneID:102673007%2CGenbank:XP_006607780.1;Parent=rna-XM_006607717.2
NW_006263314.1	Gnomon	mRNA	70795	72794	.	+	.	Name=XM_006607731.2;ID=rna-XM_006607731.2;Dbxref=GeneID:102675298%2CGenbank:XM_006607731.2;Parent=gene-LOC102675298
NW_006263314.1	Gnomon	mRNA	68467	109478	.	-	.	Name=XM_006607733.2;ID=rna-XM_006607733.2;Dbxref=GeneID:102675670%2CGenbank:XM_006607733.2;Parent=gene-LOC102675670
NW_006263314.1	Gnomon	exon	95652	100821	.	+	.	ID=exon-XM_031509320.1-1;Dbxref=GeneID:102675800%2CGenbank:XM_031509320.1;Parent=rna-XM_031509320.1
NW_006263314.1	Gnomon	CDS	36013	36138	.	+	0	Name=XP_006607782.1;ID=cds-XP_006607782.1;Dbxref=GeneID:102673271%2CGenbank:XP_006607782.1;Parent=rna-XM_006607719.2
NW_006263314.1	Gnomon	CDS	36210	37214	.	+	0	Name=XP_006607782.1;ID=cds-XP_006607782.1;Dbxref=GeneID:102673271%2CGenbank:XP_006607782.1;Parent=rna-XM_006607719.2
NW_006263314.1	Gnomon	mRNA	68467	94011	.	-	.	Name=XM_031509313.1;ID=rna-XM_031509313.1;Dbxref=GeneID:102675670%2CGenbank:XM_031509313.1;Parent=gene-LOC102675670
NW_006263314.1	Gnomon	exon	116024	116236	.	+	.	ID=exon-XR_004150069.1-2;Dbxref=GeneID:116185266%2CGenbank:XR_004150069.1;Parent=rna-XR_004150069.1
NW_006263314.1	Gnomon	exon	115842	115911	.	+	.	ID=exon-XR_004150069.1-1;Dbxref=GeneID:116185266%2CGenbank:XR_004150069.1;Parent=rna-XR_004150069.1
NW_006263314.1	Gnomon	mRNA	68467	94011	.	-	.	Name=XM_031509311.1;ID=rna-XM_031509311.1;Dbxref=GeneID:102675670%2CGenbank:XM_031509311.1;Parent=gene-LOC102675670
NW_006263314.1	Gnomon	CDS	46748	46824	.	+	0	Name=XP_006607779.1;ID=cds-XP_006607779.1;Dbxref=GeneID:102672870%2CGenbank:XP_006607779.1;Parent=rna-XM_006607716.2
NW_006263314.1	Gnomon	CDS	47311	47388	.	+	0	Name=XP_006607779.1;ID=cds-XP_006607779.1;Dbxref=GeneID:102672870%2CGenbank:XP_006607779.1;Parent=rna-XM_006607716.2
NW_006263314.1	Gnomon	CDS	47644	47767	.	+	0	Name=XP_006607779.1;ID=cds-XP_006607779.1;Dbxref=GeneID:102672870%2CGenbank:XP_006607779.1;Parent=rna-XM_006607716.2
NW_006263314.1	Gnomon	CDS	48446	48601	.	+	0	Name=XP_006607779.1;ID=cds-XP_006607779.1;Dbxref=GeneID:102672870%2CGenbank:XP_006607779.1;Parent=rna-XM_006607716.2
NW_006263314.1	Gnomon	CDS	49675	49794	.	+	0	Name=XP_006607779.1;ID=cds-XP_006607779.1;Dbxref=GeneID:102672870%2CGenbank:XP_006607779.1;Parent=rna-XM_006607716.2
NW_006263314.1	Gnomon	CDS	49880	49987	.	+	0	Name=XP_006607779.1;ID=cds-XP_006607779.1;Dbxref=GeneID:102672870%2CGenbank:XP_006607779.1;Parent=rna-XM_006607716.2
NW_006263314.1	Gnomon	exon	72423	72762	.	+	.	ID=exon-XM_006607730.2-3;Dbxref=GeneID:102675298%2CGenbank:XM_006607730.2;Parent=rna-XM_006607730.2
NW_006263314.1	Gnomon	exon	72029	72233	.	+	.	ID=exon-XM_006607730.2-2;Dbxref=GeneID:102675298%2CGenbank:XM_006607730.2;Parent=rna-XM_006607730.2
NW_006263314.1	Gnomon	exon	70795	71529	.	+	.	ID=exon-XM_006607730.2-1;Dbxref=GeneID:102675298%2CGenbank:XM_006607730.2;Parent=rna-XM_006607730.2
NW_006263314.1	Gnomon	exon	63545	64254	.	+	.	ID=exon-XM_031509291.1-12;Dbxref=GeneID:102674551%2CGenbank:XM_031509291.1;Parent=rna-XM_031509291.1
NW_006263314.1	Gnomon	exon	62160	62498	.	+	.	ID=exon-XM_031509291.1-11;Dbxref=GeneID:102674551%2CGenbank:XM_031509291.1;Parent=rna-XM_031509291.1
NW_006263314.1	Gnomon	exon	61834	62061	.	+	.	ID=exon-XM_031509291.1-10;Dbxref=GeneID:102674551%2CGenbank:XM_031509291.1;Parent=rna-XM_031509291.1
NW_006263314.1	Gnomon	exon	58881	59022	.	+	.	ID=exon-XM_006607729.2-6;Dbxref=GeneID:102674551%2CGenbank:XM_006607729.2;Parent=rna-XM_006607729.2
NW_006263314.1	Gnomon	exon	58635	58758	.	+	.	ID=exon-XM_006607729.2-5;Dbxref=GeneID:102674551%2CGenbank:XM_006607729.2;Parent=rna-XM_006607729.2
NW_006263314.1	Gnomon	exon	60091	60295	.	+	.	ID=exon-XM_006607729.2-8;Dbxref=GeneID:102674551%2CGenbank:XM_006607729.2;Parent=rna-XM_006607729.2
NW_006263314.1	Gnomon	exon	59864	59990	.	+	.	ID=exon-XM_006607729.2-7;Dbxref=GeneID:102674551%2CGenbank:XM_006607729.2;Parent=rna-XM_006607729.2
NW_006263314.1	Gnomon	exon	56615	56807	.	+	.	ID=exon-XM_006607729.2-2;Dbxref=GeneID:102674551%2CGenbank:XM_006607729.2;Parent=rna-XM_006607729.2
NW_006263314.1	Gnomon	exon	54129	54673	.	+	.	ID=exon-XM_006607729.2-1;Dbxref=GeneID:102674551%2CGenbank:XM_006607729.2;Parent=rna-XM_006607729.2
NW_006263314.1	Gnomon	exon	58233	58506	.	+	.	ID=exon-XM_006607729.2-4;Dbxref=GeneID:102674551%2CGenbank:XM_006607729.2;Parent=rna-XM_006607729.2
NW_006263314.1	Gnomon	exon	57363	57576	.	+	.	ID=exon-XM_006607729.2-3;Dbxref=GeneID:102674551%2CGenbank:XM_006607729.2;Parent=rna-XM_006607729.2
NW_006263314.1	Gnomon	exon	61141	61287	.	+	.	ID=exon-XM_006607729.2-9;Dbxref=GeneID:102674551%2CGenbank:XM_006607729.2;Parent=rna-XM_006607729.2
NW_006263314.1	Gnomon	mRNA	40707	44844	.	+	.	Name=XM_031509231.1;ID=rna-XM_031509231.1;Dbxref=GeneID:102673133%2CGenbank:XM_031509231.1;Note=The sequence of the model RefSeq transcript was modified relative to this genomic sequence to represent the inferred CDS: inserted 1 base in 1 codon;Parent=gene-LOC102673133
NW_006263314.1	Gnomon	exon	92784	93030	.	-	.	ID=exon-XM_031509316.1-4;Dbxref=GeneID:102675670%2CGenbank:XM_031509316.1;Parent=rna-XM_031509316.1
NW_006263314.1	Gnomon	exon	93110	93285	.	-	.	ID=exon-XM_031509316.1-3;Dbxref=GeneID:102675670%2CGenbank:XM_031509316.1;Parent=rna-XM_031509316.1
NW_006263314.1	Gnomon	exon	93438	93630	.	-	.	ID=exon-XM_031509316.1-2;Dbxref=GeneID:102675670%2CGenbank:XM_031509316.1;Parent=rna-XM_031509316.1
NW_006263314.1	Gnomon	exon	98897	99032	.	-	.	ID=exon-XM_031509316.1-1;Dbxref=GeneID:102675670%2CGenbank:XM_031509316.1;Parent=rna-XM_031509316.1
NW_006263314.1	Gnomon	exon	85091	85103	.	-	.	ID=exon-XM_031509316.1-8;Dbxref=GeneID:102675670%2CGenbank:XM_031509316.1;Parent=rna-XM_031509316.1
NW_006263314.1	Gnomon	exon	91930	92064	.	-	.	ID=exon-XM_031509316.1-7;Dbxref=GeneID:102675670%2CGenbank:XM_031509316.1;Parent=rna-XM_031509316.1
NW_006263314.1	Gnomon	exon	92233	92435	.	-	.	ID=exon-XM_031509316.1-6;Dbxref=GeneID:102675670%2CGenbank:XM_031509316.1;Parent=rna-XM_031509316.1
NW_006263314.1	Gnomon	exon	92556	92682	.	-	.	ID=exon-XM_031509316.1-5;Dbxref=GeneID:102675670%2CGenbank:XM_031509316.1;Parent=rna-XM_031509316.1
NW_006263314.1	Gnomon	exon	68467	68495	.	-	.	ID=exon-XM_031509316.1-9;Dbxref=GeneID:102675670%2CGenbank:XM_031509316.1;Parent=rna-XM_031509316.1
NW_006263314.1	Gnomon	exon	111668	112186	.	-	.	ID=exon-XR_004150051.1-1;Dbxref=GeneID:116185253%2CGenbank:XR_004150051.1;Parent=rna-XR_004150051.1
NW_006263314.1	Gnomon	exon	111455	111489	.	-	.	ID=exon-XR_004150051.1-2;Dbxref=GeneID:116185253%2CGenbank:XR_004150051.1;Parent=rna-XR_004150051.1
NW_006263314.1	Gnomon	CDS	96391	97485	.	+	0	Name=XP_031365180.1;ID=cds-XP_031365180.1;Dbxref=GeneID:102675800%2CGenbank:XP_031365180.1;Parent=rna-XM_031509320.1
NW_006263314.1	Gnomon	exon	61141	61287	.	+	.	ID=exon-XM_006607728.2-9;Dbxref=GeneID:102674551%2CGenbank:XM_006607728.2;Parent=rna-XM_006607728.2
NW_006263314.1	Gnomon	exon	60091	60295	.	+	.	ID=exon-XM_006607728.2-8;Dbxref=GeneID:102674551%2CGenbank:XM_006607728.2;Parent=rna-XM_006607728.2
NW_006263314.1	Gnomon	exon	59864	59990	.	+	.	ID=exon-XM_006607728.2-7;Dbxref=GeneID:102674551%2CGenbank:XM_006607728.2;Parent=rna-XM_006607728.2
NW_006263314.1	Gnomon	exon	58881	59022	.	+	.	ID=exon-XM_006607728.2-6;Dbxref=GeneID:102674551%2CGenbank:XM_006607728.2;Parent=rna-XM_006607728.2
NW_006263314.1	Gnomon	exon	58635	58758	.	+	.	ID=exon-XM_006607728.2-5;Dbxref=GeneID:102674551%2CGenbank:XM_006607728.2;Parent=rna-XM_006607728.2
NW_006263314.1	Gnomon	exon	58233	58506	.	+	.	ID=exon-XM_006607728.2-4;Dbxref=GeneID:102674551%2CGenbank:XM_006607728.2;Parent=rna-XM_006607728.2
NW_006263314.1	Gnomon	exon	57363	57576	.	+	.	ID=exon-XM_006607728.2-3;Dbxref=GeneID:102674551%2CGenbank:XM_006607728.2;Parent=rna-XM_006607728.2
NW_006263314.1	Gnomon	exon	56615	56807	.	+	.	ID=exon-XM_006607728.2-2;Dbxref=GeneID:102674551%2CGenbank:XM_006607728.2;Parent=rna-XM_006607728.2
NW_006263314.1	Gnomon	exon	51626	51732	.	+	.	ID=exon-XM_006607728.2-1;Dbxref=GeneID:102674551%2CGenbank:XM_006607728.2;Parent=rna-XM_006607728.2
NW_006263314.1	Gnomon	mRNA	3514	38039	.	-	.	Name=XM_006607723.2;ID=rna-XM_006607723.2;Dbxref=GeneID:102674059%2CGenbank:XM_006607723.2;Parent=gene-LOC102674059
NW_006263314.1	Gnomon	mRNA	10590	16149	.	+	.	Name=XM_006607722.2;ID=rna-XM_006607722.2;Dbxref=GeneID:102673880%2CGenbank:XM_006607722.2;Parent=gene-LOC102673880
NW_006263314.1	Gnomon	exon	63545	63945	.	+	.	ID=exon-XM_006607729.2-13;Dbxref=GeneID:102674551%2CGenbank:XM_006607729.2;Parent=rna-XM_006607729.2
NW_006263314.1	Gnomon	exon	62160	62498	.	+	.	ID=exon-XM_006607729.2-12;Dbxref=GeneID:102674551%2CGenbank:XM_006607729.2;Parent=rna-XM_006607729.2
NW_006263314.1	Gnomon	exon	61834	62061	.	+	.	ID=exon-XM_006607729.2-11;Dbxref=GeneID:102674551%2CGenbank:XM_006607729.2;Parent=rna-XM_006607729.2
NW_006263314.1	Gnomon	exon	61614	61746	.	+	.	ID=exon-XM_006607729.2-10;Dbxref=GeneID:102674551%2CGenbank:XM_006607729.2;Parent=rna-XM_006607729.2
NW_006263314.1	Gnomon	mRNA	1965	3429	.	-	.	Name=XM_006607724.2;ID=rna-XM_006607724.2;Dbxref=GeneID:102674193%2CGenbank:XM_006607724.2;Parent=gene-LOC102674193
NW_006263314.1	Gnomon	mRNA	51626	63945	.	+	.	Name=XM_006607728.2;ID=rna-XM_006607728.2;Dbxref=GeneID:102674551%2CGenbank:XM_006607728.2;Parent=gene-LOC102674551
NW_006263314.1	Gnomon	mRNA	52369	63945	.	+	.	Name=XM_006607727.2;ID=rna-XM_006607727.2;Dbxref=GeneID:102674551%2CGenbank:XM_006607727.2;Parent=gene-LOC102674551
NW_006263314.1	Gnomon	exon	15777	15953	.	+	.	ID=exon-XM_006607722.2-16;Dbxref=GeneID:102673880%2CGenbank:XM_006607722.2;Parent=rna-XM_006607722.2
NW_006263314.1	Gnomon	exon	15591	15666	.	+	.	ID=exon-XM_006607722.2-15;Dbxref=GeneID:102673880%2CGenbank:XM_006607722.2;Parent=rna-XM_006607722.2
NW_006263314.1	Gnomon	exon	16030	16149	.	+	.	ID=exon-XM_006607722.2-17;Dbxref=GeneID:102673880%2CGenbank:XM_006607722.2;Parent=rna-XM_006607722.2
NW_006263314.1	Gnomon	exon	14345	14679	.	+	.	ID=exon-XM_006607722.2-12;Dbxref=GeneID:102673880%2CGenbank:XM_006607722.2;Parent=rna-XM_006607722.2
NW_006263314.1	Gnomon	exon	14028	14254	.	+	.	ID=exon-XM_006607722.2-11;Dbxref=GeneID:102673880%2CGenbank:XM_006607722.2;Parent=rna-XM_006607722.2
NW_006263314.1	Gnomon	exon	15295	15468	.	+	.	ID=exon-XM_006607722.2-14;Dbxref=GeneID:102673880%2CGenbank:XM_006607722.2;Parent=rna-XM_006607722.2
NW_006263314.1	Gnomon	exon	14976	15194	.	+	.	ID=exon-XM_006607722.2-13;Dbxref=GeneID:102673880%2CGenbank:XM_006607722.2;Parent=rna-XM_006607722.2
NW_006263314.1	Gnomon	exon	13475	13690	.	+	.	ID=exon-XM_006607722.2-10;Dbxref=GeneID:102673880%2CGenbank:XM_006607722.2;Parent=rna-XM_006607722.2
NW_006263314.1	Gnomon	mRNA	65278	68462	.	+	.	Name=XM_006607726.2;ID=rna-XM_006607726.2;Dbxref=GeneID:102674416%2CGenbank:XM_006607726.2;Parent=gene-LOC102674416
NW_006263314.1	Gnomon	mRNA	54129	63945	.	+	.	Name=XM_006607729.2;ID=rna-XM_006607729.2;Dbxref=GeneID:102674551%2CGenbank:XM_006607729.2;Parent=gene-LOC102674551
NW_006263314.1	Gnomon	lnc_RNA	49880	57835	.	-	.	Name=XR_004150053.1;ID=rna-XR_004150053.1;Dbxref=GeneID:102674854%2CGenbank:XR_004150053.1;Parent=gene-LOC102674854
NW_006263314.1	Gnomon	CDS	93438	93626	.	-	0	Name=XP_031365176.1;ID=cds-XP_031365176.1;Dbxref=GeneID:102675670%2CGenbank:XP_031365176.1;Parent=rna-XM_031509316.1
NW_006263314.1	Gnomon	CDS	93110	93285	.	-	0	Name=XP_031365176.1;ID=cds-XP_031365176.1;Dbxref=GeneID:102675670%2CGenbank:XP_031365176.1;Parent=rna-XM_031509316.1
NW_006263314.1	Gnomon	CDS	92784	93030	.	-	0	Name=XP_031365176.1;ID=cds-XP_031365176.1;Dbxref=GeneID:102675670%2CGenbank:XP_031365176.1;Parent=rna-XM_031509316.1
NW_006263314.1	Gnomon	CDS	92556	92682	.	-	0	Name=XP_031365176.1;ID=cds-XP_031365176.1;Dbxref=GeneID:102675670%2CGenbank:XP_031365176.1;Parent=rna-XM_031509316.1
NW_006263314.1	Gnomon	CDS	92233	92435	.	-	0	Name=XP_031365176.1;ID=cds-XP_031365176.1;Dbxref=GeneID:102675670%2CGenbank:XP_031365176.1;Parent=rna-XM_031509316.1
NW_006263314.1	Gnomon	CDS	91930	92064	.	-	0	Name=XP_031365176.1;ID=cds-XP_031365176.1;Dbxref=GeneID:102675670%2CGenbank:XP_031365176.1;Parent=rna-XM_031509316.1
NW_006263314.1	Gnomon	CDS	85091	85103	.	-	0	Name=XP_031365176.1;ID=cds-XP_031365176.1;Dbxref=GeneID:102675670%2CGenbank:XP_031365176.1;Parent=rna-XM_031509316.1
NW_006263314.1	Gnomon	CDS	68482	68495	.	-	0	Name=XP_031365176.1;ID=cds-XP_031365176.1;Dbxref=GeneID:102675670%2CGenbank:XP_031365176.1;Parent=rna-XM_031509316.1
NW_006263314.1	Gnomon	exon	93826	94011	.	-	.	ID=exon-XM_031509313.1-1;Dbxref=GeneID:102675670%2CGenbank:XM_031509313.1;Parent=rna-XM_031509313.1
NW_006263314.1	Gnomon	exon	93110	93285	.	-	.	ID=exon-XM_031509313.1-3;Dbxref=GeneID:102675670%2CGenbank:XM_031509313.1;Parent=rna-XM_031509313.1
NW_006263314.1	Gnomon	exon	93438	93630	.	-	.	ID=exon-XM_031509313.1-2;Dbxref=GeneID:102675670%2CGenbank:XM_031509313.1;Parent=rna-XM_031509313.1
NW_006263314.1	Gnomon	exon	92556	92682	.	-	.	ID=exon-XM_031509313.1-5;Dbxref=GeneID:102675670%2CGenbank:XM_031509313.1;Parent=rna-XM_031509313.1
NW_006263314.1	Gnomon	exon	92784	93030	.	-	.	ID=exon-XM_031509313.1-4;Dbxref=GeneID:102675670%2CGenbank:XM_031509313.1;Parent=rna-XM_031509313.1
NW_006263314.1	Gnomon	exon	91930	92064	.	-	.	ID=exon-XM_031509313.1-7;Dbxref=GeneID:102675670%2CGenbank:XM_031509313.1;Parent=rna-XM_031509313.1
NW_006263314.1	Gnomon	exon	92233	92435	.	-	.	ID=exon-XM_031509313.1-6;Dbxref=GeneID:102675670%2CGenbank:XM_031509313.1;Parent=rna-XM_031509313.1
NW_006263314.1	Gnomon	exon	68467	68495	.	-	.	ID=exon-XM_031509313.1-9;Dbxref=GeneID:102675670%2CGenbank:XM_031509313.1;Parent=rna-XM_031509313.1
NW_006263314.1	Gnomon	exon	85091	85103	.	-	.	ID=exon-XM_031509313.1-8;Dbxref=GeneID:102675670%2CGenbank:XM_031509313.1;Parent=rna-XM_031509313.1
NW_006263314.1	Gnomon	exon	57528	57835	.	-	.	ID=exon-XR_004150053.1-1;Dbxref=GeneID:102674854%2CGenbank:XR_004150053.1;Parent=rna-XR_004150053.1
NW_006263314.1	Gnomon	exon	49880	51431	.	-	.	ID=exon-XR_004150053.1-2;Dbxref=GeneID:102674854%2CGenbank:XR_004150053.1;Parent=rna-XR_004150053.1
NW_006263314.1	Gnomon	CDS	93438	93626	.	-	0	Name=XP_031365173.1;ID=cds-XP_031365173.1;Dbxref=GeneID:102675670%2CGenbank:XP_031365173.1;Parent=rna-XM_031509313.1
NW_006263314.1	Gnomon	CDS	93110	93285	.	-	0	Name=XP_031365173.1;ID=cds-XP_031365173.1;Dbxref=GeneID:102675670%2CGenbank:XP_031365173.1;Parent=rna-XM_031509313.1
NW_006263314.1	Gnomon	CDS	92784	93030	.	-	0	Name=XP_031365173.1;ID=cds-XP_031365173.1;Dbxref=GeneID:102675670%2CGenbank:XP_031365173.1;Parent=rna-XM_031509313.1
NW_006263314.1	Gnomon	CDS	92556	92682	.	-	0	Name=XP_031365173.1;ID=cds-XP_031365173.1;Dbxref=GeneID:102675670%2CGenbank:XP_031365173.1;Parent=rna-XM_031509313.1
NW_006263314.1	Gnomon	CDS	92233	92435	.	-	0	Name=XP_031365173.1;ID=cds-XP_031365173.1;Dbxref=GeneID:102675670%2CGenbank:XP_031365173.1;Parent=rna-XM_031509313.1
NW_006263314.1	Gnomon	CDS	91930	92064	.	-	0	Name=XP_031365173.1;ID=cds-XP_031365173.1;Dbxref=GeneID:102675670%2CGenbank:XP_031365173.1;Parent=rna-XM_031509313.1
NW_006263314.1	Gnomon	CDS	85091	85103	.	-	0	Name=XP_031365173.1;ID=cds-XP_031365173.1;Dbxref=GeneID:102675670%2CGenbank:XP_031365173.1;Parent=rna-XM_031509313.1
NW_006263314.1	Gnomon	CDS	68482	68495	.	-	0	Name=XP_031365173.1;ID=cds-XP_031365173.1;Dbxref=GeneID:102675670%2CGenbank:XP_031365173.1;Parent=rna-XM_031509313.1
NW_006263314.1	Gnomon	lnc_RNA	111455	112186	.	-	.	Name=XR_004150051.1;ID=rna-XR_004150051.1;Dbxref=GeneID:116185253%2CGenbank:XR_004150051.1;Parent=gene-LOC116185253
NW_006263314.1	Gnomon	CDS	93438	93626	.	-	0	Name=XP_031365171.1;ID=cds-XP_031365171.1;Dbxref=GeneID:102675670%2CGenbank:XP_031365171.1;Parent=rna-XM_031509311.1
NW_006263314.1	Gnomon	CDS	93110	93285	.	-	0	Name=XP_031365171.1;ID=cds-XP_031365171.1;Dbxref=GeneID:102675670%2CGenbank:XP_031365171.1;Parent=rna-XM_031509311.1
NW_006263314.1	Gnomon	CDS	92784	93030	.	-	0	Name=XP_031365171.1;ID=cds-XP_031365171.1;Dbxref=GeneID:102675670%2CGenbank:XP_031365171.1;Parent=rna-XM_031509311.1
NW_006263314.1	Gnomon	CDS	92556	92682	.	-	0	Name=XP_031365171.1;ID=cds-XP_031365171.1;Dbxref=GeneID:102675670%2CGenbank:XP_031365171.1;Parent=rna-XM_031509311.1
NW_006263314.1	Gnomon	CDS	92233	92435	.	-	0	Name=XP_031365171.1;ID=cds-XP_031365171.1;Dbxref=GeneID:102675670%2CGenbank:XP_031365171.1;Parent=rna-XM_031509311.1
NW_006263314.1	Gnomon	CDS	91930	92064	.	-	0	Name=XP_031365171.1;ID=cds-XP_031365171.1;Dbxref=GeneID:102675670%2CGenbank:XP_031365171.1;Parent=rna-XM_031509311.1
NW_006263314.1	Gnomon	CDS	85091	85103	.	-	0	Name=XP_031365171.1;ID=cds-XP_031365171.1;Dbxref=GeneID:102675670%2CGenbank:XP_031365171.1;Parent=rna-XM_031509311.1
NW_006263314.1	Gnomon	CDS	68482	68495	.	-	0	Name=XP_031365171.1;ID=cds-XP_031365171.1;Dbxref=GeneID:102675670%2CGenbank:XP_031365171.1;Parent=rna-XM_031509311.1
NW_006263314.1	Gnomon	mRNA	23645	31584	.	+	.	Name=XM_006607721.2;ID=rna-XM_006607721.2;Dbxref=GeneID:102673579%2CGenbank:XM_006607721.2;Parent=gene-LOC102673579
NW_006263314.1	Gnomon	mRNA	23645	25873	.	+	.	Name=XM_006607720.2;ID=rna-XM_006607720.2;Dbxref=GeneID:102673579%2CGenbank:XM_006607720.2;Parent=gene-LOC102673579
NW_006263314.1	Gnomon	exon	92784	93030	.	-	.	ID=exon-XM_006607733.2-5;Dbxref=GeneID:102675670%2CGenbank:XM_006607733.2;Parent=rna-XM_006607733.2
NW_006263314.1	Gnomon	exon	93110	93285	.	-	.	ID=exon-XM_006607733.2-4;Dbxref=GeneID:102675670%2CGenbank:XM_006607733.2;Parent=rna-XM_006607733.2
NW_006263314.1	Gnomon	exon	92233	92435	.	-	.	ID=exon-XM_006607733.2-7;Dbxref=GeneID:102675670%2CGenbank:XM_006607733.2;Parent=rna-XM_006607733.2
NW_006263314.1	Gnomon	exon	92556	92682	.	-	.	ID=exon-XM_006607733.2-6;Dbxref=GeneID:102675670%2CGenbank:XM_006607733.2;Parent=rna-XM_006607733.2
NW_006263314.1	Gnomon	exon	109466	109478	.	-	.	ID=exon-XM_006607733.2-1;Dbxref=GeneID:102675670%2CGenbank:XM_006607733.2;Parent=rna-XM_006607733.2
NW_006263314.1	Gnomon	exon	93438	93618	.	-	.	ID=exon-XM_006607733.2-3;Dbxref=GeneID:102675670%2CGenbank:XM_006607733.2;Parent=rna-XM_006607733.2
NW_006263314.1	Gnomon	exon	94067	94076	.	-	.	ID=exon-XM_006607733.2-2;Dbxref=GeneID:102675670%2CGenbank:XM_006607733.2;Parent=rna-XM_006607733.2
NW_006263314.1	Gnomon	exon	85091	85103	.	-	.	ID=exon-XM_006607733.2-9;Dbxref=GeneID:102675670%2CGenbank:XM_006607733.2;Parent=rna-XM_006607733.2
NW_006263314.1	Gnomon	exon	91930	92064	.	-	.	ID=exon-XM_006607733.2-8;Dbxref=GeneID:102675670%2CGenbank:XM_006607733.2;Parent=rna-XM_006607733.2
NW_006263314.1	Gnomon	exon	72423	72707	.	+	.	ID=exon-XM_006607731.2-3;Dbxref=GeneID:102675298%2CGenbank:XM_006607731.2;Parent=rna-XM_006607731.2
NW_006263314.1	Gnomon	exon	72029	72233	.	+	.	ID=exon-XM_006607731.2-2;Dbxref=GeneID:102675298%2CGenbank:XM_006607731.2;Parent=rna-XM_006607731.2
NW_006263314.1	Gnomon	exon	72766	72794	.	+	.	ID=exon-XM_006607731.2-4;Dbxref=GeneID:102675298%2CGenbank:XM_006607731.2;Parent=rna-XM_006607731.2
NW_006263314.1	Gnomon	exon	70795	71529	.	+	.	ID=exon-XM_006607731.2-1;Dbxref=GeneID:102675298%2CGenbank:XM_006607731.2;Parent=rna-XM_006607731.2
NW_006263314.1	Gnomon	mRNA	95652	100821	.	+	.	Name=XM_031509320.1;ID=rna-XM_031509320.1;Dbxref=GeneID:102675800%2CGenbank:XM_031509320.1;Parent=gene-LOC102675800
NW_006263314.1	Gnomon	exon	1901	2113	.	+	.	ID=exon-XM_006607732.2-6;Dbxref=GeneID:102675529%2CGenbank:XM_006607732.2;Parent=rna-XM_006607732.2
NW_006263314.1	Gnomon	exon	1636	1828	.	+	.	ID=exon-XM_006607732.2-5;Dbxref=GeneID:102675529%2CGenbank:XM_006607732.2;Parent=rna-XM_006607732.2
NW_006263314.1	Gnomon	exon	1332	1552	.	+	.	ID=exon-XM_006607732.2-4;Dbxref=GeneID:102675529%2CGenbank:XM_006607732.2;Parent=rna-XM_006607732.2
NW_006263314.1	Gnomon	exon	931	1249	.	+	.	ID=exon-XM_006607732.2-3;Dbxref=GeneID:102675529%2CGenbank:XM_006607732.2;Parent=rna-XM_006607732.2
NW_006263314.1	Gnomon	exon	424	803	.	+	.	ID=exon-XM_006607732.2-2;Dbxref=GeneID:102675529%2CGenbank:XM_006607732.2;Parent=rna-XM_006607732.2
NW_006263314.1	Gnomon	exon	5	286	.	+	.	ID=exon-XM_006607732.2-1;Dbxref=GeneID:102675529%2CGenbank:XM_006607732.2;Parent=rna-XM_006607732.2
NW_006263314.1	Gnomon	lnc_RNA	77629	79004	.	-	.	Name=XR_004150058.1;ID=rna-XR_004150058.1;Dbxref=GeneID:116185257%2CGenbank:XR_004150058.1;Parent=gene-LOC116185257
NW_006263314.1	Gnomon	exon	63545	63945	.	+	.	ID=exon-XM_006607727.2-13;Dbxref=GeneID:102674551%2CGenbank:XM_006607727.2;Parent=rna-XM_006607727.2
NW_006263314.1	Gnomon	exon	62160	62498	.	+	.	ID=exon-XM_006607727.2-12;Dbxref=GeneID:102674551%2CGenbank:XM_006607727.2;Parent=rna-XM_006607727.2
NW_006263314.1	Gnomon	exon	61834	62061	.	+	.	ID=exon-XM_006607727.2-11;Dbxref=GeneID:102674551%2CGenbank:XM_006607727.2;Parent=rna-XM_006607727.2
NW_006263314.1	Gnomon	exon	61614	61746	.	+	.	ID=exon-XM_006607727.2-10;Dbxref=GeneID:102674551%2CGenbank:XM_006607727.2;Parent=rna-XM_006607727.2
