# Supplementary material for: Prevalent bee venom genes evolved before the aculeate stinger and eusociality
Source: BMC Biol. 2023 Oct 23;21:229. doi: 10.1186/s12915-023-01656-5 (PMC10591384; doi:10.1186/s12915-023-01656-5)
Supplement: Supplementary file 42 — Additional file 42. Gff files of all toxin gene annotations. [file 12915_2023_1656_MOESM42_ESM.zip › AdditionalFile9_ToxinGeneAnnotations/NW_016019663.1._SP.gff_modified_Koludarov_et_al_2021.gff3]

##gff-version 3
##source-version geneious 2020.2.2
##sequence-region	NW_016019663.1	1	4115427
NW_016019663.1	Koludarov_et_al_2021	gene	2297572	2302659	.	+	.	Name=SP
NW_016019663.1	Gnomon	transcript	1856520	1868535	.	+	.	Name=XR_003698685.1;ID=rna-XR_003698685.1;Dbxref=GeneID:108002138%2CGenbank:XR_003698685.1;Parent=gene-LOC108002138
NW_016019663.1	Gnomon	mRNA	2370460	2398562	.	-	.	Name=XM_017063335.2;ID=rna-XM_017063335.2;Dbxref=GeneID:108001991%2CGenbank:XM_017063335.2;Parent=gene-LOC108001991
NW_016019663.1	Gnomon	mRNA	1974922	1978200	.	+	.	Name=XM_028668840.1;ID=rna-XM_028668840.1;Dbxref=GeneID:108002151%2CGenbank:XM_028668840.1;Parent=gene-LOC108002151
NW_016019663.1	Gnomon	exon	1482953	1483311	.	-	.	ID=exon-XM_028668907.1-1;Dbxref=GeneID:108002134%2CGenbank:XM_028668907.1;Parent=rna-XM_028668907.1
NW_016019663.1	Gnomon	exon	1482508	1482588	.	-	.	ID=exon-XM_028668907.1-2;Dbxref=GeneID:108002134%2CGenbank:XM_028668907.1;Parent=rna-XM_028668907.1
NW_016019663.1	Gnomon	exon	1480728	1481008	.	-	.	ID=exon-XM_028668907.1-7;Dbxref=GeneID:108002134%2CGenbank:XM_028668907.1;Parent=rna-XM_028668907.1
NW_016019663.1	Gnomon	exon	1482178	1482394	.	-	.	ID=exon-XM_028668907.1-3;Dbxref=GeneID:108002134%2CGenbank:XM_028668907.1;Parent=rna-XM_028668907.1
NW_016019663.1	Gnomon	exon	1481550	1481842	.	-	.	ID=exon-XM_028668907.1-4;Dbxref=GeneID:108002134%2CGenbank:XM_028668907.1;Parent=rna-XM_028668907.1
NW_016019663.1	Gnomon	exon	1481340	1481477	.	-	.	ID=exon-XM_028668907.1-5;Dbxref=GeneID:108002134%2CGenbank:XM_028668907.1;Parent=rna-XM_028668907.1
NW_016019663.1	Gnomon	exon	1481083	1481226	.	-	.	ID=exon-XM_028668907.1-6;Dbxref=GeneID:108002134%2CGenbank:XM_028668907.1;Parent=rna-XM_028668907.1
NW_016019663.1	Gnomon	CDS	1973223	1973262	.	-	0	Name=XP_016919143.1;ID=cds-XP_016919143.1;Dbxref=GeneID:108002152%2CGenbank:XP_016919143.1;Parent=rna-XM_017063654.2
NW_016019663.1	Gnomon	CDS	1973078	1973157	.	-	0	Name=XP_016919143.1;ID=cds-XP_016919143.1;Dbxref=GeneID:108002152%2CGenbank:XP_016919143.1;Parent=rna-XM_017063654.2
NW_016019663.1	Gnomon	CDS	1972696	1972874	.	-	0	Name=XP_016919143.1;ID=cds-XP_016919143.1;Dbxref=GeneID:108002152%2CGenbank:XP_016919143.1;Parent=rna-XM_017063654.2
NW_016019663.1	Gnomon	CDS	1972487	1972608	.	-	0	Name=XP_016919143.1;ID=cds-XP_016919143.1;Dbxref=GeneID:108002152%2CGenbank:XP_016919143.1;Parent=rna-XM_017063654.2
NW_016019663.1	Gnomon	CDS	1972184	1972394	.	-	0	Name=XP_016919143.1;ID=cds-XP_016919143.1;Dbxref=GeneID:108002152%2CGenbank:XP_016919143.1;Parent=rna-XM_017063654.2
NW_016019663.1	Gnomon	CDS	1972008	1972096	.	-	0	Name=XP_016919143.1;ID=cds-XP_016919143.1;Dbxref=GeneID:108002152%2CGenbank:XP_016919143.1;Parent=rna-XM_017063654.2
NW_016019663.1	Gnomon	CDS	1971815	1971876	.	-	0	Name=XP_016919143.1;ID=cds-XP_016919143.1;Dbxref=GeneID:108002152%2CGenbank:XP_016919143.1;Parent=rna-XM_017063654.2
NW_016019663.1	Gnomon	mRNA	1041986	1105641	.	-	.	Name=XM_017063575.2;ID=rna-XM_017063575.2;Dbxref=GeneID:108002108%2CGenbank:XM_017063575.2;Parent=gene-LOC108002108
NW_016019663.1	Gnomon	CDS	311294	311300	.	-	0	Name=XP_016918804.1;ID=cds-XP_016918804.1;Dbxref=GeneID:108001972%2CGenbank:XP_016918804.1;Parent=rna-XM_017063315.1
NW_016019663.1	Gnomon	CDS	310191	310775	.	-	0	Name=XP_016918804.1;ID=cds-XP_016918804.1;Dbxref=GeneID:108001972%2CGenbank:XP_016918804.1;Parent=rna-XM_017063315.1
NW_016019663.1	Gnomon	CDS	309816	309835	.	-	0	Name=XP_016918804.1;ID=cds-XP_016918804.1;Dbxref=GeneID:108001972%2CGenbank:XP_016918804.1;Parent=rna-XM_017063315.1
NW_016019663.1	Gnomon	exon	2721011	2721220	.	-	.	ID=exon-XM_028668855.1-5;Dbxref=GeneID:108002181%2CGenbank:XM_028668855.1;Parent=rna-XM_028668855.1
NW_016019663.1	Gnomon	exon	2720540	2720816	.	-	.	ID=exon-XM_028668855.1-6;Dbxref=GeneID:108002181%2CGenbank:XM_028668855.1;Parent=rna-XM_028668855.1
NW_016019663.1	Gnomon	exon	2721616	2721676	.	-	.	ID=exon-XM_028668855.1-3;Dbxref=GeneID:108002181%2CGenbank:XM_028668855.1;Parent=rna-XM_028668855.1
NW_016019663.1	Gnomon	exon	2721297	2721520	.	-	.	ID=exon-XM_028668855.1-4;Dbxref=GeneID:108002181%2CGenbank:XM_028668855.1;Parent=rna-XM_028668855.1
NW_016019663.1	Gnomon	exon	2719902	2720209	.	-	.	ID=exon-XM_028668855.1-7;Dbxref=GeneID:108002181%2CGenbank:XM_028668855.1;Parent=rna-XM_028668855.1
NW_016019663.1	Gnomon	exon	2717368	2719546	.	-	.	ID=exon-XM_028668855.1-8;Dbxref=GeneID:108002181%2CGenbank:XM_028668855.1;Parent=rna-XM_028668855.1
NW_016019663.1	Gnomon	exon	2739607	2740994	.	-	.	ID=exon-XM_028668855.1-1;Dbxref=GeneID:108002181%2CGenbank:XM_028668855.1;Parent=rna-XM_028668855.1
NW_016019663.1	Gnomon	exon	2722130	2722496	.	-	.	ID=exon-XM_028668855.1-2;Dbxref=GeneID:108002181%2CGenbank:XM_028668855.1;Parent=rna-XM_028668855.1
NW_016019663.1	Gnomon	exon	1049924	1050057	.	-	.	ID=exon-XM_017063577.2-11;Dbxref=GeneID:108002108%2CGenbank:XM_017063577.2;Parent=rna-XM_017063577.2
NW_016019663.1	Gnomon	exon	1049690	1049843	.	-	.	ID=exon-XM_017063577.2-12;Dbxref=GeneID:108002108%2CGenbank:XM_017063577.2;Parent=rna-XM_017063577.2
NW_016019663.1	Gnomon	exon	1051196	1051372	.	-	.	ID=exon-XM_017063577.2-10;Dbxref=GeneID:108002108%2CGenbank:XM_017063577.2;Parent=rna-XM_017063577.2
NW_016019663.1	Gnomon	exon	1048306	1048480	.	-	.	ID=exon-XM_017063577.2-15;Dbxref=GeneID:108002108%2CGenbank:XM_017063577.2;Parent=rna-XM_017063577.2
NW_016019663.1	Gnomon	exon	1047886	1048166	.	-	.	ID=exon-XM_017063577.2-16;Dbxref=GeneID:108002108%2CGenbank:XM_017063577.2;Parent=rna-XM_017063577.2
NW_016019663.1	Gnomon	exon	1049412	1049610	.	-	.	ID=exon-XM_017063577.2-13;Dbxref=GeneID:108002108%2CGenbank:XM_017063577.2;Parent=rna-XM_017063577.2
NW_016019663.1	Gnomon	exon	1049044	1049273	.	-	.	ID=exon-XM_017063577.2-14;Dbxref=GeneID:108002108%2CGenbank:XM_017063577.2;Parent=rna-XM_017063577.2
NW_016019663.1	Gnomon	exon	1045103	1045201	.	-	.	ID=exon-XM_017063577.2-22;Dbxref=GeneID:108002108%2CGenbank:XM_017063577.2;Parent=rna-XM_017063577.2
NW_016019663.1	Gnomon	exon	1043593	1043826	.	-	.	ID=exon-XM_017063577.2-23;Dbxref=GeneID:108002108%2CGenbank:XM_017063577.2;Parent=rna-XM_017063577.2
NW_016019663.1	Gnomon	exon	1046272	1046391	.	-	.	ID=exon-XM_017063577.2-20;Dbxref=GeneID:108002108%2CGenbank:XM_017063577.2;Parent=rna-XM_017063577.2
NW_016019663.1	Gnomon	exon	1045624	1045719	.	-	.	ID=exon-XM_017063577.2-21;Dbxref=GeneID:108002108%2CGenbank:XM_017063577.2;Parent=rna-XM_017063577.2
NW_016019663.1	Gnomon	exon	1043157	1043439	.	-	.	ID=exon-XM_017063577.2-24;Dbxref=GeneID:108002108%2CGenbank:XM_017063577.2;Parent=rna-XM_017063577.2
NW_016019663.1	Gnomon	exon	1041986	1042590	.	-	.	ID=exon-XM_017063577.2-25;Dbxref=GeneID:108002108%2CGenbank:XM_017063577.2;Parent=rna-XM_017063577.2
NW_016019663.1	Gnomon	exon	1046954	1047128	.	-	.	ID=exon-XM_017063577.2-19;Dbxref=GeneID:108002108%2CGenbank:XM_017063577.2;Parent=rna-XM_017063577.2
NW_016019663.1	Gnomon	exon	1047513	1047800	.	-	.	ID=exon-XM_017063577.2-17;Dbxref=GeneID:108002108%2CGenbank:XM_017063577.2;Parent=rna-XM_017063577.2
NW_016019663.1	Gnomon	exon	1047204	1047440	.	-	.	ID=exon-XM_017063577.2-18;Dbxref=GeneID:108002108%2CGenbank:XM_017063577.2;Parent=rna-XM_017063577.2
NW_016019663.1	tRNAscan-SE	tRNA	2309330	2309402	.	-	.	ID=rna-Trnaf-gaa-4;Dbxref=GeneID:108002191;Note=transfer RNA phenylalanine (anticodon GAA);Parent=gene-Trnaf-gaa-4
NW_016019663.1	Gnomon	exon	309816	309835	.	-	.	ID=exon-XM_017063315.1-3;Dbxref=GeneID:108001972%2CGenbank:XM_017063315.1;Parent=rna-XM_017063315.1
NW_016019663.1	Gnomon	exon	311294	311401	.	-	.	ID=exon-XM_017063315.1-1;Dbxref=GeneID:108001972%2CGenbank:XM_017063315.1;Parent=rna-XM_017063315.1
NW_016019663.1	Gnomon	exon	310191	310775	.	-	.	ID=exon-XM_017063315.1-2;Dbxref=GeneID:108001972%2CGenbank:XM_017063315.1;Parent=rna-XM_017063315.1
NW_016019663.1	Gnomon	exon	1974618	1974818	.	+	.	ID=exon-XM_017063650.2-1;Dbxref=GeneID:108002151%2CGenbank:XM_017063650.2;Parent=rna-XM_017063650.2
NW_016019663.1	Gnomon	exon	1975447	1975598	.	+	.	ID=exon-XM_017063650.2-4;Dbxref=GeneID:108002151%2CGenbank:XM_017063650.2;Parent=rna-XM_017063650.2
NW_016019663.1	Gnomon	exon	1975667	1975763	.	+	.	ID=exon-XM_017063650.2-5;Dbxref=GeneID:108002151%2CGenbank:XM_017063650.2;Parent=rna-XM_017063650.2
NW_016019663.1	Gnomon	exon	1974922	1975078	.	+	.	ID=exon-XM_017063650.2-2;Dbxref=GeneID:108002151%2CGenbank:XM_017063650.2;Parent=rna-XM_017063650.2
NW_016019663.1	Gnomon	exon	1975169	1975351	.	+	.	ID=exon-XM_017063650.2-3;Dbxref=GeneID:108002151%2CGenbank:XM_017063650.2;Parent=rna-XM_017063650.2
NW_016019663.1	Gnomon	exon	1976443	1976626	.	+	.	ID=exon-XM_017063650.2-8;Dbxref=GeneID:108002151%2CGenbank:XM_017063650.2;Parent=rna-XM_017063650.2
NW_016019663.1	Gnomon	exon	1977215	1977305	.	+	.	ID=exon-XM_017063650.2-9;Dbxref=GeneID:108002151%2CGenbank:XM_017063650.2;Parent=rna-XM_017063650.2
NW_016019663.1	Gnomon	exon	1975902	1975968	.	+	.	ID=exon-XM_017063650.2-6;Dbxref=GeneID:108002151%2CGenbank:XM_017063650.2;Parent=rna-XM_017063650.2
NW_016019663.1	Gnomon	exon	1976051	1976291	.	+	.	ID=exon-XM_017063650.2-7;Dbxref=GeneID:108002151%2CGenbank:XM_017063650.2;Parent=rna-XM_017063650.2
NW_016019663.1	Gnomon	exon	405615	405756	.	-	.	ID=exon-XR_003698691.1-1;Dbxref=GeneID:114578076%2CGenbank:XR_003698691.1;Parent=rna-XR_003698691.1
NW_016019663.1	Gnomon	exon	404809	405144	.	-	.	ID=exon-XR_003698691.1-2;Dbxref=GeneID:114578076%2CGenbank:XR_003698691.1;Parent=rna-XR_003698691.1
NW_016019663.1	Gnomon	exon	404205	404666	.	-	.	ID=exon-XR_003698691.1-3;Dbxref=GeneID:114578076%2CGenbank:XR_003698691.1;Parent=rna-XR_003698691.1
NW_016019663.1	Gnomon	exon	1053032	1053536	.	-	.	ID=exon-XM_017063574.2-9;Dbxref=GeneID:108002108%2CGenbank:XM_017063574.2;Parent=rna-XM_017063574.2
NW_016019663.1	Gnomon	exon	1054378	1054459	.	-	.	ID=exon-XM_017063574.2-7;Dbxref=GeneID:108002108%2CGenbank:XM_017063574.2;Parent=rna-XM_017063574.2
NW_016019663.1	Gnomon	exon	1053628	1053847	.	-	.	ID=exon-XM_017063574.2-8;Dbxref=GeneID:108002108%2CGenbank:XM_017063574.2;Parent=rna-XM_017063574.2
NW_016019663.1	Gnomon	exon	1057075	1057190	.	-	.	ID=exon-XM_017063574.2-5;Dbxref=GeneID:108002108%2CGenbank:XM_017063574.2;Parent=rna-XM_017063574.2
NW_016019663.1	Gnomon	exon	1056217	1056327	.	-	.	ID=exon-XM_017063574.2-6;Dbxref=GeneID:108002108%2CGenbank:XM_017063574.2;Parent=rna-XM_017063574.2
NW_016019663.1	Gnomon	exon	1058000	1058215	.	-	.	ID=exon-XM_017063574.2-3;Dbxref=GeneID:108002108%2CGenbank:XM_017063574.2;Parent=rna-XM_017063574.2
NW_016019663.1	Gnomon	exon	1057465	1057919	.	-	.	ID=exon-XM_017063574.2-4;Dbxref=GeneID:108002108%2CGenbank:XM_017063574.2;Parent=rna-XM_017063574.2
NW_016019663.1	Gnomon	exon	1104156	1105641	.	-	.	ID=exon-XM_017063574.2-1;Dbxref=GeneID:108002108%2CGenbank:XM_017063574.2;Parent=rna-XM_017063574.2
NW_016019663.1	Gnomon	exon	1062937	1063032	.	-	.	ID=exon-XM_017063574.2-2;Dbxref=GeneID:108002108%2CGenbank:XM_017063574.2;Parent=rna-XM_017063574.2
NW_016019663.1	Gnomon	lnc_RNA	3227985	3237245	.	+	.	Name=XR_003698686.1;ID=rna-XR_003698686.1;Dbxref=GeneID:114578071%2CGenbank:XR_003698686.1;Parent=gene-LOC114578071
NW_016019663.1	Gnomon	mRNA	1041986	1105641	.	-	.	Name=XM_017063574.2;ID=rna-XM_017063574.2;Dbxref=GeneID:108002108%2CGenbank:XM_017063574.2;Parent=gene-LOC108002108
NW_016019663.1	Gnomon	CDS	1973078	1973113	.	-	0	Name=XP_016919142.1;ID=cds-XP_016919142.1;Dbxref=GeneID:108002152%2CGenbank:XP_016919142.1;Parent=rna-XM_017063653.2
NW_016019663.1	Gnomon	CDS	1972696	1972874	.	-	0	Name=XP_016919142.1;ID=cds-XP_016919142.1;Dbxref=GeneID:108002152%2CGenbank:XP_016919142.1;Parent=rna-XM_017063653.2
NW_016019663.1	Gnomon	CDS	1972487	1972608	.	-	0	Name=XP_016919142.1;ID=cds-XP_016919142.1;Dbxref=GeneID:108002152%2CGenbank:XP_016919142.1;Parent=rna-XM_017063653.2
NW_016019663.1	Gnomon	CDS	1972184	1972394	.	-	0	Name=XP_016919142.1;ID=cds-XP_016919142.1;Dbxref=GeneID:108002152%2CGenbank:XP_016919142.1;Parent=rna-XM_017063653.2
NW_016019663.1	Gnomon	CDS	1971970	1972096	.	-	0	Name=XP_016919142.1;ID=cds-XP_016919142.1;Dbxref=GeneID:108002152%2CGenbank:XP_016919142.1;Parent=rna-XM_017063653.2
NW_016019663.1	Gnomon	CDS	1971700	1971876	.	-	0	Name=XP_016919142.1;ID=cds-XP_016919142.1;Dbxref=GeneID:108002152%2CGenbank:XP_016919142.1;Parent=rna-XM_017063653.2
NW_016019663.1	Gnomon	CDS	2708922	2709022	.	-	0	Name=XP_016918949.1;ID=cds-XP_016918949.1;Dbxref=GeneID:108002062%2CGenbank:XP_016918949.1;Parent=rna-XM_017063460.2
NW_016019663.1	Gnomon	CDS	2708597	2708843	.	-	0	Name=XP_016918949.1;ID=cds-XP_016918949.1;Dbxref=GeneID:108002062%2CGenbank:XP_016918949.1;Parent=rna-XM_017063460.2
NW_016019663.1	Gnomon	CDS	2708440	2708513	.	-	0	Name=XP_016918949.1;ID=cds-XP_016918949.1;Dbxref=GeneID:108002062%2CGenbank:XP_016918949.1;Parent=rna-XM_017063460.2
NW_016019663.1	Gnomon	CDS	2707894	2708335	.	-	0	Name=XP_016918949.1;ID=cds-XP_016918949.1;Dbxref=GeneID:108002062%2CGenbank:XP_016918949.1;Parent=rna-XM_017063460.2
NW_016019663.1	Gnomon	CDS	2707263	2707508	.	-	0	Name=XP_016918949.1;ID=cds-XP_016918949.1;Dbxref=GeneID:108002062%2CGenbank:XP_016918949.1;Parent=rna-XM_017063460.2
NW_016019663.1	Gnomon	CDS	2706848	2707150	.	-	0	Name=XP_016918949.1;ID=cds-XP_016918949.1;Dbxref=GeneID:108002062%2CGenbank:XP_016918949.1;Parent=rna-XM_017063460.2
NW_016019663.1	Gnomon	CDS	2706195	2706759	.	-	0	Name=XP_016918949.1;ID=cds-XP_016918949.1;Dbxref=GeneID:108002062%2CGenbank:XP_016918949.1;Parent=rna-XM_017063460.2
NW_016019663.1	Gnomon	CDS	2705628	2706110	.	-	0	Name=XP_016918949.1;ID=cds-XP_016918949.1;Dbxref=GeneID:108002062%2CGenbank:XP_016918949.1;Parent=rna-XM_017063460.2
NW_016019663.1	Gnomon	CDS	2705132	2705535	.	-	0	Name=XP_016918949.1;ID=cds-XP_016918949.1;Dbxref=GeneID:108002062%2CGenbank:XP_016918949.1;Parent=rna-XM_017063460.2
NW_016019663.1	Gnomon	exon	1986527	1987714	.	+	.	ID=exon-XM_017063514.2-1;Dbxref=GeneID:108002081%2CGenbank:XM_017063514.2;Parent=rna-XM_017063514.2
NW_016019663.1	Gnomon	exon	1992423	1993257	.	+	.	ID=exon-XM_017063514.2-2;Dbxref=GeneID:108002081%2CGenbank:XM_017063514.2;Parent=rna-XM_017063514.2
NW_016019663.1	Gnomon	exon	2022629	2022689	.	+	.	ID=exon-XM_017063514.2-3;Dbxref=GeneID:108002081%2CGenbank:XM_017063514.2;Parent=rna-XM_017063514.2
NW_016019663.1	Gnomon	exon	2077210	2077267	.	+	.	ID=exon-XM_017063514.2-4;Dbxref=GeneID:108002081%2CGenbank:XM_017063514.2;Parent=rna-XM_017063514.2
NW_016019663.1	Gnomon	exon	2089145	2089313	.	+	.	ID=exon-XM_017063514.2-5;Dbxref=GeneID:108002081%2CGenbank:XM_017063514.2;Parent=rna-XM_017063514.2
NW_016019663.1	Gnomon	exon	2104183	2104410	.	+	.	ID=exon-XM_017063514.2-6;Dbxref=GeneID:108002081%2CGenbank:XM_017063514.2;Parent=rna-XM_017063514.2
NW_016019663.1	Gnomon	exon	2104516	2104701	.	+	.	ID=exon-XM_017063514.2-7;Dbxref=GeneID:108002081%2CGenbank:XM_017063514.2;Parent=rna-XM_017063514.2
NW_016019663.1	Gnomon	exon	2104890	2105052	.	+	.	ID=exon-XM_017063514.2-8;Dbxref=GeneID:108002081%2CGenbank:XM_017063514.2;Parent=rna-XM_017063514.2
NW_016019663.1	Gnomon	exon	2105977	2106220	.	+	.	ID=exon-XM_017063514.2-9;Dbxref=GeneID:108002081%2CGenbank:XM_017063514.2;Parent=rna-XM_017063514.2
NW_016019663.1	Gnomon	CDS	2298987	2299176	.	+	0	Name=XP_028524612.1;ID=cds-XP_028524612.1;Dbxref=GeneID:108002098%2CGenbank:XP_028524612.1;Parent=rna-XM_028668811.1
NW_016019663.1	Gnomon	CDS	2300217	2300458	.	+	0	Name=XP_028524612.1;ID=cds-XP_028524612.1;Dbxref=GeneID:108002098%2CGenbank:XP_028524612.1;Parent=rna-XM_028668811.1
NW_016019663.1	Gnomon	CDS	2300543	2300838	.	+	0	Name=XP_028524612.1;ID=cds-XP_028524612.1;Dbxref=GeneID:108002098%2CGenbank:XP_028524612.1;Parent=rna-XM_028668811.1
NW_016019663.1	Gnomon	CDS	2301010	2301352	.	+	0	Name=XP_028524612.1;ID=cds-XP_028524612.1;Dbxref=GeneID:108002098%2CGenbank:XP_028524612.1;Parent=rna-XM_028668811.1
NW_016019663.1	Gnomon	exon	3022361	3022381	.	+	.	ID=exon-XM_028668819.1-9;Dbxref=GeneID:108002046%2CGenbank:XM_028668819.1;Parent=rna-XM_028668819.1
NW_016019663.1	Gnomon	exon	3004068	3004209	.	+	.	ID=exon-XM_028668819.1-7;Dbxref=GeneID:108002046%2CGenbank:XM_028668819.1;Parent=rna-XM_028668819.1
NW_016019663.1	Gnomon	exon	3015043	3015210	.	+	.	ID=exon-XM_028668819.1-8;Dbxref=GeneID:108002046%2CGenbank:XM_028668819.1;Parent=rna-XM_028668819.1
NW_016019663.1	Gnomon	exon	2948362	2948546	.	+	.	ID=exon-XM_028668819.1-5;Dbxref=GeneID:108002046%2CGenbank:XM_028668819.1;Parent=rna-XM_028668819.1
NW_016019663.1	Gnomon	exon	2970616	2970773	.	+	.	ID=exon-XM_028668819.1-6;Dbxref=GeneID:108002046%2CGenbank:XM_028668819.1;Parent=rna-XM_028668819.1
NW_016019663.1	Gnomon	exon	2897566	2897752	.	+	.	ID=exon-XM_028668819.1-3;Dbxref=GeneID:108002046%2CGenbank:XM_028668819.1;Parent=rna-XM_028668819.1
NW_016019663.1	Gnomon	exon	2900612	2900767	.	+	.	ID=exon-XM_028668819.1-4;Dbxref=GeneID:108002046%2CGenbank:XM_028668819.1;Parent=rna-XM_028668819.1
NW_016019663.1	Gnomon	exon	2854239	2855240	.	+	.	ID=exon-XM_028668819.1-1;Dbxref=GeneID:108002046%2CGenbank:XM_028668819.1;Parent=rna-XM_028668819.1
NW_016019663.1	Gnomon	exon	2855332	2855411	.	+	.	ID=exon-XM_028668819.1-2;Dbxref=GeneID:108002046%2CGenbank:XM_028668819.1;Parent=rna-XM_028668819.1
NW_016019663.1	Gnomon	mRNA	1041986	1105641	.	-	.	Name=XM_017063577.2;ID=rna-XM_017063577.2;Dbxref=GeneID:108002108%2CGenbank:XM_017063577.2;Parent=gene-LOC108002108
NW_016019663.1	Gnomon	lnc_RNA	1254775	1255210	.	+	.	Name=XR_003698687.1;ID=rna-XR_003698687.1;Dbxref=GeneID:114578073%2CGenbank:XR_003698687.1;Parent=gene-LOC114578073
NW_016019663.1	Gnomon	exon	1481550	1481842	.	-	.	ID=exon-XM_017063626.2-5;Dbxref=GeneID:108002134%2CGenbank:XM_017063626.2;Parent=rna-XM_017063626.2
NW_016019663.1	Gnomon	exon	1481340	1481477	.	-	.	ID=exon-XM_017063626.2-6;Dbxref=GeneID:108002134%2CGenbank:XM_017063626.2;Parent=rna-XM_017063626.2
NW_016019663.1	Gnomon	exon	1481083	1481226	.	-	.	ID=exon-XM_017063626.2-7;Dbxref=GeneID:108002134%2CGenbank:XM_017063626.2;Parent=rna-XM_017063626.2
NW_016019663.1	Gnomon	exon	1480728	1481008	.	-	.	ID=exon-XM_017063626.2-8;Dbxref=GeneID:108002134%2CGenbank:XM_017063626.2;Parent=rna-XM_017063626.2
NW_016019663.1	Gnomon	mRNA	1164010	1173198	.	-	.	Name=XM_017063671.2;ID=rna-XM_017063671.2;Dbxref=GeneID:108002160%2CGenbank:XM_017063671.2;Parent=gene-LOC108002160
NW_016019663.1	Gnomon	exon	1482953	1483311	.	-	.	ID=exon-XM_017063626.2-1;Dbxref=GeneID:108002134%2CGenbank:XM_017063626.2;Parent=rna-XM_017063626.2
NW_016019663.1	Gnomon	exon	1482508	1482588	.	-	.	ID=exon-XM_017063626.2-2;Dbxref=GeneID:108002134%2CGenbank:XM_017063626.2;Parent=rna-XM_017063626.2
NW_016019663.1	Gnomon	exon	1482178	1482394	.	-	.	ID=exon-XM_017063626.2-3;Dbxref=GeneID:108002134%2CGenbank:XM_017063626.2;Parent=rna-XM_017063626.2
NW_016019663.1	Gnomon	exon	1481984	1482064	.	-	.	ID=exon-XM_017063626.2-4;Dbxref=GeneID:108002134%2CGenbank:XM_017063626.2;Parent=rna-XM_017063626.2
NW_016019663.1	Gnomon	CDS	1151281	1151731	.	-	0	Name=XP_016918807.1;ID=cds-XP_016918807.1;Dbxref=GeneID:108001975%2CGenbank:XP_016918807.1;Parent=rna-XM_017063318.2
NW_016019663.1	Gnomon	CDS	1139082	1139268	.	-	0	Name=XP_016918807.1;ID=cds-XP_016918807.1;Dbxref=GeneID:108001975%2CGenbank:XP_016918807.1;Parent=rna-XM_017063318.2
NW_016019663.1	Gnomon	CDS	1135086	1135147	.	-	0	Name=XP_016918807.1;ID=cds-XP_016918807.1;Dbxref=GeneID:108001975%2CGenbank:XP_016918807.1;Parent=rna-XM_017063318.2
NW_016019663.1	Gnomon	CDS	1134985	1135019	.	-	0	Name=XP_016918807.1;ID=cds-XP_016918807.1;Dbxref=GeneID:108001975%2CGenbank:XP_016918807.1;Parent=rna-XM_017063318.2
NW_016019663.1	Gnomon	mRNA	420841	553070	.	-	.	Name=XM_017063431.2;ID=rna-XM_017063431.2;Dbxref=GeneID:108002050%2CGenbank:XM_017063431.2;Parent=gene-LOC108002050
NW_016019663.1	Gnomon	CDS	2441989	2442078	.	-	0	Name=XP_016919145.1;ID=cds-XP_016919145.1;Dbxref=GeneID:108002153%2CGenbank:XP_016919145.1;Parent=rna-XM_017063656.2
NW_016019663.1	Gnomon	CDS	2441711	2441888	.	-	0	Name=XP_016919145.1;ID=cds-XP_016919145.1;Dbxref=GeneID:108002153%2CGenbank:XP_016919145.1;Parent=rna-XM_017063656.2
NW_016019663.1	Gnomon	CDS	2441482	2441600	.	-	0	Name=XP_016919145.1;ID=cds-XP_016919145.1;Dbxref=GeneID:108002153%2CGenbank:XP_016919145.1;Parent=rna-XM_017063656.2
NW_016019663.1	Gnomon	CDS	2439938	2441362	.	-	0	Name=XP_016919145.1;ID=cds-XP_016919145.1;Dbxref=GeneID:108002153%2CGenbank:XP_016919145.1;Parent=rna-XM_017063656.2
NW_016019663.1	Gnomon	CDS	2439689	2439838	.	-	0	Name=XP_016919145.1;ID=cds-XP_016919145.1;Dbxref=GeneID:108002153%2CGenbank:XP_016919145.1;Parent=rna-XM_017063656.2
NW_016019663.1	Gnomon	CDS	2438956	2439576	.	-	0	Name=XP_016919145.1;ID=cds-XP_016919145.1;Dbxref=GeneID:108002153%2CGenbank:XP_016919145.1;Parent=rna-XM_017063656.2
NW_016019663.1	Gnomon	CDS	2438703	2438885	.	-	0	Name=XP_016919145.1;ID=cds-XP_016919145.1;Dbxref=GeneID:108002153%2CGenbank:XP_016919145.1;Parent=rna-XM_017063656.2
NW_016019663.1	Gnomon	CDS	2437971	2438576	.	-	0	Name=XP_016919145.1;ID=cds-XP_016919145.1;Dbxref=GeneID:108002153%2CGenbank:XP_016919145.1;Parent=rna-XM_017063656.2
NW_016019663.1	Gnomon	CDS	2437707	2437895	.	-	0	Name=XP_016919145.1;ID=cds-XP_016919145.1;Dbxref=GeneID:108002153%2CGenbank:XP_016919145.1;Parent=rna-XM_017063656.2
NW_016019663.1	Gnomon	exon	3683153	3683256	.	+	.	ID=exon-XM_017063338.2-7;Dbxref=GeneID:108001994%2CGenbank:XM_017063338.2;Parent=rna-XM_017063338.2
NW_016019663.1	Gnomon	exon	3683682	3683688	.	+	.	ID=exon-XM_017063338.2-8;Dbxref=GeneID:108001994%2CGenbank:XM_017063338.2;Parent=rna-XM_017063338.2
NW_016019663.1	Gnomon	mRNA	1971621	1974387	.	-	.	Name=XM_028668842.1;ID=rna-XM_028668842.1;Dbxref=GeneID:108002152%2CGenbank:XM_028668842.1;Parent=gene-LOC108002152
NW_016019663.1	Gnomon	CDS	3317964	3318083	.	-	0	Name=XP_016918900.1;ID=cds-XP_016918900.1;Dbxref=GeneID:108002041%2CGenbank:XP_016918900.1;Note=The sequence of the model RefSeq protein was modified relative to this genomic sequence to represent the inferred CDS: added 110 bases not found in genome assembly;Parent=rna-XM_017063411.2
NW_016019663.1	Gnomon	CDS	3317214	3317335	.	-	0	Name=XP_016918900.1;ID=cds-XP_016918900.1;Dbxref=GeneID:108002041%2CGenbank:XP_016918900.1;Note=The sequence of the model RefSeq protein was modified relative to this genomic sequence to represent the inferred CDS: added 110 bases not found in genome assembly;Parent=rna-XM_017063411.2
NW_016019663.1	Gnomon	CDS	3297644	3297859	.	-	0	Name=XP_016918900.1;ID=cds-XP_016918900.1;Dbxref=GeneID:108002041%2CGenbank:XP_016918900.1;Note=The sequence of the model RefSeq protein was modified relative to this genomic sequence to represent the inferred CDS: added 110 bases not found in genome assembly;Parent=rna-XM_017063411.2
NW_016019663.1	Gnomon	CDS	3296834	3297213	.	-	0	Name=XP_016918900.1;ID=cds-XP_016918900.1;Dbxref=GeneID:108002041%2CGenbank:XP_016918900.1;Note=The sequence of the model RefSeq protein was modified relative to this genomic sequence to represent the inferred CDS: added 110 bases not found in genome assembly;Parent=rna-XM_017063411.2
NW_016019663.1	Gnomon	exon	3682554	3682678	.	+	.	ID=exon-XM_017063338.2-5;Dbxref=GeneID:108001994%2CGenbank:XM_017063338.2;Parent=rna-XM_017063338.2
NW_016019663.1	Gnomon	exon	3682749	3683025	.	+	.	ID=exon-XM_017063338.2-6;Dbxref=GeneID:108001994%2CGenbank:XM_017063338.2;Parent=rna-XM_017063338.2
NW_016019663.1	Gnomon	exon	3682075	3682277	.	+	.	ID=exon-XM_017063338.2-3;Dbxref=GeneID:108001994%2CGenbank:XM_017063338.2;Parent=rna-XM_017063338.2
NW_016019663.1	Gnomon	exon	3682362	3682473	.	+	.	ID=exon-XM_017063338.2-4;Dbxref=GeneID:108001994%2CGenbank:XM_017063338.2;Parent=rna-XM_017063338.2
NW_016019663.1	Gnomon	exon	3681552	3681676	.	+	.	ID=exon-XM_017063338.2-1;Dbxref=GeneID:108001994%2CGenbank:XM_017063338.2;Parent=rna-XM_017063338.2
NW_016019663.1	Gnomon	exon	3681805	3681987	.	+	.	ID=exon-XM_017063338.2-2;Dbxref=GeneID:108001994%2CGenbank:XM_017063338.2;Parent=rna-XM_017063338.2
NW_016019663.1	Gnomon	lnc_RNA	1268657	1270630	.	-	.	Name=XR_003698688.1;ID=rna-XR_003698688.1;Dbxref=GeneID:114578074%2CGenbank:XR_003698688.1;Parent=gene-LOC114578074
NW_016019663.1	Gnomon	CDS	1354167	1354240	.	-	0	Name=XP_028524613.1;ID=cds-XP_028524613.1;Dbxref=GeneID:108002117%2CGenbank:XP_028524613.1;Note=The sequence of the model RefSeq protein was modified relative to this genomic sequence to represent the inferred CDS: added 209 bases not found in genome assembly;Parent=rna-XM_028668812.1
NW_016019663.1	Gnomon	CDS	1353442	1353586	.	-	0	Name=XP_028524613.1;ID=cds-XP_028524613.1;Dbxref=GeneID:108002117%2CGenbank:XP_028524613.1;Note=The sequence of the model RefSeq protein was modified relative to this genomic sequence to represent the inferred CDS: added 209 bases not found in genome assembly;Parent=rna-XM_028668812.1
NW_016019663.1	Gnomon	CDS	1353097	1353216	.	-	0	Name=XP_028524613.1;ID=cds-XP_028524613.1;Dbxref=GeneID:108002117%2CGenbank:XP_028524613.1;Note=The sequence of the model RefSeq protein was modified relative to this genomic sequence to represent the inferred CDS: added 209 bases not found in genome assembly;Parent=rna-XM_028668812.1
NW_016019663.1	Gnomon	CDS	1352618	1352817	.	-	0	Name=XP_028524613.1;ID=cds-XP_028524613.1;Dbxref=GeneID:108002117%2CGenbank:XP_028524613.1;Note=The sequence of the model RefSeq protein was modified relative to this genomic sequence to represent the inferred CDS: added 209 bases not found in genome assembly;Parent=rna-XM_028668812.1
NW_016019663.1	Gnomon	CDS	1352095	1352304	.	-	0	Name=XP_028524613.1;ID=cds-XP_028524613.1;Dbxref=GeneID:108002117%2CGenbank:XP_028524613.1;Note=The sequence of the model RefSeq protein was modified relative to this genomic sequence to represent the inferred CDS: added 209 bases not found in genome assembly;Parent=rna-XM_028668812.1
NW_016019663.1	Gnomon	CDS	1350584	1350749	.	-	0	Name=XP_028524613.1;ID=cds-XP_028524613.1;Dbxref=GeneID:108002117%2CGenbank:XP_028524613.1;Note=The sequence of the model RefSeq protein was modified relative to this genomic sequence to represent the inferred CDS: added 209 bases not found in genome assembly;Parent=rna-XM_028668812.1
NW_016019663.1	Gnomon	CDS	1350320	1350389	.	-	0	Name=XP_028524613.1;ID=cds-XP_028524613.1;Dbxref=GeneID:108002117%2CGenbank:XP_028524613.1;Note=The sequence of the model RefSeq protein was modified relative to this genomic sequence to represent the inferred CDS: added 209 bases not found in genome assembly;Parent=rna-XM_028668812.1
NW_016019663.1	Gnomon	CDS	1349855	1350014	.	-	0	Name=XP_028524613.1;ID=cds-XP_028524613.1;Dbxref=GeneID:108002117%2CGenbank:XP_028524613.1;Note=The sequence of the model RefSeq protein was modified relative to this genomic sequence to represent the inferred CDS: added 209 bases not found in genome assembly;Parent=rna-XM_028668812.1
NW_016019663.1	Gnomon	CDS	1349570	1349707	.	-	0	Name=XP_028524613.1;ID=cds-XP_028524613.1;Dbxref=GeneID:108002117%2CGenbank:XP_028524613.1;Note=The sequence of the model RefSeq protein was modified relative to this genomic sequence to represent the inferred CDS: added 209 bases not found in genome assembly;Parent=rna-XM_028668812.1
NW_016019663.1	Gnomon	mRNA	1041986	1092663	.	-	.	Name=XM_017063576.2;ID=rna-XM_017063576.2;Dbxref=GeneID:108002108%2CGenbank:XM_017063576.2;Parent=gene-LOC108002108
NW_016019663.1	Gnomon	mRNA	3251901	3263245	.	+	.	Name=XM_017063336.2;ID=rna-XM_017063336.2;Dbxref=GeneID:108001992%2CGenbank:XM_017063336.2;Parent=gene-LOC108001992
NW_016019663.1	Gnomon	mRNA	3698180	3705568	.	-	.	Name=XM_017063670.2;ID=rna-XM_017063670.2;Dbxref=GeneID:108002159%2CGenbank:XM_017063670.2;Parent=gene-LOC108002159
NW_016019663.1	Gnomon	mRNA	1971621	1974328	.	-	.	Name=XM_028668841.1;ID=rna-XM_028668841.1;Dbxref=GeneID:108002152%2CGenbank:XM_028668841.1;Parent=gene-LOC108002152
NW_016019663.1	Gnomon	CDS	585504	586111	.	-	0	Name=XP_016918805.1;ID=cds-XP_016918805.1;Dbxref=GeneID:108001973%2CGenbank:XP_016918805.1;Parent=rna-XM_017063316.2
NW_016019663.1	Gnomon	CDS	584096	585106	.	-	0	Name=XP_016918805.1;ID=cds-XP_016918805.1;Dbxref=GeneID:108001973%2CGenbank:XP_016918805.1;Parent=rna-XM_017063316.2
NW_016019663.1	Gnomon	CDS	583594	584013	.	-	0	Name=XP_016918805.1;ID=cds-XP_016918805.1;Dbxref=GeneID:108001973%2CGenbank:XP_016918805.1;Parent=rna-XM_017063316.2
NW_016019663.1	Gnomon	CDS	582522	582997	.	-	0	Name=XP_016918805.1;ID=cds-XP_016918805.1;Dbxref=GeneID:108001973%2CGenbank:XP_016918805.1;Parent=rna-XM_017063316.2
NW_016019663.1	Gnomon	CDS	582330	582403	.	-	0	Name=XP_016918805.1;ID=cds-XP_016918805.1;Dbxref=GeneID:108001973%2CGenbank:XP_016918805.1;Parent=rna-XM_017063316.2
NW_016019663.1	Gnomon	CDS	581313	582215	.	-	0	Name=XP_016918805.1;ID=cds-XP_016918805.1;Dbxref=GeneID:108001973%2CGenbank:XP_016918805.1;Parent=rna-XM_017063316.2
NW_016019663.1	Gnomon	CDS	580823	581240	.	-	0	Name=XP_016918805.1;ID=cds-XP_016918805.1;Dbxref=GeneID:108001973%2CGenbank:XP_016918805.1;Parent=rna-XM_017063316.2
NW_016019663.1	Gnomon	CDS	579859	579860	.	-	0	Name=XP_016918805.1;ID=cds-XP_016918805.1;Dbxref=GeneID:108001973%2CGenbank:XP_016918805.1;Parent=rna-XM_017063316.2
NW_016019663.1	Gnomon	CDS	578921	579085	.	-	0	Name=XP_016918805.1;ID=cds-XP_016918805.1;Dbxref=GeneID:108001973%2CGenbank:XP_016918805.1;Parent=rna-XM_017063316.2
NW_016019663.1	Gnomon	CDS	578360	578517	.	-	0	Name=XP_016918805.1;ID=cds-XP_016918805.1;Dbxref=GeneID:108001973%2CGenbank:XP_016918805.1;Parent=rna-XM_017063316.2
NW_016019663.1	Gnomon	CDS	574408	578020	.	-	0	Name=XP_016918805.1;ID=cds-XP_016918805.1;Dbxref=GeneID:108001973%2CGenbank:XP_016918805.1;Parent=rna-XM_017063316.2
NW_016019663.1	Gnomon	lnc_RNA	1268656	1270645	.	-	.	Name=XR_003698689.1;ID=rna-XR_003698689.1;Dbxref=GeneID:114578074%2CGenbank:XR_003698689.1;Parent=gene-LOC114578074
NW_016019663.1	Gnomon	exon	1171889	1172383	.	-	.	ID=exon-XM_017063673.2-3;Dbxref=GeneID:108002160%2CGenbank:XM_017063673.2;Parent=rna-XM_017063673.2
NW_016019663.1	Gnomon	exon	1171611	1171777	.	-	.	ID=exon-XM_017063673.2-4;Dbxref=GeneID:108002160%2CGenbank:XM_017063673.2;Parent=rna-XM_017063673.2
NW_016019663.1	Gnomon	exon	1173132	1173198	.	-	.	ID=exon-XM_017063673.2-1;Dbxref=GeneID:108002160%2CGenbank:XM_017063673.2;Parent=rna-XM_017063673.2
NW_016019663.1	Gnomon	exon	1172485	1172925	.	-	.	ID=exon-XM_017063673.2-2;Dbxref=GeneID:108002160%2CGenbank:XM_017063673.2;Parent=rna-XM_017063673.2
NW_016019663.1	Gnomon	exon	1170323	1170422	.	-	.	ID=exon-XM_017063673.2-9;Dbxref=GeneID:108002160%2CGenbank:XM_017063673.2;Parent=rna-XM_017063673.2
NW_016019663.1	Gnomon	exon	1170888	1171141	.	-	.	ID=exon-XM_017063673.2-7;Dbxref=GeneID:108002160%2CGenbank:XM_017063673.2;Parent=rna-XM_017063673.2
NW_016019663.1	Gnomon	exon	1170574	1170815	.	-	.	ID=exon-XM_017063673.2-8;Dbxref=GeneID:108002160%2CGenbank:XM_017063673.2;Parent=rna-XM_017063673.2
NW_016019663.1	Gnomon	exon	1171376	1171537	.	-	.	ID=exon-XM_017063673.2-5;Dbxref=GeneID:108002160%2CGenbank:XM_017063673.2;Parent=rna-XM_017063673.2
NW_016019663.1	Gnomon	exon	1171235	1171314	.	-	.	ID=exon-XM_017063673.2-6;Dbxref=GeneID:108002160%2CGenbank:XM_017063673.2;Parent=rna-XM_017063673.2
NW_016019663.1	Gnomon	exon	1193012	1193178	.	+	.	ID=exon-XM_017063702.2-2;Dbxref=GeneID:108002177%2CGenbank:XM_017063702.2;Parent=rna-XM_017063702.2
NW_016019663.1	Gnomon	exon	1193292	1193501	.	+	.	ID=exon-XM_017063702.2-3;Dbxref=GeneID:108002177%2CGenbank:XM_017063702.2;Parent=rna-XM_017063702.2
NW_016019663.1	Gnomon	exon	1193572	1193948	.	+	.	ID=exon-XM_017063702.2-4;Dbxref=GeneID:108002177%2CGenbank:XM_017063702.2;Parent=rna-XM_017063702.2
NW_016019663.1	Gnomon	exon	1194032	1194388	.	+	.	ID=exon-XM_017063702.2-5;Dbxref=GeneID:108002177%2CGenbank:XM_017063702.2;Parent=rna-XM_017063702.2
NW_016019663.1	Gnomon	exon	1192452	1192885	.	+	.	ID=exon-XM_017063702.2-1;Dbxref=GeneID:108002177%2CGenbank:XM_017063702.2;Parent=rna-XM_017063702.2
NW_016019663.1	Gnomon	exon	1884685	1884827	.	-	.	ID=exon-XM_017063486.2-5;Dbxref=GeneID:108002073%2CGenbank:XM_017063486.2;Parent=rna-XM_017063486.2
NW_016019663.1	Gnomon	exon	1882743	1882933	.	-	.	ID=exon-XM_017063486.2-6;Dbxref=GeneID:108002073%2CGenbank:XM_017063486.2;Parent=rna-XM_017063486.2
NW_016019663.1	Gnomon	exon	1882528	1882673	.	-	.	ID=exon-XM_017063486.2-7;Dbxref=GeneID:108002073%2CGenbank:XM_017063486.2;Parent=rna-XM_017063486.2
NW_016019663.1	Gnomon	exon	1880273	1880363	.	-	.	ID=exon-XM_017063486.2-8;Dbxref=GeneID:108002073%2CGenbank:XM_017063486.2;Parent=rna-XM_017063486.2
NW_016019663.1	Gnomon	exon	1879766	1880177	.	-	.	ID=exon-XM_017063486.2-9;Dbxref=GeneID:108002073%2CGenbank:XM_017063486.2;Parent=rna-XM_017063486.2
NW_016019663.1	Gnomon	exon	1194525	1195295	.	+	.	ID=exon-XM_017063702.2-6;Dbxref=GeneID:108002177%2CGenbank:XM_017063702.2;Parent=rna-XM_017063702.2
NW_016019663.1	Gnomon	exon	1886593	1886762	.	-	.	ID=exon-XM_017063486.2-1;Dbxref=GeneID:108002073%2CGenbank:XM_017063486.2;Parent=rna-XM_017063486.2
NW_016019663.1	Gnomon	exon	1195414	1196614	.	+	.	ID=exon-XM_017063702.2-7;Dbxref=GeneID:108002177%2CGenbank:XM_017063702.2;Parent=rna-XM_017063702.2
NW_016019663.1	Gnomon	exon	1886285	1886448	.	-	.	ID=exon-XM_017063486.2-2;Dbxref=GeneID:108002073%2CGenbank:XM_017063486.2;Parent=rna-XM_017063486.2
NW_016019663.1	Gnomon	exon	1885234	1885412	.	-	.	ID=exon-XM_017063486.2-3;Dbxref=GeneID:108002073%2CGenbank:XM_017063486.2;Parent=rna-XM_017063486.2
NW_016019663.1	tRNAscan-SE	gene	2309330	2309402	.	-	.	Name=Trnaf-gaa;ID=gene-Trnaf-gaa-4;Dbxref=GeneID:108002191
NW_016019663.1	Gnomon	exon	1884908	1885140	.	-	.	ID=exon-XM_017063486.2-4;Dbxref=GeneID:108002073%2CGenbank:XM_017063486.2;Parent=rna-XM_017063486.2
NW_016019663.1	Gnomon	exon	2297572	2298290	.	+	.	ID=exon-XM_017063551.2-1;Dbxref=GeneID:108002098%2CGenbank:XM_017063551.2;Parent=rna-XM_017063551.2
NW_016019663.1	Gnomon	exon	2300543	2300838	.	+	.	ID=exon-XM_017063551.2-4;Dbxref=GeneID:108002098%2CGenbank:XM_017063551.2;Parent=rna-XM_017063551.2
NW_016019663.1	Gnomon	exon	2301010	2302659	.	+	.	ID=exon-XM_017063551.2-5;Dbxref=GeneID:108002098%2CGenbank:XM_017063551.2;Parent=rna-XM_017063551.2
NW_016019663.1	Gnomon	exon	2298973	2299176	.	+	.	ID=exon-XM_017063551.2-2;Dbxref=GeneID:108002098%2CGenbank:XM_017063551.2;Parent=rna-XM_017063551.2
NW_016019663.1	Gnomon	exon	2300217	2300458	.	+	.	ID=exon-XM_017063551.2-3;Dbxref=GeneID:108002098%2CGenbank:XM_017063551.2;Parent=rna-XM_017063551.2
NW_016019663.1	Gnomon	exon	1124529	1125707	.	-	.	ID=exon-XM_017063598.2-1;Dbxref=GeneID:108002119%2CGenbank:XM_017063598.2;Parent=rna-XM_017063598.2
NW_016019663.1	Gnomon	exon	1124265	1124453	.	-	.	ID=exon-XM_017063598.2-2;Dbxref=GeneID:108002119%2CGenbank:XM_017063598.2;Parent=rna-XM_017063598.2
NW_016019663.1	Gnomon	exon	1123851	1123927	.	-	.	ID=exon-XM_017063598.2-3;Dbxref=GeneID:108002119%2CGenbank:XM_017063598.2;Parent=rna-XM_017063598.2
NW_016019663.1	Gnomon	exon	1122816	1123746	.	-	.	ID=exon-XM_017063598.2-4;Dbxref=GeneID:108002119%2CGenbank:XM_017063598.2;Parent=rna-XM_017063598.2
NW_016019663.1	Gnomon	exon	1876056	1876268	.	-	.	ID=exon-XM_017063482.2-18;Dbxref=GeneID:108002073%2CGenbank:XM_017063482.2;Parent=rna-XM_017063482.2
NW_016019663.1	Gnomon	exon	1875726	1875990	.	-	.	ID=exon-XM_017063482.2-19;Dbxref=GeneID:108002073%2CGenbank:XM_017063482.2;Parent=rna-XM_017063482.2
NW_016019663.1	Gnomon	exon	1877883	1877951	.	-	.	ID=exon-XM_017063482.2-16;Dbxref=GeneID:108002073%2CGenbank:XM_017063482.2;Parent=rna-XM_017063482.2
NW_016019663.1	Gnomon	exon	1877177	1877278	.	-	.	ID=exon-XM_017063482.2-17;Dbxref=GeneID:108002073%2CGenbank:XM_017063482.2;Parent=rna-XM_017063482.2
NW_016019663.1	Gnomon	exon	1878296	1878501	.	-	.	ID=exon-XM_017063482.2-14;Dbxref=GeneID:108002073%2CGenbank:XM_017063482.2;Parent=rna-XM_017063482.2
NW_016019663.1	Gnomon	exon	1878071	1878208	.	-	.	ID=exon-XM_017063482.2-15;Dbxref=GeneID:108002073%2CGenbank:XM_017063482.2;Parent=rna-XM_017063482.2
NW_016019663.1	Gnomon	exon	1878990	1879209	.	-	.	ID=exon-XM_017063482.2-12;Dbxref=GeneID:108002073%2CGenbank:XM_017063482.2;Parent=rna-XM_017063482.2
NW_016019663.1	Gnomon	exon	1878658	1878772	.	-	.	ID=exon-XM_017063482.2-13;Dbxref=GeneID:108002073%2CGenbank:XM_017063482.2;Parent=rna-XM_017063482.2
NW_016019663.1	Gnomon	exon	1879766	1880177	.	-	.	ID=exon-XM_017063482.2-10;Dbxref=GeneID:108002073%2CGenbank:XM_017063482.2;Parent=rna-XM_017063482.2
NW_016019663.1	Gnomon	exon	1879353	1879573	.	-	.	ID=exon-XM_017063482.2-11;Dbxref=GeneID:108002073%2CGenbank:XM_017063482.2;Parent=rna-XM_017063482.2
NW_016019663.1	Gnomon	exon	1875431	1875650	.	-	.	ID=exon-XM_017063482.2-20;Dbxref=GeneID:108002073%2CGenbank:XM_017063482.2;Parent=rna-XM_017063482.2
NW_016019663.1	Gnomon	exon	1873746	1873943	.	-	.	ID=exon-XM_017063482.2-25;Dbxref=GeneID:108002073%2CGenbank:XM_017063482.2;Parent=rna-XM_017063482.2
NW_016019663.1	Gnomon	exon	1872218	1873659	.	-	.	ID=exon-XM_017063482.2-26;Dbxref=GeneID:108002073%2CGenbank:XM_017063482.2;Parent=rna-XM_017063482.2
NW_016019663.1	Gnomon	exon	1874255	1874578	.	-	.	ID=exon-XM_017063482.2-23;Dbxref=GeneID:108002073%2CGenbank:XM_017063482.2;Parent=rna-XM_017063482.2
NW_016019663.1	Gnomon	exon	1874064	1874156	.	-	.	ID=exon-XM_017063482.2-24;Dbxref=GeneID:108002073%2CGenbank:XM_017063482.2;Parent=rna-XM_017063482.2
NW_016019663.1	Gnomon	exon	1875118	1875343	.	-	.	ID=exon-XM_017063482.2-21;Dbxref=GeneID:108002073%2CGenbank:XM_017063482.2;Parent=rna-XM_017063482.2
NW_016019663.1	Gnomon	exon	1874698	1875038	.	-	.	ID=exon-XM_017063482.2-22;Dbxref=GeneID:108002073%2CGenbank:XM_017063482.2;Parent=rna-XM_017063482.2
NW_016019663.1	Gnomon	mRNA	1905024	1911686	.	+	.	Name=XM_017063331.2;ID=rna-XM_017063331.2;Dbxref=GeneID:108001988%2CGenbank:XM_017063331.2;Parent=gene-LOC108001988
NW_016019663.1	Gnomon	lnc_RNA	3078895	3133160	.	+	.	Name=XR_003698681.1;ID=rna-XR_003698681.1;Dbxref=GeneID:114578070%2CGenbank:XR_003698681.1;Parent=gene-LOC114578070
NW_016019663.1	Gnomon	exon	1479417	1479548	.	+	.	ID=exon-XM_017063625.2-1;Dbxref=GeneID:108002133%2CGenbank:XM_017063625.2;Parent=rna-XM_017063625.2
NW_016019663.1	Gnomon	exon	1479925	1480446	.	+	.	ID=exon-XM_017063625.2-2;Dbxref=GeneID:108002133%2CGenbank:XM_017063625.2;Parent=rna-XM_017063625.2
NW_016019663.1	Gnomon	CDS	1290171	1290906	.	+	0	Name=XP_016918809.1;ID=cds-XP_016918809.1;Dbxref=GeneID:108001977%2CGenbank:XP_016918809.1;Parent=rna-XM_017063320.2
NW_016019663.1	Gnomon	CDS	1292782	1292864	.	+	0	Name=XP_016918809.1;ID=cds-XP_016918809.1;Dbxref=GeneID:108001977%2CGenbank:XP_016918809.1;Parent=rna-XM_017063320.2
NW_016019663.1	Gnomon	exon	1693286	1694868	.	+	.	ID=exon-XM_028668880.1-1;Dbxref=GeneID:108002079%2CGenbank:XM_028668880.1;Parent=rna-XM_028668880.1
NW_016019663.1	Gnomon	exon	1698864	1699238	.	+	.	ID=exon-XM_028668880.1-2;Dbxref=GeneID:108002079%2CGenbank:XM_028668880.1;Parent=rna-XM_028668880.1
NW_016019663.1	Gnomon	exon	1779230	1779394	.	+	.	ID=exon-XM_028668880.1-5;Dbxref=GeneID:108002079%2CGenbank:XM_028668880.1;Parent=rna-XM_028668880.1
NW_016019663.1	Gnomon	exon	1793694	1796102	.	+	.	ID=exon-XM_028668880.1-6;Dbxref=GeneID:108002079%2CGenbank:XM_028668880.1;Parent=rna-XM_028668880.1
NW_016019663.1	Gnomon	exon	1727172	1727436	.	+	.	ID=exon-XM_028668880.1-3;Dbxref=GeneID:108002079%2CGenbank:XM_028668880.1;Parent=rna-XM_028668880.1
NW_016019663.1	Gnomon	exon	1732817	1733020	.	+	.	ID=exon-XM_028668880.1-4;Dbxref=GeneID:108002079%2CGenbank:XM_028668880.1;Parent=rna-XM_028668880.1
NW_016019663.1	Gnomon	CDS	3269842	3269847	.	-	0	Name=XP_016918902.1;ID=cds-XP_016918902.1;Dbxref=GeneID:108002043%2CGenbank:XP_016918902.1;Parent=rna-XM_017063413.2
NW_016019663.1	Gnomon	CDS	3269119	3269280	.	-	0	Name=XP_016918902.1;ID=cds-XP_016918902.1;Dbxref=GeneID:108002043%2CGenbank:XP_016918902.1;Parent=rna-XM_017063413.2
NW_016019663.1	Gnomon	CDS	3268506	3268628	.	-	0	Name=XP_016918902.1;ID=cds-XP_016918902.1;Dbxref=GeneID:108002043%2CGenbank:XP_016918902.1;Parent=rna-XM_017063413.2
NW_016019663.1	Gnomon	CDS	3268266	3268394	.	-	0	Name=XP_016918902.1;ID=cds-XP_016918902.1;Dbxref=GeneID:108002043%2CGenbank:XP_016918902.1;Parent=rna-XM_017063413.2
NW_016019663.1	Gnomon	exon	1444225	1444282	.	-	.	ID=exon-XM_017063362.2-1;Dbxref=GeneID:108002010%2CGenbank:XM_017063362.2;Parent=rna-XM_017063362.2
NW_016019663.1	Gnomon	exon	1443973	1444101	.	-	.	ID=exon-XM_017063362.2-2;Dbxref=GeneID:108002010%2CGenbank:XM_017063362.2;Parent=rna-XM_017063362.2
NW_016019663.1	Gnomon	exon	1443104	1443427	.	-	.	ID=exon-XM_017063362.2-3;Dbxref=GeneID:108002010%2CGenbank:XM_017063362.2;Parent=rna-XM_017063362.2
NW_016019663.1	Gnomon	exon	1442624	1443033	.	-	.	ID=exon-XM_017063362.2-4;Dbxref=GeneID:108002010%2CGenbank:XM_017063362.2;Parent=rna-XM_017063362.2
NW_016019663.1	Gnomon	exon	1442081	1442495	.	-	.	ID=exon-XM_017063362.2-5;Dbxref=GeneID:108002010%2CGenbank:XM_017063362.2;Parent=rna-XM_017063362.2
NW_016019663.1	Gnomon	exon	1441695	1441969	.	-	.	ID=exon-XM_017063362.2-6;Dbxref=GeneID:108002010%2CGenbank:XM_017063362.2;Parent=rna-XM_017063362.2
NW_016019663.1	Gnomon	exon	1441037	1441555	.	-	.	ID=exon-XM_017063362.2-7;Dbxref=GeneID:108002010%2CGenbank:XM_017063362.2;Parent=rna-XM_017063362.2
NW_016019663.1	Gnomon	mRNA	3347026	3670377	.	+	.	Name=XM_028668888.1;ID=rna-XM_028668888.1;Dbxref=GeneID:108002059%2CGenbank:XM_028668888.1;Parent=gene-LOC108002059
NW_016019663.1	Gnomon	CDS	2414851	2414895	.	+	0	Name=XP_016919147.1;ID=cds-XP_016919147.1;Dbxref=GeneID:108002155%2CGenbank:XP_016919147.1;Parent=rna-XM_017063658.2
NW_016019663.1	Gnomon	CDS	2415010	2415073	.	+	0	Name=XP_016919147.1;ID=cds-XP_016919147.1;Dbxref=GeneID:108002155%2CGenbank:XP_016919147.1;Parent=rna-XM_017063658.2
NW_016019663.1	Gnomon	CDS	2415201	2415558	.	+	0	Name=XP_016919147.1;ID=cds-XP_016919147.1;Dbxref=GeneID:108002155%2CGenbank:XP_016919147.1;Parent=rna-XM_017063658.2
NW_016019663.1	Gnomon	CDS	2415653	2415714	.	+	0	Name=XP_016919147.1;ID=cds-XP_016919147.1;Dbxref=GeneID:108002155%2CGenbank:XP_016919147.1;Parent=rna-XM_017063658.2
NW_016019663.1	Gnomon	CDS	2416394	2416668	.	+	0	Name=XP_016919147.1;ID=cds-XP_016919147.1;Dbxref=GeneID:108002155%2CGenbank:XP_016919147.1;Parent=rna-XM_017063658.2
NW_016019663.1	Gnomon	CDS	2416799	2416995	.	+	0	Name=XP_016919147.1;ID=cds-XP_016919147.1;Dbxref=GeneID:108002155%2CGenbank:XP_016919147.1;Parent=rna-XM_017063658.2
NW_016019663.1	Gnomon	CDS	2417070	2417208	.	+	0	Name=XP_016919147.1;ID=cds-XP_016919147.1;Dbxref=GeneID:108002155%2CGenbank:XP_016919147.1;Parent=rna-XM_017063658.2
NW_016019663.1	Gnomon	CDS	2417282	2417369	.	+	0	Name=XP_016919147.1;ID=cds-XP_016919147.1;Dbxref=GeneID:108002155%2CGenbank:XP_016919147.1;Parent=rna-XM_017063658.2
NW_016019663.1	Gnomon	CDS	2417490	2417578	.	+	0	Name=XP_016919147.1;ID=cds-XP_016919147.1;Dbxref=GeneID:108002155%2CGenbank:XP_016919147.1;Parent=rna-XM_017063658.2
NW_016019663.1	Gnomon	CDS	2417671	2417874	.	+	0	Name=XP_016919147.1;ID=cds-XP_016919147.1;Dbxref=GeneID:108002155%2CGenbank:XP_016919147.1;Parent=rna-XM_017063658.2
NW_016019663.1	Gnomon	CDS	2417955	2418135	.	+	0	Name=XP_016919147.1;ID=cds-XP_016919147.1;Dbxref=GeneID:108002155%2CGenbank:XP_016919147.1;Parent=rna-XM_017063658.2
NW_016019663.1	Gnomon	CDS	2418211	2418498	.	+	0	Name=XP_016919147.1;ID=cds-XP_016919147.1;Dbxref=GeneID:108002155%2CGenbank:XP_016919147.1;Parent=rna-XM_017063658.2
NW_016019663.1	Gnomon	CDS	2418561	2418802	.	+	0	Name=XP_016919147.1;ID=cds-XP_016919147.1;Dbxref=GeneID:108002155%2CGenbank:XP_016919147.1;Parent=rna-XM_017063658.2
NW_016019663.1	Gnomon	CDS	2418924	2419076	.	+	0	Name=XP_016919147.1;ID=cds-XP_016919147.1;Dbxref=GeneID:108002155%2CGenbank:XP_016919147.1;Parent=rna-XM_017063658.2
NW_016019663.1	Gnomon	CDS	2419169	2419269	.	+	0	Name=XP_016919147.1;ID=cds-XP_016919147.1;Dbxref=GeneID:108002155%2CGenbank:XP_016919147.1;Parent=rna-XM_017063658.2
NW_016019663.1	Gnomon	CDS	2419332	2419561	.	+	0	Name=XP_016919147.1;ID=cds-XP_016919147.1;Dbxref=GeneID:108002155%2CGenbank:XP_016919147.1;Parent=rna-XM_017063658.2
NW_016019663.1	Gnomon	CDS	2419638	2419798	.	+	0	Name=XP_016919147.1;ID=cds-XP_016919147.1;Dbxref=GeneID:108002155%2CGenbank:XP_016919147.1;Parent=rna-XM_017063658.2
NW_016019663.1	Gnomon	CDS	2414851	2414895	.	+	0	Name=XP_028524659.1;ID=cds-XP_028524659.1;Dbxref=GeneID:108002155%2CGenbank:XP_028524659.1;Parent=rna-XM_028668858.1
NW_016019663.1	Gnomon	CDS	2415010	2415073	.	+	0	Name=XP_028524659.1;ID=cds-XP_028524659.1;Dbxref=GeneID:108002155%2CGenbank:XP_028524659.1;Parent=rna-XM_028668858.1
NW_016019663.1	Gnomon	CDS	2415201	2415558	.	+	0	Name=XP_028524659.1;ID=cds-XP_028524659.1;Dbxref=GeneID:108002155%2CGenbank:XP_028524659.1;Parent=rna-XM_028668858.1
NW_016019663.1	Gnomon	CDS	2415653	2415714	.	+	0	Name=XP_028524659.1;ID=cds-XP_028524659.1;Dbxref=GeneID:108002155%2CGenbank:XP_028524659.1;Parent=rna-XM_028668858.1
NW_016019663.1	Gnomon	CDS	2416394	2416668	.	+	0	Name=XP_028524659.1;ID=cds-XP_028524659.1;Dbxref=GeneID:108002155%2CGenbank:XP_028524659.1;Parent=rna-XM_028668858.1
NW_016019663.1	Gnomon	CDS	2416799	2416995	.	+	0	Name=XP_028524659.1;ID=cds-XP_028524659.1;Dbxref=GeneID:108002155%2CGenbank:XP_028524659.1;Parent=rna-XM_028668858.1
NW_016019663.1	Gnomon	CDS	2417070	2417208	.	+	0	Name=XP_028524659.1;ID=cds-XP_028524659.1;Dbxref=GeneID:108002155%2CGenbank:XP_028524659.1;Parent=rna-XM_028668858.1
NW_016019663.1	Gnomon	CDS	2417282	2417369	.	+	0	Name=XP_028524659.1;ID=cds-XP_028524659.1;Dbxref=GeneID:108002155%2CGenbank:XP_028524659.1;Parent=rna-XM_028668858.1
NW_016019663.1	Gnomon	CDS	2417490	2417578	.	+	0	Name=XP_028524659.1;ID=cds-XP_028524659.1;Dbxref=GeneID:108002155%2CGenbank:XP_028524659.1;Parent=rna-XM_028668858.1
NW_016019663.1	Gnomon	CDS	2417671	2417874	.	+	0	Name=XP_028524659.1;ID=cds-XP_028524659.1;Dbxref=GeneID:108002155%2CGenbank:XP_028524659.1;Parent=rna-XM_028668858.1
NW_016019663.1	Gnomon	CDS	2417955	2418135	.	+	0	Name=XP_028524659.1;ID=cds-XP_028524659.1;Dbxref=GeneID:108002155%2CGenbank:XP_028524659.1;Parent=rna-XM_028668858.1
NW_016019663.1	Gnomon	CDS	2418211	2418492	.	+	0	Name=XP_028524659.1;ID=cds-XP_028524659.1;Dbxref=GeneID:108002155%2CGenbank:XP_028524659.1;Parent=rna-XM_028668858.1
NW_016019663.1	Gnomon	CDS	2418561	2418802	.	+	0	Name=XP_028524659.1;ID=cds-XP_028524659.1;Dbxref=GeneID:108002155%2CGenbank:XP_028524659.1;Parent=rna-XM_028668858.1
NW_016019663.1	Gnomon	CDS	2418924	2419076	.	+	0	Name=XP_028524659.1;ID=cds-XP_028524659.1;Dbxref=GeneID:108002155%2CGenbank:XP_028524659.1;Parent=rna-XM_028668858.1
NW_016019663.1	Gnomon	CDS	2419169	2419269	.	+	0	Name=XP_028524659.1;ID=cds-XP_028524659.1;Dbxref=GeneID:108002155%2CGenbank:XP_028524659.1;Parent=rna-XM_028668858.1
NW_016019663.1	Gnomon	CDS	2419332	2419561	.	+	0	Name=XP_028524659.1;ID=cds-XP_028524659.1;Dbxref=GeneID:108002155%2CGenbank:XP_028524659.1;Parent=rna-XM_028668858.1
NW_016019663.1	Gnomon	CDS	2419638	2419798	.	+	0	Name=XP_028524659.1;ID=cds-XP_028524659.1;Dbxref=GeneID:108002155%2CGenbank:XP_028524659.1;Parent=rna-XM_028668858.1
NW_016019663.1	Gnomon	exon	1882314	1882334	.	-	.	ID=exon-XM_017063485.2-8;Dbxref=GeneID:108002073%2CGenbank:XM_017063485.2;Parent=rna-XM_017063485.2
NW_016019663.1	Gnomon	exon	1880273	1880360	.	-	.	ID=exon-XM_017063485.2-9;Dbxref=GeneID:108002073%2CGenbank:XM_017063485.2;Parent=rna-XM_017063485.2
NW_016019663.1	Gnomon	exon	1882743	1882933	.	-	.	ID=exon-XM_017063485.2-6;Dbxref=GeneID:108002073%2CGenbank:XM_017063485.2;Parent=rna-XM_017063485.2
NW_016019663.1	Gnomon	exon	1882528	1882673	.	-	.	ID=exon-XM_017063485.2-7;Dbxref=GeneID:108002073%2CGenbank:XM_017063485.2;Parent=rna-XM_017063485.2
NW_016019663.1	Gnomon	exon	1886593	1886764	.	-	.	ID=exon-XM_017063485.2-1;Dbxref=GeneID:108002073%2CGenbank:XM_017063485.2;Parent=rna-XM_017063485.2
NW_016019663.1	Gnomon	exon	1884908	1885140	.	-	.	ID=exon-XM_017063485.2-4;Dbxref=GeneID:108002073%2CGenbank:XM_017063485.2;Parent=rna-XM_017063485.2
NW_016019663.1	Gnomon	exon	1884685	1884827	.	-	.	ID=exon-XM_017063485.2-5;Dbxref=GeneID:108002073%2CGenbank:XM_017063485.2;Parent=rna-XM_017063485.2
NW_016019663.1	Gnomon	exon	1886285	1886448	.	-	.	ID=exon-XM_017063485.2-2;Dbxref=GeneID:108002073%2CGenbank:XM_017063485.2;Parent=rna-XM_017063485.2
NW_016019663.1	Gnomon	exon	1885234	1885412	.	-	.	ID=exon-XM_017063485.2-3;Dbxref=GeneID:108002073%2CGenbank:XM_017063485.2;Parent=rna-XM_017063485.2
NW_016019663.1	Gnomon	exon	3036998	3037229	.	+	.	ID=exon-XM_017063421.2-15;Dbxref=GeneID:108002046%2CGenbank:XM_017063421.2;Parent=rna-XM_017063421.2
NW_016019663.1	Gnomon	exon	3879904	3880396	.	-	.	ID=exon-XM_017063387.2-1;Dbxref=GeneID:108002029%2CGenbank:XM_017063387.2;Parent=rna-XM_017063387.2
NW_016019663.1	Gnomon	exon	3037824	3037939	.	+	.	ID=exon-XM_017063421.2-16;Dbxref=GeneID:108002046%2CGenbank:XM_017063421.2;Parent=rna-XM_017063421.2
NW_016019663.1	Gnomon	exon	3871521	3871608	.	-	.	ID=exon-XM_017063387.2-2;Dbxref=GeneID:108002029%2CGenbank:XM_017063387.2;Parent=rna-XM_017063387.2
NW_016019663.1	Gnomon	exon	3038612	3038767	.	+	.	ID=exon-XM_017063421.2-17;Dbxref=GeneID:108002046%2CGenbank:XM_017063421.2;Parent=rna-XM_017063421.2
NW_016019663.1	Gnomon	exon	3870386	3870837	.	-	.	ID=exon-XM_017063387.2-3;Dbxref=GeneID:108002029%2CGenbank:XM_017063387.2;Parent=rna-XM_017063387.2
NW_016019663.1	Gnomon	exon	3040595	3040917	.	+	.	ID=exon-XM_017063421.2-18;Dbxref=GeneID:108002046%2CGenbank:XM_017063421.2;Parent=rna-XM_017063421.2
NW_016019663.1	Gnomon	exon	3869442	3870273	.	-	.	ID=exon-XM_017063387.2-4;Dbxref=GeneID:108002029%2CGenbank:XM_017063387.2;Parent=rna-XM_017063387.2
NW_016019663.1	Gnomon	exon	3030655	3030946	.	+	.	ID=exon-XM_017063421.2-11;Dbxref=GeneID:108002046%2CGenbank:XM_017063421.2;Parent=rna-XM_017063421.2
NW_016019663.1	Gnomon	exon	3031617	3031755	.	+	.	ID=exon-XM_017063421.2-12;Dbxref=GeneID:108002046%2CGenbank:XM_017063421.2;Parent=rna-XM_017063421.2
NW_016019663.1	Gnomon	exon	3034117	3034254	.	+	.	ID=exon-XM_017063421.2-13;Dbxref=GeneID:108002046%2CGenbank:XM_017063421.2;Parent=rna-XM_017063421.2
NW_016019663.1	Gnomon	exon	3035827	3036025	.	+	.	ID=exon-XM_017063421.2-14;Dbxref=GeneID:108002046%2CGenbank:XM_017063421.2;Parent=rna-XM_017063421.2
NW_016019663.1	Gnomon	exon	3027672	3027893	.	+	.	ID=exon-XM_017063421.2-10;Dbxref=GeneID:108002046%2CGenbank:XM_017063421.2;Parent=rna-XM_017063421.2
NW_016019663.1	Gnomon	CDS	1238345	1238488	.	+	0	Name=XP_016918808.1;ID=cds-XP_016918808.1;Dbxref=GeneID:108001976%2CGenbank:XP_016918808.1;Parent=rna-XM_017063319.2
NW_016019663.1	Gnomon	CDS	1238802	1239184	.	+	0	Name=XP_016918808.1;ID=cds-XP_016918808.1;Dbxref=GeneID:108001976%2CGenbank:XP_016918808.1;Parent=rna-XM_017063319.2
NW_016019663.1	Gnomon	CDS	1239257	1239470	.	+	0	Name=XP_016918808.1;ID=cds-XP_016918808.1;Dbxref=GeneID:108001976%2CGenbank:XP_016918808.1;Parent=rna-XM_017063319.2
NW_016019663.1	Gnomon	CDS	1239556	1240078	.	+	0	Name=XP_016918808.1;ID=cds-XP_016918808.1;Dbxref=GeneID:108001976%2CGenbank:XP_016918808.1;Parent=rna-XM_017063319.2
NW_016019663.1	Gnomon	CDS	1240177	1240323	.	+	0	Name=XP_016918808.1;ID=cds-XP_016918808.1;Dbxref=GeneID:108001976%2CGenbank:XP_016918808.1;Parent=rna-XM_017063319.2
NW_016019663.1	Gnomon	CDS	1240692	1243522	.	+	0	Name=XP_016918808.1;ID=cds-XP_016918808.1;Dbxref=GeneID:108001976%2CGenbank:XP_016918808.1;Parent=rna-XM_017063319.2
NW_016019663.1	Gnomon	mRNA	3345527	3670377	.	+	.	Name=XM_028668887.1;ID=rna-XM_028668887.1;Dbxref=GeneID:108002059%2CGenbank:XM_028668887.1;Parent=gene-LOC108002059
NW_016019663.1	Gnomon	lnc_RNA	2991189	3078884	.	-	.	Name=XR_003698682.1;ID=rna-XR_003698682.1;Dbxref=GeneID:108002049%2CGenbank:XR_003698682.1;Parent=gene-LOC108002049
NW_016019663.1	Gnomon	exon	3908424	3909142	.	+	.	ID=exon-XM_028668879.1-1;Dbxref=GeneID:114578081%2CGenbank:XM_028668879.1;Parent=rna-XM_028668879.1
NW_016019663.1	Gnomon	exon	3736748	3737049	.	+	.	ID=exon-XM_017063698.2-1;Dbxref=GeneID:108002175%2CGenbank:XM_017063698.2;Parent=rna-XM_017063698.2
NW_016019663.1	Gnomon	exon	3739873	3739933	.	+	.	ID=exon-XM_017063698.2-6;Dbxref=GeneID:108002175%2CGenbank:XM_017063698.2;Parent=rna-XM_017063698.2
NW_016019663.1	Gnomon	exon	3740213	3740406	.	+	.	ID=exon-XM_017063698.2-7;Dbxref=GeneID:108002175%2CGenbank:XM_017063698.2;Parent=rna-XM_017063698.2
NW_016019663.1	Gnomon	exon	3738262	3738675	.	+	.	ID=exon-XM_017063698.2-4;Dbxref=GeneID:108002175%2CGenbank:XM_017063698.2;Parent=rna-XM_017063698.2
NW_016019663.1	Gnomon	exon	3738815	3738916	.	+	.	ID=exon-XM_017063698.2-5;Dbxref=GeneID:108002175%2CGenbank:XM_017063698.2;Parent=rna-XM_017063698.2
NW_016019663.1	Gnomon	exon	3737331	3737457	.	+	.	ID=exon-XM_017063698.2-2;Dbxref=GeneID:108002175%2CGenbank:XM_017063698.2;Parent=rna-XM_017063698.2
NW_016019663.1	Gnomon	exon	3737538	3738161	.	+	.	ID=exon-XM_017063698.2-3;Dbxref=GeneID:108002175%2CGenbank:XM_017063698.2;Parent=rna-XM_017063698.2
NW_016019663.1	Gnomon	CDS	3275803	3275944	.	+	0	Name=XP_016918891.1;ID=cds-XP_016918891.1;Dbxref=GeneID:108002038%2CGenbank:XP_016918891.1;Parent=rna-XM_017063402.2
NW_016019663.1	Gnomon	CDS	3278393	3278475	.	+	0	Name=XP_016918891.1;ID=cds-XP_016918891.1;Dbxref=GeneID:108002038%2CGenbank:XP_016918891.1;Parent=rna-XM_017063402.2
NW_016019663.1	Gnomon	CDS	3279169	3279280	.	+	0	Name=XP_016918891.1;ID=cds-XP_016918891.1;Dbxref=GeneID:108002038%2CGenbank:XP_016918891.1;Parent=rna-XM_017063402.2
NW_016019663.1	Gnomon	CDS	3279434	3279576	.	+	0	Name=XP_016918891.1;ID=cds-XP_016918891.1;Dbxref=GeneID:108002038%2CGenbank:XP_016918891.1;Parent=rna-XM_017063402.2
NW_016019663.1	Gnomon	CDS	3280157	3280301	.	+	0	Name=XP_016918891.1;ID=cds-XP_016918891.1;Dbxref=GeneID:108002038%2CGenbank:XP_016918891.1;Parent=rna-XM_017063402.2
NW_016019663.1	Gnomon	CDS	3280406	3280537	.	+	0	Name=XP_016918891.1;ID=cds-XP_016918891.1;Dbxref=GeneID:108002038%2CGenbank:XP_016918891.1;Parent=rna-XM_017063402.2
NW_016019663.1	Gnomon	CDS	3280694	3280837	.	+	0	Name=XP_016918891.1;ID=cds-XP_016918891.1;Dbxref=GeneID:108002038%2CGenbank:XP_016918891.1;Parent=rna-XM_017063402.2
NW_016019663.1	Gnomon	CDS	3281223	3281394	.	+	0	Name=XP_016918891.1;ID=cds-XP_016918891.1;Dbxref=GeneID:108002038%2CGenbank:XP_016918891.1;Parent=rna-XM_017063402.2
NW_016019663.1	Gnomon	CDS	3281664	3281730	.	+	0	Name=XP_016918891.1;ID=cds-XP_016918891.1;Dbxref=GeneID:108002038%2CGenbank:XP_016918891.1;Parent=rna-XM_017063402.2
NW_016019663.1	Gnomon	CDS	3281892	3282067	.	+	0	Name=XP_016918891.1;ID=cds-XP_016918891.1;Dbxref=GeneID:108002038%2CGenbank:XP_016918891.1;Parent=rna-XM_017063402.2
NW_016019663.1	Gnomon	CDS	3282161	3282752	.	+	0	Name=XP_016918891.1;ID=cds-XP_016918891.1;Dbxref=GeneID:108002038%2CGenbank:XP_016918891.1;Parent=rna-XM_017063402.2
NW_016019663.1	Gnomon	CDS	3282898	3283404	.	+	0	Name=XP_016918891.1;ID=cds-XP_016918891.1;Dbxref=GeneID:108002038%2CGenbank:XP_016918891.1;Parent=rna-XM_017063402.2
NW_016019663.1	Gnomon	CDS	3283556	3283734	.	+	0	Name=XP_016918891.1;ID=cds-XP_016918891.1;Dbxref=GeneID:108002038%2CGenbank:XP_016918891.1;Parent=rna-XM_017063402.2
NW_016019663.1	Gnomon	CDS	3306353	3306605	.	+	0	Name=XP_016918891.1;ID=cds-XP_016918891.1;Dbxref=GeneID:108002038%2CGenbank:XP_016918891.1;Parent=rna-XM_017063402.2
NW_016019663.1	Gnomon	CDS	3307294	3307418	.	+	0	Name=XP_016918891.1;ID=cds-XP_016918891.1;Dbxref=GeneID:108002038%2CGenbank:XP_016918891.1;Parent=rna-XM_017063402.2
NW_016019663.1	Gnomon	CDS	3307511	3307663	.	+	0	Name=XP_016918891.1;ID=cds-XP_016918891.1;Dbxref=GeneID:108002038%2CGenbank:XP_016918891.1;Parent=rna-XM_017063402.2
NW_016019663.1	Gnomon	CDS	3307759	3307885	.	+	0	Name=XP_016918891.1;ID=cds-XP_016918891.1;Dbxref=GeneID:108002038%2CGenbank:XP_016918891.1;Parent=rna-XM_017063402.2
NW_016019663.1	Gnomon	CDS	2442811	2443818	.	+	0	Name=XP_016919146.1;ID=cds-XP_016919146.1;Dbxref=GeneID:108002154%2CGenbank:XP_016919146.1;Parent=rna-XM_017063657.2
NW_016019663.1	Gnomon	CDS	2443896	2444324	.	+	0	Name=XP_016919146.1;ID=cds-XP_016919146.1;Dbxref=GeneID:108002154%2CGenbank:XP_016919146.1;Parent=rna-XM_017063657.2
NW_016019663.1	Gnomon	CDS	3264764	3265453	.	+	0	Name=XP_016918901.1;ID=cds-XP_016918901.1;Dbxref=GeneID:108002042%2CGenbank:XP_016918901.1;Parent=rna-XM_017063412.2
NW_016019663.1	Gnomon	exon	2124559	2124680	.	+	.	ID=exon-XM_028668834.1-24;Dbxref=GeneID:108002081%2CGenbank:XM_028668834.1;Parent=rna-XM_028668834.1
NW_016019663.1	Gnomon	exon	2124764	2124905	.	+	.	ID=exon-XM_028668834.1-25;Dbxref=GeneID:108002081%2CGenbank:XM_028668834.1;Parent=rna-XM_028668834.1
NW_016019663.1	Gnomon	exon	2125028	2125158	.	+	.	ID=exon-XM_028668834.1-26;Dbxref=GeneID:108002081%2CGenbank:XM_028668834.1;Parent=rna-XM_028668834.1
NW_016019663.1	Gnomon	exon	2126056	2126340	.	+	.	ID=exon-XM_028668834.1-27;Dbxref=GeneID:108002081%2CGenbank:XM_028668834.1;Parent=rna-XM_028668834.1
NW_016019663.1	Gnomon	exon	2121640	2122378	.	+	.	ID=exon-XM_028668834.1-20;Dbxref=GeneID:108002081%2CGenbank:XM_028668834.1;Parent=rna-XM_028668834.1
NW_016019663.1	Gnomon	exon	2122459	2122719	.	+	.	ID=exon-XM_028668834.1-21;Dbxref=GeneID:108002081%2CGenbank:XM_028668834.1;Parent=rna-XM_028668834.1
NW_016019663.1	Gnomon	exon	2122792	2123290	.	+	.	ID=exon-XM_028668834.1-22;Dbxref=GeneID:108002081%2CGenbank:XM_028668834.1;Parent=rna-XM_028668834.1
NW_016019663.1	Gnomon	exon	2123367	2123712	.	+	.	ID=exon-XM_028668834.1-23;Dbxref=GeneID:108002081%2CGenbank:XM_028668834.1;Parent=rna-XM_028668834.1
NW_016019663.1	Gnomon	exon	2126533	2129781	.	+	.	ID=exon-XM_028668834.1-28;Dbxref=GeneID:108002081%2CGenbank:XM_028668834.1;Parent=rna-XM_028668834.1
NW_016019663.1	Gnomon	exon	2107961	2108250	.	+	.	ID=exon-XM_028668834.1-13;Dbxref=GeneID:108002081%2CGenbank:XM_028668834.1;Parent=rna-XM_028668834.1
NW_016019663.1	Gnomon	exon	2108432	2108513	.	+	.	ID=exon-XM_028668834.1-14;Dbxref=GeneID:108002081%2CGenbank:XM_028668834.1;Parent=rna-XM_028668834.1
NW_016019663.1	Gnomon	exon	2118102	2118146	.	+	.	ID=exon-XM_028668834.1-15;Dbxref=GeneID:108002081%2CGenbank:XM_028668834.1;Parent=rna-XM_028668834.1
NW_016019663.1	Gnomon	exon	2120213	2120411	.	+	.	ID=exon-XM_028668834.1-16;Dbxref=GeneID:108002081%2CGenbank:XM_028668834.1;Parent=rna-XM_028668834.1
NW_016019663.1	Gnomon	exon	2106380	2106641	.	+	.	ID=exon-XM_028668834.1-10;Dbxref=GeneID:108002081%2CGenbank:XM_028668834.1;Parent=rna-XM_028668834.1
NW_016019663.1	Gnomon	exon	2106850	2107241	.	+	.	ID=exon-XM_028668834.1-11;Dbxref=GeneID:108002081%2CGenbank:XM_028668834.1;Parent=rna-XM_028668834.1
NW_016019663.1	Gnomon	exon	2107555	2107869	.	+	.	ID=exon-XM_028668834.1-12;Dbxref=GeneID:108002081%2CGenbank:XM_028668834.1;Parent=rna-XM_028668834.1
NW_016019663.1	Gnomon	exon	2120482	2120601	.	+	.	ID=exon-XM_028668834.1-17;Dbxref=GeneID:108002081%2CGenbank:XM_028668834.1;Parent=rna-XM_028668834.1
NW_016019663.1	Gnomon	exon	2120685	2121258	.	+	.	ID=exon-XM_028668834.1-18;Dbxref=GeneID:108002081%2CGenbank:XM_028668834.1;Parent=rna-XM_028668834.1
NW_016019663.1	Gnomon	exon	2121336	2121555	.	+	.	ID=exon-XM_028668834.1-19;Dbxref=GeneID:108002081%2CGenbank:XM_028668834.1;Parent=rna-XM_028668834.1
NW_016019663.1	Gnomon	exon	2280559	2281551	.	+	.	ID=exon-XM_017063527.2-5;Dbxref=GeneID:108002086%2CGenbank:XM_017063527.2;Parent=rna-XM_017063527.2
NW_016019663.1	Gnomon	exon	2277842	2277990	.	+	.	ID=exon-XM_017063527.2-1;Dbxref=GeneID:108002086%2CGenbank:XM_017063527.2;Parent=rna-XM_017063527.2
NW_016019663.1	Gnomon	exon	2279658	2279824	.	+	.	ID=exon-XM_017063527.2-2;Dbxref=GeneID:108002086%2CGenbank:XM_017063527.2;Parent=rna-XM_017063527.2
NW_016019663.1	Gnomon	exon	2279908	2280028	.	+	.	ID=exon-XM_017063527.2-3;Dbxref=GeneID:108002086%2CGenbank:XM_017063527.2;Parent=rna-XM_017063527.2
NW_016019663.1	Gnomon	exon	2280107	2280243	.	+	.	ID=exon-XM_017063527.2-4;Dbxref=GeneID:108002086%2CGenbank:XM_017063527.2;Parent=rna-XM_017063527.2
NW_016019663.1	Gnomon	exon	674929	675178	.	+	.	ID=exon-XM_017063462.2-5;Dbxref=GeneID:108002063%2CGenbank:XM_017063462.2;Parent=rna-XM_017063462.2
NW_016019663.1	Gnomon	exon	675744	676984	.	+	.	ID=exon-XM_017063462.2-6;Dbxref=GeneID:108002063%2CGenbank:XM_017063462.2;Parent=rna-XM_017063462.2
NW_016019663.1	Gnomon	exon	674286	674475	.	+	.	ID=exon-XM_017063462.2-3;Dbxref=GeneID:108002063%2CGenbank:XM_017063462.2;Parent=rna-XM_017063462.2
NW_016019663.1	Gnomon	exon	674574	674756	.	+	.	ID=exon-XM_017063462.2-4;Dbxref=GeneID:108002063%2CGenbank:XM_017063462.2;Parent=rna-XM_017063462.2
NW_016019663.1	Gnomon	exon	673592	673825	.	+	.	ID=exon-XM_017063462.2-1;Dbxref=GeneID:108002063%2CGenbank:XM_017063462.2;Parent=rna-XM_017063462.2
NW_016019663.1	Gnomon	exon	1358685	1358912	.	+	.	ID=exon-XM_017063703.2-3;Dbxref=GeneID:108002178%2CGenbank:XM_017063703.2;Parent=rna-XM_017063703.2
NW_016019663.1	Gnomon	exon	673968	674119	.	+	.	ID=exon-XM_017063462.2-2;Dbxref=GeneID:108002063%2CGenbank:XM_017063462.2;Parent=rna-XM_017063462.2
NW_016019663.1	Gnomon	exon	1359130	1359366	.	+	.	ID=exon-XM_017063703.2-4;Dbxref=GeneID:108002178%2CGenbank:XM_017063703.2;Parent=rna-XM_017063703.2
NW_016019663.1	Gnomon	exon	1357381	1358208	.	+	.	ID=exon-XM_017063703.2-1;Dbxref=GeneID:108002178%2CGenbank:XM_017063703.2;Parent=rna-XM_017063703.2
NW_016019663.1	Gnomon	exon	1358454	1358608	.	+	.	ID=exon-XM_017063703.2-2;Dbxref=GeneID:108002178%2CGenbank:XM_017063703.2;Parent=rna-XM_017063703.2
NW_016019663.1	Gnomon	mRNA	1041986	1105643	.	-	.	Name=XM_017063573.2;ID=rna-XM_017063573.2;Dbxref=GeneID:108002108%2CGenbank:XM_017063573.2;Parent=gene-LOC108002108
NW_016019663.1	Gnomon	mRNA	2316423	2326891	.	-	.	Name=XM_017063333.2;ID=rna-XM_017063333.2;Dbxref=GeneID:108001989%2CGenbank:XM_017063333.2;Parent=gene-LOC108001989
NW_016019663.1	Gnomon	lnc_RNA	2991189	3078884	.	-	.	Name=XR_003698683.1;ID=rna-XR_003698683.1;Dbxref=GeneID:108002049%2CGenbank:XR_003698683.1;Parent=gene-LOC108002049
NW_016019663.1	Gnomon	CDS	3271000	3271151	.	+	0	Name=XP_016918895.1;ID=cds-XP_016918895.1;Dbxref=GeneID:108002038%2CGenbank:XP_016918895.1;Parent=rna-XM_017063406.2
NW_016019663.1	Gnomon	CDS	3275799	3275944	.	+	0	Name=XP_016918895.1;ID=cds-XP_016918895.1;Dbxref=GeneID:108002038%2CGenbank:XP_016918895.1;Parent=rna-XM_017063406.2
NW_016019663.1	Gnomon	CDS	3278393	3278475	.	+	0	Name=XP_016918895.1;ID=cds-XP_016918895.1;Dbxref=GeneID:108002038%2CGenbank:XP_016918895.1;Parent=rna-XM_017063406.2
NW_016019663.1	Gnomon	CDS	3279169	3279280	.	+	0	Name=XP_016918895.1;ID=cds-XP_016918895.1;Dbxref=GeneID:108002038%2CGenbank:XP_016918895.1;Parent=rna-XM_017063406.2
NW_016019663.1	Gnomon	CDS	3279434	3279576	.	+	0	Name=XP_016918895.1;ID=cds-XP_016918895.1;Dbxref=GeneID:108002038%2CGenbank:XP_016918895.1;Parent=rna-XM_017063406.2
NW_016019663.1	Gnomon	CDS	3280157	3280301	.	+	0	Name=XP_016918895.1;ID=cds-XP_016918895.1;Dbxref=GeneID:108002038%2CGenbank:XP_016918895.1;Parent=rna-XM_017063406.2
NW_016019663.1	Gnomon	CDS	3280406	3280537	.	+	0	Name=XP_016918895.1;ID=cds-XP_016918895.1;Dbxref=GeneID:108002038%2CGenbank:XP_016918895.1;Parent=rna-XM_017063406.2
NW_016019663.1	Gnomon	CDS	3280694	3280837	.	+	0	Name=XP_016918895.1;ID=cds-XP_016918895.1;Dbxref=GeneID:108002038%2CGenbank:XP_016918895.1;Parent=rna-XM_017063406.2
NW_016019663.1	Gnomon	CDS	3281223	3281394	.	+	0	Name=XP_016918895.1;ID=cds-XP_016918895.1;Dbxref=GeneID:108002038%2CGenbank:XP_016918895.1;Parent=rna-XM_017063406.2
NW_016019663.1	Gnomon	CDS	3281664	3281730	.	+	0	Name=XP_016918895.1;ID=cds-XP_016918895.1;Dbxref=GeneID:108002038%2CGenbank:XP_016918895.1;Parent=rna-XM_017063406.2
NW_016019663.1	Gnomon	CDS	3281892	3282067	.	+	0	Name=XP_016918895.1;ID=cds-XP_016918895.1;Dbxref=GeneID:108002038%2CGenbank:XP_016918895.1;Parent=rna-XM_017063406.2
NW_016019663.1	Gnomon	CDS	3282161	3282752	.	+	0	Name=XP_016918895.1;ID=cds-XP_016918895.1;Dbxref=GeneID:108002038%2CGenbank:XP_016918895.1;Parent=rna-XM_017063406.2
NW_016019663.1	Gnomon	CDS	3282898	3283404	.	+	0	Name=XP_016918895.1;ID=cds-XP_016918895.1;Dbxref=GeneID:108002038%2CGenbank:XP_016918895.1;Parent=rna-XM_017063406.2
NW_016019663.1	Gnomon	CDS	3283556	3283734	.	+	0	Name=XP_016918895.1;ID=cds-XP_016918895.1;Dbxref=GeneID:108002038%2CGenbank:XP_016918895.1;Parent=rna-XM_017063406.2
NW_016019663.1	Gnomon	CDS	3306353	3306605	.	+	0	Name=XP_016918895.1;ID=cds-XP_016918895.1;Dbxref=GeneID:108002038%2CGenbank:XP_016918895.1;Parent=rna-XM_017063406.2
NW_016019663.1	Gnomon	CDS	3307294	3307418	.	+	0	Name=XP_016918895.1;ID=cds-XP_016918895.1;Dbxref=GeneID:108002038%2CGenbank:XP_016918895.1;Parent=rna-XM_017063406.2
NW_016019663.1	Gnomon	CDS	3307511	3307663	.	+	0	Name=XP_016918895.1;ID=cds-XP_016918895.1;Dbxref=GeneID:108002038%2CGenbank:XP_016918895.1;Parent=rna-XM_017063406.2
NW_016019663.1	Gnomon	CDS	3307774	3307885	.	+	0	Name=XP_016918895.1;ID=cds-XP_016918895.1;Dbxref=GeneID:108002038%2CGenbank:XP_016918895.1;Parent=rna-XM_017063406.2
NW_016019663.1	Gnomon	CDS	2799393	2799498	.	-	0	Name=XP_016918905.1;ID=cds-XP_016918905.1;Dbxref=GeneID:108002045%2CGenbank:XP_016918905.1;Parent=rna-XM_017063416.2
NW_016019663.1	Gnomon	CDS	2774402	2774557	.	-	0	Name=XP_016918905.1;ID=cds-XP_016918905.1;Dbxref=GeneID:108002045%2CGenbank:XP_016918905.1;Parent=rna-XM_017063416.2
NW_016019663.1	Gnomon	CDS	2773250	2773461	.	-	0	Name=XP_016918905.1;ID=cds-XP_016918905.1;Dbxref=GeneID:108002045%2CGenbank:XP_016918905.1;Parent=rna-XM_017063416.2
NW_016019663.1	Gnomon	CDS	2767846	2767953	.	-	0	Name=XP_016918905.1;ID=cds-XP_016918905.1;Dbxref=GeneID:108002045%2CGenbank:XP_016918905.1;Parent=rna-XM_017063416.2
NW_016019663.1	Gnomon	CDS	2765637	2765810	.	-	0	Name=XP_016918905.1;ID=cds-XP_016918905.1;Dbxref=GeneID:108002045%2CGenbank:XP_016918905.1;Parent=rna-XM_017063416.2
NW_016019663.1	Gnomon	CDS	2765236	2765454	.	-	0	Name=XP_016918905.1;ID=cds-XP_016918905.1;Dbxref=GeneID:108002045%2CGenbank:XP_016918905.1;Parent=rna-XM_017063416.2
NW_016019663.1	Gnomon	CDS	2764875	2765090	.	-	0	Name=XP_016918905.1;ID=cds-XP_016918905.1;Dbxref=GeneID:108002045%2CGenbank:XP_016918905.1;Parent=rna-XM_017063416.2
NW_016019663.1	Gnomon	CDS	2764712	2764796	.	-	0	Name=XP_016918905.1;ID=cds-XP_016918905.1;Dbxref=GeneID:108002045%2CGenbank:XP_016918905.1;Parent=rna-XM_017063416.2
NW_016019663.1	Gnomon	CDS	2764487	2764625	.	-	0	Name=XP_016918905.1;ID=cds-XP_016918905.1;Dbxref=GeneID:108002045%2CGenbank:XP_016918905.1;Parent=rna-XM_017063416.2
NW_016019663.1	Gnomon	CDS	2764134	2764271	.	-	0	Name=XP_016918905.1;ID=cds-XP_016918905.1;Dbxref=GeneID:108002045%2CGenbank:XP_016918905.1;Parent=rna-XM_017063416.2
NW_016019663.1	Gnomon	CDS	2761720	2761918	.	-	0	Name=XP_016918905.1;ID=cds-XP_016918905.1;Dbxref=GeneID:108002045%2CGenbank:XP_016918905.1;Parent=rna-XM_017063416.2
NW_016019663.1	Gnomon	CDS	2761412	2761640	.	-	0	Name=XP_016918905.1;ID=cds-XP_016918905.1;Dbxref=GeneID:108002045%2CGenbank:XP_016918905.1;Parent=rna-XM_017063416.2
NW_016019663.1	Gnomon	CDS	2761062	2761327	.	-	0	Name=XP_016918905.1;ID=cds-XP_016918905.1;Dbxref=GeneID:108002045%2CGenbank:XP_016918905.1;Parent=rna-XM_017063416.2
NW_016019663.1	Gnomon	CDS	2760441	2760677	.	-	0	Name=XP_016918905.1;ID=cds-XP_016918905.1;Dbxref=GeneID:108002045%2CGenbank:XP_016918905.1;Parent=rna-XM_017063416.2
NW_016019663.1	Gnomon	exon	2358583	2358758	.	-	.	ID=exon-XM_028668856.1-1;Dbxref=GeneID:108002184%2CGenbank:XM_028668856.1;Parent=rna-XM_028668856.1
NW_016019663.1	Gnomon	exon	2358285	2358523	.	-	.	ID=exon-XM_028668856.1-2;Dbxref=GeneID:108002184%2CGenbank:XM_028668856.1;Parent=rna-XM_028668856.1
NW_016019663.1	Gnomon	exon	2357664	2357945	.	-	.	ID=exon-XM_028668856.1-3;Dbxref=GeneID:108002184%2CGenbank:XM_028668856.1;Parent=rna-XM_028668856.1
NW_016019663.1	Gnomon	exon	2357147	2357305	.	-	.	ID=exon-XM_028668856.1-4;Dbxref=GeneID:108002184%2CGenbank:XM_028668856.1;Parent=rna-XM_028668856.1
NW_016019663.1	Gnomon	exon	2356000	2356867	.	-	.	ID=exon-XM_028668856.1-5;Dbxref=GeneID:108002184%2CGenbank:XM_028668856.1;Parent=rna-XM_028668856.1
NW_016019663.1	Gnomon	CDS	2089154	2089313	.	+	0	Name=XP_016919003.1;ID=cds-XP_016919003.1;Dbxref=GeneID:108002081%2CGenbank:XP_016919003.1;Parent=rna-XM_017063514.2
NW_016019663.1	Gnomon	CDS	2104183	2104410	.	+	0	Name=XP_016919003.1;ID=cds-XP_016919003.1;Dbxref=GeneID:108002081%2CGenbank:XP_016919003.1;Parent=rna-XM_017063514.2
NW_016019663.1	Gnomon	CDS	2104516	2104701	.	+	0	Name=XP_016919003.1;ID=cds-XP_016919003.1;Dbxref=GeneID:108002081%2CGenbank:XP_016919003.1;Parent=rna-XM_017063514.2
NW_016019663.1	Gnomon	CDS	2104890	2105052	.	+	0	Name=XP_016919003.1;ID=cds-XP_016919003.1;Dbxref=GeneID:108002081%2CGenbank:XP_016919003.1;Parent=rna-XM_017063514.2
NW_016019663.1	Gnomon	CDS	2105977	2106220	.	+	0	Name=XP_016919003.1;ID=cds-XP_016919003.1;Dbxref=GeneID:108002081%2CGenbank:XP_016919003.1;Parent=rna-XM_017063514.2
NW_016019663.1	Gnomon	CDS	2106380	2106641	.	+	0	Name=XP_016919003.1;ID=cds-XP_016919003.1;Dbxref=GeneID:108002081%2CGenbank:XP_016919003.1;Parent=rna-XM_017063514.2
NW_016019663.1	Gnomon	CDS	2106850	2107241	.	+	0	Name=XP_016919003.1;ID=cds-XP_016919003.1;Dbxref=GeneID:108002081%2CGenbank:XP_016919003.1;Parent=rna-XM_017063514.2
NW_016019663.1	Gnomon	CDS	2107555	2107869	.	+	0	Name=XP_016919003.1;ID=cds-XP_016919003.1;Dbxref=GeneID:108002081%2CGenbank:XP_016919003.1;Parent=rna-XM_017063514.2
NW_016019663.1	Gnomon	CDS	2107961	2108250	.	+	0	Name=XP_016919003.1;ID=cds-XP_016919003.1;Dbxref=GeneID:108002081%2CGenbank:XP_016919003.1;Parent=rna-XM_017063514.2
NW_016019663.1	Gnomon	CDS	2108432	2108513	.	+	0	Name=XP_016919003.1;ID=cds-XP_016919003.1;Dbxref=GeneID:108002081%2CGenbank:XP_016919003.1;Parent=rna-XM_017063514.2
NW_016019663.1	Gnomon	CDS	2118102	2118146	.	+	0	Name=XP_016919003.1;ID=cds-XP_016919003.1;Dbxref=GeneID:108002081%2CGenbank:XP_016919003.1;Parent=rna-XM_017063514.2
NW_016019663.1	Gnomon	CDS	2119175	2119228	.	+	0	Name=XP_016919003.1;ID=cds-XP_016919003.1;Dbxref=GeneID:108002081%2CGenbank:XP_016919003.1;Parent=rna-XM_017063514.2
NW_016019663.1	Gnomon	CDS	2120213	2120411	.	+	0	Name=XP_016919003.1;ID=cds-XP_016919003.1;Dbxref=GeneID:108002081%2CGenbank:XP_016919003.1;Parent=rna-XM_017063514.2
NW_016019663.1	Gnomon	CDS	2120482	2120601	.	+	0	Name=XP_016919003.1;ID=cds-XP_016919003.1;Dbxref=GeneID:108002081%2CGenbank:XP_016919003.1;Parent=rna-XM_017063514.2
NW_016019663.1	Gnomon	CDS	2120685	2121258	.	+	0	Name=XP_016919003.1;ID=cds-XP_016919003.1;Dbxref=GeneID:108002081%2CGenbank:XP_016919003.1;Parent=rna-XM_017063514.2
NW_016019663.1	Gnomon	CDS	2121336	2121555	.	+	0	Name=XP_016919003.1;ID=cds-XP_016919003.1;Dbxref=GeneID:108002081%2CGenbank:XP_016919003.1;Parent=rna-XM_017063514.2
NW_016019663.1	Gnomon	CDS	2121640	2122378	.	+	0	Name=XP_016919003.1;ID=cds-XP_016919003.1;Dbxref=GeneID:108002081%2CGenbank:XP_016919003.1;Parent=rna-XM_017063514.2
NW_016019663.1	Gnomon	CDS	2122459	2122719	.	+	0	Name=XP_016919003.1;ID=cds-XP_016919003.1;Dbxref=GeneID:108002081%2CGenbank:XP_016919003.1;Parent=rna-XM_017063514.2
NW_016019663.1	Gnomon	CDS	2122792	2123290	.	+	0	Name=XP_016919003.1;ID=cds-XP_016919003.1;Dbxref=GeneID:108002081%2CGenbank:XP_016919003.1;Parent=rna-XM_017063514.2
NW_016019663.1	Gnomon	CDS	2123367	2123712	.	+	0	Name=XP_016919003.1;ID=cds-XP_016919003.1;Dbxref=GeneID:108002081%2CGenbank:XP_016919003.1;Parent=rna-XM_017063514.2
NW_016019663.1	Gnomon	CDS	2124559	2124680	.	+	0	Name=XP_016919003.1;ID=cds-XP_016919003.1;Dbxref=GeneID:108002081%2CGenbank:XP_016919003.1;Parent=rna-XM_017063514.2
NW_016019663.1	Gnomon	CDS	2124764	2124905	.	+	0	Name=XP_016919003.1;ID=cds-XP_016919003.1;Dbxref=GeneID:108002081%2CGenbank:XP_016919003.1;Parent=rna-XM_017063514.2
NW_016019663.1	Gnomon	CDS	2125028	2125158	.	+	0	Name=XP_016919003.1;ID=cds-XP_016919003.1;Dbxref=GeneID:108002081%2CGenbank:XP_016919003.1;Parent=rna-XM_017063514.2
NW_016019663.1	Gnomon	CDS	2126056	2126340	.	+	0	Name=XP_016919003.1;ID=cds-XP_016919003.1;Dbxref=GeneID:108002081%2CGenbank:XP_016919003.1;Parent=rna-XM_017063514.2
NW_016019663.1	Gnomon	CDS	2126533	2126710	.	+	0	Name=XP_016919003.1;ID=cds-XP_016919003.1;Dbxref=GeneID:108002081%2CGenbank:XP_016919003.1;Parent=rna-XM_017063514.2
NW_016019663.1	Gnomon	exon	1037537	1041575	.	-	.	ID=exon-XR_003698692.1-1;Dbxref=GeneID:114578077%2CGenbank:XR_003698692.1;Parent=rna-XR_003698692.1
NW_016019663.1	Gnomon	exon	1033118	1033261	.	-	.	ID=exon-XR_003698692.1-2;Dbxref=GeneID:114578077%2CGenbank:XR_003698692.1;Parent=rna-XR_003698692.1
NW_016019663.1	Gnomon	exon	1021286	1021297	.	-	.	ID=exon-XR_003698692.1-3;Dbxref=GeneID:114578077%2CGenbank:XR_003698692.1;Parent=rna-XR_003698692.1
NW_016019663.1	Gnomon	exon	422420	422527	.	-	.	ID=exon-XM_017063428.2-23;Dbxref=GeneID:108002050%2CGenbank:XM_017063428.2;Parent=rna-XM_017063428.2
NW_016019663.1	Gnomon	exon	420841	422005	.	-	.	ID=exon-XM_017063428.2-24;Dbxref=GeneID:108002050%2CGenbank:XM_017063428.2;Parent=rna-XM_017063428.2
NW_016019663.1	Gnomon	exon	423509	423596	.	-	.	ID=exon-XM_017063428.2-21;Dbxref=GeneID:108002050%2CGenbank:XM_017063428.2;Parent=rna-XM_017063428.2
NW_016019663.1	Gnomon	exon	422738	422820	.	-	.	ID=exon-XM_017063428.2-22;Dbxref=GeneID:108002050%2CGenbank:XM_017063428.2;Parent=rna-XM_017063428.2
NW_016019663.1	Gnomon	exon	442050	442232	.	-	.	ID=exon-XM_017063428.2-20;Dbxref=GeneID:108002050%2CGenbank:XM_017063428.2;Parent=rna-XM_017063428.2
NW_016019663.1	Gnomon	lnc_RNA	3030695	3078884	.	-	.	Name=XR_003698684.1;ID=rna-XR_003698684.1;Dbxref=GeneID:108002049%2CGenbank:XR_003698684.1;Parent=gene-LOC108002049
NW_016019663.1	Gnomon	exon	466833	466901	.	-	.	ID=exon-XM_017063428.2-12;Dbxref=GeneID:108002050%2CGenbank:XM_017063428.2;Parent=rna-XM_017063428.2
NW_016019663.1	Gnomon	exon	461461	461585	.	-	.	ID=exon-XM_017063428.2-13;Dbxref=GeneID:108002050%2CGenbank:XM_017063428.2;Parent=rna-XM_017063428.2
NW_016019663.1	Gnomon	exon	478219	478420	.	-	.	ID=exon-XM_017063428.2-10;Dbxref=GeneID:108002050%2CGenbank:XM_017063428.2;Parent=rna-XM_017063428.2
NW_016019663.1	Gnomon	exon	469496	469674	.	-	.	ID=exon-XM_017063428.2-11;Dbxref=GeneID:108002050%2CGenbank:XM_017063428.2;Parent=rna-XM_017063428.2
NW_016019663.1	Gnomon	exon	445041	445256	.	-	.	ID=exon-XM_017063428.2-18;Dbxref=GeneID:108002050%2CGenbank:XM_017063428.2;Parent=rna-XM_017063428.2
NW_016019663.1	Gnomon	exon	443700	444031	.	-	.	ID=exon-XM_017063428.2-19;Dbxref=GeneID:108002050%2CGenbank:XM_017063428.2;Parent=rna-XM_017063428.2
NW_016019663.1	Gnomon	exon	457841	457899	.	-	.	ID=exon-XM_017063428.2-16;Dbxref=GeneID:108002050%2CGenbank:XM_017063428.2;Parent=rna-XM_017063428.2
NW_016019663.1	Gnomon	exon	446038	446216	.	-	.	ID=exon-XM_017063428.2-17;Dbxref=GeneID:108002050%2CGenbank:XM_017063428.2;Parent=rna-XM_017063428.2
NW_016019663.1	Gnomon	exon	458815	458927	.	-	.	ID=exon-XM_017063428.2-14;Dbxref=GeneID:108002050%2CGenbank:XM_017063428.2;Parent=rna-XM_017063428.2
NW_016019663.1	Gnomon	exon	458461	458531	.	-	.	ID=exon-XM_017063428.2-15;Dbxref=GeneID:108002050%2CGenbank:XM_017063428.2;Parent=rna-XM_017063428.2
NW_016019663.1	Gnomon	mRNA	1041986	1105642	.	-	.	Name=XM_017063572.2;ID=rna-XM_017063572.2;Dbxref=GeneID:108002108%2CGenbank:XM_017063572.2;Parent=gene-LOC108002108
NW_016019663.1	Gnomon	CDS	2799393	2799498	.	-	0	Name=XP_016918904.1;ID=cds-XP_016918904.1;Dbxref=GeneID:108002045%2CGenbank:XP_016918904.1;Parent=rna-XM_017063415.2
NW_016019663.1	Gnomon	CDS	2774402	2774557	.	-	0	Name=XP_016918904.1;ID=cds-XP_016918904.1;Dbxref=GeneID:108002045%2CGenbank:XP_016918904.1;Parent=rna-XM_017063415.2
NW_016019663.1	Gnomon	CDS	2773250	2773461	.	-	0	Name=XP_016918904.1;ID=cds-XP_016918904.1;Dbxref=GeneID:108002045%2CGenbank:XP_016918904.1;Parent=rna-XM_017063415.2
NW_016019663.1	Gnomon	CDS	2770948	2771247	.	-	0	Name=XP_016918904.1;ID=cds-XP_016918904.1;Dbxref=GeneID:108002045%2CGenbank:XP_016918904.1;Parent=rna-XM_017063415.2
NW_016019663.1	Gnomon	CDS	2767846	2767953	.	-	0	Name=XP_016918904.1;ID=cds-XP_016918904.1;Dbxref=GeneID:108002045%2CGenbank:XP_016918904.1;Parent=rna-XM_017063415.2
NW_016019663.1	Gnomon	CDS	2765637	2765810	.	-	0	Name=XP_016918904.1;ID=cds-XP_016918904.1;Dbxref=GeneID:108002045%2CGenbank:XP_016918904.1;Parent=rna-XM_017063415.2
NW_016019663.1	Gnomon	CDS	2765236	2765454	.	-	0	Name=XP_016918904.1;ID=cds-XP_016918904.1;Dbxref=GeneID:108002045%2CGenbank:XP_016918904.1;Parent=rna-XM_017063415.2
NW_016019663.1	Gnomon	CDS	2764875	2765090	.	-	0	Name=XP_016918904.1;ID=cds-XP_016918904.1;Dbxref=GeneID:108002045%2CGenbank:XP_016918904.1;Parent=rna-XM_017063415.2
NW_016019663.1	Gnomon	CDS	2764712	2764796	.	-	0	Name=XP_016918904.1;ID=cds-XP_016918904.1;Dbxref=GeneID:108002045%2CGenbank:XP_016918904.1;Parent=rna-XM_017063415.2
NW_016019663.1	Gnomon	CDS	2764487	2764625	.	-	0	Name=XP_016918904.1;ID=cds-XP_016918904.1;Dbxref=GeneID:108002045%2CGenbank:XP_016918904.1;Parent=rna-XM_017063415.2
NW_016019663.1	Gnomon	CDS	2764134	2764271	.	-	0	Name=XP_016918904.1;ID=cds-XP_016918904.1;Dbxref=GeneID:108002045%2CGenbank:XP_016918904.1;Parent=rna-XM_017063415.2
NW_016019663.1	Gnomon	CDS	2761720	2761918	.	-	0	Name=XP_016918904.1;ID=cds-XP_016918904.1;Dbxref=GeneID:108002045%2CGenbank:XP_016918904.1;Parent=rna-XM_017063415.2
NW_016019663.1	Gnomon	CDS	2761412	2761640	.	-	0	Name=XP_016918904.1;ID=cds-XP_016918904.1;Dbxref=GeneID:108002045%2CGenbank:XP_016918904.1;Parent=rna-XM_017063415.2
NW_016019663.1	Gnomon	CDS	2761062	2761327	.	-	0	Name=XP_016918904.1;ID=cds-XP_016918904.1;Dbxref=GeneID:108002045%2CGenbank:XP_016918904.1;Parent=rna-XM_017063415.2
NW_016019663.1	Gnomon	CDS	2760441	2760677	.	-	0	Name=XP_016918904.1;ID=cds-XP_016918904.1;Dbxref=GeneID:108002045%2CGenbank:XP_016918904.1;Parent=rna-XM_017063415.2
NW_016019663.1	Gnomon	CDS	2799393	2799498	.	-	0	Name=XP_016918903.1;ID=cds-XP_016918903.1;Dbxref=GeneID:108002045%2CGenbank:XP_016918903.1;Parent=rna-XM_017063414.2
NW_016019663.1	Gnomon	CDS	2774402	2774557	.	-	0	Name=XP_016918903.1;ID=cds-XP_016918903.1;Dbxref=GeneID:108002045%2CGenbank:XP_016918903.1;Parent=rna-XM_017063414.2
NW_016019663.1	Gnomon	CDS	2773250	2773461	.	-	0	Name=XP_016918903.1;ID=cds-XP_016918903.1;Dbxref=GeneID:108002045%2CGenbank:XP_016918903.1;Parent=rna-XM_017063414.2
NW_016019663.1	Gnomon	CDS	2770948	2771247	.	-	0	Name=XP_016918903.1;ID=cds-XP_016918903.1;Dbxref=GeneID:108002045%2CGenbank:XP_016918903.1;Parent=rna-XM_017063414.2
NW_016019663.1	Gnomon	CDS	2767846	2767953	.	-	0	Name=XP_016918903.1;ID=cds-XP_016918903.1;Dbxref=GeneID:108002045%2CGenbank:XP_016918903.1;Parent=rna-XM_017063414.2
NW_016019663.1	Gnomon	CDS	2765637	2765810	.	-	0	Name=XP_016918903.1;ID=cds-XP_016918903.1;Dbxref=GeneID:108002045%2CGenbank:XP_016918903.1;Parent=rna-XM_017063414.2
NW_016019663.1	Gnomon	CDS	2765236	2765454	.	-	0	Name=XP_016918903.1;ID=cds-XP_016918903.1;Dbxref=GeneID:108002045%2CGenbank:XP_016918903.1;Parent=rna-XM_017063414.2
NW_016019663.1	Gnomon	CDS	2764875	2765090	.	-	0	Name=XP_016918903.1;ID=cds-XP_016918903.1;Dbxref=GeneID:108002045%2CGenbank:XP_016918903.1;Parent=rna-XM_017063414.2
NW_016019663.1	Gnomon	CDS	2764712	2764796	.	-	0	Name=XP_016918903.1;ID=cds-XP_016918903.1;Dbxref=GeneID:108002045%2CGenbank:XP_016918903.1;Parent=rna-XM_017063414.2
NW_016019663.1	Gnomon	CDS	2764487	2764625	.	-	0	Name=XP_016918903.1;ID=cds-XP_016918903.1;Dbxref=GeneID:108002045%2CGenbank:XP_016918903.1;Parent=rna-XM_017063414.2
NW_016019663.1	Gnomon	CDS	2764134	2764271	.	-	0	Name=XP_016918903.1;ID=cds-XP_016918903.1;Dbxref=GeneID:108002045%2CGenbank:XP_016918903.1;Parent=rna-XM_017063414.2
NW_016019663.1	Gnomon	CDS	2761720	2761918	.	-	0	Name=XP_016918903.1;ID=cds-XP_016918903.1;Dbxref=GeneID:108002045%2CGenbank:XP_016918903.1;Parent=rna-XM_017063414.2
NW_016019663.1	Gnomon	CDS	2761412	2761640	.	-	0	Name=XP_016918903.1;ID=cds-XP_016918903.1;Dbxref=GeneID:108002045%2CGenbank:XP_016918903.1;Parent=rna-XM_017063414.2
NW_016019663.1	Gnomon	CDS	2761062	2761327	.	-	0	Name=XP_016918903.1;ID=cds-XP_016918903.1;Dbxref=GeneID:108002045%2CGenbank:XP_016918903.1;Parent=rna-XM_017063414.2
NW_016019663.1	Gnomon	CDS	2760441	2760677	.	-	0	Name=XP_016918903.1;ID=cds-XP_016918903.1;Dbxref=GeneID:108002045%2CGenbank:XP_016918903.1;Parent=rna-XM_017063414.2
NW_016019663.1	Gnomon	CDS	2414851	2414895	.	+	0	Name=XP_016919148.1;ID=cds-XP_016919148.1;Dbxref=GeneID:108002155%2CGenbank:XP_016919148.1;Parent=rna-XM_017063659.2
NW_016019663.1	Gnomon	CDS	2415010	2415073	.	+	0	Name=XP_016919148.1;ID=cds-XP_016919148.1;Dbxref=GeneID:108002155%2CGenbank:XP_016919148.1;Parent=rna-XM_017063659.2
NW_016019663.1	Gnomon	CDS	2415201	2415558	.	+	0	Name=XP_016919148.1;ID=cds-XP_016919148.1;Dbxref=GeneID:108002155%2CGenbank:XP_016919148.1;Parent=rna-XM_017063659.2
NW_016019663.1	Gnomon	CDS	2415653	2415714	.	+	0	Name=XP_016919148.1;ID=cds-XP_016919148.1;Dbxref=GeneID:108002155%2CGenbank:XP_016919148.1;Parent=rna-XM_017063659.2
NW_016019663.1	Gnomon	CDS	2416394	2416668	.	+	0	Name=XP_016919148.1;ID=cds-XP_016919148.1;Dbxref=GeneID:108002155%2CGenbank:XP_016919148.1;Parent=rna-XM_017063659.2
NW_016019663.1	Gnomon	CDS	2416799	2416995	.	+	0	Name=XP_016919148.1;ID=cds-XP_016919148.1;Dbxref=GeneID:108002155%2CGenbank:XP_016919148.1;Parent=rna-XM_017063659.2
NW_016019663.1	Gnomon	CDS	2417070	2417208	.	+	0	Name=XP_016919148.1;ID=cds-XP_016919148.1;Dbxref=GeneID:108002155%2CGenbank:XP_016919148.1;Parent=rna-XM_017063659.2
NW_016019663.1	Gnomon	CDS	2417282	2417369	.	+	0	Name=XP_016919148.1;ID=cds-XP_016919148.1;Dbxref=GeneID:108002155%2CGenbank:XP_016919148.1;Parent=rna-XM_017063659.2
NW_016019663.1	Gnomon	CDS	2417490	2417578	.	+	0	Name=XP_016919148.1;ID=cds-XP_016919148.1;Dbxref=GeneID:108002155%2CGenbank:XP_016919148.1;Parent=rna-XM_017063659.2
NW_016019663.1	Gnomon	CDS	2417671	2417874	.	+	0	Name=XP_016919148.1;ID=cds-XP_016919148.1;Dbxref=GeneID:108002155%2CGenbank:XP_016919148.1;Parent=rna-XM_017063659.2
NW_016019663.1	Gnomon	CDS	2417955	2418135	.	+	0	Name=XP_016919148.1;ID=cds-XP_016919148.1;Dbxref=GeneID:108002155%2CGenbank:XP_016919148.1;Parent=rna-XM_017063659.2
NW_016019663.1	Gnomon	CDS	2418211	2418498	.	+	0	Name=XP_016919148.1;ID=cds-XP_016919148.1;Dbxref=GeneID:108002155%2CGenbank:XP_016919148.1;Parent=rna-XM_017063659.2
NW_016019663.1	Gnomon	CDS	2418561	2418802	.	+	0	Name=XP_016919148.1;ID=cds-XP_016919148.1;Dbxref=GeneID:108002155%2CGenbank:XP_016919148.1;Parent=rna-XM_017063659.2
NW_016019663.1	Gnomon	CDS	2418924	2419076	.	+	0	Name=XP_016919148.1;ID=cds-XP_016919148.1;Dbxref=GeneID:108002155%2CGenbank:XP_016919148.1;Parent=rna-XM_017063659.2
NW_016019663.1	Gnomon	CDS	2419169	2419269	.	+	0	Name=XP_016919148.1;ID=cds-XP_016919148.1;Dbxref=GeneID:108002155%2CGenbank:XP_016919148.1;Parent=rna-XM_017063659.2
NW_016019663.1	Gnomon	CDS	2419332	2419561	.	+	0	Name=XP_016919148.1;ID=cds-XP_016919148.1;Dbxref=GeneID:108002155%2CGenbank:XP_016919148.1;Parent=rna-XM_017063659.2
NW_016019663.1	Gnomon	CDS	2419638	2419798	.	+	0	Name=XP_016919148.1;ID=cds-XP_016919148.1;Dbxref=GeneID:108002155%2CGenbank:XP_016919148.1;Parent=rna-XM_017063659.2
NW_016019663.1	Gnomon	mRNA	3386517	3670376	.	+	.	Name=XM_028668889.1;ID=rna-XM_028668889.1;Dbxref=GeneID:108002059%2CGenbank:XM_028668889.1;Parent=gene-LOC108002059
NW_016019663.1	Gnomon	mRNA	1041986	1105642	.	-	.	Name=XM_017063571.2;ID=rna-XM_017063571.2;Dbxref=GeneID:108002108%2CGenbank:XM_017063571.2;Parent=gene-LOC108002108
NW_016019663.1	Gnomon	exon	1890250	1890654	.	+	.	ID=exon-XM_028668931.1-4;Dbxref=GeneID:108001987%2CGenbank:XM_028668931.1;Parent=rna-XM_028668931.1
NW_016019663.1	Gnomon	exon	1887555	1889655	.	+	.	ID=exon-XM_028668931.1-2;Dbxref=GeneID:108001987%2CGenbank:XM_028668931.1;Parent=rna-XM_028668931.1
NW_016019663.1	Gnomon	exon	1890098	1890158	.	+	.	ID=exon-XM_028668931.1-3;Dbxref=GeneID:108001987%2CGenbank:XM_028668931.1;Parent=rna-XM_028668931.1
NW_016019663.1	Gnomon	exon	1887203	1887421	.	+	.	ID=exon-XM_028668931.1-1;Dbxref=GeneID:108001987%2CGenbank:XM_028668931.1;Parent=rna-XM_028668931.1
NW_016019663.1	Gnomon	exon	2833469	2833995	.	+	.	ID=exon-XM_028668818.1-1;Dbxref=GeneID:108002046%2CGenbank:XM_028668818.1;Parent=rna-XM_028668818.1
NW_016019663.1	Gnomon	exon	2854684	2855411	.	+	.	ID=exon-XM_028668818.1-2;Dbxref=GeneID:108002046%2CGenbank:XM_028668818.1;Parent=rna-XM_028668818.1
NW_016019663.1	Gnomon	exon	2897566	2897752	.	+	.	ID=exon-XM_028668818.1-3;Dbxref=GeneID:108002046%2CGenbank:XM_028668818.1;Parent=rna-XM_028668818.1
NW_016019663.1	Gnomon	exon	2900612	2900767	.	+	.	ID=exon-XM_028668818.1-4;Dbxref=GeneID:108002046%2CGenbank:XM_028668818.1;Parent=rna-XM_028668818.1
NW_016019663.1	Gnomon	exon	2948362	2948546	.	+	.	ID=exon-XM_028668818.1-5;Dbxref=GeneID:108002046%2CGenbank:XM_028668818.1;Parent=rna-XM_028668818.1
NW_016019663.1	Gnomon	exon	2970616	2970773	.	+	.	ID=exon-XM_028668818.1-6;Dbxref=GeneID:108002046%2CGenbank:XM_028668818.1;Parent=rna-XM_028668818.1
NW_016019663.1	Gnomon	exon	3004068	3004209	.	+	.	ID=exon-XM_028668818.1-7;Dbxref=GeneID:108002046%2CGenbank:XM_028668818.1;Parent=rna-XM_028668818.1
NW_016019663.1	Gnomon	exon	3015043	3015210	.	+	.	ID=exon-XM_028668818.1-8;Dbxref=GeneID:108002046%2CGenbank:XM_028668818.1;Parent=rna-XM_028668818.1
NW_016019663.1	Gnomon	exon	3022361	3022381	.	+	.	ID=exon-XM_028668818.1-9;Dbxref=GeneID:108002046%2CGenbank:XM_028668818.1;Parent=rna-XM_028668818.1
NW_016019663.1	Gnomon	exon	2765637	2765810	.	-	.	ID=exon-XM_017063415.2-7;Dbxref=GeneID:108002045%2CGenbank:XM_017063415.2;Parent=rna-XM_017063415.2
NW_016019663.1	Gnomon	exon	2765236	2765454	.	-	.	ID=exon-XM_017063415.2-8;Dbxref=GeneID:108002045%2CGenbank:XM_017063415.2;Parent=rna-XM_017063415.2
NW_016019663.1	Gnomon	exon	2764875	2765090	.	-	.	ID=exon-XM_017063415.2-9;Dbxref=GeneID:108002045%2CGenbank:XM_017063415.2;Parent=rna-XM_017063415.2
NW_016019663.1	Gnomon	exon	2826981	2827085	.	-	.	ID=exon-XM_017063415.2-1;Dbxref=GeneID:108002045%2CGenbank:XM_017063415.2;Parent=rna-XM_017063415.2
NW_016019663.1	Gnomon	exon	2799393	2799506	.	-	.	ID=exon-XM_017063415.2-2;Dbxref=GeneID:108002045%2CGenbank:XM_017063415.2;Parent=rna-XM_017063415.2
NW_016019663.1	Gnomon	exon	2774402	2774557	.	-	.	ID=exon-XM_017063415.2-3;Dbxref=GeneID:108002045%2CGenbank:XM_017063415.2;Parent=rna-XM_017063415.2
NW_016019663.1	Gnomon	exon	2773250	2773461	.	-	.	ID=exon-XM_017063415.2-4;Dbxref=GeneID:108002045%2CGenbank:XM_017063415.2;Parent=rna-XM_017063415.2
NW_016019663.1	Gnomon	exon	2770948	2771247	.	-	.	ID=exon-XM_017063415.2-5;Dbxref=GeneID:108002045%2CGenbank:XM_017063415.2;Parent=rna-XM_017063415.2
NW_016019663.1	Gnomon	exon	2767846	2767953	.	-	.	ID=exon-XM_017063415.2-6;Dbxref=GeneID:108002045%2CGenbank:XM_017063415.2;Parent=rna-XM_017063415.2
NW_016019663.1	Gnomon	exon	1047204	1047440	.	-	.	ID=exon-XM_028668911.1-19;Dbxref=GeneID:108002108%2CGenbank:XM_028668911.1;Parent=rna-XM_028668911.1
NW_016019663.1	Gnomon	exon	1047886	1048166	.	-	.	ID=exon-XM_028668911.1-17;Dbxref=GeneID:108002108%2CGenbank:XM_028668911.1;Parent=rna-XM_028668911.1
NW_016019663.1	Gnomon	exon	1047513	1047800	.	-	.	ID=exon-XM_028668911.1-18;Dbxref=GeneID:108002108%2CGenbank:XM_028668911.1;Parent=rna-XM_028668911.1
NW_016019663.1	Gnomon	exon	1051196	1051372	.	-	.	ID=exon-XM_028668911.1-11;Dbxref=GeneID:108002108%2CGenbank:XM_028668911.1;Parent=rna-XM_028668911.1
NW_016019663.1	Gnomon	exon	1049924	1050057	.	-	.	ID=exon-XM_028668911.1-12;Dbxref=GeneID:108002108%2CGenbank:XM_028668911.1;Parent=rna-XM_028668911.1
NW_016019663.1	Gnomon	exon	1052786	1052952	.	-	.	ID=exon-XM_028668911.1-10;Dbxref=GeneID:108002108%2CGenbank:XM_028668911.1;Parent=rna-XM_028668911.1
NW_016019663.1	Gnomon	exon	1049044	1049273	.	-	.	ID=exon-XM_028668911.1-15;Dbxref=GeneID:108002108%2CGenbank:XM_028668911.1;Parent=rna-XM_028668911.1
NW_016019663.1	Gnomon	exon	1048306	1048480	.	-	.	ID=exon-XM_028668911.1-16;Dbxref=GeneID:108002108%2CGenbank:XM_028668911.1;Parent=rna-XM_028668911.1
NW_016019663.1	Gnomon	exon	1049690	1049843	.	-	.	ID=exon-XM_028668911.1-13;Dbxref=GeneID:108002108%2CGenbank:XM_028668911.1;Parent=rna-XM_028668911.1
NW_016019663.1	Gnomon	exon	1049412	1049610	.	-	.	ID=exon-XM_028668911.1-14;Dbxref=GeneID:108002108%2CGenbank:XM_028668911.1;Parent=rna-XM_028668911.1
NW_016019663.1	Gnomon	exon	1045624	1045719	.	-	.	ID=exon-XM_028668911.1-22;Dbxref=GeneID:108002108%2CGenbank:XM_028668911.1;Parent=rna-XM_028668911.1
NW_016019663.1	Gnomon	exon	1045103	1045201	.	-	.	ID=exon-XM_028668911.1-23;Dbxref=GeneID:108002108%2CGenbank:XM_028668911.1;Parent=rna-XM_028668911.1
NW_016019663.1	Gnomon	exon	1046954	1047128	.	-	.	ID=exon-XM_028668911.1-20;Dbxref=GeneID:108002108%2CGenbank:XM_028668911.1;Parent=rna-XM_028668911.1
NW_016019663.1	Gnomon	exon	1046272	1046391	.	-	.	ID=exon-XM_028668911.1-21;Dbxref=GeneID:108002108%2CGenbank:XM_028668911.1;Parent=rna-XM_028668911.1
NW_016019663.1	Gnomon	exon	1041986	1042590	.	-	.	ID=exon-XM_028668911.1-26;Dbxref=GeneID:108002108%2CGenbank:XM_028668911.1;Parent=rna-XM_028668911.1
NW_016019663.1	Gnomon	exon	1043593	1043826	.	-	.	ID=exon-XM_028668911.1-24;Dbxref=GeneID:108002108%2CGenbank:XM_028668911.1;Parent=rna-XM_028668911.1
NW_016019663.1	Gnomon	exon	1043157	1043439	.	-	.	ID=exon-XM_028668911.1-25;Dbxref=GeneID:108002108%2CGenbank:XM_028668911.1;Parent=rna-XM_028668911.1
NW_016019663.1	Gnomon	mRNA	1487141	1489712	.	+	.	Name=XM_017063629.2;ID=rna-XM_017063629.2;Dbxref=GeneID:108002136%2CGenbank:XM_017063629.2;Parent=gene-LOC108002136
NW_016019663.1	Gnomon	CDS	3289947	3289992	.	-	0	Name=XP_016918897.1;ID=cds-XP_016918897.1;Dbxref=GeneID:108002040%2CGenbank:XP_016918897.1;Parent=rna-XM_017063408.2
NW_016019663.1	Gnomon	CDS	3287414	3287771	.	-	0	Name=XP_016918897.1;ID=cds-XP_016918897.1;Dbxref=GeneID:108002040%2CGenbank:XP_016918897.1;Parent=rna-XM_017063408.2
NW_016019663.1	Gnomon	CDS	3286582	3286737	.	-	0	Name=XP_016918897.1;ID=cds-XP_016918897.1;Dbxref=GeneID:108002040%2CGenbank:XP_016918897.1;Parent=rna-XM_017063408.2
NW_016019663.1	Gnomon	CDS	3284969	3285680	.	-	0	Name=XP_016918897.1;ID=cds-XP_016918897.1;Dbxref=GeneID:108002040%2CGenbank:XP_016918897.1;Parent=rna-XM_017063408.2
NW_016019663.1	Gnomon	CDS	2897680	2897752	.	+	0	Name=XP_016918907.1;ID=cds-XP_016918907.1;Dbxref=GeneID:108002046%2CGenbank:XP_016918907.1;Parent=rna-XM_017063418.2
NW_016019663.1	Gnomon	CDS	2900612	2900767	.	+	0	Name=XP_016918907.1;ID=cds-XP_016918907.1;Dbxref=GeneID:108002046%2CGenbank:XP_016918907.1;Parent=rna-XM_017063418.2
NW_016019663.1	Gnomon	CDS	2948362	2948546	.	+	0	Name=XP_016918907.1;ID=cds-XP_016918907.1;Dbxref=GeneID:108002046%2CGenbank:XP_016918907.1;Parent=rna-XM_017063418.2
NW_016019663.1	Gnomon	CDS	2970616	2970773	.	+	0	Name=XP_016918907.1;ID=cds-XP_016918907.1;Dbxref=GeneID:108002046%2CGenbank:XP_016918907.1;Parent=rna-XM_017063418.2
NW_016019663.1	Gnomon	CDS	3004068	3004209	.	+	0	Name=XP_016918907.1;ID=cds-XP_016918907.1;Dbxref=GeneID:108002046%2CGenbank:XP_016918907.1;Parent=rna-XM_017063418.2
NW_016019663.1	Gnomon	CDS	3015043	3015210	.	+	0	Name=XP_016918907.1;ID=cds-XP_016918907.1;Dbxref=GeneID:108002046%2CGenbank:XP_016918907.1;Parent=rna-XM_017063418.2
NW_016019663.1	Gnomon	CDS	3022361	3022381	.	+	0	Name=XP_016918907.1;ID=cds-XP_016918907.1;Dbxref=GeneID:108002046%2CGenbank:XP_016918907.1;Parent=rna-XM_017063418.2
NW_016019663.1	Gnomon	CDS	3022853	3023005	.	+	0	Name=XP_016918907.1;ID=cds-XP_016918907.1;Dbxref=GeneID:108002046%2CGenbank:XP_016918907.1;Parent=rna-XM_017063418.2
NW_016019663.1	Gnomon	CDS	3027672	3027893	.	+	0	Name=XP_016918907.1;ID=cds-XP_016918907.1;Dbxref=GeneID:108002046%2CGenbank:XP_016918907.1;Parent=rna-XM_017063418.2
NW_016019663.1	Gnomon	CDS	3030655	3030946	.	+	0	Name=XP_016918907.1;ID=cds-XP_016918907.1;Dbxref=GeneID:108002046%2CGenbank:XP_016918907.1;Parent=rna-XM_017063418.2
NW_016019663.1	Gnomon	CDS	3031617	3031755	.	+	0	Name=XP_016918907.1;ID=cds-XP_016918907.1;Dbxref=GeneID:108002046%2CGenbank:XP_016918907.1;Parent=rna-XM_017063418.2
NW_016019663.1	Gnomon	CDS	3034117	3034254	.	+	0	Name=XP_016918907.1;ID=cds-XP_016918907.1;Dbxref=GeneID:108002046%2CGenbank:XP_016918907.1;Parent=rna-XM_017063418.2
NW_016019663.1	Gnomon	CDS	3035827	3036025	.	+	0	Name=XP_016918907.1;ID=cds-XP_016918907.1;Dbxref=GeneID:108002046%2CGenbank:XP_016918907.1;Parent=rna-XM_017063418.2
NW_016019663.1	Gnomon	CDS	3036998	3037229	.	+	0	Name=XP_016918907.1;ID=cds-XP_016918907.1;Dbxref=GeneID:108002046%2CGenbank:XP_016918907.1;Parent=rna-XM_017063418.2
NW_016019663.1	Gnomon	CDS	3037824	3037939	.	+	0	Name=XP_016918907.1;ID=cds-XP_016918907.1;Dbxref=GeneID:108002046%2CGenbank:XP_016918907.1;Parent=rna-XM_017063418.2
NW_016019663.1	Gnomon	CDS	3038612	3038767	.	+	0	Name=XP_016918907.1;ID=cds-XP_016918907.1;Dbxref=GeneID:108002046%2CGenbank:XP_016918907.1;Parent=rna-XM_017063418.2
NW_016019663.1	Gnomon	CDS	3043570	3043764	.	+	0	Name=XP_016918907.1;ID=cds-XP_016918907.1;Dbxref=GeneID:108002046%2CGenbank:XP_016918907.1;Parent=rna-XM_017063418.2
NW_016019663.1	Gnomon	mRNA	320912	323646	.	+	.	Name=XM_028668884.1;ID=rna-XM_028668884.1;Dbxref=GeneID:108002011%2CGenbank:XM_028668884.1;Parent=gene-LOC108002011
NW_016019663.1	Gnomon	mRNA	3719588	3720863	.	+	.	Name=XM_017063379.2;ID=rna-XM_017063379.2;Dbxref=GeneID:108002020%2CGenbank:XM_017063379.2;Parent=gene-LOC108002020
NW_016019663.1	Gnomon	exon	1374215	1374444	.	+	.	ID=exon-XM_017063724.2-1;Dbxref=GeneID:108002190%2CGenbank:XM_017063724.2;Parent=rna-XM_017063724.2
NW_016019663.1	Gnomon	exon	1374734	1374881	.	+	.	ID=exon-XM_017063724.2-2;Dbxref=GeneID:108002190%2CGenbank:XM_017063724.2;Parent=rna-XM_017063724.2
NW_016019663.1	Gnomon	exon	1377666	1378049	.	+	.	ID=exon-XM_017063724.2-3;Dbxref=GeneID:108002190%2CGenbank:XM_017063724.2;Parent=rna-XM_017063724.2
NW_016019663.1	Gnomon	exon	1884706	1884827	.	-	.	ID=exon-XM_028668929.1-5;Dbxref=GeneID:108002073%2CGenbank:XM_028668929.1;Parent=rna-XM_028668929.1
NW_016019663.1	Gnomon	exon	1882743	1882933	.	-	.	ID=exon-XM_028668929.1-6;Dbxref=GeneID:108002073%2CGenbank:XM_028668929.1;Parent=rna-XM_028668929.1
NW_016019663.1	Gnomon	exon	1885234	1885412	.	-	.	ID=exon-XM_028668929.1-3;Dbxref=GeneID:108002073%2CGenbank:XM_028668929.1;Parent=rna-XM_028668929.1
NW_016019663.1	Gnomon	exon	1884908	1885140	.	-	.	ID=exon-XM_028668929.1-4;Dbxref=GeneID:108002073%2CGenbank:XM_028668929.1;Parent=rna-XM_028668929.1
NW_016019663.1	Gnomon	exon	1879766	1880177	.	-	.	ID=exon-XM_028668929.1-9;Dbxref=GeneID:108002073%2CGenbank:XM_028668929.1;Parent=rna-XM_028668929.1
NW_016019663.1	Gnomon	CDS	1694540	1694868	.	+	0	Name=XP_016918990.1;ID=cds-XP_016918990.1;Dbxref=GeneID:108002079%2CGenbank:XP_016918990.1;Parent=rna-XM_017063501.2
NW_016019663.1	Gnomon	CDS	1698864	1699238	.	+	0	Name=XP_016918990.1;ID=cds-XP_016918990.1;Dbxref=GeneID:108002079%2CGenbank:XP_016918990.1;Parent=rna-XM_017063501.2
NW_016019663.1	Gnomon	CDS	1727172	1727436	.	+	0	Name=XP_016918990.1;ID=cds-XP_016918990.1;Dbxref=GeneID:108002079%2CGenbank:XP_016918990.1;Parent=rna-XM_017063501.2
NW_016019663.1	Gnomon	CDS	1732817	1733020	.	+	0	Name=XP_016918990.1;ID=cds-XP_016918990.1;Dbxref=GeneID:108002079%2CGenbank:XP_016918990.1;Parent=rna-XM_017063501.2
NW_016019663.1	Gnomon	CDS	1779230	1779394	.	+	0	Name=XP_016918990.1;ID=cds-XP_016918990.1;Dbxref=GeneID:108002079%2CGenbank:XP_016918990.1;Parent=rna-XM_017063501.2
NW_016019663.1	Gnomon	CDS	1793694	1794221	.	+	0	Name=XP_016918990.1;ID=cds-XP_016918990.1;Dbxref=GeneID:108002079%2CGenbank:XP_016918990.1;Parent=rna-XM_017063501.2
NW_016019663.1	Gnomon	exon	1882528	1882673	.	-	.	ID=exon-XM_028668929.1-7;Dbxref=GeneID:108002073%2CGenbank:XM_028668929.1;Parent=rna-XM_028668929.1
NW_016019663.1	Gnomon	exon	1880273	1880363	.	-	.	ID=exon-XM_028668929.1-8;Dbxref=GeneID:108002073%2CGenbank:XM_028668929.1;Parent=rna-XM_028668929.1
NW_016019663.1	Gnomon	exon	1886593	1886761	.	-	.	ID=exon-XM_028668929.1-1;Dbxref=GeneID:108002073%2CGenbank:XM_028668929.1;Parent=rna-XM_028668929.1
NW_016019663.1	Gnomon	exon	1886285	1886448	.	-	.	ID=exon-XM_028668929.1-2;Dbxref=GeneID:108002073%2CGenbank:XM_028668929.1;Parent=rna-XM_028668929.1
NW_016019663.1	Gnomon	exon	3308640	3308937	.	+	.	ID=exon-XM_028668853.1-18;Dbxref=GeneID:108002038%2CGenbank:XM_028668853.1;Parent=rna-XM_028668853.1
NW_016019663.1	Gnomon	exon	3283556	3283734	.	+	.	ID=exon-XM_028668853.1-14;Dbxref=GeneID:108002038%2CGenbank:XM_028668853.1;Parent=rna-XM_028668853.1
NW_016019663.1	Gnomon	exon	3306353	3306605	.	+	.	ID=exon-XM_028668853.1-15;Dbxref=GeneID:108002038%2CGenbank:XM_028668853.1;Parent=rna-XM_028668853.1
NW_016019663.1	Gnomon	exon	3307294	3307418	.	+	.	ID=exon-XM_028668853.1-16;Dbxref=GeneID:108002038%2CGenbank:XM_028668853.1;Parent=rna-XM_028668853.1
NW_016019663.1	Gnomon	exon	3307511	3307663	.	+	.	ID=exon-XM_028668853.1-17;Dbxref=GeneID:108002038%2CGenbank:XM_028668853.1;Parent=rna-XM_028668853.1
NW_016019663.1	Gnomon	exon	3281664	3281730	.	+	.	ID=exon-XM_028668853.1-10;Dbxref=GeneID:108002038%2CGenbank:XM_028668853.1;Parent=rna-XM_028668853.1
NW_016019663.1	Gnomon	exon	3281892	3282067	.	+	.	ID=exon-XM_028668853.1-11;Dbxref=GeneID:108002038%2CGenbank:XM_028668853.1;Parent=rna-XM_028668853.1
NW_016019663.1	Gnomon	exon	3282161	3282752	.	+	.	ID=exon-XM_028668853.1-12;Dbxref=GeneID:108002038%2CGenbank:XM_028668853.1;Parent=rna-XM_028668853.1
NW_016019663.1	Gnomon	exon	3282898	3283404	.	+	.	ID=exon-XM_028668853.1-13;Dbxref=GeneID:108002038%2CGenbank:XM_028668853.1;Parent=rna-XM_028668853.1
NW_016019663.1	Gnomon	mRNA	587355	589340	.	+	.	Name=XM_017063472.2;ID=rna-XM_017063472.2;Dbxref=GeneID:108002069%2CGenbank:XM_017063472.2;Parent=gene-LOC108002069
NW_016019663.1	Gnomon	CDS	3278078	3278108	.	+	0	Name=XP_028524655.1;ID=cds-XP_028524655.1;Dbxref=GeneID:108002038%2CGenbank:XP_028524655.1;Parent=rna-XM_028668854.1
NW_016019663.1	Gnomon	CDS	3278393	3278475	.	+	0	Name=XP_028524655.1;ID=cds-XP_028524655.1;Dbxref=GeneID:108002038%2CGenbank:XP_028524655.1;Parent=rna-XM_028668854.1
NW_016019663.1	Gnomon	CDS	3279169	3279280	.	+	0	Name=XP_028524655.1;ID=cds-XP_028524655.1;Dbxref=GeneID:108002038%2CGenbank:XP_028524655.1;Parent=rna-XM_028668854.1
NW_016019663.1	Gnomon	CDS	3279434	3279576	.	+	0	Name=XP_028524655.1;ID=cds-XP_028524655.1;Dbxref=GeneID:108002038%2CGenbank:XP_028524655.1;Parent=rna-XM_028668854.1
NW_016019663.1	Gnomon	CDS	3280157	3280301	.	+	0	Name=XP_028524655.1;ID=cds-XP_028524655.1;Dbxref=GeneID:108002038%2CGenbank:XP_028524655.1;Parent=rna-XM_028668854.1
NW_016019663.1	Gnomon	CDS	3280406	3280537	.	+	0	Name=XP_028524655.1;ID=cds-XP_028524655.1;Dbxref=GeneID:108002038%2CGenbank:XP_028524655.1;Parent=rna-XM_028668854.1
NW_016019663.1	Gnomon	CDS	3280694	3280837	.	+	0	Name=XP_028524655.1;ID=cds-XP_028524655.1;Dbxref=GeneID:108002038%2CGenbank:XP_028524655.1;Parent=rna-XM_028668854.1
NW_016019663.1	Gnomon	CDS	3281223	3281394	.	+	0	Name=XP_028524655.1;ID=cds-XP_028524655.1;Dbxref=GeneID:108002038%2CGenbank:XP_028524655.1;Parent=rna-XM_028668854.1
NW_016019663.1	Gnomon	CDS	3281664	3281730	.	+	0	Name=XP_028524655.1;ID=cds-XP_028524655.1;Dbxref=GeneID:108002038%2CGenbank:XP_028524655.1;Parent=rna-XM_028668854.1
NW_016019663.1	Gnomon	CDS	3281892	3282067	.	+	0	Name=XP_028524655.1;ID=cds-XP_028524655.1;Dbxref=GeneID:108002038%2CGenbank:XP_028524655.1;Parent=rna-XM_028668854.1
NW_016019663.1	Gnomon	CDS	3282161	3282752	.	+	0	Name=XP_028524655.1;ID=cds-XP_028524655.1;Dbxref=GeneID:108002038%2CGenbank:XP_028524655.1;Parent=rna-XM_028668854.1
NW_016019663.1	Gnomon	CDS	3282898	3283404	.	+	0	Name=XP_028524655.1;ID=cds-XP_028524655.1;Dbxref=GeneID:108002038%2CGenbank:XP_028524655.1;Parent=rna-XM_028668854.1
NW_016019663.1	Gnomon	CDS	3283556	3283734	.	+	0	Name=XP_028524655.1;ID=cds-XP_028524655.1;Dbxref=GeneID:108002038%2CGenbank:XP_028524655.1;Parent=rna-XM_028668854.1
NW_016019663.1	Gnomon	CDS	3306353	3306605	.	+	0	Name=XP_028524655.1;ID=cds-XP_028524655.1;Dbxref=GeneID:108002038%2CGenbank:XP_028524655.1;Parent=rna-XM_028668854.1
NW_016019663.1	Gnomon	CDS	3307294	3307418	.	+	0	Name=XP_028524655.1;ID=cds-XP_028524655.1;Dbxref=GeneID:108002038%2CGenbank:XP_028524655.1;Parent=rna-XM_028668854.1
NW_016019663.1	Gnomon	CDS	3307511	3307663	.	+	0	Name=XP_028524655.1;ID=cds-XP_028524655.1;Dbxref=GeneID:108002038%2CGenbank:XP_028524655.1;Parent=rna-XM_028668854.1
NW_016019663.1	Gnomon	CDS	3307759	3307885	.	+	0	Name=XP_028524655.1;ID=cds-XP_028524655.1;Dbxref=GeneID:108002038%2CGenbank:XP_028524655.1;Parent=rna-XM_028668854.1
NW_016019663.1	Gnomon	mRNA	1376626	1378049	.	+	.	Name=XM_017063722.2;ID=rna-XM_017063722.2;Dbxref=GeneID:108002190%2CGenbank:XM_017063722.2;Parent=gene-LOC108002190
NW_016019663.1	Gnomon	mRNA	320911	323646	.	+	.	Name=XM_028668883.1;ID=rna-XM_028668883.1;Dbxref=GeneID:108002011%2CGenbank:XM_028668883.1;Parent=gene-LOC108002011
NW_016019663.1	Gnomon	CDS	3266500	3267576	.	-	0	Name=XP_016918896.1;ID=cds-XP_016918896.1;Dbxref=GeneID:108002039%2CGenbank:XP_016918896.1;Parent=rna-XM_017063407.2
NW_016019663.1	Gnomon	CDS	3265966	3266301	.	-	0	Name=XP_016918896.1;ID=cds-XP_016918896.1;Dbxref=GeneID:108002039%2CGenbank:XP_016918896.1;Parent=rna-XM_017063407.2
NW_016019663.1	Gnomon	exon	1977215	1977305	.	+	.	ID=exon-XM_017063648.2-9;Dbxref=GeneID:108002151%2CGenbank:XM_017063648.2;Parent=rna-XM_017063648.2
NW_016019663.1	Gnomon	exon	1976051	1976291	.	+	.	ID=exon-XM_017063648.2-7;Dbxref=GeneID:108002151%2CGenbank:XM_017063648.2;Parent=rna-XM_017063648.2
NW_016019663.1	Gnomon	exon	1976443	1976626	.	+	.	ID=exon-XM_017063648.2-8;Dbxref=GeneID:108002151%2CGenbank:XM_017063648.2;Parent=rna-XM_017063648.2
NW_016019663.1	Gnomon	exon	1975667	1975763	.	+	.	ID=exon-XM_017063648.2-5;Dbxref=GeneID:108002151%2CGenbank:XM_017063648.2;Parent=rna-XM_017063648.2
NW_016019663.1	Gnomon	exon	1975902	1975968	.	+	.	ID=exon-XM_017063648.2-6;Dbxref=GeneID:108002151%2CGenbank:XM_017063648.2;Parent=rna-XM_017063648.2
NW_016019663.1	Gnomon	exon	1361056	1361250	.	+	.	ID=exon-XM_017063704.2-10;Dbxref=GeneID:108002178%2CGenbank:XM_017063704.2;Parent=rna-XM_017063704.2
NW_016019663.1	Gnomon	exon	1361336	1361689	.	+	.	ID=exon-XM_017063704.2-11;Dbxref=GeneID:108002178%2CGenbank:XM_017063704.2;Parent=rna-XM_017063704.2
NW_016019663.1	Gnomon	mRNA	3916597	3919501	.	+	.	Name=XM_017063378.2;ID=rna-XM_017063378.2;Dbxref=GeneID:108002019%2CGenbank:XM_017063378.2;Parent=gene-LOC108002019
NW_016019663.1	Gnomon	exon	1975169	1975351	.	+	.	ID=exon-XM_017063648.2-3;Dbxref=GeneID:108002151%2CGenbank:XM_017063648.2;Parent=rna-XM_017063648.2
NW_016019663.1	Gnomon	exon	1975447	1975598	.	+	.	ID=exon-XM_017063648.2-4;Dbxref=GeneID:108002151%2CGenbank:XM_017063648.2;Parent=rna-XM_017063648.2
NW_016019663.1	Gnomon	exon	1974618	1974818	.	+	.	ID=exon-XM_017063648.2-1;Dbxref=GeneID:108002151%2CGenbank:XM_017063648.2;Parent=rna-XM_017063648.2
NW_016019663.1	Gnomon	exon	1974922	1975078	.	+	.	ID=exon-XM_017063648.2-2;Dbxref=GeneID:108002151%2CGenbank:XM_017063648.2;Parent=rna-XM_017063648.2
NW_016019663.1	Gnomon	exon	466833	466901	.	-	.	ID=exon-XM_017063431.2-12;Dbxref=GeneID:108002050%2CGenbank:XM_017063431.2;Parent=rna-XM_017063431.2
NW_016019663.1	Gnomon	exon	461461	461585	.	-	.	ID=exon-XM_017063431.2-13;Dbxref=GeneID:108002050%2CGenbank:XM_017063431.2;Parent=rna-XM_017063431.2
NW_016019663.1	Gnomon	exon	478219	478420	.	-	.	ID=exon-XM_017063431.2-10;Dbxref=GeneID:108002050%2CGenbank:XM_017063431.2;Parent=rna-XM_017063431.2
NW_016019663.1	Gnomon	exon	469496	469674	.	-	.	ID=exon-XM_017063431.2-11;Dbxref=GeneID:108002050%2CGenbank:XM_017063431.2;Parent=rna-XM_017063431.2
NW_016019663.1	Gnomon	exon	442050	442232	.	-	.	ID=exon-XM_017063431.2-20;Dbxref=GeneID:108002050%2CGenbank:XM_017063431.2;Parent=rna-XM_017063431.2
NW_016019663.1	Gnomon	exon	422420	422527	.	-	.	ID=exon-XM_017063431.2-23;Dbxref=GeneID:108002050%2CGenbank:XM_017063431.2;Parent=rna-XM_017063431.2
NW_016019663.1	Gnomon	exon	420841	422005	.	-	.	ID=exon-XM_017063431.2-24;Dbxref=GeneID:108002050%2CGenbank:XM_017063431.2;Parent=rna-XM_017063431.2
NW_016019663.1	Gnomon	exon	423509	423596	.	-	.	ID=exon-XM_017063431.2-21;Dbxref=GeneID:108002050%2CGenbank:XM_017063431.2;Parent=rna-XM_017063431.2
NW_016019663.1	Gnomon	exon	422738	422820	.	-	.	ID=exon-XM_017063431.2-22;Dbxref=GeneID:108002050%2CGenbank:XM_017063431.2;Parent=rna-XM_017063431.2
NW_016019663.1	Gnomon	mRNA	964068	965144	.	+	.	Name=XM_017063471.2;ID=rna-XM_017063471.2;Dbxref=GeneID:108002068%2CGenbank:XM_017063471.2;Parent=gene-LOC108002068
NW_016019663.1	Gnomon	exon	457841	457899	.	-	.	ID=exon-XM_017063431.2-16;Dbxref=GeneID:108002050%2CGenbank:XM_017063431.2;Parent=rna-XM_017063431.2
NW_016019663.1	Gnomon	exon	446038	446216	.	-	.	ID=exon-XM_017063431.2-17;Dbxref=GeneID:108002050%2CGenbank:XM_017063431.2;Parent=rna-XM_017063431.2
NW_016019663.1	Gnomon	exon	458815	458927	.	-	.	ID=exon-XM_017063431.2-14;Dbxref=GeneID:108002050%2CGenbank:XM_017063431.2;Parent=rna-XM_017063431.2
NW_016019663.1	Gnomon	exon	458461	458531	.	-	.	ID=exon-XM_017063431.2-15;Dbxref=GeneID:108002050%2CGenbank:XM_017063431.2;Parent=rna-XM_017063431.2
NW_016019663.1	Gnomon	exon	445041	445256	.	-	.	ID=exon-XM_017063431.2-18;Dbxref=GeneID:108002050%2CGenbank:XM_017063431.2;Parent=rna-XM_017063431.2
NW_016019663.1	Gnomon	exon	443700	444031	.	-	.	ID=exon-XM_017063431.2-19;Dbxref=GeneID:108002050%2CGenbank:XM_017063431.2;Parent=rna-XM_017063431.2
NW_016019663.1	Gnomon	CDS	2739607	2739624	.	-	0	Name=XP_028524656.1;ID=cds-XP_028524656.1;Dbxref=GeneID:108002181%2CGenbank:XP_028524656.1;Parent=rna-XM_028668855.1
NW_016019663.1	Gnomon	CDS	2722130	2722496	.	-	0	Name=XP_028524656.1;ID=cds-XP_028524656.1;Dbxref=GeneID:108002181%2CGenbank:XP_028524656.1;Parent=rna-XM_028668855.1
NW_016019663.1	Gnomon	CDS	2721616	2721676	.	-	0	Name=XP_028524656.1;ID=cds-XP_028524656.1;Dbxref=GeneID:108002181%2CGenbank:XP_028524656.1;Parent=rna-XM_028668855.1
NW_016019663.1	Gnomon	CDS	2721297	2721520	.	-	0	Name=XP_028524656.1;ID=cds-XP_028524656.1;Dbxref=GeneID:108002181%2CGenbank:XP_028524656.1;Parent=rna-XM_028668855.1
NW_016019663.1	Gnomon	CDS	2721011	2721220	.	-	0	Name=XP_028524656.1;ID=cds-XP_028524656.1;Dbxref=GeneID:108002181%2CGenbank:XP_028524656.1;Parent=rna-XM_028668855.1
NW_016019663.1	Gnomon	CDS	2720540	2720816	.	-	0	Name=XP_028524656.1;ID=cds-XP_028524656.1;Dbxref=GeneID:108002181%2CGenbank:XP_028524656.1;Parent=rna-XM_028668855.1
NW_016019663.1	Gnomon	CDS	2719902	2720209	.	-	0	Name=XP_028524656.1;ID=cds-XP_028524656.1;Dbxref=GeneID:108002181%2CGenbank:XP_028524656.1;Parent=rna-XM_028668855.1
NW_016019663.1	Gnomon	CDS	2719209	2719546	.	-	0	Name=XP_028524656.1;ID=cds-XP_028524656.1;Dbxref=GeneID:108002181%2CGenbank:XP_028524656.1;Parent=rna-XM_028668855.1
NW_016019663.1	Gnomon	exon	1884685	1884827	.	-	.	ID=exon-XM_028668930.1-5;Dbxref=GeneID:108002073%2CGenbank:XM_028668930.1;Parent=rna-XM_028668930.1
NW_016019663.1	Gnomon	exon	1882743	1882933	.	-	.	ID=exon-XM_028668930.1-6;Dbxref=GeneID:108002073%2CGenbank:XM_028668930.1;Parent=rna-XM_028668930.1
NW_016019663.1	Gnomon	exon	1882528	1882673	.	-	.	ID=exon-XM_028668930.1-7;Dbxref=GeneID:108002073%2CGenbank:XM_028668930.1;Parent=rna-XM_028668930.1
NW_016019663.1	Gnomon	exon	1881343	1881369	.	-	.	ID=exon-XM_028668930.1-8;Dbxref=GeneID:108002073%2CGenbank:XM_028668930.1;Parent=rna-XM_028668930.1
NW_016019663.1	Gnomon	exon	1880273	1880363	.	-	.	ID=exon-XM_028668930.1-9;Dbxref=GeneID:108002073%2CGenbank:XM_028668930.1;Parent=rna-XM_028668930.1
NW_016019663.1	Gnomon	exon	1886593	1886760	.	-	.	ID=exon-XM_028668930.1-1;Dbxref=GeneID:108002073%2CGenbank:XM_028668930.1;Parent=rna-XM_028668930.1
NW_016019663.1	Gnomon	exon	1886285	1886448	.	-	.	ID=exon-XM_028668930.1-2;Dbxref=GeneID:108002073%2CGenbank:XM_028668930.1;Parent=rna-XM_028668930.1
NW_016019663.1	Gnomon	exon	1885234	1885412	.	-	.	ID=exon-XM_028668930.1-3;Dbxref=GeneID:108002073%2CGenbank:XM_028668930.1;Parent=rna-XM_028668930.1
NW_016019663.1	Gnomon	exon	1884908	1885140	.	-	.	ID=exon-XM_028668930.1-4;Dbxref=GeneID:108002073%2CGenbank:XM_028668930.1;Parent=rna-XM_028668930.1
NW_016019663.1	Gnomon	exon	2773250	2773461	.	-	.	ID=exon-XM_017063416.2-4;Dbxref=GeneID:108002045%2CGenbank:XM_017063416.2;Parent=rna-XM_017063416.2
NW_016019663.1	Gnomon	exon	2767846	2767953	.	-	.	ID=exon-XM_017063416.2-5;Dbxref=GeneID:108002045%2CGenbank:XM_017063416.2;Parent=rna-XM_017063416.2
NW_016019663.1	Gnomon	exon	2799393	2799506	.	-	.	ID=exon-XM_017063416.2-2;Dbxref=GeneID:108002045%2CGenbank:XM_017063416.2;Parent=rna-XM_017063416.2
NW_016019663.1	Gnomon	exon	2774402	2774557	.	-	.	ID=exon-XM_017063416.2-3;Dbxref=GeneID:108002045%2CGenbank:XM_017063416.2;Parent=rna-XM_017063416.2
NW_016019663.1	Gnomon	exon	2807259	2807518	.	-	.	ID=exon-XM_017063416.2-1;Dbxref=GeneID:108002045%2CGenbank:XM_017063416.2;Parent=rna-XM_017063416.2
NW_016019663.1	Gnomon	exon	2764875	2765090	.	-	.	ID=exon-XM_017063416.2-8;Dbxref=GeneID:108002045%2CGenbank:XM_017063416.2;Parent=rna-XM_017063416.2
NW_016019663.1	Gnomon	exon	2764712	2764796	.	-	.	ID=exon-XM_017063416.2-9;Dbxref=GeneID:108002045%2CGenbank:XM_017063416.2;Parent=rna-XM_017063416.2
NW_016019663.1	Gnomon	exon	2765637	2765810	.	-	.	ID=exon-XM_017063416.2-6;Dbxref=GeneID:108002045%2CGenbank:XM_017063416.2;Parent=rna-XM_017063416.2
NW_016019663.1	Gnomon	exon	2765236	2765454	.	-	.	ID=exon-XM_017063416.2-7;Dbxref=GeneID:108002045%2CGenbank:XM_017063416.2;Parent=rna-XM_017063416.2
NW_016019663.1	Gnomon	exon	581313	582215	.	-	.	ID=exon-XM_017063316.2-7;Dbxref=GeneID:108001973%2CGenbank:XM_017063316.2;Parent=rna-XM_017063316.2
NW_016019663.1	Gnomon	exon	580823	581240	.	-	.	ID=exon-XM_017063316.2-8;Dbxref=GeneID:108001973%2CGenbank:XM_017063316.2;Parent=rna-XM_017063316.2
NW_016019663.1	Gnomon	exon	579859	579860	.	-	.	ID=exon-XM_017063316.2-9;Dbxref=GeneID:108001973%2CGenbank:XM_017063316.2;Parent=rna-XM_017063316.2
NW_016019663.1	Gnomon	exon	1886285	1886448	.	-	.	ID=exon-XM_017063487.2-2;Dbxref=GeneID:108002073%2CGenbank:XM_017063487.2;Parent=rna-XM_017063487.2
NW_016019663.1	Gnomon	exon	1885234	1885412	.	-	.	ID=exon-XM_017063487.2-3;Dbxref=GeneID:108002073%2CGenbank:XM_017063487.2;Parent=rna-XM_017063487.2
NW_016019663.1	Gnomon	exon	1886593	1886763	.	-	.	ID=exon-XM_017063487.2-1;Dbxref=GeneID:108002073%2CGenbank:XM_017063487.2;Parent=rna-XM_017063487.2
NW_016019663.1	Gnomon	exon	586403	586638	.	-	.	ID=exon-XM_017063316.2-1;Dbxref=GeneID:108001973%2CGenbank:XM_017063316.2;Parent=rna-XM_017063316.2
NW_016019663.1	Gnomon	exon	1880273	1880360	.	-	.	ID=exon-XM_017063487.2-8;Dbxref=GeneID:108002073%2CGenbank:XM_017063487.2;Parent=rna-XM_017063487.2
NW_016019663.1	Gnomon	exon	585504	586181	.	-	.	ID=exon-XM_017063316.2-2;Dbxref=GeneID:108001973%2CGenbank:XM_017063316.2;Parent=rna-XM_017063316.2
NW_016019663.1	Gnomon	exon	1879766	1880177	.	-	.	ID=exon-XM_017063487.2-9;Dbxref=GeneID:108002073%2CGenbank:XM_017063487.2;Parent=rna-XM_017063487.2
NW_016019663.1	Gnomon	exon	584096	585106	.	-	.	ID=exon-XM_017063316.2-3;Dbxref=GeneID:108001973%2CGenbank:XM_017063316.2;Parent=rna-XM_017063316.2
NW_016019663.1	Gnomon	exon	1882743	1882933	.	-	.	ID=exon-XM_017063487.2-6;Dbxref=GeneID:108002073%2CGenbank:XM_017063487.2;Parent=rna-XM_017063487.2
NW_016019663.1	Gnomon	exon	583594	584013	.	-	.	ID=exon-XM_017063316.2-4;Dbxref=GeneID:108001973%2CGenbank:XM_017063316.2;Parent=rna-XM_017063316.2
NW_016019663.1	Gnomon	exon	1882528	1882673	.	-	.	ID=exon-XM_017063487.2-7;Dbxref=GeneID:108002073%2CGenbank:XM_017063487.2;Parent=rna-XM_017063487.2
NW_016019663.1	Gnomon	exon	582522	582997	.	-	.	ID=exon-XM_017063316.2-5;Dbxref=GeneID:108001973%2CGenbank:XM_017063316.2;Parent=rna-XM_017063316.2
NW_016019663.1	Gnomon	exon	1884908	1885140	.	-	.	ID=exon-XM_017063487.2-4;Dbxref=GeneID:108002073%2CGenbank:XM_017063487.2;Parent=rna-XM_017063487.2
NW_016019663.1	Gnomon	exon	582330	582403	.	-	.	ID=exon-XM_017063316.2-6;Dbxref=GeneID:108001973%2CGenbank:XM_017063316.2;Parent=rna-XM_017063316.2
NW_016019663.1	Gnomon	exon	1884685	1884827	.	-	.	ID=exon-XM_017063487.2-5;Dbxref=GeneID:108002073%2CGenbank:XM_017063487.2;Parent=rna-XM_017063487.2
NW_016019663.1	Gnomon	exon	1171235	1171314	.	-	.	ID=exon-XM_017063672.2-6;Dbxref=GeneID:108002160%2CGenbank:XM_017063672.2;Parent=rna-XM_017063672.2
NW_016019663.1	Gnomon	exon	1170888	1171141	.	-	.	ID=exon-XM_017063672.2-7;Dbxref=GeneID:108002160%2CGenbank:XM_017063672.2;Parent=rna-XM_017063672.2
NW_016019663.1	Gnomon	exon	1170574	1170815	.	-	.	ID=exon-XM_017063672.2-8;Dbxref=GeneID:108002160%2CGenbank:XM_017063672.2;Parent=rna-XM_017063672.2
NW_016019663.1	Gnomon	exon	1170323	1170422	.	-	.	ID=exon-XM_017063672.2-9;Dbxref=GeneID:108002160%2CGenbank:XM_017063672.2;Parent=rna-XM_017063672.2
NW_016019663.1	Gnomon	exon	1173132	1173198	.	-	.	ID=exon-XM_017063672.2-1;Dbxref=GeneID:108002160%2CGenbank:XM_017063672.2;Parent=rna-XM_017063672.2
NW_016019663.1	Gnomon	exon	1172485	1172925	.	-	.	ID=exon-XM_017063672.2-2;Dbxref=GeneID:108002160%2CGenbank:XM_017063672.2;Parent=rna-XM_017063672.2
NW_016019663.1	Gnomon	exon	1171889	1172383	.	-	.	ID=exon-XM_017063672.2-3;Dbxref=GeneID:108002160%2CGenbank:XM_017063672.2;Parent=rna-XM_017063672.2
NW_016019663.1	Gnomon	exon	1171611	1171777	.	-	.	ID=exon-XM_017063672.2-4;Dbxref=GeneID:108002160%2CGenbank:XM_017063672.2;Parent=rna-XM_017063672.2
NW_016019663.1	Gnomon	exon	1171376	1171537	.	-	.	ID=exon-XM_017063672.2-5;Dbxref=GeneID:108002160%2CGenbank:XM_017063672.2;Parent=rna-XM_017063672.2
NW_016019663.1	Gnomon	mRNA	1202753	1206763	.	+	.	Name=XM_017063721.2;ID=rna-XM_017063721.2;Dbxref=GeneID:108002189%2CGenbank:XM_017063721.2;Parent=gene-LOC108002189
NW_016019663.1	Gnomon	exon	2234991	2235219	.	-	.	ID=exon-XM_017063601.2-1;Dbxref=GeneID:108002121%2CGenbank:XM_017063601.2;Parent=rna-XM_017063601.2
NW_016019663.1	Gnomon	exon	2234846	2234911	.	-	.	ID=exon-XM_017063601.2-2;Dbxref=GeneID:108002121%2CGenbank:XM_017063601.2;Parent=rna-XM_017063601.2
NW_016019663.1	Gnomon	exon	2234532	2234777	.	-	.	ID=exon-XM_017063601.2-3;Dbxref=GeneID:108002121%2CGenbank:XM_017063601.2;Parent=rna-XM_017063601.2
NW_016019663.1	Gnomon	exon	2234263	2234397	.	-	.	ID=exon-XM_017063601.2-4;Dbxref=GeneID:108002121%2CGenbank:XM_017063601.2;Parent=rna-XM_017063601.2
NW_016019663.1	Gnomon	exon	2233921	2234184	.	-	.	ID=exon-XM_017063601.2-5;Dbxref=GeneID:108002121%2CGenbank:XM_017063601.2;Parent=rna-XM_017063601.2
NW_016019663.1	Gnomon	exon	2233721	2233859	.	-	.	ID=exon-XM_017063601.2-6;Dbxref=GeneID:108002121%2CGenbank:XM_017063601.2;Parent=rna-XM_017063601.2
NW_016019663.1	Gnomon	exon	2233450	2233648	.	-	.	ID=exon-XM_017063601.2-7;Dbxref=GeneID:108002121%2CGenbank:XM_017063601.2;Parent=rna-XM_017063601.2
NW_016019663.1	Gnomon	exon	3727698	3727854	.	-	.	ID=exon-XM_017063385.2-3;Dbxref=GeneID:108002027%2CGenbank:XM_017063385.2;Parent=rna-XM_017063385.2
NW_016019663.1	Gnomon	exon	3727388	3727625	.	-	.	ID=exon-XM_017063385.2-4;Dbxref=GeneID:108002027%2CGenbank:XM_017063385.2;Parent=rna-XM_017063385.2
NW_016019663.1	Gnomon	exon	3726968	3727313	.	-	.	ID=exon-XM_017063385.2-5;Dbxref=GeneID:108002027%2CGenbank:XM_017063385.2;Parent=rna-XM_017063385.2
NW_016019663.1	Gnomon	exon	3728226	3728287	.	-	.	ID=exon-XM_017063385.2-1;Dbxref=GeneID:108002027%2CGenbank:XM_017063385.2;Parent=rna-XM_017063385.2
NW_016019663.1	Gnomon	exon	3727954	3728118	.	-	.	ID=exon-XM_017063385.2-2;Dbxref=GeneID:108002027%2CGenbank:XM_017063385.2;Parent=rna-XM_017063385.2
NW_016019663.1	Gnomon	exon	2233236	2233370	.	-	.	ID=exon-XM_017063601.2-8;Dbxref=GeneID:108002121%2CGenbank:XM_017063601.2;Parent=rna-XM_017063601.2
NW_016019663.1	Gnomon	exon	3192754	3192901	.	+	.	ID=exon-XM_017063439.2-3;Dbxref=GeneID:108002055%2CGenbank:XM_017063439.2;Parent=rna-XM_017063439.2
NW_016019663.1	Gnomon	exon	3193017	3193293	.	+	.	ID=exon-XM_017063439.2-4;Dbxref=GeneID:108002055%2CGenbank:XM_017063439.2;Parent=rna-XM_017063439.2
NW_016019663.1	Gnomon	exon	3170324	3172776	.	+	.	ID=exon-XM_017063439.2-1;Dbxref=GeneID:108002055%2CGenbank:XM_017063439.2;Parent=rna-XM_017063439.2
NW_016019663.1	Gnomon	exon	3192229	3192414	.	+	.	ID=exon-XM_017063439.2-2;Dbxref=GeneID:108002055%2CGenbank:XM_017063439.2;Parent=rna-XM_017063439.2
NW_016019663.1	Gnomon	CDS	3317964	3318083	.	-	0	Name=XP_016918899.1;ID=cds-XP_016918899.1;Dbxref=GeneID:108002041%2CGenbank:XP_016918899.1;Note=The sequence of the model RefSeq protein was modified relative to this genomic sequence to represent the inferred CDS: added 110 bases not found in genome assembly;Parent=rna-XM_017063410.2
NW_016019663.1	Gnomon	CDS	3317214	3317335	.	-	0	Name=XP_016918899.1;ID=cds-XP_016918899.1;Dbxref=GeneID:108002041%2CGenbank:XP_016918899.1;Note=The sequence of the model RefSeq protein was modified relative to this genomic sequence to represent the inferred CDS: added 110 bases not found in genome assembly;Parent=rna-XM_017063410.2
NW_016019663.1	Gnomon	CDS	3297644	3297859	.	-	0	Name=XP_016918899.1;ID=cds-XP_016918899.1;Dbxref=GeneID:108002041%2CGenbank:XP_016918899.1;Note=The sequence of the model RefSeq protein was modified relative to this genomic sequence to represent the inferred CDS: added 110 bases not found in genome assembly;Parent=rna-XM_017063410.2
NW_016019663.1	Gnomon	CDS	3296834	3297213	.	-	0	Name=XP_016918899.1;ID=cds-XP_016918899.1;Dbxref=GeneID:108002041%2CGenbank:XP_016918899.1;Note=The sequence of the model RefSeq protein was modified relative to this genomic sequence to represent the inferred CDS: added 110 bases not found in genome assembly;Parent=rna-XM_017063410.2
NW_016019663.1	Gnomon	exon	2301010	2301173	.	+	.	ID=exon-XM_017063552.2-5;Dbxref=GeneID:108002098%2CGenbank:XM_017063552.2;Parent=rna-XM_017063552.2
NW_016019663.1	Gnomon	exon	2301261	2302659	.	+	.	ID=exon-XM_017063552.2-6;Dbxref=GeneID:108002098%2CGenbank:XM_017063552.2;Parent=rna-XM_017063552.2
NW_016019663.1	Gnomon	exon	2297739	2298290	.	+	.	ID=exon-XM_017063552.2-1;Dbxref=GeneID:108002098%2CGenbank:XM_017063552.2;Parent=rna-XM_017063552.2
NW_016019663.1	Gnomon	exon	2298973	2299176	.	+	.	ID=exon-XM_017063552.2-2;Dbxref=GeneID:108002098%2CGenbank:XM_017063552.2;Parent=rna-XM_017063552.2
NW_016019663.1	Gnomon	exon	2300217	2300458	.	+	.	ID=exon-XM_017063552.2-3;Dbxref=GeneID:108002098%2CGenbank:XM_017063552.2;Parent=rna-XM_017063552.2
NW_016019663.1	Gnomon	exon	2300543	2300838	.	+	.	ID=exon-XM_017063552.2-4;Dbxref=GeneID:108002098%2CGenbank:XM_017063552.2;Parent=rna-XM_017063552.2
NW_016019663.1	Gnomon	exon	3194101	3194388	.	+	.	ID=exon-XM_017063439.2-7;Dbxref=GeneID:108002055%2CGenbank:XM_017063439.2;Parent=rna-XM_017063439.2
NW_016019663.1	Gnomon	exon	3194577	3196008	.	+	.	ID=exon-XM_017063439.2-8;Dbxref=GeneID:108002055%2CGenbank:XM_017063439.2;Parent=rna-XM_017063439.2
NW_016019663.1	Gnomon	exon	3193448	3193691	.	+	.	ID=exon-XM_017063439.2-5;Dbxref=GeneID:108002055%2CGenbank:XM_017063439.2;Parent=rna-XM_017063439.2
NW_016019663.1	Gnomon	exon	3193856	3193993	.	+	.	ID=exon-XM_017063439.2-6;Dbxref=GeneID:108002055%2CGenbank:XM_017063439.2;Parent=rna-XM_017063439.2
NW_016019663.1	Gnomon	mRNA	3683579	3692313	.	-	.	Name=XM_028668886.1;ID=rna-XM_028668886.1;Dbxref=GeneID:108002157%2CGenbank:XM_028668886.1;Parent=gene-LOC108002157
NW_016019663.1	Gnomon	mRNA	589340	597298	.	-	.	Name=XM_017063475.2;ID=rna-XM_017063475.2;Dbxref=GeneID:108002072%2CGenbank:XM_017063475.2;Parent=gene-LOC108002072
NW_016019663.1	Gnomon	mRNA	1374215	1378049	.	+	.	Name=XM_017063724.2;ID=rna-XM_017063724.2;Dbxref=GeneID:108002190%2CGenbank:XM_017063724.2;Parent=gene-LOC108002190
NW_016019663.1	Gnomon	exon	329031	329223	.	+	.	ID=exon-XR_003698690.1-1;Dbxref=GeneID:114578075%2CGenbank:XR_003698690.1;Parent=rna-XR_003698690.1
NW_016019663.1	Gnomon	exon	329301	329695	.	+	.	ID=exon-XR_003698690.1-2;Dbxref=GeneID:114578075%2CGenbank:XR_003698690.1;Parent=rna-XR_003698690.1
NW_016019663.1	Gnomon	CDS	1854911	1855112	.	-	0	Name=XP_016919101.1;ID=cds-XP_016919101.1;Dbxref=GeneID:108002127%2CGenbank:XP_016919101.1;Parent=rna-XM_017063612.1
NW_016019663.1	Gnomon	CDS	1854446	1854557	.	-	0	Name=XP_016919101.1;ID=cds-XP_016919101.1;Dbxref=GeneID:108002127%2CGenbank:XP_016919101.1;Parent=rna-XM_017063612.1
NW_016019663.1	Gnomon	CDS	1853718	1854335	.	-	0	Name=XP_016919101.1;ID=cds-XP_016919101.1;Dbxref=GeneID:108002127%2CGenbank:XP_016919101.1;Parent=rna-XM_017063612.1
NW_016019663.1	Gnomon	CDS	1853558	1853645	.	-	0	Name=XP_016919101.1;ID=cds-XP_016919101.1;Dbxref=GeneID:108002127%2CGenbank:XP_016919101.1;Parent=rna-XM_017063612.1
NW_016019663.1	Gnomon	CDS	2358285	2358301	.	-	0	Name=XP_028524657.1;ID=cds-XP_028524657.1;Dbxref=GeneID:108002184%2CGenbank:XP_028524657.1;Parent=rna-XM_028668856.1
NW_016019663.1	Gnomon	CDS	2357664	2357945	.	-	0	Name=XP_028524657.1;ID=cds-XP_028524657.1;Dbxref=GeneID:108002184%2CGenbank:XP_028524657.1;Parent=rna-XM_028668856.1
NW_016019663.1	Gnomon	CDS	2357147	2357305	.	-	0	Name=XP_028524657.1;ID=cds-XP_028524657.1;Dbxref=GeneID:108002184%2CGenbank:XP_028524657.1;Parent=rna-XM_028668856.1
NW_016019663.1	Gnomon	CDS	2356594	2356867	.	-	0	Name=XP_028524657.1;ID=cds-XP_028524657.1;Dbxref=GeneID:108002184%2CGenbank:XP_028524657.1;Parent=rna-XM_028668856.1
NW_016019663.1	Gnomon	exon	674574	674756	.	+	.	ID=exon-XM_017063464.2-3;Dbxref=GeneID:108002063%2CGenbank:XM_017063464.2;Parent=rna-XM_017063464.2
NW_016019663.1	Gnomon	exon	674929	675178	.	+	.	ID=exon-XM_017063464.2-4;Dbxref=GeneID:108002063%2CGenbank:XM_017063464.2;Parent=rna-XM_017063464.2
NW_016019663.1	Gnomon	exon	673592	673825	.	+	.	ID=exon-XM_017063464.2-1;Dbxref=GeneID:108002063%2CGenbank:XM_017063464.2;Parent=rna-XM_017063464.2
NW_016019663.1	Gnomon	exon	674286	674475	.	+	.	ID=exon-XM_017063464.2-2;Dbxref=GeneID:108002063%2CGenbank:XM_017063464.2;Parent=rna-XM_017063464.2
NW_016019663.1	Gnomon	exon	675747	676984	.	+	.	ID=exon-XM_017063464.2-5;Dbxref=GeneID:108002063%2CGenbank:XM_017063464.2;Parent=rna-XM_017063464.2
NW_016019663.1	Gnomon	CDS	2260949	2261018	.	+	0	Name=XP_016919007.1;ID=cds-XP_016919007.1;Dbxref=GeneID:108002083%2CGenbank:XP_016919007.1;Parent=rna-XM_017063518.2
NW_016019663.1	Gnomon	CDS	2261234	2261497	.	+	0	Name=XP_016919007.1;ID=cds-XP_016919007.1;Dbxref=GeneID:108002083%2CGenbank:XP_016919007.1;Parent=rna-XM_017063518.2
NW_016019663.1	Gnomon	CDS	2261587	2261889	.	+	0	Name=XP_016919007.1;ID=cds-XP_016919007.1;Dbxref=GeneID:108002083%2CGenbank:XP_016919007.1;Parent=rna-XM_017063518.2
NW_016019663.1	Gnomon	CDS	2262004	2262146	.	+	0	Name=XP_016919007.1;ID=cds-XP_016919007.1;Dbxref=GeneID:108002083%2CGenbank:XP_016919007.1;Parent=rna-XM_017063518.2
NW_016019663.1	Gnomon	CDS	2262224	2262349	.	+	0	Name=XP_016919007.1;ID=cds-XP_016919007.1;Dbxref=GeneID:108002083%2CGenbank:XP_016919007.1;Parent=rna-XM_017063518.2
NW_016019663.1	Gnomon	CDS	2262436	2262511	.	+	0	Name=XP_016919007.1;ID=cds-XP_016919007.1;Dbxref=GeneID:108002083%2CGenbank:XP_016919007.1;Parent=rna-XM_017063518.2
NW_016019663.1	Gnomon	CDS	2262622	2262839	.	+	0	Name=XP_016919007.1;ID=cds-XP_016919007.1;Dbxref=GeneID:108002083%2CGenbank:XP_016919007.1;Parent=rna-XM_017063518.2
NW_016019663.1	Gnomon	CDS	2262929	2263097	.	+	0	Name=XP_016919007.1;ID=cds-XP_016919007.1;Dbxref=GeneID:108002083%2CGenbank:XP_016919007.1;Parent=rna-XM_017063518.2
NW_016019663.1	Gnomon	CDS	2265818	2266125	.	+	0	Name=XP_016919007.1;ID=cds-XP_016919007.1;Dbxref=GeneID:108002083%2CGenbank:XP_016919007.1;Parent=rna-XM_017063518.2
NW_016019663.1	Gnomon	CDS	3289947	3289992	.	-	0	Name=XP_016918898.1;ID=cds-XP_016918898.1;Dbxref=GeneID:108002040%2CGenbank:XP_016918898.1;Parent=rna-XM_017063409.2
NW_016019663.1	Gnomon	CDS	3287414	3287771	.	-	0	Name=XP_016918898.1;ID=cds-XP_016918898.1;Dbxref=GeneID:108002040%2CGenbank:XP_016918898.1;Parent=rna-XM_017063409.2
NW_016019663.1	Gnomon	CDS	3286578	3286737	.	-	0	Name=XP_016918898.1;ID=cds-XP_016918898.1;Dbxref=GeneID:108002040%2CGenbank:XP_016918898.1;Parent=rna-XM_017063409.2
NW_016019663.1	Gnomon	CDS	2897680	2897752	.	+	0	Name=XP_016918908.1;ID=cds-XP_016918908.1;Dbxref=GeneID:108002046%2CGenbank:XP_016918908.1;Parent=rna-XM_017063419.2
NW_016019663.1	Gnomon	CDS	2900612	2900767	.	+	0	Name=XP_016918908.1;ID=cds-XP_016918908.1;Dbxref=GeneID:108002046%2CGenbank:XP_016918908.1;Parent=rna-XM_017063419.2
NW_016019663.1	Gnomon	CDS	2948362	2948546	.	+	0	Name=XP_016918908.1;ID=cds-XP_016918908.1;Dbxref=GeneID:108002046%2CGenbank:XP_016918908.1;Parent=rna-XM_017063419.2
NW_016019663.1	Gnomon	CDS	2970616	2970773	.	+	0	Name=XP_016918908.1;ID=cds-XP_016918908.1;Dbxref=GeneID:108002046%2CGenbank:XP_016918908.1;Parent=rna-XM_017063419.2
NW_016019663.1	Gnomon	CDS	3004068	3004209	.	+	0	Name=XP_016918908.1;ID=cds-XP_016918908.1;Dbxref=GeneID:108002046%2CGenbank:XP_016918908.1;Parent=rna-XM_017063419.2
NW_016019663.1	Gnomon	CDS	3015043	3015210	.	+	0	Name=XP_016918908.1;ID=cds-XP_016918908.1;Dbxref=GeneID:108002046%2CGenbank:XP_016918908.1;Parent=rna-XM_017063419.2
NW_016019663.1	Gnomon	CDS	3022361	3022381	.	+	0	Name=XP_016918908.1;ID=cds-XP_016918908.1;Dbxref=GeneID:108002046%2CGenbank:XP_016918908.1;Parent=rna-XM_017063419.2
NW_016019663.1	Gnomon	CDS	3022853	3023005	.	+	0	Name=XP_016918908.1;ID=cds-XP_016918908.1;Dbxref=GeneID:108002046%2CGenbank:XP_016918908.1;Parent=rna-XM_017063419.2
NW_016019663.1	Gnomon	CDS	3027672	3027893	.	+	0	Name=XP_016918908.1;ID=cds-XP_016918908.1;Dbxref=GeneID:108002046%2CGenbank:XP_016918908.1;Parent=rna-XM_017063419.2
NW_016019663.1	Gnomon	CDS	3030655	3030946	.	+	0	Name=XP_016918908.1;ID=cds-XP_016918908.1;Dbxref=GeneID:108002046%2CGenbank:XP_016918908.1;Parent=rna-XM_017063419.2
NW_016019663.1	Gnomon	CDS	3031617	3031755	.	+	0	Name=XP_016918908.1;ID=cds-XP_016918908.1;Dbxref=GeneID:108002046%2CGenbank:XP_016918908.1;Parent=rna-XM_017063419.2
NW_016019663.1	Gnomon	CDS	3032446	3032583	.	+	0	Name=XP_016918908.1;ID=cds-XP_016918908.1;Dbxref=GeneID:108002046%2CGenbank:XP_016918908.1;Parent=rna-XM_017063419.2
NW_016019663.1	Gnomon	CDS	3035827	3036025	.	+	0	Name=XP_016918908.1;ID=cds-XP_016918908.1;Dbxref=GeneID:108002046%2CGenbank:XP_016918908.1;Parent=rna-XM_017063419.2
NW_016019663.1	Gnomon	CDS	3036998	3037229	.	+	0	Name=XP_016918908.1;ID=cds-XP_016918908.1;Dbxref=GeneID:108002046%2CGenbank:XP_016918908.1;Parent=rna-XM_017063419.2
NW_016019663.1	Gnomon	CDS	3037824	3037939	.	+	0	Name=XP_016918908.1;ID=cds-XP_016918908.1;Dbxref=GeneID:108002046%2CGenbank:XP_016918908.1;Parent=rna-XM_017063419.2
NW_016019663.1	Gnomon	CDS	3038612	3038767	.	+	0	Name=XP_016918908.1;ID=cds-XP_016918908.1;Dbxref=GeneID:108002046%2CGenbank:XP_016918908.1;Parent=rna-XM_017063419.2
NW_016019663.1	Gnomon	CDS	3043570	3043764	.	+	0	Name=XP_016918908.1;ID=cds-XP_016918908.1;Dbxref=GeneID:108002046%2CGenbank:XP_016918908.1;Parent=rna-XM_017063419.2
NW_016019663.1	Gnomon	mRNA	589340	597301	.	-	.	Name=XM_017063474.2;ID=rna-XM_017063474.2;Dbxref=GeneID:108002072%2CGenbank:XM_017063474.2;Parent=gene-LOC108002072
NW_016019663.1	Gnomon	transcript	2854060	3038749	.	+	.	Name=XR_003698680.1;ID=rna-XR_003698680.1;Dbxref=GeneID:108002046%2CGenbank:XR_003698680.1;Parent=gene-LOC108002046
NW_016019663.1	Gnomon	exon	3683579	3684294	.	-	.	ID=exon-XM_028668885.1-10;Dbxref=GeneID:108002157%2CGenbank:XM_028668885.1;Parent=rna-XM_028668885.1
NW_016019663.1	Gnomon	exon	1053628	1053847	.	-	.	ID=exon-XM_017063575.2-8;Dbxref=GeneID:108002108%2CGenbank:XM_017063575.2;Parent=rna-XM_017063575.2
NW_016019663.1	Gnomon	exon	1053032	1053536	.	-	.	ID=exon-XM_017063575.2-9;Dbxref=GeneID:108002108%2CGenbank:XM_017063575.2;Parent=rna-XM_017063575.2
NW_016019663.1	Gnomon	exon	1057465	1057919	.	-	.	ID=exon-XM_017063575.2-4;Dbxref=GeneID:108002108%2CGenbank:XM_017063575.2;Parent=rna-XM_017063575.2
NW_016019663.1	Gnomon	exon	1057075	1057190	.	-	.	ID=exon-XM_017063575.2-5;Dbxref=GeneID:108002108%2CGenbank:XM_017063575.2;Parent=rna-XM_017063575.2
NW_016019663.1	Gnomon	exon	1056217	1056327	.	-	.	ID=exon-XM_017063575.2-6;Dbxref=GeneID:108002108%2CGenbank:XM_017063575.2;Parent=rna-XM_017063575.2
NW_016019663.1	Gnomon	exon	1054378	1054459	.	-	.	ID=exon-XM_017063575.2-7;Dbxref=GeneID:108002108%2CGenbank:XM_017063575.2;Parent=rna-XM_017063575.2
NW_016019663.1	Gnomon	exon	1104156	1105641	.	-	.	ID=exon-XM_017063575.2-1;Dbxref=GeneID:108002108%2CGenbank:XM_017063575.2;Parent=rna-XM_017063575.2
NW_016019663.1	Gnomon	exon	1062937	1063032	.	-	.	ID=exon-XM_017063575.2-2;Dbxref=GeneID:108002108%2CGenbank:XM_017063575.2;Parent=rna-XM_017063575.2
NW_016019663.1	Gnomon	exon	1058000	1058215	.	-	.	ID=exon-XM_017063575.2-3;Dbxref=GeneID:108002108%2CGenbank:XM_017063575.2;Parent=rna-XM_017063575.2
NW_016019663.1	Gnomon	exon	2356000	2356867	.	-	.	ID=exon-XM_028668857.1-3;Dbxref=GeneID:108002184%2CGenbank:XM_028668857.1;Parent=rna-XM_028668857.1
NW_016019663.1	Gnomon	exon	2358250	2358765	.	-	.	ID=exon-XM_028668857.1-1;Dbxref=GeneID:108002184%2CGenbank:XM_028668857.1;Parent=rna-XM_028668857.1
NW_016019663.1	Gnomon	exon	2357664	2357945	.	-	.	ID=exon-XM_028668857.1-2;Dbxref=GeneID:108002184%2CGenbank:XM_028668857.1;Parent=rna-XM_028668857.1
NW_016019663.1	Gnomon	mRNA	3683579	3692136	.	-	.	Name=XM_028668885.1;ID=rna-XM_028668885.1;Dbxref=GeneID:108002157%2CGenbank:XM_028668885.1;Parent=gene-LOC108002157
NW_016019663.1	Gnomon	exon	1270039	1270645	.	-	.	ID=exon-XR_003698689.1-1;Dbxref=GeneID:114578074%2CGenbank:XR_003698689.1;Parent=rna-XR_003698689.1
NW_016019663.1	Gnomon	exon	1269502	1269555	.	-	.	ID=exon-XR_003698689.1-2;Dbxref=GeneID:114578074%2CGenbank:XR_003698689.1;Parent=rna-XR_003698689.1
NW_016019663.1	Gnomon	exon	1268656	1269066	.	-	.	ID=exon-XR_003698689.1-3;Dbxref=GeneID:114578074%2CGenbank:XR_003698689.1;Parent=rna-XR_003698689.1
NW_016019663.1	Gnomon	exon	3738815	3738916	.	+	.	ID=exon-XM_017063699.2-5;Dbxref=GeneID:108002175%2CGenbank:XM_017063699.2;Parent=rna-XM_017063699.2
NW_016019663.1	Gnomon	exon	3739829	3739933	.	+	.	ID=exon-XM_017063699.2-6;Dbxref=GeneID:108002175%2CGenbank:XM_017063699.2;Parent=rna-XM_017063699.2
NW_016019663.1	Gnomon	exon	3740213	3740354	.	+	.	ID=exon-XM_017063699.2-7;Dbxref=GeneID:108002175%2CGenbank:XM_017063699.2;Parent=rna-XM_017063699.2
NW_016019663.1	Gnomon	exon	3736748	3737049	.	+	.	ID=exon-XM_017063699.2-1;Dbxref=GeneID:108002175%2CGenbank:XM_017063699.2;Parent=rna-XM_017063699.2
NW_016019663.1	Gnomon	exon	3737331	3737457	.	+	.	ID=exon-XM_017063699.2-2;Dbxref=GeneID:108002175%2CGenbank:XM_017063699.2;Parent=rna-XM_017063699.2
NW_016019663.1	Gnomon	exon	3737538	3738161	.	+	.	ID=exon-XM_017063699.2-3;Dbxref=GeneID:108002175%2CGenbank:XM_017063699.2;Parent=rna-XM_017063699.2
NW_016019663.1	Gnomon	exon	3738262	3738675	.	+	.	ID=exon-XM_017063699.2-4;Dbxref=GeneID:108002175%2CGenbank:XM_017063699.2;Parent=rna-XM_017063699.2
NW_016019663.1	Gnomon	CDS	2234991	2235056	.	-	0	Name=XP_016919090.1;ID=cds-XP_016919090.1;Dbxref=GeneID:108002121%2CGenbank:XP_016919090.1;Parent=rna-XM_017063601.2
NW_016019663.1	Gnomon	CDS	2234846	2234911	.	-	0	Name=XP_016919090.1;ID=cds-XP_016919090.1;Dbxref=GeneID:108002121%2CGenbank:XP_016919090.1;Parent=rna-XM_017063601.2
NW_016019663.1	Gnomon	CDS	2234532	2234777	.	-	0	Name=XP_016919090.1;ID=cds-XP_016919090.1;Dbxref=GeneID:108002121%2CGenbank:XP_016919090.1;Parent=rna-XM_017063601.2
NW_016019663.1	Gnomon	CDS	2234263	2234397	.	-	0	Name=XP_016919090.1;ID=cds-XP_016919090.1;Dbxref=GeneID:108002121%2CGenbank:XP_016919090.1;Parent=rna-XM_017063601.2
NW_016019663.1	Gnomon	CDS	2233921	2234184	.	-	0	Name=XP_016919090.1;ID=cds-XP_016919090.1;Dbxref=GeneID:108002121%2CGenbank:XP_016919090.1;Parent=rna-XM_017063601.2
NW_016019663.1	Gnomon	CDS	2233721	2233859	.	-	0	Name=XP_016919090.1;ID=cds-XP_016919090.1;Dbxref=GeneID:108002121%2CGenbank:XP_016919090.1;Parent=rna-XM_017063601.2
NW_016019663.1	Gnomon	CDS	2233450	2233648	.	-	0	Name=XP_016919090.1;ID=cds-XP_016919090.1;Dbxref=GeneID:108002121%2CGenbank:XP_016919090.1;Parent=rna-XM_017063601.2
NW_016019663.1	Gnomon	CDS	2233355	2233370	.	-	0	Name=XP_016919090.1;ID=cds-XP_016919090.1;Dbxref=GeneID:108002121%2CGenbank:XP_016919090.1;Parent=rna-XM_017063601.2
NW_016019663.1	Gnomon	CDS	1843067	1843141	.	+	0	Name=XP_016919100.1;ID=cds-XP_016919100.1;Dbxref=GeneID:108002126%2CGenbank:XP_016919100.1;Parent=rna-XM_017063611.2
NW_016019663.1	Gnomon	CDS	1847363	1847472	.	+	0	Name=XP_016919100.1;ID=cds-XP_016919100.1;Dbxref=GeneID:108002126%2CGenbank:XP_016919100.1;Parent=rna-XM_017063611.2
NW_016019663.1	Gnomon	CDS	1848611	1848706	.	+	0	Name=XP_016919100.1;ID=cds-XP_016919100.1;Dbxref=GeneID:108002126%2CGenbank:XP_016919100.1;Parent=rna-XM_017063611.2
NW_016019663.1	Gnomon	CDS	1848791	1848953	.	+	0	Name=XP_016919100.1;ID=cds-XP_016919100.1;Dbxref=GeneID:108002126%2CGenbank:XP_016919100.1;Parent=rna-XM_017063611.2
NW_016019663.1	Gnomon	CDS	1849519	1850176	.	+	0	Name=XP_016919100.1;ID=cds-XP_016919100.1;Dbxref=GeneID:108002126%2CGenbank:XP_016919100.1;Parent=rna-XM_017063611.2
NW_016019663.1	Gnomon	CDS	1850604	1850991	.	+	0	Name=XP_016919100.1;ID=cds-XP_016919100.1;Dbxref=GeneID:108002126%2CGenbank:XP_016919100.1;Parent=rna-XM_017063611.2
NW_016019663.1	Gnomon	CDS	1851066	1851374	.	+	0	Name=XP_016919100.1;ID=cds-XP_016919100.1;Dbxref=GeneID:108002126%2CGenbank:XP_016919100.1;Parent=rna-XM_017063611.2
NW_016019663.1	Gnomon	CDS	1851510	1851926	.	+	0	Name=XP_016919100.1;ID=cds-XP_016919100.1;Dbxref=GeneID:108002126%2CGenbank:XP_016919100.1;Parent=rna-XM_017063611.2
NW_016019663.1	Gnomon	CDS	1852008	1852428	.	+	0	Name=XP_016919100.1;ID=cds-XP_016919100.1;Dbxref=GeneID:108002126%2CGenbank:XP_016919100.1;Parent=rna-XM_017063611.2
NW_016019663.1	Gnomon	mRNA	599566	606273	.	-	.	Name=XM_017063473.2;ID=rna-XM_017063473.2;Dbxref=GeneID:108002071%2CGenbank:XM_017063473.2;Parent=gene-LOC108002071
NW_016019663.1	Gnomon	CDS	2358250	2358362	.	-	0	Name=XP_028524658.1;ID=cds-XP_028524658.1;Dbxref=GeneID:108002184%2CGenbank:XP_028524658.1;Parent=rna-XM_028668857.1
NW_016019663.1	Gnomon	CDS	2357664	2357945	.	-	0	Name=XP_028524658.1;ID=cds-XP_028524658.1;Dbxref=GeneID:108002184%2CGenbank:XP_028524658.1;Parent=rna-XM_028668857.1
NW_016019663.1	Gnomon	CDS	2356594	2356867	.	-	0	Name=XP_028524658.1;ID=cds-XP_028524658.1;Dbxref=GeneID:108002184%2CGenbank:XP_028524658.1;Parent=rna-XM_028668857.1
NW_016019663.1	Gnomon	mRNA	1693286	1796102	.	+	.	Name=XM_028668880.1;ID=rna-XM_028668880.1;Dbxref=GeneID:108002079%2CGenbank:XM_028668880.1;Parent=gene-LOC108002079
NW_016019663.1	Gnomon	exon	2258306	2258452	.	-	.	ID=exon-XM_017063528.2-2;Dbxref=GeneID:108002087%2CGenbank:XM_017063528.2;Parent=rna-XM_017063528.2
NW_016019663.1	Gnomon	exon	2258036	2258207	.	-	.	ID=exon-XM_017063528.2-3;Dbxref=GeneID:108002087%2CGenbank:XM_017063528.2;Parent=rna-XM_017063528.2
NW_016019663.1	Gnomon	exon	2258607	2258915	.	-	.	ID=exon-XM_017063528.2-1;Dbxref=GeneID:108002087%2CGenbank:XM_017063528.2;Parent=rna-XM_017063528.2
NW_016019663.1	Gnomon	CDS	3897752	3897787	.	-	0	Name=XP_028524650.1;ID=cds-XP_028524650.1;Dbxref=GeneID:108002148%2CGenbank:XP_028524650.1;Parent=rna-XM_028668849.1
NW_016019663.1	Gnomon	CDS	3896886	3897659	.	-	0	Name=XP_028524650.1;ID=cds-XP_028524650.1;Dbxref=GeneID:108002148%2CGenbank:XP_028524650.1;Parent=rna-XM_028668849.1
NW_016019663.1	Gnomon	mRNA	1453810	1454848	.	-	.	Name=XM_017063374.2;ID=rna-XM_017063374.2;Dbxref=GeneID:108002016%2CGenbank:XM_017063374.2;Parent=gene-LOC108002016
NW_016019663.1	Gnomon	CDS	2229809	2229868	.	-	0	Name=XP_016919093.1;ID=cds-XP_016919093.1;Dbxref=GeneID:108002123%2CGenbank:XP_016919093.1;Parent=rna-XM_017063604.2
NW_016019663.1	Gnomon	CDS	2229443	2229658	.	-	0	Name=XP_016919093.1;ID=cds-XP_016919093.1;Dbxref=GeneID:108002123%2CGenbank:XP_016919093.1;Parent=rna-XM_017063604.2
NW_016019663.1	Gnomon	CDS	2229236	2229357	.	-	0	Name=XP_016919093.1;ID=cds-XP_016919093.1;Dbxref=GeneID:108002123%2CGenbank:XP_016919093.1;Parent=rna-XM_017063604.2
NW_016019663.1	Gnomon	CDS	2228978	2229114	.	-	0	Name=XP_016919093.1;ID=cds-XP_016919093.1;Dbxref=GeneID:108002123%2CGenbank:XP_016919093.1;Parent=rna-XM_017063604.2
NW_016019663.1	Gnomon	CDS	2228508	2228815	.	-	0	Name=XP_016919093.1;ID=cds-XP_016919093.1;Dbxref=GeneID:108002123%2CGenbank:XP_016919093.1;Parent=rna-XM_017063604.2
NW_016019663.1	Gnomon	CDS	2228252	2228434	.	-	0	Name=XP_016919093.1;ID=cds-XP_016919093.1;Dbxref=GeneID:108002123%2CGenbank:XP_016919093.1;Parent=rna-XM_017063604.2
NW_016019663.1	Gnomon	CDS	2227407	2227470	.	-	0	Name=XP_016919093.1;ID=cds-XP_016919093.1;Dbxref=GeneID:108002123%2CGenbank:XP_016919093.1;Parent=rna-XM_017063604.2
NW_016019663.1	Gnomon	CDS	2227240	2227325	.	-	0	Name=XP_016919093.1;ID=cds-XP_016919093.1;Dbxref=GeneID:108002123%2CGenbank:XP_016919093.1;Parent=rna-XM_017063604.2
NW_016019663.1	Gnomon	CDS	2227086	2227136	.	-	0	Name=XP_016919093.1;ID=cds-XP_016919093.1;Dbxref=GeneID:108002123%2CGenbank:XP_016919093.1;Parent=rna-XM_017063604.2
NW_016019663.1	Gnomon	CDS	1854911	1855112	.	-	0	Name=XP_016919103.1;ID=cds-XP_016919103.1;Dbxref=GeneID:108002127%2CGenbank:XP_016919103.1;Parent=rna-XM_017063614.2
NW_016019663.1	Gnomon	CDS	1854446	1854557	.	-	0	Name=XP_016919103.1;ID=cds-XP_016919103.1;Dbxref=GeneID:108002127%2CGenbank:XP_016919103.1;Parent=rna-XM_017063614.2
NW_016019663.1	Gnomon	CDS	1853718	1854335	.	-	0	Name=XP_016919103.1;ID=cds-XP_016919103.1;Dbxref=GeneID:108002127%2CGenbank:XP_016919103.1;Parent=rna-XM_017063614.2
NW_016019663.1	Gnomon	CDS	1853558	1853645	.	-	0	Name=XP_016919103.1;ID=cds-XP_016919103.1;Dbxref=GeneID:108002127%2CGenbank:XP_016919103.1;Parent=rna-XM_017063614.2
NW_016019663.1	Gnomon	exon	673968	674060	.	+	.	ID=exon-XM_017063463.2-2;Dbxref=GeneID:108002063%2CGenbank:XM_017063463.2;Parent=rna-XM_017063463.2
NW_016019663.1	Gnomon	exon	674286	674475	.	+	.	ID=exon-XM_017063463.2-3;Dbxref=GeneID:108002063%2CGenbank:XM_017063463.2;Parent=rna-XM_017063463.2
NW_016019663.1	Gnomon	exon	674574	674756	.	+	.	ID=exon-XM_017063463.2-4;Dbxref=GeneID:108002063%2CGenbank:XM_017063463.2;Parent=rna-XM_017063463.2
NW_016019663.1	Gnomon	exon	674929	675178	.	+	.	ID=exon-XM_017063463.2-5;Dbxref=GeneID:108002063%2CGenbank:XM_017063463.2;Parent=rna-XM_017063463.2
NW_016019663.1	Gnomon	exon	673592	673825	.	+	.	ID=exon-XM_017063463.2-1;Dbxref=GeneID:108002063%2CGenbank:XM_017063463.2;Parent=rna-XM_017063463.2
NW_016019663.1	Gnomon	exon	675744	676984	.	+	.	ID=exon-XM_017063463.2-6;Dbxref=GeneID:108002063%2CGenbank:XM_017063463.2;Parent=rna-XM_017063463.2
NW_016019663.1	Gnomon	mRNA	2421601	2435170	.	+	.	Name=XM_017063624.2;ID=rna-XM_017063624.2;Dbxref=GeneID:108002132%2CGenbank:XM_017063624.2;Parent=gene-LOC108002132
NW_016019663.1	Gnomon	exon	3718656	3718735	.	-	.	ID=exon-XM_017063340.2-2;Dbxref=GeneID:108001995%2CGenbank:XM_017063340.2;Parent=rna-XM_017063340.2
NW_016019663.1	Gnomon	exon	3718531	3718584	.	-	.	ID=exon-XM_017063340.2-3;Dbxref=GeneID:108001995%2CGenbank:XM_017063340.2;Parent=rna-XM_017063340.2
NW_016019663.1	Gnomon	exon	3718900	3719056	.	-	.	ID=exon-XM_017063340.2-1;Dbxref=GeneID:108001995%2CGenbank:XM_017063340.2;Parent=rna-XM_017063340.2
NW_016019663.1	Gnomon	exon	1057075	1057190	.	-	.	ID=exon-XM_017063576.2-5;Dbxref=GeneID:108002108%2CGenbank:XM_017063576.2;Parent=rna-XM_017063576.2
NW_016019663.1	Gnomon	exon	1056217	1056327	.	-	.	ID=exon-XM_017063576.2-6;Dbxref=GeneID:108002108%2CGenbank:XM_017063576.2;Parent=rna-XM_017063576.2
NW_016019663.1	Gnomon	exon	1058000	1058215	.	-	.	ID=exon-XM_017063576.2-3;Dbxref=GeneID:108002108%2CGenbank:XM_017063576.2;Parent=rna-XM_017063576.2
NW_016019663.1	Gnomon	exon	1057465	1057919	.	-	.	ID=exon-XM_017063576.2-4;Dbxref=GeneID:108002108%2CGenbank:XM_017063576.2;Parent=rna-XM_017063576.2
NW_016019663.1	Gnomon	exon	1053032	1053536	.	-	.	ID=exon-XM_017063576.2-9;Dbxref=GeneID:108002108%2CGenbank:XM_017063576.2;Parent=rna-XM_017063576.2
NW_016019663.1	Gnomon	exon	1054378	1054459	.	-	.	ID=exon-XM_017063576.2-7;Dbxref=GeneID:108002108%2CGenbank:XM_017063576.2;Parent=rna-XM_017063576.2
NW_016019663.1	Gnomon	exon	1053628	1053847	.	-	.	ID=exon-XM_017063576.2-8;Dbxref=GeneID:108002108%2CGenbank:XM_017063576.2;Parent=rna-XM_017063576.2
NW_016019663.1	Gnomon	exon	1091592	1092663	.	-	.	ID=exon-XM_017063576.2-1;Dbxref=GeneID:108002108%2CGenbank:XM_017063576.2;Parent=rna-XM_017063576.2
NW_016019663.1	Gnomon	exon	1062937	1063032	.	-	.	ID=exon-XM_017063576.2-2;Dbxref=GeneID:108002108%2CGenbank:XM_017063576.2;Parent=rna-XM_017063576.2
NW_016019663.1	Gnomon	CDS	3898486	3898527	.	+	0	Name=XP_028524651.1;ID=cds-XP_028524651.1;Dbxref=GeneID:108002149%2CGenbank:XP_028524651.1;Parent=rna-XM_028668850.1
NW_016019663.1	Gnomon	CDS	3898753	3898869	.	+	0	Name=XP_028524651.1;ID=cds-XP_028524651.1;Dbxref=GeneID:108002149%2CGenbank:XP_028524651.1;Parent=rna-XM_028668850.1
NW_016019663.1	Gnomon	CDS	3899051	3899221	.	+	0	Name=XP_028524651.1;ID=cds-XP_028524651.1;Dbxref=GeneID:108002149%2CGenbank:XP_028524651.1;Parent=rna-XM_028668850.1
NW_016019663.1	Gnomon	exon	1194032	1194388	.	+	.	ID=exon-XM_017063701.2-5;Dbxref=GeneID:108002177%2CGenbank:XM_017063701.2;Parent=rna-XM_017063701.2
NW_016019663.1	Gnomon	mRNA	1454988	1456496	.	+	.	Name=XM_017063373.2;ID=rna-XM_017063373.2;Dbxref=GeneID:108002015%2CGenbank:XM_017063373.2;Parent=gene-LOC108002015
NW_016019663.1	Gnomon	exon	1194525	1195295	.	+	.	ID=exon-XM_017063701.2-6;Dbxref=GeneID:108002177%2CGenbank:XM_017063701.2;Parent=rna-XM_017063701.2
NW_016019663.1	Gnomon	exon	1193292	1193501	.	+	.	ID=exon-XM_017063701.2-3;Dbxref=GeneID:108002177%2CGenbank:XM_017063701.2;Parent=rna-XM_017063701.2
NW_016019663.1	Gnomon	exon	1193572	1193948	.	+	.	ID=exon-XM_017063701.2-4;Dbxref=GeneID:108002177%2CGenbank:XM_017063701.2;Parent=rna-XM_017063701.2
NW_016019663.1	Gnomon	exon	1192452	1192885	.	+	.	ID=exon-XM_017063701.2-1;Dbxref=GeneID:108002177%2CGenbank:XM_017063701.2;Parent=rna-XM_017063701.2
NW_016019663.1	Gnomon	exon	1193009	1193178	.	+	.	ID=exon-XM_017063701.2-2;Dbxref=GeneID:108002177%2CGenbank:XM_017063701.2;Parent=rna-XM_017063701.2
NW_016019663.1	Gnomon	exon	1482508	1482588	.	-	.	ID=exon-XM_028668906.1-2;Dbxref=GeneID:108002134%2CGenbank:XM_028668906.1;Parent=rna-XM_028668906.1
NW_016019663.1	Gnomon	exon	1482178	1482394	.	-	.	ID=exon-XM_028668906.1-3;Dbxref=GeneID:108002134%2CGenbank:XM_028668906.1;Parent=rna-XM_028668906.1
NW_016019663.1	Gnomon	exon	1482953	1483311	.	-	.	ID=exon-XM_028668906.1-1;Dbxref=GeneID:108002134%2CGenbank:XM_028668906.1;Parent=rna-XM_028668906.1
NW_016019663.1	Gnomon	mRNA	2258036	2259905	.	-	.	Name=XM_017063529.2;ID=rna-XM_017063529.2;Dbxref=GeneID:108002087%2CGenbank:XM_017063529.2;Parent=gene-LOC108002087
NW_016019663.1	Gnomon	exon	1480728	1481008	.	-	.	ID=exon-XM_028668906.1-8;Dbxref=GeneID:108002134%2CGenbank:XM_028668906.1;Parent=rna-XM_028668906.1
NW_016019663.1	Gnomon	exon	1481340	1481477	.	-	.	ID=exon-XM_028668906.1-6;Dbxref=GeneID:108002134%2CGenbank:XM_028668906.1;Parent=rna-XM_028668906.1
NW_016019663.1	Gnomon	exon	1481083	1481226	.	-	.	ID=exon-XM_028668906.1-7;Dbxref=GeneID:108002134%2CGenbank:XM_028668906.1;Parent=rna-XM_028668906.1
NW_016019663.1	Gnomon	exon	1481984	1482064	.	-	.	ID=exon-XM_028668906.1-4;Dbxref=GeneID:108002134%2CGenbank:XM_028668906.1;Parent=rna-XM_028668906.1
NW_016019663.1	Gnomon	exon	1481550	1481839	.	-	.	ID=exon-XM_028668906.1-5;Dbxref=GeneID:108002134%2CGenbank:XM_028668906.1;Parent=rna-XM_028668906.1
NW_016019663.1	Gnomon	exon	2897566	2897752	.	+	.	ID=exon-XM_028668817.1-3;Dbxref=GeneID:108002046%2CGenbank:XM_028668817.1;Parent=rna-XM_028668817.1
NW_016019663.1	Gnomon	exon	2900612	2900767	.	+	.	ID=exon-XM_028668817.1-4;Dbxref=GeneID:108002046%2CGenbank:XM_028668817.1;Parent=rna-XM_028668817.1
NW_016019663.1	Gnomon	exon	2854239	2854510	.	+	.	ID=exon-XM_028668817.1-1;Dbxref=GeneID:108002046%2CGenbank:XM_028668817.1;Parent=rna-XM_028668817.1
NW_016019663.1	Gnomon	exon	2854684	2855411	.	+	.	ID=exon-XM_028668817.1-2;Dbxref=GeneID:108002046%2CGenbank:XM_028668817.1;Parent=rna-XM_028668817.1
NW_016019663.1	Gnomon	exon	3004068	3004209	.	+	.	ID=exon-XM_028668817.1-7;Dbxref=GeneID:108002046%2CGenbank:XM_028668817.1;Parent=rna-XM_028668817.1
NW_016019663.1	Gnomon	exon	3015043	3015210	.	+	.	ID=exon-XM_028668817.1-8;Dbxref=GeneID:108002046%2CGenbank:XM_028668817.1;Parent=rna-XM_028668817.1
NW_016019663.1	Gnomon	exon	2948362	2948546	.	+	.	ID=exon-XM_028668817.1-5;Dbxref=GeneID:108002046%2CGenbank:XM_028668817.1;Parent=rna-XM_028668817.1
NW_016019663.1	Gnomon	exon	2970616	2970773	.	+	.	ID=exon-XM_028668817.1-6;Dbxref=GeneID:108002046%2CGenbank:XM_028668817.1;Parent=rna-XM_028668817.1
NW_016019663.1	Gnomon	exon	3022361	3022381	.	+	.	ID=exon-XM_028668817.1-9;Dbxref=GeneID:108002046%2CGenbank:XM_028668817.1;Parent=rna-XM_028668817.1
NW_016019663.1	Gnomon	mRNA	2431421	2435170	.	+	.	Name=XM_017063623.1;ID=rna-XM_017063623.1;Dbxref=GeneID:108002132%2CGenbank:XM_017063623.1;Parent=gene-LOC108002132
NW_016019663.1	Gnomon	CDS	2261269	2261497	.	+	0	Name=XP_016919008.1;ID=cds-XP_016919008.1;Dbxref=GeneID:108002083%2CGenbank:XP_016919008.1;Parent=rna-XM_017063519.2
NW_016019663.1	Gnomon	CDS	2261587	2261889	.	+	0	Name=XP_016919008.1;ID=cds-XP_016919008.1;Dbxref=GeneID:108002083%2CGenbank:XP_016919008.1;Parent=rna-XM_017063519.2
NW_016019663.1	Gnomon	CDS	2262004	2262146	.	+	0	Name=XP_016919008.1;ID=cds-XP_016919008.1;Dbxref=GeneID:108002083%2CGenbank:XP_016919008.1;Parent=rna-XM_017063519.2
NW_016019663.1	Gnomon	CDS	2262224	2262349	.	+	0	Name=XP_016919008.1;ID=cds-XP_016919008.1;Dbxref=GeneID:108002083%2CGenbank:XP_016919008.1;Parent=rna-XM_017063519.2
NW_016019663.1	Gnomon	CDS	2262436	2262511	.	+	0	Name=XP_016919008.1;ID=cds-XP_016919008.1;Dbxref=GeneID:108002083%2CGenbank:XP_016919008.1;Parent=rna-XM_017063519.2
NW_016019663.1	Gnomon	CDS	2262622	2262839	.	+	0	Name=XP_016919008.1;ID=cds-XP_016919008.1;Dbxref=GeneID:108002083%2CGenbank:XP_016919008.1;Parent=rna-XM_017063519.2
NW_016019663.1	Gnomon	CDS	2262929	2263097	.	+	0	Name=XP_016919008.1;ID=cds-XP_016919008.1;Dbxref=GeneID:108002083%2CGenbank:XP_016919008.1;Parent=rna-XM_017063519.2
NW_016019663.1	Gnomon	CDS	2265818	2266125	.	+	0	Name=XP_016919008.1;ID=cds-XP_016919008.1;Dbxref=GeneID:108002083%2CGenbank:XP_016919008.1;Parent=rna-XM_017063519.2
NW_016019663.1	Gnomon	exon	1195414	1196614	.	+	.	ID=exon-XM_017063701.2-7;Dbxref=GeneID:108002177%2CGenbank:XM_017063701.2;Parent=rna-XM_017063701.2
NW_016019663.1	Gnomon	mRNA	321039	323646	.	+	.	Name=XM_028668882.1;ID=rna-XM_028668882.1;Dbxref=GeneID:108002011%2CGenbank:XM_028668882.1;Parent=gene-LOC108002011
NW_016019663.1	Gnomon	CDS	2231188	2231221	.	+	0	Name=XP_016919096.1;ID=cds-XP_016919096.1;Dbxref=GeneID:108002124%2CGenbank:XP_016919096.1;Parent=rna-XM_017063607.2
NW_016019663.1	Gnomon	CDS	2231310	2231423	.	+	0	Name=XP_016919096.1;ID=cds-XP_016919096.1;Dbxref=GeneID:108002124%2CGenbank:XP_016919096.1;Parent=rna-XM_017063607.2
NW_016019663.1	Gnomon	CDS	2231501	2231651	.	+	0	Name=XP_016919096.1;ID=cds-XP_016919096.1;Dbxref=GeneID:108002124%2CGenbank:XP_016919096.1;Parent=rna-XM_017063607.2
NW_016019663.1	Gnomon	CDS	2231730	2231873	.	+	0	Name=XP_016919096.1;ID=cds-XP_016919096.1;Dbxref=GeneID:108002124%2CGenbank:XP_016919096.1;Parent=rna-XM_017063607.2
NW_016019663.1	Gnomon	CDS	2231944	2232100	.	+	0	Name=XP_016919096.1;ID=cds-XP_016919096.1;Dbxref=GeneID:108002124%2CGenbank:XP_016919096.1;Parent=rna-XM_017063607.2
NW_016019663.1	Gnomon	CDS	2232171	2232266	.	+	0	Name=XP_016919096.1;ID=cds-XP_016919096.1;Dbxref=GeneID:108002124%2CGenbank:XP_016919096.1;Parent=rna-XM_017063607.2
NW_016019663.1	Gnomon	CDS	2232338	2232511	.	+	0	Name=XP_016919096.1;ID=cds-XP_016919096.1;Dbxref=GeneID:108002124%2CGenbank:XP_016919096.1;Parent=rna-XM_017063607.2
NW_016019663.1	Gnomon	exon	2433754	2435170	.	+	.	ID=exon-XM_017063624.2-3;Dbxref=GeneID:108002132%2CGenbank:XM_017063624.2;Parent=rna-XM_017063624.2
NW_016019663.1	Gnomon	exon	2421601	2421754	.	+	.	ID=exon-XM_017063624.2-1;Dbxref=GeneID:108002132%2CGenbank:XM_017063624.2;Parent=rna-XM_017063624.2
NW_016019663.1	Gnomon	exon	2432317	2433042	.	+	.	ID=exon-XM_017063624.2-2;Dbxref=GeneID:108002132%2CGenbank:XM_017063624.2;Parent=rna-XM_017063624.2
NW_016019663.1	Gnomon	exon	1159254	1159560	.	-	.	ID=exon-XM_017063599.2-2;Dbxref=GeneID:108002120%2CGenbank:XM_017063599.2;Parent=rna-XM_017063599.2
NW_016019663.1	Gnomon	exon	1157491	1159154	.	-	.	ID=exon-XM_017063599.2-3;Dbxref=GeneID:108002120%2CGenbank:XM_017063599.2;Parent=rna-XM_017063599.2
NW_016019663.1	Gnomon	exon	1159696	1160002	.	-	.	ID=exon-XM_017063599.2-1;Dbxref=GeneID:108002120%2CGenbank:XM_017063599.2;Parent=rna-XM_017063599.2
NW_016019663.1	Gnomon	CDS	1443973	1444041	.	-	0	Name=XP_016918851.1;ID=cds-XP_016918851.1;Dbxref=GeneID:108002010%2CGenbank:XP_016918851.1;Parent=rna-XM_017063362.2
NW_016019663.1	Gnomon	CDS	1443104	1443427	.	-	0	Name=XP_016918851.1;ID=cds-XP_016918851.1;Dbxref=GeneID:108002010%2CGenbank:XP_016918851.1;Parent=rna-XM_017063362.2
NW_016019663.1	Gnomon	CDS	1442624	1443033	.	-	0	Name=XP_016918851.1;ID=cds-XP_016918851.1;Dbxref=GeneID:108002010%2CGenbank:XP_016918851.1;Parent=rna-XM_017063362.2
NW_016019663.1	Gnomon	CDS	1442081	1442495	.	-	0	Name=XP_016918851.1;ID=cds-XP_016918851.1;Dbxref=GeneID:108002010%2CGenbank:XP_016918851.1;Parent=rna-XM_017063362.2
NW_016019663.1	Gnomon	CDS	1441695	1441969	.	-	0	Name=XP_016918851.1;ID=cds-XP_016918851.1;Dbxref=GeneID:108002010%2CGenbank:XP_016918851.1;Parent=rna-XM_017063362.2
NW_016019663.1	Gnomon	CDS	1441333	1441555	.	-	0	Name=XP_016918851.1;ID=cds-XP_016918851.1;Dbxref=GeneID:108002010%2CGenbank:XP_016918851.1;Parent=rna-XM_017063362.2
NW_016019663.1	Gnomon	CDS	1364191	1364398	.	-	2	Name=XP_028524652.1;ID=cds-XP_028524652.1;Dbxref=GeneID:108002025%2CGenbank:XP_028524652.1;Note=The sequence of the model RefSeq protein was modified relative to this genomic sequence to represent the inferred CDS: added 121 bases not found in genome assembly;Parent=rna-XM_028668851.1
NW_016019663.1	Gnomon	CDS	1363978	1364107	.	-	2	Name=XP_028524652.1;ID=cds-XP_028524652.1;Dbxref=GeneID:108002025%2CGenbank:XP_028524652.1;Note=The sequence of the model RefSeq protein was modified relative to this genomic sequence to represent the inferred CDS: added 121 bases not found in genome assembly;Parent=rna-XM_028668851.1
NW_016019663.1	Gnomon	CDS	1363805	1363894	.	-	2	Name=XP_028524652.1;ID=cds-XP_028524652.1;Dbxref=GeneID:108002025%2CGenbank:XP_028524652.1;Note=The sequence of the model RefSeq protein was modified relative to this genomic sequence to represent the inferred CDS: added 121 bases not found in genome assembly;Parent=rna-XM_028668851.1
NW_016019663.1	Gnomon	mRNA	984695	1037009	.	+	.	Name=XM_017063470.2;ID=rna-XM_017063470.2;Dbxref=GeneID:108002067%2CGenbank:XM_017063470.2;Parent=gene-LOC108002067
NW_016019663.1	Gnomon	mRNA	1480728	1483311	.	-	.	Name=XM_017063626.2;ID=rna-XM_017063626.2;Dbxref=GeneID:108002134%2CGenbank:XM_017063626.2;Parent=gene-LOC108002134
NW_016019663.1	Gnomon	CDS	3271000	3271151	.	+	0	Name=XP_028524653.1;ID=cds-XP_028524653.1;Dbxref=GeneID:108002038%2CGenbank:XP_028524653.1;Parent=rna-XM_028668852.1
NW_016019663.1	Gnomon	CDS	3275799	3275944	.	+	0	Name=XP_028524653.1;ID=cds-XP_028524653.1;Dbxref=GeneID:108002038%2CGenbank:XP_028524653.1;Parent=rna-XM_028668852.1
NW_016019663.1	Gnomon	CDS	3278393	3278475	.	+	0	Name=XP_028524653.1;ID=cds-XP_028524653.1;Dbxref=GeneID:108002038%2CGenbank:XP_028524653.1;Parent=rna-XM_028668852.1
NW_016019663.1	Gnomon	CDS	3279169	3279280	.	+	0	Name=XP_028524653.1;ID=cds-XP_028524653.1;Dbxref=GeneID:108002038%2CGenbank:XP_028524653.1;Parent=rna-XM_028668852.1
NW_016019663.1	Gnomon	CDS	3279434	3279576	.	+	0	Name=XP_028524653.1;ID=cds-XP_028524653.1;Dbxref=GeneID:108002038%2CGenbank:XP_028524653.1;Parent=rna-XM_028668852.1
NW_016019663.1	Gnomon	CDS	3280157	3280301	.	+	0	Name=XP_028524653.1;ID=cds-XP_028524653.1;Dbxref=GeneID:108002038%2CGenbank:XP_028524653.1;Parent=rna-XM_028668852.1
NW_016019663.1	Gnomon	CDS	3280406	3280537	.	+	0	Name=XP_028524653.1;ID=cds-XP_028524653.1;Dbxref=GeneID:108002038%2CGenbank:XP_028524653.1;Parent=rna-XM_028668852.1
NW_016019663.1	Gnomon	CDS	3280694	3280837	.	+	0	Name=XP_028524653.1;ID=cds-XP_028524653.1;Dbxref=GeneID:108002038%2CGenbank:XP_028524653.1;Parent=rna-XM_028668852.1
NW_016019663.1	Gnomon	CDS	3281223	3281394	.	+	0	Name=XP_028524653.1;ID=cds-XP_028524653.1;Dbxref=GeneID:108002038%2CGenbank:XP_028524653.1;Parent=rna-XM_028668852.1
NW_016019663.1	Gnomon	CDS	3281664	3281730	.	+	0	Name=XP_028524653.1;ID=cds-XP_028524653.1;Dbxref=GeneID:108002038%2CGenbank:XP_028524653.1;Parent=rna-XM_028668852.1
NW_016019663.1	Gnomon	CDS	3281892	3282067	.	+	0	Name=XP_028524653.1;ID=cds-XP_028524653.1;Dbxref=GeneID:108002038%2CGenbank:XP_028524653.1;Parent=rna-XM_028668852.1
NW_016019663.1	Gnomon	CDS	3282161	3282752	.	+	0	Name=XP_028524653.1;ID=cds-XP_028524653.1;Dbxref=GeneID:108002038%2CGenbank:XP_028524653.1;Parent=rna-XM_028668852.1
NW_016019663.1	Gnomon	CDS	3282898	3283404	.	+	0	Name=XP_028524653.1;ID=cds-XP_028524653.1;Dbxref=GeneID:108002038%2CGenbank:XP_028524653.1;Parent=rna-XM_028668852.1
NW_016019663.1	Gnomon	CDS	3283556	3283734	.	+	0	Name=XP_028524653.1;ID=cds-XP_028524653.1;Dbxref=GeneID:108002038%2CGenbank:XP_028524653.1;Parent=rna-XM_028668852.1
NW_016019663.1	Gnomon	CDS	3306353	3306605	.	+	0	Name=XP_028524653.1;ID=cds-XP_028524653.1;Dbxref=GeneID:108002038%2CGenbank:XP_028524653.1;Parent=rna-XM_028668852.1
NW_016019663.1	Gnomon	CDS	3307294	3307418	.	+	0	Name=XP_028524653.1;ID=cds-XP_028524653.1;Dbxref=GeneID:108002038%2CGenbank:XP_028524653.1;Parent=rna-XM_028668852.1
NW_016019663.1	Gnomon	CDS	3307511	3307663	.	+	0	Name=XP_028524653.1;ID=cds-XP_028524653.1;Dbxref=GeneID:108002038%2CGenbank:XP_028524653.1;Parent=rna-XM_028668852.1
NW_016019663.1	Gnomon	CDS	3307759	3307885	.	+	0	Name=XP_028524653.1;ID=cds-XP_028524653.1;Dbxref=GeneID:108002038%2CGenbank:XP_028524653.1;Parent=rna-XM_028668852.1
NW_016019663.1	Gnomon	mRNA	1175732	1179171	.	+	.	Name=XM_017063720.2;ID=rna-XM_017063720.2;Dbxref=GeneID:108002188%2CGenbank:XM_017063720.2;Parent=gene-LOC108002188
NW_016019663.1	Gnomon	CDS	2231188	2231221	.	+	0	Name=XP_016919095.1;ID=cds-XP_016919095.1;Dbxref=GeneID:108002124%2CGenbank:XP_016919095.1;Parent=rna-XM_017063606.2
NW_016019663.1	Gnomon	CDS	2231310	2231423	.	+	0	Name=XP_016919095.1;ID=cds-XP_016919095.1;Dbxref=GeneID:108002124%2CGenbank:XP_016919095.1;Parent=rna-XM_017063606.2
NW_016019663.1	Gnomon	CDS	2231501	2231651	.	+	0	Name=XP_016919095.1;ID=cds-XP_016919095.1;Dbxref=GeneID:108002124%2CGenbank:XP_016919095.1;Parent=rna-XM_017063606.2
NW_016019663.1	Gnomon	CDS	2231730	2231873	.	+	0	Name=XP_016919095.1;ID=cds-XP_016919095.1;Dbxref=GeneID:108002124%2CGenbank:XP_016919095.1;Parent=rna-XM_017063606.2
NW_016019663.1	Gnomon	CDS	2231944	2232100	.	+	0	Name=XP_016919095.1;ID=cds-XP_016919095.1;Dbxref=GeneID:108002124%2CGenbank:XP_016919095.1;Parent=rna-XM_017063606.2
NW_016019663.1	Gnomon	CDS	2232171	2232266	.	+	0	Name=XP_016919095.1;ID=cds-XP_016919095.1;Dbxref=GeneID:108002124%2CGenbank:XP_016919095.1;Parent=rna-XM_017063606.2
NW_016019663.1	Gnomon	CDS	2232338	2232511	.	+	0	Name=XP_016919095.1;ID=cds-XP_016919095.1;Dbxref=GeneID:108002124%2CGenbank:XP_016919095.1;Parent=rna-XM_017063606.2
NW_016019663.1	Gnomon	CDS	1854911	1855112	.	-	0	Name=XP_016919105.1;ID=cds-XP_016919105.1;Dbxref=GeneID:108002127%2CGenbank:XP_016919105.1;Parent=rna-XM_017063616.2
NW_016019663.1	Gnomon	CDS	1854446	1854557	.	-	0	Name=XP_016919105.1;ID=cds-XP_016919105.1;Dbxref=GeneID:108002127%2CGenbank:XP_016919105.1;Parent=rna-XM_017063616.2
NW_016019663.1	Gnomon	CDS	1853718	1854335	.	-	0	Name=XP_016919105.1;ID=cds-XP_016919105.1;Dbxref=GeneID:108002127%2CGenbank:XP_016919105.1;Parent=rna-XM_017063616.2
NW_016019663.1	Gnomon	CDS	1853558	1853645	.	-	0	Name=XP_016919105.1;ID=cds-XP_016919105.1;Dbxref=GeneID:108002127%2CGenbank:XP_016919105.1;Parent=rna-XM_017063616.2
NW_016019663.1	Gnomon	exon	3903158	3903304	.	-	.	ID=exon-XM_017063647.2-6;Dbxref=GeneID:108002150%2CGenbank:XM_017063647.2;Note=The sequence of the model RefSeq transcript was modified relative to this genomic sequence to represent the inferred CDS: added 163 bases not found in genome assembly;Parent=rna-XM_017063647.2
NW_016019663.1	Gnomon	exon	3902559	3903034	.	-	.	ID=exon-XM_017063647.2-7;Dbxref=GeneID:108002150%2CGenbank:XM_017063647.2;Note=The sequence of the model RefSeq transcript was modified relative to this genomic sequence to represent the inferred CDS: added 163 bases not found in genome assembly;Parent=rna-XM_017063647.2
NW_016019663.1	Gnomon	exon	3901890	3902104	.	-	.	ID=exon-XM_017063647.2-8;Dbxref=GeneID:108002150%2CGenbank:XM_017063647.2;Note=The sequence of the model RefSeq transcript was modified relative to this genomic sequence to represent the inferred CDS: added 163 bases not found in genome assembly;Parent=rna-XM_017063647.2
NW_016019663.1	Gnomon	exon	3901250	3901401	.	-	.	ID=exon-XM_017063647.2-9;Dbxref=GeneID:108002150%2CGenbank:XM_017063647.2;Note=The sequence of the model RefSeq transcript was modified relative to this genomic sequence to represent the inferred CDS: added 163 bases not found in genome assembly;Parent=rna-XM_017063647.2
NW_016019663.1	Gnomon	exon	1170323	1170422	.	-	.	ID=exon-XM_017063671.2-9;Dbxref=GeneID:108002160%2CGenbank:XM_017063671.2;Parent=rna-XM_017063671.2
NW_016019663.1	Gnomon	exon	1170888	1171141	.	-	.	ID=exon-XM_017063671.2-7;Dbxref=GeneID:108002160%2CGenbank:XM_017063671.2;Parent=rna-XM_017063671.2
NW_016019663.1	Gnomon	exon	1170574	1170815	.	-	.	ID=exon-XM_017063671.2-8;Dbxref=GeneID:108002160%2CGenbank:XM_017063671.2;Parent=rna-XM_017063671.2
NW_016019663.1	Gnomon	exon	1173132	1173198	.	-	.	ID=exon-XM_017063671.2-1;Dbxref=GeneID:108002160%2CGenbank:XM_017063671.2;Parent=rna-XM_017063671.2
NW_016019663.1	Gnomon	exon	1172485	1172925	.	-	.	ID=exon-XM_017063671.2-2;Dbxref=GeneID:108002160%2CGenbank:XM_017063671.2;Parent=rna-XM_017063671.2
NW_016019663.1	Gnomon	exon	1171376	1171537	.	-	.	ID=exon-XM_017063671.2-5;Dbxref=GeneID:108002160%2CGenbank:XM_017063671.2;Parent=rna-XM_017063671.2
NW_016019663.1	Gnomon	exon	1171235	1171314	.	-	.	ID=exon-XM_017063671.2-6;Dbxref=GeneID:108002160%2CGenbank:XM_017063671.2;Parent=rna-XM_017063671.2
NW_016019663.1	Gnomon	exon	1171889	1172383	.	-	.	ID=exon-XM_017063671.2-3;Dbxref=GeneID:108002160%2CGenbank:XM_017063671.2;Parent=rna-XM_017063671.2
NW_016019663.1	Gnomon	exon	1171611	1171777	.	-	.	ID=exon-XM_017063671.2-4;Dbxref=GeneID:108002160%2CGenbank:XM_017063671.2;Parent=rna-XM_017063671.2
NW_016019663.1	Gnomon	exon	3904636	3904687	.	-	.	ID=exon-XM_017063647.2-1;Dbxref=GeneID:108002150%2CGenbank:XM_017063647.2;Note=The sequence of the model RefSeq transcript was modified relative to this genomic sequence to represent the inferred CDS: added 163 bases not found in genome assembly;Parent=rna-XM_017063647.2
NW_016019663.1	Gnomon	exon	3904359	3904560	.	-	.	ID=exon-XM_017063647.2-2;Dbxref=GeneID:108002150%2CGenbank:XM_017063647.2;Note=The sequence of the model RefSeq transcript was modified relative to this genomic sequence to represent the inferred CDS: added 163 bases not found in genome assembly;Parent=rna-XM_017063647.2
NW_016019663.1	Gnomon	exon	3904153	3904287	.	-	.	ID=exon-XM_017063647.2-3;Dbxref=GeneID:108002150%2CGenbank:XM_017063647.2;Note=The sequence of the model RefSeq transcript was modified relative to this genomic sequence to represent the inferred CDS: added 163 bases not found in genome assembly;Parent=rna-XM_017063647.2
NW_016019663.1	Gnomon	exon	3903568	3903763	.	-	.	ID=exon-XM_017063647.2-4;Dbxref=GeneID:108002150%2CGenbank:XM_017063647.2;Note=The sequence of the model RefSeq transcript was modified relative to this genomic sequence to represent the inferred CDS: added 163 bases not found in genome assembly;Parent=rna-XM_017063647.2
NW_016019663.1	Gnomon	exon	3903399	3903500	.	-	.	ID=exon-XM_017063647.2-5;Dbxref=GeneID:108002150%2CGenbank:XM_017063647.2;Note=The sequence of the model RefSeq transcript was modified relative to this genomic sequence to represent the inferred CDS: added 163 bases not found in genome assembly;Parent=rna-XM_017063647.2
NW_016019663.1	Gnomon	exon	1190893	1191013	.	+	.	ID=exon-XM_028668875.1-10;Dbxref=GeneID:108002165%2CGenbank:XM_028668875.1;Parent=rna-XM_028668875.1
NW_016019663.1	Gnomon	exon	1191086	1191292	.	+	.	ID=exon-XM_028668875.1-11;Dbxref=GeneID:108002165%2CGenbank:XM_028668875.1;Parent=rna-XM_028668875.1
NW_016019663.1	Gnomon	mRNA	1420196	1421407	.	+	.	Name=XM_017063376.1;ID=rna-XM_017063376.1;Dbxref=GeneID:108002018%2CGenbank:XM_017063376.1;Parent=gene-LOC108002018
NW_016019663.1	Gnomon	CDS	3724915	3724962	.	-	0	Name=XP_016918850.1;ID=cds-XP_016918850.1;Dbxref=GeneID:108002009%2CGenbank:XP_016918850.1;Parent=rna-XM_017063361.2
NW_016019663.1	Gnomon	CDS	3724700	3724810	.	-	0	Name=XP_016918850.1;ID=cds-XP_016918850.1;Dbxref=GeneID:108002009%2CGenbank:XP_016918850.1;Parent=rna-XM_017063361.2
NW_016019663.1	Gnomon	CDS	3723384	3723463	.	-	0	Name=XP_016918850.1;ID=cds-XP_016918850.1;Dbxref=GeneID:108002009%2CGenbank:XP_016918850.1;Parent=rna-XM_017063361.2
NW_016019663.1	Gnomon	CDS	3723186	3723321	.	-	0	Name=XP_016918850.1;ID=cds-XP_016918850.1;Dbxref=GeneID:108002009%2CGenbank:XP_016918850.1;Parent=rna-XM_017063361.2
NW_016019663.1	Gnomon	CDS	3722750	3723109	.	-	0	Name=XP_016918850.1;ID=cds-XP_016918850.1;Dbxref=GeneID:108002009%2CGenbank:XP_016918850.1;Parent=rna-XM_017063361.2
NW_016019663.1	Gnomon	CDS	3722394	3722672	.	-	0	Name=XP_016918850.1;ID=cds-XP_016918850.1;Dbxref=GeneID:108002009%2CGenbank:XP_016918850.1;Parent=rna-XM_017063361.2
NW_016019663.1	Gnomon	CDS	3722147	3722317	.	-	0	Name=XP_016918850.1;ID=cds-XP_016918850.1;Dbxref=GeneID:108002009%2CGenbank:XP_016918850.1;Parent=rna-XM_017063361.2
NW_016019663.1	Gnomon	mRNA	1479417	1480446	.	+	.	Name=XM_017063625.2;ID=rna-XM_017063625.2;Dbxref=GeneID:108002133%2CGenbank:XM_017063625.2;Parent=gene-LOC108002133
NW_016019663.1	Gnomon	CDS	3271000	3271151	.	+	0	Name=XP_028524654.1;ID=cds-XP_028524654.1;Dbxref=GeneID:108002038%2CGenbank:XP_028524654.1;Parent=rna-XM_028668853.1
NW_016019663.1	Gnomon	CDS	3275799	3275944	.	+	0	Name=XP_028524654.1;ID=cds-XP_028524654.1;Dbxref=GeneID:108002038%2CGenbank:XP_028524654.1;Parent=rna-XM_028668853.1
NW_016019663.1	Gnomon	CDS	3278393	3278475	.	+	0	Name=XP_028524654.1;ID=cds-XP_028524654.1;Dbxref=GeneID:108002038%2CGenbank:XP_028524654.1;Parent=rna-XM_028668853.1
NW_016019663.1	Gnomon	CDS	3279169	3279280	.	+	0	Name=XP_028524654.1;ID=cds-XP_028524654.1;Dbxref=GeneID:108002038%2CGenbank:XP_028524654.1;Parent=rna-XM_028668853.1
NW_016019663.1	Gnomon	CDS	3279434	3279576	.	+	0	Name=XP_028524654.1;ID=cds-XP_028524654.1;Dbxref=GeneID:108002038%2CGenbank:XP_028524654.1;Parent=rna-XM_028668853.1
NW_016019663.1	Gnomon	CDS	3280157	3280301	.	+	0	Name=XP_028524654.1;ID=cds-XP_028524654.1;Dbxref=GeneID:108002038%2CGenbank:XP_028524654.1;Parent=rna-XM_028668853.1
NW_016019663.1	Gnomon	CDS	3280406	3280537	.	+	0	Name=XP_028524654.1;ID=cds-XP_028524654.1;Dbxref=GeneID:108002038%2CGenbank:XP_028524654.1;Parent=rna-XM_028668853.1
NW_016019663.1	Gnomon	CDS	3280694	3280837	.	+	0	Name=XP_028524654.1;ID=cds-XP_028524654.1;Dbxref=GeneID:108002038%2CGenbank:XP_028524654.1;Parent=rna-XM_028668853.1
NW_016019663.1	Gnomon	CDS	3281223	3281394	.	+	0	Name=XP_028524654.1;ID=cds-XP_028524654.1;Dbxref=GeneID:108002038%2CGenbank:XP_028524654.1;Parent=rna-XM_028668853.1
NW_016019663.1	Gnomon	CDS	3281664	3281730	.	+	0	Name=XP_028524654.1;ID=cds-XP_028524654.1;Dbxref=GeneID:108002038%2CGenbank:XP_028524654.1;Parent=rna-XM_028668853.1
NW_016019663.1	Gnomon	CDS	3281892	3282067	.	+	0	Name=XP_028524654.1;ID=cds-XP_028524654.1;Dbxref=GeneID:108002038%2CGenbank:XP_028524654.1;Parent=rna-XM_028668853.1
NW_016019663.1	Gnomon	CDS	3282161	3282752	.	+	0	Name=XP_028524654.1;ID=cds-XP_028524654.1;Dbxref=GeneID:108002038%2CGenbank:XP_028524654.1;Parent=rna-XM_028668853.1
NW_016019663.1	Gnomon	CDS	3282898	3283404	.	+	0	Name=XP_028524654.1;ID=cds-XP_028524654.1;Dbxref=GeneID:108002038%2CGenbank:XP_028524654.1;Parent=rna-XM_028668853.1
NW_016019663.1	Gnomon	CDS	3283556	3283734	.	+	0	Name=XP_028524654.1;ID=cds-XP_028524654.1;Dbxref=GeneID:108002038%2CGenbank:XP_028524654.1;Parent=rna-XM_028668853.1
NW_016019663.1	Gnomon	CDS	3306353	3306605	.	+	0	Name=XP_028524654.1;ID=cds-XP_028524654.1;Dbxref=GeneID:108002038%2CGenbank:XP_028524654.1;Parent=rna-XM_028668853.1
NW_016019663.1	Gnomon	CDS	3307294	3307418	.	+	0	Name=XP_028524654.1;ID=cds-XP_028524654.1;Dbxref=GeneID:108002038%2CGenbank:XP_028524654.1;Parent=rna-XM_028668853.1
NW_016019663.1	Gnomon	CDS	3307511	3307663	.	+	0	Name=XP_028524654.1;ID=cds-XP_028524654.1;Dbxref=GeneID:108002038%2CGenbank:XP_028524654.1;Parent=rna-XM_028668853.1
NW_016019663.1	Gnomon	CDS	3308640	3308736	.	+	0	Name=XP_028524654.1;ID=cds-XP_028524654.1;Dbxref=GeneID:108002038%2CGenbank:XP_028524654.1;Parent=rna-XM_028668853.1
NW_016019663.1	Gnomon	mRNA	326392	327352	.	+	.	Name=XM_017063375.2;ID=rna-XM_017063375.2;Dbxref=GeneID:108002017%2CGenbank:XM_017063375.2;Parent=gene-LOC108002017
NW_016019663.1	Gnomon	CDS	1854911	1855112	.	-	0	Name=XP_016919104.1;ID=cds-XP_016919104.1;Dbxref=GeneID:108002127%2CGenbank:XP_016919104.1;Parent=rna-XM_017063615.2
NW_016019663.1	Gnomon	CDS	1854446	1854557	.	-	0	Name=XP_016919104.1;ID=cds-XP_016919104.1;Dbxref=GeneID:108002127%2CGenbank:XP_016919104.1;Parent=rna-XM_017063615.2
NW_016019663.1	Gnomon	CDS	1853718	1854335	.	-	0	Name=XP_016919104.1;ID=cds-XP_016919104.1;Dbxref=GeneID:108002127%2CGenbank:XP_016919104.1;Parent=rna-XM_017063615.2
NW_016019663.1	Gnomon	CDS	1853558	1853645	.	-	0	Name=XP_016919104.1;ID=cds-XP_016919104.1;Dbxref=GeneID:108002127%2CGenbank:XP_016919104.1;Parent=rna-XM_017063615.2
NW_016019663.1	Gnomon	exon	1198681	1198718	.	-	.	ID=exon-XM_017063386.2-1;Dbxref=GeneID:108002028%2CGenbank:XM_017063386.2;Parent=rna-XM_017063386.2
NW_016019663.1	Gnomon	exon	1197338	1197881	.	-	.	ID=exon-XM_017063386.2-4;Dbxref=GeneID:108002028%2CGenbank:XM_017063386.2;Parent=rna-XM_017063386.2
NW_016019663.1	Gnomon	exon	1198483	1198601	.	-	.	ID=exon-XM_017063386.2-2;Dbxref=GeneID:108002028%2CGenbank:XM_017063386.2;Parent=rna-XM_017063386.2
NW_016019663.1	Gnomon	exon	1197957	1198141	.	-	.	ID=exon-XM_017063386.2-3;Dbxref=GeneID:108002028%2CGenbank:XM_017063386.2;Parent=rna-XM_017063386.2
NW_016019663.1	Gnomon	exon	1913398	1914914	.	+	.	ID=exon-XR_001766820.1-1;Dbxref=GeneID:108002094%2CGenbank:XR_001766820.1;Parent=rna-XR_001766820.1
NW_016019663.1	Gnomon	exon	1915236	1916256	.	+	.	ID=exon-XR_001766820.1-2;Dbxref=GeneID:108002094%2CGenbank:XR_001766820.1;Parent=rna-XR_001766820.1
NW_016019663.1	Gnomon	lnc_RNA	1415329	1415984	.	+	.	Name=XR_001766824.2;ID=rna-XR_001766824.2;Dbxref=GeneID:108002141%2CGenbank:XR_001766824.2;Parent=gene-LOC108002141
NW_016019663.1	Gnomon	exon	673111	673350	.	-	.	ID=exon-XM_028668934.1-1;Dbxref=GeneID:114578084%2CGenbank:XM_028668934.1;Parent=rna-XM_028668934.1
NW_016019663.1	Gnomon	exon	672664	672900	.	-	.	ID=exon-XM_028668934.1-2;Dbxref=GeneID:114578084%2CGenbank:XM_028668934.1;Parent=rna-XM_028668934.1
NW_016019663.1	Gnomon	exon	672345	672533	.	-	.	ID=exon-XM_028668934.1-3;Dbxref=GeneID:114578084%2CGenbank:XM_028668934.1;Parent=rna-XM_028668934.1
NW_016019663.1	Gnomon	exon	671765	672203	.	-	.	ID=exon-XM_028668934.1-4;Dbxref=GeneID:114578084%2CGenbank:XM_028668934.1;Parent=rna-XM_028668934.1
NW_016019663.1	Gnomon	exon	671372	671648	.	-	.	ID=exon-XM_028668934.1-5;Dbxref=GeneID:114578084%2CGenbank:XM_028668934.1;Parent=rna-XM_028668934.1
NW_016019663.1	Gnomon	exon	671067	671189	.	-	.	ID=exon-XM_028668934.1-6;Dbxref=GeneID:114578084%2CGenbank:XM_028668934.1;Parent=rna-XM_028668934.1
NW_016019663.1	Gnomon	exon	1918595	1918806	.	-	.	ID=exon-XM_017063538.2-10;Dbxref=GeneID:108002092%2CGenbank:XM_017063538.2;Parent=rna-XM_017063538.2
NW_016019663.1	Gnomon	exon	1914447	1917350	.	-	.	ID=exon-XM_017063538.2-11;Dbxref=GeneID:108002092%2CGenbank:XM_017063538.2;Parent=rna-XM_017063538.2
NW_016019663.1	Gnomon	CDS	1436345	1436872	.	+	0	Name=XP_028524698.1;ID=cds-XP_028524698.1;Dbxref=GeneID:108001982%2CGenbank:XP_028524698.1;Parent=rna-XM_028668897.1
NW_016019663.1	Gnomon	CDS	1437126	1437608	.	+	0	Name=XP_028524698.1;ID=cds-XP_028524698.1;Dbxref=GeneID:108001982%2CGenbank:XP_028524698.1;Parent=rna-XM_028668897.1
NW_016019663.1	Gnomon	CDS	1437688	1437896	.	+	0	Name=XP_028524698.1;ID=cds-XP_028524698.1;Dbxref=GeneID:108001982%2CGenbank:XP_028524698.1;Parent=rna-XM_028668897.1
NW_016019663.1	Gnomon	CDS	1438001	1438163	.	+	0	Name=XP_028524698.1;ID=cds-XP_028524698.1;Dbxref=GeneID:108001982%2CGenbank:XP_028524698.1;Parent=rna-XM_028668897.1
NW_016019663.1	Gnomon	CDS	1438529	1438820	.	+	0	Name=XP_028524698.1;ID=cds-XP_028524698.1;Dbxref=GeneID:108001982%2CGenbank:XP_028524698.1;Parent=rna-XM_028668897.1
NW_016019663.1	Gnomon	CDS	1439127	1439359	.	+	0	Name=XP_028524698.1;ID=cds-XP_028524698.1;Dbxref=GeneID:108001982%2CGenbank:XP_028524698.1;Parent=rna-XM_028668897.1
NW_016019663.1	Gnomon	CDS	1439471	1439611	.	+	0	Name=XP_028524698.1;ID=cds-XP_028524698.1;Dbxref=GeneID:108001982%2CGenbank:XP_028524698.1;Parent=rna-XM_028668897.1
NW_016019663.1	Gnomon	CDS	1439728	1439904	.	+	0	Name=XP_028524698.1;ID=cds-XP_028524698.1;Dbxref=GeneID:108001982%2CGenbank:XP_028524698.1;Parent=rna-XM_028668897.1
NW_016019663.1	Gnomon	CDS	1482953	1482955	.	-	0	Name=XP_028524708.1;ID=cds-XP_028524708.1;Dbxref=GeneID:108002134%2CGenbank:XP_028524708.1;Parent=rna-XM_028668907.1
NW_016019663.1	Gnomon	CDS	1482508	1482588	.	-	0	Name=XP_028524708.1;ID=cds-XP_028524708.1;Dbxref=GeneID:108002134%2CGenbank:XP_028524708.1;Parent=rna-XM_028668907.1
NW_016019663.1	Gnomon	CDS	1482178	1482394	.	-	0	Name=XP_028524708.1;ID=cds-XP_028524708.1;Dbxref=GeneID:108002134%2CGenbank:XP_028524708.1;Parent=rna-XM_028668907.1
NW_016019663.1	Gnomon	CDS	1481550	1481842	.	-	0	Name=XP_028524708.1;ID=cds-XP_028524708.1;Dbxref=GeneID:108002134%2CGenbank:XP_028524708.1;Parent=rna-XM_028668907.1
NW_016019663.1	Gnomon	CDS	1481340	1481477	.	-	0	Name=XP_028524708.1;ID=cds-XP_028524708.1;Dbxref=GeneID:108002134%2CGenbank:XP_028524708.1;Parent=rna-XM_028668907.1
NW_016019663.1	Gnomon	CDS	1481083	1481226	.	-	0	Name=XP_028524708.1;ID=cds-XP_028524708.1;Dbxref=GeneID:108002134%2CGenbank:XP_028524708.1;Parent=rna-XM_028668907.1
NW_016019663.1	Gnomon	CDS	1480901	1481008	.	-	0	Name=XP_028524708.1;ID=cds-XP_028524708.1;Dbxref=GeneID:108002134%2CGenbank:XP_028524708.1;Parent=rna-XM_028668907.1
NW_016019663.1	Gnomon	mRNA	1914447	1945240	.	-	.	Name=XM_017063539.2;ID=rna-XM_017063539.2;Dbxref=GeneID:108002092%2CGenbank:XM_017063539.2;Parent=gene-LOC108002092
NW_016019663.1	Gnomon	CDS	1498434	1498455	.	-	0	Name=XP_028524699.1;ID=cds-XP_028524699.1;Dbxref=GeneID:108001986%2CGenbank:XP_028524699.1;Parent=rna-XM_028668898.1
NW_016019663.1	Gnomon	CDS	1497884	1497960	.	-	0	Name=XP_028524699.1;ID=cds-XP_028524699.1;Dbxref=GeneID:108001986%2CGenbank:XP_028524699.1;Parent=rna-XM_028668898.1
NW_016019663.1	Gnomon	CDS	1496840	1497607	.	-	0	Name=XP_028524699.1;ID=cds-XP_028524699.1;Dbxref=GeneID:108001986%2CGenbank:XP_028524699.1;Parent=rna-XM_028668898.1
NW_016019663.1	Gnomon	CDS	1496509	1496772	.	-	0	Name=XP_028524699.1;ID=cds-XP_028524699.1;Dbxref=GeneID:108001986%2CGenbank:XP_028524699.1;Parent=rna-XM_028668898.1
NW_016019663.1	Gnomon	CDS	1496097	1496228	.	-	0	Name=XP_028524699.1;ID=cds-XP_028524699.1;Dbxref=GeneID:108001986%2CGenbank:XP_028524699.1;Parent=rna-XM_028668898.1
NW_016019663.1	Gnomon	exon	322264	322429	.	+	.	ID=exon-XM_028668882.1-5;Dbxref=GeneID:108002011%2CGenbank:XM_028668882.1;Parent=rna-XM_028668882.1
NW_016019663.1	Gnomon	exon	322510	323646	.	+	.	ID=exon-XM_028668882.1-6;Dbxref=GeneID:108002011%2CGenbank:XM_028668882.1;Parent=rna-XM_028668882.1
NW_016019663.1	Gnomon	exon	321627	321913	.	+	.	ID=exon-XM_028668882.1-3;Dbxref=GeneID:108002011%2CGenbank:XM_028668882.1;Parent=rna-XM_028668882.1
NW_016019663.1	Gnomon	exon	321981	322142	.	+	.	ID=exon-XM_028668882.1-4;Dbxref=GeneID:108002011%2CGenbank:XM_028668882.1;Parent=rna-XM_028668882.1
NW_016019663.1	Gnomon	exon	321039	321196	.	+	.	ID=exon-XM_028668882.1-1;Dbxref=GeneID:108002011%2CGenbank:XM_028668882.1;Parent=rna-XM_028668882.1
NW_016019663.1	Gnomon	exon	321282	321558	.	+	.	ID=exon-XM_028668882.1-2;Dbxref=GeneID:108002011%2CGenbank:XM_028668882.1;Parent=rna-XM_028668882.1
NW_016019663.1	Gnomon	mRNA	1445115	1446494	.	-	.	Name=XM_017063383.2;ID=rna-XM_017063383.2;Dbxref=GeneID:108002024%2CGenbank:XM_017063383.2;Parent=gene-LOC108002024
NW_016019663.1	Gnomon	transcript	1856520	1868535	.	+	.	Name=XR_001766823.2;ID=rna-XR_001766823.2;Dbxref=GeneID:108002138%2CGenbank:XR_001766823.2;Parent=gene-LOC108002138
NW_016019663.1	Gnomon	CDS	1344906	1344983	.	+	0	Name=XP_016919084.1;ID=cds-XP_016919084.1;Dbxref=GeneID:108002116%2CGenbank:XP_016919084.1;Parent=rna-XM_017063595.2
NW_016019663.1	Gnomon	CDS	1345335	1345436	.	+	0	Name=XP_016919084.1;ID=cds-XP_016919084.1;Dbxref=GeneID:108002116%2CGenbank:XP_016919084.1;Parent=rna-XM_017063595.2
NW_016019663.1	Gnomon	CDS	1345738	1345932	.	+	0	Name=XP_016919084.1;ID=cds-XP_016919084.1;Dbxref=GeneID:108002116%2CGenbank:XP_016919084.1;Parent=rna-XM_017063595.2
NW_016019663.1	Gnomon	mRNA	1398903	1401302	.	-	.	Name=XM_017063632.2;ID=rna-XM_017063632.2;Dbxref=GeneID:108002139%2CGenbank:XM_017063632.2;Parent=gene-LOC108002139
NW_016019663.1	RefSeq	cDNA_match	2407094	2407494	.	-	.	ID=fa144c43-6224-4200-ad13-0f7de6227186;Target=XM_017063636.2 1 401
NW_016019663.1	RefSeq	cDNA_match	2405564	2405862	.	-	.	ID=fa144c43-6224-4200-ad13-0f7de6227186;Target=XM_017063636.2 1 401
NW_016019663.1	RefSeq	cDNA_match	2405349	2405490	.	-	.	ID=fa144c43-6224-4200-ad13-0f7de6227186;Target=XM_017063636.2 1 401
NW_016019663.1	RefSeq	cDNA_match	2405129	2405259	.	-	.	ID=fa144c43-6224-4200-ad13-0f7de6227186;Target=XM_017063636.2 1 401
NW_016019663.1	RefSeq	cDNA_match	2404761	2405023	.	-	.	ID=fa144c43-6224-4200-ad13-0f7de6227186;Target=XM_017063636.2 1 401
NW_016019663.1	RefSeq	cDNA_match	2403799	2403970	.	-	.	ID=fa144c43-6224-4200-ad13-0f7de6227186;Target=XM_017063636.2 1 401
NW_016019663.1	RefSeq	cDNA_match	2403467	2403722	.	-	.	ID=fa144c43-6224-4200-ad13-0f7de6227186;Target=XM_017063636.2 1 401
NW_016019663.1	RefSeq	cDNA_match	2403274	2403396	.	-	.	ID=fa144c43-6224-4200-ad13-0f7de6227186;Target=XM_017063636.2 1 401
NW_016019663.1	RefSeq	cDNA_match	2402963	2403098	.	-	.	ID=fa144c43-6224-4200-ad13-0f7de6227186;Target=XM_017063636.2 1 401
NW_016019663.1	RefSeq	cDNA_match	2402590	2402717	.	-	.	ID=fa144c43-6224-4200-ad13-0f7de6227186;Target=XM_017063636.2 1 401
NW_016019663.1	RefSeq	cDNA_match	2401970	2402181	.	-	.	ID=fa144c43-6224-4200-ad13-0f7de6227186;Target=XM_017063636.2 1 401
NW_016019663.1	RefSeq	cDNA_match	2400808	2401862	.	-	.	ID=fa144c43-6224-4200-ad13-0f7de6227186;Target=XM_017063636.2 1 401
NW_016019663.1	RefSeq	cDNA_match	2400217	2400714	.	-	.	ID=fa144c43-6224-4200-ad13-0f7de6227186;Target=XM_017063636.2 1 401
NW_016019663.1	RefSeq	cDNA_match	2398944	2400045	.	-	.	ID=fa144c43-6224-4200-ad13-0f7de6227186;Target=XM_017063636.2 1 401
NW_016019663.1	Gnomon	exon	1881343	1881369	.	-	.	ID=exon-XM_017063483.2-8;Dbxref=GeneID:108002073%2CGenbank:XM_017063483.2;Parent=rna-XM_017063483.2
NW_016019663.1	Gnomon	exon	1880273	1880360	.	-	.	ID=exon-XM_017063483.2-9;Dbxref=GeneID:108002073%2CGenbank:XM_017063483.2;Parent=rna-XM_017063483.2
NW_016019663.1	Gnomon	exon	1882743	1882933	.	-	.	ID=exon-XM_017063483.2-6;Dbxref=GeneID:108002073%2CGenbank:XM_017063483.2;Parent=rna-XM_017063483.2
NW_016019663.1	Gnomon	exon	1882528	1882673	.	-	.	ID=exon-XM_017063483.2-7;Dbxref=GeneID:108002073%2CGenbank:XM_017063483.2;Parent=rna-XM_017063483.2
NW_016019663.1	Gnomon	exon	1884908	1885140	.	-	.	ID=exon-XM_017063483.2-4;Dbxref=GeneID:108002073%2CGenbank:XM_017063483.2;Parent=rna-XM_017063483.2
NW_016019663.1	Gnomon	exon	1884685	1884827	.	-	.	ID=exon-XM_017063483.2-5;Dbxref=GeneID:108002073%2CGenbank:XM_017063483.2;Parent=rna-XM_017063483.2
NW_016019663.1	Gnomon	exon	1886285	1886448	.	-	.	ID=exon-XM_017063483.2-2;Dbxref=GeneID:108002073%2CGenbank:XM_017063483.2;Parent=rna-XM_017063483.2
NW_016019663.1	Gnomon	exon	1885234	1885412	.	-	.	ID=exon-XM_017063483.2-3;Dbxref=GeneID:108002073%2CGenbank:XM_017063483.2;Parent=rna-XM_017063483.2
NW_016019663.1	Gnomon	exon	1886593	1886764	.	-	.	ID=exon-XM_017063483.2-1;Dbxref=GeneID:108002073%2CGenbank:XM_017063483.2;Parent=rna-XM_017063483.2
NW_016019663.1	Gnomon	exon	3260840	3263394	.	+	.	ID=exon-XM_017063412.2-2;Dbxref=GeneID:108002042%2CGenbank:XM_017063412.2;Parent=rna-XM_017063412.2
NW_016019663.1	Gnomon	exon	3264764	3265854	.	+	.	ID=exon-XM_017063412.2-3;Dbxref=GeneID:108002042%2CGenbank:XM_017063412.2;Parent=rna-XM_017063412.2
NW_016019663.1	Gnomon	exon	3257994	3258323	.	+	.	ID=exon-XM_017063412.2-1;Dbxref=GeneID:108002042%2CGenbank:XM_017063412.2;Parent=rna-XM_017063412.2
NW_016019663.1	Gnomon	exon	1971621	1971876	.	-	.	ID=exon-XM_017063653.2-7;Dbxref=GeneID:108002152%2CGenbank:XM_017063653.2;Parent=rna-XM_017063653.2
NW_016019663.1	Gnomon	exon	1972696	1972874	.	-	.	ID=exon-XM_017063653.2-3;Dbxref=GeneID:108002152%2CGenbank:XM_017063653.2;Parent=rna-XM_017063653.2
NW_016019663.1	Gnomon	exon	1972487	1972608	.	-	.	ID=exon-XM_017063653.2-4;Dbxref=GeneID:108002152%2CGenbank:XM_017063653.2;Parent=rna-XM_017063653.2
NW_016019663.1	Gnomon	exon	1972184	1972394	.	-	.	ID=exon-XM_017063653.2-5;Dbxref=GeneID:108002152%2CGenbank:XM_017063653.2;Parent=rna-XM_017063653.2
NW_016019663.1	Gnomon	exon	1971970	1972096	.	-	.	ID=exon-XM_017063653.2-6;Dbxref=GeneID:108002152%2CGenbank:XM_017063653.2;Parent=rna-XM_017063653.2
NW_016019663.1	Gnomon	exon	1974233	1974326	.	-	.	ID=exon-XM_017063653.2-1;Dbxref=GeneID:108002152%2CGenbank:XM_017063653.2;Parent=rna-XM_017063653.2
NW_016019663.1	Gnomon	exon	1973078	1973157	.	-	.	ID=exon-XM_017063653.2-2;Dbxref=GeneID:108002152%2CGenbank:XM_017063653.2;Parent=rna-XM_017063653.2
NW_016019663.1	Gnomon	exon	1493569	1493751	.	+	.	ID=exon-XM_017063389.2-3;Dbxref=GeneID:108002031%2CGenbank:XM_017063389.2;Parent=rna-XM_017063389.2
NW_016019663.1	Gnomon	exon	1493822	1494005	.	+	.	ID=exon-XM_017063389.2-4;Dbxref=GeneID:108002031%2CGenbank:XM_017063389.2;Parent=rna-XM_017063389.2
NW_016019663.1	Gnomon	exon	1494090	1494424	.	+	.	ID=exon-XM_017063389.2-5;Dbxref=GeneID:108002031%2CGenbank:XM_017063389.2;Parent=rna-XM_017063389.2
NW_016019663.1	Gnomon	exon	1493070	1493215	.	+	.	ID=exon-XM_017063389.2-1;Dbxref=GeneID:108002031%2CGenbank:XM_017063389.2;Parent=rna-XM_017063389.2
NW_016019663.1	Gnomon	exon	1493289	1493505	.	+	.	ID=exon-XM_017063389.2-2;Dbxref=GeneID:108002031%2CGenbank:XM_017063389.2;Parent=rna-XM_017063389.2
NW_016019663.1	Gnomon	CDS	1484264	1484890	.	+	0	Name=XP_028524709.1;ID=cds-XP_028524709.1;Dbxref=GeneID:108002135%2CGenbank:XP_028524709.1;Parent=rna-XM_028668908.1
NW_016019663.1	Gnomon	exon	2415201	2415558	.	+	.	ID=exon-XM_028668858.1-4;Dbxref=GeneID:108002155%2CGenbank:XM_028668858.1;Parent=rna-XM_028668858.1
NW_016019663.1	Gnomon	exon	2415653	2415714	.	+	.	ID=exon-XM_028668858.1-5;Dbxref=GeneID:108002155%2CGenbank:XM_028668858.1;Parent=rna-XM_028668858.1
NW_016019663.1	Gnomon	exon	2416394	2416668	.	+	.	ID=exon-XM_028668858.1-6;Dbxref=GeneID:108002155%2CGenbank:XM_028668858.1;Parent=rna-XM_028668858.1
NW_016019663.1	Gnomon	exon	2416799	2416995	.	+	.	ID=exon-XM_028668858.1-7;Dbxref=GeneID:108002155%2CGenbank:XM_028668858.1;Parent=rna-XM_028668858.1
NW_016019663.1	Gnomon	exon	2412396	2412871	.	+	.	ID=exon-XM_028668858.1-1;Dbxref=GeneID:108002155%2CGenbank:XM_028668858.1;Parent=rna-XM_028668858.1
NW_016019663.1	Gnomon	exon	2414711	2414895	.	+	.	ID=exon-XM_028668858.1-2;Dbxref=GeneID:108002155%2CGenbank:XM_028668858.1;Parent=rna-XM_028668858.1
NW_016019663.1	Gnomon	exon	2415010	2415073	.	+	.	ID=exon-XM_028668858.1-3;Dbxref=GeneID:108002155%2CGenbank:XM_028668858.1;Parent=rna-XM_028668858.1
NW_016019663.1	Gnomon	exon	2417070	2417208	.	+	.	ID=exon-XM_028668858.1-8;Dbxref=GeneID:108002155%2CGenbank:XM_028668858.1;Parent=rna-XM_028668858.1
NW_016019663.1	Gnomon	exon	2417282	2417369	.	+	.	ID=exon-XM_028668858.1-9;Dbxref=GeneID:108002155%2CGenbank:XM_028668858.1;Parent=rna-XM_028668858.1
NW_016019663.1	Gnomon	exon	1874255	1874578	.	-	.	ID=exon-XM_017063484.2-23;Dbxref=GeneID:108002073%2CGenbank:XM_017063484.2;Parent=rna-XM_017063484.2
NW_016019663.1	Gnomon	exon	1874064	1874156	.	-	.	ID=exon-XM_017063484.2-24;Dbxref=GeneID:108002073%2CGenbank:XM_017063484.2;Parent=rna-XM_017063484.2
NW_016019663.1	Gnomon	exon	1873746	1873943	.	-	.	ID=exon-XM_017063484.2-25;Dbxref=GeneID:108002073%2CGenbank:XM_017063484.2;Parent=rna-XM_017063484.2
NW_016019663.1	Gnomon	exon	1872218	1873659	.	-	.	ID=exon-XM_017063484.2-26;Dbxref=GeneID:108002073%2CGenbank:XM_017063484.2;Parent=rna-XM_017063484.2
NW_016019663.1	Gnomon	exon	1875431	1875650	.	-	.	ID=exon-XM_017063484.2-20;Dbxref=GeneID:108002073%2CGenbank:XM_017063484.2;Parent=rna-XM_017063484.2
NW_016019663.1	Gnomon	exon	1875118	1875343	.	-	.	ID=exon-XM_017063484.2-21;Dbxref=GeneID:108002073%2CGenbank:XM_017063484.2;Parent=rna-XM_017063484.2
NW_016019663.1	Gnomon	exon	1874698	1875038	.	-	.	ID=exon-XM_017063484.2-22;Dbxref=GeneID:108002073%2CGenbank:XM_017063484.2;Parent=rna-XM_017063484.2
NW_016019663.1	Gnomon	exon	2259779	2259905	.	-	.	ID=exon-XM_017063529.2-1;Dbxref=GeneID:108002087%2CGenbank:XM_017063529.2;Parent=rna-XM_017063529.2
NW_016019663.1	Gnomon	exon	2258607	2258811	.	-	.	ID=exon-XM_017063529.2-2;Dbxref=GeneID:108002087%2CGenbank:XM_017063529.2;Parent=rna-XM_017063529.2
NW_016019663.1	Gnomon	exon	1878990	1879209	.	-	.	ID=exon-XM_017063484.2-12;Dbxref=GeneID:108002073%2CGenbank:XM_017063484.2;Parent=rna-XM_017063484.2
NW_016019663.1	Gnomon	exon	1878658	1878772	.	-	.	ID=exon-XM_017063484.2-13;Dbxref=GeneID:108002073%2CGenbank:XM_017063484.2;Parent=rna-XM_017063484.2
NW_016019663.1	Gnomon	exon	1878296	1878501	.	-	.	ID=exon-XM_017063484.2-14;Dbxref=GeneID:108002073%2CGenbank:XM_017063484.2;Parent=rna-XM_017063484.2
NW_016019663.1	Gnomon	exon	1878071	1878208	.	-	.	ID=exon-XM_017063484.2-15;Dbxref=GeneID:108002073%2CGenbank:XM_017063484.2;Parent=rna-XM_017063484.2
NW_016019663.1	Gnomon	exon	1877883	1877951	.	-	.	ID=exon-XM_017063484.2-16;Dbxref=GeneID:108002073%2CGenbank:XM_017063484.2;Parent=rna-XM_017063484.2
NW_016019663.1	Gnomon	exon	1877177	1877278	.	-	.	ID=exon-XM_017063484.2-17;Dbxref=GeneID:108002073%2CGenbank:XM_017063484.2;Parent=rna-XM_017063484.2
NW_016019663.1	Gnomon	exon	1876056	1876268	.	-	.	ID=exon-XM_017063484.2-18;Dbxref=GeneID:108002073%2CGenbank:XM_017063484.2;Parent=rna-XM_017063484.2
NW_016019663.1	Gnomon	exon	1875726	1875990	.	-	.	ID=exon-XM_017063484.2-19;Dbxref=GeneID:108002073%2CGenbank:XM_017063484.2;Parent=rna-XM_017063484.2
NW_016019663.1	Gnomon	exon	1879766	1880177	.	-	.	ID=exon-XM_017063484.2-10;Dbxref=GeneID:108002073%2CGenbank:XM_017063484.2;Parent=rna-XM_017063484.2
NW_016019663.1	Gnomon	exon	1879353	1879573	.	-	.	ID=exon-XM_017063484.2-11;Dbxref=GeneID:108002073%2CGenbank:XM_017063484.2;Parent=rna-XM_017063484.2
NW_016019663.1	Gnomon	exon	2258306	2258452	.	-	.	ID=exon-XM_017063529.2-3;Dbxref=GeneID:108002087%2CGenbank:XM_017063529.2;Parent=rna-XM_017063529.2
NW_016019663.1	Gnomon	exon	2258036	2258207	.	-	.	ID=exon-XM_017063529.2-4;Dbxref=GeneID:108002087%2CGenbank:XM_017063529.2;Parent=rna-XM_017063529.2
NW_016019663.1	Gnomon	exon	2708597	2708843	.	-	.	ID=exon-XM_017063459.2-3;Dbxref=GeneID:108002062%2CGenbank:XM_017063459.2;Parent=rna-XM_017063459.2
NW_016019663.1	Gnomon	exon	2708440	2708513	.	-	.	ID=exon-XM_017063459.2-4;Dbxref=GeneID:108002062%2CGenbank:XM_017063459.2;Parent=rna-XM_017063459.2
NW_016019663.1	Gnomon	exon	2707894	2708335	.	-	.	ID=exon-XM_017063459.2-5;Dbxref=GeneID:108002062%2CGenbank:XM_017063459.2;Parent=rna-XM_017063459.2
NW_016019663.1	Gnomon	exon	2707263	2707508	.	-	.	ID=exon-XM_017063459.2-6;Dbxref=GeneID:108002062%2CGenbank:XM_017063459.2;Parent=rna-XM_017063459.2
NW_016019663.1	Gnomon	exon	2709531	2709608	.	-	.	ID=exon-XM_017063459.2-1;Dbxref=GeneID:108002062%2CGenbank:XM_017063459.2;Parent=rna-XM_017063459.2
NW_016019663.1	Gnomon	exon	2708922	2709032	.	-	.	ID=exon-XM_017063459.2-2;Dbxref=GeneID:108002062%2CGenbank:XM_017063459.2;Parent=rna-XM_017063459.2
NW_016019663.1	Gnomon	exon	2706848	2707150	.	-	.	ID=exon-XM_017063459.2-7;Dbxref=GeneID:108002062%2CGenbank:XM_017063459.2;Parent=rna-XM_017063459.2
NW_016019663.1	Gnomon	exon	2706195	2706759	.	-	.	ID=exon-XM_017063459.2-8;Dbxref=GeneID:108002062%2CGenbank:XM_017063459.2;Parent=rna-XM_017063459.2
NW_016019663.1	Gnomon	exon	2705628	2706110	.	-	.	ID=exon-XM_017063459.2-9;Dbxref=GeneID:108002062%2CGenbank:XM_017063459.2;Parent=rna-XM_017063459.2
NW_016019663.1	Gnomon	CDS	1343666	1343787	.	-	0	Name=XP_016919083.1;ID=cds-XP_016919083.1;Dbxref=GeneID:108002115%2CGenbank:XP_016919083.1;Parent=rna-XM_017063594.2
NW_016019663.1	Gnomon	CDS	1343505	1343550	.	-	0	Name=XP_016919083.1;ID=cds-XP_016919083.1;Dbxref=GeneID:108002115%2CGenbank:XP_016919083.1;Parent=rna-XM_017063594.2
NW_016019663.1	Gnomon	CDS	1343174	1343274	.	-	0	Name=XP_016919083.1;ID=cds-XP_016919083.1;Dbxref=GeneID:108002115%2CGenbank:XP_016919083.1;Parent=rna-XM_017063594.2
NW_016019663.1	Gnomon	CDS	1342885	1342924	.	-	0	Name=XP_016919083.1;ID=cds-XP_016919083.1;Dbxref=GeneID:108002115%2CGenbank:XP_016919083.1;Parent=rna-XM_017063594.2
NW_016019663.1	Gnomon	CDS	1342670	1342782	.	-	0	Name=XP_016919083.1;ID=cds-XP_016919083.1;Dbxref=GeneID:108002115%2CGenbank:XP_016919083.1;Parent=rna-XM_017063594.2
NW_016019663.1	Gnomon	CDS	1342409	1342562	.	-	0	Name=XP_016919083.1;ID=cds-XP_016919083.1;Dbxref=GeneID:108002115%2CGenbank:XP_016919083.1;Parent=rna-XM_017063594.2
NW_016019663.1	Gnomon	CDS	1342204	1342332	.	-	0	Name=XP_016919083.1;ID=cds-XP_016919083.1;Dbxref=GeneID:108002115%2CGenbank:XP_016919083.1;Parent=rna-XM_017063594.2
NW_016019663.1	Gnomon	CDS	1341942	1342113	.	-	0	Name=XP_016919083.1;ID=cds-XP_016919083.1;Dbxref=GeneID:108002115%2CGenbank:XP_016919083.1;Parent=rna-XM_017063594.2
NW_016019663.1	Gnomon	CDS	1341662	1341819	.	-	0	Name=XP_016919083.1;ID=cds-XP_016919083.1;Dbxref=GeneID:108002115%2CGenbank:XP_016919083.1;Parent=rna-XM_017063594.2
NW_016019663.1	Gnomon	CDS	1341496	1341600	.	-	0	Name=XP_016919083.1;ID=cds-XP_016919083.1;Dbxref=GeneID:108002115%2CGenbank:XP_016919083.1;Parent=rna-XM_017063594.2
NW_016019663.1	Gnomon	CDS	1341057	1341401	.	-	0	Name=XP_016919083.1;ID=cds-XP_016919083.1;Dbxref=GeneID:108002115%2CGenbank:XP_016919083.1;Parent=rna-XM_017063594.2
NW_016019663.1	Gnomon	CDS	1340763	1340927	.	-	0	Name=XP_016919083.1;ID=cds-XP_016919083.1;Dbxref=GeneID:108002115%2CGenbank:XP_016919083.1;Parent=rna-XM_017063594.2
NW_016019663.1	Gnomon	CDS	1340009	1340107	.	-	0	Name=XP_016919083.1;ID=cds-XP_016919083.1;Dbxref=GeneID:108002115%2CGenbank:XP_016919083.1;Parent=rna-XM_017063594.2
NW_016019663.1	Gnomon	CDS	1339594	1339911	.	-	0	Name=XP_016919083.1;ID=cds-XP_016919083.1;Dbxref=GeneID:108002115%2CGenbank:XP_016919083.1;Parent=rna-XM_017063594.2
NW_016019663.1	Gnomon	CDS	1339303	1339516	.	-	0	Name=XP_016919083.1;ID=cds-XP_016919083.1;Dbxref=GeneID:108002115%2CGenbank:XP_016919083.1;Parent=rna-XM_017063594.2
NW_016019663.1	Gnomon	CDS	1339096	1339208	.	-	0	Name=XP_016919083.1;ID=cds-XP_016919083.1;Dbxref=GeneID:108002115%2CGenbank:XP_016919083.1;Parent=rna-XM_017063594.2
NW_016019663.1	Gnomon	CDS	1336804	1338564	.	-	0	Name=XP_016919083.1;ID=cds-XP_016919083.1;Dbxref=GeneID:108002115%2CGenbank:XP_016919083.1;Parent=rna-XM_017063594.2
NW_016019663.1	Gnomon	exon	3921022	3921112	.	+	.	ID=exon-XM_017063342.2-4;Dbxref=GeneID:108001997%2CGenbank:XM_017063342.2;Parent=rna-XM_017063342.2
NW_016019663.1	Gnomon	exon	3921209	3921328	.	+	.	ID=exon-XM_017063342.2-5;Dbxref=GeneID:108001997%2CGenbank:XM_017063342.2;Parent=rna-XM_017063342.2
NW_016019663.1	Gnomon	exon	3920631	3920732	.	+	.	ID=exon-XM_017063342.2-2;Dbxref=GeneID:108001997%2CGenbank:XM_017063342.2;Parent=rna-XM_017063342.2
NW_016019663.1	Gnomon	exon	3920799	3920929	.	+	.	ID=exon-XM_017063342.2-3;Dbxref=GeneID:108001997%2CGenbank:XM_017063342.2;Parent=rna-XM_017063342.2
NW_016019663.1	Gnomon	exon	3920209	3920537	.	+	.	ID=exon-XM_017063342.2-1;Dbxref=GeneID:108001997%2CGenbank:XM_017063342.2;Parent=rna-XM_017063342.2
NW_016019663.1	Gnomon	exon	3925822	3926042	.	+	.	ID=exon-XM_017063342.2-8;Dbxref=GeneID:108001997%2CGenbank:XM_017063342.2;Parent=rna-XM_017063342.2
NW_016019663.1	Gnomon	exon	3926122	3926387	.	+	.	ID=exon-XM_017063342.2-9;Dbxref=GeneID:108001997%2CGenbank:XM_017063342.2;Parent=rna-XM_017063342.2
NW_016019663.1	Gnomon	exon	3921477	3921675	.	+	.	ID=exon-XM_017063342.2-6;Dbxref=GeneID:108001997%2CGenbank:XM_017063342.2;Parent=rna-XM_017063342.2
NW_016019663.1	Gnomon	exon	3921912	3922089	.	+	.	ID=exon-XM_017063342.2-7;Dbxref=GeneID:108001997%2CGenbank:XM_017063342.2;Parent=rna-XM_017063342.2
NW_016019663.1	Gnomon	mRNA	1914447	1944725	.	-	.	Name=XM_017063538.2;ID=rna-XM_017063538.2;Dbxref=GeneID:108002092%2CGenbank:XM_017063538.2;Parent=gene-LOC108002092
NW_016019663.1	Gnomon	mRNA	1979782	1981858	.	+	.	Name=XM_017063382.2;ID=rna-XM_017063382.2;Dbxref=GeneID:108002023%2CGenbank:XM_017063382.2;Parent=gene-LOC108002023
NW_016019663.1	Gnomon	transcript	1856520	1868535	.	+	.	Name=XR_001766822.2;ID=rna-XR_001766822.2;Dbxref=GeneID:108002138%2CGenbank:XR_001766822.2;Parent=gene-LOC108002138
NW_016019663.1	Gnomon	CDS	2246844	2246922	.	-	0	Name=XP_016918842.1;ID=cds-XP_016918842.1;Dbxref=GeneID:108002006%2CGenbank:XP_016918842.1;Parent=rna-XM_017063353.2
NW_016019663.1	Gnomon	CDS	2246027	2246297	.	-	0	Name=XP_016918842.1;ID=cds-XP_016918842.1;Dbxref=GeneID:108002006%2CGenbank:XP_016918842.1;Parent=rna-XM_017063353.2
NW_016019663.1	Gnomon	CDS	2245724	2245913	.	-	0	Name=XP_016918842.1;ID=cds-XP_016918842.1;Dbxref=GeneID:108002006%2CGenbank:XP_016918842.1;Parent=rna-XM_017063353.2
NW_016019663.1	Gnomon	CDS	2245322	2245640	.	-	0	Name=XP_016918842.1;ID=cds-XP_016918842.1;Dbxref=GeneID:108002006%2CGenbank:XP_016918842.1;Parent=rna-XM_017063353.2
NW_016019663.1	Gnomon	CDS	2244812	2245236	.	-	0	Name=XP_016918842.1;ID=cds-XP_016918842.1;Dbxref=GeneID:108002006%2CGenbank:XP_016918842.1;Parent=rna-XM_017063353.2
NW_016019663.1	Gnomon	CDS	2244372	2244752	.	-	0	Name=XP_016918842.1;ID=cds-XP_016918842.1;Dbxref=GeneID:108002006%2CGenbank:XP_016918842.1;Parent=rna-XM_017063353.2
NW_016019663.1	Gnomon	exon	3339700	3339735	.	+	.	ID=exon-XR_003698694.1-3;Dbxref=GeneID:114578080%2CGenbank:XR_003698694.1;Parent=rna-XR_003698694.1
NW_016019663.1	Gnomon	exon	3334509	3334552	.	+	.	ID=exon-XR_003698694.1-1;Dbxref=GeneID:114578080%2CGenbank:XR_003698694.1;Parent=rna-XR_003698694.1
NW_016019663.1	Gnomon	exon	3335637	3335708	.	+	.	ID=exon-XR_003698694.1-2;Dbxref=GeneID:114578080%2CGenbank:XR_003698694.1;Parent=rna-XR_003698694.1
NW_016019663.1	Gnomon	CDS	1124265	1124445	.	-	0	Name=XP_016919087.1;ID=cds-XP_016919087.1;Dbxref=GeneID:108002119%2CGenbank:XP_016919087.1;Parent=rna-XM_017063598.2
NW_016019663.1	Gnomon	CDS	1123851	1123927	.	-	0	Name=XP_016919087.1;ID=cds-XP_016919087.1;Dbxref=GeneID:108002119%2CGenbank:XP_016919087.1;Parent=rna-XM_017063598.2
NW_016019663.1	Gnomon	CDS	1123486	1123746	.	-	0	Name=XP_016919087.1;ID=cds-XP_016919087.1;Dbxref=GeneID:108002119%2CGenbank:XP_016919087.1;Parent=rna-XM_017063598.2
NW_016019663.1	Gnomon	exon	3726068	3726413	.	+	.	ID=exon-XM_017063390.2-3;Dbxref=GeneID:108002032%2CGenbank:XM_017063390.2;Parent=rna-XM_017063390.2
NW_016019663.1	Gnomon	exon	3725504	3725863	.	+	.	ID=exon-XM_017063390.2-1;Dbxref=GeneID:108002032%2CGenbank:XM_017063390.2;Parent=rna-XM_017063390.2
NW_016019663.1	Gnomon	exon	3725934	3726013	.	+	.	ID=exon-XM_017063390.2-2;Dbxref=GeneID:108002032%2CGenbank:XM_017063390.2;Parent=rna-XM_017063390.2
NW_016019663.1	Gnomon	exon	2703561	2705535	.	-	.	ID=exon-XM_017063460.2-9;Dbxref=GeneID:108002062%2CGenbank:XM_017063460.2;Parent=rna-XM_017063460.2
NW_016019663.1	Gnomon	exon	2708440	2708513	.	-	.	ID=exon-XM_017063460.2-3;Dbxref=GeneID:108002062%2CGenbank:XM_017063460.2;Parent=rna-XM_017063460.2
NW_016019663.1	Gnomon	exon	2707894	2708335	.	-	.	ID=exon-XM_017063460.2-4;Dbxref=GeneID:108002062%2CGenbank:XM_017063460.2;Parent=rna-XM_017063460.2
NW_016019663.1	Gnomon	exon	2708922	2709439	.	-	.	ID=exon-XM_017063460.2-1;Dbxref=GeneID:108002062%2CGenbank:XM_017063460.2;Parent=rna-XM_017063460.2
NW_016019663.1	Gnomon	exon	2708597	2708843	.	-	.	ID=exon-XM_017063460.2-2;Dbxref=GeneID:108002062%2CGenbank:XM_017063460.2;Parent=rna-XM_017063460.2
NW_016019663.1	Gnomon	exon	2706195	2706759	.	-	.	ID=exon-XM_017063460.2-7;Dbxref=GeneID:108002062%2CGenbank:XM_017063460.2;Parent=rna-XM_017063460.2
NW_016019663.1	Gnomon	exon	2705628	2706110	.	-	.	ID=exon-XM_017063460.2-8;Dbxref=GeneID:108002062%2CGenbank:XM_017063460.2;Parent=rna-XM_017063460.2
NW_016019663.1	Gnomon	exon	2707263	2707508	.	-	.	ID=exon-XM_017063460.2-5;Dbxref=GeneID:108002062%2CGenbank:XM_017063460.2;Parent=rna-XM_017063460.2
NW_016019663.1	Gnomon	exon	2706848	2707150	.	-	.	ID=exon-XM_017063460.2-6;Dbxref=GeneID:108002062%2CGenbank:XM_017063460.2;Parent=rna-XM_017063460.2
NW_016019663.1	Gnomon	exon	466833	466901	.	-	.	ID=exon-XM_017063433.2-12;Dbxref=GeneID:108002050%2CGenbank:XM_017063433.2;Parent=rna-XM_017063433.2
NW_016019663.1	Gnomon	exon	461461	461585	.	-	.	ID=exon-XM_017063433.2-13;Dbxref=GeneID:108002050%2CGenbank:XM_017063433.2;Parent=rna-XM_017063433.2
NW_016019663.1	Gnomon	exon	458815	458927	.	-	.	ID=exon-XM_017063433.2-14;Dbxref=GeneID:108002050%2CGenbank:XM_017063433.2;Parent=rna-XM_017063433.2
NW_016019663.1	Gnomon	exon	458461	458531	.	-	.	ID=exon-XM_017063433.2-15;Dbxref=GeneID:108002050%2CGenbank:XM_017063433.2;Parent=rna-XM_017063433.2
NW_016019663.1	Gnomon	exon	478219	478420	.	-	.	ID=exon-XM_017063433.2-10;Dbxref=GeneID:108002050%2CGenbank:XM_017063433.2;Parent=rna-XM_017063433.2
NW_016019663.1	Gnomon	exon	469496	469674	.	-	.	ID=exon-XM_017063433.2-11;Dbxref=GeneID:108002050%2CGenbank:XM_017063433.2;Parent=rna-XM_017063433.2
NW_016019663.1	Gnomon	exon	457841	457899	.	-	.	ID=exon-XM_017063433.2-16;Dbxref=GeneID:108002050%2CGenbank:XM_017063433.2;Parent=rna-XM_017063433.2
NW_016019663.1	Gnomon	exon	446038	446216	.	-	.	ID=exon-XM_017063433.2-17;Dbxref=GeneID:108002050%2CGenbank:XM_017063433.2;Parent=rna-XM_017063433.2
NW_016019663.1	Gnomon	exon	445041	445256	.	-	.	ID=exon-XM_017063433.2-18;Dbxref=GeneID:108002050%2CGenbank:XM_017063433.2;Parent=rna-XM_017063433.2
NW_016019663.1	Gnomon	exon	443700	444031	.	-	.	ID=exon-XM_017063433.2-19;Dbxref=GeneID:108002050%2CGenbank:XM_017063433.2;Parent=rna-XM_017063433.2
NW_016019663.1	Gnomon	exon	422420	422527	.	-	.	ID=exon-XM_017063433.2-23;Dbxref=GeneID:108002050%2CGenbank:XM_017063433.2;Parent=rna-XM_017063433.2
NW_016019663.1	Gnomon	exon	420841	422005	.	-	.	ID=exon-XM_017063433.2-24;Dbxref=GeneID:108002050%2CGenbank:XM_017063433.2;Parent=rna-XM_017063433.2
NW_016019663.1	Gnomon	exon	442050	442232	.	-	.	ID=exon-XM_017063433.2-20;Dbxref=GeneID:108002050%2CGenbank:XM_017063433.2;Parent=rna-XM_017063433.2
NW_016019663.1	Gnomon	exon	423509	423596	.	-	.	ID=exon-XM_017063433.2-21;Dbxref=GeneID:108002050%2CGenbank:XM_017063433.2;Parent=rna-XM_017063433.2
NW_016019663.1	Gnomon	exon	422738	422820	.	-	.	ID=exon-XM_017063433.2-22;Dbxref=GeneID:108002050%2CGenbank:XM_017063433.2;Parent=rna-XM_017063433.2
NW_016019663.1	Gnomon	mRNA	3726968	3728287	.	-	.	Name=XM_017063385.2;ID=rna-XM_017063385.2;Dbxref=GeneID:108002027%2CGenbank:XM_017063385.2;Parent=gene-LOC108002027
NW_016019663.1	Gnomon	mRNA	2328583	2335019	.	+	.	Name=XM_028668900.1;ID=rna-XM_028668900.1;Dbxref=GeneID:108001990%2CGenbank:XM_028668900.1;Parent=gene-LOC108001990
NW_016019663.1	Gnomon	mRNA	3497628	3670376	.	+	.	Name=XM_028668890.1;ID=rna-XM_028668890.1;Dbxref=GeneID:108002059%2CGenbank:XM_028668890.1;Parent=gene-LOC108002059
NW_016019663.1	Gnomon	exon	1056217	1056327	.	-	.	ID=exon-XM_028668911.1-6;Dbxref=GeneID:108002108%2CGenbank:XM_028668911.1;Parent=rna-XM_028668911.1
NW_016019663.1	Gnomon	exon	1054378	1054459	.	-	.	ID=exon-XM_028668911.1-7;Dbxref=GeneID:108002108%2CGenbank:XM_028668911.1;Parent=rna-XM_028668911.1
NW_016019663.1	Gnomon	mRNA	1949182	1970474	.	-	.	Name=XM_017063635.2;ID=rna-XM_017063635.2;Dbxref=GeneID:108002142%2CGenbank:XM_017063635.2;Parent=gene-LOC108002142
NW_016019663.1	Gnomon	exon	1053628	1053847	.	-	.	ID=exon-XM_028668911.1-8;Dbxref=GeneID:108002108%2CGenbank:XM_028668911.1;Parent=rna-XM_028668911.1
NW_016019663.1	Gnomon	exon	1053032	1053536	.	-	.	ID=exon-XM_028668911.1-9;Dbxref=GeneID:108002108%2CGenbank:XM_028668911.1;Parent=rna-XM_028668911.1
NW_016019663.1	Gnomon	exon	1062937	1063032	.	-	.	ID=exon-XM_028668911.1-2;Dbxref=GeneID:108002108%2CGenbank:XM_028668911.1;Parent=rna-XM_028668911.1
NW_016019663.1	Gnomon	exon	1058000	1058215	.	-	.	ID=exon-XM_028668911.1-3;Dbxref=GeneID:108002108%2CGenbank:XM_028668911.1;Parent=rna-XM_028668911.1
NW_016019663.1	Gnomon	exon	1057465	1057919	.	-	.	ID=exon-XM_028668911.1-4;Dbxref=GeneID:108002108%2CGenbank:XM_028668911.1;Parent=rna-XM_028668911.1
NW_016019663.1	Gnomon	exon	1057075	1057190	.	-	.	ID=exon-XM_028668911.1-5;Dbxref=GeneID:108002108%2CGenbank:XM_028668911.1;Parent=rna-XM_028668911.1
NW_016019663.1	Gnomon	exon	1077174	1077215	.	-	.	ID=exon-XM_028668911.1-1;Dbxref=GeneID:108002108%2CGenbank:XM_028668911.1;Parent=rna-XM_028668911.1
NW_016019663.1	Gnomon	CDS	1694540	1694868	.	+	0	Name=XP_016918988.1;ID=cds-XP_016918988.1;Dbxref=GeneID:108002079%2CGenbank:XP_016918988.1;Parent=rna-XM_017063499.2
NW_016019663.1	Gnomon	CDS	1698864	1699238	.	+	0	Name=XP_016918988.1;ID=cds-XP_016918988.1;Dbxref=GeneID:108002079%2CGenbank:XP_016918988.1;Parent=rna-XM_017063499.2
NW_016019663.1	Gnomon	CDS	1727172	1727436	.	+	0	Name=XP_016918988.1;ID=cds-XP_016918988.1;Dbxref=GeneID:108002079%2CGenbank:XP_016918988.1;Parent=rna-XM_017063499.2
NW_016019663.1	Gnomon	CDS	1732817	1733020	.	+	0	Name=XP_016918988.1;ID=cds-XP_016918988.1;Dbxref=GeneID:108002079%2CGenbank:XP_016918988.1;Parent=rna-XM_017063499.2
NW_016019663.1	Gnomon	CDS	1779230	1779394	.	+	0	Name=XP_016918988.1;ID=cds-XP_016918988.1;Dbxref=GeneID:108002079%2CGenbank:XP_016918988.1;Parent=rna-XM_017063499.2
NW_016019663.1	Gnomon	CDS	1793694	1794221	.	+	0	Name=XP_016918988.1;ID=cds-XP_016918988.1;Dbxref=GeneID:108002079%2CGenbank:XP_016918988.1;Parent=rna-XM_017063499.2
NW_016019663.1	Gnomon	CDS	2408326	2408371	.	+	0	Name=XP_016919180.1;ID=cds-XP_016919180.1;Dbxref=GeneID:108002172%2CGenbank:XP_016919180.1;Parent=rna-XM_017063691.2
NW_016019663.1	Gnomon	CDS	2408999	2409138	.	+	0	Name=XP_016919180.1;ID=cds-XP_016919180.1;Dbxref=GeneID:108002172%2CGenbank:XP_016919180.1;Parent=rna-XM_017063691.2
NW_016019663.1	Gnomon	CDS	2409292	2409648	.	+	0	Name=XP_016919180.1;ID=cds-XP_016919180.1;Dbxref=GeneID:108002172%2CGenbank:XP_016919180.1;Parent=rna-XM_017063691.2
NW_016019663.1	Gnomon	CDS	2409746	2409847	.	+	0	Name=XP_016919180.1;ID=cds-XP_016919180.1;Dbxref=GeneID:108002172%2CGenbank:XP_016919180.1;Parent=rna-XM_017063691.2
NW_016019663.1	Gnomon	exon	3901051	3901176	.	-	.	ID=exon-XM_017063647.2-10;Dbxref=GeneID:108002150%2CGenbank:XM_017063647.2;Note=The sequence of the model RefSeq transcript was modified relative to this genomic sequence to represent the inferred CDS: added 163 bases not found in genome assembly;Parent=rna-XM_017063647.2
NW_016019663.1	Gnomon	exon	3900497	3900731	.	-	.	ID=exon-XM_017063647.2-11;Dbxref=GeneID:108002150%2CGenbank:XM_017063647.2;Note=The sequence of the model RefSeq transcript was modified relative to this genomic sequence to represent the inferred CDS: added 163 bases not found in genome assembly;Parent=rna-XM_017063647.2
NW_016019663.1	Gnomon	CDS	1423282	1423397	.	+	0	Name=XP_016918841.1;ID=cds-XP_016918841.1;Dbxref=GeneID:108002005%2CGenbank:XP_016918841.1;Parent=rna-XM_017063352.2
NW_016019663.1	Gnomon	CDS	1423514	1423577	.	+	0	Name=XP_016918841.1;ID=cds-XP_016918841.1;Dbxref=GeneID:108002005%2CGenbank:XP_016918841.1;Parent=rna-XM_017063352.2
NW_016019663.1	Gnomon	CDS	1423792	1424192	.	+	0	Name=XP_016918841.1;ID=cds-XP_016918841.1;Dbxref=GeneID:108002005%2CGenbank:XP_016918841.1;Parent=rna-XM_017063352.2
NW_016019663.1	Gnomon	CDS	1424265	1424405	.	+	0	Name=XP_016918841.1;ID=cds-XP_016918841.1;Dbxref=GeneID:108002005%2CGenbank:XP_016918841.1;Parent=rna-XM_017063352.2
NW_016019663.1	Gnomon	CDS	1424492	1424789	.	+	0	Name=XP_016918841.1;ID=cds-XP_016918841.1;Dbxref=GeneID:108002005%2CGenbank:XP_016918841.1;Parent=rna-XM_017063352.2
NW_016019663.1	Gnomon	exon	3926457	3926630	.	+	.	ID=exon-XM_017063342.2-10;Dbxref=GeneID:108001997%2CGenbank:XM_017063342.2;Parent=rna-XM_017063342.2
NW_016019663.1	Gnomon	exon	3926751	3927435	.	+	.	ID=exon-XM_017063342.2-11;Dbxref=GeneID:108001997%2CGenbank:XM_017063342.2;Parent=rna-XM_017063342.2
NW_016019663.1	Gnomon	exon	2774402	2774557	.	-	.	ID=exon-XM_028668816.1-2;Dbxref=GeneID:108002045%2CGenbank:XM_028668816.1;Parent=rna-XM_028668816.1
NW_016019663.1	Gnomon	exon	2773250	2773461	.	-	.	ID=exon-XM_028668816.1-3;Dbxref=GeneID:108002045%2CGenbank:XM_028668816.1;Parent=rna-XM_028668816.1
NW_016019663.1	Gnomon	exon	2770948	2771247	.	-	.	ID=exon-XM_028668816.1-4;Dbxref=GeneID:108002045%2CGenbank:XM_028668816.1;Parent=rna-XM_028668816.1
NW_016019663.1	Gnomon	exon	2767846	2767953	.	-	.	ID=exon-XM_028668816.1-5;Dbxref=GeneID:108002045%2CGenbank:XM_028668816.1;Parent=rna-XM_028668816.1
NW_016019663.1	Gnomon	exon	2799393	2799498	.	-	.	ID=exon-XM_028668816.1-1;Dbxref=GeneID:108002045%2CGenbank:XM_028668816.1;Parent=rna-XM_028668816.1
NW_016019663.1	Gnomon	exon	2765637	2765810	.	-	.	ID=exon-XM_028668816.1-6;Dbxref=GeneID:108002045%2CGenbank:XM_028668816.1;Parent=rna-XM_028668816.1
NW_016019663.1	Gnomon	exon	2765236	2765454	.	-	.	ID=exon-XM_028668816.1-7;Dbxref=GeneID:108002045%2CGenbank:XM_028668816.1;Parent=rna-XM_028668816.1
NW_016019663.1	Gnomon	exon	2764875	2765090	.	-	.	ID=exon-XM_028668816.1-8;Dbxref=GeneID:108002045%2CGenbank:XM_028668816.1;Parent=rna-XM_028668816.1
NW_016019663.1	Gnomon	exon	2764712	2764796	.	-	.	ID=exon-XM_028668816.1-9;Dbxref=GeneID:108002045%2CGenbank:XM_028668816.1;Parent=rna-XM_028668816.1
NW_016019663.1	Gnomon	exon	2275168	2275451	.	+	.	ID=exon-XM_017063530.2-3;Dbxref=GeneID:108002089%2CGenbank:XM_017063530.2;Parent=rna-XM_017063530.2
NW_016019663.1	Gnomon	exon	2275512	2275619	.	+	.	ID=exon-XM_017063530.2-4;Dbxref=GeneID:108002089%2CGenbank:XM_017063530.2;Parent=rna-XM_017063530.2
NW_016019663.1	Gnomon	exon	2274780	2274839	.	+	.	ID=exon-XM_017063530.2-1;Dbxref=GeneID:108002089%2CGenbank:XM_017063530.2;Parent=rna-XM_017063530.2
NW_016019663.1	Gnomon	exon	2274923	2275060	.	+	.	ID=exon-XM_017063530.2-2;Dbxref=GeneID:108002089%2CGenbank:XM_017063530.2;Parent=rna-XM_017063530.2
NW_016019663.1	Gnomon	exon	2275831	2275889	.	+	.	ID=exon-XM_017063530.2-5;Dbxref=GeneID:108002089%2CGenbank:XM_017063530.2;Parent=rna-XM_017063530.2
NW_016019663.1	Gnomon	mRNA	1398400	1398871	.	+	.	Name=XM_017063634.2;ID=rna-XM_017063634.2;Dbxref=GeneID:108002140%2CGenbank:XM_017063634.2;Note=The sequence of the model RefSeq transcript was modified relative to this genomic sequence to represent the inferred CDS: added 184 bases not found in genome assembly;Parent=gene-LOC108002140
NW_016019663.1	Gnomon	lnc_RNA	1095922	1102568	.	+	.	Name=XR_001766821.2;ID=rna-XR_001766821.2;Dbxref=GeneID:108002109%2CGenbank:XR_001766821.2;Parent=gene-LOC108002109
NW_016019663.1	Gnomon	exon	1878990	1879209	.	-	.	ID=exon-XM_028668927.1-12;Dbxref=GeneID:108002073%2CGenbank:XM_028668927.1;Parent=rna-XM_028668927.1
NW_016019663.1	Gnomon	exon	1878658	1878772	.	-	.	ID=exon-XM_028668927.1-13;Dbxref=GeneID:108002073%2CGenbank:XM_028668927.1;Parent=rna-XM_028668927.1
NW_016019663.1	Gnomon	exon	1879766	1880177	.	-	.	ID=exon-XM_028668927.1-10;Dbxref=GeneID:108002073%2CGenbank:XM_028668927.1;Parent=rna-XM_028668927.1
NW_016019663.1	Gnomon	exon	1879353	1879573	.	-	.	ID=exon-XM_028668927.1-11;Dbxref=GeneID:108002073%2CGenbank:XM_028668927.1;Parent=rna-XM_028668927.1
NW_016019663.1	Gnomon	CDS	3736963	3737049	.	+	0	Name=XP_016919183.1;ID=cds-XP_016919183.1;Dbxref=GeneID:108002175%2CGenbank:XP_016919183.1;Parent=rna-XM_017063694.2
NW_016019663.1	Gnomon	CDS	3737331	3737457	.	+	0	Name=XP_016919183.1;ID=cds-XP_016919183.1;Dbxref=GeneID:108002175%2CGenbank:XP_016919183.1;Parent=rna-XM_017063694.2
NW_016019663.1	Gnomon	CDS	3737538	3738161	.	+	0	Name=XP_016919183.1;ID=cds-XP_016919183.1;Dbxref=GeneID:108002175%2CGenbank:XP_016919183.1;Parent=rna-XM_017063694.2
NW_016019663.1	Gnomon	CDS	3738262	3738675	.	+	0	Name=XP_016919183.1;ID=cds-XP_016919183.1;Dbxref=GeneID:108002175%2CGenbank:XP_016919183.1;Parent=rna-XM_017063694.2
NW_016019663.1	Gnomon	CDS	3738815	3739021	.	+	0	Name=XP_016919183.1;ID=cds-XP_016919183.1;Dbxref=GeneID:108002175%2CGenbank:XP_016919183.1;Parent=rna-XM_017063694.2
NW_016019663.1	Gnomon	CDS	3740213	3740424	.	+	0	Name=XP_016919183.1;ID=cds-XP_016919183.1;Dbxref=GeneID:108002175%2CGenbank:XP_016919183.1;Parent=rna-XM_017063694.2
NW_016019663.1	Gnomon	CDS	684690	684693	.	-	0	Name=XP_028524694.1;ID=cds-XP_028524694.1;Dbxref=GeneID:108002182%2CGenbank:XP_028524694.1;Note=The sequence of the model RefSeq protein was modified relative to this genomic sequence to represent the inferred CDS: inserted 2 bases in 1 codon;Parent=rna-XM_028668893.1
NW_016019663.1	Gnomon	CDS	684287	684388	.	-	0	Name=XP_028524694.1;ID=cds-XP_028524694.1;Dbxref=GeneID:108002182%2CGenbank:XP_028524694.1;Note=The sequence of the model RefSeq protein was modified relative to this genomic sequence to represent the inferred CDS: inserted 2 bases in 1 codon;Parent=rna-XM_028668893.1
NW_016019663.1	Gnomon	CDS	683018	683042	.	-	0	Name=XP_028524694.1;ID=cds-XP_028524694.1;Dbxref=GeneID:108002182%2CGenbank:XP_028524694.1;Note=The sequence of the model RefSeq protein was modified relative to this genomic sequence to represent the inferred CDS: inserted 2 bases in 1 codon;Parent=rna-XM_028668893.1
NW_016019663.1	Gnomon	CDS	682653	683016	.	-	0	Name=XP_028524694.1;ID=cds-XP_028524694.1;Dbxref=GeneID:108002182%2CGenbank:XP_028524694.1;Note=The sequence of the model RefSeq protein was modified relative to this genomic sequence to represent the inferred CDS: inserted 2 bases in 1 codon;Parent=rna-XM_028668893.1
NW_016019663.1	Gnomon	CDS	682230	682476	.	-	0	Name=XP_028524694.1;ID=cds-XP_028524694.1;Dbxref=GeneID:108002182%2CGenbank:XP_028524694.1;Note=The sequence of the model RefSeq protein was modified relative to this genomic sequence to represent the inferred CDS: inserted 2 bases in 1 codon;Parent=rna-XM_028668893.1
NW_016019663.1	Gnomon	CDS	681404	681795	.	-	0	Name=XP_028524694.1;ID=cds-XP_028524694.1;Dbxref=GeneID:108002182%2CGenbank:XP_028524694.1;Note=The sequence of the model RefSeq protein was modified relative to this genomic sequence to represent the inferred CDS: inserted 2 bases in 1 codon;Parent=rna-XM_028668893.1
NW_016019663.1	Gnomon	CDS	680929	681213	.	-	0	Name=XP_028524694.1;ID=cds-XP_028524694.1;Dbxref=GeneID:108002182%2CGenbank:XP_028524694.1;Note=The sequence of the model RefSeq protein was modified relative to this genomic sequence to represent the inferred CDS: inserted 2 bases in 1 codon;Parent=rna-XM_028668893.1
NW_016019663.1	Gnomon	CDS	680647	680835	.	-	0	Name=XP_028524694.1;ID=cds-XP_028524694.1;Dbxref=GeneID:108002182%2CGenbank:XP_028524694.1;Note=The sequence of the model RefSeq protein was modified relative to this genomic sequence to represent the inferred CDS: inserted 2 bases in 1 codon;Parent=rna-XM_028668893.1
NW_016019663.1	Gnomon	CDS	774759	774843	.	+	0	Name=XP_028524704.1;ID=cds-XP_028524704.1;Dbxref=GeneID:108002113%2CGenbank:XP_028524704.1;Parent=rna-XM_028668903.1
NW_016019663.1	Gnomon	CDS	782653	782876	.	+	0	Name=XP_028524704.1;ID=cds-XP_028524704.1;Dbxref=GeneID:108002113%2CGenbank:XP_028524704.1;Parent=rna-XM_028668903.1
NW_016019663.1	Gnomon	CDS	817324	817468	.	+	0	Name=XP_028524704.1;ID=cds-XP_028524704.1;Dbxref=GeneID:108002113%2CGenbank:XP_028524704.1;Parent=rna-XM_028668903.1
NW_016019663.1	Gnomon	CDS	840665	840787	.	+	0	Name=XP_028524704.1;ID=cds-XP_028524704.1;Dbxref=GeneID:108002113%2CGenbank:XP_028524704.1;Parent=rna-XM_028668903.1
NW_016019663.1	Gnomon	CDS	843293	843481	.	+	0	Name=XP_028524704.1;ID=cds-XP_028524704.1;Dbxref=GeneID:108002113%2CGenbank:XP_028524704.1;Parent=rna-XM_028668903.1
NW_016019663.1	Gnomon	CDS	868676	868913	.	+	0	Name=XP_028524704.1;ID=cds-XP_028524704.1;Dbxref=GeneID:108002113%2CGenbank:XP_028524704.1;Parent=rna-XM_028668903.1
NW_016019663.1	Gnomon	CDS	870303	870342	.	+	0	Name=XP_028524704.1;ID=cds-XP_028524704.1;Dbxref=GeneID:108002113%2CGenbank:XP_028524704.1;Parent=rna-XM_028668903.1
NW_016019663.1	Gnomon	exon	1873746	1873943	.	-	.	ID=exon-XM_028668927.1-25;Dbxref=GeneID:108002073%2CGenbank:XM_028668927.1;Parent=rna-XM_028668927.1
NW_016019663.1	Gnomon	exon	1872218	1873659	.	-	.	ID=exon-XM_028668927.1-26;Dbxref=GeneID:108002073%2CGenbank:XM_028668927.1;Parent=rna-XM_028668927.1
NW_016019663.1	Gnomon	exon	1874255	1874578	.	-	.	ID=exon-XM_028668927.1-23;Dbxref=GeneID:108002073%2CGenbank:XM_028668927.1;Parent=rna-XM_028668927.1
NW_016019663.1	Gnomon	exon	1874064	1874156	.	-	.	ID=exon-XM_028668927.1-24;Dbxref=GeneID:108002073%2CGenbank:XM_028668927.1;Parent=rna-XM_028668927.1
NW_016019663.1	Gnomon	exon	1875118	1875343	.	-	.	ID=exon-XM_028668927.1-21;Dbxref=GeneID:108002073%2CGenbank:XM_028668927.1;Parent=rna-XM_028668927.1
NW_016019663.1	Gnomon	exon	1874698	1875038	.	-	.	ID=exon-XM_028668927.1-22;Dbxref=GeneID:108002073%2CGenbank:XM_028668927.1;Parent=rna-XM_028668927.1
NW_016019663.1	Gnomon	exon	1875431	1875650	.	-	.	ID=exon-XM_028668927.1-20;Dbxref=GeneID:108002073%2CGenbank:XM_028668927.1;Parent=rna-XM_028668927.1
NW_016019663.1	Gnomon	exon	3738815	3738916	.	+	.	ID=exon-XM_017063695.2-5;Dbxref=GeneID:108002175%2CGenbank:XM_017063695.2;Parent=rna-XM_017063695.2
NW_016019663.1	Gnomon	exon	3740213	3740533	.	+	.	ID=exon-XM_017063695.2-6;Dbxref=GeneID:108002175%2CGenbank:XM_017063695.2;Parent=rna-XM_017063695.2
NW_016019663.1	Gnomon	exon	3736748	3737049	.	+	.	ID=exon-XM_017063695.2-1;Dbxref=GeneID:108002175%2CGenbank:XM_017063695.2;Parent=rna-XM_017063695.2
NW_016019663.1	Gnomon	exon	3737331	3737457	.	+	.	ID=exon-XM_017063695.2-2;Dbxref=GeneID:108002175%2CGenbank:XM_017063695.2;Parent=rna-XM_017063695.2
NW_016019663.1	Gnomon	exon	1876056	1876268	.	-	.	ID=exon-XM_028668927.1-18;Dbxref=GeneID:108002073%2CGenbank:XM_028668927.1;Parent=rna-XM_028668927.1
NW_016019663.1	Gnomon	exon	3737538	3738161	.	+	.	ID=exon-XM_017063695.2-3;Dbxref=GeneID:108002175%2CGenbank:XM_017063695.2;Parent=rna-XM_017063695.2
NW_016019663.1	Gnomon	exon	1875726	1875990	.	-	.	ID=exon-XM_028668927.1-19;Dbxref=GeneID:108002073%2CGenbank:XM_028668927.1;Parent=rna-XM_028668927.1
NW_016019663.1	Gnomon	exon	3738262	3738675	.	+	.	ID=exon-XM_017063695.2-4;Dbxref=GeneID:108002175%2CGenbank:XM_017063695.2;Parent=rna-XM_017063695.2
NW_016019663.1	Gnomon	exon	1877883	1877951	.	-	.	ID=exon-XM_028668927.1-16;Dbxref=GeneID:108002073%2CGenbank:XM_028668927.1;Parent=rna-XM_028668927.1
NW_016019663.1	Gnomon	exon	1877177	1877278	.	-	.	ID=exon-XM_028668927.1-17;Dbxref=GeneID:108002073%2CGenbank:XM_028668927.1;Parent=rna-XM_028668927.1
NW_016019663.1	Gnomon	exon	1878296	1878501	.	-	.	ID=exon-XM_028668927.1-14;Dbxref=GeneID:108002073%2CGenbank:XM_028668927.1;Parent=rna-XM_028668927.1
NW_016019663.1	Gnomon	exon	1878071	1878208	.	-	.	ID=exon-XM_028668927.1-15;Dbxref=GeneID:108002073%2CGenbank:XM_028668927.1;Parent=rna-XM_028668927.1
NW_016019663.1	Gnomon	CDS	2234991	2235056	.	-	0	Name=XP_016919089.1;ID=cds-XP_016919089.1;Dbxref=GeneID:108002121%2CGenbank:XP_016919089.1;Parent=rna-XM_017063600.2
NW_016019663.1	Gnomon	CDS	2234846	2234911	.	-	0	Name=XP_016919089.1;ID=cds-XP_016919089.1;Dbxref=GeneID:108002121%2CGenbank:XP_016919089.1;Parent=rna-XM_017063600.2
NW_016019663.1	Gnomon	CDS	2234532	2234777	.	-	0	Name=XP_016919089.1;ID=cds-XP_016919089.1;Dbxref=GeneID:108002121%2CGenbank:XP_016919089.1;Parent=rna-XM_017063600.2
NW_016019663.1	Gnomon	CDS	2234263	2234397	.	-	0	Name=XP_016919089.1;ID=cds-XP_016919089.1;Dbxref=GeneID:108002121%2CGenbank:XP_016919089.1;Parent=rna-XM_017063600.2
NW_016019663.1	Gnomon	CDS	2233921	2234184	.	-	0	Name=XP_016919089.1;ID=cds-XP_016919089.1;Dbxref=GeneID:108002121%2CGenbank:XP_016919089.1;Parent=rna-XM_017063600.2
NW_016019663.1	Gnomon	CDS	2233721	2233859	.	-	0	Name=XP_016919089.1;ID=cds-XP_016919089.1;Dbxref=GeneID:108002121%2CGenbank:XP_016919089.1;Parent=rna-XM_017063600.2
NW_016019663.1	Gnomon	CDS	2233450	2233648	.	-	0	Name=XP_016919089.1;ID=cds-XP_016919089.1;Dbxref=GeneID:108002121%2CGenbank:XP_016919089.1;Parent=rna-XM_017063600.2
NW_016019663.1	Gnomon	CDS	2233228	2233354	.	-	0	Name=XP_016919089.1;ID=cds-XP_016919089.1;Dbxref=GeneID:108002121%2CGenbank:XP_016919089.1;Parent=rna-XM_017063600.2
NW_016019663.1	Gnomon	CDS	2232991	2233152	.	-	0	Name=XP_016919089.1;ID=cds-XP_016919089.1;Dbxref=GeneID:108002121%2CGenbank:XP_016919089.1;Parent=rna-XM_017063600.2
NW_016019663.1	Gnomon	exon	3193448	3193691	.	+	.	ID=exon-XM_028668839.1-5;Dbxref=GeneID:108002055%2CGenbank:XM_028668839.1;Parent=rna-XM_028668839.1
NW_016019663.1	Gnomon	exon	3193856	3193993	.	+	.	ID=exon-XM_028668839.1-6;Dbxref=GeneID:108002055%2CGenbank:XM_028668839.1;Parent=rna-XM_028668839.1
NW_016019663.1	Gnomon	exon	3194101	3194388	.	+	.	ID=exon-XM_028668839.1-7;Dbxref=GeneID:108002055%2CGenbank:XM_028668839.1;Parent=rna-XM_028668839.1
NW_016019663.1	Gnomon	exon	3194577	3196008	.	+	.	ID=exon-XM_028668839.1-8;Dbxref=GeneID:108002055%2CGenbank:XM_028668839.1;Parent=rna-XM_028668839.1
NW_016019663.1	Gnomon	exon	3147527	3148599	.	+	.	ID=exon-XM_028668839.1-1;Dbxref=GeneID:108002055%2CGenbank:XM_028668839.1;Parent=rna-XM_028668839.1
NW_016019663.1	Gnomon	exon	3192229	3192414	.	+	.	ID=exon-XM_028668839.1-2;Dbxref=GeneID:108002055%2CGenbank:XM_028668839.1;Parent=rna-XM_028668839.1
NW_016019663.1	Gnomon	exon	3192754	3192901	.	+	.	ID=exon-XM_028668839.1-3;Dbxref=GeneID:108002055%2CGenbank:XM_028668839.1;Parent=rna-XM_028668839.1
NW_016019663.1	Gnomon	exon	3193017	3193293	.	+	.	ID=exon-XM_028668839.1-4;Dbxref=GeneID:108002055%2CGenbank:XM_028668839.1;Parent=rna-XM_028668839.1
NW_016019663.1	Gnomon	mRNA	292559	301623	.	-	.	Name=XM_017063535.1;ID=rna-XM_017063535.1;Dbxref=GeneID:108002090%2CGenbank:XM_017063535.1;Parent=gene-LOC108002090
NW_016019663.1	Gnomon	CDS	2361855	2361882	.	-	0	Name=XP_016918844.1;ID=cds-XP_016918844.1;Dbxref=GeneID:108002007%2CGenbank:XP_016918844.1;Note=The sequence of the model RefSeq protein was modified relative to this genomic sequence to represent the inferred CDS: added 26 bases not found in genome assembly;Parent=rna-XM_017063355.2
NW_016019663.1	Gnomon	CDS	2361157	2361278	.	-	0	Name=XP_016918844.1;ID=cds-XP_016918844.1;Dbxref=GeneID:108002007%2CGenbank:XP_016918844.1;Note=The sequence of the model RefSeq protein was modified relative to this genomic sequence to represent the inferred CDS: added 26 bases not found in genome assembly;Parent=rna-XM_017063355.2
NW_016019663.1	Gnomon	CDS	2360936	2361103	.	-	0	Name=XP_016918844.1;ID=cds-XP_016918844.1;Dbxref=GeneID:108002007%2CGenbank:XP_016918844.1;Note=The sequence of the model RefSeq protein was modified relative to this genomic sequence to represent the inferred CDS: added 26 bases not found in genome assembly;Parent=rna-XM_017063355.2
NW_016019663.1	Gnomon	CDS	2360512	2360604	.	-	0	Name=XP_016918844.1;ID=cds-XP_016918844.1;Dbxref=GeneID:108002007%2CGenbank:XP_016918844.1;Note=The sequence of the model RefSeq protein was modified relative to this genomic sequence to represent the inferred CDS: added 26 bases not found in genome assembly;Parent=rna-XM_017063355.2
NW_016019663.1	Gnomon	CDS	2360148	2360316	.	-	0	Name=XP_016918844.1;ID=cds-XP_016918844.1;Dbxref=GeneID:108002007%2CGenbank:XP_016918844.1;Note=The sequence of the model RefSeq protein was modified relative to this genomic sequence to represent the inferred CDS: added 26 bases not found in genome assembly;Parent=rna-XM_017063355.2
NW_016019663.1	Gnomon	CDS	2359909	2360073	.	-	0	Name=XP_016918844.1;ID=cds-XP_016918844.1;Dbxref=GeneID:108002007%2CGenbank:XP_016918844.1;Note=The sequence of the model RefSeq protein was modified relative to this genomic sequence to represent the inferred CDS: added 26 bases not found in genome assembly;Parent=rna-XM_017063355.2
NW_016019663.1	Gnomon	CDS	2359730	2359834	.	-	0	Name=XP_016918844.1;ID=cds-XP_016918844.1;Dbxref=GeneID:108002007%2CGenbank:XP_016918844.1;Note=The sequence of the model RefSeq protein was modified relative to this genomic sequence to represent the inferred CDS: added 26 bases not found in genome assembly;Parent=rna-XM_017063355.2
NW_016019663.1	Gnomon	CDS	2359468	2359650	.	-	0	Name=XP_016918844.1;ID=cds-XP_016918844.1;Dbxref=GeneID:108002007%2CGenbank:XP_016918844.1;Note=The sequence of the model RefSeq protein was modified relative to this genomic sequence to represent the inferred CDS: added 26 bases not found in genome assembly;Parent=rna-XM_017063355.2
NW_016019663.1	Gnomon	exon	1114737	1114799	.	-	.	ID=exon-XM_028668910.1-1;Dbxref=GeneID:108002108%2CGenbank:XM_028668910.1;Parent=rna-XM_028668910.1
NW_016019663.1	Gnomon	exon	1049044	1049273	.	-	.	ID=exon-XM_017063575.2-15;Dbxref=GeneID:108002108%2CGenbank:XM_017063575.2;Parent=rna-XM_017063575.2
NW_016019663.1	Gnomon	exon	1062937	1063032	.	-	.	ID=exon-XM_028668910.1-2;Dbxref=GeneID:108002108%2CGenbank:XM_028668910.1;Parent=rna-XM_028668910.1
NW_016019663.1	Gnomon	exon	1048306	1048480	.	-	.	ID=exon-XM_017063575.2-16;Dbxref=GeneID:108002108%2CGenbank:XM_017063575.2;Parent=rna-XM_017063575.2
NW_016019663.1	Gnomon	exon	1047886	1048166	.	-	.	ID=exon-XM_017063575.2-17;Dbxref=GeneID:108002108%2CGenbank:XM_017063575.2;Parent=rna-XM_017063575.2
NW_016019663.1	Gnomon	exon	1047513	1047800	.	-	.	ID=exon-XM_017063575.2-18;Dbxref=GeneID:108002108%2CGenbank:XM_017063575.2;Parent=rna-XM_017063575.2
NW_016019663.1	Gnomon	exon	1047204	1047440	.	-	.	ID=exon-XM_017063575.2-19;Dbxref=GeneID:108002108%2CGenbank:XM_017063575.2;Parent=rna-XM_017063575.2
NW_016019663.1	Gnomon	exon	1053032	1053536	.	-	.	ID=exon-XM_028668910.1-9;Dbxref=GeneID:108002108%2CGenbank:XM_028668910.1;Parent=rna-XM_028668910.1
NW_016019663.1	Gnomon	exon	1054378	1054459	.	-	.	ID=exon-XM_028668910.1-7;Dbxref=GeneID:108002108%2CGenbank:XM_028668910.1;Parent=rna-XM_028668910.1
NW_016019663.1	Gnomon	exon	1046954	1047128	.	-	.	ID=exon-XM_017063575.2-20;Dbxref=GeneID:108002108%2CGenbank:XM_017063575.2;Parent=rna-XM_017063575.2
NW_016019663.1	Gnomon	exon	1053628	1053847	.	-	.	ID=exon-XM_028668910.1-8;Dbxref=GeneID:108002108%2CGenbank:XM_028668910.1;Parent=rna-XM_028668910.1
NW_016019663.1	Gnomon	exon	1046272	1046391	.	-	.	ID=exon-XM_017063575.2-21;Dbxref=GeneID:108002108%2CGenbank:XM_017063575.2;Parent=rna-XM_017063575.2
NW_016019663.1	Gnomon	exon	1057075	1057190	.	-	.	ID=exon-XM_028668910.1-5;Dbxref=GeneID:108002108%2CGenbank:XM_028668910.1;Parent=rna-XM_028668910.1
NW_016019663.1	Gnomon	exon	1045624	1045719	.	-	.	ID=exon-XM_017063575.2-22;Dbxref=GeneID:108002108%2CGenbank:XM_017063575.2;Parent=rna-XM_017063575.2
NW_016019663.1	Gnomon	exon	1056217	1056327	.	-	.	ID=exon-XM_028668910.1-6;Dbxref=GeneID:108002108%2CGenbank:XM_028668910.1;Parent=rna-XM_028668910.1
NW_016019663.1	Gnomon	exon	1043593	1043826	.	-	.	ID=exon-XM_017063575.2-23;Dbxref=GeneID:108002108%2CGenbank:XM_017063575.2;Parent=rna-XM_017063575.2
NW_016019663.1	Gnomon	exon	1058000	1058215	.	-	.	ID=exon-XM_028668910.1-3;Dbxref=GeneID:108002108%2CGenbank:XM_028668910.1;Parent=rna-XM_028668910.1
NW_016019663.1	Gnomon	exon	1043157	1043439	.	-	.	ID=exon-XM_017063575.2-24;Dbxref=GeneID:108002108%2CGenbank:XM_017063575.2;Parent=rna-XM_017063575.2
NW_016019663.1	Gnomon	exon	1057465	1057919	.	-	.	ID=exon-XM_028668910.1-4;Dbxref=GeneID:108002108%2CGenbank:XM_028668910.1;Parent=rna-XM_028668910.1
NW_016019663.1	Gnomon	exon	1041986	1042590	.	-	.	ID=exon-XM_017063575.2-25;Dbxref=GeneID:108002108%2CGenbank:XM_017063575.2;Parent=rna-XM_017063575.2
NW_016019663.1	Gnomon	CDS	404768	404907	.	+	0	Name=XP_016919182.1;ID=cds-XP_016919182.1;Dbxref=GeneID:108002173%2CGenbank:XP_016919182.1;Parent=rna-XM_017063693.2
NW_016019663.1	Gnomon	CDS	405790	406090	.	+	0	Name=XP_016919182.1;ID=cds-XP_016919182.1;Dbxref=GeneID:108002173%2CGenbank:XP_016919182.1;Parent=rna-XM_017063693.2
NW_016019663.1	Gnomon	CDS	407658	407853	.	+	0	Name=XP_016919182.1;ID=cds-XP_016919182.1;Dbxref=GeneID:108002173%2CGenbank:XP_016919182.1;Parent=rna-XM_017063693.2
NW_016019663.1	Gnomon	CDS	408013	408117	.	+	0	Name=XP_016919182.1;ID=cds-XP_016919182.1;Dbxref=GeneID:108002173%2CGenbank:XP_016919182.1;Parent=rna-XM_017063693.2
NW_016019663.1	Gnomon	CDS	408422	408597	.	+	0	Name=XP_016919182.1;ID=cds-XP_016919182.1;Dbxref=GeneID:108002173%2CGenbank:XP_016919182.1;Parent=rna-XM_017063693.2
NW_016019663.1	Gnomon	CDS	2246027	2246292	.	-	0	Name=XP_016918843.1;ID=cds-XP_016918843.1;Dbxref=GeneID:108002006%2CGenbank:XP_016918843.1;Parent=rna-XM_017063354.2
NW_016019663.1	Gnomon	CDS	2245724	2245913	.	-	0	Name=XP_016918843.1;ID=cds-XP_016918843.1;Dbxref=GeneID:108002006%2CGenbank:XP_016918843.1;Parent=rna-XM_017063354.2
NW_016019663.1	Gnomon	CDS	2245322	2245640	.	-	0	Name=XP_016918843.1;ID=cds-XP_016918843.1;Dbxref=GeneID:108002006%2CGenbank:XP_016918843.1;Parent=rna-XM_017063354.2
NW_016019663.1	Gnomon	CDS	2244812	2245236	.	-	0	Name=XP_016918843.1;ID=cds-XP_016918843.1;Dbxref=GeneID:108002006%2CGenbank:XP_016918843.1;Parent=rna-XM_017063354.2
NW_016019663.1	Gnomon	CDS	2244372	2244752	.	-	0	Name=XP_016918843.1;ID=cds-XP_016918843.1;Dbxref=GeneID:108002006%2CGenbank:XP_016918843.1;Parent=rna-XM_017063354.2
NW_016019663.1	Gnomon	CDS	591786	591899	.	-	0	Name=XP_028524705.1;ID=cds-XP_028524705.1;Dbxref=GeneID:108002072%2CGenbank:XP_028524705.1;Parent=rna-XM_028668904.1
NW_016019663.1	Gnomon	CDS	591561	591704	.	-	0	Name=XP_028524705.1;ID=cds-XP_028524705.1;Dbxref=GeneID:108002072%2CGenbank:XP_028524705.1;Parent=rna-XM_028668904.1
NW_016019663.1	Gnomon	CDS	591288	591494	.	-	0	Name=XP_028524705.1;ID=cds-XP_028524705.1;Dbxref=GeneID:108002072%2CGenbank:XP_028524705.1;Parent=rna-XM_028668904.1
NW_016019663.1	Gnomon	CDS	591034	591191	.	-	0	Name=XP_028524705.1;ID=cds-XP_028524705.1;Dbxref=GeneID:108002072%2CGenbank:XP_028524705.1;Parent=rna-XM_028668904.1
NW_016019663.1	Gnomon	CDS	590591	590900	.	-	0	Name=XP_028524705.1;ID=cds-XP_028524705.1;Dbxref=GeneID:108002072%2CGenbank:XP_028524705.1;Parent=rna-XM_028668904.1
NW_016019663.1	Gnomon	CDS	590228	590488	.	-	0	Name=XP_028524705.1;ID=cds-XP_028524705.1;Dbxref=GeneID:108002072%2CGenbank:XP_028524705.1;Parent=rna-XM_028668904.1
NW_016019663.1	Gnomon	CDS	589844	590116	.	-	0	Name=XP_028524705.1;ID=cds-XP_028524705.1;Dbxref=GeneID:108002072%2CGenbank:XP_028524705.1;Parent=rna-XM_028668904.1
NW_016019663.1	Gnomon	CDS	589679	589771	.	-	0	Name=XP_028524705.1;ID=cds-XP_028524705.1;Dbxref=GeneID:108002072%2CGenbank:XP_028524705.1;Parent=rna-XM_028668904.1
NW_016019663.1	Gnomon	CDS	589351	589518	.	-	0	Name=XP_028524705.1;ID=cds-XP_028524705.1;Dbxref=GeneID:108002072%2CGenbank:XP_028524705.1;Parent=rna-XM_028668904.1
NW_016019663.1	Gnomon	CDS	1159696	1159826	.	-	0	Name=XP_016919088.1;ID=cds-XP_016919088.1;Dbxref=GeneID:108002120%2CGenbank:XP_016919088.1;Parent=rna-XM_017063599.2
NW_016019663.1	Gnomon	CDS	1159254	1159560	.	-	0	Name=XP_016919088.1;ID=cds-XP_016919088.1;Dbxref=GeneID:108002120%2CGenbank:XP_016919088.1;Parent=rna-XM_017063599.2
NW_016019663.1	Gnomon	CDS	1158912	1159154	.	-	0	Name=XP_016919088.1;ID=cds-XP_016919088.1;Dbxref=GeneID:108002120%2CGenbank:XP_016919088.1;Parent=rna-XM_017063599.2
NW_016019663.1	Gnomon	exon	561033	561219	.	-	.	ID=exon-XM_017063436.1-1;Dbxref=GeneID:108002053%2CGenbank:XM_017063436.1;Parent=rna-XM_017063436.1
NW_016019663.1	Gnomon	exon	560712	560919	.	-	.	ID=exon-XM_017063436.1-2;Dbxref=GeneID:108002053%2CGenbank:XM_017063436.1;Parent=rna-XM_017063436.1
NW_016019663.1	Gnomon	exon	560250	560488	.	-	.	ID=exon-XM_017063436.1-3;Dbxref=GeneID:108002053%2CGenbank:XM_017063436.1;Parent=rna-XM_017063436.1
NW_016019663.1	Gnomon	exon	559973	560176	.	-	.	ID=exon-XM_017063436.1-4;Dbxref=GeneID:108002053%2CGenbank:XM_017063436.1;Parent=rna-XM_017063436.1
NW_016019663.1	Gnomon	exon	559687	559861	.	-	.	ID=exon-XM_017063436.1-5;Dbxref=GeneID:108002053%2CGenbank:XM_017063436.1;Parent=rna-XM_017063436.1
NW_016019663.1	Gnomon	exon	559411	559602	.	-	.	ID=exon-XM_017063436.1-6;Dbxref=GeneID:108002053%2CGenbank:XM_017063436.1;Parent=rna-XM_017063436.1
NW_016019663.1	Gnomon	exon	559003	559333	.	-	.	ID=exon-XM_017063436.1-7;Dbxref=GeneID:108002053%2CGenbank:XM_017063436.1;Parent=rna-XM_017063436.1
NW_016019663.1	Gnomon	CDS	404768	404907	.	+	0	Name=XP_016919181.1;ID=cds-XP_016919181.1;Dbxref=GeneID:108002173%2CGenbank:XP_016919181.1;Parent=rna-XM_017063692.2
NW_016019663.1	Gnomon	CDS	405757	406090	.	+	0	Name=XP_016919181.1;ID=cds-XP_016919181.1;Dbxref=GeneID:108002173%2CGenbank:XP_016919181.1;Parent=rna-XM_017063692.2
NW_016019663.1	Gnomon	CDS	407658	407853	.	+	0	Name=XP_016919181.1;ID=cds-XP_016919181.1;Dbxref=GeneID:108002173%2CGenbank:XP_016919181.1;Parent=rna-XM_017063692.2
NW_016019663.1	Gnomon	CDS	408013	408117	.	+	0	Name=XP_016919181.1;ID=cds-XP_016919181.1;Dbxref=GeneID:108002173%2CGenbank:XP_016919181.1;Parent=rna-XM_017063692.2
NW_016019663.1	Gnomon	CDS	408422	408597	.	+	0	Name=XP_016919181.1;ID=cds-XP_016919181.1;Dbxref=GeneID:108002173%2CGenbank:XP_016919181.1;Parent=rna-XM_017063692.2
NW_016019663.1	Gnomon	exon	1052786	1052952	.	-	.	ID=exon-XM_017063575.2-10;Dbxref=GeneID:108002108%2CGenbank:XM_017063575.2;Parent=rna-XM_017063575.2
NW_016019663.1	Gnomon	exon	1051196	1051372	.	-	.	ID=exon-XM_017063575.2-11;Dbxref=GeneID:108002108%2CGenbank:XM_017063575.2;Parent=rna-XM_017063575.2
NW_016019663.1	Gnomon	exon	1049924	1050057	.	-	.	ID=exon-XM_017063575.2-12;Dbxref=GeneID:108002108%2CGenbank:XM_017063575.2;Parent=rna-XM_017063575.2
NW_016019663.1	Gnomon	exon	1049690	1049843	.	-	.	ID=exon-XM_017063575.2-13;Dbxref=GeneID:108002108%2CGenbank:XM_017063575.2;Parent=rna-XM_017063575.2
NW_016019663.1	Gnomon	exon	1049412	1049610	.	-	.	ID=exon-XM_017063575.2-14;Dbxref=GeneID:108002108%2CGenbank:XM_017063575.2;Parent=rna-XM_017063575.2
NW_016019663.1	Gnomon	CDS	1694540	1694868	.	+	0	Name=XP_016918989.1;ID=cds-XP_016918989.1;Dbxref=GeneID:108002079%2CGenbank:XP_016918989.1;Parent=rna-XM_017063500.2
NW_016019663.1	Gnomon	CDS	1698864	1699238	.	+	0	Name=XP_016918989.1;ID=cds-XP_016918989.1;Dbxref=GeneID:108002079%2CGenbank:XP_016918989.1;Parent=rna-XM_017063500.2
NW_016019663.1	Gnomon	CDS	1727172	1727436	.	+	0	Name=XP_016918989.1;ID=cds-XP_016918989.1;Dbxref=GeneID:108002079%2CGenbank:XP_016918989.1;Parent=rna-XM_017063500.2
NW_016019663.1	Gnomon	CDS	1732817	1733020	.	+	0	Name=XP_016918989.1;ID=cds-XP_016918989.1;Dbxref=GeneID:108002079%2CGenbank:XP_016918989.1;Parent=rna-XM_017063500.2
NW_016019663.1	Gnomon	CDS	1779230	1779394	.	+	0	Name=XP_016918989.1;ID=cds-XP_016918989.1;Dbxref=GeneID:108002079%2CGenbank:XP_016918989.1;Parent=rna-XM_017063500.2
NW_016019663.1	Gnomon	CDS	1793694	1794221	.	+	0	Name=XP_016918989.1;ID=cds-XP_016918989.1;Dbxref=GeneID:108002079%2CGenbank:XP_016918989.1;Parent=rna-XM_017063500.2
NW_016019663.1	Gnomon	CDS	3736963	3737049	.	+	0	Name=XP_016919185.1;ID=cds-XP_016919185.1;Dbxref=GeneID:108002175%2CGenbank:XP_016919185.1;Parent=rna-XM_017063696.2
NW_016019663.1	Gnomon	CDS	3737331	3737457	.	+	0	Name=XP_016919185.1;ID=cds-XP_016919185.1;Dbxref=GeneID:108002175%2CGenbank:XP_016919185.1;Parent=rna-XM_017063696.2
NW_016019663.1	Gnomon	CDS	3737538	3738161	.	+	0	Name=XP_016919185.1;ID=cds-XP_016919185.1;Dbxref=GeneID:108002175%2CGenbank:XP_016919185.1;Parent=rna-XM_017063696.2
NW_016019663.1	Gnomon	CDS	3738262	3738675	.	+	0	Name=XP_016919185.1;ID=cds-XP_016919185.1;Dbxref=GeneID:108002175%2CGenbank:XP_016919185.1;Parent=rna-XM_017063696.2
NW_016019663.1	Gnomon	CDS	3738815	3739021	.	+	0	Name=XP_016919185.1;ID=cds-XP_016919185.1;Dbxref=GeneID:108002175%2CGenbank:XP_016919185.1;Parent=rna-XM_017063696.2
NW_016019663.1	Gnomon	CDS	3739829	3739911	.	+	0	Name=XP_016919185.1;ID=cds-XP_016919185.1;Dbxref=GeneID:108002175%2CGenbank:XP_016919185.1;Parent=rna-XM_017063696.2
NW_016019663.1	Gnomon	mRNA	1856520	1864809	.	+	.	Name=XM_017063631.2;ID=rna-XM_017063631.2;Dbxref=GeneID:108002138%2CGenbank:XM_017063631.2;Parent=gene-LOC108002138
NW_016019663.1	Gnomon	CDS	296284	296397	.	-	0	Name=XP_028524696.1;ID=cds-XP_028524696.1;Dbxref=GeneID:108002090%2CGenbank:XP_028524696.1;Parent=rna-XM_028668895.1
NW_016019663.1	Gnomon	CDS	295694	296179	.	-	0	Name=XP_028524696.1;ID=cds-XP_028524696.1;Dbxref=GeneID:108002090%2CGenbank:XP_028524696.1;Parent=rna-XM_028668895.1
NW_016019663.1	Gnomon	CDS	295045	295222	.	-	0	Name=XP_028524696.1;ID=cds-XP_028524696.1;Dbxref=GeneID:108002090%2CGenbank:XP_028524696.1;Parent=rna-XM_028668895.1
NW_016019663.1	Gnomon	CDS	294516	294955	.	-	0	Name=XP_028524696.1;ID=cds-XP_028524696.1;Dbxref=GeneID:108002090%2CGenbank:XP_028524696.1;Parent=rna-XM_028668895.1
NW_016019663.1	Gnomon	CDS	293995	294358	.	-	0	Name=XP_028524696.1;ID=cds-XP_028524696.1;Dbxref=GeneID:108002090%2CGenbank:XP_028524696.1;Parent=rna-XM_028668895.1
NW_016019663.1	Gnomon	CDS	293604	293925	.	-	0	Name=XP_028524696.1;ID=cds-XP_028524696.1;Dbxref=GeneID:108002090%2CGenbank:XP_028524696.1;Parent=rna-XM_028668895.1
NW_016019663.1	Gnomon	CDS	293254	293491	.	-	0	Name=XP_028524696.1;ID=cds-XP_028524696.1;Dbxref=GeneID:108002090%2CGenbank:XP_028524696.1;Parent=rna-XM_028668895.1
NW_016019663.1	Gnomon	exon	1062937	1063032	.	-	.	ID=exon-XM_017063577.2-2;Dbxref=GeneID:108002108%2CGenbank:XM_017063577.2;Parent=rna-XM_017063577.2
NW_016019663.1	Gnomon	exon	1058000	1058215	.	-	.	ID=exon-XM_017063577.2-3;Dbxref=GeneID:108002108%2CGenbank:XM_017063577.2;Parent=rna-XM_017063577.2
NW_016019663.1	Gnomon	exon	1057465	1057919	.	-	.	ID=exon-XM_017063577.2-4;Dbxref=GeneID:108002108%2CGenbank:XM_017063577.2;Parent=rna-XM_017063577.2
NW_016019663.1	Gnomon	exon	1057075	1057190	.	-	.	ID=exon-XM_017063577.2-5;Dbxref=GeneID:108002108%2CGenbank:XM_017063577.2;Parent=rna-XM_017063577.2
NW_016019663.1	Gnomon	exon	1054378	1054459	.	-	.	ID=exon-XM_017063577.2-6;Dbxref=GeneID:108002108%2CGenbank:XM_017063577.2;Parent=rna-XM_017063577.2
NW_016019663.1	Gnomon	exon	1053628	1053847	.	-	.	ID=exon-XM_017063577.2-7;Dbxref=GeneID:108002108%2CGenbank:XM_017063577.2;Parent=rna-XM_017063577.2
NW_016019663.1	Gnomon	exon	1053032	1053536	.	-	.	ID=exon-XM_017063577.2-8;Dbxref=GeneID:108002108%2CGenbank:XM_017063577.2;Parent=rna-XM_017063577.2
NW_016019663.1	Gnomon	exon	1052786	1052952	.	-	.	ID=exon-XM_017063577.2-9;Dbxref=GeneID:108002108%2CGenbank:XM_017063577.2;Parent=rna-XM_017063577.2
NW_016019663.1	Gnomon	exon	1104156	1105641	.	-	.	ID=exon-XM_017063577.2-1;Dbxref=GeneID:108002108%2CGenbank:XM_017063577.2;Parent=rna-XM_017063577.2
NW_016019663.1	Gnomon	mRNA	1383602	1385348	.	+	.	Name=XM_017063381.2;ID=rna-XM_017063381.2;Dbxref=GeneID:108002022%2CGenbank:XM_017063381.2;Note=The sequence of the model RefSeq transcript was modified relative to this genomic sequence to represent the inferred CDS: deleted 2 bases in 1 codon;Parent=gene-LOC108002022
NW_016019663.1	Gnomon	mRNA	223577	224545	.	-	.	Name=XM_017063537.2;ID=rna-XM_017063537.2;Dbxref=GeneID:108002091%2CGenbank:XM_017063537.2;Parent=gene-LOC108002091
NW_016019663.1	Gnomon	exon	3822236	3822260	.	+	.	ID=exon-XM_017063341.2-1;Dbxref=GeneID:108001996%2CGenbank:XM_017063341.2;Parent=rna-XM_017063341.2
NW_016019663.1	Gnomon	exon	3822383	3822615	.	+	.	ID=exon-XM_017063341.2-2;Dbxref=GeneID:108001996%2CGenbank:XM_017063341.2;Parent=rna-XM_017063341.2
NW_016019663.1	Gnomon	exon	3840673	3840770	.	+	.	ID=exon-XM_017063341.2-3;Dbxref=GeneID:108001996%2CGenbank:XM_017063341.2;Parent=rna-XM_017063341.2
NW_016019663.1	Gnomon	exon	3840883	3841061	.	+	.	ID=exon-XM_017063341.2-4;Dbxref=GeneID:108001996%2CGenbank:XM_017063341.2;Parent=rna-XM_017063341.2
NW_016019663.1	Gnomon	exon	3841230	3842953	.	+	.	ID=exon-XM_017063341.2-5;Dbxref=GeneID:108001996%2CGenbank:XM_017063341.2;Parent=rna-XM_017063341.2
NW_016019663.1	Gnomon	exon	422420	422527	.	-	.	ID=exon-XM_028668868.1-21;Dbxref=GeneID:108002050%2CGenbank:XM_028668868.1;Parent=rna-XM_028668868.1
NW_016019663.1	Gnomon	exon	420841	422005	.	-	.	ID=exon-XM_028668868.1-22;Dbxref=GeneID:108002050%2CGenbank:XM_028668868.1;Parent=rna-XM_028668868.1
NW_016019663.1	Gnomon	mRNA	1856520	1864809	.	+	.	Name=XM_017063630.2;ID=rna-XM_017063630.2;Dbxref=GeneID:108002138%2CGenbank:XM_017063630.2;Parent=gene-LOC108002138
NW_016019663.1	Gnomon	exon	442050	442232	.	-	.	ID=exon-XM_028668868.1-18;Dbxref=GeneID:108002050%2CGenbank:XM_028668868.1;Parent=rna-XM_028668868.1
NW_016019663.1	Gnomon	exon	423509	423596	.	-	.	ID=exon-XM_028668868.1-19;Dbxref=GeneID:108002050%2CGenbank:XM_028668868.1;Parent=rna-XM_028668868.1
NW_016019663.1	Gnomon	exon	458815	458927	.	-	.	ID=exon-XM_028668868.1-12;Dbxref=GeneID:108002050%2CGenbank:XM_028668868.1;Parent=rna-XM_028668868.1
NW_016019663.1	Gnomon	exon	458461	458531	.	-	.	ID=exon-XM_028668868.1-13;Dbxref=GeneID:108002050%2CGenbank:XM_028668868.1;Parent=rna-XM_028668868.1
NW_016019663.1	Gnomon	exon	466833	466901	.	-	.	ID=exon-XM_028668868.1-10;Dbxref=GeneID:108002050%2CGenbank:XM_028668868.1;Parent=rna-XM_028668868.1
NW_016019663.1	Gnomon	exon	461461	461585	.	-	.	ID=exon-XM_028668868.1-11;Dbxref=GeneID:108002050%2CGenbank:XM_028668868.1;Parent=rna-XM_028668868.1
NW_016019663.1	Gnomon	exon	445041	445256	.	-	.	ID=exon-XM_028668868.1-16;Dbxref=GeneID:108002050%2CGenbank:XM_028668868.1;Parent=rna-XM_028668868.1
NW_016019663.1	Gnomon	exon	443700	444031	.	-	.	ID=exon-XM_028668868.1-17;Dbxref=GeneID:108002050%2CGenbank:XM_028668868.1;Parent=rna-XM_028668868.1
NW_016019663.1	Gnomon	exon	457841	457899	.	-	.	ID=exon-XM_028668868.1-14;Dbxref=GeneID:108002050%2CGenbank:XM_028668868.1;Parent=rna-XM_028668868.1
NW_016019663.1	Gnomon	exon	446038	446216	.	-	.	ID=exon-XM_028668868.1-15;Dbxref=GeneID:108002050%2CGenbank:XM_028668868.1;Parent=rna-XM_028668868.1
NW_016019663.1	Gnomon	exon	422738	422820	.	-	.	ID=exon-XM_028668868.1-20;Dbxref=GeneID:108002050%2CGenbank:XM_028668868.1;Parent=rna-XM_028668868.1
NW_016019663.1	Gnomon	transcript	1254049	1267328	.	-	.	Name=XR_001766825.2;ID=rna-XR_001766825.2;Dbxref=GeneID:108002164%2CGenbank:XR_001766825.2;Parent=gene-LOC108002164
NW_016019663.1	Gnomon	CDS	3736963	3737049	.	+	0	Name=XP_016919184.1;ID=cds-XP_016919184.1;Dbxref=GeneID:108002175%2CGenbank:XP_016919184.1;Parent=rna-XM_017063695.2
NW_016019663.1	Gnomon	CDS	3737331	3737457	.	+	0	Name=XP_016919184.1;ID=cds-XP_016919184.1;Dbxref=GeneID:108002175%2CGenbank:XP_016919184.1;Parent=rna-XM_017063695.2
NW_016019663.1	Gnomon	CDS	3737538	3738161	.	+	0	Name=XP_016919184.1;ID=cds-XP_016919184.1;Dbxref=GeneID:108002175%2CGenbank:XP_016919184.1;Parent=rna-XM_017063695.2
NW_016019663.1	Gnomon	CDS	3738262	3738675	.	+	0	Name=XP_016919184.1;ID=cds-XP_016919184.1;Dbxref=GeneID:108002175%2CGenbank:XP_016919184.1;Parent=rna-XM_017063695.2
NW_016019663.1	Gnomon	CDS	3738815	3738916	.	+	0	Name=XP_016919184.1;ID=cds-XP_016919184.1;Dbxref=GeneID:108002175%2CGenbank:XP_016919184.1;Parent=rna-XM_017063695.2
NW_016019663.1	Gnomon	CDS	3740213	3740424	.	+	0	Name=XP_016919184.1;ID=cds-XP_016919184.1;Dbxref=GeneID:108002175%2CGenbank:XP_016919184.1;Parent=rna-XM_017063695.2
NW_016019663.1	Gnomon	exon	321981	322142	.	+	.	ID=exon-XM_028668883.1-4;Dbxref=GeneID:108002011%2CGenbank:XM_028668883.1;Parent=rna-XM_028668883.1
NW_016019663.1	Gnomon	exon	322264	322429	.	+	.	ID=exon-XM_028668883.1-5;Dbxref=GeneID:108002011%2CGenbank:XM_028668883.1;Parent=rna-XM_028668883.1
NW_016019663.1	Gnomon	exon	322510	323646	.	+	.	ID=exon-XM_028668883.1-6;Dbxref=GeneID:108002011%2CGenbank:XM_028668883.1;Parent=rna-XM_028668883.1
NW_016019663.1	Gnomon	exon	320911	321200	.	+	.	ID=exon-XM_028668883.1-1;Dbxref=GeneID:108002011%2CGenbank:XM_028668883.1;Parent=rna-XM_028668883.1
NW_016019663.1	Gnomon	exon	321282	321558	.	+	.	ID=exon-XM_028668883.1-2;Dbxref=GeneID:108002011%2CGenbank:XM_028668883.1;Parent=rna-XM_028668883.1
NW_016019663.1	Gnomon	exon	321627	321913	.	+	.	ID=exon-XM_028668883.1-3;Dbxref=GeneID:108002011%2CGenbank:XM_028668883.1;Parent=rna-XM_028668883.1
NW_016019663.1	Gnomon	CDS	1482953	1482955	.	-	0	Name=XP_028524707.1;ID=cds-XP_028524707.1;Dbxref=GeneID:108002134%2CGenbank:XP_028524707.1;Parent=rna-XM_028668906.1
NW_016019663.1	Gnomon	CDS	1482508	1482588	.	-	0	Name=XP_028524707.1;ID=cds-XP_028524707.1;Dbxref=GeneID:108002134%2CGenbank:XP_028524707.1;Parent=rna-XM_028668906.1
NW_016019663.1	Gnomon	CDS	1482178	1482394	.	-	0	Name=XP_028524707.1;ID=cds-XP_028524707.1;Dbxref=GeneID:108002134%2CGenbank:XP_028524707.1;Parent=rna-XM_028668906.1
NW_016019663.1	Gnomon	CDS	1481984	1482064	.	-	0	Name=XP_028524707.1;ID=cds-XP_028524707.1;Dbxref=GeneID:108002134%2CGenbank:XP_028524707.1;Parent=rna-XM_028668906.1
NW_016019663.1	Gnomon	CDS	1481550	1481839	.	-	0	Name=XP_028524707.1;ID=cds-XP_028524707.1;Dbxref=GeneID:108002134%2CGenbank:XP_028524707.1;Parent=rna-XM_028668906.1
NW_016019663.1	Gnomon	CDS	1481340	1481477	.	-	0	Name=XP_028524707.1;ID=cds-XP_028524707.1;Dbxref=GeneID:108002134%2CGenbank:XP_028524707.1;Parent=rna-XM_028668906.1
NW_016019663.1	Gnomon	CDS	1481083	1481226	.	-	0	Name=XP_028524707.1;ID=cds-XP_028524707.1;Dbxref=GeneID:108002134%2CGenbank:XP_028524707.1;Parent=rna-XM_028668906.1
NW_016019663.1	Gnomon	CDS	1480901	1481008	.	-	0	Name=XP_028524707.1;ID=cds-XP_028524707.1;Dbxref=GeneID:108002134%2CGenbank:XP_028524707.1;Parent=rna-XM_028668906.1
NW_016019663.1	Gnomon	CDS	296284	296397	.	-	0	Name=XP_028524697.1;ID=cds-XP_028524697.1;Dbxref=GeneID:108002090%2CGenbank:XP_028524697.1;Parent=rna-XM_028668896.1
NW_016019663.1	Gnomon	CDS	295694	296179	.	-	0	Name=XP_028524697.1;ID=cds-XP_028524697.1;Dbxref=GeneID:108002090%2CGenbank:XP_028524697.1;Parent=rna-XM_028668896.1
NW_016019663.1	Gnomon	CDS	295045	295222	.	-	0	Name=XP_028524697.1;ID=cds-XP_028524697.1;Dbxref=GeneID:108002090%2CGenbank:XP_028524697.1;Parent=rna-XM_028668896.1
NW_016019663.1	Gnomon	CDS	294516	294955	.	-	0	Name=XP_028524697.1;ID=cds-XP_028524697.1;Dbxref=GeneID:108002090%2CGenbank:XP_028524697.1;Parent=rna-XM_028668896.1
NW_016019663.1	Gnomon	CDS	293995	294358	.	-	0	Name=XP_028524697.1;ID=cds-XP_028524697.1;Dbxref=GeneID:108002090%2CGenbank:XP_028524697.1;Parent=rna-XM_028668896.1
NW_016019663.1	Gnomon	CDS	293604	293925	.	-	0	Name=XP_028524697.1;ID=cds-XP_028524697.1;Dbxref=GeneID:108002090%2CGenbank:XP_028524697.1;Parent=rna-XM_028668896.1
NW_016019663.1	Gnomon	CDS	293254	293491	.	-	0	Name=XP_028524697.1;ID=cds-XP_028524697.1;Dbxref=GeneID:108002090%2CGenbank:XP_028524697.1;Parent=rna-XM_028668896.1
NW_016019663.1	Gnomon	exon	1174919	1175268	.	-	.	ID=exon-XM_017063675.2-1;Dbxref=GeneID:108002161%2CGenbank:XM_017063675.2;Note=The sequence of the model RefSeq transcript was modified relative to this genomic sequence to represent the inferred CDS: added 265 bases not found in genome assembly;Parent=rna-XM_017063675.2
NW_016019663.1	Gnomon	exon	1174268	1174296	.	-	.	ID=exon-XM_017063675.2-2;Dbxref=GeneID:108002161%2CGenbank:XM_017063675.2;Note=The sequence of the model RefSeq transcript was modified relative to this genomic sequence to represent the inferred CDS: added 265 bases not found in genome assembly;Parent=rna-XM_017063675.2
NW_016019663.1	Gnomon	mRNA	292559	301088	.	-	.	Name=XM_017063536.1;ID=rna-XM_017063536.1;Dbxref=GeneID:108002090%2CGenbank:XM_017063536.1;Parent=gene-LOC108002090
NW_016019663.1	Gnomon	mRNA	3720855	3721394	.	-	.	Name=XM_017063380.2;ID=rna-XM_017063380.2;Dbxref=GeneID:108002021%2CGenbank:XM_017063380.2;Parent=gene-LOC108002021
NW_016019663.1	Gnomon	exon	1562348	1562674	.	+	.	ID=exon-XM_017063700.2-1;Dbxref=GeneID:108002176%2CGenbank:XM_017063700.2;Parent=rna-XM_017063700.2
NW_016019663.1	Gnomon	exon	1564001	1564618	.	+	.	ID=exon-XM_017063700.2-2;Dbxref=GeneID:108002176%2CGenbank:XM_017063700.2;Parent=rna-XM_017063700.2
NW_016019663.1	Gnomon	exon	1564901	1565133	.	+	.	ID=exon-XM_017063700.2-3;Dbxref=GeneID:108002176%2CGenbank:XM_017063700.2;Parent=rna-XM_017063700.2
NW_016019663.1	Gnomon	exon	1565733	1566083	.	+	.	ID=exon-XM_017063700.2-4;Dbxref=GeneID:108002176%2CGenbank:XM_017063700.2;Parent=rna-XM_017063700.2
NW_016019663.1	Gnomon	exon	1568894	1569092	.	+	.	ID=exon-XM_017063700.2-5;Dbxref=GeneID:108002176%2CGenbank:XM_017063700.2;Parent=rna-XM_017063700.2
NW_016019663.1	Gnomon	exon	1569624	1569900	.	+	.	ID=exon-XM_017063700.2-6;Dbxref=GeneID:108002176%2CGenbank:XM_017063700.2;Parent=rna-XM_017063700.2
NW_016019663.1	Gnomon	exon	1570350	1570699	.	+	.	ID=exon-XM_017063700.2-7;Dbxref=GeneID:108002176%2CGenbank:XM_017063700.2;Parent=rna-XM_017063700.2
NW_016019663.1	Gnomon	CDS	2361157	2361258	.	-	0	Name=XP_016918845.1;ID=cds-XP_016918845.1;Dbxref=GeneID:108002007%2CGenbank:XP_016918845.1;Note=The sequence of the model RefSeq protein was modified relative to this genomic sequence to represent the inferred CDS: added 26 bases not found in genome assembly;Parent=rna-XM_017063356.2
NW_016019663.1	Gnomon	CDS	2360936	2361103	.	-	0	Name=XP_016918845.1;ID=cds-XP_016918845.1;Dbxref=GeneID:108002007%2CGenbank:XP_016918845.1;Note=The sequence of the model RefSeq protein was modified relative to this genomic sequence to represent the inferred CDS: added 26 bases not found in genome assembly;Parent=rna-XM_017063356.2
NW_016019663.1	Gnomon	CDS	2360512	2360604	.	-	0	Name=XP_016918845.1;ID=cds-XP_016918845.1;Dbxref=GeneID:108002007%2CGenbank:XP_016918845.1;Note=The sequence of the model RefSeq protein was modified relative to this genomic sequence to represent the inferred CDS: added 26 bases not found in genome assembly;Parent=rna-XM_017063356.2
NW_016019663.1	Gnomon	CDS	2360148	2360316	.	-	0	Name=XP_016918845.1;ID=cds-XP_016918845.1;Dbxref=GeneID:108002007%2CGenbank:XP_016918845.1;Note=The sequence of the model RefSeq protein was modified relative to this genomic sequence to represent the inferred CDS: added 26 bases not found in genome assembly;Parent=rna-XM_017063356.2
NW_016019663.1	Gnomon	CDS	2359909	2360073	.	-	0	Name=XP_016918845.1;ID=cds-XP_016918845.1;Dbxref=GeneID:108002007%2CGenbank:XP_016918845.1;Note=The sequence of the model RefSeq protein was modified relative to this genomic sequence to represent the inferred CDS: added 26 bases not found in genome assembly;Parent=rna-XM_017063356.2
NW_016019663.1	Gnomon	CDS	2359730	2359834	.	-	0	Name=XP_016918845.1;ID=cds-XP_016918845.1;Dbxref=GeneID:108002007%2CGenbank:XP_016918845.1;Note=The sequence of the model RefSeq protein was modified relative to this genomic sequence to represent the inferred CDS: added 26 bases not found in genome assembly;Parent=rna-XM_017063356.2
NW_016019663.1	Gnomon	CDS	2359468	2359650	.	-	0	Name=XP_016918845.1;ID=cds-XP_016918845.1;Dbxref=GeneID:108002007%2CGenbank:XP_016918845.1;Note=The sequence of the model RefSeq protein was modified relative to this genomic sequence to represent the inferred CDS: added 26 bases not found in genome assembly;Parent=rna-XM_017063356.2
NW_016019663.1	Gnomon	exon	3332367	3333409	.	-	.	ID=exon-XM_028668860.1-1;Dbxref=GeneID:108001993%2CGenbank:XM_028668860.1;Parent=rna-XM_028668860.1
NW_016019663.1	Gnomon	exon	3332011	3332275	.	-	.	ID=exon-XM_028668860.1-2;Dbxref=GeneID:108001993%2CGenbank:XM_028668860.1;Parent=rna-XM_028668860.1
NW_016019663.1	Gnomon	mRNA	292559	309042	.	-	.	Name=XM_017063531.2;ID=rna-XM_017063531.2;Dbxref=GeneID:108002090%2CGenbank:XM_017063531.2;Parent=gene-LOC108002090
NW_016019663.1	Gnomon	exon	673592	673825	.	+	.	ID=exon-XM_017063461.2-1;Dbxref=GeneID:108002063%2CGenbank:XM_017063461.2;Parent=rna-XM_017063461.2
NW_016019663.1	Gnomon	exon	674286	674475	.	+	.	ID=exon-XM_017063461.2-2;Dbxref=GeneID:108002063%2CGenbank:XM_017063461.2;Parent=rna-XM_017063461.2
NW_016019663.1	Gnomon	exon	674574	674756	.	+	.	ID=exon-XM_017063461.2-3;Dbxref=GeneID:108002063%2CGenbank:XM_017063461.2;Parent=rna-XM_017063461.2
NW_016019663.1	Gnomon	exon	674929	675178	.	+	.	ID=exon-XM_017063461.2-4;Dbxref=GeneID:108002063%2CGenbank:XM_017063461.2;Parent=rna-XM_017063461.2
NW_016019663.1	Gnomon	exon	675744	676984	.	+	.	ID=exon-XM_017063461.2-5;Dbxref=GeneID:108002063%2CGenbank:XM_017063461.2;Parent=rna-XM_017063461.2
NW_016019663.1	Gnomon	CDS	2298077	2298290	.	+	0	Name=XP_016919041.1;ID=cds-XP_016919041.1;Dbxref=GeneID:108002098%2CGenbank:XP_016919041.1;Parent=rna-XM_017063552.2
NW_016019663.1	Gnomon	CDS	2298973	2299176	.	+	0	Name=XP_016919041.1;ID=cds-XP_016919041.1;Dbxref=GeneID:108002098%2CGenbank:XP_016919041.1;Parent=rna-XM_017063552.2
NW_016019663.1	Gnomon	CDS	2300217	2300458	.	+	0	Name=XP_016919041.1;ID=cds-XP_016919041.1;Dbxref=GeneID:108002098%2CGenbank:XP_016919041.1;Parent=rna-XM_017063552.2
NW_016019663.1	Gnomon	CDS	2300543	2300838	.	+	0	Name=XP_016919041.1;ID=cds-XP_016919041.1;Dbxref=GeneID:108002098%2CGenbank:XP_016919041.1;Parent=rna-XM_017063552.2
NW_016019663.1	Gnomon	CDS	2301010	2301173	.	+	0	Name=XP_016919041.1;ID=cds-XP_016919041.1;Dbxref=GeneID:108002098%2CGenbank:XP_016919041.1;Parent=rna-XM_017063552.2
NW_016019663.1	Gnomon	CDS	2301261	2301352	.	+	0	Name=XP_016919041.1;ID=cds-XP_016919041.1;Dbxref=GeneID:108002098%2CGenbank:XP_016919041.1;Parent=rna-XM_017063552.2
NW_016019663.1	Gnomon	CDS	3736963	3737049	.	+	0	Name=XP_016919187.1;ID=cds-XP_016919187.1;Dbxref=GeneID:108002175%2CGenbank:XP_016919187.1;Parent=rna-XM_017063698.2
NW_016019663.1	Gnomon	CDS	3737331	3737457	.	+	0	Name=XP_016919187.1;ID=cds-XP_016919187.1;Dbxref=GeneID:108002175%2CGenbank:XP_016919187.1;Parent=rna-XM_017063698.2
NW_016019663.1	Gnomon	CDS	3737538	3738161	.	+	0	Name=XP_016919187.1;ID=cds-XP_016919187.1;Dbxref=GeneID:108002175%2CGenbank:XP_016919187.1;Parent=rna-XM_017063698.2
NW_016019663.1	Gnomon	CDS	3738262	3738675	.	+	0	Name=XP_016919187.1;ID=cds-XP_016919187.1;Dbxref=GeneID:108002175%2CGenbank:XP_016919187.1;Parent=rna-XM_017063698.2
NW_016019663.1	Gnomon	CDS	3738815	3738916	.	+	0	Name=XP_016919187.1;ID=cds-XP_016919187.1;Dbxref=GeneID:108002175%2CGenbank:XP_016919187.1;Parent=rna-XM_017063698.2
NW_016019663.1	Gnomon	CDS	3739873	3739933	.	+	0	Name=XP_016919187.1;ID=cds-XP_016919187.1;Dbxref=GeneID:108002175%2CGenbank:XP_016919187.1;Parent=rna-XM_017063698.2
NW_016019663.1	Gnomon	CDS	3740213	3740273	.	+	0	Name=XP_016919187.1;ID=cds-XP_016919187.1;Dbxref=GeneID:108002175%2CGenbank:XP_016919187.1;Parent=rna-XM_017063698.2
NW_016019663.1	Gnomon	exon	292559	293491	.	-	.	ID=exon-XM_017063531.2-10;Dbxref=GeneID:108002090%2CGenbank:XM_017063531.2;Parent=rna-XM_017063531.2
NW_016019663.1	Gnomon	exon	2705132	2705535	.	-	.	ID=exon-XM_017063459.2-10;Dbxref=GeneID:108002062%2CGenbank:XM_017063459.2;Parent=rna-XM_017063459.2
NW_016019663.1	Gnomon	CDS	3724915	3724962	.	-	0	Name=XP_016918848.1;ID=cds-XP_016918848.1;Dbxref=GeneID:108002009%2CGenbank:XP_016918848.1;Parent=rna-XM_017063359.2
NW_016019663.1	Gnomon	CDS	3724700	3724810	.	-	0	Name=XP_016918848.1;ID=cds-XP_016918848.1;Dbxref=GeneID:108002009%2CGenbank:XP_016918848.1;Parent=rna-XM_017063359.2
NW_016019663.1	Gnomon	CDS	3724335	3724352	.	-	0	Name=XP_016918848.1;ID=cds-XP_016918848.1;Dbxref=GeneID:108002009%2CGenbank:XP_016918848.1;Parent=rna-XM_017063359.2
NW_016019663.1	Gnomon	CDS	3723384	3723463	.	-	0	Name=XP_016918848.1;ID=cds-XP_016918848.1;Dbxref=GeneID:108002009%2CGenbank:XP_016918848.1;Parent=rna-XM_017063359.2
NW_016019663.1	Gnomon	CDS	3723186	3723321	.	-	0	Name=XP_016918848.1;ID=cds-XP_016918848.1;Dbxref=GeneID:108002009%2CGenbank:XP_016918848.1;Parent=rna-XM_017063359.2
NW_016019663.1	Gnomon	CDS	3722750	3723109	.	-	0	Name=XP_016918848.1;ID=cds-XP_016918848.1;Dbxref=GeneID:108002009%2CGenbank:XP_016918848.1;Parent=rna-XM_017063359.2
NW_016019663.1	Gnomon	CDS	3722394	3722672	.	-	0	Name=XP_016918848.1;ID=cds-XP_016918848.1;Dbxref=GeneID:108002009%2CGenbank:XP_016918848.1;Parent=rna-XM_017063359.2
NW_016019663.1	Gnomon	CDS	3722147	3722317	.	-	0	Name=XP_016918848.1;ID=cds-XP_016918848.1;Dbxref=GeneID:108002009%2CGenbank:XP_016918848.1;Parent=rna-XM_017063359.2
NW_016019663.1	Gnomon	exon	1054378	1054459	.	-	.	ID=exon-XM_017063578.2-7;Dbxref=GeneID:108002108%2CGenbank:XM_017063578.2;Parent=rna-XM_017063578.2
NW_016019663.1	Gnomon	exon	1053628	1053847	.	-	.	ID=exon-XM_017063578.2-8;Dbxref=GeneID:108002108%2CGenbank:XM_017063578.2;Parent=rna-XM_017063578.2
NW_016019663.1	Gnomon	exon	1057075	1057190	.	-	.	ID=exon-XM_017063578.2-5;Dbxref=GeneID:108002108%2CGenbank:XM_017063578.2;Parent=rna-XM_017063578.2
NW_016019663.1	Gnomon	exon	1056217	1056327	.	-	.	ID=exon-XM_017063578.2-6;Dbxref=GeneID:108002108%2CGenbank:XM_017063578.2;Parent=rna-XM_017063578.2
NW_016019663.1	Gnomon	exon	1058000	1058215	.	-	.	ID=exon-XM_017063578.2-3;Dbxref=GeneID:108002108%2CGenbank:XM_017063578.2;Parent=rna-XM_017063578.2
NW_016019663.1	Gnomon	exon	1057465	1057919	.	-	.	ID=exon-XM_017063578.2-4;Dbxref=GeneID:108002108%2CGenbank:XM_017063578.2;Parent=rna-XM_017063578.2
NW_016019663.1	Gnomon	exon	1104156	1105643	.	-	.	ID=exon-XM_017063578.2-1;Dbxref=GeneID:108002108%2CGenbank:XM_017063578.2;Parent=rna-XM_017063578.2
NW_016019663.1	Gnomon	exon	1062937	1063032	.	-	.	ID=exon-XM_017063578.2-2;Dbxref=GeneID:108002108%2CGenbank:XM_017063578.2;Parent=rna-XM_017063578.2
NW_016019663.1	Gnomon	exon	1053032	1053536	.	-	.	ID=exon-XM_017063578.2-9;Dbxref=GeneID:108002108%2CGenbank:XM_017063578.2;Parent=rna-XM_017063578.2
NW_016019663.1	Gnomon	mRNA	555822	558123	.	+	.	Name=XM_017063437.2;ID=rna-XM_017063437.2;Dbxref=GeneID:108002054%2CGenbank:XM_017063437.2;Parent=gene-LOC108002054
NW_016019663.1	Gnomon	mRNA	1603861	1653948	.	+	.	Name=XM_028668848.1;ID=rna-XM_028668848.1;Dbxref=GeneID:108002125%2CGenbank:XM_028668848.1;Note=The sequence of the model RefSeq transcript was modified relative to this genomic sequence to represent the inferred CDS: added 262 bases not found in genome assembly;Parent=gene-LOC108002125
NW_016019663.1	Gnomon	CDS	3544331	3544420	.	+	0	Name=XP_028524690.1;ID=cds-XP_028524690.1;Dbxref=GeneID:108002059%2CGenbank:XP_028524690.1;Parent=rna-XM_028668889.1
NW_016019663.1	Gnomon	CDS	3562050	3562257	.	+	0	Name=XP_028524690.1;ID=cds-XP_028524690.1;Dbxref=GeneID:108002059%2CGenbank:XP_028524690.1;Parent=rna-XM_028668889.1
NW_016019663.1	Gnomon	CDS	3562507	3562668	.	+	0	Name=XP_028524690.1;ID=cds-XP_028524690.1;Dbxref=GeneID:108002059%2CGenbank:XP_028524690.1;Parent=rna-XM_028668889.1
NW_016019663.1	Gnomon	CDS	3580350	3580478	.	+	0	Name=XP_028524690.1;ID=cds-XP_028524690.1;Dbxref=GeneID:108002059%2CGenbank:XP_028524690.1;Parent=rna-XM_028668889.1
NW_016019663.1	Gnomon	CDS	3587118	3587402	.	+	0	Name=XP_028524690.1;ID=cds-XP_028524690.1;Dbxref=GeneID:108002059%2CGenbank:XP_028524690.1;Parent=rna-XM_028668889.1
NW_016019663.1	Gnomon	CDS	3587785	3587847	.	+	0	Name=XP_028524690.1;ID=cds-XP_028524690.1;Dbxref=GeneID:108002059%2CGenbank:XP_028524690.1;Parent=rna-XM_028668889.1
NW_016019663.1	Gnomon	CDS	3598459	3598614	.	+	0	Name=XP_028524690.1;ID=cds-XP_028524690.1;Dbxref=GeneID:108002059%2CGenbank:XP_028524690.1;Parent=rna-XM_028668889.1
NW_016019663.1	Gnomon	CDS	3669993	3670105	.	+	0	Name=XP_028524690.1;ID=cds-XP_028524690.1;Dbxref=GeneID:108002059%2CGenbank:XP_028524690.1;Parent=rna-XM_028668889.1
NW_016019663.1	Gnomon	CDS	1890124	1890158	.	+	0	Name=XP_028524700.1;ID=cds-XP_028524700.1;Dbxref=GeneID:108002075%2CGenbank:XP_028524700.1;Parent=rna-XM_028668899.1
NW_016019663.1	Gnomon	CDS	1890250	1890653	.	+	0	Name=XP_028524700.1;ID=cds-XP_028524700.1;Dbxref=GeneID:108002075%2CGenbank:XP_028524700.1;Parent=rna-XM_028668899.1
NW_016019663.1	Gnomon	CDS	1890751	1890755	.	+	0	Name=XP_028524700.1;ID=cds-XP_028524700.1;Dbxref=GeneID:108002075%2CGenbank:XP_028524700.1;Parent=rna-XM_028668899.1
NW_016019663.1	Gnomon	mRNA	2274780	2275889	.	+	.	Name=XM_017063530.2;ID=rna-XM_017063530.2;Dbxref=GeneID:108002089%2CGenbank:XM_017063530.2;Parent=gene-LOC108002089
NW_016019663.1	Gnomon	CDS	3544331	3544420	.	+	0	Name=XP_028524691.1;ID=cds-XP_028524691.1;Dbxref=GeneID:108002059%2CGenbank:XP_028524691.1;Parent=rna-XM_028668890.1
NW_016019663.1	Gnomon	CDS	3562050	3562257	.	+	0	Name=XP_028524691.1;ID=cds-XP_028524691.1;Dbxref=GeneID:108002059%2CGenbank:XP_028524691.1;Parent=rna-XM_028668890.1
NW_016019663.1	Gnomon	CDS	3562507	3562668	.	+	0	Name=XP_028524691.1;ID=cds-XP_028524691.1;Dbxref=GeneID:108002059%2CGenbank:XP_028524691.1;Parent=rna-XM_028668890.1
NW_016019663.1	Gnomon	CDS	3580350	3580478	.	+	0	Name=XP_028524691.1;ID=cds-XP_028524691.1;Dbxref=GeneID:108002059%2CGenbank:XP_028524691.1;Parent=rna-XM_028668890.1
NW_016019663.1	Gnomon	CDS	3587118	3587402	.	+	0	Name=XP_028524691.1;ID=cds-XP_028524691.1;Dbxref=GeneID:108002059%2CGenbank:XP_028524691.1;Parent=rna-XM_028668890.1
NW_016019663.1	Gnomon	CDS	3587785	3587847	.	+	0	Name=XP_028524691.1;ID=cds-XP_028524691.1;Dbxref=GeneID:108002059%2CGenbank:XP_028524691.1;Parent=rna-XM_028668890.1
NW_016019663.1	Gnomon	CDS	3598459	3598614	.	+	0	Name=XP_028524691.1;ID=cds-XP_028524691.1;Dbxref=GeneID:108002059%2CGenbank:XP_028524691.1;Parent=rna-XM_028668890.1
NW_016019663.1	Gnomon	CDS	3669993	3670105	.	+	0	Name=XP_028524691.1;ID=cds-XP_028524691.1;Dbxref=GeneID:108002059%2CGenbank:XP_028524691.1;Parent=rna-XM_028668890.1
NW_016019663.1	Gnomon	CDS	3544331	3544420	.	+	0	Name=XP_016918941.1;ID=cds-XP_016918941.1;Dbxref=GeneID:108002059%2CGenbank:XP_016918941.1;Parent=rna-XM_017063452.2
NW_016019663.1	Gnomon	CDS	3562050	3562257	.	+	0	Name=XP_016918941.1;ID=cds-XP_016918941.1;Dbxref=GeneID:108002059%2CGenbank:XP_016918941.1;Parent=rna-XM_017063452.2
NW_016019663.1	Gnomon	CDS	3562507	3562668	.	+	0	Name=XP_016918941.1;ID=cds-XP_016918941.1;Dbxref=GeneID:108002059%2CGenbank:XP_016918941.1;Parent=rna-XM_017063452.2
NW_016019663.1	Gnomon	CDS	3580350	3580478	.	+	0	Name=XP_016918941.1;ID=cds-XP_016918941.1;Dbxref=GeneID:108002059%2CGenbank:XP_016918941.1;Parent=rna-XM_017063452.2
NW_016019663.1	Gnomon	CDS	3587118	3587402	.	+	0	Name=XP_016918941.1;ID=cds-XP_016918941.1;Dbxref=GeneID:108002059%2CGenbank:XP_016918941.1;Parent=rna-XM_017063452.2
NW_016019663.1	Gnomon	CDS	3587785	3587847	.	+	0	Name=XP_016918941.1;ID=cds-XP_016918941.1;Dbxref=GeneID:108002059%2CGenbank:XP_016918941.1;Parent=rna-XM_017063452.2
NW_016019663.1	Gnomon	CDS	3598459	3598614	.	+	0	Name=XP_016918941.1;ID=cds-XP_016918941.1;Dbxref=GeneID:108002059%2CGenbank:XP_016918941.1;Parent=rna-XM_017063452.2
NW_016019663.1	Gnomon	CDS	3669993	3670105	.	+	0	Name=XP_016918941.1;ID=cds-XP_016918941.1;Dbxref=GeneID:108002059%2CGenbank:XP_016918941.1;Parent=rna-XM_017063452.2
NW_016019663.1	Gnomon	mRNA	559003	561219	.	-	.	Name=XM_017063436.1;ID=rna-XM_017063436.1;Dbxref=GeneID:108002053%2CGenbank:XM_017063436.1;Parent=gene-LOC108002053
NW_016019663.1	Gnomon	CDS	2298077	2298290	.	+	0	Name=XP_016919040.1;ID=cds-XP_016919040.1;Dbxref=GeneID:108002098%2CGenbank:XP_016919040.1;Parent=rna-XM_017063551.2
NW_016019663.1	Gnomon	CDS	2298973	2299176	.	+	0	Name=XP_016919040.1;ID=cds-XP_016919040.1;Dbxref=GeneID:108002098%2CGenbank:XP_016919040.1;Parent=rna-XM_017063551.2
NW_016019663.1	Gnomon	CDS	2300217	2300458	.	+	0	Name=XP_016919040.1;ID=cds-XP_016919040.1;Dbxref=GeneID:108002098%2CGenbank:XP_016919040.1;Parent=rna-XM_017063551.2
NW_016019663.1	Gnomon	CDS	2300543	2300838	.	+	0	Name=XP_016919040.1;ID=cds-XP_016919040.1;Dbxref=GeneID:108002098%2CGenbank:XP_016919040.1;Parent=rna-XM_017063551.2
NW_016019663.1	Gnomon	CDS	2301010	2301352	.	+	0	Name=XP_016919040.1;ID=cds-XP_016919040.1;Dbxref=GeneID:108002098%2CGenbank:XP_016919040.1;Parent=rna-XM_017063551.2
NW_016019663.1	Gnomon	exon	308744	309042	.	-	.	ID=exon-XM_017063531.2-1;Dbxref=GeneID:108002090%2CGenbank:XM_017063531.2;Parent=rna-XM_017063531.2
NW_016019663.1	Gnomon	exon	306998	307051	.	-	.	ID=exon-XM_017063531.2-2;Dbxref=GeneID:108002090%2CGenbank:XM_017063531.2;Parent=rna-XM_017063531.2
NW_016019663.1	Gnomon	exon	298341	298799	.	-	.	ID=exon-XM_017063531.2-3;Dbxref=GeneID:108002090%2CGenbank:XM_017063531.2;Parent=rna-XM_017063531.2
NW_016019663.1	Gnomon	exon	296284	297947	.	-	.	ID=exon-XM_017063531.2-4;Dbxref=GeneID:108002090%2CGenbank:XM_017063531.2;Parent=rna-XM_017063531.2
NW_016019663.1	Gnomon	exon	295694	296179	.	-	.	ID=exon-XM_017063531.2-5;Dbxref=GeneID:108002090%2CGenbank:XM_017063531.2;Parent=rna-XM_017063531.2
NW_016019663.1	Gnomon	exon	295045	295222	.	-	.	ID=exon-XM_017063531.2-6;Dbxref=GeneID:108002090%2CGenbank:XM_017063531.2;Parent=rna-XM_017063531.2
NW_016019663.1	Gnomon	exon	294516	294955	.	-	.	ID=exon-XM_017063531.2-7;Dbxref=GeneID:108002090%2CGenbank:XM_017063531.2;Parent=rna-XM_017063531.2
NW_016019663.1	Gnomon	exon	293995	294358	.	-	.	ID=exon-XM_017063531.2-8;Dbxref=GeneID:108002090%2CGenbank:XM_017063531.2;Parent=rna-XM_017063531.2
NW_016019663.1	Gnomon	exon	293604	293925	.	-	.	ID=exon-XM_017063531.2-9;Dbxref=GeneID:108002090%2CGenbank:XM_017063531.2;Parent=rna-XM_017063531.2
NW_016019663.1	Gnomon	CDS	3724915	3724962	.	-	0	Name=XP_016918847.1;ID=cds-XP_016918847.1;Dbxref=GeneID:108002009%2CGenbank:XP_016918847.1;Parent=rna-XM_017063358.2
NW_016019663.1	Gnomon	CDS	3724700	3724810	.	-	0	Name=XP_016918847.1;ID=cds-XP_016918847.1;Dbxref=GeneID:108002009%2CGenbank:XP_016918847.1;Parent=rna-XM_017063358.2
NW_016019663.1	Gnomon	CDS	3723890	3723907	.	-	0	Name=XP_016918847.1;ID=cds-XP_016918847.1;Dbxref=GeneID:108002009%2CGenbank:XP_016918847.1;Parent=rna-XM_017063358.2
NW_016019663.1	Gnomon	CDS	3723384	3723463	.	-	0	Name=XP_016918847.1;ID=cds-XP_016918847.1;Dbxref=GeneID:108002009%2CGenbank:XP_016918847.1;Parent=rna-XM_017063358.2
NW_016019663.1	Gnomon	CDS	3723186	3723321	.	-	0	Name=XP_016918847.1;ID=cds-XP_016918847.1;Dbxref=GeneID:108002009%2CGenbank:XP_016918847.1;Parent=rna-XM_017063358.2
NW_016019663.1	Gnomon	CDS	3722750	3723109	.	-	0	Name=XP_016918847.1;ID=cds-XP_016918847.1;Dbxref=GeneID:108002009%2CGenbank:XP_016918847.1;Parent=rna-XM_017063358.2
NW_016019663.1	Gnomon	CDS	3722394	3722672	.	-	0	Name=XP_016918847.1;ID=cds-XP_016918847.1;Dbxref=GeneID:108002009%2CGenbank:XP_016918847.1;Parent=rna-XM_017063358.2
NW_016019663.1	Gnomon	CDS	3722147	3722317	.	-	0	Name=XP_016918847.1;ID=cds-XP_016918847.1;Dbxref=GeneID:108002009%2CGenbank:XP_016918847.1;Parent=rna-XM_017063358.2
NW_016019663.1	Gnomon	CDS	2328660	2328885	.	+	0	Name=XP_028524701.1;ID=cds-XP_028524701.1;Dbxref=GeneID:108001990%2CGenbank:XP_028524701.1;Parent=rna-XM_028668900.1
NW_016019663.1	Gnomon	CDS	2328967	2329185	.	+	0	Name=XP_028524701.1;ID=cds-XP_028524701.1;Dbxref=GeneID:108001990%2CGenbank:XP_028524701.1;Parent=rna-XM_028668900.1
NW_016019663.1	Gnomon	CDS	2329267	2329602	.	+	0	Name=XP_028524701.1;ID=cds-XP_028524701.1;Dbxref=GeneID:108001990%2CGenbank:XP_028524701.1;Parent=rna-XM_028668900.1
NW_016019663.1	Gnomon	CDS	2329706	2330124	.	+	0	Name=XP_028524701.1;ID=cds-XP_028524701.1;Dbxref=GeneID:108001990%2CGenbank:XP_028524701.1;Parent=rna-XM_028668900.1
NW_016019663.1	Gnomon	CDS	2330210	2330453	.	+	0	Name=XP_028524701.1;ID=cds-XP_028524701.1;Dbxref=GeneID:108001990%2CGenbank:XP_028524701.1;Parent=rna-XM_028668900.1
NW_016019663.1	Gnomon	CDS	2330539	2330813	.	+	0	Name=XP_028524701.1;ID=cds-XP_028524701.1;Dbxref=GeneID:108001990%2CGenbank:XP_028524701.1;Parent=rna-XM_028668900.1
NW_016019663.1	Gnomon	CDS	2331008	2331218	.	+	0	Name=XP_028524701.1;ID=cds-XP_028524701.1;Dbxref=GeneID:108001990%2CGenbank:XP_028524701.1;Parent=rna-XM_028668900.1
NW_016019663.1	Gnomon	CDS	2331351	2331598	.	+	0	Name=XP_028524701.1;ID=cds-XP_028524701.1;Dbxref=GeneID:108001990%2CGenbank:XP_028524701.1;Parent=rna-XM_028668900.1
NW_016019663.1	Gnomon	CDS	2331675	2331867	.	+	0	Name=XP_028524701.1;ID=cds-XP_028524701.1;Dbxref=GeneID:108001990%2CGenbank:XP_028524701.1;Parent=rna-XM_028668900.1
NW_016019663.1	Gnomon	CDS	2331999	2332153	.	+	0	Name=XP_028524701.1;ID=cds-XP_028524701.1;Dbxref=GeneID:108001990%2CGenbank:XP_028524701.1;Parent=rna-XM_028668900.1
NW_016019663.1	Gnomon	CDS	2332263	2332559	.	+	0	Name=XP_028524701.1;ID=cds-XP_028524701.1;Dbxref=GeneID:108001990%2CGenbank:XP_028524701.1;Parent=rna-XM_028668900.1
NW_016019663.1	Gnomon	CDS	2332658	2332843	.	+	0	Name=XP_028524701.1;ID=cds-XP_028524701.1;Dbxref=GeneID:108001990%2CGenbank:XP_028524701.1;Parent=rna-XM_028668900.1
NW_016019663.1	Gnomon	CDS	2333031	2333381	.	+	0	Name=XP_028524701.1;ID=cds-XP_028524701.1;Dbxref=GeneID:108001990%2CGenbank:XP_028524701.1;Parent=rna-XM_028668900.1
NW_016019663.1	Gnomon	CDS	2333460	2333633	.	+	0	Name=XP_028524701.1;ID=cds-XP_028524701.1;Dbxref=GeneID:108001990%2CGenbank:XP_028524701.1;Parent=rna-XM_028668900.1
NW_016019663.1	Gnomon	CDS	2333721	2333888	.	+	0	Name=XP_028524701.1;ID=cds-XP_028524701.1;Dbxref=GeneID:108001990%2CGenbank:XP_028524701.1;Parent=rna-XM_028668900.1
NW_016019663.1	Gnomon	CDS	2333953	2334178	.	+	0	Name=XP_028524701.1;ID=cds-XP_028524701.1;Dbxref=GeneID:108001990%2CGenbank:XP_028524701.1;Parent=rna-XM_028668900.1
NW_016019663.1	Gnomon	CDS	2334297	2334468	.	+	0	Name=XP_028524701.1;ID=cds-XP_028524701.1;Dbxref=GeneID:108001990%2CGenbank:XP_028524701.1;Parent=rna-XM_028668900.1
NW_016019663.1	Gnomon	CDS	2335004	2335019	.	+	0	Name=XP_028524701.1;ID=cds-XP_028524701.1;Dbxref=GeneID:108001990%2CGenbank:XP_028524701.1;Parent=rna-XM_028668900.1
NW_016019663.1	Gnomon	mRNA	1976145	1983617	.	-	.	Name=XM_028668847.1;ID=rna-XM_028668847.1;Dbxref=GeneID:114578072%2CGenbank:XM_028668847.1;Parent=gene-LOC114578072
NW_016019663.1	Gnomon	exon	1206240	1206340	.	+	.	ID=exon-XM_017063721.2-9;Dbxref=GeneID:108002189%2CGenbank:XM_017063721.2;Parent=rna-XM_017063721.2
NW_016019663.1	Gnomon	exon	1202753	1202829	.	+	.	ID=exon-XM_017063721.2-1;Dbxref=GeneID:108002189%2CGenbank:XM_017063721.2;Parent=rna-XM_017063721.2
NW_016019663.1	Gnomon	exon	1202963	1203199	.	+	.	ID=exon-XM_017063721.2-2;Dbxref=GeneID:108002189%2CGenbank:XM_017063721.2;Parent=rna-XM_017063721.2
NW_016019663.1	Gnomon	exon	1203264	1203684	.	+	.	ID=exon-XM_017063721.2-3;Dbxref=GeneID:108002189%2CGenbank:XM_017063721.2;Parent=rna-XM_017063721.2
NW_016019663.1	Gnomon	exon	1203770	1203930	.	+	.	ID=exon-XM_017063721.2-4;Dbxref=GeneID:108002189%2CGenbank:XM_017063721.2;Parent=rna-XM_017063721.2
NW_016019663.1	Gnomon	exon	1204016	1204083	.	+	.	ID=exon-XM_017063721.2-5;Dbxref=GeneID:108002189%2CGenbank:XM_017063721.2;Parent=rna-XM_017063721.2
NW_016019663.1	Gnomon	exon	1204159	1204220	.	+	.	ID=exon-XM_017063721.2-6;Dbxref=GeneID:108002189%2CGenbank:XM_017063721.2;Parent=rna-XM_017063721.2
NW_016019663.1	Gnomon	CDS	3879904	3879909	.	-	0	Name=XP_028524702.1;ID=cds-XP_028524702.1;Dbxref=GeneID:108002029%2CGenbank:XP_028524702.1;Parent=rna-XM_028668901.1
NW_016019663.1	Gnomon	CDS	3871521	3871608	.	-	0	Name=XP_028524702.1;ID=cds-XP_028524702.1;Dbxref=GeneID:108002029%2CGenbank:XP_028524702.1;Parent=rna-XM_028668901.1
NW_016019663.1	Gnomon	CDS	3870374	3870837	.	-	0	Name=XP_028524702.1;ID=cds-XP_028524702.1;Dbxref=GeneID:108002029%2CGenbank:XP_028524702.1;Parent=rna-XM_028668901.1
NW_016019663.1	Gnomon	exon	1204297	1205184	.	+	.	ID=exon-XM_017063721.2-7;Dbxref=GeneID:108002189%2CGenbank:XM_017063721.2;Parent=rna-XM_017063721.2
NW_016019663.1	Gnomon	exon	1205381	1206074	.	+	.	ID=exon-XM_017063721.2-8;Dbxref=GeneID:108002189%2CGenbank:XM_017063721.2;Parent=rna-XM_017063721.2
NW_016019663.1	Gnomon	exon	1890098	1890158	.	+	.	ID=exon-XM_028668933.1-4;Dbxref=GeneID:108001987%2CGenbank:XM_028668933.1;Parent=rna-XM_028668933.1
NW_016019663.1	Gnomon	exon	1890250	1890654	.	+	.	ID=exon-XM_028668933.1-5;Dbxref=GeneID:108001987%2CGenbank:XM_028668933.1;Parent=rna-XM_028668933.1
NW_016019663.1	Gnomon	exon	1887555	1889070	.	+	.	ID=exon-XM_028668933.1-2;Dbxref=GeneID:108001987%2CGenbank:XM_028668933.1;Parent=rna-XM_028668933.1
NW_016019663.1	Gnomon	exon	1889245	1889655	.	+	.	ID=exon-XM_028668933.1-3;Dbxref=GeneID:108001987%2CGenbank:XM_028668933.1;Parent=rna-XM_028668933.1
NW_016019663.1	Gnomon	exon	1887202	1887421	.	+	.	ID=exon-XM_028668933.1-1;Dbxref=GeneID:108001987%2CGenbank:XM_028668933.1;Parent=rna-XM_028668933.1
NW_016019663.1	Gnomon	mRNA	292559	309041	.	-	.	Name=XM_017063533.2;ID=rna-XM_017063533.2;Dbxref=GeneID:108002090%2CGenbank:XM_017063533.2;Parent=gene-LOC108002090
NW_016019663.1	Gnomon	exon	3194577	3196008	.	+	.	ID=exon-XM_028668838.1-8;Dbxref=GeneID:108002055%2CGenbank:XM_028668838.1;Parent=rna-XM_028668838.1
NW_016019663.1	Gnomon	exon	3193856	3193993	.	+	.	ID=exon-XM_028668838.1-6;Dbxref=GeneID:108002055%2CGenbank:XM_028668838.1;Parent=rna-XM_028668838.1
NW_016019663.1	Gnomon	exon	3194101	3194388	.	+	.	ID=exon-XM_028668838.1-7;Dbxref=GeneID:108002055%2CGenbank:XM_028668838.1;Parent=rna-XM_028668838.1
NW_016019663.1	Gnomon	exon	3150976	3153026	.	+	.	ID=exon-XM_028668838.1-1;Dbxref=GeneID:108002055%2CGenbank:XM_028668838.1;Parent=rna-XM_028668838.1
NW_016019663.1	Gnomon	exon	3193017	3193293	.	+	.	ID=exon-XM_028668838.1-4;Dbxref=GeneID:108002055%2CGenbank:XM_028668838.1;Parent=rna-XM_028668838.1
NW_016019663.1	Gnomon	exon	3193448	3193691	.	+	.	ID=exon-XM_028668838.1-5;Dbxref=GeneID:108002055%2CGenbank:XM_028668838.1;Parent=rna-XM_028668838.1
NW_016019663.1	Gnomon	exon	3192229	3192414	.	+	.	ID=exon-XM_028668838.1-2;Dbxref=GeneID:108002055%2CGenbank:XM_028668838.1;Parent=rna-XM_028668838.1
NW_016019663.1	Gnomon	exon	3192754	3192901	.	+	.	ID=exon-XM_028668838.1-3;Dbxref=GeneID:108002055%2CGenbank:XM_028668838.1;Parent=rna-XM_028668838.1
NW_016019663.1	Gnomon	exon	3739829	3739933	.	+	.	ID=exon-XM_017063696.2-6;Dbxref=GeneID:108002175%2CGenbank:XM_017063696.2;Parent=rna-XM_017063696.2
NW_016019663.1	Gnomon	exon	3740213	3740354	.	+	.	ID=exon-XM_017063696.2-7;Dbxref=GeneID:108002175%2CGenbank:XM_017063696.2;Parent=rna-XM_017063696.2
NW_016019663.1	Gnomon	exon	3738262	3738675	.	+	.	ID=exon-XM_017063696.2-4;Dbxref=GeneID:108002175%2CGenbank:XM_017063696.2;Parent=rna-XM_017063696.2
NW_016019663.1	Gnomon	exon	3738815	3739021	.	+	.	ID=exon-XM_017063696.2-5;Dbxref=GeneID:108002175%2CGenbank:XM_017063696.2;Parent=rna-XM_017063696.2
NW_016019663.1	Gnomon	exon	3737331	3737457	.	+	.	ID=exon-XM_017063696.2-2;Dbxref=GeneID:108002175%2CGenbank:XM_017063696.2;Parent=rna-XM_017063696.2
NW_016019663.1	Gnomon	exon	3737538	3738161	.	+	.	ID=exon-XM_017063696.2-3;Dbxref=GeneID:108002175%2CGenbank:XM_017063696.2;Parent=rna-XM_017063696.2
NW_016019663.1	Gnomon	exon	3736748	3737049	.	+	.	ID=exon-XM_017063696.2-1;Dbxref=GeneID:108002175%2CGenbank:XM_017063696.2;Parent=rna-XM_017063696.2
NW_016019663.1	Gnomon	exon	1483490	1483967	.	+	.	ID=exon-XM_028668908.1-1;Dbxref=GeneID:108002135%2CGenbank:XM_028668908.1;Parent=rna-XM_028668908.1
NW_016019663.1	Gnomon	exon	1484218	1484890	.	+	.	ID=exon-XM_028668908.1-2;Dbxref=GeneID:108002135%2CGenbank:XM_028668908.1;Parent=rna-XM_028668908.1
NW_016019663.1	Gnomon	CDS	1562448	1562674	.	+	0	Name=XP_016919189.2;ID=cds-XP_016919189.2;Dbxref=GeneID:108002176%2CGenbank:XP_016919189.2;Parent=rna-XM_017063700.2
NW_016019663.1	Gnomon	CDS	1564001	1564618	.	+	0	Name=XP_016919189.2;ID=cds-XP_016919189.2;Dbxref=GeneID:108002176%2CGenbank:XP_016919189.2;Parent=rna-XM_017063700.2
NW_016019663.1	Gnomon	CDS	1564901	1565133	.	+	0	Name=XP_016919189.2;ID=cds-XP_016919189.2;Dbxref=GeneID:108002176%2CGenbank:XP_016919189.2;Parent=rna-XM_017063700.2
NW_016019663.1	Gnomon	CDS	1565733	1566083	.	+	0	Name=XP_016919189.2;ID=cds-XP_016919189.2;Dbxref=GeneID:108002176%2CGenbank:XP_016919189.2;Parent=rna-XM_017063700.2
NW_016019663.1	Gnomon	CDS	1568894	1569092	.	+	0	Name=XP_016919189.2;ID=cds-XP_016919189.2;Dbxref=GeneID:108002176%2CGenbank:XP_016919189.2;Parent=rna-XM_017063700.2
NW_016019663.1	Gnomon	CDS	1569624	1569900	.	+	0	Name=XP_016919189.2;ID=cds-XP_016919189.2;Dbxref=GeneID:108002176%2CGenbank:XP_016919189.2;Parent=rna-XM_017063700.2
NW_016019663.1	Gnomon	CDS	1570350	1570529	.	+	0	Name=XP_016919189.2;ID=cds-XP_016919189.2;Dbxref=GeneID:108002176%2CGenbank:XP_016919189.2;Parent=rna-XM_017063700.2
NW_016019663.1	Gnomon	exon	1914447	1917350	.	-	.	ID=exon-XM_017063544.2-10;Dbxref=GeneID:108002092%2CGenbank:XM_017063544.2;Parent=rna-XM_017063544.2
NW_016019663.1	Gnomon	exon	1974618	1974818	.	+	.	ID=exon-XM_017063651.2-1;Dbxref=GeneID:108002151%2CGenbank:XM_017063651.2;Parent=rna-XM_017063651.2
NW_016019663.1	Gnomon	exon	1974922	1975078	.	+	.	ID=exon-XM_017063651.2-2;Dbxref=GeneID:108002151%2CGenbank:XM_017063651.2;Parent=rna-XM_017063651.2
NW_016019663.1	Gnomon	exon	1975169	1975351	.	+	.	ID=exon-XM_017063651.2-3;Dbxref=GeneID:108002151%2CGenbank:XM_017063651.2;Parent=rna-XM_017063651.2
NW_016019663.1	Gnomon	exon	1975447	1975598	.	+	.	ID=exon-XM_017063651.2-4;Dbxref=GeneID:108002151%2CGenbank:XM_017063651.2;Parent=rna-XM_017063651.2
NW_016019663.1	Gnomon	exon	1975667	1975763	.	+	.	ID=exon-XM_017063651.2-5;Dbxref=GeneID:108002151%2CGenbank:XM_017063651.2;Parent=rna-XM_017063651.2
NW_016019663.1	Gnomon	exon	1975902	1975968	.	+	.	ID=exon-XM_017063651.2-6;Dbxref=GeneID:108002151%2CGenbank:XM_017063651.2;Parent=rna-XM_017063651.2
NW_016019663.1	Gnomon	exon	1976051	1976291	.	+	.	ID=exon-XM_017063651.2-7;Dbxref=GeneID:108002151%2CGenbank:XM_017063651.2;Parent=rna-XM_017063651.2
NW_016019663.1	Gnomon	exon	1976443	1976626	.	+	.	ID=exon-XM_017063651.2-8;Dbxref=GeneID:108002151%2CGenbank:XM_017063651.2;Parent=rna-XM_017063651.2
NW_016019663.1	Gnomon	exon	1977215	1977305	.	+	.	ID=exon-XM_017063651.2-9;Dbxref=GeneID:108002151%2CGenbank:XM_017063651.2;Parent=rna-XM_017063651.2
NW_016019663.1	Gnomon	mRNA	1898089	1900592	.	-	.	Name=XM_017063679.2;ID=rna-XM_017063679.2;Dbxref=GeneID:108002163%2CGenbank:XM_017063679.2;Parent=gene-LOC108002163
NW_016019663.1	Gnomon	exon	1287090	1290906	.	+	.	ID=exon-XM_017063320.2-1;Dbxref=GeneID:108001977%2CGenbank:XM_017063320.2;Parent=rna-XM_017063320.2
NW_016019663.1	Gnomon	exon	1292782	1292864	.	+	.	ID=exon-XM_017063320.2-2;Dbxref=GeneID:108001977%2CGenbank:XM_017063320.2;Parent=rna-XM_017063320.2
NW_016019663.1	Gnomon	mRNA	3170324	3196008	.	+	.	Name=XM_017063439.2;ID=rna-XM_017063439.2;Dbxref=GeneID:108002055%2CGenbank:XM_017063439.2;Parent=gene-LOC108002055
NW_016019663.1	Gnomon	CDS	688950	689082	.	+	0	Name=XP_028524703.1;ID=cds-XP_028524703.1;Dbxref=GeneID:108002113%2CGenbank:XP_028524703.1;Parent=rna-XM_028668902.1
NW_016019663.1	Gnomon	CDS	782653	782876	.	+	0	Name=XP_028524703.1;ID=cds-XP_028524703.1;Dbxref=GeneID:108002113%2CGenbank:XP_028524703.1;Parent=rna-XM_028668902.1
NW_016019663.1	Gnomon	CDS	817324	817468	.	+	0	Name=XP_028524703.1;ID=cds-XP_028524703.1;Dbxref=GeneID:108002113%2CGenbank:XP_028524703.1;Parent=rna-XM_028668902.1
NW_016019663.1	Gnomon	CDS	840665	840787	.	+	0	Name=XP_028524703.1;ID=cds-XP_028524703.1;Dbxref=GeneID:108002113%2CGenbank:XP_028524703.1;Parent=rna-XM_028668902.1
NW_016019663.1	Gnomon	CDS	843293	843481	.	+	0	Name=XP_028524703.1;ID=cds-XP_028524703.1;Dbxref=GeneID:108002113%2CGenbank:XP_028524703.1;Parent=rna-XM_028668902.1
NW_016019663.1	Gnomon	CDS	868676	868913	.	+	0	Name=XP_028524703.1;ID=cds-XP_028524703.1;Dbxref=GeneID:108002113%2CGenbank:XP_028524703.1;Parent=rna-XM_028668902.1
NW_016019663.1	Gnomon	CDS	870303	870342	.	+	0	Name=XP_028524703.1;ID=cds-XP_028524703.1;Dbxref=GeneID:108002113%2CGenbank:XP_028524703.1;Parent=rna-XM_028668902.1
NW_016019663.1	Gnomon	mRNA	292559	309042	.	-	.	Name=XM_017063532.2;ID=rna-XM_017063532.2;Dbxref=GeneID:108002090%2CGenbank:XM_017063532.2;Parent=gene-LOC108002090
NW_016019663.1	Gnomon	exon	3269842	3269970	.	-	.	ID=exon-XM_017063413.2-1;Dbxref=GeneID:108002043%2CGenbank:XM_017063413.2;Parent=rna-XM_017063413.2
NW_016019663.1	Gnomon	exon	3269119	3269280	.	-	.	ID=exon-XM_017063413.2-2;Dbxref=GeneID:108002043%2CGenbank:XM_017063413.2;Parent=rna-XM_017063413.2
NW_016019663.1	Gnomon	exon	3268506	3268628	.	-	.	ID=exon-XM_017063413.2-3;Dbxref=GeneID:108002043%2CGenbank:XM_017063413.2;Parent=rna-XM_017063413.2
NW_016019663.1	Gnomon	exon	3268125	3268394	.	-	.	ID=exon-XM_017063413.2-4;Dbxref=GeneID:108002043%2CGenbank:XM_017063413.2;Parent=rna-XM_017063413.2
NW_016019663.1	Gnomon	CDS	3386559	3386631	.	+	0	Name=XP_028524693.1;ID=cds-XP_028524693.1;Dbxref=GeneID:108002059%2CGenbank:XP_028524693.1;Parent=rna-XM_028668892.1
NW_016019663.1	Gnomon	CDS	3544314	3544420	.	+	0	Name=XP_028524693.1;ID=cds-XP_028524693.1;Dbxref=GeneID:108002059%2CGenbank:XP_028524693.1;Parent=rna-XM_028668892.1
NW_016019663.1	Gnomon	CDS	3562050	3562257	.	+	0	Name=XP_028524693.1;ID=cds-XP_028524693.1;Dbxref=GeneID:108002059%2CGenbank:XP_028524693.1;Parent=rna-XM_028668892.1
NW_016019663.1	Gnomon	CDS	3562507	3562668	.	+	0	Name=XP_028524693.1;ID=cds-XP_028524693.1;Dbxref=GeneID:108002059%2CGenbank:XP_028524693.1;Parent=rna-XM_028668892.1
NW_016019663.1	Gnomon	CDS	3580350	3580478	.	+	0	Name=XP_028524693.1;ID=cds-XP_028524693.1;Dbxref=GeneID:108002059%2CGenbank:XP_028524693.1;Parent=rna-XM_028668892.1
NW_016019663.1	Gnomon	CDS	3587118	3587402	.	+	0	Name=XP_028524693.1;ID=cds-XP_028524693.1;Dbxref=GeneID:108002059%2CGenbank:XP_028524693.1;Parent=rna-XM_028668892.1
NW_016019663.1	Gnomon	CDS	3587785	3587847	.	+	0	Name=XP_028524693.1;ID=cds-XP_028524693.1;Dbxref=GeneID:108002059%2CGenbank:XP_028524693.1;Parent=rna-XM_028668892.1
NW_016019663.1	Gnomon	CDS	3669993	3670105	.	+	0	Name=XP_028524693.1;ID=cds-XP_028524693.1;Dbxref=GeneID:108002059%2CGenbank:XP_028524693.1;Parent=rna-XM_028668892.1
NW_016019663.1	Gnomon	exon	1238802	1239184	.	+	.	ID=exon-XM_017063319.2-2;Dbxref=GeneID:108001976%2CGenbank:XM_017063319.2;Parent=rna-XM_017063319.2
NW_016019663.1	Gnomon	exon	1239257	1239470	.	+	.	ID=exon-XM_017063319.2-3;Dbxref=GeneID:108001976%2CGenbank:XM_017063319.2;Parent=rna-XM_017063319.2
NW_016019663.1	Gnomon	exon	1238345	1238488	.	+	.	ID=exon-XM_017063319.2-1;Dbxref=GeneID:108001976%2CGenbank:XM_017063319.2;Parent=rna-XM_017063319.2
NW_016019663.1	Gnomon	exon	1240692	1243630	.	+	.	ID=exon-XM_017063319.2-6;Dbxref=GeneID:108001976%2CGenbank:XM_017063319.2;Parent=rna-XM_017063319.2
NW_016019663.1	Gnomon	exon	1239556	1240078	.	+	.	ID=exon-XM_017063319.2-4;Dbxref=GeneID:108001976%2CGenbank:XM_017063319.2;Parent=rna-XM_017063319.2
NW_016019663.1	Gnomon	exon	1240177	1240323	.	+	.	ID=exon-XM_017063319.2-5;Dbxref=GeneID:108001976%2CGenbank:XM_017063319.2;Parent=rna-XM_017063319.2
NW_016019663.1	Gnomon	CDS	3736963	3737049	.	+	0	Name=XP_016919188.1;ID=cds-XP_016919188.1;Dbxref=GeneID:108002175%2CGenbank:XP_016919188.1;Parent=rna-XM_017063699.2
NW_016019663.1	Gnomon	CDS	3737331	3737457	.	+	0	Name=XP_016919188.1;ID=cds-XP_016919188.1;Dbxref=GeneID:108002175%2CGenbank:XP_016919188.1;Parent=rna-XM_017063699.2
NW_016019663.1	Gnomon	CDS	3737538	3738161	.	+	0	Name=XP_016919188.1;ID=cds-XP_016919188.1;Dbxref=GeneID:108002175%2CGenbank:XP_016919188.1;Parent=rna-XM_017063699.2
NW_016019663.1	Gnomon	CDS	3738262	3738675	.	+	0	Name=XP_016919188.1;ID=cds-XP_016919188.1;Dbxref=GeneID:108002175%2CGenbank:XP_016919188.1;Parent=rna-XM_017063699.2
NW_016019663.1	Gnomon	CDS	3738815	3738916	.	+	0	Name=XP_016919188.1;ID=cds-XP_016919188.1;Dbxref=GeneID:108002175%2CGenbank:XP_016919188.1;Parent=rna-XM_017063699.2
NW_016019663.1	Gnomon	CDS	3739829	3739911	.	+	0	Name=XP_016919188.1;ID=cds-XP_016919188.1;Dbxref=GeneID:108002175%2CGenbank:XP_016919188.1;Parent=rna-XM_017063699.2
NW_016019663.1	Gnomon	exon	2227407	2227470	.	-	.	ID=exon-XM_017063604.2-7;Dbxref=GeneID:108002123%2CGenbank:XM_017063604.2;Parent=rna-XM_017063604.2
NW_016019663.1	Gnomon	exon	2227240	2227325	.	-	.	ID=exon-XM_017063604.2-8;Dbxref=GeneID:108002123%2CGenbank:XM_017063604.2;Parent=rna-XM_017063604.2
NW_016019663.1	Gnomon	exon	2228508	2228815	.	-	.	ID=exon-XM_017063604.2-5;Dbxref=GeneID:108002123%2CGenbank:XM_017063604.2;Parent=rna-XM_017063604.2
NW_016019663.1	Gnomon	exon	2228252	2228434	.	-	.	ID=exon-XM_017063604.2-6;Dbxref=GeneID:108002123%2CGenbank:XM_017063604.2;Parent=rna-XM_017063604.2
NW_016019663.1	Gnomon	exon	2226987	2227136	.	-	.	ID=exon-XM_017063604.2-9;Dbxref=GeneID:108002123%2CGenbank:XM_017063604.2;Parent=rna-XM_017063604.2
NW_016019663.1	Gnomon	exon	2229236	2229357	.	-	.	ID=exon-XM_017063604.2-3;Dbxref=GeneID:108002123%2CGenbank:XM_017063604.2;Parent=rna-XM_017063604.2
NW_016019663.1	Gnomon	exon	2228978	2229114	.	-	.	ID=exon-XM_017063604.2-4;Dbxref=GeneID:108002123%2CGenbank:XM_017063604.2;Parent=rna-XM_017063604.2
NW_016019663.1	Gnomon	exon	2229809	2229977	.	-	.	ID=exon-XM_017063604.2-1;Dbxref=GeneID:108002123%2CGenbank:XM_017063604.2;Parent=rna-XM_017063604.2
NW_016019663.1	Gnomon	exon	2229443	2229658	.	-	.	ID=exon-XM_017063604.2-2;Dbxref=GeneID:108002123%2CGenbank:XM_017063604.2;Parent=rna-XM_017063604.2
NW_016019663.1	Gnomon	exon	3930467	3930865	.	-	.	ID=exon-XM_017063343.2-1;Dbxref=GeneID:108001998%2CGenbank:XM_017063343.2;Parent=rna-XM_017063343.2
NW_016019663.1	Gnomon	exon	3929883	3930223	.	-	.	ID=exon-XM_017063343.2-2;Dbxref=GeneID:108001998%2CGenbank:XM_017063343.2;Parent=rna-XM_017063343.2
NW_016019663.1	Gnomon	exon	3929696	3929815	.	-	.	ID=exon-XM_017063343.2-3;Dbxref=GeneID:108001998%2CGenbank:XM_017063343.2;Parent=rna-XM_017063343.2
NW_016019663.1	Gnomon	exon	3929514	3929621	.	-	.	ID=exon-XM_017063343.2-4;Dbxref=GeneID:108001998%2CGenbank:XM_017063343.2;Parent=rna-XM_017063343.2
NW_016019663.1	Gnomon	exon	3929301	3929432	.	-	.	ID=exon-XM_017063343.2-5;Dbxref=GeneID:108001998%2CGenbank:XM_017063343.2;Parent=rna-XM_017063343.2
NW_016019663.1	Gnomon	exon	3929112	3929235	.	-	.	ID=exon-XM_017063343.2-6;Dbxref=GeneID:108001998%2CGenbank:XM_017063343.2;Parent=rna-XM_017063343.2
NW_016019663.1	Gnomon	exon	3928994	3929031	.	-	.	ID=exon-XM_017063343.2-7;Dbxref=GeneID:108001998%2CGenbank:XM_017063343.2;Parent=rna-XM_017063343.2
NW_016019663.1	Gnomon	exon	3927238	3927461	.	-	.	ID=exon-XM_017063343.2-8;Dbxref=GeneID:108001998%2CGenbank:XM_017063343.2;Parent=rna-XM_017063343.2
NW_016019663.1	Gnomon	mRNA	3896765	3898185	.	-	.	Name=XM_028668849.1;ID=rna-XM_028668849.1;Dbxref=GeneID:108002148%2CGenbank:XM_028668849.1;Parent=gene-LOC108002148
NW_016019663.1	Gnomon	CDS	3386559	3386631	.	+	0	Name=XP_016918943.1;ID=cds-XP_016918943.1;Dbxref=GeneID:108002059%2CGenbank:XP_016918943.1;Parent=rna-XM_017063454.2
NW_016019663.1	Gnomon	CDS	3544314	3544420	.	+	0	Name=XP_016918943.1;ID=cds-XP_016918943.1;Dbxref=GeneID:108002059%2CGenbank:XP_016918943.1;Parent=rna-XM_017063454.2
NW_016019663.1	Gnomon	CDS	3562050	3562257	.	+	0	Name=XP_016918943.1;ID=cds-XP_016918943.1;Dbxref=GeneID:108002059%2CGenbank:XP_016918943.1;Parent=rna-XM_017063454.2
NW_016019663.1	Gnomon	CDS	3562507	3562668	.	+	0	Name=XP_016918943.1;ID=cds-XP_016918943.1;Dbxref=GeneID:108002059%2CGenbank:XP_016918943.1;Parent=rna-XM_017063454.2
NW_016019663.1	Gnomon	CDS	3580350	3580478	.	+	0	Name=XP_016918943.1;ID=cds-XP_016918943.1;Dbxref=GeneID:108002059%2CGenbank:XP_016918943.1;Parent=rna-XM_017063454.2
NW_016019663.1	Gnomon	CDS	3587118	3587402	.	+	0	Name=XP_016918943.1;ID=cds-XP_016918943.1;Dbxref=GeneID:108002059%2CGenbank:XP_016918943.1;Parent=rna-XM_017063454.2
NW_016019663.1	Gnomon	CDS	3587785	3587847	.	+	0	Name=XP_016918943.1;ID=cds-XP_016918943.1;Dbxref=GeneID:108002059%2CGenbank:XP_016918943.1;Parent=rna-XM_017063454.2
NW_016019663.1	Gnomon	CDS	3628597	3628706	.	+	0	Name=XP_016918943.1;ID=cds-XP_016918943.1;Dbxref=GeneID:108002059%2CGenbank:XP_016918943.1;Parent=rna-XM_017063454.2
NW_016019663.1	Gnomon	exon	1104156	1105642	.	-	.	ID=exon-XM_028668909.1-1;Dbxref=GeneID:108002108%2CGenbank:XM_028668909.1;Parent=rna-XM_028668909.1
NW_016019663.1	Gnomon	exon	1062937	1063032	.	-	.	ID=exon-XM_028668909.1-2;Dbxref=GeneID:108002108%2CGenbank:XM_028668909.1;Parent=rna-XM_028668909.1
NW_016019663.1	Gnomon	exon	1058000	1058215	.	-	.	ID=exon-XM_028668909.1-3;Dbxref=GeneID:108002108%2CGenbank:XM_028668909.1;Parent=rna-XM_028668909.1
NW_016019663.1	Gnomon	exon	425415	425479	.	+	.	ID=exon-XR_003698693.1-1;Dbxref=GeneID:114578078%2CGenbank:XR_003698693.1;Parent=rna-XR_003698693.1
NW_016019663.1	Gnomon	exon	1057465	1057919	.	-	.	ID=exon-XM_028668909.1-4;Dbxref=GeneID:108002108%2CGenbank:XM_028668909.1;Parent=rna-XM_028668909.1
NW_016019663.1	Gnomon	exon	426507	426605	.	+	.	ID=exon-XR_003698693.1-2;Dbxref=GeneID:114578078%2CGenbank:XR_003698693.1;Parent=rna-XR_003698693.1
NW_016019663.1	Gnomon	exon	1057075	1057190	.	-	.	ID=exon-XM_028668909.1-5;Dbxref=GeneID:108002108%2CGenbank:XM_028668909.1;Parent=rna-XM_028668909.1
NW_016019663.1	Gnomon	exon	513303	513996	.	+	.	ID=exon-XR_003698693.1-3;Dbxref=GeneID:114578078%2CGenbank:XR_003698693.1;Parent=rna-XR_003698693.1
NW_016019663.1	Gnomon	exon	1056217	1056327	.	-	.	ID=exon-XM_028668909.1-6;Dbxref=GeneID:108002108%2CGenbank:XM_028668909.1;Parent=rna-XM_028668909.1
NW_016019663.1	Gnomon	exon	1054378	1054459	.	-	.	ID=exon-XM_028668909.1-7;Dbxref=GeneID:108002108%2CGenbank:XM_028668909.1;Parent=rna-XM_028668909.1
NW_016019663.1	Gnomon	exon	1053628	1053847	.	-	.	ID=exon-XM_028668909.1-8;Dbxref=GeneID:108002108%2CGenbank:XM_028668909.1;Parent=rna-XM_028668909.1
NW_016019663.1	Gnomon	mRNA	420841	553028	.	-	.	Name=XM_017063433.2;ID=rna-XM_017063433.2;Dbxref=GeneID:108002050%2CGenbank:XM_017063433.2;Parent=gene-LOC108002050
NW_016019663.1	Gnomon	exon	1191086	1191292	.	+	.	ID=exon-XM_028668873.1-10;Dbxref=GeneID:108002165%2CGenbank:XM_028668873.1;Parent=rna-XM_028668873.1
NW_016019663.1	Gnomon	CDS	1518392	1518682	.	-	0	Name=XP_016919045.1;ID=cds-XP_016919045.1;Dbxref=GeneID:108002101%2CGenbank:XP_016919045.1;Parent=rna-XM_017063556.1
NW_016019663.1	Gnomon	CDS	1509279	1509580	.	-	0	Name=XP_016919045.1;ID=cds-XP_016919045.1;Dbxref=GeneID:108002101%2CGenbank:XP_016919045.1;Parent=rna-XM_017063556.1
NW_016019663.1	Gnomon	CDS	1502655	1503105	.	-	0	Name=XP_016919045.1;ID=cds-XP_016919045.1;Dbxref=GeneID:108002101%2CGenbank:XP_016919045.1;Parent=rna-XM_017063556.1
NW_016019663.1	Gnomon	mRNA	1164010	1173198	.	-	.	Name=XM_017063673.2;ID=rna-XM_017063673.2;Dbxref=GeneID:108002160%2CGenbank:XM_017063673.2;Parent=gene-LOC108002160
NW_016019663.1	Gnomon	exon	1053032	1053536	.	-	.	ID=exon-XM_028668909.1-9;Dbxref=GeneID:108002108%2CGenbank:XM_028668909.1;Parent=rna-XM_028668909.1
NW_016019663.1	Gnomon	mRNA	1971621	1974402	.	-	.	Name=XM_028668844.1;ID=rna-XM_028668844.1;Dbxref=GeneID:108002152%2CGenbank:XM_028668844.1;Parent=gene-LOC108002152
NW_016019663.1	Gnomon	CDS	2502016	2503194	.	+	0	Name=XP_016918946.1;ID=cds-XP_016918946.1;Dbxref=GeneID:108002061%2CGenbank:XP_016918946.1;Note=The sequence of the model RefSeq protein was modified relative to this genomic sequence to represent the inferred CDS: substituted 1 base at 1 genomic stop codon;Parent=rna-XM_017063457.2
NW_016019663.1	Gnomon	CDS	2622098	2622280	.	+	0	Name=XP_016918946.1;ID=cds-XP_016918946.1;Dbxref=GeneID:108002061%2CGenbank:XP_016918946.1;Note=The sequence of the model RefSeq protein was modified relative to this genomic sequence to represent the inferred CDS: substituted 1 base at 1 genomic stop codon;Parent=rna-XM_017063457.2
NW_016019663.1	Gnomon	CDS	2695805	2696536	.	+	0	Name=XP_016918946.1;ID=cds-XP_016918946.1;Dbxref=GeneID:108002061%2CGenbank:XP_016918946.1;Note=The sequence of the model RefSeq protein was modified relative to this genomic sequence to represent the inferred CDS: substituted 1 base at 1 genomic stop codon;Parent=rna-XM_017063457.2
NW_016019663.1	Gnomon	CDS	2696664	2696789	.	+	0	Name=XP_016918946.1;ID=cds-XP_016918946.1;Dbxref=GeneID:108002061%2CGenbank:XP_016918946.1;Note=The sequence of the model RefSeq protein was modified relative to this genomic sequence to represent the inferred CDS: substituted 1 base at 1 genomic stop codon;Parent=rna-XM_017063457.2
NW_016019663.1	Gnomon	CDS	2696870	2697331	.	+	0	Name=XP_016918946.1;ID=cds-XP_016918946.1;Dbxref=GeneID:108002061%2CGenbank:XP_016918946.1;Note=The sequence of the model RefSeq protein was modified relative to this genomic sequence to represent the inferred CDS: substituted 1 base at 1 genomic stop codon;Parent=rna-XM_017063457.2
NW_016019663.1	Gnomon	CDS	2697498	2699176	.	+	0	Name=XP_016918946.1;ID=cds-XP_016918946.1;Dbxref=GeneID:108002061%2CGenbank:XP_016918946.1;Note=The sequence of the model RefSeq protein was modified relative to this genomic sequence to represent the inferred CDS: substituted 1 base at 1 genomic stop codon;Parent=rna-XM_017063457.2
NW_016019663.1	Gnomon	CDS	2699246	2699459	.	+	0	Name=XP_016918946.1;ID=cds-XP_016918946.1;Dbxref=GeneID:108002061%2CGenbank:XP_016918946.1;Note=The sequence of the model RefSeq protein was modified relative to this genomic sequence to represent the inferred CDS: substituted 1 base at 1 genomic stop codon;Parent=rna-XM_017063457.2
NW_016019663.1	Gnomon	CDS	2699564	2699747	.	+	0	Name=XP_016918946.1;ID=cds-XP_016918946.1;Dbxref=GeneID:108002061%2CGenbank:XP_016918946.1;Note=The sequence of the model RefSeq protein was modified relative to this genomic sequence to represent the inferred CDS: substituted 1 base at 1 genomic stop codon;Parent=rna-XM_017063457.2
NW_016019663.1	Gnomon	CDS	2699822	2700532	.	+	0	Name=XP_016918946.1;ID=cds-XP_016918946.1;Dbxref=GeneID:108002061%2CGenbank:XP_016918946.1;Note=The sequence of the model RefSeq protein was modified relative to this genomic sequence to represent the inferred CDS: substituted 1 base at 1 genomic stop codon;Parent=rna-XM_017063457.2
NW_016019663.1	Gnomon	CDS	2700619	2700764	.	+	0	Name=XP_016918946.1;ID=cds-XP_016918946.1;Dbxref=GeneID:108002061%2CGenbank:XP_016918946.1;Note=The sequence of the model RefSeq protein was modified relative to this genomic sequence to represent the inferred CDS: substituted 1 base at 1 genomic stop codon;Parent=rna-XM_017063457.2
NW_016019663.1	Gnomon	CDS	2700854	2701027	.	+	0	Name=XP_016918946.1;ID=cds-XP_016918946.1;Dbxref=GeneID:108002061%2CGenbank:XP_016918946.1;Note=The sequence of the model RefSeq protein was modified relative to this genomic sequence to represent the inferred CDS: substituted 1 base at 1 genomic stop codon;Parent=rna-XM_017063457.2
NW_016019663.1	Gnomon	exon	2764134	2764271	.	-	.	ID=exon-XM_028668816.1-11;Dbxref=GeneID:108002045%2CGenbank:XM_028668816.1;Parent=rna-XM_028668816.1
NW_016019663.1	Gnomon	exon	2761720	2761918	.	-	.	ID=exon-XM_028668816.1-12;Dbxref=GeneID:108002045%2CGenbank:XM_028668816.1;Parent=rna-XM_028668816.1
NW_016019663.1	Gnomon	exon	2764487	2764625	.	-	.	ID=exon-XM_028668816.1-10;Dbxref=GeneID:108002045%2CGenbank:XM_028668816.1;Parent=rna-XM_028668816.1
NW_016019663.1	Gnomon	exon	2759447	2760677	.	-	.	ID=exon-XM_028668816.1-15;Dbxref=GeneID:108002045%2CGenbank:XM_028668816.1;Parent=rna-XM_028668816.1
NW_016019663.1	Gnomon	exon	2761412	2761640	.	-	.	ID=exon-XM_028668816.1-13;Dbxref=GeneID:108002045%2CGenbank:XM_028668816.1;Parent=rna-XM_028668816.1
NW_016019663.1	Gnomon	exon	2761062	2761327	.	-	.	ID=exon-XM_028668816.1-14;Dbxref=GeneID:108002045%2CGenbank:XM_028668816.1;Parent=rna-XM_028668816.1
NW_016019663.1	Gnomon	exon	1377666	1378049	.	+	.	ID=exon-XM_017063722.2-2;Dbxref=GeneID:108002190%2CGenbank:XM_017063722.2;Parent=rna-XM_017063722.2
NW_016019663.1	Gnomon	exon	1376626	1377064	.	+	.	ID=exon-XM_017063722.2-1;Dbxref=GeneID:108002190%2CGenbank:XM_017063722.2;Parent=rna-XM_017063722.2
NW_016019663.1	Gnomon	mRNA	420841	553070	.	-	.	Name=XM_017063432.2;ID=rna-XM_017063432.2;Dbxref=GeneID:108002050%2CGenbank:XM_017063432.2;Parent=gene-LOC108002050
NW_016019663.1	Gnomon	exon	320912	321196	.	+	.	ID=exon-XM_028668884.1-1;Dbxref=GeneID:108002011%2CGenbank:XM_028668884.1;Parent=rna-XM_028668884.1
NW_016019663.1	Gnomon	exon	321302	321558	.	+	.	ID=exon-XM_028668884.1-2;Dbxref=GeneID:108002011%2CGenbank:XM_028668884.1;Parent=rna-XM_028668884.1
NW_016019663.1	Gnomon	exon	322264	322429	.	+	.	ID=exon-XM_028668884.1-5;Dbxref=GeneID:108002011%2CGenbank:XM_028668884.1;Parent=rna-XM_028668884.1
NW_016019663.1	Gnomon	exon	322510	323646	.	+	.	ID=exon-XM_028668884.1-6;Dbxref=GeneID:108002011%2CGenbank:XM_028668884.1;Parent=rna-XM_028668884.1
NW_016019663.1	Gnomon	exon	321627	321913	.	+	.	ID=exon-XM_028668884.1-3;Dbxref=GeneID:108002011%2CGenbank:XM_028668884.1;Parent=rna-XM_028668884.1
NW_016019663.1	Gnomon	exon	321981	322142	.	+	.	ID=exon-XM_028668884.1-4;Dbxref=GeneID:108002011%2CGenbank:XM_028668884.1;Parent=rna-XM_028668884.1
NW_016019663.1	Gnomon	exon	2765236	2765454	.	-	.	ID=exon-XM_017063414.2-8;Dbxref=GeneID:108002045%2CGenbank:XM_017063414.2;Parent=rna-XM_017063414.2
NW_016019663.1	Gnomon	exon	2764875	2765090	.	-	.	ID=exon-XM_017063414.2-9;Dbxref=GeneID:108002045%2CGenbank:XM_017063414.2;Parent=rna-XM_017063414.2
NW_016019663.1	Gnomon	mRNA	1041986	1105643	.	-	.	Name=XM_017063578.2;ID=rna-XM_017063578.2;Dbxref=GeneID:108002108%2CGenbank:XM_017063578.2;Parent=gene-LOC108002108
NW_016019663.1	Gnomon	exon	1151281	1153867	.	-	.	ID=exon-XM_017063318.2-1;Dbxref=GeneID:108001975%2CGenbank:XM_017063318.2;Parent=rna-XM_017063318.2
NW_016019663.1	Gnomon	exon	1139082	1139268	.	-	.	ID=exon-XM_017063318.2-2;Dbxref=GeneID:108001975%2CGenbank:XM_017063318.2;Parent=rna-XM_017063318.2
NW_016019663.1	Gnomon	exon	1135086	1135147	.	-	.	ID=exon-XM_017063318.2-3;Dbxref=GeneID:108001975%2CGenbank:XM_017063318.2;Parent=rna-XM_017063318.2
NW_016019663.1	Gnomon	exon	1134985	1135019	.	-	.	ID=exon-XM_017063318.2-4;Dbxref=GeneID:108001975%2CGenbank:XM_017063318.2;Parent=rna-XM_017063318.2
NW_016019663.1	Gnomon	exon	2799393	2799506	.	-	.	ID=exon-XM_017063414.2-2;Dbxref=GeneID:108002045%2CGenbank:XM_017063414.2;Parent=rna-XM_017063414.2
NW_016019663.1	Gnomon	exon	2774402	2774557	.	-	.	ID=exon-XM_017063414.2-3;Dbxref=GeneID:108002045%2CGenbank:XM_017063414.2;Parent=rna-XM_017063414.2
NW_016019663.1	Gnomon	exon	2807259	2807518	.	-	.	ID=exon-XM_017063414.2-1;Dbxref=GeneID:108002045%2CGenbank:XM_017063414.2;Parent=rna-XM_017063414.2
NW_016019663.1	Gnomon	exon	2767846	2767953	.	-	.	ID=exon-XM_017063414.2-6;Dbxref=GeneID:108002045%2CGenbank:XM_017063414.2;Parent=rna-XM_017063414.2
NW_016019663.1	Gnomon	exon	2765637	2765810	.	-	.	ID=exon-XM_017063414.2-7;Dbxref=GeneID:108002045%2CGenbank:XM_017063414.2;Parent=rna-XM_017063414.2
NW_016019663.1	Gnomon	exon	2773250	2773461	.	-	.	ID=exon-XM_017063414.2-4;Dbxref=GeneID:108002045%2CGenbank:XM_017063414.2;Parent=rna-XM_017063414.2
NW_016019663.1	Gnomon	exon	2770948	2771247	.	-	.	ID=exon-XM_017063414.2-5;Dbxref=GeneID:108002045%2CGenbank:XM_017063414.2;Parent=rna-XM_017063414.2
NW_016019663.1	Gnomon	mRNA	3681552	3683688	.	+	.	Name=XM_017063338.2;ID=rna-XM_017063338.2;Dbxref=GeneID:108001994%2CGenbank:XM_017063338.2;Parent=gene-LOC108001994
NW_016019663.1	Gnomon	mRNA	1164010	1173198	.	-	.	Name=XM_017063672.2;ID=rna-XM_017063672.2;Dbxref=GeneID:108002160%2CGenbank:XM_017063672.2;Parent=gene-LOC108002160
NW_016019663.1	Gnomon	exon	1387437	1388165	.	-	.	ID=exon-XM_017063719.2-11;Dbxref=GeneID:108002186%2CGenbank:XM_017063719.2;Parent=rna-XM_017063719.2
NW_016019663.1	Gnomon	exon	1387286	1387344	.	-	.	ID=exon-XM_017063719.2-12;Dbxref=GeneID:108002186%2CGenbank:XM_017063719.2;Parent=rna-XM_017063719.2
NW_016019663.1	Gnomon	CDS	1558239	1558377	.	+	0	Name=XP_016919044.1;ID=cds-XP_016919044.1;Dbxref=GeneID:108002099%2CGenbank:XP_016919044.1;Parent=rna-XM_017063555.2
NW_016019663.1	Gnomon	CDS	1559581	1559857	.	+	0	Name=XP_016919044.1;ID=cds-XP_016919044.1;Dbxref=GeneID:108002099%2CGenbank:XP_016919044.1;Parent=rna-XM_017063555.2
NW_016019663.1	Gnomon	CDS	1559937	1560353	.	+	0	Name=XP_016919044.1;ID=cds-XP_016919044.1;Dbxref=GeneID:108002099%2CGenbank:XP_016919044.1;Parent=rna-XM_017063555.2
NW_016019663.1	Gnomon	CDS	1560432	1560743	.	+	0	Name=XP_016919044.1;ID=cds-XP_016919044.1;Dbxref=GeneID:108002099%2CGenbank:XP_016919044.1;Parent=rna-XM_017063555.2
NW_016019663.1	Gnomon	CDS	1560819	1560931	.	+	0	Name=XP_016919044.1;ID=cds-XP_016919044.1;Dbxref=GeneID:108002099%2CGenbank:XP_016919044.1;Parent=rna-XM_017063555.2
NW_016019663.1	Gnomon	CDS	1561019	1561257	.	+	0	Name=XP_016919044.1;ID=cds-XP_016919044.1;Dbxref=GeneID:108002099%2CGenbank:XP_016919044.1;Parent=rna-XM_017063555.2
NW_016019663.1	Gnomon	CDS	1561350	1561394	.	+	0	Name=XP_016919044.1;ID=cds-XP_016919044.1;Dbxref=GeneID:108002099%2CGenbank:XP_016919044.1;Parent=rna-XM_017063555.2
NW_016019663.1	Gnomon	exon	1388309	1388537	.	-	.	ID=exon-XM_017063719.2-10;Dbxref=GeneID:108002186%2CGenbank:XM_017063719.2;Parent=rna-XM_017063719.2
NW_016019663.1	Gnomon	exon	1557870	1558377	.	+	.	ID=exon-XM_017063555.2-1;Dbxref=GeneID:108002099%2CGenbank:XM_017063555.2;Parent=rna-XM_017063555.2
NW_016019663.1	Gnomon	exon	1560432	1560743	.	+	.	ID=exon-XM_017063555.2-4;Dbxref=GeneID:108002099%2CGenbank:XM_017063555.2;Parent=rna-XM_017063555.2
NW_016019663.1	Gnomon	exon	1560819	1560931	.	+	.	ID=exon-XM_017063555.2-5;Dbxref=GeneID:108002099%2CGenbank:XM_017063555.2;Parent=rna-XM_017063555.2
NW_016019663.1	Gnomon	exon	1559581	1559857	.	+	.	ID=exon-XM_017063555.2-2;Dbxref=GeneID:108002099%2CGenbank:XM_017063555.2;Parent=rna-XM_017063555.2
NW_016019663.1	Gnomon	exon	1559937	1560353	.	+	.	ID=exon-XM_017063555.2-3;Dbxref=GeneID:108002099%2CGenbank:XM_017063555.2;Parent=rna-XM_017063555.2
NW_016019663.1	Gnomon	exon	1561019	1561257	.	+	.	ID=exon-XM_017063555.2-6;Dbxref=GeneID:108002099%2CGenbank:XM_017063555.2;Parent=rna-XM_017063555.2
NW_016019663.1	Gnomon	exon	1561350	1561645	.	+	.	ID=exon-XM_017063555.2-7;Dbxref=GeneID:108002099%2CGenbank:XM_017063555.2;Parent=rna-XM_017063555.2
NW_016019663.1	Gnomon	exon	1045624	1045707	.	-	.	ID=exon-XM_017063582.2-22;Dbxref=GeneID:108002108%2CGenbank:XM_017063582.2;Parent=rna-XM_017063582.2
NW_016019663.1	Gnomon	exon	1043593	1043784	.	-	.	ID=exon-XM_017063582.2-23;Dbxref=GeneID:108002108%2CGenbank:XM_017063582.2;Parent=rna-XM_017063582.2
NW_016019663.1	Gnomon	exon	1043157	1043439	.	-	.	ID=exon-XM_017063582.2-24;Dbxref=GeneID:108002108%2CGenbank:XM_017063582.2;Parent=rna-XM_017063582.2
NW_016019663.1	Gnomon	exon	1041986	1042590	.	-	.	ID=exon-XM_017063582.2-25;Dbxref=GeneID:108002108%2CGenbank:XM_017063582.2;Parent=rna-XM_017063582.2
NW_016019663.1	Gnomon	exon	1046954	1047128	.	-	.	ID=exon-XM_017063582.2-20;Dbxref=GeneID:108002108%2CGenbank:XM_017063582.2;Parent=rna-XM_017063582.2
NW_016019663.1	Gnomon	exon	1046272	1046391	.	-	.	ID=exon-XM_017063582.2-21;Dbxref=GeneID:108002108%2CGenbank:XM_017063582.2;Parent=rna-XM_017063582.2
NW_016019663.1	Gnomon	exon	1051196	1051372	.	-	.	ID=exon-XM_017063582.2-11;Dbxref=GeneID:108002108%2CGenbank:XM_017063582.2;Parent=rna-XM_017063582.2
NW_016019663.1	Gnomon	exon	1049924	1050057	.	-	.	ID=exon-XM_017063582.2-12;Dbxref=GeneID:108002108%2CGenbank:XM_017063582.2;Parent=rna-XM_017063582.2
NW_016019663.1	Gnomon	exon	1049690	1049843	.	-	.	ID=exon-XM_017063582.2-13;Dbxref=GeneID:108002108%2CGenbank:XM_017063582.2;Parent=rna-XM_017063582.2
NW_016019663.1	Gnomon	exon	1049412	1049610	.	-	.	ID=exon-XM_017063582.2-14;Dbxref=GeneID:108002108%2CGenbank:XM_017063582.2;Parent=rna-XM_017063582.2
NW_016019663.1	Gnomon	exon	1049044	1049273	.	-	.	ID=exon-XM_017063582.2-15;Dbxref=GeneID:108002108%2CGenbank:XM_017063582.2;Parent=rna-XM_017063582.2
NW_016019663.1	Gnomon	exon	1048306	1048480	.	-	.	ID=exon-XM_017063582.2-16;Dbxref=GeneID:108002108%2CGenbank:XM_017063582.2;Parent=rna-XM_017063582.2
NW_016019663.1	Gnomon	exon	1047886	1048166	.	-	.	ID=exon-XM_017063582.2-17;Dbxref=GeneID:108002108%2CGenbank:XM_017063582.2;Parent=rna-XM_017063582.2
NW_016019663.1	Gnomon	exon	1047513	1047800	.	-	.	ID=exon-XM_017063582.2-18;Dbxref=GeneID:108002108%2CGenbank:XM_017063582.2;Parent=rna-XM_017063582.2
NW_016019663.1	Gnomon	exon	1047204	1047440	.	-	.	ID=exon-XM_017063582.2-19;Dbxref=GeneID:108002108%2CGenbank:XM_017063582.2;Parent=rna-XM_017063582.2
NW_016019663.1	Gnomon	exon	1052786	1052952	.	-	.	ID=exon-XM_017063582.2-10;Dbxref=GeneID:108002108%2CGenbank:XM_017063582.2;Parent=rna-XM_017063582.2
NW_016019663.1	Gnomon	mRNA	1971621	1974514	.	-	.	Name=XM_028668843.1;ID=rna-XM_028668843.1;Dbxref=GeneID:108002152%2CGenbank:XM_028668843.1;Parent=gene-LOC108002152
NW_016019663.1	Gnomon	CDS	3538834	3539386	.	-	0	Name=XP_016918945.1;ID=cds-XP_016918945.1;Dbxref=GeneID:108002060%2CGenbank:XP_016918945.1;Parent=rna-XM_017063456.2
NW_016019663.1	Gnomon	CDS	3535114	3535399	.	-	0	Name=XP_016918945.1;ID=cds-XP_016918945.1;Dbxref=GeneID:108002060%2CGenbank:XP_016918945.1;Parent=rna-XM_017063456.2
NW_016019663.1	Gnomon	CDS	3534398	3534746	.	-	0	Name=XP_016918945.1;ID=cds-XP_016918945.1;Dbxref=GeneID:108002060%2CGenbank:XP_016918945.1;Parent=rna-XM_017063456.2
NW_016019663.1	Gnomon	exon	1887202	1887421	.	+	.	ID=exon-XM_028668932.1-1;Dbxref=GeneID:108001987%2CGenbank:XM_028668932.1;Parent=rna-XM_028668932.1
NW_016019663.1	Gnomon	exon	1887555	1889096	.	+	.	ID=exon-XM_028668932.1-2;Dbxref=GeneID:108001987%2CGenbank:XM_028668932.1;Parent=rna-XM_028668932.1
NW_016019663.1	Gnomon	exon	1889271	1889655	.	+	.	ID=exon-XM_028668932.1-3;Dbxref=GeneID:108001987%2CGenbank:XM_028668932.1;Parent=rna-XM_028668932.1
NW_016019663.1	Gnomon	exon	1890098	1890158	.	+	.	ID=exon-XM_028668932.1-4;Dbxref=GeneID:108001987%2CGenbank:XM_028668932.1;Parent=rna-XM_028668932.1
NW_016019663.1	Gnomon	exon	1890250	1890654	.	+	.	ID=exon-XM_028668932.1-5;Dbxref=GeneID:108001987%2CGenbank:XM_028668932.1;Parent=rna-XM_028668932.1
NW_016019663.1	Gnomon	mRNA	1174268	1175268	.	-	.	Name=XM_017063675.2;ID=rna-XM_017063675.2;Dbxref=GeneID:108002161%2CGenbank:XM_017063675.2;Note=The sequence of the model RefSeq transcript was modified relative to this genomic sequence to represent the inferred CDS: added 265 bases not found in genome assembly;Parent=gene-LOC108002161
NW_016019663.1	Gnomon	exon	2227407	2227470	.	-	.	ID=exon-XM_028668861.1-8;Dbxref=GeneID:108002123%2CGenbank:XM_028668861.1;Parent=rna-XM_028668861.1
NW_016019663.1	Gnomon	exon	2227240	2227325	.	-	.	ID=exon-XM_028668861.1-9;Dbxref=GeneID:108002123%2CGenbank:XM_028668861.1;Parent=rna-XM_028668861.1
NW_016019663.1	Gnomon	exon	2228508	2228815	.	-	.	ID=exon-XM_028668861.1-6;Dbxref=GeneID:108002123%2CGenbank:XM_028668861.1;Parent=rna-XM_028668861.1
NW_016019663.1	Gnomon	exon	2228252	2228434	.	-	.	ID=exon-XM_028668861.1-7;Dbxref=GeneID:108002123%2CGenbank:XM_028668861.1;Parent=rna-XM_028668861.1
NW_016019663.1	Gnomon	exon	2229236	2229357	.	-	.	ID=exon-XM_028668861.1-4;Dbxref=GeneID:108002123%2CGenbank:XM_028668861.1;Parent=rna-XM_028668861.1
NW_016019663.1	Gnomon	exon	2228978	2229114	.	-	.	ID=exon-XM_028668861.1-5;Dbxref=GeneID:108002123%2CGenbank:XM_028668861.1;Parent=rna-XM_028668861.1
NW_016019663.1	Gnomon	exon	2229809	2229859	.	-	.	ID=exon-XM_028668861.1-2;Dbxref=GeneID:108002123%2CGenbank:XM_028668861.1;Parent=rna-XM_028668861.1
NW_016019663.1	Gnomon	exon	2229443	2229658	.	-	.	ID=exon-XM_028668861.1-3;Dbxref=GeneID:108002123%2CGenbank:XM_028668861.1;Parent=rna-XM_028668861.1
NW_016019663.1	Gnomon	exon	2229984	2230013	.	-	.	ID=exon-XM_028668861.1-1;Dbxref=GeneID:108002123%2CGenbank:XM_028668861.1;Parent=rna-XM_028668861.1
NW_016019663.1	Gnomon	exon	2118102	2118146	.	+	.	ID=exon-XM_028668829.1-13;Dbxref=GeneID:108002081%2CGenbank:XM_028668829.1;Parent=rna-XM_028668829.1
NW_016019663.1	Gnomon	exon	2119175	2119228	.	+	.	ID=exon-XM_028668829.1-14;Dbxref=GeneID:108002081%2CGenbank:XM_028668829.1;Parent=rna-XM_028668829.1
NW_016019663.1	Gnomon	exon	2107961	2108250	.	+	.	ID=exon-XM_028668829.1-11;Dbxref=GeneID:108002081%2CGenbank:XM_028668829.1;Parent=rna-XM_028668829.1
NW_016019663.1	Gnomon	exon	2108432	2108513	.	+	.	ID=exon-XM_028668829.1-12;Dbxref=GeneID:108002081%2CGenbank:XM_028668829.1;Parent=rna-XM_028668829.1
NW_016019663.1	Gnomon	exon	2107555	2107869	.	+	.	ID=exon-XM_028668829.1-10;Dbxref=GeneID:108002081%2CGenbank:XM_028668829.1;Parent=rna-XM_028668829.1
NW_016019663.1	Gnomon	exon	2121640	2122378	.	+	.	ID=exon-XM_028668829.1-19;Dbxref=GeneID:108002081%2CGenbank:XM_028668829.1;Parent=rna-XM_028668829.1
NW_016019663.1	Gnomon	exon	2120685	2121258	.	+	.	ID=exon-XM_028668829.1-17;Dbxref=GeneID:108002081%2CGenbank:XM_028668829.1;Parent=rna-XM_028668829.1
NW_016019663.1	Gnomon	exon	2121336	2121555	.	+	.	ID=exon-XM_028668829.1-18;Dbxref=GeneID:108002081%2CGenbank:XM_028668829.1;Parent=rna-XM_028668829.1
NW_016019663.1	Gnomon	exon	2120213	2120411	.	+	.	ID=exon-XM_028668829.1-15;Dbxref=GeneID:108002081%2CGenbank:XM_028668829.1;Parent=rna-XM_028668829.1
NW_016019663.1	Gnomon	exon	2120482	2120601	.	+	.	ID=exon-XM_028668829.1-16;Dbxref=GeneID:108002081%2CGenbank:XM_028668829.1;Parent=rna-XM_028668829.1
NW_016019663.1	Gnomon	exon	2124764	2124905	.	+	.	ID=exon-XM_028668829.1-24;Dbxref=GeneID:108002081%2CGenbank:XM_028668829.1;Parent=rna-XM_028668829.1
NW_016019663.1	Gnomon	exon	2125028	2125158	.	+	.	ID=exon-XM_028668829.1-25;Dbxref=GeneID:108002081%2CGenbank:XM_028668829.1;Parent=rna-XM_028668829.1
NW_016019663.1	Gnomon	exon	2123367	2123712	.	+	.	ID=exon-XM_028668829.1-22;Dbxref=GeneID:108002081%2CGenbank:XM_028668829.1;Parent=rna-XM_028668829.1
NW_016019663.1	Gnomon	exon	2124559	2124680	.	+	.	ID=exon-XM_028668829.1-23;Dbxref=GeneID:108002081%2CGenbank:XM_028668829.1;Parent=rna-XM_028668829.1
NW_016019663.1	Gnomon	exon	2122459	2122719	.	+	.	ID=exon-XM_028668829.1-20;Dbxref=GeneID:108002081%2CGenbank:XM_028668829.1;Parent=rna-XM_028668829.1
NW_016019663.1	Gnomon	exon	2122792	2123290	.	+	.	ID=exon-XM_028668829.1-21;Dbxref=GeneID:108002081%2CGenbank:XM_028668829.1;Parent=rna-XM_028668829.1
NW_016019663.1	Gnomon	exon	293604	293925	.	-	.	ID=exon-XM_017063532.2-9;Dbxref=GeneID:108002090%2CGenbank:XM_017063532.2;Parent=rna-XM_017063532.2
NW_016019663.1	Gnomon	exon	294516	294955	.	-	.	ID=exon-XM_017063532.2-7;Dbxref=GeneID:108002090%2CGenbank:XM_017063532.2;Parent=rna-XM_017063532.2
NW_016019663.1	Gnomon	exon	293995	294358	.	-	.	ID=exon-XM_017063532.2-8;Dbxref=GeneID:108002090%2CGenbank:XM_017063532.2;Parent=rna-XM_017063532.2
NW_016019663.1	Gnomon	exon	295694	296179	.	-	.	ID=exon-XM_017063532.2-5;Dbxref=GeneID:108002090%2CGenbank:XM_017063532.2;Parent=rna-XM_017063532.2
NW_016019663.1	Gnomon	exon	295045	295195	.	-	.	ID=exon-XM_017063532.2-6;Dbxref=GeneID:108002090%2CGenbank:XM_017063532.2;Parent=rna-XM_017063532.2
NW_016019663.1	Gnomon	exon	298341	298799	.	-	.	ID=exon-XM_017063532.2-3;Dbxref=GeneID:108002090%2CGenbank:XM_017063532.2;Parent=rna-XM_017063532.2
NW_016019663.1	Gnomon	exon	296284	297947	.	-	.	ID=exon-XM_017063532.2-4;Dbxref=GeneID:108002090%2CGenbank:XM_017063532.2;Parent=rna-XM_017063532.2
NW_016019663.1	Gnomon	exon	308744	309042	.	-	.	ID=exon-XM_017063532.2-1;Dbxref=GeneID:108002090%2CGenbank:XM_017063532.2;Parent=rna-XM_017063532.2
NW_016019663.1	Gnomon	exon	306998	307051	.	-	.	ID=exon-XM_017063532.2-2;Dbxref=GeneID:108002090%2CGenbank:XM_017063532.2;Parent=rna-XM_017063532.2
NW_016019663.1	Gnomon	CDS	1518392	1518682	.	-	0	Name=XP_016919047.1;ID=cds-XP_016919047.1;Dbxref=GeneID:108002101%2CGenbank:XP_016919047.1;Parent=rna-XM_017063558.2
NW_016019663.1	Gnomon	CDS	1509279	1509580	.	-	0	Name=XP_016919047.1;ID=cds-XP_016919047.1;Dbxref=GeneID:108002101%2CGenbank:XP_016919047.1;Parent=rna-XM_017063558.2
NW_016019663.1	Gnomon	CDS	1502655	1503105	.	-	0	Name=XP_016919047.1;ID=cds-XP_016919047.1;Dbxref=GeneID:108002101%2CGenbank:XP_016919047.1;Parent=rna-XM_017063558.2
NW_016019663.1	Gnomon	CDS	2708922	2709022	.	-	0	Name=XP_016918948.1;ID=cds-XP_016918948.1;Dbxref=GeneID:108002062%2CGenbank:XP_016918948.1;Parent=rna-XM_017063459.2
NW_016019663.1	Gnomon	CDS	2708597	2708843	.	-	0	Name=XP_016918948.1;ID=cds-XP_016918948.1;Dbxref=GeneID:108002062%2CGenbank:XP_016918948.1;Parent=rna-XM_017063459.2
NW_016019663.1	Gnomon	CDS	2708440	2708513	.	-	0	Name=XP_016918948.1;ID=cds-XP_016918948.1;Dbxref=GeneID:108002062%2CGenbank:XP_016918948.1;Parent=rna-XM_017063459.2
NW_016019663.1	Gnomon	CDS	2707894	2708335	.	-	0	Name=XP_016918948.1;ID=cds-XP_016918948.1;Dbxref=GeneID:108002062%2CGenbank:XP_016918948.1;Parent=rna-XM_017063459.2
NW_016019663.1	Gnomon	CDS	2707263	2707508	.	-	0	Name=XP_016918948.1;ID=cds-XP_016918948.1;Dbxref=GeneID:108002062%2CGenbank:XP_016918948.1;Parent=rna-XM_017063459.2
NW_016019663.1	Gnomon	CDS	2706848	2707150	.	-	0	Name=XP_016918948.1;ID=cds-XP_016918948.1;Dbxref=GeneID:108002062%2CGenbank:XP_016918948.1;Parent=rna-XM_017063459.2
NW_016019663.1	Gnomon	CDS	2706195	2706759	.	-	0	Name=XP_016918948.1;ID=cds-XP_016918948.1;Dbxref=GeneID:108002062%2CGenbank:XP_016918948.1;Parent=rna-XM_017063459.2
NW_016019663.1	Gnomon	CDS	2705628	2706110	.	-	0	Name=XP_016918948.1;ID=cds-XP_016918948.1;Dbxref=GeneID:108002062%2CGenbank:XP_016918948.1;Parent=rna-XM_017063459.2
NW_016019663.1	Gnomon	CDS	2705132	2705535	.	-	0	Name=XP_016918948.1;ID=cds-XP_016918948.1;Dbxref=GeneID:108002062%2CGenbank:XP_016918948.1;Parent=rna-XM_017063459.2
NW_016019663.1	Gnomon	exon	1173132	1173198	.	-	.	ID=exon-XM_017063674.1-1;Dbxref=GeneID:108002160%2CGenbank:XM_017063674.1;Parent=rna-XM_017063674.1
NW_016019663.1	Gnomon	exon	1172485	1172925	.	-	.	ID=exon-XM_017063674.1-2;Dbxref=GeneID:108002160%2CGenbank:XM_017063674.1;Parent=rna-XM_017063674.1
NW_016019663.1	Gnomon	exon	1171889	1172383	.	-	.	ID=exon-XM_017063674.1-3;Dbxref=GeneID:108002160%2CGenbank:XM_017063674.1;Parent=rna-XM_017063674.1
NW_016019663.1	Gnomon	exon	1171611	1171777	.	-	.	ID=exon-XM_017063674.1-4;Dbxref=GeneID:108002160%2CGenbank:XM_017063674.1;Parent=rna-XM_017063674.1
NW_016019663.1	Gnomon	exon	1170323	1170422	.	-	.	ID=exon-XM_017063674.1-9;Dbxref=GeneID:108002160%2CGenbank:XM_017063674.1;Parent=rna-XM_017063674.1
NW_016019663.1	Gnomon	exon	1171376	1171537	.	-	.	ID=exon-XM_017063674.1-5;Dbxref=GeneID:108002160%2CGenbank:XM_017063674.1;Parent=rna-XM_017063674.1
NW_016019663.1	Gnomon	exon	1171235	1171314	.	-	.	ID=exon-XM_017063674.1-6;Dbxref=GeneID:108002160%2CGenbank:XM_017063674.1;Parent=rna-XM_017063674.1
NW_016019663.1	Gnomon	exon	1170888	1171141	.	-	.	ID=exon-XM_017063674.1-7;Dbxref=GeneID:108002160%2CGenbank:XM_017063674.1;Parent=rna-XM_017063674.1
NW_016019663.1	Gnomon	exon	1170574	1170815	.	-	.	ID=exon-XM_017063674.1-8;Dbxref=GeneID:108002160%2CGenbank:XM_017063674.1;Parent=rna-XM_017063674.1
NW_016019663.1	Gnomon	exon	2126056	2126340	.	+	.	ID=exon-XM_028668829.1-26;Dbxref=GeneID:108002081%2CGenbank:XM_028668829.1;Parent=rna-XM_028668829.1
NW_016019663.1	Gnomon	exon	2126533	2129781	.	+	.	ID=exon-XM_028668829.1-27;Dbxref=GeneID:108002081%2CGenbank:XM_028668829.1;Parent=rna-XM_028668829.1
NW_016019663.1	Gnomon	exon	557821	558123	.	+	.	ID=exon-XM_017063437.2-5;Dbxref=GeneID:108002054%2CGenbank:XM_017063437.2;Parent=rna-XM_017063437.2
NW_016019663.1	Gnomon	exon	556375	557493	.	+	.	ID=exon-XM_017063437.2-3;Dbxref=GeneID:108002054%2CGenbank:XM_017063437.2;Parent=rna-XM_017063437.2
NW_016019663.1	Gnomon	exon	557579	557732	.	+	.	ID=exon-XM_017063437.2-4;Dbxref=GeneID:108002054%2CGenbank:XM_017063437.2;Parent=rna-XM_017063437.2
NW_016019663.1	Gnomon	exon	555822	555882	.	+	.	ID=exon-XM_017063437.2-1;Dbxref=GeneID:108002054%2CGenbank:XM_017063437.2;Parent=rna-XM_017063437.2
NW_016019663.1	Gnomon	exon	556209	556300	.	+	.	ID=exon-XM_017063437.2-2;Dbxref=GeneID:108002054%2CGenbank:XM_017063437.2;Parent=rna-XM_017063437.2
NW_016019663.1	Gnomon	mRNA	1164044	1173198	.	-	.	Name=XM_017063674.1;ID=rna-XM_017063674.1;Dbxref=GeneID:108002160%2CGenbank:XM_017063674.1;Parent=gene-LOC108002160
NW_016019663.1	Gnomon	exon	1882528	1882673	.	-	.	ID=exon-XM_017063484.2-7;Dbxref=GeneID:108002073%2CGenbank:XM_017063484.2;Parent=rna-XM_017063484.2
NW_016019663.1	Gnomon	exon	1882314	1882334	.	-	.	ID=exon-XM_017063484.2-8;Dbxref=GeneID:108002073%2CGenbank:XM_017063484.2;Parent=rna-XM_017063484.2
NW_016019663.1	Gnomon	exon	1880273	1880363	.	-	.	ID=exon-XM_017063484.2-9;Dbxref=GeneID:108002073%2CGenbank:XM_017063484.2;Parent=rna-XM_017063484.2
NW_016019663.1	Gnomon	exon	1885234	1885412	.	-	.	ID=exon-XM_017063484.2-3;Dbxref=GeneID:108002073%2CGenbank:XM_017063484.2;Parent=rna-XM_017063484.2
NW_016019663.1	Gnomon	exon	1884908	1885140	.	-	.	ID=exon-XM_017063484.2-4;Dbxref=GeneID:108002073%2CGenbank:XM_017063484.2;Parent=rna-XM_017063484.2
NW_016019663.1	Gnomon	exon	1884685	1884827	.	-	.	ID=exon-XM_017063484.2-5;Dbxref=GeneID:108002073%2CGenbank:XM_017063484.2;Parent=rna-XM_017063484.2
NW_016019663.1	Gnomon	exon	1882743	1882933	.	-	.	ID=exon-XM_017063484.2-6;Dbxref=GeneID:108002073%2CGenbank:XM_017063484.2;Parent=rna-XM_017063484.2
NW_016019663.1	Gnomon	exon	1886593	1886764	.	-	.	ID=exon-XM_017063484.2-1;Dbxref=GeneID:108002073%2CGenbank:XM_017063484.2;Parent=rna-XM_017063484.2
NW_016019663.1	Gnomon	exon	1886285	1886448	.	-	.	ID=exon-XM_017063484.2-2;Dbxref=GeneID:108002073%2CGenbank:XM_017063484.2;Parent=rna-XM_017063484.2
NW_016019663.1	Gnomon	CDS	1974644	1974818	.	+	0	Name=XP_016919140.1;ID=cds-XP_016919140.1;Dbxref=GeneID:108002151%2CGenbank:XP_016919140.1;Parent=rna-XM_017063651.2
NW_016019663.1	Gnomon	CDS	1974922	1975078	.	+	0	Name=XP_016919140.1;ID=cds-XP_016919140.1;Dbxref=GeneID:108002151%2CGenbank:XP_016919140.1;Parent=rna-XM_017063651.2
NW_016019663.1	Gnomon	CDS	1975169	1975351	.	+	0	Name=XP_016919140.1;ID=cds-XP_016919140.1;Dbxref=GeneID:108002151%2CGenbank:XP_016919140.1;Parent=rna-XM_017063651.2
NW_016019663.1	Gnomon	CDS	1975447	1975598	.	+	0	Name=XP_016919140.1;ID=cds-XP_016919140.1;Dbxref=GeneID:108002151%2CGenbank:XP_016919140.1;Parent=rna-XM_017063651.2
NW_016019663.1	Gnomon	CDS	1975667	1975763	.	+	0	Name=XP_016919140.1;ID=cds-XP_016919140.1;Dbxref=GeneID:108002151%2CGenbank:XP_016919140.1;Parent=rna-XM_017063651.2
NW_016019663.1	Gnomon	CDS	1975902	1975968	.	+	0	Name=XP_016919140.1;ID=cds-XP_016919140.1;Dbxref=GeneID:108002151%2CGenbank:XP_016919140.1;Parent=rna-XM_017063651.2
NW_016019663.1	Gnomon	CDS	1976051	1976291	.	+	0	Name=XP_016919140.1;ID=cds-XP_016919140.1;Dbxref=GeneID:108002151%2CGenbank:XP_016919140.1;Parent=rna-XM_017063651.2
NW_016019663.1	Gnomon	CDS	1976443	1976626	.	+	0	Name=XP_016919140.1;ID=cds-XP_016919140.1;Dbxref=GeneID:108002151%2CGenbank:XP_016919140.1;Parent=rna-XM_017063651.2
NW_016019663.1	Gnomon	CDS	1977215	1977305	.	+	0	Name=XP_016919140.1;ID=cds-XP_016919140.1;Dbxref=GeneID:108002151%2CGenbank:XP_016919140.1;Parent=rna-XM_017063651.2
NW_016019663.1	Gnomon	CDS	1977414	1977569	.	+	0	Name=XP_016919140.1;ID=cds-XP_016919140.1;Dbxref=GeneID:108002151%2CGenbank:XP_016919140.1;Parent=rna-XM_017063651.2
NW_016019663.1	Gnomon	CDS	1977657	1977740	.	+	0	Name=XP_016919140.1;ID=cds-XP_016919140.1;Dbxref=GeneID:108002151%2CGenbank:XP_016919140.1;Parent=rna-XM_017063651.2
NW_016019663.1	Gnomon	CDS	1977872	1977938	.	+	0	Name=XP_016919140.1;ID=cds-XP_016919140.1;Dbxref=GeneID:108002151%2CGenbank:XP_016919140.1;Parent=rna-XM_017063651.2
NW_016019663.1	Gnomon	CDS	1978424	1978449	.	+	0	Name=XP_016919140.1;ID=cds-XP_016919140.1;Dbxref=GeneID:108002151%2CGenbank:XP_016919140.1;Parent=rna-XM_017063651.2
NW_016019663.1	Gnomon	exon	1049044	1049273	.	-	.	ID=exon-XM_028668913.1-15;Dbxref=GeneID:108002108%2CGenbank:XM_028668913.1;Parent=rna-XM_028668913.1
NW_016019663.1	Gnomon	exon	1048306	1048480	.	-	.	ID=exon-XM_028668913.1-16;Dbxref=GeneID:108002108%2CGenbank:XM_028668913.1;Parent=rna-XM_028668913.1
NW_016019663.1	Gnomon	exon	1047886	1048166	.	-	.	ID=exon-XM_028668913.1-17;Dbxref=GeneID:108002108%2CGenbank:XM_028668913.1;Parent=rna-XM_028668913.1
NW_016019663.1	Gnomon	exon	1047513	1047800	.	-	.	ID=exon-XM_028668913.1-18;Dbxref=GeneID:108002108%2CGenbank:XM_028668913.1;Parent=rna-XM_028668913.1
NW_016019663.1	Gnomon	exon	1051196	1051372	.	-	.	ID=exon-XM_028668913.1-11;Dbxref=GeneID:108002108%2CGenbank:XM_028668913.1;Parent=rna-XM_028668913.1
NW_016019663.1	Gnomon	exon	1049924	1050057	.	-	.	ID=exon-XM_028668913.1-12;Dbxref=GeneID:108002108%2CGenbank:XM_028668913.1;Parent=rna-XM_028668913.1
NW_016019663.1	Gnomon	exon	1049690	1049843	.	-	.	ID=exon-XM_028668913.1-13;Dbxref=GeneID:108002108%2CGenbank:XM_028668913.1;Parent=rna-XM_028668913.1
NW_016019663.1	Gnomon	exon	1049412	1049610	.	-	.	ID=exon-XM_028668913.1-14;Dbxref=GeneID:108002108%2CGenbank:XM_028668913.1;Parent=rna-XM_028668913.1
NW_016019663.1	Gnomon	exon	1047204	1047440	.	-	.	ID=exon-XM_028668913.1-19;Dbxref=GeneID:108002108%2CGenbank:XM_028668913.1;Parent=rna-XM_028668913.1
NW_016019663.1	Gnomon	exon	1046954	1047128	.	-	.	ID=exon-XM_028668913.1-20;Dbxref=GeneID:108002108%2CGenbank:XM_028668913.1;Parent=rna-XM_028668913.1
NW_016019663.1	Gnomon	exon	1045624	1045719	.	-	.	ID=exon-XM_028668913.1-21;Dbxref=GeneID:108002108%2CGenbank:XM_028668913.1;Parent=rna-XM_028668913.1
NW_016019663.1	Gnomon	exon	1043593	1043784	.	-	.	ID=exon-XM_028668913.1-22;Dbxref=GeneID:108002108%2CGenbank:XM_028668913.1;Parent=rna-XM_028668913.1
NW_016019663.1	Gnomon	exon	1043157	1043439	.	-	.	ID=exon-XM_028668913.1-23;Dbxref=GeneID:108002108%2CGenbank:XM_028668913.1;Parent=rna-XM_028668913.1
NW_016019663.1	Gnomon	exon	1041986	1042590	.	-	.	ID=exon-XM_028668913.1-24;Dbxref=GeneID:108002108%2CGenbank:XM_028668913.1;Parent=rna-XM_028668913.1
NW_016019663.1	Gnomon	mRNA	1971621	1974516	.	-	.	Name=XM_028668845.1;ID=rna-XM_028668845.1;Dbxref=GeneID:108002152%2CGenbank:XM_028668845.1;Parent=gene-LOC108002152
NW_016019663.1	Gnomon	CDS	1518392	1518682	.	-	0	Name=XP_016919046.1;ID=cds-XP_016919046.1;Dbxref=GeneID:108002101%2CGenbank:XP_016919046.1;Parent=rna-XM_017063557.2
NW_016019663.1	Gnomon	CDS	1509279	1509580	.	-	0	Name=XP_016919046.1;ID=cds-XP_016919046.1;Dbxref=GeneID:108002101%2CGenbank:XP_016919046.1;Parent=rna-XM_017063557.2
NW_016019663.1	Gnomon	CDS	1502655	1503105	.	-	0	Name=XP_016919046.1;ID=cds-XP_016919046.1;Dbxref=GeneID:108002101%2CGenbank:XP_016919046.1;Parent=rna-XM_017063557.2
NW_016019663.1	Gnomon	exon	1052786	1052952	.	-	.	ID=exon-XM_028668913.1-10;Dbxref=GeneID:108002108%2CGenbank:XM_028668913.1;Parent=rna-XM_028668913.1
NW_016019663.1	Gnomon	CDS	2708922	2709022	.	-	0	Name=XP_016918947.1;ID=cds-XP_016918947.1;Dbxref=GeneID:108002062%2CGenbank:XP_016918947.1;Parent=rna-XM_017063458.2
NW_016019663.1	Gnomon	CDS	2708597	2708843	.	-	0	Name=XP_016918947.1;ID=cds-XP_016918947.1;Dbxref=GeneID:108002062%2CGenbank:XP_016918947.1;Parent=rna-XM_017063458.2
NW_016019663.1	Gnomon	CDS	2708440	2708513	.	-	0	Name=XP_016918947.1;ID=cds-XP_016918947.1;Dbxref=GeneID:108002062%2CGenbank:XP_016918947.1;Parent=rna-XM_017063458.2
NW_016019663.1	Gnomon	CDS	2707894	2708335	.	-	0	Name=XP_016918947.1;ID=cds-XP_016918947.1;Dbxref=GeneID:108002062%2CGenbank:XP_016918947.1;Parent=rna-XM_017063458.2
NW_016019663.1	Gnomon	CDS	2707263	2707508	.	-	0	Name=XP_016918947.1;ID=cds-XP_016918947.1;Dbxref=GeneID:108002062%2CGenbank:XP_016918947.1;Parent=rna-XM_017063458.2
NW_016019663.1	Gnomon	CDS	2706848	2707150	.	-	0	Name=XP_016918947.1;ID=cds-XP_016918947.1;Dbxref=GeneID:108002062%2CGenbank:XP_016918947.1;Parent=rna-XM_017063458.2
NW_016019663.1	Gnomon	CDS	2706195	2706759	.	-	0	Name=XP_016918947.1;ID=cds-XP_016918947.1;Dbxref=GeneID:108002062%2CGenbank:XP_016918947.1;Parent=rna-XM_017063458.2
NW_016019663.1	Gnomon	CDS	2705628	2706110	.	-	0	Name=XP_016918947.1;ID=cds-XP_016918947.1;Dbxref=GeneID:108002062%2CGenbank:XP_016918947.1;Parent=rna-XM_017063458.2
NW_016019663.1	Gnomon	CDS	2705132	2705535	.	-	0	Name=XP_016918947.1;ID=cds-XP_016918947.1;Dbxref=GeneID:108002062%2CGenbank:XP_016918947.1;Parent=rna-XM_017063458.2
NW_016019663.1	Gnomon	mRNA	2372284	2376396	.	+	.	Name=XM_017063588.2;ID=rna-XM_017063588.2;Dbxref=GeneID:108002110%2CGenbank:XM_017063588.2;Parent=gene-LOC108002110
NW_016019663.1	Gnomon	exon	1401129	1401302	.	-	.	ID=exon-XM_017063632.2-1;Dbxref=GeneID:108002139%2CGenbank:XM_017063632.2;Parent=rna-XM_017063632.2
NW_016019663.1	Gnomon	exon	1398903	1399087	.	-	.	ID=exon-XM_017063632.2-6;Dbxref=GeneID:108002139%2CGenbank:XM_017063632.2;Parent=rna-XM_017063632.2
NW_016019663.1	Gnomon	exon	1400428	1400582	.	-	.	ID=exon-XM_017063632.2-2;Dbxref=GeneID:108002139%2CGenbank:XM_017063632.2;Parent=rna-XM_017063632.2
NW_016019663.1	Gnomon	exon	1399749	1400349	.	-	.	ID=exon-XM_017063632.2-3;Dbxref=GeneID:108002139%2CGenbank:XM_017063632.2;Parent=rna-XM_017063632.2
NW_016019663.1	Gnomon	exon	1399374	1399670	.	-	.	ID=exon-XM_017063632.2-4;Dbxref=GeneID:108002139%2CGenbank:XM_017063632.2;Parent=rna-XM_017063632.2
NW_016019663.1	Gnomon	exon	1399155	1399288	.	-	.	ID=exon-XM_017063632.2-5;Dbxref=GeneID:108002139%2CGenbank:XM_017063632.2;Parent=rna-XM_017063632.2
NW_016019663.1	Gnomon	exon	1900127	1900592	.	-	.	ID=exon-XM_017063679.2-1;Dbxref=GeneID:108002163%2CGenbank:XM_017063679.2;Parent=rna-XM_017063679.2
NW_016019663.1	Gnomon	exon	1899301	1900009	.	-	.	ID=exon-XM_017063679.2-2;Dbxref=GeneID:108002163%2CGenbank:XM_017063679.2;Parent=rna-XM_017063679.2
NW_016019663.1	Gnomon	exon	1898386	1898559	.	-	.	ID=exon-XM_017063679.2-5;Dbxref=GeneID:108002163%2CGenbank:XM_017063679.2;Parent=rna-XM_017063679.2
NW_016019663.1	Gnomon	exon	1898089	1898314	.	-	.	ID=exon-XM_017063679.2-6;Dbxref=GeneID:108002163%2CGenbank:XM_017063679.2;Parent=rna-XM_017063679.2
NW_016019663.1	Gnomon	exon	1899056	1899222	.	-	.	ID=exon-XM_017063679.2-3;Dbxref=GeneID:108002163%2CGenbank:XM_017063679.2;Parent=rna-XM_017063679.2
NW_016019663.1	Gnomon	exon	1898630	1898986	.	-	.	ID=exon-XM_017063679.2-4;Dbxref=GeneID:108002163%2CGenbank:XM_017063679.2;Parent=rna-XM_017063679.2
NW_016019663.1	Gnomon	exon	3629188	3638127	.	+	.	ID=exon-XR_003698695.1-11;Dbxref=GeneID:108002059%2CGenbank:XR_003698695.1;Parent=rna-XR_003698695.1
NW_016019663.1	Gnomon	exon	3628597	3629115	.	+	.	ID=exon-XR_003698695.1-10;Dbxref=GeneID:108002059%2CGenbank:XR_003698695.1;Parent=rna-XR_003698695.1
NW_016019663.1	Gnomon	mRNA	2334919	2338301	.	+	.	Name=XM_017063348.2;ID=rna-XM_017063348.2;Dbxref=GeneID:108002002%2CGenbank:XM_017063348.2;Parent=gene-LOC108002002
NW_016019663.1	Gnomon	mRNA	1181301	1184158	.	-	.	Name=XM_017063682.2;ID=rna-XM_017063682.2;Dbxref=GeneID:108002166%2CGenbank:XM_017063682.2;Parent=gene-LOC108002166
NW_016019663.1	Gnomon	exon	1521343	1521860	.	-	.	ID=exon-XM_017063556.1-1;Dbxref=GeneID:108002101%2CGenbank:XM_017063556.1;Parent=rna-XM_017063556.1
NW_016019663.1	Gnomon	exon	1518392	1519104	.	-	.	ID=exon-XM_017063556.1-2;Dbxref=GeneID:108002101%2CGenbank:XM_017063556.1;Parent=rna-XM_017063556.1
NW_016019663.1	Gnomon	exon	1509279	1509580	.	-	.	ID=exon-XM_017063556.1-3;Dbxref=GeneID:108002101%2CGenbank:XM_017063556.1;Parent=rna-XM_017063556.1
NW_016019663.1	Gnomon	exon	1502396	1503105	.	-	.	ID=exon-XM_017063556.1-4;Dbxref=GeneID:108002101%2CGenbank:XM_017063556.1;Parent=rna-XM_017063556.1
NW_016019663.1	Gnomon	mRNA	3197901	3201871	.	+	.	Name=XM_017063442.2;ID=rna-XM_017063442.2;Dbxref=GeneID:108002056%2CGenbank:XM_017063442.2;Parent=gene-LOC108002056
NW_016019663.1	Gnomon	CDS	2260949	2261018	.	+	0	Name=XP_016919010.1;ID=cds-XP_016919010.1;Dbxref=GeneID:108002083%2CGenbank:XP_016919010.1;Parent=rna-XM_017063521.2
NW_016019663.1	Gnomon	CDS	2261234	2261497	.	+	0	Name=XP_016919010.1;ID=cds-XP_016919010.1;Dbxref=GeneID:108002083%2CGenbank:XP_016919010.1;Parent=rna-XM_017063521.2
NW_016019663.1	Gnomon	CDS	2261587	2261889	.	+	0	Name=XP_016919010.1;ID=cds-XP_016919010.1;Dbxref=GeneID:108002083%2CGenbank:XP_016919010.1;Parent=rna-XM_017063521.2
NW_016019663.1	Gnomon	CDS	2262004	2262146	.	+	0	Name=XP_016919010.1;ID=cds-XP_016919010.1;Dbxref=GeneID:108002083%2CGenbank:XP_016919010.1;Parent=rna-XM_017063521.2
NW_016019663.1	Gnomon	CDS	2262224	2262349	.	+	0	Name=XP_016919010.1;ID=cds-XP_016919010.1;Dbxref=GeneID:108002083%2CGenbank:XP_016919010.1;Parent=rna-XM_017063521.2
NW_016019663.1	Gnomon	CDS	2262436	2262511	.	+	0	Name=XP_016919010.1;ID=cds-XP_016919010.1;Dbxref=GeneID:108002083%2CGenbank:XP_016919010.1;Parent=rna-XM_017063521.2
NW_016019663.1	Gnomon	CDS	2262622	2262839	.	+	0	Name=XP_016919010.1;ID=cds-XP_016919010.1;Dbxref=GeneID:108002083%2CGenbank:XP_016919010.1;Parent=rna-XM_017063521.2
NW_016019663.1	Gnomon	CDS	2262929	2263097	.	+	0	Name=XP_016919010.1;ID=cds-XP_016919010.1;Dbxref=GeneID:108002083%2CGenbank:XP_016919010.1;Parent=rna-XM_017063521.2
NW_016019663.1	Gnomon	CDS	2263535	2263563	.	+	0	Name=XP_016919010.1;ID=cds-XP_016919010.1;Dbxref=GeneID:108002083%2CGenbank:XP_016919010.1;Parent=rna-XM_017063521.2
NW_016019663.1	Gnomon	mRNA	3270807	3308937	.	+	.	Name=XM_028668853.1;ID=rna-XM_028668853.1;Dbxref=GeneID:108002038%2CGenbank:XM_028668853.1;Parent=gene-LOC108002038
NW_016019663.1	Gnomon	mRNA	1187190	1191292	.	+	.	Name=XM_017063681.2;ID=rna-XM_017063681.2;Dbxref=GeneID:108002165%2CGenbank:XM_017063681.2;Parent=gene-LOC108002165
NW_016019663.1	Gnomon	exon	2326268	2326891	.	-	.	ID=exon-XM_017063333.2-1;Dbxref=GeneID:108001989%2CGenbank:XM_017063333.2;Parent=rna-XM_017063333.2
NW_016019663.1	Gnomon	exon	2326036	2326137	.	-	.	ID=exon-XM_017063333.2-2;Dbxref=GeneID:108001989%2CGenbank:XM_017063333.2;Parent=rna-XM_017063333.2
NW_016019663.1	Gnomon	exon	2325695	2325919	.	-	.	ID=exon-XM_017063333.2-3;Dbxref=GeneID:108001989%2CGenbank:XM_017063333.2;Parent=rna-XM_017063333.2
NW_016019663.1	Gnomon	exon	2324984	2325605	.	-	.	ID=exon-XM_017063333.2-4;Dbxref=GeneID:108001989%2CGenbank:XM_017063333.2;Parent=rna-XM_017063333.2
NW_016019663.1	Gnomon	exon	2324730	2324825	.	-	.	ID=exon-XM_017063333.2-5;Dbxref=GeneID:108001989%2CGenbank:XM_017063333.2;Parent=rna-XM_017063333.2
NW_016019663.1	Gnomon	exon	2324202	2324212	.	-	.	ID=exon-XM_017063333.2-6;Dbxref=GeneID:108001989%2CGenbank:XM_017063333.2;Parent=rna-XM_017063333.2
NW_016019663.1	Gnomon	exon	2316423	2316440	.	-	.	ID=exon-XM_017063333.2-7;Dbxref=GeneID:108001989%2CGenbank:XM_017063333.2;Parent=rna-XM_017063333.2
NW_016019663.1	RefSeq	cDNA_match	3319766	3319789	.	-	.	ID=4c9b269c-8d46-47f8-994f-5e32ae126bf5;Target=XM_017063411.2 1 24
NW_016019663.1	RefSeq	cDNA_match	3317964	3318496	.	-	.	ID=4c9b269c-8d46-47f8-994f-5e32ae126bf5;Target=XM_017063411.2 1 24
NW_016019663.1	RefSeq	cDNA_match	3317214	3317335	.	-	.	ID=4c9b269c-8d46-47f8-994f-5e32ae126bf5;Target=XM_017063411.2 1 24
NW_016019663.1	RefSeq	cDNA_match	3297644	3297859	.	-	.	ID=4c9b269c-8d46-47f8-994f-5e32ae126bf5;Target=XM_017063411.2 1 24
NW_016019663.1	RefSeq	cDNA_match	3295210	3297213	.	-	.	ID=4c9b269c-8d46-47f8-994f-5e32ae126bf5;Target=XM_017063411.2 1 24
NW_016019663.1	Gnomon	mRNA	3197908	3201694	.	+	.	Name=XM_017063441.2;ID=rna-XM_017063441.2;Dbxref=GeneID:108002056%2CGenbank:XM_017063441.2;Parent=gene-LOC108002056
NW_016019663.1	Gnomon	mRNA	3270807	3308937	.	+	.	Name=XM_028668852.1;ID=rna-XM_028668852.1;Dbxref=GeneID:108002038%2CGenbank:XM_028668852.1;Parent=gene-LOC108002038
NW_016019663.1	Gnomon	CDS	3688152	3688322	.	-	0	Name=XP_016919155.1;ID=cds-XP_016919155.1;Dbxref=GeneID:108002157%2CGenbank:XP_016919155.1;Parent=rna-XM_017063666.2
NW_016019663.1	Gnomon	CDS	3687932	3688043	.	-	0	Name=XP_016919155.1;ID=cds-XP_016919155.1;Dbxref=GeneID:108002157%2CGenbank:XP_016919155.1;Parent=rna-XM_017063666.2
NW_016019663.1	Gnomon	CDS	3687518	3687605	.	-	0	Name=XP_016919155.1;ID=cds-XP_016919155.1;Dbxref=GeneID:108002157%2CGenbank:XP_016919155.1;Parent=rna-XM_017063666.2
NW_016019663.1	Gnomon	CDS	3687150	3687447	.	-	0	Name=XP_016919155.1;ID=cds-XP_016919155.1;Dbxref=GeneID:108002157%2CGenbank:XP_016919155.1;Parent=rna-XM_017063666.2
NW_016019663.1	Gnomon	CDS	3686916	3687067	.	-	0	Name=XP_016919155.1;ID=cds-XP_016919155.1;Dbxref=GeneID:108002157%2CGenbank:XP_016919155.1;Parent=rna-XM_017063666.2
NW_016019663.1	Gnomon	CDS	3685765	3686305	.	-	0	Name=XP_016919155.1;ID=cds-XP_016919155.1;Dbxref=GeneID:108002157%2CGenbank:XP_016919155.1;Parent=rna-XM_017063666.2
NW_016019663.1	Gnomon	CDS	3684382	3685622	.	-	0	Name=XP_016919155.1;ID=cds-XP_016919155.1;Dbxref=GeneID:108002157%2CGenbank:XP_016919155.1;Parent=rna-XM_017063666.2
NW_016019663.1	Gnomon	CDS	3684171	3684294	.	-	0	Name=XP_016919155.1;ID=cds-XP_016919155.1;Dbxref=GeneID:108002157%2CGenbank:XP_016919155.1;Parent=rna-XM_017063666.2
NW_016019663.1	Gnomon	CDS	1466907	1466922	.	+	0	Name=XP_016918816.1;ID=cds-XP_016918816.1;Dbxref=GeneID:108001984%2CGenbank:XP_016918816.1;Parent=rna-XM_017063327.2
NW_016019663.1	Gnomon	CDS	1467004	1467061	.	+	0	Name=XP_016918816.1;ID=cds-XP_016918816.1;Dbxref=GeneID:108001984%2CGenbank:XP_016918816.1;Parent=rna-XM_017063327.2
NW_016019663.1	Gnomon	CDS	1467158	1467313	.	+	0	Name=XP_016918816.1;ID=cds-XP_016918816.1;Dbxref=GeneID:108001984%2CGenbank:XP_016918816.1;Parent=rna-XM_017063327.2
NW_016019663.1	Gnomon	CDS	1467405	1467765	.	+	0	Name=XP_016918816.1;ID=cds-XP_016918816.1;Dbxref=GeneID:108001984%2CGenbank:XP_016918816.1;Parent=rna-XM_017063327.2
NW_016019663.1	Gnomon	exon	1879766	1880177	.	-	.	ID=exon-XM_028668925.1-10;Dbxref=GeneID:108002073%2CGenbank:XM_028668925.1;Parent=rna-XM_028668925.1
NW_016019663.1	Gnomon	exon	1879353	1879573	.	-	.	ID=exon-XM_028668925.1-11;Dbxref=GeneID:108002073%2CGenbank:XM_028668925.1;Parent=rna-XM_028668925.1
NW_016019663.1	Gnomon	exon	1875431	1875650	.	-	.	ID=exon-XM_028668925.1-20;Dbxref=GeneID:108002073%2CGenbank:XM_028668925.1;Parent=rna-XM_028668925.1
NW_016019663.1	Gnomon	exon	1875118	1875343	.	-	.	ID=exon-XM_028668925.1-21;Dbxref=GeneID:108002073%2CGenbank:XM_028668925.1;Parent=rna-XM_028668925.1
NW_016019663.1	Gnomon	exon	1874698	1875038	.	-	.	ID=exon-XM_028668925.1-22;Dbxref=GeneID:108002073%2CGenbank:XM_028668925.1;Parent=rna-XM_028668925.1
NW_016019663.1	Gnomon	exon	1877883	1877951	.	-	.	ID=exon-XM_028668925.1-16;Dbxref=GeneID:108002073%2CGenbank:XM_028668925.1;Parent=rna-XM_028668925.1
NW_016019663.1	Gnomon	exon	1877177	1877278	.	-	.	ID=exon-XM_028668925.1-17;Dbxref=GeneID:108002073%2CGenbank:XM_028668925.1;Parent=rna-XM_028668925.1
NW_016019663.1	Gnomon	exon	1876056	1876268	.	-	.	ID=exon-XM_028668925.1-18;Dbxref=GeneID:108002073%2CGenbank:XM_028668925.1;Parent=rna-XM_028668925.1
NW_016019663.1	Gnomon	exon	1875726	1875990	.	-	.	ID=exon-XM_028668925.1-19;Dbxref=GeneID:108002073%2CGenbank:XM_028668925.1;Parent=rna-XM_028668925.1
NW_016019663.1	Gnomon	exon	1878990	1879209	.	-	.	ID=exon-XM_028668925.1-12;Dbxref=GeneID:108002073%2CGenbank:XM_028668925.1;Parent=rna-XM_028668925.1
NW_016019663.1	Gnomon	exon	1878658	1878772	.	-	.	ID=exon-XM_028668925.1-13;Dbxref=GeneID:108002073%2CGenbank:XM_028668925.1;Parent=rna-XM_028668925.1
NW_016019663.1	Gnomon	exon	1878296	1878501	.	-	.	ID=exon-XM_028668925.1-14;Dbxref=GeneID:108002073%2CGenbank:XM_028668925.1;Parent=rna-XM_028668925.1
NW_016019663.1	Gnomon	exon	1878071	1878208	.	-	.	ID=exon-XM_028668925.1-15;Dbxref=GeneID:108002073%2CGenbank:XM_028668925.1;Parent=rna-XM_028668925.1
NW_016019663.1	Gnomon	exon	1872218	1873371	.	-	.	ID=exon-XM_028668925.1-27;Dbxref=GeneID:108002073%2CGenbank:XM_028668925.1;Parent=rna-XM_028668925.1
NW_016019663.1	Gnomon	exon	1874255	1874578	.	-	.	ID=exon-XM_028668925.1-23;Dbxref=GeneID:108002073%2CGenbank:XM_028668925.1;Parent=rna-XM_028668925.1
[truncated: 6,716 more rows]
