# Supplementary material for: Prevalent bee venom genes evolved before the aculeate stinger and eusociality
Source: BMC Biol. 2023 Oct 23;21:229. doi: 10.1186/s12915-023-01656-5 (PMC10591384; doi:10.1186/s12915-023-01656-5)
Supplement: Supplementary file 42 — Additional file 42. Gff files of all toxin gene annotations. [file 12915_2023_1656_MOESM42_ESM.zip › AdditionalFile9_ToxinGeneAnnotations/NW_020311437.1._APH.gff_modified_Koludarov_et_al_2021.gff3]

##gff-version 3
##source-version geneious 2020.2.2
##sequence-region	NW_020311437.1	1	72325
NW_020311437.1	Koludarov_et_al_2021	gene	19866	21394	.	-	.	Name=APH (psi?)
NW_020311437.1	Gnomon	exon	66995	67076	.	+	.	ID=exon-XM_012408720.1-2;Dbxref=GeneID:105690695%2CGenbank:XM_012408720.1;Parent=rna-XM_012408720.1
NW_020311437.1	Gnomon	exon	66623	66652	.	+	.	ID=exon-XM_012408720.1-1;Dbxref=GeneID:105690695%2CGenbank:XM_012408720.1;Parent=rna-XM_012408720.1
NW_020311437.1	Gnomon	exon	68854	69011	.	+	.	ID=exon-XM_012408720.1-6;Dbxref=GeneID:105690695%2CGenbank:XM_012408720.1;Parent=rna-XM_012408720.1
NW_020311437.1	Gnomon	exon	68579	68717	.	+	.	ID=exon-XM_012408720.1-5;Dbxref=GeneID:105690695%2CGenbank:XM_012408720.1;Parent=rna-XM_012408720.1
NW_020311437.1	Gnomon	exon	68184	68413	.	+	.	ID=exon-XM_012408720.1-4;Dbxref=GeneID:105690695%2CGenbank:XM_012408720.1;Parent=rna-XM_012408720.1
NW_020311437.1	Gnomon	exon	67865	67986	.	+	.	ID=exon-XM_012408720.1-3;Dbxref=GeneID:105690695%2CGenbank:XM_012408720.1;Parent=rna-XM_012408720.1
NW_020311437.1	Gnomon	exon	69086	69532	.	+	.	ID=exon-XM_012408720.1-7;Dbxref=GeneID:105690695%2CGenbank:XM_012408720.1;Parent=rna-XM_012408720.1
NW_020311437.1	RefSeq	region	1	72325	.	+	.	Name=Unknown;ID=NW_020311437.1:1..72325;Dbxref=taxon:37344
NW_020311437.1	Gnomon	mRNA	1142	62586	.	+	.	Name=XM_020855089.2;ID=rna-XM_020855089.2;Dbxref=GeneID:105690694%2CGenbank:XM_020855089.2;Parent=gene-LOC105690694
NW_020311437.1	Gnomon	CDS	67006	67076	.	+	0	Name=XP_012264143.1;ID=cds-XP_012264143.1;Dbxref=GeneID:105690695%2CGenbank:XP_012264143.1;Parent=rna-XM_012408720.1
NW_020311437.1	Gnomon	CDS	67865	67986	.	+	0	Name=XP_012264143.1;ID=cds-XP_012264143.1;Dbxref=GeneID:105690695%2CGenbank:XP_012264143.1;Parent=rna-XM_012408720.1
NW_020311437.1	Gnomon	CDS	68184	68413	.	+	0	Name=XP_012264143.1;ID=cds-XP_012264143.1;Dbxref=GeneID:105690695%2CGenbank:XP_012264143.1;Parent=rna-XM_012408720.1
NW_020311437.1	Gnomon	CDS	68579	68717	.	+	0	Name=XP_012264143.1;ID=cds-XP_012264143.1;Dbxref=GeneID:105690695%2CGenbank:XP_012264143.1;Parent=rna-XM_012408720.1
NW_020311437.1	Gnomon	CDS	68854	69011	.	+	0	Name=XP_012264143.1;ID=cds-XP_012264143.1;Dbxref=GeneID:105690695%2CGenbank:XP_012264143.1;Parent=rna-XM_012408720.1
NW_020311437.1	Gnomon	CDS	69086	69166	.	+	0	Name=XP_012264143.1;ID=cds-XP_012264143.1;Dbxref=GeneID:105690695%2CGenbank:XP_012264143.1;Parent=rna-XM_012408720.1
NW_020311437.1	Gnomon	CDS	1142	2393	.	+	0	Name=XP_020710748.2;ID=cds-XP_020710748.2;Dbxref=GeneID:105690694%2CGenbank:XP_020710748.2;Parent=rna-XM_020855089.2
NW_020311437.1	Gnomon	CDS	56951	57136	.	+	0	Name=XP_020710748.2;ID=cds-XP_020710748.2;Dbxref=GeneID:105690694%2CGenbank:XP_020710748.2;Parent=rna-XM_020855089.2
NW_020311437.1	Gnomon	CDS	59103	59250	.	+	0	Name=XP_020710748.2;ID=cds-XP_020710748.2;Dbxref=GeneID:105690694%2CGenbank:XP_020710748.2;Parent=rna-XM_020855089.2
NW_020311437.1	Gnomon	CDS	60190	60466	.	+	0	Name=XP_020710748.2;ID=cds-XP_020710748.2;Dbxref=GeneID:105690694%2CGenbank:XP_020710748.2;Parent=rna-XM_020855089.2
NW_020311437.1	Gnomon	CDS	60693	60936	.	+	0	Name=XP_020710748.2;ID=cds-XP_020710748.2;Dbxref=GeneID:105690694%2CGenbank:XP_020710748.2;Parent=rna-XM_020855089.2
NW_020311437.1	Gnomon	CDS	61034	61171	.	+	0	Name=XP_020710748.2;ID=cds-XP_020710748.2;Dbxref=GeneID:105690694%2CGenbank:XP_020710748.2;Parent=rna-XM_020855089.2
NW_020311437.1	Gnomon	CDS	61405	61683	.	+	0	Name=XP_020710748.2;ID=cds-XP_020710748.2;Dbxref=GeneID:105690694%2CGenbank:XP_020710748.2;Parent=rna-XM_020855089.2
NW_020311437.1	Gnomon	CDS	61760	62139	.	+	0	Name=XP_020710748.2;ID=cds-XP_020710748.2;Dbxref=GeneID:105690694%2CGenbank:XP_020710748.2;Parent=rna-XM_020855089.2
NW_020311437.1	Gnomon	exon	60693	60936	.	+	.	ID=exon-XM_020855089.2-5;Dbxref=GeneID:105690694%2CGenbank:XM_020855089.2;Parent=rna-XM_020855089.2
NW_020311437.1	Gnomon	exon	61034	61171	.	+	.	ID=exon-XM_020855089.2-6;Dbxref=GeneID:105690694%2CGenbank:XM_020855089.2;Parent=rna-XM_020855089.2
NW_020311437.1	Gnomon	exon	61405	61683	.	+	.	ID=exon-XM_020855089.2-7;Dbxref=GeneID:105690694%2CGenbank:XM_020855089.2;Parent=rna-XM_020855089.2
NW_020311437.1	Gnomon	exon	61760	62586	.	+	.	ID=exon-XM_020855089.2-8;Dbxref=GeneID:105690694%2CGenbank:XM_020855089.2;Parent=rna-XM_020855089.2
NW_020311437.1	Gnomon	exon	1142	2393	.	+	.	ID=exon-XM_020855089.2-1;Dbxref=GeneID:105690694%2CGenbank:XM_020855089.2;Parent=rna-XM_020855089.2
NW_020311437.1	Gnomon	exon	56951	57136	.	+	.	ID=exon-XM_020855089.2-2;Dbxref=GeneID:105690694%2CGenbank:XM_020855089.2;Parent=rna-XM_020855089.2
NW_020311437.1	Gnomon	exon	59103	59250	.	+	.	ID=exon-XM_020855089.2-3;Dbxref=GeneID:105690694%2CGenbank:XM_020855089.2;Parent=rna-XM_020855089.2
NW_020311437.1	Gnomon	exon	60190	60466	.	+	.	ID=exon-XM_020855089.2-4;Dbxref=GeneID:105690694%2CGenbank:XM_020855089.2;Parent=rna-XM_020855089.2
NW_020311437.1	Gnomon	mRNA	66623	69532	.	+	.	Name=XM_012408720.1;ID=rna-XM_012408720.1;Dbxref=GeneID:105690695%2CGenbank:XM_012408720.1;Parent=gene-LOC105690695
NW_020311437.1	Gnomon	gene	66623	69532	.	+	.	Name=LOC105690695;ID=gene-LOC105690695;Dbxref=GeneID:105690695
NW_020311437.1	Gnomon	gene	1142	62586	.	+	.	Name=LOC105690694;ID=gene-LOC105690694;Dbxref=GeneID:105690694
