# Supplementary material for: Prevalent bee venom genes evolved before the aculeate stinger and eusociality
Source: BMC Biol. 2023 Oct 23;21:229. doi: 10.1186/s12915-023-01656-5 (PMC10591384; doi:10.1186/s12915-023-01656-5)
Supplement: Supplementary file 42 — Additional file 42. Gff files of all toxin gene annotations. [file 12915_2023_1656_MOESM42_ESM.zip › AdditionalFile9_ToxinGeneAnnotations/Xylocopa_violacea_scaffold-170.gff]

##gff-version 3
##source-version geneious 2022.2.1
##sequence-region	scaffold-170	1	6331503
scaffold-170	Geneious	CDS	6313513	6313719	.	-	.	Name=Xyvi170VAa;ID=EWKMg4ru1zPvdBw uzMEhS PpGo.1655726402360.334156
scaffold-170	Geneious	CDS	6313272	6313421	.	-	.	Name=Xyvi170VAa;ID=EWKMg4ru1zPvdBw uzMEhS PpGo.1655726402360.334156
scaffold-170	Geneious	CDS	6312769	6312988	.	-	.	Name=Xyvi170VAa;ID=EWKMg4ru1zPvdBw uzMEhS PpGo.1655726402360.334156
scaffold-170	Geneious	CDS	6311869	6312185	.	-	.	Name=Xyvi170VAa;ID=EWKMg4ru1zPvdBw uzMEhS PpGo.1655726402360.334156
scaffold-170	Geneious	Genomic Region	6312067	6312204	.	-	.	Name=VA
