# Supplementary material for: Prevalent bee venom genes evolved before the aculeate stinger and eusociality
Source: BMC Biol. 2023 Oct 23;21:229. doi: 10.1186/s12915-023-01656-5 (PMC10591384; doi:10.1186/s12915-023-01656-5)
Supplement: Supplementary file 42 — Additional file 42. Gff files of all toxin gene annotations. [file 12915_2023_1656_MOESM42_ESM.zip › AdditionalFile9_ToxinGeneAnnotations/NW_012160615.1._PLA2.gff_modified_Koludarov_et_al_2021.gff3]

##gff-version 3
##source-version geneious 2020.2.2
##sequence-region	NW_012160615.1	1	1769270
NW_012160615.1	Koludarov_et_al_2021	gene	217014	223810	.	+	.	Name=PLA2 b
NW_012160615.1	Koludarov_et_al_2021	gene	208321	213405	.	+	.	Name=PLA2 a
NW_012160615.1	Gnomon	lnc_RNA	239220	241642	.	+	.	Name=XR_001100338.1;ID=rna-XR_001100338.1;Dbxref=GeneID:105669848%2CGenbank:XR_001100338.1;Parent=gene-LOC105669848
NW_012160615.1	Gnomon	exon	538057	538402	.	-	.	ID=exon-XM_012362872.1-1;Dbxref=GeneID:105669766%2CGenbank:XM_012362872.1;Parent=rna-XM_012362872.1
NW_012160615.1	Gnomon	exon	536456	536674	.	-	.	ID=exon-XM_012362872.1-2;Dbxref=GeneID:105669766%2CGenbank:XM_012362872.1;Parent=rna-XM_012362872.1
NW_012160615.1	Gnomon	exon	535736	536061	.	-	.	ID=exon-XM_012362872.1-3;Dbxref=GeneID:105669766%2CGenbank:XM_012362872.1;Parent=rna-XM_012362872.1
NW_012160615.1	Gnomon	exon	532995	533592	.	-	.	ID=exon-XM_012362872.1-4;Dbxref=GeneID:105669766%2CGenbank:XM_012362872.1;Parent=rna-XM_012362872.1
NW_012160615.1	Gnomon	exon	532591	532849	.	-	.	ID=exon-XM_012362872.1-5;Dbxref=GeneID:105669766%2CGenbank:XM_012362872.1;Parent=rna-XM_012362872.1
NW_012160615.1	Gnomon	exon	531234	531272	.	-	.	ID=exon-XM_012362872.1-6;Dbxref=GeneID:105669766%2CGenbank:XM_012362872.1;Parent=rna-XM_012362872.1
NW_012160615.1	Gnomon	exon	1163787	1164705	.	-	.	ID=exon-XM_012362899.1-10;Dbxref=GeneID:105669782%2CGenbank:XM_012362899.1;Parent=rna-XM_012362899.1
NW_012160615.1	Gnomon	exon	1159025	1163708	.	-	.	ID=exon-XM_012362899.1-11;Dbxref=GeneID:105669782%2CGenbank:XM_012362899.1;Parent=rna-XM_012362899.1
NW_012160615.1	Gnomon	exon	98415	98585	.	-	.	ID=exon-XR_001100326.1-1;Dbxref=GeneID:105669780%2CGenbank:XR_001100326.1;Parent=rna-XR_001100326.1
NW_012160615.1	Gnomon	exon	97547	97655	.	-	.	ID=exon-XR_001100326.1-2;Dbxref=GeneID:105669780%2CGenbank:XR_001100326.1;Parent=rna-XR_001100326.1
NW_012160615.1	Gnomon	exon	97143	97274	.	-	.	ID=exon-XR_001100326.1-3;Dbxref=GeneID:105669780%2CGenbank:XR_001100326.1;Parent=rna-XR_001100326.1
NW_012160615.1	Gnomon	exon	96920	97058	.	-	.	ID=exon-XR_001100326.1-4;Dbxref=GeneID:105669780%2CGenbank:XR_001100326.1;Parent=rna-XR_001100326.1
NW_012160615.1	Gnomon	exon	234076	234411	.	+	.	ID=exon-XM_012363017.1-1;Dbxref=GeneID:105669847%2CGenbank:XM_012363017.1;Parent=rna-XM_012363017.1
NW_012160615.1	Gnomon	exon	234527	234653	.	+	.	ID=exon-XM_012363017.1-2;Dbxref=GeneID:105669847%2CGenbank:XM_012363017.1;Parent=rna-XM_012363017.1
NW_012160615.1	Gnomon	exon	235823	236352	.	+	.	ID=exon-XM_012363017.1-3;Dbxref=GeneID:105669847%2CGenbank:XM_012363017.1;Parent=rna-XM_012363017.1
NW_012160615.1	Gnomon	exon	236448	236547	.	+	.	ID=exon-XM_012363017.1-4;Dbxref=GeneID:105669847%2CGenbank:XM_012363017.1;Parent=rna-XM_012363017.1
NW_012160615.1	Gnomon	exon	236611	236718	.	+	.	ID=exon-XM_012363017.1-5;Dbxref=GeneID:105669847%2CGenbank:XM_012363017.1;Parent=rna-XM_012363017.1
NW_012160615.1	Gnomon	exon	236780	236935	.	+	.	ID=exon-XM_012363017.1-6;Dbxref=GeneID:105669847%2CGenbank:XM_012363017.1;Parent=rna-XM_012363017.1
NW_012160615.1	Gnomon	exon	237520	237603	.	+	.	ID=exon-XM_012363017.1-7;Dbxref=GeneID:105669847%2CGenbank:XM_012363017.1;Parent=rna-XM_012363017.1
NW_012160615.1	Gnomon	exon	380929	381067	.	+	.	ID=exon-XM_012362824.1-1;Dbxref=GeneID:105669726%2CGenbank:XM_012362824.1;Parent=rna-XM_012362824.1
NW_012160615.1	Gnomon	exon	382042	382488	.	+	.	ID=exon-XM_012362824.1-2;Dbxref=GeneID:105669726%2CGenbank:XM_012362824.1;Parent=rna-XM_012362824.1
NW_012160615.1	Gnomon	exon	382597	382766	.	+	.	ID=exon-XM_012362824.1-3;Dbxref=GeneID:105669726%2CGenbank:XM_012362824.1;Parent=rna-XM_012362824.1
NW_012160615.1	Gnomon	exon	383070	383591	.	+	.	ID=exon-XM_012362824.1-4;Dbxref=GeneID:105669726%2CGenbank:XM_012362824.1;Parent=rna-XM_012362824.1
NW_012160615.1	Gnomon	mRNA	1391255	1398037	.	-	.	Name=XM_012362863.1;ID=rna-XM_012362863.1;Dbxref=GeneID:105669758%2CGenbank:XM_012362863.1;Parent=gene-LOC105669758
NW_012160615.1	Gnomon	exon	1159025	1163708	.	-	.	ID=exon-XM_012362900.1-10;Dbxref=GeneID:105669782%2CGenbank:XM_012362900.1;Parent=rna-XM_012362900.1
NW_012160615.1	Gnomon	CDS	1734274	1734420	.	+	0	Name=XP_012218354.1;ID=cds-XP_012218354.1;Dbxref=GeneID:105669803%2CGenbank:XP_012218354.1;Parent=rna-XM_012362931.1
NW_012160615.1	Gnomon	CDS	1734595	1734816	.	+	0	Name=XP_012218354.1;ID=cds-XP_012218354.1;Dbxref=GeneID:105669803%2CGenbank:XP_012218354.1;Parent=rna-XM_012362931.1
NW_012160615.1	Gnomon	CDS	1734928	1735413	.	+	0	Name=XP_012218354.1;ID=cds-XP_012218354.1;Dbxref=GeneID:105669803%2CGenbank:XP_012218354.1;Parent=rna-XM_012362931.1
NW_012160615.1	Gnomon	CDS	834641	834772	.	+	0	Name=XP_012218259.1;ID=cds-XP_012218259.1;Dbxref=GeneID:105669737%2CGenbank:XP_012218259.1;Parent=rna-XM_012362836.1
NW_012160615.1	Gnomon	CDS	834909	835074	.	+	0	Name=XP_012218259.1;ID=cds-XP_012218259.1;Dbxref=GeneID:105669737%2CGenbank:XP_012218259.1;Parent=rna-XM_012362836.1
NW_012160615.1	Gnomon	CDS	835323	835452	.	+	0	Name=XP_012218259.1;ID=cds-XP_012218259.1;Dbxref=GeneID:105669737%2CGenbank:XP_012218259.1;Parent=rna-XM_012362836.1
NW_012160615.1	Gnomon	CDS	835545	835814	.	+	0	Name=XP_012218259.1;ID=cds-XP_012218259.1;Dbxref=GeneID:105669737%2CGenbank:XP_012218259.1;Parent=rna-XM_012362836.1
NW_012160615.1	Gnomon	CDS	835927	836160	.	+	0	Name=XP_012218259.1;ID=cds-XP_012218259.1;Dbxref=GeneID:105669737%2CGenbank:XP_012218259.1;Parent=rna-XM_012362836.1
NW_012160615.1	Gnomon	CDS	836260	836487	.	+	0	Name=XP_012218259.1;ID=cds-XP_012218259.1;Dbxref=GeneID:105669737%2CGenbank:XP_012218259.1;Parent=rna-XM_012362836.1
NW_012160615.1	Gnomon	CDS	836578	836954	.	+	0	Name=XP_012218259.1;ID=cds-XP_012218259.1;Dbxref=GeneID:105669737%2CGenbank:XP_012218259.1;Parent=rna-XM_012362836.1
NW_012160615.1	Gnomon	CDS	837074	837258	.	+	0	Name=XP_012218259.1;ID=cds-XP_012218259.1;Dbxref=GeneID:105669737%2CGenbank:XP_012218259.1;Parent=rna-XM_012362836.1
NW_012160615.1	Gnomon	CDS	837328	837490	.	+	0	Name=XP_012218259.1;ID=cds-XP_012218259.1;Dbxref=GeneID:105669737%2CGenbank:XP_012218259.1;Parent=rna-XM_012362836.1
NW_012160615.1	Gnomon	CDS	837611	837919	.	+	0	Name=XP_012218259.1;ID=cds-XP_012218259.1;Dbxref=GeneID:105669737%2CGenbank:XP_012218259.1;Parent=rna-XM_012362836.1
NW_012160615.1	Gnomon	CDS	837988	838210	.	+	0	Name=XP_012218259.1;ID=cds-XP_012218259.1;Dbxref=GeneID:105669737%2CGenbank:XP_012218259.1;Parent=rna-XM_012362836.1
NW_012160615.1	Gnomon	CDS	838285	838455	.	+	0	Name=XP_012218259.1;ID=cds-XP_012218259.1;Dbxref=GeneID:105669737%2CGenbank:XP_012218259.1;Parent=rna-XM_012362836.1
NW_012160615.1	Gnomon	CDS	838606	839014	.	+	0	Name=XP_012218259.1;ID=cds-XP_012218259.1;Dbxref=GeneID:105669737%2CGenbank:XP_012218259.1;Parent=rna-XM_012362836.1
NW_012160615.1	Gnomon	CDS	839088	839300	.	+	0	Name=XP_012218259.1;ID=cds-XP_012218259.1;Dbxref=GeneID:105669737%2CGenbank:XP_012218259.1;Parent=rna-XM_012362836.1
NW_012160615.1	Gnomon	CDS	839378	840260	.	+	0	Name=XP_012218259.1;ID=cds-XP_012218259.1;Dbxref=GeneID:105669737%2CGenbank:XP_012218259.1;Parent=rna-XM_012362836.1
NW_012160615.1	Gnomon	CDS	840338	840470	.	+	0	Name=XP_012218259.1;ID=cds-XP_012218259.1;Dbxref=GeneID:105669737%2CGenbank:XP_012218259.1;Parent=rna-XM_012362836.1
NW_012160615.1	Gnomon	CDS	841821	842049	.	+	0	Name=XP_012218259.1;ID=cds-XP_012218259.1;Dbxref=GeneID:105669737%2CGenbank:XP_012218259.1;Parent=rna-XM_012362836.1
NW_012160615.1	Gnomon	CDS	844382	844611	.	+	0	Name=XP_012218259.1;ID=cds-XP_012218259.1;Dbxref=GeneID:105669737%2CGenbank:XP_012218259.1;Parent=rna-XM_012362836.1
NW_012160615.1	Gnomon	CDS	844833	846378	.	+	0	Name=XP_012218259.1;ID=cds-XP_012218259.1;Dbxref=GeneID:105669737%2CGenbank:XP_012218259.1;Parent=rna-XM_012362836.1
NW_012160615.1	Gnomon	CDS	846554	846697	.	+	0	Name=XP_012218259.1;ID=cds-XP_012218259.1;Dbxref=GeneID:105669737%2CGenbank:XP_012218259.1;Parent=rna-XM_012362836.1
NW_012160615.1	Gnomon	exon	741931	742053	.	-	.	ID=exon-XM_012362924.1-2;Dbxref=GeneID:105669794%2CGenbank:XM_012362924.1;Parent=rna-XM_012362924.1
NW_012160615.1	Gnomon	exon	741606	741838	.	-	.	ID=exon-XM_012362924.1-3;Dbxref=GeneID:105669794%2CGenbank:XM_012362924.1;Parent=rna-XM_012362924.1
NW_012160615.1	Gnomon	exon	742123	742395	.	-	.	ID=exon-XM_012362924.1-1;Dbxref=GeneID:105669794%2CGenbank:XM_012362924.1;Parent=rna-XM_012362924.1
NW_012160615.1	Gnomon	exon	741217	741421	.	-	.	ID=exon-XM_012362924.1-4;Dbxref=GeneID:105669794%2CGenbank:XM_012362924.1;Parent=rna-XM_012362924.1
NW_012160615.1	Gnomon	exon	183615	184347	.	-	.	ID=exon-XM_012362995.1-1;Dbxref=GeneID:105669839%2CGenbank:XM_012362995.1;Parent=rna-XM_012362995.1
NW_012160615.1	Gnomon	exon	181890	182082	.	-	.	ID=exon-XM_012362995.1-4;Dbxref=GeneID:105669839%2CGenbank:XM_012362995.1;Parent=rna-XM_012362995.1
NW_012160615.1	Gnomon	exon	181654	181800	.	-	.	ID=exon-XM_012362995.1-5;Dbxref=GeneID:105669839%2CGenbank:XM_012362995.1;Parent=rna-XM_012362995.1
NW_012160615.1	Gnomon	exon	182798	182908	.	-	.	ID=exon-XM_012362995.1-2;Dbxref=GeneID:105669839%2CGenbank:XM_012362995.1;Parent=rna-XM_012362995.1
NW_012160615.1	Gnomon	exon	182396	182457	.	-	.	ID=exon-XM_012362995.1-3;Dbxref=GeneID:105669839%2CGenbank:XM_012362995.1;Parent=rna-XM_012362995.1
NW_012160615.1	Gnomon	exon	179357	179767	.	-	.	ID=exon-XM_012362995.1-8;Dbxref=GeneID:105669839%2CGenbank:XM_012362995.1;Parent=rna-XM_012362995.1
NW_012160615.1	Gnomon	exon	179048	179278	.	-	.	ID=exon-XM_012362995.1-9;Dbxref=GeneID:105669839%2CGenbank:XM_012362995.1;Parent=rna-XM_012362995.1
NW_012160615.1	Gnomon	exon	181245	181560	.	-	.	ID=exon-XM_012362995.1-6;Dbxref=GeneID:105669839%2CGenbank:XM_012362995.1;Parent=rna-XM_012362995.1
NW_012160615.1	Gnomon	exon	180436	180453	.	-	.	ID=exon-XM_012362995.1-7;Dbxref=GeneID:105669839%2CGenbank:XM_012362995.1;Parent=rna-XM_012362995.1
NW_012160615.1	Gnomon	lnc_RNA	239226	241642	.	+	.	Name=XR_001100337.1;ID=rna-XR_001100337.1;Dbxref=GeneID:105669848%2CGenbank:XR_001100337.1;Parent=gene-LOC105669848
NW_012160615.1	Gnomon	mRNA	1357949	1372435	.	-	.	Name=XM_012362862.1;ID=rna-XM_012362862.1;Dbxref=GeneID:105669757%2CGenbank:XM_012362862.1;Parent=gene-LOC105669757
NW_012160615.1	Gnomon	CDS	1742543	1742731	.	-	0	Name=XP_012218353.1;ID=cds-XP_012218353.1;Dbxref=GeneID:105669802%2CGenbank:XP_012218353.1;Parent=rna-XM_012362930.1
NW_012160615.1	Gnomon	CDS	1741492	1741762	.	-	0	Name=XP_012218353.1;ID=cds-XP_012218353.1;Dbxref=GeneID:105669802%2CGenbank:XP_012218353.1;Parent=rna-XM_012362930.1
NW_012160615.1	Gnomon	CDS	1741110	1741387	.	-	0	Name=XP_012218353.1;ID=cds-XP_012218353.1;Dbxref=GeneID:105669802%2CGenbank:XP_012218353.1;Parent=rna-XM_012362930.1
NW_012160615.1	Gnomon	CDS	1740772	1741018	.	-	0	Name=XP_012218353.1;ID=cds-XP_012218353.1;Dbxref=GeneID:105669802%2CGenbank:XP_012218353.1;Parent=rna-XM_012362930.1
NW_012160615.1	Gnomon	CDS	1740629	1740690	.	-	0	Name=XP_012218353.1;ID=cds-XP_012218353.1;Dbxref=GeneID:105669802%2CGenbank:XP_012218353.1;Parent=rna-XM_012362930.1
NW_012160615.1	Gnomon	CDS	1720092	1720242	.	+	0	Name=XP_012218509.1;ID=cds-XP_012218509.1;Dbxref=GeneID:105669888%2CGenbank:XP_012218509.1;Parent=rna-XM_012363086.1
NW_012160615.1	Gnomon	CDS	1720967	1721268	.	+	0	Name=XP_012218509.1;ID=cds-XP_012218509.1;Dbxref=GeneID:105669888%2CGenbank:XP_012218509.1;Parent=rna-XM_012363086.1
NW_012160615.1	Gnomon	CDS	1721524	1721661	.	+	0	Name=XP_012218509.1;ID=cds-XP_012218509.1;Dbxref=GeneID:105669888%2CGenbank:XP_012218509.1;Parent=rna-XM_012363086.1
NW_012160615.1	Gnomon	CDS	1722121	1722396	.	+	0	Name=XP_012218509.1;ID=cds-XP_012218509.1;Dbxref=GeneID:105669888%2CGenbank:XP_012218509.1;Parent=rna-XM_012363086.1
NW_012160615.1	Gnomon	CDS	1722675	1722824	.	+	0	Name=XP_012218509.1;ID=cds-XP_012218509.1;Dbxref=GeneID:105669888%2CGenbank:XP_012218509.1;Parent=rna-XM_012363086.1
NW_012160615.1	Gnomon	exon	616352	616401	.	-	.	ID=exon-XM_012363041.1-5;Dbxref=GeneID:105669861%2CGenbank:XM_012363041.1;Parent=rna-XM_012363041.1
NW_012160615.1	Gnomon	exon	616233	616275	.	-	.	ID=exon-XM_012363041.1-6;Dbxref=GeneID:105669861%2CGenbank:XM_012363041.1;Parent=rna-XM_012363041.1
NW_012160615.1	Gnomon	exon	616628	616687	.	-	.	ID=exon-XM_012363041.1-3;Dbxref=GeneID:105669861%2CGenbank:XM_012363041.1;Parent=rna-XM_012363041.1
NW_012160615.1	Gnomon	exon	616480	616525	.	-	.	ID=exon-XM_012363041.1-4;Dbxref=GeneID:105669861%2CGenbank:XM_012363041.1;Parent=rna-XM_012363041.1
NW_012160615.1	Gnomon	exon	615994	616091	.	-	.	ID=exon-XM_012363041.1-7;Dbxref=GeneID:105669861%2CGenbank:XM_012363041.1;Parent=rna-XM_012363041.1
NW_012160615.1	Gnomon	exon	616956	617117	.	-	.	ID=exon-XM_012363041.1-1;Dbxref=GeneID:105669861%2CGenbank:XM_012363041.1;Parent=rna-XM_012363041.1
NW_012160615.1	Gnomon	exon	616764	616872	.	-	.	ID=exon-XM_012363041.1-2;Dbxref=GeneID:105669861%2CGenbank:XM_012363041.1;Parent=rna-XM_012363041.1
NW_012160615.1	Gnomon	exon	1234524	1235706	.	-	.	ID=exon-XM_012362900.1-1;Dbxref=GeneID:105669782%2CGenbank:XM_012362900.1;Parent=rna-XM_012362900.1
NW_012160615.1	Gnomon	exon	1206215	1206288	.	-	.	ID=exon-XM_012362900.1-2;Dbxref=GeneID:105669782%2CGenbank:XM_012362900.1;Parent=rna-XM_012362900.1
NW_012160615.1	Gnomon	exon	1204843	1205288	.	-	.	ID=exon-XM_012362900.1-3;Dbxref=GeneID:105669782%2CGenbank:XM_012362900.1;Parent=rna-XM_012362900.1
NW_012160615.1	Gnomon	exon	1204350	1204644	.	-	.	ID=exon-XM_012362900.1-4;Dbxref=GeneID:105669782%2CGenbank:XM_012362900.1;Parent=rna-XM_012362900.1
NW_012160615.1	Gnomon	exon	1187862	1188280	.	-	.	ID=exon-XM_012362900.1-5;Dbxref=GeneID:105669782%2CGenbank:XM_012362900.1;Parent=rna-XM_012362900.1
NW_012160615.1	Gnomon	exon	1185648	1185711	.	-	.	ID=exon-XM_012362900.1-6;Dbxref=GeneID:105669782%2CGenbank:XM_012362900.1;Parent=rna-XM_012362900.1
NW_012160615.1	Gnomon	exon	1167183	1167761	.	-	.	ID=exon-XM_012362900.1-7;Dbxref=GeneID:105669782%2CGenbank:XM_012362900.1;Parent=rna-XM_012362900.1
NW_012160615.1	Gnomon	exon	1165302	1166939	.	-	.	ID=exon-XM_012362900.1-8;Dbxref=GeneID:105669782%2CGenbank:XM_012362900.1;Parent=rna-XM_012362900.1
NW_012160615.1	Gnomon	exon	1163787	1164705	.	-	.	ID=exon-XM_012362900.1-9;Dbxref=GeneID:105669782%2CGenbank:XM_012362900.1;Parent=rna-XM_012362900.1
NW_012160615.1	RefSeq	cDNA_match	920933	921544	.	-	.	ID=2181176180;Target=XM_012362856.1 1 611;Gap=M337 D1 M274
NW_012160615.1	RefSeq	cDNA_match	920739	920852	.	-	.	ID=2181176180;Target=XM_012362856.1 1 611;Gap=M337 D1 M274
NW_012160615.1	RefSeq	cDNA_match	919351	919455	.	-	.	ID=2181176180;Target=XM_012362856.1 1 611;Gap=M337 D1 M274
NW_012160615.1	RefSeq	cDNA_match	917638	918935	.	-	.	ID=2181176180;Target=XM_012362856.1 1 611;Gap=M337 D1 M274
NW_012160615.1	Gnomon	CDS	1747202	1747286	.	-	0	Name=XP_012218352.1;ID=cds-XP_012218352.1;Dbxref=GeneID:105669801%2CGenbank:XP_012218352.1;Parent=rna-XM_012362929.1
NW_012160615.1	Gnomon	CDS	1746603	1746940	.	-	0	Name=XP_012218352.1;ID=cds-XP_012218352.1;Dbxref=GeneID:105669801%2CGenbank:XP_012218352.1;Parent=rna-XM_012362929.1
NW_012160615.1	Gnomon	CDS	1745168	1746460	.	-	0	Name=XP_012218352.1;ID=cds-XP_012218352.1;Dbxref=GeneID:105669801%2CGenbank:XP_012218352.1;Parent=rna-XM_012362929.1
NW_012160615.1	Gnomon	CDS	771580	771691	.	-	0	Name=XP_012218508.1;ID=cds-XP_012218508.1;Dbxref=GeneID:105669887%2CGenbank:XP_012218508.1;Parent=rna-XM_012363085.1
NW_012160615.1	Gnomon	CDS	770802	771121	.	-	0	Name=XP_012218508.1;ID=cds-XP_012218508.1;Dbxref=GeneID:105669887%2CGenbank:XP_012218508.1;Parent=rna-XM_012363085.1
NW_012160615.1	Gnomon	CDS	770456	770733	.	-	0	Name=XP_012218508.1;ID=cds-XP_012218508.1;Dbxref=GeneID:105669887%2CGenbank:XP_012218508.1;Parent=rna-XM_012363085.1
NW_012160615.1	Gnomon	CDS	770016	770379	.	-	0	Name=XP_012218508.1;ID=cds-XP_012218508.1;Dbxref=GeneID:105669887%2CGenbank:XP_012218508.1;Parent=rna-XM_012363085.1
NW_012160615.1	Gnomon	CDS	172856	172998	.	+	0	Name=XP_012218498.1;ID=cds-XP_012218498.1;Dbxref=GeneID:105669881%2CGenbank:XP_012218498.1;Parent=rna-XM_012363075.1
NW_012160615.1	Gnomon	CDS	173073	173307	.	+	0	Name=XP_012218498.1;ID=cds-XP_012218498.1;Dbxref=GeneID:105669881%2CGenbank:XP_012218498.1;Parent=rna-XM_012363075.1
NW_012160615.1	Gnomon	CDS	173392	173586	.	+	0	Name=XP_012218498.1;ID=cds-XP_012218498.1;Dbxref=GeneID:105669881%2CGenbank:XP_012218498.1;Parent=rna-XM_012363075.1
NW_012160615.1	Gnomon	CDS	173746	174213	.	+	0	Name=XP_012218498.1;ID=cds-XP_012218498.1;Dbxref=GeneID:105669881%2CGenbank:XP_012218498.1;Parent=rna-XM_012363075.1
NW_012160615.1	Gnomon	CDS	833474	833636	.	+	0	Name=XP_012218258.1;ID=cds-XP_012218258.1;Dbxref=GeneID:105669737%2CGenbank:XP_012218258.1;Parent=rna-XM_012362835.1
NW_012160615.1	Gnomon	CDS	833996	834129	.	+	0	Name=XP_012218258.1;ID=cds-XP_012218258.1;Dbxref=GeneID:105669737%2CGenbank:XP_012218258.1;Parent=rna-XM_012362835.1
NW_012160615.1	Gnomon	CDS	834638	834772	.	+	0	Name=XP_012218258.1;ID=cds-XP_012218258.1;Dbxref=GeneID:105669737%2CGenbank:XP_012218258.1;Parent=rna-XM_012362835.1
NW_012160615.1	Gnomon	CDS	834909	835074	.	+	0	Name=XP_012218258.1;ID=cds-XP_012218258.1;Dbxref=GeneID:105669737%2CGenbank:XP_012218258.1;Parent=rna-XM_012362835.1
NW_012160615.1	Gnomon	CDS	835323	835452	.	+	0	Name=XP_012218258.1;ID=cds-XP_012218258.1;Dbxref=GeneID:105669737%2CGenbank:XP_012218258.1;Parent=rna-XM_012362835.1
NW_012160615.1	Gnomon	CDS	835545	835814	.	+	0	Name=XP_012218258.1;ID=cds-XP_012218258.1;Dbxref=GeneID:105669737%2CGenbank:XP_012218258.1;Parent=rna-XM_012362835.1
NW_012160615.1	Gnomon	CDS	835927	836160	.	+	0	Name=XP_012218258.1;ID=cds-XP_012218258.1;Dbxref=GeneID:105669737%2CGenbank:XP_012218258.1;Parent=rna-XM_012362835.1
NW_012160615.1	Gnomon	CDS	836260	836487	.	+	0	Name=XP_012218258.1;ID=cds-XP_012218258.1;Dbxref=GeneID:105669737%2CGenbank:XP_012218258.1;Parent=rna-XM_012362835.1
NW_012160615.1	Gnomon	CDS	836578	836954	.	+	0	Name=XP_012218258.1;ID=cds-XP_012218258.1;Dbxref=GeneID:105669737%2CGenbank:XP_012218258.1;Parent=rna-XM_012362835.1
NW_012160615.1	Gnomon	CDS	837074	837258	.	+	0	Name=XP_012218258.1;ID=cds-XP_012218258.1;Dbxref=GeneID:105669737%2CGenbank:XP_012218258.1;Parent=rna-XM_012362835.1
NW_012160615.1	Gnomon	CDS	837328	837490	.	+	0	Name=XP_012218258.1;ID=cds-XP_012218258.1;Dbxref=GeneID:105669737%2CGenbank:XP_012218258.1;Parent=rna-XM_012362835.1
NW_012160615.1	Gnomon	CDS	837611	837919	.	+	0	Name=XP_012218258.1;ID=cds-XP_012218258.1;Dbxref=GeneID:105669737%2CGenbank:XP_012218258.1;Parent=rna-XM_012362835.1
NW_012160615.1	Gnomon	CDS	837988	838210	.	+	0	Name=XP_012218258.1;ID=cds-XP_012218258.1;Dbxref=GeneID:105669737%2CGenbank:XP_012218258.1;Parent=rna-XM_012362835.1
NW_012160615.1	Gnomon	CDS	838285	838455	.	+	0	Name=XP_012218258.1;ID=cds-XP_012218258.1;Dbxref=GeneID:105669737%2CGenbank:XP_012218258.1;Parent=rna-XM_012362835.1
NW_012160615.1	Gnomon	CDS	838606	839014	.	+	0	Name=XP_012218258.1;ID=cds-XP_012218258.1;Dbxref=GeneID:105669737%2CGenbank:XP_012218258.1;Parent=rna-XM_012362835.1
NW_012160615.1	Gnomon	CDS	839088	839300	.	+	0	Name=XP_012218258.1;ID=cds-XP_012218258.1;Dbxref=GeneID:105669737%2CGenbank:XP_012218258.1;Parent=rna-XM_012362835.1
NW_012160615.1	Gnomon	CDS	839378	840260	.	+	0	Name=XP_012218258.1;ID=cds-XP_012218258.1;Dbxref=GeneID:105669737%2CGenbank:XP_012218258.1;Parent=rna-XM_012362835.1
NW_012160615.1	Gnomon	CDS	840338	840470	.	+	0	Name=XP_012218258.1;ID=cds-XP_012218258.1;Dbxref=GeneID:105669737%2CGenbank:XP_012218258.1;Parent=rna-XM_012362835.1
NW_012160615.1	Gnomon	CDS	841821	842049	.	+	0	Name=XP_012218258.1;ID=cds-XP_012218258.1;Dbxref=GeneID:105669737%2CGenbank:XP_012218258.1;Parent=rna-XM_012362835.1
NW_012160615.1	Gnomon	CDS	844382	844611	.	+	0	Name=XP_012218258.1;ID=cds-XP_012218258.1;Dbxref=GeneID:105669737%2CGenbank:XP_012218258.1;Parent=rna-XM_012362835.1
NW_012160615.1	Gnomon	CDS	844833	846378	.	+	0	Name=XP_012218258.1;ID=cds-XP_012218258.1;Dbxref=GeneID:105669737%2CGenbank:XP_012218258.1;Parent=rna-XM_012362835.1
NW_012160615.1	Gnomon	CDS	846554	846697	.	+	0	Name=XP_012218258.1;ID=cds-XP_012218258.1;Dbxref=GeneID:105669737%2CGenbank:XP_012218258.1;Parent=rna-XM_012362835.1
NW_012160615.1	Gnomon	mRNA	1398135	1401499	.	-	.	Name=XM_012362865.1;ID=rna-XM_012362865.1;Dbxref=GeneID:105669759%2CGenbank:XM_012362865.1;Parent=gene-LOC105669759
NW_012160615.1	Gnomon	exon	593999	594463	.	-	.	ID=exon-XM_012362889.1-11;Dbxref=GeneID:105669774%2CGenbank:XM_012362889.1;Parent=rna-XM_012362889.1
NW_012160615.1	Gnomon	exon	594559	594746	.	-	.	ID=exon-XM_012362889.1-10;Dbxref=GeneID:105669774%2CGenbank:XM_012362889.1;Parent=rna-XM_012362889.1
NW_012160615.1	Gnomon	CDS	725051	725164	.	-	0	Name=XP_012218351.1;ID=cds-XP_012218351.1;Dbxref=GeneID:105669798%2CGenbank:XP_012218351.1;Parent=rna-XM_012362928.1
NW_012160615.1	Gnomon	CDS	724813	724949	.	-	0	Name=XP_012218351.1;ID=cds-XP_012218351.1;Dbxref=GeneID:105669798%2CGenbank:XP_012218351.1;Parent=rna-XM_012362928.1
NW_012160615.1	Gnomon	CDS	724542	724752	.	-	0	Name=XP_012218351.1;ID=cds-XP_012218351.1;Dbxref=GeneID:105669798%2CGenbank:XP_012218351.1;Parent=rna-XM_012362928.1
NW_012160615.1	Gnomon	CDS	768273	768458	.	+	0	Name=XP_012218507.1;ID=cds-XP_012218507.1;Dbxref=GeneID:105669886%2CGenbank:XP_012218507.1;Parent=rna-XM_012363084.1
NW_012160615.1	Gnomon	CDS	768531	768767	.	+	0	Name=XP_012218507.1;ID=cds-XP_012218507.1;Dbxref=GeneID:105669886%2CGenbank:XP_012218507.1;Parent=rna-XM_012363084.1
NW_012160615.1	Gnomon	CDS	768842	769063	.	+	0	Name=XP_012218507.1;ID=cds-XP_012218507.1;Dbxref=GeneID:105669886%2CGenbank:XP_012218507.1;Parent=rna-XM_012363084.1
NW_012160615.1	Gnomon	CDS	769144	769374	.	+	0	Name=XP_012218507.1;ID=cds-XP_012218507.1;Dbxref=GeneID:105669886%2CGenbank:XP_012218507.1;Parent=rna-XM_012363084.1
NW_012160615.1	Gnomon	CDS	769446	769676	.	+	0	Name=XP_012218507.1;ID=cds-XP_012218507.1;Dbxref=GeneID:105669886%2CGenbank:XP_012218507.1;Parent=rna-XM_012363084.1
NW_012160615.1	Gnomon	exon	886051	886139	.	+	.	ID=exon-XM_012362847.1-1;Dbxref=GeneID:105669745%2CGenbank:XM_012362847.1;Note=The sequence of the model RefSeq transcript was modified relative to this genomic sequence to represent the inferred CDS: inserted 1 base in 1 codon;Parent=rna-XM_012362847.1
NW_012160615.1	Gnomon	exon	886589	886886	.	+	.	ID=exon-XM_012362847.1-2;Dbxref=GeneID:105669745%2CGenbank:XM_012362847.1;Note=The sequence of the model RefSeq transcript was modified relative to this genomic sequence to represent the inferred CDS: inserted 1 base in 1 codon;Parent=rna-XM_012362847.1
NW_012160615.1	Gnomon	exon	888683	888762	.	+	.	ID=exon-XM_012362847.1-3;Dbxref=GeneID:105669745%2CGenbank:XM_012362847.1;Note=The sequence of the model RefSeq transcript was modified relative to this genomic sequence to represent the inferred CDS: inserted 1 base in 1 codon;Parent=rna-XM_012362847.1
NW_012160615.1	Gnomon	exon	890068	890288	.	+	.	ID=exon-XM_012362847.1-4;Dbxref=GeneID:105669745%2CGenbank:XM_012362847.1;Note=The sequence of the model RefSeq transcript was modified relative to this genomic sequence to represent the inferred CDS: inserted 1 base in 1 codon;Parent=rna-XM_012362847.1
NW_012160615.1	Gnomon	exon	905529	905646	.	+	.	ID=exon-XM_012362847.1-5;Dbxref=GeneID:105669745%2CGenbank:XM_012362847.1;Note=The sequence of the model RefSeq transcript was modified relative to this genomic sequence to represent the inferred CDS: inserted 1 base in 1 codon;Parent=rna-XM_012362847.1
NW_012160615.1	Gnomon	exon	951232	952006	.	+	.	ID=exon-XM_012362847.1-6;Dbxref=GeneID:105669745%2CGenbank:XM_012362847.1;Note=The sequence of the model RefSeq transcript was modified relative to this genomic sequence to represent the inferred CDS: inserted 1 base in 1 codon;Parent=rna-XM_012362847.1
NW_012160615.1	Gnomon	exon	952227	952457	.	+	.	ID=exon-XM_012362847.1-7;Dbxref=GeneID:105669745%2CGenbank:XM_012362847.1;Note=The sequence of the model RefSeq transcript was modified relative to this genomic sequence to represent the inferred CDS: inserted 1 base in 1 codon;Parent=rna-XM_012362847.1
NW_012160615.1	Gnomon	exon	956548	956673	.	+	.	ID=exon-XM_012362847.1-8;Dbxref=GeneID:105669745%2CGenbank:XM_012362847.1;Note=The sequence of the model RefSeq transcript was modified relative to this genomic sequence to represent the inferred CDS: inserted 1 base in 1 codon;Parent=rna-XM_012362847.1
NW_012160615.1	Gnomon	exon	960419	960598	.	+	.	ID=exon-XM_012362847.1-9;Dbxref=GeneID:105669745%2CGenbank:XM_012362847.1;Note=The sequence of the model RefSeq transcript was modified relative to this genomic sequence to represent the inferred CDS: inserted 1 base in 1 codon;Parent=rna-XM_012362847.1
NW_012160615.1	Gnomon	CDS	436438	436524	.	+	0	Name=XP_012218497.1;ID=cds-XP_012218497.1;Dbxref=GeneID:105669880%2CGenbank:XP_012218497.1;Parent=rna-XM_012363074.1
NW_012160615.1	Gnomon	CDS	437253	437500	.	+	0	Name=XP_012218497.1;ID=cds-XP_012218497.1;Dbxref=GeneID:105669880%2CGenbank:XP_012218497.1;Parent=rna-XM_012363074.1
NW_012160615.1	Gnomon	CDS	438028	438193	.	+	0	Name=XP_012218497.1;ID=cds-XP_012218497.1;Dbxref=GeneID:105669880%2CGenbank:XP_012218497.1;Parent=rna-XM_012363074.1
NW_012160615.1	Gnomon	CDS	438325	438711	.	+	0	Name=XP_012218497.1;ID=cds-XP_012218497.1;Dbxref=GeneID:105669880%2CGenbank:XP_012218497.1;Parent=rna-XM_012363074.1
NW_012160615.1	Gnomon	CDS	439979	440053	.	+	0	Name=XP_012218497.1;ID=cds-XP_012218497.1;Dbxref=GeneID:105669880%2CGenbank:XP_012218497.1;Parent=rna-XM_012363074.1
NW_012160615.1	Gnomon	exon	786824	787003	.	+	.	ID=exon-XM_012362981.1-10;Dbxref=GeneID:105669837%2CGenbank:XM_012362981.1;Parent=rna-XM_012362981.1
NW_012160615.1	Gnomon	exon	787213	787307	.	+	.	ID=exon-XM_012362981.1-11;Dbxref=GeneID:105669837%2CGenbank:XM_012362981.1;Parent=rna-XM_012362981.1
NW_012160615.1	Gnomon	exon	787454	788304	.	+	.	ID=exon-XM_012362981.1-12;Dbxref=GeneID:105669837%2CGenbank:XM_012362981.1;Parent=rna-XM_012362981.1
NW_012160615.1	Gnomon	mRNA	569192	578081	.	-	.	Name=XM_012362868.1;ID=rna-XM_012362868.1;Dbxref=GeneID:105669763%2CGenbank:XM_012362868.1;Parent=gene-LOC105669763
NW_012160615.1	Gnomon	mRNA	193088	196798	.	-	.	Name=XM_012363061.1;ID=rna-XM_012363061.1;Dbxref=GeneID:105669870%2CGenbank:XM_012363061.1;Parent=gene-LOC105669870
NW_012160615.1	Gnomon	exon	622682	623076	.	-	.	ID=exon-XM_012363042.1-2;Dbxref=GeneID:105669862%2CGenbank:XM_012363042.1;Parent=rna-XM_012363042.1
NW_012160615.1	Gnomon	exon	622392	622589	.	-	.	ID=exon-XM_012363042.1-3;Dbxref=GeneID:105669862%2CGenbank:XM_012363042.1;Parent=rna-XM_012363042.1
NW_012160615.1	Gnomon	exon	623263	623525	.	-	.	ID=exon-XM_012363042.1-1;Dbxref=GeneID:105669862%2CGenbank:XM_012363042.1;Parent=rna-XM_012363042.1
NW_012160615.1	Gnomon	CDS	725417	726284	.	+	0	Name=XP_012218350.1;ID=cds-XP_012218350.1;Dbxref=GeneID:105669797%2CGenbank:XP_012218350.1;Parent=rna-XM_012362927.1
NW_012160615.1	Gnomon	CDS	726349	726714	.	+	0	Name=XP_012218350.1;ID=cds-XP_012218350.1;Dbxref=GeneID:105669797%2CGenbank:XP_012218350.1;Parent=rna-XM_012362927.1
NW_012160615.1	Gnomon	CDS	726824	727056	.	+	0	Name=XP_012218350.1;ID=cds-XP_012218350.1;Dbxref=GeneID:105669797%2CGenbank:XP_012218350.1;Parent=rna-XM_012362927.1
NW_012160615.1	Gnomon	CDS	768273	768458	.	+	0	Name=XP_012218506.1;ID=cds-XP_012218506.1;Dbxref=GeneID:105669886%2CGenbank:XP_012218506.1;Parent=rna-XM_012363083.1
NW_012160615.1	Gnomon	CDS	768531	768767	.	+	0	Name=XP_012218506.1;ID=cds-XP_012218506.1;Dbxref=GeneID:105669886%2CGenbank:XP_012218506.1;Parent=rna-XM_012363083.1
NW_012160615.1	Gnomon	CDS	768842	769063	.	+	0	Name=XP_012218506.1;ID=cds-XP_012218506.1;Dbxref=GeneID:105669886%2CGenbank:XP_012218506.1;Parent=rna-XM_012363083.1
NW_012160615.1	Gnomon	CDS	769144	769374	.	+	0	Name=XP_012218506.1;ID=cds-XP_012218506.1;Dbxref=GeneID:105669886%2CGenbank:XP_012218506.1;Parent=rna-XM_012363083.1
NW_012160615.1	Gnomon	CDS	769446	769676	.	+	0	Name=XP_012218506.1;ID=cds-XP_012218506.1;Dbxref=GeneID:105669886%2CGenbank:XP_012218506.1;Parent=rna-XM_012363083.1
NW_012160615.1	Gnomon	lnc_RNA	296497	303428	.	+	.	Name=XR_001100333.1;ID=rna-XR_001100333.1;Dbxref=GeneID:105669822%2CGenbank:XR_001100333.1;Parent=gene-LOC105669822
NW_012160615.1	Gnomon	CDS	436438	436524	.	+	0	Name=XP_012218496.1;ID=cds-XP_012218496.1;Dbxref=GeneID:105669880%2CGenbank:XP_012218496.1;Parent=rna-XM_012363073.1
NW_012160615.1	Gnomon	CDS	437253	437500	.	+	0	Name=XP_012218496.1;ID=cds-XP_012218496.1;Dbxref=GeneID:105669880%2CGenbank:XP_012218496.1;Parent=rna-XM_012363073.1
NW_012160615.1	Gnomon	CDS	438028	438193	.	+	0	Name=XP_012218496.1;ID=cds-XP_012218496.1;Dbxref=GeneID:105669880%2CGenbank:XP_012218496.1;Parent=rna-XM_012363073.1
NW_012160615.1	Gnomon	CDS	438325	438711	.	+	0	Name=XP_012218496.1;ID=cds-XP_012218496.1;Dbxref=GeneID:105669880%2CGenbank:XP_012218496.1;Parent=rna-XM_012363073.1
NW_012160615.1	Gnomon	CDS	439057	439117	.	+	0	Name=XP_012218496.1;ID=cds-XP_012218496.1;Dbxref=GeneID:105669880%2CGenbank:XP_012218496.1;Parent=rna-XM_012363073.1
NW_012160615.1	Gnomon	CDS	439979	439995	.	+	0	Name=XP_012218496.1;ID=cds-XP_012218496.1;Dbxref=GeneID:105669880%2CGenbank:XP_012218496.1;Parent=rna-XM_012363073.1
NW_012160615.1	Gnomon	CDS	628108	628292	.	+	0	Name=XP_012218256.1;ID=cds-XP_012218256.1;Dbxref=GeneID:105669735%2CGenbank:XP_012218256.1;Parent=rna-XM_012362833.1
NW_012160615.1	Gnomon	CDS	629909	630235	.	+	0	Name=XP_012218256.1;ID=cds-XP_012218256.1;Dbxref=GeneID:105669735%2CGenbank:XP_012218256.1;Parent=rna-XM_012362833.1
NW_012160615.1	Gnomon	CDS	630303	630450	.	+	0	Name=XP_012218256.1;ID=cds-XP_012218256.1;Dbxref=GeneID:105669735%2CGenbank:XP_012218256.1;Parent=rna-XM_012362833.1
NW_012160615.1	Gnomon	CDS	630517	630701	.	+	0	Name=XP_012218256.1;ID=cds-XP_012218256.1;Dbxref=GeneID:105669735%2CGenbank:XP_012218256.1;Parent=rna-XM_012362833.1
NW_012160615.1	Gnomon	CDS	631025	631135	.	+	0	Name=XP_012218256.1;ID=cds-XP_012218256.1;Dbxref=GeneID:105669735%2CGenbank:XP_012218256.1;Parent=rna-XM_012362833.1
NW_012160615.1	Gnomon	CDS	631203	631341	.	+	0	Name=XP_012218256.1;ID=cds-XP_012218256.1;Dbxref=GeneID:105669735%2CGenbank:XP_012218256.1;Parent=rna-XM_012362833.1
NW_012160615.1	Gnomon	CDS	631418	631570	.	+	0	Name=XP_012218256.1;ID=cds-XP_012218256.1;Dbxref=GeneID:105669735%2CGenbank:XP_012218256.1;Parent=rna-XM_012362833.1
NW_012160615.1	Gnomon	exon	184806	184916	.	-	.	ID=exon-XM_012362996.1-1;Dbxref=GeneID:105669839%2CGenbank:XM_012362996.1;Parent=rna-XM_012362996.1
NW_012160615.1	Gnomon	exon	182798	182908	.	-	.	ID=exon-XM_012362996.1-2;Dbxref=GeneID:105669839%2CGenbank:XM_012362996.1;Parent=rna-XM_012362996.1
NW_012160615.1	Gnomon	exon	182396	182457	.	-	.	ID=exon-XM_012362996.1-3;Dbxref=GeneID:105669839%2CGenbank:XM_012362996.1;Parent=rna-XM_012362996.1
NW_012160615.1	Gnomon	exon	181890	182082	.	-	.	ID=exon-XM_012362996.1-4;Dbxref=GeneID:105669839%2CGenbank:XM_012362996.1;Parent=rna-XM_012362996.1
NW_012160615.1	Gnomon	exon	181654	181800	.	-	.	ID=exon-XM_012362996.1-5;Dbxref=GeneID:105669839%2CGenbank:XM_012362996.1;Parent=rna-XM_012362996.1
NW_012160615.1	Gnomon	exon	181245	181560	.	-	.	ID=exon-XM_012362996.1-6;Dbxref=GeneID:105669839%2CGenbank:XM_012362996.1;Parent=rna-XM_012362996.1
NW_012160615.1	Gnomon	exon	180436	180453	.	-	.	ID=exon-XM_012362996.1-7;Dbxref=GeneID:105669839%2CGenbank:XM_012362996.1;Parent=rna-XM_012362996.1
NW_012160615.1	Gnomon	exon	179357	179767	.	-	.	ID=exon-XM_012362996.1-8;Dbxref=GeneID:105669839%2CGenbank:XM_012362996.1;Parent=rna-XM_012362996.1
NW_012160615.1	Gnomon	exon	179048	179278	.	-	.	ID=exon-XM_012362996.1-9;Dbxref=GeneID:105669839%2CGenbank:XM_012362996.1;Parent=rna-XM_012362996.1
NW_012160615.1	Gnomon	mRNA	1380252	1383597	.	+	.	Name=XM_012362867.1;ID=rna-XM_012362867.1;Dbxref=GeneID:105669761%2CGenbank:XM_012362867.1;Parent=gene-LOC105669761
NW_012160615.1	Gnomon	mRNA	197544	201157	.	+	.	Name=XM_012363062.1;ID=rna-XM_012363062.1;Dbxref=GeneID:105669872%2CGenbank:XM_012363062.1;Parent=gene-LOC105669872
NW_012160615.1	Gnomon	CDS	478894	479061	.	+	0	Name=XP_012218505.1;ID=cds-XP_012218505.1;Dbxref=GeneID:105669885%2CGenbank:XP_012218505.1;Parent=rna-XM_012363082.1
NW_012160615.1	Gnomon	CDS	479153	479412	.	+	0	Name=XP_012218505.1;ID=cds-XP_012218505.1;Dbxref=GeneID:105669885%2CGenbank:XP_012218505.1;Parent=rna-XM_012363082.1
NW_012160615.1	Gnomon	CDS	479933	480035	.	+	0	Name=XP_012218505.1;ID=cds-XP_012218505.1;Dbxref=GeneID:105669885%2CGenbank:XP_012218505.1;Parent=rna-XM_012363082.1
NW_012160615.1	Gnomon	CDS	442626	442718	.	-	0	Name=XP_012218495.1;ID=cds-XP_012218495.1;Dbxref=GeneID:105669878%2CGenbank:XP_012218495.1;Parent=rna-XM_012363072.1
NW_012160615.1	Gnomon	CDS	442353	442551	.	-	0	Name=XP_012218495.1;ID=cds-XP_012218495.1;Dbxref=GeneID:105669878%2CGenbank:XP_012218495.1;Parent=rna-XM_012363072.1
NW_012160615.1	Gnomon	CDS	442074	442223	.	-	0	Name=XP_012218495.1;ID=cds-XP_012218495.1;Dbxref=GeneID:105669878%2CGenbank:XP_012218495.1;Parent=rna-XM_012363072.1
NW_012160615.1	Gnomon	CDS	441608	441987	.	-	0	Name=XP_012218495.1;ID=cds-XP_012218495.1;Dbxref=GeneID:105669878%2CGenbank:XP_012218495.1;Parent=rna-XM_012363072.1
NW_012160615.1	Gnomon	CDS	441093	441365	.	-	0	Name=XP_012218495.1;ID=cds-XP_012218495.1;Dbxref=GeneID:105669878%2CGenbank:XP_012218495.1;Parent=rna-XM_012363072.1
NW_012160615.1	Gnomon	CDS	440862	441026	.	-	0	Name=XP_012218495.1;ID=cds-XP_012218495.1;Dbxref=GeneID:105669878%2CGenbank:XP_012218495.1;Parent=rna-XM_012363072.1
NW_012160615.1	Gnomon	CDS	440556	440785	.	-	0	Name=XP_012218495.1;ID=cds-XP_012218495.1;Dbxref=GeneID:105669878%2CGenbank:XP_012218495.1;Parent=rna-XM_012363072.1
NW_012160615.1	Gnomon	CDS	440282	440480	.	-	0	Name=XP_012218495.1;ID=cds-XP_012218495.1;Dbxref=GeneID:105669878%2CGenbank:XP_012218495.1;Parent=rna-XM_012363072.1
NW_012160615.1	Gnomon	lnc_RNA	1431946	1458421	.	-	.	Name=XR_001100332.1;ID=rna-XR_001100332.1;Dbxref=GeneID:105669808%2CGenbank:XR_001100332.1;Parent=gene-LOC105669808
NW_012160615.1	Gnomon	mRNA	250728	261970	.	-	.	Name=XM_012362960.1;ID=rna-XM_012362960.1;Dbxref=GeneID:105669823%2CGenbank:XM_012362960.1;Parent=gene-LOC105669823
NW_012160615.1	Gnomon	exon	278464	278726	.	+	.	ID=exon-XM_012362988.1-13;Dbxref=GeneID:105669838%2CGenbank:XM_012362988.1;Parent=rna-XM_012362988.1
NW_012160615.1	Gnomon	exon	278814	279257	.	+	.	ID=exon-XM_012362988.1-14;Dbxref=GeneID:105669838%2CGenbank:XM_012362988.1;Parent=rna-XM_012362988.1
NW_012160615.1	Gnomon	exon	277247	277364	.	+	.	ID=exon-XM_012362988.1-11;Dbxref=GeneID:105669838%2CGenbank:XM_012362988.1;Parent=rna-XM_012362988.1
NW_012160615.1	Gnomon	exon	277446	277746	.	+	.	ID=exon-XM_012362988.1-12;Dbxref=GeneID:105669838%2CGenbank:XM_012362988.1;Parent=rna-XM_012362988.1
NW_012160615.1	Gnomon	exon	277010	277135	.	+	.	ID=exon-XM_012362988.1-10;Dbxref=GeneID:105669838%2CGenbank:XM_012362988.1;Parent=rna-XM_012362988.1
NW_012160615.1	Gnomon	CDS	1402716	1402866	.	+	0	Name=XP_012218255.1;ID=cds-XP_012218255.1;Dbxref=GeneID:105669732%2CGenbank:XP_012218255.1;Parent=rna-XM_012362832.1
NW_012160615.1	Gnomon	CDS	1403079	1403223	.	+	0	Name=XP_012218255.1;ID=cds-XP_012218255.1;Dbxref=GeneID:105669732%2CGenbank:XP_012218255.1;Parent=rna-XM_012362832.1
NW_012160615.1	Gnomon	CDS	1403333	1403415	.	+	0	Name=XP_012218255.1;ID=cds-XP_012218255.1;Dbxref=GeneID:105669732%2CGenbank:XP_012218255.1;Parent=rna-XM_012362832.1
NW_012160615.1	Gnomon	CDS	1403602	1403749	.	+	0	Name=XP_012218255.1;ID=cds-XP_012218255.1;Dbxref=GeneID:105669732%2CGenbank:XP_012218255.1;Parent=rna-XM_012362832.1
NW_012160615.1	Gnomon	CDS	1403865	1404052	.	+	0	Name=XP_012218255.1;ID=cds-XP_012218255.1;Dbxref=GeneID:105669732%2CGenbank:XP_012218255.1;Parent=rna-XM_012362832.1
NW_012160615.1	Gnomon	CDS	1422073	1422086	.	+	0	Name=XP_012218255.1;ID=cds-XP_012218255.1;Dbxref=GeneID:105669732%2CGenbank:XP_012218255.1;Parent=rna-XM_012362832.1
NW_012160615.1	Gnomon	mRNA	1379361	1380198	.	+	.	Name=XM_012362866.1;ID=rna-XM_012362866.1;Dbxref=GeneID:105669760%2CGenbank:XM_012362866.1;Parent=gene-LOC105669760
NW_012160615.1	Gnomon	exon	1140812	1146221	.	+	.	ID=exon-XM_012362848.1-9;Dbxref=GeneID:105669746%2CGenbank:XM_012362848.1;Parent=rna-XM_012362848.1
NW_012160615.1	Gnomon	exon	1140296	1140438	.	+	.	ID=exon-XM_012362848.1-7;Dbxref=GeneID:105669746%2CGenbank:XM_012362848.1;Parent=rna-XM_012362848.1
NW_012160615.1	Gnomon	exon	1140586	1140716	.	+	.	ID=exon-XM_012362848.1-8;Dbxref=GeneID:105669746%2CGenbank:XM_012362848.1;Parent=rna-XM_012362848.1
NW_012160615.1	Gnomon	exon	1139246	1139360	.	+	.	ID=exon-XM_012362848.1-5;Dbxref=GeneID:105669746%2CGenbank:XM_012362848.1;Parent=rna-XM_012362848.1
NW_012160615.1	Gnomon	exon	1140040	1140208	.	+	.	ID=exon-XM_012362848.1-6;Dbxref=GeneID:105669746%2CGenbank:XM_012362848.1;Parent=rna-XM_012362848.1
NW_012160615.1	Gnomon	exon	1137549	1137611	.	+	.	ID=exon-XM_012362848.1-3;Dbxref=GeneID:105669746%2CGenbank:XM_012362848.1;Parent=rna-XM_012362848.1
NW_012160615.1	Gnomon	exon	1138954	1139021	.	+	.	ID=exon-XM_012362848.1-4;Dbxref=GeneID:105669746%2CGenbank:XM_012362848.1;Parent=rna-XM_012362848.1
NW_012160615.1	Gnomon	exon	1120032	1120088	.	+	.	ID=exon-XM_012362848.1-1;Dbxref=GeneID:105669746%2CGenbank:XM_012362848.1;Parent=rna-XM_012362848.1
NW_012160615.1	Gnomon	exon	1124064	1124313	.	+	.	ID=exon-XM_012362848.1-2;Dbxref=GeneID:105669746%2CGenbank:XM_012362848.1;Parent=rna-XM_012362848.1
NW_012160615.1	Gnomon	exon	1519664	1520392	.	-	.	ID=exon-XM_012362948.1-1;Dbxref=GeneID:105669814%2CGenbank:XM_012362948.1;Parent=rna-XM_012362948.1
NW_012160615.1	Gnomon	exon	1512565	1512781	.	-	.	ID=exon-XM_012362948.1-6;Dbxref=GeneID:105669814%2CGenbank:XM_012362948.1;Parent=rna-XM_012362948.1
NW_012160615.1	Gnomon	exon	1510906	1512387	.	-	.	ID=exon-XM_012362948.1-7;Dbxref=GeneID:105669814%2CGenbank:XM_012362948.1;Parent=rna-XM_012362948.1
NW_012160615.1	Gnomon	exon	1516131	1516679	.	-	.	ID=exon-XM_012362948.1-2;Dbxref=GeneID:105669814%2CGenbank:XM_012362948.1;Parent=rna-XM_012362948.1
NW_012160615.1	Gnomon	exon	1514168	1514313	.	-	.	ID=exon-XM_012362948.1-3;Dbxref=GeneID:105669814%2CGenbank:XM_012362948.1;Parent=rna-XM_012362948.1
NW_012160615.1	Gnomon	exon	1513532	1513825	.	-	.	ID=exon-XM_012362948.1-4;Dbxref=GeneID:105669814%2CGenbank:XM_012362948.1;Parent=rna-XM_012362948.1
NW_012160615.1	Gnomon	exon	1512865	1513066	.	-	.	ID=exon-XM_012362948.1-5;Dbxref=GeneID:105669814%2CGenbank:XM_012362948.1;Parent=rna-XM_012362948.1
NW_012160615.1	Gnomon	exon	395216	395357	.	+	.	ID=exon-XM_012362972.1-1;Dbxref=GeneID:105669830%2CGenbank:XM_012362972.1;Parent=rna-XM_012362972.1
NW_012160615.1	Gnomon	exon	402692	402922	.	+	.	ID=exon-XM_012362972.1-2;Dbxref=GeneID:105669830%2CGenbank:XM_012362972.1;Parent=rna-XM_012362972.1
NW_012160615.1	Gnomon	exon	403167	403310	.	+	.	ID=exon-XM_012362972.1-3;Dbxref=GeneID:105669830%2CGenbank:XM_012362972.1;Parent=rna-XM_012362972.1
NW_012160615.1	Gnomon	exon	403512	403703	.	+	.	ID=exon-XM_012362972.1-4;Dbxref=GeneID:105669830%2CGenbank:XM_012362972.1;Parent=rna-XM_012362972.1
NW_012160615.1	Gnomon	lnc_RNA	215297	216881	.	-	.	Name=XR_001100336.1;ID=rna-XR_001100336.1;Dbxref=GeneID:105669834%2CGenbank:XR_001100336.1;Parent=gene-LOC105669834
NW_012160615.1	Gnomon	CDS	187300	187392	.	-	0	Name=XP_012218503.1;ID=cds-XP_012218503.1;Dbxref=GeneID:105669884%2CGenbank:XP_012218503.1;Parent=rna-XM_012363080.1
NW_012160615.1	Gnomon	CDS	187057	187227	.	-	0	Name=XP_012218503.1;ID=cds-XP_012218503.1;Dbxref=GeneID:105669884%2CGenbank:XP_012218503.1;Parent=rna-XM_012363080.1
NW_012160615.1	Gnomon	CDS	186829	186910	.	-	0	Name=XP_012218503.1;ID=cds-XP_012218503.1;Dbxref=GeneID:105669884%2CGenbank:XP_012218503.1;Parent=rna-XM_012363080.1
NW_012160615.1	Gnomon	CDS	186473	186644	.	-	0	Name=XP_012218503.1;ID=cds-XP_012218503.1;Dbxref=GeneID:105669884%2CGenbank:XP_012218503.1;Parent=rna-XM_012363080.1
NW_012160615.1	Gnomon	CDS	186283	186313	.	-	0	Name=XP_012218503.1;ID=cds-XP_012218503.1;Dbxref=GeneID:105669884%2CGenbank:XP_012218503.1;Parent=rna-XM_012363080.1
NW_012160615.1	Gnomon	CDS	478894	479061	.	+	0	Name=XP_012218504.1;ID=cds-XP_012218504.1;Dbxref=GeneID:105669885%2CGenbank:XP_012218504.1;Parent=rna-XM_012363081.1
NW_012160615.1	Gnomon	CDS	479153	479412	.	+	0	Name=XP_012218504.1;ID=cds-XP_012218504.1;Dbxref=GeneID:105669885%2CGenbank:XP_012218504.1;Parent=rna-XM_012363081.1
NW_012160615.1	Gnomon	CDS	479921	480035	.	+	0	Name=XP_012218504.1;ID=cds-XP_012218504.1;Dbxref=GeneID:105669885%2CGenbank:XP_012218504.1;Parent=rna-XM_012363081.1
NW_012160615.1	Gnomon	CDS	758565	758832	.	+	0	Name=XP_012218494.1;ID=cds-XP_012218494.1;Dbxref=GeneID:105669877%2CGenbank:XP_012218494.1;Parent=rna-XM_012363071.1
NW_012160615.1	Gnomon	CDS	758915	759049	.	+	0	Name=XP_012218494.1;ID=cds-XP_012218494.1;Dbxref=GeneID:105669877%2CGenbank:XP_012218494.1;Parent=rna-XM_012363071.1
NW_012160615.1	Gnomon	CDS	759432	759769	.	+	0	Name=XP_012218494.1;ID=cds-XP_012218494.1;Dbxref=GeneID:105669877%2CGenbank:XP_012218494.1;Parent=rna-XM_012363071.1
NW_012160615.1	Gnomon	CDS	759861	760074	.	+	0	Name=XP_012218494.1;ID=cds-XP_012218494.1;Dbxref=GeneID:105669877%2CGenbank:XP_012218494.1;Parent=rna-XM_012363071.1
NW_012160615.1	Gnomon	CDS	760143	760412	.	+	0	Name=XP_012218494.1;ID=cds-XP_012218494.1;Dbxref=GeneID:105669877%2CGenbank:XP_012218494.1;Parent=rna-XM_012363071.1
NW_012160615.1	Gnomon	CDS	760486	760693	.	+	0	Name=XP_012218494.1;ID=cds-XP_012218494.1;Dbxref=GeneID:105669877%2CGenbank:XP_012218494.1;Parent=rna-XM_012363071.1
NW_012160615.1	Gnomon	CDS	760776	761564	.	+	0	Name=XP_012218494.1;ID=cds-XP_012218494.1;Dbxref=GeneID:105669877%2CGenbank:XP_012218494.1;Parent=rna-XM_012363071.1
NW_012160615.1	Gnomon	CDS	761640	762062	.	+	0	Name=XP_012218494.1;ID=cds-XP_012218494.1;Dbxref=GeneID:105669877%2CGenbank:XP_012218494.1;Parent=rna-XM_012363071.1
NW_012160615.1	Gnomon	CDS	762128	762326	.	+	0	Name=XP_012218494.1;ID=cds-XP_012218494.1;Dbxref=GeneID:105669877%2CGenbank:XP_012218494.1;Parent=rna-XM_012363071.1
NW_012160615.1	Gnomon	CDS	1402716	1402866	.	+	0	Name=XP_012218254.1;ID=cds-XP_012218254.1;Dbxref=GeneID:105669732%2CGenbank:XP_012218254.1;Parent=rna-XM_012362831.1
NW_012160615.1	Gnomon	CDS	1403079	1403223	.	+	0	Name=XP_012218254.1;ID=cds-XP_012218254.1;Dbxref=GeneID:105669732%2CGenbank:XP_012218254.1;Parent=rna-XM_012362831.1
NW_012160615.1	Gnomon	CDS	1403333	1403415	.	+	0	Name=XP_012218254.1;ID=cds-XP_012218254.1;Dbxref=GeneID:105669732%2CGenbank:XP_012218254.1;Parent=rna-XM_012362831.1
NW_012160615.1	Gnomon	CDS	1403602	1403749	.	+	0	Name=XP_012218254.1;ID=cds-XP_012218254.1;Dbxref=GeneID:105669732%2CGenbank:XP_012218254.1;Parent=rna-XM_012362831.1
NW_012160615.1	Gnomon	CDS	1403865	1404052	.	+	0	Name=XP_012218254.1;ID=cds-XP_012218254.1;Dbxref=GeneID:105669732%2CGenbank:XP_012218254.1;Parent=rna-XM_012362831.1
NW_012160615.1	Gnomon	CDS	1408175	1408242	.	+	0	Name=XP_012218254.1;ID=cds-XP_012218254.1;Dbxref=GeneID:105669732%2CGenbank:XP_012218254.1;Parent=rna-XM_012362831.1
NW_012160615.1	Gnomon	exon	1323402	1323515	.	+	.	ID=exon-XM_012363088.1-1;Dbxref=GeneID:105669889%2CGenbank:XM_012363088.1;Parent=rna-XM_012363088.1
NW_012160615.1	Gnomon	exon	1324114	1324346	.	+	.	ID=exon-XM_012363088.1-2;Dbxref=GeneID:105669889%2CGenbank:XM_012363088.1;Parent=rna-XM_012363088.1
NW_012160615.1	Gnomon	exon	1324430	1324757	.	+	.	ID=exon-XM_012363088.1-3;Dbxref=GeneID:105669889%2CGenbank:XM_012363088.1;Parent=rna-XM_012363088.1
NW_012160615.1	Gnomon	exon	1324816	1324986	.	+	.	ID=exon-XM_012363088.1-4;Dbxref=GeneID:105669889%2CGenbank:XM_012363088.1;Parent=rna-XM_012363088.1
NW_012160615.1	Gnomon	exon	1325062	1325242	.	+	.	ID=exon-XM_012363088.1-5;Dbxref=GeneID:105669889%2CGenbank:XM_012363088.1;Parent=rna-XM_012363088.1
NW_012160615.1	Gnomon	exon	1325324	1325587	.	+	.	ID=exon-XM_012363088.1-6;Dbxref=GeneID:105669889%2CGenbank:XM_012363088.1;Parent=rna-XM_012363088.1
NW_012160615.1	Gnomon	exon	1325671	1326376	.	+	.	ID=exon-XM_012363088.1-7;Dbxref=GeneID:105669889%2CGenbank:XM_012363088.1;Parent=rna-XM_012363088.1
NW_012160615.1	Gnomon	exon	142695	143151	.	+	.	ID=exon-XM_012362895.1-7;Dbxref=GeneID:105669778%2CGenbank:XM_012362895.1;Parent=rna-XM_012362895.1
NW_012160615.1	Gnomon	exon	143577	143844	.	+	.	ID=exon-XM_012362895.1-8;Dbxref=GeneID:105669778%2CGenbank:XM_012362895.1;Parent=rna-XM_012362895.1
NW_012160615.1	Gnomon	exon	144190	144562	.	+	.	ID=exon-XM_012362895.1-9;Dbxref=GeneID:105669778%2CGenbank:XM_012362895.1;Parent=rna-XM_012362895.1
NW_012160615.1	Gnomon	exon	130548	130681	.	+	.	ID=exon-XM_012362895.1-3;Dbxref=GeneID:105669778%2CGenbank:XM_012362895.1;Parent=rna-XM_012362895.1
NW_012160615.1	Gnomon	exon	136840	136930	.	+	.	ID=exon-XM_012362895.1-4;Dbxref=GeneID:105669778%2CGenbank:XM_012362895.1;Parent=rna-XM_012362895.1
NW_012160615.1	Gnomon	exon	140891	141112	.	+	.	ID=exon-XM_012362895.1-5;Dbxref=GeneID:105669778%2CGenbank:XM_012362895.1;Parent=rna-XM_012362895.1
NW_012160615.1	Gnomon	exon	141761	142025	.	+	.	ID=exon-XM_012362895.1-6;Dbxref=GeneID:105669778%2CGenbank:XM_012362895.1;Parent=rna-XM_012362895.1
NW_012160615.1	Gnomon	exon	30494	30644	.	+	.	ID=exon-XM_012362895.1-1;Dbxref=GeneID:105669778%2CGenbank:XM_012362895.1;Parent=rna-XM_012362895.1
NW_012160615.1	Gnomon	exon	91037	91147	.	+	.	ID=exon-XM_012362895.1-2;Dbxref=GeneID:105669778%2CGenbank:XM_012362895.1;Parent=rna-XM_012362895.1
NW_012160615.1	Gnomon	exon	704480	705106	.	+	.	ID=exon-XM_012362925.1-1;Dbxref=GeneID:105669795%2CGenbank:XM_012362925.1;Parent=rna-XM_012362925.1
NW_012160615.1	Gnomon	mRNA	262169	265627	.	+	.	Name=XM_012362963.1;ID=rna-XM_012362963.1;Dbxref=GeneID:105669824%2CGenbank:XM_012362963.1;Parent=gene-LOC105669824
NW_012160615.1	Gnomon	mRNA	563061	578081	.	-	.	Name=XM_012362869.1;ID=rna-XM_012362869.1;Dbxref=GeneID:105669763%2CGenbank:XM_012362869.1;Parent=gene-LOC105669763
NW_012160615.1	Gnomon	exon	178468	178595	.	-	.	ID=exon-XM_012363000.1-10;Dbxref=GeneID:105669839%2CGenbank:XM_012363000.1;Parent=rna-XM_012363000.1
NW_012160615.1	Gnomon	exon	175351	177158	.	-	.	ID=exon-XM_012363000.1-15;Dbxref=GeneID:105669839%2CGenbank:XM_012363000.1;Parent=rna-XM_012363000.1
NW_012160615.1	Gnomon	exon	178143	178389	.	-	.	ID=exon-XM_012363000.1-11;Dbxref=GeneID:105669839%2CGenbank:XM_012363000.1;Parent=rna-XM_012363000.1
NW_012160615.1	Gnomon	exon	177703	177967	.	-	.	ID=exon-XM_012363000.1-12;Dbxref=GeneID:105669839%2CGenbank:XM_012363000.1;Parent=rna-XM_012363000.1
NW_012160615.1	Gnomon	exon	177462	177622	.	-	.	ID=exon-XM_012363000.1-13;Dbxref=GeneID:105669839%2CGenbank:XM_012363000.1;Parent=rna-XM_012363000.1
NW_012160615.1	Gnomon	exon	177247	177339	.	-	.	ID=exon-XM_012363000.1-14;Dbxref=GeneID:105669839%2CGenbank:XM_012363000.1;Parent=rna-XM_012363000.1
NW_012160615.1	Gnomon	lnc_RNA	394216	395206	.	+	.	Name=XR_001100335.1;ID=rna-XR_001100335.1;Dbxref=GeneID:105669831%2CGenbank:XR_001100335.1;Parent=gene-LOC105669831
NW_012160615.1	Gnomon	CDS	187300	187392	.	-	0	Name=XP_012218502.1;ID=cds-XP_012218502.1;Dbxref=GeneID:105669884%2CGenbank:XP_012218502.1;Parent=rna-XM_012363079.1
NW_012160615.1	Gnomon	CDS	187057	187227	.	-	0	Name=XP_012218502.1;ID=cds-XP_012218502.1;Dbxref=GeneID:105669884%2CGenbank:XP_012218502.1;Parent=rna-XM_012363079.1
NW_012160615.1	Gnomon	CDS	186829	186910	.	-	0	Name=XP_012218502.1;ID=cds-XP_012218502.1;Dbxref=GeneID:105669884%2CGenbank:XP_012218502.1;Parent=rna-XM_012363079.1
NW_012160615.1	Gnomon	CDS	186473	186644	.	-	0	Name=XP_012218502.1;ID=cds-XP_012218502.1;Dbxref=GeneID:105669884%2CGenbank:XP_012218502.1;Parent=rna-XM_012363079.1
NW_012160615.1	Gnomon	CDS	186198	186297	.	-	0	Name=XP_012218502.1;ID=cds-XP_012218502.1;Dbxref=GeneID:105669884%2CGenbank:XP_012218502.1;Parent=rna-XM_012363079.1
NW_012160615.1	Gnomon	CDS	467880	467964	.	+	0	Name=XP_012218492.1;ID=cds-XP_012218492.1;Dbxref=GeneID:105669876%2CGenbank:XP_012218492.1;Parent=rna-XM_012363069.1
NW_012160615.1	Gnomon	CDS	469570	469847	.	+	0	Name=XP_012218492.1;ID=cds-XP_012218492.1;Dbxref=GeneID:105669876%2CGenbank:XP_012218492.1;Parent=rna-XM_012363069.1
NW_012160615.1	Gnomon	CDS	758565	758832	.	+	0	Name=XP_012218493.1;ID=cds-XP_012218493.1;Dbxref=GeneID:105669877%2CGenbank:XP_012218493.1;Parent=rna-XM_012363070.1
NW_012160615.1	Gnomon	CDS	758915	759049	.	+	0	Name=XP_012218493.1;ID=cds-XP_012218493.1;Dbxref=GeneID:105669877%2CGenbank:XP_012218493.1;Parent=rna-XM_012363070.1
NW_012160615.1	Gnomon	CDS	759432	759769	.	+	0	Name=XP_012218493.1;ID=cds-XP_012218493.1;Dbxref=GeneID:105669877%2CGenbank:XP_012218493.1;Parent=rna-XM_012363070.1
NW_012160615.1	Gnomon	CDS	759861	760074	.	+	0	Name=XP_012218493.1;ID=cds-XP_012218493.1;Dbxref=GeneID:105669877%2CGenbank:XP_012218493.1;Parent=rna-XM_012363070.1
NW_012160615.1	Gnomon	CDS	760143	760412	.	+	0	Name=XP_012218493.1;ID=cds-XP_012218493.1;Dbxref=GeneID:105669877%2CGenbank:XP_012218493.1;Parent=rna-XM_012363070.1
NW_012160615.1	Gnomon	CDS	760486	760693	.	+	0	Name=XP_012218493.1;ID=cds-XP_012218493.1;Dbxref=GeneID:105669877%2CGenbank:XP_012218493.1;Parent=rna-XM_012363070.1
NW_012160615.1	Gnomon	CDS	760776	761564	.	+	0	Name=XP_012218493.1;ID=cds-XP_012218493.1;Dbxref=GeneID:105669877%2CGenbank:XP_012218493.1;Parent=rna-XM_012363070.1
NW_012160615.1	Gnomon	CDS	761640	762062	.	+	0	Name=XP_012218493.1;ID=cds-XP_012218493.1;Dbxref=GeneID:105669877%2CGenbank:XP_012218493.1;Parent=rna-XM_012363070.1
NW_012160615.1	Gnomon	CDS	762128	762326	.	+	0	Name=XP_012218493.1;ID=cds-XP_012218493.1;Dbxref=GeneID:105669877%2CGenbank:XP_012218493.1;Parent=rna-XM_012363070.1
NW_012160615.1	Gnomon	exon	495987	496073	.	-	.	ID=exon-XM_012362951.1-13;Dbxref=GeneID:105669815%2CGenbank:XM_012362951.1;Parent=rna-XM_012362951.1
NW_012160615.1	Gnomon	exon	497167	497380	.	-	.	ID=exon-XM_012362951.1-11;Dbxref=GeneID:105669815%2CGenbank:XM_012362951.1;Parent=rna-XM_012362951.1
NW_012160615.1	Gnomon	exon	496932	497079	.	-	.	ID=exon-XM_012362951.1-12;Dbxref=GeneID:105669815%2CGenbank:XM_012362951.1;Parent=rna-XM_012362951.1
NW_012160615.1	Gnomon	exon	497954	498898	.	-	.	ID=exon-XM_012362951.1-10;Dbxref=GeneID:105669815%2CGenbank:XM_012362951.1;Parent=rna-XM_012362951.1
NW_012160615.1	Gnomon	CDS	274160	274364	.	+	0	Name=XP_012218409.1;ID=cds-XP_012218409.1;Dbxref=GeneID:105669838%2CGenbank:XP_012218409.1;Parent=rna-XM_012362986.1
NW_012160615.1	Gnomon	CDS	274511	274683	.	+	0	Name=XP_012218409.1;ID=cds-XP_012218409.1;Dbxref=GeneID:105669838%2CGenbank:XP_012218409.1;Parent=rna-XM_012362986.1
NW_012160615.1	Gnomon	CDS	274764	274877	.	+	0	Name=XP_012218409.1;ID=cds-XP_012218409.1;Dbxref=GeneID:105669838%2CGenbank:XP_012218409.1;Parent=rna-XM_012362986.1
NW_012160615.1	Gnomon	CDS	275011	275157	.	+	0	Name=XP_012218409.1;ID=cds-XP_012218409.1;Dbxref=GeneID:105669838%2CGenbank:XP_012218409.1;Parent=rna-XM_012362986.1
NW_012160615.1	Gnomon	CDS	275242	275611	.	+	0	Name=XP_012218409.1;ID=cds-XP_012218409.1;Dbxref=GeneID:105669838%2CGenbank:XP_012218409.1;Parent=rna-XM_012362986.1
NW_012160615.1	Gnomon	CDS	275803	276045	.	+	0	Name=XP_012218409.1;ID=cds-XP_012218409.1;Dbxref=GeneID:105669838%2CGenbank:XP_012218409.1;Parent=rna-XM_012362986.1
NW_012160615.1	Gnomon	CDS	276275	276655	.	+	0	Name=XP_012218409.1;ID=cds-XP_012218409.1;Dbxref=GeneID:105669838%2CGenbank:XP_012218409.1;Parent=rna-XM_012362986.1
NW_012160615.1	Gnomon	CDS	276742	276880	.	+	0	Name=XP_012218409.1;ID=cds-XP_012218409.1;Dbxref=GeneID:105669838%2CGenbank:XP_012218409.1;Parent=rna-XM_012362986.1
NW_012160615.1	Gnomon	CDS	277010	277135	.	+	0	Name=XP_012218409.1;ID=cds-XP_012218409.1;Dbxref=GeneID:105669838%2CGenbank:XP_012218409.1;Parent=rna-XM_012362986.1
NW_012160615.1	Gnomon	CDS	277247	277364	.	+	0	Name=XP_012218409.1;ID=cds-XP_012218409.1;Dbxref=GeneID:105669838%2CGenbank:XP_012218409.1;Parent=rna-XM_012362986.1
NW_012160615.1	Gnomon	CDS	277446	277746	.	+	0	Name=XP_012218409.1;ID=cds-XP_012218409.1;Dbxref=GeneID:105669838%2CGenbank:XP_012218409.1;Parent=rna-XM_012362986.1
NW_012160615.1	Gnomon	CDS	278464	278711	.	+	0	Name=XP_012218409.1;ID=cds-XP_012218409.1;Dbxref=GeneID:105669838%2CGenbank:XP_012218409.1;Parent=rna-XM_012362986.1
NW_012160615.1	Gnomon	CDS	280091	280219	.	+	0	Name=XP_012218409.1;ID=cds-XP_012218409.1;Dbxref=GeneID:105669838%2CGenbank:XP_012218409.1;Parent=rna-XM_012362986.1
NW_012160615.1	Gnomon	CDS	280604	280704	.	+	0	Name=XP_012218409.1;ID=cds-XP_012218409.1;Dbxref=GeneID:105669838%2CGenbank:XP_012218409.1;Parent=rna-XM_012362986.1
NW_012160615.1	Gnomon	CDS	280964	281129	.	+	0	Name=XP_012218409.1;ID=cds-XP_012218409.1;Dbxref=GeneID:105669838%2CGenbank:XP_012218409.1;Parent=rna-XM_012362986.1
NW_012160615.1	Gnomon	CDS	766793	766945	.	+	0	Name=XP_012218253.1;ID=cds-XP_012218253.1;Dbxref=GeneID:105669730%2CGenbank:XP_012218253.1;Parent=rna-XM_012362830.1
NW_012160615.1	Gnomon	CDS	767115	767273	.	+	0	Name=XP_012218253.1;ID=cds-XP_012218253.1;Dbxref=GeneID:105669730%2CGenbank:XP_012218253.1;Parent=rna-XM_012362830.1
NW_012160615.1	Gnomon	CDS	767358	767531	.	+	0	Name=XP_012218253.1;ID=cds-XP_012218253.1;Dbxref=GeneID:105669730%2CGenbank:XP_012218253.1;Parent=rna-XM_012362830.1
NW_012160615.1	Gnomon	CDS	773187	774279	.	+	0	Name=XP_012218399.1;ID=cds-XP_012218399.1;Dbxref=GeneID:105669835%2CGenbank:XP_012218399.1;Parent=rna-XM_012362976.1
NW_012160615.1	Gnomon	CDS	774368	774648	.	+	0	Name=XP_012218399.1;ID=cds-XP_012218399.1;Dbxref=GeneID:105669835%2CGenbank:XP_012218399.1;Parent=rna-XM_012362976.1
NW_012160615.1	Gnomon	CDS	774748	774906	.	+	0	Name=XP_012218399.1;ID=cds-XP_012218399.1;Dbxref=GeneID:105669835%2CGenbank:XP_012218399.1;Parent=rna-XM_012362976.1
NW_012160615.1	Gnomon	CDS	774984	775127	.	+	0	Name=XP_012218399.1;ID=cds-XP_012218399.1;Dbxref=GeneID:105669835%2CGenbank:XP_012218399.1;Parent=rna-XM_012362976.1
NW_012160615.1	Gnomon	CDS	775205	775468	.	+	0	Name=XP_012218399.1;ID=cds-XP_012218399.1;Dbxref=GeneID:105669835%2CGenbank:XP_012218399.1;Parent=rna-XM_012362976.1
NW_012160615.1	Gnomon	mRNA	262169	265627	.	+	.	Name=XM_012362962.1;ID=rna-XM_012362962.1;Dbxref=GeneID:105669824%2CGenbank:XM_012362962.1;Parent=gene-LOC105669824
NW_012160615.1	tRNAscan-SE	tRNA	235236	235307	.	+	.	ID=rna-Trnag-ucc;Dbxref=GeneID:105667278;Note=transfer RNA glycine (anticodon UCC);Parent=gene-Trnag-ucc
NW_012160615.1	Gnomon	exon	1499513	1499751	.	+	.	ID=exon-XM_012362946.1-4;Dbxref=GeneID:105669813%2CGenbank:XM_012362946.1;Note=The sequence of the model RefSeq transcript was modified relative to this genomic sequence to represent the inferred CDS: deleted 1 base in 1 codon;Parent=rna-XM_012362946.1
NW_012160615.1	Gnomon	exon	1499753	1499944	.	+	.	ID=exon-XM_012362946.1-5;Dbxref=GeneID:105669813%2CGenbank:XM_012362946.1;Note=The sequence of the model RefSeq transcript was modified relative to this genomic sequence to represent the inferred CDS: deleted 1 base in 1 codon;Parent=rna-XM_012362946.1
NW_012160615.1	Gnomon	exon	1500306	1500469	.	+	.	ID=exon-XM_012362946.1-6;Dbxref=GeneID:105669813%2CGenbank:XM_012362946.1;Note=The sequence of the model RefSeq transcript was modified relative to this genomic sequence to represent the inferred CDS: deleted 1 base in 1 codon;Parent=rna-XM_012362946.1
NW_012160615.1	Gnomon	exon	1500539	1500624	.	+	.	ID=exon-XM_012362946.1-7;Dbxref=GeneID:105669813%2CGenbank:XM_012362946.1;Note=The sequence of the model RefSeq transcript was modified relative to this genomic sequence to represent the inferred CDS: deleted 1 base in 1 codon;Parent=rna-XM_012362946.1
NW_012160615.1	Gnomon	exon	1500752	1500906	.	+	.	ID=exon-XM_012362946.1-8;Dbxref=GeneID:105669813%2CGenbank:XM_012362946.1;Note=The sequence of the model RefSeq transcript was modified relative to this genomic sequence to represent the inferred CDS: deleted 1 base in 1 codon;Parent=rna-XM_012362946.1
NW_012160615.1	Gnomon	exon	1501056	1501286	.	+	.	ID=exon-XM_012362946.1-9;Dbxref=GeneID:105669813%2CGenbank:XM_012362946.1;Note=The sequence of the model RefSeq transcript was modified relative to this genomic sequence to represent the inferred CDS: deleted 1 base in 1 codon;Parent=rna-XM_012362946.1
NW_012160615.1	Gnomon	exon	1496506	1496872	.	+	.	ID=exon-XM_012362946.1-1;Dbxref=GeneID:105669813%2CGenbank:XM_012362946.1;Note=The sequence of the model RefSeq transcript was modified relative to this genomic sequence to represent the inferred CDS: deleted 1 base in 1 codon;Parent=rna-XM_012362946.1
NW_012160615.1	Gnomon	exon	1497241	1499291	.	+	.	ID=exon-XM_012362946.1-2;Dbxref=GeneID:105669813%2CGenbank:XM_012362946.1;Note=The sequence of the model RefSeq transcript was modified relative to this genomic sequence to represent the inferred CDS: deleted 1 base in 1 codon;Parent=rna-XM_012362946.1
NW_012160615.1	Gnomon	exon	1499358	1499449	.	+	.	ID=exon-XM_012362946.1-3;Dbxref=GeneID:105669813%2CGenbank:XM_012362946.1;Note=The sequence of the model RefSeq transcript was modified relative to this genomic sequence to represent the inferred CDS: deleted 1 base in 1 codon;Parent=rna-XM_012362946.1
NW_012160615.1	Gnomon	exon	620097	620309	.	+	.	ID=exon-XM_012363037.1-10;Dbxref=GeneID:105669860%2CGenbank:XM_012363037.1;Parent=rna-XM_012363037.1
NW_012160615.1	Gnomon	exon	620376	620572	.	+	.	ID=exon-XM_012363037.1-11;Dbxref=GeneID:105669860%2CGenbank:XM_012363037.1;Parent=rna-XM_012363037.1
NW_012160615.1	Gnomon	exon	621640	622132	.	+	.	ID=exon-XM_012363037.1-12;Dbxref=GeneID:105669860%2CGenbank:XM_012363037.1;Parent=rna-XM_012363037.1
NW_012160615.1	Gnomon	mRNA	403774	406915	.	-	.	Name=XM_012362966.1;ID=rna-XM_012362966.1;Dbxref=GeneID:105669826%2CGenbank:XM_012362966.1;Parent=gene-LOC105669826
NW_012160615.1	Gnomon	CDS	425268	425270	.	+	0	Name=XP_012218456.1;ID=cds-XP_012218456.1;Dbxref=GeneID:105669856%2CGenbank:XP_012218456.1;Parent=rna-XM_012363033.1
NW_012160615.1	Gnomon	CDS	425670	425855	.	+	0	Name=XP_012218456.1;ID=cds-XP_012218456.1;Dbxref=GeneID:105669856%2CGenbank:XP_012218456.1;Parent=rna-XM_012363033.1
NW_012160615.1	Gnomon	CDS	425952	426053	.	+	0	Name=XP_012218456.1;ID=cds-XP_012218456.1;Dbxref=GeneID:105669856%2CGenbank:XP_012218456.1;Parent=rna-XM_012363033.1
NW_012160615.1	Gnomon	CDS	426473	426640	.	+	0	Name=XP_012218456.1;ID=cds-XP_012218456.1;Dbxref=GeneID:105669856%2CGenbank:XP_012218456.1;Parent=rna-XM_012363033.1
NW_012160615.1	Gnomon	exon	616352	616401	.	-	.	ID=exon-XM_012363040.1-4;Dbxref=GeneID:105669861%2CGenbank:XM_012363040.1;Parent=rna-XM_012363040.1
NW_012160615.1	Gnomon	exon	616233	616275	.	-	.	ID=exon-XM_012363040.1-5;Dbxref=GeneID:105669861%2CGenbank:XM_012363040.1;Parent=rna-XM_012363040.1
NW_012160615.1	Gnomon	exon	615994	616091	.	-	.	ID=exon-XM_012363040.1-6;Dbxref=GeneID:105669861%2CGenbank:XM_012363040.1;Parent=rna-XM_012363040.1
NW_012160615.1	Gnomon	exon	616764	617117	.	-	.	ID=exon-XM_012363040.1-1;Dbxref=GeneID:105669861%2CGenbank:XM_012363040.1;Parent=rna-XM_012363040.1
NW_012160615.1	Gnomon	exon	616628	616687	.	-	.	ID=exon-XM_012363040.1-2;Dbxref=GeneID:105669861%2CGenbank:XM_012363040.1;Parent=rna-XM_012363040.1
NW_012160615.1	Gnomon	exon	616480	616525	.	-	.	ID=exon-XM_012363040.1-3;Dbxref=GeneID:105669861%2CGenbank:XM_012363040.1;Parent=rna-XM_012363040.1
NW_012160615.1	Gnomon	exon	1721524	1721661	.	+	.	ID=exon-XM_012363087.1-3;Dbxref=GeneID:105669888%2CGenbank:XM_012363087.1;Parent=rna-XM_012363087.1
NW_012160615.1	Gnomon	exon	1722121	1722396	.	+	.	ID=exon-XM_012363087.1-4;Dbxref=GeneID:105669888%2CGenbank:XM_012363087.1;Parent=rna-XM_012363087.1
NW_012160615.1	Gnomon	exon	1719882	1720242	.	+	.	ID=exon-XM_012363087.1-1;Dbxref=GeneID:105669888%2CGenbank:XM_012363087.1;Parent=rna-XM_012363087.1
NW_012160615.1	Gnomon	exon	1720967	1721268	.	+	.	ID=exon-XM_012363087.1-2;Dbxref=GeneID:105669888%2CGenbank:XM_012363087.1;Parent=rna-XM_012363087.1
NW_012160615.1	Gnomon	exon	1722675	1722825	.	+	.	ID=exon-XM_012363087.1-5;Dbxref=GeneID:105669888%2CGenbank:XM_012363087.1;Parent=rna-XM_012363087.1
NW_012160615.1	Gnomon	exon	1723006	1724071	.	+	.	ID=exon-XM_012363087.1-6;Dbxref=GeneID:105669888%2CGenbank:XM_012363087.1;Parent=rna-XM_012363087.1
NW_012160615.1	Gnomon	exon	602770	603349	.	+	.	ID=exon-XM_012362894.1-2;Dbxref=GeneID:105669777%2CGenbank:XM_012362894.1;Parent=rna-XM_012362894.1
NW_012160615.1	Gnomon	exon	603823	603960	.	+	.	ID=exon-XM_012362894.1-3;Dbxref=GeneID:105669777%2CGenbank:XM_012362894.1;Parent=rna-XM_012362894.1
NW_012160615.1	Gnomon	exon	602177	602471	.	+	.	ID=exon-XM_012362894.1-1;Dbxref=GeneID:105669777%2CGenbank:XM_012362894.1;Parent=rna-XM_012362894.1
NW_012160615.1	Gnomon	exon	604369	604518	.	+	.	ID=exon-XM_012362894.1-4;Dbxref=GeneID:105669777%2CGenbank:XM_012362894.1;Parent=rna-XM_012362894.1
NW_012160615.1	Gnomon	CDS	597074	597779	.	-	0	Name=XP_012218310.1;ID=cds-XP_012218310.1;Dbxref=GeneID:105669774%2CGenbank:XP_012218310.1;Parent=rna-XM_012362887.1
NW_012160615.1	Gnomon	CDS	596762	596823	.	-	0	Name=XP_012218310.1;ID=cds-XP_012218310.1;Dbxref=GeneID:105669774%2CGenbank:XP_012218310.1;Parent=rna-XM_012362887.1
NW_012160615.1	Gnomon	CDS	596415	596658	.	-	0	Name=XP_012218310.1;ID=cds-XP_012218310.1;Dbxref=GeneID:105669774%2CGenbank:XP_012218310.1;Parent=rna-XM_012362887.1
NW_012160615.1	Gnomon	CDS	596133	596302	.	-	0	Name=XP_012218310.1;ID=cds-XP_012218310.1;Dbxref=GeneID:105669774%2CGenbank:XP_012218310.1;Parent=rna-XM_012362887.1
NW_012160615.1	Gnomon	CDS	595835	596047	.	-	0	Name=XP_012218310.1;ID=cds-XP_012218310.1;Dbxref=GeneID:105669774%2CGenbank:XP_012218310.1;Parent=rna-XM_012362887.1
NW_012160615.1	Gnomon	CDS	595640	595769	.	-	0	Name=XP_012218310.1;ID=cds-XP_012218310.1;Dbxref=GeneID:105669774%2CGenbank:XP_012218310.1;Parent=rna-XM_012362887.1
NW_012160615.1	Gnomon	CDS	595190	595474	.	-	0	Name=XP_012218310.1;ID=cds-XP_012218310.1;Dbxref=GeneID:105669774%2CGenbank:XP_012218310.1;Parent=rna-XM_012362887.1
NW_012160615.1	Gnomon	CDS	594823	594999	.	-	0	Name=XP_012218310.1;ID=cds-XP_012218310.1;Dbxref=GeneID:105669774%2CGenbank:XP_012218310.1;Parent=rna-XM_012362887.1
NW_012160615.1	Gnomon	CDS	594559	594746	.	-	0	Name=XP_012218310.1;ID=cds-XP_012218310.1;Dbxref=GeneID:105669774%2CGenbank:XP_012218310.1;Parent=rna-XM_012362887.1
NW_012160615.1	Gnomon	CDS	594317	594463	.	-	0	Name=XP_012218310.1;ID=cds-XP_012218310.1;Dbxref=GeneID:105669774%2CGenbank:XP_012218310.1;Parent=rna-XM_012362887.1
NW_012160615.1	Gnomon	CDS	433271	433333	.	-	0	Name=XP_012218455.1;ID=cds-XP_012218455.1;Dbxref=GeneID:105669855%2CGenbank:XP_012218455.1;Parent=rna-XM_012363032.1
NW_012160615.1	Gnomon	CDS	432506	432647	.	-	0	Name=XP_012218455.1;ID=cds-XP_012218455.1;Dbxref=GeneID:105669855%2CGenbank:XP_012218455.1;Parent=rna-XM_012363032.1
NW_012160615.1	Gnomon	CDS	432249	432377	.	-	0	Name=XP_012218455.1;ID=cds-XP_012218455.1;Dbxref=GeneID:105669855%2CGenbank:XP_012218455.1;Parent=rna-XM_012363032.1
NW_012160615.1	Gnomon	CDS	431999	432161	.	-	0	Name=XP_012218455.1;ID=cds-XP_012218455.1;Dbxref=GeneID:105669855%2CGenbank:XP_012218455.1;Parent=rna-XM_012363032.1
NW_012160615.1	Gnomon	CDS	431863	431926	.	-	0	Name=XP_012218455.1;ID=cds-XP_012218455.1;Dbxref=GeneID:105669855%2CGenbank:XP_012218455.1;Parent=rna-XM_012363032.1
NW_012160615.1	Gnomon	CDS	431730	431765	.	-	0	Name=XP_012218455.1;ID=cds-XP_012218455.1;Dbxref=GeneID:105669855%2CGenbank:XP_012218455.1;Parent=rna-XM_012363032.1
NW_012160615.1	Gnomon	CDS	431121	431311	.	-	0	Name=XP_012218455.1;ID=cds-XP_012218455.1;Dbxref=GeneID:105669855%2CGenbank:XP_012218455.1;Parent=rna-XM_012363032.1
NW_012160615.1	Gnomon	CDS	427093	427096	.	-	0	Name=XP_012218455.1;ID=cds-XP_012218455.1;Dbxref=GeneID:105669855%2CGenbank:XP_012218455.1;Parent=rna-XM_012363032.1
NW_012160615.1	Gnomon	mRNA	266126	272310	.	+	.	Name=XM_012363066.1;ID=rna-XM_012363066.1;Dbxref=GeneID:105669874%2CGenbank:XM_012363066.1;Parent=gene-LOC105669874
NW_012160615.1	Gnomon	mRNA	388229	400892	.	-	.	Name=XM_012362965.1;ID=rna-XM_012362965.1;Dbxref=GeneID:105669825%2CGenbank:XM_012362965.1;Parent=gene-LOC105669825
NW_012160615.1	Gnomon	exon	372810	372957	.	-	.	ID=exon-XM_012362882.1-10;Dbxref=GeneID:105669770%2CGenbank:XM_012362882.1;Parent=rna-XM_012362882.1
NW_012160615.1	Gnomon	exon	371979	372740	.	-	.	ID=exon-XM_012362882.1-11;Dbxref=GeneID:105669770%2CGenbank:XM_012362882.1;Parent=rna-XM_012362882.1
NW_012160615.1	Gnomon	exon	371517	371892	.	-	.	ID=exon-XM_012362882.1-12;Dbxref=GeneID:105669770%2CGenbank:XM_012362882.1;Parent=rna-XM_012362882.1
NW_012160615.1	Gnomon	exon	370692	371405	.	-	.	ID=exon-XM_012362882.1-13;Dbxref=GeneID:105669770%2CGenbank:XM_012362882.1;Parent=rna-XM_012362882.1
NW_012160615.1	Gnomon	exon	367283	367553	.	-	.	ID=exon-XM_012362882.1-18;Dbxref=GeneID:105669770%2CGenbank:XM_012362882.1;Parent=rna-XM_012362882.1
NW_012160615.1	Gnomon	exon	366505	366633	.	-	.	ID=exon-XM_012362882.1-19;Dbxref=GeneID:105669770%2CGenbank:XM_012362882.1;Parent=rna-XM_012362882.1
NW_012160615.1	Gnomon	exon	370515	370616	.	-	.	ID=exon-XM_012362882.1-14;Dbxref=GeneID:105669770%2CGenbank:XM_012362882.1;Parent=rna-XM_012362882.1
NW_012160615.1	Gnomon	exon	370157	370439	.	-	.	ID=exon-XM_012362882.1-15;Dbxref=GeneID:105669770%2CGenbank:XM_012362882.1;Parent=rna-XM_012362882.1
NW_012160615.1	Gnomon	exon	369760	370013	.	-	.	ID=exon-XM_012362882.1-16;Dbxref=GeneID:105669770%2CGenbank:XM_012362882.1;Parent=rna-XM_012362882.1
NW_012160615.1	Gnomon	exon	367691	367854	.	-	.	ID=exon-XM_012362882.1-17;Dbxref=GeneID:105669770%2CGenbank:XM_012362882.1;Parent=rna-XM_012362882.1
NW_012160615.1	Gnomon	exon	364253	366431	.	-	.	ID=exon-XM_012362882.1-20;Dbxref=GeneID:105669770%2CGenbank:XM_012362882.1;Parent=rna-XM_012362882.1
NW_012160615.1	Gnomon	exon	883629	883818	.	-	.	ID=exon-XM_012362846.1-3;Dbxref=GeneID:105669744%2CGenbank:XM_012362846.1;Parent=rna-XM_012362846.1
NW_012160615.1	Gnomon	exon	879606	880015	.	-	.	ID=exon-XM_012362846.1-4;Dbxref=GeneID:105669744%2CGenbank:XM_012362846.1;Parent=rna-XM_012362846.1
NW_012160615.1	Gnomon	exon	885738	885822	.	-	.	ID=exon-XM_012362846.1-1;Dbxref=GeneID:105669744%2CGenbank:XM_012362846.1;Parent=rna-XM_012362846.1
NW_012160615.1	Gnomon	exon	884332	884568	.	-	.	ID=exon-XM_012362846.1-2;Dbxref=GeneID:105669744%2CGenbank:XM_012362846.1;Parent=rna-XM_012362846.1
NW_012160615.1	Gnomon	exon	872095	872208	.	-	.	ID=exon-XM_012362846.1-7;Dbxref=GeneID:105669744%2CGenbank:XM_012362846.1;Parent=rna-XM_012362846.1
NW_012160615.1	Gnomon	exon	866606	866917	.	-	.	ID=exon-XM_012362846.1-8;Dbxref=GeneID:105669744%2CGenbank:XM_012362846.1;Parent=rna-XM_012362846.1
NW_012160615.1	Gnomon	exon	877540	878983	.	-	.	ID=exon-XM_012362846.1-5;Dbxref=GeneID:105669744%2CGenbank:XM_012362846.1;Parent=rna-XM_012362846.1
NW_012160615.1	Gnomon	exon	877104	877334	.	-	.	ID=exon-XM_012362846.1-6;Dbxref=GeneID:105669744%2CGenbank:XM_012362846.1;Parent=rna-XM_012362846.1
NW_012160615.1	Gnomon	exon	851272	851439	.	-	.	ID=exon-XM_012362846.1-9;Dbxref=GeneID:105669744%2CGenbank:XM_012362846.1;Parent=rna-XM_012362846.1
NW_012160615.1	Gnomon	exon	617130	617341	.	-	.	ID=exon-XM_012363039.1-1;Dbxref=GeneID:105669861%2CGenbank:XM_012363039.1;Parent=rna-XM_012363039.1
NW_012160615.1	Gnomon	exon	616233	616275	.	-	.	ID=exon-XM_012363039.1-6;Dbxref=GeneID:105669861%2CGenbank:XM_012363039.1;Parent=rna-XM_012363039.1
NW_012160615.1	Gnomon	exon	615994	616091	.	-	.	ID=exon-XM_012363039.1-7;Dbxref=GeneID:105669861%2CGenbank:XM_012363039.1;Parent=rna-XM_012363039.1
NW_012160615.1	Gnomon	exon	616480	616525	.	-	.	ID=exon-XM_012363039.1-4;Dbxref=GeneID:105669861%2CGenbank:XM_012363039.1;Parent=rna-XM_012363039.1
NW_012160615.1	Gnomon	exon	616352	616401	.	-	.	ID=exon-XM_012363039.1-5;Dbxref=GeneID:105669861%2CGenbank:XM_012363039.1;Parent=rna-XM_012363039.1
NW_012160615.1	Gnomon	exon	616764	616872	.	-	.	ID=exon-XM_012363039.1-2;Dbxref=GeneID:105669861%2CGenbank:XM_012363039.1;Parent=rna-XM_012363039.1
NW_012160615.1	Gnomon	exon	616628	616687	.	-	.	ID=exon-XM_012363039.1-3;Dbxref=GeneID:105669861%2CGenbank:XM_012363039.1;Parent=rna-XM_012363039.1
NW_012160615.1	Gnomon	mRNA	388229	400893	.	-	.	Name=XM_012362964.1;ID=rna-XM_012362964.1;Dbxref=GeneID:105669825%2CGenbank:XM_012362964.1;Parent=gene-LOC105669825
NW_012160615.1	Gnomon	mRNA	381575	383591	.	+	.	Name=XM_012362822.1;ID=rna-XM_012362822.1;Dbxref=GeneID:105669726%2CGenbank:XM_012362822.1;Parent=gene-LOC105669726
NW_012160615.1	Gnomon	exon	408961	410279	.	+	.	ID=exon-XM_012362970.1-7;Dbxref=GeneID:105669827%2CGenbank:XM_012362970.1;Parent=rna-XM_012362970.1
NW_012160615.1	Gnomon	exon	408431	408625	.	+	.	ID=exon-XM_012362970.1-5;Dbxref=GeneID:105669827%2CGenbank:XM_012362970.1;Parent=rna-XM_012362970.1
NW_012160615.1	Gnomon	exon	408743	408887	.	+	.	ID=exon-XM_012362970.1-6;Dbxref=GeneID:105669827%2CGenbank:XM_012362970.1;Parent=rna-XM_012362970.1
NW_012160615.1	Gnomon	exon	407851	407908	.	+	.	ID=exon-XM_012362970.1-3;Dbxref=GeneID:105669827%2CGenbank:XM_012362970.1;Parent=rna-XM_012362970.1
NW_012160615.1	Gnomon	exon	408036	408165	.	+	.	ID=exon-XM_012362970.1-4;Dbxref=GeneID:105669827%2CGenbank:XM_012362970.1;Parent=rna-XM_012362970.1
NW_012160615.1	Gnomon	exon	407015	407236	.	+	.	ID=exon-XM_012362970.1-1;Dbxref=GeneID:105669827%2CGenbank:XM_012362970.1;Parent=rna-XM_012362970.1
NW_012160615.1	Gnomon	exon	407561	407665	.	+	.	ID=exon-XM_012362970.1-2;Dbxref=GeneID:105669827%2CGenbank:XM_012362970.1;Parent=rna-XM_012362970.1
NW_012160615.1	Gnomon	mRNA	407016	410279	.	+	.	Name=XM_012362968.1;ID=rna-XM_012362968.1;Dbxref=GeneID:105669827%2CGenbank:XM_012362968.1;Parent=gene-LOC105669827
NW_012160615.1	Gnomon	mRNA	198564	201157	.	+	.	Name=XM_012363063.1;ID=rna-XM_012363063.1;Dbxref=GeneID:105669872%2CGenbank:XM_012363063.1;Parent=gene-LOC105669872
NW_012160615.1	Gnomon	exon	532118	532849	.	-	.	ID=exon-XM_012362871.1-5;Dbxref=GeneID:105669766%2CGenbank:XM_012362871.1;Parent=rna-XM_012362871.1
NW_012160615.1	Gnomon	exon	535736	536061	.	-	.	ID=exon-XM_012362871.1-3;Dbxref=GeneID:105669766%2CGenbank:XM_012362871.1;Parent=rna-XM_012362871.1
NW_012160615.1	Gnomon	exon	532995	533592	.	-	.	ID=exon-XM_012362871.1-4;Dbxref=GeneID:105669766%2CGenbank:XM_012362871.1;Parent=rna-XM_012362871.1
NW_012160615.1	Gnomon	exon	538057	538402	.	-	.	ID=exon-XM_012362871.1-1;Dbxref=GeneID:105669766%2CGenbank:XM_012362871.1;Parent=rna-XM_012362871.1
NW_012160615.1	Gnomon	exon	536456	536674	.	-	.	ID=exon-XM_012362871.1-2;Dbxref=GeneID:105669766%2CGenbank:XM_012362871.1;Parent=rna-XM_012362871.1
NW_012160615.1	Gnomon	CDS	433271	433333	.	-	0	Name=XP_012218454.1;ID=cds-XP_012218454.1;Dbxref=GeneID:105669855%2CGenbank:XP_012218454.1;Parent=rna-XM_012363031.1
NW_012160615.1	Gnomon	CDS	432506	432647	.	-	0	Name=XP_012218454.1;ID=cds-XP_012218454.1;Dbxref=GeneID:105669855%2CGenbank:XP_012218454.1;Parent=rna-XM_012363031.1
NW_012160615.1	Gnomon	CDS	432249	432377	.	-	0	Name=XP_012218454.1;ID=cds-XP_012218454.1;Dbxref=GeneID:105669855%2CGenbank:XP_012218454.1;Parent=rna-XM_012363031.1
NW_012160615.1	Gnomon	CDS	431999	432161	.	-	0	Name=XP_012218454.1;ID=cds-XP_012218454.1;Dbxref=GeneID:105669855%2CGenbank:XP_012218454.1;Parent=rna-XM_012363031.1
NW_012160615.1	Gnomon	CDS	431863	431926	.	-	0	Name=XP_012218454.1;ID=cds-XP_012218454.1;Dbxref=GeneID:105669855%2CGenbank:XP_012218454.1;Parent=rna-XM_012363031.1
NW_012160615.1	Gnomon	CDS	431121	431311	.	-	0	Name=XP_012218454.1;ID=cds-XP_012218454.1;Dbxref=GeneID:105669855%2CGenbank:XP_012218454.1;Parent=rna-XM_012363031.1
NW_012160615.1	Gnomon	CDS	430315	430486	.	-	0	Name=XP_012218454.1;ID=cds-XP_012218454.1;Dbxref=GeneID:105669855%2CGenbank:XP_012218454.1;Parent=rna-XM_012363031.1
NW_012160615.1	Gnomon	mRNA	384091	386147	.	-	.	Name=XM_012362821.1;ID=rna-XM_012362821.1;Dbxref=GeneID:105669725%2CGenbank:XM_012362821.1;Parent=gene-LOC105669725
NW_012160615.1	Gnomon	exon	696070	696111	.	+	.	ID=exon-XM_012362923.1-1;Dbxref=GeneID:105669793%2CGenbank:XM_012362923.1;Parent=rna-XM_012362923.1
NW_012160615.1	Gnomon	exon	697267	697464	.	+	.	ID=exon-XM_012362923.1-2;Dbxref=GeneID:105669793%2CGenbank:XM_012362923.1;Parent=rna-XM_012362923.1
NW_012160615.1	Gnomon	exon	697777	698220	.	+	.	ID=exon-XM_012362923.1-3;Dbxref=GeneID:105669793%2CGenbank:XM_012362923.1;Parent=rna-XM_012362923.1
NW_012160615.1	Gnomon	CDS	1437103	1437163	.	+	0	Name=XP_012218359.1;ID=cds-XP_012218359.1;Dbxref=GeneID:105669807%2CGenbank:XP_012218359.1;Parent=rna-XM_012362936.1
NW_012160615.1	Gnomon	CDS	1440858	1440996	.	+	0	Name=XP_012218359.1;ID=cds-XP_012218359.1;Dbxref=GeneID:105669807%2CGenbank:XP_012218359.1;Parent=rna-XM_012362936.1
NW_012160615.1	Gnomon	CDS	1441301	1441590	.	+	0	Name=XP_012218359.1;ID=cds-XP_012218359.1;Dbxref=GeneID:105669807%2CGenbank:XP_012218359.1;Parent=rna-XM_012362936.1
NW_012160615.1	Gnomon	CDS	1446213	1446626	.	+	0	Name=XP_012218359.1;ID=cds-XP_012218359.1;Dbxref=GeneID:105669807%2CGenbank:XP_012218359.1;Parent=rna-XM_012362936.1
NW_012160615.1	Gnomon	CDS	1448241	1448812	.	+	0	Name=XP_012218359.1;ID=cds-XP_012218359.1;Dbxref=GeneID:105669807%2CGenbank:XP_012218359.1;Parent=rna-XM_012362936.1
NW_012160615.1	Gnomon	mRNA	407016	410279	.	+	.	Name=XM_012362967.1;ID=rna-XM_012362967.1;Dbxref=GeneID:105669827%2CGenbank:XM_012362967.1;Parent=gene-LOC105669827
NW_012160615.1	Gnomon	exon	200537	201157	.	+	.	ID=exon-XM_012363064.1-4;Dbxref=GeneID:105669872%2CGenbank:XM_012363064.1;Parent=rna-XM_012363064.1
NW_012160615.1	Gnomon	exon	198919	199383	.	+	.	ID=exon-XM_012363064.1-2;Dbxref=GeneID:105669872%2CGenbank:XM_012363064.1;Parent=rna-XM_012363064.1
NW_012160615.1	Gnomon	exon	199566	199709	.	+	.	ID=exon-XM_012363064.1-3;Dbxref=GeneID:105669872%2CGenbank:XM_012363064.1;Parent=rna-XM_012363064.1
NW_012160615.1	Gnomon	exon	198564	198701	.	+	.	ID=exon-XM_012363064.1-1;Dbxref=GeneID:105669872%2CGenbank:XM_012363064.1;Parent=rna-XM_012363064.1
NW_012160615.1	Gnomon	mRNA	198564	201157	.	+	.	Name=XM_012363064.1;ID=rna-XM_012363064.1;Dbxref=GeneID:105669872%2CGenbank:XM_012363064.1;Parent=gene-LOC105669872
NW_012160615.1	Gnomon	exon	659642	659861	.	+	.	ID=exon-XM_012362941.1-10;Dbxref=GeneID:105669809%2CGenbank:XM_012362941.1;Parent=rna-XM_012362941.1
NW_012160615.1	Gnomon	exon	659954	660185	.	+	.	ID=exon-XM_012362941.1-11;Dbxref=GeneID:105669809%2CGenbank:XM_012362941.1;Parent=rna-XM_012362941.1
NW_012160615.1	Gnomon	exon	660273	660465	.	+	.	ID=exon-XM_012362941.1-12;Dbxref=GeneID:105669809%2CGenbank:XM_012362941.1;Parent=rna-XM_012362941.1
NW_012160615.1	Gnomon	exon	660573	662235	.	+	.	ID=exon-XM_012362941.1-13;Dbxref=GeneID:105669809%2CGenbank:XM_012362941.1;Parent=rna-XM_012362941.1
NW_012160615.1	Gnomon	exon	662309	662518	.	+	.	ID=exon-XM_012362941.1-14;Dbxref=GeneID:105669809%2CGenbank:XM_012362941.1;Parent=rna-XM_012362941.1
NW_012160615.1	Gnomon	exon	662591	662763	.	+	.	ID=exon-XM_012362941.1-15;Dbxref=GeneID:105669809%2CGenbank:XM_012362941.1;Parent=rna-XM_012362941.1
NW_012160615.1	Gnomon	exon	662838	663254	.	+	.	ID=exon-XM_012362941.1-16;Dbxref=GeneID:105669809%2CGenbank:XM_012362941.1;Parent=rna-XM_012362941.1
NW_012160615.1	Gnomon	CDS	433271	433333	.	-	0	Name=XP_012218453.1;ID=cds-XP_012218453.1;Dbxref=GeneID:105669855%2CGenbank:XP_012218453.1;Parent=rna-XM_012363030.1
NW_012160615.1	Gnomon	CDS	432506	432647	.	-	0	Name=XP_012218453.1;ID=cds-XP_012218453.1;Dbxref=GeneID:105669855%2CGenbank:XP_012218453.1;Parent=rna-XM_012363030.1
NW_012160615.1	Gnomon	CDS	432249	432377	.	-	0	Name=XP_012218453.1;ID=cds-XP_012218453.1;Dbxref=GeneID:105669855%2CGenbank:XP_012218453.1;Parent=rna-XM_012363030.1
NW_012160615.1	Gnomon	CDS	431999	432161	.	-	0	Name=XP_012218453.1;ID=cds-XP_012218453.1;Dbxref=GeneID:105669855%2CGenbank:XP_012218453.1;Parent=rna-XM_012363030.1
NW_012160615.1	Gnomon	CDS	431863	431926	.	-	0	Name=XP_012218453.1;ID=cds-XP_012218453.1;Dbxref=GeneID:105669855%2CGenbank:XP_012218453.1;Parent=rna-XM_012363030.1
NW_012160615.1	Gnomon	CDS	431730	431765	.	-	0	Name=XP_012218453.1;ID=cds-XP_012218453.1;Dbxref=GeneID:105669855%2CGenbank:XP_012218453.1;Parent=rna-XM_012363030.1
NW_012160615.1	Gnomon	CDS	431121	431311	.	-	0	Name=XP_012218453.1;ID=cds-XP_012218453.1;Dbxref=GeneID:105669855%2CGenbank:XP_012218453.1;Parent=rna-XM_012363030.1
NW_012160615.1	Gnomon	CDS	430315	430486	.	-	0	Name=XP_012218453.1;ID=cds-XP_012218453.1;Dbxref=GeneID:105669855%2CGenbank:XP_012218453.1;Parent=rna-XM_012363030.1
NW_012160615.1	Gnomon	exon	762128	763012	.	+	.	ID=exon-XM_012363071.1-10;Dbxref=GeneID:105669877%2CGenbank:XM_012363071.1;Parent=rna-XM_012363071.1
NW_012160615.1	Gnomon	CDS	1472004	1472400	.	-	0	Name=XP_012218358.1;ID=cds-XP_012218358.1;Dbxref=GeneID:105669806%2CGenbank:XP_012218358.1;Parent=rna-XM_012362935.1
NW_012160615.1	Gnomon	CDS	1468450	1469241	.	-	0	Name=XP_012218358.1;ID=cds-XP_012218358.1;Dbxref=GeneID:105669806%2CGenbank:XP_012218358.1;Parent=rna-XM_012362935.1
NW_012160615.1	Gnomon	CDS	1467872	1468200	.	-	0	Name=XP_012218358.1;ID=cds-XP_012218358.1;Dbxref=GeneID:105669806%2CGenbank:XP_012218358.1;Parent=rna-XM_012362935.1
NW_012160615.1	Gnomon	mRNA	380929	383591	.	+	.	Name=XM_012362824.1;ID=rna-XM_012362824.1;Dbxref=GeneID:105669726%2CGenbank:XM_012362824.1;Parent=gene-LOC105669726
NW_012160615.1	Gnomon	exon	1148703	1148924	.	+	.	ID=exon-XM_012362901.1-7;Dbxref=GeneID:105669783%2CGenbank:XM_012362901.1;Parent=rna-XM_012362901.1
NW_012160615.1	Gnomon	exon	1149106	1149327	.	+	.	ID=exon-XM_012362901.1-8;Dbxref=GeneID:105669783%2CGenbank:XM_012362901.1;Parent=rna-XM_012362901.1
NW_012160615.1	Gnomon	exon	1148032	1148379	.	+	.	ID=exon-XM_012362901.1-5;Dbxref=GeneID:105669783%2CGenbank:XM_012362901.1;Parent=rna-XM_012362901.1
NW_012160615.1	Gnomon	exon	1148445	1148643	.	+	.	ID=exon-XM_012362901.1-6;Dbxref=GeneID:105669783%2CGenbank:XM_012362901.1;Parent=rna-XM_012362901.1
NW_012160615.1	Gnomon	exon	1147312	1147504	.	+	.	ID=exon-XM_012362901.1-3;Dbxref=GeneID:105669783%2CGenbank:XM_012362901.1;Parent=rna-XM_012362901.1
NW_012160615.1	Gnomon	exon	1147795	1147958	.	+	.	ID=exon-XM_012362901.1-4;Dbxref=GeneID:105669783%2CGenbank:XM_012362901.1;Parent=rna-XM_012362901.1
NW_012160615.1	Gnomon	exon	1146460	1146632	.	+	.	ID=exon-XM_012362901.1-1;Dbxref=GeneID:105669783%2CGenbank:XM_012362901.1;Parent=rna-XM_012362901.1
NW_012160615.1	Gnomon	exon	1147004	1147206	.	+	.	ID=exon-XM_012362901.1-2;Dbxref=GeneID:105669783%2CGenbank:XM_012362901.1;Parent=rna-XM_012362901.1
NW_012160615.1	Gnomon	exon	411897	412107	.	-	.	ID=exon-XM_012362971.1-1;Dbxref=GeneID:105669829%2CGenbank:XM_012362971.1;Parent=rna-XM_012362971.1
NW_012160615.1	Gnomon	exon	411155	411330	.	-	.	ID=exon-XM_012362971.1-2;Dbxref=GeneID:105669829%2CGenbank:XM_012362971.1;Parent=rna-XM_012362971.1
NW_012160615.1	Gnomon	exon	410812	410980	.	-	.	ID=exon-XM_012362971.1-3;Dbxref=GeneID:105669829%2CGenbank:XM_012362971.1;Parent=rna-XM_012362971.1
NW_012160615.1	Gnomon	exon	410499	410682	.	-	.	ID=exon-XM_012362971.1-4;Dbxref=GeneID:105669829%2CGenbank:XM_012362971.1;Parent=rna-XM_012362971.1
NW_012160615.1	Gnomon	exon	409648	410424	.	-	.	ID=exon-XM_012362971.1-5;Dbxref=GeneID:105669829%2CGenbank:XM_012362971.1;Parent=rna-XM_012362971.1
NW_012160615.1	Gnomon	exon	557337	557449	.	-	.	ID=exon-XM_012362870.1-2;Dbxref=GeneID:105669764%2CGenbank:XM_012362870.1;Parent=rna-XM_012362870.1
NW_012160615.1	Gnomon	exon	557151	557262	.	-	.	ID=exon-XM_012362870.1-3;Dbxref=GeneID:105669764%2CGenbank:XM_012362870.1;Parent=rna-XM_012362870.1
NW_012160615.1	Gnomon	exon	556850	557074	.	-	.	ID=exon-XM_012362870.1-4;Dbxref=GeneID:105669764%2CGenbank:XM_012362870.1;Parent=rna-XM_012362870.1
NW_012160615.1	Gnomon	exon	556571	556771	.	-	.	ID=exon-XM_012362870.1-5;Dbxref=GeneID:105669764%2CGenbank:XM_012362870.1;Parent=rna-XM_012362870.1
NW_012160615.1	Gnomon	exon	557707	557931	.	-	.	ID=exon-XM_012362870.1-1;Dbxref=GeneID:105669764%2CGenbank:XM_012362870.1;Parent=rna-XM_012362870.1
NW_012160615.1	Gnomon	exon	556288	556497	.	-	.	ID=exon-XM_012362870.1-6;Dbxref=GeneID:105669764%2CGenbank:XM_012362870.1;Parent=rna-XM_012362870.1
NW_012160615.1	Gnomon	exon	556020	556206	.	-	.	ID=exon-XM_012362870.1-7;Dbxref=GeneID:105669764%2CGenbank:XM_012362870.1;Parent=rna-XM_012362870.1
NW_012160615.1	Gnomon	exon	555705	555951	.	-	.	ID=exon-XM_012362870.1-8;Dbxref=GeneID:105669764%2CGenbank:XM_012362870.1;Parent=rna-XM_012362870.1
NW_012160615.1	Gnomon	exon	555023	555223	.	-	.	ID=exon-XM_012362870.1-9;Dbxref=GeneID:105669764%2CGenbank:XM_012362870.1;Parent=rna-XM_012362870.1
NW_012160615.1	Gnomon	CDS	433271	433333	.	-	0	Name=XP_012218452.1;ID=cds-XP_012218452.1;Dbxref=GeneID:105669855%2CGenbank:XP_012218452.1;Parent=rna-XM_012363029.1
NW_012160615.1	Gnomon	CDS	432506	432647	.	-	0	Name=XP_012218452.1;ID=cds-XP_012218452.1;Dbxref=GeneID:105669855%2CGenbank:XP_012218452.1;Parent=rna-XM_012363029.1
NW_012160615.1	Gnomon	CDS	432249	432377	.	-	0	Name=XP_012218452.1;ID=cds-XP_012218452.1;Dbxref=GeneID:105669855%2CGenbank:XP_012218452.1;Parent=rna-XM_012363029.1
NW_012160615.1	Gnomon	CDS	431999	432161	.	-	0	Name=XP_012218452.1;ID=cds-XP_012218452.1;Dbxref=GeneID:105669855%2CGenbank:XP_012218452.1;Parent=rna-XM_012363029.1
NW_012160615.1	Gnomon	CDS	431863	431926	.	-	0	Name=XP_012218452.1;ID=cds-XP_012218452.1;Dbxref=GeneID:105669855%2CGenbank:XP_012218452.1;Parent=rna-XM_012363029.1
NW_012160615.1	Gnomon	CDS	431121	431311	.	-	0	Name=XP_012218452.1;ID=cds-XP_012218452.1;Dbxref=GeneID:105669855%2CGenbank:XP_012218452.1;Parent=rna-XM_012363029.1
NW_012160615.1	Gnomon	CDS	428911	429046	.	-	0	Name=XP_012218452.1;ID=cds-XP_012218452.1;Dbxref=GeneID:105669855%2CGenbank:XP_012218452.1;Parent=rna-XM_012363029.1
NW_012160615.1	Gnomon	CDS	426974	427096	.	-	0	Name=XP_012218452.1;ID=cds-XP_012218452.1;Dbxref=GeneID:105669855%2CGenbank:XP_012218452.1;Parent=rna-XM_012363029.1
NW_012160615.1	Gnomon	exon	574769	574979	.	-	.	ID=exon-XM_012362869.1-2;Dbxref=GeneID:105669763%2CGenbank:XM_012362869.1;Parent=rna-XM_012362869.1
NW_012160615.1	Gnomon	exon	574568	574691	.	-	.	ID=exon-XM_012362869.1-3;Dbxref=GeneID:105669763%2CGenbank:XM_012362869.1;Parent=rna-XM_012362869.1
NW_012160615.1	Gnomon	exon	577190	578081	.	-	.	ID=exon-XM_012362869.1-1;Dbxref=GeneID:105669763%2CGenbank:XM_012362869.1;Parent=rna-XM_012362869.1
NW_012160615.1	Gnomon	exon	563061	563159	.	-	.	ID=exon-XM_012362869.1-8;Dbxref=GeneID:105669763%2CGenbank:XM_012362869.1;Parent=rna-XM_012362869.1
NW_012160615.1	Gnomon	exon	573418	573615	.	-	.	ID=exon-XM_012362869.1-6;Dbxref=GeneID:105669763%2CGenbank:XM_012362869.1;Parent=rna-XM_012362869.1
NW_012160615.1	Gnomon	exon	570311	573292	.	-	.	ID=exon-XM_012362869.1-7;Dbxref=GeneID:105669763%2CGenbank:XM_012362869.1;Parent=rna-XM_012362869.1
NW_012160615.1	Gnomon	exon	574131	574176	.	-	.	ID=exon-XM_012362869.1-4;Dbxref=GeneID:105669763%2CGenbank:XM_012362869.1;Parent=rna-XM_012362869.1
NW_012160615.1	Gnomon	exon	573819	573909	.	-	.	ID=exon-XM_012362869.1-5;Dbxref=GeneID:105669763%2CGenbank:XM_012362869.1;Parent=rna-XM_012362869.1
NW_012160615.1	Gnomon	CDS	1459607	1459765	.	+	0	Name=XP_012218357.1;ID=cds-XP_012218357.1;Dbxref=GeneID:105669805%2CGenbank:XP_012218357.1;Parent=rna-XM_012362934.1
NW_012160615.1	Gnomon	CDS	1460512	1460568	.	+	0	Name=XP_012218357.1;ID=cds-XP_012218357.1;Dbxref=GeneID:105669805%2CGenbank:XP_012218357.1;Parent=rna-XM_012362934.1
NW_012160615.1	Gnomon	CDS	1462335	1462473	.	+	0	Name=XP_012218357.1;ID=cds-XP_012218357.1;Dbxref=GeneID:105669805%2CGenbank:XP_012218357.1;Parent=rna-XM_012362934.1
NW_012160615.1	Gnomon	CDS	1462584	1462903	.	+	0	Name=XP_012218357.1;ID=cds-XP_012218357.1;Dbxref=GeneID:105669805%2CGenbank:XP_012218357.1;Parent=rna-XM_012362934.1
NW_012160615.1	Gnomon	CDS	1463106	1464065	.	+	0	Name=XP_012218357.1;ID=cds-XP_012218357.1;Dbxref=GeneID:105669805%2CGenbank:XP_012218357.1;Parent=rna-XM_012362934.1
NW_012160615.1	Gnomon	mRNA	381253	383590	.	+	.	Name=XM_012362823.1;ID=rna-XM_012362823.1;Dbxref=GeneID:105669726%2CGenbank:XM_012362823.1;Parent=gene-LOC105669726
NW_012160615.1	Gnomon	mRNA	406870	410279	.	+	.	Name=XM_012362969.1;ID=rna-XM_012362969.1;Dbxref=GeneID:105669827%2CGenbank:XM_012362969.1;Parent=gene-LOC105669827
NW_012160615.1	Gnomon	exon	198564	198695	.	+	.	ID=exon-XM_012363063.1-1;Dbxref=GeneID:105669872%2CGenbank:XM_012363063.1;Parent=rna-XM_012363063.1
NW_012160615.1	Gnomon	exon	198914	199383	.	+	.	ID=exon-XM_012363063.1-2;Dbxref=GeneID:105669872%2CGenbank:XM_012363063.1;Parent=rna-XM_012363063.1
NW_012160615.1	Gnomon	exon	199566	199709	.	+	.	ID=exon-XM_012363063.1-3;Dbxref=GeneID:105669872%2CGenbank:XM_012363063.1;Parent=rna-XM_012363063.1
NW_012160615.1	Gnomon	exon	200537	201157	.	+	.	ID=exon-XM_012363063.1-4;Dbxref=GeneID:105669872%2CGenbank:XM_012363063.1;Parent=rna-XM_012363063.1
NW_012160615.1	Gnomon	CDS	433271	433333	.	-	0	Name=XP_012218451.1;ID=cds-XP_012218451.1;Dbxref=GeneID:105669855%2CGenbank:XP_012218451.1;Parent=rna-XM_012363028.1
NW_012160615.1	Gnomon	CDS	432506	432647	.	-	0	Name=XP_012218451.1;ID=cds-XP_012218451.1;Dbxref=GeneID:105669855%2CGenbank:XP_012218451.1;Parent=rna-XM_012363028.1
NW_012160615.1	Gnomon	CDS	432249	432377	.	-	0	Name=XP_012218451.1;ID=cds-XP_012218451.1;Dbxref=GeneID:105669855%2CGenbank:XP_012218451.1;Parent=rna-XM_012363028.1
NW_012160615.1	Gnomon	CDS	431999	432161	.	-	0	Name=XP_012218451.1;ID=cds-XP_012218451.1;Dbxref=GeneID:105669855%2CGenbank:XP_012218451.1;Parent=rna-XM_012363028.1
NW_012160615.1	Gnomon	CDS	431863	431926	.	-	0	Name=XP_012218451.1;ID=cds-XP_012218451.1;Dbxref=GeneID:105669855%2CGenbank:XP_012218451.1;Parent=rna-XM_012363028.1
NW_012160615.1	Gnomon	CDS	431730	431765	.	-	0	Name=XP_012218451.1;ID=cds-XP_012218451.1;Dbxref=GeneID:105669855%2CGenbank:XP_012218451.1;Parent=rna-XM_012363028.1
NW_012160615.1	Gnomon	CDS	431121	431311	.	-	0	Name=XP_012218451.1;ID=cds-XP_012218451.1;Dbxref=GeneID:105669855%2CGenbank:XP_012218451.1;Parent=rna-XM_012363028.1
NW_012160615.1	Gnomon	CDS	428911	429046	.	-	0	Name=XP_012218451.1;ID=cds-XP_012218451.1;Dbxref=GeneID:105669855%2CGenbank:XP_012218451.1;Parent=rna-XM_012363028.1
NW_012160615.1	Gnomon	CDS	426974	427096	.	-	0	Name=XP_012218451.1;ID=cds-XP_012218451.1;Dbxref=GeneID:105669855%2CGenbank:XP_012218451.1;Parent=rna-XM_012363028.1
NW_012160615.1	Gnomon	exon	1614366	1614547	.	+	.	ID=exon-XM_012362915.1-10;Dbxref=GeneID:105669786%2CGenbank:XM_012362915.1;Parent=rna-XM_012362915.1
NW_012160615.1	Gnomon	exon	1619172	1619326	.	+	.	ID=exon-XM_012362915.1-11;Dbxref=GeneID:105669786%2CGenbank:XM_012362915.1;Parent=rna-XM_012362915.1
NW_012160615.1	Gnomon	exon	1619543	1619663	.	+	.	ID=exon-XM_012362915.1-12;Dbxref=GeneID:105669786%2CGenbank:XM_012362915.1;Parent=rna-XM_012362915.1
NW_012160615.1	Gnomon	exon	1619771	1619891	.	+	.	ID=exon-XM_012362915.1-13;Dbxref=GeneID:105669786%2CGenbank:XM_012362915.1;Parent=rna-XM_012362915.1
NW_012160615.1	Gnomon	exon	1620191	1620500	.	+	.	ID=exon-XM_012362915.1-14;Dbxref=GeneID:105669786%2CGenbank:XM_012362915.1;Parent=rna-XM_012362915.1
NW_012160615.1	Gnomon	exon	1620644	1620980	.	+	.	ID=exon-XM_012362915.1-15;Dbxref=GeneID:105669786%2CGenbank:XM_012362915.1;Parent=rna-XM_012362915.1
NW_012160615.1	Gnomon	exon	1621245	1621429	.	+	.	ID=exon-XM_012362915.1-16;Dbxref=GeneID:105669786%2CGenbank:XM_012362915.1;Parent=rna-XM_012362915.1
NW_012160615.1	Gnomon	mRNA	727125	729972	.	-	.	Name=XM_012362920.1;ID=rna-XM_012362920.1;Dbxref=GeneID:105669791%2CGenbank:XM_012362920.1;Parent=gene-LOC105669791
NW_012160615.1	Gnomon	mRNA	266126	272310	.	+	.	Name=XM_012363067.1;ID=rna-XM_012363067.1;Dbxref=GeneID:105669874%2CGenbank:XM_012363067.1;Parent=gene-LOC105669874
NW_012160615.1	Gnomon	mRNA	1724950	1726488	.	-	.	Name=XM_012362826.1;ID=rna-XM_012362826.1;Dbxref=GeneID:105669727%2CGenbank:XM_012362826.1;Parent=gene-LOC105669727
NW_012160615.1	Gnomon	exon	236611	236698	.	+	.	ID=exon-XM_012363016.1-5;Dbxref=GeneID:105669847%2CGenbank:XM_012363016.1;Parent=rna-XM_012363016.1
NW_012160615.1	Gnomon	exon	236780	236935	.	+	.	ID=exon-XM_012363016.1-6;Dbxref=GeneID:105669847%2CGenbank:XM_012363016.1;Parent=rna-XM_012363016.1
NW_012160615.1	Gnomon	exon	235823	236352	.	+	.	ID=exon-XM_012363016.1-3;Dbxref=GeneID:105669847%2CGenbank:XM_012363016.1;Parent=rna-XM_012363016.1
NW_012160615.1	Gnomon	exon	236448	236547	.	+	.	ID=exon-XM_012363016.1-4;Dbxref=GeneID:105669847%2CGenbank:XM_012363016.1;Parent=rna-XM_012363016.1
NW_012160615.1	Gnomon	exon	237196	237266	.	+	.	ID=exon-XM_012363016.1-7;Dbxref=GeneID:105669847%2CGenbank:XM_012363016.1;Parent=rna-XM_012363016.1
NW_012160615.1	Gnomon	exon	237520	237587	.	+	.	ID=exon-XM_012363016.1-8;Dbxref=GeneID:105669847%2CGenbank:XM_012363016.1;Parent=rna-XM_012363016.1
NW_012160615.1	Gnomon	exon	234072	234411	.	+	.	ID=exon-XM_012363016.1-1;Dbxref=GeneID:105669847%2CGenbank:XM_012363016.1;Parent=rna-XM_012363016.1
NW_012160615.1	Gnomon	exon	234527	234653	.	+	.	ID=exon-XM_012363016.1-2;Dbxref=GeneID:105669847%2CGenbank:XM_012363016.1;Parent=rna-XM_012363016.1
NW_012160615.1	Gnomon	exon	68122	68253	.	-	.	ID=exon-XR_001100327.1-2;Dbxref=GeneID:105669781%2CGenbank:XR_001100327.1;Parent=rna-XR_001100327.1
NW_012160615.1	Gnomon	exon	66792	66902	.	-	.	ID=exon-XR_001100327.1-3;Dbxref=GeneID:105669781%2CGenbank:XR_001100327.1;Parent=rna-XR_001100327.1
NW_012160615.1	Gnomon	exon	68384	68451	.	-	.	ID=exon-XR_001100327.1-1;Dbxref=GeneID:105669781%2CGenbank:XR_001100327.1;Parent=rna-XR_001100327.1
NW_012160615.1	Gnomon	exon	175351	177158	.	-	.	ID=exon-XM_012362992.1-14;Dbxref=GeneID:105669839%2CGenbank:XM_012362992.1;Parent=rna-XM_012362992.1
NW_012160615.1	Gnomon	exon	178143	178389	.	-	.	ID=exon-XM_012362992.1-10;Dbxref=GeneID:105669839%2CGenbank:XM_012362992.1;Parent=rna-XM_012362992.1
NW_012160615.1	Gnomon	exon	177703	177967	.	-	.	ID=exon-XM_012362992.1-11;Dbxref=GeneID:105669839%2CGenbank:XM_012362992.1;Parent=rna-XM_012362992.1
NW_012160615.1	Gnomon	exon	177462	177622	.	-	.	ID=exon-XM_012362992.1-12;Dbxref=GeneID:105669839%2CGenbank:XM_012362992.1;Parent=rna-XM_012362992.1
NW_012160615.1	Gnomon	exon	177247	177339	.	-	.	ID=exon-XM_012362992.1-13;Dbxref=GeneID:105669839%2CGenbank:XM_012362992.1;Parent=rna-XM_012362992.1
NW_012160615.1	Gnomon	exon	383070	383590	.	+	.	ID=exon-XM_012362823.1-4;Dbxref=GeneID:105669726%2CGenbank:XM_012362823.1;Parent=rna-XM_012362823.1
NW_012160615.1	Gnomon	exon	382042	382488	.	+	.	ID=exon-XM_012362823.1-2;Dbxref=GeneID:105669726%2CGenbank:XM_012362823.1;Parent=rna-XM_012362823.1
NW_012160615.1	Gnomon	exon	382597	382766	.	+	.	ID=exon-XM_012362823.1-3;Dbxref=GeneID:105669726%2CGenbank:XM_012362823.1;Parent=rna-XM_012362823.1
NW_012160615.1	Gnomon	exon	381253	381397	.	+	.	ID=exon-XM_012362823.1-1;Dbxref=GeneID:105669726%2CGenbank:XM_012362823.1;Parent=rna-XM_012362823.1
NW_012160615.1	Gnomon	CDS	642030	642176	.	+	0	Name=XP_012218450.1;ID=cds-XP_012218450.1;Dbxref=GeneID:105669854%2CGenbank:XP_012218450.1;Parent=rna-XM_012363027.1
NW_012160615.1	Gnomon	CDS	642579	642746	.	+	0	Name=XP_012218450.1;ID=cds-XP_012218450.1;Dbxref=GeneID:105669854%2CGenbank:XP_012218450.1;Parent=rna-XM_012363027.1
NW_012160615.1	Gnomon	CDS	642822	643054	.	+	0	Name=XP_012218450.1;ID=cds-XP_012218450.1;Dbxref=GeneID:105669854%2CGenbank:XP_012218450.1;Parent=rna-XM_012363027.1
NW_012160615.1	Gnomon	CDS	643211	643274	.	+	0	Name=XP_012218450.1;ID=cds-XP_012218450.1;Dbxref=GeneID:105669854%2CGenbank:XP_012218450.1;Parent=rna-XM_012363027.1
NW_012160615.1	Gnomon	CDS	1743356	1743466	.	+	0	Name=XP_012218356.1;ID=cds-XP_012218356.1;Dbxref=GeneID:105669804%2CGenbank:XP_012218356.1;Parent=rna-XM_012362933.1
NW_012160615.1	Gnomon	CDS	1743769	1743857	.	+	0	Name=XP_012218356.1;ID=cds-XP_012218356.1;Dbxref=GeneID:105669804%2CGenbank:XP_012218356.1;Parent=rna-XM_012362933.1
NW_012160615.1	Gnomon	CDS	1743938	1744159	.	+	0	Name=XP_012218356.1;ID=cds-XP_012218356.1;Dbxref=GeneID:105669804%2CGenbank:XP_012218356.1;Parent=rna-XM_012362933.1
NW_012160615.1	Gnomon	CDS	1744243	1744396	.	+	0	Name=XP_012218356.1;ID=cds-XP_012218356.1;Dbxref=GeneID:105669804%2CGenbank:XP_012218356.1;Parent=rna-XM_012362933.1
NW_012160615.1	Gnomon	CDS	1744470	1744676	.	+	0	Name=XP_012218356.1;ID=cds-XP_012218356.1;Dbxref=GeneID:105669804%2CGenbank:XP_012218356.1;Parent=rna-XM_012362933.1
NW_012160615.1	Gnomon	mRNA	456678	464062	.	+	.	Name=XM_012363068.1;ID=rna-XM_012363068.1;Dbxref=GeneID:105669875%2CGenbank:XM_012363068.1;Note=The sequence of the model RefSeq transcript was modified relative to this genomic sequence to represent the inferred CDS: inserted 2 bases in 2 codons%3B deleted 2 bases in 2 codons;Parent=gene-LOC105669875
NW_012160615.1	Gnomon	exon	372810	372957	.	-	.	ID=exon-XM_012362879.1-10;Dbxref=GeneID:105669770%2CGenbank:XM_012362879.1;Parent=rna-XM_012362879.1
NW_012160615.1	Gnomon	exon	371979	372740	.	-	.	ID=exon-XM_012362879.1-11;Dbxref=GeneID:105669770%2CGenbank:XM_012362879.1;Parent=rna-XM_012362879.1
NW_012160615.1	Gnomon	exon	371517	371892	.	-	.	ID=exon-XM_012362879.1-12;Dbxref=GeneID:105669770%2CGenbank:XM_012362879.1;Parent=rna-XM_012362879.1
NW_012160615.1	Gnomon	exon	370515	371405	.	-	.	ID=exon-XM_012362879.1-13;Dbxref=GeneID:105669770%2CGenbank:XM_012362879.1;Parent=rna-XM_012362879.1
NW_012160615.1	Gnomon	exon	370157	370433	.	-	.	ID=exon-XM_012362879.1-14;Dbxref=GeneID:105669770%2CGenbank:XM_012362879.1;Parent=rna-XM_012362879.1
NW_012160615.1	Gnomon	exon	369760	370013	.	-	.	ID=exon-XM_012362879.1-15;Dbxref=GeneID:105669770%2CGenbank:XM_012362879.1;Parent=rna-XM_012362879.1
NW_012160615.1	Gnomon	exon	367691	367854	.	-	.	ID=exon-XM_012362879.1-16;Dbxref=GeneID:105669770%2CGenbank:XM_012362879.1;Parent=rna-XM_012362879.1
NW_012160615.1	Gnomon	exon	367283	367553	.	-	.	ID=exon-XM_012362879.1-17;Dbxref=GeneID:105669770%2CGenbank:XM_012362879.1;Parent=rna-XM_012362879.1
NW_012160615.1	Gnomon	exon	366505	366633	.	-	.	ID=exon-XM_012362879.1-18;Dbxref=GeneID:105669770%2CGenbank:XM_012362879.1;Parent=rna-XM_012362879.1
NW_012160615.1	Gnomon	exon	364253	366431	.	-	.	ID=exon-XM_012362879.1-19;Dbxref=GeneID:105669770%2CGenbank:XM_012362879.1;Parent=rna-XM_012362879.1
NW_012160615.1	Gnomon	mRNA	467880	471316	.	+	.	Name=XM_012363069.1;ID=rna-XM_012363069.1;Dbxref=GeneID:105669876%2CGenbank:XM_012363069.1;Parent=gene-LOC105669876
NW_012160615.1	Gnomon	exon	1527078	1527188	.	-	.	ID=exon-XM_012362947.1-1;Dbxref=GeneID:105669814%2CGenbank:XM_012362947.1;Parent=rna-XM_012362947.1
NW_012160615.1	Gnomon	exon	1516131	1516679	.	-	.	ID=exon-XM_012362947.1-2;Dbxref=GeneID:105669814%2CGenbank:XM_012362947.1;Parent=rna-XM_012362947.1
NW_012160615.1	Gnomon	exon	1510906	1512387	.	-	.	ID=exon-XM_012362947.1-7;Dbxref=GeneID:105669814%2CGenbank:XM_012362947.1;Parent=rna-XM_012362947.1
NW_012160615.1	Gnomon	exon	1512865	1513066	.	-	.	ID=exon-XM_012362947.1-5;Dbxref=GeneID:105669814%2CGenbank:XM_012362947.1;Parent=rna-XM_012362947.1
NW_012160615.1	Gnomon	exon	1512565	1512781	.	-	.	ID=exon-XM_012362947.1-6;Dbxref=GeneID:105669814%2CGenbank:XM_012362947.1;Parent=rna-XM_012362947.1
NW_012160615.1	Gnomon	exon	1514168	1514313	.	-	.	ID=exon-XM_012362947.1-3;Dbxref=GeneID:105669814%2CGenbank:XM_012362947.1;Parent=rna-XM_012362947.1
NW_012160615.1	Gnomon	exon	1513532	1513825	.	-	.	ID=exon-XM_012362947.1-4;Dbxref=GeneID:105669814%2CGenbank:XM_012362947.1;Parent=rna-XM_012362947.1
NW_012160615.1	Gnomon	CDS	1734274	1734420	.	+	0	Name=XP_012218355.1;ID=cds-XP_012218355.1;Dbxref=GeneID:105669803%2CGenbank:XP_012218355.1;Parent=rna-XM_012362932.1
NW_012160615.1	Gnomon	CDS	1734595	1734816	.	+	0	Name=XP_012218355.1;ID=cds-XP_012218355.1;Dbxref=GeneID:105669803%2CGenbank:XP_012218355.1;Parent=rna-XM_012362932.1
NW_012160615.1	Gnomon	CDS	1734928	1735413	.	+	0	Name=XP_012218355.1;ID=cds-XP_012218355.1;Dbxref=GeneID:105669803%2CGenbank:XP_012218355.1;Parent=rna-XM_012362932.1
NW_012160615.1	Gnomon	mRNA	1645883	1719445	.	+	.	Name=XM_012363021.1;ID=rna-XM_012363021.1;Dbxref=GeneID:105669850%2CGenbank:XM_012363021.1;Parent=gene-LOC105669850
NW_012160615.1	Gnomon	mRNA	723427	724417	.	+	.	Name=XM_012362922.1;ID=rna-XM_012362922.1;Dbxref=GeneID:105669792%2CGenbank:XM_012362922.1;Parent=gene-LOC105669792
NW_012160615.1	Gnomon	CDS	185660	185718	.	-	0	Name=XP_012218412.1;ID=cds-XP_012218412.1;Dbxref=GeneID:105669839%2CGenbank:XP_012218412.1;Parent=rna-XM_012362989.1
NW_012160615.1	Gnomon	CDS	182396	182457	.	-	0	Name=XP_012218412.1;ID=cds-XP_012218412.1;Dbxref=GeneID:105669839%2CGenbank:XP_012218412.1;Parent=rna-XM_012362989.1
NW_012160615.1	Gnomon	CDS	181890	182082	.	-	0	Name=XP_012218412.1;ID=cds-XP_012218412.1;Dbxref=GeneID:105669839%2CGenbank:XP_012218412.1;Parent=rna-XM_012362989.1
NW_012160615.1	Gnomon	CDS	181654	181800	.	-	0	Name=XP_012218412.1;ID=cds-XP_012218412.1;Dbxref=GeneID:105669839%2CGenbank:XP_012218412.1;Parent=rna-XM_012362989.1
NW_012160615.1	Gnomon	CDS	181245	181560	.	-	0	Name=XP_012218412.1;ID=cds-XP_012218412.1;Dbxref=GeneID:105669839%2CGenbank:XP_012218412.1;Parent=rna-XM_012362989.1
NW_012160615.1	Gnomon	CDS	180436	180453	.	-	0	Name=XP_012218412.1;ID=cds-XP_012218412.1;Dbxref=GeneID:105669839%2CGenbank:XP_012218412.1;Parent=rna-XM_012362989.1
NW_012160615.1	Gnomon	CDS	179357	179767	.	-	0	Name=XP_012218412.1;ID=cds-XP_012218412.1;Dbxref=GeneID:105669839%2CGenbank:XP_012218412.1;Parent=rna-XM_012362989.1
NW_012160615.1	Gnomon	CDS	179048	179278	.	-	0	Name=XP_012218412.1;ID=cds-XP_012218412.1;Dbxref=GeneID:105669839%2CGenbank:XP_012218412.1;Parent=rna-XM_012362989.1
NW_012160615.1	Gnomon	CDS	178756	178977	.	-	0	Name=XP_012218412.1;ID=cds-XP_012218412.1;Dbxref=GeneID:105669839%2CGenbank:XP_012218412.1;Parent=rna-XM_012362989.1
NW_012160615.1	Gnomon	CDS	178468	178595	.	-	0	Name=XP_012218412.1;ID=cds-XP_012218412.1;Dbxref=GeneID:105669839%2CGenbank:XP_012218412.1;Parent=rna-XM_012362989.1
NW_012160615.1	Gnomon	CDS	178143	178389	.	-	0	Name=XP_012218412.1;ID=cds-XP_012218412.1;Dbxref=GeneID:105669839%2CGenbank:XP_012218412.1;Parent=rna-XM_012362989.1
NW_012160615.1	Gnomon	CDS	177703	177967	.	-	0	Name=XP_012218412.1;ID=cds-XP_012218412.1;Dbxref=GeneID:105669839%2CGenbank:XP_012218412.1;Parent=rna-XM_012362989.1
NW_012160615.1	Gnomon	CDS	177462	177622	.	-	0	Name=XP_012218412.1;ID=cds-XP_012218412.1;Dbxref=GeneID:105669839%2CGenbank:XP_012218412.1;Parent=rna-XM_012362989.1
NW_012160615.1	Gnomon	CDS	177247	177339	.	-	0	Name=XP_012218412.1;ID=cds-XP_012218412.1;Dbxref=GeneID:105669839%2CGenbank:XP_012218412.1;Parent=rna-XM_012362989.1
NW_012160615.1	Gnomon	CDS	177057	177158	.	-	0	Name=XP_012218412.1;ID=cds-XP_012218412.1;Dbxref=GeneID:105669839%2CGenbank:XP_012218412.1;Parent=rna-XM_012362989.1
NW_012160615.1	Gnomon	mRNA	378482	380729	.	+	.	Name=XM_012362828.1;ID=rna-XM_012362828.1;Dbxref=GeneID:105669728%2CGenbank:XM_012362828.1;Parent=gene-LOC105669728
NW_012160615.1	Gnomon	CDS	30588	30644	.	+	0	Name=XP_012218318.1;ID=cds-XP_012218318.1;Dbxref=GeneID:105669778%2CGenbank:XP_012218318.1;Parent=rna-XM_012362895.1
NW_012160615.1	Gnomon	CDS	91037	91147	.	+	0	Name=XP_012218318.1;ID=cds-XP_012218318.1;Dbxref=GeneID:105669778%2CGenbank:XP_012218318.1;Parent=rna-XM_012362895.1
NW_012160615.1	Gnomon	CDS	130548	130681	.	+	0	Name=XP_012218318.1;ID=cds-XP_012218318.1;Dbxref=GeneID:105669778%2CGenbank:XP_012218318.1;Parent=rna-XM_012362895.1
NW_012160615.1	Gnomon	CDS	136840	136930	.	+	0	Name=XP_012218318.1;ID=cds-XP_012218318.1;Dbxref=GeneID:105669778%2CGenbank:XP_012218318.1;Parent=rna-XM_012362895.1
NW_012160615.1	Gnomon	CDS	140891	141112	.	+	0	Name=XP_012218318.1;ID=cds-XP_012218318.1;Dbxref=GeneID:105669778%2CGenbank:XP_012218318.1;Parent=rna-XM_012362895.1
NW_012160615.1	Gnomon	CDS	141761	142025	.	+	0	Name=XP_012218318.1;ID=cds-XP_012218318.1;Dbxref=GeneID:105669778%2CGenbank:XP_012218318.1;Parent=rna-XM_012362895.1
NW_012160615.1	Gnomon	CDS	142695	143151	.	+	0	Name=XP_012218318.1;ID=cds-XP_012218318.1;Dbxref=GeneID:105669778%2CGenbank:XP_012218318.1;Parent=rna-XM_012362895.1
NW_012160615.1	Gnomon	CDS	143577	143844	.	+	0	Name=XP_012218318.1;ID=cds-XP_012218318.1;Dbxref=GeneID:105669778%2CGenbank:XP_012218318.1;Parent=rna-XM_012362895.1
NW_012160615.1	Gnomon	CDS	144190	144562	.	+	0	Name=XP_012218318.1;ID=cds-XP_012218318.1;Dbxref=GeneID:105669778%2CGenbank:XP_012218318.1;Parent=rna-XM_012362895.1
NW_012160615.1	Gnomon	CDS	144726	145012	.	+	0	Name=XP_012218318.1;ID=cds-XP_012218318.1;Dbxref=GeneID:105669778%2CGenbank:XP_012218318.1;Parent=rna-XM_012362895.1
NW_012160615.1	Gnomon	CDS	145287	145523	.	+	0	Name=XP_012218318.1;ID=cds-XP_012218318.1;Dbxref=GeneID:105669778%2CGenbank:XP_012218318.1;Parent=rna-XM_012362895.1
NW_012160615.1	Gnomon	CDS	145830	145980	.	+	0	Name=XP_012218318.1;ID=cds-XP_012218318.1;Dbxref=GeneID:105669778%2CGenbank:XP_012218318.1;Parent=rna-XM_012362895.1
NW_012160615.1	Gnomon	CDS	148825	149087	.	+	0	Name=XP_012218318.1;ID=cds-XP_012218318.1;Dbxref=GeneID:105669778%2CGenbank:XP_012218318.1;Parent=rna-XM_012362895.1
NW_012160615.1	Gnomon	exon	1726317	1726488	.	-	.	ID=exon-XM_012362827.1-1;Dbxref=GeneID:105669727%2CGenbank:XM_012362827.1;Parent=rna-XM_012362827.1
NW_012160615.1	Gnomon	exon	408743	408887	.	+	.	ID=exon-XM_012362968.1-6;Dbxref=GeneID:105669827%2CGenbank:XM_012362968.1;Parent=rna-XM_012362968.1
NW_012160615.1	Gnomon	exon	408961	410279	.	+	.	ID=exon-XM_012362968.1-7;Dbxref=GeneID:105669827%2CGenbank:XM_012362968.1;Parent=rna-XM_012362968.1
NW_012160615.1	Gnomon	exon	408036	408228	.	+	.	ID=exon-XM_012362968.1-4;Dbxref=GeneID:105669827%2CGenbank:XM_012362968.1;Parent=rna-XM_012362968.1
NW_012160615.1	Gnomon	exon	408431	408625	.	+	.	ID=exon-XM_012362968.1-5;Dbxref=GeneID:105669827%2CGenbank:XM_012362968.1;Parent=rna-XM_012362968.1
NW_012160615.1	Gnomon	exon	407561	407665	.	+	.	ID=exon-XM_012362968.1-2;Dbxref=GeneID:105669827%2CGenbank:XM_012362968.1;Parent=rna-XM_012362968.1
NW_012160615.1	Gnomon	exon	407851	407908	.	+	.	ID=exon-XM_012362968.1-3;Dbxref=GeneID:105669827%2CGenbank:XM_012362968.1;Parent=rna-XM_012362968.1
NW_012160615.1	Gnomon	exon	407016	407216	.	+	.	ID=exon-XM_012362968.1-1;Dbxref=GeneID:105669827%2CGenbank:XM_012362968.1;Parent=rna-XM_012362968.1
NW_012160615.1	Gnomon	exon	1725353	1725511	.	-	.	ID=exon-XM_012362827.1-4;Dbxref=GeneID:105669727%2CGenbank:XM_012362827.1;Parent=rna-XM_012362827.1
NW_012160615.1	Gnomon	exon	1724750	1725020	.	-	.	ID=exon-XM_012362827.1-5;Dbxref=GeneID:105669727%2CGenbank:XM_012362827.1;Parent=rna-XM_012362827.1
NW_012160615.1	Gnomon	exon	1726011	1726082	.	-	.	ID=exon-XM_012362827.1-2;Dbxref=GeneID:105669727%2CGenbank:XM_012362827.1;Parent=rna-XM_012362827.1
NW_012160615.1	Gnomon	exon	1725609	1725743	.	-	.	ID=exon-XM_012362827.1-3;Dbxref=GeneID:105669727%2CGenbank:XM_012362827.1;Parent=rna-XM_012362827.1
NW_012160615.1	Gnomon	CDS	274160	274364	.	+	0	Name=XP_012218411.1;ID=cds-XP_012218411.1;Dbxref=GeneID:105669838%2CGenbank:XP_012218411.1;Parent=rna-XM_012362988.1
NW_012160615.1	Gnomon	CDS	274511	274683	.	+	0	Name=XP_012218411.1;ID=cds-XP_012218411.1;Dbxref=GeneID:105669838%2CGenbank:XP_012218411.1;Parent=rna-XM_012362988.1
NW_012160615.1	Gnomon	CDS	274764	274877	.	+	0	Name=XP_012218411.1;ID=cds-XP_012218411.1;Dbxref=GeneID:105669838%2CGenbank:XP_012218411.1;Parent=rna-XM_012362988.1
NW_012160615.1	Gnomon	CDS	275011	275157	.	+	0	Name=XP_012218411.1;ID=cds-XP_012218411.1;Dbxref=GeneID:105669838%2CGenbank:XP_012218411.1;Parent=rna-XM_012362988.1
NW_012160615.1	Gnomon	CDS	275242	275611	.	+	0	Name=XP_012218411.1;ID=cds-XP_012218411.1;Dbxref=GeneID:105669838%2CGenbank:XP_012218411.1;Parent=rna-XM_012362988.1
NW_012160615.1	Gnomon	CDS	275791	276045	.	+	0	Name=XP_012218411.1;ID=cds-XP_012218411.1;Dbxref=GeneID:105669838%2CGenbank:XP_012218411.1;Parent=rna-XM_012362988.1
NW_012160615.1	Gnomon	CDS	276275	276655	.	+	0	Name=XP_012218411.1;ID=cds-XP_012218411.1;Dbxref=GeneID:105669838%2CGenbank:XP_012218411.1;Parent=rna-XM_012362988.1
NW_012160615.1	Gnomon	CDS	276742	276880	.	+	0	Name=XP_012218411.1;ID=cds-XP_012218411.1;Dbxref=GeneID:105669838%2CGenbank:XP_012218411.1;Parent=rna-XM_012362988.1
NW_012160615.1	Gnomon	CDS	277010	277135	.	+	0	Name=XP_012218411.1;ID=cds-XP_012218411.1;Dbxref=GeneID:105669838%2CGenbank:XP_012218411.1;Parent=rna-XM_012362988.1
NW_012160615.1	Gnomon	CDS	277247	277364	.	+	0	Name=XP_012218411.1;ID=cds-XP_012218411.1;Dbxref=GeneID:105669838%2CGenbank:XP_012218411.1;Parent=rna-XM_012362988.1
NW_012160615.1	Gnomon	CDS	277446	277746	.	+	0	Name=XP_012218411.1;ID=cds-XP_012218411.1;Dbxref=GeneID:105669838%2CGenbank:XP_012218411.1;Parent=rna-XM_012362988.1
NW_012160615.1	Gnomon	CDS	278464	278717	.	+	0	Name=XP_012218411.1;ID=cds-XP_012218411.1;Dbxref=GeneID:105669838%2CGenbank:XP_012218411.1;Parent=rna-XM_012362988.1
NW_012160615.1	Gnomon	mRNA	1645884	1719445	.	+	.	Name=XM_012363022.1;ID=rna-XM_012363022.1;Dbxref=GeneID:105669850%2CGenbank:XM_012363022.1;Parent=gene-LOC105669850
NW_012160615.1	Gnomon	mRNA	727125	729972	.	-	.	Name=XM_012362921.1;ID=rna-XM_012362921.1;Dbxref=GeneID:105669791%2CGenbank:XM_012362921.1;Parent=gene-LOC105669791
NW_012160615.1	Gnomon	CDS	602405	602471	.	+	0	Name=XP_012218317.1;ID=cds-XP_012218317.1;Dbxref=GeneID:105669777%2CGenbank:XP_012218317.1;Parent=rna-XM_012362894.1
NW_012160615.1	Gnomon	CDS	602770	603349	.	+	0	Name=XP_012218317.1;ID=cds-XP_012218317.1;Dbxref=GeneID:105669777%2CGenbank:XP_012218317.1;Parent=rna-XM_012362894.1
NW_012160615.1	Gnomon	CDS	603823	603960	.	+	0	Name=XP_012218317.1;ID=cds-XP_012218317.1;Dbxref=GeneID:105669777%2CGenbank:XP_012218317.1;Parent=rna-XM_012362894.1
NW_012160615.1	Gnomon	CDS	604369	604429	.	+	0	Name=XP_012218317.1;ID=cds-XP_012218317.1;Dbxref=GeneID:105669777%2CGenbank:XP_012218317.1;Parent=rna-XM_012362894.1
NW_012160615.1	Gnomon	mRNA	1724750	1726488	.	-	.	Name=XM_012362827.1;ID=rna-XM_012362827.1;Dbxref=GeneID:105669727%2CGenbank:XM_012362827.1;Parent=gene-LOC105669727
NW_012160615.1	Gnomon	mRNA	1699807	1719445	.	+	.	Name=XM_012363023.1;ID=rna-XM_012363023.1;Dbxref=GeneID:105669850%2CGenbank:XM_012363023.1;Parent=gene-LOC105669850
NW_012160615.1	Gnomon	exon	1623175	1623496	.	+	.	ID=exon-XM_012362915.1-20;Dbxref=GeneID:105669786%2CGenbank:XM_012362915.1;Parent=rna-XM_012362915.1
NW_012160615.1	Gnomon	exon	1623729	1624717	.	+	.	ID=exon-XM_012362915.1-21;Dbxref=GeneID:105669786%2CGenbank:XM_012362915.1;Parent=rna-XM_012362915.1
NW_012160615.1	Gnomon	exon	1621614	1621741	.	+	.	ID=exon-XM_012362915.1-17;Dbxref=GeneID:105669786%2CGenbank:XM_012362915.1;Parent=rna-XM_012362915.1
NW_012160615.1	Gnomon	exon	1622455	1622550	.	+	.	ID=exon-XM_012362915.1-18;Dbxref=GeneID:105669786%2CGenbank:XM_012362915.1;Parent=rna-XM_012362915.1
NW_012160615.1	Gnomon	exon	1622809	1622949	.	+	.	ID=exon-XM_012362915.1-19;Dbxref=GeneID:105669786%2CGenbank:XM_012362915.1;Parent=rna-XM_012362915.1
NW_012160615.1	Gnomon	CDS	274160	274364	.	+	0	Name=XP_012218410.1;ID=cds-XP_012218410.1;Dbxref=GeneID:105669838%2CGenbank:XP_012218410.1;Parent=rna-XM_012362987.1
NW_012160615.1	Gnomon	CDS	274511	274683	.	+	0	Name=XP_012218410.1;ID=cds-XP_012218410.1;Dbxref=GeneID:105669838%2CGenbank:XP_012218410.1;Parent=rna-XM_012362987.1
NW_012160615.1	Gnomon	CDS	274764	274877	.	+	0	Name=XP_012218410.1;ID=cds-XP_012218410.1;Dbxref=GeneID:105669838%2CGenbank:XP_012218410.1;Parent=rna-XM_012362987.1
NW_012160615.1	Gnomon	CDS	275011	275157	.	+	0	Name=XP_012218410.1;ID=cds-XP_012218410.1;Dbxref=GeneID:105669838%2CGenbank:XP_012218410.1;Parent=rna-XM_012362987.1
NW_012160615.1	Gnomon	CDS	275242	275611	.	+	0	Name=XP_012218410.1;ID=cds-XP_012218410.1;Dbxref=GeneID:105669838%2CGenbank:XP_012218410.1;Parent=rna-XM_012362987.1
NW_012160615.1	Gnomon	CDS	275791	276045	.	+	0	Name=XP_012218410.1;ID=cds-XP_012218410.1;Dbxref=GeneID:105669838%2CGenbank:XP_012218410.1;Parent=rna-XM_012362987.1
NW_012160615.1	Gnomon	CDS	276275	276655	.	+	0	Name=XP_012218410.1;ID=cds-XP_012218410.1;Dbxref=GeneID:105669838%2CGenbank:XP_012218410.1;Parent=rna-XM_012362987.1
NW_012160615.1	Gnomon	CDS	276742	276880	.	+	0	Name=XP_012218410.1;ID=cds-XP_012218410.1;Dbxref=GeneID:105669838%2CGenbank:XP_012218410.1;Parent=rna-XM_012362987.1
NW_012160615.1	Gnomon	CDS	277010	277135	.	+	0	Name=XP_012218410.1;ID=cds-XP_012218410.1;Dbxref=GeneID:105669838%2CGenbank:XP_012218410.1;Parent=rna-XM_012362987.1
NW_012160615.1	Gnomon	CDS	277247	277364	.	+	0	Name=XP_012218410.1;ID=cds-XP_012218410.1;Dbxref=GeneID:105669838%2CGenbank:XP_012218410.1;Parent=rna-XM_012362987.1
NW_012160615.1	Gnomon	CDS	277446	277746	.	+	0	Name=XP_012218410.1;ID=cds-XP_012218410.1;Dbxref=GeneID:105669838%2CGenbank:XP_012218410.1;Parent=rna-XM_012362987.1
NW_012160615.1	Gnomon	CDS	278464	278711	.	+	0	Name=XP_012218410.1;ID=cds-XP_012218410.1;Dbxref=GeneID:105669838%2CGenbank:XP_012218410.1;Parent=rna-XM_012362987.1
NW_012160615.1	Gnomon	CDS	278814	278840	.	+	0	Name=XP_012218410.1;ID=cds-XP_012218410.1;Dbxref=GeneID:105669838%2CGenbank:XP_012218410.1;Parent=rna-XM_012362987.1
NW_012160615.1	Gnomon	exon	653180	653282	.	+	.	ID=exon-XM_012362945.1-5;Dbxref=GeneID:105669811%2CGenbank:XM_012362945.1;Parent=rna-XM_012362945.1
NW_012160615.1	Gnomon	exon	653373	654206	.	+	.	ID=exon-XM_012362945.1-6;Dbxref=GeneID:105669811%2CGenbank:XM_012362945.1;Parent=rna-XM_012362945.1
NW_012160615.1	Gnomon	exon	651975	652766	.	+	.	ID=exon-XM_012362945.1-3;Dbxref=GeneID:105669811%2CGenbank:XM_012362945.1;Parent=rna-XM_012362945.1
NW_012160615.1	Gnomon	exon	652850	653103	.	+	.	ID=exon-XM_012362945.1-4;Dbxref=GeneID:105669811%2CGenbank:XM_012362945.1;Parent=rna-XM_012362945.1
NW_012160615.1	Gnomon	exon	649964	650179	.	+	.	ID=exon-XM_012362945.1-1;Dbxref=GeneID:105669811%2CGenbank:XM_012362945.1;Parent=rna-XM_012362945.1
NW_012160615.1	Gnomon	exon	651072	651406	.	+	.	ID=exon-XM_012362945.1-2;Dbxref=GeneID:105669811%2CGenbank:XM_012362945.1;Parent=rna-XM_012362945.1
NW_012160615.1	Gnomon	mRNA	741217	742395	.	-	.	Name=XM_012362924.1;ID=rna-XM_012362924.1;Dbxref=GeneID:105669794%2CGenbank:XM_012362924.1;Parent=gene-LOC105669794
NW_012160615.1	Gnomon	CDS	602405	602471	.	+	0	Name=XP_012218316.1;ID=cds-XP_012218316.1;Dbxref=GeneID:105669777%2CGenbank:XP_012218316.1;Parent=rna-XM_012362893.1
NW_012160615.1	Gnomon	CDS	602770	603349	.	+	0	Name=XP_012218316.1;ID=cds-XP_012218316.1;Dbxref=GeneID:105669777%2CGenbank:XP_012218316.1;Parent=rna-XM_012362893.1
NW_012160615.1	Gnomon	CDS	603430	603718	.	+	0	Name=XP_012218316.1;ID=cds-XP_012218316.1;Dbxref=GeneID:105669777%2CGenbank:XP_012218316.1;Parent=rna-XM_012362893.1
NW_012160615.1	Gnomon	exon	1719883	1720242	.	+	.	ID=exon-XM_012363086.1-1;Dbxref=GeneID:105669888%2CGenbank:XM_012363086.1;Parent=rna-XM_012363086.1
NW_012160615.1	Gnomon	exon	1720967	1721268	.	+	.	ID=exon-XM_012363086.1-2;Dbxref=GeneID:105669888%2CGenbank:XM_012363086.1;Parent=rna-XM_012363086.1
NW_012160615.1	Gnomon	exon	1721524	1721661	.	+	.	ID=exon-XM_012363086.1-3;Dbxref=GeneID:105669888%2CGenbank:XM_012363086.1;Parent=rna-XM_012363086.1
NW_012160615.1	Gnomon	exon	1722121	1722396	.	+	.	ID=exon-XM_012363086.1-4;Dbxref=GeneID:105669888%2CGenbank:XM_012363086.1;Parent=rna-XM_012363086.1
NW_012160615.1	Gnomon	exon	1722675	1724071	.	+	.	ID=exon-XM_012363086.1-5;Dbxref=GeneID:105669888%2CGenbank:XM_012363086.1;Parent=rna-XM_012363086.1
NW_012160615.1	Gnomon	exon	237196	237266	.	+	.	ID=exon-XM_012363014.1-7;Dbxref=GeneID:105669847%2CGenbank:XM_012363014.1;Parent=rna-XM_012363014.1
NW_012160615.1	Gnomon	exon	237520	237587	.	+	.	ID=exon-XM_012363014.1-8;Dbxref=GeneID:105669847%2CGenbank:XM_012363014.1;Parent=rna-XM_012363014.1
NW_012160615.1	Gnomon	exon	236611	236718	.	+	.	ID=exon-XM_012363014.1-5;Dbxref=GeneID:105669847%2CGenbank:XM_012363014.1;Parent=rna-XM_012363014.1
NW_012160615.1	Gnomon	exon	236780	236935	.	+	.	ID=exon-XM_012363014.1-6;Dbxref=GeneID:105669847%2CGenbank:XM_012363014.1;Parent=rna-XM_012363014.1
NW_012160615.1	Gnomon	exon	235823	236352	.	+	.	ID=exon-XM_012363014.1-3;Dbxref=GeneID:105669847%2CGenbank:XM_012363014.1;Parent=rna-XM_012363014.1
NW_012160615.1	Gnomon	exon	236448	236547	.	+	.	ID=exon-XM_012363014.1-4;Dbxref=GeneID:105669847%2CGenbank:XM_012363014.1;Parent=rna-XM_012363014.1
NW_012160615.1	Gnomon	exon	234076	234411	.	+	.	ID=exon-XM_012363014.1-1;Dbxref=GeneID:105669847%2CGenbank:XM_012363014.1;Parent=rna-XM_012363014.1
NW_012160615.1	Gnomon	exon	234527	234653	.	+	.	ID=exon-XM_012363014.1-2;Dbxref=GeneID:105669847%2CGenbank:XM_012363014.1;Parent=rna-XM_012363014.1
NW_012160615.1	Gnomon	exon	154443	154652	.	-	.	ID=exon-XM_012362898.1-4;Dbxref=GeneID:105669779%2CGenbank:XM_012362898.1;Parent=rna-XM_012362898.1
NW_012160615.1	Gnomon	exon	152960	154157	.	-	.	ID=exon-XM_012362898.1-5;Dbxref=GeneID:105669779%2CGenbank:XM_012362898.1;Parent=rna-XM_012362898.1
NW_012160615.1	Gnomon	exon	155906	156103	.	-	.	ID=exon-XM_012362898.1-2;Dbxref=GeneID:105669779%2CGenbank:XM_012362898.1;Parent=rna-XM_012362898.1
NW_012160615.1	Gnomon	exon	155266	155442	.	-	.	ID=exon-XM_012362898.1-3;Dbxref=GeneID:105669779%2CGenbank:XM_012362898.1;Parent=rna-XM_012362898.1
NW_012160615.1	Gnomon	exon	165743	165948	.	-	.	ID=exon-XM_012362898.1-1;Dbxref=GeneID:105669779%2CGenbank:XM_012362898.1;Parent=rna-XM_012362898.1
NW_012160615.1	Gnomon	mRNA	811531	829052	.	-	.	Name=XM_012363020.1;ID=rna-XM_012363020.1;Dbxref=GeneID:105669849%2CGenbank:XM_012363020.1;Parent=gene-LOC105669849
NW_012160615.1	Gnomon	exon	181245	181560	.	-	.	ID=exon-XM_012362992.1-5;Dbxref=GeneID:105669839%2CGenbank:XM_012362992.1;Parent=rna-XM_012362992.1
NW_012160615.1	Gnomon	exon	179357	179767	.	-	.	ID=exon-XM_012362992.1-6;Dbxref=GeneID:105669839%2CGenbank:XM_012362992.1;Parent=rna-XM_012362992.1
NW_012160615.1	Gnomon	exon	179048	179278	.	-	.	ID=exon-XM_012362992.1-7;Dbxref=GeneID:105669839%2CGenbank:XM_012362992.1;Parent=rna-XM_012362992.1
NW_012160615.1	Gnomon	exon	178756	178977	.	-	.	ID=exon-XM_012362992.1-8;Dbxref=GeneID:105669839%2CGenbank:XM_012362992.1;Parent=rna-XM_012362992.1
NW_012160615.1	Gnomon	exon	178468	178595	.	-	.	ID=exon-XM_012362992.1-9;Dbxref=GeneID:105669839%2CGenbank:XM_012362992.1;Parent=rna-XM_012362992.1
NW_012160615.1	Gnomon	CDS	608334	608543	.	-	0	Name=XP_012218315.1;ID=cds-XP_012218315.1;Dbxref=GeneID:105669776%2CGenbank:XP_012218315.1;Parent=rna-XM_012362892.1
NW_012160615.1	Gnomon	CDS	608017	608154	.	-	0	Name=XP_012218315.1;ID=cds-XP_012218315.1;Dbxref=GeneID:105669776%2CGenbank:XP_012218315.1;Parent=rna-XM_012362892.1
NW_012160615.1	Gnomon	CDS	607693	607942	.	-	0	Name=XP_012218315.1;ID=cds-XP_012218315.1;Dbxref=GeneID:105669776%2CGenbank:XP_012218315.1;Parent=rna-XM_012362892.1
NW_012160615.1	Gnomon	CDS	607028	607611	.	-	0	Name=XP_012218315.1;ID=cds-XP_012218315.1;Dbxref=GeneID:105669776%2CGenbank:XP_012218315.1;Parent=rna-XM_012362892.1
NW_012160615.1	Gnomon	CDS	606579	606935	.	-	0	Name=XP_012218315.1;ID=cds-XP_012218315.1;Dbxref=GeneID:105669776%2CGenbank:XP_012218315.1;Parent=rna-XM_012362892.1
NW_012160615.1	Gnomon	CDS	606402	606497	.	-	0	Name=XP_012218315.1;ID=cds-XP_012218315.1;Dbxref=GeneID:105669776%2CGenbank:XP_012218315.1;Parent=rna-XM_012362892.1
NW_012160615.1	Gnomon	CDS	606187	606252	.	-	0	Name=XP_012218315.1;ID=cds-XP_012218315.1;Dbxref=GeneID:105669776%2CGenbank:XP_012218315.1;Parent=rna-XM_012362892.1
NW_012160615.1	Gnomon	exon	185660	185840	.	-	.	ID=exon-XM_012362992.1-1;Dbxref=GeneID:105669839%2CGenbank:XM_012362992.1;Parent=rna-XM_012362992.1
NW_012160615.1	Gnomon	exon	182396	182457	.	-	.	ID=exon-XM_012362992.1-2;Dbxref=GeneID:105669839%2CGenbank:XM_012362992.1;Parent=rna-XM_012362992.1
NW_012160615.1	Gnomon	exon	181890	182073	.	-	.	ID=exon-XM_012362992.1-3;Dbxref=GeneID:105669839%2CGenbank:XM_012362992.1;Parent=rna-XM_012362992.1
NW_012160615.1	Gnomon	exon	181654	181800	.	-	.	ID=exon-XM_012362992.1-4;Dbxref=GeneID:105669839%2CGenbank:XM_012362992.1;Parent=rna-XM_012362992.1
NW_012160615.1	Gnomon	mRNA	696070	698220	.	+	.	Name=XM_012362923.1;ID=rna-XM_012362923.1;Dbxref=GeneID:105669793%2CGenbank:XM_012362923.1;Parent=gene-LOC105669793
NW_012160615.1	Gnomon	mRNA	1641483	1643245	.	+	.	Name=XM_012362829.1;ID=rna-XM_012362829.1;Dbxref=GeneID:105669729%2CGenbank:XM_012362829.1;Parent=gene-LOC105669729
NW_012160615.1	Gnomon	exon	538057	538402	.	-	.	ID=exon-XM_012362874.1-1;Dbxref=GeneID:105669766%2CGenbank:XM_012362874.1;Parent=rna-XM_012362874.1
NW_012160615.1	Gnomon	exon	536456	536674	.	-	.	ID=exon-XM_012362874.1-2;Dbxref=GeneID:105669766%2CGenbank:XM_012362874.1;Parent=rna-XM_012362874.1
NW_012160615.1	Gnomon	exon	535736	536061	.	-	.	ID=exon-XM_012362874.1-3;Dbxref=GeneID:105669766%2CGenbank:XM_012362874.1;Parent=rna-XM_012362874.1
NW_012160615.1	Gnomon	exon	532952	533592	.	-	.	ID=exon-XM_012362874.1-4;Dbxref=GeneID:105669766%2CGenbank:XM_012362874.1;Parent=rna-XM_012362874.1
NW_012160615.1	Gnomon	exon	532758	532849	.	-	.	ID=exon-XM_012362874.1-5;Dbxref=GeneID:105669766%2CGenbank:XM_012362874.1;Parent=rna-XM_012362874.1
NW_012160615.1	Gnomon	CDS	608334	608543	.	-	0	Name=XP_012218314.1;ID=cds-XP_012218314.1;Dbxref=GeneID:105669776%2CGenbank:XP_012218314.1;Parent=rna-XM_012362891.1
NW_012160615.1	Gnomon	CDS	608017	608154	.	-	0	Name=XP_012218314.1;ID=cds-XP_012218314.1;Dbxref=GeneID:105669776%2CGenbank:XP_012218314.1;Parent=rna-XM_012362891.1
NW_012160615.1	Gnomon	CDS	607693	607942	.	-	0	Name=XP_012218314.1;ID=cds-XP_012218314.1;Dbxref=GeneID:105669776%2CGenbank:XP_012218314.1;Parent=rna-XM_012362891.1
NW_012160615.1	Gnomon	CDS	607028	607611	.	-	0	Name=XP_012218314.1;ID=cds-XP_012218314.1;Dbxref=GeneID:105669776%2CGenbank:XP_012218314.1;Parent=rna-XM_012362891.1
NW_012160615.1	Gnomon	CDS	606579	606935	.	-	0	Name=XP_012218314.1;ID=cds-XP_012218314.1;Dbxref=GeneID:105669776%2CGenbank:XP_012218314.1;Parent=rna-XM_012362891.1
NW_012160615.1	Gnomon	CDS	606402	606497	.	-	0	Name=XP_012218314.1;ID=cds-XP_012218314.1;Dbxref=GeneID:105669776%2CGenbank:XP_012218314.1;Parent=rna-XM_012362891.1
NW_012160615.1	Gnomon	CDS	606187	606252	.	-	0	Name=XP_012218314.1;ID=cds-XP_012218314.1;Dbxref=GeneID:105669776%2CGenbank:XP_012218314.1;Parent=rna-XM_012362891.1
NW_012160615.1	Gnomon	exon	847978	848633	.	-	.	ID=exon-XR_001100319.1-12;Dbxref=GeneID:105669744%2CGenbank:XR_001100319.1;Parent=rna-XR_001100319.1
NW_012160615.1	Gnomon	exon	849575	850689	.	-	.	ID=exon-XR_001100319.1-10;Dbxref=GeneID:105669744%2CGenbank:XR_001100319.1;Parent=rna-XR_001100319.1
NW_012160615.1	Gnomon	exon	848721	848981	.	-	.	ID=exon-XR_001100319.1-11;Dbxref=GeneID:105669744%2CGenbank:XR_001100319.1;Parent=rna-XR_001100319.1
NW_012160615.1	Gnomon	mRNA	709649	711152	.	+	.	Name=XM_012362926.1;ID=rna-XM_012362926.1;Dbxref=GeneID:105669796%2CGenbank:XM_012362926.1;Parent=gene-LOC105669796
NW_012160615.1	Gnomon	exon	234073	234411	.	+	.	ID=exon-XM_012363015.1-1;Dbxref=GeneID:105669847%2CGenbank:XM_012363015.1;Parent=rna-XM_012363015.1
NW_012160615.1	RefSeq	region	1	1769270	.	+	.	Name=Unknown;ID=NW_012160615.1:1..1769270;Dbxref=taxon:83485
NW_012160615.1	Gnomon	exon	234527	234653	.	+	.	ID=exon-XM_012363015.1-2;Dbxref=GeneID:105669847%2CGenbank:XM_012363015.1;Parent=rna-XM_012363015.1
NW_012160615.1	Gnomon	exon	235823	236352	.	+	.	ID=exon-XM_012363015.1-3;Dbxref=GeneID:105669847%2CGenbank:XM_012363015.1;Parent=rna-XM_012363015.1
NW_012160615.1	Gnomon	exon	236448	236547	.	+	.	ID=exon-XM_012363015.1-4;Dbxref=GeneID:105669847%2CGenbank:XM_012363015.1;Parent=rna-XM_012363015.1
NW_012160615.1	Gnomon	exon	236611	236698	.	+	.	ID=exon-XM_012363015.1-5;Dbxref=GeneID:105669847%2CGenbank:XM_012363015.1;Parent=rna-XM_012363015.1
NW_012160615.1	Gnomon	exon	236780	236935	.	+	.	ID=exon-XM_012363015.1-6;Dbxref=GeneID:105669847%2CGenbank:XM_012363015.1;Parent=rna-XM_012363015.1
NW_012160615.1	Gnomon	exon	237196	237320	.	+	.	ID=exon-XM_012363015.1-7;Dbxref=GeneID:105669847%2CGenbank:XM_012363015.1;Parent=rna-XM_012363015.1
NW_012160615.1	Gnomon	exon	771580	772087	.	-	.	ID=exon-XM_012363085.1-1;Dbxref=GeneID:105669887%2CGenbank:XM_012363085.1;Parent=rna-XM_012363085.1
NW_012160615.1	Gnomon	exon	770802	771121	.	-	.	ID=exon-XM_012363085.1-2;Dbxref=GeneID:105669887%2CGenbank:XM_012363085.1;Parent=rna-XM_012363085.1
NW_012160615.1	Gnomon	exon	770456	770733	.	-	.	ID=exon-XM_012363085.1-3;Dbxref=GeneID:105669887%2CGenbank:XM_012363085.1;Parent=rna-XM_012363085.1
NW_012160615.1	Gnomon	exon	769667	770379	.	-	.	ID=exon-XM_012363085.1-4;Dbxref=GeneID:105669887%2CGenbank:XM_012363085.1;Parent=rna-XM_012363085.1
NW_012160615.1	Gnomon	mRNA	645041	648857	.	-	.	Name=XM_012363026.1;ID=rna-XM_012363026.1;Dbxref=GeneID:105669853%2CGenbank:XM_012363026.1;Parent=gene-LOC105669853
NW_012160615.1	Gnomon	CDS	610238	610321	.	+	0	Name=XP_012218313.1;ID=cds-XP_012218313.1;Dbxref=GeneID:105669775%2CGenbank:XP_012218313.1;Parent=rna-XM_012362890.1
NW_012160615.1	Gnomon	CDS	611392	611981	.	+	0	Name=XP_012218313.1;ID=cds-XP_012218313.1;Dbxref=GeneID:105669775%2CGenbank:XP_012218313.1;Parent=rna-XM_012362890.1
NW_012160615.1	Gnomon	CDS	612179	612530	.	+	0	Name=XP_012218313.1;ID=cds-XP_012218313.1;Dbxref=GeneID:105669775%2CGenbank:XP_012218313.1;Parent=rna-XM_012362890.1
NW_012160615.1	Gnomon	CDS	612733	612918	.	+	0	Name=XP_012218313.1;ID=cds-XP_012218313.1;Dbxref=GeneID:105669775%2CGenbank:XP_012218313.1;Parent=rna-XM_012362890.1
NW_012160615.1	Gnomon	CDS	612999	613155	.	+	0	Name=XP_012218313.1;ID=cds-XP_012218313.1;Dbxref=GeneID:105669775%2CGenbank:XP_012218313.1;Parent=rna-XM_012362890.1
NW_012160615.1	Gnomon	CDS	613380	613578	.	+	0	Name=XP_012218313.1;ID=cds-XP_012218313.1;Dbxref=GeneID:105669775%2CGenbank:XP_012218313.1;Parent=rna-XM_012362890.1
NW_012160615.1	Gnomon	CDS	613661	614074	.	+	0	Name=XP_012218313.1;ID=cds-XP_012218313.1;Dbxref=GeneID:105669775%2CGenbank:XP_012218313.1;Parent=rna-XM_012362890.1
NW_012160615.1	Gnomon	CDS	614154	614373	.	+	0	Name=XP_012218313.1;ID=cds-XP_012218313.1;Dbxref=GeneID:105669775%2CGenbank:XP_012218313.1;Parent=rna-XM_012362890.1
NW_012160615.1	Gnomon	CDS	617885	618083	.	+	0	Name=XP_012218459.1;ID=cds-XP_012218459.1;Dbxref=GeneID:105669860%2CGenbank:XP_012218459.1;Parent=rna-XM_012363036.1
NW_012160615.1	Gnomon	CDS	618156	618361	.	+	0	Name=XP_012218459.1;ID=cds-XP_012218459.1;Dbxref=GeneID:105669860%2CGenbank:XP_012218459.1;Parent=rna-XM_012363036.1
NW_012160615.1	Gnomon	CDS	618448	618498	.	+	0	Name=XP_012218459.1;ID=cds-XP_012218459.1;Dbxref=GeneID:105669860%2CGenbank:XP_012218459.1;Parent=rna-XM_012363036.1
NW_012160615.1	Gnomon	CDS	618572	618673	.	+	0	Name=XP_012218459.1;ID=cds-XP_012218459.1;Dbxref=GeneID:105669860%2CGenbank:XP_012218459.1;Parent=rna-XM_012363036.1
NW_012160615.1	Gnomon	CDS	618747	618788	.	+	0	Name=XP_012218459.1;ID=cds-XP_012218459.1;Dbxref=GeneID:105669860%2CGenbank:XP_012218459.1;Parent=rna-XM_012363036.1
NW_012160615.1	Gnomon	CDS	618962	619127	.	+	0	Name=XP_012218459.1;ID=cds-XP_012218459.1;Dbxref=GeneID:105669860%2CGenbank:XP_012218459.1;Parent=rna-XM_012363036.1
NW_012160615.1	Gnomon	CDS	619205	619325	.	+	0	Name=XP_012218459.1;ID=cds-XP_012218459.1;Dbxref=GeneID:105669860%2CGenbank:XP_012218459.1;Parent=rna-XM_012363036.1
NW_012160615.1	Gnomon	CDS	619390	619582	.	+	0	Name=XP_012218459.1;ID=cds-XP_012218459.1;Dbxref=GeneID:105669860%2CGenbank:XP_012218459.1;Parent=rna-XM_012363036.1
NW_012160615.1	Gnomon	CDS	619763	620029	.	+	0	Name=XP_012218459.1;ID=cds-XP_012218459.1;Dbxref=GeneID:105669860%2CGenbank:XP_012218459.1;Parent=rna-XM_012363036.1
NW_012160615.1	Gnomon	CDS	620097	620309	.	+	0	Name=XP_012218459.1;ID=cds-XP_012218459.1;Dbxref=GeneID:105669860%2CGenbank:XP_012218459.1;Parent=rna-XM_012363036.1
NW_012160615.1	Gnomon	CDS	620376	620572	.	+	0	Name=XP_012218459.1;ID=cds-XP_012218459.1;Dbxref=GeneID:105669860%2CGenbank:XP_012218459.1;Parent=rna-XM_012363036.1
NW_012160615.1	Gnomon	CDS	620929	620967	.	+	0	Name=XP_012218459.1;ID=cds-XP_012218459.1;Dbxref=GeneID:105669860%2CGenbank:XP_012218459.1;Parent=rna-XM_012363036.1
NW_012160615.1	Gnomon	CDS	621640	621766	.	+	0	Name=XP_012218459.1;ID=cds-XP_012218459.1;Dbxref=GeneID:105669860%2CGenbank:XP_012218459.1;Parent=rna-XM_012363036.1
NW_012160615.1	Gnomon	exon	722188	722267	.	-	.	ID=exon-XR_001100328.1-3;Dbxref=GeneID:105669800%2CGenbank:XR_001100328.1;Parent=rna-XR_001100328.1
NW_012160615.1	Gnomon	exon	723260	723294	.	-	.	ID=exon-XR_001100328.1-1;Dbxref=GeneID:105669800%2CGenbank:XR_001100328.1;Parent=rna-XR_001100328.1
NW_012160615.1	Gnomon	exon	722784	722870	.	-	.	ID=exon-XR_001100328.1-2;Dbxref=GeneID:105669800%2CGenbank:XR_001100328.1;Parent=rna-XR_001100328.1
NW_012160615.1	Gnomon	exon	182798	182908	.	-	.	ID=exon-XM_012362993.1-2;Dbxref=GeneID:105669839%2CGenbank:XM_012362993.1;Parent=rna-XM_012362993.1
NW_012160615.1	Gnomon	exon	182396	182457	.	-	.	ID=exon-XM_012362993.1-3;Dbxref=GeneID:105669839%2CGenbank:XM_012362993.1;Parent=rna-XM_012362993.1
NW_012160615.1	Gnomon	exon	184373	184794	.	-	.	ID=exon-XM_012362993.1-1;Dbxref=GeneID:105669839%2CGenbank:XM_012362993.1;Parent=rna-XM_012362993.1
NW_012160615.1	Gnomon	exon	179357	179767	.	-	.	ID=exon-XM_012362993.1-8;Dbxref=GeneID:105669839%2CGenbank:XM_012362993.1;Parent=rna-XM_012362993.1
NW_012160615.1	Gnomon	exon	179048	179278	.	-	.	ID=exon-XM_012362993.1-9;Dbxref=GeneID:105669839%2CGenbank:XM_012362993.1;Parent=rna-XM_012362993.1
NW_012160615.1	Gnomon	exon	181245	181560	.	-	.	ID=exon-XM_012362993.1-6;Dbxref=GeneID:105669839%2CGenbank:XM_012362993.1;Parent=rna-XM_012362993.1
NW_012160615.1	Gnomon	exon	180436	180453	.	-	.	ID=exon-XM_012362993.1-7;Dbxref=GeneID:105669839%2CGenbank:XM_012362993.1;Parent=rna-XM_012362993.1
NW_012160615.1	Gnomon	exon	181890	182082	.	-	.	ID=exon-XM_012362993.1-4;Dbxref=GeneID:105669839%2CGenbank:XM_012362993.1;Parent=rna-XM_012362993.1
NW_012160615.1	Gnomon	exon	181654	181800	.	-	.	ID=exon-XM_012362993.1-5;Dbxref=GeneID:105669839%2CGenbank:XM_012362993.1;Parent=rna-XM_012362993.1
NW_012160615.1	Gnomon	exon	723959	724417	.	+	.	ID=exon-XM_012362922.1-2;Dbxref=GeneID:105669792%2CGenbank:XM_012362922.1;Parent=rna-XM_012362922.1
NW_012160615.1	Gnomon	exon	723427	723856	.	+	.	ID=exon-XM_012362922.1-1;Dbxref=GeneID:105669792%2CGenbank:XM_012362922.1;Parent=rna-XM_012362922.1
NW_012160615.1	Gnomon	mRNA	704480	705106	.	+	.	Name=XM_012362925.1;ID=rna-XM_012362925.1;Dbxref=GeneID:105669795%2CGenbank:XM_012362925.1;Parent=gene-LOC105669795
NW_012160615.1	Gnomon	mRNA	641683	645597	.	+	.	Name=XM_012363027.1;ID=rna-XM_012363027.1;Dbxref=GeneID:105669854%2CGenbank:XM_012363027.1;Parent=gene-LOC105669854
NW_012160615.1	Gnomon	CDS	597074	597779	.	-	0	Name=XP_012218312.1;ID=cds-XP_012218312.1;Dbxref=GeneID:105669774%2CGenbank:XP_012218312.1;Parent=rna-XM_012362889.1
NW_012160615.1	Gnomon	CDS	596762	596823	.	-	0	Name=XP_012218312.1;ID=cds-XP_012218312.1;Dbxref=GeneID:105669774%2CGenbank:XP_012218312.1;Parent=rna-XM_012362889.1
NW_012160615.1	Gnomon	CDS	596415	596658	.	-	0	Name=XP_012218312.1;ID=cds-XP_012218312.1;Dbxref=GeneID:105669774%2CGenbank:XP_012218312.1;Parent=rna-XM_012362889.1
NW_012160615.1	Gnomon	CDS	596133	596302	.	-	0	Name=XP_012218312.1;ID=cds-XP_012218312.1;Dbxref=GeneID:105669774%2CGenbank:XP_012218312.1;Parent=rna-XM_012362889.1
NW_012160615.1	Gnomon	CDS	595835	596047	.	-	0	Name=XP_012218312.1;ID=cds-XP_012218312.1;Dbxref=GeneID:105669774%2CGenbank:XP_012218312.1;Parent=rna-XM_012362889.1
NW_012160615.1	Gnomon	CDS	595640	595769	.	-	0	Name=XP_012218312.1;ID=cds-XP_012218312.1;Dbxref=GeneID:105669774%2CGenbank:XP_012218312.1;Parent=rna-XM_012362889.1
NW_012160615.1	Gnomon	CDS	595190	595462	.	-	0	Name=XP_012218312.1;ID=cds-XP_012218312.1;Dbxref=GeneID:105669774%2CGenbank:XP_012218312.1;Parent=rna-XM_012362889.1
NW_012160615.1	Gnomon	CDS	594823	594999	.	-	0	Name=XP_012218312.1;ID=cds-XP_012218312.1;Dbxref=GeneID:105669774%2CGenbank:XP_012218312.1;Parent=rna-XM_012362889.1
NW_012160615.1	Gnomon	CDS	594559	594746	.	-	0	Name=XP_012218312.1;ID=cds-XP_012218312.1;Dbxref=GeneID:105669774%2CGenbank:XP_012218312.1;Parent=rna-XM_012362889.1
NW_012160615.1	Gnomon	CDS	594317	594463	.	-	0	Name=XP_012218312.1;ID=cds-XP_012218312.1;Dbxref=GeneID:105669774%2CGenbank:XP_012218312.1;Parent=rna-XM_012362889.1
NW_012160615.1	Gnomon	CDS	791032	791073	.	+	0	Name=XP_012218458.1;ID=cds-XP_012218458.1;Dbxref=GeneID:105669859%2CGenbank:XP_012218458.1;Parent=rna-XM_012363035.1
NW_012160615.1	Gnomon	CDS	797735	797828	.	+	0	Name=XP_012218458.1;ID=cds-XP_012218458.1;Dbxref=GeneID:105669859%2CGenbank:XP_012218458.1;Parent=rna-XM_012363035.1
NW_012160615.1	Gnomon	CDS	800987	801735	.	+	0	Name=XP_012218458.1;ID=cds-XP_012218458.1;Dbxref=GeneID:105669859%2CGenbank:XP_012218458.1;Parent=rna-XM_012363035.1
NW_012160615.1	Gnomon	mRNA	724527	725186	.	-	.	Name=XM_012362928.1;ID=rna-XM_012362928.1;Dbxref=GeneID:105669798%2CGenbank:XM_012362928.1;Parent=gene-LOC105669798
NW_012160615.1	Gnomon	exon	786549	786703	.	+	.	ID=exon-XM_012362983.1-10;Dbxref=GeneID:105669837%2CGenbank:XM_012362983.1;Parent=rna-XM_012362983.1
NW_012160615.1	Gnomon	exon	786824	787003	.	+	.	ID=exon-XM_012362983.1-11;Dbxref=GeneID:105669837%2CGenbank:XM_012362983.1;Parent=rna-XM_012362983.1
NW_012160615.1	Gnomon	exon	787213	787307	.	+	.	ID=exon-XM_012362983.1-12;Dbxref=GeneID:105669837%2CGenbank:XM_012362983.1;Parent=rna-XM_012362983.1
NW_012160615.1	Gnomon	exon	787454	787685	.	+	.	ID=exon-XM_012362983.1-13;Dbxref=GeneID:105669837%2CGenbank:XM_012362983.1;Parent=rna-XM_012362983.1
NW_012160615.1	Gnomon	mRNA	1643348	1644503	.	-	.	Name=XM_012363024.1;ID=rna-XM_012363024.1;Dbxref=GeneID:105669851%2CGenbank:XM_012363024.1;Parent=gene-LOC105669851
NW_012160615.1	Gnomon	exon	408961	410279	.	+	.	ID=exon-XM_012362969.1-7;Dbxref=GeneID:105669827%2CGenbank:XM_012362969.1;Parent=rna-XM_012362969.1
NW_012160615.1	Gnomon	exon	407851	407908	.	+	.	ID=exon-XM_012362969.1-3;Dbxref=GeneID:105669827%2CGenbank:XM_012362969.1;Parent=rna-XM_012362969.1
NW_012160615.1	Gnomon	exon	408036	408228	.	+	.	ID=exon-XM_012362969.1-4;Dbxref=GeneID:105669827%2CGenbank:XM_012362969.1;Parent=rna-XM_012362969.1
NW_012160615.1	Gnomon	exon	408431	408625	.	+	.	ID=exon-XM_012362969.1-5;Dbxref=GeneID:105669827%2CGenbank:XM_012362969.1;Parent=rna-XM_012362969.1
NW_012160615.1	Gnomon	exon	408743	408887	.	+	.	ID=exon-XM_012362969.1-6;Dbxref=GeneID:105669827%2CGenbank:XM_012362969.1;Parent=rna-XM_012362969.1
NW_012160615.1	Gnomon	exon	406870	406947	.	+	.	ID=exon-XM_012362969.1-1;Dbxref=GeneID:105669827%2CGenbank:XM_012362969.1;Parent=rna-XM_012362969.1
NW_012160615.1	Gnomon	exon	407561	407665	.	+	.	ID=exon-XM_012362969.1-2;Dbxref=GeneID:105669827%2CGenbank:XM_012362969.1;Parent=rna-XM_012362969.1
NW_012160615.1	Gnomon	exon	198490	198553	.	+	.	ID=exon-XM_012363062.1-2;Dbxref=GeneID:105669872%2CGenbank:XM_012363062.1;Parent=rna-XM_012363062.1
NW_012160615.1	Gnomon	exon	198995	199383	.	+	.	ID=exon-XM_012363062.1-3;Dbxref=GeneID:105669872%2CGenbank:XM_012363062.1;Parent=rna-XM_012363062.1
NW_012160615.1	Gnomon	exon	197544	197667	.	+	.	ID=exon-XM_012363062.1-1;Dbxref=GeneID:105669872%2CGenbank:XM_012363062.1;Parent=rna-XM_012363062.1
NW_012160615.1	Gnomon	exon	199566	199709	.	+	.	ID=exon-XM_012363062.1-4;Dbxref=GeneID:105669872%2CGenbank:XM_012363062.1;Parent=rna-XM_012363062.1
NW_012160615.1	Gnomon	CDS	597074	597779	.	-	0	Name=XP_012218311.1;ID=cds-XP_012218311.1;Dbxref=GeneID:105669774%2CGenbank:XP_012218311.1;Parent=rna-XM_012362888.1
NW_012160615.1	Gnomon	CDS	596762	596823	.	-	0	Name=XP_012218311.1;ID=cds-XP_012218311.1;Dbxref=GeneID:105669774%2CGenbank:XP_012218311.1;Parent=rna-XM_012362888.1
NW_012160615.1	Gnomon	CDS	596415	596658	.	-	0	Name=XP_012218311.1;ID=cds-XP_012218311.1;Dbxref=GeneID:105669774%2CGenbank:XP_012218311.1;Parent=rna-XM_012362888.1
NW_012160615.1	Gnomon	CDS	596133	596302	.	-	0	Name=XP_012218311.1;ID=cds-XP_012218311.1;Dbxref=GeneID:105669774%2CGenbank:XP_012218311.1;Parent=rna-XM_012362888.1
NW_012160615.1	Gnomon	CDS	595835	596047	.	-	0	Name=XP_012218311.1;ID=cds-XP_012218311.1;Dbxref=GeneID:105669774%2CGenbank:XP_012218311.1;Parent=rna-XM_012362888.1
NW_012160615.1	Gnomon	CDS	595640	595769	.	-	0	Name=XP_012218311.1;ID=cds-XP_012218311.1;Dbxref=GeneID:105669774%2CGenbank:XP_012218311.1;Parent=rna-XM_012362888.1
NW_012160615.1	Gnomon	CDS	595190	595474	.	-	0	Name=XP_012218311.1;ID=cds-XP_012218311.1;Dbxref=GeneID:105669774%2CGenbank:XP_012218311.1;Parent=rna-XM_012362888.1
NW_012160615.1	Gnomon	CDS	594823	594999	.	-	0	Name=XP_012218311.1;ID=cds-XP_012218311.1;Dbxref=GeneID:105669774%2CGenbank:XP_012218311.1;Parent=rna-XM_012362888.1
NW_012160615.1	Gnomon	CDS	594559	594746	.	-	0	Name=XP_012218311.1;ID=cds-XP_012218311.1;Dbxref=GeneID:105669774%2CGenbank:XP_012218311.1;Parent=rna-XM_012362888.1
NW_012160615.1	Gnomon	CDS	594317	594463	.	-	0	Name=XP_012218311.1;ID=cds-XP_012218311.1;Dbxref=GeneID:105669774%2CGenbank:XP_012218311.1;Parent=rna-XM_012362888.1
NW_012160615.1	Gnomon	exon	200537	201157	.	+	.	ID=exon-XM_012363062.1-5;Dbxref=GeneID:105669872%2CGenbank:XM_012363062.1;Parent=rna-XM_012363062.1
NW_012160615.1	RefSeq	cDNA_match	1348583	1349524	.	+	.	ID=2299599028;Target=XM_012362858.1 1 942
NW_012160615.1	RefSeq	cDNA_match	1349913	1349997	.	+	.	ID=2299599028;Target=XM_012362858.1 1 942
NW_012160615.1	RefSeq	cDNA_match	1350086	1350313	.	+	.	ID=2299599028;Target=XM_012362858.1 1 942
NW_012160615.1	RefSeq	cDNA_match	1350393	1350517	.	+	.	ID=2299599028;Target=XM_012362858.1 1 942
NW_012160615.1	RefSeq	cDNA_match	1350599	1350755	.	+	.	ID=2299599028;Target=XM_012362858.1 1 942
NW_012160615.1	RefSeq	cDNA_match	1350860	1351064	.	+	.	ID=2299599028;Target=XM_012362858.1 1 942
NW_012160615.1	RefSeq	cDNA_match	1351174	1351512	.	+	.	ID=2299599028;Target=XM_012362858.1 1 942
NW_012160615.1	RefSeq	cDNA_match	1351767	1352718	.	+	.	ID=2299599028;Target=XM_012362858.1 1 942
NW_012160615.1	RefSeq	cDNA_match	1352813	1353337	.	+	.	ID=2299599028;Target=XM_012362858.1 1 942
NW_012160615.1	RefSeq	cDNA_match	1353423	1353604	.	+	.	ID=2299599028;Target=XM_012362858.1 1 942
NW_012160615.1	RefSeq	cDNA_match	1354352	1357473	.	+	.	ID=2299599028;Target=XM_012362858.1 1 942
NW_012160615.1	Gnomon	exon	1124064	1124313	.	+	.	ID=exon-XM_012362851.1-3;Dbxref=GeneID:105669746%2CGenbank:XM_012362851.1;Parent=rna-XM_012362851.1
NW_012160615.1	Gnomon	exon	1137549	1137611	.	+	.	ID=exon-XM_012362851.1-4;Dbxref=GeneID:105669746%2CGenbank:XM_012362851.1;Parent=rna-XM_012362851.1
NW_012160615.1	Gnomon	exon	1138954	1139021	.	+	.	ID=exon-XM_012362851.1-5;Dbxref=GeneID:105669746%2CGenbank:XM_012362851.1;Parent=rna-XM_012362851.1
NW_012160615.1	Gnomon	exon	1139246	1139360	.	+	.	ID=exon-XM_012362851.1-6;Dbxref=GeneID:105669746%2CGenbank:XM_012362851.1;Parent=rna-XM_012362851.1
NW_012160615.1	Gnomon	exon	1140040	1140208	.	+	.	ID=exon-XM_012362851.1-7;Dbxref=GeneID:105669746%2CGenbank:XM_012362851.1;Parent=rna-XM_012362851.1
NW_012160615.1	Gnomon	exon	1140296	1140438	.	+	.	ID=exon-XM_012362851.1-8;Dbxref=GeneID:105669746%2CGenbank:XM_012362851.1;Parent=rna-XM_012362851.1
NW_012160615.1	Gnomon	exon	1140586	1140716	.	+	.	ID=exon-XM_012362851.1-9;Dbxref=GeneID:105669746%2CGenbank:XM_012362851.1;Parent=rna-XM_012362851.1
NW_012160615.1	Gnomon	CDS	294850	295148	.	-	0	Name=XP_012218457.1;ID=cds-XP_012218457.1;Dbxref=GeneID:105669858%2CGenbank:XP_012218457.1;Parent=rna-XM_012363034.1
NW_012160615.1	Gnomon	CDS	294062	294147	.	-	0	Name=XP_012218457.1;ID=cds-XP_012218457.1;Dbxref=GeneID:105669858%2CGenbank:XP_012218457.1;Parent=rna-XM_012363034.1
NW_012160615.1	Gnomon	CDS	293810	293967	.	-	0	Name=XP_012218457.1;ID=cds-XP_012218457.1;Dbxref=GeneID:105669858%2CGenbank:XP_012218457.1;Parent=rna-XM_012363034.1
NW_012160615.1	Gnomon	CDS	293533	293646	.	-	0	Name=XP_012218457.1;ID=cds-XP_012218457.1;Dbxref=GeneID:105669858%2CGenbank:XP_012218457.1;Parent=rna-XM_012363034.1
NW_012160615.1	Gnomon	CDS	293258	293453	.	-	0	Name=XP_012218457.1;ID=cds-XP_012218457.1;Dbxref=GeneID:105669858%2CGenbank:XP_012218457.1;Parent=rna-XM_012363034.1
NW_012160615.1	Gnomon	CDS	292988	293193	.	-	0	Name=XP_012218457.1;ID=cds-XP_012218457.1;Dbxref=GeneID:105669858%2CGenbank:XP_012218457.1;Parent=rna-XM_012363034.1
NW_012160615.1	Gnomon	CDS	292737	292907	.	-	0	Name=XP_012218457.1;ID=cds-XP_012218457.1;Dbxref=GeneID:105669858%2CGenbank:XP_012218457.1;Parent=rna-XM_012363034.1
NW_012160615.1	Gnomon	CDS	291681	292024	.	-	0	Name=XP_012218457.1;ID=cds-XP_012218457.1;Dbxref=GeneID:105669858%2CGenbank:XP_012218457.1;Parent=rna-XM_012363034.1
NW_012160615.1	Gnomon	CDS	291072	291590	.	-	0	Name=XP_012218457.1;ID=cds-XP_012218457.1;Dbxref=GeneID:105669858%2CGenbank:XP_012218457.1;Parent=rna-XM_012363034.1
NW_012160615.1	Gnomon	CDS	290657	290807	.	-	0	Name=XP_012218457.1;ID=cds-XP_012218457.1;Dbxref=GeneID:105669858%2CGenbank:XP_012218457.1;Parent=rna-XM_012363034.1
NW_012160615.1	Gnomon	CDS	290299	290432	.	-	0	Name=XP_012218457.1;ID=cds-XP_012218457.1;Dbxref=GeneID:105669858%2CGenbank:XP_012218457.1;Parent=rna-XM_012363034.1
NW_012160615.1	Gnomon	CDS	289804	290182	.	-	0	Name=XP_012218457.1;ID=cds-XP_012218457.1;Dbxref=GeneID:105669858%2CGenbank:XP_012218457.1;Parent=rna-XM_012363034.1
NW_012160615.1	Gnomon	CDS	289107	289584	.	-	0	Name=XP_012218457.1;ID=cds-XP_012218457.1;Dbxref=GeneID:105669858%2CGenbank:XP_012218457.1;Parent=rna-XM_012363034.1
NW_012160615.1	Gnomon	CDS	288781	288950	.	-	0	Name=XP_012218457.1;ID=cds-XP_012218457.1;Dbxref=GeneID:105669858%2CGenbank:XP_012218457.1;Parent=rna-XM_012363034.1
NW_012160615.1	Gnomon	exon	1067483	1067898	.	+	.	ID=exon-XM_012362851.1-1;Dbxref=GeneID:105669746%2CGenbank:XM_012362851.1;Parent=rna-XM_012362851.1
NW_012160615.1	Gnomon	exon	1080704	1080792	.	+	.	ID=exon-XM_012362851.1-2;Dbxref=GeneID:105669746%2CGenbank:XM_012362851.1;Parent=rna-XM_012362851.1
NW_012160615.1	Gnomon	mRNA	725417	727134	.	+	.	Name=XM_012362927.1;ID=rna-XM_012362927.1;Dbxref=GeneID:105669797%2CGenbank:XM_012362927.1;Parent=gene-LOC105669797
NW_012160615.1	Gnomon	exon	728849	729342	.	-	.	ID=exon-XM_012362919.1-2;Dbxref=GeneID:105669791%2CGenbank:XM_012362919.1;Parent=rna-XM_012362919.1
NW_012160615.1	Gnomon	exon	728347	728646	.	-	.	ID=exon-XM_012362919.1-3;Dbxref=GeneID:105669791%2CGenbank:XM_012362919.1;Parent=rna-XM_012362919.1
NW_012160615.1	Gnomon	exon	728072	728253	.	-	.	ID=exon-XM_012362919.1-4;Dbxref=GeneID:105669791%2CGenbank:XM_012362919.1;Parent=rna-XM_012362919.1
NW_012160615.1	Gnomon	exon	727125	727687	.	-	.	ID=exon-XM_012362919.1-5;Dbxref=GeneID:105669791%2CGenbank:XM_012362919.1;Parent=rna-XM_012362919.1
NW_012160615.1	Gnomon	exon	729507	729972	.	-	.	ID=exon-XM_012362919.1-1;Dbxref=GeneID:105669791%2CGenbank:XM_012362919.1;Parent=rna-XM_012362919.1
NW_012160615.1	Gnomon	mRNA	1643346	1644504	.	-	.	Name=XM_012363025.1;ID=rna-XM_012363025.1;Dbxref=GeneID:105669851%2CGenbank:XM_012363025.1;Parent=gene-LOC105669851
NW_012160615.1	Gnomon	exon	1137549	1137611	.	+	.	ID=exon-XM_012362849.1-6;Dbxref=GeneID:105669746%2CGenbank:XM_012362849.1;Parent=rna-XM_012362849.1
NW_012160615.1	Gnomon	exon	1138954	1139021	.	+	.	ID=exon-XM_012362849.1-7;Dbxref=GeneID:105669746%2CGenbank:XM_012362849.1;Parent=rna-XM_012362849.1
NW_012160615.1	Gnomon	exon	1139246	1139360	.	+	.	ID=exon-XM_012362849.1-8;Dbxref=GeneID:105669746%2CGenbank:XM_012362849.1;Parent=rna-XM_012362849.1
NW_012160615.1	Gnomon	exon	1140040	1140208	.	+	.	ID=exon-XM_012362849.1-9;Dbxref=GeneID:105669746%2CGenbank:XM_012362849.1;Parent=rna-XM_012362849.1
NW_012160615.1	Gnomon	exon	984753	984850	.	+	.	ID=exon-XM_012362849.1-2;Dbxref=GeneID:105669746%2CGenbank:XM_012362849.1;Parent=rna-XM_012362849.1
NW_012160615.1	Gnomon	exon	985111	985149	.	+	.	ID=exon-XM_012362849.1-3;Dbxref=GeneID:105669746%2CGenbank:XM_012362849.1;Parent=rna-XM_012362849.1
NW_012160615.1	Gnomon	exon	1080704	1080792	.	+	.	ID=exon-XM_012362849.1-4;Dbxref=GeneID:105669746%2CGenbank:XM_012362849.1;Parent=rna-XM_012362849.1
NW_012160615.1	Gnomon	exon	1124064	1124313	.	+	.	ID=exon-XM_012362849.1-5;Dbxref=GeneID:105669746%2CGenbank:XM_012362849.1;Parent=rna-XM_012362849.1
NW_012160615.1	Gnomon	exon	965175	965189	.	+	.	ID=exon-XM_012362849.1-1;Dbxref=GeneID:105669746%2CGenbank:XM_012362849.1;Parent=rna-XM_012362849.1
NW_012160615.1	Gnomon	exon	1458316	1458421	.	-	.	ID=exon-XR_001100331.1-1;Dbxref=GeneID:105669808%2CGenbank:XR_001100331.1;Parent=rna-XR_001100331.1
NW_012160615.1	Gnomon	exon	1458081	1458234	.	-	.	ID=exon-XR_001100331.1-2;Dbxref=GeneID:105669808%2CGenbank:XR_001100331.1;Parent=rna-XR_001100331.1
NW_012160615.1	Gnomon	exon	1456313	1456787	.	-	.	ID=exon-XR_001100331.1-3;Dbxref=GeneID:105669808%2CGenbank:XR_001100331.1;Parent=rna-XR_001100331.1
NW_012160615.1	Gnomon	exon	1625291	1631144	.	+	.	ID=exon-XM_012362907.1-23;Dbxref=GeneID:105669786%2CGenbank:XM_012362907.1;Parent=rna-XM_012362907.1
NW_012160615.1	Gnomon	exon	1622809	1622949	.	+	.	ID=exon-XM_012362907.1-20;Dbxref=GeneID:105669786%2CGenbank:XM_012362907.1;Parent=rna-XM_012362907.1
NW_012160615.1	Gnomon	exon	1623175	1623496	.	+	.	ID=exon-XM_012362907.1-21;Dbxref=GeneID:105669786%2CGenbank:XM_012362907.1;Parent=rna-XM_012362907.1
NW_012160615.1	Gnomon	exon	1624729	1624974	.	+	.	ID=exon-XM_012362907.1-22;Dbxref=GeneID:105669786%2CGenbank:XM_012362907.1;Parent=rna-XM_012362907.1
NW_012160615.1	Gnomon	exon	234076	234411	.	+	.	ID=exon-XM_012363013.1-1;Dbxref=GeneID:105669847%2CGenbank:XM_012363013.1;Parent=rna-XM_012363013.1
NW_012160615.1	Gnomon	exon	234527	234653	.	+	.	ID=exon-XM_012363013.1-2;Dbxref=GeneID:105669847%2CGenbank:XM_012363013.1;Parent=rna-XM_012363013.1
NW_012160615.1	Gnomon	exon	235823	236352	.	+	.	ID=exon-XM_012363013.1-3;Dbxref=GeneID:105669847%2CGenbank:XM_012363013.1;Parent=rna-XM_012363013.1
NW_012160615.1	Gnomon	exon	236448	236547	.	+	.	ID=exon-XM_012363013.1-4;Dbxref=GeneID:105669847%2CGenbank:XM_012363013.1;Parent=rna-XM_012363013.1
NW_012160615.1	Gnomon	exon	236611	236718	.	+	.	ID=exon-XM_012363013.1-5;Dbxref=GeneID:105669847%2CGenbank:XM_012363013.1;Parent=rna-XM_012363013.1
NW_012160615.1	Gnomon	exon	236780	236935	.	+	.	ID=exon-XM_012363013.1-6;Dbxref=GeneID:105669847%2CGenbank:XM_012363013.1;Parent=rna-XM_012363013.1
NW_012160615.1	Gnomon	exon	237196	237320	.	+	.	ID=exon-XM_012363013.1-7;Dbxref=GeneID:105669847%2CGenbank:XM_012363013.1;Parent=rna-XM_012363013.1
NW_012160615.1	Gnomon	CDS	688662	688718	.	+	0	Name=XP_012218514.1;ID=cds-XP_012218514.1;Dbxref=GeneID:105669892%2CGenbank:XP_012218514.1;Parent=rna-XM_012363091.1
NW_012160615.1	Gnomon	CDS	689042	689506	.	+	0	Name=XP_012218514.1;ID=cds-XP_012218514.1;Dbxref=GeneID:105669892%2CGenbank:XP_012218514.1;Parent=rna-XM_012363091.1
NW_012160615.1	Gnomon	CDS	689976	690280	.	+	0	Name=XP_012218514.1;ID=cds-XP_012218514.1;Dbxref=GeneID:105669892%2CGenbank:XP_012218514.1;Parent=rna-XM_012363091.1
NW_012160615.1	Gnomon	CDS	690511	690808	.	+	0	Name=XP_012218514.1;ID=cds-XP_012218514.1;Dbxref=GeneID:105669892%2CGenbank:XP_012218514.1;Parent=rna-XM_012363091.1
NW_012160615.1	Gnomon	CDS	691089	691307	.	+	0	Name=XP_012218514.1;ID=cds-XP_012218514.1;Dbxref=GeneID:105669892%2CGenbank:XP_012218514.1;Parent=rna-XM_012363091.1
NW_012160615.1	Gnomon	CDS	675583	675688	.	+	0	Name=XP_012218515.1;ID=cds-XP_012218515.1;Dbxref=GeneID:105669893%2CGenbank:XP_012218515.1;Parent=rna-XM_012363092.1
NW_012160615.1	Gnomon	CDS	677051	677265	.	+	0	Name=XP_012218515.1;ID=cds-XP_012218515.1;Dbxref=GeneID:105669893%2CGenbank:XP_012218515.1;Parent=rna-XM_012363092.1
NW_012160615.1	Gnomon	CDS	679503	681929	.	+	0	Name=XP_012218515.1;ID=cds-XP_012218515.1;Dbxref=GeneID:105669893%2CGenbank:XP_012218515.1;Parent=rna-XM_012363092.1
NW_012160615.1	Gnomon	lnc_RNA	199304	200598	.	-	.	Name=XR_001100342.1;ID=rna-XR_001100342.1;Dbxref=GeneID:105669873%2CGenbank:XR_001100342.1;Parent=gene-LOC105669873
NW_012160615.1	Gnomon	exon	1501365	1501599	.	+	.	ID=exon-XM_012362946.1-10;Dbxref=GeneID:105669813%2CGenbank:XM_012362946.1;Note=The sequence of the model RefSeq transcript was modified relative to this genomic sequence to represent the inferred CDS: deleted 1 base in 1 codon;Parent=rna-XM_012362946.1
NW_012160615.1	Gnomon	CDS	1108867	1108975	.	-	0	Name=XP_012218265.1;ID=cds-XP_012218265.1;Dbxref=GeneID:105669740%2CGenbank:XP_012218265.1;Note=The sequence of the model RefSeq protein was modified relative to this genomic sequence to represent the inferred CDS: inserted 1 base in 1 codon;Parent=rna-XM_012362842.1
NW_012160615.1	Gnomon	CDS	1088045	1088098	.	-	0	Name=XP_012218265.1;ID=cds-XP_012218265.1;Dbxref=GeneID:105669740%2CGenbank:XP_012218265.1;Note=The sequence of the model RefSeq protein was modified relative to this genomic sequence to represent the inferred CDS: inserted 1 base in 1 codon;Parent=rna-XM_012362842.1
NW_012160615.1	Gnomon	CDS	1087897	1088042	.	-	0	Name=XP_012218265.1;ID=cds-XP_012218265.1;Dbxref=GeneID:105669740%2CGenbank:XP_012218265.1;Note=The sequence of the model RefSeq protein was modified relative to this genomic sequence to represent the inferred CDS: inserted 1 base in 1 codon;Parent=rna-XM_012362842.1
NW_012160615.1	Gnomon	CDS	1083540	1085087	.	-	0	Name=XP_012218265.1;ID=cds-XP_012218265.1;Dbxref=GeneID:105669740%2CGenbank:XP_012218265.1;Note=The sequence of the model RefSeq protein was modified relative to this genomic sequence to represent the inferred CDS: inserted 1 base in 1 codon;Parent=rna-XM_012362842.1
NW_012160615.1	Gnomon	exon	1501752	1503353	.	+	.	ID=exon-XM_012362946.1-11;Dbxref=GeneID:105669813%2CGenbank:XM_012362946.1;Note=The sequence of the model RefSeq transcript was modified relative to this genomic sequence to represent the inferred CDS: deleted 1 base in 1 codon;Parent=rna-XM_012362946.1
NW_012160615.1	Gnomon	exon	1503448	1503806	.	+	.	ID=exon-XM_012362946.1-12;Dbxref=GeneID:105669813%2CGenbank:XM_012362946.1;Note=The sequence of the model RefSeq transcript was modified relative to this genomic sequence to represent the inferred CDS: deleted 1 base in 1 codon;Parent=rna-XM_012362946.1
NW_012160615.1	Gnomon	exon	1503934	1504416	.	+	.	ID=exon-XM_012362946.1-13;Dbxref=GeneID:105669813%2CGenbank:XM_012362946.1;Note=The sequence of the model RefSeq transcript was modified relative to this genomic sequence to represent the inferred CDS: deleted 1 base in 1 codon;Parent=rna-XM_012362946.1
NW_012160615.1	Gnomon	exon	1620644	1620980	.	+	.	ID=exon-XM_012362907.1-16;Dbxref=GeneID:105669786%2CGenbank:XM_012362907.1;Parent=rna-XM_012362907.1
NW_012160615.1	Gnomon	exon	1621245	1621429	.	+	.	ID=exon-XM_012362907.1-17;Dbxref=GeneID:105669786%2CGenbank:XM_012362907.1;Parent=rna-XM_012362907.1
NW_012160615.1	Gnomon	exon	1621614	1621741	.	+	.	ID=exon-XM_012362907.1-18;Dbxref=GeneID:105669786%2CGenbank:XM_012362907.1;Parent=rna-XM_012362907.1
NW_012160615.1	Gnomon	exon	1622455	1622550	.	+	.	ID=exon-XM_012362907.1-19;Dbxref=GeneID:105669786%2CGenbank:XM_012362907.1;Parent=rna-XM_012362907.1
NW_012160615.1	Gnomon	exon	1619172	1619326	.	+	.	ID=exon-XM_012362907.1-12;Dbxref=GeneID:105669786%2CGenbank:XM_012362907.1;Parent=rna-XM_012362907.1
NW_012160615.1	Gnomon	exon	1619543	1619663	.	+	.	ID=exon-XM_012362907.1-13;Dbxref=GeneID:105669786%2CGenbank:XM_012362907.1;Parent=rna-XM_012362907.1
NW_012160615.1	Gnomon	exon	1619771	1619891	.	+	.	ID=exon-XM_012362907.1-14;Dbxref=GeneID:105669786%2CGenbank:XM_012362907.1;Parent=rna-XM_012362907.1
NW_012160615.1	Gnomon	exon	1620191	1620500	.	+	.	ID=exon-XM_012362907.1-15;Dbxref=GeneID:105669786%2CGenbank:XM_012362907.1;Parent=rna-XM_012362907.1
NW_012160615.1	Gnomon	exon	1613360	1613603	.	+	.	ID=exon-XM_012362907.1-10;Dbxref=GeneID:105669786%2CGenbank:XM_012362907.1;Parent=rna-XM_012362907.1
NW_012160615.1	Gnomon	exon	1614366	1614547	.	+	.	ID=exon-XM_012362907.1-11;Dbxref=GeneID:105669786%2CGenbank:XM_012362907.1;Parent=rna-XM_012362907.1
NW_012160615.1	Gnomon	exon	143577	143844	.	+	.	ID=exon-XM_012362897.1-9;Dbxref=GeneID:105669778%2CGenbank:XM_012362897.1;Parent=rna-XM_012362897.1
NW_012160615.1	Gnomon	exon	29280	29360	.	+	.	ID=exon-XM_012362897.1-1;Dbxref=GeneID:105669778%2CGenbank:XM_012362897.1;Parent=rna-XM_012362897.1
NW_012160615.1	Gnomon	exon	30422	30644	.	+	.	ID=exon-XM_012362897.1-2;Dbxref=GeneID:105669778%2CGenbank:XM_012362897.1;Parent=rna-XM_012362897.1
NW_012160615.1	Gnomon	exon	91037	91147	.	+	.	ID=exon-XM_012362897.1-3;Dbxref=GeneID:105669778%2CGenbank:XM_012362897.1;Parent=rna-XM_012362897.1
NW_012160615.1	Gnomon	exon	130548	130681	.	+	.	ID=exon-XM_012362897.1-4;Dbxref=GeneID:105669778%2CGenbank:XM_012362897.1;Parent=rna-XM_012362897.1
NW_012160615.1	Gnomon	exon	136840	136930	.	+	.	ID=exon-XM_012362897.1-5;Dbxref=GeneID:105669778%2CGenbank:XM_012362897.1;Parent=rna-XM_012362897.1
NW_012160615.1	Gnomon	exon	140891	141139	.	+	.	ID=exon-XM_012362897.1-6;Dbxref=GeneID:105669778%2CGenbank:XM_012362897.1;Parent=rna-XM_012362897.1
NW_012160615.1	Gnomon	exon	141761	142025	.	+	.	ID=exon-XM_012362897.1-7;Dbxref=GeneID:105669778%2CGenbank:XM_012362897.1;Parent=rna-XM_012362897.1
NW_012160615.1	Gnomon	exon	142695	143151	.	+	.	ID=exon-XM_012362897.1-8;Dbxref=GeneID:105669778%2CGenbank:XM_012362897.1;Parent=rna-XM_012362897.1
NW_012160615.1	Gnomon	exon	1124064	1124313	.	+	.	ID=exon-XM_012362850.1-2;Dbxref=GeneID:105669746%2CGenbank:XM_012362850.1;Parent=rna-XM_012362850.1
NW_012160615.1	Gnomon	exon	1137549	1137611	.	+	.	ID=exon-XM_012362850.1-3;Dbxref=GeneID:105669746%2CGenbank:XM_012362850.1;Parent=rna-XM_012362850.1
NW_012160615.1	Gnomon	exon	1119455	1119791	.	+	.	ID=exon-XM_012362850.1-1;Dbxref=GeneID:105669746%2CGenbank:XM_012362850.1;Parent=rna-XM_012362850.1
NW_012160615.1	Gnomon	exon	1140040	1140208	.	+	.	ID=exon-XM_012362850.1-6;Dbxref=GeneID:105669746%2CGenbank:XM_012362850.1;Parent=rna-XM_012362850.1
NW_012160615.1	Gnomon	exon	1140296	1140438	.	+	.	ID=exon-XM_012362850.1-7;Dbxref=GeneID:105669746%2CGenbank:XM_012362850.1;Parent=rna-XM_012362850.1
NW_012160615.1	Gnomon	exon	1138954	1139021	.	+	.	ID=exon-XM_012362850.1-4;Dbxref=GeneID:105669746%2CGenbank:XM_012362850.1;Parent=rna-XM_012362850.1
NW_012160615.1	Gnomon	exon	1139246	1139360	.	+	.	ID=exon-XM_012362850.1-5;Dbxref=GeneID:105669746%2CGenbank:XM_012362850.1;Parent=rna-XM_012362850.1
NW_012160615.1	Gnomon	exon	1140586	1140716	.	+	.	ID=exon-XM_012362850.1-8;Dbxref=GeneID:105669746%2CGenbank:XM_012362850.1;Parent=rna-XM_012362850.1
NW_012160615.1	Gnomon	exon	1140812	1146221	.	+	.	ID=exon-XM_012362850.1-9;Dbxref=GeneID:105669746%2CGenbank:XM_012362850.1;Parent=rna-XM_012362850.1
NW_012160615.1	Gnomon	exon	196710	196798	.	-	.	ID=exon-XM_012363061.1-1;Dbxref=GeneID:105669870%2CGenbank:XM_012363061.1;Parent=rna-XM_012363061.1
NW_012160615.1	Gnomon	exon	195488	195778	.	-	.	ID=exon-XM_012363061.1-2;Dbxref=GeneID:105669870%2CGenbank:XM_012363061.1;Parent=rna-XM_012363061.1
NW_012160615.1	Gnomon	exon	195292	195400	.	-	.	ID=exon-XM_012363061.1-3;Dbxref=GeneID:105669870%2CGenbank:XM_012363061.1;Parent=rna-XM_012363061.1
NW_012160615.1	Gnomon	exon	194754	195098	.	-	.	ID=exon-XM_012363061.1-4;Dbxref=GeneID:105669870%2CGenbank:XM_012363061.1;Parent=rna-XM_012363061.1
NW_012160615.1	Gnomon	exon	194309	194630	.	-	.	ID=exon-XM_012363061.1-5;Dbxref=GeneID:105669870%2CGenbank:XM_012363061.1;Parent=rna-XM_012363061.1
NW_012160615.1	Gnomon	exon	193088	194011	.	-	.	ID=exon-XM_012363061.1-6;Dbxref=GeneID:105669870%2CGenbank:XM_012363061.1;Parent=rna-XM_012363061.1
NW_012160615.1	Gnomon	CDS	1316222	1316372	.	+	0	Name=XP_012218513.1;ID=cds-XP_012218513.1;Dbxref=GeneID:105669891%2CGenbank:XP_012218513.1;Parent=rna-XM_012363090.1
NW_012160615.1	Gnomon	CDS	1317068	1317108	.	+	0	Name=XP_012218513.1;ID=cds-XP_012218513.1;Dbxref=GeneID:105669891%2CGenbank:XP_012218513.1;Parent=rna-XM_012363090.1
NW_012160615.1	Gnomon	CDS	1317675	1317773	.	+	0	Name=XP_012218513.1;ID=cds-XP_012218513.1;Dbxref=GeneID:105669891%2CGenbank:XP_012218513.1;Parent=rna-XM_012363090.1
NW_012160615.1	Gnomon	CDS	1318821	1318895	.	+	0	Name=XP_012218513.1;ID=cds-XP_012218513.1;Dbxref=GeneID:105669891%2CGenbank:XP_012218513.1;Parent=rna-XM_012363090.1
NW_012160615.1	Gnomon	CDS	1319077	1319286	.	+	0	Name=XP_012218513.1;ID=cds-XP_012218513.1;Dbxref=GeneID:105669891%2CGenbank:XP_012218513.1;Parent=rna-XM_012363090.1
NW_012160615.1	Gnomon	lnc_RNA	199272	200598	.	-	.	Name=XR_001100341.1;ID=rna-XR_001100341.1;Dbxref=GeneID:105669873%2CGenbank:XR_001100341.1;Parent=gene-LOC105669873
NW_012160615.1	Gnomon	exon	729507	729633	.	-	.	ID=exon-XM_012362920.1-2;Dbxref=GeneID:105669791%2CGenbank:XM_012362920.1;Parent=rna-XM_012362920.1
NW_012160615.1	Gnomon	exon	728849	729342	.	-	.	ID=exon-XM_012362920.1-3;Dbxref=GeneID:105669791%2CGenbank:XM_012362920.1;Parent=rna-XM_012362920.1
NW_012160615.1	Gnomon	exon	729721	729972	.	-	.	ID=exon-XM_012362920.1-1;Dbxref=GeneID:105669791%2CGenbank:XM_012362920.1;Parent=rna-XM_012362920.1
NW_012160615.1	Gnomon	exon	727125	727687	.	-	.	ID=exon-XM_012362920.1-6;Dbxref=GeneID:105669791%2CGenbank:XM_012362920.1;Parent=rna-XM_012362920.1
NW_012160615.1	Gnomon	exon	728347	728646	.	-	.	ID=exon-XM_012362920.1-4;Dbxref=GeneID:105669791%2CGenbank:XM_012362920.1;Parent=rna-XM_012362920.1
NW_012160615.1	Gnomon	exon	728072	728253	.	-	.	ID=exon-XM_012362920.1-5;Dbxref=GeneID:105669791%2CGenbank:XM_012362920.1;Parent=rna-XM_012362920.1
NW_012160615.1	Gnomon	exon	185660	185839	.	-	.	ID=exon-XM_012362991.1-1;Dbxref=GeneID:105669839%2CGenbank:XM_012362991.1;Parent=rna-XM_012362991.1
NW_012160615.1	Gnomon	exon	181654	181800	.	-	.	ID=exon-XM_012362991.1-4;Dbxref=GeneID:105669839%2CGenbank:XM_012362991.1;Parent=rna-XM_012362991.1
NW_012160615.1	Gnomon	exon	181245	181560	.	-	.	ID=exon-XM_012362991.1-5;Dbxref=GeneID:105669839%2CGenbank:XM_012362991.1;Parent=rna-XM_012362991.1
NW_012160615.1	Gnomon	exon	182396	182457	.	-	.	ID=exon-XM_012362991.1-2;Dbxref=GeneID:105669839%2CGenbank:XM_012362991.1;Parent=rna-XM_012362991.1
NW_012160615.1	Gnomon	exon	181890	182082	.	-	.	ID=exon-XM_012362991.1-3;Dbxref=GeneID:105669839%2CGenbank:XM_012362991.1;Parent=rna-XM_012362991.1
NW_012160615.1	Gnomon	exon	178756	178977	.	-	.	ID=exon-XM_012362991.1-8;Dbxref=GeneID:105669839%2CGenbank:XM_012362991.1;Parent=rna-XM_012362991.1
NW_012160615.1	Gnomon	exon	178468	178595	.	-	.	ID=exon-XM_012362991.1-9;Dbxref=GeneID:105669839%2CGenbank:XM_012362991.1;Parent=rna-XM_012362991.1
NW_012160615.1	Gnomon	exon	179357	179767	.	-	.	ID=exon-XM_012362991.1-6;Dbxref=GeneID:105669839%2CGenbank:XM_012362991.1;Parent=rna-XM_012362991.1
NW_012160615.1	Gnomon	exon	179048	179278	.	-	.	ID=exon-XM_012362991.1-7;Dbxref=GeneID:105669839%2CGenbank:XM_012362991.1;Parent=rna-XM_012362991.1
NW_012160615.1	Gnomon	CDS	832558	832692	.	-	0	Name=XP_012218264.1;ID=cds-XP_012218264.1;Dbxref=GeneID:105669739%2CGenbank:XP_012218264.1;Parent=rna-XM_012362841.1
NW_012160615.1	Gnomon	CDS	832424	832495	.	-	0	Name=XP_012218264.1;ID=cds-XP_012218264.1;Dbxref=GeneID:105669739%2CGenbank:XP_012218264.1;Parent=rna-XM_012362841.1
NW_012160615.1	Gnomon	CDS	831997	832356	.	-	0	Name=XP_012218264.1;ID=cds-XP_012218264.1;Dbxref=GeneID:105669739%2CGenbank:XP_012218264.1;Parent=rna-XM_012362841.1
NW_012160615.1	Gnomon	CDS	831097	831916	.	-	0	Name=XP_012218264.1;ID=cds-XP_012218264.1;Dbxref=GeneID:105669739%2CGenbank:XP_012218264.1;Parent=rna-XM_012362841.1
NW_012160615.1	Gnomon	CDS	830860	831022	.	-	0	Name=XP_012218264.1;ID=cds-XP_012218264.1;Dbxref=GeneID:105669739%2CGenbank:XP_012218264.1;Parent=rna-XM_012362841.1
NW_012160615.1	Gnomon	CDS	830652	830780	.	-	0	Name=XP_012218264.1;ID=cds-XP_012218264.1;Dbxref=GeneID:105669739%2CGenbank:XP_012218264.1;Parent=rna-XM_012362841.1
NW_012160615.1	Gnomon	CDS	830371	830590	.	-	0	Name=XP_012218264.1;ID=cds-XP_012218264.1;Dbxref=GeneID:105669739%2CGenbank:XP_012218264.1;Parent=rna-XM_012362841.1
NW_012160615.1	Gnomon	mRNA	1744965	1747406	.	-	.	Name=XM_012362929.1;ID=rna-XM_012362929.1;Dbxref=GeneID:105669801%2CGenbank:XM_012362929.1;Parent=gene-LOC105669801
NW_012160615.1	Gnomon	CDS	453080	453142	.	+	0	Name=XP_012218512.1;ID=cds-XP_012218512.1;Dbxref=GeneID:105669890%2CGenbank:XP_012218512.1;Parent=rna-XM_012363089.1
NW_012160615.1	Gnomon	CDS	453220	454968	.	+	0	Name=XP_012218512.1;ID=cds-XP_012218512.1;Dbxref=GeneID:105669890%2CGenbank:XP_012218512.1;Parent=rna-XM_012363089.1
NW_012160615.1	Gnomon	CDS	455047	455232	.	+	0	Name=XP_012218512.1;ID=cds-XP_012218512.1;Dbxref=GeneID:105669890%2CGenbank:XP_012218512.1;Parent=rna-XM_012363089.1
NW_012160615.1	Gnomon	CDS	455316	455500	.	+	0	Name=XP_012218512.1;ID=cds-XP_012218512.1;Dbxref=GeneID:105669890%2CGenbank:XP_012218512.1;Parent=rna-XM_012363089.1
NW_012160615.1	Gnomon	CDS	455592	455701	.	+	0	Name=XP_012218512.1;ID=cds-XP_012218512.1;Dbxref=GeneID:105669890%2CGenbank:XP_012218512.1;Parent=rna-XM_012363089.1
NW_012160615.1	Gnomon	CDS	455775	455830	.	+	0	Name=XP_012218512.1;ID=cds-XP_012218512.1;Dbxref=GeneID:105669890%2CGenbank:XP_012218512.1;Parent=rna-XM_012363089.1
NW_012160615.1	Gnomon	exon	844833	846378	.	+	.	ID=exon-XM_012362836.1-20;Dbxref=GeneID:105669737%2CGenbank:XM_012362836.1;Parent=rna-XM_012362836.1
NW_012160615.1	Gnomon	exon	846554	847893	.	+	.	ID=exon-XM_012362836.1-21;Dbxref=GeneID:105669737%2CGenbank:XM_012362836.1;Parent=rna-XM_012362836.1
NW_012160615.1	Gnomon	exon	839088	839300	.	+	.	ID=exon-XM_012362836.1-15;Dbxref=GeneID:105669737%2CGenbank:XM_012362836.1;Parent=rna-XM_012362836.1
NW_012160615.1	Gnomon	exon	839378	840260	.	+	.	ID=exon-XM_012362836.1-16;Dbxref=GeneID:105669737%2CGenbank:XM_012362836.1;Parent=rna-XM_012362836.1
NW_012160615.1	Gnomon	exon	840338	840470	.	+	.	ID=exon-XM_012362836.1-17;Dbxref=GeneID:105669737%2CGenbank:XM_012362836.1;Parent=rna-XM_012362836.1
NW_012160615.1	Gnomon	exon	841821	842049	.	+	.	ID=exon-XM_012362836.1-18;Dbxref=GeneID:105669737%2CGenbank:XM_012362836.1;Parent=rna-XM_012362836.1
NW_012160615.1	Gnomon	exon	844382	844611	.	+	.	ID=exon-XM_012362836.1-19;Dbxref=GeneID:105669737%2CGenbank:XM_012362836.1;Parent=rna-XM_012362836.1
NW_012160615.1	Gnomon	exon	837328	837490	.	+	.	ID=exon-XM_012362836.1-10;Dbxref=GeneID:105669737%2CGenbank:XM_012362836.1;Parent=rna-XM_012362836.1
NW_012160615.1	Gnomon	exon	837611	837919	.	+	.	ID=exon-XM_012362836.1-11;Dbxref=GeneID:105669737%2CGenbank:XM_012362836.1;Parent=rna-XM_012362836.1
NW_012160615.1	Gnomon	exon	837988	838210	.	+	.	ID=exon-XM_012362836.1-12;Dbxref=GeneID:105669737%2CGenbank:XM_012362836.1;Parent=rna-XM_012362836.1
NW_012160615.1	Gnomon	exon	838285	838455	.	+	.	ID=exon-XM_012362836.1-13;Dbxref=GeneID:105669737%2CGenbank:XM_012362836.1;Parent=rna-XM_012362836.1
NW_012160615.1	Gnomon	exon	838606	839014	.	+	.	ID=exon-XM_012362836.1-14;Dbxref=GeneID:105669737%2CGenbank:XM_012362836.1;Parent=rna-XM_012362836.1
NW_012160615.1	Gnomon	CDS	833005	833149	.	-	0	Name=XP_012218263.1;ID=cds-XP_012218263.1;Dbxref=GeneID:105669739%2CGenbank:XP_012218263.1;Parent=rna-XM_012362840.1
NW_012160615.1	Gnomon	CDS	832784	832896	.	-	0	Name=XP_012218263.1;ID=cds-XP_012218263.1;Dbxref=GeneID:105669739%2CGenbank:XP_012218263.1;Parent=rna-XM_012362840.1
NW_012160615.1	Gnomon	CDS	832558	832695	.	-	0	Name=XP_012218263.1;ID=cds-XP_012218263.1;Dbxref=GeneID:105669739%2CGenbank:XP_012218263.1;Parent=rna-XM_012362840.1
NW_012160615.1	Gnomon	CDS	832424	832495	.	-	0	Name=XP_012218263.1;ID=cds-XP_012218263.1;Dbxref=GeneID:105669739%2CGenbank:XP_012218263.1;Parent=rna-XM_012362840.1
NW_012160615.1	Gnomon	CDS	831997	832356	.	-	0	Name=XP_012218263.1;ID=cds-XP_012218263.1;Dbxref=GeneID:105669739%2CGenbank:XP_012218263.1;Parent=rna-XM_012362840.1
NW_012160615.1	Gnomon	CDS	831097	831916	.	-	0	Name=XP_012218263.1;ID=cds-XP_012218263.1;Dbxref=GeneID:105669739%2CGenbank:XP_012218263.1;Parent=rna-XM_012362840.1
NW_012160615.1	Gnomon	CDS	830860	831022	.	-	0	Name=XP_012218263.1;ID=cds-XP_012218263.1;Dbxref=GeneID:105669739%2CGenbank:XP_012218263.1;Parent=rna-XM_012362840.1
NW_012160615.1	Gnomon	CDS	830652	830780	.	-	0	Name=XP_012218263.1;ID=cds-XP_012218263.1;Dbxref=GeneID:105669739%2CGenbank:XP_012218263.1;Parent=rna-XM_012362840.1
NW_012160615.1	Gnomon	CDS	830371	830590	.	-	0	Name=XP_012218263.1;ID=cds-XP_012218263.1;Dbxref=GeneID:105669739%2CGenbank:XP_012218263.1;Parent=rna-XM_012362840.1
NW_012160615.1	Gnomon	mRNA	426703	433408	.	-	.	Name=XM_012363028.1;ID=rna-XM_012363028.1;Dbxref=GeneID:105669855%2CGenbank:XM_012363028.1;Parent=gene-LOC105669855
NW_012160615.1	Gnomon	mRNA	555023	557931	.	-	.	Name=XM_012362870.1;ID=rna-XM_012362870.1;Dbxref=GeneID:105669764%2CGenbank:XM_012362870.1;Parent=gene-LOC105669764
NW_012160615.1	Gnomon	CDS	182798	182817	.	-	0	Name=XP_012218419.1;ID=cds-XP_012218419.1;Dbxref=GeneID:105669839%2CGenbank:XP_012218419.1;Parent=rna-XM_012362996.1
NW_012160615.1	Gnomon	CDS	182396	182457	.	-	0	Name=XP_012218419.1;ID=cds-XP_012218419.1;Dbxref=GeneID:105669839%2CGenbank:XP_012218419.1;Parent=rna-XM_012362996.1
NW_012160615.1	Gnomon	CDS	181890	182082	.	-	0	Name=XP_012218419.1;ID=cds-XP_012218419.1;Dbxref=GeneID:105669839%2CGenbank:XP_012218419.1;Parent=rna-XM_012362996.1
NW_012160615.1	Gnomon	CDS	181654	181800	.	-	0	Name=XP_012218419.1;ID=cds-XP_012218419.1;Dbxref=GeneID:105669839%2CGenbank:XP_012218419.1;Parent=rna-XM_012362996.1
NW_012160615.1	Gnomon	CDS	181245	181560	.	-	0	Name=XP_012218419.1;ID=cds-XP_012218419.1;Dbxref=GeneID:105669839%2CGenbank:XP_012218419.1;Parent=rna-XM_012362996.1
NW_012160615.1	Gnomon	CDS	180436	180453	.	-	0	Name=XP_012218419.1;ID=cds-XP_012218419.1;Dbxref=GeneID:105669839%2CGenbank:XP_012218419.1;Parent=rna-XM_012362996.1
NW_012160615.1	Gnomon	CDS	179357	179767	.	-	0	Name=XP_012218419.1;ID=cds-XP_012218419.1;Dbxref=GeneID:105669839%2CGenbank:XP_012218419.1;Parent=rna-XM_012362996.1
NW_012160615.1	Gnomon	CDS	179048	179278	.	-	0	Name=XP_012218419.1;ID=cds-XP_012218419.1;Dbxref=GeneID:105669839%2CGenbank:XP_012218419.1;Parent=rna-XM_012362996.1
NW_012160615.1	Gnomon	CDS	178756	178977	.	-	0	Name=XP_012218419.1;ID=cds-XP_012218419.1;Dbxref=GeneID:105669839%2CGenbank:XP_012218419.1;Parent=rna-XM_012362996.1
NW_012160615.1	Gnomon	CDS	178468	178595	.	-	0	Name=XP_012218419.1;ID=cds-XP_012218419.1;Dbxref=GeneID:105669839%2CGenbank:XP_012218419.1;Parent=rna-XM_012362996.1
NW_012160615.1	Gnomon	CDS	178143	178389	.	-	0	Name=XP_012218419.1;ID=cds-XP_012218419.1;Dbxref=GeneID:105669839%2CGenbank:XP_012218419.1;Parent=rna-XM_012362996.1
NW_012160615.1	Gnomon	CDS	177703	177967	.	-	0	Name=XP_012218419.1;ID=cds-XP_012218419.1;Dbxref=GeneID:105669839%2CGenbank:XP_012218419.1;Parent=rna-XM_012362996.1
NW_012160615.1	Gnomon	CDS	177462	177622	.	-	0	Name=XP_012218419.1;ID=cds-XP_012218419.1;Dbxref=GeneID:105669839%2CGenbank:XP_012218419.1;Parent=rna-XM_012362996.1
NW_012160615.1	Gnomon	CDS	177247	177339	.	-	0	Name=XP_012218419.1;ID=cds-XP_012218419.1;Dbxref=GeneID:105669839%2CGenbank:XP_012218419.1;Parent=rna-XM_012362996.1
NW_012160615.1	Gnomon	CDS	177057	177158	.	-	0	Name=XP_012218419.1;ID=cds-XP_012218419.1;Dbxref=GeneID:105669839%2CGenbank:XP_012218419.1;Parent=rna-XM_012362996.1
NW_012160615.1	Gnomon	exon	407016	407236	.	+	.	ID=exon-XM_012362967.1-1;Dbxref=GeneID:105669827%2CGenbank:XM_012362967.1;Parent=rna-XM_012362967.1
NW_012160615.1	Gnomon	exon	407561	407665	.	+	.	ID=exon-XM_012362967.1-2;Dbxref=GeneID:105669827%2CGenbank:XM_012362967.1;Parent=rna-XM_012362967.1
NW_012160615.1	Gnomon	exon	407851	407908	.	+	.	ID=exon-XM_012362967.1-3;Dbxref=GeneID:105669827%2CGenbank:XM_012362967.1;Parent=rna-XM_012362967.1
NW_012160615.1	Gnomon	exon	408036	408228	.	+	.	ID=exon-XM_012362967.1-4;Dbxref=GeneID:105669827%2CGenbank:XM_012362967.1;Parent=rna-XM_012362967.1
NW_012160615.1	Gnomon	exon	408431	408625	.	+	.	ID=exon-XM_012362967.1-5;Dbxref=GeneID:105669827%2CGenbank:XM_012362967.1;Parent=rna-XM_012362967.1
NW_012160615.1	Gnomon	exon	408743	408887	.	+	.	ID=exon-XM_012362967.1-6;Dbxref=GeneID:105669827%2CGenbank:XM_012362967.1;Parent=rna-XM_012362967.1
NW_012160615.1	Gnomon	exon	408961	410279	.	+	.	ID=exon-XM_012362967.1-7;Dbxref=GeneID:105669827%2CGenbank:XM_012362967.1;Parent=rna-XM_012362967.1
NW_012160615.1	Gnomon	CDS	1323439	1323515	.	+	0	Name=XP_012218511.1;ID=cds-XP_012218511.1;Dbxref=GeneID:105669889%2CGenbank:XP_012218511.1;Parent=rna-XM_012363088.1
NW_012160615.1	Gnomon	CDS	1324114	1324346	.	+	0	Name=XP_012218511.1;ID=cds-XP_012218511.1;Dbxref=GeneID:105669889%2CGenbank:XP_012218511.1;Parent=rna-XM_012363088.1
NW_012160615.1	Gnomon	CDS	1324430	1324757	.	+	0	Name=XP_012218511.1;ID=cds-XP_012218511.1;Dbxref=GeneID:105669889%2CGenbank:XP_012218511.1;Parent=rna-XM_012363088.1
NW_012160615.1	Gnomon	CDS	1324816	1324986	.	+	0	Name=XP_012218511.1;ID=cds-XP_012218511.1;Dbxref=GeneID:105669889%2CGenbank:XP_012218511.1;Parent=rna-XM_012363088.1
NW_012160615.1	Gnomon	CDS	1325062	1325242	.	+	0	Name=XP_012218511.1;ID=cds-XP_012218511.1;Dbxref=GeneID:105669889%2CGenbank:XP_012218511.1;Parent=rna-XM_012363088.1
NW_012160615.1	Gnomon	CDS	1325324	1325587	.	+	0	Name=XP_012218511.1;ID=cds-XP_012218511.1;Dbxref=GeneID:105669889%2CGenbank:XP_012218511.1;Parent=rna-XM_012363088.1
NW_012160615.1	Gnomon	CDS	1325671	1325829	.	+	0	Name=XP_012218511.1;ID=cds-XP_012218511.1;Dbxref=GeneID:105669889%2CGenbank:XP_012218511.1;Parent=rna-XM_012363088.1
NW_012160615.1	Gnomon	exon	619763	620029	.	+	.	ID=exon-XM_012363036.1-9;Dbxref=GeneID:105669860%2CGenbank:XM_012363036.1;Parent=rna-XM_012363036.1
NW_012160615.1	Gnomon	exon	618747	618788	.	+	.	ID=exon-XM_012363036.1-5;Dbxref=GeneID:105669860%2CGenbank:XM_012363036.1;Parent=rna-XM_012363036.1
NW_012160615.1	Gnomon	exon	618962	619127	.	+	.	ID=exon-XM_012363036.1-6;Dbxref=GeneID:105669860%2CGenbank:XM_012363036.1;Parent=rna-XM_012363036.1
NW_012160615.1	Gnomon	exon	619205	619325	.	+	.	ID=exon-XM_012363036.1-7;Dbxref=GeneID:105669860%2CGenbank:XM_012363036.1;Parent=rna-XM_012363036.1
NW_012160615.1	Gnomon	exon	619390	619582	.	+	.	ID=exon-XM_012363036.1-8;Dbxref=GeneID:105669860%2CGenbank:XM_012363036.1;Parent=rna-XM_012363036.1
NW_012160615.1	Gnomon	exon	617362	618083	.	+	.	ID=exon-XM_012363036.1-1;Dbxref=GeneID:105669860%2CGenbank:XM_012363036.1;Parent=rna-XM_012363036.1
NW_012160615.1	Gnomon	exon	618156	618361	.	+	.	ID=exon-XM_012363036.1-2;Dbxref=GeneID:105669860%2CGenbank:XM_012363036.1;Parent=rna-XM_012363036.1
NW_012160615.1	Gnomon	exon	618448	618498	.	+	.	ID=exon-XM_012363036.1-3;Dbxref=GeneID:105669860%2CGenbank:XM_012363036.1;Parent=rna-XM_012363036.1
NW_012160615.1	Gnomon	exon	618572	618673	.	+	.	ID=exon-XM_012363036.1-4;Dbxref=GeneID:105669860%2CGenbank:XM_012363036.1;Parent=rna-XM_012363036.1
NW_012160615.1	Gnomon	CDS	1048740	1050280	.	+	0	Name=XP_012218261.1;ID=cds-XP_012218261.1;Dbxref=GeneID:105669738%2CGenbank:XP_012218261.1;Parent=rna-XM_012362838.1
NW_012160615.1	Gnomon	CDS	1050562	1050588	.	+	0	Name=XP_012218261.1;ID=cds-XP_012218261.1;Dbxref=GeneID:105669738%2CGenbank:XP_012218261.1;Parent=rna-XM_012362838.1
NW_012160615.1	Gnomon	CDS	1054851	1054972	.	+	0	Name=XP_012218261.1;ID=cds-XP_012218261.1;Dbxref=GeneID:105669738%2CGenbank:XP_012218261.1;Parent=rna-XM_012362838.1
NW_012160615.1	Gnomon	CDS	1055077	1055316	.	+	0	Name=XP_012218261.1;ID=cds-XP_012218261.1;Dbxref=GeneID:105669738%2CGenbank:XP_012218261.1;Parent=rna-XM_012362838.1
NW_012160615.1	Gnomon	CDS	1055401	1055637	.	+	0	Name=XP_012218261.1;ID=cds-XP_012218261.1;Dbxref=GeneID:105669738%2CGenbank:XP_012218261.1;Parent=rna-XM_012362838.1
NW_012160615.1	Gnomon	CDS	1056106	1056200	.	+	0	Name=XP_012218261.1;ID=cds-XP_012218261.1;Dbxref=GeneID:105669738%2CGenbank:XP_012218261.1;Parent=rna-XM_012362838.1
NW_012160615.1	Gnomon	CDS	1048740	1050280	.	+	0	Name=XP_012218262.1;ID=cds-XP_012218262.1;Dbxref=GeneID:105669738%2CGenbank:XP_012218262.1;Parent=rna-XM_012362839.1
NW_012160615.1	Gnomon	CDS	1050562	1050588	.	+	0	Name=XP_012218262.1;ID=cds-XP_012218262.1;Dbxref=GeneID:105669738%2CGenbank:XP_012218262.1;Parent=rna-XM_012362839.1
NW_012160615.1	Gnomon	CDS	1054851	1054972	.	+	0	Name=XP_012218262.1;ID=cds-XP_012218262.1;Dbxref=GeneID:105669738%2CGenbank:XP_012218262.1;Parent=rna-XM_012362839.1
NW_012160615.1	Gnomon	CDS	1055077	1055316	.	+	0	Name=XP_012218262.1;ID=cds-XP_012218262.1;Dbxref=GeneID:105669738%2CGenbank:XP_012218262.1;Parent=rna-XM_012362839.1
NW_012160615.1	Gnomon	CDS	1055401	1055633	.	+	0	Name=XP_012218262.1;ID=cds-XP_012218262.1;Dbxref=GeneID:105669738%2CGenbank:XP_012218262.1;Parent=rna-XM_012362839.1
NW_012160615.1	Gnomon	CDS	1056106	1056162	.	+	0	Name=XP_012218262.1;ID=cds-XP_012218262.1;Dbxref=GeneID:105669738%2CGenbank:XP_012218262.1;Parent=rna-XM_012362839.1
NW_012160615.1	Gnomon	CDS	182798	182817	.	-	0	Name=XP_012218418.1;ID=cds-XP_012218418.1;Dbxref=GeneID:105669839%2CGenbank:XP_012218418.1;Parent=rna-XM_012362995.1
NW_012160615.1	Gnomon	CDS	182396	182457	.	-	0	Name=XP_012218418.1;ID=cds-XP_012218418.1;Dbxref=GeneID:105669839%2CGenbank:XP_012218418.1;Parent=rna-XM_012362995.1
NW_012160615.1	Gnomon	CDS	181890	182082	.	-	0	Name=XP_012218418.1;ID=cds-XP_012218418.1;Dbxref=GeneID:105669839%2CGenbank:XP_012218418.1;Parent=rna-XM_012362995.1
NW_012160615.1	Gnomon	CDS	181654	181800	.	-	0	Name=XP_012218418.1;ID=cds-XP_012218418.1;Dbxref=GeneID:105669839%2CGenbank:XP_012218418.1;Parent=rna-XM_012362995.1
NW_012160615.1	Gnomon	CDS	181245	181560	.	-	0	Name=XP_012218418.1;ID=cds-XP_012218418.1;Dbxref=GeneID:105669839%2CGenbank:XP_012218418.1;Parent=rna-XM_012362995.1
NW_012160615.1	Gnomon	CDS	180436	180453	.	-	0	Name=XP_012218418.1;ID=cds-XP_012218418.1;Dbxref=GeneID:105669839%2CGenbank:XP_012218418.1;Parent=rna-XM_012362995.1
NW_012160615.1	Gnomon	CDS	179357	179767	.	-	0	Name=XP_012218418.1;ID=cds-XP_012218418.1;Dbxref=GeneID:105669839%2CGenbank:XP_012218418.1;Parent=rna-XM_012362995.1
NW_012160615.1	Gnomon	CDS	179048	179278	.	-	0	Name=XP_012218418.1;ID=cds-XP_012218418.1;Dbxref=GeneID:105669839%2CGenbank:XP_012218418.1;Parent=rna-XM_012362995.1
NW_012160615.1	Gnomon	CDS	178756	178977	.	-	0	Name=XP_012218418.1;ID=cds-XP_012218418.1;Dbxref=GeneID:105669839%2CGenbank:XP_012218418.1;Parent=rna-XM_012362995.1
NW_012160615.1	Gnomon	CDS	178468	178595	.	-	0	Name=XP_012218418.1;ID=cds-XP_012218418.1;Dbxref=GeneID:105669839%2CGenbank:XP_012218418.1;Parent=rna-XM_012362995.1
NW_012160615.1	Gnomon	CDS	178143	178389	.	-	0	Name=XP_012218418.1;ID=cds-XP_012218418.1;Dbxref=GeneID:105669839%2CGenbank:XP_012218418.1;Parent=rna-XM_012362995.1
NW_012160615.1	Gnomon	CDS	177703	177967	.	-	0	Name=XP_012218418.1;ID=cds-XP_012218418.1;Dbxref=GeneID:105669839%2CGenbank:XP_012218418.1;Parent=rna-XM_012362995.1
NW_012160615.1	Gnomon	CDS	177462	177622	.	-	0	Name=XP_012218418.1;ID=cds-XP_012218418.1;Dbxref=GeneID:105669839%2CGenbank:XP_012218418.1;Parent=rna-XM_012362995.1
NW_012160615.1	Gnomon	CDS	177247	177339	.	-	0	Name=XP_012218418.1;ID=cds-XP_012218418.1;Dbxref=GeneID:105669839%2CGenbank:XP_012218418.1;Parent=rna-XM_012362995.1
NW_012160615.1	Gnomon	CDS	177057	177158	.	-	0	Name=XP_012218418.1;ID=cds-XP_012218418.1;Dbxref=GeneID:105669839%2CGenbank:XP_012218418.1;Parent=rna-XM_012362995.1
NW_012160615.1	Gnomon	mRNA	426704	433408	.	-	.	Name=XM_012363029.1;ID=rna-XM_012363029.1;Dbxref=GeneID:105669855%2CGenbank:XM_012363029.1;Parent=gene-LOC105669855
NW_012160615.1	Gnomon	CDS	1720092	1720242	.	+	0	Name=XP_012218510.1;ID=cds-XP_012218510.1;Dbxref=GeneID:105669888%2CGenbank:XP_012218510.1;Parent=rna-XM_012363087.1
NW_012160615.1	Gnomon	CDS	1720967	1721268	.	+	0	Name=XP_012218510.1;ID=cds-XP_012218510.1;Dbxref=GeneID:105669888%2CGenbank:XP_012218510.1;Parent=rna-XM_012363087.1
NW_012160615.1	Gnomon	CDS	1721524	1721661	.	+	0	Name=XP_012218510.1;ID=cds-XP_012218510.1;Dbxref=GeneID:105669888%2CGenbank:XP_012218510.1;Parent=rna-XM_012363087.1
NW_012160615.1	Gnomon	CDS	1722121	1722396	.	+	0	Name=XP_012218510.1;ID=cds-XP_012218510.1;Dbxref=GeneID:105669888%2CGenbank:XP_012218510.1;Parent=rna-XM_012363087.1
NW_012160615.1	Gnomon	CDS	1722675	1722824	.	+	0	Name=XP_012218510.1;ID=cds-XP_012218510.1;Dbxref=GeneID:105669888%2CGenbank:XP_012218510.1;Parent=rna-XM_012363087.1
NW_012160615.1	Gnomon	exon	651975	652766	.	+	.	ID=exon-XM_012362944.1-2;Dbxref=GeneID:105669811%2CGenbank:XM_012362944.1;Parent=rna-XM_012362944.1
NW_012160615.1	Gnomon	exon	652850	653103	.	+	.	ID=exon-XM_012362944.1-3;Dbxref=GeneID:105669811%2CGenbank:XM_012362944.1;Parent=rna-XM_012362944.1
NW_012160615.1	Gnomon	exon	653180	653282	.	+	.	ID=exon-XM_012362944.1-4;Dbxref=GeneID:105669811%2CGenbank:XM_012362944.1;Parent=rna-XM_012362944.1
NW_012160615.1	Gnomon	exon	653373	654206	.	+	.	ID=exon-XM_012362944.1-5;Dbxref=GeneID:105669811%2CGenbank:XM_012362944.1;Parent=rna-XM_012362944.1
NW_012160615.1	Gnomon	exon	649963	651406	.	+	.	ID=exon-XM_012362944.1-1;Dbxref=GeneID:105669811%2CGenbank:XM_012362944.1;Parent=rna-XM_012362944.1
NW_012160615.1	Gnomon	CDS	836003	836160	.	+	0	Name=XP_012218260.1;ID=cds-XP_012218260.1;Dbxref=GeneID:105669737%2CGenbank:XP_012218260.1;Parent=rna-XM_012362837.1
NW_012160615.1	Gnomon	CDS	836260	836487	.	+	0	Name=XP_012218260.1;ID=cds-XP_012218260.1;Dbxref=GeneID:105669737%2CGenbank:XP_012218260.1;Parent=rna-XM_012362837.1
NW_012160615.1	Gnomon	CDS	836578	836954	.	+	0	Name=XP_012218260.1;ID=cds-XP_012218260.1;Dbxref=GeneID:105669737%2CGenbank:XP_012218260.1;Parent=rna-XM_012362837.1
NW_012160615.1	Gnomon	CDS	837074	837258	.	+	0	Name=XP_012218260.1;ID=cds-XP_012218260.1;Dbxref=GeneID:105669737%2CGenbank:XP_012218260.1;Parent=rna-XM_012362837.1
NW_012160615.1	Gnomon	CDS	837328	837490	.	+	0	Name=XP_012218260.1;ID=cds-XP_012218260.1;Dbxref=GeneID:105669737%2CGenbank:XP_012218260.1;Parent=rna-XM_012362837.1
NW_012160615.1	Gnomon	CDS	837611	837919	.	+	0	Name=XP_012218260.1;ID=cds-XP_012218260.1;Dbxref=GeneID:105669737%2CGenbank:XP_012218260.1;Parent=rna-XM_012362837.1
NW_012160615.1	Gnomon	CDS	837988	838210	.	+	0	Name=XP_012218260.1;ID=cds-XP_012218260.1;Dbxref=GeneID:105669737%2CGenbank:XP_012218260.1;Parent=rna-XM_012362837.1
NW_012160615.1	Gnomon	CDS	838285	838455	.	+	0	Name=XP_012218260.1;ID=cds-XP_012218260.1;Dbxref=GeneID:105669737%2CGenbank:XP_012218260.1;Parent=rna-XM_012362837.1
NW_012160615.1	Gnomon	CDS	838606	839014	.	+	0	Name=XP_012218260.1;ID=cds-XP_012218260.1;Dbxref=GeneID:105669737%2CGenbank:XP_012218260.1;Parent=rna-XM_012362837.1
NW_012160615.1	Gnomon	CDS	839088	839300	.	+	0	Name=XP_012218260.1;ID=cds-XP_012218260.1;Dbxref=GeneID:105669737%2CGenbank:XP_012218260.1;Parent=rna-XM_012362837.1
NW_012160615.1	Gnomon	CDS	839378	840260	.	+	0	Name=XP_012218260.1;ID=cds-XP_012218260.1;Dbxref=GeneID:105669737%2CGenbank:XP_012218260.1;Parent=rna-XM_012362837.1
NW_012160615.1	Gnomon	CDS	840338	840470	.	+	0	Name=XP_012218260.1;ID=cds-XP_012218260.1;Dbxref=GeneID:105669737%2CGenbank:XP_012218260.1;Parent=rna-XM_012362837.1
NW_012160615.1	Gnomon	CDS	841821	842049	.	+	0	Name=XP_012218260.1;ID=cds-XP_012218260.1;Dbxref=GeneID:105669737%2CGenbank:XP_012218260.1;Parent=rna-XM_012362837.1
NW_012160615.1	Gnomon	CDS	844382	844611	.	+	0	Name=XP_012218260.1;ID=cds-XP_012218260.1;Dbxref=GeneID:105669737%2CGenbank:XP_012218260.1;Parent=rna-XM_012362837.1
NW_012160615.1	Gnomon	CDS	844833	846378	.	+	0	Name=XP_012218260.1;ID=cds-XP_012218260.1;Dbxref=GeneID:105669737%2CGenbank:XP_012218260.1;Parent=rna-XM_012362837.1
NW_012160615.1	Gnomon	CDS	846554	846697	.	+	0	Name=XP_012218260.1;ID=cds-XP_012218260.1;Dbxref=GeneID:105669737%2CGenbank:XP_012218260.1;Parent=rna-XM_012362837.1
NW_012160615.1	Gnomon	CDS	182798	182817	.	-	0	Name=XP_012218416.1;ID=cds-XP_012218416.1;Dbxref=GeneID:105669839%2CGenbank:XP_012218416.1;Parent=rna-XM_012362993.1
NW_012160615.1	Gnomon	CDS	182396	182457	.	-	0	Name=XP_012218416.1;ID=cds-XP_012218416.1;Dbxref=GeneID:105669839%2CGenbank:XP_012218416.1;Parent=rna-XM_012362993.1
NW_012160615.1	Gnomon	CDS	181890	182082	.	-	0	Name=XP_012218416.1;ID=cds-XP_012218416.1;Dbxref=GeneID:105669839%2CGenbank:XP_012218416.1;Parent=rna-XM_012362993.1
NW_012160615.1	Gnomon	CDS	181654	181800	.	-	0	Name=XP_012218416.1;ID=cds-XP_012218416.1;Dbxref=GeneID:105669839%2CGenbank:XP_012218416.1;Parent=rna-XM_012362993.1
NW_012160615.1	Gnomon	CDS	181245	181560	.	-	0	Name=XP_012218416.1;ID=cds-XP_012218416.1;Dbxref=GeneID:105669839%2CGenbank:XP_012218416.1;Parent=rna-XM_012362993.1
NW_012160615.1	Gnomon	CDS	180436	180453	.	-	0	Name=XP_012218416.1;ID=cds-XP_012218416.1;Dbxref=GeneID:105669839%2CGenbank:XP_012218416.1;Parent=rna-XM_012362993.1
NW_012160615.1	Gnomon	CDS	179357	179767	.	-	0	Name=XP_012218416.1;ID=cds-XP_012218416.1;Dbxref=GeneID:105669839%2CGenbank:XP_012218416.1;Parent=rna-XM_012362993.1
NW_012160615.1	Gnomon	CDS	179048	179278	.	-	0	Name=XP_012218416.1;ID=cds-XP_012218416.1;Dbxref=GeneID:105669839%2CGenbank:XP_012218416.1;Parent=rna-XM_012362993.1
NW_012160615.1	Gnomon	CDS	178756	178977	.	-	0	Name=XP_012218416.1;ID=cds-XP_012218416.1;Dbxref=GeneID:105669839%2CGenbank:XP_012218416.1;Parent=rna-XM_012362993.1
NW_012160615.1	Gnomon	CDS	178468	178595	.	-	0	Name=XP_012218416.1;ID=cds-XP_012218416.1;Dbxref=GeneID:105669839%2CGenbank:XP_012218416.1;Parent=rna-XM_012362993.1
NW_012160615.1	Gnomon	CDS	178143	178389	.	-	0	Name=XP_012218416.1;ID=cds-XP_012218416.1;Dbxref=GeneID:105669839%2CGenbank:XP_012218416.1;Parent=rna-XM_012362993.1
NW_012160615.1	Gnomon	CDS	177703	177967	.	-	0	Name=XP_012218416.1;ID=cds-XP_012218416.1;Dbxref=GeneID:105669839%2CGenbank:XP_012218416.1;Parent=rna-XM_012362993.1
NW_012160615.1	Gnomon	CDS	177462	177622	.	-	0	Name=XP_012218416.1;ID=cds-XP_012218416.1;Dbxref=GeneID:105669839%2CGenbank:XP_012218416.1;Parent=rna-XM_012362993.1
NW_012160615.1	Gnomon	CDS	177247	177339	.	-	0	Name=XP_012218416.1;ID=cds-XP_012218416.1;Dbxref=GeneID:105669839%2CGenbank:XP_012218416.1;Parent=rna-XM_012362993.1
NW_012160615.1	Gnomon	CDS	177057	177158	.	-	0	Name=XP_012218416.1;ID=cds-XP_012218416.1;Dbxref=GeneID:105669839%2CGenbank:XP_012218416.1;Parent=rna-XM_012362993.1
NW_012160615.1	Gnomon	mRNA	531234	538402	.	-	.	Name=XM_012362872.1;ID=rna-XM_012362872.1;Dbxref=GeneID:105669766%2CGenbank:XM_012362872.1;Parent=gene-LOC105669766
NW_012160615.1	Gnomon	exon	618156	618361	.	+	.	ID=exon-XM_012363037.1-2;Dbxref=GeneID:105669860%2CGenbank:XM_012363037.1;Parent=rna-XM_012363037.1
NW_012160615.1	Gnomon	exon	618448	618498	.	+	.	ID=exon-XM_012363037.1-3;Dbxref=GeneID:105669860%2CGenbank:XM_012363037.1;Parent=rna-XM_012363037.1
NW_012160615.1	Gnomon	exon	617364	618083	.	+	.	ID=exon-XM_012363037.1-1;Dbxref=GeneID:105669860%2CGenbank:XM_012363037.1;Parent=rna-XM_012363037.1
NW_012160615.1	Gnomon	exon	618962	619127	.	+	.	ID=exon-XM_012363037.1-6;Dbxref=GeneID:105669860%2CGenbank:XM_012363037.1;Parent=rna-XM_012363037.1
NW_012160615.1	Gnomon	exon	619205	619325	.	+	.	ID=exon-XM_012363037.1-7;Dbxref=GeneID:105669860%2CGenbank:XM_012363037.1;Parent=rna-XM_012363037.1
NW_012160615.1	Gnomon	exon	618572	618673	.	+	.	ID=exon-XM_012363037.1-4;Dbxref=GeneID:105669860%2CGenbank:XM_012363037.1;Parent=rna-XM_012363037.1
NW_012160615.1	Gnomon	exon	618747	618788	.	+	.	ID=exon-XM_012363037.1-5;Dbxref=GeneID:105669860%2CGenbank:XM_012363037.1;Parent=rna-XM_012363037.1
NW_012160615.1	Gnomon	exon	619390	619582	.	+	.	ID=exon-XM_012363037.1-8;Dbxref=GeneID:105669860%2CGenbank:XM_012363037.1;Parent=rna-XM_012363037.1
NW_012160615.1	Gnomon	exon	619763	620029	.	+	.	ID=exon-XM_012363037.1-9;Dbxref=GeneID:105669860%2CGenbank:XM_012363037.1;Parent=rna-XM_012363037.1
NW_012160615.1	Gnomon	exon	594559	594746	.	-	.	ID=exon-XM_012362887.1-10;Dbxref=GeneID:105669774%2CGenbank:XM_012362887.1;Parent=rna-XM_012362887.1
NW_012160615.1	Gnomon	exon	593999	594463	.	-	.	ID=exon-XM_012362887.1-11;Dbxref=GeneID:105669774%2CGenbank:XM_012362887.1;Parent=rna-XM_012362887.1
NW_012160615.1	Gnomon	CDS	185660	185718	.	-	0	Name=XP_012218415.1;ID=cds-XP_012218415.1;Dbxref=GeneID:105669839%2CGenbank:XP_012218415.1;Parent=rna-XM_012362992.1
NW_012160615.1	Gnomon	CDS	182396	182457	.	-	0	Name=XP_012218415.1;ID=cds-XP_012218415.1;Dbxref=GeneID:105669839%2CGenbank:XP_012218415.1;Parent=rna-XM_012362992.1
NW_012160615.1	Gnomon	CDS	181890	182073	.	-	0	Name=XP_012218415.1;ID=cds-XP_012218415.1;Dbxref=GeneID:105669839%2CGenbank:XP_012218415.1;Parent=rna-XM_012362992.1
NW_012160615.1	Gnomon	CDS	181654	181800	.	-	0	Name=XP_012218415.1;ID=cds-XP_012218415.1;Dbxref=GeneID:105669839%2CGenbank:XP_012218415.1;Parent=rna-XM_012362992.1
NW_012160615.1	Gnomon	CDS	181245	181560	.	-	0	Name=XP_012218415.1;ID=cds-XP_012218415.1;Dbxref=GeneID:105669839%2CGenbank:XP_012218415.1;Parent=rna-XM_012362992.1
NW_012160615.1	Gnomon	CDS	179357	179767	.	-	0	Name=XP_012218415.1;ID=cds-XP_012218415.1;Dbxref=GeneID:105669839%2CGenbank:XP_012218415.1;Parent=rna-XM_012362992.1
NW_012160615.1	Gnomon	CDS	179048	179278	.	-	0	Name=XP_012218415.1;ID=cds-XP_012218415.1;Dbxref=GeneID:105669839%2CGenbank:XP_012218415.1;Parent=rna-XM_012362992.1
NW_012160615.1	Gnomon	CDS	178756	178977	.	-	0	Name=XP_012218415.1;ID=cds-XP_012218415.1;Dbxref=GeneID:105669839%2CGenbank:XP_012218415.1;Parent=rna-XM_012362992.1
NW_012160615.1	Gnomon	CDS	178468	178595	.	-	0	Name=XP_012218415.1;ID=cds-XP_012218415.1;Dbxref=GeneID:105669839%2CGenbank:XP_012218415.1;Parent=rna-XM_012362992.1
NW_012160615.1	Gnomon	CDS	178143	178389	.	-	0	Name=XP_012218415.1;ID=cds-XP_012218415.1;Dbxref=GeneID:105669839%2CGenbank:XP_012218415.1;Parent=rna-XM_012362992.1
NW_012160615.1	Gnomon	CDS	177703	177967	.	-	0	Name=XP_012218415.1;ID=cds-XP_012218415.1;Dbxref=GeneID:105669839%2CGenbank:XP_012218415.1;Parent=rna-XM_012362992.1
NW_012160615.1	Gnomon	CDS	177462	177622	.	-	0	Name=XP_012218415.1;ID=cds-XP_012218415.1;Dbxref=GeneID:105669839%2CGenbank:XP_012218415.1;Parent=rna-XM_012362992.1
NW_012160615.1	Gnomon	CDS	177247	177339	.	-	0	Name=XP_012218415.1;ID=cds-XP_012218415.1;Dbxref=GeneID:105669839%2CGenbank:XP_012218415.1;Parent=rna-XM_012362992.1
NW_012160615.1	Gnomon	CDS	177057	177158	.	-	0	Name=XP_012218415.1;ID=cds-XP_012218415.1;Dbxref=GeneID:105669839%2CGenbank:XP_012218415.1;Parent=rna-XM_012362992.1
NW_012160615.1	Gnomon	mRNA	532118	538402	.	-	.	Name=XM_012362871.1;ID=rna-XM_012362871.1;Dbxref=GeneID:105669766%2CGenbank:XM_012362871.1;Parent=gene-LOC105669766
NW_012160615.1	Gnomon	exon	1740772	1741018	.	-	.	ID=exon-XR_001100330.1-4;Dbxref=GeneID:105669802%2CGenbank:XR_001100330.1;Parent=rna-XR_001100330.1
NW_012160615.1	Gnomon	exon	1740531	1740690	.	-	.	ID=exon-XR_001100330.1-5;Dbxref=GeneID:105669802%2CGenbank:XR_001100330.1;Parent=rna-XR_001100330.1
NW_012160615.1	Gnomon	exon	1735773	1739145	.	-	.	ID=exon-XR_001100330.1-6;Dbxref=GeneID:105669802%2CGenbank:XR_001100330.1;Parent=rna-XR_001100330.1
NW_012160615.1	Gnomon	exon	1742543	1742926	.	-	.	ID=exon-XR_001100330.1-1;Dbxref=GeneID:105669802%2CGenbank:XR_001100330.1;Parent=rna-XR_001100330.1
NW_012160615.1	Gnomon	exon	1741492	1741762	.	-	.	ID=exon-XR_001100330.1-2;Dbxref=GeneID:105669802%2CGenbank:XR_001100330.1;Parent=rna-XR_001100330.1
NW_012160615.1	Gnomon	exon	1741110	1741387	.	-	.	ID=exon-XR_001100330.1-3;Dbxref=GeneID:105669802%2CGenbank:XR_001100330.1;Parent=rna-XR_001100330.1
NW_012160615.1	Gnomon	exon	178468	178595	.	-	.	ID=exon-XM_012362990.1-10;Dbxref=GeneID:105669839%2CGenbank:XM_012362990.1;Parent=rna-XM_012362990.1
NW_012160615.1	Gnomon	exon	178143	178389	.	-	.	ID=exon-XM_012362990.1-11;Dbxref=GeneID:105669839%2CGenbank:XM_012362990.1;Parent=rna-XM_012362990.1
NW_012160615.1	Gnomon	exon	177247	177339	.	-	.	ID=exon-XM_012362990.1-14;Dbxref=GeneID:105669839%2CGenbank:XM_012362990.1;Parent=rna-XM_012362990.1
NW_012160615.1	Gnomon	exon	175351	177158	.	-	.	ID=exon-XM_012362990.1-15;Dbxref=GeneID:105669839%2CGenbank:XM_012362990.1;Parent=rna-XM_012362990.1
NW_012160615.1	Gnomon	exon	177703	177967	.	-	.	ID=exon-XM_012362990.1-12;Dbxref=GeneID:105669839%2CGenbank:XM_012362990.1;Parent=rna-XM_012362990.1
NW_012160615.1	Gnomon	exon	177462	177622	.	-	.	ID=exon-XM_012362990.1-13;Dbxref=GeneID:105669839%2CGenbank:XM_012362990.1;Parent=rna-XM_012362990.1
NW_012160615.1	Gnomon	exon	532118	532849	.	-	.	ID=exon-XM_012362873.1-5;Dbxref=GeneID:105669766%2CGenbank:XM_012362873.1;Parent=rna-XM_012362873.1
NW_012160615.1	Gnomon	exon	535736	536061	.	-	.	ID=exon-XM_012362873.1-3;Dbxref=GeneID:105669766%2CGenbank:XM_012362873.1;Parent=rna-XM_012362873.1
NW_012160615.1	Gnomon	exon	532995	533592	.	-	.	ID=exon-XM_012362873.1-4;Dbxref=GeneID:105669766%2CGenbank:XM_012362873.1;Parent=rna-XM_012362873.1
NW_012160615.1	Gnomon	exon	538199	538402	.	-	.	ID=exon-XM_012362873.1-1;Dbxref=GeneID:105669766%2CGenbank:XM_012362873.1;Parent=rna-XM_012362873.1
NW_012160615.1	Gnomon	exon	536456	536674	.	-	.	ID=exon-XM_012362873.1-2;Dbxref=GeneID:105669766%2CGenbank:XM_012362873.1;Parent=rna-XM_012362873.1
NW_012160615.1	Gnomon	exon	769144	769374	.	+	.	ID=exon-XM_012363084.1-4;Dbxref=GeneID:105669886%2CGenbank:XM_012363084.1;Parent=rna-XM_012363084.1
NW_012160615.1	Gnomon	exon	769446	769691	.	+	.	ID=exon-XM_012363084.1-5;Dbxref=GeneID:105669886%2CGenbank:XM_012363084.1;Parent=rna-XM_012363084.1
NW_012160615.1	Gnomon	exon	769799	769890	.	+	.	ID=exon-XM_012363084.1-6;Dbxref=GeneID:105669886%2CGenbank:XM_012363084.1;Parent=rna-XM_012363084.1
NW_012160615.1	Gnomon	exon	768219	768458	.	+	.	ID=exon-XM_012363084.1-1;Dbxref=GeneID:105669886%2CGenbank:XM_012363084.1;Parent=rna-XM_012363084.1
NW_012160615.1	Gnomon	exon	768531	768767	.	+	.	ID=exon-XM_012363084.1-2;Dbxref=GeneID:105669886%2CGenbank:XM_012363084.1;Parent=rna-XM_012363084.1
NW_012160615.1	Gnomon	exon	768842	769063	.	+	.	ID=exon-XM_012363084.1-3;Dbxref=GeneID:105669886%2CGenbank:XM_012363084.1;Parent=rna-XM_012363084.1
NW_012160615.1	Gnomon	CDS	185660	185718	.	-	0	Name=XP_012218414.1;ID=cds-XP_012218414.1;Dbxref=GeneID:105669839%2CGenbank:XP_012218414.1;Parent=rna-XM_012362991.1
NW_012160615.1	Gnomon	CDS	182396	182457	.	-	0	Name=XP_012218414.1;ID=cds-XP_012218414.1;Dbxref=GeneID:105669839%2CGenbank:XP_012218414.1;Parent=rna-XM_012362991.1
NW_012160615.1	Gnomon	CDS	181890	182082	.	-	0	Name=XP_012218414.1;ID=cds-XP_012218414.1;Dbxref=GeneID:105669839%2CGenbank:XP_012218414.1;Parent=rna-XM_012362991.1
NW_012160615.1	Gnomon	CDS	181654	181800	.	-	0	Name=XP_012218414.1;ID=cds-XP_012218414.1;Dbxref=GeneID:105669839%2CGenbank:XP_012218414.1;Parent=rna-XM_012362991.1
NW_012160615.1	Gnomon	CDS	181245	181560	.	-	0	Name=XP_012218414.1;ID=cds-XP_012218414.1;Dbxref=GeneID:105669839%2CGenbank:XP_012218414.1;Parent=rna-XM_012362991.1
NW_012160615.1	Gnomon	CDS	179357	179767	.	-	0	Name=XP_012218414.1;ID=cds-XP_012218414.1;Dbxref=GeneID:105669839%2CGenbank:XP_012218414.1;Parent=rna-XM_012362991.1
NW_012160615.1	Gnomon	CDS	179048	179278	.	-	0	Name=XP_012218414.1;ID=cds-XP_012218414.1;Dbxref=GeneID:105669839%2CGenbank:XP_012218414.1;Parent=rna-XM_012362991.1
NW_012160615.1	Gnomon	CDS	178756	178977	.	-	0	Name=XP_012218414.1;ID=cds-XP_012218414.1;Dbxref=GeneID:105669839%2CGenbank:XP_012218414.1;Parent=rna-XM_012362991.1
NW_012160615.1	Gnomon	CDS	178468	178595	.	-	0	Name=XP_012218414.1;ID=cds-XP_012218414.1;Dbxref=GeneID:105669839%2CGenbank:XP_012218414.1;Parent=rna-XM_012362991.1
NW_012160615.1	Gnomon	CDS	178143	178389	.	-	0	Name=XP_012218414.1;ID=cds-XP_012218414.1;Dbxref=GeneID:105669839%2CGenbank:XP_012218414.1;Parent=rna-XM_012362991.1
NW_012160615.1	Gnomon	CDS	177703	177967	.	-	0	Name=XP_012218414.1;ID=cds-XP_012218414.1;Dbxref=GeneID:105669839%2CGenbank:XP_012218414.1;Parent=rna-XM_012362991.1
NW_012160615.1	Gnomon	CDS	177462	177622	.	-	0	Name=XP_012218414.1;ID=cds-XP_012218414.1;Dbxref=GeneID:105669839%2CGenbank:XP_012218414.1;Parent=rna-XM_012362991.1
NW_012160615.1	Gnomon	CDS	177247	177339	.	-	0	Name=XP_012218414.1;ID=cds-XP_012218414.1;Dbxref=GeneID:105669839%2CGenbank:XP_012218414.1;Parent=rna-XM_012362991.1
NW_012160615.1	Gnomon	CDS	177057	177158	.	-	0	Name=XP_012218414.1;ID=cds-XP_012218414.1;Dbxref=GeneID:105669839%2CGenbank:XP_012218414.1;Parent=rna-XM_012362991.1
NW_012160615.1	Gnomon	exon	177247	177339	.	-	.	ID=exon-XM_012362997.1-15;Dbxref=GeneID:105669839%2CGenbank:XM_012362997.1;Parent=rna-XM_012362997.1
NW_012160615.1	Gnomon	exon	175351	177158	.	-	.	ID=exon-XM_012362997.1-16;Dbxref=GeneID:105669839%2CGenbank:XM_012362997.1;Parent=rna-XM_012362997.1
NW_012160615.1	Gnomon	exon	178468	178595	.	-	.	ID=exon-XM_012362997.1-11;Dbxref=GeneID:105669839%2CGenbank:XM_012362997.1;Parent=rna-XM_012362997.1
NW_012160615.1	Gnomon	exon	178143	178389	.	-	.	ID=exon-XM_012362997.1-12;Dbxref=GeneID:105669839%2CGenbank:XM_012362997.1;Parent=rna-XM_012362997.1
NW_012160615.1	Gnomon	exon	177703	177967	.	-	.	ID=exon-XM_012362997.1-13;Dbxref=GeneID:105669839%2CGenbank:XM_012362997.1;Parent=rna-XM_012362997.1
NW_012160615.1	Gnomon	exon	177462	177622	.	-	.	ID=exon-XM_012362997.1-14;Dbxref=GeneID:105669839%2CGenbank:XM_012362997.1;Parent=rna-XM_012362997.1
NW_012160615.1	Gnomon	exon	178756	178977	.	-	.	ID=exon-XM_012362997.1-10;Dbxref=GeneID:105669839%2CGenbank:XM_012362997.1;Parent=rna-XM_012362997.1
NW_012160615.1	Gnomon	mRNA	532758	538402	.	-	.	Name=XM_012362874.1;ID=rna-XM_012362874.1;Dbxref=GeneID:105669766%2CGenbank:XM_012362874.1;Parent=gene-LOC105669766
NW_012160615.1	Gnomon	exon	1725609	1725743	.	-	.	ID=exon-XM_012362826.1-3;Dbxref=GeneID:105669727%2CGenbank:XM_012362826.1;Parent=rna-XM_012362826.1
NW_012160615.1	Gnomon	exon	1724950	1725511	.	-	.	ID=exon-XM_012362826.1-4;Dbxref=GeneID:105669727%2CGenbank:XM_012362826.1;Parent=rna-XM_012362826.1
NW_012160615.1	Gnomon	exon	1726317	1726488	.	-	.	ID=exon-XM_012362826.1-1;Dbxref=GeneID:105669727%2CGenbank:XM_012362826.1;Parent=rna-XM_012362826.1
NW_012160615.1	Gnomon	exon	1726011	1726082	.	-	.	ID=exon-XM_012362826.1-2;Dbxref=GeneID:105669727%2CGenbank:XM_012362826.1;Parent=rna-XM_012362826.1
NW_012160615.1	Gnomon	lnc_RNA	197575	200598	.	-	.	Name=XR_001100340.1;ID=rna-XR_001100340.1;Dbxref=GeneID:105669873%2CGenbank:XR_001100340.1;Parent=gene-LOC105669873
NW_012160615.1	Gnomon	exon	370157	370439	.	-	.	ID=exon-XM_012362880.1-14;Dbxref=GeneID:105669770%2CGenbank:XM_012362880.1;Parent=rna-XM_012362880.1
NW_012160615.1	Gnomon	exon	369760	370013	.	-	.	ID=exon-XM_012362880.1-15;Dbxref=GeneID:105669770%2CGenbank:XM_012362880.1;Parent=rna-XM_012362880.1
NW_012160615.1	Gnomon	exon	371517	371892	.	-	.	ID=exon-XM_012362880.1-12;Dbxref=GeneID:105669770%2CGenbank:XM_012362880.1;Parent=rna-XM_012362880.1
NW_012160615.1	Gnomon	exon	370515	371405	.	-	.	ID=exon-XM_012362880.1-13;Dbxref=GeneID:105669770%2CGenbank:XM_012362880.1;Parent=rna-XM_012362880.1
NW_012160615.1	Gnomon	exon	366505	366633	.	-	.	ID=exon-XM_012362880.1-18;Dbxref=GeneID:105669770%2CGenbank:XM_012362880.1;Parent=rna-XM_012362880.1
NW_012160615.1	Gnomon	exon	364253	366431	.	-	.	ID=exon-XM_012362880.1-19;Dbxref=GeneID:105669770%2CGenbank:XM_012362880.1;Parent=rna-XM_012362880.1
NW_012160615.1	Gnomon	exon	367691	367854	.	-	.	ID=exon-XM_012362880.1-16;Dbxref=GeneID:105669770%2CGenbank:XM_012362880.1;Parent=rna-XM_012362880.1
NW_012160615.1	Gnomon	exon	367283	367553	.	-	.	ID=exon-XM_012362880.1-17;Dbxref=GeneID:105669770%2CGenbank:XM_012362880.1;Parent=rna-XM_012362880.1
NW_012160615.1	Gnomon	exon	372810	372957	.	-	.	ID=exon-XM_012362880.1-10;Dbxref=GeneID:105669770%2CGenbank:XM_012362880.1;Parent=rna-XM_012362880.1
NW_012160615.1	Gnomon	exon	371979	372740	.	-	.	ID=exon-XM_012362880.1-11;Dbxref=GeneID:105669770%2CGenbank:XM_012362880.1;Parent=rna-XM_012362880.1
NW_012160615.1	Gnomon	exon	729507	729972	.	-	.	ID=exon-XM_012362921.1-1;Dbxref=GeneID:105669791%2CGenbank:XM_012362921.1;Parent=rna-XM_012362921.1
NW_012160615.1	Gnomon	exon	728849	729316	.	-	.	ID=exon-XM_012362921.1-2;Dbxref=GeneID:105669791%2CGenbank:XM_012362921.1;Parent=rna-XM_012362921.1
NW_012160615.1	Gnomon	exon	728347	728646	.	-	.	ID=exon-XM_012362921.1-3;Dbxref=GeneID:105669791%2CGenbank:XM_012362921.1;Parent=rna-XM_012362921.1
NW_012160615.1	Gnomon	exon	728072	728253	.	-	.	ID=exon-XM_012362921.1-4;Dbxref=GeneID:105669791%2CGenbank:XM_012362921.1;Parent=rna-XM_012362921.1
NW_012160615.1	Gnomon	exon	727125	727687	.	-	.	ID=exon-XM_012362921.1-5;Dbxref=GeneID:105669791%2CGenbank:XM_012362921.1;Parent=rna-XM_012362921.1
NW_012160615.1	Gnomon	CDS	185660	185718	.	-	0	Name=XP_012218413.1;ID=cds-XP_012218413.1;Dbxref=GeneID:105669839%2CGenbank:XP_012218413.1;Parent=rna-XM_012362990.1
NW_012160615.1	Gnomon	CDS	182396	182457	.	-	0	Name=XP_012218413.1;ID=cds-XP_012218413.1;Dbxref=GeneID:105669839%2CGenbank:XP_012218413.1;Parent=rna-XM_012362990.1
NW_012160615.1	Gnomon	CDS	181890	182073	.	-	0	Name=XP_012218413.1;ID=cds-XP_012218413.1;Dbxref=GeneID:105669839%2CGenbank:XP_012218413.1;Parent=rna-XM_012362990.1
NW_012160615.1	Gnomon	CDS	181654	181800	.	-	0	Name=XP_012218413.1;ID=cds-XP_012218413.1;Dbxref=GeneID:105669839%2CGenbank:XP_012218413.1;Parent=rna-XM_012362990.1
NW_012160615.1	Gnomon	CDS	181245	181560	.	-	0	Name=XP_012218413.1;ID=cds-XP_012218413.1;Dbxref=GeneID:105669839%2CGenbank:XP_012218413.1;Parent=rna-XM_012362990.1
NW_012160615.1	Gnomon	CDS	180436	180453	.	-	0	Name=XP_012218413.1;ID=cds-XP_012218413.1;Dbxref=GeneID:105669839%2CGenbank:XP_012218413.1;Parent=rna-XM_012362990.1
NW_012160615.1	Gnomon	CDS	179357	179767	.	-	0	Name=XP_012218413.1;ID=cds-XP_012218413.1;Dbxref=GeneID:105669839%2CGenbank:XP_012218413.1;Parent=rna-XM_012362990.1
NW_012160615.1	Gnomon	CDS	179048	179278	.	-	0	Name=XP_012218413.1;ID=cds-XP_012218413.1;Dbxref=GeneID:105669839%2CGenbank:XP_012218413.1;Parent=rna-XM_012362990.1
NW_012160615.1	Gnomon	CDS	178756	178977	.	-	0	Name=XP_012218413.1;ID=cds-XP_012218413.1;Dbxref=GeneID:105669839%2CGenbank:XP_012218413.1;Parent=rna-XM_012362990.1
NW_012160615.1	Gnomon	CDS	178468	178595	.	-	0	Name=XP_012218413.1;ID=cds-XP_012218413.1;Dbxref=GeneID:105669839%2CGenbank:XP_012218413.1;Parent=rna-XM_012362990.1
NW_012160615.1	Gnomon	CDS	178143	178389	.	-	0	Name=XP_012218413.1;ID=cds-XP_012218413.1;Dbxref=GeneID:105669839%2CGenbank:XP_012218413.1;Parent=rna-XM_012362990.1
NW_012160615.1	Gnomon	CDS	177703	177967	.	-	0	Name=XP_012218413.1;ID=cds-XP_012218413.1;Dbxref=GeneID:105669839%2CGenbank:XP_012218413.1;Parent=rna-XM_012362990.1
NW_012160615.1	Gnomon	CDS	177462	177622	.	-	0	Name=XP_012218413.1;ID=cds-XP_012218413.1;Dbxref=GeneID:105669839%2CGenbank:XP_012218413.1;Parent=rna-XM_012362990.1
NW_012160615.1	Gnomon	CDS	177247	177339	.	-	0	Name=XP_012218413.1;ID=cds-XP_012218413.1;Dbxref=GeneID:105669839%2CGenbank:XP_012218413.1;Parent=rna-XM_012362990.1
NW_012160615.1	Gnomon	CDS	177057	177158	.	-	0	Name=XP_012218413.1;ID=cds-XP_012218413.1;Dbxref=GeneID:105669839%2CGenbank:XP_012218413.1;Parent=rna-XM_012362990.1
NW_012160615.1	Gnomon	mRNA	532118	538402	.	-	.	Name=XM_012362873.1;ID=rna-XM_012362873.1;Dbxref=GeneID:105669766%2CGenbank:XM_012362873.1;Parent=gene-LOC105669766
NW_012160615.1	Gnomon	lnc_RNA	504661	508923	.	-	.	Name=XR_001100325.1;ID=rna-XR_001100325.1;Dbxref=GeneID:105669769%2CGenbank:XR_001100325.1;Parent=gene-LOC105669769
NW_012160615.1	Gnomon	mRNA	1119455	1146221	.	+	.	Name=XM_012362850.1;ID=rna-XM_012362850.1;Dbxref=GeneID:105669746%2CGenbank:XM_012362850.1;Parent=gene-LOC105669746
NW_012160615.1	Gnomon	mRNA	175351	184916	.	-	.	Name=XM_012362996.1;ID=rna-XM_012362996.1;Dbxref=GeneID:105669839%2CGenbank:XM_012362996.1;Parent=gene-LOC105669839
NW_012160615.1	Gnomon	exon	840338	840470	.	+	.	ID=exon-XM_012362835.1-18;Dbxref=GeneID:105669737%2CGenbank:XM_012362835.1;Parent=rna-XM_012362835.1
NW_012160615.1	Gnomon	exon	841821	842049	.	+	.	ID=exon-XM_012362835.1-19;Dbxref=GeneID:105669737%2CGenbank:XM_012362835.1;Parent=rna-XM_012362835.1
NW_012160615.1	Gnomon	exon	838285	838455	.	+	.	ID=exon-XM_012362835.1-14;Dbxref=GeneID:105669737%2CGenbank:XM_012362835.1;Parent=rna-XM_012362835.1
NW_012160615.1	Gnomon	exon	838606	839014	.	+	.	ID=exon-XM_012362835.1-15;Dbxref=GeneID:105669737%2CGenbank:XM_012362835.1;Parent=rna-XM_012362835.1
NW_012160615.1	Gnomon	exon	839088	839300	.	+	.	ID=exon-XM_012362835.1-16;Dbxref=GeneID:105669737%2CGenbank:XM_012362835.1;Parent=rna-XM_012362835.1
NW_012160615.1	Gnomon	exon	839378	840260	.	+	.	ID=exon-XM_012362835.1-17;Dbxref=GeneID:105669737%2CGenbank:XM_012362835.1;Parent=rna-XM_012362835.1
NW_012160615.1	Gnomon	CDS	651048	651406	.	+	0	Name=XP_012218367.1;ID=cds-XP_012218367.1;Dbxref=GeneID:105669811%2CGenbank:XP_012218367.1;Parent=rna-XM_012362944.1
NW_012160615.1	Gnomon	CDS	651975	652766	.	+	0	Name=XP_012218367.1;ID=cds-XP_012218367.1;Dbxref=GeneID:105669811%2CGenbank:XP_012218367.1;Parent=rna-XM_012362944.1
NW_012160615.1	Gnomon	CDS	652850	653103	.	+	0	Name=XP_012218367.1;ID=cds-XP_012218367.1;Dbxref=GeneID:105669811%2CGenbank:XP_012218367.1;Parent=rna-XM_012362944.1
NW_012160615.1	Gnomon	CDS	653180	653282	.	+	0	Name=XP_012218367.1;ID=cds-XP_012218367.1;Dbxref=GeneID:105669811%2CGenbank:XP_012218367.1;Parent=rna-XM_012362944.1
NW_012160615.1	Gnomon	CDS	653373	653550	.	+	0	Name=XP_012218367.1;ID=cds-XP_012218367.1;Dbxref=GeneID:105669811%2CGenbank:XP_012218367.1;Parent=rna-XM_012362944.1
NW_012160615.1	Gnomon	exon	844833	846378	.	+	.	ID=exon-XM_012362835.1-21;Dbxref=GeneID:105669737%2CGenbank:XM_012362835.1;Parent=rna-XM_012362835.1
NW_012160615.1	Gnomon	exon	846554	847893	.	+	.	ID=exon-XM_012362835.1-22;Dbxref=GeneID:105669737%2CGenbank:XM_012362835.1;Parent=rna-XM_012362835.1
NW_012160615.1	Gnomon	exon	844382	844611	.	+	.	ID=exon-XM_012362835.1-20;Dbxref=GeneID:105669737%2CGenbank:XM_012362835.1;Parent=rna-XM_012362835.1
NW_012160615.1	Gnomon	exon	837074	837258	.	+	.	ID=exon-XM_012362835.1-10;Dbxref=GeneID:105669737%2CGenbank:XM_012362835.1;Parent=rna-XM_012362835.1
NW_012160615.1	Gnomon	exon	837328	837490	.	+	.	ID=exon-XM_012362835.1-11;Dbxref=GeneID:105669737%2CGenbank:XM_012362835.1;Parent=rna-XM_012362835.1
NW_012160615.1	Gnomon	exon	837611	837919	.	+	.	ID=exon-XM_012362835.1-12;Dbxref=GeneID:105669737%2CGenbank:XM_012362835.1;Parent=rna-XM_012362835.1
NW_012160615.1	Gnomon	exon	837988	838210	.	+	.	ID=exon-XM_012362835.1-13;Dbxref=GeneID:105669737%2CGenbank:XM_012362835.1;Parent=rna-XM_012362835.1
NW_012160615.1	Gnomon	exon	797735	797828	.	+	.	ID=exon-XM_012363035.1-2;Dbxref=GeneID:105669859%2CGenbank:XM_012363035.1;Parent=rna-XM_012363035.1
NW_012160615.1	Gnomon	exon	800987	803935	.	+	.	ID=exon-XM_012363035.1-3;Dbxref=GeneID:105669859%2CGenbank:XM_012363035.1;Parent=rna-XM_012363035.1
NW_012160615.1	Gnomon	exon	790809	791073	.	+	.	ID=exon-XM_012363035.1-1;Dbxref=GeneID:105669859%2CGenbank:XM_012363035.1;Parent=rna-XM_012363035.1
NW_012160615.1	Gnomon	lnc_RNA	1363006	1399675	.	+	.	Name=XR_001100324.1;ID=rna-XR_001100324.1;Dbxref=GeneID:105669762%2CGenbank:XR_001100324.1;Parent=gene-LOC105669762
NW_012160615.1	Gnomon	CDS	617885	618083	.	+	0	Name=XP_012218460.1;ID=cds-XP_012218460.1;Dbxref=GeneID:105669860%2CGenbank:XP_012218460.1;Parent=rna-XM_012363037.1
NW_012160615.1	Gnomon	CDS	618156	618361	.	+	0	Name=XP_012218460.1;ID=cds-XP_012218460.1;Dbxref=GeneID:105669860%2CGenbank:XP_012218460.1;Parent=rna-XM_012363037.1
NW_012160615.1	Gnomon	CDS	618448	618498	.	+	0	Name=XP_012218460.1;ID=cds-XP_012218460.1;Dbxref=GeneID:105669860%2CGenbank:XP_012218460.1;Parent=rna-XM_012363037.1
NW_012160615.1	Gnomon	CDS	618572	618673	.	+	0	Name=XP_012218460.1;ID=cds-XP_012218460.1;Dbxref=GeneID:105669860%2CGenbank:XP_012218460.1;Parent=rna-XM_012363037.1
NW_012160615.1	Gnomon	CDS	618747	618788	.	+	0	Name=XP_012218460.1;ID=cds-XP_012218460.1;Dbxref=GeneID:105669860%2CGenbank:XP_012218460.1;Parent=rna-XM_012363037.1
NW_012160615.1	Gnomon	CDS	618962	619127	.	+	0	Name=XP_012218460.1;ID=cds-XP_012218460.1;Dbxref=GeneID:105669860%2CGenbank:XP_012218460.1;Parent=rna-XM_012363037.1
NW_012160615.1	Gnomon	CDS	619205	619325	.	+	0	Name=XP_012218460.1;ID=cds-XP_012218460.1;Dbxref=GeneID:105669860%2CGenbank:XP_012218460.1;Parent=rna-XM_012363037.1
NW_012160615.1	Gnomon	CDS	619390	619582	.	+	0	Name=XP_012218460.1;ID=cds-XP_012218460.1;Dbxref=GeneID:105669860%2CGenbank:XP_012218460.1;Parent=rna-XM_012363037.1
NW_012160615.1	Gnomon	CDS	619763	620029	.	+	0	Name=XP_012218460.1;ID=cds-XP_012218460.1;Dbxref=GeneID:105669860%2CGenbank:XP_012218460.1;Parent=rna-XM_012363037.1
NW_012160615.1	Gnomon	CDS	620097	620309	.	+	0	Name=XP_012218460.1;ID=cds-XP_012218460.1;Dbxref=GeneID:105669860%2CGenbank:XP_012218460.1;Parent=rna-XM_012363037.1
NW_012160615.1	Gnomon	CDS	620376	620572	.	+	0	Name=XP_012218460.1;ID=cds-XP_012218460.1;Dbxref=GeneID:105669860%2CGenbank:XP_012218460.1;Parent=rna-XM_012363037.1
NW_012160615.1	Gnomon	CDS	621640	621766	.	+	0	Name=XP_012218460.1;ID=cds-XP_012218460.1;Dbxref=GeneID:105669860%2CGenbank:XP_012218460.1;Parent=rna-XM_012363037.1
NW_012160615.1	Gnomon	CDS	667247	667453	.	-	0	Name=XP_012218366.1;ID=cds-XP_012218366.1;Dbxref=GeneID:105669810%2CGenbank:XP_012218366.1;Note=The sequence of the model RefSeq protein was modified relative to this genomic sequence to represent the inferred CDS: inserted 1 base in 1 codon;Parent=rna-XM_012362943.1
NW_012160615.1	Gnomon	CDS	666917	667039	.	-	0	Name=XP_012218366.1;ID=cds-XP_012218366.1;Dbxref=GeneID:105669810%2CGenbank:XP_012218366.1;Note=The sequence of the model RefSeq protein was modified relative to this genomic sequence to represent the inferred CDS: inserted 1 base in 1 codon;Parent=rna-XM_012362943.1
NW_012160615.1	Gnomon	CDS	666694	666841	.	-	0	Name=XP_012218366.1;ID=cds-XP_012218366.1;Dbxref=GeneID:105669810%2CGenbank:XP_012218366.1;Note=The sequence of the model RefSeq protein was modified relative to this genomic sequence to represent the inferred CDS: inserted 1 base in 1 codon;Parent=rna-XM_012362943.1
NW_012160615.1	Gnomon	CDS	666411	666615	.	-	0	Name=XP_012218366.1;ID=cds-XP_012218366.1;Dbxref=GeneID:105669810%2CGenbank:XP_012218366.1;Note=The sequence of the model RefSeq protein was modified relative to this genomic sequence to represent the inferred CDS: inserted 1 base in 1 codon;Parent=rna-XM_012362943.1
NW_012160615.1	Gnomon	CDS	666022	666326	.	-	0	Name=XP_012218366.1;ID=cds-XP_012218366.1;Dbxref=GeneID:105669810%2CGenbank:XP_012218366.1;Note=The sequence of the model RefSeq protein was modified relative to this genomic sequence to represent the inferred CDS: inserted 1 base in 1 codon;Parent=rna-XM_012362943.1
NW_012160615.1	Gnomon	CDS	665787	665953	.	-	0	Name=XP_012218366.1;ID=cds-XP_012218366.1;Dbxref=GeneID:105669810%2CGenbank:XP_012218366.1;Note=The sequence of the model RefSeq protein was modified relative to this genomic sequence to represent the inferred CDS: inserted 1 base in 1 codon;Parent=rna-XM_012362943.1
NW_012160615.1	Gnomon	CDS	665614	665701	.	-	0	Name=XP_012218366.1;ID=cds-XP_012218366.1;Dbxref=GeneID:105669810%2CGenbank:XP_012218366.1;Note=The sequence of the model RefSeq protein was modified relative to this genomic sequence to represent the inferred CDS: inserted 1 base in 1 codon;Parent=rna-XM_012362943.1
NW_012160615.1	Gnomon	CDS	665466	665611	.	-	0	Name=XP_012218366.1;ID=cds-XP_012218366.1;Dbxref=GeneID:105669810%2CGenbank:XP_012218366.1;Note=The sequence of the model RefSeq protein was modified relative to this genomic sequence to represent the inferred CDS: inserted 1 base in 1 codon;Parent=rna-XM_012362943.1
NW_012160615.1	Gnomon	CDS	665214	665386	.	-	0	Name=XP_012218366.1;ID=cds-XP_012218366.1;Dbxref=GeneID:105669810%2CGenbank:XP_012218366.1;Note=The sequence of the model RefSeq protein was modified relative to this genomic sequence to represent the inferred CDS: inserted 1 base in 1 codon;Parent=rna-XM_012362943.1
NW_012160615.1	Gnomon	CDS	665000	665135	.	-	0	Name=XP_012218366.1;ID=cds-XP_012218366.1;Dbxref=GeneID:105669810%2CGenbank:XP_012218366.1;Note=The sequence of the model RefSeq protein was modified relative to this genomic sequence to represent the inferred CDS: inserted 1 base in 1 codon;Parent=rna-XM_012362943.1
NW_012160615.1	Gnomon	CDS	664757	664914	.	-	0	Name=XP_012218366.1;ID=cds-XP_012218366.1;Dbxref=GeneID:105669810%2CGenbank:XP_012218366.1;Note=The sequence of the model RefSeq protein was modified relative to this genomic sequence to represent the inferred CDS: inserted 1 base in 1 codon;Parent=rna-XM_012362943.1
NW_012160615.1	Gnomon	CDS	664525	664668	.	-	0	Name=XP_012218366.1;ID=cds-XP_012218366.1;Dbxref=GeneID:105669810%2CGenbank:XP_012218366.1;Note=The sequence of the model RefSeq protein was modified relative to this genomic sequence to represent the inferred CDS: inserted 1 base in 1 codon;Parent=rna-XM_012362943.1
NW_012160615.1	Gnomon	CDS	664212	664428	.	-	0	Name=XP_012218366.1;ID=cds-XP_012218366.1;Dbxref=GeneID:105669810%2CGenbank:XP_012218366.1;Note=The sequence of the model RefSeq protein was modified relative to this genomic sequence to represent the inferred CDS: inserted 1 base in 1 codon;Parent=rna-XM_012362943.1
NW_012160615.1	Gnomon	CDS	663898	664150	.	-	0	Name=XP_012218366.1;ID=cds-XP_012218366.1;Dbxref=GeneID:105669810%2CGenbank:XP_012218366.1;Note=The sequence of the model RefSeq protein was modified relative to this genomic sequence to represent the inferred CDS: inserted 1 base in 1 codon;Parent=rna-XM_012362943.1
NW_012160615.1	Gnomon	CDS	663651	663832	.	-	0	Name=XP_012218366.1;ID=cds-XP_012218366.1;Dbxref=GeneID:105669810%2CGenbank:XP_012218366.1;Note=The sequence of the model RefSeq protein was modified relative to this genomic sequence to represent the inferred CDS: inserted 1 base in 1 codon;Parent=rna-XM_012362943.1
NW_012160615.1	Gnomon	CDS	663322	663555	.	-	0	Name=XP_012218366.1;ID=cds-XP_012218366.1;Dbxref=GeneID:105669810%2CGenbank:XP_012218366.1;Note=The sequence of the model RefSeq protein was modified relative to this genomic sequence to represent the inferred CDS: inserted 1 base in 1 codon;Parent=rna-XM_012362943.1
NW_012160615.1	Gnomon	mRNA	175351	184347	.	-	.	Name=XM_012362995.1;ID=rna-XM_012362995.1;Dbxref=GeneID:105669839%2CGenbank:XM_012362995.1;Parent=gene-LOC105669839
NW_012160615.1	Gnomon	exon	488991	489112	.	-	.	ID=exon-XM_012362954.1-1;Dbxref=GeneID:105669817%2CGenbank:XM_012362954.1;Parent=rna-XM_012362954.1
NW_012160615.1	Gnomon	exon	487793	487938	.	-	.	ID=exon-XM_012362954.1-2;Dbxref=GeneID:105669817%2CGenbank:XM_012362954.1;Parent=rna-XM_012362954.1
NW_012160615.1	Gnomon	exon	487507	487695	.	-	.	ID=exon-XM_012362954.1-3;Dbxref=GeneID:105669817%2CGenbank:XM_012362954.1;Parent=rna-XM_012362954.1
NW_012160615.1	Gnomon	exon	487265	487417	.	-	.	ID=exon-XM_012362954.1-4;Dbxref=GeneID:105669817%2CGenbank:XM_012362954.1;Parent=rna-XM_012362954.1
NW_012160615.1	Gnomon	exon	487082	487193	.	-	.	ID=exon-XM_012362954.1-5;Dbxref=GeneID:105669817%2CGenbank:XM_012362954.1;Parent=rna-XM_012362954.1
NW_012160615.1	Gnomon	exon	486836	486999	.	-	.	ID=exon-XM_012362954.1-6;Dbxref=GeneID:105669817%2CGenbank:XM_012362954.1;Parent=rna-XM_012362954.1
NW_012160615.1	Gnomon	exon	486651	486756	.	-	.	ID=exon-XM_012362954.1-7;Dbxref=GeneID:105669817%2CGenbank:XM_012362954.1;Parent=rna-XM_012362954.1
NW_012160615.1	Gnomon	exon	486049	486491	.	-	.	ID=exon-XM_012362954.1-8;Dbxref=GeneID:105669817%2CGenbank:XM_012362954.1;Parent=rna-XM_012362954.1
NW_012160615.1	Gnomon	mRNA	175351	184792	.	-	.	Name=XM_012362999.1;ID=rna-XM_012362999.1;Dbxref=GeneID:105669839%2CGenbank:XM_012362999.1;Parent=gene-LOC105669839
NW_012160615.1	Gnomon	lnc_RNA	66792	68451	.	-	.	Name=XR_001100327.1;ID=rna-XR_001100327.1;Dbxref=GeneID:105669781%2CGenbank:XR_001100327.1;Parent=gene-LOC105669781
NW_012160615.1	Gnomon	exon	194754	195098	.	-	.	ID=exon-XM_012363059.1-4;Dbxref=GeneID:105669870%2CGenbank:XM_012363059.1;Parent=rna-XM_012363059.1
NW_012160615.1	Gnomon	exon	194309	194630	.	-	.	ID=exon-XM_012363059.1-5;Dbxref=GeneID:105669870%2CGenbank:XM_012363059.1;Parent=rna-XM_012363059.1
NW_012160615.1	Gnomon	exon	193088	194011	.	-	.	ID=exon-XM_012363059.1-6;Dbxref=GeneID:105669870%2CGenbank:XM_012363059.1;Parent=rna-XM_012363059.1
NW_012160615.1	Gnomon	exon	196347	196666	.	-	.	ID=exon-XM_012363059.1-1;Dbxref=GeneID:105669870%2CGenbank:XM_012363059.1;Parent=rna-XM_012363059.1
NW_012160615.1	Gnomon	exon	195488	195778	.	-	.	ID=exon-XM_012363059.1-2;Dbxref=GeneID:105669870%2CGenbank:XM_012363059.1;Parent=rna-XM_012363059.1
NW_012160615.1	Gnomon	exon	195292	195400	.	-	.	ID=exon-XM_012363059.1-3;Dbxref=GeneID:105669870%2CGenbank:XM_012363059.1;Parent=rna-XM_012363059.1
NW_012160615.1	Gnomon	CDS	657333	657531	.	+	0	Name=XP_012218365.1;ID=cds-XP_012218365.1;Dbxref=GeneID:105669809%2CGenbank:XP_012218365.1;Parent=rna-XM_012362942.1
NW_012160615.1	Gnomon	CDS	657647	657858	.	+	0	Name=XP_012218365.1;ID=cds-XP_012218365.1;Dbxref=GeneID:105669809%2CGenbank:XP_012218365.1;Parent=rna-XM_012362942.1
NW_012160615.1	Gnomon	CDS	657950	658188	.	+	0	Name=XP_012218365.1;ID=cds-XP_012218365.1;Dbxref=GeneID:105669809%2CGenbank:XP_012218365.1;Parent=rna-XM_012362942.1
NW_012160615.1	Gnomon	CDS	658257	658356	.	+	0	Name=XP_012218365.1;ID=cds-XP_012218365.1;Dbxref=GeneID:105669809%2CGenbank:XP_012218365.1;Parent=rna-XM_012362942.1
NW_012160615.1	Gnomon	CDS	658421	658771	.	+	0	Name=XP_012218365.1;ID=cds-XP_012218365.1;Dbxref=GeneID:105669809%2CGenbank:XP_012218365.1;Parent=rna-XM_012362942.1
NW_012160615.1	Gnomon	CDS	658834	658944	.	+	0	Name=XP_012218365.1;ID=cds-XP_012218365.1;Dbxref=GeneID:105669809%2CGenbank:XP_012218365.1;Parent=rna-XM_012362942.1
NW_012160615.1	Gnomon	CDS	659024	659194	.	+	0	Name=XP_012218365.1;ID=cds-XP_012218365.1;Dbxref=GeneID:105669809%2CGenbank:XP_012218365.1;Parent=rna-XM_012362942.1
NW_012160615.1	Gnomon	CDS	659262	659557	.	+	0	Name=XP_012218365.1;ID=cds-XP_012218365.1;Dbxref=GeneID:105669809%2CGenbank:XP_012218365.1;Parent=rna-XM_012362942.1
NW_012160615.1	Gnomon	CDS	659642	659861	.	+	0	Name=XP_012218365.1;ID=cds-XP_012218365.1;Dbxref=GeneID:105669809%2CGenbank:XP_012218365.1;Parent=rna-XM_012362942.1
NW_012160615.1	Gnomon	CDS	659954	660185	.	+	0	Name=XP_012218365.1;ID=cds-XP_012218365.1;Dbxref=GeneID:105669809%2CGenbank:XP_012218365.1;Parent=rna-XM_012362942.1
NW_012160615.1	Gnomon	CDS	660273	660465	.	+	0	Name=XP_012218365.1;ID=cds-XP_012218365.1;Dbxref=GeneID:105669809%2CGenbank:XP_012218365.1;Parent=rna-XM_012362942.1
NW_012160615.1	Gnomon	CDS	660573	662235	.	+	0	Name=XP_012218365.1;ID=cds-XP_012218365.1;Dbxref=GeneID:105669809%2CGenbank:XP_012218365.1;Parent=rna-XM_012362942.1
NW_012160615.1	Gnomon	CDS	662309	662518	.	+	0	Name=XP_012218365.1;ID=cds-XP_012218365.1;Dbxref=GeneID:105669809%2CGenbank:XP_012218365.1;Parent=rna-XM_012362942.1
NW_012160615.1	Gnomon	CDS	662591	662763	.	+	0	Name=XP_012218365.1;ID=cds-XP_012218365.1;Dbxref=GeneID:105669809%2CGenbank:XP_012218365.1;Parent=rna-XM_012362942.1
NW_012160615.1	Gnomon	CDS	662838	663138	.	+	0	Name=XP_012218365.1;ID=cds-XP_012218365.1;Dbxref=GeneID:105669809%2CGenbank:XP_012218365.1;Parent=rna-XM_012362942.1
NW_012160615.1	Gnomon	mRNA	1119117	1146221	.	+	.	Name=XM_012362852.1;ID=rna-XM_012362852.1;Dbxref=GeneID:105669746%2CGenbank:XM_012362852.1;Parent=gene-LOC105669746
NW_012160615.1	Gnomon	mRNA	175351	184794	.	-	.	Name=XM_012362998.1;ID=rna-XM_012362998.1;Dbxref=GeneID:105669839%2CGenbank:XM_012362998.1;Parent=gene-LOC105669839
NW_012160615.1	Gnomon	lnc_RNA	96920	98585	.	-	.	Name=XR_001100326.1;ID=rna-XR_001100326.1;Dbxref=GeneID:105669780%2CGenbank:XR_001100326.1;Parent=gene-LOC105669780
NW_012160615.1	Gnomon	exon	773138	774279	.	+	.	ID=exon-XM_012362977.1-2;Dbxref=GeneID:105669835%2CGenbank:XM_012362977.1;Parent=rna-XM_012362977.1
NW_012160615.1	Gnomon	exon	774368	774648	.	+	.	ID=exon-XM_012362977.1-3;Dbxref=GeneID:105669835%2CGenbank:XM_012362977.1;Parent=rna-XM_012362977.1
NW_012160615.1	Gnomon	exon	774748	774906	.	+	.	ID=exon-XM_012362977.1-4;Dbxref=GeneID:105669835%2CGenbank:XM_012362977.1;Parent=rna-XM_012362977.1
NW_012160615.1	Gnomon	exon	774984	775127	.	+	.	ID=exon-XM_012362977.1-5;Dbxref=GeneID:105669835%2CGenbank:XM_012362977.1;Parent=rna-XM_012362977.1
NW_012160615.1	Gnomon	exon	772818	773009	.	+	.	ID=exon-XM_012362977.1-1;Dbxref=GeneID:105669835%2CGenbank:XM_012362977.1;Parent=rna-XM_012362977.1
NW_012160615.1	Gnomon	exon	775205	775644	.	+	.	ID=exon-XM_012362977.1-6;Dbxref=GeneID:105669835%2CGenbank:XM_012362977.1;Parent=rna-XM_012362977.1
NW_012160615.1	RefSeq	cDNA_match	241277	241301	.	-	.	ID=3904916516;Target=XM_012363011.1 1 25
NW_012160615.1	RefSeq	cDNA_match	239362	239528	.	-	.	ID=3904916516;Target=XM_012363011.1 1 25
NW_012160615.1	RefSeq	cDNA_match	239121	239252	.	-	.	ID=3904916516;Target=XM_012363011.1 1 25
NW_012160615.1	RefSeq	cDNA_match	238635	238899	.	-	.	ID=3904916516;Target=XM_012363011.1 1 25
NW_012160615.1	RefSeq	cDNA_match	238282	238457	.	-	.	ID=3904916516;Target=XM_012363011.1 1 25
NW_012160615.1	RefSeq	cDNA_match	237992	238191	.	-	.	ID=3904916516;Target=XM_012363011.1 1 25
NW_012160615.1	RefSeq	cDNA_match	237688	237842	.	-	.	ID=3904916516;Target=XM_012363011.1 1 25
NW_012160615.1	RefSeq	cDNA_match	237518	237622	.	-	.	ID=3904916516;Target=XM_012363011.1 1 25
NW_012160615.1	Gnomon	exon	590020	590160	.	+	.	ID=exon-XM_012362806.1-7;Dbxref=GeneID:105669711%2CGenbank:XM_012362806.1;Parent=rna-XM_012362806.1
NW_012160615.1	Gnomon	exon	590237	590708	.	+	.	ID=exon-XM_012362806.1-8;Dbxref=GeneID:105669711%2CGenbank:XM_012362806.1;Parent=rna-XM_012362806.1
NW_012160615.1	Gnomon	exon	589620	589751	.	+	.	ID=exon-XM_012362806.1-5;Dbxref=GeneID:105669711%2CGenbank:XM_012362806.1;Parent=rna-XM_012362806.1
NW_012160615.1	Gnomon	exon	589822	589941	.	+	.	ID=exon-XM_012362806.1-6;Dbxref=GeneID:105669711%2CGenbank:XM_012362806.1;Parent=rna-XM_012362806.1
NW_012160615.1	Gnomon	exon	589139	589172	.	+	.	ID=exon-XM_012362806.1-3;Dbxref=GeneID:105669711%2CGenbank:XM_012362806.1;Parent=rna-XM_012362806.1
NW_012160615.1	Gnomon	exon	589316	589546	.	+	.	ID=exon-XM_012362806.1-4;Dbxref=GeneID:105669711%2CGenbank:XM_012362806.1;Parent=rna-XM_012362806.1
NW_012160615.1	Gnomon	exon	588153	588396	.	+	.	ID=exon-XM_012362806.1-1;Dbxref=GeneID:105669711%2CGenbank:XM_012362806.1;Parent=rna-XM_012362806.1
NW_012160615.1	Gnomon	exon	588801	589060	.	+	.	ID=exon-XM_012362806.1-2;Dbxref=GeneID:105669711%2CGenbank:XM_012362806.1;Parent=rna-XM_012362806.1
NW_012160615.1	Gnomon	CDS	657333	657531	.	+	0	Name=XP_012218364.1;ID=cds-XP_012218364.1;Dbxref=GeneID:105669809%2CGenbank:XP_012218364.1;Parent=rna-XM_012362941.1
NW_012160615.1	Gnomon	CDS	657647	657858	.	+	0	Name=XP_012218364.1;ID=cds-XP_012218364.1;Dbxref=GeneID:105669809%2CGenbank:XP_012218364.1;Parent=rna-XM_012362941.1
NW_012160615.1	Gnomon	CDS	657950	658188	.	+	0	Name=XP_012218364.1;ID=cds-XP_012218364.1;Dbxref=GeneID:105669809%2CGenbank:XP_012218364.1;Parent=rna-XM_012362941.1
NW_012160615.1	Gnomon	CDS	658257	658356	.	+	0	Name=XP_012218364.1;ID=cds-XP_012218364.1;Dbxref=GeneID:105669809%2CGenbank:XP_012218364.1;Parent=rna-XM_012362941.1
NW_012160615.1	Gnomon	CDS	658421	658771	.	+	0	Name=XP_012218364.1;ID=cds-XP_012218364.1;Dbxref=GeneID:105669809%2CGenbank:XP_012218364.1;Parent=rna-XM_012362941.1
NW_012160615.1	Gnomon	CDS	658834	658944	.	+	0	Name=XP_012218364.1;ID=cds-XP_012218364.1;Dbxref=GeneID:105669809%2CGenbank:XP_012218364.1;Parent=rna-XM_012362941.1
NW_012160615.1	Gnomon	CDS	659024	659194	.	+	0	Name=XP_012218364.1;ID=cds-XP_012218364.1;Dbxref=GeneID:105669809%2CGenbank:XP_012218364.1;Parent=rna-XM_012362941.1
NW_012160615.1	Gnomon	CDS	659262	659557	.	+	0	Name=XP_012218364.1;ID=cds-XP_012218364.1;Dbxref=GeneID:105669809%2CGenbank:XP_012218364.1;Parent=rna-XM_012362941.1
NW_012160615.1	Gnomon	CDS	659642	659861	.	+	0	Name=XP_012218364.1;ID=cds-XP_012218364.1;Dbxref=GeneID:105669809%2CGenbank:XP_012218364.1;Parent=rna-XM_012362941.1
NW_012160615.1	Gnomon	CDS	659954	660185	.	+	0	Name=XP_012218364.1;ID=cds-XP_012218364.1;Dbxref=GeneID:105669809%2CGenbank:XP_012218364.1;Parent=rna-XM_012362941.1
NW_012160615.1	Gnomon	CDS	660273	660465	.	+	0	Name=XP_012218364.1;ID=cds-XP_012218364.1;Dbxref=GeneID:105669809%2CGenbank:XP_012218364.1;Parent=rna-XM_012362941.1
NW_012160615.1	Gnomon	CDS	660573	662235	.	+	0	Name=XP_012218364.1;ID=cds-XP_012218364.1;Dbxref=GeneID:105669809%2CGenbank:XP_012218364.1;Parent=rna-XM_012362941.1
NW_012160615.1	Gnomon	CDS	662309	662518	.	+	0	Name=XP_012218364.1;ID=cds-XP_012218364.1;Dbxref=GeneID:105669809%2CGenbank:XP_012218364.1;Parent=rna-XM_012362941.1
NW_012160615.1	Gnomon	CDS	662591	662763	.	+	0	Name=XP_012218364.1;ID=cds-XP_012218364.1;Dbxref=GeneID:105669809%2CGenbank:XP_012218364.1;Parent=rna-XM_012362941.1
NW_012160615.1	Gnomon	CDS	662838	663138	.	+	0	Name=XP_012218364.1;ID=cds-XP_012218364.1;Dbxref=GeneID:105669809%2CGenbank:XP_012218364.1;Parent=rna-XM_012362941.1
NW_012160615.1	Gnomon	exon	769446	769746	.	+	.	ID=exon-XM_012363083.1-5;Dbxref=GeneID:105669886%2CGenbank:XM_012363083.1;Parent=rna-XM_012363083.1
NW_012160615.1	Gnomon	exon	768842	769063	.	+	.	ID=exon-XM_012363083.1-3;Dbxref=GeneID:105669886%2CGenbank:XM_012363083.1;Parent=rna-XM_012363083.1
NW_012160615.1	Gnomon	exon	769144	769374	.	+	.	ID=exon-XM_012363083.1-4;Dbxref=GeneID:105669886%2CGenbank:XM_012363083.1;Parent=rna-XM_012363083.1
NW_012160615.1	Gnomon	exon	768219	768458	.	+	.	ID=exon-XM_012363083.1-1;Dbxref=GeneID:105669886%2CGenbank:XM_012363083.1;Parent=rna-XM_012363083.1
NW_012160615.1	Gnomon	exon	768531	768767	.	+	.	ID=exon-XM_012363083.1-2;Dbxref=GeneID:105669886%2CGenbank:XM_012363083.1;Parent=rna-XM_012363083.1
NW_012160615.1	Gnomon	exon	767115	767273	.	+	.	ID=exon-XM_012362830.1-2;Dbxref=GeneID:105669730%2CGenbank:XM_012362830.1;Parent=rna-XM_012362830.1
NW_012160615.1	Gnomon	exon	767358	767697	.	+	.	ID=exon-XM_012362830.1-3;Dbxref=GeneID:105669730%2CGenbank:XM_012362830.1;Parent=rna-XM_012362830.1
NW_012160615.1	Gnomon	exon	766606	766945	.	+	.	ID=exon-XM_012362830.1-1;Dbxref=GeneID:105669730%2CGenbank:XM_012362830.1;Parent=rna-XM_012362830.1
NW_012160615.1	Gnomon	mRNA	1067483	1146221	.	+	.	Name=XM_012362851.1;ID=rna-XM_012362851.1;Dbxref=GeneID:105669746%2CGenbank:XM_012362851.1;Parent=gene-LOC105669746
NW_012160615.1	Gnomon	mRNA	175351	185840	.	-	.	Name=XM_012362997.1;ID=rna-XM_012362997.1;Dbxref=GeneID:105669839%2CGenbank:XM_012362997.1;Parent=gene-LOC105669839
NW_012160615.1	Gnomon	mRNA	1130900	1137165	.	-	.	Name=XM_012362855.1;ID=rna-XM_012362855.1;Dbxref=GeneID:105669747%2CGenbank:XM_012362855.1;Parent=gene-LOC105669747
NW_012160615.1	Gnomon	exon	195488	195778	.	-	.	ID=exon-XM_012363058.1-3;Dbxref=GeneID:105669870%2CGenbank:XM_012363058.1;Parent=rna-XM_012363058.1
NW_012160615.1	Gnomon	exon	195292	195400	.	-	.	ID=exon-XM_012363058.1-4;Dbxref=GeneID:105669870%2CGenbank:XM_012363058.1;Parent=rna-XM_012363058.1
NW_012160615.1	Gnomon	exon	196710	196797	.	-	.	ID=exon-XM_012363058.1-1;Dbxref=GeneID:105669870%2CGenbank:XM_012363058.1;Parent=rna-XM_012363058.1
NW_012160615.1	Gnomon	exon	196347	196505	.	-	.	ID=exon-XM_012363058.1-2;Dbxref=GeneID:105669870%2CGenbank:XM_012363058.1;Parent=rna-XM_012363058.1
NW_012160615.1	Gnomon	exon	193088	194011	.	-	.	ID=exon-XM_012363058.1-7;Dbxref=GeneID:105669870%2CGenbank:XM_012363058.1;Parent=rna-XM_012363058.1
NW_012160615.1	Gnomon	exon	194754	195098	.	-	.	ID=exon-XM_012363058.1-5;Dbxref=GeneID:105669870%2CGenbank:XM_012363058.1;Parent=rna-XM_012363058.1
NW_012160615.1	Gnomon	exon	194309	194630	.	-	.	ID=exon-XM_012363058.1-6;Dbxref=GeneID:105669870%2CGenbank:XM_012363058.1;Parent=rna-XM_012363058.1
NW_012160615.1	Gnomon	transcript	847978	884862	.	-	.	Name=XR_001100320.1;ID=rna-XR_001100320.1;Dbxref=GeneID:105669744%2CGenbank:XR_001100320.1;Parent=gene-LOC105669744
NW_012160615.1	Gnomon	CDS	1437103	1437163	.	+	0	Name=XP_012218363.1;ID=cds-XP_012218363.1;Dbxref=GeneID:105669807%2CGenbank:XP_012218363.1;Parent=rna-XM_012362940.1
NW_012160615.1	Gnomon	CDS	1440858	1440996	.	+	0	Name=XP_012218363.1;ID=cds-XP_012218363.1;Dbxref=GeneID:105669807%2CGenbank:XP_012218363.1;Parent=rna-XM_012362940.1
NW_012160615.1	Gnomon	CDS	1441301	1441455	.	+	0	Name=XP_012218363.1;ID=cds-XP_012218363.1;Dbxref=GeneID:105669807%2CGenbank:XP_012218363.1;Parent=rna-XM_012362940.1
NW_012160615.1	Gnomon	CDS	1446213	1446626	.	+	0	Name=XP_012218363.1;ID=cds-XP_012218363.1;Dbxref=GeneID:105669807%2CGenbank:XP_012218363.1;Parent=rna-XM_012362940.1
NW_012160615.1	Gnomon	CDS	1448241	1448812	.	+	0	Name=XP_012218363.1;ID=cds-XP_012218363.1;Dbxref=GeneID:105669807%2CGenbank:XP_012218363.1;Parent=rna-XM_012362940.1
NW_012160615.1	Gnomon	CDS	877540	877795	.	-	0	Name=XP_012218269.1;ID=cds-XP_012218269.1;Dbxref=GeneID:105669744%2CGenbank:XP_012218269.1;Parent=rna-XM_012362846.1
NW_012160615.1	Gnomon	CDS	877104	877334	.	-	0	Name=XP_012218269.1;ID=cds-XP_012218269.1;Dbxref=GeneID:105669744%2CGenbank:XP_012218269.1;Parent=rna-XM_012362846.1
NW_012160615.1	Gnomon	CDS	872095	872208	.	-	0	Name=XP_012218269.1;ID=cds-XP_012218269.1;Dbxref=GeneID:105669744%2CGenbank:XP_012218269.1;Parent=rna-XM_012362846.1
NW_012160615.1	Gnomon	CDS	866606	866917	.	-	0	Name=XP_012218269.1;ID=cds-XP_012218269.1;Dbxref=GeneID:105669744%2CGenbank:XP_012218269.1;Parent=rna-XM_012362846.1
NW_012160615.1	Gnomon	CDS	851272	851439	.	-	0	Name=XP_012218269.1;ID=cds-XP_012218269.1;Dbxref=GeneID:105669744%2CGenbank:XP_012218269.1;Parent=rna-XM_012362846.1
NW_012160615.1	Gnomon	CDS	850220	850689	.	-	0	Name=XP_012218269.1;ID=cds-XP_012218269.1;Dbxref=GeneID:105669744%2CGenbank:XP_012218269.1;Parent=rna-XM_012362846.1
NW_012160615.1	Gnomon	exon	1734928	1738153	.	+	.	ID=exon-XM_012362931.1-4;Dbxref=GeneID:105669803%2CGenbank:XM_012362931.1;Parent=rna-XM_012362931.1
NW_012160615.1	Gnomon	exon	1734078	1734168	.	+	.	ID=exon-XM_012362931.1-1;Dbxref=GeneID:105669803%2CGenbank:XM_012362931.1;Parent=rna-XM_012362931.1
NW_012160615.1	Gnomon	exon	1734265	1734420	.	+	.	ID=exon-XM_012362931.1-2;Dbxref=GeneID:105669803%2CGenbank:XM_012362931.1;Parent=rna-XM_012362931.1
NW_012160615.1	Gnomon	exon	1734595	1734816	.	+	.	ID=exon-XM_012362931.1-3;Dbxref=GeneID:105669803%2CGenbank:XM_012362931.1;Parent=rna-XM_012362931.1
NW_012160615.1	Gnomon	exon	778467	778698	.	-	.	ID=exon-XM_012362978.1-3;Dbxref=GeneID:105669836%2CGenbank:XM_012362978.1;Parent=rna-XM_012362978.1
NW_012160615.1	Gnomon	exon	777388	777987	.	-	.	ID=exon-XM_012362978.1-4;Dbxref=GeneID:105669836%2CGenbank:XM_012362978.1;Parent=rna-XM_012362978.1
NW_012160615.1	Gnomon	exon	779946	780097	.	-	.	ID=exon-XM_012362978.1-1;Dbxref=GeneID:105669836%2CGenbank:XM_012362978.1;Parent=rna-XM_012362978.1
NW_012160615.1	Gnomon	exon	779080	779397	.	-	.	ID=exon-XM_012362978.1-2;Dbxref=GeneID:105669836%2CGenbank:XM_012362978.1;Parent=rna-XM_012362978.1
NW_012160615.1	Gnomon	exon	776699	776869	.	-	.	ID=exon-XM_012362978.1-7;Dbxref=GeneID:105669836%2CGenbank:XM_012362978.1;Parent=rna-XM_012362978.1
NW_012160615.1	Gnomon	exon	776340	776529	.	-	.	ID=exon-XM_012362978.1-8;Dbxref=GeneID:105669836%2CGenbank:XM_012362978.1;Parent=rna-XM_012362978.1
NW_012160615.1	Gnomon	exon	777141	777305	.	-	.	ID=exon-XM_012362978.1-5;Dbxref=GeneID:105669836%2CGenbank:XM_012362978.1;Parent=rna-XM_012362978.1
NW_012160615.1	Gnomon	exon	776954	777058	.	-	.	ID=exon-XM_012362978.1-6;Dbxref=GeneID:105669836%2CGenbank:XM_012362978.1;Parent=rna-XM_012362978.1
NW_012160615.1	Gnomon	exon	775639	776163	.	-	.	ID=exon-XM_012362978.1-9;Dbxref=GeneID:105669836%2CGenbank:XM_012362978.1;Parent=rna-XM_012362978.1
NW_012160615.1	Gnomon	exon	478893	479061	.	+	.	ID=exon-XM_012363082.1-2;Dbxref=GeneID:105669885%2CGenbank:XM_012363082.1;Parent=rna-XM_012363082.1
NW_012160615.1	Gnomon	exon	479153	479412	.	+	.	ID=exon-XM_012363082.1-3;Dbxref=GeneID:105669885%2CGenbank:XM_012363082.1;Parent=rna-XM_012363082.1
NW_012160615.1	Gnomon	exon	479933	485392	.	+	.	ID=exon-XM_012363082.1-4;Dbxref=GeneID:105669885%2CGenbank:XM_012363082.1;Parent=rna-XM_012363082.1
NW_012160615.1	Gnomon	exon	476380	476620	.	+	.	ID=exon-XM_012363082.1-1;Dbxref=GeneID:105669885%2CGenbank:XM_012363082.1;Parent=rna-XM_012363082.1
NW_012160615.1	Gnomon	exon	687101	687396	.	+	.	ID=exon-XM_012362807.1-4;Dbxref=GeneID:105669712%2CGenbank:XM_012362807.1;Parent=rna-XM_012362807.1
NW_012160615.1	Gnomon	exon	687742	687964	.	+	.	ID=exon-XM_012362807.1-5;Dbxref=GeneID:105669712%2CGenbank:XM_012362807.1;Parent=rna-XM_012362807.1
NW_012160615.1	Gnomon	exon	684819	684999	.	+	.	ID=exon-XM_012362807.1-1;Dbxref=GeneID:105669712%2CGenbank:XM_012362807.1;Parent=rna-XM_012362807.1
NW_012160615.1	Gnomon	exon	685190	685341	.	+	.	ID=exon-XM_012362807.1-2;Dbxref=GeneID:105669712%2CGenbank:XM_012362807.1;Parent=rna-XM_012362807.1
NW_012160615.1	Gnomon	exon	686448	686690	.	+	.	ID=exon-XM_012362807.1-3;Dbxref=GeneID:105669712%2CGenbank:XM_012362807.1;Parent=rna-XM_012362807.1
NW_012160615.1	Gnomon	exon	1408175	1408861	.	+	.	ID=exon-XM_012362831.1-7;Dbxref=GeneID:105669732%2CGenbank:XM_012362831.1;Parent=rna-XM_012362831.1
NW_012160615.1	Gnomon	exon	1403602	1403749	.	+	.	ID=exon-XM_012362831.1-5;Dbxref=GeneID:105669732%2CGenbank:XM_012362831.1;Parent=rna-XM_012362831.1
NW_012160615.1	Gnomon	exon	1403865	1404052	.	+	.	ID=exon-XM_012362831.1-6;Dbxref=GeneID:105669732%2CGenbank:XM_012362831.1;Parent=rna-XM_012362831.1
NW_012160615.1	Gnomon	exon	1403079	1403223	.	+	.	ID=exon-XM_012362831.1-3;Dbxref=GeneID:105669732%2CGenbank:XM_012362831.1;Parent=rna-XM_012362831.1
NW_012160615.1	Gnomon	exon	1403333	1403415	.	+	.	ID=exon-XM_012362831.1-4;Dbxref=GeneID:105669732%2CGenbank:XM_012362831.1;Parent=rna-XM_012362831.1
NW_012160615.1	Gnomon	exon	1401889	1402561	.	+	.	ID=exon-XM_012362831.1-1;Dbxref=GeneID:105669732%2CGenbank:XM_012362831.1;Parent=rna-XM_012362831.1
NW_012160615.1	Gnomon	exon	1402707	1402866	.	+	.	ID=exon-XM_012362831.1-2;Dbxref=GeneID:105669732%2CGenbank:XM_012362831.1;Parent=rna-XM_012362831.1
NW_012160615.1	Gnomon	CDS	1438335	1438356	.	+	0	Name=XP_012218362.1;ID=cds-XP_012218362.1;Dbxref=GeneID:105669807%2CGenbank:XP_012218362.1;Parent=rna-XM_012362939.1
NW_012160615.1	Gnomon	CDS	1440858	1440996	.	+	0	Name=XP_012218362.1;ID=cds-XP_012218362.1;Dbxref=GeneID:105669807%2CGenbank:XP_012218362.1;Parent=rna-XM_012362939.1
NW_012160615.1	Gnomon	CDS	1441301	1441590	.	+	0	Name=XP_012218362.1;ID=cds-XP_012218362.1;Dbxref=GeneID:105669807%2CGenbank:XP_012218362.1;Parent=rna-XM_012362939.1
NW_012160615.1	Gnomon	CDS	1446213	1446626	.	+	0	Name=XP_012218362.1;ID=cds-XP_012218362.1;Dbxref=GeneID:105669807%2CGenbank:XP_012218362.1;Parent=rna-XM_012362939.1
NW_012160615.1	Gnomon	CDS	1448241	1448812	.	+	0	Name=XP_012218362.1;ID=cds-XP_012218362.1;Dbxref=GeneID:105669807%2CGenbank:XP_012218362.1;Parent=rna-XM_012362939.1
NW_012160615.1	Gnomon	exon	1585566	1585646	.	+	.	ID=exon-XM_012362905.1-9;Dbxref=GeneID:105669786%2CGenbank:XM_012362905.1;Parent=rna-XM_012362905.1
NW_012160615.1	Gnomon	mRNA	1120032	1146221	.	+	.	Name=XM_012362853.1;ID=rna-XM_012362853.1;Dbxref=GeneID:105669746%2CGenbank:XM_012362853.1;Parent=gene-LOC105669746
NW_012160615.1	Gnomon	exon	1581810	1581875	.	+	.	ID=exon-XM_012362905.1-7;Dbxref=GeneID:105669786%2CGenbank:XM_012362905.1;Parent=rna-XM_012362905.1
NW_012160615.1	Gnomon	exon	1585254	1585378	.	+	.	ID=exon-XM_012362905.1-8;Dbxref=GeneID:105669786%2CGenbank:XM_012362905.1;Parent=rna-XM_012362905.1
NW_012160615.1	Gnomon	exon	1578382	1578571	.	+	.	ID=exon-XM_012362905.1-5;Dbxref=GeneID:105669786%2CGenbank:XM_012362905.1;Parent=rna-XM_012362905.1
NW_012160615.1	Gnomon	exon	1579719	1579881	.	+	.	ID=exon-XM_012362905.1-6;Dbxref=GeneID:105669786%2CGenbank:XM_012362905.1;Parent=rna-XM_012362905.1
NW_012160615.1	Gnomon	exon	1562861	1563019	.	+	.	ID=exon-XM_012362905.1-3;Dbxref=GeneID:105669786%2CGenbank:XM_012362905.1;Parent=rna-XM_012362905.1
NW_012160615.1	Gnomon	exon	1566653	1566803	.	+	.	ID=exon-XM_012362905.1-4;Dbxref=GeneID:105669786%2CGenbank:XM_012362905.1;Parent=rna-XM_012362905.1
NW_012160615.1	Gnomon	exon	1529749	1532293	.	+	.	ID=exon-XM_012362905.1-1;Dbxref=GeneID:105669786%2CGenbank:XM_012362905.1;Parent=rna-XM_012362905.1
NW_012160615.1	Gnomon	exon	1545976	1546206	.	+	.	ID=exon-XM_012362905.1-2;Dbxref=GeneID:105669786%2CGenbank:XM_012362905.1;Parent=rna-XM_012362905.1
NW_012160615.1	Gnomon	exon	1458081	1458234	.	-	.	ID=exon-XR_001100332.1-2;Dbxref=GeneID:105669808%2CGenbank:XR_001100332.1;Parent=rna-XR_001100332.1
NW_012160615.1	Gnomon	exon	1456681	1456787	.	-	.	ID=exon-XR_001100332.1-3;Dbxref=GeneID:105669808%2CGenbank:XR_001100332.1;Parent=rna-XR_001100332.1
NW_012160615.1	Gnomon	exon	1452247	1452399	.	-	.	ID=exon-XR_001100332.1-4;Dbxref=GeneID:105669808%2CGenbank:XR_001100332.1;Parent=rna-XR_001100332.1
NW_012160615.1	Gnomon	exon	1431946	1432601	.	-	.	ID=exon-XR_001100332.1-5;Dbxref=GeneID:105669808%2CGenbank:XR_001100332.1;Parent=rna-XR_001100332.1
NW_012160615.1	Gnomon	exon	1458316	1458421	.	-	.	ID=exon-XR_001100332.1-1;Dbxref=GeneID:105669808%2CGenbank:XR_001100332.1;Parent=rna-XR_001100332.1
NW_012160615.1	Gnomon	mRNA	1032643	1034591	.	+	.	Name=XM_012362857.1;ID=rna-XM_012362857.1;Dbxref=GeneID:105669749%2CGenbank:XM_012362857.1;Parent=gene-LOC105669749
NW_012160615.1	Gnomon	lnc_RNA	1344538	1348243	.	-	.	Name=XR_001100323.1;ID=rna-XR_001100323.1;Dbxref=GeneID:105669755%2CGenbank:XR_001100323.1;Parent=gene-LOC105669755
NW_012160615.1	Gnomon	CDS	1438335	1438356	.	+	0	Name=XP_012218361.1;ID=cds-XP_012218361.1;Dbxref=GeneID:105669807%2CGenbank:XP_012218361.1;Parent=rna-XM_012362938.1
NW_012160615.1	Gnomon	CDS	1440858	1440996	.	+	0	Name=XP_012218361.1;ID=cds-XP_012218361.1;Dbxref=GeneID:105669807%2CGenbank:XP_012218361.1;Parent=rna-XM_012362938.1
NW_012160615.1	Gnomon	CDS	1441301	1441590	.	+	0	Name=XP_012218361.1;ID=cds-XP_012218361.1;Dbxref=GeneID:105669807%2CGenbank:XP_012218361.1;Parent=rna-XM_012362938.1
NW_012160615.1	Gnomon	CDS	1446213	1446626	.	+	0	Name=XP_012218361.1;ID=cds-XP_012218361.1;Dbxref=GeneID:105669807%2CGenbank:XP_012218361.1;Parent=rna-XM_012362938.1
NW_012160615.1	Gnomon	CDS	1448241	1448812	.	+	0	Name=XP_012218361.1;ID=cds-XP_012218361.1;Dbxref=GeneID:105669807%2CGenbank:XP_012218361.1;Parent=rna-XM_012362938.1
NW_012160615.1	Gnomon	mRNA	496843	502685	.	-	.	Name=XM_012362950.1;ID=rna-XM_012362950.1;Dbxref=GeneID:105669815%2CGenbank:XM_012362950.1;Parent=gene-LOC105669815
NW_012160615.1	Gnomon	CDS	1038449	1038478	.	-	0	Name=XP_012218267.1;ID=cds-XP_012218267.1;Dbxref=GeneID:105669743%2CGenbank:XP_012218267.1;Parent=rna-XM_012362844.1
NW_012160615.1	Gnomon	CDS	1038127	1038186	.	-	0	Name=XP_012218267.1;ID=cds-XP_012218267.1;Dbxref=GeneID:105669743%2CGenbank:XP_012218267.1;Parent=rna-XM_012362844.1
NW_012160615.1	Gnomon	CDS	1037637	1037799	.	-	0	Name=XP_012218267.1;ID=cds-XP_012218267.1;Dbxref=GeneID:105669743%2CGenbank:XP_012218267.1;Parent=rna-XM_012362844.1
NW_012160615.1	Gnomon	CDS	1037358	1037535	.	-	0	Name=XP_012218267.1;ID=cds-XP_012218267.1;Dbxref=GeneID:105669743%2CGenbank:XP_012218267.1;Parent=rna-XM_012362844.1
NW_012160615.1	Gnomon	CDS	1037093	1037258	.	-	0	Name=XP_012218267.1;ID=cds-XP_012218267.1;Dbxref=GeneID:105669743%2CGenbank:XP_012218267.1;Parent=rna-XM_012362844.1
NW_012160615.1	Gnomon	CDS	1036402	1036596	.	-	0	Name=XP_012218267.1;ID=cds-XP_012218267.1;Dbxref=GeneID:105669743%2CGenbank:XP_012218267.1;Parent=rna-XM_012362844.1
NW_012160615.1	Gnomon	CDS	1036143	1036304	.	-	0	Name=XP_012218267.1;ID=cds-XP_012218267.1;Dbxref=GeneID:105669743%2CGenbank:XP_012218267.1;Parent=rna-XM_012362844.1
NW_012160615.1	Gnomon	CDS	1035933	1036026	.	-	0	Name=XP_012218267.1;ID=cds-XP_012218267.1;Dbxref=GeneID:105669743%2CGenbank:XP_012218267.1;Parent=rna-XM_012362844.1
NW_012160615.1	Gnomon	CDS	1035688	1035847	.	-	0	Name=XP_012218267.1;ID=cds-XP_012218267.1;Dbxref=GeneID:105669743%2CGenbank:XP_012218267.1;Parent=rna-XM_012362844.1
NW_012160615.1	Gnomon	CDS	1035441	1035609	.	-	0	Name=XP_012218267.1;ID=cds-XP_012218267.1;Dbxref=GeneID:105669743%2CGenbank:XP_012218267.1;Parent=rna-XM_012362844.1
NW_012160615.1	Gnomon	CDS	1035021	1035360	.	-	0	Name=XP_012218267.1;ID=cds-XP_012218267.1;Dbxref=GeneID:105669743%2CGenbank:XP_012218267.1;Parent=rna-XM_012362844.1
NW_012160615.1	Gnomon	CDS	1034834	1034928	.	-	0	Name=XP_012218267.1;ID=cds-XP_012218267.1;Dbxref=GeneID:105669743%2CGenbank:XP_012218267.1;Parent=rna-XM_012362844.1
NW_012160615.1	Gnomon	mRNA	917638	921544	.	-	.	Name=XM_012362856.1;ID=rna-XM_012362856.1;Dbxref=GeneID:105669748%2CGenbank:XM_012362856.1;Note=The sequence of the model RefSeq transcript was modified relative to this genomic sequence to represent the inferred CDS: deleted 1 base in 1 codon;Parent=gene-LOC105669748
NW_012160615.1	Gnomon	lnc_RNA	418885	419928	.	-	.	Name=XR_001100322.1;ID=rna-XR_001100322.1;Dbxref=GeneID:105669750%2CGenbank:XR_001100322.1;Parent=gene-LOC105669750
NW_012160615.1	Gnomon	CDS	1438068	1438107	.	+	0	Name=XP_012218360.1;ID=cds-XP_012218360.1;Dbxref=GeneID:105669807%2CGenbank:XP_012218360.1;Parent=rna-XM_012362937.1
NW_012160615.1	Gnomon	CDS	1440858	1440996	.	+	0	Name=XP_012218360.1;ID=cds-XP_012218360.1;Dbxref=GeneID:105669807%2CGenbank:XP_012218360.1;Parent=rna-XM_012362937.1
NW_012160615.1	Gnomon	CDS	1441301	1441590	.	+	0	Name=XP_012218360.1;ID=cds-XP_012218360.1;Dbxref=GeneID:105669807%2CGenbank:XP_012218360.1;Parent=rna-XM_012362937.1
NW_012160615.1	Gnomon	CDS	1446213	1446626	.	+	0	Name=XP_012218360.1;ID=cds-XP_012218360.1;Dbxref=GeneID:105669807%2CGenbank:XP_012218360.1;Parent=rna-XM_012362937.1
NW_012160615.1	Gnomon	CDS	1448241	1448812	.	+	0	Name=XP_012218360.1;ID=cds-XP_012218360.1;Dbxref=GeneID:105669807%2CGenbank:XP_012218360.1;Parent=rna-XM_012362937.1
NW_012160615.1	Gnomon	exon	513717	513996	.	+	.	ID=exon-XM_012362877.1-1;Dbxref=GeneID:105669768%2CGenbank:XM_012362877.1;Note=The sequence of the model RefSeq transcript was modified relative to this genomic sequence to represent the inferred CDS: inserted 1 base in 1 codon;Parent=rna-XM_012362877.1
NW_012160615.1	Gnomon	exon	513999	514482	.	+	.	ID=exon-XM_012362877.1-2;Dbxref=GeneID:105669768%2CGenbank:XM_012362877.1;Note=The sequence of the model RefSeq transcript was modified relative to this genomic sequence to represent the inferred CDS: inserted 1 base in 1 codon;Parent=rna-XM_012362877.1
NW_012160615.1	Gnomon	CDS	1018406	1018712	.	-	0	Name=XP_012218266.1;ID=cds-XP_012218266.1;Dbxref=GeneID:105669742%2CGenbank:XP_012218266.1;Parent=rna-XM_012362843.1
NW_012160615.1	Gnomon	CDS	1017638	1017868	.	-	0	Name=XP_012218266.1;ID=cds-XP_012218266.1;Dbxref=GeneID:105669742%2CGenbank:XP_012218266.1;Parent=rna-XM_012362843.1
NW_012160615.1	Gnomon	CDS	1009822	1009935	.	-	0	Name=XP_012218266.1;ID=cds-XP_012218266.1;Dbxref=GeneID:105669742%2CGenbank:XP_012218266.1;Parent=rna-XM_012362843.1
NW_012160615.1	Gnomon	CDS	1009534	1009620	.	-	0	Name=XP_012218266.1;ID=cds-XP_012218266.1;Dbxref=GeneID:105669742%2CGenbank:XP_012218266.1;Parent=rna-XM_012362843.1
NW_012160615.1	Gnomon	CDS	1002668	1002868	.	-	0	Name=XP_012218266.1;ID=cds-XP_012218266.1;Dbxref=GeneID:105669742%2CGenbank:XP_012218266.1;Parent=rna-XM_012362843.1
NW_012160615.1	Gnomon	CDS	1002326	1002511	.	-	0	Name=XP_012218266.1;ID=cds-XP_012218266.1;Dbxref=GeneID:105669742%2CGenbank:XP_012218266.1;Parent=rna-XM_012362843.1
NW_012160615.1	Gnomon	CDS	1001500	1002227	.	-	0	Name=XP_012218266.1;ID=cds-XP_012218266.1;Dbxref=GeneID:105669742%2CGenbank:XP_012218266.1;Parent=rna-XM_012362843.1
NW_012160615.1	Gnomon	exon	237180	237320	.	+	.	ID=exon-XM_012363012.1-7;Dbxref=GeneID:105669847%2CGenbank:XM_012363012.1;Parent=rna-XM_012363012.1
NW_012160615.1	Gnomon	exon	234073	234411	.	+	.	ID=exon-XM_012363012.1-1;Dbxref=GeneID:105669847%2CGenbank:XM_012363012.1;Parent=rna-XM_012363012.1
NW_012160615.1	Gnomon	exon	234527	234653	.	+	.	ID=exon-XM_012363012.1-2;Dbxref=GeneID:105669847%2CGenbank:XM_012363012.1;Parent=rna-XM_012363012.1
NW_012160615.1	Gnomon	exon	236611	236718	.	+	.	ID=exon-XM_012363012.1-5;Dbxref=GeneID:105669847%2CGenbank:XM_012363012.1;Parent=rna-XM_012363012.1
NW_012160615.1	Gnomon	exon	236780	236935	.	+	.	ID=exon-XM_012363012.1-6;Dbxref=GeneID:105669847%2CGenbank:XM_012363012.1;Parent=rna-XM_012363012.1
NW_012160615.1	Gnomon	exon	235823	236352	.	+	.	ID=exon-XM_012363012.1-3;Dbxref=GeneID:105669847%2CGenbank:XM_012363012.1;Parent=rna-XM_012363012.1
NW_012160615.1	Gnomon	exon	236448	236547	.	+	.	ID=exon-XM_012363012.1-4;Dbxref=GeneID:105669847%2CGenbank:XM_012363012.1;Parent=rna-XM_012363012.1
NW_012160615.1	Gnomon	transcript	847978	879155	.	-	.	Name=XR_001100321.1;ID=rna-XR_001100321.1;Dbxref=GeneID:105669744%2CGenbank:XR_001100321.1;Parent=gene-LOC105669744
NW_012160615.1	Gnomon	CDS	1206215	1206245	.	-	0	Name=XP_012218323.1;ID=cds-XP_012218323.1;Dbxref=GeneID:105669782%2CGenbank:XP_012218323.1;Parent=rna-XM_012362900.1
NW_012160615.1	Gnomon	CDS	1204843	1205288	.	-	0	Name=XP_012218323.1;ID=cds-XP_012218323.1;Dbxref=GeneID:105669782%2CGenbank:XP_012218323.1;Parent=rna-XM_012362900.1
NW_012160615.1	Gnomon	CDS	1204350	1204644	.	-	0	Name=XP_012218323.1;ID=cds-XP_012218323.1;Dbxref=GeneID:105669782%2CGenbank:XP_012218323.1;Parent=rna-XM_012362900.1
NW_012160615.1	Gnomon	CDS	1187862	1188280	.	-	0	Name=XP_012218323.1;ID=cds-XP_012218323.1;Dbxref=GeneID:105669782%2CGenbank:XP_012218323.1;Parent=rna-XM_012362900.1
NW_012160615.1	Gnomon	CDS	1185648	1185711	.	-	0	Name=XP_012218323.1;ID=cds-XP_012218323.1;Dbxref=GeneID:105669782%2CGenbank:XP_012218323.1;Parent=rna-XM_012362900.1
NW_012160615.1	Gnomon	CDS	1167183	1167761	.	-	0	Name=XP_012218323.1;ID=cds-XP_012218323.1;Dbxref=GeneID:105669782%2CGenbank:XP_012218323.1;Parent=rna-XM_012362900.1
NW_012160615.1	Gnomon	CDS	1165302	1166939	.	-	0	Name=XP_012218323.1;ID=cds-XP_012218323.1;Dbxref=GeneID:105669782%2CGenbank:XP_012218323.1;Parent=rna-XM_012362900.1
NW_012160615.1	Gnomon	CDS	1163787	1164705	.	-	0	Name=XP_012218323.1;ID=cds-XP_012218323.1;Dbxref=GeneID:105669782%2CGenbank:XP_012218323.1;Parent=rna-XM_012362900.1
NW_012160615.1	Gnomon	CDS	1163204	1163708	.	-	0	Name=XP_012218323.1;ID=cds-XP_012218323.1;Dbxref=GeneID:105669782%2CGenbank:XP_012218323.1;Parent=rna-XM_012362900.1
NW_012160615.1	Gnomon	mRNA	486050	489110	.	-	.	Name=XM_012362953.1;ID=rna-XM_012362953.1;Dbxref=GeneID:105669817%2CGenbank:XM_012362953.1;Parent=gene-LOC105669817
NW_012160615.1	Gnomon	CDS	449550	449738	.	+	0	Name=XP_012218469.1;ID=cds-XP_012218469.1;Dbxref=GeneID:105669865%2CGenbank:XP_012218469.1;Parent=rna-XM_012363046.1
NW_012160615.1	Gnomon	CDS	449938	450063	.	+	0	Name=XP_012218469.1;ID=cds-XP_012218469.1;Dbxref=GeneID:105669865%2CGenbank:XP_012218469.1;Parent=rna-XM_012363046.1
NW_012160615.1	Gnomon	CDS	450144	450329	.	+	0	Name=XP_012218469.1;ID=cds-XP_012218469.1;Dbxref=GeneID:105669865%2CGenbank:XP_012218469.1;Parent=rna-XM_012363046.1
NW_012160615.1	Gnomon	CDS	450414	450485	.	+	0	Name=XP_012218469.1;ID=cds-XP_012218469.1;Dbxref=GeneID:105669865%2CGenbank:XP_012218469.1;Parent=rna-XM_012363046.1
NW_012160615.1	Gnomon	mRNA	1328400	1331749	.	+	.	Name=XM_012362859.1;ID=rna-XM_012362859.1;Dbxref=GeneID:105669752%2CGenbank:XM_012362859.1;Parent=gene-LOC105669752
NW_012160615.1	Gnomon	CDS	588810	589060	.	+	0	Name=XP_012218229.1;ID=cds-XP_012218229.1;Dbxref=GeneID:105669711%2CGenbank:XP_012218229.1;Parent=rna-XM_012362806.1
NW_012160615.1	Gnomon	CDS	589139	589172	.	+	0	Name=XP_012218229.1;ID=cds-XP_012218229.1;Dbxref=GeneID:105669711%2CGenbank:XP_012218229.1;Parent=rna-XM_012362806.1
NW_012160615.1	Gnomon	CDS	589316	589546	.	+	0	Name=XP_012218229.1;ID=cds-XP_012218229.1;Dbxref=GeneID:105669711%2CGenbank:XP_012218229.1;Parent=rna-XM_012362806.1
NW_012160615.1	Gnomon	CDS	589620	589751	.	+	0	Name=XP_012218229.1;ID=cds-XP_012218229.1;Dbxref=GeneID:105669711%2CGenbank:XP_012218229.1;Parent=rna-XM_012362806.1
NW_012160615.1	Gnomon	CDS	589822	589941	.	+	0	Name=XP_012218229.1;ID=cds-XP_012218229.1;Dbxref=GeneID:105669711%2CGenbank:XP_012218229.1;Parent=rna-XM_012362806.1
NW_012160615.1	Gnomon	CDS	590020	590160	.	+	0	Name=XP_012218229.1;ID=cds-XP_012218229.1;Dbxref=GeneID:105669711%2CGenbank:XP_012218229.1;Parent=rna-XM_012362806.1
NW_012160615.1	Gnomon	CDS	590237	590485	.	+	0	Name=XP_012218229.1;ID=cds-XP_012218229.1;Dbxref=GeneID:105669711%2CGenbank:XP_012218229.1;Parent=rna-XM_012362806.1
NW_012160615.1	Gnomon	mRNA	203569	208464	.	+	.	Name=XM_012363052.1;ID=rna-XM_012363052.1;Dbxref=GeneID:105669867%2CGenbank:XM_012363052.1;Parent=gene-LOC105669867
NW_012160615.1	Gnomon	exon	724813	724949	.	-	.	ID=exon-XM_012362928.1-2;Dbxref=GeneID:105669798%2CGenbank:XM_012362928.1;Parent=rna-XM_012362928.1
NW_012160615.1	Gnomon	exon	724527	724752	.	-	.	ID=exon-XM_012362928.1-3;Dbxref=GeneID:105669798%2CGenbank:XM_012362928.1;Parent=rna-XM_012362928.1
NW_012160615.1	Gnomon	exon	725051	725186	.	-	.	ID=exon-XM_012362928.1-1;Dbxref=GeneID:105669798%2CGenbank:XM_012362928.1;Parent=rna-XM_012362928.1
NW_012160615.1	Gnomon	mRNA	489306	493352	.	+	.	Name=XM_012362952.1;ID=rna-XM_012362952.1;Dbxref=GeneID:105669816%2CGenbank:XM_012362952.1;Parent=gene-LOC105669816
NW_012160615.1	Gnomon	exon	1585566	1585646	.	+	.	ID=exon-XM_012362907.1-9;Dbxref=GeneID:105669786%2CGenbank:XM_012362907.1;Parent=rna-XM_012362907.1
NW_012160615.1	Gnomon	exon	1581807	1581875	.	+	.	ID=exon-XM_012362907.1-7;Dbxref=GeneID:105669786%2CGenbank:XM_012362907.1;Parent=rna-XM_012362907.1
NW_012160615.1	Gnomon	exon	1585254	1585378	.	+	.	ID=exon-XM_012362907.1-8;Dbxref=GeneID:105669786%2CGenbank:XM_012362907.1;Parent=rna-XM_012362907.1
NW_012160615.1	Gnomon	exon	280091	280219	.	+	.	ID=exon-XM_012362985.1-14;Dbxref=GeneID:105669838%2CGenbank:XM_012362985.1;Parent=rna-XM_012362985.1
NW_012160615.1	Gnomon	exon	280604	280704	.	+	.	ID=exon-XM_012362985.1-15;Dbxref=GeneID:105669838%2CGenbank:XM_012362985.1;Parent=rna-XM_012362985.1
NW_012160615.1	Gnomon	exon	280964	281433	.	+	.	ID=exon-XM_012362985.1-16;Dbxref=GeneID:105669838%2CGenbank:XM_012362985.1;Parent=rna-XM_012362985.1
NW_012160615.1	Gnomon	exon	277010	277135	.	+	.	ID=exon-XM_012362985.1-10;Dbxref=GeneID:105669838%2CGenbank:XM_012362985.1;Parent=rna-XM_012362985.1
NW_012160615.1	Gnomon	exon	277247	277364	.	+	.	ID=exon-XM_012362985.1-11;Dbxref=GeneID:105669838%2CGenbank:XM_012362985.1;Parent=rna-XM_012362985.1
NW_012160615.1	Gnomon	exon	277446	277746	.	+	.	ID=exon-XM_012362985.1-12;Dbxref=GeneID:105669838%2CGenbank:XM_012362985.1;Parent=rna-XM_012362985.1
NW_012160615.1	Gnomon	exon	278464	278711	.	+	.	ID=exon-XM_012362985.1-13;Dbxref=GeneID:105669838%2CGenbank:XM_012362985.1;Parent=rna-XM_012362985.1
NW_012160615.1	Gnomon	CDS	452572	452580	.	-	0	Name=XP_012218468.1;ID=cds-XP_012218468.1;Dbxref=GeneID:105669864%2CGenbank:XP_012218468.1;Parent=rna-XM_012363045.1
NW_012160615.1	Gnomon	CDS	451947	452426	.	-	0	Name=XP_012218468.1;ID=cds-XP_012218468.1;Dbxref=GeneID:105669864%2CGenbank:XP_012218468.1;Parent=rna-XM_012363045.1
NW_012160615.1	Gnomon	CDS	451728	451860	.	-	0	Name=XP_012218468.1;ID=cds-XP_012218468.1;Dbxref=GeneID:105669864%2CGenbank:XP_012218468.1;Parent=rna-XM_012363045.1
NW_012160615.1	Gnomon	CDS	451058	451649	.	-	0	Name=XP_012218468.1;ID=cds-XP_012218468.1;Dbxref=GeneID:105669864%2CGenbank:XP_012218468.1;Parent=rna-XM_012363045.1
NW_012160615.1	Gnomon	CDS	450825	450984	.	-	0	Name=XP_012218468.1;ID=cds-XP_012218468.1;Dbxref=GeneID:105669864%2CGenbank:XP_012218468.1;Parent=rna-XM_012363045.1
NW_012160615.1	Gnomon	mRNA	1348583	1357473	.	+	.	Name=XM_012362858.1;ID=rna-XM_012362858.1;Dbxref=GeneID:105669751%2CGenbank:XM_012362858.1;Note=The sequence of the model RefSeq transcript was modified relative to this genomic sequence to represent the inferred CDS: inserted 1 base in 1 codon;Parent=gene-LOC105669751
NW_012160615.1	Gnomon	CDS	209639	209933	.	+	0	Name=XP_012218228.1;ID=cds-XP_012218228.1;Dbxref=GeneID:105669710%2CGenbank:XP_012218228.1;Parent=rna-XM_012362805.1
NW_012160615.1	Gnomon	CDS	212268	212427	.	+	0	Name=XP_012218228.1;ID=cds-XP_012218228.1;Dbxref=GeneID:105669710%2CGenbank:XP_012218228.1;Parent=rna-XM_012362805.1
NW_012160615.1	Gnomon	CDS	212620	212838	.	+	0	Name=XP_012218228.1;ID=cds-XP_012218228.1;Dbxref=GeneID:105669710%2CGenbank:XP_012218228.1;Parent=rna-XM_012362805.1
NW_012160615.1	Gnomon	CDS	213053	213125	.	+	0	Name=XP_012218228.1;ID=cds-XP_012218228.1;Dbxref=GeneID:105669710%2CGenbank:XP_012218228.1;Parent=rna-XM_012362805.1
NW_012160615.1	Gnomon	exon	1529750	1532293	.	+	.	ID=exon-XM_012362907.1-1;Dbxref=GeneID:105669786%2CGenbank:XM_012362907.1;Parent=rna-XM_012362907.1
NW_012160615.1	Gnomon	exon	1545976	1546206	.	+	.	ID=exon-XM_012362907.1-2;Dbxref=GeneID:105669786%2CGenbank:XM_012362907.1;Parent=rna-XM_012362907.1
NW_012160615.1	Gnomon	exon	1578382	1578571	.	+	.	ID=exon-XM_012362907.1-5;Dbxref=GeneID:105669786%2CGenbank:XM_012362907.1;Parent=rna-XM_012362907.1
NW_012160615.1	Gnomon	exon	1579719	1579881	.	+	.	ID=exon-XM_012362907.1-6;Dbxref=GeneID:105669786%2CGenbank:XM_012362907.1;Parent=rna-XM_012362907.1
NW_012160615.1	Gnomon	exon	1562861	1563019	.	+	.	ID=exon-XM_012362907.1-3;Dbxref=GeneID:105669786%2CGenbank:XM_012362907.1;Parent=rna-XM_012362907.1
NW_012160615.1	Gnomon	exon	1566653	1566803	.	+	.	ID=exon-XM_012362907.1-4;Dbxref=GeneID:105669786%2CGenbank:XM_012362907.1;Parent=rna-XM_012362907.1
NW_012160615.1	Gnomon	mRNA	203574	208464	.	+	.	Name=XM_012363053.1;ID=rna-XM_012363053.1;Dbxref=GeneID:105669867%2CGenbank:XM_012363053.1;Parent=gene-LOC105669867
NW_012160615.1	Gnomon	exon	208321	208388	.	+	.	ID=exon-XM_012362805.1-1;Dbxref=GeneID:105669710%2CGenbank:XM_012362805.1;Parent=rna-XM_012362805.1
NW_012160615.1	Gnomon	exon	209627	209933	.	+	.	ID=exon-XM_012362805.1-2;Dbxref=GeneID:105669710%2CGenbank:XM_012362805.1;Parent=rna-XM_012362805.1
NW_012160615.1	Gnomon	exon	212268	212427	.	+	.	ID=exon-XM_012362805.1-3;Dbxref=GeneID:105669710%2CGenbank:XM_012362805.1;Parent=rna-XM_012362805.1
NW_012160615.1	Gnomon	exon	212620	212838	.	+	.	ID=exon-XM_012362805.1-4;Dbxref=GeneID:105669710%2CGenbank:XM_012362805.1;Parent=rna-XM_012362805.1
NW_012160615.1	Gnomon	exon	213053	213405	.	+	.	ID=exon-XM_012362805.1-5;Dbxref=GeneID:105669710%2CGenbank:XM_012362805.1;Parent=rna-XM_012362805.1
NW_012160615.1	Gnomon	exon	554769	554855	.	-	.	ID=exon-XM_012362876.1-1;Dbxref=GeneID:105669767%2CGenbank:XM_012362876.1;Parent=rna-XM_012362876.1
NW_012160615.1	Gnomon	exon	554094	554339	.	-	.	ID=exon-XM_012362876.1-2;Dbxref=GeneID:105669767%2CGenbank:XM_012362876.1;Parent=rna-XM_012362876.1
NW_012160615.1	Gnomon	exon	553884	554017	.	-	.	ID=exon-XM_012362876.1-3;Dbxref=GeneID:105669767%2CGenbank:XM_012362876.1;Parent=rna-XM_012362876.1
NW_012160615.1	Gnomon	exon	553727	553817	.	-	.	ID=exon-XM_012362876.1-4;Dbxref=GeneID:105669767%2CGenbank:XM_012362876.1;Parent=rna-XM_012362876.1
NW_012160615.1	Gnomon	exon	553476	553639	.	-	.	ID=exon-XM_012362876.1-5;Dbxref=GeneID:105669767%2CGenbank:XM_012362876.1;Parent=rna-XM_012362876.1
NW_012160615.1	Gnomon	CDS	1206215	1206245	.	-	0	Name=XP_012218322.1;ID=cds-XP_012218322.1;Dbxref=GeneID:105669782%2CGenbank:XP_012218322.1;Parent=rna-XM_012362899.1
NW_012160615.1	Gnomon	CDS	1204843	1205288	.	-	0	Name=XP_012218322.1;ID=cds-XP_012218322.1;Dbxref=GeneID:105669782%2CGenbank:XP_012218322.1;Parent=rna-XM_012362899.1
NW_012160615.1	Gnomon	CDS	1204350	1204644	.	-	0	Name=XP_012218322.1;ID=cds-XP_012218322.1;Dbxref=GeneID:105669782%2CGenbank:XP_012218322.1;Parent=rna-XM_012362899.1
NW_012160615.1	Gnomon	CDS	1187862	1188280	.	-	0	Name=XP_012218322.1;ID=cds-XP_012218322.1;Dbxref=GeneID:105669782%2CGenbank:XP_012218322.1;Parent=rna-XM_012362899.1
NW_012160615.1	Gnomon	CDS	1185648	1185711	.	-	0	Name=XP_012218322.1;ID=cds-XP_012218322.1;Dbxref=GeneID:105669782%2CGenbank:XP_012218322.1;Parent=rna-XM_012362899.1
NW_012160615.1	Gnomon	CDS	1167183	1167761	.	-	0	Name=XP_012218322.1;ID=cds-XP_012218322.1;Dbxref=GeneID:105669782%2CGenbank:XP_012218322.1;Parent=rna-XM_012362899.1
NW_012160615.1	Gnomon	CDS	1165302	1166939	.	-	0	Name=XP_012218322.1;ID=cds-XP_012218322.1;Dbxref=GeneID:105669782%2CGenbank:XP_012218322.1;Parent=rna-XM_012362899.1
NW_012160615.1	Gnomon	CDS	1164837	1164935	.	-	0	Name=XP_012218322.1;ID=cds-XP_012218322.1;Dbxref=GeneID:105669782%2CGenbank:XP_012218322.1;Parent=rna-XM_012362899.1
NW_012160615.1	Gnomon	CDS	1163787	1164705	.	-	0	Name=XP_012218322.1;ID=cds-XP_012218322.1;Dbxref=GeneID:105669782%2CGenbank:XP_012218322.1;Parent=rna-XM_012362899.1
NW_012160615.1	Gnomon	CDS	1163204	1163708	.	-	0	Name=XP_012218322.1;ID=cds-XP_012218322.1;Dbxref=GeneID:105669782%2CGenbank:XP_012218322.1;Parent=rna-XM_012362899.1
NW_012160615.1	Gnomon	exon	774984	775127	.	+	.	ID=exon-XM_012362976.1-5;Dbxref=GeneID:105669835%2CGenbank:XM_012362976.1;Parent=rna-XM_012362976.1
NW_012160615.1	Gnomon	exon	775205	775644	.	+	.	ID=exon-XM_012362976.1-6;Dbxref=GeneID:105669835%2CGenbank:XM_012362976.1;Parent=rna-XM_012362976.1
NW_012160615.1	Gnomon	exon	774368	774648	.	+	.	ID=exon-XM_012362976.1-3;Dbxref=GeneID:105669835%2CGenbank:XM_012362976.1;Parent=rna-XM_012362976.1
NW_012160615.1	Gnomon	exon	774748	774906	.	+	.	ID=exon-XM_012362976.1-4;Dbxref=GeneID:105669835%2CGenbank:XM_012362976.1;Parent=rna-XM_012362976.1
NW_012160615.1	Gnomon	exon	772614	772792	.	+	.	ID=exon-XM_012362976.1-1;Dbxref=GeneID:105669835%2CGenbank:XM_012362976.1;Parent=rna-XM_012362976.1
NW_012160615.1	Gnomon	exon	773138	774279	.	+	.	ID=exon-XM_012362976.1-2;Dbxref=GeneID:105669835%2CGenbank:XM_012362976.1;Parent=rna-XM_012362976.1
NW_012160615.1	Gnomon	mRNA	495987	502685	.	-	.	Name=XM_012362951.1;ID=rna-XM_012362951.1;Dbxref=GeneID:105669815%2CGenbank:XM_012362951.1;Parent=gene-LOC105669815
NW_012160615.1	Gnomon	CDS	446905	446907	.	-	0	Name=XP_012218467.1;ID=cds-XP_012218467.1;Dbxref=GeneID:105669863%2CGenbank:XP_012218467.1;Parent=rna-XM_012363044.1
NW_012160615.1	Gnomon	CDS	446086	446346	.	-	0	Name=XP_012218467.1;ID=cds-XP_012218467.1;Dbxref=GeneID:105669863%2CGenbank:XP_012218467.1;Parent=rna-XM_012363044.1
NW_012160615.1	Gnomon	CDS	445472	445801	.	-	0	Name=XP_012218467.1;ID=cds-XP_012218467.1;Dbxref=GeneID:105669863%2CGenbank:XP_012218467.1;Parent=rna-XM_012363044.1
NW_012160615.1	Gnomon	CDS	444912	445384	.	-	0	Name=XP_012218467.1;ID=cds-XP_012218467.1;Dbxref=GeneID:105669863%2CGenbank:XP_012218467.1;Parent=rna-XM_012363044.1
NW_012160615.1	Gnomon	CDS	444499	444768	.	-	0	Name=XP_012218467.1;ID=cds-XP_012218467.1;Dbxref=GeneID:105669863%2CGenbank:XP_012218467.1;Parent=rna-XM_012363044.1
NW_012160615.1	Gnomon	CDS	444133	444424	.	-	0	Name=XP_012218467.1;ID=cds-XP_012218467.1;Dbxref=GeneID:105669863%2CGenbank:XP_012218467.1;Parent=rna-XM_012363044.1
NW_012160615.1	Gnomon	mRNA	494068	496739	.	+	.	Name=XM_012362955.1;ID=rna-XM_012362955.1;Dbxref=GeneID:105669818%2CGenbank:XM_012362955.1;Parent=gene-LOC105669818
NW_012160615.1	Gnomon	mRNA	449090	451039	.	+	.	Name=XM_012363050.1;ID=rna-XM_012363050.1;Dbxref=GeneID:105669865%2CGenbank:XM_012363050.1;Parent=gene-LOC105669865
NW_012160615.1	Gnomon	exon	246198	246352	.	-	.	ID=exon-XM_012363009.1-7;Dbxref=GeneID:105669845%2CGenbank:XM_012363009.1;Parent=rna-XM_012363009.1
NW_012160615.1	Gnomon	exon	245789	246129	.	-	.	ID=exon-XM_012363009.1-8;Dbxref=GeneID:105669845%2CGenbank:XM_012363009.1;Parent=rna-XM_012363009.1
NW_012160615.1	Gnomon	exon	249569	249717	.	-	.	ID=exon-XM_012363009.1-1;Dbxref=GeneID:105669845%2CGenbank:XM_012363009.1;Parent=rna-XM_012363009.1
NW_012160615.1	Gnomon	exon	248272	248438	.	-	.	ID=exon-XM_012363009.1-2;Dbxref=GeneID:105669845%2CGenbank:XM_012363009.1;Parent=rna-XM_012363009.1
NW_012160615.1	Gnomon	exon	247624	247755	.	-	.	ID=exon-XM_012363009.1-3;Dbxref=GeneID:105669845%2CGenbank:XM_012363009.1;Parent=rna-XM_012363009.1
NW_012160615.1	Gnomon	exon	247138	247402	.	-	.	ID=exon-XM_012363009.1-4;Dbxref=GeneID:105669845%2CGenbank:XM_012363009.1;Parent=rna-XM_012363009.1
NW_012160615.1	Gnomon	exon	246789	246964	.	-	.	ID=exon-XM_012363009.1-5;Dbxref=GeneID:105669845%2CGenbank:XM_012363009.1;Parent=rna-XM_012363009.1
NW_012160615.1	Gnomon	exon	246502	246702	.	-	.	ID=exon-XM_012363009.1-6;Dbxref=GeneID:105669845%2CGenbank:XM_012363009.1;Parent=rna-XM_012363009.1
NW_012160615.1	Gnomon	exon	1140296	1140438	.	+	.	ID=exon-XM_012362853.1-5;Dbxref=GeneID:105669746%2CGenbank:XM_012362853.1;Parent=rna-XM_012362853.1
NW_012160615.1	Gnomon	exon	1140586	1140716	.	+	.	ID=exon-XM_012362853.1-6;Dbxref=GeneID:105669746%2CGenbank:XM_012362853.1;Parent=rna-XM_012362853.1
NW_012160615.1	Gnomon	exon	1140812	1146221	.	+	.	ID=exon-XM_012362853.1-7;Dbxref=GeneID:105669746%2CGenbank:XM_012362853.1;Parent=rna-XM_012362853.1
NW_012160615.1	Gnomon	exon	1120032	1120088	.	+	.	ID=exon-XM_012362853.1-1;Dbxref=GeneID:105669746%2CGenbank:XM_012362853.1;Parent=rna-XM_012362853.1
NW_012160615.1	Gnomon	exon	1124064	1124313	.	+	.	ID=exon-XM_012362853.1-2;Dbxref=GeneID:105669746%2CGenbank:XM_012362853.1;Parent=rna-XM_012362853.1
NW_012160615.1	Gnomon	exon	1137549	1137611	.	+	.	ID=exon-XM_012362853.1-3;Dbxref=GeneID:105669746%2CGenbank:XM_012362853.1;Parent=rna-XM_012362853.1
NW_012160615.1	Gnomon	exon	1140040	1140208	.	+	.	ID=exon-XM_012362853.1-4;Dbxref=GeneID:105669746%2CGenbank:XM_012362853.1;Parent=rna-XM_012362853.1
NW_012160615.1	Gnomon	exon	379310	379516	.	+	.	ID=exon-XM_012362828.1-5;Dbxref=GeneID:105669728%2CGenbank:XM_012362828.1;Parent=rna-XM_012362828.1
NW_012160615.1	Gnomon	exon	379606	379742	.	+	.	ID=exon-XM_012362828.1-6;Dbxref=GeneID:105669728%2CGenbank:XM_012362828.1;Parent=rna-XM_012362828.1
NW_012160615.1	Gnomon	exon	379961	380729	.	+	.	ID=exon-XM_012362828.1-7;Dbxref=GeneID:105669728%2CGenbank:XM_012362828.1;Parent=rna-XM_012362828.1
NW_012160615.1	Gnomon	exon	378482	378661	.	+	.	ID=exon-XM_012362828.1-1;Dbxref=GeneID:105669728%2CGenbank:XM_012362828.1;Parent=rna-XM_012362828.1
NW_012160615.1	Gnomon	exon	378745	378846	.	+	.	ID=exon-XM_012362828.1-2;Dbxref=GeneID:105669728%2CGenbank:XM_012362828.1;Parent=rna-XM_012362828.1
NW_012160615.1	Gnomon	exon	378923	379013	.	+	.	ID=exon-XM_012362828.1-3;Dbxref=GeneID:105669728%2CGenbank:XM_012362828.1;Parent=rna-XM_012362828.1
NW_012160615.1	Gnomon	exon	379084	379181	.	+	.	ID=exon-XM_012362828.1-4;Dbxref=GeneID:105669728%2CGenbank:XM_012362828.1;Parent=rna-XM_012362828.1
NW_012160615.1	Gnomon	exon	179048	179278	.	-	.	ID=exon-XM_012362999.1-8;Dbxref=GeneID:105669839%2CGenbank:XM_012362999.1;Parent=rna-XM_012362999.1
NW_012160615.1	Gnomon	exon	178756	178977	.	-	.	ID=exon-XM_012362999.1-9;Dbxref=GeneID:105669839%2CGenbank:XM_012362999.1;Parent=rna-XM_012362999.1
NW_012160615.1	Gnomon	exon	181245	181560	.	-	.	ID=exon-XM_012362999.1-6;Dbxref=GeneID:105669839%2CGenbank:XM_012362999.1;Parent=rna-XM_012362999.1
NW_012160615.1	Gnomon	exon	179357	179767	.	-	.	ID=exon-XM_012362999.1-7;Dbxref=GeneID:105669839%2CGenbank:XM_012362999.1;Parent=rna-XM_012362999.1
NW_012160615.1	Gnomon	exon	184373	184792	.	-	.	ID=exon-XM_012362999.1-1;Dbxref=GeneID:105669839%2CGenbank:XM_012362999.1;Parent=rna-XM_012362999.1
NW_012160615.1	Gnomon	exon	181890	182082	.	-	.	ID=exon-XM_012362999.1-4;Dbxref=GeneID:105669839%2CGenbank:XM_012362999.1;Parent=rna-XM_012362999.1
NW_012160615.1	Gnomon	exon	181654	181800	.	-	.	ID=exon-XM_012362999.1-5;Dbxref=GeneID:105669839%2CGenbank:XM_012362999.1;Parent=rna-XM_012362999.1
NW_012160615.1	Gnomon	exon	182798	182908	.	-	.	ID=exon-XM_012362999.1-2;Dbxref=GeneID:105669839%2CGenbank:XM_012362999.1;Parent=rna-XM_012362999.1
NW_012160615.1	Gnomon	exon	182396	182457	.	-	.	ID=exon-XM_012362999.1-3;Dbxref=GeneID:105669839%2CGenbank:XM_012362999.1;Parent=rna-XM_012362999.1
NW_012160615.1	Gnomon	CDS	165743	165802	.	-	0	Name=XP_012218321.1;ID=cds-XP_012218321.1;Dbxref=GeneID:105669779%2CGenbank:XP_012218321.1;Parent=rna-XM_012362898.1
NW_012160615.1	Gnomon	CDS	155906	156103	.	-	0	Name=XP_012218321.1;ID=cds-XP_012218321.1;Dbxref=GeneID:105669779%2CGenbank:XP_012218321.1;Parent=rna-XM_012362898.1
NW_012160615.1	Gnomon	CDS	155266	155442	.	-	0	Name=XP_012218321.1;ID=cds-XP_012218321.1;Dbxref=GeneID:105669779%2CGenbank:XP_012218321.1;Parent=rna-XM_012362898.1
NW_012160615.1	Gnomon	CDS	154443	154652	.	-	0	Name=XP_012218321.1;ID=cds-XP_012218321.1;Dbxref=GeneID:105669779%2CGenbank:XP_012218321.1;Parent=rna-XM_012362898.1
NW_012160615.1	Gnomon	CDS	154083	154157	.	-	0	Name=XP_012218321.1;ID=cds-XP_012218321.1;Dbxref=GeneID:105669779%2CGenbank:XP_012218321.1;Parent=rna-XM_012362898.1
NW_012160615.1	Gnomon	mRNA	486049	489112	.	-	.	Name=XM_012362954.1;ID=rna-XM_012362954.1;Dbxref=GeneID:105669817%2CGenbank:XM_012362954.1;Parent=gene-LOC105669817
NW_012160615.1	Gnomon	CDS	30588	30644	.	+	0	Name=XP_012218320.1;ID=cds-XP_012218320.1;Dbxref=GeneID:105669778%2CGenbank:XP_012218320.1;Parent=rna-XM_012362897.1
NW_012160615.1	Gnomon	CDS	91037	91147	.	+	0	Name=XP_012218320.1;ID=cds-XP_012218320.1;Dbxref=GeneID:105669778%2CGenbank:XP_012218320.1;Parent=rna-XM_012362897.1
NW_012160615.1	Gnomon	CDS	130548	130681	.	+	0	Name=XP_012218320.1;ID=cds-XP_012218320.1;Dbxref=GeneID:105669778%2CGenbank:XP_012218320.1;Parent=rna-XM_012362897.1
NW_012160615.1	Gnomon	CDS	136840	136930	.	+	0	Name=XP_012218320.1;ID=cds-XP_012218320.1;Dbxref=GeneID:105669778%2CGenbank:XP_012218320.1;Parent=rna-XM_012362897.1
NW_012160615.1	Gnomon	CDS	140891	141139	.	+	0	Name=XP_012218320.1;ID=cds-XP_012218320.1;Dbxref=GeneID:105669778%2CGenbank:XP_012218320.1;Parent=rna-XM_012362897.1
NW_012160615.1	Gnomon	CDS	141761	142025	.	+	0	Name=XP_012218320.1;ID=cds-XP_012218320.1;Dbxref=GeneID:105669778%2CGenbank:XP_012218320.1;Parent=rna-XM_012362897.1
NW_012160615.1	Gnomon	CDS	142695	143151	.	+	0	Name=XP_012218320.1;ID=cds-XP_012218320.1;Dbxref=GeneID:105669778%2CGenbank:XP_012218320.1;Parent=rna-XM_012362897.1
NW_012160615.1	Gnomon	CDS	143577	143844	.	+	0	Name=XP_012218320.1;ID=cds-XP_012218320.1;Dbxref=GeneID:105669778%2CGenbank:XP_012218320.1;Parent=rna-XM_012362897.1
NW_012160615.1	Gnomon	CDS	144190	144562	.	+	0	Name=XP_012218320.1;ID=cds-XP_012218320.1;Dbxref=GeneID:105669778%2CGenbank:XP_012218320.1;Parent=rna-XM_012362897.1
NW_012160615.1	Gnomon	CDS	144726	145012	.	+	0	Name=XP_012218320.1;ID=cds-XP_012218320.1;Dbxref=GeneID:105669778%2CGenbank:XP_012218320.1;Parent=rna-XM_012362897.1
NW_012160615.1	Gnomon	CDS	145287	145523	.	+	0	Name=XP_012218320.1;ID=cds-XP_012218320.1;Dbxref=GeneID:105669778%2CGenbank:XP_012218320.1;Parent=rna-XM_012362897.1
NW_012160615.1	Gnomon	CDS	145830	145980	.	+	0	Name=XP_012218320.1;ID=cds-XP_012218320.1;Dbxref=GeneID:105669778%2CGenbank:XP_012218320.1;Parent=rna-XM_012362897.1
NW_012160615.1	Gnomon	CDS	148825	149087	.	+	0	Name=XP_012218320.1;ID=cds-XP_012218320.1;Dbxref=GeneID:105669778%2CGenbank:XP_012218320.1;Parent=rna-XM_012362897.1
NW_012160615.1	Gnomon	exon	241733	242291	.	-	.	ID=exon-XM_012363010.1-9;Dbxref=GeneID:105669845%2CGenbank:XM_012363010.1;Parent=rna-XM_012363010.1
NW_012160615.1	Gnomon	exon	242664	242864	.	-	.	ID=exon-XM_012363010.1-7;Dbxref=GeneID:105669845%2CGenbank:XM_012363010.1;Parent=rna-XM_012363010.1
NW_012160615.1	Gnomon	exon	242360	242514	.	-	.	ID=exon-XM_012363010.1-8;Dbxref=GeneID:105669845%2CGenbank:XM_012363010.1;Parent=rna-XM_012363010.1
NW_012160615.1	Gnomon	exon	243300	243411	.	-	.	ID=exon-XM_012363010.1-5;Dbxref=GeneID:105669845%2CGenbank:XM_012363010.1;Parent=rna-XM_012363010.1
NW_012160615.1	Gnomon	exon	242951	243126	.	-	.	ID=exon-XM_012363010.1-6;Dbxref=GeneID:105669845%2CGenbank:XM_012363010.1;Parent=rna-XM_012363010.1
NW_012160615.1	Gnomon	exon	247624	247755	.	-	.	ID=exon-XM_012363010.1-3;Dbxref=GeneID:105669845%2CGenbank:XM_012363010.1;Parent=rna-XM_012363010.1
NW_012160615.1	Gnomon	exon	247250	247402	.	-	.	ID=exon-XM_012363010.1-4;Dbxref=GeneID:105669845%2CGenbank:XM_012363010.1;Parent=rna-XM_012363010.1
NW_012160615.1	Gnomon	exon	249569	249727	.	-	.	ID=exon-XM_012363010.1-1;Dbxref=GeneID:105669845%2CGenbank:XM_012363010.1;Parent=rna-XM_012363010.1
NW_012160615.1	Gnomon	exon	248272	248438	.	-	.	ID=exon-XM_012363010.1-2;Dbxref=GeneID:105669845%2CGenbank:XM_012363010.1;Parent=rna-XM_012363010.1
NW_012160615.1	Gnomon	CDS	446427	446444	.	-	0	Name=XP_012218466.1;ID=cds-XP_012218466.1;Dbxref=GeneID:105669863%2CGenbank:XP_012218466.1;Parent=rna-XM_012363043.1
NW_012160615.1	Gnomon	CDS	446086	446346	.	-	0	Name=XP_012218466.1;ID=cds-XP_012218466.1;Dbxref=GeneID:105669863%2CGenbank:XP_012218466.1;Parent=rna-XM_012363043.1
NW_012160615.1	Gnomon	CDS	445472	445801	.	-	0	Name=XP_012218466.1;ID=cds-XP_012218466.1;Dbxref=GeneID:105669863%2CGenbank:XP_012218466.1;Parent=rna-XM_012363043.1
NW_012160615.1	Gnomon	CDS	444912	445384	.	-	0	Name=XP_012218466.1;ID=cds-XP_012218466.1;Dbxref=GeneID:105669863%2CGenbank:XP_012218466.1;Parent=rna-XM_012363043.1
NW_012160615.1	Gnomon	CDS	444499	444768	.	-	0	Name=XP_012218466.1;ID=cds-XP_012218466.1;Dbxref=GeneID:105669863%2CGenbank:XP_012218466.1;Parent=rna-XM_012363043.1
NW_012160615.1	Gnomon	CDS	444133	444424	.	-	0	Name=XP_012218466.1;ID=cds-XP_012218466.1;Dbxref=GeneID:105669863%2CGenbank:XP_012218466.1;Parent=rna-XM_012363043.1
NW_012160615.1	Gnomon	mRNA	634322	635530	.	+	.	Name=XM_012363056.1;ID=rna-XM_012363056.1;Dbxref=GeneID:105669869%2CGenbank:XM_012363056.1;Parent=gene-LOC105669869
NW_012160615.1	Gnomon	mRNA	763905	765498	.	+	.	Name=XM_012362811.1;ID=rna-XM_012362811.1;Dbxref=GeneID:105669716%2CGenbank:XM_012362811.1;Parent=gene-LOC105669716
NW_012160615.1	Gnomon	exon	303339	303428	.	+	.	ID=exon-XR_001100333.1-3;Dbxref=GeneID:105669822%2CGenbank:XR_001100333.1;Parent=rna-XR_001100333.1
NW_012160615.1	Gnomon	exon	296497	298170	.	+	.	ID=exon-XR_001100333.1-1;Dbxref=GeneID:105669822%2CGenbank:XR_001100333.1;Parent=rna-XR_001100333.1
NW_012160615.1	Gnomon	exon	303153	303235	.	+	.	ID=exon-XR_001100333.1-2;Dbxref=GeneID:105669822%2CGenbank:XR_001100333.1;Parent=rna-XR_001100333.1
NW_012160615.1	Gnomon	mRNA	301139	312195	.	-	.	Name=XM_012362957.1;ID=rna-XM_012362957.1;Dbxref=GeneID:105669819%2CGenbank:XM_012362957.1;Parent=gene-LOC105669819
NW_012160615.1	Gnomon	exon	1641889	1642204	.	+	.	ID=exon-XM_012362829.1-2;Dbxref=GeneID:105669729%2CGenbank:XM_012362829.1;Parent=rna-XM_012362829.1
NW_012160615.1	Gnomon	exon	1642291	1642551	.	+	.	ID=exon-XM_012362829.1-3;Dbxref=GeneID:105669729%2CGenbank:XM_012362829.1;Parent=rna-XM_012362829.1
NW_012160615.1	Gnomon	exon	1641483	1641634	.	+	.	ID=exon-XM_012362829.1-1;Dbxref=GeneID:105669729%2CGenbank:XM_012362829.1;Parent=rna-XM_012362829.1
NW_012160615.1	Gnomon	exon	1642664	1642796	.	+	.	ID=exon-XM_012362829.1-4;Dbxref=GeneID:105669729%2CGenbank:XM_012362829.1;Parent=rna-XM_012362829.1
NW_012160615.1	Gnomon	exon	1642957	1643245	.	+	.	ID=exon-XM_012362829.1-5;Dbxref=GeneID:105669729%2CGenbank:XM_012362829.1;Parent=rna-XM_012362829.1
NW_012160615.1	Gnomon	exon	1204843	1205288	.	-	.	ID=exon-XM_012362899.1-3;Dbxref=GeneID:105669782%2CGenbank:XM_012362899.1;Parent=rna-XM_012362899.1
NW_012160615.1	Gnomon	exon	1204350	1204644	.	-	.	ID=exon-XM_012362899.1-4;Dbxref=GeneID:105669782%2CGenbank:XM_012362899.1;Parent=rna-XM_012362899.1
NW_012160615.1	Gnomon	exon	1187862	1188280	.	-	.	ID=exon-XM_012362899.1-5;Dbxref=GeneID:105669782%2CGenbank:XM_012362899.1;Parent=rna-XM_012362899.1
NW_012160615.1	Gnomon	exon	1185648	1185711	.	-	.	ID=exon-XM_012362899.1-6;Dbxref=GeneID:105669782%2CGenbank:XM_012362899.1;Parent=rna-XM_012362899.1
NW_012160615.1	Gnomon	exon	1234524	1235706	.	-	.	ID=exon-XM_012362899.1-1;Dbxref=GeneID:105669782%2CGenbank:XM_012362899.1;Parent=rna-XM_012362899.1
NW_012160615.1	Gnomon	exon	1206215	1206288	.	-	.	ID=exon-XM_012362899.1-2;Dbxref=GeneID:105669782%2CGenbank:XM_012362899.1;Parent=rna-XM_012362899.1
NW_012160615.1	Gnomon	exon	1167183	1167761	.	-	.	ID=exon-XM_012362899.1-7;Dbxref=GeneID:105669782%2CGenbank:XM_012362899.1;Parent=rna-XM_012362899.1
NW_012160615.1	Gnomon	exon	1165302	1166939	.	-	.	ID=exon-XM_012362899.1-8;Dbxref=GeneID:105669782%2CGenbank:XM_012362899.1;Parent=rna-XM_012362899.1
NW_012160615.1	Gnomon	exon	1164837	1164935	.	-	.	ID=exon-XM_012362899.1-9;Dbxref=GeneID:105669782%2CGenbank:XM_012362899.1;Parent=rna-XM_012362899.1
NW_012160615.1	Gnomon	exon	1140586	1140716	.	+	.	ID=exon-XM_012362852.1-8;Dbxref=GeneID:105669746%2CGenbank:XM_012362852.1;Parent=rna-XM_012362852.1
NW_012160615.1	Gnomon	exon	1140812	1146221	.	+	.	ID=exon-XM_012362852.1-9;Dbxref=GeneID:105669746%2CGenbank:XM_012362852.1;Parent=rna-XM_012362852.1
NW_012160615.1	Gnomon	exon	1140040	1140208	.	+	.	ID=exon-XM_012362852.1-6;Dbxref=GeneID:105669746%2CGenbank:XM_012362852.1;Parent=rna-XM_012362852.1
NW_012160615.1	Gnomon	exon	1140296	1140438	.	+	.	ID=exon-XM_012362852.1-7;Dbxref=GeneID:105669746%2CGenbank:XM_012362852.1;Parent=rna-XM_012362852.1
NW_012160615.1	Gnomon	exon	1138954	1139021	.	+	.	ID=exon-XM_012362852.1-4;Dbxref=GeneID:105669746%2CGenbank:XM_012362852.1;Parent=rna-XM_012362852.1
NW_012160615.1	Gnomon	exon	1139246	1139360	.	+	.	ID=exon-XM_012362852.1-5;Dbxref=GeneID:105669746%2CGenbank:XM_012362852.1;Parent=rna-XM_012362852.1
NW_012160615.1	Gnomon	exon	1124064	1124313	.	+	.	ID=exon-XM_012362852.1-2;Dbxref=GeneID:105669746%2CGenbank:XM_012362852.1;Parent=rna-XM_012362852.1
NW_012160615.1	Gnomon	exon	1137549	1137611	.	+	.	ID=exon-XM_012362852.1-3;Dbxref=GeneID:105669746%2CGenbank:XM_012362852.1;Parent=rna-XM_012362852.1
NW_012160615.1	Gnomon	exon	1119117	1119201	.	+	.	ID=exon-XM_012362852.1-1;Dbxref=GeneID:105669746%2CGenbank:XM_012362852.1;Parent=rna-XM_012362852.1
NW_012160615.1	Gnomon	exon	487793	487938	.	-	.	ID=exon-XM_012362953.1-2;Dbxref=GeneID:105669817%2CGenbank:XM_012362953.1;Parent=rna-XM_012362953.1
NW_012160615.1	Gnomon	exon	487507	487695	.	-	.	ID=exon-XM_012362953.1-3;Dbxref=GeneID:105669817%2CGenbank:XM_012362953.1;Parent=rna-XM_012362953.1
NW_012160615.1	Gnomon	exon	488991	489110	.	-	.	ID=exon-XM_012362953.1-1;Dbxref=GeneID:105669817%2CGenbank:XM_012362953.1;Parent=rna-XM_012362953.1
NW_012160615.1	Gnomon	exon	486836	486999	.	-	.	ID=exon-XM_012362953.1-6;Dbxref=GeneID:105669817%2CGenbank:XM_012362953.1;Parent=rna-XM_012362953.1
NW_012160615.1	Gnomon	exon	486597	486756	.	-	.	ID=exon-XM_012362953.1-7;Dbxref=GeneID:105669817%2CGenbank:XM_012362953.1;Parent=rna-XM_012362953.1
NW_012160615.1	Gnomon	exon	487265	487417	.	-	.	ID=exon-XM_012362953.1-4;Dbxref=GeneID:105669817%2CGenbank:XM_012362953.1;Parent=rna-XM_012362953.1
NW_012160615.1	Gnomon	exon	487082	487193	.	-	.	ID=exon-XM_012362953.1-5;Dbxref=GeneID:105669817%2CGenbank:XM_012362953.1;Parent=rna-XM_012362953.1
NW_012160615.1	Gnomon	exon	486050	486491	.	-	.	ID=exon-XM_012362953.1-8;Dbxref=GeneID:105669817%2CGenbank:XM_012362953.1;Parent=rna-XM_012362953.1
NW_012160615.1	Gnomon	CDS	623263	623303	.	-	0	Name=XP_012218465.1;ID=cds-XP_012218465.1;Dbxref=GeneID:105669862%2CGenbank:XP_012218465.1;Parent=rna-XM_012363042.1
NW_012160615.1	Gnomon	CDS	622682	623076	.	-	0	Name=XP_012218465.1;ID=cds-XP_012218465.1;Dbxref=GeneID:105669862%2CGenbank:XP_012218465.1;Parent=rna-XM_012363042.1
NW_012160615.1	Gnomon	CDS	622579	622589	.	-	0	Name=XP_012218465.1;ID=cds-XP_012218465.1;Dbxref=GeneID:105669862%2CGenbank:XP_012218465.1;Parent=rna-XM_012363042.1
NW_012160615.1	Gnomon	mRNA	730630	741611	.	+	.	Name=XM_012362810.1;ID=rna-XM_012362810.1;Dbxref=GeneID:105669715%2CGenbank:XM_012362810.1;Note=The sequence of the model RefSeq transcript was modified relative to this genomic sequence to represent the inferred CDS: deleted 1 base in 1 codon;Parent=gene-LOC105669715
NW_012160615.1	Gnomon	mRNA	301139	312195	.	-	.	Name=XM_012362956.1;ID=rna-XM_012362956.1;Dbxref=GeneID:105669819%2CGenbank:XM_012362956.1;Parent=gene-LOC105669819
NW_012160615.1	Gnomon	lnc_RNA	722188	723294	.	-	.	Name=XR_001100328.1;ID=rna-XR_001100328.1;Dbxref=GeneID:105669800%2CGenbank:XR_001100328.1;Parent=gene-LOC105669800
NW_012160615.1	Gnomon	mRNA	193088	196320	.	-	.	Name=XM_012363057.1;ID=rna-XM_012363057.1;Dbxref=GeneID:105669870%2CGenbank:XM_012363057.1;Parent=gene-LOC105669870
NW_012160615.1	Gnomon	exon	1619172	1619326	.	+	.	ID=exon-XM_012362912.1-12;Dbxref=GeneID:105669786%2CGenbank:XM_012362912.1;Parent=rna-XM_012362912.1
NW_012160615.1	Gnomon	exon	1619543	1619663	.	+	.	ID=exon-XM_012362912.1-13;Dbxref=GeneID:105669786%2CGenbank:XM_012362912.1;Parent=rna-XM_012362912.1
NW_012160615.1	Gnomon	exon	1613360	1613603	.	+	.	ID=exon-XM_012362912.1-10;Dbxref=GeneID:105669786%2CGenbank:XM_012362912.1;Parent=rna-XM_012362912.1
NW_012160615.1	Gnomon	exon	1614366	1614547	.	+	.	ID=exon-XM_012362912.1-11;Dbxref=GeneID:105669786%2CGenbank:XM_012362912.1;Parent=rna-XM_012362912.1
NW_012160615.1	Gnomon	exon	1623175	1623496	.	+	.	ID=exon-XM_012362912.1-20;Dbxref=GeneID:105669786%2CGenbank:XM_012362912.1;Parent=rna-XM_012362912.1
NW_012160615.1	Gnomon	exon	1624729	1624974	.	+	.	ID=exon-XM_012362912.1-21;Dbxref=GeneID:105669786%2CGenbank:XM_012362912.1;Parent=rna-XM_012362912.1
NW_012160615.1	Gnomon	exon	1625276	1631144	.	+	.	ID=exon-XM_012362912.1-22;Dbxref=GeneID:105669786%2CGenbank:XM_012362912.1;Parent=rna-XM_012362912.1
NW_012160615.1	Gnomon	exon	1620644	1620980	.	+	.	ID=exon-XM_012362912.1-16;Dbxref=GeneID:105669786%2CGenbank:XM_012362912.1;Parent=rna-XM_012362912.1
NW_012160615.1	Gnomon	exon	1621245	1621429	.	+	.	ID=exon-XM_012362912.1-17;Dbxref=GeneID:105669786%2CGenbank:XM_012362912.1;Parent=rna-XM_012362912.1
NW_012160615.1	Gnomon	exon	1619771	1619891	.	+	.	ID=exon-XM_012362912.1-14;Dbxref=GeneID:105669786%2CGenbank:XM_012362912.1;Parent=rna-XM_012362912.1
NW_012160615.1	Gnomon	exon	1620191	1620500	.	+	.	ID=exon-XM_012362912.1-15;Dbxref=GeneID:105669786%2CGenbank:XM_012362912.1;Parent=rna-XM_012362912.1
NW_012160615.1	Gnomon	exon	1621614	1621741	.	+	.	ID=exon-XM_012362912.1-18;Dbxref=GeneID:105669786%2CGenbank:XM_012362912.1;Parent=rna-XM_012362912.1
NW_012160615.1	Gnomon	exon	1622455	1622550	.	+	.	ID=exon-XM_012362912.1-19;Dbxref=GeneID:105669786%2CGenbank:XM_012362912.1;Parent=rna-XM_012362912.1
NW_012160615.1	Gnomon	exon	178468	178595	.	-	.	ID=exon-XM_012362995.1-11;Dbxref=GeneID:105669839%2CGenbank:XM_012362995.1;Parent=rna-XM_012362995.1
NW_012160615.1	Gnomon	exon	178143	178389	.	-	.	ID=exon-XM_012362995.1-12;Dbxref=GeneID:105669839%2CGenbank:XM_012362995.1;Parent=rna-XM_012362995.1
NW_012160615.1	Gnomon	exon	178756	178977	.	-	.	ID=exon-XM_012362995.1-10;Dbxref=GeneID:105669839%2CGenbank:XM_012362995.1;Parent=rna-XM_012362995.1
NW_012160615.1	Gnomon	exon	177247	177339	.	-	.	ID=exon-XM_012362995.1-15;Dbxref=GeneID:105669839%2CGenbank:XM_012362995.1;Parent=rna-XM_012362995.1
NW_012160615.1	Gnomon	exon	175351	177158	.	-	.	ID=exon-XM_012362995.1-16;Dbxref=GeneID:105669839%2CGenbank:XM_012362995.1;Parent=rna-XM_012362995.1
NW_012160615.1	Gnomon	exon	177703	177967	.	-	.	ID=exon-XM_012362995.1-13;Dbxref=GeneID:105669839%2CGenbank:XM_012362995.1;Parent=rna-XM_012362995.1
NW_012160615.1	Gnomon	exon	177462	177622	.	-	.	ID=exon-XM_012362995.1-14;Dbxref=GeneID:105669839%2CGenbank:XM_012362995.1;Parent=rna-XM_012362995.1
NW_012160615.1	Gnomon	exon	238635	238899	.	-	.	ID=exon-XM_012363011.1-4;Dbxref=GeneID:105669846%2CGenbank:XM_012363011.1;Note=The sequence of the model RefSeq transcript was modified relative to this genomic sequence to represent the inferred CDS: inserted 1 base in 1 codon;Parent=rna-XM_012363011.1
NW_012160615.1	Gnomon	exon	238282	238457	.	-	.	ID=exon-XM_012363011.1-5;Dbxref=GeneID:105669846%2CGenbank:XM_012363011.1;Note=The sequence of the model RefSeq transcript was modified relative to this genomic sequence to represent the inferred CDS: inserted 1 base in 1 codon;Parent=rna-XM_012363011.1
NW_012160615.1	Gnomon	exon	238155	238191	.	-	.	ID=exon-XM_012363011.1-6;Dbxref=GeneID:105669846%2CGenbank:XM_012363011.1;Note=The sequence of the model RefSeq transcript was modified relative to this genomic sequence to represent the inferred CDS: inserted 1 base in 1 codon;Parent=rna-XM_012363011.1
NW_012160615.1	Gnomon	exon	237992	238152	.	-	.	ID=exon-XM_012363011.1-7;Dbxref=GeneID:105669846%2CGenbank:XM_012363011.1;Note=The sequence of the model RefSeq transcript was modified relative to this genomic sequence to represent the inferred CDS: inserted 1 base in 1 codon;Parent=rna-XM_012363011.1
NW_012160615.1	Gnomon	exon	241277	241301	.	-	.	ID=exon-XM_012363011.1-1;Dbxref=GeneID:105669846%2CGenbank:XM_012363011.1;Note=The sequence of the model RefSeq transcript was modified relative to this genomic sequence to represent the inferred CDS: inserted 1 base in 1 codon;Parent=rna-XM_012363011.1
NW_012160615.1	Gnomon	exon	239362	239528	.	-	.	ID=exon-XM_012363011.1-2;Dbxref=GeneID:105669846%2CGenbank:XM_012363011.1;Note=The sequence of the model RefSeq transcript was modified relative to this genomic sequence to represent the inferred CDS: inserted 1 base in 1 codon;Parent=rna-XM_012363011.1
NW_012160615.1	Gnomon	exon	239121	239252	.	-	.	ID=exon-XM_012363011.1-3;Dbxref=GeneID:105669846%2CGenbank:XM_012363011.1;Note=The sequence of the model RefSeq transcript was modified relative to this genomic sequence to represent the inferred CDS: inserted 1 base in 1 codon;Parent=rna-XM_012363011.1
NW_012160615.1	Gnomon	exon	237688	237842	.	-	.	ID=exon-XM_012363011.1-8;Dbxref=GeneID:105669846%2CGenbank:XM_012363011.1;Note=The sequence of the model RefSeq transcript was modified relative to this genomic sequence to represent the inferred CDS: inserted 1 base in 1 codon;Parent=rna-XM_012363011.1
NW_012160615.1	Gnomon	exon	237518	237622	.	-	.	ID=exon-XM_012363011.1-9;Dbxref=GeneID:105669846%2CGenbank:XM_012363011.1;Note=The sequence of the model RefSeq transcript was modified relative to this genomic sequence to represent the inferred CDS: inserted 1 base in 1 codon;Parent=rna-XM_012363011.1
NW_012160615.1	Gnomon	mRNA	193088	196797	.	-	.	Name=XM_012363058.1;ID=rna-XM_012363058.1;Dbxref=GeneID:105669870%2CGenbank:XM_012363058.1;Parent=gene-LOC105669870
NW_012160615.1	Gnomon	CDS	616764	616840	.	-	0	Name=XP_012218464.1;ID=cds-XP_012218464.1;Dbxref=GeneID:105669861%2CGenbank:XP_012218464.1;Parent=rna-XM_012363041.1
NW_012160615.1	Gnomon	CDS	616628	616687	.	-	0	Name=XP_012218464.1;ID=cds-XP_012218464.1;Dbxref=GeneID:105669861%2CGenbank:XP_012218464.1;Parent=rna-XM_012363041.1
NW_012160615.1	Gnomon	CDS	616480	616525	.	-	0	Name=XP_012218464.1;ID=cds-XP_012218464.1;Dbxref=GeneID:105669861%2CGenbank:XP_012218464.1;Parent=rna-XM_012363041.1
NW_012160615.1	Gnomon	CDS	616352	616401	.	-	0	Name=XP_012218464.1;ID=cds-XP_012218464.1;Dbxref=GeneID:105669861%2CGenbank:XP_012218464.1;Parent=rna-XM_012363041.1
NW_012160615.1	Gnomon	CDS	616233	616275	.	-	0	Name=XP_012218464.1;ID=cds-XP_012218464.1;Dbxref=GeneID:105669861%2CGenbank:XP_012218464.1;Parent=rna-XM_012363041.1
NW_012160615.1	Gnomon	CDS	616017	616091	.	-	0	Name=XP_012218464.1;ID=cds-XP_012218464.1;Dbxref=GeneID:105669861%2CGenbank:XP_012218464.1;Parent=rna-XM_012363041.1
NW_012160615.1	Gnomon	mRNA	638706	640768	.	-	.	Name=XM_012363054.1;ID=rna-XM_012363054.1;Dbxref=GeneID:105669868%2CGenbank:XM_012363054.1;Parent=gene-LOC105669868
NW_012160615.1	Gnomon	CDS	1496744	1496872	.	+	0	Name=XP_012218369.1;ID=cds-XP_012218369.1;Dbxref=GeneID:105669813%2CGenbank:XP_012218369.1;Note=The sequence of the model RefSeq protein was modified relative to this genomic sequence to represent the inferred CDS: deleted 1 base in 1 codon;Parent=rna-XM_012362946.1
NW_012160615.1	Gnomon	CDS	1497241	1499291	.	+	0	Name=XP_012218369.1;ID=cds-XP_012218369.1;Dbxref=GeneID:105669813%2CGenbank:XP_012218369.1;Note=The sequence of the model RefSeq protein was modified relative to this genomic sequence to represent the inferred CDS: deleted 1 base in 1 codon;Parent=rna-XM_012362946.1
NW_012160615.1	Gnomon	CDS	1499358	1499449	.	+	0	Name=XP_012218369.1;ID=cds-XP_012218369.1;Dbxref=GeneID:105669813%2CGenbank:XP_012218369.1;Note=The sequence of the model RefSeq protein was modified relative to this genomic sequence to represent the inferred CDS: deleted 1 base in 1 codon;Parent=rna-XM_012362946.1
NW_012160615.1	Gnomon	CDS	1499513	1499751	.	+	0	Name=XP_012218369.1;ID=cds-XP_012218369.1;Dbxref=GeneID:105669813%2CGenbank:XP_012218369.1;Note=The sequence of the model RefSeq protein was modified relative to this genomic sequence to represent the inferred CDS: deleted 1 base in 1 codon;Parent=rna-XM_012362946.1
NW_012160615.1	Gnomon	CDS	1499753	1499944	.	+	0	Name=XP_012218369.1;ID=cds-XP_012218369.1;Dbxref=GeneID:105669813%2CGenbank:XP_012218369.1;Note=The sequence of the model RefSeq protein was modified relative to this genomic sequence to represent the inferred CDS: deleted 1 base in 1 codon;Parent=rna-XM_012362946.1
NW_012160615.1	Gnomon	CDS	1500306	1500469	.	+	0	Name=XP_012218369.1;ID=cds-XP_012218369.1;Dbxref=GeneID:105669813%2CGenbank:XP_012218369.1;Note=The sequence of the model RefSeq protein was modified relative to this genomic sequence to represent the inferred CDS: deleted 1 base in 1 codon;Parent=rna-XM_012362946.1
NW_012160615.1	Gnomon	CDS	1500539	1500624	.	+	0	Name=XP_012218369.1;ID=cds-XP_012218369.1;Dbxref=GeneID:105669813%2CGenbank:XP_012218369.1;Note=The sequence of the model RefSeq protein was modified relative to this genomic sequence to represent the inferred CDS: deleted 1 base in 1 codon;Parent=rna-XM_012362946.1
NW_012160615.1	Gnomon	CDS	1500752	1500906	.	+	0	Name=XP_012218369.1;ID=cds-XP_012218369.1;Dbxref=GeneID:105669813%2CGenbank:XP_012218369.1;Note=The sequence of the model RefSeq protein was modified relative to this genomic sequence to represent the inferred CDS: deleted 1 base in 1 codon;Parent=rna-XM_012362946.1
NW_012160615.1	Gnomon	CDS	1501056	1501286	.	+	0	Name=XP_012218369.1;ID=cds-XP_012218369.1;Dbxref=GeneID:105669813%2CGenbank:XP_012218369.1;Note=The sequence of the model RefSeq protein was modified relative to this genomic sequence to represent the inferred CDS: deleted 1 base in 1 codon;Parent=rna-XM_012362946.1
NW_012160615.1	Gnomon	CDS	1501365	1501599	.	+	0	Name=XP_012218369.1;ID=cds-XP_012218369.1;Dbxref=GeneID:105669813%2CGenbank:XP_012218369.1;Note=The sequence of the model RefSeq protein was modified relative to this genomic sequence to represent the inferred CDS: deleted 1 base in 1 codon;Parent=rna-XM_012362946.1
NW_012160615.1	Gnomon	CDS	1501752	1503353	.	+	0	Name=XP_012218369.1;ID=cds-XP_012218369.1;Dbxref=GeneID:105669813%2CGenbank:XP_012218369.1;Note=The sequence of the model RefSeq protein was modified relative to this genomic sequence to represent the inferred CDS: deleted 1 base in 1 codon;Parent=rna-XM_012362946.1
NW_012160615.1	Gnomon	CDS	1503448	1503806	.	+	0	Name=XP_012218369.1;ID=cds-XP_012218369.1;Dbxref=GeneID:105669813%2CGenbank:XP_012218369.1;Note=The sequence of the model RefSeq protein was modified relative to this genomic sequence to represent the inferred CDS: deleted 1 base in 1 codon;Parent=rna-XM_012362946.1
NW_012160615.1	Gnomon	CDS	1503934	1504179	.	+	0	Name=XP_012218369.1;ID=cds-XP_012218369.1;Dbxref=GeneID:105669813%2CGenbank:XP_012218369.1;Note=The sequence of the model RefSeq protein was modified relative to this genomic sequence to represent the inferred CDS: deleted 1 base in 1 codon;Parent=rna-XM_012362946.1
NW_012160615.1	Gnomon	exon	1747202	1747406	.	-	.	ID=exon-XM_012362929.1-1;Dbxref=GeneID:105669801%2CGenbank:XM_012362929.1;Parent=rna-XM_012362929.1
NW_012160615.1	Gnomon	exon	1746603	1746940	.	-	.	ID=exon-XM_012362929.1-2;Dbxref=GeneID:105669801%2CGenbank:XM_012362929.1;Parent=rna-XM_012362929.1
NW_012160615.1	Gnomon	exon	1744965	1746460	.	-	.	ID=exon-XM_012362929.1-3;Dbxref=GeneID:105669801%2CGenbank:XM_012362929.1;Parent=rna-XM_012362929.1
NW_012160615.1	Gnomon	mRNA	312315	316004	.	-	.	Name=XM_012362959.1;ID=rna-XM_012362959.1;Dbxref=GeneID:105669821%2CGenbank:XM_012362959.1;Parent=gene-LOC105669821
NW_012160615.1	Gnomon	mRNA	1242486	1322613	.	-	.	Name=XM_012362813.1;ID=rna-XM_012362813.1;Dbxref=GeneID:105669718%2CGenbank:XM_012362813.1;Parent=gene-LOC105669718
NW_012160615.1	Gnomon	exon	294850	295330	.	-	.	ID=exon-XM_012363034.1-1;Dbxref=GeneID:105669858%2CGenbank:XM_012363034.1;Parent=rna-XM_012363034.1
NW_012160615.1	Gnomon	exon	294062	294147	.	-	.	ID=exon-XM_012363034.1-2;Dbxref=GeneID:105669858%2CGenbank:XM_012363034.1;Parent=rna-XM_012363034.1
NW_012160615.1	Gnomon	exon	293810	293967	.	-	.	ID=exon-XM_012363034.1-3;Dbxref=GeneID:105669858%2CGenbank:XM_012363034.1;Parent=rna-XM_012363034.1
NW_012160615.1	Gnomon	exon	293533	293646	.	-	.	ID=exon-XM_012363034.1-4;Dbxref=GeneID:105669858%2CGenbank:XM_012363034.1;Parent=rna-XM_012363034.1
NW_012160615.1	Gnomon	exon	293258	293453	.	-	.	ID=exon-XM_012363034.1-5;Dbxref=GeneID:105669858%2CGenbank:XM_012363034.1;Parent=rna-XM_012363034.1
NW_012160615.1	Gnomon	exon	292988	293193	.	-	.	ID=exon-XM_012363034.1-6;Dbxref=GeneID:105669858%2CGenbank:XM_012363034.1;Parent=rna-XM_012363034.1
NW_012160615.1	Gnomon	exon	292737	292907	.	-	.	ID=exon-XM_012363034.1-7;Dbxref=GeneID:105669858%2CGenbank:XM_012363034.1;Parent=rna-XM_012363034.1
NW_012160615.1	Gnomon	exon	291681	292024	.	-	.	ID=exon-XM_012363034.1-8;Dbxref=GeneID:105669858%2CGenbank:XM_012363034.1;Parent=rna-XM_012363034.1
NW_012160615.1	Gnomon	exon	291072	291590	.	-	.	ID=exon-XM_012363034.1-9;Dbxref=GeneID:105669858%2CGenbank:XM_012363034.1;Parent=rna-XM_012363034.1
NW_012160615.1	Gnomon	CDS	616764	616927	.	-	0	Name=XP_012218463.1;ID=cds-XP_012218463.1;Dbxref=GeneID:105669861%2CGenbank:XP_012218463.1;Parent=rna-XM_012363040.1
NW_012160615.1	Gnomon	CDS	616628	616687	.	-	0	Name=XP_012218463.1;ID=cds-XP_012218463.1;Dbxref=GeneID:105669861%2CGenbank:XP_012218463.1;Parent=rna-XM_012363040.1
NW_012160615.1	Gnomon	CDS	616480	616525	.	-	0	Name=XP_012218463.1;ID=cds-XP_012218463.1;Dbxref=GeneID:105669861%2CGenbank:XP_012218463.1;Parent=rna-XM_012363040.1
NW_012160615.1	Gnomon	CDS	616352	616401	.	-	0	Name=XP_012218463.1;ID=cds-XP_012218463.1;Dbxref=GeneID:105669861%2CGenbank:XP_012218463.1;Parent=rna-XM_012363040.1
NW_012160615.1	Gnomon	CDS	616233	616275	.	-	0	Name=XP_012218463.1;ID=cds-XP_012218463.1;Dbxref=GeneID:105669861%2CGenbank:XP_012218463.1;Parent=rna-XM_012363040.1
NW_012160615.1	Gnomon	CDS	616017	616091	.	-	0	Name=XP_012218463.1;ID=cds-XP_012218463.1;Dbxref=GeneID:105669861%2CGenbank:XP_012218463.1;Parent=rna-XM_012363040.1
NW_012160615.1	Gnomon	mRNA	636766	640767	.	-	.	Name=XM_012363055.1;ID=rna-XM_012363055.1;Dbxref=GeneID:105669868%2CGenbank:XM_012363055.1;Parent=gene-LOC105669868
NW_012160615.1	Gnomon	exon	1566660	1566803	.	+	.	ID=exon-XM_012362906.1-4;Dbxref=GeneID:105669786%2CGenbank:XM_012362906.1;Parent=rna-XM_012362906.1
NW_012160615.1	Gnomon	exon	1578382	1578571	.	+	.	ID=exon-XM_012362906.1-5;Dbxref=GeneID:105669786%2CGenbank:XM_012362906.1;Parent=rna-XM_012362906.1
NW_012160615.1	Gnomon	exon	1579719	1579881	.	+	.	ID=exon-XM_012362906.1-6;Dbxref=GeneID:105669786%2CGenbank:XM_012362906.1;Parent=rna-XM_012362906.1
NW_012160615.1	Gnomon	exon	1581807	1581875	.	+	.	ID=exon-XM_012362906.1-7;Dbxref=GeneID:105669786%2CGenbank:XM_012362906.1;Parent=rna-XM_012362906.1
NW_012160615.1	Gnomon	exon	1527538	1527960	.	+	.	ID=exon-XM_012362906.1-1;Dbxref=GeneID:105669786%2CGenbank:XM_012362906.1;Parent=rna-XM_012362906.1
NW_012160615.1	Gnomon	exon	1545976	1546206	.	+	.	ID=exon-XM_012362906.1-2;Dbxref=GeneID:105669786%2CGenbank:XM_012362906.1;Parent=rna-XM_012362906.1
NW_012160615.1	Gnomon	exon	1562861	1563019	.	+	.	ID=exon-XM_012362906.1-3;Dbxref=GeneID:105669786%2CGenbank:XM_012362906.1;Parent=rna-XM_012362906.1
NW_012160615.1	Gnomon	exon	1735773	1740690	.	-	.	ID=exon-XM_012362930.1-5;Dbxref=GeneID:105669802%2CGenbank:XM_012362930.1;Parent=rna-XM_012362930.1
NW_012160615.1	Gnomon	exon	1741110	1741387	.	-	.	ID=exon-XM_012362930.1-3;Dbxref=GeneID:105669802%2CGenbank:XM_012362930.1;Parent=rna-XM_012362930.1
NW_012160615.1	Gnomon	exon	1740772	1741018	.	-	.	ID=exon-XM_012362930.1-4;Dbxref=GeneID:105669802%2CGenbank:XM_012362930.1;Parent=rna-XM_012362930.1
NW_012160615.1	Gnomon	exon	1742543	1742926	.	-	.	ID=exon-XM_012362930.1-1;Dbxref=GeneID:105669802%2CGenbank:XM_012362930.1;Parent=rna-XM_012362930.1
NW_012160615.1	Gnomon	exon	1741492	1741762	.	-	.	ID=exon-XM_012362930.1-2;Dbxref=GeneID:105669802%2CGenbank:XM_012362930.1;Parent=rna-XM_012362930.1
NW_012160615.1	Gnomon	mRNA	1057241	1077046	.	-	.	Name=XM_012362812.1;ID=rna-XM_012362812.1;Dbxref=GeneID:105669717%2CGenbank:XM_012362812.1;Parent=gene-LOC105669717
NW_012160615.1	Gnomon	mRNA	312315	316948	.	-	.	Name=XM_012362958.1;ID=rna-XM_012362958.1;Dbxref=GeneID:105669821%2CGenbank:XM_012362958.1;Parent=gene-LOC105669821
NW_012160615.1	Gnomon	exon	193088	194011	.	-	.	ID=exon-XM_012363057.1-6;Dbxref=GeneID:105669870%2CGenbank:XM_012363057.1;Parent=rna-XM_012363057.1
NW_012160615.1	Gnomon	exon	195488	195778	.	-	.	ID=exon-XM_012363057.1-2;Dbxref=GeneID:105669870%2CGenbank:XM_012363057.1;Parent=rna-XM_012363057.1
NW_012160615.1	Gnomon	exon	195292	195400	.	-	.	ID=exon-XM_012363057.1-3;Dbxref=GeneID:105669870%2CGenbank:XM_012363057.1;Parent=rna-XM_012363057.1
NW_012160615.1	Gnomon	exon	194754	195098	.	-	.	ID=exon-XM_012363057.1-4;Dbxref=GeneID:105669870%2CGenbank:XM_012363057.1;Parent=rna-XM_012363057.1
NW_012160615.1	Gnomon	exon	194309	194630	.	-	.	ID=exon-XM_012363057.1-5;Dbxref=GeneID:105669870%2CGenbank:XM_012363057.1;Parent=rna-XM_012363057.1
NW_012160615.1	Gnomon	exon	195863	196320	.	-	.	ID=exon-XM_012363057.1-1;Dbxref=GeneID:105669870%2CGenbank:XM_012363057.1;Parent=rna-XM_012363057.1
NW_012160615.1	Gnomon	CDS	617130	617223	.	-	0	Name=XP_012218462.1;ID=cds-XP_012218462.1;Dbxref=GeneID:105669861%2CGenbank:XP_012218462.1;Parent=rna-XM_012363039.1
NW_012160615.1	Gnomon	CDS	616764	616872	.	-	0	Name=XP_012218462.1;ID=cds-XP_012218462.1;Dbxref=GeneID:105669861%2CGenbank:XP_012218462.1;Parent=rna-XM_012363039.1
NW_012160615.1	Gnomon	CDS	616628	616687	.	-	0	Name=XP_012218462.1;ID=cds-XP_012218462.1;Dbxref=GeneID:105669861%2CGenbank:XP_012218462.1;Parent=rna-XM_012363039.1
NW_012160615.1	Gnomon	CDS	616480	616525	.	-	0	Name=XP_012218462.1;ID=cds-XP_012218462.1;Dbxref=GeneID:105669861%2CGenbank:XP_012218462.1;Parent=rna-XM_012363039.1
NW_012160615.1	Gnomon	CDS	616352	616401	.	-	0	Name=XP_012218462.1;ID=cds-XP_012218462.1;Dbxref=GeneID:105669861%2CGenbank:XP_012218462.1;Parent=rna-XM_012363039.1
NW_012160615.1	Gnomon	CDS	616233	616275	.	-	0	Name=XP_012218462.1;ID=cds-XP_012218462.1;Dbxref=GeneID:105669861%2CGenbank:XP_012218462.1;Parent=rna-XM_012363039.1
NW_012160615.1	Gnomon	CDS	616017	616091	.	-	0	Name=XP_012218462.1;ID=cds-XP_012218462.1;Dbxref=GeneID:105669861%2CGenbank:XP_012218462.1;Parent=rna-XM_012363039.1
NW_012160615.1	Gnomon	exon	1585254	1585378	.	+	.	ID=exon-XM_012362906.1-8;Dbxref=GeneID:105669786%2CGenbank:XM_012362906.1;Parent=rna-XM_012362906.1
NW_012160615.1	Gnomon	exon	1585566	1585646	.	+	.	ID=exon-XM_012362906.1-9;Dbxref=GeneID:105669786%2CGenbank:XM_012362906.1;Parent=rna-XM_012362906.1
NW_012160615.1	Gnomon	exon	479153	479412	.	+	.	ID=exon-XM_012363081.1-3;Dbxref=GeneID:105669885%2CGenbank:XM_012363081.1;Parent=rna-XM_012363081.1
NW_012160615.1	Gnomon	exon	479921	485392	.	+	.	ID=exon-XM_012363081.1-4;Dbxref=GeneID:105669885%2CGenbank:XM_012363081.1;Parent=rna-XM_012363081.1
NW_012160615.1	Gnomon	exon	476380	476620	.	+	.	ID=exon-XM_012363081.1-1;Dbxref=GeneID:105669885%2CGenbank:XM_012363081.1;Parent=rna-XM_012363081.1
NW_012160615.1	Gnomon	exon	478893	479061	.	+	.	ID=exon-XM_012363081.1-2;Dbxref=GeneID:105669885%2CGenbank:XM_012363081.1;Parent=rna-XM_012363081.1
NW_012160615.1	Gnomon	CDS	651129	651406	.	+	0	Name=XP_012218368.1;ID=cds-XP_012218368.1;Dbxref=GeneID:105669811%2CGenbank:XP_012218368.1;Parent=rna-XM_012362945.1
NW_012160615.1	Gnomon	CDS	651975	652766	.	+	0	Name=XP_012218368.1;ID=cds-XP_012218368.1;Dbxref=GeneID:105669811%2CGenbank:XP_012218368.1;Parent=rna-XM_012362945.1
NW_012160615.1	Gnomon	CDS	652850	653103	.	+	0	Name=XP_012218368.1;ID=cds-XP_012218368.1;Dbxref=GeneID:105669811%2CGenbank:XP_012218368.1;Parent=rna-XM_012362945.1
NW_012160615.1	Gnomon	CDS	653180	653282	.	+	0	Name=XP_012218368.1;ID=cds-XP_012218368.1;Dbxref=GeneID:105669811%2CGenbank:XP_012218368.1;Parent=rna-XM_012362945.1
NW_012160615.1	Gnomon	CDS	653373	653550	.	+	0	Name=XP_012218368.1;ID=cds-XP_012218368.1;Dbxref=GeneID:105669811%2CGenbank:XP_012218368.1;Parent=rna-XM_012362945.1
NW_012160615.1	Gnomon	exon	374228	374413	.	-	.	ID=exon-XM_012362881.1-4;Dbxref=GeneID:105669770%2CGenbank:XM_012362881.1;Parent=rna-XM_012362881.1
NW_012160615.1	Gnomon	exon	374016	374159	.	-	.	ID=exon-XM_012362881.1-5;Dbxref=GeneID:105669770%2CGenbank:XM_012362881.1;Parent=rna-XM_012362881.1
NW_012160615.1	Gnomon	exon	374709	376267	.	-	.	ID=exon-XM_012362881.1-2;Dbxref=GeneID:105669770%2CGenbank:XM_012362881.1;Parent=rna-XM_012362881.1
NW_012160615.1	Gnomon	exon	374484	374645	.	-	.	ID=exon-XM_012362881.1-3;Dbxref=GeneID:105669770%2CGenbank:XM_012362881.1;Parent=rna-XM_012362881.1
NW_012160615.1	Gnomon	exon	377998	378164	.	-	.	ID=exon-XM_012362881.1-1;Dbxref=GeneID:105669770%2CGenbank:XM_012362881.1;Parent=rna-XM_012362881.1
NW_012160615.1	Gnomon	exon	373282	373474	.	-	.	ID=exon-XM_012362881.1-8;Dbxref=GeneID:105669770%2CGenbank:XM_012362881.1;Parent=rna-XM_012362881.1
NW_012160615.1	Gnomon	exon	373037	373190	.	-	.	ID=exon-XM_012362881.1-9;Dbxref=GeneID:105669770%2CGenbank:XM_012362881.1;Parent=rna-XM_012362881.1
NW_012160615.1	Gnomon	exon	373759	373939	.	-	.	ID=exon-XM_012362881.1-6;Dbxref=GeneID:105669770%2CGenbank:XM_012362881.1;Parent=rna-XM_012362881.1
NW_012160615.1	Gnomon	exon	373561	373685	.	-	.	ID=exon-XM_012362881.1-7;Dbxref=GeneID:105669770%2CGenbank:XM_012362881.1;Parent=rna-XM_012362881.1
NW_012160615.1	Gnomon	CDS	1766725	1766818	.	-	0	Name=XP_012218425.1;ID=cds-XP_012218425.1;Dbxref=GeneID:105669842%2CGenbank:XP_012218425.1;Parent=rna-XM_012363002.1
NW_012160615.1	Gnomon	CDS	1766411	1766537	.	-	0	Name=XP_012218425.1;ID=cds-XP_012218425.1;Dbxref=GeneID:105669842%2CGenbank:XP_012218425.1;Parent=rna-XM_012363002.1
NW_012160615.1	Gnomon	CDS	1766177	1766307	.	-	0	Name=XP_012218425.1;ID=cds-XP_012218425.1;Dbxref=GeneID:105669842%2CGenbank:XP_012218425.1;Parent=rna-XM_012363002.1
NW_012160615.1	Gnomon	CDS	1765664	1766082	.	-	0	Name=XP_012218425.1;ID=cds-XP_012218425.1;Dbxref=GeneID:105669842%2CGenbank:XP_012218425.1;Parent=rna-XM_012363002.1
NW_012160615.1	Gnomon	CDS	1765106	1765267	.	-	0	Name=XP_012218425.1;ID=cds-XP_012218425.1;Dbxref=GeneID:105669842%2CGenbank:XP_012218425.1;Parent=rna-XM_012363002.1
NW_012160615.1	Gnomon	CDS	1764441	1764596	.	-	0	Name=XP_012218425.1;ID=cds-XP_012218425.1;Dbxref=GeneID:105669842%2CGenbank:XP_012218425.1;Parent=rna-XM_012363002.1
NW_012160615.1	Gnomon	CDS	1764041	1764213	.	-	0	Name=XP_012218425.1;ID=cds-XP_012218425.1;Dbxref=GeneID:105669842%2CGenbank:XP_012218425.1;Parent=rna-XM_012363002.1
NW_012160615.1	Gnomon	CDS	1763672	1763933	.	-	0	Name=XP_012218425.1;ID=cds-XP_012218425.1;Dbxref=GeneID:105669842%2CGenbank:XP_012218425.1;Parent=rna-XM_012363002.1
NW_012160615.1	Gnomon	CDS	1763351	1763515	.	-	0	Name=XP_012218425.1;ID=cds-XP_012218425.1;Dbxref=GeneID:105669842%2CGenbank:XP_012218425.1;Parent=rna-XM_012363002.1
NW_012160615.1	Gnomon	mRNA	1727885	1734261	.	+	.	Name=XM_012362815.1;ID=rna-XM_012362815.1;Dbxref=GeneID:105669720%2CGenbank:XM_012362815.1;Parent=gene-LOC105669720
NW_012160615.1	Gnomon	exon	499807	500265	.	-	.	ID=exon-XM_012362951.1-8;Dbxref=GeneID:105669815%2CGenbank:XM_012362951.1;Parent=rna-XM_012362951.1
NW_012160615.1	Gnomon	exon	498988	499733	.	-	.	ID=exon-XM_012362951.1-9;Dbxref=GeneID:105669815%2CGenbank:XM_012362951.1;Parent=rna-XM_012362951.1
NW_012160615.1	Gnomon	exon	500540	500785	.	-	.	ID=exon-XM_012362951.1-6;Dbxref=GeneID:105669815%2CGenbank:XM_012362951.1;Parent=rna-XM_012362951.1
NW_012160615.1	Gnomon	exon	500326	500466	.	-	.	ID=exon-XM_012362951.1-7;Dbxref=GeneID:105669815%2CGenbank:XM_012362951.1;Parent=rna-XM_012362951.1
NW_012160615.1	Gnomon	exon	501240	501458	.	-	.	ID=exon-XM_012362951.1-4;Dbxref=GeneID:105669815%2CGenbank:XM_012362951.1;Parent=rna-XM_012362951.1
NW_012160615.1	Gnomon	exon	501001	501180	.	-	.	ID=exon-XM_012362951.1-5;Dbxref=GeneID:105669815%2CGenbank:XM_012362951.1;Parent=rna-XM_012362951.1
NW_012160615.1	Gnomon	exon	502001	502279	.	-	.	ID=exon-XM_012362951.1-2;Dbxref=GeneID:105669815%2CGenbank:XM_012362951.1;Parent=rna-XM_012362951.1
NW_012160615.1	Gnomon	exon	501575	501868	.	-	.	ID=exon-XM_012362951.1-3;Dbxref=GeneID:105669815%2CGenbank:XM_012362951.1;Parent=rna-XM_012362951.1
NW_012160615.1	Gnomon	exon	502499	502685	.	-	.	ID=exon-XM_012362951.1-1;Dbxref=GeneID:105669815%2CGenbank:XM_012362951.1;Parent=rna-XM_012362951.1
NW_012160615.1	tRNAscan-SE	exon	1073255	1073326	.	+	.	ID=exon-Trnag-ucc-2-1;Dbxref=GeneID:105667278;Note=transfer RNA glycine (anticodon UCC);Parent=rna-Trnag-ucc-2
NW_012160615.1	Gnomon	exon	180436	180453	.	-	.	ID=exon-XM_012362998.1-7;Dbxref=GeneID:105669839%2CGenbank:XM_012362998.1;Parent=rna-XM_012362998.1
NW_012160615.1	Gnomon	exon	179357	179767	.	-	.	ID=exon-XM_012362998.1-8;Dbxref=GeneID:105669839%2CGenbank:XM_012362998.1;Parent=rna-XM_012362998.1
NW_012160615.1	Gnomon	exon	179048	179278	.	-	.	ID=exon-XM_012362998.1-9;Dbxref=GeneID:105669839%2CGenbank:XM_012362998.1;Parent=rna-XM_012362998.1
NW_012160615.1	Gnomon	exon	182396	182457	.	-	.	ID=exon-XM_012362998.1-3;Dbxref=GeneID:105669839%2CGenbank:XM_012362998.1;Parent=rna-XM_012362998.1
NW_012160615.1	Gnomon	exon	181890	182073	.	-	.	ID=exon-XM_012362998.1-4;Dbxref=GeneID:105669839%2CGenbank:XM_012362998.1;Parent=rna-XM_012362998.1
NW_012160615.1	Gnomon	exon	181654	181800	.	-	.	ID=exon-XM_012362998.1-5;Dbxref=GeneID:105669839%2CGenbank:XM_012362998.1;Parent=rna-XM_012362998.1
NW_012160615.1	Gnomon	exon	181245	181560	.	-	.	ID=exon-XM_012362998.1-6;Dbxref=GeneID:105669839%2CGenbank:XM_012362998.1;Parent=rna-XM_012362998.1
NW_012160615.1	Gnomon	exon	184373	184794	.	-	.	ID=exon-XM_012362998.1-1;Dbxref=GeneID:105669839%2CGenbank:XM_012362998.1;Parent=rna-XM_012362998.1
NW_012160615.1	Gnomon	exon	182798	182908	.	-	.	ID=exon-XM_012362998.1-2;Dbxref=GeneID:105669839%2CGenbank:XM_012362998.1;Parent=rna-XM_012362998.1
NW_012160615.1	Gnomon	exon	1750061	1750298	.	-	.	ID=exon-XM_012363001.1-12;Dbxref=GeneID:105669841%2CGenbank:XM_012363001.1;Parent=rna-XM_012363001.1
NW_012160615.1	Gnomon	exon	1749863	1749970	.	-	.	ID=exon-XM_012363001.1-13;Dbxref=GeneID:105669841%2CGenbank:XM_012363001.1;Parent=rna-XM_012363001.1
NW_012160615.1	Gnomon	exon	1749605	1749728	.	-	.	ID=exon-XM_012363001.1-14;Dbxref=GeneID:105669841%2CGenbank:XM_012363001.1;Parent=rna-XM_012363001.1
NW_012160615.1	Gnomon	exon	1749325	1749532	.	-	.	ID=exon-XM_012363001.1-15;Dbxref=GeneID:105669841%2CGenbank:XM_012363001.1;Parent=rna-XM_012363001.1
NW_012160615.1	Gnomon	exon	1750524	1750709	.	-	.	ID=exon-XM_012363001.1-10;Dbxref=GeneID:105669841%2CGenbank:XM_012363001.1;Parent=rna-XM_012363001.1
NW_012160615.1	Gnomon	exon	1750377	1750452	.	-	.	ID=exon-XM_012363001.1-11;Dbxref=GeneID:105669841%2CGenbank:XM_012363001.1;Parent=rna-XM_012363001.1
NW_012160615.1	Gnomon	exon	178756	178977	.	-	.	ID=exon-XM_012362993.1-10;Dbxref=GeneID:105669839%2CGenbank:XM_012362993.1;Parent=rna-XM_012362993.1
NW_012160615.1	Gnomon	exon	178468	178595	.	-	.	ID=exon-XM_012362993.1-11;Dbxref=GeneID:105669839%2CGenbank:XM_012362993.1;Parent=rna-XM_012362993.1
NW_012160615.1	Gnomon	exon	178143	178389	.	-	.	ID=exon-XM_012362993.1-12;Dbxref=GeneID:105669839%2CGenbank:XM_012362993.1;Parent=rna-XM_012362993.1
NW_012160615.1	Gnomon	exon	177703	177967	.	-	.	ID=exon-XM_012362993.1-13;Dbxref=GeneID:105669839%2CGenbank:XM_012362993.1;Parent=rna-XM_012362993.1
NW_012160615.1	Gnomon	exon	177462	177622	.	-	.	ID=exon-XM_012362993.1-14;Dbxref=GeneID:105669839%2CGenbank:XM_012362993.1;Parent=rna-XM_012362993.1
NW_012160615.1	Gnomon	exon	177247	177339	.	-	.	ID=exon-XM_012362993.1-15;Dbxref=GeneID:105669839%2CGenbank:XM_012362993.1;Parent=rna-XM_012362993.1
NW_012160615.1	Gnomon	exon	175351	177158	.	-	.	ID=exon-XM_012362993.1-16;Dbxref=GeneID:105669839%2CGenbank:XM_012362993.1;Parent=rna-XM_012362993.1
NW_012160615.1	Gnomon	CDS	1754396	1754440	.	-	0	Name=XP_012218424.1;ID=cds-XP_012218424.1;Dbxref=GeneID:105669841%2CGenbank:XP_012218424.1;Parent=rna-XM_012363001.1
NW_012160615.1	Gnomon	CDS	1752984	1753125	.	-	0	Name=XP_012218424.1;ID=cds-XP_012218424.1;Dbxref=GeneID:105669841%2CGenbank:XP_012218424.1;Parent=rna-XM_012363001.1
NW_012160615.1	Gnomon	CDS	1752628	1752712	.	-	0	Name=XP_012218424.1;ID=cds-XP_012218424.1;Dbxref=GeneID:105669841%2CGenbank:XP_012218424.1;Parent=rna-XM_012363001.1
NW_012160615.1	Gnomon	CDS	1751836	1752017	.	-	0	Name=XP_012218424.1;ID=cds-XP_012218424.1;Dbxref=GeneID:105669841%2CGenbank:XP_012218424.1;Parent=rna-XM_012363001.1
NW_012160615.1	Gnomon	CDS	1751236	1751412	.	-	0	Name=XP_012218424.1;ID=cds-XP_012218424.1;Dbxref=GeneID:105669841%2CGenbank:XP_012218424.1;Parent=rna-XM_012363001.1
NW_012160615.1	Gnomon	CDS	1750914	1751155	.	-	0	Name=XP_012218424.1;ID=cds-XP_012218424.1;Dbxref=GeneID:105669841%2CGenbank:XP_012218424.1;Parent=rna-XM_012363001.1
NW_012160615.1	Gnomon	CDS	1750524	1750709	.	-	0	Name=XP_012218424.1;ID=cds-XP_012218424.1;Dbxref=GeneID:105669841%2CGenbank:XP_012218424.1;Parent=rna-XM_012363001.1
NW_012160615.1	Gnomon	CDS	1750377	1750452	.	-	0	Name=XP_012218424.1;ID=cds-XP_012218424.1;Dbxref=GeneID:105669841%2CGenbank:XP_012218424.1;Parent=rna-XM_012363001.1
NW_012160615.1	Gnomon	CDS	1750061	1750298	.	-	0	Name=XP_012218424.1;ID=cds-XP_012218424.1;Dbxref=GeneID:105669841%2CGenbank:XP_012218424.1;Parent=rna-XM_012363001.1
NW_012160615.1	Gnomon	CDS	1749863	1749970	.	-	0	Name=XP_012218424.1;ID=cds-XP_012218424.1;Dbxref=GeneID:105669841%2CGenbank:XP_012218424.1;Parent=rna-XM_012363001.1
NW_012160615.1	Gnomon	CDS	1749605	1749728	.	-	0	Name=XP_012218424.1;ID=cds-XP_012218424.1;Dbxref=GeneID:105669841%2CGenbank:XP_012218424.1;Parent=rna-XM_012363001.1
NW_012160615.1	Gnomon	CDS	1749437	1749532	.	-	0	Name=XP_012218424.1;ID=cds-XP_012218424.1;Dbxref=GeneID:105669841%2CGenbank:XP_012218424.1;Parent=rna-XM_012363001.1
NW_012160615.1	Gnomon	mRNA	1631023	1640497	.	+	.	Name=XM_012362814.1;ID=rna-XM_012362814.1;Dbxref=GeneID:105669719%2CGenbank:XM_012362814.1;Parent=gene-LOC105669719
NW_012160615.1	Gnomon	exon	635129	635530	.	+	.	ID=exon-XM_012363056.1-3;Dbxref=GeneID:105669869%2CGenbank:XM_012363056.1;Parent=rna-XM_012363056.1
NW_012160615.1	Gnomon	exon	634322	634662	.	+	.	ID=exon-XM_012363056.1-1;Dbxref=GeneID:105669869%2CGenbank:XM_012363056.1;Parent=rna-XM_012363056.1
NW_012160615.1	Gnomon	exon	634899	635061	.	+	.	ID=exon-XM_012363056.1-2;Dbxref=GeneID:105669869%2CGenbank:XM_012363056.1;Parent=rna-XM_012363056.1
NW_012160615.1	Gnomon	exon	707078	707128	.	+	.	ID=exon-XM_012362809.1-1;Dbxref=GeneID:105669714%2CGenbank:XM_012362809.1;Parent=rna-XM_012362809.1
NW_012160615.1	Gnomon	exon	707440	707931	.	+	.	ID=exon-XM_012362809.1-2;Dbxref=GeneID:105669714%2CGenbank:XM_012362809.1;Parent=rna-XM_012362809.1
NW_012160615.1	Gnomon	exon	708138	708260	.	+	.	ID=exon-XM_012362809.1-3;Dbxref=GeneID:105669714%2CGenbank:XM_012362809.1;Parent=rna-XM_012362809.1
NW_012160615.1	Gnomon	exon	1149361	1150636	.	-	.	ID=exon-XM_012362903.1-3;Dbxref=GeneID:105669784%2CGenbank:XM_012362903.1;Parent=rna-XM_012362903.1
NW_012160615.1	Gnomon	exon	659642	659861	.	+	.	ID=exon-XM_012362942.1-10;Dbxref=GeneID:105669809%2CGenbank:XM_012362942.1;Parent=rna-XM_012362942.1
NW_012160615.1	Gnomon	exon	1151315	1151561	.	-	.	ID=exon-XM_012362903.1-1;Dbxref=GeneID:105669784%2CGenbank:XM_012362903.1;Parent=rna-XM_012362903.1
NW_012160615.1	Gnomon	exon	1151038	1151212	.	-	.	ID=exon-XM_012362903.1-2;Dbxref=GeneID:105669784%2CGenbank:XM_012362903.1;Parent=rna-XM_012362903.1
NW_012160615.1	Gnomon	exon	662591	662763	.	+	.	ID=exon-XM_012362942.1-15;Dbxref=GeneID:105669809%2CGenbank:XM_012362942.1;Parent=rna-XM_012362942.1
NW_012160615.1	Gnomon	exon	662838	663254	.	+	.	ID=exon-XM_012362942.1-16;Dbxref=GeneID:105669809%2CGenbank:XM_012362942.1;Parent=rna-XM_012362942.1
NW_012160615.1	Gnomon	exon	659954	660185	.	+	.	ID=exon-XM_012362942.1-11;Dbxref=GeneID:105669809%2CGenbank:XM_012362942.1;Parent=rna-XM_012362942.1
NW_012160615.1	Gnomon	exon	660273	660465	.	+	.	ID=exon-XM_012362942.1-12;Dbxref=GeneID:105669809%2CGenbank:XM_012362942.1;Parent=rna-XM_012362942.1
NW_012160615.1	Gnomon	exon	660573	662235	.	+	.	ID=exon-XM_012362942.1-13;Dbxref=GeneID:105669809%2CGenbank:XM_012362942.1;Parent=rna-XM_012362942.1
NW_012160615.1	Gnomon	exon	662309	662518	.	+	.	ID=exon-XM_012362942.1-14;Dbxref=GeneID:105669809%2CGenbank:XM_012362942.1;Parent=rna-XM_012362942.1
NW_012160615.1	Gnomon	exon	187300	187563	.	-	.	ID=exon-XM_012363080.1-1;Dbxref=GeneID:105669884%2CGenbank:XM_012363080.1;Parent=rna-XM_012363080.1
NW_012160615.1	Gnomon	exon	187057	187227	.	-	.	ID=exon-XM_012363080.1-2;Dbxref=GeneID:105669884%2CGenbank:XM_012363080.1;Parent=rna-XM_012363080.1
NW_012160615.1	Gnomon	exon	186829	186910	.	-	.	ID=exon-XM_012363080.1-3;Dbxref=GeneID:105669884%2CGenbank:XM_012363080.1;Parent=rna-XM_012363080.1
NW_012160615.1	Gnomon	exon	186473	186644	.	-	.	ID=exon-XM_012363080.1-4;Dbxref=GeneID:105669884%2CGenbank:XM_012363080.1;Parent=rna-XM_012363080.1
NW_012160615.1	Gnomon	exon	186222	186313	.	-	.	ID=exon-XM_012363080.1-5;Dbxref=GeneID:105669884%2CGenbank:XM_012363080.1;Parent=rna-XM_012363080.1
NW_012160615.1	Gnomon	exon	627905	628292	.	+	.	ID=exon-XM_012362833.1-1;Dbxref=GeneID:105669735%2CGenbank:XM_012362833.1;Parent=rna-XM_012362833.1
NW_012160615.1	Gnomon	exon	629909	630235	.	+	.	ID=exon-XM_012362833.1-2;Dbxref=GeneID:105669735%2CGenbank:XM_012362833.1;Parent=rna-XM_012362833.1
NW_012160615.1	Gnomon	exon	631025	631135	.	+	.	ID=exon-XM_012362833.1-5;Dbxref=GeneID:105669735%2CGenbank:XM_012362833.1;Parent=rna-XM_012362833.1
NW_012160615.1	Gnomon	exon	631203	631341	.	+	.	ID=exon-XM_012362833.1-6;Dbxref=GeneID:105669735%2CGenbank:XM_012362833.1;Parent=rna-XM_012362833.1
NW_012160615.1	Gnomon	exon	630303	630450	.	+	.	ID=exon-XM_012362833.1-3;Dbxref=GeneID:105669735%2CGenbank:XM_012362833.1;Parent=rna-XM_012362833.1
NW_012160615.1	Gnomon	exon	630517	630701	.	+	.	ID=exon-XM_012362833.1-4;Dbxref=GeneID:105669735%2CGenbank:XM_012362833.1;Parent=rna-XM_012362833.1
NW_012160615.1	Gnomon	exon	631418	631591	.	+	.	ID=exon-XM_012362833.1-7;Dbxref=GeneID:105669735%2CGenbank:XM_012362833.1;Parent=rna-XM_012362833.1
NW_012160615.1	Gnomon	exon	1032643	1033004	.	+	.	ID=exon-XM_012362857.1-1;Dbxref=GeneID:105669749%2CGenbank:XM_012362857.1;Parent=rna-XM_012362857.1
NW_012160615.1	Gnomon	exon	1033605	1033813	.	+	.	ID=exon-XM_012362857.1-2;Dbxref=GeneID:105669749%2CGenbank:XM_012362857.1;Parent=rna-XM_012362857.1
NW_012160615.1	Gnomon	exon	1033880	1034055	.	+	.	ID=exon-XM_012362857.1-3;Dbxref=GeneID:105669749%2CGenbank:XM_012362857.1;Parent=rna-XM_012362857.1
NW_012160615.1	Gnomon	exon	1034124	1034591	.	+	.	ID=exon-XM_012362857.1-4;Dbxref=GeneID:105669749%2CGenbank:XM_012362857.1;Parent=rna-XM_012362857.1
NW_012160615.1	Gnomon	CDS	182798	182817	.	-	0	Name=XP_012218423.1;ID=cds-XP_012218423.1;Dbxref=GeneID:105669839%2CGenbank:XP_012218423.1;Parent=rna-XM_012363000.1
NW_012160615.1	Gnomon	CDS	182396	182457	.	-	0	Name=XP_012218423.1;ID=cds-XP_012218423.1;Dbxref=GeneID:105669839%2CGenbank:XP_012218423.1;Parent=rna-XM_012363000.1
NW_012160615.1	Gnomon	CDS	181890	182073	.	-	0	Name=XP_012218423.1;ID=cds-XP_012218423.1;Dbxref=GeneID:105669839%2CGenbank:XP_012218423.1;Parent=rna-XM_012363000.1
NW_012160615.1	Gnomon	CDS	181654	181800	.	-	0	Name=XP_012218423.1;ID=cds-XP_012218423.1;Dbxref=GeneID:105669839%2CGenbank:XP_012218423.1;Parent=rna-XM_012363000.1
NW_012160615.1	Gnomon	CDS	181245	181560	.	-	0	Name=XP_012218423.1;ID=cds-XP_012218423.1;Dbxref=GeneID:105669839%2CGenbank:XP_012218423.1;Parent=rna-XM_012363000.1
NW_012160615.1	Gnomon	CDS	179357	179767	.	-	0	Name=XP_012218423.1;ID=cds-XP_012218423.1;Dbxref=GeneID:105669839%2CGenbank:XP_012218423.1;Parent=rna-XM_012363000.1
NW_012160615.1	Gnomon	CDS	179048	179278	.	-	0	Name=XP_012218423.1;ID=cds-XP_012218423.1;Dbxref=GeneID:105669839%2CGenbank:XP_012218423.1;Parent=rna-XM_012363000.1
NW_012160615.1	Gnomon	CDS	178756	178977	.	-	0	Name=XP_012218423.1;ID=cds-XP_012218423.1;Dbxref=GeneID:105669839%2CGenbank:XP_012218423.1;Parent=rna-XM_012363000.1
NW_012160615.1	Gnomon	CDS	178468	178595	.	-	0	Name=XP_012218423.1;ID=cds-XP_012218423.1;Dbxref=GeneID:105669839%2CGenbank:XP_012218423.1;Parent=rna-XM_012363000.1
NW_012160615.1	Gnomon	CDS	178143	178389	.	-	0	Name=XP_012218423.1;ID=cds-XP_012218423.1;Dbxref=GeneID:105669839%2CGenbank:XP_012218423.1;Parent=rna-XM_012363000.1
NW_012160615.1	Gnomon	CDS	177703	177967	.	-	0	Name=XP_012218423.1;ID=cds-XP_012218423.1;Dbxref=GeneID:105669839%2CGenbank:XP_012218423.1;Parent=rna-XM_012363000.1
NW_012160615.1	Gnomon	CDS	177462	177622	.	-	0	Name=XP_012218423.1;ID=cds-XP_012218423.1;Dbxref=GeneID:105669839%2CGenbank:XP_012218423.1;Parent=rna-XM_012363000.1
NW_012160615.1	Gnomon	CDS	177247	177339	.	-	0	Name=XP_012218423.1;ID=cds-XP_012218423.1;Dbxref=GeneID:105669839%2CGenbank:XP_012218423.1;Parent=rna-XM_012363000.1
NW_012160615.1	Gnomon	CDS	177057	177158	.	-	0	Name=XP_012218423.1;ID=cds-XP_012218423.1;Dbxref=GeneID:105669839%2CGenbank:XP_012218423.1;Parent=rna-XM_012363000.1
NW_012160615.1	Gnomon	mRNA	1532212	1631144	.	+	.	Name=XM_012362911.1;ID=rna-XM_012362911.1;Dbxref=GeneID:105669786%2CGenbank:XM_012362911.1;Parent=gene-LOC105669786
NW_012160615.1	Gnomon	CDS	1527884	1527960	.	+	0	Name=XP_012218329.1;ID=cds-XP_012218329.1;Dbxref=GeneID:105669786%2CGenbank:XP_012218329.1;Parent=rna-XM_012362906.1
NW_012160615.1	Gnomon	CDS	1545976	1546206	.	+	0	Name=XP_012218329.1;ID=cds-XP_012218329.1;Dbxref=GeneID:105669786%2CGenbank:XP_012218329.1;Parent=rna-XM_012362906.1
NW_012160615.1	Gnomon	CDS	1562861	1563019	.	+	0	Name=XP_012218329.1;ID=cds-XP_012218329.1;Dbxref=GeneID:105669786%2CGenbank:XP_012218329.1;Parent=rna-XM_012362906.1
NW_012160615.1	Gnomon	CDS	1566660	1566803	.	+	0	Name=XP_012218329.1;ID=cds-XP_012218329.1;Dbxref=GeneID:105669786%2CGenbank:XP_012218329.1;Parent=rna-XM_012362906.1
NW_012160615.1	Gnomon	CDS	1578382	1578571	.	+	0	Name=XP_012218329.1;ID=cds-XP_012218329.1;Dbxref=GeneID:105669786%2CGenbank:XP_012218329.1;Parent=rna-XM_012362906.1
NW_012160615.1	Gnomon	CDS	1579719	1579881	.	+	0	Name=XP_012218329.1;ID=cds-XP_012218329.1;Dbxref=GeneID:105669786%2CGenbank:XP_012218329.1;Parent=rna-XM_012362906.1
NW_012160615.1	Gnomon	CDS	1581807	1581875	.	+	0	Name=XP_012218329.1;ID=cds-XP_012218329.1;Dbxref=GeneID:105669786%2CGenbank:XP_012218329.1;Parent=rna-XM_012362906.1
NW_012160615.1	Gnomon	CDS	1585254	1585378	.	+	0	Name=XP_012218329.1;ID=cds-XP_012218329.1;Dbxref=GeneID:105669786%2CGenbank:XP_012218329.1;Parent=rna-XM_012362906.1
NW_012160615.1	Gnomon	CDS	1585566	1585646	.	+	0	Name=XP_012218329.1;ID=cds-XP_012218329.1;Dbxref=GeneID:105669786%2CGenbank:XP_012218329.1;Parent=rna-XM_012362906.1
NW_012160615.1	Gnomon	CDS	1613360	1613603	.	+	0	Name=XP_012218329.1;ID=cds-XP_012218329.1;Dbxref=GeneID:105669786%2CGenbank:XP_012218329.1;Parent=rna-XM_012362906.1
NW_012160615.1	Gnomon	CDS	1614366	1614547	.	+	0	Name=XP_012218329.1;ID=cds-XP_012218329.1;Dbxref=GeneID:105669786%2CGenbank:XP_012218329.1;Parent=rna-XM_012362906.1
NW_012160615.1	Gnomon	CDS	1619172	1619326	.	+	0	Name=XP_012218329.1;ID=cds-XP_012218329.1;Dbxref=GeneID:105669786%2CGenbank:XP_012218329.1;Parent=rna-XM_012362906.1
NW_012160615.1	Gnomon	CDS	1619543	1619663	.	+	0	Name=XP_012218329.1;ID=cds-XP_012218329.1;Dbxref=GeneID:105669786%2CGenbank:XP_012218329.1;Parent=rna-XM_012362906.1
NW_012160615.1	Gnomon	CDS	1619771	1619891	.	+	0	Name=XP_012218329.1;ID=cds-XP_012218329.1;Dbxref=GeneID:105669786%2CGenbank:XP_012218329.1;Parent=rna-XM_012362906.1
NW_012160615.1	Gnomon	CDS	1620191	1620500	.	+	0	Name=XP_012218329.1;ID=cds-XP_012218329.1;Dbxref=GeneID:105669786%2CGenbank:XP_012218329.1;Parent=rna-XM_012362906.1
NW_012160615.1	Gnomon	CDS	1620644	1620980	.	+	0	Name=XP_012218329.1;ID=cds-XP_012218329.1;Dbxref=GeneID:105669786%2CGenbank:XP_012218329.1;Parent=rna-XM_012362906.1
NW_012160615.1	Gnomon	CDS	1621245	1621429	.	+	0	Name=XP_012218329.1;ID=cds-XP_012218329.1;Dbxref=GeneID:105669786%2CGenbank:XP_012218329.1;Parent=rna-XM_012362906.1
NW_012160615.1	Gnomon	CDS	1621614	1621741	.	+	0	Name=XP_012218329.1;ID=cds-XP_012218329.1;Dbxref=GeneID:105669786%2CGenbank:XP_012218329.1;Parent=rna-XM_012362906.1
NW_012160615.1	Gnomon	CDS	1622455	1622550	.	+	0	Name=XP_012218329.1;ID=cds-XP_012218329.1;Dbxref=GeneID:105669786%2CGenbank:XP_012218329.1;Parent=rna-XM_012362906.1
NW_012160615.1	Gnomon	CDS	1622809	1622949	.	+	0	Name=XP_012218329.1;ID=cds-XP_012218329.1;Dbxref=GeneID:105669786%2CGenbank:XP_012218329.1;Parent=rna-XM_012362906.1
NW_012160615.1	Gnomon	CDS	1623175	1623496	.	+	0	Name=XP_012218329.1;ID=cds-XP_012218329.1;Dbxref=GeneID:105669786%2CGenbank:XP_012218329.1;Parent=rna-XM_012362906.1
NW_012160615.1	Gnomon	CDS	1624729	1624974	.	+	0	Name=XP_012218329.1;ID=cds-XP_012218329.1;Dbxref=GeneID:105669786%2CGenbank:XP_012218329.1;Parent=rna-XM_012362906.1
NW_012160615.1	Gnomon	CDS	1625276	1625627	.	+	0	Name=XP_012218329.1;ID=cds-XP_012218329.1;Dbxref=GeneID:105669786%2CGenbank:XP_012218329.1;Parent=rna-XM_012362906.1
NW_012160615.1	Gnomon	mRNA	189850	192593	.	-	.	Name=XM_012362817.1;ID=rna-XM_012362817.1;Dbxref=GeneID:105669722%2CGenbank:XM_012362817.1;Parent=gene-LOC105669722
NW_012160615.1	Gnomon	exon	431863	431926	.	-	.	ID=exon-XM_012363032.1-5;Dbxref=GeneID:105669855%2CGenbank:XM_012363032.1;Parent=rna-XM_012363032.1
NW_012160615.1	Gnomon	exon	431730	431765	.	-	.	ID=exon-XM_012363032.1-6;Dbxref=GeneID:105669855%2CGenbank:XM_012363032.1;Parent=rna-XM_012363032.1
NW_012160615.1	Gnomon	exon	431121	431311	.	-	.	ID=exon-XM_012363032.1-7;Dbxref=GeneID:105669855%2CGenbank:XM_012363032.1;Parent=rna-XM_012363032.1
NW_012160615.1	Gnomon	exon	427009	427096	.	-	.	ID=exon-XM_012363032.1-8;Dbxref=GeneID:105669855%2CGenbank:XM_012363032.1;Parent=rna-XM_012363032.1
NW_012160615.1	Gnomon	exon	433271	433408	.	-	.	ID=exon-XM_012363032.1-1;Dbxref=GeneID:105669855%2CGenbank:XM_012363032.1;Parent=rna-XM_012363032.1
NW_012160615.1	Gnomon	exon	432506	432647	.	-	.	ID=exon-XM_012363032.1-2;Dbxref=GeneID:105669855%2CGenbank:XM_012363032.1;Parent=rna-XM_012363032.1
NW_012160615.1	Gnomon	exon	432249	432377	.	-	.	ID=exon-XM_012363032.1-3;Dbxref=GeneID:105669855%2CGenbank:XM_012363032.1;Parent=rna-XM_012363032.1
NW_012160615.1	Gnomon	exon	431999	432161	.	-	.	ID=exon-XM_012363032.1-4;Dbxref=GeneID:105669855%2CGenbank:XM_012363032.1;Parent=rna-XM_012363032.1
NW_012160615.1	Gnomon	mRNA	193088	196666	.	-	.	Name=XM_012363059.1;ID=rna-XM_012363059.1;Dbxref=GeneID:105669870%2CGenbank:XM_012363059.1;Parent=gene-LOC105669870
NW_012160615.1	Gnomon	exon	725417	726284	.	+	.	ID=exon-XM_012362927.1-1;Dbxref=GeneID:105669797%2CGenbank:XM_012362927.1;Parent=rna-XM_012362927.1
NW_012160615.1	Gnomon	exon	726349	726714	.	+	.	ID=exon-XM_012362927.1-2;Dbxref=GeneID:105669797%2CGenbank:XM_012362927.1;Parent=rna-XM_012362927.1
NW_012160615.1	Gnomon	exon	726824	727134	.	+	.	ID=exon-XM_012362927.1-3;Dbxref=GeneID:105669797%2CGenbank:XM_012362927.1;Parent=rna-XM_012362927.1
NW_012160615.1	Gnomon	CDS	182798	182817	.	-	0	Name=XP_012218422.1;ID=cds-XP_012218422.1;Dbxref=GeneID:105669839%2CGenbank:XP_012218422.1;Parent=rna-XM_012362999.1
NW_012160615.1	Gnomon	CDS	182396	182457	.	-	0	Name=XP_012218422.1;ID=cds-XP_012218422.1;Dbxref=GeneID:105669839%2CGenbank:XP_012218422.1;Parent=rna-XM_012362999.1
NW_012160615.1	Gnomon	CDS	181890	182082	.	-	0	Name=XP_012218422.1;ID=cds-XP_012218422.1;Dbxref=GeneID:105669839%2CGenbank:XP_012218422.1;Parent=rna-XM_012362999.1
NW_012160615.1	Gnomon	CDS	181654	181800	.	-	0	Name=XP_012218422.1;ID=cds-XP_012218422.1;Dbxref=GeneID:105669839%2CGenbank:XP_012218422.1;Parent=rna-XM_012362999.1
NW_012160615.1	Gnomon	CDS	181245	181560	.	-	0	Name=XP_012218422.1;ID=cds-XP_012218422.1;Dbxref=GeneID:105669839%2CGenbank:XP_012218422.1;Parent=rna-XM_012362999.1
NW_012160615.1	Gnomon	CDS	179357	179767	.	-	0	Name=XP_012218422.1;ID=cds-XP_012218422.1;Dbxref=GeneID:105669839%2CGenbank:XP_012218422.1;Parent=rna-XM_012362999.1
NW_012160615.1	Gnomon	CDS	179048	179278	.	-	0	Name=XP_012218422.1;ID=cds-XP_012218422.1;Dbxref=GeneID:105669839%2CGenbank:XP_012218422.1;Parent=rna-XM_012362999.1
NW_012160615.1	Gnomon	CDS	178756	178977	.	-	0	Name=XP_012218422.1;ID=cds-XP_012218422.1;Dbxref=GeneID:105669839%2CGenbank:XP_012218422.1;Parent=rna-XM_012362999.1
NW_012160615.1	Gnomon	CDS	178468	178595	.	-	0	Name=XP_012218422.1;ID=cds-XP_012218422.1;Dbxref=GeneID:105669839%2CGenbank:XP_012218422.1;Parent=rna-XM_012362999.1
NW_012160615.1	Gnomon	CDS	178143	178389	.	-	0	Name=XP_012218422.1;ID=cds-XP_012218422.1;Dbxref=GeneID:105669839%2CGenbank:XP_012218422.1;Parent=rna-XM_012362999.1
NW_012160615.1	Gnomon	CDS	177703	177967	.	-	0	Name=XP_012218422.1;ID=cds-XP_012218422.1;Dbxref=GeneID:105669839%2CGenbank:XP_012218422.1;Parent=rna-XM_012362999.1
NW_012160615.1	Gnomon	CDS	177462	177622	.	-	0	Name=XP_012218422.1;ID=cds-XP_012218422.1;Dbxref=GeneID:105669839%2CGenbank:XP_012218422.1;Parent=rna-XM_012362999.1
NW_012160615.1	Gnomon	CDS	177247	177339	.	-	0	Name=XP_012218422.1;ID=cds-XP_012218422.1;Dbxref=GeneID:105669839%2CGenbank:XP_012218422.1;Parent=rna-XM_012362999.1
NW_012160615.1	Gnomon	CDS	177057	177158	.	-	0	Name=XP_012218422.1;ID=cds-XP_012218422.1;Dbxref=GeneID:105669839%2CGenbank:XP_012218422.1;Parent=rna-XM_012362999.1
NW_012160615.1	Gnomon	mRNA	1529749	1631144	.	+	.	Name=XM_012362910.1;ID=rna-XM_012362910.1;Dbxref=GeneID:105669786%2CGenbank:XM_012362910.1;Parent=gene-LOC105669786
NW_012160615.1	Gnomon	CDS	1532218	1532293	.	+	0	Name=XP_012218328.1;ID=cds-XP_012218328.1;Dbxref=GeneID:105669786%2CGenbank:XP_012218328.1;Parent=rna-XM_012362905.1
NW_012160615.1	Gnomon	CDS	1545976	1546206	.	+	0	Name=XP_012218328.1;ID=cds-XP_012218328.1;Dbxref=GeneID:105669786%2CGenbank:XP_012218328.1;Parent=rna-XM_012362905.1
NW_012160615.1	Gnomon	CDS	1562861	1563019	.	+	0	Name=XP_012218328.1;ID=cds-XP_012218328.1;Dbxref=GeneID:105669786%2CGenbank:XP_012218328.1;Parent=rna-XM_012362905.1
NW_012160615.1	Gnomon	CDS	1566653	1566803	.	+	0	Name=XP_012218328.1;ID=cds-XP_012218328.1;Dbxref=GeneID:105669786%2CGenbank:XP_012218328.1;Parent=rna-XM_012362905.1
NW_012160615.1	Gnomon	CDS	1578382	1578571	.	+	0	Name=XP_012218328.1;ID=cds-XP_012218328.1;Dbxref=GeneID:105669786%2CGenbank:XP_012218328.1;Parent=rna-XM_012362905.1
NW_012160615.1	Gnomon	CDS	1579719	1579881	.	+	0	Name=XP_012218328.1;ID=cds-XP_012218328.1;Dbxref=GeneID:105669786%2CGenbank:XP_012218328.1;Parent=rna-XM_012362905.1
NW_012160615.1	Gnomon	CDS	1581810	1581875	.	+	0	Name=XP_012218328.1;ID=cds-XP_012218328.1;Dbxref=GeneID:105669786%2CGenbank:XP_012218328.1;Parent=rna-XM_012362905.1
NW_012160615.1	Gnomon	CDS	1585254	1585378	.	+	0	Name=XP_012218328.1;ID=cds-XP_012218328.1;Dbxref=GeneID:105669786%2CGenbank:XP_012218328.1;Parent=rna-XM_012362905.1
NW_012160615.1	Gnomon	CDS	1585566	1585646	.	+	0	Name=XP_012218328.1;ID=cds-XP_012218328.1;Dbxref=GeneID:105669786%2CGenbank:XP_012218328.1;Parent=rna-XM_012362905.1
NW_012160615.1	Gnomon	CDS	1613360	1613603	.	+	0	Name=XP_012218328.1;ID=cds-XP_012218328.1;Dbxref=GeneID:105669786%2CGenbank:XP_012218328.1;Parent=rna-XM_012362905.1
NW_012160615.1	Gnomon	CDS	1614366	1614547	.	+	0	Name=XP_012218328.1;ID=cds-XP_012218328.1;Dbxref=GeneID:105669786%2CGenbank:XP_012218328.1;Parent=rna-XM_012362905.1
NW_012160615.1	Gnomon	CDS	1619172	1619326	.	+	0	Name=XP_012218328.1;ID=cds-XP_012218328.1;Dbxref=GeneID:105669786%2CGenbank:XP_012218328.1;Parent=rna-XM_012362905.1
NW_012160615.1	Gnomon	CDS	1619543	1619663	.	+	0	Name=XP_012218328.1;ID=cds-XP_012218328.1;Dbxref=GeneID:105669786%2CGenbank:XP_012218328.1;Parent=rna-XM_012362905.1
NW_012160615.1	Gnomon	CDS	1619771	1619891	.	+	0	Name=XP_012218328.1;ID=cds-XP_012218328.1;Dbxref=GeneID:105669786%2CGenbank:XP_012218328.1;Parent=rna-XM_012362905.1
NW_012160615.1	Gnomon	CDS	1620191	1620500	.	+	0	Name=XP_012218328.1;ID=cds-XP_012218328.1;Dbxref=GeneID:105669786%2CGenbank:XP_012218328.1;Parent=rna-XM_012362905.1
NW_012160615.1	Gnomon	CDS	1620644	1620980	.	+	0	Name=XP_012218328.1;ID=cds-XP_012218328.1;Dbxref=GeneID:105669786%2CGenbank:XP_012218328.1;Parent=rna-XM_012362905.1
NW_012160615.1	Gnomon	CDS	1621245	1621429	.	+	0	Name=XP_012218328.1;ID=cds-XP_012218328.1;Dbxref=GeneID:105669786%2CGenbank:XP_012218328.1;Parent=rna-XM_012362905.1
NW_012160615.1	Gnomon	CDS	1621614	1621741	.	+	0	Name=XP_012218328.1;ID=cds-XP_012218328.1;Dbxref=GeneID:105669786%2CGenbank:XP_012218328.1;Parent=rna-XM_012362905.1
NW_012160615.1	Gnomon	CDS	1622455	1622550	.	+	0	Name=XP_012218328.1;ID=cds-XP_012218328.1;Dbxref=GeneID:105669786%2CGenbank:XP_012218328.1;Parent=rna-XM_012362905.1
NW_012160615.1	Gnomon	CDS	1622809	1622949	.	+	0	Name=XP_012218328.1;ID=cds-XP_012218328.1;Dbxref=GeneID:105669786%2CGenbank:XP_012218328.1;Parent=rna-XM_012362905.1
NW_012160615.1	Gnomon	CDS	1623175	1623496	.	+	0	Name=XP_012218328.1;ID=cds-XP_012218328.1;Dbxref=GeneID:105669786%2CGenbank:XP_012218328.1;Parent=rna-XM_012362905.1
NW_012160615.1	Gnomon	CDS	1624729	1624974	.	+	0	Name=XP_012218328.1;ID=cds-XP_012218328.1;Dbxref=GeneID:105669786%2CGenbank:XP_012218328.1;Parent=rna-XM_012362905.1
NW_012160615.1	Gnomon	CDS	1625276	1625627	.	+	0	Name=XP_012218328.1;ID=cds-XP_012218328.1;Dbxref=GeneID:105669786%2CGenbank:XP_012218328.1;Parent=rna-XM_012362905.1
NW_012160615.1	Gnomon	mRNA	747982	751160	.	+	.	Name=XM_012362816.1;ID=rna-XM_012362816.1;Dbxref=GeneID:105669721%2CGenbank:XM_012362816.1;Parent=gene-LOC105669721
NW_012160615.1	Gnomon	exon	394216	394308	.	+	.	ID=exon-XR_001100335.1-1;Dbxref=GeneID:105669831%2CGenbank:XR_001100335.1;Parent=rna-XR_001100335.1
NW_012160615.1	Gnomon	exon	394491	394692	.	+	.	ID=exon-XR_001100335.1-2;Dbxref=GeneID:105669831%2CGenbank:XR_001100335.1;Parent=rna-XR_001100335.1
NW_012160615.1	Gnomon	exon	395161	395206	.	+	.	ID=exon-XR_001100335.1-3;Dbxref=GeneID:105669831%2CGenbank:XR_001100335.1;Parent=rna-XR_001100335.1
NW_012160615.1	Gnomon	CDS	182798	182817	.	-	0	Name=XP_012218421.1;ID=cds-XP_012218421.1;Dbxref=GeneID:105669839%2CGenbank:XP_012218421.1;Parent=rna-XM_012362998.1
NW_012160615.1	Gnomon	CDS	182396	182457	.	-	0	Name=XP_012218421.1;ID=cds-XP_012218421.1;Dbxref=GeneID:105669839%2CGenbank:XP_012218421.1;Parent=rna-XM_012362998.1
NW_012160615.1	Gnomon	CDS	181890	182073	.	-	0	Name=XP_012218421.1;ID=cds-XP_012218421.1;Dbxref=GeneID:105669839%2CGenbank:XP_012218421.1;Parent=rna-XM_012362998.1
NW_012160615.1	Gnomon	CDS	181654	181800	.	-	0	Name=XP_012218421.1;ID=cds-XP_012218421.1;Dbxref=GeneID:105669839%2CGenbank:XP_012218421.1;Parent=rna-XM_012362998.1
NW_012160615.1	Gnomon	CDS	181245	181560	.	-	0	Name=XP_012218421.1;ID=cds-XP_012218421.1;Dbxref=GeneID:105669839%2CGenbank:XP_012218421.1;Parent=rna-XM_012362998.1
NW_012160615.1	Gnomon	CDS	180436	180453	.	-	0	Name=XP_012218421.1;ID=cds-XP_012218421.1;Dbxref=GeneID:105669839%2CGenbank:XP_012218421.1;Parent=rna-XM_012362998.1
NW_012160615.1	Gnomon	CDS	179357	179767	.	-	0	Name=XP_012218421.1;ID=cds-XP_012218421.1;Dbxref=GeneID:105669839%2CGenbank:XP_012218421.1;Parent=rna-XM_012362998.1
NW_012160615.1	Gnomon	CDS	179048	179278	.	-	0	Name=XP_012218421.1;ID=cds-XP_012218421.1;Dbxref=GeneID:105669839%2CGenbank:XP_012218421.1;Parent=rna-XM_012362998.1
NW_012160615.1	Gnomon	CDS	178756	178977	.	-	0	Name=XP_012218421.1;ID=cds-XP_012218421.1;Dbxref=GeneID:105669839%2CGenbank:XP_012218421.1;Parent=rna-XM_012362998.1
NW_012160615.1	Gnomon	CDS	178468	178595	.	-	0	Name=XP_012218421.1;ID=cds-XP_012218421.1;Dbxref=GeneID:105669839%2CGenbank:XP_012218421.1;Parent=rna-XM_012362998.1
NW_012160615.1	Gnomon	CDS	178143	178389	.	-	0	Name=XP_012218421.1;ID=cds-XP_012218421.1;Dbxref=GeneID:105669839%2CGenbank:XP_012218421.1;Parent=rna-XM_012362998.1
NW_012160615.1	Gnomon	CDS	177703	177967	.	-	0	Name=XP_012218421.1;ID=cds-XP_012218421.1;Dbxref=GeneID:105669839%2CGenbank:XP_012218421.1;Parent=rna-XM_012362998.1
NW_012160615.1	Gnomon	CDS	177462	177622	.	-	0	Name=XP_012218421.1;ID=cds-XP_012218421.1;Dbxref=GeneID:105669839%2CGenbank:XP_012218421.1;Parent=rna-XM_012362998.1
NW_012160615.1	Gnomon	CDS	177247	177339	.	-	0	Name=XP_012218421.1;ID=cds-XP_012218421.1;Dbxref=GeneID:105669839%2CGenbank:XP_012218421.1;Parent=rna-XM_012362998.1
NW_012160615.1	Gnomon	CDS	177057	177158	.	-	0	Name=XP_012218421.1;ID=cds-XP_012218421.1;Dbxref=GeneID:105669839%2CGenbank:XP_012218421.1;Parent=rna-XM_012362998.1
NW_012160615.1	Gnomon	exon	919351	919455	.	-	.	ID=exon-XM_012362856.1-4;Dbxref=GeneID:105669748%2CGenbank:XM_012362856.1;Note=The sequence of the model RefSeq transcript was modified relative to this genomic sequence to represent the inferred CDS: deleted 1 base in 1 codon;Parent=rna-XM_012362856.1
NW_012160615.1	Gnomon	exon	917638	918935	.	-	.	ID=exon-XM_012362856.1-5;Dbxref=GeneID:105669748%2CGenbank:XM_012362856.1;Note=The sequence of the model RefSeq transcript was modified relative to this genomic sequence to represent the inferred CDS: deleted 1 base in 1 codon;Parent=rna-XM_012362856.1
NW_012160615.1	Gnomon	exon	920933	921206	.	-	.	ID=exon-XM_012362856.1-2;Dbxref=GeneID:105669748%2CGenbank:XM_012362856.1;Note=The sequence of the model RefSeq transcript was modified relative to this genomic sequence to represent the inferred CDS: deleted 1 base in 1 codon;Parent=rna-XM_012362856.1
NW_012160615.1	Gnomon	exon	920739	920852	.	-	.	ID=exon-XM_012362856.1-3;Dbxref=GeneID:105669748%2CGenbank:XM_012362856.1;Note=The sequence of the model RefSeq transcript was modified relative to this genomic sequence to represent the inferred CDS: deleted 1 base in 1 codon;Parent=rna-XM_012362856.1
NW_012160615.1	Gnomon	exon	921208	921544	.	-	.	ID=exon-XM_012362856.1-1;Dbxref=GeneID:105669748%2CGenbank:XM_012362856.1;Note=The sequence of the model RefSeq transcript was modified relative to this genomic sequence to represent the inferred CDS: deleted 1 base in 1 codon;Parent=rna-XM_012362856.1
NW_012160615.1	Gnomon	CDS	1532218	1532293	.	+	0	Name=XP_012218327.1;ID=cds-XP_012218327.1;Dbxref=GeneID:105669786%2CGenbank:XP_012218327.1;Parent=rna-XM_012362904.1
NW_012160615.1	Gnomon	CDS	1545976	1546206	.	+	0	Name=XP_012218327.1;ID=cds-XP_012218327.1;Dbxref=GeneID:105669786%2CGenbank:XP_012218327.1;Parent=rna-XM_012362904.1
NW_012160615.1	Gnomon	CDS	1562861	1563019	.	+	0	Name=XP_012218327.1;ID=cds-XP_012218327.1;Dbxref=GeneID:105669786%2CGenbank:XP_012218327.1;Parent=rna-XM_012362904.1
NW_012160615.1	Gnomon	CDS	1566653	1566803	.	+	0	Name=XP_012218327.1;ID=cds-XP_012218327.1;Dbxref=GeneID:105669786%2CGenbank:XP_012218327.1;Parent=rna-XM_012362904.1
NW_012160615.1	Gnomon	CDS	1578382	1578571	.	+	0	Name=XP_012218327.1;ID=cds-XP_012218327.1;Dbxref=GeneID:105669786%2CGenbank:XP_012218327.1;Parent=rna-XM_012362904.1
NW_012160615.1	Gnomon	CDS	1579719	1579881	.	+	0	Name=XP_012218327.1;ID=cds-XP_012218327.1;Dbxref=GeneID:105669786%2CGenbank:XP_012218327.1;Parent=rna-XM_012362904.1
NW_012160615.1	Gnomon	CDS	1581807	1581875	.	+	0	Name=XP_012218327.1;ID=cds-XP_012218327.1;Dbxref=GeneID:105669786%2CGenbank:XP_012218327.1;Parent=rna-XM_012362904.1
NW_012160615.1	Gnomon	CDS	1585254	1585378	.	+	0	Name=XP_012218327.1;ID=cds-XP_012218327.1;Dbxref=GeneID:105669786%2CGenbank:XP_012218327.1;Parent=rna-XM_012362904.1
NW_012160615.1	Gnomon	CDS	1585566	1585646	.	+	0	Name=XP_012218327.1;ID=cds-XP_012218327.1;Dbxref=GeneID:105669786%2CGenbank:XP_012218327.1;Parent=rna-XM_012362904.1
NW_012160615.1	Gnomon	CDS	1613360	1613603	.	+	0	Name=XP_012218327.1;ID=cds-XP_012218327.1;Dbxref=GeneID:105669786%2CGenbank:XP_012218327.1;Parent=rna-XM_012362904.1
NW_012160615.1	Gnomon	CDS	1614366	1614547	.	+	0	Name=XP_012218327.1;ID=cds-XP_012218327.1;Dbxref=GeneID:105669786%2CGenbank:XP_012218327.1;Parent=rna-XM_012362904.1
NW_012160615.1	Gnomon	CDS	1619172	1619326	.	+	0	Name=XP_012218327.1;ID=cds-XP_012218327.1;Dbxref=GeneID:105669786%2CGenbank:XP_012218327.1;Parent=rna-XM_012362904.1
NW_012160615.1	Gnomon	CDS	1619543	1619663	.	+	0	Name=XP_012218327.1;ID=cds-XP_012218327.1;Dbxref=GeneID:105669786%2CGenbank:XP_012218327.1;Parent=rna-XM_012362904.1
NW_012160615.1	Gnomon	CDS	1619771	1619891	.	+	0	Name=XP_012218327.1;ID=cds-XP_012218327.1;Dbxref=GeneID:105669786%2CGenbank:XP_012218327.1;Parent=rna-XM_012362904.1
NW_012160615.1	Gnomon	CDS	1620191	1620500	.	+	0	Name=XP_012218327.1;ID=cds-XP_012218327.1;Dbxref=GeneID:105669786%2CGenbank:XP_012218327.1;Parent=rna-XM_012362904.1
NW_012160615.1	Gnomon	CDS	1620644	1620980	.	+	0	Name=XP_012218327.1;ID=cds-XP_012218327.1;Dbxref=GeneID:105669786%2CGenbank:XP_012218327.1;Parent=rna-XM_012362904.1
NW_012160615.1	Gnomon	CDS	1621245	1621429	.	+	0	Name=XP_012218327.1;ID=cds-XP_012218327.1;Dbxref=GeneID:105669786%2CGenbank:XP_012218327.1;Parent=rna-XM_012362904.1
NW_012160615.1	Gnomon	CDS	1621614	1621741	.	+	0	Name=XP_012218327.1;ID=cds-XP_012218327.1;Dbxref=GeneID:105669786%2CGenbank:XP_012218327.1;Parent=rna-XM_012362904.1
[truncated: 2,978 more rows]
