# Supplementary material for: Prevalent bee venom genes evolved before the aculeate stinger and eusociality
Source: BMC Biol. 2023 Oct 23;21:229. doi: 10.1186/s12915-023-01656-5 (PMC10591384; doi:10.1186/s12915-023-01656-5)
Supplement: Supplementary file 42 — Additional file 42. Gff files of all toxin gene annotations. [file 12915_2023_1656_MOESM42_ESM.zip › AdditionalFile9_ToxinGeneAnnotations/NW_022639534.1._VA.gff_modified_Koludarov_et_al_2021.gff3]

##gff-version 3
##source-version geneious 2020.2.2
##sequence-region	NW_022639534.1	1	1551519
NW_022639534.1	Koludarov_et_al_2021	gene	1199203	1252296	.	+	.	Name=VA a
NW_022639534.1	Koludarov_et_al_2021	gene	1256705	1279804	.	+	.	Name=VA b
NW_022639534.1	Gnomon	CDS	501614	502772	.	+	0	Name=XP_032679231.1;ID=cds-XP_032679231.1;Dbxref=GeneID:116847864%2CGenbank:XP_032679231.1;Parent=rna-XM_032823340.1
NW_022639534.1	Gnomon	CDS	898315	898457	.	+	0	Name=XP_032679231.1;ID=cds-XP_032679231.1;Dbxref=GeneID:116847864%2CGenbank:XP_032679231.1;Parent=rna-XM_032823340.1
NW_022639534.1	Gnomon	CDS	937892	938044	.	+	0	Name=XP_032679231.1;ID=cds-XP_032679231.1;Dbxref=GeneID:116847864%2CGenbank:XP_032679231.1;Parent=rna-XM_032823340.1
NW_022639534.1	Gnomon	CDS	973866	974029	.	+	0	Name=XP_032679231.1;ID=cds-XP_032679231.1;Dbxref=GeneID:116847864%2CGenbank:XP_032679231.1;Parent=rna-XM_032823340.1
NW_022639534.1	Gnomon	CDS	998527	998684	.	+	0	Name=XP_032679231.1;ID=cds-XP_032679231.1;Dbxref=GeneID:116847864%2CGenbank:XP_032679231.1;Parent=rna-XM_032823340.1
NW_022639534.1	Gnomon	CDS	1018729	1018856	.	+	0	Name=XP_032679231.1;ID=cds-XP_032679231.1;Dbxref=GeneID:116847864%2CGenbank:XP_032679231.1;Parent=rna-XM_032823340.1
NW_022639534.1	Gnomon	exon	1432632	1433151	.	-	.	ID=exon-XM_032823337.1-6;Dbxref=GeneID:116847862%2CGenbank:XM_032823337.1;Parent=rna-XM_032823337.1
NW_022639534.1	Gnomon	exon	1435232	1435620	.	-	.	ID=exon-XM_032823337.1-4;Dbxref=GeneID:116847862%2CGenbank:XM_032823337.1;Parent=rna-XM_032823337.1
NW_022639534.1	Gnomon	exon	1434017	1434334	.	-	.	ID=exon-XM_032823337.1-5;Dbxref=GeneID:116847862%2CGenbank:XM_032823337.1;Parent=rna-XM_032823337.1
NW_022639534.1	Gnomon	exon	1437063	1437228	.	-	.	ID=exon-XM_032823337.1-2;Dbxref=GeneID:116847862%2CGenbank:XM_032823337.1;Parent=rna-XM_032823337.1
NW_022639534.1	Gnomon	exon	1435703	1435950	.	-	.	ID=exon-XM_032823337.1-3;Dbxref=GeneID:116847862%2CGenbank:XM_032823337.1;Parent=rna-XM_032823337.1
NW_022639534.1	Gnomon	exon	1439636	1439742	.	-	.	ID=exon-XM_032823337.1-1;Dbxref=GeneID:116847862%2CGenbank:XM_032823337.1;Parent=rna-XM_032823337.1
NW_022639534.1	Gnomon	exon	1289070	1289252	.	+	.	ID=exon-XR_004378843.1-1;Dbxref=GeneID:116847891%2CGenbank:XR_004378843.1;Parent=rna-XR_004378843.1
NW_022639534.1	Gnomon	exon	1289926	1293329	.	+	.	ID=exon-XR_004378843.1-2;Dbxref=GeneID:116847891%2CGenbank:XR_004378843.1;Parent=rna-XR_004378843.1
NW_022639534.1	Gnomon	exon	1305804	1305943	.	-	.	ID=exon-XM_032823385.1-5;Dbxref=GeneID:116847887%2CGenbank:XM_032823385.1;Parent=rna-XM_032823385.1
NW_022639534.1	Gnomon	exon	1305218	1305364	.	-	.	ID=exon-XM_032823385.1-6;Dbxref=GeneID:116847887%2CGenbank:XM_032823385.1;Parent=rna-XM_032823385.1
NW_022639534.1	Gnomon	exon	1306740	1306882	.	-	.	ID=exon-XM_032823385.1-3;Dbxref=GeneID:116847887%2CGenbank:XM_032823385.1;Parent=rna-XM_032823385.1
NW_022639534.1	Gnomon	exon	1306029	1306144	.	-	.	ID=exon-XM_032823385.1-4;Dbxref=GeneID:116847887%2CGenbank:XM_032823385.1;Parent=rna-XM_032823385.1
NW_022639534.1	Gnomon	exon	1302679	1302769	.	-	.	ID=exon-XM_032823385.1-9;Dbxref=GeneID:116847887%2CGenbank:XM_032823385.1;Parent=rna-XM_032823385.1
NW_022639534.1	Gnomon	exon	1304854	1304995	.	-	.	ID=exon-XM_032823385.1-7;Dbxref=GeneID:116847887%2CGenbank:XM_032823385.1;Parent=rna-XM_032823385.1
NW_022639534.1	Gnomon	exon	1304668	1304761	.	-	.	ID=exon-XM_032823385.1-8;Dbxref=GeneID:116847887%2CGenbank:XM_032823385.1;Parent=rna-XM_032823385.1
NW_022639534.1	Gnomon	exon	1307291	1307963	.	-	.	ID=exon-XM_032823385.1-1;Dbxref=GeneID:116847887%2CGenbank:XM_032823385.1;Parent=rna-XM_032823385.1
NW_022639534.1	Gnomon	exon	1307027	1307083	.	-	.	ID=exon-XM_032823385.1-2;Dbxref=GeneID:116847887%2CGenbank:XM_032823385.1;Parent=rna-XM_032823385.1
NW_022639534.1	Gnomon	CDS	1450439	1450478	.	-	0	Name=XP_032679230.1;ID=cds-XP_032679230.1;Dbxref=GeneID:116847863%2CGenbank:XP_032679230.1;Parent=rna-XM_032823339.1
NW_022639534.1	Gnomon	CDS	1447254	1447449	.	-	0	Name=XP_032679230.1;ID=cds-XP_032679230.1;Dbxref=GeneID:116847863%2CGenbank:XP_032679230.1;Parent=rna-XM_032823339.1
NW_022639534.1	Gnomon	CDS	1446690	1446964	.	-	0	Name=XP_032679230.1;ID=cds-XP_032679230.1;Dbxref=GeneID:116847863%2CGenbank:XP_032679230.1;Parent=rna-XM_032823339.1
NW_022639534.1	Gnomon	CDS	1445776	1445912	.	-	0	Name=XP_032679230.1;ID=cds-XP_032679230.1;Dbxref=GeneID:116847863%2CGenbank:XP_032679230.1;Parent=rna-XM_032823339.1
NW_022639534.1	Gnomon	CDS	361038	361142	.	+	0	Name=XP_032679233.1;ID=cds-XP_032679233.1;Dbxref=GeneID:116847865%2CGenbank:XP_032679233.1;Parent=rna-XM_032823342.1
NW_022639534.1	Gnomon	CDS	384607	384700	.	+	0	Name=XP_032679233.1;ID=cds-XP_032679233.1;Dbxref=GeneID:116847865%2CGenbank:XP_032679233.1;Parent=rna-XM_032823342.1
NW_022639534.1	Gnomon	CDS	390018	390178	.	+	0	Name=XP_032679233.1;ID=cds-XP_032679233.1;Dbxref=GeneID:116847865%2CGenbank:XP_032679233.1;Parent=rna-XM_032823342.1
NW_022639534.1	Gnomon	CDS	391048	391261	.	+	0	Name=XP_032679233.1;ID=cds-XP_032679233.1;Dbxref=GeneID:116847865%2CGenbank:XP_032679233.1;Parent=rna-XM_032823342.1
NW_022639534.1	Gnomon	CDS	392606	392784	.	+	0	Name=XP_032679233.1;ID=cds-XP_032679233.1;Dbxref=GeneID:116847865%2CGenbank:XP_032679233.1;Parent=rna-XM_032823342.1
NW_022639534.1	Gnomon	CDS	394190	394298	.	+	0	Name=XP_032679233.1;ID=cds-XP_032679233.1;Dbxref=GeneID:116847865%2CGenbank:XP_032679233.1;Parent=rna-XM_032823342.1
NW_022639534.1	Gnomon	CDS	394508	394641	.	+	0	Name=XP_032679233.1;ID=cds-XP_032679233.1;Dbxref=GeneID:116847865%2CGenbank:XP_032679233.1;Parent=rna-XM_032823342.1
NW_022639534.1	Gnomon	CDS	501614	502772	.	+	0	Name=XP_032679232.1;ID=cds-XP_032679232.1;Dbxref=GeneID:116847864%2CGenbank:XP_032679232.1;Parent=rna-XM_032823341.1
NW_022639534.1	Gnomon	CDS	898315	898457	.	+	0	Name=XP_032679232.1;ID=cds-XP_032679232.1;Dbxref=GeneID:116847864%2CGenbank:XP_032679232.1;Parent=rna-XM_032823341.1
NW_022639534.1	Gnomon	CDS	937892	938044	.	+	0	Name=XP_032679232.1;ID=cds-XP_032679232.1;Dbxref=GeneID:116847864%2CGenbank:XP_032679232.1;Parent=rna-XM_032823341.1
NW_022639534.1	Gnomon	CDS	973866	974029	.	+	0	Name=XP_032679232.1;ID=cds-XP_032679232.1;Dbxref=GeneID:116847864%2CGenbank:XP_032679232.1;Parent=rna-XM_032823341.1
NW_022639534.1	Gnomon	CDS	998527	998684	.	+	0	Name=XP_032679232.1;ID=cds-XP_032679232.1;Dbxref=GeneID:116847864%2CGenbank:XP_032679232.1;Parent=rna-XM_032823341.1
NW_022639534.1	Gnomon	CDS	1018729	1018856	.	+	0	Name=XP_032679232.1;ID=cds-XP_032679232.1;Dbxref=GeneID:116847864%2CGenbank:XP_032679232.1;Parent=rna-XM_032823341.1
NW_022639534.1	Gnomon	CDS	340921	341213	.	+	0	Name=XP_032679235.1;ID=cds-XP_032679235.1;Dbxref=GeneID:116847867%2CGenbank:XP_032679235.1;Parent=rna-XM_032823344.1
NW_022639534.1	Gnomon	CDS	342977	343152	.	+	0	Name=XP_032679235.1;ID=cds-XP_032679235.1;Dbxref=GeneID:116847867%2CGenbank:XP_032679235.1;Parent=rna-XM_032823344.1
NW_022639534.1	Gnomon	CDS	345268	345569	.	+	0	Name=XP_032679235.1;ID=cds-XP_032679235.1;Dbxref=GeneID:116847867%2CGenbank:XP_032679235.1;Parent=rna-XM_032823344.1
NW_022639534.1	Gnomon	CDS	988212	988736	.	-	0	Name=XP_032679236.1;ID=cds-XP_032679236.1;Dbxref=GeneID:116847868%2CGenbank:XP_032679236.1;Parent=rna-XM_032823345.1
NW_022639534.1	Gnomon	CDS	340915	341213	.	+	0	Name=XP_032679234.1;ID=cds-XP_032679234.1;Dbxref=GeneID:116847867%2CGenbank:XP_032679234.1;Parent=rna-XM_032823343.1
NW_022639534.1	Gnomon	CDS	342977	343152	.	+	0	Name=XP_032679234.1;ID=cds-XP_032679234.1;Dbxref=GeneID:116847867%2CGenbank:XP_032679234.1;Parent=rna-XM_032823343.1
NW_022639534.1	Gnomon	CDS	345268	345569	.	+	0	Name=XP_032679234.1;ID=cds-XP_032679234.1;Dbxref=GeneID:116847867%2CGenbank:XP_032679234.1;Parent=rna-XM_032823343.1
NW_022639534.1	Gnomon	mRNA	1457270	1459368	.	+	.	Name=XM_032823360.1;ID=rna-XM_032823360.1;Dbxref=GeneID:116847877%2CGenbank:XM_032823360.1;Parent=gene-LOC116847877
NW_022639534.1	Gnomon	exon	1279204	1279804	.	+	.	ID=exon-XM_032823372.1-10;Dbxref=GeneID:116847881%2CGenbank:XM_032823372.1;Parent=rna-XM_032823372.1
NW_022639534.1	Gnomon	mRNA	331575	338768	.	+	.	Name=XM_032823363.1;ID=rna-XM_032823363.1;Dbxref=GeneID:116847879%2CGenbank:XM_032823363.1;Parent=gene-LOC116847879
NW_022639534.1	Gnomon	CDS	414865	414911	.	+	0	Name=XP_032679238.1;ID=cds-XP_032679238.1;Dbxref=GeneID:116847869%2CGenbank:XP_032679238.1;Parent=rna-XM_032823347.1
NW_022639534.1	Gnomon	CDS	430427	430533	.	+	0	Name=XP_032679238.1;ID=cds-XP_032679238.1;Dbxref=GeneID:116847869%2CGenbank:XP_032679238.1;Parent=rna-XM_032823347.1
NW_022639534.1	Gnomon	CDS	430710	430763	.	+	0	Name=XP_032679238.1;ID=cds-XP_032679238.1;Dbxref=GeneID:116847869%2CGenbank:XP_032679238.1;Parent=rna-XM_032823347.1
NW_022639534.1	Gnomon	CDS	431731	431957	.	+	0	Name=XP_032679238.1;ID=cds-XP_032679238.1;Dbxref=GeneID:116847869%2CGenbank:XP_032679238.1;Parent=rna-XM_032823347.1
NW_022639534.1	Gnomon	mRNA	1457256	1459368	.	+	.	Name=XM_032823362.1;ID=rna-XM_032823362.1;Dbxref=GeneID:116847877%2CGenbank:XM_032823362.1;Parent=gene-LOC116847877
NW_022639534.1	Gnomon	exon	1329549	1329697	.	-	.	ID=exon-XM_032823384.1-1;Dbxref=GeneID:116847887%2CGenbank:XM_032823384.1;Parent=rna-XM_032823384.1
NW_022639534.1	Gnomon	exon	1326851	1327072	.	-	.	ID=exon-XM_032823384.1-2;Dbxref=GeneID:116847887%2CGenbank:XM_032823384.1;Parent=rna-XM_032823384.1
NW_022639534.1	Gnomon	exon	1307027	1307083	.	-	.	ID=exon-XM_032823384.1-3;Dbxref=GeneID:116847887%2CGenbank:XM_032823384.1;Parent=rna-XM_032823384.1
NW_022639534.1	Gnomon	exon	1304854	1304995	.	-	.	ID=exon-XM_032823384.1-8;Dbxref=GeneID:116847887%2CGenbank:XM_032823384.1;Parent=rna-XM_032823384.1
NW_022639534.1	Gnomon	exon	1304668	1304761	.	-	.	ID=exon-XM_032823384.1-9;Dbxref=GeneID:116847887%2CGenbank:XM_032823384.1;Parent=rna-XM_032823384.1
NW_022639534.1	Gnomon	exon	1306740	1306882	.	-	.	ID=exon-XM_032823384.1-4;Dbxref=GeneID:116847887%2CGenbank:XM_032823384.1;Parent=rna-XM_032823384.1
NW_022639534.1	Gnomon	exon	1306029	1306144	.	-	.	ID=exon-XM_032823384.1-5;Dbxref=GeneID:116847887%2CGenbank:XM_032823384.1;Parent=rna-XM_032823384.1
NW_022639534.1	Gnomon	exon	1305804	1305943	.	-	.	ID=exon-XM_032823384.1-6;Dbxref=GeneID:116847887%2CGenbank:XM_032823384.1;Parent=rna-XM_032823384.1
NW_022639534.1	Gnomon	exon	1305218	1305364	.	-	.	ID=exon-XM_032823384.1-7;Dbxref=GeneID:116847887%2CGenbank:XM_032823384.1;Parent=rna-XM_032823384.1
NW_022639534.1	Gnomon	CDS	1326851	1326886	.	-	0	Name=XP_032679275.1;ID=cds-XP_032679275.1;Dbxref=GeneID:116847887%2CGenbank:XP_032679275.1;Parent=rna-XM_032823384.1
NW_022639534.1	Gnomon	CDS	1307027	1307083	.	-	0	Name=XP_032679275.1;ID=cds-XP_032679275.1;Dbxref=GeneID:116847887%2CGenbank:XP_032679275.1;Parent=rna-XM_032823384.1
NW_022639534.1	Gnomon	CDS	1306740	1306882	.	-	0	Name=XP_032679275.1;ID=cds-XP_032679275.1;Dbxref=GeneID:116847887%2CGenbank:XP_032679275.1;Parent=rna-XM_032823384.1
NW_022639534.1	Gnomon	CDS	1306029	1306144	.	-	0	Name=XP_032679275.1;ID=cds-XP_032679275.1;Dbxref=GeneID:116847887%2CGenbank:XP_032679275.1;Parent=rna-XM_032823384.1
NW_022639534.1	Gnomon	CDS	1305804	1305943	.	-	0	Name=XP_032679275.1;ID=cds-XP_032679275.1;Dbxref=GeneID:116847887%2CGenbank:XP_032679275.1;Parent=rna-XM_032823384.1
NW_022639534.1	Gnomon	CDS	1305218	1305364	.	-	0	Name=XP_032679275.1;ID=cds-XP_032679275.1;Dbxref=GeneID:116847887%2CGenbank:XP_032679275.1;Parent=rna-XM_032823384.1
NW_022639534.1	Gnomon	CDS	1304854	1304995	.	-	0	Name=XP_032679275.1;ID=cds-XP_032679275.1;Dbxref=GeneID:116847887%2CGenbank:XP_032679275.1;Parent=rna-XM_032823384.1
NW_022639534.1	Gnomon	CDS	1304668	1304761	.	-	0	Name=XP_032679275.1;ID=cds-XP_032679275.1;Dbxref=GeneID:116847887%2CGenbank:XP_032679275.1;Parent=rna-XM_032823384.1
NW_022639534.1	Gnomon	CDS	1302679	1302769	.	-	0	Name=XP_032679275.1;ID=cds-XP_032679275.1;Dbxref=GeneID:116847887%2CGenbank:XP_032679275.1;Parent=rna-XM_032823384.1
NW_022639534.1	Gnomon	CDS	1302481	1302556	.	-	0	Name=XP_032679275.1;ID=cds-XP_032679275.1;Dbxref=GeneID:116847887%2CGenbank:XP_032679275.1;Parent=rna-XM_032823384.1
NW_022639534.1	Gnomon	CDS	1301841	1301959	.	-	0	Name=XP_032679275.1;ID=cds-XP_032679275.1;Dbxref=GeneID:116847887%2CGenbank:XP_032679275.1;Parent=rna-XM_032823384.1
NW_022639534.1	Gnomon	CDS	1301595	1301765	.	-	0	Name=XP_032679275.1;ID=cds-XP_032679275.1;Dbxref=GeneID:116847887%2CGenbank:XP_032679275.1;Parent=rna-XM_032823384.1
NW_022639534.1	Gnomon	CDS	1300822	1300962	.	-	0	Name=XP_032679275.1;ID=cds-XP_032679275.1;Dbxref=GeneID:116847887%2CGenbank:XP_032679275.1;Parent=rna-XM_032823384.1
NW_022639534.1	Gnomon	CDS	1300524	1300718	.	-	0	Name=XP_032679275.1;ID=cds-XP_032679275.1;Dbxref=GeneID:116847887%2CGenbank:XP_032679275.1;Parent=rna-XM_032823384.1
NW_022639534.1	Gnomon	CDS	1300319	1300421	.	-	0	Name=XP_032679275.1;ID=cds-XP_032679275.1;Dbxref=GeneID:116847887%2CGenbank:XP_032679275.1;Parent=rna-XM_032823384.1
NW_022639534.1	Gnomon	CDS	1299021	1299111	.	-	0	Name=XP_032679275.1;ID=cds-XP_032679275.1;Dbxref=GeneID:116847887%2CGenbank:XP_032679275.1;Parent=rna-XM_032823384.1
NW_022639534.1	Gnomon	CDS	1297713	1297884	.	-	0	Name=XP_032679275.1;ID=cds-XP_032679275.1;Dbxref=GeneID:116847887%2CGenbank:XP_032679275.1;Parent=rna-XM_032823384.1
NW_022639534.1	Gnomon	mRNA	261122	283473	.	+	.	Name=XM_032823317.1;ID=rna-XM_032823317.1;Dbxref=GeneID:116847854%2CGenbank:XM_032823317.1;Parent=gene-LOC116847854
NW_022639534.1	Gnomon	CDS	1326851	1326886	.	-	0	Name=XP_032679274.1;ID=cds-XP_032679274.1;Dbxref=GeneID:116847887%2CGenbank:XP_032679274.1;Parent=rna-XM_032823383.1
NW_022639534.1	Gnomon	CDS	1307027	1307083	.	-	0	Name=XP_032679274.1;ID=cds-XP_032679274.1;Dbxref=GeneID:116847887%2CGenbank:XP_032679274.1;Parent=rna-XM_032823383.1
NW_022639534.1	Gnomon	CDS	1306740	1306882	.	-	0	Name=XP_032679274.1;ID=cds-XP_032679274.1;Dbxref=GeneID:116847887%2CGenbank:XP_032679274.1;Parent=rna-XM_032823383.1
NW_022639534.1	Gnomon	CDS	1306029	1306144	.	-	0	Name=XP_032679274.1;ID=cds-XP_032679274.1;Dbxref=GeneID:116847887%2CGenbank:XP_032679274.1;Parent=rna-XM_032823383.1
NW_022639534.1	Gnomon	CDS	1305804	1305943	.	-	0	Name=XP_032679274.1;ID=cds-XP_032679274.1;Dbxref=GeneID:116847887%2CGenbank:XP_032679274.1;Parent=rna-XM_032823383.1
NW_022639534.1	Gnomon	CDS	1305218	1305364	.	-	0	Name=XP_032679274.1;ID=cds-XP_032679274.1;Dbxref=GeneID:116847887%2CGenbank:XP_032679274.1;Parent=rna-XM_032823383.1
NW_022639534.1	Gnomon	CDS	1304854	1304995	.	-	0	Name=XP_032679274.1;ID=cds-XP_032679274.1;Dbxref=GeneID:116847887%2CGenbank:XP_032679274.1;Parent=rna-XM_032823383.1
NW_022639534.1	Gnomon	CDS	1304668	1304761	.	-	0	Name=XP_032679274.1;ID=cds-XP_032679274.1;Dbxref=GeneID:116847887%2CGenbank:XP_032679274.1;Parent=rna-XM_032823383.1
NW_022639534.1	Gnomon	CDS	1302679	1302769	.	-	0	Name=XP_032679274.1;ID=cds-XP_032679274.1;Dbxref=GeneID:116847887%2CGenbank:XP_032679274.1;Parent=rna-XM_032823383.1
NW_022639534.1	Gnomon	CDS	1302481	1302556	.	-	0	Name=XP_032679274.1;ID=cds-XP_032679274.1;Dbxref=GeneID:116847887%2CGenbank:XP_032679274.1;Parent=rna-XM_032823383.1
NW_022639534.1	Gnomon	CDS	1301841	1301959	.	-	0	Name=XP_032679274.1;ID=cds-XP_032679274.1;Dbxref=GeneID:116847887%2CGenbank:XP_032679274.1;Parent=rna-XM_032823383.1
NW_022639534.1	Gnomon	CDS	1301595	1301765	.	-	0	Name=XP_032679274.1;ID=cds-XP_032679274.1;Dbxref=GeneID:116847887%2CGenbank:XP_032679274.1;Parent=rna-XM_032823383.1
NW_022639534.1	Gnomon	CDS	1300822	1300962	.	-	0	Name=XP_032679274.1;ID=cds-XP_032679274.1;Dbxref=GeneID:116847887%2CGenbank:XP_032679274.1;Parent=rna-XM_032823383.1
NW_022639534.1	Gnomon	CDS	1300524	1300718	.	-	0	Name=XP_032679274.1;ID=cds-XP_032679274.1;Dbxref=GeneID:116847887%2CGenbank:XP_032679274.1;Parent=rna-XM_032823383.1
NW_022639534.1	Gnomon	CDS	1300319	1300421	.	-	0	Name=XP_032679274.1;ID=cds-XP_032679274.1;Dbxref=GeneID:116847887%2CGenbank:XP_032679274.1;Parent=rna-XM_032823383.1
NW_022639534.1	Gnomon	CDS	1299021	1299111	.	-	0	Name=XP_032679274.1;ID=cds-XP_032679274.1;Dbxref=GeneID:116847887%2CGenbank:XP_032679274.1;Parent=rna-XM_032823383.1
NW_022639534.1	Gnomon	CDS	1297713	1297884	.	-	0	Name=XP_032679274.1;ID=cds-XP_032679274.1;Dbxref=GeneID:116847887%2CGenbank:XP_032679274.1;Parent=rna-XM_032823383.1
NW_022639534.1	Gnomon	mRNA	261123	283473	.	+	.	Name=XM_032823316.1;ID=rna-XM_032823316.1;Dbxref=GeneID:116847854%2CGenbank:XM_032823316.1;Parent=gene-LOC116847854
NW_022639534.1	Gnomon	exon	336493	336720	.	+	.	ID=exon-XM_032823363.1-7;Dbxref=GeneID:116847879%2CGenbank:XM_032823363.1;Parent=rna-XM_032823363.1
NW_022639534.1	Gnomon	exon	337010	338768	.	+	.	ID=exon-XM_032823363.1-8;Dbxref=GeneID:116847879%2CGenbank:XM_032823363.1;Parent=rna-XM_032823363.1
NW_022639534.1	Gnomon	exon	334248	334417	.	+	.	ID=exon-XM_032823363.1-3;Dbxref=GeneID:116847879%2CGenbank:XM_032823363.1;Parent=rna-XM_032823363.1
NW_022639534.1	Gnomon	exon	334559	334898	.	+	.	ID=exon-XM_032823363.1-4;Dbxref=GeneID:116847879%2CGenbank:XM_032823363.1;Parent=rna-XM_032823363.1
NW_022639534.1	Gnomon	exon	335007	335433	.	+	.	ID=exon-XM_032823363.1-5;Dbxref=GeneID:116847879%2CGenbank:XM_032823363.1;Parent=rna-XM_032823363.1
NW_022639534.1	Gnomon	exon	336158	336415	.	+	.	ID=exon-XM_032823363.1-6;Dbxref=GeneID:116847879%2CGenbank:XM_032823363.1;Parent=rna-XM_032823363.1
NW_022639534.1	Gnomon	exon	331575	332387	.	+	.	ID=exon-XM_032823363.1-1;Dbxref=GeneID:116847879%2CGenbank:XM_032823363.1;Parent=rna-XM_032823363.1
NW_022639534.1	Gnomon	exon	334049	334193	.	+	.	ID=exon-XM_032823363.1-2;Dbxref=GeneID:116847879%2CGenbank:XM_032823363.1;Parent=rna-XM_032823363.1
NW_022639534.1	Gnomon	exon	1302481	1302556	.	-	.	ID=exon-XM_032823381.1-10;Dbxref=GeneID:116847887%2CGenbank:XM_032823381.1;Parent=rna-XM_032823381.1
NW_022639534.1	Gnomon	exon	1301841	1301959	.	-	.	ID=exon-XM_032823381.1-11;Dbxref=GeneID:116847887%2CGenbank:XM_032823381.1;Parent=rna-XM_032823381.1
NW_022639534.1	Gnomon	exon	1299021	1299111	.	-	.	ID=exon-XM_032823381.1-16;Dbxref=GeneID:116847887%2CGenbank:XM_032823381.1;Parent=rna-XM_032823381.1
NW_022639534.1	Gnomon	exon	1294294	1297884	.	-	.	ID=exon-XM_032823381.1-17;Dbxref=GeneID:116847887%2CGenbank:XM_032823381.1;Parent=rna-XM_032823381.1
NW_022639534.1	Gnomon	exon	1300524	1300718	.	-	.	ID=exon-XM_032823381.1-14;Dbxref=GeneID:116847887%2CGenbank:XM_032823381.1;Parent=rna-XM_032823381.1
NW_022639534.1	Gnomon	exon	1300319	1300421	.	-	.	ID=exon-XM_032823381.1-15;Dbxref=GeneID:116847887%2CGenbank:XM_032823381.1;Parent=rna-XM_032823381.1
NW_022639534.1	Gnomon	exon	1301595	1301765	.	-	.	ID=exon-XM_032823381.1-12;Dbxref=GeneID:116847887%2CGenbank:XM_032823381.1;Parent=rna-XM_032823381.1
NW_022639534.1	Gnomon	exon	1300822	1300962	.	-	.	ID=exon-XM_032823381.1-13;Dbxref=GeneID:116847887%2CGenbank:XM_032823381.1;Parent=rna-XM_032823381.1
NW_022639534.1	Gnomon	CDS	1321501	1321515	.	-	0	Name=XP_032679277.1;ID=cds-XP_032679277.1;Dbxref=GeneID:116847887%2CGenbank:XP_032679277.1;Parent=rna-XM_032823386.1
NW_022639534.1	Gnomon	CDS	1307027	1307083	.	-	0	Name=XP_032679277.1;ID=cds-XP_032679277.1;Dbxref=GeneID:116847887%2CGenbank:XP_032679277.1;Parent=rna-XM_032823386.1
NW_022639534.1	Gnomon	CDS	1306740	1306882	.	-	0	Name=XP_032679277.1;ID=cds-XP_032679277.1;Dbxref=GeneID:116847887%2CGenbank:XP_032679277.1;Parent=rna-XM_032823386.1
NW_022639534.1	Gnomon	CDS	1306029	1306144	.	-	0	Name=XP_032679277.1;ID=cds-XP_032679277.1;Dbxref=GeneID:116847887%2CGenbank:XP_032679277.1;Parent=rna-XM_032823386.1
NW_022639534.1	Gnomon	CDS	1305804	1305943	.	-	0	Name=XP_032679277.1;ID=cds-XP_032679277.1;Dbxref=GeneID:116847887%2CGenbank:XP_032679277.1;Parent=rna-XM_032823386.1
NW_022639534.1	Gnomon	CDS	1305218	1305364	.	-	0	Name=XP_032679277.1;ID=cds-XP_032679277.1;Dbxref=GeneID:116847887%2CGenbank:XP_032679277.1;Parent=rna-XM_032823386.1
NW_022639534.1	Gnomon	CDS	1304854	1304995	.	-	0	Name=XP_032679277.1;ID=cds-XP_032679277.1;Dbxref=GeneID:116847887%2CGenbank:XP_032679277.1;Parent=rna-XM_032823386.1
NW_022639534.1	Gnomon	CDS	1304668	1304761	.	-	0	Name=XP_032679277.1;ID=cds-XP_032679277.1;Dbxref=GeneID:116847887%2CGenbank:XP_032679277.1;Parent=rna-XM_032823386.1
NW_022639534.1	Gnomon	CDS	1302679	1302769	.	-	0	Name=XP_032679277.1;ID=cds-XP_032679277.1;Dbxref=GeneID:116847887%2CGenbank:XP_032679277.1;Parent=rna-XM_032823386.1
NW_022639534.1	Gnomon	CDS	1302481	1302556	.	-	0	Name=XP_032679277.1;ID=cds-XP_032679277.1;Dbxref=GeneID:116847887%2CGenbank:XP_032679277.1;Parent=rna-XM_032823386.1
NW_022639534.1	Gnomon	CDS	1301841	1301959	.	-	0	Name=XP_032679277.1;ID=cds-XP_032679277.1;Dbxref=GeneID:116847887%2CGenbank:XP_032679277.1;Parent=rna-XM_032823386.1
NW_022639534.1	Gnomon	CDS	1301595	1301765	.	-	0	Name=XP_032679277.1;ID=cds-XP_032679277.1;Dbxref=GeneID:116847887%2CGenbank:XP_032679277.1;Parent=rna-XM_032823386.1
NW_022639534.1	Gnomon	CDS	1300822	1300962	.	-	0	Name=XP_032679277.1;ID=cds-XP_032679277.1;Dbxref=GeneID:116847887%2CGenbank:XP_032679277.1;Parent=rna-XM_032823386.1
NW_022639534.1	Gnomon	CDS	1300524	1300718	.	-	0	Name=XP_032679277.1;ID=cds-XP_032679277.1;Dbxref=GeneID:116847887%2CGenbank:XP_032679277.1;Parent=rna-XM_032823386.1
NW_022639534.1	Gnomon	CDS	1300319	1300421	.	-	0	Name=XP_032679277.1;ID=cds-XP_032679277.1;Dbxref=GeneID:116847887%2CGenbank:XP_032679277.1;Parent=rna-XM_032823386.1
NW_022639534.1	Gnomon	CDS	1299021	1299111	.	-	0	Name=XP_032679277.1;ID=cds-XP_032679277.1;Dbxref=GeneID:116847887%2CGenbank:XP_032679277.1;Parent=rna-XM_032823386.1
NW_022639534.1	Gnomon	CDS	1297713	1297884	.	-	0	Name=XP_032679277.1;ID=cds-XP_032679277.1;Dbxref=GeneID:116847887%2CGenbank:XP_032679277.1;Parent=rna-XM_032823386.1
NW_022639534.1	Gnomon	mRNA	261513	283473	.	+	.	Name=XM_032823319.1;ID=rna-XM_032823319.1;Dbxref=GeneID:116847854%2CGenbank:XM_032823319.1;Parent=gene-LOC116847854
NW_022639534.1	Gnomon	CDS	1307291	1307308	.	-	0	Name=XP_032679276.1;ID=cds-XP_032679276.1;Dbxref=GeneID:116847887%2CGenbank:XP_032679276.1;Parent=rna-XM_032823385.1
NW_022639534.1	Gnomon	CDS	1307027	1307083	.	-	0	Name=XP_032679276.1;ID=cds-XP_032679276.1;Dbxref=GeneID:116847887%2CGenbank:XP_032679276.1;Parent=rna-XM_032823385.1
NW_022639534.1	Gnomon	CDS	1306740	1306882	.	-	0	Name=XP_032679276.1;ID=cds-XP_032679276.1;Dbxref=GeneID:116847887%2CGenbank:XP_032679276.1;Parent=rna-XM_032823385.1
NW_022639534.1	Gnomon	CDS	1306029	1306144	.	-	0	Name=XP_032679276.1;ID=cds-XP_032679276.1;Dbxref=GeneID:116847887%2CGenbank:XP_032679276.1;Parent=rna-XM_032823385.1
NW_022639534.1	Gnomon	CDS	1305804	1305943	.	-	0	Name=XP_032679276.1;ID=cds-XP_032679276.1;Dbxref=GeneID:116847887%2CGenbank:XP_032679276.1;Parent=rna-XM_032823385.1
NW_022639534.1	Gnomon	CDS	1305218	1305364	.	-	0	Name=XP_032679276.1;ID=cds-XP_032679276.1;Dbxref=GeneID:116847887%2CGenbank:XP_032679276.1;Parent=rna-XM_032823385.1
NW_022639534.1	Gnomon	CDS	1304854	1304995	.	-	0	Name=XP_032679276.1;ID=cds-XP_032679276.1;Dbxref=GeneID:116847887%2CGenbank:XP_032679276.1;Parent=rna-XM_032823385.1
NW_022639534.1	Gnomon	CDS	1304668	1304761	.	-	0	Name=XP_032679276.1;ID=cds-XP_032679276.1;Dbxref=GeneID:116847887%2CGenbank:XP_032679276.1;Parent=rna-XM_032823385.1
NW_022639534.1	Gnomon	CDS	1302679	1302769	.	-	0	Name=XP_032679276.1;ID=cds-XP_032679276.1;Dbxref=GeneID:116847887%2CGenbank:XP_032679276.1;Parent=rna-XM_032823385.1
NW_022639534.1	Gnomon	CDS	1302481	1302556	.	-	0	Name=XP_032679276.1;ID=cds-XP_032679276.1;Dbxref=GeneID:116847887%2CGenbank:XP_032679276.1;Parent=rna-XM_032823385.1
NW_022639534.1	Gnomon	CDS	1301841	1301959	.	-	0	Name=XP_032679276.1;ID=cds-XP_032679276.1;Dbxref=GeneID:116847887%2CGenbank:XP_032679276.1;Parent=rna-XM_032823385.1
NW_022639534.1	Gnomon	CDS	1301595	1301765	.	-	0	Name=XP_032679276.1;ID=cds-XP_032679276.1;Dbxref=GeneID:116847887%2CGenbank:XP_032679276.1;Parent=rna-XM_032823385.1
NW_022639534.1	Gnomon	CDS	1300822	1300962	.	-	0	Name=XP_032679276.1;ID=cds-XP_032679276.1;Dbxref=GeneID:116847887%2CGenbank:XP_032679276.1;Parent=rna-XM_032823385.1
NW_022639534.1	Gnomon	CDS	1300524	1300718	.	-	0	Name=XP_032679276.1;ID=cds-XP_032679276.1;Dbxref=GeneID:116847887%2CGenbank:XP_032679276.1;Parent=rna-XM_032823385.1
NW_022639534.1	Gnomon	CDS	1300319	1300421	.	-	0	Name=XP_032679276.1;ID=cds-XP_032679276.1;Dbxref=GeneID:116847887%2CGenbank:XP_032679276.1;Parent=rna-XM_032823385.1
NW_022639534.1	Gnomon	CDS	1299021	1299111	.	-	0	Name=XP_032679276.1;ID=cds-XP_032679276.1;Dbxref=GeneID:116847887%2CGenbank:XP_032679276.1;Parent=rna-XM_032823385.1
NW_022639534.1	Gnomon	CDS	1297713	1297884	.	-	0	Name=XP_032679276.1;ID=cds-XP_032679276.1;Dbxref=GeneID:116847887%2CGenbank:XP_032679276.1;Parent=rna-XM_032823385.1
NW_022639534.1	Gnomon	exon	1307027	1307083	.	-	.	ID=exon-XM_032823386.1-2;Dbxref=GeneID:116847887%2CGenbank:XM_032823386.1;Parent=rna-XM_032823386.1
NW_022639534.1	Gnomon	exon	1306740	1306882	.	-	.	ID=exon-XM_032823386.1-3;Dbxref=GeneID:116847887%2CGenbank:XM_032823386.1;Parent=rna-XM_032823386.1
NW_022639534.1	Gnomon	exon	1306029	1306144	.	-	.	ID=exon-XM_032823386.1-4;Dbxref=GeneID:116847887%2CGenbank:XM_032823386.1;Parent=rna-XM_032823386.1
NW_022639534.1	Gnomon	exon	1305804	1305943	.	-	.	ID=exon-XM_032823386.1-5;Dbxref=GeneID:116847887%2CGenbank:XM_032823386.1;Parent=rna-XM_032823386.1
NW_022639534.1	Gnomon	exon	1305218	1305364	.	-	.	ID=exon-XM_032823386.1-6;Dbxref=GeneID:116847887%2CGenbank:XM_032823386.1;Parent=rna-XM_032823386.1
NW_022639534.1	Gnomon	exon	1304854	1304995	.	-	.	ID=exon-XM_032823386.1-7;Dbxref=GeneID:116847887%2CGenbank:XM_032823386.1;Parent=rna-XM_032823386.1
NW_022639534.1	Gnomon	exon	1304668	1304761	.	-	.	ID=exon-XM_032823386.1-8;Dbxref=GeneID:116847887%2CGenbank:XM_032823386.1;Parent=rna-XM_032823386.1
NW_022639534.1	Gnomon	exon	1302679	1302769	.	-	.	ID=exon-XM_032823386.1-9;Dbxref=GeneID:116847887%2CGenbank:XM_032823386.1;Parent=rna-XM_032823386.1
NW_022639534.1	Gnomon	exon	1321501	1321853	.	-	.	ID=exon-XM_032823386.1-1;Dbxref=GeneID:116847887%2CGenbank:XM_032823386.1;Parent=rna-XM_032823386.1
NW_022639534.1	Gnomon	mRNA	261211	283473	.	+	.	Name=XM_032823318.1;ID=rna-XM_032823318.1;Dbxref=GeneID:116847854%2CGenbank:XM_032823318.1;Parent=gene-LOC116847854
NW_022639534.1	Gnomon	exon	1457836	1458007	.	+	.	ID=exon-XM_032823362.1-2;Dbxref=GeneID:116847877%2CGenbank:XM_032823362.1;Parent=rna-XM_032823362.1
NW_022639534.1	Gnomon	exon	1458167	1458348	.	+	.	ID=exon-XM_032823362.1-3;Dbxref=GeneID:116847877%2CGenbank:XM_032823362.1;Parent=rna-XM_032823362.1
NW_022639534.1	Gnomon	exon	1457256	1457758	.	+	.	ID=exon-XM_032823362.1-1;Dbxref=GeneID:116847877%2CGenbank:XM_032823362.1;Parent=rna-XM_032823362.1
NW_022639534.1	Gnomon	exon	1458482	1458691	.	+	.	ID=exon-XM_032823362.1-4;Dbxref=GeneID:116847877%2CGenbank:XM_032823362.1;Parent=rna-XM_032823362.1
NW_022639534.1	Gnomon	exon	1458900	1459368	.	+	.	ID=exon-XM_032823362.1-5;Dbxref=GeneID:116847877%2CGenbank:XM_032823362.1;Parent=rna-XM_032823362.1
NW_022639534.1	Gnomon	CDS	1306740	1306849	.	-	0	Name=XP_032679278.1;ID=cds-XP_032679278.1;Dbxref=GeneID:116847887%2CGenbank:XP_032679278.1;Parent=rna-XM_032823387.1
NW_022639534.1	Gnomon	CDS	1306029	1306144	.	-	0	Name=XP_032679278.1;ID=cds-XP_032679278.1;Dbxref=GeneID:116847887%2CGenbank:XP_032679278.1;Parent=rna-XM_032823387.1
NW_022639534.1	Gnomon	CDS	1305804	1305943	.	-	0	Name=XP_032679278.1;ID=cds-XP_032679278.1;Dbxref=GeneID:116847887%2CGenbank:XP_032679278.1;Parent=rna-XM_032823387.1
NW_022639534.1	Gnomon	CDS	1305218	1305364	.	-	0	Name=XP_032679278.1;ID=cds-XP_032679278.1;Dbxref=GeneID:116847887%2CGenbank:XP_032679278.1;Parent=rna-XM_032823387.1
NW_022639534.1	Gnomon	CDS	1304854	1304995	.	-	0	Name=XP_032679278.1;ID=cds-XP_032679278.1;Dbxref=GeneID:116847887%2CGenbank:XP_032679278.1;Parent=rna-XM_032823387.1
NW_022639534.1	Gnomon	CDS	1304668	1304761	.	-	0	Name=XP_032679278.1;ID=cds-XP_032679278.1;Dbxref=GeneID:116847887%2CGenbank:XP_032679278.1;Parent=rna-XM_032823387.1
NW_022639534.1	Gnomon	CDS	1302679	1302769	.	-	0	Name=XP_032679278.1;ID=cds-XP_032679278.1;Dbxref=GeneID:116847887%2CGenbank:XP_032679278.1;Parent=rna-XM_032823387.1
NW_022639534.1	Gnomon	CDS	1302481	1302556	.	-	0	Name=XP_032679278.1;ID=cds-XP_032679278.1;Dbxref=GeneID:116847887%2CGenbank:XP_032679278.1;Parent=rna-XM_032823387.1
NW_022639534.1	Gnomon	CDS	1301841	1301959	.	-	0	Name=XP_032679278.1;ID=cds-XP_032679278.1;Dbxref=GeneID:116847887%2CGenbank:XP_032679278.1;Parent=rna-XM_032823387.1
NW_022639534.1	Gnomon	CDS	1301595	1301765	.	-	0	Name=XP_032679278.1;ID=cds-XP_032679278.1;Dbxref=GeneID:116847887%2CGenbank:XP_032679278.1;Parent=rna-XM_032823387.1
NW_022639534.1	Gnomon	CDS	1300822	1300962	.	-	0	Name=XP_032679278.1;ID=cds-XP_032679278.1;Dbxref=GeneID:116847887%2CGenbank:XP_032679278.1;Parent=rna-XM_032823387.1
NW_022639534.1	Gnomon	CDS	1300524	1300718	.	-	0	Name=XP_032679278.1;ID=cds-XP_032679278.1;Dbxref=GeneID:116847887%2CGenbank:XP_032679278.1;Parent=rna-XM_032823387.1
NW_022639534.1	Gnomon	CDS	1300319	1300421	.	-	0	Name=XP_032679278.1;ID=cds-XP_032679278.1;Dbxref=GeneID:116847887%2CGenbank:XP_032679278.1;Parent=rna-XM_032823387.1
NW_022639534.1	Gnomon	CDS	1299021	1299111	.	-	0	Name=XP_032679278.1;ID=cds-XP_032679278.1;Dbxref=GeneID:116847887%2CGenbank:XP_032679278.1;Parent=rna-XM_032823387.1
NW_022639534.1	Gnomon	CDS	1297713	1297884	.	-	0	Name=XP_032679278.1;ID=cds-XP_032679278.1;Dbxref=GeneID:116847887%2CGenbank:XP_032679278.1;Parent=rna-XM_032823387.1
NW_022639534.1	Gnomon	exon	1435703	1435950	.	-	.	ID=exon-XM_032823338.1-3;Dbxref=GeneID:116847862%2CGenbank:XM_032823338.1;Parent=rna-XM_032823338.1
NW_022639534.1	Gnomon	exon	1435232	1435620	.	-	.	ID=exon-XM_032823338.1-4;Dbxref=GeneID:116847862%2CGenbank:XM_032823338.1;Parent=rna-XM_032823338.1
NW_022639534.1	Gnomon	exon	1434017	1434334	.	-	.	ID=exon-XM_032823338.1-5;Dbxref=GeneID:116847862%2CGenbank:XM_032823338.1;Parent=rna-XM_032823338.1
NW_022639534.1	Gnomon	exon	1432632	1433151	.	-	.	ID=exon-XM_032823338.1-6;Dbxref=GeneID:116847862%2CGenbank:XM_032823338.1;Parent=rna-XM_032823338.1
NW_022639534.1	Gnomon	exon	1439636	1439753	.	-	.	ID=exon-XM_032823338.1-1;Dbxref=GeneID:116847862%2CGenbank:XM_032823338.1;Parent=rna-XM_032823338.1
NW_022639534.1	Gnomon	exon	1437063	1437209	.	-	.	ID=exon-XM_032823338.1-2;Dbxref=GeneID:116847862%2CGenbank:XM_032823338.1;Parent=rna-XM_032823338.1
NW_022639534.1	cmsearch	exon	406710	406925	.	-	.	ID=exon-XR_004378844.1-1;Dbxref=GeneID:116847892%2CRFAM:RF00012%2CGenbank:XR_004378844.1;Parent=rna-XR_004378844.1
NW_022639534.1	Gnomon	exon	334559	334898	.	+	.	ID=exon-XM_032823364.1-4;Dbxref=GeneID:116847879%2CGenbank:XM_032823364.1;Parent=rna-XM_032823364.1
NW_022639534.1	Gnomon	exon	335007	335433	.	+	.	ID=exon-XM_032823364.1-5;Dbxref=GeneID:116847879%2CGenbank:XM_032823364.1;Parent=rna-XM_032823364.1
NW_022639534.1	Gnomon	exon	334049	334193	.	+	.	ID=exon-XM_032823364.1-2;Dbxref=GeneID:116847879%2CGenbank:XM_032823364.1;Parent=rna-XM_032823364.1
NW_022639534.1	Gnomon	exon	334266	334417	.	+	.	ID=exon-XM_032823364.1-3;Dbxref=GeneID:116847879%2CGenbank:XM_032823364.1;Parent=rna-XM_032823364.1
NW_022639534.1	Gnomon	exon	337010	337750	.	+	.	ID=exon-XM_032823364.1-8;Dbxref=GeneID:116847879%2CGenbank:XM_032823364.1;Parent=rna-XM_032823364.1
NW_022639534.1	Gnomon	exon	336158	336415	.	+	.	ID=exon-XM_032823364.1-6;Dbxref=GeneID:116847879%2CGenbank:XM_032823364.1;Parent=rna-XM_032823364.1
NW_022639534.1	Gnomon	exon	336493	336720	.	+	.	ID=exon-XM_032823364.1-7;Dbxref=GeneID:116847879%2CGenbank:XM_032823364.1;Parent=rna-XM_032823364.1
NW_022639534.1	Gnomon	exon	331676	332387	.	+	.	ID=exon-XM_032823364.1-1;Dbxref=GeneID:116847879%2CGenbank:XM_032823364.1;Parent=rna-XM_032823364.1
NW_022639534.1	Gnomon	mRNA	279593	319275	.	-	.	Name=XM_032823321.1;ID=rna-XM_032823321.1;Dbxref=GeneID:116847856%2CGenbank:XM_032823321.1;Parent=gene-LOC116847856
NW_022639534.1	Gnomon	mRNA	261206	283473	.	+	.	Name=XM_032823320.1;ID=rna-XM_032823320.1;Dbxref=GeneID:116847854%2CGenbank:XM_032823320.1;Parent=gene-LOC116847854
NW_022639534.1	Gnomon	exon	261123	261394	.	+	.	ID=exon-XM_032823316.1-1;Dbxref=GeneID:116847854%2CGenbank:XM_032823316.1;Parent=rna-XM_032823316.1
NW_022639534.1	Gnomon	exon	262378	262428	.	+	.	ID=exon-XM_032823316.1-2;Dbxref=GeneID:116847854%2CGenbank:XM_032823316.1;Parent=rna-XM_032823316.1
NW_022639534.1	Gnomon	exon	272419	272713	.	+	.	ID=exon-XM_032823316.1-9;Dbxref=GeneID:116847854%2CGenbank:XM_032823316.1;Parent=rna-XM_032823316.1
NW_022639534.1	Gnomon	exon	270124	270890	.	+	.	ID=exon-XM_032823316.1-7;Dbxref=GeneID:116847854%2CGenbank:XM_032823316.1;Parent=rna-XM_032823316.1
NW_022639534.1	Gnomon	exon	271482	272034	.	+	.	ID=exon-XM_032823316.1-8;Dbxref=GeneID:116847854%2CGenbank:XM_032823316.1;Parent=rna-XM_032823316.1
NW_022639534.1	Gnomon	exon	265232	265574	.	+	.	ID=exon-XM_032823316.1-5;Dbxref=GeneID:116847854%2CGenbank:XM_032823316.1;Parent=rna-XM_032823316.1
NW_022639534.1	Gnomon	exon	268627	269249	.	+	.	ID=exon-XM_032823316.1-6;Dbxref=GeneID:116847854%2CGenbank:XM_032823316.1;Parent=rna-XM_032823316.1
NW_022639534.1	Gnomon	exon	262729	262973	.	+	.	ID=exon-XM_032823316.1-3;Dbxref=GeneID:116847854%2CGenbank:XM_032823316.1;Parent=rna-XM_032823316.1
NW_022639534.1	Gnomon	exon	264702	265057	.	+	.	ID=exon-XM_032823316.1-4;Dbxref=GeneID:116847854%2CGenbank:XM_032823316.1;Parent=rna-XM_032823316.1
NW_022639534.1	Gnomon	mRNA	1377184	1416747	.	-	.	Name=XM_032823324.1;ID=rna-XM_032823324.1;Dbxref=GeneID:116847859%2CGenbank:XM_032823324.1;Parent=gene-LOC116847859
NW_022639534.1	Gnomon	exon	1297713	1297884	.	-	.	ID=exon-XM_032823386.1-17;Dbxref=GeneID:116847887%2CGenbank:XM_032823386.1;Parent=rna-XM_032823386.1
NW_022639534.1	Gnomon	exon	1300319	1300421	.	-	.	ID=exon-XM_032823386.1-15;Dbxref=GeneID:116847887%2CGenbank:XM_032823386.1;Parent=rna-XM_032823386.1
NW_022639534.1	Gnomon	exon	1299021	1299111	.	-	.	ID=exon-XM_032823386.1-16;Dbxref=GeneID:116847887%2CGenbank:XM_032823386.1;Parent=rna-XM_032823386.1
NW_022639534.1	Gnomon	exon	1300822	1300962	.	-	.	ID=exon-XM_032823386.1-13;Dbxref=GeneID:116847887%2CGenbank:XM_032823386.1;Parent=rna-XM_032823386.1
NW_022639534.1	Gnomon	exon	1300524	1300718	.	-	.	ID=exon-XM_032823386.1-14;Dbxref=GeneID:116847887%2CGenbank:XM_032823386.1;Parent=rna-XM_032823386.1
NW_022639534.1	Gnomon	exon	1301841	1301959	.	-	.	ID=exon-XM_032823386.1-11;Dbxref=GeneID:116847887%2CGenbank:XM_032823386.1;Parent=rna-XM_032823386.1
NW_022639534.1	Gnomon	exon	1301595	1301765	.	-	.	ID=exon-XM_032823386.1-12;Dbxref=GeneID:116847887%2CGenbank:XM_032823386.1;Parent=rna-XM_032823386.1
NW_022639534.1	Gnomon	exon	1302481	1302556	.	-	.	ID=exon-XM_032823386.1-10;Dbxref=GeneID:116847887%2CGenbank:XM_032823386.1;Parent=rna-XM_032823386.1
NW_022639534.1	Gnomon	mRNA	288636	289881	.	+	.	Name=XM_032823322.1;ID=rna-XM_032823322.1;Dbxref=GeneID:116847857%2CGenbank:XM_032823322.1;Parent=gene-LOC116847857
NW_022639534.1	Gnomon	exon	496915	502772	.	+	.	ID=exon-XM_032823341.1-1;Dbxref=GeneID:116847864%2CGenbank:XM_032823341.1;Parent=rna-XM_032823341.1
NW_022639534.1	Gnomon	exon	898315	898457	.	+	.	ID=exon-XM_032823341.1-2;Dbxref=GeneID:116847864%2CGenbank:XM_032823341.1;Parent=rna-XM_032823341.1
NW_022639534.1	Gnomon	exon	998527	998684	.	+	.	ID=exon-XM_032823341.1-5;Dbxref=GeneID:116847864%2CGenbank:XM_032823341.1;Parent=rna-XM_032823341.1
NW_022639534.1	Gnomon	exon	1018729	1020207	.	+	.	ID=exon-XM_032823341.1-6;Dbxref=GeneID:116847864%2CGenbank:XM_032823341.1;Parent=rna-XM_032823341.1
NW_022639534.1	Gnomon	exon	937892	938044	.	+	.	ID=exon-XM_032823341.1-3;Dbxref=GeneID:116847864%2CGenbank:XM_032823341.1;Parent=rna-XM_032823341.1
NW_022639534.1	Gnomon	exon	973866	974029	.	+	.	ID=exon-XM_032823341.1-4;Dbxref=GeneID:116847864%2CGenbank:XM_032823341.1;Parent=rna-XM_032823341.1
NW_022639534.1	Gnomon	exon	1445756	1445912	.	-	.	ID=exon-XM_032823339.1-4;Dbxref=GeneID:116847863%2CGenbank:XM_032823339.1;Parent=rna-XM_032823339.1
NW_022639534.1	Gnomon	exon	1443788	1444671	.	-	.	ID=exon-XM_032823339.1-5;Dbxref=GeneID:116847863%2CGenbank:XM_032823339.1;Parent=rna-XM_032823339.1
NW_022639534.1	Gnomon	exon	1447254	1447449	.	-	.	ID=exon-XM_032823339.1-2;Dbxref=GeneID:116847863%2CGenbank:XM_032823339.1;Parent=rna-XM_032823339.1
NW_022639534.1	Gnomon	exon	1446690	1446964	.	-	.	ID=exon-XM_032823339.1-3;Dbxref=GeneID:116847863%2CGenbank:XM_032823339.1;Parent=rna-XM_032823339.1
NW_022639534.1	Gnomon	exon	1450439	1450814	.	-	.	ID=exon-XM_032823339.1-1;Dbxref=GeneID:116847863%2CGenbank:XM_032823339.1;Parent=rna-XM_032823339.1
NW_022639534.1	Gnomon	mRNA	1377184	1383054	.	-	.	Name=XM_032823326.1;ID=rna-XM_032823326.1;Dbxref=GeneID:116847859%2CGenbank:XM_032823326.1;Parent=gene-LOC116847859
NW_022639534.1	Gnomon	exon	261122	261394	.	+	.	ID=exon-XM_032823317.1-1;Dbxref=GeneID:116847854%2CGenbank:XM_032823317.1;Parent=rna-XM_032823317.1
NW_022639534.1	Gnomon	exon	265232	265574	.	+	.	ID=exon-XM_032823317.1-6;Dbxref=GeneID:116847854%2CGenbank:XM_032823317.1;Parent=rna-XM_032823317.1
NW_022639534.1	Gnomon	exon	268627	269249	.	+	.	ID=exon-XM_032823317.1-7;Dbxref=GeneID:116847854%2CGenbank:XM_032823317.1;Parent=rna-XM_032823317.1
NW_022639534.1	Gnomon	exon	270124	270890	.	+	.	ID=exon-XM_032823317.1-8;Dbxref=GeneID:116847854%2CGenbank:XM_032823317.1;Parent=rna-XM_032823317.1
NW_022639534.1	Gnomon	exon	271482	272034	.	+	.	ID=exon-XM_032823317.1-9;Dbxref=GeneID:116847854%2CGenbank:XM_032823317.1;Parent=rna-XM_032823317.1
NW_022639534.1	Gnomon	exon	262021	262070	.	+	.	ID=exon-XM_032823317.1-2;Dbxref=GeneID:116847854%2CGenbank:XM_032823317.1;Parent=rna-XM_032823317.1
NW_022639534.1	Gnomon	exon	262378	262428	.	+	.	ID=exon-XM_032823317.1-3;Dbxref=GeneID:116847854%2CGenbank:XM_032823317.1;Parent=rna-XM_032823317.1
NW_022639534.1	Gnomon	exon	262729	262973	.	+	.	ID=exon-XM_032823317.1-4;Dbxref=GeneID:116847854%2CGenbank:XM_032823317.1;Parent=rna-XM_032823317.1
NW_022639534.1	Gnomon	exon	264702	265057	.	+	.	ID=exon-XM_032823317.1-5;Dbxref=GeneID:116847854%2CGenbank:XM_032823317.1;Parent=rna-XM_032823317.1
NW_022639534.1	Gnomon	CDS	1531180	1531330	.	+	0	Name=XP_032679271.1;ID=cds-XP_032679271.1;Dbxref=GeneID:116847886%2CGenbank:XP_032679271.1;Parent=rna-XM_032823380.1
NW_022639534.1	Gnomon	CDS	1531425	1531604	.	+	0	Name=XP_032679271.1;ID=cds-XP_032679271.1;Dbxref=GeneID:116847886%2CGenbank:XP_032679271.1;Parent=rna-XM_032823380.1
NW_022639534.1	Gnomon	CDS	1533610	1533764	.	+	0	Name=XP_032679271.1;ID=cds-XP_032679271.1;Dbxref=GeneID:116847886%2CGenbank:XP_032679271.1;Parent=rna-XM_032823380.1
NW_022639534.1	Gnomon	exon	1304854	1304995	.	-	.	ID=exon-XM_032823387.1-7;Dbxref=GeneID:116847887%2CGenbank:XM_032823387.1;Parent=rna-XM_032823387.1
NW_022639534.1	Gnomon	exon	1304668	1304761	.	-	.	ID=exon-XM_032823387.1-8;Dbxref=GeneID:116847887%2CGenbank:XM_032823387.1;Parent=rna-XM_032823387.1
NW_022639534.1	Gnomon	exon	1305804	1305943	.	-	.	ID=exon-XM_032823387.1-5;Dbxref=GeneID:116847887%2CGenbank:XM_032823387.1;Parent=rna-XM_032823387.1
NW_022639534.1	Gnomon	exon	1305218	1305364	.	-	.	ID=exon-XM_032823387.1-6;Dbxref=GeneID:116847887%2CGenbank:XM_032823387.1;Parent=rna-XM_032823387.1
NW_022639534.1	Gnomon	exon	1306740	1306882	.	-	.	ID=exon-XM_032823387.1-3;Dbxref=GeneID:116847887%2CGenbank:XM_032823387.1;Parent=rna-XM_032823387.1
NW_022639534.1	Gnomon	exon	1306029	1306144	.	-	.	ID=exon-XM_032823387.1-4;Dbxref=GeneID:116847887%2CGenbank:XM_032823387.1;Parent=rna-XM_032823387.1
NW_022639534.1	Gnomon	exon	1361961	1362265	.	-	.	ID=exon-XM_032823387.1-1;Dbxref=GeneID:116847887%2CGenbank:XM_032823387.1;Parent=rna-XM_032823387.1
NW_022639534.1	Gnomon	exon	1307027	1307083	.	-	.	ID=exon-XM_032823387.1-2;Dbxref=GeneID:116847887%2CGenbank:XM_032823387.1;Parent=rna-XM_032823387.1
NW_022639534.1	Gnomon	exon	1302679	1302769	.	-	.	ID=exon-XM_032823387.1-9;Dbxref=GeneID:116847887%2CGenbank:XM_032823387.1;Parent=rna-XM_032823387.1
NW_022639534.1	Gnomon	CDS	355847	355963	.	-	0	Name=XP_032679270.1;ID=cds-XP_032679270.1;Dbxref=GeneID:116847885%2CGenbank:XP_032679270.1;Parent=rna-XM_032823379.1
NW_022639534.1	Gnomon	CDS	355627	355767	.	-	0	Name=XP_032679270.1;ID=cds-XP_032679270.1;Dbxref=GeneID:116847885%2CGenbank:XP_032679270.1;Parent=rna-XM_032823379.1
NW_022639534.1	Gnomon	CDS	354675	354728	.	-	0	Name=XP_032679270.1;ID=cds-XP_032679270.1;Dbxref=GeneID:116847885%2CGenbank:XP_032679270.1;Parent=rna-XM_032823379.1
NW_022639534.1	Gnomon	mRNA	1377184	1416747	.	-	.	Name=XM_032823325.1;ID=rna-XM_032823325.1;Dbxref=GeneID:116847859%2CGenbank:XM_032823325.1;Parent=gene-LOC116847859
NW_022639534.1	cmsearch	exon	459701	459916	.	+	.	ID=exon-XR_004378845.1-1;Dbxref=GeneID:116847893%2CRFAM:RF00012%2CGenbank:XR_004378845.1;Parent=rna-XR_004378845.1
NW_022639534.1	Gnomon	exon	496480	496822	.	+	.	ID=exon-XM_032823340.1-1;Dbxref=GeneID:116847864%2CGenbank:XM_032823340.1;Parent=rna-XM_032823340.1
NW_022639534.1	Gnomon	exon	501315	502772	.	+	.	ID=exon-XM_032823340.1-2;Dbxref=GeneID:116847864%2CGenbank:XM_032823340.1;Parent=rna-XM_032823340.1
NW_022639534.1	Gnomon	exon	898315	898457	.	+	.	ID=exon-XM_032823340.1-3;Dbxref=GeneID:116847864%2CGenbank:XM_032823340.1;Parent=rna-XM_032823340.1
NW_022639534.1	Gnomon	exon	937892	938044	.	+	.	ID=exon-XM_032823340.1-4;Dbxref=GeneID:116847864%2CGenbank:XM_032823340.1;Parent=rna-XM_032823340.1
NW_022639534.1	Gnomon	exon	973866	974029	.	+	.	ID=exon-XM_032823340.1-5;Dbxref=GeneID:116847864%2CGenbank:XM_032823340.1;Parent=rna-XM_032823340.1
NW_022639534.1	Gnomon	exon	998527	998684	.	+	.	ID=exon-XM_032823340.1-6;Dbxref=GeneID:116847864%2CGenbank:XM_032823340.1;Parent=rna-XM_032823340.1
NW_022639534.1	Gnomon	exon	1018729	1020207	.	+	.	ID=exon-XM_032823340.1-7;Dbxref=GeneID:116847864%2CGenbank:XM_032823340.1;Parent=rna-XM_032823340.1
NW_022639534.1	Gnomon	CDS	1326851	1326886	.	-	0	Name=XP_032679273.1;ID=cds-XP_032679273.1;Dbxref=GeneID:116847887%2CGenbank:XP_032679273.1;Parent=rna-XM_032823382.1
NW_022639534.1	Gnomon	CDS	1307027	1307083	.	-	0	Name=XP_032679273.1;ID=cds-XP_032679273.1;Dbxref=GeneID:116847887%2CGenbank:XP_032679273.1;Parent=rna-XM_032823382.1
NW_022639534.1	Gnomon	CDS	1306740	1306882	.	-	0	Name=XP_032679273.1;ID=cds-XP_032679273.1;Dbxref=GeneID:116847887%2CGenbank:XP_032679273.1;Parent=rna-XM_032823382.1
NW_022639534.1	Gnomon	CDS	1306029	1306144	.	-	0	Name=XP_032679273.1;ID=cds-XP_032679273.1;Dbxref=GeneID:116847887%2CGenbank:XP_032679273.1;Parent=rna-XM_032823382.1
NW_022639534.1	Gnomon	CDS	1305804	1305943	.	-	0	Name=XP_032679273.1;ID=cds-XP_032679273.1;Dbxref=GeneID:116847887%2CGenbank:XP_032679273.1;Parent=rna-XM_032823382.1
NW_022639534.1	Gnomon	CDS	1305218	1305364	.	-	0	Name=XP_032679273.1;ID=cds-XP_032679273.1;Dbxref=GeneID:116847887%2CGenbank:XP_032679273.1;Parent=rna-XM_032823382.1
NW_022639534.1	Gnomon	CDS	1304854	1304995	.	-	0	Name=XP_032679273.1;ID=cds-XP_032679273.1;Dbxref=GeneID:116847887%2CGenbank:XP_032679273.1;Parent=rna-XM_032823382.1
NW_022639534.1	Gnomon	CDS	1304668	1304761	.	-	0	Name=XP_032679273.1;ID=cds-XP_032679273.1;Dbxref=GeneID:116847887%2CGenbank:XP_032679273.1;Parent=rna-XM_032823382.1
NW_022639534.1	Gnomon	CDS	1302679	1302769	.	-	0	Name=XP_032679273.1;ID=cds-XP_032679273.1;Dbxref=GeneID:116847887%2CGenbank:XP_032679273.1;Parent=rna-XM_032823382.1
NW_022639534.1	Gnomon	CDS	1302481	1302556	.	-	0	Name=XP_032679273.1;ID=cds-XP_032679273.1;Dbxref=GeneID:116847887%2CGenbank:XP_032679273.1;Parent=rna-XM_032823382.1
NW_022639534.1	Gnomon	CDS	1301841	1301959	.	-	0	Name=XP_032679273.1;ID=cds-XP_032679273.1;Dbxref=GeneID:116847887%2CGenbank:XP_032679273.1;Parent=rna-XM_032823382.1
NW_022639534.1	Gnomon	CDS	1301595	1301765	.	-	0	Name=XP_032679273.1;ID=cds-XP_032679273.1;Dbxref=GeneID:116847887%2CGenbank:XP_032679273.1;Parent=rna-XM_032823382.1
NW_022639534.1	Gnomon	CDS	1300822	1300962	.	-	0	Name=XP_032679273.1;ID=cds-XP_032679273.1;Dbxref=GeneID:116847887%2CGenbank:XP_032679273.1;Parent=rna-XM_032823382.1
NW_022639534.1	Gnomon	CDS	1300524	1300718	.	-	0	Name=XP_032679273.1;ID=cds-XP_032679273.1;Dbxref=GeneID:116847887%2CGenbank:XP_032679273.1;Parent=rna-XM_032823382.1
NW_022639534.1	Gnomon	CDS	1300319	1300421	.	-	0	Name=XP_032679273.1;ID=cds-XP_032679273.1;Dbxref=GeneID:116847887%2CGenbank:XP_032679273.1;Parent=rna-XM_032823382.1
NW_022639534.1	Gnomon	CDS	1299021	1299111	.	-	0	Name=XP_032679273.1;ID=cds-XP_032679273.1;Dbxref=GeneID:116847887%2CGenbank:XP_032679273.1;Parent=rna-XM_032823382.1
NW_022639534.1	Gnomon	CDS	1297713	1297884	.	-	0	Name=XP_032679273.1;ID=cds-XP_032679273.1;Dbxref=GeneID:116847887%2CGenbank:XP_032679273.1;Parent=rna-XM_032823382.1
NW_022639534.1	Gnomon	mRNA	1377184	1383222	.	-	.	Name=XM_032823328.1;ID=rna-XM_032823328.1;Dbxref=GeneID:116847859%2CGenbank:XM_032823328.1;Parent=gene-LOC116847859
NW_022639534.1	Gnomon	mRNA	1377184	1383607	.	-	.	Name=XM_032823327.1;ID=rna-XM_032823327.1;Dbxref=GeneID:116847859%2CGenbank:XM_032823327.1;Parent=gene-LOC116847859
NW_022639534.1	Gnomon	CDS	1361965	1362006	.	-	0	Name=XP_032679272.1;ID=cds-XP_032679272.1;Dbxref=GeneID:116847887%2CGenbank:XP_032679272.1;Parent=rna-XM_032823381.1
NW_022639534.1	Gnomon	CDS	1307027	1307083	.	-	0	Name=XP_032679272.1;ID=cds-XP_032679272.1;Dbxref=GeneID:116847887%2CGenbank:XP_032679272.1;Parent=rna-XM_032823381.1
NW_022639534.1	Gnomon	CDS	1306740	1306882	.	-	0	Name=XP_032679272.1;ID=cds-XP_032679272.1;Dbxref=GeneID:116847887%2CGenbank:XP_032679272.1;Parent=rna-XM_032823381.1
NW_022639534.1	Gnomon	CDS	1306029	1306144	.	-	0	Name=XP_032679272.1;ID=cds-XP_032679272.1;Dbxref=GeneID:116847887%2CGenbank:XP_032679272.1;Parent=rna-XM_032823381.1
NW_022639534.1	Gnomon	CDS	1305804	1305943	.	-	0	Name=XP_032679272.1;ID=cds-XP_032679272.1;Dbxref=GeneID:116847887%2CGenbank:XP_032679272.1;Parent=rna-XM_032823381.1
NW_022639534.1	Gnomon	CDS	1305218	1305364	.	-	0	Name=XP_032679272.1;ID=cds-XP_032679272.1;Dbxref=GeneID:116847887%2CGenbank:XP_032679272.1;Parent=rna-XM_032823381.1
NW_022639534.1	Gnomon	CDS	1304854	1304995	.	-	0	Name=XP_032679272.1;ID=cds-XP_032679272.1;Dbxref=GeneID:116847887%2CGenbank:XP_032679272.1;Parent=rna-XM_032823381.1
NW_022639534.1	Gnomon	CDS	1304668	1304761	.	-	0	Name=XP_032679272.1;ID=cds-XP_032679272.1;Dbxref=GeneID:116847887%2CGenbank:XP_032679272.1;Parent=rna-XM_032823381.1
NW_022639534.1	Gnomon	CDS	1302679	1302769	.	-	0	Name=XP_032679272.1;ID=cds-XP_032679272.1;Dbxref=GeneID:116847887%2CGenbank:XP_032679272.1;Parent=rna-XM_032823381.1
NW_022639534.1	Gnomon	CDS	1302481	1302556	.	-	0	Name=XP_032679272.1;ID=cds-XP_032679272.1;Dbxref=GeneID:116847887%2CGenbank:XP_032679272.1;Parent=rna-XM_032823381.1
NW_022639534.1	Gnomon	CDS	1301841	1301959	.	-	0	Name=XP_032679272.1;ID=cds-XP_032679272.1;Dbxref=GeneID:116847887%2CGenbank:XP_032679272.1;Parent=rna-XM_032823381.1
NW_022639534.1	Gnomon	CDS	1301595	1301765	.	-	0	Name=XP_032679272.1;ID=cds-XP_032679272.1;Dbxref=GeneID:116847887%2CGenbank:XP_032679272.1;Parent=rna-XM_032823381.1
NW_022639534.1	Gnomon	CDS	1300822	1300962	.	-	0	Name=XP_032679272.1;ID=cds-XP_032679272.1;Dbxref=GeneID:116847887%2CGenbank:XP_032679272.1;Parent=rna-XM_032823381.1
NW_022639534.1	Gnomon	CDS	1300524	1300718	.	-	0	Name=XP_032679272.1;ID=cds-XP_032679272.1;Dbxref=GeneID:116847887%2CGenbank:XP_032679272.1;Parent=rna-XM_032823381.1
NW_022639534.1	Gnomon	CDS	1300319	1300421	.	-	0	Name=XP_032679272.1;ID=cds-XP_032679272.1;Dbxref=GeneID:116847887%2CGenbank:XP_032679272.1;Parent=rna-XM_032823381.1
NW_022639534.1	Gnomon	CDS	1299021	1299111	.	-	0	Name=XP_032679272.1;ID=cds-XP_032679272.1;Dbxref=GeneID:116847887%2CGenbank:XP_032679272.1;Parent=rna-XM_032823381.1
NW_022639534.1	Gnomon	CDS	1297713	1297884	.	-	0	Name=XP_032679272.1;ID=cds-XP_032679272.1;Dbxref=GeneID:116847887%2CGenbank:XP_032679272.1;Parent=rna-XM_032823381.1
NW_022639534.1	Gnomon	mRNA	331983	338768	.	+	.	Name=XM_032823365.1;ID=rna-XM_032823365.1;Dbxref=GeneID:116847879%2CGenbank:XM_032823365.1;Parent=gene-LOC116847879
NW_022639534.1	Gnomon	exon	1361965	1362270	.	-	.	ID=exon-XM_032823389.1-1;Dbxref=GeneID:116847887%2CGenbank:XM_032823389.1;Parent=rna-XM_032823389.1
NW_022639534.1	Gnomon	exon	1307027	1307083	.	-	.	ID=exon-XM_032823389.1-2;Dbxref=GeneID:116847887%2CGenbank:XM_032823389.1;Parent=rna-XM_032823389.1
NW_022639534.1	Gnomon	exon	1305804	1305943	.	-	.	ID=exon-XM_032823389.1-5;Dbxref=GeneID:116847887%2CGenbank:XM_032823389.1;Parent=rna-XM_032823389.1
NW_022639534.1	Gnomon	exon	1305218	1305364	.	-	.	ID=exon-XM_032823389.1-6;Dbxref=GeneID:116847887%2CGenbank:XM_032823389.1;Parent=rna-XM_032823389.1
NW_022639534.1	Gnomon	exon	1306740	1306882	.	-	.	ID=exon-XM_032823389.1-3;Dbxref=GeneID:116847887%2CGenbank:XM_032823389.1;Parent=rna-XM_032823389.1
NW_022639534.1	Gnomon	exon	1306029	1306144	.	-	.	ID=exon-XM_032823389.1-4;Dbxref=GeneID:116847887%2CGenbank:XM_032823389.1;Parent=rna-XM_032823389.1
NW_022639534.1	Gnomon	exon	1303149	1303184	.	-	.	ID=exon-XM_032823389.1-9;Dbxref=GeneID:116847887%2CGenbank:XM_032823389.1;Parent=rna-XM_032823389.1
NW_022639534.1	Gnomon	exon	1304854	1304995	.	-	.	ID=exon-XM_032823389.1-7;Dbxref=GeneID:116847887%2CGenbank:XM_032823389.1;Parent=rna-XM_032823389.1
NW_022639534.1	Gnomon	exon	1304668	1304761	.	-	.	ID=exon-XM_032823389.1-8;Dbxref=GeneID:116847887%2CGenbank:XM_032823389.1;Parent=rna-XM_032823389.1
NW_022639534.1	Gnomon	CDS	1437063	1437157	.	-	0	Name=XP_032679227.1;ID=cds-XP_032679227.1;Dbxref=GeneID:116847862%2CGenbank:XP_032679227.1;Parent=rna-XM_032823336.1
NW_022639534.1	Gnomon	CDS	1435703	1435950	.	-	0	Name=XP_032679227.1;ID=cds-XP_032679227.1;Dbxref=GeneID:116847862%2CGenbank:XP_032679227.1;Parent=rna-XM_032823336.1
NW_022639534.1	Gnomon	CDS	1435232	1435620	.	-	0	Name=XP_032679227.1;ID=cds-XP_032679227.1;Dbxref=GeneID:116847862%2CGenbank:XP_032679227.1;Parent=rna-XM_032823336.1
NW_022639534.1	Gnomon	CDS	1434017	1434334	.	-	0	Name=XP_032679227.1;ID=cds-XP_032679227.1;Dbxref=GeneID:116847862%2CGenbank:XP_032679227.1;Parent=rna-XM_032823336.1
NW_022639534.1	Gnomon	CDS	1433086	1433151	.	-	0	Name=XP_032679227.1;ID=cds-XP_032679227.1;Dbxref=GeneID:116847862%2CGenbank:XP_032679227.1;Parent=rna-XM_032823336.1
NW_022639534.1	Gnomon	exon	273652	273953	.	+	.	ID=exon-XM_032823316.1-10;Dbxref=GeneID:116847854%2CGenbank:XM_032823316.1;Parent=rna-XM_032823316.1
NW_022639534.1	Gnomon	exon	274070	274383	.	+	.	ID=exon-XM_032823316.1-11;Dbxref=GeneID:116847854%2CGenbank:XM_032823316.1;Parent=rna-XM_032823316.1
NW_022639534.1	Gnomon	exon	278135	278764	.	+	.	ID=exon-XM_032823316.1-14;Dbxref=GeneID:116847854%2CGenbank:XM_032823316.1;Parent=rna-XM_032823316.1
NW_022639534.1	Gnomon	exon	278850	283473	.	+	.	ID=exon-XM_032823316.1-15;Dbxref=GeneID:116847854%2CGenbank:XM_032823316.1;Parent=rna-XM_032823316.1
NW_022639534.1	Gnomon	exon	276040	276790	.	+	.	ID=exon-XM_032823316.1-12;Dbxref=GeneID:116847854%2CGenbank:XM_032823316.1;Parent=rna-XM_032823316.1
NW_022639534.1	Gnomon	exon	277567	277845	.	+	.	ID=exon-XM_032823316.1-13;Dbxref=GeneID:116847854%2CGenbank:XM_032823316.1;Parent=rna-XM_032823316.1
NW_022639534.1	Gnomon	mRNA	331676	337750	.	+	.	Name=XM_032823364.1;ID=rna-XM_032823364.1;Dbxref=GeneID:116847879%2CGenbank:XM_032823364.1;Parent=gene-LOC116847879
NW_022639534.1	Gnomon	exon	394190	394298	.	+	.	ID=exon-XM_032823342.1-6;Dbxref=GeneID:116847865%2CGenbank:XM_032823342.1;Parent=rna-XM_032823342.1
NW_022639534.1	Gnomon	exon	394508	396398	.	+	.	ID=exon-XM_032823342.1-7;Dbxref=GeneID:116847865%2CGenbank:XM_032823342.1;Parent=rna-XM_032823342.1
NW_022639534.1	Gnomon	exon	384607	384700	.	+	.	ID=exon-XM_032823342.1-2;Dbxref=GeneID:116847865%2CGenbank:XM_032823342.1;Parent=rna-XM_032823342.1
NW_022639534.1	Gnomon	exon	390018	390178	.	+	.	ID=exon-XM_032823342.1-3;Dbxref=GeneID:116847865%2CGenbank:XM_032823342.1;Parent=rna-XM_032823342.1
NW_022639534.1	Gnomon	exon	391048	391261	.	+	.	ID=exon-XM_032823342.1-4;Dbxref=GeneID:116847865%2CGenbank:XM_032823342.1;Parent=rna-XM_032823342.1
NW_022639534.1	Gnomon	exon	392606	392784	.	+	.	ID=exon-XM_032823342.1-5;Dbxref=GeneID:116847865%2CGenbank:XM_032823342.1;Parent=rna-XM_032823342.1
NW_022639534.1	Gnomon	exon	360751	361142	.	+	.	ID=exon-XM_032823342.1-1;Dbxref=GeneID:116847865%2CGenbank:XM_032823342.1;Parent=rna-XM_032823342.1
NW_022639534.1	Gnomon	CDS	1440250	1440383	.	+	0	Name=XP_032679226.1;ID=cds-XP_032679226.1;Dbxref=GeneID:116847861%2CGenbank:XP_032679226.1;Parent=rna-XM_032823335.1
NW_022639534.1	Gnomon	CDS	1440453	1440673	.	+	0	Name=XP_032679226.1;ID=cds-XP_032679226.1;Dbxref=GeneID:116847861%2CGenbank:XP_032679226.1;Parent=rna-XM_032823335.1
NW_022639534.1	Gnomon	CDS	1440748	1440930	.	+	0	Name=XP_032679226.1;ID=cds-XP_032679226.1;Dbxref=GeneID:116847861%2CGenbank:XP_032679226.1;Parent=rna-XM_032823335.1
NW_022639534.1	Gnomon	CDS	1441035	1441257	.	+	0	Name=XP_032679226.1;ID=cds-XP_032679226.1;Dbxref=GeneID:116847861%2CGenbank:XP_032679226.1;Parent=rna-XM_032823335.1
NW_022639534.1	Gnomon	CDS	1441451	1441666	.	+	0	Name=XP_032679226.1;ID=cds-XP_032679226.1;Dbxref=GeneID:116847861%2CGenbank:XP_032679226.1;Parent=rna-XM_032823335.1
NW_022639534.1	Gnomon	CDS	1441758	1441989	.	+	0	Name=XP_032679226.1;ID=cds-XP_032679226.1;Dbxref=GeneID:116847861%2CGenbank:XP_032679226.1;Parent=rna-XM_032823335.1
NW_022639534.1	Gnomon	mRNA	1256705	1279804	.	+	.	Name=XM_032823367.1;ID=rna-XM_032823367.1;Dbxref=GeneID:116847881%2CGenbank:XM_032823367.1;Parent=gene-LOC116847881
NW_022639534.1	Gnomon	CDS	1437063	1437157	.	-	0	Name=XP_032679229.1;ID=cds-XP_032679229.1;Dbxref=GeneID:116847862%2CGenbank:XP_032679229.1;Parent=rna-XM_032823338.1
NW_022639534.1	Gnomon	CDS	1435703	1435950	.	-	0	Name=XP_032679229.1;ID=cds-XP_032679229.1;Dbxref=GeneID:116847862%2CGenbank:XP_032679229.1;Parent=rna-XM_032823338.1
NW_022639534.1	Gnomon	CDS	1435232	1435620	.	-	0	Name=XP_032679229.1;ID=cds-XP_032679229.1;Dbxref=GeneID:116847862%2CGenbank:XP_032679229.1;Parent=rna-XM_032823338.1
NW_022639534.1	Gnomon	CDS	1434017	1434334	.	-	0	Name=XP_032679229.1;ID=cds-XP_032679229.1;Dbxref=GeneID:116847862%2CGenbank:XP_032679229.1;Parent=rna-XM_032823338.1
NW_022639534.1	Gnomon	CDS	1433086	1433151	.	-	0	Name=XP_032679229.1;ID=cds-XP_032679229.1;Dbxref=GeneID:116847862%2CGenbank:XP_032679229.1;Parent=rna-XM_032823338.1
NW_022639534.1	Gnomon	mRNA	1256774	1279804	.	+	.	Name=XM_032823366.1;ID=rna-XM_032823366.1;Dbxref=GeneID:116847881%2CGenbank:XM_032823366.1;Parent=gene-LOC116847881
NW_022639534.1	Gnomon	CDS	1437063	1437157	.	-	0	Name=XP_032679228.1;ID=cds-XP_032679228.1;Dbxref=GeneID:116847862%2CGenbank:XP_032679228.1;Parent=rna-XM_032823337.1
NW_022639534.1	Gnomon	CDS	1435703	1435950	.	-	0	Name=XP_032679228.1;ID=cds-XP_032679228.1;Dbxref=GeneID:116847862%2CGenbank:XP_032679228.1;Parent=rna-XM_032823337.1
NW_022639534.1	Gnomon	CDS	1435232	1435620	.	-	0	Name=XP_032679228.1;ID=cds-XP_032679228.1;Dbxref=GeneID:116847862%2CGenbank:XP_032679228.1;Parent=rna-XM_032823337.1
NW_022639534.1	Gnomon	CDS	1434017	1434334	.	-	0	Name=XP_032679228.1;ID=cds-XP_032679228.1;Dbxref=GeneID:116847862%2CGenbank:XP_032679228.1;Parent=rna-XM_032823337.1
NW_022639534.1	Gnomon	CDS	1433086	1433151	.	-	0	Name=XP_032679228.1;ID=cds-XP_032679228.1;Dbxref=GeneID:116847862%2CGenbank:XP_032679228.1;Parent=rna-XM_032823337.1
NW_022639534.1	Gnomon	mRNA	1256774	1279804	.	+	.	Name=XM_032823368.1;ID=rna-XM_032823368.1;Dbxref=GeneID:116847881%2CGenbank:XM_032823368.1;Parent=gene-LOC116847881
NW_022639534.1	Gnomon	exon	262378	262428	.	+	.	ID=exon-XM_032823318.1-3;Dbxref=GeneID:116847854%2CGenbank:XM_032823318.1;Parent=rna-XM_032823318.1
NW_022639534.1	Gnomon	exon	262729	262973	.	+	.	ID=exon-XM_032823318.1-4;Dbxref=GeneID:116847854%2CGenbank:XM_032823318.1;Parent=rna-XM_032823318.1
NW_022639534.1	Gnomon	exon	261211	261341	.	+	.	ID=exon-XM_032823318.1-1;Dbxref=GeneID:116847854%2CGenbank:XM_032823318.1;Parent=rna-XM_032823318.1
NW_022639534.1	Gnomon	exon	262021	262070	.	+	.	ID=exon-XM_032823318.1-2;Dbxref=GeneID:116847854%2CGenbank:XM_032823318.1;Parent=rna-XM_032823318.1
NW_022639534.1	Gnomon	exon	268627	269249	.	+	.	ID=exon-XM_032823318.1-7;Dbxref=GeneID:116847854%2CGenbank:XM_032823318.1;Parent=rna-XM_032823318.1
NW_022639534.1	Gnomon	exon	270124	270890	.	+	.	ID=exon-XM_032823318.1-8;Dbxref=GeneID:116847854%2CGenbank:XM_032823318.1;Parent=rna-XM_032823318.1
NW_022639534.1	Gnomon	exon	264702	265057	.	+	.	ID=exon-XM_032823318.1-5;Dbxref=GeneID:116847854%2CGenbank:XM_032823318.1;Parent=rna-XM_032823318.1
NW_022639534.1	Gnomon	exon	265232	265574	.	+	.	ID=exon-XM_032823318.1-6;Dbxref=GeneID:116847854%2CGenbank:XM_032823318.1;Parent=rna-XM_032823318.1
NW_022639534.1	Gnomon	exon	271482	272034	.	+	.	ID=exon-XM_032823318.1-9;Dbxref=GeneID:116847854%2CGenbank:XM_032823318.1;Parent=rna-XM_032823318.1
NW_022639534.1	Gnomon	exon	331983	332128	.	+	.	ID=exon-XM_032823365.1-1;Dbxref=GeneID:116847879%2CGenbank:XM_032823365.1;Parent=rna-XM_032823365.1
NW_022639534.1	Gnomon	exon	332229	332387	.	+	.	ID=exon-XM_032823365.1-2;Dbxref=GeneID:116847879%2CGenbank:XM_032823365.1;Parent=rna-XM_032823365.1
NW_022639534.1	Gnomon	exon	334049	334193	.	+	.	ID=exon-XM_032823365.1-3;Dbxref=GeneID:116847879%2CGenbank:XM_032823365.1;Parent=rna-XM_032823365.1
NW_022639534.1	Gnomon	exon	334248	334417	.	+	.	ID=exon-XM_032823365.1-4;Dbxref=GeneID:116847879%2CGenbank:XM_032823365.1;Parent=rna-XM_032823365.1
NW_022639534.1	Gnomon	exon	334559	334898	.	+	.	ID=exon-XM_032823365.1-5;Dbxref=GeneID:116847879%2CGenbank:XM_032823365.1;Parent=rna-XM_032823365.1
NW_022639534.1	Gnomon	exon	335007	335433	.	+	.	ID=exon-XM_032823365.1-6;Dbxref=GeneID:116847879%2CGenbank:XM_032823365.1;Parent=rna-XM_032823365.1
NW_022639534.1	Gnomon	exon	336158	336415	.	+	.	ID=exon-XM_032823365.1-7;Dbxref=GeneID:116847879%2CGenbank:XM_032823365.1;Parent=rna-XM_032823365.1
NW_022639534.1	Gnomon	exon	336493	336720	.	+	.	ID=exon-XM_032823365.1-8;Dbxref=GeneID:116847879%2CGenbank:XM_032823365.1;Parent=rna-XM_032823365.1
NW_022639534.1	Gnomon	exon	337010	338768	.	+	.	ID=exon-XM_032823365.1-9;Dbxref=GeneID:116847879%2CGenbank:XM_032823365.1;Parent=rna-XM_032823365.1
NW_022639534.1	Gnomon	exon	270124	270890	.	+	.	ID=exon-XM_032823319.1-8;Dbxref=GeneID:116847854%2CGenbank:XM_032823319.1;Parent=rna-XM_032823319.1
NW_022639534.1	Gnomon	exon	271482	272034	.	+	.	ID=exon-XM_032823319.1-9;Dbxref=GeneID:116847854%2CGenbank:XM_032823319.1;Parent=rna-XM_032823319.1
NW_022639534.1	Gnomon	exon	261513	261947	.	+	.	ID=exon-XM_032823319.1-1;Dbxref=GeneID:116847854%2CGenbank:XM_032823319.1;Parent=rna-XM_032823319.1
NW_022639534.1	Gnomon	exon	262021	262070	.	+	.	ID=exon-XM_032823319.1-2;Dbxref=GeneID:116847854%2CGenbank:XM_032823319.1;Parent=rna-XM_032823319.1
NW_022639534.1	Gnomon	exon	262378	262428	.	+	.	ID=exon-XM_032823319.1-3;Dbxref=GeneID:116847854%2CGenbank:XM_032823319.1;Parent=rna-XM_032823319.1
NW_022639534.1	Gnomon	exon	262729	262973	.	+	.	ID=exon-XM_032823319.1-4;Dbxref=GeneID:116847854%2CGenbank:XM_032823319.1;Parent=rna-XM_032823319.1
NW_022639534.1	Gnomon	exon	264702	265057	.	+	.	ID=exon-XM_032823319.1-5;Dbxref=GeneID:116847854%2CGenbank:XM_032823319.1;Parent=rna-XM_032823319.1
NW_022639534.1	Gnomon	exon	265232	265574	.	+	.	ID=exon-XM_032823319.1-6;Dbxref=GeneID:116847854%2CGenbank:XM_032823319.1;Parent=rna-XM_032823319.1
NW_022639534.1	Gnomon	exon	268627	269249	.	+	.	ID=exon-XM_032823319.1-7;Dbxref=GeneID:116847854%2CGenbank:XM_032823319.1;Parent=rna-XM_032823319.1
NW_022639534.1	Gnomon	CDS	1381365	1381649	.	-	0	Name=XP_032679220.1;ID=cds-XP_032679220.1;Dbxref=GeneID:116847859%2CGenbank:XP_032679220.1;Parent=rna-XM_032823329.1
NW_022639534.1	Gnomon	CDS	1380304	1380472	.	-	0	Name=XP_032679220.1;ID=cds-XP_032679220.1;Dbxref=GeneID:116847859%2CGenbank:XP_032679220.1;Parent=rna-XM_032823329.1
NW_022639534.1	Gnomon	CDS	1380047	1380195	.	-	0	Name=XP_032679220.1;ID=cds-XP_032679220.1;Dbxref=GeneID:116847859%2CGenbank:XP_032679220.1;Parent=rna-XM_032823329.1
NW_022639534.1	Gnomon	exon	1277672	1277772	.	+	.	ID=exon-XM_032823367.1-7;Dbxref=GeneID:116847881%2CGenbank:XM_032823367.1;Parent=rna-XM_032823367.1
NW_022639534.1	Gnomon	exon	1278704	1278795	.	+	.	ID=exon-XM_032823367.1-8;Dbxref=GeneID:116847881%2CGenbank:XM_032823367.1;Parent=rna-XM_032823367.1
NW_022639534.1	Gnomon	exon	1279204	1279804	.	+	.	ID=exon-XM_032823367.1-9;Dbxref=GeneID:116847881%2CGenbank:XM_032823367.1;Parent=rna-XM_032823367.1
NW_022639534.1	Gnomon	exon	1259369	1262160	.	+	.	ID=exon-XM_032823367.1-3;Dbxref=GeneID:116847881%2CGenbank:XM_032823367.1;Parent=rna-XM_032823367.1
NW_022639534.1	Gnomon	exon	1268632	1268753	.	+	.	ID=exon-XM_032823367.1-4;Dbxref=GeneID:116847881%2CGenbank:XM_032823367.1;Parent=rna-XM_032823367.1
NW_022639534.1	Gnomon	exon	1272865	1272952	.	+	.	ID=exon-XM_032823367.1-5;Dbxref=GeneID:116847881%2CGenbank:XM_032823367.1;Parent=rna-XM_032823367.1
NW_022639534.1	Gnomon	exon	1274564	1274736	.	+	.	ID=exon-XM_032823367.1-6;Dbxref=GeneID:116847881%2CGenbank:XM_032823367.1;Parent=rna-XM_032823367.1
NW_022639534.1	Gnomon	exon	1256705	1256762	.	+	.	ID=exon-XM_032823367.1-1;Dbxref=GeneID:116847881%2CGenbank:XM_032823367.1;Parent=rna-XM_032823367.1
NW_022639534.1	Gnomon	exon	1257539	1257756	.	+	.	ID=exon-XM_032823367.1-2;Dbxref=GeneID:116847881%2CGenbank:XM_032823367.1;Parent=rna-XM_032823367.1
NW_022639534.1	Gnomon	exon	1367649	1367821	.	-	.	ID=exon-XM_032823391.1-2;Dbxref=GeneID:116847889%2CGenbank:XM_032823391.1;Parent=rna-XM_032823391.1
NW_022639534.1	Gnomon	exon	1368298	1368794	.	-	.	ID=exon-XM_032823391.1-1;Dbxref=GeneID:116847889%2CGenbank:XM_032823391.1;Parent=rna-XM_032823391.1
NW_022639534.1	Gnomon	CDS	1423392	1423511	.	+	0	Name=XP_032679222.1;ID=cds-XP_032679222.1;Dbxref=GeneID:116847860%2CGenbank:XP_032679222.1;Parent=rna-XM_032823331.1
NW_022639534.1	Gnomon	CDS	1424885	1425161	.	+	0	Name=XP_032679222.1;ID=cds-XP_032679222.1;Dbxref=GeneID:116847860%2CGenbank:XP_032679222.1;Parent=rna-XM_032823331.1
NW_022639534.1	Gnomon	CDS	1425415	1426258	.	+	0	Name=XP_032679222.1;ID=cds-XP_032679222.1;Dbxref=GeneID:116847860%2CGenbank:XP_032679222.1;Parent=rna-XM_032823331.1
NW_022639534.1	Gnomon	CDS	1427184	1427483	.	+	0	Name=XP_032679222.1;ID=cds-XP_032679222.1;Dbxref=GeneID:116847860%2CGenbank:XP_032679222.1;Parent=rna-XM_032823331.1
NW_022639534.1	Gnomon	CDS	1429589	1429763	.	+	0	Name=XP_032679222.1;ID=cds-XP_032679222.1;Dbxref=GeneID:116847860%2CGenbank:XP_032679222.1;Parent=rna-XM_032823331.1
NW_022639534.1	Gnomon	CDS	1429945	1430369	.	+	0	Name=XP_032679222.1;ID=cds-XP_032679222.1;Dbxref=GeneID:116847860%2CGenbank:XP_032679222.1;Parent=rna-XM_032823331.1
NW_022639534.1	Gnomon	CDS	1430836	1431213	.	+	0	Name=XP_032679222.1;ID=cds-XP_032679222.1;Dbxref=GeneID:116847860%2CGenbank:XP_032679222.1;Parent=rna-XM_032823331.1
NW_022639534.1	Gnomon	CDS	1431305	1431482	.	+	0	Name=XP_032679222.1;ID=cds-XP_032679222.1;Dbxref=GeneID:116847860%2CGenbank:XP_032679222.1;Parent=rna-XM_032823331.1
NW_022639534.1	Gnomon	CDS	1423392	1423511	.	+	0	Name=XP_032679221.1;ID=cds-XP_032679221.1;Dbxref=GeneID:116847860%2CGenbank:XP_032679221.1;Parent=rna-XM_032823330.1
NW_022639534.1	Gnomon	CDS	1424885	1425161	.	+	0	Name=XP_032679221.1;ID=cds-XP_032679221.1;Dbxref=GeneID:116847860%2CGenbank:XP_032679221.1;Parent=rna-XM_032823330.1
NW_022639534.1	Gnomon	CDS	1425415	1426258	.	+	0	Name=XP_032679221.1;ID=cds-XP_032679221.1;Dbxref=GeneID:116847860%2CGenbank:XP_032679221.1;Parent=rna-XM_032823330.1
NW_022639534.1	Gnomon	CDS	1427184	1427483	.	+	0	Name=XP_032679221.1;ID=cds-XP_032679221.1;Dbxref=GeneID:116847860%2CGenbank:XP_032679221.1;Parent=rna-XM_032823330.1
NW_022639534.1	Gnomon	CDS	1429589	1429763	.	+	0	Name=XP_032679221.1;ID=cds-XP_032679221.1;Dbxref=GeneID:116847860%2CGenbank:XP_032679221.1;Parent=rna-XM_032823330.1
NW_022639534.1	Gnomon	CDS	1429945	1430369	.	+	0	Name=XP_032679221.1;ID=cds-XP_032679221.1;Dbxref=GeneID:116847860%2CGenbank:XP_032679221.1;Parent=rna-XM_032823330.1
NW_022639534.1	Gnomon	CDS	1430836	1431213	.	+	0	Name=XP_032679221.1;ID=cds-XP_032679221.1;Dbxref=GeneID:116847860%2CGenbank:XP_032679221.1;Parent=rna-XM_032823330.1
NW_022639534.1	Gnomon	CDS	1431305	1431482	.	+	0	Name=XP_032679221.1;ID=cds-XP_032679221.1;Dbxref=GeneID:116847860%2CGenbank:XP_032679221.1;Parent=rna-XM_032823330.1
NW_022639534.1	Gnomon	exon	1277672	1277772	.	+	.	ID=exon-XM_032823366.1-8;Dbxref=GeneID:116847881%2CGenbank:XM_032823366.1;Parent=rna-XM_032823366.1
NW_022639534.1	Gnomon	exon	1278704	1278795	.	+	.	ID=exon-XM_032823366.1-9;Dbxref=GeneID:116847881%2CGenbank:XM_032823366.1;Parent=rna-XM_032823366.1
NW_022639534.1	Gnomon	exon	1272865	1272952	.	+	.	ID=exon-XM_032823366.1-6;Dbxref=GeneID:116847881%2CGenbank:XM_032823366.1;Parent=rna-XM_032823366.1
NW_022639534.1	Gnomon	exon	1274564	1274736	.	+	.	ID=exon-XM_032823366.1-7;Dbxref=GeneID:116847881%2CGenbank:XM_032823366.1;Parent=rna-XM_032823366.1
NW_022639534.1	Gnomon	exon	1259369	1262160	.	+	.	ID=exon-XM_032823366.1-4;Dbxref=GeneID:116847881%2CGenbank:XM_032823366.1;Parent=rna-XM_032823366.1
NW_022639534.1	Gnomon	exon	1268632	1268753	.	+	.	ID=exon-XM_032823366.1-5;Dbxref=GeneID:116847881%2CGenbank:XM_032823366.1;Parent=rna-XM_032823366.1
NW_022639534.1	Gnomon	exon	1257352	1257470	.	+	.	ID=exon-XM_032823366.1-2;Dbxref=GeneID:116847881%2CGenbank:XM_032823366.1;Parent=rna-XM_032823366.1
NW_022639534.1	Gnomon	exon	1257539	1257756	.	+	.	ID=exon-XM_032823366.1-3;Dbxref=GeneID:116847881%2CGenbank:XM_032823366.1;Parent=rna-XM_032823366.1
NW_022639534.1	Gnomon	exon	1256774	1257035	.	+	.	ID=exon-XM_032823366.1-1;Dbxref=GeneID:116847881%2CGenbank:XM_032823366.1;Parent=rna-XM_032823366.1
NW_022639534.1	Gnomon	mRNA	1477940	1521105	.	+	.	Name=XM_032823350.1;ID=rna-XM_032823350.1;Dbxref=GeneID:116847873%2CGenbank:XM_032823350.1;Parent=gene-LOC116847873
NW_022639534.1	Gnomon	exon	345268	346028	.	+	.	ID=exon-XM_032823343.1-3;Dbxref=GeneID:116847867%2CGenbank:XM_032823343.1;Parent=rna-XM_032823343.1
NW_022639534.1	Gnomon	exon	340915	341213	.	+	.	ID=exon-XM_032823343.1-1;Dbxref=GeneID:116847867%2CGenbank:XM_032823343.1;Parent=rna-XM_032823343.1
NW_022639534.1	Gnomon	exon	342977	343152	.	+	.	ID=exon-XM_032823343.1-2;Dbxref=GeneID:116847867%2CGenbank:XM_032823343.1;Parent=rna-XM_032823343.1
NW_022639534.1	Gnomon	exon	1365969	1366454	.	-	.	ID=exon-XM_032823390.1-1;Dbxref=GeneID:116847888%2CGenbank:XM_032823390.1;Parent=rna-XM_032823390.1
NW_022639534.1	Gnomon	exon	1363913	1364515	.	-	.	ID=exon-XM_032823390.1-2;Dbxref=GeneID:116847888%2CGenbank:XM_032823390.1;Parent=rna-XM_032823390.1
NW_022639534.1	Gnomon	CDS	1440250	1440383	.	+	0	Name=XP_032679225.1;ID=cds-XP_032679225.1;Dbxref=GeneID:116847861%2CGenbank:XP_032679225.1;Parent=rna-XM_032823334.1
NW_022639534.1	Gnomon	CDS	1440453	1440673	.	+	0	Name=XP_032679225.1;ID=cds-XP_032679225.1;Dbxref=GeneID:116847861%2CGenbank:XP_032679225.1;Parent=rna-XM_032823334.1
NW_022639534.1	Gnomon	CDS	1440748	1440930	.	+	0	Name=XP_032679225.1;ID=cds-XP_032679225.1;Dbxref=GeneID:116847861%2CGenbank:XP_032679225.1;Parent=rna-XM_032823334.1
NW_022639534.1	Gnomon	CDS	1441035	1441257	.	+	0	Name=XP_032679225.1;ID=cds-XP_032679225.1;Dbxref=GeneID:116847861%2CGenbank:XP_032679225.1;Parent=rna-XM_032823334.1
NW_022639534.1	Gnomon	CDS	1441451	1441666	.	+	0	Name=XP_032679225.1;ID=cds-XP_032679225.1;Dbxref=GeneID:116847861%2CGenbank:XP_032679225.1;Parent=rna-XM_032823334.1
NW_022639534.1	Gnomon	CDS	1441758	1441989	.	+	0	Name=XP_032679225.1;ID=cds-XP_032679225.1;Dbxref=GeneID:116847861%2CGenbank:XP_032679225.1;Parent=rna-XM_032823334.1
NW_022639534.1	Gnomon	CDS	1440250	1440383	.	+	0	Name=XP_032679223.1;ID=cds-XP_032679223.1;Dbxref=GeneID:116847861%2CGenbank:XP_032679223.1;Parent=rna-XM_032823332.1
NW_022639534.1	Gnomon	CDS	1440453	1440673	.	+	0	Name=XP_032679223.1;ID=cds-XP_032679223.1;Dbxref=GeneID:116847861%2CGenbank:XP_032679223.1;Parent=rna-XM_032823332.1
NW_022639534.1	Gnomon	CDS	1440748	1440930	.	+	0	Name=XP_032679223.1;ID=cds-XP_032679223.1;Dbxref=GeneID:116847861%2CGenbank:XP_032679223.1;Parent=rna-XM_032823332.1
NW_022639534.1	Gnomon	CDS	1441035	1441257	.	+	0	Name=XP_032679223.1;ID=cds-XP_032679223.1;Dbxref=GeneID:116847861%2CGenbank:XP_032679223.1;Parent=rna-XM_032823332.1
NW_022639534.1	Gnomon	CDS	1441451	1441666	.	+	0	Name=XP_032679223.1;ID=cds-XP_032679223.1;Dbxref=GeneID:116847861%2CGenbank:XP_032679223.1;Parent=rna-XM_032823332.1
NW_022639534.1	Gnomon	CDS	1441758	1441989	.	+	0	Name=XP_032679223.1;ID=cds-XP_032679223.1;Dbxref=GeneID:116847861%2CGenbank:XP_032679223.1;Parent=rna-XM_032823332.1
NW_022639534.1	Gnomon	exon	271482	272034	.	+	.	ID=exon-XM_032823320.1-8;Dbxref=GeneID:116847854%2CGenbank:XM_032823320.1;Parent=rna-XM_032823320.1
NW_022639534.1	Gnomon	exon	272419	272713	.	+	.	ID=exon-XM_032823320.1-9;Dbxref=GeneID:116847854%2CGenbank:XM_032823320.1;Parent=rna-XM_032823320.1
NW_022639534.1	Gnomon	exon	268627	269249	.	+	.	ID=exon-XM_032823320.1-6;Dbxref=GeneID:116847854%2CGenbank:XM_032823320.1;Parent=rna-XM_032823320.1
NW_022639534.1	Gnomon	exon	270124	270890	.	+	.	ID=exon-XM_032823320.1-7;Dbxref=GeneID:116847854%2CGenbank:XM_032823320.1;Parent=rna-XM_032823320.1
NW_022639534.1	Gnomon	exon	264702	265057	.	+	.	ID=exon-XM_032823320.1-4;Dbxref=GeneID:116847854%2CGenbank:XM_032823320.1;Parent=rna-XM_032823320.1
NW_022639534.1	Gnomon	exon	265232	265574	.	+	.	ID=exon-XM_032823320.1-5;Dbxref=GeneID:116847854%2CGenbank:XM_032823320.1;Parent=rna-XM_032823320.1
NW_022639534.1	Gnomon	exon	262378	262428	.	+	.	ID=exon-XM_032823320.1-2;Dbxref=GeneID:116847854%2CGenbank:XM_032823320.1;Parent=rna-XM_032823320.1
NW_022639534.1	Gnomon	exon	262729	262973	.	+	.	ID=exon-XM_032823320.1-3;Dbxref=GeneID:116847854%2CGenbank:XM_032823320.1;Parent=rna-XM_032823320.1
NW_022639534.1	Gnomon	exon	261206	261341	.	+	.	ID=exon-XM_032823320.1-1;Dbxref=GeneID:116847854%2CGenbank:XM_032823320.1;Parent=rna-XM_032823320.1
NW_022639534.1	Gnomon	CDS	1261962	1262160	.	+	0	Name=XP_032679262.1;ID=cds-XP_032679262.1;Dbxref=GeneID:116847881%2CGenbank:XP_032679262.1;Parent=rna-XM_032823371.1
NW_022639534.1	Gnomon	CDS	1268632	1268753	.	+	0	Name=XP_032679262.1;ID=cds-XP_032679262.1;Dbxref=GeneID:116847881%2CGenbank:XP_032679262.1;Parent=rna-XM_032823371.1
NW_022639534.1	Gnomon	CDS	1272865	1272952	.	+	0	Name=XP_032679262.1;ID=cds-XP_032679262.1;Dbxref=GeneID:116847881%2CGenbank:XP_032679262.1;Parent=rna-XM_032823371.1
NW_022639534.1	Gnomon	CDS	1274564	1274736	.	+	0	Name=XP_032679262.1;ID=cds-XP_032679262.1;Dbxref=GeneID:116847881%2CGenbank:XP_032679262.1;Parent=rna-XM_032823371.1
NW_022639534.1	Gnomon	CDS	1277672	1277772	.	+	0	Name=XP_032679262.1;ID=cds-XP_032679262.1;Dbxref=GeneID:116847881%2CGenbank:XP_032679262.1;Parent=rna-XM_032823371.1
NW_022639534.1	Gnomon	CDS	1278704	1278795	.	+	0	Name=XP_032679262.1;ID=cds-XP_032679262.1;Dbxref=GeneID:116847881%2CGenbank:XP_032679262.1;Parent=rna-XM_032823371.1
NW_022639534.1	Gnomon	CDS	1279204	1279442	.	+	0	Name=XP_032679262.1;ID=cds-XP_032679262.1;Dbxref=GeneID:116847881%2CGenbank:XP_032679262.1;Parent=rna-XM_032823371.1
NW_022639534.1	Gnomon	exon	1277672	1277772	.	+	.	ID=exon-XM_032823368.1-8;Dbxref=GeneID:116847881%2CGenbank:XM_032823368.1;Parent=rna-XM_032823368.1
NW_022639534.1	Gnomon	exon	1278704	1278795	.	+	.	ID=exon-XM_032823368.1-9;Dbxref=GeneID:116847881%2CGenbank:XM_032823368.1;Parent=rna-XM_032823368.1
NW_022639534.1	Gnomon	exon	1272865	1272952	.	+	.	ID=exon-XM_032823368.1-6;Dbxref=GeneID:116847881%2CGenbank:XM_032823368.1;Parent=rna-XM_032823368.1
NW_022639534.1	Gnomon	exon	1274564	1274736	.	+	.	ID=exon-XM_032823368.1-7;Dbxref=GeneID:116847881%2CGenbank:XM_032823368.1;Parent=rna-XM_032823368.1
NW_022639534.1	Gnomon	exon	1256774	1257035	.	+	.	ID=exon-XM_032823368.1-1;Dbxref=GeneID:116847881%2CGenbank:XM_032823368.1;Parent=rna-XM_032823368.1
NW_022639534.1	Gnomon	exon	1261921	1262160	.	+	.	ID=exon-XM_032823368.1-4;Dbxref=GeneID:116847881%2CGenbank:XM_032823368.1;Parent=rna-XM_032823368.1
NW_022639534.1	Gnomon	exon	1268632	1268753	.	+	.	ID=exon-XM_032823368.1-5;Dbxref=GeneID:116847881%2CGenbank:XM_032823368.1;Parent=rna-XM_032823368.1
NW_022639534.1	Gnomon	exon	1257539	1257756	.	+	.	ID=exon-XM_032823368.1-2;Dbxref=GeneID:116847881%2CGenbank:XM_032823368.1;Parent=rna-XM_032823368.1
NW_022639534.1	Gnomon	exon	1259369	1261643	.	+	.	ID=exon-XM_032823368.1-3;Dbxref=GeneID:116847881%2CGenbank:XM_032823368.1;Parent=rna-XM_032823368.1
NW_022639534.1	Gnomon	exon	281332	281641	.	-	.	ID=exon-XM_032823321.1-5;Dbxref=GeneID:116847856%2CGenbank:XM_032823321.1;Parent=rna-XM_032823321.1
NW_022639534.1	Gnomon	exon	279593	281115	.	-	.	ID=exon-XM_032823321.1-6;Dbxref=GeneID:116847856%2CGenbank:XM_032823321.1;Parent=rna-XM_032823321.1
NW_022639534.1	Gnomon	exon	319052	319275	.	-	.	ID=exon-XM_032823321.1-1;Dbxref=GeneID:116847856%2CGenbank:XM_032823321.1;Parent=rna-XM_032823321.1
NW_022639534.1	Gnomon	exon	312497	312586	.	-	.	ID=exon-XM_032823321.1-2;Dbxref=GeneID:116847856%2CGenbank:XM_032823321.1;Parent=rna-XM_032823321.1
NW_022639534.1	Gnomon	exon	293979	294259	.	-	.	ID=exon-XM_032823321.1-3;Dbxref=GeneID:116847856%2CGenbank:XM_032823321.1;Parent=rna-XM_032823321.1
NW_022639534.1	Gnomon	exon	283493	283781	.	-	.	ID=exon-XM_032823321.1-4;Dbxref=GeneID:116847856%2CGenbank:XM_032823321.1;Parent=rna-XM_032823321.1
NW_022639534.1	Gnomon	CDS	1261962	1262160	.	+	0	Name=XP_032679261.1;ID=cds-XP_032679261.1;Dbxref=GeneID:116847881%2CGenbank:XP_032679261.1;Parent=rna-XM_032823370.1
NW_022639534.1	Gnomon	CDS	1268632	1268753	.	+	0	Name=XP_032679261.1;ID=cds-XP_032679261.1;Dbxref=GeneID:116847881%2CGenbank:XP_032679261.1;Parent=rna-XM_032823370.1
NW_022639534.1	Gnomon	CDS	1272865	1272952	.	+	0	Name=XP_032679261.1;ID=cds-XP_032679261.1;Dbxref=GeneID:116847881%2CGenbank:XP_032679261.1;Parent=rna-XM_032823370.1
NW_022639534.1	Gnomon	CDS	1274564	1274736	.	+	0	Name=XP_032679261.1;ID=cds-XP_032679261.1;Dbxref=GeneID:116847881%2CGenbank:XP_032679261.1;Parent=rna-XM_032823370.1
NW_022639534.1	Gnomon	CDS	1277672	1277772	.	+	0	Name=XP_032679261.1;ID=cds-XP_032679261.1;Dbxref=GeneID:116847881%2CGenbank:XP_032679261.1;Parent=rna-XM_032823370.1
NW_022639534.1	Gnomon	CDS	1278704	1278795	.	+	0	Name=XP_032679261.1;ID=cds-XP_032679261.1;Dbxref=GeneID:116847881%2CGenbank:XP_032679261.1;Parent=rna-XM_032823370.1
NW_022639534.1	Gnomon	CDS	1279204	1279442	.	+	0	Name=XP_032679261.1;ID=cds-XP_032679261.1;Dbxref=GeneID:116847881%2CGenbank:XP_032679261.1;Parent=rna-XM_032823370.1
NW_022639534.1	Gnomon	exon	988108	988924	.	-	.	ID=exon-XM_032823345.1-1;Dbxref=GeneID:116847868%2CGenbank:XM_032823345.1;Parent=rna-XM_032823345.1
NW_022639534.1	Gnomon	CDS	13803	14567	.	-	0	Name=XP_032679264.1;ID=cds-XP_032679264.1;Dbxref=GeneID:116847882%2CGenbank:XP_032679264.1;Parent=rna-XM_032823373.1
NW_022639534.1	Gnomon	CDS	13715	13720	.	-	0	Name=XP_032679264.1;ID=cds-XP_032679264.1;Dbxref=GeneID:116847882%2CGenbank:XP_032679264.1;Parent=rna-XM_032823373.1
NW_022639534.1	Gnomon	mRNA	1363913	1366454	.	-	.	Name=XM_032823390.1;ID=rna-XM_032823390.1;Dbxref=GeneID:116847888%2CGenbank:XM_032823390.1;Parent=gene-LOC116847888
NW_022639534.1	Gnomon	CDS	1261962	1262160	.	+	0	Name=XP_032679263.1;ID=cds-XP_032679263.1;Dbxref=GeneID:116847881%2CGenbank:XP_032679263.1;Parent=rna-XM_032823372.1
NW_022639534.1	Gnomon	CDS	1268632	1268753	.	+	0	Name=XP_032679263.1;ID=cds-XP_032679263.1;Dbxref=GeneID:116847881%2CGenbank:XP_032679263.1;Parent=rna-XM_032823372.1
NW_022639534.1	Gnomon	CDS	1272865	1272952	.	+	0	Name=XP_032679263.1;ID=cds-XP_032679263.1;Dbxref=GeneID:116847881%2CGenbank:XP_032679263.1;Parent=rna-XM_032823372.1
NW_022639534.1	Gnomon	CDS	1274564	1274736	.	+	0	Name=XP_032679263.1;ID=cds-XP_032679263.1;Dbxref=GeneID:116847881%2CGenbank:XP_032679263.1;Parent=rna-XM_032823372.1
NW_022639534.1	Gnomon	CDS	1277672	1277772	.	+	0	Name=XP_032679263.1;ID=cds-XP_032679263.1;Dbxref=GeneID:116847881%2CGenbank:XP_032679263.1;Parent=rna-XM_032823372.1
NW_022639534.1	Gnomon	CDS	1278704	1278795	.	+	0	Name=XP_032679263.1;ID=cds-XP_032679263.1;Dbxref=GeneID:116847881%2CGenbank:XP_032679263.1;Parent=rna-XM_032823372.1
NW_022639534.1	Gnomon	CDS	1279204	1279442	.	+	0	Name=XP_032679263.1;ID=cds-XP_032679263.1;Dbxref=GeneID:116847881%2CGenbank:XP_032679263.1;Parent=rna-XM_032823372.1
NW_022639534.1	Gnomon	CDS	14282	14567	.	-	0	Name=XP_032679266.1;ID=cds-XP_032679266.1;Dbxref=GeneID:116847882%2CGenbank:XP_032679266.1;Parent=rna-XM_032823375.1
NW_022639534.1	Gnomon	CDS	14015	14121	.	-	0	Name=XP_032679266.1;ID=cds-XP_032679266.1;Dbxref=GeneID:116847882%2CGenbank:XP_032679266.1;Parent=rna-XM_032823375.1
NW_022639534.1	Gnomon	exon	339987	340049	.	+	.	ID=exon-XM_032823344.1-1;Dbxref=GeneID:116847867%2CGenbank:XM_032823344.1;Parent=rna-XM_032823344.1
NW_022639534.1	Gnomon	exon	340921	341213	.	+	.	ID=exon-XM_032823344.1-2;Dbxref=GeneID:116847867%2CGenbank:XM_032823344.1;Parent=rna-XM_032823344.1
NW_022639534.1	Gnomon	exon	342977	343152	.	+	.	ID=exon-XM_032823344.1-3;Dbxref=GeneID:116847867%2CGenbank:XM_032823344.1;Parent=rna-XM_032823344.1
NW_022639534.1	Gnomon	exon	345268	346028	.	+	.	ID=exon-XM_032823344.1-4;Dbxref=GeneID:116847867%2CGenbank:XM_032823344.1;Parent=rna-XM_032823344.1
NW_022639534.1	Gnomon	mRNA	1362415	1362902	.	+	.	Name=XM_032823392.1;ID=rna-XM_032823392.1;Dbxref=GeneID:116847890%2CGenbank:XM_032823392.1;Parent=gene-LOC116847890
NW_022639534.1	Gnomon	exon	1362415	1362607	.	+	.	ID=exon-XM_032823392.1-1;Dbxref=GeneID:116847890%2CGenbank:XM_032823392.1;Parent=rna-XM_032823392.1
NW_022639534.1	Gnomon	exon	1362706	1362902	.	+	.	ID=exon-XM_032823392.1-2;Dbxref=GeneID:116847890%2CGenbank:XM_032823392.1;Parent=rna-XM_032823392.1
NW_022639534.1	Gnomon	CDS	14313	14314	.	-	0	Name=XP_032679265.1;ID=cds-XP_032679265.1;Dbxref=GeneID:116847882%2CGenbank:XP_032679265.1;Parent=rna-XM_032823374.1
NW_022639534.1	Gnomon	CDS	13503	14121	.	-	0	Name=XP_032679265.1;ID=cds-XP_032679265.1;Dbxref=GeneID:116847882%2CGenbank:XP_032679265.1;Parent=rna-XM_032823374.1
NW_022639534.1	Gnomon	mRNA	1367649	1368794	.	-	.	Name=XM_032823391.1;ID=rna-XM_032823391.1;Dbxref=GeneID:116847889%2CGenbank:XM_032823391.1;Parent=gene-LOC116847889
NW_022639534.1	Gnomon	CDS	79483	79665	.	-	0	Name=XP_032679268.1;ID=cds-XP_032679268.1;Dbxref=GeneID:116847884%2CGenbank:XP_032679268.1;Parent=rna-XM_032823377.1
NW_022639534.1	Gnomon	CDS	78430	79122	.	-	0	Name=XP_032679268.1;ID=cds-XP_032679268.1;Dbxref=GeneID:116847884%2CGenbank:XP_032679268.1;Parent=rna-XM_032823377.1
NW_022639534.1	Gnomon	CDS	78080	78154	.	-	0	Name=XP_032679268.1;ID=cds-XP_032679268.1;Dbxref=GeneID:116847884%2CGenbank:XP_032679268.1;Parent=rna-XM_032823377.1
NW_022639534.1	Gnomon	exon	1302481	1302556	.	-	.	ID=exon-XM_032823384.1-11;Dbxref=GeneID:116847887%2CGenbank:XM_032823384.1;Parent=rna-XM_032823384.1
NW_022639534.1	Gnomon	exon	1301841	1301959	.	-	.	ID=exon-XM_032823384.1-12;Dbxref=GeneID:116847887%2CGenbank:XM_032823384.1;Parent=rna-XM_032823384.1
NW_022639534.1	Gnomon	exon	1301595	1301765	.	-	.	ID=exon-XM_032823384.1-13;Dbxref=GeneID:116847887%2CGenbank:XM_032823384.1;Parent=rna-XM_032823384.1
NW_022639534.1	Gnomon	exon	1300822	1300962	.	-	.	ID=exon-XM_032823384.1-14;Dbxref=GeneID:116847887%2CGenbank:XM_032823384.1;Parent=rna-XM_032823384.1
NW_022639534.1	Gnomon	exon	1302679	1302769	.	-	.	ID=exon-XM_032823384.1-10;Dbxref=GeneID:116847887%2CGenbank:XM_032823384.1;Parent=rna-XM_032823384.1
NW_022639534.1	Gnomon	exon	1300524	1300718	.	-	.	ID=exon-XM_032823384.1-15;Dbxref=GeneID:116847887%2CGenbank:XM_032823384.1;Parent=rna-XM_032823384.1
NW_022639534.1	Gnomon	exon	1300319	1300421	.	-	.	ID=exon-XM_032823384.1-16;Dbxref=GeneID:116847887%2CGenbank:XM_032823384.1;Parent=rna-XM_032823384.1
NW_022639534.1	Gnomon	exon	1299021	1299111	.	-	.	ID=exon-XM_032823384.1-17;Dbxref=GeneID:116847887%2CGenbank:XM_032823384.1;Parent=rna-XM_032823384.1
NW_022639534.1	Gnomon	exon	1297713	1297884	.	-	.	ID=exon-XM_032823384.1-18;Dbxref=GeneID:116847887%2CGenbank:XM_032823384.1;Parent=rna-XM_032823384.1
NW_022639534.1	Gnomon	CDS	237308	237398	.	+	0	Name=XP_032679267.1;ID=cds-XP_032679267.1;Dbxref=GeneID:116847883%2CGenbank:XP_032679267.1;Parent=rna-XM_032823376.1
NW_022639534.1	Gnomon	CDS	237492	237590	.	+	0	Name=XP_032679267.1;ID=cds-XP_032679267.1;Dbxref=GeneID:116847883%2CGenbank:XP_032679267.1;Parent=rna-XM_032823376.1
NW_022639534.1	Gnomon	CDS	237752	237868	.	+	0	Name=XP_032679267.1;ID=cds-XP_032679267.1;Dbxref=GeneID:116847883%2CGenbank:XP_032679267.1;Parent=rna-XM_032823376.1
NW_022639534.1	Gnomon	CDS	237950	237978	.	+	0	Name=XP_032679267.1;ID=cds-XP_032679267.1;Dbxref=GeneID:116847883%2CGenbank:XP_032679267.1;Parent=rna-XM_032823376.1
NW_022639534.1	Gnomon	exon	289021	289881	.	+	.	ID=exon-XM_032823322.1-2;Dbxref=GeneID:116847857%2CGenbank:XM_032823322.1;Parent=rna-XM_032823322.1
NW_022639534.1	Gnomon	exon	288636	288676	.	+	.	ID=exon-XM_032823322.1-1;Dbxref=GeneID:116847857%2CGenbank:XM_032823322.1;Parent=rna-XM_032823322.1
NW_022639534.1	Gnomon	exon	277567	277845	.	+	.	ID=exon-XM_032823318.1-14;Dbxref=GeneID:116847854%2CGenbank:XM_032823318.1;Parent=rna-XM_032823318.1
NW_022639534.1	Gnomon	exon	278135	278764	.	+	.	ID=exon-XM_032823318.1-15;Dbxref=GeneID:116847854%2CGenbank:XM_032823318.1;Parent=rna-XM_032823318.1
NW_022639534.1	Gnomon	exon	278850	283473	.	+	.	ID=exon-XM_032823318.1-16;Dbxref=GeneID:116847854%2CGenbank:XM_032823318.1;Parent=rna-XM_032823318.1
NW_022639534.1	Gnomon	exon	272419	272713	.	+	.	ID=exon-XM_032823318.1-10;Dbxref=GeneID:116847854%2CGenbank:XM_032823318.1;Parent=rna-XM_032823318.1
NW_022639534.1	Gnomon	exon	273652	273953	.	+	.	ID=exon-XM_032823318.1-11;Dbxref=GeneID:116847854%2CGenbank:XM_032823318.1;Parent=rna-XM_032823318.1
NW_022639534.1	Gnomon	exon	274070	274383	.	+	.	ID=exon-XM_032823318.1-12;Dbxref=GeneID:116847854%2CGenbank:XM_032823318.1;Parent=rna-XM_032823318.1
NW_022639534.1	Gnomon	exon	276040	276790	.	+	.	ID=exon-XM_032823318.1-13;Dbxref=GeneID:116847854%2CGenbank:XM_032823318.1;Parent=rna-XM_032823318.1
NW_022639534.1	Gnomon	exon	1278704	1278795	.	+	.	ID=exon-XM_032823370.1-9;Dbxref=GeneID:116847881%2CGenbank:XM_032823370.1;Parent=rna-XM_032823370.1
NW_022639534.1	Gnomon	exon	1274564	1274736	.	+	.	ID=exon-XM_032823370.1-7;Dbxref=GeneID:116847881%2CGenbank:XM_032823370.1;Parent=rna-XM_032823370.1
NW_022639534.1	Gnomon	exon	1277672	1277772	.	+	.	ID=exon-XM_032823370.1-8;Dbxref=GeneID:116847881%2CGenbank:XM_032823370.1;Parent=rna-XM_032823370.1
NW_022639534.1	Gnomon	exon	1268632	1268753	.	+	.	ID=exon-XM_032823370.1-5;Dbxref=GeneID:116847881%2CGenbank:XM_032823370.1;Parent=rna-XM_032823370.1
NW_022639534.1	Gnomon	exon	1272865	1272952	.	+	.	ID=exon-XM_032823370.1-6;Dbxref=GeneID:116847881%2CGenbank:XM_032823370.1;Parent=rna-XM_032823370.1
NW_022639534.1	Gnomon	exon	1259369	1261630	.	+	.	ID=exon-XM_032823370.1-3;Dbxref=GeneID:116847881%2CGenbank:XM_032823370.1;Parent=rna-XM_032823370.1
NW_022639534.1	Gnomon	exon	1261921	1262160	.	+	.	ID=exon-XM_032823370.1-4;Dbxref=GeneID:116847881%2CGenbank:XM_032823370.1;Parent=rna-XM_032823370.1
NW_022639534.1	Gnomon	exon	1256774	1257035	.	+	.	ID=exon-XM_032823370.1-1;Dbxref=GeneID:116847881%2CGenbank:XM_032823370.1;Parent=rna-XM_032823370.1
NW_022639534.1	Gnomon	exon	1257539	1257756	.	+	.	ID=exon-XM_032823370.1-2;Dbxref=GeneID:116847881%2CGenbank:XM_032823370.1;Parent=rna-XM_032823370.1
NW_022639534.1	Gnomon	CDS	319052	319146	.	-	0	Name=XP_032679212.1;ID=cds-XP_032679212.1;Dbxref=GeneID:116847856%2CGenbank:XP_032679212.1;Parent=rna-XM_032823321.1
NW_022639534.1	Gnomon	CDS	312497	312586	.	-	0	Name=XP_032679212.1;ID=cds-XP_032679212.1;Dbxref=GeneID:116847856%2CGenbank:XP_032679212.1;Parent=rna-XM_032823321.1
NW_022639534.1	Gnomon	CDS	293979	294259	.	-	0	Name=XP_032679212.1;ID=cds-XP_032679212.1;Dbxref=GeneID:116847856%2CGenbank:XP_032679212.1;Parent=rna-XM_032823321.1
NW_022639534.1	Gnomon	CDS	283493	283781	.	-	0	Name=XP_032679212.1;ID=cds-XP_032679212.1;Dbxref=GeneID:116847856%2CGenbank:XP_032679212.1;Parent=rna-XM_032823321.1
NW_022639534.1	Gnomon	CDS	281332	281641	.	-	0	Name=XP_032679212.1;ID=cds-XP_032679212.1;Dbxref=GeneID:116847856%2CGenbank:XP_032679212.1;Parent=rna-XM_032823321.1
NW_022639534.1	Gnomon	CDS	280342	281115	.	-	0	Name=XP_032679212.1;ID=cds-XP_032679212.1;Dbxref=GeneID:116847856%2CGenbank:XP_032679212.1;Parent=rna-XM_032823321.1
NW_022639534.1	Gnomon	CDS	289256	289813	.	+	0	Name=XP_032679213.1;ID=cds-XP_032679213.1;Dbxref=GeneID:116847857%2CGenbank:XP_032679213.1;Parent=rna-XM_032823322.1
NW_022639534.1	Gnomon	exon	1274564	1274736	.	+	.	ID=exon-XM_032823372.1-7;Dbxref=GeneID:116847881%2CGenbank:XM_032823372.1;Parent=rna-XM_032823372.1
NW_022639534.1	Gnomon	exon	1277672	1277772	.	+	.	ID=exon-XM_032823372.1-8;Dbxref=GeneID:116847881%2CGenbank:XM_032823372.1;Parent=rna-XM_032823372.1
NW_022639534.1	Gnomon	exon	1268632	1268753	.	+	.	ID=exon-XM_032823372.1-5;Dbxref=GeneID:116847881%2CGenbank:XM_032823372.1;Parent=rna-XM_032823372.1
NW_022639534.1	Gnomon	exon	1272865	1272952	.	+	.	ID=exon-XM_032823372.1-6;Dbxref=GeneID:116847881%2CGenbank:XM_032823372.1;Parent=rna-XM_032823372.1
NW_022639534.1	Gnomon	exon	1278704	1278795	.	+	.	ID=exon-XM_032823372.1-9;Dbxref=GeneID:116847881%2CGenbank:XM_032823372.1;Parent=rna-XM_032823372.1
NW_022639534.1	Gnomon	mRNA	1224431	1252296	.	+	.	Name=XM_032823354.1;ID=rna-XM_032823354.1;Dbxref=GeneID:116847875%2CGenbank:XM_032823354.1;Parent=gene-LOC116847875
NW_022639534.1	Gnomon	exon	1259369	1261527	.	+	.	ID=exon-XM_032823372.1-3;Dbxref=GeneID:116847881%2CGenbank:XM_032823372.1;Parent=rna-XM_032823372.1
NW_022639534.1	Gnomon	exon	1261921	1262160	.	+	.	ID=exon-XM_032823372.1-4;Dbxref=GeneID:116847881%2CGenbank:XM_032823372.1;Parent=rna-XM_032823372.1
NW_022639534.1	Gnomon	exon	1256774	1257035	.	+	.	ID=exon-XM_032823372.1-1;Dbxref=GeneID:116847881%2CGenbank:XM_032823372.1;Parent=rna-XM_032823372.1
NW_022639534.1	Gnomon	exon	1257539	1257756	.	+	.	ID=exon-XM_032823372.1-2;Dbxref=GeneID:116847881%2CGenbank:XM_032823372.1;Parent=rna-XM_032823372.1
NW_022639534.1	Gnomon	CDS	1381365	1381649	.	-	0	Name=XP_032679216.1;ID=cds-XP_032679216.1;Dbxref=GeneID:116847859%2CGenbank:XP_032679216.1;Parent=rna-XM_032823325.1
NW_022639534.1	Gnomon	CDS	1381286	1381288	.	-	0	Name=XP_032679216.1;ID=cds-XP_032679216.1;Dbxref=GeneID:116847859%2CGenbank:XP_032679216.1;Parent=rna-XM_032823325.1
NW_022639534.1	Gnomon	CDS	1380304	1380472	.	-	0	Name=XP_032679216.1;ID=cds-XP_032679216.1;Dbxref=GeneID:116847859%2CGenbank:XP_032679216.1;Parent=rna-XM_032823325.1
NW_022639534.1	Gnomon	CDS	1380047	1380195	.	-	0	Name=XP_032679216.1;ID=cds-XP_032679216.1;Dbxref=GeneID:116847859%2CGenbank:XP_032679216.1;Parent=rna-XM_032823325.1
NW_022639534.1	Gnomon	mRNA	1521073	1522257	.	-	.	Name=XM_032823353.1;ID=rna-XM_032823353.1;Dbxref=GeneID:116847874%2CGenbank:XM_032823353.1;Parent=gene-LOC116847874
NW_022639534.1	Gnomon	CDS	1381365	1381649	.	-	0	Name=XP_032679215.1;ID=cds-XP_032679215.1;Dbxref=GeneID:116847859%2CGenbank:XP_032679215.1;Parent=rna-XM_032823324.1
NW_022639534.1	Gnomon	CDS	1381286	1381288	.	-	0	Name=XP_032679215.1;ID=cds-XP_032679215.1;Dbxref=GeneID:116847859%2CGenbank:XP_032679215.1;Parent=rna-XM_032823324.1
NW_022639534.1	Gnomon	CDS	1380304	1380472	.	-	0	Name=XP_032679215.1;ID=cds-XP_032679215.1;Dbxref=GeneID:116847859%2CGenbank:XP_032679215.1;Parent=rna-XM_032823324.1
NW_022639534.1	Gnomon	CDS	1380047	1380195	.	-	0	Name=XP_032679215.1;ID=cds-XP_032679215.1;Dbxref=GeneID:116847859%2CGenbank:XP_032679215.1;Parent=rna-XM_032823324.1
NW_022639534.1	Gnomon	exon	1259369	1262160	.	+	.	ID=exon-XM_032823371.1-2;Dbxref=GeneID:116847881%2CGenbank:XM_032823371.1;Parent=rna-XM_032823371.1
NW_022639534.1	Gnomon	exon	1268632	1268753	.	+	.	ID=exon-XM_032823371.1-3;Dbxref=GeneID:116847881%2CGenbank:XM_032823371.1;Parent=rna-XM_032823371.1
NW_022639534.1	Gnomon	exon	1272865	1272952	.	+	.	ID=exon-XM_032823371.1-4;Dbxref=GeneID:116847881%2CGenbank:XM_032823371.1;Parent=rna-XM_032823371.1
NW_022639534.1	Gnomon	exon	1274564	1274736	.	+	.	ID=exon-XM_032823371.1-5;Dbxref=GeneID:116847881%2CGenbank:XM_032823371.1;Parent=rna-XM_032823371.1
NW_022639534.1	Gnomon	exon	1259172	1259210	.	+	.	ID=exon-XM_032823371.1-1;Dbxref=GeneID:116847881%2CGenbank:XM_032823371.1;Parent=rna-XM_032823371.1
NW_022639534.1	Gnomon	mRNA	1224578	1230832	.	+	.	Name=XM_032823356.1;ID=rna-XM_032823356.1;Dbxref=GeneID:116847875%2CGenbank:XM_032823356.1;Parent=gene-LOC116847875
NW_022639534.1	Gnomon	exon	1277672	1277772	.	+	.	ID=exon-XM_032823371.1-6;Dbxref=GeneID:116847881%2CGenbank:XM_032823371.1;Parent=rna-XM_032823371.1
NW_022639534.1	Gnomon	exon	1278704	1278795	.	+	.	ID=exon-XM_032823371.1-7;Dbxref=GeneID:116847881%2CGenbank:XM_032823371.1;Parent=rna-XM_032823371.1
NW_022639534.1	Gnomon	exon	1279204	1279804	.	+	.	ID=exon-XM_032823371.1-8;Dbxref=GeneID:116847881%2CGenbank:XM_032823371.1;Parent=rna-XM_032823371.1
NW_022639534.1	Gnomon	exon	1300319	1300421	.	-	.	ID=exon-XM_032823382.1-15;Dbxref=GeneID:116847887%2CGenbank:XM_032823382.1;Parent=rna-XM_032823382.1
NW_022639534.1	Gnomon	exon	1299021	1299111	.	-	.	ID=exon-XM_032823382.1-16;Dbxref=GeneID:116847887%2CGenbank:XM_032823382.1;Parent=rna-XM_032823382.1
NW_022639534.1	Gnomon	exon	1300822	1300962	.	-	.	ID=exon-XM_032823382.1-13;Dbxref=GeneID:116847887%2CGenbank:XM_032823382.1;Parent=rna-XM_032823382.1
NW_022639534.1	Gnomon	exon	1300524	1300718	.	-	.	ID=exon-XM_032823382.1-14;Dbxref=GeneID:116847887%2CGenbank:XM_032823382.1;Parent=rna-XM_032823382.1
NW_022639534.1	Gnomon	exon	1297713	1297884	.	-	.	ID=exon-XM_032823382.1-17;Dbxref=GeneID:116847887%2CGenbank:XM_032823382.1;Parent=rna-XM_032823382.1
NW_022639534.1	Gnomon	exon	1301841	1301959	.	-	.	ID=exon-XM_032823382.1-11;Dbxref=GeneID:116847887%2CGenbank:XM_032823382.1;Parent=rna-XM_032823382.1
NW_022639534.1	Gnomon	exon	1301595	1301765	.	-	.	ID=exon-XM_032823382.1-12;Dbxref=GeneID:116847887%2CGenbank:XM_032823382.1;Parent=rna-XM_032823382.1
NW_022639534.1	Gnomon	exon	1302481	1302556	.	-	.	ID=exon-XM_032823382.1-10;Dbxref=GeneID:116847887%2CGenbank:XM_032823382.1;Parent=rna-XM_032823382.1
NW_022639534.1	Gnomon	CDS	1381365	1381649	.	-	0	Name=XP_032679218.1;ID=cds-XP_032679218.1;Dbxref=GeneID:116847859%2CGenbank:XP_032679218.1;Parent=rna-XM_032823327.1
NW_022639534.1	Gnomon	CDS	1381286	1381288	.	-	0	Name=XP_032679218.1;ID=cds-XP_032679218.1;Dbxref=GeneID:116847859%2CGenbank:XP_032679218.1;Parent=rna-XM_032823327.1
NW_022639534.1	Gnomon	CDS	1380304	1380472	.	-	0	Name=XP_032679218.1;ID=cds-XP_032679218.1;Dbxref=GeneID:116847859%2CGenbank:XP_032679218.1;Parent=rna-XM_032823327.1
NW_022639534.1	Gnomon	CDS	1380047	1380195	.	-	0	Name=XP_032679218.1;ID=cds-XP_032679218.1;Dbxref=GeneID:116847859%2CGenbank:XP_032679218.1;Parent=rna-XM_032823327.1
NW_022639534.1	Gnomon	exon	1302679	1302769	.	-	.	ID=exon-XM_032823389.1-10;Dbxref=GeneID:116847887%2CGenbank:XM_032823389.1;Parent=rna-XM_032823389.1
NW_022639534.1	Gnomon	exon	1302481	1302556	.	-	.	ID=exon-XM_032823389.1-11;Dbxref=GeneID:116847887%2CGenbank:XM_032823389.1;Parent=rna-XM_032823389.1
NW_022639534.1	Gnomon	exon	1300319	1300421	.	-	.	ID=exon-XM_032823389.1-16;Dbxref=GeneID:116847887%2CGenbank:XM_032823389.1;Parent=rna-XM_032823389.1
NW_022639534.1	Gnomon	exon	1299021	1299111	.	-	.	ID=exon-XM_032823389.1-17;Dbxref=GeneID:116847887%2CGenbank:XM_032823389.1;Parent=rna-XM_032823389.1
NW_022639534.1	Gnomon	exon	1294294	1297884	.	-	.	ID=exon-XM_032823389.1-18;Dbxref=GeneID:116847887%2CGenbank:XM_032823389.1;Parent=rna-XM_032823389.1
NW_022639534.1	Gnomon	exon	1301841	1301959	.	-	.	ID=exon-XM_032823389.1-12;Dbxref=GeneID:116847887%2CGenbank:XM_032823389.1;Parent=rna-XM_032823389.1
NW_022639534.1	Gnomon	exon	1301595	1301765	.	-	.	ID=exon-XM_032823389.1-13;Dbxref=GeneID:116847887%2CGenbank:XM_032823389.1;Parent=rna-XM_032823389.1
NW_022639534.1	Gnomon	exon	1300822	1300962	.	-	.	ID=exon-XM_032823389.1-14;Dbxref=GeneID:116847887%2CGenbank:XM_032823389.1;Parent=rna-XM_032823389.1
NW_022639534.1	Gnomon	exon	1300524	1300718	.	-	.	ID=exon-XM_032823389.1-15;Dbxref=GeneID:116847887%2CGenbank:XM_032823389.1;Parent=rna-XM_032823389.1
NW_022639534.1	Gnomon	exon	1515048	1515295	.	+	.	ID=exon-XM_032823350.1-10;Dbxref=GeneID:116847873%2CGenbank:XM_032823350.1;Parent=rna-XM_032823350.1
NW_022639534.1	Gnomon	exon	1516672	1521105	.	+	.	ID=exon-XM_032823350.1-11;Dbxref=GeneID:116847873%2CGenbank:XM_032823350.1;Parent=rna-XM_032823350.1
NW_022639534.1	Gnomon	mRNA	1224578	1239463	.	+	.	Name=XM_032823355.1;ID=rna-XM_032823355.1;Dbxref=GeneID:116847875%2CGenbank:XM_032823355.1;Parent=gene-LOC116847875
NW_022639534.1	Gnomon	CDS	1381365	1381649	.	-	0	Name=XP_032679217.1;ID=cds-XP_032679217.1;Dbxref=GeneID:116847859%2CGenbank:XP_032679217.1;Parent=rna-XM_032823326.1
NW_022639534.1	Gnomon	CDS	1381286	1381288	.	-	0	Name=XP_032679217.1;ID=cds-XP_032679217.1;Dbxref=GeneID:116847859%2CGenbank:XP_032679217.1;Parent=rna-XM_032823326.1
NW_022639534.1	Gnomon	CDS	1380304	1380472	.	-	0	Name=XP_032679217.1;ID=cds-XP_032679217.1;Dbxref=GeneID:116847859%2CGenbank:XP_032679217.1;Parent=rna-XM_032823326.1
NW_022639534.1	Gnomon	CDS	1380047	1380195	.	-	0	Name=XP_032679217.1;ID=cds-XP_032679217.1;Dbxref=GeneID:116847859%2CGenbank:XP_032679217.1;Parent=rna-XM_032823326.1
NW_022639534.1	Gnomon	mRNA	1457252	1459368	.	+	.	Name=XM_032823359.1;ID=rna-XM_032823359.1;Dbxref=GeneID:116847877%2CGenbank:XM_032823359.1;Parent=gene-LOC116847877
NW_022639534.1	Gnomon	exon	430710	430763	.	+	.	ID=exon-XM_032823347.1-3;Dbxref=GeneID:116847869%2CGenbank:XM_032823347.1;Parent=rna-XM_032823347.1
NW_022639534.1	Gnomon	exon	431731	431959	.	+	.	ID=exon-XM_032823347.1-4;Dbxref=GeneID:116847869%2CGenbank:XM_032823347.1;Parent=rna-XM_032823347.1
NW_022639534.1	Gnomon	exon	414763	414911	.	+	.	ID=exon-XM_032823347.1-1;Dbxref=GeneID:116847869%2CGenbank:XM_032823347.1;Parent=rna-XM_032823347.1
NW_022639534.1	Gnomon	exon	430427	430533	.	+	.	ID=exon-XM_032823347.1-2;Dbxref=GeneID:116847869%2CGenbank:XM_032823347.1;Parent=rna-XM_032823347.1
NW_022639534.1	Gnomon	exon	433242	433391	.	+	.	ID=exon-XM_032823347.1-5;Dbxref=GeneID:116847869%2CGenbank:XM_032823347.1;Parent=rna-XM_032823347.1
NW_022639534.1	Gnomon	mRNA	1199203	1252296	.	+	.	Name=XM_032823357.1;ID=rna-XM_032823357.1;Dbxref=GeneID:116847875%2CGenbank:XM_032823357.1;Parent=gene-LOC116847875
NW_022639534.1	Gnomon	mRNA	1459838	1466660	.	-	.	Name=XM_032823358.1;ID=rna-XM_032823358.1;Dbxref=GeneID:116847876%2CGenbank:XM_032823358.1;Parent=gene-LOC116847876
NW_022639534.1	Gnomon	CDS	1381365	1381649	.	-	0	Name=XP_032679219.1;ID=cds-XP_032679219.1;Dbxref=GeneID:116847859%2CGenbank:XP_032679219.1;Parent=rna-XM_032823328.1
NW_022639534.1	Gnomon	CDS	1381286	1381288	.	-	0	Name=XP_032679219.1;ID=cds-XP_032679219.1;Dbxref=GeneID:116847859%2CGenbank:XP_032679219.1;Parent=rna-XM_032823328.1
NW_022639534.1	Gnomon	CDS	1380304	1380472	.	-	0	Name=XP_032679219.1;ID=cds-XP_032679219.1;Dbxref=GeneID:116847859%2CGenbank:XP_032679219.1;Parent=rna-XM_032823328.1
NW_022639534.1	Gnomon	CDS	1380047	1380195	.	-	0	Name=XP_032679219.1;ID=cds-XP_032679219.1;Dbxref=GeneID:116847859%2CGenbank:XP_032679219.1;Parent=rna-XM_032823328.1
NW_022639534.1	Gnomon	exon	1380304	1380472	.	-	.	ID=exon-XM_032823324.1-4;Dbxref=GeneID:116847859%2CGenbank:XM_032823324.1;Parent=rna-XM_032823324.1
NW_022639534.1	Gnomon	exon	1377184	1380195	.	-	.	ID=exon-XM_032823324.1-5;Dbxref=GeneID:116847859%2CGenbank:XM_032823324.1;Parent=rna-XM_032823324.1
NW_022639534.1	Gnomon	exon	1381365	1381834	.	-	.	ID=exon-XM_032823324.1-2;Dbxref=GeneID:116847859%2CGenbank:XM_032823324.1;Parent=rna-XM_032823324.1
NW_022639534.1	Gnomon	exon	1381286	1381288	.	-	.	ID=exon-XM_032823324.1-3;Dbxref=GeneID:116847859%2CGenbank:XM_032823324.1;Parent=rna-XM_032823324.1
NW_022639534.1	Gnomon	exon	1416211	1416747	.	-	.	ID=exon-XM_032823324.1-1;Dbxref=GeneID:116847859%2CGenbank:XM_032823324.1;Parent=rna-XM_032823324.1
NW_022639534.1	Gnomon	CDS	1261962	1262160	.	+	0	Name=XP_032679257.1;ID=cds-XP_032679257.1;Dbxref=GeneID:116847881%2CGenbank:XP_032679257.1;Parent=rna-XM_032823366.1
NW_022639534.1	Gnomon	CDS	1268632	1268753	.	+	0	Name=XP_032679257.1;ID=cds-XP_032679257.1;Dbxref=GeneID:116847881%2CGenbank:XP_032679257.1;Parent=rna-XM_032823366.1
NW_022639534.1	Gnomon	CDS	1272865	1272952	.	+	0	Name=XP_032679257.1;ID=cds-XP_032679257.1;Dbxref=GeneID:116847881%2CGenbank:XP_032679257.1;Parent=rna-XM_032823366.1
NW_022639534.1	Gnomon	CDS	1274564	1274736	.	+	0	Name=XP_032679257.1;ID=cds-XP_032679257.1;Dbxref=GeneID:116847881%2CGenbank:XP_032679257.1;Parent=rna-XM_032823366.1
NW_022639534.1	Gnomon	CDS	1277672	1277772	.	+	0	Name=XP_032679257.1;ID=cds-XP_032679257.1;Dbxref=GeneID:116847881%2CGenbank:XP_032679257.1;Parent=rna-XM_032823366.1
NW_022639534.1	Gnomon	CDS	1278704	1278795	.	+	0	Name=XP_032679257.1;ID=cds-XP_032679257.1;Dbxref=GeneID:116847881%2CGenbank:XP_032679257.1;Parent=rna-XM_032823366.1
NW_022639534.1	Gnomon	CDS	1279204	1279442	.	+	0	Name=XP_032679257.1;ID=cds-XP_032679257.1;Dbxref=GeneID:116847881%2CGenbank:XP_032679257.1;Parent=rna-XM_032823366.1
NW_022639534.1	Gnomon	exon	13803	14737	.	-	.	ID=exon-XM_032823373.1-1;Dbxref=GeneID:116847882%2CGenbank:XM_032823373.1;Parent=rna-XM_032823373.1
NW_022639534.1	Gnomon	exon	13349	13720	.	-	.	ID=exon-XM_032823373.1-2;Dbxref=GeneID:116847882%2CGenbank:XM_032823373.1;Parent=rna-XM_032823373.1
NW_022639534.1	Gnomon	mRNA	1297713	1329650	.	-	.	Name=XM_032823383.1;ID=rna-XM_032823383.1;Dbxref=GeneID:116847887%2CGenbank:XM_032823383.1;Parent=gene-LOC116847887
NW_022639534.1	Gnomon	CDS	332234	332387	.	+	0	Name=XP_032679256.1;ID=cds-XP_032679256.1;Dbxref=GeneID:116847879%2CGenbank:XP_032679256.1;Parent=rna-XM_032823365.1
NW_022639534.1	Gnomon	CDS	334049	334193	.	+	0	Name=XP_032679256.1;ID=cds-XP_032679256.1;Dbxref=GeneID:116847879%2CGenbank:XP_032679256.1;Parent=rna-XM_032823365.1
NW_022639534.1	Gnomon	CDS	334248	334417	.	+	0	Name=XP_032679256.1;ID=cds-XP_032679256.1;Dbxref=GeneID:116847879%2CGenbank:XP_032679256.1;Parent=rna-XM_032823365.1
NW_022639534.1	Gnomon	CDS	334559	334898	.	+	0	Name=XP_032679256.1;ID=cds-XP_032679256.1;Dbxref=GeneID:116847879%2CGenbank:XP_032679256.1;Parent=rna-XM_032823365.1
NW_022639534.1	Gnomon	CDS	335007	335433	.	+	0	Name=XP_032679256.1;ID=cds-XP_032679256.1;Dbxref=GeneID:116847879%2CGenbank:XP_032679256.1;Parent=rna-XM_032823365.1
NW_022639534.1	Gnomon	CDS	336158	336415	.	+	0	Name=XP_032679256.1;ID=cds-XP_032679256.1;Dbxref=GeneID:116847879%2CGenbank:XP_032679256.1;Parent=rna-XM_032823365.1
NW_022639534.1	Gnomon	CDS	336493	336720	.	+	0	Name=XP_032679256.1;ID=cds-XP_032679256.1;Dbxref=GeneID:116847879%2CGenbank:XP_032679256.1;Parent=rna-XM_032823365.1
NW_022639534.1	Gnomon	CDS	337010	337750	.	+	0	Name=XP_032679256.1;ID=cds-XP_032679256.1;Dbxref=GeneID:116847879%2CGenbank:XP_032679256.1;Parent=rna-XM_032823365.1
NW_022639534.1	Gnomon	exon	1377184	1380195	.	-	.	ID=exon-XM_032823325.1-6;Dbxref=GeneID:116847859%2CGenbank:XM_032823325.1;Parent=rna-XM_032823325.1
NW_022639534.1	Gnomon	exon	1380304	1380472	.	-	.	ID=exon-XM_032823325.1-5;Dbxref=GeneID:116847859%2CGenbank:XM_032823325.1;Parent=rna-XM_032823325.1
NW_022639534.1	Gnomon	exon	1383670	1384549	.	-	.	ID=exon-XM_032823325.1-2;Dbxref=GeneID:116847859%2CGenbank:XM_032823325.1;Parent=rna-XM_032823325.1
NW_022639534.1	Gnomon	exon	1416211	1416747	.	-	.	ID=exon-XM_032823325.1-1;Dbxref=GeneID:116847859%2CGenbank:XM_032823325.1;Parent=rna-XM_032823325.1
NW_022639534.1	Gnomon	exon	1381286	1381288	.	-	.	ID=exon-XM_032823325.1-4;Dbxref=GeneID:116847859%2CGenbank:XM_032823325.1;Parent=rna-XM_032823325.1
NW_022639534.1	Gnomon	exon	1381365	1381834	.	-	.	ID=exon-XM_032823325.1-3;Dbxref=GeneID:116847859%2CGenbank:XM_032823325.1;Parent=rna-XM_032823325.1
NW_022639534.1	Gnomon	mRNA	1297713	1328371	.	-	.	Name=XM_032823382.1;ID=rna-XM_032823382.1;Dbxref=GeneID:116847887%2CGenbank:XM_032823382.1;Parent=gene-LOC116847887
NW_022639534.1	Gnomon	mRNA	1297713	1307963	.	-	.	Name=XM_032823385.1;ID=rna-XM_032823385.1;Dbxref=GeneID:116847887%2CGenbank:XM_032823385.1;Parent=gene-LOC116847887
NW_022639534.1	Gnomon	exon	1479408	1479516	.	+	.	ID=exon-XM_032823350.1-2;Dbxref=GeneID:116847873%2CGenbank:XM_032823350.1;Parent=rna-XM_032823350.1
NW_022639534.1	Gnomon	exon	1477940	1478207	.	+	.	ID=exon-XM_032823350.1-1;Dbxref=GeneID:116847873%2CGenbank:XM_032823350.1;Parent=rna-XM_032823350.1
NW_022639534.1	Gnomon	exon	1480279	1480620	.	+	.	ID=exon-XM_032823350.1-4;Dbxref=GeneID:116847873%2CGenbank:XM_032823350.1;Parent=rna-XM_032823350.1
NW_022639534.1	Gnomon	exon	1479607	1479731	.	+	.	ID=exon-XM_032823350.1-3;Dbxref=GeneID:116847873%2CGenbank:XM_032823350.1;Parent=rna-XM_032823350.1
NW_022639534.1	Gnomon	exon	1514796	1514919	.	+	.	ID=exon-XM_032823350.1-9;Dbxref=GeneID:116847873%2CGenbank:XM_032823350.1;Parent=rna-XM_032823350.1
NW_022639534.1	Gnomon	exon	1482647	1482817	.	+	.	ID=exon-XM_032823350.1-6;Dbxref=GeneID:116847873%2CGenbank:XM_032823350.1;Parent=rna-XM_032823350.1
NW_022639534.1	Gnomon	exon	1480746	1480828	.	+	.	ID=exon-XM_032823350.1-5;Dbxref=GeneID:116847873%2CGenbank:XM_032823350.1;Parent=rna-XM_032823350.1
NW_022639534.1	Gnomon	exon	1513537	1513642	.	+	.	ID=exon-XM_032823350.1-8;Dbxref=GeneID:116847873%2CGenbank:XM_032823350.1;Parent=rna-XM_032823350.1
NW_022639534.1	Gnomon	exon	1512411	1512953	.	+	.	ID=exon-XM_032823350.1-7;Dbxref=GeneID:116847873%2CGenbank:XM_032823350.1;Parent=rna-XM_032823350.1
NW_022639534.1	Gnomon	exon	1513537	1513642	.	+	.	ID=exon-XM_032823349.1-9;Dbxref=GeneID:116847873%2CGenbank:XM_032823349.1;Parent=rna-XM_032823349.1
NW_022639534.1	Gnomon	exon	1512411	1512953	.	+	.	ID=exon-XM_032823349.1-8;Dbxref=GeneID:116847873%2CGenbank:XM_032823349.1;Parent=rna-XM_032823349.1
NW_022639534.1	Gnomon	exon	1499792	1499854	.	+	.	ID=exon-XM_032823349.1-7;Dbxref=GeneID:116847873%2CGenbank:XM_032823349.1;Parent=rna-XM_032823349.1
NW_022639534.1	Gnomon	exon	1482647	1482817	.	+	.	ID=exon-XM_032823349.1-6;Dbxref=GeneID:116847873%2CGenbank:XM_032823349.1;Parent=rna-XM_032823349.1
NW_022639534.1	Gnomon	exon	1480746	1480828	.	+	.	ID=exon-XM_032823349.1-5;Dbxref=GeneID:116847873%2CGenbank:XM_032823349.1;Parent=rna-XM_032823349.1
NW_022639534.1	Gnomon	exon	1480279	1480620	.	+	.	ID=exon-XM_032823349.1-4;Dbxref=GeneID:116847873%2CGenbank:XM_032823349.1;Parent=rna-XM_032823349.1
NW_022639534.1	Gnomon	exon	1479607	1479731	.	+	.	ID=exon-XM_032823349.1-3;Dbxref=GeneID:116847873%2CGenbank:XM_032823349.1;Parent=rna-XM_032823349.1
NW_022639534.1	Gnomon	exon	1479408	1479516	.	+	.	ID=exon-XM_032823349.1-2;Dbxref=GeneID:116847873%2CGenbank:XM_032823349.1;Parent=rna-XM_032823349.1
NW_022639534.1	Gnomon	exon	1477936	1478207	.	+	.	ID=exon-XM_032823349.1-1;Dbxref=GeneID:116847873%2CGenbank:XM_032823349.1;Parent=rna-XM_032823349.1
NW_022639534.1	RefSeq	region	1	1551519	.	+	.	Name=Unknown;ID=NW_022639534.1:1..1551519;Dbxref=taxon:486640
NW_022639534.1	Gnomon	CDS	1261962	1262160	.	+	0	Name=XP_032679258.1;ID=cds-XP_032679258.1;Dbxref=GeneID:116847881%2CGenbank:XP_032679258.1;Parent=rna-XM_032823367.1
NW_022639534.1	Gnomon	CDS	1268632	1268753	.	+	0	Name=XP_032679258.1;ID=cds-XP_032679258.1;Dbxref=GeneID:116847881%2CGenbank:XP_032679258.1;Parent=rna-XM_032823367.1
NW_022639534.1	Gnomon	CDS	1272865	1272952	.	+	0	Name=XP_032679258.1;ID=cds-XP_032679258.1;Dbxref=GeneID:116847881%2CGenbank:XP_032679258.1;Parent=rna-XM_032823367.1
NW_022639534.1	Gnomon	CDS	1274564	1274736	.	+	0	Name=XP_032679258.1;ID=cds-XP_032679258.1;Dbxref=GeneID:116847881%2CGenbank:XP_032679258.1;Parent=rna-XM_032823367.1
NW_022639534.1	Gnomon	CDS	1277672	1277772	.	+	0	Name=XP_032679258.1;ID=cds-XP_032679258.1;Dbxref=GeneID:116847881%2CGenbank:XP_032679258.1;Parent=rna-XM_032823367.1
NW_022639534.1	Gnomon	CDS	1278704	1278795	.	+	0	Name=XP_032679258.1;ID=cds-XP_032679258.1;Dbxref=GeneID:116847881%2CGenbank:XP_032679258.1;Parent=rna-XM_032823367.1
NW_022639534.1	Gnomon	CDS	1279204	1279442	.	+	0	Name=XP_032679258.1;ID=cds-XP_032679258.1;Dbxref=GeneID:116847881%2CGenbank:XP_032679258.1;Parent=rna-XM_032823367.1
NW_022639534.1	Gnomon	CDS	1261962	1262160	.	+	0	Name=XP_032679259.1;ID=cds-XP_032679259.1;Dbxref=GeneID:116847881%2CGenbank:XP_032679259.1;Parent=rna-XM_032823368.1
NW_022639534.1	Gnomon	CDS	1268632	1268753	.	+	0	Name=XP_032679259.1;ID=cds-XP_032679259.1;Dbxref=GeneID:116847881%2CGenbank:XP_032679259.1;Parent=rna-XM_032823368.1
NW_022639534.1	Gnomon	CDS	1272865	1272952	.	+	0	Name=XP_032679259.1;ID=cds-XP_032679259.1;Dbxref=GeneID:116847881%2CGenbank:XP_032679259.1;Parent=rna-XM_032823368.1
NW_022639534.1	Gnomon	CDS	1274564	1274736	.	+	0	Name=XP_032679259.1;ID=cds-XP_032679259.1;Dbxref=GeneID:116847881%2CGenbank:XP_032679259.1;Parent=rna-XM_032823368.1
NW_022639534.1	Gnomon	CDS	1277672	1277772	.	+	0	Name=XP_032679259.1;ID=cds-XP_032679259.1;Dbxref=GeneID:116847881%2CGenbank:XP_032679259.1;Parent=rna-XM_032823368.1
NW_022639534.1	Gnomon	CDS	1278704	1278795	.	+	0	Name=XP_032679259.1;ID=cds-XP_032679259.1;Dbxref=GeneID:116847881%2CGenbank:XP_032679259.1;Parent=rna-XM_032823368.1
NW_022639534.1	Gnomon	CDS	1279204	1279442	.	+	0	Name=XP_032679259.1;ID=cds-XP_032679259.1;Dbxref=GeneID:116847881%2CGenbank:XP_032679259.1;Parent=rna-XM_032823368.1
NW_022639534.1	Gnomon	mRNA	1297713	1329697	.	-	.	Name=XM_032823384.1;ID=rna-XM_032823384.1;Dbxref=GeneID:116847887%2CGenbank:XM_032823384.1;Parent=gene-LOC116847887
NW_022639534.1	Gnomon	mRNA	1297713	1362265	.	-	.	Name=XM_032823387.1;ID=rna-XM_032823387.1;Dbxref=GeneID:116847887%2CGenbank:XM_032823387.1;Parent=gene-LOC116847887
NW_022639534.1	Gnomon	exon	1477933	1478207	.	+	.	ID=exon-XM_032823348.1-1;Dbxref=GeneID:116847873%2CGenbank:XM_032823348.1;Parent=rna-XM_032823348.1
NW_022639534.1	Gnomon	exon	1479607	1479731	.	+	.	ID=exon-XM_032823348.1-3;Dbxref=GeneID:116847873%2CGenbank:XM_032823348.1;Parent=rna-XM_032823348.1
NW_022639534.1	Gnomon	exon	1479408	1479516	.	+	.	ID=exon-XM_032823348.1-2;Dbxref=GeneID:116847873%2CGenbank:XM_032823348.1;Parent=rna-XM_032823348.1
NW_022639534.1	Gnomon	exon	1480746	1480828	.	+	.	ID=exon-XM_032823348.1-5;Dbxref=GeneID:116847873%2CGenbank:XM_032823348.1;Parent=rna-XM_032823348.1
NW_022639534.1	Gnomon	exon	1480279	1480620	.	+	.	ID=exon-XM_032823348.1-4;Dbxref=GeneID:116847873%2CGenbank:XM_032823348.1;Parent=rna-XM_032823348.1
NW_022639534.1	Gnomon	exon	1499792	1499854	.	+	.	ID=exon-XM_032823348.1-7;Dbxref=GeneID:116847873%2CGenbank:XM_032823348.1;Parent=rna-XM_032823348.1
NW_022639534.1	Gnomon	exon	1482647	1482817	.	+	.	ID=exon-XM_032823348.1-6;Dbxref=GeneID:116847873%2CGenbank:XM_032823348.1;Parent=rna-XM_032823348.1
NW_022639534.1	Gnomon	exon	1513537	1513642	.	+	.	ID=exon-XM_032823348.1-9;Dbxref=GeneID:116847873%2CGenbank:XM_032823348.1;Parent=rna-XM_032823348.1
NW_022639534.1	Gnomon	exon	1512411	1512953	.	+	.	ID=exon-XM_032823348.1-8;Dbxref=GeneID:116847873%2CGenbank:XM_032823348.1;Parent=rna-XM_032823348.1
NW_022639534.1	Gnomon	mRNA	1297713	1321853	.	-	.	Name=XM_032823386.1;ID=rna-XM_032823386.1;Dbxref=GeneID:116847887%2CGenbank:XM_032823386.1;Parent=gene-LOC116847887
NW_022639534.1	Gnomon	CDS	262418	262428	.	+	0	Name=XP_032679211.1;ID=cds-XP_032679211.1;Dbxref=GeneID:116847854%2CGenbank:XP_032679211.1;Parent=rna-XM_032823320.1
NW_022639534.1	Gnomon	CDS	262729	262973	.	+	0	Name=XP_032679211.1;ID=cds-XP_032679211.1;Dbxref=GeneID:116847854%2CGenbank:XP_032679211.1;Parent=rna-XM_032823320.1
NW_022639534.1	Gnomon	CDS	264702	265057	.	+	0	Name=XP_032679211.1;ID=cds-XP_032679211.1;Dbxref=GeneID:116847854%2CGenbank:XP_032679211.1;Parent=rna-XM_032823320.1
NW_022639534.1	Gnomon	CDS	265232	265574	.	+	0	Name=XP_032679211.1;ID=cds-XP_032679211.1;Dbxref=GeneID:116847854%2CGenbank:XP_032679211.1;Parent=rna-XM_032823320.1
NW_022639534.1	Gnomon	CDS	268627	269249	.	+	0	Name=XP_032679211.1;ID=cds-XP_032679211.1;Dbxref=GeneID:116847854%2CGenbank:XP_032679211.1;Parent=rna-XM_032823320.1
NW_022639534.1	Gnomon	CDS	270124	270890	.	+	0	Name=XP_032679211.1;ID=cds-XP_032679211.1;Dbxref=GeneID:116847854%2CGenbank:XP_032679211.1;Parent=rna-XM_032823320.1
NW_022639534.1	Gnomon	CDS	271482	272034	.	+	0	Name=XP_032679211.1;ID=cds-XP_032679211.1;Dbxref=GeneID:116847854%2CGenbank:XP_032679211.1;Parent=rna-XM_032823320.1
NW_022639534.1	Gnomon	CDS	272419	272713	.	+	0	Name=XP_032679211.1;ID=cds-XP_032679211.1;Dbxref=GeneID:116847854%2CGenbank:XP_032679211.1;Parent=rna-XM_032823320.1
NW_022639534.1	Gnomon	CDS	273652	273953	.	+	0	Name=XP_032679211.1;ID=cds-XP_032679211.1;Dbxref=GeneID:116847854%2CGenbank:XP_032679211.1;Parent=rna-XM_032823320.1
NW_022639534.1	Gnomon	CDS	274070	274383	.	+	0	Name=XP_032679211.1;ID=cds-XP_032679211.1;Dbxref=GeneID:116847854%2CGenbank:XP_032679211.1;Parent=rna-XM_032823320.1
NW_022639534.1	Gnomon	CDS	276040	276790	.	+	0	Name=XP_032679211.1;ID=cds-XP_032679211.1;Dbxref=GeneID:116847854%2CGenbank:XP_032679211.1;Parent=rna-XM_032823320.1
NW_022639534.1	Gnomon	CDS	277567	277845	.	+	0	Name=XP_032679211.1;ID=cds-XP_032679211.1;Dbxref=GeneID:116847854%2CGenbank:XP_032679211.1;Parent=rna-XM_032823320.1
NW_022639534.1	Gnomon	CDS	278135	278764	.	+	0	Name=XP_032679211.1;ID=cds-XP_032679211.1;Dbxref=GeneID:116847854%2CGenbank:XP_032679211.1;Parent=rna-XM_032823320.1
NW_022639534.1	Gnomon	CDS	278850	279041	.	+	0	Name=XP_032679211.1;ID=cds-XP_032679211.1;Dbxref=GeneID:116847854%2CGenbank:XP_032679211.1;Parent=rna-XM_032823320.1
NW_022639534.1	Gnomon	mRNA	1294294	1362270	.	-	.	Name=XM_032823389.1;ID=rna-XM_032823389.1;Dbxref=GeneID:116847887%2CGenbank:XM_032823389.1;Parent=gene-LOC116847887
NW_022639534.1	Gnomon	CDS	262418	262428	.	+	0	Name=XP_032679210.1;ID=cds-XP_032679210.1;Dbxref=GeneID:116847854%2CGenbank:XP_032679210.1;Parent=rna-XM_032823319.1
NW_022639534.1	Gnomon	CDS	262729	262973	.	+	0	Name=XP_032679210.1;ID=cds-XP_032679210.1;Dbxref=GeneID:116847854%2CGenbank:XP_032679210.1;Parent=rna-XM_032823319.1
NW_022639534.1	Gnomon	CDS	264702	265057	.	+	0	Name=XP_032679210.1;ID=cds-XP_032679210.1;Dbxref=GeneID:116847854%2CGenbank:XP_032679210.1;Parent=rna-XM_032823319.1
NW_022639534.1	Gnomon	CDS	265232	265574	.	+	0	Name=XP_032679210.1;ID=cds-XP_032679210.1;Dbxref=GeneID:116847854%2CGenbank:XP_032679210.1;Parent=rna-XM_032823319.1
NW_022639534.1	Gnomon	CDS	268627	269249	.	+	0	Name=XP_032679210.1;ID=cds-XP_032679210.1;Dbxref=GeneID:116847854%2CGenbank:XP_032679210.1;Parent=rna-XM_032823319.1
NW_022639534.1	Gnomon	CDS	270124	270890	.	+	0	Name=XP_032679210.1;ID=cds-XP_032679210.1;Dbxref=GeneID:116847854%2CGenbank:XP_032679210.1;Parent=rna-XM_032823319.1
NW_022639534.1	Gnomon	CDS	271482	272034	.	+	0	Name=XP_032679210.1;ID=cds-XP_032679210.1;Dbxref=GeneID:116847854%2CGenbank:XP_032679210.1;Parent=rna-XM_032823319.1
NW_022639534.1	Gnomon	CDS	272419	272713	.	+	0	Name=XP_032679210.1;ID=cds-XP_032679210.1;Dbxref=GeneID:116847854%2CGenbank:XP_032679210.1;Parent=rna-XM_032823319.1
NW_022639534.1	Gnomon	CDS	273652	273953	.	+	0	Name=XP_032679210.1;ID=cds-XP_032679210.1;Dbxref=GeneID:116847854%2CGenbank:XP_032679210.1;Parent=rna-XM_032823319.1
NW_022639534.1	Gnomon	CDS	274070	274383	.	+	0	Name=XP_032679210.1;ID=cds-XP_032679210.1;Dbxref=GeneID:116847854%2CGenbank:XP_032679210.1;Parent=rna-XM_032823319.1
NW_022639534.1	Gnomon	CDS	276040	276790	.	+	0	Name=XP_032679210.1;ID=cds-XP_032679210.1;Dbxref=GeneID:116847854%2CGenbank:XP_032679210.1;Parent=rna-XM_032823319.1
NW_022639534.1	Gnomon	CDS	277567	277845	.	+	0	Name=XP_032679210.1;ID=cds-XP_032679210.1;Dbxref=GeneID:116847854%2CGenbank:XP_032679210.1;Parent=rna-XM_032823319.1
NW_022639534.1	Gnomon	CDS	278135	278764	.	+	0	Name=XP_032679210.1;ID=cds-XP_032679210.1;Dbxref=GeneID:116847854%2CGenbank:XP_032679210.1;Parent=rna-XM_032823319.1
NW_022639534.1	Gnomon	CDS	278850	279041	.	+	0	Name=XP_032679210.1;ID=cds-XP_032679210.1;Dbxref=GeneID:116847854%2CGenbank:XP_032679210.1;Parent=rna-XM_032823319.1
NW_022639534.1	Gnomon	exon	1459838	1461762	.	-	.	ID=exon-XM_032823358.1-10;Dbxref=GeneID:116847876%2CGenbank:XM_032823358.1;Parent=rna-XM_032823358.1
NW_022639534.1	Gnomon	exon	276040	276790	.	+	.	ID=exon-XM_032823320.1-12;Dbxref=GeneID:116847854%2CGenbank:XM_032823320.1;Parent=rna-XM_032823320.1
NW_022639534.1	Gnomon	exon	274070	274383	.	+	.	ID=exon-XM_032823320.1-11;Dbxref=GeneID:116847854%2CGenbank:XM_032823320.1;Parent=rna-XM_032823320.1
NW_022639534.1	Gnomon	exon	273652	273953	.	+	.	ID=exon-XM_032823320.1-10;Dbxref=GeneID:116847854%2CGenbank:XM_032823320.1;Parent=rna-XM_032823320.1
NW_022639534.1	Gnomon	exon	278850	283473	.	+	.	ID=exon-XM_032823320.1-15;Dbxref=GeneID:116847854%2CGenbank:XM_032823320.1;Parent=rna-XM_032823320.1
NW_022639534.1	Gnomon	exon	278135	278764	.	+	.	ID=exon-XM_032823320.1-14;Dbxref=GeneID:116847854%2CGenbank:XM_032823320.1;Parent=rna-XM_032823320.1
NW_022639534.1	Gnomon	exon	277567	277845	.	+	.	ID=exon-XM_032823320.1-13;Dbxref=GeneID:116847854%2CGenbank:XM_032823320.1;Parent=rna-XM_032823320.1
NW_022639534.1	Gnomon	CDS	1457700	1457758	.	+	0	Name=XP_032679251.1;ID=cds-XP_032679251.1;Dbxref=GeneID:116847877%2CGenbank:XP_032679251.1;Parent=rna-XM_032823360.1
NW_022639534.1	Gnomon	CDS	1457836	1458007	.	+	0	Name=XP_032679251.1;ID=cds-XP_032679251.1;Dbxref=GeneID:116847877%2CGenbank:XP_032679251.1;Parent=rna-XM_032823360.1
NW_022639534.1	Gnomon	CDS	1458167	1458348	.	+	0	Name=XP_032679251.1;ID=cds-XP_032679251.1;Dbxref=GeneID:116847877%2CGenbank:XP_032679251.1;Parent=rna-XM_032823360.1
NW_022639534.1	Gnomon	CDS	1458467	1458682	.	+	0	Name=XP_032679251.1;ID=cds-XP_032679251.1;Dbxref=GeneID:116847877%2CGenbank:XP_032679251.1;Parent=rna-XM_032823360.1
NW_022639534.1	Gnomon	CDS	1458900	1459029	.	+	0	Name=XP_032679251.1;ID=cds-XP_032679251.1;Dbxref=GeneID:116847877%2CGenbank:XP_032679251.1;Parent=rna-XM_032823360.1
NW_022639534.1	Gnomon	CDS	1457700	1457758	.	+	0	Name=XP_032679250.1;ID=cds-XP_032679250.1;Dbxref=GeneID:116847877%2CGenbank:XP_032679250.1;Parent=rna-XM_032823359.1
NW_022639534.1	Gnomon	CDS	1457836	1458007	.	+	0	Name=XP_032679250.1;ID=cds-XP_032679250.1;Dbxref=GeneID:116847877%2CGenbank:XP_032679250.1;Parent=rna-XM_032823359.1
NW_022639534.1	Gnomon	CDS	1458167	1458348	.	+	0	Name=XP_032679250.1;ID=cds-XP_032679250.1;Dbxref=GeneID:116847877%2CGenbank:XP_032679250.1;Parent=rna-XM_032823359.1
NW_022639534.1	Gnomon	CDS	1458467	1458691	.	+	0	Name=XP_032679250.1;ID=cds-XP_032679250.1;Dbxref=GeneID:116847877%2CGenbank:XP_032679250.1;Parent=rna-XM_032823359.1
NW_022639534.1	Gnomon	CDS	1458900	1459029	.	+	0	Name=XP_032679250.1;ID=cds-XP_032679250.1;Dbxref=GeneID:116847877%2CGenbank:XP_032679250.1;Parent=rna-XM_032823359.1
NW_022639534.1	Gnomon	exon	1300822	1300962	.	-	.	ID=exon-XM_032823387.1-13;Dbxref=GeneID:116847887%2CGenbank:XM_032823387.1;Parent=rna-XM_032823387.1
NW_022639534.1	Gnomon	exon	1301595	1301765	.	-	.	ID=exon-XM_032823387.1-12;Dbxref=GeneID:116847887%2CGenbank:XM_032823387.1;Parent=rna-XM_032823387.1
NW_022639534.1	Gnomon	exon	1301841	1301959	.	-	.	ID=exon-XM_032823387.1-11;Dbxref=GeneID:116847887%2CGenbank:XM_032823387.1;Parent=rna-XM_032823387.1
NW_022639534.1	Gnomon	exon	1302481	1302556	.	-	.	ID=exon-XM_032823387.1-10;Dbxref=GeneID:116847887%2CGenbank:XM_032823387.1;Parent=rna-XM_032823387.1
NW_022639534.1	Gnomon	exon	1297713	1297884	.	-	.	ID=exon-XM_032823387.1-17;Dbxref=GeneID:116847887%2CGenbank:XM_032823387.1;Parent=rna-XM_032823387.1
NW_022639534.1	Gnomon	exon	1299021	1299111	.	-	.	ID=exon-XM_032823387.1-16;Dbxref=GeneID:116847887%2CGenbank:XM_032823387.1;Parent=rna-XM_032823387.1
NW_022639534.1	Gnomon	exon	1300319	1300421	.	-	.	ID=exon-XM_032823387.1-15;Dbxref=GeneID:116847887%2CGenbank:XM_032823387.1;Parent=rna-XM_032823387.1
NW_022639534.1	Gnomon	exon	1300524	1300718	.	-	.	ID=exon-XM_032823387.1-14;Dbxref=GeneID:116847887%2CGenbank:XM_032823387.1;Parent=rna-XM_032823387.1
NW_022639534.1	Gnomon	exon	1377184	1380195	.	-	.	ID=exon-XM_032823326.1-5;Dbxref=GeneID:116847859%2CGenbank:XM_032823326.1;Parent=rna-XM_032823326.1
NW_022639534.1	Gnomon	exon	1380304	1380472	.	-	.	ID=exon-XM_032823326.1-4;Dbxref=GeneID:116847859%2CGenbank:XM_032823326.1;Parent=rna-XM_032823326.1
NW_022639534.1	Gnomon	exon	1381286	1381288	.	-	.	ID=exon-XM_032823326.1-3;Dbxref=GeneID:116847859%2CGenbank:XM_032823326.1;Parent=rna-XM_032823326.1
NW_022639534.1	Gnomon	exon	1381365	1381834	.	-	.	ID=exon-XM_032823326.1-2;Dbxref=GeneID:116847859%2CGenbank:XM_032823326.1;Parent=rna-XM_032823326.1
NW_022639534.1	Gnomon	exon	1382889	1383054	.	-	.	ID=exon-XM_032823326.1-1;Dbxref=GeneID:116847859%2CGenbank:XM_032823326.1;Parent=rna-XM_032823326.1
NW_022639534.1	Gnomon	CDS	1457700	1457758	.	+	0	Name=XP_032679253.1;ID=cds-XP_032679253.1;Dbxref=GeneID:116847877%2CGenbank:XP_032679253.1;Parent=rna-XM_032823362.1
NW_022639534.1	Gnomon	CDS	1457836	1458007	.	+	0	Name=XP_032679253.1;ID=cds-XP_032679253.1;Dbxref=GeneID:116847877%2CGenbank:XP_032679253.1;Parent=rna-XM_032823362.1
NW_022639534.1	Gnomon	CDS	1458167	1458348	.	+	0	Name=XP_032679253.1;ID=cds-XP_032679253.1;Dbxref=GeneID:116847877%2CGenbank:XP_032679253.1;Parent=rna-XM_032823362.1
NW_022639534.1	Gnomon	CDS	1458482	1458691	.	+	0	Name=XP_032679253.1;ID=cds-XP_032679253.1;Dbxref=GeneID:116847877%2CGenbank:XP_032679253.1;Parent=rna-XM_032823362.1
NW_022639534.1	Gnomon	CDS	1458900	1459029	.	+	0	Name=XP_032679253.1;ID=cds-XP_032679253.1;Dbxref=GeneID:116847877%2CGenbank:XP_032679253.1;Parent=rna-XM_032823362.1
NW_022639534.1	Gnomon	exon	1279204	1279804	.	+	.	ID=exon-XM_032823368.1-10;Dbxref=GeneID:116847881%2CGenbank:XM_032823368.1;Parent=rna-XM_032823368.1
NW_022639534.1	Gnomon	exon	1380304	1380472	.	-	.	ID=exon-XM_032823327.1-4;Dbxref=GeneID:116847859%2CGenbank:XM_032823327.1;Parent=rna-XM_032823327.1
NW_022639534.1	Gnomon	exon	1381286	1381288	.	-	.	ID=exon-XM_032823327.1-3;Dbxref=GeneID:116847859%2CGenbank:XM_032823327.1;Parent=rna-XM_032823327.1
NW_022639534.1	Gnomon	exon	1377184	1380195	.	-	.	ID=exon-XM_032823327.1-5;Dbxref=GeneID:116847859%2CGenbank:XM_032823327.1;Parent=rna-XM_032823327.1
NW_022639534.1	Gnomon	exon	1381365	1381834	.	-	.	ID=exon-XM_032823327.1-2;Dbxref=GeneID:116847859%2CGenbank:XM_032823327.1;Parent=rna-XM_032823327.1
NW_022639534.1	Gnomon	exon	1383259	1383607	.	-	.	ID=exon-XM_032823327.1-1;Dbxref=GeneID:116847859%2CGenbank:XM_032823327.1;Parent=rna-XM_032823327.1
NW_022639534.1	Gnomon	CDS	331676	332387	.	+	0	Name=XP_032679255.1;ID=cds-XP_032679255.1;Dbxref=GeneID:116847879%2CGenbank:XP_032679255.1;Parent=rna-XM_032823364.1
NW_022639534.1	Gnomon	CDS	334049	334193	.	+	0	Name=XP_032679255.1;ID=cds-XP_032679255.1;Dbxref=GeneID:116847879%2CGenbank:XP_032679255.1;Parent=rna-XM_032823364.1
NW_022639534.1	Gnomon	CDS	334266	334417	.	+	0	Name=XP_032679255.1;ID=cds-XP_032679255.1;Dbxref=GeneID:116847879%2CGenbank:XP_032679255.1;Parent=rna-XM_032823364.1
NW_022639534.1	Gnomon	CDS	334559	334898	.	+	0	Name=XP_032679255.1;ID=cds-XP_032679255.1;Dbxref=GeneID:116847879%2CGenbank:XP_032679255.1;Parent=rna-XM_032823364.1
NW_022639534.1	Gnomon	CDS	335007	335433	.	+	0	Name=XP_032679255.1;ID=cds-XP_032679255.1;Dbxref=GeneID:116847879%2CGenbank:XP_032679255.1;Parent=rna-XM_032823364.1
NW_022639534.1	Gnomon	CDS	336158	336415	.	+	0	Name=XP_032679255.1;ID=cds-XP_032679255.1;Dbxref=GeneID:116847879%2CGenbank:XP_032679255.1;Parent=rna-XM_032823364.1
NW_022639534.1	Gnomon	CDS	336493	336720	.	+	0	Name=XP_032679255.1;ID=cds-XP_032679255.1;Dbxref=GeneID:116847879%2CGenbank:XP_032679255.1;Parent=rna-XM_032823364.1
NW_022639534.1	Gnomon	CDS	337010	337750	.	+	0	Name=XP_032679255.1;ID=cds-XP_032679255.1;Dbxref=GeneID:116847879%2CGenbank:XP_032679255.1;Parent=rna-XM_032823364.1
NW_022639534.1	Gnomon	exon	13349	14121	.	-	.	ID=exon-XM_032823374.1-2;Dbxref=GeneID:116847882%2CGenbank:XM_032823374.1;Parent=rna-XM_032823374.1
NW_022639534.1	Gnomon	exon	14313	14737	.	-	.	ID=exon-XM_032823374.1-1;Dbxref=GeneID:116847882%2CGenbank:XM_032823374.1;Parent=rna-XM_032823374.1
NW_022639534.1	Gnomon	mRNA	1294294	1362265	.	-	.	Name=XM_032823381.1;ID=rna-XM_032823381.1;Dbxref=GeneID:116847887%2CGenbank:XM_032823381.1;Parent=gene-LOC116847887
NW_022639534.1	Gnomon	CDS	331676	332387	.	+	0	Name=XP_032679254.1;ID=cds-XP_032679254.1;Dbxref=GeneID:116847879%2CGenbank:XP_032679254.1;Parent=rna-XM_032823363.1
NW_022639534.1	Gnomon	CDS	334049	334193	.	+	0	Name=XP_032679254.1;ID=cds-XP_032679254.1;Dbxref=GeneID:116847879%2CGenbank:XP_032679254.1;Parent=rna-XM_032823363.1
NW_022639534.1	Gnomon	CDS	334248	334417	.	+	0	Name=XP_032679254.1;ID=cds-XP_032679254.1;Dbxref=GeneID:116847879%2CGenbank:XP_032679254.1;Parent=rna-XM_032823363.1
NW_022639534.1	Gnomon	CDS	334559	334898	.	+	0	Name=XP_032679254.1;ID=cds-XP_032679254.1;Dbxref=GeneID:116847879%2CGenbank:XP_032679254.1;Parent=rna-XM_032823363.1
NW_022639534.1	Gnomon	CDS	335007	335433	.	+	0	Name=XP_032679254.1;ID=cds-XP_032679254.1;Dbxref=GeneID:116847879%2CGenbank:XP_032679254.1;Parent=rna-XM_032823363.1
NW_022639534.1	Gnomon	CDS	336158	336415	.	+	0	Name=XP_032679254.1;ID=cds-XP_032679254.1;Dbxref=GeneID:116847879%2CGenbank:XP_032679254.1;Parent=rna-XM_032823363.1
NW_022639534.1	Gnomon	CDS	336493	336720	.	+	0	Name=XP_032679254.1;ID=cds-XP_032679254.1;Dbxref=GeneID:116847879%2CGenbank:XP_032679254.1;Parent=rna-XM_032823363.1
NW_022639534.1	Gnomon	CDS	337010	337750	.	+	0	Name=XP_032679254.1;ID=cds-XP_032679254.1;Dbxref=GeneID:116847879%2CGenbank:XP_032679254.1;Parent=rna-XM_032823363.1
NW_022639534.1	Gnomon	exon	278850	283473	.	+	.	ID=exon-XM_032823317.1-16;Dbxref=GeneID:116847854%2CGenbank:XM_032823317.1;Parent=rna-XM_032823317.1
NW_022639534.1	Gnomon	exon	278135	278764	.	+	.	ID=exon-XM_032823317.1-15;Dbxref=GeneID:116847854%2CGenbank:XM_032823317.1;Parent=rna-XM_032823317.1
NW_022639534.1	Gnomon	exon	277567	277845	.	+	.	ID=exon-XM_032823317.1-14;Dbxref=GeneID:116847854%2CGenbank:XM_032823317.1;Parent=rna-XM_032823317.1
NW_022639534.1	Gnomon	exon	276040	276790	.	+	.	ID=exon-XM_032823317.1-13;Dbxref=GeneID:116847854%2CGenbank:XM_032823317.1;Parent=rna-XM_032823317.1
NW_022639534.1	Gnomon	exon	274070	274383	.	+	.	ID=exon-XM_032823317.1-12;Dbxref=GeneID:116847854%2CGenbank:XM_032823317.1;Parent=rna-XM_032823317.1
NW_022639534.1	Gnomon	exon	273652	273953	.	+	.	ID=exon-XM_032823317.1-11;Dbxref=GeneID:116847854%2CGenbank:XM_032823317.1;Parent=rna-XM_032823317.1
NW_022639534.1	Gnomon	exon	272419	272713	.	+	.	ID=exon-XM_032823317.1-10;Dbxref=GeneID:116847854%2CGenbank:XM_032823317.1;Parent=rna-XM_032823317.1
NW_022639534.1	Gnomon	mRNA	1531180	1533764	.	+	.	Name=XM_032823380.1;ID=rna-XM_032823380.1;Dbxref=GeneID:116847886%2CGenbank:XM_032823380.1;Parent=gene-LOC116847886
NW_022639534.1	Gnomon	exon	1383065	1383222	.	-	.	ID=exon-XM_032823328.1-1;Dbxref=GeneID:116847859%2CGenbank:XM_032823328.1;Parent=rna-XM_032823328.1
NW_022639534.1	Gnomon	exon	1377184	1380195	.	-	.	ID=exon-XM_032823328.1-5;Dbxref=GeneID:116847859%2CGenbank:XM_032823328.1;Parent=rna-XM_032823328.1
NW_022639534.1	Gnomon	exon	1380304	1380472	.	-	.	ID=exon-XM_032823328.1-4;Dbxref=GeneID:116847859%2CGenbank:XM_032823328.1;Parent=rna-XM_032823328.1
NW_022639534.1	Gnomon	exon	1381286	1381288	.	-	.	ID=exon-XM_032823328.1-3;Dbxref=GeneID:116847859%2CGenbank:XM_032823328.1;Parent=rna-XM_032823328.1
NW_022639534.1	Gnomon	exon	1381365	1381834	.	-	.	ID=exon-XM_032823328.1-2;Dbxref=GeneID:116847859%2CGenbank:XM_032823328.1;Parent=rna-XM_032823328.1
NW_022639534.1	Gnomon	CDS	262418	262428	.	+	0	Name=XP_032679209.1;ID=cds-XP_032679209.1;Dbxref=GeneID:116847854%2CGenbank:XP_032679209.1;Parent=rna-XM_032823318.1
NW_022639534.1	Gnomon	CDS	262729	262973	.	+	0	Name=XP_032679209.1;ID=cds-XP_032679209.1;Dbxref=GeneID:116847854%2CGenbank:XP_032679209.1;Parent=rna-XM_032823318.1
NW_022639534.1	Gnomon	CDS	264702	265057	.	+	0	Name=XP_032679209.1;ID=cds-XP_032679209.1;Dbxref=GeneID:116847854%2CGenbank:XP_032679209.1;Parent=rna-XM_032823318.1
NW_022639534.1	Gnomon	CDS	265232	265574	.	+	0	Name=XP_032679209.1;ID=cds-XP_032679209.1;Dbxref=GeneID:116847854%2CGenbank:XP_032679209.1;Parent=rna-XM_032823318.1
NW_022639534.1	Gnomon	CDS	268627	269249	.	+	0	Name=XP_032679209.1;ID=cds-XP_032679209.1;Dbxref=GeneID:116847854%2CGenbank:XP_032679209.1;Parent=rna-XM_032823318.1
NW_022639534.1	Gnomon	CDS	270124	270890	.	+	0	Name=XP_032679209.1;ID=cds-XP_032679209.1;Dbxref=GeneID:116847854%2CGenbank:XP_032679209.1;Parent=rna-XM_032823318.1
NW_022639534.1	Gnomon	CDS	271482	272034	.	+	0	Name=XP_032679209.1;ID=cds-XP_032679209.1;Dbxref=GeneID:116847854%2CGenbank:XP_032679209.1;Parent=rna-XM_032823318.1
NW_022639534.1	Gnomon	CDS	272419	272713	.	+	0	Name=XP_032679209.1;ID=cds-XP_032679209.1;Dbxref=GeneID:116847854%2CGenbank:XP_032679209.1;Parent=rna-XM_032823318.1
NW_022639534.1	Gnomon	CDS	273652	273953	.	+	0	Name=XP_032679209.1;ID=cds-XP_032679209.1;Dbxref=GeneID:116847854%2CGenbank:XP_032679209.1;Parent=rna-XM_032823318.1
NW_022639534.1	Gnomon	CDS	274070	274383	.	+	0	Name=XP_032679209.1;ID=cds-XP_032679209.1;Dbxref=GeneID:116847854%2CGenbank:XP_032679209.1;Parent=rna-XM_032823318.1
NW_022639534.1	Gnomon	CDS	276040	276790	.	+	0	Name=XP_032679209.1;ID=cds-XP_032679209.1;Dbxref=GeneID:116847854%2CGenbank:XP_032679209.1;Parent=rna-XM_032823318.1
NW_022639534.1	Gnomon	CDS	277567	277845	.	+	0	Name=XP_032679209.1;ID=cds-XP_032679209.1;Dbxref=GeneID:116847854%2CGenbank:XP_032679209.1;Parent=rna-XM_032823318.1
NW_022639534.1	Gnomon	CDS	278135	278764	.	+	0	Name=XP_032679209.1;ID=cds-XP_032679209.1;Dbxref=GeneID:116847854%2CGenbank:XP_032679209.1;Parent=rna-XM_032823318.1
NW_022639534.1	Gnomon	CDS	278850	279041	.	+	0	Name=XP_032679209.1;ID=cds-XP_032679209.1;Dbxref=GeneID:116847854%2CGenbank:XP_032679209.1;Parent=rna-XM_032823318.1
NW_022639534.1	Gnomon	mRNA	1477933	1521105	.	+	.	Name=XM_032823348.1;ID=rna-XM_032823348.1;Dbxref=GeneID:116847873%2CGenbank:XM_032823348.1;Parent=gene-LOC116847873
NW_022639534.1	Gnomon	exon	1279204	1279804	.	+	.	ID=exon-XM_032823366.1-10;Dbxref=GeneID:116847881%2CGenbank:XM_032823366.1;Parent=rna-XM_032823366.1
NW_022639534.1	Gnomon	mRNA	414763	433391	.	+	.	Name=XM_032823347.1;ID=rna-XM_032823347.1;Dbxref=GeneID:116847869%2CGenbank:XM_032823347.1;Parent=gene-LOC116847869
NW_022639534.1	Gnomon	CDS	262418	262428	.	+	0	Name=XP_032679208.1;ID=cds-XP_032679208.1;Dbxref=GeneID:116847854%2CGenbank:XP_032679208.1;Parent=rna-XM_032823317.1
NW_022639534.1	Gnomon	CDS	262729	262973	.	+	0	Name=XP_032679208.1;ID=cds-XP_032679208.1;Dbxref=GeneID:116847854%2CGenbank:XP_032679208.1;Parent=rna-XM_032823317.1
NW_022639534.1	Gnomon	CDS	264702	265057	.	+	0	Name=XP_032679208.1;ID=cds-XP_032679208.1;Dbxref=GeneID:116847854%2CGenbank:XP_032679208.1;Parent=rna-XM_032823317.1
NW_022639534.1	Gnomon	CDS	265232	265574	.	+	0	Name=XP_032679208.1;ID=cds-XP_032679208.1;Dbxref=GeneID:116847854%2CGenbank:XP_032679208.1;Parent=rna-XM_032823317.1
NW_022639534.1	Gnomon	CDS	268627	269249	.	+	0	Name=XP_032679208.1;ID=cds-XP_032679208.1;Dbxref=GeneID:116847854%2CGenbank:XP_032679208.1;Parent=rna-XM_032823317.1
NW_022639534.1	Gnomon	CDS	270124	270890	.	+	0	Name=XP_032679208.1;ID=cds-XP_032679208.1;Dbxref=GeneID:116847854%2CGenbank:XP_032679208.1;Parent=rna-XM_032823317.1
NW_022639534.1	Gnomon	CDS	271482	272034	.	+	0	Name=XP_032679208.1;ID=cds-XP_032679208.1;Dbxref=GeneID:116847854%2CGenbank:XP_032679208.1;Parent=rna-XM_032823317.1
NW_022639534.1	Gnomon	CDS	272419	272713	.	+	0	Name=XP_032679208.1;ID=cds-XP_032679208.1;Dbxref=GeneID:116847854%2CGenbank:XP_032679208.1;Parent=rna-XM_032823317.1
NW_022639534.1	Gnomon	CDS	273652	273953	.	+	0	Name=XP_032679208.1;ID=cds-XP_032679208.1;Dbxref=GeneID:116847854%2CGenbank:XP_032679208.1;Parent=rna-XM_032823317.1
NW_022639534.1	Gnomon	CDS	274070	274383	.	+	0	Name=XP_032679208.1;ID=cds-XP_032679208.1;Dbxref=GeneID:116847854%2CGenbank:XP_032679208.1;Parent=rna-XM_032823317.1
NW_022639534.1	Gnomon	CDS	276040	276790	.	+	0	Name=XP_032679208.1;ID=cds-XP_032679208.1;Dbxref=GeneID:116847854%2CGenbank:XP_032679208.1;Parent=rna-XM_032823317.1
NW_022639534.1	Gnomon	CDS	277567	277845	.	+	0	Name=XP_032679208.1;ID=cds-XP_032679208.1;Dbxref=GeneID:116847854%2CGenbank:XP_032679208.1;Parent=rna-XM_032823317.1
NW_022639534.1	Gnomon	CDS	278135	278764	.	+	0	Name=XP_032679208.1;ID=cds-XP_032679208.1;Dbxref=GeneID:116847854%2CGenbank:XP_032679208.1;Parent=rna-XM_032823317.1
NW_022639534.1	Gnomon	CDS	278850	279041	.	+	0	Name=XP_032679208.1;ID=cds-XP_032679208.1;Dbxref=GeneID:116847854%2CGenbank:XP_032679208.1;Parent=rna-XM_032823317.1
NW_022639534.1	Gnomon	exon	237950	238113	.	+	.	ID=exon-XM_032823376.1-4;Dbxref=GeneID:116847883%2CGenbank:XM_032823376.1;Parent=rna-XM_032823376.1
NW_022639534.1	Gnomon	exon	237752	237868	.	+	.	ID=exon-XM_032823376.1-3;Dbxref=GeneID:116847883%2CGenbank:XM_032823376.1;Parent=rna-XM_032823376.1
NW_022639534.1	Gnomon	exon	237492	237590	.	+	.	ID=exon-XM_032823376.1-2;Dbxref=GeneID:116847883%2CGenbank:XM_032823376.1;Parent=rna-XM_032823376.1
NW_022639534.1	Gnomon	exon	237200	237398	.	+	.	ID=exon-XM_032823376.1-1;Dbxref=GeneID:116847883%2CGenbank:XM_032823376.1;Parent=rna-XM_032823376.1
NW_022639534.1	Gnomon	mRNA	1477936	1521105	.	+	.	Name=XM_032823349.1;ID=rna-XM_032823349.1;Dbxref=GeneID:116847873%2CGenbank:XM_032823349.1;Parent=gene-LOC116847873
NW_022639534.1	Gnomon	exon	13349	14121	.	-	.	ID=exon-XM_032823375.1-2;Dbxref=GeneID:116847882%2CGenbank:XM_032823375.1;Parent=rna-XM_032823375.1
NW_022639534.1	Gnomon	exon	14282	14737	.	-	.	ID=exon-XM_032823375.1-1;Dbxref=GeneID:116847882%2CGenbank:XM_032823375.1;Parent=rna-XM_032823375.1
NW_022639534.1	Gnomon	exon	79483	79665	.	-	.	ID=exon-XM_032823377.1-1;Dbxref=GeneID:116847884%2CGenbank:XM_032823377.1;Parent=rna-XM_032823377.1
NW_022639534.1	Gnomon	exon	78080	78154	.	-	.	ID=exon-XM_032823377.1-3;Dbxref=GeneID:116847884%2CGenbank:XM_032823377.1;Parent=rna-XM_032823377.1
NW_022639534.1	Gnomon	exon	78430	79122	.	-	.	ID=exon-XM_032823377.1-2;Dbxref=GeneID:116847884%2CGenbank:XM_032823377.1;Parent=rna-XM_032823377.1
NW_022639534.1	Gnomon	exon	1516672	1521105	.	+	.	ID=exon-XM_032823348.1-12;Dbxref=GeneID:116847873%2CGenbank:XM_032823348.1;Parent=rna-XM_032823348.1
NW_022639534.1	Gnomon	exon	1515048	1515295	.	+	.	ID=exon-XM_032823348.1-11;Dbxref=GeneID:116847873%2CGenbank:XM_032823348.1;Parent=rna-XM_032823348.1
NW_022639534.1	Gnomon	exon	1514796	1514919	.	+	.	ID=exon-XM_032823348.1-10;Dbxref=GeneID:116847873%2CGenbank:XM_032823348.1;Parent=rna-XM_032823348.1
NW_022639534.1	Gnomon	exon	1381365	1381834	.	-	.	ID=exon-XM_032823329.1-2;Dbxref=GeneID:116847859%2CGenbank:XM_032823329.1;Parent=rna-XM_032823329.1
NW_022639534.1	Gnomon	exon	1416211	1416732	.	-	.	ID=exon-XM_032823329.1-1;Dbxref=GeneID:116847859%2CGenbank:XM_032823329.1;Parent=rna-XM_032823329.1
NW_022639534.1	Gnomon	exon	1377184	1380195	.	-	.	ID=exon-XM_032823329.1-4;Dbxref=GeneID:116847859%2CGenbank:XM_032823329.1;Parent=rna-XM_032823329.1
NW_022639534.1	Gnomon	exon	1380304	1380472	.	-	.	ID=exon-XM_032823329.1-3;Dbxref=GeneID:116847859%2CGenbank:XM_032823329.1;Parent=rna-XM_032823329.1
NW_022639534.1	Gnomon	mRNA	496915	1020207	.	+	.	Name=XM_032823341.1;ID=rna-XM_032823341.1;Dbxref=GeneID:116847864%2CGenbank:XM_032823341.1;Parent=gene-LOC116847864
NW_022639534.1	Gnomon	mRNA	496480	1020207	.	+	.	Name=XM_032823340.1;ID=rna-XM_032823340.1;Dbxref=GeneID:116847864%2CGenbank:XM_032823340.1;Parent=gene-LOC116847864
NW_022639534.1	Gnomon	exon	1245600	1245700	.	+	.	ID=exon-XM_032823354.1-6;Dbxref=GeneID:116847875%2CGenbank:XM_032823354.1;Parent=rna-XM_032823354.1
NW_022639534.1	Gnomon	exon	1238184	1238344	.	+	.	ID=exon-XM_032823354.1-5;Dbxref=GeneID:116847875%2CGenbank:XM_032823354.1;Parent=rna-XM_032823354.1
NW_022639534.1	Gnomon	exon	1251623	1252296	.	+	.	ID=exon-XM_032823354.1-8;Dbxref=GeneID:116847875%2CGenbank:XM_032823354.1;Parent=rna-XM_032823354.1
NW_022639534.1	Gnomon	exon	1247888	1247982	.	+	.	ID=exon-XM_032823354.1-7;Dbxref=GeneID:116847875%2CGenbank:XM_032823354.1;Parent=rna-XM_032823354.1
NW_022639534.1	Gnomon	exon	1224653	1225846	.	+	.	ID=exon-XM_032823354.1-2;Dbxref=GeneID:116847875%2CGenbank:XM_032823354.1;Parent=rna-XM_032823354.1
NW_022639534.1	Gnomon	exon	1224431	1224571	.	+	.	ID=exon-XM_032823354.1-1;Dbxref=GeneID:116847875%2CGenbank:XM_032823354.1;Parent=rna-XM_032823354.1
NW_022639534.1	Gnomon	exon	1229751	1229832	.	+	.	ID=exon-XM_032823354.1-4;Dbxref=GeneID:116847875%2CGenbank:XM_032823354.1;Parent=rna-XM_032823354.1
NW_022639534.1	Gnomon	exon	1228265	1228386	.	+	.	ID=exon-XM_032823354.1-3;Dbxref=GeneID:116847875%2CGenbank:XM_032823354.1;Parent=rna-XM_032823354.1
NW_022639534.1	Gnomon	exon	1522024	1522257	.	-	.	ID=exon-XM_032823353.1-1;Dbxref=GeneID:116847874%2CGenbank:XM_032823353.1;Parent=rna-XM_032823353.1
NW_022639534.1	Gnomon	exon	1521073	1521633	.	-	.	ID=exon-XM_032823353.1-2;Dbxref=GeneID:116847874%2CGenbank:XM_032823353.1;Parent=rna-XM_032823353.1
NW_022639534.1	Gnomon	mRNA	340915	346028	.	+	.	Name=XM_032823343.1;ID=rna-XM_032823343.1;Dbxref=GeneID:116847867%2CGenbank:XM_032823343.1;Parent=gene-LOC116847867
NW_022639534.1	Gnomon	mRNA	360751	396398	.	+	.	Name=XM_032823342.1;ID=rna-XM_032823342.1;Dbxref=GeneID:116847865%2CGenbank:XM_032823342.1;Parent=gene-LOC116847865
NW_022639534.1	Gnomon	gene	1432632	1439753	.	-	.	Name=LOC116847862;ID=gene-LOC116847862;Dbxref=GeneID:116847862
NW_022639534.1	Gnomon	gene	1438934	1443317	.	+	.	Name=LOC116847861;ID=gene-LOC116847861;Dbxref=GeneID:116847861
NW_022639534.1	Gnomon	gene	1423062	1432739	.	+	.	Name=LOC116847860;ID=gene-LOC116847860;Dbxref=GeneID:116847860
NW_022639534.1	Gnomon	gene	414763	433391	.	+	.	Name=LOC116847869;ID=gene-LOC116847869;Dbxref=GeneID:116847869
NW_022639534.1	Gnomon	gene	988108	988924	.	-	.	Name=LOC116847868;ID=gene-LOC116847868;Dbxref=GeneID:116847868
NW_022639534.1	Gnomon	gene	339987	346028	.	+	.	Name=LOC116847867;ID=gene-LOC116847867;Dbxref=GeneID:116847867
NW_022639534.1	Gnomon	gene	360751	396398	.	+	.	Name=LOC116847865;ID=gene-LOC116847865;Dbxref=GeneID:116847865
NW_022639534.1	Gnomon	gene	496480	1020207	.	+	.	Name=LOC116847864;ID=gene-LOC116847864;Dbxref=GeneID:116847864
NW_022639534.1	Gnomon	gene	1443788	1450814	.	-	.	Name=LOC116847863;ID=gene-LOC116847863;Dbxref=GeneID:116847863
NW_022639534.1	Gnomon	gene	1477933	1521105	.	+	.	Name=LOC116847873;ID=gene-LOC116847873;Dbxref=GeneID:116847873
NW_022639534.1	Gnomon	gene	587519	672208	.	-	.	Name=LOC116847872;ID=gene-LOC116847872;Dbxref=GeneID:116847872
NW_022639534.1	Gnomon	gene	1014765	1017558	.	-	.	Name=LOC116847871;ID=gene-LOC116847871;Dbxref=GeneID:116847871
NW_022639534.1	Gnomon	gene	401919	405563	.	-	.	Name=LOC116847870;ID=gene-LOC116847870;Dbxref=GeneID:116847870
NW_022639534.1	Gnomon	gene	331575	338768	.	+	.	Name=LOC116847879;ID=gene-LOC116847879;Dbxref=GeneID:116847879
NW_022639534.1	Gnomon	gene	1419380	1420152	.	+	.	Name=LOC116847878;ID=gene-LOC116847878;Dbxref=GeneID:116847878
NW_022639534.1	Gnomon	gene	1457252	1459368	.	+	.	Name=LOC116847877;ID=gene-LOC116847877;Dbxref=GeneID:116847877
NW_022639534.1	Gnomon	gene	1459838	1466660	.	-	.	Name=LOC116847876;ID=gene-LOC116847876;Dbxref=GeneID:116847876
NW_022639534.1	Gnomon	mRNA	988108	988924	.	-	.	Name=XM_032823345.1;ID=rna-XM_032823345.1;Dbxref=GeneID:116847868%2CGenbank:XM_032823345.1;Parent=gene-LOC116847868
NW_022639534.1	Gnomon	gene	1199203	1252296	.	+	.	Name=LOC116847875;ID=gene-LOC116847875;Dbxref=GeneID:116847875
NW_022639534.1	Gnomon	gene	1521073	1522257	.	-	.	Name=LOC116847874;ID=gene-LOC116847874;Dbxref=GeneID:116847874
NW_022639534.1	Gnomon	gene	78080	79665	.	-	.	Name=LOC116847884;ID=gene-LOC116847884;Dbxref=GeneID:116847884
NW_022639534.1	Gnomon	gene	237200	238113	.	+	.	Name=LOC116847883;ID=gene-LOC116847883;Dbxref=GeneID:116847883
NW_022639534.1	Gnomon	gene	13349	14737	.	-	.	Name=LOC116847882;ID=gene-LOC116847882;Dbxref=GeneID:116847882
NW_022639534.1	Gnomon	gene	1256705	1279804	.	+	.	Name=LOC116847881;ID=gene-LOC116847881;Dbxref=GeneID:116847881
NW_022639534.1	Gnomon	gene	1468108	1469270	.	-	.	Name=LOC116847880;ID=gene-LOC116847880;Dbxref=GeneID:116847880
NW_022639534.1	Gnomon	gene	1367649	1368794	.	-	.	Name=LOC116847889;ID=gene-LOC116847889;Dbxref=GeneID:116847889
NW_022639534.1	Gnomon	gene	1363913	1366454	.	-	.	Name=LOC116847888;ID=gene-LOC116847888;Dbxref=GeneID:116847888
NW_022639534.1	Gnomon	gene	1294294	1362270	.	-	.	Name=LOC116847887;ID=gene-LOC116847887;Dbxref=GeneID:116847887
NW_022639534.1	Gnomon	gene	1531180	1533764	.	+	.	Name=LOC116847886;ID=gene-LOC116847886;Dbxref=GeneID:116847886
NW_022639534.1	Gnomon	gene	354675	356140	.	-	.	Name=LOC116847885;ID=gene-LOC116847885;Dbxref=GeneID:116847885
NW_022639534.1	cmsearch	gene	459701	459916	.	+	.	Name=LOC116847893;ID=gene-LOC116847893;Dbxref=GeneID:116847893
NW_022639534.1	cmsearch	gene	406710	406925	.	-	.	Name=LOC116847892;ID=gene-LOC116847892;Dbxref=GeneID:116847892
NW_022639534.1	Gnomon	gene	1289070	1293329	.	+	.	Name=LOC116847891;ID=gene-LOC116847891;Dbxref=GeneID:116847891
NW_022639534.1	Gnomon	gene	1362415	1362902	.	+	.	Name=LOC116847890;ID=gene-LOC116847890;Dbxref=GeneID:116847890
NW_022639534.1	Gnomon	gene	1377184	1416747	.	-	.	Name=LOC116847859;ID=gene-LOC116847859;Dbxref=GeneID:116847859
NW_022639534.1	Gnomon	gene	306652	309604	.	+	.	Name=LOC116847858;ID=gene-LOC116847858;Dbxref=GeneID:116847858
NW_022639534.1	Gnomon	gene	288636	289881	.	+	.	Name=LOC116847857;ID=gene-LOC116847857;Dbxref=GeneID:116847857
NW_022639534.1	Gnomon	gene	279593	319275	.	-	.	Name=LOC116847856;ID=gene-LOC116847856;Dbxref=GeneID:116847856
NW_022639534.1	Gnomon	gene	261122	283473	.	+	.	Name=LOC116847854;ID=gene-LOC116847854;Dbxref=GeneID:116847854
NW_022639534.1	Gnomon	CDS	262418	262428	.	+	0	Name=XP_032679207.1;ID=cds-XP_032679207.1;Dbxref=GeneID:116847854%2CGenbank:XP_032679207.1;Parent=rna-XM_032823316.1
NW_022639534.1	Gnomon	CDS	262729	262973	.	+	0	Name=XP_032679207.1;ID=cds-XP_032679207.1;Dbxref=GeneID:116847854%2CGenbank:XP_032679207.1;Parent=rna-XM_032823316.1
NW_022639534.1	Gnomon	CDS	264702	265057	.	+	0	Name=XP_032679207.1;ID=cds-XP_032679207.1;Dbxref=GeneID:116847854%2CGenbank:XP_032679207.1;Parent=rna-XM_032823316.1
NW_022639534.1	Gnomon	CDS	265232	265574	.	+	0	Name=XP_032679207.1;ID=cds-XP_032679207.1;Dbxref=GeneID:116847854%2CGenbank:XP_032679207.1;Parent=rna-XM_032823316.1
NW_022639534.1	Gnomon	CDS	268627	269249	.	+	0	Name=XP_032679207.1;ID=cds-XP_032679207.1;Dbxref=GeneID:116847854%2CGenbank:XP_032679207.1;Parent=rna-XM_032823316.1
NW_022639534.1	Gnomon	CDS	270124	270890	.	+	0	Name=XP_032679207.1;ID=cds-XP_032679207.1;Dbxref=GeneID:116847854%2CGenbank:XP_032679207.1;Parent=rna-XM_032823316.1
NW_022639534.1	Gnomon	CDS	271482	272034	.	+	0	Name=XP_032679207.1;ID=cds-XP_032679207.1;Dbxref=GeneID:116847854%2CGenbank:XP_032679207.1;Parent=rna-XM_032823316.1
NW_022639534.1	Gnomon	CDS	272419	272713	.	+	0	Name=XP_032679207.1;ID=cds-XP_032679207.1;Dbxref=GeneID:116847854%2CGenbank:XP_032679207.1;Parent=rna-XM_032823316.1
NW_022639534.1	Gnomon	CDS	273652	273953	.	+	0	Name=XP_032679207.1;ID=cds-XP_032679207.1;Dbxref=GeneID:116847854%2CGenbank:XP_032679207.1;Parent=rna-XM_032823316.1
NW_022639534.1	Gnomon	CDS	274070	274383	.	+	0	Name=XP_032679207.1;ID=cds-XP_032679207.1;Dbxref=GeneID:116847854%2CGenbank:XP_032679207.1;Parent=rna-XM_032823316.1
NW_022639534.1	Gnomon	CDS	276040	276790	.	+	0	Name=XP_032679207.1;ID=cds-XP_032679207.1;Dbxref=GeneID:116847854%2CGenbank:XP_032679207.1;Parent=rna-XM_032823316.1
NW_022639534.1	Gnomon	CDS	277567	277845	.	+	0	Name=XP_032679207.1;ID=cds-XP_032679207.1;Dbxref=GeneID:116847854%2CGenbank:XP_032679207.1;Parent=rna-XM_032823316.1
NW_022639534.1	Gnomon	CDS	278135	278764	.	+	0	Name=XP_032679207.1;ID=cds-XP_032679207.1;Dbxref=GeneID:116847854%2CGenbank:XP_032679207.1;Parent=rna-XM_032823316.1
NW_022639534.1	Gnomon	CDS	278850	279041	.	+	0	Name=XP_032679207.1;ID=cds-XP_032679207.1;Dbxref=GeneID:116847854%2CGenbank:XP_032679207.1;Parent=rna-XM_032823316.1
NW_022639534.1	Gnomon	exon	308988	309604	.	+	.	ID=exon-XR_004378835.1-4;Dbxref=GeneID:116847858%2CGenbank:XR_004378835.1;Parent=rna-XR_004378835.1
NW_022639534.1	Gnomon	exon	308617	308693	.	+	.	ID=exon-XR_004378835.1-3;Dbxref=GeneID:116847858%2CGenbank:XR_004378835.1;Parent=rna-XR_004378835.1
NW_022639534.1	Gnomon	exon	307452	307865	.	+	.	ID=exon-XR_004378835.1-2;Dbxref=GeneID:116847858%2CGenbank:XR_004378835.1;Parent=rna-XR_004378835.1
NW_022639534.1	Gnomon	exon	1429945	1430369	.	+	.	ID=exon-XM_032823330.1-6;Dbxref=GeneID:116847860%2CGenbank:XM_032823330.1;Parent=rna-XM_032823330.1
NW_022639534.1	Gnomon	exon	1429589	1429763	.	+	.	ID=exon-XM_032823330.1-5;Dbxref=GeneID:116847860%2CGenbank:XM_032823330.1;Parent=rna-XM_032823330.1
NW_022639534.1	Gnomon	exon	1427184	1427483	.	+	.	ID=exon-XM_032823330.1-4;Dbxref=GeneID:116847860%2CGenbank:XM_032823330.1;Parent=rna-XM_032823330.1
NW_022639534.1	Gnomon	exon	1425415	1426258	.	+	.	ID=exon-XM_032823330.1-3;Dbxref=GeneID:116847860%2CGenbank:XM_032823330.1;Parent=rna-XM_032823330.1
NW_022639534.1	Gnomon	exon	306652	306952	.	+	.	ID=exon-XR_004378835.1-1;Dbxref=GeneID:116847858%2CGenbank:XR_004378835.1;Parent=rna-XR_004378835.1
NW_022639534.1	Gnomon	exon	1431305	1432739	.	+	.	ID=exon-XM_032823330.1-8;Dbxref=GeneID:116847860%2CGenbank:XM_032823330.1;Parent=rna-XM_032823330.1
NW_022639534.1	Gnomon	exon	1430836	1431213	.	+	.	ID=exon-XM_032823330.1-7;Dbxref=GeneID:116847860%2CGenbank:XM_032823330.1;Parent=rna-XM_032823330.1
NW_022639534.1	Gnomon	exon	1424885	1425161	.	+	.	ID=exon-XM_032823330.1-2;Dbxref=GeneID:116847860%2CGenbank:XM_032823330.1;Parent=rna-XM_032823330.1
NW_022639534.1	Gnomon	exon	1423062	1423511	.	+	.	ID=exon-XM_032823330.1-1;Dbxref=GeneID:116847860%2CGenbank:XM_032823330.1;Parent=rna-XM_032823330.1
NW_022639534.1	Gnomon	mRNA	339987	346028	.	+	.	Name=XM_032823344.1;ID=rna-XM_032823344.1;Dbxref=GeneID:116847867%2CGenbank:XM_032823344.1;Parent=gene-LOC116847867
NW_022639534.1	Gnomon	CDS	1522024	1522210	.	-	0	Name=XP_032679244.1;ID=cds-XP_032679244.1;Dbxref=GeneID:116847874%2CGenbank:XP_032679244.1;Parent=rna-XM_032823353.1
NW_022639534.1	Gnomon	CDS	1521446	1521633	.	-	0	Name=XP_032679244.1;ID=cds-XP_032679244.1;Dbxref=GeneID:116847874%2CGenbank:XP_032679244.1;Parent=rna-XM_032823353.1
NW_022639534.1	Gnomon	exon	430710	431882	.	+	.	ID=exon-XR_004378837.1-3;Dbxref=GeneID:116847869%2CGenbank:XR_004378837.1;Parent=rna-XR_004378837.1
NW_022639534.1	Gnomon	exon	430427	430533	.	+	.	ID=exon-XR_004378837.1-2;Dbxref=GeneID:116847869%2CGenbank:XR_004378837.1;Parent=rna-XR_004378837.1
NW_022639534.1	Gnomon	exon	428857	428929	.	+	.	ID=exon-XR_004378837.1-1;Dbxref=GeneID:116847869%2CGenbank:XR_004378837.1;Parent=rna-XR_004378837.1
NW_022639534.1	Gnomon	mRNA	1256774	1279804	.	+	.	Name=XM_032823370.1;ID=rna-XM_032823370.1;Dbxref=GeneID:116847881%2CGenbank:XM_032823370.1;Parent=gene-LOC116847881
NW_022639534.1	Gnomon	exon	1229751	1229832	.	+	.	ID=exon-XM_032823355.1-3;Dbxref=GeneID:116847875%2CGenbank:XM_032823355.1;Parent=rna-XM_032823355.1
NW_022639534.1	Gnomon	exon	1228265	1228386	.	+	.	ID=exon-XM_032823355.1-2;Dbxref=GeneID:116847875%2CGenbank:XM_032823355.1;Parent=rna-XM_032823355.1
NW_022639534.1	Gnomon	exon	1224578	1225846	.	+	.	ID=exon-XM_032823355.1-1;Dbxref=GeneID:116847875%2CGenbank:XM_032823355.1;Parent=rna-XM_032823355.1
NW_022639534.1	Gnomon	exon	1239171	1239463	.	+	.	ID=exon-XM_032823355.1-5;Dbxref=GeneID:116847875%2CGenbank:XM_032823355.1;Parent=rna-XM_032823355.1
NW_022639534.1	Gnomon	exon	1238184	1238344	.	+	.	ID=exon-XM_032823355.1-4;Dbxref=GeneID:116847875%2CGenbank:XM_032823355.1;Parent=rna-XM_032823355.1
NW_022639534.1	Gnomon	CDS	1224688	1225846	.	+	0	Name=XP_032679246.1;ID=cds-XP_032679246.1;Dbxref=GeneID:116847875%2CGenbank:XP_032679246.1;Parent=rna-XM_032823355.1
NW_022639534.1	Gnomon	CDS	1228265	1228386	.	+	0	Name=XP_032679246.1;ID=cds-XP_032679246.1;Dbxref=GeneID:116847875%2CGenbank:XP_032679246.1;Parent=rna-XM_032823355.1
NW_022639534.1	Gnomon	CDS	1229751	1229832	.	+	0	Name=XP_032679246.1;ID=cds-XP_032679246.1;Dbxref=GeneID:116847875%2CGenbank:XP_032679246.1;Parent=rna-XM_032823355.1
NW_022639534.1	Gnomon	CDS	1238184	1238344	.	+	0	Name=XP_032679246.1;ID=cds-XP_032679246.1;Dbxref=GeneID:116847875%2CGenbank:XP_032679246.1;Parent=rna-XM_032823355.1
NW_022639534.1	Gnomon	CDS	1239171	1239317	.	+	0	Name=XP_032679246.1;ID=cds-XP_032679246.1;Dbxref=GeneID:116847875%2CGenbank:XP_032679246.1;Parent=rna-XM_032823355.1
NW_022639534.1	Gnomon	CDS	1224688	1225846	.	+	0	Name=XP_032679247.1;ID=cds-XP_032679247.1;Dbxref=GeneID:116847875%2CGenbank:XP_032679247.1;Parent=rna-XM_032823356.1
NW_022639534.1	Gnomon	CDS	1228265	1228386	.	+	0	Name=XP_032679247.1;ID=cds-XP_032679247.1;Dbxref=GeneID:116847875%2CGenbank:XP_032679247.1;Parent=rna-XM_032823356.1
NW_022639534.1	Gnomon	CDS	1229751	1229832	.	+	0	Name=XP_032679247.1;ID=cds-XP_032679247.1;Dbxref=GeneID:116847875%2CGenbank:XP_032679247.1;Parent=rna-XM_032823356.1
NW_022639534.1	Gnomon	CDS	1229941	1230002	.	+	0	Name=XP_032679247.1;ID=cds-XP_032679247.1;Dbxref=GeneID:116847875%2CGenbank:XP_032679247.1;Parent=rna-XM_032823356.1
NW_022639534.1	Gnomon	exon	1442082	1443310	.	+	.	ID=exon-XM_032823332.1-8;Dbxref=GeneID:116847861%2CGenbank:XM_032823332.1;Parent=rna-XM_032823332.1
NW_022639534.1	Gnomon	exon	1441758	1442000	.	+	.	ID=exon-XM_032823332.1-7;Dbxref=GeneID:116847861%2CGenbank:XM_032823332.1;Parent=rna-XM_032823332.1
NW_022639534.1	Gnomon	exon	1441451	1441666	.	+	.	ID=exon-XM_032823332.1-6;Dbxref=GeneID:116847861%2CGenbank:XM_032823332.1;Parent=rna-XM_032823332.1
NW_022639534.1	Gnomon	exon	1441035	1441257	.	+	.	ID=exon-XM_032823332.1-5;Dbxref=GeneID:116847861%2CGenbank:XM_032823332.1;Parent=rna-XM_032823332.1
NW_022639534.1	Gnomon	exon	1440748	1440930	.	+	.	ID=exon-XM_032823332.1-4;Dbxref=GeneID:116847861%2CGenbank:XM_032823332.1;Parent=rna-XM_032823332.1
NW_022639534.1	Gnomon	exon	1440453	1440673	.	+	.	ID=exon-XM_032823332.1-3;Dbxref=GeneID:116847861%2CGenbank:XM_032823332.1;Parent=rna-XM_032823332.1
NW_022639534.1	Gnomon	exon	1440175	1440383	.	+	.	ID=exon-XM_032823332.1-2;Dbxref=GeneID:116847861%2CGenbank:XM_032823332.1;Parent=rna-XM_032823332.1
NW_022639534.1	Gnomon	exon	1439768	1439947	.	+	.	ID=exon-XM_032823332.1-1;Dbxref=GeneID:116847861%2CGenbank:XM_032823332.1;Parent=rna-XM_032823332.1
NW_022639534.1	Gnomon	mRNA	1256774	1279804	.	+	.	Name=XM_032823372.1;ID=rna-XM_032823372.1;Dbxref=GeneID:116847881%2CGenbank:XM_032823372.1;Parent=gene-LOC116847881
NW_022639534.1	Gnomon	CDS	1224688	1225846	.	+	0	Name=XP_032679245.1;ID=cds-XP_032679245.1;Dbxref=GeneID:116847875%2CGenbank:XP_032679245.1;Parent=rna-XM_032823354.1
NW_022639534.1	Gnomon	CDS	1228265	1228386	.	+	0	Name=XP_032679245.1;ID=cds-XP_032679245.1;Dbxref=GeneID:116847875%2CGenbank:XP_032679245.1;Parent=rna-XM_032823354.1
NW_022639534.1	Gnomon	CDS	1229751	1229832	.	+	0	Name=XP_032679245.1;ID=cds-XP_032679245.1;Dbxref=GeneID:116847875%2CGenbank:XP_032679245.1;Parent=rna-XM_032823354.1
NW_022639534.1	Gnomon	CDS	1238184	1238344	.	+	0	Name=XP_032679245.1;ID=cds-XP_032679245.1;Dbxref=GeneID:116847875%2CGenbank:XP_032679245.1;Parent=rna-XM_032823354.1
NW_022639534.1	Gnomon	CDS	1245600	1245700	.	+	0	Name=XP_032679245.1;ID=cds-XP_032679245.1;Dbxref=GeneID:116847875%2CGenbank:XP_032679245.1;Parent=rna-XM_032823354.1
NW_022639534.1	Gnomon	CDS	1247888	1247982	.	+	0	Name=XP_032679245.1;ID=cds-XP_032679245.1;Dbxref=GeneID:116847875%2CGenbank:XP_032679245.1;Parent=rna-XM_032823354.1
NW_022639534.1	Gnomon	CDS	1251623	1251669	.	+	0	Name=XP_032679245.1;ID=cds-XP_032679245.1;Dbxref=GeneID:116847875%2CGenbank:XP_032679245.1;Parent=rna-XM_032823354.1
NW_022639534.1	Gnomon	mRNA	1259172	1279804	.	+	.	Name=XM_032823371.1;ID=rna-XM_032823371.1;Dbxref=GeneID:116847881%2CGenbank:XM_032823371.1;Parent=gene-LOC116847881
NW_022639534.1	Gnomon	mRNA	13349	14737	.	-	.	Name=XM_032823374.1;ID=rna-XM_032823374.1;Dbxref=GeneID:116847882%2CGenbank:XM_032823374.1;Parent=gene-LOC116847882
NW_022639534.1	Gnomon	exon	1423062	1423511	.	+	.	ID=exon-XM_032823331.1-1;Dbxref=GeneID:116847860%2CGenbank:XM_032823331.1;Parent=rna-XM_032823331.1
NW_022639534.1	Gnomon	CDS	1465155	1465186	.	-	0	Name=XP_032679249.1;ID=cds-XP_032679249.1;Dbxref=GeneID:116847876%2CGenbank:XP_032679249.1;Parent=rna-XM_032823358.1
NW_022639534.1	Gnomon	CDS	1464830	1464977	.	-	0	Name=XP_032679249.1;ID=cds-XP_032679249.1;Dbxref=GeneID:116847876%2CGenbank:XP_032679249.1;Parent=rna-XM_032823358.1
NW_022639534.1	Gnomon	CDS	1464471	1464714	.	-	0	Name=XP_032679249.1;ID=cds-XP_032679249.1;Dbxref=GeneID:116847876%2CGenbank:XP_032679249.1;Parent=rna-XM_032823358.1
NW_022639534.1	Gnomon	CDS	1464273	1464361	.	-	0	Name=XP_032679249.1;ID=cds-XP_032679249.1;Dbxref=GeneID:116847876%2CGenbank:XP_032679249.1;Parent=rna-XM_032823358.1
NW_022639534.1	Gnomon	CDS	1463911	1464130	.	-	0	Name=XP_032679249.1;ID=cds-XP_032679249.1;Dbxref=GeneID:116847876%2CGenbank:XP_032679249.1;Parent=rna-XM_032823358.1
NW_022639534.1	Gnomon	CDS	1463729	1463828	.	-	0	Name=XP_032679249.1;ID=cds-XP_032679249.1;Dbxref=GeneID:116847876%2CGenbank:XP_032679249.1;Parent=rna-XM_032823358.1
NW_022639534.1	Gnomon	CDS	1463501	1463635	.	-	0	Name=XP_032679249.1;ID=cds-XP_032679249.1;Dbxref=GeneID:116847876%2CGenbank:XP_032679249.1;Parent=rna-XM_032823358.1
NW_022639534.1	Gnomon	CDS	1462736	1462845	.	-	0	Name=XP_032679249.1;ID=cds-XP_032679249.1;Dbxref=GeneID:116847876%2CGenbank:XP_032679249.1;Parent=rna-XM_032823358.1
NW_022639534.1	Gnomon	CDS	1461242	1461762	.	-	0	Name=XP_032679249.1;ID=cds-XP_032679249.1;Dbxref=GeneID:116847876%2CGenbank:XP_032679249.1;Parent=rna-XM_032823358.1
NW_022639534.1	Gnomon	exon	430427	430533	.	+	.	ID=exon-XR_004378836.1-2;Dbxref=GeneID:116847869%2CGenbank:XR_004378836.1;Parent=rna-XR_004378836.1
NW_022639534.1	Gnomon	mRNA	13349	14737	.	-	.	Name=XM_032823373.1;ID=rna-XM_032823373.1;Dbxref=GeneID:116847882%2CGenbank:XM_032823373.1;Parent=gene-LOC116847882
NW_022639534.1	Gnomon	exon	429755	430321	.	+	.	ID=exon-XR_004378836.1-1;Dbxref=GeneID:116847869%2CGenbank:XR_004378836.1;Parent=rna-XR_004378836.1
NW_022639534.1	Gnomon	exon	430710	431882	.	+	.	ID=exon-XR_004378836.1-3;Dbxref=GeneID:116847869%2CGenbank:XR_004378836.1;Parent=rna-XR_004378836.1
NW_022639534.1	Gnomon	exon	1425415	1426258	.	+	.	ID=exon-XM_032823331.1-3;Dbxref=GeneID:116847860%2CGenbank:XM_032823331.1;Parent=rna-XM_032823331.1
NW_022639534.1	Gnomon	exon	1424885	1425161	.	+	.	ID=exon-XM_032823331.1-2;Dbxref=GeneID:116847860%2CGenbank:XM_032823331.1;Parent=rna-XM_032823331.1
NW_022639534.1	Gnomon	exon	1429589	1429763	.	+	.	ID=exon-XM_032823331.1-5;Dbxref=GeneID:116847860%2CGenbank:XM_032823331.1;Parent=rna-XM_032823331.1
NW_022639534.1	Gnomon	exon	1427184	1427483	.	+	.	ID=exon-XM_032823331.1-4;Dbxref=GeneID:116847860%2CGenbank:XM_032823331.1;Parent=rna-XM_032823331.1
NW_022639534.1	Gnomon	exon	1430836	1431213	.	+	.	ID=exon-XM_032823331.1-7;Dbxref=GeneID:116847860%2CGenbank:XM_032823331.1;Parent=rna-XM_032823331.1
NW_022639534.1	Gnomon	exon	1429945	1430369	.	+	.	ID=exon-XM_032823331.1-6;Dbxref=GeneID:116847860%2CGenbank:XM_032823331.1;Parent=rna-XM_032823331.1
NW_022639534.1	Gnomon	exon	1432444	1432739	.	+	.	ID=exon-XM_032823331.1-9;Dbxref=GeneID:116847860%2CGenbank:XM_032823331.1;Parent=rna-XM_032823331.1
NW_022639534.1	Gnomon	exon	1431305	1431518	.	+	.	ID=exon-XM_032823331.1-8;Dbxref=GeneID:116847860%2CGenbank:XM_032823331.1;Parent=rna-XM_032823331.1
NW_022639534.1	Gnomon	exon	1297713	1297884	.	-	.	ID=exon-XM_032823385.1-17;Dbxref=GeneID:116847887%2CGenbank:XM_032823385.1;Parent=rna-XM_032823385.1
NW_022639534.1	Gnomon	exon	1299021	1299111	.	-	.	ID=exon-XM_032823385.1-16;Dbxref=GeneID:116847887%2CGenbank:XM_032823385.1;Parent=rna-XM_032823385.1
NW_022639534.1	Gnomon	exon	1301841	1301959	.	-	.	ID=exon-XM_032823385.1-11;Dbxref=GeneID:116847887%2CGenbank:XM_032823385.1;Parent=rna-XM_032823385.1
NW_022639534.1	Gnomon	exon	1302481	1302556	.	-	.	ID=exon-XM_032823385.1-10;Dbxref=GeneID:116847887%2CGenbank:XM_032823385.1;Parent=rna-XM_032823385.1
NW_022639534.1	Gnomon	exon	1300822	1300962	.	-	.	ID=exon-XM_032823385.1-13;Dbxref=GeneID:116847887%2CGenbank:XM_032823385.1;Parent=rna-XM_032823385.1
NW_022639534.1	Gnomon	exon	1301595	1301765	.	-	.	ID=exon-XM_032823385.1-12;Dbxref=GeneID:116847887%2CGenbank:XM_032823385.1;Parent=rna-XM_032823385.1
NW_022639534.1	Gnomon	exon	1300319	1300421	.	-	.	ID=exon-XM_032823385.1-15;Dbxref=GeneID:116847887%2CGenbank:XM_032823385.1;Parent=rna-XM_032823385.1
NW_022639534.1	Gnomon	exon	1300524	1300718	.	-	.	ID=exon-XM_032823385.1-14;Dbxref=GeneID:116847887%2CGenbank:XM_032823385.1;Parent=rna-XM_032823385.1
NW_022639534.1	Gnomon	CDS	1199534	1199633	.	+	0	Name=XP_032679248.1;ID=cds-XP_032679248.1;Dbxref=GeneID:116847875%2CGenbank:XP_032679248.1;Parent=rna-XM_032823357.1
NW_022639534.1	Gnomon	CDS	1228265	1228386	.	+	0	Name=XP_032679248.1;ID=cds-XP_032679248.1;Dbxref=GeneID:116847875%2CGenbank:XP_032679248.1;Parent=rna-XM_032823357.1
NW_022639534.1	Gnomon	CDS	1229751	1229832	.	+	0	Name=XP_032679248.1;ID=cds-XP_032679248.1;Dbxref=GeneID:116847875%2CGenbank:XP_032679248.1;Parent=rna-XM_032823357.1
NW_022639534.1	Gnomon	CDS	1238184	1238344	.	+	0	Name=XP_032679248.1;ID=cds-XP_032679248.1;Dbxref=GeneID:116847875%2CGenbank:XP_032679248.1;Parent=rna-XM_032823357.1
NW_022639534.1	Gnomon	CDS	1245600	1245700	.	+	0	Name=XP_032679248.1;ID=cds-XP_032679248.1;Dbxref=GeneID:116847875%2CGenbank:XP_032679248.1;Parent=rna-XM_032823357.1
NW_022639534.1	Gnomon	CDS	1247888	1247982	.	+	0	Name=XP_032679248.1;ID=cds-XP_032679248.1;Dbxref=GeneID:116847875%2CGenbank:XP_032679248.1;Parent=rna-XM_032823357.1
NW_022639534.1	Gnomon	CDS	1251623	1251669	.	+	0	Name=XP_032679248.1;ID=cds-XP_032679248.1;Dbxref=GeneID:116847875%2CGenbank:XP_032679248.1;Parent=rna-XM_032823357.1
NW_022639534.1	Gnomon	mRNA	237200	238113	.	+	.	Name=XM_032823376.1;ID=rna-XM_032823376.1;Dbxref=GeneID:116847883%2CGenbank:XM_032823376.1;Parent=gene-LOC116847883
NW_022639534.1	Gnomon	mRNA	13349	14737	.	-	.	Name=XM_032823375.1;ID=rna-XM_032823375.1;Dbxref=GeneID:116847882%2CGenbank:XM_032823375.1;Parent=gene-LOC116847882
NW_022639534.1	Gnomon	exon	1304668	1304761	.	-	.	ID=exon-XM_032823381.1-8;Dbxref=GeneID:116847887%2CGenbank:XM_032823381.1;Parent=rna-XM_032823381.1
NW_022639534.1	Gnomon	exon	1304854	1304995	.	-	.	ID=exon-XM_032823381.1-7;Dbxref=GeneID:116847887%2CGenbank:XM_032823381.1;Parent=rna-XM_032823381.1
NW_022639534.1	Gnomon	exon	1302679	1302769	.	-	.	ID=exon-XM_032823381.1-9;Dbxref=GeneID:116847887%2CGenbank:XM_032823381.1;Parent=rna-XM_032823381.1
NW_022639534.1	Gnomon	exon	1307027	1307083	.	-	.	ID=exon-XM_032823381.1-2;Dbxref=GeneID:116847887%2CGenbank:XM_032823381.1;Parent=rna-XM_032823381.1
NW_022639534.1	Gnomon	exon	1361965	1362265	.	-	.	ID=exon-XM_032823381.1-1;Dbxref=GeneID:116847887%2CGenbank:XM_032823381.1;Parent=rna-XM_032823381.1
NW_022639534.1	Gnomon	exon	1306029	1306144	.	-	.	ID=exon-XM_032823381.1-4;Dbxref=GeneID:116847887%2CGenbank:XM_032823381.1;Parent=rna-XM_032823381.1
NW_022639534.1	Gnomon	exon	1306740	1306882	.	-	.	ID=exon-XM_032823381.1-3;Dbxref=GeneID:116847887%2CGenbank:XM_032823381.1;Parent=rna-XM_032823381.1
NW_022639534.1	Gnomon	exon	1305218	1305364	.	-	.	ID=exon-XM_032823381.1-6;Dbxref=GeneID:116847887%2CGenbank:XM_032823381.1;Parent=rna-XM_032823381.1
NW_022639534.1	Gnomon	exon	1305804	1305943	.	-	.	ID=exon-XM_032823381.1-5;Dbxref=GeneID:116847887%2CGenbank:XM_032823381.1;Parent=rna-XM_032823381.1
NW_022639534.1	Gnomon	mRNA	1377184	1416732	.	-	.	Name=XM_032823329.1;ID=rna-XM_032823329.1;Dbxref=GeneID:116847859%2CGenbank:XM_032823329.1;Parent=gene-LOC116847859
NW_022639534.1	Gnomon	lnc_RNA	306652	309604	.	+	.	Name=XR_004378835.1;ID=rna-XR_004378835.1;Dbxref=GeneID:116847858%2CGenbank:XR_004378835.1;Parent=gene-LOC116847858
NW_022639534.1	Gnomon	transcript	429755	431882	.	+	.	Name=XR_004378836.1;ID=rna-XR_004378836.1;Dbxref=GeneID:116847869%2CGenbank:XR_004378836.1;Parent=gene-LOC116847869
NW_022639534.1	Gnomon	transcript	428857	431882	.	+	.	Name=XR_004378837.1;ID=rna-XR_004378837.1;Dbxref=GeneID:116847869%2CGenbank:XR_004378837.1;Parent=gene-LOC116847869
NW_022639534.1	Gnomon	CDS	1477962	1478207	.	+	0	Name=XP_032679240.1;ID=cds-XP_032679240.1;Dbxref=GeneID:116847873%2CGenbank:XP_032679240.1;Parent=rna-XM_032823349.1
NW_022639534.1	Gnomon	CDS	1479408	1479516	.	+	0	Name=XP_032679240.1;ID=cds-XP_032679240.1;Dbxref=GeneID:116847873%2CGenbank:XP_032679240.1;Parent=rna-XM_032823349.1
NW_022639534.1	Gnomon	CDS	1479607	1479731	.	+	0	Name=XP_032679240.1;ID=cds-XP_032679240.1;Dbxref=GeneID:116847873%2CGenbank:XP_032679240.1;Parent=rna-XM_032823349.1
NW_022639534.1	Gnomon	CDS	1480279	1480620	.	+	0	Name=XP_032679240.1;ID=cds-XP_032679240.1;Dbxref=GeneID:116847873%2CGenbank:XP_032679240.1;Parent=rna-XM_032823349.1
NW_022639534.1	Gnomon	CDS	1480746	1480828	.	+	0	Name=XP_032679240.1;ID=cds-XP_032679240.1;Dbxref=GeneID:116847873%2CGenbank:XP_032679240.1;Parent=rna-XM_032823349.1
NW_022639534.1	Gnomon	CDS	1482647	1482817	.	+	0	Name=XP_032679240.1;ID=cds-XP_032679240.1;Dbxref=GeneID:116847873%2CGenbank:XP_032679240.1;Parent=rna-XM_032823349.1
NW_022639534.1	Gnomon	CDS	1499792	1499854	.	+	0	Name=XP_032679240.1;ID=cds-XP_032679240.1;Dbxref=GeneID:116847873%2CGenbank:XP_032679240.1;Parent=rna-XM_032823349.1
NW_022639534.1	Gnomon	CDS	1512411	1512953	.	+	0	Name=XP_032679240.1;ID=cds-XP_032679240.1;Dbxref=GeneID:116847873%2CGenbank:XP_032679240.1;Parent=rna-XM_032823349.1
NW_022639534.1	Gnomon	CDS	1513537	1513642	.	+	0	Name=XP_032679240.1;ID=cds-XP_032679240.1;Dbxref=GeneID:116847873%2CGenbank:XP_032679240.1;Parent=rna-XM_032823349.1
NW_022639534.1	Gnomon	CDS	1514796	1514919	.	+	0	Name=XP_032679240.1;ID=cds-XP_032679240.1;Dbxref=GeneID:116847873%2CGenbank:XP_032679240.1;Parent=rna-XM_032823349.1
NW_022639534.1	Gnomon	CDS	1515048	1515280	.	+	0	Name=XP_032679240.1;ID=cds-XP_032679240.1;Dbxref=GeneID:116847873%2CGenbank:XP_032679240.1;Parent=rna-XM_032823349.1
NW_022639534.1	Gnomon	exon	354675	354728	.	-	.	ID=exon-XM_032823379.1-3;Dbxref=GeneID:116847885%2CGenbank:XM_032823379.1;Parent=rna-XM_032823379.1
NW_022639534.1	Gnomon	exon	355627	355767	.	-	.	ID=exon-XM_032823379.1-2;Dbxref=GeneID:116847885%2CGenbank:XM_032823379.1;Parent=rna-XM_032823379.1
NW_022639534.1	Gnomon	lnc_RNA	401919	405563	.	-	.	Name=XR_004378838.1;ID=rna-XR_004378838.1;Dbxref=GeneID:116847870%2CGenbank:XR_004378838.1;Parent=gene-LOC116847870
NW_022639534.1	Gnomon	exon	355847	356140	.	-	.	ID=exon-XM_032823379.1-1;Dbxref=GeneID:116847885%2CGenbank:XM_032823379.1;Parent=rna-XM_032823379.1
NW_022639534.1	Gnomon	lnc_RNA	1014765	1017558	.	-	.	Name=XR_004378839.1;ID=rna-XR_004378839.1;Dbxref=GeneID:116847871%2CGenbank:XR_004378839.1;Parent=gene-LOC116847871
NW_022639534.1	Gnomon	exon	1515048	1515295	.	+	.	ID=exon-XM_032823349.1-11;Dbxref=GeneID:116847873%2CGenbank:XM_032823349.1;Parent=rna-XM_032823349.1
NW_022639534.1	Gnomon	exon	1514796	1514919	.	+	.	ID=exon-XM_032823349.1-10;Dbxref=GeneID:116847873%2CGenbank:XM_032823349.1;Parent=rna-XM_032823349.1
NW_022639534.1	Gnomon	exon	1518788	1521105	.	+	.	ID=exon-XM_032823349.1-12;Dbxref=GeneID:116847873%2CGenbank:XM_032823349.1;Parent=rna-XM_032823349.1
NW_022639534.1	Gnomon	exon	401919	402330	.	-	.	ID=exon-XR_004378838.1-3;Dbxref=GeneID:116847870%2CGenbank:XR_004378838.1;Parent=rna-XR_004378838.1
NW_022639534.1	Gnomon	exon	402458	402596	.	-	.	ID=exon-XR_004378838.1-2;Dbxref=GeneID:116847870%2CGenbank:XR_004378838.1;Parent=rna-XR_004378838.1
NW_022639534.1	Gnomon	exon	405373	405563	.	-	.	ID=exon-XR_004378838.1-1;Dbxref=GeneID:116847870%2CGenbank:XR_004378838.1;Parent=rna-XR_004378838.1
NW_022639534.1	Gnomon	CDS	1477962	1478207	.	+	0	Name=XP_032679241.1;ID=cds-XP_032679241.1;Dbxref=GeneID:116847873%2CGenbank:XP_032679241.1;Parent=rna-XM_032823350.1
NW_022639534.1	Gnomon	CDS	1479408	1479516	.	+	0	Name=XP_032679241.1;ID=cds-XP_032679241.1;Dbxref=GeneID:116847873%2CGenbank:XP_032679241.1;Parent=rna-XM_032823350.1
NW_022639534.1	Gnomon	CDS	1479607	1479731	.	+	0	Name=XP_032679241.1;ID=cds-XP_032679241.1;Dbxref=GeneID:116847873%2CGenbank:XP_032679241.1;Parent=rna-XM_032823350.1
NW_022639534.1	Gnomon	CDS	1480279	1480620	.	+	0	Name=XP_032679241.1;ID=cds-XP_032679241.1;Dbxref=GeneID:116847873%2CGenbank:XP_032679241.1;Parent=rna-XM_032823350.1
NW_022639534.1	Gnomon	CDS	1480746	1480828	.	+	0	Name=XP_032679241.1;ID=cds-XP_032679241.1;Dbxref=GeneID:116847873%2CGenbank:XP_032679241.1;Parent=rna-XM_032823350.1
NW_022639534.1	Gnomon	CDS	1482647	1482817	.	+	0	Name=XP_032679241.1;ID=cds-XP_032679241.1;Dbxref=GeneID:116847873%2CGenbank:XP_032679241.1;Parent=rna-XM_032823350.1
NW_022639534.1	Gnomon	CDS	1512411	1512953	.	+	0	Name=XP_032679241.1;ID=cds-XP_032679241.1;Dbxref=GeneID:116847873%2CGenbank:XP_032679241.1;Parent=rna-XM_032823350.1
NW_022639534.1	Gnomon	CDS	1513537	1513642	.	+	0	Name=XP_032679241.1;ID=cds-XP_032679241.1;Dbxref=GeneID:116847873%2CGenbank:XP_032679241.1;Parent=rna-XM_032823350.1
NW_022639534.1	Gnomon	CDS	1514796	1514919	.	+	0	Name=XP_032679241.1;ID=cds-XP_032679241.1;Dbxref=GeneID:116847873%2CGenbank:XP_032679241.1;Parent=rna-XM_032823350.1
NW_022639534.1	Gnomon	CDS	1515048	1515280	.	+	0	Name=XP_032679241.1;ID=cds-XP_032679241.1;Dbxref=GeneID:116847873%2CGenbank:XP_032679241.1;Parent=rna-XM_032823350.1
NW_022639534.1	Gnomon	exon	1228265	1228386	.	+	.	ID=exon-XM_032823356.1-2;Dbxref=GeneID:116847875%2CGenbank:XM_032823356.1;Parent=rna-XM_032823356.1
NW_022639534.1	Gnomon	exon	1224578	1225846	.	+	.	ID=exon-XM_032823356.1-1;Dbxref=GeneID:116847875%2CGenbank:XM_032823356.1;Parent=rna-XM_032823356.1
NW_022639534.1	Gnomon	exon	1229941	1230832	.	+	.	ID=exon-XM_032823356.1-4;Dbxref=GeneID:116847875%2CGenbank:XM_032823356.1;Parent=rna-XM_032823356.1
NW_022639534.1	Gnomon	exon	1229751	1229832	.	+	.	ID=exon-XM_032823356.1-3;Dbxref=GeneID:116847875%2CGenbank:XM_032823356.1;Parent=rna-XM_032823356.1
NW_022639534.1	Gnomon	exon	1533610	1533764	.	+	.	ID=exon-XM_032823380.1-3;Dbxref=GeneID:116847886%2CGenbank:XM_032823380.1;Parent=rna-XM_032823380.1
NW_022639534.1	Gnomon	exon	1531425	1531604	.	+	.	ID=exon-XM_032823380.1-2;Dbxref=GeneID:116847886%2CGenbank:XM_032823380.1;Parent=rna-XM_032823380.1
NW_022639534.1	Gnomon	exon	1531180	1531330	.	+	.	ID=exon-XM_032823380.1-1;Dbxref=GeneID:116847886%2CGenbank:XM_032823380.1;Parent=rna-XM_032823380.1
NW_022639534.1	Gnomon	mRNA	1438934	1441989	.	+	.	Name=XM_032823334.1;ID=rna-XM_032823334.1;Dbxref=GeneID:116847861%2CGenbank:XM_032823334.1;Parent=gene-LOC116847861
NW_022639534.1	Gnomon	mRNA	1439767	1443317	.	+	.	Name=XM_032823335.1;ID=rna-XM_032823335.1;Dbxref=GeneID:116847861%2CGenbank:XM_032823335.1;Parent=gene-LOC116847861
NW_022639534.1	Gnomon	CDS	1361965	1362006	.	-	0	Name=XP_032679280.1;ID=cds-XP_032679280.1;Dbxref=GeneID:116847887%2CGenbank:XP_032679280.1;Parent=rna-XM_032823389.1
NW_022639534.1	Gnomon	CDS	1307027	1307083	.	-	0	Name=XP_032679280.1;ID=cds-XP_032679280.1;Dbxref=GeneID:116847887%2CGenbank:XP_032679280.1;Parent=rna-XM_032823389.1
NW_022639534.1	Gnomon	CDS	1306740	1306882	.	-	0	Name=XP_032679280.1;ID=cds-XP_032679280.1;Dbxref=GeneID:116847887%2CGenbank:XP_032679280.1;Parent=rna-XM_032823389.1
NW_022639534.1	Gnomon	CDS	1306029	1306144	.	-	0	Name=XP_032679280.1;ID=cds-XP_032679280.1;Dbxref=GeneID:116847887%2CGenbank:XP_032679280.1;Parent=rna-XM_032823389.1
NW_022639534.1	Gnomon	CDS	1305804	1305943	.	-	0	Name=XP_032679280.1;ID=cds-XP_032679280.1;Dbxref=GeneID:116847887%2CGenbank:XP_032679280.1;Parent=rna-XM_032823389.1
NW_022639534.1	Gnomon	CDS	1305218	1305364	.	-	0	Name=XP_032679280.1;ID=cds-XP_032679280.1;Dbxref=GeneID:116847887%2CGenbank:XP_032679280.1;Parent=rna-XM_032823389.1
NW_022639534.1	Gnomon	CDS	1304854	1304995	.	-	0	Name=XP_032679280.1;ID=cds-XP_032679280.1;Dbxref=GeneID:116847887%2CGenbank:XP_032679280.1;Parent=rna-XM_032823389.1
NW_022639534.1	Gnomon	CDS	1304668	1304761	.	-	0	Name=XP_032679280.1;ID=cds-XP_032679280.1;Dbxref=GeneID:116847887%2CGenbank:XP_032679280.1;Parent=rna-XM_032823389.1
NW_022639534.1	Gnomon	CDS	1303149	1303184	.	-	0	Name=XP_032679280.1;ID=cds-XP_032679280.1;Dbxref=GeneID:116847887%2CGenbank:XP_032679280.1;Parent=rna-XM_032823389.1
NW_022639534.1	Gnomon	CDS	1302679	1302769	.	-	0	Name=XP_032679280.1;ID=cds-XP_032679280.1;Dbxref=GeneID:116847887%2CGenbank:XP_032679280.1;Parent=rna-XM_032823389.1
NW_022639534.1	Gnomon	CDS	1302481	1302556	.	-	0	Name=XP_032679280.1;ID=cds-XP_032679280.1;Dbxref=GeneID:116847887%2CGenbank:XP_032679280.1;Parent=rna-XM_032823389.1
NW_022639534.1	Gnomon	CDS	1301841	1301959	.	-	0	Name=XP_032679280.1;ID=cds-XP_032679280.1;Dbxref=GeneID:116847887%2CGenbank:XP_032679280.1;Parent=rna-XM_032823389.1
NW_022639534.1	Gnomon	CDS	1301595	1301765	.	-	0	Name=XP_032679280.1;ID=cds-XP_032679280.1;Dbxref=GeneID:116847887%2CGenbank:XP_032679280.1;Parent=rna-XM_032823389.1
NW_022639534.1	Gnomon	CDS	1300822	1300962	.	-	0	Name=XP_032679280.1;ID=cds-XP_032679280.1;Dbxref=GeneID:116847887%2CGenbank:XP_032679280.1;Parent=rna-XM_032823389.1
NW_022639534.1	Gnomon	CDS	1300524	1300718	.	-	0	Name=XP_032679280.1;ID=cds-XP_032679280.1;Dbxref=GeneID:116847887%2CGenbank:XP_032679280.1;Parent=rna-XM_032823389.1
NW_022639534.1	Gnomon	CDS	1300319	1300421	.	-	0	Name=XP_032679280.1;ID=cds-XP_032679280.1;Dbxref=GeneID:116847887%2CGenbank:XP_032679280.1;Parent=rna-XM_032823389.1
NW_022639534.1	Gnomon	CDS	1299021	1299111	.	-	0	Name=XP_032679280.1;ID=cds-XP_032679280.1;Dbxref=GeneID:116847887%2CGenbank:XP_032679280.1;Parent=rna-XM_032823389.1
NW_022639534.1	Gnomon	CDS	1297713	1297884	.	-	0	Name=XP_032679280.1;ID=cds-XP_032679280.1;Dbxref=GeneID:116847887%2CGenbank:XP_032679280.1;Parent=rna-XM_032823389.1
NW_022639534.1	Gnomon	exon	1297713	1297884	.	-	.	ID=exon-XM_032823383.1-18;Dbxref=GeneID:116847887%2CGenbank:XM_032823383.1;Parent=rna-XM_032823383.1
NW_022639534.1	Gnomon	exon	1299021	1299111	.	-	.	ID=exon-XM_032823383.1-17;Dbxref=GeneID:116847887%2CGenbank:XM_032823383.1;Parent=rna-XM_032823383.1
NW_022639534.1	Gnomon	exon	1300319	1300421	.	-	.	ID=exon-XM_032823383.1-16;Dbxref=GeneID:116847887%2CGenbank:XM_032823383.1;Parent=rna-XM_032823383.1
NW_022639534.1	Gnomon	exon	1300524	1300718	.	-	.	ID=exon-XM_032823383.1-15;Dbxref=GeneID:116847887%2CGenbank:XM_032823383.1;Parent=rna-XM_032823383.1
NW_022639534.1	Gnomon	exon	1300822	1300962	.	-	.	ID=exon-XM_032823383.1-14;Dbxref=GeneID:116847887%2CGenbank:XM_032823383.1;Parent=rna-XM_032823383.1
NW_022639534.1	Gnomon	exon	1301595	1301765	.	-	.	ID=exon-XM_032823383.1-13;Dbxref=GeneID:116847887%2CGenbank:XM_032823383.1;Parent=rna-XM_032823383.1
NW_022639534.1	Gnomon	exon	1301841	1301959	.	-	.	ID=exon-XM_032823383.1-12;Dbxref=GeneID:116847887%2CGenbank:XM_032823383.1;Parent=rna-XM_032823383.1
NW_022639534.1	Gnomon	exon	1302481	1302556	.	-	.	ID=exon-XM_032823383.1-11;Dbxref=GeneID:116847887%2CGenbank:XM_032823383.1;Parent=rna-XM_032823383.1
NW_022639534.1	Gnomon	exon	1302679	1302769	.	-	.	ID=exon-XM_032823383.1-10;Dbxref=GeneID:116847887%2CGenbank:XM_032823383.1;Parent=rna-XM_032823383.1
NW_022639534.1	Gnomon	exon	1279204	1279804	.	+	.	ID=exon-XM_032823370.1-10;Dbxref=GeneID:116847881%2CGenbank:XM_032823370.1;Parent=rna-XM_032823370.1
NW_022639534.1	Gnomon	mRNA	1432632	1439742	.	-	.	Name=XM_032823337.1;ID=rna-XM_032823337.1;Dbxref=GeneID:116847862%2CGenbank:XM_032823337.1;Parent=gene-LOC116847862
NW_022639534.1	Gnomon	CDS	1368298	1368613	.	-	0	Name=XP_032679282.1;ID=cds-XP_032679282.1;Dbxref=GeneID:116847889%2CGenbank:XP_032679282.1;Parent=rna-XM_032823391.1
NW_022639534.1	Gnomon	CDS	1367709	1367821	.	-	0	Name=XP_032679282.1;ID=cds-XP_032679282.1;Dbxref=GeneID:116847889%2CGenbank:XP_032679282.1;Parent=rna-XM_032823391.1
NW_022639534.1	Gnomon	exon	1465155	1465282	.	-	.	ID=exon-XM_032823358.1-2;Dbxref=GeneID:116847876%2CGenbank:XM_032823358.1;Parent=rna-XM_032823358.1
NW_022639534.1	Gnomon	exon	1465756	1466660	.	-	.	ID=exon-XM_032823358.1-1;Dbxref=GeneID:116847876%2CGenbank:XM_032823358.1;Parent=rna-XM_032823358.1
NW_022639534.1	Gnomon	exon	1464471	1464714	.	-	.	ID=exon-XM_032823358.1-4;Dbxref=GeneID:116847876%2CGenbank:XM_032823358.1;Parent=rna-XM_032823358.1
NW_022639534.1	Gnomon	exon	1464830	1464977	.	-	.	ID=exon-XM_032823358.1-3;Dbxref=GeneID:116847876%2CGenbank:XM_032823358.1;Parent=rna-XM_032823358.1
NW_022639534.1	Gnomon	exon	1462736	1462845	.	-	.	ID=exon-XM_032823358.1-9;Dbxref=GeneID:116847876%2CGenbank:XM_032823358.1;Parent=rna-XM_032823358.1
NW_022639534.1	Gnomon	exon	1463911	1464130	.	-	.	ID=exon-XM_032823358.1-6;Dbxref=GeneID:116847876%2CGenbank:XM_032823358.1;Parent=rna-XM_032823358.1
NW_022639534.1	Gnomon	exon	1464273	1464361	.	-	.	ID=exon-XM_032823358.1-5;Dbxref=GeneID:116847876%2CGenbank:XM_032823358.1;Parent=rna-XM_032823358.1
NW_022639534.1	Gnomon	exon	1463501	1463635	.	-	.	ID=exon-XM_032823358.1-8;Dbxref=GeneID:116847876%2CGenbank:XM_032823358.1;Parent=rna-XM_032823358.1
NW_022639534.1	Gnomon	exon	1463729	1463828	.	-	.	ID=exon-XM_032823358.1-7;Dbxref=GeneID:116847876%2CGenbank:XM_032823358.1;Parent=rna-XM_032823358.1
NW_022639534.1	Gnomon	CDS	1365969	1366284	.	-	0	Name=XP_032679281.1;ID=cds-XP_032679281.1;Dbxref=GeneID:116847888%2CGenbank:XP_032679281.1;Parent=rna-XM_032823390.1
NW_022639534.1	Gnomon	CDS	1364400	1364515	.	-	0	Name=XP_032679281.1;ID=cds-XP_032679281.1;Dbxref=GeneID:116847888%2CGenbank:XP_032679281.1;Parent=rna-XM_032823390.1
NW_022639534.1	Gnomon	lnc_RNA	587519	672208	.	-	.	Name=XR_004378840.1;ID=rna-XR_004378840.1;Dbxref=GeneID:116847872%2CGenbank:XR_004378840.1;Parent=gene-LOC116847872
NW_022639534.1	Gnomon	mRNA	1432632	1438217	.	-	.	Name=XM_032823336.1;ID=rna-XM_032823336.1;Dbxref=GeneID:116847862%2CGenbank:XM_032823336.1;Parent=gene-LOC116847862
NW_022639534.1	Gnomon	exon	1302679	1302769	.	-	.	ID=exon-XM_032823382.1-9;Dbxref=GeneID:116847887%2CGenbank:XM_032823382.1;Parent=rna-XM_032823382.1
NW_022639534.1	Gnomon	exon	1304668	1304761	.	-	.	ID=exon-XM_032823382.1-8;Dbxref=GeneID:116847887%2CGenbank:XM_032823382.1;Parent=rna-XM_032823382.1
NW_022639534.1	Gnomon	exon	1304854	1304995	.	-	.	ID=exon-XM_032823382.1-7;Dbxref=GeneID:116847887%2CGenbank:XM_032823382.1;Parent=rna-XM_032823382.1
NW_022639534.1	Gnomon	exon	1305218	1305364	.	-	.	ID=exon-XM_032823382.1-6;Dbxref=GeneID:116847887%2CGenbank:XM_032823382.1;Parent=rna-XM_032823382.1
NW_022639534.1	Gnomon	exon	1305804	1305943	.	-	.	ID=exon-XM_032823382.1-5;Dbxref=GeneID:116847887%2CGenbank:XM_032823382.1;Parent=rna-XM_032823382.1
NW_022639534.1	Gnomon	exon	1306029	1306144	.	-	.	ID=exon-XM_032823382.1-4;Dbxref=GeneID:116847887%2CGenbank:XM_032823382.1;Parent=rna-XM_032823382.1
NW_022639534.1	Gnomon	exon	1306740	1306882	.	-	.	ID=exon-XM_032823382.1-3;Dbxref=GeneID:116847887%2CGenbank:XM_032823382.1;Parent=rna-XM_032823382.1
NW_022639534.1	Gnomon	exon	1307027	1307083	.	-	.	ID=exon-XM_032823382.1-2;Dbxref=GeneID:116847887%2CGenbank:XM_032823382.1;Parent=rna-XM_032823382.1
NW_022639534.1	Gnomon	exon	1326851	1328371	.	-	.	ID=exon-XM_032823382.1-1;Dbxref=GeneID:116847887%2CGenbank:XM_032823382.1;Parent=rna-XM_032823382.1
NW_022639534.1	Gnomon	exon	1017294	1017558	.	-	.	ID=exon-XR_004378839.1-1;Dbxref=GeneID:116847871%2CGenbank:XR_004378839.1;Parent=rna-XR_004378839.1
NW_022639534.1	Gnomon	exon	1014765	1015069	.	-	.	ID=exon-XR_004378839.1-3;Dbxref=GeneID:116847871%2CGenbank:XR_004378839.1;Parent=rna-XR_004378839.1
NW_022639534.1	Gnomon	exon	1015615	1015925	.	-	.	ID=exon-XR_004378839.1-2;Dbxref=GeneID:116847871%2CGenbank:XR_004378839.1;Parent=rna-XR_004378839.1
NW_022639534.1	Gnomon	lnc_RNA	1419380	1420152	.	+	.	Name=XR_004378841.1;ID=rna-XR_004378841.1;Dbxref=GeneID:116847878%2CGenbank:XR_004378841.1;Parent=gene-LOC116847878
NW_022639534.1	Gnomon	mRNA	1443788	1450814	.	-	.	Name=XM_032823339.1;ID=rna-XM_032823339.1;Dbxref=GeneID:116847863%2CGenbank:XM_032823339.1;Parent=gene-LOC116847863
NW_022639534.1	Gnomon	exon	1245600	1245700	.	+	.	ID=exon-XM_032823357.1-5;Dbxref=GeneID:116847875%2CGenbank:XM_032823357.1;Parent=rna-XM_032823357.1
NW_022639534.1	Gnomon	exon	1238184	1238344	.	+	.	ID=exon-XM_032823357.1-4;Dbxref=GeneID:116847875%2CGenbank:XM_032823357.1;Parent=rna-XM_032823357.1
NW_022639534.1	Gnomon	exon	1229751	1229832	.	+	.	ID=exon-XM_032823357.1-3;Dbxref=GeneID:116847875%2CGenbank:XM_032823357.1;Parent=rna-XM_032823357.1
NW_022639534.1	Gnomon	exon	1228265	1228386	.	+	.	ID=exon-XM_032823357.1-2;Dbxref=GeneID:116847875%2CGenbank:XM_032823357.1;Parent=rna-XM_032823357.1
NW_022639534.1	Gnomon	exon	1199203	1199633	.	+	.	ID=exon-XM_032823357.1-1;Dbxref=GeneID:116847875%2CGenbank:XM_032823357.1;Parent=rna-XM_032823357.1
NW_022639534.1	Gnomon	exon	1251623	1252296	.	+	.	ID=exon-XM_032823357.1-7;Dbxref=GeneID:116847875%2CGenbank:XM_032823357.1;Parent=rna-XM_032823357.1
NW_022639534.1	Gnomon	exon	1247888	1247982	.	+	.	ID=exon-XM_032823357.1-6;Dbxref=GeneID:116847875%2CGenbank:XM_032823357.1;Parent=rna-XM_032823357.1
NW_022639534.1	Gnomon	mRNA	1432632	1439753	.	-	.	Name=XM_032823338.1;ID=rna-XM_032823338.1;Dbxref=GeneID:116847862%2CGenbank:XM_032823338.1;Parent=gene-LOC116847862
NW_022639534.1	Gnomon	CDS	1362436	1362607	.	+	0	Name=XP_032679283.1;ID=cds-XP_032679283.1;Dbxref=GeneID:116847890%2CGenbank:XP_032679283.1;Parent=rna-XM_032823392.1
NW_022639534.1	Gnomon	CDS	1362706	1362860	.	+	0	Name=XP_032679283.1;ID=cds-XP_032679283.1;Dbxref=GeneID:116847890%2CGenbank:XP_032679283.1;Parent=rna-XM_032823392.1
NW_022639534.1	Gnomon	lnc_RNA	1468108	1469270	.	-	.	Name=XR_004378842.1;ID=rna-XR_004378842.1;Dbxref=GeneID:116847880%2CGenbank:XR_004378842.1;Parent=gene-LOC116847880
NW_022639534.1	Gnomon	exon	1440175	1440383	.	+	.	ID=exon-XM_032823334.1-2;Dbxref=GeneID:116847861%2CGenbank:XM_032823334.1;Parent=rna-XM_032823334.1
NW_022639534.1	Gnomon	exon	1438934	1439081	.	+	.	ID=exon-XM_032823334.1-1;Dbxref=GeneID:116847861%2CGenbank:XM_032823334.1;Parent=rna-XM_032823334.1
NW_022639534.1	Gnomon	exon	1441451	1441666	.	+	.	ID=exon-XM_032823334.1-6;Dbxref=GeneID:116847861%2CGenbank:XM_032823334.1;Parent=rna-XM_032823334.1
NW_022639534.1	Gnomon	exon	1441035	1441257	.	+	.	ID=exon-XM_032823334.1-5;Dbxref=GeneID:116847861%2CGenbank:XM_032823334.1;Parent=rna-XM_032823334.1
NW_022639534.1	Gnomon	exon	1440748	1440930	.	+	.	ID=exon-XM_032823334.1-4;Dbxref=GeneID:116847861%2CGenbank:XM_032823334.1;Parent=rna-XM_032823334.1
NW_022639534.1	Gnomon	exon	1440453	1440673	.	+	.	ID=exon-XM_032823334.1-3;Dbxref=GeneID:116847861%2CGenbank:XM_032823334.1;Parent=rna-XM_032823334.1
NW_022639534.1	Gnomon	exon	1441758	1441989	.	+	.	ID=exon-XM_032823334.1-7;Dbxref=GeneID:116847861%2CGenbank:XM_032823334.1;Parent=rna-XM_032823334.1
NW_022639534.1	Gnomon	lnc_RNA	1289070	1293329	.	+	.	Name=XR_004378843.1;ID=rna-XR_004378843.1;Dbxref=GeneID:116847891%2CGenbank:XR_004378843.1;Parent=gene-LOC116847891
NW_022639534.1	cmsearch	snoRNA	459701	459916	.	+	.	Name=XR_004378845.1;ID=rna-XR_004378845.1;Dbxref=GeneID:116847893%2CRFAM:RF00012%2CGenbank:XR_004378845.1;Parent=gene-LOC116847893
NW_022639534.1	Gnomon	exon	672168	672208	.	-	.	ID=exon-XR_004378840.1-1;Dbxref=GeneID:116847872%2CGenbank:XR_004378840.1;Parent=rna-XR_004378840.1
NW_022639534.1	Gnomon	exon	589195	589259	.	-	.	ID=exon-XR_004378840.1-3;Dbxref=GeneID:116847872%2CGenbank:XR_004378840.1;Parent=rna-XR_004378840.1
NW_022639534.1	Gnomon	exon	614839	614911	.	-	.	ID=exon-XR_004378840.1-2;Dbxref=GeneID:116847872%2CGenbank:XR_004378840.1;Parent=rna-XR_004378840.1
NW_022639534.1	Gnomon	exon	587519	588518	.	-	.	ID=exon-XR_004378840.1-4;Dbxref=GeneID:116847872%2CGenbank:XR_004378840.1;Parent=rna-XR_004378840.1
NW_022639534.1	cmsearch	snoRNA	406710	406925	.	-	.	Name=XR_004378844.1;ID=rna-XR_004378844.1;Dbxref=GeneID:116847892%2CRFAM:RF00012%2CGenbank:XR_004378844.1;Parent=gene-LOC116847892
NW_022639534.1	Gnomon	exon	272419	272713	.	+	.	ID=exon-XM_032823319.1-10;Dbxref=GeneID:116847854%2CGenbank:XM_032823319.1;Parent=rna-XM_032823319.1
NW_022639534.1	Gnomon	exon	274070	274383	.	+	.	ID=exon-XM_032823319.1-12;Dbxref=GeneID:116847854%2CGenbank:XM_032823319.1;Parent=rna-XM_032823319.1
NW_022639534.1	Gnomon	exon	273652	273953	.	+	.	ID=exon-XM_032823319.1-11;Dbxref=GeneID:116847854%2CGenbank:XM_032823319.1;Parent=rna-XM_032823319.1
NW_022639534.1	Gnomon	exon	277567	277845	.	+	.	ID=exon-XM_032823319.1-14;Dbxref=GeneID:116847854%2CGenbank:XM_032823319.1;Parent=rna-XM_032823319.1
NW_022639534.1	Gnomon	exon	276040	276790	.	+	.	ID=exon-XM_032823319.1-13;Dbxref=GeneID:116847854%2CGenbank:XM_032823319.1;Parent=rna-XM_032823319.1
NW_022639534.1	Gnomon	exon	278850	283473	.	+	.	ID=exon-XM_032823319.1-16;Dbxref=GeneID:116847854%2CGenbank:XM_032823319.1;Parent=rna-XM_032823319.1
NW_022639534.1	Gnomon	exon	278135	278764	.	+	.	ID=exon-XM_032823319.1-15;Dbxref=GeneID:116847854%2CGenbank:XM_032823319.1;Parent=rna-XM_032823319.1
NW_022639534.1	Gnomon	exon	1457270	1457758	.	+	.	ID=exon-XM_032823360.1-1;Dbxref=GeneID:116847877%2CGenbank:XM_032823360.1;Parent=rna-XM_032823360.1
NW_022639534.1	Gnomon	exon	1458167	1458348	.	+	.	ID=exon-XM_032823360.1-3;Dbxref=GeneID:116847877%2CGenbank:XM_032823360.1;Parent=rna-XM_032823360.1
NW_022639534.1	Gnomon	exon	1457836	1458007	.	+	.	ID=exon-XM_032823360.1-2;Dbxref=GeneID:116847877%2CGenbank:XM_032823360.1;Parent=rna-XM_032823360.1
NW_022639534.1	Gnomon	exon	1458900	1459368	.	+	.	ID=exon-XM_032823360.1-5;Dbxref=GeneID:116847877%2CGenbank:XM_032823360.1;Parent=rna-XM_032823360.1
NW_022639534.1	Gnomon	exon	1458467	1458682	.	+	.	ID=exon-XM_032823360.1-4;Dbxref=GeneID:116847877%2CGenbank:XM_032823360.1;Parent=rna-XM_032823360.1
NW_022639534.1	Gnomon	mRNA	78080	79665	.	-	.	Name=XM_032823377.1;ID=rna-XM_032823377.1;Dbxref=GeneID:116847884%2CGenbank:XM_032823377.1;Parent=gene-LOC116847884
NW_022639534.1	Gnomon	exon	1458167	1458348	.	+	.	ID=exon-XM_032823359.1-3;Dbxref=GeneID:116847877%2CGenbank:XM_032823359.1;Parent=rna-XM_032823359.1
NW_022639534.1	Gnomon	exon	1457836	1458007	.	+	.	ID=exon-XM_032823359.1-2;Dbxref=GeneID:116847877%2CGenbank:XM_032823359.1;Parent=rna-XM_032823359.1
NW_022639534.1	Gnomon	exon	1457252	1457758	.	+	.	ID=exon-XM_032823359.1-1;Dbxref=GeneID:116847877%2CGenbank:XM_032823359.1;Parent=rna-XM_032823359.1
NW_022639534.1	Gnomon	exon	1458900	1459368	.	+	.	ID=exon-XM_032823359.1-5;Dbxref=GeneID:116847877%2CGenbank:XM_032823359.1;Parent=rna-XM_032823359.1
NW_022639534.1	Gnomon	exon	1458467	1458691	.	+	.	ID=exon-XM_032823359.1-4;Dbxref=GeneID:116847877%2CGenbank:XM_032823359.1;Parent=rna-XM_032823359.1
NW_022639534.1	Gnomon	CDS	1477962	1478207	.	+	0	Name=XP_032679239.1;ID=cds-XP_032679239.1;Dbxref=GeneID:116847873%2CGenbank:XP_032679239.1;Parent=rna-XM_032823348.1
NW_022639534.1	Gnomon	CDS	1479408	1479516	.	+	0	Name=XP_032679239.1;ID=cds-XP_032679239.1;Dbxref=GeneID:116847873%2CGenbank:XP_032679239.1;Parent=rna-XM_032823348.1
NW_022639534.1	Gnomon	CDS	1479607	1479731	.	+	0	Name=XP_032679239.1;ID=cds-XP_032679239.1;Dbxref=GeneID:116847873%2CGenbank:XP_032679239.1;Parent=rna-XM_032823348.1
NW_022639534.1	Gnomon	CDS	1480279	1480620	.	+	0	Name=XP_032679239.1;ID=cds-XP_032679239.1;Dbxref=GeneID:116847873%2CGenbank:XP_032679239.1;Parent=rna-XM_032823348.1
NW_022639534.1	Gnomon	CDS	1480746	1480828	.	+	0	Name=XP_032679239.1;ID=cds-XP_032679239.1;Dbxref=GeneID:116847873%2CGenbank:XP_032679239.1;Parent=rna-XM_032823348.1
NW_022639534.1	Gnomon	CDS	1482647	1482817	.	+	0	Name=XP_032679239.1;ID=cds-XP_032679239.1;Dbxref=GeneID:116847873%2CGenbank:XP_032679239.1;Parent=rna-XM_032823348.1
NW_022639534.1	Gnomon	CDS	1499792	1499854	.	+	0	Name=XP_032679239.1;ID=cds-XP_032679239.1;Dbxref=GeneID:116847873%2CGenbank:XP_032679239.1;Parent=rna-XM_032823348.1
NW_022639534.1	Gnomon	CDS	1512411	1512953	.	+	0	Name=XP_032679239.1;ID=cds-XP_032679239.1;Dbxref=GeneID:116847873%2CGenbank:XP_032679239.1;Parent=rna-XM_032823348.1
NW_022639534.1	Gnomon	CDS	1513537	1513642	.	+	0	Name=XP_032679239.1;ID=cds-XP_032679239.1;Dbxref=GeneID:116847873%2CGenbank:XP_032679239.1;Parent=rna-XM_032823348.1
NW_022639534.1	Gnomon	CDS	1514796	1514919	.	+	0	Name=XP_032679239.1;ID=cds-XP_032679239.1;Dbxref=GeneID:116847873%2CGenbank:XP_032679239.1;Parent=rna-XM_032823348.1
NW_022639534.1	Gnomon	CDS	1515048	1515280	.	+	0	Name=XP_032679239.1;ID=cds-XP_032679239.1;Dbxref=GeneID:116847873%2CGenbank:XP_032679239.1;Parent=rna-XM_032823348.1
NW_022639534.1	Gnomon	exon	1432632	1433151	.	-	.	ID=exon-XM_032823336.1-6;Dbxref=GeneID:116847862%2CGenbank:XM_032823336.1;Parent=rna-XM_032823336.1
NW_022639534.1	Gnomon	exon	1434017	1434334	.	-	.	ID=exon-XM_032823336.1-5;Dbxref=GeneID:116847862%2CGenbank:XM_032823336.1;Parent=rna-XM_032823336.1
NW_022639534.1	Gnomon	exon	1435232	1435620	.	-	.	ID=exon-XM_032823336.1-4;Dbxref=GeneID:116847862%2CGenbank:XM_032823336.1;Parent=rna-XM_032823336.1
NW_022639534.1	Gnomon	exon	1435703	1435950	.	-	.	ID=exon-XM_032823336.1-3;Dbxref=GeneID:116847862%2CGenbank:XM_032823336.1;Parent=rna-XM_032823336.1
NW_022639534.1	Gnomon	exon	1437063	1437228	.	-	.	ID=exon-XM_032823336.1-2;Dbxref=GeneID:116847862%2CGenbank:XM_032823336.1;Parent=rna-XM_032823336.1
NW_022639534.1	Gnomon	exon	1438133	1438217	.	-	.	ID=exon-XM_032823336.1-1;Dbxref=GeneID:116847862%2CGenbank:XM_032823336.1;Parent=rna-XM_032823336.1
NW_022639534.1	Gnomon	exon	1468108	1468441	.	-	.	ID=exon-XR_004378842.1-3;Dbxref=GeneID:116847880%2CGenbank:XR_004378842.1;Parent=rna-XR_004378842.1
NW_022639534.1	Gnomon	exon	1468537	1468593	.	-	.	ID=exon-XR_004378842.1-2;Dbxref=GeneID:116847880%2CGenbank:XR_004378842.1;Parent=rna-XR_004378842.1
NW_022639534.1	Gnomon	exon	1469132	1469270	.	-	.	ID=exon-XR_004378842.1-1;Dbxref=GeneID:116847880%2CGenbank:XR_004378842.1;Parent=rna-XR_004378842.1
NW_022639534.1	Gnomon	mRNA	354675	356140	.	-	.	Name=XM_032823379.1;ID=rna-XM_032823379.1;Dbxref=GeneID:116847885%2CGenbank:XM_032823379.1;Parent=gene-LOC116847885
NW_022639534.1	Gnomon	mRNA	1423062	1432739	.	+	.	Name=XM_032823330.1;ID=rna-XM_032823330.1;Dbxref=GeneID:116847860%2CGenbank:XM_032823330.1;Parent=gene-LOC116847860
NW_022639534.1	Gnomon	exon	1439767	1439947	.	+	.	ID=exon-XM_032823335.1-1;Dbxref=GeneID:116847861%2CGenbank:XM_032823335.1;Parent=rna-XM_032823335.1
NW_022639534.1	Gnomon	exon	1440453	1440673	.	+	.	ID=exon-XM_032823335.1-3;Dbxref=GeneID:116847861%2CGenbank:XM_032823335.1;Parent=rna-XM_032823335.1
NW_022639534.1	Gnomon	exon	1440175	1440383	.	+	.	ID=exon-XM_032823335.1-2;Dbxref=GeneID:116847861%2CGenbank:XM_032823335.1;Parent=rna-XM_032823335.1
NW_022639534.1	Gnomon	exon	1441035	1441257	.	+	.	ID=exon-XM_032823335.1-5;Dbxref=GeneID:116847861%2CGenbank:XM_032823335.1;Parent=rna-XM_032823335.1
NW_022639534.1	Gnomon	exon	1440748	1440930	.	+	.	ID=exon-XM_032823335.1-4;Dbxref=GeneID:116847861%2CGenbank:XM_032823335.1;Parent=rna-XM_032823335.1
NW_022639534.1	Gnomon	exon	1441758	1442000	.	+	.	ID=exon-XM_032823335.1-7;Dbxref=GeneID:116847861%2CGenbank:XM_032823335.1;Parent=rna-XM_032823335.1
NW_022639534.1	Gnomon	exon	1441451	1441666	.	+	.	ID=exon-XM_032823335.1-6;Dbxref=GeneID:116847861%2CGenbank:XM_032823335.1;Parent=rna-XM_032823335.1
NW_022639534.1	Gnomon	exon	1442729	1443317	.	+	.	ID=exon-XM_032823335.1-8;Dbxref=GeneID:116847861%2CGenbank:XM_032823335.1;Parent=rna-XM_032823335.1
NW_022639534.1	Gnomon	exon	1419875	1420152	.	+	.	ID=exon-XR_004378841.1-2;Dbxref=GeneID:116847878%2CGenbank:XR_004378841.1;Parent=rna-XR_004378841.1
NW_022639534.1	Gnomon	exon	1419380	1419717	.	+	.	ID=exon-XR_004378841.1-1;Dbxref=GeneID:116847878%2CGenbank:XR_004378841.1;Parent=rna-XR_004378841.1
NW_022639534.1	Gnomon	exon	1326851	1327144	.	-	.	ID=exon-XM_032823383.1-2;Dbxref=GeneID:116847887%2CGenbank:XM_032823383.1;Parent=rna-XM_032823383.1
NW_022639534.1	Gnomon	exon	1329549	1329650	.	-	.	ID=exon-XM_032823383.1-1;Dbxref=GeneID:116847887%2CGenbank:XM_032823383.1;Parent=rna-XM_032823383.1
NW_022639534.1	Gnomon	exon	1306740	1306882	.	-	.	ID=exon-XM_032823383.1-4;Dbxref=GeneID:116847887%2CGenbank:XM_032823383.1;Parent=rna-XM_032823383.1
NW_022639534.1	Gnomon	exon	1307027	1307083	.	-	.	ID=exon-XM_032823383.1-3;Dbxref=GeneID:116847887%2CGenbank:XM_032823383.1;Parent=rna-XM_032823383.1
NW_022639534.1	Gnomon	exon	1304668	1304761	.	-	.	ID=exon-XM_032823383.1-9;Dbxref=GeneID:116847887%2CGenbank:XM_032823383.1;Parent=rna-XM_032823383.1
NW_022639534.1	Gnomon	exon	1305804	1305943	.	-	.	ID=exon-XM_032823383.1-6;Dbxref=GeneID:116847887%2CGenbank:XM_032823383.1;Parent=rna-XM_032823383.1
NW_022639534.1	Gnomon	exon	1306029	1306144	.	-	.	ID=exon-XM_032823383.1-5;Dbxref=GeneID:116847887%2CGenbank:XM_032823383.1;Parent=rna-XM_032823383.1
NW_022639534.1	Gnomon	exon	1304854	1304995	.	-	.	ID=exon-XM_032823383.1-8;Dbxref=GeneID:116847887%2CGenbank:XM_032823383.1;Parent=rna-XM_032823383.1
NW_022639534.1	Gnomon	exon	1305218	1305364	.	-	.	ID=exon-XM_032823383.1-7;Dbxref=GeneID:116847887%2CGenbank:XM_032823383.1;Parent=rna-XM_032823383.1
NW_022639534.1	Gnomon	mRNA	1439768	1443310	.	+	.	Name=XM_032823332.1;ID=rna-XM_032823332.1;Dbxref=GeneID:116847861%2CGenbank:XM_032823332.1;Parent=gene-LOC116847861
NW_022639534.1	Gnomon	mRNA	1423062	1432739	.	+	.	Name=XM_032823331.1;ID=rna-XM_032823331.1;Dbxref=GeneID:116847860%2CGenbank:XM_032823331.1;Parent=gene-LOC116847860
