# Supplementary material for: Prevalent bee venom genes evolved before the aculeate stinger and eusociality
Source: BMC Biol. 2023 Oct 23;21:229. doi: 10.1186/s12915-023-01656-5 (PMC10591384; doi:10.1186/s12915-023-01656-5)
Supplement: Supplementary file 42 — Additional file 42. Gff files of all toxin gene annotations. [file 12915_2023_1656_MOESM42_ESM.zip › AdditionalFile9_ToxinGeneAnnotations/NW_012028715.1._VA.gff_modified_Koludarov_et_al_2021.gff3]

##gff-version 3
##source-version geneious 2020.2.2
##sequence-region	NW_012028715.1	1	80879
NW_012028715.1	Koludarov_et_al_2021	gene	26846	40444	.	-	.	Name=VA
NW_012028715.1	Gnomon	exon	40043	40444	.	-	.	ID=exon-XM_011705784.1-1;Dbxref=GeneID:105459614%2CGenbank:XM_011705784.1;Parent=rna-XM_011705784.1
NW_012028715.1	Gnomon	exon	28110	28204	.	-	.	ID=exon-XM_011705784.1-6;Dbxref=GeneID:105459614%2CGenbank:XM_011705784.1;Parent=rna-XM_011705784.1
NW_012028715.1	Gnomon	exon	26846	27557	.	-	.	ID=exon-XM_011705784.1-7;Dbxref=GeneID:105459614%2CGenbank:XM_011705784.1;Parent=rna-XM_011705784.1
NW_012028715.1	Gnomon	exon	32039	32160	.	-	.	ID=exon-XM_011705784.1-2;Dbxref=GeneID:105459614%2CGenbank:XM_011705784.1;Parent=rna-XM_011705784.1
NW_012028715.1	Gnomon	exon	31470	31551	.	-	.	ID=exon-XM_011705784.1-3;Dbxref=GeneID:105459614%2CGenbank:XM_011705784.1;Parent=rna-XM_011705784.1
NW_012028715.1	Gnomon	exon	30517	30677	.	-	.	ID=exon-XM_011705784.1-4;Dbxref=GeneID:105459614%2CGenbank:XM_011705784.1;Parent=rna-XM_011705784.1
NW_012028715.1	Gnomon	exon	29111	29211	.	-	.	ID=exon-XM_011705784.1-5;Dbxref=GeneID:105459614%2CGenbank:XM_011705784.1;Parent=rna-XM_011705784.1
NW_012028715.1	Gnomon	exon	1436	1707	.	+	.	ID=exon-XM_011705783.1-1;Dbxref=GeneID:105459612%2CGenbank:XM_011705783.1;Parent=rna-XM_011705783.1
NW_012028715.1	Gnomon	exon	11162	11218	.	+	.	ID=exon-XM_011705783.1-2;Dbxref=GeneID:105459612%2CGenbank:XM_011705783.1;Parent=rna-XM_011705783.1
NW_012028715.1	Gnomon	exon	14625	14715	.	+	.	ID=exon-XM_011705783.1-9;Dbxref=GeneID:105459612%2CGenbank:XM_011705783.1;Parent=rna-XM_011705783.1
NW_012028715.1	Gnomon	exon	13210	13351	.	+	.	ID=exon-XM_011705783.1-7;Dbxref=GeneID:105459612%2CGenbank:XM_011705783.1;Parent=rna-XM_011705783.1
NW_012028715.1	Gnomon	exon	13624	13717	.	+	.	ID=exon-XM_011705783.1-8;Dbxref=GeneID:105459612%2CGenbank:XM_011705783.1;Parent=rna-XM_011705783.1
NW_012028715.1	Gnomon	exon	12287	12426	.	+	.	ID=exon-XM_011705783.1-5;Dbxref=GeneID:105459612%2CGenbank:XM_011705783.1;Parent=rna-XM_011705783.1
NW_012028715.1	Gnomon	exon	12784	12930	.	+	.	ID=exon-XM_011705783.1-6;Dbxref=GeneID:105459612%2CGenbank:XM_011705783.1;Parent=rna-XM_011705783.1
NW_012028715.1	Gnomon	exon	11669	11811	.	+	.	ID=exon-XM_011705783.1-3;Dbxref=GeneID:105459612%2CGenbank:XM_011705783.1;Parent=rna-XM_011705783.1
NW_012028715.1	Gnomon	exon	12091	12206	.	+	.	ID=exon-XM_011705783.1-4;Dbxref=GeneID:105459612%2CGenbank:XM_011705783.1;Parent=rna-XM_011705783.1
NW_012028715.1	Gnomon	exon	14625	14715	.	+	.	ID=exon-XM_011705781.1-10;Dbxref=GeneID:105459612%2CGenbank:XM_011705781.1;Parent=rna-XM_011705781.1
NW_012028715.1	Gnomon	exon	15578	15653	.	+	.	ID=exon-XM_011705781.1-11;Dbxref=GeneID:105459612%2CGenbank:XM_011705781.1;Parent=rna-XM_011705781.1
NW_012028715.1	Gnomon	exon	16377	16495	.	+	.	ID=exon-XM_011705781.1-12;Dbxref=GeneID:105459612%2CGenbank:XM_011705781.1;Parent=rna-XM_011705781.1
NW_012028715.1	Gnomon	exon	16571	16741	.	+	.	ID=exon-XM_011705781.1-13;Dbxref=GeneID:105459612%2CGenbank:XM_011705781.1;Parent=rna-XM_011705781.1
NW_012028715.1	Gnomon	exon	20976	21961	.	+	.	ID=exon-XM_011705781.1-18;Dbxref=GeneID:105459612%2CGenbank:XM_011705781.1;Parent=rna-XM_011705781.1
NW_012028715.1	Gnomon	exon	17036	17176	.	+	.	ID=exon-XM_011705781.1-14;Dbxref=GeneID:105459612%2CGenbank:XM_011705781.1;Parent=rna-XM_011705781.1
NW_012028715.1	Gnomon	exon	17287	17481	.	+	.	ID=exon-XM_011705781.1-15;Dbxref=GeneID:105459612%2CGenbank:XM_011705781.1;Parent=rna-XM_011705781.1
NW_012028715.1	Gnomon	exon	17571	17673	.	+	.	ID=exon-XM_011705781.1-16;Dbxref=GeneID:105459612%2CGenbank:XM_011705781.1;Parent=rna-XM_011705781.1
NW_012028715.1	Gnomon	exon	20138	20228	.	+	.	ID=exon-XM_011705781.1-17;Dbxref=GeneID:105459612%2CGenbank:XM_011705781.1;Parent=rna-XM_011705781.1
NW_012028715.1	Gnomon	exon	7540	7915	.	+	.	ID=exon-XM_011705782.1-1;Dbxref=GeneID:105459612%2CGenbank:XM_011705782.1;Parent=rna-XM_011705782.1
NW_012028715.1	Gnomon	exon	11162	11218	.	+	.	ID=exon-XM_011705782.1-2;Dbxref=GeneID:105459612%2CGenbank:XM_011705782.1;Parent=rna-XM_011705782.1
NW_012028715.1	Gnomon	exon	11669	11811	.	+	.	ID=exon-XM_011705782.1-3;Dbxref=GeneID:105459612%2CGenbank:XM_011705782.1;Parent=rna-XM_011705782.1
NW_012028715.1	Gnomon	exon	12091	12206	.	+	.	ID=exon-XM_011705782.1-4;Dbxref=GeneID:105459612%2CGenbank:XM_011705782.1;Parent=rna-XM_011705782.1
NW_012028715.1	Gnomon	exon	12287	12426	.	+	.	ID=exon-XM_011705782.1-5;Dbxref=GeneID:105459612%2CGenbank:XM_011705782.1;Parent=rna-XM_011705782.1
NW_012028715.1	Gnomon	exon	12784	12930	.	+	.	ID=exon-XM_011705782.1-6;Dbxref=GeneID:105459612%2CGenbank:XM_011705782.1;Parent=rna-XM_011705782.1
NW_012028715.1	Gnomon	exon	13210	13351	.	+	.	ID=exon-XM_011705782.1-7;Dbxref=GeneID:105459612%2CGenbank:XM_011705782.1;Parent=rna-XM_011705782.1
NW_012028715.1	Gnomon	exon	13624	13717	.	+	.	ID=exon-XM_011705782.1-8;Dbxref=GeneID:105459612%2CGenbank:XM_011705782.1;Parent=rna-XM_011705782.1
NW_012028715.1	Gnomon	exon	14148	14183	.	+	.	ID=exon-XM_011705782.1-9;Dbxref=GeneID:105459612%2CGenbank:XM_011705782.1;Parent=rna-XM_011705782.1
NW_012028715.1	Gnomon	exon	13210	13351	.	+	.	ID=exon-XM_011705781.1-7;Dbxref=GeneID:105459612%2CGenbank:XM_011705781.1;Parent=rna-XM_011705781.1
NW_012028715.1	Gnomon	exon	13624	13717	.	+	.	ID=exon-XM_011705781.1-8;Dbxref=GeneID:105459612%2CGenbank:XM_011705781.1;Parent=rna-XM_011705781.1
NW_012028715.1	Gnomon	exon	12287	12426	.	+	.	ID=exon-XM_011705781.1-5;Dbxref=GeneID:105459612%2CGenbank:XM_011705781.1;Parent=rna-XM_011705781.1
NW_012028715.1	Gnomon	exon	12784	12930	.	+	.	ID=exon-XM_011705781.1-6;Dbxref=GeneID:105459612%2CGenbank:XM_011705781.1;Parent=rna-XM_011705781.1
NW_012028715.1	Gnomon	exon	14148	14183	.	+	.	ID=exon-XM_011705781.1-9;Dbxref=GeneID:105459612%2CGenbank:XM_011705781.1;Parent=rna-XM_011705781.1
NW_012028715.1	Gnomon	exon	11669	11811	.	+	.	ID=exon-XM_011705781.1-3;Dbxref=GeneID:105459612%2CGenbank:XM_011705781.1;Parent=rna-XM_011705781.1
NW_012028715.1	Gnomon	exon	12091	12206	.	+	.	ID=exon-XM_011705781.1-4;Dbxref=GeneID:105459612%2CGenbank:XM_011705781.1;Parent=rna-XM_011705781.1
NW_012028715.1	Gnomon	exon	1436	1707	.	+	.	ID=exon-XM_011705781.1-1;Dbxref=GeneID:105459612%2CGenbank:XM_011705781.1;Parent=rna-XM_011705781.1
NW_012028715.1	Gnomon	exon	11162	11218	.	+	.	ID=exon-XM_011705781.1-2;Dbxref=GeneID:105459612%2CGenbank:XM_011705781.1;Parent=rna-XM_011705781.1
NW_012028715.1	Gnomon	exon	20138	20228	.	+	.	ID=exon-XM_011705783.1-16;Dbxref=GeneID:105459612%2CGenbank:XM_011705783.1;Parent=rna-XM_011705783.1
NW_012028715.1	Gnomon	exon	20976	21961	.	+	.	ID=exon-XM_011705783.1-17;Dbxref=GeneID:105459612%2CGenbank:XM_011705783.1;Parent=rna-XM_011705783.1
NW_012028715.1	Gnomon	exon	17287	17481	.	+	.	ID=exon-XM_011705783.1-14;Dbxref=GeneID:105459612%2CGenbank:XM_011705783.1;Parent=rna-XM_011705783.1
NW_012028715.1	Gnomon	exon	17571	17673	.	+	.	ID=exon-XM_011705783.1-15;Dbxref=GeneID:105459612%2CGenbank:XM_011705783.1;Parent=rna-XM_011705783.1
NW_012028715.1	Gnomon	exon	16571	16741	.	+	.	ID=exon-XM_011705783.1-12;Dbxref=GeneID:105459612%2CGenbank:XM_011705783.1;Parent=rna-XM_011705783.1
NW_012028715.1	Gnomon	exon	17036	17176	.	+	.	ID=exon-XM_011705783.1-13;Dbxref=GeneID:105459612%2CGenbank:XM_011705783.1;Parent=rna-XM_011705783.1
NW_012028715.1	Gnomon	exon	15578	15653	.	+	.	ID=exon-XM_011705783.1-10;Dbxref=GeneID:105459612%2CGenbank:XM_011705783.1;Parent=rna-XM_011705783.1
NW_012028715.1	Gnomon	exon	16377	16495	.	+	.	ID=exon-XM_011705783.1-11;Dbxref=GeneID:105459612%2CGenbank:XM_011705783.1;Parent=rna-XM_011705783.1
NW_012028715.1	Gnomon	lnc_RNA	63862	64677	.	+	.	Name=XR_975705.1;ID=rna-XR_975705.1;Dbxref=GeneID:105459615%2CGenbank:XR_975705.1;Parent=gene-LOC105459615
NW_012028715.1	Gnomon	mRNA	59887	79524	.	-	.	Name=XM_011705785.1;ID=rna-XM_011705785.1;Dbxref=GeneID:105459616%2CGenbank:XM_011705785.1;Parent=gene-LOC105459616
NW_012028715.1	Gnomon	mRNA	1436	21961	.	+	.	Name=XM_011705783.1;ID=rna-XM_011705783.1;Dbxref=GeneID:105459612%2CGenbank:XM_011705783.1;Parent=gene-LOC105459612
NW_012028715.1	Gnomon	mRNA	26846	40444	.	-	.	Name=XM_011705784.1;ID=rna-XM_011705784.1;Dbxref=GeneID:105459614%2CGenbank:XM_011705784.1;Parent=gene-LOC105459614
NW_012028715.1	RefSeq	region	1	80879	.	+	.	Name=Unknown;ID=NW_012028715.1:1..80879;Dbxref=taxon:64793
NW_012028715.1	Gnomon	mRNA	1436	21961	.	+	.	Name=XM_011705781.1;ID=rna-XM_011705781.1;Dbxref=GeneID:105459612%2CGenbank:XM_011705781.1;Parent=gene-LOC105459612
NW_012028715.1	Gnomon	mRNA	7540	21961	.	+	.	Name=XM_011705782.1;ID=rna-XM_011705782.1;Dbxref=GeneID:105459612%2CGenbank:XM_011705782.1;Parent=gene-LOC105459612
NW_012028715.1	Gnomon	exon	17571	17673	.	+	.	ID=exon-XM_011705782.1-16;Dbxref=GeneID:105459612%2CGenbank:XM_011705782.1;Parent=rna-XM_011705782.1
NW_012028715.1	Gnomon	exon	17287	17481	.	+	.	ID=exon-XM_011705782.1-15;Dbxref=GeneID:105459612%2CGenbank:XM_011705782.1;Parent=rna-XM_011705782.1
NW_012028715.1	Gnomon	exon	20976	21961	.	+	.	ID=exon-XM_011705782.1-18;Dbxref=GeneID:105459612%2CGenbank:XM_011705782.1;Parent=rna-XM_011705782.1
NW_012028715.1	Gnomon	exon	20138	20228	.	+	.	ID=exon-XM_011705782.1-17;Dbxref=GeneID:105459612%2CGenbank:XM_011705782.1;Parent=rna-XM_011705782.1
NW_012028715.1	Gnomon	exon	14625	14715	.	+	.	ID=exon-XM_011705782.1-10;Dbxref=GeneID:105459612%2CGenbank:XM_011705782.1;Parent=rna-XM_011705782.1
NW_012028715.1	Gnomon	exon	16377	16495	.	+	.	ID=exon-XM_011705782.1-12;Dbxref=GeneID:105459612%2CGenbank:XM_011705782.1;Parent=rna-XM_011705782.1
NW_012028715.1	Gnomon	exon	15578	15653	.	+	.	ID=exon-XM_011705782.1-11;Dbxref=GeneID:105459612%2CGenbank:XM_011705782.1;Parent=rna-XM_011705782.1
NW_012028715.1	Gnomon	exon	17036	17176	.	+	.	ID=exon-XM_011705782.1-14;Dbxref=GeneID:105459612%2CGenbank:XM_011705782.1;Parent=rna-XM_011705782.1
NW_012028715.1	Gnomon	exon	16571	16741	.	+	.	ID=exon-XM_011705782.1-13;Dbxref=GeneID:105459612%2CGenbank:XM_011705782.1;Parent=rna-XM_011705782.1
NW_012028715.1	Gnomon	CDS	79372	79524	.	-	0	Name=XP_011704087.1;ID=cds-XP_011704087.1;Dbxref=GeneID:105459616%2CGenbank:XP_011704087.1;Parent=rna-XM_011705785.1
NW_012028715.1	Gnomon	CDS	71731	71894	.	-	0	Name=XP_011704087.1;ID=cds-XP_011704087.1;Dbxref=GeneID:105459616%2CGenbank:XP_011704087.1;Parent=rna-XM_011705785.1
NW_012028715.1	Gnomon	CDS	67850	68010	.	-	0	Name=XP_011704087.1;ID=cds-XP_011704087.1;Dbxref=GeneID:105459616%2CGenbank:XP_011704087.1;Parent=rna-XM_011705785.1
NW_012028715.1	Gnomon	CDS	67269	67378	.	-	0	Name=XP_011704087.1;ID=cds-XP_011704087.1;Dbxref=GeneID:105459616%2CGenbank:XP_011704087.1;Parent=rna-XM_011705785.1
NW_012028715.1	Gnomon	CDS	63475	63504	.	-	0	Name=XP_011704087.1;ID=cds-XP_011704087.1;Dbxref=GeneID:105459616%2CGenbank:XP_011704087.1;Parent=rna-XM_011705785.1
NW_012028715.1	Gnomon	CDS	40043	40142	.	-	0	Name=XP_011704086.1;ID=cds-XP_011704086.1;Dbxref=GeneID:105459614%2CGenbank:XP_011704086.1;Parent=rna-XM_011705784.1
NW_012028715.1	Gnomon	CDS	32039	32160	.	-	0	Name=XP_011704086.1;ID=cds-XP_011704086.1;Dbxref=GeneID:105459614%2CGenbank:XP_011704086.1;Parent=rna-XM_011705784.1
NW_012028715.1	Gnomon	CDS	31470	31551	.	-	0	Name=XP_011704086.1;ID=cds-XP_011704086.1;Dbxref=GeneID:105459614%2CGenbank:XP_011704086.1;Parent=rna-XM_011705784.1
NW_012028715.1	Gnomon	CDS	30517	30677	.	-	0	Name=XP_011704086.1;ID=cds-XP_011704086.1;Dbxref=GeneID:105459614%2CGenbank:XP_011704086.1;Parent=rna-XM_011705784.1
NW_012028715.1	Gnomon	CDS	29111	29211	.	-	0	Name=XP_011704086.1;ID=cds-XP_011704086.1;Dbxref=GeneID:105459614%2CGenbank:XP_011704086.1;Parent=rna-XM_011705784.1
NW_012028715.1	Gnomon	CDS	28110	28204	.	-	0	Name=XP_011704086.1;ID=cds-XP_011704086.1;Dbxref=GeneID:105459614%2CGenbank:XP_011704086.1;Parent=rna-XM_011705784.1
NW_012028715.1	Gnomon	CDS	27511	27557	.	-	0	Name=XP_011704086.1;ID=cds-XP_011704086.1;Dbxref=GeneID:105459614%2CGenbank:XP_011704086.1;Parent=rna-XM_011705784.1
NW_012028715.1	Gnomon	CDS	1666	1707	.	+	0	Name=XP_011704083.1;ID=cds-XP_011704083.1;Dbxref=GeneID:105459612%2CGenbank:XP_011704083.1;Parent=rna-XM_011705781.1
NW_012028715.1	Gnomon	CDS	11162	11218	.	+	0	Name=XP_011704083.1;ID=cds-XP_011704083.1;Dbxref=GeneID:105459612%2CGenbank:XP_011704083.1;Parent=rna-XM_011705781.1
NW_012028715.1	Gnomon	CDS	11669	11811	.	+	0	Name=XP_011704083.1;ID=cds-XP_011704083.1;Dbxref=GeneID:105459612%2CGenbank:XP_011704083.1;Parent=rna-XM_011705781.1
NW_012028715.1	Gnomon	CDS	12091	12206	.	+	0	Name=XP_011704083.1;ID=cds-XP_011704083.1;Dbxref=GeneID:105459612%2CGenbank:XP_011704083.1;Parent=rna-XM_011705781.1
NW_012028715.1	Gnomon	CDS	12287	12426	.	+	0	Name=XP_011704083.1;ID=cds-XP_011704083.1;Dbxref=GeneID:105459612%2CGenbank:XP_011704083.1;Parent=rna-XM_011705781.1
NW_012028715.1	Gnomon	CDS	12784	12930	.	+	0	Name=XP_011704083.1;ID=cds-XP_011704083.1;Dbxref=GeneID:105459612%2CGenbank:XP_011704083.1;Parent=rna-XM_011705781.1
NW_012028715.1	Gnomon	CDS	13210	13351	.	+	0	Name=XP_011704083.1;ID=cds-XP_011704083.1;Dbxref=GeneID:105459612%2CGenbank:XP_011704083.1;Parent=rna-XM_011705781.1
NW_012028715.1	Gnomon	CDS	13624	13717	.	+	0	Name=XP_011704083.1;ID=cds-XP_011704083.1;Dbxref=GeneID:105459612%2CGenbank:XP_011704083.1;Parent=rna-XM_011705781.1
NW_012028715.1	Gnomon	CDS	14148	14183	.	+	0	Name=XP_011704083.1;ID=cds-XP_011704083.1;Dbxref=GeneID:105459612%2CGenbank:XP_011704083.1;Parent=rna-XM_011705781.1
NW_012028715.1	Gnomon	CDS	14625	14715	.	+	0	Name=XP_011704083.1;ID=cds-XP_011704083.1;Dbxref=GeneID:105459612%2CGenbank:XP_011704083.1;Parent=rna-XM_011705781.1
NW_012028715.1	Gnomon	CDS	15578	15653	.	+	0	Name=XP_011704083.1;ID=cds-XP_011704083.1;Dbxref=GeneID:105459612%2CGenbank:XP_011704083.1;Parent=rna-XM_011705781.1
NW_012028715.1	Gnomon	CDS	16377	16495	.	+	0	Name=XP_011704083.1;ID=cds-XP_011704083.1;Dbxref=GeneID:105459612%2CGenbank:XP_011704083.1;Parent=rna-XM_011705781.1
NW_012028715.1	Gnomon	CDS	16571	16741	.	+	0	Name=XP_011704083.1;ID=cds-XP_011704083.1;Dbxref=GeneID:105459612%2CGenbank:XP_011704083.1;Parent=rna-XM_011705781.1
NW_012028715.1	Gnomon	CDS	17036	17176	.	+	0	Name=XP_011704083.1;ID=cds-XP_011704083.1;Dbxref=GeneID:105459612%2CGenbank:XP_011704083.1;Parent=rna-XM_011705781.1
NW_012028715.1	Gnomon	CDS	17287	17481	.	+	0	Name=XP_011704083.1;ID=cds-XP_011704083.1;Dbxref=GeneID:105459612%2CGenbank:XP_011704083.1;Parent=rna-XM_011705781.1
NW_012028715.1	Gnomon	CDS	17571	17673	.	+	0	Name=XP_011704083.1;ID=cds-XP_011704083.1;Dbxref=GeneID:105459612%2CGenbank:XP_011704083.1;Parent=rna-XM_011705781.1
NW_012028715.1	Gnomon	CDS	20138	20228	.	+	0	Name=XP_011704083.1;ID=cds-XP_011704083.1;Dbxref=GeneID:105459612%2CGenbank:XP_011704083.1;Parent=rna-XM_011705781.1
NW_012028715.1	Gnomon	CDS	20976	21147	.	+	0	Name=XP_011704083.1;ID=cds-XP_011704083.1;Dbxref=GeneID:105459612%2CGenbank:XP_011704083.1;Parent=rna-XM_011705781.1
NW_012028715.1	Gnomon	CDS	1666	1707	.	+	0	Name=XP_011704085.1;ID=cds-XP_011704085.1;Dbxref=GeneID:105459612%2CGenbank:XP_011704085.1;Parent=rna-XM_011705783.1
NW_012028715.1	Gnomon	CDS	11162	11218	.	+	0	Name=XP_011704085.1;ID=cds-XP_011704085.1;Dbxref=GeneID:105459612%2CGenbank:XP_011704085.1;Parent=rna-XM_011705783.1
NW_012028715.1	Gnomon	CDS	11669	11811	.	+	0	Name=XP_011704085.1;ID=cds-XP_011704085.1;Dbxref=GeneID:105459612%2CGenbank:XP_011704085.1;Parent=rna-XM_011705783.1
NW_012028715.1	Gnomon	CDS	12091	12206	.	+	0	Name=XP_011704085.1;ID=cds-XP_011704085.1;Dbxref=GeneID:105459612%2CGenbank:XP_011704085.1;Parent=rna-XM_011705783.1
NW_012028715.1	Gnomon	CDS	12287	12426	.	+	0	Name=XP_011704085.1;ID=cds-XP_011704085.1;Dbxref=GeneID:105459612%2CGenbank:XP_011704085.1;Parent=rna-XM_011705783.1
NW_012028715.1	Gnomon	CDS	12784	12930	.	+	0	Name=XP_011704085.1;ID=cds-XP_011704085.1;Dbxref=GeneID:105459612%2CGenbank:XP_011704085.1;Parent=rna-XM_011705783.1
NW_012028715.1	Gnomon	CDS	13210	13351	.	+	0	Name=XP_011704085.1;ID=cds-XP_011704085.1;Dbxref=GeneID:105459612%2CGenbank:XP_011704085.1;Parent=rna-XM_011705783.1
NW_012028715.1	Gnomon	CDS	13624	13717	.	+	0	Name=XP_011704085.1;ID=cds-XP_011704085.1;Dbxref=GeneID:105459612%2CGenbank:XP_011704085.1;Parent=rna-XM_011705783.1
NW_012028715.1	Gnomon	CDS	14625	14715	.	+	0	Name=XP_011704085.1;ID=cds-XP_011704085.1;Dbxref=GeneID:105459612%2CGenbank:XP_011704085.1;Parent=rna-XM_011705783.1
NW_012028715.1	Gnomon	CDS	15578	15653	.	+	0	Name=XP_011704085.1;ID=cds-XP_011704085.1;Dbxref=GeneID:105459612%2CGenbank:XP_011704085.1;Parent=rna-XM_011705783.1
NW_012028715.1	Gnomon	CDS	16377	16495	.	+	0	Name=XP_011704085.1;ID=cds-XP_011704085.1;Dbxref=GeneID:105459612%2CGenbank:XP_011704085.1;Parent=rna-XM_011705783.1
NW_012028715.1	Gnomon	CDS	16571	16741	.	+	0	Name=XP_011704085.1;ID=cds-XP_011704085.1;Dbxref=GeneID:105459612%2CGenbank:XP_011704085.1;Parent=rna-XM_011705783.1
NW_012028715.1	Gnomon	CDS	17036	17176	.	+	0	Name=XP_011704085.1;ID=cds-XP_011704085.1;Dbxref=GeneID:105459612%2CGenbank:XP_011704085.1;Parent=rna-XM_011705783.1
NW_012028715.1	Gnomon	CDS	17287	17481	.	+	0	Name=XP_011704085.1;ID=cds-XP_011704085.1;Dbxref=GeneID:105459612%2CGenbank:XP_011704085.1;Parent=rna-XM_011705783.1
NW_012028715.1	Gnomon	CDS	17571	17673	.	+	0	Name=XP_011704085.1;ID=cds-XP_011704085.1;Dbxref=GeneID:105459612%2CGenbank:XP_011704085.1;Parent=rna-XM_011705783.1
NW_012028715.1	Gnomon	CDS	20138	20228	.	+	0	Name=XP_011704085.1;ID=cds-XP_011704085.1;Dbxref=GeneID:105459612%2CGenbank:XP_011704085.1;Parent=rna-XM_011705783.1
NW_012028715.1	Gnomon	CDS	20976	21147	.	+	0	Name=XP_011704085.1;ID=cds-XP_011704085.1;Dbxref=GeneID:105459612%2CGenbank:XP_011704085.1;Parent=rna-XM_011705783.1
NW_012028715.1	Gnomon	CDS	7901	7915	.	+	0	Name=XP_011704084.1;ID=cds-XP_011704084.1;Dbxref=GeneID:105459612%2CGenbank:XP_011704084.1;Parent=rna-XM_011705782.1
NW_012028715.1	Gnomon	CDS	11162	11218	.	+	0	Name=XP_011704084.1;ID=cds-XP_011704084.1;Dbxref=GeneID:105459612%2CGenbank:XP_011704084.1;Parent=rna-XM_011705782.1
NW_012028715.1	Gnomon	CDS	11669	11811	.	+	0	Name=XP_011704084.1;ID=cds-XP_011704084.1;Dbxref=GeneID:105459612%2CGenbank:XP_011704084.1;Parent=rna-XM_011705782.1
NW_012028715.1	Gnomon	CDS	12091	12206	.	+	0	Name=XP_011704084.1;ID=cds-XP_011704084.1;Dbxref=GeneID:105459612%2CGenbank:XP_011704084.1;Parent=rna-XM_011705782.1
NW_012028715.1	Gnomon	CDS	12287	12426	.	+	0	Name=XP_011704084.1;ID=cds-XP_011704084.1;Dbxref=GeneID:105459612%2CGenbank:XP_011704084.1;Parent=rna-XM_011705782.1
NW_012028715.1	Gnomon	CDS	12784	12930	.	+	0	Name=XP_011704084.1;ID=cds-XP_011704084.1;Dbxref=GeneID:105459612%2CGenbank:XP_011704084.1;Parent=rna-XM_011705782.1
NW_012028715.1	Gnomon	CDS	13210	13351	.	+	0	Name=XP_011704084.1;ID=cds-XP_011704084.1;Dbxref=GeneID:105459612%2CGenbank:XP_011704084.1;Parent=rna-XM_011705782.1
NW_012028715.1	Gnomon	CDS	13624	13717	.	+	0	Name=XP_011704084.1;ID=cds-XP_011704084.1;Dbxref=GeneID:105459612%2CGenbank:XP_011704084.1;Parent=rna-XM_011705782.1
NW_012028715.1	Gnomon	CDS	14148	14183	.	+	0	Name=XP_011704084.1;ID=cds-XP_011704084.1;Dbxref=GeneID:105459612%2CGenbank:XP_011704084.1;Parent=rna-XM_011705782.1
NW_012028715.1	Gnomon	CDS	14625	14715	.	+	0	Name=XP_011704084.1;ID=cds-XP_011704084.1;Dbxref=GeneID:105459612%2CGenbank:XP_011704084.1;Parent=rna-XM_011705782.1
NW_012028715.1	Gnomon	CDS	15578	15653	.	+	0	Name=XP_011704084.1;ID=cds-XP_011704084.1;Dbxref=GeneID:105459612%2CGenbank:XP_011704084.1;Parent=rna-XM_011705782.1
NW_012028715.1	Gnomon	CDS	16377	16495	.	+	0	Name=XP_011704084.1;ID=cds-XP_011704084.1;Dbxref=GeneID:105459612%2CGenbank:XP_011704084.1;Parent=rna-XM_011705782.1
NW_012028715.1	Gnomon	CDS	16571	16741	.	+	0	Name=XP_011704084.1;ID=cds-XP_011704084.1;Dbxref=GeneID:105459612%2CGenbank:XP_011704084.1;Parent=rna-XM_011705782.1
NW_012028715.1	Gnomon	CDS	17036	17176	.	+	0	Name=XP_011704084.1;ID=cds-XP_011704084.1;Dbxref=GeneID:105459612%2CGenbank:XP_011704084.1;Parent=rna-XM_011705782.1
NW_012028715.1	Gnomon	CDS	17287	17481	.	+	0	Name=XP_011704084.1;ID=cds-XP_011704084.1;Dbxref=GeneID:105459612%2CGenbank:XP_011704084.1;Parent=rna-XM_011705782.1
NW_012028715.1	Gnomon	CDS	17571	17673	.	+	0	Name=XP_011704084.1;ID=cds-XP_011704084.1;Dbxref=GeneID:105459612%2CGenbank:XP_011704084.1;Parent=rna-XM_011705782.1
NW_012028715.1	Gnomon	CDS	20138	20228	.	+	0	Name=XP_011704084.1;ID=cds-XP_011704084.1;Dbxref=GeneID:105459612%2CGenbank:XP_011704084.1;Parent=rna-XM_011705782.1
NW_012028715.1	Gnomon	CDS	20976	21147	.	+	0	Name=XP_011704084.1;ID=cds-XP_011704084.1;Dbxref=GeneID:105459612%2CGenbank:XP_011704084.1;Parent=rna-XM_011705782.1
NW_012028715.1	Gnomon	exon	67269	67378	.	-	.	ID=exon-XM_011705785.1-4;Dbxref=GeneID:105459616%2CGenbank:XM_011705785.1;Parent=rna-XM_011705785.1
NW_012028715.1	Gnomon	exon	67850	68010	.	-	.	ID=exon-XM_011705785.1-3;Dbxref=GeneID:105459616%2CGenbank:XM_011705785.1;Parent=rna-XM_011705785.1
NW_012028715.1	Gnomon	exon	71731	71894	.	-	.	ID=exon-XM_011705785.1-2;Dbxref=GeneID:105459616%2CGenbank:XM_011705785.1;Parent=rna-XM_011705785.1
NW_012028715.1	Gnomon	exon	79372	79524	.	-	.	ID=exon-XM_011705785.1-1;Dbxref=GeneID:105459616%2CGenbank:XM_011705785.1;Parent=rna-XM_011705785.1
NW_012028715.1	Gnomon	exon	59887	60643	.	-	.	ID=exon-XM_011705785.1-6;Dbxref=GeneID:105459616%2CGenbank:XM_011705785.1;Parent=rna-XM_011705785.1
NW_012028715.1	Gnomon	exon	63461	63504	.	-	.	ID=exon-XM_011705785.1-5;Dbxref=GeneID:105459616%2CGenbank:XM_011705785.1;Parent=rna-XM_011705785.1
NW_012028715.1	Gnomon	exon	64437	64677	.	+	.	ID=exon-XR_975705.1-2;Dbxref=GeneID:105459615%2CGenbank:XR_975705.1;Parent=rna-XR_975705.1
NW_012028715.1	Gnomon	exon	63862	64308	.	+	.	ID=exon-XR_975705.1-1;Dbxref=GeneID:105459615%2CGenbank:XR_975705.1;Parent=rna-XR_975705.1
NW_012028715.1	Gnomon	gene	59887	79524	.	-	.	Name=LOC105459616;ID=gene-LOC105459616;Dbxref=GeneID:105459616
NW_012028715.1	Gnomon	gene	63862	64677	.	+	.	Name=LOC105459615;ID=gene-LOC105459615;Dbxref=GeneID:105459615
NW_012028715.1	Gnomon	gene	26846	40444	.	-	.	Name=LOC105459614;ID=gene-LOC105459614;Dbxref=GeneID:105459614
NW_012028715.1	Gnomon	gene	1436	21961	.	+	.	Name=LOC105459612;ID=gene-LOC105459612;Dbxref=GeneID:105459612
