# Supplementary material for: Prevalent bee venom genes evolved before the aculeate stinger and eusociality
Source: BMC Biol. 2023 Oct 23;21:229. doi: 10.1186/s12915-023-01656-5 (PMC10591384; doi:10.1186/s12915-023-01656-5)
Supplement: Supplementary file 42 — Additional file 42. Gff files of all toxin gene annotations. [file 12915_2023_1656_MOESM42_ESM.zip › AdditionalFile9_ToxinGeneAnnotations/NW_012028404.1._SP.gff_modified_Koludarov_et_al_2021.gff3]

##gff-version 3
##source-version geneious 2020.2.2
##sequence-region	NW_012028404.1	1	76645
NW_012028404.1	Koludarov_et_al_2021	gene	4592	14136	.	-	.	Name=SP
NW_012028404.1	Gnomon	mRNA	4592	10011	.	-	.	Name=XM_011704119.1;ID=rna-XM_011704119.1;Dbxref=GeneID:105458651%2CGenbank:XM_011704119.1;Parent=gene-LOC105458651
NW_012028404.1	RefSeq	region	1	76645	.	+	.	Name=Unknown;ID=NW_012028404.1:1..76645;Dbxref=taxon:64793
NW_012028404.1	Gnomon	mRNA	4592	14136	.	-	.	Name=XM_011704117.1;ID=rna-XM_011704117.1;Dbxref=GeneID:105458651%2CGenbank:XM_011704117.1;Parent=gene-LOC105458651
NW_012028404.1	Gnomon	mRNA	4592	11250	.	-	.	Name=XM_011704118.1;ID=rna-XM_011704118.1;Dbxref=GeneID:105458651%2CGenbank:XM_011704118.1;Parent=gene-LOC105458651
NW_012028404.1	Gnomon	mRNA	64	3387	.	+	.	Name=XM_011704115.1;ID=rna-XM_011704115.1;Dbxref=GeneID:105458650%2CGenbank:XM_011704115.1;Parent=gene-LOC105458650
NW_012028404.1	Gnomon	mRNA	4592	7665	.	-	.	Name=XM_011704116.1;ID=rna-XM_011704116.1;Dbxref=GeneID:105458651%2CGenbank:XM_011704116.1;Parent=gene-LOC105458651
NW_012028404.1	Gnomon	exon	4900	5056	.	-	.	ID=exon-XM_011704117.1-7;Dbxref=GeneID:105458651%2CGenbank:XM_011704117.1;Parent=rna-XM_011704117.1
NW_012028404.1	Gnomon	exon	4592	4798	.	-	.	ID=exon-XM_011704117.1-8;Dbxref=GeneID:105458651%2CGenbank:XM_011704117.1;Parent=rna-XM_011704117.1
NW_012028404.1	Gnomon	exon	5557	5760	.	-	.	ID=exon-XM_011704117.1-5;Dbxref=GeneID:105458651%2CGenbank:XM_011704117.1;Parent=rna-XM_011704117.1
NW_012028404.1	Gnomon	exon	5182	5333	.	-	.	ID=exon-XM_011704117.1-6;Dbxref=GeneID:105458651%2CGenbank:XM_011704117.1;Parent=rna-XM_011704117.1
NW_012028404.1	Gnomon	exon	6796	6999	.	-	.	ID=exon-XM_011704117.1-3;Dbxref=GeneID:105458651%2CGenbank:XM_011704117.1;Parent=rna-XM_011704117.1
NW_012028404.1	Gnomon	exon	6422	6620	.	-	.	ID=exon-XM_011704117.1-4;Dbxref=GeneID:105458651%2CGenbank:XM_011704117.1;Parent=rna-XM_011704117.1
NW_012028404.1	Gnomon	exon	14016	14136	.	-	.	ID=exon-XM_011704117.1-1;Dbxref=GeneID:105458651%2CGenbank:XM_011704117.1;Parent=rna-XM_011704117.1
NW_012028404.1	Gnomon	exon	7172	7374	.	-	.	ID=exon-XM_011704117.1-2;Dbxref=GeneID:105458651%2CGenbank:XM_011704117.1;Parent=rna-XM_011704117.1
NW_012028404.1	Gnomon	CDS	9862	9871	.	-	0	Name=XP_011702421.1;ID=cds-XP_011702421.1;Dbxref=GeneID:105458651%2CGenbank:XP_011702421.1;Parent=rna-XM_011704119.1
NW_012028404.1	Gnomon	CDS	7172	7374	.	-	0	Name=XP_011702421.1;ID=cds-XP_011702421.1;Dbxref=GeneID:105458651%2CGenbank:XP_011702421.1;Parent=rna-XM_011704119.1
NW_012028404.1	Gnomon	CDS	6796	6999	.	-	0	Name=XP_011702421.1;ID=cds-XP_011702421.1;Dbxref=GeneID:105458651%2CGenbank:XP_011702421.1;Parent=rna-XM_011704119.1
NW_012028404.1	Gnomon	CDS	6422	6620	.	-	0	Name=XP_011702421.1;ID=cds-XP_011702421.1;Dbxref=GeneID:105458651%2CGenbank:XP_011702421.1;Parent=rna-XM_011704119.1
NW_012028404.1	Gnomon	CDS	5557	5760	.	-	0	Name=XP_011702421.1;ID=cds-XP_011702421.1;Dbxref=GeneID:105458651%2CGenbank:XP_011702421.1;Parent=rna-XM_011704119.1
NW_012028404.1	Gnomon	CDS	5182	5333	.	-	0	Name=XP_011702421.1;ID=cds-XP_011702421.1;Dbxref=GeneID:105458651%2CGenbank:XP_011702421.1;Parent=rna-XM_011704119.1
NW_012028404.1	Gnomon	CDS	4900	5056	.	-	0	Name=XP_011702421.1;ID=cds-XP_011702421.1;Dbxref=GeneID:105458651%2CGenbank:XP_011702421.1;Parent=rna-XM_011704119.1
NW_012028404.1	Gnomon	CDS	4773	4798	.	-	0	Name=XP_011702421.1;ID=cds-XP_011702421.1;Dbxref=GeneID:105458651%2CGenbank:XP_011702421.1;Parent=rna-XM_011704119.1
NW_012028404.1	Gnomon	CDS	24974	25055	.	-	0	Name=XP_011702422.1;ID=cds-XP_011702422.1;Dbxref=GeneID:105458652%2CGenbank:XP_011702422.1;Parent=rna-XM_011704120.1
NW_012028404.1	Gnomon	CDS	24641	24664	.	-	0	Name=XP_011702422.1;ID=cds-XP_011702422.1;Dbxref=GeneID:105458652%2CGenbank:XP_011702422.1;Parent=rna-XM_011704120.1
NW_012028404.1	Gnomon	CDS	23916	24166	.	-	0	Name=XP_011702422.1;ID=cds-XP_011702422.1;Dbxref=GeneID:105458652%2CGenbank:XP_011702422.1;Parent=rna-XM_011704120.1
NW_012028404.1	Gnomon	CDS	23269	23471	.	-	0	Name=XP_011702422.1;ID=cds-XP_011702422.1;Dbxref=GeneID:105458652%2CGenbank:XP_011702422.1;Parent=rna-XM_011704120.1
NW_012028404.1	Gnomon	CDS	22506	22698	.	-	0	Name=XP_011702422.1;ID=cds-XP_011702422.1;Dbxref=GeneID:105458652%2CGenbank:XP_011702422.1;Parent=rna-XM_011704120.1
NW_012028404.1	Gnomon	CDS	21390	21678	.	-	0	Name=XP_011702422.1;ID=cds-XP_011702422.1;Dbxref=GeneID:105458652%2CGenbank:XP_011702422.1;Parent=rna-XM_011704120.1
NW_012028404.1	Gnomon	CDS	20672	21081	.	-	0	Name=XP_011702422.1;ID=cds-XP_011702422.1;Dbxref=GeneID:105458652%2CGenbank:XP_011702422.1;Parent=rna-XM_011704120.1
NW_012028404.1	Gnomon	lnc_RNA	27131	28007	.	-	.	Name=XR_975559.1;ID=rna-XR_975559.1;Dbxref=GeneID:105458653%2CGenbank:XR_975559.1;Parent=gene-LOC105458653
NW_012028404.1	Gnomon	CDS	24974	25055	.	-	0	Name=XP_011702423.1;ID=cds-XP_011702423.1;Dbxref=GeneID:105458652%2CGenbank:XP_011702423.1;Parent=rna-XM_011704121.1
NW_012028404.1	Gnomon	CDS	23916	24166	.	-	0	Name=XP_011702423.1;ID=cds-XP_011702423.1;Dbxref=GeneID:105458652%2CGenbank:XP_011702423.1;Parent=rna-XM_011704121.1
NW_012028404.1	Gnomon	CDS	23269	23471	.	-	0	Name=XP_011702423.1;ID=cds-XP_011702423.1;Dbxref=GeneID:105458652%2CGenbank:XP_011702423.1;Parent=rna-XM_011704121.1
NW_012028404.1	Gnomon	CDS	22506	22698	.	-	0	Name=XP_011702423.1;ID=cds-XP_011702423.1;Dbxref=GeneID:105458652%2CGenbank:XP_011702423.1;Parent=rna-XM_011704121.1
NW_012028404.1	Gnomon	CDS	21390	21678	.	-	0	Name=XP_011702423.1;ID=cds-XP_011702423.1;Dbxref=GeneID:105458652%2CGenbank:XP_011702423.1;Parent=rna-XM_011704121.1
NW_012028404.1	Gnomon	CDS	20672	21081	.	-	0	Name=XP_011702423.1;ID=cds-XP_011702423.1;Dbxref=GeneID:105458652%2CGenbank:XP_011702423.1;Parent=rna-XM_011704121.1
NW_012028404.1	Gnomon	exon	4592	4798	.	-	.	ID=exon-XM_011704118.1-8;Dbxref=GeneID:105458651%2CGenbank:XM_011704118.1;Parent=rna-XM_011704118.1
NW_012028404.1	Gnomon	exon	6422	6620	.	-	.	ID=exon-XM_011704118.1-4;Dbxref=GeneID:105458651%2CGenbank:XM_011704118.1;Parent=rna-XM_011704118.1
NW_012028404.1	Gnomon	exon	5557	5760	.	-	.	ID=exon-XM_011704118.1-5;Dbxref=GeneID:105458651%2CGenbank:XM_011704118.1;Parent=rna-XM_011704118.1
NW_012028404.1	Gnomon	exon	5182	5333	.	-	.	ID=exon-XM_011704118.1-6;Dbxref=GeneID:105458651%2CGenbank:XM_011704118.1;Parent=rna-XM_011704118.1
NW_012028404.1	Gnomon	exon	4900	5056	.	-	.	ID=exon-XM_011704118.1-7;Dbxref=GeneID:105458651%2CGenbank:XM_011704118.1;Parent=rna-XM_011704118.1
NW_012028404.1	Gnomon	exon	11152	11250	.	-	.	ID=exon-XM_011704118.1-1;Dbxref=GeneID:105458651%2CGenbank:XM_011704118.1;Parent=rna-XM_011704118.1
NW_012028404.1	Gnomon	exon	7172	7374	.	-	.	ID=exon-XM_011704118.1-2;Dbxref=GeneID:105458651%2CGenbank:XM_011704118.1;Parent=rna-XM_011704118.1
NW_012028404.1	Gnomon	exon	6796	6999	.	-	.	ID=exon-XM_011704118.1-3;Dbxref=GeneID:105458651%2CGenbank:XM_011704118.1;Parent=rna-XM_011704118.1
NW_012028404.1	Gnomon	CDS	54221	55224	.	+	0	Name=XP_011702425.1;ID=cds-XP_011702425.1;Dbxref=GeneID:105458654%2CGenbank:XP_011702425.1;Parent=rna-XM_011704123.1
NW_012028404.1	Gnomon	CDS	56391	56621	.	+	0	Name=XP_011702425.1;ID=cds-XP_011702425.1;Dbxref=GeneID:105458654%2CGenbank:XP_011702425.1;Parent=rna-XM_011704123.1
NW_012028404.1	Gnomon	CDS	58847	58937	.	+	0	Name=XP_011702425.1;ID=cds-XP_011702425.1;Dbxref=GeneID:105458654%2CGenbank:XP_011702425.1;Parent=rna-XM_011704123.1
NW_012028404.1	Gnomon	exon	5557	5760	.	-	.	ID=exon-XM_011704119.1-5;Dbxref=GeneID:105458651%2CGenbank:XM_011704119.1;Parent=rna-XM_011704119.1
NW_012028404.1	Gnomon	exon	5182	5333	.	-	.	ID=exon-XM_011704119.1-6;Dbxref=GeneID:105458651%2CGenbank:XM_011704119.1;Parent=rna-XM_011704119.1
NW_012028404.1	Gnomon	exon	6796	6999	.	-	.	ID=exon-XM_011704119.1-3;Dbxref=GeneID:105458651%2CGenbank:XM_011704119.1;Parent=rna-XM_011704119.1
NW_012028404.1	Gnomon	exon	6422	6620	.	-	.	ID=exon-XM_011704119.1-4;Dbxref=GeneID:105458651%2CGenbank:XM_011704119.1;Parent=rna-XM_011704119.1
NW_012028404.1	Gnomon	exon	4900	5056	.	-	.	ID=exon-XM_011704119.1-7;Dbxref=GeneID:105458651%2CGenbank:XM_011704119.1;Parent=rna-XM_011704119.1
NW_012028404.1	Gnomon	exon	4592	4798	.	-	.	ID=exon-XM_011704119.1-8;Dbxref=GeneID:105458651%2CGenbank:XM_011704119.1;Parent=rna-XM_011704119.1
NW_012028404.1	Gnomon	exon	9862	10011	.	-	.	ID=exon-XM_011704119.1-1;Dbxref=GeneID:105458651%2CGenbank:XM_011704119.1;Parent=rna-XM_011704119.1
NW_012028404.1	Gnomon	exon	7172	7374	.	-	.	ID=exon-XM_011704119.1-2;Dbxref=GeneID:105458651%2CGenbank:XM_011704119.1;Parent=rna-XM_011704119.1
NW_012028404.1	Gnomon	exon	22506	22698	.	-	.	ID=exon-XM_011704120.1-5;Dbxref=GeneID:105458652%2CGenbank:XM_011704120.1;Parent=rna-XM_011704120.1
NW_012028404.1	Gnomon	exon	21390	21678	.	-	.	ID=exon-XM_011704120.1-6;Dbxref=GeneID:105458652%2CGenbank:XM_011704120.1;Parent=rna-XM_011704120.1
NW_012028404.1	Gnomon	exon	20381	21081	.	-	.	ID=exon-XM_011704120.1-7;Dbxref=GeneID:105458652%2CGenbank:XM_011704120.1;Parent=rna-XM_011704120.1
NW_012028404.1	Gnomon	exon	24974	25196	.	-	.	ID=exon-XM_011704120.1-1;Dbxref=GeneID:105458652%2CGenbank:XM_011704120.1;Parent=rna-XM_011704120.1
NW_012028404.1	Gnomon	exon	24641	24664	.	-	.	ID=exon-XM_011704120.1-2;Dbxref=GeneID:105458652%2CGenbank:XM_011704120.1;Parent=rna-XM_011704120.1
NW_012028404.1	Gnomon	exon	23916	24166	.	-	.	ID=exon-XM_011704120.1-3;Dbxref=GeneID:105458652%2CGenbank:XM_011704120.1;Parent=rna-XM_011704120.1
NW_012028404.1	Gnomon	exon	23269	23471	.	-	.	ID=exon-XM_011704120.1-4;Dbxref=GeneID:105458652%2CGenbank:XM_011704120.1;Parent=rna-XM_011704120.1
NW_012028404.1	Gnomon	CDS	11152	11188	.	-	0	Name=XP_011702420.1;ID=cds-XP_011702420.1;Dbxref=GeneID:105458651%2CGenbank:XP_011702420.1;Parent=rna-XM_011704118.1
NW_012028404.1	Gnomon	CDS	7172	7374	.	-	0	Name=XP_011702420.1;ID=cds-XP_011702420.1;Dbxref=GeneID:105458651%2CGenbank:XP_011702420.1;Parent=rna-XM_011704118.1
NW_012028404.1	Gnomon	CDS	6796	6999	.	-	0	Name=XP_011702420.1;ID=cds-XP_011702420.1;Dbxref=GeneID:105458651%2CGenbank:XP_011702420.1;Parent=rna-XM_011704118.1
NW_012028404.1	Gnomon	CDS	6422	6620	.	-	0	Name=XP_011702420.1;ID=cds-XP_011702420.1;Dbxref=GeneID:105458651%2CGenbank:XP_011702420.1;Parent=rna-XM_011704118.1
NW_012028404.1	Gnomon	CDS	5557	5760	.	-	0	Name=XP_011702420.1;ID=cds-XP_011702420.1;Dbxref=GeneID:105458651%2CGenbank:XP_011702420.1;Parent=rna-XM_011704118.1
NW_012028404.1	Gnomon	CDS	5182	5333	.	-	0	Name=XP_011702420.1;ID=cds-XP_011702420.1;Dbxref=GeneID:105458651%2CGenbank:XP_011702420.1;Parent=rna-XM_011704118.1
NW_012028404.1	Gnomon	CDS	4900	5056	.	-	0	Name=XP_011702420.1;ID=cds-XP_011702420.1;Dbxref=GeneID:105458651%2CGenbank:XP_011702420.1;Parent=rna-XM_011704118.1
NW_012028404.1	Gnomon	CDS	4773	4798	.	-	0	Name=XP_011702420.1;ID=cds-XP_011702420.1;Dbxref=GeneID:105458651%2CGenbank:XP_011702420.1;Parent=rna-XM_011704118.1
NW_012028404.1	Gnomon	mRNA	20381	25192	.	-	.	Name=XM_011704121.1;ID=rna-XM_011704121.1;Dbxref=GeneID:105458652%2CGenbank:XM_011704121.1;Parent=gene-LOC105458652
NW_012028404.1	Gnomon	CDS	282	329	.	+	0	Name=XP_011702417.1;ID=cds-XP_011702417.1;Dbxref=GeneID:105458650%2CGenbank:XP_011702417.1;Parent=rna-XM_011704115.1
NW_012028404.1	Gnomon	CDS	1109	1230	.	+	0	Name=XP_011702417.1;ID=cds-XP_011702417.1;Dbxref=GeneID:105458650%2CGenbank:XP_011702417.1;Parent=rna-XM_011704115.1
NW_012028404.1	Gnomon	CDS	1324	1500	.	+	0	Name=XP_011702417.1;ID=cds-XP_011702417.1;Dbxref=GeneID:105458650%2CGenbank:XP_011702417.1;Parent=rna-XM_011704115.1
NW_012028404.1	Gnomon	CDS	1866	2026	.	+	0	Name=XP_011702417.1;ID=cds-XP_011702417.1;Dbxref=GeneID:105458650%2CGenbank:XP_011702417.1;Parent=rna-XM_011704115.1
NW_012028404.1	Gnomon	CDS	2102	2328	.	+	0	Name=XP_011702417.1;ID=cds-XP_011702417.1;Dbxref=GeneID:105458650%2CGenbank:XP_011702417.1;Parent=rna-XM_011704115.1
NW_012028404.1	Gnomon	CDS	2591	2920	.	+	0	Name=XP_011702417.1;ID=cds-XP_011702417.1;Dbxref=GeneID:105458650%2CGenbank:XP_011702417.1;Parent=rna-XM_011704115.1
NW_012028404.1	Gnomon	CDS	3055	3171	.	+	0	Name=XP_011702417.1;ID=cds-XP_011702417.1;Dbxref=GeneID:105458650%2CGenbank:XP_011702417.1;Parent=rna-XM_011704115.1
NW_012028404.1	Gnomon	CDS	7592	7649	.	-	0	Name=XP_011702418.1;ID=cds-XP_011702418.1;Dbxref=GeneID:105458651%2CGenbank:XP_011702418.1;Parent=rna-XM_011704116.1
NW_012028404.1	Gnomon	CDS	7172	7374	.	-	0	Name=XP_011702418.1;ID=cds-XP_011702418.1;Dbxref=GeneID:105458651%2CGenbank:XP_011702418.1;Parent=rna-XM_011704116.1
NW_012028404.1	Gnomon	CDS	6796	6999	.	-	0	Name=XP_011702418.1;ID=cds-XP_011702418.1;Dbxref=GeneID:105458651%2CGenbank:XP_011702418.1;Parent=rna-XM_011704116.1
NW_012028404.1	Gnomon	CDS	6422	6620	.	-	0	Name=XP_011702418.1;ID=cds-XP_011702418.1;Dbxref=GeneID:105458651%2CGenbank:XP_011702418.1;Parent=rna-XM_011704116.1
NW_012028404.1	Gnomon	CDS	5557	5760	.	-	0	Name=XP_011702418.1;ID=cds-XP_011702418.1;Dbxref=GeneID:105458651%2CGenbank:XP_011702418.1;Parent=rna-XM_011704116.1
NW_012028404.1	Gnomon	CDS	5182	5333	.	-	0	Name=XP_011702418.1;ID=cds-XP_011702418.1;Dbxref=GeneID:105458651%2CGenbank:XP_011702418.1;Parent=rna-XM_011704116.1
NW_012028404.1	Gnomon	CDS	4900	5056	.	-	0	Name=XP_011702418.1;ID=cds-XP_011702418.1;Dbxref=GeneID:105458651%2CGenbank:XP_011702418.1;Parent=rna-XM_011704116.1
NW_012028404.1	Gnomon	CDS	4773	4798	.	-	0	Name=XP_011702418.1;ID=cds-XP_011702418.1;Dbxref=GeneID:105458651%2CGenbank:XP_011702418.1;Parent=rna-XM_011704116.1
NW_012028404.1	Gnomon	CDS	14016	14073	.	-	0	Name=XP_011702419.1;ID=cds-XP_011702419.1;Dbxref=GeneID:105458651%2CGenbank:XP_011702419.1;Parent=rna-XM_011704117.1
NW_012028404.1	Gnomon	CDS	7172	7374	.	-	0	Name=XP_011702419.1;ID=cds-XP_011702419.1;Dbxref=GeneID:105458651%2CGenbank:XP_011702419.1;Parent=rna-XM_011704117.1
NW_012028404.1	Gnomon	CDS	6796	6999	.	-	0	Name=XP_011702419.1;ID=cds-XP_011702419.1;Dbxref=GeneID:105458651%2CGenbank:XP_011702419.1;Parent=rna-XM_011704117.1
NW_012028404.1	Gnomon	CDS	6422	6620	.	-	0	Name=XP_011702419.1;ID=cds-XP_011702419.1;Dbxref=GeneID:105458651%2CGenbank:XP_011702419.1;Parent=rna-XM_011704117.1
NW_012028404.1	Gnomon	CDS	5557	5760	.	-	0	Name=XP_011702419.1;ID=cds-XP_011702419.1;Dbxref=GeneID:105458651%2CGenbank:XP_011702419.1;Parent=rna-XM_011704117.1
NW_012028404.1	Gnomon	CDS	5182	5333	.	-	0	Name=XP_011702419.1;ID=cds-XP_011702419.1;Dbxref=GeneID:105458651%2CGenbank:XP_011702419.1;Parent=rna-XM_011704117.1
NW_012028404.1	Gnomon	CDS	4900	5056	.	-	0	Name=XP_011702419.1;ID=cds-XP_011702419.1;Dbxref=GeneID:105458651%2CGenbank:XP_011702419.1;Parent=rna-XM_011704117.1
NW_012028404.1	Gnomon	CDS	4773	4798	.	-	0	Name=XP_011702419.1;ID=cds-XP_011702419.1;Dbxref=GeneID:105458651%2CGenbank:XP_011702419.1;Parent=rna-XM_011704117.1
NW_012028404.1	Gnomon	mRNA	20381	25196	.	-	.	Name=XM_011704120.1;ID=rna-XM_011704120.1;Dbxref=GeneID:105458652%2CGenbank:XM_011704120.1;Parent=gene-LOC105458652
NW_012028404.1	Gnomon	exon	64	329	.	+	.	ID=exon-XM_011704115.1-1;Dbxref=GeneID:105458650%2CGenbank:XM_011704115.1;Parent=rna-XM_011704115.1
NW_012028404.1	Gnomon	exon	1109	1230	.	+	.	ID=exon-XM_011704115.1-2;Dbxref=GeneID:105458650%2CGenbank:XM_011704115.1;Parent=rna-XM_011704115.1
NW_012028404.1	Gnomon	exon	2102	2328	.	+	.	ID=exon-XM_011704115.1-5;Dbxref=GeneID:105458650%2CGenbank:XM_011704115.1;Parent=rna-XM_011704115.1
NW_012028404.1	Gnomon	exon	2591	2920	.	+	.	ID=exon-XM_011704115.1-6;Dbxref=GeneID:105458650%2CGenbank:XM_011704115.1;Parent=rna-XM_011704115.1
NW_012028404.1	Gnomon	exon	1324	1500	.	+	.	ID=exon-XM_011704115.1-3;Dbxref=GeneID:105458650%2CGenbank:XM_011704115.1;Parent=rna-XM_011704115.1
NW_012028404.1	Gnomon	exon	1866	2026	.	+	.	ID=exon-XM_011704115.1-4;Dbxref=GeneID:105458650%2CGenbank:XM_011704115.1;Parent=rna-XM_011704115.1
NW_012028404.1	Gnomon	exon	3055	3387	.	+	.	ID=exon-XM_011704115.1-7;Dbxref=GeneID:105458650%2CGenbank:XM_011704115.1;Parent=rna-XM_011704115.1
NW_012028404.1	Gnomon	mRNA	69619	76616	.	+	.	Name=XM_011704127.1;ID=rna-XM_011704127.1;Dbxref=GeneID:105458655%2CGenbank:XM_011704127.1;Parent=gene-LOC105458655
NW_012028404.1	Gnomon	mRNA	17076	18989	.	-	.	Name=XM_011704128.1;ID=rna-XM_011704128.1;Dbxref=GeneID:105458656%2CGenbank:XM_011704128.1;Parent=gene-LOC105458656
NW_012028404.1	Gnomon	mRNA	29862	58911	.	+	.	Name=XM_011704125.1;ID=rna-XM_011704125.1;Dbxref=GeneID:105458654%2CGenbank:XM_011704125.1;Parent=gene-LOC105458654
NW_012028404.1	Gnomon	mRNA	69619	76616	.	+	.	Name=XM_011704126.1;ID=rna-XM_011704126.1;Dbxref=GeneID:105458655%2CGenbank:XM_011704126.1;Parent=gene-LOC105458655
NW_012028404.1	Gnomon	exon	7592	7665	.	-	.	ID=exon-XM_011704116.1-1;Dbxref=GeneID:105458651%2CGenbank:XM_011704116.1;Parent=rna-XM_011704116.1
NW_012028404.1	Gnomon	exon	7172	7374	.	-	.	ID=exon-XM_011704116.1-2;Dbxref=GeneID:105458651%2CGenbank:XM_011704116.1;Parent=rna-XM_011704116.1
NW_012028404.1	Gnomon	exon	6796	6999	.	-	.	ID=exon-XM_011704116.1-3;Dbxref=GeneID:105458651%2CGenbank:XM_011704116.1;Parent=rna-XM_011704116.1
NW_012028404.1	Gnomon	exon	6422	6620	.	-	.	ID=exon-XM_011704116.1-4;Dbxref=GeneID:105458651%2CGenbank:XM_011704116.1;Parent=rna-XM_011704116.1
NW_012028404.1	Gnomon	exon	5557	5760	.	-	.	ID=exon-XM_011704116.1-5;Dbxref=GeneID:105458651%2CGenbank:XM_011704116.1;Parent=rna-XM_011704116.1
NW_012028404.1	Gnomon	exon	5182	5333	.	-	.	ID=exon-XM_011704116.1-6;Dbxref=GeneID:105458651%2CGenbank:XM_011704116.1;Parent=rna-XM_011704116.1
NW_012028404.1	Gnomon	exon	4900	5056	.	-	.	ID=exon-XM_011704116.1-7;Dbxref=GeneID:105458651%2CGenbank:XM_011704116.1;Parent=rna-XM_011704116.1
NW_012028404.1	Gnomon	exon	4592	4798	.	-	.	ID=exon-XM_011704116.1-8;Dbxref=GeneID:105458651%2CGenbank:XM_011704116.1;Parent=rna-XM_011704116.1
NW_012028404.1	Gnomon	mRNA	29862	59507	.	+	.	Name=XM_011704123.1;ID=rna-XM_011704123.1;Dbxref=GeneID:105458654%2CGenbank:XM_011704123.1;Parent=gene-LOC105458654
NW_012028404.1	Gnomon	mRNA	41966	59507	.	+	.	Name=XM_011704124.1;ID=rna-XM_011704124.1;Dbxref=GeneID:105458654%2CGenbank:XM_011704124.1;Parent=gene-LOC105458654
NW_012028404.1	Gnomon	exon	29862	31111	.	+	.	ID=exon-XM_011704123.1-1;Dbxref=GeneID:105458654%2CGenbank:XM_011704123.1;Parent=rna-XM_011704123.1
NW_012028404.1	Gnomon	exon	58847	59507	.	+	.	ID=exon-XM_011704123.1-4;Dbxref=GeneID:105458654%2CGenbank:XM_011704123.1;Parent=rna-XM_011704123.1
NW_012028404.1	Gnomon	exon	56391	56621	.	+	.	ID=exon-XM_011704123.1-3;Dbxref=GeneID:105458654%2CGenbank:XM_011704123.1;Parent=rna-XM_011704123.1
NW_012028404.1	Gnomon	exon	53884	55224	.	+	.	ID=exon-XM_011704123.1-2;Dbxref=GeneID:105458654%2CGenbank:XM_011704123.1;Parent=rna-XM_011704123.1
NW_012028404.1	Gnomon	exon	53884	55224	.	+	.	ID=exon-XM_011704124.1-2;Dbxref=GeneID:105458654%2CGenbank:XM_011704124.1;Parent=rna-XM_011704124.1
NW_012028404.1	Gnomon	exon	41966	42804	.	+	.	ID=exon-XM_011704124.1-1;Dbxref=GeneID:105458654%2CGenbank:XM_011704124.1;Parent=rna-XM_011704124.1
NW_012028404.1	Gnomon	exon	58847	59507	.	+	.	ID=exon-XM_011704124.1-4;Dbxref=GeneID:105458654%2CGenbank:XM_011704124.1;Parent=rna-XM_011704124.1
NW_012028404.1	Gnomon	exon	56391	56621	.	+	.	ID=exon-XM_011704124.1-3;Dbxref=GeneID:105458654%2CGenbank:XM_011704124.1;Parent=rna-XM_011704124.1
NW_012028404.1	Gnomon	CDS	18486	18565	.	-	0	Name=XP_011702430.1;ID=cds-XP_011702430.1;Dbxref=GeneID:105458656%2CGenbank:XP_011702430.1;Parent=rna-XM_011704128.1
NW_012028404.1	Gnomon	CDS	17619	18195	.	-	0	Name=XP_011702430.1;ID=cds-XP_011702430.1;Dbxref=GeneID:105458656%2CGenbank:XP_011702430.1;Parent=rna-XM_011704128.1
NW_012028404.1	Gnomon	CDS	17076	17081	.	-	0	Name=XP_011702430.1;ID=cds-XP_011702430.1;Dbxref=GeneID:105458656%2CGenbank:XP_011702430.1;Parent=rna-XM_011704128.1
NW_012028404.1	Gnomon	exon	27558	28007	.	-	.	ID=exon-XR_975559.1-1;Dbxref=GeneID:105458653%2CGenbank:XR_975559.1;Parent=rna-XR_975559.1
NW_012028404.1	Gnomon	exon	27131	27496	.	-	.	ID=exon-XR_975559.1-2;Dbxref=GeneID:105458653%2CGenbank:XR_975559.1;Parent=rna-XR_975559.1
NW_012028404.1	Gnomon	exon	58847	58911	.	+	.	ID=exon-XM_011704125.1-4;Dbxref=GeneID:105458654%2CGenbank:XM_011704125.1;Parent=rna-XM_011704125.1
NW_012028404.1	Gnomon	exon	56391	56651	.	+	.	ID=exon-XM_011704125.1-3;Dbxref=GeneID:105458654%2CGenbank:XM_011704125.1;Parent=rna-XM_011704125.1
NW_012028404.1	Gnomon	exon	53884	55224	.	+	.	ID=exon-XM_011704125.1-2;Dbxref=GeneID:105458654%2CGenbank:XM_011704125.1;Parent=rna-XM_011704125.1
NW_012028404.1	Gnomon	exon	29862	31111	.	+	.	ID=exon-XM_011704125.1-1;Dbxref=GeneID:105458654%2CGenbank:XM_011704125.1;Parent=rna-XM_011704125.1
NW_012028404.1	Gnomon	gene	27131	28007	.	-	.	Name=LOC105458653;ID=gene-LOC105458653;Dbxref=GeneID:105458653
NW_012028404.1	Gnomon	gene	20381	25196	.	-	.	Name=LOC105458652;ID=gene-LOC105458652;Dbxref=GeneID:105458652
NW_012028404.1	Gnomon	gene	4592	14136	.	-	.	Name=LOC105458651;ID=gene-LOC105458651;Dbxref=GeneID:105458651
NW_012028404.1	Gnomon	gene	64	3387	.	+	.	Name=LOC105458650;ID=gene-LOC105458650;Dbxref=GeneID:105458650
NW_012028404.1	Gnomon	gene	17076	18989	.	-	.	Name=LOC105458656;ID=gene-LOC105458656;Dbxref=GeneID:105458656
NW_012028404.1	Gnomon	gene	69619	76616	.	+	.	Name=LOC105458655;ID=gene-LOC105458655;Dbxref=GeneID:105458655
NW_012028404.1	Gnomon	gene	29862	59507	.	+	.	Name=LOC105458654;ID=gene-LOC105458654;Dbxref=GeneID:105458654
NW_012028404.1	Gnomon	CDS	54221	55224	.	+	0	Name=XP_011702426.1;ID=cds-XP_011702426.1;Dbxref=GeneID:105458654%2CGenbank:XP_011702426.1;Parent=rna-XM_011704124.1
NW_012028404.1	Gnomon	CDS	56391	56621	.	+	0	Name=XP_011702426.1;ID=cds-XP_011702426.1;Dbxref=GeneID:105458654%2CGenbank:XP_011702426.1;Parent=rna-XM_011704124.1
NW_012028404.1	Gnomon	CDS	58847	58937	.	+	0	Name=XP_011702426.1;ID=cds-XP_011702426.1;Dbxref=GeneID:105458654%2CGenbank:XP_011702426.1;Parent=rna-XM_011704124.1
NW_012028404.1	Gnomon	CDS	54221	55224	.	+	0	Name=XP_011702427.1;ID=cds-XP_011702427.1;Dbxref=GeneID:105458654%2CGenbank:XP_011702427.1;Parent=rna-XM_011704125.1
NW_012028404.1	Gnomon	CDS	56391	56637	.	+	0	Name=XP_011702427.1;ID=cds-XP_011702427.1;Dbxref=GeneID:105458654%2CGenbank:XP_011702427.1;Parent=rna-XM_011704125.1
NW_012028404.1	Gnomon	CDS	69943	69945	.	+	0	Name=XP_011702428.1;ID=cds-XP_011702428.1;Dbxref=GeneID:105458655%2CGenbank:XP_011702428.1;Parent=rna-XM_011704126.1
NW_012028404.1	Gnomon	CDS	72450	74604	.	+	0	Name=XP_011702428.1;ID=cds-XP_011702428.1;Dbxref=GeneID:105458655%2CGenbank:XP_011702428.1;Parent=rna-XM_011704126.1
NW_012028404.1	Gnomon	CDS	75764	76104	.	+	0	Name=XP_011702428.1;ID=cds-XP_011702428.1;Dbxref=GeneID:105458655%2CGenbank:XP_011702428.1;Parent=rna-XM_011704126.1
NW_012028404.1	Gnomon	exon	20381	21081	.	-	.	ID=exon-XM_011704121.1-6;Dbxref=GeneID:105458652%2CGenbank:XM_011704121.1;Parent=rna-XM_011704121.1
NW_012028404.1	Gnomon	exon	21390	21678	.	-	.	ID=exon-XM_011704121.1-5;Dbxref=GeneID:105458652%2CGenbank:XM_011704121.1;Parent=rna-XM_011704121.1
NW_012028404.1	Gnomon	exon	22506	22698	.	-	.	ID=exon-XM_011704121.1-4;Dbxref=GeneID:105458652%2CGenbank:XM_011704121.1;Parent=rna-XM_011704121.1
NW_012028404.1	Gnomon	exon	23269	23471	.	-	.	ID=exon-XM_011704121.1-3;Dbxref=GeneID:105458652%2CGenbank:XM_011704121.1;Parent=rna-XM_011704121.1
NW_012028404.1	Gnomon	exon	23916	24166	.	-	.	ID=exon-XM_011704121.1-2;Dbxref=GeneID:105458652%2CGenbank:XM_011704121.1;Parent=rna-XM_011704121.1
NW_012028404.1	Gnomon	exon	24974	25192	.	-	.	ID=exon-XM_011704121.1-1;Dbxref=GeneID:105458652%2CGenbank:XM_011704121.1;Parent=rna-XM_011704121.1
NW_012028404.1	Gnomon	CDS	72465	74604	.	+	0	Name=XP_011702429.1;ID=cds-XP_011702429.1;Dbxref=GeneID:105458655%2CGenbank:XP_011702429.1;Parent=rna-XM_011704127.1
NW_012028404.1	Gnomon	CDS	75764	76104	.	+	0	Name=XP_011702429.1;ID=cds-XP_011702429.1;Dbxref=GeneID:105458655%2CGenbank:XP_011702429.1;Parent=rna-XM_011704127.1
NW_012028404.1	Gnomon	exon	75764	76616	.	+	.	ID=exon-XM_011704126.1-3;Dbxref=GeneID:105458655%2CGenbank:XM_011704126.1;Parent=rna-XM_011704126.1
NW_012028404.1	Gnomon	exon	72450	74604	.	+	.	ID=exon-XM_011704126.1-2;Dbxref=GeneID:105458655%2CGenbank:XM_011704126.1;Parent=rna-XM_011704126.1
NW_012028404.1	Gnomon	exon	69619	69945	.	+	.	ID=exon-XM_011704126.1-1;Dbxref=GeneID:105458655%2CGenbank:XM_011704126.1;Parent=rna-XM_011704126.1
NW_012028404.1	Gnomon	exon	69619	69945	.	+	.	ID=exon-XM_011704127.1-1;Dbxref=GeneID:105458655%2CGenbank:XM_011704127.1;Parent=rna-XM_011704127.1
NW_012028404.1	Gnomon	exon	75764	76616	.	+	.	ID=exon-XM_011704127.1-4;Dbxref=GeneID:105458655%2CGenbank:XM_011704127.1;Parent=rna-XM_011704127.1
NW_012028404.1	Gnomon	exon	72450	74604	.	+	.	ID=exon-XM_011704127.1-3;Dbxref=GeneID:105458655%2CGenbank:XM_011704127.1;Parent=rna-XM_011704127.1
NW_012028404.1	Gnomon	exon	71631	71725	.	+	.	ID=exon-XM_011704127.1-2;Dbxref=GeneID:105458655%2CGenbank:XM_011704127.1;Parent=rna-XM_011704127.1
NW_012028404.1	Gnomon	exon	17619	18195	.	-	.	ID=exon-XM_011704128.1-2;Dbxref=GeneID:105458656%2CGenbank:XM_011704128.1;Parent=rna-XM_011704128.1
NW_012028404.1	Gnomon	exon	18486	18989	.	-	.	ID=exon-XM_011704128.1-1;Dbxref=GeneID:105458656%2CGenbank:XM_011704128.1;Parent=rna-XM_011704128.1
NW_012028404.1	Gnomon	exon	17076	17081	.	-	.	ID=exon-XM_011704128.1-3;Dbxref=GeneID:105458656%2CGenbank:XM_011704128.1;Parent=rna-XM_011704128.1
