# Supplementary material for: Prevalent bee venom genes evolved before the aculeate stinger and eusociality
Source: BMC Biol. 2023 Oct 23;21:229. doi: 10.1186/s12915-023-01656-5 (PMC10591384; doi:10.1186/s12915-023-01656-5)
Supplement: Supplementary file 42 — Additional file 42. Gff files of all toxin gene annotations. [file 12915_2023_1656_MOESM42_ESM.zip › AdditionalFile9_ToxinGeneAnnotations/NW_006264058.1._APH.gff_modified_Koludarov_et_al_2021.gff3]

##gff-version 3
##source-version geneious 2020.2.2
##sequence-region	NW_006264058.1	1	237970
NW_006264058.1	Koludarov_et_al_2021	gene	142290	145840	.	-	.	Name=APH
NW_006264058.1	RefSeq	region	1	237970	.	+	.	Name=Unknown;ID=NW_006264058.1:1..237970;Dbxref=taxon:7462
NW_006264058.1	Gnomon	gene	39422	44797	.	+	.	Name=LOC102675069;ID=gene-LOC102675069;Dbxref=GeneID:102675069
NW_006264058.1	Gnomon	gene	77045	101461	.	+	.	Name=LOC102675665;ID=gene-LOC102675665;Dbxref=GeneID:102675665
NW_006264058.1	Gnomon	gene	71036	75755	.	-	.	Name=LOC102675795;ID=gene-LOC102675795;Dbxref=GeneID:102675795
NW_006264058.1	Gnomon	mRNA	151626	158156	.	-	.	Name=XM_006623822.2;ID=rna-XM_006623822.2;Dbxref=GeneID:102677453%2CGenbank:XM_006623822.2;Parent=gene-LOC102677453
NW_006264058.1	Gnomon	CDS	75540	75554	.	-	0	Name=XP_006623870.1;ID=cds-XP_006623870.1;Dbxref=GeneID:102675795%2CGenbank:XP_006623870.1;Parent=rna-XM_006623807.2
NW_006264058.1	Gnomon	CDS	71831	72295	.	-	0	Name=XP_006623870.1;ID=cds-XP_006623870.1;Dbxref=GeneID:102675795%2CGenbank:XP_006623870.1;Parent=rna-XM_006623807.2
NW_006264058.1	Gnomon	CDS	71532	71627	.	-	0	Name=XP_006623870.1;ID=cds-XP_006623870.1;Dbxref=GeneID:102675795%2CGenbank:XP_006623870.1;Parent=rna-XM_006623807.2
NW_006264058.1	Gnomon	gene	105035	106745	.	-	.	Name=LOC102675932;ID=gene-LOC102675932;Dbxref=GeneID:102675932
NW_006264058.1	Gnomon	mRNA	135681	138719	.	+	.	Name=XM_006623820.2;ID=rna-XM_006623820.2;Dbxref=GeneID:102677228%2CGenbank:XM_006623820.2;Parent=gene-LOC102677228
NW_006264058.1	Gnomon	CDS	107811	107912	.	+	0	Name=XP_006623872.1;ID=cds-XP_006623872.1;Dbxref=GeneID:102676072%2CGenbank:XP_006623872.1;Parent=rna-XM_006623809.2
NW_006264058.1	Gnomon	CDS	107978	108076	.	+	0	Name=XP_006623872.1;ID=cds-XP_006623872.1;Dbxref=GeneID:102676072%2CGenbank:XP_006623872.1;Parent=rna-XM_006623809.2
NW_006264058.1	Gnomon	CDS	108435	108723	.	+	0	Name=XP_006623872.1;ID=cds-XP_006623872.1;Dbxref=GeneID:102676072%2CGenbank:XP_006623872.1;Parent=rna-XM_006623809.2
NW_006264058.1	Gnomon	CDS	108925	109115	.	+	0	Name=XP_006623872.1;ID=cds-XP_006623872.1;Dbxref=GeneID:102676072%2CGenbank:XP_006623872.1;Parent=rna-XM_006623809.2
NW_006264058.1	Gnomon	CDS	106528	106579	.	-	0	Name=XP_006623871.1;ID=cds-XP_006623871.1;Dbxref=GeneID:102675932%2CGenbank:XP_006623871.1;Parent=rna-XM_006623808.2
NW_006264058.1	Gnomon	CDS	105411	105601	.	-	0	Name=XP_006623871.1;ID=cds-XP_006623871.1;Dbxref=GeneID:102675932%2CGenbank:XP_006623871.1;Parent=rna-XM_006623808.2
NW_006264058.1	Gnomon	CDS	105106	105195	.	-	0	Name=XP_006623871.1;ID=cds-XP_006623871.1;Dbxref=GeneID:102675932%2CGenbank:XP_006623871.1;Parent=rna-XM_006623808.2
NW_006264058.1	Gnomon	gene	16034	21235	.	+	.	Name=LOC102675384;ID=gene-LOC102675384;Dbxref=GeneID:102675384
NW_006264058.1	Gnomon	exon	126324	126442	.	-	.	ID=exon-XM_006623815.2-3;Dbxref=GeneID:102676204%2CGenbank:XM_006623815.2;Parent=rna-XM_006623815.2
NW_006264058.1	Gnomon	exon	124105	124128	.	-	.	ID=exon-XM_006623815.2-4;Dbxref=GeneID:102676204%2CGenbank:XM_006623815.2;Parent=rna-XM_006623815.2
NW_006264058.1	Gnomon	exon	133823	134310	.	-	.	ID=exon-XM_006623815.2-1;Dbxref=GeneID:102676204%2CGenbank:XM_006623815.2;Parent=rna-XM_006623815.2
NW_006264058.1	Gnomon	exon	126706	126862	.	-	.	ID=exon-XM_006623815.2-2;Dbxref=GeneID:102676204%2CGenbank:XM_006623815.2;Parent=rna-XM_006623815.2
NW_006264058.1	Gnomon	exon	120401	121090	.	-	.	ID=exon-XM_006623815.2-7;Dbxref=GeneID:102676204%2CGenbank:XM_006623815.2;Parent=rna-XM_006623815.2
NW_006264058.1	Gnomon	exon	119638	120284	.	-	.	ID=exon-XM_006623815.2-8;Dbxref=GeneID:102676204%2CGenbank:XM_006623815.2;Parent=rna-XM_006623815.2
NW_006264058.1	Gnomon	exon	122390	122482	.	-	.	ID=exon-XM_006623815.2-5;Dbxref=GeneID:102676204%2CGenbank:XM_006623815.2;Parent=rna-XM_006623815.2
NW_006264058.1	Gnomon	exon	121929	122091	.	-	.	ID=exon-XM_006623815.2-6;Dbxref=GeneID:102676204%2CGenbank:XM_006623815.2;Parent=rna-XM_006623815.2
NW_006264058.1	Gnomon	exon	118447	119427	.	-	.	ID=exon-XM_006623815.2-9;Dbxref=GeneID:102676204%2CGenbank:XM_006623815.2;Parent=rna-XM_006623815.2
NW_006264058.1	Gnomon	gene	63707	68386	.	+	.	Name=LOC102675522;ID=gene-LOC102675522;Dbxref=GeneID:102675522
NW_006264058.1	Gnomon	exon	164095	164280	.	-	.	ID=exon-XM_031514272.1-6;Dbxref=GeneID:102677593%2CGenbank:XM_031514272.1;Parent=rna-XM_031514272.1
NW_006264058.1	Gnomon	mRNA	164098	174262	.	-	.	Name=XM_006623824.2;ID=rna-XM_006623824.2;Dbxref=GeneID:102677593%2CGenbank:XM_006623824.2;Parent=gene-LOC102677593
NW_006264058.1	Gnomon	exon	166690	166803	.	-	.	ID=exon-XM_031514272.1-1;Dbxref=GeneID:102677593%2CGenbank:XM_031514272.1;Parent=rna-XM_031514272.1
NW_006264058.1	Gnomon	exon	166316	166523	.	-	.	ID=exon-XM_031514272.1-2;Dbxref=GeneID:102677593%2CGenbank:XM_031514272.1;Parent=rna-XM_031514272.1
NW_006264058.1	Gnomon	exon	165487	165820	.	-	.	ID=exon-XM_031514272.1-3;Dbxref=GeneID:102677593%2CGenbank:XM_031514272.1;Parent=rna-XM_031514272.1
NW_006264058.1	Gnomon	exon	164986	165280	.	-	.	ID=exon-XM_031514272.1-4;Dbxref=GeneID:102677593%2CGenbank:XM_031514272.1;Parent=rna-XM_031514272.1
NW_006264058.1	Gnomon	exon	164343	164883	.	-	.	ID=exon-XM_031514272.1-5;Dbxref=GeneID:102677593%2CGenbank:XM_031514272.1;Parent=rna-XM_031514272.1
NW_006264058.1	Gnomon	mRNA	113499	134310	.	-	.	Name=XM_006623817.2;ID=rna-XM_006623817.2;Dbxref=GeneID:102676204%2CGenbank:XM_006623817.2;Parent=gene-LOC102676204
NW_006264058.1	Gnomon	CDS	39668	39994	.	+	0	Name=XP_006623866.1;ID=cds-XP_006623866.1;Dbxref=GeneID:102675069%2CGenbank:XP_006623866.1;Parent=rna-XM_006623803.2
NW_006264058.1	Gnomon	CDS	40980	41226	.	+	0	Name=XP_006623866.1;ID=cds-XP_006623866.1;Dbxref=GeneID:102675069%2CGenbank:XP_006623866.1;Parent=rna-XM_006623803.2
NW_006264058.1	Gnomon	CDS	42320	42709	.	+	0	Name=XP_006623866.1;ID=cds-XP_006623866.1;Dbxref=GeneID:102675069%2CGenbank:XP_006623866.1;Parent=rna-XM_006623803.2
NW_006264058.1	Gnomon	CDS	43323	43490	.	+	0	Name=XP_006623866.1;ID=cds-XP_006623866.1;Dbxref=GeneID:102675069%2CGenbank:XP_006623866.1;Parent=rna-XM_006623803.2
NW_006264058.1	Gnomon	CDS	43905	43951	.	+	0	Name=XP_006623866.1;ID=cds-XP_006623866.1;Dbxref=GeneID:102675069%2CGenbank:XP_006623866.1;Parent=rna-XM_006623803.2
NW_006264058.1	Gnomon	exon	118447	119427	.	-	.	ID=exon-XM_031514281.1-10;Dbxref=GeneID:102676204%2CGenbank:XM_031514281.1;Parent=rna-XM_031514281.1
NW_006264058.1	Gnomon	exon	117386	118249	.	-	.	ID=exon-XM_031514281.1-11;Dbxref=GeneID:102676204%2CGenbank:XM_031514281.1;Parent=rna-XM_031514281.1
NW_006264058.1	Gnomon	exon	116941	117210	.	-	.	ID=exon-XM_031514281.1-12;Dbxref=GeneID:102676204%2CGenbank:XM_031514281.1;Parent=rna-XM_031514281.1
NW_006264058.1	Gnomon	exon	114784	116204	.	-	.	ID=exon-XM_031514281.1-13;Dbxref=GeneID:102676204%2CGenbank:XM_031514281.1;Parent=rna-XM_031514281.1
NW_006264058.1	Gnomon	exon	113769	113875	.	-	.	ID=exon-XM_031514281.1-14;Dbxref=GeneID:102676204%2CGenbank:XM_031514281.1;Parent=rna-XM_031514281.1
NW_006264058.1	Gnomon	exon	113499	113709	.	-	.	ID=exon-XM_031514281.1-15;Dbxref=GeneID:102676204%2CGenbank:XM_031514281.1;Parent=rna-XM_031514281.1
NW_006264058.1	Gnomon	mRNA	113499	134310	.	-	.	Name=XM_006623815.2;ID=rna-XM_006623815.2;Dbxref=GeneID:102676204%2CGenbank:XM_006623815.2;Parent=gene-LOC102676204
NW_006264058.1	Gnomon	CDS	39668	39994	.	+	0	Name=XP_006623865.1;ID=cds-XP_006623865.1;Dbxref=GeneID:102675069%2CGenbank:XP_006623865.1;Parent=rna-XM_006623802.2
NW_006264058.1	Gnomon	CDS	40980	41226	.	+	0	Name=XP_006623865.1;ID=cds-XP_006623865.1;Dbxref=GeneID:102675069%2CGenbank:XP_006623865.1;Parent=rna-XM_006623802.2
NW_006264058.1	Gnomon	CDS	42317	42709	.	+	0	Name=XP_006623865.1;ID=cds-XP_006623865.1;Dbxref=GeneID:102675069%2CGenbank:XP_006623865.1;Parent=rna-XM_006623802.2
NW_006264058.1	Gnomon	CDS	43323	43490	.	+	0	Name=XP_006623865.1;ID=cds-XP_006623865.1;Dbxref=GeneID:102675069%2CGenbank:XP_006623865.1;Parent=rna-XM_006623802.2
NW_006264058.1	Gnomon	CDS	43905	43951	.	+	0	Name=XP_006623865.1;ID=cds-XP_006623865.1;Dbxref=GeneID:102675069%2CGenbank:XP_006623865.1;Parent=rna-XM_006623802.2
NW_006264058.1	Gnomon	exon	123355	123393	.	-	.	ID=exon-XM_006623813.2-5;Dbxref=GeneID:102676204%2CGenbank:XM_006623813.2;Parent=rna-XM_006623813.2
NW_006264058.1	Gnomon	exon	122390	122482	.	-	.	ID=exon-XM_006623813.2-6;Dbxref=GeneID:102676204%2CGenbank:XM_006623813.2;Parent=rna-XM_006623813.2
NW_006264058.1	Gnomon	exon	126324	126442	.	-	.	ID=exon-XM_006623813.2-3;Dbxref=GeneID:102676204%2CGenbank:XM_006623813.2;Parent=rna-XM_006623813.2
NW_006264058.1	Gnomon	exon	124105	124128	.	-	.	ID=exon-XM_006623813.2-4;Dbxref=GeneID:102676204%2CGenbank:XM_006623813.2;Parent=rna-XM_006623813.2
NW_006264058.1	Gnomon	exon	133823	134310	.	-	.	ID=exon-XM_006623813.2-1;Dbxref=GeneID:102676204%2CGenbank:XM_006623813.2;Parent=rna-XM_006623813.2
NW_006264058.1	Gnomon	exon	126706	126862	.	-	.	ID=exon-XM_006623813.2-2;Dbxref=GeneID:102676204%2CGenbank:XM_006623813.2;Parent=rna-XM_006623813.2
NW_006264058.1	Gnomon	exon	119638	120284	.	-	.	ID=exon-XM_006623813.2-9;Dbxref=GeneID:102676204%2CGenbank:XM_006623813.2;Parent=rna-XM_006623813.2
NW_006264058.1	Gnomon	exon	121929	122091	.	-	.	ID=exon-XM_006623813.2-7;Dbxref=GeneID:102676204%2CGenbank:XM_006623813.2;Parent=rna-XM_006623813.2
NW_006264058.1	Gnomon	exon	120401	121090	.	-	.	ID=exon-XM_006623813.2-8;Dbxref=GeneID:102676204%2CGenbank:XM_006623813.2;Parent=rna-XM_006623813.2
NW_006264058.1	Gnomon	CDS	16049	16300	.	+	0	Name=XP_006623868.2;ID=cds-XP_006623868.2;Dbxref=GeneID:102675384%2CGenbank:XP_006623868.2;Parent=rna-XM_006623805.2
NW_006264058.1	Gnomon	CDS	16575	16794	.	+	0	Name=XP_006623868.2;ID=cds-XP_006623868.2;Dbxref=GeneID:102675384%2CGenbank:XP_006623868.2;Parent=rna-XM_006623805.2
NW_006264058.1	Gnomon	CDS	18236	18350	.	+	0	Name=XP_006623868.2;ID=cds-XP_006623868.2;Dbxref=GeneID:102675384%2CGenbank:XP_006623868.2;Parent=rna-XM_006623805.2
NW_006264058.1	Gnomon	CDS	21002	21053	.	+	0	Name=XP_006623868.2;ID=cds-XP_006623868.2;Dbxref=GeneID:102675384%2CGenbank:XP_006623868.2;Parent=rna-XM_006623805.2
NW_006264058.1	Gnomon	mRNA	142290	145840	.	-	.	Name=XM_006623819.2;ID=rna-XM_006623819.2;Dbxref=GeneID:102677078%2CGenbank:XM_006623819.2;Parent=gene-LOC102677078
NW_006264058.1	Gnomon	CDS	63878	63959	.	+	0	Name=XP_006623869.1;ID=cds-XP_006623869.1;Dbxref=GeneID:102675522%2CGenbank:XP_006623869.1;Parent=rna-XM_006623806.2
NW_006264058.1	Gnomon	CDS	65438	65545	.	+	0	Name=XP_006623869.1;ID=cds-XP_006623869.1;Dbxref=GeneID:102675522%2CGenbank:XP_006623869.1;Parent=rna-XM_006623806.2
NW_006264058.1	Gnomon	CDS	66034	66156	.	+	0	Name=XP_006623869.1;ID=cds-XP_006623869.1;Dbxref=GeneID:102675522%2CGenbank:XP_006623869.1;Parent=rna-XM_006623806.2
NW_006264058.1	Gnomon	CDS	66466	66581	.	+	0	Name=XP_006623869.1;ID=cds-XP_006623869.1;Dbxref=GeneID:102675522%2CGenbank:XP_006623869.1;Parent=rna-XM_006623806.2
NW_006264058.1	Gnomon	CDS	66763	66933	.	+	0	Name=XP_006623869.1;ID=cds-XP_006623869.1;Dbxref=GeneID:102675522%2CGenbank:XP_006623869.1;Parent=rna-XM_006623806.2
NW_006264058.1	Gnomon	CDS	67063	67299	.	+	0	Name=XP_006623869.1;ID=cds-XP_006623869.1;Dbxref=GeneID:102675522%2CGenbank:XP_006623869.1;Parent=rna-XM_006623806.2
NW_006264058.1	Gnomon	CDS	67605	67913	.	+	0	Name=XP_006623869.1;ID=cds-XP_006623869.1;Dbxref=GeneID:102675522%2CGenbank:XP_006623869.1;Parent=rna-XM_006623806.2
NW_006264058.1	Gnomon	CDS	68071	68343	.	+	0	Name=XP_006623869.1;ID=cds-XP_006623869.1;Dbxref=GeneID:102675522%2CGenbank:XP_006623869.1;Parent=rna-XM_006623806.2
NW_006264058.1	Gnomon	exon	113499	113875	.	-	.	ID=exon-XM_006623813.2-14;Dbxref=GeneID:102676204%2CGenbank:XM_006623813.2;Parent=rna-XM_006623813.2
NW_006264058.1	Gnomon	exon	116941	117210	.	-	.	ID=exon-XM_006623813.2-12;Dbxref=GeneID:102676204%2CGenbank:XM_006623813.2;Parent=rna-XM_006623813.2
NW_006264058.1	Gnomon	exon	114784	116204	.	-	.	ID=exon-XM_006623813.2-13;Dbxref=GeneID:102676204%2CGenbank:XM_006623813.2;Parent=rna-XM_006623813.2
NW_006264058.1	Gnomon	exon	118447	119427	.	-	.	ID=exon-XM_006623813.2-10;Dbxref=GeneID:102676204%2CGenbank:XM_006623813.2;Parent=rna-XM_006623813.2
NW_006264058.1	Gnomon	exon	117386	118249	.	-	.	ID=exon-XM_006623813.2-11;Dbxref=GeneID:102676204%2CGenbank:XM_006623813.2;Parent=rna-XM_006623813.2
NW_006264058.1	Gnomon	gene	101141	104798	.	+	.	Name=LOC116184858;ID=gene-LOC116184858;Dbxref=GeneID:116184858
NW_006264058.1	Gnomon	exon	101141	101328	.	+	.	ID=exon-XM_031514275.1-1;Dbxref=GeneID:116184858%2CGenbank:XM_031514275.1;Parent=rna-XM_031514275.1
NW_006264058.1	Gnomon	exon	101816	101953	.	+	.	ID=exon-XM_031514275.1-2;Dbxref=GeneID:116184858%2CGenbank:XM_031514275.1;Parent=rna-XM_031514275.1
NW_006264058.1	Gnomon	exon	102938	103069	.	+	.	ID=exon-XM_031514275.1-5;Dbxref=GeneID:116184858%2CGenbank:XM_031514275.1;Parent=rna-XM_031514275.1
NW_006264058.1	Gnomon	exon	103277	103452	.	+	.	ID=exon-XM_031514275.1-6;Dbxref=GeneID:116184858%2CGenbank:XM_031514275.1;Parent=rna-XM_031514275.1
NW_006264058.1	Gnomon	exon	102042	102248	.	+	.	ID=exon-XM_031514275.1-3;Dbxref=GeneID:116184858%2CGenbank:XM_031514275.1;Parent=rna-XM_031514275.1
NW_006264058.1	Gnomon	exon	102486	102687	.	+	.	ID=exon-XM_031514275.1-4;Dbxref=GeneID:116184858%2CGenbank:XM_031514275.1;Parent=rna-XM_031514275.1
NW_006264058.1	Gnomon	exon	104052	104200	.	+	.	ID=exon-XM_031514275.1-9;Dbxref=GeneID:116184858%2CGenbank:XM_031514275.1;Parent=rna-XM_031514275.1
NW_006264058.1	Gnomon	exon	103563	103673	.	+	.	ID=exon-XM_031514275.1-7;Dbxref=GeneID:116184858%2CGenbank:XM_031514275.1;Parent=rna-XM_031514275.1
NW_006264058.1	Gnomon	exon	103742	103915	.	+	.	ID=exon-XM_031514275.1-8;Dbxref=GeneID:116184858%2CGenbank:XM_031514275.1;Parent=rna-XM_031514275.1
NW_006264058.1	Gnomon	mRNA	113499	134310	.	-	.	Name=XM_031514281.1;ID=rna-XM_031514281.1;Dbxref=GeneID:102676204%2CGenbank:XM_031514281.1;Parent=gene-LOC102676204
NW_006264058.1	Gnomon	exon	117386	118249	.	-	.	ID=exon-XM_006623815.2-10;Dbxref=GeneID:102676204%2CGenbank:XM_006623815.2;Parent=rna-XM_006623815.2
NW_006264058.1	Gnomon	exon	116941	117210	.	-	.	ID=exon-XM_006623815.2-11;Dbxref=GeneID:102676204%2CGenbank:XM_006623815.2;Parent=rna-XM_006623815.2
NW_006264058.1	Gnomon	exon	114784	116204	.	-	.	ID=exon-XM_006623815.2-12;Dbxref=GeneID:102676204%2CGenbank:XM_006623815.2;Parent=rna-XM_006623815.2
NW_006264058.1	Gnomon	exon	113499	113875	.	-	.	ID=exon-XM_006623815.2-13;Dbxref=GeneID:102676204%2CGenbank:XM_006623815.2;Parent=rna-XM_006623815.2
NW_006264058.1	Gnomon	transcript	151974	158167	.	-	.	Name=XR_004151599.1;ID=rna-XR_004151599.1;Dbxref=GeneID:102677453%2CGenbank:XR_004151599.1;Parent=gene-LOC102677453
NW_006264058.1	Gnomon	exon	151626	152169	.	-	.	ID=exon-XM_006623822.2-5;Dbxref=GeneID:102677453%2CGenbank:XM_006623822.2;Parent=rna-XM_006623822.2
NW_006264058.1	Gnomon	exon	157826	158156	.	-	.	ID=exon-XM_006623822.2-1;Dbxref=GeneID:102677453%2CGenbank:XM_006623822.2;Parent=rna-XM_006623822.2
NW_006264058.1	Gnomon	exon	157620	157722	.	-	.	ID=exon-XM_006623822.2-2;Dbxref=GeneID:102677453%2CGenbank:XM_006623822.2;Parent=rna-XM_006623822.2
NW_006264058.1	Gnomon	exon	155944	156091	.	-	.	ID=exon-XM_006623822.2-3;Dbxref=GeneID:102677453%2CGenbank:XM_006623822.2;Parent=rna-XM_006623822.2
NW_006264058.1	Gnomon	exon	154824	154939	.	-	.	ID=exon-XM_006623822.2-4;Dbxref=GeneID:102677453%2CGenbank:XM_006623822.2;Parent=rna-XM_006623822.2
NW_006264058.1	Gnomon	mRNA	113499	134310	.	-	.	Name=XM_031514280.1;ID=rna-XM_031514280.1;Dbxref=GeneID:102676204%2CGenbank:XM_031514280.1;Parent=gene-LOC102676204
NW_006264058.1	Gnomon	exon	24400	24432	.	+	.	ID=exon-XR_004151598.1-1;Dbxref=GeneID:116186577%2CGenbank:XR_004151598.1;Parent=rna-XR_004151598.1
NW_006264058.1	Gnomon	exon	31441	31782	.	+	.	ID=exon-XR_004151598.1-2;Dbxref=GeneID:116186577%2CGenbank:XR_004151598.1;Parent=rna-XR_004151598.1
NW_006264058.1	Gnomon	lnc_RNA	24400	31782	.	+	.	Name=XR_004151598.1;ID=rna-XR_004151598.1;Dbxref=GeneID:116186577%2CGenbank:XR_004151598.1;Parent=gene-LOC116186577
NW_006264058.1	Gnomon	mRNA	113499	134310	.	-	.	Name=XM_031514282.1;ID=rna-XM_031514282.1;Dbxref=GeneID:102676204%2CGenbank:XM_031514282.1;Parent=gene-LOC102676204
NW_006264058.1	Gnomon	exon	86156	86312	.	+	.	ID=exon-XM_031514279.1-20;Dbxref=GeneID:102675665%2CGenbank:XM_031514279.1;Parent=rna-XM_031514279.1
NW_006264058.1	Gnomon	exon	86390	86622	.	+	.	ID=exon-XM_031514279.1-21;Dbxref=GeneID:102675665%2CGenbank:XM_031514279.1;Parent=rna-XM_031514279.1
NW_006264058.1	Gnomon	exon	86848	87137	.	+	.	ID=exon-XM_031514279.1-22;Dbxref=GeneID:102675665%2CGenbank:XM_031514279.1;Parent=rna-XM_031514279.1
NW_006264058.1	Gnomon	exon	87681	87829	.	+	.	ID=exon-XM_031514279.1-23;Dbxref=GeneID:102675665%2CGenbank:XM_031514279.1;Parent=rna-XM_031514279.1
NW_006264058.1	Gnomon	exon	88154	88399	.	+	.	ID=exon-XM_031514279.1-24;Dbxref=GeneID:102675665%2CGenbank:XM_031514279.1;Parent=rna-XM_031514279.1
NW_006264058.1	Gnomon	exon	88536	88760	.	+	.	ID=exon-XM_031514279.1-25;Dbxref=GeneID:102675665%2CGenbank:XM_031514279.1;Parent=rna-XM_031514279.1
NW_006264058.1	Gnomon	exon	88897	89098	.	+	.	ID=exon-XM_031514279.1-26;Dbxref=GeneID:102675665%2CGenbank:XM_031514279.1;Parent=rna-XM_031514279.1
NW_006264058.1	Gnomon	exon	89281	89447	.	+	.	ID=exon-XM_031514279.1-27;Dbxref=GeneID:102675665%2CGenbank:XM_031514279.1;Parent=rna-XM_031514279.1
NW_006264058.1	Gnomon	exon	89547	89959	.	+	.	ID=exon-XM_031514279.1-28;Dbxref=GeneID:102675665%2CGenbank:XM_031514279.1;Parent=rna-XM_031514279.1
NW_006264058.1	Gnomon	exon	90022	90292	.	+	.	ID=exon-XM_031514279.1-29;Dbxref=GeneID:102675665%2CGenbank:XM_031514279.1;Parent=rna-XM_031514279.1
NW_006264058.1	Gnomon	exon	90788	91050	.	+	.	ID=exon-XM_031514279.1-30;Dbxref=GeneID:102675665%2CGenbank:XM_031514279.1;Parent=rna-XM_031514279.1
NW_006264058.1	Gnomon	exon	91292	91602	.	+	.	ID=exon-XM_031514279.1-31;Dbxref=GeneID:102675665%2CGenbank:XM_031514279.1;Parent=rna-XM_031514279.1
NW_006264058.1	Gnomon	exon	91753	91868	.	+	.	ID=exon-XM_031514279.1-32;Dbxref=GeneID:102675665%2CGenbank:XM_031514279.1;Parent=rna-XM_031514279.1
NW_006264058.1	Gnomon	exon	91969	92180	.	+	.	ID=exon-XM_031514279.1-33;Dbxref=GeneID:102675665%2CGenbank:XM_031514279.1;Parent=rna-XM_031514279.1
NW_006264058.1	Gnomon	exon	92240	92443	.	+	.	ID=exon-XM_031514279.1-34;Dbxref=GeneID:102675665%2CGenbank:XM_031514279.1;Parent=rna-XM_031514279.1
NW_006264058.1	Gnomon	exon	92547	92618	.	+	.	ID=exon-XM_031514279.1-35;Dbxref=GeneID:102675665%2CGenbank:XM_031514279.1;Parent=rna-XM_031514279.1
NW_006264058.1	Gnomon	exon	92720	92935	.	+	.	ID=exon-XM_031514279.1-36;Dbxref=GeneID:102675665%2CGenbank:XM_031514279.1;Parent=rna-XM_031514279.1
NW_006264058.1	Gnomon	exon	92997	93234	.	+	.	ID=exon-XM_031514279.1-37;Dbxref=GeneID:102675665%2CGenbank:XM_031514279.1;Parent=rna-XM_031514279.1
NW_006264058.1	Gnomon	exon	93383	93575	.	+	.	ID=exon-XM_031514279.1-38;Dbxref=GeneID:102675665%2CGenbank:XM_031514279.1;Parent=rna-XM_031514279.1
NW_006264058.1	Gnomon	exon	93654	93831	.	+	.	ID=exon-XM_031514279.1-39;Dbxref=GeneID:102675665%2CGenbank:XM_031514279.1;Parent=rna-XM_031514279.1
NW_006264058.1	Gnomon	exon	93913	94041	.	+	.	ID=exon-XM_031514279.1-40;Dbxref=GeneID:102675665%2CGenbank:XM_031514279.1;Parent=rna-XM_031514279.1
NW_006264058.1	Gnomon	exon	94117	94336	.	+	.	ID=exon-XM_031514279.1-41;Dbxref=GeneID:102675665%2CGenbank:XM_031514279.1;Parent=rna-XM_031514279.1
NW_006264058.1	Gnomon	exon	94413	94574	.	+	.	ID=exon-XM_031514279.1-42;Dbxref=GeneID:102675665%2CGenbank:XM_031514279.1;Parent=rna-XM_031514279.1
NW_006264058.1	Gnomon	exon	94687	94833	.	+	.	ID=exon-XM_031514279.1-43;Dbxref=GeneID:102675665%2CGenbank:XM_031514279.1;Parent=rna-XM_031514279.1
NW_006264058.1	Gnomon	exon	94937	95098	.	+	.	ID=exon-XM_031514279.1-44;Dbxref=GeneID:102675665%2CGenbank:XM_031514279.1;Parent=rna-XM_031514279.1
NW_006264058.1	Gnomon	exon	95344	95580	.	+	.	ID=exon-XM_031514279.1-45;Dbxref=GeneID:102675665%2CGenbank:XM_031514279.1;Parent=rna-XM_031514279.1
NW_006264058.1	Gnomon	exon	95806	96027	.	+	.	ID=exon-XM_031514279.1-46;Dbxref=GeneID:102675665%2CGenbank:XM_031514279.1;Parent=rna-XM_031514279.1
NW_006264058.1	Gnomon	exon	97014	97265	.	+	.	ID=exon-XM_031514279.1-47;Dbxref=GeneID:102675665%2CGenbank:XM_031514279.1;Parent=rna-XM_031514279.1
NW_006264058.1	Gnomon	exon	97401	97527	.	+	.	ID=exon-XM_031514279.1-48;Dbxref=GeneID:102675665%2CGenbank:XM_031514279.1;Parent=rna-XM_031514279.1
NW_006264058.1	Gnomon	exon	97676	97809	.	+	.	ID=exon-XM_031514279.1-49;Dbxref=GeneID:102675665%2CGenbank:XM_031514279.1;Parent=rna-XM_031514279.1
NW_006264058.1	Gnomon	exon	97920	98157	.	+	.	ID=exon-XM_031514279.1-50;Dbxref=GeneID:102675665%2CGenbank:XM_031514279.1;Parent=rna-XM_031514279.1
NW_006264058.1	Gnomon	exon	98356	98543	.	+	.	ID=exon-XM_031514279.1-51;Dbxref=GeneID:102675665%2CGenbank:XM_031514279.1;Parent=rna-XM_031514279.1
NW_006264058.1	Gnomon	exon	98628	98797	.	+	.	ID=exon-XM_031514279.1-52;Dbxref=GeneID:102675665%2CGenbank:XM_031514279.1;Parent=rna-XM_031514279.1
NW_006264058.1	Gnomon	exon	98898	99118	.	+	.	ID=exon-XM_031514279.1-53;Dbxref=GeneID:102675665%2CGenbank:XM_031514279.1;Parent=rna-XM_031514279.1
NW_006264058.1	Gnomon	exon	99234	99510	.	+	.	ID=exon-XM_031514279.1-54;Dbxref=GeneID:102675665%2CGenbank:XM_031514279.1;Parent=rna-XM_031514279.1
NW_006264058.1	Gnomon	exon	99726	100001	.	+	.	ID=exon-XM_031514279.1-55;Dbxref=GeneID:102675665%2CGenbank:XM_031514279.1;Parent=rna-XM_031514279.1
NW_006264058.1	Gnomon	exon	100702	100864	.	+	.	ID=exon-XM_031514279.1-56;Dbxref=GeneID:102675665%2CGenbank:XM_031514279.1;Parent=rna-XM_031514279.1
NW_006264058.1	Gnomon	exon	101012	101328	.	+	.	ID=exon-XM_031514279.1-57;Dbxref=GeneID:102675665%2CGenbank:XM_031514279.1;Parent=rna-XM_031514279.1
NW_006264058.1	Gnomon	exon	101437	101461	.	+	.	ID=exon-XM_031514279.1-58;Dbxref=GeneID:102675665%2CGenbank:XM_031514279.1;Parent=rna-XM_031514279.1
NW_006264058.1	Gnomon	exon	81271	81480	.	+	.	ID=exon-XM_031514279.1-10;Dbxref=GeneID:102675665%2CGenbank:XM_031514279.1;Parent=rna-XM_031514279.1
NW_006264058.1	Gnomon	exon	81733	82007	.	+	.	ID=exon-XM_031514279.1-11;Dbxref=GeneID:102675665%2CGenbank:XM_031514279.1;Parent=rna-XM_031514279.1
NW_006264058.1	Gnomon	exon	82786	82904	.	+	.	ID=exon-XM_031514279.1-12;Dbxref=GeneID:102675665%2CGenbank:XM_031514279.1;Parent=rna-XM_031514279.1
NW_006264058.1	Gnomon	exon	82984	83301	.	+	.	ID=exon-XM_031514279.1-13;Dbxref=GeneID:102675665%2CGenbank:XM_031514279.1;Parent=rna-XM_031514279.1
NW_006264058.1	Gnomon	exon	83390	83462	.	+	.	ID=exon-XM_031514279.1-14;Dbxref=GeneID:102675665%2CGenbank:XM_031514279.1;Parent=rna-XM_031514279.1
NW_006264058.1	Gnomon	exon	83604	83777	.	+	.	ID=exon-XM_031514279.1-15;Dbxref=GeneID:102675665%2CGenbank:XM_031514279.1;Parent=rna-XM_031514279.1
NW_006264058.1	Gnomon	exon	83877	83952	.	+	.	ID=exon-XM_031514279.1-16;Dbxref=GeneID:102675665%2CGenbank:XM_031514279.1;Parent=rna-XM_031514279.1
NW_006264058.1	Gnomon	exon	84110	84262	.	+	.	ID=exon-XM_031514279.1-17;Dbxref=GeneID:102675665%2CGenbank:XM_031514279.1;Parent=rna-XM_031514279.1
NW_006264058.1	Gnomon	exon	84360	84455	.	+	.	ID=exon-XM_031514279.1-18;Dbxref=GeneID:102675665%2CGenbank:XM_031514279.1;Parent=rna-XM_031514279.1
NW_006264058.1	Gnomon	exon	84561	84907	.	+	.	ID=exon-XM_031514279.1-19;Dbxref=GeneID:102675665%2CGenbank:XM_031514279.1;Parent=rna-XM_031514279.1
NW_006264058.1	Gnomon	lnc_RNA	32480	35845	.	+	.	Name=XR_004151597.1;ID=rna-XR_004151597.1;Dbxref=GeneID:116186576%2CGenbank:XR_004151597.1;Parent=gene-LOC116186576
NW_006264058.1	Gnomon	lnc_RNA	166836	168624	.	+	.	Name=XR_004151596.1;ID=rna-XR_004151596.1;Dbxref=GeneID:116186575%2CGenbank:XR_004151596.1;Parent=gene-LOC116186575
NW_006264058.1	Gnomon	exon	40980	41226	.	+	.	ID=exon-XM_031514276.1-2;Dbxref=GeneID:102675069%2CGenbank:XM_031514276.1;Parent=rna-XM_031514276.1
NW_006264058.1	Gnomon	exon	42317	42709	.	+	.	ID=exon-XM_031514276.1-3;Dbxref=GeneID:102675069%2CGenbank:XM_031514276.1;Parent=rna-XM_031514276.1
NW_006264058.1	Gnomon	exon	43323	43490	.	+	.	ID=exon-XM_031514276.1-4;Dbxref=GeneID:102675069%2CGenbank:XM_031514276.1;Parent=rna-XM_031514276.1
NW_006264058.1	Gnomon	exon	43905	44125	.	+	.	ID=exon-XM_031514276.1-5;Dbxref=GeneID:102675069%2CGenbank:XM_031514276.1;Parent=rna-XM_031514276.1
NW_006264058.1	Gnomon	exon	44488	44797	.	+	.	ID=exon-XM_031514276.1-6;Dbxref=GeneID:102675069%2CGenbank:XM_031514276.1;Parent=rna-XM_031514276.1
NW_006264058.1	Gnomon	exon	39422	39994	.	+	.	ID=exon-XM_031514276.1-1;Dbxref=GeneID:102675069%2CGenbank:XM_031514276.1;Parent=rna-XM_031514276.1
NW_006264058.1	Gnomon	lnc_RNA	158707	161537	.	-	.	Name=XR_004151595.1;ID=rna-XR_004151595.1;Dbxref=GeneID:116186574%2CGenbank:XR_004151595.1;Parent=gene-LOC116186574
NW_006264058.1	Gnomon	CDS	133823	134179	.	-	0	Name=XP_006623880.1;ID=cds-XP_006623880.1;Dbxref=GeneID:102676204%2CGenbank:XP_006623880.1;Parent=rna-XM_006623817.2
NW_006264058.1	Gnomon	CDS	126706	126862	.	-	0	Name=XP_006623880.1;ID=cds-XP_006623880.1;Dbxref=GeneID:102676204%2CGenbank:XP_006623880.1;Parent=rna-XM_006623817.2
NW_006264058.1	Gnomon	CDS	126324	126442	.	-	0	Name=XP_006623880.1;ID=cds-XP_006623880.1;Dbxref=GeneID:102676204%2CGenbank:XP_006623880.1;Parent=rna-XM_006623817.2
NW_006264058.1	Gnomon	CDS	122390	122482	.	-	0	Name=XP_006623880.1;ID=cds-XP_006623880.1;Dbxref=GeneID:102676204%2CGenbank:XP_006623880.1;Parent=rna-XM_006623817.2
NW_006264058.1	Gnomon	CDS	121929	122091	.	-	0	Name=XP_006623880.1;ID=cds-XP_006623880.1;Dbxref=GeneID:102676204%2CGenbank:XP_006623880.1;Parent=rna-XM_006623817.2
NW_006264058.1	Gnomon	CDS	120401	121090	.	-	0	Name=XP_006623880.1;ID=cds-XP_006623880.1;Dbxref=GeneID:102676204%2CGenbank:XP_006623880.1;Parent=rna-XM_006623817.2
NW_006264058.1	Gnomon	CDS	119638	120284	.	-	0	Name=XP_006623880.1;ID=cds-XP_006623880.1;Dbxref=GeneID:102676204%2CGenbank:XP_006623880.1;Parent=rna-XM_006623817.2
NW_006264058.1	Gnomon	CDS	118447	119427	.	-	0	Name=XP_006623880.1;ID=cds-XP_006623880.1;Dbxref=GeneID:102676204%2CGenbank:XP_006623880.1;Parent=rna-XM_006623817.2
NW_006264058.1	Gnomon	CDS	117386	118249	.	-	0	Name=XP_006623880.1;ID=cds-XP_006623880.1;Dbxref=GeneID:102676204%2CGenbank:XP_006623880.1;Parent=rna-XM_006623817.2
NW_006264058.1	Gnomon	CDS	116941	117210	.	-	0	Name=XP_006623880.1;ID=cds-XP_006623880.1;Dbxref=GeneID:102676204%2CGenbank:XP_006623880.1;Parent=rna-XM_006623817.2
NW_006264058.1	Gnomon	CDS	114784	116204	.	-	0	Name=XP_006623880.1;ID=cds-XP_006623880.1;Dbxref=GeneID:102676204%2CGenbank:XP_006623880.1;Parent=rna-XM_006623817.2
NW_006264058.1	Gnomon	CDS	113749	113875	.	-	0	Name=XP_006623880.1;ID=cds-XP_006623880.1;Dbxref=GeneID:102676204%2CGenbank:XP_006623880.1;Parent=rna-XM_006623817.2
NW_006264058.1	Gnomon	CDS	136089	136136	.	+	0	Name=XP_006623883.1;ID=cds-XP_006623883.1;Dbxref=GeneID:102677228%2CGenbank:XP_006623883.1;Parent=rna-XM_006623820.2
NW_006264058.1	Gnomon	CDS	136209	136326	.	+	0	Name=XP_006623883.1;ID=cds-XP_006623883.1;Dbxref=GeneID:102677228%2CGenbank:XP_006623883.1;Parent=rna-XM_006623820.2
NW_006264058.1	Gnomon	CDS	136595	136678	.	+	0	Name=XP_006623883.1;ID=cds-XP_006623883.1;Dbxref=GeneID:102677228%2CGenbank:XP_006623883.1;Parent=rna-XM_006623820.2
NW_006264058.1	Gnomon	CDS	137580	137984	.	+	0	Name=XP_006623883.1;ID=cds-XP_006623883.1;Dbxref=GeneID:102677228%2CGenbank:XP_006623883.1;Parent=rna-XM_006623820.2
NW_006264058.1	Gnomon	CDS	138182	138654	.	+	0	Name=XP_006623883.1;ID=cds-XP_006623883.1;Dbxref=GeneID:102677228%2CGenbank:XP_006623883.1;Parent=rna-XM_006623820.2
NW_006264058.1	Gnomon	exon	122390	122482	.	-	.	ID=exon-XR_004151601.1-6;Dbxref=GeneID:102676204%2CGenbank:XR_004151601.1;Parent=rna-XR_004151601.1
NW_006264058.1	Gnomon	exon	121929	122091	.	-	.	ID=exon-XR_004151601.1-7;Dbxref=GeneID:102676204%2CGenbank:XR_004151601.1;Parent=rna-XR_004151601.1
NW_006264058.1	Gnomon	exon	120401	121090	.	-	.	ID=exon-XR_004151601.1-8;Dbxref=GeneID:102676204%2CGenbank:XR_004151601.1;Parent=rna-XR_004151601.1
NW_006264058.1	Gnomon	exon	119638	120284	.	-	.	ID=exon-XR_004151601.1-9;Dbxref=GeneID:102676204%2CGenbank:XR_004151601.1;Parent=rna-XR_004151601.1
NW_006264058.1	Gnomon	gene	51539	61539	.	+	.	Name=LOC102674669;ID=gene-LOC102674669;Dbxref=GeneID:102674669
NW_006264058.1	Gnomon	CDS	145577	145687	.	-	0	Name=XP_006623882.1;ID=cds-XP_006623882.1;Dbxref=GeneID:102677078%2CGenbank:XP_006623882.1;Parent=rna-XM_006623819.2
NW_006264058.1	Gnomon	CDS	144516	144617	.	-	0	Name=XP_006623882.1;ID=cds-XP_006623882.1;Dbxref=GeneID:102677078%2CGenbank:XP_006623882.1;Parent=rna-XM_006623819.2
NW_006264058.1	Gnomon	CDS	144140	144399	.	-	0	Name=XP_006623882.1;ID=cds-XP_006623882.1;Dbxref=GeneID:102677078%2CGenbank:XP_006623882.1;Parent=rna-XM_006623819.2
NW_006264058.1	Gnomon	CDS	143366	143528	.	-	0	Name=XP_006623882.1;ID=cds-XP_006623882.1;Dbxref=GeneID:102677078%2CGenbank:XP_006623882.1;Parent=rna-XM_006623819.2
NW_006264058.1	Gnomon	CDS	142812	143135	.	-	0	Name=XP_006623882.1;ID=cds-XP_006623882.1;Dbxref=GeneID:102677078%2CGenbank:XP_006623882.1;Parent=rna-XM_006623819.2
NW_006264058.1	Gnomon	CDS	142418	142633	.	-	0	Name=XP_006623882.1;ID=cds-XP_006623882.1;Dbxref=GeneID:102677078%2CGenbank:XP_006623882.1;Parent=rna-XM_006623819.2
NW_006264058.1	Gnomon	exon	126706	126862	.	-	.	ID=exon-XR_004151601.1-2;Dbxref=GeneID:102676204%2CGenbank:XR_004151601.1;Parent=rna-XR_004151601.1
NW_006264058.1	Gnomon	exon	126324	126442	.	-	.	ID=exon-XR_004151601.1-3;Dbxref=GeneID:102676204%2CGenbank:XR_004151601.1;Parent=rna-XR_004151601.1
NW_006264058.1	Gnomon	exon	124105	124128	.	-	.	ID=exon-XR_004151601.1-4;Dbxref=GeneID:102676204%2CGenbank:XR_004151601.1;Parent=rna-XR_004151601.1
NW_006264058.1	Gnomon	exon	123355	123393	.	-	.	ID=exon-XR_004151601.1-5;Dbxref=GeneID:102676204%2CGenbank:XR_004151601.1;Parent=rna-XR_004151601.1
NW_006264058.1	Gnomon	exon	133823	134310	.	-	.	ID=exon-XR_004151601.1-1;Dbxref=GeneID:102676204%2CGenbank:XR_004151601.1;Parent=rna-XR_004151601.1
NW_006264058.1	Gnomon	CDS	157826	157941	.	-	0	Name=XP_006623885.1;ID=cds-XP_006623885.1;Dbxref=GeneID:102677453%2CGenbank:XP_006623885.1;Parent=rna-XM_006623822.2
NW_006264058.1	Gnomon	CDS	157620	157722	.	-	0	Name=XP_006623885.1;ID=cds-XP_006623885.1;Dbxref=GeneID:102677453%2CGenbank:XP_006623885.1;Parent=rna-XM_006623822.2
NW_006264058.1	Gnomon	CDS	155944	156091	.	-	0	Name=XP_006623885.1;ID=cds-XP_006623885.1;Dbxref=GeneID:102677453%2CGenbank:XP_006623885.1;Parent=rna-XM_006623822.2
NW_006264058.1	Gnomon	CDS	154824	154939	.	-	0	Name=XP_006623885.1;ID=cds-XP_006623885.1;Dbxref=GeneID:102677453%2CGenbank:XP_006623885.1;Parent=rna-XM_006623822.2
NW_006264058.1	Gnomon	CDS	152059	152169	.	-	0	Name=XP_006623885.1;ID=cds-XP_006623885.1;Dbxref=GeneID:102677453%2CGenbank:XP_006623885.1;Parent=rna-XM_006623822.2
NW_006264058.1	Gnomon	exon	157620	157722	.	-	.	ID=exon-XR_004151599.1-2;Dbxref=GeneID:102677453%2CGenbank:XR_004151599.1;Parent=rna-XR_004151599.1
NW_006264058.1	Gnomon	exon	155944	156091	.	-	.	ID=exon-XR_004151599.1-3;Dbxref=GeneID:102677453%2CGenbank:XR_004151599.1;Parent=rna-XR_004151599.1
NW_006264058.1	Gnomon	exon	157826	158167	.	-	.	ID=exon-XR_004151599.1-1;Dbxref=GeneID:102677453%2CGenbank:XR_004151599.1;Parent=rna-XR_004151599.1
NW_006264058.1	Gnomon	exon	151974	152169	.	-	.	ID=exon-XR_004151599.1-6;Dbxref=GeneID:102677453%2CGenbank:XR_004151599.1;Parent=rna-XR_004151599.1
NW_006264058.1	Gnomon	exon	154824	154939	.	-	.	ID=exon-XR_004151599.1-4;Dbxref=GeneID:102677453%2CGenbank:XR_004151599.1;Parent=rna-XR_004151599.1
NW_006264058.1	Gnomon	exon	152394	152718	.	-	.	ID=exon-XR_004151599.1-5;Dbxref=GeneID:102677453%2CGenbank:XR_004151599.1;Parent=rna-XR_004151599.1
NW_006264058.1	Gnomon	CDS	166690	166803	.	-	0	Name=XP_006623887.1;ID=cds-XP_006623887.1;Dbxref=GeneID:102677593%2CGenbank:XP_006623887.1;Parent=rna-XM_006623824.2
NW_006264058.1	Gnomon	CDS	166316	166523	.	-	0	Name=XP_006623887.1;ID=cds-XP_006623887.1;Dbxref=GeneID:102677593%2CGenbank:XP_006623887.1;Parent=rna-XM_006623824.2
NW_006264058.1	Gnomon	CDS	165487	165820	.	-	0	Name=XP_006623887.1;ID=cds-XP_006623887.1;Dbxref=GeneID:102677593%2CGenbank:XP_006623887.1;Parent=rna-XM_006623824.2
NW_006264058.1	Gnomon	CDS	164986	165280	.	-	0	Name=XP_006623887.1;ID=cds-XP_006623887.1;Dbxref=GeneID:102677593%2CGenbank:XP_006623887.1;Parent=rna-XM_006623824.2
NW_006264058.1	Gnomon	CDS	164339	164883	.	-	0	Name=XP_006623887.1;ID=cds-XP_006623887.1;Dbxref=GeneID:102677593%2CGenbank:XP_006623887.1;Parent=rna-XM_006623824.2
NW_006264058.1	Gnomon	CDS	164241	164280	.	-	0	Name=XP_006623887.1;ID=cds-XP_006623887.1;Dbxref=GeneID:102677593%2CGenbank:XP_006623887.1;Parent=rna-XM_006623824.2
NW_006264058.1	Gnomon	CDS	133823	134179	.	-	0	Name=XP_006623876.1;ID=cds-XP_006623876.1;Dbxref=GeneID:102676204%2CGenbank:XP_006623876.1;Parent=rna-XM_006623813.2
NW_006264058.1	Gnomon	CDS	126706	126862	.	-	0	Name=XP_006623876.1;ID=cds-XP_006623876.1;Dbxref=GeneID:102676204%2CGenbank:XP_006623876.1;Parent=rna-XM_006623813.2
NW_006264058.1	Gnomon	CDS	126324	126442	.	-	0	Name=XP_006623876.1;ID=cds-XP_006623876.1;Dbxref=GeneID:102676204%2CGenbank:XP_006623876.1;Parent=rna-XM_006623813.2
NW_006264058.1	Gnomon	CDS	124105	124128	.	-	0	Name=XP_006623876.1;ID=cds-XP_006623876.1;Dbxref=GeneID:102676204%2CGenbank:XP_006623876.1;Parent=rna-XM_006623813.2
NW_006264058.1	Gnomon	CDS	123355	123393	.	-	0	Name=XP_006623876.1;ID=cds-XP_006623876.1;Dbxref=GeneID:102676204%2CGenbank:XP_006623876.1;Parent=rna-XM_006623813.2
NW_006264058.1	Gnomon	CDS	122390	122482	.	-	0	Name=XP_006623876.1;ID=cds-XP_006623876.1;Dbxref=GeneID:102676204%2CGenbank:XP_006623876.1;Parent=rna-XM_006623813.2
NW_006264058.1	Gnomon	CDS	121929	122091	.	-	0	Name=XP_006623876.1;ID=cds-XP_006623876.1;Dbxref=GeneID:102676204%2CGenbank:XP_006623876.1;Parent=rna-XM_006623813.2
NW_006264058.1	Gnomon	CDS	120401	121090	.	-	0	Name=XP_006623876.1;ID=cds-XP_006623876.1;Dbxref=GeneID:102676204%2CGenbank:XP_006623876.1;Parent=rna-XM_006623813.2
NW_006264058.1	Gnomon	CDS	119638	120284	.	-	0	Name=XP_006623876.1;ID=cds-XP_006623876.1;Dbxref=GeneID:102676204%2CGenbank:XP_006623876.1;Parent=rna-XM_006623813.2
NW_006264058.1	Gnomon	CDS	118447	119427	.	-	0	Name=XP_006623876.1;ID=cds-XP_006623876.1;Dbxref=GeneID:102676204%2CGenbank:XP_006623876.1;Parent=rna-XM_006623813.2
NW_006264058.1	Gnomon	CDS	117386	118249	.	-	0	Name=XP_006623876.1;ID=cds-XP_006623876.1;Dbxref=GeneID:102676204%2CGenbank:XP_006623876.1;Parent=rna-XM_006623813.2
NW_006264058.1	Gnomon	CDS	116941	117210	.	-	0	Name=XP_006623876.1;ID=cds-XP_006623876.1;Dbxref=GeneID:102676204%2CGenbank:XP_006623876.1;Parent=rna-XM_006623813.2
NW_006264058.1	Gnomon	CDS	114784	116204	.	-	0	Name=XP_006623876.1;ID=cds-XP_006623876.1;Dbxref=GeneID:102676204%2CGenbank:XP_006623876.1;Parent=rna-XM_006623813.2
NW_006264058.1	Gnomon	CDS	113749	113875	.	-	0	Name=XP_006623876.1;ID=cds-XP_006623876.1;Dbxref=GeneID:102676204%2CGenbank:XP_006623876.1;Parent=rna-XM_006623813.2
NW_006264058.1	Gnomon	CDS	133823	134179	.	-	0	Name=XP_006623878.1;ID=cds-XP_006623878.1;Dbxref=GeneID:102676204%2CGenbank:XP_006623878.1;Parent=rna-XM_006623815.2
NW_006264058.1	Gnomon	CDS	126706	126862	.	-	0	Name=XP_006623878.1;ID=cds-XP_006623878.1;Dbxref=GeneID:102676204%2CGenbank:XP_006623878.1;Parent=rna-XM_006623815.2
NW_006264058.1	Gnomon	CDS	126324	126442	.	-	0	Name=XP_006623878.1;ID=cds-XP_006623878.1;Dbxref=GeneID:102676204%2CGenbank:XP_006623878.1;Parent=rna-XM_006623815.2
NW_006264058.1	Gnomon	CDS	124105	124128	.	-	0	Name=XP_006623878.1;ID=cds-XP_006623878.1;Dbxref=GeneID:102676204%2CGenbank:XP_006623878.1;Parent=rna-XM_006623815.2
NW_006264058.1	Gnomon	CDS	122390	122482	.	-	0	Name=XP_006623878.1;ID=cds-XP_006623878.1;Dbxref=GeneID:102676204%2CGenbank:XP_006623878.1;Parent=rna-XM_006623815.2
NW_006264058.1	Gnomon	CDS	121929	122091	.	-	0	Name=XP_006623878.1;ID=cds-XP_006623878.1;Dbxref=GeneID:102676204%2CGenbank:XP_006623878.1;Parent=rna-XM_006623815.2
NW_006264058.1	Gnomon	CDS	120401	121090	.	-	0	Name=XP_006623878.1;ID=cds-XP_006623878.1;Dbxref=GeneID:102676204%2CGenbank:XP_006623878.1;Parent=rna-XM_006623815.2
NW_006264058.1	Gnomon	CDS	119638	120284	.	-	0	Name=XP_006623878.1;ID=cds-XP_006623878.1;Dbxref=GeneID:102676204%2CGenbank:XP_006623878.1;Parent=rna-XM_006623815.2
NW_006264058.1	Gnomon	CDS	118447	119427	.	-	0	Name=XP_006623878.1;ID=cds-XP_006623878.1;Dbxref=GeneID:102676204%2CGenbank:XP_006623878.1;Parent=rna-XM_006623815.2
NW_006264058.1	Gnomon	CDS	117386	118249	.	-	0	Name=XP_006623878.1;ID=cds-XP_006623878.1;Dbxref=GeneID:102676204%2CGenbank:XP_006623878.1;Parent=rna-XM_006623815.2
NW_006264058.1	Gnomon	CDS	116941	117210	.	-	0	Name=XP_006623878.1;ID=cds-XP_006623878.1;Dbxref=GeneID:102676204%2CGenbank:XP_006623878.1;Parent=rna-XM_006623815.2
NW_006264058.1	Gnomon	CDS	114784	116204	.	-	0	Name=XP_006623878.1;ID=cds-XP_006623878.1;Dbxref=GeneID:102676204%2CGenbank:XP_006623878.1;Parent=rna-XM_006623815.2
NW_006264058.1	Gnomon	CDS	113749	113875	.	-	0	Name=XP_006623878.1;ID=cds-XP_006623878.1;Dbxref=GeneID:102676204%2CGenbank:XP_006623878.1;Parent=rna-XM_006623815.2
NW_006264058.1	Gnomon	exon	136595	136678	.	+	.	ID=exon-XM_006623820.2-3;Dbxref=GeneID:102677228%2CGenbank:XM_006623820.2;Parent=rna-XM_006623820.2
NW_006264058.1	Gnomon	exon	137580	137984	.	+	.	ID=exon-XM_006623820.2-4;Dbxref=GeneID:102677228%2CGenbank:XM_006623820.2;Parent=rna-XM_006623820.2
NW_006264058.1	Gnomon	exon	138182	138719	.	+	.	ID=exon-XM_006623820.2-5;Dbxref=GeneID:102677228%2CGenbank:XM_006623820.2;Parent=rna-XM_006623820.2
NW_006264058.1	Gnomon	exon	135681	136136	.	+	.	ID=exon-XM_006623820.2-1;Dbxref=GeneID:102677228%2CGenbank:XM_006623820.2;Parent=rna-XM_006623820.2
NW_006264058.1	Gnomon	exon	136209	136326	.	+	.	ID=exon-XM_006623820.2-2;Dbxref=GeneID:102677228%2CGenbank:XM_006623820.2;Parent=rna-XM_006623820.2
NW_006264058.1	Gnomon	exon	166316	166523	.	-	.	ID=exon-XM_031514273.1-3;Dbxref=GeneID:102677593%2CGenbank:XM_031514273.1;Parent=rna-XM_031514273.1
NW_006264058.1	Gnomon	exon	165487	165820	.	-	.	ID=exon-XM_031514273.1-4;Dbxref=GeneID:102677593%2CGenbank:XM_031514273.1;Parent=rna-XM_031514273.1
NW_006264058.1	Gnomon	exon	174244	174262	.	-	.	ID=exon-XM_031514273.1-1;Dbxref=GeneID:102677593%2CGenbank:XM_031514273.1;Parent=rna-XM_031514273.1
NW_006264058.1	Gnomon	exon	166690	166821	.	-	.	ID=exon-XM_031514273.1-2;Dbxref=GeneID:102677593%2CGenbank:XM_031514273.1;Parent=rna-XM_031514273.1
NW_006264058.1	Gnomon	exon	164159	164280	.	-	.	ID=exon-XM_031514273.1-7;Dbxref=GeneID:102677593%2CGenbank:XM_031514273.1;Parent=rna-XM_031514273.1
NW_006264058.1	Gnomon	exon	164986	165280	.	-	.	ID=exon-XM_031514273.1-5;Dbxref=GeneID:102677593%2CGenbank:XM_031514273.1;Parent=rna-XM_031514273.1
NW_006264058.1	Gnomon	exon	164343	164883	.	-	.	ID=exon-XM_031514273.1-6;Dbxref=GeneID:102677593%2CGenbank:XM_031514273.1;Parent=rna-XM_031514273.1
NW_006264058.1	Gnomon	exon	144140	144399	.	-	.	ID=exon-XM_006623819.2-3;Dbxref=GeneID:102677078%2CGenbank:XM_006623819.2;Parent=rna-XM_006623819.2
NW_006264058.1	Gnomon	exon	143366	143528	.	-	.	ID=exon-XM_006623819.2-4;Dbxref=GeneID:102677078%2CGenbank:XM_006623819.2;Parent=rna-XM_006623819.2
NW_006264058.1	Gnomon	exon	145577	145840	.	-	.	ID=exon-XM_006623819.2-1;Dbxref=GeneID:102677078%2CGenbank:XM_006623819.2;Parent=rna-XM_006623819.2
NW_006264058.1	Gnomon	exon	144516	144617	.	-	.	ID=exon-XM_006623819.2-2;Dbxref=GeneID:102677078%2CGenbank:XM_006623819.2;Parent=rna-XM_006623819.2
NW_006264058.1	Gnomon	exon	142812	143135	.	-	.	ID=exon-XM_006623819.2-5;Dbxref=GeneID:102677078%2CGenbank:XM_006623819.2;Parent=rna-XM_006623819.2
NW_006264058.1	Gnomon	exon	142290	142633	.	-	.	ID=exon-XM_006623819.2-6;Dbxref=GeneID:102677078%2CGenbank:XM_006623819.2;Parent=rna-XM_006623819.2
NW_006264058.1	Gnomon	exon	116941	117210	.	-	.	ID=exon-XM_006623817.2-10;Dbxref=GeneID:102676204%2CGenbank:XM_006623817.2;Parent=rna-XM_006623817.2
NW_006264058.1	Gnomon	exon	114784	116204	.	-	.	ID=exon-XM_006623817.2-11;Dbxref=GeneID:102676204%2CGenbank:XM_006623817.2;Parent=rna-XM_006623817.2
NW_006264058.1	Gnomon	exon	113499	113875	.	-	.	ID=exon-XM_006623817.2-12;Dbxref=GeneID:102676204%2CGenbank:XM_006623817.2;Parent=rna-XM_006623817.2
NW_006264058.1	Gnomon	lnc_RNA	158707	160971	.	-	.	Name=XR_004151594.1;ID=rna-XR_004151594.1;Dbxref=GeneID:116186574%2CGenbank:XR_004151594.1;Parent=gene-LOC116186574
NW_006264058.1	Gnomon	lnc_RNA	158707	160266	.	-	.	Name=XR_004151593.1;ID=rna-XR_004151593.1;Dbxref=GeneID:116186574%2CGenbank:XR_004151593.1;Parent=gene-LOC116186574
NW_006264058.1	Gnomon	exon	104052	104200	.	+	.	ID=exon-XM_031514274.1-8;Dbxref=GeneID:116184858%2CGenbank:XM_031514274.1;Parent=rna-XM_031514274.1
NW_006264058.1	Gnomon	exon	104467	104798	.	+	.	ID=exon-XM_031514274.1-9;Dbxref=GeneID:116184858%2CGenbank:XM_031514274.1;Parent=rna-XM_031514274.1
NW_006264058.1	Gnomon	exon	102938	103069	.	+	.	ID=exon-XM_031514274.1-4;Dbxref=GeneID:116184858%2CGenbank:XM_031514274.1;Parent=rna-XM_031514274.1
NW_006264058.1	Gnomon	exon	103277	103452	.	+	.	ID=exon-XM_031514274.1-5;Dbxref=GeneID:116184858%2CGenbank:XM_031514274.1;Parent=rna-XM_031514274.1
NW_006264058.1	Gnomon	exon	103563	103673	.	+	.	ID=exon-XM_031514274.1-6;Dbxref=GeneID:116184858%2CGenbank:XM_031514274.1;Parent=rna-XM_031514274.1
NW_006264058.1	Gnomon	exon	103742	103915	.	+	.	ID=exon-XM_031514274.1-7;Dbxref=GeneID:116184858%2CGenbank:XM_031514274.1;Parent=rna-XM_031514274.1
NW_006264058.1	Gnomon	exon	117386	118249	.	-	.	ID=exon-XM_006623817.2-9;Dbxref=GeneID:102676204%2CGenbank:XM_006623817.2;Parent=rna-XM_006623817.2
NW_006264058.1	Gnomon	exon	119638	120284	.	-	.	ID=exon-XM_006623817.2-7;Dbxref=GeneID:102676204%2CGenbank:XM_006623817.2;Parent=rna-XM_006623817.2
NW_006264058.1	Gnomon	exon	118447	119427	.	-	.	ID=exon-XM_006623817.2-8;Dbxref=GeneID:102676204%2CGenbank:XM_006623817.2;Parent=rna-XM_006623817.2
NW_006264058.1	Gnomon	exon	121929	122091	.	-	.	ID=exon-XM_006623817.2-5;Dbxref=GeneID:102676204%2CGenbank:XM_006623817.2;Parent=rna-XM_006623817.2
NW_006264058.1	Gnomon	exon	120401	121090	.	-	.	ID=exon-XM_006623817.2-6;Dbxref=GeneID:102676204%2CGenbank:XM_006623817.2;Parent=rna-XM_006623817.2
NW_006264058.1	Gnomon	exon	126324	126442	.	-	.	ID=exon-XM_006623817.2-3;Dbxref=GeneID:102676204%2CGenbank:XM_006623817.2;Parent=rna-XM_006623817.2
NW_006264058.1	Gnomon	exon	122390	122482	.	-	.	ID=exon-XM_006623817.2-4;Dbxref=GeneID:102676204%2CGenbank:XM_006623817.2;Parent=rna-XM_006623817.2
NW_006264058.1	Gnomon	exon	133823	134310	.	-	.	ID=exon-XM_006623817.2-1;Dbxref=GeneID:102676204%2CGenbank:XM_006623817.2;Parent=rna-XM_006623817.2
NW_006264058.1	Gnomon	exon	126706	126862	.	-	.	ID=exon-XM_006623817.2-2;Dbxref=GeneID:102676204%2CGenbank:XM_006623817.2;Parent=rna-XM_006623817.2
NW_006264058.1	Gnomon	lnc_RNA	235280	236794	.	-	.	Name=XR_004151600.1;ID=rna-XR_004151600.1;Dbxref=GeneID:116186578%2CGenbank:XR_004151600.1;Parent=gene-LOC116186578
NW_006264058.1	Gnomon	exon	101613	101953	.	+	.	ID=exon-XM_031514274.1-1;Dbxref=GeneID:116184858%2CGenbank:XM_031514274.1;Parent=rna-XM_031514274.1
NW_006264058.1	Gnomon	exon	102042	102248	.	+	.	ID=exon-XM_031514274.1-2;Dbxref=GeneID:116184858%2CGenbank:XM_031514274.1;Parent=rna-XM_031514274.1
NW_006264058.1	Gnomon	exon	102486	102687	.	+	.	ID=exon-XM_031514274.1-3;Dbxref=GeneID:116184858%2CGenbank:XM_031514274.1;Parent=rna-XM_031514274.1
NW_006264058.1	Gnomon	transcript	113499	134310	.	-	.	Name=XR_004151601.1;ID=rna-XR_004151601.1;Dbxref=GeneID:102676204%2CGenbank:XR_004151601.1;Parent=gene-LOC102676204
NW_006264058.1	Gnomon	exon	114330	114410	.	-	.	ID=exon-XR_004151601.1-14;Dbxref=GeneID:102676204%2CGenbank:XR_004151601.1;Parent=rna-XR_004151601.1
NW_006264058.1	Gnomon	exon	114784	116204	.	-	.	ID=exon-XR_004151601.1-13;Dbxref=GeneID:102676204%2CGenbank:XR_004151601.1;Parent=rna-XR_004151601.1
NW_006264058.1	Gnomon	exon	113499	113709	.	-	.	ID=exon-XR_004151601.1-16;Dbxref=GeneID:102676204%2CGenbank:XR_004151601.1;Parent=rna-XR_004151601.1
NW_006264058.1	Gnomon	exon	113769	113875	.	-	.	ID=exon-XR_004151601.1-15;Dbxref=GeneID:102676204%2CGenbank:XR_004151601.1;Parent=rna-XR_004151601.1
NW_006264058.1	Gnomon	exon	118447	119427	.	-	.	ID=exon-XR_004151601.1-10;Dbxref=GeneID:102676204%2CGenbank:XR_004151601.1;Parent=rna-XR_004151601.1
NW_006264058.1	Gnomon	exon	116941	117210	.	-	.	ID=exon-XR_004151601.1-12;Dbxref=GeneID:102676204%2CGenbank:XR_004151601.1;Parent=rna-XR_004151601.1
NW_006264058.1	Gnomon	exon	117386	118249	.	-	.	ID=exon-XR_004151601.1-11;Dbxref=GeneID:102676204%2CGenbank:XR_004151601.1;Parent=rna-XR_004151601.1
NW_006264058.1	Gnomon	gene	151626	158167	.	-	.	Name=LOC102677453;ID=gene-LOC102677453;Dbxref=GeneID:102677453
NW_006264058.1	Gnomon	gene	164095	174262	.	-	.	Name=LOC102677593;ID=gene-LOC102677593;Dbxref=GeneID:102677593
NW_006264058.1	Gnomon	exon	104467	104797	.	+	.	ID=exon-XM_031514275.1-10;Dbxref=GeneID:116184858%2CGenbank:XM_031514275.1;Parent=rna-XM_031514275.1
NW_006264058.1	Gnomon	gene	142290	145840	.	-	.	Name=LOC102677078;ID=gene-LOC102677078;Dbxref=GeneID:102677078
NW_006264058.1	Gnomon	exon	21002	21235	.	+	.	ID=exon-XM_006623805.2-4;Dbxref=GeneID:102675384%2CGenbank:XM_006623805.2;Parent=rna-XM_006623805.2
NW_006264058.1	Gnomon	exon	16034	16300	.	+	.	ID=exon-XM_006623805.2-1;Dbxref=GeneID:102675384%2CGenbank:XM_006623805.2;Parent=rna-XM_006623805.2
NW_006264058.1	Gnomon	exon	18236	18350	.	+	.	ID=exon-XM_006623805.2-3;Dbxref=GeneID:102675384%2CGenbank:XM_006623805.2;Parent=rna-XM_006623805.2
NW_006264058.1	Gnomon	exon	16575	16794	.	+	.	ID=exon-XM_006623805.2-2;Dbxref=GeneID:102675384%2CGenbank:XM_006623805.2;Parent=rna-XM_006623805.2
NW_006264058.1	Gnomon	exon	120401	121090	.	-	.	ID=exon-XM_031514282.1-8;Dbxref=GeneID:102676204%2CGenbank:XM_031514282.1;Parent=rna-XM_031514282.1
NW_006264058.1	Gnomon	exon	121929	122091	.	-	.	ID=exon-XM_031514282.1-7;Dbxref=GeneID:102676204%2CGenbank:XM_031514282.1;Parent=rna-XM_031514282.1
NW_006264058.1	Gnomon	exon	119638	120284	.	-	.	ID=exon-XM_031514282.1-9;Dbxref=GeneID:102676204%2CGenbank:XM_031514282.1;Parent=rna-XM_031514282.1
NW_006264058.1	Gnomon	exon	124105	124128	.	-	.	ID=exon-XM_031514282.1-4;Dbxref=GeneID:102676204%2CGenbank:XM_031514282.1;Parent=rna-XM_031514282.1
NW_006264058.1	Gnomon	exon	126324	126442	.	-	.	ID=exon-XM_031514282.1-3;Dbxref=GeneID:102676204%2CGenbank:XM_031514282.1;Parent=rna-XM_031514282.1
NW_006264058.1	Gnomon	exon	122390	122482	.	-	.	ID=exon-XM_031514282.1-6;Dbxref=GeneID:102676204%2CGenbank:XM_031514282.1;Parent=rna-XM_031514282.1
NW_006264058.1	Gnomon	exon	123355	123393	.	-	.	ID=exon-XM_031514282.1-5;Dbxref=GeneID:102676204%2CGenbank:XM_031514282.1;Parent=rna-XM_031514282.1
NW_006264058.1	Gnomon	exon	126706	126862	.	-	.	ID=exon-XM_031514282.1-2;Dbxref=GeneID:102676204%2CGenbank:XM_031514282.1;Parent=rna-XM_031514282.1
NW_006264058.1	Gnomon	exon	133823	134310	.	-	.	ID=exon-XM_031514282.1-1;Dbxref=GeneID:102676204%2CGenbank:XM_031514282.1;Parent=rna-XM_031514282.1
NW_006264058.1	Gnomon	mRNA	164095	166803	.	-	.	Name=XM_031514272.1;ID=rna-XM_031514272.1;Dbxref=GeneID:102677593%2CGenbank:XM_031514272.1;Parent=gene-LOC102677593
NW_006264058.1	Gnomon	gene	135681	138719	.	+	.	Name=LOC102677228;ID=gene-LOC102677228;Dbxref=GeneID:102677228
NW_006264058.1	Gnomon	exon	114784	116204	.	-	.	ID=exon-XM_031514280.1-13;Dbxref=GeneID:102676204%2CGenbank:XM_031514280.1;Parent=rna-XM_031514280.1
NW_006264058.1	Gnomon	exon	116941	117210	.	-	.	ID=exon-XM_031514280.1-12;Dbxref=GeneID:102676204%2CGenbank:XM_031514280.1;Parent=rna-XM_031514280.1
NW_006264058.1	Gnomon	exon	117386	118249	.	-	.	ID=exon-XM_031514280.1-11;Dbxref=GeneID:102676204%2CGenbank:XM_031514280.1;Parent=rna-XM_031514280.1
NW_006264058.1	Gnomon	exon	118447	119427	.	-	.	ID=exon-XM_031514280.1-10;Dbxref=GeneID:102676204%2CGenbank:XM_031514280.1;Parent=rna-XM_031514280.1
NW_006264058.1	Gnomon	exon	113499	113875	.	-	.	ID=exon-XM_031514280.1-14;Dbxref=GeneID:102676204%2CGenbank:XM_031514280.1;Parent=rna-XM_031514280.1
NW_006264058.1	Gnomon	exon	39422	39994	.	+	.	ID=exon-XM_006623803.2-1;Dbxref=GeneID:102675069%2CGenbank:XM_006623803.2;Parent=rna-XM_006623803.2
NW_006264058.1	Gnomon	exon	42320	42709	.	+	.	ID=exon-XM_006623803.2-3;Dbxref=GeneID:102675069%2CGenbank:XM_006623803.2;Parent=rna-XM_006623803.2
NW_006264058.1	Gnomon	exon	40980	41226	.	+	.	ID=exon-XM_006623803.2-2;Dbxref=GeneID:102675069%2CGenbank:XM_006623803.2;Parent=rna-XM_006623803.2
NW_006264058.1	Gnomon	exon	43905	44125	.	+	.	ID=exon-XM_006623803.2-5;Dbxref=GeneID:102675069%2CGenbank:XM_006623803.2;Parent=rna-XM_006623803.2
NW_006264058.1	Gnomon	exon	43323	43490	.	+	.	ID=exon-XM_006623803.2-4;Dbxref=GeneID:102675069%2CGenbank:XM_006623803.2;Parent=rna-XM_006623803.2
NW_006264058.1	Gnomon	exon	44488	44797	.	+	.	ID=exon-XM_006623803.2-6;Dbxref=GeneID:102675069%2CGenbank:XM_006623803.2;Parent=rna-XM_006623803.2
NW_006264058.1	Gnomon	exon	158707	158982	.	-	.	ID=exon-XR_004151594.1-3;Dbxref=GeneID:116186574%2CGenbank:XR_004151594.1;Parent=rna-XR_004151594.1
NW_006264058.1	Gnomon	exon	159050	159353	.	-	.	ID=exon-XR_004151594.1-2;Dbxref=GeneID:116186574%2CGenbank:XR_004151594.1;Parent=rna-XR_004151594.1
NW_006264058.1	Gnomon	exon	160757	160971	.	-	.	ID=exon-XR_004151594.1-1;Dbxref=GeneID:116186574%2CGenbank:XR_004151594.1;Parent=rna-XR_004151594.1
NW_006264058.1	Gnomon	exon	158707	158982	.	-	.	ID=exon-XR_004151593.1-3;Dbxref=GeneID:116186574%2CGenbank:XR_004151593.1;Parent=rna-XR_004151593.1
NW_006264058.1	Gnomon	exon	159050	159353	.	-	.	ID=exon-XR_004151593.1-2;Dbxref=GeneID:116186574%2CGenbank:XR_004151593.1;Parent=rna-XR_004151593.1
NW_006264058.1	Gnomon	exon	159804	160266	.	-	.	ID=exon-XR_004151593.1-1;Dbxref=GeneID:116186574%2CGenbank:XR_004151593.1;Parent=rna-XR_004151593.1
NW_006264058.1	Gnomon	CDS	166690	166803	.	-	0	Name=XP_031370132.1;ID=cds-XP_031370132.1;Dbxref=GeneID:102677593%2CGenbank:XP_031370132.1;Parent=rna-XM_031514272.1
NW_006264058.1	Gnomon	CDS	166316	166523	.	-	0	Name=XP_031370132.1;ID=cds-XP_031370132.1;Dbxref=GeneID:102677593%2CGenbank:XP_031370132.1;Parent=rna-XM_031514272.1
NW_006264058.1	Gnomon	CDS	165487	165820	.	-	0	Name=XP_031370132.1;ID=cds-XP_031370132.1;Dbxref=GeneID:102677593%2CGenbank:XP_031370132.1;Parent=rna-XM_031514272.1
NW_006264058.1	Gnomon	CDS	164986	165280	.	-	0	Name=XP_031370132.1;ID=cds-XP_031370132.1;Dbxref=GeneID:102677593%2CGenbank:XP_031370132.1;Parent=rna-XM_031514272.1
NW_006264058.1	Gnomon	CDS	164343	164883	.	-	0	Name=XP_031370132.1;ID=cds-XP_031370132.1;Dbxref=GeneID:102677593%2CGenbank:XP_031370132.1;Parent=rna-XM_031514272.1
NW_006264058.1	Gnomon	CDS	164159	164280	.	-	0	Name=XP_031370132.1;ID=cds-XP_031370132.1;Dbxref=GeneID:102677593%2CGenbank:XP_031370132.1;Parent=rna-XM_031514272.1
NW_006264058.1	Gnomon	CDS	101861	101953	.	+	0	Name=XP_031370135.1;ID=cds-XP_031370135.1;Dbxref=GeneID:116184858%2CGenbank:XP_031370135.1;Parent=rna-XM_031514275.1
NW_006264058.1	Gnomon	CDS	102042	102248	.	+	0	Name=XP_031370135.1;ID=cds-XP_031370135.1;Dbxref=GeneID:116184858%2CGenbank:XP_031370135.1;Parent=rna-XM_031514275.1
NW_006264058.1	Gnomon	CDS	102486	102687	.	+	0	Name=XP_031370135.1;ID=cds-XP_031370135.1;Dbxref=GeneID:116184858%2CGenbank:XP_031370135.1;Parent=rna-XM_031514275.1
NW_006264058.1	Gnomon	CDS	102938	103069	.	+	0	Name=XP_031370135.1;ID=cds-XP_031370135.1;Dbxref=GeneID:116184858%2CGenbank:XP_031370135.1;Parent=rna-XM_031514275.1
NW_006264058.1	Gnomon	CDS	103277	103452	.	+	0	Name=XP_031370135.1;ID=cds-XP_031370135.1;Dbxref=GeneID:116184858%2CGenbank:XP_031370135.1;Parent=rna-XM_031514275.1
NW_006264058.1	Gnomon	CDS	103563	103673	.	+	0	Name=XP_031370135.1;ID=cds-XP_031370135.1;Dbxref=GeneID:116184858%2CGenbank:XP_031370135.1;Parent=rna-XM_031514275.1
NW_006264058.1	Gnomon	CDS	103742	103915	.	+	0	Name=XP_031370135.1;ID=cds-XP_031370135.1;Dbxref=GeneID:116184858%2CGenbank:XP_031370135.1;Parent=rna-XM_031514275.1
NW_006264058.1	Gnomon	CDS	104052	104200	.	+	0	Name=XP_031370135.1;ID=cds-XP_031370135.1;Dbxref=GeneID:116184858%2CGenbank:XP_031370135.1;Parent=rna-XM_031514275.1
NW_006264058.1	Gnomon	CDS	104467	104761	.	+	0	Name=XP_031370135.1;ID=cds-XP_031370135.1;Dbxref=GeneID:116184858%2CGenbank:XP_031370135.1;Parent=rna-XM_031514275.1
NW_006264058.1	Gnomon	exon	43323	43618	.	+	.	ID=exon-XM_031514278.1-4;Dbxref=GeneID:102675069%2CGenbank:XM_031514278.1;Parent=rna-XM_031514278.1
NW_006264058.1	Gnomon	exon	39423	39994	.	+	.	ID=exon-XM_031514278.1-1;Dbxref=GeneID:102675069%2CGenbank:XM_031514278.1;Parent=rna-XM_031514278.1
NW_006264058.1	Gnomon	exon	42320	42709	.	+	.	ID=exon-XM_031514278.1-3;Dbxref=GeneID:102675069%2CGenbank:XM_031514278.1;Parent=rna-XM_031514278.1
NW_006264058.1	Gnomon	exon	40980	41226	.	+	.	ID=exon-XM_031514278.1-2;Dbxref=GeneID:102675069%2CGenbank:XM_031514278.1;Parent=rna-XM_031514278.1
NW_006264058.1	Gnomon	CDS	39668	39994	.	+	0	Name=XP_031370136.1;ID=cds-XP_031370136.1;Dbxref=GeneID:102675069%2CGenbank:XP_031370136.1;Parent=rna-XM_031514276.1
NW_006264058.1	Gnomon	CDS	40980	41226	.	+	0	Name=XP_031370136.1;ID=cds-XP_031370136.1;Dbxref=GeneID:102675069%2CGenbank:XP_031370136.1;Parent=rna-XM_031514276.1
NW_006264058.1	Gnomon	CDS	42317	42709	.	+	0	Name=XP_031370136.1;ID=cds-XP_031370136.1;Dbxref=GeneID:102675069%2CGenbank:XP_031370136.1;Parent=rna-XM_031514276.1
NW_006264058.1	Gnomon	CDS	43323	43490	.	+	0	Name=XP_031370136.1;ID=cds-XP_031370136.1;Dbxref=GeneID:102675069%2CGenbank:XP_031370136.1;Parent=rna-XM_031514276.1
NW_006264058.1	Gnomon	CDS	43905	43951	.	+	0	Name=XP_031370136.1;ID=cds-XP_031370136.1;Dbxref=GeneID:102675069%2CGenbank:XP_031370136.1;Parent=rna-XM_031514276.1
NW_006264058.1	Gnomon	exon	235280	235536	.	-	.	ID=exon-XR_004151600.1-2;Dbxref=GeneID:116186578%2CGenbank:XR_004151600.1;Parent=rna-XR_004151600.1
NW_006264058.1	Gnomon	exon	235585	236794	.	-	.	ID=exon-XR_004151600.1-1;Dbxref=GeneID:116186578%2CGenbank:XR_004151600.1;Parent=rna-XR_004151600.1
NW_006264058.1	Gnomon	exon	161032	161537	.	-	.	ID=exon-XR_004151595.1-1;Dbxref=GeneID:116186574%2CGenbank:XR_004151595.1;Parent=rna-XR_004151595.1
NW_006264058.1	Gnomon	exon	158707	158982	.	-	.	ID=exon-XR_004151595.1-3;Dbxref=GeneID:116186574%2CGenbank:XR_004151595.1;Parent=rna-XR_004151595.1
NW_006264058.1	Gnomon	exon	159050	159353	.	-	.	ID=exon-XR_004151595.1-2;Dbxref=GeneID:116186574%2CGenbank:XR_004151595.1;Parent=rna-XR_004151595.1
NW_006264058.1	Gnomon	CDS	166690	166803	.	-	0	Name=XP_031370133.1;ID=cds-XP_031370133.1;Dbxref=GeneID:102677593%2CGenbank:XP_031370133.1;Parent=rna-XM_031514273.1
NW_006264058.1	Gnomon	CDS	166316	166523	.	-	0	Name=XP_031370133.1;ID=cds-XP_031370133.1;Dbxref=GeneID:102677593%2CGenbank:XP_031370133.1;Parent=rna-XM_031514273.1
NW_006264058.1	Gnomon	CDS	165487	165820	.	-	0	Name=XP_031370133.1;ID=cds-XP_031370133.1;Dbxref=GeneID:102677593%2CGenbank:XP_031370133.1;Parent=rna-XM_031514273.1
NW_006264058.1	Gnomon	CDS	164986	165280	.	-	0	Name=XP_031370133.1;ID=cds-XP_031370133.1;Dbxref=GeneID:102677593%2CGenbank:XP_031370133.1;Parent=rna-XM_031514273.1
NW_006264058.1	Gnomon	CDS	164343	164883	.	-	0	Name=XP_031370133.1;ID=cds-XP_031370133.1;Dbxref=GeneID:102677593%2CGenbank:XP_031370133.1;Parent=rna-XM_031514273.1
NW_006264058.1	Gnomon	CDS	164159	164280	.	-	0	Name=XP_031370133.1;ID=cds-XP_031370133.1;Dbxref=GeneID:102677593%2CGenbank:XP_031370133.1;Parent=rna-XM_031514273.1
NW_006264058.1	Gnomon	CDS	101651	101953	.	+	0	Name=XP_031370134.1;ID=cds-XP_031370134.1;Dbxref=GeneID:116184858%2CGenbank:XP_031370134.1;Parent=rna-XM_031514274.1
NW_006264058.1	Gnomon	CDS	102042	102248	.	+	0	Name=XP_031370134.1;ID=cds-XP_031370134.1;Dbxref=GeneID:116184858%2CGenbank:XP_031370134.1;Parent=rna-XM_031514274.1
NW_006264058.1	Gnomon	CDS	102486	102687	.	+	0	Name=XP_031370134.1;ID=cds-XP_031370134.1;Dbxref=GeneID:116184858%2CGenbank:XP_031370134.1;Parent=rna-XM_031514274.1
NW_006264058.1	Gnomon	CDS	102938	103069	.	+	0	Name=XP_031370134.1;ID=cds-XP_031370134.1;Dbxref=GeneID:116184858%2CGenbank:XP_031370134.1;Parent=rna-XM_031514274.1
NW_006264058.1	Gnomon	CDS	103277	103452	.	+	0	Name=XP_031370134.1;ID=cds-XP_031370134.1;Dbxref=GeneID:116184858%2CGenbank:XP_031370134.1;Parent=rna-XM_031514274.1
NW_006264058.1	Gnomon	CDS	103563	103673	.	+	0	Name=XP_031370134.1;ID=cds-XP_031370134.1;Dbxref=GeneID:116184858%2CGenbank:XP_031370134.1;Parent=rna-XM_031514274.1
NW_006264058.1	Gnomon	CDS	103742	103915	.	+	0	Name=XP_031370134.1;ID=cds-XP_031370134.1;Dbxref=GeneID:116184858%2CGenbank:XP_031370134.1;Parent=rna-XM_031514274.1
NW_006264058.1	Gnomon	CDS	104052	104200	.	+	0	Name=XP_031370134.1;ID=cds-XP_031370134.1;Dbxref=GeneID:116184858%2CGenbank:XP_031370134.1;Parent=rna-XM_031514274.1
NW_006264058.1	Gnomon	CDS	104467	104761	.	+	0	Name=XP_031370134.1;ID=cds-XP_031370134.1;Dbxref=GeneID:116184858%2CGenbank:XP_031370134.1;Parent=rna-XM_031514274.1
NW_006264058.1	Gnomon	CDS	77991	78119	.	+	0	Name=XP_031370139.1;ID=cds-XP_031370139.1;Dbxref=GeneID:102675665%2CGenbank:XP_031370139.1;Parent=rna-XM_031514279.1
NW_006264058.1	Gnomon	CDS	78818	79048	.	+	0	Name=XP_031370139.1;ID=cds-XP_031370139.1;Dbxref=GeneID:102675665%2CGenbank:XP_031370139.1;Parent=rna-XM_031514279.1
NW_006264058.1	Gnomon	CDS	79113	79220	.	+	0	Name=XP_031370139.1;ID=cds-XP_031370139.1;Dbxref=GeneID:102675665%2CGenbank:XP_031370139.1;Parent=rna-XM_031514279.1
NW_006264058.1	Gnomon	CDS	79292	79505	.	+	0	Name=XP_031370139.1;ID=cds-XP_031370139.1;Dbxref=GeneID:102675665%2CGenbank:XP_031370139.1;Parent=rna-XM_031514279.1
NW_006264058.1	Gnomon	CDS	79577	79729	.	+	0	Name=XP_031370139.1;ID=cds-XP_031370139.1;Dbxref=GeneID:102675665%2CGenbank:XP_031370139.1;Parent=rna-XM_031514279.1
NW_006264058.1	Gnomon	CDS	79814	80022	.	+	0	Name=XP_031370139.1;ID=cds-XP_031370139.1;Dbxref=GeneID:102675665%2CGenbank:XP_031370139.1;Parent=rna-XM_031514279.1
NW_006264058.1	Gnomon	CDS	80112	80342	.	+	0	Name=XP_031370139.1;ID=cds-XP_031370139.1;Dbxref=GeneID:102675665%2CGenbank:XP_031370139.1;Parent=rna-XM_031514279.1
NW_006264058.1	Gnomon	CDS	80526	80729	.	+	0	Name=XP_031370139.1;ID=cds-XP_031370139.1;Dbxref=GeneID:102675665%2CGenbank:XP_031370139.1;Parent=rna-XM_031514279.1
NW_006264058.1	Gnomon	CDS	80989	81180	.	+	0	Name=XP_031370139.1;ID=cds-XP_031370139.1;Dbxref=GeneID:102675665%2CGenbank:XP_031370139.1;Parent=rna-XM_031514279.1
NW_006264058.1	Gnomon	CDS	81271	81480	.	+	0	Name=XP_031370139.1;ID=cds-XP_031370139.1;Dbxref=GeneID:102675665%2CGenbank:XP_031370139.1;Parent=rna-XM_031514279.1
NW_006264058.1	Gnomon	CDS	81733	82007	.	+	0	Name=XP_031370139.1;ID=cds-XP_031370139.1;Dbxref=GeneID:102675665%2CGenbank:XP_031370139.1;Parent=rna-XM_031514279.1
NW_006264058.1	Gnomon	CDS	82786	82904	.	+	0	Name=XP_031370139.1;ID=cds-XP_031370139.1;Dbxref=GeneID:102675665%2CGenbank:XP_031370139.1;Parent=rna-XM_031514279.1
NW_006264058.1	Gnomon	CDS	82984	83301	.	+	0	Name=XP_031370139.1;ID=cds-XP_031370139.1;Dbxref=GeneID:102675665%2CGenbank:XP_031370139.1;Parent=rna-XM_031514279.1
NW_006264058.1	Gnomon	CDS	83390	83462	.	+	0	Name=XP_031370139.1;ID=cds-XP_031370139.1;Dbxref=GeneID:102675665%2CGenbank:XP_031370139.1;Parent=rna-XM_031514279.1
NW_006264058.1	Gnomon	CDS	83604	83777	.	+	0	Name=XP_031370139.1;ID=cds-XP_031370139.1;Dbxref=GeneID:102675665%2CGenbank:XP_031370139.1;Parent=rna-XM_031514279.1
NW_006264058.1	Gnomon	CDS	83877	83952	.	+	0	Name=XP_031370139.1;ID=cds-XP_031370139.1;Dbxref=GeneID:102675665%2CGenbank:XP_031370139.1;Parent=rna-XM_031514279.1
NW_006264058.1	Gnomon	CDS	84110	84262	.	+	0	Name=XP_031370139.1;ID=cds-XP_031370139.1;Dbxref=GeneID:102675665%2CGenbank:XP_031370139.1;Parent=rna-XM_031514279.1
NW_006264058.1	Gnomon	CDS	84360	84455	.	+	0	Name=XP_031370139.1;ID=cds-XP_031370139.1;Dbxref=GeneID:102675665%2CGenbank:XP_031370139.1;Parent=rna-XM_031514279.1
NW_006264058.1	Gnomon	CDS	84561	84907	.	+	0	Name=XP_031370139.1;ID=cds-XP_031370139.1;Dbxref=GeneID:102675665%2CGenbank:XP_031370139.1;Parent=rna-XM_031514279.1
NW_006264058.1	Gnomon	CDS	86156	86312	.	+	0	Name=XP_031370139.1;ID=cds-XP_031370139.1;Dbxref=GeneID:102675665%2CGenbank:XP_031370139.1;Parent=rna-XM_031514279.1
NW_006264058.1	Gnomon	CDS	86390	86622	.	+	0	Name=XP_031370139.1;ID=cds-XP_031370139.1;Dbxref=GeneID:102675665%2CGenbank:XP_031370139.1;Parent=rna-XM_031514279.1
NW_006264058.1	Gnomon	CDS	86848	87137	.	+	0	Name=XP_031370139.1;ID=cds-XP_031370139.1;Dbxref=GeneID:102675665%2CGenbank:XP_031370139.1;Parent=rna-XM_031514279.1
NW_006264058.1	Gnomon	CDS	87681	87829	.	+	0	Name=XP_031370139.1;ID=cds-XP_031370139.1;Dbxref=GeneID:102675665%2CGenbank:XP_031370139.1;Parent=rna-XM_031514279.1
NW_006264058.1	Gnomon	CDS	88154	88399	.	+	0	Name=XP_031370139.1;ID=cds-XP_031370139.1;Dbxref=GeneID:102675665%2CGenbank:XP_031370139.1;Parent=rna-XM_031514279.1
NW_006264058.1	Gnomon	CDS	88536	88760	.	+	0	Name=XP_031370139.1;ID=cds-XP_031370139.1;Dbxref=GeneID:102675665%2CGenbank:XP_031370139.1;Parent=rna-XM_031514279.1
NW_006264058.1	Gnomon	CDS	88897	89098	.	+	0	Name=XP_031370139.1;ID=cds-XP_031370139.1;Dbxref=GeneID:102675665%2CGenbank:XP_031370139.1;Parent=rna-XM_031514279.1
NW_006264058.1	Gnomon	CDS	89281	89447	.	+	0	Name=XP_031370139.1;ID=cds-XP_031370139.1;Dbxref=GeneID:102675665%2CGenbank:XP_031370139.1;Parent=rna-XM_031514279.1
NW_006264058.1	Gnomon	CDS	89547	89959	.	+	0	Name=XP_031370139.1;ID=cds-XP_031370139.1;Dbxref=GeneID:102675665%2CGenbank:XP_031370139.1;Parent=rna-XM_031514279.1
NW_006264058.1	Gnomon	CDS	90022	90292	.	+	0	Name=XP_031370139.1;ID=cds-XP_031370139.1;Dbxref=GeneID:102675665%2CGenbank:XP_031370139.1;Parent=rna-XM_031514279.1
NW_006264058.1	Gnomon	CDS	90788	91050	.	+	0	Name=XP_031370139.1;ID=cds-XP_031370139.1;Dbxref=GeneID:102675665%2CGenbank:XP_031370139.1;Parent=rna-XM_031514279.1
NW_006264058.1	Gnomon	CDS	91292	91602	.	+	0	Name=XP_031370139.1;ID=cds-XP_031370139.1;Dbxref=GeneID:102675665%2CGenbank:XP_031370139.1;Parent=rna-XM_031514279.1
NW_006264058.1	Gnomon	CDS	91753	91868	.	+	0	Name=XP_031370139.1;ID=cds-XP_031370139.1;Dbxref=GeneID:102675665%2CGenbank:XP_031370139.1;Parent=rna-XM_031514279.1
NW_006264058.1	Gnomon	CDS	91969	92180	.	+	0	Name=XP_031370139.1;ID=cds-XP_031370139.1;Dbxref=GeneID:102675665%2CGenbank:XP_031370139.1;Parent=rna-XM_031514279.1
NW_006264058.1	Gnomon	CDS	92240	92443	.	+	0	Name=XP_031370139.1;ID=cds-XP_031370139.1;Dbxref=GeneID:102675665%2CGenbank:XP_031370139.1;Parent=rna-XM_031514279.1
NW_006264058.1	Gnomon	CDS	92547	92618	.	+	0	Name=XP_031370139.1;ID=cds-XP_031370139.1;Dbxref=GeneID:102675665%2CGenbank:XP_031370139.1;Parent=rna-XM_031514279.1
NW_006264058.1	Gnomon	CDS	92720	92935	.	+	0	Name=XP_031370139.1;ID=cds-XP_031370139.1;Dbxref=GeneID:102675665%2CGenbank:XP_031370139.1;Parent=rna-XM_031514279.1
NW_006264058.1	Gnomon	CDS	92997	93234	.	+	0	Name=XP_031370139.1;ID=cds-XP_031370139.1;Dbxref=GeneID:102675665%2CGenbank:XP_031370139.1;Parent=rna-XM_031514279.1
NW_006264058.1	Gnomon	CDS	93383	93575	.	+	0	Name=XP_031370139.1;ID=cds-XP_031370139.1;Dbxref=GeneID:102675665%2CGenbank:XP_031370139.1;Parent=rna-XM_031514279.1
NW_006264058.1	Gnomon	CDS	93654	93831	.	+	0	Name=XP_031370139.1;ID=cds-XP_031370139.1;Dbxref=GeneID:102675665%2CGenbank:XP_031370139.1;Parent=rna-XM_031514279.1
NW_006264058.1	Gnomon	CDS	93913	94041	.	+	0	Name=XP_031370139.1;ID=cds-XP_031370139.1;Dbxref=GeneID:102675665%2CGenbank:XP_031370139.1;Parent=rna-XM_031514279.1
NW_006264058.1	Gnomon	CDS	94117	94336	.	+	0	Name=XP_031370139.1;ID=cds-XP_031370139.1;Dbxref=GeneID:102675665%2CGenbank:XP_031370139.1;Parent=rna-XM_031514279.1
NW_006264058.1	Gnomon	CDS	94413	94574	.	+	0	Name=XP_031370139.1;ID=cds-XP_031370139.1;Dbxref=GeneID:102675665%2CGenbank:XP_031370139.1;Parent=rna-XM_031514279.1
NW_006264058.1	Gnomon	CDS	94687	94833	.	+	0	Name=XP_031370139.1;ID=cds-XP_031370139.1;Dbxref=GeneID:102675665%2CGenbank:XP_031370139.1;Parent=rna-XM_031514279.1
NW_006264058.1	Gnomon	CDS	94937	95098	.	+	0	Name=XP_031370139.1;ID=cds-XP_031370139.1;Dbxref=GeneID:102675665%2CGenbank:XP_031370139.1;Parent=rna-XM_031514279.1
NW_006264058.1	Gnomon	CDS	95344	95580	.	+	0	Name=XP_031370139.1;ID=cds-XP_031370139.1;Dbxref=GeneID:102675665%2CGenbank:XP_031370139.1;Parent=rna-XM_031514279.1
NW_006264058.1	Gnomon	CDS	95806	96027	.	+	0	Name=XP_031370139.1;ID=cds-XP_031370139.1;Dbxref=GeneID:102675665%2CGenbank:XP_031370139.1;Parent=rna-XM_031514279.1
NW_006264058.1	Gnomon	CDS	97014	97265	.	+	0	Name=XP_031370139.1;ID=cds-XP_031370139.1;Dbxref=GeneID:102675665%2CGenbank:XP_031370139.1;Parent=rna-XM_031514279.1
NW_006264058.1	Gnomon	CDS	97401	97527	.	+	0	Name=XP_031370139.1;ID=cds-XP_031370139.1;Dbxref=GeneID:102675665%2CGenbank:XP_031370139.1;Parent=rna-XM_031514279.1
NW_006264058.1	Gnomon	CDS	97676	97809	.	+	0	Name=XP_031370139.1;ID=cds-XP_031370139.1;Dbxref=GeneID:102675665%2CGenbank:XP_031370139.1;Parent=rna-XM_031514279.1
NW_006264058.1	Gnomon	CDS	97920	98157	.	+	0	Name=XP_031370139.1;ID=cds-XP_031370139.1;Dbxref=GeneID:102675665%2CGenbank:XP_031370139.1;Parent=rna-XM_031514279.1
NW_006264058.1	Gnomon	CDS	98356	98543	.	+	0	Name=XP_031370139.1;ID=cds-XP_031370139.1;Dbxref=GeneID:102675665%2CGenbank:XP_031370139.1;Parent=rna-XM_031514279.1
NW_006264058.1	Gnomon	CDS	98628	98797	.	+	0	Name=XP_031370139.1;ID=cds-XP_031370139.1;Dbxref=GeneID:102675665%2CGenbank:XP_031370139.1;Parent=rna-XM_031514279.1
NW_006264058.1	Gnomon	CDS	98898	99118	.	+	0	Name=XP_031370139.1;ID=cds-XP_031370139.1;Dbxref=GeneID:102675665%2CGenbank:XP_031370139.1;Parent=rna-XM_031514279.1
NW_006264058.1	Gnomon	CDS	99234	99510	.	+	0	Name=XP_031370139.1;ID=cds-XP_031370139.1;Dbxref=GeneID:102675665%2CGenbank:XP_031370139.1;Parent=rna-XM_031514279.1
NW_006264058.1	Gnomon	CDS	99726	100001	.	+	0	Name=XP_031370139.1;ID=cds-XP_031370139.1;Dbxref=GeneID:102675665%2CGenbank:XP_031370139.1;Parent=rna-XM_031514279.1
NW_006264058.1	Gnomon	CDS	100702	100864	.	+	0	Name=XP_031370139.1;ID=cds-XP_031370139.1;Dbxref=GeneID:102675665%2CGenbank:XP_031370139.1;Parent=rna-XM_031514279.1
NW_006264058.1	Gnomon	CDS	101012	101328	.	+	0	Name=XP_031370139.1;ID=cds-XP_031370139.1;Dbxref=GeneID:102675665%2CGenbank:XP_031370139.1;Parent=rna-XM_031514279.1
NW_006264058.1	Gnomon	CDS	101437	101461	.	+	0	Name=XP_031370139.1;ID=cds-XP_031370139.1;Dbxref=GeneID:102675665%2CGenbank:XP_031370139.1;Parent=rna-XM_031514279.1
NW_006264058.1	Gnomon	exon	78818	79048	.	+	.	ID=exon-XM_031514279.1-2;Dbxref=GeneID:102675665%2CGenbank:XM_031514279.1;Parent=rna-XM_031514279.1
NW_006264058.1	Gnomon	exon	77045	78119	.	+	.	ID=exon-XM_031514279.1-1;Dbxref=GeneID:102675665%2CGenbank:XM_031514279.1;Parent=rna-XM_031514279.1
NW_006264058.1	Gnomon	exon	79814	80022	.	+	.	ID=exon-XM_031514279.1-6;Dbxref=GeneID:102675665%2CGenbank:XM_031514279.1;Parent=rna-XM_031514279.1
NW_006264058.1	Gnomon	exon	79577	79729	.	+	.	ID=exon-XM_031514279.1-5;Dbxref=GeneID:102675665%2CGenbank:XM_031514279.1;Parent=rna-XM_031514279.1
NW_006264058.1	Gnomon	exon	79292	79505	.	+	.	ID=exon-XM_031514279.1-4;Dbxref=GeneID:102675665%2CGenbank:XM_031514279.1;Parent=rna-XM_031514279.1
NW_006264058.1	Gnomon	exon	79113	79220	.	+	.	ID=exon-XM_031514279.1-3;Dbxref=GeneID:102675665%2CGenbank:XM_031514279.1;Parent=rna-XM_031514279.1
NW_006264058.1	Gnomon	exon	80989	81180	.	+	.	ID=exon-XM_031514279.1-9;Dbxref=GeneID:102675665%2CGenbank:XM_031514279.1;Parent=rna-XM_031514279.1
NW_006264058.1	Gnomon	exon	80526	80729	.	+	.	ID=exon-XM_031514279.1-8;Dbxref=GeneID:102675665%2CGenbank:XM_031514279.1;Parent=rna-XM_031514279.1
NW_006264058.1	Gnomon	exon	80112	80342	.	+	.	ID=exon-XM_031514279.1-7;Dbxref=GeneID:102675665%2CGenbank:XM_031514279.1;Parent=rna-XM_031514279.1
NW_006264058.1	Gnomon	CDS	39668	39994	.	+	0	Name=XP_031370138.1;ID=cds-XP_031370138.1;Dbxref=GeneID:102675069%2CGenbank:XP_031370138.1;Parent=rna-XM_031514278.1
NW_006264058.1	Gnomon	CDS	40980	41226	.	+	0	Name=XP_031370138.1;ID=cds-XP_031370138.1;Dbxref=GeneID:102675069%2CGenbank:XP_031370138.1;Parent=rna-XM_031514278.1
NW_006264058.1	Gnomon	CDS	42320	42709	.	+	0	Name=XP_031370138.1;ID=cds-XP_031370138.1;Dbxref=GeneID:102675069%2CGenbank:XP_031370138.1;Parent=rna-XM_031514278.1
NW_006264058.1	Gnomon	CDS	43323	43522	.	+	0	Name=XP_031370138.1;ID=cds-XP_031370138.1;Dbxref=GeneID:102675069%2CGenbank:XP_031370138.1;Parent=rna-XM_031514278.1
NW_006264058.1	Gnomon	exon	40980	41226	.	+	.	ID=exon-XM_006623802.2-2;Dbxref=GeneID:102675069%2CGenbank:XM_006623802.2;Parent=rna-XM_006623802.2
NW_006264058.1	Gnomon	exon	39422	39994	.	+	.	ID=exon-XM_006623802.2-1;Dbxref=GeneID:102675069%2CGenbank:XM_006623802.2;Parent=rna-XM_006623802.2
NW_006264058.1	Gnomon	exon	43905	44426	.	+	.	ID=exon-XM_006623802.2-5;Dbxref=GeneID:102675069%2CGenbank:XM_006623802.2;Parent=rna-XM_006623802.2
NW_006264058.1	Gnomon	exon	43323	43490	.	+	.	ID=exon-XM_006623802.2-4;Dbxref=GeneID:102675069%2CGenbank:XM_006623802.2;Parent=rna-XM_006623802.2
NW_006264058.1	Gnomon	exon	42317	42709	.	+	.	ID=exon-XM_006623802.2-3;Dbxref=GeneID:102675069%2CGenbank:XM_006623802.2;Parent=rna-XM_006623802.2
NW_006264058.1	Gnomon	gene	235280	236794	.	-	.	Name=LOC116186578;ID=gene-LOC116186578;Dbxref=GeneID:116186578
NW_006264058.1	Gnomon	gene	24400	31782	.	+	.	Name=LOC116186577;ID=gene-LOC116186577;Dbxref=GeneID:116186577
NW_006264058.1	Gnomon	gene	158707	161537	.	-	.	Name=LOC116186574;ID=gene-LOC116186574;Dbxref=GeneID:116186574
NW_006264058.1	Gnomon	gene	32480	35845	.	+	.	Name=LOC116186576;ID=gene-LOC116186576;Dbxref=GeneID:116186576
NW_006264058.1	Gnomon	gene	166836	168624	.	+	.	Name=LOC116186575;ID=gene-LOC116186575;Dbxref=GeneID:116186575
NW_006264058.1	Gnomon	exon	126706	126862	.	-	.	ID=exon-XM_031514280.1-2;Dbxref=GeneID:102676204%2CGenbank:XM_031514280.1;Parent=rna-XM_031514280.1
NW_006264058.1	Gnomon	exon	133823	134310	.	-	.	ID=exon-XM_031514280.1-1;Dbxref=GeneID:102676204%2CGenbank:XM_031514280.1;Parent=rna-XM_031514280.1
NW_006264058.1	Gnomon	exon	124105	124128	.	-	.	ID=exon-XM_031514280.1-4;Dbxref=GeneID:102676204%2CGenbank:XM_031514280.1;Parent=rna-XM_031514280.1
NW_006264058.1	Gnomon	exon	126324	126442	.	-	.	ID=exon-XM_031514280.1-3;Dbxref=GeneID:102676204%2CGenbank:XM_031514280.1;Parent=rna-XM_031514280.1
NW_006264058.1	Gnomon	exon	122390	122482	.	-	.	ID=exon-XM_031514280.1-6;Dbxref=GeneID:102676204%2CGenbank:XM_031514280.1;Parent=rna-XM_031514280.1
NW_006264058.1	Gnomon	exon	123364	123393	.	-	.	ID=exon-XM_031514280.1-5;Dbxref=GeneID:102676204%2CGenbank:XM_031514280.1;Parent=rna-XM_031514280.1
NW_006264058.1	Gnomon	exon	120401	121090	.	-	.	ID=exon-XM_031514280.1-8;Dbxref=GeneID:102676204%2CGenbank:XM_031514280.1;Parent=rna-XM_031514280.1
NW_006264058.1	Gnomon	exon	121929	122091	.	-	.	ID=exon-XM_031514280.1-7;Dbxref=GeneID:102676204%2CGenbank:XM_031514280.1;Parent=rna-XM_031514280.1
NW_006264058.1	Gnomon	exon	119638	120284	.	-	.	ID=exon-XM_031514280.1-9;Dbxref=GeneID:102676204%2CGenbank:XM_031514280.1;Parent=rna-XM_031514280.1
NW_006264058.1	Gnomon	mRNA	101613	104798	.	+	.	Name=XM_031514274.1;ID=rna-XM_031514274.1;Dbxref=GeneID:116184858%2CGenbank:XM_031514274.1;Parent=gene-LOC116184858
NW_006264058.1	Gnomon	mRNA	164159	174262	.	-	.	Name=XM_031514273.1;ID=rna-XM_031514273.1;Dbxref=GeneID:102677593%2CGenbank:XM_031514273.1;Parent=gene-LOC102677593
NW_006264058.1	Gnomon	exon	35798	35845	.	+	.	ID=exon-XR_004151597.1-3;Dbxref=GeneID:116186576%2CGenbank:XR_004151597.1;Parent=rna-XR_004151597.1
NW_006264058.1	Gnomon	exon	34861	35006	.	+	.	ID=exon-XR_004151597.1-2;Dbxref=GeneID:116186576%2CGenbank:XR_004151597.1;Parent=rna-XR_004151597.1
NW_006264058.1	Gnomon	exon	32480	33356	.	+	.	ID=exon-XR_004151597.1-1;Dbxref=GeneID:116186576%2CGenbank:XR_004151597.1;Parent=rna-XR_004151597.1
NW_006264058.1	Gnomon	exon	52445	52525	.	+	.	ID=exon-XM_006623798.2-2;Dbxref=GeneID:102674669%2CGenbank:XM_006623798.2;Parent=rna-XM_006623798.2
NW_006264058.1	Gnomon	exon	51539	51560	.	+	.	ID=exon-XM_006623798.2-1;Dbxref=GeneID:102674669%2CGenbank:XM_006623798.2;Parent=rna-XM_006623798.2
NW_006264058.1	Gnomon	exon	59064	61539	.	+	.	ID=exon-XM_006623798.2-3;Dbxref=GeneID:102674669%2CGenbank:XM_006623798.2;Parent=rna-XM_006623798.2
NW_006264058.1	Gnomon	mRNA	39422	44797	.	+	.	Name=XM_031514276.1;ID=rna-XM_031514276.1;Dbxref=GeneID:102675069%2CGenbank:XM_031514276.1;Parent=gene-LOC102675069
NW_006264058.1	Gnomon	mRNA	101141	104797	.	+	.	Name=XM_031514275.1;ID=rna-XM_031514275.1;Dbxref=GeneID:116184858%2CGenbank:XM_031514275.1;Parent=gene-LOC116184858
NW_006264058.1	Gnomon	exon	167186	168624	.	+	.	ID=exon-XR_004151596.1-2;Dbxref=GeneID:116186575%2CGenbank:XR_004151596.1;Parent=rna-XR_004151596.1
NW_006264058.1	Gnomon	exon	166836	167117	.	+	.	ID=exon-XR_004151596.1-1;Dbxref=GeneID:116186575%2CGenbank:XR_004151596.1;Parent=rna-XR_004151596.1
NW_006264058.1	Gnomon	mRNA	39423	43618	.	+	.	Name=XM_031514278.1;ID=rna-XM_031514278.1;Dbxref=GeneID:102675069%2CGenbank:XM_031514278.1;Parent=gene-LOC102675069
NW_006264058.1	Gnomon	exon	164098	164280	.	-	.	ID=exon-XM_006623824.2-7;Dbxref=GeneID:102677593%2CGenbank:XM_006623824.2;Parent=rna-XM_006623824.2
NW_006264058.1	Gnomon	exon	166690	166821	.	-	.	ID=exon-XM_006623824.2-2;Dbxref=GeneID:102677593%2CGenbank:XM_006623824.2;Parent=rna-XM_006623824.2
NW_006264058.1	Gnomon	exon	174244	174262	.	-	.	ID=exon-XM_006623824.2-1;Dbxref=GeneID:102677593%2CGenbank:XM_006623824.2;Parent=rna-XM_006623824.2
NW_006264058.1	Gnomon	exon	165487	165820	.	-	.	ID=exon-XM_006623824.2-4;Dbxref=GeneID:102677593%2CGenbank:XM_006623824.2;Parent=rna-XM_006623824.2
NW_006264058.1	Gnomon	exon	166316	166523	.	-	.	ID=exon-XM_006623824.2-3;Dbxref=GeneID:102677593%2CGenbank:XM_006623824.2;Parent=rna-XM_006623824.2
NW_006264058.1	Gnomon	exon	164339	164883	.	-	.	ID=exon-XM_006623824.2-6;Dbxref=GeneID:102677593%2CGenbank:XM_006623824.2;Parent=rna-XM_006623824.2
NW_006264058.1	Gnomon	exon	164986	165280	.	-	.	ID=exon-XM_006623824.2-5;Dbxref=GeneID:102677593%2CGenbank:XM_006623824.2;Parent=rna-XM_006623824.2
NW_006264058.1	Gnomon	exon	119638	120284	.	-	.	ID=exon-XM_031514281.1-9;Dbxref=GeneID:102676204%2CGenbank:XM_031514281.1;Parent=rna-XM_031514281.1
NW_006264058.1	Gnomon	exon	120401	121090	.	-	.	ID=exon-XM_031514281.1-8;Dbxref=GeneID:102676204%2CGenbank:XM_031514281.1;Parent=rna-XM_031514281.1
NW_006264058.1	Gnomon	exon	121929	122091	.	-	.	ID=exon-XM_031514281.1-7;Dbxref=GeneID:102676204%2CGenbank:XM_031514281.1;Parent=rna-XM_031514281.1
NW_006264058.1	Gnomon	exon	122390	122482	.	-	.	ID=exon-XM_031514281.1-6;Dbxref=GeneID:102676204%2CGenbank:XM_031514281.1;Parent=rna-XM_031514281.1
NW_006264058.1	Gnomon	exon	123355	123393	.	-	.	ID=exon-XM_031514281.1-5;Dbxref=GeneID:102676204%2CGenbank:XM_031514281.1;Parent=rna-XM_031514281.1
NW_006264058.1	Gnomon	exon	124105	124128	.	-	.	ID=exon-XM_031514281.1-4;Dbxref=GeneID:102676204%2CGenbank:XM_031514281.1;Parent=rna-XM_031514281.1
NW_006264058.1	Gnomon	exon	126324	126442	.	-	.	ID=exon-XM_031514281.1-3;Dbxref=GeneID:102676204%2CGenbank:XM_031514281.1;Parent=rna-XM_031514281.1
NW_006264058.1	Gnomon	exon	126706	126862	.	-	.	ID=exon-XM_031514281.1-2;Dbxref=GeneID:102676204%2CGenbank:XM_031514281.1;Parent=rna-XM_031514281.1
NW_006264058.1	Gnomon	exon	133823	134310	.	-	.	ID=exon-XM_031514281.1-1;Dbxref=GeneID:102676204%2CGenbank:XM_031514281.1;Parent=rna-XM_031514281.1
NW_006264058.1	Gnomon	mRNA	77045	101461	.	+	.	Name=XM_031514279.1;ID=rna-XM_031514279.1;Dbxref=GeneID:102675665%2CGenbank:XM_031514279.1;Parent=gene-LOC102675665
NW_006264058.1	Gnomon	gene	107603	109219	.	+	.	Name=LOC102676072;ID=gene-LOC102676072;Dbxref=GeneID:102676072
NW_006264058.1	Gnomon	gene	113499	134310	.	-	.	Name=LOC102676204;ID=gene-LOC102676204;Dbxref=GeneID:102676204
NW_006264058.1	Gnomon	exon	117386	118249	.	-	.	ID=exon-XM_031514282.1-11;Dbxref=GeneID:102676204%2CGenbank:XM_031514282.1;Parent=rna-XM_031514282.1
NW_006264058.1	Gnomon	exon	118447	119427	.	-	.	ID=exon-XM_031514282.1-10;Dbxref=GeneID:102676204%2CGenbank:XM_031514282.1;Parent=rna-XM_031514282.1
NW_006264058.1	Gnomon	exon	114784	116204	.	-	.	ID=exon-XM_031514282.1-13;Dbxref=GeneID:102676204%2CGenbank:XM_031514282.1;Parent=rna-XM_031514282.1
NW_006264058.1	Gnomon	exon	116941	117210	.	-	.	ID=exon-XM_031514282.1-12;Dbxref=GeneID:102676204%2CGenbank:XM_031514282.1;Parent=rna-XM_031514282.1
NW_006264058.1	Gnomon	exon	113499	113875	.	-	.	ID=exon-XM_031514282.1-15;Dbxref=GeneID:102676204%2CGenbank:XM_031514282.1;Parent=rna-XM_031514282.1
NW_006264058.1	Gnomon	exon	114330	114410	.	-	.	ID=exon-XM_031514282.1-14;Dbxref=GeneID:102676204%2CGenbank:XM_031514282.1;Parent=rna-XM_031514282.1
NW_006264058.1	Gnomon	CDS	133823	134179	.	-	0	Name=XP_031370140.1;ID=cds-XP_031370140.1;Dbxref=GeneID:102676204%2CGenbank:XP_031370140.1;Parent=rna-XM_031514280.1
NW_006264058.1	Gnomon	CDS	126706	126862	.	-	0	Name=XP_031370140.1;ID=cds-XP_031370140.1;Dbxref=GeneID:102676204%2CGenbank:XP_031370140.1;Parent=rna-XM_031514280.1
NW_006264058.1	Gnomon	CDS	126324	126442	.	-	0	Name=XP_031370140.1;ID=cds-XP_031370140.1;Dbxref=GeneID:102676204%2CGenbank:XP_031370140.1;Parent=rna-XM_031514280.1
NW_006264058.1	Gnomon	CDS	124105	124128	.	-	0	Name=XP_031370140.1;ID=cds-XP_031370140.1;Dbxref=GeneID:102676204%2CGenbank:XP_031370140.1;Parent=rna-XM_031514280.1
NW_006264058.1	Gnomon	CDS	123364	123393	.	-	0	Name=XP_031370140.1;ID=cds-XP_031370140.1;Dbxref=GeneID:102676204%2CGenbank:XP_031370140.1;Parent=rna-XM_031514280.1
NW_006264058.1	Gnomon	CDS	122390	122482	.	-	0	Name=XP_031370140.1;ID=cds-XP_031370140.1;Dbxref=GeneID:102676204%2CGenbank:XP_031370140.1;Parent=rna-XM_031514280.1
NW_006264058.1	Gnomon	CDS	121929	122091	.	-	0	Name=XP_031370140.1;ID=cds-XP_031370140.1;Dbxref=GeneID:102676204%2CGenbank:XP_031370140.1;Parent=rna-XM_031514280.1
NW_006264058.1	Gnomon	CDS	120401	121090	.	-	0	Name=XP_031370140.1;ID=cds-XP_031370140.1;Dbxref=GeneID:102676204%2CGenbank:XP_031370140.1;Parent=rna-XM_031514280.1
NW_006264058.1	Gnomon	CDS	119638	120284	.	-	0	Name=XP_031370140.1;ID=cds-XP_031370140.1;Dbxref=GeneID:102676204%2CGenbank:XP_031370140.1;Parent=rna-XM_031514280.1
NW_006264058.1	Gnomon	CDS	118447	119427	.	-	0	Name=XP_031370140.1;ID=cds-XP_031370140.1;Dbxref=GeneID:102676204%2CGenbank:XP_031370140.1;Parent=rna-XM_031514280.1
NW_006264058.1	Gnomon	CDS	117386	118249	.	-	0	Name=XP_031370140.1;ID=cds-XP_031370140.1;Dbxref=GeneID:102676204%2CGenbank:XP_031370140.1;Parent=rna-XM_031514280.1
NW_006264058.1	Gnomon	CDS	116941	117210	.	-	0	Name=XP_031370140.1;ID=cds-XP_031370140.1;Dbxref=GeneID:102676204%2CGenbank:XP_031370140.1;Parent=rna-XM_031514280.1
NW_006264058.1	Gnomon	CDS	114784	116204	.	-	0	Name=XP_031370140.1;ID=cds-XP_031370140.1;Dbxref=GeneID:102676204%2CGenbank:XP_031370140.1;Parent=rna-XM_031514280.1
NW_006264058.1	Gnomon	CDS	113749	113875	.	-	0	Name=XP_031370140.1;ID=cds-XP_031370140.1;Dbxref=GeneID:102676204%2CGenbank:XP_031370140.1;Parent=rna-XM_031514280.1
NW_006264058.1	Gnomon	CDS	133823	134179	.	-	0	Name=XP_031370141.1;ID=cds-XP_031370141.1;Dbxref=GeneID:102676204%2CGenbank:XP_031370141.1;Parent=rna-XM_031514281.1
NW_006264058.1	Gnomon	CDS	126706	126862	.	-	0	Name=XP_031370141.1;ID=cds-XP_031370141.1;Dbxref=GeneID:102676204%2CGenbank:XP_031370141.1;Parent=rna-XM_031514281.1
NW_006264058.1	Gnomon	CDS	126324	126442	.	-	0	Name=XP_031370141.1;ID=cds-XP_031370141.1;Dbxref=GeneID:102676204%2CGenbank:XP_031370141.1;Parent=rna-XM_031514281.1
NW_006264058.1	Gnomon	CDS	124105	124128	.	-	0	Name=XP_031370141.1;ID=cds-XP_031370141.1;Dbxref=GeneID:102676204%2CGenbank:XP_031370141.1;Parent=rna-XM_031514281.1
NW_006264058.1	Gnomon	CDS	123355	123393	.	-	0	Name=XP_031370141.1;ID=cds-XP_031370141.1;Dbxref=GeneID:102676204%2CGenbank:XP_031370141.1;Parent=rna-XM_031514281.1
NW_006264058.1	Gnomon	CDS	122390	122482	.	-	0	Name=XP_031370141.1;ID=cds-XP_031370141.1;Dbxref=GeneID:102676204%2CGenbank:XP_031370141.1;Parent=rna-XM_031514281.1
NW_006264058.1	Gnomon	CDS	121929	122091	.	-	0	Name=XP_031370141.1;ID=cds-XP_031370141.1;Dbxref=GeneID:102676204%2CGenbank:XP_031370141.1;Parent=rna-XM_031514281.1
NW_006264058.1	Gnomon	CDS	120401	121090	.	-	0	Name=XP_031370141.1;ID=cds-XP_031370141.1;Dbxref=GeneID:102676204%2CGenbank:XP_031370141.1;Parent=rna-XM_031514281.1
NW_006264058.1	Gnomon	CDS	119638	120284	.	-	0	Name=XP_031370141.1;ID=cds-XP_031370141.1;Dbxref=GeneID:102676204%2CGenbank:XP_031370141.1;Parent=rna-XM_031514281.1
NW_006264058.1	Gnomon	CDS	118447	119427	.	-	0	Name=XP_031370141.1;ID=cds-XP_031370141.1;Dbxref=GeneID:102676204%2CGenbank:XP_031370141.1;Parent=rna-XM_031514281.1
NW_006264058.1	Gnomon	CDS	117386	118249	.	-	0	Name=XP_031370141.1;ID=cds-XP_031370141.1;Dbxref=GeneID:102676204%2CGenbank:XP_031370141.1;Parent=rna-XM_031514281.1
NW_006264058.1	Gnomon	CDS	116941	117210	.	-	0	Name=XP_031370141.1;ID=cds-XP_031370141.1;Dbxref=GeneID:102676204%2CGenbank:XP_031370141.1;Parent=rna-XM_031514281.1
NW_006264058.1	Gnomon	CDS	114784	116204	.	-	0	Name=XP_031370141.1;ID=cds-XP_031370141.1;Dbxref=GeneID:102676204%2CGenbank:XP_031370141.1;Parent=rna-XM_031514281.1
NW_006264058.1	Gnomon	CDS	113769	113875	.	-	0	Name=XP_031370141.1;ID=cds-XP_031370141.1;Dbxref=GeneID:102676204%2CGenbank:XP_031370141.1;Parent=rna-XM_031514281.1
NW_006264058.1	Gnomon	CDS	113699	113709	.	-	0	Name=XP_031370141.1;ID=cds-XP_031370141.1;Dbxref=GeneID:102676204%2CGenbank:XP_031370141.1;Parent=rna-XM_031514281.1
NW_006264058.1	Gnomon	exon	105035	105195	.	-	.	ID=exon-XM_006623808.2-3;Dbxref=GeneID:102675932%2CGenbank:XM_006623808.2;Parent=rna-XM_006623808.2
NW_006264058.1	Gnomon	exon	105411	105601	.	-	.	ID=exon-XM_006623808.2-2;Dbxref=GeneID:102675932%2CGenbank:XM_006623808.2;Parent=rna-XM_006623808.2
NW_006264058.1	Gnomon	exon	106528	106745	.	-	.	ID=exon-XM_006623808.2-1;Dbxref=GeneID:102675932%2CGenbank:XM_006623808.2;Parent=rna-XM_006623808.2
NW_006264058.1	Gnomon	exon	108925	109219	.	+	.	ID=exon-XM_006623809.2-4;Dbxref=GeneID:102676072%2CGenbank:XM_006623809.2;Parent=rna-XM_006623809.2
NW_006264058.1	Gnomon	exon	107603	107912	.	+	.	ID=exon-XM_006623809.2-1;Dbxref=GeneID:102676072%2CGenbank:XM_006623809.2;Parent=rna-XM_006623809.2
NW_006264058.1	Gnomon	exon	108435	108723	.	+	.	ID=exon-XM_006623809.2-3;Dbxref=GeneID:102676072%2CGenbank:XM_006623809.2;Parent=rna-XM_006623809.2
NW_006264058.1	Gnomon	exon	107978	108076	.	+	.	ID=exon-XM_006623809.2-2;Dbxref=GeneID:102676072%2CGenbank:XM_006623809.2;Parent=rna-XM_006623809.2
NW_006264058.1	Gnomon	mRNA	113499	134310	.	-	.	Name=XM_006623813.2;ID=rna-XM_006623813.2;Dbxref=GeneID:102676204%2CGenbank:XM_006623813.2;Parent=gene-LOC102676204
NW_006264058.1	Gnomon	CDS	133823	134179	.	-	0	Name=XP_031370142.1;ID=cds-XP_031370142.1;Dbxref=GeneID:102676204%2CGenbank:XP_031370142.1;Parent=rna-XM_031514282.1
NW_006264058.1	Gnomon	CDS	126706	126862	.	-	0	Name=XP_031370142.1;ID=cds-XP_031370142.1;Dbxref=GeneID:102676204%2CGenbank:XP_031370142.1;Parent=rna-XM_031514282.1
NW_006264058.1	Gnomon	CDS	126324	126442	.	-	0	Name=XP_031370142.1;ID=cds-XP_031370142.1;Dbxref=GeneID:102676204%2CGenbank:XP_031370142.1;Parent=rna-XM_031514282.1
NW_006264058.1	Gnomon	CDS	124105	124128	.	-	0	Name=XP_031370142.1;ID=cds-XP_031370142.1;Dbxref=GeneID:102676204%2CGenbank:XP_031370142.1;Parent=rna-XM_031514282.1
NW_006264058.1	Gnomon	CDS	123355	123393	.	-	0	Name=XP_031370142.1;ID=cds-XP_031370142.1;Dbxref=GeneID:102676204%2CGenbank:XP_031370142.1;Parent=rna-XM_031514282.1
NW_006264058.1	Gnomon	CDS	122390	122482	.	-	0	Name=XP_031370142.1;ID=cds-XP_031370142.1;Dbxref=GeneID:102676204%2CGenbank:XP_031370142.1;Parent=rna-XM_031514282.1
NW_006264058.1	Gnomon	CDS	121929	122091	.	-	0	Name=XP_031370142.1;ID=cds-XP_031370142.1;Dbxref=GeneID:102676204%2CGenbank:XP_031370142.1;Parent=rna-XM_031514282.1
NW_006264058.1	Gnomon	CDS	120401	121090	.	-	0	Name=XP_031370142.1;ID=cds-XP_031370142.1;Dbxref=GeneID:102676204%2CGenbank:XP_031370142.1;Parent=rna-XM_031514282.1
NW_006264058.1	Gnomon	CDS	119638	120284	.	-	0	Name=XP_031370142.1;ID=cds-XP_031370142.1;Dbxref=GeneID:102676204%2CGenbank:XP_031370142.1;Parent=rna-XM_031514282.1
NW_006264058.1	Gnomon	CDS	118447	119427	.	-	0	Name=XP_031370142.1;ID=cds-XP_031370142.1;Dbxref=GeneID:102676204%2CGenbank:XP_031370142.1;Parent=rna-XM_031514282.1
NW_006264058.1	Gnomon	CDS	117386	118249	.	-	0	Name=XP_031370142.1;ID=cds-XP_031370142.1;Dbxref=GeneID:102676204%2CGenbank:XP_031370142.1;Parent=rna-XM_031514282.1
NW_006264058.1	Gnomon	CDS	116941	117210	.	-	0	Name=XP_031370142.1;ID=cds-XP_031370142.1;Dbxref=GeneID:102676204%2CGenbank:XP_031370142.1;Parent=rna-XM_031514282.1
NW_006264058.1	Gnomon	CDS	114784	116204	.	-	0	Name=XP_031370142.1;ID=cds-XP_031370142.1;Dbxref=GeneID:102676204%2CGenbank:XP_031370142.1;Parent=rna-XM_031514282.1
NW_006264058.1	Gnomon	CDS	114374	114410	.	-	0	Name=XP_031370142.1;ID=cds-XP_031370142.1;Dbxref=GeneID:102676204%2CGenbank:XP_031370142.1;Parent=rna-XM_031514282.1
NW_006264058.1	Gnomon	CDS	51539	51560	.	+	0	Name=XP_006623861.2;ID=cds-XP_006623861.2;Dbxref=GeneID:102674669%2CGenbank:XP_006623861.2;Parent=rna-XM_006623798.2
NW_006264058.1	Gnomon	CDS	52445	52525	.	+	0	Name=XP_006623861.2;ID=cds-XP_006623861.2;Dbxref=GeneID:102674669%2CGenbank:XP_006623861.2;Parent=rna-XM_006623798.2
NW_006264058.1	Gnomon	CDS	59064	60814	.	+	0	Name=XP_006623861.2;ID=cds-XP_006623861.2;Dbxref=GeneID:102674669%2CGenbank:XP_006623861.2;Parent=rna-XM_006623798.2
NW_006264058.1	Gnomon	exon	71036	71627	.	-	.	ID=exon-XM_006623807.2-3;Dbxref=GeneID:102675795%2CGenbank:XM_006623807.2;Parent=rna-XM_006623807.2
NW_006264058.1	Gnomon	exon	71831	72295	.	-	.	ID=exon-XM_006623807.2-2;Dbxref=GeneID:102675795%2CGenbank:XM_006623807.2;Parent=rna-XM_006623807.2
NW_006264058.1	Gnomon	exon	75540	75755	.	-	.	ID=exon-XM_006623807.2-1;Dbxref=GeneID:102675795%2CGenbank:XM_006623807.2;Parent=rna-XM_006623807.2
NW_006264058.1	Gnomon	mRNA	16034	21235	.	+	.	Name=XM_006623805.2;ID=rna-XM_006623805.2;Dbxref=GeneID:102675384%2CGenbank:XM_006623805.2;Parent=gene-LOC102675384
NW_006264058.1	Gnomon	mRNA	39422	44426	.	+	.	Name=XM_006623802.2;ID=rna-XM_006623802.2;Dbxref=GeneID:102675069%2CGenbank:XM_006623802.2;Parent=gene-LOC102675069
NW_006264058.1	Gnomon	mRNA	39422	44797	.	+	.	Name=XM_006623803.2;ID=rna-XM_006623803.2;Dbxref=GeneID:102675069%2CGenbank:XM_006623803.2;Parent=gene-LOC102675069
NW_006264058.1	Gnomon	mRNA	51539	61539	.	+	.	Name=XM_006623798.2;ID=rna-XM_006623798.2;Dbxref=GeneID:102674669%2CGenbank:XM_006623798.2;Parent=gene-LOC102674669
NW_006264058.1	Gnomon	mRNA	105035	106745	.	-	.	Name=XM_006623808.2;ID=rna-XM_006623808.2;Dbxref=GeneID:102675932%2CGenbank:XM_006623808.2;Parent=gene-LOC102675932
NW_006264058.1	Gnomon	mRNA	107603	109219	.	+	.	Name=XM_006623809.2;ID=rna-XM_006623809.2;Dbxref=GeneID:102676072%2CGenbank:XM_006623809.2;Parent=gene-LOC102676072
NW_006264058.1	Gnomon	mRNA	63707	68386	.	+	.	Name=XM_006623806.2;ID=rna-XM_006623806.2;Dbxref=GeneID:102675522%2CGenbank:XM_006623806.2;Parent=gene-LOC102675522
NW_006264058.1	Gnomon	mRNA	71036	75755	.	-	.	Name=XM_006623807.2;ID=rna-XM_006623807.2;Dbxref=GeneID:102675795%2CGenbank:XM_006623807.2;Parent=gene-LOC102675795
NW_006264058.1	Gnomon	exon	67063	67299	.	+	.	ID=exon-XM_006623806.2-6;Dbxref=GeneID:102675522%2CGenbank:XM_006623806.2;Parent=rna-XM_006623806.2
NW_006264058.1	Gnomon	exon	66763	66933	.	+	.	ID=exon-XM_006623806.2-5;Dbxref=GeneID:102675522%2CGenbank:XM_006623806.2;Parent=rna-XM_006623806.2
NW_006264058.1	Gnomon	exon	66466	66581	.	+	.	ID=exon-XM_006623806.2-4;Dbxref=GeneID:102675522%2CGenbank:XM_006623806.2;Parent=rna-XM_006623806.2
NW_006264058.1	Gnomon	exon	66034	66156	.	+	.	ID=exon-XM_006623806.2-3;Dbxref=GeneID:102675522%2CGenbank:XM_006623806.2;Parent=rna-XM_006623806.2
NW_006264058.1	Gnomon	exon	68071	68386	.	+	.	ID=exon-XM_006623806.2-8;Dbxref=GeneID:102675522%2CGenbank:XM_006623806.2;Parent=rna-XM_006623806.2
NW_006264058.1	Gnomon	exon	67605	67913	.	+	.	ID=exon-XM_006623806.2-7;Dbxref=GeneID:102675522%2CGenbank:XM_006623806.2;Parent=rna-XM_006623806.2
NW_006264058.1	Gnomon	exon	65438	65545	.	+	.	ID=exon-XM_006623806.2-2;Dbxref=GeneID:102675522%2CGenbank:XM_006623806.2;Parent=rna-XM_006623806.2
NW_006264058.1	Gnomon	exon	63707	63959	.	+	.	ID=exon-XM_006623806.2-1;Dbxref=GeneID:102675522%2CGenbank:XM_006623806.2;Parent=rna-XM_006623806.2
