# Supplementary material for: Prevalent bee venom genes evolved before the aculeate stinger and eusociality
Source: BMC Biol. 2023 Oct 23;21:229. doi: 10.1186/s12915-023-01656-5 (PMC10591384; doi:10.1186/s12915-023-01656-5)
Supplement: Supplementary file 42 — Additional file 42. Gff files of all toxin gene annotations. [file 12915_2023_1656_MOESM42_ESM.zip › AdditionalFile9_ToxinGeneAnnotations/NW_003791058.1._SP.gff_modified_Koludarov_et_al_2021.gff3]

##gff-version 3
##source-version geneious 2020.2.2
##sequence-region	NW_003791058.1	1	5322578
NW_003791058.1	Koludarov_et_al_2021	gene	3472831	3476950	.	+	.	Name=SP
NW_003791058.1	Gnomon	mRNA	3152520	3298486	.	+	.	Name=XM_012489040.2;ID=rna-XM_012489040.2;Dbxref=GeneID:100866165%2CGenbank:XM_012489040.2;Parent=gene-LOC100866165
NW_003791058.1	Gnomon	CDS	283594	283616	.	+	0	Name=XP_031773573.1;ID=cds-XP_031773573.1;Dbxref=GeneID:105735995%2CGenbank:XP_031773573.1;Parent=rna-XM_031917713.1
NW_003791058.1	Gnomon	CDS	284923	284998	.	+	0	Name=XP_031773573.1;ID=cds-XP_031773573.1;Dbxref=GeneID:105735995%2CGenbank:XP_031773573.1;Parent=rna-XM_031917713.1
NW_003791058.1	Gnomon	CDS	296812	296843	.	+	0	Name=XP_031773573.1;ID=cds-XP_031773573.1;Dbxref=GeneID:105735995%2CGenbank:XP_031773573.1;Parent=rna-XM_031917713.1
NW_003791058.1	Gnomon	CDS	297408	297495	.	+	0	Name=XP_031773573.1;ID=cds-XP_031773573.1;Dbxref=GeneID:105735995%2CGenbank:XP_031773573.1;Parent=rna-XM_031917713.1
NW_003791058.1	Gnomon	CDS	298332	298411	.	+	0	Name=XP_031773573.1;ID=cds-XP_031773573.1;Dbxref=GeneID:105735995%2CGenbank:XP_031773573.1;Parent=rna-XM_031917713.1
NW_003791058.1	Gnomon	CDS	309321	309324	.	+	0	Name=XP_031773573.1;ID=cds-XP_031773573.1;Dbxref=GeneID:105735995%2CGenbank:XP_031773573.1;Parent=rna-XM_031917713.1
NW_003791058.1	Gnomon	mRNA	4923763	4925737	.	-	.	Name=XM_012489186.2;ID=rna-XM_012489186.2;Dbxref=GeneID:100868464%2CGenbank:XM_012489186.2;Parent=gene-LOC100868464
NW_003791058.1	Gnomon	exon	3060508	3060968	.	+	.	ID=exon-XR_001112393.2-1;Dbxref=GeneID:100871504%2CGenbank:XR_001112393.2;Parent=rna-XR_001112393.2
NW_003791058.1	Gnomon	exon	3061853	3062178	.	+	.	ID=exon-XR_001112393.2-2;Dbxref=GeneID:100871504%2CGenbank:XR_001112393.2;Parent=rna-XR_001112393.2
NW_003791058.1	Gnomon	exon	3063166	3064299	.	+	.	ID=exon-XR_001112393.2-5;Dbxref=GeneID:100871504%2CGenbank:XR_001112393.2;Parent=rna-XR_001112393.2
NW_003791058.1	Gnomon	exon	3064372	3064672	.	+	.	ID=exon-XR_001112393.2-6;Dbxref=GeneID:100871504%2CGenbank:XR_001112393.2;Parent=rna-XR_001112393.2
NW_003791058.1	Gnomon	exon	3062498	3062658	.	+	.	ID=exon-XR_001112393.2-3;Dbxref=GeneID:100871504%2CGenbank:XR_001112393.2;Parent=rna-XR_001112393.2
NW_003791058.1	Gnomon	exon	3062737	3063075	.	+	.	ID=exon-XR_001112393.2-4;Dbxref=GeneID:100871504%2CGenbank:XR_001112393.2;Parent=rna-XR_001112393.2
NW_003791058.1	Gnomon	mRNA	156207	160747	.	-	.	Name=XM_031917704.1;ID=rna-XM_031917704.1;Dbxref=GeneID:100866776%2CGenbank:XM_031917704.1;Parent=gene-LOC100866776
NW_003791058.1	Gnomon	exon	3066539	3066949	.	+	.	ID=exon-XR_001112393.2-9;Dbxref=GeneID:100871504%2CGenbank:XR_001112393.2;Parent=rna-XR_001112393.2
NW_003791058.1	Gnomon	exon	3065257	3065672	.	+	.	ID=exon-XR_001112393.2-7;Dbxref=GeneID:100871504%2CGenbank:XR_001112393.2;Parent=rna-XR_001112393.2
NW_003791058.1	Gnomon	exon	3065752	3066393	.	+	.	ID=exon-XR_001112393.2-8;Dbxref=GeneID:100871504%2CGenbank:XR_001112393.2;Parent=rna-XR_001112393.2
NW_003791058.1	Gnomon	exon	277526	277890	.	+	.	ID=exon-XM_012489139.2-12;Dbxref=GeneID:100871742%2CGenbank:XM_012489139.2;Parent=rna-XM_012489139.2
NW_003791058.1	Gnomon	exon	278012	278199	.	+	.	ID=exon-XM_012489139.2-13;Dbxref=GeneID:100871742%2CGenbank:XM_012489139.2;Parent=rna-XM_012489139.2
NW_003791058.1	Gnomon	exon	277064	277240	.	+	.	ID=exon-XM_012489139.2-10;Dbxref=GeneID:100871742%2CGenbank:XM_012489139.2;Parent=rna-XM_012489139.2
NW_003791058.1	Gnomon	exon	277329	277427	.	+	.	ID=exon-XM_012489139.2-11;Dbxref=GeneID:100871742%2CGenbank:XM_012489139.2;Parent=rna-XM_012489139.2
NW_003791058.1	Gnomon	CDS	2638759	2638761	.	-	0	Name=XP_003695501.1;ID=cds-XP_003695501.1;Dbxref=GeneID:100868295%2CGenbank:XP_003695501.1;Parent=rna-XM_003695453.3
NW_003791058.1	Gnomon	CDS	2638294	2638374	.	-	0	Name=XP_003695501.1;ID=cds-XP_003695501.1;Dbxref=GeneID:100868295%2CGenbank:XP_003695501.1;Parent=rna-XM_003695453.3
NW_003791058.1	Gnomon	CDS	2637966	2638182	.	-	0	Name=XP_003695501.1;ID=cds-XP_003695501.1;Dbxref=GeneID:100868295%2CGenbank:XP_003695501.1;Parent=rna-XM_003695453.3
NW_003791058.1	Gnomon	CDS	2637782	2637862	.	-	0	Name=XP_003695501.1;ID=cds-XP_003695501.1;Dbxref=GeneID:100868295%2CGenbank:XP_003695501.1;Parent=rna-XM_003695453.3
NW_003791058.1	Gnomon	CDS	2637380	2637672	.	-	0	Name=XP_003695501.1;ID=cds-XP_003695501.1;Dbxref=GeneID:100868295%2CGenbank:XP_003695501.1;Parent=rna-XM_003695453.3
NW_003791058.1	Gnomon	CDS	2637160	2637297	.	-	0	Name=XP_003695501.1;ID=cds-XP_003695501.1;Dbxref=GeneID:100868295%2CGenbank:XP_003695501.1;Parent=rna-XM_003695453.3
NW_003791058.1	Gnomon	CDS	2636913	2637056	.	-	0	Name=XP_003695501.1;ID=cds-XP_003695501.1;Dbxref=GeneID:100868295%2CGenbank:XP_003695501.1;Parent=rna-XM_003695453.3
NW_003791058.1	Gnomon	CDS	2636707	2636814	.	-	0	Name=XP_003695501.1;ID=cds-XP_003695501.1;Dbxref=GeneID:100868295%2CGenbank:XP_003695501.1;Parent=rna-XM_003695453.3
NW_003791058.1	Gnomon	CDS	2582016	2582178	.	+	0	Name=XP_003695491.1;ID=cds-XP_003695491.1;Dbxref=GeneID:100867134%2CGenbank:XP_003695491.1;Parent=rna-XM_003695443.3
NW_003791058.1	Gnomon	CDS	2583165	2583316	.	+	0	Name=XP_003695491.1;ID=cds-XP_003695491.1;Dbxref=GeneID:100867134%2CGenbank:XP_003695491.1;Parent=rna-XM_003695443.3
NW_003791058.1	Gnomon	CDS	4892118	4892300	.	-	0	Name=XP_012344582.1;ID=cds-XP_012344582.1;Dbxref=GeneID:100868218%2CGenbank:XP_012344582.1;Parent=rna-XM_012489128.1
NW_003791058.1	Gnomon	CDS	4891885	4892036	.	-	0	Name=XP_012344582.1;ID=cds-XP_012344582.1;Dbxref=GeneID:100868218%2CGenbank:XP_012344582.1;Parent=rna-XM_012489128.1
NW_003791058.1	Gnomon	CDS	4890745	4891279	.	-	0	Name=XP_012344582.1;ID=cds-XP_012344582.1;Dbxref=GeneID:100868218%2CGenbank:XP_012344582.1;Parent=rna-XM_012489128.1
NW_003791058.1	Gnomon	CDS	4889422	4890675	.	-	0	Name=XP_012344582.1;ID=cds-XP_012344582.1;Dbxref=GeneID:100868218%2CGenbank:XP_012344582.1;Parent=rna-XM_012489128.1
NW_003791058.1	Gnomon	mRNA	4922495	4924071	.	+	.	Name=XM_012489187.2;ID=rna-XM_012489187.2;Dbxref=GeneID:105736039%2CGenbank:XM_012489187.2;Parent=gene-LOC105736039
NW_003791058.1	Gnomon	CDS	3253820	3253979	.	+	0	Name=XP_012344488.1;ID=cds-XP_012344488.1;Dbxref=GeneID:100866165%2CGenbank:XP_012344488.1;Parent=rna-XM_012489034.2
NW_003791058.1	Gnomon	CDS	3272407	3272634	.	+	0	Name=XP_012344488.1;ID=cds-XP_012344488.1;Dbxref=GeneID:100866165%2CGenbank:XP_012344488.1;Parent=rna-XM_012489034.2
NW_003791058.1	Gnomon	CDS	3272766	3272951	.	+	0	Name=XP_012344488.1;ID=cds-XP_012344488.1;Dbxref=GeneID:100866165%2CGenbank:XP_012344488.1;Parent=rna-XM_012489034.2
NW_003791058.1	Gnomon	CDS	3273182	3273344	.	+	0	Name=XP_012344488.1;ID=cds-XP_012344488.1;Dbxref=GeneID:100866165%2CGenbank:XP_012344488.1;Parent=rna-XM_012489034.2
NW_003791058.1	Gnomon	CDS	3273479	3273496	.	+	0	Name=XP_012344488.1;ID=cds-XP_012344488.1;Dbxref=GeneID:100866165%2CGenbank:XP_012344488.1;Parent=rna-XM_012489034.2
NW_003791058.1	Gnomon	CDS	3274282	3274525	.	+	0	Name=XP_012344488.1;ID=cds-XP_012344488.1;Dbxref=GeneID:100866165%2CGenbank:XP_012344488.1;Parent=rna-XM_012489034.2
NW_003791058.1	Gnomon	CDS	3274691	3274958	.	+	0	Name=XP_012344488.1;ID=cds-XP_012344488.1;Dbxref=GeneID:100866165%2CGenbank:XP_012344488.1;Parent=rna-XM_012489034.2
NW_003791058.1	Gnomon	CDS	3275155	3275546	.	+	0	Name=XP_012344488.1;ID=cds-XP_012344488.1;Dbxref=GeneID:100866165%2CGenbank:XP_012344488.1;Parent=rna-XM_012489034.2
NW_003791058.1	Gnomon	CDS	3275899	3276213	.	+	0	Name=XP_012344488.1;ID=cds-XP_012344488.1;Dbxref=GeneID:100866165%2CGenbank:XP_012344488.1;Parent=rna-XM_012489034.2
NW_003791058.1	Gnomon	CDS	3276323	3276612	.	+	0	Name=XP_012344488.1;ID=cds-XP_012344488.1;Dbxref=GeneID:100866165%2CGenbank:XP_012344488.1;Parent=rna-XM_012489034.2
NW_003791058.1	Gnomon	CDS	3276822	3276903	.	+	0	Name=XP_012344488.1;ID=cds-XP_012344488.1;Dbxref=GeneID:100866165%2CGenbank:XP_012344488.1;Parent=rna-XM_012489034.2
NW_003791058.1	Gnomon	CDS	3279513	3280430	.	+	0	Name=XP_012344488.1;ID=cds-XP_012344488.1;Dbxref=GeneID:100866165%2CGenbank:XP_012344488.1;Parent=rna-XM_012489034.2
NW_003791058.1	Gnomon	CDS	3286131	3286196	.	+	0	Name=XP_012344488.1;ID=cds-XP_012344488.1;Dbxref=GeneID:100866165%2CGenbank:XP_012344488.1;Parent=rna-XM_012489034.2
NW_003791058.1	Gnomon	CDS	3286813	3286857	.	+	0	Name=XP_012344488.1;ID=cds-XP_012344488.1;Dbxref=GeneID:100866165%2CGenbank:XP_012344488.1;Parent=rna-XM_012489034.2
NW_003791058.1	Gnomon	CDS	3287887	3287940	.	+	0	Name=XP_012344488.1;ID=cds-XP_012344488.1;Dbxref=GeneID:100866165%2CGenbank:XP_012344488.1;Parent=rna-XM_012489034.2
NW_003791058.1	Gnomon	CDS	3288921	3289119	.	+	0	Name=XP_012344488.1;ID=cds-XP_012344488.1;Dbxref=GeneID:100866165%2CGenbank:XP_012344488.1;Parent=rna-XM_012489034.2
NW_003791058.1	Gnomon	CDS	3289190	3289309	.	+	0	Name=XP_012344488.1;ID=cds-XP_012344488.1;Dbxref=GeneID:100866165%2CGenbank:XP_012344488.1;Parent=rna-XM_012489034.2
NW_003791058.1	Gnomon	CDS	3289384	3289957	.	+	0	Name=XP_012344488.1;ID=cds-XP_012344488.1;Dbxref=GeneID:100866165%2CGenbank:XP_012344488.1;Parent=rna-XM_012489034.2
NW_003791058.1	Gnomon	CDS	3290033	3290252	.	+	0	Name=XP_012344488.1;ID=cds-XP_012344488.1;Dbxref=GeneID:100866165%2CGenbank:XP_012344488.1;Parent=rna-XM_012489034.2
NW_003791058.1	Gnomon	CDS	3290338	3291076	.	+	0	Name=XP_012344488.1;ID=cds-XP_012344488.1;Dbxref=GeneID:100866165%2CGenbank:XP_012344488.1;Parent=rna-XM_012489034.2
NW_003791058.1	Gnomon	CDS	3291165	3291425	.	+	0	Name=XP_012344488.1;ID=cds-XP_012344488.1;Dbxref=GeneID:100866165%2CGenbank:XP_012344488.1;Parent=rna-XM_012489034.2
NW_003791058.1	Gnomon	CDS	3291506	3292004	.	+	0	Name=XP_012344488.1;ID=cds-XP_012344488.1;Dbxref=GeneID:100866165%2CGenbank:XP_012344488.1;Parent=rna-XM_012489034.2
NW_003791058.1	Gnomon	CDS	3292091	3292436	.	+	0	Name=XP_012344488.1;ID=cds-XP_012344488.1;Dbxref=GeneID:100866165%2CGenbank:XP_012344488.1;Parent=rna-XM_012489034.2
NW_003791058.1	Gnomon	CDS	3293297	3293418	.	+	0	Name=XP_012344488.1;ID=cds-XP_012344488.1;Dbxref=GeneID:100866165%2CGenbank:XP_012344488.1;Parent=rna-XM_012489034.2
NW_003791058.1	Gnomon	CDS	3293491	3293632	.	+	0	Name=XP_012344488.1;ID=cds-XP_012344488.1;Dbxref=GeneID:100866165%2CGenbank:XP_012344488.1;Parent=rna-XM_012489034.2
NW_003791058.1	Gnomon	CDS	3293723	3293853	.	+	0	Name=XP_012344488.1;ID=cds-XP_012344488.1;Dbxref=GeneID:100866165%2CGenbank:XP_012344488.1;Parent=rna-XM_012489034.2
NW_003791058.1	Gnomon	CDS	3294755	3295039	.	+	0	Name=XP_012344488.1;ID=cds-XP_012344488.1;Dbxref=GeneID:100866165%2CGenbank:XP_012344488.1;Parent=rna-XM_012489034.2
NW_003791058.1	Gnomon	CDS	3295232	3295409	.	+	0	Name=XP_012344488.1;ID=cds-XP_012344488.1;Dbxref=GeneID:100866165%2CGenbank:XP_012344488.1;Parent=rna-XM_012489034.2
NW_003791058.1	Gnomon	exon	5019861	5020093	.	+	.	ID=exon-XM_003695538.3-2;Dbxref=GeneID:100869478%2CGenbank:XM_003695538.3;Parent=rna-XM_003695538.3
NW_003791058.1	Gnomon	exon	5036231	5036328	.	+	.	ID=exon-XM_003695538.3-3;Dbxref=GeneID:100869478%2CGenbank:XM_003695538.3;Parent=rna-XM_003695538.3
NW_003791058.1	Gnomon	exon	5005075	5005861	.	+	.	ID=exon-XM_003695538.3-1;Dbxref=GeneID:100869478%2CGenbank:XM_003695538.3;Parent=rna-XM_003695538.3
NW_003791058.1	Gnomon	gene	3090932	3135025	.	-	.	Name=LOC100871984;ID=gene-LOC100871984;Dbxref=GeneID:100871984
NW_003791058.1	Gnomon	exon	5036436	5036614	.	+	.	ID=exon-XM_003695538.3-4;Dbxref=GeneID:100869478%2CGenbank:XM_003695538.3;Parent=rna-XM_003695538.3
NW_003791058.1	Gnomon	exon	5036769	5038192	.	+	.	ID=exon-XM_003695538.3-5;Dbxref=GeneID:100869478%2CGenbank:XM_003695538.3;Parent=rna-XM_003695538.3
NW_003791058.1	Gnomon	exon	2569579	2569756	.	-	.	ID=exon-XM_031917788.1-5;Dbxref=GeneID:100864285%2CGenbank:XM_031917788.1;Parent=rna-XM_031917788.1
NW_003791058.1	Gnomon	exon	2570126	2570287	.	-	.	ID=exon-XM_031917788.1-3;Dbxref=GeneID:100864285%2CGenbank:XM_031917788.1;Parent=rna-XM_031917788.1
NW_003791058.1	Gnomon	exon	2569825	2570045	.	-	.	ID=exon-XM_031917788.1-4;Dbxref=GeneID:100864285%2CGenbank:XM_031917788.1;Parent=rna-XM_031917788.1
NW_003791058.1	Gnomon	exon	2557284	2557587	.	-	.	ID=exon-XM_031917717.1-3;Dbxref=GeneID:100866190%2CGenbank:XM_031917717.1;Note=The sequence of the model RefSeq transcript was modified relative to this genomic sequence to represent the inferred CDS: deleted 1 base in 1 codon;Parent=rna-XM_031917717.1
NW_003791058.1	Gnomon	exon	2558153	2558182	.	-	.	ID=exon-XM_031917717.1-1;Dbxref=GeneID:100866190%2CGenbank:XM_031917717.1;Note=The sequence of the model RefSeq transcript was modified relative to this genomic sequence to represent the inferred CDS: deleted 1 base in 1 codon;Parent=rna-XM_031917717.1
NW_003791058.1	Gnomon	exon	2557918	2558151	.	-	.	ID=exon-XM_031917717.1-2;Dbxref=GeneID:100866190%2CGenbank:XM_031917717.1;Note=The sequence of the model RefSeq transcript was modified relative to this genomic sequence to represent the inferred CDS: deleted 1 base in 1 codon;Parent=rna-XM_031917717.1
NW_003791058.1	Gnomon	CDS	1768657	1768666	.	+	0	Name=XP_031773572.1;ID=cds-XP_031773572.1;Dbxref=GeneID:105736029%2CGenbank:XP_031773572.1;Parent=rna-XM_031917712.1
NW_003791058.1	Gnomon	CDS	1768737	1769029	.	+	0	Name=XP_031773572.1;ID=cds-XP_031773572.1;Dbxref=GeneID:105736029%2CGenbank:XP_031773572.1;Parent=rna-XM_031917712.1
NW_003791058.1	Gnomon	mRNA	4915096	4917963	.	-	.	Name=XM_012489185.2;ID=rna-XM_012489185.2;Dbxref=GeneID:100868583%2CGenbank:XM_012489185.2;Parent=gene-LOC100868583
NW_003791058.1	Gnomon	exon	2570887	2570968	.	-	.	ID=exon-XM_031917788.1-1;Dbxref=GeneID:100864285%2CGenbank:XM_031917788.1;Parent=rna-XM_031917788.1
NW_003791058.1	Gnomon	exon	2570353	2570423	.	-	.	ID=exon-XM_031917788.1-2;Dbxref=GeneID:100864285%2CGenbank:XM_031917788.1;Parent=rna-XM_031917788.1
NW_003791058.1	Gnomon	exon	184022	184038	.	-	.	ID=exon-XM_012489091.2-1;Dbxref=GeneID:100869599%2CGenbank:XM_012489091.2;Parent=rna-XM_012489091.2
NW_003791058.1	Gnomon	exon	165375	165543	.	-	.	ID=exon-XM_012489091.2-2;Dbxref=GeneID:100869599%2CGenbank:XM_012489091.2;Parent=rna-XM_012489091.2
NW_003791058.1	Gnomon	exon	165052	165201	.	-	.	ID=exon-XM_012489091.2-3;Dbxref=GeneID:100869599%2CGenbank:XM_012489091.2;Parent=rna-XM_012489091.2
NW_003791058.1	Gnomon	CDS	2611701	2611772	.	-	0	Name=XP_003695500.1;ID=cds-XP_003695500.1;Dbxref=GeneID:100868174%2CGenbank:XP_003695500.1;Parent=rna-XM_003695452.3
NW_003791058.1	Gnomon	CDS	2610706	2610894	.	-	0	Name=XP_003695500.1;ID=cds-XP_003695500.1;Dbxref=GeneID:100868174%2CGenbank:XP_003695500.1;Parent=rna-XM_003695452.3
NW_003791058.1	Gnomon	CDS	2610118	2610399	.	-	0	Name=XP_003695500.1;ID=cds-XP_003695500.1;Dbxref=GeneID:100868174%2CGenbank:XP_003695500.1;Parent=rna-XM_003695452.3
NW_003791058.1	Gnomon	CDS	2609837	2609986	.	-	0	Name=XP_003695500.1;ID=cds-XP_003695500.1;Dbxref=GeneID:100868174%2CGenbank:XP_003695500.1;Parent=rna-XM_003695452.3
NW_003791058.1	Gnomon	CDS	2609564	2609691	.	-	0	Name=XP_003695500.1;ID=cds-XP_003695500.1;Dbxref=GeneID:100868174%2CGenbank:XP_003695500.1;Parent=rna-XM_003695452.3
NW_003791058.1	Gnomon	CDS	2609295	2609457	.	-	0	Name=XP_003695500.1;ID=cds-XP_003695500.1;Dbxref=GeneID:100868174%2CGenbank:XP_003695500.1;Parent=rna-XM_003695452.3
NW_003791058.1	Gnomon	exon	163982	164113	.	-	.	ID=exon-XM_012489091.2-4;Dbxref=GeneID:100869599%2CGenbank:XM_012489091.2;Parent=rna-XM_012489091.2
NW_003791058.1	Gnomon	exon	163216	163801	.	-	.	ID=exon-XM_012489091.2-5;Dbxref=GeneID:100869599%2CGenbank:XM_012489091.2;Parent=rna-XM_012489091.2
NW_003791058.1	Gnomon	CDS	2585036	2585219	.	+	0	Name=XP_003695490.1;ID=cds-XP_003695490.1;Dbxref=GeneID:100867016%2CGenbank:XP_003695490.1;Parent=rna-XM_003695442.3
NW_003791058.1	Gnomon	CDS	2587016	2587209	.	+	0	Name=XP_003695490.1;ID=cds-XP_003695490.1;Dbxref=GeneID:100867016%2CGenbank:XP_003695490.1;Parent=rna-XM_003695442.3
NW_003791058.1	Gnomon	exon	3090959	3091496	.	-	.	ID=exon-XM_012489020.2-6;Dbxref=GeneID:100871620%2CGenbank:XM_012489020.2;Parent=rna-XM_012489020.2
NW_003791058.1	Gnomon	exon	3089800	3089897	.	-	.	ID=exon-XM_012489020.2-7;Dbxref=GeneID:100871620%2CGenbank:XM_012489020.2;Parent=rna-XM_012489020.2
NW_003791058.1	Gnomon	exon	3082463	3082574	.	-	.	ID=exon-XM_012489020.2-8;Dbxref=GeneID:100871620%2CGenbank:XM_012489020.2;Parent=rna-XM_012489020.2
NW_003791058.1	Gnomon	exon	3081495	3081853	.	-	.	ID=exon-XM_012489020.2-9;Dbxref=GeneID:100871620%2CGenbank:XM_012489020.2;Parent=rna-XM_012489020.2
NW_003791058.1	Gnomon	exon	3100832	3100903	.	-	.	ID=exon-XM_012489020.2-2;Dbxref=GeneID:100871620%2CGenbank:XM_012489020.2;Parent=rna-XM_012489020.2
NW_003791058.1	Gnomon	exon	3096906	3097201	.	-	.	ID=exon-XM_012489020.2-3;Dbxref=GeneID:100871620%2CGenbank:XM_012489020.2;Parent=rna-XM_012489020.2
NW_003791058.1	Gnomon	exon	3094467	3094795	.	-	.	ID=exon-XM_012489020.2-4;Dbxref=GeneID:100871620%2CGenbank:XM_012489020.2;Parent=rna-XM_012489020.2
NW_003791058.1	Gnomon	exon	3092679	3093035	.	-	.	ID=exon-XM_012489020.2-5;Dbxref=GeneID:100871620%2CGenbank:XM_012489020.2;Parent=rna-XM_012489020.2
NW_003791058.1	Gnomon	exon	3101373	3101482	.	-	.	ID=exon-XM_012489020.2-1;Dbxref=GeneID:100871620%2CGenbank:XM_012489020.2;Parent=rna-XM_012489020.2
NW_003791058.1	Gnomon	exon	2214911	2215081	.	+	.	ID=exon-XM_012489149.2-17;Dbxref=GeneID:100863461%2CGenbank:XM_012489149.2;Parent=rna-XM_012489149.2
NW_003791058.1	Gnomon	exon	2215164	2215327	.	+	.	ID=exon-XM_012489149.2-18;Dbxref=GeneID:100863461%2CGenbank:XM_012489149.2;Parent=rna-XM_012489149.2
NW_003791058.1	Gnomon	exon	2215397	2215531	.	+	.	ID=exon-XM_012489149.2-19;Dbxref=GeneID:100863461%2CGenbank:XM_012489149.2;Parent=rna-XM_012489149.2
NW_003791058.1	Gnomon	exon	2212787	2212893	.	+	.	ID=exon-XM_012489149.2-13;Dbxref=GeneID:100863461%2CGenbank:XM_012489149.2;Parent=rna-XM_012489149.2
NW_003791058.1	Gnomon	exon	2213891	2214074	.	+	.	ID=exon-XM_012489149.2-14;Dbxref=GeneID:100863461%2CGenbank:XM_012489149.2;Parent=rna-XM_012489149.2
NW_003791058.1	Gnomon	exon	2214142	2214497	.	+	.	ID=exon-XM_012489149.2-15;Dbxref=GeneID:100863461%2CGenbank:XM_012489149.2;Parent=rna-XM_012489149.2
NW_003791058.1	Gnomon	exon	2214597	2214794	.	+	.	ID=exon-XM_012489149.2-16;Dbxref=GeneID:100863461%2CGenbank:XM_012489149.2;Parent=rna-XM_012489149.2
NW_003791058.1	Gnomon	exon	2137755	2137981	.	+	.	ID=exon-XM_012489149.2-10;Dbxref=GeneID:100863461%2CGenbank:XM_012489149.2;Parent=rna-XM_012489149.2
NW_003791058.1	Gnomon	exon	2138150	2138337	.	+	.	ID=exon-XM_012489149.2-11;Dbxref=GeneID:100863461%2CGenbank:XM_012489149.2;Parent=rna-XM_012489149.2
NW_003791058.1	Gnomon	exon	2138990	2139271	.	+	.	ID=exon-XM_012489149.2-12;Dbxref=GeneID:100863461%2CGenbank:XM_012489149.2;Parent=rna-XM_012489149.2
NW_003791058.1	Gnomon	exon	2218938	2219076	.	+	.	ID=exon-XM_012489149.2-28;Dbxref=GeneID:100863461%2CGenbank:XM_012489149.2;Parent=rna-XM_012489149.2
NW_003791058.1	Gnomon	exon	2219155	2219395	.	+	.	ID=exon-XM_012489149.2-29;Dbxref=GeneID:100863461%2CGenbank:XM_012489149.2;Parent=rna-XM_012489149.2
NW_003791058.1	Gnomon	exon	2217235	2217346	.	+	.	ID=exon-XM_012489149.2-24;Dbxref=GeneID:100863461%2CGenbank:XM_012489149.2;Parent=rna-XM_012489149.2
NW_003791058.1	Gnomon	exon	2217440	2217584	.	+	.	ID=exon-XM_012489149.2-25;Dbxref=GeneID:100863461%2CGenbank:XM_012489149.2;Parent=rna-XM_012489149.2
NW_003791058.1	Gnomon	exon	2217703	2218015	.	+	.	ID=exon-XM_012489149.2-26;Dbxref=GeneID:100863461%2CGenbank:XM_012489149.2;Parent=rna-XM_012489149.2
NW_003791058.1	Gnomon	exon	2218272	2218432	.	+	.	ID=exon-XM_012489149.2-27;Dbxref=GeneID:100863461%2CGenbank:XM_012489149.2;Parent=rna-XM_012489149.2
NW_003791058.1	Gnomon	exon	2215616	2215871	.	+	.	ID=exon-XM_012489149.2-20;Dbxref=GeneID:100863461%2CGenbank:XM_012489149.2;Parent=rna-XM_012489149.2
NW_003791058.1	Gnomon	exon	2216313	2216481	.	+	.	ID=exon-XM_012489149.2-21;Dbxref=GeneID:100863461%2CGenbank:XM_012489149.2;Parent=rna-XM_012489149.2
NW_003791058.1	Gnomon	exon	2216574	2216795	.	+	.	ID=exon-XM_012489149.2-22;Dbxref=GeneID:100863461%2CGenbank:XM_012489149.2;Parent=rna-XM_012489149.2
NW_003791058.1	Gnomon	exon	2216913	2217166	.	+	.	ID=exon-XM_012489149.2-23;Dbxref=GeneID:100863461%2CGenbank:XM_012489149.2;Parent=rna-XM_012489149.2
NW_003791058.1	Gnomon	exon	3463134	3463349	.	+	.	ID=exon-XM_003695491.3-10;Dbxref=GeneID:100872775%2CGenbank:XM_003695491.3;Parent=rna-XM_003695491.3
NW_003791058.1	Gnomon	exon	2222297	2222603	.	+	.	ID=exon-XM_012489149.2-39;Dbxref=GeneID:100863461%2CGenbank:XM_012489149.2;Parent=rna-XM_012489149.2
NW_003791058.1	Gnomon	exon	2220849	2221017	.	+	.	ID=exon-XM_012489149.2-35;Dbxref=GeneID:100863461%2CGenbank:XM_012489149.2;Parent=rna-XM_012489149.2
NW_003791058.1	Gnomon	exon	2221108	2221524	.	+	.	ID=exon-XM_012489149.2-36;Dbxref=GeneID:100863461%2CGenbank:XM_012489149.2;Parent=rna-XM_012489149.2
NW_003791058.1	Gnomon	exon	2221609	2221797	.	+	.	ID=exon-XM_012489149.2-37;Dbxref=GeneID:100863461%2CGenbank:XM_012489149.2;Parent=rna-XM_012489149.2
NW_003791058.1	Gnomon	exon	2221865	2222199	.	+	.	ID=exon-XM_012489149.2-38;Dbxref=GeneID:100863461%2CGenbank:XM_012489149.2;Parent=rna-XM_012489149.2
NW_003791058.1	Gnomon	exon	2219761	2219927	.	+	.	ID=exon-XM_012489149.2-31;Dbxref=GeneID:100863461%2CGenbank:XM_012489149.2;Parent=rna-XM_012489149.2
NW_003791058.1	Gnomon	exon	2220017	2220175	.	+	.	ID=exon-XM_012489149.2-32;Dbxref=GeneID:100863461%2CGenbank:XM_012489149.2;Parent=rna-XM_012489149.2
NW_003791058.1	Gnomon	exon	2220252	2220400	.	+	.	ID=exon-XM_012489149.2-33;Dbxref=GeneID:100863461%2CGenbank:XM_012489149.2;Parent=rna-XM_012489149.2
NW_003791058.1	Gnomon	exon	2220478	2220765	.	+	.	ID=exon-XM_012489149.2-34;Dbxref=GeneID:100863461%2CGenbank:XM_012489149.2;Parent=rna-XM_012489149.2
NW_003791058.1	Gnomon	exon	2219504	2219677	.	+	.	ID=exon-XM_012489149.2-30;Dbxref=GeneID:100863461%2CGenbank:XM_012489149.2;Parent=rna-XM_012489149.2
NW_003791058.1	Gnomon	CDS	4893124	4893294	.	-	0	Name=XP_012344581.1;ID=cds-XP_012344581.1;Dbxref=GeneID:100868218%2CGenbank:XP_012344581.1;Parent=rna-XM_012489127.1
NW_003791058.1	Gnomon	CDS	4892899	4893010	.	-	0	Name=XP_012344581.1;ID=cds-XP_012344581.1;Dbxref=GeneID:100868218%2CGenbank:XP_012344581.1;Parent=rna-XM_012489127.1
NW_003791058.1	Gnomon	CDS	4892498	4892585	.	-	0	Name=XP_012344581.1;ID=cds-XP_012344581.1;Dbxref=GeneID:100868218%2CGenbank:XP_012344581.1;Parent=rna-XM_012489127.1
NW_003791058.1	Gnomon	CDS	4892118	4892415	.	-	0	Name=XP_012344581.1;ID=cds-XP_012344581.1;Dbxref=GeneID:100868218%2CGenbank:XP_012344581.1;Parent=rna-XM_012489127.1
NW_003791058.1	Gnomon	CDS	4891885	4892036	.	-	0	Name=XP_012344581.1;ID=cds-XP_012344581.1;Dbxref=GeneID:100868218%2CGenbank:XP_012344581.1;Parent=rna-XM_012489127.1
NW_003791058.1	Gnomon	CDS	4890745	4891279	.	-	0	Name=XP_012344581.1;ID=cds-XP_012344581.1;Dbxref=GeneID:100868218%2CGenbank:XP_012344581.1;Parent=rna-XM_012489127.1
NW_003791058.1	Gnomon	CDS	4889422	4890675	.	-	0	Name=XP_012344581.1;ID=cds-XP_012344581.1;Dbxref=GeneID:100868218%2CGenbank:XP_012344581.1;Parent=rna-XM_012489127.1
NW_003791058.1	Gnomon	exon	11538	12172	.	-	.	ID=exon-XM_031917680.1-15;Dbxref=GeneID:100867535%2CGenbank:XM_031917680.1;Parent=rna-XM_031917680.1
NW_003791058.1	Gnomon	exon	15010	15913	.	-	.	ID=exon-XM_031917680.1-10;Dbxref=GeneID:100867535%2CGenbank:XM_031917680.1;Parent=rna-XM_031917680.1
NW_003791058.1	Gnomon	exon	14078	14647	.	-	.	ID=exon-XM_031917680.1-11;Dbxref=GeneID:100867535%2CGenbank:XM_031917680.1;Parent=rna-XM_031917680.1
NW_003791058.1	Gnomon	exon	13857	13994	.	-	.	ID=exon-XM_031917680.1-12;Dbxref=GeneID:100867535%2CGenbank:XM_031917680.1;Parent=rna-XM_031917680.1
NW_003791058.1	Gnomon	exon	12814	13005	.	-	.	ID=exon-XM_031917680.1-13;Dbxref=GeneID:100867535%2CGenbank:XM_031917680.1;Parent=rna-XM_031917680.1
NW_003791058.1	Gnomon	exon	12571	12716	.	-	.	ID=exon-XM_031917680.1-14;Dbxref=GeneID:100867535%2CGenbank:XM_031917680.1;Parent=rna-XM_031917680.1
NW_003791058.1	Gnomon	mRNA	39733	50681	.	+	.	Name=XM_031917705.1;ID=rna-XM_031917705.1;Dbxref=GeneID:100870872%2CGenbank:XM_031917705.1;Parent=gene-LOC100870872
NW_003791058.1	Gnomon	mRNA	3408941	3411987	.	-	.	Name=XM_031917695.1;ID=rna-XM_031917695.1;Dbxref=GeneID:100873014%2CGenbank:XM_031917695.1;Note=The sequence of the model RefSeq transcript was modified relative to this genomic sequence to represent the inferred CDS: inserted 1 base in 1 codon%3B deleted 1 base in 1 codon;Parent=gene-LOC100873014
NW_003791058.1	Gnomon	CDS	3253820	3253979	.	+	0	Name=XP_012344487.1;ID=cds-XP_012344487.1;Dbxref=GeneID:100866165%2CGenbank:XP_012344487.1;Parent=rna-XM_012489033.2
NW_003791058.1	Gnomon	CDS	3272407	3272634	.	+	0	Name=XP_012344487.1;ID=cds-XP_012344487.1;Dbxref=GeneID:100866165%2CGenbank:XP_012344487.1;Parent=rna-XM_012489033.2
NW_003791058.1	Gnomon	CDS	3272766	3272951	.	+	0	Name=XP_012344487.1;ID=cds-XP_012344487.1;Dbxref=GeneID:100866165%2CGenbank:XP_012344487.1;Parent=rna-XM_012489033.2
NW_003791058.1	Gnomon	CDS	3273182	3273344	.	+	0	Name=XP_012344487.1;ID=cds-XP_012344487.1;Dbxref=GeneID:100866165%2CGenbank:XP_012344487.1;Parent=rna-XM_012489033.2
NW_003791058.1	Gnomon	CDS	3273479	3273496	.	+	0	Name=XP_012344487.1;ID=cds-XP_012344487.1;Dbxref=GeneID:100866165%2CGenbank:XP_012344487.1;Parent=rna-XM_012489033.2
NW_003791058.1	Gnomon	CDS	3274282	3274525	.	+	0	Name=XP_012344487.1;ID=cds-XP_012344487.1;Dbxref=GeneID:100866165%2CGenbank:XP_012344487.1;Parent=rna-XM_012489033.2
NW_003791058.1	Gnomon	CDS	3274691	3274958	.	+	0	Name=XP_012344487.1;ID=cds-XP_012344487.1;Dbxref=GeneID:100866165%2CGenbank:XP_012344487.1;Parent=rna-XM_012489033.2
NW_003791058.1	Gnomon	CDS	3275155	3275546	.	+	0	Name=XP_012344487.1;ID=cds-XP_012344487.1;Dbxref=GeneID:100866165%2CGenbank:XP_012344487.1;Parent=rna-XM_012489033.2
NW_003791058.1	Gnomon	CDS	3275899	3276213	.	+	0	Name=XP_012344487.1;ID=cds-XP_012344487.1;Dbxref=GeneID:100866165%2CGenbank:XP_012344487.1;Parent=rna-XM_012489033.2
NW_003791058.1	Gnomon	CDS	3276323	3276612	.	+	0	Name=XP_012344487.1;ID=cds-XP_012344487.1;Dbxref=GeneID:100866165%2CGenbank:XP_012344487.1;Parent=rna-XM_012489033.2
NW_003791058.1	Gnomon	CDS	3276822	3276903	.	+	0	Name=XP_012344487.1;ID=cds-XP_012344487.1;Dbxref=GeneID:100866165%2CGenbank:XP_012344487.1;Parent=rna-XM_012489033.2
NW_003791058.1	Gnomon	CDS	3279513	3280430	.	+	0	Name=XP_012344487.1;ID=cds-XP_012344487.1;Dbxref=GeneID:100866165%2CGenbank:XP_012344487.1;Parent=rna-XM_012489033.2
NW_003791058.1	Gnomon	CDS	3286131	3286196	.	+	0	Name=XP_012344487.1;ID=cds-XP_012344487.1;Dbxref=GeneID:100866165%2CGenbank:XP_012344487.1;Parent=rna-XM_012489033.2
NW_003791058.1	Gnomon	CDS	3286813	3286857	.	+	0	Name=XP_012344487.1;ID=cds-XP_012344487.1;Dbxref=GeneID:100866165%2CGenbank:XP_012344487.1;Parent=rna-XM_012489033.2
NW_003791058.1	Gnomon	CDS	3287887	3287940	.	+	0	Name=XP_012344487.1;ID=cds-XP_012344487.1;Dbxref=GeneID:100866165%2CGenbank:XP_012344487.1;Parent=rna-XM_012489033.2
NW_003791058.1	Gnomon	CDS	3288921	3289119	.	+	0	Name=XP_012344487.1;ID=cds-XP_012344487.1;Dbxref=GeneID:100866165%2CGenbank:XP_012344487.1;Parent=rna-XM_012489033.2
NW_003791058.1	Gnomon	CDS	3289190	3289309	.	+	0	Name=XP_012344487.1;ID=cds-XP_012344487.1;Dbxref=GeneID:100866165%2CGenbank:XP_012344487.1;Parent=rna-XM_012489033.2
NW_003791058.1	Gnomon	CDS	3289384	3289957	.	+	0	Name=XP_012344487.1;ID=cds-XP_012344487.1;Dbxref=GeneID:100866165%2CGenbank:XP_012344487.1;Parent=rna-XM_012489033.2
NW_003791058.1	Gnomon	CDS	3290033	3290252	.	+	0	Name=XP_012344487.1;ID=cds-XP_012344487.1;Dbxref=GeneID:100866165%2CGenbank:XP_012344487.1;Parent=rna-XM_012489033.2
NW_003791058.1	Gnomon	CDS	3290338	3291076	.	+	0	Name=XP_012344487.1;ID=cds-XP_012344487.1;Dbxref=GeneID:100866165%2CGenbank:XP_012344487.1;Parent=rna-XM_012489033.2
NW_003791058.1	Gnomon	CDS	3291165	3291425	.	+	0	Name=XP_012344487.1;ID=cds-XP_012344487.1;Dbxref=GeneID:100866165%2CGenbank:XP_012344487.1;Parent=rna-XM_012489033.2
NW_003791058.1	Gnomon	CDS	3291506	3292004	.	+	0	Name=XP_012344487.1;ID=cds-XP_012344487.1;Dbxref=GeneID:100866165%2CGenbank:XP_012344487.1;Parent=rna-XM_012489033.2
NW_003791058.1	Gnomon	CDS	3292091	3292436	.	+	0	Name=XP_012344487.1;ID=cds-XP_012344487.1;Dbxref=GeneID:100866165%2CGenbank:XP_012344487.1;Parent=rna-XM_012489033.2
NW_003791058.1	Gnomon	CDS	3293297	3293418	.	+	0	Name=XP_012344487.1;ID=cds-XP_012344487.1;Dbxref=GeneID:100866165%2CGenbank:XP_012344487.1;Parent=rna-XM_012489033.2
NW_003791058.1	Gnomon	CDS	3293491	3293632	.	+	0	Name=XP_012344487.1;ID=cds-XP_012344487.1;Dbxref=GeneID:100866165%2CGenbank:XP_012344487.1;Parent=rna-XM_012489033.2
NW_003791058.1	Gnomon	CDS	3293723	3293853	.	+	0	Name=XP_012344487.1;ID=cds-XP_012344487.1;Dbxref=GeneID:100866165%2CGenbank:XP_012344487.1;Parent=rna-XM_012489033.2
NW_003791058.1	Gnomon	CDS	3294755	3295039	.	+	0	Name=XP_012344487.1;ID=cds-XP_012344487.1;Dbxref=GeneID:100866165%2CGenbank:XP_012344487.1;Parent=rna-XM_012489033.2
NW_003791058.1	Gnomon	CDS	3295232	3295409	.	+	0	Name=XP_012344487.1;ID=cds-XP_012344487.1;Dbxref=GeneID:100866165%2CGenbank:XP_012344487.1;Parent=rna-XM_012489033.2
NW_003791058.1	Gnomon	gene	3058153	3060530	.	-	.	Name=LOC100871862;ID=gene-LOC100871862;Dbxref=GeneID:100871862
NW_003791058.1	Gnomon	exon	3295232	3298486	.	+	.	ID=exon-XM_012489034.2-30;Dbxref=GeneID:100866165%2CGenbank:XM_012489034.2;Parent=rna-XM_012489034.2
NW_003791058.1	Gnomon	exon	3293491	3293632	.	+	.	ID=exon-XM_012489034.2-27;Dbxref=GeneID:100866165%2CGenbank:XM_012489034.2;Parent=rna-XM_012489034.2
NW_003791058.1	Gnomon	exon	3293723	3293853	.	+	.	ID=exon-XM_012489034.2-28;Dbxref=GeneID:100866165%2CGenbank:XM_012489034.2;Parent=rna-XM_012489034.2
NW_003791058.1	Gnomon	exon	3294755	3295039	.	+	.	ID=exon-XM_012489034.2-29;Dbxref=GeneID:100866165%2CGenbank:XM_012489034.2;Parent=rna-XM_012489034.2
NW_003791058.1	Gnomon	exon	3291165	3291425	.	+	.	ID=exon-XM_012489034.2-23;Dbxref=GeneID:100866165%2CGenbank:XM_012489034.2;Parent=rna-XM_012489034.2
NW_003791058.1	Gnomon	exon	3291506	3292004	.	+	.	ID=exon-XM_012489034.2-24;Dbxref=GeneID:100866165%2CGenbank:XM_012489034.2;Parent=rna-XM_012489034.2
NW_003791058.1	Gnomon	exon	3292091	3292436	.	+	.	ID=exon-XM_012489034.2-25;Dbxref=GeneID:100866165%2CGenbank:XM_012489034.2;Parent=rna-XM_012489034.2
NW_003791058.1	Gnomon	exon	3293297	3293418	.	+	.	ID=exon-XM_012489034.2-26;Dbxref=GeneID:100866165%2CGenbank:XM_012489034.2;Parent=rna-XM_012489034.2
NW_003791058.1	Gnomon	exon	3289384	3289957	.	+	.	ID=exon-XM_012489034.2-20;Dbxref=GeneID:100866165%2CGenbank:XM_012489034.2;Parent=rna-XM_012489034.2
NW_003791058.1	Gnomon	exon	3290033	3290252	.	+	.	ID=exon-XM_012489034.2-21;Dbxref=GeneID:100866165%2CGenbank:XM_012489034.2;Parent=rna-XM_012489034.2
NW_003791058.1	Gnomon	exon	3290338	3291076	.	+	.	ID=exon-XM_012489034.2-22;Dbxref=GeneID:100866165%2CGenbank:XM_012489034.2;Parent=rna-XM_012489034.2
NW_003791058.1	Gnomon	mRNA	3152520	3298486	.	+	.	Name=XM_012489042.2;ID=rna-XM_012489042.2;Dbxref=GeneID:100866165%2CGenbank:XM_012489042.2;Parent=gene-LOC100866165
NW_003791058.1	Gnomon	exon	3286813	3286857	.	+	.	ID=exon-XM_012489034.2-16;Dbxref=GeneID:100866165%2CGenbank:XM_012489034.2;Parent=rna-XM_012489034.2
NW_003791058.1	Gnomon	exon	3287887	3287940	.	+	.	ID=exon-XM_012489034.2-17;Dbxref=GeneID:100866165%2CGenbank:XM_012489034.2;Parent=rna-XM_012489034.2
NW_003791058.1	Gnomon	exon	3288921	3289119	.	+	.	ID=exon-XM_012489034.2-18;Dbxref=GeneID:100866165%2CGenbank:XM_012489034.2;Parent=rna-XM_012489034.2
NW_003791058.1	Gnomon	exon	3289190	3289309	.	+	.	ID=exon-XM_012489034.2-19;Dbxref=GeneID:100866165%2CGenbank:XM_012489034.2;Parent=rna-XM_012489034.2
NW_003791058.1	Gnomon	exon	3276323	3276612	.	+	.	ID=exon-XM_012489034.2-12;Dbxref=GeneID:100866165%2CGenbank:XM_012489034.2;Parent=rna-XM_012489034.2
NW_003791058.1	Gnomon	exon	3276822	3276903	.	+	.	ID=exon-XM_012489034.2-13;Dbxref=GeneID:100866165%2CGenbank:XM_012489034.2;Parent=rna-XM_012489034.2
NW_003791058.1	Gnomon	exon	3279513	3280430	.	+	.	ID=exon-XM_012489034.2-14;Dbxref=GeneID:100866165%2CGenbank:XM_012489034.2;Parent=rna-XM_012489034.2
NW_003791058.1	Gnomon	exon	3286131	3286196	.	+	.	ID=exon-XM_012489034.2-15;Dbxref=GeneID:100866165%2CGenbank:XM_012489034.2;Parent=rna-XM_012489034.2
NW_003791058.1	Gnomon	exon	2524876	2524988	.	-	.	ID=exon-XM_003695430.3-16;Dbxref=GeneID:100865591%2CGenbank:XM_003695430.3;Parent=rna-XM_003695430.3
NW_003791058.1	Gnomon	exon	2521057	2524305	.	-	.	ID=exon-XM_003695430.3-17;Dbxref=GeneID:100865591%2CGenbank:XM_003695430.3;Parent=rna-XM_003695430.3
NW_003791058.1	Gnomon	exon	2525385	2525702	.	-	.	ID=exon-XM_003695430.3-14;Dbxref=GeneID:100865591%2CGenbank:XM_003695430.3;Parent=rna-XM_003695430.3
NW_003791058.1	Gnomon	exon	3275155	3275546	.	+	.	ID=exon-XM_012489034.2-10;Dbxref=GeneID:100866165%2CGenbank:XM_012489034.2;Parent=rna-XM_012489034.2
NW_003791058.1	Gnomon	exon	2525090	2525303	.	-	.	ID=exon-XM_003695430.3-15;Dbxref=GeneID:100865591%2CGenbank:XM_003695430.3;Parent=rna-XM_003695430.3
NW_003791058.1	Gnomon	exon	3275899	3276213	.	+	.	ID=exon-XM_012489034.2-11;Dbxref=GeneID:100866165%2CGenbank:XM_012489034.2;Parent=rna-XM_012489034.2
NW_003791058.1	Gnomon	exon	2526660	2526824	.	-	.	ID=exon-XM_003695430.3-12;Dbxref=GeneID:100865591%2CGenbank:XM_003695430.3;Parent=rna-XM_003695430.3
NW_003791058.1	Gnomon	exon	2525800	2525898	.	-	.	ID=exon-XM_003695430.3-13;Dbxref=GeneID:100865591%2CGenbank:XM_003695430.3;Parent=rna-XM_003695430.3
NW_003791058.1	Gnomon	exon	2527391	2527495	.	-	.	ID=exon-XM_003695430.3-10;Dbxref=GeneID:100865591%2CGenbank:XM_003695430.3;Parent=rna-XM_003695430.3
NW_003791058.1	Gnomon	exon	2526952	2527296	.	-	.	ID=exon-XM_003695430.3-11;Dbxref=GeneID:100865591%2CGenbank:XM_003695430.3;Parent=rna-XM_003695430.3
NW_003791058.1	Gnomon	mRNA	2343519	2345624	.	-	.	Name=XM_003695420.3;ID=rna-XM_003695420.3;Dbxref=GeneID:100864284%2CGenbank:XM_003695420.3;Parent=gene-LOC100864284
NW_003791058.1	Gnomon	CDS	3519699	3519980	.	+	0	Name=XP_031773571.1;ID=cds-XP_031773571.1;Dbxref=GeneID:100864645%2CGenbank:XP_031773571.1;Parent=rna-XM_031917711.1
NW_003791058.1	Gnomon	CDS	3520771	3520882	.	+	0	Name=XP_031773571.1;ID=cds-XP_031773571.1;Dbxref=GeneID:100864645%2CGenbank:XP_031773571.1;Parent=rna-XM_031917711.1
NW_003791058.1	Gnomon	CDS	3522050	3522172	.	+	0	Name=XP_031773571.1;ID=cds-XP_031773571.1;Dbxref=GeneID:100864645%2CGenbank:XP_031773571.1;Parent=rna-XM_031917711.1
NW_003791058.1	Gnomon	CDS	3522253	3522407	.	+	0	Name=XP_031773571.1;ID=cds-XP_031773571.1;Dbxref=GeneID:100864645%2CGenbank:XP_031773571.1;Parent=rna-XM_031917711.1
NW_003791058.1	Gnomon	CDS	3522516	3522605	.	+	0	Name=XP_031773571.1;ID=cds-XP_031773571.1;Dbxref=GeneID:100864645%2CGenbank:XP_031773571.1;Parent=rna-XM_031917711.1
NW_003791058.1	Gnomon	CDS	3522684	3522875	.	+	0	Name=XP_031773571.1;ID=cds-XP_031773571.1;Dbxref=GeneID:100864645%2CGenbank:XP_031773571.1;Parent=rna-XM_031917711.1
NW_003791058.1	Gnomon	CDS	3522953	3523099	.	+	0	Name=XP_031773571.1;ID=cds-XP_031773571.1;Dbxref=GeneID:100864645%2CGenbank:XP_031773571.1;Parent=rna-XM_031917711.1
NW_003791058.1	Gnomon	mRNA	2368898	2371759	.	-	.	Name=XM_031917692.1;ID=rna-XM_031917692.1;Dbxref=GeneID:100864169%2CGenbank:XM_031917692.1;Parent=gene-LOC100864169
NW_003791058.1	Gnomon	exon	3152521	3153408	.	+	.	ID=exon-XM_012489043.2-1;Dbxref=GeneID:100866165%2CGenbank:XM_012489043.2;Parent=rna-XM_012489043.2
NW_003791058.1	Gnomon	exon	3189565	3189625	.	+	.	ID=exon-XM_012489043.2-2;Dbxref=GeneID:100866165%2CGenbank:XM_012489043.2;Parent=rna-XM_012489043.2
NW_003791058.1	Gnomon	exon	3240294	3240351	.	+	.	ID=exon-XM_012489043.2-3;Dbxref=GeneID:100866165%2CGenbank:XM_012489043.2;Parent=rna-XM_012489043.2
NW_003791058.1	Gnomon	exon	3253811	3253979	.	+	.	ID=exon-XM_012489043.2-4;Dbxref=GeneID:100866165%2CGenbank:XM_012489043.2;Parent=rna-XM_012489043.2
NW_003791058.1	Gnomon	exon	3272407	3272634	.	+	.	ID=exon-XM_012489043.2-5;Dbxref=GeneID:100866165%2CGenbank:XM_012489043.2;Parent=rna-XM_012489043.2
NW_003791058.1	Gnomon	exon	3272766	3272951	.	+	.	ID=exon-XM_012489043.2-6;Dbxref=GeneID:100866165%2CGenbank:XM_012489043.2;Parent=rna-XM_012489043.2
NW_003791058.1	Gnomon	exon	3273182	3273344	.	+	.	ID=exon-XM_012489043.2-7;Dbxref=GeneID:100866165%2CGenbank:XM_012489043.2;Parent=rna-XM_012489043.2
NW_003791058.1	Gnomon	exon	3273479	3273496	.	+	.	ID=exon-XM_012489043.2-8;Dbxref=GeneID:100866165%2CGenbank:XM_012489043.2;Parent=rna-XM_012489043.2
NW_003791058.1	Gnomon	exon	3274282	3274525	.	+	.	ID=exon-XM_012489043.2-9;Dbxref=GeneID:100866165%2CGenbank:XM_012489043.2;Parent=rna-XM_012489043.2
NW_003791058.1	Gnomon	mRNA	4932033	4936018	.	+	.	Name=XM_031917702.1;ID=rna-XM_031917702.1;Dbxref=GeneID:100869356%2CGenbank:XM_031917702.1;Parent=gene-LOC100869356
NW_003791058.1	RefSeq	cDNA_match	3543681	3544151	.	+	.	ID=bde7bcbd-af77-46e1-ac36-1c23da0d9b7c;Target=XM_031917703.1 1 471
NW_003791058.1	RefSeq	cDNA_match	3544841	3544959	.	+	.	ID=bde7bcbd-af77-46e1-ac36-1c23da0d9b7c;Target=XM_031917703.1 1 471
NW_003791058.1	RefSeq	cDNA_match	3545108	3545173	.	+	.	ID=bde7bcbd-af77-46e1-ac36-1c23da0d9b7c;Target=XM_031917703.1 1 471
NW_003791058.1	RefSeq	cDNA_match	3545333	3545431	.	+	.	ID=bde7bcbd-af77-46e1-ac36-1c23da0d9b7c;Target=XM_031917703.1 1 471
NW_003791058.1	RefSeq	cDNA_match	3545556	3545719	.	+	.	ID=bde7bcbd-af77-46e1-ac36-1c23da0d9b7c;Target=XM_031917703.1 1 471
NW_003791058.1	RefSeq	cDNA_match	3545910	3546072	.	+	.	ID=bde7bcbd-af77-46e1-ac36-1c23da0d9b7c;Target=XM_031917703.1 1 471
NW_003791058.1	RefSeq	cDNA_match	3546154	3546513	.	+	.	ID=bde7bcbd-af77-46e1-ac36-1c23da0d9b7c;Target=XM_031917703.1 1 471
NW_003791058.1	RefSeq	cDNA_match	3546582	3546664	.	+	.	ID=bde7bcbd-af77-46e1-ac36-1c23da0d9b7c;Target=XM_031917703.1 1 471
NW_003791058.1	RefSeq	cDNA_match	3546747	3546830	.	+	.	ID=bde7bcbd-af77-46e1-ac36-1c23da0d9b7c;Target=XM_031917703.1 1 471
NW_003791058.1	RefSeq	cDNA_match	3546900	3547166	.	+	.	ID=bde7bcbd-af77-46e1-ac36-1c23da0d9b7c;Target=XM_031917703.1 1 471
NW_003791058.1	RefSeq	cDNA_match	3547254	3547838	.	+	.	ID=bde7bcbd-af77-46e1-ac36-1c23da0d9b7c;Target=XM_031917703.1 1 471
NW_003791058.1	Gnomon	mRNA	3152521	3298486	.	+	.	Name=XM_012489043.2;ID=rna-XM_012489043.2;Dbxref=GeneID:100866165%2CGenbank:XM_012489043.2;Parent=gene-LOC100866165
NW_003791058.1	Gnomon	CDS	3253820	3253979	.	+	0	Name=XP_012344486.1;ID=cds-XP_012344486.1;Dbxref=GeneID:100866165%2CGenbank:XP_012344486.1;Parent=rna-XM_012489032.2
NW_003791058.1	Gnomon	CDS	3272407	3272634	.	+	0	Name=XP_012344486.1;ID=cds-XP_012344486.1;Dbxref=GeneID:100866165%2CGenbank:XP_012344486.1;Parent=rna-XM_012489032.2
NW_003791058.1	Gnomon	CDS	3272766	3272951	.	+	0	Name=XP_012344486.1;ID=cds-XP_012344486.1;Dbxref=GeneID:100866165%2CGenbank:XP_012344486.1;Parent=rna-XM_012489032.2
NW_003791058.1	Gnomon	CDS	3273182	3273344	.	+	0	Name=XP_012344486.1;ID=cds-XP_012344486.1;Dbxref=GeneID:100866165%2CGenbank:XP_012344486.1;Parent=rna-XM_012489032.2
NW_003791058.1	Gnomon	CDS	3273479	3273496	.	+	0	Name=XP_012344486.1;ID=cds-XP_012344486.1;Dbxref=GeneID:100866165%2CGenbank:XP_012344486.1;Parent=rna-XM_012489032.2
NW_003791058.1	Gnomon	CDS	3274282	3274525	.	+	0	Name=XP_012344486.1;ID=cds-XP_012344486.1;Dbxref=GeneID:100866165%2CGenbank:XP_012344486.1;Parent=rna-XM_012489032.2
NW_003791058.1	Gnomon	CDS	3274691	3274958	.	+	0	Name=XP_012344486.1;ID=cds-XP_012344486.1;Dbxref=GeneID:100866165%2CGenbank:XP_012344486.1;Parent=rna-XM_012489032.2
NW_003791058.1	Gnomon	CDS	3275155	3275546	.	+	0	Name=XP_012344486.1;ID=cds-XP_012344486.1;Dbxref=GeneID:100866165%2CGenbank:XP_012344486.1;Parent=rna-XM_012489032.2
NW_003791058.1	Gnomon	CDS	3275899	3276213	.	+	0	Name=XP_012344486.1;ID=cds-XP_012344486.1;Dbxref=GeneID:100866165%2CGenbank:XP_012344486.1;Parent=rna-XM_012489032.2
NW_003791058.1	Gnomon	CDS	3276323	3276612	.	+	0	Name=XP_012344486.1;ID=cds-XP_012344486.1;Dbxref=GeneID:100866165%2CGenbank:XP_012344486.1;Parent=rna-XM_012489032.2
NW_003791058.1	Gnomon	CDS	3276822	3276903	.	+	0	Name=XP_012344486.1;ID=cds-XP_012344486.1;Dbxref=GeneID:100866165%2CGenbank:XP_012344486.1;Parent=rna-XM_012489032.2
NW_003791058.1	Gnomon	CDS	3279513	3280430	.	+	0	Name=XP_012344486.1;ID=cds-XP_012344486.1;Dbxref=GeneID:100866165%2CGenbank:XP_012344486.1;Parent=rna-XM_012489032.2
NW_003791058.1	Gnomon	CDS	3286131	3286196	.	+	0	Name=XP_012344486.1;ID=cds-XP_012344486.1;Dbxref=GeneID:100866165%2CGenbank:XP_012344486.1;Parent=rna-XM_012489032.2
NW_003791058.1	Gnomon	CDS	3286813	3286857	.	+	0	Name=XP_012344486.1;ID=cds-XP_012344486.1;Dbxref=GeneID:100866165%2CGenbank:XP_012344486.1;Parent=rna-XM_012489032.2
NW_003791058.1	Gnomon	CDS	3287887	3287940	.	+	0	Name=XP_012344486.1;ID=cds-XP_012344486.1;Dbxref=GeneID:100866165%2CGenbank:XP_012344486.1;Parent=rna-XM_012489032.2
NW_003791058.1	Gnomon	CDS	3288921	3289119	.	+	0	Name=XP_012344486.1;ID=cds-XP_012344486.1;Dbxref=GeneID:100866165%2CGenbank:XP_012344486.1;Parent=rna-XM_012489032.2
NW_003791058.1	Gnomon	CDS	3289190	3289309	.	+	0	Name=XP_012344486.1;ID=cds-XP_012344486.1;Dbxref=GeneID:100866165%2CGenbank:XP_012344486.1;Parent=rna-XM_012489032.2
NW_003791058.1	Gnomon	CDS	3289384	3289957	.	+	0	Name=XP_012344486.1;ID=cds-XP_012344486.1;Dbxref=GeneID:100866165%2CGenbank:XP_012344486.1;Parent=rna-XM_012489032.2
NW_003791058.1	Gnomon	CDS	3290033	3290252	.	+	0	Name=XP_012344486.1;ID=cds-XP_012344486.1;Dbxref=GeneID:100866165%2CGenbank:XP_012344486.1;Parent=rna-XM_012489032.2
NW_003791058.1	Gnomon	CDS	3290338	3291076	.	+	0	Name=XP_012344486.1;ID=cds-XP_012344486.1;Dbxref=GeneID:100866165%2CGenbank:XP_012344486.1;Parent=rna-XM_012489032.2
NW_003791058.1	Gnomon	CDS	3291165	3291425	.	+	0	Name=XP_012344486.1;ID=cds-XP_012344486.1;Dbxref=GeneID:100866165%2CGenbank:XP_012344486.1;Parent=rna-XM_012489032.2
NW_003791058.1	Gnomon	CDS	3291506	3292004	.	+	0	Name=XP_012344486.1;ID=cds-XP_012344486.1;Dbxref=GeneID:100866165%2CGenbank:XP_012344486.1;Parent=rna-XM_012489032.2
NW_003791058.1	Gnomon	CDS	3292091	3292436	.	+	0	Name=XP_012344486.1;ID=cds-XP_012344486.1;Dbxref=GeneID:100866165%2CGenbank:XP_012344486.1;Parent=rna-XM_012489032.2
NW_003791058.1	Gnomon	CDS	3293297	3293418	.	+	0	Name=XP_012344486.1;ID=cds-XP_012344486.1;Dbxref=GeneID:100866165%2CGenbank:XP_012344486.1;Parent=rna-XM_012489032.2
NW_003791058.1	Gnomon	CDS	3293491	3293632	.	+	0	Name=XP_012344486.1;ID=cds-XP_012344486.1;Dbxref=GeneID:100866165%2CGenbank:XP_012344486.1;Parent=rna-XM_012489032.2
NW_003791058.1	Gnomon	CDS	3293723	3293853	.	+	0	Name=XP_012344486.1;ID=cds-XP_012344486.1;Dbxref=GeneID:100866165%2CGenbank:XP_012344486.1;Parent=rna-XM_012489032.2
NW_003791058.1	Gnomon	CDS	3294755	3295039	.	+	0	Name=XP_012344486.1;ID=cds-XP_012344486.1;Dbxref=GeneID:100866165%2CGenbank:XP_012344486.1;Parent=rna-XM_012489032.2
NW_003791058.1	Gnomon	CDS	3295232	3295409	.	+	0	Name=XP_012344486.1;ID=cds-XP_012344486.1;Dbxref=GeneID:100866165%2CGenbank:XP_012344486.1;Parent=rna-XM_012489032.2
NW_003791058.1	Gnomon	mRNA	4919133	4919978	.	+	.	Name=XM_012489189.2;ID=rna-XM_012489189.2;Dbxref=GeneID:100869118%2CGenbank:XM_012489189.2;Parent=gene-LOC100869118
NW_003791058.1	Gnomon	gene	907310	914348	.	-	.	Name=LOC100871943;ID=gene-LOC100871943;Dbxref=GeneID:100871943
NW_003791058.1	Gnomon	gene	202239	278199	.	+	.	Name=LOC100871742;ID=gene-LOC100871742;Dbxref=GeneID:100871742
NW_003791058.1	Gnomon	exon	2356653	2356752	.	-	.	ID=exon-XM_003695416.3-12;Dbxref=GeneID:100863856%2CGenbank:XM_003695416.3;Parent=rna-XM_003695416.3
NW_003791058.1	Gnomon	exon	2356192	2356563	.	-	.	ID=exon-XM_003695416.3-13;Dbxref=GeneID:100863856%2CGenbank:XM_003695416.3;Parent=rna-XM_003695416.3
NW_003791058.1	Gnomon	exon	2357241	2357494	.	-	.	ID=exon-XM_003695416.3-10;Dbxref=GeneID:100863856%2CGenbank:XM_003695416.3;Parent=rna-XM_003695416.3
NW_003791058.1	Gnomon	exon	2356927	2357168	.	-	.	ID=exon-XM_003695416.3-11;Dbxref=GeneID:100863856%2CGenbank:XM_003695416.3;Parent=rna-XM_003695416.3
NW_003791058.1	Gnomon	exon	2354066	2354274	.	-	.	ID=exon-XM_003695416.3-18;Dbxref=GeneID:100863856%2CGenbank:XM_003695416.3;Parent=rna-XM_003695416.3
NW_003791058.1	Gnomon	exon	2353571	2353978	.	-	.	ID=exon-XM_003695416.3-19;Dbxref=GeneID:100863856%2CGenbank:XM_003695416.3;Parent=rna-XM_003695416.3
NW_003791058.1	Gnomon	exon	2355318	2355504	.	-	.	ID=exon-XM_003695416.3-16;Dbxref=GeneID:100863856%2CGenbank:XM_003695416.3;Parent=rna-XM_003695416.3
NW_003791058.1	Gnomon	exon	2354391	2354569	.	-	.	ID=exon-XM_003695416.3-17;Dbxref=GeneID:100863856%2CGenbank:XM_003695416.3;Parent=rna-XM_003695416.3
NW_003791058.1	Gnomon	mRNA	3152520	3298486	.	+	.	Name=XM_012489041.2;ID=rna-XM_012489041.2;Dbxref=GeneID:100866165%2CGenbank:XM_012489041.2;Parent=gene-LOC100866165
NW_003791058.1	Gnomon	exon	2355895	2356092	.	-	.	ID=exon-XM_003695416.3-14;Dbxref=GeneID:100863856%2CGenbank:XM_003695416.3;Parent=rna-XM_003695416.3
NW_003791058.1	Gnomon	exon	2355667	2355813	.	-	.	ID=exon-XM_003695416.3-15;Dbxref=GeneID:100863856%2CGenbank:XM_003695416.3;Parent=rna-XM_003695416.3
NW_003791058.1	Gnomon	exon	2352218	2352547	.	-	.	ID=exon-XM_003695416.3-23;Dbxref=GeneID:100863856%2CGenbank:XM_003695416.3;Parent=rna-XM_003695416.3
NW_003791058.1	Gnomon	exon	2351945	2352086	.	-	.	ID=exon-XM_003695416.3-24;Dbxref=GeneID:100863856%2CGenbank:XM_003695416.3;Parent=rna-XM_003695416.3
NW_003791058.1	Gnomon	exon	2352902	2353061	.	-	.	ID=exon-XM_003695416.3-21;Dbxref=GeneID:100863856%2CGenbank:XM_003695416.3;Parent=rna-XM_003695416.3
NW_003791058.1	Gnomon	exon	2352638	2352798	.	-	.	ID=exon-XM_003695416.3-22;Dbxref=GeneID:100863856%2CGenbank:XM_003695416.3;Parent=rna-XM_003695416.3
NW_003791058.1	Gnomon	exon	2353187	2353487	.	-	.	ID=exon-XM_003695416.3-20;Dbxref=GeneID:100863856%2CGenbank:XM_003695416.3;Parent=rna-XM_003695416.3
NW_003791058.1	Gnomon	exon	2350645	2350936	.	-	.	ID=exon-XM_003695416.3-27;Dbxref=GeneID:100863856%2CGenbank:XM_003695416.3;Parent=rna-XM_003695416.3
NW_003791058.1	Gnomon	exon	2350304	2350538	.	-	.	ID=exon-XM_003695416.3-28;Dbxref=GeneID:100863856%2CGenbank:XM_003695416.3;Parent=rna-XM_003695416.3
NW_003791058.1	Gnomon	exon	2351438	2351700	.	-	.	ID=exon-XM_003695416.3-25;Dbxref=GeneID:100863856%2CGenbank:XM_003695416.3;Parent=rna-XM_003695416.3
NW_003791058.1	Gnomon	exon	2351009	2351366	.	-	.	ID=exon-XM_003695416.3-26;Dbxref=GeneID:100863856%2CGenbank:XM_003695416.3;Parent=rna-XM_003695416.3
NW_003791058.1	Gnomon	CDS	155461	155640	.	-	0	Name=XP_031773570.1;ID=cds-XP_031773570.1;Dbxref=GeneID:100870990%2CGenbank:XP_031773570.1;Note=The sequence of the model RefSeq protein was modified relative to this genomic sequence to represent the inferred CDS: substituted 2 bases at 2 genomic stop codons;Parent=rna-XM_031917710.1
NW_003791058.1	Gnomon	CDS	104832	104936	.	-	0	Name=XP_031773570.1;ID=cds-XP_031773570.1;Dbxref=GeneID:100870990%2CGenbank:XP_031773570.1;Note=The sequence of the model RefSeq protein was modified relative to this genomic sequence to represent the inferred CDS: substituted 2 bases at 2 genomic stop codons;Parent=rna-XM_031917710.1
NW_003791058.1	Gnomon	CDS	85235	85359	.	-	0	Name=XP_031773570.1;ID=cds-XP_031773570.1;Dbxref=GeneID:100870990%2CGenbank:XP_031773570.1;Note=The sequence of the model RefSeq protein was modified relative to this genomic sequence to represent the inferred CDS: substituted 2 bases at 2 genomic stop codons;Parent=rna-XM_031917710.1
NW_003791058.1	Gnomon	CDS	73122	73233	.	-	0	Name=XP_031773570.1;ID=cds-XP_031773570.1;Dbxref=GeneID:100870990%2CGenbank:XP_031773570.1;Note=The sequence of the model RefSeq protein was modified relative to this genomic sequence to represent the inferred CDS: substituted 2 bases at 2 genomic stop codons;Parent=rna-XM_031917710.1
NW_003791058.1	Gnomon	CDS	72806	72987	.	-	0	Name=XP_031773570.1;ID=cds-XP_031773570.1;Dbxref=GeneID:100870990%2CGenbank:XP_031773570.1;Note=The sequence of the model RefSeq protein was modified relative to this genomic sequence to represent the inferred CDS: substituted 2 bases at 2 genomic stop codons;Parent=rna-XM_031917710.1
NW_003791058.1	Gnomon	CDS	72527	72730	.	-	0	Name=XP_031773570.1;ID=cds-XP_031773570.1;Dbxref=GeneID:100870990%2CGenbank:XP_031773570.1;Note=The sequence of the model RefSeq protein was modified relative to this genomic sequence to represent the inferred CDS: substituted 2 bases at 2 genomic stop codons;Parent=rna-XM_031917710.1
NW_003791058.1	Gnomon	CDS	71723	71948	.	-	0	Name=XP_031773570.1;ID=cds-XP_031773570.1;Dbxref=GeneID:100870990%2CGenbank:XP_031773570.1;Note=The sequence of the model RefSeq protein was modified relative to this genomic sequence to represent the inferred CDS: substituted 2 bases at 2 genomic stop codons;Parent=rna-XM_031917710.1
NW_003791058.1	Gnomon	CDS	71056	71249	.	-	0	Name=XP_031773570.1;ID=cds-XP_031773570.1;Dbxref=GeneID:100870990%2CGenbank:XP_031773570.1;Note=The sequence of the model RefSeq protein was modified relative to this genomic sequence to represent the inferred CDS: substituted 2 bases at 2 genomic stop codons;Parent=rna-XM_031917710.1
NW_003791058.1	Gnomon	CDS	70663	70801	.	-	0	Name=XP_031773570.1;ID=cds-XP_031773570.1;Dbxref=GeneID:100870990%2CGenbank:XP_031773570.1;Note=The sequence of the model RefSeq protein was modified relative to this genomic sequence to represent the inferred CDS: substituted 2 bases at 2 genomic stop codons;Parent=rna-XM_031917710.1
NW_003791058.1	Gnomon	exon	2649866	2649966	.	+	.	ID=exon-XM_031917689.1-5;Dbxref=GeneID:105736000%2CGenbank:XM_031917689.1;Note=The sequence of the model RefSeq transcript was modified relative to this genomic sequence to represent the inferred CDS: inserted 4 bases in 3 codons%3B deleted 2 bases in 1 codon;Parent=rna-XM_031917689.1
NW_003791058.1	Gnomon	exon	2650052	2650224	.	+	.	ID=exon-XM_031917689.1-6;Dbxref=GeneID:105736000%2CGenbank:XM_031917689.1;Note=The sequence of the model RefSeq transcript was modified relative to this genomic sequence to represent the inferred CDS: inserted 4 bases in 3 codons%3B deleted 2 bases in 1 codon;Parent=rna-XM_031917689.1
NW_003791058.1	Gnomon	exon	2649457	2649673	.	+	.	ID=exon-XM_031917689.1-3;Dbxref=GeneID:105736000%2CGenbank:XM_031917689.1;Note=The sequence of the model RefSeq transcript was modified relative to this genomic sequence to represent the inferred CDS: inserted 4 bases in 3 codons%3B deleted 2 bases in 1 codon;Parent=rna-XM_031917689.1
NW_003791058.1	Gnomon	exon	2649786	2649864	.	+	.	ID=exon-XM_031917689.1-4;Dbxref=GeneID:105736000%2CGenbank:XM_031917689.1;Note=The sequence of the model RefSeq transcript was modified relative to this genomic sequence to represent the inferred CDS: inserted 4 bases in 3 codons%3B deleted 2 bases in 1 codon;Parent=rna-XM_031917689.1
NW_003791058.1	Gnomon	exon	2650392	2650445	.	+	.	ID=exon-XM_031917689.1-9;Dbxref=GeneID:105736000%2CGenbank:XM_031917689.1;Note=The sequence of the model RefSeq transcript was modified relative to this genomic sequence to represent the inferred CDS: inserted 4 bases in 3 codons%3B deleted 2 bases in 1 codon;Parent=rna-XM_031917689.1
NW_003791058.1	Gnomon	exon	2650227	2650237	.	+	.	ID=exon-XM_031917689.1-7;Dbxref=GeneID:105736000%2CGenbank:XM_031917689.1;Note=The sequence of the model RefSeq transcript was modified relative to this genomic sequence to represent the inferred CDS: inserted 4 bases in 3 codons%3B deleted 2 bases in 1 codon;Parent=rna-XM_031917689.1
NW_003791058.1	Gnomon	exon	2650343	2650389	.	+	.	ID=exon-XM_031917689.1-8;Dbxref=GeneID:105736000%2CGenbank:XM_031917689.1;Note=The sequence of the model RefSeq transcript was modified relative to this genomic sequence to represent the inferred CDS: inserted 4 bases in 3 codons%3B deleted 2 bases in 1 codon;Parent=rna-XM_031917689.1
NW_003791058.1	Gnomon	exon	2648720	2649082	.	+	.	ID=exon-XM_031917689.1-1;Dbxref=GeneID:105736000%2CGenbank:XM_031917689.1;Note=The sequence of the model RefSeq transcript was modified relative to this genomic sequence to represent the inferred CDS: inserted 4 bases in 3 codons%3B deleted 2 bases in 1 codon;Parent=rna-XM_031917689.1
NW_003791058.1	Gnomon	exon	2649212	2649383	.	+	.	ID=exon-XM_031917689.1-2;Dbxref=GeneID:105736000%2CGenbank:XM_031917689.1;Note=The sequence of the model RefSeq transcript was modified relative to this genomic sequence to represent the inferred CDS: inserted 4 bases in 3 codons%3B deleted 2 bases in 1 codon;Parent=rna-XM_031917689.1
NW_003791058.1	Gnomon	mRNA	3543681	3547838	.	+	.	Name=XM_031917703.1;ID=rna-XM_031917703.1;Dbxref=GeneID:100864406%2CGenbank:XM_031917703.1;Note=The sequence of the model RefSeq transcript was modified relative to this genomic sequence to represent the inferred CDS: inserted 2 bases in 2 codons;Parent=gene-LOC100864406
NW_003791058.1	Gnomon	CDS	3049650	3049684	.	+	0	Name=XP_012344485.1;ID=cds-XP_012344485.1;Dbxref=GeneID:100865356%2CGenbank:XP_012344485.1;Parent=rna-XM_012489031.2
NW_003791058.1	Gnomon	CDS	3049775	3050414	.	+	0	Name=XP_012344485.1;ID=cds-XP_012344485.1;Dbxref=GeneID:100865356%2CGenbank:XP_012344485.1;Parent=rna-XM_012489031.2
NW_003791058.1	Gnomon	mRNA	2385539	2386843	.	-	.	Name=XM_003695421.3;ID=rna-XM_003695421.3;Dbxref=GeneID:100864525%2CGenbank:XM_003695421.3;Parent=gene-LOC100864525
NW_003791058.1	Gnomon	mRNA	4920134	4921996	.	-	.	Name=XM_012489188.2;ID=rna-XM_012489188.2;Dbxref=GeneID:100869001%2CGenbank:XM_012489188.2;Parent=gene-LOC100869001
NW_003791058.1	Gnomon	gene	4926164	4927277	.	+	.	Name=LOC105736040;ID=gene-LOC105736040;Dbxref=GeneID:105736040
NW_003791058.1	Gnomon	gene	1862582	1864103	.	+	.	Name=LOC105736041;ID=gene-LOC105736041;Dbxref=GeneID:105736041
NW_003791058.1	Gnomon	gene	3905123	3907878	.	-	.	Name=LOC105736042;ID=gene-LOC105736042;Dbxref=GeneID:105736042
NW_003791058.1	Gnomon	gene	4403281	4412583	.	+	.	Name=LOC105736037;ID=gene-LOC105736037;Dbxref=GeneID:105736037
NW_003791058.1	Gnomon	gene	4922495	4924071	.	+	.	Name=LOC105736039;ID=gene-LOC105736039;Dbxref=GeneID:105736039
NW_003791058.1	Gnomon	gene	1522028	1531578	.	+	.	Name=LOC105736033;ID=gene-LOC105736033;Dbxref=GeneID:105736033
NW_003791058.1	Gnomon	gene	1444643	1445580	.	-	.	Name=LOC105736035;ID=gene-LOC105736035;Dbxref=GeneID:105736035
NW_003791058.1	Gnomon	gene	1482783	1494355	.	-	.	Name=LOC105736036;ID=gene-LOC105736036;Dbxref=GeneID:105736036
NW_003791058.1	Gnomon	gene	1764559	1765136	.	-	.	Name=LOC105736030;ID=gene-LOC105736030;Dbxref=GeneID:105736030
NW_003791058.1	Gnomon	gene	4237068	4257257	.	+	.	Name=LOC105736031;ID=gene-LOC105736031;Dbxref=GeneID:105736031
NW_003791058.1	Gnomon	exon	2711603	2711816	.	+	.	ID=exon-XM_031917765.1-2;Dbxref=GeneID:100869956%2CGenbank:XM_031917765.1;Parent=rna-XM_031917765.1
NW_003791058.1	Gnomon	exon	2712114	2712865	.	+	.	ID=exon-XM_031917765.1-3;Dbxref=GeneID:100869956%2CGenbank:XM_031917765.1;Parent=rna-XM_031917765.1
NW_003791058.1	Gnomon	exon	2677098	2677215	.	+	.	ID=exon-XM_031917765.1-1;Dbxref=GeneID:100869956%2CGenbank:XM_031917765.1;Parent=rna-XM_031917765.1
NW_003791058.1	Gnomon	gene	2158867	2159513	.	+	.	Name=LOC105736027;ID=gene-LOC105736027;Dbxref=GeneID:105736027
NW_003791058.1	Gnomon	gene	1628821	1630327	.	-	.	Name=LOC105736028;ID=gene-LOC105736028;Dbxref=GeneID:105736028
NW_003791058.1	Gnomon	gene	1768204	1769029	.	+	.	Name=LOC105736029;ID=gene-LOC105736029;Dbxref=GeneID:105736029
NW_003791058.1	Gnomon	gene	778151	888528	.	+	.	Name=LOC100871823;ID=gene-LOC100871823;Dbxref=GeneID:100871823
NW_003791058.1	Gnomon	gene	4900181	4901106	.	-	.	Name=LOC105736023;ID=gene-LOC105736023;Dbxref=GeneID:105736023
NW_003791058.1	Gnomon	gene	2705012	2711710	.	-	.	Name=LOC105736024;ID=gene-LOC105736024;Dbxref=GeneID:105736024
NW_003791058.1	Gnomon	gene	5109855	5110558	.	+	.	Name=LOC105736021;ID=gene-LOC105736021;Dbxref=GeneID:105736021
NW_003791058.1	Gnomon	mRNA	1868167	1870554	.	-	.	Name=XM_003695567.3;ID=rna-XM_003695567.3;Dbxref=GeneID:100863110%2CGenbank:XM_003695567.3;Parent=gene-LOC100863110
NW_003791058.1	Gnomon	gene	1988075	1990644	.	+	.	Name=LOC105736019;ID=gene-LOC105736019;Dbxref=GeneID:105736019
NW_003791058.1	Gnomon	gene	914722	917407	.	-	.	Name=LOC105736015;ID=gene-LOC105736015;Dbxref=GeneID:105736015
NW_003791058.1	Gnomon	gene	1835906	1846850	.	+	.	Name=LOC105736018;ID=gene-LOC105736018;Dbxref=GeneID:105736018
NW_003791058.1	Gnomon	gene	4470905	4474234	.	-	.	Name=LOC105736011;ID=gene-LOC105736011;Dbxref=GeneID:105736011
NW_003791058.1	Gnomon	gene	4449553	4450059	.	-	.	Name=LOC105736012;ID=gene-LOC105736012;Dbxref=GeneID:105736012
NW_003791058.1	Gnomon	gene	4466422	4469384	.	+	.	Name=LOC105736010;ID=gene-LOC105736010;Dbxref=GeneID:105736010
NW_003791058.1	Gnomon	gene	3148317	3149049	.	-	.	Name=LOC105736008;ID=gene-LOC105736008;Dbxref=GeneID:105736008
NW_003791058.1	Gnomon	gene	4469073	4470832	.	-	.	Name=LOC105736009;ID=gene-LOC105736009;Dbxref=GeneID:105736009
NW_003791058.1	Gnomon	gene	640551	642933	.	-	.	Name=LOC105736004;ID=gene-LOC105736004;Dbxref=GeneID:105736004
NW_003791058.1	Gnomon	gene	2648720	2650629	.	+	.	Name=LOC105736000;ID=gene-LOC105736000;Dbxref=GeneID:105736000
NW_003791058.1	Gnomon	gene	2955268	2976678	.	-	.	Name=LOC105736001;ID=gene-LOC105736001;Dbxref=GeneID:105736001
NW_003791058.1	Gnomon	gene	1784028	1785223	.	+	.	Name=LOC105736003;ID=gene-LOC105736003;Dbxref=GeneID:105736003
NW_003791058.1	Gnomon	exon	2685064	2685341	.	-	.	ID=exon-XM_031917764.1-1;Dbxref=GeneID:100868772%2CGenbank:XM_031917764.1;Parent=rna-XM_031917764.1
NW_003791058.1	Gnomon	exon	2673455	2674165	.	-	.	ID=exon-XM_031917764.1-2;Dbxref=GeneID:100868772%2CGenbank:XM_031917764.1;Parent=rna-XM_031917764.1
NW_003791058.1	Gnomon	exon	2665190	2665491	.	-	.	ID=exon-XM_031917764.1-3;Dbxref=GeneID:100868772%2CGenbank:XM_031917764.1;Parent=rna-XM_031917764.1
NW_003791058.1	Gnomon	exon	2658582	2659365	.	-	.	ID=exon-XM_031917764.1-4;Dbxref=GeneID:100868772%2CGenbank:XM_031917764.1;Parent=rna-XM_031917764.1
NW_003791058.1	Gnomon	gene	3298685	3301484	.	+	.	Name=LOC100866278;ID=gene-LOC100866278;Dbxref=GeneID:100866278
NW_003791058.1	Gnomon	mRNA	3058153	3060530	.	-	.	Name=XM_031917802.1;ID=rna-XM_031917802.1;Dbxref=GeneID:100871862%2CGenbank:XM_031917802.1;Parent=gene-LOC100871862
NW_003791058.1	Gnomon	mRNA	3567017	3568540	.	+	.	Name=XM_031917792.1;ID=rna-XM_031917792.1;Dbxref=GeneID:100864997%2CGenbank:XM_031917792.1;Parent=gene-LOC100864997
NW_003791058.1	Gnomon	mRNA	181551	182619	.	-	.	Name=XM_031917708.1;ID=rna-XM_031917708.1;Dbxref=GeneID:100870796%2CGenbank:XM_031917708.1;Parent=gene-LOC100870796
NW_003791058.1	Gnomon	exon	2565752	2565808	.	+	.	ID=exon-XM_003695438.2-1;Dbxref=GeneID:100866535%2CGenbank:XM_003695438.2;Parent=rna-XM_003695438.2
NW_003791058.1	Gnomon	exon	2565923	2566119	.	+	.	ID=exon-XM_003695438.2-2;Dbxref=GeneID:100866535%2CGenbank:XM_003695438.2;Parent=rna-XM_003695438.2
NW_003791058.1	Gnomon	exon	2566419	2566584	.	+	.	ID=exon-XM_003695438.2-3;Dbxref=GeneID:100866535%2CGenbank:XM_003695438.2;Parent=rna-XM_003695438.2
NW_003791058.1	Gnomon	exon	2566667	2566861	.	+	.	ID=exon-XM_003695438.2-4;Dbxref=GeneID:100866535%2CGenbank:XM_003695438.2;Parent=rna-XM_003695438.2
NW_003791058.1	Gnomon	exon	2566959	2567114	.	+	.	ID=exon-XM_003695438.2-5;Dbxref=GeneID:100866535%2CGenbank:XM_003695438.2;Parent=rna-XM_003695438.2
NW_003791058.1	Gnomon	exon	2567218	2567460	.	+	.	ID=exon-XM_003695438.2-6;Dbxref=GeneID:100866535%2CGenbank:XM_003695438.2;Parent=rna-XM_003695438.2
NW_003791058.1	Gnomon	exon	4538754	4539451	.	-	.	ID=exon-XM_012489066.2-1;Dbxref=GeneID:100867731%2CGenbank:XM_012489066.2;Parent=rna-XM_012489066.2
NW_003791058.1	Gnomon	exon	4537366	4537436	.	-	.	ID=exon-XM_012489066.2-2;Dbxref=GeneID:100867731%2CGenbank:XM_012489066.2;Parent=rna-XM_012489066.2
NW_003791058.1	Gnomon	exon	4537194	4537292	.	-	.	ID=exon-XM_012489066.2-3;Dbxref=GeneID:100867731%2CGenbank:XM_012489066.2;Parent=rna-XM_012489066.2
NW_003791058.1	Gnomon	exon	4537037	4537037	.	-	.	ID=exon-XM_012489066.2-4;Dbxref=GeneID:100867731%2CGenbank:XM_012489066.2;Parent=rna-XM_012489066.2
NW_003791058.1	Gnomon	exon	4536724	4536862	.	-	.	ID=exon-XM_012489066.2-5;Dbxref=GeneID:100867731%2CGenbank:XM_012489066.2;Parent=rna-XM_012489066.2
NW_003791058.1	Gnomon	exon	4536085	4536398	.	-	.	ID=exon-XM_012489066.2-6;Dbxref=GeneID:100867731%2CGenbank:XM_012489066.2;Parent=rna-XM_012489066.2
NW_003791058.1	Gnomon	exon	4534561	4535005	.	-	.	ID=exon-XM_012489066.2-7;Dbxref=GeneID:100867731%2CGenbank:XM_012489066.2;Parent=rna-XM_012489066.2
NW_003791058.1	Gnomon	CDS	3052418	3052687	.	-	0	Name=XP_012344484.1;ID=cds-XP_012344484.1;Dbxref=GeneID:100865470%2CGenbank:XP_012344484.1;Parent=rna-XM_012489030.2
NW_003791058.1	Gnomon	CDS	3052163	3052351	.	-	0	Name=XP_012344484.1;ID=cds-XP_012344484.1;Dbxref=GeneID:100865470%2CGenbank:XP_012344484.1;Parent=rna-XM_012489030.2
NW_003791058.1	Gnomon	CDS	3051807	3052032	.	-	0	Name=XP_012344484.1;ID=cds-XP_012344484.1;Dbxref=GeneID:100865470%2CGenbank:XP_012344484.1;Parent=rna-XM_012489030.2
NW_003791058.1	Gnomon	CDS	3051222	3051593	.	-	0	Name=XP_012344484.1;ID=cds-XP_012344484.1;Dbxref=GeneID:100865470%2CGenbank:XP_012344484.1;Parent=rna-XM_012489030.2
NW_003791058.1	Gnomon	CDS	3050904	3051125	.	-	0	Name=XP_012344484.1;ID=cds-XP_012344484.1;Dbxref=GeneID:100865470%2CGenbank:XP_012344484.1;Parent=rna-XM_012489030.2
NW_003791058.1	Gnomon	CDS	3050715	3050812	.	-	0	Name=XP_012344484.1;ID=cds-XP_012344484.1;Dbxref=GeneID:100865470%2CGenbank:XP_012344484.1;Parent=rna-XM_012489030.2
NW_003791058.1	Gnomon	gene	2559046	2560327	.	+	.	Name=LOC100866308;ID=gene-LOC100866308;Dbxref=GeneID:100866308
NW_003791058.1	Gnomon	exon	1530224	1530383	.	+	.	ID=exon-XM_012489173.2-10;Dbxref=GeneID:105736033%2CGenbank:XM_012489173.2;Parent=rna-XM_012489173.2
NW_003791058.1	Gnomon	exon	1530449	1530575	.	+	.	ID=exon-XM_012489173.2-11;Dbxref=GeneID:105736033%2CGenbank:XM_012489173.2;Parent=rna-XM_012489173.2
NW_003791058.1	Gnomon	exon	1530833	1531006	.	+	.	ID=exon-XM_012489173.2-12;Dbxref=GeneID:105736033%2CGenbank:XM_012489173.2;Parent=rna-XM_012489173.2
NW_003791058.1	Gnomon	exon	1531245	1531578	.	+	.	ID=exon-XM_012489173.2-13;Dbxref=GeneID:105736033%2CGenbank:XM_012489173.2;Parent=rna-XM_012489173.2
NW_003791058.1	Gnomon	exon	3419072	3422464	.	+	.	ID=exon-XM_003695487.3-1;Dbxref=GeneID:100872185%2CGenbank:XM_003695487.3;Parent=rna-XM_003695487.3
NW_003791058.1	Gnomon	exon	3422691	3426049	.	+	.	ID=exon-XM_003695487.3-2;Dbxref=GeneID:100872185%2CGenbank:XM_003695487.3;Parent=rna-XM_003695487.3
NW_003791058.1	Gnomon	mRNA	3152520	3298486	.	+	.	Name=XM_012489045.2;ID=rna-XM_012489045.2;Dbxref=GeneID:100866165%2CGenbank:XM_012489045.2;Parent=gene-LOC100866165
NW_003791058.1	Gnomon	gene	4387669	4394930	.	+	.	Name=LOC100866345;ID=gene-LOC100866345;Dbxref=GeneID:100866345
NW_003791058.1	Gnomon	CDS	2558153	2558182	.	-	0	Name=XP_031773577.1;ID=cds-XP_031773577.1;Dbxref=GeneID:100866190%2CGenbank:XP_031773577.1;Note=The sequence of the model RefSeq protein was modified relative to this genomic sequence to represent the inferred CDS: deleted 1 base in 1 codon%3B substituted 1 base at 1 genomic stop codon;Parent=rna-XM_031917717.1
NW_003791058.1	Gnomon	CDS	2557918	2558151	.	-	0	Name=XP_031773577.1;ID=cds-XP_031773577.1;Dbxref=GeneID:100866190%2CGenbank:XP_031773577.1;Note=The sequence of the model RefSeq protein was modified relative to this genomic sequence to represent the inferred CDS: deleted 1 base in 1 codon%3B substituted 1 base at 1 genomic stop codon;Parent=rna-XM_031917717.1
NW_003791058.1	Gnomon	CDS	2557333	2557587	.	-	0	Name=XP_031773577.1;ID=cds-XP_031773577.1;Dbxref=GeneID:100866190%2CGenbank:XP_031773577.1;Note=The sequence of the model RefSeq protein was modified relative to this genomic sequence to represent the inferred CDS: deleted 1 base in 1 codon%3B substituted 1 base at 1 genomic stop codon;Parent=rna-XM_031917717.1
NW_003791058.1	Gnomon	exon	1532103	1532463	.	-	.	ID=exon-XM_003695562.3-1;Dbxref=GeneID:100872424%2CGenbank:XM_003695562.3;Parent=rna-XM_003695562.3
NW_003791058.1	Gnomon	exon	1521461	1521931	.	-	.	ID=exon-XM_003695562.3-2;Dbxref=GeneID:100872424%2CGenbank:XM_003695562.3;Parent=rna-XM_003695562.3
NW_003791058.1	Gnomon	exon	1519461	1521052	.	-	.	ID=exon-XM_003695562.3-3;Dbxref=GeneID:100872424%2CGenbank:XM_003695562.3;Parent=rna-XM_003695562.3
NW_003791058.1	Gnomon	exon	1518834	1519319	.	-	.	ID=exon-XM_003695562.3-4;Dbxref=GeneID:100872424%2CGenbank:XM_003695562.3;Parent=rna-XM_003695562.3
NW_003791058.1	Gnomon	exon	1518165	1518342	.	-	.	ID=exon-XM_003695562.3-5;Dbxref=GeneID:100872424%2CGenbank:XM_003695562.3;Parent=rna-XM_003695562.3
NW_003791058.1	Gnomon	exon	1517652	1518091	.	-	.	ID=exon-XM_003695562.3-6;Dbxref=GeneID:100872424%2CGenbank:XM_003695562.3;Parent=rna-XM_003695562.3
NW_003791058.1	Gnomon	exon	1517117	1517484	.	-	.	ID=exon-XM_003695562.3-7;Dbxref=GeneID:100872424%2CGenbank:XM_003695562.3;Parent=rna-XM_003695562.3
NW_003791058.1	Gnomon	exon	1516728	1517048	.	-	.	ID=exon-XM_003695562.3-8;Dbxref=GeneID:100872424%2CGenbank:XM_003695562.3;Parent=rna-XM_003695562.3
NW_003791058.1	Gnomon	exon	1515847	1516612	.	-	.	ID=exon-XM_003695562.3-9;Dbxref=GeneID:100872424%2CGenbank:XM_003695562.3;Parent=rna-XM_003695562.3
NW_003791058.1	Gnomon	gene	2557284	2558182	.	-	.	Name=LOC100866190;ID=gene-LOC100866190;Dbxref=GeneID:100866190
NW_003791058.1	Gnomon	gene	3152520	3298486	.	+	.	Name=LOC100866165;ID=gene-LOC100866165;Dbxref=GeneID:100866165
NW_003791058.1	Gnomon	exon	3105630	3105759	.	-	.	ID=exon-XM_012489018.2-1;Dbxref=GeneID:100871620%2CGenbank:XM_012489018.2;Parent=rna-XM_012489018.2
NW_003791058.1	Gnomon	exon	3100832	3100903	.	-	.	ID=exon-XM_012489018.2-2;Dbxref=GeneID:100871620%2CGenbank:XM_012489018.2;Parent=rna-XM_012489018.2
NW_003791058.1	Gnomon	exon	3096906	3097201	.	-	.	ID=exon-XM_012489018.2-3;Dbxref=GeneID:100871620%2CGenbank:XM_012489018.2;Parent=rna-XM_012489018.2
NW_003791058.1	Gnomon	exon	3094467	3094795	.	-	.	ID=exon-XM_012489018.2-4;Dbxref=GeneID:100871620%2CGenbank:XM_012489018.2;Parent=rna-XM_012489018.2
NW_003791058.1	RefSeq	cDNA_match	3442934	3443003	.	-	.	ID=ac12a13b-b50d-492d-8260-b59f17428131;Target=XM_012488987.1 1 70
NW_003791058.1	RefSeq	cDNA_match	3441496	3441706	.	-	.	ID=ac12a13b-b50d-492d-8260-b59f17428131;Target=XM_012488987.1 1 70
NW_003791058.1	RefSeq	cDNA_match	3441219	3441365	.	-	.	ID=ac12a13b-b50d-492d-8260-b59f17428131;Target=XM_012488987.1 1 70
NW_003791058.1	RefSeq	cDNA_match	3440945	3441097	.	-	.	ID=ac12a13b-b50d-492d-8260-b59f17428131;Target=XM_012488987.1 1 70
NW_003791058.1	Gnomon	exon	3092679	3093035	.	-	.	ID=exon-XM_012489018.2-5;Dbxref=GeneID:100871620%2CGenbank:XM_012489018.2;Parent=rna-XM_012489018.2
NW_003791058.1	Gnomon	exon	3090959	3091496	.	-	.	ID=exon-XM_012489018.2-6;Dbxref=GeneID:100871620%2CGenbank:XM_012489018.2;Parent=rna-XM_012489018.2
NW_003791058.1	Gnomon	exon	3089800	3089897	.	-	.	ID=exon-XM_012489018.2-7;Dbxref=GeneID:100871620%2CGenbank:XM_012489018.2;Parent=rna-XM_012489018.2
NW_003791058.1	Gnomon	exon	3082463	3082574	.	-	.	ID=exon-XM_012489018.2-8;Dbxref=GeneID:100871620%2CGenbank:XM_012489018.2;Parent=rna-XM_012489018.2
NW_003791058.1	Gnomon	exon	3081495	3081853	.	-	.	ID=exon-XM_012489018.2-9;Dbxref=GeneID:100871620%2CGenbank:XM_012489018.2;Parent=rna-XM_012489018.2
NW_003791058.1	Gnomon	exon	724068	724205	.	-	.	ID=exon-XM_012489220.2-4;Dbxref=GeneID:100871466%2CGenbank:XM_012489220.2;Parent=rna-XM_012489220.2
NW_003791058.1	Gnomon	exon	723297	723544	.	-	.	ID=exon-XM_012489220.2-5;Dbxref=GeneID:100871466%2CGenbank:XM_012489220.2;Parent=rna-XM_012489220.2
NW_003791058.1	Gnomon	exon	737063	737460	.	-	.	ID=exon-XM_012489220.2-1;Dbxref=GeneID:100871466%2CGenbank:XM_012489220.2;Parent=rna-XM_012489220.2
NW_003791058.1	Gnomon	exon	732154	732392	.	-	.	ID=exon-XM_012489220.2-2;Dbxref=GeneID:100871466%2CGenbank:XM_012489220.2;Parent=rna-XM_012489220.2
NW_003791058.1	Gnomon	exon	724555	724695	.	-	.	ID=exon-XM_012489220.2-3;Dbxref=GeneID:100871466%2CGenbank:XM_012489220.2;Parent=rna-XM_012489220.2
NW_003791058.1	Gnomon	exon	1803561	1803617	.	-	.	ID=exon-XM_031917664.1-8;Dbxref=GeneID:100873015%2CGenbank:XM_031917664.1;Note=The sequence of the model RefSeq transcript was modified relative to this genomic sequence to represent the inferred CDS: deleted 1 base in 1 codon;Parent=rna-XM_031917664.1
NW_003791058.1	Gnomon	exon	1803524	1803559	.	-	.	ID=exon-XM_031917664.1-9;Dbxref=GeneID:100873015%2CGenbank:XM_031917664.1;Note=The sequence of the model RefSeq transcript was modified relative to this genomic sequence to represent the inferred CDS: deleted 1 base in 1 codon;Parent=rna-XM_031917664.1
NW_003791058.1	Gnomon	exon	1804084	1804347	.	-	.	ID=exon-XM_031917664.1-6;Dbxref=GeneID:100873015%2CGenbank:XM_031917664.1;Note=The sequence of the model RefSeq transcript was modified relative to this genomic sequence to represent the inferred CDS: deleted 1 base in 1 codon;Parent=rna-XM_031917664.1
NW_003791058.1	Gnomon	exon	1803700	1803975	.	-	.	ID=exon-XM_031917664.1-7;Dbxref=GeneID:100873015%2CGenbank:XM_031917664.1;Note=The sequence of the model RefSeq transcript was modified relative to this genomic sequence to represent the inferred CDS: deleted 1 base in 1 codon;Parent=rna-XM_031917664.1
NW_003791058.1	Gnomon	CDS	3529387	3529533	.	-	0	Name=XP_003695548.1;ID=cds-XP_003695548.1;Dbxref=GeneID:100864084%2CGenbank:XP_003695548.1;Parent=rna-XM_003695500.3
NW_003791058.1	Gnomon	CDS	3528951	3529251	.	-	0	Name=XP_003695548.1;ID=cds-XP_003695548.1;Dbxref=GeneID:100864084%2CGenbank:XP_003695548.1;Parent=rna-XM_003695500.3
NW_003791058.1	Gnomon	CDS	3528654	3528837	.	-	0	Name=XP_003695548.1;ID=cds-XP_003695548.1;Dbxref=GeneID:100864084%2CGenbank:XP_003695548.1;Parent=rna-XM_003695500.3
NW_003791058.1	Gnomon	CDS	3528269	3528536	.	-	0	Name=XP_003695548.1;ID=cds-XP_003695548.1;Dbxref=GeneID:100864084%2CGenbank:XP_003695548.1;Parent=rna-XM_003695500.3
NW_003791058.1	Gnomon	CDS	3527805	3528179	.	-	0	Name=XP_003695548.1;ID=cds-XP_003695548.1;Dbxref=GeneID:100864084%2CGenbank:XP_003695548.1;Parent=rna-XM_003695500.3
NW_003791058.1	Gnomon	CDS	3527432	3527734	.	-	0	Name=XP_003695548.1;ID=cds-XP_003695548.1;Dbxref=GeneID:100864084%2CGenbank:XP_003695548.1;Parent=rna-XM_003695500.3
NW_003791058.1	Gnomon	CDS	3527135	3527302	.	-	0	Name=XP_003695548.1;ID=cds-XP_003695548.1;Dbxref=GeneID:100864084%2CGenbank:XP_003695548.1;Parent=rna-XM_003695500.3
NW_003791058.1	Gnomon	CDS	3526944	3527033	.	-	0	Name=XP_003695548.1;ID=cds-XP_003695548.1;Dbxref=GeneID:100864084%2CGenbank:XP_003695548.1;Parent=rna-XM_003695500.3
NW_003791058.1	Gnomon	mRNA	3058153	3060346	.	-	.	Name=XM_031917803.1;ID=rna-XM_031917803.1;Dbxref=GeneID:100871862%2CGenbank:XM_031917803.1;Parent=gene-LOC100871862
NW_003791058.1	Gnomon	CDS	4916829	4916834	.	-	0	Name=XP_012344639.1;ID=cds-XP_012344639.1;Dbxref=GeneID:100868583%2CGenbank:XP_012344639.1;Parent=rna-XM_012489185.2
NW_003791058.1	Gnomon	CDS	4916330	4916409	.	-	0	Name=XP_012344639.1;ID=cds-XP_012344639.1;Dbxref=GeneID:100868583%2CGenbank:XP_012344639.1;Parent=rna-XM_012489185.2
NW_003791058.1	Gnomon	CDS	4916132	4916267	.	-	0	Name=XP_012344639.1;ID=cds-XP_012344639.1;Dbxref=GeneID:100868583%2CGenbank:XP_012344639.1;Parent=rna-XM_012489185.2
NW_003791058.1	Gnomon	CDS	4915695	4916054	.	-	0	Name=XP_012344639.1;ID=cds-XP_012344639.1;Dbxref=GeneID:100868583%2CGenbank:XP_012344639.1;Parent=rna-XM_012489185.2
NW_003791058.1	Gnomon	CDS	4915345	4915623	.	-	0	Name=XP_012344639.1;ID=cds-XP_012344639.1;Dbxref=GeneID:100868583%2CGenbank:XP_012344639.1;Parent=rna-XM_012489185.2
NW_003791058.1	Gnomon	CDS	4915103	4915273	.	-	0	Name=XP_012344639.1;ID=cds-XP_012344639.1;Dbxref=GeneID:100868583%2CGenbank:XP_012344639.1;Parent=rna-XM_012489185.2
NW_003791058.1	Gnomon	mRNA	3587851	3594043	.	+	.	Name=XM_031917793.1;ID=rna-XM_031917793.1;Dbxref=GeneID:100865393%2CGenbank:XM_031917793.1;Parent=gene-LOC100865393
NW_003791058.1	Gnomon	mRNA	3152520	3298486	.	+	.	Name=XM_012489044.2;ID=rna-XM_012489044.2;Dbxref=GeneID:100866165%2CGenbank:XM_012489044.2;Parent=gene-LOC100866165
NW_003791058.1	Gnomon	gene	3952756	4045691	.	-	.	Name=LOC100866227;ID=gene-LOC100866227;Dbxref=GeneID:100866227
NW_003791058.1	Gnomon	CDS	5097398	5097439	.	+	0	Name=XP_031773576.1;ID=cds-XP_031773576.1;Dbxref=GeneID:100869836%2CGenbank:XP_031773576.1;Parent=rna-XM_031917716.1
NW_003791058.1	Gnomon	CDS	5097666	5097782	.	+	0	Name=XP_031773576.1;ID=cds-XP_031773576.1;Dbxref=GeneID:100869836%2CGenbank:XP_031773576.1;Parent=rna-XM_031917716.1
NW_003791058.1	Gnomon	CDS	5097980	5098150	.	+	0	Name=XP_031773576.1;ID=cds-XP_031773576.1;Dbxref=GeneID:100869836%2CGenbank:XP_031773576.1;Parent=rna-XM_031917716.1
NW_003791058.1	Gnomon	exon	1805693	1805806	.	-	.	ID=exon-XM_031917664.1-1;Dbxref=GeneID:100873015%2CGenbank:XM_031917664.1;Note=The sequence of the model RefSeq transcript was modified relative to this genomic sequence to represent the inferred CDS: deleted 1 base in 1 codon;Parent=rna-XM_031917664.1
NW_003791058.1	Gnomon	exon	1804946	1805103	.	-	.	ID=exon-XM_031917664.1-4;Dbxref=GeneID:100873015%2CGenbank:XM_031917664.1;Note=The sequence of the model RefSeq transcript was modified relative to this genomic sequence to represent the inferred CDS: deleted 1 base in 1 codon;Parent=rna-XM_031917664.1
NW_003791058.1	Gnomon	exon	1804491	1804806	.	-	.	ID=exon-XM_031917664.1-5;Dbxref=GeneID:100873015%2CGenbank:XM_031917664.1;Note=The sequence of the model RefSeq transcript was modified relative to this genomic sequence to represent the inferred CDS: deleted 1 base in 1 codon;Parent=rna-XM_031917664.1
NW_003791058.1	Gnomon	exon	1805472	1805615	.	-	.	ID=exon-XM_031917664.1-2;Dbxref=GeneID:100873015%2CGenbank:XM_031917664.1;Note=The sequence of the model RefSeq transcript was modified relative to this genomic sequence to represent the inferred CDS: deleted 1 base in 1 codon;Parent=rna-XM_031917664.1
NW_003791058.1	Gnomon	exon	1805199	1805405	.	-	.	ID=exon-XM_031917664.1-3;Dbxref=GeneID:100873015%2CGenbank:XM_031917664.1;Note=The sequence of the model RefSeq transcript was modified relative to this genomic sequence to represent the inferred CDS: deleted 1 base in 1 codon;Parent=rna-XM_031917664.1
NW_003791058.1	Gnomon	mRNA	2415348	2420371	.	-	.	Name=XM_003695423.3;ID=rna-XM_003695423.3;Dbxref=GeneID:100864761%2CGenbank:XM_003695423.3;Note=The sequence of the model RefSeq transcript was modified relative to this genomic sequence to represent the inferred CDS: inserted 1 base in 1 codon;Parent=gene-LOC100864761
NW_003791058.1	Gnomon	mRNA	4932031	4936018	.	+	.	Name=XM_031917699.1;ID=rna-XM_031917699.1;Dbxref=GeneID:100869356%2CGenbank:XM_031917699.1;Parent=gene-LOC100869356
NW_003791058.1	Gnomon	exon	3289384	3289957	.	+	.	ID=exon-XM_031917774.1-19;Dbxref=GeneID:100866165%2CGenbank:XM_031917774.1;Parent=rna-XM_031917774.1
NW_003791058.1	Gnomon	exon	3288921	3289119	.	+	.	ID=exon-XM_031917774.1-17;Dbxref=GeneID:100866165%2CGenbank:XM_031917774.1;Parent=rna-XM_031917774.1
NW_003791058.1	Gnomon	exon	3289190	3289309	.	+	.	ID=exon-XM_031917774.1-18;Dbxref=GeneID:100866165%2CGenbank:XM_031917774.1;Parent=rna-XM_031917774.1
NW_003791058.1	Gnomon	exon	3286131	3286196	.	+	.	ID=exon-XM_031917774.1-15;Dbxref=GeneID:100866165%2CGenbank:XM_031917774.1;Parent=rna-XM_031917774.1
NW_003791058.1	Gnomon	exon	3286813	3286857	.	+	.	ID=exon-XM_031917774.1-16;Dbxref=GeneID:100866165%2CGenbank:XM_031917774.1;Parent=rna-XM_031917774.1
NW_003791058.1	Gnomon	exon	3276323	3276612	.	+	.	ID=exon-XM_031917774.1-13;Dbxref=GeneID:100866165%2CGenbank:XM_031917774.1;Parent=rna-XM_031917774.1
NW_003791058.1	Gnomon	exon	3276822	3276903	.	+	.	ID=exon-XM_031917774.1-14;Dbxref=GeneID:100866165%2CGenbank:XM_031917774.1;Parent=rna-XM_031917774.1
NW_003791058.1	Gnomon	exon	3275155	3275546	.	+	.	ID=exon-XM_031917774.1-11;Dbxref=GeneID:100866165%2CGenbank:XM_031917774.1;Parent=rna-XM_031917774.1
NW_003791058.1	Gnomon	exon	3275899	3276213	.	+	.	ID=exon-XM_031917774.1-12;Dbxref=GeneID:100866165%2CGenbank:XM_031917774.1;Parent=rna-XM_031917774.1
NW_003791058.1	Gnomon	exon	3274691	3274958	.	+	.	ID=exon-XM_031917774.1-10;Dbxref=GeneID:100866165%2CGenbank:XM_031917774.1;Parent=rna-XM_031917774.1
NW_003791058.1	Gnomon	exon	5068716	5068803	.	-	.	ID=exon-XM_012489119.2-3;Dbxref=GeneID:100869600%2CGenbank:XM_012489119.2;Parent=rna-XM_012489119.2
NW_003791058.1	Gnomon	exon	5067554	5068005	.	-	.	ID=exon-XM_012489119.2-4;Dbxref=GeneID:100869600%2CGenbank:XM_012489119.2;Parent=rna-XM_012489119.2
NW_003791058.1	Gnomon	exon	5066587	5067434	.	-	.	ID=exon-XM_012489119.2-5;Dbxref=GeneID:100869600%2CGenbank:XM_012489119.2;Parent=rna-XM_012489119.2
NW_003791058.1	Gnomon	exon	5077436	5078289	.	-	.	ID=exon-XM_012489119.2-1;Dbxref=GeneID:100869600%2CGenbank:XM_012489119.2;Parent=rna-XM_012489119.2
NW_003791058.1	Gnomon	exon	5072252	5072541	.	-	.	ID=exon-XM_012489119.2-2;Dbxref=GeneID:100869600%2CGenbank:XM_012489119.2;Parent=rna-XM_012489119.2
NW_003791058.1	Gnomon	exon	4919535	4919614	.	+	.	ID=exon-XM_012489189.2-2;Dbxref=GeneID:100869118%2CGenbank:XM_012489189.2;Parent=rna-XM_012489189.2
NW_003791058.1	Gnomon	exon	4919669	4919978	.	+	.	ID=exon-XM_012489189.2-3;Dbxref=GeneID:100869118%2CGenbank:XM_012489189.2;Parent=rna-XM_012489189.2
NW_003791058.1	Gnomon	exon	4919133	4919461	.	+	.	ID=exon-XM_012489189.2-1;Dbxref=GeneID:100869118%2CGenbank:XM_012489189.2;Parent=rna-XM_012489189.2
NW_003791058.1	Gnomon	CDS	5097398	5097439	.	+	0	Name=XP_031773575.1;ID=cds-XP_031773575.1;Dbxref=GeneID:100869836%2CGenbank:XP_031773575.1;Parent=rna-XM_031917715.1
NW_003791058.1	Gnomon	CDS	5097666	5097782	.	+	0	Name=XP_031773575.1;ID=cds-XP_031773575.1;Dbxref=GeneID:100869836%2CGenbank:XP_031773575.1;Parent=rna-XM_031917715.1
NW_003791058.1	Gnomon	CDS	5097980	5098150	.	+	0	Name=XP_031773575.1;ID=cds-XP_031773575.1;Dbxref=GeneID:100869836%2CGenbank:XP_031773575.1;Parent=rna-XM_031917715.1
NW_003791058.1	Gnomon	exon	3294755	3295039	.	+	.	ID=exon-XM_031917774.1-28;Dbxref=GeneID:100866165%2CGenbank:XM_031917774.1;Parent=rna-XM_031917774.1
NW_003791058.1	Gnomon	exon	3295232	3298486	.	+	.	ID=exon-XM_031917774.1-29;Dbxref=GeneID:100866165%2CGenbank:XM_031917774.1;Parent=rna-XM_031917774.1
NW_003791058.1	Gnomon	exon	3293491	3293632	.	+	.	ID=exon-XM_031917774.1-26;Dbxref=GeneID:100866165%2CGenbank:XM_031917774.1;Parent=rna-XM_031917774.1
NW_003791058.1	Gnomon	exon	3293723	3293853	.	+	.	ID=exon-XM_031917774.1-27;Dbxref=GeneID:100866165%2CGenbank:XM_031917774.1;Parent=rna-XM_031917774.1
NW_003791058.1	Gnomon	exon	3292091	3292436	.	+	.	ID=exon-XM_031917774.1-24;Dbxref=GeneID:100866165%2CGenbank:XM_031917774.1;Parent=rna-XM_031917774.1
NW_003791058.1	Gnomon	exon	3293297	3293418	.	+	.	ID=exon-XM_031917774.1-25;Dbxref=GeneID:100866165%2CGenbank:XM_031917774.1;Parent=rna-XM_031917774.1
NW_003791058.1	Gnomon	exon	3291165	3291425	.	+	.	ID=exon-XM_031917774.1-22;Dbxref=GeneID:100866165%2CGenbank:XM_031917774.1;Parent=rna-XM_031917774.1
NW_003791058.1	Gnomon	exon	3291506	3292004	.	+	.	ID=exon-XM_031917774.1-23;Dbxref=GeneID:100866165%2CGenbank:XM_031917774.1;Parent=rna-XM_031917774.1
NW_003791058.1	Gnomon	exon	3290033	3290252	.	+	.	ID=exon-XM_031917774.1-20;Dbxref=GeneID:100866165%2CGenbank:XM_031917774.1;Parent=rna-XM_031917774.1
NW_003791058.1	Gnomon	exon	3290338	3291076	.	+	.	ID=exon-XM_031917774.1-21;Dbxref=GeneID:100866165%2CGenbank:XM_031917774.1;Parent=rna-XM_031917774.1
NW_003791058.1	Gnomon	exon	5116803	5116930	.	+	.	ID=exon-XM_012489122.2-10;Dbxref=GeneID:100870155%2CGenbank:XM_012489122.2;Note=The sequence of the model RefSeq transcript was modified relative to this genomic sequence to represent the inferred CDS: deleted 1 base in 1 codon;Parent=rna-XM_012489122.2
NW_003791058.1	Gnomon	exon	5116997	5117322	.	+	.	ID=exon-XM_012489122.2-11;Dbxref=GeneID:100870155%2CGenbank:XM_012489122.2;Note=The sequence of the model RefSeq transcript was modified relative to this genomic sequence to represent the inferred CDS: deleted 1 base in 1 codon;Parent=rna-XM_012489122.2
NW_003791058.1	Gnomon	gene	2548423	2549354	.	-	.	Name=LOC100866078;ID=gene-LOC100866078;Dbxref=GeneID:100866078
NW_003791058.1	Gnomon	gene	3902838	3904924	.	-	.	Name=LOC100866047;ID=gene-LOC100866047;Dbxref=GeneID:100866047
NW_003791058.1	Gnomon	mRNA	211034	278199	.	+	.	Name=XM_012489140.2;ID=rna-XM_012489140.2;Dbxref=GeneID:100871742%2CGenbank:XM_012489140.2;Parent=gene-LOC100871742
NW_003791058.1	Gnomon	mRNA	2567663	2568716	.	-	.	Name=XM_031917790.1;ID=rna-XM_031917790.1;Dbxref=GeneID:100864170%2CGenbank:XM_031917790.1;Parent=gene-LOC100864170
NW_003791058.1	Gnomon	exon	4290546	4290799	.	+	.	ID=exon-XR_004225282.1-1;Dbxref=GeneID:116414714%2CGenbank:XR_004225282.1;Parent=rna-XR_004225282.1
NW_003791058.1	Gnomon	CDS	281640	281775	.	+	0	Name=XP_003695547.2;ID=cds-XP_003695547.2;Dbxref=GeneID:100863973%2CGenbank:XP_003695547.2;Parent=rna-XM_003695499.3
NW_003791058.1	Gnomon	CDS	282272	282474	.	+	0	Name=XP_003695547.2;ID=cds-XP_003695547.2;Dbxref=GeneID:100863973%2CGenbank:XP_003695547.2;Parent=rna-XM_003695499.3
NW_003791058.1	Gnomon	CDS	282603	282836	.	+	0	Name=XP_003695547.2;ID=cds-XP_003695547.2;Dbxref=GeneID:100863973%2CGenbank:XP_003695547.2;Parent=rna-XM_003695499.3
NW_003791058.1	Gnomon	CDS	282898	283002	.	+	0	Name=XP_003695547.2;ID=cds-XP_003695547.2;Dbxref=GeneID:100863973%2CGenbank:XP_003695547.2;Parent=rna-XM_003695499.3
NW_003791058.1	Gnomon	exon	4292945	4292947	.	+	.	ID=exon-XR_004225282.1-2;Dbxref=GeneID:116414714%2CGenbank:XR_004225282.1;Parent=rna-XR_004225282.1
NW_003791058.1	Gnomon	exon	4304743	4304753	.	+	.	ID=exon-XR_004225282.1-3;Dbxref=GeneID:116414714%2CGenbank:XR_004225282.1;Parent=rna-XR_004225282.1
NW_003791058.1	Gnomon	mRNA	1862582	1864103	.	+	.	Name=XM_031917800.1;ID=rna-XM_031917800.1;Dbxref=GeneID:105736041%2CGenbank:XM_031917800.1;Parent=gene-LOC105736041
NW_003791058.1	Gnomon	CDS	4918533	4918580	.	-	0	Name=XP_012344638.1;ID=cds-XP_012344638.1;Dbxref=GeneID:100868583%2CGenbank:XP_012344638.1;Parent=rna-XM_012489184.2
NW_003791058.1	Gnomon	CDS	4918323	4918433	.	-	0	Name=XP_012344638.1;ID=cds-XP_012344638.1;Dbxref=GeneID:100868583%2CGenbank:XP_012344638.1;Parent=rna-XM_012489184.2
NW_003791058.1	Gnomon	CDS	4917968	4917985	.	-	0	Name=XP_012344638.1;ID=cds-XP_012344638.1;Dbxref=GeneID:100868583%2CGenbank:XP_012344638.1;Parent=rna-XM_012489184.2
NW_003791058.1	Gnomon	CDS	4916330	4916409	.	-	0	Name=XP_012344638.1;ID=cds-XP_012344638.1;Dbxref=GeneID:100868583%2CGenbank:XP_012344638.1;Parent=rna-XM_012489184.2
NW_003791058.1	Gnomon	CDS	4916132	4916267	.	-	0	Name=XP_012344638.1;ID=cds-XP_012344638.1;Dbxref=GeneID:100868583%2CGenbank:XP_012344638.1;Parent=rna-XM_012489184.2
NW_003791058.1	Gnomon	CDS	4915695	4916054	.	-	0	Name=XP_012344638.1;ID=cds-XP_012344638.1;Dbxref=GeneID:100868583%2CGenbank:XP_012344638.1;Parent=rna-XM_012489184.2
NW_003791058.1	Gnomon	CDS	4915345	4915623	.	-	0	Name=XP_012344638.1;ID=cds-XP_012344638.1;Dbxref=GeneID:100868583%2CGenbank:XP_012344638.1;Parent=rna-XM_012489184.2
NW_003791058.1	Gnomon	CDS	4915103	4915273	.	-	0	Name=XP_012344638.1;ID=cds-XP_012344638.1;Dbxref=GeneID:100868583%2CGenbank:XP_012344638.1;Parent=rna-XM_012489184.2
NW_003791058.1	Gnomon	CDS	3052418	3052687	.	-	0	Name=XP_012344482.1;ID=cds-XP_012344482.1;Dbxref=GeneID:100865470%2CGenbank:XP_012344482.1;Parent=rna-XM_012489028.2
NW_003791058.1	Gnomon	CDS	3052163	3052351	.	-	0	Name=XP_012344482.1;ID=cds-XP_012344482.1;Dbxref=GeneID:100865470%2CGenbank:XP_012344482.1;Parent=rna-XM_012489028.2
NW_003791058.1	Gnomon	CDS	3051222	3052032	.	-	0	Name=XP_012344482.1;ID=cds-XP_012344482.1;Dbxref=GeneID:100865470%2CGenbank:XP_012344482.1;Parent=rna-XM_012489028.2
NW_003791058.1	Gnomon	CDS	3050904	3051125	.	-	0	Name=XP_012344482.1;ID=cds-XP_012344482.1;Dbxref=GeneID:100865470%2CGenbank:XP_012344482.1;Parent=rna-XM_012489028.2
NW_003791058.1	Gnomon	CDS	3050715	3050812	.	-	0	Name=XP_012344482.1;ID=cds-XP_012344482.1;Dbxref=GeneID:100865470%2CGenbank:XP_012344482.1;Parent=rna-XM_012489028.2
NW_003791058.1	Gnomon	mRNA	42546	50681	.	+	.	Name=XM_031917706.1;ID=rna-XM_031917706.1;Dbxref=GeneID:100870872%2CGenbank:XM_031917706.1;Parent=gene-LOC100870872
NW_003791058.1	Gnomon	mRNA	2764942	2814929	.	+	.	Name=XM_031917696.1;ID=rna-XM_031917696.1;Dbxref=GeneID:100870553%2CGenbank:XM_031917696.1;Parent=gene-LOC100870553
NW_003791058.1	Gnomon	exon	4392226	4392411	.	+	.	ID=exon-XM_003695515.3-3;Dbxref=GeneID:100866345%2CGenbank:XM_003695515.3;Note=The sequence of the model RefSeq transcript was modified relative to this genomic sequence to represent the inferred CDS: inserted 1 base in 1 codon;Parent=rna-XM_003695515.3
NW_003791058.1	Gnomon	exon	4392789	4392936	.	+	.	ID=exon-XM_003695515.3-4;Dbxref=GeneID:100866345%2CGenbank:XM_003695515.3;Note=The sequence of the model RefSeq transcript was modified relative to this genomic sequence to represent the inferred CDS: inserted 1 base in 1 codon;Parent=rna-XM_003695515.3
NW_003791058.1	Gnomon	exon	4387669	4387903	.	+	.	ID=exon-XM_003695515.3-1;Dbxref=GeneID:100866345%2CGenbank:XM_003695515.3;Note=The sequence of the model RefSeq transcript was modified relative to this genomic sequence to represent the inferred CDS: inserted 1 base in 1 codon;Parent=rna-XM_003695515.3
NW_003791058.1	Gnomon	exon	4388372	4388547	.	+	.	ID=exon-XM_003695515.3-2;Dbxref=GeneID:100866345%2CGenbank:XM_003695515.3;Note=The sequence of the model RefSeq transcript was modified relative to this genomic sequence to represent the inferred CDS: inserted 1 base in 1 codon;Parent=rna-XM_003695515.3
NW_003791058.1	Gnomon	exon	4393863	4394000	.	+	.	ID=exon-XM_003695515.3-7;Dbxref=GeneID:100866345%2CGenbank:XM_003695515.3;Note=The sequence of the model RefSeq transcript was modified relative to this genomic sequence to represent the inferred CDS: inserted 1 base in 1 codon;Parent=rna-XM_003695515.3
NW_003791058.1	Gnomon	exon	4394107	4394349	.	+	.	ID=exon-XM_003695515.3-8;Dbxref=GeneID:100866345%2CGenbank:XM_003695515.3;Note=The sequence of the model RefSeq transcript was modified relative to this genomic sequence to represent the inferred CDS: inserted 1 base in 1 codon;Parent=rna-XM_003695515.3
NW_003791058.1	Gnomon	exon	4393075	4393351	.	+	.	ID=exon-XM_003695515.3-5;Dbxref=GeneID:100866345%2CGenbank:XM_003695515.3;Note=The sequence of the model RefSeq transcript was modified relative to this genomic sequence to represent the inferred CDS: inserted 1 base in 1 codon;Parent=rna-XM_003695515.3
NW_003791058.1	Gnomon	exon	4393494	4393737	.	+	.	ID=exon-XM_003695515.3-6;Dbxref=GeneID:100866345%2CGenbank:XM_003695515.3;Note=The sequence of the model RefSeq transcript was modified relative to this genomic sequence to represent the inferred CDS: inserted 1 base in 1 codon;Parent=rna-XM_003695515.3
NW_003791058.1	Gnomon	exon	4394352	4394393	.	+	.	ID=exon-XM_003695515.3-9;Dbxref=GeneID:100866345%2CGenbank:XM_003695515.3;Note=The sequence of the model RefSeq transcript was modified relative to this genomic sequence to represent the inferred CDS: inserted 1 base in 1 codon;Parent=rna-XM_003695515.3
NW_003791058.1	Gnomon	exon	4927816	4927978	.	-	.	ID=exon-XM_012489190.2-1;Dbxref=GeneID:100869236%2CGenbank:XM_012489190.2;Parent=rna-XM_012489190.2
NW_003791058.1	Gnomon	exon	4927439	4927741	.	-	.	ID=exon-XM_012489190.2-2;Dbxref=GeneID:100869236%2CGenbank:XM_012489190.2;Parent=rna-XM_012489190.2
NW_003791058.1	Gnomon	CDS	2612700	2612881	.	+	0	Name=XP_031773574.1;ID=cds-XP_031773574.1;Dbxref=GeneID:100864527%2CGenbank:XP_031773574.1;Note=The sequence of the model RefSeq protein was modified relative to this genomic sequence to represent the inferred CDS: inserted 1 base in 1 codon%3B deleted 3 bases in 3 codons;Parent=rna-XM_031917714.1
NW_003791058.1	Gnomon	CDS	2613101	2613728	.	+	0	Name=XP_031773574.1;ID=cds-XP_031773574.1;Dbxref=GeneID:100864527%2CGenbank:XP_031773574.1;Note=The sequence of the model RefSeq protein was modified relative to this genomic sequence to represent the inferred CDS: inserted 1 base in 1 codon%3B deleted 3 bases in 3 codons;Parent=rna-XM_031917714.1
NW_003791058.1	Gnomon	CDS	2614112	2614297	.	+	0	Name=XP_031773574.1;ID=cds-XP_031773574.1;Dbxref=GeneID:100864527%2CGenbank:XP_031773574.1;Note=The sequence of the model RefSeq protein was modified relative to this genomic sequence to represent the inferred CDS: inserted 1 base in 1 codon%3B deleted 3 bases in 3 codons;Parent=rna-XM_031917714.1
NW_003791058.1	Gnomon	CDS	2614299	2614595	.	+	0	Name=XP_031773574.1;ID=cds-XP_031773574.1;Dbxref=GeneID:100864527%2CGenbank:XP_031773574.1;Note=The sequence of the model RefSeq protein was modified relative to this genomic sequence to represent the inferred CDS: inserted 1 base in 1 codon%3B deleted 3 bases in 3 codons;Parent=rna-XM_031917714.1
NW_003791058.1	Gnomon	CDS	2614673	2614881	.	+	0	Name=XP_031773574.1;ID=cds-XP_031773574.1;Dbxref=GeneID:100864527%2CGenbank:XP_031773574.1;Note=The sequence of the model RefSeq protein was modified relative to this genomic sequence to represent the inferred CDS: inserted 1 base in 1 codon%3B deleted 3 bases in 3 codons;Parent=rna-XM_031917714.1
NW_003791058.1	Gnomon	CDS	2614962	2615124	.	+	0	Name=XP_031773574.1;ID=cds-XP_031773574.1;Dbxref=GeneID:100864527%2CGenbank:XP_031773574.1;Note=The sequence of the model RefSeq protein was modified relative to this genomic sequence to represent the inferred CDS: inserted 1 base in 1 codon%3B deleted 3 bases in 3 codons;Parent=rna-XM_031917714.1
NW_003791058.1	Gnomon	CDS	2615436	2615673	.	+	0	Name=XP_031773574.1;ID=cds-XP_031773574.1;Dbxref=GeneID:100864527%2CGenbank:XP_031773574.1;Note=The sequence of the model RefSeq protein was modified relative to this genomic sequence to represent the inferred CDS: inserted 1 base in 1 codon%3B deleted 3 bases in 3 codons;Parent=rna-XM_031917714.1
NW_003791058.1	Gnomon	CDS	2615676	2615726	.	+	0	Name=XP_031773574.1;ID=cds-XP_031773574.1;Dbxref=GeneID:100864527%2CGenbank:XP_031773574.1;Note=The sequence of the model RefSeq protein was modified relative to this genomic sequence to represent the inferred CDS: inserted 1 base in 1 codon%3B deleted 3 bases in 3 codons;Parent=rna-XM_031917714.1
NW_003791058.1	Gnomon	CDS	2615999	2616156	.	+	0	Name=XP_031773574.1;ID=cds-XP_031773574.1;Dbxref=GeneID:100864527%2CGenbank:XP_031773574.1;Note=The sequence of the model RefSeq protein was modified relative to this genomic sequence to represent the inferred CDS: inserted 1 base in 1 codon%3B deleted 3 bases in 3 codons;Parent=rna-XM_031917714.1
NW_003791058.1	Gnomon	CDS	2616158	2616232	.	+	0	Name=XP_031773574.1;ID=cds-XP_031773574.1;Dbxref=GeneID:100864527%2CGenbank:XP_031773574.1;Note=The sequence of the model RefSeq protein was modified relative to this genomic sequence to represent the inferred CDS: inserted 1 base in 1 codon%3B deleted 3 bases in 3 codons;Parent=rna-XM_031917714.1
NW_003791058.1	Gnomon	CDS	2616338	2616478	.	+	0	Name=XP_031773574.1;ID=cds-XP_031773574.1;Dbxref=GeneID:100864527%2CGenbank:XP_031773574.1;Note=The sequence of the model RefSeq protein was modified relative to this genomic sequence to represent the inferred CDS: inserted 1 base in 1 codon%3B deleted 3 bases in 3 codons;Parent=rna-XM_031917714.1
NW_003791058.1	Gnomon	CDS	2616585	2616749	.	+	0	Name=XP_031773574.1;ID=cds-XP_031773574.1;Dbxref=GeneID:100864527%2CGenbank:XP_031773574.1;Note=The sequence of the model RefSeq protein was modified relative to this genomic sequence to represent the inferred CDS: inserted 1 base in 1 codon%3B deleted 3 bases in 3 codons;Parent=rna-XM_031917714.1
NW_003791058.1	Gnomon	CDS	2616825	2616863	.	+	0	Name=XP_031773574.1;ID=cds-XP_031773574.1;Dbxref=GeneID:100864527%2CGenbank:XP_031773574.1;Note=The sequence of the model RefSeq protein was modified relative to this genomic sequence to represent the inferred CDS: inserted 1 base in 1 codon%3B deleted 3 bases in 3 codons;Parent=rna-XM_031917714.1
NW_003791058.1	Gnomon	CDS	2616865	2616983	.	+	0	Name=XP_031773574.1;ID=cds-XP_031773574.1;Dbxref=GeneID:100864527%2CGenbank:XP_031773574.1;Note=The sequence of the model RefSeq protein was modified relative to this genomic sequence to represent the inferred CDS: inserted 1 base in 1 codon%3B deleted 3 bases in 3 codons;Parent=rna-XM_031917714.1
NW_003791058.1	Gnomon	CDS	2617153	2617282	.	+	0	Name=XP_031773574.1;ID=cds-XP_031773574.1;Dbxref=GeneID:100864527%2CGenbank:XP_031773574.1;Note=The sequence of the model RefSeq protein was modified relative to this genomic sequence to represent the inferred CDS: inserted 1 base in 1 codon%3B deleted 3 bases in 3 codons;Parent=rna-XM_031917714.1
NW_003791058.1	Gnomon	CDS	2617358	2617441	.	+	0	Name=XP_031773574.1;ID=cds-XP_031773574.1;Dbxref=GeneID:100864527%2CGenbank:XP_031773574.1;Note=The sequence of the model RefSeq protein was modified relative to this genomic sequence to represent the inferred CDS: inserted 1 base in 1 codon%3B deleted 3 bases in 3 codons;Parent=rna-XM_031917714.1
NW_003791058.1	Gnomon	exon	4485144	4485287	.	+	.	ID=exon-XM_031917741.1-6;Dbxref=GeneID:100867212%2CGenbank:XM_031917741.1;Parent=rna-XM_031917741.1
NW_003791058.1	Gnomon	exon	4485718	4485889	.	+	.	ID=exon-XM_031917741.1-7;Dbxref=GeneID:100867212%2CGenbank:XM_031917741.1;Parent=rna-XM_031917741.1
NW_003791058.1	Gnomon	exon	4486169	4486235	.	+	.	ID=exon-XM_031917741.1-8;Dbxref=GeneID:100867212%2CGenbank:XM_031917741.1;Parent=rna-XM_031917741.1
NW_003791058.1	Gnomon	exon	4486417	4486592	.	+	.	ID=exon-XM_031917741.1-9;Dbxref=GeneID:100867212%2CGenbank:XM_031917741.1;Parent=rna-XM_031917741.1
NW_003791058.1	Gnomon	exon	3588388	3588745	.	+	.	ID=exon-XM_012489143.1-3;Dbxref=GeneID:100865393%2CGenbank:XM_012489143.1;Parent=rna-XM_012489143.1
NW_003791058.1	Gnomon	exon	3589614	3589675	.	+	.	ID=exon-XM_012489143.1-4;Dbxref=GeneID:100865393%2CGenbank:XM_012489143.1;Parent=rna-XM_012489143.1
NW_003791058.1	Gnomon	exon	3587851	3588032	.	+	.	ID=exon-XM_012489143.1-1;Dbxref=GeneID:100865393%2CGenbank:XM_012489143.1;Parent=rna-XM_012489143.1
NW_003791058.1	Gnomon	exon	3588188	3588251	.	+	.	ID=exon-XM_012489143.1-2;Dbxref=GeneID:100865393%2CGenbank:XM_012489143.1;Parent=rna-XM_012489143.1
NW_003791058.1	Gnomon	exon	3591480	3591568	.	+	.	ID=exon-XM_012489143.1-9;Dbxref=GeneID:100865393%2CGenbank:XM_012489143.1;Parent=rna-XM_012489143.1
NW_003791058.1	Gnomon	exon	3591007	3591145	.	+	.	ID=exon-XM_012489143.1-7;Dbxref=GeneID:100865393%2CGenbank:XM_012489143.1;Parent=rna-XM_012489143.1
NW_003791058.1	Gnomon	exon	3591225	3591312	.	+	.	ID=exon-XM_012489143.1-8;Dbxref=GeneID:100865393%2CGenbank:XM_012489143.1;Parent=rna-XM_012489143.1
NW_003791058.1	Gnomon	exon	3590366	3590640	.	+	.	ID=exon-XM_012489143.1-5;Dbxref=GeneID:100865393%2CGenbank:XM_012489143.1;Parent=rna-XM_012489143.1
NW_003791058.1	Gnomon	exon	3590735	3590931	.	+	.	ID=exon-XM_012489143.1-6;Dbxref=GeneID:100865393%2CGenbank:XM_012489143.1;Parent=rna-XM_012489143.1
NW_003791058.1	Gnomon	exon	17311	17521	.	-	.	ID=exon-XM_012489166.2-5;Dbxref=GeneID:100867535%2CGenbank:XM_012489166.2;Parent=rna-XM_012489166.2
NW_003791058.1	Gnomon	exon	16937	17224	.	-	.	ID=exon-XM_012489166.2-6;Dbxref=GeneID:100867535%2CGenbank:XM_012489166.2;Parent=rna-XM_012489166.2
NW_003791058.1	Gnomon	exon	17840	17955	.	-	.	ID=exon-XM_012489166.2-3;Dbxref=GeneID:100867535%2CGenbank:XM_012489166.2;Parent=rna-XM_012489166.2
NW_003791058.1	Gnomon	exon	17596	17719	.	-	.	ID=exon-XM_012489166.2-4;Dbxref=GeneID:100867535%2CGenbank:XM_012489166.2;Parent=rna-XM_012489166.2
NW_003791058.1	Gnomon	exon	16000	16102	.	-	.	ID=exon-XM_012489166.2-9;Dbxref=GeneID:100867535%2CGenbank:XM_012489166.2;Parent=rna-XM_012489166.2
NW_003791058.1	Gnomon	exon	16626	16846	.	-	.	ID=exon-XM_012489166.2-7;Dbxref=GeneID:100867535%2CGenbank:XM_012489166.2;Parent=rna-XM_012489166.2
NW_003791058.1	Gnomon	exon	16413	16541	.	-	.	ID=exon-XM_012489166.2-8;Dbxref=GeneID:100867535%2CGenbank:XM_012489166.2;Parent=rna-XM_012489166.2
NW_003791058.1	Gnomon	exon	18891	19295	.	-	.	ID=exon-XM_012489166.2-1;Dbxref=GeneID:100867535%2CGenbank:XM_012489166.2;Parent=rna-XM_012489166.2
NW_003791058.1	Gnomon	exon	18462	18624	.	-	.	ID=exon-XM_012489166.2-2;Dbxref=GeneID:100867535%2CGenbank:XM_012489166.2;Parent=rna-XM_012489166.2
NW_003791058.1	Gnomon	exon	4449919	4450059	.	-	.	ID=exon-XR_001112394.1-1;Dbxref=GeneID:105736012%2CGenbank:XR_001112394.1;Parent=rna-XR_001112394.1
NW_003791058.1	Gnomon	exon	4449553	4449716	.	-	.	ID=exon-XR_001112394.1-2;Dbxref=GeneID:105736012%2CGenbank:XR_001112394.1;Parent=rna-XR_001112394.1
NW_003791058.1	Gnomon	exon	4483673	4483784	.	+	.	ID=exon-XM_031917741.1-2;Dbxref=GeneID:100867212%2CGenbank:XM_031917741.1;Parent=rna-XM_031917741.1
NW_003791058.1	Gnomon	exon	4483941	4484083	.	+	.	ID=exon-XM_031917741.1-3;Dbxref=GeneID:100867212%2CGenbank:XM_031917741.1;Parent=rna-XM_031917741.1
NW_003791058.1	Gnomon	exon	4484614	4484758	.	+	.	ID=exon-XM_031917741.1-4;Dbxref=GeneID:100867212%2CGenbank:XM_031917741.1;Parent=rna-XM_031917741.1
NW_003791058.1	Gnomon	exon	4484866	4484997	.	+	.	ID=exon-XM_031917741.1-5;Dbxref=GeneID:100867212%2CGenbank:XM_031917741.1;Parent=rna-XM_031917741.1
NW_003791058.1	Gnomon	exon	4482451	4482962	.	+	.	ID=exon-XM_031917741.1-1;Dbxref=GeneID:100867212%2CGenbank:XM_031917741.1;Parent=rna-XM_031917741.1
NW_003791058.1	Gnomon	mRNA	3552017	3566377	.	-	.	Name=XM_031917791.1;ID=rna-XM_031917791.1;Dbxref=GeneID:100863857%2CGenbank:XM_031917791.1;Note=The sequence of the model RefSeq transcript was modified relative to this genomic sequence to represent the inferred CDS: inserted 5 bases in 5 codons;Parent=gene-LOC100863857
NW_003791058.1	Gnomon	mRNA	1860206	1864909	.	-	.	Name=XM_031917801.1;ID=rna-XM_031917801.1;Dbxref=GeneID:100869991%2CGenbank:XM_031917801.1;Note=The sequence of the model RefSeq transcript was modified relative to this genomic sequence to represent the inferred CDS: inserted 3 bases in 2 codons;Parent=gene-LOC100869991
NW_003791058.1	Gnomon	mRNA	2438656	2440974	.	-	.	Name=XM_003695425.3;ID=rna-XM_003695425.3;Dbxref=GeneID:100864996%2CGenbank:XM_003695425.3;Note=The sequence of the model RefSeq transcript was modified relative to this genomic sequence to represent the inferred CDS: inserted 1 base in 1 codon;Parent=gene-LOC100864996
NW_003791058.1	Gnomon	mRNA	163216	180598	.	-	.	Name=XM_031917707.1;ID=rna-XM_031917707.1;Dbxref=GeneID:100869599%2CGenbank:XM_031917707.1;Parent=gene-LOC100869599
NW_003791058.1	Gnomon	exon	2217440	2217584	.	+	.	ID=exon-XM_031917755.1-25;Dbxref=GeneID:100863461%2CGenbank:XM_031917755.1;Parent=rna-XM_031917755.1
NW_003791058.1	Gnomon	exon	2217703	2218015	.	+	.	ID=exon-XM_031917755.1-26;Dbxref=GeneID:100863461%2CGenbank:XM_031917755.1;Parent=rna-XM_031917755.1
NW_003791058.1	Gnomon	exon	2216913	2217166	.	+	.	ID=exon-XM_031917755.1-23;Dbxref=GeneID:100863461%2CGenbank:XM_031917755.1;Parent=rna-XM_031917755.1
NW_003791058.1	Gnomon	exon	2217235	2217346	.	+	.	ID=exon-XM_031917755.1-24;Dbxref=GeneID:100863461%2CGenbank:XM_031917755.1;Parent=rna-XM_031917755.1
NW_003791058.1	Gnomon	exon	2216313	2216481	.	+	.	ID=exon-XM_031917755.1-21;Dbxref=GeneID:100863461%2CGenbank:XM_031917755.1;Parent=rna-XM_031917755.1
NW_003791058.1	Gnomon	exon	2216574	2216795	.	+	.	ID=exon-XM_031917755.1-22;Dbxref=GeneID:100863461%2CGenbank:XM_031917755.1;Parent=rna-XM_031917755.1
NW_003791058.1	Gnomon	exon	2215616	2215871	.	+	.	ID=exon-XM_031917755.1-20;Dbxref=GeneID:100863461%2CGenbank:XM_031917755.1;Parent=rna-XM_031917755.1
NW_003791058.1	Gnomon	exon	2219155	2219395	.	+	.	ID=exon-XM_031917755.1-29;Dbxref=GeneID:100863461%2CGenbank:XM_031917755.1;Parent=rna-XM_031917755.1
NW_003791058.1	Gnomon	exon	2218272	2218432	.	+	.	ID=exon-XM_031917755.1-27;Dbxref=GeneID:100863461%2CGenbank:XM_031917755.1;Parent=rna-XM_031917755.1
NW_003791058.1	Gnomon	exon	2218938	2219076	.	+	.	ID=exon-XM_031917755.1-28;Dbxref=GeneID:100863461%2CGenbank:XM_031917755.1;Parent=rna-XM_031917755.1
NW_003791058.1	Gnomon	exon	2213891	2214074	.	+	.	ID=exon-XM_031917755.1-14;Dbxref=GeneID:100863461%2CGenbank:XM_031917755.1;Parent=rna-XM_031917755.1
NW_003791058.1	Gnomon	exon	2214142	2214497	.	+	.	ID=exon-XM_031917755.1-15;Dbxref=GeneID:100863461%2CGenbank:XM_031917755.1;Parent=rna-XM_031917755.1
NW_003791058.1	Gnomon	exon	2138990	2139271	.	+	.	ID=exon-XM_031917755.1-12;Dbxref=GeneID:100863461%2CGenbank:XM_031917755.1;Parent=rna-XM_031917755.1
NW_003791058.1	Gnomon	exon	2212787	2212893	.	+	.	ID=exon-XM_031917755.1-13;Dbxref=GeneID:100863461%2CGenbank:XM_031917755.1;Parent=rna-XM_031917755.1
NW_003791058.1	Gnomon	exon	2137755	2137981	.	+	.	ID=exon-XM_031917755.1-10;Dbxref=GeneID:100863461%2CGenbank:XM_031917755.1;Parent=rna-XM_031917755.1
NW_003791058.1	Gnomon	exon	2138150	2138337	.	+	.	ID=exon-XM_031917755.1-11;Dbxref=GeneID:100863461%2CGenbank:XM_031917755.1;Parent=rna-XM_031917755.1
NW_003791058.1	Gnomon	CDS	4918533	4918580	.	-	0	Name=XP_012344637.1;ID=cds-XP_012344637.1;Dbxref=GeneID:100868583%2CGenbank:XP_012344637.1;Parent=rna-XM_012489183.2
NW_003791058.1	Gnomon	CDS	4918323	4918433	.	-	0	Name=XP_012344637.1;ID=cds-XP_012344637.1;Dbxref=GeneID:100868583%2CGenbank:XP_012344637.1;Parent=rna-XM_012489183.2
NW_003791058.1	Gnomon	CDS	4917968	4917985	.	-	0	Name=XP_012344637.1;ID=cds-XP_012344637.1;Dbxref=GeneID:100868583%2CGenbank:XP_012344637.1;Parent=rna-XM_012489183.2
NW_003791058.1	Gnomon	CDS	4916829	4916846	.	-	0	Name=XP_012344637.1;ID=cds-XP_012344637.1;Dbxref=GeneID:100868583%2CGenbank:XP_012344637.1;Parent=rna-XM_012489183.2
NW_003791058.1	Gnomon	CDS	4916330	4916409	.	-	0	Name=XP_012344637.1;ID=cds-XP_012344637.1;Dbxref=GeneID:100868583%2CGenbank:XP_012344637.1;Parent=rna-XM_012489183.2
NW_003791058.1	Gnomon	CDS	4916132	4916267	.	-	0	Name=XP_012344637.1;ID=cds-XP_012344637.1;Dbxref=GeneID:100868583%2CGenbank:XP_012344637.1;Parent=rna-XM_012489183.2
NW_003791058.1	Gnomon	CDS	4915695	4916054	.	-	0	Name=XP_012344637.1;ID=cds-XP_012344637.1;Dbxref=GeneID:100868583%2CGenbank:XP_012344637.1;Parent=rna-XM_012489183.2
NW_003791058.1	Gnomon	CDS	4915345	4915623	.	-	0	Name=XP_012344637.1;ID=cds-XP_012344637.1;Dbxref=GeneID:100868583%2CGenbank:XP_012344637.1;Parent=rna-XM_012489183.2
NW_003791058.1	Gnomon	CDS	4915103	4915273	.	-	0	Name=XP_012344637.1;ID=cds-XP_012344637.1;Dbxref=GeneID:100868583%2CGenbank:XP_012344637.1;Parent=rna-XM_012489183.2
NW_003791058.1	Gnomon	exon	2215164	2215327	.	+	.	ID=exon-XM_031917755.1-18;Dbxref=GeneID:100863461%2CGenbank:XM_031917755.1;Parent=rna-XM_031917755.1
NW_003791058.1	Gnomon	exon	2215397	2215531	.	+	.	ID=exon-XM_031917755.1-19;Dbxref=GeneID:100863461%2CGenbank:XM_031917755.1;Parent=rna-XM_031917755.1
NW_003791058.1	Gnomon	exon	2214597	2214794	.	+	.	ID=exon-XM_031917755.1-16;Dbxref=GeneID:100863461%2CGenbank:XM_031917755.1;Parent=rna-XM_031917755.1
NW_003791058.1	Gnomon	exon	2214911	2215081	.	+	.	ID=exon-XM_031917755.1-17;Dbxref=GeneID:100863461%2CGenbank:XM_031917755.1;Parent=rna-XM_031917755.1
NW_003791058.1	Gnomon	exon	2222738	2223176	.	+	.	ID=exon-XM_031917755.1-40;Dbxref=GeneID:100863461%2CGenbank:XM_031917755.1;Parent=rna-XM_031917755.1
NW_003791058.1	Gnomon	exon	2223287	2223655	.	+	.	ID=exon-XM_031917755.1-41;Dbxref=GeneID:100863461%2CGenbank:XM_031917755.1;Parent=rna-XM_031917755.1
NW_003791058.1	Gnomon	exon	2223904	2224389	.	+	.	ID=exon-XM_031917755.1-42;Dbxref=GeneID:100863461%2CGenbank:XM_031917755.1;Parent=rna-XM_031917755.1
NW_003791058.1	Gnomon	exon	2221108	2221524	.	+	.	ID=exon-XM_031917755.1-36;Dbxref=GeneID:100863461%2CGenbank:XM_031917755.1;Parent=rna-XM_031917755.1
NW_003791058.1	Gnomon	exon	2221609	2221797	.	+	.	ID=exon-XM_031917755.1-37;Dbxref=GeneID:100863461%2CGenbank:XM_031917755.1;Parent=rna-XM_031917755.1
NW_003791058.1	Gnomon	exon	2220478	2220765	.	+	.	ID=exon-XM_031917755.1-34;Dbxref=GeneID:100863461%2CGenbank:XM_031917755.1;Parent=rna-XM_031917755.1
NW_003791058.1	Gnomon	exon	2220849	2221017	.	+	.	ID=exon-XM_031917755.1-35;Dbxref=GeneID:100863461%2CGenbank:XM_031917755.1;Parent=rna-XM_031917755.1
NW_003791058.1	Gnomon	exon	2220017	2220175	.	+	.	ID=exon-XM_031917755.1-32;Dbxref=GeneID:100863461%2CGenbank:XM_031917755.1;Parent=rna-XM_031917755.1
NW_003791058.1	Gnomon	exon	2220252	2220400	.	+	.	ID=exon-XM_031917755.1-33;Dbxref=GeneID:100863461%2CGenbank:XM_031917755.1;Parent=rna-XM_031917755.1
NW_003791058.1	Gnomon	exon	2219504	2219677	.	+	.	ID=exon-XM_031917755.1-30;Dbxref=GeneID:100863461%2CGenbank:XM_031917755.1;Parent=rna-XM_031917755.1
NW_003791058.1	Gnomon	exon	2219761	2219927	.	+	.	ID=exon-XM_031917755.1-31;Dbxref=GeneID:100863461%2CGenbank:XM_031917755.1;Parent=rna-XM_031917755.1
NW_003791058.1	Gnomon	exon	2221865	2222199	.	+	.	ID=exon-XM_031917755.1-38;Dbxref=GeneID:100863461%2CGenbank:XM_031917755.1;Parent=rna-XM_031917755.1
NW_003791058.1	Gnomon	exon	2222297	2222603	.	+	.	ID=exon-XM_031917755.1-39;Dbxref=GeneID:100863461%2CGenbank:XM_031917755.1;Parent=rna-XM_031917755.1
NW_003791058.1	Gnomon	mRNA	3152520	3298486	.	+	.	Name=XM_012489046.2;ID=rna-XM_012489046.2;Dbxref=GeneID:100866165%2CGenbank:XM_012489046.2;Parent=gene-LOC100866165
NW_003791058.1	RefSeq	cDNA_match	3472831	3473462	.	+	.	ID=0fa8c605-3594-401e-8b37-236ce7f6aef6;Target=XM_012489009.2 1 632
NW_003791058.1	RefSeq	cDNA_match	3474154	3474356	.	+	.	ID=0fa8c605-3594-401e-8b37-236ce7f6aef6;Target=XM_012489009.2 1 632
NW_003791058.1	RefSeq	cDNA_match	3475428	3475669	.	+	.	ID=0fa8c605-3594-401e-8b37-236ce7f6aef6;Target=XM_012489009.2 1 632
NW_003791058.1	RefSeq	cDNA_match	3475760	3476055	.	+	.	ID=0fa8c605-3594-401e-8b37-236ce7f6aef6;Target=XM_012489009.2 1 632
NW_003791058.1	RefSeq	cDNA_match	3476167	3476950	.	+	.	ID=0fa8c605-3594-401e-8b37-236ce7f6aef6;Target=XM_012489009.2 1 632
NW_003791058.1	Gnomon	exon	4180928	4180941	.	+	.	ID=exon-XR_004225283.1-4;Dbxref=GeneID:116414715%2CGenbank:XR_004225283.1;Parent=rna-XR_004225283.1
NW_003791058.1	Gnomon	exon	4169138	4169140	.	+	.	ID=exon-XR_004225283.1-2;Dbxref=GeneID:116414715%2CGenbank:XR_004225283.1;Parent=rna-XR_004225283.1
NW_003791058.1	Gnomon	exon	4170040	4170043	.	+	.	ID=exon-XR_004225283.1-3;Dbxref=GeneID:116414715%2CGenbank:XR_004225283.1;Parent=rna-XR_004225283.1
NW_003791058.1	Gnomon	exon	4165007	4165224	.	+	.	ID=exon-XR_004225283.1-1;Dbxref=GeneID:116414715%2CGenbank:XR_004225283.1;Parent=rna-XR_004225283.1
NW_003791058.1	Gnomon	exon	4257035	4257257	.	+	.	ID=exon-XM_031917723.1-17;Dbxref=GeneID:105736031%2CGenbank:XM_031917723.1;Parent=rna-XM_031917723.1
NW_003791058.1	Gnomon	exon	4254841	4254925	.	+	.	ID=exon-XM_031917723.1-11;Dbxref=GeneID:105736031%2CGenbank:XM_031917723.1;Parent=rna-XM_031917723.1
NW_003791058.1	Gnomon	exon	4255004	4255280	.	+	.	ID=exon-XM_031917723.1-12;Dbxref=GeneID:105736031%2CGenbank:XM_031917723.1;Parent=rna-XM_031917723.1
NW_003791058.1	Gnomon	exon	4254569	4254775	.	+	.	ID=exon-XM_031917723.1-10;Dbxref=GeneID:105736031%2CGenbank:XM_031917723.1;Parent=rna-XM_031917723.1
NW_003791058.1	Gnomon	exon	4256595	4256710	.	+	.	ID=exon-XM_031917723.1-15;Dbxref=GeneID:105736031%2CGenbank:XM_031917723.1;Parent=rna-XM_031917723.1
NW_003791058.1	Gnomon	exon	4256798	4256947	.	+	.	ID=exon-XM_031917723.1-16;Dbxref=GeneID:105736031%2CGenbank:XM_031917723.1;Parent=rna-XM_031917723.1
NW_003791058.1	Gnomon	exon	4255365	4255563	.	+	.	ID=exon-XM_031917723.1-13;Dbxref=GeneID:105736031%2CGenbank:XM_031917723.1;Parent=rna-XM_031917723.1
NW_003791058.1	Gnomon	exon	4256276	4256519	.	+	.	ID=exon-XM_031917723.1-14;Dbxref=GeneID:105736031%2CGenbank:XM_031917723.1;Parent=rna-XM_031917723.1
NW_003791058.1	Gnomon	mRNA	934491	977546	.	-	.	Name=XM_012489084.2;ID=rna-XM_012489084.2;Dbxref=GeneID:100872064%2CGenbank:XM_012489084.2;Parent=gene-LOC100872064
NW_003791058.1	Gnomon	CDS	2711613	2711816	.	+	0	Name=XP_031773627.1;ID=cds-XP_031773627.1;Dbxref=GeneID:100869956%2CGenbank:XP_031773627.1;Parent=rna-XM_031917767.1
NW_003791058.1	Gnomon	CDS	2712114	2712662	.	+	0	Name=XP_031773627.1;ID=cds-XP_031773627.1;Dbxref=GeneID:100869956%2CGenbank:XP_031773627.1;Parent=rna-XM_031917767.1
NW_003791058.1	Gnomon	CDS	3393778	3393853	.	+	0	Name=XP_003695545.1;ID=cds-XP_003695545.1;Dbxref=GeneID:100863460%2CGenbank:XP_003695545.1;Parent=rna-XM_003695497.3
NW_003791058.1	Gnomon	CDS	3397140	3397330	.	+	0	Name=XP_003695545.1;ID=cds-XP_003695545.1;Dbxref=GeneID:100863460%2CGenbank:XP_003695545.1;Parent=rna-XM_003695497.3
NW_003791058.1	Gnomon	CDS	3397863	3398024	.	+	0	Name=XP_003695545.1;ID=cds-XP_003695545.1;Dbxref=GeneID:100863460%2CGenbank:XP_003695545.1;Parent=rna-XM_003695497.3
NW_003791058.1	Gnomon	CDS	3398537	3398671	.	+	0	Name=XP_003695545.1;ID=cds-XP_003695545.1;Dbxref=GeneID:100863460%2CGenbank:XP_003695545.1;Parent=rna-XM_003695497.3
NW_003791058.1	Gnomon	CDS	3401103	3401316	.	+	0	Name=XP_003695545.1;ID=cds-XP_003695545.1;Dbxref=GeneID:100863460%2CGenbank:XP_003695545.1;Parent=rna-XM_003695497.3
NW_003791058.1	Gnomon	CDS	3401532	3401644	.	+	0	Name=XP_003695545.1;ID=cds-XP_003695545.1;Dbxref=GeneID:100863460%2CGenbank:XP_003695545.1;Parent=rna-XM_003695497.3
NW_003791058.1	Gnomon	exon	3509725	3509879	.	+	.	ID=exon-XM_031917687.1-9;Dbxref=GeneID:100866934%2CGenbank:XM_031917687.1;Parent=rna-XM_031917687.1
NW_003791058.1	Gnomon	exon	3509128	3509375	.	+	.	ID=exon-XM_031917687.1-7;Dbxref=GeneID:100866934%2CGenbank:XM_031917687.1;Parent=rna-XM_031917687.1
NW_003791058.1	Gnomon	exon	3509451	3509643	.	+	.	ID=exon-XM_031917687.1-8;Dbxref=GeneID:100866934%2CGenbank:XM_031917687.1;Parent=rna-XM_031917687.1
NW_003791058.1	Gnomon	exon	3508237	3508511	.	+	.	ID=exon-XM_031917687.1-5;Dbxref=GeneID:100866934%2CGenbank:XM_031917687.1;Parent=rna-XM_031917687.1
NW_003791058.1	Gnomon	exon	3508780	3508990	.	+	.	ID=exon-XM_031917687.1-6;Dbxref=GeneID:100866934%2CGenbank:XM_031917687.1;Parent=rna-XM_031917687.1
NW_003791058.1	Gnomon	mRNA	778151	888528	.	+	.	Name=XM_031917796.1;ID=rna-XM_031917796.1;Dbxref=GeneID:100871823%2CGenbank:XM_031917796.1;Parent=gene-LOC100871823
NW_003791058.1	Gnomon	exon	3152520	3153408	.	+	.	ID=exon-XM_012489042.2-1;Dbxref=GeneID:100866165%2CGenbank:XM_012489042.2;Parent=rna-XM_012489042.2
NW_003791058.1	Gnomon	exon	3253811	3253979	.	+	.	ID=exon-XM_012489042.2-4;Dbxref=GeneID:100866165%2CGenbank:XM_012489042.2;Parent=rna-XM_012489042.2
NW_003791058.1	Gnomon	exon	3272407	3272634	.	+	.	ID=exon-XM_012489042.2-5;Dbxref=GeneID:100866165%2CGenbank:XM_012489042.2;Parent=rna-XM_012489042.2
NW_003791058.1	Gnomon	exon	3189565	3189625	.	+	.	ID=exon-XM_012489042.2-2;Dbxref=GeneID:100866165%2CGenbank:XM_012489042.2;Parent=rna-XM_012489042.2
NW_003791058.1	Gnomon	exon	3240294	3240351	.	+	.	ID=exon-XM_012489042.2-3;Dbxref=GeneID:100866165%2CGenbank:XM_012489042.2;Parent=rna-XM_012489042.2
NW_003791058.1	Gnomon	exon	3273479	3273496	.	+	.	ID=exon-XM_012489042.2-8;Dbxref=GeneID:100866165%2CGenbank:XM_012489042.2;Parent=rna-XM_012489042.2
NW_003791058.1	Gnomon	exon	3274282	3274525	.	+	.	ID=exon-XM_012489042.2-9;Dbxref=GeneID:100866165%2CGenbank:XM_012489042.2;Parent=rna-XM_012489042.2
NW_003791058.1	Gnomon	exon	3272766	3272951	.	+	.	ID=exon-XM_012489042.2-6;Dbxref=GeneID:100866165%2CGenbank:XM_012489042.2;Parent=rna-XM_012489042.2
NW_003791058.1	Gnomon	exon	3273182	3273344	.	+	.	ID=exon-XM_012489042.2-7;Dbxref=GeneID:100866165%2CGenbank:XM_012489042.2;Parent=rna-XM_012489042.2
NW_003791058.1	Gnomon	exon	3507414	3507835	.	+	.	ID=exon-XM_031917687.1-3;Dbxref=GeneID:100866934%2CGenbank:XM_031917687.1;Parent=rna-XM_031917687.1
NW_003791058.1	Gnomon	exon	3507906	3508152	.	+	.	ID=exon-XM_031917687.1-4;Dbxref=GeneID:100866934%2CGenbank:XM_031917687.1;Parent=rna-XM_031917687.1
NW_003791058.1	Gnomon	exon	3506771	3506904	.	+	.	ID=exon-XM_031917687.1-1;Dbxref=GeneID:100866934%2CGenbank:XM_031917687.1;Parent=rna-XM_031917687.1
NW_003791058.1	Gnomon	exon	3506983	3507318	.	+	.	ID=exon-XM_031917687.1-2;Dbxref=GeneID:100866934%2CGenbank:XM_031917687.1;Parent=rna-XM_031917687.1
NW_003791058.1	Gnomon	gene	3053612	3057252	.	+	.	Name=LOC100871274;ID=gene-LOC100871274;Dbxref=GeneID:100871274
NW_003791058.1	Gnomon	mRNA	2420775	2422807	.	-	.	Name=XM_003695426.3;ID=rna-XM_003695426.3;Dbxref=GeneID:100865117%2CGenbank:XM_003695426.3;Parent=gene-LOC100865117
NW_003791058.1	Gnomon	CDS	2710258	2710295	.	+	0	Name=XP_012344589.1;ID=cds-XP_012344589.1;Dbxref=GeneID:100869956%2CGenbank:XP_012344589.1;Parent=rna-XM_012489135.2
NW_003791058.1	Gnomon	CDS	2711603	2711816	.	+	0	Name=XP_012344589.1;ID=cds-XP_012344589.1;Dbxref=GeneID:100869956%2CGenbank:XP_012344589.1;Parent=rna-XM_012489135.2
NW_003791058.1	Gnomon	CDS	2712114	2712662	.	+	0	Name=XP_012344589.1;ID=cds-XP_012344589.1;Dbxref=GeneID:100869956%2CGenbank:XP_012344589.1;Parent=rna-XM_012489135.2
NW_003791058.1	Gnomon	mRNA	3905123	3907878	.	-	.	Name=XM_012489239.2;ID=rna-XM_012489239.2;Dbxref=GeneID:105736042%2CGenbank:XM_012489239.2;Note=The sequence of the model RefSeq transcript was modified relative to this genomic sequence to represent the inferred CDS: inserted 1 base in 1 codon;Parent=gene-LOC105736042
NW_003791058.1	Gnomon	CDS	2711613	2711816	.	+	0	Name=XP_031773626.1;ID=cds-XP_031773626.1;Dbxref=GeneID:100869956%2CGenbank:XP_031773626.1;Parent=rna-XM_031917766.1
NW_003791058.1	Gnomon	CDS	2712114	2712662	.	+	0	Name=XP_031773626.1;ID=cds-XP_031773626.1;Dbxref=GeneID:100869956%2CGenbank:XP_031773626.1;Parent=rna-XM_031917766.1
NW_003791058.1	Gnomon	exon	3590735	3590931	.	+	.	ID=exon-XM_012489142.1-6;Dbxref=GeneID:100865393%2CGenbank:XM_012489142.1;Parent=rna-XM_012489142.1
NW_003791058.1	Gnomon	exon	3591007	3591145	.	+	.	ID=exon-XM_012489142.1-7;Dbxref=GeneID:100865393%2CGenbank:XM_012489142.1;Parent=rna-XM_012489142.1
NW_003791058.1	Gnomon	exon	3591225	3591312	.	+	.	ID=exon-XM_012489142.1-8;Dbxref=GeneID:100865393%2CGenbank:XM_012489142.1;Parent=rna-XM_012489142.1
NW_003791058.1	Gnomon	exon	3591480	3591568	.	+	.	ID=exon-XM_012489142.1-9;Dbxref=GeneID:100865393%2CGenbank:XM_012489142.1;Parent=rna-XM_012489142.1
NW_003791058.1	Gnomon	exon	3587851	3588032	.	+	.	ID=exon-XM_012489142.1-1;Dbxref=GeneID:100865393%2CGenbank:XM_012489142.1;Parent=rna-XM_012489142.1
NW_003791058.1	Gnomon	exon	3588188	3588251	.	+	.	ID=exon-XM_012489142.1-2;Dbxref=GeneID:100865393%2CGenbank:XM_012489142.1;Parent=rna-XM_012489142.1
NW_003791058.1	Gnomon	exon	3588388	3588745	.	+	.	ID=exon-XM_012489142.1-3;Dbxref=GeneID:100865393%2CGenbank:XM_012489142.1;Parent=rna-XM_012489142.1
NW_003791058.1	Gnomon	exon	3589614	3589675	.	+	.	ID=exon-XM_012489142.1-4;Dbxref=GeneID:100865393%2CGenbank:XM_012489142.1;Parent=rna-XM_012489142.1
NW_003791058.1	Gnomon	exon	3590366	3590640	.	+	.	ID=exon-XM_012489142.1-5;Dbxref=GeneID:100865393%2CGenbank:XM_012489142.1;Parent=rna-XM_012489142.1
NW_003791058.1	Gnomon	mRNA	934491	977546	.	-	.	Name=XM_012489083.2;ID=rna-XM_012489083.2;Dbxref=GeneID:100872064%2CGenbank:XM_012489083.2;Parent=gene-LOC100872064
NW_003791058.1	Gnomon	exon	2357785	2357946	.	-	.	ID=exon-XM_012489165.2-8;Dbxref=GeneID:100863856%2CGenbank:XM_012489165.2;Parent=rna-XM_012489165.2
NW_003791058.1	Gnomon	exon	2357644	2357723	.	-	.	ID=exon-XM_012489165.2-9;Dbxref=GeneID:100863856%2CGenbank:XM_012489165.2;Parent=rna-XM_012489165.2
NW_003791058.1	Gnomon	exon	2359725	2359794	.	-	.	ID=exon-XM_012489165.2-4;Dbxref=GeneID:100863856%2CGenbank:XM_012489165.2;Parent=rna-XM_012489165.2
NW_003791058.1	Gnomon	exon	2358874	2359314	.	-	.	ID=exon-XM_012489165.2-5;Dbxref=GeneID:100863856%2CGenbank:XM_012489165.2;Parent=rna-XM_012489165.2
NW_003791058.1	Gnomon	exon	2358277	2358771	.	-	.	ID=exon-XM_012489165.2-6;Dbxref=GeneID:100863856%2CGenbank:XM_012489165.2;Parent=rna-XM_012489165.2
NW_003791058.1	Gnomon	exon	2358029	2358195	.	-	.	ID=exon-XM_012489165.2-7;Dbxref=GeneID:100863856%2CGenbank:XM_012489165.2;Parent=rna-XM_012489165.2
NW_003791058.1	Gnomon	exon	2361411	2361687	.	-	.	ID=exon-XM_012489165.2-1;Dbxref=GeneID:100863856%2CGenbank:XM_012489165.2;Parent=rna-XM_012489165.2
NW_003791058.1	Gnomon	exon	2360632	2360748	.	-	.	ID=exon-XM_012489165.2-2;Dbxref=GeneID:100863856%2CGenbank:XM_012489165.2;Parent=rna-XM_012489165.2
NW_003791058.1	Gnomon	exon	2360003	2360181	.	-	.	ID=exon-XM_012489165.2-3;Dbxref=GeneID:100863856%2CGenbank:XM_012489165.2;Parent=rna-XM_012489165.2
NW_003791058.1	Gnomon	gene	3014593	3026194	.	+	.	Name=LOC100871155;ID=gene-LOC100871155;Dbxref=GeneID:100871155
NW_003791058.1	Gnomon	mRNA	2440966	2442938	.	+	.	Name=XM_003695427.3;ID=rna-XM_003695427.3;Dbxref=GeneID:100865234%2CGenbank:XM_003695427.3;Parent=gene-LOC100865234
NW_003791058.1	Gnomon	exon	2711610	2711816	.	+	.	ID=exon-XM_031917766.1-3;Dbxref=GeneID:100869956%2CGenbank:XM_031917766.1;Parent=rna-XM_031917766.1
NW_003791058.1	Gnomon	exon	2712114	2712865	.	+	.	ID=exon-XM_031917766.1-4;Dbxref=GeneID:100869956%2CGenbank:XM_031917766.1;Parent=rna-XM_031917766.1
NW_003791058.1	Gnomon	CDS	3537530	3537642	.	-	0	Name=XP_012344683.1;ID=cds-XP_012344683.1;Dbxref=GeneID:100864883%2CGenbank:XP_012344683.1;Parent=rna-XM_012489229.2
NW_003791058.1	Gnomon	CDS	3536937	3537218	.	-	0	Name=XP_012344683.1;ID=cds-XP_012344683.1;Dbxref=GeneID:100864883%2CGenbank:XP_012344683.1;Parent=rna-XM_012489229.2
NW_003791058.1	Gnomon	CDS	3535843	3536116	.	-	0	Name=XP_012344683.1;ID=cds-XP_012344683.1;Dbxref=GeneID:100864883%2CGenbank:XP_012344683.1;Parent=rna-XM_012489229.2
NW_003791058.1	Gnomon	exon	4926887	4927277	.	+	.	ID=exon-XM_031917666.1-4;Dbxref=GeneID:105736040%2CGenbank:XM_031917666.1;Parent=rna-XM_031917666.1
NW_003791058.1	Gnomon	exon	2695601	2696023	.	+	.	ID=exon-XM_031917766.1-1;Dbxref=GeneID:100869956%2CGenbank:XM_031917766.1;Parent=rna-XM_031917766.1
NW_003791058.1	Gnomon	exon	2701537	2701546	.	+	.	ID=exon-XM_031917766.1-2;Dbxref=GeneID:100869956%2CGenbank:XM_031917766.1;Parent=rna-XM_031917766.1
NW_003791058.1	Gnomon	mRNA	4482452	4509065	.	+	.	Name=XM_003695521.3;ID=rna-XM_003695521.3;Dbxref=GeneID:100867212%2CGenbank:XM_003695521.3;Parent=gene-LOC100867212
NW_003791058.1	Gnomon	mRNA	779798	888528	.	+	.	Name=XM_031917797.1;ID=rna-XM_031917797.1;Dbxref=GeneID:100871823%2CGenbank:XM_031917797.1;Parent=gene-LOC100871823
NW_003791058.1	Gnomon	exon	3137524	3137645	.	-	.	ID=exon-XM_003695585.3-4;Dbxref=GeneID:100865678%2CGenbank:XM_003695585.3;Parent=rna-XM_003695585.3
NW_003791058.1	Gnomon	exon	3137235	3137445	.	-	.	ID=exon-XM_003695585.3-5;Dbxref=GeneID:100865678%2CGenbank:XM_003695585.3;Parent=rna-XM_003695585.3
NW_003791058.1	Gnomon	exon	3137037	3137163	.	-	.	ID=exon-XM_003695585.3-6;Dbxref=GeneID:100865678%2CGenbank:XM_003695585.3;Parent=rna-XM_003695585.3
NW_003791058.1	Gnomon	exon	3136612	3136927	.	-	.	ID=exon-XM_003695585.3-7;Dbxref=GeneID:100865678%2CGenbank:XM_003695585.3;Parent=rna-XM_003695585.3
NW_003791058.1	Gnomon	exon	3138482	3138743	.	-	.	ID=exon-XM_003695585.3-1;Dbxref=GeneID:100865678%2CGenbank:XM_003695585.3;Parent=rna-XM_003695585.3
NW_003791058.1	Gnomon	exon	3138325	3138404	.	-	.	ID=exon-XM_003695585.3-2;Dbxref=GeneID:100865678%2CGenbank:XM_003695585.3;Parent=rna-XM_003695585.3
NW_003791058.1	Gnomon	exon	3137740	3137918	.	-	.	ID=exon-XM_003695585.3-3;Dbxref=GeneID:100865678%2CGenbank:XM_003695585.3;Parent=rna-XM_003695585.3
NW_003791058.1	Gnomon	CDS	261115	261171	.	-	0	Name=XP_003695543.1;ID=cds-XP_003695543.1;Dbxref=GeneID:100863109%2CGenbank:XP_003695543.1;Parent=rna-XM_003695495.3
NW_003791058.1	Gnomon	CDS	259281	261041	.	-	0	Name=XP_003695543.1;ID=cds-XP_003695543.1;Dbxref=GeneID:100863109%2CGenbank:XP_003695543.1;Parent=rna-XM_003695495.3
NW_003791058.1	Gnomon	CDS	259072	259143	.	-	0	Name=XP_003695543.1;ID=cds-XP_003695543.1;Dbxref=GeneID:100863109%2CGenbank:XP_003695543.1;Parent=rna-XM_003695495.3
NW_003791058.1	Gnomon	exon	4926403	4926577	.	+	.	ID=exon-XM_031917666.1-2;Dbxref=GeneID:105736040%2CGenbank:XM_031917666.1;Parent=rna-XM_031917666.1
NW_003791058.1	Gnomon	exon	4926642	4926831	.	+	.	ID=exon-XM_031917666.1-3;Dbxref=GeneID:105736040%2CGenbank:XM_031917666.1;Parent=rna-XM_031917666.1
NW_003791058.1	Gnomon	exon	4926164	4926264	.	+	.	ID=exon-XM_031917666.1-1;Dbxref=GeneID:105736040%2CGenbank:XM_031917666.1;Parent=rna-XM_031917666.1
NW_003791058.1	Gnomon	mRNA	3440945	3443003	.	-	.	Name=XM_012488987.1;ID=rna-XM_012488987.1;Dbxref=GeneID:100863696%2CGenbank:XM_012488987.1;Note=The sequence of the model RefSeq transcript was modified relative to this genomic sequence to represent the inferred CDS: inserted 1 base in 1 codon;Parent=gene-LOC100863696
NW_003791058.1	Gnomon	exon	3513198	3513546	.	+	.	ID=exon-XM_003695488.3-2;Dbxref=GeneID:100872303%2CGenbank:XM_003695488.3;Parent=rna-XM_003695488.3
NW_003791058.1	Gnomon	exon	3514277	3514389	.	+	.	ID=exon-XM_003695488.3-3;Dbxref=GeneID:100872303%2CGenbank:XM_003695488.3;Parent=rna-XM_003695488.3
NW_003791058.1	Gnomon	exon	3514473	3514882	.	+	.	ID=exon-XM_003695488.3-4;Dbxref=GeneID:100872303%2CGenbank:XM_003695488.3;Parent=rna-XM_003695488.3
NW_003791058.1	Gnomon	exon	3514968	3515558	.	+	.	ID=exon-XM_003695488.3-5;Dbxref=GeneID:100872303%2CGenbank:XM_003695488.3;Parent=rna-XM_003695488.3
NW_003791058.1	Gnomon	exon	3515714	3515915	.	+	.	ID=exon-XM_003695488.3-6;Dbxref=GeneID:100872303%2CGenbank:XM_003695488.3;Parent=rna-XM_003695488.3
NW_003791058.1	Gnomon	exon	3516110	3516352	.	+	.	ID=exon-XM_003695488.3-7;Dbxref=GeneID:100872303%2CGenbank:XM_003695488.3;Parent=rna-XM_003695488.3
NW_003791058.1	Gnomon	exon	3512943	3513102	.	+	.	ID=exon-XM_003695488.3-1;Dbxref=GeneID:100872303%2CGenbank:XM_003695488.3;Parent=rna-XM_003695488.3
NW_003791058.1	Gnomon	exon	3899843	3900284	.	-	.	ID=exon-XM_003695513.3-5;Dbxref=GeneID:100865833%2CGenbank:XM_003695513.3;Parent=rna-XM_003695513.3
NW_003791058.1	Gnomon	exon	3899189	3899434	.	-	.	ID=exon-XM_003695513.3-6;Dbxref=GeneID:100865833%2CGenbank:XM_003695513.3;Parent=rna-XM_003695513.3
NW_003791058.1	Gnomon	exon	3900531	3900777	.	-	.	ID=exon-XM_003695513.3-3;Dbxref=GeneID:100865833%2CGenbank:XM_003695513.3;Parent=rna-XM_003695513.3
NW_003791058.1	Gnomon	exon	3900374	3900447	.	-	.	ID=exon-XM_003695513.3-4;Dbxref=GeneID:100865833%2CGenbank:XM_003695513.3;Parent=rna-XM_003695513.3
NW_003791058.1	Gnomon	exon	3901905	3902186	.	-	.	ID=exon-XM_003695513.3-1;Dbxref=GeneID:100865833%2CGenbank:XM_003695513.3;Parent=rna-XM_003695513.3
NW_003791058.1	Gnomon	exon	3900851	3900961	.	-	.	ID=exon-XM_003695513.3-2;Dbxref=GeneID:100865833%2CGenbank:XM_003695513.3;Parent=rna-XM_003695513.3
NW_003791058.1	Gnomon	exon	3897559	3898041	.	-	.	ID=exon-XM_003695513.3-9;Dbxref=GeneID:100865833%2CGenbank:XM_003695513.3;Parent=rna-XM_003695513.3
NW_003791058.1	Gnomon	exon	3898765	3899067	.	-	.	ID=exon-XM_003695513.3-7;Dbxref=GeneID:100865833%2CGenbank:XM_003695513.3;Parent=rna-XM_003695513.3
NW_003791058.1	Gnomon	exon	3898129	3898693	.	-	.	ID=exon-XM_003695513.3-8;Dbxref=GeneID:100865833%2CGenbank:XM_003695513.3;Parent=rna-XM_003695513.3
NW_003791058.1	Gnomon	exon	2568113	2568373	.	-	.	ID=exon-XM_031917790.1-2;Dbxref=GeneID:100864170%2CGenbank:XM_031917790.1;Parent=rna-XM_031917790.1
NW_003791058.1	Gnomon	exon	2567911	2568012	.	-	.	ID=exon-XM_031917790.1-3;Dbxref=GeneID:100864170%2CGenbank:XM_031917790.1;Parent=rna-XM_031917790.1
NW_003791058.1	Gnomon	exon	2568608	2568716	.	-	.	ID=exon-XM_031917790.1-1;Dbxref=GeneID:100864170%2CGenbank:XM_031917790.1;Parent=rna-XM_031917790.1
NW_003791058.1	Gnomon	exon	2567663	2567811	.	-	.	ID=exon-XM_031917790.1-4;Dbxref=GeneID:100864170%2CGenbank:XM_031917790.1;Parent=rna-XM_031917790.1
NW_003791058.1	Gnomon	mRNA	2513646	2515997	.	-	.	Name=XM_003695429.3;ID=rna-XM_003695429.3;Dbxref=GeneID:100865469%2CGenbank:XM_003695429.3;Parent=gene-LOC100865469
NW_003791058.1	Gnomon	CDS	2711613	2711816	.	+	0	Name=XP_031773625.1;ID=cds-XP_031773625.1;Dbxref=GeneID:100869956%2CGenbank:XP_031773625.1;Parent=rna-XM_031917765.1
NW_003791058.1	Gnomon	CDS	2712114	2712662	.	+	0	Name=XP_031773625.1;ID=cds-XP_031773625.1;Dbxref=GeneID:100869956%2CGenbank:XP_031773625.1;Parent=rna-XM_031917765.1
NW_003791058.1	Gnomon	mRNA	4398103	4401980	.	+	.	Name=XM_012489180.2;ID=rna-XM_012489180.2;Dbxref=GeneID:100866461%2CGenbank:XM_012489180.2;Parent=gene-LOC100866461
NW_003791058.1	Gnomon	exon	4471648	4471771	.	-	.	ID=exon-XM_012489065.2-3;Dbxref=GeneID:105736011%2CGenbank:XM_012489065.2;Parent=rna-XM_012489065.2
NW_003791058.1	Gnomon	exon	4471430	4471551	.	-	.	ID=exon-XM_012489065.2-4;Dbxref=GeneID:105736011%2CGenbank:XM_012489065.2;Parent=rna-XM_012489065.2
NW_003791058.1	Gnomon	exon	4473952	4474221	.	-	.	ID=exon-XM_012489065.2-1;Dbxref=GeneID:105736011%2CGenbank:XM_012489065.2;Parent=rna-XM_012489065.2
NW_003791058.1	Gnomon	exon	4473210	4473368	.	-	.	ID=exon-XM_012489065.2-2;Dbxref=GeneID:105736011%2CGenbank:XM_012489065.2;Parent=rna-XM_012489065.2
NW_003791058.1	Gnomon	gene	3000591	3010729	.	+	.	Name=LOC100871036;ID=gene-LOC100871036;Dbxref=GeneID:100871036
NW_003791058.1	Gnomon	CDS	2673455	2673745	.	-	0	Name=XP_031773624.1;ID=cds-XP_031773624.1;Dbxref=GeneID:100868772%2CGenbank:XP_031773624.1;Parent=rna-XM_031917764.1
NW_003791058.1	Gnomon	CDS	2665190	2665491	.	-	0	Name=XP_031773624.1;ID=cds-XP_031773624.1;Dbxref=GeneID:100868772%2CGenbank:XP_031773624.1;Parent=rna-XM_031917764.1
NW_003791058.1	Gnomon	CDS	2658915	2659365	.	-	0	Name=XP_031773624.1;ID=cds-XP_031773624.1;Dbxref=GeneID:100868772%2CGenbank:XP_031773624.1;Parent=rna-XM_031917764.1
NW_003791058.1	Gnomon	mRNA	3058153	3060530	.	-	.	Name=XM_031917804.1;ID=rna-XM_031917804.1;Dbxref=GeneID:100871862%2CGenbank:XM_031917804.1;Parent=gene-LOC100871862
NW_003791058.1	Gnomon	mRNA	1885525	2067069	.	+	.	Name=XM_031917794.1;ID=rna-XM_031917794.1;Dbxref=GeneID:100863535%2CGenbank:XM_031917794.1;Parent=gene-LOC100863535
NW_003791058.1	Gnomon	exon	1814309	1814461	.	-	.	ID=exon-XM_031917675.1-11;Dbxref=GeneID:100862992%2CGenbank:XM_031917675.1;Parent=rna-XM_031917675.1
NW_003791058.1	Gnomon	exon	1814113	1814229	.	-	.	ID=exon-XM_031917675.1-12;Dbxref=GeneID:100862992%2CGenbank:XM_031917675.1;Parent=rna-XM_031917675.1
NW_003791058.1	Gnomon	exon	1814576	1814683	.	-	.	ID=exon-XM_031917675.1-10;Dbxref=GeneID:100862992%2CGenbank:XM_031917675.1;Parent=rna-XM_031917675.1
NW_003791058.1	Gnomon	exon	1813931	1814032	.	-	.	ID=exon-XM_031917675.1-13;Dbxref=GeneID:100862992%2CGenbank:XM_031917675.1;Parent=rna-XM_031917675.1
NW_003791058.1	Gnomon	exon	1812984	1813728	.	-	.	ID=exon-XM_031917675.1-14;Dbxref=GeneID:100862992%2CGenbank:XM_031917675.1;Parent=rna-XM_031917675.1
NW_003791058.1	Gnomon	exon	4761975	4762182	.	+	.	ID=exon-XM_031917743.1-4;Dbxref=GeneID:100868219%2CGenbank:XM_031917743.1;Parent=rna-XM_031917743.1
NW_003791058.1	Gnomon	exon	4762449	4762610	.	+	.	ID=exon-XM_031917743.1-5;Dbxref=GeneID:100868219%2CGenbank:XM_031917743.1;Parent=rna-XM_031917743.1
NW_003791058.1	Gnomon	exon	4787737	4788021	.	+	.	ID=exon-XM_031917743.1-6;Dbxref=GeneID:100868219%2CGenbank:XM_031917743.1;Parent=rna-XM_031917743.1
NW_003791058.1	Gnomon	exon	4788349	4788411	.	+	.	ID=exon-XM_031917743.1-7;Dbxref=GeneID:100868219%2CGenbank:XM_031917743.1;Parent=rna-XM_031917743.1
NW_003791058.1	Gnomon	exon	4799385	4799540	.	+	.	ID=exon-XM_031917743.1-8;Dbxref=GeneID:100868219%2CGenbank:XM_031917743.1;Parent=rna-XM_031917743.1
NW_003791058.1	Gnomon	exon	4830127	4830297	.	+	.	ID=exon-XM_031917743.1-9;Dbxref=GeneID:100868219%2CGenbank:XM_031917743.1;Parent=rna-XM_031917743.1
NW_003791058.1	RefSeq	cDNA_match	2594139	2594909	.	+	.	ID=ce80d7cb-3e31-4d50-b141-bea2f76b4d55;Target=XM_012489155.2 1 771
NW_003791058.1	RefSeq	cDNA_match	2595006	2595047	.	+	.	ID=ce80d7cb-3e31-4d50-b141-bea2f76b4d55;Target=XM_012489155.2 1 771
NW_003791058.1	RefSeq	cDNA_match	2595120	2595220	.	+	.	ID=ce80d7cb-3e31-4d50-b141-bea2f76b4d55;Target=XM_012489155.2 1 771
NW_003791058.1	RefSeq	cDNA_match	2595301	2595436	.	+	.	ID=ce80d7cb-3e31-4d50-b141-bea2f76b4d55;Target=XM_012489155.2 1 771
NW_003791058.1	RefSeq	cDNA_match	2595522	2595732	.	+	.	ID=ce80d7cb-3e31-4d50-b141-bea2f76b4d55;Target=XM_012489155.2 1 771
NW_003791058.1	RefSeq	cDNA_match	2595826	2595957	.	+	.	ID=ce80d7cb-3e31-4d50-b141-bea2f76b4d55;Target=XM_012489155.2 1 771
NW_003791058.1	RefSeq	cDNA_match	2596057	2596218	.	+	.	ID=ce80d7cb-3e31-4d50-b141-bea2f76b4d55;Target=XM_012489155.2 1 771
NW_003791058.1	RefSeq	cDNA_match	2596272	2596672	.	+	.	ID=ce80d7cb-3e31-4d50-b141-bea2f76b4d55;Target=XM_012489155.2 1 771
NW_003791058.1	RefSeq	cDNA_match	2596802	2597145	.	+	.	ID=ce80d7cb-3e31-4d50-b141-bea2f76b4d55;Target=XM_012489155.2 1 771
NW_003791058.1	Gnomon	CDS	3537565	3537581	.	-	0	Name=XP_012344682.1;ID=cds-XP_012344682.1;Dbxref=GeneID:100864883%2CGenbank:XP_012344682.1;Parent=rna-XM_012489228.2
NW_003791058.1	Gnomon	CDS	3536937	3537218	.	-	0	Name=XP_012344682.1;ID=cds-XP_012344682.1;Dbxref=GeneID:100864883%2CGenbank:XP_012344682.1;Parent=rna-XM_012489228.2
NW_003791058.1	Gnomon	CDS	3536412	3536570	.	-	0	Name=XP_012344682.1;ID=cds-XP_012344682.1;Dbxref=GeneID:100864883%2CGenbank:XP_012344682.1;Parent=rna-XM_012489228.2
NW_003791058.1	Gnomon	CDS	3535843	3536116	.	-	0	Name=XP_012344682.1;ID=cds-XP_012344682.1;Dbxref=GeneID:100864883%2CGenbank:XP_012344682.1;Parent=rna-XM_012489228.2
NW_003791058.1	Gnomon	exon	4570016	4570159	.	+	.	ID=exon-XM_031917743.1-1;Dbxref=GeneID:100868219%2CGenbank:XM_031917743.1;Parent=rna-XM_031917743.1
NW_003791058.1	Gnomon	exon	4581168	4581282	.	+	.	ID=exon-XM_031917743.1-2;Dbxref=GeneID:100868219%2CGenbank:XM_031917743.1;Parent=rna-XM_031917743.1
NW_003791058.1	Gnomon	exon	4744192	4744298	.	+	.	ID=exon-XM_031917743.1-3;Dbxref=GeneID:100868219%2CGenbank:XM_031917743.1;Parent=rna-XM_031917743.1
NW_003791058.1	Gnomon	mRNA	4489541	4495157	.	-	.	Name=XM_003695522.3;ID=rna-XM_003695522.3;Dbxref=GeneID:100867331%2CGenbank:XM_003695522.3;Parent=gene-LOC100867331
NW_003791058.1	Gnomon	mRNA	935582	977546	.	-	.	Name=XM_012489085.2;ID=rna-XM_012489085.2;Dbxref=GeneID:100872064%2CGenbank:XM_012489085.2;Parent=gene-LOC100872064
NW_003791058.1	Gnomon	CDS	3436781	3436825	.	-	0	Name=XP_003695542.1;ID=cds-XP_003695542.1;Dbxref=GeneID:100862991%2CGenbank:XP_003695542.1;Parent=rna-XM_003695494.3
NW_003791058.1	Gnomon	CDS	3435603	3435719	.	-	0	Name=XP_003695542.1;ID=cds-XP_003695542.1;Dbxref=GeneID:100862991%2CGenbank:XP_003695542.1;Parent=rna-XM_003695494.3
NW_003791058.1	Gnomon	CDS	3435388	3435512	.	-	0	Name=XP_003695542.1;ID=cds-XP_003695542.1;Dbxref=GeneID:100862991%2CGenbank:XP_003695542.1;Parent=rna-XM_003695494.3
NW_003791058.1	Gnomon	CDS	3435070	3435241	.	-	0	Name=XP_003695542.1;ID=cds-XP_003695542.1;Dbxref=GeneID:100862991%2CGenbank:XP_003695542.1;Parent=rna-XM_003695494.3
NW_003791058.1	Gnomon	CDS	3434628	3434806	.	-	0	Name=XP_003695542.1;ID=cds-XP_003695542.1;Dbxref=GeneID:100862991%2CGenbank:XP_003695542.1;Parent=rna-XM_003695494.3
NW_003791058.1	Gnomon	CDS	3434283	3434483	.	-	0	Name=XP_003695542.1;ID=cds-XP_003695542.1;Dbxref=GeneID:100862991%2CGenbank:XP_003695542.1;Parent=rna-XM_003695494.3
NW_003791058.1	Gnomon	CDS	3433819	3434056	.	-	0	Name=XP_003695542.1;ID=cds-XP_003695542.1;Dbxref=GeneID:100862991%2CGenbank:XP_003695542.1;Parent=rna-XM_003695494.3
NW_003791058.1	Gnomon	exon	3510253	3510271	.	+	.	ID=exon-XM_031917687.1-10;Dbxref=GeneID:100866934%2CGenbank:XM_031917687.1;Parent=rna-XM_031917687.1
NW_003791058.1	Gnomon	exon	3510372	3510480	.	+	.	ID=exon-XM_031917687.1-11;Dbxref=GeneID:100866934%2CGenbank:XM_031917687.1;Parent=rna-XM_031917687.1
NW_003791058.1	Gnomon	mRNA	4512751	4523024	.	-	.	Name=XM_003695523.3;ID=rna-XM_003695523.3;Dbxref=GeneID:100867534%2CGenbank:XM_003695523.3;Parent=gene-LOC100867534
NW_003791058.1	Gnomon	exon	2714451	2714549	.	+	.	ID=exon-XM_003695461.3-3;Dbxref=GeneID:100869235%2CGenbank:XM_003695461.3;Parent=rna-XM_003695461.3
NW_003791058.1	Gnomon	exon	2714644	2715041	.	+	.	ID=exon-XM_003695461.3-4;Dbxref=GeneID:100869235%2CGenbank:XM_003695461.3;Parent=rna-XM_003695461.3
NW_003791058.1	Gnomon	exon	2713573	2713740	.	+	.	ID=exon-XM_003695461.3-1;Dbxref=GeneID:100869235%2CGenbank:XM_003695461.3;Parent=rna-XM_003695461.3
NW_003791058.1	Gnomon	exon	2713914	2714005	.	+	.	ID=exon-XM_003695461.3-2;Dbxref=GeneID:100869235%2CGenbank:XM_003695461.3;Parent=rna-XM_003695461.3
NW_003791058.1	Gnomon	mRNA	2054448	2056458	.	+	.	Name=XM_031917795.1;ID=rna-XM_031917795.1;Dbxref=GeneID:116414737%2CGenbank:XM_031917795.1;Parent=gene-LOC116414737
NW_003791058.1	Gnomon	CDS	3537530	3537642	.	-	0	Name=XP_012344681.1;ID=cds-XP_012344681.1;Dbxref=GeneID:100864883%2CGenbank:XP_012344681.1;Parent=rna-XM_012489227.2
NW_003791058.1	Gnomon	CDS	3536937	3537218	.	-	0	Name=XP_012344681.1;ID=cds-XP_012344681.1;Dbxref=GeneID:100864883%2CGenbank:XP_012344681.1;Parent=rna-XM_012489227.2
NW_003791058.1	Gnomon	CDS	3536412	3536570	.	-	0	Name=XP_012344681.1;ID=cds-XP_012344681.1;Dbxref=GeneID:100864883%2CGenbank:XP_012344681.1;Parent=rna-XM_012489227.2
NW_003791058.1	Gnomon	CDS	3535843	3536116	.	-	0	Name=XP_012344681.1;ID=cds-XP_012344681.1;Dbxref=GeneID:100864883%2CGenbank:XP_012344681.1;Parent=rna-XM_012489227.2
NW_003791058.1	Gnomon	CDS	2654281	2654357	.	-	0	Name=XP_031773623.1;ID=cds-XP_031773623.1;Dbxref=GeneID:100867938%2CGenbank:XP_031773623.1;Parent=rna-XM_031917763.1
NW_003791058.1	Gnomon	CDS	2653954	2654080	.	-	0	Name=XP_031773623.1;ID=cds-XP_031773623.1;Dbxref=GeneID:100867938%2CGenbank:XP_031773623.1;Parent=rna-XM_031917763.1
NW_003791058.1	Gnomon	CDS	2653077	2653838	.	-	0	Name=XP_031773623.1;ID=cds-XP_031773623.1;Dbxref=GeneID:100867938%2CGenbank:XP_031773623.1;Parent=rna-XM_031917763.1
NW_003791058.1	Gnomon	CDS	2652745	2653008	.	-	0	Name=XP_031773623.1;ID=cds-XP_031773623.1;Dbxref=GeneID:100867938%2CGenbank:XP_031773623.1;Parent=rna-XM_031917763.1
NW_003791058.1	Gnomon	CDS	2652283	2652414	.	-	0	Name=XP_031773623.1;ID=cds-XP_031773623.1;Dbxref=GeneID:100867938%2CGenbank:XP_031773623.1;Parent=rna-XM_031917763.1
NW_003791058.1	Gnomon	exon	2727611	2727799	.	+	.	ID=exon-XM_012488984.2-6;Dbxref=GeneID:100865119%2CGenbank:XM_012488984.2;Parent=rna-XM_012488984.2
NW_003791058.1	Gnomon	exon	2727831	2727857	.	+	.	ID=exon-XM_012488984.2-7;Dbxref=GeneID:100865119%2CGenbank:XM_012488984.2;Parent=rna-XM_012488984.2
NW_003791058.1	Gnomon	exon	2727892	2728022	.	+	.	ID=exon-XM_012488984.2-8;Dbxref=GeneID:100865119%2CGenbank:XM_012488984.2;Parent=rna-XM_012488984.2
NW_003791058.1	Gnomon	exon	2719572	2719894	.	+	.	ID=exon-XM_012488984.2-1;Dbxref=GeneID:100865119%2CGenbank:XM_012488984.2;Parent=rna-XM_012488984.2
NW_003791058.1	Gnomon	exon	2721243	2721860	.	+	.	ID=exon-XM_012488984.2-2;Dbxref=GeneID:100865119%2CGenbank:XM_012488984.2;Parent=rna-XM_012488984.2
NW_003791058.1	Gnomon	exon	2722159	2722440	.	+	.	ID=exon-XM_012488984.2-3;Dbxref=GeneID:100865119%2CGenbank:XM_012488984.2;Parent=rna-XM_012488984.2
NW_003791058.1	Gnomon	exon	2725052	2725264	.	+	.	ID=exon-XM_012488984.2-4;Dbxref=GeneID:100865119%2CGenbank:XM_012488984.2;Parent=rna-XM_012488984.2
NW_003791058.1	Gnomon	exon	2726643	2726919	.	+	.	ID=exon-XM_012488984.2-5;Dbxref=GeneID:100865119%2CGenbank:XM_012488984.2;Parent=rna-XM_012488984.2
NW_003791058.1	Gnomon	CDS	3442934	3443003	.	-	0	Name=XP_012344441.1;ID=cds-XP_012344441.1;Dbxref=GeneID:100863696%2CGenbank:XP_012344441.1;Note=The sequence of the model RefSeq protein was modified relative to this genomic sequence to represent the inferred CDS: inserted 1 base in 1 codon;Parent=rna-XM_012488987.1
NW_003791058.1	Gnomon	CDS	3441602	3441706	.	-	0	Name=XP_012344441.1;ID=cds-XP_012344441.1;Dbxref=GeneID:100863696%2CGenbank:XP_012344441.1;Note=The sequence of the model RefSeq protein was modified relative to this genomic sequence to represent the inferred CDS: inserted 1 base in 1 codon;Parent=rna-XM_012488987.1
NW_003791058.1	Gnomon	CDS	3441496	3441599	.	-	0	Name=XP_012344441.1;ID=cds-XP_012344441.1;Dbxref=GeneID:100863696%2CGenbank:XP_012344441.1;Note=The sequence of the model RefSeq protein was modified relative to this genomic sequence to represent the inferred CDS: inserted 1 base in 1 codon;Parent=rna-XM_012488987.1
NW_003791058.1	Gnomon	CDS	3441219	3441365	.	-	0	Name=XP_012344441.1;ID=cds-XP_012344441.1;Dbxref=GeneID:100863696%2CGenbank:XP_012344441.1;Note=The sequence of the model RefSeq protein was modified relative to this genomic sequence to represent the inferred CDS: inserted 1 base in 1 codon;Parent=rna-XM_012488987.1
NW_003791058.1	Gnomon	CDS	3440951	3441097	.	-	0	Name=XP_012344441.1;ID=cds-XP_012344441.1;Dbxref=GeneID:100863696%2CGenbank:XP_012344441.1;Note=The sequence of the model RefSeq protein was modified relative to this genomic sequence to represent the inferred CDS: inserted 1 base in 1 codon;Parent=rna-XM_012488987.1
NW_003791058.1	Gnomon	CDS	2673455	2673745	.	-	0	Name=XP_012344587.1;ID=cds-XP_012344587.1;Dbxref=GeneID:100868772%2CGenbank:XP_012344587.1;Parent=rna-XM_012489133.2
NW_003791058.1	Gnomon	CDS	2665190	2665491	.	-	0	Name=XP_012344587.1;ID=cds-XP_012344587.1;Dbxref=GeneID:100868772%2CGenbank:XP_012344587.1;Parent=rna-XM_012489133.2
NW_003791058.1	Gnomon	CDS	2658915	2659365	.	-	0	Name=XP_012344587.1;ID=cds-XP_012344587.1;Dbxref=GeneID:100868772%2CGenbank:XP_012344587.1;Parent=rna-XM_012489133.2
NW_003791058.1	Gnomon	gene	3077047	3105763	.	-	.	Name=LOC100871620;ID=gene-LOC100871620;Dbxref=GeneID:100871620
NW_003791058.1	Gnomon	exon	3902838	3903309	.	-	.	ID=exon-XM_003695514.3-2;Dbxref=GeneID:100866047%2CGenbank:XM_003695514.3;Parent=rna-XM_003695514.3
NW_003791058.1	Gnomon	exon	3904066	3904924	.	-	.	ID=exon-XM_003695514.3-1;Dbxref=GeneID:100866047%2CGenbank:XM_003695514.3;Parent=rna-XM_003695514.3
NW_003791058.1	Gnomon	exon	4921784	4921996	.	-	.	ID=exon-XM_012489188.2-1;Dbxref=GeneID:100869001%2CGenbank:XM_012489188.2;Parent=rna-XM_012489188.2
NW_003791058.1	Gnomon	exon	4921497	4921659	.	-	.	ID=exon-XM_012489188.2-2;Dbxref=GeneID:100869001%2CGenbank:XM_012489188.2;Parent=rna-XM_012489188.2
NW_003791058.1	Gnomon	exon	4921208	4921364	.	-	.	ID=exon-XM_012489188.2-3;Dbxref=GeneID:100869001%2CGenbank:XM_012489188.2;Parent=rna-XM_012489188.2
NW_003791058.1	Gnomon	exon	4920906	4921143	.	-	.	ID=exon-XM_012489188.2-4;Dbxref=GeneID:100869001%2CGenbank:XM_012489188.2;Parent=rna-XM_012489188.2
NW_003791058.1	Gnomon	exon	4920134	4920827	.	-	.	ID=exon-XM_012489188.2-5;Dbxref=GeneID:100869001%2CGenbank:XM_012489188.2;Parent=rna-XM_012489188.2
NW_003791058.1	Gnomon	mRNA	156207	160380	.	-	.	Name=XM_012489089.1;ID=rna-XM_012489089.1;Dbxref=GeneID:100866776%2CGenbank:XM_012489089.1;Parent=gene-LOC100866776
NW_003791058.1	Gnomon	exon	4744192	4744298	.	+	.	ID=exon-XM_031917742.1-3;Dbxref=GeneID:100868219%2CGenbank:XM_031917742.1;Parent=rna-XM_031917742.1
NW_003791058.1	Gnomon	exon	4761975	4762182	.	+	.	ID=exon-XM_031917742.1-4;Dbxref=GeneID:100868219%2CGenbank:XM_031917742.1;Parent=rna-XM_031917742.1
NW_003791058.1	Gnomon	exon	4570016	4570159	.	+	.	ID=exon-XM_031917742.1-1;Dbxref=GeneID:100868219%2CGenbank:XM_031917742.1;Parent=rna-XM_031917742.1
NW_003791058.1	Gnomon	exon	4581168	4581282	.	+	.	ID=exon-XM_031917742.1-2;Dbxref=GeneID:100868219%2CGenbank:XM_031917742.1;Parent=rna-XM_031917742.1
NW_003791058.1	Gnomon	gene	648267	670992	.	-	.	Name=LOC100871701;ID=gene-LOC100871701;Dbxref=GeneID:100871701
NW_003791058.1	Gnomon	CDS	4900761	4900815	.	-	0	Name=XP_012344586.1;ID=cds-XP_012344586.1;Dbxref=GeneID:105736023%2CGenbank:XP_012344586.1;Parent=rna-XM_012489132.2
NW_003791058.1	Gnomon	CDS	4900229	4900686	.	-	0	Name=XP_012344586.1;ID=cds-XP_012344586.1;Dbxref=GeneID:105736023%2CGenbank:XP_012344586.1;Parent=rna-XM_012489132.2
NW_003791058.1	Gnomon	exon	3957927	3958142	.	-	.	ID=exon-XM_012489238.2-12;Dbxref=GeneID:100866227%2CGenbank:XM_012489238.2;Note=The sequence of the model RefSeq transcript was modified relative to this genomic sequence to represent the inferred CDS: inserted 1 base in 1 codon;Parent=rna-XM_012489238.2
NW_003791058.1	Gnomon	exon	3957759	3957843	.	-	.	ID=exon-XM_012489238.2-13;Dbxref=GeneID:100866227%2CGenbank:XM_012489238.2;Note=The sequence of the model RefSeq transcript was modified relative to this genomic sequence to represent the inferred CDS: inserted 1 base in 1 codon;Parent=rna-XM_012489238.2
NW_003791058.1	Gnomon	exon	3958778	3958951	.	-	.	ID=exon-XM_012489238.2-10;Dbxref=GeneID:100866227%2CGenbank:XM_012489238.2;Note=The sequence of the model RefSeq transcript was modified relative to this genomic sequence to represent the inferred CDS: inserted 1 base in 1 codon;Parent=rna-XM_012489238.2
NW_003791058.1	Gnomon	exon	3958344	3958562	.	-	.	ID=exon-XM_012489238.2-11;Dbxref=GeneID:100866227%2CGenbank:XM_012489238.2;Note=The sequence of the model RefSeq transcript was modified relative to this genomic sequence to represent the inferred CDS: inserted 1 base in 1 codon;Parent=rna-XM_012489238.2
NW_003791058.1	Gnomon	exon	3955014	3955212	.	-	.	ID=exon-XM_012489238.2-16;Dbxref=GeneID:100866227%2CGenbank:XM_012489238.2;Note=The sequence of the model RefSeq transcript was modified relative to this genomic sequence to represent the inferred CDS: inserted 1 base in 1 codon;Parent=rna-XM_012489238.2
NW_003791058.1	Gnomon	exon	3954695	3954923	.	-	.	ID=exon-XM_012489238.2-17;Dbxref=GeneID:100866227%2CGenbank:XM_012489238.2;Note=The sequence of the model RefSeq transcript was modified relative to this genomic sequence to represent the inferred CDS: inserted 1 base in 1 codon;Parent=rna-XM_012489238.2
NW_003791058.1	Gnomon	exon	3957536	3957674	.	-	.	ID=exon-XM_012489238.2-14;Dbxref=GeneID:100866227%2CGenbank:XM_012489238.2;Note=The sequence of the model RefSeq transcript was modified relative to this genomic sequence to represent the inferred CDS: inserted 1 base in 1 codon;Parent=rna-XM_012489238.2
NW_003791058.1	Gnomon	exon	3957184	3957321	.	-	.	ID=exon-XM_012489238.2-15;Dbxref=GeneID:100866227%2CGenbank:XM_012489238.2;Note=The sequence of the model RefSeq transcript was modified relative to this genomic sequence to represent the inferred CDS: inserted 1 base in 1 codon;Parent=rna-XM_012489238.2
NW_003791058.1	Gnomon	exon	3954346	3954611	.	-	.	ID=exon-XM_012489238.2-18;Dbxref=GeneID:100866227%2CGenbank:XM_012489238.2;Note=The sequence of the model RefSeq transcript was modified relative to this genomic sequence to represent the inferred CDS: inserted 1 base in 1 codon;Parent=rna-XM_012489238.2
NW_003791058.1	Gnomon	exon	3952756	3953946	.	-	.	ID=exon-XM_012489238.2-19;Dbxref=GeneID:100866227%2CGenbank:XM_012489238.2;Note=The sequence of the model RefSeq transcript was modified relative to this genomic sequence to represent the inferred CDS: inserted 1 base in 1 codon;Parent=rna-XM_012489238.2
NW_003791058.1	Gnomon	gene	3060508	3071577	.	+	.	Name=LOC100871504;ID=gene-LOC100871504;Dbxref=GeneID:100871504
NW_003791058.1	Gnomon	mRNA	186406	199767	.	+	.	Name=XM_012489087.2;ID=rna-XM_012489087.2;Dbxref=GeneID:100872423%2CGenbank:XM_012489087.2;Note=The sequence of the model RefSeq transcript was modified relative to this genomic sequence to represent the inferred CDS: inserted 1 base in 1 codon;Parent=gene-LOC100872423
NW_003791058.1	Gnomon	exon	4787737	4788021	.	+	.	ID=exon-XM_031917742.1-7;Dbxref=GeneID:100868219%2CGenbank:XM_031917742.1;Parent=rna-XM_031917742.1
NW_003791058.1	Gnomon	exon	4788349	4788411	.	+	.	ID=exon-XM_031917742.1-8;Dbxref=GeneID:100868219%2CGenbank:XM_031917742.1;Parent=rna-XM_031917742.1
NW_003791058.1	Gnomon	exon	4762449	4762610	.	+	.	ID=exon-XM_031917742.1-5;Dbxref=GeneID:100868219%2CGenbank:XM_031917742.1;Parent=rna-XM_031917742.1
NW_003791058.1	Gnomon	exon	4780767	4780895	.	+	.	ID=exon-XM_031917742.1-6;Dbxref=GeneID:100868219%2CGenbank:XM_031917742.1;Parent=rna-XM_031917742.1
NW_003791058.1	Gnomon	exon	4799385	4799540	.	+	.	ID=exon-XM_031917742.1-9;Dbxref=GeneID:100868219%2CGenbank:XM_031917742.1;Parent=rna-XM_031917742.1
NW_003791058.1	Gnomon	CDS	3429579	3429657	.	-	0	Name=XP_003695540.1;ID=cds-XP_003695540.1;Dbxref=GeneID:100872895%2CGenbank:XP_003695540.1;Parent=rna-XM_003695492.3
NW_003791058.1	Gnomon	CDS	3428785	3429055	.	-	0	Name=XP_003695540.1;ID=cds-XP_003695540.1;Dbxref=GeneID:100872895%2CGenbank:XP_003695540.1;Parent=rna-XM_003695492.3
NW_003791058.1	Gnomon	CDS	3428496	3428685	.	-	0	Name=XP_003695540.1;ID=cds-XP_003695540.1;Dbxref=GeneID:100872895%2CGenbank:XP_003695540.1;Parent=rna-XM_003695492.3
NW_003791058.1	Gnomon	CDS	3428096	3428414	.	-	0	Name=XP_003695540.1;ID=cds-XP_003695540.1;Dbxref=GeneID:100872895%2CGenbank:XP_003695540.1;Parent=rna-XM_003695492.3
NW_003791058.1	Gnomon	CDS	3427576	3428000	.	-	0	Name=XP_003695540.1;ID=cds-XP_003695540.1;Dbxref=GeneID:100872895%2CGenbank:XP_003695540.1;Parent=rna-XM_003695492.3
NW_003791058.1	Gnomon	CDS	3427133	3427513	.	-	0	Name=XP_003695540.1;ID=cds-XP_003695540.1;Dbxref=GeneID:100872895%2CGenbank:XP_003695540.1;Parent=rna-XM_003695492.3
NW_003791058.1	Gnomon	gene	436354	607523	.	-	.	Name=LOC100871582;ID=gene-LOC100871582;Dbxref=GeneID:100871582
NW_003791058.1	Gnomon	exon	2563718	2564153	.	+	.	ID=exon-XM_031917719.1-1;Dbxref=GeneID:100866421%2CGenbank:XM_031917719.1;Parent=rna-XM_031917719.1
NW_003791058.1	Gnomon	exon	2564853	2565161	.	+	.	ID=exon-XM_031917719.1-2;Dbxref=GeneID:100866421%2CGenbank:XM_031917719.1;Parent=rna-XM_031917719.1
NW_003791058.1	Gnomon	mRNA	4875280	4878293	.	-	.	Name=XM_003695525.3;ID=rna-XM_003695525.3;Dbxref=GeneID:100867972%2CGenbank:XM_003695525.3;Parent=gene-LOC100867972
NW_003791058.1	Gnomon	CDS	4901628	4901771	.	+	0	Name=XP_012344585.1;ID=cds-XP_012344585.1;Dbxref=GeneID:100868887%2CGenbank:XP_012344585.1;Parent=rna-XM_012489131.1
NW_003791058.1	Gnomon	CDS	4901855	4902169	.	+	0	Name=XP_012344585.1;ID=cds-XP_012344585.1;Dbxref=GeneID:100868887%2CGenbank:XP_012344585.1;Parent=rna-XM_012489131.1
NW_003791058.1	Gnomon	CDS	4902239	4902355	.	+	0	Name=XP_012344585.1;ID=cds-XP_012344585.1;Dbxref=GeneID:100868887%2CGenbank:XP_012344585.1;Parent=rna-XM_012489131.1
NW_003791058.1	Gnomon	exon	2566419	2566584	.	+	.	ID=exon-XM_012489070.2-3;Dbxref=GeneID:100866535%2CGenbank:XM_012489070.2;Parent=rna-XM_012489070.2
NW_003791058.1	Gnomon	exon	2566667	2566829	.	+	.	ID=exon-XM_012489070.2-4;Dbxref=GeneID:100866535%2CGenbank:XM_012489070.2;Parent=rna-XM_012489070.2
NW_003791058.1	Gnomon	exon	2566981	2567114	.	+	.	ID=exon-XM_012489070.2-5;Dbxref=GeneID:100866535%2CGenbank:XM_012489070.2;Parent=rna-XM_012489070.2
NW_003791058.1	Gnomon	exon	2567218	2567460	.	+	.	ID=exon-XM_012489070.2-6;Dbxref=GeneID:100866535%2CGenbank:XM_012489070.2;Parent=rna-XM_012489070.2
NW_003791058.1	Gnomon	CDS	2711613	2711816	.	+	0	Name=XP_031773629.1;ID=cds-XP_031773629.1;Dbxref=GeneID:100869956%2CGenbank:XP_031773629.1;Parent=rna-XM_031917769.1
NW_003791058.1	Gnomon	CDS	2712114	2712662	.	+	0	Name=XP_031773629.1;ID=cds-XP_031773629.1;Dbxref=GeneID:100869956%2CGenbank:XP_031773629.1;Parent=rna-XM_031917769.1
NW_003791058.1	Gnomon	mRNA	4915096	4918771	.	-	.	Name=XM_012489184.2;ID=rna-XM_012489184.2;Dbxref=GeneID:100868583%2CGenbank:XM_012489184.2;Parent=gene-LOC100868583
NW_003791058.1	Gnomon	exon	3295232	3298486	.	+	.	ID=exon-XM_012489043.2-30;Dbxref=GeneID:100866165%2CGenbank:XM_012489043.2;Parent=rna-XM_012489043.2
NW_003791058.1	Gnomon	exon	3291165	3291425	.	+	.	ID=exon-XM_012489043.2-23;Dbxref=GeneID:100866165%2CGenbank:XM_012489043.2;Parent=rna-XM_012489043.2
NW_003791058.1	Gnomon	exon	3291506	3292004	.	+	.	ID=exon-XM_012489043.2-24;Dbxref=GeneID:100866165%2CGenbank:XM_012489043.2;Parent=rna-XM_012489043.2
NW_003791058.1	Gnomon	exon	3290033	3290252	.	+	.	ID=exon-XM_012489043.2-21;Dbxref=GeneID:100866165%2CGenbank:XM_012489043.2;Parent=rna-XM_012489043.2
NW_003791058.1	Gnomon	exon	3290338	3291076	.	+	.	ID=exon-XM_012489043.2-22;Dbxref=GeneID:100866165%2CGenbank:XM_012489043.2;Parent=rna-XM_012489043.2
NW_003791058.1	Gnomon	exon	3289384	3289957	.	+	.	ID=exon-XM_012489043.2-20;Dbxref=GeneID:100866165%2CGenbank:XM_012489043.2;Parent=rna-XM_012489043.2
NW_003791058.1	Gnomon	exon	3294755	3295039	.	+	.	ID=exon-XM_012489043.2-29;Dbxref=GeneID:100866165%2CGenbank:XM_012489043.2;Parent=rna-XM_012489043.2
NW_003791058.1	Gnomon	exon	3293491	3293632	.	+	.	ID=exon-XM_012489043.2-27;Dbxref=GeneID:100866165%2CGenbank:XM_012489043.2;Parent=rna-XM_012489043.2
NW_003791058.1	Gnomon	exon	3293723	3293853	.	+	.	ID=exon-XM_012489043.2-28;Dbxref=GeneID:100866165%2CGenbank:XM_012489043.2;Parent=rna-XM_012489043.2
NW_003791058.1	Gnomon	exon	3292091	3292436	.	+	.	ID=exon-XM_012489043.2-25;Dbxref=GeneID:100866165%2CGenbank:XM_012489043.2;Parent=rna-XM_012489043.2
NW_003791058.1	Gnomon	exon	3293297	3293418	.	+	.	ID=exon-XM_012489043.2-26;Dbxref=GeneID:100866165%2CGenbank:XM_012489043.2;Parent=rna-XM_012489043.2
NW_003791058.1	Gnomon	exon	3275899	3276213	.	+	.	ID=exon-XM_012489043.2-12;Dbxref=GeneID:100866165%2CGenbank:XM_012489043.2;Parent=rna-XM_012489043.2
NW_003791058.1	Gnomon	exon	3276338	3276612	.	+	.	ID=exon-XM_012489043.2-13;Dbxref=GeneID:100866165%2CGenbank:XM_012489043.2;Parent=rna-XM_012489043.2
NW_003791058.1	Gnomon	exon	3274691	3274958	.	+	.	ID=exon-XM_012489043.2-10;Dbxref=GeneID:100866165%2CGenbank:XM_012489043.2;Parent=rna-XM_012489043.2
NW_003791058.1	Gnomon	exon	3275155	3275546	.	+	.	ID=exon-XM_012489043.2-11;Dbxref=GeneID:100866165%2CGenbank:XM_012489043.2;Parent=rna-XM_012489043.2
NW_003791058.1	Gnomon	exon	3288921	3289119	.	+	.	ID=exon-XM_012489043.2-18;Dbxref=GeneID:100866165%2CGenbank:XM_012489043.2;Parent=rna-XM_012489043.2
NW_003791058.1	Gnomon	exon	3289190	3289309	.	+	.	ID=exon-XM_012489043.2-19;Dbxref=GeneID:100866165%2CGenbank:XM_012489043.2;Parent=rna-XM_012489043.2
NW_003791058.1	Gnomon	exon	3286813	3286857	.	+	.	ID=exon-XM_012489043.2-16;Dbxref=GeneID:100866165%2CGenbank:XM_012489043.2;Parent=rna-XM_012489043.2
NW_003791058.1	Gnomon	exon	3287887	3287940	.	+	.	ID=exon-XM_012489043.2-17;Dbxref=GeneID:100866165%2CGenbank:XM_012489043.2;Parent=rna-XM_012489043.2
NW_003791058.1	Gnomon	exon	3276822	3276903	.	+	.	ID=exon-XM_012489043.2-14;Dbxref=GeneID:100866165%2CGenbank:XM_012489043.2;Parent=rna-XM_012489043.2
NW_003791058.1	Gnomon	exon	3286131	3286196	.	+	.	ID=exon-XM_012489043.2-15;Dbxref=GeneID:100866165%2CGenbank:XM_012489043.2;Parent=rna-XM_012489043.2
NW_003791058.1	Gnomon	gene	723297	737460	.	-	.	Name=LOC100871466;ID=gene-LOC100871466;Dbxref=GeneID:100871466
NW_003791058.1	Gnomon	exon	3010183	3010729	.	+	.	ID=exon-XM_003695478.3-10;Dbxref=GeneID:100871036%2CGenbank:XM_003695478.3;Note=The sequence of the model RefSeq transcript was modified relative to this genomic sequence to represent the inferred CDS: inserted 1 base in 1 codon;Parent=rna-XM_003695478.3
NW_003791058.1	RefSeq	cDNA_match	3000591	3001306	.	+	.	ID=9d1ffb66-311a-4ba7-b171-4b34df9f2ebb;Target=XM_003695478.3 1 716
NW_003791058.1	RefSeq	cDNA_match	3005572	3005681	.	+	.	ID=9d1ffb66-311a-4ba7-b171-4b34df9f2ebb;Target=XM_003695478.3 1 716
NW_003791058.1	RefSeq	cDNA_match	3006897	3006992	.	+	.	ID=9d1ffb66-311a-4ba7-b171-4b34df9f2ebb;Target=XM_003695478.3 1 716
NW_003791058.1	RefSeq	cDNA_match	3007075	3007237	.	+	.	ID=9d1ffb66-311a-4ba7-b171-4b34df9f2ebb;Target=XM_003695478.3 1 716
NW_003791058.1	RefSeq	cDNA_match	3007741	3008398	.	+	.	ID=9d1ffb66-311a-4ba7-b171-4b34df9f2ebb;Target=XM_003695478.3 1 716
NW_003791058.1	RefSeq	cDNA_match	3008805	3009191	.	+	.	ID=9d1ffb66-311a-4ba7-b171-4b34df9f2ebb;Target=XM_003695478.3 1 716
NW_003791058.1	RefSeq	cDNA_match	3009266	3009574	.	+	.	ID=9d1ffb66-311a-4ba7-b171-4b34df9f2ebb;Target=XM_003695478.3 1 716
NW_003791058.1	RefSeq	cDNA_match	3009687	3010103	.	+	.	ID=9d1ffb66-311a-4ba7-b171-4b34df9f2ebb;Target=XM_003695478.3 1 716
NW_003791058.1	RefSeq	cDNA_match	3010183	3010729	.	+	.	ID=9d1ffb66-311a-4ba7-b171-4b34df9f2ebb;Target=XM_003695478.3 1 716
NW_003791058.1	Gnomon	exon	2565636	2565808	.	+	.	ID=exon-XM_012489070.2-1;Dbxref=GeneID:100866535%2CGenbank:XM_012489070.2;Parent=rna-XM_012489070.2
NW_003791058.1	Gnomon	exon	2565923	2566119	.	+	.	ID=exon-XM_012489070.2-2;Dbxref=GeneID:100866535%2CGenbank:XM_012489070.2;Parent=rna-XM_012489070.2
NW_003791058.1	Gnomon	exon	3240294	3240351	.	+	.	ID=exon-XM_012489041.2-3;Dbxref=GeneID:100866165%2CGenbank:XM_012489041.2;Parent=rna-XM_012489041.2
NW_003791058.1	Gnomon	exon	3253811	3253979	.	+	.	ID=exon-XM_012489041.2-4;Dbxref=GeneID:100866165%2CGenbank:XM_012489041.2;Parent=rna-XM_012489041.2
NW_003791058.1	Gnomon	exon	3272407	3272634	.	+	.	ID=exon-XM_012489041.2-5;Dbxref=GeneID:100866165%2CGenbank:XM_012489041.2;Parent=rna-XM_012489041.2
NW_003791058.1	Gnomon	exon	3272766	3272951	.	+	.	ID=exon-XM_012489041.2-6;Dbxref=GeneID:100866165%2CGenbank:XM_012489041.2;Parent=rna-XM_012489041.2
NW_003791058.1	Gnomon	exon	3152520	3153408	.	+	.	ID=exon-XM_012489041.2-1;Dbxref=GeneID:100866165%2CGenbank:XM_012489041.2;Parent=rna-XM_012489041.2
NW_003791058.1	Gnomon	exon	3189565	3189625	.	+	.	ID=exon-XM_012489041.2-2;Dbxref=GeneID:100866165%2CGenbank:XM_012489041.2;Parent=rna-XM_012489041.2
NW_003791058.1	Gnomon	exon	3509451	3509612	.	+	.	ID=exon-XM_031917688.1-8;Dbxref=GeneID:100866934%2CGenbank:XM_031917688.1;Parent=rna-XM_031917688.1
NW_003791058.1	Gnomon	exon	3273182	3273344	.	+	.	ID=exon-XM_012489041.2-7;Dbxref=GeneID:100866165%2CGenbank:XM_012489041.2;Parent=rna-XM_012489041.2
NW_003791058.1	Gnomon	exon	3507906	3508152	.	+	.	ID=exon-XM_031917688.1-4;Dbxref=GeneID:100866934%2CGenbank:XM_031917688.1;Parent=rna-XM_031917688.1
NW_003791058.1	Gnomon	exon	3273479	3273496	.	+	.	ID=exon-XM_012489041.2-8;Dbxref=GeneID:100866165%2CGenbank:XM_012489041.2;Parent=rna-XM_012489041.2
NW_003791058.1	Gnomon	exon	3508237	3508511	.	+	.	ID=exon-XM_031917688.1-5;Dbxref=GeneID:100866934%2CGenbank:XM_031917688.1;Parent=rna-XM_031917688.1
NW_003791058.1	Gnomon	exon	3274282	3274525	.	+	.	ID=exon-XM_012489041.2-9;Dbxref=GeneID:100866165%2CGenbank:XM_012489041.2;Parent=rna-XM_012489041.2
NW_003791058.1	Gnomon	exon	3508780	3508990	.	+	.	ID=exon-XM_031917688.1-6;Dbxref=GeneID:100866934%2CGenbank:XM_031917688.1;Parent=rna-XM_031917688.1
NW_003791058.1	Gnomon	exon	3509128	3509367	.	+	.	ID=exon-XM_031917688.1-7;Dbxref=GeneID:100866934%2CGenbank:XM_031917688.1;Parent=rna-XM_031917688.1
NW_003791058.1	Gnomon	exon	3506771	3506904	.	+	.	ID=exon-XM_031917688.1-1;Dbxref=GeneID:100866934%2CGenbank:XM_031917688.1;Parent=rna-XM_031917688.1
NW_003791058.1	Gnomon	exon	3506983	3507318	.	+	.	ID=exon-XM_031917688.1-2;Dbxref=GeneID:100866934%2CGenbank:XM_031917688.1;Parent=rna-XM_031917688.1
NW_003791058.1	Gnomon	exon	3507414	3507835	.	+	.	ID=exon-XM_031917688.1-3;Dbxref=GeneID:100866934%2CGenbank:XM_031917688.1;Parent=rna-XM_031917688.1
NW_003791058.1	Gnomon	mRNA	4886324	4887699	.	+	.	Name=XM_003695526.3;ID=rna-XM_003695526.3;Dbxref=GeneID:100868094%2CGenbank:XM_003695526.3;Note=The sequence of the model RefSeq transcript was modified relative to this genomic sequence to represent the inferred CDS: inserted 1 base in 1 codon;Parent=gene-LOC100868094
NW_003791058.1	Gnomon	CDS	4901628	4901771	.	+	0	Name=XP_012344584.1;ID=cds-XP_012344584.1;Dbxref=GeneID:100868887%2CGenbank:XP_012344584.1;Parent=rna-XM_012489130.2
NW_003791058.1	Gnomon	CDS	4901855	4902169	.	+	0	Name=XP_012344584.1;ID=cds-XP_012344584.1;Dbxref=GeneID:100868887%2CGenbank:XP_012344584.1;Parent=rna-XM_012489130.2
NW_003791058.1	Gnomon	CDS	4902239	4902355	.	+	0	Name=XP_012344584.1;ID=cds-XP_012344584.1;Dbxref=GeneID:100868887%2CGenbank:XP_012344584.1;Parent=rna-XM_012489130.2
NW_003791058.1	Gnomon	mRNA	1868167	1870547	.	-	.	Name=XM_031917798.1;ID=rna-XM_031917798.1;Dbxref=GeneID:100863110%2CGenbank:XM_031917798.1;Parent=gene-LOC100863110
NW_003791058.1	Gnomon	mRNA	4915096	4918771	.	-	.	Name=XM_012489183.2;ID=rna-XM_012489183.2;Dbxref=GeneID:100868583%2CGenbank:XM_012489183.2;Parent=gene-LOC100868583
NW_003791058.1	Gnomon	exon	2568113	2568379	.	-	.	ID=exon-XM_031917789.1-2;Dbxref=GeneID:100864170%2CGenbank:XM_031917789.1;Parent=rna-XM_031917789.1
NW_003791058.1	Gnomon	exon	4905412	4908172	.	-	.	ID=exon-XM_003695603.2-6;Dbxref=GeneID:100868465%2CGenbank:XM_003695603.2;Parent=rna-XM_003695603.2
NW_003791058.1	Gnomon	exon	2567911	2568012	.	-	.	ID=exon-XM_031917789.1-3;Dbxref=GeneID:100864170%2CGenbank:XM_031917789.1;Parent=rna-XM_031917789.1
NW_003791058.1	Gnomon	exon	4904986	4905321	.	-	.	ID=exon-XM_003695603.2-7;Dbxref=GeneID:100868465%2CGenbank:XM_003695603.2;Parent=rna-XM_003695603.2
NW_003791058.1	Gnomon	exon	2567663	2567811	.	-	.	ID=exon-XM_031917789.1-4;Dbxref=GeneID:100864170%2CGenbank:XM_031917789.1;Parent=rna-XM_031917789.1
NW_003791058.1	Gnomon	exon	4904657	4904875	.	-	.	ID=exon-XM_003695603.2-8;Dbxref=GeneID:100868465%2CGenbank:XM_003695603.2;Parent=rna-XM_003695603.2
NW_003791058.1	Gnomon	exon	4904327	4904582	.	-	.	ID=exon-XM_003695603.2-9;Dbxref=GeneID:100868465%2CGenbank:XM_003695603.2;Parent=rna-XM_003695603.2
NW_003791058.1	Gnomon	exon	4909992	4910173	.	-	.	ID=exon-XM_003695603.2-1;Dbxref=GeneID:100868465%2CGenbank:XM_003695603.2;Parent=rna-XM_003695603.2
NW_003791058.1	Gnomon	exon	4909447	4909718	.	-	.	ID=exon-XM_003695603.2-2;Dbxref=GeneID:100868465%2CGenbank:XM_003695603.2;Parent=rna-XM_003695603.2
NW_003791058.1	Gnomon	exon	4909139	4909356	.	-	.	ID=exon-XM_003695603.2-3;Dbxref=GeneID:100868465%2CGenbank:XM_003695603.2;Parent=rna-XM_003695603.2
NW_003791058.1	Gnomon	exon	4908916	4909056	.	-	.	ID=exon-XM_003695603.2-4;Dbxref=GeneID:100868465%2CGenbank:XM_003695603.2;Parent=rna-XM_003695603.2
NW_003791058.1	Gnomon	exon	4908258	4908847	.	-	.	ID=exon-XM_003695603.2-5;Dbxref=GeneID:100868465%2CGenbank:XM_003695603.2;Parent=rna-XM_003695603.2
NW_003791058.1	Gnomon	exon	2568608	2568741	.	-	.	ID=exon-XM_031917789.1-1;Dbxref=GeneID:100864170%2CGenbank:XM_031917789.1;Parent=rna-XM_031917789.1
NW_003791058.1	Gnomon	exon	903109	903405	.	-	.	ID=exon-XM_003695561.3-8;Dbxref=GeneID:100872304%2CGenbank:XM_003695561.3;Parent=rna-XM_003695561.3
NW_003791058.1	Gnomon	exon	902804	902991	.	-	.	ID=exon-XM_003695561.3-9;Dbxref=GeneID:100872304%2CGenbank:XM_003695561.3;Parent=rna-XM_003695561.3
NW_003791058.1	Gnomon	exon	904147	904309	.	-	.	ID=exon-XM_003695561.3-6;Dbxref=GeneID:100872304%2CGenbank:XM_003695561.3;Parent=rna-XM_003695561.3
NW_003791058.1	Gnomon	exon	903588	904044	.	-	.	ID=exon-XM_003695561.3-7;Dbxref=GeneID:100872304%2CGenbank:XM_003695561.3;Parent=rna-XM_003695561.3
NW_003791058.1	Gnomon	mRNA	4910550	4913917	.	+	.	Name=XM_003695528.3;ID=rna-XM_003695528.3;Dbxref=GeneID:100868339%2CGenbank:XM_003695528.3;Parent=gene-LOC100868339
NW_003791058.1	Gnomon	exon	906124	906444	.	-	.	ID=exon-XM_003695561.3-1;Dbxref=GeneID:100872304%2CGenbank:XM_003695561.3;Parent=rna-XM_003695561.3
NW_003791058.1	Gnomon	exon	904897	905020	.	-	.	ID=exon-XM_003695561.3-4;Dbxref=GeneID:100872304%2CGenbank:XM_003695561.3;Parent=rna-XM_003695561.3
NW_003791058.1	Gnomon	exon	904512	904820	.	-	.	ID=exon-XM_003695561.3-5;Dbxref=GeneID:100872304%2CGenbank:XM_003695561.3;Parent=rna-XM_003695561.3
NW_003791058.1	Gnomon	exon	905649	905710	.	-	.	ID=exon-XM_003695561.3-2;Dbxref=GeneID:100872304%2CGenbank:XM_003695561.3;Parent=rna-XM_003695561.3
NW_003791058.1	Gnomon	exon	905355	905500	.	-	.	ID=exon-XM_003695561.3-3;Dbxref=GeneID:100872304%2CGenbank:XM_003695561.3;Parent=rna-XM_003695561.3
NW_003791058.1	Gnomon	gene	3011551	3013762	.	-	.	Name=LOC100871389;ID=gene-LOC100871389;Dbxref=GeneID:100871389
NW_003791058.1	Gnomon	CDS	2711613	2711816	.	+	0	Name=XP_031773628.1;ID=cds-XP_031773628.1;Dbxref=GeneID:100869956%2CGenbank:XP_031773628.1;Parent=rna-XM_031917768.1
NW_003791058.1	Gnomon	CDS	2712114	2712662	.	+	0	Name=XP_031773628.1;ID=cds-XP_031773628.1;Dbxref=GeneID:100869956%2CGenbank:XP_031773628.1;Parent=rna-XM_031917768.1
NW_003791058.1	Gnomon	CDS	4910876	4911097	.	+	0	Name=XP_012344583.1;ID=cds-XP_012344583.1;Dbxref=GeneID:100868339%2CGenbank:XP_012344583.1;Parent=rna-XM_012489129.2
NW_003791058.1	Gnomon	CDS	4911197	4911316	.	+	0	Name=XP_012344583.1;ID=cds-XP_012344583.1;Dbxref=GeneID:100868339%2CGenbank:XP_012344583.1;Parent=rna-XM_012489129.2
NW_003791058.1	Gnomon	CDS	4911412	4911649	.	+	0	Name=XP_012344583.1;ID=cds-XP_012344583.1;Dbxref=GeneID:100868339%2CGenbank:XP_012344583.1;Parent=rna-XM_012489129.2
NW_003791058.1	Gnomon	CDS	4911797	4912080	.	+	0	Name=XP_012344583.1;ID=cds-XP_012344583.1;Dbxref=GeneID:100868339%2CGenbank:XP_012344583.1;Parent=rna-XM_012489129.2
NW_003791058.1	Gnomon	CDS	4912153	4912320	.	+	0	Name=XP_012344583.1;ID=cds-XP_012344583.1;Dbxref=GeneID:100868339%2CGenbank:XP_012344583.1;Parent=rna-XM_012489129.2
NW_003791058.1	Gnomon	CDS	4912404	4912832	.	+	0	Name=XP_012344583.1;ID=cds-XP_012344583.1;Dbxref=GeneID:100868339%2CGenbank:XP_012344583.1;Parent=rna-XM_012489129.2
NW_003791058.1	Gnomon	CDS	4912929	4913061	.	+	0	Name=XP_012344583.1;ID=cds-XP_012344583.1;Dbxref=GeneID:100868339%2CGenbank:XP_012344583.1;Parent=rna-XM_012489129.2
NW_003791058.1	Gnomon	CDS	4913154	4913281	.	+	0	Name=XP_012344583.1;ID=cds-XP_012344583.1;Dbxref=GeneID:100868339%2CGenbank:XP_012344583.1;Parent=rna-XM_012489129.2
NW_003791058.1	Gnomon	exon	3082463	3082574	.	-	.	ID=exon-XM_012489017.2-8;Dbxref=GeneID:100871620%2CGenbank:XM_012489017.2;Parent=rna-XM_012489017.2
NW_003791058.1	Gnomon	exon	3081495	3081853	.	-	.	ID=exon-XM_012489017.2-9;Dbxref=GeneID:100871620%2CGenbank:XM_012489017.2;Parent=rna-XM_012489017.2
NW_003791058.1	Gnomon	exon	3090959	3091496	.	-	.	ID=exon-XM_012489017.2-6;Dbxref=GeneID:100871620%2CGenbank:XM_012489017.2;Parent=rna-XM_012489017.2
NW_003791058.1	Gnomon	exon	3089800	3089897	.	-	.	ID=exon-XM_012489017.2-7;Dbxref=GeneID:100871620%2CGenbank:XM_012489017.2;Parent=rna-XM_012489017.2
NW_003791058.1	Gnomon	exon	3105630	3105758	.	-	.	ID=exon-XM_012489017.2-1;Dbxref=GeneID:100871620%2CGenbank:XM_012489017.2;Parent=rna-XM_012489017.2
NW_003791058.1	Gnomon	exon	3094467	3094795	.	-	.	ID=exon-XM_012489017.2-4;Dbxref=GeneID:100871620%2CGenbank:XM_012489017.2;Parent=rna-XM_012489017.2
NW_003791058.1	Gnomon	exon	3092679	3093035	.	-	.	ID=exon-XM_012489017.2-5;Dbxref=GeneID:100871620%2CGenbank:XM_012489017.2;Parent=rna-XM_012489017.2
NW_003791058.1	Gnomon	exon	3100832	3100903	.	-	.	ID=exon-XM_012489017.2-2;Dbxref=GeneID:100871620%2CGenbank:XM_012489017.2;Parent=rna-XM_012489017.2
NW_003791058.1	Gnomon	exon	3096906	3097201	.	-	.	ID=exon-XM_012489017.2-3;Dbxref=GeneID:100871620%2CGenbank:XM_012489017.2;Parent=rna-XM_012489017.2
NW_003791058.1	Gnomon	exon	4910811	4910948	.	+	.	ID=exon-XM_031917665.1-1;Dbxref=GeneID:100868339%2CGenbank:XM_031917665.1;Parent=rna-XM_031917665.1
NW_003791058.1	Gnomon	exon	4911044	4911097	.	+	.	ID=exon-XM_031917665.1-2;Dbxref=GeneID:100868339%2CGenbank:XM_031917665.1;Parent=rna-XM_031917665.1
NW_003791058.1	Gnomon	exon	4911197	4911316	.	+	.	ID=exon-XM_031917665.1-3;Dbxref=GeneID:100868339%2CGenbank:XM_031917665.1;Parent=rna-XM_031917665.1
NW_003791058.1	Gnomon	exon	4911412	4911649	.	+	.	ID=exon-XM_031917665.1-4;Dbxref=GeneID:100868339%2CGenbank:XM_031917665.1;Parent=rna-XM_031917665.1
NW_003791058.1	Gnomon	mRNA	1868167	1870470	.	-	.	Name=XM_031917799.1;ID=rna-XM_031917799.1;Dbxref=GeneID:100863110%2CGenbank:XM_031917799.1;Parent=gene-LOC100863110
NW_003791058.1	Gnomon	CDS	3253820	3253979	.	+	0	Name=XP_012344489.1;ID=cds-XP_012344489.1;Dbxref=GeneID:100866165%2CGenbank:XP_012344489.1;Parent=rna-XM_012489035.2
NW_003791058.1	Gnomon	CDS	3272407	3272634	.	+	0	Name=XP_012344489.1;ID=cds-XP_012344489.1;Dbxref=GeneID:100866165%2CGenbank:XP_012344489.1;Parent=rna-XM_012489035.2
NW_003791058.1	Gnomon	CDS	3272766	3272951	.	+	0	Name=XP_012344489.1;ID=cds-XP_012344489.1;Dbxref=GeneID:100866165%2CGenbank:XP_012344489.1;Parent=rna-XM_012489035.2
NW_003791058.1	Gnomon	CDS	3273182	3273344	.	+	0	Name=XP_012344489.1;ID=cds-XP_012344489.1;Dbxref=GeneID:100866165%2CGenbank:XP_012344489.1;Parent=rna-XM_012489035.2
NW_003791058.1	Gnomon	CDS	3273479	3273496	.	+	0	Name=XP_012344489.1;ID=cds-XP_012344489.1;Dbxref=GeneID:100866165%2CGenbank:XP_012344489.1;Parent=rna-XM_012489035.2
NW_003791058.1	Gnomon	CDS	3274282	3274525	.	+	0	Name=XP_012344489.1;ID=cds-XP_012344489.1;Dbxref=GeneID:100866165%2CGenbank:XP_012344489.1;Parent=rna-XM_012489035.2
NW_003791058.1	Gnomon	CDS	3274691	3274958	.	+	0	Name=XP_012344489.1;ID=cds-XP_012344489.1;Dbxref=GeneID:100866165%2CGenbank:XP_012344489.1;Parent=rna-XM_012489035.2
NW_003791058.1	Gnomon	CDS	3275155	3275546	.	+	0	Name=XP_012344489.1;ID=cds-XP_012344489.1;Dbxref=GeneID:100866165%2CGenbank:XP_012344489.1;Parent=rna-XM_012489035.2
NW_003791058.1	Gnomon	CDS	3275911	3276213	.	+	0	Name=XP_012344489.1;ID=cds-XP_012344489.1;Dbxref=GeneID:100866165%2CGenbank:XP_012344489.1;Parent=rna-XM_012489035.2
NW_003791058.1	Gnomon	CDS	3276323	3276612	.	+	0	Name=XP_012344489.1;ID=cds-XP_012344489.1;Dbxref=GeneID:100866165%2CGenbank:XP_012344489.1;Parent=rna-XM_012489035.2
NW_003791058.1	Gnomon	CDS	3276822	3276903	.	+	0	Name=XP_012344489.1;ID=cds-XP_012344489.1;Dbxref=GeneID:100866165%2CGenbank:XP_012344489.1;Parent=rna-XM_012489035.2
NW_003791058.1	Gnomon	CDS	3279513	3280430	.	+	0	Name=XP_012344489.1;ID=cds-XP_012344489.1;Dbxref=GeneID:100866165%2CGenbank:XP_012344489.1;Parent=rna-XM_012489035.2
NW_003791058.1	Gnomon	CDS	3286131	3286196	.	+	0	Name=XP_012344489.1;ID=cds-XP_012344489.1;Dbxref=GeneID:100866165%2CGenbank:XP_012344489.1;Parent=rna-XM_012489035.2
NW_003791058.1	Gnomon	CDS	3286813	3286857	.	+	0	Name=XP_012344489.1;ID=cds-XP_012344489.1;Dbxref=GeneID:100866165%2CGenbank:XP_012344489.1;Parent=rna-XM_012489035.2
NW_003791058.1	Gnomon	CDS	3287887	3287940	.	+	0	Name=XP_012344489.1;ID=cds-XP_012344489.1;Dbxref=GeneID:100866165%2CGenbank:XP_012344489.1;Parent=rna-XM_012489035.2
NW_003791058.1	Gnomon	CDS	3288921	3289119	.	+	0	Name=XP_012344489.1;ID=cds-XP_012344489.1;Dbxref=GeneID:100866165%2CGenbank:XP_012344489.1;Parent=rna-XM_012489035.2
NW_003791058.1	Gnomon	CDS	3289190	3289309	.	+	0	Name=XP_012344489.1;ID=cds-XP_012344489.1;Dbxref=GeneID:100866165%2CGenbank:XP_012344489.1;Parent=rna-XM_012489035.2
NW_003791058.1	Gnomon	CDS	3289384	3289957	.	+	0	Name=XP_012344489.1;ID=cds-XP_012344489.1;Dbxref=GeneID:100866165%2CGenbank:XP_012344489.1;Parent=rna-XM_012489035.2
NW_003791058.1	Gnomon	CDS	3290033	3290252	.	+	0	Name=XP_012344489.1;ID=cds-XP_012344489.1;Dbxref=GeneID:100866165%2CGenbank:XP_012344489.1;Parent=rna-XM_012489035.2
NW_003791058.1	Gnomon	CDS	3290338	3291076	.	+	0	Name=XP_012344489.1;ID=cds-XP_012344489.1;Dbxref=GeneID:100866165%2CGenbank:XP_012344489.1;Parent=rna-XM_012489035.2
NW_003791058.1	Gnomon	CDS	3291165	3291425	.	+	0	Name=XP_012344489.1;ID=cds-XP_012344489.1;Dbxref=GeneID:100866165%2CGenbank:XP_012344489.1;Parent=rna-XM_012489035.2
NW_003791058.1	Gnomon	CDS	3291506	3292004	.	+	0	Name=XP_012344489.1;ID=cds-XP_012344489.1;Dbxref=GeneID:100866165%2CGenbank:XP_012344489.1;Parent=rna-XM_012489035.2
NW_003791058.1	Gnomon	CDS	3292091	3292436	.	+	0	Name=XP_012344489.1;ID=cds-XP_012344489.1;Dbxref=GeneID:100866165%2CGenbank:XP_012344489.1;Parent=rna-XM_012489035.2
NW_003791058.1	Gnomon	CDS	3293297	3293418	.	+	0	Name=XP_012344489.1;ID=cds-XP_012344489.1;Dbxref=GeneID:100866165%2CGenbank:XP_012344489.1;Parent=rna-XM_012489035.2
NW_003791058.1	Gnomon	CDS	3293491	3293632	.	+	0	Name=XP_012344489.1;ID=cds-XP_012344489.1;Dbxref=GeneID:100866165%2CGenbank:XP_012344489.1;Parent=rna-XM_012489035.2
NW_003791058.1	Gnomon	CDS	3293723	3293853	.	+	0	Name=XP_012344489.1;ID=cds-XP_012344489.1;Dbxref=GeneID:100866165%2CGenbank:XP_012344489.1;Parent=rna-XM_012489035.2
NW_003791058.1	Gnomon	CDS	3294755	3295039	.	+	0	Name=XP_012344489.1;ID=cds-XP_012344489.1;Dbxref=GeneID:100866165%2CGenbank:XP_012344489.1;Parent=rna-XM_012489035.2
NW_003791058.1	Gnomon	CDS	3295232	3295409	.	+	0	Name=XP_012344489.1;ID=cds-XP_012344489.1;Dbxref=GeneID:100866165%2CGenbank:XP_012344489.1;Parent=rna-XM_012489035.2
NW_003791058.1	Gnomon	exon	4911797	4912080	.	+	.	ID=exon-XM_031917665.1-5;Dbxref=GeneID:100868339%2CGenbank:XM_031917665.1;Parent=rna-XM_031917665.1
NW_003791058.1	Gnomon	exon	4912153	4912320	.	+	.	ID=exon-XM_031917665.1-6;Dbxref=GeneID:100868339%2CGenbank:XM_031917665.1;Parent=rna-XM_031917665.1
NW_003791058.1	Gnomon	exon	4912404	4912832	.	+	.	ID=exon-XM_031917665.1-7;Dbxref=GeneID:100868339%2CGenbank:XM_031917665.1;Parent=rna-XM_031917665.1
NW_003791058.1	Gnomon	exon	4912929	4913061	.	+	.	ID=exon-XM_031917665.1-8;Dbxref=GeneID:100868339%2CGenbank:XM_031917665.1;Parent=rna-XM_031917665.1
NW_003791058.1	Gnomon	exon	4913154	4913917	.	+	.	ID=exon-XM_031917665.1-9;Dbxref=GeneID:100868339%2CGenbank:XM_031917665.1;Parent=rna-XM_031917665.1
NW_003791058.1	Gnomon	exon	2584835	2585219	.	+	.	ID=exon-XM_003695442.3-1;Dbxref=GeneID:100867016%2CGenbank:XM_003695442.3;Parent=rna-XM_003695442.3
NW_003791058.1	Gnomon	exon	2587016	2587287	.	+	.	ID=exon-XM_003695442.3-2;Dbxref=GeneID:100867016%2CGenbank:XM_003695442.3;Parent=rna-XM_003695442.3
NW_003791058.1	Gnomon	CDS	4925582	4925678	.	-	0	Name=XP_012344640.1;ID=cds-XP_012344640.1;Dbxref=GeneID:100868464%2CGenbank:XP_012344640.1;Parent=rna-XM_012489186.2
NW_003791058.1	Gnomon	CDS	4925347	4925426	.	-	0	Name=XP_012344640.1;ID=cds-XP_012344640.1;Dbxref=GeneID:100868464%2CGenbank:XP_012344640.1;Parent=rna-XM_012489186.2
NW_003791058.1	Gnomon	CDS	4925239	4925278	.	-	0	Name=XP_012344640.1;ID=cds-XP_012344640.1;Dbxref=GeneID:100868464%2CGenbank:XP_012344640.1;Parent=rna-XM_012489186.2
NW_003791058.1	Gnomon	CDS	4924970	4925106	.	-	0	Name=XP_012344640.1;ID=cds-XP_012344640.1;Dbxref=GeneID:100868464%2CGenbank:XP_012344640.1;Parent=rna-XM_012489186.2
NW_003791058.1	Gnomon	CDS	4924534	4924906	.	-	0	Name=XP_012344640.1;ID=cds-XP_012344640.1;Dbxref=GeneID:100868464%2CGenbank:XP_012344640.1;Parent=rna-XM_012489186.2
NW_003791058.1	Gnomon	CDS	4924184	4924447	.	-	0	Name=XP_012344640.1;ID=cds-XP_012344640.1;Dbxref=GeneID:100868464%2CGenbank:XP_012344640.1;Parent=rna-XM_012489186.2
NW_003791058.1	Gnomon	CDS	4923918	4924108	.	-	0	Name=XP_012344640.1;ID=cds-XP_012344640.1;Dbxref=GeneID:100868464%2CGenbank:XP_012344640.1;Parent=rna-XM_012489186.2
NW_003791058.1	Gnomon	CDS	5097398	5097439	.	+	0	Name=XP_003695589.1;ID=cds-XP_003695589.1;Dbxref=GeneID:100869836%2CGenbank:XP_003695589.1;Parent=rna-XM_003695541.3
NW_003791058.1	Gnomon	CDS	5097666	5097782	.	+	0	Name=XP_003695589.1;ID=cds-XP_003695589.1;Dbxref=GeneID:100869836%2CGenbank:XP_003695589.1;Parent=rna-XM_003695541.3
NW_003791058.1	Gnomon	CDS	5097980	5098150	.	+	0	Name=XP_003695589.1;ID=cds-XP_003695589.1;Dbxref=GeneID:100869836%2CGenbank:XP_003695589.1;Parent=rna-XM_003695541.3
NW_003791058.1	Gnomon	exon	2653954	2654080	.	-	.	ID=exon-XM_031917762.1-3;Dbxref=GeneID:100867938%2CGenbank:XM_031917762.1;Parent=rna-XM_031917762.1
NW_003791058.1	Gnomon	exon	2653077	2653838	.	-	.	ID=exon-XM_031917762.1-4;Dbxref=GeneID:100867938%2CGenbank:XM_031917762.1;Parent=rna-XM_031917762.1
NW_003791058.1	Gnomon	exon	2652745	2653008	.	-	.	ID=exon-XM_031917762.1-5;Dbxref=GeneID:100867938%2CGenbank:XM_031917762.1;Parent=rna-XM_031917762.1
NW_003791058.1	Gnomon	exon	2652115	2652414	.	-	.	ID=exon-XM_031917762.1-6;Dbxref=GeneID:100867938%2CGenbank:XM_031917762.1;Parent=rna-XM_031917762.1
NW_003791058.1	Gnomon	exon	2654527	2654683	.	-	.	ID=exon-XM_031917762.1-1;Dbxref=GeneID:100867938%2CGenbank:XM_031917762.1;Parent=rna-XM_031917762.1
NW_003791058.1	Gnomon	exon	2654281	2654359	.	-	.	ID=exon-XM_031917762.1-2;Dbxref=GeneID:100867938%2CGenbank:XM_031917762.1;Parent=rna-XM_031917762.1
NW_003791058.1	RefSeq	cDNA_match	1774123	1774424	.	-	.	ID=2d2e8a01-c25c-403b-8cb6-4957cfd4a455;Target=XM_003695612.3 1 302
NW_003791058.1	RefSeq	cDNA_match	1773802	1774008	.	-	.	ID=2d2e8a01-c25c-403b-8cb6-4957cfd4a455;Target=XM_003695612.3 1 302
NW_003791058.1	RefSeq	cDNA_match	1773397	1773635	.	-	.	ID=2d2e8a01-c25c-403b-8cb6-4957cfd4a455;Target=XM_003695612.3 1 302
NW_003791058.1	RefSeq	cDNA_match	1773120	1773323	.	-	.	ID=2d2e8a01-c25c-403b-8cb6-4957cfd4a455;Target=XM_003695612.3 1 302
NW_003791058.1	RefSeq	cDNA_match	1772842	1773015	.	-	.	ID=2d2e8a01-c25c-403b-8cb6-4957cfd4a455;Target=XM_003695612.3 1 302
NW_003791058.1	RefSeq	cDNA_match	1772569	1772760	.	-	.	ID=2d2e8a01-c25c-403b-8cb6-4957cfd4a455;Target=XM_003695612.3 1 302
NW_003791058.1	RefSeq	cDNA_match	1772144	1772481	.	-	.	ID=2d2e8a01-c25c-403b-8cb6-4957cfd4a455;Target=XM_003695612.3 1 302
NW_003791058.1	Gnomon	mRNA	214990	278199	.	+	.	Name=XM_012489138.2;ID=rna-XM_012489138.2;Dbxref=GeneID:100871742%2CGenbank:XM_012489138.2;Parent=gene-LOC100871742
NW_003791058.1	Gnomon	CDS	4877371	4877481	.	-	0	Name=XP_031773538.1;ID=cds-XP_031773538.1;Dbxref=GeneID:100867972%2CGenbank:XP_031773538.1;Parent=rna-XM_031917678.1
NW_003791058.1	Gnomon	CDS	4877126	4877293	.	-	0	Name=XP_031773538.1;ID=cds-XP_031773538.1;Dbxref=GeneID:100867972%2CGenbank:XP_031773538.1;Parent=rna-XM_031917678.1
NW_003791058.1	Gnomon	CDS	4876324	4876498	.	-	0	Name=XP_031773538.1;ID=cds-XP_031773538.1;Dbxref=GeneID:100867972%2CGenbank:XP_031773538.1;Parent=rna-XM_031917678.1
NW_003791058.1	Gnomon	CDS	4876107	4876245	.	-	0	Name=XP_031773538.1;ID=cds-XP_031773538.1;Dbxref=GeneID:100867972%2CGenbank:XP_031773538.1;Parent=rna-XM_031917678.1
NW_003791058.1	Gnomon	CDS	4875807	4876023	.	-	0	Name=XP_031773538.1;ID=cds-XP_031773538.1;Dbxref=GeneID:100867972%2CGenbank:XP_031773538.1;Parent=rna-XM_031917678.1
NW_003791058.1	Gnomon	CDS	4875591	4875731	.	-	0	Name=XP_031773538.1;ID=cds-XP_031773538.1;Dbxref=GeneID:100867972%2CGenbank:XP_031773538.1;Parent=rna-XM_031917678.1
NW_003791058.1	Gnomon	CDS	4875410	4875529	.	-	0	Name=XP_031773538.1;ID=cds-XP_031773538.1;Dbxref=GeneID:100867972%2CGenbank:XP_031773538.1;Parent=rna-XM_031917678.1
NW_003791058.1	Gnomon	exon	30251	30749	.	+	.	ID=exon-XM_012489170.2-4;Dbxref=GeneID:100869515%2CGenbank:XM_012489170.2;Parent=rna-XM_012489170.2
NW_003791058.1	Gnomon	exon	30827	31025	.	+	.	ID=exon-XM_012489170.2-5;Dbxref=GeneID:100869515%2CGenbank:XM_012489170.2;Parent=rna-XM_012489170.2
NW_003791058.1	Gnomon	exon	29321	29590	.	+	.	ID=exon-XM_012489170.2-2;Dbxref=GeneID:100869515%2CGenbank:XM_012489170.2;Parent=rna-XM_012489170.2
NW_003791058.1	Gnomon	exon	29665	30158	.	+	.	ID=exon-XM_012489170.2-3;Dbxref=GeneID:100869515%2CGenbank:XM_012489170.2;Parent=rna-XM_012489170.2
NW_003791058.1	Gnomon	exon	31116	31689	.	+	.	ID=exon-XM_012489170.2-6;Dbxref=GeneID:100869515%2CGenbank:XM_012489170.2;Parent=rna-XM_012489170.2
NW_003791058.1	Gnomon	exon	25780	25918	.	+	.	ID=exon-XM_012489170.2-1;Dbxref=GeneID:100869515%2CGenbank:XM_012489170.2;Parent=rna-XM_012489170.2
NW_003791058.1	Gnomon	CDS	607062	607152	.	-	0	Name=XP_031773537.1;ID=cds-XP_031773537.1;Dbxref=GeneID:100871582%2CGenbank:XP_031773537.1;Parent=rna-XM_031917677.1
NW_003791058.1	Gnomon	CDS	565964	566001	.	-	0	Name=XP_031773537.1;ID=cds-XP_031773537.1;Dbxref=GeneID:100871582%2CGenbank:XP_031773537.1;Parent=rna-XM_031917677.1
NW_003791058.1	Gnomon	CDS	560238	560635	.	-	0	Name=XP_031773537.1;ID=cds-XP_031773537.1;Dbxref=GeneID:100871582%2CGenbank:XP_031773537.1;Parent=rna-XM_031917677.1
NW_003791058.1	Gnomon	CDS	500277	500430	.	-	0	Name=XP_031773537.1;ID=cds-XP_031773537.1;Dbxref=GeneID:100871582%2CGenbank:XP_031773537.1;Parent=rna-XM_031917677.1
NW_003791058.1	Gnomon	CDS	495866	495929	.	-	0	Name=XP_031773537.1;ID=cds-XP_031773537.1;Dbxref=GeneID:100871582%2CGenbank:XP_031773537.1;Parent=rna-XM_031917677.1
NW_003791058.1	Gnomon	CDS	495335	495366	.	-	0	Name=XP_031773537.1;ID=cds-XP_031773537.1;Dbxref=GeneID:100871582%2CGenbank:XP_031773537.1;Parent=rna-XM_031917677.1
NW_003791058.1	Gnomon	CDS	489678	489704	.	-	0	Name=XP_031773537.1;ID=cds-XP_031773537.1;Dbxref=GeneID:100871582%2CGenbank:XP_031773537.1;Parent=rna-XM_031917677.1
NW_003791058.1	Gnomon	CDS	485144	485217	.	-	0	Name=XP_031773537.1;ID=cds-XP_031773537.1;Dbxref=GeneID:100871582%2CGenbank:XP_031773537.1;Parent=rna-XM_031917677.1
NW_003791058.1	Gnomon	CDS	484519	484587	.	-	0	Name=XP_031773537.1;ID=cds-XP_031773537.1;Dbxref=GeneID:100871582%2CGenbank:XP_031773537.1;Parent=rna-XM_031917677.1
NW_003791058.1	Gnomon	CDS	444962	445043	.	-	0	Name=XP_031773537.1;ID=cds-XP_031773537.1;Dbxref=GeneID:100871582%2CGenbank:XP_031773537.1;Parent=rna-XM_031917677.1
NW_003791058.1	Gnomon	CDS	443080	443212	.	-	0	Name=XP_031773537.1;ID=cds-XP_031773537.1;Dbxref=GeneID:100871582%2CGenbank:XP_031773537.1;Parent=rna-XM_031917677.1
NW_003791058.1	Gnomon	CDS	439143	439297	.	-	0	Name=XP_031773537.1;ID=cds-XP_031773537.1;Dbxref=GeneID:100871582%2CGenbank:XP_031773537.1;Parent=rna-XM_031917677.1
NW_003791058.1	Gnomon	CDS	438913	439039	.	-	0	Name=XP_031773537.1;ID=cds-XP_031773537.1;Dbxref=GeneID:100871582%2CGenbank:XP_031773537.1;Parent=rna-XM_031917677.1
NW_003791058.1	Gnomon	CDS	438494	438796	.	-	0	Name=XP_031773537.1;ID=cds-XP_031773537.1;Dbxref=GeneID:100871582%2CGenbank:XP_031773537.1;Parent=rna-XM_031917677.1
NW_003791058.1	Gnomon	CDS	437883	438125	.	-	0	Name=XP_031773537.1;ID=cds-XP_031773537.1;Dbxref=GeneID:100871582%2CGenbank:XP_031773537.1;Parent=rna-XM_031917677.1
NW_003791058.1	Gnomon	CDS	437345	437475	.	-	0	Name=XP_031773537.1;ID=cds-XP_031773537.1;Dbxref=GeneID:100871582%2CGenbank:XP_031773537.1;Parent=rna-XM_031917677.1
NW_003791058.1	Gnomon	exon	2615436	2615673	.	+	.	ID=exon-XM_031917714.1-8;Dbxref=GeneID:100864527%2CGenbank:XM_031917714.1;Note=The sequence of the model RefSeq transcript was modified relative to this genomic sequence to represent the inferred CDS: inserted 1 base in 1 codon%3B deleted 3 bases in 3 codons;Parent=rna-XM_031917714.1
NW_003791058.1	Gnomon	exon	3614016	3614198	.	-	.	ID=exon-XM_003695512.3-8;Dbxref=GeneID:100865625%2CGenbank:XM_003695512.3;Note=The sequence of the model RefSeq transcript was modified relative to this genomic sequence to represent the inferred CDS: inserted 2 bases in 2 codons;Parent=rna-XM_003695512.3
NW_003791058.1	Gnomon	exon	2615676	2615726	.	+	.	ID=exon-XM_031917714.1-9;Dbxref=GeneID:100864527%2CGenbank:XM_031917714.1;Note=The sequence of the model RefSeq transcript was modified relative to this genomic sequence to represent the inferred CDS: inserted 1 base in 1 codon%3B deleted 3 bases in 3 codons;Parent=rna-XM_031917714.1
NW_003791058.1	Gnomon	exon	3613470	3613905	.	-	.	ID=exon-XM_003695512.3-9;Dbxref=GeneID:100865625%2CGenbank:XM_003695512.3;Note=The sequence of the model RefSeq transcript was modified relative to this genomic sequence to represent the inferred CDS: inserted 2 bases in 2 codons;Parent=rna-XM_003695512.3
NW_003791058.1	Gnomon	exon	2612254	2612561	.	+	.	ID=exon-XM_031917714.1-1;Dbxref=GeneID:100864527%2CGenbank:XM_031917714.1;Note=The sequence of the model RefSeq transcript was modified relative to this genomic sequence to represent the inferred CDS: inserted 1 base in 1 codon%3B deleted 3 bases in 3 codons;Parent=rna-XM_031917714.1
NW_003791058.1	Gnomon	exon	3617184	3617685	.	-	.	ID=exon-XM_003695512.3-1;Dbxref=GeneID:100865625%2CGenbank:XM_003695512.3;Note=The sequence of the model RefSeq transcript was modified relative to this genomic sequence to represent the inferred CDS: inserted 2 bases in 2 codons;Parent=rna-XM_003695512.3
NW_003791058.1	Gnomon	exon	2612700	2612881	.	+	.	ID=exon-XM_031917714.1-2;Dbxref=GeneID:100864527%2CGenbank:XM_031917714.1;Note=The sequence of the model RefSeq transcript was modified relative to this genomic sequence to represent the inferred CDS: inserted 1 base in 1 codon%3B deleted 3 bases in 3 codons;Parent=rna-XM_031917714.1
NW_003791058.1	Gnomon	exon	3616924	3617101	.	-	.	ID=exon-XM_003695512.3-2;Dbxref=GeneID:100865625%2CGenbank:XM_003695512.3;Note=The sequence of the model RefSeq transcript was modified relative to this genomic sequence to represent the inferred CDS: inserted 2 bases in 2 codons;Parent=rna-XM_003695512.3
NW_003791058.1	Gnomon	exon	2613101	2613728	.	+	.	ID=exon-XM_031917714.1-3;Dbxref=GeneID:100864527%2CGenbank:XM_031917714.1;Note=The sequence of the model RefSeq transcript was modified relative to this genomic sequence to represent the inferred CDS: inserted 1 base in 1 codon%3B deleted 3 bases in 3 codons;Parent=rna-XM_031917714.1
NW_003791058.1	Gnomon	exon	3616701	3616819	.	-	.	ID=exon-XM_003695512.3-3;Dbxref=GeneID:100865625%2CGenbank:XM_003695512.3;Note=The sequence of the model RefSeq transcript was modified relative to this genomic sequence to represent the inferred CDS: inserted 2 bases in 2 codons;Parent=rna-XM_003695512.3
NW_003791058.1	Gnomon	exon	2614112	2614297	.	+	.	ID=exon-XM_031917714.1-4;Dbxref=GeneID:100864527%2CGenbank:XM_031917714.1;Note=The sequence of the model RefSeq transcript was modified relative to this genomic sequence to represent the inferred CDS: inserted 1 base in 1 codon%3B deleted 3 bases in 3 codons;Parent=rna-XM_031917714.1
NW_003791058.1	Gnomon	exon	3615262	3616618	.	-	.	ID=exon-XM_003695512.3-4;Dbxref=GeneID:100865625%2CGenbank:XM_003695512.3;Note=The sequence of the model RefSeq transcript was modified relative to this genomic sequence to represent the inferred CDS: inserted 2 bases in 2 codons;Parent=rna-XM_003695512.3
NW_003791058.1	Gnomon	exon	2614299	2614595	.	+	.	ID=exon-XM_031917714.1-5;Dbxref=GeneID:100864527%2CGenbank:XM_031917714.1;Note=The sequence of the model RefSeq transcript was modified relative to this genomic sequence to represent the inferred CDS: inserted 1 base in 1 codon%3B deleted 3 bases in 3 codons;Parent=rna-XM_031917714.1
NW_003791058.1	Gnomon	exon	3615195	3615259	.	-	.	ID=exon-XM_003695512.3-5;Dbxref=GeneID:100865625%2CGenbank:XM_003695512.3;Note=The sequence of the model RefSeq transcript was modified relative to this genomic sequence to represent the inferred CDS: inserted 2 bases in 2 codons;Parent=rna-XM_003695512.3
NW_003791058.1	Gnomon	exon	2614673	2614881	.	+	.	ID=exon-XM_031917714.1-6;Dbxref=GeneID:100864527%2CGenbank:XM_031917714.1;Note=The sequence of the model RefSeq transcript was modified relative to this genomic sequence to represent the inferred CDS: inserted 1 base in 1 codon%3B deleted 3 bases in 3 codons;Parent=rna-XM_031917714.1
NW_003791058.1	Gnomon	exon	3614966	3615115	.	-	.	ID=exon-XM_003695512.3-6;Dbxref=GeneID:100865625%2CGenbank:XM_003695512.3;Note=The sequence of the model RefSeq transcript was modified relative to this genomic sequence to represent the inferred CDS: inserted 2 bases in 2 codons;Parent=rna-XM_003695512.3
NW_003791058.1	Gnomon	exon	2614962	2615124	.	+	.	ID=exon-XM_031917714.1-7;Dbxref=GeneID:100864527%2CGenbank:XM_031917714.1;Note=The sequence of the model RefSeq transcript was modified relative to this genomic sequence to represent the inferred CDS: inserted 1 base in 1 codon%3B deleted 3 bases in 3 codons;Parent=rna-XM_031917714.1
NW_003791058.1	Gnomon	exon	3614260	3614880	.	-	.	ID=exon-XM_003695512.3-7;Dbxref=GeneID:100865625%2CGenbank:XM_003695512.3;Note=The sequence of the model RefSeq transcript was modified relative to this genomic sequence to represent the inferred CDS: inserted 2 bases in 2 codons;Parent=rna-XM_003695512.3
NW_003791058.1	tRNAscan-SE	exon	3484597	3484669	.	-	.	ID=exon-TRNAF-GAA-6-1;Dbxref=GeneID:116414742;Note=transfer RNA phenylalanine (anticodon GAA);Parent=rna-TRNAF-GAA-6
NW_003791058.1	Gnomon	CDS	3253820	3253979	.	+	0	Name=XP_031773631.1;ID=cds-XP_031773631.1;Dbxref=GeneID:100866165%2CGenbank:XP_031773631.1;Parent=rna-XM_031917771.1
NW_003791058.1	Gnomon	CDS	3272407	3272634	.	+	0	Name=XP_031773631.1;ID=cds-XP_031773631.1;Dbxref=GeneID:100866165%2CGenbank:XP_031773631.1;Parent=rna-XM_031917771.1
NW_003791058.1	Gnomon	CDS	3272766	3272951	.	+	0	Name=XP_031773631.1;ID=cds-XP_031773631.1;Dbxref=GeneID:100866165%2CGenbank:XP_031773631.1;Parent=rna-XM_031917771.1
NW_003791058.1	Gnomon	CDS	3273182	3273344	.	+	0	Name=XP_031773631.1;ID=cds-XP_031773631.1;Dbxref=GeneID:100866165%2CGenbank:XP_031773631.1;Parent=rna-XM_031917771.1
NW_003791058.1	Gnomon	CDS	3273479	3273496	.	+	0	Name=XP_031773631.1;ID=cds-XP_031773631.1;Dbxref=GeneID:100866165%2CGenbank:XP_031773631.1;Parent=rna-XM_031917771.1
NW_003791058.1	Gnomon	CDS	3274282	3274525	.	+	0	Name=XP_031773631.1;ID=cds-XP_031773631.1;Dbxref=GeneID:100866165%2CGenbank:XP_031773631.1;Parent=rna-XM_031917771.1
NW_003791058.1	Gnomon	CDS	3274691	3274958	.	+	0	Name=XP_031773631.1;ID=cds-XP_031773631.1;Dbxref=GeneID:100866165%2CGenbank:XP_031773631.1;Parent=rna-XM_031917771.1
NW_003791058.1	Gnomon	CDS	3275155	3275546	.	+	0	Name=XP_031773631.1;ID=cds-XP_031773631.1;Dbxref=GeneID:100866165%2CGenbank:XP_031773631.1;Parent=rna-XM_031917771.1
NW_003791058.1	Gnomon	CDS	3275899	3276213	.	+	0	Name=XP_031773631.1;ID=cds-XP_031773631.1;Dbxref=GeneID:100866165%2CGenbank:XP_031773631.1;Parent=rna-XM_031917771.1
NW_003791058.1	Gnomon	CDS	3276323	3276612	.	+	0	Name=XP_031773631.1;ID=cds-XP_031773631.1;Dbxref=GeneID:100866165%2CGenbank:XP_031773631.1;Parent=rna-XM_031917771.1
NW_003791058.1	Gnomon	CDS	3276822	3276903	.	+	0	Name=XP_031773631.1;ID=cds-XP_031773631.1;Dbxref=GeneID:100866165%2CGenbank:XP_031773631.1;Parent=rna-XM_031917771.1
NW_003791058.1	Gnomon	CDS	3279513	3280430	.	+	0	Name=XP_031773631.1;ID=cds-XP_031773631.1;Dbxref=GeneID:100866165%2CGenbank:XP_031773631.1;Parent=rna-XM_031917771.1
NW_003791058.1	Gnomon	CDS	3286131	3286196	.	+	0	Name=XP_031773631.1;ID=cds-XP_031773631.1;Dbxref=GeneID:100866165%2CGenbank:XP_031773631.1;Parent=rna-XM_031917771.1
NW_003791058.1	Gnomon	CDS	3286813	3286857	.	+	0	Name=XP_031773631.1;ID=cds-XP_031773631.1;Dbxref=GeneID:100866165%2CGenbank:XP_031773631.1;Parent=rna-XM_031917771.1
NW_003791058.1	Gnomon	CDS	3287887	3287940	.	+	0	Name=XP_031773631.1;ID=cds-XP_031773631.1;Dbxref=GeneID:100866165%2CGenbank:XP_031773631.1;Parent=rna-XM_031917771.1
NW_003791058.1	Gnomon	CDS	3288921	3289119	.	+	0	Name=XP_031773631.1;ID=cds-XP_031773631.1;Dbxref=GeneID:100866165%2CGenbank:XP_031773631.1;Parent=rna-XM_031917771.1
NW_003791058.1	Gnomon	CDS	3289190	3289309	.	+	0	Name=XP_031773631.1;ID=cds-XP_031773631.1;Dbxref=GeneID:100866165%2CGenbank:XP_031773631.1;Parent=rna-XM_031917771.1
NW_003791058.1	Gnomon	CDS	3289384	3289957	.	+	0	Name=XP_031773631.1;ID=cds-XP_031773631.1;Dbxref=GeneID:100866165%2CGenbank:XP_031773631.1;Parent=rna-XM_031917771.1
NW_003791058.1	Gnomon	CDS	3290033	3290252	.	+	0	Name=XP_031773631.1;ID=cds-XP_031773631.1;Dbxref=GeneID:100866165%2CGenbank:XP_031773631.1;Parent=rna-XM_031917771.1
NW_003791058.1	Gnomon	CDS	3290338	3291076	.	+	0	Name=XP_031773631.1;ID=cds-XP_031773631.1;Dbxref=GeneID:100866165%2CGenbank:XP_031773631.1;Parent=rna-XM_031917771.1
NW_003791058.1	Gnomon	CDS	3291165	3291425	.	+	0	Name=XP_031773631.1;ID=cds-XP_031773631.1;Dbxref=GeneID:100866165%2CGenbank:XP_031773631.1;Parent=rna-XM_031917771.1
NW_003791058.1	Gnomon	CDS	3291506	3292004	.	+	0	Name=XP_031773631.1;ID=cds-XP_031773631.1;Dbxref=GeneID:100866165%2CGenbank:XP_031773631.1;Parent=rna-XM_031917771.1
NW_003791058.1	Gnomon	CDS	3292091	3292436	.	+	0	Name=XP_031773631.1;ID=cds-XP_031773631.1;Dbxref=GeneID:100866165%2CGenbank:XP_031773631.1;Parent=rna-XM_031917771.1
NW_003791058.1	Gnomon	CDS	3293297	3293418	.	+	0	Name=XP_031773631.1;ID=cds-XP_031773631.1;Dbxref=GeneID:100866165%2CGenbank:XP_031773631.1;Parent=rna-XM_031917771.1
NW_003791058.1	Gnomon	CDS	3293491	3293632	.	+	0	Name=XP_031773631.1;ID=cds-XP_031773631.1;Dbxref=GeneID:100866165%2CGenbank:XP_031773631.1;Parent=rna-XM_031917771.1
NW_003791058.1	Gnomon	CDS	3293723	3293853	.	+	0	Name=XP_031773631.1;ID=cds-XP_031773631.1;Dbxref=GeneID:100866165%2CGenbank:XP_031773631.1;Parent=rna-XM_031917771.1
NW_003791058.1	Gnomon	CDS	3294755	3295039	.	+	0	Name=XP_031773631.1;ID=cds-XP_031773631.1;Dbxref=GeneID:100866165%2CGenbank:XP_031773631.1;Parent=rna-XM_031917771.1
NW_003791058.1	Gnomon	CDS	3295232	3295409	.	+	0	Name=XP_031773631.1;ID=cds-XP_031773631.1;Dbxref=GeneID:100866165%2CGenbank:XP_031773631.1;Parent=rna-XM_031917771.1
NW_003791058.1	Gnomon	exon	3907753	3907878	.	-	.	ID=exon-XM_012489239.2-1;Dbxref=GeneID:105736042%2CGenbank:XM_012489239.2;Note=The sequence of the model RefSeq transcript was modified relative to this genomic sequence to represent the inferred CDS: inserted 1 base in 1 codon;Parent=rna-XM_012489239.2
NW_003791058.1	Gnomon	exon	3907445	3907618	.	-	.	ID=exon-XM_012489239.2-2;Dbxref=GeneID:105736042%2CGenbank:XM_012489239.2;Note=The sequence of the model RefSeq transcript was modified relative to this genomic sequence to represent the inferred CDS: inserted 1 base in 1 codon;Parent=rna-XM_012489239.2
NW_003791058.1	Gnomon	exon	3907133	3907141	.	-	.	ID=exon-XM_012489239.2-3;Dbxref=GeneID:105736042%2CGenbank:XM_012489239.2;Note=The sequence of the model RefSeq transcript was modified relative to this genomic sequence to represent the inferred CDS: inserted 1 base in 1 codon;Parent=rna-XM_012489239.2
NW_003791058.1	Gnomon	exon	3906911	3907130	.	-	.	ID=exon-XM_012489239.2-4;Dbxref=GeneID:105736042%2CGenbank:XM_012489239.2;Note=The sequence of the model RefSeq transcript was modified relative to this genomic sequence to represent the inferred CDS: inserted 1 base in 1 codon;Parent=rna-XM_012489239.2
NW_003791058.1	Gnomon	exon	3906491	3906841	.	-	.	ID=exon-XM_012489239.2-5;Dbxref=GeneID:105736042%2CGenbank:XM_012489239.2;Note=The sequence of the model RefSeq transcript was modified relative to this genomic sequence to represent the inferred CDS: inserted 1 base in 1 codon;Parent=rna-XM_012489239.2
NW_003791058.1	Gnomon	exon	3905956	3906143	.	-	.	ID=exon-XM_012489239.2-6;Dbxref=GeneID:105736042%2CGenbank:XM_012489239.2;Note=The sequence of the model RefSeq transcript was modified relative to this genomic sequence to represent the inferred CDS: inserted 1 base in 1 codon;Parent=rna-XM_012489239.2
NW_003791058.1	Gnomon	exon	3905123	3905797	.	-	.	ID=exon-XM_012489239.2-7;Dbxref=GeneID:105736042%2CGenbank:XM_012489239.2;Note=The sequence of the model RefSeq transcript was modified relative to this genomic sequence to represent the inferred CDS: inserted 1 base in 1 codon;Parent=rna-XM_012489239.2
NW_003791058.1	Gnomon	CDS	165375	165522	.	-	0	Name=XP_012344545.1;ID=cds-XP_012344545.1;Dbxref=GeneID:100869599%2CGenbank:XP_012344545.1;Parent=rna-XM_012489091.2
NW_003791058.1	Gnomon	CDS	165052	165201	.	-	0	Name=XP_012344545.1;ID=cds-XP_012344545.1;Dbxref=GeneID:100869599%2CGenbank:XP_012344545.1;Parent=rna-XM_012489091.2
NW_003791058.1	Gnomon	CDS	163982	164113	.	-	0	Name=XP_012344545.1;ID=cds-XP_012344545.1;Dbxref=GeneID:100869599%2CGenbank:XP_012344545.1;Parent=rna-XM_012489091.2
NW_003791058.1	Gnomon	CDS	163719	163801	.	-	0	Name=XP_012344545.1;ID=cds-XP_012344545.1;Dbxref=GeneID:100869599%2CGenbank:XP_012344545.1;Parent=rna-XM_012489091.2
NW_003791058.1	Gnomon	mRNA	211033	278199	.	+	.	Name=XM_012489137.2;ID=rna-XM_012489137.2;Dbxref=GeneID:100871742%2CGenbank:XM_012489137.2;Parent=gene-LOC100871742
NW_003791058.1	Gnomon	exon	3062498	3062658	.	+	.	ID=exon-XM_012489016.2-3;Dbxref=GeneID:100871504%2CGenbank:XM_012489016.2;Parent=rna-XM_012489016.2
NW_003791058.1	Gnomon	exon	3062737	3063075	.	+	.	ID=exon-XM_012489016.2-4;Dbxref=GeneID:100871504%2CGenbank:XM_012489016.2;Parent=rna-XM_012489016.2
NW_003791058.1	Gnomon	exon	3063166	3064299	.	+	.	ID=exon-XM_012489016.2-5;Dbxref=GeneID:100871504%2CGenbank:XM_012489016.2;Parent=rna-XM_012489016.2
NW_003791058.1	Gnomon	exon	3064372	3064672	.	+	.	ID=exon-XM_012489016.2-6;Dbxref=GeneID:100871504%2CGenbank:XM_012489016.2;Parent=rna-XM_012489016.2
NW_003791058.1	Gnomon	exon	3060508	3060968	.	+	.	ID=exon-XM_012489016.2-1;Dbxref=GeneID:100871504%2CGenbank:XM_012489016.2;Parent=rna-XM_012489016.2
NW_003791058.1	Gnomon	exon	3061853	3062178	.	+	.	ID=exon-XM_012489016.2-2;Dbxref=GeneID:100871504%2CGenbank:XM_012489016.2;Parent=rna-XM_012489016.2
NW_003791058.1	Gnomon	exon	3065266	3065672	.	+	.	ID=exon-XM_012489016.2-7;Dbxref=GeneID:100871504%2CGenbank:XM_012489016.2;Parent=rna-XM_012489016.2
NW_003791058.1	Gnomon	exon	3065752	3066393	.	+	.	ID=exon-XM_012489016.2-8;Dbxref=GeneID:100871504%2CGenbank:XM_012489016.2;Parent=rna-XM_012489016.2
NW_003791058.1	Gnomon	exon	3066539	3066949	.	+	.	ID=exon-XM_012489016.2-9;Dbxref=GeneID:100871504%2CGenbank:XM_012489016.2;Parent=rna-XM_012489016.2
NW_003791058.1	Gnomon	exon	5116562	5116723	.	+	.	ID=exon-XM_012489122.2-9;Dbxref=GeneID:100870155%2CGenbank:XM_012489122.2;Note=The sequence of the model RefSeq transcript was modified relative to this genomic sequence to represent the inferred CDS: deleted 1 base in 1 codon;Parent=rna-XM_012489122.2
NW_003791058.1	Gnomon	exon	5116138	5116273	.	+	.	ID=exon-XM_012489122.2-7;Dbxref=GeneID:100870155%2CGenbank:XM_012489122.2;Note=The sequence of the model RefSeq transcript was modified relative to this genomic sequence to represent the inferred CDS: deleted 1 base in 1 codon;Parent=rna-XM_012489122.2
NW_003791058.1	Gnomon	exon	5116347	5116464	.	+	.	ID=exon-XM_012489122.2-8;Dbxref=GeneID:100870155%2CGenbank:XM_012489122.2;Note=The sequence of the model RefSeq transcript was modified relative to this genomic sequence to represent the inferred CDS: deleted 1 base in 1 codon;Parent=rna-XM_012489122.2
NW_003791058.1	Gnomon	exon	5115651	5115756	.	+	.	ID=exon-XM_012489122.2-5;Dbxref=GeneID:100870155%2CGenbank:XM_012489122.2;Note=The sequence of the model RefSeq transcript was modified relative to this genomic sequence to represent the inferred CDS: deleted 1 base in 1 codon;Parent=rna-XM_012489122.2
NW_003791058.1	Gnomon	exon	5115823	5116022	.	+	.	ID=exon-XM_012489122.2-6;Dbxref=GeneID:100870155%2CGenbank:XM_012489122.2;Note=The sequence of the model RefSeq transcript was modified relative to this genomic sequence to represent the inferred CDS: deleted 1 base in 1 codon;Parent=rna-XM_012489122.2
NW_003791058.1	Gnomon	exon	5115460	5115553	.	+	.	ID=exon-XM_012489122.2-3;Dbxref=GeneID:100870155%2CGenbank:XM_012489122.2;Note=The sequence of the model RefSeq transcript was modified relative to this genomic sequence to represent the inferred CDS: deleted 1 base in 1 codon;Parent=rna-XM_012489122.2
NW_003791058.1	Gnomon	exon	5115555	5115579	.	+	.	ID=exon-XM_012489122.2-4;Dbxref=GeneID:100870155%2CGenbank:XM_012489122.2;Note=The sequence of the model RefSeq transcript was modified relative to this genomic sequence to represent the inferred CDS: deleted 1 base in 1 codon;Parent=rna-XM_012489122.2
NW_003791058.1	Gnomon	exon	5112923	5113211	.	+	.	ID=exon-XM_012489122.2-1;Dbxref=GeneID:100870155%2CGenbank:XM_012489122.2;Note=The sequence of the model RefSeq transcript was modified relative to this genomic sequence to represent the inferred CDS: deleted 1 base in 1 codon;Parent=rna-XM_012489122.2
NW_003791058.1	Gnomon	exon	5114375	5114457	.	+	.	ID=exon-XM_012489122.2-2;Dbxref=GeneID:100870155%2CGenbank:XM_012489122.2;Note=The sequence of the model RefSeq transcript was modified relative to this genomic sequence to represent the inferred CDS: deleted 1 base in 1 codon;Parent=rna-XM_012489122.2
NW_003791058.1	Gnomon	exon	3286131	3286196	.	+	.	ID=exon-XM_031917776.1-15;Dbxref=GeneID:100866165%2CGenbank:XM_031917776.1;Parent=rna-XM_031917776.1
NW_003791058.1	Gnomon	exon	3286813	3286857	.	+	.	ID=exon-XM_031917776.1-16;Dbxref=GeneID:100866165%2CGenbank:XM_031917776.1;Parent=rna-XM_031917776.1
NW_003791058.1	Gnomon	exon	3287887	3287940	.	+	.	ID=exon-XM_031917776.1-17;Dbxref=GeneID:100866165%2CGenbank:XM_031917776.1;Parent=rna-XM_031917776.1
NW_003791058.1	Gnomon	exon	3288921	3289119	.	+	.	ID=exon-XM_031917776.1-18;Dbxref=GeneID:100866165%2CGenbank:XM_031917776.1;Parent=rna-XM_031917776.1
NW_003791058.1	Gnomon	exon	3289190	3289309	.	+	.	ID=exon-XM_031917776.1-19;Dbxref=GeneID:100866165%2CGenbank:XM_031917776.1;Parent=rna-XM_031917776.1
NW_003791058.1	Gnomon	exon	3275155	3275546	.	+	.	ID=exon-XM_031917776.1-10;Dbxref=GeneID:100866165%2CGenbank:XM_031917776.1;Parent=rna-XM_031917776.1
NW_003791058.1	Gnomon	exon	3275899	3276213	.	+	.	ID=exon-XM_031917776.1-11;Dbxref=GeneID:100866165%2CGenbank:XM_031917776.1;Parent=rna-XM_031917776.1
NW_003791058.1	Gnomon	exon	3276338	3276612	.	+	.	ID=exon-XM_031917776.1-12;Dbxref=GeneID:100866165%2CGenbank:XM_031917776.1;Parent=rna-XM_031917776.1
NW_003791058.1	Gnomon	exon	3276822	3276903	.	+	.	ID=exon-XM_031917776.1-13;Dbxref=GeneID:100866165%2CGenbank:XM_031917776.1;Parent=rna-XM_031917776.1
NW_003791058.1	Gnomon	exon	3279795	3280430	.	+	.	ID=exon-XM_031917776.1-14;Dbxref=GeneID:100866165%2CGenbank:XM_031917776.1;Parent=rna-XM_031917776.1
NW_003791058.1	Gnomon	CDS	1832914	1833033	.	-	0	Name=XP_031773536.1;ID=cds-XP_031773536.1;Dbxref=GeneID:100862992%2CGenbank:XP_031773536.1;Parent=rna-XM_031917676.1
NW_003791058.1	Gnomon	CDS	1821363	1821765	.	-	0	Name=XP_031773536.1;ID=cds-XP_031773536.1;Dbxref=GeneID:100862992%2CGenbank:XP_031773536.1;Parent=rna-XM_031917676.1
NW_003791058.1	Gnomon	CDS	1819410	1820927	.	-	0	Name=XP_031773536.1;ID=cds-XP_031773536.1;Dbxref=GeneID:100862992%2CGenbank:XP_031773536.1;Parent=rna-XM_031917676.1
NW_003791058.1	Gnomon	CDS	1816912	1818845	.	-	0	Name=XP_031773536.1;ID=cds-XP_031773536.1;Dbxref=GeneID:100862992%2CGenbank:XP_031773536.1;Parent=rna-XM_031917676.1
NW_003791058.1	Gnomon	CDS	1816367	1816578	.	-	0	Name=XP_031773536.1;ID=cds-XP_031773536.1;Dbxref=GeneID:100862992%2CGenbank:XP_031773536.1;Parent=rna-XM_031917676.1
NW_003791058.1	Gnomon	CDS	1815436	1815700	.	-	0	Name=XP_031773536.1;ID=cds-XP_031773536.1;Dbxref=GeneID:100862992%2CGenbank:XP_031773536.1;Parent=rna-XM_031917676.1
NW_003791058.1	Gnomon	CDS	1815066	1815287	.	-	0	Name=XP_031773536.1;ID=cds-XP_031773536.1;Dbxref=GeneID:100862992%2CGenbank:XP_031773536.1;Parent=rna-XM_031917676.1
NW_003791058.1	Gnomon	CDS	1814804	1814953	.	-	0	Name=XP_031773536.1;ID=cds-XP_031773536.1;Dbxref=GeneID:100862992%2CGenbank:XP_031773536.1;Parent=rna-XM_031917676.1
NW_003791058.1	Gnomon	CDS	1814576	1814683	.	-	0	Name=XP_031773536.1;ID=cds-XP_031773536.1;Dbxref=GeneID:100862992%2CGenbank:XP_031773536.1;Parent=rna-XM_031917676.1
NW_003791058.1	Gnomon	CDS	1814309	1814461	.	-	0	Name=XP_031773536.1;ID=cds-XP_031773536.1;Dbxref=GeneID:100862992%2CGenbank:XP_031773536.1;Parent=rna-XM_031917676.1
NW_003791058.1	Gnomon	CDS	1814113	1814229	.	-	0	Name=XP_031773536.1;ID=cds-XP_031773536.1;Dbxref=GeneID:100862992%2CGenbank:XP_031773536.1;Parent=rna-XM_031917676.1
NW_003791058.1	Gnomon	CDS	1813931	1814032	.	-	0	Name=XP_031773536.1;ID=cds-XP_031773536.1;Dbxref=GeneID:100862992%2CGenbank:XP_031773536.1;Parent=rna-XM_031917676.1
NW_003791058.1	Gnomon	CDS	1813600	1813728	.	-	0	Name=XP_031773536.1;ID=cds-XP_031773536.1;Dbxref=GeneID:100862992%2CGenbank:XP_031773536.1;Parent=rna-XM_031917676.1
NW_003791058.1	Gnomon	exon	3592183	3592470	.	+	.	ID=exon-XM_012489146.2-9;Dbxref=GeneID:100865393%2CGenbank:XM_012489146.2;Parent=rna-XM_012489146.2
NW_003791058.1	Gnomon	exon	3589737	3590062	.	+	.	ID=exon-XM_012489146.2-1;Dbxref=GeneID:100865393%2CGenbank:XM_012489146.2;Parent=rna-XM_012489146.2
NW_003791058.1	Gnomon	exon	3590366	3590640	.	+	.	ID=exon-XM_012489146.2-2;Dbxref=GeneID:100865393%2CGenbank:XM_012489146.2;Parent=rna-XM_012489146.2
NW_003791058.1	Gnomon	exon	3590735	3590931	.	+	.	ID=exon-XM_012489146.2-3;Dbxref=GeneID:100865393%2CGenbank:XM_012489146.2;Parent=rna-XM_012489146.2
NW_003791058.1	Gnomon	exon	3591007	3591145	.	+	.	ID=exon-XM_012489146.2-4;Dbxref=GeneID:100865393%2CGenbank:XM_012489146.2;Parent=rna-XM_012489146.2
NW_003791058.1	Gnomon	exon	3591225	3591312	.	+	.	ID=exon-XM_012489146.2-5;Dbxref=GeneID:100865393%2CGenbank:XM_012489146.2;Parent=rna-XM_012489146.2
NW_003791058.1	Gnomon	exon	3591480	3591568	.	+	.	ID=exon-XM_012489146.2-6;Dbxref=GeneID:100865393%2CGenbank:XM_012489146.2;Parent=rna-XM_012489146.2
NW_003791058.1	Gnomon	exon	3591651	3591854	.	+	.	ID=exon-XM_012489146.2-7;Dbxref=GeneID:100865393%2CGenbank:XM_012489146.2;Parent=rna-XM_012489146.2
NW_003791058.1	Gnomon	exon	3591934	3592114	.	+	.	ID=exon-XM_012489146.2-8;Dbxref=GeneID:100865393%2CGenbank:XM_012489146.2;Parent=rna-XM_012489146.2
NW_003791058.1	Gnomon	exon	5191204	5191426	.	+	.	ID=exon-XR_004225278.1-1;Dbxref=GeneID:116414710%2CGenbank:XR_004225278.1;Parent=rna-XR_004225278.1
NW_003791058.1	Gnomon	exon	5192787	5193761	.	+	.	ID=exon-XR_004225278.1-2;Dbxref=GeneID:116414710%2CGenbank:XR_004225278.1;Parent=rna-XR_004225278.1
NW_003791058.1	Gnomon	mRNA	4398708	4401980	.	+	.	Name=XM_031917740.1;ID=rna-XM_031917740.1;Dbxref=GeneID:100866461%2CGenbank:XM_031917740.1;Parent=gene-LOC100866461
NW_003791058.1	Gnomon	exon	2369924	2370002	.	-	.	ID=exon-XM_031917692.1-7;Dbxref=GeneID:100864169%2CGenbank:XM_031917692.1;Parent=rna-XM_031917692.1
NW_003791058.1	Gnomon	exon	2369602	2369756	.	-	.	ID=exon-XM_031917692.1-8;Dbxref=GeneID:100864169%2CGenbank:XM_031917692.1;Parent=rna-XM_031917692.1
NW_003791058.1	Gnomon	exon	2369333	2369495	.	-	.	ID=exon-XM_031917692.1-9;Dbxref=GeneID:100864169%2CGenbank:XM_031917692.1;Parent=rna-XM_031917692.1
NW_003791058.1	Gnomon	exon	2370907	2371077	.	-	.	ID=exon-XM_031917692.1-3;Dbxref=GeneID:100864169%2CGenbank:XM_031917692.1;Parent=rna-XM_031917692.1
NW_003791058.1	Gnomon	exon	2370478	2370655	.	-	.	ID=exon-XM_031917692.1-4;Dbxref=GeneID:100864169%2CGenbank:XM_031917692.1;Parent=rna-XM_031917692.1
NW_003791058.1	Gnomon	exon	2370328	2370407	.	-	.	ID=exon-XM_031917692.1-5;Dbxref=GeneID:100864169%2CGenbank:XM_031917692.1;Parent=rna-XM_031917692.1
NW_003791058.1	Gnomon	exon	2370097	2370248	.	-	.	ID=exon-XM_031917692.1-6;Dbxref=GeneID:100864169%2CGenbank:XM_031917692.1;Parent=rna-XM_031917692.1
NW_003791058.1	Gnomon	exon	2371427	2371759	.	-	.	ID=exon-XM_031917692.1-1;Dbxref=GeneID:100864169%2CGenbank:XM_031917692.1;Parent=rna-XM_031917692.1
NW_003791058.1	Gnomon	exon	2371143	2371322	.	-	.	ID=exon-XM_031917692.1-2;Dbxref=GeneID:100864169%2CGenbank:XM_031917692.1;Parent=rna-XM_031917692.1
NW_003791058.1	Gnomon	CDS	2711613	2711816	.	+	0	Name=XP_031773630.1;ID=cds-XP_031773630.1;Dbxref=GeneID:100869956%2CGenbank:XP_031773630.1;Parent=rna-XM_031917770.1
NW_003791058.1	Gnomon	CDS	2712114	2712662	.	+	0	Name=XP_031773630.1;ID=cds-XP_031773630.1;Dbxref=GeneID:100869956%2CGenbank:XP_031773630.1;Parent=rna-XM_031917770.1
NW_003791058.1	Gnomon	exon	3522050	3522172	.	+	.	ID=exon-XM_012489216.2-5;Dbxref=GeneID:100864645%2CGenbank:XM_012489216.2;Parent=rna-XM_012489216.2
NW_003791058.1	Gnomon	exon	3522253	3522407	.	+	.	ID=exon-XM_012489216.2-6;Dbxref=GeneID:100864645%2CGenbank:XM_012489216.2;Parent=rna-XM_012489216.2
NW_003791058.1	Gnomon	exon	3522516	3522605	.	+	.	ID=exon-XM_012489216.2-7;Dbxref=GeneID:100864645%2CGenbank:XM_012489216.2;Parent=rna-XM_012489216.2
NW_003791058.1	Gnomon	exon	3522684	3522875	.	+	.	ID=exon-XM_012489216.2-8;Dbxref=GeneID:100864645%2CGenbank:XM_012489216.2;Parent=rna-XM_012489216.2
NW_003791058.1	Gnomon	exon	3522953	3523351	.	+	.	ID=exon-XM_012489216.2-9;Dbxref=GeneID:100864645%2CGenbank:XM_012489216.2;Parent=rna-XM_012489216.2
NW_003791058.1	Gnomon	exon	3518590	3518824	.	+	.	ID=exon-XM_012489216.2-1;Dbxref=GeneID:100864645%2CGenbank:XM_012489216.2;Parent=rna-XM_012489216.2
NW_003791058.1	Gnomon	exon	3519376	3519482	.	+	.	ID=exon-XM_012489216.2-2;Dbxref=GeneID:100864645%2CGenbank:XM_012489216.2;Parent=rna-XM_012489216.2
NW_003791058.1	Gnomon	exon	3519688	3519980	.	+	.	ID=exon-XM_012489216.2-3;Dbxref=GeneID:100864645%2CGenbank:XM_012489216.2;Parent=rna-XM_012489216.2
NW_003791058.1	Gnomon	exon	3520771	3520882	.	+	.	ID=exon-XM_012489216.2-4;Dbxref=GeneID:100864645%2CGenbank:XM_012489216.2;Parent=rna-XM_012489216.2
NW_003791058.1	Gnomon	transcript	935582	977546	.	-	.	Name=XR_004225298.1;ID=rna-XR_004225298.1;Dbxref=GeneID:100872064%2CGenbank:XR_004225298.1;Parent=gene-LOC100872064
NW_003791058.1	RefSeq	cDNA_match	2612254	2612561	.	+	.	ID=ef71e1d0-4017-4931-8e42-61d0ebeb287a;Target=XM_031917714.1 1 308
NW_003791058.1	RefSeq	cDNA_match	2612700	2612881	.	+	.	ID=ef71e1d0-4017-4931-8e42-61d0ebeb287a;Target=XM_031917714.1 1 308
NW_003791058.1	RefSeq	cDNA_match	2613101	2613728	.	+	.	ID=ef71e1d0-4017-4931-8e42-61d0ebeb287a;Target=XM_031917714.1 1 308
NW_003791058.1	RefSeq	cDNA_match	2614112	2614595	.	+	.	ID=ef71e1d0-4017-4931-8e42-61d0ebeb287a;Target=XM_031917714.1 1 308
NW_003791058.1	RefSeq	cDNA_match	2614673	2614881	.	+	.	ID=ef71e1d0-4017-4931-8e42-61d0ebeb287a;Target=XM_031917714.1 1 308
NW_003791058.1	RefSeq	cDNA_match	2614962	2615124	.	+	.	ID=ef71e1d0-4017-4931-8e42-61d0ebeb287a;Target=XM_031917714.1 1 308
NW_003791058.1	RefSeq	cDNA_match	2615436	2615726	.	+	.	ID=ef71e1d0-4017-4931-8e42-61d0ebeb287a;Target=XM_031917714.1 1 308
NW_003791058.1	RefSeq	cDNA_match	2615999	2616232	.	+	.	ID=ef71e1d0-4017-4931-8e42-61d0ebeb287a;Target=XM_031917714.1 1 308
NW_003791058.1	RefSeq	cDNA_match	2616338	2616478	.	+	.	ID=ef71e1d0-4017-4931-8e42-61d0ebeb287a;Target=XM_031917714.1 1 308
NW_003791058.1	RefSeq	cDNA_match	2616585	2616749	.	+	.	ID=ef71e1d0-4017-4931-8e42-61d0ebeb287a;Target=XM_031917714.1 1 308
NW_003791058.1	RefSeq	cDNA_match	2616825	2616983	.	+	.	ID=ef71e1d0-4017-4931-8e42-61d0ebeb287a;Target=XM_031917714.1 1 308
NW_003791058.1	RefSeq	cDNA_match	2617153	2617282	.	+	.	ID=ef71e1d0-4017-4931-8e42-61d0ebeb287a;Target=XM_031917714.1 1 308
NW_003791058.1	RefSeq	cDNA_match	2617358	2617518	.	+	.	ID=ef71e1d0-4017-4931-8e42-61d0ebeb287a;Target=XM_031917714.1 1 308
NW_003791058.1	Gnomon	exon	4985490	4985870	.	-	.	ID=exon-XM_003695605.3-1;Dbxref=GeneID:100868696%2CGenbank:XM_003695605.3;Parent=rna-XM_003695605.3
NW_003791058.1	Gnomon	exon	4984384	4984571	.	-	.	ID=exon-XM_003695605.3-2;Dbxref=GeneID:100868696%2CGenbank:XM_003695605.3;Parent=rna-XM_003695605.3
NW_003791058.1	Gnomon	exon	4980246	4980454	.	-	.	ID=exon-XM_003695605.3-7;Dbxref=GeneID:100868696%2CGenbank:XM_003695605.3;Parent=rna-XM_003695605.3
NW_003791058.1	Gnomon	exon	4979833	4980125	.	-	.	ID=exon-XM_003695605.3-8;Dbxref=GeneID:100868696%2CGenbank:XM_003695605.3;Parent=rna-XM_003695605.3
NW_003791058.1	Gnomon	exon	4983458	4983628	.	-	.	ID=exon-XM_003695605.3-3;Dbxref=GeneID:100868696%2CGenbank:XM_003695605.3;Parent=rna-XM_003695605.3
NW_003791058.1	Gnomon	exon	4982633	4982893	.	-	.	ID=exon-XM_003695605.3-4;Dbxref=GeneID:100868696%2CGenbank:XM_003695605.3;Parent=rna-XM_003695605.3
NW_003791058.1	Gnomon	exon	4981636	4981815	.	-	.	ID=exon-XM_003695605.3-5;Dbxref=GeneID:100868696%2CGenbank:XM_003695605.3;Parent=rna-XM_003695605.3
NW_003791058.1	Gnomon	exon	4980708	4980834	.	-	.	ID=exon-XM_003695605.3-6;Dbxref=GeneID:100868696%2CGenbank:XM_003695605.3;Parent=rna-XM_003695605.3
NW_003791058.1	Gnomon	exon	202239	202664	.	+	.	ID=exon-XM_003695484.3-1;Dbxref=GeneID:100871742%2CGenbank:XM_003695484.3;Parent=rna-XM_003695484.3
NW_003791058.1	Gnomon	exon	230005	230172	.	+	.	ID=exon-XM_003695484.3-2;Dbxref=GeneID:100871742%2CGenbank:XM_003695484.3;Parent=rna-XM_003695484.3
NW_003791058.1	Gnomon	exon	233984	234062	.	+	.	ID=exon-XM_003695484.3-3;Dbxref=GeneID:100871742%2CGenbank:XM_003695484.3;Parent=rna-XM_003695484.3
NW_003791058.1	Gnomon	exon	244993	245306	.	+	.	ID=exon-XM_003695484.3-4;Dbxref=GeneID:100871742%2CGenbank:XM_003695484.3;Parent=rna-XM_003695484.3
NW_003791058.1	Gnomon	exon	246233	246436	.	+	.	ID=exon-XM_003695484.3-5;Dbxref=GeneID:100871742%2CGenbank:XM_003695484.3;Parent=rna-XM_003695484.3
NW_003791058.1	Gnomon	exon	257733	257964	.	+	.	ID=exon-XM_003695484.3-6;Dbxref=GeneID:100871742%2CGenbank:XM_003695484.3;Parent=rna-XM_003695484.3
NW_003791058.1	Gnomon	exon	258192	258416	.	+	.	ID=exon-XM_003695484.3-7;Dbxref=GeneID:100871742%2CGenbank:XM_003695484.3;Parent=rna-XM_003695484.3
NW_003791058.1	Gnomon	exon	276299	276584	.	+	.	ID=exon-XM_003695484.3-8;Dbxref=GeneID:100871742%2CGenbank:XM_003695484.3;Parent=rna-XM_003695484.3
NW_003791058.1	Gnomon	exon	276833	276981	.	+	.	ID=exon-XM_003695484.3-9;Dbxref=GeneID:100871742%2CGenbank:XM_003695484.3;Parent=rna-XM_003695484.3
NW_003791058.1	Gnomon	mRNA	3526653	3531276	.	-	.	Name=XM_012489234.2;ID=rna-XM_012489234.2;Dbxref=GeneID:100864084%2CGenbank:XM_012489234.2;Parent=gene-LOC100864084
NW_003791058.1	Gnomon	CDS	1832914	1833033	.	-	0	Name=XP_031773535.1;ID=cds-XP_031773535.1;Dbxref=GeneID:100862992%2CGenbank:XP_031773535.1;Parent=rna-XM_031917675.1
NW_003791058.1	Gnomon	CDS	1821363	1821765	.	-	0	Name=XP_031773535.1;ID=cds-XP_031773535.1;Dbxref=GeneID:100862992%2CGenbank:XP_031773535.1;Parent=rna-XM_031917675.1
NW_003791058.1	Gnomon	CDS	1819410	1820927	.	-	0	Name=XP_031773535.1;ID=cds-XP_031773535.1;Dbxref=GeneID:100862992%2CGenbank:XP_031773535.1;Parent=rna-XM_031917675.1
NW_003791058.1	Gnomon	CDS	1816912	1818845	.	-	0	Name=XP_031773535.1;ID=cds-XP_031773535.1;Dbxref=GeneID:100862992%2CGenbank:XP_031773535.1;Parent=rna-XM_031917675.1
NW_003791058.1	Gnomon	CDS	1816367	1816578	.	-	0	Name=XP_031773535.1;ID=cds-XP_031773535.1;Dbxref=GeneID:100862992%2CGenbank:XP_031773535.1;Parent=rna-XM_031917675.1
NW_003791058.1	Gnomon	CDS	1815436	1815700	.	-	0	Name=XP_031773535.1;ID=cds-XP_031773535.1;Dbxref=GeneID:100862992%2CGenbank:XP_031773535.1;Parent=rna-XM_031917675.1
NW_003791058.1	Gnomon	CDS	1815066	1815287	.	-	0	Name=XP_031773535.1;ID=cds-XP_031773535.1;Dbxref=GeneID:100862992%2CGenbank:XP_031773535.1;Parent=rna-XM_031917675.1
NW_003791058.1	Gnomon	CDS	1814804	1814953	.	-	0	Name=XP_031773535.1;ID=cds-XP_031773535.1;Dbxref=GeneID:100862992%2CGenbank:XP_031773535.1;Parent=rna-XM_031917675.1
NW_003791058.1	Gnomon	CDS	1814576	1814683	.	-	0	Name=XP_031773535.1;ID=cds-XP_031773535.1;Dbxref=GeneID:100862992%2CGenbank:XP_031773535.1;Parent=rna-XM_031917675.1
NW_003791058.1	Gnomon	CDS	1814309	1814461	.	-	0	Name=XP_031773535.1;ID=cds-XP_031773535.1;Dbxref=GeneID:100862992%2CGenbank:XP_031773535.1;Parent=rna-XM_031917675.1
NW_003791058.1	Gnomon	CDS	1814113	1814229	.	-	0	Name=XP_031773535.1;ID=cds-XP_031773535.1;Dbxref=GeneID:100862992%2CGenbank:XP_031773535.1;Parent=rna-XM_031917675.1
NW_003791058.1	Gnomon	CDS	1813931	1814032	.	-	0	Name=XP_031773535.1;ID=cds-XP_031773535.1;Dbxref=GeneID:100862992%2CGenbank:XP_031773535.1;Parent=rna-XM_031917675.1
NW_003791058.1	Gnomon	CDS	1813600	1813728	.	-	0	Name=XP_031773535.1;ID=cds-XP_031773535.1;Dbxref=GeneID:100862992%2CGenbank:XP_031773535.1;Parent=rna-XM_031917675.1
NW_003791058.1	Gnomon	exon	3463134	3463349	.	+	.	ID=exon-XM_012489002.2-10;Dbxref=GeneID:100872775%2CGenbank:XM_012489002.2;Parent=rna-XM_012489002.2
NW_003791058.1	Gnomon	exon	165375	165631	.	-	.	ID=exon-XM_003695465.3-1;Dbxref=GeneID:100869599%2CGenbank:XM_003695465.3;Parent=rna-XM_003695465.3
NW_003791058.1	Gnomon	exon	165052	165201	.	-	.	ID=exon-XM_003695465.3-2;Dbxref=GeneID:100869599%2CGenbank:XM_003695465.3;Parent=rna-XM_003695465.3
NW_003791058.1	Gnomon	CDS	160167	160200	.	-	0	Name=XP_012344543.1;ID=cds-XP_012344543.1;Dbxref=GeneID:100866776%2CGenbank:XP_012344543.1;Parent=rna-XM_012489089.1
NW_003791058.1	Gnomon	CDS	159628	159826	.	-	0	Name=XP_012344543.1;ID=cds-XP_012344543.1;Dbxref=GeneID:100866776%2CGenbank:XP_012344543.1;Parent=rna-XM_012489089.1
NW_003791058.1	Gnomon	CDS	159330	159551	.	-	0	Name=XP_012344543.1;ID=cds-XP_012344543.1;Dbxref=GeneID:100866776%2CGenbank:XP_012344543.1;Parent=rna-XM_012489089.1
NW_003791058.1	Gnomon	CDS	159111	159212	.	-	0	Name=XP_012344543.1;ID=cds-XP_012344543.1;Dbxref=GeneID:100866776%2CGenbank:XP_012344543.1;Parent=rna-XM_012489089.1
NW_003791058.1	Gnomon	CDS	157195	157360	.	-	0	Name=XP_012344543.1;ID=cds-XP_012344543.1;Dbxref=GeneID:100866776%2CGenbank:XP_012344543.1;Parent=rna-XM_012489089.1
NW_003791058.1	Gnomon	CDS	157015	157122	.	-	0	Name=XP_012344543.1;ID=cds-XP_012344543.1;Dbxref=GeneID:100866776%2CGenbank:XP_012344543.1;Parent=rna-XM_012489089.1
NW_003791058.1	Gnomon	CDS	156627	156791	.	-	0	Name=XP_012344543.1;ID=cds-XP_012344543.1;Dbxref=GeneID:100866776%2CGenbank:XP_012344543.1;Parent=rna-XM_012489089.1
NW_003791058.1	Gnomon	CDS	156361	156558	.	-	0	Name=XP_012344543.1;ID=cds-XP_012344543.1;Dbxref=GeneID:100866776%2CGenbank:XP_012344543.1;Parent=rna-XM_012489089.1
NW_003791058.1	Gnomon	exon	163982	164113	.	-	.	ID=exon-XM_003695465.3-3;Dbxref=GeneID:100869599%2CGenbank:XM_003695465.3;Parent=rna-XM_003695465.3
NW_003791058.1	Gnomon	exon	163216	163801	.	-	.	ID=exon-XM_003695465.3-4;Dbxref=GeneID:100869599%2CGenbank:XM_003695465.3;Parent=rna-XM_003695465.3
NW_003791058.1	Gnomon	CDS	3618017	3619027	.	+	0	Name=XP_012344689.1;ID=cds-XP_012344689.1;Dbxref=GeneID:100867290%2CGenbank:XP_012344689.1;Parent=rna-XM_012489235.2
NW_003791058.1	Gnomon	CDS	3619100	3619528	.	+	0	Name=XP_012344689.1;ID=cds-XP_012344689.1;Dbxref=GeneID:100867290%2CGenbank:XP_012344689.1;Parent=rna-XM_012489235.2
NW_003791058.1	Gnomon	CDS	5005687	5005861	.	+	0	Name=XP_003695586.1;ID=cds-XP_003695586.1;Dbxref=GeneID:100869478%2CGenbank:XP_003695586.1;Parent=rna-XM_003695538.3
NW_003791058.1	Gnomon	CDS	5019861	5020093	.	+	0	Name=XP_003695586.1;ID=cds-XP_003695586.1;Dbxref=GeneID:100869478%2CGenbank:XP_003695586.1;Parent=rna-XM_003695538.3
NW_003791058.1	Gnomon	CDS	5036231	5036328	.	+	0	Name=XP_003695586.1;ID=cds-XP_003695586.1;Dbxref=GeneID:100869478%2CGenbank:XP_003695586.1;Parent=rna-XM_003695538.3
NW_003791058.1	Gnomon	CDS	5036436	5036614	.	+	0	Name=XP_003695586.1;ID=cds-XP_003695586.1;Dbxref=GeneID:100869478%2CGenbank:XP_003695586.1;Parent=rna-XM_003695538.3
NW_003791058.1	Gnomon	CDS	5036769	5036932	.	+	0	Name=XP_003695586.1;ID=cds-XP_003695586.1;Dbxref=GeneID:100869478%2CGenbank:XP_003695586.1;Parent=rna-XM_003695538.3
NW_003791058.1	Gnomon	transcript	934537	977546	.	-	.	Name=XR_004225297.1;ID=rna-XR_004225297.1;Dbxref=GeneID:100872064%2CGenbank:XR_004225297.1;Parent=gene-LOC100872064
NW_003791058.1	Gnomon	CDS	642553	642909	.	-	0	Name=XP_012344449.1;ID=cds-XP_012344449.1;Dbxref=GeneID:105736004%2CGenbank:XP_012344449.1;Parent=rna-XM_012488995.2
NW_003791058.1	Gnomon	CDS	640887	641210	.	-	0	Name=XP_012344449.1;ID=cds-XP_012344449.1;Dbxref=GeneID:105736004%2CGenbank:XP_012344449.1;Parent=rna-XM_012488995.2
NW_003791058.1	Gnomon	mRNA	211034	278199	.	+	.	Name=XM_012489139.2;ID=rna-XM_012489139.2;Dbxref=GeneID:100871742%2CGenbank:XM_012489139.2;Parent=gene-LOC100871742
NW_003791058.1	Gnomon	gene	3144980	3147466	.	+	.	Name=LOC100865923;ID=gene-LOC100865923;Dbxref=GeneID:100865923
NW_003791058.1	Gnomon	gene	2543873	2548369	.	+	.	Name=LOC100865955;ID=gene-LOC100865955;Dbxref=GeneID:100865955
NW_003791058.1	Gnomon	CDS	1832914	1833033	.	-	0	Name=XP_031773534.1;ID=cds-XP_031773534.1;Dbxref=GeneID:100862992%2CGenbank:XP_031773534.1;Parent=rna-XM_031917674.1
NW_003791058.1	Gnomon	CDS	1821363	1821765	.	-	0	Name=XP_031773534.1;ID=cds-XP_031773534.1;Dbxref=GeneID:100862992%2CGenbank:XP_031773534.1;Parent=rna-XM_031917674.1
NW_003791058.1	Gnomon	CDS	1819410	1820927	.	-	0	Name=XP_031773534.1;ID=cds-XP_031773534.1;Dbxref=GeneID:100862992%2CGenbank:XP_031773534.1;Parent=rna-XM_031917674.1
NW_003791058.1	Gnomon	CDS	1816912	1818845	.	-	0	Name=XP_031773534.1;ID=cds-XP_031773534.1;Dbxref=GeneID:100862992%2CGenbank:XP_031773534.1;Parent=rna-XM_031917674.1
NW_003791058.1	Gnomon	CDS	1816367	1816578	.	-	0	Name=XP_031773534.1;ID=cds-XP_031773534.1;Dbxref=GeneID:100862992%2CGenbank:XP_031773534.1;Parent=rna-XM_031917674.1
NW_003791058.1	Gnomon	CDS	1815436	1815700	.	-	0	Name=XP_031773534.1;ID=cds-XP_031773534.1;Dbxref=GeneID:100862992%2CGenbank:XP_031773534.1;Parent=rna-XM_031917674.1
NW_003791058.1	Gnomon	CDS	1815066	1815287	.	-	0	Name=XP_031773534.1;ID=cds-XP_031773534.1;Dbxref=GeneID:100862992%2CGenbank:XP_031773534.1;Parent=rna-XM_031917674.1
NW_003791058.1	Gnomon	CDS	1814804	1814953	.	-	0	Name=XP_031773534.1;ID=cds-XP_031773534.1;Dbxref=GeneID:100862992%2CGenbank:XP_031773534.1;Parent=rna-XM_031917674.1
NW_003791058.1	Gnomon	CDS	1814576	1814683	.	-	0	Name=XP_031773534.1;ID=cds-XP_031773534.1;Dbxref=GeneID:100862992%2CGenbank:XP_031773534.1;Parent=rna-XM_031917674.1
NW_003791058.1	Gnomon	CDS	1814309	1814461	.	-	0	Name=XP_031773534.1;ID=cds-XP_031773534.1;Dbxref=GeneID:100862992%2CGenbank:XP_031773534.1;Parent=rna-XM_031917674.1
NW_003791058.1	Gnomon	CDS	1814113	1814229	.	-	0	Name=XP_031773534.1;ID=cds-XP_031773534.1;Dbxref=GeneID:100862992%2CGenbank:XP_031773534.1;Parent=rna-XM_031917674.1
NW_003791058.1	Gnomon	CDS	1813931	1814032	.	-	0	Name=XP_031773534.1;ID=cds-XP_031773534.1;Dbxref=GeneID:100862992%2CGenbank:XP_031773534.1;Parent=rna-XM_031917674.1
NW_003791058.1	Gnomon	CDS	1813600	1813728	.	-	0	Name=XP_031773534.1;ID=cds-XP_031773534.1;Dbxref=GeneID:100862992%2CGenbank:XP_031773534.1;Parent=rna-XM_031917674.1
NW_003791058.1	Gnomon	exon	2378859	2379257	.	+	.	ID=exon-XM_012489223.2-10;Dbxref=GeneID:100863697%2CGenbank:XM_012489223.2;Parent=rna-XM_012489223.2
NW_003791058.1	Gnomon	exon	3458115	3458410	.	+	.	ID=exon-XM_031917737.1-3;Dbxref=GeneID:100866575%2CGenbank:XM_031917737.1;Parent=rna-XM_031917737.1
NW_003791058.1	Gnomon	exon	3458471	3458578	.	+	.	ID=exon-XM_031917737.1-4;Dbxref=GeneID:100866575%2CGenbank:XM_031917737.1;Parent=rna-XM_031917737.1
NW_003791058.1	Gnomon	exon	3458782	3458815	.	+	.	ID=exon-XM_031917737.1-5;Dbxref=GeneID:100866575%2CGenbank:XM_031917737.1;Parent=rna-XM_031917737.1
NW_003791058.1	Gnomon	exon	3457701	3457761	.	+	.	ID=exon-XM_031917737.1-1;Dbxref=GeneID:100866575%2CGenbank:XM_031917737.1;Parent=rna-XM_031917737.1
NW_003791058.1	Gnomon	exon	3457846	3457983	.	+	.	ID=exon-XM_031917737.1-2;Dbxref=GeneID:100866575%2CGenbank:XM_031917737.1;Parent=rna-XM_031917737.1
NW_003791058.1	Gnomon	exon	2540645	2540692	.	-	.	ID=exon-XM_031917667.1-1;Dbxref=GeneID:100865708%2CGenbank:XM_031917667.1;Parent=rna-XM_031917667.1
NW_003791058.1	Gnomon	exon	2539922	2540035	.	-	.	ID=exon-XM_031917667.1-2;Dbxref=GeneID:100865708%2CGenbank:XM_031917667.1;Parent=rna-XM_031917667.1
NW_003791058.1	Gnomon	mRNA	4577332	4830292	.	+	.	Name=XM_031917744.1;ID=rna-XM_031917744.1;Dbxref=GeneID:100868219%2CGenbank:XM_031917744.1;Parent=gene-LOC100868219
NW_003791058.1	Gnomon	exon	3152520	3153408	.	+	.	ID=exon-XM_012489039.2-1;Dbxref=GeneID:100866165%2CGenbank:XM_012489039.2;Parent=rna-XM_012489039.2
NW_003791058.1	Gnomon	exon	3189565	3189625	.	+	.	ID=exon-XM_012489039.2-2;Dbxref=GeneID:100866165%2CGenbank:XM_012489039.2;Parent=rna-XM_012489039.2
NW_003791058.1	Gnomon	exon	3240294	3240351	.	+	.	ID=exon-XM_012489039.2-3;Dbxref=GeneID:100866165%2CGenbank:XM_012489039.2;Parent=rna-XM_012489039.2
NW_003791058.1	Gnomon	exon	3253811	3253979	.	+	.	ID=exon-XM_012489039.2-4;Dbxref=GeneID:100866165%2CGenbank:XM_012489039.2;Parent=rna-XM_012489039.2
NW_003791058.1	Gnomon	exon	3272407	3272634	.	+	.	ID=exon-XM_012489039.2-5;Dbxref=GeneID:100866165%2CGenbank:XM_012489039.2;Parent=rna-XM_012489039.2
NW_003791058.1	Gnomon	exon	3272766	3272951	.	+	.	ID=exon-XM_012489039.2-6;Dbxref=GeneID:100866165%2CGenbank:XM_012489039.2;Parent=rna-XM_012489039.2
NW_003791058.1	Gnomon	exon	3273182	3273344	.	+	.	ID=exon-XM_012489039.2-7;Dbxref=GeneID:100866165%2CGenbank:XM_012489039.2;Parent=rna-XM_012489039.2
NW_003791058.1	Gnomon	exon	3273479	3273496	.	+	.	ID=exon-XM_012489039.2-8;Dbxref=GeneID:100866165%2CGenbank:XM_012489039.2;Parent=rna-XM_012489039.2
NW_003791058.1	Gnomon	exon	3274282	3274525	.	+	.	ID=exon-XM_012489039.2-9;Dbxref=GeneID:100866165%2CGenbank:XM_012489039.2;Parent=rna-XM_012489039.2
NW_003791058.1	Gnomon	CDS	3529387	3529533	.	-	0	Name=XP_012344688.1;ID=cds-XP_012344688.1;Dbxref=GeneID:100864084%2CGenbank:XP_012344688.1;Parent=rna-XM_012489234.2
NW_003791058.1	Gnomon	CDS	3528951	3529251	.	-	0	Name=XP_012344688.1;ID=cds-XP_012344688.1;Dbxref=GeneID:100864084%2CGenbank:XP_012344688.1;Parent=rna-XM_012489234.2
NW_003791058.1	Gnomon	CDS	3528654	3528837	.	-	0	Name=XP_012344688.1;ID=cds-XP_012344688.1;Dbxref=GeneID:100864084%2CGenbank:XP_012344688.1;Parent=rna-XM_012489234.2
NW_003791058.1	Gnomon	CDS	3528269	3528536	.	-	0	Name=XP_012344688.1;ID=cds-XP_012344688.1;Dbxref=GeneID:100864084%2CGenbank:XP_012344688.1;Parent=rna-XM_012489234.2
NW_003791058.1	Gnomon	CDS	3527805	3528179	.	-	0	Name=XP_012344688.1;ID=cds-XP_012344688.1;Dbxref=GeneID:100864084%2CGenbank:XP_012344688.1;Parent=rna-XM_012489234.2
NW_003791058.1	Gnomon	CDS	3527432	3527734	.	-	0	Name=XP_012344688.1;ID=cds-XP_012344688.1;Dbxref=GeneID:100864084%2CGenbank:XP_012344688.1;Parent=rna-XM_012489234.2
NW_003791058.1	Gnomon	CDS	3527135	3527302	.	-	0	Name=XP_012344688.1;ID=cds-XP_012344688.1;Dbxref=GeneID:100864084%2CGenbank:XP_012344688.1;Parent=rna-XM_012489234.2
NW_003791058.1	Gnomon	CDS	3526944	3527033	.	-	0	Name=XP_012344688.1;ID=cds-XP_012344688.1;Dbxref=GeneID:100864084%2CGenbank:XP_012344688.1;Parent=rna-XM_012489234.2
NW_003791058.1	Gnomon	exon	2364428	2364718	.	+	.	ID=exon-XM_003695417.3-4;Dbxref=GeneID:100863972%2CGenbank:XM_003695417.3;Parent=rna-XM_003695417.3
NW_003791058.1	Gnomon	exon	2364787	2364943	.	+	.	ID=exon-XM_003695417.3-5;Dbxref=GeneID:100863972%2CGenbank:XM_003695417.3;Parent=rna-XM_003695417.3
NW_003791058.1	Gnomon	exon	2365020	2365150	.	+	.	ID=exon-XM_003695417.3-6;Dbxref=GeneID:100863972%2CGenbank:XM_003695417.3;Parent=rna-XM_003695417.3
NW_003791058.1	Gnomon	exon	2365219	2365526	.	+	.	ID=exon-XM_003695417.3-7;Dbxref=GeneID:100863972%2CGenbank:XM_003695417.3;Parent=rna-XM_003695417.3
NW_003791058.1	Gnomon	exon	2365612	2366376	.	+	.	ID=exon-XM_003695417.3-8;Dbxref=GeneID:100863972%2CGenbank:XM_003695417.3;Parent=rna-XM_003695417.3
NW_003791058.1	Gnomon	exon	2362503	2362861	.	+	.	ID=exon-XM_003695417.3-1;Dbxref=GeneID:100863972%2CGenbank:XM_003695417.3;Parent=rna-XM_003695417.3
NW_003791058.1	Gnomon	exon	2363152	2363397	.	+	.	ID=exon-XM_003695417.3-2;Dbxref=GeneID:100863972%2CGenbank:XM_003695417.3;Parent=rna-XM_003695417.3
NW_003791058.1	Gnomon	exon	2363523	2363720	.	+	.	ID=exon-XM_003695417.3-3;Dbxref=GeneID:100863972%2CGenbank:XM_003695417.3;Parent=rna-XM_003695417.3
NW_003791058.1	Gnomon	exon	2536552	2536717	.	-	.	ID=exon-XM_031917667.1-7;Dbxref=GeneID:100865708%2CGenbank:XM_031917667.1;Parent=rna-XM_031917667.1
NW_003791058.1	Gnomon	exon	2536342	2536411	.	-	.	ID=exon-XM_031917667.1-8;Dbxref=GeneID:100865708%2CGenbank:XM_031917667.1;Parent=rna-XM_031917667.1
NW_003791058.1	Gnomon	exon	2535871	2536030	.	-	.	ID=exon-XM_031917667.1-9;Dbxref=GeneID:100865708%2CGenbank:XM_031917667.1;Parent=rna-XM_031917667.1
NW_003791058.1	Gnomon	exon	2539408	2539552	.	-	.	ID=exon-XM_031917667.1-3;Dbxref=GeneID:100865708%2CGenbank:XM_031917667.1;Parent=rna-XM_031917667.1
NW_003791058.1	Gnomon	exon	2539079	2539198	.	-	.	ID=exon-XM_031917667.1-4;Dbxref=GeneID:100865708%2CGenbank:XM_031917667.1;Parent=rna-XM_031917667.1
NW_003791058.1	Gnomon	exon	2538604	2538803	.	-	.	ID=exon-XM_031917667.1-5;Dbxref=GeneID:100865708%2CGenbank:XM_031917667.1;Parent=rna-XM_031917667.1
NW_003791058.1	Gnomon	exon	2538107	2538316	.	-	.	ID=exon-XM_031917667.1-6;Dbxref=GeneID:100865708%2CGenbank:XM_031917667.1;Parent=rna-XM_031917667.1
NW_003791058.1	Gnomon	mRNA	2635205	2636190	.	+	.	Name=XM_003695471.3;ID=rna-XM_003695471.3;Dbxref=GeneID:100870154%2CGenbank:XM_003695471.3;Parent=gene-LOC100870154
NW_003791058.1	Gnomon	mRNA	1545220	1548698	.	+	.	Name=XM_012489236.2;ID=rna-XM_012489236.2;Dbxref=GeneID:100869156%2CGenbank:XM_012489236.2;Note=The sequence of the model RefSeq transcript was modified relative to this genomic sequence to represent the inferred CDS: inserted 1 base in 1 codon%3B deleted 1 base in 1 codon;Parent=gene-LOC100869156
NW_003791058.1	Gnomon	exon	2583369	2583387	.	-	.	ID=exon-XM_012489071.2-1;Dbxref=GeneID:100864170%2CGenbank:XM_012489071.2;Parent=rna-XM_012489071.2
NW_003791058.1	Gnomon	CDS	3253820	3253979	.	+	0	Name=XP_031773636.1;ID=cds-XP_031773636.1;Dbxref=GeneID:100866165%2CGenbank:XP_031773636.1;Parent=rna-XM_031917776.1
NW_003791058.1	Gnomon	CDS	3272407	3272634	.	+	0	Name=XP_031773636.1;ID=cds-XP_031773636.1;Dbxref=GeneID:100866165%2CGenbank:XP_031773636.1;Parent=rna-XM_031917776.1
NW_003791058.1	Gnomon	CDS	3272766	3272951	.	+	0	Name=XP_031773636.1;ID=cds-XP_031773636.1;Dbxref=GeneID:100866165%2CGenbank:XP_031773636.1;Parent=rna-XM_031917776.1
NW_003791058.1	Gnomon	CDS	3273182	3273344	.	+	0	Name=XP_031773636.1;ID=cds-XP_031773636.1;Dbxref=GeneID:100866165%2CGenbank:XP_031773636.1;Parent=rna-XM_031917776.1
NW_003791058.1	Gnomon	CDS	3274282	3274525	.	+	0	Name=XP_031773636.1;ID=cds-XP_031773636.1;Dbxref=GeneID:100866165%2CGenbank:XP_031773636.1;Parent=rna-XM_031917776.1
NW_003791058.1	Gnomon	CDS	3274691	3274958	.	+	0	Name=XP_031773636.1;ID=cds-XP_031773636.1;Dbxref=GeneID:100866165%2CGenbank:XP_031773636.1;Parent=rna-XM_031917776.1
NW_003791058.1	Gnomon	CDS	3275155	3275546	.	+	0	Name=XP_031773636.1;ID=cds-XP_031773636.1;Dbxref=GeneID:100866165%2CGenbank:XP_031773636.1;Parent=rna-XM_031917776.1
NW_003791058.1	Gnomon	CDS	3275899	3276213	.	+	0	Name=XP_031773636.1;ID=cds-XP_031773636.1;Dbxref=GeneID:100866165%2CGenbank:XP_031773636.1;Parent=rna-XM_031917776.1
NW_003791058.1	Gnomon	CDS	3276338	3276612	.	+	0	Name=XP_031773636.1;ID=cds-XP_031773636.1;Dbxref=GeneID:100866165%2CGenbank:XP_031773636.1;Parent=rna-XM_031917776.1
NW_003791058.1	Gnomon	CDS	3276822	3276903	.	+	0	Name=XP_031773636.1;ID=cds-XP_031773636.1;Dbxref=GeneID:100866165%2CGenbank:XP_031773636.1;Parent=rna-XM_031917776.1
NW_003791058.1	Gnomon	CDS	3279795	3280430	.	+	0	Name=XP_031773636.1;ID=cds-XP_031773636.1;Dbxref=GeneID:100866165%2CGenbank:XP_031773636.1;Parent=rna-XM_031917776.1
NW_003791058.1	Gnomon	CDS	3286131	3286196	.	+	0	Name=XP_031773636.1;ID=cds-XP_031773636.1;Dbxref=GeneID:100866165%2CGenbank:XP_031773636.1;Parent=rna-XM_031917776.1
NW_003791058.1	Gnomon	CDS	3286813	3286857	.	+	0	Name=XP_031773636.1;ID=cds-XP_031773636.1;Dbxref=GeneID:100866165%2CGenbank:XP_031773636.1;Parent=rna-XM_031917776.1
NW_003791058.1	Gnomon	CDS	3287887	3287940	.	+	0	Name=XP_031773636.1;ID=cds-XP_031773636.1;Dbxref=GeneID:100866165%2CGenbank:XP_031773636.1;Parent=rna-XM_031917776.1
NW_003791058.1	Gnomon	CDS	3288921	3289119	.	+	0	Name=XP_031773636.1;ID=cds-XP_031773636.1;Dbxref=GeneID:100866165%2CGenbank:XP_031773636.1;Parent=rna-XM_031917776.1
NW_003791058.1	Gnomon	CDS	3289190	3289309	.	+	0	Name=XP_031773636.1;ID=cds-XP_031773636.1;Dbxref=GeneID:100866165%2CGenbank:XP_031773636.1;Parent=rna-XM_031917776.1
NW_003791058.1	Gnomon	CDS	3289384	3289957	.	+	0	Name=XP_031773636.1;ID=cds-XP_031773636.1;Dbxref=GeneID:100866165%2CGenbank:XP_031773636.1;Parent=rna-XM_031917776.1
NW_003791058.1	Gnomon	CDS	3290033	3290252	.	+	0	Name=XP_031773636.1;ID=cds-XP_031773636.1;Dbxref=GeneID:100866165%2CGenbank:XP_031773636.1;Parent=rna-XM_031917776.1
NW_003791058.1	Gnomon	CDS	3290338	3291076	.	+	0	Name=XP_031773636.1;ID=cds-XP_031773636.1;Dbxref=GeneID:100866165%2CGenbank:XP_031773636.1;Parent=rna-XM_031917776.1
NW_003791058.1	Gnomon	CDS	3291165	3291425	.	+	0	Name=XP_031773636.1;ID=cds-XP_031773636.1;Dbxref=GeneID:100866165%2CGenbank:XP_031773636.1;Parent=rna-XM_031917776.1
NW_003791058.1	Gnomon	CDS	3291506	3292004	.	+	0	Name=XP_031773636.1;ID=cds-XP_031773636.1;Dbxref=GeneID:100866165%2CGenbank:XP_031773636.1;Parent=rna-XM_031917776.1
NW_003791058.1	Gnomon	CDS	3292091	3292325	.	+	0	Name=XP_031773636.1;ID=cds-XP_031773636.1;Dbxref=GeneID:100866165%2CGenbank:XP_031773636.1;Parent=rna-XM_031917776.1
NW_003791058.1	Gnomon	CDS	3293297	3293418	.	+	0	Name=XP_031773636.1;ID=cds-XP_031773636.1;Dbxref=GeneID:100866165%2CGenbank:XP_031773636.1;Parent=rna-XM_031917776.1
NW_003791058.1	Gnomon	CDS	3293491	3293632	.	+	0	Name=XP_031773636.1;ID=cds-XP_031773636.1;Dbxref=GeneID:100866165%2CGenbank:XP_031773636.1;Parent=rna-XM_031917776.1
NW_003791058.1	Gnomon	CDS	3293723	3293853	.	+	0	Name=XP_031773636.1;ID=cds-XP_031773636.1;Dbxref=GeneID:100866165%2CGenbank:XP_031773636.1;Parent=rna-XM_031917776.1
NW_003791058.1	Gnomon	CDS	3294755	3295039	.	+	0	Name=XP_031773636.1;ID=cds-XP_031773636.1;Dbxref=GeneID:100866165%2CGenbank:XP_031773636.1;Parent=rna-XM_031917776.1
NW_003791058.1	Gnomon	CDS	3295232	3295409	.	+	0	Name=XP_031773636.1;ID=cds-XP_031773636.1;Dbxref=GeneID:100866165%2CGenbank:XP_031773636.1;Parent=rna-XM_031917776.1
NW_003791058.1	Gnomon	exon	2567663	2567811	.	-	.	ID=exon-XM_012489071.2-4;Dbxref=GeneID:100864170%2CGenbank:XM_012489071.2;Parent=rna-XM_012489071.2
NW_003791058.1	Gnomon	exon	2568113	2568373	.	-	.	ID=exon-XM_012489071.2-2;Dbxref=GeneID:100864170%2CGenbank:XM_012489071.2;Parent=rna-XM_012489071.2
NW_003791058.1	Gnomon	exon	2567911	2568012	.	-	.	ID=exon-XM_012489071.2-3;Dbxref=GeneID:100864170%2CGenbank:XM_012489071.2;Parent=rna-XM_012489071.2
NW_003791058.1	Gnomon	exon	5109855	5110558	.	+	.	ID=exon-XM_012489123.2-1;Dbxref=GeneID:105736021%2CGenbank:XM_012489123.2;Parent=rna-XM_012489123.2
NW_003791058.1	Gnomon	CDS	3253820	3253979	.	+	0	Name=XP_031773635.1;ID=cds-XP_031773635.1;Dbxref=GeneID:100866165%2CGenbank:XP_031773635.1;Parent=rna-XM_031917775.1
NW_003791058.1	Gnomon	CDS	3272407	3272634	.	+	0	Name=XP_031773635.1;ID=cds-XP_031773635.1;Dbxref=GeneID:100866165%2CGenbank:XP_031773635.1;Parent=rna-XM_031917775.1
NW_003791058.1	Gnomon	CDS	3272766	3272951	.	+	0	Name=XP_031773635.1;ID=cds-XP_031773635.1;Dbxref=GeneID:100866165%2CGenbank:XP_031773635.1;Parent=rna-XM_031917775.1
NW_003791058.1	Gnomon	CDS	3273182	3273344	.	+	0	Name=XP_031773635.1;ID=cds-XP_031773635.1;Dbxref=GeneID:100866165%2CGenbank:XP_031773635.1;Parent=rna-XM_031917775.1
NW_003791058.1	Gnomon	CDS	3274282	3274525	.	+	0	Name=XP_031773635.1;ID=cds-XP_031773635.1;Dbxref=GeneID:100866165%2CGenbank:XP_031773635.1;Parent=rna-XM_031917775.1
NW_003791058.1	Gnomon	CDS	3274691	3274958	.	+	0	Name=XP_031773635.1;ID=cds-XP_031773635.1;Dbxref=GeneID:100866165%2CGenbank:XP_031773635.1;Parent=rna-XM_031917775.1
NW_003791058.1	Gnomon	CDS	3275155	3275546	.	+	0	Name=XP_031773635.1;ID=cds-XP_031773635.1;Dbxref=GeneID:100866165%2CGenbank:XP_031773635.1;Parent=rna-XM_031917775.1
NW_003791058.1	Gnomon	CDS	3275899	3276213	.	+	0	Name=XP_031773635.1;ID=cds-XP_031773635.1;Dbxref=GeneID:100866165%2CGenbank:XP_031773635.1;Parent=rna-XM_031917775.1
NW_003791058.1	Gnomon	CDS	3276338	3276612	.	+	0	Name=XP_031773635.1;ID=cds-XP_031773635.1;Dbxref=GeneID:100866165%2CGenbank:XP_031773635.1;Parent=rna-XM_031917775.1
NW_003791058.1	Gnomon	CDS	3276822	3276903	.	+	0	Name=XP_031773635.1;ID=cds-XP_031773635.1;Dbxref=GeneID:100866165%2CGenbank:XP_031773635.1;Parent=rna-XM_031917775.1
NW_003791058.1	Gnomon	CDS	3279795	3280430	.	+	0	Name=XP_031773635.1;ID=cds-XP_031773635.1;Dbxref=GeneID:100866165%2CGenbank:XP_031773635.1;Parent=rna-XM_031917775.1
NW_003791058.1	Gnomon	CDS	3286131	3286196	.	+	0	Name=XP_031773635.1;ID=cds-XP_031773635.1;Dbxref=GeneID:100866165%2CGenbank:XP_031773635.1;Parent=rna-XM_031917775.1
NW_003791058.1	Gnomon	CDS	3286813	3286857	.	+	0	Name=XP_031773635.1;ID=cds-XP_031773635.1;Dbxref=GeneID:100866165%2CGenbank:XP_031773635.1;Parent=rna-XM_031917775.1
NW_003791058.1	Gnomon	CDS	3287887	3287940	.	+	0	Name=XP_031773635.1;ID=cds-XP_031773635.1;Dbxref=GeneID:100866165%2CGenbank:XP_031773635.1;Parent=rna-XM_031917775.1
NW_003791058.1	Gnomon	CDS	3288921	3289119	.	+	0	Name=XP_031773635.1;ID=cds-XP_031773635.1;Dbxref=GeneID:100866165%2CGenbank:XP_031773635.1;Parent=rna-XM_031917775.1
NW_003791058.1	Gnomon	CDS	3289190	3289309	.	+	0	Name=XP_031773635.1;ID=cds-XP_031773635.1;Dbxref=GeneID:100866165%2CGenbank:XP_031773635.1;Parent=rna-XM_031917775.1
NW_003791058.1	Gnomon	CDS	3289384	3289957	.	+	0	Name=XP_031773635.1;ID=cds-XP_031773635.1;Dbxref=GeneID:100866165%2CGenbank:XP_031773635.1;Parent=rna-XM_031917775.1
NW_003791058.1	Gnomon	CDS	3290033	3290252	.	+	0	Name=XP_031773635.1;ID=cds-XP_031773635.1;Dbxref=GeneID:100866165%2CGenbank:XP_031773635.1;Parent=rna-XM_031917775.1
NW_003791058.1	Gnomon	CDS	3290338	3291076	.	+	0	Name=XP_031773635.1;ID=cds-XP_031773635.1;Dbxref=GeneID:100866165%2CGenbank:XP_031773635.1;Parent=rna-XM_031917775.1
NW_003791058.1	Gnomon	CDS	3291165	3291425	.	+	0	Name=XP_031773635.1;ID=cds-XP_031773635.1;Dbxref=GeneID:100866165%2CGenbank:XP_031773635.1;Parent=rna-XM_031917775.1
NW_003791058.1	Gnomon	CDS	3291506	3292004	.	+	0	Name=XP_031773635.1;ID=cds-XP_031773635.1;Dbxref=GeneID:100866165%2CGenbank:XP_031773635.1;Parent=rna-XM_031917775.1
NW_003791058.1	Gnomon	CDS	3292091	3292436	.	+	0	Name=XP_031773635.1;ID=cds-XP_031773635.1;Dbxref=GeneID:100866165%2CGenbank:XP_031773635.1;Parent=rna-XM_031917775.1
NW_003791058.1	Gnomon	CDS	3293297	3293418	.	+	0	Name=XP_031773635.1;ID=cds-XP_031773635.1;Dbxref=GeneID:100866165%2CGenbank:XP_031773635.1;Parent=rna-XM_031917775.1
NW_003791058.1	Gnomon	CDS	3293491	3293632	.	+	0	Name=XP_031773635.1;ID=cds-XP_031773635.1;Dbxref=GeneID:100866165%2CGenbank:XP_031773635.1;Parent=rna-XM_031917775.1
NW_003791058.1	Gnomon	CDS	3293723	3293853	.	+	0	Name=XP_031773635.1;ID=cds-XP_031773635.1;Dbxref=GeneID:100866165%2CGenbank:XP_031773635.1;Parent=rna-XM_031917775.1
NW_003791058.1	Gnomon	CDS	3294755	3295039	.	+	0	Name=XP_031773635.1;ID=cds-XP_031773635.1;Dbxref=GeneID:100866165%2CGenbank:XP_031773635.1;Parent=rna-XM_031917775.1
NW_003791058.1	Gnomon	CDS	3295232	3295409	.	+	0	Name=XP_031773635.1;ID=cds-XP_031773635.1;Dbxref=GeneID:100866165%2CGenbank:XP_031773635.1;Parent=rna-XM_031917775.1
NW_003791058.1	Gnomon	mRNA	897966	900176	.	-	.	Name=XM_012489080.2;ID=rna-XM_012489080.2;Dbxref=GeneID:100864763%2CGenbank:XM_012489080.2;Parent=gene-LOC100864763
NW_003791058.1	Gnomon	exon	3463725	3463955	.	-	.	ID=exon-XM_012488997.1-12;Dbxref=GeneID:100866695%2CGenbank:XM_012488997.1;Parent=rna-XM_012488997.1
NW_003791058.1	Gnomon	exon	3463298	3463564	.	-	.	ID=exon-XM_012488997.1-13;Dbxref=GeneID:100866695%2CGenbank:XM_012488997.1;Parent=rna-XM_012488997.1
NW_003791058.1	Gnomon	exon	3464295	3464360	.	-	.	ID=exon-XM_012488997.1-10;Dbxref=GeneID:100866695%2CGenbank:XM_012488997.1;Parent=rna-XM_012488997.1
NW_003791058.1	Gnomon	exon	3464041	3464147	.	-	.	ID=exon-XM_012488997.1-11;Dbxref=GeneID:100866695%2CGenbank:XM_012488997.1;Parent=rna-XM_012488997.1
NW_003791058.1	Gnomon	exon	4830127	4830295	.	+	.	ID=exon-XM_031917750.1-10;Dbxref=GeneID:100868219%2CGenbank:XM_031917750.1;Parent=rna-XM_031917750.1
NW_003791058.1	Gnomon	mRNA	4557870	4830292	.	+	.	Name=XM_031917745.1;ID=rna-XM_031917745.1;Dbxref=GeneID:100868219%2CGenbank:XM_031917745.1;Parent=gene-LOC100868219
NW_003791058.1	Gnomon	gene	5191204	5193761	.	+	.	Name=LOC116414710;ID=gene-LOC116414710;Dbxref=GeneID:116414710
NW_003791058.1	Gnomon	gene	4837730	4850245	.	+	.	Name=LOC116414711;ID=gene-LOC116414711;Dbxref=GeneID:116414711
NW_003791058.1	Gnomon	gene	4274399	4274962	.	+	.	Name=LOC116414713;ID=gene-LOC116414713;Dbxref=GeneID:116414713
NW_003791058.1	Gnomon	gene	4290546	4304753	.	+	.	Name=LOC116414714;ID=gene-LOC116414714;Dbxref=GeneID:116414714
NW_003791058.1	Gnomon	gene	4165007	4180941	.	+	.	Name=LOC116414715;ID=gene-LOC116414715;Dbxref=GeneID:116414715
NW_003791058.1	Gnomon	gene	4433220	4446997	.	+	.	Name=LOC116414722;ID=gene-LOC116414722;Dbxref=GeneID:116414722
NW_003791058.1	Gnomon	CDS	1784104	1784593	.	+	0	Name=XP_012344447.1;ID=cds-XP_012344447.1;Dbxref=GeneID:105736003%2CGenbank:XP_012344447.1;Parent=rna-XM_012488993.2
NW_003791058.1	Gnomon	CDS	1785132	1785223	.	+	0	Name=XP_012344447.1;ID=cds-XP_012344447.1;Dbxref=GeneID:105736003%2CGenbank:XP_012344447.1;Parent=rna-XM_012488993.2
NW_003791058.1	Gnomon	gene	4509442	4530703	.	+	.	Name=LOC116414727;ID=gene-LOC116414727;Dbxref=GeneID:116414727
NW_003791058.1	Gnomon	gene	4475706	4477767	.	+	.	Name=LOC116414728;ID=gene-LOC116414728;Dbxref=GeneID:116414728
NW_003791058.1	Gnomon	gene	4641244	4655127	.	+	.	Name=LOC116414729;ID=gene-LOC116414729;Dbxref=GeneID:116414729
NW_003791058.1	Gnomon	gene	4461822	4462901	.	-	.	Name=LOC116414730;ID=gene-LOC116414730;Dbxref=GeneID:116414730
NW_003791058.1	Gnomon	gene	2189987	2205461	.	+	.	Name=LOC116414733;ID=gene-LOC116414733;Dbxref=GeneID:116414733
NW_003791058.1	Gnomon	gene	934491	934750	.	-	.	Name=LOC116414734;ID=gene-LOC116414734;Dbxref=GeneID:116414734
NW_003791058.1	Gnomon	exon	3272766	3272951	.	+	.	ID=exon-XM_012489040.2-6;Dbxref=GeneID:100866165%2CGenbank:XM_012489040.2;Parent=rna-XM_012489040.2
NW_003791058.1	Gnomon	exon	3273182	3273344	.	+	.	ID=exon-XM_012489040.2-7;Dbxref=GeneID:100866165%2CGenbank:XM_012489040.2;Parent=rna-XM_012489040.2
NW_003791058.1	Gnomon	exon	3253811	3253979	.	+	.	ID=exon-XM_012489040.2-4;Dbxref=GeneID:100866165%2CGenbank:XM_012489040.2;Parent=rna-XM_012489040.2
NW_003791058.1	Gnomon	exon	3272407	3272634	.	+	.	ID=exon-XM_012489040.2-5;Dbxref=GeneID:100866165%2CGenbank:XM_012489040.2;Parent=rna-XM_012489040.2
NW_003791058.1	Gnomon	exon	3189565	3189625	.	+	.	ID=exon-XM_012489040.2-2;Dbxref=GeneID:100866165%2CGenbank:XM_012489040.2;Parent=rna-XM_012489040.2
NW_003791058.1	Gnomon	exon	3240294	3240351	.	+	.	ID=exon-XM_012489040.2-3;Dbxref=GeneID:100866165%2CGenbank:XM_012489040.2;Parent=rna-XM_012489040.2
NW_003791058.1	Gnomon	exon	3152520	3153408	.	+	.	ID=exon-XM_012489040.2-1;Dbxref=GeneID:100866165%2CGenbank:XM_012489040.2;Parent=rna-XM_012489040.2
NW_003791058.1	Gnomon	gene	3389731	3391529	.	-	.	Name=LOC116414736;ID=gene-LOC116414736;Dbxref=GeneID:116414736
NW_003791058.1	Gnomon	gene	2054448	2056458	.	+	.	Name=LOC116414737;ID=gene-LOC116414737;Dbxref=GeneID:116414737
NW_003791058.1	Gnomon	gene	805538	866247	.	+	.	Name=LOC116414738;ID=gene-LOC116414738;Dbxref=GeneID:116414738
NW_003791058.1	Gnomon	gene	750084	766170	.	-	.	Name=LOC116414739;ID=gene-LOC116414739;Dbxref=GeneID:116414739
NW_003791058.1	Gnomon	exon	3273479	3273496	.	+	.	ID=exon-XM_012489040.2-8;Dbxref=GeneID:100866165%2CGenbank:XM_012489040.2;Parent=rna-XM_012489040.2
NW_003791058.1	Gnomon	exon	3274282	3274525	.	+	.	ID=exon-XM_012489040.2-9;Dbxref=GeneID:100866165%2CGenbank:XM_012489040.2;Parent=rna-XM_012489040.2
NW_003791058.1	Gnomon	gene	1511727	1513352	.	+	.	Name=LOC116414740;ID=gene-LOC116414740;Dbxref=GeneID:116414740
NW_003791058.1	Gnomon	mRNA	3617988	3619547	.	+	.	Name=XM_012489235.2;ID=rna-XM_012489235.2;Dbxref=GeneID:100867290%2CGenbank:XM_012489235.2;Parent=gene-LOC100867290
NW_003791058.1	Gnomon	exon	1812984	1813728	.	-	.	ID=exon-XM_012489101.2-13;Dbxref=GeneID:100862992%2CGenbank:XM_012489101.2;Parent=rna-XM_012489101.2
NW_003791058.1	Gnomon	exon	1814309	1814461	.	-	.	ID=exon-XM_012489101.2-10;Dbxref=GeneID:100862992%2CGenbank:XM_012489101.2;Parent=rna-XM_012489101.2
NW_003791058.1	Gnomon	exon	1814113	1814229	.	-	.	ID=exon-XM_012489101.2-11;Dbxref=GeneID:100862992%2CGenbank:XM_012489101.2;Parent=rna-XM_012489101.2
NW_003791058.1	Gnomon	exon	1813931	1814032	.	-	.	ID=exon-XM_012489101.2-12;Dbxref=GeneID:100862992%2CGenbank:XM_012489101.2;Parent=rna-XM_012489101.2
NW_003791058.1	Gnomon	exon	3286131	3286196	.	+	.	ID=exon-XM_012489036.2-16;Dbxref=GeneID:100866165%2CGenbank:XM_012489036.2;Parent=rna-XM_012489036.2
NW_003791058.1	Gnomon	exon	3286813	3286857	.	+	.	ID=exon-XM_012489036.2-17;Dbxref=GeneID:100866165%2CGenbank:XM_012489036.2;Parent=rna-XM_012489036.2
NW_003791058.1	Gnomon	exon	3011551	3011846	.	-	.	ID=exon-XM_012489193.2-5;Dbxref=GeneID:100871389%2CGenbank:XM_012489193.2;Parent=rna-XM_012489193.2
NW_003791058.1	Gnomon	exon	3276822	3276903	.	+	.	ID=exon-XM_012489036.2-14;Dbxref=GeneID:100866165%2CGenbank:XM_012489036.2;Parent=rna-XM_012489036.2
NW_003791058.1	Gnomon	exon	3279513	3280430	.	+	.	ID=exon-XM_012489036.2-15;Dbxref=GeneID:100866165%2CGenbank:XM_012489036.2;Parent=rna-XM_012489036.2
NW_003791058.1	Gnomon	exon	3012640	3012751	.	-	.	ID=exon-XM_012489193.2-3;Dbxref=GeneID:100871389%2CGenbank:XM_012489193.2;Parent=rna-XM_012489193.2
NW_003791058.1	Gnomon	exon	3275899	3276213	.	+	.	ID=exon-XM_012489036.2-12;Dbxref=GeneID:100866165%2CGenbank:XM_012489036.2;Parent=rna-XM_012489036.2
NW_003791058.1	Gnomon	exon	3011924	3012541	.	-	.	ID=exon-XM_012489193.2-4;Dbxref=GeneID:100871389%2CGenbank:XM_012489193.2;Parent=rna-XM_012489193.2
NW_003791058.1	Gnomon	exon	3276338	3276612	.	+	.	ID=exon-XM_012489036.2-13;Dbxref=GeneID:100866165%2CGenbank:XM_012489036.2;Parent=rna-XM_012489036.2
NW_003791058.1	Gnomon	exon	3013398	3013735	.	-	.	ID=exon-XM_012489193.2-1;Dbxref=GeneID:100871389%2CGenbank:XM_012489193.2;Parent=rna-XM_012489193.2
NW_003791058.1	Gnomon	exon	3274691	3274958	.	+	.	ID=exon-XM_012489036.2-10;Dbxref=GeneID:100866165%2CGenbank:XM_012489036.2;Parent=rna-XM_012489036.2
NW_003791058.1	Gnomon	exon	3013108	3013327	.	-	.	ID=exon-XM_012489193.2-2;Dbxref=GeneID:100871389%2CGenbank:XM_012489193.2;Parent=rna-XM_012489193.2
NW_003791058.1	Gnomon	exon	3275155	3275546	.	+	.	ID=exon-XM_012489036.2-11;Dbxref=GeneID:100866165%2CGenbank:XM_012489036.2;Parent=rna-XM_012489036.2
NW_003791058.1	Gnomon	exon	3287887	3287940	.	+	.	ID=exon-XM_012489036.2-18;Dbxref=GeneID:100866165%2CGenbank:XM_012489036.2;Parent=rna-XM_012489036.2
NW_003791058.1	Gnomon	exon	3288921	3289119	.	+	.	ID=exon-XM_012489036.2-19;Dbxref=GeneID:100866165%2CGenbank:XM_012489036.2;Parent=rna-XM_012489036.2
NW_003791058.1	RefSeq	cDNA_match	3542086	3542236	.	-	.	ID=7946bc55-9834-46a1-a6fb-19ec072f9640;Target=XM_003695504.3 1 151
NW_003791058.1	RefSeq	cDNA_match	3541405	3541526	.	-	.	ID=7946bc55-9834-46a1-a6fb-19ec072f9640;Target=XM_003695504.3 1 151
NW_003791058.1	RefSeq	cDNA_match	3541184	3541351	.	-	.	ID=7946bc55-9834-46a1-a6fb-19ec072f9640;Target=XM_003695504.3 1 151
NW_003791058.1	RefSeq	cDNA_match	3540828	3540946	.	-	.	ID=7946bc55-9834-46a1-a6fb-19ec072f9640;Target=XM_003695504.3 1 151
NW_003791058.1	RefSeq	cDNA_match	3540489	3540657	.	-	.	ID=7946bc55-9834-46a1-a6fb-19ec072f9640;Target=XM_003695504.3 1 151
NW_003791058.1	RefSeq	cDNA_match	3540250	3540413	.	-	.	ID=7946bc55-9834-46a1-a6fb-19ec072f9640;Target=XM_003695504.3 1 151
NW_003791058.1	RefSeq	cDNA_match	3540069	3540173	.	-	.	ID=7946bc55-9834-46a1-a6fb-19ec072f9640;Target=XM_003695504.3 1 151
NW_003791058.1	RefSeq	cDNA_match	3539771	3539992	.	-	.	ID=7946bc55-9834-46a1-a6fb-19ec072f9640;Target=XM_003695504.3 1 151
NW_003791058.1	Gnomon	exon	3294755	3295039	.	+	.	ID=exon-XM_012489036.2-30;Dbxref=GeneID:100866165%2CGenbank:XM_012489036.2;Parent=rna-XM_012489036.2
NW_003791058.1	Gnomon	exon	3295232	3298486	.	+	.	ID=exon-XM_012489036.2-31;Dbxref=GeneID:100866165%2CGenbank:XM_012489036.2;Parent=rna-XM_012489036.2
NW_003791058.1	Gnomon	exon	3289190	3289309	.	+	.	ID=exon-XM_012489036.2-20;Dbxref=GeneID:100866165%2CGenbank:XM_012489036.2;Parent=rna-XM_012489036.2
NW_003791058.1	Gnomon	exon	3293297	3293418	.	+	.	ID=exon-XM_012489036.2-27;Dbxref=GeneID:100866165%2CGenbank:XM_012489036.2;Parent=rna-XM_012489036.2
NW_003791058.1	Gnomon	exon	3293491	3293632	.	+	.	ID=exon-XM_012489036.2-28;Dbxref=GeneID:100866165%2CGenbank:XM_012489036.2;Parent=rna-XM_012489036.2
NW_003791058.1	Gnomon	exon	3291506	3292004	.	+	.	ID=exon-XM_012489036.2-25;Dbxref=GeneID:100866165%2CGenbank:XM_012489036.2;Parent=rna-XM_012489036.2
NW_003791058.1	Gnomon	exon	3292091	3292436	.	+	.	ID=exon-XM_012489036.2-26;Dbxref=GeneID:100866165%2CGenbank:XM_012489036.2;Parent=rna-XM_012489036.2
NW_003791058.1	Gnomon	exon	3290338	3291076	.	+	.	ID=exon-XM_012489036.2-23;Dbxref=GeneID:100866165%2CGenbank:XM_012489036.2;Parent=rna-XM_012489036.2
NW_003791058.1	Gnomon	exon	3291165	3291425	.	+	.	ID=exon-XM_012489036.2-24;Dbxref=GeneID:100866165%2CGenbank:XM_012489036.2;Parent=rna-XM_012489036.2
NW_003791058.1	Gnomon	exon	3289384	3289957	.	+	.	ID=exon-XM_012489036.2-21;Dbxref=GeneID:100866165%2CGenbank:XM_012489036.2;Parent=rna-XM_012489036.2
NW_003791058.1	Gnomon	exon	3290033	3290252	.	+	.	ID=exon-XM_012489036.2-22;Dbxref=GeneID:100866165%2CGenbank:XM_012489036.2;Parent=rna-XM_012489036.2
NW_003791058.1	Gnomon	exon	3293723	3293853	.	+	.	ID=exon-XM_012489036.2-29;Dbxref=GeneID:100866165%2CGenbank:XM_012489036.2;Parent=rna-XM_012489036.2
NW_003791058.1	Gnomon	CDS	3253820	3253979	.	+	0	Name=XP_031773634.1;ID=cds-XP_031773634.1;Dbxref=GeneID:100866165%2CGenbank:XP_031773634.1;Parent=rna-XM_031917774.1
NW_003791058.1	Gnomon	CDS	3272407	3272634	.	+	0	Name=XP_031773634.1;ID=cds-XP_031773634.1;Dbxref=GeneID:100866165%2CGenbank:XP_031773634.1;Parent=rna-XM_031917774.1
NW_003791058.1	Gnomon	CDS	3272766	3272951	.	+	0	Name=XP_031773634.1;ID=cds-XP_031773634.1;Dbxref=GeneID:100866165%2CGenbank:XP_031773634.1;Parent=rna-XM_031917774.1
NW_003791058.1	Gnomon	CDS	3273182	3273344	.	+	0	Name=XP_031773634.1;ID=cds-XP_031773634.1;Dbxref=GeneID:100866165%2CGenbank:XP_031773634.1;Parent=rna-XM_031917774.1
NW_003791058.1	Gnomon	CDS	3273479	3273496	.	+	0	Name=XP_031773634.1;ID=cds-XP_031773634.1;Dbxref=GeneID:100866165%2CGenbank:XP_031773634.1;Parent=rna-XM_031917774.1
NW_003791058.1	Gnomon	CDS	3274282	3274525	.	+	0	Name=XP_031773634.1;ID=cds-XP_031773634.1;Dbxref=GeneID:100866165%2CGenbank:XP_031773634.1;Parent=rna-XM_031917774.1
NW_003791058.1	Gnomon	CDS	3274691	3274958	.	+	0	Name=XP_031773634.1;ID=cds-XP_031773634.1;Dbxref=GeneID:100866165%2CGenbank:XP_031773634.1;Parent=rna-XM_031917774.1
NW_003791058.1	Gnomon	CDS	3275155	3275546	.	+	0	Name=XP_031773634.1;ID=cds-XP_031773634.1;Dbxref=GeneID:100866165%2CGenbank:XP_031773634.1;Parent=rna-XM_031917774.1
NW_003791058.1	Gnomon	CDS	3275899	3276213	.	+	0	Name=XP_031773634.1;ID=cds-XP_031773634.1;Dbxref=GeneID:100866165%2CGenbank:XP_031773634.1;Parent=rna-XM_031917774.1
NW_003791058.1	Gnomon	CDS	3276323	3276612	.	+	0	Name=XP_031773634.1;ID=cds-XP_031773634.1;Dbxref=GeneID:100866165%2CGenbank:XP_031773634.1;Parent=rna-XM_031917774.1
NW_003791058.1	Gnomon	CDS	3276822	3276903	.	+	0	Name=XP_031773634.1;ID=cds-XP_031773634.1;Dbxref=GeneID:100866165%2CGenbank:XP_031773634.1;Parent=rna-XM_031917774.1
NW_003791058.1	Gnomon	CDS	3286131	3286196	.	+	0	Name=XP_031773634.1;ID=cds-XP_031773634.1;Dbxref=GeneID:100866165%2CGenbank:XP_031773634.1;Parent=rna-XM_031917774.1
NW_003791058.1	Gnomon	CDS	3286813	3286857	.	+	0	Name=XP_031773634.1;ID=cds-XP_031773634.1;Dbxref=GeneID:100866165%2CGenbank:XP_031773634.1;Parent=rna-XM_031917774.1
NW_003791058.1	Gnomon	CDS	3288921	3289119	.	+	0	Name=XP_031773634.1;ID=cds-XP_031773634.1;Dbxref=GeneID:100866165%2CGenbank:XP_031773634.1;Parent=rna-XM_031917774.1
NW_003791058.1	Gnomon	CDS	3289190	3289309	.	+	0	Name=XP_031773634.1;ID=cds-XP_031773634.1;Dbxref=GeneID:100866165%2CGenbank:XP_031773634.1;Parent=rna-XM_031917774.1
NW_003791058.1	Gnomon	CDS	3289384	3289957	.	+	0	Name=XP_031773634.1;ID=cds-XP_031773634.1;Dbxref=GeneID:100866165%2CGenbank:XP_031773634.1;Parent=rna-XM_031917774.1
NW_003791058.1	Gnomon	CDS	3290033	3290252	.	+	0	Name=XP_031773634.1;ID=cds-XP_031773634.1;Dbxref=GeneID:100866165%2CGenbank:XP_031773634.1;Parent=rna-XM_031917774.1
NW_003791058.1	Gnomon	CDS	3290338	3291076	.	+	0	Name=XP_031773634.1;ID=cds-XP_031773634.1;Dbxref=GeneID:100866165%2CGenbank:XP_031773634.1;Parent=rna-XM_031917774.1
NW_003791058.1	Gnomon	CDS	3291165	3291425	.	+	0	Name=XP_031773634.1;ID=cds-XP_031773634.1;Dbxref=GeneID:100866165%2CGenbank:XP_031773634.1;Parent=rna-XM_031917774.1
NW_003791058.1	Gnomon	CDS	3291506	3292004	.	+	0	Name=XP_031773634.1;ID=cds-XP_031773634.1;Dbxref=GeneID:100866165%2CGenbank:XP_031773634.1;Parent=rna-XM_031917774.1
NW_003791058.1	Gnomon	CDS	3292091	3292436	.	+	0	Name=XP_031773634.1;ID=cds-XP_031773634.1;Dbxref=GeneID:100866165%2CGenbank:XP_031773634.1;Parent=rna-XM_031917774.1
NW_003791058.1	Gnomon	CDS	3293297	3293418	.	+	0	Name=XP_031773634.1;ID=cds-XP_031773634.1;Dbxref=GeneID:100866165%2CGenbank:XP_031773634.1;Parent=rna-XM_031917774.1
NW_003791058.1	Gnomon	CDS	3293491	3293632	.	+	0	Name=XP_031773634.1;ID=cds-XP_031773634.1;Dbxref=GeneID:100866165%2CGenbank:XP_031773634.1;Parent=rna-XM_031917774.1
NW_003791058.1	Gnomon	CDS	3293723	3293853	.	+	0	Name=XP_031773634.1;ID=cds-XP_031773634.1;Dbxref=GeneID:100866165%2CGenbank:XP_031773634.1;Parent=rna-XM_031917774.1
NW_003791058.1	Gnomon	CDS	3294755	3295039	.	+	0	Name=XP_031773634.1;ID=cds-XP_031773634.1;Dbxref=GeneID:100866165%2CGenbank:XP_031773634.1;Parent=rna-XM_031917774.1
NW_003791058.1	Gnomon	CDS	3295232	3295409	.	+	0	Name=XP_031773634.1;ID=cds-XP_031773634.1;Dbxref=GeneID:100866165%2CGenbank:XP_031773634.1;Parent=rna-XM_031917774.1
NW_003791058.1	Gnomon	exon	3457347	3457458	.	+	.	ID=exon-XM_031917738.1-6;Dbxref=GeneID:100866575%2CGenbank:XM_031917738.1;Parent=rna-XM_031917738.1
NW_003791058.1	Gnomon	exon	3457846	3457857	.	+	.	ID=exon-XM_031917738.1-7;Dbxref=GeneID:100866575%2CGenbank:XM_031917738.1;Parent=rna-XM_031917738.1
NW_003791058.1	Gnomon	exon	3456007	3456142	.	+	.	ID=exon-XM_031917738.1-1;Dbxref=GeneID:100866575%2CGenbank:XM_031917738.1;Parent=rna-XM_031917738.1
NW_003791058.1	Gnomon	exon	3456860	3456989	.	+	.	ID=exon-XM_031917738.1-4;Dbxref=GeneID:100866575%2CGenbank:XM_031917738.1;Parent=rna-XM_031917738.1
NW_003791058.1	Gnomon	exon	3457207	3457251	.	+	.	ID=exon-XM_031917738.1-5;Dbxref=GeneID:100866575%2CGenbank:XM_031917738.1;Parent=rna-XM_031917738.1
NW_003791058.1	Gnomon	exon	3456303	3456480	.	+	.	ID=exon-XM_031917738.1-2;Dbxref=GeneID:100866575%2CGenbank:XM_031917738.1;Parent=rna-XM_031917738.1
NW_003791058.1	Gnomon	exon	3456596	3456780	.	+	.	ID=exon-XM_031917738.1-3;Dbxref=GeneID:100866575%2CGenbank:XM_031917738.1;Parent=rna-XM_031917738.1
NW_003791058.1	Gnomon	gene	2540738	2542939	.	-	.	Name=LOC116414704;ID=gene-LOC116414704;Dbxref=GeneID:116414704
NW_003791058.1	Gnomon	gene	3698512	3699583	.	+	.	Name=LOC116414705;ID=gene-LOC116414705;Dbxref=GeneID:116414705
NW_003791058.1	Gnomon	gene	57173	59989	.	+	.	Name=LOC116414706;ID=gene-LOC116414706;Dbxref=GeneID:116414706
NW_003791058.1	Gnomon	gene	183067	186296	.	+	.	Name=LOC116414707;ID=gene-LOC116414707;Dbxref=GeneID:116414707
NW_003791058.1	Gnomon	gene	310583	323597	.	-	.	Name=LOC116414708;ID=gene-LOC116414708;Dbxref=GeneID:116414708
NW_003791058.1	Gnomon	gene	5201335	5204546	.	+	.	Name=LOC116414709;ID=gene-LOC116414709;Dbxref=GeneID:116414709
NW_003791058.1	Gnomon	CDS	187194	187326	.	+	0	Name=XP_012344541.2;ID=cds-XP_012344541.2;Dbxref=GeneID:100872423%2CGenbank:XP_012344541.2;Note=The sequence of the model RefSeq protein was modified relative to this genomic sequence to represent the inferred CDS: inserted 1 base in 1 codon;Parent=rna-XM_012489087.2
NW_003791058.1	Gnomon	CDS	192116	192265	.	+	0	Name=XP_012344541.2;ID=cds-XP_012344541.2;Dbxref=GeneID:100872423%2CGenbank:XP_012344541.2;Note=The sequence of the model RefSeq protein was modified relative to this genomic sequence to represent the inferred CDS: inserted 1 base in 1 codon;Parent=rna-XM_012489087.2
NW_003791058.1	Gnomon	CDS	192412	192497	.	+	0	Name=XP_012344541.2;ID=cds-XP_012344541.2;Dbxref=GeneID:100872423%2CGenbank:XP_012344541.2;Note=The sequence of the model RefSeq protein was modified relative to this genomic sequence to represent the inferred CDS: inserted 1 base in 1 codon;Parent=rna-XM_012489087.2
NW_003791058.1	Gnomon	CDS	192992	193088	.	+	0	Name=XP_012344541.2;ID=cds-XP_012344541.2;Dbxref=GeneID:100872423%2CGenbank:XP_012344541.2;Note=The sequence of the model RefSeq protein was modified relative to this genomic sequence to represent the inferred CDS: inserted 1 base in 1 codon;Parent=rna-XM_012489087.2
NW_003791058.1	Gnomon	CDS	193201	193283	.	+	0	Name=XP_012344541.2;ID=cds-XP_012344541.2;Dbxref=GeneID:100872423%2CGenbank:XP_012344541.2;Note=The sequence of the model RefSeq protein was modified relative to this genomic sequence to represent the inferred CDS: inserted 1 base in 1 codon;Parent=rna-XM_012489087.2
NW_003791058.1	Gnomon	CDS	193343	193548	.	+	0	Name=XP_012344541.2;ID=cds-XP_012344541.2;Dbxref=GeneID:100872423%2CGenbank:XP_012344541.2;Note=The sequence of the model RefSeq protein was modified relative to this genomic sequence to represent the inferred CDS: inserted 1 base in 1 codon;Parent=rna-XM_012489087.2
NW_003791058.1	Gnomon	CDS	193695	193875	.	+	0	Name=XP_012344541.2;ID=cds-XP_012344541.2;Dbxref=GeneID:100872423%2CGenbank:XP_012344541.2;Note=The sequence of the model RefSeq protein was modified relative to this genomic sequence to represent the inferred CDS: inserted 1 base in 1 codon;Parent=rna-XM_012489087.2
NW_003791058.1	Gnomon	CDS	193947	194172	.	+	0	Name=XP_012344541.2;ID=cds-XP_012344541.2;Dbxref=GeneID:100872423%2CGenbank:XP_012344541.2;Note=The sequence of the model RefSeq protein was modified relative to this genomic sequence to represent the inferred CDS: inserted 1 base in 1 codon;Parent=rna-XM_012489087.2
NW_003791058.1	Gnomon	CDS	194269	194831	.	+	0	Name=XP_012344541.2;ID=cds-XP_012344541.2;Dbxref=GeneID:100872423%2CGenbank:XP_012344541.2;Note=The sequence of the model RefSeq protein was modified relative to this genomic sequence to represent the inferred CDS: inserted 1 base in 1 codon;Parent=rna-XM_012489087.2
NW_003791058.1	Gnomon	CDS	194997	195228	.	+	0	Name=XP_012344541.2;ID=cds-XP_012344541.2;Dbxref=GeneID:100872423%2CGenbank:XP_012344541.2;Note=The sequence of the model RefSeq protein was modified relative to this genomic sequence to represent the inferred CDS: inserted 1 base in 1 codon;Parent=rna-XM_012489087.2
NW_003791058.1	Gnomon	CDS	195304	195543	.	+	0	Name=XP_012344541.2;ID=cds-XP_012344541.2;Dbxref=GeneID:100872423%2CGenbank:XP_012344541.2;Note=The sequence of the model RefSeq protein was modified relative to this genomic sequence to represent the inferred CDS: inserted 1 base in 1 codon;Parent=rna-XM_012489087.2
NW_003791058.1	Gnomon	CDS	195546	195708	.	+	0	Name=XP_012344541.2;ID=cds-XP_012344541.2;Dbxref=GeneID:100872423%2CGenbank:XP_012344541.2;Note=The sequence of the model RefSeq protein was modified relative to this genomic sequence to represent the inferred CDS: inserted 1 base in 1 codon;Parent=rna-XM_012489087.2
NW_003791058.1	Gnomon	CDS	195839	195981	.	+	0	Name=XP_012344541.2;ID=cds-XP_012344541.2;Dbxref=GeneID:100872423%2CGenbank:XP_012344541.2;Note=The sequence of the model RefSeq protein was modified relative to this genomic sequence to represent the inferred CDS: inserted 1 base in 1 codon;Parent=rna-XM_012489087.2
NW_003791058.1	Gnomon	CDS	196053	196399	.	+	0	Name=XP_012344541.2;ID=cds-XP_012344541.2;Dbxref=GeneID:100872423%2CGenbank:XP_012344541.2;Note=The sequence of the model RefSeq protein was modified relative to this genomic sequence to represent the inferred CDS: inserted 1 base in 1 codon;Parent=rna-XM_012489087.2
NW_003791058.1	Gnomon	CDS	196588	196743	.	+	0	Name=XP_012344541.2;ID=cds-XP_012344541.2;Dbxref=GeneID:100872423%2CGenbank:XP_012344541.2;Note=The sequence of the model RefSeq protein was modified relative to this genomic sequence to represent the inferred CDS: inserted 1 base in 1 codon;Parent=rna-XM_012489087.2
NW_003791058.1	Gnomon	exon	2572478	2572753	.	+	.	ID=exon-XM_003695441.3-3;Dbxref=GeneID:100866894%2CGenbank:XM_003695441.3;Parent=rna-XM_003695441.3
NW_003791058.1	Gnomon	exon	2572841	2573359	.	+	.	ID=exon-XM_003695441.3-4;Dbxref=GeneID:100866894%2CGenbank:XM_003695441.3;Parent=rna-XM_003695441.3
NW_003791058.1	Gnomon	exon	2571311	2571502	.	+	.	ID=exon-XM_003695441.3-1;Dbxref=GeneID:100866894%2CGenbank:XM_003695441.3;Parent=rna-XM_003695441.3
NW_003791058.1	Gnomon	exon	2571754	2572369	.	+	.	ID=exon-XM_003695441.3-2;Dbxref=GeneID:100866894%2CGenbank:XM_003695441.3;Parent=rna-XM_003695441.3
NW_003791058.1	Gnomon	CDS	2571389	2571502	.	+	0	Name=XP_003695489.2;ID=cds-XP_003695489.2;Dbxref=GeneID:100866894%2CGenbank:XP_003695489.2;Parent=rna-XM_003695441.3
NW_003791058.1	Gnomon	CDS	2571754	2572369	.	+	0	Name=XP_003695489.2;ID=cds-XP_003695489.2;Dbxref=GeneID:100866894%2CGenbank:XP_003695489.2;Parent=rna-XM_003695441.3
NW_003791058.1	Gnomon	CDS	2572478	2572753	.	+	0	Name=XP_003695489.2;ID=cds-XP_003695489.2;Dbxref=GeneID:100866894%2CGenbank:XP_003695489.2;Parent=rna-XM_003695441.3
NW_003791058.1	Gnomon	CDS	2572841	2573106	.	+	0	Name=XP_003695489.2;ID=cds-XP_003695489.2;Dbxref=GeneID:100866894%2CGenbank:XP_003695489.2;Parent=rna-XM_003695441.3
NW_003791058.1	Gnomon	gene	1462620	1480156	.	-	.	Name=LOC105735997;ID=gene-LOC105735997;Dbxref=GeneID:105735997
NW_003791058.1	Gnomon	gene	1550962	1551826	.	+	.	Name=LOC105735998;ID=gene-LOC105735998;Dbxref=GeneID:105735998
NW_003791058.1	Gnomon	gene	169994	171539	.	-	.	Name=LOC105735994;ID=gene-LOC105735994;Dbxref=GeneID:105735994
NW_003791058.1	Gnomon	gene	283405	309914	.	+	.	Name=LOC105735995;ID=gene-LOC105735995;Dbxref=GeneID:105735995
NW_003791058.1	Gnomon	mRNA	3952756	4045691	.	-	.	Name=XM_012489238.2;ID=rna-XM_012489238.2;Dbxref=GeneID:100866227%2CGenbank:XM_012489238.2;Note=The sequence of the model RefSeq transcript was modified relative to this genomic sequence to represent the inferred CDS: inserted 1 base in 1 codon;Parent=gene-LOC100866227
NW_003791058.1	Gnomon	exon	3295232	3298486	.	+	.	ID=exon-XM_031917776.1-30;Dbxref=GeneID:100866165%2CGenbank:XM_031917776.1;Parent=rna-XM_031917776.1
NW_003791058.1	Gnomon	CDS	3253820	3253979	.	+	0	Name=XP_031773633.1;ID=cds-XP_031773633.1;Dbxref=GeneID:100866165%2CGenbank:XP_031773633.1;Parent=rna-XM_031917773.1
NW_003791058.1	Gnomon	CDS	3272407	3272634	.	+	0	Name=XP_031773633.1;ID=cds-XP_031773633.1;Dbxref=GeneID:100866165%2CGenbank:XP_031773633.1;Parent=rna-XM_031917773.1
NW_003791058.1	Gnomon	CDS	3272766	3272951	.	+	0	Name=XP_031773633.1;ID=cds-XP_031773633.1;Dbxref=GeneID:100866165%2CGenbank:XP_031773633.1;Parent=rna-XM_031917773.1
NW_003791058.1	Gnomon	CDS	3273182	3273344	.	+	0	Name=XP_031773633.1;ID=cds-XP_031773633.1;Dbxref=GeneID:100866165%2CGenbank:XP_031773633.1;Parent=rna-XM_031917773.1
NW_003791058.1	Gnomon	CDS	3273479	3273496	.	+	0	Name=XP_031773633.1;ID=cds-XP_031773633.1;Dbxref=GeneID:100866165%2CGenbank:XP_031773633.1;Parent=rna-XM_031917773.1
NW_003791058.1	Gnomon	CDS	3274282	3274525	.	+	0	Name=XP_031773633.1;ID=cds-XP_031773633.1;Dbxref=GeneID:100866165%2CGenbank:XP_031773633.1;Parent=rna-XM_031917773.1
NW_003791058.1	Gnomon	CDS	3274691	3274958	.	+	0	Name=XP_031773633.1;ID=cds-XP_031773633.1;Dbxref=GeneID:100866165%2CGenbank:XP_031773633.1;Parent=rna-XM_031917773.1
NW_003791058.1	Gnomon	CDS	3275155	3275546	.	+	0	Name=XP_031773633.1;ID=cds-XP_031773633.1;Dbxref=GeneID:100866165%2CGenbank:XP_031773633.1;Parent=rna-XM_031917773.1
NW_003791058.1	Gnomon	CDS	3275899	3276213	.	+	0	Name=XP_031773633.1;ID=cds-XP_031773633.1;Dbxref=GeneID:100866165%2CGenbank:XP_031773633.1;Parent=rna-XM_031917773.1
NW_003791058.1	Gnomon	CDS	3276338	3276612	.	+	0	Name=XP_031773633.1;ID=cds-XP_031773633.1;Dbxref=GeneID:100866165%2CGenbank:XP_031773633.1;Parent=rna-XM_031917773.1
NW_003791058.1	Gnomon	CDS	3276822	3276903	.	+	0	Name=XP_031773633.1;ID=cds-XP_031773633.1;Dbxref=GeneID:100866165%2CGenbank:XP_031773633.1;Parent=rna-XM_031917773.1
NW_003791058.1	Gnomon	CDS	3279795	3280430	.	+	0	Name=XP_031773633.1;ID=cds-XP_031773633.1;Dbxref=GeneID:100866165%2CGenbank:XP_031773633.1;Parent=rna-XM_031917773.1
NW_003791058.1	Gnomon	CDS	3286131	3286196	.	+	0	Name=XP_031773633.1;ID=cds-XP_031773633.1;Dbxref=GeneID:100866165%2CGenbank:XP_031773633.1;Parent=rna-XM_031917773.1
NW_003791058.1	Gnomon	CDS	3286813	3286857	.	+	0	Name=XP_031773633.1;ID=cds-XP_031773633.1;Dbxref=GeneID:100866165%2CGenbank:XP_031773633.1;Parent=rna-XM_031917773.1
NW_003791058.1	Gnomon	CDS	3287887	3287940	.	+	0	Name=XP_031773633.1;ID=cds-XP_031773633.1;Dbxref=GeneID:100866165%2CGenbank:XP_031773633.1;Parent=rna-XM_031917773.1
NW_003791058.1	Gnomon	CDS	3288921	3289119	.	+	0	Name=XP_031773633.1;ID=cds-XP_031773633.1;Dbxref=GeneID:100866165%2CGenbank:XP_031773633.1;Parent=rna-XM_031917773.1
NW_003791058.1	Gnomon	CDS	3289190	3289309	.	+	0	Name=XP_031773633.1;ID=cds-XP_031773633.1;Dbxref=GeneID:100866165%2CGenbank:XP_031773633.1;Parent=rna-XM_031917773.1
NW_003791058.1	Gnomon	CDS	3289384	3289957	.	+	0	Name=XP_031773633.1;ID=cds-XP_031773633.1;Dbxref=GeneID:100866165%2CGenbank:XP_031773633.1;Parent=rna-XM_031917773.1
NW_003791058.1	Gnomon	CDS	3290033	3290252	.	+	0	Name=XP_031773633.1;ID=cds-XP_031773633.1;Dbxref=GeneID:100866165%2CGenbank:XP_031773633.1;Parent=rna-XM_031917773.1
NW_003791058.1	Gnomon	CDS	3290338	3291076	.	+	0	Name=XP_031773633.1;ID=cds-XP_031773633.1;Dbxref=GeneID:100866165%2CGenbank:XP_031773633.1;Parent=rna-XM_031917773.1
NW_003791058.1	Gnomon	CDS	3291165	3291425	.	+	0	Name=XP_031773633.1;ID=cds-XP_031773633.1;Dbxref=GeneID:100866165%2CGenbank:XP_031773633.1;Parent=rna-XM_031917773.1
NW_003791058.1	Gnomon	CDS	3291506	3292004	.	+	0	Name=XP_031773633.1;ID=cds-XP_031773633.1;Dbxref=GeneID:100866165%2CGenbank:XP_031773633.1;Parent=rna-XM_031917773.1
NW_003791058.1	Gnomon	CDS	3292091	3292325	.	+	0	Name=XP_031773633.1;ID=cds-XP_031773633.1;Dbxref=GeneID:100866165%2CGenbank:XP_031773633.1;Parent=rna-XM_031917773.1
NW_003791058.1	Gnomon	CDS	3293297	3293418	.	+	0	Name=XP_031773633.1;ID=cds-XP_031773633.1;Dbxref=GeneID:100866165%2CGenbank:XP_031773633.1;Parent=rna-XM_031917773.1
NW_003791058.1	Gnomon	CDS	3293491	3293632	.	+	0	Name=XP_031773633.1;ID=cds-XP_031773633.1;Dbxref=GeneID:100866165%2CGenbank:XP_031773633.1;Parent=rna-XM_031917773.1
NW_003791058.1	Gnomon	CDS	3293723	3293853	.	+	0	Name=XP_031773633.1;ID=cds-XP_031773633.1;Dbxref=GeneID:100866165%2CGenbank:XP_031773633.1;Parent=rna-XM_031917773.1
NW_003791058.1	Gnomon	CDS	3294755	3295039	.	+	0	Name=XP_031773633.1;ID=cds-XP_031773633.1;Dbxref=GeneID:100866165%2CGenbank:XP_031773633.1;Parent=rna-XM_031917773.1
NW_003791058.1	Gnomon	CDS	3295232	3295409	.	+	0	Name=XP_031773633.1;ID=cds-XP_031773633.1;Dbxref=GeneID:100866165%2CGenbank:XP_031773633.1;Parent=rna-XM_031917773.1
NW_003791058.1	Gnomon	exon	3293297	3293418	.	+	.	ID=exon-XM_031917776.1-26;Dbxref=GeneID:100866165%2CGenbank:XM_031917776.1;Parent=rna-XM_031917776.1
NW_003791058.1	Gnomon	exon	3293491	3293632	.	+	.	ID=exon-XM_031917776.1-27;Dbxref=GeneID:100866165%2CGenbank:XM_031917776.1;Parent=rna-XM_031917776.1
NW_003791058.1	Gnomon	exon	3293723	3293853	.	+	.	ID=exon-XM_031917776.1-28;Dbxref=GeneID:100866165%2CGenbank:XM_031917776.1;Parent=rna-XM_031917776.1
NW_003791058.1	Gnomon	exon	3294755	3295039	.	+	.	ID=exon-XM_031917776.1-29;Dbxref=GeneID:100866165%2CGenbank:XM_031917776.1;Parent=rna-XM_031917776.1
NW_003791058.1	Gnomon	exon	3289384	3289957	.	+	.	ID=exon-XM_031917776.1-20;Dbxref=GeneID:100866165%2CGenbank:XM_031917776.1;Parent=rna-XM_031917776.1
NW_003791058.1	Gnomon	exon	3290033	3290252	.	+	.	ID=exon-XM_031917776.1-21;Dbxref=GeneID:100866165%2CGenbank:XM_031917776.1;Parent=rna-XM_031917776.1
NW_003791058.1	Gnomon	exon	3290338	3291076	.	+	.	ID=exon-XM_031917776.1-22;Dbxref=GeneID:100866165%2CGenbank:XM_031917776.1;Parent=rna-XM_031917776.1
NW_003791058.1	Gnomon	exon	3291165	3291425	.	+	.	ID=exon-XM_031917776.1-23;Dbxref=GeneID:100866165%2CGenbank:XM_031917776.1;Parent=rna-XM_031917776.1
NW_003791058.1	Gnomon	exon	3291506	3292004	.	+	.	ID=exon-XM_031917776.1-24;Dbxref=GeneID:100866165%2CGenbank:XM_031917776.1;Parent=rna-XM_031917776.1
NW_003791058.1	Gnomon	exon	3292091	3292325	.	+	.	ID=exon-XM_031917776.1-25;Dbxref=GeneID:100866165%2CGenbank:XM_031917776.1;Parent=rna-XM_031917776.1
NW_003791058.1	Gnomon	exon	3401103	3401316	.	+	.	ID=exon-XM_031917785.1-6;Dbxref=GeneID:100863460%2CGenbank:XM_031917785.1;Parent=rna-XM_031917785.1
NW_003791058.1	Gnomon	exon	3401532	3402130	.	+	.	ID=exon-XM_031917785.1-7;Dbxref=GeneID:100863460%2CGenbank:XM_031917785.1;Parent=rna-XM_031917785.1
NW_003791058.1	Gnomon	mRNA	4482451	4509141	.	+	.	Name=XM_031917741.1;ID=rna-XM_031917741.1;Dbxref=GeneID:100867212%2CGenbank:XM_031917741.1;Parent=gene-LOC100867212
NW_003791058.1	Gnomon	exon	3310679	3310758	.	+	.	ID=exon-XM_031917785.1-1;Dbxref=GeneID:100863460%2CGenbank:XM_031917785.1;Parent=rna-XM_031917785.1
NW_003791058.1	Gnomon	exon	3393756	3393853	.	+	.	ID=exon-XM_031917785.1-2;Dbxref=GeneID:100863460%2CGenbank:XM_031917785.1;Parent=rna-XM_031917785.1
NW_003791058.1	Gnomon	exon	3397140	3397330	.	+	.	ID=exon-XM_031917785.1-3;Dbxref=GeneID:100863460%2CGenbank:XM_031917785.1;Parent=rna-XM_031917785.1
NW_003791058.1	Gnomon	exon	3397863	3398024	.	+	.	ID=exon-XM_031917785.1-4;Dbxref=GeneID:100863460%2CGenbank:XM_031917785.1;Parent=rna-XM_031917785.1
NW_003791058.1	Gnomon	exon	3398537	3398671	.	+	.	ID=exon-XM_031917785.1-5;Dbxref=GeneID:100863460%2CGenbank:XM_031917785.1;Parent=rna-XM_031917785.1
NW_003791058.1	Gnomon	exon	29665	30158	.	+	.	ID=exon-XM_012489169.2-4;Dbxref=GeneID:100869515%2CGenbank:XM_012489169.2;Parent=rna-XM_012489169.2
NW_003791058.1	Gnomon	exon	30251	30749	.	+	.	ID=exon-XM_012489169.2-5;Dbxref=GeneID:100869515%2CGenbank:XM_012489169.2;Parent=rna-XM_012489169.2
NW_003791058.1	Gnomon	exon	30827	31025	.	+	.	ID=exon-XM_012489169.2-6;Dbxref=GeneID:100869515%2CGenbank:XM_012489169.2;Parent=rna-XM_012489169.2
NW_003791058.1	Gnomon	exon	31116	31689	.	+	.	ID=exon-XM_012489169.2-7;Dbxref=GeneID:100869515%2CGenbank:XM_012489169.2;Parent=rna-XM_012489169.2
NW_003791058.1	Gnomon	exon	19472	19568	.	+	.	ID=exon-XM_012489169.2-1;Dbxref=GeneID:100869515%2CGenbank:XM_012489169.2;Parent=rna-XM_012489169.2
NW_003791058.1	Gnomon	exon	25624	25918	.	+	.	ID=exon-XM_012489169.2-2;Dbxref=GeneID:100869515%2CGenbank:XM_012489169.2;Parent=rna-XM_012489169.2
NW_003791058.1	Gnomon	exon	29312	29590	.	+	.	ID=exon-XM_012489169.2-3;Dbxref=GeneID:100869515%2CGenbank:XM_012489169.2;Parent=rna-XM_012489169.2
NW_003791058.1	Gnomon	CDS	3525312	3525413	.	-	0	Name=XP_012344445.1;ID=cds-XP_012344445.1;Dbxref=GeneID:100867057%2CGenbank:XP_012344445.1;Parent=rna-XM_012488991.2
NW_003791058.1	Gnomon	CDS	3524242	3524988	.	-	0	Name=XP_012344445.1;ID=cds-XP_012344445.1;Dbxref=GeneID:100867057%2CGenbank:XP_012344445.1;Parent=rna-XM_012488991.2
NW_003791058.1	Gnomon	mRNA	2719572	2728022	.	+	.	Name=XM_012488984.2;ID=rna-XM_012488984.2;Dbxref=GeneID:100865119%2CGenbank:XM_012488984.2;Parent=gene-LOC100865119
NW_003791058.1	Gnomon	mRNA	4570016	4830297	.	+	.	Name=XM_031917743.1;ID=rna-XM_031917743.1;Dbxref=GeneID:100868219%2CGenbank:XM_031917743.1;Parent=gene-LOC100868219
NW_003791058.1	Gnomon	exon	3519688	3519980	.	+	.	ID=exon-XM_012489217.1-3;Dbxref=GeneID:100864645%2CGenbank:XM_012489217.1;Parent=rna-XM_012489217.1
NW_003791058.1	Gnomon	exon	3520387	3520498	.	+	.	ID=exon-XM_012489217.1-4;Dbxref=GeneID:100864645%2CGenbank:XM_012489217.1;Parent=rna-XM_012489217.1
NW_003791058.1	Gnomon	exon	3518590	3518824	.	+	.	ID=exon-XM_012489217.1-1;Dbxref=GeneID:100864645%2CGenbank:XM_012489217.1;Parent=rna-XM_012489217.1
NW_003791058.1	Gnomon	exon	3519376	3519482	.	+	.	ID=exon-XM_012489217.1-2;Dbxref=GeneID:100864645%2CGenbank:XM_012489217.1;Parent=rna-XM_012489217.1
NW_003791058.1	Gnomon	exon	3522953	3523351	.	+	.	ID=exon-XM_012489217.1-9;Dbxref=GeneID:100864645%2CGenbank:XM_012489217.1;Parent=rna-XM_012489217.1
NW_003791058.1	Gnomon	exon	3522516	3522605	.	+	.	ID=exon-XM_012489217.1-7;Dbxref=GeneID:100864645%2CGenbank:XM_012489217.1;Parent=rna-XM_012489217.1
NW_003791058.1	Gnomon	exon	3522684	3522875	.	+	.	ID=exon-XM_012489217.1-8;Dbxref=GeneID:100864645%2CGenbank:XM_012489217.1;Parent=rna-XM_012489217.1
NW_003791058.1	Gnomon	exon	3522050	3522172	.	+	.	ID=exon-XM_012489217.1-5;Dbxref=GeneID:100864645%2CGenbank:XM_012489217.1;Parent=rna-XM_012489217.1
NW_003791058.1	Gnomon	exon	3522253	3522407	.	+	.	ID=exon-XM_012489217.1-6;Dbxref=GeneID:100864645%2CGenbank:XM_012489217.1;Parent=rna-XM_012489217.1
NW_003791058.1	Gnomon	mRNA	2764936	2814929	.	+	.	Name=XM_003695474.3;ID=rna-XM_003695474.3;Dbxref=GeneID:100870553%2CGenbank:XM_003695474.3;Parent=gene-LOC100870553
NW_003791058.1	Gnomon	CDS	18462	18530	.	-	0	Name=XP_031773539.1;ID=cds-XP_031773539.1;Dbxref=GeneID:100867535%2CGenbank:XP_031773539.1;Parent=rna-XM_031917679.1
NW_003791058.1	Gnomon	CDS	17840	17955	.	-	0	Name=XP_031773539.1;ID=cds-XP_031773539.1;Dbxref=GeneID:100867535%2CGenbank:XP_031773539.1;Parent=rna-XM_031917679.1
NW_003791058.1	Gnomon	CDS	17596	17719	.	-	0	Name=XP_031773539.1;ID=cds-XP_031773539.1;Dbxref=GeneID:100867535%2CGenbank:XP_031773539.1;Parent=rna-XM_031917679.1
NW_003791058.1	Gnomon	CDS	17311	17521	.	-	0	Name=XP_031773539.1;ID=cds-XP_031773539.1;Dbxref=GeneID:100867535%2CGenbank:XP_031773539.1;Parent=rna-XM_031917679.1
NW_003791058.1	Gnomon	CDS	16937	17224	.	-	0	Name=XP_031773539.1;ID=cds-XP_031773539.1;Dbxref=GeneID:100867535%2CGenbank:XP_031773539.1;Parent=rna-XM_031917679.1
NW_003791058.1	Gnomon	CDS	16626	16846	.	-	0	Name=XP_031773539.1;ID=cds-XP_031773539.1;Dbxref=GeneID:100867535%2CGenbank:XP_031773539.1;Parent=rna-XM_031917679.1
NW_003791058.1	Gnomon	CDS	16413	16541	.	-	0	Name=XP_031773539.1;ID=cds-XP_031773539.1;Dbxref=GeneID:100867535%2CGenbank:XP_031773539.1;Parent=rna-XM_031917679.1
NW_003791058.1	Gnomon	CDS	16000	16102	.	-	0	Name=XP_031773539.1;ID=cds-XP_031773539.1;Dbxref=GeneID:100867535%2CGenbank:XP_031773539.1;Parent=rna-XM_031917679.1
NW_003791058.1	Gnomon	CDS	15010	15913	.	-	0	Name=XP_031773539.1;ID=cds-XP_031773539.1;Dbxref=GeneID:100867535%2CGenbank:XP_031773539.1;Parent=rna-XM_031917679.1
NW_003791058.1	Gnomon	CDS	14078	14647	.	-	0	Name=XP_031773539.1;ID=cds-XP_031773539.1;Dbxref=GeneID:100867535%2CGenbank:XP_031773539.1;Parent=rna-XM_031917679.1
NW_003791058.1	Gnomon	CDS	13857	13994	.	-	0	Name=XP_031773539.1;ID=cds-XP_031773539.1;Dbxref=GeneID:100867535%2CGenbank:XP_031773539.1;Parent=rna-XM_031917679.1
NW_003791058.1	Gnomon	CDS	12814	13005	.	-	0	Name=XP_031773539.1;ID=cds-XP_031773539.1;Dbxref=GeneID:100867535%2CGenbank:XP_031773539.1;Parent=rna-XM_031917679.1
NW_003791058.1	Gnomon	CDS	12571	12716	.	-	0	Name=XP_031773539.1;ID=cds-XP_031773539.1;Dbxref=GeneID:100867535%2CGenbank:XP_031773539.1;Parent=rna-XM_031917679.1
NW_003791058.1	Gnomon	CDS	12057	12172	.	-	0	Name=XP_031773539.1;ID=cds-XP_031773539.1;Dbxref=GeneID:100867535%2CGenbank:XP_031773539.1;Parent=rna-XM_031917679.1
NW_003791058.1	RefSeq	cDNA_match	2543873	2544403	.	+	.	ID=633d1dff-1846-40d6-a9e7-44e802193d4a;Target=XM_003695433.3 1 529;Gap=M174 D2 M355
NW_003791058.1	RefSeq	cDNA_match	2544569	2544723	.	+	.	ID=633d1dff-1846-40d6-a9e7-44e802193d4a;Target=XM_003695433.3 1 529;Gap=M174 D2 M355
NW_003791058.1	RefSeq	cDNA_match	2544794	2545021	.	+	.	ID=633d1dff-1846-40d6-a9e7-44e802193d4a;Target=XM_003695433.3 1 529;Gap=M174 D2 M355
NW_003791058.1	RefSeq	cDNA_match	2545657	2545893	.	+	.	ID=633d1dff-1846-40d6-a9e7-44e802193d4a;Target=XM_003695433.3 1 529;Gap=M174 D2 M355
NW_003791058.1	RefSeq	cDNA_match	2546028	2546268	.	+	.	ID=633d1dff-1846-40d6-a9e7-44e802193d4a;Target=XM_003695433.3 1 529;Gap=M174 D2 M355
NW_003791058.1	RefSeq	cDNA_match	2546376	2546593	.	+	.	ID=633d1dff-1846-40d6-a9e7-44e802193d4a;Target=XM_003695433.3 1 529;Gap=M174 D2 M355
NW_003791058.1	RefSeq	cDNA_match	2546684	2546874	.	+	.	ID=633d1dff-1846-40d6-a9e7-44e802193d4a;Target=XM_003695433.3 1 529;Gap=M174 D2 M355
NW_003791058.1	RefSeq	cDNA_match	2546952	2547319	.	+	.	ID=633d1dff-1846-40d6-a9e7-44e802193d4a;Target=XM_003695433.3 1 529;Gap=M174 D2 M355
NW_003791058.1	RefSeq	cDNA_match	2547392	2547537	.	+	.	ID=633d1dff-1846-40d6-a9e7-44e802193d4a;Target=XM_003695433.3 1 529;Gap=M174 D2 M355
NW_003791058.1	RefSeq	cDNA_match	2547626	2547820	.	+	.	ID=633d1dff-1846-40d6-a9e7-44e802193d4a;Target=XM_003695433.3 1 529;Gap=M174 D2 M355
NW_003791058.1	RefSeq	cDNA_match	2547900	2548369	.	+	.	ID=633d1dff-1846-40d6-a9e7-44e802193d4a;Target=XM_003695433.3 1 529;Gap=M174 D2 M355
NW_003791058.1	Gnomon	CDS	3253820	3253979	.	+	0	Name=XP_031773632.1;ID=cds-XP_031773632.1;Dbxref=GeneID:100866165%2CGenbank:XP_031773632.1;Parent=rna-XM_031917772.1
NW_003791058.1	Gnomon	CDS	3272407	3272634	.	+	0	Name=XP_031773632.1;ID=cds-XP_031773632.1;Dbxref=GeneID:100866165%2CGenbank:XP_031773632.1;Parent=rna-XM_031917772.1
NW_003791058.1	Gnomon	CDS	3272766	3272951	.	+	0	Name=XP_031773632.1;ID=cds-XP_031773632.1;Dbxref=GeneID:100866165%2CGenbank:XP_031773632.1;Parent=rna-XM_031917772.1
NW_003791058.1	Gnomon	CDS	3273182	3273344	.	+	0	Name=XP_031773632.1;ID=cds-XP_031773632.1;Dbxref=GeneID:100866165%2CGenbank:XP_031773632.1;Parent=rna-XM_031917772.1
NW_003791058.1	Gnomon	CDS	3273479	3273496	.	+	0	Name=XP_031773632.1;ID=cds-XP_031773632.1;Dbxref=GeneID:100866165%2CGenbank:XP_031773632.1;Parent=rna-XM_031917772.1
NW_003791058.1	Gnomon	CDS	3274282	3274525	.	+	0	Name=XP_031773632.1;ID=cds-XP_031773632.1;Dbxref=GeneID:100866165%2CGenbank:XP_031773632.1;Parent=rna-XM_031917772.1
NW_003791058.1	Gnomon	CDS	3274691	3274958	.	+	0	Name=XP_031773632.1;ID=cds-XP_031773632.1;Dbxref=GeneID:100866165%2CGenbank:XP_031773632.1;Parent=rna-XM_031917772.1
NW_003791058.1	Gnomon	CDS	3275155	3275546	.	+	0	Name=XP_031773632.1;ID=cds-XP_031773632.1;Dbxref=GeneID:100866165%2CGenbank:XP_031773632.1;Parent=rna-XM_031917772.1
NW_003791058.1	Gnomon	CDS	3275899	3276213	.	+	0	Name=XP_031773632.1;ID=cds-XP_031773632.1;Dbxref=GeneID:100866165%2CGenbank:XP_031773632.1;Parent=rna-XM_031917772.1
NW_003791058.1	Gnomon	CDS	3276323	3276612	.	+	0	Name=XP_031773632.1;ID=cds-XP_031773632.1;Dbxref=GeneID:100866165%2CGenbank:XP_031773632.1;Parent=rna-XM_031917772.1
NW_003791058.1	Gnomon	CDS	3276822	3276903	.	+	0	Name=XP_031773632.1;ID=cds-XP_031773632.1;Dbxref=GeneID:100866165%2CGenbank:XP_031773632.1;Parent=rna-XM_031917772.1
NW_003791058.1	Gnomon	CDS	3279513	3280430	.	+	0	Name=XP_031773632.1;ID=cds-XP_031773632.1;Dbxref=GeneID:100866165%2CGenbank:XP_031773632.1;Parent=rna-XM_031917772.1
NW_003791058.1	Gnomon	CDS	3286131	3286196	.	+	0	Name=XP_031773632.1;ID=cds-XP_031773632.1;Dbxref=GeneID:100866165%2CGenbank:XP_031773632.1;Parent=rna-XM_031917772.1
NW_003791058.1	Gnomon	CDS	3286813	3286857	.	+	0	Name=XP_031773632.1;ID=cds-XP_031773632.1;Dbxref=GeneID:100866165%2CGenbank:XP_031773632.1;Parent=rna-XM_031917772.1
NW_003791058.1	Gnomon	CDS	3287887	3287940	.	+	0	Name=XP_031773632.1;ID=cds-XP_031773632.1;Dbxref=GeneID:100866165%2CGenbank:XP_031773632.1;Parent=rna-XM_031917772.1
NW_003791058.1	Gnomon	CDS	3288921	3289119	.	+	0	Name=XP_031773632.1;ID=cds-XP_031773632.1;Dbxref=GeneID:100866165%2CGenbank:XP_031773632.1;Parent=rna-XM_031917772.1
NW_003791058.1	Gnomon	CDS	3289190	3289309	.	+	0	Name=XP_031773632.1;ID=cds-XP_031773632.1;Dbxref=GeneID:100866165%2CGenbank:XP_031773632.1;Parent=rna-XM_031917772.1
NW_003791058.1	Gnomon	CDS	3289384	3289957	.	+	0	Name=XP_031773632.1;ID=cds-XP_031773632.1;Dbxref=GeneID:100866165%2CGenbank:XP_031773632.1;Parent=rna-XM_031917772.1
NW_003791058.1	Gnomon	CDS	3290033	3290252	.	+	0	Name=XP_031773632.1;ID=cds-XP_031773632.1;Dbxref=GeneID:100866165%2CGenbank:XP_031773632.1;Parent=rna-XM_031917772.1
NW_003791058.1	Gnomon	CDS	3290338	3291076	.	+	0	Name=XP_031773632.1;ID=cds-XP_031773632.1;Dbxref=GeneID:100866165%2CGenbank:XP_031773632.1;Parent=rna-XM_031917772.1
NW_003791058.1	Gnomon	CDS	3291165	3291425	.	+	0	Name=XP_031773632.1;ID=cds-XP_031773632.1;Dbxref=GeneID:100866165%2CGenbank:XP_031773632.1;Parent=rna-XM_031917772.1
NW_003791058.1	Gnomon	CDS	3291506	3292004	.	+	0	Name=XP_031773632.1;ID=cds-XP_031773632.1;Dbxref=GeneID:100866165%2CGenbank:XP_031773632.1;Parent=rna-XM_031917772.1
NW_003791058.1	Gnomon	CDS	3292091	3292436	.	+	0	Name=XP_031773632.1;ID=cds-XP_031773632.1;Dbxref=GeneID:100866165%2CGenbank:XP_031773632.1;Parent=rna-XM_031917772.1
NW_003791058.1	Gnomon	CDS	3293297	3293418	.	+	0	Name=XP_031773632.1;ID=cds-XP_031773632.1;Dbxref=GeneID:100866165%2CGenbank:XP_031773632.1;Parent=rna-XM_031917772.1
NW_003791058.1	Gnomon	CDS	3293491	3293632	.	+	0	Name=XP_031773632.1;ID=cds-XP_031773632.1;Dbxref=GeneID:100866165%2CGenbank:XP_031773632.1;Parent=rna-XM_031917772.1
NW_003791058.1	Gnomon	CDS	3293723	3293853	.	+	0	Name=XP_031773632.1;ID=cds-XP_031773632.1;Dbxref=GeneID:100866165%2CGenbank:XP_031773632.1;Parent=rna-XM_031917772.1
NW_003791058.1	Gnomon	CDS	3294755	3295039	.	+	0	Name=XP_031773632.1;ID=cds-XP_031773632.1;Dbxref=GeneID:100866165%2CGenbank:XP_031773632.1;Parent=rna-XM_031917772.1
NW_003791058.1	Gnomon	CDS	3295232	3295409	.	+	0	Name=XP_031773632.1;ID=cds-XP_031773632.1;Dbxref=GeneID:100866165%2CGenbank:XP_031773632.1;Parent=rna-XM_031917772.1
NW_003791058.1	Gnomon	exon	1511727	1511981	.	+	.	ID=exon-XR_004225306.1-1;Dbxref=GeneID:116414740%2CGenbank:XR_004225306.1;Parent=rna-XR_004225306.1
NW_003791058.1	Gnomon	exon	1513065	1513352	.	+	.	ID=exon-XR_004225306.1-2;Dbxref=GeneID:116414740%2CGenbank:XR_004225306.1;Parent=rna-XR_004225306.1
NW_003791058.1	Gnomon	mRNA	4570016	4802525	.	+	.	Name=XM_031917742.1;ID=rna-XM_031917742.1;Dbxref=GeneID:100868219%2CGenbank:XM_031917742.1;Parent=gene-LOC100868219
NW_003791058.1	Gnomon	CDS	2589789	2589798	.	-	0	Name=XP_003695487.1;ID=cds-XP_003695487.1;Dbxref=GeneID:100866657%2CGenbank:XP_003695487.1;Parent=rna-XM_003695439.3
NW_003791058.1	Gnomon	CDS	2589084	2589238	.	-	0	Name=XP_003695487.1;ID=cds-XP_003695487.1;Dbxref=GeneID:100866657%2CGenbank:XP_003695487.1;Parent=rna-XM_003695439.3
NW_003791058.1	Gnomon	CDS	2588396	2588996	.	-	0	Name=XP_003695487.1;ID=cds-XP_003695487.1;Dbxref=GeneID:100866657%2CGenbank:XP_003695487.1;Parent=rna-XM_003695439.3
NW_003791058.1	Gnomon	CDS	2587988	2588284	.	-	0	Name=XP_003695487.1;ID=cds-XP_003695487.1;Dbxref=GeneID:100866657%2CGenbank:XP_003695487.1;Parent=rna-XM_003695439.3
NW_003791058.1	Gnomon	CDS	2587758	2587891	.	-	0	Name=XP_003695487.1;ID=cds-XP_003695487.1;Dbxref=GeneID:100866657%2CGenbank:XP_003695487.1;Parent=rna-XM_003695439.3
NW_003791058.1	Gnomon	CDS	2587655	2587690	.	-	0	Name=XP_003695487.1;ID=cds-XP_003695487.1;Dbxref=GeneID:100866657%2CGenbank:XP_003695487.1;Parent=rna-XM_003695439.3
NW_003791058.1	Gnomon	mRNA	2864504	2951801	.	+	.	Name=XM_003695475.3;ID=rna-XM_003695475.3;Dbxref=GeneID:100870672%2CGenbank:XM_003695475.3;Parent=gene-LOC100870672
NW_003791058.1	Gnomon	exon	2355895	2356092	.	-	.	ID=exon-XM_012489164.2-14;Dbxref=GeneID:100863856%2CGenbank:XM_012489164.2;Parent=rna-XM_012489164.2
NW_003791058.1	Gnomon	exon	2355667	2355813	.	-	.	ID=exon-XM_012489164.2-15;Dbxref=GeneID:100863856%2CGenbank:XM_012489164.2;Parent=rna-XM_012489164.2
NW_003791058.1	Gnomon	exon	2355318	2355504	.	-	.	ID=exon-XM_012489164.2-16;Dbxref=GeneID:100863856%2CGenbank:XM_012489164.2;Parent=rna-XM_012489164.2
NW_003791058.1	Gnomon	exon	2355215	2355244	.	-	.	ID=exon-XM_012489164.2-17;Dbxref=GeneID:100863856%2CGenbank:XM_012489164.2;Parent=rna-XM_012489164.2
NW_003791058.1	Gnomon	exon	2354391	2354569	.	-	.	ID=exon-XM_012489164.2-18;Dbxref=GeneID:100863856%2CGenbank:XM_012489164.2;Parent=rna-XM_012489164.2
NW_003791058.1	Gnomon	exon	2354066	2354274	.	-	.	ID=exon-XM_012489164.2-19;Dbxref=GeneID:100863856%2CGenbank:XM_012489164.2;Parent=rna-XM_012489164.2
NW_003791058.1	Gnomon	exon	2357241	2357494	.	-	.	ID=exon-XM_012489164.2-10;Dbxref=GeneID:100863856%2CGenbank:XM_012489164.2;Parent=rna-XM_012489164.2
NW_003791058.1	Gnomon	exon	2356927	2357168	.	-	.	ID=exon-XM_012489164.2-11;Dbxref=GeneID:100863856%2CGenbank:XM_012489164.2;Parent=rna-XM_012489164.2
NW_003791058.1	Gnomon	exon	2356653	2356752	.	-	.	ID=exon-XM_012489164.2-12;Dbxref=GeneID:100863856%2CGenbank:XM_012489164.2;Parent=rna-XM_012489164.2
NW_003791058.1	Gnomon	exon	2356192	2356563	.	-	.	ID=exon-XM_012489164.2-13;Dbxref=GeneID:100863856%2CGenbank:XM_012489164.2;Parent=rna-XM_012489164.2
NW_003791058.1	Gnomon	exon	2351945	2352086	.	-	.	ID=exon-XM_012489164.2-25;Dbxref=GeneID:100863856%2CGenbank:XM_012489164.2;Parent=rna-XM_012489164.2
NW_003791058.1	Gnomon	exon	2351438	2351700	.	-	.	ID=exon-XM_012489164.2-26;Dbxref=GeneID:100863856%2CGenbank:XM_012489164.2;Parent=rna-XM_012489164.2
NW_003791058.1	Gnomon	exon	2351009	2351366	.	-	.	ID=exon-XM_012489164.2-27;Dbxref=GeneID:100863856%2CGenbank:XM_012489164.2;Parent=rna-XM_012489164.2
NW_003791058.1	Gnomon	exon	2350645	2350936	.	-	.	ID=exon-XM_012489164.2-28;Dbxref=GeneID:100863856%2CGenbank:XM_012489164.2;Parent=rna-XM_012489164.2
NW_003791058.1	Gnomon	exon	2350266	2350538	.	-	.	ID=exon-XM_012489164.2-29;Dbxref=GeneID:100863856%2CGenbank:XM_012489164.2;Parent=rna-XM_012489164.2
NW_003791058.1	Gnomon	exon	2353571	2353978	.	-	.	ID=exon-XM_012489164.2-20;Dbxref=GeneID:100863856%2CGenbank:XM_012489164.2;Parent=rna-XM_012489164.2
NW_003791058.1	Gnomon	exon	2353187	2353487	.	-	.	ID=exon-XM_012489164.2-21;Dbxref=GeneID:100863856%2CGenbank:XM_012489164.2;Parent=rna-XM_012489164.2
NW_003791058.1	Gnomon	exon	2352902	2353061	.	-	.	ID=exon-XM_012489164.2-22;Dbxref=GeneID:100863856%2CGenbank:XM_012489164.2;Parent=rna-XM_012489164.2
NW_003791058.1	Gnomon	exon	2352638	2352798	.	-	.	ID=exon-XM_012489164.2-23;Dbxref=GeneID:100863856%2CGenbank:XM_012489164.2;Parent=rna-XM_012489164.2
NW_003791058.1	Gnomon	exon	2352218	2352547	.	-	.	ID=exon-XM_012489164.2-24;Dbxref=GeneID:100863856%2CGenbank:XM_012489164.2;Parent=rna-XM_012489164.2
NW_003791058.1	Gnomon	exon	3458115	3458410	.	+	.	ID=exon-XM_031917739.1-5;Dbxref=GeneID:100866575%2CGenbank:XM_031917739.1;Parent=rna-XM_031917739.1
NW_003791058.1	Gnomon	exon	3458471	3458578	.	+	.	ID=exon-XM_031917739.1-6;Dbxref=GeneID:100866575%2CGenbank:XM_031917739.1;Parent=rna-XM_031917739.1
NW_003791058.1	Gnomon	exon	3458782	3458815	.	+	.	ID=exon-XM_031917739.1-7;Dbxref=GeneID:100866575%2CGenbank:XM_031917739.1;Parent=rna-XM_031917739.1
NW_003791058.1	Gnomon	exon	3456641	3456780	.	+	.	ID=exon-XM_031917739.1-1;Dbxref=GeneID:100866575%2CGenbank:XM_031917739.1;Parent=rna-XM_031917739.1
NW_003791058.1	Gnomon	exon	3457207	3457251	.	+	.	ID=exon-XM_031917739.1-2;Dbxref=GeneID:100866575%2CGenbank:XM_031917739.1;Parent=rna-XM_031917739.1
NW_003791058.1	Gnomon	exon	3457347	3457458	.	+	.	ID=exon-XM_031917739.1-3;Dbxref=GeneID:100866575%2CGenbank:XM_031917739.1;Parent=rna-XM_031917739.1
NW_003791058.1	Gnomon	exon	3457846	3457983	.	+	.	ID=exon-XM_031917739.1-4;Dbxref=GeneID:100866575%2CGenbank:XM_031917739.1;Parent=rna-XM_031917739.1
NW_003791058.1	Gnomon	exon	2540645	2540692	.	-	.	ID=exon-XM_031917669.1-1;Dbxref=GeneID:100865708%2CGenbank:XM_031917669.1;Parent=rna-XM_031917669.1
NW_003791058.1	Gnomon	exon	2539922	2540035	.	-	.	ID=exon-XM_031917669.1-2;Dbxref=GeneID:100865708%2CGenbank:XM_031917669.1;Parent=rna-XM_031917669.1
NW_003791058.1	Gnomon	exon	2539408	2539552	.	-	.	ID=exon-XM_031917669.1-3;Dbxref=GeneID:100865708%2CGenbank:XM_031917669.1;Parent=rna-XM_031917669.1
NW_003791058.1	Gnomon	exon	2539079	2539198	.	-	.	ID=exon-XM_031917669.1-4;Dbxref=GeneID:100865708%2CGenbank:XM_031917669.1;Parent=rna-XM_031917669.1
NW_003791058.1	Gnomon	exon	2538604	2538803	.	-	.	ID=exon-XM_031917669.1-5;Dbxref=GeneID:100865708%2CGenbank:XM_031917669.1;Parent=rna-XM_031917669.1
NW_003791058.1	Gnomon	exon	2536552	2536717	.	-	.	ID=exon-XM_031917669.1-6;Dbxref=GeneID:100865708%2CGenbank:XM_031917669.1;Parent=rna-XM_031917669.1
NW_003791058.1	Gnomon	exon	2536342	2536411	.	-	.	ID=exon-XM_031917669.1-7;Dbxref=GeneID:100865708%2CGenbank:XM_031917669.1;Parent=rna-XM_031917669.1
NW_003791058.1	Gnomon	exon	2535871	2536030	.	-	.	ID=exon-XM_031917669.1-8;Dbxref=GeneID:100865708%2CGenbank:XM_031917669.1;Parent=rna-XM_031917669.1
NW_003791058.1	Gnomon	exon	2535595	2535732	.	-	.	ID=exon-XM_031917669.1-9;Dbxref=GeneID:100865708%2CGenbank:XM_031917669.1;Parent=rna-XM_031917669.1
NW_003791058.1	Gnomon	exon	3067047	3067263	.	+	.	ID=exon-XR_001112393.2-10;Dbxref=GeneID:100871504%2CGenbank:XR_001112393.2;Parent=rna-XR_001112393.2
NW_003791058.1	Gnomon	exon	3067540	3067844	.	+	.	ID=exon-XR_001112393.2-11;Dbxref=GeneID:100871504%2CGenbank:XR_001112393.2;Parent=rna-XR_001112393.2
NW_003791058.1	Gnomon	exon	3070023	3071577	.	+	.	ID=exon-XR_001112393.2-12;Dbxref=GeneID:100871504%2CGenbank:XR_001112393.2;Parent=rna-XR_001112393.2
NW_003791058.1	Gnomon	mRNA	4737669	4830296	.	+	.	Name=XM_031917748.1;ID=rna-XM_031917748.1;Dbxref=GeneID:100868219%2CGenbank:XM_031917748.1;Parent=gene-LOC100868219
NW_003791058.1	Gnomon	CDS	3253820	3253979	.	+	0	Name=XP_012344492.1;ID=cds-XP_012344492.1;Dbxref=GeneID:100866165%2CGenbank:XP_012344492.1;Parent=rna-XM_012489038.2
NW_003791058.1	Gnomon	CDS	3272407	3272634	.	+	0	Name=XP_012344492.1;ID=cds-XP_012344492.1;Dbxref=GeneID:100866165%2CGenbank:XP_012344492.1;Parent=rna-XM_012489038.2
NW_003791058.1	Gnomon	CDS	3272766	3272951	.	+	0	Name=XP_012344492.1;ID=cds-XP_012344492.1;Dbxref=GeneID:100866165%2CGenbank:XP_012344492.1;Parent=rna-XM_012489038.2
NW_003791058.1	Gnomon	CDS	3273182	3273344	.	+	0	Name=XP_012344492.1;ID=cds-XP_012344492.1;Dbxref=GeneID:100866165%2CGenbank:XP_012344492.1;Parent=rna-XM_012489038.2
NW_003791058.1	Gnomon	CDS	3273479	3273496	.	+	0	Name=XP_012344492.1;ID=cds-XP_012344492.1;Dbxref=GeneID:100866165%2CGenbank:XP_012344492.1;Parent=rna-XM_012489038.2
NW_003791058.1	Gnomon	CDS	3274282	3274525	.	+	0	Name=XP_012344492.1;ID=cds-XP_012344492.1;Dbxref=GeneID:100866165%2CGenbank:XP_012344492.1;Parent=rna-XM_012489038.2
NW_003791058.1	Gnomon	CDS	3274691	3274958	.	+	0	Name=XP_012344492.1;ID=cds-XP_012344492.1;Dbxref=GeneID:100866165%2CGenbank:XP_012344492.1;Parent=rna-XM_012489038.2
NW_003791058.1	Gnomon	CDS	3275155	3275546	.	+	0	Name=XP_012344492.1;ID=cds-XP_012344492.1;Dbxref=GeneID:100866165%2CGenbank:XP_012344492.1;Parent=rna-XM_012489038.2
NW_003791058.1	Gnomon	CDS	3275899	3276213	.	+	0	Name=XP_012344492.1;ID=cds-XP_012344492.1;Dbxref=GeneID:100866165%2CGenbank:XP_012344492.1;Parent=rna-XM_012489038.2
NW_003791058.1	Gnomon	CDS	3276323	3276612	.	+	0	Name=XP_012344492.1;ID=cds-XP_012344492.1;Dbxref=GeneID:100866165%2CGenbank:XP_012344492.1;Parent=rna-XM_012489038.2
NW_003791058.1	Gnomon	CDS	3276822	3276903	.	+	0	Name=XP_012344492.1;ID=cds-XP_012344492.1;Dbxref=GeneID:100866165%2CGenbank:XP_012344492.1;Parent=rna-XM_012489038.2
NW_003791058.1	Gnomon	CDS	3279513	3280430	.	+	0	Name=XP_012344492.1;ID=cds-XP_012344492.1;Dbxref=GeneID:100866165%2CGenbank:XP_012344492.1;Parent=rna-XM_012489038.2
NW_003791058.1	Gnomon	CDS	3286131	3286196	.	+	0	Name=XP_012344492.1;ID=cds-XP_012344492.1;Dbxref=GeneID:100866165%2CGenbank:XP_012344492.1;Parent=rna-XM_012489038.2
NW_003791058.1	Gnomon	CDS	3286813	3286857	.	+	0	Name=XP_012344492.1;ID=cds-XP_012344492.1;Dbxref=GeneID:100866165%2CGenbank:XP_012344492.1;Parent=rna-XM_012489038.2
NW_003791058.1	Gnomon	CDS	3288921	3289119	.	+	0	Name=XP_012344492.1;ID=cds-XP_012344492.1;Dbxref=GeneID:100866165%2CGenbank:XP_012344492.1;Parent=rna-XM_012489038.2
NW_003791058.1	Gnomon	CDS	3289190	3289309	.	+	0	Name=XP_012344492.1;ID=cds-XP_012344492.1;Dbxref=GeneID:100866165%2CGenbank:XP_012344492.1;Parent=rna-XM_012489038.2
NW_003791058.1	Gnomon	CDS	3289384	3289957	.	+	0	Name=XP_012344492.1;ID=cds-XP_012344492.1;Dbxref=GeneID:100866165%2CGenbank:XP_012344492.1;Parent=rna-XM_012489038.2
NW_003791058.1	Gnomon	CDS	3290033	3290252	.	+	0	Name=XP_012344492.1;ID=cds-XP_012344492.1;Dbxref=GeneID:100866165%2CGenbank:XP_012344492.1;Parent=rna-XM_012489038.2
NW_003791058.1	Gnomon	CDS	3290338	3291076	.	+	0	Name=XP_012344492.1;ID=cds-XP_012344492.1;Dbxref=GeneID:100866165%2CGenbank:XP_012344492.1;Parent=rna-XM_012489038.2
NW_003791058.1	Gnomon	CDS	3291165	3291425	.	+	0	Name=XP_012344492.1;ID=cds-XP_012344492.1;Dbxref=GeneID:100866165%2CGenbank:XP_012344492.1;Parent=rna-XM_012489038.2
NW_003791058.1	Gnomon	CDS	3291506	3292004	.	+	0	Name=XP_012344492.1;ID=cds-XP_012344492.1;Dbxref=GeneID:100866165%2CGenbank:XP_012344492.1;Parent=rna-XM_012489038.2
NW_003791058.1	Gnomon	CDS	3292091	3292436	.	+	0	Name=XP_012344492.1;ID=cds-XP_012344492.1;Dbxref=GeneID:100866165%2CGenbank:XP_012344492.1;Parent=rna-XM_012489038.2
NW_003791058.1	Gnomon	CDS	3293297	3293418	.	+	0	Name=XP_012344492.1;ID=cds-XP_012344492.1;Dbxref=GeneID:100866165%2CGenbank:XP_012344492.1;Parent=rna-XM_012489038.2
NW_003791058.1	Gnomon	CDS	3293491	3293632	.	+	0	Name=XP_012344492.1;ID=cds-XP_012344492.1;Dbxref=GeneID:100866165%2CGenbank:XP_012344492.1;Parent=rna-XM_012489038.2
NW_003791058.1	Gnomon	CDS	3293723	3293853	.	+	0	Name=XP_012344492.1;ID=cds-XP_012344492.1;Dbxref=GeneID:100866165%2CGenbank:XP_012344492.1;Parent=rna-XM_012489038.2
NW_003791058.1	Gnomon	CDS	3294755	3295039	.	+	0	Name=XP_012344492.1;ID=cds-XP_012344492.1;Dbxref=GeneID:100866165%2CGenbank:XP_012344492.1;Parent=rna-XM_012489038.2
NW_003791058.1	Gnomon	CDS	3295232	3295409	.	+	0	Name=XP_012344492.1;ID=cds-XP_012344492.1;Dbxref=GeneID:100866165%2CGenbank:XP_012344492.1;Parent=rna-XM_012489038.2
NW_003791058.1	Gnomon	CDS	3013108	3013309	.	-	0	Name=XP_012344649.1;ID=cds-XP_012344649.1;Dbxref=GeneID:100871389%2CGenbank:XP_012344649.1;Parent=rna-XM_012489195.2
NW_003791058.1	Gnomon	CDS	3012640	3012751	.	-	0	Name=XP_012344649.1;ID=cds-XP_012344649.1;Dbxref=GeneID:100871389%2CGenbank:XP_012344649.1;Parent=rna-XM_012489195.2
NW_003791058.1	Gnomon	CDS	3011924	3012541	.	-	0	Name=XP_012344649.1;ID=cds-XP_012344649.1;Dbxref=GeneID:100871389%2CGenbank:XP_012344649.1;Parent=rna-XM_012489195.2
NW_003791058.1	Gnomon	CDS	3011759	3011846	.	-	0	Name=XP_012344649.1;ID=cds-XP_012344649.1;Dbxref=GeneID:100871389%2CGenbank:XP_012344649.1;Parent=rna-XM_012489195.2
NW_003791058.1	Gnomon	CDS	400258	400424	.	+	0	Name=XP_003695580.2;ID=cds-XP_003695580.2;Dbxref=GeneID:100868773%2CGenbank:XP_003695580.2;Parent=rna-XM_003695532.3
NW_003791058.1	Gnomon	CDS	401398	401567	.	+	0	Name=XP_003695580.2;ID=cds-XP_003695580.2;Dbxref=GeneID:100868773%2CGenbank:XP_003695580.2;Parent=rna-XM_003695532.3
NW_003791058.1	Gnomon	CDS	407118	407224	.	+	0	Name=XP_003695580.2;ID=cds-XP_003695580.2;Dbxref=GeneID:100868773%2CGenbank:XP_003695580.2;Parent=rna-XM_003695532.3
NW_003791058.1	Gnomon	CDS	407544	407975	.	+	0	Name=XP_003695580.2;ID=cds-XP_003695580.2;Dbxref=GeneID:100868773%2CGenbank:XP_003695580.2;Parent=rna-XM_003695532.3
NW_003791058.1	Gnomon	mRNA	3152520	3298486	.	+	.	Name=XM_012489036.2;ID=rna-XM_012489036.2;Dbxref=GeneID:100866165%2CGenbank:XM_012489036.2;Parent=gene-LOC100866165
NW_003791058.1	Gnomon	exon	16000	16102	.	-	.	ID=exon-XM_012489168.2-9;Dbxref=GeneID:100867535%2CGenbank:XM_012489168.2;Parent=rna-XM_012489168.2
NW_003791058.1	Gnomon	exon	16626	16846	.	-	.	ID=exon-XM_012489168.2-7;Dbxref=GeneID:100867535%2CGenbank:XM_012489168.2;Parent=rna-XM_012489168.2
NW_003791058.1	Gnomon	exon	16413	16541	.	-	.	ID=exon-XM_012489168.2-8;Dbxref=GeneID:100867535%2CGenbank:XM_012489168.2;Parent=rna-XM_012489168.2
NW_003791058.1	Gnomon	exon	17311	17521	.	-	.	ID=exon-XM_012489168.2-5;Dbxref=GeneID:100867535%2CGenbank:XM_012489168.2;Parent=rna-XM_012489168.2
NW_003791058.1	Gnomon	exon	16937	17224	.	-	.	ID=exon-XM_012489168.2-6;Dbxref=GeneID:100867535%2CGenbank:XM_012489168.2;Parent=rna-XM_012489168.2
NW_003791058.1	Gnomon	exon	17840	17955	.	-	.	ID=exon-XM_012489168.2-3;Dbxref=GeneID:100867535%2CGenbank:XM_012489168.2;Parent=rna-XM_012489168.2
NW_003791058.1	Gnomon	exon	17579	17719	.	-	.	ID=exon-XM_012489168.2-4;Dbxref=GeneID:100867535%2CGenbank:XM_012489168.2;Parent=rna-XM_012489168.2
NW_003791058.1	Gnomon	exon	18891	19295	.	-	.	ID=exon-XM_012489168.2-1;Dbxref=GeneID:100867535%2CGenbank:XM_012489168.2;Parent=rna-XM_012489168.2
NW_003791058.1	Gnomon	exon	18462	18624	.	-	.	ID=exon-XM_012489168.2-2;Dbxref=GeneID:100867535%2CGenbank:XM_012489168.2;Parent=rna-XM_012489168.2
NW_003791058.1	Gnomon	gene	3050611	3053040	.	-	.	Name=LOC100865470;ID=gene-LOC100865470;Dbxref=GeneID:100865470
NW_003791058.1	Gnomon	CDS	2565752	2565808	.	+	0	Name=XP_003695486.2;ID=cds-XP_003695486.2;Dbxref=GeneID:100866535%2CGenbank:XP_003695486.2;Parent=rna-XM_003695438.2
NW_003791058.1	Gnomon	CDS	2565923	2566119	.	+	0	Name=XP_003695486.2;ID=cds-XP_003695486.2;Dbxref=GeneID:100866535%2CGenbank:XP_003695486.2;Parent=rna-XM_003695438.2
NW_003791058.1	Gnomon	CDS	2566419	2566584	.	+	0	Name=XP_003695486.2;ID=cds-XP_003695486.2;Dbxref=GeneID:100866535%2CGenbank:XP_003695486.2;Parent=rna-XM_003695438.2
NW_003791058.1	Gnomon	CDS	2566667	2566861	.	+	0	Name=XP_003695486.2;ID=cds-XP_003695486.2;Dbxref=GeneID:100866535%2CGenbank:XP_003695486.2;Parent=rna-XM_003695438.2
NW_003791058.1	Gnomon	CDS	2566959	2567114	.	+	0	Name=XP_003695486.2;ID=cds-XP_003695486.2;Dbxref=GeneID:100866535%2CGenbank:XP_003695486.2;Parent=rna-XM_003695438.2
NW_003791058.1	Gnomon	CDS	2567218	2567316	.	+	0	Name=XP_003695486.2;ID=cds-XP_003695486.2;Dbxref=GeneID:100866535%2CGenbank:XP_003695486.2;Parent=rna-XM_003695438.2
NW_003791058.1	Gnomon	lnc_RNA	4461822	4462901	.	-	.	Name=XR_004225292.1;ID=rna-XR_004225292.1;Dbxref=GeneID:116414730%2CGenbank:XR_004225292.1;Parent=gene-LOC116414730
NW_003791058.1	Gnomon	gene	2513646	2515997	.	-	.	Name=LOC100865469;ID=gene-LOC100865469;Dbxref=GeneID:100865469
NW_003791058.1	Gnomon	lnc_RNA	805540	862147	.	+	.	Name=XR_004225302.1;ID=rna-XR_004225302.1;Dbxref=GeneID:116414738%2CGenbank:XR_004225302.1;Parent=gene-LOC116414738
NW_003791058.1	Gnomon	mRNA	4901079	4902470	.	+	.	Name=XM_012489130.2;ID=rna-XM_012489130.2;Dbxref=GeneID:100868887%2CGenbank:XM_012489130.2;Parent=gene-LOC100868887
NW_003791058.1	Gnomon	mRNA	181551	182829	.	-	.	Name=XM_003695476.3;ID=rna-XM_003695476.3;Dbxref=GeneID:100870796%2CGenbank:XM_003695476.3;Parent=gene-LOC100870796
NW_003791058.1	Gnomon	exon	4400997	4401135	.	+	.	ID=exon-XM_031917740.1-5;Dbxref=GeneID:100866461%2CGenbank:XM_031917740.1;Parent=rna-XM_031917740.1
NW_003791058.1	Gnomon	exon	4401210	4401367	.	+	.	ID=exon-XM_031917740.1-6;Dbxref=GeneID:100866461%2CGenbank:XM_031917740.1;Parent=rna-XM_031917740.1
NW_003791058.1	Gnomon	exon	4400197	4400318	.	+	.	ID=exon-XM_031917740.1-3;Dbxref=GeneID:100866461%2CGenbank:XM_031917740.1;Parent=rna-XM_031917740.1
NW_003791058.1	Gnomon	exon	4400409	4400635	.	+	.	ID=exon-XM_031917740.1-4;Dbxref=GeneID:100866461%2CGenbank:XM_031917740.1;Parent=rna-XM_031917740.1
NW_003791058.1	Gnomon	exon	4398708	4398829	.	+	.	ID=exon-XM_031917740.1-1;Dbxref=GeneID:100866461%2CGenbank:XM_031917740.1;Parent=rna-XM_031917740.1
NW_003791058.1	Gnomon	exon	4398901	4398996	.	+	.	ID=exon-XM_031917740.1-2;Dbxref=GeneID:100866461%2CGenbank:XM_031917740.1;Parent=rna-XM_031917740.1
NW_003791058.1	Gnomon	CDS	3253820	3253979	.	+	0	Name=XP_012344491.1;ID=cds-XP_012344491.1;Dbxref=GeneID:100866165%2CGenbank:XP_012344491.1;Parent=rna-XM_012489037.2
NW_003791058.1	Gnomon	CDS	3272407	3272634	.	+	0	Name=XP_012344491.1;ID=cds-XP_012344491.1;Dbxref=GeneID:100866165%2CGenbank:XP_012344491.1;Parent=rna-XM_012489037.2
NW_003791058.1	Gnomon	CDS	3272766	3272951	.	+	0	Name=XP_012344491.1;ID=cds-XP_012344491.1;Dbxref=GeneID:100866165%2CGenbank:XP_012344491.1;Parent=rna-XM_012489037.2
NW_003791058.1	Gnomon	CDS	3273182	3273344	.	+	0	Name=XP_012344491.1;ID=cds-XP_012344491.1;Dbxref=GeneID:100866165%2CGenbank:XP_012344491.1;Parent=rna-XM_012489037.2
NW_003791058.1	Gnomon	CDS	3274282	3274525	.	+	0	Name=XP_012344491.1;ID=cds-XP_012344491.1;Dbxref=GeneID:100866165%2CGenbank:XP_012344491.1;Parent=rna-XM_012489037.2
NW_003791058.1	Gnomon	CDS	3274691	3274958	.	+	0	Name=XP_012344491.1;ID=cds-XP_012344491.1;Dbxref=GeneID:100866165%2CGenbank:XP_012344491.1;Parent=rna-XM_012489037.2
NW_003791058.1	Gnomon	CDS	3275155	3275546	.	+	0	Name=XP_012344491.1;ID=cds-XP_012344491.1;Dbxref=GeneID:100866165%2CGenbank:XP_012344491.1;Parent=rna-XM_012489037.2
NW_003791058.1	Gnomon	CDS	3275899	3276213	.	+	0	Name=XP_012344491.1;ID=cds-XP_012344491.1;Dbxref=GeneID:100866165%2CGenbank:XP_012344491.1;Parent=rna-XM_012489037.2
NW_003791058.1	Gnomon	CDS	3276323	3276612	.	+	0	Name=XP_012344491.1;ID=cds-XP_012344491.1;Dbxref=GeneID:100866165%2CGenbank:XP_012344491.1;Parent=rna-XM_012489037.2
NW_003791058.1	Gnomon	CDS	3276822	3276903	.	+	0	Name=XP_012344491.1;ID=cds-XP_012344491.1;Dbxref=GeneID:100866165%2CGenbank:XP_012344491.1;Parent=rna-XM_012489037.2
NW_003791058.1	Gnomon	CDS	3279513	3280430	.	+	0	Name=XP_012344491.1;ID=cds-XP_012344491.1;Dbxref=GeneID:100866165%2CGenbank:XP_012344491.1;Parent=rna-XM_012489037.2
NW_003791058.1	Gnomon	CDS	3286131	3286196	.	+	0	Name=XP_012344491.1;ID=cds-XP_012344491.1;Dbxref=GeneID:100866165%2CGenbank:XP_012344491.1;Parent=rna-XM_012489037.2
NW_003791058.1	Gnomon	CDS	3286813	3286857	.	+	0	Name=XP_012344491.1;ID=cds-XP_012344491.1;Dbxref=GeneID:100866165%2CGenbank:XP_012344491.1;Parent=rna-XM_012489037.2
NW_003791058.1	Gnomon	CDS	3287887	3287940	.	+	0	Name=XP_012344491.1;ID=cds-XP_012344491.1;Dbxref=GeneID:100866165%2CGenbank:XP_012344491.1;Parent=rna-XM_012489037.2
NW_003791058.1	Gnomon	CDS	3288921	3289119	.	+	0	Name=XP_012344491.1;ID=cds-XP_012344491.1;Dbxref=GeneID:100866165%2CGenbank:XP_012344491.1;Parent=rna-XM_012489037.2
NW_003791058.1	Gnomon	CDS	3289190	3289309	.	+	0	Name=XP_012344491.1;ID=cds-XP_012344491.1;Dbxref=GeneID:100866165%2CGenbank:XP_012344491.1;Parent=rna-XM_012489037.2
NW_003791058.1	Gnomon	CDS	3289384	3289957	.	+	0	Name=XP_012344491.1;ID=cds-XP_012344491.1;Dbxref=GeneID:100866165%2CGenbank:XP_012344491.1;Parent=rna-XM_012489037.2
NW_003791058.1	Gnomon	CDS	3290033	3290252	.	+	0	Name=XP_012344491.1;ID=cds-XP_012344491.1;Dbxref=GeneID:100866165%2CGenbank:XP_012344491.1;Parent=rna-XM_012489037.2
NW_003791058.1	Gnomon	CDS	3290338	3291076	.	+	0	Name=XP_012344491.1;ID=cds-XP_012344491.1;Dbxref=GeneID:100866165%2CGenbank:XP_012344491.1;Parent=rna-XM_012489037.2
NW_003791058.1	Gnomon	CDS	3291165	3291425	.	+	0	Name=XP_012344491.1;ID=cds-XP_012344491.1;Dbxref=GeneID:100866165%2CGenbank:XP_012344491.1;Parent=rna-XM_012489037.2
NW_003791058.1	Gnomon	CDS	3291506	3292004	.	+	0	Name=XP_012344491.1;ID=cds-XP_012344491.1;Dbxref=GeneID:100866165%2CGenbank:XP_012344491.1;Parent=rna-XM_012489037.2
NW_003791058.1	Gnomon	CDS	3292091	3292436	.	+	0	Name=XP_012344491.1;ID=cds-XP_012344491.1;Dbxref=GeneID:100866165%2CGenbank:XP_012344491.1;Parent=rna-XM_012489037.2
NW_003791058.1	Gnomon	CDS	3293297	3293418	.	+	0	Name=XP_012344491.1;ID=cds-XP_012344491.1;Dbxref=GeneID:100866165%2CGenbank:XP_012344491.1;Parent=rna-XM_012489037.2
NW_003791058.1	Gnomon	CDS	3293491	3293632	.	+	0	Name=XP_012344491.1;ID=cds-XP_012344491.1;Dbxref=GeneID:100866165%2CGenbank:XP_012344491.1;Parent=rna-XM_012489037.2
NW_003791058.1	Gnomon	CDS	3293723	3293853	.	+	0	Name=XP_012344491.1;ID=cds-XP_012344491.1;Dbxref=GeneID:100866165%2CGenbank:XP_012344491.1;Parent=rna-XM_012489037.2
NW_003791058.1	Gnomon	CDS	3294755	3295039	.	+	0	Name=XP_012344491.1;ID=cds-XP_012344491.1;Dbxref=GeneID:100866165%2CGenbank:XP_012344491.1;Parent=rna-XM_012489037.2
NW_003791058.1	Gnomon	CDS	3295232	3295409	.	+	0	Name=XP_012344491.1;ID=cds-XP_012344491.1;Dbxref=GeneID:100866165%2CGenbank:XP_012344491.1;Parent=rna-XM_012489037.2
NW_003791058.1	Gnomon	mRNA	4740814	4830295	.	+	.	Name=XM_031917749.1;ID=rna-XM_031917749.1;Dbxref=GeneID:100868219%2CGenbank:XM_031917749.1;Parent=gene-LOC100868219
NW_003791058.1	Gnomon	exon	4401641	4401980	.	+	.	ID=exon-XM_031917740.1-7;Dbxref=GeneID:100866461%2CGenbank:XM_031917740.1;Parent=rna-XM_031917740.1
NW_003791058.1	Gnomon	CDS	3013108	3013309	.	-	0	Name=XP_012344647.1;ID=cds-XP_012344647.1;Dbxref=GeneID:100871389%2CGenbank:XP_012344647.1;Parent=rna-XM_012489193.2
NW_003791058.1	Gnomon	CDS	3012640	3012751	.	-	0	Name=XP_012344647.1;ID=cds-XP_012344647.1;Dbxref=GeneID:100871389%2CGenbank:XP_012344647.1;Parent=rna-XM_012489193.2
NW_003791058.1	Gnomon	CDS	3011924	3012541	.	-	0	Name=XP_012344647.1;ID=cds-XP_012344647.1;Dbxref=GeneID:100871389%2CGenbank:XP_012344647.1;Parent=rna-XM_012489193.2
NW_003791058.1	Gnomon	CDS	3011759	3011846	.	-	0	Name=XP_012344647.1;ID=cds-XP_012344647.1;Dbxref=GeneID:100871389%2CGenbank:XP_012344647.1;Parent=rna-XM_012489193.2
NW_003791058.1	Gnomon	exon	1517121	1517484	.	-	.	ID=exon-XR_004225305.1-7;Dbxref=GeneID:100872424%2CGenbank:XR_004225305.1;Parent=rna-XR_004225305.1
NW_003791058.1	Gnomon	exon	1516728	1517048	.	-	.	ID=exon-XR_004225305.1-8;Dbxref=GeneID:100872424%2CGenbank:XR_004225305.1;Parent=rna-XR_004225305.1
NW_003791058.1	Gnomon	exon	1518165	1518315	.	-	.	ID=exon-XR_004225305.1-5;Dbxref=GeneID:100872424%2CGenbank:XR_004225305.1;Parent=rna-XR_004225305.1
NW_003791058.1	Gnomon	exon	1517652	1518091	.	-	.	ID=exon-XR_004225305.1-6;Dbxref=GeneID:100872424%2CGenbank:XR_004225305.1;Parent=rna-XR_004225305.1
NW_003791058.1	Gnomon	exon	1515848	1516612	.	-	.	ID=exon-XR_004225305.1-9;Dbxref=GeneID:100872424%2CGenbank:XR_004225305.1;Parent=rna-XR_004225305.1
NW_003791058.1	Gnomon	exon	1519461	1521052	.	-	.	ID=exon-XR_004225305.1-3;Dbxref=GeneID:100872424%2CGenbank:XR_004225305.1;Parent=rna-XR_004225305.1
NW_003791058.1	Gnomon	exon	1518834	1519319	.	-	.	ID=exon-XR_004225305.1-4;Dbxref=GeneID:100872424%2CGenbank:XR_004225305.1;Parent=rna-XR_004225305.1
NW_003791058.1	Gnomon	exon	1532103	1532463	.	-	.	ID=exon-XR_004225305.1-1;Dbxref=GeneID:100872424%2CGenbank:XR_004225305.1;Parent=rna-XR_004225305.1
NW_003791058.1	Gnomon	exon	1521461	1521931	.	-	.	ID=exon-XR_004225305.1-2;Dbxref=GeneID:100872424%2CGenbank:XR_004225305.1;Parent=rna-XR_004225305.1
NW_003791058.1	Gnomon	mRNA	3152520	3298486	.	+	.	Name=XM_012489035.2;ID=rna-XM_012489035.2;Dbxref=GeneID:100866165%2CGenbank:XM_012489035.2;Parent=gene-LOC100866165
NW_003791058.1	Gnomon	CDS	3013108	3013309	.	-	0	Name=XP_012344648.1;ID=cds-XP_012344648.1;Dbxref=GeneID:100871389%2CGenbank:XP_012344648.1;Parent=rna-XM_012489194.2
NW_003791058.1	Gnomon	CDS	3012640	3012751	.	-	0	Name=XP_012344648.1;ID=cds-XP_012344648.1;Dbxref=GeneID:100871389%2CGenbank:XP_012344648.1;Parent=rna-XM_012489194.2
NW_003791058.1	Gnomon	CDS	3011924	3012541	.	-	0	Name=XP_012344648.1;ID=cds-XP_012344648.1;Dbxref=GeneID:100871389%2CGenbank:XP_012344648.1;Parent=rna-XM_012489194.2
NW_003791058.1	Gnomon	CDS	3011759	3011846	.	-	0	Name=XP_012344648.1;ID=cds-XP_012344648.1;Dbxref=GeneID:100871389%2CGenbank:XP_012344648.1;Parent=rna-XM_012489194.2
NW_003791058.1	Gnomon	lnc_RNA	805538	866247	.	+	.	Name=XR_004225301.1;ID=rna-XR_004225301.1;Dbxref=GeneID:116414738%2CGenbank:XR_004225301.1;Parent=gene-LOC116414738
NW_003791058.1	Gnomon	lnc_RNA	4641244	4655127	.	+	.	Name=XR_004225291.1;ID=rna-XR_004225291.1;Dbxref=GeneID:116414729%2CGenbank:XR_004225291.1;Parent=gene-LOC116414729
NW_003791058.1	RefSeq	cDNA_match	916995	917407	.	-	.	ID=7c001838-6be9-4ba8-93da-11e330a08d92;Target=XM_012489078.2 1 413
NW_003791058.1	RefSeq	cDNA_match	916647	916858	.	-	.	ID=7c001838-6be9-4ba8-93da-11e330a08d92;Target=XM_012489078.2 1 413
NW_003791058.1	RefSeq	cDNA_match	915792	916576	.	-	.	ID=7c001838-6be9-4ba8-93da-11e330a08d92;Target=XM_012489078.2 1 413
NW_003791058.1	RefSeq	cDNA_match	915338	915695	.	-	.	ID=7c001838-6be9-4ba8-93da-11e330a08d92;Target=XM_012489078.2 1 413
NW_003791058.1	RefSeq	cDNA_match	914722	915261	.	-	.	ID=7c001838-6be9-4ba8-93da-11e330a08d92;Target=XM_012489078.2 1 413
NW_003791058.1	Gnomon	gene	3587851	3595719	.	+	.	Name=LOC100865393;ID=gene-LOC100865393;Dbxref=GeneID:100865393
NW_003791058.1	Gnomon	gene	2443359	2448223	.	-	.	Name=LOC100865355;ID=gene-LOC100865355;Dbxref=GeneID:100865355
NW_003791058.1	Gnomon	gene	3046204	3050424	.	+	.	Name=LOC100865356;ID=gene-LOC100865356;Dbxref=GeneID:100865356
NW_003791058.1	Gnomon	mRNA	4737668	4830296	.	+	.	Name=XM_031917746.1;ID=rna-XM_031917746.1;Dbxref=GeneID:100868219%2CGenbank:XM_031917746.1;Parent=gene-LOC100868219
NW_003791058.1	Gnomon	exon	3274282	3274525	.	+	.	ID=exon-XM_012489038.2-9;Dbxref=GeneID:100866165%2CGenbank:XM_012489038.2;Parent=rna-XM_012489038.2
NW_003791058.1	Gnomon	exon	3273182	3273344	.	+	.	ID=exon-XM_012489038.2-7;Dbxref=GeneID:100866165%2CGenbank:XM_012489038.2;Parent=rna-XM_012489038.2
NW_003791058.1	Gnomon	exon	3273479	3273496	.	+	.	ID=exon-XM_012489038.2-8;Dbxref=GeneID:100866165%2CGenbank:XM_012489038.2;Parent=rna-XM_012489038.2
NW_003791058.1	Gnomon	exon	3152520	3153408	.	+	.	ID=exon-XM_012489038.2-1;Dbxref=GeneID:100866165%2CGenbank:XM_012489038.2;Parent=rna-XM_012489038.2
NW_003791058.1	Gnomon	exon	3189565	3189625	.	+	.	ID=exon-XM_012489038.2-2;Dbxref=GeneID:100866165%2CGenbank:XM_012489038.2;Parent=rna-XM_012489038.2
NW_003791058.1	Gnomon	exon	3272407	3272634	.	+	.	ID=exon-XM_012489038.2-5;Dbxref=GeneID:100866165%2CGenbank:XM_012489038.2;Parent=rna-XM_012489038.2
NW_003791058.1	Gnomon	exon	3272766	3272951	.	+	.	ID=exon-XM_012489038.2-6;Dbxref=GeneID:100866165%2CGenbank:XM_012489038.2;Parent=rna-XM_012489038.2
NW_003791058.1	Gnomon	exon	3240294	3240351	.	+	.	ID=exon-XM_012489038.2-3;Dbxref=GeneID:100866165%2CGenbank:XM_012489038.2;Parent=rna-XM_012489038.2
NW_003791058.1	Gnomon	exon	3253811	3253979	.	+	.	ID=exon-XM_012489038.2-4;Dbxref=GeneID:100866165%2CGenbank:XM_012489038.2;Parent=rna-XM_012489038.2
NW_003791058.1	Gnomon	exon	2378021	2378154	.	+	.	ID=exon-XM_031917691.1-8;Dbxref=GeneID:100863697%2CGenbank:XM_031917691.1;Parent=rna-XM_031917691.1
NW_003791058.1	Gnomon	exon	2378322	2378464	.	+	.	ID=exon-XM_031917691.1-9;Dbxref=GeneID:100863697%2CGenbank:XM_031917691.1;Parent=rna-XM_031917691.1
NW_003791058.1	Gnomon	exon	2377340	2377642	.	+	.	ID=exon-XM_031917691.1-6;Dbxref=GeneID:100863697%2CGenbank:XM_031917691.1;Parent=rna-XM_031917691.1
NW_003791058.1	Gnomon	exon	2377817	2377940	.	+	.	ID=exon-XM_031917691.1-7;Dbxref=GeneID:100863697%2CGenbank:XM_031917691.1;Parent=rna-XM_031917691.1
NW_003791058.1	Gnomon	exon	2376238	2376421	.	+	.	ID=exon-XM_031917691.1-4;Dbxref=GeneID:100863697%2CGenbank:XM_031917691.1;Parent=rna-XM_031917691.1
NW_003791058.1	Gnomon	exon	2376934	2377167	.	+	.	ID=exon-XM_031917691.1-5;Dbxref=GeneID:100863697%2CGenbank:XM_031917691.1;Parent=rna-XM_031917691.1
NW_003791058.1	Gnomon	exon	2375454	2375538	.	+	.	ID=exon-XM_031917691.1-2;Dbxref=GeneID:100863697%2CGenbank:XM_031917691.1;Parent=rna-XM_031917691.1
NW_003791058.1	Gnomon	exon	2375931	2375989	.	+	.	ID=exon-XM_031917691.1-3;Dbxref=GeneID:100863697%2CGenbank:XM_031917691.1;Parent=rna-XM_031917691.1
NW_003791058.1	Gnomon	exon	2375105	2375121	.	+	.	ID=exon-XM_031917691.1-1;Dbxref=GeneID:100863697%2CGenbank:XM_031917691.1;Parent=rna-XM_031917691.1
NW_003791058.1	Gnomon	CDS	3253820	3253979	.	+	0	Name=XP_012344500.1;ID=cds-XP_012344500.1;Dbxref=GeneID:100866165%2CGenbank:XP_012344500.1;Parent=rna-XM_012489046.2
NW_003791058.1	Gnomon	CDS	3272407	3272634	.	+	0	Name=XP_012344500.1;ID=cds-XP_012344500.1;Dbxref=GeneID:100866165%2CGenbank:XP_012344500.1;Parent=rna-XM_012489046.2
NW_003791058.1	Gnomon	CDS	3272766	3272951	.	+	0	Name=XP_012344500.1;ID=cds-XP_012344500.1;Dbxref=GeneID:100866165%2CGenbank:XP_012344500.1;Parent=rna-XM_012489046.2
NW_003791058.1	Gnomon	CDS	3273182	3273344	.	+	0	Name=XP_012344500.1;ID=cds-XP_012344500.1;Dbxref=GeneID:100866165%2CGenbank:XP_012344500.1;Parent=rna-XM_012489046.2
NW_003791058.1	Gnomon	CDS	3273479	3273496	.	+	0	Name=XP_012344500.1;ID=cds-XP_012344500.1;Dbxref=GeneID:100866165%2CGenbank:XP_012344500.1;Parent=rna-XM_012489046.2
NW_003791058.1	Gnomon	CDS	3274282	3274525	.	+	0	Name=XP_012344500.1;ID=cds-XP_012344500.1;Dbxref=GeneID:100866165%2CGenbank:XP_012344500.1;Parent=rna-XM_012489046.2
NW_003791058.1	Gnomon	CDS	3274691	3274958	.	+	0	Name=XP_012344500.1;ID=cds-XP_012344500.1;Dbxref=GeneID:100866165%2CGenbank:XP_012344500.1;Parent=rna-XM_012489046.2
NW_003791058.1	Gnomon	CDS	3275155	3275546	.	+	0	Name=XP_012344500.1;ID=cds-XP_012344500.1;Dbxref=GeneID:100866165%2CGenbank:XP_012344500.1;Parent=rna-XM_012489046.2
NW_003791058.1	Gnomon	CDS	3275899	3276213	.	+	0	Name=XP_012344500.1;ID=cds-XP_012344500.1;Dbxref=GeneID:100866165%2CGenbank:XP_012344500.1;Parent=rna-XM_012489046.2
NW_003791058.1	Gnomon	CDS	3276323	3276612	.	+	0	Name=XP_012344500.1;ID=cds-XP_012344500.1;Dbxref=GeneID:100866165%2CGenbank:XP_012344500.1;Parent=rna-XM_012489046.2
NW_003791058.1	Gnomon	CDS	3276822	3276903	.	+	0	Name=XP_012344500.1;ID=cds-XP_012344500.1;Dbxref=GeneID:100866165%2CGenbank:XP_012344500.1;Parent=rna-XM_012489046.2
NW_003791058.1	Gnomon	CDS	3286813	3286857	.	+	0	Name=XP_012344500.1;ID=cds-XP_012344500.1;Dbxref=GeneID:100866165%2CGenbank:XP_012344500.1;Parent=rna-XM_012489046.2
NW_003791058.1	Gnomon	CDS	3288921	3289119	.	+	0	Name=XP_012344500.1;ID=cds-XP_012344500.1;Dbxref=GeneID:100866165%2CGenbank:XP_012344500.1;Parent=rna-XM_012489046.2
NW_003791058.1	Gnomon	CDS	3289190	3289309	.	+	0	Name=XP_012344500.1;ID=cds-XP_012344500.1;Dbxref=GeneID:100866165%2CGenbank:XP_012344500.1;Parent=rna-XM_012489046.2
NW_003791058.1	Gnomon	CDS	3289384	3289957	.	+	0	Name=XP_012344500.1;ID=cds-XP_012344500.1;Dbxref=GeneID:100866165%2CGenbank:XP_012344500.1;Parent=rna-XM_012489046.2
NW_003791058.1	Gnomon	CDS	3290033	3290252	.	+	0	Name=XP_012344500.1;ID=cds-XP_012344500.1;Dbxref=GeneID:100866165%2CGenbank:XP_012344500.1;Parent=rna-XM_012489046.2
NW_003791058.1	Gnomon	CDS	3290338	3291076	.	+	0	Name=XP_012344500.1;ID=cds-XP_012344500.1;Dbxref=GeneID:100866165%2CGenbank:XP_012344500.1;Parent=rna-XM_012489046.2
NW_003791058.1	Gnomon	CDS	3291165	3291425	.	+	0	Name=XP_012344500.1;ID=cds-XP_012344500.1;Dbxref=GeneID:100866165%2CGenbank:XP_012344500.1;Parent=rna-XM_012489046.2
NW_003791058.1	Gnomon	CDS	3291506	3292004	.	+	0	Name=XP_012344500.1;ID=cds-XP_012344500.1;Dbxref=GeneID:100866165%2CGenbank:XP_012344500.1;Parent=rna-XM_012489046.2
NW_003791058.1	Gnomon	CDS	3292091	3292436	.	+	0	Name=XP_012344500.1;ID=cds-XP_012344500.1;Dbxref=GeneID:100866165%2CGenbank:XP_012344500.1;Parent=rna-XM_012489046.2
NW_003791058.1	Gnomon	CDS	3293297	3293418	.	+	0	Name=XP_012344500.1;ID=cds-XP_012344500.1;Dbxref=GeneID:100866165%2CGenbank:XP_012344500.1;Parent=rna-XM_012489046.2
NW_003791058.1	Gnomon	CDS	3293491	3293632	.	+	0	Name=XP_012344500.1;ID=cds-XP_012344500.1;Dbxref=GeneID:100866165%2CGenbank:XP_012344500.1;Parent=rna-XM_012489046.2
NW_003791058.1	Gnomon	CDS	3293723	3293853	.	+	0	Name=XP_012344500.1;ID=cds-XP_012344500.1;Dbxref=GeneID:100866165%2CGenbank:XP_012344500.1;Parent=rna-XM_012489046.2
NW_003791058.1	Gnomon	CDS	3294755	3295039	.	+	0	Name=XP_012344500.1;ID=cds-XP_012344500.1;Dbxref=GeneID:100866165%2CGenbank:XP_012344500.1;Parent=rna-XM_012489046.2
NW_003791058.1	Gnomon	CDS	3295232	3295409	.	+	0	Name=XP_012344500.1;ID=cds-XP_012344500.1;Dbxref=GeneID:100866165%2CGenbank:XP_012344500.1;Parent=rna-XM_012489046.2
NW_003791058.1	Gnomon	CDS	3253820	3253979	.	+	0	Name=XP_012344490.1;ID=cds-XP_012344490.1;Dbxref=GeneID:100866165%2CGenbank:XP_012344490.1;Parent=rna-XM_012489036.2
NW_003791058.1	Gnomon	CDS	3272407	3272634	.	+	0	Name=XP_012344490.1;ID=cds-XP_012344490.1;Dbxref=GeneID:100866165%2CGenbank:XP_012344490.1;Parent=rna-XM_012489036.2
NW_003791058.1	Gnomon	CDS	3272766	3272951	.	+	0	Name=XP_012344490.1;ID=cds-XP_012344490.1;Dbxref=GeneID:100866165%2CGenbank:XP_012344490.1;Parent=rna-XM_012489036.2
NW_003791058.1	Gnomon	CDS	3273182	3273344	.	+	0	Name=XP_012344490.1;ID=cds-XP_012344490.1;Dbxref=GeneID:100866165%2CGenbank:XP_012344490.1;Parent=rna-XM_012489036.2
NW_003791058.1	Gnomon	CDS	3273479	3273496	.	+	0	Name=XP_012344490.1;ID=cds-XP_012344490.1;Dbxref=GeneID:100866165%2CGenbank:XP_012344490.1;Parent=rna-XM_012489036.2
NW_003791058.1	Gnomon	CDS	3274282	3274525	.	+	0	Name=XP_012344490.1;ID=cds-XP_012344490.1;Dbxref=GeneID:100866165%2CGenbank:XP_012344490.1;Parent=rna-XM_012489036.2
NW_003791058.1	Gnomon	CDS	3274691	3274958	.	+	0	Name=XP_012344490.1;ID=cds-XP_012344490.1;Dbxref=GeneID:100866165%2CGenbank:XP_012344490.1;Parent=rna-XM_012489036.2
NW_003791058.1	Gnomon	CDS	3275155	3275546	.	+	0	Name=XP_012344490.1;ID=cds-XP_012344490.1;Dbxref=GeneID:100866165%2CGenbank:XP_012344490.1;Parent=rna-XM_012489036.2
NW_003791058.1	Gnomon	CDS	3275899	3276213	.	+	0	Name=XP_012344490.1;ID=cds-XP_012344490.1;Dbxref=GeneID:100866165%2CGenbank:XP_012344490.1;Parent=rna-XM_012489036.2
NW_003791058.1	Gnomon	CDS	3276338	3276612	.	+	0	Name=XP_012344490.1;ID=cds-XP_012344490.1;Dbxref=GeneID:100866165%2CGenbank:XP_012344490.1;Parent=rna-XM_012489036.2
NW_003791058.1	Gnomon	CDS	3276822	3276903	.	+	0	Name=XP_012344490.1;ID=cds-XP_012344490.1;Dbxref=GeneID:100866165%2CGenbank:XP_012344490.1;Parent=rna-XM_012489036.2
NW_003791058.1	Gnomon	CDS	3279513	3280430	.	+	0	Name=XP_012344490.1;ID=cds-XP_012344490.1;Dbxref=GeneID:100866165%2CGenbank:XP_012344490.1;Parent=rna-XM_012489036.2
NW_003791058.1	Gnomon	CDS	3286131	3286196	.	+	0	Name=XP_012344490.1;ID=cds-XP_012344490.1;Dbxref=GeneID:100866165%2CGenbank:XP_012344490.1;Parent=rna-XM_012489036.2
NW_003791058.1	Gnomon	CDS	3286813	3286857	.	+	0	Name=XP_012344490.1;ID=cds-XP_012344490.1;Dbxref=GeneID:100866165%2CGenbank:XP_012344490.1;Parent=rna-XM_012489036.2
NW_003791058.1	Gnomon	CDS	3287887	3287940	.	+	0	Name=XP_012344490.1;ID=cds-XP_012344490.1;Dbxref=GeneID:100866165%2CGenbank:XP_012344490.1;Parent=rna-XM_012489036.2
NW_003791058.1	Gnomon	CDS	3288921	3289119	.	+	0	Name=XP_012344490.1;ID=cds-XP_012344490.1;Dbxref=GeneID:100866165%2CGenbank:XP_012344490.1;Parent=rna-XM_012489036.2
NW_003791058.1	Gnomon	CDS	3289190	3289309	.	+	0	Name=XP_012344490.1;ID=cds-XP_012344490.1;Dbxref=GeneID:100866165%2CGenbank:XP_012344490.1;Parent=rna-XM_012489036.2
NW_003791058.1	Gnomon	CDS	3289384	3289957	.	+	0	Name=XP_012344490.1;ID=cds-XP_012344490.1;Dbxref=GeneID:100866165%2CGenbank:XP_012344490.1;Parent=rna-XM_012489036.2
NW_003791058.1	Gnomon	CDS	3290033	3290252	.	+	0	Name=XP_012344490.1;ID=cds-XP_012344490.1;Dbxref=GeneID:100866165%2CGenbank:XP_012344490.1;Parent=rna-XM_012489036.2
NW_003791058.1	Gnomon	CDS	3290338	3291076	.	+	0	Name=XP_012344490.1;ID=cds-XP_012344490.1;Dbxref=GeneID:100866165%2CGenbank:XP_012344490.1;Parent=rna-XM_012489036.2
NW_003791058.1	Gnomon	CDS	3291165	3291425	.	+	0	Name=XP_012344490.1;ID=cds-XP_012344490.1;Dbxref=GeneID:100866165%2CGenbank:XP_012344490.1;Parent=rna-XM_012489036.2
NW_003791058.1	Gnomon	CDS	3291506	3292004	.	+	0	Name=XP_012344490.1;ID=cds-XP_012344490.1;Dbxref=GeneID:100866165%2CGenbank:XP_012344490.1;Parent=rna-XM_012489036.2
NW_003791058.1	Gnomon	CDS	3292091	3292436	.	+	0	Name=XP_012344490.1;ID=cds-XP_012344490.1;Dbxref=GeneID:100866165%2CGenbank:XP_012344490.1;Parent=rna-XM_012489036.2
NW_003791058.1	Gnomon	CDS	3293297	3293418	.	+	0	Name=XP_012344490.1;ID=cds-XP_012344490.1;Dbxref=GeneID:100866165%2CGenbank:XP_012344490.1;Parent=rna-XM_012489036.2
NW_003791058.1	Gnomon	CDS	3293491	3293632	.	+	0	Name=XP_012344490.1;ID=cds-XP_012344490.1;Dbxref=GeneID:100866165%2CGenbank:XP_012344490.1;Parent=rna-XM_012489036.2
NW_003791058.1	Gnomon	CDS	3293723	3293853	.	+	0	Name=XP_012344490.1;ID=cds-XP_012344490.1;Dbxref=GeneID:100866165%2CGenbank:XP_012344490.1;Parent=rna-XM_012489036.2
NW_003791058.1	Gnomon	CDS	3294755	3295039	.	+	0	Name=XP_012344490.1;ID=cds-XP_012344490.1;Dbxref=GeneID:100866165%2CGenbank:XP_012344490.1;Parent=rna-XM_012489036.2
NW_003791058.1	Gnomon	CDS	3295232	3295409	.	+	0	Name=XP_012344490.1;ID=cds-XP_012344490.1;Dbxref=GeneID:100866165%2CGenbank:XP_012344490.1;Parent=rna-XM_012489036.2
NW_003791058.1	Gnomon	mRNA	2321095	2336768	.	-	.	Name=XM_003695571.3;ID=rna-XM_003695571.3;Dbxref=GeneID:100863580%2CGenbank:XM_003695571.3;Parent=gene-LOC100863580
NW_003791058.1	Gnomon	lnc_RNA	4475706	4477767	.	+	.	Name=XR_004225290.1;ID=rna-XR_004225290.1;Dbxref=GeneID:116414728%2CGenbank:XR_004225290.1;Parent=gene-LOC116414728
NW_003791058.1	Gnomon	mRNA	3152520	3298486	.	+	.	Name=XM_012489038.2;ID=rna-XM_012489038.2;Dbxref=GeneID:100866165%2CGenbank:XM_012489038.2;Parent=gene-LOC100866165
NW_003791058.1	Gnomon	lnc_RNA	3389731	3391529	.	-	.	Name=XR_004225300.1;ID=rna-XR_004225300.1;Dbxref=GeneID:116414736%2CGenbank:XR_004225300.1;Parent=gene-LOC116414736
NW_003791058.1	Gnomon	exon	5097666	5097782	.	+	.	ID=exon-XM_031917715.1-3;Dbxref=GeneID:100869836%2CGenbank:XM_031917715.1;Parent=rna-XM_031917715.1
NW_003791058.1	Gnomon	exon	5097980	5098823	.	+	.	ID=exon-XM_031917715.1-4;Dbxref=GeneID:100869836%2CGenbank:XM_031917715.1;Parent=rna-XM_031917715.1
NW_003791058.1	Gnomon	exon	5096988	5097219	.	+	.	ID=exon-XM_031917715.1-1;Dbxref=GeneID:100869836%2CGenbank:XM_031917715.1;Parent=rna-XM_031917715.1
NW_003791058.1	Gnomon	exon	5097324	5097439	.	+	.	ID=exon-XM_031917715.1-2;Dbxref=GeneID:100869836%2CGenbank:XM_031917715.1;Parent=rna-XM_031917715.1
NW_003791058.1	Gnomon	CDS	2563995	2564153	.	+	0	Name=XP_031773579.1;ID=cds-XP_031773579.1;Dbxref=GeneID:100866421%2CGenbank:XP_031773579.1;Parent=rna-XM_031917719.1
NW_003791058.1	Gnomon	CDS	2564853	2565155	.	+	0	Name=XP_031773579.1;ID=cds-XP_031773579.1;Dbxref=GeneID:100866421%2CGenbank:XP_031773579.1;Parent=rna-XM_031917719.1
NW_003791058.1	Gnomon	CDS	2559088	2559182	.	+	0	Name=XP_003695484.1;ID=cds-XP_003695484.1;Dbxref=GeneID:100866308%2CGenbank:XP_003695484.1;Parent=rna-XM_003695436.3
NW_003791058.1	Gnomon	CDS	2559393	2559475	.	+	0	Name=XP_003695484.1;ID=cds-XP_003695484.1;Dbxref=GeneID:100866308%2CGenbank:XP_003695484.1;Parent=rna-XM_003695436.3
NW_003791058.1	Gnomon	CDS	2559959	2560197	.	+	0	Name=XP_003695484.1;ID=cds-XP_003695484.1;Dbxref=GeneID:100866308%2CGenbank:XP_003695484.1;Parent=rna-XM_003695436.3
NW_003791058.1	Gnomon	gene	2440966	2442938	.	+	.	Name=LOC100865234;ID=gene-LOC100865234;Dbxref=GeneID:100865234
NW_003791058.1	Gnomon	gene	3046708	3049232	.	+	.	Name=LOC100865235;ID=gene-LOC100865235;Dbxref=GeneID:100865235
NW_003791058.1	Gnomon	mRNA	4900181	4901106	.	-	.	Name=XM_012489132.2;ID=rna-XM_012489132.2;Dbxref=GeneID:105736023%2CGenbank:XM_012489132.2;Parent=gene-LOC105736023
NW_003791058.1	Gnomon	exon	4830127	4830292	.	+	.	ID=exon-XM_031917745.1-10;Dbxref=GeneID:100868219%2CGenbank:XM_031917745.1;Parent=rna-XM_031917745.1
NW_003791058.1	Gnomon	mRNA	3000591	3010729	.	+	.	Name=XM_003695478.3;ID=rna-XM_003695478.3;Dbxref=GeneID:100871036%2CGenbank:XM_003695478.3;Note=The sequence of the model RefSeq transcript was modified relative to this genomic sequence to represent the inferred CDS: inserted 1 base in 1 codon;Parent=gene-LOC100871036
NW_003791058.1	Gnomon	exon	196053	196399	.	+	.	ID=exon-XM_012489087.2-14;Dbxref=GeneID:100872423%2CGenbank:XM_012489087.2;Note=The sequence of the model RefSeq transcript was modified relative to this genomic sequence to represent the inferred CDS: inserted 1 base in 1 codon;Parent=rna-XM_012489087.2
NW_003791058.1	Gnomon	exon	196588	199767	.	+	.	ID=exon-XM_012489087.2-15;Dbxref=GeneID:100872423%2CGenbank:XM_012489087.2;Note=The sequence of the model RefSeq transcript was modified relative to this genomic sequence to represent the inferred CDS: inserted 1 base in 1 codon;Parent=rna-XM_012489087.2
NW_003791058.1	Gnomon	exon	195546	195708	.	+	.	ID=exon-XM_012489087.2-12;Dbxref=GeneID:100872423%2CGenbank:XM_012489087.2;Note=The sequence of the model RefSeq transcript was modified relative to this genomic sequence to represent the inferred CDS: inserted 1 base in 1 codon;Parent=rna-XM_012489087.2
NW_003791058.1	Gnomon	exon	195839	195981	.	+	.	ID=exon-XM_012489087.2-13;Dbxref=GeneID:100872423%2CGenbank:XM_012489087.2;Note=The sequence of the model RefSeq transcript was modified relative to this genomic sequence to represent the inferred CDS: inserted 1 base in 1 codon;Parent=rna-XM_012489087.2
NW_003791058.1	Gnomon	exon	194997	195228	.	+	.	ID=exon-XM_012489087.2-10;Dbxref=GeneID:100872423%2CGenbank:XM_012489087.2;Note=The sequence of the model RefSeq transcript was modified relative to this genomic sequence to represent the inferred CDS: inserted 1 base in 1 codon;Parent=rna-XM_012489087.2
NW_003791058.1	Gnomon	exon	195304	195543	.	+	.	ID=exon-XM_012489087.2-11;Dbxref=GeneID:100872423%2CGenbank:XM_012489087.2;Note=The sequence of the model RefSeq transcript was modified relative to this genomic sequence to represent the inferred CDS: inserted 1 base in 1 codon;Parent=rna-XM_012489087.2
NW_003791058.1	Gnomon	exon	3960467	3960574	.	-	.	ID=exon-XM_012489238.2-9;Dbxref=GeneID:100866227%2CGenbank:XM_012489238.2;Note=The sequence of the model RefSeq transcript was modified relative to this genomic sequence to represent the inferred CDS: inserted 1 base in 1 codon;Parent=rna-XM_012489238.2
NW_003791058.1	Gnomon	exon	3963482	3963617	.	-	.	ID=exon-XM_012489238.2-7;Dbxref=GeneID:100866227%2CGenbank:XM_012489238.2;Note=The sequence of the model RefSeq transcript was modified relative to this genomic sequence to represent the inferred CDS: inserted 1 base in 1 codon;Parent=rna-XM_012489238.2
NW_003791058.1	Gnomon	exon	3963319	3963479	.	-	.	ID=exon-XM_012489238.2-8;Dbxref=GeneID:100866227%2CGenbank:XM_012489238.2;Note=The sequence of the model RefSeq transcript was modified relative to this genomic sequence to represent the inferred CDS: inserted 1 base in 1 codon;Parent=rna-XM_012489238.2
NW_003791058.1	Gnomon	exon	3966578	3966733	.	-	.	ID=exon-XM_012489238.2-5;Dbxref=GeneID:100866227%2CGenbank:XM_012489238.2;Note=The sequence of the model RefSeq transcript was modified relative to this genomic sequence to represent the inferred CDS: inserted 1 base in 1 codon;Parent=rna-XM_012489238.2
NW_003791058.1	Gnomon	exon	3965464	3965675	.	-	.	ID=exon-XM_012489238.2-6;Dbxref=GeneID:100866227%2CGenbank:XM_012489238.2;Note=The sequence of the model RefSeq transcript was modified relative to this genomic sequence to represent the inferred CDS: inserted 1 base in 1 codon;Parent=rna-XM_012489238.2
NW_003791058.1	Gnomon	exon	4002891	4002894	.	-	.	ID=exon-XM_012489238.2-3;Dbxref=GeneID:100866227%2CGenbank:XM_012489238.2;Note=The sequence of the model RefSeq transcript was modified relative to this genomic sequence to represent the inferred CDS: inserted 1 base in 1 codon;Parent=rna-XM_012489238.2
NW_003791058.1	Gnomon	exon	3992776	3992887	.	-	.	ID=exon-XM_012489238.2-4;Dbxref=GeneID:100866227%2CGenbank:XM_012489238.2;Note=The sequence of the model RefSeq transcript was modified relative to this genomic sequence to represent the inferred CDS: inserted 1 base in 1 codon;Parent=rna-XM_012489238.2
NW_003791058.1	Gnomon	exon	4045536	4045691	.	-	.	ID=exon-XM_012489238.2-1;Dbxref=GeneID:100866227%2CGenbank:XM_012489238.2;Note=The sequence of the model RefSeq transcript was modified relative to this genomic sequence to represent the inferred CDS: inserted 1 base in 1 codon;Parent=rna-XM_012489238.2
NW_003791058.1	Gnomon	exon	4018832	4018936	.	-	.	ID=exon-XM_012489238.2-2;Dbxref=GeneID:100866227%2CGenbank:XM_012489238.2;Note=The sequence of the model RefSeq transcript was modified relative to this genomic sequence to represent the inferred CDS: inserted 1 base in 1 codon;Parent=rna-XM_012489238.2
NW_003791058.1	Gnomon	mRNA	4570016	4789692	.	+	.	Name=XM_031917747.1;ID=rna-XM_031917747.1;Dbxref=GeneID:100868219%2CGenbank:XM_031917747.1;Parent=gene-LOC100868219
NW_003791058.1	Gnomon	mRNA	3152520	3298486	.	+	.	Name=XM_012489037.2;ID=rna-XM_012489037.2;Dbxref=GeneID:100866165%2CGenbank:XM_012489037.2;Parent=gene-LOC100866165
NW_003791058.1	Gnomon	exon	3588471	3588745	.	+	.	ID=exon-XM_012489145.2-1;Dbxref=GeneID:100865393%2CGenbank:XM_012489145.2;Parent=rna-XM_012489145.2
NW_003791058.1	Gnomon	exon	3590366	3590640	.	+	.	ID=exon-XM_012489145.2-4;Dbxref=GeneID:100865393%2CGenbank:XM_012489145.2;Parent=rna-XM_012489145.2
NW_003791058.1	Gnomon	exon	3590735	3590931	.	+	.	ID=exon-XM_012489145.2-5;Dbxref=GeneID:100865393%2CGenbank:XM_012489145.2;Parent=rna-XM_012489145.2
NW_003791058.1	Gnomon	exon	3589614	3589675	.	+	.	ID=exon-XM_012489145.2-2;Dbxref=GeneID:100865393%2CGenbank:XM_012489145.2;Parent=rna-XM_012489145.2
NW_003791058.1	Gnomon	exon	3589964	3590062	.	+	.	ID=exon-XM_012489145.2-3;Dbxref=GeneID:100865393%2CGenbank:XM_012489145.2;Parent=rna-XM_012489145.2
NW_003791058.1	Gnomon	exon	3591480	3591568	.	+	.	ID=exon-XM_012489145.2-8;Dbxref=GeneID:100865393%2CGenbank:XM_012489145.2;Parent=rna-XM_012489145.2
NW_003791058.1	Gnomon	exon	3591651	3591854	.	+	.	ID=exon-XM_012489145.2-9;Dbxref=GeneID:100865393%2CGenbank:XM_012489145.2;Parent=rna-XM_012489145.2
NW_003791058.1	Gnomon	exon	3591007	3591145	.	+	.	ID=exon-XM_012489145.2-6;Dbxref=GeneID:100865393%2CGenbank:XM_012489145.2;Parent=rna-XM_012489145.2
NW_003791058.1	Gnomon	exon	3591225	3591312	.	+	.	ID=exon-XM_012489145.2-7;Dbxref=GeneID:100865393%2CGenbank:XM_012489145.2;Parent=rna-XM_012489145.2
NW_003791058.1	Gnomon	mRNA	4900351	4902470	.	+	.	Name=XM_012489131.1;ID=rna-XM_012489131.1;Dbxref=GeneID:100868887%2CGenbank:XM_012489131.1;Parent=gene-LOC100868887
NW_003791058.1	Gnomon	gene	2420775	2422807	.	-	.	Name=LOC100865117;ID=gene-LOC100865117;Dbxref=GeneID:100865117
NW_003791058.1	Gnomon	gene	3548311	3548846	.	-	.	Name=LOC100865118;ID=gene-LOC100865118;Dbxref=GeneID:100865118
NW_003791058.1	Gnomon	gene	2719572	2728022	.	+	.	Name=LOC100865119;ID=gene-LOC100865119;Dbxref=GeneID:100865119
NW_003791058.1	Gnomon	exon	4850231	4850245	.	+	.	ID=exon-XR_004225279.1-3;Dbxref=GeneID:116414711%2CGenbank:XR_004225279.1;Parent=rna-XR_004225279.1
NW_003791058.1	Gnomon	exon	4837730	4838391	.	+	.	ID=exon-XR_004225279.1-1;Dbxref=GeneID:116414711%2CGenbank:XR_004225279.1;Parent=rna-XR_004225279.1
NW_003791058.1	Gnomon	exon	4839078	4841311	.	+	.	ID=exon-XR_004225279.1-2;Dbxref=GeneID:116414711%2CGenbank:XR_004225279.1;Parent=rna-XR_004225279.1
NW_003791058.1	Gnomon	mRNA	4932034	4936018	.	+	.	Name=XM_031917700.1;ID=rna-XM_031917700.1;Dbxref=GeneID:100869356%2CGenbank:XM_031917700.1;Parent=gene-LOC100869356
NW_003791058.1	Gnomon	mRNA	2473545	2504231	.	+	.	Name=XM_003695573.3;ID=rna-XM_003695573.3;Dbxref=GeneID:100863936%2CGenbank:XM_003695573.3;Parent=gene-LOC100863936
NW_003791058.1	Gnomon	exon	4466422	4466641	.	+	.	ID=exon-XM_012489062.2-1;Dbxref=GeneID:105736010%2CGenbank:XM_012489062.2;Parent=rna-XM_012489062.2
NW_003791058.1	Gnomon	exon	4467862	4469384	.	+	.	ID=exon-XM_012489062.2-2;Dbxref=GeneID:105736010%2CGenbank:XM_012489062.2;Parent=rna-XM_012489062.2
NW_003791058.1	Gnomon	transcript	934537	977546	.	-	.	Name=XR_004225296.1;ID=rna-XR_004225296.1;Dbxref=GeneID:100872064%2CGenbank:XR_004225296.1;Parent=gene-LOC100872064
NW_003791058.1	Gnomon	lnc_RNA	1511727	1513352	.	+	.	Name=XR_004225306.1;ID=rna-XR_004225306.1;Dbxref=GeneID:116414740%2CGenbank:XR_004225306.1;Parent=gene-LOC116414740
NW_003791058.1	Gnomon	exon	4231006	4231144	.	+	.	ID=exon-XM_031917725.1-11;Dbxref=GeneID:100867853%2CGenbank:XM_031917725.1;Parent=rna-XM_031917725.1
NW_003791058.1	Gnomon	exon	4231872	4232009	.	+	.	ID=exon-XM_031917725.1-12;Dbxref=GeneID:100867853%2CGenbank:XM_031917725.1;Parent=rna-XM_031917725.1
NW_003791058.1	Gnomon	exon	3593119	3593219	.	+	.	ID=exon-XM_012489142.1-15;Dbxref=GeneID:100865393%2CGenbank:XM_012489142.1;Parent=rna-XM_012489142.1
NW_003791058.1	Gnomon	exon	3593275	3593504	.	+	.	ID=exon-XM_012489142.1-16;Dbxref=GeneID:100865393%2CGenbank:XM_012489142.1;Parent=rna-XM_012489142.1
NW_003791058.1	Gnomon	exon	3592538	3592779	.	+	.	ID=exon-XM_012489142.1-13;Dbxref=GeneID:100865393%2CGenbank:XM_012489142.1;Parent=rna-XM_012489142.1
NW_003791058.1	Gnomon	exon	3592876	3593028	.	+	.	ID=exon-XM_012489142.1-14;Dbxref=GeneID:100865393%2CGenbank:XM_012489142.1;Parent=rna-XM_012489142.1
NW_003791058.1	Gnomon	exon	3593588	3593751	.	+	.	ID=exon-XM_012489142.1-17;Dbxref=GeneID:100865393%2CGenbank:XM_012489142.1;Parent=rna-XM_012489142.1
NW_003791058.1	Gnomon	exon	3593833	3594043	.	+	.	ID=exon-XM_012489142.1-18;Dbxref=GeneID:100865393%2CGenbank:XM_012489142.1;Parent=rna-XM_012489142.1
NW_003791058.1	Gnomon	exon	3591934	3592114	.	+	.	ID=exon-XM_012489142.1-11;Dbxref=GeneID:100865393%2CGenbank:XM_012489142.1;Parent=rna-XM_012489142.1
NW_003791058.1	Gnomon	exon	3592183	3592470	.	+	.	ID=exon-XM_012489142.1-12;Dbxref=GeneID:100865393%2CGenbank:XM_012489142.1;Parent=rna-XM_012489142.1
NW_003791058.1	Gnomon	exon	3591651	3591854	.	+	.	ID=exon-XM_012489142.1-10;Dbxref=GeneID:100865393%2CGenbank:XM_012489142.1;Parent=rna-XM_012489142.1
NW_003791058.1	Gnomon	exon	4227351	4227572	.	+	.	ID=exon-XM_031917725.1-10;Dbxref=GeneID:100867853%2CGenbank:XM_031917725.1;Parent=rna-XM_031917725.1
NW_003791058.1	Gnomon	CDS	4927816	4927856	.	-	0	Name=XP_012344644.2;ID=cds-XP_012344644.2;Dbxref=GeneID:100869236%2CGenbank:XP_012344644.2;Parent=rna-XM_012489190.2
NW_003791058.1	Gnomon	CDS	4927516	4927741	.	-	0	Name=XP_012344644.2;ID=cds-XP_012344644.2;Dbxref=GeneID:100869236%2CGenbank:XP_012344644.2;Parent=rna-XM_012489190.2
NW_003791058.1	Gnomon	exon	4932033	4932404	.	+	.	ID=exon-XM_012489215.2-1;Dbxref=GeneID:100869356%2CGenbank:XM_012489215.2;Parent=rna-XM_012489215.2
NW_003791058.1	Gnomon	exon	4933715	4934128	.	+	.	ID=exon-XM_012489215.2-4;Dbxref=GeneID:100869356%2CGenbank:XM_012489215.2;Parent=rna-XM_012489215.2
NW_003791058.1	Gnomon	exon	4934253	4934459	.	+	.	ID=exon-XM_012489215.2-5;Dbxref=GeneID:100869356%2CGenbank:XM_012489215.2;Parent=rna-XM_012489215.2
NW_003791058.1	Gnomon	exon	4932751	4932877	.	+	.	ID=exon-XM_012489215.2-2;Dbxref=GeneID:100869356%2CGenbank:XM_012489215.2;Parent=rna-XM_012489215.2
NW_003791058.1	Gnomon	exon	4932966	4933595	.	+	.	ID=exon-XM_012489215.2-3;Dbxref=GeneID:100869356%2CGenbank:XM_012489215.2;Parent=rna-XM_012489215.2
NW_003791058.1	Gnomon	exon	4935714	4935954	.	+	.	ID=exon-XM_012489215.2-6;Dbxref=GeneID:100869356%2CGenbank:XM_012489215.2;Parent=rna-XM_012489215.2
NW_003791058.1	Gnomon	exon	4274399	4274541	.	+	.	ID=exon-XR_004225281.1-1;Dbxref=GeneID:116414713%2CGenbank:XR_004225281.1;Parent=rna-XR_004225281.1
NW_003791058.1	Gnomon	exon	4274851	4274962	.	+	.	ID=exon-XR_004225281.1-2;Dbxref=GeneID:116414713%2CGenbank:XR_004225281.1;Parent=rna-XR_004225281.1
NW_003791058.1	Gnomon	gene	3139759	3143749	.	+	.	Name=LOC100865801;ID=gene-LOC100865801;Dbxref=GeneID:100865801
NW_003791058.1	Gnomon	CDS	2549140	2549185	.	-	0	Name=XP_003695482.1;ID=cds-XP_003695482.1;Dbxref=GeneID:100866078%2CGenbank:XP_003695482.1;Parent=rna-XM_003695434.2
NW_003791058.1	Gnomon	CDS	2548686	2548855	.	-	0	Name=XP_003695482.1;ID=cds-XP_003695482.1;Dbxref=GeneID:100866078%2CGenbank:XP_003695482.1;Parent=rna-XM_003695434.2
NW_003791058.1	Gnomon	CDS	2548522	2548590	.	-	0	Name=XP_003695482.1;ID=cds-XP_003695482.1;Dbxref=GeneID:100866078%2CGenbank:XP_003695482.1;Parent=rna-XM_003695434.2
NW_003791058.1	Gnomon	gene	2530557	2531872	.	+	.	Name=LOC100865832;ID=gene-LOC100865832;Dbxref=GeneID:100865832
NW_003791058.1	Gnomon	gene	3896917	3902187	.	-	.	Name=LOC100865833;ID=gene-LOC100865833;Dbxref=GeneID:100865833
NW_003791058.1	Gnomon	exon	2368898	2369125	.	-	.	ID=exon-XM_031917692.1-10;Dbxref=GeneID:100864169%2CGenbank:XM_031917692.1;Parent=rna-XM_031917692.1
NW_003791058.1	Gnomon	mRNA	3014716	3021826	.	+	.	Name=XM_003695479.3;ID=rna-XM_003695479.3;Dbxref=GeneID:100871155%2CGenbank:XM_003695479.3;Parent=gene-LOC100871155
NW_003791058.1	Gnomon	exon	2576830	2577385	.	-	.	ID=exon-XM_031917786.1-9;Dbxref=GeneID:100864407%2CGenbank:XM_031917786.1;Note=The sequence of the model RefSeq transcript was modified relative to this genomic sequence to represent the inferred CDS: inserted 1 base in 1 codon;Parent=rna-XM_031917786.1
NW_003791058.1	Gnomon	exon	2577698	2578330	.	-	.	ID=exon-XM_031917786.1-7;Dbxref=GeneID:100864407%2CGenbank:XM_031917786.1;Note=The sequence of the model RefSeq transcript was modified relative to this genomic sequence to represent the inferred CDS: inserted 1 base in 1 codon;Parent=rna-XM_031917786.1
NW_003791058.1	Gnomon	exon	2577471	2577627	.	-	.	ID=exon-XM_031917786.1-8;Dbxref=GeneID:100864407%2CGenbank:XM_031917786.1;Note=The sequence of the model RefSeq transcript was modified relative to this genomic sequence to represent the inferred CDS: inserted 1 base in 1 codon;Parent=rna-XM_031917786.1
NW_003791058.1	Gnomon	exon	2578640	2578832	.	-	.	ID=exon-XM_031917786.1-5;Dbxref=GeneID:100864407%2CGenbank:XM_031917786.1;Note=The sequence of the model RefSeq transcript was modified relative to this genomic sequence to represent the inferred CDS: inserted 1 base in 1 codon;Parent=rna-XM_031917786.1
NW_003791058.1	Gnomon	exon	2578413	2578538	.	-	.	ID=exon-XM_031917786.1-6;Dbxref=GeneID:100864407%2CGenbank:XM_031917786.1;Note=The sequence of the model RefSeq transcript was modified relative to this genomic sequence to represent the inferred CDS: inserted 1 base in 1 codon;Parent=rna-XM_031917786.1
NW_003791058.1	Gnomon	CDS	2976409	2976663	.	-	0	Name=XP_031773533.1;ID=cds-XP_031773533.1;Dbxref=GeneID:105736001%2CGenbank:XP_031773533.1;Parent=rna-XM_031917673.1
NW_003791058.1	Gnomon	CDS	2975354	2975725	.	-	0	Name=XP_031773533.1;ID=cds-XP_031773533.1;Dbxref=GeneID:105736001%2CGenbank:XP_031773533.1;Parent=rna-XM_031917673.1
NW_003791058.1	Gnomon	CDS	2966219	2966483	.	-	0	Name=XP_031773533.1;ID=cds-XP_031773533.1;Dbxref=GeneID:105736001%2CGenbank:XP_031773533.1;Parent=rna-XM_031917673.1
NW_003791058.1	Gnomon	CDS	2965849	2966077	.	-	0	Name=XP_031773533.1;ID=cds-XP_031773533.1;Dbxref=GeneID:105736001%2CGenbank:XP_031773533.1;Parent=rna-XM_031917673.1
NW_003791058.1	Gnomon	CDS	2962117	2962314	.	-	0	Name=XP_031773533.1;ID=cds-XP_031773533.1;Dbxref=GeneID:105736001%2CGenbank:XP_031773533.1;Parent=rna-XM_031917673.1
NW_003791058.1	Gnomon	CDS	2960678	2960767	.	-	0	Name=XP_031773533.1;ID=cds-XP_031773533.1;Dbxref=GeneID:105736001%2CGenbank:XP_031773533.1;Parent=rna-XM_031917673.1
NW_003791058.1	Gnomon	CDS	2957762	2957940	.	-	0	Name=XP_031773533.1;ID=cds-XP_031773533.1;Dbxref=GeneID:105736001%2CGenbank:XP_031773533.1;Parent=rna-XM_031917673.1
NW_003791058.1	Gnomon	CDS	2956286	2956469	.	-	0	Name=XP_031773533.1;ID=cds-XP_031773533.1;Dbxref=GeneID:105736001%2CGenbank:XP_031773533.1;Parent=rna-XM_031917673.1
NW_003791058.1	Gnomon	CDS	2955751	2956081	.	-	0	Name=XP_031773533.1;ID=cds-XP_031773533.1;Dbxref=GeneID:105736001%2CGenbank:XP_031773533.1;Parent=rna-XM_031917673.1
NW_003791058.1	Gnomon	CDS	3298910	3298943	.	+	0	Name=XP_003695638.1;ID=cds-XP_003695638.1;Dbxref=GeneID:100866278%2CGenbank:XP_003695638.1;Parent=rna-XM_003695590.3
NW_003791058.1	Gnomon	CDS	3299557	3299854	.	+	0	Name=XP_003695638.1;ID=cds-XP_003695638.1;Dbxref=GeneID:100866278%2CGenbank:XP_003695638.1;Parent=rna-XM_003695590.3
NW_003791058.1	Gnomon	CDS	3299934	3300257	.	+	0	Name=XP_003695638.1;ID=cds-XP_003695638.1;Dbxref=GeneID:100866278%2CGenbank:XP_003695638.1;Parent=rna-XM_003695590.3
NW_003791058.1	Gnomon	CDS	3300326	3300404	.	+	0	Name=XP_003695638.1;ID=cds-XP_003695638.1;Dbxref=GeneID:100866278%2CGenbank:XP_003695638.1;Parent=rna-XM_003695590.3
NW_003791058.1	Gnomon	CDS	3300474	3300738	.	+	0	Name=XP_003695638.1;ID=cds-XP_003695638.1;Dbxref=GeneID:100866278%2CGenbank:XP_003695638.1;Parent=rna-XM_003695590.3
NW_003791058.1	Gnomon	CDS	3300829	3301058	.	+	0	Name=XP_003695638.1;ID=cds-XP_003695638.1;Dbxref=GeneID:100866278%2CGenbank:XP_003695638.1;Parent=rna-XM_003695590.3
NW_003791058.1	Gnomon	exon	3901466	3901490	.	-	.	ID=exon-XM_012489096.2-1;Dbxref=GeneID:100865833%2CGenbank:XM_012489096.2;Parent=rna-XM_012489096.2
NW_003791058.1	Gnomon	exon	3900851	3900961	.	-	.	ID=exon-XM_012489096.2-2;Dbxref=GeneID:100865833%2CGenbank:XM_012489096.2;Parent=rna-XM_012489096.2
NW_003791058.1	Gnomon	exon	3899843	3900284	.	-	.	ID=exon-XM_012489096.2-5;Dbxref=GeneID:100865833%2CGenbank:XM_012489096.2;Parent=rna-XM_012489096.2
NW_003791058.1	Gnomon	exon	3899189	3899434	.	-	.	ID=exon-XM_012489096.2-6;Dbxref=GeneID:100865833%2CGenbank:XM_012489096.2;Parent=rna-XM_012489096.2
NW_003791058.1	Gnomon	exon	3900531	3900777	.	-	.	ID=exon-XM_012489096.2-3;Dbxref=GeneID:100865833%2CGenbank:XM_012489096.2;Parent=rna-XM_012489096.2
NW_003791058.1	Gnomon	exon	3900374	3900447	.	-	.	ID=exon-XM_012489096.2-4;Dbxref=GeneID:100865833%2CGenbank:XM_012489096.2;Parent=rna-XM_012489096.2
NW_003791058.1	Gnomon	exon	3897559	3898041	.	-	.	ID=exon-XM_012489096.2-9;Dbxref=GeneID:100865833%2CGenbank:XM_012489096.2;Parent=rna-XM_012489096.2
NW_003791058.1	Gnomon	exon	3898765	3899067	.	-	.	ID=exon-XM_012489096.2-7;Dbxref=GeneID:100865833%2CGenbank:XM_012489096.2;Parent=rna-XM_012489096.2
NW_003791058.1	Gnomon	exon	3898129	3898693	.	-	.	ID=exon-XM_012489096.2-8;Dbxref=GeneID:100865833%2CGenbank:XM_012489096.2;Parent=rna-XM_012489096.2
[truncated: 6,714 more rows]
