# Supplementary material for: Prevalent bee venom genes evolved before the aculeate stinger and eusociality
Source: BMC Biol. 2023 Oct 23;21:229. doi: 10.1186/s12915-023-01656-5 (PMC10591384; doi:10.1186/s12915-023-01656-5)
Supplement: Supplementary file 42 — Additional file 42. Gff files of all toxin gene annotations. [file 12915_2023_1656_MOESM42_ESM.zip › AdditionalFile9_ToxinGeneAnnotations/NW_023009271.1._VA.gff_modified_Koludarov_et_al_2021.gff3]

##gff-version 3
##source-version geneious 2020.2.2
##sequence-region	NW_023009271.1	1	2295725
NW_023009271.1	Koludarov_et_al_2021	gene	87226	94842	.	-	.	Name=VA
NW_023009271.1	Koludarov_et_al_2021	gene	1657784	1658895	.	+	.	Name=Pla2
NW_023009271.1	Gnomon	mRNA	1028300	1031635	.	+	.	Name=XM_034334073.1;ID=rna-XM_034334073.1;Dbxref=GeneID:117608641%2CGenbank:XM_034334073.1;Parent=gene-LOC117608641
NW_023009271.1	Gnomon	exon	1636977	1638868	.	+	.	ID=exon-XM_034333728.1-4;Dbxref=GeneID:117608500%2CGenbank:XM_034333728.1;Parent=rna-XM_034333728.1
NW_023009271.1	Gnomon	exon	1634783	1635333	.	+	.	ID=exon-XM_034333728.1-2;Dbxref=GeneID:117608500%2CGenbank:XM_034333728.1;Parent=rna-XM_034333728.1
NW_023009271.1	Gnomon	exon	1635795	1635915	.	+	.	ID=exon-XM_034333728.1-3;Dbxref=GeneID:117608500%2CGenbank:XM_034333728.1;Parent=rna-XM_034333728.1
NW_023009271.1	Gnomon	exon	1623019	1624839	.	+	.	ID=exon-XM_034333728.1-1;Dbxref=GeneID:117608500%2CGenbank:XM_034333728.1;Parent=rna-XM_034333728.1
NW_023009271.1	Gnomon	mRNA	1616311	1617619	.	+	.	Name=XM_034333734.1;ID=rna-XM_034333734.1;Dbxref=GeneID:117608503%2CGenbank:XM_034333734.1;Parent=gene-LOC117608503
NW_023009271.1	Gnomon	exon	374863	375324	.	+	.	ID=exon-XM_034333987.1-1;Dbxref=GeneID:117608608%2CGenbank:XM_034333987.1;Parent=rna-XM_034333987.1
NW_023009271.1	Gnomon	CDS	524336	524567	.	+	0	Name=XP_034189822.1;ID=cds-XP_034189822.1;Dbxref=GeneID:117608583%2CGenbank:XP_034189822.1;Parent=rna-XM_034333931.1
NW_023009271.1	Gnomon	CDS	530189	530552	.	+	0	Name=XP_034189822.1;ID=cds-XP_034189822.1;Dbxref=GeneID:117608583%2CGenbank:XP_034189822.1;Parent=rna-XM_034333931.1
NW_023009271.1	Gnomon	CDS	531037	531404	.	+	0	Name=XP_034189822.1;ID=cds-XP_034189822.1;Dbxref=GeneID:117608583%2CGenbank:XP_034189822.1;Parent=rna-XM_034333931.1
NW_023009271.1	Gnomon	CDS	531523	532418	.	+	0	Name=XP_034189822.1;ID=cds-XP_034189822.1;Dbxref=GeneID:117608583%2CGenbank:XP_034189822.1;Parent=rna-XM_034333931.1
NW_023009271.1	Gnomon	exon	375671	376949	.	+	.	ID=exon-XM_034333987.1-2;Dbxref=GeneID:117608608%2CGenbank:XM_034333987.1;Parent=rna-XM_034333987.1
NW_023009271.1	Gnomon	exon	377608	379761	.	+	.	ID=exon-XM_034333987.1-5;Dbxref=GeneID:117608608%2CGenbank:XM_034333987.1;Parent=rna-XM_034333987.1
NW_023009271.1	Gnomon	exon	377039	377103	.	+	.	ID=exon-XM_034333987.1-3;Dbxref=GeneID:117608608%2CGenbank:XM_034333987.1;Parent=rna-XM_034333987.1
NW_023009271.1	Gnomon	exon	377422	377524	.	+	.	ID=exon-XM_034333987.1-4;Dbxref=GeneID:117608608%2CGenbank:XM_034333987.1;Parent=rna-XM_034333987.1
NW_023009271.1	Gnomon	exon	595053	595331	.	-	.	ID=exon-XM_034334222.1-10;Dbxref=GeneID:117608701%2CGenbank:XM_034334222.1;Parent=rna-XM_034334222.1
NW_023009271.1	Gnomon	exon	595610	595895	.	-	.	ID=exon-XM_034334221.1-9;Dbxref=GeneID:117608701%2CGenbank:XM_034334221.1;Parent=rna-XM_034334221.1
NW_023009271.1	Gnomon	exon	596376	596482	.	-	.	ID=exon-XM_034334221.1-7;Dbxref=GeneID:117608701%2CGenbank:XM_034334221.1;Parent=rna-XM_034334221.1
NW_023009271.1	Gnomon	exon	595980	596293	.	-	.	ID=exon-XM_034334221.1-8;Dbxref=GeneID:117608701%2CGenbank:XM_034334221.1;Parent=rna-XM_034334221.1
NW_023009271.1	Gnomon	exon	596773	596901	.	-	.	ID=exon-XM_034334221.1-5;Dbxref=GeneID:117608701%2CGenbank:XM_034334221.1;Parent=rna-XM_034334221.1
NW_023009271.1	Gnomon	exon	596559	596700	.	-	.	ID=exon-XM_034334221.1-6;Dbxref=GeneID:117608701%2CGenbank:XM_034334221.1;Parent=rna-XM_034334221.1
NW_023009271.1	Gnomon	exon	597439	597753	.	-	.	ID=exon-XM_034334221.1-3;Dbxref=GeneID:117608701%2CGenbank:XM_034334221.1;Parent=rna-XM_034334221.1
NW_023009271.1	Gnomon	exon	596976	597143	.	-	.	ID=exon-XM_034334221.1-4;Dbxref=GeneID:117608701%2CGenbank:XM_034334221.1;Parent=rna-XM_034334221.1
NW_023009271.1	Gnomon	exon	598852	598871	.	-	.	ID=exon-XM_034334221.1-1;Dbxref=GeneID:117608701%2CGenbank:XM_034334221.1;Parent=rna-XM_034334221.1
NW_023009271.1	Gnomon	exon	598273	598377	.	-	.	ID=exon-XM_034334221.1-2;Dbxref=GeneID:117608701%2CGenbank:XM_034334221.1;Parent=rna-XM_034334221.1
NW_023009271.1	Gnomon	mRNA	824402	835841	.	+	.	Name=XM_034334229.1;ID=rna-XM_034334229.1;Dbxref=GeneID:117608707%2CGenbank:XM_034334229.1;Parent=gene-LOC117608707
NW_023009271.1	Gnomon	CDS	219570	219579	.	+	0	Name=XP_034190072.1;ID=cds-XP_034190072.1;Dbxref=GeneID:117608690%2CGenbank:XP_034190072.1;Parent=rna-XM_034334181.1
NW_023009271.1	Gnomon	CDS	222579	222712	.	+	0	Name=XP_034190072.1;ID=cds-XP_034190072.1;Dbxref=GeneID:117608690%2CGenbank:XP_034190072.1;Parent=rna-XM_034334181.1
NW_023009271.1	Gnomon	CDS	223089	223595	.	+	0	Name=XP_034190072.1;ID=cds-XP_034190072.1;Dbxref=GeneID:117608690%2CGenbank:XP_034190072.1;Parent=rna-XM_034334181.1
NW_023009271.1	Gnomon	CDS	223673	224734	.	+	0	Name=XP_034190072.1;ID=cds-XP_034190072.1;Dbxref=GeneID:117608690%2CGenbank:XP_034190072.1;Parent=rna-XM_034334181.1
NW_023009271.1	Gnomon	CDS	224814	225269	.	+	0	Name=XP_034190072.1;ID=cds-XP_034190072.1;Dbxref=GeneID:117608690%2CGenbank:XP_034190072.1;Parent=rna-XM_034334181.1
NW_023009271.1	Gnomon	CDS	225504	225683	.	+	0	Name=XP_034190072.1;ID=cds-XP_034190072.1;Dbxref=GeneID:117608690%2CGenbank:XP_034190072.1;Parent=rna-XM_034334181.1
NW_023009271.1	Gnomon	exon	21557	21623	.	-	.	ID=exon-XM_034333816.1-2;Dbxref=GeneID:117608546%2CGenbank:XM_034333816.1;Parent=rna-XM_034333816.1
NW_023009271.1	Gnomon	exon	21333	21460	.	-	.	ID=exon-XM_034333816.1-3;Dbxref=GeneID:117608546%2CGenbank:XM_034333816.1;Parent=rna-XM_034333816.1
NW_023009271.1	Gnomon	exon	20915	21052	.	-	.	ID=exon-XM_034333816.1-4;Dbxref=GeneID:117608546%2CGenbank:XM_034333816.1;Parent=rna-XM_034333816.1
NW_023009271.1	Gnomon	exon	20571	20676	.	-	.	ID=exon-XM_034333816.1-5;Dbxref=GeneID:117608546%2CGenbank:XM_034333816.1;Parent=rna-XM_034333816.1
NW_023009271.1	Gnomon	exon	23949	24020	.	-	.	ID=exon-XM_034333816.1-1;Dbxref=GeneID:117608546%2CGenbank:XM_034333816.1;Parent=rna-XM_034333816.1
NW_023009271.1	Gnomon	exon	20341	20490	.	-	.	ID=exon-XM_034333816.1-6;Dbxref=GeneID:117608546%2CGenbank:XM_034333816.1;Parent=rna-XM_034333816.1
NW_023009271.1	Gnomon	exon	19817	19933	.	-	.	ID=exon-XM_034333816.1-7;Dbxref=GeneID:117608546%2CGenbank:XM_034333816.1;Parent=rna-XM_034333816.1
NW_023009271.1	Gnomon	exon	19548	19673	.	-	.	ID=exon-XM_034333816.1-8;Dbxref=GeneID:117608546%2CGenbank:XM_034333816.1;Parent=rna-XM_034333816.1
NW_023009271.1	Gnomon	exon	18872	19087	.	-	.	ID=exon-XM_034333816.1-9;Dbxref=GeneID:117608546%2CGenbank:XM_034333816.1;Parent=rna-XM_034333816.1
NW_023009271.1	Gnomon	exon	1875794	1875962	.	-	.	ID=exon-XM_034333851.1-14;Dbxref=GeneID:117608554%2CGenbank:XM_034333851.1;Parent=rna-XM_034333851.1
NW_023009271.1	Gnomon	exon	1872065	1875700	.	-	.	ID=exon-XM_034333851.1-15;Dbxref=GeneID:117608554%2CGenbank:XM_034333851.1;Parent=rna-XM_034333851.1
NW_023009271.1	Gnomon	exon	1876669	1876909	.	-	.	ID=exon-XM_034333851.1-12;Dbxref=GeneID:117608554%2CGenbank:XM_034333851.1;Parent=rna-XM_034333851.1
NW_023009271.1	Gnomon	exon	1876047	1876437	.	-	.	ID=exon-XM_034333851.1-13;Dbxref=GeneID:117608554%2CGenbank:XM_034333851.1;Parent=rna-XM_034333851.1
NW_023009271.1	Gnomon	exon	1877404	1877523	.	-	.	ID=exon-XM_034333851.1-10;Dbxref=GeneID:117608554%2CGenbank:XM_034333851.1;Parent=rna-XM_034333851.1
NW_023009271.1	Gnomon	exon	1877000	1877294	.	-	.	ID=exon-XM_034333851.1-11;Dbxref=GeneID:117608554%2CGenbank:XM_034333851.1;Parent=rna-XM_034333851.1
NW_023009271.1	Gnomon	CDS	1055650	1055655	.	+	0	Name=XP_034189728.1;ID=cds-XP_034189728.1;Dbxref=GeneID:117608549%2CGenbank:XP_034189728.1;Parent=rna-XM_034333837.1
NW_023009271.1	Gnomon	CDS	1057517	1057839	.	+	0	Name=XP_034189728.1;ID=cds-XP_034189728.1;Dbxref=GeneID:117608549%2CGenbank:XP_034189728.1;Parent=rna-XM_034333837.1
NW_023009271.1	Gnomon	CDS	1057922	1058236	.	+	0	Name=XP_034189728.1;ID=cds-XP_034189728.1;Dbxref=GeneID:117608549%2CGenbank:XP_034189728.1;Parent=rna-XM_034333837.1
NW_023009271.1	Gnomon	CDS	1058438	1058589	.	+	0	Name=XP_034189728.1;ID=cds-XP_034189728.1;Dbxref=GeneID:117608549%2CGenbank:XP_034189728.1;Parent=rna-XM_034333837.1
NW_023009271.1	Gnomon	CDS	1058663	1058906	.	+	0	Name=XP_034189728.1;ID=cds-XP_034189728.1;Dbxref=GeneID:117608549%2CGenbank:XP_034189728.1;Parent=rna-XM_034333837.1
NW_023009271.1	Gnomon	CDS	1058985	1059367	.	+	0	Name=XP_034189728.1;ID=cds-XP_034189728.1;Dbxref=GeneID:117608549%2CGenbank:XP_034189728.1;Parent=rna-XM_034333837.1
NW_023009271.1	Gnomon	CDS	1059439	1059764	.	+	0	Name=XP_034189728.1;ID=cds-XP_034189728.1;Dbxref=GeneID:117608549%2CGenbank:XP_034189728.1;Parent=rna-XM_034333837.1
NW_023009271.1	Gnomon	CDS	1059865	1060156	.	+	0	Name=XP_034189728.1;ID=cds-XP_034189728.1;Dbxref=GeneID:117608549%2CGenbank:XP_034189728.1;Parent=rna-XM_034333837.1
NW_023009271.1	Gnomon	CDS	1060402	1060629	.	+	0	Name=XP_034189728.1;ID=cds-XP_034189728.1;Dbxref=GeneID:117608549%2CGenbank:XP_034189728.1;Parent=rna-XM_034333837.1
NW_023009271.1	Gnomon	CDS	1060801	1060903	.	+	0	Name=XP_034189728.1;ID=cds-XP_034189728.1;Dbxref=GeneID:117608549%2CGenbank:XP_034189728.1;Parent=rna-XM_034333837.1
NW_023009271.1	Gnomon	CDS	1060981	1061250	.	+	0	Name=XP_034189728.1;ID=cds-XP_034189728.1;Dbxref=GeneID:117608549%2CGenbank:XP_034189728.1;Parent=rna-XM_034333837.1
NW_023009271.1	Gnomon	CDS	1061310	1061604	.	+	0	Name=XP_034189728.1;ID=cds-XP_034189728.1;Dbxref=GeneID:117608549%2CGenbank:XP_034189728.1;Parent=rna-XM_034333837.1
NW_023009271.1	Gnomon	CDS	1061682	1062011	.	+	0	Name=XP_034189728.1;ID=cds-XP_034189728.1;Dbxref=GeneID:117608549%2CGenbank:XP_034189728.1;Parent=rna-XM_034333837.1
NW_023009271.1	Gnomon	CDS	1062093	1062188	.	+	0	Name=XP_034189728.1;ID=cds-XP_034189728.1;Dbxref=GeneID:117608549%2CGenbank:XP_034189728.1;Parent=rna-XM_034333837.1
NW_023009271.1	Gnomon	CDS	1062253	1062384	.	+	0	Name=XP_034189728.1;ID=cds-XP_034189728.1;Dbxref=GeneID:117608549%2CGenbank:XP_034189728.1;Parent=rna-XM_034333837.1
NW_023009271.1	Gnomon	CDS	1062455	1062745	.	+	0	Name=XP_034189728.1;ID=cds-XP_034189728.1;Dbxref=GeneID:117608549%2CGenbank:XP_034189728.1;Parent=rna-XM_034333837.1
NW_023009271.1	Gnomon	CDS	1479078	1479120	.	+	0	Name=XP_034189572.1;ID=cds-XP_034189572.1;Dbxref=GeneID:117608479%2CGenbank:XP_034189572.1;Parent=rna-XM_034333681.1
NW_023009271.1	Gnomon	CDS	1479321	1479529	.	+	0	Name=XP_034189572.1;ID=cds-XP_034189572.1;Dbxref=GeneID:117608479%2CGenbank:XP_034189572.1;Parent=rna-XM_034333681.1
NW_023009271.1	Gnomon	CDS	1479920	1480216	.	+	0	Name=XP_034189572.1;ID=cds-XP_034189572.1;Dbxref=GeneID:117608479%2CGenbank:XP_034189572.1;Parent=rna-XM_034333681.1
NW_023009271.1	Gnomon	CDS	1480280	1480672	.	+	0	Name=XP_034189572.1;ID=cds-XP_034189572.1;Dbxref=GeneID:117608479%2CGenbank:XP_034189572.1;Parent=rna-XM_034333681.1
NW_023009271.1	Gnomon	CDS	1480755	1480927	.	+	0	Name=XP_034189572.1;ID=cds-XP_034189572.1;Dbxref=GeneID:117608479%2CGenbank:XP_034189572.1;Parent=rna-XM_034333681.1
NW_023009271.1	Gnomon	CDS	1481228	1481590	.	+	0	Name=XP_034189572.1;ID=cds-XP_034189572.1;Dbxref=GeneID:117608479%2CGenbank:XP_034189572.1;Parent=rna-XM_034333681.1
NW_023009271.1	Gnomon	CDS	1481680	1481872	.	+	0	Name=XP_034189572.1;ID=cds-XP_034189572.1;Dbxref=GeneID:117608479%2CGenbank:XP_034189572.1;Parent=rna-XM_034333681.1
NW_023009271.1	Gnomon	CDS	1481975	1482159	.	+	0	Name=XP_034189572.1;ID=cds-XP_034189572.1;Dbxref=GeneID:117608479%2CGenbank:XP_034189572.1;Parent=rna-XM_034333681.1
NW_023009271.1	Gnomon	CDS	1482283	1482468	.	+	0	Name=XP_034189572.1;ID=cds-XP_034189572.1;Dbxref=GeneID:117608479%2CGenbank:XP_034189572.1;Parent=rna-XM_034333681.1
NW_023009271.1	Gnomon	CDS	1483938	1484007	.	+	0	Name=XP_034189572.1;ID=cds-XP_034189572.1;Dbxref=GeneID:117608479%2CGenbank:XP_034189572.1;Parent=rna-XM_034333681.1
NW_023009271.1	Gnomon	CDS	1037787	1037917	.	+	0	Name=XP_034189968.1;ID=cds-XP_034189968.1;Dbxref=GeneID:117608643%2CGenbank:XP_034189968.1;Parent=rna-XM_034334077.1
NW_023009271.1	Gnomon	CDS	1044039	1044165	.	+	0	Name=XP_034189968.1;ID=cds-XP_034189968.1;Dbxref=GeneID:117608643%2CGenbank:XP_034189968.1;Parent=rna-XM_034334077.1
NW_023009271.1	Gnomon	CDS	1044750	1044852	.	+	0	Name=XP_034189968.1;ID=cds-XP_034189968.1;Dbxref=GeneID:117608643%2CGenbank:XP_034189968.1;Parent=rna-XM_034334077.1
NW_023009271.1	Gnomon	CDS	1044964	1045247	.	+	0	Name=XP_034189968.1;ID=cds-XP_034189968.1;Dbxref=GeneID:117608643%2CGenbank:XP_034189968.1;Parent=rna-XM_034334077.1
NW_023009271.1	Gnomon	CDS	1045335	1045637	.	+	0	Name=XP_034189968.1;ID=cds-XP_034189968.1;Dbxref=GeneID:117608643%2CGenbank:XP_034189968.1;Parent=rna-XM_034334077.1
NW_023009271.1	Gnomon	exon	1469572	1469710	.	+	.	ID=exon-XR_004582354.1-5;Dbxref=GeneID:117608516%2CGenbank:XR_004582354.1;Parent=rna-XR_004582354.1
NW_023009271.1	Gnomon	exon	966468	966824	.	-	.	ID=exon-XM_034334268.1-4;Dbxref=GeneID:117608729%2CGenbank:XM_034334268.1;Parent=rna-XM_034334268.1
NW_023009271.1	Gnomon	exon	1459350	1459644	.	+	.	ID=exon-XR_004582354.1-1;Dbxref=GeneID:117608516%2CGenbank:XR_004582354.1;Parent=rna-XR_004582354.1
NW_023009271.1	Gnomon	exon	967610	967787	.	-	.	ID=exon-XM_034334268.1-1;Dbxref=GeneID:117608729%2CGenbank:XM_034334268.1;Parent=rna-XM_034334268.1
NW_023009271.1	Gnomon	exon	1460903	1460996	.	+	.	ID=exon-XR_004582354.1-2;Dbxref=GeneID:117608516%2CGenbank:XR_004582354.1;Parent=rna-XR_004582354.1
NW_023009271.1	Gnomon	exon	967166	967482	.	-	.	ID=exon-XM_034334268.1-2;Dbxref=GeneID:117608729%2CGenbank:XM_034334268.1;Parent=rna-XM_034334268.1
NW_023009271.1	Gnomon	exon	1469277	1469342	.	+	.	ID=exon-XR_004582354.1-3;Dbxref=GeneID:117608516%2CGenbank:XR_004582354.1;Parent=rna-XR_004582354.1
NW_023009271.1	Gnomon	exon	966899	967100	.	-	.	ID=exon-XM_034334268.1-3;Dbxref=GeneID:117608729%2CGenbank:XM_034334268.1;Parent=rna-XM_034334268.1
NW_023009271.1	Gnomon	exon	1469433	1469492	.	+	.	ID=exon-XR_004582354.1-4;Dbxref=GeneID:117608516%2CGenbank:XR_004582354.1;Parent=rna-XR_004582354.1
NW_023009271.1	Gnomon	CDS	1772099	1772310	.	-	0	Name=XP_034189478.1;ID=cds-XP_034189478.1;Dbxref=GeneID:117608444%2CGenbank:XP_034189478.1;Parent=rna-XM_034333587.1
NW_023009271.1	Gnomon	CDS	1771717	1771968	.	-	0	Name=XP_034189478.1;ID=cds-XP_034189478.1;Dbxref=GeneID:117608444%2CGenbank:XP_034189478.1;Parent=rna-XM_034333587.1
NW_023009271.1	Gnomon	CDS	1771405	1771589	.	-	0	Name=XP_034189478.1;ID=cds-XP_034189478.1;Dbxref=GeneID:117608444%2CGenbank:XP_034189478.1;Parent=rna-XM_034333587.1
NW_023009271.1	Gnomon	CDS	1771021	1771250	.	-	0	Name=XP_034189478.1;ID=cds-XP_034189478.1;Dbxref=GeneID:117608444%2CGenbank:XP_034189478.1;Parent=rna-XM_034333587.1
NW_023009271.1	Gnomon	CDS	1770767	1770934	.	-	0	Name=XP_034189478.1;ID=cds-XP_034189478.1;Dbxref=GeneID:117608444%2CGenbank:XP_034189478.1;Parent=rna-XM_034333587.1
NW_023009271.1	Gnomon	CDS	1770534	1770674	.	-	0	Name=XP_034189478.1;ID=cds-XP_034189478.1;Dbxref=GeneID:117608444%2CGenbank:XP_034189478.1;Parent=rna-XM_034333587.1
NW_023009271.1	Gnomon	CDS	1770290	1770441	.	-	0	Name=XP_034189478.1;ID=cds-XP_034189478.1;Dbxref=GeneID:117608444%2CGenbank:XP_034189478.1;Parent=rna-XM_034333587.1
NW_023009271.1	Gnomon	CDS	1770000	1770202	.	-	0	Name=XP_034189478.1;ID=cds-XP_034189478.1;Dbxref=GeneID:117608444%2CGenbank:XP_034189478.1;Parent=rna-XM_034333587.1
NW_023009271.1	Gnomon	CDS	1769912	1769938	.	-	0	Name=XP_034189478.1;ID=cds-XP_034189478.1;Dbxref=GeneID:117608444%2CGenbank:XP_034189478.1;Parent=rna-XM_034333587.1
NW_023009271.1	Gnomon	CDS	1769699	1769859	.	-	0	Name=XP_034189478.1;ID=cds-XP_034189478.1;Dbxref=GeneID:117608444%2CGenbank:XP_034189478.1;Parent=rna-XM_034333587.1
NW_023009271.1	Gnomon	exon	999859	1000153	.	+	.	ID=exon-XM_034334081.1-5;Dbxref=GeneID:117608646%2CGenbank:XM_034334081.1;Parent=rna-XM_034334081.1
NW_023009271.1	Gnomon	exon	999260	999478	.	+	.	ID=exon-XM_034334081.1-3;Dbxref=GeneID:117608646%2CGenbank:XM_034334081.1;Parent=rna-XM_034334081.1
NW_023009271.1	Gnomon	exon	999550	999782	.	+	.	ID=exon-XM_034334081.1-4;Dbxref=GeneID:117608646%2CGenbank:XM_034334081.1;Parent=rna-XM_034334081.1
NW_023009271.1	Gnomon	exon	998476	998669	.	+	.	ID=exon-XM_034334081.1-1;Dbxref=GeneID:117608646%2CGenbank:XM_034334081.1;Parent=rna-XM_034334081.1
NW_023009271.1	Gnomon	exon	998903	999024	.	+	.	ID=exon-XM_034334081.1-2;Dbxref=GeneID:117608646%2CGenbank:XM_034334081.1;Parent=rna-XM_034334081.1
NW_023009271.1	Gnomon	exon	459788	460121	.	+	.	ID=exon-XM_034333776.1-7;Dbxref=GeneID:117608526%2CGenbank:XM_034333776.1;Parent=rna-XM_034333776.1
NW_023009271.1	Gnomon	exon	460199	460942	.	+	.	ID=exon-XM_034333776.1-8;Dbxref=GeneID:117608526%2CGenbank:XM_034333776.1;Parent=rna-XM_034333776.1
NW_023009271.1	Gnomon	exon	458627	459351	.	+	.	ID=exon-XM_034333776.1-5;Dbxref=GeneID:117608526%2CGenbank:XM_034333776.1;Parent=rna-XM_034333776.1
NW_023009271.1	Gnomon	exon	459430	459705	.	+	.	ID=exon-XM_034333776.1-6;Dbxref=GeneID:117608526%2CGenbank:XM_034333776.1;Parent=rna-XM_034333776.1
NW_023009271.1	Gnomon	exon	461034	461242	.	+	.	ID=exon-XM_034333776.1-9;Dbxref=GeneID:117608526%2CGenbank:XM_034333776.1;Parent=rna-XM_034333776.1
NW_023009271.1	Gnomon	exon	458046	458285	.	+	.	ID=exon-XM_034333776.1-3;Dbxref=GeneID:117608526%2CGenbank:XM_034333776.1;Parent=rna-XM_034333776.1
NW_023009271.1	Gnomon	exon	458357	458537	.	+	.	ID=exon-XM_034333776.1-4;Dbxref=GeneID:117608526%2CGenbank:XM_034333776.1;Parent=rna-XM_034333776.1
NW_023009271.1	Gnomon	exon	456514	456630	.	+	.	ID=exon-XM_034333776.1-1;Dbxref=GeneID:117608526%2CGenbank:XM_034333776.1;Parent=rna-XM_034333776.1
NW_023009271.1	Gnomon	exon	456789	456866	.	+	.	ID=exon-XM_034333776.1-2;Dbxref=GeneID:117608526%2CGenbank:XM_034333776.1;Parent=rna-XM_034333776.1
NW_023009271.1	Gnomon	mRNA	296322	306887	.	-	.	Name=XM_034333975.1;ID=rna-XM_034333975.1;Dbxref=GeneID:117608605%2CGenbank:XM_034333975.1;Parent=gene-LOC117608605
NW_023009271.1	Gnomon	exon	333484	333610	.	-	.	ID=exon-XM_034333976.1-12;Dbxref=GeneID:117608607%2CGenbank:XM_034333976.1;Parent=rna-XM_034333976.1
NW_023009271.1	Gnomon	exon	333010	333174	.	-	.	ID=exon-XM_034333976.1-13;Dbxref=GeneID:117608607%2CGenbank:XM_034333976.1;Parent=rna-XM_034333976.1
NW_023009271.1	Gnomon	exon	332755	332881	.	-	.	ID=exon-XM_034333976.1-14;Dbxref=GeneID:117608607%2CGenbank:XM_034333976.1;Parent=rna-XM_034333976.1
NW_023009271.1	Gnomon	exon	332570	332674	.	-	.	ID=exon-XM_034333976.1-15;Dbxref=GeneID:117608607%2CGenbank:XM_034333976.1;Parent=rna-XM_034333976.1
NW_023009271.1	Gnomon	exon	337833	337975	.	-	.	ID=exon-XM_034333976.1-10;Dbxref=GeneID:117608607%2CGenbank:XM_034333976.1;Parent=rna-XM_034333976.1
NW_023009271.1	Gnomon	exon	335619	335674	.	-	.	ID=exon-XM_034333976.1-11;Dbxref=GeneID:117608607%2CGenbank:XM_034333976.1;Parent=rna-XM_034333976.1
NW_023009271.1	Gnomon	exon	332290	332441	.	-	.	ID=exon-XM_034333976.1-16;Dbxref=GeneID:117608607%2CGenbank:XM_034333976.1;Parent=rna-XM_034333976.1
NW_023009271.1	Gnomon	exon	331684	332096	.	-	.	ID=exon-XM_034333976.1-17;Dbxref=GeneID:117608607%2CGenbank:XM_034333976.1;Parent=rna-XM_034333976.1
NW_023009271.1	Gnomon	exon	330220	330985	.	-	.	ID=exon-XM_034333976.1-18;Dbxref=GeneID:117608607%2CGenbank:XM_034333976.1;Parent=rna-XM_034333976.1
NW_023009271.1	Gnomon	exon	391932	392098	.	+	.	ID=exon-XM_034334121.1-4;Dbxref=GeneID:117608669%2CGenbank:XM_034334121.1;Parent=rna-XM_034334121.1
NW_023009271.1	Gnomon	exon	392175	392453	.	+	.	ID=exon-XM_034334121.1-5;Dbxref=GeneID:117608669%2CGenbank:XM_034334121.1;Parent=rna-XM_034334121.1
NW_023009271.1	Gnomon	exon	392557	392731	.	+	.	ID=exon-XM_034334121.1-6;Dbxref=GeneID:117608669%2CGenbank:XM_034334121.1;Parent=rna-XM_034334121.1
NW_023009271.1	Gnomon	exon	392799	392956	.	+	.	ID=exon-XM_034334121.1-7;Dbxref=GeneID:117608669%2CGenbank:XM_034334121.1;Parent=rna-XM_034334121.1
NW_023009271.1	Gnomon	exon	393035	393198	.	+	.	ID=exon-XM_034334121.1-8;Dbxref=GeneID:117608669%2CGenbank:XM_034334121.1;Parent=rna-XM_034334121.1
NW_023009271.1	Gnomon	exon	393268	393397	.	+	.	ID=exon-XM_034334121.1-9;Dbxref=GeneID:117608669%2CGenbank:XM_034334121.1;Parent=rna-XM_034334121.1
NW_023009271.1	Gnomon	exon	388940	389346	.	+	.	ID=exon-XM_034334121.1-1;Dbxref=GeneID:117608669%2CGenbank:XM_034334121.1;Parent=rna-XM_034334121.1
NW_023009271.1	Gnomon	exon	391350	391595	.	+	.	ID=exon-XM_034334121.1-2;Dbxref=GeneID:117608669%2CGenbank:XM_034334121.1;Parent=rna-XM_034334121.1
NW_023009271.1	Gnomon	exon	391654	391861	.	+	.	ID=exon-XM_034334121.1-3;Dbxref=GeneID:117608669%2CGenbank:XM_034334121.1;Parent=rna-XM_034334121.1
NW_023009271.1	Gnomon	CDS	524336	524567	.	+	0	Name=XP_034189823.1;ID=cds-XP_034189823.1;Dbxref=GeneID:117608583%2CGenbank:XP_034189823.1;Parent=rna-XM_034333932.1
NW_023009271.1	Gnomon	CDS	530189	530552	.	+	0	Name=XP_034189823.1;ID=cds-XP_034189823.1;Dbxref=GeneID:117608583%2CGenbank:XP_034189823.1;Parent=rna-XM_034333932.1
NW_023009271.1	Gnomon	CDS	531037	531404	.	+	0	Name=XP_034189823.1;ID=cds-XP_034189823.1;Dbxref=GeneID:117608583%2CGenbank:XP_034189823.1;Parent=rna-XM_034333932.1
NW_023009271.1	Gnomon	CDS	531523	532418	.	+	0	Name=XP_034189823.1;ID=cds-XP_034189823.1;Dbxref=GeneID:117608583%2CGenbank:XP_034189823.1;Parent=rna-XM_034333932.1
NW_023009271.1	Gnomon	exon	487137	487457	.	+	.	ID=exon-XM_034333939.1-8;Dbxref=GeneID:117608585%2CGenbank:XM_034333939.1;Parent=rna-XM_034333939.1
NW_023009271.1	Gnomon	exon	487526	487654	.	+	.	ID=exon-XM_034333939.1-9;Dbxref=GeneID:117608585%2CGenbank:XM_034333939.1;Parent=rna-XM_034333939.1
NW_023009271.1	Gnomon	exon	484987	485180	.	+	.	ID=exon-XM_034333939.1-6;Dbxref=GeneID:117608585%2CGenbank:XM_034333939.1;Parent=rna-XM_034333939.1
NW_023009271.1	Gnomon	exon	486839	487064	.	+	.	ID=exon-XM_034333939.1-7;Dbxref=GeneID:117608585%2CGenbank:XM_034333939.1;Parent=rna-XM_034333939.1
NW_023009271.1	Gnomon	exon	484483	484694	.	+	.	ID=exon-XM_034333939.1-4;Dbxref=GeneID:117608585%2CGenbank:XM_034333939.1;Parent=rna-XM_034333939.1
NW_023009271.1	Gnomon	exon	484800	484918	.	+	.	ID=exon-XM_034333939.1-5;Dbxref=GeneID:117608585%2CGenbank:XM_034333939.1;Parent=rna-XM_034333939.1
NW_023009271.1	Gnomon	exon	483865	484035	.	+	.	ID=exon-XM_034333939.1-2;Dbxref=GeneID:117608585%2CGenbank:XM_034333939.1;Parent=rna-XM_034333939.1
NW_023009271.1	Gnomon	exon	484146	484272	.	+	.	ID=exon-XM_034333939.1-3;Dbxref=GeneID:117608585%2CGenbank:XM_034333939.1;Parent=rna-XM_034333939.1
NW_023009271.1	Gnomon	exon	483057	483485	.	+	.	ID=exon-XM_034333939.1-1;Dbxref=GeneID:117608585%2CGenbank:XM_034333939.1;Parent=rna-XM_034333939.1
NW_023009271.1	Gnomon	mRNA	1486943	1497144	.	-	.	Name=XM_034333735.1;ID=rna-XM_034333735.1;Dbxref=GeneID:117608504%2CGenbank:XM_034333735.1;Parent=gene-LOC117608504
NW_023009271.1	Gnomon	mRNA	605047	607165	.	-	.	Name=XM_034334228.1;ID=rna-XM_034334228.1;Dbxref=GeneID:117608706%2CGenbank:XM_034334228.1;Parent=gene-LOC117608706
NW_023009271.1	Gnomon	mRNA	1028296	1031635	.	+	.	Name=XM_034334072.1;ID=rna-XM_034334072.1;Dbxref=GeneID:117608641%2CGenbank:XM_034334072.1;Parent=gene-LOC117608641
NW_023009271.1	Gnomon	CDS	227134	227247	.	-	0	Name=XP_034190073.1;ID=cds-XP_034190073.1;Dbxref=GeneID:117608691%2CGenbank:XP_034190073.1;Parent=rna-XM_034334182.1
NW_023009271.1	Gnomon	CDS	226612	226965	.	-	0	Name=XP_034190073.1;ID=cds-XP_034190073.1;Dbxref=GeneID:117608691%2CGenbank:XP_034190073.1;Parent=rna-XM_034334182.1
NW_023009271.1	Gnomon	CDS	226237	226524	.	-	0	Name=XP_034190073.1;ID=cds-XP_034190073.1;Dbxref=GeneID:117608691%2CGenbank:XP_034190073.1;Parent=rna-XM_034334182.1
NW_023009271.1	Gnomon	CDS	1056671	1056673	.	+	0	Name=XP_034189729.1;ID=cds-XP_034189729.1;Dbxref=GeneID:117608549%2CGenbank:XP_034189729.1;Parent=rna-XM_034333838.1
NW_023009271.1	Gnomon	CDS	1057517	1057839	.	+	0	Name=XP_034189729.1;ID=cds-XP_034189729.1;Dbxref=GeneID:117608549%2CGenbank:XP_034189729.1;Parent=rna-XM_034333838.1
NW_023009271.1	Gnomon	CDS	1057922	1058236	.	+	0	Name=XP_034189729.1;ID=cds-XP_034189729.1;Dbxref=GeneID:117608549%2CGenbank:XP_034189729.1;Parent=rna-XM_034333838.1
NW_023009271.1	Gnomon	CDS	1058438	1058589	.	+	0	Name=XP_034189729.1;ID=cds-XP_034189729.1;Dbxref=GeneID:117608549%2CGenbank:XP_034189729.1;Parent=rna-XM_034333838.1
NW_023009271.1	Gnomon	CDS	1058663	1058906	.	+	0	Name=XP_034189729.1;ID=cds-XP_034189729.1;Dbxref=GeneID:117608549%2CGenbank:XP_034189729.1;Parent=rna-XM_034333838.1
NW_023009271.1	Gnomon	CDS	1058985	1059367	.	+	0	Name=XP_034189729.1;ID=cds-XP_034189729.1;Dbxref=GeneID:117608549%2CGenbank:XP_034189729.1;Parent=rna-XM_034333838.1
NW_023009271.1	Gnomon	CDS	1059439	1059764	.	+	0	Name=XP_034189729.1;ID=cds-XP_034189729.1;Dbxref=GeneID:117608549%2CGenbank:XP_034189729.1;Parent=rna-XM_034333838.1
NW_023009271.1	Gnomon	CDS	1059865	1060156	.	+	0	Name=XP_034189729.1;ID=cds-XP_034189729.1;Dbxref=GeneID:117608549%2CGenbank:XP_034189729.1;Parent=rna-XM_034333838.1
NW_023009271.1	Gnomon	CDS	1060402	1060629	.	+	0	Name=XP_034189729.1;ID=cds-XP_034189729.1;Dbxref=GeneID:117608549%2CGenbank:XP_034189729.1;Parent=rna-XM_034333838.1
NW_023009271.1	Gnomon	CDS	1060801	1060903	.	+	0	Name=XP_034189729.1;ID=cds-XP_034189729.1;Dbxref=GeneID:117608549%2CGenbank:XP_034189729.1;Parent=rna-XM_034333838.1
NW_023009271.1	Gnomon	CDS	1060981	1061250	.	+	0	Name=XP_034189729.1;ID=cds-XP_034189729.1;Dbxref=GeneID:117608549%2CGenbank:XP_034189729.1;Parent=rna-XM_034333838.1
NW_023009271.1	Gnomon	CDS	1061310	1061604	.	+	0	Name=XP_034189729.1;ID=cds-XP_034189729.1;Dbxref=GeneID:117608549%2CGenbank:XP_034189729.1;Parent=rna-XM_034333838.1
NW_023009271.1	Gnomon	CDS	1061682	1062011	.	+	0	Name=XP_034189729.1;ID=cds-XP_034189729.1;Dbxref=GeneID:117608549%2CGenbank:XP_034189729.1;Parent=rna-XM_034333838.1
NW_023009271.1	Gnomon	CDS	1062093	1062188	.	+	0	Name=XP_034189729.1;ID=cds-XP_034189729.1;Dbxref=GeneID:117608549%2CGenbank:XP_034189729.1;Parent=rna-XM_034333838.1
NW_023009271.1	Gnomon	CDS	1062253	1062384	.	+	0	Name=XP_034189729.1;ID=cds-XP_034189729.1;Dbxref=GeneID:117608549%2CGenbank:XP_034189729.1;Parent=rna-XM_034333838.1
NW_023009271.1	Gnomon	CDS	1062455	1062745	.	+	0	Name=XP_034189729.1;ID=cds-XP_034189729.1;Dbxref=GeneID:117608549%2CGenbank:XP_034189729.1;Parent=rna-XM_034333838.1
NW_023009271.1	Gnomon	exon	1705738	1705925	.	-	.	ID=exon-XM_034333628.1-7;Dbxref=GeneID:117608462%2CGenbank:XM_034333628.1;Parent=rna-XM_034333628.1
NW_023009271.1	Gnomon	exon	1705475	1705630	.	-	.	ID=exon-XM_034333628.1-8;Dbxref=GeneID:117608462%2CGenbank:XM_034333628.1;Parent=rna-XM_034333628.1
NW_023009271.1	Gnomon	exon	1705272	1705413	.	-	.	ID=exon-XM_034333628.1-9;Dbxref=GeneID:117608462%2CGenbank:XM_034333628.1;Parent=rna-XM_034333628.1
NW_023009271.1	Gnomon	exon	2229146	2229239	.	-	.	ID=exon-XM_034334035.1-10;Dbxref=GeneID:117608626%2CGenbank:XM_034334035.1;Parent=rna-XM_034334035.1
NW_023009271.1	Gnomon	exon	1710147	1710403	.	-	.	ID=exon-XM_034333628.1-1;Dbxref=GeneID:117608462%2CGenbank:XM_034333628.1;Parent=rna-XM_034333628.1
NW_023009271.1	Gnomon	exon	2228764	2229011	.	-	.	ID=exon-XM_034334035.1-11;Dbxref=GeneID:117608626%2CGenbank:XM_034334035.1;Parent=rna-XM_034334035.1
NW_023009271.1	Gnomon	exon	1708355	1708736	.	-	.	ID=exon-XM_034333628.1-2;Dbxref=GeneID:117608462%2CGenbank:XM_034333628.1;Parent=rna-XM_034333628.1
NW_023009271.1	Gnomon	exon	2228471	2228596	.	-	.	ID=exon-XM_034334035.1-12;Dbxref=GeneID:117608626%2CGenbank:XM_034334035.1;Parent=rna-XM_034334035.1
NW_023009271.1	Gnomon	exon	1706953	1707077	.	-	.	ID=exon-XM_034333628.1-3;Dbxref=GeneID:117608462%2CGenbank:XM_034333628.1;Parent=rna-XM_034333628.1
NW_023009271.1	Gnomon	exon	1706657	1706787	.	-	.	ID=exon-XM_034333628.1-4;Dbxref=GeneID:117608462%2CGenbank:XM_034333628.1;Parent=rna-XM_034333628.1
NW_023009271.1	Gnomon	exon	1706179	1706392	.	-	.	ID=exon-XM_034333628.1-5;Dbxref=GeneID:117608462%2CGenbank:XM_034333628.1;Parent=rna-XM_034333628.1
NW_023009271.1	Gnomon	exon	1705989	1706106	.	-	.	ID=exon-XM_034333628.1-6;Dbxref=GeneID:117608462%2CGenbank:XM_034333628.1;Parent=rna-XM_034333628.1
NW_023009271.1	Gnomon	CDS	1478288	1478360	.	+	0	Name=XP_034189573.1;ID=cds-XP_034189573.1;Dbxref=GeneID:117608479%2CGenbank:XP_034189573.1;Parent=rna-XM_034333682.1
NW_023009271.1	Gnomon	CDS	1479321	1479529	.	+	0	Name=XP_034189573.1;ID=cds-XP_034189573.1;Dbxref=GeneID:117608479%2CGenbank:XP_034189573.1;Parent=rna-XM_034333682.1
NW_023009271.1	Gnomon	CDS	1479920	1480216	.	+	0	Name=XP_034189573.1;ID=cds-XP_034189573.1;Dbxref=GeneID:117608479%2CGenbank:XP_034189573.1;Parent=rna-XM_034333682.1
NW_023009271.1	Gnomon	CDS	1480280	1480672	.	+	0	Name=XP_034189573.1;ID=cds-XP_034189573.1;Dbxref=GeneID:117608479%2CGenbank:XP_034189573.1;Parent=rna-XM_034333682.1
NW_023009271.1	Gnomon	CDS	1480755	1480927	.	+	0	Name=XP_034189573.1;ID=cds-XP_034189573.1;Dbxref=GeneID:117608479%2CGenbank:XP_034189573.1;Parent=rna-XM_034333682.1
NW_023009271.1	Gnomon	CDS	1481228	1481590	.	+	0	Name=XP_034189573.1;ID=cds-XP_034189573.1;Dbxref=GeneID:117608479%2CGenbank:XP_034189573.1;Parent=rna-XM_034333682.1
NW_023009271.1	Gnomon	CDS	1481680	1481872	.	+	0	Name=XP_034189573.1;ID=cds-XP_034189573.1;Dbxref=GeneID:117608479%2CGenbank:XP_034189573.1;Parent=rna-XM_034333682.1
NW_023009271.1	Gnomon	CDS	1481975	1482159	.	+	0	Name=XP_034189573.1;ID=cds-XP_034189573.1;Dbxref=GeneID:117608479%2CGenbank:XP_034189573.1;Parent=rna-XM_034333682.1
NW_023009271.1	Gnomon	CDS	1482283	1482468	.	+	0	Name=XP_034189573.1;ID=cds-XP_034189573.1;Dbxref=GeneID:117608479%2CGenbank:XP_034189573.1;Parent=rna-XM_034333682.1
NW_023009271.1	Gnomon	CDS	1488440	1488458	.	+	0	Name=XP_034189573.1;ID=cds-XP_034189573.1;Dbxref=GeneID:117608479%2CGenbank:XP_034189573.1;Parent=rna-XM_034333682.1
NW_023009271.1	Gnomon	exon	407879	408005	.	-	.	ID=exon-XM_034334145.1-4;Dbxref=GeneID:117608676%2CGenbank:XM_034334145.1;Parent=rna-XM_034334145.1
NW_023009271.1	Gnomon	exon	407669	407812	.	-	.	ID=exon-XM_034334145.1-5;Dbxref=GeneID:117608676%2CGenbank:XM_034334145.1;Parent=rna-XM_034334145.1
NW_023009271.1	Gnomon	exon	408538	408586	.	-	.	ID=exon-XM_034334145.1-2;Dbxref=GeneID:117608676%2CGenbank:XM_034334145.1;Parent=rna-XM_034334145.1
NW_023009271.1	Gnomon	exon	408083	408349	.	-	.	ID=exon-XM_034334145.1-3;Dbxref=GeneID:117608676%2CGenbank:XM_034334145.1;Parent=rna-XM_034334145.1
NW_023009271.1	Gnomon	exon	406906	407114	.	-	.	ID=exon-XM_034334145.1-8;Dbxref=GeneID:117608676%2CGenbank:XM_034334145.1;Parent=rna-XM_034334145.1
NW_023009271.1	Gnomon	exon	407443	407586	.	-	.	ID=exon-XM_034334145.1-6;Dbxref=GeneID:117608676%2CGenbank:XM_034334145.1;Parent=rna-XM_034334145.1
NW_023009271.1	Gnomon	exon	407190	407370	.	-	.	ID=exon-XM_034334145.1-7;Dbxref=GeneID:117608676%2CGenbank:XM_034334145.1;Parent=rna-XM_034334145.1
NW_023009271.1	Gnomon	exon	408769	408881	.	-	.	ID=exon-XM_034334145.1-1;Dbxref=GeneID:117608676%2CGenbank:XM_034334145.1;Parent=rna-XM_034334145.1
NW_023009271.1	Gnomon	CDS	1052015	1052088	.	-	0	Name=XP_034189969.1;ID=cds-XP_034189969.1;Dbxref=GeneID:117608644%2CGenbank:XP_034189969.1;Parent=rna-XM_034334078.1
NW_023009271.1	Gnomon	CDS	1051600	1051693	.	-	0	Name=XP_034189969.1;ID=cds-XP_034189969.1;Dbxref=GeneID:117608644%2CGenbank:XP_034189969.1;Parent=rna-XM_034334078.1
NW_023009271.1	Gnomon	CDS	1051388	1051487	.	-	0	Name=XP_034189969.1;ID=cds-XP_034189969.1;Dbxref=GeneID:117608644%2CGenbank:XP_034189969.1;Parent=rna-XM_034334078.1
NW_023009271.1	Gnomon	CDS	1051100	1051301	.	-	0	Name=XP_034189969.1;ID=cds-XP_034189969.1;Dbxref=GeneID:117608644%2CGenbank:XP_034189969.1;Parent=rna-XM_034334078.1
NW_023009271.1	Gnomon	CDS	1050807	1051027	.	-	0	Name=XP_034189969.1;ID=cds-XP_034189969.1;Dbxref=GeneID:117608644%2CGenbank:XP_034189969.1;Parent=rna-XM_034334078.1
NW_023009271.1	Gnomon	CDS	1050509	1050710	.	-	0	Name=XP_034189969.1;ID=cds-XP_034189969.1;Dbxref=GeneID:117608644%2CGenbank:XP_034189969.1;Parent=rna-XM_034334078.1
NW_023009271.1	Gnomon	CDS	1050403	1050430	.	-	0	Name=XP_034189969.1;ID=cds-XP_034189969.1;Dbxref=GeneID:117608644%2CGenbank:XP_034189969.1;Parent=rna-XM_034334078.1
NW_023009271.1	Gnomon	exon	1714769	1715033	.	+	.	ID=exon-XM_034333664.1-10;Dbxref=GeneID:117608472%2CGenbank:XM_034333664.1;Parent=rna-XM_034333664.1
NW_023009271.1	Gnomon	exon	1715117	1715395	.	+	.	ID=exon-XM_034333664.1-11;Dbxref=GeneID:117608472%2CGenbank:XM_034333664.1;Parent=rna-XM_034333664.1
NW_023009271.1	Gnomon	exon	1715473	1715680	.	+	.	ID=exon-XM_034333664.1-12;Dbxref=GeneID:117608472%2CGenbank:XM_034333664.1;Parent=rna-XM_034333664.1
NW_023009271.1	Gnomon	exon	1715746	1715930	.	+	.	ID=exon-XM_034333664.1-13;Dbxref=GeneID:117608472%2CGenbank:XM_034333664.1;Parent=rna-XM_034333664.1
NW_023009271.1	Gnomon	exon	1716017	1716309	.	+	.	ID=exon-XM_034333664.1-14;Dbxref=GeneID:117608472%2CGenbank:XM_034333664.1;Parent=rna-XM_034333664.1
NW_023009271.1	Gnomon	exon	1717303	1717485	.	+	.	ID=exon-XM_034333664.1-15;Dbxref=GeneID:117608472%2CGenbank:XM_034333664.1;Parent=rna-XM_034333664.1
NW_023009271.1	Gnomon	exon	1717552	1718564	.	+	.	ID=exon-XM_034333664.1-16;Dbxref=GeneID:117608472%2CGenbank:XM_034333664.1;Parent=rna-XM_034333664.1
NW_023009271.1	Gnomon	exon	1599833	1599929	.	+	.	ID=exon-XM_034333654.1-11;Dbxref=GeneID:117608470%2CGenbank:XM_034333654.1;Parent=rna-XM_034333654.1
NW_023009271.1	Gnomon	lnc_RNA	1557339	1565187	.	+	.	Name=XR_004582349.1;ID=rna-XR_004582349.1;Dbxref=GeneID:117608515%2CGenbank:XR_004582349.1;Parent=gene-LOC117608515
NW_023009271.1	Gnomon	exon	1600005	1600346	.	+	.	ID=exon-XM_034333654.1-12;Dbxref=GeneID:117608470%2CGenbank:XM_034333654.1;Parent=rna-XM_034333654.1
NW_023009271.1	Gnomon	exon	1599524	1599749	.	+	.	ID=exon-XM_034333654.1-10;Dbxref=GeneID:117608470%2CGenbank:XM_034333654.1;Parent=rna-XM_034333654.1
NW_023009271.1	Gnomon	CDS	1772099	1772310	.	-	0	Name=XP_034189479.1;ID=cds-XP_034189479.1;Dbxref=GeneID:117608444%2CGenbank:XP_034189479.1;Parent=rna-XM_034333588.1
NW_023009271.1	Gnomon	CDS	1771717	1771968	.	-	0	Name=XP_034189479.1;ID=cds-XP_034189479.1;Dbxref=GeneID:117608444%2CGenbank:XP_034189479.1;Parent=rna-XM_034333588.1
NW_023009271.1	Gnomon	CDS	1771405	1771589	.	-	0	Name=XP_034189479.1;ID=cds-XP_034189479.1;Dbxref=GeneID:117608444%2CGenbank:XP_034189479.1;Parent=rna-XM_034333588.1
NW_023009271.1	Gnomon	CDS	1771021	1771250	.	-	0	Name=XP_034189479.1;ID=cds-XP_034189479.1;Dbxref=GeneID:117608444%2CGenbank:XP_034189479.1;Parent=rna-XM_034333588.1
NW_023009271.1	Gnomon	CDS	1770767	1770934	.	-	0	Name=XP_034189479.1;ID=cds-XP_034189479.1;Dbxref=GeneID:117608444%2CGenbank:XP_034189479.1;Parent=rna-XM_034333588.1
NW_023009271.1	Gnomon	CDS	1770534	1770674	.	-	0	Name=XP_034189479.1;ID=cds-XP_034189479.1;Dbxref=GeneID:117608444%2CGenbank:XP_034189479.1;Parent=rna-XM_034333588.1
NW_023009271.1	Gnomon	CDS	1770290	1770441	.	-	0	Name=XP_034189479.1;ID=cds-XP_034189479.1;Dbxref=GeneID:117608444%2CGenbank:XP_034189479.1;Parent=rna-XM_034333588.1
NW_023009271.1	Gnomon	CDS	1770000	1770202	.	-	0	Name=XP_034189479.1;ID=cds-XP_034189479.1;Dbxref=GeneID:117608444%2CGenbank:XP_034189479.1;Parent=rna-XM_034333588.1
NW_023009271.1	Gnomon	CDS	1769912	1769938	.	-	0	Name=XP_034189479.1;ID=cds-XP_034189479.1;Dbxref=GeneID:117608444%2CGenbank:XP_034189479.1;Parent=rna-XM_034333588.1
NW_023009271.1	Gnomon	CDS	1769699	1769859	.	-	0	Name=XP_034189479.1;ID=cds-XP_034189479.1;Dbxref=GeneID:117608444%2CGenbank:XP_034189479.1;Parent=rna-XM_034333588.1
NW_023009271.1	Gnomon	mRNA	1630091	1638868	.	+	.	Name=XM_034333732.1;ID=rna-XM_034333732.1;Dbxref=GeneID:117608500%2CGenbank:XM_034333732.1;Parent=gene-LOC117608500
NW_023009271.1	Gnomon	mRNA	945695	947658	.	+	.	Name=XM_034333878.1;ID=rna-XM_034333878.1;Dbxref=GeneID:117608567%2CGenbank:XM_034333878.1;Parent=gene-LOC117608567
NW_023009271.1	Gnomon	mRNA	1525438	1545658	.	-	.	Name=XM_034333638.1;ID=rna-XM_034333638.1;Dbxref=GeneID:117608465%2CGenbank:XM_034333638.1;Parent=gene-LOC117608465
NW_023009271.1	Gnomon	CDS	1478288	1478360	.	+	0	Name=XP_034189570.1;ID=cds-XP_034189570.1;Dbxref=GeneID:117608479%2CGenbank:XP_034189570.1;Parent=rna-XM_034333679.1
NW_023009271.1	Gnomon	CDS	1479321	1479529	.	+	0	Name=XP_034189570.1;ID=cds-XP_034189570.1;Dbxref=GeneID:117608479%2CGenbank:XP_034189570.1;Parent=rna-XM_034333679.1
NW_023009271.1	Gnomon	CDS	1479920	1480216	.	+	0	Name=XP_034189570.1;ID=cds-XP_034189570.1;Dbxref=GeneID:117608479%2CGenbank:XP_034189570.1;Parent=rna-XM_034333679.1
NW_023009271.1	Gnomon	CDS	1480280	1480672	.	+	0	Name=XP_034189570.1;ID=cds-XP_034189570.1;Dbxref=GeneID:117608479%2CGenbank:XP_034189570.1;Parent=rna-XM_034333679.1
NW_023009271.1	Gnomon	CDS	1480755	1480927	.	+	0	Name=XP_034189570.1;ID=cds-XP_034189570.1;Dbxref=GeneID:117608479%2CGenbank:XP_034189570.1;Parent=rna-XM_034333679.1
NW_023009271.1	Gnomon	CDS	1481228	1481590	.	+	0	Name=XP_034189570.1;ID=cds-XP_034189570.1;Dbxref=GeneID:117608479%2CGenbank:XP_034189570.1;Parent=rna-XM_034333679.1
NW_023009271.1	Gnomon	CDS	1481680	1481872	.	+	0	Name=XP_034189570.1;ID=cds-XP_034189570.1;Dbxref=GeneID:117608479%2CGenbank:XP_034189570.1;Parent=rna-XM_034333679.1
NW_023009271.1	Gnomon	CDS	1481975	1482159	.	+	0	Name=XP_034189570.1;ID=cds-XP_034189570.1;Dbxref=GeneID:117608479%2CGenbank:XP_034189570.1;Parent=rna-XM_034333679.1
NW_023009271.1	Gnomon	CDS	1482283	1482468	.	+	0	Name=XP_034189570.1;ID=cds-XP_034189570.1;Dbxref=GeneID:117608479%2CGenbank:XP_034189570.1;Parent=rna-XM_034333679.1
NW_023009271.1	Gnomon	CDS	1483938	1484007	.	+	0	Name=XP_034189570.1;ID=cds-XP_034189570.1;Dbxref=GeneID:117608479%2CGenbank:XP_034189570.1;Parent=rna-XM_034333679.1
NW_023009271.1	Gnomon	CDS	773308	773424	.	+	0	Name=XP_034190074.1;ID=cds-XP_034190074.1;Dbxref=GeneID:117608693%2CGenbank:XP_034190074.1;Parent=rna-XM_034334183.1
NW_023009271.1	Gnomon	CDS	775251	775340	.	+	0	Name=XP_034190074.1;ID=cds-XP_034190074.1;Dbxref=GeneID:117608693%2CGenbank:XP_034190074.1;Parent=rna-XM_034334183.1
NW_023009271.1	Gnomon	CDS	775429	775830	.	+	0	Name=XP_034190074.1;ID=cds-XP_034190074.1;Dbxref=GeneID:117608693%2CGenbank:XP_034190074.1;Parent=rna-XM_034334183.1
NW_023009271.1	Gnomon	CDS	777112	777318	.	+	0	Name=XP_034190074.1;ID=cds-XP_034190074.1;Dbxref=GeneID:117608693%2CGenbank:XP_034190074.1;Parent=rna-XM_034334183.1
NW_023009271.1	Gnomon	CDS	777393	777620	.	+	0	Name=XP_034190074.1;ID=cds-XP_034190074.1;Dbxref=GeneID:117608693%2CGenbank:XP_034190074.1;Parent=rna-XM_034334183.1
NW_023009271.1	Gnomon	CDS	777688	778151	.	+	0	Name=XP_034190074.1;ID=cds-XP_034190074.1;Dbxref=GeneID:117608693%2CGenbank:XP_034190074.1;Parent=rna-XM_034334183.1
NW_023009271.1	Gnomon	CDS	778219	779309	.	+	0	Name=XP_034190074.1;ID=cds-XP_034190074.1;Dbxref=GeneID:117608693%2CGenbank:XP_034190074.1;Parent=rna-XM_034334183.1
NW_023009271.1	Gnomon	CDS	779901	780118	.	+	0	Name=XP_034190074.1;ID=cds-XP_034190074.1;Dbxref=GeneID:117608693%2CGenbank:XP_034190074.1;Parent=rna-XM_034334183.1
NW_023009271.1	Gnomon	CDS	780226	780321	.	+	0	Name=XP_034190074.1;ID=cds-XP_034190074.1;Dbxref=GeneID:117608693%2CGenbank:XP_034190074.1;Parent=rna-XM_034334183.1
NW_023009271.1	Gnomon	CDS	780491	780658	.	+	0	Name=XP_034190074.1;ID=cds-XP_034190074.1;Dbxref=GeneID:117608693%2CGenbank:XP_034190074.1;Parent=rna-XM_034334183.1
NW_023009271.1	Gnomon	CDS	781003	781359	.	+	0	Name=XP_034190074.1;ID=cds-XP_034190074.1;Dbxref=GeneID:117608693%2CGenbank:XP_034190074.1;Parent=rna-XM_034334183.1
NW_023009271.1	Gnomon	CDS	781424	781607	.	+	0	Name=XP_034190074.1;ID=cds-XP_034190074.1;Dbxref=GeneID:117608693%2CGenbank:XP_034190074.1;Parent=rna-XM_034334183.1
NW_023009271.1	Gnomon	CDS	781678	786812	.	+	0	Name=XP_034190074.1;ID=cds-XP_034190074.1;Dbxref=GeneID:117608693%2CGenbank:XP_034190074.1;Parent=rna-XM_034334183.1
NW_023009271.1	Gnomon	CDS	787458	787655	.	+	0	Name=XP_034190074.1;ID=cds-XP_034190074.1;Dbxref=GeneID:117608693%2CGenbank:XP_034190074.1;Parent=rna-XM_034334183.1
NW_023009271.1	Gnomon	CDS	787715	787993	.	+	0	Name=XP_034190074.1;ID=cds-XP_034190074.1;Dbxref=GeneID:117608693%2CGenbank:XP_034190074.1;Parent=rna-XM_034334183.1
NW_023009271.1	Gnomon	CDS	788070	788159	.	+	0	Name=XP_034190074.1;ID=cds-XP_034190074.1;Dbxref=GeneID:117608693%2CGenbank:XP_034190074.1;Parent=rna-XM_034334183.1
NW_023009271.1	Gnomon	CDS	788252	788408	.	+	0	Name=XP_034190074.1;ID=cds-XP_034190074.1;Dbxref=GeneID:117608693%2CGenbank:XP_034190074.1;Parent=rna-XM_034334183.1
NW_023009271.1	Gnomon	CDS	788525	788855	.	+	0	Name=XP_034190074.1;ID=cds-XP_034190074.1;Dbxref=GeneID:117608693%2CGenbank:XP_034190074.1;Parent=rna-XM_034334183.1
NW_023009271.1	Gnomon	CDS	789588	789756	.	+	0	Name=XP_034190074.1;ID=cds-XP_034190074.1;Dbxref=GeneID:117608693%2CGenbank:XP_034190074.1;Parent=rna-XM_034334183.1
NW_023009271.1	Gnomon	CDS	790053	790082	.	+	0	Name=XP_034190074.1;ID=cds-XP_034190074.1;Dbxref=GeneID:117608693%2CGenbank:XP_034190074.1;Parent=rna-XM_034334183.1
NW_023009271.1	Gnomon	exon	2144538	2144628	.	-	.	ID=exon-XM_034333916.1-7;Dbxref=GeneID:117608575%2CGenbank:XM_034333916.1;Parent=rna-XM_034333916.1
NW_023009271.1	Gnomon	exon	2144286	2144460	.	-	.	ID=exon-XM_034333916.1-8;Dbxref=GeneID:117608575%2CGenbank:XM_034333916.1;Parent=rna-XM_034333916.1
NW_023009271.1	Gnomon	exon	2144971	2145151	.	-	.	ID=exon-XM_034333916.1-5;Dbxref=GeneID:117608575%2CGenbank:XM_034333916.1;Parent=rna-XM_034333916.1
NW_023009271.1	Gnomon	exon	2144715	2144806	.	-	.	ID=exon-XM_034333916.1-6;Dbxref=GeneID:117608575%2CGenbank:XM_034333916.1;Parent=rna-XM_034333916.1
NW_023009271.1	Gnomon	exon	2144045	2144212	.	-	.	ID=exon-XM_034333916.1-9;Dbxref=GeneID:117608575%2CGenbank:XM_034333916.1;Parent=rna-XM_034333916.1
NW_023009271.1	Gnomon	exon	2145402	2145586	.	-	.	ID=exon-XM_034333916.1-3;Dbxref=GeneID:117608575%2CGenbank:XM_034333916.1;Parent=rna-XM_034333916.1
NW_023009271.1	Gnomon	exon	2145237	2145310	.	-	.	ID=exon-XM_034333916.1-4;Dbxref=GeneID:117608575%2CGenbank:XM_034333916.1;Parent=rna-XM_034333916.1
NW_023009271.1	Gnomon	exon	2146716	2146852	.	-	.	ID=exon-XM_034333916.1-1;Dbxref=GeneID:117608575%2CGenbank:XM_034333916.1;Parent=rna-XM_034333916.1
NW_023009271.1	Gnomon	exon	2145714	2145913	.	-	.	ID=exon-XM_034333916.1-2;Dbxref=GeneID:117608575%2CGenbank:XM_034333916.1;Parent=rna-XM_034333916.1
NW_023009271.1	Gnomon	CDS	495887	496144	.	+	0	Name=XP_034189820.1;ID=cds-XP_034189820.1;Dbxref=GeneID:117608583%2CGenbank:XP_034189820.1;Parent=rna-XM_034333929.1
NW_023009271.1	Gnomon	CDS	496363	496648	.	+	0	Name=XP_034189820.1;ID=cds-XP_034189820.1;Dbxref=GeneID:117608583%2CGenbank:XP_034189820.1;Parent=rna-XM_034333929.1
NW_023009271.1	Gnomon	CDS	496718	496903	.	+	0	Name=XP_034189820.1;ID=cds-XP_034189820.1;Dbxref=GeneID:117608583%2CGenbank:XP_034189820.1;Parent=rna-XM_034333929.1
NW_023009271.1	Gnomon	CDS	496966	497245	.	+	0	Name=XP_034189820.1;ID=cds-XP_034189820.1;Dbxref=GeneID:117608583%2CGenbank:XP_034189820.1;Parent=rna-XM_034333929.1
NW_023009271.1	Gnomon	CDS	497308	497780	.	+	0	Name=XP_034189820.1;ID=cds-XP_034189820.1;Dbxref=GeneID:117608583%2CGenbank:XP_034189820.1;Parent=rna-XM_034333929.1
NW_023009271.1	Gnomon	CDS	497848	498127	.	+	0	Name=XP_034189820.1;ID=cds-XP_034189820.1;Dbxref=GeneID:117608583%2CGenbank:XP_034189820.1;Parent=rna-XM_034333929.1
NW_023009271.1	Gnomon	CDS	498200	498518	.	+	0	Name=XP_034189820.1;ID=cds-XP_034189820.1;Dbxref=GeneID:117608583%2CGenbank:XP_034189820.1;Parent=rna-XM_034333929.1
NW_023009271.1	Gnomon	mRNA	1012637	1015671	.	+	.	Name=XM_034334071.1;ID=rna-XM_034334071.1;Dbxref=GeneID:117608640%2CGenbank:XM_034334071.1;Parent=gene-LOC117608640
NW_023009271.1	Gnomon	exon	1960067	1960851	.	+	.	ID=exon-XM_034333861.1-10;Dbxref=GeneID:117608559%2CGenbank:XM_034333861.1;Parent=rna-XM_034333861.1
NW_023009271.1	Gnomon	exon	2048979	2049242	.	-	.	ID=exon-XM_034333887.1-1;Dbxref=GeneID:117608569%2CGenbank:XM_034333887.1;Parent=rna-XM_034333887.1
NW_023009271.1	Gnomon	exon	2037593	2038795	.	-	.	ID=exon-XM_034333887.1-2;Dbxref=GeneID:117608569%2CGenbank:XM_034333887.1;Parent=rna-XM_034333887.1
NW_023009271.1	Gnomon	exon	1990711	1990773	.	-	.	ID=exon-XM_034333887.1-3;Dbxref=GeneID:117608569%2CGenbank:XM_034333887.1;Parent=rna-XM_034333887.1
NW_023009271.1	Gnomon	exon	1984324	1984498	.	-	.	ID=exon-XM_034333887.1-8;Dbxref=GeneID:117608569%2CGenbank:XM_034333887.1;Parent=rna-XM_034333887.1
NW_023009271.1	Gnomon	exon	1984003	1984239	.	-	.	ID=exon-XM_034333887.1-9;Dbxref=GeneID:117608569%2CGenbank:XM_034333887.1;Parent=rna-XM_034333887.1
NW_023009271.1	Gnomon	exon	1986207	1986374	.	-	.	ID=exon-XM_034333887.1-4;Dbxref=GeneID:117608569%2CGenbank:XM_034333887.1;Parent=rna-XM_034333887.1
NW_023009271.1	Gnomon	exon	1985746	1985931	.	-	.	ID=exon-XM_034333887.1-5;Dbxref=GeneID:117608569%2CGenbank:XM_034333887.1;Parent=rna-XM_034333887.1
NW_023009271.1	Gnomon	exon	1985483	1985685	.	-	.	ID=exon-XM_034333887.1-6;Dbxref=GeneID:117608569%2CGenbank:XM_034333887.1;Parent=rna-XM_034333887.1
NW_023009271.1	Gnomon	exon	1984625	1984856	.	-	.	ID=exon-XM_034333887.1-7;Dbxref=GeneID:117608569%2CGenbank:XM_034333887.1;Parent=rna-XM_034333887.1
NW_023009271.1	Gnomon	CDS	1772099	1772310	.	-	0	Name=XP_034189476.1;ID=cds-XP_034189476.1;Dbxref=GeneID:117608444%2CGenbank:XP_034189476.1;Parent=rna-XM_034333585.1
NW_023009271.1	Gnomon	CDS	1771717	1771968	.	-	0	Name=XP_034189476.1;ID=cds-XP_034189476.1;Dbxref=GeneID:117608444%2CGenbank:XP_034189476.1;Parent=rna-XM_034333585.1
NW_023009271.1	Gnomon	CDS	1771405	1771589	.	-	0	Name=XP_034189476.1;ID=cds-XP_034189476.1;Dbxref=GeneID:117608444%2CGenbank:XP_034189476.1;Parent=rna-XM_034333585.1
NW_023009271.1	Gnomon	CDS	1771021	1771250	.	-	0	Name=XP_034189476.1;ID=cds-XP_034189476.1;Dbxref=GeneID:117608444%2CGenbank:XP_034189476.1;Parent=rna-XM_034333585.1
NW_023009271.1	Gnomon	CDS	1770767	1770934	.	-	0	Name=XP_034189476.1;ID=cds-XP_034189476.1;Dbxref=GeneID:117608444%2CGenbank:XP_034189476.1;Parent=rna-XM_034333585.1
NW_023009271.1	Gnomon	CDS	1770534	1770674	.	-	0	Name=XP_034189476.1;ID=cds-XP_034189476.1;Dbxref=GeneID:117608444%2CGenbank:XP_034189476.1;Parent=rna-XM_034333585.1
NW_023009271.1	Gnomon	CDS	1770290	1770441	.	-	0	Name=XP_034189476.1;ID=cds-XP_034189476.1;Dbxref=GeneID:117608444%2CGenbank:XP_034189476.1;Parent=rna-XM_034333585.1
NW_023009271.1	Gnomon	CDS	1770000	1770202	.	-	0	Name=XP_034189476.1;ID=cds-XP_034189476.1;Dbxref=GeneID:117608444%2CGenbank:XP_034189476.1;Parent=rna-XM_034333585.1
NW_023009271.1	Gnomon	CDS	1769912	1769938	.	-	0	Name=XP_034189476.1;ID=cds-XP_034189476.1;Dbxref=GeneID:117608444%2CGenbank:XP_034189476.1;Parent=rna-XM_034333585.1
NW_023009271.1	Gnomon	CDS	1769699	1769859	.	-	0	Name=XP_034189476.1;ID=cds-XP_034189476.1;Dbxref=GeneID:117608444%2CGenbank:XP_034189476.1;Parent=rna-XM_034333585.1
NW_023009271.1	Gnomon	exon	2212883	2213036	.	+	.	ID=exon-XM_034334057.1-1;Dbxref=GeneID:117608631%2CGenbank:XM_034334057.1;Parent=rna-XM_034334057.1
NW_023009271.1	Gnomon	exon	2214364	2215484	.	+	.	ID=exon-XM_034334057.1-6;Dbxref=GeneID:117608631%2CGenbank:XM_034334057.1;Parent=rna-XM_034334057.1
NW_023009271.1	Gnomon	exon	2215631	2215802	.	+	.	ID=exon-XM_034334057.1-7;Dbxref=GeneID:117608631%2CGenbank:XM_034334057.1;Parent=rna-XM_034334057.1
NW_023009271.1	Gnomon	exon	2213189	2213392	.	+	.	ID=exon-XM_034334057.1-2;Dbxref=GeneID:117608631%2CGenbank:XM_034334057.1;Parent=rna-XM_034334057.1
NW_023009271.1	Gnomon	exon	2213503	2213587	.	+	.	ID=exon-XM_034334057.1-3;Dbxref=GeneID:117608631%2CGenbank:XM_034334057.1;Parent=rna-XM_034334057.1
NW_023009271.1	Gnomon	exon	2213662	2213873	.	+	.	ID=exon-XM_034334057.1-4;Dbxref=GeneID:117608631%2CGenbank:XM_034334057.1;Parent=rna-XM_034334057.1
NW_023009271.1	Gnomon	exon	2213940	2214281	.	+	.	ID=exon-XM_034334057.1-5;Dbxref=GeneID:117608631%2CGenbank:XM_034334057.1;Parent=rna-XM_034334057.1
NW_023009271.1	Gnomon	CDS	1056671	1056673	.	+	0	Name=XP_034189726.1;ID=cds-XP_034189726.1;Dbxref=GeneID:117608549%2CGenbank:XP_034189726.1;Parent=rna-XM_034333835.1
NW_023009271.1	Gnomon	CDS	1056968	1057051	.	+	0	Name=XP_034189726.1;ID=cds-XP_034189726.1;Dbxref=GeneID:117608549%2CGenbank:XP_034189726.1;Parent=rna-XM_034333835.1
NW_023009271.1	Gnomon	CDS	1057517	1057839	.	+	0	Name=XP_034189726.1;ID=cds-XP_034189726.1;Dbxref=GeneID:117608549%2CGenbank:XP_034189726.1;Parent=rna-XM_034333835.1
NW_023009271.1	Gnomon	CDS	1057922	1058236	.	+	0	Name=XP_034189726.1;ID=cds-XP_034189726.1;Dbxref=GeneID:117608549%2CGenbank:XP_034189726.1;Parent=rna-XM_034333835.1
NW_023009271.1	Gnomon	CDS	1058438	1058589	.	+	0	Name=XP_034189726.1;ID=cds-XP_034189726.1;Dbxref=GeneID:117608549%2CGenbank:XP_034189726.1;Parent=rna-XM_034333835.1
NW_023009271.1	Gnomon	CDS	1058663	1058906	.	+	0	Name=XP_034189726.1;ID=cds-XP_034189726.1;Dbxref=GeneID:117608549%2CGenbank:XP_034189726.1;Parent=rna-XM_034333835.1
NW_023009271.1	Gnomon	CDS	1058985	1059367	.	+	0	Name=XP_034189726.1;ID=cds-XP_034189726.1;Dbxref=GeneID:117608549%2CGenbank:XP_034189726.1;Parent=rna-XM_034333835.1
NW_023009271.1	Gnomon	CDS	1059439	1059764	.	+	0	Name=XP_034189726.1;ID=cds-XP_034189726.1;Dbxref=GeneID:117608549%2CGenbank:XP_034189726.1;Parent=rna-XM_034333835.1
NW_023009271.1	Gnomon	CDS	1059865	1060156	.	+	0	Name=XP_034189726.1;ID=cds-XP_034189726.1;Dbxref=GeneID:117608549%2CGenbank:XP_034189726.1;Parent=rna-XM_034333835.1
NW_023009271.1	Gnomon	CDS	1060402	1060629	.	+	0	Name=XP_034189726.1;ID=cds-XP_034189726.1;Dbxref=GeneID:117608549%2CGenbank:XP_034189726.1;Parent=rna-XM_034333835.1
NW_023009271.1	Gnomon	CDS	1060801	1060903	.	+	0	Name=XP_034189726.1;ID=cds-XP_034189726.1;Dbxref=GeneID:117608549%2CGenbank:XP_034189726.1;Parent=rna-XM_034333835.1
NW_023009271.1	Gnomon	CDS	1060981	1061250	.	+	0	Name=XP_034189726.1;ID=cds-XP_034189726.1;Dbxref=GeneID:117608549%2CGenbank:XP_034189726.1;Parent=rna-XM_034333835.1
NW_023009271.1	Gnomon	CDS	1061310	1061604	.	+	0	Name=XP_034189726.1;ID=cds-XP_034189726.1;Dbxref=GeneID:117608549%2CGenbank:XP_034189726.1;Parent=rna-XM_034333835.1
NW_023009271.1	Gnomon	CDS	1061682	1062011	.	+	0	Name=XP_034189726.1;ID=cds-XP_034189726.1;Dbxref=GeneID:117608549%2CGenbank:XP_034189726.1;Parent=rna-XM_034333835.1
NW_023009271.1	Gnomon	CDS	1062093	1062188	.	+	0	Name=XP_034189726.1;ID=cds-XP_034189726.1;Dbxref=GeneID:117608549%2CGenbank:XP_034189726.1;Parent=rna-XM_034333835.1
NW_023009271.1	Gnomon	CDS	1062253	1062384	.	+	0	Name=XP_034189726.1;ID=cds-XP_034189726.1;Dbxref=GeneID:117608549%2CGenbank:XP_034189726.1;Parent=rna-XM_034333835.1
NW_023009271.1	Gnomon	CDS	1062455	1062745	.	+	0	Name=XP_034189726.1;ID=cds-XP_034189726.1;Dbxref=GeneID:117608549%2CGenbank:XP_034189726.1;Parent=rna-XM_034333835.1
NW_023009271.1	Gnomon	exon	1810042	1810336	.	-	.	ID=exon-XM_034333576.1-5;Dbxref=GeneID:117608442%2CGenbank:XM_034333576.1;Parent=rna-XM_034333576.1
NW_023009271.1	Gnomon	exon	1809694	1809973	.	-	.	ID=exon-XM_034333576.1-6;Dbxref=GeneID:117608442%2CGenbank:XM_034333576.1;Parent=rna-XM_034333576.1
NW_023009271.1	Gnomon	exon	1810918	1811135	.	-	.	ID=exon-XM_034333576.1-3;Dbxref=GeneID:117608442%2CGenbank:XM_034333576.1;Parent=rna-XM_034333576.1
NW_023009271.1	Gnomon	exon	1810394	1810823	.	-	.	ID=exon-XM_034333576.1-4;Dbxref=GeneID:117608442%2CGenbank:XM_034333576.1;Parent=rna-XM_034333576.1
NW_023009271.1	Gnomon	exon	1811698	1811901	.	-	.	ID=exon-XM_034333576.1-1;Dbxref=GeneID:117608442%2CGenbank:XM_034333576.1;Parent=rna-XM_034333576.1
NW_023009271.1	Gnomon	exon	1811224	1811481	.	-	.	ID=exon-XM_034333576.1-2;Dbxref=GeneID:117608442%2CGenbank:XM_034333576.1;Parent=rna-XM_034333576.1
NW_023009271.1	Gnomon	exon	1808900	1809015	.	-	.	ID=exon-XM_034333576.1-9;Dbxref=GeneID:117608442%2CGenbank:XM_034333576.1;Parent=rna-XM_034333576.1
NW_023009271.1	Gnomon	exon	1809273	1809629	.	-	.	ID=exon-XM_034333576.1-7;Dbxref=GeneID:117608442%2CGenbank:XM_034333576.1;Parent=rna-XM_034333576.1
NW_023009271.1	Gnomon	exon	1809079	1809192	.	-	.	ID=exon-XM_034333576.1-8;Dbxref=GeneID:117608442%2CGenbank:XM_034333576.1;Parent=rna-XM_034333576.1
NW_023009271.1	Gnomon	exon	150408	150872	.	+	.	ID=exon-XM_034334168.1-5;Dbxref=GeneID:117608686%2CGenbank:XM_034334168.1;Parent=rna-XM_034334168.1
NW_023009271.1	Gnomon	exon	149936	150127	.	+	.	ID=exon-XM_034334168.1-3;Dbxref=GeneID:117608686%2CGenbank:XM_034334168.1;Parent=rna-XM_034334168.1
NW_023009271.1	Gnomon	exon	150200	150321	.	+	.	ID=exon-XM_034334168.1-4;Dbxref=GeneID:117608686%2CGenbank:XM_034334168.1;Parent=rna-XM_034334168.1
NW_023009271.1	Gnomon	exon	149020	149389	.	+	.	ID=exon-XM_034334168.1-1;Dbxref=GeneID:117608686%2CGenbank:XM_034334168.1;Parent=rna-XM_034334168.1
NW_023009271.1	Gnomon	exon	149619	149875	.	+	.	ID=exon-XM_034334168.1-2;Dbxref=GeneID:117608686%2CGenbank:XM_034334168.1;Parent=rna-XM_034334168.1
NW_023009271.1	Gnomon	exon	966899	967100	.	-	.	ID=exon-XM_034334269.1-10;Dbxref=GeneID:117608729%2CGenbank:XM_034334269.1;Parent=rna-XM_034334269.1
NW_023009271.1	Gnomon	exon	966468	966824	.	-	.	ID=exon-XM_034334269.1-11;Dbxref=GeneID:117608729%2CGenbank:XM_034334269.1;Parent=rna-XM_034334269.1
NW_023009271.1	Gnomon	mRNA	296322	306885	.	-	.	Name=XM_034333971.1;ID=rna-XM_034333971.1;Dbxref=GeneID:117608605%2CGenbank:XM_034333971.1;Parent=gene-LOC117608605
NW_023009271.1	Gnomon	exon	1834308	1834464	.	-	.	ID=exon-XM_034333605.1-4;Dbxref=GeneID:117608448%2CGenbank:XM_034333605.1;Parent=rna-XM_034333605.1
NW_023009271.1	Gnomon	exon	1828482	1828637	.	-	.	ID=exon-XM_034333605.1-5;Dbxref=GeneID:117608448%2CGenbank:XM_034333605.1;Parent=rna-XM_034333605.1
NW_023009271.1	Gnomon	exon	1828286	1828336	.	-	.	ID=exon-XM_034333605.1-6;Dbxref=GeneID:117608448%2CGenbank:XM_034333605.1;Parent=rna-XM_034333605.1
NW_023009271.1	Gnomon	exon	1827838	1827926	.	-	.	ID=exon-XM_034333605.1-7;Dbxref=GeneID:117608448%2CGenbank:XM_034333605.1;Parent=rna-XM_034333605.1
NW_023009271.1	Gnomon	exon	1836108	1836274	.	-	.	ID=exon-XM_034333605.1-1;Dbxref=GeneID:117608448%2CGenbank:XM_034333605.1;Parent=rna-XM_034333605.1
NW_023009271.1	Gnomon	exon	1835906	1836031	.	-	.	ID=exon-XM_034333605.1-2;Dbxref=GeneID:117608448%2CGenbank:XM_034333605.1;Parent=rna-XM_034333605.1
NW_023009271.1	Gnomon	exon	1835183	1835253	.	-	.	ID=exon-XM_034333605.1-3;Dbxref=GeneID:117608448%2CGenbank:XM_034333605.1;Parent=rna-XM_034333605.1
NW_023009271.1	Gnomon	exon	1826079	1826223	.	-	.	ID=exon-XM_034333605.1-8;Dbxref=GeneID:117608448%2CGenbank:XM_034333605.1;Parent=rna-XM_034333605.1
NW_023009271.1	Gnomon	exon	1825691	1825729	.	-	.	ID=exon-XM_034333605.1-9;Dbxref=GeneID:117608448%2CGenbank:XM_034333605.1;Parent=rna-XM_034333605.1
NW_023009271.1	Gnomon	mRNA	296322	306885	.	-	.	Name=XM_034333973.1;ID=rna-XM_034333973.1;Dbxref=GeneID:117608605%2CGenbank:XM_034333973.1;Parent=gene-LOC117608605
NW_023009271.1	Gnomon	mRNA	806766	808737	.	+	.	Name=XM_034334226.1;ID=rna-XM_034334226.1;Dbxref=GeneID:117608705%2CGenbank:XM_034334226.1;Parent=gene-LOC117608705
NW_023009271.1	Gnomon	exon	1969695	1969846	.	+	.	ID=exon-XM_034333864.1-5;Dbxref=GeneID:117608560%2CGenbank:XM_034333864.1;Parent=rna-XM_034333864.1
NW_023009271.1	Gnomon	exon	1969917	1972282	.	+	.	ID=exon-XM_034333864.1-6;Dbxref=GeneID:117608560%2CGenbank:XM_034333864.1;Parent=rna-XM_034333864.1
NW_023009271.1	Gnomon	exon	1967451	1967966	.	+	.	ID=exon-XM_034333864.1-1;Dbxref=GeneID:117608560%2CGenbank:XM_034333864.1;Parent=rna-XM_034333864.1
NW_023009271.1	Gnomon	exon	1968670	1968909	.	+	.	ID=exon-XM_034333864.1-2;Dbxref=GeneID:117608560%2CGenbank:XM_034333864.1;Parent=rna-XM_034333864.1
NW_023009271.1	Gnomon	exon	1969032	1969246	.	+	.	ID=exon-XM_034333864.1-3;Dbxref=GeneID:117608560%2CGenbank:XM_034333864.1;Parent=rna-XM_034333864.1
NW_023009271.1	Gnomon	exon	1969336	1969609	.	+	.	ID=exon-XM_034333864.1-4;Dbxref=GeneID:117608560%2CGenbank:XM_034333864.1;Parent=rna-XM_034333864.1
NW_023009271.1	Gnomon	mRNA	1657784	1658895	.	+	.	Name=XM_034333733.1;ID=rna-XM_034333733.1;Dbxref=GeneID:117608501%2CGenbank:XM_034333733.1;Parent=gene-LOC117608501
NW_023009271.1	Gnomon	exon	1196131	1196449	.	+	.	ID=exon-XM_034333529.1-1;Dbxref=GeneID:117608427%2CGenbank:XM_034333529.1;Parent=rna-XM_034333529.1
NW_023009271.1	Gnomon	exon	1202559	1202646	.	+	.	ID=exon-XM_034333529.1-2;Dbxref=GeneID:117608427%2CGenbank:XM_034333529.1;Parent=rna-XM_034333529.1
NW_023009271.1	Gnomon	exon	1233714	1233877	.	+	.	ID=exon-XM_034333529.1-3;Dbxref=GeneID:117608427%2CGenbank:XM_034333529.1;Parent=rna-XM_034333529.1
NW_023009271.1	Gnomon	exon	1235165	1235433	.	+	.	ID=exon-XM_034333529.1-4;Dbxref=GeneID:117608427%2CGenbank:XM_034333529.1;Parent=rna-XM_034333529.1
NW_023009271.1	Gnomon	exon	1236265	1236512	.	+	.	ID=exon-XM_034333529.1-5;Dbxref=GeneID:117608427%2CGenbank:XM_034333529.1;Parent=rna-XM_034333529.1
NW_023009271.1	Gnomon	exon	1236598	1236715	.	+	.	ID=exon-XM_034333529.1-6;Dbxref=GeneID:117608427%2CGenbank:XM_034333529.1;Parent=rna-XM_034333529.1
NW_023009271.1	Gnomon	exon	1236868	1237080	.	+	.	ID=exon-XM_034333529.1-7;Dbxref=GeneID:117608427%2CGenbank:XM_034333529.1;Parent=rna-XM_034333529.1
NW_023009271.1	Gnomon	exon	1237580	1237843	.	+	.	ID=exon-XM_034333529.1-8;Dbxref=GeneID:117608427%2CGenbank:XM_034333529.1;Parent=rna-XM_034333529.1
NW_023009271.1	Gnomon	exon	1237919	1238168	.	+	.	ID=exon-XM_034333529.1-9;Dbxref=GeneID:117608427%2CGenbank:XM_034333529.1;Parent=rna-XM_034333529.1
NW_023009271.1	Gnomon	CDS	1037787	1037917	.	+	0	Name=XP_034189967.1;ID=cds-XP_034189967.1;Dbxref=GeneID:117608643%2CGenbank:XP_034189967.1;Parent=rna-XM_034334076.1
NW_023009271.1	Gnomon	CDS	1042059	1042145	.	+	0	Name=XP_034189967.1;ID=cds-XP_034189967.1;Dbxref=GeneID:117608643%2CGenbank:XP_034189967.1;Parent=rna-XM_034334076.1
NW_023009271.1	Gnomon	CDS	1044039	1044165	.	+	0	Name=XP_034189967.1;ID=cds-XP_034189967.1;Dbxref=GeneID:117608643%2CGenbank:XP_034189967.1;Parent=rna-XM_034334076.1
NW_023009271.1	Gnomon	CDS	1044750	1044852	.	+	0	Name=XP_034189967.1;ID=cds-XP_034189967.1;Dbxref=GeneID:117608643%2CGenbank:XP_034189967.1;Parent=rna-XM_034334076.1
NW_023009271.1	Gnomon	CDS	1044964	1045247	.	+	0	Name=XP_034189967.1;ID=cds-XP_034189967.1;Dbxref=GeneID:117608643%2CGenbank:XP_034189967.1;Parent=rna-XM_034334076.1
NW_023009271.1	Gnomon	CDS	1045335	1045637	.	+	0	Name=XP_034189967.1;ID=cds-XP_034189967.1;Dbxref=GeneID:117608643%2CGenbank:XP_034189967.1;Parent=rna-XM_034334076.1
NW_023009271.1	Gnomon	mRNA	1011786	1015671	.	+	.	Name=XM_034334070.1;ID=rna-XM_034334070.1;Dbxref=GeneID:117608640%2CGenbank:XM_034334070.1;Parent=gene-LOC117608640
NW_023009271.1	Gnomon	mRNA	945580	947658	.	+	.	Name=XM_034333879.1;ID=rna-XM_034333879.1;Dbxref=GeneID:117608567%2CGenbank:XM_034333879.1;Parent=gene-LOC117608567
NW_023009271.1	Gnomon	exon	804845	804958	.	-	.	ID=exon-XM_034334244.1-1;Dbxref=GeneID:117608717%2CGenbank:XM_034334244.1;Parent=rna-XM_034334244.1
NW_023009271.1	Gnomon	exon	803302	803440	.	-	.	ID=exon-XM_034334244.1-4;Dbxref=GeneID:117608717%2CGenbank:XM_034334244.1;Parent=rna-XM_034334244.1
NW_023009271.1	Gnomon	exon	803794	804044	.	-	.	ID=exon-XM_034334244.1-2;Dbxref=GeneID:117608717%2CGenbank:XM_034334244.1;Parent=rna-XM_034334244.1
NW_023009271.1	Gnomon	exon	803527	803706	.	-	.	ID=exon-XM_034334244.1-3;Dbxref=GeneID:117608717%2CGenbank:XM_034334244.1;Parent=rna-XM_034334244.1
NW_023009271.1	Gnomon	exon	778219	779309	.	+	.	ID=exon-XM_034334193.1-7;Dbxref=GeneID:117608693%2CGenbank:XM_034334193.1;Parent=rna-XM_034334193.1
NW_023009271.1	Gnomon	exon	779901	780118	.	+	.	ID=exon-XM_034334193.1-8;Dbxref=GeneID:117608693%2CGenbank:XM_034334193.1;Parent=rna-XM_034334193.1
NW_023009271.1	Gnomon	exon	777393	777620	.	+	.	ID=exon-XM_034334193.1-5;Dbxref=GeneID:117608693%2CGenbank:XM_034334193.1;Parent=rna-XM_034334193.1
NW_023009271.1	Gnomon	exon	777688	778151	.	+	.	ID=exon-XM_034334193.1-6;Dbxref=GeneID:117608693%2CGenbank:XM_034334193.1;Parent=rna-XM_034334193.1
NW_023009271.1	Gnomon	exon	775438	775830	.	+	.	ID=exon-XM_034334193.1-3;Dbxref=GeneID:117608693%2CGenbank:XM_034334193.1;Parent=rna-XM_034334193.1
NW_023009271.1	Gnomon	exon	777112	777318	.	+	.	ID=exon-XM_034334193.1-4;Dbxref=GeneID:117608693%2CGenbank:XM_034334193.1;Parent=rna-XM_034334193.1
NW_023009271.1	Gnomon	exon	773453	773473	.	+	.	ID=exon-XM_034334193.1-1;Dbxref=GeneID:117608693%2CGenbank:XM_034334193.1;Parent=rna-XM_034334193.1
NW_023009271.1	Gnomon	exon	775251	775340	.	+	.	ID=exon-XM_034334193.1-2;Dbxref=GeneID:117608693%2CGenbank:XM_034334193.1;Parent=rna-XM_034334193.1
NW_023009271.1	Gnomon	exon	780226	780321	.	+	.	ID=exon-XM_034334193.1-9;Dbxref=GeneID:117608693%2CGenbank:XM_034334193.1;Parent=rna-XM_034334193.1
NW_023009271.1	Gnomon	exon	557442	560718	.	+	.	ID=exon-XR_004582378.1-3;Dbxref=GeneID:117608597%2CGenbank:XR_004582378.1;Parent=rna-XR_004582378.1
NW_023009271.1	Gnomon	mRNA	1525438	1568056	.	-	.	Name=XM_034333639.1;ID=rna-XM_034333639.1;Dbxref=GeneID:117608465%2CGenbank:XM_034333639.1;Parent=gene-LOC117608465
NW_023009271.1	Gnomon	CDS	524336	524567	.	+	0	Name=XP_034189821.1;ID=cds-XP_034189821.1;Dbxref=GeneID:117608583%2CGenbank:XP_034189821.1;Parent=rna-XM_034333930.1
NW_023009271.1	Gnomon	CDS	530189	530552	.	+	0	Name=XP_034189821.1;ID=cds-XP_034189821.1;Dbxref=GeneID:117608583%2CGenbank:XP_034189821.1;Parent=rna-XM_034333930.1
NW_023009271.1	Gnomon	CDS	531037	531404	.	+	0	Name=XP_034189821.1;ID=cds-XP_034189821.1;Dbxref=GeneID:117608583%2CGenbank:XP_034189821.1;Parent=rna-XM_034333930.1
NW_023009271.1	Gnomon	CDS	531523	532418	.	+	0	Name=XP_034189821.1;ID=cds-XP_034189821.1;Dbxref=GeneID:117608583%2CGenbank:XP_034189821.1;Parent=rna-XM_034333930.1
NW_023009271.1	Gnomon	exon	549530	554860	.	+	.	ID=exon-XR_004582378.1-1;Dbxref=GeneID:117608597%2CGenbank:XR_004582378.1;Parent=rna-XR_004582378.1
NW_023009271.1	Gnomon	exon	554944	555468	.	+	.	ID=exon-XR_004582378.1-2;Dbxref=GeneID:117608597%2CGenbank:XR_004582378.1;Parent=rna-XR_004582378.1
NW_023009271.1	Gnomon	exon	801797	803009	.	+	.	ID=exon-XM_034334208.1-20;Dbxref=GeneID:117608694%2CGenbank:XM_034334208.1;Parent=rna-XM_034334208.1
NW_023009271.1	Gnomon	exon	3604	3890	.	+	.	ID=exon-XM_034333827.1-10;Dbxref=GeneID:117608548%2CGenbank:XM_034333827.1;Parent=rna-XM_034333827.1
NW_023009271.1	Gnomon	exon	3963	4354	.	+	.	ID=exon-XM_034333827.1-11;Dbxref=GeneID:117608548%2CGenbank:XM_034333827.1;Parent=rna-XM_034333827.1
NW_023009271.1	Gnomon	CDS	1056671	1056673	.	+	0	Name=XP_034189727.1;ID=cds-XP_034189727.1;Dbxref=GeneID:117608549%2CGenbank:XP_034189727.1;Parent=rna-XM_034333836.1
NW_023009271.1	Gnomon	CDS	1056968	1057051	.	+	0	Name=XP_034189727.1;ID=cds-XP_034189727.1;Dbxref=GeneID:117608549%2CGenbank:XP_034189727.1;Parent=rna-XM_034333836.1
NW_023009271.1	Gnomon	CDS	1057520	1057839	.	+	0	Name=XP_034189727.1;ID=cds-XP_034189727.1;Dbxref=GeneID:117608549%2CGenbank:XP_034189727.1;Parent=rna-XM_034333836.1
NW_023009271.1	Gnomon	CDS	1057922	1058236	.	+	0	Name=XP_034189727.1;ID=cds-XP_034189727.1;Dbxref=GeneID:117608549%2CGenbank:XP_034189727.1;Parent=rna-XM_034333836.1
NW_023009271.1	Gnomon	CDS	1058438	1058589	.	+	0	Name=XP_034189727.1;ID=cds-XP_034189727.1;Dbxref=GeneID:117608549%2CGenbank:XP_034189727.1;Parent=rna-XM_034333836.1
NW_023009271.1	Gnomon	CDS	1058663	1058906	.	+	0	Name=XP_034189727.1;ID=cds-XP_034189727.1;Dbxref=GeneID:117608549%2CGenbank:XP_034189727.1;Parent=rna-XM_034333836.1
NW_023009271.1	Gnomon	CDS	1058985	1059367	.	+	0	Name=XP_034189727.1;ID=cds-XP_034189727.1;Dbxref=GeneID:117608549%2CGenbank:XP_034189727.1;Parent=rna-XM_034333836.1
NW_023009271.1	Gnomon	CDS	1059439	1059764	.	+	0	Name=XP_034189727.1;ID=cds-XP_034189727.1;Dbxref=GeneID:117608549%2CGenbank:XP_034189727.1;Parent=rna-XM_034333836.1
NW_023009271.1	Gnomon	CDS	1059865	1060156	.	+	0	Name=XP_034189727.1;ID=cds-XP_034189727.1;Dbxref=GeneID:117608549%2CGenbank:XP_034189727.1;Parent=rna-XM_034333836.1
NW_023009271.1	Gnomon	CDS	1060402	1060629	.	+	0	Name=XP_034189727.1;ID=cds-XP_034189727.1;Dbxref=GeneID:117608549%2CGenbank:XP_034189727.1;Parent=rna-XM_034333836.1
NW_023009271.1	Gnomon	CDS	1060801	1060903	.	+	0	Name=XP_034189727.1;ID=cds-XP_034189727.1;Dbxref=GeneID:117608549%2CGenbank:XP_034189727.1;Parent=rna-XM_034333836.1
NW_023009271.1	Gnomon	CDS	1060981	1061250	.	+	0	Name=XP_034189727.1;ID=cds-XP_034189727.1;Dbxref=GeneID:117608549%2CGenbank:XP_034189727.1;Parent=rna-XM_034333836.1
NW_023009271.1	Gnomon	CDS	1061310	1061604	.	+	0	Name=XP_034189727.1;ID=cds-XP_034189727.1;Dbxref=GeneID:117608549%2CGenbank:XP_034189727.1;Parent=rna-XM_034333836.1
NW_023009271.1	Gnomon	CDS	1061682	1062011	.	+	0	Name=XP_034189727.1;ID=cds-XP_034189727.1;Dbxref=GeneID:117608549%2CGenbank:XP_034189727.1;Parent=rna-XM_034333836.1
NW_023009271.1	Gnomon	CDS	1062093	1062188	.	+	0	Name=XP_034189727.1;ID=cds-XP_034189727.1;Dbxref=GeneID:117608549%2CGenbank:XP_034189727.1;Parent=rna-XM_034333836.1
NW_023009271.1	Gnomon	CDS	1062253	1062384	.	+	0	Name=XP_034189727.1;ID=cds-XP_034189727.1;Dbxref=GeneID:117608549%2CGenbank:XP_034189727.1;Parent=rna-XM_034333836.1
NW_023009271.1	Gnomon	CDS	1062455	1062745	.	+	0	Name=XP_034189727.1;ID=cds-XP_034189727.1;Dbxref=GeneID:117608549%2CGenbank:XP_034189727.1;Parent=rna-XM_034333836.1
NW_023009271.1	Gnomon	CDS	1478288	1478360	.	+	0	Name=XP_034189571.1;ID=cds-XP_034189571.1;Dbxref=GeneID:117608479%2CGenbank:XP_034189571.1;Parent=rna-XM_034333680.1
NW_023009271.1	Gnomon	CDS	1479321	1479529	.	+	0	Name=XP_034189571.1;ID=cds-XP_034189571.1;Dbxref=GeneID:117608479%2CGenbank:XP_034189571.1;Parent=rna-XM_034333680.1
NW_023009271.1	Gnomon	CDS	1479920	1480216	.	+	0	Name=XP_034189571.1;ID=cds-XP_034189571.1;Dbxref=GeneID:117608479%2CGenbank:XP_034189571.1;Parent=rna-XM_034333680.1
NW_023009271.1	Gnomon	CDS	1480280	1480672	.	+	0	Name=XP_034189571.1;ID=cds-XP_034189571.1;Dbxref=GeneID:117608479%2CGenbank:XP_034189571.1;Parent=rna-XM_034333680.1
NW_023009271.1	Gnomon	CDS	1480755	1480927	.	+	0	Name=XP_034189571.1;ID=cds-XP_034189571.1;Dbxref=GeneID:117608479%2CGenbank:XP_034189571.1;Parent=rna-XM_034333680.1
NW_023009271.1	Gnomon	CDS	1481228	1481590	.	+	0	Name=XP_034189571.1;ID=cds-XP_034189571.1;Dbxref=GeneID:117608479%2CGenbank:XP_034189571.1;Parent=rna-XM_034333680.1
NW_023009271.1	Gnomon	CDS	1481680	1481872	.	+	0	Name=XP_034189571.1;ID=cds-XP_034189571.1;Dbxref=GeneID:117608479%2CGenbank:XP_034189571.1;Parent=rna-XM_034333680.1
NW_023009271.1	Gnomon	CDS	1481975	1482159	.	+	0	Name=XP_034189571.1;ID=cds-XP_034189571.1;Dbxref=GeneID:117608479%2CGenbank:XP_034189571.1;Parent=rna-XM_034333680.1
NW_023009271.1	Gnomon	CDS	1482283	1482468	.	+	0	Name=XP_034189571.1;ID=cds-XP_034189571.1;Dbxref=GeneID:117608479%2CGenbank:XP_034189571.1;Parent=rna-XM_034333680.1
NW_023009271.1	Gnomon	CDS	1483938	1484007	.	+	0	Name=XP_034189571.1;ID=cds-XP_034189571.1;Dbxref=GeneID:117608479%2CGenbank:XP_034189571.1;Parent=rna-XM_034333680.1
NW_023009271.1	Gnomon	exon	1785312	1785431	.	+	.	ID=exon-XM_034333553.1-8;Dbxref=GeneID:117608436%2CGenbank:XM_034333553.1;Parent=rna-XM_034333553.1
NW_023009271.1	Gnomon	exon	1785506	1785779	.	+	.	ID=exon-XM_034333553.1-9;Dbxref=GeneID:117608436%2CGenbank:XM_034333553.1;Parent=rna-XM_034333553.1
NW_023009271.1	Gnomon	exon	1782639	1782672	.	+	.	ID=exon-XM_034333553.1-2;Dbxref=GeneID:117608436%2CGenbank:XM_034333553.1;Parent=rna-XM_034333553.1
NW_023009271.1	Gnomon	exon	1782796	1783760	.	+	.	ID=exon-XM_034333553.1-3;Dbxref=GeneID:117608436%2CGenbank:XM_034333553.1;Parent=rna-XM_034333553.1
NW_023009271.1	Gnomon	exon	1782127	1782235	.	+	.	ID=exon-XM_034333553.1-1;Dbxref=GeneID:117608436%2CGenbank:XM_034333553.1;Parent=rna-XM_034333553.1
NW_023009271.1	Gnomon	exon	1784620	1784746	.	+	.	ID=exon-XM_034333553.1-6;Dbxref=GeneID:117608436%2CGenbank:XM_034333553.1;Parent=rna-XM_034333553.1
NW_023009271.1	Gnomon	exon	1784866	1785239	.	+	.	ID=exon-XM_034333553.1-7;Dbxref=GeneID:117608436%2CGenbank:XM_034333553.1;Parent=rna-XM_034333553.1
NW_023009271.1	Gnomon	exon	1783852	1784187	.	+	.	ID=exon-XM_034333553.1-4;Dbxref=GeneID:117608436%2CGenbank:XM_034333553.1;Parent=rna-XM_034333553.1
NW_023009271.1	Gnomon	exon	1784276	1784476	.	+	.	ID=exon-XM_034333553.1-5;Dbxref=GeneID:117608436%2CGenbank:XM_034333553.1;Parent=rna-XM_034333553.1
NW_023009271.1	Gnomon	exon	801169	801695	.	+	.	ID=exon-XM_034334208.1-19;Dbxref=GeneID:117608694%2CGenbank:XM_034334208.1;Parent=rna-XM_034334208.1
NW_023009271.1	Gnomon	exon	800442	800712	.	+	.	ID=exon-XM_034334208.1-17;Dbxref=GeneID:117608694%2CGenbank:XM_034334208.1;Parent=rna-XM_034334208.1
NW_023009271.1	Gnomon	exon	801015	801026	.	+	.	ID=exon-XM_034334208.1-18;Dbxref=GeneID:117608694%2CGenbank:XM_034334208.1;Parent=rna-XM_034334208.1
NW_023009271.1	Gnomon	exon	799940	800132	.	+	.	ID=exon-XM_034334208.1-15;Dbxref=GeneID:117608694%2CGenbank:XM_034334208.1;Parent=rna-XM_034334208.1
NW_023009271.1	Gnomon	exon	800193	800364	.	+	.	ID=exon-XM_034334208.1-16;Dbxref=GeneID:117608694%2CGenbank:XM_034334208.1;Parent=rna-XM_034334208.1
NW_023009271.1	Gnomon	exon	799494	799665	.	+	.	ID=exon-XM_034334208.1-13;Dbxref=GeneID:117608694%2CGenbank:XM_034334208.1;Parent=rna-XM_034334208.1
NW_023009271.1	Gnomon	exon	799725	799865	.	+	.	ID=exon-XM_034334208.1-14;Dbxref=GeneID:117608694%2CGenbank:XM_034334208.1;Parent=rna-XM_034334208.1
NW_023009271.1	Gnomon	exon	799017	799176	.	+	.	ID=exon-XM_034334208.1-11;Dbxref=GeneID:117608694%2CGenbank:XM_034334208.1;Parent=rna-XM_034334208.1
NW_023009271.1	Gnomon	exon	799240	799389	.	+	.	ID=exon-XM_034334208.1-12;Dbxref=GeneID:117608694%2CGenbank:XM_034334208.1;Parent=rna-XM_034334208.1
NW_023009271.1	Gnomon	exon	798754	798930	.	+	.	ID=exon-XM_034334208.1-10;Dbxref=GeneID:117608694%2CGenbank:XM_034334208.1;Parent=rna-XM_034334208.1
NW_023009271.1	Gnomon	mRNA	296322	306886	.	-	.	Name=XM_034333972.1;ID=rna-XM_034333972.1;Dbxref=GeneID:117608605%2CGenbank:XM_034333972.1;Parent=gene-LOC117608605
NW_023009271.1	Gnomon	exon	576474	576507	.	-	.	ID=exon-XM_034333940.1-2;Dbxref=GeneID:117608586%2CGenbank:XM_034333940.1;Parent=rna-XM_034333940.1
NW_023009271.1	Gnomon	exon	575170	576363	.	-	.	ID=exon-XM_034333940.1-3;Dbxref=GeneID:117608586%2CGenbank:XM_034333940.1;Parent=rna-XM_034333940.1
NW_023009271.1	Gnomon	exon	574146	574489	.	-	.	ID=exon-XM_034333940.1-4;Dbxref=GeneID:117608586%2CGenbank:XM_034333940.1;Parent=rna-XM_034333940.1
NW_023009271.1	Gnomon	exon	573296	573910	.	-	.	ID=exon-XM_034333940.1-5;Dbxref=GeneID:117608586%2CGenbank:XM_034333940.1;Parent=rna-XM_034333940.1
NW_023009271.1	Gnomon	exon	576587	577276	.	-	.	ID=exon-XM_034333940.1-1;Dbxref=GeneID:117608586%2CGenbank:XM_034333940.1;Parent=rna-XM_034333940.1
NW_023009271.1	Gnomon	CDS	1772099	1772310	.	-	0	Name=XP_034189477.1;ID=cds-XP_034189477.1;Dbxref=GeneID:117608444%2CGenbank:XP_034189477.1;Parent=rna-XM_034333586.1
NW_023009271.1	Gnomon	CDS	1771717	1771968	.	-	0	Name=XP_034189477.1;ID=cds-XP_034189477.1;Dbxref=GeneID:117608444%2CGenbank:XP_034189477.1;Parent=rna-XM_034333586.1
NW_023009271.1	Gnomon	CDS	1771405	1771589	.	-	0	Name=XP_034189477.1;ID=cds-XP_034189477.1;Dbxref=GeneID:117608444%2CGenbank:XP_034189477.1;Parent=rna-XM_034333586.1
NW_023009271.1	Gnomon	CDS	1771021	1771250	.	-	0	Name=XP_034189477.1;ID=cds-XP_034189477.1;Dbxref=GeneID:117608444%2CGenbank:XP_034189477.1;Parent=rna-XM_034333586.1
NW_023009271.1	Gnomon	CDS	1770767	1770934	.	-	0	Name=XP_034189477.1;ID=cds-XP_034189477.1;Dbxref=GeneID:117608444%2CGenbank:XP_034189477.1;Parent=rna-XM_034333586.1
NW_023009271.1	Gnomon	CDS	1770534	1770674	.	-	0	Name=XP_034189477.1;ID=cds-XP_034189477.1;Dbxref=GeneID:117608444%2CGenbank:XP_034189477.1;Parent=rna-XM_034333586.1
NW_023009271.1	Gnomon	CDS	1770290	1770441	.	-	0	Name=XP_034189477.1;ID=cds-XP_034189477.1;Dbxref=GeneID:117608444%2CGenbank:XP_034189477.1;Parent=rna-XM_034333586.1
NW_023009271.1	Gnomon	CDS	1770000	1770202	.	-	0	Name=XP_034189477.1;ID=cds-XP_034189477.1;Dbxref=GeneID:117608444%2CGenbank:XP_034189477.1;Parent=rna-XM_034333586.1
NW_023009271.1	Gnomon	CDS	1769912	1769938	.	-	0	Name=XP_034189477.1;ID=cds-XP_034189477.1;Dbxref=GeneID:117608444%2CGenbank:XP_034189477.1;Parent=rna-XM_034333586.1
NW_023009271.1	Gnomon	CDS	1769699	1769859	.	-	0	Name=XP_034189477.1;ID=cds-XP_034189477.1;Dbxref=GeneID:117608444%2CGenbank:XP_034189477.1;Parent=rna-XM_034333586.1
NW_023009271.1	Gnomon	mRNA	945637	947658	.	+	.	Name=XM_034333876.1;ID=rna-XM_034333876.1;Dbxref=GeneID:117608567%2CGenbank:XM_034333876.1;Parent=gene-LOC117608567
NW_023009271.1	Gnomon	exon	436807	436985	.	+	.	ID=exon-XM_034333753.1-4;Dbxref=GeneID:117608521%2CGenbank:XM_034333753.1;Parent=rna-XM_034333753.1
NW_023009271.1	Gnomon	exon	437333	437517	.	+	.	ID=exon-XM_034333753.1-5;Dbxref=GeneID:117608521%2CGenbank:XM_034333753.1;Parent=rna-XM_034333753.1
NW_023009271.1	Gnomon	exon	435421	435679	.	+	.	ID=exon-XM_034333753.1-2;Dbxref=GeneID:117608521%2CGenbank:XM_034333753.1;Parent=rna-XM_034333753.1
NW_023009271.1	Gnomon	exon	436638	436703	.	+	.	ID=exon-XM_034333753.1-3;Dbxref=GeneID:117608521%2CGenbank:XM_034333753.1;Parent=rna-XM_034333753.1
NW_023009271.1	Gnomon	exon	435157	435306	.	+	.	ID=exon-XM_034333753.1-1;Dbxref=GeneID:117608521%2CGenbank:XM_034333753.1;Parent=rna-XM_034333753.1
NW_023009271.1	Gnomon	exon	444801	444951	.	+	.	ID=exon-XM_034333753.1-8;Dbxref=GeneID:117608521%2CGenbank:XM_034333753.1;Parent=rna-XM_034333753.1
NW_023009271.1	Gnomon	exon	445033	445350	.	+	.	ID=exon-XM_034333753.1-9;Dbxref=GeneID:117608521%2CGenbank:XM_034333753.1;Parent=rna-XM_034333753.1
NW_023009271.1	Gnomon	exon	437862	439732	.	+	.	ID=exon-XM_034333753.1-6;Dbxref=GeneID:117608521%2CGenbank:XM_034333753.1;Parent=rna-XM_034333753.1
NW_023009271.1	Gnomon	exon	444437	444663	.	+	.	ID=exon-XM_034333753.1-7;Dbxref=GeneID:117608521%2CGenbank:XM_034333753.1;Parent=rna-XM_034333753.1
NW_023009271.1	Gnomon	mRNA	1601432	1612436	.	+	.	Name=XM_034333636.1;ID=rna-XM_034333636.1;Dbxref=GeneID:117608463%2CGenbank:XM_034333636.1;Parent=gene-LOC117608463
NW_023009271.1	Gnomon	mRNA	815556	818374	.	-	.	Name=XM_034334225.1;ID=rna-XM_034334225.1;Dbxref=GeneID:117608704%2CGenbank:XM_034334225.1;Parent=gene-LOC117608704
NW_023009271.1	Gnomon	CDS	773308	773424	.	+	0	Name=XP_034190076.1;ID=cds-XP_034190076.1;Dbxref=GeneID:117608693%2CGenbank:XP_034190076.1;Parent=rna-XM_034334185.1
NW_023009271.1	Gnomon	CDS	775251	775340	.	+	0	Name=XP_034190076.1;ID=cds-XP_034190076.1;Dbxref=GeneID:117608693%2CGenbank:XP_034190076.1;Parent=rna-XM_034334185.1
NW_023009271.1	Gnomon	CDS	775429	775830	.	+	0	Name=XP_034190076.1;ID=cds-XP_034190076.1;Dbxref=GeneID:117608693%2CGenbank:XP_034190076.1;Parent=rna-XM_034334185.1
NW_023009271.1	Gnomon	CDS	777112	777318	.	+	0	Name=XP_034190076.1;ID=cds-XP_034190076.1;Dbxref=GeneID:117608693%2CGenbank:XP_034190076.1;Parent=rna-XM_034334185.1
NW_023009271.1	Gnomon	CDS	777393	777620	.	+	0	Name=XP_034190076.1;ID=cds-XP_034190076.1;Dbxref=GeneID:117608693%2CGenbank:XP_034190076.1;Parent=rna-XM_034334185.1
NW_023009271.1	Gnomon	CDS	777688	778151	.	+	0	Name=XP_034190076.1;ID=cds-XP_034190076.1;Dbxref=GeneID:117608693%2CGenbank:XP_034190076.1;Parent=rna-XM_034334185.1
NW_023009271.1	Gnomon	CDS	778219	779309	.	+	0	Name=XP_034190076.1;ID=cds-XP_034190076.1;Dbxref=GeneID:117608693%2CGenbank:XP_034190076.1;Parent=rna-XM_034334185.1
NW_023009271.1	Gnomon	CDS	779901	780118	.	+	0	Name=XP_034190076.1;ID=cds-XP_034190076.1;Dbxref=GeneID:117608693%2CGenbank:XP_034190076.1;Parent=rna-XM_034334185.1
NW_023009271.1	Gnomon	CDS	780226	780321	.	+	0	Name=XP_034190076.1;ID=cds-XP_034190076.1;Dbxref=GeneID:117608693%2CGenbank:XP_034190076.1;Parent=rna-XM_034334185.1
NW_023009271.1	Gnomon	CDS	780491	780658	.	+	0	Name=XP_034190076.1;ID=cds-XP_034190076.1;Dbxref=GeneID:117608693%2CGenbank:XP_034190076.1;Parent=rna-XM_034334185.1
NW_023009271.1	Gnomon	CDS	781003	781359	.	+	0	Name=XP_034190076.1;ID=cds-XP_034190076.1;Dbxref=GeneID:117608693%2CGenbank:XP_034190076.1;Parent=rna-XM_034334185.1
NW_023009271.1	Gnomon	CDS	781424	781607	.	+	0	Name=XP_034190076.1;ID=cds-XP_034190076.1;Dbxref=GeneID:117608693%2CGenbank:XP_034190076.1;Parent=rna-XM_034334185.1
NW_023009271.1	Gnomon	CDS	781678	786812	.	+	0	Name=XP_034190076.1;ID=cds-XP_034190076.1;Dbxref=GeneID:117608693%2CGenbank:XP_034190076.1;Parent=rna-XM_034334185.1
NW_023009271.1	Gnomon	CDS	787458	787655	.	+	0	Name=XP_034190076.1;ID=cds-XP_034190076.1;Dbxref=GeneID:117608693%2CGenbank:XP_034190076.1;Parent=rna-XM_034334185.1
NW_023009271.1	Gnomon	CDS	787715	787993	.	+	0	Name=XP_034190076.1;ID=cds-XP_034190076.1;Dbxref=GeneID:117608693%2CGenbank:XP_034190076.1;Parent=rna-XM_034334185.1
NW_023009271.1	Gnomon	CDS	788070	788159	.	+	0	Name=XP_034190076.1;ID=cds-XP_034190076.1;Dbxref=GeneID:117608693%2CGenbank:XP_034190076.1;Parent=rna-XM_034334185.1
NW_023009271.1	Gnomon	CDS	788252	788408	.	+	0	Name=XP_034190076.1;ID=cds-XP_034190076.1;Dbxref=GeneID:117608693%2CGenbank:XP_034190076.1;Parent=rna-XM_034334185.1
NW_023009271.1	Gnomon	CDS	788525	788855	.	+	0	Name=XP_034190076.1;ID=cds-XP_034190076.1;Dbxref=GeneID:117608693%2CGenbank:XP_034190076.1;Parent=rna-XM_034334185.1
NW_023009271.1	Gnomon	CDS	789362	789530	.	+	0	Name=XP_034190076.1;ID=cds-XP_034190076.1;Dbxref=GeneID:117608693%2CGenbank:XP_034190076.1;Parent=rna-XM_034334185.1
NW_023009271.1	Gnomon	CDS	790053	790082	.	+	0	Name=XP_034190076.1;ID=cds-XP_034190076.1;Dbxref=GeneID:117608693%2CGenbank:XP_034190076.1;Parent=rna-XM_034334185.1
NW_023009271.1	Gnomon	CDS	1056671	1056673	.	+	0	Name=XP_034189724.1;ID=cds-XP_034189724.1;Dbxref=GeneID:117608549%2CGenbank:XP_034189724.1;Parent=rna-XM_034333833.1
NW_023009271.1	Gnomon	CDS	1056827	1057051	.	+	0	Name=XP_034189724.1;ID=cds-XP_034189724.1;Dbxref=GeneID:117608549%2CGenbank:XP_034189724.1;Parent=rna-XM_034333833.1
NW_023009271.1	Gnomon	CDS	1057517	1057839	.	+	0	Name=XP_034189724.1;ID=cds-XP_034189724.1;Dbxref=GeneID:117608549%2CGenbank:XP_034189724.1;Parent=rna-XM_034333833.1
NW_023009271.1	Gnomon	CDS	1057922	1058236	.	+	0	Name=XP_034189724.1;ID=cds-XP_034189724.1;Dbxref=GeneID:117608549%2CGenbank:XP_034189724.1;Parent=rna-XM_034333833.1
NW_023009271.1	Gnomon	CDS	1058438	1058589	.	+	0	Name=XP_034189724.1;ID=cds-XP_034189724.1;Dbxref=GeneID:117608549%2CGenbank:XP_034189724.1;Parent=rna-XM_034333833.1
NW_023009271.1	Gnomon	CDS	1058663	1058906	.	+	0	Name=XP_034189724.1;ID=cds-XP_034189724.1;Dbxref=GeneID:117608549%2CGenbank:XP_034189724.1;Parent=rna-XM_034333833.1
NW_023009271.1	Gnomon	CDS	1058985	1059367	.	+	0	Name=XP_034189724.1;ID=cds-XP_034189724.1;Dbxref=GeneID:117608549%2CGenbank:XP_034189724.1;Parent=rna-XM_034333833.1
NW_023009271.1	Gnomon	CDS	1059439	1059764	.	+	0	Name=XP_034189724.1;ID=cds-XP_034189724.1;Dbxref=GeneID:117608549%2CGenbank:XP_034189724.1;Parent=rna-XM_034333833.1
NW_023009271.1	Gnomon	CDS	1059865	1060156	.	+	0	Name=XP_034189724.1;ID=cds-XP_034189724.1;Dbxref=GeneID:117608549%2CGenbank:XP_034189724.1;Parent=rna-XM_034333833.1
NW_023009271.1	Gnomon	CDS	1060402	1060629	.	+	0	Name=XP_034189724.1;ID=cds-XP_034189724.1;Dbxref=GeneID:117608549%2CGenbank:XP_034189724.1;Parent=rna-XM_034333833.1
NW_023009271.1	Gnomon	CDS	1060801	1060903	.	+	0	Name=XP_034189724.1;ID=cds-XP_034189724.1;Dbxref=GeneID:117608549%2CGenbank:XP_034189724.1;Parent=rna-XM_034333833.1
NW_023009271.1	Gnomon	CDS	1060981	1061250	.	+	0	Name=XP_034189724.1;ID=cds-XP_034189724.1;Dbxref=GeneID:117608549%2CGenbank:XP_034189724.1;Parent=rna-XM_034333833.1
NW_023009271.1	Gnomon	CDS	1061310	1061604	.	+	0	Name=XP_034189724.1;ID=cds-XP_034189724.1;Dbxref=GeneID:117608549%2CGenbank:XP_034189724.1;Parent=rna-XM_034333833.1
NW_023009271.1	Gnomon	CDS	1061682	1062011	.	+	0	Name=XP_034189724.1;ID=cds-XP_034189724.1;Dbxref=GeneID:117608549%2CGenbank:XP_034189724.1;Parent=rna-XM_034333833.1
NW_023009271.1	Gnomon	CDS	1062093	1062188	.	+	0	Name=XP_034189724.1;ID=cds-XP_034189724.1;Dbxref=GeneID:117608549%2CGenbank:XP_034189724.1;Parent=rna-XM_034333833.1
NW_023009271.1	Gnomon	CDS	1062253	1062384	.	+	0	Name=XP_034189724.1;ID=cds-XP_034189724.1;Dbxref=GeneID:117608549%2CGenbank:XP_034189724.1;Parent=rna-XM_034333833.1
NW_023009271.1	Gnomon	CDS	1062455	1062745	.	+	0	Name=XP_034189724.1;ID=cds-XP_034189724.1;Dbxref=GeneID:117608549%2CGenbank:XP_034189724.1;Parent=rna-XM_034333833.1
NW_023009271.1	Gnomon	CDS	1028529	1028750	.	+	0	Name=XP_034189964.1;ID=cds-XP_034189964.1;Dbxref=GeneID:117608641%2CGenbank:XP_034189964.1;Parent=rna-XM_034334073.1
NW_023009271.1	Gnomon	CDS	1029368	1029908	.	+	0	Name=XP_034189964.1;ID=cds-XP_034189964.1;Dbxref=GeneID:117608641%2CGenbank:XP_034189964.1;Parent=rna-XM_034334073.1
NW_023009271.1	Gnomon	CDS	1030003	1030138	.	+	0	Name=XP_034189964.1;ID=cds-XP_034189964.1;Dbxref=GeneID:117608641%2CGenbank:XP_034189964.1;Parent=rna-XM_034334073.1
NW_023009271.1	Gnomon	CDS	1030207	1030334	.	+	0	Name=XP_034189964.1;ID=cds-XP_034189964.1;Dbxref=GeneID:117608641%2CGenbank:XP_034189964.1;Parent=rna-XM_034334073.1
NW_023009271.1	Gnomon	CDS	1030419	1030513	.	+	0	Name=XP_034189964.1;ID=cds-XP_034189964.1;Dbxref=GeneID:117608641%2CGenbank:XP_034189964.1;Parent=rna-XM_034334073.1
NW_023009271.1	Gnomon	CDS	1030652	1030804	.	+	0	Name=XP_034189964.1;ID=cds-XP_034189964.1;Dbxref=GeneID:117608641%2CGenbank:XP_034189964.1;Parent=rna-XM_034334073.1
NW_023009271.1	Gnomon	CDS	980399	980429	.	+	0	Name=XP_034190170.1;ID=cds-XP_034190170.1;Dbxref=GeneID:117608730%2CGenbank:XP_034190170.1;Parent=rna-XM_034334279.1
NW_023009271.1	Gnomon	CDS	980549	980772	.	+	0	Name=XP_034190170.1;ID=cds-XP_034190170.1;Dbxref=GeneID:117608730%2CGenbank:XP_034190170.1;Parent=rna-XM_034334279.1
NW_023009271.1	Gnomon	CDS	980842	980950	.	+	0	Name=XP_034190170.1;ID=cds-XP_034190170.1;Dbxref=GeneID:117608730%2CGenbank:XP_034190170.1;Parent=rna-XM_034334279.1
NW_023009271.1	Gnomon	CDS	981066	981262	.	+	0	Name=XP_034190170.1;ID=cds-XP_034190170.1;Dbxref=GeneID:117608730%2CGenbank:XP_034190170.1;Parent=rna-XM_034334279.1
NW_023009271.1	Gnomon	exon	1082851	1083047	.	+	.	ID=exon-XM_034334293.1-8;Dbxref=GeneID:117608735%2CGenbank:XM_034334293.1;Parent=rna-XM_034334293.1
NW_023009271.1	Gnomon	exon	1083127	1083277	.	+	.	ID=exon-XM_034334293.1-9;Dbxref=GeneID:117608735%2CGenbank:XM_034334293.1;Parent=rna-XM_034334293.1
NW_023009271.1	Gnomon	exon	1080368	1080598	.	+	.	ID=exon-XM_034334293.1-4;Dbxref=GeneID:117608735%2CGenbank:XM_034334293.1;Parent=rna-XM_034334293.1
NW_023009271.1	Gnomon	exon	1080682	1081053	.	+	.	ID=exon-XM_034334293.1-5;Dbxref=GeneID:117608735%2CGenbank:XM_034334293.1;Parent=rna-XM_034334293.1
NW_023009271.1	Gnomon	exon	1081131	1081259	.	+	.	ID=exon-XM_034334293.1-6;Dbxref=GeneID:117608735%2CGenbank:XM_034334293.1;Parent=rna-XM_034334293.1
NW_023009271.1	Gnomon	exon	1081332	1081422	.	+	.	ID=exon-XM_034334293.1-7;Dbxref=GeneID:117608735%2CGenbank:XM_034334293.1;Parent=rna-XM_034334293.1
NW_023009271.1	Gnomon	exon	1078986	1079303	.	+	.	ID=exon-XM_034334293.1-1;Dbxref=GeneID:117608735%2CGenbank:XM_034334293.1;Parent=rna-XM_034334293.1
NW_023009271.1	Gnomon	exon	1079741	1080072	.	+	.	ID=exon-XM_034334293.1-2;Dbxref=GeneID:117608735%2CGenbank:XM_034334293.1;Parent=rna-XM_034334293.1
NW_023009271.1	Gnomon	exon	1080162	1080299	.	+	.	ID=exon-XM_034334293.1-3;Dbxref=GeneID:117608735%2CGenbank:XM_034334293.1;Parent=rna-XM_034334293.1
NW_023009271.1	Gnomon	CDS	1772099	1772310	.	-	0	Name=XP_034189474.1;ID=cds-XP_034189474.1;Dbxref=GeneID:117608444%2CGenbank:XP_034189474.1;Parent=rna-XM_034333583.1
NW_023009271.1	Gnomon	CDS	1771717	1771968	.	-	0	Name=XP_034189474.1;ID=cds-XP_034189474.1;Dbxref=GeneID:117608444%2CGenbank:XP_034189474.1;Parent=rna-XM_034333583.1
NW_023009271.1	Gnomon	CDS	1771405	1771589	.	-	0	Name=XP_034189474.1;ID=cds-XP_034189474.1;Dbxref=GeneID:117608444%2CGenbank:XP_034189474.1;Parent=rna-XM_034333583.1
NW_023009271.1	Gnomon	CDS	1771021	1771250	.	-	0	Name=XP_034189474.1;ID=cds-XP_034189474.1;Dbxref=GeneID:117608444%2CGenbank:XP_034189474.1;Parent=rna-XM_034333583.1
NW_023009271.1	Gnomon	CDS	1770767	1770934	.	-	0	Name=XP_034189474.1;ID=cds-XP_034189474.1;Dbxref=GeneID:117608444%2CGenbank:XP_034189474.1;Parent=rna-XM_034333583.1
NW_023009271.1	Gnomon	CDS	1770534	1770674	.	-	0	Name=XP_034189474.1;ID=cds-XP_034189474.1;Dbxref=GeneID:117608444%2CGenbank:XP_034189474.1;Parent=rna-XM_034333583.1
NW_023009271.1	Gnomon	CDS	1770290	1770441	.	-	0	Name=XP_034189474.1;ID=cds-XP_034189474.1;Dbxref=GeneID:117608444%2CGenbank:XP_034189474.1;Parent=rna-XM_034333583.1
NW_023009271.1	Gnomon	CDS	1770000	1770202	.	-	0	Name=XP_034189474.1;ID=cds-XP_034189474.1;Dbxref=GeneID:117608444%2CGenbank:XP_034189474.1;Parent=rna-XM_034333583.1
NW_023009271.1	Gnomon	CDS	1769912	1769938	.	-	0	Name=XP_034189474.1;ID=cds-XP_034189474.1;Dbxref=GeneID:117608444%2CGenbank:XP_034189474.1;Parent=rna-XM_034333583.1
NW_023009271.1	Gnomon	CDS	1769699	1769859	.	-	0	Name=XP_034189474.1;ID=cds-XP_034189474.1;Dbxref=GeneID:117608444%2CGenbank:XP_034189474.1;Parent=rna-XM_034333583.1
NW_023009271.1	Gnomon	exon	2212573	2212590	.	+	.	ID=exon-XM_034334056.1-1;Dbxref=GeneID:117608631%2CGenbank:XM_034334056.1;Parent=rna-XM_034334056.1
NW_023009271.1	Gnomon	exon	2212742	2212875	.	+	.	ID=exon-XM_034334056.1-2;Dbxref=GeneID:117608631%2CGenbank:XM_034334056.1;Parent=rna-XM_034334056.1
NW_023009271.1	Gnomon	exon	2214364	2215484	.	+	.	ID=exon-XM_034334056.1-7;Dbxref=GeneID:117608631%2CGenbank:XM_034334056.1;Parent=rna-XM_034334056.1
NW_023009271.1	Gnomon	exon	2215631	2215802	.	+	.	ID=exon-XM_034334056.1-8;Dbxref=GeneID:117608631%2CGenbank:XM_034334056.1;Parent=rna-XM_034334056.1
NW_023009271.1	Gnomon	exon	2213662	2213873	.	+	.	ID=exon-XM_034334056.1-5;Dbxref=GeneID:117608631%2CGenbank:XM_034334056.1;Parent=rna-XM_034334056.1
NW_023009271.1	Gnomon	exon	2213940	2214281	.	+	.	ID=exon-XM_034334056.1-6;Dbxref=GeneID:117608631%2CGenbank:XM_034334056.1;Parent=rna-XM_034334056.1
NW_023009271.1	Gnomon	exon	2213189	2213392	.	+	.	ID=exon-XM_034334056.1-3;Dbxref=GeneID:117608631%2CGenbank:XM_034334056.1;Parent=rna-XM_034334056.1
NW_023009271.1	Gnomon	exon	2213503	2213587	.	+	.	ID=exon-XM_034334056.1-4;Dbxref=GeneID:117608631%2CGenbank:XM_034334056.1;Parent=rna-XM_034334056.1
NW_023009271.1	Gnomon	exon	1967238	1967399	.	+	.	ID=exon-XM_034333863.1-1;Dbxref=GeneID:117608560%2CGenbank:XM_034333863.1;Parent=rna-XM_034333863.1
NW_023009271.1	Gnomon	exon	1969336	1969609	.	+	.	ID=exon-XM_034333863.1-4;Dbxref=GeneID:117608560%2CGenbank:XM_034333863.1;Parent=rna-XM_034333863.1
NW_023009271.1	Gnomon	exon	1969695	1969846	.	+	.	ID=exon-XM_034333863.1-5;Dbxref=GeneID:117608560%2CGenbank:XM_034333863.1;Parent=rna-XM_034333863.1
NW_023009271.1	Gnomon	exon	1968734	1968909	.	+	.	ID=exon-XM_034333863.1-2;Dbxref=GeneID:117608560%2CGenbank:XM_034333863.1;Parent=rna-XM_034333863.1
NW_023009271.1	Gnomon	exon	1969032	1969246	.	+	.	ID=exon-XM_034333863.1-3;Dbxref=GeneID:117608560%2CGenbank:XM_034333863.1;Parent=rna-XM_034333863.1
NW_023009271.1	Gnomon	exon	1969917	1972282	.	+	.	ID=exon-XM_034333863.1-6;Dbxref=GeneID:117608560%2CGenbank:XM_034333863.1;Parent=rna-XM_034333863.1
NW_023009271.1	Gnomon	exon	230823	231081	.	+	.	ID=exon-XM_034334169.1-4;Dbxref=GeneID:117608689%2CGenbank:XM_034334169.1;Parent=rna-XM_034334169.1
NW_023009271.1	Gnomon	exon	231158	231585	.	+	.	ID=exon-XM_034334169.1-5;Dbxref=GeneID:117608689%2CGenbank:XM_034334169.1;Parent=rna-XM_034334169.1
NW_023009271.1	Gnomon	exon	231658	231881	.	+	.	ID=exon-XM_034334169.1-6;Dbxref=GeneID:117608689%2CGenbank:XM_034334169.1;Parent=rna-XM_034334169.1
NW_023009271.1	Gnomon	exon	231974	233419	.	+	.	ID=exon-XM_034334169.1-7;Dbxref=GeneID:117608689%2CGenbank:XM_034334169.1;Parent=rna-XM_034334169.1
NW_023009271.1	Gnomon	exon	227877	228490	.	+	.	ID=exon-XM_034334169.1-1;Dbxref=GeneID:117608689%2CGenbank:XM_034334169.1;Parent=rna-XM_034334169.1
NW_023009271.1	Gnomon	exon	228759	228936	.	+	.	ID=exon-XM_034334169.1-2;Dbxref=GeneID:117608689%2CGenbank:XM_034334169.1;Parent=rna-XM_034334169.1
NW_023009271.1	Gnomon	exon	229006	230760	.	+	.	ID=exon-XM_034334169.1-3;Dbxref=GeneID:117608689%2CGenbank:XM_034334169.1;Parent=rna-XM_034334169.1
NW_023009271.1	Gnomon	exon	233777	233940	.	+	.	ID=exon-XM_034334169.1-8;Dbxref=GeneID:117608689%2CGenbank:XM_034334169.1;Parent=rna-XM_034334169.1
NW_023009271.1	Gnomon	exon	234018	234208	.	+	.	ID=exon-XM_034334169.1-9;Dbxref=GeneID:117608689%2CGenbank:XM_034334169.1;Parent=rna-XM_034334169.1
NW_023009271.1	Gnomon	mRNA	1619786	1638868	.	+	.	Name=XM_034333731.1;ID=rna-XM_034333731.1;Dbxref=GeneID:117608500%2CGenbank:XM_034333731.1;Parent=gene-LOC117608500
NW_023009271.1	Gnomon	exon	1202559	1202646	.	+	.	ID=exon-XM_034333528.1-2;Dbxref=GeneID:117608427%2CGenbank:XM_034333528.1;Parent=rna-XM_034333528.1
NW_023009271.1	Gnomon	exon	1233714	1233877	.	+	.	ID=exon-XM_034333528.1-3;Dbxref=GeneID:117608427%2CGenbank:XM_034333528.1;Parent=rna-XM_034333528.1
NW_023009271.1	Gnomon	exon	1196131	1196449	.	+	.	ID=exon-XM_034333528.1-1;Dbxref=GeneID:117608427%2CGenbank:XM_034333528.1;Parent=rna-XM_034333528.1
NW_023009271.1	Gnomon	exon	1236598	1236715	.	+	.	ID=exon-XM_034333528.1-6;Dbxref=GeneID:117608427%2CGenbank:XM_034333528.1;Parent=rna-XM_034333528.1
NW_023009271.1	Gnomon	exon	1236868	1237080	.	+	.	ID=exon-XM_034333528.1-7;Dbxref=GeneID:117608427%2CGenbank:XM_034333528.1;Parent=rna-XM_034333528.1
NW_023009271.1	Gnomon	exon	1235165	1235433	.	+	.	ID=exon-XM_034333528.1-4;Dbxref=GeneID:117608427%2CGenbank:XM_034333528.1;Parent=rna-XM_034333528.1
NW_023009271.1	Gnomon	exon	1236265	1236512	.	+	.	ID=exon-XM_034333528.1-5;Dbxref=GeneID:117608427%2CGenbank:XM_034333528.1;Parent=rna-XM_034333528.1
NW_023009271.1	Gnomon	exon	1237580	1237843	.	+	.	ID=exon-XM_034333528.1-8;Dbxref=GeneID:117608427%2CGenbank:XM_034333528.1;Parent=rna-XM_034333528.1
NW_023009271.1	Gnomon	exon	1237919	1238168	.	+	.	ID=exon-XM_034333528.1-9;Dbxref=GeneID:117608427%2CGenbank:XM_034333528.1;Parent=rna-XM_034333528.1
NW_023009271.1	Gnomon	exon	252144	254458	.	-	.	ID=exon-XM_034333552.1-5;Dbxref=GeneID:117608435%2CGenbank:XM_034333552.1;Parent=rna-XM_034333552.1
NW_023009271.1	Gnomon	exon	251720	252000	.	-	.	ID=exon-XM_034333552.1-6;Dbxref=GeneID:117608435%2CGenbank:XM_034333552.1;Parent=rna-XM_034333552.1
NW_023009271.1	Gnomon	exon	246306	251637	.	-	.	ID=exon-XM_034333552.1-7;Dbxref=GeneID:117608435%2CGenbank:XM_034333552.1;Parent=rna-XM_034333552.1
NW_023009271.1	Gnomon	exon	267663	267969	.	-	.	ID=exon-XM_034333552.1-1;Dbxref=GeneID:117608435%2CGenbank:XM_034333552.1;Parent=rna-XM_034333552.1
NW_023009271.1	Gnomon	exon	260268	260389	.	-	.	ID=exon-XM_034333552.1-2;Dbxref=GeneID:117608435%2CGenbank:XM_034333552.1;Parent=rna-XM_034333552.1
NW_023009271.1	Gnomon	exon	255778	256200	.	-	.	ID=exon-XM_034333552.1-3;Dbxref=GeneID:117608435%2CGenbank:XM_034333552.1;Parent=rna-XM_034333552.1
NW_023009271.1	Gnomon	exon	254540	254896	.	-	.	ID=exon-XM_034333552.1-4;Dbxref=GeneID:117608435%2CGenbank:XM_034333552.1;Parent=rna-XM_034333552.1
NW_023009271.1	Gnomon	mRNA	815556	818355	.	-	.	Name=XM_034334224.1;ID=rna-XM_034334224.1;Dbxref=GeneID:117608704%2CGenbank:XM_034334224.1;Parent=gene-LOC117608704
NW_023009271.1	Gnomon	mRNA	945692	947658	.	+	.	Name=XM_034333877.1;ID=rna-XM_034333877.1;Dbxref=GeneID:117608567%2CGenbank:XM_034333877.1;Parent=gene-LOC117608567
NW_023009271.1	Gnomon	exon	1836108	1836285	.	-	.	ID=exon-XM_034333599.1-1;Dbxref=GeneID:117608448%2CGenbank:XM_034333599.1;Parent=rna-XM_034333599.1
NW_023009271.1	Gnomon	exon	1834308	1834464	.	-	.	ID=exon-XM_034333599.1-4;Dbxref=GeneID:117608448%2CGenbank:XM_034333599.1;Parent=rna-XM_034333599.1
NW_023009271.1	Gnomon	exon	1828482	1828637	.	-	.	ID=exon-XM_034333599.1-5;Dbxref=GeneID:117608448%2CGenbank:XM_034333599.1;Parent=rna-XM_034333599.1
NW_023009271.1	Gnomon	exon	1835906	1836031	.	-	.	ID=exon-XM_034333599.1-2;Dbxref=GeneID:117608448%2CGenbank:XM_034333599.1;Parent=rna-XM_034333599.1
NW_023009271.1	Gnomon	exon	1835030	1835253	.	-	.	ID=exon-XM_034333599.1-3;Dbxref=GeneID:117608448%2CGenbank:XM_034333599.1;Parent=rna-XM_034333599.1
NW_023009271.1	Gnomon	exon	1826079	1826223	.	-	.	ID=exon-XM_034333599.1-8;Dbxref=GeneID:117608448%2CGenbank:XM_034333599.1;Parent=rna-XM_034333599.1
NW_023009271.1	Gnomon	exon	1825691	1825729	.	-	.	ID=exon-XM_034333599.1-9;Dbxref=GeneID:117608448%2CGenbank:XM_034333599.1;Parent=rna-XM_034333599.1
NW_023009271.1	Gnomon	exon	1828286	1828336	.	-	.	ID=exon-XM_034333599.1-6;Dbxref=GeneID:117608448%2CGenbank:XM_034333599.1;Parent=rna-XM_034333599.1
NW_023009271.1	Gnomon	exon	1827838	1827926	.	-	.	ID=exon-XM_034333599.1-7;Dbxref=GeneID:117608448%2CGenbank:XM_034333599.1;Parent=rna-XM_034333599.1
NW_023009271.1	Gnomon	CDS	773308	773424	.	+	0	Name=XP_034190077.1;ID=cds-XP_034190077.1;Dbxref=GeneID:117608693%2CGenbank:XP_034190077.1;Parent=rna-XM_034334186.1
NW_023009271.1	Gnomon	CDS	775251	775340	.	+	0	Name=XP_034190077.1;ID=cds-XP_034190077.1;Dbxref=GeneID:117608693%2CGenbank:XP_034190077.1;Parent=rna-XM_034334186.1
NW_023009271.1	Gnomon	CDS	775435	775830	.	+	0	Name=XP_034190077.1;ID=cds-XP_034190077.1;Dbxref=GeneID:117608693%2CGenbank:XP_034190077.1;Parent=rna-XM_034334186.1
NW_023009271.1	Gnomon	CDS	777112	777318	.	+	0	Name=XP_034190077.1;ID=cds-XP_034190077.1;Dbxref=GeneID:117608693%2CGenbank:XP_034190077.1;Parent=rna-XM_034334186.1
NW_023009271.1	Gnomon	CDS	777393	777620	.	+	0	Name=XP_034190077.1;ID=cds-XP_034190077.1;Dbxref=GeneID:117608693%2CGenbank:XP_034190077.1;Parent=rna-XM_034334186.1
NW_023009271.1	Gnomon	CDS	777688	778151	.	+	0	Name=XP_034190077.1;ID=cds-XP_034190077.1;Dbxref=GeneID:117608693%2CGenbank:XP_034190077.1;Parent=rna-XM_034334186.1
NW_023009271.1	Gnomon	CDS	778219	779309	.	+	0	Name=XP_034190077.1;ID=cds-XP_034190077.1;Dbxref=GeneID:117608693%2CGenbank:XP_034190077.1;Parent=rna-XM_034334186.1
NW_023009271.1	Gnomon	CDS	779901	780118	.	+	0	Name=XP_034190077.1;ID=cds-XP_034190077.1;Dbxref=GeneID:117608693%2CGenbank:XP_034190077.1;Parent=rna-XM_034334186.1
NW_023009271.1	Gnomon	CDS	780226	780321	.	+	0	Name=XP_034190077.1;ID=cds-XP_034190077.1;Dbxref=GeneID:117608693%2CGenbank:XP_034190077.1;Parent=rna-XM_034334186.1
NW_023009271.1	Gnomon	CDS	780491	780658	.	+	0	Name=XP_034190077.1;ID=cds-XP_034190077.1;Dbxref=GeneID:117608693%2CGenbank:XP_034190077.1;Parent=rna-XM_034334186.1
NW_023009271.1	Gnomon	CDS	781003	781359	.	+	0	Name=XP_034190077.1;ID=cds-XP_034190077.1;Dbxref=GeneID:117608693%2CGenbank:XP_034190077.1;Parent=rna-XM_034334186.1
NW_023009271.1	Gnomon	CDS	781424	781607	.	+	0	Name=XP_034190077.1;ID=cds-XP_034190077.1;Dbxref=GeneID:117608693%2CGenbank:XP_034190077.1;Parent=rna-XM_034334186.1
NW_023009271.1	Gnomon	CDS	781678	786812	.	+	0	Name=XP_034190077.1;ID=cds-XP_034190077.1;Dbxref=GeneID:117608693%2CGenbank:XP_034190077.1;Parent=rna-XM_034334186.1
NW_023009271.1	Gnomon	CDS	787458	787655	.	+	0	Name=XP_034190077.1;ID=cds-XP_034190077.1;Dbxref=GeneID:117608693%2CGenbank:XP_034190077.1;Parent=rna-XM_034334186.1
NW_023009271.1	Gnomon	CDS	787715	787993	.	+	0	Name=XP_034190077.1;ID=cds-XP_034190077.1;Dbxref=GeneID:117608693%2CGenbank:XP_034190077.1;Parent=rna-XM_034334186.1
NW_023009271.1	Gnomon	CDS	788070	788159	.	+	0	Name=XP_034190077.1;ID=cds-XP_034190077.1;Dbxref=GeneID:117608693%2CGenbank:XP_034190077.1;Parent=rna-XM_034334186.1
NW_023009271.1	Gnomon	CDS	788252	788408	.	+	0	Name=XP_034190077.1;ID=cds-XP_034190077.1;Dbxref=GeneID:117608693%2CGenbank:XP_034190077.1;Parent=rna-XM_034334186.1
NW_023009271.1	Gnomon	CDS	788525	788855	.	+	0	Name=XP_034190077.1;ID=cds-XP_034190077.1;Dbxref=GeneID:117608693%2CGenbank:XP_034190077.1;Parent=rna-XM_034334186.1
NW_023009271.1	Gnomon	CDS	789588	789756	.	+	0	Name=XP_034190077.1;ID=cds-XP_034190077.1;Dbxref=GeneID:117608693%2CGenbank:XP_034190077.1;Parent=rna-XM_034334186.1
NW_023009271.1	Gnomon	CDS	790053	790082	.	+	0	Name=XP_034190077.1;ID=cds-XP_034190077.1;Dbxref=GeneID:117608693%2CGenbank:XP_034190077.1;Parent=rna-XM_034334186.1
NW_023009271.1	Gnomon	exon	1058663	1058906	.	+	.	ID=exon-XM_034333839.1-5;Dbxref=GeneID:117608549%2CGenbank:XM_034333839.1;Parent=rna-XM_034333839.1
NW_023009271.1	Gnomon	exon	1058985	1059367	.	+	.	ID=exon-XM_034333839.1-6;Dbxref=GeneID:117608549%2CGenbank:XM_034333839.1;Parent=rna-XM_034333839.1
NW_023009271.1	Gnomon	exon	1059439	1059764	.	+	.	ID=exon-XM_034333839.1-7;Dbxref=GeneID:117608549%2CGenbank:XM_034333839.1;Parent=rna-XM_034333839.1
NW_023009271.1	Gnomon	exon	1059865	1060156	.	+	.	ID=exon-XM_034333839.1-8;Dbxref=GeneID:117608549%2CGenbank:XM_034333839.1;Parent=rna-XM_034333839.1
NW_023009271.1	Gnomon	exon	1060402	1060629	.	+	.	ID=exon-XM_034333839.1-9;Dbxref=GeneID:117608549%2CGenbank:XM_034333839.1;Parent=rna-XM_034333839.1
NW_023009271.1	Gnomon	exon	1056607	1056673	.	+	.	ID=exon-XM_034333839.1-1;Dbxref=GeneID:117608549%2CGenbank:XM_034333839.1;Parent=rna-XM_034333839.1
NW_023009271.1	Gnomon	exon	1057520	1057839	.	+	.	ID=exon-XM_034333839.1-2;Dbxref=GeneID:117608549%2CGenbank:XM_034333839.1;Parent=rna-XM_034333839.1
NW_023009271.1	Gnomon	exon	1057922	1058236	.	+	.	ID=exon-XM_034333839.1-3;Dbxref=GeneID:117608549%2CGenbank:XM_034333839.1;Parent=rna-XM_034333839.1
NW_023009271.1	Gnomon	exon	1058438	1058589	.	+	.	ID=exon-XM_034333839.1-4;Dbxref=GeneID:117608549%2CGenbank:XM_034333839.1;Parent=rna-XM_034333839.1
NW_023009271.1	Gnomon	exon	775251	775340	.	+	.	ID=exon-XM_034334192.1-2;Dbxref=GeneID:117608693%2CGenbank:XM_034334192.1;Parent=rna-XM_034334192.1
NW_023009271.1	Gnomon	exon	775435	775830	.	+	.	ID=exon-XM_034334192.1-3;Dbxref=GeneID:117608693%2CGenbank:XM_034334192.1;Parent=rna-XM_034334192.1
NW_023009271.1	Gnomon	exon	777112	777318	.	+	.	ID=exon-XM_034334192.1-4;Dbxref=GeneID:117608693%2CGenbank:XM_034334192.1;Parent=rna-XM_034334192.1
NW_023009271.1	Gnomon	exon	777393	777620	.	+	.	ID=exon-XM_034334192.1-5;Dbxref=GeneID:117608693%2CGenbank:XM_034334192.1;Parent=rna-XM_034334192.1
NW_023009271.1	Gnomon	exon	777688	778151	.	+	.	ID=exon-XM_034334192.1-6;Dbxref=GeneID:117608693%2CGenbank:XM_034334192.1;Parent=rna-XM_034334192.1
NW_023009271.1	Gnomon	CDS	1056671	1056673	.	+	0	Name=XP_034189725.1;ID=cds-XP_034189725.1;Dbxref=GeneID:117608549%2CGenbank:XP_034189725.1;Parent=rna-XM_034333834.1
NW_023009271.1	Gnomon	CDS	1056827	1057051	.	+	0	Name=XP_034189725.1;ID=cds-XP_034189725.1;Dbxref=GeneID:117608549%2CGenbank:XP_034189725.1;Parent=rna-XM_034333834.1
NW_023009271.1	Gnomon	CDS	1057520	1057839	.	+	0	Name=XP_034189725.1;ID=cds-XP_034189725.1;Dbxref=GeneID:117608549%2CGenbank:XP_034189725.1;Parent=rna-XM_034333834.1
NW_023009271.1	Gnomon	CDS	1057922	1058236	.	+	0	Name=XP_034189725.1;ID=cds-XP_034189725.1;Dbxref=GeneID:117608549%2CGenbank:XP_034189725.1;Parent=rna-XM_034333834.1
NW_023009271.1	Gnomon	CDS	1058438	1058589	.	+	0	Name=XP_034189725.1;ID=cds-XP_034189725.1;Dbxref=GeneID:117608549%2CGenbank:XP_034189725.1;Parent=rna-XM_034333834.1
NW_023009271.1	Gnomon	CDS	1058663	1058906	.	+	0	Name=XP_034189725.1;ID=cds-XP_034189725.1;Dbxref=GeneID:117608549%2CGenbank:XP_034189725.1;Parent=rna-XM_034333834.1
NW_023009271.1	Gnomon	CDS	1058985	1059367	.	+	0	Name=XP_034189725.1;ID=cds-XP_034189725.1;Dbxref=GeneID:117608549%2CGenbank:XP_034189725.1;Parent=rna-XM_034333834.1
NW_023009271.1	Gnomon	CDS	1059439	1059764	.	+	0	Name=XP_034189725.1;ID=cds-XP_034189725.1;Dbxref=GeneID:117608549%2CGenbank:XP_034189725.1;Parent=rna-XM_034333834.1
NW_023009271.1	Gnomon	CDS	1059865	1060156	.	+	0	Name=XP_034189725.1;ID=cds-XP_034189725.1;Dbxref=GeneID:117608549%2CGenbank:XP_034189725.1;Parent=rna-XM_034333834.1
NW_023009271.1	Gnomon	CDS	1060402	1060629	.	+	0	Name=XP_034189725.1;ID=cds-XP_034189725.1;Dbxref=GeneID:117608549%2CGenbank:XP_034189725.1;Parent=rna-XM_034333834.1
NW_023009271.1	Gnomon	CDS	1060801	1060903	.	+	0	Name=XP_034189725.1;ID=cds-XP_034189725.1;Dbxref=GeneID:117608549%2CGenbank:XP_034189725.1;Parent=rna-XM_034333834.1
NW_023009271.1	Gnomon	CDS	1060981	1061250	.	+	0	Name=XP_034189725.1;ID=cds-XP_034189725.1;Dbxref=GeneID:117608549%2CGenbank:XP_034189725.1;Parent=rna-XM_034333834.1
NW_023009271.1	Gnomon	CDS	1061310	1061604	.	+	0	Name=XP_034189725.1;ID=cds-XP_034189725.1;Dbxref=GeneID:117608549%2CGenbank:XP_034189725.1;Parent=rna-XM_034333834.1
NW_023009271.1	Gnomon	CDS	1061682	1062011	.	+	0	Name=XP_034189725.1;ID=cds-XP_034189725.1;Dbxref=GeneID:117608549%2CGenbank:XP_034189725.1;Parent=rna-XM_034333834.1
NW_023009271.1	Gnomon	CDS	1062093	1062188	.	+	0	Name=XP_034189725.1;ID=cds-XP_034189725.1;Dbxref=GeneID:117608549%2CGenbank:XP_034189725.1;Parent=rna-XM_034333834.1
NW_023009271.1	Gnomon	CDS	1062253	1062384	.	+	0	Name=XP_034189725.1;ID=cds-XP_034189725.1;Dbxref=GeneID:117608549%2CGenbank:XP_034189725.1;Parent=rna-XM_034333834.1
NW_023009271.1	Gnomon	CDS	1062455	1062745	.	+	0	Name=XP_034189725.1;ID=cds-XP_034189725.1;Dbxref=GeneID:117608549%2CGenbank:XP_034189725.1;Parent=rna-XM_034333834.1
NW_023009271.1	Gnomon	exon	778219	779309	.	+	.	ID=exon-XM_034334192.1-7;Dbxref=GeneID:117608693%2CGenbank:XM_034334192.1;Parent=rna-XM_034334192.1
NW_023009271.1	Gnomon	exon	779901	780118	.	+	.	ID=exon-XM_034334192.1-8;Dbxref=GeneID:117608693%2CGenbank:XM_034334192.1;Parent=rna-XM_034334192.1
NW_023009271.1	Gnomon	exon	780226	780321	.	+	.	ID=exon-XM_034334192.1-9;Dbxref=GeneID:117608693%2CGenbank:XM_034334192.1;Parent=rna-XM_034334192.1
NW_023009271.1	Gnomon	mRNA	1602338	1612436	.	+	.	Name=XM_034333637.1;ID=rna-XM_034333637.1;Dbxref=GeneID:117608463%2CGenbank:XM_034333637.1;Parent=gene-LOC117608463
NW_023009271.1	Gnomon	CDS	997834	997870	.	-	0	Name=XP_034189965.1;ID=cds-XP_034189965.1;Dbxref=GeneID:117608642%2CGenbank:XP_034189965.1;Parent=rna-XM_034334074.1
NW_023009271.1	Gnomon	CDS	997445	997638	.	-	0	Name=XP_034189965.1;ID=cds-XP_034189965.1;Dbxref=GeneID:117608642%2CGenbank:XP_034189965.1;Parent=rna-XM_034334074.1
NW_023009271.1	Gnomon	CDS	997139	997363	.	-	0	Name=XP_034189965.1;ID=cds-XP_034189965.1;Dbxref=GeneID:117608642%2CGenbank:XP_034189965.1;Parent=rna-XM_034334074.1
NW_023009271.1	Gnomon	CDS	996856	997062	.	-	0	Name=XP_034189965.1;ID=cds-XP_034189965.1;Dbxref=GeneID:117608642%2CGenbank:XP_034189965.1;Parent=rna-XM_034334074.1
NW_023009271.1	Gnomon	CDS	996456	996781	.	-	0	Name=XP_034189965.1;ID=cds-XP_034189965.1;Dbxref=GeneID:117608642%2CGenbank:XP_034189965.1;Parent=rna-XM_034334074.1
NW_023009271.1	Gnomon	CDS	996064	996382	.	-	0	Name=XP_034189965.1;ID=cds-XP_034189965.1;Dbxref=GeneID:117608642%2CGenbank:XP_034189965.1;Parent=rna-XM_034334074.1
NW_023009271.1	Gnomon	exon	773453	773473	.	+	.	ID=exon-XM_034334192.1-1;Dbxref=GeneID:117608693%2CGenbank:XM_034334192.1;Parent=rna-XM_034334192.1
NW_023009271.1	Gnomon	CDS	980399	980429	.	+	0	Name=XP_034190171.1;ID=cds-XP_034190171.1;Dbxref=GeneID:117608730%2CGenbank:XP_034190171.1;Parent=rna-XM_034334280.1
NW_023009271.1	Gnomon	CDS	980549	980772	.	+	0	Name=XP_034190171.1;ID=cds-XP_034190171.1;Dbxref=GeneID:117608730%2CGenbank:XP_034190171.1;Parent=rna-XM_034334280.1
NW_023009271.1	Gnomon	CDS	980842	980950	.	+	0	Name=XP_034190171.1;ID=cds-XP_034190171.1;Dbxref=GeneID:117608730%2CGenbank:XP_034190171.1;Parent=rna-XM_034334280.1
NW_023009271.1	Gnomon	CDS	981066	981262	.	+	0	Name=XP_034190171.1;ID=cds-XP_034190171.1;Dbxref=GeneID:117608730%2CGenbank:XP_034190171.1;Parent=rna-XM_034334280.1
NW_023009271.1	Gnomon	exon	445430	445589	.	+	.	ID=exon-XM_034333752.1-10;Dbxref=GeneID:117608521%2CGenbank:XM_034333752.1;Parent=rna-XM_034333752.1
NW_023009271.1	Gnomon	exon	445838	448028	.	+	.	ID=exon-XM_034333752.1-11;Dbxref=GeneID:117608521%2CGenbank:XM_034333752.1;Parent=rna-XM_034333752.1
NW_023009271.1	Gnomon	CDS	1772099	1772310	.	-	0	Name=XP_034189475.1;ID=cds-XP_034189475.1;Dbxref=GeneID:117608444%2CGenbank:XP_034189475.1;Parent=rna-XM_034333584.1
NW_023009271.1	Gnomon	CDS	1771717	1771968	.	-	0	Name=XP_034189475.1;ID=cds-XP_034189475.1;Dbxref=GeneID:117608444%2CGenbank:XP_034189475.1;Parent=rna-XM_034333584.1
NW_023009271.1	Gnomon	CDS	1771405	1771589	.	-	0	Name=XP_034189475.1;ID=cds-XP_034189475.1;Dbxref=GeneID:117608444%2CGenbank:XP_034189475.1;Parent=rna-XM_034333584.1
NW_023009271.1	Gnomon	CDS	1771021	1771250	.	-	0	Name=XP_034189475.1;ID=cds-XP_034189475.1;Dbxref=GeneID:117608444%2CGenbank:XP_034189475.1;Parent=rna-XM_034333584.1
NW_023009271.1	Gnomon	CDS	1770767	1770934	.	-	0	Name=XP_034189475.1;ID=cds-XP_034189475.1;Dbxref=GeneID:117608444%2CGenbank:XP_034189475.1;Parent=rna-XM_034333584.1
NW_023009271.1	Gnomon	CDS	1770534	1770674	.	-	0	Name=XP_034189475.1;ID=cds-XP_034189475.1;Dbxref=GeneID:117608444%2CGenbank:XP_034189475.1;Parent=rna-XM_034333584.1
NW_023009271.1	Gnomon	CDS	1770290	1770441	.	-	0	Name=XP_034189475.1;ID=cds-XP_034189475.1;Dbxref=GeneID:117608444%2CGenbank:XP_034189475.1;Parent=rna-XM_034333584.1
NW_023009271.1	Gnomon	CDS	1770000	1770202	.	-	0	Name=XP_034189475.1;ID=cds-XP_034189475.1;Dbxref=GeneID:117608444%2CGenbank:XP_034189475.1;Parent=rna-XM_034333584.1
NW_023009271.1	Gnomon	CDS	1769912	1769938	.	-	0	Name=XP_034189475.1;ID=cds-XP_034189475.1;Dbxref=GeneID:117608444%2CGenbank:XP_034189475.1;Parent=rna-XM_034333584.1
NW_023009271.1	Gnomon	CDS	1769699	1769859	.	-	0	Name=XP_034189475.1;ID=cds-XP_034189475.1;Dbxref=GeneID:117608444%2CGenbank:XP_034189475.1;Parent=rna-XM_034333584.1
NW_023009271.1	Gnomon	exon	1128768	1129144	.	+	.	ID=exon-XM_034333800.1-18;Dbxref=GeneID:117608538%2CGenbank:XM_034333800.1;Parent=rna-XM_034333800.1
NW_023009271.1	Gnomon	exon	1129231	1129756	.	+	.	ID=exon-XM_034333800.1-19;Dbxref=GeneID:117608538%2CGenbank:XM_034333800.1;Parent=rna-XM_034333800.1
NW_023009271.1	Gnomon	exon	1128167	1128368	.	+	.	ID=exon-XM_034333800.1-16;Dbxref=GeneID:117608538%2CGenbank:XM_034333800.1;Parent=rna-XM_034333800.1
NW_023009271.1	Gnomon	exon	1128449	1128596	.	+	.	ID=exon-XM_034333800.1-17;Dbxref=GeneID:117608538%2CGenbank:XM_034333800.1;Parent=rna-XM_034333800.1
NW_023009271.1	Gnomon	exon	1122846	1123014	.	+	.	ID=exon-XM_034333800.1-10;Dbxref=GeneID:117608538%2CGenbank:XM_034333800.1;Parent=rna-XM_034333800.1
NW_023009271.1	Gnomon	exon	1123535	1123676	.	+	.	ID=exon-XM_034333800.1-11;Dbxref=GeneID:117608538%2CGenbank:XM_034333800.1;Parent=rna-XM_034333800.1
NW_023009271.1	Gnomon	exon	1127295	1127416	.	+	.	ID=exon-XM_034333800.1-14;Dbxref=GeneID:117608538%2CGenbank:XM_034333800.1;Parent=rna-XM_034333800.1
NW_023009271.1	Gnomon	exon	1127501	1127767	.	+	.	ID=exon-XM_034333800.1-15;Dbxref=GeneID:117608538%2CGenbank:XM_034333800.1;Parent=rna-XM_034333800.1
NW_023009271.1	Gnomon	exon	1123746	1123920	.	+	.	ID=exon-XM_034333800.1-12;Dbxref=GeneID:117608538%2CGenbank:XM_034333800.1;Parent=rna-XM_034333800.1
NW_023009271.1	Gnomon	exon	1124176	1124278	.	+	.	ID=exon-XM_034333800.1-13;Dbxref=GeneID:117608538%2CGenbank:XM_034333800.1;Parent=rna-XM_034333800.1
NW_023009271.1	Gnomon	exon	1610503	1612436	.	+	.	ID=exon-XM_034333634.1-15;Dbxref=GeneID:117608463%2CGenbank:XM_034333634.1;Parent=rna-XM_034333634.1
NW_023009271.1	Gnomon	exon	1606908	1607050	.	+	.	ID=exon-XM_034333634.1-13;Dbxref=GeneID:117608463%2CGenbank:XM_034333634.1;Parent=rna-XM_034333634.1
NW_023009271.1	Gnomon	exon	1607161	1610031	.	+	.	ID=exon-XM_034333634.1-14;Dbxref=GeneID:117608463%2CGenbank:XM_034333634.1;Parent=rna-XM_034333634.1
NW_023009271.1	Gnomon	exon	1605867	1606261	.	+	.	ID=exon-XM_034333634.1-11;Dbxref=GeneID:117608463%2CGenbank:XM_034333634.1;Parent=rna-XM_034333634.1
NW_023009271.1	Gnomon	exon	1606349	1606825	.	+	.	ID=exon-XM_034333634.1-12;Dbxref=GeneID:117608463%2CGenbank:XM_034333634.1;Parent=rna-XM_034333634.1
NW_023009271.1	Gnomon	exon	1605420	1605790	.	+	.	ID=exon-XM_034333634.1-10;Dbxref=GeneID:117608463%2CGenbank:XM_034333634.1;Parent=rna-XM_034333634.1
NW_023009271.1	Gnomon	mRNA	296322	306885	.	-	.	Name=XM_034333970.1;ID=rna-XM_034333970.1;Dbxref=GeneID:117608605%2CGenbank:XM_034333970.1;Parent=gene-LOC117608605
NW_023009271.1	Gnomon	exon	491502	491649	.	+	.	ID=exon-XM_034333941.1-3;Dbxref=GeneID:117608587%2CGenbank:XM_034333941.1;Parent=rna-XM_034333941.1
NW_023009271.1	Gnomon	exon	491705	491948	.	+	.	ID=exon-XM_034333941.1-4;Dbxref=GeneID:117608587%2CGenbank:XM_034333941.1;Parent=rna-XM_034333941.1
NW_023009271.1	Gnomon	exon	490409	490619	.	+	.	ID=exon-XM_034333941.1-1;Dbxref=GeneID:117608587%2CGenbank:XM_034333941.1;Parent=rna-XM_034333941.1
NW_023009271.1	Gnomon	exon	491317	491428	.	+	.	ID=exon-XM_034333941.1-2;Dbxref=GeneID:117608587%2CGenbank:XM_034333941.1;Parent=rna-XM_034333941.1
NW_023009271.1	Gnomon	exon	492493	492592	.	+	.	ID=exon-XM_034333941.1-7;Dbxref=GeneID:117608587%2CGenbank:XM_034333941.1;Parent=rna-XM_034333941.1
NW_023009271.1	Gnomon	exon	492670	492804	.	+	.	ID=exon-XM_034333941.1-8;Dbxref=GeneID:117608587%2CGenbank:XM_034333941.1;Parent=rna-XM_034333941.1
NW_023009271.1	Gnomon	exon	492036	492124	.	+	.	ID=exon-XM_034333941.1-5;Dbxref=GeneID:117608587%2CGenbank:XM_034333941.1;Parent=rna-XM_034333941.1
NW_023009271.1	Gnomon	exon	492199	492418	.	+	.	ID=exon-XM_034333941.1-6;Dbxref=GeneID:117608587%2CGenbank:XM_034333941.1;Parent=rna-XM_034333941.1
NW_023009271.1	Gnomon	exon	492863	492972	.	+	.	ID=exon-XM_034333941.1-9;Dbxref=GeneID:117608587%2CGenbank:XM_034333941.1;Parent=rna-XM_034333941.1
NW_023009271.1	Gnomon	mRNA	1630092	1638868	.	+	.	Name=XM_034333730.1;ID=rna-XM_034333730.1;Dbxref=GeneID:117608500%2CGenbank:XM_034333730.1;Parent=gene-LOC117608500
NW_023009271.1	Gnomon	mRNA	1601432	1612436	.	+	.	Name=XM_034333634.1;ID=rna-XM_034333634.1;Dbxref=GeneID:117608463%2CGenbank:XM_034333634.1;Parent=gene-LOC117608463
NW_023009271.1	Gnomon	mRNA	432134	433768	.	-	.	Name=XM_034334129.1;ID=rna-XM_034334129.1;Dbxref=GeneID:117608671%2CGenbank:XM_034334129.1;Parent=gene-LOC117608671
NW_023009271.1	Gnomon	CDS	1013168	1013277	.	+	0	Name=XP_034189962.1;ID=cds-XP_034189962.1;Dbxref=GeneID:117608640%2CGenbank:XP_034189962.1;Parent=rna-XM_034334071.1
NW_023009271.1	Gnomon	CDS	1013360	1013627	.	+	0	Name=XP_034189962.1;ID=cds-XP_034189962.1;Dbxref=GeneID:117608640%2CGenbank:XP_034189962.1;Parent=rna-XM_034334071.1
NW_023009271.1	Gnomon	CDS	1013741	1013995	.	+	0	Name=XP_034189962.1;ID=cds-XP_034189962.1;Dbxref=GeneID:117608640%2CGenbank:XP_034189962.1;Parent=rna-XM_034334071.1
NW_023009271.1	Gnomon	CDS	1014081	1014323	.	+	0	Name=XP_034189962.1;ID=cds-XP_034189962.1;Dbxref=GeneID:117608640%2CGenbank:XP_034189962.1;Parent=rna-XM_034334071.1
NW_023009271.1	Gnomon	CDS	1014391	1014499	.	+	0	Name=XP_034189962.1;ID=cds-XP_034189962.1;Dbxref=GeneID:117608640%2CGenbank:XP_034189962.1;Parent=rna-XM_034334071.1
NW_023009271.1	Gnomon	CDS	1014600	1014973	.	+	0	Name=XP_034189962.1;ID=cds-XP_034189962.1;Dbxref=GeneID:117608640%2CGenbank:XP_034189962.1;Parent=rna-XM_034334071.1
NW_023009271.1	Gnomon	CDS	773308	773424	.	+	0	Name=XP_034190078.1;ID=cds-XP_034190078.1;Dbxref=GeneID:117608693%2CGenbank:XP_034190078.1;Parent=rna-XM_034334187.1
NW_023009271.1	Gnomon	CDS	775251	775340	.	+	0	Name=XP_034190078.1;ID=cds-XP_034190078.1;Dbxref=GeneID:117608693%2CGenbank:XP_034190078.1;Parent=rna-XM_034334187.1
NW_023009271.1	Gnomon	CDS	775438	775830	.	+	0	Name=XP_034190078.1;ID=cds-XP_034190078.1;Dbxref=GeneID:117608693%2CGenbank:XP_034190078.1;Parent=rna-XM_034334187.1
NW_023009271.1	Gnomon	CDS	777112	777318	.	+	0	Name=XP_034190078.1;ID=cds-XP_034190078.1;Dbxref=GeneID:117608693%2CGenbank:XP_034190078.1;Parent=rna-XM_034334187.1
NW_023009271.1	Gnomon	CDS	777393	777620	.	+	0	Name=XP_034190078.1;ID=cds-XP_034190078.1;Dbxref=GeneID:117608693%2CGenbank:XP_034190078.1;Parent=rna-XM_034334187.1
NW_023009271.1	Gnomon	CDS	777688	778151	.	+	0	Name=XP_034190078.1;ID=cds-XP_034190078.1;Dbxref=GeneID:117608693%2CGenbank:XP_034190078.1;Parent=rna-XM_034334187.1
NW_023009271.1	Gnomon	CDS	778219	779309	.	+	0	Name=XP_034190078.1;ID=cds-XP_034190078.1;Dbxref=GeneID:117608693%2CGenbank:XP_034190078.1;Parent=rna-XM_034334187.1
NW_023009271.1	Gnomon	CDS	779901	780118	.	+	0	Name=XP_034190078.1;ID=cds-XP_034190078.1;Dbxref=GeneID:117608693%2CGenbank:XP_034190078.1;Parent=rna-XM_034334187.1
NW_023009271.1	Gnomon	CDS	780226	780321	.	+	0	Name=XP_034190078.1;ID=cds-XP_034190078.1;Dbxref=GeneID:117608693%2CGenbank:XP_034190078.1;Parent=rna-XM_034334187.1
NW_023009271.1	Gnomon	CDS	780491	780658	.	+	0	Name=XP_034190078.1;ID=cds-XP_034190078.1;Dbxref=GeneID:117608693%2CGenbank:XP_034190078.1;Parent=rna-XM_034334187.1
NW_023009271.1	Gnomon	CDS	781003	781359	.	+	0	Name=XP_034190078.1;ID=cds-XP_034190078.1;Dbxref=GeneID:117608693%2CGenbank:XP_034190078.1;Parent=rna-XM_034334187.1
NW_023009271.1	Gnomon	CDS	781424	781607	.	+	0	Name=XP_034190078.1;ID=cds-XP_034190078.1;Dbxref=GeneID:117608693%2CGenbank:XP_034190078.1;Parent=rna-XM_034334187.1
NW_023009271.1	Gnomon	CDS	781678	786812	.	+	0	Name=XP_034190078.1;ID=cds-XP_034190078.1;Dbxref=GeneID:117608693%2CGenbank:XP_034190078.1;Parent=rna-XM_034334187.1
NW_023009271.1	Gnomon	CDS	787458	787655	.	+	0	Name=XP_034190078.1;ID=cds-XP_034190078.1;Dbxref=GeneID:117608693%2CGenbank:XP_034190078.1;Parent=rna-XM_034334187.1
NW_023009271.1	Gnomon	CDS	787715	787993	.	+	0	Name=XP_034190078.1;ID=cds-XP_034190078.1;Dbxref=GeneID:117608693%2CGenbank:XP_034190078.1;Parent=rna-XM_034334187.1
NW_023009271.1	Gnomon	CDS	788070	788159	.	+	0	Name=XP_034190078.1;ID=cds-XP_034190078.1;Dbxref=GeneID:117608693%2CGenbank:XP_034190078.1;Parent=rna-XM_034334187.1
NW_023009271.1	Gnomon	CDS	788252	788408	.	+	0	Name=XP_034190078.1;ID=cds-XP_034190078.1;Dbxref=GeneID:117608693%2CGenbank:XP_034190078.1;Parent=rna-XM_034334187.1
NW_023009271.1	Gnomon	CDS	788525	788855	.	+	0	Name=XP_034190078.1;ID=cds-XP_034190078.1;Dbxref=GeneID:117608693%2CGenbank:XP_034190078.1;Parent=rna-XM_034334187.1
NW_023009271.1	Gnomon	CDS	789588	789756	.	+	0	Name=XP_034190078.1;ID=cds-XP_034190078.1;Dbxref=GeneID:117608693%2CGenbank:XP_034190078.1;Parent=rna-XM_034334187.1
NW_023009271.1	Gnomon	CDS	790053	790082	.	+	0	Name=XP_034190078.1;ID=cds-XP_034190078.1;Dbxref=GeneID:117608693%2CGenbank:XP_034190078.1;Parent=rna-XM_034334187.1
NW_023009271.1	Gnomon	CDS	345241	345300	.	-	0	Name=XP_034189868.1;ID=cds-XP_034189868.1;Dbxref=GeneID:117608607%2CGenbank:XP_034189868.1;Parent=rna-XM_034333977.1
NW_023009271.1	Gnomon	CDS	343043	343103	.	-	0	Name=XP_034189868.1;ID=cds-XP_034189868.1;Dbxref=GeneID:117608607%2CGenbank:XP_034189868.1;Parent=rna-XM_034333977.1
NW_023009271.1	Gnomon	CDS	342389	342600	.	-	0	Name=XP_034189868.1;ID=cds-XP_034189868.1;Dbxref=GeneID:117608607%2CGenbank:XP_034189868.1;Parent=rna-XM_034333977.1
NW_023009271.1	Gnomon	CDS	341931	342020	.	-	0	Name=XP_034189868.1;ID=cds-XP_034189868.1;Dbxref=GeneID:117608607%2CGenbank:XP_034189868.1;Parent=rna-XM_034333977.1
NW_023009271.1	Gnomon	CDS	339506	339707	.	-	0	Name=XP_034189868.1;ID=cds-XP_034189868.1;Dbxref=GeneID:117608607%2CGenbank:XP_034189868.1;Parent=rna-XM_034333977.1
NW_023009271.1	Gnomon	CDS	339303	339432	.	-	0	Name=XP_034189868.1;ID=cds-XP_034189868.1;Dbxref=GeneID:117608607%2CGenbank:XP_034189868.1;Parent=rna-XM_034333977.1
NW_023009271.1	Gnomon	CDS	338077	338206	.	-	0	Name=XP_034189868.1;ID=cds-XP_034189868.1;Dbxref=GeneID:117608607%2CGenbank:XP_034189868.1;Parent=rna-XM_034333977.1
NW_023009271.1	Gnomon	CDS	337833	337975	.	-	0	Name=XP_034189868.1;ID=cds-XP_034189868.1;Dbxref=GeneID:117608607%2CGenbank:XP_034189868.1;Parent=rna-XM_034333977.1
NW_023009271.1	Gnomon	CDS	335619	335674	.	-	0	Name=XP_034189868.1;ID=cds-XP_034189868.1;Dbxref=GeneID:117608607%2CGenbank:XP_034189868.1;Parent=rna-XM_034333977.1
NW_023009271.1	Gnomon	CDS	333484	333610	.	-	0	Name=XP_034189868.1;ID=cds-XP_034189868.1;Dbxref=GeneID:117608607%2CGenbank:XP_034189868.1;Parent=rna-XM_034333977.1
NW_023009271.1	Gnomon	CDS	333010	333174	.	-	0	Name=XP_034189868.1;ID=cds-XP_034189868.1;Dbxref=GeneID:117608607%2CGenbank:XP_034189868.1;Parent=rna-XM_034333977.1
NW_023009271.1	Gnomon	CDS	332755	332881	.	-	0	Name=XP_034189868.1;ID=cds-XP_034189868.1;Dbxref=GeneID:117608607%2CGenbank:XP_034189868.1;Parent=rna-XM_034333977.1
NW_023009271.1	Gnomon	CDS	332570	332674	.	-	0	Name=XP_034189868.1;ID=cds-XP_034189868.1;Dbxref=GeneID:117608607%2CGenbank:XP_034189868.1;Parent=rna-XM_034333977.1
NW_023009271.1	Gnomon	CDS	332290	332441	.	-	0	Name=XP_034189868.1;ID=cds-XP_034189868.1;Dbxref=GeneID:117608607%2CGenbank:XP_034189868.1;Parent=rna-XM_034333977.1
NW_023009271.1	Gnomon	CDS	331684	332096	.	-	0	Name=XP_034189868.1;ID=cds-XP_034189868.1;Dbxref=GeneID:117608607%2CGenbank:XP_034189868.1;Parent=rna-XM_034333977.1
NW_023009271.1	Gnomon	CDS	330849	330985	.	-	0	Name=XP_034189868.1;ID=cds-XP_034189868.1;Dbxref=GeneID:117608607%2CGenbank:XP_034189868.1;Parent=rna-XM_034333977.1
NW_023009271.1	Gnomon	CDS	1772099	1772310	.	-	0	Name=XP_034189472.1;ID=cds-XP_034189472.1;Dbxref=GeneID:117608444%2CGenbank:XP_034189472.1;Parent=rna-XM_034333581.1
NW_023009271.1	Gnomon	CDS	1771717	1771968	.	-	0	Name=XP_034189472.1;ID=cds-XP_034189472.1;Dbxref=GeneID:117608444%2CGenbank:XP_034189472.1;Parent=rna-XM_034333581.1
NW_023009271.1	Gnomon	CDS	1771405	1771589	.	-	0	Name=XP_034189472.1;ID=cds-XP_034189472.1;Dbxref=GeneID:117608444%2CGenbank:XP_034189472.1;Parent=rna-XM_034333581.1
NW_023009271.1	Gnomon	CDS	1771021	1771250	.	-	0	Name=XP_034189472.1;ID=cds-XP_034189472.1;Dbxref=GeneID:117608444%2CGenbank:XP_034189472.1;Parent=rna-XM_034333581.1
NW_023009271.1	Gnomon	CDS	1770767	1770934	.	-	0	Name=XP_034189472.1;ID=cds-XP_034189472.1;Dbxref=GeneID:117608444%2CGenbank:XP_034189472.1;Parent=rna-XM_034333581.1
NW_023009271.1	Gnomon	CDS	1770534	1770674	.	-	0	Name=XP_034189472.1;ID=cds-XP_034189472.1;Dbxref=GeneID:117608444%2CGenbank:XP_034189472.1;Parent=rna-XM_034333581.1
NW_023009271.1	Gnomon	CDS	1770290	1770441	.	-	0	Name=XP_034189472.1;ID=cds-XP_034189472.1;Dbxref=GeneID:117608444%2CGenbank:XP_034189472.1;Parent=rna-XM_034333581.1
NW_023009271.1	Gnomon	CDS	1770000	1770202	.	-	0	Name=XP_034189472.1;ID=cds-XP_034189472.1;Dbxref=GeneID:117608444%2CGenbank:XP_034189472.1;Parent=rna-XM_034333581.1
NW_023009271.1	Gnomon	CDS	1769912	1769938	.	-	0	Name=XP_034189472.1;ID=cds-XP_034189472.1;Dbxref=GeneID:117608444%2CGenbank:XP_034189472.1;Parent=rna-XM_034333581.1
NW_023009271.1	Gnomon	CDS	1769699	1769859	.	-	0	Name=XP_034189472.1;ID=cds-XP_034189472.1;Dbxref=GeneID:117608444%2CGenbank:XP_034189472.1;Parent=rna-XM_034333581.1
NW_023009271.1	Gnomon	CDS	980399	980429	.	+	0	Name=XP_034190172.1;ID=cds-XP_034190172.1;Dbxref=GeneID:117608730%2CGenbank:XP_034190172.1;Parent=rna-XM_034334281.1
NW_023009271.1	Gnomon	CDS	980549	980772	.	+	0	Name=XP_034190172.1;ID=cds-XP_034190172.1;Dbxref=GeneID:117608730%2CGenbank:XP_034190172.1;Parent=rna-XM_034334281.1
NW_023009271.1	Gnomon	CDS	980842	980950	.	+	0	Name=XP_034190172.1;ID=cds-XP_034190172.1;Dbxref=GeneID:117608730%2CGenbank:XP_034190172.1;Parent=rna-XM_034334281.1
NW_023009271.1	Gnomon	CDS	981066	981262	.	+	0	Name=XP_034190172.1;ID=cds-XP_034190172.1;Dbxref=GeneID:117608730%2CGenbank:XP_034190172.1;Parent=rna-XM_034334281.1
NW_023009271.1	Gnomon	transcript	1472136	1484724	.	+	.	Name=XR_004582343.1;ID=rna-XR_004582343.1;Dbxref=GeneID:117608479%2CGenbank:XR_004582343.1;Parent=gene-LOC117608479
NW_023009271.1	Gnomon	exon	780226	780321	.	+	.	ID=exon-XM_034334194.1-10;Dbxref=GeneID:117608693%2CGenbank:XM_034334194.1;Parent=rna-XM_034334194.1
NW_023009271.1	Gnomon	exon	781424	781607	.	+	.	ID=exon-XM_034334194.1-13;Dbxref=GeneID:117608693%2CGenbank:XM_034334194.1;Parent=rna-XM_034334194.1
NW_023009271.1	Gnomon	exon	781678	786812	.	+	.	ID=exon-XM_034334194.1-14;Dbxref=GeneID:117608693%2CGenbank:XM_034334194.1;Parent=rna-XM_034334194.1
NW_023009271.1	Gnomon	exon	780491	780658	.	+	.	ID=exon-XM_034334194.1-11;Dbxref=GeneID:117608693%2CGenbank:XM_034334194.1;Parent=rna-XM_034334194.1
NW_023009271.1	Gnomon	exon	781003	781359	.	+	.	ID=exon-XM_034334194.1-12;Dbxref=GeneID:117608693%2CGenbank:XM_034334194.1;Parent=rna-XM_034334194.1
NW_023009271.1	Gnomon	exon	788070	788159	.	+	.	ID=exon-XM_034334194.1-17;Dbxref=GeneID:117608693%2CGenbank:XM_034334194.1;Parent=rna-XM_034334194.1
NW_023009271.1	Gnomon	exon	788252	788408	.	+	.	ID=exon-XM_034334194.1-18;Dbxref=GeneID:117608693%2CGenbank:XM_034334194.1;Parent=rna-XM_034334194.1
NW_023009271.1	Gnomon	exon	787458	787655	.	+	.	ID=exon-XM_034334194.1-15;Dbxref=GeneID:117608693%2CGenbank:XM_034334194.1;Parent=rna-XM_034334194.1
NW_023009271.1	Gnomon	exon	787715	787993	.	+	.	ID=exon-XM_034334194.1-16;Dbxref=GeneID:117608693%2CGenbank:XM_034334194.1;Parent=rna-XM_034334194.1
NW_023009271.1	Gnomon	exon	788525	788855	.	+	.	ID=exon-XM_034334194.1-19;Dbxref=GeneID:117608693%2CGenbank:XM_034334194.1;Parent=rna-XM_034334194.1
NW_023009271.1	Gnomon	exon	789588	789756	.	+	.	ID=exon-XM_034334194.1-20;Dbxref=GeneID:117608693%2CGenbank:XM_034334194.1;Parent=rna-XM_034334194.1
NW_023009271.1	Gnomon	exon	790053	790537	.	+	.	ID=exon-XM_034334194.1-21;Dbxref=GeneID:117608693%2CGenbank:XM_034334194.1;Parent=rna-XM_034334194.1
NW_023009271.1	Gnomon	transcript	1472136	1488320	.	+	.	Name=XR_004582344.1;ID=rna-XR_004582344.1;Dbxref=GeneID:117608479%2CGenbank:XR_004582344.1;Parent=gene-LOC117608479
NW_023009271.1	Gnomon	exon	1602905	1603161	.	+	.	ID=exon-XM_034333630.1-4;Dbxref=GeneID:117608463%2CGenbank:XM_034333630.1;Parent=rna-XM_034333630.1
NW_023009271.1	Gnomon	exon	1603241	1603400	.	+	.	ID=exon-XM_034333630.1-5;Dbxref=GeneID:117608463%2CGenbank:XM_034333630.1;Parent=rna-XM_034333630.1
NW_023009271.1	Gnomon	exon	1603490	1603780	.	+	.	ID=exon-XM_034333630.1-6;Dbxref=GeneID:117608463%2CGenbank:XM_034333630.1;Parent=rna-XM_034333630.1
NW_023009271.1	Gnomon	exon	1603871	1604551	.	+	.	ID=exon-XM_034333630.1-7;Dbxref=GeneID:117608463%2CGenbank:XM_034333630.1;Parent=rna-XM_034333630.1
NW_023009271.1	Gnomon	exon	1601432	1601923	.	+	.	ID=exon-XM_034333630.1-1;Dbxref=GeneID:117608463%2CGenbank:XM_034333630.1;Parent=rna-XM_034333630.1
NW_023009271.1	Gnomon	exon	1602023	1602475	.	+	.	ID=exon-XM_034333630.1-2;Dbxref=GeneID:117608463%2CGenbank:XM_034333630.1;Parent=rna-XM_034333630.1
NW_023009271.1	Gnomon	exon	1602553	1602810	.	+	.	ID=exon-XM_034333630.1-3;Dbxref=GeneID:117608463%2CGenbank:XM_034333630.1;Parent=rna-XM_034333630.1
NW_023009271.1	Gnomon	exon	1604624	1604893	.	+	.	ID=exon-XM_034333630.1-8;Dbxref=GeneID:117608463%2CGenbank:XM_034333630.1;Parent=rna-XM_034333630.1
NW_023009271.1	Gnomon	exon	1604966	1605130	.	+	.	ID=exon-XM_034333630.1-9;Dbxref=GeneID:117608463%2CGenbank:XM_034333630.1;Parent=rna-XM_034333630.1
NW_023009271.1	Gnomon	CDS	1508674	1508825	.	+	0	Name=XP_034189628.1;ID=cds-XP_034189628.1;Dbxref=GeneID:117608505%2CGenbank:XP_034189628.1;Parent=rna-XM_034333737.1
NW_023009271.1	Gnomon	CDS	1509078	1509164	.	+	0	Name=XP_034189628.1;ID=cds-XP_034189628.1;Dbxref=GeneID:117608505%2CGenbank:XP_034189628.1;Parent=rna-XM_034333737.1
NW_023009271.1	Gnomon	CDS	1509224	1509384	.	+	0	Name=XP_034189628.1;ID=cds-XP_034189628.1;Dbxref=GeneID:117608505%2CGenbank:XP_034189628.1;Parent=rna-XM_034333737.1
NW_023009271.1	Gnomon	CDS	1509473	1509609	.	+	0	Name=XP_034189628.1;ID=cds-XP_034189628.1;Dbxref=GeneID:117608505%2CGenbank:XP_034189628.1;Parent=rna-XM_034333737.1
NW_023009271.1	Gnomon	mRNA	602774	606470	.	+	.	Name=XM_034334223.1;ID=rna-XM_034334223.1;Dbxref=GeneID:117608702%2CGenbank:XM_034334223.1;Parent=gene-LOC117608702
NW_023009271.1	Gnomon	exon	999859	1000153	.	+	.	ID=exon-XM_034334080.1-4;Dbxref=GeneID:117608646%2CGenbank:XM_034334080.1;Parent=rna-XM_034334080.1
NW_023009271.1	Gnomon	exon	456809	456866	.	+	.	ID=exon-XM_034333777.1-1;Dbxref=GeneID:117608526%2CGenbank:XM_034333777.1;Parent=rna-XM_034333777.1
NW_023009271.1	Gnomon	exon	457550	457616	.	+	.	ID=exon-XM_034333777.1-2;Dbxref=GeneID:117608526%2CGenbank:XM_034333777.1;Parent=rna-XM_034333777.1
NW_023009271.1	Gnomon	exon	458046	458285	.	+	.	ID=exon-XM_034333777.1-3;Dbxref=GeneID:117608526%2CGenbank:XM_034333777.1;Parent=rna-XM_034333777.1
NW_023009271.1	Gnomon	exon	1444015	1444137	.	-	.	ID=exon-XM_034333701.1-12;Dbxref=GeneID:117608487%2CGenbank:XM_034333701.1;Parent=rna-XM_034333701.1
NW_023009271.1	Gnomon	exon	1444357	1444591	.	-	.	ID=exon-XM_034333701.1-10;Dbxref=GeneID:117608487%2CGenbank:XM_034333701.1;Parent=rna-XM_034333701.1
NW_023009271.1	Gnomon	exon	998461	998669	.	+	.	ID=exon-XM_034334080.1-1;Dbxref=GeneID:117608646%2CGenbank:XM_034334080.1;Parent=rna-XM_034334080.1
NW_023009271.1	Gnomon	exon	1444228	1444273	.	-	.	ID=exon-XM_034333701.1-11;Dbxref=GeneID:117608487%2CGenbank:XM_034333701.1;Parent=rna-XM_034333701.1
NW_023009271.1	Gnomon	exon	999260	999478	.	+	.	ID=exon-XM_034334080.1-2;Dbxref=GeneID:117608646%2CGenbank:XM_034334080.1;Parent=rna-XM_034334080.1
NW_023009271.1	Gnomon	exon	999550	999782	.	+	.	ID=exon-XM_034334080.1-3;Dbxref=GeneID:117608646%2CGenbank:XM_034334080.1;Parent=rna-XM_034334080.1
NW_023009271.1	Gnomon	exon	1593302	1593723	.	-	.	ID=exon-XM_034333704.1-8;Dbxref=GeneID:117608490%2CGenbank:XM_034333704.1;Parent=rna-XM_034333704.1
NW_023009271.1	Gnomon	exon	458357	458537	.	+	.	ID=exon-XM_034333777.1-4;Dbxref=GeneID:117608526%2CGenbank:XM_034333777.1;Parent=rna-XM_034333777.1
NW_023009271.1	Gnomon	exon	1594442	1594636	.	-	.	ID=exon-XM_034333704.1-4;Dbxref=GeneID:117608490%2CGenbank:XM_034333704.1;Parent=rna-XM_034333704.1
NW_023009271.1	Gnomon	exon	458627	459351	.	+	.	ID=exon-XM_034333777.1-5;Dbxref=GeneID:117608526%2CGenbank:XM_034333777.1;Parent=rna-XM_034333777.1
NW_023009271.1	Gnomon	exon	1594227	1594346	.	-	.	ID=exon-XM_034333704.1-5;Dbxref=GeneID:117608490%2CGenbank:XM_034333704.1;Parent=rna-XM_034333704.1
NW_023009271.1	Gnomon	exon	459430	459705	.	+	.	ID=exon-XM_034333777.1-6;Dbxref=GeneID:117608526%2CGenbank:XM_034333777.1;Parent=rna-XM_034333777.1
NW_023009271.1	Gnomon	exon	1594042	1594148	.	-	.	ID=exon-XM_034333704.1-6;Dbxref=GeneID:117608490%2CGenbank:XM_034333704.1;Parent=rna-XM_034333704.1
NW_023009271.1	Gnomon	exon	459788	460121	.	+	.	ID=exon-XM_034333777.1-7;Dbxref=GeneID:117608526%2CGenbank:XM_034333777.1;Parent=rna-XM_034333777.1
NW_023009271.1	Gnomon	exon	1593793	1593972	.	-	.	ID=exon-XM_034333704.1-7;Dbxref=GeneID:117608490%2CGenbank:XM_034333704.1;Parent=rna-XM_034333704.1
NW_023009271.1	Gnomon	exon	460199	460942	.	+	.	ID=exon-XM_034333777.1-8;Dbxref=GeneID:117608526%2CGenbank:XM_034333777.1;Parent=rna-XM_034333777.1
NW_023009271.1	Gnomon	exon	461034	461521	.	+	.	ID=exon-XM_034333777.1-9;Dbxref=GeneID:117608526%2CGenbank:XM_034333777.1;Parent=rna-XM_034333777.1
NW_023009271.1	Gnomon	exon	1595469	1595608	.	-	.	ID=exon-XM_034333704.1-1;Dbxref=GeneID:117608490%2CGenbank:XM_034333704.1;Parent=rna-XM_034333704.1
NW_023009271.1	Gnomon	exon	1595047	1595229	.	-	.	ID=exon-XM_034333704.1-2;Dbxref=GeneID:117608490%2CGenbank:XM_034333704.1;Parent=rna-XM_034333704.1
NW_023009271.1	Gnomon	exon	1594728	1594925	.	-	.	ID=exon-XM_034333704.1-3;Dbxref=GeneID:117608490%2CGenbank:XM_034333704.1;Parent=rna-XM_034333704.1
NW_023009271.1	Gnomon	exon	967166	967484	.	-	.	ID=exon-XM_034334269.1-9;Dbxref=GeneID:117608729%2CGenbank:XM_034334269.1;Parent=rna-XM_034334269.1
NW_023009271.1	Gnomon	exon	968763	968924	.	-	.	ID=exon-XM_034334269.1-7;Dbxref=GeneID:117608729%2CGenbank:XM_034334269.1;Parent=rna-XM_034334269.1
NW_023009271.1	Gnomon	exon	968354	968681	.	-	.	ID=exon-XM_034334269.1-8;Dbxref=GeneID:117608729%2CGenbank:XM_034334269.1;Parent=rna-XM_034334269.1
NW_023009271.1	Gnomon	exon	382291	382422	.	-	.	ID=exon-XM_034334010.1-7;Dbxref=GeneID:117608615%2CGenbank:XM_034334010.1;Parent=rna-XM_034334010.1
NW_023009271.1	Gnomon	exon	381961	382103	.	-	.	ID=exon-XM_034334010.1-8;Dbxref=GeneID:117608615%2CGenbank:XM_034334010.1;Parent=rna-XM_034334010.1
NW_023009271.1	Gnomon	exon	382766	382926	.	-	.	ID=exon-XM_034334010.1-5;Dbxref=GeneID:117608615%2CGenbank:XM_034334010.1;Parent=rna-XM_034334010.1
NW_023009271.1	Gnomon	exon	382508	382702	.	-	.	ID=exon-XM_034334010.1-6;Dbxref=GeneID:117608615%2CGenbank:XM_034334010.1;Parent=rna-XM_034334010.1
NW_023009271.1	Gnomon	exon	383341	383456	.	-	.	ID=exon-XM_034334010.1-3;Dbxref=GeneID:117608615%2CGenbank:XM_034334010.1;Parent=rna-XM_034334010.1
NW_023009271.1	Gnomon	exon	970992	971156	.	-	.	ID=exon-XM_034334269.1-1;Dbxref=GeneID:117608729%2CGenbank:XM_034334269.1;Parent=rna-XM_034334269.1
NW_023009271.1	Gnomon	exon	383001	383264	.	-	.	ID=exon-XM_034334010.1-4;Dbxref=GeneID:117608615%2CGenbank:XM_034334010.1;Parent=rna-XM_034334010.1
NW_023009271.1	Gnomon	exon	970037	970892	.	-	.	ID=exon-XM_034334269.1-2;Dbxref=GeneID:117608729%2CGenbank:XM_034334269.1;Parent=rna-XM_034334269.1
NW_023009271.1	Gnomon	exon	1557335	1560016	.	+	.	ID=exon-XR_004582353.1-1;Dbxref=GeneID:117608515%2CGenbank:XR_004582353.1;Parent=rna-XR_004582353.1
NW_023009271.1	Gnomon	exon	383726	383914	.	-	.	ID=exon-XM_034334010.1-1;Dbxref=GeneID:117608615%2CGenbank:XM_034334010.1;Parent=rna-XM_034334010.1
NW_023009271.1	Gnomon	exon	383527	383650	.	-	.	ID=exon-XM_034334010.1-2;Dbxref=GeneID:117608615%2CGenbank:XM_034334010.1;Parent=rna-XM_034334010.1
NW_023009271.1	Gnomon	exon	969245	969418	.	-	.	ID=exon-XM_034334269.1-5;Dbxref=GeneID:117608729%2CGenbank:XM_034334269.1;Parent=rna-XM_034334269.1
NW_023009271.1	Gnomon	exon	1562521	1565187	.	+	.	ID=exon-XR_004582353.1-4;Dbxref=GeneID:117608515%2CGenbank:XR_004582353.1;Parent=rna-XR_004582353.1
NW_023009271.1	Gnomon	exon	969000	969152	.	-	.	ID=exon-XM_034334269.1-6;Dbxref=GeneID:117608729%2CGenbank:XM_034334269.1;Parent=rna-XM_034334269.1
NW_023009271.1	Gnomon	exon	969894	969960	.	-	.	ID=exon-XM_034334269.1-3;Dbxref=GeneID:117608729%2CGenbank:XM_034334269.1;Parent=rna-XM_034334269.1
NW_023009271.1	Gnomon	exon	1561747	1561987	.	+	.	ID=exon-XR_004582353.1-2;Dbxref=GeneID:117608515%2CGenbank:XR_004582353.1;Parent=rna-XR_004582353.1
NW_023009271.1	Gnomon	exon	969503	969835	.	-	.	ID=exon-XM_034334269.1-4;Dbxref=GeneID:117608729%2CGenbank:XM_034334269.1;Parent=rna-XM_034334269.1
NW_023009271.1	Gnomon	exon	1562065	1562283	.	+	.	ID=exon-XR_004582353.1-3;Dbxref=GeneID:117608515%2CGenbank:XR_004582353.1;Parent=rna-XR_004582353.1
NW_023009271.1	Gnomon	mRNA	1961014	1962242	.	+	.	Name=XM_034333873.1;ID=rna-XM_034333873.1;Dbxref=GeneID:117608566%2CGenbank:XM_034333873.1;Parent=gene-LOC117608566
NW_023009271.1	Gnomon	mRNA	404029	406291	.	-	.	Name=XM_034334128.1;ID=rna-XM_034334128.1;Dbxref=GeneID:117608670%2CGenbank:XM_034334128.1;Parent=gene-LOC117608670
NW_023009271.1	Gnomon	CDS	1028529	1028750	.	+	0	Name=XP_034189963.1;ID=cds-XP_034189963.1;Dbxref=GeneID:117608641%2CGenbank:XP_034189963.1;Parent=rna-XM_034334072.1
NW_023009271.1	Gnomon	CDS	1029368	1029908	.	+	0	Name=XP_034189963.1;ID=cds-XP_034189963.1;Dbxref=GeneID:117608641%2CGenbank:XP_034189963.1;Parent=rna-XM_034334072.1
NW_023009271.1	Gnomon	CDS	1030003	1030138	.	+	0	Name=XP_034189963.1;ID=cds-XP_034189963.1;Dbxref=GeneID:117608641%2CGenbank:XP_034189963.1;Parent=rna-XM_034334072.1
NW_023009271.1	Gnomon	CDS	1030207	1030513	.	+	0	Name=XP_034189963.1;ID=cds-XP_034189963.1;Dbxref=GeneID:117608641%2CGenbank:XP_034189963.1;Parent=rna-XM_034334072.1
NW_023009271.1	Gnomon	CDS	1030652	1030804	.	+	0	Name=XP_034189963.1;ID=cds-XP_034189963.1;Dbxref=GeneID:117608641%2CGenbank:XP_034189963.1;Parent=rna-XM_034334072.1
NW_023009271.1	Gnomon	mRNA	945695	947658	.	+	.	Name=XM_034333875.1;ID=rna-XM_034333875.1;Dbxref=GeneID:117608567%2CGenbank:XM_034333875.1;Parent=gene-LOC117608567
NW_023009271.1	Gnomon	CDS	773308	773424	.	+	0	Name=XP_034190079.1;ID=cds-XP_034190079.1;Dbxref=GeneID:117608693%2CGenbank:XP_034190079.1;Parent=rna-XM_034334188.1
NW_023009271.1	Gnomon	CDS	775251	775340	.	+	0	Name=XP_034190079.1;ID=cds-XP_034190079.1;Dbxref=GeneID:117608693%2CGenbank:XP_034190079.1;Parent=rna-XM_034334188.1
NW_023009271.1	Gnomon	CDS	775429	775830	.	+	0	Name=XP_034190079.1;ID=cds-XP_034190079.1;Dbxref=GeneID:117608693%2CGenbank:XP_034190079.1;Parent=rna-XM_034334188.1
NW_023009271.1	Gnomon	CDS	777112	777318	.	+	0	Name=XP_034190079.1;ID=cds-XP_034190079.1;Dbxref=GeneID:117608693%2CGenbank:XP_034190079.1;Parent=rna-XM_034334188.1
NW_023009271.1	Gnomon	CDS	777393	777620	.	+	0	Name=XP_034190079.1;ID=cds-XP_034190079.1;Dbxref=GeneID:117608693%2CGenbank:XP_034190079.1;Parent=rna-XM_034334188.1
NW_023009271.1	Gnomon	CDS	777688	778151	.	+	0	Name=XP_034190079.1;ID=cds-XP_034190079.1;Dbxref=GeneID:117608693%2CGenbank:XP_034190079.1;Parent=rna-XM_034334188.1
NW_023009271.1	Gnomon	CDS	778219	779309	.	+	0	Name=XP_034190079.1;ID=cds-XP_034190079.1;Dbxref=GeneID:117608693%2CGenbank:XP_034190079.1;Parent=rna-XM_034334188.1
NW_023009271.1	Gnomon	CDS	779901	780118	.	+	0	Name=XP_034190079.1;ID=cds-XP_034190079.1;Dbxref=GeneID:117608693%2CGenbank:XP_034190079.1;Parent=rna-XM_034334188.1
NW_023009271.1	Gnomon	CDS	780226	780321	.	+	0	Name=XP_034190079.1;ID=cds-XP_034190079.1;Dbxref=GeneID:117608693%2CGenbank:XP_034190079.1;Parent=rna-XM_034334188.1
NW_023009271.1	Gnomon	CDS	780503	780658	.	+	0	Name=XP_034190079.1;ID=cds-XP_034190079.1;Dbxref=GeneID:117608693%2CGenbank:XP_034190079.1;Parent=rna-XM_034334188.1
NW_023009271.1	Gnomon	CDS	781003	781359	.	+	0	Name=XP_034190079.1;ID=cds-XP_034190079.1;Dbxref=GeneID:117608693%2CGenbank:XP_034190079.1;Parent=rna-XM_034334188.1
NW_023009271.1	Gnomon	CDS	781424	781607	.	+	0	Name=XP_034190079.1;ID=cds-XP_034190079.1;Dbxref=GeneID:117608693%2CGenbank:XP_034190079.1;Parent=rna-XM_034334188.1
NW_023009271.1	Gnomon	CDS	781678	786812	.	+	0	Name=XP_034190079.1;ID=cds-XP_034190079.1;Dbxref=GeneID:117608693%2CGenbank:XP_034190079.1;Parent=rna-XM_034334188.1
NW_023009271.1	Gnomon	CDS	787458	787655	.	+	0	Name=XP_034190079.1;ID=cds-XP_034190079.1;Dbxref=GeneID:117608693%2CGenbank:XP_034190079.1;Parent=rna-XM_034334188.1
NW_023009271.1	Gnomon	CDS	787715	787993	.	+	0	Name=XP_034190079.1;ID=cds-XP_034190079.1;Dbxref=GeneID:117608693%2CGenbank:XP_034190079.1;Parent=rna-XM_034334188.1
NW_023009271.1	Gnomon	CDS	788070	788159	.	+	0	Name=XP_034190079.1;ID=cds-XP_034190079.1;Dbxref=GeneID:117608693%2CGenbank:XP_034190079.1;Parent=rna-XM_034334188.1
NW_023009271.1	Gnomon	CDS	788252	788408	.	+	0	Name=XP_034190079.1;ID=cds-XP_034190079.1;Dbxref=GeneID:117608693%2CGenbank:XP_034190079.1;Parent=rna-XM_034334188.1
NW_023009271.1	Gnomon	CDS	788525	788855	.	+	0	Name=XP_034190079.1;ID=cds-XP_034190079.1;Dbxref=GeneID:117608693%2CGenbank:XP_034190079.1;Parent=rna-XM_034334188.1
NW_023009271.1	Gnomon	CDS	789588	789756	.	+	0	Name=XP_034190079.1;ID=cds-XP_034190079.1;Dbxref=GeneID:117608693%2CGenbank:XP_034190079.1;Parent=rna-XM_034334188.1
NW_023009271.1	Gnomon	CDS	790053	790082	.	+	0	Name=XP_034190079.1;ID=cds-XP_034190079.1;Dbxref=GeneID:117608693%2CGenbank:XP_034190079.1;Parent=rna-XM_034334188.1
NW_023009271.1	Gnomon	exon	979932	980112	.	+	.	ID=exon-XM_034334270.1-1;Dbxref=GeneID:117608730%2CGenbank:XM_034334270.1;Parent=rna-XM_034334270.1
NW_023009271.1	Gnomon	exon	980364	980429	.	+	.	ID=exon-XM_034334270.1-2;Dbxref=GeneID:117608730%2CGenbank:XM_034334270.1;Parent=rna-XM_034334270.1
NW_023009271.1	Gnomon	exon	980549	980772	.	+	.	ID=exon-XM_034334270.1-3;Dbxref=GeneID:117608730%2CGenbank:XM_034334270.1;Parent=rna-XM_034334270.1
NW_023009271.1	Gnomon	exon	980842	980950	.	+	.	ID=exon-XM_034334270.1-4;Dbxref=GeneID:117608730%2CGenbank:XM_034334270.1;Parent=rna-XM_034334270.1
NW_023009271.1	Gnomon	exon	981066	981283	.	+	.	ID=exon-XM_034334270.1-5;Dbxref=GeneID:117608730%2CGenbank:XM_034334270.1;Parent=rna-XM_034334270.1
NW_023009271.1	Gnomon	exon	986713	987294	.	+	.	ID=exon-XM_034334270.1-6;Dbxref=GeneID:117608730%2CGenbank:XM_034334270.1;Parent=rna-XM_034334270.1
NW_023009271.1	Gnomon	mRNA	1601432	1612436	.	+	.	Name=XM_034333635.1;ID=rna-XM_034333635.1;Dbxref=GeneID:117608463%2CGenbank:XM_034333635.1;Parent=gene-LOC117608463
NW_023009271.1	Gnomon	exon	1855152	1855358	.	+	.	ID=exon-XM_034333964.1-4;Dbxref=GeneID:117608599%2CGenbank:XM_034333964.1;Parent=rna-XM_034333964.1
NW_023009271.1	Gnomon	exon	1855425	1855687	.	+	.	ID=exon-XM_034333964.1-5;Dbxref=GeneID:117608599%2CGenbank:XM_034333964.1;Parent=rna-XM_034333964.1
NW_023009271.1	Gnomon	exon	1854664	1854808	.	+	.	ID=exon-XM_034333964.1-2;Dbxref=GeneID:117608599%2CGenbank:XM_034333964.1;Parent=rna-XM_034333964.1
NW_023009271.1	Gnomon	exon	1854877	1855084	.	+	.	ID=exon-XM_034333964.1-3;Dbxref=GeneID:117608599%2CGenbank:XM_034333964.1;Parent=rna-XM_034333964.1
NW_023009271.1	Gnomon	exon	1854508	1854593	.	+	.	ID=exon-XM_034333964.1-1;Dbxref=GeneID:117608599%2CGenbank:XM_034333964.1;Parent=rna-XM_034333964.1
NW_023009271.1	Gnomon	exon	430317	430486	.	+	.	ID=exon-XM_034334114.1-10;Dbxref=GeneID:117608666%2CGenbank:XM_034334114.1;Parent=rna-XM_034334114.1
NW_023009271.1	Gnomon	exon	430578	431040	.	+	.	ID=exon-XM_034334114.1-11;Dbxref=GeneID:117608666%2CGenbank:XM_034334114.1;Parent=rna-XM_034334114.1
NW_023009271.1	Gnomon	exon	431119	432016	.	+	.	ID=exon-XM_034334114.1-12;Dbxref=GeneID:117608666%2CGenbank:XM_034334114.1;Parent=rna-XM_034334114.1
NW_023009271.1	Gnomon	CDS	345241	345300	.	-	0	Name=XP_034189869.1;ID=cds-XP_034189869.1;Dbxref=GeneID:117608607%2CGenbank:XP_034189869.1;Parent=rna-XM_034333978.1
NW_023009271.1	Gnomon	CDS	343043	343103	.	-	0	Name=XP_034189869.1;ID=cds-XP_034189869.1;Dbxref=GeneID:117608607%2CGenbank:XP_034189869.1;Parent=rna-XM_034333978.1
NW_023009271.1	Gnomon	CDS	342389	342600	.	-	0	Name=XP_034189869.1;ID=cds-XP_034189869.1;Dbxref=GeneID:117608607%2CGenbank:XP_034189869.1;Parent=rna-XM_034333978.1
NW_023009271.1	Gnomon	CDS	341931	342020	.	-	0	Name=XP_034189869.1;ID=cds-XP_034189869.1;Dbxref=GeneID:117608607%2CGenbank:XP_034189869.1;Parent=rna-XM_034333978.1
NW_023009271.1	Gnomon	CDS	339506	339707	.	-	0	Name=XP_034189869.1;ID=cds-XP_034189869.1;Dbxref=GeneID:117608607%2CGenbank:XP_034189869.1;Parent=rna-XM_034333978.1
NW_023009271.1	Gnomon	CDS	339303	339432	.	-	0	Name=XP_034189869.1;ID=cds-XP_034189869.1;Dbxref=GeneID:117608607%2CGenbank:XP_034189869.1;Parent=rna-XM_034333978.1
NW_023009271.1	Gnomon	CDS	338077	338206	.	-	0	Name=XP_034189869.1;ID=cds-XP_034189869.1;Dbxref=GeneID:117608607%2CGenbank:XP_034189869.1;Parent=rna-XM_034333978.1
NW_023009271.1	Gnomon	CDS	337833	337975	.	-	0	Name=XP_034189869.1;ID=cds-XP_034189869.1;Dbxref=GeneID:117608607%2CGenbank:XP_034189869.1;Parent=rna-XM_034333978.1
NW_023009271.1	Gnomon	CDS	335619	335674	.	-	0	Name=XP_034189869.1;ID=cds-XP_034189869.1;Dbxref=GeneID:117608607%2CGenbank:XP_034189869.1;Parent=rna-XM_034333978.1
NW_023009271.1	Gnomon	CDS	333484	333610	.	-	0	Name=XP_034189869.1;ID=cds-XP_034189869.1;Dbxref=GeneID:117608607%2CGenbank:XP_034189869.1;Parent=rna-XM_034333978.1
NW_023009271.1	Gnomon	CDS	333010	333174	.	-	0	Name=XP_034189869.1;ID=cds-XP_034189869.1;Dbxref=GeneID:117608607%2CGenbank:XP_034189869.1;Parent=rna-XM_034333978.1
NW_023009271.1	Gnomon	CDS	332755	332881	.	-	0	Name=XP_034189869.1;ID=cds-XP_034189869.1;Dbxref=GeneID:117608607%2CGenbank:XP_034189869.1;Parent=rna-XM_034333978.1
NW_023009271.1	Gnomon	CDS	332570	332674	.	-	0	Name=XP_034189869.1;ID=cds-XP_034189869.1;Dbxref=GeneID:117608607%2CGenbank:XP_034189869.1;Parent=rna-XM_034333978.1
NW_023009271.1	Gnomon	CDS	332290	332441	.	-	0	Name=XP_034189869.1;ID=cds-XP_034189869.1;Dbxref=GeneID:117608607%2CGenbank:XP_034189869.1;Parent=rna-XM_034333978.1
NW_023009271.1	Gnomon	CDS	331684	332096	.	-	0	Name=XP_034189869.1;ID=cds-XP_034189869.1;Dbxref=GeneID:117608607%2CGenbank:XP_034189869.1;Parent=rna-XM_034333978.1
NW_023009271.1	Gnomon	CDS	330849	330985	.	-	0	Name=XP_034189869.1;ID=cds-XP_034189869.1;Dbxref=GeneID:117608607%2CGenbank:XP_034189869.1;Parent=rna-XM_034333978.1
NW_023009271.1	Gnomon	CDS	980399	980429	.	+	0	Name=XP_034190173.1;ID=cds-XP_034190173.1;Dbxref=GeneID:117608730%2CGenbank:XP_034190173.1;Parent=rna-XM_034334282.1
NW_023009271.1	Gnomon	CDS	980549	980772	.	+	0	Name=XP_034190173.1;ID=cds-XP_034190173.1;Dbxref=GeneID:117608730%2CGenbank:XP_034190173.1;Parent=rna-XM_034334282.1
NW_023009271.1	Gnomon	CDS	980842	980950	.	+	0	Name=XP_034190173.1;ID=cds-XP_034190173.1;Dbxref=GeneID:117608730%2CGenbank:XP_034190173.1;Parent=rna-XM_034334282.1
NW_023009271.1	Gnomon	CDS	981066	981262	.	+	0	Name=XP_034190173.1;ID=cds-XP_034190173.1;Dbxref=GeneID:117608730%2CGenbank:XP_034190173.1;Parent=rna-XM_034334282.1
NW_023009271.1	Gnomon	CDS	1054744	1054826	.	+	0	Name=XP_034189723.1;ID=cds-XP_034189723.1;Dbxref=GeneID:117608549%2CGenbank:XP_034189723.1;Parent=rna-XM_034333832.1
NW_023009271.1	Gnomon	CDS	1054904	1055034	.	+	0	Name=XP_034189723.1;ID=cds-XP_034189723.1;Dbxref=GeneID:117608549%2CGenbank:XP_034189723.1;Parent=rna-XM_034333832.1
NW_023009271.1	Gnomon	CDS	1055309	1055477	.	+	0	Name=XP_034189723.1;ID=cds-XP_034189723.1;Dbxref=GeneID:117608549%2CGenbank:XP_034189723.1;Parent=rna-XM_034333832.1
NW_023009271.1	Gnomon	CDS	1055553	1055655	.	+	0	Name=XP_034189723.1;ID=cds-XP_034189723.1;Dbxref=GeneID:117608549%2CGenbank:XP_034189723.1;Parent=rna-XM_034333832.1
NW_023009271.1	Gnomon	CDS	1057517	1057839	.	+	0	Name=XP_034189723.1;ID=cds-XP_034189723.1;Dbxref=GeneID:117608549%2CGenbank:XP_034189723.1;Parent=rna-XM_034333832.1
NW_023009271.1	Gnomon	CDS	1057922	1058236	.	+	0	Name=XP_034189723.1;ID=cds-XP_034189723.1;Dbxref=GeneID:117608549%2CGenbank:XP_034189723.1;Parent=rna-XM_034333832.1
NW_023009271.1	Gnomon	CDS	1058438	1058589	.	+	0	Name=XP_034189723.1;ID=cds-XP_034189723.1;Dbxref=GeneID:117608549%2CGenbank:XP_034189723.1;Parent=rna-XM_034333832.1
NW_023009271.1	Gnomon	CDS	1058663	1058906	.	+	0	Name=XP_034189723.1;ID=cds-XP_034189723.1;Dbxref=GeneID:117608549%2CGenbank:XP_034189723.1;Parent=rna-XM_034333832.1
NW_023009271.1	Gnomon	CDS	1058985	1059367	.	+	0	Name=XP_034189723.1;ID=cds-XP_034189723.1;Dbxref=GeneID:117608549%2CGenbank:XP_034189723.1;Parent=rna-XM_034333832.1
NW_023009271.1	Gnomon	CDS	1059439	1059764	.	+	0	Name=XP_034189723.1;ID=cds-XP_034189723.1;Dbxref=GeneID:117608549%2CGenbank:XP_034189723.1;Parent=rna-XM_034333832.1
NW_023009271.1	Gnomon	CDS	1059865	1060156	.	+	0	Name=XP_034189723.1;ID=cds-XP_034189723.1;Dbxref=GeneID:117608549%2CGenbank:XP_034189723.1;Parent=rna-XM_034333832.1
NW_023009271.1	Gnomon	CDS	1060402	1060629	.	+	0	Name=XP_034189723.1;ID=cds-XP_034189723.1;Dbxref=GeneID:117608549%2CGenbank:XP_034189723.1;Parent=rna-XM_034333832.1
NW_023009271.1	Gnomon	CDS	1060801	1060903	.	+	0	Name=XP_034189723.1;ID=cds-XP_034189723.1;Dbxref=GeneID:117608549%2CGenbank:XP_034189723.1;Parent=rna-XM_034333832.1
NW_023009271.1	Gnomon	CDS	1060981	1061250	.	+	0	Name=XP_034189723.1;ID=cds-XP_034189723.1;Dbxref=GeneID:117608549%2CGenbank:XP_034189723.1;Parent=rna-XM_034333832.1
NW_023009271.1	Gnomon	CDS	1061310	1061604	.	+	0	Name=XP_034189723.1;ID=cds-XP_034189723.1;Dbxref=GeneID:117608549%2CGenbank:XP_034189723.1;Parent=rna-XM_034333832.1
NW_023009271.1	Gnomon	CDS	1061682	1062011	.	+	0	Name=XP_034189723.1;ID=cds-XP_034189723.1;Dbxref=GeneID:117608549%2CGenbank:XP_034189723.1;Parent=rna-XM_034333832.1
NW_023009271.1	Gnomon	CDS	1062093	1062188	.	+	0	Name=XP_034189723.1;ID=cds-XP_034189723.1;Dbxref=GeneID:117608549%2CGenbank:XP_034189723.1;Parent=rna-XM_034333832.1
NW_023009271.1	Gnomon	CDS	1062253	1062384	.	+	0	Name=XP_034189723.1;ID=cds-XP_034189723.1;Dbxref=GeneID:117608549%2CGenbank:XP_034189723.1;Parent=rna-XM_034333832.1
NW_023009271.1	Gnomon	CDS	1062455	1062745	.	+	0	Name=XP_034189723.1;ID=cds-XP_034189723.1;Dbxref=GeneID:117608549%2CGenbank:XP_034189723.1;Parent=rna-XM_034333832.1
NW_023009271.1	Gnomon	transcript	1472136	1484722	.	+	.	Name=XR_004582342.1;ID=rna-XR_004582342.1;Dbxref=GeneID:117608479%2CGenbank:XR_004582342.1;Parent=gene-LOC117608479
NW_023009271.1	Gnomon	exon	1083346	1083677	.	+	.	ID=exon-XM_034334293.1-10;Dbxref=GeneID:117608735%2CGenbank:XM_034334293.1;Parent=rna-XM_034334293.1
NW_023009271.1	Gnomon	exon	288986	289146	.	+	.	ID=exon-XM_034334009.1-1;Dbxref=GeneID:117608614%2CGenbank:XM_034334009.1;Parent=rna-XM_034334009.1
NW_023009271.1	Gnomon	exon	289308	289533	.	+	.	ID=exon-XM_034334009.1-2;Dbxref=GeneID:117608614%2CGenbank:XM_034334009.1;Parent=rna-XM_034334009.1
NW_023009271.1	Gnomon	exon	289614	289834	.	+	.	ID=exon-XM_034334009.1-3;Dbxref=GeneID:117608614%2CGenbank:XM_034334009.1;Parent=rna-XM_034334009.1
NW_023009271.1	Gnomon	exon	289896	290077	.	+	.	ID=exon-XM_034334009.1-4;Dbxref=GeneID:117608614%2CGenbank:XM_034334009.1;Parent=rna-XM_034334009.1
NW_023009271.1	Gnomon	exon	290153	290449	.	+	.	ID=exon-XM_034334009.1-5;Dbxref=GeneID:117608614%2CGenbank:XM_034334009.1;Parent=rna-XM_034334009.1
NW_023009271.1	Gnomon	exon	290523	291088	.	+	.	ID=exon-XM_034334009.1-6;Dbxref=GeneID:117608614%2CGenbank:XM_034334009.1;Parent=rna-XM_034334009.1
NW_023009271.1	Gnomon	exon	1084563	1084831	.	+	.	ID=exon-XM_034334293.1-13;Dbxref=GeneID:117608735%2CGenbank:XM_034334293.1;Parent=rna-XM_034334293.1
NW_023009271.1	Gnomon	exon	1083775	1084116	.	+	.	ID=exon-XM_034334293.1-11;Dbxref=GeneID:117608735%2CGenbank:XM_034334293.1;Parent=rna-XM_034334293.1
NW_023009271.1	Gnomon	exon	1084201	1084501	.	+	.	ID=exon-XM_034334293.1-12;Dbxref=GeneID:117608735%2CGenbank:XM_034334293.1;Parent=rna-XM_034334293.1
NW_023009271.1	Gnomon	exon	1706657	1706787	.	-	.	ID=exon-XM_034333629.1-4;Dbxref=GeneID:117608462%2CGenbank:XM_034333629.1;Parent=rna-XM_034333629.1
NW_023009271.1	Gnomon	exon	1706179	1706392	.	-	.	ID=exon-XM_034333629.1-5;Dbxref=GeneID:117608462%2CGenbank:XM_034333629.1;Parent=rna-XM_034333629.1
NW_023009271.1	Gnomon	exon	1708355	1708736	.	-	.	ID=exon-XM_034333629.1-2;Dbxref=GeneID:117608462%2CGenbank:XM_034333629.1;Parent=rna-XM_034333629.1
NW_023009271.1	Gnomon	exon	1706953	1707077	.	-	.	ID=exon-XM_034333629.1-3;Dbxref=GeneID:117608462%2CGenbank:XM_034333629.1;Parent=rna-XM_034333629.1
NW_023009271.1	Gnomon	exon	1710147	1710403	.	-	.	ID=exon-XM_034333629.1-1;Dbxref=GeneID:117608462%2CGenbank:XM_034333629.1;Parent=rna-XM_034333629.1
NW_023009271.1	Gnomon	exon	1705475	1705630	.	-	.	ID=exon-XM_034333629.1-8;Dbxref=GeneID:117608462%2CGenbank:XM_034333629.1;Parent=rna-XM_034333629.1
NW_023009271.1	Gnomon	exon	1705272	1705413	.	-	.	ID=exon-XM_034333629.1-9;Dbxref=GeneID:117608462%2CGenbank:XM_034333629.1;Parent=rna-XM_034333629.1
NW_023009271.1	Gnomon	exon	1705989	1706106	.	-	.	ID=exon-XM_034333629.1-6;Dbxref=GeneID:117608462%2CGenbank:XM_034333629.1;Parent=rna-XM_034333629.1
NW_023009271.1	Gnomon	exon	1705738	1705925	.	-	.	ID=exon-XM_034333629.1-7;Dbxref=GeneID:117608462%2CGenbank:XM_034333629.1;Parent=rna-XM_034333629.1
NW_023009271.1	Gnomon	exon	599378	599481	.	-	.	ID=exon-XM_034334220.1-1;Dbxref=GeneID:117608701%2CGenbank:XM_034334220.1;Parent=rna-XM_034334220.1
NW_023009271.1	Gnomon	exon	598273	598377	.	-	.	ID=exon-XM_034334220.1-2;Dbxref=GeneID:117608701%2CGenbank:XM_034334220.1;Parent=rna-XM_034334220.1
NW_023009271.1	Gnomon	exon	597439	597753	.	-	.	ID=exon-XM_034334220.1-3;Dbxref=GeneID:117608701%2CGenbank:XM_034334220.1;Parent=rna-XM_034334220.1
NW_023009271.1	Gnomon	exon	596976	597143	.	-	.	ID=exon-XM_034334220.1-4;Dbxref=GeneID:117608701%2CGenbank:XM_034334220.1;Parent=rna-XM_034334220.1
NW_023009271.1	Gnomon	exon	596773	596901	.	-	.	ID=exon-XM_034334220.1-5;Dbxref=GeneID:117608701%2CGenbank:XM_034334220.1;Parent=rna-XM_034334220.1
NW_023009271.1	Gnomon	exon	596559	596700	.	-	.	ID=exon-XM_034334220.1-6;Dbxref=GeneID:117608701%2CGenbank:XM_034334220.1;Parent=rna-XM_034334220.1
NW_023009271.1	Gnomon	exon	596376	596482	.	-	.	ID=exon-XM_034334220.1-7;Dbxref=GeneID:117608701%2CGenbank:XM_034334220.1;Parent=rna-XM_034334220.1
NW_023009271.1	Gnomon	exon	595980	596293	.	-	.	ID=exon-XM_034334220.1-8;Dbxref=GeneID:117608701%2CGenbank:XM_034334220.1;Parent=rna-XM_034334220.1
NW_023009271.1	Gnomon	exon	595610	595895	.	-	.	ID=exon-XM_034334220.1-9;Dbxref=GeneID:117608701%2CGenbank:XM_034334220.1;Parent=rna-XM_034334220.1
NW_023009271.1	Gnomon	CDS	1772099	1772310	.	-	0	Name=XP_034189473.1;ID=cds-XP_034189473.1;Dbxref=GeneID:117608444%2CGenbank:XP_034189473.1;Parent=rna-XM_034333582.1
NW_023009271.1	Gnomon	CDS	1771717	1771968	.	-	0	Name=XP_034189473.1;ID=cds-XP_034189473.1;Dbxref=GeneID:117608444%2CGenbank:XP_034189473.1;Parent=rna-XM_034333582.1
NW_023009271.1	Gnomon	CDS	1771405	1771589	.	-	0	Name=XP_034189473.1;ID=cds-XP_034189473.1;Dbxref=GeneID:117608444%2CGenbank:XP_034189473.1;Parent=rna-XM_034333582.1
NW_023009271.1	Gnomon	CDS	1771021	1771250	.	-	0	Name=XP_034189473.1;ID=cds-XP_034189473.1;Dbxref=GeneID:117608444%2CGenbank:XP_034189473.1;Parent=rna-XM_034333582.1
NW_023009271.1	Gnomon	CDS	1770767	1770934	.	-	0	Name=XP_034189473.1;ID=cds-XP_034189473.1;Dbxref=GeneID:117608444%2CGenbank:XP_034189473.1;Parent=rna-XM_034333582.1
NW_023009271.1	Gnomon	CDS	1770534	1770674	.	-	0	Name=XP_034189473.1;ID=cds-XP_034189473.1;Dbxref=GeneID:117608444%2CGenbank:XP_034189473.1;Parent=rna-XM_034333582.1
NW_023009271.1	Gnomon	CDS	1770290	1770441	.	-	0	Name=XP_034189473.1;ID=cds-XP_034189473.1;Dbxref=GeneID:117608444%2CGenbank:XP_034189473.1;Parent=rna-XM_034333582.1
NW_023009271.1	Gnomon	CDS	1770000	1770202	.	-	0	Name=XP_034189473.1;ID=cds-XP_034189473.1;Dbxref=GeneID:117608444%2CGenbank:XP_034189473.1;Parent=rna-XM_034333582.1
NW_023009271.1	Gnomon	CDS	1769912	1769938	.	-	0	Name=XP_034189473.1;ID=cds-XP_034189473.1;Dbxref=GeneID:117608444%2CGenbank:XP_034189473.1;Parent=rna-XM_034333582.1
NW_023009271.1	Gnomon	CDS	1769699	1769859	.	-	0	Name=XP_034189473.1;ID=cds-XP_034189473.1;Dbxref=GeneID:117608444%2CGenbank:XP_034189473.1;Parent=rna-XM_034333582.1
NW_023009271.1	Gnomon	exon	86148	86936	.	+	.	ID=exon-XM_034333840.1-5;Dbxref=GeneID:117608550%2CGenbank:XM_034333840.1;Parent=rna-XM_034333840.1
NW_023009271.1	Gnomon	exon	79222	79387	.	+	.	ID=exon-XM_034333840.1-3;Dbxref=GeneID:117608550%2CGenbank:XM_034333840.1;Parent=rna-XM_034333840.1
NW_023009271.1	Gnomon	exon	85080	85381	.	+	.	ID=exon-XM_034333840.1-4;Dbxref=GeneID:117608550%2CGenbank:XM_034333840.1;Parent=rna-XM_034333840.1
NW_023009271.1	Gnomon	exon	77940	78207	.	+	.	ID=exon-XM_034333840.1-1;Dbxref=GeneID:117608550%2CGenbank:XM_034333840.1;Parent=rna-XM_034333840.1
NW_023009271.1	Gnomon	exon	78560	79106	.	+	.	ID=exon-XM_034333840.1-2;Dbxref=GeneID:117608550%2CGenbank:XM_034333840.1;Parent=rna-XM_034333840.1
NW_023009271.1	Gnomon	mRNA	595053	598614	.	-	.	Name=XM_034334222.1;ID=rna-XM_034334222.1;Dbxref=GeneID:117608701%2CGenbank:XM_034334222.1;Parent=gene-LOC117608701
NW_023009271.1	Gnomon	exon	2142896	2143223	.	-	.	ID=exon-XM_034333915.1-11;Dbxref=GeneID:117608575%2CGenbank:XM_034333915.1;Parent=rna-XM_034333915.1
NW_023009271.1	Gnomon	exon	2142729	2142830	.	-	.	ID=exon-XM_034333915.1-12;Dbxref=GeneID:117608575%2CGenbank:XM_034333915.1;Parent=rna-XM_034333915.1
NW_023009271.1	Gnomon	exon	2143618	2143919	.	-	.	ID=exon-XM_034333915.1-10;Dbxref=GeneID:117608575%2CGenbank:XM_034333915.1;Parent=rna-XM_034333915.1
NW_023009271.1	Gnomon	exon	1425871	1426623	.	+	.	ID=exon-XM_034333653.1-1;Dbxref=GeneID:117608469%2CGenbank:XM_034333653.1;Parent=rna-XM_034333653.1
NW_023009271.1	Gnomon	exon	2142348	2142652	.	-	.	ID=exon-XM_034333915.1-13;Dbxref=GeneID:117608575%2CGenbank:XM_034333915.1;Parent=rna-XM_034333915.1
NW_023009271.1	Gnomon	exon	1432588	1432660	.	+	.	ID=exon-XM_034333653.1-2;Dbxref=GeneID:117608469%2CGenbank:XM_034333653.1;Parent=rna-XM_034333653.1
NW_023009271.1	Gnomon	exon	1433003	1433148	.	+	.	ID=exon-XM_034333653.1-3;Dbxref=GeneID:117608469%2CGenbank:XM_034333653.1;Parent=rna-XM_034333653.1
NW_023009271.1	Gnomon	exon	1433249	1433503	.	+	.	ID=exon-XM_034333653.1-4;Dbxref=GeneID:117608469%2CGenbank:XM_034333653.1;Parent=rna-XM_034333653.1
NW_023009271.1	Gnomon	exon	1433675	1433760	.	+	.	ID=exon-XM_034333653.1-5;Dbxref=GeneID:117608469%2CGenbank:XM_034333653.1;Parent=rna-XM_034333653.1
NW_023009271.1	Gnomon	exon	1433822	1433978	.	+	.	ID=exon-XM_034333653.1-6;Dbxref=GeneID:117608469%2CGenbank:XM_034333653.1;Parent=rna-XM_034333653.1
NW_023009271.1	Gnomon	exon	1434065	1434329	.	+	.	ID=exon-XM_034333653.1-7;Dbxref=GeneID:117608469%2CGenbank:XM_034333653.1;Parent=rna-XM_034333653.1
NW_023009271.1	Gnomon	exon	1434402	1434629	.	+	.	ID=exon-XM_034333653.1-8;Dbxref=GeneID:117608469%2CGenbank:XM_034333653.1;Parent=rna-XM_034333653.1
NW_023009271.1	Gnomon	exon	1434758	1434980	.	+	.	ID=exon-XM_034333653.1-9;Dbxref=GeneID:117608469%2CGenbank:XM_034333653.1;Parent=rna-XM_034333653.1
NW_023009271.1	Gnomon	exon	2234013	2234121	.	-	.	ID=exon-XM_034334033.1-2;Dbxref=GeneID:117608626%2CGenbank:XM_034334033.1;Parent=rna-XM_034334033.1
NW_023009271.1	Gnomon	exon	2233797	2233921	.	-	.	ID=exon-XM_034334033.1-3;Dbxref=GeneID:117608626%2CGenbank:XM_034334033.1;Parent=rna-XM_034334033.1
NW_023009271.1	Gnomon	exon	2234914	2235163	.	-	.	ID=exon-XM_034334033.1-1;Dbxref=GeneID:117608626%2CGenbank:XM_034334033.1;Parent=rna-XM_034334033.1
NW_023009271.1	Gnomon	exon	2232966	2233154	.	-	.	ID=exon-XM_034334033.1-6;Dbxref=GeneID:117608626%2CGenbank:XM_034334033.1;Parent=rna-XM_034334033.1
NW_023009271.1	Gnomon	exon	2232335	2232397	.	-	.	ID=exon-XM_034334033.1-7;Dbxref=GeneID:117608626%2CGenbank:XM_034334033.1;Parent=rna-XM_034334033.1
NW_023009271.1	Gnomon	exon	2233395	2233730	.	-	.	ID=exon-XM_034334033.1-4;Dbxref=GeneID:117608626%2CGenbank:XM_034334033.1;Parent=rna-XM_034334033.1
NW_023009271.1	Gnomon	exon	2233241	2233323	.	-	.	ID=exon-XM_034334033.1-5;Dbxref=GeneID:117608626%2CGenbank:XM_034334033.1;Parent=rna-XM_034334033.1
NW_023009271.1	Gnomon	exon	2230546	2231088	.	-	.	ID=exon-XM_034334033.1-8;Dbxref=GeneID:117608626%2CGenbank:XM_034334033.1;Parent=rna-XM_034334033.1
NW_023009271.1	Gnomon	exon	2229297	2229402	.	-	.	ID=exon-XM_034334033.1-9;Dbxref=GeneID:117608626%2CGenbank:XM_034334033.1;Parent=rna-XM_034334033.1
NW_023009271.1	Gnomon	mRNA	945660	947658	.	+	.	Name=XM_034333874.1;ID=rna-XM_034333874.1;Dbxref=GeneID:117608567%2CGenbank:XM_034333874.1;Parent=gene-LOC117608567
NW_023009271.1	Gnomon	exon	1621447	1622941	.	+	.	ID=exon-XM_034333727.1-1;Dbxref=GeneID:117608500%2CGenbank:XM_034333727.1;Parent=rna-XM_034333727.1
NW_023009271.1	Gnomon	exon	1623534	1623665	.	+	.	ID=exon-XM_034333727.1-2;Dbxref=GeneID:117608500%2CGenbank:XM_034333727.1;Parent=rna-XM_034333727.1
NW_023009271.1	Gnomon	exon	1634783	1635333	.	+	.	ID=exon-XM_034333727.1-3;Dbxref=GeneID:117608500%2CGenbank:XM_034333727.1;Parent=rna-XM_034333727.1
NW_023009271.1	Gnomon	exon	1635795	1635915	.	+	.	ID=exon-XM_034333727.1-4;Dbxref=GeneID:117608500%2CGenbank:XM_034333727.1;Parent=rna-XM_034333727.1
NW_023009271.1	Gnomon	exon	1636977	1638868	.	+	.	ID=exon-XM_034333727.1-5;Dbxref=GeneID:117608500%2CGenbank:XM_034333727.1;Parent=rna-XM_034333727.1
NW_023009271.1	Gnomon	mRNA	456970	461521	.	+	.	Name=XM_034333778.1;ID=rna-XM_034333778.1;Dbxref=GeneID:117608526%2CGenbank:XM_034333778.1;Parent=gene-LOC117608526
NW_023009271.1	Gnomon	CDS	1053618	1053656	.	+	0	Name=XP_034189720.1;ID=cds-XP_034189720.1;Dbxref=GeneID:117608549%2CGenbank:XP_034189720.1;Parent=rna-XM_034333829.1
NW_023009271.1	Gnomon	CDS	1054022	1054226	.	+	0	Name=XP_034189720.1;ID=cds-XP_034189720.1;Dbxref=GeneID:117608549%2CGenbank:XP_034189720.1;Parent=rna-XM_034333829.1
NW_023009271.1	Gnomon	CDS	1054501	1054637	.	+	0	Name=XP_034189720.1;ID=cds-XP_034189720.1;Dbxref=GeneID:117608549%2CGenbank:XP_034189720.1;Parent=rna-XM_034333829.1
NW_023009271.1	Gnomon	CDS	1054735	1054826	.	+	0	Name=XP_034189720.1;ID=cds-XP_034189720.1;Dbxref=GeneID:117608549%2CGenbank:XP_034189720.1;Parent=rna-XM_034333829.1
NW_023009271.1	Gnomon	CDS	1054904	1055034	.	+	0	Name=XP_034189720.1;ID=cds-XP_034189720.1;Dbxref=GeneID:117608549%2CGenbank:XP_034189720.1;Parent=rna-XM_034333829.1
NW_023009271.1	Gnomon	CDS	1055309	1055477	.	+	0	Name=XP_034189720.1;ID=cds-XP_034189720.1;Dbxref=GeneID:117608549%2CGenbank:XP_034189720.1;Parent=rna-XM_034333829.1
NW_023009271.1	Gnomon	CDS	1055553	1055655	.	+	0	Name=XP_034189720.1;ID=cds-XP_034189720.1;Dbxref=GeneID:117608549%2CGenbank:XP_034189720.1;Parent=rna-XM_034333829.1
NW_023009271.1	Gnomon	CDS	1057520	1057839	.	+	0	Name=XP_034189720.1;ID=cds-XP_034189720.1;Dbxref=GeneID:117608549%2CGenbank:XP_034189720.1;Parent=rna-XM_034333829.1
NW_023009271.1	Gnomon	CDS	1057922	1058236	.	+	0	Name=XP_034189720.1;ID=cds-XP_034189720.1;Dbxref=GeneID:117608549%2CGenbank:XP_034189720.1;Parent=rna-XM_034333829.1
NW_023009271.1	Gnomon	CDS	1058438	1058589	.	+	0	Name=XP_034189720.1;ID=cds-XP_034189720.1;Dbxref=GeneID:117608549%2CGenbank:XP_034189720.1;Parent=rna-XM_034333829.1
NW_023009271.1	Gnomon	CDS	1058663	1058906	.	+	0	Name=XP_034189720.1;ID=cds-XP_034189720.1;Dbxref=GeneID:117608549%2CGenbank:XP_034189720.1;Parent=rna-XM_034333829.1
NW_023009271.1	Gnomon	CDS	1058985	1059367	.	+	0	Name=XP_034189720.1;ID=cds-XP_034189720.1;Dbxref=GeneID:117608549%2CGenbank:XP_034189720.1;Parent=rna-XM_034333829.1
NW_023009271.1	Gnomon	CDS	1059439	1059764	.	+	0	Name=XP_034189720.1;ID=cds-XP_034189720.1;Dbxref=GeneID:117608549%2CGenbank:XP_034189720.1;Parent=rna-XM_034333829.1
NW_023009271.1	Gnomon	CDS	1059865	1060156	.	+	0	Name=XP_034189720.1;ID=cds-XP_034189720.1;Dbxref=GeneID:117608549%2CGenbank:XP_034189720.1;Parent=rna-XM_034333829.1
NW_023009271.1	Gnomon	CDS	1060402	1060629	.	+	0	Name=XP_034189720.1;ID=cds-XP_034189720.1;Dbxref=GeneID:117608549%2CGenbank:XP_034189720.1;Parent=rna-XM_034333829.1
NW_023009271.1	Gnomon	CDS	1060801	1060903	.	+	0	Name=XP_034189720.1;ID=cds-XP_034189720.1;Dbxref=GeneID:117608549%2CGenbank:XP_034189720.1;Parent=rna-XM_034333829.1
NW_023009271.1	Gnomon	CDS	1060981	1061250	.	+	0	Name=XP_034189720.1;ID=cds-XP_034189720.1;Dbxref=GeneID:117608549%2CGenbank:XP_034189720.1;Parent=rna-XM_034333829.1
NW_023009271.1	Gnomon	CDS	1061310	1061604	.	+	0	Name=XP_034189720.1;ID=cds-XP_034189720.1;Dbxref=GeneID:117608549%2CGenbank:XP_034189720.1;Parent=rna-XM_034333829.1
NW_023009271.1	Gnomon	CDS	1061682	1062011	.	+	0	Name=XP_034189720.1;ID=cds-XP_034189720.1;Dbxref=GeneID:117608549%2CGenbank:XP_034189720.1;Parent=rna-XM_034333829.1
NW_023009271.1	Gnomon	CDS	1062093	1062188	.	+	0	Name=XP_034189720.1;ID=cds-XP_034189720.1;Dbxref=GeneID:117608549%2CGenbank:XP_034189720.1;Parent=rna-XM_034333829.1
NW_023009271.1	Gnomon	CDS	1062253	1062384	.	+	0	Name=XP_034189720.1;ID=cds-XP_034189720.1;Dbxref=GeneID:117608549%2CGenbank:XP_034189720.1;Parent=rna-XM_034333829.1
NW_023009271.1	Gnomon	CDS	1062455	1062745	.	+	0	Name=XP_034189720.1;ID=cds-XP_034189720.1;Dbxref=GeneID:117608549%2CGenbank:XP_034189720.1;Parent=rna-XM_034333829.1
NW_023009271.1	Gnomon	mRNA	404027	406441	.	-	.	Name=XM_034334127.1;ID=rna-XM_034334127.1;Dbxref=GeneID:117608670%2CGenbank:XM_034334127.1;Parent=gene-LOC117608670
NW_023009271.1	Gnomon	CDS	1025898	1025942	.	-	0	Name=XP_034189960.1;ID=cds-XP_034189960.1;Dbxref=GeneID:117608639%2CGenbank:XP_034189960.1;Parent=rna-XM_034334069.1
NW_023009271.1	Gnomon	CDS	1024869	1025672	.	-	0	Name=XP_034189960.1;ID=cds-XP_034189960.1;Dbxref=GeneID:117608639%2CGenbank:XP_034189960.1;Parent=rna-XM_034334069.1
NW_023009271.1	Gnomon	CDS	1024364	1024798	.	-	0	Name=XP_034189960.1;ID=cds-XP_034189960.1;Dbxref=GeneID:117608639%2CGenbank:XP_034189960.1;Parent=rna-XM_034334069.1
NW_023009271.1	Gnomon	CDS	1024083	1024292	.	-	0	Name=XP_034189960.1;ID=cds-XP_034189960.1;Dbxref=GeneID:117608639%2CGenbank:XP_034189960.1;Parent=rna-XM_034334069.1
NW_023009271.1	Gnomon	CDS	1023735	1024017	.	-	0	Name=XP_034189960.1;ID=cds-XP_034189960.1;Dbxref=GeneID:117608639%2CGenbank:XP_034189960.1;Parent=rna-XM_034334069.1
NW_023009271.1	Gnomon	CDS	1023564	1023658	.	-	0	Name=XP_034189960.1;ID=cds-XP_034189960.1;Dbxref=GeneID:117608639%2CGenbank:XP_034189960.1;Parent=rna-XM_034334069.1
NW_023009271.1	Gnomon	mRNA	1193396	1195698	.	-	.	Name=XM_034333538.1;ID=rna-XM_034333538.1;Dbxref=GeneID:117608430%2CGenbank:XM_034333538.1;Note=The sequence of the model RefSeq transcript was modified relative to this genomic sequence to represent the inferred CDS: inserted 2 bases in 1 codon;Parent=gene-LOC117608430
NW_023009271.1	Gnomon	exon	1664532	1665073	.	+	.	ID=exon-XM_034333751.1-2;Dbxref=GeneID:117608514%2CGenbank:XM_034333751.1;Parent=rna-XM_034333751.1
NW_023009271.1	Gnomon	exon	1665149	1665248	.	+	.	ID=exon-XM_034333751.1-3;Dbxref=GeneID:117608514%2CGenbank:XM_034333751.1;Parent=rna-XM_034333751.1
NW_023009271.1	Gnomon	exon	1663636	1664287	.	+	.	ID=exon-XM_034333751.1-1;Dbxref=GeneID:117608514%2CGenbank:XM_034333751.1;Parent=rna-XM_034333751.1
NW_023009271.1	Gnomon	exon	1665715	1665771	.	+	.	ID=exon-XM_034333751.1-6;Dbxref=GeneID:117608514%2CGenbank:XM_034333751.1;Parent=rna-XM_034333751.1
NW_023009271.1	Gnomon	exon	1665320	1665427	.	+	.	ID=exon-XM_034333751.1-4;Dbxref=GeneID:117608514%2CGenbank:XM_034333751.1;Parent=rna-XM_034333751.1
NW_023009271.1	Gnomon	exon	1665498	1665653	.	+	.	ID=exon-XM_034333751.1-5;Dbxref=GeneID:117608514%2CGenbank:XM_034333751.1;Parent=rna-XM_034333751.1
NW_023009271.1	Gnomon	CDS	1496578	1496797	.	-	0	Name=XP_034189626.1;ID=cds-XP_034189626.1;Dbxref=GeneID:117608504%2CGenbank:XP_034189626.1;Parent=rna-XM_034333735.1
NW_023009271.1	Gnomon	CDS	1493689	1493816	.	-	0	Name=XP_034189626.1;ID=cds-XP_034189626.1;Dbxref=GeneID:117608504%2CGenbank:XP_034189626.1;Parent=rna-XM_034333735.1
NW_023009271.1	Gnomon	CDS	1493008	1493115	.	-	0	Name=XP_034189626.1;ID=cds-XP_034189626.1;Dbxref=GeneID:117608504%2CGenbank:XP_034189626.1;Parent=rna-XM_034333735.1
NW_023009271.1	Gnomon	CDS	1488455	1488637	.	-	0	Name=XP_034189626.1;ID=cds-XP_034189626.1;Dbxref=GeneID:117608504%2CGenbank:XP_034189626.1;Parent=rna-XM_034333735.1
NW_023009271.1	Gnomon	CDS	1487711	1487810	.	-	0	Name=XP_034189626.1;ID=cds-XP_034189626.1;Dbxref=GeneID:117608504%2CGenbank:XP_034189626.1;Parent=rna-XM_034333735.1
NW_023009271.1	Gnomon	CDS	1486943	1487049	.	-	0	Name=XP_034189626.1;ID=cds-XP_034189626.1;Dbxref=GeneID:117608504%2CGenbank:XP_034189626.1;Parent=rna-XM_034333735.1
NW_023009271.1	Gnomon	CDS	304359	304485	.	-	0	Name=XP_034189866.1;ID=cds-XP_034189866.1;Dbxref=GeneID:117608605%2CGenbank:XP_034189866.1;Parent=rna-XM_034333975.1
NW_023009271.1	Gnomon	CDS	304118	304284	.	-	0	Name=XP_034189866.1;ID=cds-XP_034189866.1;Dbxref=GeneID:117608605%2CGenbank:XP_034189866.1;Parent=rna-XM_034333975.1
NW_023009271.1	Gnomon	CDS	303804	304020	.	-	0	Name=XP_034189866.1;ID=cds-XP_034189866.1;Dbxref=GeneID:117608605%2CGenbank:XP_034189866.1;Parent=rna-XM_034333975.1
NW_023009271.1	Gnomon	CDS	300887	303733	.	-	0	Name=XP_034189866.1;ID=cds-XP_034189866.1;Dbxref=GeneID:117608605%2CGenbank:XP_034189866.1;Parent=rna-XM_034333975.1
NW_023009271.1	Gnomon	CDS	300407	300790	.	-	0	Name=XP_034189866.1;ID=cds-XP_034189866.1;Dbxref=GeneID:117608605%2CGenbank:XP_034189866.1;Parent=rna-XM_034333975.1
NW_023009271.1	Gnomon	CDS	297767	300313	.	-	0	Name=XP_034189866.1;ID=cds-XP_034189866.1;Dbxref=GeneID:117608605%2CGenbank:XP_034189866.1;Parent=rna-XM_034333975.1
NW_023009271.1	Gnomon	CDS	297207	297327	.	-	0	Name=XP_034189866.1;ID=cds-XP_034189866.1;Dbxref=GeneID:117608605%2CGenbank:XP_034189866.1;Parent=rna-XM_034333975.1
NW_023009271.1	Gnomon	CDS	296790	297037	.	-	0	Name=XP_034189866.1;ID=cds-XP_034189866.1;Dbxref=GeneID:117608605%2CGenbank:XP_034189866.1;Parent=rna-XM_034333975.1
NW_023009271.1	Gnomon	CDS	296541	296599	.	-	0	Name=XP_034189866.1;ID=cds-XP_034189866.1;Dbxref=GeneID:117608605%2CGenbank:XP_034189866.1;Parent=rna-XM_034333975.1
NW_023009271.1	Gnomon	exon	1399140	1399265	.	-	.	ID=exon-XM_034333675.1-10;Dbxref=GeneID:117608478%2CGenbank:XM_034333675.1;Parent=rna-XM_034333675.1
NW_023009271.1	Gnomon	exon	1398330	1398957	.	-	.	ID=exon-XM_034333675.1-11;Dbxref=GeneID:117608478%2CGenbank:XM_034333675.1;Parent=rna-XM_034333675.1
NW_023009271.1	Gnomon	exon	2145237	2145310	.	-	.	ID=exon-XM_034333917.1-4;Dbxref=GeneID:117608575%2CGenbank:XM_034333917.1;Parent=rna-XM_034333917.1
NW_023009271.1	Gnomon	exon	2144971	2145151	.	-	.	ID=exon-XM_034333917.1-5;Dbxref=GeneID:117608575%2CGenbank:XM_034333917.1;Parent=rna-XM_034333917.1
NW_023009271.1	Gnomon	exon	2144715	2144806	.	-	.	ID=exon-XM_034333917.1-6;Dbxref=GeneID:117608575%2CGenbank:XM_034333917.1;Parent=rna-XM_034333917.1
NW_023009271.1	Gnomon	exon	2144538	2144628	.	-	.	ID=exon-XM_034333917.1-7;Dbxref=GeneID:117608575%2CGenbank:XM_034333917.1;Parent=rna-XM_034333917.1
NW_023009271.1	Gnomon	exon	2144286	2144460	.	-	.	ID=exon-XM_034333917.1-8;Dbxref=GeneID:117608575%2CGenbank:XM_034333917.1;Parent=rna-XM_034333917.1
NW_023009271.1	Gnomon	exon	2144045	2144212	.	-	.	ID=exon-XM_034333917.1-9;Dbxref=GeneID:117608575%2CGenbank:XM_034333917.1;Parent=rna-XM_034333917.1
NW_023009271.1	Gnomon	exon	2146871	2146928	.	-	.	ID=exon-XM_034333917.1-1;Dbxref=GeneID:117608575%2CGenbank:XM_034333917.1;Parent=rna-XM_034333917.1
NW_023009271.1	Gnomon	exon	2145714	2145913	.	-	.	ID=exon-XM_034333917.1-2;Dbxref=GeneID:117608575%2CGenbank:XM_034333917.1;Parent=rna-XM_034333917.1
NW_023009271.1	Gnomon	exon	2145402	2145586	.	-	.	ID=exon-XM_034333917.1-3;Dbxref=GeneID:117608575%2CGenbank:XM_034333917.1;Parent=rna-XM_034333917.1
NW_023009271.1	Gnomon	CDS	1848166	1848476	.	+	0	Name=XP_034189470.1;ID=cds-XP_034189470.1;Dbxref=GeneID:117608443%2CGenbank:XP_034189470.1;Parent=rna-XM_034333579.1
NW_023009271.1	Gnomon	CDS	1848817	1849003	.	+	0	Name=XP_034189470.1;ID=cds-XP_034189470.1;Dbxref=GeneID:117608443%2CGenbank:XP_034189470.1;Parent=rna-XM_034333579.1
NW_023009271.1	Gnomon	CDS	1849066	1850625	.	+	0	Name=XP_034189470.1;ID=cds-XP_034189470.1;Dbxref=GeneID:117608443%2CGenbank:XP_034189470.1;Parent=rna-XM_034333579.1
NW_023009271.1	Gnomon	CDS	602306	602308	.	-	0	Name=XP_034190126.1;ID=cds-XP_034190126.1;Dbxref=GeneID:117608709%2CGenbank:XP_034190126.1;Parent=rna-XM_034334235.1
NW_023009271.1	Gnomon	CDS	601724	602083	.	-	0	Name=XP_034190126.1;ID=cds-XP_034190126.1;Dbxref=GeneID:117608709%2CGenbank:XP_034190126.1;Parent=rna-XM_034334235.1
NW_023009271.1	Gnomon	CDS	601331	601648	.	-	0	Name=XP_034190126.1;ID=cds-XP_034190126.1;Dbxref=GeneID:117608709%2CGenbank:XP_034190126.1;Parent=rna-XM_034334235.1
NW_023009271.1	Gnomon	exon	791077	791219	.	-	.	ID=exon-XM_034334243.1-1;Dbxref=GeneID:117608716%2CGenbank:XM_034334243.1;Parent=rna-XM_034334243.1
NW_023009271.1	Gnomon	exon	790111	791004	.	-	.	ID=exon-XM_034334243.1-2;Dbxref=GeneID:117608716%2CGenbank:XM_034334243.1;Parent=rna-XM_034334243.1
NW_023009271.1	Gnomon	exon	775429	775830	.	+	.	ID=exon-XM_034334194.1-4;Dbxref=GeneID:117608693%2CGenbank:XM_034334194.1;Parent=rna-XM_034334194.1
NW_023009271.1	Gnomon	exon	777112	777318	.	+	.	ID=exon-XM_034334194.1-5;Dbxref=GeneID:117608693%2CGenbank:XM_034334194.1;Parent=rna-XM_034334194.1
NW_023009271.1	Gnomon	exon	777393	777620	.	+	.	ID=exon-XM_034334194.1-6;Dbxref=GeneID:117608693%2CGenbank:XM_034334194.1;Parent=rna-XM_034334194.1
NW_023009271.1	Gnomon	exon	777688	778151	.	+	.	ID=exon-XM_034334194.1-7;Dbxref=GeneID:117608693%2CGenbank:XM_034334194.1;Parent=rna-XM_034334194.1
NW_023009271.1	Gnomon	exon	754974	755285	.	+	.	ID=exon-XM_034334194.1-1;Dbxref=GeneID:117608693%2CGenbank:XM_034334194.1;Parent=rna-XM_034334194.1
NW_023009271.1	Gnomon	exon	755625	755739	.	+	.	ID=exon-XM_034334194.1-2;Dbxref=GeneID:117608693%2CGenbank:XM_034334194.1;Parent=rna-XM_034334194.1
NW_023009271.1	Gnomon	exon	775251	775340	.	+	.	ID=exon-XM_034334194.1-3;Dbxref=GeneID:117608693%2CGenbank:XM_034334194.1;Parent=rna-XM_034334194.1
NW_023009271.1	Gnomon	exon	94692	94842	.	-	.	ID=exon-XM_034333965.1-1;Dbxref=GeneID:117608600%2CGenbank:XM_034333965.1;Parent=rna-XM_034333965.1
NW_023009271.1	Gnomon	exon	93652	93822	.	-	.	ID=exon-XM_034333965.1-2;Dbxref=GeneID:117608600%2CGenbank:XM_034333965.1;Parent=rna-XM_034333965.1
NW_023009271.1	Gnomon	exon	778219	779309	.	+	.	ID=exon-XM_034334194.1-8;Dbxref=GeneID:117608693%2CGenbank:XM_034334194.1;Parent=rna-XM_034334194.1
NW_023009271.1	Gnomon	exon	779901	780118	.	+	.	ID=exon-XM_034334194.1-9;Dbxref=GeneID:117608693%2CGenbank:XM_034334194.1;Parent=rna-XM_034334194.1
NW_023009271.1	Gnomon	exon	87226	87380	.	-	.	ID=exon-XM_034333965.1-7;Dbxref=GeneID:117608600%2CGenbank:XM_034333965.1;Parent=rna-XM_034333965.1
NW_023009271.1	Gnomon	exon	93453	93537	.	-	.	ID=exon-XM_034333965.1-3;Dbxref=GeneID:117608600%2CGenbank:XM_034333965.1;Parent=rna-XM_034333965.1
NW_023009271.1	Gnomon	exon	92987	93122	.	-	.	ID=exon-XM_034333965.1-4;Dbxref=GeneID:117608600%2CGenbank:XM_034333965.1;Parent=rna-XM_034333965.1
NW_023009271.1	Gnomon	exon	90779	91080	.	-	.	ID=exon-XM_034333965.1-5;Dbxref=GeneID:117608600%2CGenbank:XM_034333965.1;Parent=rna-XM_034333965.1
NW_023009271.1	Gnomon	exon	87593	87824	.	-	.	ID=exon-XM_034333965.1-6;Dbxref=GeneID:117608600%2CGenbank:XM_034333965.1;Parent=rna-XM_034333965.1
NW_023009271.1	Gnomon	transcript	175230	207850	.	+	.	Name=XR_004582390.1;ID=rna-XR_004582390.1;Dbxref=GeneID:117608685%2CGenbank:XR_004582390.1;Parent=gene-LOC117608685
NW_023009271.1	Gnomon	exon	1666547	1666747	.	-	.	ID=exon-XM_034333706.1-6;Dbxref=GeneID:117608491%2CGenbank:XM_034333706.1;Parent=rna-XM_034333706.1
NW_023009271.1	Gnomon	exon	1666322	1666476	.	-	.	ID=exon-XM_034333706.1-7;Dbxref=GeneID:117608491%2CGenbank:XM_034333706.1;Parent=rna-XM_034333706.1
NW_023009271.1	Gnomon	exon	1665908	1666239	.	-	.	ID=exon-XM_034333706.1-8;Dbxref=GeneID:117608491%2CGenbank:XM_034333706.1;Parent=rna-XM_034333706.1
NW_023009271.1	Gnomon	mRNA	595053	598871	.	-	.	Name=XM_034334221.1;ID=rna-XM_034334221.1;Dbxref=GeneID:117608701%2CGenbank:XM_034334221.1;Parent=gene-LOC117608701
NW_023009271.1	Gnomon	exon	1668421	1668589	.	-	.	ID=exon-XM_034333706.1-1;Dbxref=GeneID:117608491%2CGenbank:XM_034333706.1;Parent=rna-XM_034333706.1
NW_023009271.1	Gnomon	exon	1667652	1667818	.	-	.	ID=exon-XM_034333706.1-2;Dbxref=GeneID:117608491%2CGenbank:XM_034333706.1;Parent=rna-XM_034333706.1
NW_023009271.1	Gnomon	exon	1667430	1667561	.	-	.	ID=exon-XM_034333706.1-3;Dbxref=GeneID:117608491%2CGenbank:XM_034333706.1;Parent=rna-XM_034333706.1
NW_023009271.1	Gnomon	exon	1667092	1667356	.	-	.	ID=exon-XM_034333706.1-4;Dbxref=GeneID:117608491%2CGenbank:XM_034333706.1;Parent=rna-XM_034333706.1
NW_023009271.1	Gnomon	exon	1666833	1667008	.	-	.	ID=exon-XM_034333706.1-5;Dbxref=GeneID:117608491%2CGenbank:XM_034333706.1;Parent=rna-XM_034333706.1
NW_023009271.1	Gnomon	exon	379924	380178	.	-	.	ID=exon-XM_034334011.1-4;Dbxref=GeneID:117608616%2CGenbank:XM_034334011.1;Parent=rna-XM_034334011.1
NW_023009271.1	Gnomon	exon	378861	379844	.	-	.	ID=exon-XM_034334011.1-5;Dbxref=GeneID:117608616%2CGenbank:XM_034334011.1;Parent=rna-XM_034334011.1
NW_023009271.1	Gnomon	exon	381906	382025	.	-	.	ID=exon-XM_034334011.1-1;Dbxref=GeneID:117608616%2CGenbank:XM_034334011.1;Parent=rna-XM_034334011.1
NW_023009271.1	Gnomon	exon	1811698	1811903	.	-	.	ID=exon-XM_034333575.1-1;Dbxref=GeneID:117608442%2CGenbank:XM_034333575.1;Parent=rna-XM_034333575.1
NW_023009271.1	Gnomon	exon	380559	380661	.	-	.	ID=exon-XM_034334011.1-2;Dbxref=GeneID:117608616%2CGenbank:XM_034334011.1;Parent=rna-XM_034334011.1
NW_023009271.1	Gnomon	exon	1811224	1811481	.	-	.	ID=exon-XM_034333575.1-2;Dbxref=GeneID:117608442%2CGenbank:XM_034333575.1;Parent=rna-XM_034333575.1
NW_023009271.1	Gnomon	exon	380256	380495	.	-	.	ID=exon-XM_034334011.1-3;Dbxref=GeneID:117608616%2CGenbank:XM_034334011.1;Parent=rna-XM_034334011.1
NW_023009271.1	Gnomon	mRNA	1601432	1611576	.	+	.	Name=XM_034333631.1;ID=rna-XM_034333631.1;Dbxref=GeneID:117608463%2CGenbank:XM_034333631.1;Parent=gene-LOC117608463
NW_023009271.1	Gnomon	exon	1810918	1811135	.	-	.	ID=exon-XM_034333575.1-3;Dbxref=GeneID:117608442%2CGenbank:XM_034333575.1;Parent=rna-XM_034333575.1
NW_023009271.1	Gnomon	exon	1810394	1810823	.	-	.	ID=exon-XM_034333575.1-4;Dbxref=GeneID:117608442%2CGenbank:XM_034333575.1;Parent=rna-XM_034333575.1
NW_023009271.1	Gnomon	exon	1810042	1810336	.	-	.	ID=exon-XM_034333575.1-5;Dbxref=GeneID:117608442%2CGenbank:XM_034333575.1;Parent=rna-XM_034333575.1
NW_023009271.1	Gnomon	exon	1809694	1809991	.	-	.	ID=exon-XM_034333575.1-6;Dbxref=GeneID:117608442%2CGenbank:XM_034333575.1;Parent=rna-XM_034333575.1
NW_023009271.1	Gnomon	exon	1809273	1809629	.	-	.	ID=exon-XM_034333575.1-7;Dbxref=GeneID:117608442%2CGenbank:XM_034333575.1;Parent=rna-XM_034333575.1
NW_023009271.1	Gnomon	exon	1809079	1809192	.	-	.	ID=exon-XM_034333575.1-8;Dbxref=GeneID:117608442%2CGenbank:XM_034333575.1;Parent=rna-XM_034333575.1
NW_023009271.1	Gnomon	exon	1808900	1809015	.	-	.	ID=exon-XM_034333575.1-9;Dbxref=GeneID:117608442%2CGenbank:XM_034333575.1;Parent=rna-XM_034333575.1
NW_023009271.1	Gnomon	exon	1962557	1962679	.	-	.	ID=exon-XM_034333865.1-6;Dbxref=GeneID:117608561%2CGenbank:XM_034333865.1;Parent=rna-XM_034333865.1
NW_023009271.1	Gnomon	exon	1962182	1962469	.	-	.	ID=exon-XM_034333865.1-7;Dbxref=GeneID:117608561%2CGenbank:XM_034333865.1;Parent=rna-XM_034333865.1
NW_023009271.1	Gnomon	exon	1962943	1963106	.	-	.	ID=exon-XM_034333865.1-4;Dbxref=GeneID:117608561%2CGenbank:XM_034333865.1;Parent=rna-XM_034333865.1
NW_023009271.1	Gnomon	exon	1962742	1962857	.	-	.	ID=exon-XM_034333865.1-5;Dbxref=GeneID:117608561%2CGenbank:XM_034333865.1;Parent=rna-XM_034333865.1
NW_023009271.1	Gnomon	exon	1963522	1963594	.	-	.	ID=exon-XM_034333865.1-2;Dbxref=GeneID:117608561%2CGenbank:XM_034333865.1;Parent=rna-XM_034333865.1
NW_023009271.1	Gnomon	exon	1963207	1963412	.	-	.	ID=exon-XM_034333865.1-3;Dbxref=GeneID:117608561%2CGenbank:XM_034333865.1;Parent=rna-XM_034333865.1
NW_023009271.1	Gnomon	exon	1963659	1963902	.	-	.	ID=exon-XM_034333865.1-1;Dbxref=GeneID:117608561%2CGenbank:XM_034333865.1;Parent=rna-XM_034333865.1
NW_023009271.1	Gnomon	CDS	1053618	1053656	.	+	0	Name=XP_034189721.1;ID=cds-XP_034189721.1;Dbxref=GeneID:117608549%2CGenbank:XP_034189721.1;Parent=rna-XM_034333830.1
NW_023009271.1	Gnomon	CDS	1054022	1054226	.	+	0	Name=XP_034189721.1;ID=cds-XP_034189721.1;Dbxref=GeneID:117608549%2CGenbank:XP_034189721.1;Parent=rna-XM_034333830.1
NW_023009271.1	Gnomon	CDS	1054501	1054637	.	+	0	Name=XP_034189721.1;ID=cds-XP_034189721.1;Dbxref=GeneID:117608549%2CGenbank:XP_034189721.1;Parent=rna-XM_034333830.1
NW_023009271.1	Gnomon	CDS	1054735	1054826	.	+	0	Name=XP_034189721.1;ID=cds-XP_034189721.1;Dbxref=GeneID:117608549%2CGenbank:XP_034189721.1;Parent=rna-XM_034333830.1
NW_023009271.1	Gnomon	CDS	1054904	1055034	.	+	0	Name=XP_034189721.1;ID=cds-XP_034189721.1;Dbxref=GeneID:117608549%2CGenbank:XP_034189721.1;Parent=rna-XM_034333830.1
NW_023009271.1	Gnomon	CDS	1055309	1055477	.	+	0	Name=XP_034189721.1;ID=cds-XP_034189721.1;Dbxref=GeneID:117608549%2CGenbank:XP_034189721.1;Parent=rna-XM_034333830.1
NW_023009271.1	Gnomon	CDS	1055553	1055655	.	+	0	Name=XP_034189721.1;ID=cds-XP_034189721.1;Dbxref=GeneID:117608549%2CGenbank:XP_034189721.1;Parent=rna-XM_034333830.1
NW_023009271.1	Gnomon	CDS	1057517	1057839	.	+	0	Name=XP_034189721.1;ID=cds-XP_034189721.1;Dbxref=GeneID:117608549%2CGenbank:XP_034189721.1;Parent=rna-XM_034333830.1
NW_023009271.1	Gnomon	CDS	1057922	1058236	.	+	0	Name=XP_034189721.1;ID=cds-XP_034189721.1;Dbxref=GeneID:117608549%2CGenbank:XP_034189721.1;Parent=rna-XM_034333830.1
NW_023009271.1	Gnomon	CDS	1058438	1058589	.	+	0	Name=XP_034189721.1;ID=cds-XP_034189721.1;Dbxref=GeneID:117608549%2CGenbank:XP_034189721.1;Parent=rna-XM_034333830.1
NW_023009271.1	Gnomon	CDS	1058663	1058906	.	+	0	Name=XP_034189721.1;ID=cds-XP_034189721.1;Dbxref=GeneID:117608549%2CGenbank:XP_034189721.1;Parent=rna-XM_034333830.1
NW_023009271.1	Gnomon	CDS	1058985	1059367	.	+	0	Name=XP_034189721.1;ID=cds-XP_034189721.1;Dbxref=GeneID:117608549%2CGenbank:XP_034189721.1;Parent=rna-XM_034333830.1
NW_023009271.1	Gnomon	CDS	1059439	1059764	.	+	0	Name=XP_034189721.1;ID=cds-XP_034189721.1;Dbxref=GeneID:117608549%2CGenbank:XP_034189721.1;Parent=rna-XM_034333830.1
NW_023009271.1	Gnomon	CDS	1059865	1059904	.	+	0	Name=XP_034189721.1;ID=cds-XP_034189721.1;Dbxref=GeneID:117608549%2CGenbank:XP_034189721.1;Parent=rna-XM_034333830.1
NW_023009271.1	Gnomon	CDS	1059992	1060156	.	+	0	Name=XP_034189721.1;ID=cds-XP_034189721.1;Dbxref=GeneID:117608549%2CGenbank:XP_034189721.1;Parent=rna-XM_034333830.1
NW_023009271.1	Gnomon	CDS	1060402	1060629	.	+	0	Name=XP_034189721.1;ID=cds-XP_034189721.1;Dbxref=GeneID:117608549%2CGenbank:XP_034189721.1;Parent=rna-XM_034333830.1
NW_023009271.1	Gnomon	CDS	1060801	1060903	.	+	0	Name=XP_034189721.1;ID=cds-XP_034189721.1;Dbxref=GeneID:117608549%2CGenbank:XP_034189721.1;Parent=rna-XM_034333830.1
NW_023009271.1	Gnomon	CDS	1060981	1061250	.	+	0	Name=XP_034189721.1;ID=cds-XP_034189721.1;Dbxref=GeneID:117608549%2CGenbank:XP_034189721.1;Parent=rna-XM_034333830.1
NW_023009271.1	Gnomon	CDS	1061310	1061604	.	+	0	Name=XP_034189721.1;ID=cds-XP_034189721.1;Dbxref=GeneID:117608549%2CGenbank:XP_034189721.1;Parent=rna-XM_034333830.1
NW_023009271.1	Gnomon	CDS	1061682	1062011	.	+	0	Name=XP_034189721.1;ID=cds-XP_034189721.1;Dbxref=GeneID:117608549%2CGenbank:XP_034189721.1;Parent=rna-XM_034333830.1
NW_023009271.1	Gnomon	CDS	1062093	1062188	.	+	0	Name=XP_034189721.1;ID=cds-XP_034189721.1;Dbxref=GeneID:117608549%2CGenbank:XP_034189721.1;Parent=rna-XM_034333830.1
NW_023009271.1	Gnomon	CDS	1062253	1062384	.	+	0	Name=XP_034189721.1;ID=cds-XP_034189721.1;Dbxref=GeneID:117608549%2CGenbank:XP_034189721.1;Parent=rna-XM_034333830.1
NW_023009271.1	Gnomon	CDS	1062455	1062745	.	+	0	Name=XP_034189721.1;ID=cds-XP_034189721.1;Dbxref=GeneID:117608549%2CGenbank:XP_034189721.1;Parent=rna-XM_034333830.1
NW_023009271.1	Gnomon	mRNA	1601433	1612436	.	+	.	Name=XM_034333633.1;ID=rna-XM_034333633.1;Dbxref=GeneID:117608463%2CGenbank:XM_034333633.1;Parent=gene-LOC117608463
NW_023009271.1	Gnomon	exon	1630092	1634493	.	+	.	ID=exon-XM_034333730.1-1;Dbxref=GeneID:117608500%2CGenbank:XM_034333730.1;Parent=rna-XM_034333730.1
NW_023009271.1	Gnomon	exon	1634783	1635333	.	+	.	ID=exon-XM_034333730.1-2;Dbxref=GeneID:117608500%2CGenbank:XM_034333730.1;Parent=rna-XM_034333730.1
NW_023009271.1	Gnomon	exon	1635795	1635915	.	+	.	ID=exon-XM_034333730.1-3;Dbxref=GeneID:117608500%2CGenbank:XM_034333730.1;Parent=rna-XM_034333730.1
NW_023009271.1	Gnomon	exon	1636977	1638868	.	+	.	ID=exon-XM_034333730.1-4;Dbxref=GeneID:117608500%2CGenbank:XM_034333730.1;Parent=rna-XM_034333730.1
NW_023009271.1	Gnomon	CDS	1012133	1012249	.	+	0	Name=XP_034189961.1;ID=cds-XP_034189961.1;Dbxref=GeneID:117608640%2CGenbank:XP_034189961.1;Parent=rna-XM_034334070.1
NW_023009271.1	Gnomon	CDS	1013105	1013277	.	+	0	Name=XP_034189961.1;ID=cds-XP_034189961.1;Dbxref=GeneID:117608640%2CGenbank:XP_034189961.1;Parent=rna-XM_034334070.1
NW_023009271.1	Gnomon	CDS	1013360	1013627	.	+	0	Name=XP_034189961.1;ID=cds-XP_034189961.1;Dbxref=GeneID:117608640%2CGenbank:XP_034189961.1;Parent=rna-XM_034334070.1
NW_023009271.1	Gnomon	CDS	1013741	1013995	.	+	0	Name=XP_034189961.1;ID=cds-XP_034189961.1;Dbxref=GeneID:117608640%2CGenbank:XP_034189961.1;Parent=rna-XM_034334070.1
NW_023009271.1	Gnomon	CDS	1014081	1014323	.	+	0	Name=XP_034189961.1;ID=cds-XP_034189961.1;Dbxref=GeneID:117608640%2CGenbank:XP_034189961.1;Parent=rna-XM_034334070.1
NW_023009271.1	Gnomon	CDS	1014391	1014499	.	+	0	Name=XP_034189961.1;ID=cds-XP_034189961.1;Dbxref=GeneID:117608640%2CGenbank:XP_034189961.1;Parent=rna-XM_034334070.1
NW_023009271.1	Gnomon	CDS	1014600	1014973	.	+	0	Name=XP_034189961.1;ID=cds-XP_034189961.1;Dbxref=GeneID:117608640%2CGenbank:XP_034189961.1;Parent=rna-XM_034334070.1
NW_023009271.1	Gnomon	mRNA	389208	394168	.	+	.	Name=XM_034334126.1;ID=rna-XM_034334126.1;Dbxref=GeneID:117608669%2CGenbank:XM_034334126.1;Parent=gene-LOC117608669
NW_023009271.1	Gnomon	mRNA	448231	449362	.	-	.	Name=XM_034333779.1;ID=rna-XM_034333779.1;Dbxref=GeneID:117608528%2CGenbank:XM_034333779.1;Parent=gene-LOC117608528
NW_023009271.1	Gnomon	CDS	1493260	1493266	.	+	0	Name=XP_034189627.1;ID=cds-XP_034189627.1;Dbxref=GeneID:117608505%2CGenbank:XP_034189627.1;Parent=rna-XM_034333736.1
NW_023009271.1	Gnomon	CDS	1508666	1508825	.	+	0	Name=XP_034189627.1;ID=cds-XP_034189627.1;Dbxref=GeneID:117608505%2CGenbank:XP_034189627.1;Parent=rna-XM_034333736.1
NW_023009271.1	Gnomon	CDS	1509078	1509164	.	+	0	Name=XP_034189627.1;ID=cds-XP_034189627.1;Dbxref=GeneID:117608505%2CGenbank:XP_034189627.1;Parent=rna-XM_034333736.1
NW_023009271.1	Gnomon	CDS	1509224	1509384	.	+	0	Name=XP_034189627.1;ID=cds-XP_034189627.1;Dbxref=GeneID:117608505%2CGenbank:XP_034189627.1;Parent=rna-XM_034333736.1
NW_023009271.1	Gnomon	CDS	1509473	1509609	.	+	0	Name=XP_034189627.1;ID=cds-XP_034189627.1;Dbxref=GeneID:117608505%2CGenbank:XP_034189627.1;Parent=rna-XM_034333736.1
NW_023009271.1	Gnomon	CDS	1848166	1848476	.	+	0	Name=XP_034189471.1;ID=cds-XP_034189471.1;Dbxref=GeneID:117608443%2CGenbank:XP_034189471.1;Parent=rna-XM_034333580.1
NW_023009271.1	Gnomon	CDS	1848817	1849003	.	+	0	Name=XP_034189471.1;ID=cds-XP_034189471.1;Dbxref=GeneID:117608443%2CGenbank:XP_034189471.1;Parent=rna-XM_034333580.1
NW_023009271.1	Gnomon	CDS	1849066	1850625	.	+	0	Name=XP_034189471.1;ID=cds-XP_034189471.1;Dbxref=GeneID:117608443%2CGenbank:XP_034189471.1;Parent=rna-XM_034333580.1
NW_023009271.1	Gnomon	exon	2210012	2210184	.	-	.	ID=exon-XM_034334058.1-3;Dbxref=GeneID:117608632%2CGenbank:XM_034334058.1;Parent=rna-XM_034334058.1
NW_023009271.1	Gnomon	exon	2209874	2209939	.	-	.	ID=exon-XM_034334058.1-4;Dbxref=GeneID:117608632%2CGenbank:XM_034334058.1;Parent=rna-XM_034334058.1
NW_023009271.1	Gnomon	exon	2211895	2212032	.	-	.	ID=exon-XM_034334058.1-1;Dbxref=GeneID:117608632%2CGenbank:XM_034334058.1;Parent=rna-XM_034334058.1
NW_023009271.1	Gnomon	exon	2210417	2210558	.	-	.	ID=exon-XM_034334058.1-2;Dbxref=GeneID:117608632%2CGenbank:XM_034334058.1;Parent=rna-XM_034334058.1
NW_023009271.1	Gnomon	exon	2209691	2209794	.	-	.	ID=exon-XM_034334058.1-5;Dbxref=GeneID:117608632%2CGenbank:XM_034334058.1;Parent=rna-XM_034334058.1
NW_023009271.1	Gnomon	exon	2208824	2209598	.	-	.	ID=exon-XM_034334058.1-6;Dbxref=GeneID:117608632%2CGenbank:XM_034334058.1;Parent=rna-XM_034334058.1
NW_023009271.1	Gnomon	CDS	345241	345300	.	-	0	Name=XP_034189867.1;ID=cds-XP_034189867.1;Dbxref=GeneID:117608607%2CGenbank:XP_034189867.1;Parent=rna-XM_034333976.1
NW_023009271.1	Gnomon	CDS	343043	343103	.	-	0	Name=XP_034189867.1;ID=cds-XP_034189867.1;Dbxref=GeneID:117608607%2CGenbank:XP_034189867.1;Parent=rna-XM_034333976.1
NW_023009271.1	Gnomon	CDS	342389	342600	.	-	0	Name=XP_034189867.1;ID=cds-XP_034189867.1;Dbxref=GeneID:117608607%2CGenbank:XP_034189867.1;Parent=rna-XM_034333976.1
NW_023009271.1	Gnomon	CDS	341931	342020	.	-	0	Name=XP_034189867.1;ID=cds-XP_034189867.1;Dbxref=GeneID:117608607%2CGenbank:XP_034189867.1;Parent=rna-XM_034333976.1
NW_023009271.1	Gnomon	CDS	339506	339707	.	-	0	Name=XP_034189867.1;ID=cds-XP_034189867.1;Dbxref=GeneID:117608607%2CGenbank:XP_034189867.1;Parent=rna-XM_034333976.1
NW_023009271.1	Gnomon	CDS	339303	339432	.	-	0	Name=XP_034189867.1;ID=cds-XP_034189867.1;Dbxref=GeneID:117608607%2CGenbank:XP_034189867.1;Parent=rna-XM_034333976.1
NW_023009271.1	Gnomon	CDS	338077	338206	.	-	0	Name=XP_034189867.1;ID=cds-XP_034189867.1;Dbxref=GeneID:117608607%2CGenbank:XP_034189867.1;Parent=rna-XM_034333976.1
NW_023009271.1	Gnomon	CDS	337833	337975	.	-	0	Name=XP_034189867.1;ID=cds-XP_034189867.1;Dbxref=GeneID:117608607%2CGenbank:XP_034189867.1;Parent=rna-XM_034333976.1
NW_023009271.1	Gnomon	CDS	335619	335674	.	-	0	Name=XP_034189867.1;ID=cds-XP_034189867.1;Dbxref=GeneID:117608607%2CGenbank:XP_034189867.1;Parent=rna-XM_034333976.1
NW_023009271.1	Gnomon	CDS	333484	333610	.	-	0	Name=XP_034189867.1;ID=cds-XP_034189867.1;Dbxref=GeneID:117608607%2CGenbank:XP_034189867.1;Parent=rna-XM_034333976.1
NW_023009271.1	Gnomon	CDS	333010	333174	.	-	0	Name=XP_034189867.1;ID=cds-XP_034189867.1;Dbxref=GeneID:117608607%2CGenbank:XP_034189867.1;Parent=rna-XM_034333976.1
NW_023009271.1	Gnomon	CDS	332755	332881	.	-	0	Name=XP_034189867.1;ID=cds-XP_034189867.1;Dbxref=GeneID:117608607%2CGenbank:XP_034189867.1;Parent=rna-XM_034333976.1
NW_023009271.1	Gnomon	CDS	332570	332674	.	-	0	Name=XP_034189867.1;ID=cds-XP_034189867.1;Dbxref=GeneID:117608607%2CGenbank:XP_034189867.1;Parent=rna-XM_034333976.1
NW_023009271.1	Gnomon	CDS	332290	332441	.	-	0	Name=XP_034189867.1;ID=cds-XP_034189867.1;Dbxref=GeneID:117608607%2CGenbank:XP_034189867.1;Parent=rna-XM_034333976.1
NW_023009271.1	Gnomon	CDS	331684	332096	.	-	0	Name=XP_034189867.1;ID=cds-XP_034189867.1;Dbxref=GeneID:117608607%2CGenbank:XP_034189867.1;Parent=rna-XM_034333976.1
NW_023009271.1	Gnomon	CDS	330849	330985	.	-	0	Name=XP_034189867.1;ID=cds-XP_034189867.1;Dbxref=GeneID:117608607%2CGenbank:XP_034189867.1;Parent=rna-XM_034333976.1
NW_023009271.1	Gnomon	exon	598452	598611	.	-	.	ID=exon-XM_034334219.1-1;Dbxref=GeneID:117608701%2CGenbank:XM_034334219.1;Parent=rna-XM_034334219.1
NW_023009271.1	Gnomon	exon	596976	597143	.	-	.	ID=exon-XM_034334219.1-4;Dbxref=GeneID:117608701%2CGenbank:XM_034334219.1;Parent=rna-XM_034334219.1
NW_023009271.1	Gnomon	exon	596773	596901	.	-	.	ID=exon-XM_034334219.1-5;Dbxref=GeneID:117608701%2CGenbank:XM_034334219.1;Parent=rna-XM_034334219.1
NW_023009271.1	Gnomon	exon	598273	598377	.	-	.	ID=exon-XM_034334219.1-2;Dbxref=GeneID:117608701%2CGenbank:XM_034334219.1;Parent=rna-XM_034334219.1
NW_023009271.1	Gnomon	exon	597439	597753	.	-	.	ID=exon-XM_034334219.1-3;Dbxref=GeneID:117608701%2CGenbank:XM_034334219.1;Parent=rna-XM_034334219.1
NW_023009271.1	Gnomon	exon	595980	596293	.	-	.	ID=exon-XM_034334219.1-8;Dbxref=GeneID:117608701%2CGenbank:XM_034334219.1;Parent=rna-XM_034334219.1
NW_023009271.1	Gnomon	exon	595610	595895	.	-	.	ID=exon-XM_034334219.1-9;Dbxref=GeneID:117608701%2CGenbank:XM_034334219.1;Parent=rna-XM_034334219.1
NW_023009271.1	Gnomon	exon	596559	596700	.	-	.	ID=exon-XM_034334219.1-6;Dbxref=GeneID:117608701%2CGenbank:XM_034334219.1;Parent=rna-XM_034334219.1
NW_023009271.1	Gnomon	exon	596376	596482	.	-	.	ID=exon-XM_034334219.1-7;Dbxref=GeneID:117608701%2CGenbank:XM_034334219.1;Parent=rna-XM_034334219.1
NW_023009271.1	Gnomon	CDS	591611	591798	.	-	0	Name=XP_034190127.1;ID=cds-XP_034190127.1;Dbxref=GeneID:117608711%2CGenbank:XP_034190127.1;Parent=rna-XM_034334236.1
NW_023009271.1	Gnomon	CDS	591334	591522	.	-	0	Name=XP_034190127.1;ID=cds-XP_034190127.1;Dbxref=GeneID:117608711%2CGenbank:XP_034190127.1;Parent=rna-XM_034334236.1
NW_023009271.1	Gnomon	CDS	590853	591067	.	-	0	Name=XP_034190127.1;ID=cds-XP_034190127.1;Dbxref=GeneID:117608711%2CGenbank:XP_034190127.1;Parent=rna-XM_034334236.1
NW_023009271.1	Gnomon	CDS	590554	590792	.	-	0	Name=XP_034190127.1;ID=cds-XP_034190127.1;Dbxref=GeneID:117608711%2CGenbank:XP_034190127.1;Parent=rna-XM_034334236.1
NW_023009271.1	Gnomon	CDS	590210	590473	.	-	0	Name=XP_034190127.1;ID=cds-XP_034190127.1;Dbxref=GeneID:117608711%2CGenbank:XP_034190127.1;Parent=rna-XM_034334236.1
NW_023009271.1	Gnomon	mRNA	1862613	1863913	.	-	.	Name=XM_034333872.1;ID=rna-XM_034333872.1;Dbxref=GeneID:117608565%2CGenbank:XM_034333872.1;Parent=gene-LOC117608565
NW_023009271.1	Gnomon	mRNA	1601432	1611576	.	+	.	Name=XM_034333632.1;ID=rna-XM_034333632.1;Dbxref=GeneID:117608463%2CGenbank:XM_034333632.1;Parent=gene-LOC117608463
NW_023009271.1	Gnomon	exon	445838	448028	.	+	.	ID=exon-XM_034333762.1-10;Dbxref=GeneID:117608521%2CGenbank:XM_034333762.1;Parent=rna-XM_034333762.1
NW_023009271.1	Gnomon	exon	450222	450462	.	-	.	ID=exon-XM_034333772.1-10;Dbxref=GeneID:117608525%2CGenbank:XM_034333772.1;Parent=rna-XM_034333772.1
NW_023009271.1	Gnomon	exon	449588	450136	.	-	.	ID=exon-XM_034333772.1-11;Dbxref=GeneID:117608525%2CGenbank:XM_034333772.1;Parent=rna-XM_034333772.1
NW_023009271.1	Gnomon	mRNA	595053	599481	.	-	.	Name=XM_034334220.1;ID=rna-XM_034334220.1;Dbxref=GeneID:117608701%2CGenbank:XM_034334220.1;Parent=gene-LOC117608701
NW_023009271.1	Gnomon	CDS	304359	304485	.	-	0	Name=XP_034189864.1;ID=cds-XP_034189864.1;Dbxref=GeneID:117608605%2CGenbank:XP_034189864.1;Parent=rna-XM_034333973.1
NW_023009271.1	Gnomon	CDS	304118	304284	.	-	0	Name=XP_034189864.1;ID=cds-XP_034189864.1;Dbxref=GeneID:117608605%2CGenbank:XP_034189864.1;Parent=rna-XM_034333973.1
NW_023009271.1	Gnomon	CDS	303804	304020	.	-	0	Name=XP_034189864.1;ID=cds-XP_034189864.1;Dbxref=GeneID:117608605%2CGenbank:XP_034189864.1;Parent=rna-XM_034333973.1
NW_023009271.1	Gnomon	CDS	300887	303733	.	-	0	Name=XP_034189864.1;ID=cds-XP_034189864.1;Dbxref=GeneID:117608605%2CGenbank:XP_034189864.1;Parent=rna-XM_034333973.1
NW_023009271.1	Gnomon	CDS	300407	300790	.	-	0	Name=XP_034189864.1;ID=cds-XP_034189864.1;Dbxref=GeneID:117608605%2CGenbank:XP_034189864.1;Parent=rna-XM_034333973.1
NW_023009271.1	Gnomon	CDS	297767	300313	.	-	0	Name=XP_034189864.1;ID=cds-XP_034189864.1;Dbxref=GeneID:117608605%2CGenbank:XP_034189864.1;Parent=rna-XM_034333973.1
NW_023009271.1	Gnomon	CDS	297207	297327	.	-	0	Name=XP_034189864.1;ID=cds-XP_034189864.1;Dbxref=GeneID:117608605%2CGenbank:XP_034189864.1;Parent=rna-XM_034333973.1
NW_023009271.1	Gnomon	CDS	296790	297106	.	-	0	Name=XP_034189864.1;ID=cds-XP_034189864.1;Dbxref=GeneID:117608605%2CGenbank:XP_034189864.1;Parent=rna-XM_034333973.1
NW_023009271.1	Gnomon	CDS	296600	296616	.	-	0	Name=XP_034189864.1;ID=cds-XP_034189864.1;Dbxref=GeneID:117608605%2CGenbank:XP_034189864.1;Parent=rna-XM_034333973.1
NW_023009271.1	Gnomon	exon	1693431	1693559	.	-	.	ID=exon-XM_034333624.1-27;Dbxref=GeneID:117608462%2CGenbank:XM_034333624.1;Parent=rna-XM_034333624.1
NW_023009271.1	Gnomon	exon	1693156	1693308	.	-	.	ID=exon-XM_034333624.1-28;Dbxref=GeneID:117608462%2CGenbank:XM_034333624.1;Parent=rna-XM_034333624.1
NW_023009271.1	Gnomon	exon	1692908	1693084	.	-	.	ID=exon-XM_034333624.1-29;Dbxref=GeneID:117608462%2CGenbank:XM_034333624.1;Parent=rna-XM_034333624.1
NW_023009271.1	Gnomon	exon	1695359	1695580	.	-	.	ID=exon-XM_034333624.1-20;Dbxref=GeneID:117608462%2CGenbank:XM_034333624.1;Parent=rna-XM_034333624.1
NW_023009271.1	Gnomon	exon	1695071	1695258	.	-	.	ID=exon-XM_034333624.1-21;Dbxref=GeneID:117608462%2CGenbank:XM_034333624.1;Parent=rna-XM_034333624.1
NW_023009271.1	Gnomon	exon	1694773	1694977	.	-	.	ID=exon-XM_034333624.1-22;Dbxref=GeneID:117608462%2CGenbank:XM_034333624.1;Parent=rna-XM_034333624.1
NW_023009271.1	Gnomon	exon	1694556	1694693	.	-	.	ID=exon-XM_034333624.1-23;Dbxref=GeneID:117608462%2CGenbank:XM_034333624.1;Parent=rna-XM_034333624.1
NW_023009271.1	Gnomon	mRNA	1270534	1291920	.	+	.	Name=XM_034333536.1;ID=rna-XM_034333536.1;Dbxref=GeneID:117608429%2CGenbank:XM_034333536.1;Parent=gene-LOC117608429
NW_023009271.1	Gnomon	exon	1694308	1694481	.	-	.	ID=exon-XM_034333624.1-24;Dbxref=GeneID:117608462%2CGenbank:XM_034333624.1;Parent=rna-XM_034333624.1
NW_023009271.1	Gnomon	exon	1693935	1694242	.	-	.	ID=exon-XM_034333624.1-25;Dbxref=GeneID:117608462%2CGenbank:XM_034333624.1;Parent=rna-XM_034333624.1
NW_023009271.1	Gnomon	exon	1693639	1693867	.	-	.	ID=exon-XM_034333624.1-26;Dbxref=GeneID:117608462%2CGenbank:XM_034333624.1;Parent=rna-XM_034333624.1
NW_023009271.1	Gnomon	exon	1690208	1690510	.	-	.	ID=exon-XM_034333624.1-38;Dbxref=GeneID:117608462%2CGenbank:XM_034333624.1;Parent=rna-XM_034333624.1
NW_023009271.1	Gnomon	exon	1689945	1690126	.	-	.	ID=exon-XM_034333624.1-39;Dbxref=GeneID:117608462%2CGenbank:XM_034333624.1;Parent=rna-XM_034333624.1
NW_023009271.1	Gnomon	exon	1692587	1692826	.	-	.	ID=exon-XM_034333624.1-30;Dbxref=GeneID:117608462%2CGenbank:XM_034333624.1;Parent=rna-XM_034333624.1
NW_023009271.1	Gnomon	exon	1692358	1692501	.	-	.	ID=exon-XM_034333624.1-31;Dbxref=GeneID:117608462%2CGenbank:XM_034333624.1;Parent=rna-XM_034333624.1
NW_023009271.1	Gnomon	exon	1692132	1692290	.	-	.	ID=exon-XM_034333624.1-32;Dbxref=GeneID:117608462%2CGenbank:XM_034333624.1;Parent=rna-XM_034333624.1
NW_023009271.1	Gnomon	exon	1691904	1692052	.	-	.	ID=exon-XM_034333624.1-33;Dbxref=GeneID:117608462%2CGenbank:XM_034333624.1;Parent=rna-XM_034333624.1
NW_023009271.1	Gnomon	exon	1691646	1691832	.	-	.	ID=exon-XM_034333624.1-34;Dbxref=GeneID:117608462%2CGenbank:XM_034333624.1;Parent=rna-XM_034333624.1
NW_023009271.1	Gnomon	exon	1691320	1691582	.	-	.	ID=exon-XM_034333624.1-35;Dbxref=GeneID:117608462%2CGenbank:XM_034333624.1;Parent=rna-XM_034333624.1
NW_023009271.1	Gnomon	exon	1690859	1691249	.	-	.	ID=exon-XM_034333624.1-36;Dbxref=GeneID:117608462%2CGenbank:XM_034333624.1;Parent=rna-XM_034333624.1
NW_023009271.1	Gnomon	exon	1690583	1690779	.	-	.	ID=exon-XM_034333624.1-37;Dbxref=GeneID:117608462%2CGenbank:XM_034333624.1;Parent=rna-XM_034333624.1
NW_023009271.1	Gnomon	exon	21557	21623	.	-	.	ID=exon-XM_034333817.1-3;Dbxref=GeneID:117608546%2CGenbank:XM_034333817.1;Parent=rna-XM_034333817.1
NW_023009271.1	Gnomon	exon	21333	21460	.	-	.	ID=exon-XM_034333817.1-4;Dbxref=GeneID:117608546%2CGenbank:XM_034333817.1;Parent=rna-XM_034333817.1
NW_023009271.1	Gnomon	exon	22544	22969	.	-	.	ID=exon-XM_034333817.1-1;Dbxref=GeneID:117608546%2CGenbank:XM_034333817.1;Parent=rna-XM_034333817.1
NW_023009271.1	Gnomon	exon	22378	22448	.	-	.	ID=exon-XM_034333817.1-2;Dbxref=GeneID:117608546%2CGenbank:XM_034333817.1;Parent=rna-XM_034333817.1
NW_023009271.1	Gnomon	exon	20341	20490	.	-	.	ID=exon-XM_034333817.1-7;Dbxref=GeneID:117608546%2CGenbank:XM_034333817.1;Parent=rna-XM_034333817.1
NW_023009271.1	Gnomon	exon	19817	19933	.	-	.	ID=exon-XM_034333817.1-8;Dbxref=GeneID:117608546%2CGenbank:XM_034333817.1;Parent=rna-XM_034333817.1
NW_023009271.1	Gnomon	exon	20915	21052	.	-	.	ID=exon-XM_034333817.1-5;Dbxref=GeneID:117608546%2CGenbank:XM_034333817.1;Parent=rna-XM_034333817.1
NW_023009271.1	Gnomon	exon	20571	20676	.	-	.	ID=exon-XM_034333817.1-6;Dbxref=GeneID:117608546%2CGenbank:XM_034333817.1;Parent=rna-XM_034333817.1
NW_023009271.1	Gnomon	exon	19548	19673	.	-	.	ID=exon-XM_034333817.1-9;Dbxref=GeneID:117608546%2CGenbank:XM_034333817.1;Parent=rna-XM_034333817.1
NW_023009271.1	Gnomon	exon	1096141	1096381	.	+	.	ID=exon-XM_034334294.1-9;Dbxref=GeneID:117608737%2CGenbank:XM_034334294.1;Parent=rna-XM_034334294.1
NW_023009271.1	Gnomon	exon	1095673	1095856	.	+	.	ID=exon-XM_034334294.1-7;Dbxref=GeneID:117608737%2CGenbank:XM_034334294.1;Parent=rna-XM_034334294.1
NW_023009271.1	Gnomon	exon	1095924	1096068	.	+	.	ID=exon-XM_034334294.1-8;Dbxref=GeneID:117608737%2CGenbank:XM_034334294.1;Parent=rna-XM_034334294.1
NW_023009271.1	Gnomon	exon	2120873	2121072	.	+	.	ID=exon-XM_034333906.1-10;Dbxref=GeneID:117608570%2CGenbank:XM_034333906.1;Parent=rna-XM_034333906.1
NW_023009271.1	Gnomon	exon	2121208	2122999	.	+	.	ID=exon-XM_034333906.1-11;Dbxref=GeneID:117608570%2CGenbank:XM_034333906.1;Parent=rna-XM_034333906.1
NW_023009271.1	Gnomon	exon	1093942	1094092	.	+	.	ID=exon-XM_034334294.1-1;Dbxref=GeneID:117608737%2CGenbank:XM_034334294.1;Parent=rna-XM_034334294.1
NW_023009271.1	Gnomon	exon	1094175	1094305	.	+	.	ID=exon-XM_034334294.1-2;Dbxref=GeneID:117608737%2CGenbank:XM_034334294.1;Parent=rna-XM_034334294.1
NW_023009271.1	Gnomon	exon	1095319	1095358	.	+	.	ID=exon-XM_034334294.1-5;Dbxref=GeneID:117608737%2CGenbank:XM_034334294.1;Parent=rna-XM_034334294.1
NW_023009271.1	Gnomon	exon	1095426	1095589	.	+	.	ID=exon-XM_034334294.1-6;Dbxref=GeneID:117608737%2CGenbank:XM_034334294.1;Parent=rna-XM_034334294.1
NW_023009271.1	Gnomon	exon	1094404	1094969	.	+	.	ID=exon-XM_034334294.1-3;Dbxref=GeneID:117608737%2CGenbank:XM_034334294.1;Parent=rna-XM_034334294.1
NW_023009271.1	Gnomon	exon	1095160	1095208	.	+	.	ID=exon-XM_034334294.1-4;Dbxref=GeneID:117608737%2CGenbank:XM_034334294.1;Parent=rna-XM_034334294.1
NW_023009271.1	Gnomon	exon	1536787	1538690	.	+	.	ID=exon-XR_004582355.1-2;Dbxref=GeneID:117608517%2CGenbank:XR_004582355.1;Parent=rna-XR_004582355.1
NW_023009271.1	Gnomon	exon	1535121	1535904	.	+	.	ID=exon-XR_004582355.1-1;Dbxref=GeneID:117608517%2CGenbank:XR_004582355.1;Parent=rna-XR_004582355.1
NW_023009271.1	Gnomon	exon	79222	79387	.	+	.	ID=exon-XM_034333842.1-3;Dbxref=GeneID:117608550%2CGenbank:XM_034333842.1;Parent=rna-XM_034333842.1
NW_023009271.1	Gnomon	exon	85080	85381	.	+	.	ID=exon-XM_034333842.1-4;Dbxref=GeneID:117608550%2CGenbank:XM_034333842.1;Parent=rna-XM_034333842.1
NW_023009271.1	Gnomon	exon	77941	78196	.	+	.	ID=exon-XM_034333842.1-1;Dbxref=GeneID:117608550%2CGenbank:XM_034333842.1;Parent=rna-XM_034333842.1
NW_023009271.1	Gnomon	exon	78560	79106	.	+	.	ID=exon-XM_034333842.1-2;Dbxref=GeneID:117608550%2CGenbank:XM_034333842.1;Parent=rna-XM_034333842.1
NW_023009271.1	Gnomon	exon	1621448	1623012	.	+	.	ID=exon-XM_034333729.1-1;Dbxref=GeneID:117608500%2CGenbank:XM_034333729.1;Parent=rna-XM_034333729.1
NW_023009271.1	Gnomon	exon	1634783	1635333	.	+	.	ID=exon-XM_034333729.1-2;Dbxref=GeneID:117608500%2CGenbank:XM_034333729.1;Parent=rna-XM_034333729.1
NW_023009271.1	Gnomon	exon	1635795	1635915	.	+	.	ID=exon-XM_034333729.1-3;Dbxref=GeneID:117608500%2CGenbank:XM_034333729.1;Parent=rna-XM_034333729.1
NW_023009271.1	Gnomon	exon	1636977	1638868	.	+	.	ID=exon-XM_034333729.1-4;Dbxref=GeneID:117608500%2CGenbank:XM_034333729.1;Parent=rna-XM_034333729.1
NW_023009271.1	Gnomon	exon	86148	86936	.	+	.	ID=exon-XM_034333842.1-5;Dbxref=GeneID:117608550%2CGenbank:XM_034333842.1;Parent=rna-XM_034333842.1
NW_023009271.1	Gnomon	exon	1697930	1698157	.	-	.	ID=exon-XM_034333624.1-16;Dbxref=GeneID:117608462%2CGenbank:XM_034333624.1;Parent=rna-XM_034333624.1
NW_023009271.1	Gnomon	exon	1697550	1697864	.	-	.	ID=exon-XM_034333624.1-17;Dbxref=GeneID:117608462%2CGenbank:XM_034333624.1;Parent=rna-XM_034333624.1
NW_023009271.1	Gnomon	exon	1697265	1697483	.	-	.	ID=exon-XM_034333624.1-18;Dbxref=GeneID:117608462%2CGenbank:XM_034333624.1;Parent=rna-XM_034333624.1
NW_023009271.1	Gnomon	exon	1696856	1697176	.	-	.	ID=exon-XM_034333624.1-19;Dbxref=GeneID:117608462%2CGenbank:XM_034333624.1;Parent=rna-XM_034333624.1
NW_023009271.1	Gnomon	exon	1705005	1705210	.	-	.	ID=exon-XM_034333624.1-10;Dbxref=GeneID:117608462%2CGenbank:XM_034333624.1;Parent=rna-XM_034333624.1
NW_023009271.1	Gnomon	exon	1703435	1704944	.	-	.	ID=exon-XM_034333624.1-11;Dbxref=GeneID:117608462%2CGenbank:XM_034333624.1;Parent=rna-XM_034333624.1
NW_023009271.1	Gnomon	exon	1703235	1703370	.	-	.	ID=exon-XM_034333624.1-12;Dbxref=GeneID:117608462%2CGenbank:XM_034333624.1;Parent=rna-XM_034333624.1
NW_023009271.1	Gnomon	exon	1703087	1703166	.	-	.	ID=exon-XM_034333624.1-13;Dbxref=GeneID:117608462%2CGenbank:XM_034333624.1;Parent=rna-XM_034333624.1
NW_023009271.1	Gnomon	exon	1702840	1703007	.	-	.	ID=exon-XM_034333624.1-14;Dbxref=GeneID:117608462%2CGenbank:XM_034333624.1;Parent=rna-XM_034333624.1
NW_023009271.1	Gnomon	exon	1698232	1698378	.	-	.	ID=exon-XM_034333624.1-15;Dbxref=GeneID:117608462%2CGenbank:XM_034333624.1;Parent=rna-XM_034333624.1
NW_023009271.1	Gnomon	CDS	591611	591798	.	-	0	Name=XP_034190128.1;ID=cds-XP_034190128.1;Dbxref=GeneID:117608711%2CGenbank:XP_034190128.1;Parent=rna-XM_034334237.1
NW_023009271.1	Gnomon	CDS	591334	591522	.	-	0	Name=XP_034190128.1;ID=cds-XP_034190128.1;Dbxref=GeneID:117608711%2CGenbank:XP_034190128.1;Parent=rna-XM_034334237.1
NW_023009271.1	Gnomon	CDS	590853	591067	.	-	0	Name=XP_034190128.1;ID=cds-XP_034190128.1;Dbxref=GeneID:117608711%2CGenbank:XP_034190128.1;Parent=rna-XM_034334237.1
NW_023009271.1	Gnomon	CDS	590554	590792	.	-	0	Name=XP_034190128.1;ID=cds-XP_034190128.1;Dbxref=GeneID:117608711%2CGenbank:XP_034190128.1;Parent=rna-XM_034334237.1
NW_023009271.1	Gnomon	CDS	590210	590473	.	-	0	Name=XP_034190128.1;ID=cds-XP_034190128.1;Dbxref=GeneID:117608711%2CGenbank:XP_034190128.1;Parent=rna-XM_034334237.1
NW_023009271.1	Gnomon	exon	375671	376949	.	+	.	ID=exon-XM_034333988.1-2;Dbxref=GeneID:117608608%2CGenbank:XM_034333988.1;Parent=rna-XM_034333988.1
NW_023009271.1	Gnomon	exon	377039	377103	.	+	.	ID=exon-XM_034333988.1-3;Dbxref=GeneID:117608608%2CGenbank:XM_034333988.1;Parent=rna-XM_034333988.1
NW_023009271.1	Gnomon	exon	377317	377524	.	+	.	ID=exon-XM_034333988.1-4;Dbxref=GeneID:117608608%2CGenbank:XM_034333988.1;Parent=rna-XM_034333988.1
NW_023009271.1	Gnomon	exon	377608	379761	.	+	.	ID=exon-XM_034333988.1-5;Dbxref=GeneID:117608608%2CGenbank:XM_034333988.1;Parent=rna-XM_034333988.1
NW_023009271.1	Gnomon	exon	375286	375427	.	+	.	ID=exon-XM_034333988.1-1;Dbxref=GeneID:117608608%2CGenbank:XM_034333988.1;Parent=rna-XM_034333988.1
NW_023009271.1	Gnomon	exon	781678	786812	.	+	.	ID=exon-XM_034334185.1-13;Dbxref=GeneID:117608693%2CGenbank:XM_034334185.1;Parent=rna-XM_034334185.1
NW_023009271.1	Gnomon	exon	787458	787655	.	+	.	ID=exon-XM_034334185.1-14;Dbxref=GeneID:117608693%2CGenbank:XM_034334185.1;Parent=rna-XM_034334185.1
NW_023009271.1	Gnomon	exon	787715	787993	.	+	.	ID=exon-XM_034334185.1-15;Dbxref=GeneID:117608693%2CGenbank:XM_034334185.1;Parent=rna-XM_034334185.1
NW_023009271.1	Gnomon	exon	788070	788159	.	+	.	ID=exon-XM_034334185.1-16;Dbxref=GeneID:117608693%2CGenbank:XM_034334185.1;Parent=rna-XM_034334185.1
NW_023009271.1	Gnomon	exon	788252	788408	.	+	.	ID=exon-XM_034334185.1-17;Dbxref=GeneID:117608693%2CGenbank:XM_034334185.1;Parent=rna-XM_034334185.1
NW_023009271.1	Gnomon	exon	788525	788855	.	+	.	ID=exon-XM_034334185.1-18;Dbxref=GeneID:117608693%2CGenbank:XM_034334185.1;Parent=rna-XM_034334185.1
NW_023009271.1	Gnomon	exon	789362	789530	.	+	.	ID=exon-XM_034334185.1-19;Dbxref=GeneID:117608693%2CGenbank:XM_034334185.1;Parent=rna-XM_034334185.1
NW_023009271.1	Gnomon	exon	780491	780658	.	+	.	ID=exon-XM_034334185.1-10;Dbxref=GeneID:117608693%2CGenbank:XM_034334185.1;Parent=rna-XM_034334185.1
NW_023009271.1	Gnomon	exon	781003	781359	.	+	.	ID=exon-XM_034334185.1-11;Dbxref=GeneID:117608693%2CGenbank:XM_034334185.1;Parent=rna-XM_034334185.1
NW_023009271.1	Gnomon	exon	781424	781607	.	+	.	ID=exon-XM_034334185.1-12;Dbxref=GeneID:117608693%2CGenbank:XM_034334185.1;Parent=rna-XM_034334185.1
NW_023009271.1	Gnomon	exon	790053	790537	.	+	.	ID=exon-XM_034334185.1-20;Dbxref=GeneID:117608693%2CGenbank:XM_034334185.1;Parent=rna-XM_034334185.1
NW_023009271.1	Gnomon	CDS	1657821	1658142	.	+	0	Name=XP_034189624.1;ID=cds-XP_034189624.1;Dbxref=GeneID:117608501%2CGenbank:XP_034189624.1;Parent=rna-XM_034333733.1
NW_023009271.1	Gnomon	CDS	1658196	1658355	.	+	0	Name=XP_034189624.1;ID=cds-XP_034189624.1;Dbxref=GeneID:117608501%2CGenbank:XP_034189624.1;Parent=rna-XM_034333733.1
NW_023009271.1	Gnomon	CDS	1658448	1658600	.	+	0	Name=XP_034189624.1;ID=cds-XP_034189624.1;Dbxref=GeneID:117608501%2CGenbank:XP_034189624.1;Parent=rna-XM_034333733.1
NW_023009271.1	Gnomon	CDS	1658684	1658783	.	+	0	Name=XP_034189624.1;ID=cds-XP_034189624.1;Dbxref=GeneID:117608501%2CGenbank:XP_034189624.1;Parent=rna-XM_034333733.1
NW_023009271.1	Gnomon	exon	227877	228287	.	+	.	ID=exon-XM_034334170.1-1;Dbxref=GeneID:117608689%2CGenbank:XM_034334170.1;Parent=rna-XM_034334170.1
NW_023009271.1	Gnomon	exon	2140299	2140741	.	+	.	ID=exon-XM_034333882.1-10;Dbxref=GeneID:117608568%2CGenbank:XM_034333882.1;Parent=rna-XM_034333882.1
NW_023009271.1	Gnomon	exon	230823	231081	.	+	.	ID=exon-XM_034334170.1-4;Dbxref=GeneID:117608689%2CGenbank:XM_034334170.1;Parent=rna-XM_034334170.1
NW_023009271.1	Gnomon	exon	231158	231585	.	+	.	ID=exon-XM_034334170.1-5;Dbxref=GeneID:117608689%2CGenbank:XM_034334170.1;Parent=rna-XM_034334170.1
NW_023009271.1	Gnomon	exon	228759	228936	.	+	.	ID=exon-XM_034334170.1-2;Dbxref=GeneID:117608689%2CGenbank:XM_034334170.1;Parent=rna-XM_034334170.1
NW_023009271.1	Gnomon	exon	229006	230760	.	+	.	ID=exon-XM_034334170.1-3;Dbxref=GeneID:117608689%2CGenbank:XM_034334170.1;Parent=rna-XM_034334170.1
NW_023009271.1	Gnomon	exon	388940	389250	.	+	.	ID=exon-XM_034334123.1-1;Dbxref=GeneID:117608669%2CGenbank:XM_034334123.1;Parent=rna-XM_034334123.1
NW_023009271.1	Gnomon	exon	233777	233940	.	+	.	ID=exon-XM_034334170.1-8;Dbxref=GeneID:117608689%2CGenbank:XM_034334170.1;Parent=rna-XM_034334170.1
NW_023009271.1	Gnomon	exon	234018	234208	.	+	.	ID=exon-XM_034334170.1-9;Dbxref=GeneID:117608689%2CGenbank:XM_034334170.1;Parent=rna-XM_034334170.1
NW_023009271.1	Gnomon	exon	231658	231881	.	+	.	ID=exon-XM_034334170.1-6;Dbxref=GeneID:117608689%2CGenbank:XM_034334170.1;Parent=rna-XM_034334170.1
NW_023009271.1	Gnomon	exon	231974	233419	.	+	.	ID=exon-XM_034334170.1-7;Dbxref=GeneID:117608689%2CGenbank:XM_034334170.1;Parent=rna-XM_034334170.1
NW_023009271.1	Gnomon	exon	392557	392731	.	+	.	ID=exon-XM_034334123.1-6;Dbxref=GeneID:117608669%2CGenbank:XM_034334123.1;Parent=rna-XM_034334123.1
NW_023009271.1	Gnomon	exon	392799	392956	.	+	.	ID=exon-XM_034334123.1-7;Dbxref=GeneID:117608669%2CGenbank:XM_034334123.1;Parent=rna-XM_034334123.1
NW_023009271.1	Gnomon	exon	393035	393198	.	+	.	ID=exon-XM_034334123.1-8;Dbxref=GeneID:117608669%2CGenbank:XM_034334123.1;Parent=rna-XM_034334123.1
NW_023009271.1	Gnomon	exon	393268	393397	.	+	.	ID=exon-XM_034334123.1-9;Dbxref=GeneID:117608669%2CGenbank:XM_034334123.1;Parent=rna-XM_034334123.1
NW_023009271.1	Gnomon	exon	391350	391595	.	+	.	ID=exon-XM_034334123.1-2;Dbxref=GeneID:117608669%2CGenbank:XM_034334123.1;Parent=rna-XM_034334123.1
NW_023009271.1	Gnomon	exon	391654	391861	.	+	.	ID=exon-XM_034334123.1-3;Dbxref=GeneID:117608669%2CGenbank:XM_034334123.1;Parent=rna-XM_034334123.1
NW_023009271.1	Gnomon	exon	391932	392098	.	+	.	ID=exon-XM_034334123.1-4;Dbxref=GeneID:117608669%2CGenbank:XM_034334123.1;Parent=rna-XM_034334123.1
NW_023009271.1	Gnomon	exon	392175	392453	.	+	.	ID=exon-XM_034334123.1-5;Dbxref=GeneID:117608669%2CGenbank:XM_034334123.1;Parent=rna-XM_034334123.1
NW_023009271.1	Gnomon	exon	393459	393734	.	+	.	ID=exon-XM_034334124.1-10;Dbxref=GeneID:117608669%2CGenbank:XM_034334124.1;Parent=rna-XM_034334124.1
NW_023009271.1	Gnomon	exon	393797	394168	.	+	.	ID=exon-XM_034334124.1-11;Dbxref=GeneID:117608669%2CGenbank:XM_034334124.1;Parent=rna-XM_034334124.1
NW_023009271.1	Gnomon	exon	1808352	1808622	.	-	.	ID=exon-XM_034333575.1-11;Dbxref=GeneID:117608442%2CGenbank:XM_034333575.1;Parent=rna-XM_034333575.1
NW_023009271.1	Gnomon	exon	1808702	1808834	.	-	.	ID=exon-XM_034333575.1-10;Dbxref=GeneID:117608442%2CGenbank:XM_034333575.1;Parent=rna-XM_034333575.1
NW_023009271.1	Gnomon	exon	2229297	2229402	.	-	.	ID=exon-XM_034334040.1-10;Dbxref=GeneID:117608626%2CGenbank:XM_034334040.1;Parent=rna-XM_034334040.1
NW_023009271.1	Gnomon	exon	2224875	2226818	.	-	.	ID=exon-XM_034334040.1-13;Dbxref=GeneID:117608626%2CGenbank:XM_034334040.1;Parent=rna-XM_034334040.1
NW_023009271.1	Gnomon	exon	2229146	2229239	.	-	.	ID=exon-XM_034334040.1-11;Dbxref=GeneID:117608626%2CGenbank:XM_034334040.1;Parent=rna-XM_034334040.1
NW_023009271.1	Gnomon	exon	2228764	2229011	.	-	.	ID=exon-XM_034334040.1-12;Dbxref=GeneID:117608626%2CGenbank:XM_034334040.1;Parent=rna-XM_034334040.1
NW_023009271.1	Gnomon	mRNA	389208	394168	.	+	.	Name=XM_034334125.1;ID=rna-XM_034334125.1;Dbxref=GeneID:117608669%2CGenbank:XM_034334125.1;Parent=gene-LOC117608669
NW_023009271.1	Gnomon	exon	1006862	1007007	.	+	.	ID=exon-XM_034334082.1-1;Dbxref=GeneID:117608647%2CGenbank:XM_034334082.1;Parent=rna-XM_034334082.1
NW_023009271.1	Gnomon	exon	1007450	1007676	.	+	.	ID=exon-XM_034334082.1-2;Dbxref=GeneID:117608647%2CGenbank:XM_034334082.1;Parent=rna-XM_034334082.1
NW_023009271.1	Gnomon	exon	1007795	1007889	.	+	.	ID=exon-XM_034334082.1-3;Dbxref=GeneID:117608647%2CGenbank:XM_034334082.1;Parent=rna-XM_034334082.1
NW_023009271.1	Gnomon	exon	1007972	1008123	.	+	.	ID=exon-XM_034334082.1-4;Dbxref=GeneID:117608647%2CGenbank:XM_034334082.1;Parent=rna-XM_034334082.1
NW_023009271.1	Gnomon	exon	1008201	1009161	.	+	.	ID=exon-XM_034334082.1-5;Dbxref=GeneID:117608647%2CGenbank:XM_034334082.1;Parent=rna-XM_034334082.1
NW_023009271.1	Gnomon	mRNA	456062	461521	.	+	.	Name=XM_034333775.1;ID=rna-XM_034333775.1;Dbxref=GeneID:117608526%2CGenbank:XM_034333775.1;Parent=gene-LOC117608526
NW_023009271.1	Gnomon	exon	1828286	1828336	.	-	.	ID=exon-XM_034333598.1-7;Dbxref=GeneID:117608448%2CGenbank:XM_034333598.1;Parent=rna-XM_034333598.1
NW_023009271.1	Gnomon	exon	1827838	1827926	.	-	.	ID=exon-XM_034333598.1-8;Dbxref=GeneID:117608448%2CGenbank:XM_034333598.1;Parent=rna-XM_034333598.1
NW_023009271.1	Gnomon	exon	1826079	1826223	.	-	.	ID=exon-XM_034333598.1-9;Dbxref=GeneID:117608448%2CGenbank:XM_034333598.1;Parent=rna-XM_034333598.1
NW_023009271.1	Gnomon	exon	1835906	1836031	.	-	.	ID=exon-XM_034333598.1-3;Dbxref=GeneID:117608448%2CGenbank:XM_034333598.1;Parent=rna-XM_034333598.1
NW_023009271.1	Gnomon	exon	1835030	1835253	.	-	.	ID=exon-XM_034333598.1-4;Dbxref=GeneID:117608448%2CGenbank:XM_034333598.1;Parent=rna-XM_034333598.1
NW_023009271.1	Gnomon	exon	1834308	1834464	.	-	.	ID=exon-XM_034333598.1-5;Dbxref=GeneID:117608448%2CGenbank:XM_034333598.1;Parent=rna-XM_034333598.1
NW_023009271.1	Gnomon	exon	1828482	1828637	.	-	.	ID=exon-XM_034333598.1-6;Dbxref=GeneID:117608448%2CGenbank:XM_034333598.1;Parent=rna-XM_034333598.1
NW_023009271.1	Gnomon	exon	1836850	1837097	.	-	.	ID=exon-XM_034333598.1-1;Dbxref=GeneID:117608448%2CGenbank:XM_034333598.1;Parent=rna-XM_034333598.1
NW_023009271.1	Gnomon	exon	1836576	1836723	.	-	.	ID=exon-XM_034333598.1-2;Dbxref=GeneID:117608448%2CGenbank:XM_034333598.1;Parent=rna-XM_034333598.1
NW_023009271.1	Gnomon	mRNA	456809	461521	.	+	.	Name=XM_034333777.1;ID=rna-XM_034333777.1;Dbxref=GeneID:117608526%2CGenbank:XM_034333777.1;Parent=gene-LOC117608526
NW_023009271.1	Gnomon	mRNA	1270534	1291945	.	+	.	Name=XM_034333537.1;ID=rna-XM_034333537.1;Dbxref=GeneID:117608429%2CGenbank:XM_034333537.1;Parent=gene-LOC117608429
NW_023009271.1	Gnomon	CDS	1616573	1616771	.	+	0	Name=XP_034189625.1;ID=cds-XP_034189625.1;Dbxref=GeneID:117608503%2CGenbank:XP_034189625.1;Parent=rna-XM_034333734.1
NW_023009271.1	Gnomon	CDS	1616923	1617112	.	+	0	Name=XP_034189625.1;ID=cds-XP_034189625.1;Dbxref=GeneID:117608503%2CGenbank:XP_034189625.1;Parent=rna-XM_034333734.1
NW_023009271.1	Gnomon	CDS	1617188	1617467	.	+	0	Name=XP_034189625.1;ID=cds-XP_034189625.1;Dbxref=GeneID:117608503%2CGenbank:XP_034189625.1;Parent=rna-XM_034333734.1
NW_023009271.1	Gnomon	CDS	838776	838823	.	-	0	Name=XP_034190129.1;ID=cds-XP_034190129.1;Dbxref=GeneID:117608712%2CGenbank:XP_034190129.1;Parent=rna-XM_034334238.1
NW_023009271.1	Gnomon	CDS	838485	838630	.	-	0	Name=XP_034190129.1;ID=cds-XP_034190129.1;Dbxref=GeneID:117608712%2CGenbank:XP_034190129.1;Parent=rna-XM_034334238.1
NW_023009271.1	Gnomon	CDS	838188	838389	.	-	0	Name=XP_034190129.1;ID=cds-XP_034190129.1;Dbxref=GeneID:117608712%2CGenbank:XP_034190129.1;Parent=rna-XM_034334238.1
NW_023009271.1	Gnomon	CDS	837917	838063	.	-	0	Name=XP_034190129.1;ID=cds-XP_034190129.1;Dbxref=GeneID:117608712%2CGenbank:XP_034190129.1;Parent=rna-XM_034334238.1
NW_023009271.1	Gnomon	CDS	837697	837847	.	-	0	Name=XP_034190129.1;ID=cds-XP_034190129.1;Dbxref=GeneID:117608712%2CGenbank:XP_034190129.1;Parent=rna-XM_034334238.1
NW_023009271.1	Gnomon	CDS	837312	837607	.	-	0	Name=XP_034190129.1;ID=cds-XP_034190129.1;Dbxref=GeneID:117608712%2CGenbank:XP_034190129.1;Parent=rna-XM_034334238.1
NW_023009271.1	Gnomon	exon	416353	416493	.	+	.	ID=exon-XM_034334146.1-1;Dbxref=GeneID:117608678%2CGenbank:XM_034334146.1;Parent=rna-XM_034334146.1
NW_023009271.1	Gnomon	exon	416772	416886	.	+	.	ID=exon-XM_034334146.1-2;Dbxref=GeneID:117608678%2CGenbank:XM_034334146.1;Parent=rna-XM_034334146.1
NW_023009271.1	Gnomon	exon	416968	417362	.	+	.	ID=exon-XM_034334146.1-3;Dbxref=GeneID:117608678%2CGenbank:XM_034334146.1;Parent=rna-XM_034334146.1
NW_023009271.1	Gnomon	exon	417431	417693	.	+	.	ID=exon-XM_034334146.1-4;Dbxref=GeneID:117608678%2CGenbank:XM_034334146.1;Parent=rna-XM_034334146.1
NW_023009271.1	Gnomon	exon	417779	418086	.	+	.	ID=exon-XM_034334146.1-5;Dbxref=GeneID:117608678%2CGenbank:XM_034334146.1;Parent=rna-XM_034334146.1
NW_023009271.1	Gnomon	exon	418158	418471	.	+	.	ID=exon-XM_034334146.1-6;Dbxref=GeneID:117608678%2CGenbank:XM_034334146.1;Parent=rna-XM_034334146.1
NW_023009271.1	Gnomon	exon	1433675	1433760	.	+	.	ID=exon-XM_034333651.1-5;Dbxref=GeneID:117608469%2CGenbank:XM_034333651.1;Parent=rna-XM_034333651.1
NW_023009271.1	Gnomon	exon	1433822	1433978	.	+	.	ID=exon-XM_034333651.1-6;Dbxref=GeneID:117608469%2CGenbank:XM_034333651.1;Parent=rna-XM_034333651.1
NW_023009271.1	Gnomon	exon	1434065	1434329	.	+	.	ID=exon-XM_034333651.1-7;Dbxref=GeneID:117608469%2CGenbank:XM_034333651.1;Parent=rna-XM_034333651.1
NW_023009271.1	Gnomon	exon	1434402	1434629	.	+	.	ID=exon-XM_034333651.1-8;Dbxref=GeneID:117608469%2CGenbank:XM_034333651.1;Parent=rna-XM_034333651.1
NW_023009271.1	Gnomon	exon	1425871	1426623	.	+	.	ID=exon-XM_034333651.1-1;Dbxref=GeneID:117608469%2CGenbank:XM_034333651.1;Parent=rna-XM_034333651.1
NW_023009271.1	Gnomon	exon	1432588	1432660	.	+	.	ID=exon-XM_034333651.1-2;Dbxref=GeneID:117608469%2CGenbank:XM_034333651.1;Parent=rna-XM_034333651.1
NW_023009271.1	Gnomon	exon	1433003	1433148	.	+	.	ID=exon-XM_034333651.1-3;Dbxref=GeneID:117608469%2CGenbank:XM_034333651.1;Parent=rna-XM_034333651.1
NW_023009271.1	Gnomon	exon	1433249	1433503	.	+	.	ID=exon-XM_034333651.1-4;Dbxref=GeneID:117608469%2CGenbank:XM_034333651.1;Parent=rna-XM_034333651.1
NW_023009271.1	Gnomon	exon	1434758	1434980	.	+	.	ID=exon-XM_034333651.1-9;Dbxref=GeneID:117608469%2CGenbank:XM_034333651.1;Parent=rna-XM_034333651.1
NW_023009271.1	Gnomon	exon	2230546	2231088	.	-	.	ID=exon-XM_034334035.1-8;Dbxref=GeneID:117608626%2CGenbank:XM_034334035.1;Parent=rna-XM_034334035.1
NW_023009271.1	Gnomon	exon	2229297	2229402	.	-	.	ID=exon-XM_034334035.1-9;Dbxref=GeneID:117608626%2CGenbank:XM_034334035.1;Parent=rna-XM_034334035.1
NW_023009271.1	Gnomon	exon	2232966	2233154	.	-	.	ID=exon-XM_034334035.1-6;Dbxref=GeneID:117608626%2CGenbank:XM_034334035.1;Parent=rna-XM_034334035.1
NW_023009271.1	Gnomon	exon	2232335	2232397	.	-	.	ID=exon-XM_034334035.1-7;Dbxref=GeneID:117608626%2CGenbank:XM_034334035.1;Parent=rna-XM_034334035.1
NW_023009271.1	Gnomon	exon	2233395	2233730	.	-	.	ID=exon-XM_034334035.1-4;Dbxref=GeneID:117608626%2CGenbank:XM_034334035.1;Parent=rna-XM_034334035.1
NW_023009271.1	Gnomon	exon	2233241	2233323	.	-	.	ID=exon-XM_034334035.1-5;Dbxref=GeneID:117608626%2CGenbank:XM_034334035.1;Parent=rna-XM_034334035.1
NW_023009271.1	Gnomon	mRNA	1938068	1939088	.	+	.	Name=XM_034333870.1;ID=rna-XM_034333870.1;Dbxref=GeneID:117608564%2CGenbank:XM_034333870.1;Parent=gene-LOC117608564
NW_023009271.1	Gnomon	exon	2234013	2234121	.	-	.	ID=exon-XM_034334035.1-2;Dbxref=GeneID:117608626%2CGenbank:XM_034334035.1;Parent=rna-XM_034334035.1
NW_023009271.1	Gnomon	exon	2233797	2233921	.	-	.	ID=exon-XM_034334035.1-3;Dbxref=GeneID:117608626%2CGenbank:XM_034334035.1;Parent=rna-XM_034334035.1
NW_023009271.1	Gnomon	exon	2234914	2235164	.	-	.	ID=exon-XM_034334035.1-1;Dbxref=GeneID:117608626%2CGenbank:XM_034334035.1;Parent=rna-XM_034334035.1
NW_023009271.1	Gnomon	mRNA	1601432	1611576	.	+	.	Name=XM_034333630.1;ID=rna-XM_034333630.1;Dbxref=GeneID:117608463%2CGenbank:XM_034333630.1;Parent=gene-LOC117608463
NW_023009271.1	Gnomon	mRNA	388781	394168	.	+	.	Name=XM_034334124.1;ID=rna-XM_034334124.1;Dbxref=GeneID:117608669%2CGenbank:XM_034334124.1;Parent=gene-LOC117608669
NW_023009271.1	Gnomon	exon	1695359	1695580	.	-	.	ID=exon-XM_034333627.1-8;Dbxref=GeneID:117608462%2CGenbank:XM_034333627.1;Parent=rna-XM_034333627.1
NW_023009271.1	Gnomon	exon	1695071	1695258	.	-	.	ID=exon-XM_034333627.1-9;Dbxref=GeneID:117608462%2CGenbank:XM_034333627.1;Parent=rna-XM_034333627.1
NW_023009271.1	Gnomon	exon	1698776	1698824	.	-	.	ID=exon-XM_034333627.1-2;Dbxref=GeneID:117608462%2CGenbank:XM_034333627.1;Parent=rna-XM_034333627.1
NW_023009271.1	Gnomon	exon	1698232	1698378	.	-	.	ID=exon-XM_034333627.1-3;Dbxref=GeneID:117608462%2CGenbank:XM_034333627.1;Parent=rna-XM_034333627.1
NW_023009271.1	Gnomon	exon	1699003	1699143	.	-	.	ID=exon-XM_034333627.1-1;Dbxref=GeneID:117608462%2CGenbank:XM_034333627.1;Parent=rna-XM_034333627.1
NW_023009271.1	Gnomon	exon	1697265	1697483	.	-	.	ID=exon-XM_034333627.1-6;Dbxref=GeneID:117608462%2CGenbank:XM_034333627.1;Parent=rna-XM_034333627.1
NW_023009271.1	Gnomon	exon	1696856	1697176	.	-	.	ID=exon-XM_034333627.1-7;Dbxref=GeneID:117608462%2CGenbank:XM_034333627.1;Parent=rna-XM_034333627.1
NW_023009271.1	Gnomon	exon	1697930	1698157	.	-	.	ID=exon-XM_034333627.1-4;Dbxref=GeneID:117608462%2CGenbank:XM_034333627.1;Parent=rna-XM_034333627.1
NW_023009271.1	Gnomon	exon	1697550	1697864	.	-	.	ID=exon-XM_034333627.1-5;Dbxref=GeneID:117608462%2CGenbank:XM_034333627.1;Parent=rna-XM_034333627.1
NW_023009271.1	Gnomon	exon	493094	494365	.	+	.	ID=exon-XM_034333945.1-10;Dbxref=GeneID:117608587%2CGenbank:XM_034333945.1;Parent=rna-XM_034333945.1
NW_023009271.1	Gnomon	exon	1120117	1120343	.	+	.	ID=exon-XM_034333798.1-1;Dbxref=GeneID:117608538%2CGenbank:XM_034333798.1;Parent=rna-XM_034333798.1
NW_023009271.1	Gnomon	exon	1120517	1120736	.	+	.	ID=exon-XM_034333798.1-2;Dbxref=GeneID:117608538%2CGenbank:XM_034333798.1;Parent=rna-XM_034333798.1
NW_023009271.1	Gnomon	exon	1122846	1123014	.	+	.	ID=exon-XM_034333798.1-3;Dbxref=GeneID:117608538%2CGenbank:XM_034333798.1;Parent=rna-XM_034333798.1
NW_023009271.1	Gnomon	exon	1123535	1123676	.	+	.	ID=exon-XM_034333798.1-4;Dbxref=GeneID:117608538%2CGenbank:XM_034333798.1;Parent=rna-XM_034333798.1
NW_023009271.1	Gnomon	exon	1123746	1123920	.	+	.	ID=exon-XM_034333798.1-5;Dbxref=GeneID:117608538%2CGenbank:XM_034333798.1;Parent=rna-XM_034333798.1
NW_023009271.1	Gnomon	exon	1124176	1124278	.	+	.	ID=exon-XM_034333798.1-6;Dbxref=GeneID:117608538%2CGenbank:XM_034333798.1;Parent=rna-XM_034333798.1
NW_023009271.1	Gnomon	exon	1127295	1127416	.	+	.	ID=exon-XM_034333798.1-7;Dbxref=GeneID:117608538%2CGenbank:XM_034333798.1;Parent=rna-XM_034333798.1
NW_023009271.1	Gnomon	exon	1127501	1127767	.	+	.	ID=exon-XM_034333798.1-8;Dbxref=GeneID:117608538%2CGenbank:XM_034333798.1;Parent=rna-XM_034333798.1
NW_023009271.1	Gnomon	exon	1128167	1128368	.	+	.	ID=exon-XM_034333798.1-9;Dbxref=GeneID:117608538%2CGenbank:XM_034333798.1;Parent=rna-XM_034333798.1
NW_023009271.1	Gnomon	mRNA	456514	461242	.	+	.	Name=XM_034333776.1;ID=rna-XM_034333776.1;Dbxref=GeneID:117608526%2CGenbank:XM_034333776.1;Parent=gene-LOC117608526
NW_023009271.1	Gnomon	exon	1985746	1985931	.	-	.	ID=exon-XM_034333888.1-5;Dbxref=GeneID:117608569%2CGenbank:XM_034333888.1;Parent=rna-XM_034333888.1
NW_023009271.1	Gnomon	exon	1985483	1985685	.	-	.	ID=exon-XM_034333888.1-6;Dbxref=GeneID:117608569%2CGenbank:XM_034333888.1;Parent=rna-XM_034333888.1
NW_023009271.1	Gnomon	CDS	1634786	1635333	.	+	0	Name=XP_034189622.1;ID=cds-XP_034189622.1;Dbxref=GeneID:117608500%2CGenbank:XP_034189622.1;Parent=rna-XM_034333731.1
NW_023009271.1	Gnomon	CDS	1635795	1635915	.	+	0	Name=XP_034189622.1;ID=cds-XP_034189622.1;Dbxref=GeneID:117608500%2CGenbank:XP_034189622.1;Parent=rna-XM_034333731.1
NW_023009271.1	Gnomon	exon	1990711	1990773	.	-	.	ID=exon-XM_034333888.1-3;Dbxref=GeneID:117608569%2CGenbank:XM_034333888.1;Parent=rna-XM_034333888.1
NW_023009271.1	Gnomon	exon	1986207	1986374	.	-	.	ID=exon-XM_034333888.1-4;Dbxref=GeneID:117608569%2CGenbank:XM_034333888.1;Parent=rna-XM_034333888.1
NW_023009271.1	Gnomon	exon	1984003	1984239	.	-	.	ID=exon-XM_034333888.1-9;Dbxref=GeneID:117608569%2CGenbank:XM_034333888.1;Parent=rna-XM_034333888.1
NW_023009271.1	Gnomon	exon	1984625	1984856	.	-	.	ID=exon-XM_034333888.1-7;Dbxref=GeneID:117608569%2CGenbank:XM_034333888.1;Parent=rna-XM_034333888.1
NW_023009271.1	Gnomon	exon	1984324	1984498	.	-	.	ID=exon-XM_034333888.1-8;Dbxref=GeneID:117608569%2CGenbank:XM_034333888.1;Parent=rna-XM_034333888.1
NW_023009271.1	Gnomon	exon	2049249	2049390	.	-	.	ID=exon-XM_034333888.1-1;Dbxref=GeneID:117608569%2CGenbank:XM_034333888.1;Parent=rna-XM_034333888.1
NW_023009271.1	Gnomon	exon	2037593	2038795	.	-	.	ID=exon-XM_034333888.1-2;Dbxref=GeneID:117608569%2CGenbank:XM_034333888.1;Parent=rna-XM_034333888.1
NW_023009271.1	Gnomon	CDS	304359	304485	.	-	0	Name=XP_034189862.1;ID=cds-XP_034189862.1;Dbxref=GeneID:117608605%2CGenbank:XP_034189862.1;Parent=rna-XM_034333971.1
NW_023009271.1	Gnomon	CDS	304118	304284	.	-	0	Name=XP_034189862.1;ID=cds-XP_034189862.1;Dbxref=GeneID:117608605%2CGenbank:XP_034189862.1;Parent=rna-XM_034333971.1
NW_023009271.1	Gnomon	CDS	303804	304020	.	-	0	Name=XP_034189862.1;ID=cds-XP_034189862.1;Dbxref=GeneID:117608605%2CGenbank:XP_034189862.1;Parent=rna-XM_034333971.1
NW_023009271.1	Gnomon	CDS	300887	303733	.	-	0	Name=XP_034189862.1;ID=cds-XP_034189862.1;Dbxref=GeneID:117608605%2CGenbank:XP_034189862.1;Parent=rna-XM_034333971.1
NW_023009271.1	Gnomon	CDS	300407	300790	.	-	0	Name=XP_034189862.1;ID=cds-XP_034189862.1;Dbxref=GeneID:117608605%2CGenbank:XP_034189862.1;Parent=rna-XM_034333971.1
NW_023009271.1	Gnomon	CDS	297767	300313	.	-	0	Name=XP_034189862.1;ID=cds-XP_034189862.1;Dbxref=GeneID:117608605%2CGenbank:XP_034189862.1;Parent=rna-XM_034333971.1
NW_023009271.1	Gnomon	CDS	297207	297327	.	-	0	Name=XP_034189862.1;ID=cds-XP_034189862.1;Dbxref=GeneID:117608605%2CGenbank:XP_034189862.1;Parent=rna-XM_034333971.1
NW_023009271.1	Gnomon	CDS	296790	297106	.	-	0	Name=XP_034189862.1;ID=cds-XP_034189862.1;Dbxref=GeneID:117608605%2CGenbank:XP_034189862.1;Parent=rna-XM_034333971.1
NW_023009271.1	Gnomon	CDS	296541	296599	.	-	0	Name=XP_034189862.1;ID=cds-XP_034189862.1;Dbxref=GeneID:117608605%2CGenbank:XP_034189862.1;Parent=rna-XM_034333971.1
NW_023009271.1	Gnomon	exon	1979427	1979556	.	-	.	ID=exon-XM_034333892.1-17;Dbxref=GeneID:117608569%2CGenbank:XM_034333892.1;Parent=rna-XM_034333892.1
NW_023009271.1	Gnomon	exon	1979135	1979344	.	-	.	ID=exon-XM_034333892.1-18;Dbxref=GeneID:117608569%2CGenbank:XM_034333892.1;Parent=rna-XM_034333892.1
NW_023009271.1	Gnomon	exon	1978922	1979057	.	-	.	ID=exon-XM_034333892.1-19;Dbxref=GeneID:117608569%2CGenbank:XM_034333892.1;Parent=rna-XM_034333892.1
NW_023009271.1	Gnomon	exon	1982480	1982698	.	-	.	ID=exon-XM_034333892.1-13;Dbxref=GeneID:117608569%2CGenbank:XM_034333892.1;Parent=rna-XM_034333892.1
NW_023009271.1	Gnomon	exon	1980476	1980768	.	-	.	ID=exon-XM_034333892.1-14;Dbxref=GeneID:117608569%2CGenbank:XM_034333892.1;Parent=rna-XM_034333892.1
NW_023009271.1	Gnomon	exon	1980075	1980408	.	-	.	ID=exon-XM_034333892.1-15;Dbxref=GeneID:117608569%2CGenbank:XM_034333892.1;Parent=rna-XM_034333892.1
NW_023009271.1	Gnomon	exon	1979631	1980007	.	-	.	ID=exon-XM_034333892.1-16;Dbxref=GeneID:117608569%2CGenbank:XM_034333892.1;Parent=rna-XM_034333892.1
NW_023009271.1	Gnomon	exon	1983630	1983921	.	-	.	ID=exon-XM_034333892.1-10;Dbxref=GeneID:117608569%2CGenbank:XM_034333892.1;Parent=rna-XM_034333892.1
NW_023009271.1	Gnomon	exon	1983268	1983541	.	-	.	ID=exon-XM_034333892.1-11;Dbxref=GeneID:117608569%2CGenbank:XM_034333892.1;Parent=rna-XM_034333892.1
NW_023009271.1	Gnomon	exon	1982794	1983183	.	-	.	ID=exon-XM_034333892.1-12;Dbxref=GeneID:117608569%2CGenbank:XM_034333892.1;Parent=rna-XM_034333892.1
NW_023009271.1	Gnomon	exon	22544	22965	.	-	.	ID=exon-XM_034333818.1-1;Dbxref=GeneID:117608546%2CGenbank:XM_034333818.1;Parent=rna-XM_034333818.1
NW_023009271.1	Gnomon	exon	21557	21623	.	-	.	ID=exon-XM_034333818.1-2;Dbxref=GeneID:117608546%2CGenbank:XM_034333818.1;Parent=rna-XM_034333818.1
NW_023009271.1	Gnomon	exon	21333	21460	.	-	.	ID=exon-XM_034333818.1-3;Dbxref=GeneID:117608546%2CGenbank:XM_034333818.1;Parent=rna-XM_034333818.1
NW_023009271.1	Gnomon	exon	20915	21052	.	-	.	ID=exon-XM_034333818.1-4;Dbxref=GeneID:117608546%2CGenbank:XM_034333818.1;Parent=rna-XM_034333818.1
NW_023009271.1	Gnomon	exon	20571	20676	.	-	.	ID=exon-XM_034333818.1-5;Dbxref=GeneID:117608546%2CGenbank:XM_034333818.1;Parent=rna-XM_034333818.1
NW_023009271.1	Gnomon	exon	20341	20490	.	-	.	ID=exon-XM_034333818.1-6;Dbxref=GeneID:117608546%2CGenbank:XM_034333818.1;Parent=rna-XM_034333818.1
NW_023009271.1	Gnomon	exon	19817	19933	.	-	.	ID=exon-XM_034333818.1-7;Dbxref=GeneID:117608546%2CGenbank:XM_034333818.1;Parent=rna-XM_034333818.1
NW_023009271.1	Gnomon	exon	19548	19673	.	-	.	ID=exon-XM_034333818.1-8;Dbxref=GeneID:117608546%2CGenbank:XM_034333818.1;Parent=rna-XM_034333818.1
NW_023009271.1	Gnomon	exon	18872	19087	.	-	.	ID=exon-XM_034333818.1-9;Dbxref=GeneID:117608546%2CGenbank:XM_034333818.1;Parent=rna-XM_034333818.1
NW_023009271.1	Gnomon	exon	1976980	1978856	.	-	.	ID=exon-XM_034333892.1-20;Dbxref=GeneID:117608569%2CGenbank:XM_034333892.1;Parent=rna-XM_034333892.1
NW_023009271.1	Gnomon	exon	1976980	1978856	.	-	.	ID=exon-XM_034333899.1-20;Dbxref=GeneID:117608569%2CGenbank:XM_034333899.1;Parent=rna-XM_034333899.1
NW_023009271.1	Gnomon	exon	1979135	1979344	.	-	.	ID=exon-XM_034333899.1-18;Dbxref=GeneID:117608569%2CGenbank:XM_034333899.1;Parent=rna-XM_034333899.1
NW_023009271.1	Gnomon	exon	1978922	1979057	.	-	.	ID=exon-XM_034333899.1-19;Dbxref=GeneID:117608569%2CGenbank:XM_034333899.1;Parent=rna-XM_034333899.1
NW_023009271.1	Gnomon	exon	1979631	1980007	.	-	.	ID=exon-XM_034333899.1-16;Dbxref=GeneID:117608569%2CGenbank:XM_034333899.1;Parent=rna-XM_034333899.1
NW_023009271.1	Gnomon	exon	1979427	1979556	.	-	.	ID=exon-XM_034333899.1-17;Dbxref=GeneID:117608569%2CGenbank:XM_034333899.1;Parent=rna-XM_034333899.1
NW_023009271.1	Gnomon	exon	1980476	1980639	.	-	.	ID=exon-XM_034333899.1-14;Dbxref=GeneID:117608569%2CGenbank:XM_034333899.1;Parent=rna-XM_034333899.1
NW_023009271.1	Gnomon	exon	1980075	1980408	.	-	.	ID=exon-XM_034333899.1-15;Dbxref=GeneID:117608569%2CGenbank:XM_034333899.1;Parent=rna-XM_034333899.1
NW_023009271.1	Gnomon	exon	1982794	1983183	.	-	.	ID=exon-XM_034333899.1-12;Dbxref=GeneID:117608569%2CGenbank:XM_034333899.1;Parent=rna-XM_034333899.1
NW_023009271.1	Gnomon	exon	1982525	1982698	.	-	.	ID=exon-XM_034333899.1-13;Dbxref=GeneID:117608569%2CGenbank:XM_034333899.1;Parent=rna-XM_034333899.1
NW_023009271.1	Gnomon	exon	1983630	1983921	.	-	.	ID=exon-XM_034333899.1-10;Dbxref=GeneID:117608569%2CGenbank:XM_034333899.1;Parent=rna-XM_034333899.1
NW_023009271.1	Gnomon	exon	1983268	1983541	.	-	.	ID=exon-XM_034333899.1-11;Dbxref=GeneID:117608569%2CGenbank:XM_034333899.1;Parent=rna-XM_034333899.1
NW_023009271.1	Gnomon	mRNA	2168923	2175470	.	-	.	Name=XM_034334029.1;ID=rna-XM_034334029.1;Dbxref=GeneID:117608625%2CGenbank:XM_034334029.1;Parent=gene-LOC117608625
NW_023009271.1	Gnomon	CDS	1602714	1602810	.	+	0	Name=XP_034189528.1;ID=cds-XP_034189528.1;Dbxref=GeneID:117608463%2CGenbank:XP_034189528.1;Parent=rna-XM_034333637.1
NW_023009271.1	Gnomon	CDS	1602905	1603161	.	+	0	Name=XP_034189528.1;ID=cds-XP_034189528.1;Dbxref=GeneID:117608463%2CGenbank:XP_034189528.1;Parent=rna-XM_034333637.1
NW_023009271.1	Gnomon	CDS	1603241	1603400	.	+	0	Name=XP_034189528.1;ID=cds-XP_034189528.1;Dbxref=GeneID:117608463%2CGenbank:XP_034189528.1;Parent=rna-XM_034333637.1
NW_023009271.1	Gnomon	CDS	1603490	1603780	.	+	0	Name=XP_034189528.1;ID=cds-XP_034189528.1;Dbxref=GeneID:117608463%2CGenbank:XP_034189528.1;Parent=rna-XM_034333637.1
NW_023009271.1	Gnomon	CDS	1603871	1604551	.	+	0	Name=XP_034189528.1;ID=cds-XP_034189528.1;Dbxref=GeneID:117608463%2CGenbank:XP_034189528.1;Parent=rna-XM_034333637.1
NW_023009271.1	Gnomon	CDS	1604624	1604893	.	+	0	Name=XP_034189528.1;ID=cds-XP_034189528.1;Dbxref=GeneID:117608463%2CGenbank:XP_034189528.1;Parent=rna-XM_034333637.1
NW_023009271.1	Gnomon	CDS	1604966	1605130	.	+	0	Name=XP_034189528.1;ID=cds-XP_034189528.1;Dbxref=GeneID:117608463%2CGenbank:XP_034189528.1;Parent=rna-XM_034333637.1
NW_023009271.1	Gnomon	CDS	1605213	1605337	.	+	0	Name=XP_034189528.1;ID=cds-XP_034189528.1;Dbxref=GeneID:117608463%2CGenbank:XP_034189528.1;Parent=rna-XM_034333637.1
NW_023009271.1	Gnomon	CDS	1605420	1605790	.	+	0	Name=XP_034189528.1;ID=cds-XP_034189528.1;Dbxref=GeneID:117608463%2CGenbank:XP_034189528.1;Parent=rna-XM_034333637.1
NW_023009271.1	Gnomon	CDS	1605867	1606261	.	+	0	Name=XP_034189528.1;ID=cds-XP_034189528.1;Dbxref=GeneID:117608463%2CGenbank:XP_034189528.1;Parent=rna-XM_034333637.1
NW_023009271.1	Gnomon	CDS	1606349	1606825	.	+	0	Name=XP_034189528.1;ID=cds-XP_034189528.1;Dbxref=GeneID:117608463%2CGenbank:XP_034189528.1;Parent=rna-XM_034333637.1
NW_023009271.1	Gnomon	CDS	1606908	1607050	.	+	0	Name=XP_034189528.1;ID=cds-XP_034189528.1;Dbxref=GeneID:117608463%2CGenbank:XP_034189528.1;Parent=rna-XM_034333637.1
NW_023009271.1	Gnomon	CDS	1607161	1610031	.	+	0	Name=XP_034189528.1;ID=cds-XP_034189528.1;Dbxref=GeneID:117608463%2CGenbank:XP_034189528.1;Parent=rna-XM_034333637.1
NW_023009271.1	Gnomon	CDS	1610503	1611576	.	+	0	Name=XP_034189528.1;ID=cds-XP_034189528.1;Dbxref=GeneID:117608463%2CGenbank:XP_034189528.1;Parent=rna-XM_034333637.1
NW_023009271.1	Gnomon	CDS	946189	946284	.	+	0	Name=XP_034189768.1;ID=cds-XP_034189768.1;Dbxref=GeneID:117608567%2CGenbank:XP_034189768.1;Parent=rna-XM_034333877.1
NW_023009271.1	Gnomon	CDS	946356	946588	.	+	0	Name=XP_034189768.1;ID=cds-XP_034189768.1;Dbxref=GeneID:117608567%2CGenbank:XP_034189768.1;Parent=rna-XM_034333877.1
NW_023009271.1	Gnomon	CDS	946660	946960	.	+	0	Name=XP_034189768.1;ID=cds-XP_034189768.1;Dbxref=GeneID:117608567%2CGenbank:XP_034189768.1;Parent=rna-XM_034333877.1
NW_023009271.1	Gnomon	CDS	947037	947242	.	+	0	Name=XP_034189768.1;ID=cds-XP_034189768.1;Dbxref=GeneID:117608567%2CGenbank:XP_034189768.1;Parent=rna-XM_034333877.1
NW_023009271.1	Gnomon	CDS	947329	947611	.	+	0	Name=XP_034189768.1;ID=cds-XP_034189768.1;Dbxref=GeneID:117608567%2CGenbank:XP_034189768.1;Parent=rna-XM_034333877.1
NW_023009271.1	Gnomon	exon	377608	379761	.	+	.	ID=exon-XM_034333989.1-5;Dbxref=GeneID:117608608%2CGenbank:XM_034333989.1;Parent=rna-XM_034333989.1
NW_023009271.1	Gnomon	exon	377039	377103	.	+	.	ID=exon-XM_034333989.1-3;Dbxref=GeneID:117608608%2CGenbank:XM_034333989.1;Parent=rna-XM_034333989.1
NW_023009271.1	Gnomon	exon	377317	377524	.	+	.	ID=exon-XM_034333989.1-4;Dbxref=GeneID:117608608%2CGenbank:XM_034333989.1;Parent=rna-XM_034333989.1
NW_023009271.1	Gnomon	exon	375381	375517	.	+	.	ID=exon-XM_034333989.1-1;Dbxref=GeneID:117608608%2CGenbank:XM_034333989.1;Parent=rna-XM_034333989.1
NW_023009271.1	Gnomon	exon	375671	376949	.	+	.	ID=exon-XM_034333989.1-2;Dbxref=GeneID:117608608%2CGenbank:XM_034333989.1;Parent=rna-XM_034333989.1
NW_023009271.1	Gnomon	exon	1827838	1827926	.	-	.	ID=exon-XM_034333604.1-7;Dbxref=GeneID:117608448%2CGenbank:XM_034333604.1;Parent=rna-XM_034333604.1
NW_023009271.1	Gnomon	exon	1826814	1827283	.	-	.	ID=exon-XM_034333604.1-8;Dbxref=GeneID:117608448%2CGenbank:XM_034333604.1;Parent=rna-XM_034333604.1
NW_023009271.1	Gnomon	exon	1828482	1828637	.	-	.	ID=exon-XM_034333604.1-5;Dbxref=GeneID:117608448%2CGenbank:XM_034333604.1;Parent=rna-XM_034333604.1
NW_023009271.1	Gnomon	exon	1828286	1828336	.	-	.	ID=exon-XM_034333604.1-6;Dbxref=GeneID:117608448%2CGenbank:XM_034333604.1;Parent=rna-XM_034333604.1
NW_023009271.1	Gnomon	exon	1835030	1835253	.	-	.	ID=exon-XM_034333604.1-3;Dbxref=GeneID:117608448%2CGenbank:XM_034333604.1;Parent=rna-XM_034333604.1
NW_023009271.1	Gnomon	exon	1834308	1834464	.	-	.	ID=exon-XM_034333604.1-4;Dbxref=GeneID:117608448%2CGenbank:XM_034333604.1;Parent=rna-XM_034333604.1
NW_023009271.1	Gnomon	exon	1836108	1836298	.	-	.	ID=exon-XM_034333604.1-1;Dbxref=GeneID:117608448%2CGenbank:XM_034333604.1;Parent=rna-XM_034333604.1
NW_023009271.1	Gnomon	exon	1835906	1836031	.	-	.	ID=exon-XM_034333604.1-2;Dbxref=GeneID:117608448%2CGenbank:XM_034333604.1;Parent=rna-XM_034333604.1
NW_023009271.1	Gnomon	exon	1715473	1715680	.	+	.	ID=exon-XM_034333659.1-12;Dbxref=GeneID:117608472%2CGenbank:XM_034333659.1;Parent=rna-XM_034333659.1
NW_023009271.1	Gnomon	exon	1715746	1715930	.	+	.	ID=exon-XM_034333659.1-13;Dbxref=GeneID:117608472%2CGenbank:XM_034333659.1;Parent=rna-XM_034333659.1
NW_023009271.1	Gnomon	exon	1714769	1715033	.	+	.	ID=exon-XM_034333659.1-10;Dbxref=GeneID:117608472%2CGenbank:XM_034333659.1;Parent=rna-XM_034333659.1
NW_023009271.1	Gnomon	exon	1715117	1715395	.	+	.	ID=exon-XM_034333659.1-11;Dbxref=GeneID:117608472%2CGenbank:XM_034333659.1;Parent=rna-XM_034333659.1
NW_023009271.1	Gnomon	exon	1717303	1717485	.	+	.	ID=exon-XM_034333659.1-16;Dbxref=GeneID:117608472%2CGenbank:XM_034333659.1;Parent=rna-XM_034333659.1
NW_023009271.1	Gnomon	exon	1717552	1718564	.	+	.	ID=exon-XM_034333659.1-17;Dbxref=GeneID:117608472%2CGenbank:XM_034333659.1;Parent=rna-XM_034333659.1
NW_023009271.1	Gnomon	exon	1716017	1716309	.	+	.	ID=exon-XM_034333659.1-14;Dbxref=GeneID:117608472%2CGenbank:XM_034333659.1;Parent=rna-XM_034333659.1
NW_023009271.1	Gnomon	exon	1716519	1716794	.	+	.	ID=exon-XM_034333659.1-15;Dbxref=GeneID:117608472%2CGenbank:XM_034333659.1;Parent=rna-XM_034333659.1
NW_023009271.1	Gnomon	exon	313858	314110	.	-	.	ID=exon-XM_034333996.1-10;Dbxref=GeneID:117608610%2CGenbank:XM_034333996.1;Parent=rna-XM_034333996.1
NW_023009271.1	Gnomon	mRNA	966468	971156	.	-	.	Name=XM_034334269.1;ID=rna-XM_034334269.1;Dbxref=GeneID:117608729%2CGenbank:XM_034334269.1;Parent=gene-LOC117608729
NW_023009271.1	Gnomon	CDS	304359	304485	.	-	0	Name=XP_034189861.1;ID=cds-XP_034189861.1;Dbxref=GeneID:117608605%2CGenbank:XP_034189861.1;Parent=rna-XM_034333970.1
NW_023009271.1	Gnomon	CDS	304118	304284	.	-	0	Name=XP_034189861.1;ID=cds-XP_034189861.1;Dbxref=GeneID:117608605%2CGenbank:XP_034189861.1;Parent=rna-XM_034333970.1
NW_023009271.1	Gnomon	CDS	303804	304020	.	-	0	Name=XP_034189861.1;ID=cds-XP_034189861.1;Dbxref=GeneID:117608605%2CGenbank:XP_034189861.1;Parent=rna-XM_034333970.1
NW_023009271.1	Gnomon	CDS	300887	303733	.	-	0	Name=XP_034189861.1;ID=cds-XP_034189861.1;Dbxref=GeneID:117608605%2CGenbank:XP_034189861.1;Parent=rna-XM_034333970.1
NW_023009271.1	Gnomon	CDS	300407	300790	.	-	0	Name=XP_034189861.1;ID=cds-XP_034189861.1;Dbxref=GeneID:117608605%2CGenbank:XP_034189861.1;Parent=rna-XM_034333970.1
NW_023009271.1	Gnomon	CDS	297767	300313	.	-	0	Name=XP_034189861.1;ID=cds-XP_034189861.1;Dbxref=GeneID:117608605%2CGenbank:XP_034189861.1;Parent=rna-XM_034333970.1
NW_023009271.1	Gnomon	CDS	297207	297327	.	-	0	Name=XP_034189861.1;ID=cds-XP_034189861.1;Dbxref=GeneID:117608605%2CGenbank:XP_034189861.1;Parent=rna-XM_034333970.1
NW_023009271.1	Gnomon	CDS	296790	297106	.	-	0	Name=XP_034189861.1;ID=cds-XP_034189861.1;Dbxref=GeneID:117608605%2CGenbank:XP_034189861.1;Parent=rna-XM_034333970.1
NW_023009271.1	Gnomon	CDS	296541	296599	.	-	0	Name=XP_034189861.1;ID=cds-XP_034189861.1;Dbxref=GeneID:117608605%2CGenbank:XP_034189861.1;Parent=rna-XM_034333970.1
NW_023009271.1	Gnomon	mRNA	456061	461521	.	+	.	Name=XM_034333773.1;ID=rna-XM_034333773.1;Dbxref=GeneID:117608526%2CGenbank:XM_034333773.1;Parent=gene-LOC117608526
NW_023009271.1	Gnomon	exon	456789	456866	.	+	.	ID=exon-XM_034333775.1-2;Dbxref=GeneID:117608526%2CGenbank:XM_034333775.1;Parent=rna-XM_034333775.1
NW_023009271.1	Gnomon	exon	458046	458285	.	+	.	ID=exon-XM_034333775.1-3;Dbxref=GeneID:117608526%2CGenbank:XM_034333775.1;Parent=rna-XM_034333775.1
NW_023009271.1	Gnomon	exon	458357	458537	.	+	.	ID=exon-XM_034333775.1-4;Dbxref=GeneID:117608526%2CGenbank:XM_034333775.1;Parent=rna-XM_034333775.1
NW_023009271.1	Gnomon	exon	458627	459351	.	+	.	ID=exon-XM_034333775.1-5;Dbxref=GeneID:117608526%2CGenbank:XM_034333775.1;Parent=rna-XM_034333775.1
NW_023009271.1	Gnomon	exon	456062	456663	.	+	.	ID=exon-XM_034333775.1-1;Dbxref=GeneID:117608526%2CGenbank:XM_034333775.1;Parent=rna-XM_034333775.1
NW_023009271.1	Gnomon	mRNA	388940	394168	.	+	.	Name=XM_034334123.1;ID=rna-XM_034334123.1;Dbxref=GeneID:117608669%2CGenbank:XM_034334123.1;Parent=gene-LOC117608669
NW_023009271.1	Gnomon	exon	459430	459705	.	+	.	ID=exon-XM_034333775.1-6;Dbxref=GeneID:117608526%2CGenbank:XM_034333775.1;Parent=rna-XM_034333775.1
NW_023009271.1	Gnomon	exon	459788	460121	.	+	.	ID=exon-XM_034333775.1-7;Dbxref=GeneID:117608526%2CGenbank:XM_034333775.1;Parent=rna-XM_034333775.1
NW_023009271.1	Gnomon	exon	460199	460942	.	+	.	ID=exon-XM_034333775.1-8;Dbxref=GeneID:117608526%2CGenbank:XM_034333775.1;Parent=rna-XM_034333775.1
NW_023009271.1	Gnomon	exon	461034	461521	.	+	.	ID=exon-XM_034333775.1-9;Dbxref=GeneID:117608526%2CGenbank:XM_034333775.1;Parent=rna-XM_034333775.1
NW_023009271.1	Gnomon	mRNA	495731	524331	.	+	.	Name=XM_034333929.1;ID=rna-XM_034333929.1;Dbxref=GeneID:117608583%2CGenbank:XM_034333929.1;Parent=gene-LOC117608583
NW_023009271.1	Gnomon	mRNA	1270534	1291920	.	+	.	Name=XM_034333533.1;ID=rna-XM_034333533.1;Dbxref=GeneID:117608429%2CGenbank:XM_034333533.1;Parent=gene-LOC117608429
NW_023009271.1	Gnomon	exon	1594728	1594915	.	-	.	ID=exon-XM_034333705.1-1;Dbxref=GeneID:117608490%2CGenbank:XM_034333705.1;Parent=rna-XM_034333705.1
NW_023009271.1	Gnomon	exon	1594442	1594636	.	-	.	ID=exon-XM_034333705.1-2;Dbxref=GeneID:117608490%2CGenbank:XM_034333705.1;Parent=rna-XM_034333705.1
NW_023009271.1	Gnomon	exon	1593793	1593972	.	-	.	ID=exon-XM_034333705.1-5;Dbxref=GeneID:117608490%2CGenbank:XM_034333705.1;Parent=rna-XM_034333705.1
NW_023009271.1	Gnomon	exon	1593252	1593723	.	-	.	ID=exon-XM_034333705.1-6;Dbxref=GeneID:117608490%2CGenbank:XM_034333705.1;Parent=rna-XM_034333705.1
NW_023009271.1	Gnomon	exon	1594227	1594346	.	-	.	ID=exon-XM_034333705.1-3;Dbxref=GeneID:117608490%2CGenbank:XM_034333705.1;Parent=rna-XM_034333705.1
NW_023009271.1	Gnomon	exon	1594042	1594148	.	-	.	ID=exon-XM_034333705.1-4;Dbxref=GeneID:117608490%2CGenbank:XM_034333705.1;Parent=rna-XM_034333705.1
NW_023009271.1	Gnomon	exon	984738	985078	.	+	.	ID=exon-XM_034334271.1-6;Dbxref=GeneID:117608730%2CGenbank:XM_034334271.1;Parent=rna-XM_034334271.1
NW_023009271.1	Gnomon	exon	980842	980950	.	+	.	ID=exon-XM_034334271.1-4;Dbxref=GeneID:117608730%2CGenbank:XM_034334271.1;Parent=rna-XM_034334271.1
NW_023009271.1	Gnomon	exon	981066	981283	.	+	.	ID=exon-XM_034334271.1-5;Dbxref=GeneID:117608730%2CGenbank:XM_034334271.1;Parent=rna-XM_034334271.1
NW_023009271.1	Gnomon	exon	980364	980429	.	+	.	ID=exon-XM_034334271.1-2;Dbxref=GeneID:117608730%2CGenbank:XM_034334271.1;Parent=rna-XM_034334271.1
NW_023009271.1	Gnomon	exon	980549	980772	.	+	.	ID=exon-XM_034334271.1-3;Dbxref=GeneID:117608730%2CGenbank:XM_034334271.1;Parent=rna-XM_034334271.1
NW_023009271.1	Gnomon	exon	979932	980112	.	+	.	ID=exon-XM_034334271.1-1;Dbxref=GeneID:117608730%2CGenbank:XM_034334271.1;Parent=rna-XM_034334271.1
NW_023009271.1	Gnomon	CDS	1634786	1635333	.	+	0	Name=XP_034189623.1;ID=cds-XP_034189623.1;Dbxref=GeneID:117608500%2CGenbank:XP_034189623.1;Parent=rna-XM_034333732.1
NW_023009271.1	Gnomon	CDS	1635795	1635915	.	+	0	Name=XP_034189623.1;ID=cds-XP_034189623.1;Dbxref=GeneID:117608500%2CGenbank:XP_034189623.1;Parent=rna-XM_034333732.1
NW_023009271.1	Gnomon	exon	205534	207850	.	+	.	ID=exon-XM_034334163.1-13;Dbxref=GeneID:117608685%2CGenbank:XM_034334163.1;Parent=rna-XM_034334163.1
NW_023009271.1	Gnomon	exon	204671	204793	.	+	.	ID=exon-XM_034334163.1-11;Dbxref=GeneID:117608685%2CGenbank:XM_034334163.1;Parent=rna-XM_034334163.1
NW_023009271.1	Gnomon	exon	204867	205256	.	+	.	ID=exon-XM_034334163.1-12;Dbxref=GeneID:117608685%2CGenbank:XM_034334163.1;Parent=rna-XM_034334163.1
NW_023009271.1	Gnomon	exon	204479	204617	.	+	.	ID=exon-XM_034334163.1-10;Dbxref=GeneID:117608685%2CGenbank:XM_034334163.1;Parent=rna-XM_034334163.1
NW_023009271.1	Gnomon	mRNA	1270534	1293835	.	+	.	Name=XM_034333535.1;ID=rna-XM_034333535.1;Dbxref=GeneID:117608429%2CGenbank:XM_034333535.1;Parent=gene-LOC117608429
NW_023009271.1	Gnomon	CDS	304359	304485	.	-	0	Name=XP_034189863.1;ID=cds-XP_034189863.1;Dbxref=GeneID:117608605%2CGenbank:XP_034189863.1;Parent=rna-XM_034333972.1
NW_023009271.1	Gnomon	CDS	304118	304284	.	-	0	Name=XP_034189863.1;ID=cds-XP_034189863.1;Dbxref=GeneID:117608605%2CGenbank:XP_034189863.1;Parent=rna-XM_034333972.1
NW_023009271.1	Gnomon	CDS	303804	304020	.	-	0	Name=XP_034189863.1;ID=cds-XP_034189863.1;Dbxref=GeneID:117608605%2CGenbank:XP_034189863.1;Parent=rna-XM_034333972.1
NW_023009271.1	Gnomon	CDS	300887	303733	.	-	0	Name=XP_034189863.1;ID=cds-XP_034189863.1;Dbxref=GeneID:117608605%2CGenbank:XP_034189863.1;Parent=rna-XM_034333972.1
NW_023009271.1	Gnomon	CDS	300407	300790	.	-	0	Name=XP_034189863.1;ID=cds-XP_034189863.1;Dbxref=GeneID:117608605%2CGenbank:XP_034189863.1;Parent=rna-XM_034333972.1
NW_023009271.1	Gnomon	CDS	297767	300313	.	-	0	Name=XP_034189863.1;ID=cds-XP_034189863.1;Dbxref=GeneID:117608605%2CGenbank:XP_034189863.1;Parent=rna-XM_034333972.1
NW_023009271.1	Gnomon	CDS	297207	297327	.	-	0	Name=XP_034189863.1;ID=cds-XP_034189863.1;Dbxref=GeneID:117608605%2CGenbank:XP_034189863.1;Parent=rna-XM_034333972.1
NW_023009271.1	Gnomon	CDS	296790	297106	.	-	0	Name=XP_034189863.1;ID=cds-XP_034189863.1;Dbxref=GeneID:117608605%2CGenbank:XP_034189863.1;Parent=rna-XM_034333972.1
NW_023009271.1	Gnomon	CDS	296541	296593	.	-	0	Name=XP_034189863.1;ID=cds-XP_034189863.1;Dbxref=GeneID:117608605%2CGenbank:XP_034189863.1;Parent=rna-XM_034333972.1
NW_023009271.1	Gnomon	exon	1128449	1128596	.	+	.	ID=exon-XM_034333798.1-10;Dbxref=GeneID:117608538%2CGenbank:XM_034333798.1;Parent=rna-XM_034333798.1
NW_023009271.1	Gnomon	exon	1128768	1129144	.	+	.	ID=exon-XM_034333798.1-11;Dbxref=GeneID:117608538%2CGenbank:XM_034333798.1;Parent=rna-XM_034333798.1
NW_023009271.1	Gnomon	exon	1129231	1129756	.	+	.	ID=exon-XM_034333798.1-12;Dbxref=GeneID:117608538%2CGenbank:XM_034333798.1;Parent=rna-XM_034333798.1
NW_023009271.1	Gnomon	CDS	1544245	1544254	.	-	0	Name=XP_034189529.1;ID=cds-XP_034189529.1;Dbxref=GeneID:117608465%2CGenbank:XP_034189529.1;Parent=rna-XM_034333638.1
NW_023009271.1	Gnomon	CDS	1533759	1534288	.	-	0	Name=XP_034189529.1;ID=cds-XP_034189529.1;Dbxref=GeneID:117608465%2CGenbank:XP_034189529.1;Parent=rna-XM_034333638.1
NW_023009271.1	Gnomon	CDS	1530936	1533672	.	-	0	Name=XP_034189529.1;ID=cds-XP_034189529.1;Dbxref=GeneID:117608465%2CGenbank:XP_034189529.1;Parent=rna-XM_034333638.1
NW_023009271.1	Gnomon	CDS	1530730	1530850	.	-	0	Name=XP_034189529.1;ID=cds-XP_034189529.1;Dbxref=GeneID:117608465%2CGenbank:XP_034189529.1;Parent=rna-XM_034333638.1
NW_023009271.1	Gnomon	CDS	1529386	1530394	.	-	0	Name=XP_034189529.1;ID=cds-XP_034189529.1;Dbxref=GeneID:117608465%2CGenbank:XP_034189529.1;Parent=rna-XM_034333638.1
NW_023009271.1	Gnomon	CDS	1529053	1529301	.	-	0	Name=XP_034189529.1;ID=cds-XP_034189529.1;Dbxref=GeneID:117608465%2CGenbank:XP_034189529.1;Parent=rna-XM_034333638.1
NW_023009271.1	Gnomon	CDS	1528791	1528919	.	-	0	Name=XP_034189529.1;ID=cds-XP_034189529.1;Dbxref=GeneID:117608465%2CGenbank:XP_034189529.1;Parent=rna-XM_034333638.1
NW_023009271.1	Gnomon	exon	549530	555468	.	+	.	ID=exon-XR_004582377.1-1;Dbxref=GeneID:117608597%2CGenbank:XR_004582377.1;Parent=rna-XR_004582377.1
NW_023009271.1	Gnomon	exon	557442	560718	.	+	.	ID=exon-XR_004582377.1-2;Dbxref=GeneID:117608597%2CGenbank:XR_004582377.1;Parent=rna-XR_004582377.1
NW_023009271.1	Gnomon	CDS	946189	946284	.	+	0	Name=XP_034189769.1;ID=cds-XP_034189769.1;Dbxref=GeneID:117608567%2CGenbank:XP_034189769.1;Parent=rna-XM_034333878.1
NW_023009271.1	Gnomon	CDS	946356	946588	.	+	0	Name=XP_034189769.1;ID=cds-XP_034189769.1;Dbxref=GeneID:117608567%2CGenbank:XP_034189769.1;Parent=rna-XM_034333878.1
NW_023009271.1	Gnomon	CDS	946660	946960	.	+	0	Name=XP_034189769.1;ID=cds-XP_034189769.1;Dbxref=GeneID:117608567%2CGenbank:XP_034189769.1;Parent=rna-XM_034333878.1
NW_023009271.1	Gnomon	CDS	947037	947242	.	+	0	Name=XP_034189769.1;ID=cds-XP_034189769.1;Dbxref=GeneID:117608567%2CGenbank:XP_034189769.1;Parent=rna-XM_034333878.1
NW_023009271.1	Gnomon	CDS	947329	947611	.	+	0	Name=XP_034189769.1;ID=cds-XP_034189769.1;Dbxref=GeneID:117608567%2CGenbank:XP_034189769.1;Parent=rna-XM_034333878.1
NW_023009271.1	Gnomon	exon	1060402	1060629	.	+	.	ID=exon-XM_034333838.1-10;Dbxref=GeneID:117608549%2CGenbank:XM_034333838.1;Parent=rna-XM_034333838.1
NW_023009271.1	Gnomon	exon	1060801	1060903	.	+	.	ID=exon-XM_034333838.1-11;Dbxref=GeneID:117608549%2CGenbank:XM_034333838.1;Parent=rna-XM_034333838.1
NW_023009271.1	Gnomon	exon	1060981	1061250	.	+	.	ID=exon-XM_034333838.1-12;Dbxref=GeneID:117608549%2CGenbank:XM_034333838.1;Parent=rna-XM_034333838.1
NW_023009271.1	Gnomon	exon	1353186	1353337	.	+	.	ID=exon-XM_034334100.1-1;Dbxref=GeneID:117608660%2CGenbank:XM_034334100.1;Parent=rna-XM_034334100.1
NW_023009271.1	Gnomon	exon	1356864	1357065	.	+	.	ID=exon-XM_034334100.1-2;Dbxref=GeneID:117608660%2CGenbank:XM_034334100.1;Parent=rna-XM_034334100.1
NW_023009271.1	Gnomon	exon	1374574	1374753	.	+	.	ID=exon-XM_034334100.1-3;Dbxref=GeneID:117608660%2CGenbank:XM_034334100.1;Parent=rna-XM_034334100.1
NW_023009271.1	Gnomon	exon	1376773	1377135	.	+	.	ID=exon-XM_034334100.1-4;Dbxref=GeneID:117608660%2CGenbank:XM_034334100.1;Parent=rna-XM_034334100.1
NW_023009271.1	Gnomon	exon	1377224	1378697	.	+	.	ID=exon-XM_034334100.1-5;Dbxref=GeneID:117608660%2CGenbank:XM_034334100.1;Parent=rna-XM_034334100.1
NW_023009271.1	Gnomon	exon	227877	228364	.	+	.	ID=exon-XM_034334171.1-1;Dbxref=GeneID:117608689%2CGenbank:XM_034334171.1;Parent=rna-XM_034334171.1
NW_023009271.1	Gnomon	exon	1062455	1063037	.	+	.	ID=exon-XM_034333838.1-17;Dbxref=GeneID:117608549%2CGenbank:XM_034333838.1;Parent=rna-XM_034333838.1
NW_023009271.1	Gnomon	exon	228759	228936	.	+	.	ID=exon-XM_034334171.1-2;Dbxref=GeneID:117608689%2CGenbank:XM_034334171.1;Parent=rna-XM_034334171.1
NW_023009271.1	Gnomon	exon	229006	230760	.	+	.	ID=exon-XM_034334171.1-3;Dbxref=GeneID:117608689%2CGenbank:XM_034334171.1;Parent=rna-XM_034334171.1
NW_023009271.1	Gnomon	exon	230823	231081	.	+	.	ID=exon-XM_034334171.1-4;Dbxref=GeneID:117608689%2CGenbank:XM_034334171.1;Parent=rna-XM_034334171.1
NW_023009271.1	Gnomon	exon	231158	231585	.	+	.	ID=exon-XM_034334171.1-5;Dbxref=GeneID:117608689%2CGenbank:XM_034334171.1;Parent=rna-XM_034334171.1
NW_023009271.1	Gnomon	exon	1061310	1061604	.	+	.	ID=exon-XM_034333838.1-13;Dbxref=GeneID:117608549%2CGenbank:XM_034333838.1;Parent=rna-XM_034333838.1
NW_023009271.1	Gnomon	exon	231658	231881	.	+	.	ID=exon-XM_034334171.1-6;Dbxref=GeneID:117608689%2CGenbank:XM_034334171.1;Parent=rna-XM_034334171.1
NW_023009271.1	Gnomon	exon	1061682	1062011	.	+	.	ID=exon-XM_034333838.1-14;Dbxref=GeneID:117608549%2CGenbank:XM_034333838.1;Parent=rna-XM_034333838.1
NW_023009271.1	Gnomon	exon	231974	233419	.	+	.	ID=exon-XM_034334171.1-7;Dbxref=GeneID:117608689%2CGenbank:XM_034334171.1;Parent=rna-XM_034334171.1
NW_023009271.1	Gnomon	exon	1062093	1062188	.	+	.	ID=exon-XM_034333838.1-15;Dbxref=GeneID:117608549%2CGenbank:XM_034333838.1;Parent=rna-XM_034333838.1
NW_023009271.1	Gnomon	exon	233777	233940	.	+	.	ID=exon-XM_034334171.1-8;Dbxref=GeneID:117608689%2CGenbank:XM_034334171.1;Parent=rna-XM_034334171.1
NW_023009271.1	Gnomon	exon	1062253	1062384	.	+	.	ID=exon-XM_034333838.1-16;Dbxref=GeneID:117608549%2CGenbank:XM_034333838.1;Parent=rna-XM_034333838.1
NW_023009271.1	Gnomon	exon	234018	234208	.	+	.	ID=exon-XM_034334171.1-9;Dbxref=GeneID:117608689%2CGenbank:XM_034334171.1;Parent=rna-XM_034334171.1
NW_023009271.1	Gnomon	exon	1434402	1434629	.	+	.	ID=exon-XM_034333652.1-8;Dbxref=GeneID:117608469%2CGenbank:XM_034333652.1;Parent=rna-XM_034333652.1
NW_023009271.1	Gnomon	exon	1434758	1434980	.	+	.	ID=exon-XM_034333652.1-9;Dbxref=GeneID:117608469%2CGenbank:XM_034333652.1;Parent=rna-XM_034333652.1
NW_023009271.1	Gnomon	exon	1432588	1432660	.	+	.	ID=exon-XM_034333652.1-2;Dbxref=GeneID:117608469%2CGenbank:XM_034333652.1;Parent=rna-XM_034333652.1
NW_023009271.1	Gnomon	exon	1433003	1433148	.	+	.	ID=exon-XM_034333652.1-3;Dbxref=GeneID:117608469%2CGenbank:XM_034333652.1;Parent=rna-XM_034333652.1
NW_023009271.1	Gnomon	exon	1425871	1426623	.	+	.	ID=exon-XM_034333652.1-1;Dbxref=GeneID:117608469%2CGenbank:XM_034333652.1;Parent=rna-XM_034333652.1
NW_023009271.1	Gnomon	exon	1433822	1433978	.	+	.	ID=exon-XM_034333652.1-6;Dbxref=GeneID:117608469%2CGenbank:XM_034333652.1;Parent=rna-XM_034333652.1
NW_023009271.1	Gnomon	exon	1434065	1434329	.	+	.	ID=exon-XM_034333652.1-7;Dbxref=GeneID:117608469%2CGenbank:XM_034333652.1;Parent=rna-XM_034333652.1
NW_023009271.1	Gnomon	exon	1433249	1433503	.	+	.	ID=exon-XM_034333652.1-4;Dbxref=GeneID:117608469%2CGenbank:XM_034333652.1;Parent=rna-XM_034333652.1
NW_023009271.1	Gnomon	exon	1433675	1433760	.	+	.	ID=exon-XM_034333652.1-5;Dbxref=GeneID:117608469%2CGenbank:XM_034333652.1;Parent=rna-XM_034333652.1
NW_023009271.1	Gnomon	exon	2234914	2235163	.	-	.	ID=exon-XM_034334034.1-1;Dbxref=GeneID:117608626%2CGenbank:XM_034334034.1;Parent=rna-XM_034334034.1
NW_023009271.1	Gnomon	exon	2234013	2234121	.	-	.	ID=exon-XM_034334034.1-2;Dbxref=GeneID:117608626%2CGenbank:XM_034334034.1;Parent=rna-XM_034334034.1
NW_023009271.1	Gnomon	exon	2233797	2233921	.	-	.	ID=exon-XM_034334034.1-3;Dbxref=GeneID:117608626%2CGenbank:XM_034334034.1;Parent=rna-XM_034334034.1
NW_023009271.1	Gnomon	exon	2233395	2233730	.	-	.	ID=exon-XM_034334034.1-4;Dbxref=GeneID:117608626%2CGenbank:XM_034334034.1;Parent=rna-XM_034334034.1
NW_023009271.1	Gnomon	exon	2233241	2233323	.	-	.	ID=exon-XM_034334034.1-5;Dbxref=GeneID:117608626%2CGenbank:XM_034334034.1;Parent=rna-XM_034334034.1
NW_023009271.1	Gnomon	exon	2232966	2233154	.	-	.	ID=exon-XM_034334034.1-6;Dbxref=GeneID:117608626%2CGenbank:XM_034334034.1;Parent=rna-XM_034334034.1
NW_023009271.1	Gnomon	exon	2232335	2232397	.	-	.	ID=exon-XM_034334034.1-7;Dbxref=GeneID:117608626%2CGenbank:XM_034334034.1;Parent=rna-XM_034334034.1
NW_023009271.1	Gnomon	exon	2230546	2231088	.	-	.	ID=exon-XM_034334034.1-8;Dbxref=GeneID:117608626%2CGenbank:XM_034334034.1;Parent=rna-XM_034334034.1
NW_023009271.1	Gnomon	exon	2229297	2229402	.	-	.	ID=exon-XM_034334034.1-9;Dbxref=GeneID:117608626%2CGenbank:XM_034334034.1;Parent=rna-XM_034334034.1
NW_023009271.1	Gnomon	exon	1291739	1291920	.	+	.	ID=exon-XM_034333536.1-10;Dbxref=GeneID:117608429%2CGenbank:XM_034333536.1;Parent=rna-XM_034333536.1
NW_023009271.1	Gnomon	mRNA	456062	461521	.	+	.	Name=XM_034333774.1;ID=rna-XM_034333774.1;Dbxref=GeneID:117608526%2CGenbank:XM_034333774.1;Parent=gene-LOC117608526
NW_023009271.1	Gnomon	mRNA	966468	967787	.	-	.	Name=XM_034334268.1;ID=rna-XM_034334268.1;Dbxref=GeneID:117608729%2CGenbank:XM_034334268.1;Parent=gene-LOC117608729
NW_023009271.1	Gnomon	exon	417779	418086	.	+	.	ID=exon-XM_034334147.1-4;Dbxref=GeneID:117608678%2CGenbank:XM_034334147.1;Parent=rna-XM_034334147.1
NW_023009271.1	Gnomon	exon	418158	418471	.	+	.	ID=exon-XM_034334147.1-5;Dbxref=GeneID:117608678%2CGenbank:XM_034334147.1;Parent=rna-XM_034334147.1
NW_023009271.1	Gnomon	exon	416772	417362	.	+	.	ID=exon-XM_034334147.1-2;Dbxref=GeneID:117608678%2CGenbank:XM_034334147.1;Parent=rna-XM_034334147.1
NW_023009271.1	Gnomon	exon	417431	417693	.	+	.	ID=exon-XM_034334147.1-3;Dbxref=GeneID:117608678%2CGenbank:XM_034334147.1;Parent=rna-XM_034334147.1
NW_023009271.1	Gnomon	exon	416353	416493	.	+	.	ID=exon-XM_034334147.1-1;Dbxref=GeneID:117608678%2CGenbank:XM_034334147.1;Parent=rna-XM_034334147.1
NW_023009271.1	Gnomon	mRNA	1270534	1291943	.	+	.	Name=XM_034333534.1;ID=rna-XM_034333534.1;Dbxref=GeneID:117608429%2CGenbank:XM_034333534.1;Parent=gene-LOC117608429
NW_023009271.1	Gnomon	exon	1804645	1806725	.	+	.	ID=exon-XM_034333574.1-9;Dbxref=GeneID:117608441%2CGenbank:XM_034333574.1;Parent=rna-XM_034333574.1
NW_023009271.1	Gnomon	CDS	945893	945907	.	+	0	Name=XP_034189766.1;ID=cds-XP_034189766.1;Dbxref=GeneID:117608567%2CGenbank:XP_034189766.1;Parent=rna-XM_034333875.1
NW_023009271.1	Gnomon	CDS	946102	946284	.	+	0	Name=XP_034189766.1;ID=cds-XP_034189766.1;Dbxref=GeneID:117608567%2CGenbank:XP_034189766.1;Parent=rna-XM_034333875.1
NW_023009271.1	Gnomon	CDS	946356	946588	.	+	0	Name=XP_034189766.1;ID=cds-XP_034189766.1;Dbxref=GeneID:117608567%2CGenbank:XP_034189766.1;Parent=rna-XM_034333875.1
NW_023009271.1	Gnomon	CDS	946660	946960	.	+	0	Name=XP_034189766.1;ID=cds-XP_034189766.1;Dbxref=GeneID:117608567%2CGenbank:XP_034189766.1;Parent=rna-XM_034333875.1
NW_023009271.1	Gnomon	CDS	947037	947242	.	+	0	Name=XP_034189766.1;ID=cds-XP_034189766.1;Dbxref=GeneID:117608567%2CGenbank:XP_034189766.1;Parent=rna-XM_034333875.1
NW_023009271.1	Gnomon	CDS	947329	947611	.	+	0	Name=XP_034189766.1;ID=cds-XP_034189766.1;Dbxref=GeneID:117608567%2CGenbank:XP_034189766.1;Parent=rna-XM_034333875.1
NW_023009271.1	Gnomon	exon	1793466	1793709	.	+	.	ID=exon-XM_034333574.1-3;Dbxref=GeneID:117608441%2CGenbank:XM_034333574.1;Parent=rna-XM_034333574.1
NW_023009271.1	Gnomon	exon	1802595	1802768	.	+	.	ID=exon-XM_034333574.1-4;Dbxref=GeneID:117608441%2CGenbank:XM_034333574.1;Parent=rna-XM_034333574.1
NW_023009271.1	Gnomon	exon	1792255	1792393	.	+	.	ID=exon-XM_034333574.1-1;Dbxref=GeneID:117608441%2CGenbank:XM_034333574.1;Parent=rna-XM_034333574.1
NW_023009271.1	Gnomon	exon	1792946	1793386	.	+	.	ID=exon-XM_034333574.1-2;Dbxref=GeneID:117608441%2CGenbank:XM_034333574.1;Parent=rna-XM_034333574.1
NW_023009271.1	Gnomon	exon	1803588	1804232	.	+	.	ID=exon-XM_034333574.1-7;Dbxref=GeneID:117608441%2CGenbank:XM_034333574.1;Parent=rna-XM_034333574.1
NW_023009271.1	Gnomon	exon	1804308	1804555	.	+	.	ID=exon-XM_034333574.1-8;Dbxref=GeneID:117608441%2CGenbank:XM_034333574.1;Parent=rna-XM_034333574.1
NW_023009271.1	Gnomon	exon	1802844	1802985	.	+	.	ID=exon-XM_034333574.1-5;Dbxref=GeneID:117608441%2CGenbank:XM_034333574.1;Parent=rna-XM_034333574.1
NW_023009271.1	Gnomon	exon	1803060	1803491	.	+	.	ID=exon-XM_034333574.1-6;Dbxref=GeneID:117608441%2CGenbank:XM_034333574.1;Parent=rna-XM_034333574.1
NW_023009271.1	Gnomon	CDS	1634786	1635333	.	+	0	Name=XP_034189620.1;ID=cds-XP_034189620.1;Dbxref=GeneID:117608500%2CGenbank:XP_034189620.1;Parent=rna-XM_034333729.1
NW_023009271.1	Gnomon	CDS	1635795	1635915	.	+	0	Name=XP_034189620.1;ID=cds-XP_034189620.1;Dbxref=GeneID:117608500%2CGenbank:XP_034189620.1;Parent=rna-XM_034333729.1
NW_023009271.1	Gnomon	exon	444437	444663	.	+	.	ID=exon-XM_034333752.1-7;Dbxref=GeneID:117608521%2CGenbank:XM_034333752.1;Parent=rna-XM_034333752.1
NW_023009271.1	Gnomon	exon	444801	444951	.	+	.	ID=exon-XM_034333752.1-8;Dbxref=GeneID:117608521%2CGenbank:XM_034333752.1;Parent=rna-XM_034333752.1
NW_023009271.1	Gnomon	exon	445033	445350	.	+	.	ID=exon-XM_034333752.1-9;Dbxref=GeneID:117608521%2CGenbank:XM_034333752.1;Parent=rna-XM_034333752.1
NW_023009271.1	Gnomon	exon	435157	435306	.	+	.	ID=exon-XM_034333752.1-1;Dbxref=GeneID:117608521%2CGenbank:XM_034333752.1;Parent=rna-XM_034333752.1
NW_023009271.1	Gnomon	exon	435421	436460	.	+	.	ID=exon-XM_034333752.1-2;Dbxref=GeneID:117608521%2CGenbank:XM_034333752.1;Parent=rna-XM_034333752.1
NW_023009271.1	Gnomon	exon	436638	436703	.	+	.	ID=exon-XM_034333752.1-3;Dbxref=GeneID:117608521%2CGenbank:XM_034333752.1;Parent=rna-XM_034333752.1
NW_023009271.1	Gnomon	exon	436807	436985	.	+	.	ID=exon-XM_034333752.1-4;Dbxref=GeneID:117608521%2CGenbank:XM_034333752.1;Parent=rna-XM_034333752.1
NW_023009271.1	Gnomon	exon	437333	437517	.	+	.	ID=exon-XM_034333752.1-5;Dbxref=GeneID:117608521%2CGenbank:XM_034333752.1;Parent=rna-XM_034333752.1
NW_023009271.1	Gnomon	exon	437862	439732	.	+	.	ID=exon-XM_034333752.1-6;Dbxref=GeneID:117608521%2CGenbank:XM_034333752.1;Parent=rna-XM_034333752.1
NW_023009271.1	Gnomon	CDS	1602349	1602475	.	+	0	Name=XP_034189526.1;ID=cds-XP_034189526.1;Dbxref=GeneID:117608463%2CGenbank:XP_034189526.1;Parent=rna-XM_034333635.1
NW_023009271.1	Gnomon	CDS	1602553	1602810	.	+	0	Name=XP_034189526.1;ID=cds-XP_034189526.1;Dbxref=GeneID:117608463%2CGenbank:XP_034189526.1;Parent=rna-XM_034333635.1
NW_023009271.1	Gnomon	CDS	1602920	1603161	.	+	0	Name=XP_034189526.1;ID=cds-XP_034189526.1;Dbxref=GeneID:117608463%2CGenbank:XP_034189526.1;Parent=rna-XM_034333635.1
NW_023009271.1	Gnomon	CDS	1603241	1603400	.	+	0	Name=XP_034189526.1;ID=cds-XP_034189526.1;Dbxref=GeneID:117608463%2CGenbank:XP_034189526.1;Parent=rna-XM_034333635.1
NW_023009271.1	Gnomon	CDS	1603490	1603780	.	+	0	Name=XP_034189526.1;ID=cds-XP_034189526.1;Dbxref=GeneID:117608463%2CGenbank:XP_034189526.1;Parent=rna-XM_034333635.1
NW_023009271.1	Gnomon	CDS	1603871	1604551	.	+	0	Name=XP_034189526.1;ID=cds-XP_034189526.1;Dbxref=GeneID:117608463%2CGenbank:XP_034189526.1;Parent=rna-XM_034333635.1
NW_023009271.1	Gnomon	CDS	1604624	1604893	.	+	0	Name=XP_034189526.1;ID=cds-XP_034189526.1;Dbxref=GeneID:117608463%2CGenbank:XP_034189526.1;Parent=rna-XM_034333635.1
NW_023009271.1	Gnomon	CDS	1604966	1605130	.	+	0	Name=XP_034189526.1;ID=cds-XP_034189526.1;Dbxref=GeneID:117608463%2CGenbank:XP_034189526.1;Parent=rna-XM_034333635.1
NW_023009271.1	Gnomon	CDS	1605213	1605337	.	+	0	Name=XP_034189526.1;ID=cds-XP_034189526.1;Dbxref=GeneID:117608463%2CGenbank:XP_034189526.1;Parent=rna-XM_034333635.1
NW_023009271.1	Gnomon	CDS	1605420	1605790	.	+	0	Name=XP_034189526.1;ID=cds-XP_034189526.1;Dbxref=GeneID:117608463%2CGenbank:XP_034189526.1;Parent=rna-XM_034333635.1
NW_023009271.1	Gnomon	CDS	1605867	1606261	.	+	0	Name=XP_034189526.1;ID=cds-XP_034189526.1;Dbxref=GeneID:117608463%2CGenbank:XP_034189526.1;Parent=rna-XM_034333635.1
NW_023009271.1	Gnomon	CDS	1606349	1606825	.	+	0	Name=XP_034189526.1;ID=cds-XP_034189526.1;Dbxref=GeneID:117608463%2CGenbank:XP_034189526.1;Parent=rna-XM_034333635.1
NW_023009271.1	Gnomon	CDS	1606908	1607050	.	+	0	Name=XP_034189526.1;ID=cds-XP_034189526.1;Dbxref=GeneID:117608463%2CGenbank:XP_034189526.1;Parent=rna-XM_034333635.1
NW_023009271.1	Gnomon	CDS	1607161	1610031	.	+	0	Name=XP_034189526.1;ID=cds-XP_034189526.1;Dbxref=GeneID:117608463%2CGenbank:XP_034189526.1;Parent=rna-XM_034333635.1
NW_023009271.1	Gnomon	CDS	1610503	1611576	.	+	0	Name=XP_034189526.1;ID=cds-XP_034189526.1;Dbxref=GeneID:117608463%2CGenbank:XP_034189526.1;Parent=rna-XM_034333635.1
NW_023009271.1	Gnomon	mRNA	388940	394168	.	+	.	Name=XM_034334121.1;ID=rna-XM_034334121.1;Dbxref=GeneID:117608669%2CGenbank:XM_034334121.1;Parent=gene-LOC117608669
NW_023009271.1	Gnomon	exon	2145714	2145828	.	-	.	ID=exon-XM_034333918.1-1;Dbxref=GeneID:117608575%2CGenbank:XM_034333918.1;Parent=rna-XM_034333918.1
NW_023009271.1	Gnomon	exon	2145402	2145586	.	-	.	ID=exon-XM_034333918.1-2;Dbxref=GeneID:117608575%2CGenbank:XM_034333918.1;Parent=rna-XM_034333918.1
NW_023009271.1	Gnomon	exon	2143618	2143919	.	-	.	ID=exon-XM_034333918.1-9;Dbxref=GeneID:117608575%2CGenbank:XM_034333918.1;Parent=rna-XM_034333918.1
NW_023009271.1	Gnomon	exon	2144286	2144460	.	-	.	ID=exon-XM_034333918.1-7;Dbxref=GeneID:117608575%2CGenbank:XM_034333918.1;Parent=rna-XM_034333918.1
NW_023009271.1	Gnomon	exon	2144045	2144212	.	-	.	ID=exon-XM_034333918.1-8;Dbxref=GeneID:117608575%2CGenbank:XM_034333918.1;Parent=rna-XM_034333918.1
NW_023009271.1	Gnomon	exon	2144715	2144806	.	-	.	ID=exon-XM_034333918.1-5;Dbxref=GeneID:117608575%2CGenbank:XM_034333918.1;Parent=rna-XM_034333918.1
NW_023009271.1	Gnomon	exon	2144538	2144628	.	-	.	ID=exon-XM_034333918.1-6;Dbxref=GeneID:117608575%2CGenbank:XM_034333918.1;Parent=rna-XM_034333918.1
NW_023009271.1	Gnomon	exon	2145237	2145310	.	-	.	ID=exon-XM_034333918.1-3;Dbxref=GeneID:117608575%2CGenbank:XM_034333918.1;Parent=rna-XM_034333918.1
NW_023009271.1	Gnomon	exon	2144971	2145151	.	-	.	ID=exon-XM_034333918.1-4;Dbxref=GeneID:117608575%2CGenbank:XM_034333918.1;Parent=rna-XM_034333918.1
NW_023009271.1	Gnomon	exon	1400713	1400903	.	-	.	ID=exon-XM_034333675.1-5;Dbxref=GeneID:117608478%2CGenbank:XM_034333675.1;Parent=rna-XM_034333675.1
NW_023009271.1	Gnomon	exon	1400277	1400559	.	-	.	ID=exon-XM_034333675.1-6;Dbxref=GeneID:117608478%2CGenbank:XM_034333675.1;Parent=rna-XM_034333675.1
NW_023009271.1	Gnomon	exon	1401267	1401468	.	-	.	ID=exon-XM_034333675.1-3;Dbxref=GeneID:117608478%2CGenbank:XM_034333675.1;Parent=rna-XM_034333675.1
NW_023009271.1	Gnomon	exon	1400976	1401189	.	-	.	ID=exon-XM_034333675.1-4;Dbxref=GeneID:117608478%2CGenbank:XM_034333675.1;Parent=rna-XM_034333675.1
NW_023009271.1	Gnomon	exon	1402551	1402678	.	-	.	ID=exon-XM_034333675.1-1;Dbxref=GeneID:117608478%2CGenbank:XM_034333675.1;Parent=rna-XM_034333675.1
NW_023009271.1	Gnomon	exon	1401542	1401974	.	-	.	ID=exon-XM_034333675.1-2;Dbxref=GeneID:117608478%2CGenbank:XM_034333675.1;Parent=rna-XM_034333675.1
NW_023009271.1	Gnomon	CDS	222386	222500	.	+	0	Name=XP_034190070.1;ID=cds-XP_034190070.1;Dbxref=GeneID:117608690%2CGenbank:XP_034190070.1;Parent=rna-XM_034334179.1
NW_023009271.1	Gnomon	CDS	222579	222712	.	+	0	Name=XP_034190070.1;ID=cds-XP_034190070.1;Dbxref=GeneID:117608690%2CGenbank:XP_034190070.1;Parent=rna-XM_034334179.1
NW_023009271.1	Gnomon	CDS	223089	223595	.	+	0	Name=XP_034190070.1;ID=cds-XP_034190070.1;Dbxref=GeneID:117608690%2CGenbank:XP_034190070.1;Parent=rna-XM_034334179.1
NW_023009271.1	Gnomon	CDS	223673	224734	.	+	0	Name=XP_034190070.1;ID=cds-XP_034190070.1;Dbxref=GeneID:117608690%2CGenbank:XP_034190070.1;Parent=rna-XM_034334179.1
NW_023009271.1	Gnomon	CDS	224814	225269	.	+	0	Name=XP_034190070.1;ID=cds-XP_034190070.1;Dbxref=GeneID:117608690%2CGenbank:XP_034190070.1;Parent=rna-XM_034334179.1
NW_023009271.1	Gnomon	CDS	225504	225683	.	+	0	Name=XP_034190070.1;ID=cds-XP_034190070.1;Dbxref=GeneID:117608690%2CGenbank:XP_034190070.1;Parent=rna-XM_034334179.1
NW_023009271.1	Gnomon	exon	1399332	1399642	.	-	.	ID=exon-XM_034333675.1-9;Dbxref=GeneID:117608478%2CGenbank:XM_034333675.1;Parent=rna-XM_034333675.1
NW_023009271.1	Gnomon	exon	1399986	1400208	.	-	.	ID=exon-XM_034333675.1-7;Dbxref=GeneID:117608478%2CGenbank:XM_034333675.1;Parent=rna-XM_034333675.1
NW_023009271.1	Gnomon	exon	1399721	1399905	.	-	.	ID=exon-XM_034333675.1-8;Dbxref=GeneID:117608478%2CGenbank:XM_034333675.1;Parent=rna-XM_034333675.1
NW_023009271.1	Gnomon	exon	1979427	1979556	.	-	.	ID=exon-XM_034333889.1-17;Dbxref=GeneID:117608569%2CGenbank:XM_034333889.1;Parent=rna-XM_034333889.1
NW_023009271.1	Gnomon	exon	1979135	1979344	.	-	.	ID=exon-XM_034333889.1-18;Dbxref=GeneID:117608569%2CGenbank:XM_034333889.1;Parent=rna-XM_034333889.1
NW_023009271.1	Gnomon	exon	1978922	1979057	.	-	.	ID=exon-XM_034333889.1-19;Dbxref=GeneID:117608569%2CGenbank:XM_034333889.1;Parent=rna-XM_034333889.1
NW_023009271.1	Gnomon	exon	1983630	1983921	.	-	.	ID=exon-XM_034333889.1-10;Dbxref=GeneID:117608569%2CGenbank:XM_034333889.1;Parent=rna-XM_034333889.1
NW_023009271.1	Gnomon	exon	1983268	1983559	.	-	.	ID=exon-XM_034333889.1-11;Dbxref=GeneID:117608569%2CGenbank:XM_034333889.1;Parent=rna-XM_034333889.1
NW_023009271.1	Gnomon	exon	1982794	1983183	.	-	.	ID=exon-XM_034333889.1-12;Dbxref=GeneID:117608569%2CGenbank:XM_034333889.1;Parent=rna-XM_034333889.1
NW_023009271.1	Gnomon	exon	1982480	1982698	.	-	.	ID=exon-XM_034333889.1-13;Dbxref=GeneID:117608569%2CGenbank:XM_034333889.1;Parent=rna-XM_034333889.1
NW_023009271.1	Gnomon	exon	1980476	1980768	.	-	.	ID=exon-XM_034333889.1-14;Dbxref=GeneID:117608569%2CGenbank:XM_034333889.1;Parent=rna-XM_034333889.1
NW_023009271.1	Gnomon	exon	1980075	1980408	.	-	.	ID=exon-XM_034333889.1-15;Dbxref=GeneID:117608569%2CGenbank:XM_034333889.1;Parent=rna-XM_034333889.1
NW_023009271.1	Gnomon	exon	1979631	1980007	.	-	.	ID=exon-XM_034333889.1-16;Dbxref=GeneID:117608569%2CGenbank:XM_034333889.1;Parent=rna-XM_034333889.1
NW_023009271.1	Gnomon	exon	792002	792192	.	+	.	ID=exon-XM_034334242.1-2;Dbxref=GeneID:117608715%2CGenbank:XM_034334242.1;Parent=rna-XM_034334242.1
NW_023009271.1	Gnomon	exon	792265	792474	.	+	.	ID=exon-XM_034334242.1-3;Dbxref=GeneID:117608715%2CGenbank:XM_034334242.1;Parent=rna-XM_034334242.1
NW_023009271.1	Gnomon	exon	791347	791918	.	+	.	ID=exon-XM_034334242.1-1;Dbxref=GeneID:117608715%2CGenbank:XM_034334242.1;Parent=rna-XM_034334242.1
NW_023009271.1	Gnomon	exon	1976980	1978856	.	-	.	ID=exon-XM_034333889.1-20;Dbxref=GeneID:117608569%2CGenbank:XM_034333889.1;Parent=rna-XM_034333889.1
NW_023009271.1	Gnomon	exon	793005	793641	.	+	.	ID=exon-XM_034334242.1-6;Dbxref=GeneID:117608715%2CGenbank:XM_034334242.1;Parent=rna-XM_034334242.1
NW_023009271.1	Gnomon	exon	792550	792690	.	+	.	ID=exon-XM_034334242.1-4;Dbxref=GeneID:117608715%2CGenbank:XM_034334242.1;Parent=rna-XM_034334242.1
NW_023009271.1	Gnomon	exon	792844	792898	.	+	.	ID=exon-XM_034334242.1-5;Dbxref=GeneID:117608715%2CGenbank:XM_034334242.1;Parent=rna-XM_034334242.1
NW_023009271.1	Gnomon	mRNA	2220533	2226381	.	+	.	Name=XM_034334027.1;ID=rna-XM_034334027.1;Dbxref=GeneID:117608624%2CGenbank:XM_034334027.1;Parent=gene-LOC117608624
NW_023009271.1	Gnomon	mRNA	2255925	2258113	.	-	.	Name=XM_034333771.1;ID=rna-XM_034333771.1;Dbxref=GeneID:117608524%2CGenbank:XM_034333771.1;Parent=gene-LOC117608524
NW_023009271.1	Gnomon	mRNA	465043	470937	.	+	.	Name=XM_034333927.1;ID=rna-XM_034333927.1;Dbxref=GeneID:117608582%2CGenbank:XM_034333927.1;Parent=gene-LOC117608582
NW_023009271.1	Gnomon	mRNA	1132351	1162785	.	+	.	Name=XM_034333531.1;ID=rna-XM_034333531.1;Dbxref=GeneID:117608428%2CGenbank:XM_034333531.1;Parent=gene-LOC117608428
NW_023009271.1	Gnomon	mRNA	972246	978785	.	-	.	Name=XM_034334267.1;ID=rna-XM_034334267.1;Dbxref=GeneID:117608728%2CGenbank:XM_034334267.1;Parent=gene-LOC117608728
NW_023009271.1	Gnomon	mRNA	1472136	1484725	.	+	.	Name=XM_034333677.1;ID=rna-XM_034333677.1;Dbxref=GeneID:117608479%2CGenbank:XM_034333677.1;Parent=gene-LOC117608479
NW_023009271.1	Gnomon	CDS	945774	945776	.	+	0	Name=XP_034189767.1;ID=cds-XP_034189767.1;Dbxref=GeneID:117608567%2CGenbank:XP_034189767.1;Parent=rna-XM_034333876.1
NW_023009271.1	Gnomon	CDS	946102	946284	.	+	0	Name=XP_034189767.1;ID=cds-XP_034189767.1;Dbxref=GeneID:117608567%2CGenbank:XP_034189767.1;Parent=rna-XM_034333876.1
NW_023009271.1	Gnomon	CDS	946356	946588	.	+	0	Name=XP_034189767.1;ID=cds-XP_034189767.1;Dbxref=GeneID:117608567%2CGenbank:XP_034189767.1;Parent=rna-XM_034333876.1
NW_023009271.1	Gnomon	CDS	946660	946960	.	+	0	Name=XP_034189767.1;ID=cds-XP_034189767.1;Dbxref=GeneID:117608567%2CGenbank:XP_034189767.1;Parent=rna-XM_034333876.1
NW_023009271.1	Gnomon	CDS	947037	947242	.	+	0	Name=XP_034189767.1;ID=cds-XP_034189767.1;Dbxref=GeneID:117608567%2CGenbank:XP_034189767.1;Parent=rna-XM_034333876.1
NW_023009271.1	Gnomon	CDS	947329	947611	.	+	0	Name=XP_034189767.1;ID=cds-XP_034189767.1;Dbxref=GeneID:117608567%2CGenbank:XP_034189767.1;Parent=rna-XM_034333876.1
NW_023009271.1	Gnomon	mRNA	1472136	1484725	.	+	.	Name=XM_034333679.1;ID=rna-XM_034333679.1;Dbxref=GeneID:117608479%2CGenbank:XM_034333679.1;Parent=gene-LOC117608479
NW_023009271.1	Gnomon	exon	1236265	1236512	.	+	.	ID=exon-XM_034333527.1-5;Dbxref=GeneID:117608427%2CGenbank:XM_034333527.1;Parent=rna-XM_034333527.1
NW_023009271.1	Gnomon	exon	1236598	1236715	.	+	.	ID=exon-XM_034333527.1-6;Dbxref=GeneID:117608427%2CGenbank:XM_034333527.1;Parent=rna-XM_034333527.1
NW_023009271.1	Gnomon	exon	1236868	1237080	.	+	.	ID=exon-XM_034333527.1-7;Dbxref=GeneID:117608427%2CGenbank:XM_034333527.1;Parent=rna-XM_034333527.1
NW_023009271.1	Gnomon	exon	1237580	1237843	.	+	.	ID=exon-XM_034333527.1-8;Dbxref=GeneID:117608427%2CGenbank:XM_034333527.1;Parent=rna-XM_034333527.1
NW_023009271.1	Gnomon	exon	1196131	1196449	.	+	.	ID=exon-XM_034333527.1-1;Dbxref=GeneID:117608427%2CGenbank:XM_034333527.1;Parent=rna-XM_034333527.1
NW_023009271.1	Gnomon	exon	1202559	1202646	.	+	.	ID=exon-XM_034333527.1-2;Dbxref=GeneID:117608427%2CGenbank:XM_034333527.1;Parent=rna-XM_034333527.1
NW_023009271.1	Gnomon	exon	1233714	1233877	.	+	.	ID=exon-XM_034333527.1-3;Dbxref=GeneID:117608427%2CGenbank:XM_034333527.1;Parent=rna-XM_034333527.1
NW_023009271.1	Gnomon	exon	1235165	1235433	.	+	.	ID=exon-XM_034333527.1-4;Dbxref=GeneID:117608427%2CGenbank:XM_034333527.1;Parent=rna-XM_034333527.1
NW_023009271.1	Gnomon	exon	1237919	1238168	.	+	.	ID=exon-XM_034333527.1-9;Dbxref=GeneID:117608427%2CGenbank:XM_034333527.1;Parent=rna-XM_034333527.1
NW_023009271.1	Gnomon	CDS	1634786	1635333	.	+	0	Name=XP_034189621.1;ID=cds-XP_034189621.1;Dbxref=GeneID:117608500%2CGenbank:XP_034189621.1;Parent=rna-XM_034333730.1
NW_023009271.1	Gnomon	CDS	1635795	1635915	.	+	0	Name=XP_034189621.1;ID=cds-XP_034189621.1;Dbxref=GeneID:117608500%2CGenbank:XP_034189621.1;Parent=rna-XM_034333730.1
NW_023009271.1	Gnomon	exon	246306	251637	.	-	.	ID=exon-XM_034333551.1-6;Dbxref=GeneID:117608435%2CGenbank:XM_034333551.1;Parent=rna-XM_034333551.1
NW_023009271.1	Gnomon	exon	252144	254458	.	-	.	ID=exon-XM_034333551.1-4;Dbxref=GeneID:117608435%2CGenbank:XM_034333551.1;Parent=rna-XM_034333551.1
NW_023009271.1	Gnomon	exon	251720	252000	.	-	.	ID=exon-XM_034333551.1-5;Dbxref=GeneID:117608435%2CGenbank:XM_034333551.1;Parent=rna-XM_034333551.1
NW_023009271.1	Gnomon	exon	255778	256200	.	-	.	ID=exon-XM_034333551.1-2;Dbxref=GeneID:117608435%2CGenbank:XM_034333551.1;Parent=rna-XM_034333551.1
NW_023009271.1	Gnomon	exon	254540	254884	.	-	.	ID=exon-XM_034333551.1-3;Dbxref=GeneID:117608435%2CGenbank:XM_034333551.1;Parent=rna-XM_034333551.1
NW_023009271.1	Gnomon	exon	267663	267969	.	-	.	ID=exon-XM_034333551.1-1;Dbxref=GeneID:117608435%2CGenbank:XM_034333551.1;Parent=rna-XM_034333551.1
NW_023009271.1	Gnomon	exon	1820667	1820945	.	+	.	ID=exon-XM_034333565.1-10;Dbxref=GeneID:117608439%2CGenbank:XM_034333565.1;Parent=rna-XM_034333565.1
NW_023009271.1	Gnomon	exon	1821031	1821209	.	+	.	ID=exon-XM_034333565.1-11;Dbxref=GeneID:117608439%2CGenbank:XM_034333565.1;Parent=rna-XM_034333565.1
NW_023009271.1	Gnomon	exon	1821279	1821713	.	+	.	ID=exon-XM_034333565.1-12;Dbxref=GeneID:117608439%2CGenbank:XM_034333565.1;Parent=rna-XM_034333565.1
NW_023009271.1	Gnomon	exon	1821807	1821961	.	+	.	ID=exon-XM_034333565.1-13;Dbxref=GeneID:117608439%2CGenbank:XM_034333565.1;Parent=rna-XM_034333565.1
NW_023009271.1	Gnomon	exon	1822545	1824282	.	+	.	ID=exon-XM_034333565.1-14;Dbxref=GeneID:117608439%2CGenbank:XM_034333565.1;Parent=rna-XM_034333565.1
NW_023009271.1	Gnomon	CDS	1602349	1602475	.	+	0	Name=XP_034189527.1;ID=cds-XP_034189527.1;Dbxref=GeneID:117608463%2CGenbank:XP_034189527.1;Parent=rna-XM_034333636.1
NW_023009271.1	Gnomon	CDS	1602553	1602810	.	+	0	Name=XP_034189527.1;ID=cds-XP_034189527.1;Dbxref=GeneID:117608463%2CGenbank:XP_034189527.1;Parent=rna-XM_034333636.1
NW_023009271.1	Gnomon	CDS	1602905	1603161	.	+	0	Name=XP_034189527.1;ID=cds-XP_034189527.1;Dbxref=GeneID:117608463%2CGenbank:XP_034189527.1;Parent=rna-XM_034333636.1
NW_023009271.1	Gnomon	CDS	1603241	1603400	.	+	0	Name=XP_034189527.1;ID=cds-XP_034189527.1;Dbxref=GeneID:117608463%2CGenbank:XP_034189527.1;Parent=rna-XM_034333636.1
NW_023009271.1	Gnomon	CDS	1603490	1603780	.	+	0	Name=XP_034189527.1;ID=cds-XP_034189527.1;Dbxref=GeneID:117608463%2CGenbank:XP_034189527.1;Parent=rna-XM_034333636.1
NW_023009271.1	Gnomon	CDS	1603892	1604551	.	+	0	Name=XP_034189527.1;ID=cds-XP_034189527.1;Dbxref=GeneID:117608463%2CGenbank:XP_034189527.1;Parent=rna-XM_034333636.1
NW_023009271.1	Gnomon	CDS	1604624	1604893	.	+	0	Name=XP_034189527.1;ID=cds-XP_034189527.1;Dbxref=GeneID:117608463%2CGenbank:XP_034189527.1;Parent=rna-XM_034333636.1
NW_023009271.1	Gnomon	CDS	1604966	1605130	.	+	0	Name=XP_034189527.1;ID=cds-XP_034189527.1;Dbxref=GeneID:117608463%2CGenbank:XP_034189527.1;Parent=rna-XM_034333636.1
NW_023009271.1	Gnomon	CDS	1605213	1605337	.	+	0	Name=XP_034189527.1;ID=cds-XP_034189527.1;Dbxref=GeneID:117608463%2CGenbank:XP_034189527.1;Parent=rna-XM_034333636.1
NW_023009271.1	Gnomon	CDS	1605420	1605790	.	+	0	Name=XP_034189527.1;ID=cds-XP_034189527.1;Dbxref=GeneID:117608463%2CGenbank:XP_034189527.1;Parent=rna-XM_034333636.1
NW_023009271.1	Gnomon	CDS	1605867	1606261	.	+	0	Name=XP_034189527.1;ID=cds-XP_034189527.1;Dbxref=GeneID:117608463%2CGenbank:XP_034189527.1;Parent=rna-XM_034333636.1
NW_023009271.1	Gnomon	CDS	1606349	1606825	.	+	0	Name=XP_034189527.1;ID=cds-XP_034189527.1;Dbxref=GeneID:117608463%2CGenbank:XP_034189527.1;Parent=rna-XM_034333636.1
NW_023009271.1	Gnomon	CDS	1606908	1607050	.	+	0	Name=XP_034189527.1;ID=cds-XP_034189527.1;Dbxref=GeneID:117608463%2CGenbank:XP_034189527.1;Parent=rna-XM_034333636.1
NW_023009271.1	Gnomon	CDS	1607161	1610031	.	+	0	Name=XP_034189527.1;ID=cds-XP_034189527.1;Dbxref=GeneID:117608463%2CGenbank:XP_034189527.1;Parent=rna-XM_034333636.1
NW_023009271.1	Gnomon	CDS	1610503	1611576	.	+	0	Name=XP_034189527.1;ID=cds-XP_034189527.1;Dbxref=GeneID:117608463%2CGenbank:XP_034189527.1;Parent=rna-XM_034333636.1
NW_023009271.1	Gnomon	mRNA	394301	398196	.	+	.	Name=XM_034334120.1;ID=rna-XM_034334120.1;Dbxref=GeneID:117608668%2CGenbank:XM_034334120.1;Parent=gene-LOC117608668
NW_023009271.1	Gnomon	CDS	217744	217771	.	+	0	Name=XP_034190071.1;ID=cds-XP_034190071.1;Dbxref=GeneID:117608690%2CGenbank:XP_034190071.1;Parent=rna-XM_034334180.1
NW_023009271.1	Gnomon	CDS	222579	222712	.	+	0	Name=XP_034190071.1;ID=cds-XP_034190071.1;Dbxref=GeneID:117608690%2CGenbank:XP_034190071.1;Parent=rna-XM_034334180.1
NW_023009271.1	Gnomon	CDS	223089	223595	.	+	0	Name=XP_034190071.1;ID=cds-XP_034190071.1;Dbxref=GeneID:117608690%2CGenbank:XP_034190071.1;Parent=rna-XM_034334180.1
NW_023009271.1	Gnomon	CDS	223673	224734	.	+	0	Name=XP_034190071.1;ID=cds-XP_034190071.1;Dbxref=GeneID:117608690%2CGenbank:XP_034190071.1;Parent=rna-XM_034334180.1
NW_023009271.1	Gnomon	CDS	224814	225269	.	+	0	Name=XP_034190071.1;ID=cds-XP_034190071.1;Dbxref=GeneID:117608690%2CGenbank:XP_034190071.1;Parent=rna-XM_034334180.1
NW_023009271.1	Gnomon	CDS	225504	225683	.	+	0	Name=XP_034190071.1;ID=cds-XP_034190071.1;Dbxref=GeneID:117608690%2CGenbank:XP_034190071.1;Parent=rna-XM_034334180.1
NW_023009271.1	Gnomon	exon	1519538	1519798	.	+	.	ID=exon-XM_034333698.1-1;Dbxref=GeneID:117608486%2CGenbank:XM_034333698.1;Parent=rna-XM_034333698.1
NW_023009271.1	Gnomon	exon	1519866	1519923	.	+	.	ID=exon-XM_034333698.1-2;Dbxref=GeneID:117608486%2CGenbank:XM_034333698.1;Parent=rna-XM_034333698.1
NW_023009271.1	Gnomon	exon	1520045	1521479	.	+	.	ID=exon-XM_034333698.1-3;Dbxref=GeneID:117608486%2CGenbank:XM_034333698.1;Parent=rna-XM_034333698.1
NW_023009271.1	Gnomon	mRNA	2220522	2226381	.	+	.	Name=XM_034334026.1;ID=rna-XM_034334026.1;Dbxref=GeneID:117608624%2CGenbank:XM_034334026.1;Parent=gene-LOC117608624
NW_023009271.1	Gnomon	mRNA	449588	455683	.	-	.	Name=XM_034333772.1;ID=rna-XM_034333772.1;Dbxref=GeneID:117608525%2CGenbank:XM_034333772.1;Parent=gene-LOC117608525
NW_023009271.1	Gnomon	CDS	304359	304485	.	-	0	Name=XP_034189860.1;ID=cds-XP_034189860.1;Dbxref=GeneID:117608605%2CGenbank:XP_034189860.1;Parent=rna-XM_034333969.1
NW_023009271.1	Gnomon	CDS	304118	304284	.	-	0	Name=XP_034189860.1;ID=cds-XP_034189860.1;Dbxref=GeneID:117608605%2CGenbank:XP_034189860.1;Parent=rna-XM_034333969.1
NW_023009271.1	Gnomon	CDS	303804	304020	.	-	0	Name=XP_034189860.1;ID=cds-XP_034189860.1;Dbxref=GeneID:117608605%2CGenbank:XP_034189860.1;Parent=rna-XM_034333969.1
NW_023009271.1	Gnomon	CDS	300887	303733	.	-	0	Name=XP_034189860.1;ID=cds-XP_034189860.1;Dbxref=GeneID:117608605%2CGenbank:XP_034189860.1;Parent=rna-XM_034333969.1
NW_023009271.1	Gnomon	CDS	300407	300790	.	-	0	Name=XP_034189860.1;ID=cds-XP_034189860.1;Dbxref=GeneID:117608605%2CGenbank:XP_034189860.1;Parent=rna-XM_034333969.1
NW_023009271.1	Gnomon	CDS	297767	300313	.	-	0	Name=XP_034189860.1;ID=cds-XP_034189860.1;Dbxref=GeneID:117608605%2CGenbank:XP_034189860.1;Parent=rna-XM_034333969.1
NW_023009271.1	Gnomon	CDS	297207	297327	.	-	0	Name=XP_034189860.1;ID=cds-XP_034189860.1;Dbxref=GeneID:117608605%2CGenbank:XP_034189860.1;Parent=rna-XM_034333969.1
NW_023009271.1	Gnomon	CDS	296790	297106	.	-	0	Name=XP_034189860.1;ID=cds-XP_034189860.1;Dbxref=GeneID:117608605%2CGenbank:XP_034189860.1;Parent=rna-XM_034333969.1
NW_023009271.1	Gnomon	CDS	296541	296599	.	-	0	Name=XP_034189860.1;ID=cds-XP_034189860.1;Dbxref=GeneID:117608605%2CGenbank:XP_034189860.1;Parent=rna-XM_034333969.1
NW_023009271.1	Gnomon	mRNA	1270534	1293835	.	+	.	Name=XM_034333532.1;ID=rna-XM_034333532.1;Dbxref=GeneID:117608429%2CGenbank:XM_034333532.1;Parent=gene-LOC117608429
NW_023009271.1	Gnomon	mRNA	465043	470937	.	+	.	Name=XM_034333928.1;ID=rna-XM_034333928.1;Dbxref=GeneID:117608582%2CGenbank:XM_034333928.1;Parent=gene-LOC117608582
NW_023009271.1	Gnomon	mRNA	1472132	1484725	.	+	.	Name=XM_034333678.1;ID=rna-XM_034333678.1;Dbxref=GeneID:117608479%2CGenbank:XM_034333678.1;Parent=gene-LOC117608479
NW_023009271.1	Gnomon	mRNA	972246	974099	.	-	.	Name=XM_034334266.1;ID=rna-XM_034334266.1;Dbxref=GeneID:117608728%2CGenbank:XM_034334266.1;Parent=gene-LOC117608728
NW_023009271.1	Gnomon	CDS	2129337	2136795	.	+	0	Name=XP_034189777.1;ID=cds-XP_034189777.1;Dbxref=GeneID:117608568%2CGenbank:XP_034189777.1;Parent=rna-XM_034333886.1
NW_023009271.1	Gnomon	CDS	2136863	2137411	.	+	0	Name=XP_034189777.1;ID=cds-XP_034189777.1;Dbxref=GeneID:117608568%2CGenbank:XP_034189777.1;Parent=rna-XM_034333886.1
NW_023009271.1	Gnomon	CDS	2137948	2138277	.	+	0	Name=XP_034189777.1;ID=cds-XP_034189777.1;Dbxref=GeneID:117608568%2CGenbank:XP_034189777.1;Parent=rna-XM_034333886.1
NW_023009271.1	Gnomon	CDS	2138361	2138868	.	+	0	Name=XP_034189777.1;ID=cds-XP_034189777.1;Dbxref=GeneID:117608568%2CGenbank:XP_034189777.1;Parent=rna-XM_034333886.1
NW_023009271.1	Gnomon	CDS	2138924	2138942	.	+	0	Name=XP_034189777.1;ID=cds-XP_034189777.1;Dbxref=GeneID:117608568%2CGenbank:XP_034189777.1;Parent=rna-XM_034333886.1
NW_023009271.1	Gnomon	exon	1435043	1435223	.	+	.	ID=exon-XR_004582340.1-10;Dbxref=GeneID:117608469%2CGenbank:XR_004582340.1;Parent=rna-XR_004582340.1
NW_023009271.1	Gnomon	CDS	1508674	1508825	.	+	0	Name=XP_034189631.1;ID=cds-XP_034189631.1;Dbxref=GeneID:117608505%2CGenbank:XP_034189631.1;Parent=rna-XM_034333740.1
NW_023009271.1	Gnomon	CDS	1509078	1509164	.	+	0	Name=XP_034189631.1;ID=cds-XP_034189631.1;Dbxref=GeneID:117608505%2CGenbank:XP_034189631.1;Parent=rna-XM_034333740.1
NW_023009271.1	Gnomon	CDS	1509224	1509384	.	+	0	Name=XP_034189631.1;ID=cds-XP_034189631.1;Dbxref=GeneID:117608505%2CGenbank:XP_034189631.1;Parent=rna-XM_034333740.1
NW_023009271.1	Gnomon	CDS	1509473	1509609	.	+	0	Name=XP_034189631.1;ID=cds-XP_034189631.1;Dbxref=GeneID:117608505%2CGenbank:XP_034189631.1;Parent=rna-XM_034333740.1
NW_023009271.1	Gnomon	exon	1435856	1436069	.	+	.	ID=exon-XR_004582340.1-13;Dbxref=GeneID:117608469%2CGenbank:XR_004582340.1;Parent=rna-XR_004582340.1
NW_023009271.1	Gnomon	exon	1436150	1436431	.	+	.	ID=exon-XR_004582340.1-14;Dbxref=GeneID:117608469%2CGenbank:XR_004582340.1;Parent=rna-XR_004582340.1
NW_023009271.1	Gnomon	exon	1435303	1435578	.	+	.	ID=exon-XR_004582340.1-11;Dbxref=GeneID:117608469%2CGenbank:XR_004582340.1;Parent=rna-XR_004582340.1
NW_023009271.1	Gnomon	exon	1435660	1435779	.	+	.	ID=exon-XR_004582340.1-12;Dbxref=GeneID:117608469%2CGenbank:XR_004582340.1;Parent=rna-XR_004582340.1
NW_023009271.1	Gnomon	exon	1439106	1439327	.	+	.	ID=exon-XR_004582340.1-17;Dbxref=GeneID:117608469%2CGenbank:XR_004582340.1;Parent=rna-XR_004582340.1
NW_023009271.1	Gnomon	exon	1443985	1444127	.	+	.	ID=exon-XR_004582340.1-18;Dbxref=GeneID:117608469%2CGenbank:XR_004582340.1;Parent=rna-XR_004582340.1
NW_023009271.1	Gnomon	exon	1436560	1436726	.	+	.	ID=exon-XR_004582340.1-15;Dbxref=GeneID:117608469%2CGenbank:XR_004582340.1;Parent=rna-XR_004582340.1
NW_023009271.1	Gnomon	exon	1437508	1437576	.	+	.	ID=exon-XR_004582340.1-16;Dbxref=GeneID:117608469%2CGenbank:XR_004582340.1;Parent=rna-XR_004582340.1
NW_023009271.1	Gnomon	exon	1444222	1444349	.	+	.	ID=exon-XR_004582340.1-19;Dbxref=GeneID:117608469%2CGenbank:XR_004582340.1;Parent=rna-XR_004582340.1
NW_023009271.1	Gnomon	exon	75048	75110	.	-	.	ID=exon-XM_034333843.1-4;Dbxref=GeneID:117608551%2CGenbank:XM_034333843.1;Parent=rna-XM_034333843.1
NW_023009271.1	Gnomon	exon	74899	74940	.	-	.	ID=exon-XM_034333843.1-5;Dbxref=GeneID:117608551%2CGenbank:XM_034333843.1;Parent=rna-XM_034333843.1
NW_023009271.1	Gnomon	exon	74747	74821	.	-	.	ID=exon-XM_034333843.1-6;Dbxref=GeneID:117608551%2CGenbank:XM_034333843.1;Parent=rna-XM_034333843.1
NW_023009271.1	Gnomon	exon	73450	73588	.	-	.	ID=exon-XM_034333843.1-7;Dbxref=GeneID:117608551%2CGenbank:XM_034333843.1;Parent=rna-XM_034333843.1
NW_023009271.1	Gnomon	exon	75970	76251	.	-	.	ID=exon-XM_034333843.1-1;Dbxref=GeneID:117608551%2CGenbank:XM_034333843.1;Parent=rna-XM_034333843.1
NW_023009271.1	Gnomon	exon	75742	75864	.	-	.	ID=exon-XM_034333843.1-2;Dbxref=GeneID:117608551%2CGenbank:XM_034333843.1;Parent=rna-XM_034333843.1
NW_023009271.1	Gnomon	exon	75174	75236	.	-	.	ID=exon-XM_034333843.1-3;Dbxref=GeneID:117608551%2CGenbank:XM_034333843.1;Parent=rna-XM_034333843.1
NW_023009271.1	Gnomon	lnc_RNA	139395	144686	.	+	.	Name=XR_004582398.1;ID=rna-XR_004582398.1;Dbxref=GeneID:117608741%2CGenbank:XR_004582398.1;Parent=gene-LOC117608741
NW_023009271.1	Gnomon	CDS	1669122	1669218	.	+	0	Name=XP_034189537.1;ID=cds-XP_034189537.1;Dbxref=GeneID:117608467%2CGenbank:XP_034189537.1;Parent=rna-XM_034333646.1
NW_023009271.1	Gnomon	CDS	1669301	1669495	.	+	0	Name=XP_034189537.1;ID=cds-XP_034189537.1;Dbxref=GeneID:117608467%2CGenbank:XP_034189537.1;Parent=rna-XM_034333646.1
NW_023009271.1	Gnomon	CDS	1669560	1673116	.	+	0	Name=XP_034189537.1;ID=cds-XP_034189537.1;Dbxref=GeneID:117608467%2CGenbank:XP_034189537.1;Parent=rna-XM_034333646.1
NW_023009271.1	Gnomon	gene	378861	382025	.	-	.	Name=LOC117608616;ID=gene-LOC117608616;Dbxref=GeneID:117608616
NW_023009271.1	Gnomon	gene	290145	291865	.	-	.	Name=LOC117608617;ID=gene-LOC117608617;Dbxref=GeneID:117608617
NW_023009271.1	Gnomon	gene	328109	329332	.	+	.	Name=LOC117608618;ID=gene-LOC117608618;Dbxref=GeneID:117608618
NW_023009271.1	Gnomon	gene	307275	308331	.	-	.	Name=LOC117608619;ID=gene-LOC117608619;Dbxref=GeneID:117608619
NW_023009271.1	Gnomon	gene	317675	321983	.	+	.	Name=LOC117608612;ID=gene-LOC117608612;Dbxref=GeneID:117608612
NW_023009271.1	Gnomon	gene	321386	327628	.	-	.	Name=LOC117608613;ID=gene-LOC117608613;Dbxref=GeneID:117608613
NW_023009271.1	Gnomon	gene	288986	291088	.	+	.	Name=LOC117608614;ID=gene-LOC117608614;Dbxref=GeneID:117608614
NW_023009271.1	Gnomon	gene	381961	383914	.	-	.	Name=LOC117608615;ID=gene-LOC117608615;Dbxref=GeneID:117608615
NW_023009271.1	Gnomon	gene	313858	317407	.	-	.	Name=LOC117608610;ID=gene-LOC117608610;Dbxref=GeneID:117608610
NW_023009271.1	Gnomon	gene	308439	311700	.	+	.	Name=LOC117608611;ID=gene-LOC117608611;Dbxref=GeneID:117608611
NW_023009271.1	Gnomon	mRNA	972246	976895	.	-	.	Name=XM_034334265.1;ID=rna-XM_034334265.1;Dbxref=GeneID:117608728%2CGenbank:XM_034334265.1;Parent=gene-LOC117608728
NW_023009271.1	Gnomon	gene	2203109	2206611	.	-	.	Name=LOC117608627;ID=gene-LOC117608627;Dbxref=GeneID:117608627
NW_023009271.1	Gnomon	gene	2216465	2220564	.	-	.	Name=LOC117608628;ID=gene-LOC117608628;Dbxref=GeneID:117608628
NW_023009271.1	Gnomon	gene	2167472	2168999	.	+	.	Name=LOC117608629;ID=gene-LOC117608629;Dbxref=GeneID:117608629
NW_023009271.1	Gnomon	gene	2175566	2202262	.	-	.	Name=LOC117608623;ID=gene-LOC117608623;Dbxref=GeneID:117608623
NW_023009271.1	Gnomon	gene	2220522	2226381	.	+	.	Name=LOC117608624;ID=gene-LOC117608624;Dbxref=GeneID:117608624
NW_023009271.1	Gnomon	gene	2168923	2175470	.	-	.	Name=LOC117608625;ID=gene-LOC117608625;Dbxref=GeneID:117608625
NW_023009271.1	Gnomon	gene	2224875	2235164	.	-	.	Name=LOC117608626;ID=gene-LOC117608626;Dbxref=GeneID:117608626
NW_023009271.1	Gnomon	gene	383987	384684	.	+	.	Name=LOC117608620;ID=gene-LOC117608620;Dbxref=GeneID:117608620
NW_023009271.1	Gnomon	gene	374135	374767	.	-	.	Name=LOC117608621;ID=gene-LOC117608621;Dbxref=GeneID:117608621
NW_023009271.1	Gnomon	gene	334692	337601	.	+	.	Name=LOC117608622;ID=gene-LOC117608622;Dbxref=GeneID:117608622
NW_023009271.1	Gnomon	gene	296322	306887	.	-	.	Name=LOC117608605;ID=gene-LOC117608605;Dbxref=GeneID:117608605
NW_023009271.1	Gnomon	gene	330220	373772	.	-	.	Name=LOC117608607;ID=gene-LOC117608607;Dbxref=GeneID:117608607
NW_023009271.1	Gnomon	gene	374863	379761	.	+	.	Name=LOC117608608;ID=gene-LOC117608608;Dbxref=GeneID:117608608
NW_023009271.1	Gnomon	gene	243105	245278	.	+	.	Name=LOC117608601;ID=gene-LOC117608601;Dbxref=GeneID:117608601
NW_023009271.1	Gnomon	gene	245017	245520	.	-	.	Name=LOC117608602;ID=gene-LOC117608602;Dbxref=GeneID:117608602
NW_023009271.1	Gnomon	gene	53871	65592	.	-	.	Name=LOC117608603;ID=gene-LOC117608603;Dbxref=GeneID:117608603
NW_023009271.1	Gnomon	gene	541527	543682	.	-	.	Name=LOC117608604;ID=gene-LOC117608604;Dbxref=GeneID:117608604
NW_023009271.1	Gnomon	mRNA	2220522	2226381	.	+	.	Name=XM_034334025.1;ID=rna-XM_034334025.1;Dbxref=GeneID:117608624%2CGenbank:XM_034334025.1;Parent=gene-LOC117608624
NW_023009271.1	Gnomon	gene	87226	94842	.	-	.	Name=LOC117608600;ID=gene-LOC117608600;Dbxref=GeneID:117608600
NW_023009271.1	Gnomon	gene	270674	289390	.	-	.	Name=LOC117608609;ID=gene-LOC117608609;Dbxref=GeneID:117608609
NW_023009271.1	Gnomon	exon	459788	460121	.	+	.	ID=exon-XM_034333773.1-8;Dbxref=GeneID:117608526%2CGenbank:XM_034333773.1;Parent=rna-XM_034333773.1
NW_023009271.1	Gnomon	exon	460199	460942	.	+	.	ID=exon-XM_034333773.1-9;Dbxref=GeneID:117608526%2CGenbank:XM_034333773.1;Parent=rna-XM_034333773.1
NW_023009271.1	Gnomon	exon	456061	456663	.	+	.	ID=exon-XM_034333773.1-1;Dbxref=GeneID:117608526%2CGenbank:XM_034333773.1;Parent=rna-XM_034333773.1
NW_023009271.1	Gnomon	mRNA	844471	846391	.	+	.	Name=XM_034333925.1;ID=rna-XM_034333925.1;Dbxref=GeneID:117608580%2CGenbank:XM_034333925.1;Parent=gene-LOC117608580
NW_023009271.1	Gnomon	exon	456789	456866	.	+	.	ID=exon-XM_034333773.1-2;Dbxref=GeneID:117608526%2CGenbank:XM_034333773.1;Parent=rna-XM_034333773.1
NW_023009271.1	Gnomon	exon	457550	457591	.	+	.	ID=exon-XM_034333773.1-3;Dbxref=GeneID:117608526%2CGenbank:XM_034333773.1;Parent=rna-XM_034333773.1
NW_023009271.1	Gnomon	exon	458046	458285	.	+	.	ID=exon-XM_034333773.1-4;Dbxref=GeneID:117608526%2CGenbank:XM_034333773.1;Parent=rna-XM_034333773.1
NW_023009271.1	Gnomon	exon	458357	458537	.	+	.	ID=exon-XM_034333773.1-5;Dbxref=GeneID:117608526%2CGenbank:XM_034333773.1;Parent=rna-XM_034333773.1
NW_023009271.1	Gnomon	exon	458627	459351	.	+	.	ID=exon-XM_034333773.1-6;Dbxref=GeneID:117608526%2CGenbank:XM_034333773.1;Parent=rna-XM_034333773.1
NW_023009271.1	Gnomon	exon	459430	459705	.	+	.	ID=exon-XM_034333773.1-7;Dbxref=GeneID:117608526%2CGenbank:XM_034333773.1;Parent=rna-XM_034333773.1
NW_023009271.1	Gnomon	exon	393268	393397	.	+	.	ID=exon-XM_034334124.1-9;Dbxref=GeneID:117608669%2CGenbank:XM_034334124.1;Parent=rna-XM_034334124.1
NW_023009271.1	Gnomon	exon	2048979	2049242	.	-	.	ID=exon-XM_034333891.1-1;Dbxref=GeneID:117608569%2CGenbank:XM_034333891.1;Parent=rna-XM_034333891.1
NW_023009271.1	Gnomon	exon	2037593	2038795	.	-	.	ID=exon-XM_034333891.1-2;Dbxref=GeneID:117608569%2CGenbank:XM_034333891.1;Parent=rna-XM_034333891.1
NW_023009271.1	Gnomon	exon	1984625	1984856	.	-	.	ID=exon-XM_034333891.1-7;Dbxref=GeneID:117608569%2CGenbank:XM_034333891.1;Parent=rna-XM_034333891.1
NW_023009271.1	Gnomon	exon	1984324	1984498	.	-	.	ID=exon-XM_034333891.1-8;Dbxref=GeneID:117608569%2CGenbank:XM_034333891.1;Parent=rna-XM_034333891.1
NW_023009271.1	Gnomon	exon	1984003	1984239	.	-	.	ID=exon-XM_034333891.1-9;Dbxref=GeneID:117608569%2CGenbank:XM_034333891.1;Parent=rna-XM_034333891.1
NW_023009271.1	Gnomon	exon	1990711	1990773	.	-	.	ID=exon-XM_034333891.1-3;Dbxref=GeneID:117608569%2CGenbank:XM_034333891.1;Parent=rna-XM_034333891.1
NW_023009271.1	Gnomon	exon	1986219	1986374	.	-	.	ID=exon-XM_034333891.1-4;Dbxref=GeneID:117608569%2CGenbank:XM_034333891.1;Parent=rna-XM_034333891.1
NW_023009271.1	Gnomon	exon	1985746	1985931	.	-	.	ID=exon-XM_034333891.1-5;Dbxref=GeneID:117608569%2CGenbank:XM_034333891.1;Parent=rna-XM_034333891.1
NW_023009271.1	Gnomon	exon	1985483	1985685	.	-	.	ID=exon-XM_034333891.1-6;Dbxref=GeneID:117608569%2CGenbank:XM_034333891.1;Parent=rna-XM_034333891.1
NW_023009271.1	Gnomon	exon	391654	391861	.	+	.	ID=exon-XM_034334124.1-3;Dbxref=GeneID:117608669%2CGenbank:XM_034334124.1;Parent=rna-XM_034334124.1
NW_023009271.1	Gnomon	exon	391932	392098	.	+	.	ID=exon-XM_034334124.1-4;Dbxref=GeneID:117608669%2CGenbank:XM_034334124.1;Parent=rna-XM_034334124.1
NW_023009271.1	Gnomon	exon	388781	388933	.	+	.	ID=exon-XM_034334124.1-1;Dbxref=GeneID:117608669%2CGenbank:XM_034334124.1;Parent=rna-XM_034334124.1
NW_023009271.1	Gnomon	exon	391350	391595	.	+	.	ID=exon-XM_034334124.1-2;Dbxref=GeneID:117608669%2CGenbank:XM_034334124.1;Parent=rna-XM_034334124.1
NW_023009271.1	Gnomon	exon	392799	392956	.	+	.	ID=exon-XM_034334124.1-7;Dbxref=GeneID:117608669%2CGenbank:XM_034334124.1;Parent=rna-XM_034334124.1
NW_023009271.1	Gnomon	exon	393035	393198	.	+	.	ID=exon-XM_034334124.1-8;Dbxref=GeneID:117608669%2CGenbank:XM_034334124.1;Parent=rna-XM_034334124.1
NW_023009271.1	Gnomon	exon	392175	392453	.	+	.	ID=exon-XM_034334124.1-5;Dbxref=GeneID:117608669%2CGenbank:XM_034334124.1;Parent=rna-XM_034334124.1
NW_023009271.1	Gnomon	exon	392557	392731	.	+	.	ID=exon-XM_034334124.1-6;Dbxref=GeneID:117608669%2CGenbank:XM_034334124.1;Parent=rna-XM_034334124.1
NW_023009271.1	Gnomon	CDS	1508674	1508825	.	+	0	Name=XP_034189630.1;ID=cds-XP_034189630.1;Dbxref=GeneID:117608505%2CGenbank:XP_034189630.1;Parent=rna-XM_034333739.1
NW_023009271.1	Gnomon	CDS	1509078	1509164	.	+	0	Name=XP_034189630.1;ID=cds-XP_034189630.1;Dbxref=GeneID:117608505%2CGenbank:XP_034189630.1;Parent=rna-XM_034333739.1
NW_023009271.1	Gnomon	CDS	1509224	1509384	.	+	0	Name=XP_034189630.1;ID=cds-XP_034189630.1;Dbxref=GeneID:117608505%2CGenbank:XP_034189630.1;Parent=rna-XM_034333739.1
NW_023009271.1	Gnomon	CDS	1509473	1509609	.	+	0	Name=XP_034189630.1;ID=cds-XP_034189630.1;Dbxref=GeneID:117608505%2CGenbank:XP_034189630.1;Parent=rna-XM_034333739.1
NW_023009271.1	Gnomon	gene	755808	770880	.	-	.	Name=LOC117608696;ID=gene-LOC117608696;Dbxref=GeneID:117608696
NW_023009271.1	Gnomon	gene	821023	824253	.	-	.	Name=LOC117608697;ID=gene-LOC117608697;Dbxref=GeneID:117608697
NW_023009271.1	Gnomon	gene	808736	813063	.	-	.	Name=LOC117608699;ID=gene-LOC117608699;Dbxref=GeneID:117608699
NW_023009271.1	Gnomon	gene	209411	210471	.	-	.	Name=LOC117608692;ID=gene-LOC117608692;Dbxref=GeneID:117608692
NW_023009271.1	Gnomon	gene	723050	790537	.	+	.	Name=LOC117608693;ID=gene-LOC117608693;Dbxref=GeneID:117608693
NW_023009271.1	Gnomon	gene	794142	803009	.	+	.	Name=LOC117608694;ID=gene-LOC117608694;Dbxref=GeneID:117608694
NW_023009271.1	Gnomon	gene	723837	730722	.	-	.	Name=LOC117608695;ID=gene-LOC117608695;Dbxref=GeneID:117608695
NW_023009271.1	Gnomon	CDS	415181	415768	.	-	0	Name=XP_034190024.1;ID=cds-XP_034190024.1;Dbxref=GeneID:117608674%2CGenbank:XP_034190024.1;Parent=rna-XM_034334133.1
NW_023009271.1	Gnomon	CDS	414646	415026	.	-	0	Name=XP_034190024.1;ID=cds-XP_034190024.1;Dbxref=GeneID:117608674%2CGenbank:XP_034190024.1;Parent=rna-XM_034334133.1
NW_023009271.1	Gnomon	CDS	414305	414472	.	-	0	Name=XP_034190024.1;ID=cds-XP_034190024.1;Dbxref=GeneID:117608674%2CGenbank:XP_034190024.1;Parent=rna-XM_034334133.1
NW_023009271.1	Gnomon	CDS	412863	413058	.	-	0	Name=XP_034190024.1;ID=cds-XP_034190024.1;Dbxref=GeneID:117608674%2CGenbank:XP_034190024.1;Parent=rna-XM_034334133.1
NW_023009271.1	Gnomon	CDS	411284	411366	.	-	0	Name=XP_034190024.1;ID=cds-XP_034190024.1;Dbxref=GeneID:117608674%2CGenbank:XP_034190024.1;Parent=rna-XM_034334133.1
NW_023009271.1	Gnomon	gene	416353	418471	.	+	.	Name=LOC117608678;ID=gene-LOC117608678;Dbxref=GeneID:117608678
NW_023009271.1	Gnomon	gene	433724	434746	.	-	.	Name=LOC117608679;ID=gene-LOC117608679;Dbxref=GeneID:117608679
NW_023009271.1	Gnomon	gene	410975	416437	.	-	.	Name=LOC117608674;ID=gene-LOC117608674;Dbxref=GeneID:117608674
NW_023009271.1	Gnomon	gene	418875	420604	.	-	.	Name=LOC117608675;ID=gene-LOC117608675;Dbxref=GeneID:117608675
NW_023009271.1	Gnomon	mRNA	1398330	1402678	.	-	.	Name=XM_034333675.1;ID=rna-XM_034333675.1;Dbxref=GeneID:117608478%2CGenbank:XM_034333675.1;Parent=gene-LOC117608478
NW_023009271.1	Gnomon	gene	406901	409142	.	-	.	Name=LOC117608676;ID=gene-LOC117608676;Dbxref=GeneID:117608676
NW_023009271.1	Gnomon	gene	404027	406441	.	-	.	Name=LOC117608670;ID=gene-LOC117608670;Dbxref=GeneID:117608670
NW_023009271.1	Gnomon	gene	432134	433768	.	-	.	Name=LOC117608671;ID=gene-LOC117608671;Dbxref=GeneID:117608671
NW_023009271.1	Gnomon	gene	385700	388411	.	-	.	Name=LOC117608672;ID=gene-LOC117608672;Dbxref=GeneID:117608672
NW_023009271.1	Gnomon	gene	423289	426404	.	-	.	Name=LOC117608680;ID=gene-LOC117608680;Dbxref=GeneID:117608680
NW_023009271.1	Gnomon	gene	227877	241361	.	+	.	Name=LOC117608689;ID=gene-LOC117608689;Dbxref=GeneID:117608689
NW_023009271.1	Gnomon	gene	162130	207850	.	+	.	Name=LOC117608685;ID=gene-LOC117608685;Dbxref=GeneID:117608685
NW_023009271.1	Gnomon	gene	149020	150872	.	+	.	Name=LOC117608686;ID=gene-LOC117608686;Dbxref=GeneID:117608686
NW_023009271.1	Gnomon	gene	190388	192861	.	-	.	Name=LOC117608687;ID=gene-LOC117608687;Dbxref=GeneID:117608687
NW_023009271.1	Gnomon	gene	160273	161504	.	-	.	Name=LOC117608688;ID=gene-LOC117608688;Dbxref=GeneID:117608688
NW_023009271.1	Gnomon	gene	409977	410601	.	+	.	Name=LOC117608681;ID=gene-LOC117608681;Dbxref=GeneID:117608681
NW_023009271.1	Gnomon	gene	1553697	1555925	.	+	.	Name=LOC117608682;ID=gene-LOC117608682;Dbxref=GeneID:117608682
NW_023009271.1	Gnomon	gene	1721484	1722473	.	+	.	Name=LOC117608683;ID=gene-LOC117608683;Dbxref=GeneID:117608683
NW_023009271.1	Gnomon	gene	151332	158159	.	-	.	Name=LOC117608684;ID=gene-LOC117608684;Dbxref=GeneID:117608684
NW_023009271.1	Gnomon	gene	209488	226070	.	+	.	Name=LOC117608690;ID=gene-LOC117608690;Dbxref=GeneID:117608690
NW_023009271.1	Gnomon	gene	225953	227382	.	-	.	Name=LOC117608691;ID=gene-LOC117608691;Dbxref=GeneID:117608691
NW_023009271.1	Gnomon	exon	245334	245520	.	-	.	ID=exon-XR_004582381.1-1;Dbxref=GeneID:117608602%2CGenbank:XR_004582381.1;Parent=rna-XR_004582381.1
NW_023009271.1	Gnomon	exon	245017	245255	.	-	.	ID=exon-XR_004582381.1-2;Dbxref=GeneID:117608602%2CGenbank:XR_004582381.1;Parent=rna-XR_004582381.1
NW_023009271.1	Gnomon	gene	1378881	1381917	.	-	.	Name=LOC117608656;ID=gene-LOC117608656;Dbxref=GeneID:117608656
NW_023009271.1	Gnomon	gene	1329024	1330373	.	+	.	Name=LOC117608657;ID=gene-LOC117608657;Dbxref=GeneID:117608657
NW_023009271.1	Gnomon	gene	1353791	1355107	.	-	.	Name=LOC117608658;ID=gene-LOC117608658;Dbxref=GeneID:117608658
NW_023009271.1	Gnomon	gene	1382156	1387491	.	+	.	Name=LOC117608659;ID=gene-LOC117608659;Dbxref=GeneID:117608659
NW_023009271.1	Gnomon	gene	1027211	1028208	.	-	.	Name=LOC117608652;ID=gene-LOC117608652;Dbxref=GeneID:117608652
NW_023009271.1	Gnomon	gene	1009612	1016190	.	-	.	Name=LOC117608653;ID=gene-LOC117608653;Dbxref=GeneID:117608653
NW_023009271.1	Gnomon	gene	1330493	1340742	.	+	.	Name=LOC117608654;ID=gene-LOC117608654;Dbxref=GeneID:117608654
NW_023009271.1	Gnomon	gene	1387371	1394410	.	-	.	Name=LOC117608655;ID=gene-LOC117608655;Dbxref=GeneID:117608655
NW_023009271.1	Gnomon	gene	1032696	1033647	.	-	.	Name=LOC117608650;ID=gene-LOC117608650;Dbxref=GeneID:117608650
NW_023009271.1	Gnomon	gene	1026443	1027172	.	-	.	Name=LOC117608651;ID=gene-LOC117608651;Dbxref=GeneID:117608651
NW_023009271.1	Gnomon	gene	398432	406819	.	+	.	Name=LOC117608667;ID=gene-LOC117608667;Dbxref=GeneID:117608667
NW_023009271.1	Gnomon	gene	394301	398196	.	+	.	Name=LOC117608668;ID=gene-LOC117608668;Dbxref=GeneID:117608668
NW_023009271.1	Gnomon	gene	388781	394168	.	+	.	Name=LOC117608669;ID=gene-LOC117608669;Dbxref=GeneID:117608669
NW_023009271.1	Gnomon	gene	937486	940935	.	-	.	Name=LOC117608663;ID=gene-LOC117608663;Dbxref=GeneID:117608663
NW_023009271.1	Gnomon	gene	942238	945011	.	-	.	Name=LOC117608664;ID=gene-LOC117608664;Dbxref=GeneID:117608664
NW_023009271.1	Gnomon	gene	941009	942002	.	+	.	Name=LOC117608665;ID=gene-LOC117608665;Dbxref=GeneID:117608665
NW_023009271.1	Gnomon	gene	421137	432016	.	+	.	Name=LOC117608666;ID=gene-LOC117608666;Dbxref=GeneID:117608666
NW_023009271.1	Gnomon	gene	1353184	1378697	.	+	.	Name=LOC117608660;ID=gene-LOC117608660;Dbxref=GeneID:117608660
NW_023009271.1	Gnomon	gene	1339850	1353092	.	-	.	Name=LOC117608661;ID=gene-LOC117608661;Dbxref=GeneID:117608661
NW_023009271.1	Gnomon	gene	892915	918258	.	+	.	Name=LOC117608662;ID=gene-LOC117608662;Dbxref=GeneID:117608662
NW_023009271.1	Gnomon	gene	1033741	1037205	.	+	.	Name=LOC117608638;ID=gene-LOC117608638;Dbxref=GeneID:117608638
NW_023009271.1	Gnomon	gene	1021744	1026245	.	-	.	Name=LOC117608639;ID=gene-LOC117608639;Dbxref=GeneID:117608639
NW_023009271.1	Gnomon	gene	2206648	2208389	.	+	.	Name=LOC117608634;ID=gene-LOC117608634;Dbxref=GeneID:117608634
NW_023009271.1	Gnomon	gene	1000355	1006642	.	-	.	Name=LOC117608636;ID=gene-LOC117608636;Dbxref=GeneID:117608636
NW_023009271.1	Gnomon	gene	1016385	1021941	.	+	.	Name=LOC117608637;ID=gene-LOC117608637;Dbxref=GeneID:117608637
NW_023009271.1	Gnomon	gene	2212347	2215998	.	+	.	Name=LOC117608631;ID=gene-LOC117608631;Dbxref=GeneID:117608631
NW_023009271.1	Gnomon	gene	2208824	2212032	.	-	.	Name=LOC117608632;ID=gene-LOC117608632;Dbxref=GeneID:117608632
NW_023009271.1	Gnomon	gene	2215024	2215442	.	-	.	Name=LOC117608633;ID=gene-LOC117608633;Dbxref=GeneID:117608633
NW_023009271.1	Gnomon	gene	1045614	1048419	.	+	.	Name=LOC117608645;ID=gene-LOC117608645;Dbxref=GeneID:117608645
NW_023009271.1	Gnomon	gene	998461	1000153	.	+	.	Name=LOC117608646;ID=gene-LOC117608646;Dbxref=GeneID:117608646
NW_023009271.1	Gnomon	gene	1006862	1009161	.	+	.	Name=LOC117608647;ID=gene-LOC117608647;Dbxref=GeneID:117608647
NW_023009271.1	Gnomon	gene	1047657	1049373	.	-	.	Name=LOC117608648;ID=gene-LOC117608648;Dbxref=GeneID:117608648
NW_023009271.1	Gnomon	gene	1028296	1031635	.	+	.	Name=LOC117608641;ID=gene-LOC117608641;Dbxref=GeneID:117608641
NW_023009271.1	Gnomon	gene	995732	998083	.	-	.	Name=LOC117608642;ID=gene-LOC117608642;Dbxref=GeneID:117608642
NW_023009271.1	Gnomon	gene	1037634	1045753	.	+	.	Name=LOC117608643;ID=gene-LOC117608643;Dbxref=GeneID:117608643
NW_023009271.1	Gnomon	CDS	345241	345300	.	-	0	Name=XP_034189870.1;ID=cds-XP_034189870.1;Dbxref=GeneID:117608607%2CGenbank:XP_034189870.1;Parent=rna-XM_034333979.1
NW_023009271.1	Gnomon	CDS	343043	343103	.	-	0	Name=XP_034189870.1;ID=cds-XP_034189870.1;Dbxref=GeneID:117608607%2CGenbank:XP_034189870.1;Parent=rna-XM_034333979.1
NW_023009271.1	Gnomon	CDS	342389	342600	.	-	0	Name=XP_034189870.1;ID=cds-XP_034189870.1;Dbxref=GeneID:117608607%2CGenbank:XP_034189870.1;Parent=rna-XM_034333979.1
NW_023009271.1	Gnomon	CDS	341931	342020	.	-	0	Name=XP_034189870.1;ID=cds-XP_034189870.1;Dbxref=GeneID:117608607%2CGenbank:XP_034189870.1;Parent=rna-XM_034333979.1
NW_023009271.1	Gnomon	CDS	339506	339707	.	-	0	Name=XP_034189870.1;ID=cds-XP_034189870.1;Dbxref=GeneID:117608607%2CGenbank:XP_034189870.1;Parent=rna-XM_034333979.1
NW_023009271.1	Gnomon	CDS	339303	339432	.	-	0	Name=XP_034189870.1;ID=cds-XP_034189870.1;Dbxref=GeneID:117608607%2CGenbank:XP_034189870.1;Parent=rna-XM_034333979.1
NW_023009271.1	Gnomon	CDS	338077	338206	.	-	0	Name=XP_034189870.1;ID=cds-XP_034189870.1;Dbxref=GeneID:117608607%2CGenbank:XP_034189870.1;Parent=rna-XM_034333979.1
NW_023009271.1	Gnomon	CDS	337833	337975	.	-	0	Name=XP_034189870.1;ID=cds-XP_034189870.1;Dbxref=GeneID:117608607%2CGenbank:XP_034189870.1;Parent=rna-XM_034333979.1
NW_023009271.1	Gnomon	CDS	335619	335674	.	-	0	Name=XP_034189870.1;ID=cds-XP_034189870.1;Dbxref=GeneID:117608607%2CGenbank:XP_034189870.1;Parent=rna-XM_034333979.1
NW_023009271.1	Gnomon	CDS	333484	333610	.	-	0	Name=XP_034189870.1;ID=cds-XP_034189870.1;Dbxref=GeneID:117608607%2CGenbank:XP_034189870.1;Parent=rna-XM_034333979.1
NW_023009271.1	Gnomon	CDS	333010	333174	.	-	0	Name=XP_034189870.1;ID=cds-XP_034189870.1;Dbxref=GeneID:117608607%2CGenbank:XP_034189870.1;Parent=rna-XM_034333979.1
NW_023009271.1	Gnomon	CDS	332755	332881	.	-	0	Name=XP_034189870.1;ID=cds-XP_034189870.1;Dbxref=GeneID:117608607%2CGenbank:XP_034189870.1;Parent=rna-XM_034333979.1
NW_023009271.1	Gnomon	CDS	332570	332674	.	-	0	Name=XP_034189870.1;ID=cds-XP_034189870.1;Dbxref=GeneID:117608607%2CGenbank:XP_034189870.1;Parent=rna-XM_034333979.1
NW_023009271.1	Gnomon	CDS	332290	332441	.	-	0	Name=XP_034189870.1;ID=cds-XP_034189870.1;Dbxref=GeneID:117608607%2CGenbank:XP_034189870.1;Parent=rna-XM_034333979.1
NW_023009271.1	Gnomon	CDS	331684	332096	.	-	0	Name=XP_034189870.1;ID=cds-XP_034189870.1;Dbxref=GeneID:117608607%2CGenbank:XP_034189870.1;Parent=rna-XM_034333979.1
NW_023009271.1	Gnomon	CDS	330849	330985	.	-	0	Name=XP_034189870.1;ID=cds-XP_034189870.1;Dbxref=GeneID:117608607%2CGenbank:XP_034189870.1;Parent=rna-XM_034333979.1
NW_023009271.1	Gnomon	gene	1049382	1052232	.	-	.	Name=LOC117608644;ID=gene-LOC117608644;Dbxref=GeneID:117608644
NW_023009271.1	Gnomon	gene	1011786	1015671	.	+	.	Name=LOC117608640;ID=gene-LOC117608640;Dbxref=GeneID:117608640
NW_023009271.1	Gnomon	CDS	2037593	2038579	.	-	0	Name=XP_034189778.1;ID=cds-XP_034189778.1;Dbxref=GeneID:117608569%2CGenbank:XP_034189778.1;Parent=rna-XM_034333887.1
NW_023009271.1	Gnomon	CDS	1990711	1990773	.	-	0	Name=XP_034189778.1;ID=cds-XP_034189778.1;Dbxref=GeneID:117608569%2CGenbank:XP_034189778.1;Parent=rna-XM_034333887.1
NW_023009271.1	Gnomon	CDS	1986207	1986374	.	-	0	Name=XP_034189778.1;ID=cds-XP_034189778.1;Dbxref=GeneID:117608569%2CGenbank:XP_034189778.1;Parent=rna-XM_034333887.1
NW_023009271.1	Gnomon	CDS	1985746	1985931	.	-	0	Name=XP_034189778.1;ID=cds-XP_034189778.1;Dbxref=GeneID:117608569%2CGenbank:XP_034189778.1;Parent=rna-XM_034333887.1
NW_023009271.1	Gnomon	CDS	1985483	1985685	.	-	0	Name=XP_034189778.1;ID=cds-XP_034189778.1;Dbxref=GeneID:117608569%2CGenbank:XP_034189778.1;Parent=rna-XM_034333887.1
NW_023009271.1	Gnomon	CDS	1984625	1984856	.	-	0	Name=XP_034189778.1;ID=cds-XP_034189778.1;Dbxref=GeneID:117608569%2CGenbank:XP_034189778.1;Parent=rna-XM_034333887.1
NW_023009271.1	Gnomon	CDS	1984324	1984498	.	-	0	Name=XP_034189778.1;ID=cds-XP_034189778.1;Dbxref=GeneID:117608569%2CGenbank:XP_034189778.1;Parent=rna-XM_034333887.1
NW_023009271.1	Gnomon	CDS	1984003	1984239	.	-	0	Name=XP_034189778.1;ID=cds-XP_034189778.1;Dbxref=GeneID:117608569%2CGenbank:XP_034189778.1;Parent=rna-XM_034333887.1
NW_023009271.1	Gnomon	CDS	1983630	1983921	.	-	0	Name=XP_034189778.1;ID=cds-XP_034189778.1;Dbxref=GeneID:117608569%2CGenbank:XP_034189778.1;Parent=rna-XM_034333887.1
NW_023009271.1	Gnomon	CDS	1983268	1983559	.	-	0	Name=XP_034189778.1;ID=cds-XP_034189778.1;Dbxref=GeneID:117608569%2CGenbank:XP_034189778.1;Parent=rna-XM_034333887.1
NW_023009271.1	Gnomon	CDS	1982794	1983183	.	-	0	Name=XP_034189778.1;ID=cds-XP_034189778.1;Dbxref=GeneID:117608569%2CGenbank:XP_034189778.1;Parent=rna-XM_034333887.1
NW_023009271.1	Gnomon	CDS	1982480	1982698	.	-	0	Name=XP_034189778.1;ID=cds-XP_034189778.1;Dbxref=GeneID:117608569%2CGenbank:XP_034189778.1;Parent=rna-XM_034333887.1
NW_023009271.1	Gnomon	CDS	1980476	1980768	.	-	0	Name=XP_034189778.1;ID=cds-XP_034189778.1;Dbxref=GeneID:117608569%2CGenbank:XP_034189778.1;Parent=rna-XM_034333887.1
NW_023009271.1	Gnomon	CDS	1980075	1980408	.	-	0	Name=XP_034189778.1;ID=cds-XP_034189778.1;Dbxref=GeneID:117608569%2CGenbank:XP_034189778.1;Parent=rna-XM_034333887.1
NW_023009271.1	Gnomon	CDS	1979631	1980007	.	-	0	Name=XP_034189778.1;ID=cds-XP_034189778.1;Dbxref=GeneID:117608569%2CGenbank:XP_034189778.1;Parent=rna-XM_034333887.1
NW_023009271.1	Gnomon	CDS	1979427	1979556	.	-	0	Name=XP_034189778.1;ID=cds-XP_034189778.1;Dbxref=GeneID:117608569%2CGenbank:XP_034189778.1;Parent=rna-XM_034333887.1
NW_023009271.1	Gnomon	CDS	1979135	1979344	.	-	0	Name=XP_034189778.1;ID=cds-XP_034189778.1;Dbxref=GeneID:117608569%2CGenbank:XP_034189778.1;Parent=rna-XM_034333887.1
NW_023009271.1	Gnomon	CDS	1978922	1979057	.	-	0	Name=XP_034189778.1;ID=cds-XP_034189778.1;Dbxref=GeneID:117608569%2CGenbank:XP_034189778.1;Parent=rna-XM_034333887.1
NW_023009271.1	Gnomon	CDS	1978792	1978856	.	-	0	Name=XP_034189778.1;ID=cds-XP_034189778.1;Dbxref=GeneID:117608569%2CGenbank:XP_034189778.1;Parent=rna-XM_034333887.1
NW_023009271.1	Gnomon	exon	18423	18594	.	-	.	ID=exon-XM_034333822.1-10;Dbxref=GeneID:117608546%2CGenbank:XM_034333822.1;Parent=rna-XM_034333822.1
NW_023009271.1	Gnomon	exon	17032	17233	.	-	.	ID=exon-XM_034333822.1-11;Dbxref=GeneID:117608546%2CGenbank:XM_034333822.1;Parent=rna-XM_034333822.1
NW_023009271.1	Gnomon	exon	16749	16940	.	-	.	ID=exon-XM_034333822.1-12;Dbxref=GeneID:117608546%2CGenbank:XM_034333822.1;Parent=rna-XM_034333822.1
NW_023009271.1	Gnomon	exon	16547	16667	.	-	.	ID=exon-XM_034333822.1-13;Dbxref=GeneID:117608546%2CGenbank:XM_034333822.1;Parent=rna-XM_034333822.1
NW_023009271.1	Gnomon	exon	15611	15751	.	-	.	ID=exon-XM_034333822.1-14;Dbxref=GeneID:117608546%2CGenbank:XM_034333822.1;Parent=rna-XM_034333822.1
NW_023009271.1	Gnomon	exon	15133	15385	.	-	.	ID=exon-XM_034333822.1-15;Dbxref=GeneID:117608546%2CGenbank:XM_034333822.1;Parent=rna-XM_034333822.1
NW_023009271.1	Gnomon	exon	14862	15064	.	-	.	ID=exon-XM_034333822.1-16;Dbxref=GeneID:117608546%2CGenbank:XM_034333822.1;Parent=rna-XM_034333822.1
NW_023009271.1	Gnomon	exon	14113	14268	.	-	.	ID=exon-XM_034333822.1-17;Dbxref=GeneID:117608546%2CGenbank:XM_034333822.1;Parent=rna-XM_034333822.1
NW_023009271.1	Gnomon	exon	13181	13308	.	-	.	ID=exon-XM_034333822.1-18;Dbxref=GeneID:117608546%2CGenbank:XM_034333822.1;Parent=rna-XM_034333822.1
NW_023009271.1	Gnomon	exon	12975	13099	.	-	.	ID=exon-XM_034333822.1-19;Dbxref=GeneID:117608546%2CGenbank:XM_034333822.1;Parent=rna-XM_034333822.1
NW_023009271.1	Gnomon	exon	1601432	1601807	.	+	.	ID=exon-XM_034333632.1-1;Dbxref=GeneID:117608463%2CGenbank:XM_034333632.1;Parent=rna-XM_034333632.1
NW_023009271.1	Gnomon	exon	1602338	1602475	.	+	.	ID=exon-XM_034333632.1-2;Dbxref=GeneID:117608463%2CGenbank:XM_034333632.1;Parent=rna-XM_034333632.1
NW_023009271.1	Gnomon	exon	1602553	1602810	.	+	.	ID=exon-XM_034333632.1-3;Dbxref=GeneID:117608463%2CGenbank:XM_034333632.1;Parent=rna-XM_034333632.1
NW_023009271.1	Gnomon	exon	1602905	1603161	.	+	.	ID=exon-XM_034333632.1-4;Dbxref=GeneID:117608463%2CGenbank:XM_034333632.1;Parent=rna-XM_034333632.1
NW_023009271.1	Gnomon	exon	1603241	1603400	.	+	.	ID=exon-XM_034333632.1-5;Dbxref=GeneID:117608463%2CGenbank:XM_034333632.1;Parent=rna-XM_034333632.1
NW_023009271.1	Gnomon	exon	322438	322513	.	-	.	ID=exon-XM_034334006.1-8;Dbxref=GeneID:117608613%2CGenbank:XM_034334006.1;Parent=rna-XM_034334006.1
NW_023009271.1	Gnomon	exon	322212	322359	.	-	.	ID=exon-XM_034334006.1-9;Dbxref=GeneID:117608613%2CGenbank:XM_034334006.1;Parent=rna-XM_034334006.1
NW_023009271.1	Gnomon	exon	322771	322947	.	-	.	ID=exon-XM_034334006.1-6;Dbxref=GeneID:117608613%2CGenbank:XM_034334006.1;Parent=rna-XM_034334006.1
NW_023009271.1	Gnomon	exon	322602	322692	.	-	.	ID=exon-XM_034334006.1-7;Dbxref=GeneID:117608613%2CGenbank:XM_034334006.1;Parent=rna-XM_034334006.1
NW_023009271.1	Gnomon	exon	323653	323936	.	-	.	ID=exon-XM_034334006.1-4;Dbxref=GeneID:117608613%2CGenbank:XM_034334006.1;Parent=rna-XM_034334006.1
NW_023009271.1	Gnomon	exon	323087	323144	.	-	.	ID=exon-XM_034334006.1-5;Dbxref=GeneID:117608613%2CGenbank:XM_034334006.1;Parent=rna-XM_034334006.1
NW_023009271.1	Gnomon	exon	754970	755285	.	+	.	ID=exon-XM_034334200.1-1;Dbxref=GeneID:117608693%2CGenbank:XM_034334200.1;Parent=rna-XM_034334200.1
NW_023009271.1	Gnomon	exon	325555	325708	.	-	.	ID=exon-XM_034334006.1-2;Dbxref=GeneID:117608613%2CGenbank:XM_034334006.1;Parent=rna-XM_034334006.1
NW_023009271.1	Gnomon	exon	324136	324298	.	-	.	ID=exon-XM_034334006.1-3;Dbxref=GeneID:117608613%2CGenbank:XM_034334006.1;Parent=rna-XM_034334006.1
NW_023009271.1	Gnomon	exon	327484	327628	.	-	.	ID=exon-XM_034334006.1-1;Dbxref=GeneID:117608613%2CGenbank:XM_034334006.1;Parent=rna-XM_034334006.1
NW_023009271.1	Gnomon	exon	778219	779309	.	+	.	ID=exon-XM_034334200.1-8;Dbxref=GeneID:117608693%2CGenbank:XM_034334200.1;Parent=rna-XM_034334200.1
NW_023009271.1	Gnomon	exon	1603490	1603780	.	+	.	ID=exon-XM_034333632.1-6;Dbxref=GeneID:117608463%2CGenbank:XM_034333632.1;Parent=rna-XM_034333632.1
NW_023009271.1	Gnomon	exon	779901	780118	.	+	.	ID=exon-XM_034334200.1-9;Dbxref=GeneID:117608693%2CGenbank:XM_034334200.1;Parent=rna-XM_034334200.1
NW_023009271.1	Gnomon	exon	1603871	1604551	.	+	.	ID=exon-XM_034333632.1-7;Dbxref=GeneID:117608463%2CGenbank:XM_034333632.1;Parent=rna-XM_034333632.1
NW_023009271.1	Gnomon	exon	777393	777620	.	+	.	ID=exon-XM_034334200.1-6;Dbxref=GeneID:117608693%2CGenbank:XM_034334200.1;Parent=rna-XM_034334200.1
NW_023009271.1	Gnomon	exon	1604624	1604893	.	+	.	ID=exon-XM_034333632.1-8;Dbxref=GeneID:117608463%2CGenbank:XM_034333632.1;Parent=rna-XM_034333632.1
NW_023009271.1	Gnomon	exon	777688	778151	.	+	.	ID=exon-XM_034334200.1-7;Dbxref=GeneID:117608693%2CGenbank:XM_034334200.1;Parent=rna-XM_034334200.1
NW_023009271.1	Gnomon	exon	1604966	1605130	.	+	.	ID=exon-XM_034333632.1-9;Dbxref=GeneID:117608463%2CGenbank:XM_034333632.1;Parent=rna-XM_034333632.1
NW_023009271.1	Gnomon	exon	775438	775830	.	+	.	ID=exon-XM_034334200.1-4;Dbxref=GeneID:117608693%2CGenbank:XM_034334200.1;Parent=rna-XM_034334200.1
NW_023009271.1	Gnomon	exon	777112	777318	.	+	.	ID=exon-XM_034334200.1-5;Dbxref=GeneID:117608693%2CGenbank:XM_034334200.1;Parent=rna-XM_034334200.1
NW_023009271.1	Gnomon	exon	755625	755739	.	+	.	ID=exon-XM_034334200.1-2;Dbxref=GeneID:117608693%2CGenbank:XM_034334200.1;Parent=rna-XM_034334200.1
NW_023009271.1	Gnomon	exon	775251	775340	.	+	.	ID=exon-XM_034334200.1-3;Dbxref=GeneID:117608693%2CGenbank:XM_034334200.1;Parent=rna-XM_034334200.1
NW_023009271.1	Gnomon	exon	2152473	2152674	.	+	.	ID=exon-XM_034333805.1-11;Dbxref=GeneID:117608541%2CGenbank:XM_034333805.1;Parent=rna-XM_034333805.1
NW_023009271.1	Gnomon	exon	2153540	2154460	.	+	.	ID=exon-XM_034333805.1-12;Dbxref=GeneID:117608541%2CGenbank:XM_034333805.1;Parent=rna-XM_034333805.1
NW_023009271.1	Gnomon	exon	2151869	2152370	.	+	.	ID=exon-XM_034333805.1-10;Dbxref=GeneID:117608541%2CGenbank:XM_034333805.1;Parent=rna-XM_034333805.1
NW_023009271.1	Gnomon	CDS	1508674	1508825	.	+	0	Name=XP_034189632.1;ID=cds-XP_034189632.1;Dbxref=GeneID:117608505%2CGenbank:XP_034189632.1;Parent=rna-XM_034333741.1
NW_023009271.1	Gnomon	CDS	1509078	1509164	.	+	0	Name=XP_034189632.1;ID=cds-XP_034189632.1;Dbxref=GeneID:117608505%2CGenbank:XP_034189632.1;Parent=rna-XM_034333741.1
NW_023009271.1	Gnomon	CDS	1509224	1509384	.	+	0	Name=XP_034189632.1;ID=cds-XP_034189632.1;Dbxref=GeneID:117608505%2CGenbank:XP_034189632.1;Parent=rna-XM_034333741.1
NW_023009271.1	Gnomon	CDS	1509473	1509609	.	+	0	Name=XP_034189632.1;ID=cds-XP_034189632.1;Dbxref=GeneID:117608505%2CGenbank:XP_034189632.1;Parent=rna-XM_034333741.1
NW_023009271.1	Gnomon	exon	445838	448028	.	+	.	ID=exon-XM_034333757.1-10;Dbxref=GeneID:117608521%2CGenbank:XM_034333757.1;Parent=rna-XM_034333757.1
NW_023009271.1	Gnomon	exon	267663	267969	.	-	.	ID=exon-XM_034333550.1-1;Dbxref=GeneID:117608435%2CGenbank:XM_034333550.1;Parent=rna-XM_034333550.1
NW_023009271.1	Gnomon	exon	255778	256200	.	-	.	ID=exon-XM_034333550.1-2;Dbxref=GeneID:117608435%2CGenbank:XM_034333550.1;Parent=rna-XM_034333550.1
NW_023009271.1	Gnomon	exon	254540	254896	.	-	.	ID=exon-XM_034333550.1-3;Dbxref=GeneID:117608435%2CGenbank:XM_034333550.1;Parent=rna-XM_034333550.1
NW_023009271.1	Gnomon	exon	252144	254458	.	-	.	ID=exon-XM_034333550.1-4;Dbxref=GeneID:117608435%2CGenbank:XM_034333550.1;Parent=rna-XM_034333550.1
[truncated: 12,728 more rows]
