# Supplementary material for: Prevalent bee venom genes evolved before the aculeate stinger and eusociality
Source: BMC Biol. 2023 Oct 23;21:229. doi: 10.1186/s12915-023-01656-5 (PMC10591384; doi:10.1186/s12915-023-01656-5)
Supplement: Supplementary file 42 — Additional file 42. Gff files of all toxin gene annotations. [file 12915_2023_1656_MOESM42_ESM.zip › AdditionalFile9_ToxinGeneAnnotations/NW_012160844.1._APH.gff_modified_Koludarov_et_al_2021.gff3]

##gff-version 3
##source-version geneious 2020.2.2
##sequence-region	NW_012160844.1	1	2871884
NW_012160844.1	Koludarov_et_al_2021	CDS	902051	902251	.	-	.	Name=Lihu844AHb;ID=EWKMg4ru1zPvdBw+uzMEhS+PpGo.1624892131190.39048
NW_012160844.1	Koludarov_et_al_2021	CDS	901859	901963	.	-	.	Name=Lihu844AHb;ID=EWKMg4ru1zPvdBw+uzMEhS+PpGo.1624892131190.39048
NW_012160844.1	Koludarov_et_al_2021	CDS	901312	901577	.	-	.	Name=Lihu844AHb;ID=EWKMg4ru1zPvdBw+uzMEhS+PpGo.1624892131190.39048
NW_012160844.1	Koludarov_et_al_2021	CDS	900636	900919	.	-	.	Name=Lihu844AHb;ID=EWKMg4ru1zPvdBw+uzMEhS+PpGo.1624892131190.39048
NW_012160844.1	Koludarov_et_al_2021	CDS	900326	900534	.	-	.	Name=Lihu844AHb;ID=EWKMg4ru1zPvdBw+uzMEhS+PpGo.1624892131190.39048
NW_012160844.1	Koludarov_et_al_2021	CDS	900048	900222	.	-	.	Name=Lihu844AHb;ID=EWKMg4ru1zPvdBw+uzMEhS+PpGo.1624892131190.39048
NW_012160844.1	Koludarov_et_al_2021	CDS	896048	896248	.	-	.	Name=Lihu844AHa;ID=EWKMg4ru1zPvdBw+uzMEhS+PpGo.1624892131190.39049
NW_012160844.1	Koludarov_et_al_2021	CDS	895866	895970	.	-	.	Name=Lihu844AHa;ID=EWKMg4ru1zPvdBw+uzMEhS+PpGo.1624892131190.39049
NW_012160844.1	Koludarov_et_al_2021	CDS	895319	895584	.	-	.	Name=Lihu844AHa;ID=EWKMg4ru1zPvdBw+uzMEhS+PpGo.1624892131190.39049
NW_012160844.1	Koludarov_et_al_2021	CDS	894658	894941	.	-	.	Name=Lihu844AHa;ID=EWKMg4ru1zPvdBw+uzMEhS+PpGo.1624892131190.39049
NW_012160844.1	Koludarov_et_al_2021	CDS	894343	894554	.	-	.	Name=Lihu844AHa;ID=EWKMg4ru1zPvdBw+uzMEhS+PpGo.1624892131190.39049
NW_012160844.1	Koludarov_et_al_2021	CDS	894074	894241	.	-	.	Name=Lihu844AHa;ID=EWKMg4ru1zPvdBw+uzMEhS+PpGo.1624892131190.39049
NW_012160844.1	Koludarov_et_al_2021	gene	894055	896269	.	-	.	Name=APH a
NW_012160844.1	Koludarov_et_al_2021	gene	900004	902262	.	-	.	Name=APH b
NW_012160844.1	Koludarov_et_al_2021	gene	904098	907389	.	-	.	Name=APH c
NW_012160844.1	Gnomon	CDS	2147682	2147724	.	+	0	Name=XP_012234380.1;ID=cds-XP_012234380.1;Dbxref=GeneID:105679123%2CGenbank:XP_012234380.1;Parent=rna-XM_012378957.1
NW_012160844.1	Gnomon	CDS	2147823	2147881	.	+	0	Name=XP_012234380.1;ID=cds-XP_012234380.1;Dbxref=GeneID:105679123%2CGenbank:XP_012234380.1;Parent=rna-XM_012378957.1
NW_012160844.1	Gnomon	CDS	2147958	2147987	.	+	0	Name=XP_012234380.1;ID=cds-XP_012234380.1;Dbxref=GeneID:105679123%2CGenbank:XP_012234380.1;Parent=rna-XM_012378957.1
NW_012160844.1	Gnomon	CDS	2148242	2148301	.	+	0	Name=XP_012234380.1;ID=cds-XP_012234380.1;Dbxref=GeneID:105679123%2CGenbank:XP_012234380.1;Parent=rna-XM_012378957.1
NW_012160844.1	Gnomon	CDS	2149121	2149271	.	+	0	Name=XP_012234380.1;ID=cds-XP_012234380.1;Dbxref=GeneID:105679123%2CGenbank:XP_012234380.1;Parent=rna-XM_012378957.1
NW_012160844.1	Gnomon	CDS	2149370	2149468	.	+	0	Name=XP_012234380.1;ID=cds-XP_012234380.1;Dbxref=GeneID:105679123%2CGenbank:XP_012234380.1;Parent=rna-XM_012378957.1
NW_012160844.1	Gnomon	CDS	2149598	2149935	.	+	0	Name=XP_012234380.1;ID=cds-XP_012234380.1;Dbxref=GeneID:105679123%2CGenbank:XP_012234380.1;Parent=rna-XM_012378957.1
NW_012160844.1	Gnomon	CDS	2150022	2150176	.	+	0	Name=XP_012234380.1;ID=cds-XP_012234380.1;Dbxref=GeneID:105679123%2CGenbank:XP_012234380.1;Parent=rna-XM_012378957.1
NW_012160844.1	Gnomon	CDS	2150271	2150588	.	+	0	Name=XP_012234380.1;ID=cds-XP_012234380.1;Dbxref=GeneID:105679123%2CGenbank:XP_012234380.1;Parent=rna-XM_012378957.1
NW_012160844.1	Gnomon	CDS	2150675	2150840	.	+	0	Name=XP_012234380.1;ID=cds-XP_012234380.1;Dbxref=GeneID:105679123%2CGenbank:XP_012234380.1;Parent=rna-XM_012378957.1
NW_012160844.1	Gnomon	CDS	2150955	2151206	.	+	0	Name=XP_012234380.1;ID=cds-XP_012234380.1;Dbxref=GeneID:105679123%2CGenbank:XP_012234380.1;Parent=rna-XM_012378957.1
NW_012160844.1	Gnomon	CDS	2151286	2151511	.	+	0	Name=XP_012234380.1;ID=cds-XP_012234380.1;Dbxref=GeneID:105679123%2CGenbank:XP_012234380.1;Parent=rna-XM_012378957.1
NW_012160844.1	Gnomon	CDS	2151708	2152038	.	+	0	Name=XP_012234380.1;ID=cds-XP_012234380.1;Dbxref=GeneID:105679123%2CGenbank:XP_012234380.1;Parent=rna-XM_012378957.1
NW_012160844.1	Gnomon	CDS	2152156	2152345	.	+	0	Name=XP_012234380.1;ID=cds-XP_012234380.1;Dbxref=GeneID:105679123%2CGenbank:XP_012234380.1;Parent=rna-XM_012378957.1
NW_012160844.1	Gnomon	CDS	2152439	2152684	.	+	0	Name=XP_012234380.1;ID=cds-XP_012234380.1;Dbxref=GeneID:105679123%2CGenbank:XP_012234380.1;Parent=rna-XM_012378957.1
NW_012160844.1	Gnomon	CDS	2152771	2152992	.	+	0	Name=XP_012234380.1;ID=cds-XP_012234380.1;Dbxref=GeneID:105679123%2CGenbank:XP_012234380.1;Parent=rna-XM_012378957.1
NW_012160844.1	Gnomon	CDS	2153115	2153493	.	+	0	Name=XP_012234380.1;ID=cds-XP_012234380.1;Dbxref=GeneID:105679123%2CGenbank:XP_012234380.1;Parent=rna-XM_012378957.1
NW_012160844.1	Gnomon	CDS	2153617	2154016	.	+	0	Name=XP_012234380.1;ID=cds-XP_012234380.1;Dbxref=GeneID:105679123%2CGenbank:XP_012234380.1;Parent=rna-XM_012378957.1
NW_012160844.1	Gnomon	CDS	2154113	2154349	.	+	0	Name=XP_012234380.1;ID=cds-XP_012234380.1;Dbxref=GeneID:105679123%2CGenbank:XP_012234380.1;Parent=rna-XM_012378957.1
NW_012160844.1	Gnomon	CDS	2154422	2154602	.	+	0	Name=XP_012234380.1;ID=cds-XP_012234380.1;Dbxref=GeneID:105679123%2CGenbank:XP_012234380.1;Parent=rna-XM_012378957.1
NW_012160844.1	Gnomon	CDS	2154688	2154862	.	+	0	Name=XP_012234380.1;ID=cds-XP_012234380.1;Dbxref=GeneID:105679123%2CGenbank:XP_012234380.1;Parent=rna-XM_012378957.1
NW_012160844.1	Gnomon	CDS	2154925	2155041	.	+	0	Name=XP_012234380.1;ID=cds-XP_012234380.1;Dbxref=GeneID:105679123%2CGenbank:XP_012234380.1;Parent=rna-XM_012378957.1
NW_012160844.1	Gnomon	CDS	2155418	2156466	.	+	0	Name=XP_012234380.1;ID=cds-XP_012234380.1;Dbxref=GeneID:105679123%2CGenbank:XP_012234380.1;Parent=rna-XM_012378957.1
NW_012160844.1	Gnomon	CDS	2729053	2729218	.	-	0	Name=XP_012234536.1;ID=cds-XP_012234536.1;Dbxref=GeneID:105679213%2CGenbank:XP_012234536.1;Parent=rna-XM_012379113.1
NW_012160844.1	Gnomon	CDS	2728845	2728970	.	-	0	Name=XP_012234536.1;ID=cds-XP_012234536.1;Dbxref=GeneID:105679213%2CGenbank:XP_012234536.1;Parent=rna-XM_012379113.1
NW_012160844.1	Gnomon	CDS	2728518	2728714	.	-	0	Name=XP_012234536.1;ID=cds-XP_012234536.1;Dbxref=GeneID:105679213%2CGenbank:XP_012234536.1;Parent=rna-XM_012379113.1
NW_012160844.1	Gnomon	CDS	2728213	2728441	.	-	0	Name=XP_012234536.1;ID=cds-XP_012234536.1;Dbxref=GeneID:105679213%2CGenbank:XP_012234536.1;Parent=rna-XM_012379113.1
NW_012160844.1	Gnomon	CDS	2727744	2727944	.	-	0	Name=XP_012234536.1;ID=cds-XP_012234536.1;Dbxref=GeneID:105679213%2CGenbank:XP_012234536.1;Parent=rna-XM_012379113.1
NW_012160844.1	Gnomon	CDS	2727400	2727614	.	-	0	Name=XP_012234536.1;ID=cds-XP_012234536.1;Dbxref=GeneID:105679213%2CGenbank:XP_012234536.1;Parent=rna-XM_012379113.1
NW_012160844.1	Gnomon	CDS	2727022	2727314	.	-	0	Name=XP_012234536.1;ID=cds-XP_012234536.1;Dbxref=GeneID:105679213%2CGenbank:XP_012234536.1;Parent=rna-XM_012379113.1
NW_012160844.1	Gnomon	CDS	2726780	2726916	.	-	0	Name=XP_012234536.1;ID=cds-XP_012234536.1;Dbxref=GeneID:105679213%2CGenbank:XP_012234536.1;Parent=rna-XM_012379113.1
NW_012160844.1	Gnomon	CDS	2726265	2726356	.	-	0	Name=XP_012234536.1;ID=cds-XP_012234536.1;Dbxref=GeneID:105679213%2CGenbank:XP_012234536.1;Parent=rna-XM_012379113.1
NW_012160844.1	Gnomon	exon	425120	425536	.	+	.	ID=id-LOC105679026-3;Dbxref=GeneID:105679026;Parent=gene-LOC105679026
NW_012160844.1	Gnomon	exon	425761	426054	.	+	.	ID=id-LOC105679026-4;Dbxref=GeneID:105679026;Parent=gene-LOC105679026
NW_012160844.1	Gnomon	exon	424756	424985	.	+	.	ID=id-LOC105679026-2;Dbxref=GeneID:105679026;Parent=gene-LOC105679026
NW_012160844.1	Gnomon	exon	426708	427399	.	+	.	ID=id-LOC105679026-7;Dbxref=GeneID:105679026;Parent=gene-LOC105679026
NW_012160844.1	Gnomon	exon	427511	428332	.	+	.	ID=id-LOC105679026-8;Dbxref=GeneID:105679026;Parent=gene-LOC105679026
NW_012160844.1	Gnomon	exon	426123	426330	.	+	.	ID=id-LOC105679026-5;Dbxref=GeneID:105679026;Parent=gene-LOC105679026
NW_012160844.1	Gnomon	exon	426402	426558	.	+	.	ID=id-LOC105679026-6;Dbxref=GeneID:105679026;Parent=gene-LOC105679026
NW_012160844.1	Gnomon	exon	428495	428865	.	+	.	ID=id-LOC105679026-9;Dbxref=GeneID:105679026;Parent=gene-LOC105679026
NW_012160844.1	Gnomon	mRNA	800585	803816	.	-	.	Name=XM_012378886.1;ID=rna-XM_012378886.1;Dbxref=GeneID:105679091%2CGenbank:XM_012378886.1;Parent=gene-LOC105679091
NW_012160844.1	Gnomon	mRNA	1102542	1111637	.	+	.	Name=XM_012378885.1;ID=rna-XM_012378885.1;Dbxref=GeneID:105679090%2CGenbank:XM_012378885.1;Parent=gene-LOC105679090
NW_012160844.1	Gnomon	CDS	1861985	1862159	.	+	0	Name=XP_012234287.1;ID=cds-XP_012234287.1;Dbxref=GeneID:105679078%2CGenbank:XP_012234287.1;Parent=rna-XM_012378864.1
NW_012160844.1	Gnomon	CDS	1864265	1864350	.	+	0	Name=XP_012234287.1;ID=cds-XP_012234287.1;Dbxref=GeneID:105679078%2CGenbank:XP_012234287.1;Parent=rna-XM_012378864.1
NW_012160844.1	Gnomon	CDS	1864523	1864612	.	+	0	Name=XP_012234287.1;ID=cds-XP_012234287.1;Dbxref=GeneID:105679078%2CGenbank:XP_012234287.1;Parent=rna-XM_012378864.1
NW_012160844.1	Gnomon	CDS	1864951	1865172	.	+	0	Name=XP_012234287.1;ID=cds-XP_012234287.1;Dbxref=GeneID:105679078%2CGenbank:XP_012234287.1;Parent=rna-XM_012378864.1
NW_012160844.1	Gnomon	CDS	1867380	1867591	.	+	0	Name=XP_012234287.1;ID=cds-XP_012234287.1;Dbxref=GeneID:105679078%2CGenbank:XP_012234287.1;Parent=rna-XM_012378864.1
NW_012160844.1	Gnomon	CDS	1868575	1868681	.	+	0	Name=XP_012234287.1;ID=cds-XP_012234287.1;Dbxref=GeneID:105679078%2CGenbank:XP_012234287.1;Parent=rna-XM_012378864.1
NW_012160844.1	Gnomon	CDS	1869940	1870425	.	+	0	Name=XP_012234287.1;ID=cds-XP_012234287.1;Dbxref=GeneID:105679078%2CGenbank:XP_012234287.1;Parent=rna-XM_012378864.1
NW_012160844.1	Gnomon	CDS	1870763	1871478	.	+	0	Name=XP_012234287.1;ID=cds-XP_012234287.1;Dbxref=GeneID:105679078%2CGenbank:XP_012234287.1;Parent=rna-XM_012378864.1
NW_012160844.1	Gnomon	exon	1358234	1358322	.	-	.	ID=exon-XM_012378954.1-1;Dbxref=GeneID:105679121%2CGenbank:XM_012378954.1;Parent=rna-XM_012378954.1
NW_012160844.1	Gnomon	exon	1357202	1358020	.	-	.	ID=exon-XM_012378954.1-2;Dbxref=GeneID:105679121%2CGenbank:XM_012378954.1;Parent=rna-XM_012378954.1
NW_012160844.1	Gnomon	exon	1351507	1351696	.	-	.	ID=exon-XM_012378954.1-3;Dbxref=GeneID:105679121%2CGenbank:XM_012378954.1;Parent=rna-XM_012378954.1
NW_012160844.1	Gnomon	exon	1341878	1342603	.	-	.	ID=exon-XM_012378954.1-8;Dbxref=GeneID:105679121%2CGenbank:XM_012378954.1;Parent=rna-XM_012378954.1
NW_012160844.1	Gnomon	exon	1341682	1341802	.	-	.	ID=exon-XM_012378954.1-9;Dbxref=GeneID:105679121%2CGenbank:XM_012378954.1;Parent=rna-XM_012378954.1
NW_012160844.1	Gnomon	exon	1351265	1351331	.	-	.	ID=exon-XM_012378954.1-4;Dbxref=GeneID:105679121%2CGenbank:XM_012378954.1;Parent=rna-XM_012378954.1
NW_012160844.1	Gnomon	exon	1350044	1350126	.	-	.	ID=exon-XM_012378954.1-5;Dbxref=GeneID:105679121%2CGenbank:XM_012378954.1;Parent=rna-XM_012378954.1
NW_012160844.1	Gnomon	exon	1342999	1349735	.	-	.	ID=exon-XM_012378954.1-6;Dbxref=GeneID:105679121%2CGenbank:XM_012378954.1;Parent=rna-XM_012378954.1
NW_012160844.1	Gnomon	exon	1342708	1342844	.	-	.	ID=exon-XM_012378954.1-7;Dbxref=GeneID:105679121%2CGenbank:XM_012378954.1;Parent=rna-XM_012378954.1
NW_012160844.1	Gnomon	CDS	2147682	2147724	.	+	0	Name=XP_012234381.1;ID=cds-XP_012234381.1;Dbxref=GeneID:105679123%2CGenbank:XP_012234381.1;Parent=rna-XM_012378958.1
NW_012160844.1	Gnomon	CDS	2147823	2147881	.	+	0	Name=XP_012234381.1;ID=cds-XP_012234381.1;Dbxref=GeneID:105679123%2CGenbank:XP_012234381.1;Parent=rna-XM_012378958.1
NW_012160844.1	Gnomon	CDS	2147958	2147987	.	+	0	Name=XP_012234381.1;ID=cds-XP_012234381.1;Dbxref=GeneID:105679123%2CGenbank:XP_012234381.1;Parent=rna-XM_012378958.1
NW_012160844.1	Gnomon	CDS	2148242	2148301	.	+	0	Name=XP_012234381.1;ID=cds-XP_012234381.1;Dbxref=GeneID:105679123%2CGenbank:XP_012234381.1;Parent=rna-XM_012378958.1
NW_012160844.1	Gnomon	CDS	2149121	2149271	.	+	0	Name=XP_012234381.1;ID=cds-XP_012234381.1;Dbxref=GeneID:105679123%2CGenbank:XP_012234381.1;Parent=rna-XM_012378958.1
NW_012160844.1	Gnomon	CDS	2149370	2149468	.	+	0	Name=XP_012234381.1;ID=cds-XP_012234381.1;Dbxref=GeneID:105679123%2CGenbank:XP_012234381.1;Parent=rna-XM_012378958.1
NW_012160844.1	Gnomon	CDS	2149598	2149935	.	+	0	Name=XP_012234381.1;ID=cds-XP_012234381.1;Dbxref=GeneID:105679123%2CGenbank:XP_012234381.1;Parent=rna-XM_012378958.1
NW_012160844.1	Gnomon	CDS	2150022	2150176	.	+	0	Name=XP_012234381.1;ID=cds-XP_012234381.1;Dbxref=GeneID:105679123%2CGenbank:XP_012234381.1;Parent=rna-XM_012378958.1
NW_012160844.1	Gnomon	CDS	2150271	2150588	.	+	0	Name=XP_012234381.1;ID=cds-XP_012234381.1;Dbxref=GeneID:105679123%2CGenbank:XP_012234381.1;Parent=rna-XM_012378958.1
NW_012160844.1	Gnomon	CDS	2150675	2150840	.	+	0	Name=XP_012234381.1;ID=cds-XP_012234381.1;Dbxref=GeneID:105679123%2CGenbank:XP_012234381.1;Parent=rna-XM_012378958.1
NW_012160844.1	Gnomon	CDS	2150955	2151206	.	+	0	Name=XP_012234381.1;ID=cds-XP_012234381.1;Dbxref=GeneID:105679123%2CGenbank:XP_012234381.1;Parent=rna-XM_012378958.1
NW_012160844.1	Gnomon	CDS	2151286	2151511	.	+	0	Name=XP_012234381.1;ID=cds-XP_012234381.1;Dbxref=GeneID:105679123%2CGenbank:XP_012234381.1;Parent=rna-XM_012378958.1
NW_012160844.1	Gnomon	CDS	2151708	2152038	.	+	0	Name=XP_012234381.1;ID=cds-XP_012234381.1;Dbxref=GeneID:105679123%2CGenbank:XP_012234381.1;Parent=rna-XM_012378958.1
NW_012160844.1	Gnomon	CDS	2152156	2152345	.	+	0	Name=XP_012234381.1;ID=cds-XP_012234381.1;Dbxref=GeneID:105679123%2CGenbank:XP_012234381.1;Parent=rna-XM_012378958.1
NW_012160844.1	Gnomon	CDS	2152439	2152690	.	+	0	Name=XP_012234381.1;ID=cds-XP_012234381.1;Dbxref=GeneID:105679123%2CGenbank:XP_012234381.1;Parent=rna-XM_012378958.1
NW_012160844.1	Gnomon	CDS	2152771	2152992	.	+	0	Name=XP_012234381.1;ID=cds-XP_012234381.1;Dbxref=GeneID:105679123%2CGenbank:XP_012234381.1;Parent=rna-XM_012378958.1
NW_012160844.1	Gnomon	CDS	2153115	2153493	.	+	0	Name=XP_012234381.1;ID=cds-XP_012234381.1;Dbxref=GeneID:105679123%2CGenbank:XP_012234381.1;Parent=rna-XM_012378958.1
NW_012160844.1	Gnomon	CDS	2153617	2154016	.	+	0	Name=XP_012234381.1;ID=cds-XP_012234381.1;Dbxref=GeneID:105679123%2CGenbank:XP_012234381.1;Parent=rna-XM_012378958.1
NW_012160844.1	Gnomon	CDS	2154128	2154349	.	+	0	Name=XP_012234381.1;ID=cds-XP_012234381.1;Dbxref=GeneID:105679123%2CGenbank:XP_012234381.1;Parent=rna-XM_012378958.1
NW_012160844.1	Gnomon	CDS	2154422	2154602	.	+	0	Name=XP_012234381.1;ID=cds-XP_012234381.1;Dbxref=GeneID:105679123%2CGenbank:XP_012234381.1;Parent=rna-XM_012378958.1
NW_012160844.1	Gnomon	CDS	2154688	2154862	.	+	0	Name=XP_012234381.1;ID=cds-XP_012234381.1;Dbxref=GeneID:105679123%2CGenbank:XP_012234381.1;Parent=rna-XM_012378958.1
NW_012160844.1	Gnomon	CDS	2154925	2155041	.	+	0	Name=XP_012234381.1;ID=cds-XP_012234381.1;Dbxref=GeneID:105679123%2CGenbank:XP_012234381.1;Parent=rna-XM_012378958.1
NW_012160844.1	Gnomon	CDS	2155418	2156466	.	+	0	Name=XP_012234381.1;ID=cds-XP_012234381.1;Dbxref=GeneID:105679123%2CGenbank:XP_012234381.1;Parent=rna-XM_012378958.1
NW_012160844.1	Gnomon	exon	2652700	2656661	.	-	.	ID=exon-XM_012379000.1-1;Dbxref=GeneID:105679147%2CGenbank:XM_012379000.1;Parent=rna-XM_012379000.1
NW_012160844.1	Gnomon	exon	2649807	2650019	.	-	.	ID=exon-XM_012379000.1-2;Dbxref=GeneID:105679147%2CGenbank:XM_012379000.1;Parent=rna-XM_012379000.1
NW_012160844.1	Gnomon	exon	2632952	2633171	.	-	.	ID=exon-XM_012379000.1-3;Dbxref=GeneID:105679147%2CGenbank:XM_012379000.1;Parent=rna-XM_012379000.1
NW_012160844.1	Gnomon	exon	2631594	2632319	.	-	.	ID=exon-XM_012379000.1-4;Dbxref=GeneID:105679147%2CGenbank:XM_012379000.1;Parent=rna-XM_012379000.1
NW_012160844.1	Gnomon	exon	1812777	1814948	.	+	.	ID=exon-XM_012378860.1-11;Dbxref=GeneID:105679077%2CGenbank:XM_012378860.1;Parent=rna-XM_012378860.1
NW_012160844.1	Gnomon	exon	1812473	1812693	.	+	.	ID=exon-XM_012378860.1-10;Dbxref=GeneID:105679077%2CGenbank:XM_012378860.1;Parent=rna-XM_012378860.1
NW_012160844.1	Gnomon	exon	2758298	2759303	.	-	.	ID=exon-XM_012379135.1-1;Dbxref=GeneID:105679224%2CGenbank:XM_012379135.1;Parent=rna-XM_012379135.1
NW_012160844.1	Gnomon	exon	2756625	2758168	.	-	.	ID=exon-XM_012379135.1-2;Dbxref=GeneID:105679224%2CGenbank:XM_012379135.1;Parent=rna-XM_012379135.1
NW_012160844.1	Gnomon	exon	1160786	1161561	.	-	.	ID=exon-XM_012378870.1-16;Dbxref=GeneID:105679081%2CGenbank:XM_012378870.1;Parent=rna-XM_012378870.1
NW_012160844.1	Gnomon	exon	1158666	1160691	.	-	.	ID=exon-XM_012378870.1-17;Dbxref=GeneID:105679081%2CGenbank:XM_012378870.1;Parent=rna-XM_012378870.1
NW_012160844.1	Gnomon	exon	1163811	1163867	.	-	.	ID=exon-XM_012378870.1-10;Dbxref=GeneID:105679081%2CGenbank:XM_012378870.1;Parent=rna-XM_012378870.1
NW_012160844.1	Gnomon	exon	1163098	1163650	.	-	.	ID=exon-XM_012378870.1-11;Dbxref=GeneID:105679081%2CGenbank:XM_012378870.1;Parent=rna-XM_012378870.1
NW_012160844.1	Gnomon	exon	1162793	1163022	.	-	.	ID=exon-XM_012378870.1-12;Dbxref=GeneID:105679081%2CGenbank:XM_012378870.1;Parent=rna-XM_012378870.1
NW_012160844.1	Gnomon	exon	1162175	1162704	.	-	.	ID=exon-XM_012378870.1-13;Dbxref=GeneID:105679081%2CGenbank:XM_012378870.1;Parent=rna-XM_012378870.1
NW_012160844.1	Gnomon	exon	1161882	1162084	.	-	.	ID=exon-XM_012378870.1-14;Dbxref=GeneID:105679081%2CGenbank:XM_012378870.1;Parent=rna-XM_012378870.1
NW_012160844.1	Gnomon	exon	1161622	1161795	.	-	.	ID=exon-XM_012378870.1-15;Dbxref=GeneID:105679081%2CGenbank:XM_012378870.1;Parent=rna-XM_012378870.1
NW_012160844.1	Gnomon	mRNA	2322697	2336013	.	-	.	Name=XM_012379080.1;ID=rna-XM_012379080.1;Dbxref=GeneID:105679193%2CGenbank:XM_012379080.1;Parent=gene-LOC105679193
NW_012160844.1	Gnomon	exon	1706346	1706753	.	+	.	ID=exon-XM_012378831.1-6;Dbxref=GeneID:105679053%2CGenbank:XM_012378831.1;Parent=rna-XM_012378831.1
NW_012160844.1	Gnomon	exon	1703255	1703337	.	+	.	ID=exon-XM_012378831.1-1;Dbxref=GeneID:105679053%2CGenbank:XM_012378831.1;Parent=rna-XM_012378831.1
NW_012160844.1	Gnomon	exon	1705894	1706037	.	+	.	ID=exon-XM_012378831.1-4;Dbxref=GeneID:105679053%2CGenbank:XM_012378831.1;Parent=rna-XM_012378831.1
NW_012160844.1	Gnomon	exon	1706111	1706265	.	+	.	ID=exon-XM_012378831.1-5;Dbxref=GeneID:105679053%2CGenbank:XM_012378831.1;Parent=rna-XM_012378831.1
NW_012160844.1	Gnomon	exon	1705072	1705400	.	+	.	ID=exon-XM_012378831.1-2;Dbxref=GeneID:105679053%2CGenbank:XM_012378831.1;Parent=rna-XM_012378831.1
NW_012160844.1	Gnomon	exon	1705479	1705813	.	+	.	ID=exon-XM_012378831.1-3;Dbxref=GeneID:105679053%2CGenbank:XM_012378831.1;Parent=rna-XM_012378831.1
NW_012160844.1	Gnomon	mRNA	1102542	1111637	.	+	.	Name=XM_012378884.1;ID=rna-XM_012378884.1;Dbxref=GeneID:105679090%2CGenbank:XM_012378884.1;Parent=gene-LOC105679090
NW_012160844.1	Gnomon	CDS	2670295	2670408	.	+	0	Name=XP_012234538.1;ID=cds-XP_012234538.1;Dbxref=GeneID:105679216%2CGenbank:XP_012234538.1;Parent=rna-XM_012379115.1
NW_012160844.1	Gnomon	CDS	2670482	2670539	.	+	0	Name=XP_012234538.1;ID=cds-XP_012234538.1;Dbxref=GeneID:105679216%2CGenbank:XP_012234538.1;Parent=rna-XM_012379115.1
NW_012160844.1	Gnomon	CDS	2670859	2671014	.	+	0	Name=XP_012234538.1;ID=cds-XP_012234538.1;Dbxref=GeneID:105679216%2CGenbank:XP_012234538.1;Parent=rna-XM_012379115.1
NW_012160844.1	Gnomon	CDS	2671231	2671463	.	+	0	Name=XP_012234538.1;ID=cds-XP_012234538.1;Dbxref=GeneID:105679216%2CGenbank:XP_012234538.1;Parent=rna-XM_012379115.1
NW_012160844.1	Gnomon	CDS	2671548	2671811	.	+	0	Name=XP_012234538.1;ID=cds-XP_012234538.1;Dbxref=GeneID:105679216%2CGenbank:XP_012234538.1;Parent=rna-XM_012379115.1
NW_012160844.1	Gnomon	CDS	2671917	2672112	.	+	0	Name=XP_012234538.1;ID=cds-XP_012234538.1;Dbxref=GeneID:105679216%2CGenbank:XP_012234538.1;Parent=rna-XM_012379115.1
NW_012160844.1	Gnomon	CDS	2672195	2672298	.	+	0	Name=XP_012234538.1;ID=cds-XP_012234538.1;Dbxref=GeneID:105679216%2CGenbank:XP_012234538.1;Parent=rna-XM_012379115.1
NW_012160844.1	Gnomon	CDS	2672485	2672552	.	+	0	Name=XP_012234538.1;ID=cds-XP_012234538.1;Dbxref=GeneID:105679216%2CGenbank:XP_012234538.1;Parent=rna-XM_012379115.1
NW_012160844.1	Gnomon	CDS	2673310	2673393	.	+	0	Name=XP_012234538.1;ID=cds-XP_012234538.1;Dbxref=GeneID:105679216%2CGenbank:XP_012234538.1;Parent=rna-XM_012379115.1
NW_012160844.1	Gnomon	CDS	2674295	2674333	.	+	0	Name=XP_012234538.1;ID=cds-XP_012234538.1;Dbxref=GeneID:105679216%2CGenbank:XP_012234538.1;Parent=rna-XM_012379115.1
NW_012160844.1	Gnomon	CDS	2675403	2675456	.	+	0	Name=XP_012234538.1;ID=cds-XP_012234538.1;Dbxref=GeneID:105679216%2CGenbank:XP_012234538.1;Parent=rna-XM_012379115.1
NW_012160844.1	Gnomon	CDS	2676146	2676213	.	+	0	Name=XP_012234538.1;ID=cds-XP_012234538.1;Dbxref=GeneID:105679216%2CGenbank:XP_012234538.1;Parent=rna-XM_012379115.1
NW_012160844.1	Gnomon	CDS	2676311	2676469	.	+	0	Name=XP_012234538.1;ID=cds-XP_012234538.1;Dbxref=GeneID:105679216%2CGenbank:XP_012234538.1;Parent=rna-XM_012379115.1
NW_012160844.1	Gnomon	CDS	2676654	2676829	.	+	0	Name=XP_012234538.1;ID=cds-XP_012234538.1;Dbxref=GeneID:105679216%2CGenbank:XP_012234538.1;Parent=rna-XM_012379115.1
NW_012160844.1	Gnomon	CDS	2677034	2677238	.	+	0	Name=XP_012234538.1;ID=cds-XP_012234538.1;Dbxref=GeneID:105679216%2CGenbank:XP_012234538.1;Parent=rna-XM_012379115.1
NW_012160844.1	Gnomon	CDS	2677323	2677506	.	+	0	Name=XP_012234538.1;ID=cds-XP_012234538.1;Dbxref=GeneID:105679216%2CGenbank:XP_012234538.1;Parent=rna-XM_012379115.1
NW_012160844.1	Gnomon	CDS	2677675	2677952	.	+	0	Name=XP_012234538.1;ID=cds-XP_012234538.1;Dbxref=GeneID:105679216%2CGenbank:XP_012234538.1;Parent=rna-XM_012379115.1
NW_012160844.1	Gnomon	CDS	2678040	2678123	.	+	0	Name=XP_012234538.1;ID=cds-XP_012234538.1;Dbxref=GeneID:105679216%2CGenbank:XP_012234538.1;Parent=rna-XM_012379115.1
NW_012160844.1	Gnomon	CDS	2678201	2678293	.	+	0	Name=XP_012234538.1;ID=cds-XP_012234538.1;Dbxref=GeneID:105679216%2CGenbank:XP_012234538.1;Parent=rna-XM_012379115.1
NW_012160844.1	Gnomon	CDS	2678372	2678498	.	+	0	Name=XP_012234538.1;ID=cds-XP_012234538.1;Dbxref=GeneID:105679216%2CGenbank:XP_012234538.1;Parent=rna-XM_012379115.1
NW_012160844.1	Gnomon	CDS	2678734	2678833	.	+	0	Name=XP_012234538.1;ID=cds-XP_012234538.1;Dbxref=GeneID:105679216%2CGenbank:XP_012234538.1;Parent=rna-XM_012379115.1
NW_012160844.1	Gnomon	exon	89525	91427	.	-	.	ID=exon-XM_012379095.1-5;Dbxref=GeneID:105679204%2CGenbank:XM_012379095.1;Parent=rna-XM_012379095.1
NW_012160844.1	Gnomon	exon	92900	92947	.	-	.	ID=exon-XM_012379095.1-3;Dbxref=GeneID:105679204%2CGenbank:XM_012379095.1;Parent=rna-XM_012379095.1
NW_012160844.1	Gnomon	exon	91828	91974	.	-	.	ID=exon-XM_012379095.1-4;Dbxref=GeneID:105679204%2CGenbank:XM_012379095.1;Parent=rna-XM_012379095.1
NW_012160844.1	Gnomon	exon	96401	96827	.	-	.	ID=exon-XM_012379095.1-1;Dbxref=GeneID:105679204%2CGenbank:XM_012379095.1;Parent=rna-XM_012379095.1
NW_012160844.1	Gnomon	exon	95212	95349	.	-	.	ID=exon-XM_012379095.1-2;Dbxref=GeneID:105679204%2CGenbank:XM_012379095.1;Parent=rna-XM_012379095.1
NW_012160844.1	Gnomon	CDS	1833761	1833835	.	-	0	Name=XP_012234288.1;ID=cds-XP_012234288.1;Dbxref=GeneID:105679079%2CGenbank:XP_012234288.1;Note=The sequence of the model RefSeq protein was modified relative to this genomic sequence to represent the inferred CDS: inserted 1 base in 1 codon;Parent=rna-XM_012378865.1
NW_012160844.1	Gnomon	CDS	1832459	1832483	.	-	0	Name=XP_012234288.1;ID=cds-XP_012234288.1;Dbxref=GeneID:105679079%2CGenbank:XP_012234288.1;Note=The sequence of the model RefSeq protein was modified relative to this genomic sequence to represent the inferred CDS: inserted 1 base in 1 codon;Parent=rna-XM_012378865.1
NW_012160844.1	Gnomon	CDS	1832269	1832456	.	-	0	Name=XP_012234288.1;ID=cds-XP_012234288.1;Dbxref=GeneID:105679079%2CGenbank:XP_012234288.1;Note=The sequence of the model RefSeq protein was modified relative to this genomic sequence to represent the inferred CDS: inserted 1 base in 1 codon;Parent=rna-XM_012378865.1
NW_012160844.1	Gnomon	CDS	1831752	1832024	.	-	0	Name=XP_012234288.1;ID=cds-XP_012234288.1;Dbxref=GeneID:105679079%2CGenbank:XP_012234288.1;Note=The sequence of the model RefSeq protein was modified relative to this genomic sequence to represent the inferred CDS: inserted 1 base in 1 codon;Parent=rna-XM_012378865.1
NW_012160844.1	Gnomon	CDS	1831207	1831536	.	-	0	Name=XP_012234288.1;ID=cds-XP_012234288.1;Dbxref=GeneID:105679079%2CGenbank:XP_012234288.1;Note=The sequence of the model RefSeq protein was modified relative to this genomic sequence to represent the inferred CDS: inserted 1 base in 1 codon;Parent=rna-XM_012378865.1
NW_012160844.1	Gnomon	CDS	1830755	1830883	.	-	0	Name=XP_012234288.1;ID=cds-XP_012234288.1;Dbxref=GeneID:105679079%2CGenbank:XP_012234288.1;Note=The sequence of the model RefSeq protein was modified relative to this genomic sequence to represent the inferred CDS: inserted 1 base in 1 codon;Parent=rna-XM_012378865.1
NW_012160844.1	Gnomon	exon	1894666	1895976	.	+	.	ID=exon-XM_012379024.1-1;Dbxref=GeneID:105679157%2CGenbank:XM_012379024.1;Parent=rna-XM_012379024.1
NW_012160844.1	Gnomon	exon	1906337	1906396	.	+	.	ID=exon-XM_012379024.1-2;Dbxref=GeneID:105679157%2CGenbank:XM_012379024.1;Parent=rna-XM_012379024.1
NW_012160844.1	Gnomon	exon	1917623	1917912	.	+	.	ID=exon-XM_012379024.1-9;Dbxref=GeneID:105679157%2CGenbank:XM_012379024.1;Parent=rna-XM_012379024.1
NW_012160844.1	Gnomon	exon	1916330	1916480	.	+	.	ID=exon-XM_012379024.1-7;Dbxref=GeneID:105679157%2CGenbank:XM_012379024.1;Parent=rna-XM_012379024.1
NW_012160844.1	Gnomon	exon	1916835	1917334	.	+	.	ID=exon-XM_012379024.1-8;Dbxref=GeneID:105679157%2CGenbank:XM_012379024.1;Parent=rna-XM_012379024.1
NW_012160844.1	Gnomon	exon	1914900	1915141	.	+	.	ID=exon-XM_012379024.1-5;Dbxref=GeneID:105679157%2CGenbank:XM_012379024.1;Parent=rna-XM_012379024.1
NW_012160844.1	Gnomon	exon	1915408	1915644	.	+	.	ID=exon-XM_012379024.1-6;Dbxref=GeneID:105679157%2CGenbank:XM_012379024.1;Parent=rna-XM_012379024.1
NW_012160844.1	Gnomon	exon	1912578	1912637	.	+	.	ID=exon-XM_012379024.1-3;Dbxref=GeneID:105679157%2CGenbank:XM_012379024.1;Parent=rna-XM_012379024.1
NW_012160844.1	Gnomon	exon	1912793	1912883	.	+	.	ID=exon-XM_012379024.1-4;Dbxref=GeneID:105679157%2CGenbank:XM_012379024.1;Parent=rna-XM_012379024.1
NW_012160844.1	Gnomon	CDS	2147682	2147724	.	+	0	Name=XP_012234382.1;ID=cds-XP_012234382.1;Dbxref=GeneID:105679123%2CGenbank:XP_012234382.1;Parent=rna-XM_012378959.1
NW_012160844.1	Gnomon	CDS	2147823	2147881	.	+	0	Name=XP_012234382.1;ID=cds-XP_012234382.1;Dbxref=GeneID:105679123%2CGenbank:XP_012234382.1;Parent=rna-XM_012378959.1
NW_012160844.1	Gnomon	CDS	2147958	2147987	.	+	0	Name=XP_012234382.1;ID=cds-XP_012234382.1;Dbxref=GeneID:105679123%2CGenbank:XP_012234382.1;Parent=rna-XM_012378959.1
NW_012160844.1	Gnomon	CDS	2148242	2148301	.	+	0	Name=XP_012234382.1;ID=cds-XP_012234382.1;Dbxref=GeneID:105679123%2CGenbank:XP_012234382.1;Parent=rna-XM_012378959.1
NW_012160844.1	Gnomon	CDS	2149121	2149271	.	+	0	Name=XP_012234382.1;ID=cds-XP_012234382.1;Dbxref=GeneID:105679123%2CGenbank:XP_012234382.1;Parent=rna-XM_012378959.1
NW_012160844.1	Gnomon	CDS	2149370	2149468	.	+	0	Name=XP_012234382.1;ID=cds-XP_012234382.1;Dbxref=GeneID:105679123%2CGenbank:XP_012234382.1;Parent=rna-XM_012378959.1
NW_012160844.1	Gnomon	CDS	2149598	2149935	.	+	0	Name=XP_012234382.1;ID=cds-XP_012234382.1;Dbxref=GeneID:105679123%2CGenbank:XP_012234382.1;Parent=rna-XM_012378959.1
NW_012160844.1	Gnomon	CDS	2150022	2150176	.	+	0	Name=XP_012234382.1;ID=cds-XP_012234382.1;Dbxref=GeneID:105679123%2CGenbank:XP_012234382.1;Parent=rna-XM_012378959.1
NW_012160844.1	Gnomon	CDS	2150271	2150588	.	+	0	Name=XP_012234382.1;ID=cds-XP_012234382.1;Dbxref=GeneID:105679123%2CGenbank:XP_012234382.1;Parent=rna-XM_012378959.1
NW_012160844.1	Gnomon	CDS	2150675	2150840	.	+	0	Name=XP_012234382.1;ID=cds-XP_012234382.1;Dbxref=GeneID:105679123%2CGenbank:XP_012234382.1;Parent=rna-XM_012378959.1
NW_012160844.1	Gnomon	CDS	2150955	2151206	.	+	0	Name=XP_012234382.1;ID=cds-XP_012234382.1;Dbxref=GeneID:105679123%2CGenbank:XP_012234382.1;Parent=rna-XM_012378959.1
NW_012160844.1	Gnomon	CDS	2151286	2151511	.	+	0	Name=XP_012234382.1;ID=cds-XP_012234382.1;Dbxref=GeneID:105679123%2CGenbank:XP_012234382.1;Parent=rna-XM_012378959.1
NW_012160844.1	Gnomon	CDS	2151708	2152038	.	+	0	Name=XP_012234382.1;ID=cds-XP_012234382.1;Dbxref=GeneID:105679123%2CGenbank:XP_012234382.1;Parent=rna-XM_012378959.1
NW_012160844.1	Gnomon	CDS	2152156	2152345	.	+	0	Name=XP_012234382.1;ID=cds-XP_012234382.1;Dbxref=GeneID:105679123%2CGenbank:XP_012234382.1;Parent=rna-XM_012378959.1
NW_012160844.1	Gnomon	CDS	2152439	2152684	.	+	0	Name=XP_012234382.1;ID=cds-XP_012234382.1;Dbxref=GeneID:105679123%2CGenbank:XP_012234382.1;Parent=rna-XM_012378959.1
NW_012160844.1	Gnomon	CDS	2152771	2152992	.	+	0	Name=XP_012234382.1;ID=cds-XP_012234382.1;Dbxref=GeneID:105679123%2CGenbank:XP_012234382.1;Parent=rna-XM_012378959.1
NW_012160844.1	Gnomon	CDS	2153115	2153493	.	+	0	Name=XP_012234382.1;ID=cds-XP_012234382.1;Dbxref=GeneID:105679123%2CGenbank:XP_012234382.1;Parent=rna-XM_012378959.1
NW_012160844.1	Gnomon	CDS	2153617	2154016	.	+	0	Name=XP_012234382.1;ID=cds-XP_012234382.1;Dbxref=GeneID:105679123%2CGenbank:XP_012234382.1;Parent=rna-XM_012378959.1
NW_012160844.1	Gnomon	CDS	2154128	2154349	.	+	0	Name=XP_012234382.1;ID=cds-XP_012234382.1;Dbxref=GeneID:105679123%2CGenbank:XP_012234382.1;Parent=rna-XM_012378959.1
NW_012160844.1	Gnomon	CDS	2154422	2154602	.	+	0	Name=XP_012234382.1;ID=cds-XP_012234382.1;Dbxref=GeneID:105679123%2CGenbank:XP_012234382.1;Parent=rna-XM_012378959.1
NW_012160844.1	Gnomon	CDS	2154688	2154862	.	+	0	Name=XP_012234382.1;ID=cds-XP_012234382.1;Dbxref=GeneID:105679123%2CGenbank:XP_012234382.1;Parent=rna-XM_012378959.1
NW_012160844.1	Gnomon	CDS	2154925	2155041	.	+	0	Name=XP_012234382.1;ID=cds-XP_012234382.1;Dbxref=GeneID:105679123%2CGenbank:XP_012234382.1;Parent=rna-XM_012378959.1
NW_012160844.1	Gnomon	CDS	2155418	2156466	.	+	0	Name=XP_012234382.1;ID=cds-XP_012234382.1;Dbxref=GeneID:105679123%2CGenbank:XP_012234382.1;Parent=rna-XM_012378959.1
NW_012160844.1	Gnomon	exon	2727744	2727944	.	-	.	ID=exon-XM_012379112.1-7;Dbxref=GeneID:105679213%2CGenbank:XM_012379112.1;Parent=rna-XM_012379112.1
NW_012160844.1	Gnomon	exon	2727400	2727614	.	-	.	ID=exon-XM_012379112.1-8;Dbxref=GeneID:105679213%2CGenbank:XM_012379112.1;Parent=rna-XM_012379112.1
NW_012160844.1	Gnomon	exon	2727022	2727314	.	-	.	ID=exon-XM_012379112.1-9;Dbxref=GeneID:105679213%2CGenbank:XM_012379112.1;Parent=rna-XM_012379112.1
NW_012160844.1	Gnomon	exon	2729053	2729225	.	-	.	ID=exon-XM_012379112.1-3;Dbxref=GeneID:105679213%2CGenbank:XM_012379112.1;Parent=rna-XM_012379112.1
NW_012160844.1	Gnomon	exon	2728845	2728970	.	-	.	ID=exon-XM_012379112.1-4;Dbxref=GeneID:105679213%2CGenbank:XM_012379112.1;Parent=rna-XM_012379112.1
NW_012160844.1	Gnomon	exon	2728518	2728714	.	-	.	ID=exon-XM_012379112.1-5;Dbxref=GeneID:105679213%2CGenbank:XM_012379112.1;Parent=rna-XM_012379112.1
NW_012160844.1	Gnomon	exon	2728213	2728441	.	-	.	ID=exon-XM_012379112.1-6;Dbxref=GeneID:105679213%2CGenbank:XM_012379112.1;Parent=rna-XM_012379112.1
NW_012160844.1	Gnomon	exon	2731062	2731390	.	-	.	ID=exon-XM_012379112.1-1;Dbxref=GeneID:105679213%2CGenbank:XM_012379112.1;Parent=rna-XM_012379112.1
NW_012160844.1	Gnomon	exon	2730684	2730834	.	-	.	ID=exon-XM_012379112.1-2;Dbxref=GeneID:105679213%2CGenbank:XM_012379112.1;Parent=rna-XM_012379112.1
NW_012160844.1	Gnomon	mRNA	803882	807860	.	-	.	Name=XM_012378888.1;ID=rna-XM_012378888.1;Dbxref=GeneID:105679092%2CGenbank:XM_012378888.1;Note=The sequence of the model RefSeq transcript was modified relative to this genomic sequence to represent the inferred CDS: deleted 2 bases in 1 codon;Parent=gene-LOC105679092
NW_012160844.1	Gnomon	mRNA	2179999	2184229	.	+	.	Name=XM_012378981.1;ID=rna-XM_012378981.1;Dbxref=GeneID:105679132%2CGenbank:XM_012378981.1;Parent=gene-LOC105679132
NW_012160844.1	Gnomon	CDS	2670295	2670408	.	+	0	Name=XP_012234539.1;ID=cds-XP_012234539.1;Dbxref=GeneID:105679216%2CGenbank:XP_012234539.1;Parent=rna-XM_012379116.1
NW_012160844.1	Gnomon	CDS	2670482	2670539	.	+	0	Name=XP_012234539.1;ID=cds-XP_012234539.1;Dbxref=GeneID:105679216%2CGenbank:XP_012234539.1;Parent=rna-XM_012379116.1
NW_012160844.1	Gnomon	CDS	2670859	2671014	.	+	0	Name=XP_012234539.1;ID=cds-XP_012234539.1;Dbxref=GeneID:105679216%2CGenbank:XP_012234539.1;Parent=rna-XM_012379116.1
NW_012160844.1	Gnomon	CDS	2671231	2671463	.	+	0	Name=XP_012234539.1;ID=cds-XP_012234539.1;Dbxref=GeneID:105679216%2CGenbank:XP_012234539.1;Parent=rna-XM_012379116.1
NW_012160844.1	Gnomon	CDS	2671548	2671811	.	+	0	Name=XP_012234539.1;ID=cds-XP_012234539.1;Dbxref=GeneID:105679216%2CGenbank:XP_012234539.1;Parent=rna-XM_012379116.1
NW_012160844.1	Gnomon	CDS	2671917	2672112	.	+	0	Name=XP_012234539.1;ID=cds-XP_012234539.1;Dbxref=GeneID:105679216%2CGenbank:XP_012234539.1;Parent=rna-XM_012379116.1
NW_012160844.1	Gnomon	CDS	2672195	2672298	.	+	0	Name=XP_012234539.1;ID=cds-XP_012234539.1;Dbxref=GeneID:105679216%2CGenbank:XP_012234539.1;Parent=rna-XM_012379116.1
NW_012160844.1	Gnomon	CDS	2672485	2672552	.	+	0	Name=XP_012234539.1;ID=cds-XP_012234539.1;Dbxref=GeneID:105679216%2CGenbank:XP_012234539.1;Parent=rna-XM_012379116.1
NW_012160844.1	Gnomon	CDS	2673310	2673393	.	+	0	Name=XP_012234539.1;ID=cds-XP_012234539.1;Dbxref=GeneID:105679216%2CGenbank:XP_012234539.1;Parent=rna-XM_012379116.1
NW_012160844.1	Gnomon	CDS	2674295	2674333	.	+	0	Name=XP_012234539.1;ID=cds-XP_012234539.1;Dbxref=GeneID:105679216%2CGenbank:XP_012234539.1;Parent=rna-XM_012379116.1
NW_012160844.1	Gnomon	CDS	2675403	2675456	.	+	0	Name=XP_012234539.1;ID=cds-XP_012234539.1;Dbxref=GeneID:105679216%2CGenbank:XP_012234539.1;Parent=rna-XM_012379116.1
NW_012160844.1	Gnomon	CDS	2676146	2676213	.	+	0	Name=XP_012234539.1;ID=cds-XP_012234539.1;Dbxref=GeneID:105679216%2CGenbank:XP_012234539.1;Parent=rna-XM_012379116.1
NW_012160844.1	Gnomon	CDS	2676323	2676469	.	+	0	Name=XP_012234539.1;ID=cds-XP_012234539.1;Dbxref=GeneID:105679216%2CGenbank:XP_012234539.1;Parent=rna-XM_012379116.1
NW_012160844.1	Gnomon	CDS	2676654	2676829	.	+	0	Name=XP_012234539.1;ID=cds-XP_012234539.1;Dbxref=GeneID:105679216%2CGenbank:XP_012234539.1;Parent=rna-XM_012379116.1
NW_012160844.1	Gnomon	CDS	2677034	2677238	.	+	0	Name=XP_012234539.1;ID=cds-XP_012234539.1;Dbxref=GeneID:105679216%2CGenbank:XP_012234539.1;Parent=rna-XM_012379116.1
NW_012160844.1	Gnomon	CDS	2677323	2677506	.	+	0	Name=XP_012234539.1;ID=cds-XP_012234539.1;Dbxref=GeneID:105679216%2CGenbank:XP_012234539.1;Parent=rna-XM_012379116.1
NW_012160844.1	Gnomon	CDS	2677675	2677952	.	+	0	Name=XP_012234539.1;ID=cds-XP_012234539.1;Dbxref=GeneID:105679216%2CGenbank:XP_012234539.1;Parent=rna-XM_012379116.1
NW_012160844.1	Gnomon	CDS	2678040	2678123	.	+	0	Name=XP_012234539.1;ID=cds-XP_012234539.1;Dbxref=GeneID:105679216%2CGenbank:XP_012234539.1;Parent=rna-XM_012379116.1
NW_012160844.1	Gnomon	CDS	2678201	2678293	.	+	0	Name=XP_012234539.1;ID=cds-XP_012234539.1;Dbxref=GeneID:105679216%2CGenbank:XP_012234539.1;Parent=rna-XM_012379116.1
NW_012160844.1	Gnomon	CDS	2678372	2678498	.	+	0	Name=XP_012234539.1;ID=cds-XP_012234539.1;Dbxref=GeneID:105679216%2CGenbank:XP_012234539.1;Parent=rna-XM_012379116.1
NW_012160844.1	Gnomon	CDS	2678734	2678833	.	+	0	Name=XP_012234539.1;ID=cds-XP_012234539.1;Dbxref=GeneID:105679216%2CGenbank:XP_012234539.1;Parent=rna-XM_012379116.1
NW_012160844.1	Gnomon	CDS	1815855	1815918	.	+	0	Name=XP_012234289.1;ID=cds-XP_012234289.1;Dbxref=GeneID:105679080%2CGenbank:XP_012234289.1;Parent=rna-XM_012378866.1
NW_012160844.1	Gnomon	CDS	1820576	1820882	.	+	0	Name=XP_012234289.1;ID=cds-XP_012234289.1;Dbxref=GeneID:105679080%2CGenbank:XP_012234289.1;Parent=rna-XM_012378866.1
NW_012160844.1	Gnomon	CDS	1821250	1821593	.	+	0	Name=XP_012234289.1;ID=cds-XP_012234289.1;Dbxref=GeneID:105679080%2CGenbank:XP_012234289.1;Parent=rna-XM_012378866.1
NW_012160844.1	Gnomon	CDS	1822503	1822558	.	+	0	Name=XP_012234289.1;ID=cds-XP_012234289.1;Dbxref=GeneID:105679080%2CGenbank:XP_012234289.1;Parent=rna-XM_012378866.1
NW_012160844.1	Gnomon	CDS	2147682	2147724	.	+	0	Name=XP_012234383.1;ID=cds-XP_012234383.1;Dbxref=GeneID:105679123%2CGenbank:XP_012234383.1;Parent=rna-XM_012378960.1
NW_012160844.1	Gnomon	CDS	2147823	2147881	.	+	0	Name=XP_012234383.1;ID=cds-XP_012234383.1;Dbxref=GeneID:105679123%2CGenbank:XP_012234383.1;Parent=rna-XM_012378960.1
NW_012160844.1	Gnomon	CDS	2147958	2147987	.	+	0	Name=XP_012234383.1;ID=cds-XP_012234383.1;Dbxref=GeneID:105679123%2CGenbank:XP_012234383.1;Parent=rna-XM_012378960.1
NW_012160844.1	Gnomon	CDS	2148242	2148301	.	+	0	Name=XP_012234383.1;ID=cds-XP_012234383.1;Dbxref=GeneID:105679123%2CGenbank:XP_012234383.1;Parent=rna-XM_012378960.1
NW_012160844.1	Gnomon	CDS	2149121	2149271	.	+	0	Name=XP_012234383.1;ID=cds-XP_012234383.1;Dbxref=GeneID:105679123%2CGenbank:XP_012234383.1;Parent=rna-XM_012378960.1
NW_012160844.1	Gnomon	CDS	2149370	2149468	.	+	0	Name=XP_012234383.1;ID=cds-XP_012234383.1;Dbxref=GeneID:105679123%2CGenbank:XP_012234383.1;Parent=rna-XM_012378960.1
NW_012160844.1	Gnomon	CDS	2149598	2149935	.	+	0	Name=XP_012234383.1;ID=cds-XP_012234383.1;Dbxref=GeneID:105679123%2CGenbank:XP_012234383.1;Parent=rna-XM_012378960.1
NW_012160844.1	Gnomon	CDS	2150022	2150176	.	+	0	Name=XP_012234383.1;ID=cds-XP_012234383.1;Dbxref=GeneID:105679123%2CGenbank:XP_012234383.1;Parent=rna-XM_012378960.1
NW_012160844.1	Gnomon	CDS	2150271	2150588	.	+	0	Name=XP_012234383.1;ID=cds-XP_012234383.1;Dbxref=GeneID:105679123%2CGenbank:XP_012234383.1;Parent=rna-XM_012378960.1
NW_012160844.1	Gnomon	CDS	2150675	2150840	.	+	0	Name=XP_012234383.1;ID=cds-XP_012234383.1;Dbxref=GeneID:105679123%2CGenbank:XP_012234383.1;Parent=rna-XM_012378960.1
NW_012160844.1	Gnomon	CDS	2150955	2151206	.	+	0	Name=XP_012234383.1;ID=cds-XP_012234383.1;Dbxref=GeneID:105679123%2CGenbank:XP_012234383.1;Parent=rna-XM_012378960.1
NW_012160844.1	Gnomon	CDS	2151286	2151511	.	+	0	Name=XP_012234383.1;ID=cds-XP_012234383.1;Dbxref=GeneID:105679123%2CGenbank:XP_012234383.1;Parent=rna-XM_012378960.1
NW_012160844.1	Gnomon	CDS	2151708	2152038	.	+	0	Name=XP_012234383.1;ID=cds-XP_012234383.1;Dbxref=GeneID:105679123%2CGenbank:XP_012234383.1;Parent=rna-XM_012378960.1
NW_012160844.1	Gnomon	CDS	2152156	2152345	.	+	0	Name=XP_012234383.1;ID=cds-XP_012234383.1;Dbxref=GeneID:105679123%2CGenbank:XP_012234383.1;Parent=rna-XM_012378960.1
NW_012160844.1	Gnomon	CDS	2152439	2152690	.	+	0	Name=XP_012234383.1;ID=cds-XP_012234383.1;Dbxref=GeneID:105679123%2CGenbank:XP_012234383.1;Parent=rna-XM_012378960.1
NW_012160844.1	Gnomon	CDS	2152771	2152992	.	+	0	Name=XP_012234383.1;ID=cds-XP_012234383.1;Dbxref=GeneID:105679123%2CGenbank:XP_012234383.1;Parent=rna-XM_012378960.1
NW_012160844.1	Gnomon	CDS	2153115	2153493	.	+	0	Name=XP_012234383.1;ID=cds-XP_012234383.1;Dbxref=GeneID:105679123%2CGenbank:XP_012234383.1;Parent=rna-XM_012378960.1
NW_012160844.1	Gnomon	CDS	2153617	2154016	.	+	0	Name=XP_012234383.1;ID=cds-XP_012234383.1;Dbxref=GeneID:105679123%2CGenbank:XP_012234383.1;Parent=rna-XM_012378960.1
NW_012160844.1	Gnomon	CDS	2154113	2154349	.	+	0	Name=XP_012234383.1;ID=cds-XP_012234383.1;Dbxref=GeneID:105679123%2CGenbank:XP_012234383.1;Parent=rna-XM_012378960.1
NW_012160844.1	Gnomon	CDS	2154422	2154602	.	+	0	Name=XP_012234383.1;ID=cds-XP_012234383.1;Dbxref=GeneID:105679123%2CGenbank:XP_012234383.1;Parent=rna-XM_012378960.1
NW_012160844.1	Gnomon	CDS	2154688	2154862	.	+	0	Name=XP_012234383.1;ID=cds-XP_012234383.1;Dbxref=GeneID:105679123%2CGenbank:XP_012234383.1;Parent=rna-XM_012378960.1
NW_012160844.1	Gnomon	CDS	2154925	2154999	.	+	0	Name=XP_012234383.1;ID=cds-XP_012234383.1;Dbxref=GeneID:105679123%2CGenbank:XP_012234383.1;Parent=rna-XM_012378960.1
NW_012160844.1	Gnomon	CDS	2155418	2156466	.	+	0	Name=XP_012234383.1;ID=cds-XP_012234383.1;Dbxref=GeneID:105679123%2CGenbank:XP_012234383.1;Parent=rna-XM_012378960.1
NW_012160844.1	Gnomon	mRNA	800585	803816	.	-	.	Name=XM_012378887.1;ID=rna-XM_012378887.1;Dbxref=GeneID:105679091%2CGenbank:XM_012378887.1;Parent=gene-LOC105679091
NW_012160844.1	Gnomon	exon	2678734	2679301	.	+	.	ID=exon-XM_012379118.1-20;Dbxref=GeneID:105679216%2CGenbank:XM_012379118.1;Parent=rna-XM_012379118.1
NW_012160844.1	Gnomon	exon	2676323	2676469	.	+	.	ID=exon-XM_012379118.1-12;Dbxref=GeneID:105679216%2CGenbank:XM_012379118.1;Parent=rna-XM_012379118.1
NW_012160844.1	Gnomon	exon	2676654	2676829	.	+	.	ID=exon-XM_012379118.1-13;Dbxref=GeneID:105679216%2CGenbank:XM_012379118.1;Parent=rna-XM_012379118.1
NW_012160844.1	Gnomon	exon	2674295	2674333	.	+	.	ID=exon-XM_012379118.1-10;Dbxref=GeneID:105679216%2CGenbank:XM_012379118.1;Parent=rna-XM_012379118.1
NW_012160844.1	Gnomon	exon	2676146	2676213	.	+	.	ID=exon-XM_012379118.1-11;Dbxref=GeneID:105679216%2CGenbank:XM_012379118.1;Parent=rna-XM_012379118.1
NW_012160844.1	Gnomon	exon	2678201	2678293	.	+	.	ID=exon-XM_012379118.1-18;Dbxref=GeneID:105679216%2CGenbank:XM_012379118.1;Parent=rna-XM_012379118.1
NW_012160844.1	Gnomon	exon	2678372	2678498	.	+	.	ID=exon-XM_012379118.1-19;Dbxref=GeneID:105679216%2CGenbank:XM_012379118.1;Parent=rna-XM_012379118.1
NW_012160844.1	Gnomon	exon	2677675	2677952	.	+	.	ID=exon-XM_012379118.1-16;Dbxref=GeneID:105679216%2CGenbank:XM_012379118.1;Parent=rna-XM_012379118.1
NW_012160844.1	Gnomon	exon	2678040	2678123	.	+	.	ID=exon-XM_012379118.1-17;Dbxref=GeneID:105679216%2CGenbank:XM_012379118.1;Parent=rna-XM_012379118.1
NW_012160844.1	Gnomon	exon	2677034	2677238	.	+	.	ID=exon-XM_012379118.1-14;Dbxref=GeneID:105679216%2CGenbank:XM_012379118.1;Parent=rna-XM_012379118.1
NW_012160844.1	Gnomon	exon	2677323	2677506	.	+	.	ID=exon-XM_012379118.1-15;Dbxref=GeneID:105679216%2CGenbank:XM_012379118.1;Parent=rna-XM_012379118.1
NW_012160844.1	Gnomon	mRNA	2180000	2184229	.	+	.	Name=XM_012378980.1;ID=rna-XM_012378980.1;Dbxref=GeneID:105679132%2CGenbank:XM_012378980.1;Parent=gene-LOC105679132
NW_012160844.1	Gnomon	exon	2631133	2631233	.	-	.	ID=exon-XM_012378806.1-1;Dbxref=GeneID:105679034%2CGenbank:XM_012378806.1;Parent=rna-XM_012378806.1
NW_012160844.1	Gnomon	exon	2629415	2629863	.	-	.	ID=exon-XM_012378806.1-4;Dbxref=GeneID:105679034%2CGenbank:XM_012378806.1;Parent=rna-XM_012378806.1
NW_012160844.1	Gnomon	exon	2630554	2630645	.	-	.	ID=exon-XM_012378806.1-2;Dbxref=GeneID:105679034%2CGenbank:XM_012378806.1;Parent=rna-XM_012378806.1
NW_012160844.1	Gnomon	exon	2629932	2630030	.	-	.	ID=exon-XM_012378806.1-3;Dbxref=GeneID:105679034%2CGenbank:XM_012378806.1;Parent=rna-XM_012378806.1
NW_012160844.1	Gnomon	CDS	2140370	2142502	.	+	0	Name=XP_012234384.1;ID=cds-XP_012234384.1;Dbxref=GeneID:105679124%2CGenbank:XP_012234384.1;Parent=rna-XM_012378961.1
NW_012160844.1	Gnomon	exon	662395	662530	.	-	.	ID=exon-XM_012378977.1-1;Dbxref=GeneID:105679130%2CGenbank:XM_012378977.1;Parent=rna-XM_012378977.1
NW_012160844.1	Gnomon	exon	635304	636120	.	-	.	ID=exon-XM_012378977.1-2;Dbxref=GeneID:105679130%2CGenbank:XM_012378977.1;Parent=rna-XM_012378977.1
NW_012160844.1	Gnomon	exon	634811	634921	.	-	.	ID=exon-XM_012378977.1-3;Dbxref=GeneID:105679130%2CGenbank:XM_012378977.1;Parent=rna-XM_012378977.1
NW_012160844.1	Gnomon	exon	634499	634607	.	-	.	ID=exon-XM_012378977.1-4;Dbxref=GeneID:105679130%2CGenbank:XM_012378977.1;Parent=rna-XM_012378977.1
NW_012160844.1	Gnomon	exon	632516	632626	.	-	.	ID=exon-XM_012378977.1-5;Dbxref=GeneID:105679130%2CGenbank:XM_012378977.1;Parent=rna-XM_012378977.1
NW_012160844.1	Gnomon	exon	631758	631899	.	-	.	ID=exon-XM_012378977.1-6;Dbxref=GeneID:105679130%2CGenbank:XM_012378977.1;Parent=rna-XM_012378977.1
NW_012160844.1	Gnomon	exon	628820	631437	.	-	.	ID=exon-XM_012378977.1-7;Dbxref=GeneID:105679130%2CGenbank:XM_012378977.1;Parent=rna-XM_012378977.1
NW_012160844.1	Gnomon	exon	1115612	1115909	.	-	.	ID=exon-XM_012379054.1-11;Dbxref=GeneID:105679171%2CGenbank:XM_012379054.1;Parent=rna-XM_012379054.1
NW_012160844.1	Gnomon	exon	1115268	1115536	.	-	.	ID=exon-XM_012379054.1-12;Dbxref=GeneID:105679171%2CGenbank:XM_012379054.1;Parent=rna-XM_012379054.1
NW_012160844.1	Gnomon	exon	1115973	1116185	.	-	.	ID=exon-XM_012379054.1-10;Dbxref=GeneID:105679171%2CGenbank:XM_012379054.1;Parent=rna-XM_012379054.1
NW_012160844.1	Gnomon	exon	1912793	1912883	.	+	.	ID=exon-XM_012379023.1-4;Dbxref=GeneID:105679157%2CGenbank:XM_012379023.1;Parent=rna-XM_012379023.1
NW_012160844.1	Gnomon	exon	1914900	1915141	.	+	.	ID=exon-XM_012379023.1-5;Dbxref=GeneID:105679157%2CGenbank:XM_012379023.1;Parent=rna-XM_012379023.1
NW_012160844.1	Gnomon	exon	1915408	1915644	.	+	.	ID=exon-XM_012379023.1-6;Dbxref=GeneID:105679157%2CGenbank:XM_012379023.1;Parent=rna-XM_012379023.1
NW_012160844.1	Gnomon	exon	1916330	1916480	.	+	.	ID=exon-XM_012379023.1-7;Dbxref=GeneID:105679157%2CGenbank:XM_012379023.1;Parent=rna-XM_012379023.1
NW_012160844.1	Gnomon	exon	1916835	1917334	.	+	.	ID=exon-XM_012379023.1-8;Dbxref=GeneID:105679157%2CGenbank:XM_012379023.1;Parent=rna-XM_012379023.1
NW_012160844.1	Gnomon	exon	1917623	1917912	.	+	.	ID=exon-XM_012379023.1-9;Dbxref=GeneID:105679157%2CGenbank:XM_012379023.1;Parent=rna-XM_012379023.1
NW_012160844.1	Gnomon	exon	1894666	1895976	.	+	.	ID=exon-XM_012379023.1-1;Dbxref=GeneID:105679157%2CGenbank:XM_012379023.1;Parent=rna-XM_012379023.1
NW_012160844.1	Gnomon	exon	1906337	1906396	.	+	.	ID=exon-XM_012379023.1-2;Dbxref=GeneID:105679157%2CGenbank:XM_012379023.1;Parent=rna-XM_012379023.1
NW_012160844.1	Gnomon	exon	1912578	1912637	.	+	.	ID=exon-XM_012379023.1-3;Dbxref=GeneID:105679157%2CGenbank:XM_012379023.1;Parent=rna-XM_012379023.1
NW_012160844.1	Gnomon	mRNA	2625182	2628914	.	-	.	Name=XM_012378984.1;ID=rna-XM_012378984.1;Dbxref=GeneID:105679135%2CGenbank:XM_012378984.1;Parent=gene-LOC105679135
NW_012160844.1	Gnomon	mRNA	2130826	2136589	.	-	.	Name=XM_012379083.1;ID=rna-XM_012379083.1;Dbxref=GeneID:105679197%2CGenbank:XM_012379083.1;Parent=gene-LOC105679197
NW_012160844.1	Gnomon	mRNA	2215179	2224566	.	+	.	Name=XM_012378983.1;ID=rna-XM_012378983.1;Dbxref=GeneID:105679134%2CGenbank:XM_012378983.1;Note=The sequence of the model RefSeq transcript was modified relative to this genomic sequence to represent the inferred CDS: inserted 2 bases in 2 codons;Parent=gene-LOC105679134
NW_012160844.1	Gnomon	exon	2264467	2264661	.	+	.	ID=exon-XM_012379003.1-13;Dbxref=GeneID:105679150%2CGenbank:XM_012379003.1;Parent=rna-XM_012379003.1
NW_012160844.1	Gnomon	exon	2264731	2265977	.	+	.	ID=exon-XM_012379003.1-14;Dbxref=GeneID:105679150%2CGenbank:XM_012379003.1;Parent=rna-XM_012379003.1
NW_012160844.1	Gnomon	exon	2263738	2264025	.	+	.	ID=exon-XM_012379003.1-11;Dbxref=GeneID:105679150%2CGenbank:XM_012379003.1;Parent=rna-XM_012379003.1
NW_012160844.1	Gnomon	exon	2264205	2264399	.	+	.	ID=exon-XM_012379003.1-12;Dbxref=GeneID:105679150%2CGenbank:XM_012379003.1;Parent=rna-XM_012379003.1
NW_012160844.1	Gnomon	exon	2263336	2263438	.	+	.	ID=exon-XM_012379003.1-10;Dbxref=GeneID:105679150%2CGenbank:XM_012379003.1;Parent=rna-XM_012379003.1
NW_012160844.1	Gnomon	transcript	1767255	1773164	.	+	.	Name=XR_001101809.1;ID=rna-XR_001101809.1;Dbxref=GeneID:105679153%2CGenbank:XR_001101809.1;Parent=gene-LOC105679153
NW_012160844.1	Gnomon	CDS	2145616	2145776	.	-	0	Name=XP_012234385.1;ID=cds-XP_012234385.1;Dbxref=GeneID:105679126%2CGenbank:XP_012234385.1;Parent=rna-XM_012378962.1
NW_012160844.1	Gnomon	CDS	2145387	2145548	.	-	0	Name=XP_012234385.1;ID=cds-XP_012234385.1;Dbxref=GeneID:105679126%2CGenbank:XP_012234385.1;Parent=rna-XM_012378962.1
NW_012160844.1	Gnomon	CDS	2145152	2145300	.	-	0	Name=XP_012234385.1;ID=cds-XP_012234385.1;Dbxref=GeneID:105679126%2CGenbank:XP_012234385.1;Parent=rna-XM_012378962.1
NW_012160844.1	Gnomon	CDS	2144889	2145073	.	-	0	Name=XP_012234385.1;ID=cds-XP_012234385.1;Dbxref=GeneID:105679126%2CGenbank:XP_012234385.1;Parent=rna-XM_012378962.1
NW_012160844.1	Gnomon	CDS	2144567	2144803	.	-	0	Name=XP_012234385.1;ID=cds-XP_012234385.1;Dbxref=GeneID:105679126%2CGenbank:XP_012234385.1;Parent=rna-XM_012378962.1
NW_012160844.1	Gnomon	transcript	1423188	1426421	.	-	.	Name=XR_001101799.1;ID=rna-XR_001101799.1;Dbxref=GeneID:105679072%2CGenbank:XR_001101799.1;Parent=gene-LOC105679072
NW_012160844.1	Gnomon	exon	1134595	1134839	.	-	.	ID=exon-XM_012379071.1-1;Dbxref=GeneID:105679185%2CGenbank:XM_012379071.1;Parent=rna-XM_012379071.1
NW_012160844.1	Gnomon	exon	1134214	1134384	.	-	.	ID=exon-XM_012379071.1-2;Dbxref=GeneID:105679185%2CGenbank:XM_012379071.1;Parent=rna-XM_012379071.1
NW_012160844.1	Gnomon	exon	1132631	1132831	.	-	.	ID=exon-XM_012379071.1-7;Dbxref=GeneID:105679185%2CGenbank:XM_012379071.1;Parent=rna-XM_012379071.1
NW_012160844.1	Gnomon	exon	1132197	1132549	.	-	.	ID=exon-XM_012379071.1-8;Dbxref=GeneID:105679185%2CGenbank:XM_012379071.1;Parent=rna-XM_012379071.1
NW_012160844.1	Gnomon	exon	1131881	1132065	.	-	.	ID=exon-XM_012379071.1-9;Dbxref=GeneID:105679185%2CGenbank:XM_012379071.1;Parent=rna-XM_012379071.1
NW_012160844.1	Gnomon	exon	1133910	1134079	.	-	.	ID=exon-XM_012379071.1-3;Dbxref=GeneID:105679185%2CGenbank:XM_012379071.1;Parent=rna-XM_012379071.1
NW_012160844.1	Gnomon	exon	1133579	1133820	.	-	.	ID=exon-XM_012379071.1-4;Dbxref=GeneID:105679185%2CGenbank:XM_012379071.1;Parent=rna-XM_012379071.1
NW_012160844.1	Gnomon	exon	1133290	1133499	.	-	.	ID=exon-XM_012379071.1-5;Dbxref=GeneID:105679185%2CGenbank:XM_012379071.1;Parent=rna-XM_012379071.1
NW_012160844.1	Gnomon	exon	1132912	1133219	.	-	.	ID=exon-XM_012379071.1-6;Dbxref=GeneID:105679185%2CGenbank:XM_012379071.1;Parent=rna-XM_012379071.1
NW_012160844.1	Gnomon	exon	1568011	1568388	.	+	.	ID=exon-XM_012378907.1-8;Dbxref=GeneID:105679101%2CGenbank:XM_012378907.1;Parent=rna-XM_012378907.1
NW_012160844.1	Gnomon	exon	1568456	1568639	.	+	.	ID=exon-XM_012378907.1-9;Dbxref=GeneID:105679101%2CGenbank:XM_012378907.1;Parent=rna-XM_012378907.1
NW_012160844.1	Gnomon	exon	1566872	1567571	.	+	.	ID=exon-XM_012378907.1-6;Dbxref=GeneID:105679101%2CGenbank:XM_012378907.1;Parent=rna-XM_012378907.1
NW_012160844.1	Gnomon	exon	1567653	1567899	.	+	.	ID=exon-XM_012378907.1-7;Dbxref=GeneID:105679101%2CGenbank:XM_012378907.1;Parent=rna-XM_012378907.1
NW_012160844.1	Gnomon	exon	1566186	1566507	.	+	.	ID=exon-XM_012378907.1-4;Dbxref=GeneID:105679101%2CGenbank:XM_012378907.1;Parent=rna-XM_012378907.1
NW_012160844.1	Gnomon	exon	1566583	1566801	.	+	.	ID=exon-XM_012378907.1-5;Dbxref=GeneID:105679101%2CGenbank:XM_012378907.1;Parent=rna-XM_012378907.1
NW_012160844.1	Gnomon	exon	1563202	1563468	.	+	.	ID=exon-XM_012378907.1-2;Dbxref=GeneID:105679101%2CGenbank:XM_012378907.1;Parent=rna-XM_012378907.1
NW_012160844.1	Gnomon	exon	1563637	1563967	.	+	.	ID=exon-XM_012378907.1-3;Dbxref=GeneID:105679101%2CGenbank:XM_012378907.1;Parent=rna-XM_012378907.1
NW_012160844.1	Gnomon	exon	1561759	1562245	.	+	.	ID=exon-XM_012378907.1-1;Dbxref=GeneID:105679101%2CGenbank:XM_012378907.1;Parent=rna-XM_012378907.1
NW_012160844.1	Gnomon	exon	654359	654467	.	-	.	ID=exon-XM_012378978.1-1;Dbxref=GeneID:105679130%2CGenbank:XM_012378978.1;Parent=rna-XM_012378978.1
NW_012160844.1	Gnomon	exon	631758	631899	.	-	.	ID=exon-XM_012378978.1-6;Dbxref=GeneID:105679130%2CGenbank:XM_012378978.1;Parent=rna-XM_012378978.1
NW_012160844.1	Gnomon	exon	628820	631437	.	-	.	ID=exon-XM_012378978.1-7;Dbxref=GeneID:105679130%2CGenbank:XM_012378978.1;Parent=rna-XM_012378978.1
NW_012160844.1	Gnomon	exon	634499	634607	.	-	.	ID=exon-XM_012378978.1-4;Dbxref=GeneID:105679130%2CGenbank:XM_012378978.1;Parent=rna-XM_012378978.1
NW_012160844.1	Gnomon	exon	632516	632626	.	-	.	ID=exon-XM_012378978.1-5;Dbxref=GeneID:105679130%2CGenbank:XM_012378978.1;Parent=rna-XM_012378978.1
NW_012160844.1	Gnomon	exon	635304	636120	.	-	.	ID=exon-XM_012378978.1-2;Dbxref=GeneID:105679130%2CGenbank:XM_012378978.1;Parent=rna-XM_012378978.1
NW_012160844.1	Gnomon	exon	634811	634921	.	-	.	ID=exon-XM_012378978.1-3;Dbxref=GeneID:105679130%2CGenbank:XM_012378978.1;Parent=rna-XM_012378978.1
NW_012160844.1	Gnomon	mRNA	2130826	2136446	.	-	.	Name=XM_012379084.1;ID=rna-XM_012379084.1;Dbxref=GeneID:105679197%2CGenbank:XM_012379084.1;Parent=gene-LOC105679197
NW_012160844.1	Gnomon	exon	2273703	2273786	.	-	.	ID=exon-XM_012379013.1-12;Dbxref=GeneID:105679151%2CGenbank:XM_012379013.1;Parent=rna-XM_012379013.1
NW_012160844.1	Gnomon	exon	2269152	2269234	.	-	.	ID=exon-XM_012379013.1-13;Dbxref=GeneID:105679151%2CGenbank:XM_012379013.1;Parent=rna-XM_012379013.1
NW_012160844.1	Gnomon	exon	2267404	2267607	.	-	.	ID=exon-XM_012379013.1-14;Dbxref=GeneID:105679151%2CGenbank:XM_012379013.1;Parent=rna-XM_012379013.1
NW_012160844.1	Gnomon	exon	2265998	2267230	.	-	.	ID=exon-XM_012379013.1-15;Dbxref=GeneID:105679151%2CGenbank:XM_012379013.1;Parent=rna-XM_012379013.1
NW_012160844.1	Gnomon	exon	2274315	2274574	.	-	.	ID=exon-XM_012379013.1-10;Dbxref=GeneID:105679151%2CGenbank:XM_012379013.1;Parent=rna-XM_012379013.1
NW_012160844.1	Gnomon	exon	2273944	2274205	.	-	.	ID=exon-XM_012379013.1-11;Dbxref=GeneID:105679151%2CGenbank:XM_012379013.1;Parent=rna-XM_012379013.1
NW_012160844.1	Gnomon	mRNA	886100	888623	.	-	.	Name=XM_012378889.1;ID=rna-XM_012378889.1;Dbxref=GeneID:105679093%2CGenbank:XM_012378889.1;Parent=gene-LOC105679093
NW_012160844.1	Gnomon	exon	2631133	2631233	.	-	.	ID=exon-XM_012378807.1-1;Dbxref=GeneID:105679034%2CGenbank:XM_012378807.1;Parent=rna-XM_012378807.1
NW_012160844.1	Gnomon	exon	2630554	2630645	.	-	.	ID=exon-XM_012378807.1-2;Dbxref=GeneID:105679034%2CGenbank:XM_012378807.1;Parent=rna-XM_012378807.1
NW_012160844.1	Gnomon	exon	2629415	2629863	.	-	.	ID=exon-XM_012378807.1-3;Dbxref=GeneID:105679034%2CGenbank:XM_012378807.1;Parent=rna-XM_012378807.1
NW_012160844.1	Gnomon	mRNA	2177396	2180060	.	-	.	Name=XM_012378982.1;ID=rna-XM_012378982.1;Dbxref=GeneID:105679133%2CGenbank:XM_012378982.1;Parent=gene-LOC105679133
NW_012160844.1	Gnomon	exon	2000396	2000492	.	+	.	ID=exon-XM_012378931.1-5;Dbxref=GeneID:105679114%2CGenbank:XM_012378931.1;Parent=rna-XM_012378931.1
NW_012160844.1	Gnomon	exon	2036468	2036531	.	+	.	ID=exon-XM_012378931.1-6;Dbxref=GeneID:105679114%2CGenbank:XM_012378931.1;Parent=rna-XM_012378931.1
NW_012160844.1	Gnomon	exon	2071412	2071504	.	+	.	ID=exon-XM_012378931.1-7;Dbxref=GeneID:105679114%2CGenbank:XM_012378931.1;Parent=rna-XM_012378931.1
NW_012160844.1	Gnomon	exon	2073483	2073781	.	+	.	ID=exon-XM_012378931.1-8;Dbxref=GeneID:105679114%2CGenbank:XM_012378931.1;Parent=rna-XM_012378931.1
NW_012160844.1	Gnomon	exon	2074525	2074748	.	+	.	ID=exon-XM_012378931.1-9;Dbxref=GeneID:105679114%2CGenbank:XM_012378931.1;Parent=rna-XM_012378931.1
NW_012160844.1	Gnomon	exon	1951112	1952246	.	+	.	ID=exon-XM_012378931.1-1;Dbxref=GeneID:105679114%2CGenbank:XM_012378931.1;Parent=rna-XM_012378931.1
NW_012160844.1	Gnomon	exon	1966641	1966684	.	+	.	ID=exon-XM_012378931.1-2;Dbxref=GeneID:105679114%2CGenbank:XM_012378931.1;Parent=rna-XM_012378931.1
NW_012160844.1	Gnomon	exon	1969219	1969288	.	+	.	ID=exon-XM_012378931.1-3;Dbxref=GeneID:105679114%2CGenbank:XM_012378931.1;Parent=rna-XM_012378931.1
NW_012160844.1	Gnomon	CDS	61024	61066	.	-	0	Name=XP_012234240.1;ID=cds-XP_012234240.1;Dbxref=GeneID:105679042%2CGenbank:XP_012234240.1;Parent=rna-XM_012378817.1
NW_012160844.1	Gnomon	CDS	60570	60810	.	-	0	Name=XP_012234240.1;ID=cds-XP_012234240.1;Dbxref=GeneID:105679042%2CGenbank:XP_012234240.1;Parent=rna-XM_012378817.1
NW_012160844.1	Gnomon	CDS	60365	60500	.	-	0	Name=XP_012234240.1;ID=cds-XP_012234240.1;Dbxref=GeneID:105679042%2CGenbank:XP_012234240.1;Parent=rna-XM_012378817.1
NW_012160844.1	Gnomon	CDS	59266	59322	.	-	0	Name=XP_012234240.1;ID=cds-XP_012234240.1;Dbxref=GeneID:105679042%2CGenbank:XP_012234240.1;Parent=rna-XM_012378817.1
NW_012160844.1	Gnomon	CDS	59169	59189	.	-	0	Name=XP_012234240.1;ID=cds-XP_012234240.1;Dbxref=GeneID:105679042%2CGenbank:XP_012234240.1;Parent=rna-XM_012378817.1
NW_012160844.1	Gnomon	exon	1998863	1998948	.	+	.	ID=exon-XM_012378931.1-4;Dbxref=GeneID:105679114%2CGenbank:XM_012378931.1;Parent=rna-XM_012378931.1
NW_012160844.1	Gnomon	CDS	2139055	2139411	.	-	0	Name=XP_012234386.1;ID=cds-XP_012234386.1;Dbxref=GeneID:105679127%2CGenbank:XP_012234386.1;Parent=rna-XM_012378963.1
NW_012160844.1	Gnomon	CDS	2138657	2138913	.	-	0	Name=XP_012234386.1;ID=cds-XP_012234386.1;Dbxref=GeneID:105679127%2CGenbank:XP_012234386.1;Parent=rna-XM_012378963.1
NW_012160844.1	Gnomon	CDS	2138453	2138582	.	-	0	Name=XP_012234386.1;ID=cds-XP_012234386.1;Dbxref=GeneID:105679127%2CGenbank:XP_012234386.1;Parent=rna-XM_012378963.1
NW_012160844.1	Gnomon	exon	1341313	1341443	.	-	.	ID=exon-XM_012378954.1-10;Dbxref=GeneID:105679121%2CGenbank:XM_012378954.1;Parent=rna-XM_012378954.1
NW_012160844.1	Gnomon	exon	1341089	1341232	.	-	.	ID=exon-XM_012378954.1-11;Dbxref=GeneID:105679121%2CGenbank:XM_012378954.1;Parent=rna-XM_012378954.1
NW_012160844.1	Gnomon	exon	1339813	1340946	.	-	.	ID=exon-XM_012378954.1-12;Dbxref=GeneID:105679121%2CGenbank:XM_012378954.1;Parent=rna-XM_012378954.1
NW_012160844.1	Gnomon	exon	1339303	1339718	.	-	.	ID=exon-XM_012378954.1-13;Dbxref=GeneID:105679121%2CGenbank:XM_012378954.1;Parent=rna-XM_012378954.1
NW_012160844.1	Gnomon	exon	1338938	1339171	.	-	.	ID=exon-XM_012378954.1-14;Dbxref=GeneID:105679121%2CGenbank:XM_012378954.1;Parent=rna-XM_012378954.1
NW_012160844.1	Gnomon	exon	1337692	1338675	.	-	.	ID=exon-XM_012378954.1-15;Dbxref=GeneID:105679121%2CGenbank:XM_012378954.1;Parent=rna-XM_012378954.1
NW_012160844.1	Gnomon	exon	1337262	1337391	.	-	.	ID=exon-XM_012378954.1-16;Dbxref=GeneID:105679121%2CGenbank:XM_012378954.1;Parent=rna-XM_012378954.1
NW_012160844.1	Gnomon	exon	1336799	1337111	.	-	.	ID=exon-XM_012378954.1-17;Dbxref=GeneID:105679121%2CGenbank:XM_012378954.1;Parent=rna-XM_012378954.1
NW_012160844.1	Gnomon	exon	1335555	1336710	.	-	.	ID=exon-XM_012378954.1-18;Dbxref=GeneID:105679121%2CGenbank:XM_012378954.1;Parent=rna-XM_012378954.1
NW_012160844.1	Gnomon	exon	1335267	1335471	.	-	.	ID=exon-XM_012378954.1-19;Dbxref=GeneID:105679121%2CGenbank:XM_012378954.1;Parent=rna-XM_012378954.1
NW_012160844.1	Gnomon	exon	435551	435734	.	-	.	ID=exon-XM_012379094.1-2;Dbxref=GeneID:105679203%2CGenbank:XM_012379094.1;Note=The sequence of the model RefSeq transcript was modified relative to this genomic sequence to represent the inferred CDS: inserted 2 bases in 2 codons;Parent=rna-XM_012379094.1
NW_012160844.1	Gnomon	exon	433678	433891	.	-	.	ID=exon-XM_012379094.1-3;Dbxref=GeneID:105679203%2CGenbank:XM_012379094.1;Note=The sequence of the model RefSeq transcript was modified relative to this genomic sequence to represent the inferred CDS: inserted 2 bases in 2 codons;Parent=rna-XM_012379094.1
NW_012160844.1	Gnomon	exon	433050	433346	.	-	.	ID=exon-XM_012379094.1-4;Dbxref=GeneID:105679203%2CGenbank:XM_012379094.1;Note=The sequence of the model RefSeq transcript was modified relative to this genomic sequence to represent the inferred CDS: inserted 2 bases in 2 codons;Parent=rna-XM_012379094.1
NW_012160844.1	Gnomon	exon	432605	432960	.	-	.	ID=exon-XM_012379094.1-5;Dbxref=GeneID:105679203%2CGenbank:XM_012379094.1;Note=The sequence of the model RefSeq transcript was modified relative to this genomic sequence to represent the inferred CDS: inserted 2 bases in 2 codons;Parent=rna-XM_012379094.1
NW_012160844.1	Gnomon	exon	432541	432602	.	-	.	ID=exon-XM_012379094.1-6;Dbxref=GeneID:105679203%2CGenbank:XM_012379094.1;Note=The sequence of the model RefSeq transcript was modified relative to this genomic sequence to represent the inferred CDS: inserted 2 bases in 2 codons;Parent=rna-XM_012379094.1
NW_012160844.1	Gnomon	exon	432278	432346	.	-	.	ID=exon-XM_012379094.1-7;Dbxref=GeneID:105679203%2CGenbank:XM_012379094.1;Note=The sequence of the model RefSeq transcript was modified relative to this genomic sequence to represent the inferred CDS: inserted 2 bases in 2 codons;Parent=rna-XM_012379094.1
NW_012160844.1	Gnomon	exon	432034	432202	.	-	.	ID=exon-XM_012379094.1-8;Dbxref=GeneID:105679203%2CGenbank:XM_012379094.1;Note=The sequence of the model RefSeq transcript was modified relative to this genomic sequence to represent the inferred CDS: inserted 2 bases in 2 codons;Parent=rna-XM_012379094.1
NW_012160844.1	Gnomon	exon	431806	431886	.	-	.	ID=exon-XM_012379094.1-9;Dbxref=GeneID:105679203%2CGenbank:XM_012379094.1;Note=The sequence of the model RefSeq transcript was modified relative to this genomic sequence to represent the inferred CDS: inserted 2 bases in 2 codons;Parent=rna-XM_012379094.1
NW_012160844.1	Gnomon	exon	437452	437574	.	-	.	ID=exon-XM_012379094.1-1;Dbxref=GeneID:105679203%2CGenbank:XM_012379094.1;Note=The sequence of the model RefSeq transcript was modified relative to this genomic sequence to represent the inferred CDS: inserted 2 bases in 2 codons;Parent=rna-XM_012379094.1
NW_012160844.1	Gnomon	CDS	43652	43679	.	+	0	Name=XP_012234480.1;ID=cds-XP_012234480.1;Dbxref=GeneID:105679173%2CGenbank:XP_012234480.1;Parent=rna-XM_012379057.1
NW_012160844.1	Gnomon	CDS	44929	45215	.	+	0	Name=XP_012234480.1;ID=cds-XP_012234480.1;Dbxref=GeneID:105679173%2CGenbank:XP_012234480.1;Parent=rna-XM_012379057.1
NW_012160844.1	Gnomon	CDS	45703	45960	.	+	0	Name=XP_012234480.1;ID=cds-XP_012234480.1;Dbxref=GeneID:105679173%2CGenbank:XP_012234480.1;Parent=rna-XM_012379057.1
NW_012160844.1	Gnomon	CDS	46578	46721	.	+	0	Name=XP_012234480.1;ID=cds-XP_012234480.1;Dbxref=GeneID:105679173%2CGenbank:XP_012234480.1;Parent=rna-XM_012379057.1
NW_012160844.1	Gnomon	CDS	47753	47819	.	+	0	Name=XP_012234480.1;ID=cds-XP_012234480.1;Dbxref=GeneID:105679173%2CGenbank:XP_012234480.1;Parent=rna-XM_012379057.1
NW_012160844.1	Gnomon	CDS	47943	48105	.	+	0	Name=XP_012234480.1;ID=cds-XP_012234480.1;Dbxref=GeneID:105679173%2CGenbank:XP_012234480.1;Parent=rna-XM_012379057.1
NW_012160844.1	Gnomon	CDS	48994	49064	.	+	0	Name=XP_012234480.1;ID=cds-XP_012234480.1;Dbxref=GeneID:105679173%2CGenbank:XP_012234480.1;Parent=rna-XM_012379057.1
NW_012160844.1	Gnomon	CDS	49385	49404	.	+	0	Name=XP_012234480.1;ID=cds-XP_012234480.1;Dbxref=GeneID:105679173%2CGenbank:XP_012234480.1;Parent=rna-XM_012379057.1
NW_012160844.1	Gnomon	CDS	50308	50406	.	+	0	Name=XP_012234480.1;ID=cds-XP_012234480.1;Dbxref=GeneID:105679173%2CGenbank:XP_012234480.1;Parent=rna-XM_012379057.1
NW_012160844.1	Gnomon	CDS	50708	50928	.	+	0	Name=XP_012234480.1;ID=cds-XP_012234480.1;Dbxref=GeneID:105679173%2CGenbank:XP_012234480.1;Parent=rna-XM_012379057.1
NW_012160844.1	Gnomon	CDS	51157	51266	.	+	0	Name=XP_012234480.1;ID=cds-XP_012234480.1;Dbxref=GeneID:105679173%2CGenbank:XP_012234480.1;Parent=rna-XM_012379057.1
NW_012160844.1	Gnomon	CDS	52737	52907	.	+	0	Name=XP_012234480.1;ID=cds-XP_012234480.1;Dbxref=GeneID:105679173%2CGenbank:XP_012234480.1;Parent=rna-XM_012379057.1
NW_012160844.1	Gnomon	CDS	53117	53193	.	+	0	Name=XP_012234480.1;ID=cds-XP_012234480.1;Dbxref=GeneID:105679173%2CGenbank:XP_012234480.1;Parent=rna-XM_012379057.1
NW_012160844.1	Gnomon	CDS	53340	53463	.	+	0	Name=XP_012234480.1;ID=cds-XP_012234480.1;Dbxref=GeneID:105679173%2CGenbank:XP_012234480.1;Parent=rna-XM_012379057.1
NW_012160844.1	Gnomon	CDS	53536	53855	.	+	0	Name=XP_012234480.1;ID=cds-XP_012234480.1;Dbxref=GeneID:105679173%2CGenbank:XP_012234480.1;Parent=rna-XM_012379057.1
NW_012160844.1	Gnomon	lnc_RNA	2667968	2669720	.	-	.	Name=XR_001101806.1;ID=rna-XR_001101806.1;Dbxref=GeneID:105679149%2CGenbank:XR_001101806.1;Parent=gene-LOC105679149
NW_012160844.1	Gnomon	mRNA	1397235	1408085	.	+	.	Name=XM_012378840.1;ID=rna-XM_012378840.1;Dbxref=GeneID:105679063%2CGenbank:XM_012378840.1;Parent=gene-LOC105679063
NW_012160844.1	Gnomon	mRNA	2617632	2620142	.	-	.	Name=XM_012378986.1;ID=rna-XM_012378986.1;Dbxref=GeneID:105679136%2CGenbank:XM_012378986.1;Parent=gene-LOC105679136
NW_012160844.1	Gnomon	mRNA	2412865	2419766	.	+	.	Name=XM_012379081.1;ID=rna-XM_012379081.1;Dbxref=GeneID:105679194%2CGenbank:XM_012379081.1;Parent=gene-LOC105679194
NW_012160844.1	Gnomon	exon	1425548	1425629	.	-	.	ID=exon-XM_012378854.1-3;Dbxref=GeneID:105679072%2CGenbank:XM_012378854.1;Parent=rna-XM_012378854.1
NW_012160844.1	Gnomon	exon	1424895	1425222	.	-	.	ID=exon-XM_012378854.1-4;Dbxref=GeneID:105679072%2CGenbank:XM_012378854.1;Parent=rna-XM_012378854.1
NW_012160844.1	Gnomon	exon	1425965	1426422	.	-	.	ID=exon-XM_012378854.1-1;Dbxref=GeneID:105679072%2CGenbank:XM_012378854.1;Parent=rna-XM_012378854.1
NW_012160844.1	Gnomon	exon	1425797	1425849	.	-	.	ID=exon-XM_012378854.1-2;Dbxref=GeneID:105679072%2CGenbank:XM_012378854.1;Parent=rna-XM_012378854.1
NW_012160844.1	Gnomon	exon	1424362	1424424	.	-	.	ID=exon-XM_012378854.1-7;Dbxref=GeneID:105679072%2CGenbank:XM_012378854.1;Parent=rna-XM_012378854.1
NW_012160844.1	Gnomon	exon	1423188	1424122	.	-	.	ID=exon-XM_012378854.1-8;Dbxref=GeneID:105679072%2CGenbank:XM_012378854.1;Parent=rna-XM_012378854.1
NW_012160844.1	Gnomon	exon	1424683	1424771	.	-	.	ID=exon-XM_012378854.1-5;Dbxref=GeneID:105679072%2CGenbank:XM_012378854.1;Parent=rna-XM_012378854.1
NW_012160844.1	Gnomon	exon	1424579	1424620	.	-	.	ID=exon-XM_012378854.1-6;Dbxref=GeneID:105679072%2CGenbank:XM_012378854.1;Parent=rna-XM_012378854.1
NW_012160844.1	Gnomon	CDS	2139055	2139411	.	-	0	Name=XP_012234387.1;ID=cds-XP_012234387.1;Dbxref=GeneID:105679127%2CGenbank:XP_012234387.1;Parent=rna-XM_012378964.1
NW_012160844.1	Gnomon	CDS	2138657	2138913	.	-	0	Name=XP_012234387.1;ID=cds-XP_012234387.1;Dbxref=GeneID:105679127%2CGenbank:XP_012234387.1;Parent=rna-XM_012378964.1
NW_012160844.1	Gnomon	CDS	2138453	2138582	.	-	0	Name=XP_012234387.1;ID=cds-XP_012234387.1;Dbxref=GeneID:105679127%2CGenbank:XP_012234387.1;Parent=rna-XM_012378964.1
NW_012160844.1	Gnomon	exon	1149920	1150364	.	-	.	ID=exon-XM_012379047.1-4;Dbxref=GeneID:105679167%2CGenbank:XM_012379047.1;Parent=rna-XM_012379047.1
NW_012160844.1	Gnomon	exon	1333066	1333350	.	+	.	ID=exon-XM_012379136.1-7;Dbxref=GeneID:105679225%2CGenbank:XM_012379136.1;Parent=rna-XM_012379136.1
NW_012160844.1	Gnomon	exon	1148451	1149039	.	-	.	ID=exon-XM_012379047.1-5;Dbxref=GeneID:105679167%2CGenbank:XM_012379047.1;Parent=rna-XM_012379047.1
NW_012160844.1	Gnomon	exon	1150781	1151250	.	-	.	ID=exon-XM_012379047.1-2;Dbxref=GeneID:105679167%2CGenbank:XM_012379047.1;Parent=rna-XM_012379047.1
NW_012160844.1	Gnomon	exon	1332512	1332734	.	+	.	ID=exon-XM_012379136.1-5;Dbxref=GeneID:105679225%2CGenbank:XM_012379136.1;Parent=rna-XM_012379136.1
NW_012160844.1	Gnomon	exon	1150453	1150716	.	-	.	ID=exon-XM_012379047.1-3;Dbxref=GeneID:105679167%2CGenbank:XM_012379047.1;Parent=rna-XM_012379047.1
NW_012160844.1	Gnomon	exon	1332808	1332976	.	+	.	ID=exon-XM_012379136.1-6;Dbxref=GeneID:105679225%2CGenbank:XM_012379136.1;Parent=rna-XM_012379136.1
NW_012160844.1	Gnomon	exon	1331968	1332303	.	+	.	ID=exon-XM_012379136.1-3;Dbxref=GeneID:105679225%2CGenbank:XM_012379136.1;Parent=rna-XM_012379136.1
NW_012160844.1	Gnomon	exon	1332385	1332450	.	+	.	ID=exon-XM_012379136.1-4;Dbxref=GeneID:105679225%2CGenbank:XM_012379136.1;Parent=rna-XM_012379136.1
NW_012160844.1	Gnomon	exon	1330623	1330858	.	+	.	ID=exon-XM_012379136.1-1;Dbxref=GeneID:105679225%2CGenbank:XM_012379136.1;Parent=rna-XM_012379136.1
NW_012160844.1	Gnomon	exon	1331286	1331877	.	+	.	ID=exon-XM_012379136.1-2;Dbxref=GeneID:105679225%2CGenbank:XM_012379136.1;Parent=rna-XM_012379136.1
NW_012160844.1	Gnomon	exon	1151845	1152109	.	-	.	ID=exon-XM_012379047.1-1;Dbxref=GeneID:105679167%2CGenbank:XM_012379047.1;Parent=rna-XM_012379047.1
NW_012160844.1	Gnomon	transcript	2267557	2291333	.	-	.	Name=XR_001101807.1;ID=rna-XR_001101807.1;Dbxref=GeneID:105679151%2CGenbank:XR_001101807.1;Parent=gene-LOC105679151
NW_012160844.1	Gnomon	CDS	43652	43679	.	+	0	Name=XP_012234481.1;ID=cds-XP_012234481.1;Dbxref=GeneID:105679173%2CGenbank:XP_012234481.1;Parent=rna-XM_012379058.1
NW_012160844.1	Gnomon	CDS	44929	45215	.	+	0	Name=XP_012234481.1;ID=cds-XP_012234481.1;Dbxref=GeneID:105679173%2CGenbank:XP_012234481.1;Parent=rna-XM_012379058.1
NW_012160844.1	Gnomon	CDS	45703	45960	.	+	0	Name=XP_012234481.1;ID=cds-XP_012234481.1;Dbxref=GeneID:105679173%2CGenbank:XP_012234481.1;Parent=rna-XM_012379058.1
NW_012160844.1	Gnomon	CDS	46578	46721	.	+	0	Name=XP_012234481.1;ID=cds-XP_012234481.1;Dbxref=GeneID:105679173%2CGenbank:XP_012234481.1;Parent=rna-XM_012379058.1
NW_012160844.1	Gnomon	CDS	47753	47819	.	+	0	Name=XP_012234481.1;ID=cds-XP_012234481.1;Dbxref=GeneID:105679173%2CGenbank:XP_012234481.1;Parent=rna-XM_012379058.1
NW_012160844.1	Gnomon	CDS	47943	48105	.	+	0	Name=XP_012234481.1;ID=cds-XP_012234481.1;Dbxref=GeneID:105679173%2CGenbank:XP_012234481.1;Parent=rna-XM_012379058.1
NW_012160844.1	Gnomon	CDS	48994	49064	.	+	0	Name=XP_012234481.1;ID=cds-XP_012234481.1;Dbxref=GeneID:105679173%2CGenbank:XP_012234481.1;Parent=rna-XM_012379058.1
NW_012160844.1	Gnomon	CDS	49385	49404	.	+	0	Name=XP_012234481.1;ID=cds-XP_012234481.1;Dbxref=GeneID:105679173%2CGenbank:XP_012234481.1;Parent=rna-XM_012379058.1
NW_012160844.1	Gnomon	CDS	50308	50406	.	+	0	Name=XP_012234481.1;ID=cds-XP_012234481.1;Dbxref=GeneID:105679173%2CGenbank:XP_012234481.1;Parent=rna-XM_012379058.1
NW_012160844.1	Gnomon	CDS	50708	50928	.	+	0	Name=XP_012234481.1;ID=cds-XP_012234481.1;Dbxref=GeneID:105679173%2CGenbank:XP_012234481.1;Parent=rna-XM_012379058.1
NW_012160844.1	Gnomon	CDS	51157	51266	.	+	0	Name=XP_012234481.1;ID=cds-XP_012234481.1;Dbxref=GeneID:105679173%2CGenbank:XP_012234481.1;Parent=rna-XM_012379058.1
NW_012160844.1	Gnomon	CDS	52737	52907	.	+	0	Name=XP_012234481.1;ID=cds-XP_012234481.1;Dbxref=GeneID:105679173%2CGenbank:XP_012234481.1;Parent=rna-XM_012379058.1
NW_012160844.1	Gnomon	CDS	53117	53193	.	+	0	Name=XP_012234481.1;ID=cds-XP_012234481.1;Dbxref=GeneID:105679173%2CGenbank:XP_012234481.1;Parent=rna-XM_012379058.1
NW_012160844.1	Gnomon	CDS	53340	53463	.	+	0	Name=XP_012234481.1;ID=cds-XP_012234481.1;Dbxref=GeneID:105679173%2CGenbank:XP_012234481.1;Parent=rna-XM_012379058.1
NW_012160844.1	Gnomon	CDS	53536	53855	.	+	0	Name=XP_012234481.1;ID=cds-XP_012234481.1;Dbxref=GeneID:105679173%2CGenbank:XP_012234481.1;Parent=rna-XM_012379058.1
NW_012160844.1	Gnomon	mRNA	2617632	2620329	.	-	.	Name=XM_012378985.1;ID=rna-XM_012378985.1;Dbxref=GeneID:105679136%2CGenbank:XM_012378985.1;Parent=gene-LOC105679136
NW_012160844.1	Gnomon	mRNA	2121233	2126820	.	-	.	Name=XM_012379082.1;ID=rna-XM_012379082.1;Dbxref=GeneID:105679196%2CGenbank:XM_012379082.1;Parent=gene-LOC105679196
NW_012160844.1	Gnomon	CDS	2137451	2137493	.	+	0	Name=XP_012234388.1;ID=cds-XP_012234388.1;Dbxref=GeneID:105679128%2CGenbank:XP_012234388.1;Parent=rna-XM_012378965.1
NW_012160844.1	Gnomon	CDS	2137578	2137729	.	+	0	Name=XP_012234388.1;ID=cds-XP_012234388.1;Dbxref=GeneID:105679128%2CGenbank:XP_012234388.1;Parent=rna-XM_012378965.1
NW_012160844.1	Gnomon	CDS	2137881	2138222	.	+	0	Name=XP_012234388.1;ID=cds-XP_012234388.1;Dbxref=GeneID:105679128%2CGenbank:XP_012234388.1;Parent=rna-XM_012378965.1
NW_012160844.1	Gnomon	exon	1918138	1918494	.	+	.	ID=exon-XM_012379024.1-10;Dbxref=GeneID:105679157%2CGenbank:XM_012379024.1;Parent=rna-XM_012379024.1
NW_012160844.1	Gnomon	exon	1918717	1919020	.	+	.	ID=exon-XM_012379024.1-11;Dbxref=GeneID:105679157%2CGenbank:XM_012379024.1;Parent=rna-XM_012379024.1
NW_012160844.1	Gnomon	exon	1919237	1919560	.	+	.	ID=exon-XM_012379024.1-12;Dbxref=GeneID:105679157%2CGenbank:XM_012379024.1;Parent=rna-XM_012379024.1
NW_012160844.1	Gnomon	exon	1919696	1920297	.	+	.	ID=exon-XM_012379024.1-13;Dbxref=GeneID:105679157%2CGenbank:XM_012379024.1;Parent=rna-XM_012379024.1
NW_012160844.1	Gnomon	exon	1920405	1921058	.	+	.	ID=exon-XM_012379024.1-14;Dbxref=GeneID:105679157%2CGenbank:XM_012379024.1;Parent=rna-XM_012379024.1
NW_012160844.1	Gnomon	exon	1921248	1922719	.	+	.	ID=exon-XM_012379024.1-15;Dbxref=GeneID:105679157%2CGenbank:XM_012379024.1;Parent=rna-XM_012379024.1
NW_012160844.1	Gnomon	exon	1922867	1923292	.	+	.	ID=exon-XM_012379024.1-16;Dbxref=GeneID:105679157%2CGenbank:XM_012379024.1;Parent=rna-XM_012379024.1
NW_012160844.1	Gnomon	exon	1923438	1923661	.	+	.	ID=exon-XM_012379024.1-17;Dbxref=GeneID:105679157%2CGenbank:XM_012379024.1;Parent=rna-XM_012379024.1
NW_012160844.1	Gnomon	exon	1923719	1924189	.	+	.	ID=exon-XM_012379024.1-18;Dbxref=GeneID:105679157%2CGenbank:XM_012379024.1;Parent=rna-XM_012379024.1
NW_012160844.1	Gnomon	exon	1924297	1924660	.	+	.	ID=exon-XM_012379024.1-19;Dbxref=GeneID:105679157%2CGenbank:XM_012379024.1;Parent=rna-XM_012379024.1
NW_012160844.1	Gnomon	exon	1180374	1180560	.	-	.	ID=exon-XM_012378877.1-2;Dbxref=GeneID:105679087%2CGenbank:XM_012378877.1;Parent=rna-XM_012378877.1
NW_012160844.1	Gnomon	exon	1180689	1180965	.	-	.	ID=exon-XM_012378877.1-1;Dbxref=GeneID:105679087%2CGenbank:XM_012378877.1;Parent=rna-XM_012378877.1
NW_012160844.1	Gnomon	CDS	11784	11786	.	+	0	Name=XP_012234482.1;ID=cds-XP_012234482.1;Dbxref=GeneID:105679174%2CGenbank:XP_012234482.1;Parent=rna-XM_012379059.1
NW_012160844.1	Gnomon	CDS	12391	12713	.	+	0	Name=XP_012234482.1;ID=cds-XP_012234482.1;Dbxref=GeneID:105679174%2CGenbank:XP_012234482.1;Parent=rna-XM_012379059.1
NW_012160844.1	Gnomon	CDS	12916	13167	.	+	0	Name=XP_012234482.1;ID=cds-XP_012234482.1;Dbxref=GeneID:105679174%2CGenbank:XP_012234482.1;Parent=rna-XM_012379059.1
NW_012160844.1	Gnomon	CDS	13237	13375	.	+	0	Name=XP_012234482.1;ID=cds-XP_012234482.1;Dbxref=GeneID:105679174%2CGenbank:XP_012234482.1;Parent=rna-XM_012379059.1
NW_012160844.1	Gnomon	CDS	14784	14983	.	+	0	Name=XP_012234482.1;ID=cds-XP_012234482.1;Dbxref=GeneID:105679174%2CGenbank:XP_012234482.1;Parent=rna-XM_012379059.1
NW_012160844.1	Gnomon	CDS	15541	15670	.	+	0	Name=XP_012234482.1;ID=cds-XP_012234482.1;Dbxref=GeneID:105679174%2CGenbank:XP_012234482.1;Parent=rna-XM_012379059.1
NW_012160844.1	Gnomon	transcript	2270545	2291332	.	-	.	Name=XR_001101808.1;ID=rna-XR_001101808.1;Dbxref=GeneID:105679151%2CGenbank:XR_001101808.1;Parent=gene-LOC105679151
NW_012160844.1	Gnomon	exon	1925561	1927441	.	+	.	ID=exon-XM_012379024.1-20;Dbxref=GeneID:105679157%2CGenbank:XM_012379024.1;Parent=rna-XM_012379024.1
NW_012160844.1	Gnomon	CDS	72619	72621	.	-	0	Name=XP_012234242.1;ID=cds-XP_012234242.1;Dbxref=GeneID:105679043%2CGenbank:XP_012234242.1;Parent=rna-XM_012378819.1
NW_012160844.1	Gnomon	CDS	71668	71987	.	-	0	Name=XP_012234242.1;ID=cds-XP_012234242.1;Dbxref=GeneID:105679043%2CGenbank:XP_012234242.1;Parent=rna-XM_012378819.1
NW_012160844.1	Gnomon	CDS	71214	71465	.	-	0	Name=XP_012234242.1;ID=cds-XP_012234242.1;Dbxref=GeneID:105679043%2CGenbank:XP_012234242.1;Parent=rna-XM_012378819.1
NW_012160844.1	Gnomon	CDS	71009	71144	.	-	0	Name=XP_012234242.1;ID=cds-XP_012234242.1;Dbxref=GeneID:105679043%2CGenbank:XP_012234242.1;Parent=rna-XM_012378819.1
NW_012160844.1	Gnomon	CDS	69763	69962	.	-	0	Name=XP_012234242.1;ID=cds-XP_012234242.1;Dbxref=GeneID:105679043%2CGenbank:XP_012234242.1;Parent=rna-XM_012378819.1
NW_012160844.1	Gnomon	CDS	69256	69358	.	-	0	Name=XP_012234242.1;ID=cds-XP_012234242.1;Dbxref=GeneID:105679043%2CGenbank:XP_012234242.1;Parent=rna-XM_012378819.1
NW_012160844.1	Gnomon	mRNA	2601547	2605662	.	-	.	Name=XM_012378988.1;ID=rna-XM_012378988.1;Dbxref=GeneID:105679139%2CGenbank:XM_012378988.1;Parent=gene-LOC105679139
NW_012160844.1	Gnomon	mRNA	2760711	2767510	.	+	.	Name=XM_012379087.1;ID=rna-XM_012379087.1;Dbxref=GeneID:105679198%2CGenbank:XM_012379087.1;Parent=gene-LOC105679198
NW_012160844.1	Gnomon	exon	2678040	2678123	.	+	.	ID=exon-XM_012379123.1-16;Dbxref=GeneID:105679216%2CGenbank:XM_012379123.1;Parent=rna-XM_012379123.1
NW_012160844.1	Gnomon	exon	2678201	2678293	.	+	.	ID=exon-XM_012379123.1-17;Dbxref=GeneID:105679216%2CGenbank:XM_012379123.1;Parent=rna-XM_012379123.1
NW_012160844.1	Gnomon	exon	2678372	2678498	.	+	.	ID=exon-XM_012379123.1-18;Dbxref=GeneID:105679216%2CGenbank:XM_012379123.1;Parent=rna-XM_012379123.1
NW_012160844.1	Gnomon	exon	2678734	2679301	.	+	.	ID=exon-XM_012379123.1-19;Dbxref=GeneID:105679216%2CGenbank:XM_012379123.1;Parent=rna-XM_012379123.1
NW_012160844.1	Gnomon	mRNA	1398650	1408085	.	+	.	Name=XM_012378842.1;ID=rna-XM_012378842.1;Dbxref=GeneID:105679063%2CGenbank:XM_012378842.1;Parent=gene-LOC105679063
NW_012160844.1	Gnomon	exon	2676654	2676829	.	+	.	ID=exon-XM_012379123.1-12;Dbxref=GeneID:105679216%2CGenbank:XM_012379123.1;Parent=rna-XM_012379123.1
NW_012160844.1	Gnomon	exon	2677034	2677238	.	+	.	ID=exon-XM_012379123.1-13;Dbxref=GeneID:105679216%2CGenbank:XM_012379123.1;Parent=rna-XM_012379123.1
NW_012160844.1	Gnomon	exon	2677323	2677506	.	+	.	ID=exon-XM_012379123.1-14;Dbxref=GeneID:105679216%2CGenbank:XM_012379123.1;Parent=rna-XM_012379123.1
NW_012160844.1	Gnomon	exon	2677675	2677952	.	+	.	ID=exon-XM_012379123.1-15;Dbxref=GeneID:105679216%2CGenbank:XM_012379123.1;Parent=rna-XM_012379123.1
NW_012160844.1	Gnomon	exon	2676146	2676213	.	+	.	ID=exon-XM_012379123.1-10;Dbxref=GeneID:105679216%2CGenbank:XM_012379123.1;Parent=rna-XM_012379123.1
NW_012160844.1	Gnomon	exon	2676323	2676469	.	+	.	ID=exon-XM_012379123.1-11;Dbxref=GeneID:105679216%2CGenbank:XM_012379123.1;Parent=rna-XM_012379123.1
NW_012160844.1	Gnomon	exon	2782581	2783001	.	-	.	ID=exon-XR_001101805.1-1;Dbxref=GeneID:105679145%2CGenbank:XR_001101805.1;Parent=rna-XR_001101805.1
NW_012160844.1	Gnomon	exon	2779880	2779957	.	-	.	ID=exon-XR_001101805.1-2;Dbxref=GeneID:105679145%2CGenbank:XR_001101805.1;Parent=rna-XR_001101805.1
NW_012160844.1	Gnomon	exon	1424579	1424620	.	-	.	ID=exon-XM_012378853.1-6;Dbxref=GeneID:105679072%2CGenbank:XM_012378853.1;Parent=rna-XM_012378853.1
NW_012160844.1	Gnomon	exon	1423188	1424424	.	-	.	ID=exon-XM_012378853.1-7;Dbxref=GeneID:105679072%2CGenbank:XM_012378853.1;Parent=rna-XM_012378853.1
NW_012160844.1	Gnomon	exon	1425965	1426421	.	-	.	ID=exon-XM_012378853.1-1;Dbxref=GeneID:105679072%2CGenbank:XM_012378853.1;Parent=rna-XM_012378853.1
NW_012160844.1	Gnomon	exon	1425797	1425849	.	-	.	ID=exon-XM_012378853.1-2;Dbxref=GeneID:105679072%2CGenbank:XM_012378853.1;Parent=rna-XM_012378853.1
NW_012160844.1	Gnomon	exon	1425548	1425629	.	-	.	ID=exon-XM_012378853.1-3;Dbxref=GeneID:105679072%2CGenbank:XM_012378853.1;Parent=rna-XM_012378853.1
NW_012160844.1	Gnomon	exon	1424895	1425222	.	-	.	ID=exon-XM_012378853.1-4;Dbxref=GeneID:105679072%2CGenbank:XM_012378853.1;Parent=rna-XM_012378853.1
NW_012160844.1	Gnomon	exon	1424683	1424771	.	-	.	ID=exon-XM_012378853.1-5;Dbxref=GeneID:105679072%2CGenbank:XM_012378853.1;Parent=rna-XM_012378853.1
NW_012160844.1	Gnomon	CDS	18756	18758	.	+	0	Name=XP_012234483.1;ID=cds-XP_012234483.1;Dbxref=GeneID:105679175%2CGenbank:XP_012234483.1;Parent=rna-XM_012379060.1
NW_012160844.1	Gnomon	CDS	19359	19678	.	+	0	Name=XP_012234483.1;ID=cds-XP_012234483.1;Dbxref=GeneID:105679175%2CGenbank:XP_012234483.1;Parent=rna-XM_012379060.1
NW_012160844.1	Gnomon	CDS	19884	20138	.	+	0	Name=XP_012234483.1;ID=cds-XP_012234483.1;Dbxref=GeneID:105679175%2CGenbank:XP_012234483.1;Parent=rna-XM_012379060.1
NW_012160844.1	Gnomon	CDS	20211	20358	.	+	0	Name=XP_012234483.1;ID=cds-XP_012234483.1;Dbxref=GeneID:105679175%2CGenbank:XP_012234483.1;Parent=rna-XM_012379060.1
NW_012160844.1	Gnomon	CDS	22142	22341	.	+	0	Name=XP_012234483.1;ID=cds-XP_012234483.1;Dbxref=GeneID:105679175%2CGenbank:XP_012234483.1;Parent=rna-XM_012379060.1
NW_012160844.1	Gnomon	CDS	22732	22834	.	+	0	Name=XP_012234483.1;ID=cds-XP_012234483.1;Dbxref=GeneID:105679175%2CGenbank:XP_012234483.1;Parent=rna-XM_012379060.1
NW_012160844.1	Gnomon	CDS	2480552	2480846	.	+	0	Name=XP_012234243.1;ID=cds-XP_012234243.1;Dbxref=GeneID:105679044%2CGenbank:XP_012234243.1;Parent=rna-XM_012378820.1
NW_012160844.1	Gnomon	CDS	2481170	2481258	.	+	0	Name=XP_012234243.1;ID=cds-XP_012234243.1;Dbxref=GeneID:105679044%2CGenbank:XP_012234243.1;Parent=rna-XM_012378820.1
NW_012160844.1	Gnomon	CDS	2481512	2482282	.	+	0	Name=XP_012234243.1;ID=cds-XP_012234243.1;Dbxref=GeneID:105679044%2CGenbank:XP_012234243.1;Parent=rna-XM_012378820.1
NW_012160844.1	Gnomon	mRNA	2760711	2767510	.	+	.	Name=XM_012379088.1;ID=rna-XM_012379088.1;Dbxref=GeneID:105679198%2CGenbank:XM_012379088.1;Parent=gene-LOC105679198
NW_012160844.1	Gnomon	mRNA	1398650	1408085	.	+	.	Name=XM_012378841.1;ID=rna-XM_012378841.1;Dbxref=GeneID:105679063%2CGenbank:XM_012378841.1;Parent=gene-LOC105679063
NW_012160844.1	Gnomon	mRNA	2608905	2616020	.	+	.	Name=XM_012378987.1;ID=rna-XM_012378987.1;Dbxref=GeneID:105679137%2CGenbank:XM_012378987.1;Note=The sequence of the model RefSeq transcript was modified relative to this genomic sequence to represent the inferred CDS: inserted 1 base in 1 codon;Parent=gene-LOC105679137
NW_012160844.1	Gnomon	CDS	1649838	1649840	.	+	0	Name=XP_012234244.1;ID=cds-XP_012234244.1;Dbxref=GeneID:105679047%2CGenbank:XP_012234244.1;Parent=rna-XM_012378821.1
NW_012160844.1	Gnomon	CDS	1655561	1655686	.	+	0	Name=XP_012234244.1;ID=cds-XP_012234244.1;Dbxref=GeneID:105679047%2CGenbank:XP_012234244.1;Parent=rna-XM_012378821.1
NW_012160844.1	Gnomon	CDS	1655866	1655955	.	+	0	Name=XP_012234244.1;ID=cds-XP_012234244.1;Dbxref=GeneID:105679047%2CGenbank:XP_012234244.1;Parent=rna-XM_012378821.1
NW_012160844.1	Gnomon	CDS	1656056	1656150	.	+	0	Name=XP_012234244.1;ID=cds-XP_012234244.1;Dbxref=GeneID:105679047%2CGenbank:XP_012234244.1;Parent=rna-XM_012378821.1
NW_012160844.1	Gnomon	CDS	1656277	1656454	.	+	0	Name=XP_012234244.1;ID=cds-XP_012234244.1;Dbxref=GeneID:105679047%2CGenbank:XP_012234244.1;Parent=rna-XM_012378821.1
NW_012160844.1	Gnomon	CDS	1656534	1656696	.	+	0	Name=XP_012234244.1;ID=cds-XP_012234244.1;Dbxref=GeneID:105679047%2CGenbank:XP_012234244.1;Parent=rna-XM_012378821.1
NW_012160844.1	Gnomon	CDS	1656774	1656881	.	+	0	Name=XP_012234244.1;ID=cds-XP_012234244.1;Dbxref=GeneID:105679047%2CGenbank:XP_012234244.1;Parent=rna-XM_012378821.1
NW_012160844.1	Gnomon	CDS	1657153	1657281	.	+	0	Name=XP_012234244.1;ID=cds-XP_012234244.1;Dbxref=GeneID:105679047%2CGenbank:XP_012234244.1;Parent=rna-XM_012378821.1
NW_012160844.1	Gnomon	CDS	1657539	1657735	.	+	0	Name=XP_012234244.1;ID=cds-XP_012234244.1;Dbxref=GeneID:105679047%2CGenbank:XP_012234244.1;Parent=rna-XM_012378821.1
NW_012160844.1	Gnomon	CDS	1658080	1658247	.	+	0	Name=XP_012234244.1;ID=cds-XP_012234244.1;Dbxref=GeneID:105679047%2CGenbank:XP_012234244.1;Parent=rna-XM_012378821.1
NW_012160844.1	Gnomon	CDS	1673883	1674053	.	+	0	Name=XP_012234244.1;ID=cds-XP_012234244.1;Dbxref=GeneID:105679047%2CGenbank:XP_012234244.1;Parent=rna-XM_012378821.1
NW_012160844.1	Gnomon	CDS	1674130	1674296	.	+	0	Name=XP_012234244.1;ID=cds-XP_012234244.1;Dbxref=GeneID:105679047%2CGenbank:XP_012234244.1;Parent=rna-XM_012378821.1
NW_012160844.1	Gnomon	CDS	1674873	1675086	.	+	0	Name=XP_012234244.1;ID=cds-XP_012234244.1;Dbxref=GeneID:105679047%2CGenbank:XP_012234244.1;Parent=rna-XM_012378821.1
NW_012160844.1	Gnomon	CDS	1675580	1675810	.	+	0	Name=XP_012234244.1;ID=cds-XP_012234244.1;Dbxref=GeneID:105679047%2CGenbank:XP_012234244.1;Parent=rna-XM_012378821.1
NW_012160844.1	Gnomon	CDS	1675892	1676176	.	+	0	Name=XP_012234244.1;ID=cds-XP_012234244.1;Dbxref=GeneID:105679047%2CGenbank:XP_012234244.1;Parent=rna-XM_012378821.1
NW_012160844.1	Gnomon	CDS	1676453	1676608	.	+	0	Name=XP_012234244.1;ID=cds-XP_012234244.1;Dbxref=GeneID:105679047%2CGenbank:XP_012234244.1;Parent=rna-XM_012378821.1
NW_012160844.1	Gnomon	CDS	1676682	1676821	.	+	0	Name=XP_012234244.1;ID=cds-XP_012234244.1;Dbxref=GeneID:105679047%2CGenbank:XP_012234244.1;Parent=rna-XM_012378821.1
NW_012160844.1	Gnomon	CDS	1676909	1677060	.	+	0	Name=XP_012234244.1;ID=cds-XP_012234244.1;Dbxref=GeneID:105679047%2CGenbank:XP_012234244.1;Parent=rna-XM_012378821.1
NW_012160844.1	Gnomon	CDS	1677147	1677491	.	+	0	Name=XP_012234244.1;ID=cds-XP_012234244.1;Dbxref=GeneID:105679047%2CGenbank:XP_012234244.1;Parent=rna-XM_012378821.1
NW_012160844.1	Gnomon	CDS	1677576	1677911	.	+	0	Name=XP_012234244.1;ID=cds-XP_012234244.1;Dbxref=GeneID:105679047%2CGenbank:XP_012234244.1;Parent=rna-XM_012378821.1
NW_012160844.1	Gnomon	CDS	1678164	1678240	.	+	0	Name=XP_012234244.1;ID=cds-XP_012234244.1;Dbxref=GeneID:105679047%2CGenbank:XP_012234244.1;Parent=rna-XM_012378821.1
NW_012160844.1	Gnomon	exon	2698348	2698840	.	-	.	ID=exon-XM_012379069.1-1;Dbxref=GeneID:105679182%2CGenbank:XM_012379069.1;Parent=rna-XM_012379069.1
NW_012160844.1	Gnomon	exon	2159411	2160106	.	-	.	ID=exon-XM_012378805.1-3;Dbxref=GeneID:105679033%2CGenbank:XM_012378805.1;Parent=rna-XM_012378805.1
NW_012160844.1	Gnomon	exon	2690051	2691513	.	-	.	ID=exon-XM_012379069.1-2;Dbxref=GeneID:105679182%2CGenbank:XM_012379069.1;Parent=rna-XM_012379069.1
NW_012160844.1	Gnomon	exon	2689704	2689799	.	-	.	ID=exon-XM_012379069.1-3;Dbxref=GeneID:105679182%2CGenbank:XM_012379069.1;Parent=rna-XM_012379069.1
NW_012160844.1	Gnomon	exon	2689492	2689621	.	-	.	ID=exon-XM_012379069.1-4;Dbxref=GeneID:105679182%2CGenbank:XM_012379069.1;Parent=rna-XM_012379069.1
NW_012160844.1	Gnomon	exon	2689267	2689421	.	-	.	ID=exon-XM_012379069.1-5;Dbxref=GeneID:105679182%2CGenbank:XM_012379069.1;Parent=rna-XM_012379069.1
NW_012160844.1	Gnomon	exon	2689079	2689186	.	-	.	ID=exon-XM_012379069.1-6;Dbxref=GeneID:105679182%2CGenbank:XM_012379069.1;Parent=rna-XM_012379069.1
NW_012160844.1	Gnomon	exon	2685632	2688734	.	-	.	ID=exon-XM_012379069.1-7;Dbxref=GeneID:105679182%2CGenbank:XM_012379069.1;Parent=rna-XM_012379069.1
NW_012160844.1	Gnomon	exon	2161227	2161328	.	-	.	ID=exon-XM_012378805.1-1;Dbxref=GeneID:105679033%2CGenbank:XM_012378805.1;Parent=rna-XM_012378805.1
NW_012160844.1	Gnomon	exon	2160221	2160709	.	-	.	ID=exon-XM_012378805.1-2;Dbxref=GeneID:105679033%2CGenbank:XM_012378805.1;Parent=rna-XM_012378805.1
NW_012160844.1	Gnomon	exon	631758	631899	.	-	.	ID=exon-XM_012378976.1-6;Dbxref=GeneID:105679130%2CGenbank:XM_012378976.1;Parent=rna-XM_012378976.1
NW_012160844.1	Gnomon	exon	628820	631437	.	-	.	ID=exon-XM_012378976.1-7;Dbxref=GeneID:105679130%2CGenbank:XM_012378976.1;Parent=rna-XM_012378976.1
NW_012160844.1	Gnomon	exon	634499	634607	.	-	.	ID=exon-XM_012378976.1-4;Dbxref=GeneID:105679130%2CGenbank:XM_012378976.1;Parent=rna-XM_012378976.1
NW_012160844.1	Gnomon	exon	632516	632626	.	-	.	ID=exon-XM_012378976.1-5;Dbxref=GeneID:105679130%2CGenbank:XM_012378976.1;Parent=rna-XM_012378976.1
NW_012160844.1	Gnomon	CDS	18756	18758	.	+	0	Name=XP_012234484.1;ID=cds-XP_012234484.1;Dbxref=GeneID:105679175%2CGenbank:XP_012234484.1;Parent=rna-XM_012379061.1
NW_012160844.1	Gnomon	CDS	19359	19554	.	+	0	Name=XP_012234484.1;ID=cds-XP_012234484.1;Dbxref=GeneID:105679175%2CGenbank:XP_012234484.1;Parent=rna-XM_012379061.1
NW_012160844.1	Gnomon	CDS	19624	19678	.	+	0	Name=XP_012234484.1;ID=cds-XP_012234484.1;Dbxref=GeneID:105679175%2CGenbank:XP_012234484.1;Parent=rna-XM_012379061.1
NW_012160844.1	Gnomon	CDS	19884	20138	.	+	0	Name=XP_012234484.1;ID=cds-XP_012234484.1;Dbxref=GeneID:105679175%2CGenbank:XP_012234484.1;Parent=rna-XM_012379061.1
NW_012160844.1	Gnomon	CDS	20211	20358	.	+	0	Name=XP_012234484.1;ID=cds-XP_012234484.1;Dbxref=GeneID:105679175%2CGenbank:XP_012234484.1;Parent=rna-XM_012379061.1
NW_012160844.1	Gnomon	CDS	22142	22341	.	+	0	Name=XP_012234484.1;ID=cds-XP_012234484.1;Dbxref=GeneID:105679175%2CGenbank:XP_012234484.1;Parent=rna-XM_012379061.1
NW_012160844.1	Gnomon	CDS	22732	22834	.	+	0	Name=XP_012234484.1;ID=cds-XP_012234484.1;Dbxref=GeneID:105679175%2CGenbank:XP_012234484.1;Parent=rna-XM_012379061.1
NW_012160844.1	Gnomon	exon	635304	636120	.	-	.	ID=exon-XM_012378976.1-2;Dbxref=GeneID:105679130%2CGenbank:XM_012378976.1;Parent=rna-XM_012378976.1
NW_012160844.1	Gnomon	exon	634811	634921	.	-	.	ID=exon-XM_012378976.1-3;Dbxref=GeneID:105679130%2CGenbank:XM_012378976.1;Parent=rna-XM_012378976.1
NW_012160844.1	Gnomon	exon	651618	652858	.	-	.	ID=exon-XM_012378976.1-1;Dbxref=GeneID:105679130%2CGenbank:XM_012378976.1;Parent=rna-XM_012378976.1
NW_012160844.1	Gnomon	exon	807958	808051	.	+	.	ID=exon-XM_012378905.1-1;Dbxref=GeneID:105679100%2CGenbank:XM_012378905.1;Parent=rna-XM_012378905.1
NW_012160844.1	Gnomon	exon	809613	809721	.	+	.	ID=exon-XM_012378905.1-4;Dbxref=GeneID:105679100%2CGenbank:XM_012378905.1;Parent=rna-XM_012378905.1
NW_012160844.1	Gnomon	exon	809834	810042	.	+	.	ID=exon-XM_012378905.1-5;Dbxref=GeneID:105679100%2CGenbank:XM_012378905.1;Parent=rna-XM_012378905.1
NW_012160844.1	Gnomon	exon	808828	809150	.	+	.	ID=exon-XM_012378905.1-2;Dbxref=GeneID:105679100%2CGenbank:XM_012378905.1;Parent=rna-XM_012378905.1
NW_012160844.1	Gnomon	exon	809236	809357	.	+	.	ID=exon-XM_012378905.1-3;Dbxref=GeneID:105679100%2CGenbank:XM_012378905.1;Parent=rna-XM_012378905.1
NW_012160844.1	Gnomon	exon	810410	811277	.	+	.	ID=exon-XM_012378905.1-6;Dbxref=GeneID:105679100%2CGenbank:XM_012378905.1;Parent=rna-XM_012378905.1
NW_012160844.1	Gnomon	mRNA	2760725	2767510	.	+	.	Name=XM_012379089.1;ID=rna-XM_012379089.1;Dbxref=GeneID:105679198%2CGenbank:XM_012379089.1;Parent=gene-LOC105679198
NW_012160844.1	Gnomon	mRNA	1368460	1376506	.	-	.	Name=XM_012378844.1;ID=rna-XM_012378844.1;Dbxref=GeneID:105679066%2CGenbank:XM_012378844.1;Parent=gene-LOC105679066
NW_012160844.1	Gnomon	mRNA	2130826	2136589	.	-	.	Name=XM_012379085.1;ID=rna-XM_012379085.1;Dbxref=GeneID:105679197%2CGenbank:XM_012379085.1;Parent=gene-LOC105679197
NW_012160844.1	Gnomon	exon	2168230	2168560	.	+	.	ID=exon-XM_012379075.1-16;Dbxref=GeneID:105679188%2CGenbank:XM_012379075.1;Parent=rna-XM_012379075.1
NW_012160844.1	Gnomon	exon	2168649	2170253	.	+	.	ID=exon-XM_012379075.1-17;Dbxref=GeneID:105679188%2CGenbank:XM_012379075.1;Parent=rna-XM_012379075.1
NW_012160844.1	Gnomon	exon	2166986	2167099	.	+	.	ID=exon-XM_012379075.1-12;Dbxref=GeneID:105679188%2CGenbank:XM_012379075.1;Parent=rna-XM_012379075.1
NW_012160844.1	Gnomon	exon	2167196	2167388	.	+	.	ID=exon-XM_012379075.1-13;Dbxref=GeneID:105679188%2CGenbank:XM_012379075.1;Parent=rna-XM_012379075.1
NW_012160844.1	Gnomon	exon	2167596	2167761	.	+	.	ID=exon-XM_012379075.1-14;Dbxref=GeneID:105679188%2CGenbank:XM_012379075.1;Parent=rna-XM_012379075.1
NW_012160844.1	Gnomon	exon	2167845	2168115	.	+	.	ID=exon-XM_012379075.1-15;Dbxref=GeneID:105679188%2CGenbank:XM_012379075.1;Parent=rna-XM_012379075.1
NW_012160844.1	Gnomon	exon	2166295	2166624	.	+	.	ID=exon-XM_012379075.1-10;Dbxref=GeneID:105679188%2CGenbank:XM_012379075.1;Parent=rna-XM_012379075.1
NW_012160844.1	Gnomon	exon	2166700	2166865	.	+	.	ID=exon-XM_012379075.1-11;Dbxref=GeneID:105679188%2CGenbank:XM_012379075.1;Parent=rna-XM_012379075.1
NW_012160844.1	Gnomon	CDS	1687541	1687644	.	-	0	Name=XP_012234245.1;ID=cds-XP_012234245.1;Dbxref=GeneID:105679048%2CGenbank:XP_012234245.1;Parent=rna-XM_012378822.1
NW_012160844.1	Gnomon	CDS	1686844	1687051	.	-	0	Name=XP_012234245.1;ID=cds-XP_012234245.1;Dbxref=GeneID:105679048%2CGenbank:XP_012234245.1;Parent=rna-XM_012378822.1
NW_012160844.1	Gnomon	CDS	1686581	1686762	.	-	0	Name=XP_012234245.1;ID=cds-XP_012234245.1;Dbxref=GeneID:105679048%2CGenbank:XP_012234245.1;Parent=rna-XM_012378822.1
NW_012160844.1	Gnomon	CDS	1686143	1686354	.	-	0	Name=XP_012234245.1;ID=cds-XP_012234245.1;Dbxref=GeneID:105679048%2CGenbank:XP_012234245.1;Parent=rna-XM_012378822.1
NW_012160844.1	Gnomon	CDS	1685728	1685863	.	-	0	Name=XP_012234245.1;ID=cds-XP_012234245.1;Dbxref=GeneID:105679048%2CGenbank:XP_012234245.1;Parent=rna-XM_012378822.1
NW_012160844.1	Gnomon	CDS	1685316	1685546	.	-	0	Name=XP_012234245.1;ID=cds-XP_012234245.1;Dbxref=GeneID:105679048%2CGenbank:XP_012234245.1;Parent=rna-XM_012378822.1
NW_012160844.1	Gnomon	CDS	1684420	1684609	.	-	0	Name=XP_012234245.1;ID=cds-XP_012234245.1;Dbxref=GeneID:105679048%2CGenbank:XP_012234245.1;Parent=rna-XM_012378822.1
NW_012160844.1	Gnomon	CDS	1684111	1684274	.	-	0	Name=XP_012234245.1;ID=cds-XP_012234245.1;Dbxref=GeneID:105679048%2CGenbank:XP_012234245.1;Parent=rna-XM_012378822.1
NW_012160844.1	Gnomon	CDS	1683784	1684009	.	-	0	Name=XP_012234245.1;ID=cds-XP_012234245.1;Dbxref=GeneID:105679048%2CGenbank:XP_012234245.1;Parent=rna-XM_012378822.1
NW_012160844.1	Gnomon	CDS	1683426	1683596	.	-	0	Name=XP_012234245.1;ID=cds-XP_012234245.1;Dbxref=GeneID:105679048%2CGenbank:XP_012234245.1;Parent=rna-XM_012378822.1
NW_012160844.1	Gnomon	CDS	1682559	1682648	.	-	0	Name=XP_012234245.1;ID=cds-XP_012234245.1;Dbxref=GeneID:105679048%2CGenbank:XP_012234245.1;Parent=rna-XM_012378822.1
NW_012160844.1	Gnomon	CDS	1682307	1682420	.	-	0	Name=XP_012234245.1;ID=cds-XP_012234245.1;Dbxref=GeneID:105679048%2CGenbank:XP_012234245.1;Parent=rna-XM_012378822.1
NW_012160844.1	Gnomon	CDS	1682004	1682204	.	-	0	Name=XP_012234245.1;ID=cds-XP_012234245.1;Dbxref=GeneID:105679048%2CGenbank:XP_012234245.1;Parent=rna-XM_012378822.1
NW_012160844.1	Gnomon	CDS	1681772	1681921	.	-	0	Name=XP_012234245.1;ID=cds-XP_012234245.1;Dbxref=GeneID:105679048%2CGenbank:XP_012234245.1;Parent=rna-XM_012378822.1
NW_012160844.1	Gnomon	CDS	1681407	1681624	.	-	0	Name=XP_012234245.1;ID=cds-XP_012234245.1;Dbxref=GeneID:105679048%2CGenbank:XP_012234245.1;Parent=rna-XM_012378822.1
NW_012160844.1	Gnomon	CDS	1681089	1681277	.	-	0	Name=XP_012234245.1;ID=cds-XP_012234245.1;Dbxref=GeneID:105679048%2CGenbank:XP_012234245.1;Parent=rna-XM_012378822.1
NW_012160844.1	Gnomon	CDS	1680918	1680999	.	-	0	Name=XP_012234245.1;ID=cds-XP_012234245.1;Dbxref=GeneID:105679048%2CGenbank:XP_012234245.1;Parent=rna-XM_012378822.1
NW_012160844.1	Gnomon	CDS	30873	30875	.	+	0	Name=XP_012234485.1;ID=cds-XP_012234485.1;Dbxref=GeneID:105679176%2CGenbank:XP_012234485.1;Parent=rna-XM_012379062.1
NW_012160844.1	Gnomon	CDS	31005	31339	.	+	0	Name=XP_012234485.1;ID=cds-XP_012234485.1;Dbxref=GeneID:105679176%2CGenbank:XP_012234485.1;Parent=rna-XM_012379062.1
NW_012160844.1	Gnomon	CDS	31541	31792	.	+	0	Name=XP_012234485.1;ID=cds-XP_012234485.1;Dbxref=GeneID:105679176%2CGenbank:XP_012234485.1;Parent=rna-XM_012379062.1
NW_012160844.1	Gnomon	CDS	31879	32008	.	+	0	Name=XP_012234485.1;ID=cds-XP_012234485.1;Dbxref=GeneID:105679176%2CGenbank:XP_012234485.1;Parent=rna-XM_012379062.1
NW_012160844.1	Gnomon	CDS	32508	32710	.	+	0	Name=XP_012234485.1;ID=cds-XP_012234485.1;Dbxref=GeneID:105679176%2CGenbank:XP_012234485.1;Parent=rna-XM_012379062.1
NW_012160844.1	Gnomon	CDS	33123	33228	.	+	0	Name=XP_012234485.1;ID=cds-XP_012234485.1;Dbxref=GeneID:105679176%2CGenbank:XP_012234485.1;Parent=rna-XM_012379062.1
NW_012160844.1	Gnomon	exon	2841335	2841477	.	-	.	ID=exon-XM_012379046.1-3;Dbxref=GeneID:105679166%2CGenbank:XM_012379046.1;Parent=rna-XM_012379046.1
NW_012160844.1	Gnomon	exon	2839588	2839717	.	-	.	ID=exon-XM_012379046.1-4;Dbxref=GeneID:105679166%2CGenbank:XM_012379046.1;Parent=rna-XM_012379046.1
NW_012160844.1	Gnomon	exon	2837429	2837611	.	-	.	ID=exon-XM_012379046.1-5;Dbxref=GeneID:105679166%2CGenbank:XM_012379046.1;Parent=rna-XM_012379046.1
NW_012160844.1	Gnomon	exon	2836392	2836997	.	-	.	ID=exon-XM_012379046.1-6;Dbxref=GeneID:105679166%2CGenbank:XM_012379046.1;Parent=rna-XM_012379046.1
NW_012160844.1	Gnomon	exon	2842347	2843015	.	-	.	ID=exon-XM_012379046.1-1;Dbxref=GeneID:105679166%2CGenbank:XM_012379046.1;Parent=rna-XM_012379046.1
NW_012160844.1	Gnomon	exon	2841827	2842058	.	-	.	ID=exon-XM_012379046.1-2;Dbxref=GeneID:105679166%2CGenbank:XM_012379046.1;Parent=rna-XM_012379046.1
NW_012160844.1	Gnomon	mRNA	2607065	2612714	.	+	.	Name=XM_012378989.1;ID=rna-XM_012378989.1;Dbxref=GeneID:105679140%2CGenbank:XM_012378989.1;Parent=gene-LOC105679140
NW_012160844.1	Gnomon	mRNA	2760711	2767510	.	+	.	Name=XM_012379086.1;ID=rna-XM_012379086.1;Dbxref=GeneID:105679198%2CGenbank:XM_012379086.1;Parent=gene-LOC105679198
NW_012160844.1	Gnomon	exon	1694381	1694667	.	+	.	ID=exon-XM_012378828.1-1;Dbxref=GeneID:105679052%2CGenbank:XM_012378828.1;Parent=rna-XM_012378828.1
NW_012160844.1	Gnomon	exon	1694802	1695001	.	+	.	ID=exon-XM_012378828.1-2;Dbxref=GeneID:105679052%2CGenbank:XM_012378828.1;Parent=rna-XM_012378828.1
NW_012160844.1	Gnomon	exon	1695089	1695247	.	+	.	ID=exon-XM_012378828.1-3;Dbxref=GeneID:105679052%2CGenbank:XM_012378828.1;Parent=rna-XM_012378828.1
NW_012160844.1	Gnomon	exon	1695329	1695546	.	+	.	ID=exon-XM_012378828.1-4;Dbxref=GeneID:105679052%2CGenbank:XM_012378828.1;Parent=rna-XM_012378828.1
NW_012160844.1	Gnomon	exon	1695624	1695728	.	+	.	ID=exon-XM_012378828.1-5;Dbxref=GeneID:105679052%2CGenbank:XM_012378828.1;Parent=rna-XM_012378828.1
NW_012160844.1	Gnomon	exon	1695898	1696036	.	+	.	ID=exon-XM_012378828.1-6;Dbxref=GeneID:105679052%2CGenbank:XM_012378828.1;Parent=rna-XM_012378828.1
NW_012160844.1	Gnomon	exon	1696105	1696293	.	+	.	ID=exon-XM_012378828.1-7;Dbxref=GeneID:105679052%2CGenbank:XM_012378828.1;Parent=rna-XM_012378828.1
NW_012160844.1	Gnomon	exon	1696370	1696581	.	+	.	ID=exon-XM_012378828.1-8;Dbxref=GeneID:105679052%2CGenbank:XM_012378828.1;Parent=rna-XM_012378828.1
NW_012160844.1	Gnomon	exon	1696663	1696953	.	+	.	ID=exon-XM_012378828.1-9;Dbxref=GeneID:105679052%2CGenbank:XM_012378828.1;Parent=rna-XM_012378828.1
NW_012160844.1	Gnomon	exon	2176774	2176848	.	-	.	ID=exon-XM_012379134.1-1;Dbxref=GeneID:105679221%2CGenbank:XM_012379134.1;Parent=rna-XM_012379134.1
NW_012160844.1	Gnomon	exon	2176266	2176683	.	-	.	ID=exon-XM_012379134.1-2;Dbxref=GeneID:105679221%2CGenbank:XM_012379134.1;Parent=rna-XM_012379134.1
NW_012160844.1	Gnomon	exon	2175566	2176191	.	-	.	ID=exon-XM_012379134.1-3;Dbxref=GeneID:105679221%2CGenbank:XM_012379134.1;Parent=rna-XM_012379134.1
NW_012160844.1	Gnomon	exon	2690051	2691513	.	-	.	ID=exon-XM_012379070.1-2;Dbxref=GeneID:105679182%2CGenbank:XM_012379070.1;Parent=rna-XM_012379070.1
NW_012160844.1	Gnomon	exon	2689704	2689799	.	-	.	ID=exon-XM_012379070.1-3;Dbxref=GeneID:105679182%2CGenbank:XM_012379070.1;Parent=rna-XM_012379070.1
NW_012160844.1	Gnomon	exon	2698860	2700709	.	-	.	ID=exon-XM_012379070.1-1;Dbxref=GeneID:105679182%2CGenbank:XM_012379070.1;Parent=rna-XM_012379070.1
NW_012160844.1	Gnomon	exon	2689079	2689186	.	-	.	ID=exon-XM_012379070.1-6;Dbxref=GeneID:105679182%2CGenbank:XM_012379070.1;Parent=rna-XM_012379070.1
NW_012160844.1	Gnomon	exon	2685632	2688734	.	-	.	ID=exon-XM_012379070.1-7;Dbxref=GeneID:105679182%2CGenbank:XM_012379070.1;Parent=rna-XM_012379070.1
NW_012160844.1	Gnomon	exon	2689492	2689621	.	-	.	ID=exon-XM_012379070.1-4;Dbxref=GeneID:105679182%2CGenbank:XM_012379070.1;Parent=rna-XM_012379070.1
NW_012160844.1	Gnomon	exon	2689267	2689421	.	-	.	ID=exon-XM_012379070.1-5;Dbxref=GeneID:105679182%2CGenbank:XM_012379070.1;Parent=rna-XM_012379070.1
NW_012160844.1	Gnomon	mRNA	1381659	1387767	.	+	.	Name=XM_012378843.1;ID=rna-XM_012378843.1;Dbxref=GeneID:105679065%2CGenbank:XM_012378843.1;Parent=gene-LOC105679065
NW_012160844.1	Gnomon	CDS	25441	25443	.	+	0	Name=XP_012234486.1;ID=cds-XP_012234486.1;Dbxref=GeneID:105679177%2CGenbank:XP_012234486.1;Parent=rna-XM_012379063.1
NW_012160844.1	Gnomon	CDS	26073	26392	.	+	0	Name=XP_012234486.1;ID=cds-XP_012234486.1;Dbxref=GeneID:105679177%2CGenbank:XP_012234486.1;Parent=rna-XM_012379063.1
NW_012160844.1	Gnomon	CDS	26600	26851	.	+	0	Name=XP_012234486.1;ID=cds-XP_012234486.1;Dbxref=GeneID:105679177%2CGenbank:XP_012234486.1;Parent=rna-XM_012379063.1
NW_012160844.1	Gnomon	CDS	26924	27071	.	+	0	Name=XP_012234486.1;ID=cds-XP_012234486.1;Dbxref=GeneID:105679177%2CGenbank:XP_012234486.1;Parent=rna-XM_012379063.1
NW_012160844.1	Gnomon	CDS	27587	27786	.	+	0	Name=XP_012234486.1;ID=cds-XP_012234486.1;Dbxref=GeneID:105679177%2CGenbank:XP_012234486.1;Parent=rna-XM_012379063.1
NW_012160844.1	Gnomon	CDS	28177	28279	.	+	0	Name=XP_012234486.1;ID=cds-XP_012234486.1;Dbxref=GeneID:105679177%2CGenbank:XP_012234486.1;Parent=rna-XM_012379063.1
NW_012160844.1	Gnomon	exon	1705479	1705813	.	+	.	ID=exon-XM_012378830.1-3;Dbxref=GeneID:105679053%2CGenbank:XM_012378830.1;Parent=rna-XM_012378830.1
NW_012160844.1	Gnomon	exon	1705894	1706037	.	+	.	ID=exon-XM_012378830.1-4;Dbxref=GeneID:105679053%2CGenbank:XM_012378830.1;Parent=rna-XM_012378830.1
NW_012160844.1	Gnomon	exon	1706111	1706265	.	+	.	ID=exon-XM_012378830.1-5;Dbxref=GeneID:105679053%2CGenbank:XM_012378830.1;Parent=rna-XM_012378830.1
NW_012160844.1	Gnomon	exon	1706346	1706753	.	+	.	ID=exon-XM_012378830.1-6;Dbxref=GeneID:105679053%2CGenbank:XM_012378830.1;Parent=rna-XM_012378830.1
NW_012160844.1	Gnomon	exon	1704407	1704844	.	+	.	ID=exon-XM_012378830.1-1;Dbxref=GeneID:105679053%2CGenbank:XM_012378830.1;Parent=rna-XM_012378830.1
NW_012160844.1	Gnomon	exon	1705072	1705400	.	+	.	ID=exon-XM_012378830.1-2;Dbxref=GeneID:105679053%2CGenbank:XM_012378830.1;Parent=rna-XM_012378830.1
NW_012160844.1	Gnomon	CDS	1582804	1582973	.	+	0	Name=XP_012234246.1;ID=cds-XP_012234246.1;Dbxref=GeneID:105679050%2CGenbank:XP_012234246.1;Parent=rna-XM_012378823.1
NW_012160844.1	Gnomon	CDS	1583761	1583879	.	+	0	Name=XP_012234246.1;ID=cds-XP_012234246.1;Dbxref=GeneID:105679050%2CGenbank:XP_012234246.1;Parent=rna-XM_012378823.1
NW_012160844.1	Gnomon	CDS	1584248	1584304	.	+	0	Name=XP_012234246.1;ID=cds-XP_012234246.1;Dbxref=GeneID:105679050%2CGenbank:XP_012234246.1;Parent=rna-XM_012378823.1
NW_012160844.1	Gnomon	CDS	1584418	1584759	.	+	0	Name=XP_012234246.1;ID=cds-XP_012234246.1;Dbxref=GeneID:105679050%2CGenbank:XP_012234246.1;Parent=rna-XM_012378823.1
NW_012160844.1	Gnomon	CDS	1584850	1584972	.	+	0	Name=XP_012234246.1;ID=cds-XP_012234246.1;Dbxref=GeneID:105679050%2CGenbank:XP_012234246.1;Parent=rna-XM_012378823.1
NW_012160844.1	Gnomon	CDS	1585391	1585611	.	+	0	Name=XP_012234246.1;ID=cds-XP_012234246.1;Dbxref=GeneID:105679050%2CGenbank:XP_012234246.1;Parent=rna-XM_012378823.1
NW_012160844.1	Gnomon	CDS	1585724	1586225	.	+	0	Name=XP_012234246.1;ID=cds-XP_012234246.1;Dbxref=GeneID:105679050%2CGenbank:XP_012234246.1;Parent=rna-XM_012378823.1
NW_012160844.1	Gnomon	CDS	1586329	1586663	.	+	0	Name=XP_012234246.1;ID=cds-XP_012234246.1;Dbxref=GeneID:105679050%2CGenbank:XP_012234246.1;Parent=rna-XM_012378823.1
NW_012160844.1	Gnomon	CDS	1586742	1586912	.	+	0	Name=XP_012234246.1;ID=cds-XP_012234246.1;Dbxref=GeneID:105679050%2CGenbank:XP_012234246.1;Parent=rna-XM_012378823.1
NW_012160844.1	Gnomon	CDS	1587049	1587248	.	+	0	Name=XP_012234246.1;ID=cds-XP_012234246.1;Dbxref=GeneID:105679050%2CGenbank:XP_012234246.1;Parent=rna-XM_012378823.1
NW_012160844.1	Gnomon	CDS	1587321	1587465	.	+	0	Name=XP_012234246.1;ID=cds-XP_012234246.1;Dbxref=GeneID:105679050%2CGenbank:XP_012234246.1;Parent=rna-XM_012378823.1
NW_012160844.1	Gnomon	exon	793469	793679	.	+	.	ID=exon-XM_012379093.1-1;Dbxref=GeneID:105679202%2CGenbank:XM_012379093.1;Parent=rna-XM_012379093.1
NW_012160844.1	Gnomon	exon	793751	793858	.	+	.	ID=exon-XM_012379093.1-2;Dbxref=GeneID:105679202%2CGenbank:XM_012379093.1;Parent=rna-XM_012379093.1
NW_012160844.1	Gnomon	mRNA	1387841	1391028	.	-	.	Name=XM_012378846.1;ID=rna-XM_012378846.1;Dbxref=GeneID:105679067%2CGenbank:XM_012378846.1;Parent=gene-LOC105679067
NW_012160844.1	Gnomon	exon	794608	794722	.	+	.	ID=exon-XM_012379093.1-5;Dbxref=GeneID:105679202%2CGenbank:XM_012379093.1;Parent=rna-XM_012379093.1
NW_012160844.1	Gnomon	exon	794839	795034	.	+	.	ID=exon-XM_012379093.1-6;Dbxref=GeneID:105679202%2CGenbank:XM_012379093.1;Parent=rna-XM_012379093.1
NW_012160844.1	Gnomon	exon	793939	794255	.	+	.	ID=exon-XM_012379093.1-3;Dbxref=GeneID:105679202%2CGenbank:XM_012379093.1;Parent=rna-XM_012379093.1
NW_012160844.1	Gnomon	exon	794334	794539	.	+	.	ID=exon-XM_012379093.1-4;Dbxref=GeneID:105679202%2CGenbank:XM_012379093.1;Parent=rna-XM_012379093.1
NW_012160844.1	Gnomon	exon	795162	795471	.	+	.	ID=exon-XM_012379093.1-7;Dbxref=GeneID:105679202%2CGenbank:XM_012379093.1;Parent=rna-XM_012379093.1
NW_012160844.1	Gnomon	mRNA	1310172	1320783	.	-	.	Name=XM_012378940.1;ID=rna-XM_012378940.1;Dbxref=GeneID:105679119%2CGenbank:XM_012378940.1;Parent=gene-LOC105679119
NW_012160844.1	Gnomon	CDS	25441	25443	.	+	0	Name=XP_012234487.1;ID=cds-XP_012234487.1;Dbxref=GeneID:105679177%2CGenbank:XP_012234487.1;Parent=rna-XM_012379064.1
NW_012160844.1	Gnomon	CDS	26073	26392	.	+	0	Name=XP_012234487.1;ID=cds-XP_012234487.1;Dbxref=GeneID:105679177%2CGenbank:XP_012234487.1;Parent=rna-XM_012379064.1
NW_012160844.1	Gnomon	CDS	26600	26851	.	+	0	Name=XP_012234487.1;ID=cds-XP_012234487.1;Dbxref=GeneID:105679177%2CGenbank:XP_012234487.1;Parent=rna-XM_012379064.1
NW_012160844.1	Gnomon	CDS	26924	27071	.	+	0	Name=XP_012234487.1;ID=cds-XP_012234487.1;Dbxref=GeneID:105679177%2CGenbank:XP_012234487.1;Parent=rna-XM_012379064.1
NW_012160844.1	Gnomon	CDS	28177	28182	.	+	0	Name=XP_012234487.1;ID=cds-XP_012234487.1;Dbxref=GeneID:105679177%2CGenbank:XP_012234487.1;Parent=rna-XM_012379064.1
NW_012160844.1	Gnomon	CDS	1582804	1582973	.	+	0	Name=XP_012234247.1;ID=cds-XP_012234247.1;Dbxref=GeneID:105679050%2CGenbank:XP_012234247.1;Parent=rna-XM_012378824.1
NW_012160844.1	Gnomon	CDS	1583761	1583879	.	+	0	Name=XP_012234247.1;ID=cds-XP_012234247.1;Dbxref=GeneID:105679050%2CGenbank:XP_012234247.1;Parent=rna-XM_012378824.1
NW_012160844.1	Gnomon	CDS	1584248	1584304	.	+	0	Name=XP_012234247.1;ID=cds-XP_012234247.1;Dbxref=GeneID:105679050%2CGenbank:XP_012234247.1;Parent=rna-XM_012378824.1
NW_012160844.1	Gnomon	CDS	1584418	1584759	.	+	0	Name=XP_012234247.1;ID=cds-XP_012234247.1;Dbxref=GeneID:105679050%2CGenbank:XP_012234247.1;Parent=rna-XM_012378824.1
NW_012160844.1	Gnomon	CDS	1584850	1584960	.	+	0	Name=XP_012234247.1;ID=cds-XP_012234247.1;Dbxref=GeneID:105679050%2CGenbank:XP_012234247.1;Parent=rna-XM_012378824.1
NW_012160844.1	Gnomon	CDS	1585391	1585611	.	+	0	Name=XP_012234247.1;ID=cds-XP_012234247.1;Dbxref=GeneID:105679050%2CGenbank:XP_012234247.1;Parent=rna-XM_012378824.1
NW_012160844.1	Gnomon	CDS	1585724	1586225	.	+	0	Name=XP_012234247.1;ID=cds-XP_012234247.1;Dbxref=GeneID:105679050%2CGenbank:XP_012234247.1;Parent=rna-XM_012378824.1
NW_012160844.1	Gnomon	CDS	1586329	1586663	.	+	0	Name=XP_012234247.1;ID=cds-XP_012234247.1;Dbxref=GeneID:105679050%2CGenbank:XP_012234247.1;Parent=rna-XM_012378824.1
NW_012160844.1	Gnomon	CDS	1586742	1586912	.	+	0	Name=XP_012234247.1;ID=cds-XP_012234247.1;Dbxref=GeneID:105679050%2CGenbank:XP_012234247.1;Parent=rna-XM_012378824.1
NW_012160844.1	Gnomon	CDS	1587049	1587248	.	+	0	Name=XP_012234247.1;ID=cds-XP_012234247.1;Dbxref=GeneID:105679050%2CGenbank:XP_012234247.1;Parent=rna-XM_012378824.1
NW_012160844.1	Gnomon	CDS	1587321	1587465	.	+	0	Name=XP_012234247.1;ID=cds-XP_012234247.1;Dbxref=GeneID:105679050%2CGenbank:XP_012234247.1;Parent=rna-XM_012378824.1
NW_012160844.1	Gnomon	exon	2652683	2656661	.	-	.	ID=exon-XM_012378999.1-1;Dbxref=GeneID:105679147%2CGenbank:XM_012378999.1;Parent=rna-XM_012378999.1
NW_012160844.1	Gnomon	exon	2649807	2650019	.	-	.	ID=exon-XM_012378999.1-2;Dbxref=GeneID:105679147%2CGenbank:XM_012378999.1;Parent=rna-XM_012378999.1
NW_012160844.1	Gnomon	exon	2632952	2633171	.	-	.	ID=exon-XM_012378999.1-3;Dbxref=GeneID:105679147%2CGenbank:XM_012378999.1;Parent=rna-XM_012378999.1
NW_012160844.1	Gnomon	exon	2631594	2632319	.	-	.	ID=exon-XM_012378999.1-4;Dbxref=GeneID:105679147%2CGenbank:XM_012378999.1;Parent=rna-XM_012378999.1
NW_012160844.1	Gnomon	exon	2860348	2860492	.	+	.	ID=exon-XM_012379045.1-8;Dbxref=GeneID:105679165%2CGenbank:XM_012379045.1;Parent=rna-XM_012379045.1
NW_012160844.1	Gnomon	exon	2860623	2860721	.	+	.	ID=exon-XM_012379045.1-9;Dbxref=GeneID:105679165%2CGenbank:XM_012379045.1;Parent=rna-XM_012379045.1
NW_012160844.1	Gnomon	exon	2857694	2857831	.	+	.	ID=exon-XM_012379045.1-6;Dbxref=GeneID:105679165%2CGenbank:XM_012379045.1;Parent=rna-XM_012379045.1
NW_012160844.1	Gnomon	exon	2857908	2858033	.	+	.	ID=exon-XM_012379045.1-7;Dbxref=GeneID:105679165%2CGenbank:XM_012379045.1;Parent=rna-XM_012379045.1
NW_012160844.1	Gnomon	exon	2857118	2857230	.	+	.	ID=exon-XM_012379045.1-4;Dbxref=GeneID:105679165%2CGenbank:XM_012379045.1;Parent=rna-XM_012379045.1
NW_012160844.1	Gnomon	exon	2857458	2857612	.	+	.	ID=exon-XM_012379045.1-5;Dbxref=GeneID:105679165%2CGenbank:XM_012379045.1;Parent=rna-XM_012379045.1
NW_012160844.1	Gnomon	exon	2855677	2855726	.	+	.	ID=exon-XM_012379045.1-2;Dbxref=GeneID:105679165%2CGenbank:XM_012379045.1;Parent=rna-XM_012379045.1
NW_012160844.1	Gnomon	exon	2856060	2856274	.	+	.	ID=exon-XM_012379045.1-3;Dbxref=GeneID:105679165%2CGenbank:XM_012379045.1;Parent=rna-XM_012379045.1
NW_012160844.1	Gnomon	exon	2854978	2855054	.	+	.	ID=exon-XM_012379045.1-1;Dbxref=GeneID:105679165%2CGenbank:XM_012379045.1;Parent=rna-XM_012379045.1
NW_012160844.1	Gnomon	CDS	1445186	1445267	.	+	0	Name=XP_012234341.1;ID=cds-XP_012234341.1;Dbxref=GeneID:105679106%2CGenbank:XP_012234341.1;Parent=rna-XM_012378918.1
NW_012160844.1	Gnomon	CDS	1446916	1447218	.	+	0	Name=XP_012234341.1;ID=cds-XP_012234341.1;Dbxref=GeneID:105679106%2CGenbank:XP_012234341.1;Parent=rna-XM_012378918.1
NW_012160844.1	Gnomon	CDS	1447399	1447842	.	+	0	Name=XP_012234341.1;ID=cds-XP_012234341.1;Dbxref=GeneID:105679106%2CGenbank:XP_012234341.1;Parent=rna-XM_012378918.1
NW_012160844.1	Gnomon	CDS	1448091	1448238	.	+	0	Name=XP_012234341.1;ID=cds-XP_012234341.1;Dbxref=GeneID:105679106%2CGenbank:XP_012234341.1;Parent=rna-XM_012378918.1
NW_012160844.1	Gnomon	CDS	1448427	1448641	.	+	0	Name=XP_012234341.1;ID=cds-XP_012234341.1;Dbxref=GeneID:105679106%2CGenbank:XP_012234341.1;Parent=rna-XM_012378918.1
NW_012160844.1	Gnomon	CDS	1449008	1449166	.	+	0	Name=XP_012234341.1;ID=cds-XP_012234341.1;Dbxref=GeneID:105679106%2CGenbank:XP_012234341.1;Parent=rna-XM_012378918.1
NW_012160844.1	Gnomon	CDS	1449370	1449522	.	+	0	Name=XP_012234341.1;ID=cds-XP_012234341.1;Dbxref=GeneID:105679106%2CGenbank:XP_012234341.1;Parent=rna-XM_012378918.1
NW_012160844.1	Gnomon	CDS	1449620	1449757	.	+	0	Name=XP_012234341.1;ID=cds-XP_012234341.1;Dbxref=GeneID:105679106%2CGenbank:XP_012234341.1;Parent=rna-XM_012378918.1
NW_012160844.1	Gnomon	CDS	1450214	1450514	.	+	0	Name=XP_012234341.1;ID=cds-XP_012234341.1;Dbxref=GeneID:105679106%2CGenbank:XP_012234341.1;Parent=rna-XM_012378918.1
NW_012160844.1	Gnomon	CDS	1450630	1450775	.	+	0	Name=XP_012234341.1;ID=cds-XP_012234341.1;Dbxref=GeneID:105679106%2CGenbank:XP_012234341.1;Parent=rna-XM_012378918.1
NW_012160844.1	Gnomon	CDS	1450852	1451198	.	+	0	Name=XP_012234341.1;ID=cds-XP_012234341.1;Dbxref=GeneID:105679106%2CGenbank:XP_012234341.1;Parent=rna-XM_012378918.1
NW_012160844.1	Gnomon	CDS	1451302	1451561	.	+	0	Name=XP_012234341.1;ID=cds-XP_012234341.1;Dbxref=GeneID:105679106%2CGenbank:XP_012234341.1;Parent=rna-XM_012378918.1
NW_012160844.1	Gnomon	CDS	1451713	1452033	.	+	0	Name=XP_012234341.1;ID=cds-XP_012234341.1;Dbxref=GeneID:105679106%2CGenbank:XP_012234341.1;Parent=rna-XM_012378918.1
NW_012160844.1	Gnomon	CDS	1452125	1452231	.	+	0	Name=XP_012234341.1;ID=cds-XP_012234341.1;Dbxref=GeneID:105679106%2CGenbank:XP_012234341.1;Parent=rna-XM_012378918.1
NW_012160844.1	Gnomon	CDS	1452768	1453108	.	+	0	Name=XP_012234341.1;ID=cds-XP_012234341.1;Dbxref=GeneID:105679106%2CGenbank:XP_012234341.1;Parent=rna-XM_012378918.1
NW_012160844.1	Gnomon	CDS	1453277	1453707	.	+	0	Name=XP_012234341.1;ID=cds-XP_012234341.1;Dbxref=GeneID:105679106%2CGenbank:XP_012234341.1;Parent=rna-XM_012378918.1
NW_012160844.1	Gnomon	CDS	1454606	1454933	.	+	0	Name=XP_012234341.1;ID=cds-XP_012234341.1;Dbxref=GeneID:105679106%2CGenbank:XP_012234341.1;Parent=rna-XM_012378918.1
NW_012160844.1	Gnomon	CDS	1455014	1455266	.	+	0	Name=XP_012234341.1;ID=cds-XP_012234341.1;Dbxref=GeneID:105679106%2CGenbank:XP_012234341.1;Parent=rna-XM_012378918.1
NW_012160844.1	Gnomon	CDS	1455703	1455832	.	+	0	Name=XP_012234341.1;ID=cds-XP_012234341.1;Dbxref=GeneID:105679106%2CGenbank:XP_012234341.1;Parent=rna-XM_012378918.1
NW_012160844.1	Gnomon	CDS	1456022	1456430	.	+	0	Name=XP_012234341.1;ID=cds-XP_012234341.1;Dbxref=GeneID:105679106%2CGenbank:XP_012234341.1;Parent=rna-XM_012378918.1
NW_012160844.1	Gnomon	mRNA	1368460	1378502	.	-	.	Name=XM_012378845.1;ID=rna-XM_012378845.1;Dbxref=GeneID:105679066%2CGenbank:XM_012378845.1;Parent=gene-LOC105679066
NW_012160844.1	Gnomon	exon	2725010	2726356	.	-	.	ID=exon-XM_012379111.1-10;Dbxref=GeneID:105679213%2CGenbank:XM_012379111.1;Parent=rna-XM_012379111.1
NW_012160844.1	Gnomon	exon	1414191	1414211	.	-	.	ID=exon-XM_012378852.1-1;Dbxref=GeneID:105679071%2CGenbank:XM_012378852.1;Parent=rna-XM_012378852.1
NW_012160844.1	Gnomon	exon	1413740	1413956	.	-	.	ID=exon-XM_012378852.1-2;Dbxref=GeneID:105679071%2CGenbank:XM_012378852.1;Parent=rna-XM_012378852.1
NW_012160844.1	Gnomon	exon	1409980	1412847	.	-	.	ID=exon-XM_012378852.1-5;Dbxref=GeneID:105679071%2CGenbank:XM_012378852.1;Parent=rna-XM_012378852.1
NW_012160844.1	Gnomon	exon	1413254	1413610	.	-	.	ID=exon-XM_012378852.1-3;Dbxref=GeneID:105679071%2CGenbank:XM_012378852.1;Parent=rna-XM_012378852.1
NW_012160844.1	Gnomon	exon	1412921	1412993	.	-	.	ID=exon-XM_012378852.1-4;Dbxref=GeneID:105679071%2CGenbank:XM_012378852.1;Parent=rna-XM_012378852.1
NW_012160844.1	Gnomon	exon	1706111	1706265	.	+	.	ID=exon-XM_012378829.1-5;Dbxref=GeneID:105679053%2CGenbank:XM_012378829.1;Parent=rna-XM_012378829.1
NW_012160844.1	Gnomon	exon	1706346	1706753	.	+	.	ID=exon-XM_012378829.1-6;Dbxref=GeneID:105679053%2CGenbank:XM_012378829.1;Parent=rna-XM_012378829.1
NW_012160844.1	Gnomon	exon	1705479	1705813	.	+	.	ID=exon-XM_012378829.1-3;Dbxref=GeneID:105679053%2CGenbank:XM_012378829.1;Parent=rna-XM_012378829.1
NW_012160844.1	Gnomon	exon	1705894	1706037	.	+	.	ID=exon-XM_012378829.1-4;Dbxref=GeneID:105679053%2CGenbank:XM_012378829.1;Parent=rna-XM_012378829.1
NW_012160844.1	Gnomon	exon	1704408	1704928	.	+	.	ID=exon-XM_012378829.1-1;Dbxref=GeneID:105679053%2CGenbank:XM_012378829.1;Parent=rna-XM_012378829.1
NW_012160844.1	Gnomon	exon	1705072	1705400	.	+	.	ID=exon-XM_012378829.1-2;Dbxref=GeneID:105679053%2CGenbank:XM_012378829.1;Parent=rna-XM_012378829.1
NW_012160844.1	Gnomon	CDS	1582804	1582973	.	+	0	Name=XP_012234248.1;ID=cds-XP_012234248.1;Dbxref=GeneID:105679050%2CGenbank:XP_012234248.1;Parent=rna-XM_012378825.1
NW_012160844.1	Gnomon	CDS	1583761	1583879	.	+	0	Name=XP_012234248.1;ID=cds-XP_012234248.1;Dbxref=GeneID:105679050%2CGenbank:XP_012234248.1;Parent=rna-XM_012378825.1
NW_012160844.1	Gnomon	CDS	1584281	1584304	.	+	0	Name=XP_012234248.1;ID=cds-XP_012234248.1;Dbxref=GeneID:105679050%2CGenbank:XP_012234248.1;Parent=rna-XM_012378825.1
NW_012160844.1	Gnomon	CDS	1584418	1584759	.	+	0	Name=XP_012234248.1;ID=cds-XP_012234248.1;Dbxref=GeneID:105679050%2CGenbank:XP_012234248.1;Parent=rna-XM_012378825.1
NW_012160844.1	Gnomon	CDS	1584850	1584972	.	+	0	Name=XP_012234248.1;ID=cds-XP_012234248.1;Dbxref=GeneID:105679050%2CGenbank:XP_012234248.1;Parent=rna-XM_012378825.1
NW_012160844.1	Gnomon	CDS	1585391	1585611	.	+	0	Name=XP_012234248.1;ID=cds-XP_012234248.1;Dbxref=GeneID:105679050%2CGenbank:XP_012234248.1;Parent=rna-XM_012378825.1
NW_012160844.1	Gnomon	CDS	1585724	1586225	.	+	0	Name=XP_012234248.1;ID=cds-XP_012234248.1;Dbxref=GeneID:105679050%2CGenbank:XP_012234248.1;Parent=rna-XM_012378825.1
NW_012160844.1	Gnomon	CDS	1586329	1586663	.	+	0	Name=XP_012234248.1;ID=cds-XP_012234248.1;Dbxref=GeneID:105679050%2CGenbank:XP_012234248.1;Parent=rna-XM_012378825.1
NW_012160844.1	Gnomon	CDS	1586742	1586912	.	+	0	Name=XP_012234248.1;ID=cds-XP_012234248.1;Dbxref=GeneID:105679050%2CGenbank:XP_012234248.1;Parent=rna-XM_012378825.1
NW_012160844.1	Gnomon	CDS	1587049	1587248	.	+	0	Name=XP_012234248.1;ID=cds-XP_012234248.1;Dbxref=GeneID:105679050%2CGenbank:XP_012234248.1;Parent=rna-XM_012378825.1
NW_012160844.1	Gnomon	CDS	1587321	1587465	.	+	0	Name=XP_012234248.1;ID=cds-XP_012234248.1;Dbxref=GeneID:105679050%2CGenbank:XP_012234248.1;Parent=rna-XM_012378825.1
NW_012160844.1	Gnomon	CDS	1445186	1445267	.	+	0	Name=XP_012234342.1;ID=cds-XP_012234342.1;Dbxref=GeneID:105679106%2CGenbank:XP_012234342.1;Parent=rna-XM_012378919.1
NW_012160844.1	Gnomon	CDS	1446916	1447218	.	+	0	Name=XP_012234342.1;ID=cds-XP_012234342.1;Dbxref=GeneID:105679106%2CGenbank:XP_012234342.1;Parent=rna-XM_012378919.1
NW_012160844.1	Gnomon	CDS	1447399	1447842	.	+	0	Name=XP_012234342.1;ID=cds-XP_012234342.1;Dbxref=GeneID:105679106%2CGenbank:XP_012234342.1;Parent=rna-XM_012378919.1
NW_012160844.1	Gnomon	CDS	1448091	1448238	.	+	0	Name=XP_012234342.1;ID=cds-XP_012234342.1;Dbxref=GeneID:105679106%2CGenbank:XP_012234342.1;Parent=rna-XM_012378919.1
NW_012160844.1	Gnomon	CDS	1448427	1448641	.	+	0	Name=XP_012234342.1;ID=cds-XP_012234342.1;Dbxref=GeneID:105679106%2CGenbank:XP_012234342.1;Parent=rna-XM_012378919.1
NW_012160844.1	Gnomon	CDS	1449008	1449166	.	+	0	Name=XP_012234342.1;ID=cds-XP_012234342.1;Dbxref=GeneID:105679106%2CGenbank:XP_012234342.1;Parent=rna-XM_012378919.1
NW_012160844.1	Gnomon	CDS	1449370	1449522	.	+	0	Name=XP_012234342.1;ID=cds-XP_012234342.1;Dbxref=GeneID:105679106%2CGenbank:XP_012234342.1;Parent=rna-XM_012378919.1
NW_012160844.1	Gnomon	CDS	1449620	1449757	.	+	0	Name=XP_012234342.1;ID=cds-XP_012234342.1;Dbxref=GeneID:105679106%2CGenbank:XP_012234342.1;Parent=rna-XM_012378919.1
NW_012160844.1	Gnomon	CDS	1450214	1450514	.	+	0	Name=XP_012234342.1;ID=cds-XP_012234342.1;Dbxref=GeneID:105679106%2CGenbank:XP_012234342.1;Parent=rna-XM_012378919.1
NW_012160844.1	Gnomon	CDS	1450630	1450775	.	+	0	Name=XP_012234342.1;ID=cds-XP_012234342.1;Dbxref=GeneID:105679106%2CGenbank:XP_012234342.1;Parent=rna-XM_012378919.1
NW_012160844.1	Gnomon	CDS	1450852	1451216	.	+	0	Name=XP_012234342.1;ID=cds-XP_012234342.1;Dbxref=GeneID:105679106%2CGenbank:XP_012234342.1;Parent=rna-XM_012378919.1
NW_012160844.1	Gnomon	CDS	1451302	1451561	.	+	0	Name=XP_012234342.1;ID=cds-XP_012234342.1;Dbxref=GeneID:105679106%2CGenbank:XP_012234342.1;Parent=rna-XM_012378919.1
NW_012160844.1	Gnomon	CDS	1451713	1452033	.	+	0	Name=XP_012234342.1;ID=cds-XP_012234342.1;Dbxref=GeneID:105679106%2CGenbank:XP_012234342.1;Parent=rna-XM_012378919.1
NW_012160844.1	Gnomon	CDS	1452143	1452231	.	+	0	Name=XP_012234342.1;ID=cds-XP_012234342.1;Dbxref=GeneID:105679106%2CGenbank:XP_012234342.1;Parent=rna-XM_012378919.1
NW_012160844.1	Gnomon	CDS	1452768	1453108	.	+	0	Name=XP_012234342.1;ID=cds-XP_012234342.1;Dbxref=GeneID:105679106%2CGenbank:XP_012234342.1;Parent=rna-XM_012378919.1
NW_012160844.1	Gnomon	CDS	1453277	1453707	.	+	0	Name=XP_012234342.1;ID=cds-XP_012234342.1;Dbxref=GeneID:105679106%2CGenbank:XP_012234342.1;Parent=rna-XM_012378919.1
NW_012160844.1	Gnomon	CDS	1454606	1454933	.	+	0	Name=XP_012234342.1;ID=cds-XP_012234342.1;Dbxref=GeneID:105679106%2CGenbank:XP_012234342.1;Parent=rna-XM_012378919.1
NW_012160844.1	Gnomon	CDS	1455014	1455266	.	+	0	Name=XP_012234342.1;ID=cds-XP_012234342.1;Dbxref=GeneID:105679106%2CGenbank:XP_012234342.1;Parent=rna-XM_012378919.1
NW_012160844.1	Gnomon	CDS	1455703	1455832	.	+	0	Name=XP_012234342.1;ID=cds-XP_012234342.1;Dbxref=GeneID:105679106%2CGenbank:XP_012234342.1;Parent=rna-XM_012378919.1
NW_012160844.1	Gnomon	CDS	1456022	1456430	.	+	0	Name=XP_012234342.1;ID=cds-XP_012234342.1;Dbxref=GeneID:105679106%2CGenbank:XP_012234342.1;Parent=rna-XM_012378919.1
NW_012160844.1	Gnomon	CDS	5914	5916	.	+	0	Name=XP_012234488.1;ID=cds-XP_012234488.1;Dbxref=GeneID:105679178%2CGenbank:XP_012234488.1;Parent=rna-XM_012379065.1
NW_012160844.1	Gnomon	CDS	6511	6830	.	+	0	Name=XP_012234488.1;ID=cds-XP_012234488.1;Dbxref=GeneID:105679178%2CGenbank:XP_012234488.1;Parent=rna-XM_012379065.1
NW_012160844.1	Gnomon	CDS	7033	7284	.	+	0	Name=XP_012234488.1;ID=cds-XP_012234488.1;Dbxref=GeneID:105679178%2CGenbank:XP_012234488.1;Parent=rna-XM_012379065.1
NW_012160844.1	Gnomon	CDS	7354	7495	.	+	0	Name=XP_012234488.1;ID=cds-XP_012234488.1;Dbxref=GeneID:105679178%2CGenbank:XP_012234488.1;Parent=rna-XM_012379065.1
NW_012160844.1	Gnomon	CDS	8547	8746	.	+	0	Name=XP_012234488.1;ID=cds-XP_012234488.1;Dbxref=GeneID:105679178%2CGenbank:XP_012234488.1;Parent=rna-XM_012379065.1
NW_012160844.1	Gnomon	CDS	9118	9220	.	+	0	Name=XP_012234488.1;ID=cds-XP_012234488.1;Dbxref=GeneID:105679178%2CGenbank:XP_012234488.1;Parent=rna-XM_012379065.1
NW_012160844.1	Gnomon	exon	2727022	2727314	.	-	.	ID=exon-XM_012379111.1-8;Dbxref=GeneID:105679213%2CGenbank:XM_012379111.1;Parent=rna-XM_012379111.1
NW_012160844.1	Gnomon	exon	2726780	2726916	.	-	.	ID=exon-XM_012379111.1-9;Dbxref=GeneID:105679213%2CGenbank:XM_012379111.1;Parent=rna-XM_012379111.1
NW_012160844.1	Gnomon	exon	2727744	2727944	.	-	.	ID=exon-XM_012379111.1-6;Dbxref=GeneID:105679213%2CGenbank:XM_012379111.1;Parent=rna-XM_012379111.1
NW_012160844.1	Gnomon	exon	2727400	2727614	.	-	.	ID=exon-XM_012379111.1-7;Dbxref=GeneID:105679213%2CGenbank:XM_012379111.1;Parent=rna-XM_012379111.1
NW_012160844.1	Gnomon	exon	2728518	2728714	.	-	.	ID=exon-XM_012379111.1-4;Dbxref=GeneID:105679213%2CGenbank:XM_012379111.1;Parent=rna-XM_012379111.1
NW_012160844.1	Gnomon	exon	2728213	2728441	.	-	.	ID=exon-XM_012379111.1-5;Dbxref=GeneID:105679213%2CGenbank:XM_012379111.1;Parent=rna-XM_012379111.1
NW_012160844.1	Gnomon	exon	2729053	2729222	.	-	.	ID=exon-XM_012379111.1-2;Dbxref=GeneID:105679213%2CGenbank:XM_012379111.1;Parent=rna-XM_012379111.1
NW_012160844.1	Gnomon	exon	2728845	2728970	.	-	.	ID=exon-XM_012379111.1-3;Dbxref=GeneID:105679213%2CGenbank:XM_012379111.1;Parent=rna-XM_012379111.1
NW_012160844.1	Gnomon	exon	2730684	2731154	.	-	.	ID=exon-XM_012379111.1-1;Dbxref=GeneID:105679213%2CGenbank:XM_012379111.1;Parent=rna-XM_012379111.1
NW_012160844.1	Gnomon	exon	2077238	2077497	.	+	.	ID=exon-XM_012378934.1-10;Dbxref=GeneID:105679114%2CGenbank:XM_012378934.1;Parent=rna-XM_012378934.1
NW_012160844.1	Gnomon	exon	2078070	2078358	.	+	.	ID=exon-XM_012378934.1-11;Dbxref=GeneID:105679114%2CGenbank:XM_012378934.1;Parent=rna-XM_012378934.1
NW_012160844.1	Gnomon	exon	1336799	1337111	.	-	.	ID=exon-XM_012378944.1-18;Dbxref=GeneID:105679121%2CGenbank:XM_012378944.1;Parent=rna-XM_012378944.1
NW_012160844.1	Gnomon	exon	1335555	1336710	.	-	.	ID=exon-XM_012378944.1-19;Dbxref=GeneID:105679121%2CGenbank:XM_012378944.1;Parent=rna-XM_012378944.1
NW_012160844.1	Gnomon	exon	1337692	1338675	.	-	.	ID=exon-XM_012378944.1-16;Dbxref=GeneID:105679121%2CGenbank:XM_012378944.1;Parent=rna-XM_012378944.1
NW_012160844.1	Gnomon	exon	1337262	1337391	.	-	.	ID=exon-XM_012378944.1-17;Dbxref=GeneID:105679121%2CGenbank:XM_012378944.1;Parent=rna-XM_012378944.1
NW_012160844.1	Gnomon	exon	1341682	1341802	.	-	.	ID=exon-XM_012378944.1-10;Dbxref=GeneID:105679121%2CGenbank:XM_012378944.1;Parent=rna-XM_012378944.1
NW_012160844.1	Gnomon	exon	1341313	1341443	.	-	.	ID=exon-XM_012378944.1-11;Dbxref=GeneID:105679121%2CGenbank:XM_012378944.1;Parent=rna-XM_012378944.1
NW_012160844.1	Gnomon	exon	1339303	1339718	.	-	.	ID=exon-XM_012378944.1-14;Dbxref=GeneID:105679121%2CGenbank:XM_012378944.1;Parent=rna-XM_012378944.1
NW_012160844.1	Gnomon	exon	1338938	1339171	.	-	.	ID=exon-XM_012378944.1-15;Dbxref=GeneID:105679121%2CGenbank:XM_012378944.1;Parent=rna-XM_012378944.1
NW_012160844.1	Gnomon	exon	1341089	1341232	.	-	.	ID=exon-XM_012378944.1-12;Dbxref=GeneID:105679121%2CGenbank:XM_012378944.1;Parent=rna-XM_012378944.1
NW_012160844.1	Gnomon	exon	1339813	1340946	.	-	.	ID=exon-XM_012378944.1-13;Dbxref=GeneID:105679121%2CGenbank:XM_012378944.1;Parent=rna-XM_012378944.1
NW_012160844.1	Gnomon	exon	1196077	1196203	.	-	.	ID=exon-XM_012378876.1-1;Dbxref=GeneID:105679085%2CGenbank:XM_012378876.1;Parent=rna-XM_012378876.1
NW_012160844.1	Gnomon	exon	1182848	1183180	.	-	.	ID=exon-XM_012378876.1-2;Dbxref=GeneID:105679085%2CGenbank:XM_012378876.1;Parent=rna-XM_012378876.1
NW_012160844.1	Gnomon	exon	1182650	1182770	.	-	.	ID=exon-XM_012378876.1-3;Dbxref=GeneID:105679085%2CGenbank:XM_012378876.1;Parent=rna-XM_012378876.1
NW_012160844.1	Gnomon	exon	1182182	1182558	.	-	.	ID=exon-XM_012378876.1-4;Dbxref=GeneID:105679085%2CGenbank:XM_012378876.1;Parent=rna-XM_012378876.1
NW_012160844.1	Gnomon	exon	1334093	1335431	.	-	.	ID=exon-XM_012378944.1-20;Dbxref=GeneID:105679121%2CGenbank:XM_012378944.1;Parent=rna-XM_012378944.1
NW_012160844.1	Gnomon	mRNA	1321673	1323203	.	+	.	Name=XM_012378942.1;ID=rna-XM_012378942.1;Dbxref=GeneID:105679120%2CGenbank:XM_012378942.1;Parent=gene-LOC105679120
NW_012160844.1	Gnomon	exon	1916330	1916480	.	+	.	ID=exon-XM_012379022.1-7;Dbxref=GeneID:105679157%2CGenbank:XM_012379022.1;Parent=rna-XM_012379022.1
NW_012160844.1	Gnomon	exon	1916835	1917334	.	+	.	ID=exon-XM_012379022.1-8;Dbxref=GeneID:105679157%2CGenbank:XM_012379022.1;Parent=rna-XM_012379022.1
NW_012160844.1	Gnomon	exon	1914900	1915141	.	+	.	ID=exon-XM_012379022.1-5;Dbxref=GeneID:105679157%2CGenbank:XM_012379022.1;Parent=rna-XM_012379022.1
NW_012160844.1	Gnomon	exon	1915408	1915644	.	+	.	ID=exon-XM_012379022.1-6;Dbxref=GeneID:105679157%2CGenbank:XM_012379022.1;Parent=rna-XM_012379022.1
NW_012160844.1	Gnomon	exon	1917623	1917912	.	+	.	ID=exon-XM_012379022.1-9;Dbxref=GeneID:105679157%2CGenbank:XM_012379022.1;Parent=rna-XM_012379022.1
NW_012160844.1	Gnomon	exon	1912578	1912637	.	+	.	ID=exon-XM_012379022.1-3;Dbxref=GeneID:105679157%2CGenbank:XM_012379022.1;Parent=rna-XM_012379022.1
NW_012160844.1	Gnomon	exon	1912793	1912883	.	+	.	ID=exon-XM_012379022.1-4;Dbxref=GeneID:105679157%2CGenbank:XM_012379022.1;Parent=rna-XM_012379022.1
NW_012160844.1	Gnomon	exon	1894666	1895976	.	+	.	ID=exon-XM_012379022.1-1;Dbxref=GeneID:105679157%2CGenbank:XM_012379022.1;Parent=rna-XM_012379022.1
NW_012160844.1	Gnomon	exon	1906337	1906396	.	+	.	ID=exon-XM_012379022.1-2;Dbxref=GeneID:105679157%2CGenbank:XM_012379022.1;Parent=rna-XM_012379022.1
NW_012160844.1	Gnomon	CDS	1702936	1703059	.	-	0	Name=XP_012234249.1;ID=cds-XP_012234249.1;Dbxref=GeneID:105679051%2CGenbank:XP_012234249.1;Parent=rna-XM_012378826.1
NW_012160844.1	Gnomon	CDS	1702462	1702564	.	-	0	Name=XP_012234249.1;ID=cds-XP_012234249.1;Dbxref=GeneID:105679051%2CGenbank:XP_012234249.1;Parent=rna-XM_012378826.1
NW_012160844.1	Gnomon	CDS	1702187	1702301	.	-	0	Name=XP_012234249.1;ID=cds-XP_012234249.1;Dbxref=GeneID:105679051%2CGenbank:XP_012234249.1;Parent=rna-XM_012378826.1
NW_012160844.1	Gnomon	CDS	1702005	1702110	.	-	0	Name=XP_012234249.1;ID=cds-XP_012234249.1;Dbxref=GeneID:105679051%2CGenbank:XP_012234249.1;Parent=rna-XM_012378826.1
NW_012160844.1	Gnomon	CDS	1701545	1701768	.	-	0	Name=XP_012234249.1;ID=cds-XP_012234249.1;Dbxref=GeneID:105679051%2CGenbank:XP_012234249.1;Parent=rna-XM_012378826.1
NW_012160844.1	Gnomon	CDS	1701302	1701463	.	-	0	Name=XP_012234249.1;ID=cds-XP_012234249.1;Dbxref=GeneID:105679051%2CGenbank:XP_012234249.1;Parent=rna-XM_012378826.1
NW_012160844.1	Gnomon	CDS	1700975	1701203	.	-	0	Name=XP_012234249.1;ID=cds-XP_012234249.1;Dbxref=GeneID:105679051%2CGenbank:XP_012234249.1;Parent=rna-XM_012378826.1
NW_012160844.1	Gnomon	CDS	1700739	1700884	.	-	0	Name=XP_012234249.1;ID=cds-XP_012234249.1;Dbxref=GeneID:105679051%2CGenbank:XP_012234249.1;Parent=rna-XM_012378826.1
NW_012160844.1	Gnomon	CDS	1700504	1700651	.	-	0	Name=XP_012234249.1;ID=cds-XP_012234249.1;Dbxref=GeneID:105679051%2CGenbank:XP_012234249.1;Parent=rna-XM_012378826.1
NW_012160844.1	Gnomon	CDS	1699909	1700401	.	-	0	Name=XP_012234249.1;ID=cds-XP_012234249.1;Dbxref=GeneID:105679051%2CGenbank:XP_012234249.1;Parent=rna-XM_012378826.1
NW_012160844.1	Gnomon	CDS	1699308	1699599	.	-	0	Name=XP_012234249.1;ID=cds-XP_012234249.1;Dbxref=GeneID:105679051%2CGenbank:XP_012234249.1;Parent=rna-XM_012378826.1
NW_012160844.1	Gnomon	CDS	1699098	1699238	.	-	0	Name=XP_012234249.1;ID=cds-XP_012234249.1;Dbxref=GeneID:105679051%2CGenbank:XP_012234249.1;Parent=rna-XM_012378826.1
NW_012160844.1	Gnomon	CDS	1475690	1476475	.	-	0	Name=XP_012234343.1;ID=cds-XP_012234343.1;Dbxref=GeneID:105679107%2CGenbank:XP_012234343.1;Parent=rna-XM_012378920.1
NW_012160844.1	Gnomon	CDS	1464617	1464721	.	-	0	Name=XP_012234343.1;ID=cds-XP_012234343.1;Dbxref=GeneID:105679107%2CGenbank:XP_012234343.1;Parent=rna-XM_012378920.1
NW_012160844.1	Gnomon	CDS	1464070	1464186	.	-	0	Name=XP_012234343.1;ID=cds-XP_012234343.1;Dbxref=GeneID:105679107%2CGenbank:XP_012234343.1;Parent=rna-XM_012378920.1
NW_012160844.1	Gnomon	CDS	1462348	1462562	.	-	0	Name=XP_012234343.1;ID=cds-XP_012234343.1;Dbxref=GeneID:105679107%2CGenbank:XP_012234343.1;Parent=rna-XM_012378920.1
NW_012160844.1	Gnomon	CDS	1461293	1461722	.	-	0	Name=XP_012234343.1;ID=cds-XP_012234343.1;Dbxref=GeneID:105679107%2CGenbank:XP_012234343.1;Parent=rna-XM_012378920.1
NW_012160844.1	Gnomon	CDS	1460732	1461216	.	-	0	Name=XP_012234343.1;ID=cds-XP_012234343.1;Dbxref=GeneID:105679107%2CGenbank:XP_012234343.1;Parent=rna-XM_012378920.1
NW_012160844.1	Gnomon	CDS	1460418	1460551	.	-	0	Name=XP_012234343.1;ID=cds-XP_012234343.1;Dbxref=GeneID:105679107%2CGenbank:XP_012234343.1;Parent=rna-XM_012378920.1
NW_012160844.1	Gnomon	CDS	1459871	1460277	.	-	0	Name=XP_012234343.1;ID=cds-XP_012234343.1;Dbxref=GeneID:105679107%2CGenbank:XP_012234343.1;Parent=rna-XM_012378920.1
NW_012160844.1	Gnomon	CDS	2243223	2243442	.	+	0	Name=XP_012234489.1;ID=cds-XP_012234489.1;Dbxref=GeneID:105679180%2CGenbank:XP_012234489.1;Parent=rna-XM_012379066.1
NW_012160844.1	Gnomon	CDS	2250905	2251088	.	+	0	Name=XP_012234489.1;ID=cds-XP_012234489.1;Dbxref=GeneID:105679180%2CGenbank:XP_012234489.1;Parent=rna-XM_012379066.1
NW_012160844.1	Gnomon	CDS	2251257	2251428	.	+	0	Name=XP_012234489.1;ID=cds-XP_012234489.1;Dbxref=GeneID:105679180%2CGenbank:XP_012234489.1;Parent=rna-XM_012379066.1
NW_012160844.1	Gnomon	CDS	2251741	2252013	.	+	0	Name=XP_012234489.1;ID=cds-XP_012234489.1;Dbxref=GeneID:105679180%2CGenbank:XP_012234489.1;Parent=rna-XM_012379066.1
NW_012160844.1	Gnomon	CDS	2252799	2253107	.	+	0	Name=XP_012234489.1;ID=cds-XP_012234489.1;Dbxref=GeneID:105679180%2CGenbank:XP_012234489.1;Parent=rna-XM_012379066.1
NW_012160844.1	Gnomon	CDS	2254914	2255342	.	+	0	Name=XP_012234489.1;ID=cds-XP_012234489.1;Dbxref=GeneID:105679180%2CGenbank:XP_012234489.1;Parent=rna-XM_012379066.1
NW_012160844.1	Gnomon	mRNA	1380450	1381657	.	-	.	Name=XM_012378848.1;ID=rna-XM_012378848.1;Dbxref=GeneID:105679069%2CGenbank:XM_012378848.1;Parent=gene-LOC105679069
NW_012160844.1	Gnomon	mRNA	2849416	2862292	.	+	.	Name=XM_012379040.1;ID=rna-XM_012379040.1;Dbxref=GeneID:105679165%2CGenbank:XM_012379040.1;Parent=gene-LOC105679165
NW_012160844.1	Gnomon	exon	1341682	1341802	.	-	.	ID=exon-XM_012378953.1-9;Dbxref=GeneID:105679121%2CGenbank:XM_012378953.1;Parent=rna-XM_012378953.1
NW_012160844.1	Gnomon	exon	1342708	1342844	.	-	.	ID=exon-XM_012378953.1-7;Dbxref=GeneID:105679121%2CGenbank:XM_012378953.1;Parent=rna-XM_012378953.1
NW_012160844.1	Gnomon	exon	1341878	1342603	.	-	.	ID=exon-XM_012378953.1-8;Dbxref=GeneID:105679121%2CGenbank:XM_012378953.1;Parent=rna-XM_012378953.1
NW_012160844.1	Gnomon	exon	1350044	1350126	.	-	.	ID=exon-XM_012378953.1-5;Dbxref=GeneID:105679121%2CGenbank:XM_012378953.1;Parent=rna-XM_012378953.1
NW_012160844.1	Gnomon	exon	1342999	1349735	.	-	.	ID=exon-XM_012378953.1-6;Dbxref=GeneID:105679121%2CGenbank:XM_012378953.1;Parent=rna-XM_012378953.1
NW_012160844.1	Gnomon	exon	1351507	1351696	.	-	.	ID=exon-XM_012378953.1-3;Dbxref=GeneID:105679121%2CGenbank:XM_012378953.1;Parent=rna-XM_012378953.1
NW_012160844.1	Gnomon	exon	1351265	1351331	.	-	.	ID=exon-XM_012378953.1-4;Dbxref=GeneID:105679121%2CGenbank:XM_012378953.1;Parent=rna-XM_012378953.1
NW_012160844.1	Gnomon	exon	1358234	1358322	.	-	.	ID=exon-XM_012378953.1-1;Dbxref=GeneID:105679121%2CGenbank:XM_012378953.1;Parent=rna-XM_012378953.1
NW_012160844.1	Gnomon	exon	1357202	1358020	.	-	.	ID=exon-XM_012378953.1-2;Dbxref=GeneID:105679121%2CGenbank:XM_012378953.1;Parent=rna-XM_012378953.1
NW_012160844.1	Gnomon	exon	2669557	2669720	.	-	.	ID=exon-XR_001101806.1-1;Dbxref=GeneID:105679149%2CGenbank:XR_001101806.1;Parent=rna-XR_001101806.1
NW_012160844.1	Gnomon	exon	2667968	2669018	.	-	.	ID=exon-XR_001101806.1-2;Dbxref=GeneID:105679149%2CGenbank:XR_001101806.1;Parent=rna-XR_001101806.1
NW_012160844.1	Gnomon	exon	1425965	1426421	.	-	.	ID=exon-XR_001101799.1-1;Dbxref=GeneID:105679072%2CGenbank:XR_001101799.1;Parent=rna-XR_001101799.1
NW_012160844.1	Gnomon	exon	1424895	1425222	.	-	.	ID=exon-XR_001101799.1-4;Dbxref=GeneID:105679072%2CGenbank:XR_001101799.1;Parent=rna-XR_001101799.1
NW_012160844.1	Gnomon	exon	1424683	1424771	.	-	.	ID=exon-XR_001101799.1-5;Dbxref=GeneID:105679072%2CGenbank:XR_001101799.1;Parent=rna-XR_001101799.1
NW_012160844.1	Gnomon	exon	1425797	1425849	.	-	.	ID=exon-XR_001101799.1-2;Dbxref=GeneID:105679072%2CGenbank:XR_001101799.1;Parent=rna-XR_001101799.1
NW_012160844.1	Gnomon	exon	1425548	1425629	.	-	.	ID=exon-XR_001101799.1-3;Dbxref=GeneID:105679072%2CGenbank:XR_001101799.1;Parent=rna-XR_001101799.1
NW_012160844.1	Gnomon	exon	1423188	1424122	.	-	.	ID=exon-XR_001101799.1-8;Dbxref=GeneID:105679072%2CGenbank:XR_001101799.1;Parent=rna-XR_001101799.1
NW_012160844.1	Gnomon	exon	1424579	1424620	.	-	.	ID=exon-XR_001101799.1-6;Dbxref=GeneID:105679072%2CGenbank:XR_001101799.1;Parent=rna-XR_001101799.1
NW_012160844.1	Gnomon	exon	1424281	1424424	.	-	.	ID=exon-XR_001101799.1-7;Dbxref=GeneID:105679072%2CGenbank:XR_001101799.1;Parent=rna-XR_001101799.1
NW_012160844.1	Gnomon	mRNA	1392058	1396702	.	+	.	Name=XM_012378847.1;ID=rna-XM_012378847.1;Dbxref=GeneID:105679068%2CGenbank:XM_012378847.1;Parent=gene-LOC105679068
NW_012160844.1	Gnomon	exon	798262	798398	.	+	.	ID=exon-XM_012378899.1-1;Dbxref=GeneID:105679097%2CGenbank:XM_012378899.1;Parent=rna-XM_012378899.1
NW_012160844.1	Gnomon	exon	798481	798609	.	+	.	ID=exon-XM_012378899.1-2;Dbxref=GeneID:105679097%2CGenbank:XM_012378899.1;Parent=rna-XM_012378899.1
NW_012160844.1	Gnomon	exon	798689	798878	.	+	.	ID=exon-XM_012378899.1-3;Dbxref=GeneID:105679097%2CGenbank:XM_012378899.1;Parent=rna-XM_012378899.1
NW_012160844.1	Gnomon	exon	798973	799231	.	+	.	ID=exon-XM_012378899.1-4;Dbxref=GeneID:105679097%2CGenbank:XM_012378899.1;Parent=rna-XM_012378899.1
NW_012160844.1	Gnomon	exon	799326	799786	.	+	.	ID=exon-XM_012378899.1-5;Dbxref=GeneID:105679097%2CGenbank:XM_012378899.1;Parent=rna-XM_012378899.1
NW_012160844.1	Gnomon	exon	800778	800863	.	+	.	ID=exon-XM_012378899.1-6;Dbxref=GeneID:105679097%2CGenbank:XM_012378899.1;Parent=rna-XM_012378899.1
NW_012160844.1	Gnomon	mRNA	1310172	1320007	.	-	.	Name=XM_012378941.1;ID=rna-XM_012378941.1;Dbxref=GeneID:105679119%2CGenbank:XM_012378941.1;Parent=gene-LOC105679119
NW_012160844.1	Gnomon	CDS	1475690	1476475	.	-	0	Name=XP_012234344.1;ID=cds-XP_012234344.1;Dbxref=GeneID:105679107%2CGenbank:XP_012234344.1;Parent=rna-XM_012378921.1
NW_012160844.1	Gnomon	CDS	1464617	1464721	.	-	0	Name=XP_012234344.1;ID=cds-XP_012234344.1;Dbxref=GeneID:105679107%2CGenbank:XP_012234344.1;Parent=rna-XM_012378921.1
NW_012160844.1	Gnomon	CDS	1464070	1464186	.	-	0	Name=XP_012234344.1;ID=cds-XP_012234344.1;Dbxref=GeneID:105679107%2CGenbank:XP_012234344.1;Parent=rna-XM_012378921.1
NW_012160844.1	Gnomon	CDS	1462348	1462562	.	-	0	Name=XP_012234344.1;ID=cds-XP_012234344.1;Dbxref=GeneID:105679107%2CGenbank:XP_012234344.1;Parent=rna-XM_012378921.1
NW_012160844.1	Gnomon	CDS	1461293	1461722	.	-	0	Name=XP_012234344.1;ID=cds-XP_012234344.1;Dbxref=GeneID:105679107%2CGenbank:XP_012234344.1;Parent=rna-XM_012378921.1
NW_012160844.1	Gnomon	CDS	1460732	1461216	.	-	0	Name=XP_012234344.1;ID=cds-XP_012234344.1;Dbxref=GeneID:105679107%2CGenbank:XP_012234344.1;Parent=rna-XM_012378921.1
NW_012160844.1	Gnomon	CDS	1460418	1460551	.	-	0	Name=XP_012234344.1;ID=cds-XP_012234344.1;Dbxref=GeneID:105679107%2CGenbank:XP_012234344.1;Parent=rna-XM_012378921.1
NW_012160844.1	Gnomon	CDS	1459871	1460214	.	-	0	Name=XP_012234344.1;ID=cds-XP_012234344.1;Dbxref=GeneID:105679107%2CGenbank:XP_012234344.1;Parent=rna-XM_012378921.1
NW_012160844.1	Gnomon	exon	1943024	1943429	.	+	.	ID=exon-XM_012378930.1-1;Dbxref=GeneID:105679114%2CGenbank:XM_012378930.1;Parent=rna-XM_012378930.1
NW_012160844.1	Gnomon	exon	1998863	1998948	.	+	.	ID=exon-XM_012378930.1-4;Dbxref=GeneID:105679114%2CGenbank:XM_012378930.1;Parent=rna-XM_012378930.1
NW_012160844.1	Gnomon	exon	2000396	2000492	.	+	.	ID=exon-XM_012378930.1-5;Dbxref=GeneID:105679114%2CGenbank:XM_012378930.1;Parent=rna-XM_012378930.1
NW_012160844.1	Gnomon	exon	1966641	1966684	.	+	.	ID=exon-XM_012378930.1-2;Dbxref=GeneID:105679114%2CGenbank:XM_012378930.1;Parent=rna-XM_012378930.1
NW_012160844.1	Gnomon	exon	1969219	1969288	.	+	.	ID=exon-XM_012378930.1-3;Dbxref=GeneID:105679114%2CGenbank:XM_012378930.1;Parent=rna-XM_012378930.1
NW_012160844.1	Gnomon	exon	2071412	2071504	.	+	.	ID=exon-XM_012378930.1-8;Dbxref=GeneID:105679114%2CGenbank:XM_012378930.1;Parent=rna-XM_012378930.1
NW_012160844.1	Gnomon	exon	2073483	2073781	.	+	.	ID=exon-XM_012378930.1-9;Dbxref=GeneID:105679114%2CGenbank:XM_012378930.1;Parent=rna-XM_012378930.1
NW_012160844.1	Gnomon	exon	2036468	2036531	.	+	.	ID=exon-XM_012378930.1-6;Dbxref=GeneID:105679114%2CGenbank:XM_012378930.1;Parent=rna-XM_012378930.1
NW_012160844.1	Gnomon	exon	2039101	2039136	.	+	.	ID=exon-XM_012378930.1-7;Dbxref=GeneID:105679114%2CGenbank:XM_012378930.1;Parent=rna-XM_012378930.1
NW_012160844.1	Gnomon	exon	1561274	1561361	.	+	.	ID=exon-XM_012378906.1-1;Dbxref=GeneID:105679101%2CGenbank:XM_012378906.1;Parent=rna-XM_012378906.1
NW_012160844.1	Gnomon	exon	1561836	1562245	.	+	.	ID=exon-XM_012378906.1-2;Dbxref=GeneID:105679101%2CGenbank:XM_012378906.1;Parent=rna-XM_012378906.1
NW_012160844.1	Gnomon	exon	1563202	1563468	.	+	.	ID=exon-XM_012378906.1-3;Dbxref=GeneID:105679101%2CGenbank:XM_012378906.1;Parent=rna-XM_012378906.1
NW_012160844.1	Gnomon	exon	1563637	1563967	.	+	.	ID=exon-XM_012378906.1-4;Dbxref=GeneID:105679101%2CGenbank:XM_012378906.1;Parent=rna-XM_012378906.1
NW_012160844.1	Gnomon	exon	1566186	1566507	.	+	.	ID=exon-XM_012378906.1-5;Dbxref=GeneID:105679101%2CGenbank:XM_012378906.1;Parent=rna-XM_012378906.1
NW_012160844.1	Gnomon	exon	1566583	1566801	.	+	.	ID=exon-XM_012378906.1-6;Dbxref=GeneID:105679101%2CGenbank:XM_012378906.1;Parent=rna-XM_012378906.1
NW_012160844.1	Gnomon	exon	1566872	1567571	.	+	.	ID=exon-XM_012378906.1-7;Dbxref=GeneID:105679101%2CGenbank:XM_012378906.1;Parent=rna-XM_012378906.1
NW_012160844.1	Gnomon	exon	1567653	1567899	.	+	.	ID=exon-XM_012378906.1-8;Dbxref=GeneID:105679101%2CGenbank:XM_012378906.1;Parent=rna-XM_012378906.1
NW_012160844.1	Gnomon	exon	1568011	1568388	.	+	.	ID=exon-XM_012378906.1-9;Dbxref=GeneID:105679101%2CGenbank:XM_012378906.1;Parent=rna-XM_012378906.1
NW_012160844.1	Gnomon	mRNA	1951112	2119334	.	+	.	Name=XM_012378931.1;ID=rna-XM_012378931.1;Dbxref=GeneID:105679114%2CGenbank:XM_012378931.1;Parent=gene-LOC105679114
NW_012160844.1	Gnomon	exon	1800529	1800855	.	-	.	ID=exon-XM_012378857.1-2;Dbxref=GeneID:105679075%2CGenbank:XM_012378857.1;Parent=rna-XM_012378857.1
NW_012160844.1	Gnomon	exon	1800133	1800377	.	-	.	ID=exon-XM_012378857.1-3;Dbxref=GeneID:105679075%2CGenbank:XM_012378857.1;Parent=rna-XM_012378857.1
NW_012160844.1	Gnomon	exon	1799567	1800013	.	-	.	ID=exon-XM_012378857.1-4;Dbxref=GeneID:105679075%2CGenbank:XM_012378857.1;Parent=rna-XM_012378857.1
NW_012160844.1	Gnomon	exon	1799363	1799495	.	-	.	ID=exon-XM_012378857.1-5;Dbxref=GeneID:105679075%2CGenbank:XM_012378857.1;Parent=rna-XM_012378857.1
NW_012160844.1	Gnomon	exon	1798780	1799297	.	-	.	ID=exon-XM_012378857.1-6;Dbxref=GeneID:105679075%2CGenbank:XM_012378857.1;Parent=rna-XM_012378857.1
NW_012160844.1	Gnomon	exon	1797193	1798659	.	-	.	ID=exon-XM_012378857.1-7;Dbxref=GeneID:105679075%2CGenbank:XM_012378857.1;Parent=rna-XM_012378857.1
NW_012160844.1	Gnomon	exon	1796500	1796943	.	-	.	ID=exon-XM_012378857.1-8;Dbxref=GeneID:105679075%2CGenbank:XM_012378857.1;Parent=rna-XM_012378857.1
NW_012160844.1	Gnomon	exon	1795972	1796324	.	-	.	ID=exon-XM_012378857.1-9;Dbxref=GeneID:105679075%2CGenbank:XM_012378857.1;Parent=rna-XM_012378857.1
NW_012160844.1	Gnomon	exon	1800939	1801452	.	-	.	ID=exon-XM_012378857.1-1;Dbxref=GeneID:105679075%2CGenbank:XM_012378857.1;Parent=rna-XM_012378857.1
NW_012160844.1	Gnomon	exon	1780368	1780618	.	+	.	ID=exon-XM_012379021.1-2;Dbxref=GeneID:105679155%2CGenbank:XM_012379021.1;Parent=rna-XM_012379021.1
NW_012160844.1	Gnomon	exon	1780697	1780966	.	+	.	ID=exon-XM_012379021.1-3;Dbxref=GeneID:105679155%2CGenbank:XM_012379021.1;Parent=rna-XM_012379021.1
NW_012160844.1	Gnomon	exon	1781099	1782146	.	+	.	ID=exon-XM_012379021.1-4;Dbxref=GeneID:105679155%2CGenbank:XM_012379021.1;Parent=rna-XM_012379021.1
NW_012160844.1	Gnomon	exon	1779726	1780238	.	+	.	ID=exon-XM_012379021.1-1;Dbxref=GeneID:105679155%2CGenbank:XM_012379021.1;Parent=rna-XM_012379021.1
NW_012160844.1	Gnomon	exon	2095625	2095844	.	-	.	ID=exon-XM_012378927.1-6;Dbxref=GeneID:105679113%2CGenbank:XM_012378927.1;Parent=rna-XM_012378927.1
NW_012160844.1	Gnomon	exon	2095151	2095277	.	-	.	ID=exon-XM_012378927.1-7;Dbxref=GeneID:105679113%2CGenbank:XM_012378927.1;Parent=rna-XM_012378927.1
NW_012160844.1	Gnomon	exon	2094836	2095030	.	-	.	ID=exon-XM_012378927.1-8;Dbxref=GeneID:105679113%2CGenbank:XM_012378927.1;Parent=rna-XM_012378927.1
NW_012160844.1	Gnomon	exon	2090465	2094548	.	-	.	ID=exon-XM_012378927.1-9;Dbxref=GeneID:105679113%2CGenbank:XM_012378927.1;Parent=rna-XM_012378927.1
NW_012160844.1	Gnomon	exon	2117723	2117802	.	-	.	ID=exon-XM_012378927.1-1;Dbxref=GeneID:105679113%2CGenbank:XM_012378927.1;Parent=rna-XM_012378927.1
NW_012160844.1	Gnomon	exon	2110819	2110875	.	-	.	ID=exon-XM_012378927.1-2;Dbxref=GeneID:105679113%2CGenbank:XM_012378927.1;Parent=rna-XM_012378927.1
NW_012160844.1	Gnomon	exon	2110042	2110430	.	-	.	ID=exon-XM_012378927.1-3;Dbxref=GeneID:105679113%2CGenbank:XM_012378927.1;Parent=rna-XM_012378927.1
NW_012160844.1	Gnomon	exon	2108148	2109801	.	-	.	ID=exon-XM_012378927.1-4;Dbxref=GeneID:105679113%2CGenbank:XM_012378927.1;Parent=rna-XM_012378927.1
NW_012160844.1	Gnomon	exon	2096436	2096702	.	-	.	ID=exon-XM_012378927.1-5;Dbxref=GeneID:105679113%2CGenbank:XM_012378927.1;Parent=rna-XM_012378927.1
NW_012160844.1	Gnomon	CDS	1480823	1482184	.	+	0	Name=XP_012234345.1;ID=cds-XP_012234345.1;Dbxref=GeneID:105679108%2CGenbank:XP_012234345.1;Parent=rna-XM_012378922.1
NW_012160844.1	Gnomon	CDS	1482283	1482918	.	+	0	Name=XP_012234345.1;ID=cds-XP_012234345.1;Dbxref=GeneID:105679108%2CGenbank:XP_012234345.1;Parent=rna-XM_012378922.1
NW_012160844.1	Gnomon	CDS	1482995	1483159	.	+	0	Name=XP_012234345.1;ID=cds-XP_012234345.1;Dbxref=GeneID:105679108%2CGenbank:XP_012234345.1;Parent=rna-XM_012378922.1
NW_012160844.1	Gnomon	mRNA	1688257	1690292	.	-	.	Name=XM_012378837.1;ID=rna-XM_012378837.1;Dbxref=GeneID:105679057%2CGenbank:XM_012378837.1;Parent=gene-LOC105679057
NW_012160844.1	Gnomon	exon	2749566	2749902	.	+	.	ID=exon-XM_012378810.1-5;Dbxref=GeneID:105679036%2CGenbank:XM_012378810.1;Parent=rna-XM_012378810.1
NW_012160844.1	Gnomon	exon	2749126	2749196	.	+	.	ID=exon-XM_012378810.1-3;Dbxref=GeneID:105679036%2CGenbank:XM_012378810.1;Parent=rna-XM_012378810.1
NW_012160844.1	Gnomon	exon	2749271	2749366	.	+	.	ID=exon-XM_012378810.1-4;Dbxref=GeneID:105679036%2CGenbank:XM_012378810.1;Parent=rna-XM_012378810.1
NW_012160844.1	Gnomon	exon	2748269	2748527	.	+	.	ID=exon-XM_012378810.1-1;Dbxref=GeneID:105679036%2CGenbank:XM_012378810.1;Parent=rna-XM_012378810.1
NW_012160844.1	Gnomon	exon	2748918	2748992	.	+	.	ID=exon-XM_012378810.1-2;Dbxref=GeneID:105679036%2CGenbank:XM_012378810.1;Parent=rna-XM_012378810.1
NW_012160844.1	Gnomon	mRNA	1943024	2119334	.	+	.	Name=XM_012378930.1;ID=rna-XM_012378930.1;Dbxref=GeneID:105679114%2CGenbank:XM_012378930.1;Parent=gene-LOC105679114
NW_012160844.1	Gnomon	exon	1923719	1924189	.	+	.	ID=exon-XM_012379022.1-18;Dbxref=GeneID:105679157%2CGenbank:XM_012379022.1;Parent=rna-XM_012379022.1
NW_012160844.1	Gnomon	exon	1924297	1924660	.	+	.	ID=exon-XM_012379022.1-19;Dbxref=GeneID:105679157%2CGenbank:XM_012379022.1;Parent=rna-XM_012379022.1
NW_012160844.1	Gnomon	exon	1922867	1923292	.	+	.	ID=exon-XM_012379022.1-16;Dbxref=GeneID:105679157%2CGenbank:XM_012379022.1;Parent=rna-XM_012379022.1
NW_012160844.1	Gnomon	exon	1923438	1923661	.	+	.	ID=exon-XM_012379022.1-17;Dbxref=GeneID:105679157%2CGenbank:XM_012379022.1;Parent=rna-XM_012379022.1
NW_012160844.1	Gnomon	exon	1920405	1921058	.	+	.	ID=exon-XM_012379022.1-14;Dbxref=GeneID:105679157%2CGenbank:XM_012379022.1;Parent=rna-XM_012379022.1
NW_012160844.1	Gnomon	exon	1921248	1922719	.	+	.	ID=exon-XM_012379022.1-15;Dbxref=GeneID:105679157%2CGenbank:XM_012379022.1;Parent=rna-XM_012379022.1
NW_012160844.1	Gnomon	exon	1919237	1919560	.	+	.	ID=exon-XM_012379022.1-12;Dbxref=GeneID:105679157%2CGenbank:XM_012379022.1;Parent=rna-XM_012379022.1
NW_012160844.1	Gnomon	exon	1919696	1920297	.	+	.	ID=exon-XM_012379022.1-13;Dbxref=GeneID:105679157%2CGenbank:XM_012379022.1;Parent=rna-XM_012379022.1
NW_012160844.1	Gnomon	exon	1918138	1918494	.	+	.	ID=exon-XM_012379022.1-10;Dbxref=GeneID:105679157%2CGenbank:XM_012379022.1;Parent=rna-XM_012379022.1
NW_012160844.1	Gnomon	exon	1918717	1919020	.	+	.	ID=exon-XM_012379022.1-11;Dbxref=GeneID:105679157%2CGenbank:XM_012379022.1;Parent=rna-XM_012379022.1
NW_012160844.1	Gnomon	exon	1337692	1338675	.	-	.	ID=exon-XM_012378949.1-15;Dbxref=GeneID:105679121%2CGenbank:XM_012378949.1;Parent=rna-XM_012378949.1
NW_012160844.1	Gnomon	exon	1337262	1337391	.	-	.	ID=exon-XM_012378949.1-16;Dbxref=GeneID:105679121%2CGenbank:XM_012378949.1;Parent=rna-XM_012378949.1
NW_012160844.1	Gnomon	exon	1339303	1339718	.	-	.	ID=exon-XM_012378949.1-13;Dbxref=GeneID:105679121%2CGenbank:XM_012378949.1;Parent=rna-XM_012378949.1
NW_012160844.1	Gnomon	exon	1338938	1339171	.	-	.	ID=exon-XM_012378949.1-14;Dbxref=GeneID:105679121%2CGenbank:XM_012378949.1;Parent=rna-XM_012378949.1
NW_012160844.1	Gnomon	exon	1334093	1335431	.	-	.	ID=exon-XM_012378949.1-19;Dbxref=GeneID:105679121%2CGenbank:XM_012378949.1;Parent=rna-XM_012378949.1
NW_012160844.1	Gnomon	exon	1336799	1337111	.	-	.	ID=exon-XM_012378949.1-17;Dbxref=GeneID:105679121%2CGenbank:XM_012378949.1;Parent=rna-XM_012378949.1
NW_012160844.1	Gnomon	exon	1335555	1336710	.	-	.	ID=exon-XM_012378949.1-18;Dbxref=GeneID:105679121%2CGenbank:XM_012378949.1;Parent=rna-XM_012378949.1
NW_012160844.1	Gnomon	exon	1925561	1927441	.	+	.	ID=exon-XM_012379022.1-21;Dbxref=GeneID:105679157%2CGenbank:XM_012379022.1;Parent=rna-XM_012379022.1
NW_012160844.1	Gnomon	exon	1925142	1925195	.	+	.	ID=exon-XM_012379022.1-20;Dbxref=GeneID:105679157%2CGenbank:XM_012379022.1;Parent=rna-XM_012379022.1
NW_012160844.1	Gnomon	exon	1341089	1341232	.	-	.	ID=exon-XM_012378949.1-11;Dbxref=GeneID:105679121%2CGenbank:XM_012378949.1;Parent=rna-XM_012378949.1
NW_012160844.1	Gnomon	exon	1339813	1340946	.	-	.	ID=exon-XM_012378949.1-12;Dbxref=GeneID:105679121%2CGenbank:XM_012378949.1;Parent=rna-XM_012378949.1
NW_012160844.1	Gnomon	exon	1341313	1341443	.	-	.	ID=exon-XM_012378949.1-10;Dbxref=GeneID:105679121%2CGenbank:XM_012378949.1;Parent=rna-XM_012378949.1
NW_012160844.1	Gnomon	CDS	1487032	1487220	.	-	0	Name=XP_012234346.1;ID=cds-XP_012234346.1;Dbxref=GeneID:105679109%2CGenbank:XP_012234346.1;Parent=rna-XM_012378923.1
NW_012160844.1	Gnomon	CDS	1486360	1486886	.	-	0	Name=XP_012234346.1;ID=cds-XP_012234346.1;Dbxref=GeneID:105679109%2CGenbank:XP_012234346.1;Parent=rna-XM_012378923.1
NW_012160844.1	Gnomon	CDS	1485485	1486233	.	-	0	Name=XP_012234346.1;ID=cds-XP_012234346.1;Dbxref=GeneID:105679109%2CGenbank:XP_012234346.1;Parent=rna-XM_012378923.1
NW_012160844.1	Gnomon	CDS	1484848	1485401	.	-	0	Name=XP_012234346.1;ID=cds-XP_012234346.1;Dbxref=GeneID:105679109%2CGenbank:XP_012234346.1;Parent=rna-XM_012378923.1
NW_012160844.1	Gnomon	exon	2748207	2748527	.	+	.	ID=exon-XM_012378809.1-1;Dbxref=GeneID:105679036%2CGenbank:XM_012378809.1;Parent=rna-XM_012378809.1
NW_012160844.1	Gnomon	exon	2749126	2749196	.	+	.	ID=exon-XM_012378809.1-2;Dbxref=GeneID:105679036%2CGenbank:XM_012378809.1;Parent=rna-XM_012378809.1
NW_012160844.1	Gnomon	exon	2749271	2749366	.	+	.	ID=exon-XM_012378809.1-3;Dbxref=GeneID:105679036%2CGenbank:XM_012378809.1;Parent=rna-XM_012378809.1
NW_012160844.1	Gnomon	exon	2749566	2749577	.	+	.	ID=exon-XM_012378809.1-4;Dbxref=GeneID:105679036%2CGenbank:XM_012378809.1;Parent=rna-XM_012378809.1
NW_012160844.1	Gnomon	exon	2273703	2273786	.	-	.	ID=exon-XM_012379015.1-12;Dbxref=GeneID:105679151%2CGenbank:XM_012379015.1;Parent=rna-XM_012379015.1
NW_012160844.1	Gnomon	exon	2270820	2271025	.	-	.	ID=exon-XM_012379015.1-13;Dbxref=GeneID:105679151%2CGenbank:XM_012379015.1;Parent=rna-XM_012379015.1
NW_012160844.1	Gnomon	exon	2274315	2274574	.	-	.	ID=exon-XM_012379015.1-10;Dbxref=GeneID:105679151%2CGenbank:XM_012379015.1;Parent=rna-XM_012379015.1
NW_012160844.1	Gnomon	exon	2273944	2274205	.	-	.	ID=exon-XM_012379015.1-11;Dbxref=GeneID:105679151%2CGenbank:XM_012379015.1;Parent=rna-XM_012379015.1
NW_012160844.1	Gnomon	CDS	2286079	2286178	.	-	0	Name=XP_012234440.1;ID=cds-XP_012234440.1;Dbxref=GeneID:105679151%2CGenbank:XP_012234440.1;Parent=rna-XM_012379017.1
NW_012160844.1	Gnomon	CDS	2279193	2279353	.	-	0	Name=XP_012234440.1;ID=cds-XP_012234440.1;Dbxref=GeneID:105679151%2CGenbank:XP_012234440.1;Parent=rna-XM_012379017.1
NW_012160844.1	Gnomon	CDS	2278900	2279065	.	-	0	Name=XP_012234440.1;ID=cds-XP_012234440.1;Dbxref=GeneID:105679151%2CGenbank:XP_012234440.1;Parent=rna-XM_012379017.1
NW_012160844.1	Gnomon	CDS	2277806	2278037	.	-	0	Name=XP_012234440.1;ID=cds-XP_012234440.1;Dbxref=GeneID:105679151%2CGenbank:XP_012234440.1;Parent=rna-XM_012379017.1
NW_012160844.1	Gnomon	CDS	2277211	2277529	.	-	0	Name=XP_012234440.1;ID=cds-XP_012234440.1;Dbxref=GeneID:105679151%2CGenbank:XP_012234440.1;Parent=rna-XM_012379017.1
NW_012160844.1	Gnomon	CDS	2275698	2275769	.	-	0	Name=XP_012234440.1;ID=cds-XP_012234440.1;Dbxref=GeneID:105679151%2CGenbank:XP_012234440.1;Parent=rna-XM_012379017.1
NW_012160844.1	Gnomon	CDS	2274877	2275060	.	-	0	Name=XP_012234440.1;ID=cds-XP_012234440.1;Dbxref=GeneID:105679151%2CGenbank:XP_012234440.1;Parent=rna-XM_012379017.1
NW_012160844.1	Gnomon	CDS	2274315	2274574	.	-	0	Name=XP_012234440.1;ID=cds-XP_012234440.1;Dbxref=GeneID:105679151%2CGenbank:XP_012234440.1;Parent=rna-XM_012379017.1
NW_012160844.1	Gnomon	CDS	2273944	2274205	.	-	0	Name=XP_012234440.1;ID=cds-XP_012234440.1;Dbxref=GeneID:105679151%2CGenbank:XP_012234440.1;Parent=rna-XM_012379017.1
NW_012160844.1	Gnomon	CDS	2273703	2273786	.	-	0	Name=XP_012234440.1;ID=cds-XP_012234440.1;Dbxref=GeneID:105679151%2CGenbank:XP_012234440.1;Parent=rna-XM_012379017.1
NW_012160844.1	Gnomon	CDS	2272061	2272165	.	-	0	Name=XP_012234440.1;ID=cds-XP_012234440.1;Dbxref=GeneID:105679151%2CGenbank:XP_012234440.1;Parent=rna-XM_012379017.1
NW_012160844.1	Gnomon	CDS	2270737	2270834	.	-	0	Name=XP_012234440.1;ID=cds-XP_012234440.1;Dbxref=GeneID:105679151%2CGenbank:XP_012234440.1;Parent=rna-XM_012379017.1
NW_012160844.1	Gnomon	CDS	2270508	2270577	.	-	0	Name=XP_012234440.1;ID=cds-XP_012234440.1;Dbxref=GeneID:105679151%2CGenbank:XP_012234440.1;Parent=rna-XM_012379017.1
NW_012160844.1	Gnomon	CDS	2269194	2269234	.	-	0	Name=XP_012234440.1;ID=cds-XP_012234440.1;Dbxref=GeneID:105679151%2CGenbank:XP_012234440.1;Parent=rna-XM_012379017.1
NW_012160844.1	Gnomon	CDS	2267404	2267607	.	-	0	Name=XP_012234440.1;ID=cds-XP_012234440.1;Dbxref=GeneID:105679151%2CGenbank:XP_012234440.1;Parent=rna-XM_012379017.1
NW_012160844.1	Gnomon	CDS	2267117	2267230	.	-	0	Name=XP_012234440.1;ID=cds-XP_012234440.1;Dbxref=GeneID:105679151%2CGenbank:XP_012234440.1;Parent=rna-XM_012379017.1
NW_012160844.1	Gnomon	lnc_RNA	1776926	1779480	.	+	.	Name=XR_001101810.1;ID=rna-XR_001101810.1;Dbxref=GeneID:105679156%2CGenbank:XR_001101810.1;Parent=gene-LOC105679156
NW_012160844.1	Gnomon	mRNA	1596069	1618828	.	-	.	Name=XM_012378836.1;ID=rna-XM_012378836.1;Dbxref=GeneID:105679056%2CGenbank:XM_012378836.1;Parent=gene-LOC105679056
NW_012160844.1	Gnomon	exon	2267404	2267607	.	-	.	ID=exon-XM_012379008.1-16;Dbxref=GeneID:105679151%2CGenbank:XM_012379008.1;Parent=rna-XM_012379008.1
NW_012160844.1	Gnomon	exon	2265998	2267230	.	-	.	ID=exon-XM_012379008.1-17;Dbxref=GeneID:105679151%2CGenbank:XM_012379008.1;Parent=rna-XM_012379008.1
NW_012160844.1	Gnomon	exon	2270508	2270577	.	-	.	ID=exon-XM_012379008.1-14;Dbxref=GeneID:105679151%2CGenbank:XM_012379008.1;Parent=rna-XM_012379008.1
NW_012160844.1	Gnomon	exon	2269194	2269234	.	-	.	ID=exon-XM_012379008.1-15;Dbxref=GeneID:105679151%2CGenbank:XM_012379008.1;Parent=rna-XM_012379008.1
NW_012160844.1	Gnomon	exon	2273703	2273786	.	-	.	ID=exon-XM_012379008.1-12;Dbxref=GeneID:105679151%2CGenbank:XM_012379008.1;Parent=rna-XM_012379008.1
NW_012160844.1	Gnomon	exon	2272065	2272165	.	-	.	ID=exon-XM_012379008.1-13;Dbxref=GeneID:105679151%2CGenbank:XM_012379008.1;Parent=rna-XM_012379008.1
NW_012160844.1	Gnomon	exon	2274315	2274574	.	-	.	ID=exon-XM_012379008.1-10;Dbxref=GeneID:105679151%2CGenbank:XM_012379008.1;Parent=rna-XM_012379008.1
NW_012160844.1	Gnomon	exon	2273944	2274205	.	-	.	ID=exon-XM_012379008.1-11;Dbxref=GeneID:105679151%2CGenbank:XM_012379008.1;Parent=rna-XM_012379008.1
NW_012160844.1	Gnomon	mRNA	241880	392171	.	+	.	Name=XM_012379032.1;ID=rna-XM_012379032.1;Dbxref=GeneID:105679160%2CGenbank:XM_012379032.1;Parent=gene-LOC105679160
NW_012160844.1	Gnomon	mRNA	1951124	2078358	.	+	.	Name=XM_012378933.1;ID=rna-XM_012378933.1;Dbxref=GeneID:105679114%2CGenbank:XM_012378933.1;Parent=gene-LOC105679114
NW_012160844.1	Gnomon	CDS	1439554	1439808	.	+	0	Name=XP_012234347.1;ID=cds-XP_012234347.1;Dbxref=GeneID:105679110%2CGenbank:XP_012234347.1;Parent=rna-XM_012378924.1
NW_012160844.1	Gnomon	CDS	1440281	1440470	.	+	0	Name=XP_012234347.1;ID=cds-XP_012234347.1;Dbxref=GeneID:105679110%2CGenbank:XP_012234347.1;Parent=rna-XM_012378924.1
NW_012160844.1	Gnomon	CDS	1440608	1440813	.	+	0	Name=XP_012234347.1;ID=cds-XP_012234347.1;Dbxref=GeneID:105679110%2CGenbank:XP_012234347.1;Parent=rna-XM_012378924.1
NW_012160844.1	Gnomon	CDS	1440904	1441165	.	+	0	Name=XP_012234347.1;ID=cds-XP_012234347.1;Dbxref=GeneID:105679110%2CGenbank:XP_012234347.1;Parent=rna-XM_012378924.1
NW_012160844.1	Gnomon	CDS	1441245	1441264	.	+	0	Name=XP_012234347.1;ID=cds-XP_012234347.1;Dbxref=GeneID:105679110%2CGenbank:XP_012234347.1;Parent=rna-XM_012378924.1
NW_012160844.1	Gnomon	exon	797467	797627	.	-	.	ID=exon-XM_012379092.1-1;Dbxref=GeneID:105679201%2CGenbank:XM_012379092.1;Parent=rna-XM_012379092.1
NW_012160844.1	Gnomon	exon	797144	797312	.	-	.	ID=exon-XM_012379092.1-2;Dbxref=GeneID:105679201%2CGenbank:XM_012379092.1;Parent=rna-XM_012379092.1
NW_012160844.1	Gnomon	exon	796988	797072	.	-	.	ID=exon-XM_012379092.1-3;Dbxref=GeneID:105679201%2CGenbank:XM_012379092.1;Parent=rna-XM_012379092.1
NW_012160844.1	Gnomon	exon	795891	795991	.	-	.	ID=exon-XM_012379092.1-8;Dbxref=GeneID:105679201%2CGenbank:XM_012379092.1;Parent=rna-XM_012379092.1
NW_012160844.1	Gnomon	exon	795671	795818	.	-	.	ID=exon-XM_012379092.1-9;Dbxref=GeneID:105679201%2CGenbank:XM_012379092.1;Parent=rna-XM_012379092.1
NW_012160844.1	Gnomon	exon	796763	796890	.	-	.	ID=exon-XM_012379092.1-4;Dbxref=GeneID:105679201%2CGenbank:XM_012379092.1;Parent=rna-XM_012379092.1
NW_012160844.1	Gnomon	exon	796565	796685	.	-	.	ID=exon-XM_012379092.1-5;Dbxref=GeneID:105679201%2CGenbank:XM_012379092.1;Parent=rna-XM_012379092.1
NW_012160844.1	Gnomon	exon	796367	796463	.	-	.	ID=exon-XM_012379092.1-6;Dbxref=GeneID:105679201%2CGenbank:XM_012379092.1;Parent=rna-XM_012379092.1
NW_012160844.1	Gnomon	exon	796066	796292	.	-	.	ID=exon-XM_012379092.1-7;Dbxref=GeneID:105679201%2CGenbank:XM_012379092.1;Parent=rna-XM_012379092.1
NW_012160844.1	Gnomon	CDS	1769176	1769204	.	+	0	Name=XP_012234441.1;ID=cds-XP_012234441.1;Dbxref=GeneID:105679153%2CGenbank:XP_012234441.1;Parent=rna-XM_012379018.1
NW_012160844.1	Gnomon	CDS	1769289	1769605	.	+	0	Name=XP_012234441.1;ID=cds-XP_012234441.1;Dbxref=GeneID:105679153%2CGenbank:XP_012234441.1;Parent=rna-XM_012379018.1
NW_012160844.1	Gnomon	CDS	1769731	1770074	.	+	0	Name=XP_012234441.1;ID=cds-XP_012234441.1;Dbxref=GeneID:105679153%2CGenbank:XP_012234441.1;Parent=rna-XM_012379018.1
NW_012160844.1	Gnomon	CDS	1770436	1770861	.	+	0	Name=XP_012234441.1;ID=cds-XP_012234441.1;Dbxref=GeneID:105679153%2CGenbank:XP_012234441.1;Parent=rna-XM_012379018.1
NW_012160844.1	Gnomon	CDS	1771186	1771254	.	+	0	Name=XP_012234441.1;ID=cds-XP_012234441.1;Dbxref=GeneID:105679153%2CGenbank:XP_012234441.1;Parent=rna-XM_012379018.1
NW_012160844.1	Gnomon	exon	1351507	1351663	.	-	.	ID=exon-XM_012378951.1-1;Dbxref=GeneID:105679121%2CGenbank:XM_012378951.1;Parent=rna-XM_012378951.1
NW_012160844.1	Gnomon	exon	1351265	1351333	.	-	.	ID=exon-XM_012378951.1-2;Dbxref=GeneID:105679121%2CGenbank:XM_012378951.1;Parent=rna-XM_012378951.1
NW_012160844.1	Gnomon	exon	1342708	1342844	.	-	.	ID=exon-XM_012378951.1-5;Dbxref=GeneID:105679121%2CGenbank:XM_012378951.1;Parent=rna-XM_012378951.1
NW_012160844.1	Gnomon	exon	1341878	1342603	.	-	.	ID=exon-XM_012378951.1-6;Dbxref=GeneID:105679121%2CGenbank:XM_012378951.1;Parent=rna-XM_012378951.1
NW_012160844.1	Gnomon	exon	1350044	1350126	.	-	.	ID=exon-XM_012378951.1-3;Dbxref=GeneID:105679121%2CGenbank:XM_012378951.1;Parent=rna-XM_012378951.1
NW_012160844.1	Gnomon	exon	1342999	1349735	.	-	.	ID=exon-XM_012378951.1-4;Dbxref=GeneID:105679121%2CGenbank:XM_012378951.1;Parent=rna-XM_012378951.1
NW_012160844.1	Gnomon	exon	1341089	1341232	.	-	.	ID=exon-XM_012378951.1-9;Dbxref=GeneID:105679121%2CGenbank:XM_012378951.1;Parent=rna-XM_012378951.1
NW_012160844.1	Gnomon	exon	1341682	1341802	.	-	.	ID=exon-XM_012378951.1-7;Dbxref=GeneID:105679121%2CGenbank:XM_012378951.1;Parent=rna-XM_012378951.1
NW_012160844.1	Gnomon	exon	1341313	1341443	.	-	.	ID=exon-XM_012378951.1-8;Dbxref=GeneID:105679121%2CGenbank:XM_012378951.1;Parent=rna-XM_012378951.1
NW_012160844.1	Gnomon	mRNA	1619139	1643089	.	+	.	Name=XM_012378839.1;ID=rna-XM_012378839.1;Dbxref=GeneID:105679059%2CGenbank:XM_012378839.1;Parent=gene-LOC105679059
NW_012160844.1	Gnomon	exon	555841	555907	.	+	.	ID=exon-XM_012378881.1-5;Dbxref=GeneID:105679089%2CGenbank:XM_012378881.1;Parent=rna-XM_012378881.1
NW_012160844.1	Gnomon	exon	595280	596240	.	+	.	ID=exon-XM_012378881.1-6;Dbxref=GeneID:105679089%2CGenbank:XM_012378881.1;Parent=rna-XM_012378881.1
NW_012160844.1	Gnomon	exon	528077	528388	.	+	.	ID=exon-XM_012378881.1-3;Dbxref=GeneID:105679089%2CGenbank:XM_012378881.1;Parent=rna-XM_012378881.1
NW_012160844.1	Gnomon	exon	528846	528884	.	+	.	ID=exon-XM_012378881.1-4;Dbxref=GeneID:105679089%2CGenbank:XM_012378881.1;Parent=rna-XM_012378881.1
NW_012160844.1	Gnomon	exon	597217	598389	.	+	.	ID=exon-XM_012378881.1-7;Dbxref=GeneID:105679089%2CGenbank:XM_012378881.1;Parent=rna-XM_012378881.1
NW_012160844.1	Gnomon	exon	450497	450943	.	+	.	ID=exon-XM_012378881.1-1;Dbxref=GeneID:105679089%2CGenbank:XM_012378881.1;Parent=rna-XM_012378881.1
NW_012160844.1	Gnomon	exon	497906	498078	.	+	.	ID=exon-XM_012378881.1-2;Dbxref=GeneID:105679089%2CGenbank:XM_012378881.1;Parent=rna-XM_012378881.1
NW_012160844.1	Gnomon	mRNA	110050	392171	.	+	.	Name=XM_012379031.1;ID=rna-XM_012379031.1;Dbxref=GeneID:105679160%2CGenbank:XM_012379031.1;Parent=gene-LOC105679160
NW_012160844.1	Gnomon	mRNA	1951111	2119334	.	+	.	Name=XM_012378932.1;ID=rna-XM_012378932.1;Dbxref=GeneID:105679114%2CGenbank:XM_012378932.1;Parent=gene-LOC105679114
NW_012160844.1	Gnomon	exon	1658392	1659792	.	-	.	ID=exon-XM_012378834.1-3;Dbxref=GeneID:105679055%2CGenbank:XM_012378834.1;Parent=rna-XM_012378834.1
NW_012160844.1	Gnomon	exon	1673873	1673960	.	-	.	ID=exon-XM_012378834.1-1;Dbxref=GeneID:105679055%2CGenbank:XM_012378834.1;Parent=rna-XM_012378834.1
NW_012160844.1	Gnomon	exon	1661043	1661252	.	-	.	ID=exon-XM_012378834.1-2;Dbxref=GeneID:105679055%2CGenbank:XM_012378834.1;Parent=rna-XM_012378834.1
NW_012160844.1	Gnomon	exon	628820	631437	.	-	.	ID=exon-XM_012378973.1-10;Dbxref=GeneID:105679130%2CGenbank:XM_012378973.1;Parent=rna-XM_012378973.1
NW_012160844.1	Gnomon	CDS	1439554	1439808	.	+	0	Name=XP_012234348.1;ID=cds-XP_012234348.1;Dbxref=GeneID:105679110%2CGenbank:XP_012234348.1;Parent=rna-XM_012378925.1
NW_012160844.1	Gnomon	CDS	1440281	1440470	.	+	0	Name=XP_012234348.1;ID=cds-XP_012234348.1;Dbxref=GeneID:105679110%2CGenbank:XP_012234348.1;Parent=rna-XM_012378925.1
NW_012160844.1	Gnomon	CDS	1440617	1440813	.	+	0	Name=XP_012234348.1;ID=cds-XP_012234348.1;Dbxref=GeneID:105679110%2CGenbank:XP_012234348.1;Parent=rna-XM_012378925.1
NW_012160844.1	Gnomon	CDS	1440904	1441165	.	+	0	Name=XP_012234348.1;ID=cds-XP_012234348.1;Dbxref=GeneID:105679110%2CGenbank:XP_012234348.1;Parent=rna-XM_012378925.1
NW_012160844.1	Gnomon	CDS	1441245	1441264	.	+	0	Name=XP_012234348.1;ID=cds-XP_012234348.1;Dbxref=GeneID:105679110%2CGenbank:XP_012234348.1;Parent=rna-XM_012378925.1
NW_012160844.1	Gnomon	CDS	1769176	1769204	.	+	0	Name=XP_012234442.1;ID=cds-XP_012234442.1;Dbxref=GeneID:105679153%2CGenbank:XP_012234442.1;Parent=rna-XM_012379019.1
NW_012160844.1	Gnomon	CDS	1769289	1769605	.	+	0	Name=XP_012234442.1;ID=cds-XP_012234442.1;Dbxref=GeneID:105679153%2CGenbank:XP_012234442.1;Parent=rna-XM_012379019.1
NW_012160844.1	Gnomon	CDS	1769731	1770074	.	+	0	Name=XP_012234442.1;ID=cds-XP_012234442.1;Dbxref=GeneID:105679153%2CGenbank:XP_012234442.1;Parent=rna-XM_012379019.1
NW_012160844.1	Gnomon	CDS	1770436	1770861	.	+	0	Name=XP_012234442.1;ID=cds-XP_012234442.1;Dbxref=GeneID:105679153%2CGenbank:XP_012234442.1;Parent=rna-XM_012379019.1
NW_012160844.1	Gnomon	CDS	1771186	1771254	.	+	0	Name=XP_012234442.1;ID=cds-XP_012234442.1;Dbxref=GeneID:105679153%2CGenbank:XP_012234442.1;Parent=rna-XM_012379019.1
NW_012160844.1	Gnomon	mRNA	1588519	1595524	.	+	.	Name=XM_012378838.1;ID=rna-XM_012378838.1;Dbxref=GeneID:105679058%2CGenbank:XM_012378838.1;Parent=gene-LOC105679058
NW_012160844.1	Gnomon	exon	2721810	2722313	.	-	.	ID=exon-XM_012379068.1-1;Dbxref=GeneID:105679182%2CGenbank:XM_012379068.1;Parent=rna-XM_012379068.1
NW_012160844.1	Gnomon	exon	2690051	2691513	.	-	.	ID=exon-XM_012379068.1-2;Dbxref=GeneID:105679182%2CGenbank:XM_012379068.1;Parent=rna-XM_012379068.1
NW_012160844.1	Gnomon	exon	2689267	2689421	.	-	.	ID=exon-XM_012379068.1-5;Dbxref=GeneID:105679182%2CGenbank:XM_012379068.1;Parent=rna-XM_012379068.1
NW_012160844.1	Gnomon	exon	2689079	2689186	.	-	.	ID=exon-XM_012379068.1-6;Dbxref=GeneID:105679182%2CGenbank:XM_012379068.1;Parent=rna-XM_012379068.1
NW_012160844.1	Gnomon	exon	2689704	2689799	.	-	.	ID=exon-XM_012379068.1-3;Dbxref=GeneID:105679182%2CGenbank:XM_012379068.1;Parent=rna-XM_012379068.1
NW_012160844.1	Gnomon	exon	2689492	2689621	.	-	.	ID=exon-XM_012379068.1-4;Dbxref=GeneID:105679182%2CGenbank:XM_012379068.1;Parent=rna-XM_012379068.1
NW_012160844.1	Gnomon	exon	2685632	2688734	.	-	.	ID=exon-XM_012379068.1-7;Dbxref=GeneID:105679182%2CGenbank:XM_012379068.1;Parent=rna-XM_012379068.1
NW_012160844.1	Gnomon	mRNA	1913275	1914875	.	-	.	Name=XM_012379030.1;ID=rna-XM_012379030.1;Dbxref=GeneID:105679159%2CGenbank:XM_012379030.1;Parent=gene-LOC105679159
NW_012160844.1	Gnomon	mRNA	182035	186466	.	-	.	Name=XM_012379034.1;ID=rna-XM_012379034.1;Dbxref=GeneID:105679161%2CGenbank:XM_012379034.1;Parent=gene-LOC105679161
NW_012160844.1	Gnomon	exon	2672485	2672552	.	+	.	ID=exon-XM_012379115.1-8;Dbxref=GeneID:105679216%2CGenbank:XM_012379115.1;Parent=rna-XM_012379115.1
NW_012160844.1	Gnomon	exon	2673310	2673393	.	+	.	ID=exon-XM_012379115.1-9;Dbxref=GeneID:105679216%2CGenbank:XM_012379115.1;Parent=rna-XM_012379115.1
NW_012160844.1	Gnomon	exon	2671917	2672112	.	+	.	ID=exon-XM_012379115.1-6;Dbxref=GeneID:105679216%2CGenbank:XM_012379115.1;Parent=rna-XM_012379115.1
NW_012160844.1	Gnomon	exon	2672195	2672298	.	+	.	ID=exon-XM_012379115.1-7;Dbxref=GeneID:105679216%2CGenbank:XM_012379115.1;Parent=rna-XM_012379115.1
NW_012160844.1	Gnomon	exon	2671231	2671463	.	+	.	ID=exon-XM_012379115.1-4;Dbxref=GeneID:105679216%2CGenbank:XM_012379115.1;Parent=rna-XM_012379115.1
NW_012160844.1	Gnomon	exon	2671548	2671811	.	+	.	ID=exon-XM_012379115.1-5;Dbxref=GeneID:105679216%2CGenbank:XM_012379115.1;Parent=rna-XM_012379115.1
NW_012160844.1	Gnomon	exon	2670482	2670539	.	+	.	ID=exon-XM_012379115.1-2;Dbxref=GeneID:105679216%2CGenbank:XM_012379115.1;Parent=rna-XM_012379115.1
NW_012160844.1	Gnomon	exon	2670859	2671014	.	+	.	ID=exon-XM_012379115.1-3;Dbxref=GeneID:105679216%2CGenbank:XM_012379115.1;Parent=rna-XM_012379115.1
NW_012160844.1	Gnomon	exon	2669923	2670408	.	+	.	ID=exon-XM_012379115.1-1;Dbxref=GeneID:105679216%2CGenbank:XM_012379115.1;Parent=rna-XM_012379115.1
NW_012160844.1	Gnomon	CDS	2110042	2110417	.	-	0	Name=XP_012234349.1;ID=cds-XP_012234349.1;Dbxref=GeneID:105679113%2CGenbank:XP_012234349.1;Parent=rna-XM_012378926.1
NW_012160844.1	Gnomon	CDS	2108148	2109801	.	-	0	Name=XP_012234349.1;ID=cds-XP_012234349.1;Dbxref=GeneID:105679113%2CGenbank:XP_012234349.1;Parent=rna-XM_012378926.1
NW_012160844.1	Gnomon	CDS	2096436	2096702	.	-	0	Name=XP_012234349.1;ID=cds-XP_012234349.1;Dbxref=GeneID:105679113%2CGenbank:XP_012234349.1;Parent=rna-XM_012378926.1
NW_012160844.1	Gnomon	CDS	2095625	2095844	.	-	0	Name=XP_012234349.1;ID=cds-XP_012234349.1;Dbxref=GeneID:105679113%2CGenbank:XP_012234349.1;Parent=rna-XM_012378926.1
NW_012160844.1	Gnomon	CDS	2095151	2095277	.	-	0	Name=XP_012234349.1;ID=cds-XP_012234349.1;Dbxref=GeneID:105679113%2CGenbank:XP_012234349.1;Parent=rna-XM_012378926.1
NW_012160844.1	Gnomon	CDS	2094836	2095030	.	-	0	Name=XP_012234349.1;ID=cds-XP_012234349.1;Dbxref=GeneID:105679113%2CGenbank:XP_012234349.1;Parent=rna-XM_012378926.1
NW_012160844.1	Gnomon	CDS	2094421	2094548	.	-	0	Name=XP_012234349.1;ID=cds-XP_012234349.1;Dbxref=GeneID:105679113%2CGenbank:XP_012234349.1;Parent=rna-XM_012378926.1
NW_012160844.1	Gnomon	exon	1155296	1155424	.	+	.	ID=exon-XM_012378801.1-10;Dbxref=GeneID:105679029%2CGenbank:XM_012378801.1;Parent=rna-XM_012378801.1
NW_012160844.1	Gnomon	exon	1155513	1155613	.	+	.	ID=exon-XM_012378801.1-11;Dbxref=GeneID:105679029%2CGenbank:XM_012378801.1;Parent=rna-XM_012378801.1
NW_012160844.1	Gnomon	exon	1155967	1156066	.	+	.	ID=exon-XM_012378801.1-12;Dbxref=GeneID:105679029%2CGenbank:XM_012378801.1;Parent=rna-XM_012378801.1
NW_012160844.1	Gnomon	exon	1156139	1156201	.	+	.	ID=exon-XM_012378801.1-13;Dbxref=GeneID:105679029%2CGenbank:XM_012378801.1;Parent=rna-XM_012378801.1
NW_012160844.1	Gnomon	CDS	1775657	1776214	.	-	0	Name=XP_012234443.1;ID=cds-XP_012234443.1;Dbxref=GeneID:105679154%2CGenbank:XP_012234443.1;Parent=rna-XM_012379020.1
NW_012160844.1	Gnomon	CDS	1774409	1774900	.	-	0	Name=XP_012234443.1;ID=cds-XP_012234443.1;Dbxref=GeneID:105679154%2CGenbank:XP_012234443.1;Parent=rna-XM_012379020.1
NW_012160844.1	Gnomon	exon	2277806	2278037	.	-	.	ID=exon-XR_001101807.1-6;Dbxref=GeneID:105679151%2CGenbank:XR_001101807.1;Parent=rna-XR_001101807.1
NW_012160844.1	Gnomon	exon	2277211	2277529	.	-	.	ID=exon-XR_001101807.1-7;Dbxref=GeneID:105679151%2CGenbank:XR_001101807.1;Parent=rna-XR_001101807.1
NW_012160844.1	Gnomon	exon	2275698	2275769	.	-	.	ID=exon-XR_001101807.1-8;Dbxref=GeneID:105679151%2CGenbank:XR_001101807.1;Parent=rna-XR_001101807.1
NW_012160844.1	Gnomon	exon	2274877	2275060	.	-	.	ID=exon-XR_001101807.1-9;Dbxref=GeneID:105679151%2CGenbank:XR_001101807.1;Parent=rna-XR_001101807.1
NW_012160844.1	Gnomon	exon	2291137	2291333	.	-	.	ID=exon-XR_001101807.1-1;Dbxref=GeneID:105679151%2CGenbank:XR_001101807.1;Parent=rna-XR_001101807.1
NW_012160844.1	Gnomon	exon	2286856	2287058	.	-	.	ID=exon-XR_001101807.1-2;Dbxref=GeneID:105679151%2CGenbank:XR_001101807.1;Parent=rna-XR_001101807.1
NW_012160844.1	Gnomon	exon	2286079	2286396	.	-	.	ID=exon-XR_001101807.1-3;Dbxref=GeneID:105679151%2CGenbank:XR_001101807.1;Parent=rna-XR_001101807.1
NW_012160844.1	Gnomon	exon	2279193	2279353	.	-	.	ID=exon-XR_001101807.1-4;Dbxref=GeneID:105679151%2CGenbank:XR_001101807.1;Parent=rna-XR_001101807.1
NW_012160844.1	Gnomon	exon	2278900	2279065	.	-	.	ID=exon-XR_001101807.1-5;Dbxref=GeneID:105679151%2CGenbank:XR_001101807.1;Parent=rna-XR_001101807.1
NW_012160844.1	Gnomon	mRNA	1951121	2117642	.	+	.	Name=XM_012378935.1;ID=rna-XM_012378935.1;Dbxref=GeneID:105679114%2CGenbank:XM_012378935.1;Parent=gene-LOC105679114
NW_012160844.1	Gnomon	mRNA	210362	392171	.	+	.	Name=XM_012379033.1;ID=rna-XM_012379033.1;Dbxref=GeneID:105679160%2CGenbank:XM_012379033.1;Parent=gene-LOC105679160
NW_012160844.1	Gnomon	CDS	1780233	1780238	.	+	0	Name=XP_012234444.1;ID=cds-XP_012234444.1;Dbxref=GeneID:105679155%2CGenbank:XP_012234444.1;Parent=rna-XM_012379021.1
NW_012160844.1	Gnomon	CDS	1780368	1780618	.	+	0	Name=XP_012234444.1;ID=cds-XP_012234444.1;Dbxref=GeneID:105679155%2CGenbank:XP_012234444.1;Parent=rna-XM_012379021.1
NW_012160844.1	Gnomon	CDS	1780697	1780966	.	+	0	Name=XP_012234444.1;ID=cds-XP_012234444.1;Dbxref=GeneID:105679155%2CGenbank:XP_012234444.1;Parent=rna-XM_012379021.1
NW_012160844.1	Gnomon	CDS	1781099	1781300	.	+	0	Name=XP_012234444.1;ID=cds-XP_012234444.1;Dbxref=GeneID:105679155%2CGenbank:XP_012234444.1;Parent=rna-XM_012379021.1
NW_012160844.1	Gnomon	exon	2228191	2228493	.	+	.	ID=exon-XM_012379067.1-1;Dbxref=GeneID:105679181%2CGenbank:XM_012379067.1;Parent=rna-XM_012379067.1
NW_012160844.1	Gnomon	exon	2231540	2232069	.	+	.	ID=exon-XM_012379067.1-2;Dbxref=GeneID:105679181%2CGenbank:XM_012379067.1;Parent=rna-XM_012379067.1
NW_012160844.1	Gnomon	exon	2232197	2232502	.	+	.	ID=exon-XM_012379067.1-3;Dbxref=GeneID:105679181%2CGenbank:XM_012379067.1;Parent=rna-XM_012379067.1
NW_012160844.1	Gnomon	exon	2232687	2232889	.	+	.	ID=exon-XM_012379067.1-4;Dbxref=GeneID:105679181%2CGenbank:XM_012379067.1;Parent=rna-XM_012379067.1
NW_012160844.1	Gnomon	exon	2233005	2234077	.	+	.	ID=exon-XM_012379067.1-5;Dbxref=GeneID:105679181%2CGenbank:XM_012379067.1;Parent=rna-XM_012379067.1
NW_012160844.1	Gnomon	mRNA	1943024	2078358	.	+	.	Name=XM_012378934.1;ID=rna-XM_012378934.1;Dbxref=GeneID:105679114%2CGenbank:XM_012378934.1;Parent=gene-LOC105679114
NW_012160844.1	Gnomon	exon	1661043	1661252	.	-	.	ID=exon-XM_012378833.1-2;Dbxref=GeneID:105679055%2CGenbank:XM_012378833.1;Parent=rna-XM_012378833.1
NW_012160844.1	Gnomon	exon	1658392	1659792	.	-	.	ID=exon-XM_012378833.1-3;Dbxref=GeneID:105679055%2CGenbank:XM_012378833.1;Parent=rna-XM_012378833.1
NW_012160844.1	Gnomon	exon	1667842	1671151	.	-	.	ID=exon-XM_012378833.1-1;Dbxref=GeneID:105679055%2CGenbank:XM_012378833.1;Parent=rna-XM_012378833.1
NW_012160844.1	Gnomon	mRNA	1293414	1294230	.	+	.	Name=XM_012379130.1;ID=rna-XM_012379130.1;Dbxref=GeneID:105679219%2CGenbank:XM_012379130.1;Parent=gene-LOC105679219
NW_012160844.1	Gnomon	CDS	1895824	1895976	.	+	0	Name=XP_012234445.1;ID=cds-XP_012234445.1;Dbxref=GeneID:105679157%2CGenbank:XP_012234445.1;Parent=rna-XM_012379022.1
NW_012160844.1	Gnomon	CDS	1906337	1906396	.	+	0	Name=XP_012234445.1;ID=cds-XP_012234445.1;Dbxref=GeneID:105679157%2CGenbank:XP_012234445.1;Parent=rna-XM_012379022.1
NW_012160844.1	Gnomon	CDS	1912578	1912637	.	+	0	Name=XP_012234445.1;ID=cds-XP_012234445.1;Dbxref=GeneID:105679157%2CGenbank:XP_012234445.1;Parent=rna-XM_012379022.1
NW_012160844.1	Gnomon	CDS	1912793	1912883	.	+	0	Name=XP_012234445.1;ID=cds-XP_012234445.1;Dbxref=GeneID:105679157%2CGenbank:XP_012234445.1;Parent=rna-XM_012379022.1
NW_012160844.1	Gnomon	CDS	1914900	1915141	.	+	0	Name=XP_012234445.1;ID=cds-XP_012234445.1;Dbxref=GeneID:105679157%2CGenbank:XP_012234445.1;Parent=rna-XM_012379022.1
NW_012160844.1	Gnomon	CDS	1915408	1915644	.	+	0	Name=XP_012234445.1;ID=cds-XP_012234445.1;Dbxref=GeneID:105679157%2CGenbank:XP_012234445.1;Parent=rna-XM_012379022.1
NW_012160844.1	Gnomon	CDS	1916330	1916480	.	+	0	Name=XP_012234445.1;ID=cds-XP_012234445.1;Dbxref=GeneID:105679157%2CGenbank:XP_012234445.1;Parent=rna-XM_012379022.1
NW_012160844.1	Gnomon	CDS	1916835	1917334	.	+	0	Name=XP_012234445.1;ID=cds-XP_012234445.1;Dbxref=GeneID:105679157%2CGenbank:XP_012234445.1;Parent=rna-XM_012379022.1
NW_012160844.1	Gnomon	CDS	1917623	1917912	.	+	0	Name=XP_012234445.1;ID=cds-XP_012234445.1;Dbxref=GeneID:105679157%2CGenbank:XP_012234445.1;Parent=rna-XM_012379022.1
NW_012160844.1	Gnomon	CDS	1918138	1918494	.	+	0	Name=XP_012234445.1;ID=cds-XP_012234445.1;Dbxref=GeneID:105679157%2CGenbank:XP_012234445.1;Parent=rna-XM_012379022.1
NW_012160844.1	Gnomon	CDS	1918717	1919020	.	+	0	Name=XP_012234445.1;ID=cds-XP_012234445.1;Dbxref=GeneID:105679157%2CGenbank:XP_012234445.1;Parent=rna-XM_012379022.1
NW_012160844.1	Gnomon	CDS	1919237	1919560	.	+	0	Name=XP_012234445.1;ID=cds-XP_012234445.1;Dbxref=GeneID:105679157%2CGenbank:XP_012234445.1;Parent=rna-XM_012379022.1
NW_012160844.1	Gnomon	CDS	1919696	1920297	.	+	0	Name=XP_012234445.1;ID=cds-XP_012234445.1;Dbxref=GeneID:105679157%2CGenbank:XP_012234445.1;Parent=rna-XM_012379022.1
NW_012160844.1	Gnomon	CDS	1920405	1921058	.	+	0	Name=XP_012234445.1;ID=cds-XP_012234445.1;Dbxref=GeneID:105679157%2CGenbank:XP_012234445.1;Parent=rna-XM_012379022.1
NW_012160844.1	Gnomon	CDS	1921248	1922719	.	+	0	Name=XP_012234445.1;ID=cds-XP_012234445.1;Dbxref=GeneID:105679157%2CGenbank:XP_012234445.1;Parent=rna-XM_012379022.1
NW_012160844.1	Gnomon	CDS	1922867	1923292	.	+	0	Name=XP_012234445.1;ID=cds-XP_012234445.1;Dbxref=GeneID:105679157%2CGenbank:XP_012234445.1;Parent=rna-XM_012379022.1
NW_012160844.1	Gnomon	CDS	1923438	1923661	.	+	0	Name=XP_012234445.1;ID=cds-XP_012234445.1;Dbxref=GeneID:105679157%2CGenbank:XP_012234445.1;Parent=rna-XM_012379022.1
NW_012160844.1	Gnomon	CDS	1923719	1924189	.	+	0	Name=XP_012234445.1;ID=cds-XP_012234445.1;Dbxref=GeneID:105679157%2CGenbank:XP_012234445.1;Parent=rna-XM_012379022.1
NW_012160844.1	Gnomon	CDS	1924297	1924660	.	+	0	Name=XP_012234445.1;ID=cds-XP_012234445.1;Dbxref=GeneID:105679157%2CGenbank:XP_012234445.1;Parent=rna-XM_012379022.1
NW_012160844.1	Gnomon	CDS	1925142	1925195	.	+	0	Name=XP_012234445.1;ID=cds-XP_012234445.1;Dbxref=GeneID:105679157%2CGenbank:XP_012234445.1;Parent=rna-XM_012379022.1
NW_012160844.1	Gnomon	CDS	1925561	1926450	.	+	0	Name=XP_012234445.1;ID=cds-XP_012234445.1;Dbxref=GeneID:105679157%2CGenbank:XP_012234445.1;Parent=rna-XM_012379022.1
NW_012160844.1	Gnomon	mRNA	2831938	2835973	.	+	.	Name=XM_012379036.1;ID=rna-XM_012379036.1;Dbxref=GeneID:105679163%2CGenbank:XM_012379036.1;Parent=gene-LOC105679163
NW_012160844.1	Gnomon	exon	1793516	1794871	.	-	.	ID=exon-XM_012378857.1-13;Dbxref=GeneID:105679075%2CGenbank:XM_012378857.1;Parent=rna-XM_012378857.1
NW_012160844.1	Gnomon	exon	1795299	1795511	.	-	.	ID=exon-XM_012378857.1-11;Dbxref=GeneID:105679075%2CGenbank:XM_012378857.1;Parent=rna-XM_012378857.1
NW_012160844.1	Gnomon	exon	1794968	1795223	.	-	.	ID=exon-XM_012378857.1-12;Dbxref=GeneID:105679075%2CGenbank:XM_012378857.1;Parent=rna-XM_012378857.1
NW_012160844.1	Gnomon	exon	1795679	1795857	.	-	.	ID=exon-XM_012378857.1-10;Dbxref=GeneID:105679075%2CGenbank:XM_012378857.1;Parent=rna-XM_012378857.1
NW_012160844.1	Gnomon	exon	2632952	2633171	.	-	.	ID=exon-XM_012378998.1-4;Dbxref=GeneID:105679147%2CGenbank:XM_012378998.1;Parent=rna-XM_012378998.1
NW_012160844.1	Gnomon	exon	2631594	2632319	.	-	.	ID=exon-XM_012378998.1-5;Dbxref=GeneID:105679147%2CGenbank:XM_012378998.1;Parent=rna-XM_012378998.1
NW_012160844.1	Gnomon	exon	2660284	2660371	.	-	.	ID=exon-XM_012378998.1-1;Dbxref=GeneID:105679147%2CGenbank:XM_012378998.1;Parent=rna-XM_012378998.1
NW_012160844.1	Gnomon	exon	2659976	2660152	.	-	.	ID=exon-XM_012378998.1-2;Dbxref=GeneID:105679147%2CGenbank:XM_012378998.1;Parent=rna-XM_012378998.1
NW_012160844.1	Gnomon	exon	2649807	2650019	.	-	.	ID=exon-XM_012378998.1-3;Dbxref=GeneID:105679147%2CGenbank:XM_012378998.1;Parent=rna-XM_012378998.1
NW_012160844.1	Gnomon	exon	1969219	1969288	.	+	.	ID=exon-XM_012378928.1-3;Dbxref=GeneID:105679114%2CGenbank:XM_012378928.1;Parent=rna-XM_012378928.1
NW_012160844.1	Gnomon	exon	1998863	1998948	.	+	.	ID=exon-XM_012378928.1-4;Dbxref=GeneID:105679114%2CGenbank:XM_012378928.1;Parent=rna-XM_012378928.1
NW_012160844.1	Gnomon	exon	1951110	1952246	.	+	.	ID=exon-XM_012378928.1-1;Dbxref=GeneID:105679114%2CGenbank:XM_012378928.1;Parent=rna-XM_012378928.1
NW_012160844.1	Gnomon	exon	1966641	1966684	.	+	.	ID=exon-XM_012378928.1-2;Dbxref=GeneID:105679114%2CGenbank:XM_012378928.1;Parent=rna-XM_012378928.1
NW_012160844.1	Gnomon	exon	2073483	2073781	.	+	.	ID=exon-XM_012378928.1-9;Dbxref=GeneID:105679114%2CGenbank:XM_012378928.1;Parent=rna-XM_012378928.1
NW_012160844.1	Gnomon	exon	2039101	2039136	.	+	.	ID=exon-XM_012378928.1-7;Dbxref=GeneID:105679114%2CGenbank:XM_012378928.1;Parent=rna-XM_012378928.1
NW_012160844.1	Gnomon	exon	2071412	2071504	.	+	.	ID=exon-XM_012378928.1-8;Dbxref=GeneID:105679114%2CGenbank:XM_012378928.1;Parent=rna-XM_012378928.1
NW_012160844.1	Gnomon	exon	2000396	2000492	.	+	.	ID=exon-XM_012378928.1-5;Dbxref=GeneID:105679114%2CGenbank:XM_012378928.1;Parent=rna-XM_012378928.1
NW_012160844.1	Gnomon	exon	2036468	2036531	.	+	.	ID=exon-XM_012378928.1-6;Dbxref=GeneID:105679114%2CGenbank:XM_012378928.1;Parent=rna-XM_012378928.1
NW_012160844.1	Gnomon	exon	2855900	2856274	.	+	.	ID=exon-XM_012379044.1-1;Dbxref=GeneID:105679165%2CGenbank:XM_012379044.1;Parent=rna-XM_012379044.1
NW_012160844.1	Gnomon	exon	2857118	2857230	.	+	.	ID=exon-XM_012379044.1-2;Dbxref=GeneID:105679165%2CGenbank:XM_012379044.1;Parent=rna-XM_012379044.1
NW_012160844.1	Gnomon	exon	2857458	2857612	.	+	.	ID=exon-XM_012379044.1-3;Dbxref=GeneID:105679165%2CGenbank:XM_012379044.1;Parent=rna-XM_012379044.1
NW_012160844.1	Gnomon	exon	2857694	2857831	.	+	.	ID=exon-XM_012379044.1-4;Dbxref=GeneID:105679165%2CGenbank:XM_012379044.1;Parent=rna-XM_012379044.1
NW_012160844.1	Gnomon	exon	2857908	2858033	.	+	.	ID=exon-XM_012379044.1-5;Dbxref=GeneID:105679165%2CGenbank:XM_012379044.1;Parent=rna-XM_012379044.1
NW_012160844.1	Gnomon	exon	2860348	2860492	.	+	.	ID=exon-XM_012379044.1-6;Dbxref=GeneID:105679165%2CGenbank:XM_012379044.1;Parent=rna-XM_012379044.1
NW_012160844.1	Gnomon	exon	2860623	2860721	.	+	.	ID=exon-XM_012379044.1-7;Dbxref=GeneID:105679165%2CGenbank:XM_012379044.1;Parent=rna-XM_012379044.1
NW_012160844.1	Gnomon	exon	2860817	2860967	.	+	.	ID=exon-XM_012379044.1-8;Dbxref=GeneID:105679165%2CGenbank:XM_012379044.1;Parent=rna-XM_012379044.1
NW_012160844.1	Gnomon	exon	2861046	2862288	.	+	.	ID=exon-XM_012379044.1-9;Dbxref=GeneID:105679165%2CGenbank:XM_012379044.1;Parent=rna-XM_012379044.1
NW_012160844.1	Gnomon	exon	2154925	2155041	.	+	.	ID=exon-XM_012378956.1-22;Dbxref=GeneID:105679123%2CGenbank:XM_012378956.1;Parent=rna-XM_012378956.1
NW_012160844.1	Gnomon	exon	2155418	2158738	.	+	.	ID=exon-XM_012378956.1-23;Dbxref=GeneID:105679123%2CGenbank:XM_012378956.1;Parent=rna-XM_012378956.1
NW_012160844.1	Gnomon	exon	2154422	2154602	.	+	.	ID=exon-XM_012378956.1-20;Dbxref=GeneID:105679123%2CGenbank:XM_012378956.1;Parent=rna-XM_012378956.1
NW_012160844.1	Gnomon	exon	2154688	2154862	.	+	.	ID=exon-XM_012378956.1-21;Dbxref=GeneID:105679123%2CGenbank:XM_012378956.1;Parent=rna-XM_012378956.1
NW_012160844.1	Gnomon	exon	2154113	2154349	.	+	.	ID=exon-XM_012378956.1-19;Dbxref=GeneID:105679123%2CGenbank:XM_012378956.1;Parent=rna-XM_012378956.1
NW_012160844.1	Gnomon	exon	2153115	2153493	.	+	.	ID=exon-XM_012378956.1-17;Dbxref=GeneID:105679123%2CGenbank:XM_012378956.1;Parent=rna-XM_012378956.1
NW_012160844.1	Gnomon	exon	2153617	2154016	.	+	.	ID=exon-XM_012378956.1-18;Dbxref=GeneID:105679123%2CGenbank:XM_012378956.1;Parent=rna-XM_012378956.1
NW_012160844.1	Gnomon	exon	2150955	2151206	.	+	.	ID=exon-XM_012378956.1-11;Dbxref=GeneID:105679123%2CGenbank:XM_012378956.1;Parent=rna-XM_012378956.1
NW_012160844.1	Gnomon	exon	2151286	2151511	.	+	.	ID=exon-XM_012378956.1-12;Dbxref=GeneID:105679123%2CGenbank:XM_012378956.1;Parent=rna-XM_012378956.1
NW_012160844.1	Gnomon	exon	2150675	2150840	.	+	.	ID=exon-XM_012378956.1-10;Dbxref=GeneID:105679123%2CGenbank:XM_012378956.1;Parent=rna-XM_012378956.1
NW_012160844.1	Gnomon	exon	2152439	2152690	.	+	.	ID=exon-XM_012378956.1-15;Dbxref=GeneID:105679123%2CGenbank:XM_012378956.1;Parent=rna-XM_012378956.1
NW_012160844.1	Gnomon	exon	2152771	2152992	.	+	.	ID=exon-XM_012378956.1-16;Dbxref=GeneID:105679123%2CGenbank:XM_012378956.1;Parent=rna-XM_012378956.1
NW_012160844.1	Gnomon	exon	2151708	2152038	.	+	.	ID=exon-XM_012378956.1-13;Dbxref=GeneID:105679123%2CGenbank:XM_012378956.1;Parent=rna-XM_012378956.1
NW_012160844.1	Gnomon	exon	2152156	2152345	.	+	.	ID=exon-XM_012378956.1-14;Dbxref=GeneID:105679123%2CGenbank:XM_012378956.1;Parent=rna-XM_012378956.1
NW_012160844.1	Gnomon	mRNA	1298969	1300769	.	-	.	Name=XM_012378937.1;ID=rna-XM_012378937.1;Dbxref=GeneID:105679116%2CGenbank:XM_012378937.1;Parent=gene-LOC105679116
NW_012160844.1	Gnomon	CDS	1180689	1180830	.	-	0	Name=XP_012234300.1;ID=cds-XP_012234300.1;Dbxref=GeneID:105679087%2CGenbank:XP_012234300.1;Parent=rna-XM_012378877.1
NW_012160844.1	Gnomon	CDS	1180397	1180560	.	-	0	Name=XP_012234300.1;ID=cds-XP_012234300.1;Dbxref=GeneID:105679087%2CGenbank:XP_012234300.1;Parent=rna-XM_012378877.1
NW_012160844.1	Gnomon	CDS	1174395	1174434	.	-	0	Name=XP_012234290.1;ID=cds-XP_012234290.1;Dbxref=GeneID:105679081%2CGenbank:XP_012234290.1;Parent=rna-XM_012378867.1
NW_012160844.1	Gnomon	CDS	1169493	1169855	.	-	0	Name=XP_012234290.1;ID=cds-XP_012234290.1;Dbxref=GeneID:105679081%2CGenbank:XP_012234290.1;Parent=rna-XM_012378867.1
NW_012160844.1	Gnomon	CDS	1168770	1169164	.	-	0	Name=XP_012234290.1;ID=cds-XP_012234290.1;Dbxref=GeneID:105679081%2CGenbank:XP_012234290.1;Parent=rna-XM_012378867.1
NW_012160844.1	Gnomon	CDS	1168318	1168467	.	-	0	Name=XP_012234290.1;ID=cds-XP_012234290.1;Dbxref=GeneID:105679081%2CGenbank:XP_012234290.1;Parent=rna-XM_012378867.1
NW_012160844.1	Gnomon	CDS	1168052	1168233	.	-	0	Name=XP_012234290.1;ID=cds-XP_012234290.1;Dbxref=GeneID:105679081%2CGenbank:XP_012234290.1;Parent=rna-XM_012378867.1
NW_012160844.1	Gnomon	CDS	1167227	1167364	.	-	0	Name=XP_012234290.1;ID=cds-XP_012234290.1;Dbxref=GeneID:105679081%2CGenbank:XP_012234290.1;Parent=rna-XM_012378867.1
NW_012160844.1	Gnomon	CDS	1166613	1166685	.	-	0	Name=XP_012234290.1;ID=cds-XP_012234290.1;Dbxref=GeneID:105679081%2CGenbank:XP_012234290.1;Parent=rna-XM_012378867.1
NW_012160844.1	Gnomon	CDS	1166402	1166528	.	-	0	Name=XP_012234290.1;ID=cds-XP_012234290.1;Dbxref=GeneID:105679081%2CGenbank:XP_012234290.1;Parent=rna-XM_012378867.1
NW_012160844.1	Gnomon	CDS	1166132	1166318	.	-	0	Name=XP_012234290.1;ID=cds-XP_012234290.1;Dbxref=GeneID:105679081%2CGenbank:XP_012234290.1;Parent=rna-XM_012378867.1
NW_012160844.1	Gnomon	CDS	1163811	1163867	.	-	0	Name=XP_012234290.1;ID=cds-XP_012234290.1;Dbxref=GeneID:105679081%2CGenbank:XP_012234290.1;Parent=rna-XM_012378867.1
NW_012160844.1	Gnomon	CDS	1163098	1163650	.	-	0	Name=XP_012234290.1;ID=cds-XP_012234290.1;Dbxref=GeneID:105679081%2CGenbank:XP_012234290.1;Parent=rna-XM_012378867.1
NW_012160844.1	Gnomon	CDS	1162793	1163022	.	-	0	Name=XP_012234290.1;ID=cds-XP_012234290.1;Dbxref=GeneID:105679081%2CGenbank:XP_012234290.1;Parent=rna-XM_012378867.1
NW_012160844.1	Gnomon	CDS	1162175	1162704	.	-	0	Name=XP_012234290.1;ID=cds-XP_012234290.1;Dbxref=GeneID:105679081%2CGenbank:XP_012234290.1;Parent=rna-XM_012378867.1
NW_012160844.1	Gnomon	CDS	1161882	1162084	.	-	0	Name=XP_012234290.1;ID=cds-XP_012234290.1;Dbxref=GeneID:105679081%2CGenbank:XP_012234290.1;Parent=rna-XM_012378867.1
NW_012160844.1	Gnomon	CDS	1161622	1161795	.	-	0	Name=XP_012234290.1;ID=cds-XP_012234290.1;Dbxref=GeneID:105679081%2CGenbank:XP_012234290.1;Parent=rna-XM_012378867.1
NW_012160844.1	Gnomon	CDS	1160786	1161561	.	-	0	Name=XP_012234290.1;ID=cds-XP_012234290.1;Dbxref=GeneID:105679081%2CGenbank:XP_012234290.1;Parent=rna-XM_012378867.1
NW_012160844.1	Gnomon	CDS	1160352	1160691	.	-	0	Name=XP_012234290.1;ID=cds-XP_012234290.1;Dbxref=GeneID:105679081%2CGenbank:XP_012234290.1;Parent=rna-XM_012378867.1
NW_012160844.1	Gnomon	mRNA	160673	164030	.	-	.	Name=XM_012379035.1;ID=rna-XM_012379035.1;Dbxref=GeneID:105679162%2CGenbank:XM_012379035.1;Parent=gene-LOC105679162
NW_012160844.1	Gnomon	CDS	1895824	1895976	.	+	0	Name=XP_012234446.1;ID=cds-XP_012234446.1;Dbxref=GeneID:105679157%2CGenbank:XP_012234446.1;Parent=rna-XM_012379023.1
NW_012160844.1	Gnomon	CDS	1906337	1906396	.	+	0	Name=XP_012234446.1;ID=cds-XP_012234446.1;Dbxref=GeneID:105679157%2CGenbank:XP_012234446.1;Parent=rna-XM_012379023.1
NW_012160844.1	Gnomon	CDS	1912578	1912637	.	+	0	Name=XP_012234446.1;ID=cds-XP_012234446.1;Dbxref=GeneID:105679157%2CGenbank:XP_012234446.1;Parent=rna-XM_012379023.1
NW_012160844.1	Gnomon	CDS	1912793	1912883	.	+	0	Name=XP_012234446.1;ID=cds-XP_012234446.1;Dbxref=GeneID:105679157%2CGenbank:XP_012234446.1;Parent=rna-XM_012379023.1
NW_012160844.1	Gnomon	CDS	1914900	1915141	.	+	0	Name=XP_012234446.1;ID=cds-XP_012234446.1;Dbxref=GeneID:105679157%2CGenbank:XP_012234446.1;Parent=rna-XM_012379023.1
NW_012160844.1	Gnomon	CDS	1915408	1915644	.	+	0	Name=XP_012234446.1;ID=cds-XP_012234446.1;Dbxref=GeneID:105679157%2CGenbank:XP_012234446.1;Parent=rna-XM_012379023.1
NW_012160844.1	Gnomon	CDS	1916330	1916480	.	+	0	Name=XP_012234446.1;ID=cds-XP_012234446.1;Dbxref=GeneID:105679157%2CGenbank:XP_012234446.1;Parent=rna-XM_012379023.1
NW_012160844.1	Gnomon	CDS	1916835	1917334	.	+	0	Name=XP_012234446.1;ID=cds-XP_012234446.1;Dbxref=GeneID:105679157%2CGenbank:XP_012234446.1;Parent=rna-XM_012379023.1
NW_012160844.1	Gnomon	CDS	1917623	1917912	.	+	0	Name=XP_012234446.1;ID=cds-XP_012234446.1;Dbxref=GeneID:105679157%2CGenbank:XP_012234446.1;Parent=rna-XM_012379023.1
NW_012160844.1	Gnomon	CDS	1918138	1918494	.	+	0	Name=XP_012234446.1;ID=cds-XP_012234446.1;Dbxref=GeneID:105679157%2CGenbank:XP_012234446.1;Parent=rna-XM_012379023.1
NW_012160844.1	Gnomon	CDS	1918717	1919020	.	+	0	Name=XP_012234446.1;ID=cds-XP_012234446.1;Dbxref=GeneID:105679157%2CGenbank:XP_012234446.1;Parent=rna-XM_012379023.1
NW_012160844.1	Gnomon	CDS	1919237	1919560	.	+	0	Name=XP_012234446.1;ID=cds-XP_012234446.1;Dbxref=GeneID:105679157%2CGenbank:XP_012234446.1;Parent=rna-XM_012379023.1
NW_012160844.1	Gnomon	CDS	1919696	1920297	.	+	0	Name=XP_012234446.1;ID=cds-XP_012234446.1;Dbxref=GeneID:105679157%2CGenbank:XP_012234446.1;Parent=rna-XM_012379023.1
NW_012160844.1	Gnomon	CDS	1920405	1921058	.	+	0	Name=XP_012234446.1;ID=cds-XP_012234446.1;Dbxref=GeneID:105679157%2CGenbank:XP_012234446.1;Parent=rna-XM_012379023.1
NW_012160844.1	Gnomon	CDS	1921248	1922719	.	+	0	Name=XP_012234446.1;ID=cds-XP_012234446.1;Dbxref=GeneID:105679157%2CGenbank:XP_012234446.1;Parent=rna-XM_012379023.1
NW_012160844.1	Gnomon	CDS	1922867	1923292	.	+	0	Name=XP_012234446.1;ID=cds-XP_012234446.1;Dbxref=GeneID:105679157%2CGenbank:XP_012234446.1;Parent=rna-XM_012379023.1
NW_012160844.1	Gnomon	CDS	1923441	1923661	.	+	0	Name=XP_012234446.1;ID=cds-XP_012234446.1;Dbxref=GeneID:105679157%2CGenbank:XP_012234446.1;Parent=rna-XM_012379023.1
NW_012160844.1	Gnomon	CDS	1923719	1924189	.	+	0	Name=XP_012234446.1;ID=cds-XP_012234446.1;Dbxref=GeneID:105679157%2CGenbank:XP_012234446.1;Parent=rna-XM_012379023.1
NW_012160844.1	Gnomon	CDS	1924297	1924660	.	+	0	Name=XP_012234446.1;ID=cds-XP_012234446.1;Dbxref=GeneID:105679157%2CGenbank:XP_012234446.1;Parent=rna-XM_012379023.1
NW_012160844.1	Gnomon	CDS	1925142	1925195	.	+	0	Name=XP_012234446.1;ID=cds-XP_012234446.1;Dbxref=GeneID:105679157%2CGenbank:XP_012234446.1;Parent=rna-XM_012379023.1
NW_012160844.1	Gnomon	CDS	1925561	1926450	.	+	0	Name=XP_012234446.1;ID=cds-XP_012234446.1;Dbxref=GeneID:105679157%2CGenbank:XP_012234446.1;Parent=rna-XM_012379023.1
NW_012160844.1	Gnomon	exon	662319	662396	.	-	.	ID=exon-XM_012378975.1-1;Dbxref=GeneID:105679130%2CGenbank:XM_012378975.1;Parent=rna-XM_012378975.1
NW_012160844.1	Gnomon	exon	635304	636120	.	-	.	ID=exon-XM_012378975.1-2;Dbxref=GeneID:105679130%2CGenbank:XM_012378975.1;Parent=rna-XM_012378975.1
NW_012160844.1	Gnomon	exon	634811	634921	.	-	.	ID=exon-XM_012378975.1-3;Dbxref=GeneID:105679130%2CGenbank:XM_012378975.1;Parent=rna-XM_012378975.1
NW_012160844.1	Gnomon	exon	634499	634607	.	-	.	ID=exon-XM_012378975.1-4;Dbxref=GeneID:105679130%2CGenbank:XM_012378975.1;Parent=rna-XM_012378975.1
NW_012160844.1	Gnomon	exon	632516	632626	.	-	.	ID=exon-XM_012378975.1-5;Dbxref=GeneID:105679130%2CGenbank:XM_012378975.1;Parent=rna-XM_012378975.1
NW_012160844.1	Gnomon	exon	631758	631899	.	-	.	ID=exon-XM_012378975.1-6;Dbxref=GeneID:105679130%2CGenbank:XM_012378975.1;Parent=rna-XM_012378975.1
NW_012160844.1	Gnomon	exon	628820	631437	.	-	.	ID=exon-XM_012378975.1-7;Dbxref=GeneID:105679130%2CGenbank:XM_012378975.1;Parent=rna-XM_012378975.1
NW_012160844.1	Gnomon	exon	1384764	1384924	.	+	.	ID=exon-XR_001101795.1-4;Dbxref=GeneID:105679065%2CGenbank:XR_001101795.1;Parent=rna-XR_001101795.1
NW_012160844.1	Gnomon	exon	1385005	1385218	.	+	.	ID=exon-XR_001101795.1-5;Dbxref=GeneID:105679065%2CGenbank:XR_001101795.1;Parent=rna-XR_001101795.1
NW_012160844.1	Gnomon	exon	1382235	1384436	.	+	.	ID=exon-XR_001101795.1-2;Dbxref=GeneID:105679065%2CGenbank:XR_001101795.1;Parent=rna-XR_001101795.1
NW_012160844.1	Gnomon	exon	1384517	1384679	.	+	.	ID=exon-XR_001101795.1-3;Dbxref=GeneID:105679065%2CGenbank:XR_001101795.1;Parent=rna-XR_001101795.1
NW_012160844.1	Gnomon	exon	1387431	1387767	.	+	.	ID=exon-XR_001101795.1-8;Dbxref=GeneID:105679065%2CGenbank:XR_001101795.1;Parent=rna-XR_001101795.1
NW_012160844.1	Gnomon	exon	1385302	1386171	.	+	.	ID=exon-XR_001101795.1-6;Dbxref=GeneID:105679065%2CGenbank:XR_001101795.1;Parent=rna-XR_001101795.1
NW_012160844.1	Gnomon	exon	1386248	1387192	.	+	.	ID=exon-XR_001101795.1-7;Dbxref=GeneID:105679065%2CGenbank:XR_001101795.1;Parent=rna-XR_001101795.1
NW_012160844.1	Gnomon	exon	1381659	1382169	.	+	.	ID=exon-XR_001101795.1-1;Dbxref=GeneID:105679065%2CGenbank:XR_001101795.1;Parent=rna-XR_001101795.1
NW_012160844.1	Gnomon	CDS	2670295	2670408	.	+	0	Name=XP_012234540.1;ID=cds-XP_012234540.1;Dbxref=GeneID:105679216%2CGenbank:XP_012234540.1;Parent=rna-XM_012379117.1
NW_012160844.1	Gnomon	CDS	2670482	2670539	.	+	0	Name=XP_012234540.1;ID=cds-XP_012234540.1;Dbxref=GeneID:105679216%2CGenbank:XP_012234540.1;Parent=rna-XM_012379117.1
NW_012160844.1	Gnomon	CDS	2670859	2671014	.	+	0	Name=XP_012234540.1;ID=cds-XP_012234540.1;Dbxref=GeneID:105679216%2CGenbank:XP_012234540.1;Parent=rna-XM_012379117.1
NW_012160844.1	Gnomon	CDS	2671231	2671463	.	+	0	Name=XP_012234540.1;ID=cds-XP_012234540.1;Dbxref=GeneID:105679216%2CGenbank:XP_012234540.1;Parent=rna-XM_012379117.1
NW_012160844.1	Gnomon	CDS	2671548	2671811	.	+	0	Name=XP_012234540.1;ID=cds-XP_012234540.1;Dbxref=GeneID:105679216%2CGenbank:XP_012234540.1;Parent=rna-XM_012379117.1
NW_012160844.1	Gnomon	CDS	2671917	2672112	.	+	0	Name=XP_012234540.1;ID=cds-XP_012234540.1;Dbxref=GeneID:105679216%2CGenbank:XP_012234540.1;Parent=rna-XM_012379117.1
NW_012160844.1	Gnomon	CDS	2672195	2672298	.	+	0	Name=XP_012234540.1;ID=cds-XP_012234540.1;Dbxref=GeneID:105679216%2CGenbank:XP_012234540.1;Parent=rna-XM_012379117.1
NW_012160844.1	Gnomon	CDS	2672485	2672552	.	+	0	Name=XP_012234540.1;ID=cds-XP_012234540.1;Dbxref=GeneID:105679216%2CGenbank:XP_012234540.1;Parent=rna-XM_012379117.1
NW_012160844.1	Gnomon	CDS	2673310	2673393	.	+	0	Name=XP_012234540.1;ID=cds-XP_012234540.1;Dbxref=GeneID:105679216%2CGenbank:XP_012234540.1;Parent=rna-XM_012379117.1
NW_012160844.1	Gnomon	CDS	2674295	2674333	.	+	0	Name=XP_012234540.1;ID=cds-XP_012234540.1;Dbxref=GeneID:105679216%2CGenbank:XP_012234540.1;Parent=rna-XM_012379117.1
NW_012160844.1	Gnomon	CDS	2676146	2676213	.	+	0	Name=XP_012234540.1;ID=cds-XP_012234540.1;Dbxref=GeneID:105679216%2CGenbank:XP_012234540.1;Parent=rna-XM_012379117.1
NW_012160844.1	Gnomon	CDS	2676311	2676469	.	+	0	Name=XP_012234540.1;ID=cds-XP_012234540.1;Dbxref=GeneID:105679216%2CGenbank:XP_012234540.1;Parent=rna-XM_012379117.1
NW_012160844.1	Gnomon	CDS	2676654	2676829	.	+	0	Name=XP_012234540.1;ID=cds-XP_012234540.1;Dbxref=GeneID:105679216%2CGenbank:XP_012234540.1;Parent=rna-XM_012379117.1
NW_012160844.1	Gnomon	CDS	2677034	2677238	.	+	0	Name=XP_012234540.1;ID=cds-XP_012234540.1;Dbxref=GeneID:105679216%2CGenbank:XP_012234540.1;Parent=rna-XM_012379117.1
NW_012160844.1	Gnomon	CDS	2677323	2677506	.	+	0	Name=XP_012234540.1;ID=cds-XP_012234540.1;Dbxref=GeneID:105679216%2CGenbank:XP_012234540.1;Parent=rna-XM_012379117.1
NW_012160844.1	Gnomon	CDS	2677675	2677952	.	+	0	Name=XP_012234540.1;ID=cds-XP_012234540.1;Dbxref=GeneID:105679216%2CGenbank:XP_012234540.1;Parent=rna-XM_012379117.1
NW_012160844.1	Gnomon	CDS	2678040	2678123	.	+	0	Name=XP_012234540.1;ID=cds-XP_012234540.1;Dbxref=GeneID:105679216%2CGenbank:XP_012234540.1;Parent=rna-XM_012379117.1
NW_012160844.1	Gnomon	CDS	2678201	2678293	.	+	0	Name=XP_012234540.1;ID=cds-XP_012234540.1;Dbxref=GeneID:105679216%2CGenbank:XP_012234540.1;Parent=rna-XM_012379117.1
NW_012160844.1	Gnomon	CDS	2678372	2678498	.	+	0	Name=XP_012234540.1;ID=cds-XP_012234540.1;Dbxref=GeneID:105679216%2CGenbank:XP_012234540.1;Parent=rna-XM_012379117.1
NW_012160844.1	Gnomon	CDS	2678734	2678833	.	+	0	Name=XP_012234540.1;ID=cds-XP_012234540.1;Dbxref=GeneID:105679216%2CGenbank:XP_012234540.1;Parent=rna-XM_012379117.1
NW_012160844.1	Gnomon	mRNA	1300922	1304293	.	+	.	Name=XM_012378936.1;ID=rna-XM_012378936.1;Dbxref=GeneID:105679115%2CGenbank:XM_012378936.1;Parent=gene-LOC105679115
NW_012160844.1	RefSeq	cDNA_match	1708679	1708893	.	+	.	ID=2868930644;Target=XM_012378993.1 1 215
NW_012160844.1	RefSeq	cDNA_match	1709129	1709482	.	+	.	ID=2868930644;Target=XM_012378993.1 1 215
NW_012160844.1	RefSeq	cDNA_match	1709550	1709757	.	+	.	ID=2868930644;Target=XM_012378993.1 1 215
NW_012160844.1	RefSeq	cDNA_match	1709821	1710194	.	+	.	ID=2868930644;Target=XM_012378993.1 1 215
NW_012160844.1	RefSeq	cDNA_match	1710266	1710490	.	+	.	ID=2868930644;Target=XM_012378993.1 1 215
NW_012160844.1	RefSeq	cDNA_match	1710615	1710689	.	+	.	ID=2868930644;Target=XM_012378993.1 1 215
NW_012160844.1	RefSeq	cDNA_match	1711705	1712427	.	+	.	ID=2868930644;Target=XM_012378993.1 1 215
NW_012160844.1	Gnomon	lnc_RNA	2167371	2167694	.	-	.	Name=XR_001101817.1;ID=rna-XR_001101817.1;Dbxref=GeneID:105679190%2CGenbank:XR_001101817.1;Parent=gene-LOC105679190
NW_012160844.1	Gnomon	exon	2728518	2728714	.	-	.	ID=exon-XM_012379113.1-4;Dbxref=GeneID:105679213%2CGenbank:XM_012379113.1;Parent=rna-XM_012379113.1
NW_012160844.1	Gnomon	exon	2728213	2728441	.	-	.	ID=exon-XM_012379113.1-5;Dbxref=GeneID:105679213%2CGenbank:XM_012379113.1;Parent=rna-XM_012379113.1
NW_012160844.1	Gnomon	exon	2729053	2729225	.	-	.	ID=exon-XM_012379113.1-2;Dbxref=GeneID:105679213%2CGenbank:XM_012379113.1;Parent=rna-XM_012379113.1
NW_012160844.1	Gnomon	exon	2728845	2728970	.	-	.	ID=exon-XM_012379113.1-3;Dbxref=GeneID:105679213%2CGenbank:XM_012379113.1;Parent=rna-XM_012379113.1
NW_012160844.1	Gnomon	exon	2727022	2727314	.	-	.	ID=exon-XM_012379113.1-8;Dbxref=GeneID:105679213%2CGenbank:XM_012379113.1;Parent=rna-XM_012379113.1
NW_012160844.1	Gnomon	exon	2726780	2726916	.	-	.	ID=exon-XM_012379113.1-9;Dbxref=GeneID:105679213%2CGenbank:XM_012379113.1;Parent=rna-XM_012379113.1
NW_012160844.1	Gnomon	exon	2727744	2727944	.	-	.	ID=exon-XM_012379113.1-6;Dbxref=GeneID:105679213%2CGenbank:XM_012379113.1;Parent=rna-XM_012379113.1
NW_012160844.1	Gnomon	exon	2727400	2727614	.	-	.	ID=exon-XM_012379113.1-7;Dbxref=GeneID:105679213%2CGenbank:XM_012379113.1;Parent=rna-XM_012379113.1
NW_012160844.1	Gnomon	exon	2729297	2729763	.	-	.	ID=exon-XM_012379113.1-1;Dbxref=GeneID:105679213%2CGenbank:XM_012379113.1;Parent=rna-XM_012379113.1
NW_012160844.1	Gnomon	exon	798035	798198	.	+	.	ID=exon-XM_012378902.1-1;Dbxref=GeneID:105679097%2CGenbank:XM_012378902.1;Parent=rna-XM_012378902.1
NW_012160844.1	Gnomon	exon	798481	798609	.	+	.	ID=exon-XM_012378902.1-2;Dbxref=GeneID:105679097%2CGenbank:XM_012378902.1;Parent=rna-XM_012378902.1
NW_012160844.1	Gnomon	exon	798689	798878	.	+	.	ID=exon-XM_012378902.1-3;Dbxref=GeneID:105679097%2CGenbank:XM_012378902.1;Parent=rna-XM_012378902.1
NW_012160844.1	Gnomon	exon	798973	799231	.	+	.	ID=exon-XM_012378902.1-4;Dbxref=GeneID:105679097%2CGenbank:XM_012378902.1;Parent=rna-XM_012378902.1
NW_012160844.1	Gnomon	exon	799326	799974	.	+	.	ID=exon-XM_012378902.1-5;Dbxref=GeneID:105679097%2CGenbank:XM_012378902.1;Parent=rna-XM_012378902.1
NW_012160844.1	Gnomon	CDS	1895824	1895976	.	+	0	Name=XP_012234447.1;ID=cds-XP_012234447.1;Dbxref=GeneID:105679157%2CGenbank:XP_012234447.1;Parent=rna-XM_012379024.1
NW_012160844.1	Gnomon	CDS	1906337	1906396	.	+	0	Name=XP_012234447.1;ID=cds-XP_012234447.1;Dbxref=GeneID:105679157%2CGenbank:XP_012234447.1;Parent=rna-XM_012379024.1
NW_012160844.1	Gnomon	CDS	1912578	1912637	.	+	0	Name=XP_012234447.1;ID=cds-XP_012234447.1;Dbxref=GeneID:105679157%2CGenbank:XP_012234447.1;Parent=rna-XM_012379024.1
NW_012160844.1	Gnomon	CDS	1912793	1912883	.	+	0	Name=XP_012234447.1;ID=cds-XP_012234447.1;Dbxref=GeneID:105679157%2CGenbank:XP_012234447.1;Parent=rna-XM_012379024.1
NW_012160844.1	Gnomon	CDS	1914900	1915141	.	+	0	Name=XP_012234447.1;ID=cds-XP_012234447.1;Dbxref=GeneID:105679157%2CGenbank:XP_012234447.1;Parent=rna-XM_012379024.1
NW_012160844.1	Gnomon	CDS	1915408	1915644	.	+	0	Name=XP_012234447.1;ID=cds-XP_012234447.1;Dbxref=GeneID:105679157%2CGenbank:XP_012234447.1;Parent=rna-XM_012379024.1
NW_012160844.1	Gnomon	CDS	1916330	1916480	.	+	0	Name=XP_012234447.1;ID=cds-XP_012234447.1;Dbxref=GeneID:105679157%2CGenbank:XP_012234447.1;Parent=rna-XM_012379024.1
NW_012160844.1	Gnomon	CDS	1916835	1917334	.	+	0	Name=XP_012234447.1;ID=cds-XP_012234447.1;Dbxref=GeneID:105679157%2CGenbank:XP_012234447.1;Parent=rna-XM_012379024.1
NW_012160844.1	Gnomon	CDS	1917623	1917912	.	+	0	Name=XP_012234447.1;ID=cds-XP_012234447.1;Dbxref=GeneID:105679157%2CGenbank:XP_012234447.1;Parent=rna-XM_012379024.1
NW_012160844.1	Gnomon	CDS	1918138	1918494	.	+	0	Name=XP_012234447.1;ID=cds-XP_012234447.1;Dbxref=GeneID:105679157%2CGenbank:XP_012234447.1;Parent=rna-XM_012379024.1
NW_012160844.1	Gnomon	CDS	1918717	1919020	.	+	0	Name=XP_012234447.1;ID=cds-XP_012234447.1;Dbxref=GeneID:105679157%2CGenbank:XP_012234447.1;Parent=rna-XM_012379024.1
NW_012160844.1	Gnomon	CDS	1919237	1919560	.	+	0	Name=XP_012234447.1;ID=cds-XP_012234447.1;Dbxref=GeneID:105679157%2CGenbank:XP_012234447.1;Parent=rna-XM_012379024.1
NW_012160844.1	Gnomon	CDS	1919696	1920297	.	+	0	Name=XP_012234447.1;ID=cds-XP_012234447.1;Dbxref=GeneID:105679157%2CGenbank:XP_012234447.1;Parent=rna-XM_012379024.1
NW_012160844.1	Gnomon	CDS	1920405	1921058	.	+	0	Name=XP_012234447.1;ID=cds-XP_012234447.1;Dbxref=GeneID:105679157%2CGenbank:XP_012234447.1;Parent=rna-XM_012379024.1
NW_012160844.1	Gnomon	CDS	1921248	1922719	.	+	0	Name=XP_012234447.1;ID=cds-XP_012234447.1;Dbxref=GeneID:105679157%2CGenbank:XP_012234447.1;Parent=rna-XM_012379024.1
NW_012160844.1	Gnomon	CDS	1922867	1923292	.	+	0	Name=XP_012234447.1;ID=cds-XP_012234447.1;Dbxref=GeneID:105679157%2CGenbank:XP_012234447.1;Parent=rna-XM_012379024.1
NW_012160844.1	Gnomon	CDS	1923438	1923661	.	+	0	Name=XP_012234447.1;ID=cds-XP_012234447.1;Dbxref=GeneID:105679157%2CGenbank:XP_012234447.1;Parent=rna-XM_012379024.1
NW_012160844.1	Gnomon	CDS	1923719	1924189	.	+	0	Name=XP_012234447.1;ID=cds-XP_012234447.1;Dbxref=GeneID:105679157%2CGenbank:XP_012234447.1;Parent=rna-XM_012379024.1
NW_012160844.1	Gnomon	CDS	1924297	1924660	.	+	0	Name=XP_012234447.1;ID=cds-XP_012234447.1;Dbxref=GeneID:105679157%2CGenbank:XP_012234447.1;Parent=rna-XM_012379024.1
NW_012160844.1	Gnomon	CDS	1925561	1926450	.	+	0	Name=XP_012234447.1;ID=cds-XP_012234447.1;Dbxref=GeneID:105679157%2CGenbank:XP_012234447.1;Parent=rna-XM_012379024.1
NW_012160844.1	Gnomon	mRNA	2862236	2866602	.	-	.	Name=XM_012379038.1;ID=rna-XM_012379038.1;Dbxref=GeneID:105679164%2CGenbank:XM_012379038.1;Parent=gene-LOC105679164
NW_012160844.1	Gnomon	exon	2851508	2852293	.	+	.	ID=exon-XM_012379043.1-1;Dbxref=GeneID:105679165%2CGenbank:XM_012379043.1;Parent=rna-XM_012379043.1
NW_012160844.1	Gnomon	exon	2854837	2855054	.	+	.	ID=exon-XM_012379043.1-4;Dbxref=GeneID:105679165%2CGenbank:XM_012379043.1;Parent=rna-XM_012379043.1
NW_012160844.1	Gnomon	exon	2857118	2857230	.	+	.	ID=exon-XM_012379043.1-5;Dbxref=GeneID:105679165%2CGenbank:XM_012379043.1;Parent=rna-XM_012379043.1
NW_012160844.1	Gnomon	exon	2852656	2852882	.	+	.	ID=exon-XM_012379043.1-2;Dbxref=GeneID:105679165%2CGenbank:XM_012379043.1;Parent=rna-XM_012379043.1
NW_012160844.1	Gnomon	exon	2853288	2853433	.	+	.	ID=exon-XM_012379043.1-3;Dbxref=GeneID:105679165%2CGenbank:XM_012379043.1;Parent=rna-XM_012379043.1
NW_012160844.1	Gnomon	exon	2857908	2858033	.	+	.	ID=exon-XM_012379043.1-8;Dbxref=GeneID:105679165%2CGenbank:XM_012379043.1;Parent=rna-XM_012379043.1
NW_012160844.1	Gnomon	exon	2860348	2860492	.	+	.	ID=exon-XM_012379043.1-9;Dbxref=GeneID:105679165%2CGenbank:XM_012379043.1;Parent=rna-XM_012379043.1
NW_012160844.1	Gnomon	exon	2857458	2857612	.	+	.	ID=exon-XM_012379043.1-6;Dbxref=GeneID:105679165%2CGenbank:XM_012379043.1;Parent=rna-XM_012379043.1
NW_012160844.1	Gnomon	exon	2857694	2857831	.	+	.	ID=exon-XM_012379043.1-7;Dbxref=GeneID:105679165%2CGenbank:XM_012379043.1;Parent=rna-XM_012379043.1
NW_012160844.1	Gnomon	mRNA	1310172	1320774	.	-	.	Name=XM_012378939.1;ID=rna-XM_012378939.1;Dbxref=GeneID:105679119%2CGenbank:XM_012378939.1;Parent=gene-LOC105679119
NW_012160844.1	Gnomon	mRNA	2175566	2177067	.	-	.	Name=XM_012379133.1;ID=rna-XM_012379133.1;Dbxref=GeneID:105679221%2CGenbank:XM_012379133.1;Parent=gene-LOC105679221
NW_012160844.1	Gnomon	CDS	2670295	2670408	.	+	0	Name=XP_012234541.1;ID=cds-XP_012234541.1;Dbxref=GeneID:105679216%2CGenbank:XP_012234541.1;Parent=rna-XM_012379118.1
NW_012160844.1	Gnomon	CDS	2670482	2670539	.	+	0	Name=XP_012234541.1;ID=cds-XP_012234541.1;Dbxref=GeneID:105679216%2CGenbank:XP_012234541.1;Parent=rna-XM_012379118.1
NW_012160844.1	Gnomon	CDS	2670859	2671014	.	+	0	Name=XP_012234541.1;ID=cds-XP_012234541.1;Dbxref=GeneID:105679216%2CGenbank:XP_012234541.1;Parent=rna-XM_012379118.1
NW_012160844.1	Gnomon	CDS	2671231	2671463	.	+	0	Name=XP_012234541.1;ID=cds-XP_012234541.1;Dbxref=GeneID:105679216%2CGenbank:XP_012234541.1;Parent=rna-XM_012379118.1
NW_012160844.1	Gnomon	CDS	2671548	2671811	.	+	0	Name=XP_012234541.1;ID=cds-XP_012234541.1;Dbxref=GeneID:105679216%2CGenbank:XP_012234541.1;Parent=rna-XM_012379118.1
NW_012160844.1	Gnomon	CDS	2671917	2672112	.	+	0	Name=XP_012234541.1;ID=cds-XP_012234541.1;Dbxref=GeneID:105679216%2CGenbank:XP_012234541.1;Parent=rna-XM_012379118.1
NW_012160844.1	Gnomon	CDS	2672195	2672298	.	+	0	Name=XP_012234541.1;ID=cds-XP_012234541.1;Dbxref=GeneID:105679216%2CGenbank:XP_012234541.1;Parent=rna-XM_012379118.1
NW_012160844.1	Gnomon	CDS	2672485	2672552	.	+	0	Name=XP_012234541.1;ID=cds-XP_012234541.1;Dbxref=GeneID:105679216%2CGenbank:XP_012234541.1;Parent=rna-XM_012379118.1
NW_012160844.1	Gnomon	CDS	2673310	2673393	.	+	0	Name=XP_012234541.1;ID=cds-XP_012234541.1;Dbxref=GeneID:105679216%2CGenbank:XP_012234541.1;Parent=rna-XM_012379118.1
NW_012160844.1	Gnomon	CDS	2674295	2674333	.	+	0	Name=XP_012234541.1;ID=cds-XP_012234541.1;Dbxref=GeneID:105679216%2CGenbank:XP_012234541.1;Parent=rna-XM_012379118.1
NW_012160844.1	Gnomon	CDS	2676146	2676213	.	+	0	Name=XP_012234541.1;ID=cds-XP_012234541.1;Dbxref=GeneID:105679216%2CGenbank:XP_012234541.1;Parent=rna-XM_012379118.1
NW_012160844.1	Gnomon	CDS	2676323	2676469	.	+	0	Name=XP_012234541.1;ID=cds-XP_012234541.1;Dbxref=GeneID:105679216%2CGenbank:XP_012234541.1;Parent=rna-XM_012379118.1
NW_012160844.1	Gnomon	CDS	2676654	2676829	.	+	0	Name=XP_012234541.1;ID=cds-XP_012234541.1;Dbxref=GeneID:105679216%2CGenbank:XP_012234541.1;Parent=rna-XM_012379118.1
NW_012160844.1	Gnomon	CDS	2677034	2677238	.	+	0	Name=XP_012234541.1;ID=cds-XP_012234541.1;Dbxref=GeneID:105679216%2CGenbank:XP_012234541.1;Parent=rna-XM_012379118.1
NW_012160844.1	Gnomon	CDS	2677323	2677506	.	+	0	Name=XP_012234541.1;ID=cds-XP_012234541.1;Dbxref=GeneID:105679216%2CGenbank:XP_012234541.1;Parent=rna-XM_012379118.1
NW_012160844.1	Gnomon	CDS	2677675	2677952	.	+	0	Name=XP_012234541.1;ID=cds-XP_012234541.1;Dbxref=GeneID:105679216%2CGenbank:XP_012234541.1;Parent=rna-XM_012379118.1
NW_012160844.1	Gnomon	CDS	2678040	2678123	.	+	0	Name=XP_012234541.1;ID=cds-XP_012234541.1;Dbxref=GeneID:105679216%2CGenbank:XP_012234541.1;Parent=rna-XM_012379118.1
NW_012160844.1	Gnomon	CDS	2678201	2678293	.	+	0	Name=XP_012234541.1;ID=cds-XP_012234541.1;Dbxref=GeneID:105679216%2CGenbank:XP_012234541.1;Parent=rna-XM_012379118.1
NW_012160844.1	Gnomon	CDS	2678372	2678498	.	+	0	Name=XP_012234541.1;ID=cds-XP_012234541.1;Dbxref=GeneID:105679216%2CGenbank:XP_012234541.1;Parent=rna-XM_012379118.1
NW_012160844.1	Gnomon	CDS	2678734	2678833	.	+	0	Name=XP_012234541.1;ID=cds-XP_012234541.1;Dbxref=GeneID:105679216%2CGenbank:XP_012234541.1;Parent=rna-XM_012379118.1
NW_012160844.1	Gnomon	exon	555841	555907	.	+	.	ID=exon-XM_012378880.1-4;Dbxref=GeneID:105679089%2CGenbank:XM_012378880.1;Parent=rna-XM_012378880.1
NW_012160844.1	Gnomon	exon	595280	596240	.	+	.	ID=exon-XM_012378880.1-5;Dbxref=GeneID:105679089%2CGenbank:XM_012378880.1;Parent=rna-XM_012378880.1
NW_012160844.1	Gnomon	exon	597217	598389	.	+	.	ID=exon-XM_012378880.1-6;Dbxref=GeneID:105679089%2CGenbank:XM_012378880.1;Parent=rna-XM_012378880.1
NW_012160844.1	Gnomon	exon	527729	528002	.	+	.	ID=exon-XM_012378880.1-1;Dbxref=GeneID:105679089%2CGenbank:XM_012378880.1;Parent=rna-XM_012378880.1
NW_012160844.1	Gnomon	exon	528077	528388	.	+	.	ID=exon-XM_012378880.1-2;Dbxref=GeneID:105679089%2CGenbank:XM_012378880.1;Parent=rna-XM_012378880.1
NW_012160844.1	Gnomon	exon	528846	528884	.	+	.	ID=exon-XM_012378880.1-3;Dbxref=GeneID:105679089%2CGenbank:XM_012378880.1;Parent=rna-XM_012378880.1
NW_012160844.1	Gnomon	exon	1594734	1594845	.	+	.	ID=exon-XM_012378838.1-12;Dbxref=GeneID:105679058%2CGenbank:XM_012378838.1;Parent=rna-XM_012378838.1
NW_012160844.1	Gnomon	exon	1594927	1595524	.	+	.	ID=exon-XM_012378838.1-13;Dbxref=GeneID:105679058%2CGenbank:XM_012378838.1;Parent=rna-XM_012378838.1
NW_012160844.1	Gnomon	exon	1678866	1678949	.	-	.	ID=exon-XR_001101790.1-18;Dbxref=GeneID:105679048%2CGenbank:XR_001101790.1;Parent=rna-XR_001101790.1
NW_012160844.1	Gnomon	exon	1680877	1680999	.	-	.	ID=exon-XR_001101790.1-16;Dbxref=GeneID:105679048%2CGenbank:XR_001101790.1;Parent=rna-XR_001101790.1
NW_012160844.1	Gnomon	exon	1680556	1680610	.	-	.	ID=exon-XR_001101790.1-17;Dbxref=GeneID:105679048%2CGenbank:XR_001101790.1;Parent=rna-XR_001101790.1
NW_012160844.1	Gnomon	exon	1681407	1681624	.	-	.	ID=exon-XR_001101790.1-14;Dbxref=GeneID:105679048%2CGenbank:XR_001101790.1;Parent=rna-XR_001101790.1
NW_012160844.1	Gnomon	exon	1681089	1681277	.	-	.	ID=exon-XR_001101790.1-15;Dbxref=GeneID:105679048%2CGenbank:XR_001101790.1;Parent=rna-XR_001101790.1
NW_012160844.1	Gnomon	exon	1682004	1682204	.	-	.	ID=exon-XR_001101790.1-12;Dbxref=GeneID:105679048%2CGenbank:XR_001101790.1;Parent=rna-XR_001101790.1
NW_012160844.1	Gnomon	exon	1681772	1681921	.	-	.	ID=exon-XR_001101790.1-13;Dbxref=GeneID:105679048%2CGenbank:XR_001101790.1;Parent=rna-XR_001101790.1
NW_012160844.1	Gnomon	exon	1682559	1682648	.	-	.	ID=exon-XR_001101790.1-10;Dbxref=GeneID:105679048%2CGenbank:XR_001101790.1;Parent=rna-XR_001101790.1
NW_012160844.1	Gnomon	exon	1682307	1682420	.	-	.	ID=exon-XR_001101790.1-11;Dbxref=GeneID:105679048%2CGenbank:XR_001101790.1;Parent=rna-XR_001101790.1
NW_012160844.1	Gnomon	exon	1591829	1592017	.	+	.	ID=exon-XM_012378838.1-10;Dbxref=GeneID:105679058%2CGenbank:XM_012378838.1;Parent=rna-XM_012378838.1
NW_012160844.1	Gnomon	exon	1592111	1592345	.	+	.	ID=exon-XM_012378838.1-11;Dbxref=GeneID:105679058%2CGenbank:XM_012378838.1;Parent=rna-XM_012378838.1
NW_012160844.1	Gnomon	exon	2632952	2633171	.	-	.	ID=exon-XM_012378997.1-3;Dbxref=GeneID:105679147%2CGenbank:XM_012378997.1;Parent=rna-XM_012378997.1
NW_012160844.1	Gnomon	exon	2631594	2632319	.	-	.	ID=exon-XM_012378997.1-4;Dbxref=GeneID:105679147%2CGenbank:XM_012378997.1;Parent=rna-XM_012378997.1
NW_012160844.1	Gnomon	exon	2650330	2650454	.	-	.	ID=exon-XM_012378997.1-1;Dbxref=GeneID:105679147%2CGenbank:XM_012378997.1;Parent=rna-XM_012378997.1
NW_012160844.1	Gnomon	exon	2649807	2650019	.	-	.	ID=exon-XM_012378997.1-2;Dbxref=GeneID:105679147%2CGenbank:XM_012378997.1;Parent=rna-XM_012378997.1
NW_012160844.1	Gnomon	CDS	1895824	1895976	.	+	0	Name=XP_012234448.1;ID=cds-XP_012234448.1;Dbxref=GeneID:105679157%2CGenbank:XP_012234448.1;Parent=rna-XM_012379025.1
NW_012160844.1	Gnomon	CDS	1906337	1906396	.	+	0	Name=XP_012234448.1;ID=cds-XP_012234448.1;Dbxref=GeneID:105679157%2CGenbank:XP_012234448.1;Parent=rna-XM_012379025.1
NW_012160844.1	Gnomon	CDS	1912578	1912637	.	+	0	Name=XP_012234448.1;ID=cds-XP_012234448.1;Dbxref=GeneID:105679157%2CGenbank:XP_012234448.1;Parent=rna-XM_012379025.1
NW_012160844.1	Gnomon	CDS	1912793	1912883	.	+	0	Name=XP_012234448.1;ID=cds-XP_012234448.1;Dbxref=GeneID:105679157%2CGenbank:XP_012234448.1;Parent=rna-XM_012379025.1
NW_012160844.1	Gnomon	CDS	1914900	1915141	.	+	0	Name=XP_012234448.1;ID=cds-XP_012234448.1;Dbxref=GeneID:105679157%2CGenbank:XP_012234448.1;Parent=rna-XM_012379025.1
NW_012160844.1	Gnomon	CDS	1915408	1915521	.	+	0	Name=XP_012234448.1;ID=cds-XP_012234448.1;Dbxref=GeneID:105679157%2CGenbank:XP_012234448.1;Parent=rna-XM_012379025.1
NW_012160844.1	Gnomon	CDS	1916330	1916480	.	+	0	Name=XP_012234448.1;ID=cds-XP_012234448.1;Dbxref=GeneID:105679157%2CGenbank:XP_012234448.1;Parent=rna-XM_012379025.1
NW_012160844.1	Gnomon	CDS	1916835	1917334	.	+	0	Name=XP_012234448.1;ID=cds-XP_012234448.1;Dbxref=GeneID:105679157%2CGenbank:XP_012234448.1;Parent=rna-XM_012379025.1
NW_012160844.1	Gnomon	CDS	1917623	1917912	.	+	0	Name=XP_012234448.1;ID=cds-XP_012234448.1;Dbxref=GeneID:105679157%2CGenbank:XP_012234448.1;Parent=rna-XM_012379025.1
NW_012160844.1	Gnomon	CDS	1918138	1918494	.	+	0	Name=XP_012234448.1;ID=cds-XP_012234448.1;Dbxref=GeneID:105679157%2CGenbank:XP_012234448.1;Parent=rna-XM_012379025.1
NW_012160844.1	Gnomon	CDS	1918717	1919020	.	+	0	Name=XP_012234448.1;ID=cds-XP_012234448.1;Dbxref=GeneID:105679157%2CGenbank:XP_012234448.1;Parent=rna-XM_012379025.1
NW_012160844.1	Gnomon	CDS	1919237	1919560	.	+	0	Name=XP_012234448.1;ID=cds-XP_012234448.1;Dbxref=GeneID:105679157%2CGenbank:XP_012234448.1;Parent=rna-XM_012379025.1
NW_012160844.1	Gnomon	CDS	1919696	1920297	.	+	0	Name=XP_012234448.1;ID=cds-XP_012234448.1;Dbxref=GeneID:105679157%2CGenbank:XP_012234448.1;Parent=rna-XM_012379025.1
NW_012160844.1	Gnomon	CDS	1920405	1921058	.	+	0	Name=XP_012234448.1;ID=cds-XP_012234448.1;Dbxref=GeneID:105679157%2CGenbank:XP_012234448.1;Parent=rna-XM_012379025.1
NW_012160844.1	Gnomon	CDS	1921248	1922719	.	+	0	Name=XP_012234448.1;ID=cds-XP_012234448.1;Dbxref=GeneID:105679157%2CGenbank:XP_012234448.1;Parent=rna-XM_012379025.1
NW_012160844.1	Gnomon	CDS	1922867	1923292	.	+	0	Name=XP_012234448.1;ID=cds-XP_012234448.1;Dbxref=GeneID:105679157%2CGenbank:XP_012234448.1;Parent=rna-XM_012379025.1
NW_012160844.1	Gnomon	CDS	1923438	1923661	.	+	0	Name=XP_012234448.1;ID=cds-XP_012234448.1;Dbxref=GeneID:105679157%2CGenbank:XP_012234448.1;Parent=rna-XM_012379025.1
NW_012160844.1	Gnomon	CDS	1923719	1924189	.	+	0	Name=XP_012234448.1;ID=cds-XP_012234448.1;Dbxref=GeneID:105679157%2CGenbank:XP_012234448.1;Parent=rna-XM_012379025.1
NW_012160844.1	Gnomon	CDS	1924297	1924660	.	+	0	Name=XP_012234448.1;ID=cds-XP_012234448.1;Dbxref=GeneID:105679157%2CGenbank:XP_012234448.1;Parent=rna-XM_012379025.1
NW_012160844.1	Gnomon	CDS	1925142	1925195	.	+	0	Name=XP_012234448.1;ID=cds-XP_012234448.1;Dbxref=GeneID:105679157%2CGenbank:XP_012234448.1;Parent=rna-XM_012379025.1
NW_012160844.1	Gnomon	CDS	1925561	1926450	.	+	0	Name=XP_012234448.1;ID=cds-XP_012234448.1;Dbxref=GeneID:105679157%2CGenbank:XP_012234448.1;Parent=rna-XM_012379025.1
NW_012160844.1	Gnomon	exon	2274877	2275060	.	-	.	ID=exon-XR_001101808.1-9;Dbxref=GeneID:105679151%2CGenbank:XR_001101808.1;Parent=rna-XR_001101808.1
NW_012160844.1	Gnomon	exon	2277211	2277529	.	-	.	ID=exon-XR_001101808.1-7;Dbxref=GeneID:105679151%2CGenbank:XR_001101808.1;Parent=rna-XR_001101808.1
NW_012160844.1	Gnomon	exon	2275698	2275769	.	-	.	ID=exon-XR_001101808.1-8;Dbxref=GeneID:105679151%2CGenbank:XR_001101808.1;Parent=rna-XR_001101808.1
NW_012160844.1	Gnomon	exon	2278900	2279065	.	-	.	ID=exon-XR_001101808.1-5;Dbxref=GeneID:105679151%2CGenbank:XR_001101808.1;Parent=rna-XR_001101808.1
NW_012160844.1	Gnomon	exon	2277806	2278037	.	-	.	ID=exon-XR_001101808.1-6;Dbxref=GeneID:105679151%2CGenbank:XR_001101808.1;Parent=rna-XR_001101808.1
NW_012160844.1	Gnomon	exon	2286079	2286396	.	-	.	ID=exon-XR_001101808.1-3;Dbxref=GeneID:105679151%2CGenbank:XR_001101808.1;Parent=rna-XR_001101808.1
NW_012160844.1	Gnomon	exon	2279193	2279353	.	-	.	ID=exon-XR_001101808.1-4;Dbxref=GeneID:105679151%2CGenbank:XR_001101808.1;Parent=rna-XR_001101808.1
NW_012160844.1	Gnomon	exon	2291137	2291332	.	-	.	ID=exon-XR_001101808.1-1;Dbxref=GeneID:105679151%2CGenbank:XR_001101808.1;Parent=rna-XR_001101808.1
NW_012160844.1	Gnomon	exon	2286856	2287058	.	-	.	ID=exon-XR_001101808.1-2;Dbxref=GeneID:105679151%2CGenbank:XR_001101808.1;Parent=rna-XR_001101808.1
NW_012160844.1	Gnomon	lnc_RNA	2292950	2359074	.	+	.	Name=XR_001101818.1;ID=rna-XR_001101818.1;Dbxref=GeneID:105679195%2CGenbank:XR_001101818.1;Parent=gene-LOC105679195
NW_012160844.1	Gnomon	exon	1341878	1342603	.	-	.	ID=exon-XM_012378950.1-8;Dbxref=GeneID:105679121%2CGenbank:XM_012378950.1;Parent=rna-XM_012378950.1
NW_012160844.1	Gnomon	exon	1341682	1341802	.	-	.	ID=exon-XM_012378950.1-9;Dbxref=GeneID:105679121%2CGenbank:XM_012378950.1;Parent=rna-XM_012378950.1
NW_012160844.1	Gnomon	CDS	2670295	2670408	.	+	0	Name=XP_012234542.1;ID=cds-XP_012234542.1;Dbxref=GeneID:105679216%2CGenbank:XP_012234542.1;Parent=rna-XM_012379119.1
NW_012160844.1	Gnomon	CDS	2670482	2670539	.	+	0	Name=XP_012234542.1;ID=cds-XP_012234542.1;Dbxref=GeneID:105679216%2CGenbank:XP_012234542.1;Parent=rna-XM_012379119.1
NW_012160844.1	Gnomon	CDS	2670859	2671014	.	+	0	Name=XP_012234542.1;ID=cds-XP_012234542.1;Dbxref=GeneID:105679216%2CGenbank:XP_012234542.1;Parent=rna-XM_012379119.1
NW_012160844.1	Gnomon	CDS	2671231	2671463	.	+	0	Name=XP_012234542.1;ID=cds-XP_012234542.1;Dbxref=GeneID:105679216%2CGenbank:XP_012234542.1;Parent=rna-XM_012379119.1
NW_012160844.1	Gnomon	CDS	2671548	2671811	.	+	0	Name=XP_012234542.1;ID=cds-XP_012234542.1;Dbxref=GeneID:105679216%2CGenbank:XP_012234542.1;Parent=rna-XM_012379119.1
NW_012160844.1	Gnomon	CDS	2671917	2672112	.	+	0	Name=XP_012234542.1;ID=cds-XP_012234542.1;Dbxref=GeneID:105679216%2CGenbank:XP_012234542.1;Parent=rna-XM_012379119.1
NW_012160844.1	Gnomon	CDS	2672195	2672298	.	+	0	Name=XP_012234542.1;ID=cds-XP_012234542.1;Dbxref=GeneID:105679216%2CGenbank:XP_012234542.1;Parent=rna-XM_012379119.1
NW_012160844.1	Gnomon	CDS	2672485	2672552	.	+	0	Name=XP_012234542.1;ID=cds-XP_012234542.1;Dbxref=GeneID:105679216%2CGenbank:XP_012234542.1;Parent=rna-XM_012379119.1
NW_012160844.1	Gnomon	CDS	2674295	2674333	.	+	0	Name=XP_012234542.1;ID=cds-XP_012234542.1;Dbxref=GeneID:105679216%2CGenbank:XP_012234542.1;Parent=rna-XM_012379119.1
NW_012160844.1	Gnomon	CDS	2675403	2675456	.	+	0	Name=XP_012234542.1;ID=cds-XP_012234542.1;Dbxref=GeneID:105679216%2CGenbank:XP_012234542.1;Parent=rna-XM_012379119.1
NW_012160844.1	Gnomon	CDS	2676146	2676213	.	+	0	Name=XP_012234542.1;ID=cds-XP_012234542.1;Dbxref=GeneID:105679216%2CGenbank:XP_012234542.1;Parent=rna-XM_012379119.1
NW_012160844.1	Gnomon	CDS	2676311	2676469	.	+	0	Name=XP_012234542.1;ID=cds-XP_012234542.1;Dbxref=GeneID:105679216%2CGenbank:XP_012234542.1;Parent=rna-XM_012379119.1
NW_012160844.1	Gnomon	CDS	2676654	2676829	.	+	0	Name=XP_012234542.1;ID=cds-XP_012234542.1;Dbxref=GeneID:105679216%2CGenbank:XP_012234542.1;Parent=rna-XM_012379119.1
NW_012160844.1	Gnomon	CDS	2677034	2677238	.	+	0	Name=XP_012234542.1;ID=cds-XP_012234542.1;Dbxref=GeneID:105679216%2CGenbank:XP_012234542.1;Parent=rna-XM_012379119.1
NW_012160844.1	Gnomon	CDS	2677323	2677506	.	+	0	Name=XP_012234542.1;ID=cds-XP_012234542.1;Dbxref=GeneID:105679216%2CGenbank:XP_012234542.1;Parent=rna-XM_012379119.1
NW_012160844.1	Gnomon	CDS	2677675	2677952	.	+	0	Name=XP_012234542.1;ID=cds-XP_012234542.1;Dbxref=GeneID:105679216%2CGenbank:XP_012234542.1;Parent=rna-XM_012379119.1
NW_012160844.1	Gnomon	CDS	2678040	2678123	.	+	0	Name=XP_012234542.1;ID=cds-XP_012234542.1;Dbxref=GeneID:105679216%2CGenbank:XP_012234542.1;Parent=rna-XM_012379119.1
NW_012160844.1	Gnomon	CDS	2678201	2678293	.	+	0	Name=XP_012234542.1;ID=cds-XP_012234542.1;Dbxref=GeneID:105679216%2CGenbank:XP_012234542.1;Parent=rna-XM_012379119.1
NW_012160844.1	Gnomon	CDS	2678372	2678498	.	+	0	Name=XP_012234542.1;ID=cds-XP_012234542.1;Dbxref=GeneID:105679216%2CGenbank:XP_012234542.1;Parent=rna-XM_012379119.1
NW_012160844.1	Gnomon	CDS	2678734	2678833	.	+	0	Name=XP_012234542.1;ID=cds-XP_012234542.1;Dbxref=GeneID:105679216%2CGenbank:XP_012234542.1;Parent=rna-XM_012379119.1
NW_012160844.1	Gnomon	exon	1351265	1351331	.	-	.	ID=exon-XM_012378950.1-4;Dbxref=GeneID:105679121%2CGenbank:XM_012378950.1;Parent=rna-XM_012378950.1
NW_012160844.1	Gnomon	exon	1350044	1350126	.	-	.	ID=exon-XM_012378950.1-5;Dbxref=GeneID:105679121%2CGenbank:XM_012378950.1;Parent=rna-XM_012378950.1
NW_012160844.1	Gnomon	exon	1342999	1349735	.	-	.	ID=exon-XM_012378950.1-6;Dbxref=GeneID:105679121%2CGenbank:XM_012378950.1;Parent=rna-XM_012378950.1
NW_012160844.1	Gnomon	exon	1342708	1342844	.	-	.	ID=exon-XM_012378950.1-7;Dbxref=GeneID:105679121%2CGenbank:XM_012378950.1;Parent=rna-XM_012378950.1
NW_012160844.1	Gnomon	exon	1358234	1358322	.	-	.	ID=exon-XM_012378950.1-1;Dbxref=GeneID:105679121%2CGenbank:XM_012378950.1;Parent=rna-XM_012378950.1
NW_012160844.1	Gnomon	exon	1357202	1358020	.	-	.	ID=exon-XM_012378950.1-2;Dbxref=GeneID:105679121%2CGenbank:XM_012378950.1;Parent=rna-XM_012378950.1
NW_012160844.1	Gnomon	exon	1351507	1351696	.	-	.	ID=exon-XM_012378950.1-3;Dbxref=GeneID:105679121%2CGenbank:XM_012378950.1;Parent=rna-XM_012378950.1
NW_012160844.1	Gnomon	CDS	595510	596240	.	+	0	Name=XP_012234302.1;ID=cds-XP_012234302.1;Dbxref=GeneID:105679089%2CGenbank:XP_012234302.1;Parent=rna-XM_012378879.1
NW_012160844.1	Gnomon	CDS	597217	597961	.	+	0	Name=XP_012234302.1;ID=cds-XP_012234302.1;Dbxref=GeneID:105679089%2CGenbank:XP_012234302.1;Parent=rna-XM_012378879.1
NW_012160844.1	Gnomon	CDS	1174395	1174434	.	-	0	Name=XP_012234292.1;ID=cds-XP_012234292.1;Dbxref=GeneID:105679081%2CGenbank:XP_012234292.1;Parent=rna-XM_012378869.1
NW_012160844.1	Gnomon	CDS	1169493	1169855	.	-	0	Name=XP_012234292.1;ID=cds-XP_012234292.1;Dbxref=GeneID:105679081%2CGenbank:XP_012234292.1;Parent=rna-XM_012378869.1
NW_012160844.1	Gnomon	CDS	1168770	1169164	.	-	0	Name=XP_012234292.1;ID=cds-XP_012234292.1;Dbxref=GeneID:105679081%2CGenbank:XP_012234292.1;Parent=rna-XM_012378869.1
NW_012160844.1	Gnomon	CDS	1168318	1168467	.	-	0	Name=XP_012234292.1;ID=cds-XP_012234292.1;Dbxref=GeneID:105679081%2CGenbank:XP_012234292.1;Parent=rna-XM_012378869.1
NW_012160844.1	Gnomon	CDS	1168052	1168233	.	-	0	Name=XP_012234292.1;ID=cds-XP_012234292.1;Dbxref=GeneID:105679081%2CGenbank:XP_012234292.1;Parent=rna-XM_012378869.1
NW_012160844.1	Gnomon	CDS	1167227	1167364	.	-	0	Name=XP_012234292.1;ID=cds-XP_012234292.1;Dbxref=GeneID:105679081%2CGenbank:XP_012234292.1;Parent=rna-XM_012378869.1
NW_012160844.1	Gnomon	CDS	1166613	1166685	.	-	0	Name=XP_012234292.1;ID=cds-XP_012234292.1;Dbxref=GeneID:105679081%2CGenbank:XP_012234292.1;Parent=rna-XM_012378869.1
NW_012160844.1	Gnomon	CDS	1166402	1166528	.	-	0	Name=XP_012234292.1;ID=cds-XP_012234292.1;Dbxref=GeneID:105679081%2CGenbank:XP_012234292.1;Parent=rna-XM_012378869.1
NW_012160844.1	Gnomon	CDS	1166132	1166318	.	-	0	Name=XP_012234292.1;ID=cds-XP_012234292.1;Dbxref=GeneID:105679081%2CGenbank:XP_012234292.1;Parent=rna-XM_012378869.1
NW_012160844.1	Gnomon	CDS	1163098	1163650	.	-	0	Name=XP_012234292.1;ID=cds-XP_012234292.1;Dbxref=GeneID:105679081%2CGenbank:XP_012234292.1;Parent=rna-XM_012378869.1
NW_012160844.1	Gnomon	CDS	1162793	1163022	.	-	0	Name=XP_012234292.1;ID=cds-XP_012234292.1;Dbxref=GeneID:105679081%2CGenbank:XP_012234292.1;Parent=rna-XM_012378869.1
NW_012160844.1	Gnomon	CDS	1162175	1162704	.	-	0	Name=XP_012234292.1;ID=cds-XP_012234292.1;Dbxref=GeneID:105679081%2CGenbank:XP_012234292.1;Parent=rna-XM_012378869.1
NW_012160844.1	Gnomon	CDS	1161882	1162084	.	-	0	Name=XP_012234292.1;ID=cds-XP_012234292.1;Dbxref=GeneID:105679081%2CGenbank:XP_012234292.1;Parent=rna-XM_012378869.1
NW_012160844.1	Gnomon	CDS	1161622	1161795	.	-	0	Name=XP_012234292.1;ID=cds-XP_012234292.1;Dbxref=GeneID:105679081%2CGenbank:XP_012234292.1;Parent=rna-XM_012378869.1
NW_012160844.1	Gnomon	CDS	1160786	1161561	.	-	0	Name=XP_012234292.1;ID=cds-XP_012234292.1;Dbxref=GeneID:105679081%2CGenbank:XP_012234292.1;Parent=rna-XM_012378869.1
NW_012160844.1	Gnomon	CDS	1160352	1160691	.	-	0	Name=XP_012234292.1;ID=cds-XP_012234292.1;Dbxref=GeneID:105679081%2CGenbank:XP_012234292.1;Parent=rna-XM_012378869.1
NW_012160844.1	Gnomon	mRNA	2862236	2866602	.	-	.	Name=XM_012379037.1;ID=rna-XM_012379037.1;Dbxref=GeneID:105679164%2CGenbank:XM_012379037.1;Parent=gene-LOC105679164
NW_012160844.1	Gnomon	exon	2725010	2726356	.	-	.	ID=exon-XM_012379113.1-10;Dbxref=GeneID:105679213%2CGenbank:XM_012379113.1;Parent=rna-XM_012379113.1
NW_012160844.1	Gnomon	exon	1885458	1885899	.	-	.	ID=exon-XM_012379091.1-1;Dbxref=GeneID:105679200%2CGenbank:XM_012379091.1;Parent=rna-XM_012379091.1
NW_012160844.1	Gnomon	exon	1883765	1885012	.	-	.	ID=exon-XM_012379091.1-2;Dbxref=GeneID:105679200%2CGenbank:XM_012379091.1;Parent=rna-XM_012379091.1
NW_012160844.1	Gnomon	mRNA	1323116	1325314	.	-	.	Name=XM_012378938.1;ID=rna-XM_012378938.1;Dbxref=GeneID:105679117%2CGenbank:XM_012378938.1;Parent=gene-LOC105679117
NW_012160844.1	Gnomon	mRNA	2175566	2176848	.	-	.	Name=XM_012379134.1;ID=rna-XM_012379134.1;Dbxref=GeneID:105679221%2CGenbank:XM_012379134.1;Parent=gene-LOC105679221
NW_012160844.1	Gnomon	exon	919346	919438	.	-	.	ID=exon-XM_012378896.1-10;Dbxref=GeneID:105679095%2CGenbank:XM_012378896.1;Parent=rna-XM_012378896.1
NW_012160844.1	Gnomon	exon	918877	919235	.	-	.	ID=exon-XM_012378896.1-11;Dbxref=GeneID:105679095%2CGenbank:XM_012378896.1;Parent=rna-XM_012378896.1
NW_012160844.1	Gnomon	CDS	1174395	1174434	.	-	0	Name=XP_012234293.1;ID=cds-XP_012234293.1;Dbxref=GeneID:105679081%2CGenbank:XP_012234293.1;Parent=rna-XM_012378870.1
NW_012160844.1	Gnomon	CDS	1169493	1169855	.	-	0	Name=XP_012234293.1;ID=cds-XP_012234293.1;Dbxref=GeneID:105679081%2CGenbank:XP_012234293.1;Parent=rna-XM_012378870.1
NW_012160844.1	Gnomon	CDS	1168770	1169164	.	-	0	Name=XP_012234293.1;ID=cds-XP_012234293.1;Dbxref=GeneID:105679081%2CGenbank:XP_012234293.1;Parent=rna-XM_012378870.1
NW_012160844.1	Gnomon	CDS	1168318	1168467	.	-	0	Name=XP_012234293.1;ID=cds-XP_012234293.1;Dbxref=GeneID:105679081%2CGenbank:XP_012234293.1;Parent=rna-XM_012378870.1
NW_012160844.1	Gnomon	CDS	1168052	1168233	.	-	0	Name=XP_012234293.1;ID=cds-XP_012234293.1;Dbxref=GeneID:105679081%2CGenbank:XP_012234293.1;Parent=rna-XM_012378870.1
NW_012160844.1	Gnomon	CDS	1166613	1166685	.	-	0	Name=XP_012234293.1;ID=cds-XP_012234293.1;Dbxref=GeneID:105679081%2CGenbank:XP_012234293.1;Parent=rna-XM_012378870.1
NW_012160844.1	Gnomon	CDS	1166402	1166528	.	-	0	Name=XP_012234293.1;ID=cds-XP_012234293.1;Dbxref=GeneID:105679081%2CGenbank:XP_012234293.1;Parent=rna-XM_012378870.1
NW_012160844.1	Gnomon	CDS	1166132	1166318	.	-	0	Name=XP_012234293.1;ID=cds-XP_012234293.1;Dbxref=GeneID:105679081%2CGenbank:XP_012234293.1;Parent=rna-XM_012378870.1
NW_012160844.1	Gnomon	CDS	1163811	1163867	.	-	0	Name=XP_012234293.1;ID=cds-XP_012234293.1;Dbxref=GeneID:105679081%2CGenbank:XP_012234293.1;Parent=rna-XM_012378870.1
NW_012160844.1	Gnomon	CDS	1163098	1163650	.	-	0	Name=XP_012234293.1;ID=cds-XP_012234293.1;Dbxref=GeneID:105679081%2CGenbank:XP_012234293.1;Parent=rna-XM_012378870.1
NW_012160844.1	Gnomon	CDS	1162793	1163022	.	-	0	Name=XP_012234293.1;ID=cds-XP_012234293.1;Dbxref=GeneID:105679081%2CGenbank:XP_012234293.1;Parent=rna-XM_012378870.1
NW_012160844.1	Gnomon	CDS	1162175	1162704	.	-	0	Name=XP_012234293.1;ID=cds-XP_012234293.1;Dbxref=GeneID:105679081%2CGenbank:XP_012234293.1;Parent=rna-XM_012378870.1
NW_012160844.1	Gnomon	CDS	1161882	1162084	.	-	0	Name=XP_012234293.1;ID=cds-XP_012234293.1;Dbxref=GeneID:105679081%2CGenbank:XP_012234293.1;Parent=rna-XM_012378870.1
NW_012160844.1	Gnomon	CDS	1161622	1161795	.	-	0	Name=XP_012234293.1;ID=cds-XP_012234293.1;Dbxref=GeneID:105679081%2CGenbank:XP_012234293.1;Parent=rna-XM_012378870.1
NW_012160844.1	Gnomon	CDS	1160786	1161561	.	-	0	Name=XP_012234293.1;ID=cds-XP_012234293.1;Dbxref=GeneID:105679081%2CGenbank:XP_012234293.1;Parent=rna-XM_012378870.1
NW_012160844.1	Gnomon	CDS	1160352	1160691	.	-	0	Name=XP_012234293.1;ID=cds-XP_012234293.1;Dbxref=GeneID:105679081%2CGenbank:XP_012234293.1;Parent=rna-XM_012378870.1
NW_012160844.1	Gnomon	CDS	1915057	1915141	.	+	0	Name=XP_012234449.1;ID=cds-XP_012234449.1;Dbxref=GeneID:105679157%2CGenbank:XP_012234449.1;Parent=rna-XM_012379026.1
NW_012160844.1	Gnomon	CDS	1915408	1915601	.	+	0	Name=XP_012234449.1;ID=cds-XP_012234449.1;Dbxref=GeneID:105679157%2CGenbank:XP_012234449.1;Parent=rna-XM_012379026.1
NW_012160844.1	Gnomon	CDS	1916330	1916480	.	+	0	Name=XP_012234449.1;ID=cds-XP_012234449.1;Dbxref=GeneID:105679157%2CGenbank:XP_012234449.1;Parent=rna-XM_012379026.1
NW_012160844.1	Gnomon	CDS	1916835	1917334	.	+	0	Name=XP_012234449.1;ID=cds-XP_012234449.1;Dbxref=GeneID:105679157%2CGenbank:XP_012234449.1;Parent=rna-XM_012379026.1
NW_012160844.1	Gnomon	CDS	1917623	1917912	.	+	0	Name=XP_012234449.1;ID=cds-XP_012234449.1;Dbxref=GeneID:105679157%2CGenbank:XP_012234449.1;Parent=rna-XM_012379026.1
NW_012160844.1	Gnomon	CDS	1918138	1918494	.	+	0	Name=XP_012234449.1;ID=cds-XP_012234449.1;Dbxref=GeneID:105679157%2CGenbank:XP_012234449.1;Parent=rna-XM_012379026.1
NW_012160844.1	Gnomon	CDS	1918717	1919020	.	+	0	Name=XP_012234449.1;ID=cds-XP_012234449.1;Dbxref=GeneID:105679157%2CGenbank:XP_012234449.1;Parent=rna-XM_012379026.1
NW_012160844.1	Gnomon	CDS	1919237	1919560	.	+	0	Name=XP_012234449.1;ID=cds-XP_012234449.1;Dbxref=GeneID:105679157%2CGenbank:XP_012234449.1;Parent=rna-XM_012379026.1
NW_012160844.1	Gnomon	CDS	1919696	1920297	.	+	0	Name=XP_012234449.1;ID=cds-XP_012234449.1;Dbxref=GeneID:105679157%2CGenbank:XP_012234449.1;Parent=rna-XM_012379026.1
NW_012160844.1	Gnomon	CDS	1920405	1921058	.	+	0	Name=XP_012234449.1;ID=cds-XP_012234449.1;Dbxref=GeneID:105679157%2CGenbank:XP_012234449.1;Parent=rna-XM_012379026.1
NW_012160844.1	Gnomon	CDS	1921248	1922719	.	+	0	Name=XP_012234449.1;ID=cds-XP_012234449.1;Dbxref=GeneID:105679157%2CGenbank:XP_012234449.1;Parent=rna-XM_012379026.1
NW_012160844.1	Gnomon	CDS	1922867	1923292	.	+	0	Name=XP_012234449.1;ID=cds-XP_012234449.1;Dbxref=GeneID:105679157%2CGenbank:XP_012234449.1;Parent=rna-XM_012379026.1
NW_012160844.1	Gnomon	CDS	1923438	1923661	.	+	0	Name=XP_012234449.1;ID=cds-XP_012234449.1;Dbxref=GeneID:105679157%2CGenbank:XP_012234449.1;Parent=rna-XM_012379026.1
NW_012160844.1	Gnomon	CDS	1923719	1924189	.	+	0	Name=XP_012234449.1;ID=cds-XP_012234449.1;Dbxref=GeneID:105679157%2CGenbank:XP_012234449.1;Parent=rna-XM_012379026.1
NW_012160844.1	Gnomon	CDS	1924297	1924660	.	+	0	Name=XP_012234449.1;ID=cds-XP_012234449.1;Dbxref=GeneID:105679157%2CGenbank:XP_012234449.1;Parent=rna-XM_012379026.1
NW_012160844.1	Gnomon	CDS	1925142	1925195	.	+	0	Name=XP_012234449.1;ID=cds-XP_012234449.1;Dbxref=GeneID:105679157%2CGenbank:XP_012234449.1;Parent=rna-XM_012379026.1
NW_012160844.1	Gnomon	CDS	1925561	1926450	.	+	0	Name=XP_012234449.1;ID=cds-XP_012234449.1;Dbxref=GeneID:105679157%2CGenbank:XP_012234449.1;Parent=rna-XM_012379026.1
NW_012160844.1	Gnomon	exon	761672	762629	.	-	.	ID=exon-XM_012378973.1-1;Dbxref=GeneID:105679130%2CGenbank:XM_012378973.1;Parent=rna-XM_012378973.1
NW_012160844.1	Gnomon	exon	761065	761175	.	-	.	ID=exon-XM_012378973.1-2;Dbxref=GeneID:105679130%2CGenbank:XM_012378973.1;Parent=rna-XM_012378973.1
NW_012160844.1	Gnomon	exon	760666	760780	.	-	.	ID=exon-XM_012378973.1-3;Dbxref=GeneID:105679130%2CGenbank:XM_012378973.1;Parent=rna-XM_012378973.1
NW_012160844.1	Gnomon	exon	689404	689515	.	-	.	ID=exon-XM_012378973.1-4;Dbxref=GeneID:105679130%2CGenbank:XM_012378973.1;Parent=rna-XM_012378973.1
NW_012160844.1	Gnomon	exon	686840	687112	.	-	.	ID=exon-XM_012378973.1-5;Dbxref=GeneID:105679130%2CGenbank:XM_012378973.1;Parent=rna-XM_012378973.1
NW_012160844.1	Gnomon	exon	676145	676255	.	-	.	ID=exon-XM_012378973.1-6;Dbxref=GeneID:105679130%2CGenbank:XM_012378973.1;Parent=rna-XM_012378973.1
NW_012160844.1	Gnomon	exon	634499	634607	.	-	.	ID=exon-XM_012378973.1-7;Dbxref=GeneID:105679130%2CGenbank:XM_012378973.1;Parent=rna-XM_012378973.1
NW_012160844.1	Gnomon	exon	632516	632626	.	-	.	ID=exon-XM_012378973.1-8;Dbxref=GeneID:105679130%2CGenbank:XM_012378973.1;Parent=rna-XM_012378973.1
NW_012160844.1	Gnomon	exon	631758	631899	.	-	.	ID=exon-XM_012378973.1-9;Dbxref=GeneID:105679130%2CGenbank:XM_012378973.1;Parent=rna-XM_012378973.1
NW_012160844.1	Gnomon	CDS	2670295	2670408	.	+	0	Name=XP_012234543.1;ID=cds-XP_012234543.1;Dbxref=GeneID:105679216%2CGenbank:XP_012234543.1;Parent=rna-XM_012379120.1
NW_012160844.1	Gnomon	CDS	2670482	2670539	.	+	0	Name=XP_012234543.1;ID=cds-XP_012234543.1;Dbxref=GeneID:105679216%2CGenbank:XP_012234543.1;Parent=rna-XM_012379120.1
NW_012160844.1	Gnomon	CDS	2670859	2671014	.	+	0	Name=XP_012234543.1;ID=cds-XP_012234543.1;Dbxref=GeneID:105679216%2CGenbank:XP_012234543.1;Parent=rna-XM_012379120.1
NW_012160844.1	Gnomon	CDS	2671231	2671463	.	+	0	Name=XP_012234543.1;ID=cds-XP_012234543.1;Dbxref=GeneID:105679216%2CGenbank:XP_012234543.1;Parent=rna-XM_012379120.1
NW_012160844.1	Gnomon	CDS	2671548	2671811	.	+	0	Name=XP_012234543.1;ID=cds-XP_012234543.1;Dbxref=GeneID:105679216%2CGenbank:XP_012234543.1;Parent=rna-XM_012379120.1
NW_012160844.1	Gnomon	CDS	2671917	2672112	.	+	0	Name=XP_012234543.1;ID=cds-XP_012234543.1;Dbxref=GeneID:105679216%2CGenbank:XP_012234543.1;Parent=rna-XM_012379120.1
NW_012160844.1	Gnomon	CDS	2672195	2672298	.	+	0	Name=XP_012234543.1;ID=cds-XP_012234543.1;Dbxref=GeneID:105679216%2CGenbank:XP_012234543.1;Parent=rna-XM_012379120.1
NW_012160844.1	Gnomon	CDS	2672485	2672552	.	+	0	Name=XP_012234543.1;ID=cds-XP_012234543.1;Dbxref=GeneID:105679216%2CGenbank:XP_012234543.1;Parent=rna-XM_012379120.1
NW_012160844.1	Gnomon	CDS	2674295	2674333	.	+	0	Name=XP_012234543.1;ID=cds-XP_012234543.1;Dbxref=GeneID:105679216%2CGenbank:XP_012234543.1;Parent=rna-XM_012379120.1
NW_012160844.1	Gnomon	CDS	2675403	2675456	.	+	0	Name=XP_012234543.1;ID=cds-XP_012234543.1;Dbxref=GeneID:105679216%2CGenbank:XP_012234543.1;Parent=rna-XM_012379120.1
NW_012160844.1	Gnomon	CDS	2676146	2676213	.	+	0	Name=XP_012234543.1;ID=cds-XP_012234543.1;Dbxref=GeneID:105679216%2CGenbank:XP_012234543.1;Parent=rna-XM_012379120.1
NW_012160844.1	Gnomon	CDS	2676323	2676469	.	+	0	Name=XP_012234543.1;ID=cds-XP_012234543.1;Dbxref=GeneID:105679216%2CGenbank:XP_012234543.1;Parent=rna-XM_012379120.1
NW_012160844.1	Gnomon	CDS	2676654	2676829	.	+	0	Name=XP_012234543.1;ID=cds-XP_012234543.1;Dbxref=GeneID:105679216%2CGenbank:XP_012234543.1;Parent=rna-XM_012379120.1
NW_012160844.1	Gnomon	CDS	2677034	2677238	.	+	0	Name=XP_012234543.1;ID=cds-XP_012234543.1;Dbxref=GeneID:105679216%2CGenbank:XP_012234543.1;Parent=rna-XM_012379120.1
NW_012160844.1	Gnomon	CDS	2677323	2677506	.	+	0	Name=XP_012234543.1;ID=cds-XP_012234543.1;Dbxref=GeneID:105679216%2CGenbank:XP_012234543.1;Parent=rna-XM_012379120.1
NW_012160844.1	Gnomon	CDS	2677675	2677952	.	+	0	Name=XP_012234543.1;ID=cds-XP_012234543.1;Dbxref=GeneID:105679216%2CGenbank:XP_012234543.1;Parent=rna-XM_012379120.1
NW_012160844.1	Gnomon	CDS	2678040	2678123	.	+	0	Name=XP_012234543.1;ID=cds-XP_012234543.1;Dbxref=GeneID:105679216%2CGenbank:XP_012234543.1;Parent=rna-XM_012379120.1
NW_012160844.1	Gnomon	CDS	2678201	2678293	.	+	0	Name=XP_012234543.1;ID=cds-XP_012234543.1;Dbxref=GeneID:105679216%2CGenbank:XP_012234543.1;Parent=rna-XM_012379120.1
NW_012160844.1	Gnomon	CDS	2678372	2678498	.	+	0	Name=XP_012234543.1;ID=cds-XP_012234543.1;Dbxref=GeneID:105679216%2CGenbank:XP_012234543.1;Parent=rna-XM_012379120.1
NW_012160844.1	Gnomon	CDS	2678734	2678833	.	+	0	Name=XP_012234543.1;ID=cds-XP_012234543.1;Dbxref=GeneID:105679216%2CGenbank:XP_012234543.1;Parent=rna-XM_012379120.1
NW_012160844.1	Gnomon	lnc_RNA	1134601	1135788	.	+	.	Name=XR_001101815.1;ID=rna-XR_001101815.1;Dbxref=GeneID:105679187%2CGenbank:XR_001101815.1;Parent=gene-LOC105679187
NW_012160844.1	Gnomon	CDS	595510	596240	.	+	0	Name=XP_012234303.1;ID=cds-XP_012234303.1;Dbxref=GeneID:105679089%2CGenbank:XP_012234303.1;Parent=rna-XM_012378880.1
NW_012160844.1	Gnomon	CDS	597217	597961	.	+	0	Name=XP_012234303.1;ID=cds-XP_012234303.1;Dbxref=GeneID:105679089%2CGenbank:XP_012234303.1;Parent=rna-XM_012378880.1
NW_012160844.1	Gnomon	exon	1415188	1416284	.	+	.	ID=exon-XM_012378856.1-1;Dbxref=GeneID:105679074%2CGenbank:XM_012378856.1;Parent=rna-XM_012378856.1
NW_012160844.1	Gnomon	exon	1416428	1416666	.	+	.	ID=exon-XM_012378856.1-2;Dbxref=GeneID:105679074%2CGenbank:XM_012378856.1;Parent=rna-XM_012378856.1
NW_012160844.1	Gnomon	exon	1417774	1418236	.	+	.	ID=exon-XM_012378856.1-5;Dbxref=GeneID:105679074%2CGenbank:XM_012378856.1;Parent=rna-XM_012378856.1
NW_012160844.1	Gnomon	exon	1418433	1418634	.	+	.	ID=exon-XM_012378856.1-6;Dbxref=GeneID:105679074%2CGenbank:XM_012378856.1;Parent=rna-XM_012378856.1
NW_012160844.1	Gnomon	exon	1416968	1417256	.	+	.	ID=exon-XM_012378856.1-3;Dbxref=GeneID:105679074%2CGenbank:XM_012378856.1;Parent=rna-XM_012378856.1
NW_012160844.1	Gnomon	exon	1417336	1417697	.	+	.	ID=exon-XM_012378856.1-4;Dbxref=GeneID:105679074%2CGenbank:XM_012378856.1;Parent=rna-XM_012378856.1
NW_012160844.1	Gnomon	exon	1420118	1420492	.	+	.	ID=exon-XM_012378856.1-7;Dbxref=GeneID:105679074%2CGenbank:XM_012378856.1;Parent=rna-XM_012378856.1
NW_012160844.1	Gnomon	exon	1420606	1423232	.	+	.	ID=exon-XM_012378856.1-8;Dbxref=GeneID:105679074%2CGenbank:XM_012378856.1;Parent=rna-XM_012378856.1
NW_012160844.1	Gnomon	mRNA	2173615	2175556	.	+	.	Name=XM_012379131.1;ID=rna-XM_012379131.1;Dbxref=GeneID:105679220%2CGenbank:XM_012379131.1;Parent=gene-LOC105679220
NW_012160844.1	Gnomon	exon	2090465	2094548	.	-	.	ID=exon-XM_012378926.1-9;Dbxref=GeneID:105679113%2CGenbank:XM_012378926.1;Parent=rna-XM_012378926.1
NW_012160844.1	Gnomon	exon	2095151	2095277	.	-	.	ID=exon-XM_012378926.1-7;Dbxref=GeneID:105679113%2CGenbank:XM_012378926.1;Parent=rna-XM_012378926.1
NW_012160844.1	Gnomon	exon	2094836	2095030	.	-	.	ID=exon-XM_012378926.1-8;Dbxref=GeneID:105679113%2CGenbank:XM_012378926.1;Parent=rna-XM_012378926.1
NW_012160844.1	Gnomon	exon	2117723	2117802	.	-	.	ID=exon-XM_012378926.1-1;Dbxref=GeneID:105679113%2CGenbank:XM_012378926.1;Parent=rna-XM_012378926.1
NW_012160844.1	Gnomon	exon	2110819	2110875	.	-	.	ID=exon-XM_012378926.1-2;Dbxref=GeneID:105679113%2CGenbank:XM_012378926.1;Parent=rna-XM_012378926.1
NW_012160844.1	Gnomon	exon	2096436	2096702	.	-	.	ID=exon-XM_012378926.1-5;Dbxref=GeneID:105679113%2CGenbank:XM_012378926.1;Parent=rna-XM_012378926.1
NW_012160844.1	Gnomon	exon	2095625	2095844	.	-	.	ID=exon-XM_012378926.1-6;Dbxref=GeneID:105679113%2CGenbank:XM_012378926.1;Parent=rna-XM_012378926.1
NW_012160844.1	Gnomon	exon	2110042	2110434	.	-	.	ID=exon-XM_012378926.1-3;Dbxref=GeneID:105679113%2CGenbank:XM_012378926.1;Parent=rna-XM_012378926.1
NW_012160844.1	Gnomon	exon	2108148	2109801	.	-	.	ID=exon-XM_012378926.1-4;Dbxref=GeneID:105679113%2CGenbank:XM_012378926.1;Parent=rna-XM_012378926.1
NW_012160844.1	Gnomon	CDS	595510	596240	.	+	0	Name=XP_012234304.1;ID=cds-XP_012234304.1;Dbxref=GeneID:105679089%2CGenbank:XP_012234304.1;Parent=rna-XM_012378881.1
NW_012160844.1	Gnomon	CDS	597217	597961	.	+	0	Name=XP_012234304.1;ID=cds-XP_012234304.1;Dbxref=GeneID:105679089%2CGenbank:XP_012234304.1;Parent=rna-XM_012378881.1
NW_012160844.1	Gnomon	CDS	1169493	1169664	.	-	0	Name=XP_012234294.1;ID=cds-XP_012234294.1;Dbxref=GeneID:105679081%2CGenbank:XP_012234294.1;Parent=rna-XM_012378871.1
NW_012160844.1	Gnomon	CDS	1168770	1169164	.	-	0	Name=XP_012234294.1;ID=cds-XP_012234294.1;Dbxref=GeneID:105679081%2CGenbank:XP_012234294.1;Parent=rna-XM_012378871.1
NW_012160844.1	Gnomon	CDS	1168318	1168467	.	-	0	Name=XP_012234294.1;ID=cds-XP_012234294.1;Dbxref=GeneID:105679081%2CGenbank:XP_012234294.1;Parent=rna-XM_012378871.1
NW_012160844.1	Gnomon	CDS	1168052	1168233	.	-	0	Name=XP_012234294.1;ID=cds-XP_012234294.1;Dbxref=GeneID:105679081%2CGenbank:XP_012234294.1;Parent=rna-XM_012378871.1
NW_012160844.1	Gnomon	CDS	1167227	1167364	.	-	0	Name=XP_012234294.1;ID=cds-XP_012234294.1;Dbxref=GeneID:105679081%2CGenbank:XP_012234294.1;Parent=rna-XM_012378871.1
NW_012160844.1	Gnomon	CDS	1166613	1166685	.	-	0	Name=XP_012234294.1;ID=cds-XP_012234294.1;Dbxref=GeneID:105679081%2CGenbank:XP_012234294.1;Parent=rna-XM_012378871.1
NW_012160844.1	Gnomon	CDS	1166402	1166528	.	-	0	Name=XP_012234294.1;ID=cds-XP_012234294.1;Dbxref=GeneID:105679081%2CGenbank:XP_012234294.1;Parent=rna-XM_012378871.1
NW_012160844.1	Gnomon	CDS	1166132	1166318	.	-	0	Name=XP_012234294.1;ID=cds-XP_012234294.1;Dbxref=GeneID:105679081%2CGenbank:XP_012234294.1;Parent=rna-XM_012378871.1
NW_012160844.1	Gnomon	CDS	1163811	1163867	.	-	0	Name=XP_012234294.1;ID=cds-XP_012234294.1;Dbxref=GeneID:105679081%2CGenbank:XP_012234294.1;Parent=rna-XM_012378871.1
NW_012160844.1	Gnomon	CDS	1163098	1163650	.	-	0	Name=XP_012234294.1;ID=cds-XP_012234294.1;Dbxref=GeneID:105679081%2CGenbank:XP_012234294.1;Parent=rna-XM_012378871.1
NW_012160844.1	Gnomon	CDS	1162793	1163022	.	-	0	Name=XP_012234294.1;ID=cds-XP_012234294.1;Dbxref=GeneID:105679081%2CGenbank:XP_012234294.1;Parent=rna-XM_012378871.1
NW_012160844.1	Gnomon	CDS	1162175	1162704	.	-	0	Name=XP_012234294.1;ID=cds-XP_012234294.1;Dbxref=GeneID:105679081%2CGenbank:XP_012234294.1;Parent=rna-XM_012378871.1
NW_012160844.1	Gnomon	CDS	1161882	1162084	.	-	0	Name=XP_012234294.1;ID=cds-XP_012234294.1;Dbxref=GeneID:105679081%2CGenbank:XP_012234294.1;Parent=rna-XM_012378871.1
NW_012160844.1	Gnomon	CDS	1161622	1161795	.	-	0	Name=XP_012234294.1;ID=cds-XP_012234294.1;Dbxref=GeneID:105679081%2CGenbank:XP_012234294.1;Parent=rna-XM_012378871.1
NW_012160844.1	Gnomon	CDS	1160786	1161561	.	-	0	Name=XP_012234294.1;ID=cds-XP_012234294.1;Dbxref=GeneID:105679081%2CGenbank:XP_012234294.1;Parent=rna-XM_012378871.1
NW_012160844.1	Gnomon	CDS	1160352	1160691	.	-	0	Name=XP_012234294.1;ID=cds-XP_012234294.1;Dbxref=GeneID:105679081%2CGenbank:XP_012234294.1;Parent=rna-XM_012378871.1
NW_012160844.1	Gnomon	lnc_RNA	2169296	2172349	.	-	.	Name=XR_001101816.1;ID=rna-XR_001101816.1;Dbxref=GeneID:105679189%2CGenbank:XR_001101816.1;Parent=gene-LOC105679189
NW_012160844.1	Gnomon	exon	595280	596240	.	+	.	ID=exon-XM_012378879.1-2;Dbxref=GeneID:105679089%2CGenbank:XM_012378879.1;Parent=rna-XM_012378879.1
NW_012160844.1	Gnomon	exon	597217	598389	.	+	.	ID=exon-XM_012378879.1-3;Dbxref=GeneID:105679089%2CGenbank:XM_012378879.1;Parent=rna-XM_012378879.1
NW_012160844.1	Gnomon	CDS	2670295	2670408	.	+	0	Name=XP_012234544.1;ID=cds-XP_012234544.1;Dbxref=GeneID:105679216%2CGenbank:XP_012234544.1;Parent=rna-XM_012379121.1
NW_012160844.1	Gnomon	CDS	2670482	2670539	.	+	0	Name=XP_012234544.1;ID=cds-XP_012234544.1;Dbxref=GeneID:105679216%2CGenbank:XP_012234544.1;Parent=rna-XM_012379121.1
NW_012160844.1	Gnomon	CDS	2670859	2671014	.	+	0	Name=XP_012234544.1;ID=cds-XP_012234544.1;Dbxref=GeneID:105679216%2CGenbank:XP_012234544.1;Parent=rna-XM_012379121.1
NW_012160844.1	Gnomon	CDS	2671231	2671463	.	+	0	Name=XP_012234544.1;ID=cds-XP_012234544.1;Dbxref=GeneID:105679216%2CGenbank:XP_012234544.1;Parent=rna-XM_012379121.1
NW_012160844.1	Gnomon	CDS	2671548	2671811	.	+	0	Name=XP_012234544.1;ID=cds-XP_012234544.1;Dbxref=GeneID:105679216%2CGenbank:XP_012234544.1;Parent=rna-XM_012379121.1
NW_012160844.1	Gnomon	CDS	2671917	2672112	.	+	0	Name=XP_012234544.1;ID=cds-XP_012234544.1;Dbxref=GeneID:105679216%2CGenbank:XP_012234544.1;Parent=rna-XM_012379121.1
NW_012160844.1	Gnomon	CDS	2672195	2672298	.	+	0	Name=XP_012234544.1;ID=cds-XP_012234544.1;Dbxref=GeneID:105679216%2CGenbank:XP_012234544.1;Parent=rna-XM_012379121.1
NW_012160844.1	Gnomon	CDS	2672485	2672552	.	+	0	Name=XP_012234544.1;ID=cds-XP_012234544.1;Dbxref=GeneID:105679216%2CGenbank:XP_012234544.1;Parent=rna-XM_012379121.1
NW_012160844.1	Gnomon	CDS	2675403	2675456	.	+	0	Name=XP_012234544.1;ID=cds-XP_012234544.1;Dbxref=GeneID:105679216%2CGenbank:XP_012234544.1;Parent=rna-XM_012379121.1
NW_012160844.1	Gnomon	CDS	2676146	2676213	.	+	0	Name=XP_012234544.1;ID=cds-XP_012234544.1;Dbxref=GeneID:105679216%2CGenbank:XP_012234544.1;Parent=rna-XM_012379121.1
NW_012160844.1	Gnomon	CDS	2676311	2676469	.	+	0	Name=XP_012234544.1;ID=cds-XP_012234544.1;Dbxref=GeneID:105679216%2CGenbank:XP_012234544.1;Parent=rna-XM_012379121.1
NW_012160844.1	Gnomon	CDS	2676654	2676829	.	+	0	Name=XP_012234544.1;ID=cds-XP_012234544.1;Dbxref=GeneID:105679216%2CGenbank:XP_012234544.1;Parent=rna-XM_012379121.1
NW_012160844.1	Gnomon	CDS	2677034	2677238	.	+	0	Name=XP_012234544.1;ID=cds-XP_012234544.1;Dbxref=GeneID:105679216%2CGenbank:XP_012234544.1;Parent=rna-XM_012379121.1
NW_012160844.1	Gnomon	CDS	2677323	2677506	.	+	0	Name=XP_012234544.1;ID=cds-XP_012234544.1;Dbxref=GeneID:105679216%2CGenbank:XP_012234544.1;Parent=rna-XM_012379121.1
NW_012160844.1	Gnomon	CDS	2677675	2677952	.	+	0	Name=XP_012234544.1;ID=cds-XP_012234544.1;Dbxref=GeneID:105679216%2CGenbank:XP_012234544.1;Parent=rna-XM_012379121.1
NW_012160844.1	Gnomon	CDS	2678040	2678123	.	+	0	Name=XP_012234544.1;ID=cds-XP_012234544.1;Dbxref=GeneID:105679216%2CGenbank:XP_012234544.1;Parent=rna-XM_012379121.1
NW_012160844.1	Gnomon	CDS	2678201	2678293	.	+	0	Name=XP_012234544.1;ID=cds-XP_012234544.1;Dbxref=GeneID:105679216%2CGenbank:XP_012234544.1;Parent=rna-XM_012379121.1
NW_012160844.1	Gnomon	CDS	2678372	2678498	.	+	0	Name=XP_012234544.1;ID=cds-XP_012234544.1;Dbxref=GeneID:105679216%2CGenbank:XP_012234544.1;Parent=rna-XM_012379121.1
NW_012160844.1	Gnomon	CDS	2678734	2678833	.	+	0	Name=XP_012234544.1;ID=cds-XP_012234544.1;Dbxref=GeneID:105679216%2CGenbank:XP_012234544.1;Parent=rna-XM_012379121.1
NW_012160844.1	Gnomon	exon	571451	572119	.	+	.	ID=exon-XM_012378879.1-1;Dbxref=GeneID:105679089%2CGenbank:XM_012378879.1;Parent=rna-XM_012378879.1
NW_012160844.1	Gnomon	mRNA	2862236	2866007	.	-	.	Name=XM_012379039.1;ID=rna-XM_012379039.1;Dbxref=GeneID:105679164%2CGenbank:XM_012379039.1;Parent=gene-LOC105679164
NW_012160844.1	Gnomon	mRNA	2173621	2175855	.	+	.	Name=XM_012379132.1;ID=rna-XM_012379132.1;Dbxref=GeneID:105679220%2CGenbank:XM_012379132.1;Parent=gene-LOC105679220
NW_012160844.1	Gnomon	exon	1341878	1342603	.	-	.	ID=exon-XM_012378949.1-8;Dbxref=GeneID:105679121%2CGenbank:XM_012378949.1;Parent=rna-XM_012378949.1
NW_012160844.1	Gnomon	exon	1341682	1341802	.	-	.	ID=exon-XM_012378949.1-9;Dbxref=GeneID:105679121%2CGenbank:XM_012378949.1;Parent=rna-XM_012378949.1
NW_012160844.1	Gnomon	exon	1342999	1349735	.	-	.	ID=exon-XM_012378949.1-6;Dbxref=GeneID:105679121%2CGenbank:XM_012378949.1;Parent=rna-XM_012378949.1
NW_012160844.1	Gnomon	exon	1342708	1342844	.	-	.	ID=exon-XM_012378949.1-7;Dbxref=GeneID:105679121%2CGenbank:XM_012378949.1;Parent=rna-XM_012378949.1
NW_012160844.1	Gnomon	exon	1351265	1351331	.	-	.	ID=exon-XM_012378949.1-4;Dbxref=GeneID:105679121%2CGenbank:XM_012378949.1;Parent=rna-XM_012378949.1
NW_012160844.1	Gnomon	exon	1350044	1350120	.	-	.	ID=exon-XM_012378949.1-5;Dbxref=GeneID:105679121%2CGenbank:XM_012378949.1;Parent=rna-XM_012378949.1
NW_012160844.1	Gnomon	exon	1357202	1358020	.	-	.	ID=exon-XM_012378949.1-2;Dbxref=GeneID:105679121%2CGenbank:XM_012378949.1;Parent=rna-XM_012378949.1
NW_012160844.1	Gnomon	exon	1351507	1351696	.	-	.	ID=exon-XM_012378949.1-3;Dbxref=GeneID:105679121%2CGenbank:XM_012378949.1;Parent=rna-XM_012378949.1
NW_012160844.1	Gnomon	exon	1358234	1358322	.	-	.	ID=exon-XM_012378949.1-1;Dbxref=GeneID:105679121%2CGenbank:XM_012378949.1;Parent=rna-XM_012378949.1
NW_012160844.1	Gnomon	CDS	595510	596240	.	+	0	Name=XP_012234305.1;ID=cds-XP_012234305.1;Dbxref=GeneID:105679089%2CGenbank:XP_012234305.1;Parent=rna-XM_012378882.1
NW_012160844.1	Gnomon	CDS	597217	597961	.	+	0	Name=XP_012234305.1;ID=cds-XP_012234305.1;Dbxref=GeneID:105679089%2CGenbank:XP_012234305.1;Parent=rna-XM_012378882.1
NW_012160844.1	Gnomon	CDS	1203781	1205652	.	+	0	Name=XP_012234295.1;ID=cds-XP_012234295.1;Dbxref=GeneID:105679082%2CGenbank:XP_012234295.1;Parent=rna-XM_012378872.1
NW_012160844.1	Gnomon	CDS	1211210	1211366	.	+	0	Name=XP_012234295.1;ID=cds-XP_012234295.1;Dbxref=GeneID:105679082%2CGenbank:XP_012234295.1;Parent=rna-XM_012378872.1
NW_012160844.1	Gnomon	CDS	1213521	1213637	.	+	0	Name=XP_012234295.1;ID=cds-XP_012234295.1;Dbxref=GeneID:105679082%2CGenbank:XP_012234295.1;Parent=rna-XM_012378872.1
NW_012160844.1	Gnomon	CDS	1219294	1219481	.	+	0	Name=XP_012234295.1;ID=cds-XP_012234295.1;Dbxref=GeneID:105679082%2CGenbank:XP_012234295.1;Parent=rna-XM_012378872.1
NW_012160844.1	Gnomon	CDS	1224398	1224604	.	+	0	Name=XP_012234295.1;ID=cds-XP_012234295.1;Dbxref=GeneID:105679082%2CGenbank:XP_012234295.1;Parent=rna-XM_012378872.1
NW_012160844.1	Gnomon	CDS	1225220	1225370	.	+	0	Name=XP_012234295.1;ID=cds-XP_012234295.1;Dbxref=GeneID:105679082%2CGenbank:XP_012234295.1;Parent=rna-XM_012378872.1
NW_012160844.1	Gnomon	CDS	1225625	1225815	.	+	0	Name=XP_012234295.1;ID=cds-XP_012234295.1;Dbxref=GeneID:105679082%2CGenbank:XP_012234295.1;Parent=rna-XM_012378872.1
NW_012160844.1	Gnomon	CDS	1226452	1226681	.	+	0	Name=XP_012234295.1;ID=cds-XP_012234295.1;Dbxref=GeneID:105679082%2CGenbank:XP_012234295.1;Parent=rna-XM_012378872.1
NW_012160844.1	Gnomon	CDS	1227417	1227528	.	+	0	Name=XP_012234295.1;ID=cds-XP_012234295.1;Dbxref=GeneID:105679082%2CGenbank:XP_012234295.1;Parent=rna-XM_012378872.1
NW_012160844.1	Gnomon	CDS	1228095	1228422	.	+	0	Name=XP_012234295.1;ID=cds-XP_012234295.1;Dbxref=GeneID:105679082%2CGenbank:XP_012234295.1;Parent=rna-XM_012378872.1
NW_012160844.1	Gnomon	CDS	1229004	1229292	.	+	0	Name=XP_012234295.1;ID=cds-XP_012234295.1;Dbxref=GeneID:105679082%2CGenbank:XP_012234295.1;Parent=rna-XM_012378872.1
NW_012160844.1	Gnomon	CDS	1229930	1230269	.	+	0	Name=XP_012234295.1;ID=cds-XP_012234295.1;Dbxref=GeneID:105679082%2CGenbank:XP_012234295.1;Parent=rna-XM_012378872.1
NW_012160844.1	Gnomon	exon	2615369	2616020	.	+	.	ID=exon-XM_012378987.1-10;Dbxref=GeneID:105679137%2CGenbank:XM_012378987.1;Note=The sequence of the model RefSeq transcript was modified relative to this genomic sequence to represent the inferred CDS: inserted 1 base in 1 codon;Parent=rna-XM_012378987.1
NW_012160844.1	Gnomon	lnc_RNA	1282	4772	.	-	.	Name=XR_001101813.1;ID=rna-XR_001101813.1;Dbxref=GeneID:105679179%2CGenbank:XR_001101813.1;Parent=gene-LOC105679179
NW_012160844.1	Gnomon	CDS	2670295	2670408	.	+	0	Name=XP_012234545.1;ID=cds-XP_012234545.1;Dbxref=GeneID:105679216%2CGenbank:XP_012234545.1;Parent=rna-XM_012379122.1
NW_012160844.1	Gnomon	CDS	2670482	2670539	.	+	0	Name=XP_012234545.1;ID=cds-XP_012234545.1;Dbxref=GeneID:105679216%2CGenbank:XP_012234545.1;Parent=rna-XM_012379122.1
NW_012160844.1	Gnomon	CDS	2670859	2671014	.	+	0	Name=XP_012234545.1;ID=cds-XP_012234545.1;Dbxref=GeneID:105679216%2CGenbank:XP_012234545.1;Parent=rna-XM_012379122.1
NW_012160844.1	Gnomon	CDS	2671231	2671463	.	+	0	Name=XP_012234545.1;ID=cds-XP_012234545.1;Dbxref=GeneID:105679216%2CGenbank:XP_012234545.1;Parent=rna-XM_012379122.1
NW_012160844.1	Gnomon	CDS	2671548	2671811	.	+	0	Name=XP_012234545.1;ID=cds-XP_012234545.1;Dbxref=GeneID:105679216%2CGenbank:XP_012234545.1;Parent=rna-XM_012379122.1
NW_012160844.1	Gnomon	CDS	2671917	2672112	.	+	0	Name=XP_012234545.1;ID=cds-XP_012234545.1;Dbxref=GeneID:105679216%2CGenbank:XP_012234545.1;Parent=rna-XM_012379122.1
NW_012160844.1	Gnomon	CDS	2672195	2672298	.	+	0	Name=XP_012234545.1;ID=cds-XP_012234545.1;Dbxref=GeneID:105679216%2CGenbank:XP_012234545.1;Parent=rna-XM_012379122.1
NW_012160844.1	Gnomon	CDS	2672485	2672552	.	+	0	Name=XP_012234545.1;ID=cds-XP_012234545.1;Dbxref=GeneID:105679216%2CGenbank:XP_012234545.1;Parent=rna-XM_012379122.1
NW_012160844.1	Gnomon	CDS	2674295	2674333	.	+	0	Name=XP_012234545.1;ID=cds-XP_012234545.1;Dbxref=GeneID:105679216%2CGenbank:XP_012234545.1;Parent=rna-XM_012379122.1
NW_012160844.1	Gnomon	CDS	2676146	2676213	.	+	0	Name=XP_012234545.1;ID=cds-XP_012234545.1;Dbxref=GeneID:105679216%2CGenbank:XP_012234545.1;Parent=rna-XM_012379122.1
NW_012160844.1	Gnomon	CDS	2676311	2676469	.	+	0	Name=XP_012234545.1;ID=cds-XP_012234545.1;Dbxref=GeneID:105679216%2CGenbank:XP_012234545.1;Parent=rna-XM_012379122.1
NW_012160844.1	Gnomon	CDS	2676654	2676829	.	+	0	Name=XP_012234545.1;ID=cds-XP_012234545.1;Dbxref=GeneID:105679216%2CGenbank:XP_012234545.1;Parent=rna-XM_012379122.1
NW_012160844.1	Gnomon	CDS	2677034	2677238	.	+	0	Name=XP_012234545.1;ID=cds-XP_012234545.1;Dbxref=GeneID:105679216%2CGenbank:XP_012234545.1;Parent=rna-XM_012379122.1
NW_012160844.1	Gnomon	CDS	2677323	2677506	.	+	0	Name=XP_012234545.1;ID=cds-XP_012234545.1;Dbxref=GeneID:105679216%2CGenbank:XP_012234545.1;Parent=rna-XM_012379122.1
NW_012160844.1	Gnomon	CDS	2677675	2677952	.	+	0	Name=XP_012234545.1;ID=cds-XP_012234545.1;Dbxref=GeneID:105679216%2CGenbank:XP_012234545.1;Parent=rna-XM_012379122.1
NW_012160844.1	Gnomon	CDS	2678040	2678123	.	+	0	Name=XP_012234545.1;ID=cds-XP_012234545.1;Dbxref=GeneID:105679216%2CGenbank:XP_012234545.1;Parent=rna-XM_012379122.1
NW_012160844.1	Gnomon	CDS	2678201	2678293	.	+	0	Name=XP_012234545.1;ID=cds-XP_012234545.1;Dbxref=GeneID:105679216%2CGenbank:XP_012234545.1;Parent=rna-XM_012379122.1
NW_012160844.1	Gnomon	CDS	2678372	2678498	.	+	0	Name=XP_012234545.1;ID=cds-XP_012234545.1;Dbxref=GeneID:105679216%2CGenbank:XP_012234545.1;Parent=rna-XM_012379122.1
NW_012160844.1	Gnomon	CDS	2678734	2678833	.	+	0	Name=XP_012234545.1;ID=cds-XP_012234545.1;Dbxref=GeneID:105679216%2CGenbank:XP_012234545.1;Parent=rna-XM_012379122.1
NW_012160844.1	Gnomon	mRNA	1888643	1890284	.	-	.	Name=XM_012379137.1;ID=rna-XM_012379137.1;Dbxref=GeneID:105679227%2CGenbank:XM_012379137.1;Parent=gene-LOC105679227
NW_012160844.1	Gnomon	exon	1424895	1425222	.	-	.	ID=exon-XM_012378855.1-4;Dbxref=GeneID:105679072%2CGenbank:XM_012378855.1;Parent=rna-XM_012378855.1
NW_012160844.1	Gnomon	exon	1424683	1424771	.	-	.	ID=exon-XM_012378855.1-5;Dbxref=GeneID:105679072%2CGenbank:XM_012378855.1;Parent=rna-XM_012378855.1
NW_012160844.1	Gnomon	exon	1424566	1424620	.	-	.	ID=exon-XM_012378855.1-6;Dbxref=GeneID:105679072%2CGenbank:XM_012378855.1;Parent=rna-XM_012378855.1
NW_012160844.1	Gnomon	exon	1423188	1424424	.	-	.	ID=exon-XM_012378855.1-7;Dbxref=GeneID:105679072%2CGenbank:XM_012378855.1;Parent=rna-XM_012378855.1
NW_012160844.1	Gnomon	exon	1425965	1426423	.	-	.	ID=exon-XM_012378855.1-1;Dbxref=GeneID:105679072%2CGenbank:XM_012378855.1;Parent=rna-XM_012378855.1
NW_012160844.1	Gnomon	exon	1425797	1425849	.	-	.	ID=exon-XM_012378855.1-2;Dbxref=GeneID:105679072%2CGenbank:XM_012378855.1;Parent=rna-XM_012378855.1
NW_012160844.1	Gnomon	exon	1425548	1425629	.	-	.	ID=exon-XM_012378855.1-3;Dbxref=GeneID:105679072%2CGenbank:XM_012378855.1;Parent=rna-XM_012378855.1
NW_012160844.1	Gnomon	mRNA	450497	598389	.	+	.	Name=XM_012378881.1;ID=rna-XM_012378881.1;Dbxref=GeneID:105679089%2CGenbank:XM_012378881.1;Parent=gene-LOC105679089
NW_012160844.1	Gnomon	CDS	2670295	2670408	.	+	0	Name=XP_012234546.1;ID=cds-XP_012234546.1;Dbxref=GeneID:105679216%2CGenbank:XP_012234546.1;Parent=rna-XM_012379123.1
NW_012160844.1	Gnomon	CDS	2670482	2670539	.	+	0	Name=XP_012234546.1;ID=cds-XP_012234546.1;Dbxref=GeneID:105679216%2CGenbank:XP_012234546.1;Parent=rna-XM_012379123.1
NW_012160844.1	Gnomon	CDS	2670859	2671014	.	+	0	Name=XP_012234546.1;ID=cds-XP_012234546.1;Dbxref=GeneID:105679216%2CGenbank:XP_012234546.1;Parent=rna-XM_012379123.1
NW_012160844.1	Gnomon	CDS	2671231	2671463	.	+	0	Name=XP_012234546.1;ID=cds-XP_012234546.1;Dbxref=GeneID:105679216%2CGenbank:XP_012234546.1;Parent=rna-XM_012379123.1
NW_012160844.1	Gnomon	CDS	2671548	2671811	.	+	0	Name=XP_012234546.1;ID=cds-XP_012234546.1;Dbxref=GeneID:105679216%2CGenbank:XP_012234546.1;Parent=rna-XM_012379123.1
NW_012160844.1	Gnomon	CDS	2671917	2672112	.	+	0	Name=XP_012234546.1;ID=cds-XP_012234546.1;Dbxref=GeneID:105679216%2CGenbank:XP_012234546.1;Parent=rna-XM_012379123.1
NW_012160844.1	Gnomon	CDS	2672195	2672298	.	+	0	Name=XP_012234546.1;ID=cds-XP_012234546.1;Dbxref=GeneID:105679216%2CGenbank:XP_012234546.1;Parent=rna-XM_012379123.1
NW_012160844.1	Gnomon	CDS	2672485	2672552	.	+	0	Name=XP_012234546.1;ID=cds-XP_012234546.1;Dbxref=GeneID:105679216%2CGenbank:XP_012234546.1;Parent=rna-XM_012379123.1
NW_012160844.1	Gnomon	CDS	2674295	2674333	.	+	0	Name=XP_012234546.1;ID=cds-XP_012234546.1;Dbxref=GeneID:105679216%2CGenbank:XP_012234546.1;Parent=rna-XM_012379123.1
NW_012160844.1	Gnomon	CDS	2676146	2676213	.	+	0	Name=XP_012234546.1;ID=cds-XP_012234546.1;Dbxref=GeneID:105679216%2CGenbank:XP_012234546.1;Parent=rna-XM_012379123.1
NW_012160844.1	Gnomon	CDS	2676323	2676469	.	+	0	Name=XP_012234546.1;ID=cds-XP_012234546.1;Dbxref=GeneID:105679216%2CGenbank:XP_012234546.1;Parent=rna-XM_012379123.1
NW_012160844.1	Gnomon	CDS	2676654	2676829	.	+	0	Name=XP_012234546.1;ID=cds-XP_012234546.1;Dbxref=GeneID:105679216%2CGenbank:XP_012234546.1;Parent=rna-XM_012379123.1
NW_012160844.1	Gnomon	CDS	2677034	2677238	.	+	0	Name=XP_012234546.1;ID=cds-XP_012234546.1;Dbxref=GeneID:105679216%2CGenbank:XP_012234546.1;Parent=rna-XM_012379123.1
NW_012160844.1	Gnomon	CDS	2677323	2677506	.	+	0	Name=XP_012234546.1;ID=cds-XP_012234546.1;Dbxref=GeneID:105679216%2CGenbank:XP_012234546.1;Parent=rna-XM_012379123.1
NW_012160844.1	Gnomon	CDS	2677675	2677952	.	+	0	Name=XP_012234546.1;ID=cds-XP_012234546.1;Dbxref=GeneID:105679216%2CGenbank:XP_012234546.1;Parent=rna-XM_012379123.1
NW_012160844.1	Gnomon	CDS	2678040	2678123	.	+	0	Name=XP_012234546.1;ID=cds-XP_012234546.1;Dbxref=GeneID:105679216%2CGenbank:XP_012234546.1;Parent=rna-XM_012379123.1
NW_012160844.1	Gnomon	CDS	2678201	2678293	.	+	0	Name=XP_012234546.1;ID=cds-XP_012234546.1;Dbxref=GeneID:105679216%2CGenbank:XP_012234546.1;Parent=rna-XM_012379123.1
NW_012160844.1	Gnomon	CDS	2678372	2678498	.	+	0	Name=XP_012234546.1;ID=cds-XP_012234546.1;Dbxref=GeneID:105679216%2CGenbank:XP_012234546.1;Parent=rna-XM_012379123.1
NW_012160844.1	Gnomon	CDS	2678734	2678833	.	+	0	Name=XP_012234546.1;ID=cds-XP_012234546.1;Dbxref=GeneID:105679216%2CGenbank:XP_012234546.1;Parent=rna-XM_012379123.1
NW_012160844.1	Gnomon	CDS	595510	596240	.	+	0	Name=XP_012234306.1;ID=cds-XP_012234306.1;Dbxref=GeneID:105679089%2CGenbank:XP_012234306.1;Parent=rna-XM_012378883.1
NW_012160844.1	Gnomon	CDS	597217	597961	.	+	0	Name=XP_012234306.1;ID=cds-XP_012234306.1;Dbxref=GeneID:105679089%2CGenbank:XP_012234306.1;Parent=rna-XM_012378883.1
NW_012160844.1	Gnomon	CDS	1203781	1205652	.	+	0	Name=XP_012234296.1;ID=cds-XP_012234296.1;Dbxref=GeneID:105679082%2CGenbank:XP_012234296.1;Parent=rna-XM_012378873.1
NW_012160844.1	Gnomon	CDS	1211210	1211366	.	+	0	Name=XP_012234296.1;ID=cds-XP_012234296.1;Dbxref=GeneID:105679082%2CGenbank:XP_012234296.1;Parent=rna-XM_012378873.1
NW_012160844.1	Gnomon	CDS	1213521	1213637	.	+	0	Name=XP_012234296.1;ID=cds-XP_012234296.1;Dbxref=GeneID:105679082%2CGenbank:XP_012234296.1;Parent=rna-XM_012378873.1
NW_012160844.1	Gnomon	CDS	1219294	1219481	.	+	0	Name=XP_012234296.1;ID=cds-XP_012234296.1;Dbxref=GeneID:105679082%2CGenbank:XP_012234296.1;Parent=rna-XM_012378873.1
NW_012160844.1	Gnomon	CDS	1224398	1224604	.	+	0	Name=XP_012234296.1;ID=cds-XP_012234296.1;Dbxref=GeneID:105679082%2CGenbank:XP_012234296.1;Parent=rna-XM_012378873.1
NW_012160844.1	Gnomon	CDS	1225220	1225370	.	+	0	Name=XP_012234296.1;ID=cds-XP_012234296.1;Dbxref=GeneID:105679082%2CGenbank:XP_012234296.1;Parent=rna-XM_012378873.1
NW_012160844.1	Gnomon	CDS	1225625	1225815	.	+	0	Name=XP_012234296.1;ID=cds-XP_012234296.1;Dbxref=GeneID:105679082%2CGenbank:XP_012234296.1;Parent=rna-XM_012378873.1
NW_012160844.1	Gnomon	CDS	1226452	1226681	.	+	0	Name=XP_012234296.1;ID=cds-XP_012234296.1;Dbxref=GeneID:105679082%2CGenbank:XP_012234296.1;Parent=rna-XM_012378873.1
NW_012160844.1	Gnomon	CDS	1227417	1227528	.	+	0	Name=XP_012234296.1;ID=cds-XP_012234296.1;Dbxref=GeneID:105679082%2CGenbank:XP_012234296.1;Parent=rna-XM_012378873.1
NW_012160844.1	Gnomon	CDS	1228095	1228422	.	+	0	Name=XP_012234296.1;ID=cds-XP_012234296.1;Dbxref=GeneID:105679082%2CGenbank:XP_012234296.1;Parent=rna-XM_012378873.1
NW_012160844.1	Gnomon	CDS	1229004	1229197	.	+	0	Name=XP_012234296.1;ID=cds-XP_012234296.1;Dbxref=GeneID:105679082%2CGenbank:XP_012234296.1;Parent=rna-XM_012378873.1
NW_012160844.1	Gnomon	CDS	1229930	1229944	.	+	0	Name=XP_012234296.1;ID=cds-XP_012234296.1;Dbxref=GeneID:105679082%2CGenbank:XP_012234296.1;Parent=rna-XM_012378873.1
NW_012160844.1	Gnomon	exon	1890131	1890284	.	-	.	ID=exon-XM_012379137.1-1;Dbxref=GeneID:105679227%2CGenbank:XM_012379137.1;Parent=rna-XM_012379137.1
NW_012160844.1	Gnomon	exon	1889182	1889715	.	-	.	ID=exon-XM_012379137.1-2;Dbxref=GeneID:105679227%2CGenbank:XM_012379137.1;Parent=rna-XM_012379137.1
NW_012160844.1	Gnomon	exon	1888643	1889054	.	-	.	ID=exon-XM_012379137.1-3;Dbxref=GeneID:105679227%2CGenbank:XM_012379137.1;Parent=rna-XM_012379137.1
NW_012160844.1	Gnomon	CDS	635304	635576	.	-	0	Name=XP_012234400.1;ID=cds-XP_012234400.1;Dbxref=GeneID:105679130%2CGenbank:XP_012234400.1;Parent=rna-XM_012378977.1
NW_012160844.1	Gnomon	CDS	634811	634921	.	-	0	Name=XP_012234400.1;ID=cds-XP_012234400.1;Dbxref=GeneID:105679130%2CGenbank:XP_012234400.1;Parent=rna-XM_012378977.1
NW_012160844.1	Gnomon	CDS	634499	634607	.	-	0	Name=XP_012234400.1;ID=cds-XP_012234400.1;Dbxref=GeneID:105679130%2CGenbank:XP_012234400.1;Parent=rna-XM_012378977.1
NW_012160844.1	Gnomon	CDS	632516	632626	.	-	0	Name=XP_012234400.1;ID=cds-XP_012234400.1;Dbxref=GeneID:105679130%2CGenbank:XP_012234400.1;Parent=rna-XM_012378977.1
NW_012160844.1	Gnomon	CDS	631758	631899	.	-	0	Name=XP_012234400.1;ID=cds-XP_012234400.1;Dbxref=GeneID:105679130%2CGenbank:XP_012234400.1;Parent=rna-XM_012378977.1
NW_012160844.1	Gnomon	CDS	631320	631437	.	-	0	Name=XP_012234400.1;ID=cds-XP_012234400.1;Dbxref=GeneID:105679130%2CGenbank:XP_012234400.1;Parent=rna-XM_012378977.1
NW_012160844.1	Gnomon	CDS	2137451	2137493	.	+	0	Name=XP_012234390.1;ID=cds-XP_012234390.1;Dbxref=GeneID:105679128%2CGenbank:XP_012234390.1;Parent=rna-XM_012378967.1
NW_012160844.1	Gnomon	CDS	2137578	2137729	.	+	0	Name=XP_012234390.1;ID=cds-XP_012234390.1;Dbxref=GeneID:105679128%2CGenbank:XP_012234390.1;Parent=rna-XM_012378967.1
NW_012160844.1	Gnomon	CDS	2137881	2138222	.	+	0	Name=XP_012234390.1;ID=cds-XP_012234390.1;Dbxref=GeneID:105679128%2CGenbank:XP_012234390.1;Parent=rna-XM_012378967.1
NW_012160844.1	Gnomon	lnc_RNA	2703772	2707415	.	+	.	Name=XR_001101814.1;ID=rna-XR_001101814.1;Dbxref=GeneID:105679184%2CGenbank:XR_001101814.1;Parent=gene-LOC105679184
NW_012160844.1	Gnomon	exon	1775657	1776995	.	-	.	ID=exon-XM_012379020.1-1;Dbxref=GeneID:105679154%2CGenbank:XM_012379020.1;Parent=rna-XM_012379020.1
NW_012160844.1	Gnomon	exon	1773187	1774900	.	-	.	ID=exon-XM_012379020.1-2;Dbxref=GeneID:105679154%2CGenbank:XM_012379020.1;Parent=rna-XM_012379020.1
NW_012160844.1	Gnomon	exon	1699909	1700401	.	-	.	ID=exon-XM_012378826.1-10;Dbxref=GeneID:105679051%2CGenbank:XM_012378826.1;Parent=rna-XM_012378826.1
NW_012160844.1	Gnomon	exon	1699308	1699599	.	-	.	ID=exon-XM_012378826.1-11;Dbxref=GeneID:105679051%2CGenbank:XM_012378826.1;Parent=rna-XM_012378826.1
NW_012160844.1	Gnomon	exon	1698791	1699238	.	-	.	ID=exon-XM_012378826.1-12;Dbxref=GeneID:105679051%2CGenbank:XM_012378826.1;Parent=rna-XM_012378826.1
NW_012160844.1	Gnomon	exon	883028	884066	.	+	.	ID=exon-XM_012378903.1-4;Dbxref=GeneID:105679099%2CGenbank:XM_012378903.1;Parent=rna-XM_012378903.1
NW_012160844.1	Gnomon	exon	885310	885390	.	+	.	ID=exon-XM_012378903.1-5;Dbxref=GeneID:105679099%2CGenbank:XM_012378903.1;Parent=rna-XM_012378903.1
NW_012160844.1	Gnomon	exon	881805	882051	.	+	.	ID=exon-XM_012378903.1-2;Dbxref=GeneID:105679099%2CGenbank:XM_012378903.1;Parent=rna-XM_012378903.1
NW_012160844.1	Gnomon	exon	882167	882342	.	+	.	ID=exon-XM_012378903.1-3;Dbxref=GeneID:105679099%2CGenbank:XM_012378903.1;Parent=rna-XM_012378903.1
NW_012160844.1	Gnomon	exon	880826	881731	.	+	.	ID=exon-XM_012378903.1-1;Dbxref=GeneID:105679099%2CGenbank:XM_012378903.1;Parent=rna-XM_012378903.1
NW_012160844.1	Gnomon	CDS	1175797	1175901	.	+	0	Name=XP_012234297.1;ID=cds-XP_012234297.1;Dbxref=GeneID:105679083%2CGenbank:XP_012234297.1;Parent=rna-XM_012378874.1
NW_012160844.1	Gnomon	CDS	1175992	1176196	.	+	0	Name=XP_012234297.1;ID=cds-XP_012234297.1;Dbxref=GeneID:105679083%2CGenbank:XP_012234297.1;Parent=rna-XM_012378874.1
NW_012160844.1	Gnomon	CDS	1176346	1176933	.	+	0	Name=XP_012234297.1;ID=cds-XP_012234297.1;Dbxref=GeneID:105679083%2CGenbank:XP_012234297.1;Parent=rna-XM_012378874.1
NW_012160844.1	Gnomon	CDS	1177003	1177175	.	+	0	Name=XP_012234297.1;ID=cds-XP_012234297.1;Dbxref=GeneID:105679083%2CGenbank:XP_012234297.1;Parent=rna-XM_012378874.1
NW_012160844.1	Gnomon	CDS	1177257	1177483	.	+	0	Name=XP_012234297.1;ID=cds-XP_012234297.1;Dbxref=GeneID:105679083%2CGenbank:XP_012234297.1;Parent=rna-XM_012378874.1
NW_012160844.1	Gnomon	CDS	1177575	1177745	.	+	0	Name=XP_012234297.1;ID=cds-XP_012234297.1;Dbxref=GeneID:105679083%2CGenbank:XP_012234297.1;Parent=rna-XM_012378874.1
NW_012160844.1	Gnomon	CDS	1177820	1178767	.	+	0	Name=XP_012234297.1;ID=cds-XP_012234297.1;Dbxref=GeneID:105679083%2CGenbank:XP_012234297.1;Parent=rna-XM_012378874.1
NW_012160844.1	Gnomon	CDS	1178847	1178916	.	+	0	Name=XP_012234297.1;ID=cds-XP_012234297.1;Dbxref=GeneID:105679083%2CGenbank:XP_012234297.1;Parent=rna-XM_012378874.1
NW_012160844.1	Gnomon	CDS	1178995	1179189	.	+	0	Name=XP_012234297.1;ID=cds-XP_012234297.1;Dbxref=GeneID:105679083%2CGenbank:XP_012234297.1;Parent=rna-XM_012378874.1
NW_012160844.1	Gnomon	exon	628820	631437	.	-	.	ID=exon-XM_012378974.1-8;Dbxref=GeneID:105679130%2CGenbank:XM_012378974.1;Parent=rna-XM_012378974.1
NW_012160844.1	Gnomon	exon	632516	632626	.	-	.	ID=exon-XM_012378974.1-6;Dbxref=GeneID:105679130%2CGenbank:XM_012378974.1;Parent=rna-XM_012378974.1
NW_012160844.1	Gnomon	exon	631758	631899	.	-	.	ID=exon-XM_012378974.1-7;Dbxref=GeneID:105679130%2CGenbank:XM_012378974.1;Parent=rna-XM_012378974.1
NW_012160844.1	Gnomon	exon	676145	676255	.	-	.	ID=exon-XM_012378974.1-4;Dbxref=GeneID:105679130%2CGenbank:XM_012378974.1;Parent=rna-XM_012378974.1
NW_012160844.1	Gnomon	exon	634499	634607	.	-	.	ID=exon-XM_012378974.1-5;Dbxref=GeneID:105679130%2CGenbank:XM_012378974.1;Parent=rna-XM_012378974.1
NW_012160844.1	Gnomon	exon	689404	689515	.	-	.	ID=exon-XM_012378974.1-2;Dbxref=GeneID:105679130%2CGenbank:XM_012378974.1;Parent=rna-XM_012378974.1
NW_012160844.1	Gnomon	exon	686840	687112	.	-	.	ID=exon-XM_012378974.1-3;Dbxref=GeneID:105679130%2CGenbank:XM_012378974.1;Parent=rna-XM_012378974.1
NW_012160844.1	Gnomon	exon	693767	694272	.	-	.	ID=exon-XM_012378974.1-1;Dbxref=GeneID:105679130%2CGenbank:XM_012378974.1;Parent=rna-XM_012378974.1
NW_012160844.1	Gnomon	mRNA	527729	598389	.	+	.	Name=XM_012378880.1;ID=rna-XM_012378880.1;Dbxref=GeneID:105679089%2CGenbank:XM_012378880.1;Parent=gene-LOC105679089
NW_012160844.1	Gnomon	CDS	784711	784770	.	+	0	Name=XP_012234391.1;ID=cds-XP_012234391.1;Dbxref=GeneID:105679129%2CGenbank:XP_012234391.1;Parent=rna-XM_012378968.1
NW_012160844.1	Gnomon	CDS	788126	788169	.	+	0	Name=XP_012234391.1;ID=cds-XP_012234391.1;Dbxref=GeneID:105679129%2CGenbank:XP_012234391.1;Parent=rna-XM_012378968.1
NW_012160844.1	Gnomon	CDS	788248	788371	.	+	0	Name=XP_012234391.1;ID=cds-XP_012234391.1;Dbxref=GeneID:105679129%2CGenbank:XP_012234391.1;Parent=rna-XM_012378968.1
NW_012160844.1	Gnomon	CDS	789018	789446	.	+	0	Name=XP_012234391.1;ID=cds-XP_012234391.1;Dbxref=GeneID:105679129%2CGenbank:XP_012234391.1;Parent=rna-XM_012378968.1
NW_012160844.1	Gnomon	CDS	789788	790402	.	+	0	Name=XP_012234391.1;ID=cds-XP_012234391.1;Dbxref=GeneID:105679129%2CGenbank:XP_012234391.1;Parent=rna-XM_012378968.1
NW_012160844.1	Gnomon	CDS	2670295	2670408	.	+	0	Name=XP_012234547.1;ID=cds-XP_012234547.1;Dbxref=GeneID:105679216%2CGenbank:XP_012234547.1;Parent=rna-XM_012379124.1
NW_012160844.1	Gnomon	CDS	2670482	2670539	.	+	0	Name=XP_012234547.1;ID=cds-XP_012234547.1;Dbxref=GeneID:105679216%2CGenbank:XP_012234547.1;Parent=rna-XM_012379124.1
NW_012160844.1	Gnomon	CDS	2670859	2671014	.	+	0	Name=XP_012234547.1;ID=cds-XP_012234547.1;Dbxref=GeneID:105679216%2CGenbank:XP_012234547.1;Parent=rna-XM_012379124.1
NW_012160844.1	Gnomon	CDS	2671231	2671463	.	+	0	Name=XP_012234547.1;ID=cds-XP_012234547.1;Dbxref=GeneID:105679216%2CGenbank:XP_012234547.1;Parent=rna-XM_012379124.1
NW_012160844.1	Gnomon	CDS	2671548	2671811	.	+	0	Name=XP_012234547.1;ID=cds-XP_012234547.1;Dbxref=GeneID:105679216%2CGenbank:XP_012234547.1;Parent=rna-XM_012379124.1
NW_012160844.1	Gnomon	CDS	2671917	2672112	.	+	0	Name=XP_012234547.1;ID=cds-XP_012234547.1;Dbxref=GeneID:105679216%2CGenbank:XP_012234547.1;Parent=rna-XM_012379124.1
NW_012160844.1	Gnomon	CDS	2672195	2672298	.	+	0	Name=XP_012234547.1;ID=cds-XP_012234547.1;Dbxref=GeneID:105679216%2CGenbank:XP_012234547.1;Parent=rna-XM_012379124.1
NW_012160844.1	Gnomon	CDS	2672485	2672552	.	+	0	Name=XP_012234547.1;ID=cds-XP_012234547.1;Dbxref=GeneID:105679216%2CGenbank:XP_012234547.1;Parent=rna-XM_012379124.1
NW_012160844.1	Gnomon	CDS	2676146	2676213	.	+	0	Name=XP_012234547.1;ID=cds-XP_012234547.1;Dbxref=GeneID:105679216%2CGenbank:XP_012234547.1;Parent=rna-XM_012379124.1
NW_012160844.1	Gnomon	CDS	2676311	2676469	.	+	0	Name=XP_012234547.1;ID=cds-XP_012234547.1;Dbxref=GeneID:105679216%2CGenbank:XP_012234547.1;Parent=rna-XM_012379124.1
NW_012160844.1	Gnomon	CDS	2676654	2676829	.	+	0	Name=XP_012234547.1;ID=cds-XP_012234547.1;Dbxref=GeneID:105679216%2CGenbank:XP_012234547.1;Parent=rna-XM_012379124.1
NW_012160844.1	Gnomon	CDS	2677034	2677238	.	+	0	Name=XP_012234547.1;ID=cds-XP_012234547.1;Dbxref=GeneID:105679216%2CGenbank:XP_012234547.1;Parent=rna-XM_012379124.1
NW_012160844.1	Gnomon	CDS	2677323	2677506	.	+	0	Name=XP_012234547.1;ID=cds-XP_012234547.1;Dbxref=GeneID:105679216%2CGenbank:XP_012234547.1;Parent=rna-XM_012379124.1
NW_012160844.1	Gnomon	CDS	2677675	2677952	.	+	0	Name=XP_012234547.1;ID=cds-XP_012234547.1;Dbxref=GeneID:105679216%2CGenbank:XP_012234547.1;Parent=rna-XM_012379124.1
NW_012160844.1	Gnomon	CDS	2678040	2678123	.	+	0	Name=XP_012234547.1;ID=cds-XP_012234547.1;Dbxref=GeneID:105679216%2CGenbank:XP_012234547.1;Parent=rna-XM_012379124.1
NW_012160844.1	Gnomon	CDS	2678201	2678293	.	+	0	Name=XP_012234547.1;ID=cds-XP_012234547.1;Dbxref=GeneID:105679216%2CGenbank:XP_012234547.1;Parent=rna-XM_012379124.1
NW_012160844.1	Gnomon	CDS	2678372	2678498	.	+	0	Name=XP_012234547.1;ID=cds-XP_012234547.1;Dbxref=GeneID:105679216%2CGenbank:XP_012234547.1;Parent=rna-XM_012379124.1
NW_012160844.1	Gnomon	CDS	2678734	2678833	.	+	0	Name=XP_012234547.1;ID=cds-XP_012234547.1;Dbxref=GeneID:105679216%2CGenbank:XP_012234547.1;Parent=rna-XM_012379124.1
NW_012160844.1	Gnomon	CDS	1105431	1105800	.	+	0	Name=XP_012234307.1;ID=cds-XP_012234307.1;Dbxref=GeneID:105679090%2CGenbank:XP_012234307.1;Parent=rna-XM_012378884.1
NW_012160844.1	Gnomon	CDS	1106532	1106667	.	+	0	Name=XP_012234307.1;ID=cds-XP_012234307.1;Dbxref=GeneID:105679090%2CGenbank:XP_012234307.1;Parent=rna-XM_012378884.1
NW_012160844.1	Gnomon	CDS	1109100	1109299	.	+	0	Name=XP_012234307.1;ID=cds-XP_012234307.1;Dbxref=GeneID:105679090%2CGenbank:XP_012234307.1;Parent=rna-XM_012378884.1
NW_012160844.1	Gnomon	CDS	1109618	1109923	.	+	0	Name=XP_012234307.1;ID=cds-XP_012234307.1;Dbxref=GeneID:105679090%2CGenbank:XP_012234307.1;Parent=rna-XM_012378884.1
NW_012160844.1	Gnomon	CDS	1110281	1110742	.	+	0	Name=XP_012234307.1;ID=cds-XP_012234307.1;Dbxref=GeneID:105679090%2CGenbank:XP_012234307.1;Parent=rna-XM_012378884.1
NW_012160844.1	Gnomon	CDS	1110901	1111442	.	+	0	Name=XP_012234307.1;ID=cds-XP_012234307.1;Dbxref=GeneID:105679090%2CGenbank:XP_012234307.1;Parent=rna-XM_012378884.1
NW_012160844.1	Gnomon	lnc_RNA	1282	4772	.	-	.	Name=XR_001101811.1;ID=rna-XR_001101811.1;Dbxref=GeneID:105679179%2CGenbank:XR_001101811.1;Parent=gene-LOC105679179
NW_012160844.1	Gnomon	CDS	635304	635576	.	-	0	Name=XP_012234401.1;ID=cds-XP_012234401.1;Dbxref=GeneID:105679130%2CGenbank:XP_012234401.1;Parent=rna-XM_012378978.1
NW_012160844.1	Gnomon	CDS	634811	634921	.	-	0	Name=XP_012234401.1;ID=cds-XP_012234401.1;Dbxref=GeneID:105679130%2CGenbank:XP_012234401.1;Parent=rna-XM_012378978.1
NW_012160844.1	Gnomon	CDS	634499	634607	.	-	0	Name=XP_012234401.1;ID=cds-XP_012234401.1;Dbxref=GeneID:105679130%2CGenbank:XP_012234401.1;Parent=rna-XM_012378978.1
NW_012160844.1	Gnomon	CDS	632516	632626	.	-	0	Name=XP_012234401.1;ID=cds-XP_012234401.1;Dbxref=GeneID:105679130%2CGenbank:XP_012234401.1;Parent=rna-XM_012378978.1
NW_012160844.1	Gnomon	CDS	631758	631899	.	-	0	Name=XP_012234401.1;ID=cds-XP_012234401.1;Dbxref=GeneID:105679130%2CGenbank:XP_012234401.1;Parent=rna-XM_012378978.1
NW_012160844.1	Gnomon	CDS	631320	631437	.	-	0	Name=XP_012234401.1;ID=cds-XP_012234401.1;Dbxref=GeneID:105679130%2CGenbank:XP_012234401.1;Parent=rna-XM_012378978.1
NW_012160844.1	Gnomon	exon	1767255	1767309	.	+	.	ID=exon-XM_012379019.1-1;Dbxref=GeneID:105679153%2CGenbank:XM_012379019.1;Parent=rna-XM_012379019.1
NW_012160844.1	Gnomon	exon	1767528	1767662	.	+	.	ID=exon-XM_012379019.1-2;Dbxref=GeneID:105679153%2CGenbank:XM_012379019.1;Parent=rna-XM_012379019.1
NW_012160844.1	Gnomon	exon	1767813	1768122	.	+	.	ID=exon-XM_012379019.1-3;Dbxref=GeneID:105679153%2CGenbank:XM_012379019.1;Parent=rna-XM_012379019.1
NW_012160844.1	Gnomon	exon	1768885	1768950	.	+	.	ID=exon-XM_012379019.1-4;Dbxref=GeneID:105679153%2CGenbank:XM_012379019.1;Parent=rna-XM_012379019.1
NW_012160844.1	Gnomon	mRNA	545374	598389	.	+	.	Name=XM_012378883.1;ID=rna-XM_012378883.1;Dbxref=GeneID:105679089%2CGenbank:XM_012378883.1;Parent=gene-LOC105679089
NW_012160844.1	Gnomon	exon	1769062	1769204	.	+	.	ID=exon-XM_012379019.1-5;Dbxref=GeneID:105679153%2CGenbank:XM_012379019.1;Parent=rna-XM_012379019.1
NW_012160844.1	Gnomon	exon	1769289	1769605	.	+	.	ID=exon-XM_012379019.1-6;Dbxref=GeneID:105679153%2CGenbank:XM_012379019.1;Parent=rna-XM_012379019.1
NW_012160844.1	Gnomon	exon	1769731	1770074	.	+	.	ID=exon-XM_012379019.1-7;Dbxref=GeneID:105679153%2CGenbank:XM_012379019.1;Parent=rna-XM_012379019.1
NW_012160844.1	Gnomon	exon	1770436	1770861	.	+	.	ID=exon-XM_012379019.1-8;Dbxref=GeneID:105679153%2CGenbank:XM_012379019.1;Parent=rna-XM_012379019.1
NW_012160844.1	Gnomon	exon	1771186	1773164	.	+	.	ID=exon-XM_012379019.1-9;Dbxref=GeneID:105679153%2CGenbank:XM_012379019.1;Parent=rna-XM_012379019.1
NW_012160844.1	Gnomon	mRNA	2756625	2759303	.	-	.	Name=XM_012379135.1;ID=rna-XM_012379135.1;Dbxref=GeneID:105679224%2CGenbank:XM_012379135.1;Parent=gene-LOC105679224
NW_012160844.1	Gnomon	CDS	1105431	1105800	.	+	0	Name=XP_012234308.1;ID=cds-XP_012234308.1;Dbxref=GeneID:105679090%2CGenbank:XP_012234308.1;Parent=rna-XM_012378885.1
NW_012160844.1	Gnomon	CDS	1106532	1106667	.	+	0	Name=XP_012234308.1;ID=cds-XP_012234308.1;Dbxref=GeneID:105679090%2CGenbank:XP_012234308.1;Parent=rna-XM_012378885.1
NW_012160844.1	Gnomon	CDS	1109100	1109299	.	+	0	Name=XP_012234308.1;ID=cds-XP_012234308.1;Dbxref=GeneID:105679090%2CGenbank:XP_012234308.1;Parent=rna-XM_012378885.1
NW_012160844.1	Gnomon	CDS	1109618	1109923	.	+	0	Name=XP_012234308.1;ID=cds-XP_012234308.1;Dbxref=GeneID:105679090%2CGenbank:XP_012234308.1;Parent=rna-XM_012378885.1
NW_012160844.1	Gnomon	CDS	1110281	1110742	.	+	0	Name=XP_012234308.1;ID=cds-XP_012234308.1;Dbxref=GeneID:105679090%2CGenbank:XP_012234308.1;Parent=rna-XM_012378885.1
NW_012160844.1	Gnomon	CDS	1110901	1111442	.	+	0	Name=XP_012234308.1;ID=cds-XP_012234308.1;Dbxref=GeneID:105679090%2CGenbank:XP_012234308.1;Parent=rna-XM_012378885.1
NW_012160844.1	Gnomon	CDS	1268181	1268376	.	-	0	Name=XP_012234298.1;ID=cds-XP_012234298.1;Dbxref=GeneID:105679084%2CGenbank:XP_012234298.1;Parent=rna-XM_012378875.1
NW_012160844.1	Gnomon	CDS	1245392	1245499	.	-	0	Name=XP_012234298.1;ID=cds-XP_012234298.1;Dbxref=GeneID:105679084%2CGenbank:XP_012234298.1;Parent=rna-XM_012378875.1
NW_012160844.1	Gnomon	CDS	1244456	1244620	.	-	0	Name=XP_012234298.1;ID=cds-XP_012234298.1;Dbxref=GeneID:105679084%2CGenbank:XP_012234298.1;Parent=rna-XM_012378875.1
NW_012160844.1	Gnomon	CDS	1242977	1243074	.	-	0	Name=XP_012234298.1;ID=cds-XP_012234298.1;Dbxref=GeneID:105679084%2CGenbank:XP_012234298.1;Parent=rna-XM_012378875.1
NW_012160844.1	Gnomon	CDS	1237198	1237360	.	-	0	Name=XP_012234298.1;ID=cds-XP_012234298.1;Dbxref=GeneID:105679084%2CGenbank:XP_012234298.1;Parent=rna-XM_012378875.1
NW_012160844.1	Gnomon	CDS	1235458	1235702	.	-	0	Name=XP_012234298.1;ID=cds-XP_012234298.1;Dbxref=GeneID:105679084%2CGenbank:XP_012234298.1;Parent=rna-XM_012378875.1
NW_012160844.1	Gnomon	exon	2762864	2763143	.	+	.	ID=exon-XM_012379089.1-6;Dbxref=GeneID:105679198%2CGenbank:XM_012379089.1;Parent=rna-XM_012379089.1
NW_012160844.1	Gnomon	exon	2763260	2763856	.	+	.	ID=exon-XM_012379089.1-7;Dbxref=GeneID:105679198%2CGenbank:XM_012379089.1;Parent=rna-XM_012379089.1
NW_012160844.1	Gnomon	exon	2762156	2762332	.	+	.	ID=exon-XM_012379089.1-4;Dbxref=GeneID:105679198%2CGenbank:XM_012379089.1;Parent=rna-XM_012379089.1
NW_012160844.1	Gnomon	exon	2762466	2762758	.	+	.	ID=exon-XM_012379089.1-5;Dbxref=GeneID:105679198%2CGenbank:XM_012379089.1;Parent=rna-XM_012379089.1
NW_012160844.1	Gnomon	exon	2764153	2766386	.	+	.	ID=exon-XM_012379089.1-8;Dbxref=GeneID:105679198%2CGenbank:XM_012379089.1;Parent=rna-XM_012379089.1
NW_012160844.1	Gnomon	exon	2767301	2767510	.	+	.	ID=exon-XM_012379089.1-9;Dbxref=GeneID:105679198%2CGenbank:XM_012379089.1;Parent=rna-XM_012379089.1
NW_012160844.1	Gnomon	exon	2761539	2761792	.	+	.	ID=exon-XM_012379089.1-2;Dbxref=GeneID:105679198%2CGenbank:XM_012379089.1;Parent=rna-XM_012379089.1
NW_012160844.1	Gnomon	exon	2761855	2762046	.	+	.	ID=exon-XM_012379089.1-3;Dbxref=GeneID:105679198%2CGenbank:XM_012379089.1;Parent=rna-XM_012379089.1
NW_012160844.1	Gnomon	exon	2760725	2760789	.	+	.	ID=exon-XM_012379089.1-1;Dbxref=GeneID:105679198%2CGenbank:XM_012379089.1;Parent=rna-XM_012379089.1
NW_012160844.1	Gnomon	CDS	2201163	2201211	.	-	0	Name=XP_012234402.1;ID=cds-XP_012234402.1;Dbxref=GeneID:105679131%2CGenbank:XP_012234402.1;Parent=rna-XM_012378979.1
NW_012160844.1	Gnomon	CDS	2199274	2199329	.	-	0	Name=XP_012234402.1;ID=cds-XP_012234402.1;Dbxref=GeneID:105679131%2CGenbank:XP_012234402.1;Parent=rna-XM_012378979.1
NW_012160844.1	Gnomon	CDS	2198119	2198287	.	-	0	Name=XP_012234402.1;ID=cds-XP_012234402.1;Dbxref=GeneID:105679131%2CGenbank:XP_012234402.1;Parent=rna-XM_012378979.1
NW_012160844.1	Gnomon	CDS	2195636	2195833	.	-	0	Name=XP_012234402.1;ID=cds-XP_012234402.1;Dbxref=GeneID:105679131%2CGenbank:XP_012234402.1;Parent=rna-XM_012378979.1
NW_012160844.1	Gnomon	CDS	2190026	2190115	.	-	0	Name=XP_012234402.1;ID=cds-XP_012234402.1;Dbxref=GeneID:105679131%2CGenbank:XP_012234402.1;Parent=rna-XM_012378979.1
NW_012160844.1	Gnomon	CDS	2189380	2189546	.	-	0	Name=XP_012234402.1;ID=cds-XP_012234402.1;Dbxref=GeneID:105679131%2CGenbank:XP_012234402.1;Parent=rna-XM_012378979.1
NW_012160844.1	Gnomon	CDS	2188457	2188737	.	-	0	Name=XP_012234402.1;ID=cds-XP_012234402.1;Dbxref=GeneID:105679131%2CGenbank:XP_012234402.1;Parent=rna-XM_012378979.1
NW_012160844.1	Gnomon	CDS	2188010	2188219	.	-	0	Name=XP_012234402.1;ID=cds-XP_012234402.1;Dbxref=GeneID:105679131%2CGenbank:XP_012234402.1;Parent=rna-XM_012378979.1
NW_012160844.1	Gnomon	CDS	2187562	2187733	.	-	0	Name=XP_012234402.1;ID=cds-XP_012234402.1;Dbxref=GeneID:105679131%2CGenbank:XP_012234402.1;Parent=rna-XM_012378979.1
NW_012160844.1	Gnomon	exon	1771186	1771361	.	+	.	ID=exon-XR_001101809.1-8;Dbxref=GeneID:105679153%2CGenbank:XR_001101809.1;Parent=rna-XR_001101809.1
NW_012160844.1	Gnomon	exon	1772906	1773164	.	+	.	ID=exon-XR_001101809.1-9;Dbxref=GeneID:105679153%2CGenbank:XR_001101809.1;Parent=rna-XR_001101809.1
NW_012160844.1	Gnomon	exon	1769059	1769204	.	+	.	ID=exon-XR_001101809.1-4;Dbxref=GeneID:105679153%2CGenbank:XR_001101809.1;Parent=rna-XR_001101809.1
NW_012160844.1	Gnomon	exon	1769289	1769605	.	+	.	ID=exon-XR_001101809.1-5;Dbxref=GeneID:105679153%2CGenbank:XR_001101809.1;Parent=rna-XR_001101809.1
NW_012160844.1	Gnomon	exon	1769731	1770074	.	+	.	ID=exon-XR_001101809.1-6;Dbxref=GeneID:105679153%2CGenbank:XR_001101809.1;Parent=rna-XR_001101809.1
NW_012160844.1	Gnomon	exon	1770436	1770861	.	+	.	ID=exon-XR_001101809.1-7;Dbxref=GeneID:105679153%2CGenbank:XR_001101809.1;Parent=rna-XR_001101809.1
NW_012160844.1	Gnomon	exon	1767255	1767309	.	+	.	ID=exon-XR_001101809.1-1;Dbxref=GeneID:105679153%2CGenbank:XR_001101809.1;Parent=rna-XR_001101809.1
NW_012160844.1	Gnomon	exon	1767528	1767662	.	+	.	ID=exon-XR_001101809.1-2;Dbxref=GeneID:105679153%2CGenbank:XR_001101809.1;Parent=rna-XR_001101809.1
NW_012160844.1	Gnomon	exon	1767813	1768950	.	+	.	ID=exon-XR_001101809.1-3;Dbxref=GeneID:105679153%2CGenbank:XR_001101809.1;Parent=rna-XR_001101809.1
NW_012160844.1	Gnomon	CDS	784711	784770	.	+	0	Name=XP_012234392.1;ID=cds-XP_012234392.1;Dbxref=GeneID:105679129%2CGenbank:XP_012234392.1;Parent=rna-XM_012378969.1
NW_012160844.1	Gnomon	CDS	788126	788169	.	+	0	Name=XP_012234392.1;ID=cds-XP_012234392.1;Dbxref=GeneID:105679129%2CGenbank:XP_012234392.1;Parent=rna-XM_012378969.1
NW_012160844.1	Gnomon	CDS	788248	788371	.	+	0	Name=XP_012234392.1;ID=cds-XP_012234392.1;Dbxref=GeneID:105679129%2CGenbank:XP_012234392.1;Parent=rna-XM_012378969.1
NW_012160844.1	Gnomon	CDS	789024	789446	.	+	0	Name=XP_012234392.1;ID=cds-XP_012234392.1;Dbxref=GeneID:105679129%2CGenbank:XP_012234392.1;Parent=rna-XM_012378969.1
NW_012160844.1	Gnomon	CDS	789788	790402	.	+	0	Name=XP_012234392.1;ID=cds-XP_012234392.1;Dbxref=GeneID:105679129%2CGenbank:XP_012234392.1;Parent=rna-XM_012378969.1
NW_012160844.1	Gnomon	CDS	2670295	2670408	.	+	0	Name=XP_012234548.1;ID=cds-XP_012234548.1;Dbxref=GeneID:105679216%2CGenbank:XP_012234548.1;Parent=rna-XM_012379125.1
NW_012160844.1	Gnomon	CDS	2670482	2670539	.	+	0	Name=XP_012234548.1;ID=cds-XP_012234548.1;Dbxref=GeneID:105679216%2CGenbank:XP_012234548.1;Parent=rna-XM_012379125.1
NW_012160844.1	Gnomon	CDS	2670859	2671014	.	+	0	Name=XP_012234548.1;ID=cds-XP_012234548.1;Dbxref=GeneID:105679216%2CGenbank:XP_012234548.1;Parent=rna-XM_012379125.1
NW_012160844.1	Gnomon	CDS	2671231	2671463	.	+	0	Name=XP_012234548.1;ID=cds-XP_012234548.1;Dbxref=GeneID:105679216%2CGenbank:XP_012234548.1;Parent=rna-XM_012379125.1
NW_012160844.1	Gnomon	CDS	2671548	2671811	.	+	0	Name=XP_012234548.1;ID=cds-XP_012234548.1;Dbxref=GeneID:105679216%2CGenbank:XP_012234548.1;Parent=rna-XM_012379125.1
NW_012160844.1	Gnomon	CDS	2671917	2672112	.	+	0	Name=XP_012234548.1;ID=cds-XP_012234548.1;Dbxref=GeneID:105679216%2CGenbank:XP_012234548.1;Parent=rna-XM_012379125.1
NW_012160844.1	Gnomon	CDS	2672195	2672298	.	+	0	Name=XP_012234548.1;ID=cds-XP_012234548.1;Dbxref=GeneID:105679216%2CGenbank:XP_012234548.1;Parent=rna-XM_012379125.1
NW_012160844.1	Gnomon	CDS	2672485	2672552	.	+	0	Name=XP_012234548.1;ID=cds-XP_012234548.1;Dbxref=GeneID:105679216%2CGenbank:XP_012234548.1;Parent=rna-XM_012379125.1
NW_012160844.1	Gnomon	CDS	2676146	2676213	.	+	0	Name=XP_012234548.1;ID=cds-XP_012234548.1;Dbxref=GeneID:105679216%2CGenbank:XP_012234548.1;Parent=rna-XM_012379125.1
NW_012160844.1	Gnomon	CDS	2676323	2676469	.	+	0	Name=XP_012234548.1;ID=cds-XP_012234548.1;Dbxref=GeneID:105679216%2CGenbank:XP_012234548.1;Parent=rna-XM_012379125.1
NW_012160844.1	Gnomon	CDS	2676654	2676829	.	+	0	Name=XP_012234548.1;ID=cds-XP_012234548.1;Dbxref=GeneID:105679216%2CGenbank:XP_012234548.1;Parent=rna-XM_012379125.1
NW_012160844.1	Gnomon	CDS	2677034	2677238	.	+	0	Name=XP_012234548.1;ID=cds-XP_012234548.1;Dbxref=GeneID:105679216%2CGenbank:XP_012234548.1;Parent=rna-XM_012379125.1
NW_012160844.1	Gnomon	CDS	2677323	2677506	.	+	0	Name=XP_012234548.1;ID=cds-XP_012234548.1;Dbxref=GeneID:105679216%2CGenbank:XP_012234548.1;Parent=rna-XM_012379125.1
NW_012160844.1	Gnomon	CDS	2677675	2677952	.	+	0	Name=XP_012234548.1;ID=cds-XP_012234548.1;Dbxref=GeneID:105679216%2CGenbank:XP_012234548.1;Parent=rna-XM_012379125.1
NW_012160844.1	Gnomon	CDS	2678040	2678123	.	+	0	Name=XP_012234548.1;ID=cds-XP_012234548.1;Dbxref=GeneID:105679216%2CGenbank:XP_012234548.1;Parent=rna-XM_012379125.1
NW_012160844.1	Gnomon	CDS	2678201	2678293	.	+	0	Name=XP_012234548.1;ID=cds-XP_012234548.1;Dbxref=GeneID:105679216%2CGenbank:XP_012234548.1;Parent=rna-XM_012379125.1
NW_012160844.1	Gnomon	CDS	2678372	2678498	.	+	0	Name=XP_012234548.1;ID=cds-XP_012234548.1;Dbxref=GeneID:105679216%2CGenbank:XP_012234548.1;Parent=rna-XM_012379125.1
NW_012160844.1	Gnomon	CDS	2678734	2678833	.	+	0	Name=XP_012234548.1;ID=cds-XP_012234548.1;Dbxref=GeneID:105679216%2CGenbank:XP_012234548.1;Parent=rna-XM_012379125.1
NW_012160844.1	Gnomon	exon	1368460	1368707	.	-	.	ID=exon-XM_012378845.1-16;Dbxref=GeneID:105679066%2CGenbank:XM_012378845.1;Parent=rna-XM_012378845.1
NW_012160844.1	Gnomon	exon	1369728	1369898	.	-	.	ID=exon-XM_012378845.1-14;Dbxref=GeneID:105679066%2CGenbank:XM_012378845.1;Parent=rna-XM_012378845.1
NW_012160844.1	Gnomon	exon	1369140	1369538	.	-	.	ID=exon-XM_012378845.1-15;Dbxref=GeneID:105679066%2CGenbank:XM_012378845.1;Parent=rna-XM_012378845.1
NW_012160844.1	Gnomon	exon	1372177	1372360	.	-	.	ID=exon-XM_012378845.1-12;Dbxref=GeneID:105679066%2CGenbank:XM_012378845.1;Parent=rna-XM_012378845.1
NW_012160844.1	Gnomon	exon	1371415	1371723	.	-	.	ID=exon-XM_012378845.1-13;Dbxref=GeneID:105679066%2CGenbank:XM_012378845.1;Parent=rna-XM_012378845.1
NW_012160844.1	Gnomon	exon	1372784	1372954	.	-	.	ID=exon-XM_012378845.1-10;Dbxref=GeneID:105679066%2CGenbank:XM_012378845.1;Parent=rna-XM_012378845.1
NW_012160844.1	Gnomon	exon	1372447	1372713	.	-	.	ID=exon-XM_012378845.1-11;Dbxref=GeneID:105679066%2CGenbank:XM_012378845.1;Parent=rna-XM_012378845.1
NW_012160844.1	Gnomon	lnc_RNA	1282	4778	.	-	.	Name=XR_001101812.1;ID=rna-XR_001101812.1;Dbxref=GeneID:105679179%2CGenbank:XR_001101812.1;Parent=gene-LOC105679179
NW_012160844.1	Gnomon	exon	1568825	1568866	.	+	.	ID=exon-XM_012378910.1-11;Dbxref=GeneID:105679101%2CGenbank:XM_012378910.1;Parent=rna-XM_012378910.1
NW_012160844.1	Gnomon	exon	1568972	1569045	.	+	.	ID=exon-XM_012378910.1-12;Dbxref=GeneID:105679101%2CGenbank:XM_012378910.1;Parent=rna-XM_012378910.1
NW_012160844.1	Gnomon	exon	1569424	1570292	.	+	.	ID=exon-XM_012378910.1-13;Dbxref=GeneID:105679101%2CGenbank:XM_012378910.1;Parent=rna-XM_012378910.1
NW_012160844.1	Gnomon	exon	1570439	1570740	.	+	.	ID=exon-XM_012378910.1-14;Dbxref=GeneID:105679101%2CGenbank:XM_012378910.1;Parent=rna-XM_012378910.1
NW_012160844.1	Gnomon	exon	1568456	1568639	.	+	.	ID=exon-XM_012378910.1-10;Dbxref=GeneID:105679101%2CGenbank:XM_012378910.1;Parent=rna-XM_012378910.1
NW_012160844.1	Gnomon	exon	1574898	1575038	.	+	.	ID=exon-XM_012378910.1-19;Dbxref=GeneID:105679101%2CGenbank:XM_012378910.1;Parent=rna-XM_012378910.1
NW_012160844.1	Gnomon	exon	1570886	1571447	.	+	.	ID=exon-XM_012378910.1-15;Dbxref=GeneID:105679101%2CGenbank:XM_012378910.1;Parent=rna-XM_012378910.1
NW_012160844.1	Gnomon	exon	1571531	1572082	.	+	.	ID=exon-XM_012378910.1-16;Dbxref=GeneID:105679101%2CGenbank:XM_012378910.1;Parent=rna-XM_012378910.1
NW_012160844.1	Gnomon	exon	1572388	1572594	.	+	.	ID=exon-XM_012378910.1-17;Dbxref=GeneID:105679101%2CGenbank:XM_012378910.1;Parent=rna-XM_012378910.1
NW_012160844.1	Gnomon	exon	1572706	1574812	.	+	.	ID=exon-XM_012378910.1-18;Dbxref=GeneID:105679101%2CGenbank:XM_012378910.1;Parent=rna-XM_012378910.1
NW_012160844.1	Gnomon	exon	2748918	2748992	.	+	.	ID=exon-XM_012378808.1-2;Dbxref=GeneID:105679036%2CGenbank:XM_012378808.1;Parent=rna-XM_012378808.1
NW_012160844.1	Gnomon	exon	2749126	2749196	.	+	.	ID=exon-XM_012378808.1-3;Dbxref=GeneID:105679036%2CGenbank:XM_012378808.1;Parent=rna-XM_012378808.1
NW_012160844.1	Gnomon	exon	2748211	2748527	.	+	.	ID=exon-XM_012378808.1-1;Dbxref=GeneID:105679036%2CGenbank:XM_012378808.1;Parent=rna-XM_012378808.1
NW_012160844.1	Gnomon	exon	1438253	1438764	.	-	.	ID=exon-XM_012379090.1-1;Dbxref=GeneID:105679199%2CGenbank:XM_012379090.1;Parent=rna-XM_012379090.1
NW_012160844.1	Gnomon	exon	1437534	1437595	.	-	.	ID=exon-XM_012379090.1-2;Dbxref=GeneID:105679199%2CGenbank:XM_012379090.1;Parent=rna-XM_012379090.1
NW_012160844.1	Gnomon	exon	1436348	1437331	.	-	.	ID=exon-XM_012379090.1-3;Dbxref=GeneID:105679199%2CGenbank:XM_012379090.1;Parent=rna-XM_012379090.1
NW_012160844.1	Gnomon	exon	1435902	1436231	.	-	.	ID=exon-XM_012379090.1-4;Dbxref=GeneID:105679199%2CGenbank:XM_012379090.1;Parent=rna-XM_012379090.1
NW_012160844.1	Gnomon	exon	2749271	2749366	.	+	.	ID=exon-XM_012378808.1-4;Dbxref=GeneID:105679036%2CGenbank:XM_012378808.1;Parent=rna-XM_012378808.1
NW_012160844.1	Gnomon	exon	1433145	1435817	.	-	.	ID=exon-XM_012379090.1-5;Dbxref=GeneID:105679199%2CGenbank:XM_012379090.1;Parent=rna-XM_012379090.1
NW_012160844.1	Gnomon	exon	2749566	2749577	.	+	.	ID=exon-XM_012378808.1-5;Dbxref=GeneID:105679036%2CGenbank:XM_012378808.1;Parent=rna-XM_012378808.1
NW_012160844.1	Gnomon	exon	1575653	1575769	.	+	.	ID=exon-XM_012378910.1-22;Dbxref=GeneID:105679101%2CGenbank:XM_012378910.1;Parent=rna-XM_012378910.1
NW_012160844.1	Gnomon	exon	1576736	1576822	.	+	.	ID=exon-XM_012378910.1-23;Dbxref=GeneID:105679101%2CGenbank:XM_012378910.1;Parent=rna-XM_012378910.1
NW_012160844.1	Gnomon	exon	1576974	1577179	.	+	.	ID=exon-XM_012378910.1-24;Dbxref=GeneID:105679101%2CGenbank:XM_012378910.1;Parent=rna-XM_012378910.1
NW_012160844.1	Gnomon	exon	1577272	1577464	.	+	.	ID=exon-XM_012378910.1-25;Dbxref=GeneID:105679101%2CGenbank:XM_012378910.1;Parent=rna-XM_012378910.1
NW_012160844.1	Gnomon	exon	1575122	1575380	.	+	.	ID=exon-XM_012378910.1-20;Dbxref=GeneID:105679101%2CGenbank:XM_012378910.1;Parent=rna-XM_012378910.1
NW_012160844.1	Gnomon	exon	1575464	1575585	.	+	.	ID=exon-XM_012378910.1-21;Dbxref=GeneID:105679101%2CGenbank:XM_012378910.1;Parent=rna-XM_012378910.1
NW_012160844.1	Gnomon	exon	1577581	1577831	.	+	.	ID=exon-XM_012378910.1-26;Dbxref=GeneID:105679101%2CGenbank:XM_012378910.1;Parent=rna-XM_012378910.1
NW_012160844.1	Gnomon	exon	1577906	1578079	.	+	.	ID=exon-XM_012378910.1-27;Dbxref=GeneID:105679101%2CGenbank:XM_012378910.1;Parent=rna-XM_012378910.1
NW_012160844.1	Gnomon	exon	1578270	1580583	.	+	.	ID=exon-XM_012378910.1-28;Dbxref=GeneID:105679101%2CGenbank:XM_012378910.1;Parent=rna-XM_012378910.1
NW_012160844.1	Gnomon	mRNA	1330623	1333350	.	+	.	Name=XM_012379136.1;ID=rna-XM_012379136.1;Dbxref=GeneID:105679225%2CGenbank:XM_012379136.1;Parent=gene-LOC105679225
NW_012160844.1	Gnomon	mRNA	541034	598389	.	+	.	Name=XM_012378882.1;ID=rna-XM_012378882.1;Dbxref=GeneID:105679089%2CGenbank:XM_012378882.1;Parent=gene-LOC105679089
NW_012160844.1	Gnomon	exon	2251257	2251428	.	+	.	ID=exon-XM_012379066.1-3;Dbxref=GeneID:105679180%2CGenbank:XM_012379066.1;Parent=rna-XM_012379066.1
NW_012160844.1	Gnomon	exon	2251741	2252013	.	+	.	ID=exon-XM_012379066.1-4;Dbxref=GeneID:105679180%2CGenbank:XM_012379066.1;Parent=rna-XM_012379066.1
NW_012160844.1	Gnomon	exon	2243223	2243442	.	+	.	ID=exon-XM_012379066.1-1;Dbxref=GeneID:105679180%2CGenbank:XM_012379066.1;Parent=rna-XM_012379066.1
NW_012160844.1	Gnomon	exon	2250905	2251088	.	+	.	ID=exon-XM_012379066.1-2;Dbxref=GeneID:105679180%2CGenbank:XM_012379066.1;Parent=rna-XM_012379066.1
NW_012160844.1	Gnomon	exon	2252799	2253107	.	+	.	ID=exon-XM_012379066.1-5;Dbxref=GeneID:105679180%2CGenbank:XM_012379066.1;Parent=rna-XM_012379066.1
NW_012160844.1	Gnomon	exon	2254914	2256936	.	+	.	ID=exon-XM_012379066.1-6;Dbxref=GeneID:105679180%2CGenbank:XM_012379066.1;Parent=rna-XM_012379066.1
NW_012160844.1	Gnomon	CDS	803313	803362	.	-	0	Name=XP_012234309.1;ID=cds-XP_012234309.1;Dbxref=GeneID:105679091%2CGenbank:XP_012234309.1;Parent=rna-XM_012378886.1
NW_012160844.1	Gnomon	CDS	802781	802973	.	-	0	Name=XP_012234309.1;ID=cds-XP_012234309.1;Dbxref=GeneID:105679091%2CGenbank:XP_012234309.1;Parent=rna-XM_012378886.1
NW_012160844.1	Gnomon	CDS	802275	802508	.	-	0	Name=XP_012234309.1;ID=cds-XP_012234309.1;Dbxref=GeneID:105679091%2CGenbank:XP_012234309.1;Parent=rna-XM_012378886.1
NW_012160844.1	Gnomon	CDS	801859	802143	.	-	0	Name=XP_012234309.1;ID=cds-XP_012234309.1;Dbxref=GeneID:105679091%2CGenbank:XP_012234309.1;Parent=rna-XM_012378886.1
NW_012160844.1	Gnomon	CDS	801407	801691	.	-	0	Name=XP_012234309.1;ID=cds-XP_012234309.1;Dbxref=GeneID:105679091%2CGenbank:XP_012234309.1;Parent=rna-XM_012378886.1
NW_012160844.1	Gnomon	CDS	801119	801329	.	-	0	Name=XP_012234309.1;ID=cds-XP_012234309.1;Dbxref=GeneID:105679091%2CGenbank:XP_012234309.1;Parent=rna-XM_012378886.1
NW_012160844.1	Gnomon	CDS	800682	800983	.	-	0	Name=XP_012234309.1;ID=cds-XP_012234309.1;Dbxref=GeneID:105679091%2CGenbank:XP_012234309.1;Parent=rna-XM_012378886.1
NW_012160844.1	Gnomon	CDS	1182848	1183132	.	-	0	Name=XP_012234299.1;ID=cds-XP_012234299.1;Dbxref=GeneID:105679085%2CGenbank:XP_012234299.1;Parent=rna-XM_012378876.1
NW_012160844.1	Gnomon	CDS	1182650	1182770	.	-	0	Name=XP_012234299.1;ID=cds-XP_012234299.1;Dbxref=GeneID:105679085%2CGenbank:XP_012234299.1;Parent=rna-XM_012378876.1
NW_012160844.1	Gnomon	CDS	1182212	1182558	.	-	0	Name=XP_012234299.1;ID=cds-XP_012234299.1;Dbxref=GeneID:105679085%2CGenbank:XP_012234299.1;Parent=rna-XM_012378876.1
NW_012160844.1	Gnomon	exon	1692393	1692482	.	-	.	ID=exon-XM_012378832.1-1;Dbxref=GeneID:105679054%2CGenbank:XM_012378832.1;Parent=rna-XM_012378832.1
NW_012160844.1	Gnomon	exon	1690499	1692094	.	-	.	ID=exon-XM_012378832.1-2;Dbxref=GeneID:105679054%2CGenbank:XM_012378832.1;Parent=rna-XM_012378832.1
NW_012160844.1	Gnomon	CDS	1288078	1288162	.	-	0	Name=XP_012234523.1;ID=cds-XP_012234523.1;Dbxref=GeneID:105679208%2CGenbank:XP_012234523.1;Parent=rna-XM_012379100.1
NW_012160844.1	Gnomon	CDS	1282691	1282772	.	-	0	Name=XP_012234523.1;ID=cds-XP_012234523.1;Dbxref=GeneID:105679208%2CGenbank:XP_012234523.1;Parent=rna-XM_012379100.1
NW_012160844.1	Gnomon	CDS	1281887	1282061	.	-	0	Name=XP_012234523.1;ID=cds-XP_012234523.1;Dbxref=GeneID:105679208%2CGenbank:XP_012234523.1;Parent=rna-XM_012379100.1
NW_012160844.1	Gnomon	CDS	1413740	1413898	.	-	0	Name=XP_012234273.1;ID=cds-XP_012234273.1;Dbxref=GeneID:105679071%2CGenbank:XP_012234273.1;Parent=rna-XM_012378850.1
NW_012160844.1	Gnomon	CDS	1413254	1413610	.	-	0	Name=XP_012234273.1;ID=cds-XP_012234273.1;Dbxref=GeneID:105679071%2CGenbank:XP_012234273.1;Parent=rna-XM_012378850.1
NW_012160844.1	Gnomon	CDS	1412921	1412993	.	-	0	Name=XP_012234273.1;ID=cds-XP_012234273.1;Dbxref=GeneID:105679071%2CGenbank:XP_012234273.1;Parent=rna-XM_012378850.1
NW_012160844.1	Gnomon	CDS	1412636	1412847	.	-	0	Name=XP_012234273.1;ID=cds-XP_012234273.1;Dbxref=GeneID:105679071%2CGenbank:XP_012234273.1;Parent=rna-XM_012378850.1
NW_012160844.1	Gnomon	exon	1106532	1106667	.	+	.	ID=exon-XM_012378884.1-4;Dbxref=GeneID:105679090%2CGenbank:XM_012378884.1;Parent=rna-XM_012378884.1
NW_012160844.1	Gnomon	exon	1109100	1109299	.	+	.	ID=exon-XM_012378884.1-5;Dbxref=GeneID:105679090%2CGenbank:XM_012378884.1;Parent=rna-XM_012378884.1
NW_012160844.1	Gnomon	exon	1109618	1109923	.	+	.	ID=exon-XM_012378884.1-6;Dbxref=GeneID:105679090%2CGenbank:XM_012378884.1;Parent=rna-XM_012378884.1
NW_012160844.1	Gnomon	exon	1110281	1110742	.	+	.	ID=exon-XM_012378884.1-7;Dbxref=GeneID:105679090%2CGenbank:XM_012378884.1;Parent=rna-XM_012378884.1
NW_012160844.1	Gnomon	exon	1102542	1102612	.	+	.	ID=exon-XM_012378884.1-1;Dbxref=GeneID:105679090%2CGenbank:XM_012378884.1;Parent=rna-XM_012378884.1
NW_012160844.1	Gnomon	exon	1102876	1103025	.	+	.	ID=exon-XM_012378884.1-2;Dbxref=GeneID:105679090%2CGenbank:XM_012378884.1;Parent=rna-XM_012378884.1
NW_012160844.1	Gnomon	exon	1104258	1105800	.	+	.	ID=exon-XM_012378884.1-3;Dbxref=GeneID:105679090%2CGenbank:XM_012378884.1;Parent=rna-XM_012378884.1
NW_012160844.1	Gnomon	exon	1110901	1111637	.	+	.	ID=exon-XM_012378884.1-8;Dbxref=GeneID:105679090%2CGenbank:XM_012378884.1;Parent=rna-XM_012378884.1
NW_012160844.1	Gnomon	mRNA	1289365	1298246	.	-	.	Name=XM_012379128.1;ID=rna-XM_012379128.1;Dbxref=GeneID:105679218%2CGenbank:XM_012379128.1;Parent=gene-LOC105679218
NW_012160844.1	Gnomon	exon	2672485	2672552	.	+	.	ID=exon-XM_012379117.1-8;Dbxref=GeneID:105679216%2CGenbank:XM_012379117.1;Parent=rna-XM_012379117.1
NW_012160844.1	Gnomon	exon	2673310	2673393	.	+	.	ID=exon-XM_012379117.1-9;Dbxref=GeneID:105679216%2CGenbank:XM_012379117.1;Parent=rna-XM_012379117.1
NW_012160844.1	Gnomon	exon	2671917	2672112	.	+	.	ID=exon-XM_012379117.1-6;Dbxref=GeneID:105679216%2CGenbank:XM_012379117.1;Parent=rna-XM_012379117.1
NW_012160844.1	Gnomon	exon	2672195	2672298	.	+	.	ID=exon-XM_012379117.1-7;Dbxref=GeneID:105679216%2CGenbank:XM_012379117.1;Parent=rna-XM_012379117.1
NW_012160844.1	Gnomon	exon	2669924	2670408	.	+	.	ID=exon-XM_012379117.1-1;Dbxref=GeneID:105679216%2CGenbank:XM_012379117.1;Parent=rna-XM_012379117.1
NW_012160844.1	Gnomon	exon	2671231	2671463	.	+	.	ID=exon-XM_012379117.1-4;Dbxref=GeneID:105679216%2CGenbank:XM_012379117.1;Parent=rna-XM_012379117.1
NW_012160844.1	Gnomon	exon	2671548	2671811	.	+	.	ID=exon-XM_012379117.1-5;Dbxref=GeneID:105679216%2CGenbank:XM_012379117.1;Parent=rna-XM_012379117.1
NW_012160844.1	Gnomon	exon	2670482	2670539	.	+	.	ID=exon-XM_012379117.1-2;Dbxref=GeneID:105679216%2CGenbank:XM_012379117.1;Parent=rna-XM_012379117.1
NW_012160844.1	Gnomon	exon	2670859	2671014	.	+	.	ID=exon-XM_012379117.1-3;Dbxref=GeneID:105679216%2CGenbank:XM_012379117.1;Parent=rna-XM_012379117.1
NW_012160844.1	Gnomon	mRNA	1203089	1231067	.	+	.	Name=XM_012378872.1;ID=rna-XM_012378872.1;Dbxref=GeneID:105679082%2CGenbank:XM_012378872.1;Parent=gene-LOC105679082
NW_012160844.1	Gnomon	CDS	1413740	1413898	.	-	0	Name=XP_012234274.1;ID=cds-XP_012234274.1;Dbxref=GeneID:105679071%2CGenbank:XP_012234274.1;Parent=rna-XM_012378851.1
NW_012160844.1	Gnomon	CDS	1413254	1413610	.	-	0	Name=XP_012234274.1;ID=cds-XP_012234274.1;Dbxref=GeneID:105679071%2CGenbank:XP_012234274.1;Parent=rna-XM_012378851.1
NW_012160844.1	Gnomon	CDS	1412921	1412993	.	-	0	Name=XP_012234274.1;ID=cds-XP_012234274.1;Dbxref=GeneID:105679071%2CGenbank:XP_012234274.1;Parent=rna-XM_012378851.1
NW_012160844.1	Gnomon	CDS	1412636	1412847	.	-	0	Name=XP_012234274.1;ID=cds-XP_012234274.1;Dbxref=GeneID:105679071%2CGenbank:XP_012234274.1;Parent=rna-XM_012378851.1
NW_012160844.1	Gnomon	CDS	1288078	1288162	.	-	0	Name=XP_012234524.1;ID=cds-XP_012234524.1;Dbxref=GeneID:105679208%2CGenbank:XP_012234524.1;Parent=rna-XM_012379101.1
NW_012160844.1	Gnomon	CDS	1282691	1282772	.	-	0	Name=XP_012234524.1;ID=cds-XP_012234524.1;Dbxref=GeneID:105679208%2CGenbank:XP_012234524.1;Parent=rna-XM_012379101.1
NW_012160844.1	Gnomon	CDS	1281887	1282037	.	-	0	Name=XP_012234524.1;ID=cds-XP_012234524.1;Dbxref=GeneID:105679208%2CGenbank:XP_012234524.1;Parent=rna-XM_012379101.1
NW_012160844.1	Gnomon	exon	9118	9484	.	+	.	ID=exon-XM_012379065.1-6;Dbxref=GeneID:105679178%2CGenbank:XM_012379065.1;Parent=rna-XM_012379065.1
NW_012160844.1	Gnomon	exon	5731	5916	.	+	.	ID=exon-XM_012379065.1-1;Dbxref=GeneID:105679178%2CGenbank:XM_012379065.1;Parent=rna-XM_012379065.1
NW_012160844.1	Gnomon	exon	6511	6830	.	+	.	ID=exon-XM_012379065.1-2;Dbxref=GeneID:105679178%2CGenbank:XM_012379065.1;Parent=rna-XM_012379065.1
NW_012160844.1	Gnomon	exon	7033	7284	.	+	.	ID=exon-XM_012379065.1-3;Dbxref=GeneID:105679178%2CGenbank:XM_012379065.1;Parent=rna-XM_012379065.1
NW_012160844.1	Gnomon	exon	7354	7495	.	+	.	ID=exon-XM_012379065.1-4;Dbxref=GeneID:105679178%2CGenbank:XM_012379065.1;Parent=rna-XM_012379065.1
NW_012160844.1	Gnomon	exon	8547	8746	.	+	.	ID=exon-XM_012379065.1-5;Dbxref=GeneID:105679178%2CGenbank:XM_012379065.1;Parent=rna-XM_012379065.1
NW_012160844.1	Gnomon	exon	1571531	1572082	.	+	.	ID=exon-XM_012378907.1-15;Dbxref=GeneID:105679101%2CGenbank:XM_012378907.1;Parent=rna-XM_012378907.1
NW_012160844.1	Gnomon	exon	1572388	1572594	.	+	.	ID=exon-XM_012378907.1-16;Dbxref=GeneID:105679101%2CGenbank:XM_012378907.1;Parent=rna-XM_012378907.1
NW_012160844.1	Gnomon	exon	1572706	1574812	.	+	.	ID=exon-XM_012378907.1-17;Dbxref=GeneID:105679101%2CGenbank:XM_012378907.1;Parent=rna-XM_012378907.1
NW_012160844.1	Gnomon	exon	1574898	1575038	.	+	.	ID=exon-XM_012378907.1-18;Dbxref=GeneID:105679101%2CGenbank:XM_012378907.1;Parent=rna-XM_012378907.1
NW_012160844.1	Gnomon	exon	1575122	1575380	.	+	.	ID=exon-XM_012378907.1-19;Dbxref=GeneID:105679101%2CGenbank:XM_012378907.1;Parent=rna-XM_012378907.1
NW_012160844.1	Gnomon	exon	1575464	1575585	.	+	.	ID=exon-XM_012378907.1-20;Dbxref=GeneID:105679101%2CGenbank:XM_012378907.1;Parent=rna-XM_012378907.1
NW_012160844.1	Gnomon	exon	1575653	1575769	.	+	.	ID=exon-XM_012378907.1-21;Dbxref=GeneID:105679101%2CGenbank:XM_012378907.1;Parent=rna-XM_012378907.1
NW_012160844.1	Gnomon	exon	1576736	1576822	.	+	.	ID=exon-XM_012378907.1-22;Dbxref=GeneID:105679101%2CGenbank:XM_012378907.1;Parent=rna-XM_012378907.1
NW_012160844.1	Gnomon	exon	1576974	1577179	.	+	.	ID=exon-XM_012378907.1-23;Dbxref=GeneID:105679101%2CGenbank:XM_012378907.1;Parent=rna-XM_012378907.1
NW_012160844.1	Gnomon	exon	1577272	1577464	.	+	.	ID=exon-XM_012378907.1-24;Dbxref=GeneID:105679101%2CGenbank:XM_012378907.1;Parent=rna-XM_012378907.1
NW_012160844.1	Gnomon	exon	1577569	1577831	.	+	.	ID=exon-XM_012378907.1-25;Dbxref=GeneID:105679101%2CGenbank:XM_012378907.1;Parent=rna-XM_012378907.1
NW_012160844.1	Gnomon	exon	1568825	1568866	.	+	.	ID=exon-XM_012378907.1-10;Dbxref=GeneID:105679101%2CGenbank:XM_012378907.1;Parent=rna-XM_012378907.1
NW_012160844.1	Gnomon	exon	1568972	1569045	.	+	.	ID=exon-XM_012378907.1-11;Dbxref=GeneID:105679101%2CGenbank:XM_012378907.1;Parent=rna-XM_012378907.1
NW_012160844.1	Gnomon	exon	1569424	1570292	.	+	.	ID=exon-XM_012378907.1-12;Dbxref=GeneID:105679101%2CGenbank:XM_012378907.1;Parent=rna-XM_012378907.1
NW_012160844.1	Gnomon	exon	1570439	1570740	.	+	.	ID=exon-XM_012378907.1-13;Dbxref=GeneID:105679101%2CGenbank:XM_012378907.1;Parent=rna-XM_012378907.1
NW_012160844.1	Gnomon	exon	1570886	1571447	.	+	.	ID=exon-XM_012378907.1-14;Dbxref=GeneID:105679101%2CGenbank:XM_012378907.1;Parent=rna-XM_012378907.1
NW_012160844.1	Gnomon	exon	1577906	1578079	.	+	.	ID=exon-XM_012378907.1-26;Dbxref=GeneID:105679101%2CGenbank:XM_012378907.1;Parent=rna-XM_012378907.1
NW_012160844.1	Gnomon	exon	1578270	1580583	.	+	.	ID=exon-XM_012378907.1-27;Dbxref=GeneID:105679101%2CGenbank:XM_012378907.1;Parent=rna-XM_012378907.1
NW_012160844.1	Gnomon	mRNA	1158666	1171395	.	-	.	Name=XM_012378871.1;ID=rna-XM_012378871.1;Dbxref=GeneID:105679081%2CGenbank:XM_012378871.1;Parent=gene-LOC105679081
NW_012160844.1	Gnomon	CDS	1413740	1413898	.	-	0	Name=XP_012234275.1;ID=cds-XP_012234275.1;Dbxref=GeneID:105679071%2CGenbank:XP_012234275.1;Parent=rna-XM_012378852.1
NW_012160844.1	Gnomon	CDS	1413254	1413610	.	-	0	Name=XP_012234275.1;ID=cds-XP_012234275.1;Dbxref=GeneID:105679071%2CGenbank:XP_012234275.1;Parent=rna-XM_012378852.1
NW_012160844.1	Gnomon	CDS	1412921	1412993	.	-	0	Name=XP_012234275.1;ID=cds-XP_012234275.1;Dbxref=GeneID:105679071%2CGenbank:XP_012234275.1;Parent=rna-XM_012378852.1
NW_012160844.1	Gnomon	CDS	1412636	1412847	.	-	0	Name=XP_012234275.1;ID=cds-XP_012234275.1;Dbxref=GeneID:105679071%2CGenbank:XP_012234275.1;Parent=rna-XM_012378852.1
NW_012160844.1	Gnomon	exon	1920405	1921058	.	+	.	ID=exon-XM_012379027.1-10;Dbxref=GeneID:105679157%2CGenbank:XM_012379027.1;Parent=rna-XM_012379027.1
NW_012160844.1	Gnomon	mRNA	1231192	1271206	.	-	.	Name=XM_012378875.1;ID=rna-XM_012378875.1;Dbxref=GeneID:105679084%2CGenbank:XM_012378875.1;Parent=gene-LOC105679084
NW_012160844.1	Gnomon	exon	1925561	1927441	.	+	.	ID=exon-XM_012379027.1-17;Dbxref=GeneID:105679157%2CGenbank:XM_012379027.1;Parent=rna-XM_012379027.1
NW_012160844.1	Gnomon	exon	1924297	1924660	.	+	.	ID=exon-XM_012379027.1-15;Dbxref=GeneID:105679157%2CGenbank:XM_012379027.1;Parent=rna-XM_012379027.1
NW_012160844.1	Gnomon	exon	1925142	1925195	.	+	.	ID=exon-XM_012379027.1-16;Dbxref=GeneID:105679157%2CGenbank:XM_012379027.1;Parent=rna-XM_012379027.1
NW_012160844.1	Gnomon	exon	1923438	1923661	.	+	.	ID=exon-XM_012379027.1-13;Dbxref=GeneID:105679157%2CGenbank:XM_012379027.1;Parent=rna-XM_012379027.1
NW_012160844.1	Gnomon	exon	1923719	1924189	.	+	.	ID=exon-XM_012379027.1-14;Dbxref=GeneID:105679157%2CGenbank:XM_012379027.1;Parent=rna-XM_012379027.1
NW_012160844.1	Gnomon	exon	1921248	1922719	.	+	.	ID=exon-XM_012379027.1-11;Dbxref=GeneID:105679157%2CGenbank:XM_012379027.1;Parent=rna-XM_012379027.1
NW_012160844.1	Gnomon	exon	1922867	1923292	.	+	.	ID=exon-XM_012379027.1-12;Dbxref=GeneID:105679157%2CGenbank:XM_012379027.1;Parent=rna-XM_012379027.1
NW_012160844.1	Gnomon	mRNA	1294301	1298245	.	-	.	Name=XM_012379126.1;ID=rna-XM_012379126.1;Dbxref=GeneID:105679218%2CGenbank:XM_012379126.1;Parent=gene-LOC105679218
NW_012160844.1	Gnomon	exon	2852656	2852882	.	+	.	ID=exon-XM_012379042.1-3;Dbxref=GeneID:105679165%2CGenbank:XM_012379042.1;Parent=rna-XM_012379042.1
NW_012160844.1	Gnomon	exon	2853288	2853433	.	+	.	ID=exon-XM_012379042.1-4;Dbxref=GeneID:105679165%2CGenbank:XM_012379042.1;Parent=rna-XM_012379042.1
NW_012160844.1	Gnomon	exon	2854837	2855054	.	+	.	ID=exon-XM_012379042.1-5;Dbxref=GeneID:105679165%2CGenbank:XM_012379042.1;Parent=rna-XM_012379042.1
NW_012160844.1	Gnomon	exon	2857118	2857230	.	+	.	ID=exon-XM_012379042.1-6;Dbxref=GeneID:105679165%2CGenbank:XM_012379042.1;Parent=rna-XM_012379042.1
NW_012160844.1	Gnomon	exon	2849746	2849813	.	+	.	ID=exon-XM_012379042.1-1;Dbxref=GeneID:105679165%2CGenbank:XM_012379042.1;Parent=rna-XM_012379042.1
NW_012160844.1	Gnomon	exon	2850577	2850939	.	+	.	ID=exon-XM_012379042.1-2;Dbxref=GeneID:105679165%2CGenbank:XM_012379042.1;Parent=rna-XM_012379042.1
NW_012160844.1	Gnomon	exon	2857458	2857612	.	+	.	ID=exon-XM_012379042.1-7;Dbxref=GeneID:105679165%2CGenbank:XM_012379042.1;Parent=rna-XM_012379042.1
NW_012160844.1	Gnomon	exon	2857694	2857831	.	+	.	ID=exon-XM_012379042.1-8;Dbxref=GeneID:105679165%2CGenbank:XM_012379042.1;Parent=rna-XM_012379042.1
NW_012160844.1	Gnomon	exon	2857908	2858033	.	+	.	ID=exon-XM_012379042.1-9;Dbxref=GeneID:105679165%2CGenbank:XM_012379042.1;Parent=rna-XM_012379042.1
NW_012160844.1	Gnomon	exon	2286079	2286396	.	-	.	ID=exon-XM_012379017.1-3;Dbxref=GeneID:105679151%2CGenbank:XM_012379017.1;Parent=rna-XM_012379017.1
NW_012160844.1	Gnomon	exon	2279193	2279353	.	-	.	ID=exon-XM_012379017.1-4;Dbxref=GeneID:105679151%2CGenbank:XM_012379017.1;Parent=rna-XM_012379017.1
NW_012160844.1	Gnomon	exon	2278900	2279065	.	-	.	ID=exon-XM_012379017.1-5;Dbxref=GeneID:105679151%2CGenbank:XM_012379017.1;Parent=rna-XM_012379017.1
NW_012160844.1	Gnomon	exon	2277806	2278037	.	-	.	ID=exon-XM_012379017.1-6;Dbxref=GeneID:105679151%2CGenbank:XM_012379017.1;Parent=rna-XM_012379017.1
NW_012160844.1	Gnomon	exon	2291137	2291332	.	-	.	ID=exon-XM_012379017.1-1;Dbxref=GeneID:105679151%2CGenbank:XM_012379017.1;Parent=rna-XM_012379017.1
NW_012160844.1	Gnomon	exon	2286856	2287058	.	-	.	ID=exon-XM_012379017.1-2;Dbxref=GeneID:105679151%2CGenbank:XM_012379017.1;Parent=rna-XM_012379017.1
NW_012160844.1	Gnomon	exon	2277211	2277529	.	-	.	ID=exon-XM_012379017.1-7;Dbxref=GeneID:105679151%2CGenbank:XM_012379017.1;Parent=rna-XM_012379017.1
NW_012160844.1	Gnomon	exon	2275698	2275769	.	-	.	ID=exon-XM_012379017.1-8;Dbxref=GeneID:105679151%2CGenbank:XM_012379017.1;Parent=rna-XM_012379017.1
NW_012160844.1	Gnomon	exon	2274877	2275060	.	-	.	ID=exon-XM_012379017.1-9;Dbxref=GeneID:105679151%2CGenbank:XM_012379017.1;Parent=rna-XM_012379017.1
NW_012160844.1	Gnomon	CDS	1425965	1426035	.	-	0	Name=XP_012234276.1;ID=cds-XP_012234276.1;Dbxref=GeneID:105679072%2CGenbank:XP_012234276.1;Parent=rna-XM_012378853.1
NW_012160844.1	Gnomon	CDS	1425797	1425849	.	-	0	Name=XP_012234276.1;ID=cds-XP_012234276.1;Dbxref=GeneID:105679072%2CGenbank:XP_012234276.1;Parent=rna-XM_012378853.1
NW_012160844.1	Gnomon	CDS	1425548	1425629	.	-	0	Name=XP_012234276.1;ID=cds-XP_012234276.1;Dbxref=GeneID:105679072%2CGenbank:XP_012234276.1;Parent=rna-XM_012378853.1
NW_012160844.1	Gnomon	CDS	1424895	1425222	.	-	0	Name=XP_012234276.1;ID=cds-XP_012234276.1;Dbxref=GeneID:105679072%2CGenbank:XP_012234276.1;Parent=rna-XM_012378853.1
NW_012160844.1	Gnomon	CDS	1424683	1424771	.	-	0	Name=XP_012234276.1;ID=cds-XP_012234276.1;Dbxref=GeneID:105679072%2CGenbank:XP_012234276.1;Parent=rna-XM_012378853.1
NW_012160844.1	Gnomon	CDS	1424579	1424620	.	-	0	Name=XP_012234276.1;ID=cds-XP_012234276.1;Dbxref=GeneID:105679072%2CGenbank:XP_012234276.1;Parent=rna-XM_012378853.1
NW_012160844.1	Gnomon	CDS	1424382	1424424	.	-	0	Name=XP_012234276.1;ID=cds-XP_012234276.1;Dbxref=GeneID:105679072%2CGenbank:XP_012234276.1;Parent=rna-XM_012378853.1
NW_012160844.1	Gnomon	transcript	1678866	1688164	.	-	.	Name=XR_001101788.1;ID=rna-XR_001101788.1;Dbxref=GeneID:105679048%2CGenbank:XR_001101788.1;Parent=gene-LOC105679048
NW_012160844.1	Gnomon	CDS	1351507	1351673	.	-	0	Name=XP_012234370.1;ID=cds-XP_012234370.1;Dbxref=GeneID:105679121%2CGenbank:XP_012234370.1;Parent=rna-XM_012378947.1
NW_012160844.1	Gnomon	CDS	1351265	1351331	.	-	0	Name=XP_012234370.1;ID=cds-XP_012234370.1;Dbxref=GeneID:105679121%2CGenbank:XP_012234370.1;Parent=rna-XM_012378947.1
NW_012160844.1	Gnomon	CDS	1350044	1350126	.	-	0	Name=XP_012234370.1;ID=cds-XP_012234370.1;Dbxref=GeneID:105679121%2CGenbank:XP_012234370.1;Parent=rna-XM_012378947.1
NW_012160844.1	Gnomon	CDS	1342999	1349735	.	-	0	Name=XP_012234370.1;ID=cds-XP_012234370.1;Dbxref=GeneID:105679121%2CGenbank:XP_012234370.1;Parent=rna-XM_012378947.1
NW_012160844.1	Gnomon	CDS	1342708	1342844	.	-	0	Name=XP_012234370.1;ID=cds-XP_012234370.1;Dbxref=GeneID:105679121%2CGenbank:XP_012234370.1;Parent=rna-XM_012378947.1
NW_012160844.1	Gnomon	CDS	1341878	1342603	.	-	0	Name=XP_012234370.1;ID=cds-XP_012234370.1;Dbxref=GeneID:105679121%2CGenbank:XP_012234370.1;Parent=rna-XM_012378947.1
NW_012160844.1	Gnomon	CDS	1341682	1341802	.	-	0	Name=XP_012234370.1;ID=cds-XP_012234370.1;Dbxref=GeneID:105679121%2CGenbank:XP_012234370.1;Parent=rna-XM_012378947.1
NW_012160844.1	Gnomon	CDS	1341313	1341443	.	-	0	Name=XP_012234370.1;ID=cds-XP_012234370.1;Dbxref=GeneID:105679121%2CGenbank:XP_012234370.1;Parent=rna-XM_012378947.1
NW_012160844.1	Gnomon	CDS	1341089	1341232	.	-	0	Name=XP_012234370.1;ID=cds-XP_012234370.1;Dbxref=GeneID:105679121%2CGenbank:XP_012234370.1;Parent=rna-XM_012378947.1
NW_012160844.1	Gnomon	CDS	1339813	1340946	.	-	0	Name=XP_012234370.1;ID=cds-XP_012234370.1;Dbxref=GeneID:105679121%2CGenbank:XP_012234370.1;Parent=rna-XM_012378947.1
NW_012160844.1	Gnomon	CDS	1339303	1339718	.	-	0	Name=XP_012234370.1;ID=cds-XP_012234370.1;Dbxref=GeneID:105679121%2CGenbank:XP_012234370.1;Parent=rna-XM_012378947.1
NW_012160844.1	Gnomon	CDS	1338938	1339171	.	-	0	Name=XP_012234370.1;ID=cds-XP_012234370.1;Dbxref=GeneID:105679121%2CGenbank:XP_012234370.1;Parent=rna-XM_012378947.1
NW_012160844.1	Gnomon	CDS	1337692	1338675	.	-	0	Name=XP_012234370.1;ID=cds-XP_012234370.1;Dbxref=GeneID:105679121%2CGenbank:XP_012234370.1;Parent=rna-XM_012378947.1
NW_012160844.1	Gnomon	CDS	1337262	1337391	.	-	0	Name=XP_012234370.1;ID=cds-XP_012234370.1;Dbxref=GeneID:105679121%2CGenbank:XP_012234370.1;Parent=rna-XM_012378947.1
NW_012160844.1	Gnomon	CDS	1336799	1337111	.	-	0	Name=XP_012234370.1;ID=cds-XP_012234370.1;Dbxref=GeneID:105679121%2CGenbank:XP_012234370.1;Parent=rna-XM_012378947.1
NW_012160844.1	Gnomon	CDS	1335555	1336710	.	-	0	Name=XP_012234370.1;ID=cds-XP_012234370.1;Dbxref=GeneID:105679121%2CGenbank:XP_012234370.1;Parent=rna-XM_012378947.1
NW_012160844.1	Gnomon	CDS	1334906	1335431	.	-	0	Name=XP_012234370.1;ID=cds-XP_012234370.1;Dbxref=GeneID:105679121%2CGenbank:XP_012234370.1;Parent=rna-XM_012378947.1
NW_012160844.1	Gnomon	exon	2154422	2154602	.	+	.	ID=exon-XM_012378958.1-20;Dbxref=GeneID:105679123%2CGenbank:XM_012378958.1;Parent=rna-XM_012378958.1
NW_012160844.1	Gnomon	exon	2154688	2154862	.	+	.	ID=exon-XM_012378958.1-21;Dbxref=GeneID:105679123%2CGenbank:XM_012378958.1;Parent=rna-XM_012378958.1
NW_012160844.1	Gnomon	CDS	1288078	1288162	.	-	0	Name=XP_012234526.1;ID=cds-XP_012234526.1;Dbxref=GeneID:105679208%2CGenbank:XP_012234526.1;Parent=rna-XM_012379103.1
NW_012160844.1	Gnomon	CDS	1282691	1282772	.	-	0	Name=XP_012234526.1;ID=cds-XP_012234526.1;Dbxref=GeneID:105679208%2CGenbank:XP_012234526.1;Parent=rna-XM_012379103.1
NW_012160844.1	Gnomon	CDS	1281887	1282022	.	-	0	Name=XP_012234526.1;ID=cds-XP_012234526.1;Dbxref=GeneID:105679208%2CGenbank:XP_012234526.1;Parent=rna-XM_012379103.1
NW_012160844.1	Gnomon	exon	2152439	2152690	.	+	.	ID=exon-XM_012378958.1-15;Dbxref=GeneID:105679123%2CGenbank:XM_012378958.1;Parent=rna-XM_012378958.1
NW_012160844.1	Gnomon	exon	2152771	2152992	.	+	.	ID=exon-XM_012378958.1-16;Dbxref=GeneID:105679123%2CGenbank:XM_012378958.1;Parent=rna-XM_012378958.1
NW_012160844.1	Gnomon	exon	2153115	2153493	.	+	.	ID=exon-XM_012378958.1-17;Dbxref=GeneID:105679123%2CGenbank:XM_012378958.1;Parent=rna-XM_012378958.1
NW_012160844.1	Gnomon	exon	2153617	2154016	.	+	.	ID=exon-XM_012378958.1-18;Dbxref=GeneID:105679123%2CGenbank:XM_012378958.1;Parent=rna-XM_012378958.1
NW_012160844.1	Gnomon	exon	2150955	2151206	.	+	.	ID=exon-XM_012378958.1-11;Dbxref=GeneID:105679123%2CGenbank:XM_012378958.1;Parent=rna-XM_012378958.1
NW_012160844.1	Gnomon	exon	2151286	2151511	.	+	.	ID=exon-XM_012378958.1-12;Dbxref=GeneID:105679123%2CGenbank:XM_012378958.1;Parent=rna-XM_012378958.1
NW_012160844.1	Gnomon	exon	2151708	2152038	.	+	.	ID=exon-XM_012378958.1-13;Dbxref=GeneID:105679123%2CGenbank:XM_012378958.1;Parent=rna-XM_012378958.1
NW_012160844.1	Gnomon	exon	2152156	2152345	.	+	.	ID=exon-XM_012378958.1-14;Dbxref=GeneID:105679123%2CGenbank:XM_012378958.1;Parent=rna-XM_012378958.1
NW_012160844.1	Gnomon	exon	2154128	2154349	.	+	.	ID=exon-XM_012378958.1-19;Dbxref=GeneID:105679123%2CGenbank:XM_012378958.1;Parent=rna-XM_012378958.1
NW_012160844.1	Gnomon	exon	2154925	2155041	.	+	.	ID=exon-XM_012378958.1-22;Dbxref=GeneID:105679123%2CGenbank:XM_012378958.1;Parent=rna-XM_012378958.1
NW_012160844.1	Gnomon	exon	2155418	2158738	.	+	.	ID=exon-XM_012378958.1-23;Dbxref=GeneID:105679123%2CGenbank:XM_012378958.1;Parent=rna-XM_012378958.1
NW_012160844.1	Gnomon	mRNA	1175498	1179916	.	+	.	Name=XM_012378874.1;ID=rna-XM_012378874.1;Dbxref=GeneID:105679083%2CGenbank:XM_012378874.1;Parent=gene-LOC105679083
NW_012160844.1	Gnomon	mRNA	1294301	1298379	.	-	.	Name=XM_012379127.1;ID=rna-XM_012379127.1;Dbxref=GeneID:105679218%2CGenbank:XM_012379127.1;Parent=gene-LOC105679218
NW_012160844.1	Gnomon	exon	1302737	1303432	.	+	.	ID=exon-XM_012378936.1-4;Dbxref=GeneID:105679115%2CGenbank:XM_012378936.1;Parent=rna-XM_012378936.1
NW_012160844.1	Gnomon	exon	1303514	1304293	.	+	.	ID=exon-XM_012378936.1-5;Dbxref=GeneID:105679115%2CGenbank:XM_012378936.1;Parent=rna-XM_012378936.1
NW_012160844.1	Gnomon	exon	1301839	1302028	.	+	.	ID=exon-XM_012378936.1-2;Dbxref=GeneID:105679115%2CGenbank:XM_012378936.1;Parent=rna-XM_012378936.1
NW_012160844.1	Gnomon	exon	1302203	1302657	.	+	.	ID=exon-XM_012378936.1-3;Dbxref=GeneID:105679115%2CGenbank:XM_012378936.1;Parent=rna-XM_012378936.1
NW_012160844.1	Gnomon	exon	1300922	1301669	.	+	.	ID=exon-XM_012378936.1-1;Dbxref=GeneID:105679115%2CGenbank:XM_012378936.1;Parent=rna-XM_012378936.1
NW_012160844.1	Gnomon	exon	2678734	2679301	.	+	.	ID=exon-XM_012379125.1-18;Dbxref=GeneID:105679216%2CGenbank:XM_012379125.1;Parent=rna-XM_012379125.1
NW_012160844.1	Gnomon	exon	2678201	2678293	.	+	.	ID=exon-XM_012379125.1-16;Dbxref=GeneID:105679216%2CGenbank:XM_012379125.1;Parent=rna-XM_012379125.1
NW_012160844.1	Gnomon	exon	2678372	2678498	.	+	.	ID=exon-XM_012379125.1-17;Dbxref=GeneID:105679216%2CGenbank:XM_012379125.1;Parent=rna-XM_012379125.1
NW_012160844.1	Gnomon	exon	2677675	2677952	.	+	.	ID=exon-XM_012379125.1-14;Dbxref=GeneID:105679216%2CGenbank:XM_012379125.1;Parent=rna-XM_012379125.1
NW_012160844.1	Gnomon	exon	2678040	2678123	.	+	.	ID=exon-XM_012379125.1-15;Dbxref=GeneID:105679216%2CGenbank:XM_012379125.1;Parent=rna-XM_012379125.1
NW_012160844.1	Gnomon	exon	2677034	2677238	.	+	.	ID=exon-XM_012379125.1-12;Dbxref=GeneID:105679216%2CGenbank:XM_012379125.1;Parent=rna-XM_012379125.1
NW_012160844.1	Gnomon	exon	2677323	2677506	.	+	.	ID=exon-XM_012379125.1-13;Dbxref=GeneID:105679216%2CGenbank:XM_012379125.1;Parent=rna-XM_012379125.1
NW_012160844.1	Gnomon	exon	2676323	2676469	.	+	.	ID=exon-XM_012379125.1-10;Dbxref=GeneID:105679216%2CGenbank:XM_012379125.1;Parent=rna-XM_012379125.1
NW_012160844.1	Gnomon	exon	2676654	2676829	.	+	.	ID=exon-XM_012379125.1-11;Dbxref=GeneID:105679216%2CGenbank:XM_012379125.1;Parent=rna-XM_012379125.1
NW_012160844.1	Gnomon	mRNA	1203085	1230029	.	+	.	Name=XM_012378873.1;ID=rna-XM_012378873.1;Dbxref=GeneID:105679082%2CGenbank:XM_012378873.1;Parent=gene-LOC105679082
NW_012160844.1	Gnomon	CDS	1935280	1935297	.	-	0	Name=XP_012234527.1;ID=cds-XP_012234527.1;Dbxref=GeneID:105679209%2CGenbank:XP_012234527.1;Note=The sequence of the model RefSeq protein was modified relative to this genomic sequence to represent the inferred CDS: deleted 1 base in 1 codon;Parent=rna-XM_012379104.1
NW_012160844.1	Gnomon	CDS	1933093	1934130	.	-	0	Name=XP_012234527.1;ID=cds-XP_012234527.1;Dbxref=GeneID:105679209%2CGenbank:XP_012234527.1;Note=The sequence of the model RefSeq protein was modified relative to this genomic sequence to represent the inferred CDS: deleted 1 base in 1 codon;Parent=rna-XM_012379104.1
NW_012160844.1	Gnomon	CDS	1930855	1933091	.	-	0	Name=XP_012234527.1;ID=cds-XP_012234527.1;Dbxref=GeneID:105679209%2CGenbank:XP_012234527.1;Note=The sequence of the model RefSeq protein was modified relative to this genomic sequence to represent the inferred CDS: deleted 1 base in 1 codon;Parent=rna-XM_012379104.1
NW_012160844.1	Gnomon	CDS	1930231	1930399	.	-	0	Name=XP_012234527.1;ID=cds-XP_012234527.1;Dbxref=GeneID:105679209%2CGenbank:XP_012234527.1;Note=The sequence of the model RefSeq protein was modified relative to this genomic sequence to represent the inferred CDS: deleted 1 base in 1 codon;Parent=rna-XM_012379104.1
NW_012160844.1	Gnomon	exon	2150675	2150840	.	+	.	ID=exon-XM_012378958.1-10;Dbxref=GeneID:105679123%2CGenbank:XM_012378958.1;Parent=rna-XM_012378958.1
NW_012160844.1	Gnomon	CDS	1425965	1426035	.	-	0	Name=XP_012234277.1;ID=cds-XP_012234277.1;Dbxref=GeneID:105679072%2CGenbank:XP_012234277.1;Parent=rna-XM_012378854.1
NW_012160844.1	Gnomon	CDS	1425797	1425849	.	-	0	Name=XP_012234277.1;ID=cds-XP_012234277.1;Dbxref=GeneID:105679072%2CGenbank:XP_012234277.1;Parent=rna-XM_012378854.1
NW_012160844.1	Gnomon	CDS	1425548	1425629	.	-	0	Name=XP_012234277.1;ID=cds-XP_012234277.1;Dbxref=GeneID:105679072%2CGenbank:XP_012234277.1;Parent=rna-XM_012378854.1
NW_012160844.1	Gnomon	CDS	1424895	1425222	.	-	0	Name=XP_012234277.1;ID=cds-XP_012234277.1;Dbxref=GeneID:105679072%2CGenbank:XP_012234277.1;Parent=rna-XM_012378854.1
NW_012160844.1	Gnomon	CDS	1424683	1424771	.	-	0	Name=XP_012234277.1;ID=cds-XP_012234277.1;Dbxref=GeneID:105679072%2CGenbank:XP_012234277.1;Parent=rna-XM_012378854.1
NW_012160844.1	Gnomon	CDS	1424579	1424620	.	-	0	Name=XP_012234277.1;ID=cds-XP_012234277.1;Dbxref=GeneID:105679072%2CGenbank:XP_012234277.1;Parent=rna-XM_012378854.1
NW_012160844.1	Gnomon	CDS	1424382	1424424	.	-	0	Name=XP_012234277.1;ID=cds-XP_012234277.1;Dbxref=GeneID:105679072%2CGenbank:XP_012234277.1;Parent=rna-XM_012378854.1
NW_012160844.1	Gnomon	transcript	1678866	1688165	.	-	.	Name=XR_001101789.1;ID=rna-XR_001101789.1;Dbxref=GeneID:105679048%2CGenbank:XR_001101789.1;Parent=gene-LOC105679048
NW_012160844.1	Gnomon	exon	2147477	2147724	.	+	.	ID=exon-XM_012378960.1-1;Dbxref=GeneID:105679123%2CGenbank:XM_012378960.1;Parent=rna-XM_012378960.1
NW_012160844.1	Gnomon	exon	2147823	2147881	.	+	.	ID=exon-XM_012378960.1-2;Dbxref=GeneID:105679123%2CGenbank:XM_012378960.1;Parent=rna-XM_012378960.1
NW_012160844.1	Gnomon	exon	2147958	2147987	.	+	.	ID=exon-XM_012378960.1-3;Dbxref=GeneID:105679123%2CGenbank:XM_012378960.1;Parent=rna-XM_012378960.1
NW_012160844.1	Gnomon	exon	2148242	2148301	.	+	.	ID=exon-XM_012378960.1-4;Dbxref=GeneID:105679123%2CGenbank:XM_012378960.1;Parent=rna-XM_012378960.1
NW_012160844.1	Gnomon	exon	2149121	2149271	.	+	.	ID=exon-XM_012378960.1-5;Dbxref=GeneID:105679123%2CGenbank:XM_012378960.1;Parent=rna-XM_012378960.1
NW_012160844.1	Gnomon	exon	2149370	2149468	.	+	.	ID=exon-XM_012378960.1-6;Dbxref=GeneID:105679123%2CGenbank:XM_012378960.1;Parent=rna-XM_012378960.1
NW_012160844.1	Gnomon	exon	2149598	2149935	.	+	.	ID=exon-XM_012378960.1-7;Dbxref=GeneID:105679123%2CGenbank:XM_012378960.1;Parent=rna-XM_012378960.1
NW_012160844.1	Gnomon	exon	2150022	2150176	.	+	.	ID=exon-XM_012378960.1-8;Dbxref=GeneID:105679123%2CGenbank:XM_012378960.1;Parent=rna-XM_012378960.1
NW_012160844.1	Gnomon	exon	2150271	2150588	.	+	.	ID=exon-XM_012378960.1-9;Dbxref=GeneID:105679123%2CGenbank:XM_012378960.1;Parent=rna-XM_012378960.1
NW_012160844.1	Gnomon	lnc_RNA	2743847	2744455	.	-	.	Name=XR_001101785.1;ID=rna-XR_001101785.1;Dbxref=GeneID:105679040%2CGenbank:XR_001101785.1;Parent=gene-LOC105679040
NW_012160844.1	Gnomon	CDS	1351507	1351673	.	-	0	Name=XP_012234371.1;ID=cds-XP_012234371.1;Dbxref=GeneID:105679121%2CGenbank:XP_012234371.1;Parent=rna-XM_012378948.1
NW_012160844.1	Gnomon	CDS	1351265	1351331	.	-	0	Name=XP_012234371.1;ID=cds-XP_012234371.1;Dbxref=GeneID:105679121%2CGenbank:XP_012234371.1;Parent=rna-XM_012378948.1
NW_012160844.1	Gnomon	CDS	1350044	1350126	.	-	0	Name=XP_012234371.1;ID=cds-XP_012234371.1;Dbxref=GeneID:105679121%2CGenbank:XP_012234371.1;Parent=rna-XM_012378948.1
NW_012160844.1	Gnomon	CDS	1342999	1349735	.	-	0	Name=XP_012234371.1;ID=cds-XP_012234371.1;Dbxref=GeneID:105679121%2CGenbank:XP_012234371.1;Parent=rna-XM_012378948.1
NW_012160844.1	Gnomon	CDS	1342708	1342844	.	-	0	Name=XP_012234371.1;ID=cds-XP_012234371.1;Dbxref=GeneID:105679121%2CGenbank:XP_012234371.1;Parent=rna-XM_012378948.1
NW_012160844.1	Gnomon	CDS	1341878	1342603	.	-	0	Name=XP_012234371.1;ID=cds-XP_012234371.1;Dbxref=GeneID:105679121%2CGenbank:XP_012234371.1;Parent=rna-XM_012378948.1
NW_012160844.1	Gnomon	CDS	1341682	1341802	.	-	0	Name=XP_012234371.1;ID=cds-XP_012234371.1;Dbxref=GeneID:105679121%2CGenbank:XP_012234371.1;Parent=rna-XM_012378948.1
NW_012160844.1	Gnomon	CDS	1341313	1341443	.	-	0	Name=XP_012234371.1;ID=cds-XP_012234371.1;Dbxref=GeneID:105679121%2CGenbank:XP_012234371.1;Parent=rna-XM_012378948.1
NW_012160844.1	Gnomon	CDS	1341089	1341232	.	-	0	Name=XP_012234371.1;ID=cds-XP_012234371.1;Dbxref=GeneID:105679121%2CGenbank:XP_012234371.1;Parent=rna-XM_012378948.1
NW_012160844.1	Gnomon	CDS	1339813	1340946	.	-	0	Name=XP_012234371.1;ID=cds-XP_012234371.1;Dbxref=GeneID:105679121%2CGenbank:XP_012234371.1;Parent=rna-XM_012378948.1
NW_012160844.1	Gnomon	CDS	1339303	1339718	.	-	0	Name=XP_012234371.1;ID=cds-XP_012234371.1;Dbxref=GeneID:105679121%2CGenbank:XP_012234371.1;Parent=rna-XM_012378948.1
NW_012160844.1	Gnomon	CDS	1338938	1339171	.	-	0	Name=XP_012234371.1;ID=cds-XP_012234371.1;Dbxref=GeneID:105679121%2CGenbank:XP_012234371.1;Parent=rna-XM_012378948.1
NW_012160844.1	Gnomon	CDS	1337692	1338675	.	-	0	Name=XP_012234371.1;ID=cds-XP_012234371.1;Dbxref=GeneID:105679121%2CGenbank:XP_012234371.1;Parent=rna-XM_012378948.1
NW_012160844.1	Gnomon	CDS	1337262	1337391	.	-	0	Name=XP_012234371.1;ID=cds-XP_012234371.1;Dbxref=GeneID:105679121%2CGenbank:XP_012234371.1;Parent=rna-XM_012378948.1
NW_012160844.1	Gnomon	CDS	1336799	1337111	.	-	0	Name=XP_012234371.1;ID=cds-XP_012234371.1;Dbxref=GeneID:105679121%2CGenbank:XP_012234371.1;Parent=rna-XM_012378948.1
NW_012160844.1	Gnomon	CDS	1335555	1336710	.	-	0	Name=XP_012234371.1;ID=cds-XP_012234371.1;Dbxref=GeneID:105679121%2CGenbank:XP_012234371.1;Parent=rna-XM_012378948.1
NW_012160844.1	Gnomon	CDS	1334906	1335431	.	-	0	Name=XP_012234371.1;ID=cds-XP_012234371.1;Dbxref=GeneID:105679121%2CGenbank:XP_012234371.1;Parent=rna-XM_012378948.1
NW_012160844.1	Gnomon	mRNA	2685632	2700709	.	-	.	Name=XM_012379070.1;ID=rna-XM_012379070.1;Dbxref=GeneID:105679182%2CGenbank:XM_012379070.1;Parent=gene-LOC105679182
NW_012160844.1	Gnomon	mRNA	1180374	1180965	.	-	.	Name=XM_012378877.1;ID=rna-XM_012378877.1;Dbxref=GeneID:105679087%2CGenbank:XM_012378877.1;Parent=gene-LOC105679087
NW_012160844.1	Gnomon	exon	2857694	2857831	.	+	.	ID=exon-XM_012379041.1-6;Dbxref=GeneID:105679165%2CGenbank:XM_012379041.1;Parent=rna-XM_012379041.1
NW_012160844.1	Gnomon	exon	2857908	2858033	.	+	.	ID=exon-XM_012379041.1-7;Dbxref=GeneID:105679165%2CGenbank:XM_012379041.1;Parent=rna-XM_012379041.1
NW_012160844.1	Gnomon	exon	2857118	2857230	.	+	.	ID=exon-XM_012379041.1-4;Dbxref=GeneID:105679165%2CGenbank:XM_012379041.1;Parent=rna-XM_012379041.1
NW_012160844.1	Gnomon	exon	2857458	2857612	.	+	.	ID=exon-XM_012379041.1-5;Dbxref=GeneID:105679165%2CGenbank:XM_012379041.1;Parent=rna-XM_012379041.1
NW_012160844.1	Gnomon	exon	2853288	2853433	.	+	.	ID=exon-XM_012379041.1-2;Dbxref=GeneID:105679165%2CGenbank:XM_012379041.1;Parent=rna-XM_012379041.1
NW_012160844.1	Gnomon	exon	2856060	2856274	.	+	.	ID=exon-XM_012379041.1-3;Dbxref=GeneID:105679165%2CGenbank:XM_012379041.1;Parent=rna-XM_012379041.1
NW_012160844.1	Gnomon	exon	2849416	2849813	.	+	.	ID=exon-XM_012379041.1-1;Dbxref=GeneID:105679165%2CGenbank:XM_012379041.1;Parent=rna-XM_012379041.1
[truncated: 4,808 more rows]
