# Supplementary material for: Prevalent bee venom genes evolved before the aculeate stinger and eusociality
Source: BMC Biol. 2023 Oct 23;21:229. doi: 10.1186/s12915-023-01656-5 (PMC10591384; doi:10.1186/s12915-023-01656-5)
Supplement: Supplementary file 42 — Additional file 42. Gff files of all toxin gene annotations. [file 12915_2023_1656_MOESM42_ESM.zip › AdditionalFile9_ToxinGeneAnnotations/NW_014332941.1._SP.gff_modified_Koludarov_et_al_2021.gff3]

##gff-version 3
##source-version geneious 2020.2.2
##sequence-region	NW_014332941.1	1	373934
NW_014332941.1	Koludarov_et_al_2021	gene	233658	236274	.	-	.	Name=SP
NW_014332941.1	Gnomon	CDS	140895	142081	.	-	0	Name=XP_024938527.1;ID=cds-XP_024938527.1;Dbxref=GeneID:107265493%2CGenbank:XP_024938527.1;Parent=rna-XM_025082759.1
NW_014332941.1	Gnomon	CDS	99530	99614	.	-	0	Name=XP_024938527.1;ID=cds-XP_024938527.1;Dbxref=GeneID:107265493%2CGenbank:XP_024938527.1;Parent=rna-XM_025082759.1
NW_014332941.1	Gnomon	CDS	88981	89103	.	-	0	Name=XP_024938527.1;ID=cds-XP_024938527.1;Dbxref=GeneID:107265493%2CGenbank:XP_024938527.1;Parent=rna-XM_025082759.1
NW_014332941.1	Gnomon	lnc_RNA	190119	190805	.	+	.	Name=XR_003059080.1;ID=rna-XR_003059080.1;Dbxref=GeneID:112494016%2CGenbank:XR_003059080.1;Parent=gene-LOC112494016
NW_014332941.1	Gnomon	exon	26223	26443	.	+	.	ID=exon-XM_015734974.2-1;Dbxref=GeneID:107265487%2CGenbank:XM_015734974.2;Parent=rna-XM_015734974.2
NW_014332941.1	Gnomon	exon	26500	26840	.	+	.	ID=exon-XM_015734974.2-2;Dbxref=GeneID:107265487%2CGenbank:XM_015734974.2;Parent=rna-XM_015734974.2
NW_014332941.1	Gnomon	CDS	266613	266633	.	-	0	Name=XP_015590431.1;ID=cds-XP_015590431.1;Dbxref=GeneID:107265465%2CGenbank:XP_015590431.1;Parent=rna-XM_015734945.2
NW_014332941.1	Gnomon	CDS	266423	266536	.	-	0	Name=XP_015590431.1;ID=cds-XP_015590431.1;Dbxref=GeneID:107265465%2CGenbank:XP_015590431.1;Parent=rna-XM_015734945.2
NW_014332941.1	Gnomon	CDS	266118	266338	.	-	0	Name=XP_015590431.1;ID=cds-XP_015590431.1;Dbxref=GeneID:107265465%2CGenbank:XP_015590431.1;Parent=rna-XM_015734945.2
NW_014332941.1	Gnomon	CDS	265927	266055	.	-	0	Name=XP_015590431.1;ID=cds-XP_015590431.1;Dbxref=GeneID:107265465%2CGenbank:XP_015590431.1;Parent=rna-XM_015734945.2
NW_014332941.1	Gnomon	CDS	265762	265840	.	-	0	Name=XP_015590431.1;ID=cds-XP_015590431.1;Dbxref=GeneID:107265465%2CGenbank:XP_015590431.1;Parent=rna-XM_015734945.2
NW_014332941.1	Gnomon	CDS	265536	265673	.	-	0	Name=XP_015590431.1;ID=cds-XP_015590431.1;Dbxref=GeneID:107265465%2CGenbank:XP_015590431.1;Parent=rna-XM_015734945.2
NW_014332941.1	Gnomon	CDS	265287	265458	.	-	0	Name=XP_015590431.1;ID=cds-XP_015590431.1;Dbxref=GeneID:107265465%2CGenbank:XP_015590431.1;Parent=rna-XM_015734945.2
NW_014332941.1	Gnomon	CDS	265085	265218	.	-	0	Name=XP_015590431.1;ID=cds-XP_015590431.1;Dbxref=GeneID:107265465%2CGenbank:XP_015590431.1;Parent=rna-XM_015734945.2
NW_014332941.1	Gnomon	CDS	264875	265018	.	-	0	Name=XP_015590431.1;ID=cds-XP_015590431.1;Dbxref=GeneID:107265465%2CGenbank:XP_015590431.1;Parent=rna-XM_015734945.2
NW_014332941.1	Gnomon	CDS	264627	264772	.	-	0	Name=XP_015590431.1;ID=cds-XP_015590431.1;Dbxref=GeneID:107265465%2CGenbank:XP_015590431.1;Parent=rna-XM_015734945.2
NW_014332941.1	Gnomon	CDS	264300	264545	.	-	0	Name=XP_015590431.1;ID=cds-XP_015590431.1;Dbxref=GeneID:107265465%2CGenbank:XP_015590431.1;Parent=rna-XM_015734945.2
NW_014332941.1	Gnomon	CDS	264052	264220	.	-	0	Name=XP_015590431.1;ID=cds-XP_015590431.1;Dbxref=GeneID:107265465%2CGenbank:XP_015590431.1;Parent=rna-XM_015734945.2
NW_014332941.1	Gnomon	CDS	263961	263975	.	-	0	Name=XP_015590431.1;ID=cds-XP_015590431.1;Dbxref=GeneID:107265465%2CGenbank:XP_015590431.1;Parent=rna-XM_015734945.2
NW_014332941.1	Gnomon	CDS	263416	263450	.	-	0	Name=XP_015590444.1;ID=cds-XP_015590444.1;Dbxref=GeneID:107265476%2CGenbank:XP_015590444.1;Parent=rna-XM_015734958.2
NW_014332941.1	Gnomon	CDS	263291	263352	.	-	0	Name=XP_015590444.1;ID=cds-XP_015590444.1;Dbxref=GeneID:107265476%2CGenbank:XP_015590444.1;Parent=rna-XM_015734958.2
NW_014332941.1	Gnomon	CDS	263103	263217	.	-	0	Name=XP_015590444.1;ID=cds-XP_015590444.1;Dbxref=GeneID:107265476%2CGenbank:XP_015590444.1;Parent=rna-XM_015734958.2
NW_014332941.1	Gnomon	CDS	262971	263034	.	-	0	Name=XP_015590444.1;ID=cds-XP_015590444.1;Dbxref=GeneID:107265476%2CGenbank:XP_015590444.1;Parent=rna-XM_015734958.2
NW_014332941.1	Gnomon	CDS	32713	33057	.	+	0	Name=XP_015590457.1;ID=cds-XP_015590457.1;Dbxref=GeneID:107265485%2CGenbank:XP_015590457.1;Parent=rna-XM_015734971.2
NW_014332941.1	Gnomon	transcript	82458	87616	.	+	.	Name=XR_003059093.1;ID=rna-XR_003059093.1;Dbxref=GeneID:107265495%2CGenbank:XR_003059093.1;Parent=gene-LOC107265495
NW_014332941.1	Gnomon	exon	91080	91838	.	-	.	ID=exon-XR_003059087.1-3;Dbxref=GeneID:107265493%2CGenbank:XR_003059087.1;Parent=rna-XR_003059087.1
NW_014332941.1	Gnomon	exon	91933	91985	.	-	.	ID=exon-XR_003059087.1-2;Dbxref=GeneID:107265493%2CGenbank:XR_003059087.1;Parent=rna-XR_003059087.1
NW_014332941.1	Gnomon	exon	92076	93850	.	-	.	ID=exon-XR_003059087.1-1;Dbxref=GeneID:107265493%2CGenbank:XR_003059087.1;Parent=rna-XR_003059087.1
NW_014332941.1	Gnomon	mRNA	161850	163068	.	-	.	Name=XM_025082705.1;ID=rna-XM_025082705.1;Dbxref=GeneID:107265439%2CGenbank:XM_025082705.1;Parent=gene-LOC107265439
NW_014332941.1	Gnomon	mRNA	175175	176056	.	-	.	Name=XM_015734923.2;ID=rna-XM_015734923.2;Dbxref=GeneID:107265455%2CGenbank:XM_015734923.2;Parent=gene-LOC107265455
NW_014332941.1	Gnomon	exon	243570	243934	.	-	.	ID=exon-XM_015734956.2-1;Dbxref=GeneID:107265474%2CGenbank:XM_015734956.2;Parent=rna-XM_015734956.2
NW_014332941.1	Gnomon	exon	242549	243501	.	-	.	ID=exon-XM_015734956.2-2;Dbxref=GeneID:107265474%2CGenbank:XM_015734956.2;Parent=rna-XM_015734956.2
NW_014332941.1	Gnomon	exon	240375	241449	.	-	.	ID=exon-XM_015735002.2-3;Dbxref=GeneID:107265497%2CGenbank:XM_015735002.2;Parent=rna-XM_015735002.2
NW_014332941.1	Gnomon	exon	240036	240301	.	-	.	ID=exon-XM_015735002.2-4;Dbxref=GeneID:107265497%2CGenbank:XM_015735002.2;Parent=rna-XM_015735002.2
NW_014332941.1	Gnomon	exon	242045	242457	.	-	.	ID=exon-XM_015735002.2-1;Dbxref=GeneID:107265497%2CGenbank:XM_015735002.2;Parent=rna-XM_015735002.2
NW_014332941.1	Gnomon	exon	241513	241758	.	-	.	ID=exon-XM_015735002.2-2;Dbxref=GeneID:107265497%2CGenbank:XM_015735002.2;Parent=rna-XM_015735002.2
NW_014332941.1	Gnomon	CDS	236090	236129	.	-	0	Name=XP_024938500.1;ID=cds-XP_024938500.1;Dbxref=GeneID:107265498%2CGenbank:XP_024938500.1;Parent=rna-XM_025082732.1
NW_014332941.1	Gnomon	CDS	235301	235738	.	-	0	Name=XP_024938500.1;ID=cds-XP_024938500.1;Dbxref=GeneID:107265498%2CGenbank:XP_024938500.1;Parent=rna-XM_025082732.1
NW_014332941.1	Gnomon	CDS	234952	235234	.	-	0	Name=XP_024938500.1;ID=cds-XP_024938500.1;Dbxref=GeneID:107265498%2CGenbank:XP_024938500.1;Parent=rna-XM_025082732.1
NW_014332941.1	Gnomon	CDS	234616	234866	.	-	0	Name=XP_024938500.1;ID=cds-XP_024938500.1;Dbxref=GeneID:107265498%2CGenbank:XP_024938500.1;Parent=rna-XM_025082732.1
NW_014332941.1	Gnomon	CDS	234183	234523	.	-	0	Name=XP_024938500.1;ID=cds-XP_024938500.1;Dbxref=GeneID:107265498%2CGenbank:XP_024938500.1;Parent=rna-XM_025082732.1
NW_014332941.1	Gnomon	gene	334929	338138	.	+	.	Name=LOC112493606;ID=gene-LOC112493606;Dbxref=GeneID:112493606
NW_014332941.1	Gnomon	CDS	219525	219587	.	-	0	Name=XP_024938513.1;ID=cds-XP_024938513.1;Dbxref=GeneID:107265452%2CGenbank:XP_024938513.1;Parent=rna-XM_025082745.1
NW_014332941.1	Gnomon	CDS	218984	219261	.	-	0	Name=XP_024938513.1;ID=cds-XP_024938513.1;Dbxref=GeneID:107265452%2CGenbank:XP_024938513.1;Parent=rna-XM_025082745.1
NW_014332941.1	Gnomon	CDS	218492	218921	.	-	0	Name=XP_024938513.1;ID=cds-XP_024938513.1;Dbxref=GeneID:107265452%2CGenbank:XP_024938513.1;Parent=rna-XM_025082745.1
NW_014332941.1	Gnomon	mRNA	177474	182473	.	+	.	Name=XM_015734910.2;ID=rna-XM_015734910.2;Dbxref=GeneID:107265446%2CGenbank:XM_015734910.2;Parent=gene-LOC107265446
NW_014332941.1	Gnomon	CDS	308868	309056	.	+	0	Name=XP_024938490.1;ID=cds-XP_024938490.1;Dbxref=GeneID:107265464%2CGenbank:XP_024938490.1;Parent=rna-XM_025082722.1
NW_014332941.1	Gnomon	CDS	315682	315831	.	+	0	Name=XP_024938490.1;ID=cds-XP_024938490.1;Dbxref=GeneID:107265464%2CGenbank:XP_024938490.1;Parent=rna-XM_025082722.1
NW_014332941.1	Gnomon	CDS	319286	319591	.	+	0	Name=XP_024938490.1;ID=cds-XP_024938490.1;Dbxref=GeneID:107265464%2CGenbank:XP_024938490.1;Parent=rna-XM_025082722.1
NW_014332941.1	Gnomon	CDS	319803	319886	.	+	0	Name=XP_024938490.1;ID=cds-XP_024938490.1;Dbxref=GeneID:107265464%2CGenbank:XP_024938490.1;Parent=rna-XM_025082722.1
NW_014332941.1	Gnomon	CDS	319972	320020	.	+	0	Name=XP_024938490.1;ID=cds-XP_024938490.1;Dbxref=GeneID:107265464%2CGenbank:XP_024938490.1;Parent=rna-XM_025082722.1
NW_014332941.1	Gnomon	CDS	320104	320362	.	+	0	Name=XP_024938490.1;ID=cds-XP_024938490.1;Dbxref=GeneID:107265464%2CGenbank:XP_024938490.1;Parent=rna-XM_025082722.1
NW_014332941.1	Gnomon	CDS	320458	321001	.	+	0	Name=XP_024938490.1;ID=cds-XP_024938490.1;Dbxref=GeneID:107265464%2CGenbank:XP_024938490.1;Parent=rna-XM_025082722.1
NW_014332941.1	Gnomon	CDS	208348	208371	.	-	0	Name=XP_024938515.1;ID=cds-XP_024938515.1;Dbxref=GeneID:107265453%2CGenbank:XP_024938515.1;Parent=rna-XM_025082747.1
NW_014332941.1	Gnomon	CDS	208114	208288	.	-	0	Name=XP_024938515.1;ID=cds-XP_024938515.1;Dbxref=GeneID:107265453%2CGenbank:XP_024938515.1;Parent=rna-XM_025082747.1
NW_014332941.1	Gnomon	CDS	207884	208035	.	-	0	Name=XP_024938515.1;ID=cds-XP_024938515.1;Dbxref=GeneID:107265453%2CGenbank:XP_024938515.1;Parent=rna-XM_025082747.1
NW_014332941.1	Gnomon	transcript	82458	87616	.	+	.	Name=XR_003059092.1;ID=rna-XR_003059092.1;Dbxref=GeneID:107265495%2CGenbank:XR_003059092.1;Parent=gene-LOC107265495
NW_014332941.1	Gnomon	exon	233291	233484	.	+	.	ID=exon-XM_025082734.1-5;Dbxref=GeneID:107265499%2CGenbank:XM_025082734.1;Parent=rna-XM_025082734.1
NW_014332941.1	Gnomon	exon	232887	233197	.	+	.	ID=exon-XM_025082734.1-4;Dbxref=GeneID:107265499%2CGenbank:XM_025082734.1;Parent=rna-XM_025082734.1
NW_014332941.1	Gnomon	exon	232620	232810	.	+	.	ID=exon-XM_025082734.1-3;Dbxref=GeneID:107265499%2CGenbank:XM_025082734.1;Parent=rna-XM_025082734.1
NW_014332941.1	Gnomon	exon	232226	232535	.	+	.	ID=exon-XM_025082734.1-2;Dbxref=GeneID:107265499%2CGenbank:XM_025082734.1;Parent=rna-XM_025082734.1
NW_014332941.1	Gnomon	exon	231763	231921	.	+	.	ID=exon-XM_025082734.1-1;Dbxref=GeneID:107265499%2CGenbank:XM_025082734.1;Parent=rna-XM_025082734.1
NW_014332941.1	Gnomon	transcript	175915	182473	.	+	.	Name=XR_001537217.2;ID=rna-XR_001537217.2;Dbxref=GeneID:107265446%2CGenbank:XR_001537217.2;Parent=gene-LOC107265446
NW_014332941.1	Gnomon	CDS	140895	142081	.	-	0	Name=XP_024938528.1;ID=cds-XP_024938528.1;Dbxref=GeneID:107265493%2CGenbank:XP_024938528.1;Parent=rna-XM_025082760.1
NW_014332941.1	Gnomon	CDS	99530	99614	.	-	0	Name=XP_024938528.1;ID=cds-XP_024938528.1;Dbxref=GeneID:107265493%2CGenbank:XP_024938528.1;Parent=rna-XM_025082760.1
NW_014332941.1	Gnomon	CDS	88981	89103	.	-	0	Name=XP_024938528.1;ID=cds-XP_024938528.1;Dbxref=GeneID:107265493%2CGenbank:XP_024938528.1;Parent=rna-XM_025082760.1
NW_014332941.1	Gnomon	CDS	265944	265975	.	-	0	Name=XP_015590432.1;ID=cds-XP_015590432.1;Dbxref=GeneID:107265465%2CGenbank:XP_015590432.1;Parent=rna-XM_015734946.2
NW_014332941.1	Gnomon	CDS	265762	265840	.	-	0	Name=XP_015590432.1;ID=cds-XP_015590432.1;Dbxref=GeneID:107265465%2CGenbank:XP_015590432.1;Parent=rna-XM_015734946.2
NW_014332941.1	Gnomon	CDS	265536	265673	.	-	0	Name=XP_015590432.1;ID=cds-XP_015590432.1;Dbxref=GeneID:107265465%2CGenbank:XP_015590432.1;Parent=rna-XM_015734946.2
NW_014332941.1	Gnomon	CDS	265287	265458	.	-	0	Name=XP_015590432.1;ID=cds-XP_015590432.1;Dbxref=GeneID:107265465%2CGenbank:XP_015590432.1;Parent=rna-XM_015734946.2
NW_014332941.1	Gnomon	CDS	265085	265218	.	-	0	Name=XP_015590432.1;ID=cds-XP_015590432.1;Dbxref=GeneID:107265465%2CGenbank:XP_015590432.1;Parent=rna-XM_015734946.2
NW_014332941.1	Gnomon	CDS	264875	265018	.	-	0	Name=XP_015590432.1;ID=cds-XP_015590432.1;Dbxref=GeneID:107265465%2CGenbank:XP_015590432.1;Parent=rna-XM_015734946.2
NW_014332941.1	Gnomon	CDS	264627	264772	.	-	0	Name=XP_015590432.1;ID=cds-XP_015590432.1;Dbxref=GeneID:107265465%2CGenbank:XP_015590432.1;Parent=rna-XM_015734946.2
NW_014332941.1	Gnomon	CDS	264300	264545	.	-	0	Name=XP_015590432.1;ID=cds-XP_015590432.1;Dbxref=GeneID:107265465%2CGenbank:XP_015590432.1;Parent=rna-XM_015734946.2
NW_014332941.1	Gnomon	CDS	264052	264220	.	-	0	Name=XP_015590432.1;ID=cds-XP_015590432.1;Dbxref=GeneID:107265465%2CGenbank:XP_015590432.1;Parent=rna-XM_015734946.2
NW_014332941.1	Gnomon	CDS	263961	263975	.	-	0	Name=XP_015590432.1;ID=cds-XP_015590432.1;Dbxref=GeneID:107265465%2CGenbank:XP_015590432.1;Parent=rna-XM_015734946.2
NW_014332941.1	Gnomon	exon	227606	227676	.	+	.	ID=exon-XM_025082740.1-4;Dbxref=GeneID:107265450%2CGenbank:XM_025082740.1;Parent=rna-XM_025082740.1
NW_014332941.1	Gnomon	exon	227183	227427	.	+	.	ID=exon-XM_025082740.1-3;Dbxref=GeneID:107265450%2CGenbank:XM_025082740.1;Parent=rna-XM_025082740.1
NW_014332941.1	Gnomon	exon	226955	227106	.	+	.	ID=exon-XM_025082740.1-2;Dbxref=GeneID:107265450%2CGenbank:XM_025082740.1;Parent=rna-XM_025082740.1
NW_014332941.1	Gnomon	exon	224844	224915	.	+	.	ID=exon-XM_025082740.1-1;Dbxref=GeneID:107265450%2CGenbank:XM_025082740.1;Parent=rna-XM_025082740.1
NW_014332941.1	Gnomon	exon	229117	229747	.	+	.	ID=exon-XM_025082740.1-7;Dbxref=GeneID:107265450%2CGenbank:XM_025082740.1;Parent=rna-XM_025082740.1
NW_014332941.1	Gnomon	exon	228112	228227	.	+	.	ID=exon-XM_025082740.1-6;Dbxref=GeneID:107265450%2CGenbank:XM_025082740.1;Parent=rna-XM_025082740.1
NW_014332941.1	Gnomon	exon	227788	228006	.	+	.	ID=exon-XM_025082740.1-5;Dbxref=GeneID:107265450%2CGenbank:XM_025082740.1;Parent=rna-XM_025082740.1
NW_014332941.1	Gnomon	mRNA	167881	170021	.	-	.	Name=XM_015734924.2;ID=rna-XM_015734924.2;Dbxref=GeneID:107265457%2CGenbank:XM_015734924.2;Parent=gene-LOC107265457
NW_014332941.1	Gnomon	mRNA	32064	61712	.	-	.	Name=XM_025082706.1;ID=rna-XM_025082706.1;Dbxref=GeneID:107265477%2CGenbank:XM_025082706.1;Parent=gene-LOC107265477
NW_014332941.1	Gnomon	mRNA	183316	190386	.	-	.	Name=XM_025082719.1;ID=rna-XM_025082719.1;Dbxref=GeneID:107265440%2CGenbank:XM_025082719.1;Parent=gene-LOC107265440
NW_014332941.1	Gnomon	CDS	308868	309056	.	+	0	Name=XP_024938491.1;ID=cds-XP_024938491.1;Dbxref=GeneID:107265464%2CGenbank:XP_024938491.1;Parent=rna-XM_025082723.1
NW_014332941.1	Gnomon	CDS	315682	315831	.	+	0	Name=XP_024938491.1;ID=cds-XP_024938491.1;Dbxref=GeneID:107265464%2CGenbank:XP_024938491.1;Parent=rna-XM_025082723.1
NW_014332941.1	Gnomon	CDS	319286	319591	.	+	0	Name=XP_024938491.1;ID=cds-XP_024938491.1;Dbxref=GeneID:107265464%2CGenbank:XP_024938491.1;Parent=rna-XM_025082723.1
NW_014332941.1	Gnomon	CDS	319803	319886	.	+	0	Name=XP_024938491.1;ID=cds-XP_024938491.1;Dbxref=GeneID:107265464%2CGenbank:XP_024938491.1;Parent=rna-XM_025082723.1
NW_014332941.1	Gnomon	CDS	319972	320020	.	+	0	Name=XP_024938491.1;ID=cds-XP_024938491.1;Dbxref=GeneID:107265464%2CGenbank:XP_024938491.1;Parent=rna-XM_025082723.1
NW_014332941.1	Gnomon	CDS	320104	320362	.	+	0	Name=XP_024938491.1;ID=cds-XP_024938491.1;Dbxref=GeneID:107265464%2CGenbank:XP_024938491.1;Parent=rna-XM_025082723.1
NW_014332941.1	Gnomon	CDS	320458	321001	.	+	0	Name=XP_024938491.1;ID=cds-XP_024938491.1;Dbxref=GeneID:107265464%2CGenbank:XP_024938491.1;Parent=rna-XM_025082723.1
NW_014332941.1	Gnomon	CDS	256228	256302	.	-	0	Name=XP_024938501.1;ID=cds-XP_024938501.1;Dbxref=GeneID:107265469%2CGenbank:XP_024938501.1;Parent=rna-XM_025082733.1
NW_014332941.1	Gnomon	CDS	255398	256119	.	-	0	Name=XP_024938501.1;ID=cds-XP_024938501.1;Dbxref=GeneID:107265469%2CGenbank:XP_024938501.1;Parent=rna-XM_025082733.1
NW_014332941.1	Gnomon	CDS	255165	255332	.	-	0	Name=XP_024938501.1;ID=cds-XP_024938501.1;Dbxref=GeneID:107265469%2CGenbank:XP_024938501.1;Parent=rna-XM_025082733.1
NW_014332941.1	Gnomon	CDS	254783	255107	.	-	0	Name=XP_024938501.1;ID=cds-XP_024938501.1;Dbxref=GeneID:107265469%2CGenbank:XP_024938501.1;Parent=rna-XM_025082733.1
NW_014332941.1	Gnomon	exon	63267	63612	.	-	.	ID=exon-XM_025082757.1-2;Dbxref=GeneID:107265503%2CGenbank:XM_025082757.1;Parent=rna-XM_025082757.1
NW_014332941.1	Gnomon	exon	63778	64262	.	-	.	ID=exon-XM_025082757.1-1;Dbxref=GeneID:107265503%2CGenbank:XM_025082757.1;Parent=rna-XM_025082757.1
NW_014332941.1	Gnomon	exon	61916	62375	.	-	.	ID=exon-XM_025082757.1-4;Dbxref=GeneID:107265503%2CGenbank:XM_025082757.1;Parent=rna-XM_025082757.1
NW_014332941.1	Gnomon	exon	62444	63181	.	-	.	ID=exon-XM_025082757.1-3;Dbxref=GeneID:107265503%2CGenbank:XM_025082757.1;Parent=rna-XM_025082757.1
NW_014332941.1	Gnomon	transcript	88970	93855	.	-	.	Name=XR_003059091.1;ID=rna-XR_003059091.1;Dbxref=GeneID:107265493%2CGenbank:XR_003059091.1;Parent=gene-LOC107265493
NW_014332941.1	Gnomon	exon	209834	209982	.	+	.	ID=exon-XM_015734903.2-3;Dbxref=GeneID:107265444%2CGenbank:XM_015734903.2;Parent=rna-XM_015734903.2
NW_014332941.1	Gnomon	exon	209557	209769	.	+	.	ID=exon-XM_015734903.2-2;Dbxref=GeneID:107265444%2CGenbank:XM_015734903.2;Parent=rna-XM_015734903.2
NW_014332941.1	Gnomon	exon	209157	209483	.	+	.	ID=exon-XM_015734903.2-1;Dbxref=GeneID:107265444%2CGenbank:XM_015734903.2;Parent=rna-XM_015734903.2
NW_014332941.1	Gnomon	exon	212369	212548	.	+	.	ID=exon-XM_015734903.2-7;Dbxref=GeneID:107265444%2CGenbank:XM_015734903.2;Parent=rna-XM_015734903.2
NW_014332941.1	Gnomon	exon	211788	211979	.	+	.	ID=exon-XM_015734903.2-6;Dbxref=GeneID:107265444%2CGenbank:XM_015734903.2;Parent=rna-XM_015734903.2
NW_014332941.1	Gnomon	exon	210583	210852	.	+	.	ID=exon-XM_015734903.2-5;Dbxref=GeneID:107265444%2CGenbank:XM_015734903.2;Parent=rna-XM_015734903.2
NW_014332941.1	Gnomon	exon	210058	210337	.	+	.	ID=exon-XM_015734903.2-4;Dbxref=GeneID:107265444%2CGenbank:XM_015734903.2;Parent=rna-XM_015734903.2
NW_014332941.1	Gnomon	exon	212957	213369	.	+	.	ID=exon-XM_015734903.2-9;Dbxref=GeneID:107265444%2CGenbank:XM_015734903.2;Parent=rna-XM_015734903.2
NW_014332941.1	Gnomon	exon	212625	212879	.	+	.	ID=exon-XM_015734903.2-8;Dbxref=GeneID:107265444%2CGenbank:XM_015734903.2;Parent=rna-XM_015734903.2
NW_014332941.1	Gnomon	CDS	243570	243804	.	-	0	Name=XP_015590442.1;ID=cds-XP_015590442.1;Dbxref=GeneID:107265474%2CGenbank:XP_015590442.1;Parent=rna-XM_015734956.2
NW_014332941.1	Gnomon	CDS	243149	243501	.	-	0	Name=XP_015590442.1;ID=cds-XP_015590442.1;Dbxref=GeneID:107265474%2CGenbank:XP_015590442.1;Parent=rna-XM_015734956.2
NW_014332941.1	Gnomon	CDS	31049	31153	.	+	0	Name=XP_015590455.1;ID=cds-XP_015590455.1;Dbxref=GeneID:107265483%2CGenbank:XP_015590455.1;Parent=rna-XM_015734969.2
NW_014332941.1	Gnomon	CDS	31234	31499	.	+	0	Name=XP_015590455.1;ID=cds-XP_015590455.1;Dbxref=GeneID:107265483%2CGenbank:XP_015590455.1;Parent=rna-XM_015734969.2
NW_014332941.1	Gnomon	CDS	31555	31954	.	+	0	Name=XP_015590455.1;ID=cds-XP_015590455.1;Dbxref=GeneID:107265483%2CGenbank:XP_015590455.1;Parent=rna-XM_015734969.2
NW_014332941.1	Gnomon	exon	208606	208973	.	-	.	ID=exon-XM_015734921.2-1;Dbxref=GeneID:107265453%2CGenbank:XM_015734921.2;Parent=rna-XM_015734921.2
NW_014332941.1	Gnomon	exon	208114	208288	.	-	.	ID=exon-XM_015734921.2-3;Dbxref=GeneID:107265453%2CGenbank:XM_015734921.2;Parent=rna-XM_015734921.2
NW_014332941.1	Gnomon	exon	208348	208467	.	-	.	ID=exon-XM_015734921.2-2;Dbxref=GeneID:107265453%2CGenbank:XM_015734921.2;Parent=rna-XM_015734921.2
NW_014332941.1	Gnomon	exon	207774	208035	.	-	.	ID=exon-XM_015734921.2-4;Dbxref=GeneID:107265453%2CGenbank:XM_015734921.2;Parent=rna-XM_015734921.2
NW_014332941.1	Gnomon	CDS	341600	341901	.	+	0	Name=XP_015590468.1;ID=cds-XP_015590468.1;Dbxref=GeneID:107265489%2CGenbank:XP_015590468.1;Parent=rna-XM_015734982.2
NW_014332941.1	Gnomon	CDS	342954	343262	.	+	0	Name=XP_015590468.1;ID=cds-XP_015590468.1;Dbxref=GeneID:107265489%2CGenbank:XP_015590468.1;Parent=rna-XM_015734982.2
NW_014332941.1	Gnomon	CDS	343421	343689	.	+	0	Name=XP_015590468.1;ID=cds-XP_015590468.1;Dbxref=GeneID:107265489%2CGenbank:XP_015590468.1;Parent=rna-XM_015734982.2
NW_014332941.1	Gnomon	CDS	343770	343933	.	+	0	Name=XP_015590468.1;ID=cds-XP_015590468.1;Dbxref=GeneID:107265489%2CGenbank:XP_015590468.1;Parent=rna-XM_015734982.2
NW_014332941.1	Gnomon	CDS	344024	344227	.	+	0	Name=XP_015590468.1;ID=cds-XP_015590468.1;Dbxref=GeneID:107265489%2CGenbank:XP_015590468.1;Parent=rna-XM_015734982.2
NW_014332941.1	Gnomon	mRNA	260367	262758	.	+	.	Name=XM_015734947.2;ID=rna-XM_015734947.2;Dbxref=GeneID:107265466%2CGenbank:XM_015734947.2;Parent=gene-LOC107265466
NW_014332941.1	Gnomon	mRNA	271753	275375	.	-	.	Name=XM_015734934.2;ID=rna-XM_015734934.2;Dbxref=GeneID:107265463%2CGenbank:XM_015734934.2;Parent=gene-LOC107265463
NW_014332941.1	Gnomon	exon	340142	340280	.	+	.	ID=exon-XM_015734980.2-1;Dbxref=GeneID:107265489%2CGenbank:XM_015734980.2;Parent=rna-XM_015734980.2
NW_014332941.1	Gnomon	exon	341568	341937	.	+	.	ID=exon-XM_015734980.2-2;Dbxref=GeneID:107265489%2CGenbank:XM_015734980.2;Parent=rna-XM_015734980.2
NW_014332941.1	Gnomon	exon	342954	343262	.	+	.	ID=exon-XM_015734980.2-3;Dbxref=GeneID:107265489%2CGenbank:XM_015734980.2;Parent=rna-XM_015734980.2
NW_014332941.1	Gnomon	exon	343421	343689	.	+	.	ID=exon-XM_015734980.2-4;Dbxref=GeneID:107265489%2CGenbank:XM_015734980.2;Parent=rna-XM_015734980.2
NW_014332941.1	Gnomon	exon	343770	343933	.	+	.	ID=exon-XM_015734980.2-5;Dbxref=GeneID:107265489%2CGenbank:XM_015734980.2;Parent=rna-XM_015734980.2
NW_014332941.1	Gnomon	exon	344024	344615	.	+	.	ID=exon-XM_015734980.2-6;Dbxref=GeneID:107265489%2CGenbank:XM_015734980.2;Parent=rna-XM_015734980.2
NW_014332941.1	Gnomon	CDS	220721	220889	.	+	0	Name=XP_024938511.1;ID=cds-XP_024938511.1;Dbxref=GeneID:107265450%2CGenbank:XP_024938511.1;Parent=rna-XM_025082743.1
NW_014332941.1	Gnomon	CDS	227200	227427	.	+	0	Name=XP_024938511.1;ID=cds-XP_024938511.1;Dbxref=GeneID:107265450%2CGenbank:XP_024938511.1;Parent=rna-XM_025082743.1
NW_014332941.1	Gnomon	CDS	227606	227676	.	+	0	Name=XP_024938511.1;ID=cds-XP_024938511.1;Dbxref=GeneID:107265450%2CGenbank:XP_024938511.1;Parent=rna-XM_025082743.1
NW_014332941.1	Gnomon	CDS	227788	228006	.	+	0	Name=XP_024938511.1;ID=cds-XP_024938511.1;Dbxref=GeneID:107265450%2CGenbank:XP_024938511.1;Parent=rna-XM_025082743.1
NW_014332941.1	Gnomon	CDS	228112	228222	.	+	0	Name=XP_024938511.1;ID=cds-XP_024938511.1;Dbxref=GeneID:107265450%2CGenbank:XP_024938511.1;Parent=rna-XM_025082743.1
NW_014332941.1	Gnomon	exon	366143	366275	.	-	.	ID=exon-XM_015734997.2-4;Dbxref=GeneID:107265496%2CGenbank:XM_015734997.2;Note=The sequence of the model RefSeq transcript was modified relative to this genomic sequence to represent the inferred CDS: added 3467 bases not found in genome assembly;Parent=rna-XM_015734997.2
NW_014332941.1	Gnomon	exon	366493	366705	.	-	.	ID=exon-XM_015734997.2-3;Dbxref=GeneID:107265496%2CGenbank:XM_015734997.2;Note=The sequence of the model RefSeq transcript was modified relative to this genomic sequence to represent the inferred CDS: added 3467 bases not found in genome assembly;Parent=rna-XM_015734997.2
NW_014332941.1	Gnomon	exon	366862	367034	.	-	.	ID=exon-XM_015734997.2-2;Dbxref=GeneID:107265496%2CGenbank:XM_015734997.2;Note=The sequence of the model RefSeq transcript was modified relative to this genomic sequence to represent the inferred CDS: added 3467 bases not found in genome assembly;Parent=rna-XM_015734997.2
NW_014332941.1	Gnomon	exon	367698	367800	.	-	.	ID=exon-XM_015734997.2-1;Dbxref=GeneID:107265496%2CGenbank:XM_015734997.2;Note=The sequence of the model RefSeq transcript was modified relative to this genomic sequence to represent the inferred CDS: added 3467 bases not found in genome assembly;Parent=rna-XM_015734997.2
NW_014332941.1	Gnomon	exon	364707	364846	.	-	.	ID=exon-XM_015734997.2-7;Dbxref=GeneID:107265496%2CGenbank:XM_015734997.2;Note=The sequence of the model RefSeq transcript was modified relative to this genomic sequence to represent the inferred CDS: added 3467 bases not found in genome assembly;Parent=rna-XM_015734997.2
NW_014332941.1	Gnomon	exon	364922	365164	.	-	.	ID=exon-XM_015734997.2-6;Dbxref=GeneID:107265496%2CGenbank:XM_015734997.2;Note=The sequence of the model RefSeq transcript was modified relative to this genomic sequence to represent the inferred CDS: added 3467 bases not found in genome assembly;Parent=rna-XM_015734997.2
NW_014332941.1	Gnomon	exon	365263	365387	.	-	.	ID=exon-XM_015734997.2-5;Dbxref=GeneID:107265496%2CGenbank:XM_015734997.2;Note=The sequence of the model RefSeq transcript was modified relative to this genomic sequence to represent the inferred CDS: added 3467 bases not found in genome assembly;Parent=rna-XM_015734997.2
NW_014332941.1	Gnomon	exon	217633	218385	.	+	.	ID=exon-XM_015734903.2-11;Dbxref=GeneID:107265444%2CGenbank:XM_015734903.2;Parent=rna-XM_015734903.2
NW_014332941.1	Gnomon	exon	213458	217404	.	+	.	ID=exon-XM_015734903.2-10;Dbxref=GeneID:107265444%2CGenbank:XM_015734903.2;Parent=rna-XM_015734903.2
NW_014332941.1	Gnomon	CDS	341600	341901	.	+	0	Name=XP_024938524.1;ID=cds-XP_024938524.1;Dbxref=GeneID:107265489%2CGenbank:XP_024938524.1;Parent=rna-XM_025082756.1
NW_014332941.1	Gnomon	CDS	342954	343262	.	+	0	Name=XP_024938524.1;ID=cds-XP_024938524.1;Dbxref=GeneID:107265489%2CGenbank:XP_024938524.1;Parent=rna-XM_025082756.1
NW_014332941.1	Gnomon	CDS	343415	343689	.	+	0	Name=XP_024938524.1;ID=cds-XP_024938524.1;Dbxref=GeneID:107265489%2CGenbank:XP_024938524.1;Parent=rna-XM_025082756.1
NW_014332941.1	Gnomon	CDS	343770	343933	.	+	0	Name=XP_024938524.1;ID=cds-XP_024938524.1;Dbxref=GeneID:107265489%2CGenbank:XP_024938524.1;Parent=rna-XM_025082756.1
NW_014332941.1	Gnomon	CDS	344024	344227	.	+	0	Name=XP_024938524.1;ID=cds-XP_024938524.1;Dbxref=GeneID:107265489%2CGenbank:XP_024938524.1;Parent=rna-XM_025082756.1
NW_014332941.1	Gnomon	mRNA	207774	208973	.	-	.	Name=XM_015734921.2;ID=rna-XM_015734921.2;Dbxref=GeneID:107265453%2CGenbank:XM_015734921.2;Parent=gene-LOC107265453
NW_014332941.1	Gnomon	CDS	63267	63610	.	-	0	Name=XP_024938526.1;ID=cds-XP_024938526.1;Dbxref=GeneID:107265503%2CGenbank:XP_024938526.1;Parent=rna-XM_025082758.1
NW_014332941.1	Gnomon	CDS	62444	63181	.	-	0	Name=XP_024938526.1;ID=cds-XP_024938526.1;Dbxref=GeneID:107265503%2CGenbank:XP_024938526.1;Parent=rna-XM_025082758.1
NW_014332941.1	Gnomon	CDS	62099	62375	.	-	0	Name=XP_024938526.1;ID=cds-XP_024938526.1;Dbxref=GeneID:107265503%2CGenbank:XP_024938526.1;Parent=rna-XM_025082758.1
NW_014332941.1	Gnomon	transcript	151090	153744	.	-	.	Name=XR_003059090.1;ID=rna-XR_003059090.1;Dbxref=GeneID:107265493%2CGenbank:XR_003059090.1;Parent=gene-LOC107265493
NW_014332941.1	Gnomon	CDS	267788	268134	.	+	0	Name=XP_015590443.1;ID=cds-XP_015590443.1;Dbxref=GeneID:107265475%2CGenbank:XP_015590443.1;Parent=rna-XM_015734957.2
NW_014332941.1	Gnomon	CDS	268211	268376	.	+	0	Name=XP_015590443.1;ID=cds-XP_015590443.1;Dbxref=GeneID:107265475%2CGenbank:XP_015590443.1;Parent=rna-XM_015734957.2
NW_014332941.1	Gnomon	CDS	15026	15028	.	+	0	Name=XP_015590456.1;ID=cds-XP_015590456.1;Dbxref=GeneID:107265484%2CGenbank:XP_015590456.1;Parent=rna-XM_015734970.2
NW_014332941.1	Gnomon	CDS	15225	15255	.	+	0	Name=XP_015590456.1;ID=cds-XP_015590456.1;Dbxref=GeneID:107265484%2CGenbank:XP_015590456.1;Parent=rna-XM_015734970.2
NW_014332941.1	Gnomon	CDS	15358	15489	.	+	0	Name=XP_015590456.1;ID=cds-XP_015590456.1;Dbxref=GeneID:107265484%2CGenbank:XP_015590456.1;Parent=rna-XM_015734970.2
NW_014332941.1	Gnomon	CDS	15569	15751	.	+	0	Name=XP_015590456.1;ID=cds-XP_015590456.1;Dbxref=GeneID:107265484%2CGenbank:XP_015590456.1;Parent=rna-XM_015734970.2
NW_014332941.1	Gnomon	CDS	15824	15924	.	+	0	Name=XP_015590456.1;ID=cds-XP_015590456.1;Dbxref=GeneID:107265484%2CGenbank:XP_015590456.1;Parent=rna-XM_015734970.2
NW_014332941.1	Gnomon	exon	320458	324356	.	+	.	ID=exon-XM_025082722.1-9;Dbxref=GeneID:107265464%2CGenbank:XM_025082722.1;Parent=rna-XM_025082722.1
NW_014332941.1	Gnomon	mRNA	183316	190386	.	-	.	Name=XM_025082717.1;ID=rna-XM_025082717.1;Dbxref=GeneID:107265440%2CGenbank:XM_025082717.1;Parent=gene-LOC107265440
NW_014332941.1	Gnomon	exon	36075	36191	.	-	.	ID=exon-XM_015734962.2-1;Dbxref=GeneID:107265477%2CGenbank:XM_015734962.2;Parent=rna-XM_015734962.2
NW_014332941.1	Gnomon	exon	35734	35995	.	-	.	ID=exon-XM_015734962.2-2;Dbxref=GeneID:107265477%2CGenbank:XM_015734962.2;Parent=rna-XM_015734962.2
NW_014332941.1	Gnomon	exon	34899	35087	.	-	.	ID=exon-XM_015734962.2-5;Dbxref=GeneID:107265477%2CGenbank:XM_015734962.2;Parent=rna-XM_015734962.2
NW_014332941.1	Gnomon	exon	34642	34832	.	-	.	ID=exon-XM_015734962.2-6;Dbxref=GeneID:107265477%2CGenbank:XM_015734962.2;Parent=rna-XM_015734962.2
NW_014332941.1	Gnomon	exon	35475	35623	.	-	.	ID=exon-XM_015734962.2-3;Dbxref=GeneID:107265477%2CGenbank:XM_015734962.2;Parent=rna-XM_015734962.2
NW_014332941.1	Gnomon	exon	35173	35394	.	-	.	ID=exon-XM_015734962.2-4;Dbxref=GeneID:107265477%2CGenbank:XM_015734962.2;Parent=rna-XM_015734962.2
NW_014332941.1	Gnomon	exon	33555	33742	.	-	.	ID=exon-XM_015734962.2-9;Dbxref=GeneID:107265477%2CGenbank:XM_015734962.2;Parent=rna-XM_015734962.2
NW_014332941.1	Gnomon	exon	34294	34557	.	-	.	ID=exon-XM_015734962.2-7;Dbxref=GeneID:107265477%2CGenbank:XM_015734962.2;Parent=rna-XM_015734962.2
NW_014332941.1	Gnomon	exon	33824	34211	.	-	.	ID=exon-XM_015734962.2-8;Dbxref=GeneID:107265477%2CGenbank:XM_015734962.2;Parent=rna-XM_015734962.2
NW_014332941.1	Gnomon	mRNA	251327	254486	.	+	.	Name=XM_015734948.2;ID=rna-XM_015734948.2;Dbxref=GeneID:107265468%2CGenbank:XM_015734948.2;Parent=gene-LOC107265468
NW_014332941.1	Gnomon	exon	226955	227106	.	+	.	ID=exon-XM_025082739.1-2;Dbxref=GeneID:107265450%2CGenbank:XM_025082739.1;Parent=rna-XM_025082739.1
NW_014332941.1	Gnomon	exon	220207	221030	.	+	.	ID=exon-XM_025082739.1-1;Dbxref=GeneID:107265450%2CGenbank:XM_025082739.1;Parent=rna-XM_025082739.1
NW_014332941.1	Gnomon	exon	140895	142367	.	-	.	ID=exon-XM_025082763.1-3;Dbxref=GeneID:107265493%2CGenbank:XM_025082763.1;Parent=rna-XM_025082763.1
NW_014332941.1	Gnomon	exon	152089	152178	.	-	.	ID=exon-XM_025082763.1-2;Dbxref=GeneID:107265493%2CGenbank:XM_025082763.1;Parent=rna-XM_025082763.1
NW_014332941.1	Gnomon	exon	156444	158878	.	-	.	ID=exon-XM_025082763.1-1;Dbxref=GeneID:107265493%2CGenbank:XM_025082763.1;Parent=rna-XM_025082763.1
NW_014332941.1	Gnomon	exon	87943	89103	.	-	.	ID=exon-XM_025082763.1-5;Dbxref=GeneID:107265493%2CGenbank:XM_025082763.1;Parent=rna-XM_025082763.1
NW_014332941.1	Gnomon	exon	99530	99614	.	-	.	ID=exon-XM_025082763.1-4;Dbxref=GeneID:107265493%2CGenbank:XM_025082763.1;Parent=rna-XM_025082763.1
NW_014332941.1	Gnomon	exon	229117	229747	.	+	.	ID=exon-XM_025082739.1-7;Dbxref=GeneID:107265450%2CGenbank:XM_025082739.1;Parent=rna-XM_025082739.1
NW_014332941.1	Gnomon	exon	227606	227676	.	+	.	ID=exon-XM_025082739.1-4;Dbxref=GeneID:107265450%2CGenbank:XM_025082739.1;Parent=rna-XM_025082739.1
NW_014332941.1	Gnomon	exon	227183	227427	.	+	.	ID=exon-XM_025082739.1-3;Dbxref=GeneID:107265450%2CGenbank:XM_025082739.1;Parent=rna-XM_025082739.1
NW_014332941.1	Gnomon	exon	228112	228218	.	+	.	ID=exon-XM_025082739.1-6;Dbxref=GeneID:107265450%2CGenbank:XM_025082739.1;Parent=rna-XM_025082739.1
NW_014332941.1	Gnomon	exon	227788	228006	.	+	.	ID=exon-XM_025082739.1-5;Dbxref=GeneID:107265450%2CGenbank:XM_025082739.1;Parent=rna-XM_025082739.1
NW_014332941.1	Gnomon	exon	90929	91053	.	-	.	ID=exon-XR_003059082.1-3;Dbxref=GeneID:107265493%2CGenbank:XR_003059082.1;Parent=rna-XR_003059082.1
NW_014332941.1	Gnomon	exon	92076	93847	.	-	.	ID=exon-XR_003059082.1-1;Dbxref=GeneID:107265493%2CGenbank:XR_003059082.1;Parent=rna-XR_003059082.1
NW_014332941.1	Gnomon	exon	91691	91985	.	-	.	ID=exon-XR_003059082.1-2;Dbxref=GeneID:107265493%2CGenbank:XR_003059082.1;Parent=rna-XR_003059082.1
NW_014332941.1	Gnomon	CDS	63778	63844	.	-	0	Name=XP_024938525.1;ID=cds-XP_024938525.1;Dbxref=GeneID:107265503%2CGenbank:XP_024938525.1;Parent=rna-XM_025082757.1
NW_014332941.1	Gnomon	CDS	63267	63612	.	-	0	Name=XP_024938525.1;ID=cds-XP_024938525.1;Dbxref=GeneID:107265503%2CGenbank:XP_024938525.1;Parent=rna-XM_025082757.1
NW_014332941.1	Gnomon	CDS	62444	63181	.	-	0	Name=XP_024938525.1;ID=cds-XP_024938525.1;Dbxref=GeneID:107265503%2CGenbank:XP_024938525.1;Parent=rna-XM_025082757.1
NW_014332941.1	Gnomon	CDS	62099	62375	.	-	0	Name=XP_024938525.1;ID=cds-XP_024938525.1;Dbxref=GeneID:107265503%2CGenbank:XP_024938525.1;Parent=rna-XM_025082757.1
NW_014332941.1	Gnomon	mRNA	207774	208736	.	-	.	Name=XM_015734922.2;ID=rna-XM_015734922.2;Dbxref=GeneID:107265453%2CGenbank:XM_015734922.2;Parent=gene-LOC107265453
NW_014332941.1	Gnomon	CDS	225648	225675	.	+	0	Name=XP_024938512.1;ID=cds-XP_024938512.1;Dbxref=GeneID:107265450%2CGenbank:XP_024938512.1;Parent=rna-XM_025082744.1
NW_014332941.1	Gnomon	CDS	227200	227427	.	+	0	Name=XP_024938512.1;ID=cds-XP_024938512.1;Dbxref=GeneID:107265450%2CGenbank:XP_024938512.1;Parent=rna-XM_025082744.1
NW_014332941.1	Gnomon	CDS	227606	227676	.	+	0	Name=XP_024938512.1;ID=cds-XP_024938512.1;Dbxref=GeneID:107265450%2CGenbank:XP_024938512.1;Parent=rna-XM_025082744.1
NW_014332941.1	Gnomon	CDS	227788	228006	.	+	0	Name=XP_024938512.1;ID=cds-XP_024938512.1;Dbxref=GeneID:107265450%2CGenbank:XP_024938512.1;Parent=rna-XM_025082744.1
NW_014332941.1	Gnomon	CDS	228112	228218	.	+	0	Name=XP_024938512.1;ID=cds-XP_024938512.1;Dbxref=GeneID:107265450%2CGenbank:XP_024938512.1;Parent=rna-XM_025082744.1
NW_014332941.1	Gnomon	CDS	229117	229126	.	+	0	Name=XP_024938512.1;ID=cds-XP_024938512.1;Dbxref=GeneID:107265450%2CGenbank:XP_024938512.1;Parent=rna-XM_025082744.1
NW_014332941.1	Gnomon	exon	319972	320020	.	+	.	ID=exon-XM_025082722.1-7;Dbxref=GeneID:107265464%2CGenbank:XM_025082722.1;Parent=rna-XM_025082722.1
NW_014332941.1	Gnomon	exon	320104	320362	.	+	.	ID=exon-XM_025082722.1-8;Dbxref=GeneID:107265464%2CGenbank:XM_025082722.1;Parent=rna-XM_025082722.1
NW_014332941.1	Gnomon	exon	319286	319591	.	+	.	ID=exon-XM_025082722.1-5;Dbxref=GeneID:107265464%2CGenbank:XM_025082722.1;Parent=rna-XM_025082722.1
NW_014332941.1	Gnomon	exon	319803	319886	.	+	.	ID=exon-XM_025082722.1-6;Dbxref=GeneID:107265464%2CGenbank:XM_025082722.1;Parent=rna-XM_025082722.1
NW_014332941.1	Gnomon	exon	308785	309056	.	+	.	ID=exon-XM_025082722.1-3;Dbxref=GeneID:107265464%2CGenbank:XM_025082722.1;Parent=rna-XM_025082722.1
NW_014332941.1	Gnomon	exon	315682	315831	.	+	.	ID=exon-XM_025082722.1-4;Dbxref=GeneID:107265464%2CGenbank:XM_025082722.1;Parent=rna-XM_025082722.1
NW_014332941.1	Gnomon	exon	292352	292473	.	+	.	ID=exon-XM_025082722.1-1;Dbxref=GeneID:107265464%2CGenbank:XM_025082722.1;Parent=rna-XM_025082722.1
NW_014332941.1	Gnomon	exon	308156	308387	.	+	.	ID=exon-XM_025082722.1-2;Dbxref=GeneID:107265464%2CGenbank:XM_025082722.1;Parent=rna-XM_025082722.1
NW_014332941.1	Gnomon	exon	173828	174216	.	+	.	ID=exon-XR_003059076.1-6;Dbxref=GeneID:107265460%2CGenbank:XR_003059076.1;Parent=rna-XR_003059076.1
NW_014332941.1	Gnomon	exon	171947	172339	.	+	.	ID=exon-XR_003059076.1-1;Dbxref=GeneID:107265460%2CGenbank:XR_003059076.1;Parent=rna-XR_003059076.1
NW_014332941.1	Gnomon	exon	173204	173575	.	+	.	ID=exon-XR_003059076.1-4;Dbxref=GeneID:107265460%2CGenbank:XR_003059076.1;Parent=rna-XR_003059076.1
NW_014332941.1	Gnomon	exon	173661	173754	.	+	.	ID=exon-XR_003059076.1-5;Dbxref=GeneID:107265460%2CGenbank:XR_003059076.1;Parent=rna-XR_003059076.1
NW_014332941.1	Gnomon	exon	172518	172645	.	+	.	ID=exon-XR_003059076.1-2;Dbxref=GeneID:107265460%2CGenbank:XR_003059076.1;Parent=rna-XR_003059076.1
NW_014332941.1	Gnomon	exon	173114	173131	.	+	.	ID=exon-XR_003059076.1-3;Dbxref=GeneID:107265460%2CGenbank:XR_003059076.1;Parent=rna-XR_003059076.1
NW_014332941.1	Gnomon	transcript	90917	93850	.	-	.	Name=XR_003059084.1;ID=rna-XR_003059084.1;Dbxref=GeneID:107265493%2CGenbank:XR_003059084.1;Parent=gene-LOC107265493
NW_014332941.1	Gnomon	mRNA	169524	171864	.	-	.	Name=XM_015734927.2;ID=rna-XM_015734927.2;Dbxref=GeneID:107265457%2CGenbank:XM_015734927.2;Parent=gene-LOC107265457
NW_014332941.1	Gnomon	exon	19377	19593	.	-	.	ID=exon-XM_025082711.1-4;Dbxref=GeneID:107265478%2CGenbank:XM_025082711.1;Parent=rna-XM_025082711.1
NW_014332941.1	Gnomon	exon	21789	21972	.	-	.	ID=exon-XM_025082711.1-3;Dbxref=GeneID:107265478%2CGenbank:XM_025082711.1;Parent=rna-XM_025082711.1
NW_014332941.1	Gnomon	exon	22250	22404	.	-	.	ID=exon-XM_025082711.1-2;Dbxref=GeneID:107265478%2CGenbank:XM_025082711.1;Parent=rna-XM_025082711.1
NW_014332941.1	Gnomon	exon	23203	23608	.	-	.	ID=exon-XM_025082711.1-1;Dbxref=GeneID:107265478%2CGenbank:XM_025082711.1;Parent=rna-XM_025082711.1
NW_014332941.1	Gnomon	exon	14203	14743	.	-	.	ID=exon-XM_025082711.1-8;Dbxref=GeneID:107265478%2CGenbank:XM_025082711.1;Parent=rna-XM_025082711.1
NW_014332941.1	Gnomon	exon	16704	17443	.	-	.	ID=exon-XM_025082711.1-7;Dbxref=GeneID:107265478%2CGenbank:XM_025082711.1;Parent=rna-XM_025082711.1
NW_014332941.1	Gnomon	exon	17528	17878	.	-	.	ID=exon-XM_025082711.1-6;Dbxref=GeneID:107265478%2CGenbank:XM_025082711.1;Parent=rna-XM_025082711.1
NW_014332941.1	Gnomon	exon	18460	18594	.	-	.	ID=exon-XM_025082711.1-5;Dbxref=GeneID:107265478%2CGenbank:XM_025082711.1;Parent=rna-XM_025082711.1
NW_014332941.1	Gnomon	exon	10232	10366	.	-	.	ID=exon-XM_025082711.1-9;Dbxref=GeneID:107265478%2CGenbank:XM_025082711.1;Parent=rna-XM_025082711.1
NW_014332941.1	Gnomon	mRNA	240036	242457	.	-	.	Name=XM_015735000.2;ID=rna-XM_015735000.2;Dbxref=GeneID:107265497%2CGenbank:XM_015735000.2;Parent=gene-LOC107265497
NW_014332941.1	Gnomon	CDS	36075	36083	.	-	0	Name=XP_015590448.1;ID=cds-XP_015590448.1;Dbxref=GeneID:107265477%2CGenbank:XP_015590448.1;Parent=rna-XM_015734962.2
NW_014332941.1	Gnomon	CDS	35734	35995	.	-	0	Name=XP_015590448.1;ID=cds-XP_015590448.1;Dbxref=GeneID:107265477%2CGenbank:XP_015590448.1;Parent=rna-XM_015734962.2
NW_014332941.1	Gnomon	CDS	35475	35623	.	-	0	Name=XP_015590448.1;ID=cds-XP_015590448.1;Dbxref=GeneID:107265477%2CGenbank:XP_015590448.1;Parent=rna-XM_015734962.2
NW_014332941.1	Gnomon	CDS	35173	35394	.	-	0	Name=XP_015590448.1;ID=cds-XP_015590448.1;Dbxref=GeneID:107265477%2CGenbank:XP_015590448.1;Parent=rna-XM_015734962.2
NW_014332941.1	Gnomon	CDS	34899	35087	.	-	0	Name=XP_015590448.1;ID=cds-XP_015590448.1;Dbxref=GeneID:107265477%2CGenbank:XP_015590448.1;Parent=rna-XM_015734962.2
NW_014332941.1	Gnomon	CDS	34642	34832	.	-	0	Name=XP_015590448.1;ID=cds-XP_015590448.1;Dbxref=GeneID:107265477%2CGenbank:XP_015590448.1;Parent=rna-XM_015734962.2
NW_014332941.1	Gnomon	CDS	34294	34557	.	-	0	Name=XP_015590448.1;ID=cds-XP_015590448.1;Dbxref=GeneID:107265477%2CGenbank:XP_015590448.1;Parent=rna-XM_015734962.2
NW_014332941.1	Gnomon	CDS	33824	34211	.	-	0	Name=XP_015590448.1;ID=cds-XP_015590448.1;Dbxref=GeneID:107265477%2CGenbank:XP_015590448.1;Parent=rna-XM_015734962.2
NW_014332941.1	Gnomon	CDS	33555	33742	.	-	0	Name=XP_015590448.1;ID=cds-XP_015590448.1;Dbxref=GeneID:107265477%2CGenbank:XP_015590448.1;Parent=rna-XM_015734962.2
NW_014332941.1	Gnomon	CDS	33373	33475	.	-	0	Name=XP_015590448.1;ID=cds-XP_015590448.1;Dbxref=GeneID:107265477%2CGenbank:XP_015590448.1;Parent=rna-XM_015734962.2
NW_014332941.1	Gnomon	CDS	32503	32610	.	-	0	Name=XP_015590448.1;ID=cds-XP_015590448.1;Dbxref=GeneID:107265477%2CGenbank:XP_015590448.1;Parent=rna-XM_015734962.2
NW_014332941.1	cmsearch	snoRNA	29443	29514	.	-	.	Name=XR_003059097.1;ID=rna-XR_003059097.1;Dbxref=GeneID:112494020%2CRFAM:RF00093%2CGenbank:XR_003059097.1;Parent=gene-LOC112494020
NW_014332941.1	Gnomon	CDS	341600	341937	.	+	0	Name=XP_024938522.1;ID=cds-XP_024938522.1;Dbxref=GeneID:107265489%2CGenbank:XP_024938522.1;Parent=rna-XM_025082754.1
NW_014332941.1	Gnomon	CDS	342954	343262	.	+	0	Name=XP_024938522.1;ID=cds-XP_024938522.1;Dbxref=GeneID:107265489%2CGenbank:XP_024938522.1;Parent=rna-XM_025082754.1
NW_014332941.1	Gnomon	CDS	343415	343689	.	+	0	Name=XP_024938522.1;ID=cds-XP_024938522.1;Dbxref=GeneID:107265489%2CGenbank:XP_024938522.1;Parent=rna-XM_025082754.1
NW_014332941.1	Gnomon	CDS	343770	343933	.	+	0	Name=XP_024938522.1;ID=cds-XP_024938522.1;Dbxref=GeneID:107265489%2CGenbank:XP_024938522.1;Parent=rna-XM_025082754.1
NW_014332941.1	Gnomon	CDS	344024	344227	.	+	0	Name=XP_024938522.1;ID=cds-XP_024938522.1;Dbxref=GeneID:107265489%2CGenbank:XP_024938522.1;Parent=rna-XM_025082754.1
NW_014332941.1	Gnomon	exon	63688	63710	.	-	.	ID=exon-XM_025082758.1-1;Dbxref=GeneID:107265503%2CGenbank:XM_025082758.1;Parent=rna-XM_025082758.1
NW_014332941.1	Gnomon	exon	62444	63181	.	-	.	ID=exon-XM_025082758.1-3;Dbxref=GeneID:107265503%2CGenbank:XM_025082758.1;Parent=rna-XM_025082758.1
NW_014332941.1	Gnomon	exon	63267	63612	.	-	.	ID=exon-XM_025082758.1-2;Dbxref=GeneID:107265503%2CGenbank:XM_025082758.1;Parent=rna-XM_025082758.1
NW_014332941.1	Gnomon	exon	61916	62375	.	-	.	ID=exon-XM_025082758.1-4;Dbxref=GeneID:107265503%2CGenbank:XM_025082758.1;Parent=rna-XM_025082758.1
NW_014332941.1	Gnomon	exon	189832	190386	.	-	.	ID=exon-XM_015734897.2-1;Dbxref=GeneID:107265440%2CGenbank:XM_015734897.2;Parent=rna-XM_015734897.2
NW_014332941.1	Gnomon	exon	188738	189106	.	-	.	ID=exon-XM_015734897.2-3;Dbxref=GeneID:107265440%2CGenbank:XM_015734897.2;Parent=rna-XM_015734897.2
NW_014332941.1	Gnomon	exon	189186	189759	.	-	.	ID=exon-XM_015734897.2-2;Dbxref=GeneID:107265440%2CGenbank:XM_015734897.2;Parent=rna-XM_015734897.2
NW_014332941.1	Gnomon	exon	188254	188479	.	-	.	ID=exon-XM_015734897.2-5;Dbxref=GeneID:107265440%2CGenbank:XM_015734897.2;Parent=rna-XM_015734897.2
NW_014332941.1	Gnomon	exon	188537	188658	.	-	.	ID=exon-XM_015734897.2-4;Dbxref=GeneID:107265440%2CGenbank:XM_015734897.2;Parent=rna-XM_015734897.2
NW_014332941.1	Gnomon	exon	187707	187976	.	-	.	ID=exon-XM_015734897.2-7;Dbxref=GeneID:107265440%2CGenbank:XM_015734897.2;Parent=rna-XM_015734897.2
NW_014332941.1	Gnomon	exon	188060	188194	.	-	.	ID=exon-XM_015734897.2-6;Dbxref=GeneID:107265440%2CGenbank:XM_015734897.2;Parent=rna-XM_015734897.2
NW_014332941.1	Gnomon	exon	186846	187139	.	-	.	ID=exon-XM_015734897.2-9;Dbxref=GeneID:107265440%2CGenbank:XM_015734897.2;Parent=rna-XM_015734897.2
NW_014332941.1	Gnomon	exon	187367	187625	.	-	.	ID=exon-XM_015734897.2-8;Dbxref=GeneID:107265440%2CGenbank:XM_015734897.2;Parent=rna-XM_015734897.2
NW_014332941.1	Gnomon	exon	365263	365387	.	-	.	ID=exon-XM_015734998.2-5;Dbxref=GeneID:107265496%2CGenbank:XM_015734998.2;Note=The sequence of the model RefSeq transcript was modified relative to this genomic sequence to represent the inferred CDS: added 3467 bases not found in genome assembly;Parent=rna-XM_015734998.2
NW_014332941.1	Gnomon	exon	366152	366275	.	-	.	ID=exon-XM_015734998.2-4;Dbxref=GeneID:107265496%2CGenbank:XM_015734998.2;Note=The sequence of the model RefSeq transcript was modified relative to this genomic sequence to represent the inferred CDS: added 3467 bases not found in genome assembly;Parent=rna-XM_015734998.2
NW_014332941.1	Gnomon	exon	364707	364846	.	-	.	ID=exon-XM_015734998.2-7;Dbxref=GeneID:107265496%2CGenbank:XM_015734998.2;Note=The sequence of the model RefSeq transcript was modified relative to this genomic sequence to represent the inferred CDS: added 3467 bases not found in genome assembly;Parent=rna-XM_015734998.2
NW_014332941.1	Gnomon	exon	364922	365164	.	-	.	ID=exon-XM_015734998.2-6;Dbxref=GeneID:107265496%2CGenbank:XM_015734998.2;Note=The sequence of the model RefSeq transcript was modified relative to this genomic sequence to represent the inferred CDS: added 3467 bases not found in genome assembly;Parent=rna-XM_015734998.2
NW_014332941.1	Gnomon	exon	367698	367800	.	-	.	ID=exon-XM_015734998.2-1;Dbxref=GeneID:107265496%2CGenbank:XM_015734998.2;Note=The sequence of the model RefSeq transcript was modified relative to this genomic sequence to represent the inferred CDS: added 3467 bases not found in genome assembly;Parent=rna-XM_015734998.2
NW_014332941.1	Gnomon	exon	366493	366705	.	-	.	ID=exon-XM_015734998.2-3;Dbxref=GeneID:107265496%2CGenbank:XM_015734998.2;Note=The sequence of the model RefSeq transcript was modified relative to this genomic sequence to represent the inferred CDS: added 3467 bases not found in genome assembly;Parent=rna-XM_015734998.2
NW_014332941.1	Gnomon	exon	366862	367034	.	-	.	ID=exon-XM_015734998.2-2;Dbxref=GeneID:107265496%2CGenbank:XM_015734998.2;Note=The sequence of the model RefSeq transcript was modified relative to this genomic sequence to represent the inferred CDS: added 3467 bases not found in genome assembly;Parent=rna-XM_015734998.2
NW_014332941.1	Gnomon	exon	171490	171547	.	-	.	ID=exon-XM_015734927.2-3;Dbxref=GeneID:107265457%2CGenbank:XM_015734927.2;Parent=rna-XM_015734927.2
NW_014332941.1	Gnomon	exon	171623	171718	.	-	.	ID=exon-XM_015734927.2-2;Dbxref=GeneID:107265457%2CGenbank:XM_015734927.2;Parent=rna-XM_015734927.2
NW_014332941.1	Gnomon	exon	171089	171153	.	-	.	ID=exon-XM_015734927.2-5;Dbxref=GeneID:107265457%2CGenbank:XM_015734927.2;Parent=rna-XM_015734927.2
NW_014332941.1	Gnomon	exon	171228	171422	.	-	.	ID=exon-XM_015734927.2-4;Dbxref=GeneID:107265457%2CGenbank:XM_015734927.2;Parent=rna-XM_015734927.2
NW_014332941.1	Gnomon	exon	171781	171864	.	-	.	ID=exon-XM_015734927.2-1;Dbxref=GeneID:107265457%2CGenbank:XM_015734927.2;Parent=rna-XM_015734927.2
NW_014332941.1	Gnomon	exon	169838	170819	.	-	.	ID=exon-XM_015734927.2-7;Dbxref=GeneID:107265457%2CGenbank:XM_015734927.2;Parent=rna-XM_015734927.2
NW_014332941.1	Gnomon	exon	170944	171000	.	-	.	ID=exon-XM_015734927.2-6;Dbxref=GeneID:107265457%2CGenbank:XM_015734927.2;Parent=rna-XM_015734927.2
NW_014332941.1	Gnomon	exon	169524	169539	.	-	.	ID=exon-XM_015734927.2-9;Dbxref=GeneID:107265457%2CGenbank:XM_015734927.2;Parent=rna-XM_015734927.2
NW_014332941.1	Gnomon	exon	169691	169763	.	-	.	ID=exon-XM_015734927.2-8;Dbxref=GeneID:107265457%2CGenbank:XM_015734927.2;Parent=rna-XM_015734927.2
NW_014332941.1	Gnomon	lnc_RNA	64919	66034	.	+	.	Name=XR_003059096.1;ID=rna-XR_003059096.1;Dbxref=GeneID:112494019%2CGenbank:XR_003059096.1;Parent=gene-LOC112494019
NW_014332941.1	Gnomon	mRNA	173560	174648	.	-	.	Name=XM_015734928.2;ID=rna-XM_015734928.2;Dbxref=GeneID:107265458%2CGenbank:XM_015734928.2;Parent=gene-LOC107265458
NW_014332941.1	Gnomon	exon	176135	177498	.	+	.	ID=exon-XM_015734909.2-2;Dbxref=GeneID:107265446%2CGenbank:XM_015734909.2;Parent=rna-XM_015734909.2
NW_014332941.1	Gnomon	exon	177575	177636	.	+	.	ID=exon-XM_015734909.2-3;Dbxref=GeneID:107265446%2CGenbank:XM_015734909.2;Parent=rna-XM_015734909.2
NW_014332941.1	Gnomon	exon	177718	177778	.	+	.	ID=exon-XM_015734909.2-4;Dbxref=GeneID:107265446%2CGenbank:XM_015734909.2;Parent=rna-XM_015734909.2
NW_014332941.1	Gnomon	exon	178085	178915	.	+	.	ID=exon-XM_015734909.2-5;Dbxref=GeneID:107265446%2CGenbank:XM_015734909.2;Parent=rna-XM_015734909.2
NW_014332941.1	Gnomon	exon	179044	179429	.	+	.	ID=exon-XM_015734909.2-6;Dbxref=GeneID:107265446%2CGenbank:XM_015734909.2;Parent=rna-XM_015734909.2
NW_014332941.1	Gnomon	exon	179516	179810	.	+	.	ID=exon-XM_015734909.2-7;Dbxref=GeneID:107265446%2CGenbank:XM_015734909.2;Parent=rna-XM_015734909.2
NW_014332941.1	Gnomon	exon	179883	180073	.	+	.	ID=exon-XM_015734909.2-8;Dbxref=GeneID:107265446%2CGenbank:XM_015734909.2;Parent=rna-XM_015734909.2
NW_014332941.1	Gnomon	exon	180214	182473	.	+	.	ID=exon-XM_015734909.2-9;Dbxref=GeneID:107265446%2CGenbank:XM_015734909.2;Parent=rna-XM_015734909.2
NW_014332941.1	Gnomon	exon	175915	176048	.	+	.	ID=exon-XM_015734909.2-1;Dbxref=GeneID:107265446%2CGenbank:XM_015734909.2;Parent=rna-XM_015734909.2
NW_014332941.1	Gnomon	transcript	90917	93847	.	-	.	Name=XR_003059083.1;ID=rna-XR_003059083.1;Dbxref=GeneID:107265493%2CGenbank:XR_003059083.1;Parent=gene-LOC107265493
NW_014332941.1	Gnomon	CDS	169838	169894	.	-	0	Name=XP_015590410.1;ID=cds-XP_015590410.1;Dbxref=GeneID:107265457%2CGenbank:XP_015590410.1;Parent=rna-XM_015734924.2
NW_014332941.1	Gnomon	CDS	169691	169763	.	-	0	Name=XP_015590410.1;ID=cds-XP_015590410.1;Dbxref=GeneID:107265457%2CGenbank:XP_015590410.1;Parent=rna-XM_015734924.2
NW_014332941.1	Gnomon	CDS	169445	169539	.	-	0	Name=XP_015590410.1;ID=cds-XP_015590410.1;Dbxref=GeneID:107265457%2CGenbank:XP_015590410.1;Parent=rna-XM_015734924.2
NW_014332941.1	Gnomon	CDS	168561	168666	.	-	0	Name=XP_015590410.1;ID=cds-XP_015590410.1;Dbxref=GeneID:107265457%2CGenbank:XP_015590410.1;Parent=rna-XM_015734924.2
NW_014332941.1	Gnomon	CDS	168143	168207	.	-	0	Name=XP_015590410.1;ID=cds-XP_015590410.1;Dbxref=GeneID:107265457%2CGenbank:XP_015590410.1;Parent=rna-XM_015734924.2
NW_014332941.1	Gnomon	CDS	168039	168068	.	-	0	Name=XP_015590410.1;ID=cds-XP_015590410.1;Dbxref=GeneID:107265457%2CGenbank:XP_015590410.1;Parent=rna-XM_015734924.2
NW_014332941.1	Gnomon	exon	18460	18594	.	-	.	ID=exon-XM_015734963.2-6;Dbxref=GeneID:107265478%2CGenbank:XM_015734963.2;Parent=rna-XM_015734963.2
NW_014332941.1	Gnomon	exon	17528	17878	.	-	.	ID=exon-XM_015734963.2-7;Dbxref=GeneID:107265478%2CGenbank:XM_015734963.2;Parent=rna-XM_015734963.2
NW_014332941.1	Gnomon	exon	16704	17443	.	-	.	ID=exon-XM_015734963.2-8;Dbxref=GeneID:107265478%2CGenbank:XM_015734963.2;Parent=rna-XM_015734963.2
NW_014332941.1	Gnomon	exon	14203	14743	.	-	.	ID=exon-XM_015734963.2-9;Dbxref=GeneID:107265478%2CGenbank:XM_015734963.2;Parent=rna-XM_015734963.2
NW_014332941.1	Gnomon	exon	25398	25534	.	-	.	ID=exon-XM_015734963.2-1;Dbxref=GeneID:107265478%2CGenbank:XM_015734963.2;Parent=rna-XM_015734963.2
NW_014332941.1	Gnomon	exon	23203	23339	.	-	.	ID=exon-XM_015734963.2-2;Dbxref=GeneID:107265478%2CGenbank:XM_015734963.2;Parent=rna-XM_015734963.2
NW_014332941.1	Gnomon	exon	22250	22404	.	-	.	ID=exon-XM_015734963.2-3;Dbxref=GeneID:107265478%2CGenbank:XM_015734963.2;Parent=rna-XM_015734963.2
NW_014332941.1	Gnomon	exon	21789	21972	.	-	.	ID=exon-XM_015734963.2-4;Dbxref=GeneID:107265478%2CGenbank:XM_015734963.2;Parent=rna-XM_015734963.2
NW_014332941.1	Gnomon	exon	19377	19593	.	-	.	ID=exon-XM_015734963.2-5;Dbxref=GeneID:107265478%2CGenbank:XM_015734963.2;Parent=rna-XM_015734963.2
NW_014332941.1	Gnomon	CDS	269585	269754	.	-	0	Name=XP_015590436.1;ID=cds-XP_015590436.1;Dbxref=GeneID:107265470%2CGenbank:XP_015590436.1;Parent=rna-XM_015734950.2
NW_014332941.1	Gnomon	CDS	269234	269510	.	-	0	Name=XP_015590436.1;ID=cds-XP_015590436.1;Dbxref=GeneID:107265470%2CGenbank:XP_015590436.1;Parent=rna-XM_015734950.2
NW_014332941.1	Gnomon	CDS	268658	269158	.	-	0	Name=XP_015590436.1;ID=cds-XP_015590436.1;Dbxref=GeneID:107265470%2CGenbank:XP_015590436.1;Parent=rna-XM_015734950.2
NW_014332941.1	Gnomon	mRNA	240036	242457	.	-	.	Name=XM_015735001.2;ID=rna-XM_015735001.2;Dbxref=GeneID:107265497%2CGenbank:XM_015735001.2;Parent=gene-LOC107265497
NW_014332941.1	Gnomon	exon	87476	87616	.	+	.	ID=exon-XR_003059094.1-9;Dbxref=GeneID:107265495%2CGenbank:XR_003059094.1;Parent=rna-XR_003059094.1
NW_014332941.1	Gnomon	exon	87150	87391	.	+	.	ID=exon-XR_003059094.1-8;Dbxref=GeneID:107265495%2CGenbank:XR_003059094.1;Parent=rna-XR_003059094.1
NW_014332941.1	Gnomon	exon	86983	87060	.	+	.	ID=exon-XR_003059094.1-7;Dbxref=GeneID:107265495%2CGenbank:XR_003059094.1;Parent=rna-XR_003059094.1
NW_014332941.1	Gnomon	exon	86225	86327	.	+	.	ID=exon-XR_003059094.1-6;Dbxref=GeneID:107265495%2CGenbank:XR_003059094.1;Parent=rna-XR_003059094.1
NW_014332941.1	Gnomon	exon	84361	86052	.	+	.	ID=exon-XR_003059094.1-5;Dbxref=GeneID:107265495%2CGenbank:XR_003059094.1;Parent=rna-XR_003059094.1
NW_014332941.1	Gnomon	exon	84093	84279	.	+	.	ID=exon-XR_003059094.1-4;Dbxref=GeneID:107265495%2CGenbank:XR_003059094.1;Parent=rna-XR_003059094.1
NW_014332941.1	Gnomon	exon	83692	83996	.	+	.	ID=exon-XR_003059094.1-3;Dbxref=GeneID:107265495%2CGenbank:XR_003059094.1;Parent=rna-XR_003059094.1
NW_014332941.1	Gnomon	exon	83306	83616	.	+	.	ID=exon-XR_003059094.1-2;Dbxref=GeneID:107265495%2CGenbank:XR_003059094.1;Parent=rna-XR_003059094.1
NW_014332941.1	Gnomon	exon	82458	82738	.	+	.	ID=exon-XR_003059094.1-1;Dbxref=GeneID:107265495%2CGenbank:XR_003059094.1;Parent=rna-XR_003059094.1
NW_014332941.1	Gnomon	CDS	25398	25455	.	-	0	Name=XP_015590449.1;ID=cds-XP_015590449.1;Dbxref=GeneID:107265478%2CGenbank:XP_015590449.1;Parent=rna-XM_015734963.2
NW_014332941.1	Gnomon	CDS	23203	23339	.	-	0	Name=XP_015590449.1;ID=cds-XP_015590449.1;Dbxref=GeneID:107265478%2CGenbank:XP_015590449.1;Parent=rna-XM_015734963.2
NW_014332941.1	Gnomon	CDS	22250	22404	.	-	0	Name=XP_015590449.1;ID=cds-XP_015590449.1;Dbxref=GeneID:107265478%2CGenbank:XP_015590449.1;Parent=rna-XM_015734963.2
NW_014332941.1	Gnomon	CDS	21789	21972	.	-	0	Name=XP_015590449.1;ID=cds-XP_015590449.1;Dbxref=GeneID:107265478%2CGenbank:XP_015590449.1;Parent=rna-XM_015734963.2
NW_014332941.1	Gnomon	CDS	19377	19593	.	-	0	Name=XP_015590449.1;ID=cds-XP_015590449.1;Dbxref=GeneID:107265478%2CGenbank:XP_015590449.1;Parent=rna-XM_015734963.2
NW_014332941.1	Gnomon	CDS	18460	18594	.	-	0	Name=XP_015590449.1;ID=cds-XP_015590449.1;Dbxref=GeneID:107265478%2CGenbank:XP_015590449.1;Parent=rna-XM_015734963.2
NW_014332941.1	Gnomon	CDS	17528	17878	.	-	0	Name=XP_015590449.1;ID=cds-XP_015590449.1;Dbxref=GeneID:107265478%2CGenbank:XP_015590449.1;Parent=rna-XM_015734963.2
NW_014332941.1	Gnomon	CDS	17199	17443	.	-	0	Name=XP_015590449.1;ID=cds-XP_015590449.1;Dbxref=GeneID:107265478%2CGenbank:XP_015590449.1;Parent=rna-XM_015734963.2
NW_014332941.1	Gnomon	mRNA	209157	218385	.	+	.	Name=XM_015734902.2;ID=rna-XM_015734902.2;Dbxref=GeneID:107265444%2CGenbank:XM_015734902.2;Parent=gene-LOC107265444
NW_014332941.1	Gnomon	CDS	341600	341937	.	+	0	Name=XP_024938523.1;ID=cds-XP_024938523.1;Dbxref=GeneID:107265489%2CGenbank:XP_024938523.1;Parent=rna-XM_025082755.1
NW_014332941.1	Gnomon	CDS	342954	343262	.	+	0	Name=XP_024938523.1;ID=cds-XP_024938523.1;Dbxref=GeneID:107265489%2CGenbank:XP_024938523.1;Parent=rna-XM_025082755.1
NW_014332941.1	Gnomon	CDS	343415	343689	.	+	0	Name=XP_024938523.1;ID=cds-XP_024938523.1;Dbxref=GeneID:107265489%2CGenbank:XP_024938523.1;Parent=rna-XM_025082755.1
NW_014332941.1	Gnomon	CDS	343770	343933	.	+	0	Name=XP_024938523.1;ID=cds-XP_024938523.1;Dbxref=GeneID:107265489%2CGenbank:XP_024938523.1;Parent=rna-XM_025082755.1
NW_014332941.1	Gnomon	CDS	344024	344227	.	+	0	Name=XP_024938523.1;ID=cds-XP_024938523.1;Dbxref=GeneID:107265489%2CGenbank:XP_024938523.1;Parent=rna-XM_025082755.1
NW_014332941.1	Gnomon	exon	315682	315831	.	+	.	ID=exon-XM_025082723.1-4;Dbxref=GeneID:107265464%2CGenbank:XM_025082723.1;Parent=rna-XM_025082723.1
NW_014332941.1	Gnomon	exon	319286	319591	.	+	.	ID=exon-XM_025082723.1-5;Dbxref=GeneID:107265464%2CGenbank:XM_025082723.1;Parent=rna-XM_025082723.1
NW_014332941.1	Gnomon	exon	319803	319886	.	+	.	ID=exon-XM_025082723.1-6;Dbxref=GeneID:107265464%2CGenbank:XM_025082723.1;Parent=rna-XM_025082723.1
NW_014332941.1	Gnomon	exon	319972	320020	.	+	.	ID=exon-XM_025082723.1-7;Dbxref=GeneID:107265464%2CGenbank:XM_025082723.1;Parent=rna-XM_025082723.1
NW_014332941.1	Gnomon	exon	281943	281990	.	+	.	ID=exon-XM_025082723.1-1;Dbxref=GeneID:107265464%2CGenbank:XM_025082723.1;Parent=rna-XM_025082723.1
NW_014332941.1	Gnomon	exon	308156	308387	.	+	.	ID=exon-XM_025082723.1-2;Dbxref=GeneID:107265464%2CGenbank:XM_025082723.1;Parent=rna-XM_025082723.1
NW_014332941.1	Gnomon	exon	308785	309056	.	+	.	ID=exon-XM_025082723.1-3;Dbxref=GeneID:107265464%2CGenbank:XM_025082723.1;Parent=rna-XM_025082723.1
NW_014332941.1	Gnomon	CDS	220721	220889	.	+	0	Name=XP_024938510.1;ID=cds-XP_024938510.1;Dbxref=GeneID:107265450%2CGenbank:XP_024938510.1;Parent=rna-XM_025082742.1
NW_014332941.1	Gnomon	CDS	227200	227427	.	+	0	Name=XP_024938510.1;ID=cds-XP_024938510.1;Dbxref=GeneID:107265450%2CGenbank:XP_024938510.1;Parent=rna-XM_025082742.1
NW_014332941.1	Gnomon	CDS	227606	227676	.	+	0	Name=XP_024938510.1;ID=cds-XP_024938510.1;Dbxref=GeneID:107265450%2CGenbank:XP_024938510.1;Parent=rna-XM_025082742.1
NW_014332941.1	Gnomon	CDS	227788	228006	.	+	0	Name=XP_024938510.1;ID=cds-XP_024938510.1;Dbxref=GeneID:107265450%2CGenbank:XP_024938510.1;Parent=rna-XM_025082742.1
NW_014332941.1	Gnomon	CDS	228112	228218	.	+	0	Name=XP_024938510.1;ID=cds-XP_024938510.1;Dbxref=GeneID:107265450%2CGenbank:XP_024938510.1;Parent=rna-XM_025082742.1
NW_014332941.1	Gnomon	CDS	229117	229126	.	+	0	Name=XP_024938510.1;ID=cds-XP_024938510.1;Dbxref=GeneID:107265450%2CGenbank:XP_024938510.1;Parent=rna-XM_025082742.1
NW_014332941.1	Gnomon	exon	83306	83616	.	+	.	ID=exon-XM_025082764.1-2;Dbxref=GeneID:107265495%2CGenbank:XM_025082764.1;Parent=rna-XM_025082764.1
NW_014332941.1	Gnomon	exon	82459	82580	.	+	.	ID=exon-XM_025082764.1-1;Dbxref=GeneID:107265495%2CGenbank:XM_025082764.1;Parent=rna-XM_025082764.1
NW_014332941.1	Gnomon	exon	84093	84279	.	+	.	ID=exon-XM_025082764.1-4;Dbxref=GeneID:107265495%2CGenbank:XM_025082764.1;Parent=rna-XM_025082764.1
NW_014332941.1	Gnomon	exon	83692	83996	.	+	.	ID=exon-XM_025082764.1-3;Dbxref=GeneID:107265495%2CGenbank:XM_025082764.1;Parent=rna-XM_025082764.1
NW_014332941.1	Gnomon	exon	84361	85885	.	+	.	ID=exon-XM_025082764.1-5;Dbxref=GeneID:107265495%2CGenbank:XM_025082764.1;Parent=rna-XM_025082764.1
NW_014332941.1	Gnomon	exon	320104	320362	.	+	.	ID=exon-XM_025082723.1-8;Dbxref=GeneID:107265464%2CGenbank:XM_025082723.1;Parent=rna-XM_025082723.1
NW_014332941.1	Gnomon	exon	320458	324356	.	+	.	ID=exon-XM_025082723.1-9;Dbxref=GeneID:107265464%2CGenbank:XM_025082723.1;Parent=rna-XM_025082723.1
NW_014332941.1	Gnomon	exon	248688	248876	.	-	.	ID=exon-XM_015734933.2-5;Dbxref=GeneID:107265461%2CGenbank:XM_015734933.2;Parent=rna-XM_015734933.2
NW_014332941.1	Gnomon	exon	248480	248612	.	-	.	ID=exon-XM_015734933.2-6;Dbxref=GeneID:107265461%2CGenbank:XM_015734933.2;Parent=rna-XM_015734933.2
NW_014332941.1	Gnomon	exon	249293	249350	.	-	.	ID=exon-XM_015734933.2-3;Dbxref=GeneID:107265461%2CGenbank:XM_015734933.2;Parent=rna-XM_015734933.2
NW_014332941.1	Gnomon	exon	248952	249226	.	-	.	ID=exon-XM_015734933.2-4;Dbxref=GeneID:107265461%2CGenbank:XM_015734933.2;Parent=rna-XM_015734933.2
NW_014332941.1	Gnomon	exon	246427	246640	.	-	.	ID=exon-XM_015734933.2-9;Dbxref=GeneID:107265461%2CGenbank:XM_015734933.2;Parent=rna-XM_015734933.2
NW_014332941.1	Gnomon	exon	248221	248387	.	-	.	ID=exon-XM_015734933.2-7;Dbxref=GeneID:107265461%2CGenbank:XM_015734933.2;Parent=rna-XM_015734933.2
NW_014332941.1	Gnomon	exon	246708	248048	.	-	.	ID=exon-XM_015734933.2-8;Dbxref=GeneID:107265461%2CGenbank:XM_015734933.2;Parent=rna-XM_015734933.2
NW_014332941.1	Gnomon	exon	250883	250974	.	-	.	ID=exon-XM_015734933.2-1;Dbxref=GeneID:107265461%2CGenbank:XM_015734933.2;Parent=rna-XM_015734933.2
NW_014332941.1	Gnomon	exon	250270	250355	.	-	.	ID=exon-XM_015734933.2-2;Dbxref=GeneID:107265461%2CGenbank:XM_015734933.2;Parent=rna-XM_015734933.2
NW_014332941.1	Gnomon	mRNA	32064	38716	.	-	.	Name=XM_025082708.1;ID=rna-XM_025082708.1;Dbxref=GeneID:107265477%2CGenbank:XM_025082708.1;Parent=gene-LOC107265477
NW_014332941.1	Gnomon	lnc_RNA	158478	159257	.	+	.	Name=XR_003059095.1;ID=rna-XR_003059095.1;Dbxref=GeneID:112494018%2CGenbank:XR_003059095.1;Parent=gene-LOC112494018
NW_014332941.1	Gnomon	CDS	275106	275342	.	-	0	Name=XP_015590420.1;ID=cds-XP_015590420.1;Dbxref=GeneID:107265463%2CGenbank:XP_015590420.1;Parent=rna-XM_015734934.2
NW_014332941.1	Gnomon	CDS	274448	274633	.	-	0	Name=XP_015590420.1;ID=cds-XP_015590420.1;Dbxref=GeneID:107265463%2CGenbank:XP_015590420.1;Parent=rna-XM_015734934.2
NW_014332941.1	Gnomon	CDS	274238	274369	.	-	0	Name=XP_015590420.1;ID=cds-XP_015590420.1;Dbxref=GeneID:107265463%2CGenbank:XP_015590420.1;Parent=rna-XM_015734934.2
NW_014332941.1	Gnomon	CDS	273942	274125	.	-	0	Name=XP_015590420.1;ID=cds-XP_015590420.1;Dbxref=GeneID:107265463%2CGenbank:XP_015590420.1;Parent=rna-XM_015734934.2
NW_014332941.1	Gnomon	CDS	273664	273857	.	-	0	Name=XP_015590420.1;ID=cds-XP_015590420.1;Dbxref=GeneID:107265463%2CGenbank:XP_015590420.1;Parent=rna-XM_015734934.2
NW_014332941.1	Gnomon	CDS	273097	273588	.	-	0	Name=XP_015590420.1;ID=cds-XP_015590420.1;Dbxref=GeneID:107265463%2CGenbank:XP_015590420.1;Parent=rna-XM_015734934.2
NW_014332941.1	Gnomon	CDS	272896	273016	.	-	0	Name=XP_015590420.1;ID=cds-XP_015590420.1;Dbxref=GeneID:107265463%2CGenbank:XP_015590420.1;Parent=rna-XM_015734934.2
NW_014332941.1	Gnomon	CDS	272635	272808	.	-	0	Name=XP_015590420.1;ID=cds-XP_015590420.1;Dbxref=GeneID:107265463%2CGenbank:XP_015590420.1;Parent=rna-XM_015734934.2
NW_014332941.1	Gnomon	CDS	272114	272572	.	-	0	Name=XP_015590420.1;ID=cds-XP_015590420.1;Dbxref=GeneID:107265463%2CGenbank:XP_015590420.1;Parent=rna-XM_015734934.2
NW_014332941.1	Gnomon	CDS	271877	272049	.	-	0	Name=XP_015590420.1;ID=cds-XP_015590420.1;Dbxref=GeneID:107265463%2CGenbank:XP_015590420.1;Parent=rna-XM_015734934.2
NW_014332941.1	Gnomon	CDS	260448	260507	.	+	0	Name=XP_015590433.1;ID=cds-XP_015590433.1;Dbxref=GeneID:107265466%2CGenbank:XP_015590433.1;Parent=rna-XM_015734947.2
NW_014332941.1	Gnomon	CDS	260596	260798	.	+	0	Name=XP_015590433.1;ID=cds-XP_015590433.1;Dbxref=GeneID:107265466%2CGenbank:XP_015590433.1;Parent=rna-XM_015734947.2
NW_014332941.1	Gnomon	CDS	260884	261070	.	+	0	Name=XP_015590433.1;ID=cds-XP_015590433.1;Dbxref=GeneID:107265466%2CGenbank:XP_015590433.1;Parent=rna-XM_015734947.2
NW_014332941.1	Gnomon	CDS	261148	261429	.	+	0	Name=XP_015590433.1;ID=cds-XP_015590433.1;Dbxref=GeneID:107265466%2CGenbank:XP_015590433.1;Parent=rna-XM_015734947.2
NW_014332941.1	Gnomon	CDS	261489	261620	.	+	0	Name=XP_015590433.1;ID=cds-XP_015590433.1;Dbxref=GeneID:107265466%2CGenbank:XP_015590433.1;Parent=rna-XM_015734947.2
NW_014332941.1	Gnomon	CDS	261699	261830	.	+	0	Name=XP_015590433.1;ID=cds-XP_015590433.1;Dbxref=GeneID:107265466%2CGenbank:XP_015590433.1;Parent=rna-XM_015734947.2
NW_014332941.1	Gnomon	CDS	261906	262406	.	+	0	Name=XP_015590433.1;ID=cds-XP_015590433.1;Dbxref=GeneID:107265466%2CGenbank:XP_015590433.1;Parent=rna-XM_015734947.2
NW_014332941.1	Gnomon	CDS	262486	262644	.	+	0	Name=XP_015590433.1;ID=cds-XP_015590433.1;Dbxref=GeneID:107265466%2CGenbank:XP_015590433.1;Parent=rna-XM_015734947.2
NW_014332941.1	Gnomon	exon	162178	162306	.	-	.	ID=exon-XM_025082705.1-4;Dbxref=GeneID:107265439%2CGenbank:XM_025082705.1;Parent=rna-XM_025082705.1
NW_014332941.1	Gnomon	exon	161850	161991	.	-	.	ID=exon-XM_025082705.1-5;Dbxref=GeneID:107265439%2CGenbank:XM_025082705.1;Parent=rna-XM_025082705.1
NW_014332941.1	Gnomon	exon	61916	62375	.	-	.	ID=exon-XM_015735008.2-4;Dbxref=GeneID:107265503%2CGenbank:XM_015735008.2;Parent=rna-XM_015735008.2
NW_014332941.1	Gnomon	exon	62444	63181	.	-	.	ID=exon-XM_015735008.2-3;Dbxref=GeneID:107265503%2CGenbank:XM_015735008.2;Parent=rna-XM_015735008.2
NW_014332941.1	Gnomon	exon	63267	63612	.	-	.	ID=exon-XM_015735008.2-2;Dbxref=GeneID:107265503%2CGenbank:XM_015735008.2;Parent=rna-XM_015735008.2
NW_014332941.1	Gnomon	exon	64331	64655	.	-	.	ID=exon-XM_015735008.2-1;Dbxref=GeneID:107265503%2CGenbank:XM_015735008.2;Parent=rna-XM_015735008.2
NW_014332941.1	Gnomon	mRNA	61916	64655	.	-	.	Name=XM_015735010.2;ID=rna-XM_015735010.2;Dbxref=GeneID:107265503%2CGenbank:XM_015735010.2;Parent=gene-LOC107265503
NW_014332941.1	Gnomon	transcript	90929	93847	.	-	.	Name=XR_003059082.1;ID=rna-XR_003059082.1;Dbxref=GeneID:107265493%2CGenbank:XR_003059082.1;Parent=gene-LOC107265493
NW_014332941.1	Gnomon	exon	162561	162614	.	-	.	ID=exon-XM_025082705.1-2;Dbxref=GeneID:107265439%2CGenbank:XM_025082705.1;Parent=rna-XM_025082705.1
NW_014332941.1	Gnomon	exon	162426	162500	.	-	.	ID=exon-XM_025082705.1-3;Dbxref=GeneID:107265439%2CGenbank:XM_025082705.1;Parent=rna-XM_025082705.1
NW_014332941.1	Gnomon	exon	162825	163068	.	-	.	ID=exon-XM_025082705.1-1;Dbxref=GeneID:107265439%2CGenbank:XM_025082705.1;Parent=rna-XM_025082705.1
NW_014332941.1	Gnomon	mRNA	193229	198467	.	-	.	Name=XM_015734912.2;ID=rna-XM_015734912.2;Dbxref=GeneID:107265448%2CGenbank:XM_015734912.2;Parent=gene-LOC107265448
NW_014332941.1	Gnomon	exon	156444	158878	.	-	.	ID=exon-XM_015734986.2-1;Dbxref=GeneID:107265493%2CGenbank:XM_015734986.2;Parent=rna-XM_015734986.2
NW_014332941.1	Gnomon	exon	140895	142367	.	-	.	ID=exon-XM_015734986.2-2;Dbxref=GeneID:107265493%2CGenbank:XM_015734986.2;Parent=rna-XM_015734986.2
NW_014332941.1	Gnomon	exon	99530	99614	.	-	.	ID=exon-XM_015734986.2-3;Dbxref=GeneID:107265493%2CGenbank:XM_015734986.2;Parent=rna-XM_015734986.2
NW_014332941.1	Gnomon	exon	87943	89103	.	-	.	ID=exon-XM_015734986.2-4;Dbxref=GeneID:107265493%2CGenbank:XM_015734986.2;Parent=rna-XM_015734986.2
NW_014332941.1	Gnomon	exon	274448	274633	.	-	.	ID=exon-XM_015734939.2-3;Dbxref=GeneID:107265463%2CGenbank:XM_015734939.2;Parent=rna-XM_015734939.2
NW_014332941.1	Gnomon	exon	274238	274369	.	-	.	ID=exon-XM_015734939.2-4;Dbxref=GeneID:107265463%2CGenbank:XM_015734939.2;Parent=rna-XM_015734939.2
NW_014332941.1	Gnomon	exon	275404	275717	.	-	.	ID=exon-XM_015734939.2-1;Dbxref=GeneID:107265463%2CGenbank:XM_015734939.2;Parent=rna-XM_015734939.2
NW_014332941.1	Gnomon	exon	275106	275195	.	-	.	ID=exon-XM_015734939.2-2;Dbxref=GeneID:107265463%2CGenbank:XM_015734939.2;Parent=rna-XM_015734939.2
NW_014332941.1	Gnomon	exon	272635	272808	.	-	.	ID=exon-XM_015734939.2-9;Dbxref=GeneID:107265463%2CGenbank:XM_015734939.2;Parent=rna-XM_015734939.2
NW_014332941.1	Gnomon	exon	273097	273588	.	-	.	ID=exon-XM_015734939.2-7;Dbxref=GeneID:107265463%2CGenbank:XM_015734939.2;Parent=rna-XM_015734939.2
NW_014332941.1	Gnomon	exon	272896	273016	.	-	.	ID=exon-XM_015734939.2-8;Dbxref=GeneID:107265463%2CGenbank:XM_015734939.2;Parent=rna-XM_015734939.2
NW_014332941.1	Gnomon	exon	273942	274125	.	-	.	ID=exon-XM_015734939.2-5;Dbxref=GeneID:107265463%2CGenbank:XM_015734939.2;Parent=rna-XM_015734939.2
NW_014332941.1	Gnomon	exon	273664	273857	.	-	.	ID=exon-XM_015734939.2-6;Dbxref=GeneID:107265463%2CGenbank:XM_015734939.2;Parent=rna-XM_015734939.2
NW_014332941.1	Gnomon	CDS	33075	33242	.	+	0	Name=XP_015590459.1;ID=cds-XP_015590459.1;Dbxref=GeneID:107265486%2CGenbank:XP_015590459.1;Parent=rna-XM_015734973.1
NW_014332941.1	Gnomon	exon	266613	267229	.	-	.	ID=exon-XM_025082728.1-1;Dbxref=GeneID:107265465%2CGenbank:XM_025082728.1;Parent=rna-XM_025082728.1
NW_014332941.1	Gnomon	exon	266423	266536	.	-	.	ID=exon-XM_025082728.1-2;Dbxref=GeneID:107265465%2CGenbank:XM_025082728.1;Parent=rna-XM_025082728.1
NW_014332941.1	Gnomon	exon	90934	91053	.	-	.	ID=exon-XR_003059088.1-2;Dbxref=GeneID:107265493%2CGenbank:XR_003059088.1;Parent=rna-XR_003059088.1
NW_014332941.1	Gnomon	exon	92076	93855	.	-	.	ID=exon-XR_003059088.1-1;Dbxref=GeneID:107265493%2CGenbank:XR_003059088.1;Parent=rna-XR_003059088.1
NW_014332941.1	Gnomon	mRNA	32064	61709	.	-	.	Name=XM_025082707.1;ID=rna-XM_025082707.1;Dbxref=GeneID:107265477%2CGenbank:XM_025082707.1;Parent=gene-LOC107265477
NW_014332941.1	Gnomon	exon	7225	7772	.	+	.	ID=exon-XM_015734968.2-5;Dbxref=GeneID:107265481%2CGenbank:XM_015734968.2;Parent=rna-XM_015734968.2
NW_014332941.1	Gnomon	exon	6696	7152	.	+	.	ID=exon-XM_015734968.2-4;Dbxref=GeneID:107265481%2CGenbank:XM_015734968.2;Parent=rna-XM_015734968.2
NW_014332941.1	Gnomon	exon	6542	6611	.	+	.	ID=exon-XM_015734968.2-3;Dbxref=GeneID:107265481%2CGenbank:XM_015734968.2;Parent=rna-XM_015734968.2
NW_014332941.1	Gnomon	exon	6284	6482	.	+	.	ID=exon-XM_015734968.2-2;Dbxref=GeneID:107265481%2CGenbank:XM_015734968.2;Parent=rna-XM_015734968.2
NW_014332941.1	Gnomon	exon	5713	6116	.	+	.	ID=exon-XM_015734968.2-1;Dbxref=GeneID:107265481%2CGenbank:XM_015734968.2;Parent=rna-XM_015734968.2
NW_014332941.1	Gnomon	exon	180214	182473	.	+	.	ID=exon-XM_015734910.2-8;Dbxref=GeneID:107265446%2CGenbank:XM_015734910.2;Parent=rna-XM_015734910.2
NW_014332941.1	Gnomon	exon	179516	179810	.	+	.	ID=exon-XM_015734910.2-6;Dbxref=GeneID:107265446%2CGenbank:XM_015734910.2;Parent=rna-XM_015734910.2
NW_014332941.1	Gnomon	exon	179883	180073	.	+	.	ID=exon-XM_015734910.2-7;Dbxref=GeneID:107265446%2CGenbank:XM_015734910.2;Parent=rna-XM_015734910.2
NW_014332941.1	Gnomon	exon	178038	178915	.	+	.	ID=exon-XM_015734910.2-4;Dbxref=GeneID:107265446%2CGenbank:XM_015734910.2;Parent=rna-XM_015734910.2
NW_014332941.1	Gnomon	exon	179044	179429	.	+	.	ID=exon-XM_015734910.2-5;Dbxref=GeneID:107265446%2CGenbank:XM_015734910.2;Parent=rna-XM_015734910.2
NW_014332941.1	Gnomon	exon	177575	177636	.	+	.	ID=exon-XM_015734910.2-2;Dbxref=GeneID:107265446%2CGenbank:XM_015734910.2;Parent=rna-XM_015734910.2
NW_014332941.1	Gnomon	exon	177718	177964	.	+	.	ID=exon-XM_015734910.2-3;Dbxref=GeneID:107265446%2CGenbank:XM_015734910.2;Parent=rna-XM_015734910.2
NW_014332941.1	Gnomon	exon	177474	177498	.	+	.	ID=exon-XM_015734910.2-1;Dbxref=GeneID:107265446%2CGenbank:XM_015734910.2;Parent=rna-XM_015734910.2
NW_014332941.1	Gnomon	exon	246174	246344	.	-	.	ID=exon-XM_015734933.2-10;Dbxref=GeneID:107265461%2CGenbank:XM_015734933.2;Parent=rna-XM_015734933.2
NW_014332941.1	Gnomon	exon	245977	246091	.	-	.	ID=exon-XM_015734933.2-11;Dbxref=GeneID:107265461%2CGenbank:XM_015734933.2;Parent=rna-XM_015734933.2
NW_014332941.1	Gnomon	exon	245719	245906	.	-	.	ID=exon-XM_015734933.2-12;Dbxref=GeneID:107265461%2CGenbank:XM_015734933.2;Parent=rna-XM_015734933.2
NW_014332941.1	Gnomon	exon	245381	245618	.	-	.	ID=exon-XM_015734933.2-13;Dbxref=GeneID:107265461%2CGenbank:XM_015734933.2;Parent=rna-XM_015734933.2
NW_014332941.1	Gnomon	exon	245103	245269	.	-	.	ID=exon-XM_015734933.2-14;Dbxref=GeneID:107265461%2CGenbank:XM_015734933.2;Parent=rna-XM_015734933.2
NW_014332941.1	Gnomon	exon	244787	245030	.	-	.	ID=exon-XM_015734933.2-15;Dbxref=GeneID:107265461%2CGenbank:XM_015734933.2;Parent=rna-XM_015734933.2
NW_014332941.1	Gnomon	exon	244034	244690	.	-	.	ID=exon-XM_015734933.2-16;Dbxref=GeneID:107265461%2CGenbank:XM_015734933.2;Parent=rna-XM_015734933.2
NW_014332941.1	Gnomon	exon	267271	267556	.	-	.	ID=exon-XM_015734945.2-1;Dbxref=GeneID:107265465%2CGenbank:XM_015734945.2;Parent=rna-XM_015734945.2
NW_014332941.1	Gnomon	exon	265927	266055	.	-	.	ID=exon-XM_015734945.2-5;Dbxref=GeneID:107265465%2CGenbank:XM_015734945.2;Parent=rna-XM_015734945.2
NW_014332941.1	Gnomon	exon	266118	266338	.	-	.	ID=exon-XM_015734945.2-4;Dbxref=GeneID:107265465%2CGenbank:XM_015734945.2;Parent=rna-XM_015734945.2
NW_014332941.1	Gnomon	exon	266423	266536	.	-	.	ID=exon-XM_015734945.2-3;Dbxref=GeneID:107265465%2CGenbank:XM_015734945.2;Parent=rna-XM_015734945.2
NW_014332941.1	Gnomon	exon	266613	266902	.	-	.	ID=exon-XM_015734945.2-2;Dbxref=GeneID:107265465%2CGenbank:XM_015734945.2;Parent=rna-XM_015734945.2
NW_014332941.1	Gnomon	mRNA	271753	275717	.	-	.	Name=XM_015734939.2;ID=rna-XM_015734939.2;Dbxref=GeneID:107265463%2CGenbank:XM_015734939.2;Parent=gene-LOC107265463
NW_014332941.1	Gnomon	exon	265085	265218	.	-	.	ID=exon-XM_015734945.2-9;Dbxref=GeneID:107265465%2CGenbank:XM_015734945.2;Parent=rna-XM_015734945.2
NW_014332941.1	Gnomon	exon	265287	265458	.	-	.	ID=exon-XM_015734945.2-8;Dbxref=GeneID:107265465%2CGenbank:XM_015734945.2;Parent=rna-XM_015734945.2
NW_014332941.1	Gnomon	exon	265536	265673	.	-	.	ID=exon-XM_015734945.2-7;Dbxref=GeneID:107265465%2CGenbank:XM_015734945.2;Parent=rna-XM_015734945.2
NW_014332941.1	Gnomon	exon	265762	265840	.	-	.	ID=exon-XM_015734945.2-6;Dbxref=GeneID:107265465%2CGenbank:XM_015734945.2;Parent=rna-XM_015734945.2
NW_014332941.1	Gnomon	exon	265762	265840	.	-	.	ID=exon-XM_025082728.1-5;Dbxref=GeneID:107265465%2CGenbank:XM_025082728.1;Parent=rna-XM_025082728.1
NW_014332941.1	Gnomon	exon	265536	265673	.	-	.	ID=exon-XM_025082728.1-6;Dbxref=GeneID:107265465%2CGenbank:XM_025082728.1;Parent=rna-XM_025082728.1
NW_014332941.1	Gnomon	exon	266118	266338	.	-	.	ID=exon-XM_025082728.1-3;Dbxref=GeneID:107265465%2CGenbank:XM_025082728.1;Parent=rna-XM_025082728.1
NW_014332941.1	Gnomon	exon	265927	266055	.	-	.	ID=exon-XM_025082728.1-4;Dbxref=GeneID:107265465%2CGenbank:XM_025082728.1;Parent=rna-XM_025082728.1
NW_014332941.1	Gnomon	exon	264875	265018	.	-	.	ID=exon-XM_025082728.1-9;Dbxref=GeneID:107265465%2CGenbank:XM_025082728.1;Parent=rna-XM_025082728.1
NW_014332941.1	Gnomon	exon	265287	265458	.	-	.	ID=exon-XM_025082728.1-7;Dbxref=GeneID:107265465%2CGenbank:XM_025082728.1;Parent=rna-XM_025082728.1
NW_014332941.1	Gnomon	exon	265085	265218	.	-	.	ID=exon-XM_025082728.1-8;Dbxref=GeneID:107265465%2CGenbank:XM_025082728.1;Parent=rna-XM_025082728.1
NW_014332941.1	Gnomon	mRNA	32064	38715	.	-	.	Name=XM_025082709.1;ID=rna-XM_025082709.1;Dbxref=GeneID:107265477%2CGenbank:XM_025082709.1;Parent=gene-LOC107265477
NW_014332941.1	Gnomon	transcript	82458	87616	.	+	.	Name=XR_003059094.1;ID=rna-XR_003059094.1;Dbxref=GeneID:107265495%2CGenbank:XR_003059094.1;Parent=gene-LOC107265495
NW_014332941.1	Gnomon	CDS	252369	252429	.	+	0	Name=XP_015590434.1;ID=cds-XP_015590434.1;Dbxref=GeneID:107265468%2CGenbank:XP_015590434.1;Parent=rna-XM_015734948.2
NW_014332941.1	Gnomon	CDS	252521	252801	.	+	0	Name=XP_015590434.1;ID=cds-XP_015590434.1;Dbxref=GeneID:107265468%2CGenbank:XP_015590434.1;Parent=rna-XM_015734948.2
NW_014332941.1	Gnomon	CDS	252881	253185	.	+	0	Name=XP_015590434.1;ID=cds-XP_015590434.1;Dbxref=GeneID:107265468%2CGenbank:XP_015590434.1;Parent=rna-XM_015734948.2
NW_014332941.1	Gnomon	CDS	253287	253530	.	+	0	Name=XP_015590434.1;ID=cds-XP_015590434.1;Dbxref=GeneID:107265468%2CGenbank:XP_015590434.1;Parent=rna-XM_015734948.2
NW_014332941.1	Gnomon	CDS	253609	253828	.	+	0	Name=XP_015590434.1;ID=cds-XP_015590434.1;Dbxref=GeneID:107265468%2CGenbank:XP_015590434.1;Parent=rna-XM_015734948.2
NW_014332941.1	Gnomon	CDS	253897	254048	.	+	0	Name=XP_015590434.1;ID=cds-XP_015590434.1;Dbxref=GeneID:107265468%2CGenbank:XP_015590434.1;Parent=rna-XM_015734948.2
NW_014332941.1	Gnomon	mRNA	61916	64727	.	-	.	Name=XM_015735011.1;ID=rna-XM_015735011.1;Dbxref=GeneID:107265503%2CGenbank:XM_015735011.1;Parent=gene-LOC107265503
NW_014332941.1	Gnomon	lnc_RNA	338567	339970	.	-	.	Name=XR_003059081.1;ID=rna-XR_003059081.1;Dbxref=GeneID:112494017%2CGenbank:XR_003059081.1;Parent=gene-LOC112494017
NW_014332941.1	Gnomon	CDS	60662	60783	.	-	0	Name=XP_015590447.1;ID=cds-XP_015590447.1;Dbxref=GeneID:107265477%2CGenbank:XP_015590447.1;Parent=rna-XM_015734961.2
NW_014332941.1	Gnomon	CDS	51850	52076	.	-	0	Name=XP_015590447.1;ID=cds-XP_015590447.1;Dbxref=GeneID:107265477%2CGenbank:XP_015590447.1;Parent=rna-XM_015734961.2
NW_014332941.1	Gnomon	CDS	51622	51758	.	-	0	Name=XP_015590447.1;ID=cds-XP_015590447.1;Dbxref=GeneID:107265477%2CGenbank:XP_015590447.1;Parent=rna-XM_015734961.2
NW_014332941.1	Gnomon	CDS	35734	35995	.	-	0	Name=XP_015590447.1;ID=cds-XP_015590447.1;Dbxref=GeneID:107265477%2CGenbank:XP_015590447.1;Parent=rna-XM_015734961.2
NW_014332941.1	Gnomon	CDS	35475	35623	.	-	0	Name=XP_015590447.1;ID=cds-XP_015590447.1;Dbxref=GeneID:107265477%2CGenbank:XP_015590447.1;Parent=rna-XM_015734961.2
NW_014332941.1	Gnomon	CDS	35173	35394	.	-	0	Name=XP_015590447.1;ID=cds-XP_015590447.1;Dbxref=GeneID:107265477%2CGenbank:XP_015590447.1;Parent=rna-XM_015734961.2
NW_014332941.1	Gnomon	CDS	34899	35087	.	-	0	Name=XP_015590447.1;ID=cds-XP_015590447.1;Dbxref=GeneID:107265477%2CGenbank:XP_015590447.1;Parent=rna-XM_015734961.2
NW_014332941.1	Gnomon	CDS	34642	34832	.	-	0	Name=XP_015590447.1;ID=cds-XP_015590447.1;Dbxref=GeneID:107265477%2CGenbank:XP_015590447.1;Parent=rna-XM_015734961.2
NW_014332941.1	Gnomon	CDS	34294	34557	.	-	0	Name=XP_015590447.1;ID=cds-XP_015590447.1;Dbxref=GeneID:107265477%2CGenbank:XP_015590447.1;Parent=rna-XM_015734961.2
NW_014332941.1	Gnomon	CDS	33824	34211	.	-	0	Name=XP_015590447.1;ID=cds-XP_015590447.1;Dbxref=GeneID:107265477%2CGenbank:XP_015590447.1;Parent=rna-XM_015734961.2
NW_014332941.1	Gnomon	CDS	33555	33742	.	-	0	Name=XP_015590447.1;ID=cds-XP_015590447.1;Dbxref=GeneID:107265477%2CGenbank:XP_015590447.1;Parent=rna-XM_015734961.2
NW_014332941.1	Gnomon	CDS	33373	33475	.	-	0	Name=XP_015590447.1;ID=cds-XP_015590447.1;Dbxref=GeneID:107265477%2CGenbank:XP_015590447.1;Parent=rna-XM_015734961.2
NW_014332941.1	Gnomon	CDS	32503	32610	.	-	0	Name=XP_015590447.1;ID=cds-XP_015590447.1;Dbxref=GeneID:107265477%2CGenbank:XP_015590447.1;Parent=rna-XM_015734961.2
NW_014332941.1	Gnomon	mRNA	221108	224353	.	-	.	Name=XM_015734900.2;ID=rna-XM_015734900.2;Dbxref=GeneID:107265443%2CGenbank:XM_015734900.2;Parent=gene-LOC107265443
NW_014332941.1	Gnomon	CDS	335399	335712	.	+	0	Name=XP_024938521.1;ID=cds-XP_024938521.1;Dbxref=GeneID:112493606%2CGenbank:XP_024938521.1;Parent=rna-XM_025082753.1
NW_014332941.1	Gnomon	CDS	335773	336133	.	+	0	Name=XP_024938521.1;ID=cds-XP_024938521.1;Dbxref=GeneID:112493606%2CGenbank:XP_024938521.1;Parent=rna-XM_025082753.1
NW_014332941.1	Gnomon	CDS	336638	337133	.	+	0	Name=XP_024938521.1;ID=cds-XP_024938521.1;Dbxref=GeneID:112493606%2CGenbank:XP_024938521.1;Parent=rna-XM_025082753.1
NW_014332941.1	Gnomon	CDS	337198	337357	.	+	0	Name=XP_024938521.1;ID=cds-XP_024938521.1;Dbxref=GeneID:112493606%2CGenbank:XP_024938521.1;Parent=rna-XM_025082753.1
NW_014332941.1	Gnomon	CDS	337432	337703	.	+	0	Name=XP_024938521.1;ID=cds-XP_024938521.1;Dbxref=GeneID:112493606%2CGenbank:XP_024938521.1;Parent=rna-XM_025082753.1
NW_014332941.1	Gnomon	CDS	337771	338009	.	+	0	Name=XP_024938521.1;ID=cds-XP_024938521.1;Dbxref=GeneID:112493606%2CGenbank:XP_024938521.1;Parent=rna-XM_025082753.1
NW_014332941.1	Gnomon	mRNA	10676	23608	.	-	.	Name=XM_025082710.1;ID=rna-XM_025082710.1;Dbxref=GeneID:107265478%2CGenbank:XM_025082710.1;Parent=gene-LOC107265478
NW_014332941.1	Gnomon	exon	92076	92117	.	-	.	ID=exon-XR_003059083.1-2;Dbxref=GeneID:107265493%2CGenbank:XR_003059083.1;Parent=rna-XR_003059083.1
NW_014332941.1	Gnomon	exon	91747	91985	.	-	.	ID=exon-XR_003059083.1-3;Dbxref=GeneID:107265493%2CGenbank:XR_003059083.1;Parent=rna-XR_003059083.1
NW_014332941.1	Gnomon	exon	90917	91053	.	-	.	ID=exon-XR_003059083.1-4;Dbxref=GeneID:107265493%2CGenbank:XR_003059083.1;Parent=rna-XR_003059083.1
NW_014332941.1	Gnomon	exon	92183	93847	.	-	.	ID=exon-XR_003059083.1-1;Dbxref=GeneID:107265493%2CGenbank:XR_003059083.1;Parent=rna-XR_003059083.1
NW_014332941.1	Gnomon	exon	207774	208035	.	-	.	ID=exon-XM_025082747.1-4;Dbxref=GeneID:107265453%2CGenbank:XM_025082747.1;Parent=rna-XM_025082747.1
NW_014332941.1	Gnomon	exon	208348	208467	.	-	.	ID=exon-XM_025082747.1-2;Dbxref=GeneID:107265453%2CGenbank:XM_025082747.1;Parent=rna-XM_025082747.1
NW_014332941.1	Gnomon	exon	208114	208288	.	-	.	ID=exon-XM_025082747.1-3;Dbxref=GeneID:107265453%2CGenbank:XM_025082747.1;Parent=rna-XM_025082747.1
NW_014332941.1	Gnomon	exon	208980	209105	.	-	.	ID=exon-XM_025082747.1-1;Dbxref=GeneID:107265453%2CGenbank:XM_025082747.1;Parent=rna-XM_025082747.1
NW_014332941.1	Gnomon	CDS	241513	241718	.	-	0	Name=XP_015590488.1;ID=cds-XP_015590488.1;Dbxref=GeneID:107265497%2CGenbank:XP_015590488.1;Parent=rna-XM_015735002.2
NW_014332941.1	Gnomon	CDS	240375	241449	.	-	0	Name=XP_015590488.1;ID=cds-XP_015590488.1;Dbxref=GeneID:107265497%2CGenbank:XP_015590488.1;Parent=rna-XM_015735002.2
NW_014332941.1	Gnomon	CDS	240065	240301	.	-	0	Name=XP_015590488.1;ID=cds-XP_015590488.1;Dbxref=GeneID:107265497%2CGenbank:XP_015590488.1;Parent=rna-XM_015735002.2
NW_014332941.1	Gnomon	mRNA	225178	229747	.	+	.	Name=XM_015734918.2;ID=rna-XM_015734918.2;Dbxref=GeneID:107265450%2CGenbank:XM_015734918.2;Parent=gene-LOC107265450
NW_014332941.1	Gnomon	exon	208348	208467	.	-	.	ID=exon-XM_015734922.2-2;Dbxref=GeneID:107265453%2CGenbank:XM_015734922.2;Parent=rna-XM_015734922.2
NW_014332941.1	Gnomon	exon	208602	208736	.	-	.	ID=exon-XM_015734922.2-1;Dbxref=GeneID:107265453%2CGenbank:XM_015734922.2;Parent=rna-XM_015734922.2
NW_014332941.1	Gnomon	exon	207774	208035	.	-	.	ID=exon-XM_015734922.2-4;Dbxref=GeneID:107265453%2CGenbank:XM_015734922.2;Parent=rna-XM_015734922.2
NW_014332941.1	Gnomon	exon	208114	208288	.	-	.	ID=exon-XM_015734922.2-3;Dbxref=GeneID:107265453%2CGenbank:XM_015734922.2;Parent=rna-XM_015734922.2
NW_014332941.1	Gnomon	exon	273097	273588	.	-	.	ID=exon-XM_015734940.2-7;Dbxref=GeneID:107265463%2CGenbank:XM_015734940.2;Parent=rna-XM_015734940.2
NW_014332941.1	Gnomon	exon	272896	273016	.	-	.	ID=exon-XM_015734940.2-8;Dbxref=GeneID:107265463%2CGenbank:XM_015734940.2;Parent=rna-XM_015734940.2
NW_014332941.1	Gnomon	exon	272635	272808	.	-	.	ID=exon-XM_015734940.2-9;Dbxref=GeneID:107265463%2CGenbank:XM_015734940.2;Parent=rna-XM_015734940.2
NW_014332941.1	Gnomon	exon	274448	274633	.	-	.	ID=exon-XM_015734940.2-3;Dbxref=GeneID:107265463%2CGenbank:XM_015734940.2;Parent=rna-XM_015734940.2
NW_014332941.1	Gnomon	exon	274238	274369	.	-	.	ID=exon-XM_015734940.2-4;Dbxref=GeneID:107265463%2CGenbank:XM_015734940.2;Parent=rna-XM_015734940.2
NW_014332941.1	Gnomon	exon	273942	274125	.	-	.	ID=exon-XM_015734940.2-5;Dbxref=GeneID:107265463%2CGenbank:XM_015734940.2;Parent=rna-XM_015734940.2
NW_014332941.1	Gnomon	exon	273664	273857	.	-	.	ID=exon-XM_015734940.2-6;Dbxref=GeneID:107265463%2CGenbank:XM_015734940.2;Parent=rna-XM_015734940.2
NW_014332941.1	Gnomon	exon	279054	279810	.	-	.	ID=exon-XM_015734940.2-1;Dbxref=GeneID:107265463%2CGenbank:XM_015734940.2;Parent=rna-XM_015734940.2
NW_014332941.1	Gnomon	exon	275106	275195	.	-	.	ID=exon-XM_015734940.2-2;Dbxref=GeneID:107265463%2CGenbank:XM_015734940.2;Parent=rna-XM_015734940.2
NW_014332941.1	Gnomon	transcript	88984	93855	.	-	.	Name=XR_001537221.2;ID=rna-XR_001537221.2;Dbxref=GeneID:107265493%2CGenbank:XR_001537221.2;Parent=gene-LOC107265493
NW_014332941.1	Gnomon	exon	207643	207895	.	+	.	ID=exon-XM_015734899.2-9;Dbxref=GeneID:107265442%2CGenbank:XM_015734899.2;Parent=rna-XM_015734899.2
NW_014332941.1	Gnomon	exon	207480	207577	.	+	.	ID=exon-XM_015734899.2-8;Dbxref=GeneID:107265442%2CGenbank:XM_015734899.2;Parent=rna-XM_015734899.2
NW_014332941.1	Gnomon	exon	206360	206730	.	+	.	ID=exon-XM_015734899.2-5;Dbxref=GeneID:107265442%2CGenbank:XM_015734899.2;Parent=rna-XM_015734899.2
NW_014332941.1	Gnomon	exon	205944	206278	.	+	.	ID=exon-XM_015734899.2-4;Dbxref=GeneID:107265442%2CGenbank:XM_015734899.2;Parent=rna-XM_015734899.2
NW_014332941.1	Gnomon	exon	207045	207402	.	+	.	ID=exon-XM_015734899.2-7;Dbxref=GeneID:107265442%2CGenbank:XM_015734899.2;Parent=rna-XM_015734899.2
NW_014332941.1	Gnomon	exon	206809	206973	.	+	.	ID=exon-XM_015734899.2-6;Dbxref=GeneID:107265442%2CGenbank:XM_015734899.2;Parent=rna-XM_015734899.2
NW_014332941.1	Gnomon	exon	204972	205113	.	+	.	ID=exon-XM_015734899.2-1;Dbxref=GeneID:107265442%2CGenbank:XM_015734899.2;Parent=rna-XM_015734899.2
NW_014332941.1	Gnomon	CDS	140895	142081	.	-	0	Name=XP_024938531.1;ID=cds-XP_024938531.1;Dbxref=GeneID:107265493%2CGenbank:XP_024938531.1;Parent=rna-XM_025082763.1
NW_014332941.1	Gnomon	CDS	99530	99614	.	-	0	Name=XP_024938531.1;ID=cds-XP_024938531.1;Dbxref=GeneID:107265493%2CGenbank:XP_024938531.1;Parent=rna-XM_025082763.1
NW_014332941.1	Gnomon	CDS	88981	89103	.	-	0	Name=XP_024938531.1;ID=cds-XP_024938531.1;Dbxref=GeneID:107265493%2CGenbank:XP_024938531.1;Parent=rna-XM_025082763.1
NW_014332941.1	Gnomon	exon	205569	205860	.	+	.	ID=exon-XM_015734899.2-3;Dbxref=GeneID:107265442%2CGenbank:XM_015734899.2;Parent=rna-XM_015734899.2
NW_014332941.1	Gnomon	exon	205197	205489	.	+	.	ID=exon-XM_015734899.2-2;Dbxref=GeneID:107265442%2CGenbank:XM_015734899.2;Parent=rna-XM_015734899.2
NW_014332941.1	Gnomon	exon	175915	176048	.	+	.	ID=exon-XR_001537217.2-1;Dbxref=GeneID:107265446%2CGenbank:XR_001537217.2;Parent=rna-XR_001537217.2
NW_014332941.1	Gnomon	exon	176135	177498	.	+	.	ID=exon-XR_001537217.2-2;Dbxref=GeneID:107265446%2CGenbank:XR_001537217.2;Parent=rna-XR_001537217.2
NW_014332941.1	Gnomon	mRNA	281943	324356	.	+	.	Name=XM_025082723.1;ID=rna-XM_025082723.1;Dbxref=GeneID:107265464%2CGenbank:XM_025082723.1;Parent=gene-LOC107265464
NW_014332941.1	Gnomon	exon	178085	178915	.	+	.	ID=exon-XR_001537217.2-5;Dbxref=GeneID:107265446%2CGenbank:XR_001537217.2;Parent=rna-XR_001537217.2
NW_014332941.1	Gnomon	exon	179044	179429	.	+	.	ID=exon-XR_001537217.2-6;Dbxref=GeneID:107265446%2CGenbank:XR_001537217.2;Parent=rna-XR_001537217.2
NW_014332941.1	Gnomon	exon	177575	177636	.	+	.	ID=exon-XR_001537217.2-3;Dbxref=GeneID:107265446%2CGenbank:XR_001537217.2;Parent=rna-XR_001537217.2
NW_014332941.1	Gnomon	exon	177718	177778	.	+	.	ID=exon-XR_001537217.2-4;Dbxref=GeneID:107265446%2CGenbank:XR_001537217.2;Parent=rna-XR_001537217.2
NW_014332941.1	Gnomon	exon	180214	180368	.	+	.	ID=exon-XR_001537217.2-9;Dbxref=GeneID:107265446%2CGenbank:XR_001537217.2;Parent=rna-XR_001537217.2
NW_014332941.1	Gnomon	exon	179516	179810	.	+	.	ID=exon-XR_001537217.2-7;Dbxref=GeneID:107265446%2CGenbank:XR_001537217.2;Parent=rna-XR_001537217.2
NW_014332941.1	Gnomon	exon	179883	180073	.	+	.	ID=exon-XR_001537217.2-8;Dbxref=GeneID:107265446%2CGenbank:XR_001537217.2;Parent=rna-XR_001537217.2
NW_014332941.1	Gnomon	mRNA	257488	259898	.	-	.	Name=XM_025082736.1;ID=rna-XM_025082736.1;Dbxref=GeneID:107265471%2CGenbank:XM_025082736.1;Parent=gene-LOC107265471
NW_014332941.1	Gnomon	exon	30905	31153	.	+	.	ID=exon-XM_015734969.2-1;Dbxref=GeneID:107265483%2CGenbank:XM_015734969.2;Parent=rna-XM_015734969.2
NW_014332941.1	Gnomon	exon	31555	32092	.	+	.	ID=exon-XM_015734969.2-3;Dbxref=GeneID:107265483%2CGenbank:XM_015734969.2;Parent=rna-XM_015734969.2
NW_014332941.1	Gnomon	exon	31234	31499	.	+	.	ID=exon-XM_015734969.2-2;Dbxref=GeneID:107265483%2CGenbank:XM_015734969.2;Parent=rna-XM_015734969.2
NW_014332941.1	Gnomon	CDS	30590	30592	.	-	0	Name=XP_015590450.1;ID=cds-XP_015590450.1;Dbxref=GeneID:107265479%2CGenbank:XP_015590450.1;Parent=rna-XM_015734964.2
NW_014332941.1	Gnomon	CDS	29882	30059	.	-	0	Name=XP_015590450.1;ID=cds-XP_015590450.1;Dbxref=GeneID:107265479%2CGenbank:XP_015590450.1;Parent=rna-XM_015734964.2
NW_014332941.1	Gnomon	CDS	29551	29796	.	-	0	Name=XP_015590450.1;ID=cds-XP_015590450.1;Dbxref=GeneID:107265479%2CGenbank:XP_015590450.1;Parent=rna-XM_015734964.2
NW_014332941.1	Gnomon	CDS	29243	29367	.	-	0	Name=XP_015590450.1;ID=cds-XP_015590450.1;Dbxref=GeneID:107265479%2CGenbank:XP_015590450.1;Parent=rna-XM_015734964.2
NW_014332941.1	Gnomon	CDS	28882	28980	.	-	0	Name=XP_015590450.1;ID=cds-XP_015590450.1;Dbxref=GeneID:107265479%2CGenbank:XP_015590450.1;Parent=rna-XM_015734964.2
NW_014332941.1	Gnomon	CDS	28398	28669	.	-	0	Name=XP_015590450.1;ID=cds-XP_015590450.1;Dbxref=GeneID:107265479%2CGenbank:XP_015590450.1;Parent=rna-XM_015734964.2
NW_014332941.1	Gnomon	CDS	28037	28196	.	-	0	Name=XP_015590450.1;ID=cds-XP_015590450.1;Dbxref=GeneID:107265479%2CGenbank:XP_015590450.1;Parent=rna-XM_015734964.2
NW_014332941.1	Gnomon	CDS	27662	27964	.	-	0	Name=XP_015590450.1;ID=cds-XP_015590450.1;Dbxref=GeneID:107265479%2CGenbank:XP_015590450.1;Parent=rna-XM_015734964.2
NW_014332941.1	Gnomon	exon	217633	218499	.	+	.	ID=exon-XM_025082726.1-12;Dbxref=GeneID:107265444%2CGenbank:XM_025082726.1;Parent=rna-XM_025082726.1
NW_014332941.1	Gnomon	exon	212957	213369	.	+	.	ID=exon-XM_025082726.1-10;Dbxref=GeneID:107265444%2CGenbank:XM_025082726.1;Parent=rna-XM_025082726.1
NW_014332941.1	Gnomon	exon	213458	217404	.	+	.	ID=exon-XM_025082726.1-11;Dbxref=GeneID:107265444%2CGenbank:XM_025082726.1;Parent=rna-XM_025082726.1
NW_014332941.1	Gnomon	exon	189186	189759	.	-	.	ID=exon-XM_025082717.1-2;Dbxref=GeneID:107265440%2CGenbank:XM_025082717.1;Parent=rna-XM_025082717.1
NW_014332941.1	Gnomon	exon	189832	190386	.	-	.	ID=exon-XM_025082717.1-1;Dbxref=GeneID:107265440%2CGenbank:XM_025082717.1;Parent=rna-XM_025082717.1
NW_014332941.1	Gnomon	exon	271753	272049	.	-	.	ID=exon-XM_015734940.2-11;Dbxref=GeneID:107265463%2CGenbank:XM_015734940.2;Parent=rna-XM_015734940.2
NW_014332941.1	Gnomon	exon	186846	187139	.	-	.	ID=exon-XM_025082717.1-9;Dbxref=GeneID:107265440%2CGenbank:XM_025082717.1;Parent=rna-XM_025082717.1
NW_014332941.1	Gnomon	exon	272114	272572	.	-	.	ID=exon-XM_015734940.2-10;Dbxref=GeneID:107265463%2CGenbank:XM_015734940.2;Parent=rna-XM_015734940.2
NW_014332941.1	Gnomon	exon	187367	187625	.	-	.	ID=exon-XM_025082717.1-8;Dbxref=GeneID:107265440%2CGenbank:XM_025082717.1;Parent=rna-XM_025082717.1
NW_014332941.1	Gnomon	exon	187707	187976	.	-	.	ID=exon-XM_025082717.1-7;Dbxref=GeneID:107265440%2CGenbank:XM_025082717.1;Parent=rna-XM_025082717.1
NW_014332941.1	Gnomon	exon	188060	188194	.	-	.	ID=exon-XM_025082717.1-6;Dbxref=GeneID:107265440%2CGenbank:XM_025082717.1;Parent=rna-XM_025082717.1
NW_014332941.1	Gnomon	exon	188254	188479	.	-	.	ID=exon-XM_025082717.1-5;Dbxref=GeneID:107265440%2CGenbank:XM_025082717.1;Parent=rna-XM_025082717.1
NW_014332941.1	Gnomon	exon	188537	188658	.	-	.	ID=exon-XM_025082717.1-4;Dbxref=GeneID:107265440%2CGenbank:XM_025082717.1;Parent=rna-XM_025082717.1
NW_014332941.1	Gnomon	exon	188738	189106	.	-	.	ID=exon-XM_025082717.1-3;Dbxref=GeneID:107265440%2CGenbank:XM_025082717.1;Parent=rna-XM_025082717.1
NW_014332941.1	Gnomon	mRNA	10232	23608	.	-	.	Name=XM_025082711.1;ID=rna-XM_025082711.1;Dbxref=GeneID:107265478%2CGenbank:XM_025082711.1;Parent=gene-LOC107265478
NW_014332941.1	Gnomon	exon	259281	259390	.	-	.	ID=exon-XM_015734952.2-3;Dbxref=GeneID:107265471%2CGenbank:XM_015734952.2;Parent=rna-XM_015734952.2
NW_014332941.1	Gnomon	exon	259452	259608	.	-	.	ID=exon-XM_015734952.2-2;Dbxref=GeneID:107265471%2CGenbank:XM_015734952.2;Parent=rna-XM_015734952.2
NW_014332941.1	Gnomon	exon	258775	258913	.	-	.	ID=exon-XM_015734952.2-5;Dbxref=GeneID:107265471%2CGenbank:XM_015734952.2;Parent=rna-XM_015734952.2
NW_014332941.1	Gnomon	exon	258974	259214	.	-	.	ID=exon-XM_015734952.2-4;Dbxref=GeneID:107265471%2CGenbank:XM_015734952.2;Parent=rna-XM_015734952.2
NW_014332941.1	Gnomon	exon	259690	259898	.	-	.	ID=exon-XM_015734952.2-1;Dbxref=GeneID:107265471%2CGenbank:XM_015734952.2;Parent=rna-XM_015734952.2
NW_014332941.1	Gnomon	exon	257062	257806	.	-	.	ID=exon-XM_015734952.2-7;Dbxref=GeneID:107265471%2CGenbank:XM_015734952.2;Parent=rna-XM_015734952.2
NW_014332941.1	Gnomon	exon	258647	258708	.	-	.	ID=exon-XM_015734952.2-6;Dbxref=GeneID:107265471%2CGenbank:XM_015734952.2;Parent=rna-XM_015734952.2
NW_014332941.1	Gnomon	CDS	235799	235901	.	-	0	Name=XP_015590489.1;ID=cds-XP_015590489.1;Dbxref=GeneID:107265498%2CGenbank:XP_015590489.1;Parent=rna-XM_015735003.2
NW_014332941.1	Gnomon	CDS	235301	235738	.	-	0	Name=XP_015590489.1;ID=cds-XP_015590489.1;Dbxref=GeneID:107265498%2CGenbank:XP_015590489.1;Parent=rna-XM_015735003.2
NW_014332941.1	Gnomon	CDS	234952	235234	.	-	0	Name=XP_015590489.1;ID=cds-XP_015590489.1;Dbxref=GeneID:107265498%2CGenbank:XP_015590489.1;Parent=rna-XM_015735003.2
NW_014332941.1	Gnomon	CDS	234616	234866	.	-	0	Name=XP_015590489.1;ID=cds-XP_015590489.1;Dbxref=GeneID:107265498%2CGenbank:XP_015590489.1;Parent=rna-XM_015735003.2
NW_014332941.1	Gnomon	CDS	234183	234523	.	-	0	Name=XP_015590489.1;ID=cds-XP_015590489.1;Dbxref=GeneID:107265498%2CGenbank:XP_015590489.1;Parent=rna-XM_015735003.2
NW_014332941.1	Gnomon	exon	15824	16058	.	+	.	ID=exon-XM_015734970.2-5;Dbxref=GeneID:107265484%2CGenbank:XM_015734970.2;Parent=rna-XM_015734970.2
NW_014332941.1	Gnomon	exon	15569	15751	.	+	.	ID=exon-XM_015734970.2-4;Dbxref=GeneID:107265484%2CGenbank:XM_015734970.2;Parent=rna-XM_015734970.2
NW_014332941.1	Gnomon	exon	15358	15489	.	+	.	ID=exon-XM_015734970.2-3;Dbxref=GeneID:107265484%2CGenbank:XM_015734970.2;Parent=rna-XM_015734970.2
NW_014332941.1	Gnomon	exon	15225	15255	.	+	.	ID=exon-XM_015734970.2-2;Dbxref=GeneID:107265484%2CGenbank:XM_015734970.2;Parent=rna-XM_015734970.2
NW_014332941.1	Gnomon	exon	14648	15028	.	+	.	ID=exon-XM_015734970.2-1;Dbxref=GeneID:107265484%2CGenbank:XM_015734970.2;Parent=rna-XM_015734970.2
NW_014332941.1	cmsearch	gene	29443	29514	.	-	.	Name=LOC112494020;ID=gene-LOC112494020;Dbxref=GeneID:112494020
NW_014332941.1	Gnomon	exon	99530	99614	.	-	.	ID=exon-XM_015734987.2-6;Dbxref=GeneID:107265493%2CGenbank:XM_015734987.2;Parent=rna-XM_015734987.2
NW_014332941.1	Gnomon	exon	87943	89103	.	-	.	ID=exon-XM_015734987.2-7;Dbxref=GeneID:107265493%2CGenbank:XM_015734987.2;Parent=rna-XM_015734987.2
NW_014332941.1	Gnomon	exon	145016	145414	.	-	.	ID=exon-XM_015734987.2-4;Dbxref=GeneID:107265493%2CGenbank:XM_015734987.2;Parent=rna-XM_015734987.2
NW_014332941.1	Gnomon	exon	140895	142367	.	-	.	ID=exon-XM_015734987.2-5;Dbxref=GeneID:107265493%2CGenbank:XM_015734987.2;Parent=rna-XM_015734987.2
NW_014332941.1	Gnomon	gene	22369	24899	.	+	.	Name=LOC112494015;ID=gene-LOC112494015;Dbxref=GeneID:112494015
NW_014332941.1	Gnomon	gene	190119	190805	.	+	.	Name=LOC112494016;ID=gene-LOC112494016;Dbxref=GeneID:112494016
NW_014332941.1	Gnomon	gene	338567	339970	.	-	.	Name=LOC112494017;ID=gene-LOC112494017;Dbxref=GeneID:112494017
NW_014332941.1	Gnomon	gene	158478	159257	.	+	.	Name=LOC112494018;ID=gene-LOC112494018;Dbxref=GeneID:112494018
NW_014332941.1	Gnomon	gene	64919	66034	.	+	.	Name=LOC112494019;ID=gene-LOC112494019;Dbxref=GeneID:112494019
NW_014332941.1	Gnomon	exon	145809	146072	.	-	.	ID=exon-XM_015734987.2-2;Dbxref=GeneID:107265493%2CGenbank:XM_015734987.2;Parent=rna-XM_015734987.2
NW_014332941.1	Gnomon	exon	145477	145726	.	-	.	ID=exon-XM_015734987.2-3;Dbxref=GeneID:107265493%2CGenbank:XM_015734987.2;Parent=rna-XM_015734987.2
NW_014332941.1	Gnomon	exon	146462	146727	.	-	.	ID=exon-XM_015734987.2-1;Dbxref=GeneID:107265493%2CGenbank:XM_015734987.2;Parent=rna-XM_015734987.2
NW_014332941.1	Gnomon	mRNA	198536	202289	.	+	.	Name=XM_015734906.2;ID=rna-XM_015734906.2;Dbxref=GeneID:107265445%2CGenbank:XM_015734906.2;Parent=gene-LOC107265445
NW_014332941.1	Gnomon	exon	334929	335712	.	+	.	ID=exon-XM_025082753.1-1;Dbxref=GeneID:112493606%2CGenbank:XM_025082753.1;Parent=rna-XM_025082753.1
NW_014332941.1	Gnomon	exon	335773	336133	.	+	.	ID=exon-XM_025082753.1-2;Dbxref=GeneID:112493606%2CGenbank:XM_025082753.1;Parent=rna-XM_025082753.1
NW_014332941.1	Gnomon	exon	337432	337703	.	+	.	ID=exon-XM_025082753.1-5;Dbxref=GeneID:112493606%2CGenbank:XM_025082753.1;Parent=rna-XM_025082753.1
NW_014332941.1	Gnomon	exon	337771	338138	.	+	.	ID=exon-XM_025082753.1-6;Dbxref=GeneID:112493606%2CGenbank:XM_025082753.1;Parent=rna-XM_025082753.1
NW_014332941.1	Gnomon	exon	336638	337133	.	+	.	ID=exon-XM_025082753.1-3;Dbxref=GeneID:112493606%2CGenbank:XM_025082753.1;Parent=rna-XM_025082753.1
NW_014332941.1	Gnomon	exon	337198	337357	.	+	.	ID=exon-XM_025082753.1-4;Dbxref=GeneID:112493606%2CGenbank:XM_025082753.1;Parent=rna-XM_025082753.1
NW_014332941.1	Gnomon	CDS	83442	83616	.	+	0	Name=XP_024938532.1;ID=cds-XP_024938532.1;Dbxref=GeneID:107265495%2CGenbank:XP_024938532.1;Parent=rna-XM_025082764.1
NW_014332941.1	Gnomon	CDS	83692	83996	.	+	0	Name=XP_024938532.1;ID=cds-XP_024938532.1;Dbxref=GeneID:107265495%2CGenbank:XP_024938532.1;Parent=rna-XM_025082764.1
NW_014332941.1	Gnomon	CDS	84093	84279	.	+	0	Name=XP_024938532.1;ID=cds-XP_024938532.1;Dbxref=GeneID:107265495%2CGenbank:XP_024938532.1;Parent=rna-XM_025082764.1
NW_014332941.1	Gnomon	CDS	84361	84680	.	+	0	Name=XP_024938532.1;ID=cds-XP_024938532.1;Dbxref=GeneID:107265495%2CGenbank:XP_024938532.1;Parent=rna-XM_025082764.1
NW_014332941.1	Gnomon	mRNA	231741	234728	.	+	.	Name=XM_015735005.2;ID=rna-XM_015735005.2;Dbxref=GeneID:107265499%2CGenbank:XM_015735005.2;Parent=gene-LOC107265499
NW_014332941.1	Gnomon	mRNA	257062	259831	.	-	.	Name=XM_025082737.1;ID=rna-XM_025082737.1;Dbxref=GeneID:107265471%2CGenbank:XM_025082737.1;Parent=gene-LOC107265471
NW_014332941.1	Gnomon	CDS	140895	142081	.	-	0	Name=XP_015590473.1;ID=cds-XP_015590473.1;Dbxref=GeneID:107265493%2CGenbank:XP_015590473.1;Parent=rna-XM_015734987.2
NW_014332941.1	Gnomon	CDS	99530	99614	.	-	0	Name=XP_015590473.1;ID=cds-XP_015590473.1;Dbxref=GeneID:107265493%2CGenbank:XP_015590473.1;Parent=rna-XM_015734987.2
NW_014332941.1	Gnomon	CDS	88981	89103	.	-	0	Name=XP_015590473.1;ID=cds-XP_015590473.1;Dbxref=GeneID:107265493%2CGenbank:XP_015590473.1;Parent=rna-XM_015734987.2
NW_014332941.1	Gnomon	exon	27278	27519	.	+	.	ID=exon-XM_015734975.2-2;Dbxref=GeneID:107265488%2CGenbank:XM_015734975.2;Parent=rna-XM_015734975.2
NW_014332941.1	Gnomon	exon	26819	27183	.	+	.	ID=exon-XM_015734975.2-1;Dbxref=GeneID:107265488%2CGenbank:XM_015734975.2;Parent=rna-XM_015734975.2
NW_014332941.1	Gnomon	CDS	241513	241718	.	-	0	Name=XP_015590486.1;ID=cds-XP_015590486.1;Dbxref=GeneID:107265497%2CGenbank:XP_015590486.1;Parent=rna-XM_015735000.2
NW_014332941.1	Gnomon	CDS	240375	241449	.	-	0	Name=XP_015590486.1;ID=cds-XP_015590486.1;Dbxref=GeneID:107265497%2CGenbank:XP_015590486.1;Parent=rna-XM_015735000.2
NW_014332941.1	Gnomon	CDS	240065	240301	.	-	0	Name=XP_015590486.1;ID=cds-XP_015590486.1;Dbxref=GeneID:107265497%2CGenbank:XP_015590486.1;Parent=rna-XM_015735000.2
NW_014332941.1	Gnomon	mRNA	231763	233484	.	+	.	Name=XM_025082734.1;ID=rna-XM_025082734.1;Dbxref=GeneID:107265499%2CGenbank:XM_025082734.1;Parent=gene-LOC107265499
NW_014332941.1	Gnomon	exon	23203	23608	.	-	.	ID=exon-XM_025082712.1-1;Dbxref=GeneID:107265478%2CGenbank:XM_025082712.1;Parent=rna-XM_025082712.1
NW_014332941.1	Gnomon	exon	21789	21972	.	-	.	ID=exon-XM_025082712.1-3;Dbxref=GeneID:107265478%2CGenbank:XM_025082712.1;Parent=rna-XM_025082712.1
NW_014332941.1	Gnomon	exon	22250	22404	.	-	.	ID=exon-XM_025082712.1-2;Dbxref=GeneID:107265478%2CGenbank:XM_025082712.1;Parent=rna-XM_025082712.1
NW_014332941.1	Gnomon	exon	18460	18594	.	-	.	ID=exon-XM_025082712.1-5;Dbxref=GeneID:107265478%2CGenbank:XM_025082712.1;Parent=rna-XM_025082712.1
NW_014332941.1	Gnomon	exon	19377	19593	.	-	.	ID=exon-XM_025082712.1-4;Dbxref=GeneID:107265478%2CGenbank:XM_025082712.1;Parent=rna-XM_025082712.1
NW_014332941.1	Gnomon	exon	16704	17443	.	-	.	ID=exon-XM_025082712.1-7;Dbxref=GeneID:107265478%2CGenbank:XM_025082712.1;Parent=rna-XM_025082712.1
NW_014332941.1	Gnomon	exon	17528	17878	.	-	.	ID=exon-XM_025082712.1-6;Dbxref=GeneID:107265478%2CGenbank:XM_025082712.1;Parent=rna-XM_025082712.1
NW_014332941.1	Gnomon	exon	267608	268134	.	+	.	ID=exon-XM_015734957.2-1;Dbxref=GeneID:107265475%2CGenbank:XM_015734957.2;Parent=rna-XM_015734957.2
NW_014332941.1	Gnomon	exon	268211	268579	.	+	.	ID=exon-XM_015734957.2-2;Dbxref=GeneID:107265475%2CGenbank:XM_015734957.2;Parent=rna-XM_015734957.2
NW_014332941.1	Gnomon	exon	13729	13907	.	-	.	ID=exon-XM_025082712.1-9;Dbxref=GeneID:107265478%2CGenbank:XM_025082712.1;Parent=rna-XM_025082712.1
NW_014332941.1	Gnomon	exon	14203	14743	.	-	.	ID=exon-XM_025082712.1-8;Dbxref=GeneID:107265478%2CGenbank:XM_025082712.1;Parent=rna-XM_025082712.1
NW_014332941.1	Gnomon	exon	81730	82327	.	-	.	ID=exon-XM_015734887.2-1;Dbxref=GeneID:107265438%2CGenbank:XM_015734887.2;Parent=rna-XM_015734887.2
NW_014332941.1	Gnomon	exon	80582	80641	.	-	.	ID=exon-XM_015734887.2-2;Dbxref=GeneID:107265438%2CGenbank:XM_015734887.2;Parent=rna-XM_015734887.2
NW_014332941.1	Gnomon	exon	77924	78032	.	-	.	ID=exon-XM_015734887.2-3;Dbxref=GeneID:107265438%2CGenbank:XM_015734887.2;Parent=rna-XM_015734887.2
NW_014332941.1	Gnomon	exon	76252	76308	.	-	.	ID=exon-XM_015734887.2-4;Dbxref=GeneID:107265438%2CGenbank:XM_015734887.2;Parent=rna-XM_015734887.2
NW_014332941.1	Gnomon	exon	66532	66865	.	-	.	ID=exon-XM_015734887.2-9;Dbxref=GeneID:107265438%2CGenbank:XM_015734887.2;Parent=rna-XM_015734887.2
NW_014332941.1	Gnomon	exon	74732	74806	.	-	.	ID=exon-XM_015734887.2-5;Dbxref=GeneID:107265438%2CGenbank:XM_015734887.2;Parent=rna-XM_015734887.2
NW_014332941.1	Gnomon	exon	72309	72459	.	-	.	ID=exon-XM_015734887.2-6;Dbxref=GeneID:107265438%2CGenbank:XM_015734887.2;Parent=rna-XM_015734887.2
NW_014332941.1	Gnomon	exon	72064	72197	.	-	.	ID=exon-XM_015734887.2-7;Dbxref=GeneID:107265438%2CGenbank:XM_015734887.2;Parent=rna-XM_015734887.2
NW_014332941.1	Gnomon	exon	66931	67460	.	-	.	ID=exon-XM_015734887.2-8;Dbxref=GeneID:107265438%2CGenbank:XM_015734887.2;Parent=rna-XM_015734887.2
NW_014332941.1	Gnomon	exon	84361	85885	.	+	.	ID=exon-XM_015734993.2-6;Dbxref=GeneID:107265495%2CGenbank:XM_015734993.2;Parent=rna-XM_015734993.2
NW_014332941.1	Gnomon	exon	84093	84279	.	+	.	ID=exon-XM_015734993.2-5;Dbxref=GeneID:107265495%2CGenbank:XM_015734993.2;Parent=rna-XM_015734993.2
NW_014332941.1	Gnomon	exon	83692	83996	.	+	.	ID=exon-XM_015734993.2-4;Dbxref=GeneID:107265495%2CGenbank:XM_015734993.2;Parent=rna-XM_015734993.2
NW_014332941.1	Gnomon	exon	83306	83616	.	+	.	ID=exon-XM_015734993.2-3;Dbxref=GeneID:107265495%2CGenbank:XM_015734993.2;Parent=rna-XM_015734993.2
NW_014332941.1	Gnomon	exon	82672	82738	.	+	.	ID=exon-XM_015734993.2-2;Dbxref=GeneID:107265495%2CGenbank:XM_015734993.2;Parent=rna-XM_015734993.2
NW_014332941.1	Gnomon	exon	82459	82580	.	+	.	ID=exon-XM_015734993.2-1;Dbxref=GeneID:107265495%2CGenbank:XM_015734993.2;Parent=rna-XM_015734993.2
NW_014332941.1	Gnomon	mRNA	193229	193579	.	-	.	Name=XM_015734929.2;ID=rna-XM_015734929.2;Dbxref=GeneID:107265459%2CGenbank:XM_015734929.2;Parent=gene-LOC107265459
NW_014332941.1	Gnomon	exon	245977	246091	.	-	.	ID=exon-XM_015734930.2-10;Dbxref=GeneID:107265461%2CGenbank:XM_015734930.2;Parent=rna-XM_015734930.2
NW_014332941.1	Gnomon	exon	245381	245618	.	-	.	ID=exon-XM_015734930.2-12;Dbxref=GeneID:107265461%2CGenbank:XM_015734930.2;Parent=rna-XM_015734930.2
NW_014332941.1	Gnomon	exon	245719	245906	.	-	.	ID=exon-XM_015734930.2-11;Dbxref=GeneID:107265461%2CGenbank:XM_015734930.2;Parent=rna-XM_015734930.2
NW_014332941.1	Gnomon	exon	244787	245030	.	-	.	ID=exon-XM_015734930.2-14;Dbxref=GeneID:107265461%2CGenbank:XM_015734930.2;Parent=rna-XM_015734930.2
NW_014332941.1	Gnomon	exon	245103	245269	.	-	.	ID=exon-XM_015734930.2-13;Dbxref=GeneID:107265461%2CGenbank:XM_015734930.2;Parent=rna-XM_015734930.2
NW_014332941.1	Gnomon	exon	244034	244690	.	-	.	ID=exon-XM_015734930.2-15;Dbxref=GeneID:107265461%2CGenbank:XM_015734930.2;Parent=rna-XM_015734930.2
NW_014332941.1	Gnomon	mRNA	240036	242457	.	-	.	Name=XM_015735002.2;ID=rna-XM_015735002.2;Dbxref=GeneID:107265497%2CGenbank:XM_015735002.2;Parent=gene-LOC107265497
NW_014332941.1	Gnomon	exon	33373	33475	.	-	.	ID=exon-XM_025082707.1-13;Dbxref=GeneID:107265477%2CGenbank:XM_025082707.1;Parent=rna-XM_025082707.1
NW_014332941.1	Gnomon	exon	32064	32610	.	-	.	ID=exon-XM_025082707.1-14;Dbxref=GeneID:107265477%2CGenbank:XM_025082707.1;Parent=rna-XM_025082707.1
NW_014332941.1	Gnomon	exon	33824	34211	.	-	.	ID=exon-XM_025082707.1-11;Dbxref=GeneID:107265477%2CGenbank:XM_025082707.1;Parent=rna-XM_025082707.1
NW_014332941.1	Gnomon	exon	33555	33742	.	-	.	ID=exon-XM_025082707.1-12;Dbxref=GeneID:107265477%2CGenbank:XM_025082707.1;Parent=rna-XM_025082707.1
NW_014332941.1	Gnomon	exon	34294	34557	.	-	.	ID=exon-XM_025082707.1-10;Dbxref=GeneID:107265477%2CGenbank:XM_025082707.1;Parent=rna-XM_025082707.1
NW_014332941.1	Gnomon	mRNA	209157	218385	.	+	.	Name=XM_015734903.2;ID=rna-XM_015734903.2;Dbxref=GeneID:107265444%2CGenbank:XM_015734903.2;Parent=gene-LOC107265444
NW_014332941.1	Gnomon	exon	171815	171938	.	+	.	ID=exon-XR_003059077.1-1;Dbxref=GeneID:107265460%2CGenbank:XR_003059077.1;Parent=rna-XR_003059077.1
NW_014332941.1	Gnomon	exon	172518	172645	.	+	.	ID=exon-XR_003059077.1-2;Dbxref=GeneID:107265460%2CGenbank:XR_003059077.1;Parent=rna-XR_003059077.1
NW_014332941.1	Gnomon	exon	173114	173131	.	+	.	ID=exon-XR_003059077.1-3;Dbxref=GeneID:107265460%2CGenbank:XR_003059077.1;Parent=rna-XR_003059077.1
NW_014332941.1	Gnomon	exon	173204	173575	.	+	.	ID=exon-XR_003059077.1-4;Dbxref=GeneID:107265460%2CGenbank:XR_003059077.1;Parent=rna-XR_003059077.1
NW_014332941.1	Gnomon	exon	173661	173754	.	+	.	ID=exon-XR_003059077.1-5;Dbxref=GeneID:107265460%2CGenbank:XR_003059077.1;Parent=rna-XR_003059077.1
NW_014332941.1	Gnomon	exon	173828	174216	.	+	.	ID=exon-XR_003059077.1-6;Dbxref=GeneID:107265460%2CGenbank:XR_003059077.1;Parent=rna-XR_003059077.1
NW_014332941.1	Gnomon	mRNA	207774	209105	.	-	.	Name=XM_025082747.1;ID=rna-XM_025082747.1;Dbxref=GeneID:107265453%2CGenbank:XM_025082747.1;Parent=gene-LOC107265453
NW_014332941.1	Gnomon	exon	235301	235738	.	-	.	ID=exon-XM_015735003.2-2;Dbxref=GeneID:107265498%2CGenbank:XM_015735003.2;Parent=rna-XM_015735003.2
NW_014332941.1	Gnomon	exon	234952	235234	.	-	.	ID=exon-XM_015735003.2-3;Dbxref=GeneID:107265498%2CGenbank:XM_015735003.2;Parent=rna-XM_015735003.2
NW_014332941.1	Gnomon	exon	234616	234866	.	-	.	ID=exon-XM_015735003.2-4;Dbxref=GeneID:107265498%2CGenbank:XM_015735003.2;Parent=rna-XM_015735003.2
NW_014332941.1	Gnomon	exon	233658	234523	.	-	.	ID=exon-XM_015735003.2-5;Dbxref=GeneID:107265498%2CGenbank:XM_015735003.2;Parent=rna-XM_015735003.2
NW_014332941.1	Gnomon	exon	235799	236274	.	-	.	ID=exon-XM_015735003.2-1;Dbxref=GeneID:107265498%2CGenbank:XM_015735003.2;Parent=rna-XM_015735003.2
NW_014332941.1	Gnomon	CDS	140895	142081	.	-	0	Name=XP_015590472.1;ID=cds-XP_015590472.1;Dbxref=GeneID:107265493%2CGenbank:XP_015590472.1;Parent=rna-XM_015734986.2
NW_014332941.1	Gnomon	CDS	99530	99614	.	-	0	Name=XP_015590472.1;ID=cds-XP_015590472.1;Dbxref=GeneID:107265493%2CGenbank:XP_015590472.1;Parent=rna-XM_015734986.2
NW_014332941.1	Gnomon	CDS	88981	89103	.	-	0	Name=XP_015590472.1;ID=cds-XP_015590472.1;Dbxref=GeneID:107265493%2CGenbank:XP_015590472.1;Parent=rna-XM_015734986.2
NW_014332941.1	Gnomon	CDS	26851	27183	.	+	0	Name=XP_015590461.2;ID=cds-XP_015590461.2;Dbxref=GeneID:107265488%2CGenbank:XP_015590461.2;Parent=rna-XM_015734975.2
NW_014332941.1	Gnomon	CDS	27278	27493	.	+	0	Name=XP_015590461.2;ID=cds-XP_015590461.2;Dbxref=GeneID:107265488%2CGenbank:XP_015590461.2;Parent=rna-XM_015734975.2
NW_014332941.1	Gnomon	exon	173951	174038	.	-	.	ID=exon-XM_015734928.2-4;Dbxref=GeneID:107265458%2CGenbank:XM_015734928.2;Parent=rna-XM_015734928.2
NW_014332941.1	Gnomon	exon	174100	174200	.	-	.	ID=exon-XM_015734928.2-3;Dbxref=GeneID:107265458%2CGenbank:XM_015734928.2;Parent=rna-XM_015734928.2
NW_014332941.1	Gnomon	exon	174259	174325	.	-	.	ID=exon-XM_015734928.2-2;Dbxref=GeneID:107265458%2CGenbank:XM_015734928.2;Parent=rna-XM_015734928.2
NW_014332941.1	Gnomon	exon	174391	174648	.	-	.	ID=exon-XM_015734928.2-1;Dbxref=GeneID:107265458%2CGenbank:XM_015734928.2;Parent=rna-XM_015734928.2
NW_014332941.1	Gnomon	exon	173560	173688	.	-	.	ID=exon-XM_015734928.2-6;Dbxref=GeneID:107265458%2CGenbank:XM_015734928.2;Parent=rna-XM_015734928.2
NW_014332941.1	Gnomon	exon	173779	173843	.	-	.	ID=exon-XM_015734928.2-5;Dbxref=GeneID:107265458%2CGenbank:XM_015734928.2;Parent=rna-XM_015734928.2
NW_014332941.1	Gnomon	CDS	241513	241718	.	-	0	Name=XP_015590487.1;ID=cds-XP_015590487.1;Dbxref=GeneID:107265497%2CGenbank:XP_015590487.1;Parent=rna-XM_015735001.2
NW_014332941.1	Gnomon	CDS	240375	241449	.	-	0	Name=XP_015590487.1;ID=cds-XP_015590487.1;Dbxref=GeneID:107265497%2CGenbank:XP_015590487.1;Parent=rna-XM_015735001.2
NW_014332941.1	Gnomon	CDS	240065	240301	.	-	0	Name=XP_015590487.1;ID=cds-XP_015590487.1;Dbxref=GeneID:107265497%2CGenbank:XP_015590487.1;Parent=rna-XM_015735001.2
NW_014332941.1	Gnomon	mRNA	292352	324356	.	+	.	Name=XM_025082722.1;ID=rna-XM_025082722.1;Dbxref=GeneID:107265464%2CGenbank:XM_025082722.1;Parent=gene-LOC107265464
NW_014332941.1	Gnomon	mRNA	183316	190386	.	-	.	Name=XM_015734894.2;ID=rna-XM_015734894.2;Dbxref=GeneID:107265440%2CGenbank:XM_015734894.2;Parent=gene-LOC107265440
NW_014332941.1	Gnomon	CDS	140895	142081	.	-	0	Name=XP_024938530.1;ID=cds-XP_024938530.1;Dbxref=GeneID:107265493%2CGenbank:XP_024938530.1;Parent=rna-XM_025082762.1
NW_014332941.1	Gnomon	CDS	99530	99614	.	-	0	Name=XP_024938530.1;ID=cds-XP_024938530.1;Dbxref=GeneID:107265493%2CGenbank:XP_024938530.1;Parent=rna-XM_025082762.1
NW_014332941.1	Gnomon	CDS	88981	89103	.	-	0	Name=XP_024938530.1;ID=cds-XP_024938530.1;Dbxref=GeneID:107265493%2CGenbank:XP_024938530.1;Parent=rna-XM_025082762.1
NW_014332941.1	Gnomon	exon	158889	158938	.	+	.	ID=exon-XR_003059095.1-2;Dbxref=GeneID:112494018%2CGenbank:XR_003059095.1;Parent=rna-XR_003059095.1
NW_014332941.1	Gnomon	exon	158478	158586	.	+	.	ID=exon-XR_003059095.1-1;Dbxref=GeneID:112494018%2CGenbank:XR_003059095.1;Parent=rna-XR_003059095.1
NW_014332941.1	Gnomon	exon	159028	159257	.	+	.	ID=exon-XR_003059095.1-3;Dbxref=GeneID:112494018%2CGenbank:XR_003059095.1;Parent=rna-XR_003059095.1
NW_014332941.1	Gnomon	mRNA	233658	236274	.	-	.	Name=XM_015735003.2;ID=rna-XM_015735003.2;Dbxref=GeneID:107265498%2CGenbank:XM_015735003.2;Parent=gene-LOC107265498
NW_014332941.1	RefSeq	cDNA_match	367698	367800	.	-	.	ID=3bde1487-5b30-402f-902d-924867356819;Target=XM_015734998.2 3468 3570
NW_014332941.1	RefSeq	cDNA_match	366862	367034	.	-	.	ID=3bde1487-5b30-402f-902d-924867356819;Target=XM_015734998.2 3468 3570
NW_014332941.1	RefSeq	cDNA_match	366493	366705	.	-	.	ID=3bde1487-5b30-402f-902d-924867356819;Target=XM_015734998.2 3468 3570
NW_014332941.1	RefSeq	cDNA_match	366152	366275	.	-	.	ID=3bde1487-5b30-402f-902d-924867356819;Target=XM_015734998.2 3468 3570
NW_014332941.1	RefSeq	cDNA_match	365263	365387	.	-	.	ID=3bde1487-5b30-402f-902d-924867356819;Target=XM_015734998.2 3468 3570
NW_014332941.1	RefSeq	cDNA_match	364922	365164	.	-	.	ID=3bde1487-5b30-402f-902d-924867356819;Target=XM_015734998.2 3468 3570
NW_014332941.1	RefSeq	cDNA_match	364707	364846	.	-	.	ID=3bde1487-5b30-402f-902d-924867356819;Target=XM_015734998.2 3468 3570
NW_014332941.1	Gnomon	exon	275106	275375	.	-	.	ID=exon-XM_015734934.2-1;Dbxref=GeneID:107265463%2CGenbank:XM_015734934.2;Parent=rna-XM_015734934.2
NW_014332941.1	Gnomon	exon	274448	274633	.	-	.	ID=exon-XM_015734934.2-2;Dbxref=GeneID:107265463%2CGenbank:XM_015734934.2;Parent=rna-XM_015734934.2
NW_014332941.1	Gnomon	exon	274238	274369	.	-	.	ID=exon-XM_015734934.2-3;Dbxref=GeneID:107265463%2CGenbank:XM_015734934.2;Parent=rna-XM_015734934.2
NW_014332941.1	Gnomon	exon	273942	274125	.	-	.	ID=exon-XM_015734934.2-4;Dbxref=GeneID:107265463%2CGenbank:XM_015734934.2;Parent=rna-XM_015734934.2
NW_014332941.1	Gnomon	exon	273664	273857	.	-	.	ID=exon-XM_015734934.2-5;Dbxref=GeneID:107265463%2CGenbank:XM_015734934.2;Parent=rna-XM_015734934.2
NW_014332941.1	Gnomon	exon	273097	273588	.	-	.	ID=exon-XM_015734934.2-6;Dbxref=GeneID:107265463%2CGenbank:XM_015734934.2;Parent=rna-XM_015734934.2
NW_014332941.1	Gnomon	exon	272896	273016	.	-	.	ID=exon-XM_015734934.2-7;Dbxref=GeneID:107265463%2CGenbank:XM_015734934.2;Parent=rna-XM_015734934.2
NW_014332941.1	Gnomon	exon	272635	272808	.	-	.	ID=exon-XM_015734934.2-8;Dbxref=GeneID:107265463%2CGenbank:XM_015734934.2;Parent=rna-XM_015734934.2
NW_014332941.1	Gnomon	exon	272114	272572	.	-	.	ID=exon-XM_015734934.2-9;Dbxref=GeneID:107265463%2CGenbank:XM_015734934.2;Parent=rna-XM_015734934.2
NW_014332941.1	Gnomon	exon	245381	245618	.	-	.	ID=exon-XM_015734931.2-12;Dbxref=GeneID:107265461%2CGenbank:XM_015734931.2;Parent=rna-XM_015734931.2
NW_014332941.1	Gnomon	exon	245103	245269	.	-	.	ID=exon-XM_015734931.2-13;Dbxref=GeneID:107265461%2CGenbank:XM_015734931.2;Parent=rna-XM_015734931.2
NW_014332941.1	Gnomon	exon	245977	246091	.	-	.	ID=exon-XM_015734931.2-10;Dbxref=GeneID:107265461%2CGenbank:XM_015734931.2;Parent=rna-XM_015734931.2
NW_014332941.1	Gnomon	exon	245719	245906	.	-	.	ID=exon-XM_015734931.2-11;Dbxref=GeneID:107265461%2CGenbank:XM_015734931.2;Parent=rna-XM_015734931.2
NW_014332941.1	Gnomon	mRNA	169524	171863	.	-	.	Name=XM_025082748.1;ID=rna-XM_025082748.1;Dbxref=GeneID:107265457%2CGenbank:XM_025082748.1;Parent=gene-LOC107265457
NW_014332941.1	Gnomon	exon	244787	245030	.	-	.	ID=exon-XM_015734931.2-14;Dbxref=GeneID:107265461%2CGenbank:XM_015734931.2;Parent=rna-XM_015734931.2
NW_014332941.1	Gnomon	exon	244034	244690	.	-	.	ID=exon-XM_015734931.2-15;Dbxref=GeneID:107265461%2CGenbank:XM_015734931.2;Parent=rna-XM_015734931.2
NW_014332941.1	Gnomon	CDS	26249	26443	.	+	0	Name=XP_015590460.1;ID=cds-XP_015590460.1;Dbxref=GeneID:107265487%2CGenbank:XP_015590460.1;Parent=rna-XM_015734974.2
NW_014332941.1	Gnomon	CDS	26500	26814	.	+	0	Name=XP_015590460.1;ID=cds-XP_015590460.1;Dbxref=GeneID:107265487%2CGenbank:XP_015590460.1;Parent=rna-XM_015734974.2
NW_014332941.1	Gnomon	mRNA	175915	182473	.	+	.	Name=XM_015734909.2;ID=rna-XM_015734909.2;Dbxref=GeneID:107265446%2CGenbank:XM_015734909.2;Parent=gene-LOC107265446
NW_014332941.1	Gnomon	mRNA	61916	64655	.	-	.	Name=XM_015735008.2;ID=rna-XM_015735008.2;Dbxref=GeneID:107265503%2CGenbank:XM_015735008.2;Parent=gene-LOC107265503
NW_014332941.1	Gnomon	exon	263291	263352	.	-	.	ID=exon-XM_015734958.2-2;Dbxref=GeneID:107265476%2CGenbank:XM_015734958.2;Parent=rna-XM_015734958.2
NW_014332941.1	Gnomon	exon	263103	263217	.	-	.	ID=exon-XM_015734958.2-3;Dbxref=GeneID:107265476%2CGenbank:XM_015734958.2;Parent=rna-XM_015734958.2
NW_014332941.1	Gnomon	exon	263416	263611	.	-	.	ID=exon-XM_015734958.2-1;Dbxref=GeneID:107265476%2CGenbank:XM_015734958.2;Parent=rna-XM_015734958.2
NW_014332941.1	Gnomon	exon	262725	263034	.	-	.	ID=exon-XM_015734958.2-4;Dbxref=GeneID:107265476%2CGenbank:XM_015734958.2;Parent=rna-XM_015734958.2
NW_014332941.1	Gnomon	exon	151090	151714	.	-	.	ID=exon-XR_003059090.1-4;Dbxref=GeneID:107265493%2CGenbank:XR_003059090.1;Parent=rna-XR_003059090.1
NW_014332941.1	Gnomon	exon	151790	151998	.	-	.	ID=exon-XR_003059090.1-3;Dbxref=GeneID:107265493%2CGenbank:XR_003059090.1;Parent=rna-XR_003059090.1
NW_014332941.1	Gnomon	exon	152089	152178	.	-	.	ID=exon-XR_003059090.1-2;Dbxref=GeneID:107265493%2CGenbank:XR_003059090.1;Parent=rna-XR_003059090.1
NW_014332941.1	Gnomon	exon	153465	153744	.	-	.	ID=exon-XR_003059090.1-1;Dbxref=GeneID:107265493%2CGenbank:XR_003059090.1;Parent=rna-XR_003059090.1
NW_014332941.1	Gnomon	CDS	9746	10206	.	-	0	Name=XP_015590453.1;ID=cds-XP_015590453.1;Dbxref=GeneID:107265478%2CGenbank:XP_015590453.1;Parent=rna-XM_015734967.2
NW_014332941.1	Gnomon	CDS	9405	9670	.	-	0	Name=XP_015590453.1;ID=cds-XP_015590453.1;Dbxref=GeneID:107265478%2CGenbank:XP_015590453.1;Parent=rna-XM_015734967.2
NW_014332941.1	Gnomon	CDS	9134	9314	.	-	0	Name=XP_015590453.1;ID=cds-XP_015590453.1;Dbxref=GeneID:107265478%2CGenbank:XP_015590453.1;Parent=rna-XM_015734967.2
NW_014332941.1	Gnomon	CDS	8935	9061	.	-	0	Name=XP_015590453.1;ID=cds-XP_015590453.1;Dbxref=GeneID:107265478%2CGenbank:XP_015590453.1;Parent=rna-XM_015734967.2
NW_014332941.1	Gnomon	mRNA	204972	207895	.	+	.	Name=XM_015734899.2;ID=rna-XM_015734899.2;Dbxref=GeneID:107265442%2CGenbank:XM_015734899.2;Parent=gene-LOC107265442
NW_014332941.1	Gnomon	exon	351733	352946	.	-	.	ID=exon-XM_015735007.2-11;Dbxref=GeneID:107265502%2CGenbank:XM_015735007.2;Parent=rna-XM_015735007.2
NW_014332941.1	Gnomon	exon	353030	353170	.	-	.	ID=exon-XM_015735007.2-10;Dbxref=GeneID:107265502%2CGenbank:XM_015735007.2;Parent=rna-XM_015735007.2
NW_014332941.1	Gnomon	CDS	341600	341937	.	+	0	Name=XP_015590466.1;ID=cds-XP_015590466.1;Dbxref=GeneID:107265489%2CGenbank:XP_015590466.1;Parent=rna-XM_015734980.2
NW_014332941.1	Gnomon	CDS	342954	343262	.	+	0	Name=XP_015590466.1;ID=cds-XP_015590466.1;Dbxref=GeneID:107265489%2CGenbank:XP_015590466.1;Parent=rna-XM_015734980.2
NW_014332941.1	Gnomon	CDS	343421	343689	.	+	0	Name=XP_015590466.1;ID=cds-XP_015590466.1;Dbxref=GeneID:107265489%2CGenbank:XP_015590466.1;Parent=rna-XM_015734980.2
NW_014332941.1	Gnomon	CDS	343770	343933	.	+	0	Name=XP_015590466.1;ID=cds-XP_015590466.1;Dbxref=GeneID:107265489%2CGenbank:XP_015590466.1;Parent=rna-XM_015734980.2
NW_014332941.1	Gnomon	CDS	344024	344227	.	+	0	Name=XP_015590466.1;ID=cds-XP_015590466.1;Dbxref=GeneID:107265489%2CGenbank:XP_015590466.1;Parent=rna-XM_015734980.2
NW_014332941.1	Gnomon	mRNA	340142	344615	.	+	.	Name=XM_015734980.2;ID=rna-XM_015734980.2;Dbxref=GeneID:107265489%2CGenbank:XM_015734980.2;Parent=gene-LOC107265489
NW_014332941.1	Gnomon	CDS	83442	83616	.	+	0	Name=XP_015590479.1;ID=cds-XP_015590479.1;Dbxref=GeneID:107265495%2CGenbank:XP_015590479.1;Parent=rna-XM_015734993.2
NW_014332941.1	Gnomon	CDS	83692	83996	.	+	0	Name=XP_015590479.1;ID=cds-XP_015590479.1;Dbxref=GeneID:107265495%2CGenbank:XP_015590479.1;Parent=rna-XM_015734993.2
NW_014332941.1	Gnomon	CDS	84093	84279	.	+	0	Name=XP_015590479.1;ID=cds-XP_015590479.1;Dbxref=GeneID:107265495%2CGenbank:XP_015590479.1;Parent=rna-XM_015734993.2
NW_014332941.1	Gnomon	CDS	84361	84680	.	+	0	Name=XP_015590479.1;ID=cds-XP_015590479.1;Dbxref=GeneID:107265495%2CGenbank:XP_015590479.1;Parent=rna-XM_015734993.2
NW_014332941.1	Gnomon	exon	212957	213369	.	+	.	ID=exon-XM_015734902.2-10;Dbxref=GeneID:107265444%2CGenbank:XM_015734902.2;Parent=rna-XM_015734902.2
NW_014332941.1	Gnomon	exon	213458	217404	.	+	.	ID=exon-XM_015734902.2-11;Dbxref=GeneID:107265444%2CGenbank:XM_015734902.2;Parent=rna-XM_015734902.2
NW_014332941.1	Gnomon	exon	217633	218385	.	+	.	ID=exon-XM_015734902.2-12;Dbxref=GeneID:107265444%2CGenbank:XM_015734902.2;Parent=rna-XM_015734902.2
NW_014332941.1	Gnomon	exon	340137	340280	.	+	.	ID=exon-XM_025082754.1-1;Dbxref=GeneID:107265489%2CGenbank:XM_025082754.1;Parent=rna-XM_025082754.1
NW_014332941.1	Gnomon	exon	341568	341937	.	+	.	ID=exon-XM_025082754.1-2;Dbxref=GeneID:107265489%2CGenbank:XM_025082754.1;Parent=rna-XM_025082754.1
NW_014332941.1	Gnomon	exon	342954	343262	.	+	.	ID=exon-XM_025082754.1-3;Dbxref=GeneID:107265489%2CGenbank:XM_025082754.1;Parent=rna-XM_025082754.1
NW_014332941.1	Gnomon	exon	343415	343689	.	+	.	ID=exon-XM_025082754.1-4;Dbxref=GeneID:107265489%2CGenbank:XM_025082754.1;Parent=rna-XM_025082754.1
NW_014332941.1	Gnomon	exon	343770	343933	.	+	.	ID=exon-XM_025082754.1-5;Dbxref=GeneID:107265489%2CGenbank:XM_025082754.1;Parent=rna-XM_025082754.1
NW_014332941.1	Gnomon	exon	344024	344615	.	+	.	ID=exon-XM_025082754.1-6;Dbxref=GeneID:107265489%2CGenbank:XM_025082754.1;Parent=rna-XM_025082754.1
NW_014332941.1	Gnomon	mRNA	82459	85885	.	+	.	Name=XM_015734993.2;ID=rna-XM_015734993.2;Dbxref=GeneID:107265495%2CGenbank:XM_015734993.2;Parent=gene-LOC107265495
NW_014332941.1	Gnomon	mRNA	177575	182473	.	+	.	Name=XM_025082727.1;ID=rna-XM_025082727.1;Dbxref=GeneID:107265446%2CGenbank:XM_025082727.1;Parent=gene-LOC107265446
NW_014332941.1	Gnomon	exon	84093	84279	.	+	.	ID=exon-XM_015734994.2-5;Dbxref=GeneID:107265495%2CGenbank:XM_015734994.2;Parent=rna-XM_015734994.2
NW_014332941.1	Gnomon	exon	83692	83996	.	+	.	ID=exon-XM_015734994.2-4;Dbxref=GeneID:107265495%2CGenbank:XM_015734994.2;Parent=rna-XM_015734994.2
NW_014332941.1	Gnomon	exon	84361	85885	.	+	.	ID=exon-XM_015734994.2-6;Dbxref=GeneID:107265495%2CGenbank:XM_015734994.2;Parent=rna-XM_015734994.2
NW_014332941.1	Gnomon	exon	82490	82555	.	+	.	ID=exon-XM_015734994.2-1;Dbxref=GeneID:107265495%2CGenbank:XM_015734994.2;Parent=rna-XM_015734994.2
NW_014332941.1	Gnomon	exon	83306	83616	.	+	.	ID=exon-XM_015734994.2-3;Dbxref=GeneID:107265495%2CGenbank:XM_015734994.2;Parent=rna-XM_015734994.2
NW_014332941.1	Gnomon	exon	82672	82738	.	+	.	ID=exon-XM_015734994.2-2;Dbxref=GeneID:107265495%2CGenbank:XM_015734994.2;Parent=rna-XM_015734994.2
NW_014332941.1	Gnomon	exon	183316	186518	.	-	.	ID=exon-XM_015734894.2-11;Dbxref=GeneID:107265440%2CGenbank:XM_015734894.2;Parent=rna-XM_015734894.2
NW_014332941.1	Gnomon	exon	186634	186752	.	-	.	ID=exon-XM_015734894.2-10;Dbxref=GeneID:107265440%2CGenbank:XM_015734894.2;Parent=rna-XM_015734894.2
NW_014332941.1	Gnomon	exon	10676	11052	.	-	.	ID=exon-XM_015734963.2-11;Dbxref=GeneID:107265478%2CGenbank:XM_015734963.2;Parent=rna-XM_015734963.2
NW_014332941.1	Gnomon	exon	11131	11396	.	-	.	ID=exon-XM_015734963.2-10;Dbxref=GeneID:107265478%2CGenbank:XM_015734963.2;Parent=rna-XM_015734963.2
NW_014332941.1	Gnomon	exon	271753	272049	.	-	.	ID=exon-XM_025082720.1-11;Dbxref=GeneID:107265463%2CGenbank:XM_025082720.1;Parent=rna-XM_025082720.1
NW_014332941.1	Gnomon	exon	272114	272572	.	-	.	ID=exon-XM_025082720.1-10;Dbxref=GeneID:107265463%2CGenbank:XM_025082720.1;Parent=rna-XM_025082720.1
NW_014332941.1	Gnomon	exon	90917	91053	.	-	.	ID=exon-XR_003059089.1-5;Dbxref=GeneID:107265493%2CGenbank:XR_003059089.1;Parent=rna-XR_003059089.1
NW_014332941.1	Gnomon	exon	91747	91857	.	-	.	ID=exon-XR_003059089.1-4;Dbxref=GeneID:107265493%2CGenbank:XR_003059089.1;Parent=rna-XR_003059089.1
NW_014332941.1	Gnomon	exon	186634	186752	.	-	.	ID=exon-XM_025082717.1-10;Dbxref=GeneID:107265440%2CGenbank:XM_025082717.1;Parent=rna-XM_025082717.1
NW_014332941.1	Gnomon	exon	183316	186518	.	-	.	ID=exon-XM_025082717.1-11;Dbxref=GeneID:107265440%2CGenbank:XM_025082717.1;Parent=rna-XM_025082717.1
NW_014332941.1	Gnomon	exon	92183	93852	.	-	.	ID=exon-XR_003059089.1-1;Dbxref=GeneID:107265493%2CGenbank:XR_003059089.1;Parent=rna-XR_003059089.1
NW_014332941.1	Gnomon	exon	91933	91985	.	-	.	ID=exon-XR_003059089.1-3;Dbxref=GeneID:107265493%2CGenbank:XR_003059089.1;Parent=rna-XR_003059089.1
NW_014332941.1	Gnomon	exon	92076	92117	.	-	.	ID=exon-XR_003059089.1-2;Dbxref=GeneID:107265493%2CGenbank:XR_003059089.1;Parent=rna-XR_003059089.1
NW_014332941.1	Gnomon	mRNA	7759	14690	.	-	.	Name=XM_025082714.1;ID=rna-XM_025082714.1;Dbxref=GeneID:107265478%2CGenbank:XM_025082714.1;Parent=gene-LOC107265478
NW_014332941.1	Gnomon	exon	207643	207895	.	+	.	ID=exon-XM_015734898.2-10;Dbxref=GeneID:107265442%2CGenbank:XM_015734898.2;Parent=rna-XM_015734898.2
NW_014332941.1	Gnomon	exon	87943	89103	.	-	.	ID=exon-XM_025082759.1-12;Dbxref=GeneID:107265493%2CGenbank:XM_025082759.1;Parent=rna-XM_025082759.1
NW_014332941.1	Gnomon	exon	99530	99614	.	-	.	ID=exon-XM_025082759.1-11;Dbxref=GeneID:107265493%2CGenbank:XM_025082759.1;Parent=rna-XM_025082759.1
NW_014332941.1	Gnomon	exon	140895	142367	.	-	.	ID=exon-XM_025082759.1-10;Dbxref=GeneID:107265493%2CGenbank:XM_025082759.1;Parent=rna-XM_025082759.1
NW_014332941.1	Gnomon	mRNA	65946	82327	.	-	.	Name=XM_015734887.2;ID=rna-XM_015734887.2;Dbxref=GeneID:107265438%2CGenbank:XM_015734887.2;Parent=gene-LOC107265438
NW_014332941.1	Gnomon	exon	229117	229747	.	+	.	ID=exon-XM_025082742.1-6;Dbxref=GeneID:107265450%2CGenbank:XM_025082742.1;Parent=rna-XM_025082742.1
NW_014332941.1	Gnomon	exon	228112	228218	.	+	.	ID=exon-XM_025082742.1-5;Dbxref=GeneID:107265450%2CGenbank:XM_025082742.1;Parent=rna-XM_025082742.1
NW_014332941.1	Gnomon	exon	227788	228006	.	+	.	ID=exon-XM_025082742.1-4;Dbxref=GeneID:107265450%2CGenbank:XM_025082742.1;Parent=rna-XM_025082742.1
NW_014332941.1	Gnomon	exon	227606	227676	.	+	.	ID=exon-XM_025082742.1-3;Dbxref=GeneID:107265450%2CGenbank:XM_025082742.1;Parent=rna-XM_025082742.1
NW_014332941.1	Gnomon	exon	227200	227427	.	+	.	ID=exon-XM_025082742.1-2;Dbxref=GeneID:107265450%2CGenbank:XM_025082742.1;Parent=rna-XM_025082742.1
NW_014332941.1	Gnomon	exon	220211	220889	.	+	.	ID=exon-XM_025082742.1-1;Dbxref=GeneID:107265450%2CGenbank:XM_025082742.1;Parent=rna-XM_025082742.1
NW_014332941.1	Gnomon	exon	10676	11052	.	-	.	ID=exon-XM_025082710.1-10;Dbxref=GeneID:107265478%2CGenbank:XM_025082710.1;Parent=rna-XM_025082710.1
NW_014332941.1	Gnomon	CDS	6288	6482	.	+	0	Name=XP_015590454.1;ID=cds-XP_015590454.1;Dbxref=GeneID:107265481%2CGenbank:XP_015590454.1;Parent=rna-XM_015734968.2
NW_014332941.1	Gnomon	CDS	6542	6611	.	+	0	Name=XP_015590454.1;ID=cds-XP_015590454.1;Dbxref=GeneID:107265481%2CGenbank:XP_015590454.1;Parent=rna-XM_015734968.2
NW_014332941.1	Gnomon	CDS	6696	7152	.	+	0	Name=XP_015590454.1;ID=cds-XP_015590454.1;Dbxref=GeneID:107265481%2CGenbank:XP_015590454.1;Parent=rna-XM_015734968.2
NW_014332941.1	Gnomon	CDS	7225	7483	.	+	0	Name=XP_015590454.1;ID=cds-XP_015590454.1;Dbxref=GeneID:107265481%2CGenbank:XP_015590454.1;Parent=rna-XM_015734968.2
NW_014332941.1	Gnomon	mRNA	82490	85885	.	+	.	Name=XM_015734994.2;ID=rna-XM_015734994.2;Dbxref=GeneID:107265495%2CGenbank:XM_015734994.2;Parent=gene-LOC107265495
NW_014332941.1	Gnomon	exon	87943	89103	.	-	.	ID=exon-XM_025082760.1-8;Dbxref=GeneID:107265493%2CGenbank:XM_025082760.1;Parent=rna-XM_025082760.1
NW_014332941.1	Gnomon	exon	99530	99614	.	-	.	ID=exon-XM_025082760.1-7;Dbxref=GeneID:107265493%2CGenbank:XM_025082760.1;Parent=rna-XM_025082760.1
NW_014332941.1	Gnomon	exon	145477	145726	.	-	.	ID=exon-XM_025082760.1-4;Dbxref=GeneID:107265493%2CGenbank:XM_025082760.1;Parent=rna-XM_025082760.1
NW_014332941.1	Gnomon	exon	145809	146072	.	-	.	ID=exon-XM_025082760.1-3;Dbxref=GeneID:107265493%2CGenbank:XM_025082760.1;Parent=rna-XM_025082760.1
NW_014332941.1	Gnomon	exon	140895	142367	.	-	.	ID=exon-XM_025082760.1-6;Dbxref=GeneID:107265493%2CGenbank:XM_025082760.1;Parent=rna-XM_025082760.1
NW_014332941.1	Gnomon	exon	145016	145414	.	-	.	ID=exon-XM_025082760.1-5;Dbxref=GeneID:107265493%2CGenbank:XM_025082760.1;Parent=rna-XM_025082760.1
NW_014332941.1	Gnomon	exon	146462	146680	.	-	.	ID=exon-XM_025082760.1-2;Dbxref=GeneID:107265493%2CGenbank:XM_025082760.1;Parent=rna-XM_025082760.1
NW_014332941.1	Gnomon	exon	146828	147465	.	-	.	ID=exon-XM_025082760.1-1;Dbxref=GeneID:107265493%2CGenbank:XM_025082760.1;Parent=rna-XM_025082760.1
NW_014332941.1	Gnomon	exon	35173	35394	.	-	.	ID=exon-XM_025082706.1-7;Dbxref=GeneID:107265477%2CGenbank:XM_025082706.1;Parent=rna-XM_025082706.1
NW_014332941.1	Gnomon	exon	34899	35087	.	-	.	ID=exon-XM_025082706.1-8;Dbxref=GeneID:107265477%2CGenbank:XM_025082706.1;Parent=rna-XM_025082706.1
NW_014332941.1	Gnomon	exon	34642	34832	.	-	.	ID=exon-XM_025082706.1-9;Dbxref=GeneID:107265477%2CGenbank:XM_025082706.1;Parent=rna-XM_025082706.1
NW_014332941.1	Gnomon	exon	51850	52076	.	-	.	ID=exon-XM_025082706.1-3;Dbxref=GeneID:107265477%2CGenbank:XM_025082706.1;Parent=rna-XM_025082706.1
NW_014332941.1	Gnomon	exon	51622	51758	.	-	.	ID=exon-XM_025082706.1-4;Dbxref=GeneID:107265477%2CGenbank:XM_025082706.1;Parent=rna-XM_025082706.1
NW_014332941.1	Gnomon	exon	35734	35995	.	-	.	ID=exon-XM_025082706.1-5;Dbxref=GeneID:107265477%2CGenbank:XM_025082706.1;Parent=rna-XM_025082706.1
NW_014332941.1	Gnomon	exon	35475	35623	.	-	.	ID=exon-XM_025082706.1-6;Dbxref=GeneID:107265477%2CGenbank:XM_025082706.1;Parent=rna-XM_025082706.1
NW_014332941.1	Gnomon	exon	61498	61712	.	-	.	ID=exon-XM_025082706.1-1;Dbxref=GeneID:107265477%2CGenbank:XM_025082706.1;Parent=rna-XM_025082706.1
NW_014332941.1	Gnomon	exon	60662	60901	.	-	.	ID=exon-XM_025082706.1-2;Dbxref=GeneID:107265477%2CGenbank:XM_025082706.1;Parent=rna-XM_025082706.1
NW_014332941.1	Gnomon	mRNA	263870	267229	.	-	.	Name=XM_025082728.1;ID=rna-XM_025082728.1;Dbxref=GeneID:107265465%2CGenbank:XM_025082728.1;Parent=gene-LOC107265465
NW_014332941.1	Gnomon	exon	265944	266055	.	-	.	ID=exon-XM_015734946.2-2;Dbxref=GeneID:107265465%2CGenbank:XM_015734946.2;Parent=rna-XM_015734946.2
NW_014332941.1	Gnomon	exon	266118	266257	.	-	.	ID=exon-XM_015734946.2-1;Dbxref=GeneID:107265465%2CGenbank:XM_015734946.2;Parent=rna-XM_015734946.2
NW_014332941.1	Gnomon	exon	265536	265673	.	-	.	ID=exon-XM_015734946.2-4;Dbxref=GeneID:107265465%2CGenbank:XM_015734946.2;Parent=rna-XM_015734946.2
NW_014332941.1	Gnomon	exon	265762	265840	.	-	.	ID=exon-XM_015734946.2-3;Dbxref=GeneID:107265465%2CGenbank:XM_015734946.2;Parent=rna-XM_015734946.2
NW_014332941.1	Gnomon	exon	265085	265218	.	-	.	ID=exon-XM_015734946.2-6;Dbxref=GeneID:107265465%2CGenbank:XM_015734946.2;Parent=rna-XM_015734946.2
NW_014332941.1	Gnomon	exon	265287	265458	.	-	.	ID=exon-XM_015734946.2-5;Dbxref=GeneID:107265465%2CGenbank:XM_015734946.2;Parent=rna-XM_015734946.2
NW_014332941.1	Gnomon	exon	264627	264772	.	-	.	ID=exon-XM_015734946.2-8;Dbxref=GeneID:107265465%2CGenbank:XM_015734946.2;Parent=rna-XM_015734946.2
NW_014332941.1	Gnomon	exon	264875	265018	.	-	.	ID=exon-XM_015734946.2-7;Dbxref=GeneID:107265465%2CGenbank:XM_015734946.2;Parent=rna-XM_015734946.2
NW_014332941.1	Gnomon	exon	264300	264545	.	-	.	ID=exon-XM_015734946.2-9;Dbxref=GeneID:107265465%2CGenbank:XM_015734946.2;Parent=rna-XM_015734946.2
NW_014332941.1	Gnomon	exon	257488	257601	.	-	.	ID=exon-XM_025082736.1-8;Dbxref=GeneID:107265471%2CGenbank:XM_025082736.1;Parent=rna-XM_025082736.1
NW_014332941.1	Gnomon	exon	257670	257806	.	-	.	ID=exon-XM_025082736.1-7;Dbxref=GeneID:107265471%2CGenbank:XM_025082736.1;Parent=rna-XM_025082736.1
NW_014332941.1	Gnomon	exon	258647	258708	.	-	.	ID=exon-XM_025082736.1-6;Dbxref=GeneID:107265471%2CGenbank:XM_025082736.1;Parent=rna-XM_025082736.1
NW_014332941.1	Gnomon	exon	259690	259898	.	-	.	ID=exon-XM_025082736.1-1;Dbxref=GeneID:107265471%2CGenbank:XM_025082736.1;Parent=rna-XM_025082736.1
NW_014332941.1	Gnomon	exon	258775	258913	.	-	.	ID=exon-XM_025082736.1-5;Dbxref=GeneID:107265471%2CGenbank:XM_025082736.1;Parent=rna-XM_025082736.1
NW_014332941.1	Gnomon	exon	258974	259214	.	-	.	ID=exon-XM_025082736.1-4;Dbxref=GeneID:107265471%2CGenbank:XM_025082736.1;Parent=rna-XM_025082736.1
NW_014332941.1	Gnomon	exon	259281	259390	.	-	.	ID=exon-XM_025082736.1-3;Dbxref=GeneID:107265471%2CGenbank:XM_025082736.1;Parent=rna-XM_025082736.1
NW_014332941.1	Gnomon	exon	259452	259608	.	-	.	ID=exon-XM_025082736.1-2;Dbxref=GeneID:107265471%2CGenbank:XM_025082736.1;Parent=rna-XM_025082736.1
NW_014332941.1	Gnomon	mRNA	7759	14690	.	-	.	Name=XM_025082715.1;ID=rna-XM_025082715.1;Dbxref=GeneID:107265478%2CGenbank:XM_025082715.1;Parent=gene-LOC107265478
NW_014332941.1	Gnomon	mRNA	183316	190386	.	-	.	Name=XM_015734897.2;ID=rna-XM_015734897.2;Dbxref=GeneID:107265440%2CGenbank:XM_015734897.2;Parent=gene-LOC107265440
NW_014332941.1	Gnomon	CDS	9746	10206	.	-	0	Name=XP_015590451.1;ID=cds-XP_015590451.1;Dbxref=GeneID:107265478%2CGenbank:XP_015590451.1;Parent=rna-XM_015734965.2
NW_014332941.1	Gnomon	CDS	9405	9670	.	-	0	Name=XP_015590451.1;ID=cds-XP_015590451.1;Dbxref=GeneID:107265478%2CGenbank:XP_015590451.1;Parent=rna-XM_015734965.2
NW_014332941.1	Gnomon	CDS	9134	9314	.	-	0	Name=XP_015590451.1;ID=cds-XP_015590451.1;Dbxref=GeneID:107265478%2CGenbank:XP_015590451.1;Parent=rna-XM_015734965.2
NW_014332941.1	Gnomon	CDS	8935	9061	.	-	0	Name=XP_015590451.1;ID=cds-XP_015590451.1;Dbxref=GeneID:107265478%2CGenbank:XP_015590451.1;Parent=rna-XM_015734965.2
NW_014332941.1	Gnomon	exon	91747	91857	.	-	.	ID=exon-XR_003059084.1-3;Dbxref=GeneID:107265493%2CGenbank:XR_003059084.1;Parent=rna-XR_003059084.1
NW_014332941.1	Gnomon	exon	90917	91053	.	-	.	ID=exon-XR_003059084.1-4;Dbxref=GeneID:107265493%2CGenbank:XR_003059084.1;Parent=rna-XR_003059084.1
NW_014332941.1	Gnomon	exon	92076	93850	.	-	.	ID=exon-XR_003059084.1-1;Dbxref=GeneID:107265493%2CGenbank:XR_003059084.1;Parent=rna-XR_003059084.1
NW_014332941.1	Gnomon	exon	91933	92010	.	-	.	ID=exon-XR_003059084.1-2;Dbxref=GeneID:107265493%2CGenbank:XR_003059084.1;Parent=rna-XR_003059084.1
NW_014332941.1	Gnomon	exon	28037	28196	.	-	.	ID=exon-XM_015734964.2-7;Dbxref=GeneID:107265479%2CGenbank:XM_015734964.2;Parent=rna-XM_015734964.2
NW_014332941.1	Gnomon	exon	27587	27964	.	-	.	ID=exon-XM_015734964.2-8;Dbxref=GeneID:107265479%2CGenbank:XM_015734964.2;Parent=rna-XM_015734964.2
NW_014332941.1	Gnomon	exon	28882	28980	.	-	.	ID=exon-XM_015734964.2-5;Dbxref=GeneID:107265479%2CGenbank:XM_015734964.2;Parent=rna-XM_015734964.2
NW_014332941.1	Gnomon	exon	28398	28669	.	-	.	ID=exon-XM_015734964.2-6;Dbxref=GeneID:107265479%2CGenbank:XM_015734964.2;Parent=rna-XM_015734964.2
NW_014332941.1	Gnomon	exon	29551	29796	.	-	.	ID=exon-XM_015734964.2-3;Dbxref=GeneID:107265479%2CGenbank:XM_015734964.2;Parent=rna-XM_015734964.2
NW_014332941.1	Gnomon	exon	29243	29367	.	-	.	ID=exon-XM_015734964.2-4;Dbxref=GeneID:107265479%2CGenbank:XM_015734964.2;Parent=rna-XM_015734964.2
NW_014332941.1	Gnomon	exon	30590	30724	.	-	.	ID=exon-XM_015734964.2-1;Dbxref=GeneID:107265479%2CGenbank:XM_015734964.2;Parent=rna-XM_015734964.2
NW_014332941.1	Gnomon	exon	29882	30059	.	-	.	ID=exon-XM_015734964.2-2;Dbxref=GeneID:107265479%2CGenbank:XM_015734964.2;Parent=rna-XM_015734964.2
NW_014332941.1	Gnomon	mRNA	197898	202289	.	+	.	Name=XM_015734907.2;ID=rna-XM_015734907.2;Dbxref=GeneID:107265445%2CGenbank:XM_015734907.2;Parent=gene-LOC107265445
NW_014332941.1	Gnomon	exon	240036	240301	.	-	.	ID=exon-XM_025082730.1-4;Dbxref=GeneID:107265497%2CGenbank:XM_025082730.1;Parent=rna-XM_025082730.1
NW_014332941.1	Gnomon	exon	241513	241758	.	-	.	ID=exon-XM_025082730.1-2;Dbxref=GeneID:107265497%2CGenbank:XM_025082730.1;Parent=rna-XM_025082730.1
NW_014332941.1	Gnomon	exon	240375	241449	.	-	.	ID=exon-XM_025082730.1-3;Dbxref=GeneID:107265497%2CGenbank:XM_025082730.1;Parent=rna-XM_025082730.1
NW_014332941.1	Gnomon	exon	242274	242457	.	-	.	ID=exon-XM_025082730.1-1;Dbxref=GeneID:107265497%2CGenbank:XM_025082730.1;Parent=rna-XM_025082730.1
NW_014332941.1	Gnomon	exon	205569	205860	.	+	.	ID=exon-XM_015734898.2-4;Dbxref=GeneID:107265442%2CGenbank:XM_015734898.2;Parent=rna-XM_015734898.2
NW_014332941.1	Gnomon	exon	205192	205489	.	+	.	ID=exon-XM_015734898.2-3;Dbxref=GeneID:107265442%2CGenbank:XM_015734898.2;Parent=rna-XM_015734898.2
NW_014332941.1	Gnomon	exon	204839	205113	.	+	.	ID=exon-XM_015734898.2-2;Dbxref=GeneID:107265442%2CGenbank:XM_015734898.2;Parent=rna-XM_015734898.2
NW_014332941.1	Gnomon	exon	204378	204723	.	+	.	ID=exon-XM_015734898.2-1;Dbxref=GeneID:107265442%2CGenbank:XM_015734898.2;Parent=rna-XM_015734898.2
NW_014332941.1	Gnomon	exon	175376	175481	.	-	.	ID=exon-XM_015734923.2-3;Dbxref=GeneID:107265455%2CGenbank:XM_015734923.2;Parent=rna-XM_015734923.2
NW_014332941.1	Gnomon	exon	175573	175854	.	-	.	ID=exon-XM_015734923.2-2;Dbxref=GeneID:107265455%2CGenbank:XM_015734923.2;Parent=rna-XM_015734923.2
NW_014332941.1	Gnomon	exon	175175	175269	.	-	.	ID=exon-XM_015734923.2-4;Dbxref=GeneID:107265455%2CGenbank:XM_015734923.2;Parent=rna-XM_015734923.2
NW_014332941.1	Gnomon	exon	175930	176056	.	-	.	ID=exon-XM_015734923.2-1;Dbxref=GeneID:107265455%2CGenbank:XM_015734923.2;Parent=rna-XM_015734923.2
NW_014332941.1	Gnomon	exon	207480	207577	.	+	.	ID=exon-XM_015734898.2-9;Dbxref=GeneID:107265442%2CGenbank:XM_015734898.2;Parent=rna-XM_015734898.2
NW_014332941.1	Gnomon	exon	207045	207402	.	+	.	ID=exon-XM_015734898.2-8;Dbxref=GeneID:107265442%2CGenbank:XM_015734898.2;Parent=rna-XM_015734898.2
NW_014332941.1	Gnomon	exon	206809	206973	.	+	.	ID=exon-XM_015734898.2-7;Dbxref=GeneID:107265442%2CGenbank:XM_015734898.2;Parent=rna-XM_015734898.2
NW_014332941.1	Gnomon	exon	206360	206730	.	+	.	ID=exon-XM_015734898.2-6;Dbxref=GeneID:107265442%2CGenbank:XM_015734898.2;Parent=rna-XM_015734898.2
NW_014332941.1	Gnomon	exon	205944	206278	.	+	.	ID=exon-XM_015734898.2-5;Dbxref=GeneID:107265442%2CGenbank:XM_015734898.2;Parent=rna-XM_015734898.2
NW_014332941.1	Gnomon	exon	275572	277245	.	+	.	ID=exon-XM_015734941.2-1;Dbxref=GeneID:107265464%2CGenbank:XM_015734941.2;Parent=rna-XM_015734941.2
NW_014332941.1	Gnomon	exon	315682	315831	.	+	.	ID=exon-XM_015734941.2-4;Dbxref=GeneID:107265464%2CGenbank:XM_015734941.2;Parent=rna-XM_015734941.2
NW_014332941.1	Gnomon	exon	319286	319591	.	+	.	ID=exon-XM_015734941.2-5;Dbxref=GeneID:107265464%2CGenbank:XM_015734941.2;Parent=rna-XM_015734941.2
NW_014332941.1	Gnomon	exon	308156	308387	.	+	.	ID=exon-XM_015734941.2-2;Dbxref=GeneID:107265464%2CGenbank:XM_015734941.2;Parent=rna-XM_015734941.2
NW_014332941.1	Gnomon	exon	308785	309056	.	+	.	ID=exon-XM_015734941.2-3;Dbxref=GeneID:107265464%2CGenbank:XM_015734941.2;Parent=rna-XM_015734941.2
NW_014332941.1	Gnomon	exon	320104	320362	.	+	.	ID=exon-XM_015734941.2-8;Dbxref=GeneID:107265464%2CGenbank:XM_015734941.2;Parent=rna-XM_015734941.2
NW_014332941.1	Gnomon	exon	320458	324356	.	+	.	ID=exon-XM_015734941.2-9;Dbxref=GeneID:107265464%2CGenbank:XM_015734941.2;Parent=rna-XM_015734941.2
NW_014332941.1	Gnomon	exon	319803	319886	.	+	.	ID=exon-XM_015734941.2-6;Dbxref=GeneID:107265464%2CGenbank:XM_015734941.2;Parent=rna-XM_015734941.2
NW_014332941.1	Gnomon	exon	319972	320020	.	+	.	ID=exon-XM_015734941.2-7;Dbxref=GeneID:107265464%2CGenbank:XM_015734941.2;Parent=rna-XM_015734941.2
NW_014332941.1	Gnomon	mRNA	10676	23608	.	-	.	Name=XM_025082712.1;ID=rna-XM_025082712.1;Dbxref=GeneID:107265478%2CGenbank:XM_025082712.1;Parent=gene-LOC107265478
NW_014332941.1	Gnomon	mRNA	236519	239987	.	+	.	Name=XM_015735006.2;ID=rna-XM_015735006.2;Dbxref=GeneID:107265501%2CGenbank:XM_015735006.2;Parent=gene-LOC107265501
NW_014332941.1	Gnomon	mRNA	198601	202289	.	+	.	Name=XM_025082725.1;ID=rna-XM_025082725.1;Dbxref=GeneID:107265445%2CGenbank:XM_025082725.1;Parent=gene-LOC107265445
NW_014332941.1	Gnomon	mRNA	224844	229747	.	+	.	Name=XM_025082738.1;ID=rna-XM_025082738.1;Dbxref=GeneID:107265450%2CGenbank:XM_025082738.1;Parent=gene-LOC107265450
NW_014332941.1	Gnomon	exon	149965	150106	.	-	.	ID=exon-XM_025082759.1-4;Dbxref=GeneID:107265493%2CGenbank:XM_025082759.1;Parent=rna-XM_025082759.1
NW_014332941.1	Gnomon	exon	150251	150471	.	-	.	ID=exon-XM_025082759.1-3;Dbxref=GeneID:107265493%2CGenbank:XM_025082759.1;Parent=rna-XM_025082759.1
NW_014332941.1	Gnomon	exon	152089	152178	.	-	.	ID=exon-XM_025082759.1-2;Dbxref=GeneID:107265493%2CGenbank:XM_025082759.1;Parent=rna-XM_025082759.1
NW_014332941.1	Gnomon	exon	153465	153744	.	-	.	ID=exon-XM_025082759.1-1;Dbxref=GeneID:107265493%2CGenbank:XM_025082759.1;Parent=rna-XM_025082759.1
NW_014332941.1	Gnomon	exon	343770	343933	.	+	.	ID=exon-XM_015734982.2-5;Dbxref=GeneID:107265489%2CGenbank:XM_015734982.2;Parent=rna-XM_015734982.2
NW_014332941.1	Gnomon	exon	344024	344615	.	+	.	ID=exon-XM_015734982.2-6;Dbxref=GeneID:107265489%2CGenbank:XM_015734982.2;Parent=rna-XM_015734982.2
NW_014332941.1	Gnomon	exon	145016	145414	.	-	.	ID=exon-XM_025082759.1-9;Dbxref=GeneID:107265493%2CGenbank:XM_025082759.1;Parent=rna-XM_025082759.1
NW_014332941.1	Gnomon	exon	145477	145726	.	-	.	ID=exon-XM_025082759.1-8;Dbxref=GeneID:107265493%2CGenbank:XM_025082759.1;Parent=rna-XM_025082759.1
NW_014332941.1	Gnomon	exon	340145	340280	.	+	.	ID=exon-XM_015734982.2-1;Dbxref=GeneID:107265489%2CGenbank:XM_015734982.2;Parent=rna-XM_015734982.2
NW_014332941.1	Gnomon	exon	145809	146072	.	-	.	ID=exon-XM_025082759.1-7;Dbxref=GeneID:107265493%2CGenbank:XM_025082759.1;Parent=rna-XM_025082759.1
NW_014332941.1	Gnomon	exon	341568	341901	.	+	.	ID=exon-XM_015734982.2-2;Dbxref=GeneID:107265489%2CGenbank:XM_015734982.2;Parent=rna-XM_015734982.2
NW_014332941.1	Gnomon	exon	146462	146680	.	-	.	ID=exon-XM_025082759.1-6;Dbxref=GeneID:107265493%2CGenbank:XM_025082759.1;Parent=rna-XM_025082759.1
NW_014332941.1	Gnomon	exon	342954	343262	.	+	.	ID=exon-XM_015734982.2-3;Dbxref=GeneID:107265489%2CGenbank:XM_015734982.2;Parent=rna-XM_015734982.2
NW_014332941.1	Gnomon	exon	147488	149841	.	-	.	ID=exon-XM_025082759.1-5;Dbxref=GeneID:107265493%2CGenbank:XM_025082759.1;Parent=rna-XM_025082759.1
NW_014332941.1	Gnomon	exon	343421	343689	.	+	.	ID=exon-XM_015734982.2-4;Dbxref=GeneID:107265489%2CGenbank:XM_015734982.2;Parent=rna-XM_015734982.2
NW_014332941.1	tRNAscan-SE	exon	76080	76152	.	-	.	ID=exon-Trnak-uuu-2-1;Dbxref=GeneID:112494022;Note=transfer RNA lysine (anticodon UUU);Parent=rna-Trnak-uuu-2
NW_014332941.1	Gnomon	mRNA	204378	207895	.	+	.	Name=XM_015734898.2;ID=rna-XM_015734898.2;Dbxref=GeneID:107265442%2CGenbank:XM_015734898.2;Parent=gene-LOC107265442
NW_014332941.1	Gnomon	mRNA	198601	202289	.	+	.	Name=XM_015734908.2;ID=rna-XM_015734908.2;Dbxref=GeneID:107265445%2CGenbank:XM_015734908.2;Parent=gene-LOC107265445
NW_014332941.1	Gnomon	exon	240375	241449	.	-	.	ID=exon-XM_015734999.2-2;Dbxref=GeneID:107265497%2CGenbank:XM_015734999.2;Parent=rna-XM_015734999.2
NW_014332941.1	Gnomon	exon	241513	242457	.	-	.	ID=exon-XM_015734999.2-1;Dbxref=GeneID:107265497%2CGenbank:XM_015734999.2;Parent=rna-XM_015734999.2
NW_014332941.1	Gnomon	exon	240036	240301	.	-	.	ID=exon-XM_015734999.2-3;Dbxref=GeneID:107265497%2CGenbank:XM_015734999.2;Parent=rna-XM_015734999.2
NW_014332941.1	Gnomon	mRNA	220207	229747	.	+	.	Name=XM_025082739.1;ID=rna-XM_025082739.1;Dbxref=GeneID:107265450%2CGenbank:XM_025082739.1;Parent=gene-LOC107265450
NW_014332941.1	tRNAscan-SE	gene	338746	338817	.	+	.	Name=Trnah-gug;ID=gene-Trnah-gug-3;Dbxref=GeneID:112494021
NW_014332941.1	Gnomon	exon	271753	272049	.	-	.	ID=exon-XM_015734934.2-10;Dbxref=GeneID:107265463%2CGenbank:XM_015734934.2;Parent=rna-XM_015734934.2
NW_014332941.1	Gnomon	mRNA	10676	23608	.	-	.	Name=XM_025082713.1;ID=rna-XM_025082713.1;Dbxref=GeneID:107265478%2CGenbank:XM_025082713.1;Parent=gene-LOC107265478
NW_014332941.1	Gnomon	mRNA	351733	356938	.	-	.	Name=XM_015735007.2;ID=rna-XM_015735007.2;Dbxref=GeneID:107265502%2CGenbank:XM_015735007.2;Parent=gene-LOC107265502
NW_014332941.1	Gnomon	exon	61916	62375	.	-	.	ID=exon-XM_015735010.2-4;Dbxref=GeneID:107265503%2CGenbank:XM_015735010.2;Parent=rna-XM_015735010.2
NW_014332941.1	Gnomon	exon	62444	63181	.	-	.	ID=exon-XM_015735010.2-3;Dbxref=GeneID:107265503%2CGenbank:XM_015735010.2;Parent=rna-XM_015735010.2
NW_014332941.1	Gnomon	exon	63267	63612	.	-	.	ID=exon-XM_015735010.2-2;Dbxref=GeneID:107265503%2CGenbank:XM_015735010.2;Parent=rna-XM_015735010.2
NW_014332941.1	Gnomon	exon	64388	64655	.	-	.	ID=exon-XM_015735010.2-1;Dbxref=GeneID:107265503%2CGenbank:XM_015735010.2;Parent=rna-XM_015735010.2
NW_014332941.1	Gnomon	mRNA	209157	218499	.	+	.	Name=XM_025082726.1;ID=rna-XM_025082726.1;Dbxref=GeneID:107265444%2CGenbank:XM_025082726.1;Parent=gene-LOC107265444
NW_014332941.1	Gnomon	mRNA	340137	344615	.	+	.	Name=XM_025082754.1;ID=rna-XM_025082754.1;Dbxref=GeneID:107265489%2CGenbank:XM_025082754.1;Parent=gene-LOC107265489
NW_014332941.1	Gnomon	CDS	224222	224308	.	-	0	Name=XP_015590386.1;ID=cds-XP_015590386.1;Dbxref=GeneID:107265443%2CGenbank:XP_015590386.1;Parent=rna-XM_015734900.2
NW_014332941.1	Gnomon	CDS	223877	224089	.	-	0	Name=XP_015590386.1;ID=cds-XP_015590386.1;Dbxref=GeneID:107265443%2CGenbank:XP_015590386.1;Parent=rna-XM_015734900.2
NW_014332941.1	Gnomon	CDS	222188	223565	.	-	0	Name=XP_015590386.1;ID=cds-XP_015590386.1;Dbxref=GeneID:107265443%2CGenbank:XP_015590386.1;Parent=rna-XM_015734900.2
NW_014332941.1	Gnomon	CDS	221528	222072	.	-	0	Name=XP_015590386.1;ID=cds-XP_015590386.1;Dbxref=GeneID:107265443%2CGenbank:XP_015590386.1;Parent=rna-XM_015734900.2
NW_014332941.1	Gnomon	mRNA	328782	334173	.	+	.	Name=XM_015734984.2;ID=rna-XM_015734984.2;Dbxref=GeneID:107265491%2CGenbank:XM_015734984.2;Parent=gene-LOC107265491
NW_014332941.1	Gnomon	CDS	175930	175977	.	-	0	Name=XP_015590409.1;ID=cds-XP_015590409.1;Dbxref=GeneID:107265455%2CGenbank:XP_015590409.1;Parent=rna-XM_015734923.2
NW_014332941.1	Gnomon	CDS	175573	175854	.	-	0	Name=XP_015590409.1;ID=cds-XP_015590409.1;Dbxref=GeneID:107265455%2CGenbank:XP_015590409.1;Parent=rna-XM_015734923.2
NW_014332941.1	Gnomon	CDS	175376	175481	.	-	0	Name=XP_015590409.1;ID=cds-XP_015590409.1;Dbxref=GeneID:107265455%2CGenbank:XP_015590409.1;Parent=rna-XM_015734923.2
NW_014332941.1	Gnomon	CDS	175184	175269	.	-	0	Name=XP_015590409.1;ID=cds-XP_015590409.1;Dbxref=GeneID:107265455%2CGenbank:XP_015590409.1;Parent=rna-XM_015734923.2
NW_014332941.1	Gnomon	mRNA	364707	367800	.	-	.	Name=XM_015734997.2;ID=rna-XM_015734997.2;Dbxref=GeneID:107265496%2CGenbank:XM_015734997.2;Note=The sequence of the model RefSeq transcript was modified relative to this genomic sequence to represent the inferred CDS: added 3467 bases not found in genome assembly;Parent=gene-LOC107265496
NW_014332941.1	Gnomon	mRNA	32684	33339	.	+	.	Name=XM_015734971.2;ID=rna-XM_015734971.2;Dbxref=GeneID:107265485%2CGenbank:XM_015734971.2;Parent=gene-LOC107265485
NW_014332941.1	Gnomon	exon	14203	14690	.	-	.	ID=exon-XM_015734965.2-1;Dbxref=GeneID:107265478%2CGenbank:XM_015734965.2;Parent=rna-XM_015734965.2
NW_014332941.1	Gnomon	exon	9746	10320	.	-	.	ID=exon-XM_015734965.2-2;Dbxref=GeneID:107265478%2CGenbank:XM_015734965.2;Parent=rna-XM_015734965.2
NW_014332941.1	Gnomon	exon	9405	9670	.	-	.	ID=exon-XM_015734965.2-3;Dbxref=GeneID:107265478%2CGenbank:XM_015734965.2;Parent=rna-XM_015734965.2
NW_014332941.1	Gnomon	exon	9134	9314	.	-	.	ID=exon-XM_015734965.2-4;Dbxref=GeneID:107265478%2CGenbank:XM_015734965.2;Parent=rna-XM_015734965.2
NW_014332941.1	Gnomon	exon	7759	9061	.	-	.	ID=exon-XM_015734965.2-5;Dbxref=GeneID:107265478%2CGenbank:XM_015734965.2;Parent=rna-XM_015734965.2
NW_014332941.1	Gnomon	exon	223877	224089	.	-	.	ID=exon-XM_015734900.2-2;Dbxref=GeneID:107265443%2CGenbank:XM_015734900.2;Parent=rna-XM_015734900.2
NW_014332941.1	Gnomon	exon	224222	224353	.	-	.	ID=exon-XM_015734900.2-1;Dbxref=GeneID:107265443%2CGenbank:XM_015734900.2;Parent=rna-XM_015734900.2
NW_014332941.1	Gnomon	exon	221108	222072	.	-	.	ID=exon-XM_015734900.2-4;Dbxref=GeneID:107265443%2CGenbank:XM_015734900.2;Parent=rna-XM_015734900.2
NW_014332941.1	Gnomon	exon	222188	223565	.	-	.	ID=exon-XM_015734900.2-3;Dbxref=GeneID:107265443%2CGenbank:XM_015734900.2;Parent=rna-XM_015734900.2
NW_014332941.1	Gnomon	exon	172525	172645	.	+	.	ID=exon-XR_003059078.1-2;Dbxref=GeneID:107265460%2CGenbank:XR_003059078.1;Parent=rna-XR_003059078.1
NW_014332941.1	Gnomon	exon	173114	173131	.	+	.	ID=exon-XR_003059078.1-3;Dbxref=GeneID:107265460%2CGenbank:XR_003059078.1;Parent=rna-XR_003059078.1
NW_014332941.1	Gnomon	exon	171947	172339	.	+	.	ID=exon-XR_003059078.1-1;Dbxref=GeneID:107265460%2CGenbank:XR_003059078.1;Parent=rna-XR_003059078.1
NW_014332941.1	Gnomon	exon	173828	174216	.	+	.	ID=exon-XR_003059078.1-6;Dbxref=GeneID:107265460%2CGenbank:XR_003059078.1;Parent=rna-XR_003059078.1
NW_014332941.1	Gnomon	exon	173204	173575	.	+	.	ID=exon-XR_003059078.1-4;Dbxref=GeneID:107265460%2CGenbank:XR_003059078.1;Parent=rna-XR_003059078.1
NW_014332941.1	Gnomon	exon	173661	173754	.	+	.	ID=exon-XR_003059078.1-5;Dbxref=GeneID:107265460%2CGenbank:XR_003059078.1;Parent=rna-XR_003059078.1
NW_014332941.1	Gnomon	exon	17528	17878	.	-	.	ID=exon-XM_025082713.1-6;Dbxref=GeneID:107265478%2CGenbank:XM_025082713.1;Parent=rna-XM_025082713.1
NW_014332941.1	Gnomon	exon	18460	18594	.	-	.	ID=exon-XM_025082713.1-5;Dbxref=GeneID:107265478%2CGenbank:XM_025082713.1;Parent=rna-XM_025082713.1
NW_014332941.1	Gnomon	exon	19377	19593	.	-	.	ID=exon-XM_025082713.1-4;Dbxref=GeneID:107265478%2CGenbank:XM_025082713.1;Parent=rna-XM_025082713.1
NW_014332941.1	Gnomon	exon	21789	21972	.	-	.	ID=exon-XM_025082713.1-3;Dbxref=GeneID:107265478%2CGenbank:XM_025082713.1;Parent=rna-XM_025082713.1
NW_014332941.1	Gnomon	exon	22250	22404	.	-	.	ID=exon-XM_025082713.1-2;Dbxref=GeneID:107265478%2CGenbank:XM_025082713.1;Parent=rna-XM_025082713.1
NW_014332941.1	Gnomon	exon	23203	23608	.	-	.	ID=exon-XM_025082713.1-1;Dbxref=GeneID:107265478%2CGenbank:XM_025082713.1;Parent=rna-XM_025082713.1
NW_014332941.1	Gnomon	exon	230278	230903	.	-	.	ID=exon-XM_025082731.1-3;Dbxref=GeneID:107265451%2CGenbank:XM_025082731.1;Parent=rna-XM_025082731.1
NW_014332941.1	Gnomon	exon	229952	230211	.	-	.	ID=exon-XM_025082731.1-4;Dbxref=GeneID:107265451%2CGenbank:XM_025082731.1;Parent=rna-XM_025082731.1
NW_014332941.1	Gnomon	exon	229729	229867	.	-	.	ID=exon-XM_025082731.1-5;Dbxref=GeneID:107265451%2CGenbank:XM_025082731.1;Parent=rna-XM_025082731.1
NW_014332941.1	Gnomon	exon	231466	231645	.	-	.	ID=exon-XM_025082731.1-1;Dbxref=GeneID:107265451%2CGenbank:XM_025082731.1;Parent=rna-XM_025082731.1
NW_014332941.1	Gnomon	exon	230982	231405	.	-	.	ID=exon-XM_025082731.1-2;Dbxref=GeneID:107265451%2CGenbank:XM_025082731.1;Parent=rna-XM_025082731.1
NW_014332941.1	Gnomon	exon	10676	11052	.	-	.	ID=exon-XM_025082713.1-9;Dbxref=GeneID:107265478%2CGenbank:XM_025082713.1;Parent=rna-XM_025082713.1
NW_014332941.1	Gnomon	exon	14203	14743	.	-	.	ID=exon-XM_025082713.1-8;Dbxref=GeneID:107265478%2CGenbank:XM_025082713.1;Parent=rna-XM_025082713.1
NW_014332941.1	Gnomon	exon	16704	17443	.	-	.	ID=exon-XM_025082713.1-7;Dbxref=GeneID:107265478%2CGenbank:XM_025082713.1;Parent=rna-XM_025082713.1
NW_014332941.1	Gnomon	CDS	236671	236756	.	+	0	Name=XP_015590492.1;ID=cds-XP_015590492.1;Dbxref=GeneID:107265501%2CGenbank:XP_015590492.1;Parent=rna-XM_015735006.2
NW_014332941.1	Gnomon	CDS	237002	237215	.	+	0	Name=XP_015590492.1;ID=cds-XP_015590492.1;Dbxref=GeneID:107265501%2CGenbank:XP_015590492.1;Parent=rna-XM_015735006.2
NW_014332941.1	Gnomon	CDS	237585	238349	.	+	0	Name=XP_015590492.1;ID=cds-XP_015590492.1;Dbxref=GeneID:107265501%2CGenbank:XP_015590492.1;Parent=rna-XM_015735006.2
NW_014332941.1	Gnomon	exon	231741	231921	.	+	.	ID=exon-XM_015735005.2-1;Dbxref=GeneID:107265499%2CGenbank:XM_015735005.2;Parent=rna-XM_015735005.2
NW_014332941.1	Gnomon	exon	231987	232134	.	+	.	ID=exon-XM_015735005.2-2;Dbxref=GeneID:107265499%2CGenbank:XM_015735005.2;Parent=rna-XM_015735005.2
NW_014332941.1	Gnomon	exon	232226	232535	.	+	.	ID=exon-XM_015735005.2-3;Dbxref=GeneID:107265499%2CGenbank:XM_015735005.2;Parent=rna-XM_015735005.2
NW_014332941.1	Gnomon	exon	232620	232810	.	+	.	ID=exon-XM_015735005.2-4;Dbxref=GeneID:107265499%2CGenbank:XM_015735005.2;Parent=rna-XM_015735005.2
NW_014332941.1	Gnomon	exon	232887	233197	.	+	.	ID=exon-XM_015735005.2-5;Dbxref=GeneID:107265499%2CGenbank:XM_015735005.2;Parent=rna-XM_015735005.2
NW_014332941.1	Gnomon	exon	233291	233408	.	+	.	ID=exon-XM_015735005.2-6;Dbxref=GeneID:107265499%2CGenbank:XM_015735005.2;Parent=rna-XM_015735005.2
NW_014332941.1	Gnomon	exon	234593	234728	.	+	.	ID=exon-XM_015735005.2-7;Dbxref=GeneID:107265499%2CGenbank:XM_015735005.2;Parent=rna-XM_015735005.2
NW_014332941.1	Gnomon	exon	227606	227676	.	+	.	ID=exon-XM_025082743.1-3;Dbxref=GeneID:107265450%2CGenbank:XM_025082743.1;Parent=rna-XM_025082743.1
NW_014332941.1	Gnomon	exon	227200	227427	.	+	.	ID=exon-XM_025082743.1-2;Dbxref=GeneID:107265450%2CGenbank:XM_025082743.1;Parent=rna-XM_025082743.1
NW_014332941.1	Gnomon	exon	228112	229747	.	+	.	ID=exon-XM_025082743.1-5;Dbxref=GeneID:107265450%2CGenbank:XM_025082743.1;Parent=rna-XM_025082743.1
NW_014332941.1	Gnomon	exon	227788	228006	.	+	.	ID=exon-XM_025082743.1-4;Dbxref=GeneID:107265450%2CGenbank:XM_025082743.1;Parent=rna-XM_025082743.1
NW_014332941.1	Gnomon	exon	220211	220889	.	+	.	ID=exon-XM_025082743.1-1;Dbxref=GeneID:107265450%2CGenbank:XM_025082743.1;Parent=rna-XM_025082743.1
NW_014332941.1	Gnomon	CDS	205110	205113	.	+	0	Name=XP_015590385.1;ID=cds-XP_015590385.1;Dbxref=GeneID:107265442%2CGenbank:XP_015590385.1;Parent=rna-XM_015734899.2
NW_014332941.1	Gnomon	CDS	205197	205489	.	+	0	Name=XP_015590385.1;ID=cds-XP_015590385.1;Dbxref=GeneID:107265442%2CGenbank:XP_015590385.1;Parent=rna-XM_015734899.2
NW_014332941.1	Gnomon	CDS	205569	205860	.	+	0	Name=XP_015590385.1;ID=cds-XP_015590385.1;Dbxref=GeneID:107265442%2CGenbank:XP_015590385.1;Parent=rna-XM_015734899.2
NW_014332941.1	Gnomon	CDS	205944	206278	.	+	0	Name=XP_015590385.1;ID=cds-XP_015590385.1;Dbxref=GeneID:107265442%2CGenbank:XP_015590385.1;Parent=rna-XM_015734899.2
NW_014332941.1	Gnomon	CDS	206360	206730	.	+	0	Name=XP_015590385.1;ID=cds-XP_015590385.1;Dbxref=GeneID:107265442%2CGenbank:XP_015590385.1;Parent=rna-XM_015734899.2
NW_014332941.1	Gnomon	CDS	206809	206973	.	+	0	Name=XP_015590385.1;ID=cds-XP_015590385.1;Dbxref=GeneID:107265442%2CGenbank:XP_015590385.1;Parent=rna-XM_015734899.2
NW_014332941.1	Gnomon	CDS	207045	207402	.	+	0	Name=XP_015590385.1;ID=cds-XP_015590385.1;Dbxref=GeneID:107265442%2CGenbank:XP_015590385.1;Parent=rna-XM_015734899.2
NW_014332941.1	Gnomon	CDS	207480	207577	.	+	0	Name=XP_015590385.1;ID=cds-XP_015590385.1;Dbxref=GeneID:107265442%2CGenbank:XP_015590385.1;Parent=rna-XM_015734899.2
NW_014332941.1	Gnomon	CDS	207643	207853	.	+	0	Name=XP_015590385.1;ID=cds-XP_015590385.1;Dbxref=GeneID:107265442%2CGenbank:XP_015590385.1;Parent=rna-XM_015734899.2
NW_014332941.1	Gnomon	mRNA	220211	229747	.	+	.	Name=XM_025082742.1;ID=rna-XM_025082742.1;Dbxref=GeneID:107265450%2CGenbank:XM_025082742.1;Parent=gene-LOC107265450
NW_014332941.1	Gnomon	mRNA	100253	102148	.	+	.	Name=XM_015734985.1;ID=rna-XM_015734985.1;Dbxref=GeneID:107265492%2CGenbank:XM_015734985.1;Parent=gene-LOC107265492
NW_014332941.1	Gnomon	mRNA	340551	344615	.	+	.	Name=XM_025082755.1;ID=rna-XM_025082755.1;Dbxref=GeneID:107265489%2CGenbank:XM_025082755.1;Parent=gene-LOC107265489
NW_014332941.1	Gnomon	exon	198601	198708	.	+	.	ID=exon-XM_025082725.1-1;Dbxref=GeneID:107265445%2CGenbank:XM_025082725.1;Parent=rna-XM_025082725.1
NW_014332941.1	Gnomon	exon	199025	199163	.	+	.	ID=exon-XM_025082725.1-2;Dbxref=GeneID:107265445%2CGenbank:XM_025082725.1;Parent=rna-XM_025082725.1
NW_014332941.1	Gnomon	exon	199747	199997	.	+	.	ID=exon-XM_025082725.1-3;Dbxref=GeneID:107265445%2CGenbank:XM_025082725.1;Parent=rna-XM_025082725.1
NW_014332941.1	Gnomon	exon	200062	200323	.	+	.	ID=exon-XM_025082725.1-4;Dbxref=GeneID:107265445%2CGenbank:XM_025082725.1;Parent=rna-XM_025082725.1
NW_014332941.1	Gnomon	exon	200396	200520	.	+	.	ID=exon-XM_025082725.1-5;Dbxref=GeneID:107265445%2CGenbank:XM_025082725.1;Parent=rna-XM_025082725.1
NW_014332941.1	Gnomon	mRNA	364707	367800	.	-	.	Name=XM_015734998.2;ID=rna-XM_015734998.2;Dbxref=GeneID:107265496%2CGenbank:XM_015734998.2;Note=The sequence of the model RefSeq transcript was modified relative to this genomic sequence to represent the inferred CDS: added 3467 bases not found in genome assembly;Parent=gene-LOC107265496
NW_014332941.1	Gnomon	exon	200783	200949	.	+	.	ID=exon-XM_025082725.1-6;Dbxref=GeneID:107265445%2CGenbank:XM_025082725.1;Parent=rna-XM_025082725.1
NW_014332941.1	Gnomon	exon	201026	201392	.	+	.	ID=exon-XM_025082725.1-7;Dbxref=GeneID:107265445%2CGenbank:XM_025082725.1;Parent=rna-XM_025082725.1
NW_014332941.1	Gnomon	exon	201470	201720	.	+	.	ID=exon-XM_025082725.1-8;Dbxref=GeneID:107265445%2CGenbank:XM_025082725.1;Parent=rna-XM_025082725.1
NW_014332941.1	Gnomon	exon	201799	202289	.	+	.	ID=exon-XM_025082725.1-9;Dbxref=GeneID:107265445%2CGenbank:XM_025082725.1;Parent=rna-XM_025082725.1
NW_014332941.1	Gnomon	exon	193229	193579	.	-	.	ID=exon-XM_015734929.2-1;Dbxref=GeneID:107265459%2CGenbank:XM_015734929.2;Parent=rna-XM_015734929.2
NW_014332941.1	Gnomon	exon	244034	244690	.	-	.	ID=exon-XM_015734932.2-15;Dbxref=GeneID:107265461%2CGenbank:XM_015734932.2;Parent=rna-XM_015734932.2
NW_014332941.1	Gnomon	exon	245977	246091	.	-	.	ID=exon-XM_015734932.2-10;Dbxref=GeneID:107265461%2CGenbank:XM_015734932.2;Parent=rna-XM_015734932.2
NW_014332941.1	Gnomon	exon	244787	245030	.	-	.	ID=exon-XM_015734932.2-14;Dbxref=GeneID:107265461%2CGenbank:XM_015734932.2;Parent=rna-XM_015734932.2
NW_014332941.1	Gnomon	exon	245103	245269	.	-	.	ID=exon-XM_015734932.2-13;Dbxref=GeneID:107265461%2CGenbank:XM_015734932.2;Parent=rna-XM_015734932.2
NW_014332941.1	Gnomon	exon	245381	245618	.	-	.	ID=exon-XM_015734932.2-12;Dbxref=GeneID:107265461%2CGenbank:XM_015734932.2;Parent=rna-XM_015734932.2
NW_014332941.1	Gnomon	exon	245719	245906	.	-	.	ID=exon-XM_015734932.2-11;Dbxref=GeneID:107265461%2CGenbank:XM_015734932.2;Parent=rna-XM_015734932.2
NW_014332941.1	Gnomon	CDS	83442	83616	.	+	0	Name=XP_015590480.1;ID=cds-XP_015590480.1;Dbxref=GeneID:107265495%2CGenbank:XP_015590480.1;Parent=rna-XM_015734994.2
NW_014332941.1	Gnomon	CDS	83692	83996	.	+	0	Name=XP_015590480.1;ID=cds-XP_015590480.1;Dbxref=GeneID:107265495%2CGenbank:XP_015590480.1;Parent=rna-XM_015734994.2
NW_014332941.1	Gnomon	CDS	84093	84279	.	+	0	Name=XP_015590480.1;ID=cds-XP_015590480.1;Dbxref=GeneID:107265495%2CGenbank:XP_015590480.1;Parent=rna-XM_015734994.2
NW_014332941.1	Gnomon	CDS	84361	84680	.	+	0	Name=XP_015590480.1;ID=cds-XP_015590480.1;Dbxref=GeneID:107265495%2CGenbank:XP_015590480.1;Parent=rna-XM_015734994.2
NW_014332941.1	Gnomon	mRNA	240036	242457	.	-	.	Name=XM_015734999.2;ID=rna-XM_015734999.2;Dbxref=GeneID:107265497%2CGenbank:XM_015734999.2;Parent=gene-LOC107265497
NW_014332941.1	Gnomon	CDS	356675	356767	.	-	0	Name=XP_015590493.1;ID=cds-XP_015590493.1;Dbxref=GeneID:107265502%2CGenbank:XP_015590493.1;Parent=rna-XM_015735007.2
NW_014332941.1	Gnomon	CDS	356017	356075	.	-	0	Name=XP_015590493.1;ID=cds-XP_015590493.1;Dbxref=GeneID:107265502%2CGenbank:XP_015590493.1;Parent=rna-XM_015735007.2
NW_014332941.1	Gnomon	CDS	355656	355801	.	-	0	Name=XP_015590493.1;ID=cds-XP_015590493.1;Dbxref=GeneID:107265502%2CGenbank:XP_015590493.1;Parent=rna-XM_015735007.2
NW_014332941.1	Gnomon	CDS	355407	355530	.	-	0	Name=XP_015590493.1;ID=cds-XP_015590493.1;Dbxref=GeneID:107265502%2CGenbank:XP_015590493.1;Parent=rna-XM_015735007.2
NW_014332941.1	Gnomon	CDS	355023	355331	.	-	0	Name=XP_015590493.1;ID=cds-XP_015590493.1;Dbxref=GeneID:107265502%2CGenbank:XP_015590493.1;Parent=rna-XM_015735007.2
NW_014332941.1	Gnomon	CDS	354648	354810	.	-	0	Name=XP_015590493.1;ID=cds-XP_015590493.1;Dbxref=GeneID:107265502%2CGenbank:XP_015590493.1;Parent=rna-XM_015735007.2
NW_014332941.1	Gnomon	CDS	354116	354572	.	-	0	Name=XP_015590493.1;ID=cds-XP_015590493.1;Dbxref=GeneID:107265502%2CGenbank:XP_015590493.1;Parent=rna-XM_015735007.2
NW_014332941.1	Gnomon	CDS	353644	353940	.	-	0	Name=XP_015590493.1;ID=cds-XP_015590493.1;Dbxref=GeneID:107265502%2CGenbank:XP_015590493.1;Parent=rna-XM_015735007.2
NW_014332941.1	Gnomon	CDS	353255	353442	.	-	0	Name=XP_015590493.1;ID=cds-XP_015590493.1;Dbxref=GeneID:107265502%2CGenbank:XP_015590493.1;Parent=rna-XM_015735007.2
NW_014332941.1	Gnomon	CDS	353030	353170	.	-	0	Name=XP_015590493.1;ID=cds-XP_015590493.1;Dbxref=GeneID:107265502%2CGenbank:XP_015590493.1;Parent=rna-XM_015735007.2
NW_014332941.1	Gnomon	CDS	352857	352946	.	-	0	Name=XP_015590493.1;ID=cds-XP_015590493.1;Dbxref=GeneID:107265502%2CGenbank:XP_015590493.1;Parent=rna-XM_015735007.2
NW_014332941.1	Gnomon	CDS	81730	81732	.	-	0	Name=XP_015590373.2;ID=cds-XP_015590373.2;Dbxref=GeneID:107265438%2CGenbank:XP_015590373.2;Parent=rna-XM_015734887.2
NW_014332941.1	Gnomon	CDS	80582	80641	.	-	0	Name=XP_015590373.2;ID=cds-XP_015590373.2;Dbxref=GeneID:107265438%2CGenbank:XP_015590373.2;Parent=rna-XM_015734887.2
NW_014332941.1	Gnomon	CDS	77924	78032	.	-	0	Name=XP_015590373.2;ID=cds-XP_015590373.2;Dbxref=GeneID:107265438%2CGenbank:XP_015590373.2;Parent=rna-XM_015734887.2
NW_014332941.1	Gnomon	CDS	76252	76308	.	-	0	Name=XP_015590373.2;ID=cds-XP_015590373.2;Dbxref=GeneID:107265438%2CGenbank:XP_015590373.2;Parent=rna-XM_015734887.2
NW_014332941.1	Gnomon	CDS	74732	74806	.	-	0	Name=XP_015590373.2;ID=cds-XP_015590373.2;Dbxref=GeneID:107265438%2CGenbank:XP_015590373.2;Parent=rna-XM_015734887.2
NW_014332941.1	Gnomon	CDS	72309	72459	.	-	0	Name=XP_015590373.2;ID=cds-XP_015590373.2;Dbxref=GeneID:107265438%2CGenbank:XP_015590373.2;Parent=rna-XM_015734887.2
NW_014332941.1	Gnomon	CDS	72064	72197	.	-	0	Name=XP_015590373.2;ID=cds-XP_015590373.2;Dbxref=GeneID:107265438%2CGenbank:XP_015590373.2;Parent=rna-XM_015734887.2
NW_014332941.1	Gnomon	CDS	66931	67460	.	-	0	Name=XP_015590373.2;ID=cds-XP_015590373.2;Dbxref=GeneID:107265438%2CGenbank:XP_015590373.2;Parent=rna-XM_015734887.2
NW_014332941.1	Gnomon	CDS	66532	66865	.	-	0	Name=XP_015590373.2;ID=cds-XP_015590373.2;Dbxref=GeneID:107265438%2CGenbank:XP_015590373.2;Parent=rna-XM_015734887.2
NW_014332941.1	Gnomon	CDS	65962	66419	.	-	0	Name=XP_015590373.2;ID=cds-XP_015590373.2;Dbxref=GeneID:107265438%2CGenbank:XP_015590373.2;Parent=rna-XM_015734887.2
NW_014332941.1	Gnomon	exon	64919	65048	.	+	.	ID=exon-XR_003059096.1-1;Dbxref=GeneID:112494019%2CGenbank:XR_003059096.1;Parent=rna-XR_003059096.1
NW_014332941.1	Gnomon	exon	65660	65835	.	+	.	ID=exon-XR_003059096.1-2;Dbxref=GeneID:112494019%2CGenbank:XR_003059096.1;Parent=rna-XR_003059096.1
NW_014332941.1	Gnomon	exon	65910	66034	.	+	.	ID=exon-XR_003059096.1-3;Dbxref=GeneID:112494019%2CGenbank:XR_003059096.1;Parent=rna-XR_003059096.1
NW_014332941.1	Gnomon	exon	196776	197034	.	-	.	ID=exon-XM_015734912.2-4;Dbxref=GeneID:107265448%2CGenbank:XM_015734912.2;Parent=rna-XM_015734912.2
NW_014332941.1	Gnomon	exon	196387	196539	.	-	.	ID=exon-XM_015734912.2-5;Dbxref=GeneID:107265448%2CGenbank:XM_015734912.2;Parent=rna-XM_015734912.2
NW_014332941.1	Gnomon	exon	197578	197822	.	-	.	ID=exon-XM_015734912.2-2;Dbxref=GeneID:107265448%2CGenbank:XM_015734912.2;Parent=rna-XM_015734912.2
NW_014332941.1	Gnomon	exon	197105	197332	.	-	.	ID=exon-XM_015734912.2-3;Dbxref=GeneID:107265448%2CGenbank:XM_015734912.2;Parent=rna-XM_015734912.2
NW_014332941.1	Gnomon	exon	193707	195029	.	-	.	ID=exon-XM_015734912.2-8;Dbxref=GeneID:107265448%2CGenbank:XM_015734912.2;Parent=rna-XM_015734912.2
NW_014332941.1	Gnomon	exon	193229	193579	.	-	.	ID=exon-XM_015734912.2-9;Dbxref=GeneID:107265448%2CGenbank:XM_015734912.2;Parent=rna-XM_015734912.2
NW_014332941.1	Gnomon	exon	195825	196319	.	-	.	ID=exon-XM_015734912.2-6;Dbxref=GeneID:107265448%2CGenbank:XM_015734912.2;Parent=rna-XM_015734912.2
NW_014332941.1	Gnomon	exon	195104	195536	.	-	.	ID=exon-XM_015734912.2-7;Dbxref=GeneID:107265448%2CGenbank:XM_015734912.2;Parent=rna-XM_015734912.2
NW_014332941.1	Gnomon	exon	197880	198467	.	-	.	ID=exon-XM_015734912.2-1;Dbxref=GeneID:107265448%2CGenbank:XM_015734912.2;Parent=rna-XM_015734912.2
NW_014332941.1	Gnomon	exon	88970	89103	.	-	.	ID=exon-XR_003059091.1-2;Dbxref=GeneID:107265493%2CGenbank:XR_003059091.1;Parent=rna-XR_003059091.1
NW_014332941.1	Gnomon	exon	92183	93855	.	-	.	ID=exon-XR_003059091.1-1;Dbxref=GeneID:107265493%2CGenbank:XR_003059091.1;Parent=rna-XR_003059091.1
NW_014332941.1	tRNAscan-SE	tRNA	76080	76152	.	-	.	ID=rna-Trnak-uuu-2;Dbxref=GeneID:112494022;Note=transfer RNA lysine (anticodon UUU);Parent=gene-Trnak-uuu-2
NW_014332941.1	Gnomon	mRNA	82748	85885	.	+	.	Name=XM_015734995.2;ID=rna-XM_015734995.2;Dbxref=GeneID:107265495%2CGenbank:XM_015734995.2;Parent=gene-LOC107265495
NW_014332941.1	Gnomon	mRNA	161639	163066	.	-	.	Name=XM_015734888.2;ID=rna-XM_015734888.2;Dbxref=GeneID:107265439%2CGenbank:XM_015734888.2;Parent=gene-LOC107265439
NW_014332941.1	Gnomon	gene	351733	356938	.	-	.	Name=LOC107265502;ID=gene-LOC107265502;Dbxref=GeneID:107265502
NW_014332941.1	Gnomon	gene	61916	64727	.	-	.	Name=LOC107265503;ID=gene-LOC107265503;Dbxref=GeneID:107265503
NW_014332941.1	Gnomon	gene	236519	239987	.	+	.	Name=LOC107265501;ID=gene-LOC107265501;Dbxref=GeneID:107265501
NW_014332941.1	Gnomon	exon	248480	248612	.	-	.	ID=exon-XM_015734930.2-5;Dbxref=GeneID:107265461%2CGenbank:XM_015734930.2;Parent=rna-XM_015734930.2
NW_014332941.1	Gnomon	exon	248688	248876	.	-	.	ID=exon-XM_015734930.2-4;Dbxref=GeneID:107265461%2CGenbank:XM_015734930.2;Parent=rna-XM_015734930.2
NW_014332941.1	Gnomon	exon	248952	249226	.	-	.	ID=exon-XM_015734930.2-3;Dbxref=GeneID:107265461%2CGenbank:XM_015734930.2;Parent=rna-XM_015734930.2
NW_014332941.1	Gnomon	exon	249293	249350	.	-	.	ID=exon-XM_015734930.2-2;Dbxref=GeneID:107265461%2CGenbank:XM_015734930.2;Parent=rna-XM_015734930.2
NW_014332941.1	Gnomon	exon	250172	250310	.	-	.	ID=exon-XM_015734930.2-1;Dbxref=GeneID:107265461%2CGenbank:XM_015734930.2;Parent=rna-XM_015734930.2
NW_014332941.1	Gnomon	exon	246174	246344	.	-	.	ID=exon-XM_015734930.2-9;Dbxref=GeneID:107265461%2CGenbank:XM_015734930.2;Parent=rna-XM_015734930.2
NW_014332941.1	Gnomon	exon	246427	246640	.	-	.	ID=exon-XM_015734930.2-8;Dbxref=GeneID:107265461%2CGenbank:XM_015734930.2;Parent=rna-XM_015734930.2
NW_014332941.1	Gnomon	exon	246708	248048	.	-	.	ID=exon-XM_015734930.2-7;Dbxref=GeneID:107265461%2CGenbank:XM_015734930.2;Parent=rna-XM_015734930.2
NW_014332941.1	Gnomon	exon	248221	248387	.	-	.	ID=exon-XM_015734930.2-6;Dbxref=GeneID:107265461%2CGenbank:XM_015734930.2;Parent=rna-XM_015734930.2
NW_014332941.1	Gnomon	exon	171089	171153	.	-	.	ID=exon-XM_025082748.1-5;Dbxref=GeneID:107265457%2CGenbank:XM_025082748.1;Parent=rna-XM_025082748.1
NW_014332941.1	Gnomon	exon	169838	171000	.	-	.	ID=exon-XM_025082748.1-6;Dbxref=GeneID:107265457%2CGenbank:XM_025082748.1;Parent=rna-XM_025082748.1
NW_014332941.1	Gnomon	exon	169691	169763	.	-	.	ID=exon-XM_025082748.1-7;Dbxref=GeneID:107265457%2CGenbank:XM_025082748.1;Parent=rna-XM_025082748.1
NW_014332941.1	Gnomon	exon	169524	169539	.	-	.	ID=exon-XM_025082748.1-8;Dbxref=GeneID:107265457%2CGenbank:XM_025082748.1;Parent=rna-XM_025082748.1
NW_014332941.1	Gnomon	mRNA	340145	344615	.	+	.	Name=XM_015734982.2;ID=rna-XM_015734982.2;Dbxref=GeneID:107265489%2CGenbank:XM_015734982.2;Parent=gene-LOC107265489
NW_014332941.1	Gnomon	exon	171781	171863	.	-	.	ID=exon-XM_025082748.1-1;Dbxref=GeneID:107265457%2CGenbank:XM_025082748.1;Parent=rna-XM_025082748.1
NW_014332941.1	Gnomon	exon	171623	171718	.	-	.	ID=exon-XM_025082748.1-2;Dbxref=GeneID:107265457%2CGenbank:XM_025082748.1;Parent=rna-XM_025082748.1
NW_014332941.1	Gnomon	exon	171490	171547	.	-	.	ID=exon-XM_025082748.1-3;Dbxref=GeneID:107265457%2CGenbank:XM_025082748.1;Parent=rna-XM_025082748.1
NW_014332941.1	Gnomon	exon	171228	171422	.	-	.	ID=exon-XM_025082748.1-4;Dbxref=GeneID:107265457%2CGenbank:XM_025082748.1;Parent=rna-XM_025082748.1
NW_014332941.1	Gnomon	exon	32684	33339	.	+	.	ID=exon-XM_015734971.2-1;Dbxref=GeneID:107265485%2CGenbank:XM_015734971.2;Parent=rna-XM_015734971.2
NW_014332941.1	Gnomon	exon	263870	263975	.	-	.	ID=exon-XM_025082728.1-13;Dbxref=GeneID:107265465%2CGenbank:XM_025082728.1;Parent=rna-XM_025082728.1
NW_014332941.1	Gnomon	exon	264052	264220	.	-	.	ID=exon-XM_025082728.1-12;Dbxref=GeneID:107265465%2CGenbank:XM_025082728.1;Parent=rna-XM_025082728.1
NW_014332941.1	Gnomon	exon	264300	264545	.	-	.	ID=exon-XM_025082728.1-11;Dbxref=GeneID:107265465%2CGenbank:XM_025082728.1;Parent=rna-XM_025082728.1
NW_014332941.1	Gnomon	exon	264627	264772	.	-	.	ID=exon-XM_025082728.1-10;Dbxref=GeneID:107265465%2CGenbank:XM_025082728.1;Parent=rna-XM_025082728.1
NW_014332941.1	Gnomon	exon	180499	182473	.	+	.	ID=exon-XR_001537217.2-10;Dbxref=GeneID:107265446%2CGenbank:XR_001537217.2;Parent=rna-XR_001537217.2
NW_014332941.1	Gnomon	CDS	23203	23508	.	-	0	Name=XP_024938479.1;ID=cds-XP_024938479.1;Dbxref=GeneID:107265478%2CGenbank:XP_024938479.1;Parent=rna-XM_025082711.1
NW_014332941.1	Gnomon	CDS	22250	22404	.	-	0	Name=XP_024938479.1;ID=cds-XP_024938479.1;Dbxref=GeneID:107265478%2CGenbank:XP_024938479.1;Parent=rna-XM_025082711.1
NW_014332941.1	Gnomon	CDS	21789	21972	.	-	0	Name=XP_024938479.1;ID=cds-XP_024938479.1;Dbxref=GeneID:107265478%2CGenbank:XP_024938479.1;Parent=rna-XM_025082711.1
NW_014332941.1	Gnomon	CDS	19377	19593	.	-	0	Name=XP_024938479.1;ID=cds-XP_024938479.1;Dbxref=GeneID:107265478%2CGenbank:XP_024938479.1;Parent=rna-XM_025082711.1
NW_014332941.1	Gnomon	CDS	18460	18594	.	-	0	Name=XP_024938479.1;ID=cds-XP_024938479.1;Dbxref=GeneID:107265478%2CGenbank:XP_024938479.1;Parent=rna-XM_025082711.1
NW_014332941.1	Gnomon	CDS	17528	17878	.	-	0	Name=XP_024938479.1;ID=cds-XP_024938479.1;Dbxref=GeneID:107265478%2CGenbank:XP_024938479.1;Parent=rna-XM_025082711.1
NW_014332941.1	Gnomon	CDS	17199	17443	.	-	0	Name=XP_024938479.1;ID=cds-XP_024938479.1;Dbxref=GeneID:107265478%2CGenbank:XP_024938479.1;Parent=rna-XM_025082711.1
NW_014332941.1	Gnomon	exon	22369	22486	.	+	.	ID=exon-XR_003059073.1-1;Dbxref=GeneID:112494015%2CGenbank:XR_003059073.1;Parent=rna-XR_003059073.1
NW_014332941.1	Gnomon	exon	23078	23117	.	+	.	ID=exon-XR_003059073.1-2;Dbxref=GeneID:112494015%2CGenbank:XR_003059073.1;Parent=rna-XR_003059073.1
NW_014332941.1	Gnomon	exon	23180	23374	.	+	.	ID=exon-XR_003059073.1-3;Dbxref=GeneID:112494015%2CGenbank:XR_003059073.1;Parent=rna-XR_003059073.1
NW_014332941.1	Gnomon	exon	23561	23698	.	+	.	ID=exon-XR_003059073.1-4;Dbxref=GeneID:112494015%2CGenbank:XR_003059073.1;Parent=rna-XR_003059073.1
NW_014332941.1	Gnomon	exon	23773	24686	.	+	.	ID=exon-XR_003059073.1-5;Dbxref=GeneID:112494015%2CGenbank:XR_003059073.1;Parent=rna-XR_003059073.1
NW_014332941.1	Gnomon	exon	24780	24897	.	+	.	ID=exon-XR_003059073.1-6;Dbxref=GeneID:112494015%2CGenbank:XR_003059073.1;Parent=rna-XR_003059073.1
NW_014332941.1	Gnomon	CDS	189832	190235	.	-	0	Name=XP_015590383.1;ID=cds-XP_015590383.1;Dbxref=GeneID:107265440%2CGenbank:XP_015590383.1;Parent=rna-XM_015734897.2
NW_014332941.1	Gnomon	CDS	189186	189759	.	-	0	Name=XP_015590383.1;ID=cds-XP_015590383.1;Dbxref=GeneID:107265440%2CGenbank:XP_015590383.1;Parent=rna-XM_015734897.2
NW_014332941.1	Gnomon	CDS	188738	189106	.	-	0	Name=XP_015590383.1;ID=cds-XP_015590383.1;Dbxref=GeneID:107265440%2CGenbank:XP_015590383.1;Parent=rna-XM_015734897.2
NW_014332941.1	Gnomon	CDS	188537	188658	.	-	0	Name=XP_015590383.1;ID=cds-XP_015590383.1;Dbxref=GeneID:107265440%2CGenbank:XP_015590383.1;Parent=rna-XM_015734897.2
NW_014332941.1	Gnomon	CDS	188254	188479	.	-	0	Name=XP_015590383.1;ID=cds-XP_015590383.1;Dbxref=GeneID:107265440%2CGenbank:XP_015590383.1;Parent=rna-XM_015734897.2
NW_014332941.1	Gnomon	CDS	188060	188194	.	-	0	Name=XP_015590383.1;ID=cds-XP_015590383.1;Dbxref=GeneID:107265440%2CGenbank:XP_015590383.1;Parent=rna-XM_015734897.2
NW_014332941.1	Gnomon	CDS	187707	187976	.	-	0	Name=XP_015590383.1;ID=cds-XP_015590383.1;Dbxref=GeneID:107265440%2CGenbank:XP_015590383.1;Parent=rna-XM_015734897.2
NW_014332941.1	Gnomon	CDS	187367	187625	.	-	0	Name=XP_015590383.1;ID=cds-XP_015590383.1;Dbxref=GeneID:107265440%2CGenbank:XP_015590383.1;Parent=rna-XM_015734897.2
NW_014332941.1	Gnomon	CDS	186846	187139	.	-	0	Name=XP_015590383.1;ID=cds-XP_015590383.1;Dbxref=GeneID:107265440%2CGenbank:XP_015590383.1;Parent=rna-XM_015734897.2
NW_014332941.1	Gnomon	CDS	186634	186752	.	-	0	Name=XP_015590383.1;ID=cds-XP_015590383.1;Dbxref=GeneID:107265440%2CGenbank:XP_015590383.1;Parent=rna-XM_015734897.2
NW_014332941.1	Gnomon	CDS	186508	186510	.	-	0	Name=XP_015590383.1;ID=cds-XP_015590383.1;Dbxref=GeneID:107265440%2CGenbank:XP_015590383.1;Parent=rna-XM_015734897.2
NW_014332941.1	Gnomon	exon	271183	271614	.	+	.	ID=exon-XM_015734953.2-3;Dbxref=GeneID:107265472%2CGenbank:XM_015734953.2;Parent=rna-XM_015734953.2
NW_014332941.1	Gnomon	exon	270619	271116	.	+	.	ID=exon-XM_015734953.2-2;Dbxref=GeneID:107265472%2CGenbank:XM_015734953.2;Parent=rna-XM_015734953.2
NW_014332941.1	Gnomon	exon	270204	270392	.	+	.	ID=exon-XM_015734953.2-1;Dbxref=GeneID:107265472%2CGenbank:XM_015734953.2;Parent=rna-XM_015734953.2
NW_014332941.1	Gnomon	CDS	178060	178915	.	+	0	Name=XP_015590396.1;ID=cds-XP_015590396.1;Dbxref=GeneID:107265446%2CGenbank:XP_015590396.1;Parent=rna-XM_015734910.2
NW_014332941.1	Gnomon	CDS	179044	179429	.	+	0	Name=XP_015590396.1;ID=cds-XP_015590396.1;Dbxref=GeneID:107265446%2CGenbank:XP_015590396.1;Parent=rna-XM_015734910.2
NW_014332941.1	Gnomon	CDS	179516	179810	.	+	0	Name=XP_015590396.1;ID=cds-XP_015590396.1;Dbxref=GeneID:107265446%2CGenbank:XP_015590396.1;Parent=rna-XM_015734910.2
NW_014332941.1	Gnomon	CDS	179883	180073	.	+	0	Name=XP_015590396.1;ID=cds-XP_015590396.1;Dbxref=GeneID:107265446%2CGenbank:XP_015590396.1;Parent=rna-XM_015734910.2
NW_014332941.1	Gnomon	CDS	180214	180312	.	+	0	Name=XP_015590396.1;ID=cds-XP_015590396.1;Dbxref=GeneID:107265446%2CGenbank:XP_015590396.1;Parent=rna-XM_015734910.2
NW_014332941.1	Gnomon	CDS	218984	219228	.	-	0	Name=XP_015590406.1;ID=cds-XP_015590406.1;Dbxref=GeneID:107265452%2CGenbank:XP_015590406.1;Parent=rna-XM_015734920.2
NW_014332941.1	Gnomon	CDS	218492	218921	.	-	0	Name=XP_015590406.1;ID=cds-XP_015590406.1;Dbxref=GeneID:107265452%2CGenbank:XP_015590406.1;Parent=rna-XM_015734920.2
NW_014332941.1	Gnomon	exon	62444	63181	.	-	.	ID=exon-XM_015735011.1-3;Dbxref=GeneID:107265503%2CGenbank:XM_015735011.1;Parent=rna-XM_015735011.1
NW_014332941.1	Gnomon	exon	63267	63612	.	-	.	ID=exon-XM_015735011.1-2;Dbxref=GeneID:107265503%2CGenbank:XM_015735011.1;Parent=rna-XM_015735011.1
NW_014332941.1	Gnomon	exon	61916	62375	.	-	.	ID=exon-XM_015735011.1-4;Dbxref=GeneID:107265503%2CGenbank:XM_015735011.1;Parent=rna-XM_015735011.1
NW_014332941.1	Gnomon	exon	64707	64727	.	-	.	ID=exon-XM_015735011.1-1;Dbxref=GeneID:107265503%2CGenbank:XM_015735011.1;Parent=rna-XM_015735011.1
NW_014332941.1	Gnomon	CDS	250883	250885	.	-	0	Name=XP_015590419.2;ID=cds-XP_015590419.2;Dbxref=GeneID:107265461%2CGenbank:XP_015590419.2;Parent=rna-XM_015734933.2
NW_014332941.1	Gnomon	CDS	250270	250355	.	-	0	Name=XP_015590419.2;ID=cds-XP_015590419.2;Dbxref=GeneID:107265461%2CGenbank:XP_015590419.2;Parent=rna-XM_015734933.2
NW_014332941.1	Gnomon	CDS	249293	249350	.	-	0	Name=XP_015590419.2;ID=cds-XP_015590419.2;Dbxref=GeneID:107265461%2CGenbank:XP_015590419.2;Parent=rna-XM_015734933.2
NW_014332941.1	Gnomon	CDS	248952	249226	.	-	0	Name=XP_015590419.2;ID=cds-XP_015590419.2;Dbxref=GeneID:107265461%2CGenbank:XP_015590419.2;Parent=rna-XM_015734933.2
NW_014332941.1	Gnomon	CDS	248688	248876	.	-	0	Name=XP_015590419.2;ID=cds-XP_015590419.2;Dbxref=GeneID:107265461%2CGenbank:XP_015590419.2;Parent=rna-XM_015734933.2
NW_014332941.1	Gnomon	CDS	248480	248612	.	-	0	Name=XP_015590419.2;ID=cds-XP_015590419.2;Dbxref=GeneID:107265461%2CGenbank:XP_015590419.2;Parent=rna-XM_015734933.2
NW_014332941.1	Gnomon	CDS	248221	248387	.	-	0	Name=XP_015590419.2;ID=cds-XP_015590419.2;Dbxref=GeneID:107265461%2CGenbank:XP_015590419.2;Parent=rna-XM_015734933.2
NW_014332941.1	Gnomon	CDS	246708	248048	.	-	0	Name=XP_015590419.2;ID=cds-XP_015590419.2;Dbxref=GeneID:107265461%2CGenbank:XP_015590419.2;Parent=rna-XM_015734933.2
NW_014332941.1	Gnomon	CDS	246427	246640	.	-	0	Name=XP_015590419.2;ID=cds-XP_015590419.2;Dbxref=GeneID:107265461%2CGenbank:XP_015590419.2;Parent=rna-XM_015734933.2
NW_014332941.1	Gnomon	CDS	246174	246344	.	-	0	Name=XP_015590419.2;ID=cds-XP_015590419.2;Dbxref=GeneID:107265461%2CGenbank:XP_015590419.2;Parent=rna-XM_015734933.2
NW_014332941.1	Gnomon	CDS	245977	246091	.	-	0	Name=XP_015590419.2;ID=cds-XP_015590419.2;Dbxref=GeneID:107265461%2CGenbank:XP_015590419.2;Parent=rna-XM_015734933.2
NW_014332941.1	Gnomon	CDS	245719	245906	.	-	0	Name=XP_015590419.2;ID=cds-XP_015590419.2;Dbxref=GeneID:107265461%2CGenbank:XP_015590419.2;Parent=rna-XM_015734933.2
NW_014332941.1	Gnomon	CDS	245381	245618	.	-	0	Name=XP_015590419.2;ID=cds-XP_015590419.2;Dbxref=GeneID:107265461%2CGenbank:XP_015590419.2;Parent=rna-XM_015734933.2
NW_014332941.1	Gnomon	CDS	245103	245269	.	-	0	Name=XP_015590419.2;ID=cds-XP_015590419.2;Dbxref=GeneID:107265461%2CGenbank:XP_015590419.2;Parent=rna-XM_015734933.2
NW_014332941.1	Gnomon	CDS	244787	245030	.	-	0	Name=XP_015590419.2;ID=cds-XP_015590419.2;Dbxref=GeneID:107265461%2CGenbank:XP_015590419.2;Parent=rna-XM_015734933.2
NW_014332941.1	Gnomon	CDS	244509	244690	.	-	0	Name=XP_015590419.2;ID=cds-XP_015590419.2;Dbxref=GeneID:107265461%2CGenbank:XP_015590419.2;Parent=rna-XM_015734933.2
NW_014332941.1	Gnomon	CDS	197880	198053	.	-	0	Name=XP_015590398.1;ID=cds-XP_015590398.1;Dbxref=GeneID:107265448%2CGenbank:XP_015590398.1;Parent=rna-XM_015734912.2
NW_014332941.1	Gnomon	CDS	197578	197822	.	-	0	Name=XP_015590398.1;ID=cds-XP_015590398.1;Dbxref=GeneID:107265448%2CGenbank:XP_015590398.1;Parent=rna-XM_015734912.2
NW_014332941.1	Gnomon	CDS	197105	197332	.	-	0	Name=XP_015590398.1;ID=cds-XP_015590398.1;Dbxref=GeneID:107265448%2CGenbank:XP_015590398.1;Parent=rna-XM_015734912.2
NW_014332941.1	Gnomon	CDS	196776	197034	.	-	0	Name=XP_015590398.1;ID=cds-XP_015590398.1;Dbxref=GeneID:107265448%2CGenbank:XP_015590398.1;Parent=rna-XM_015734912.2
NW_014332941.1	Gnomon	CDS	196387	196539	.	-	0	Name=XP_015590398.1;ID=cds-XP_015590398.1;Dbxref=GeneID:107265448%2CGenbank:XP_015590398.1;Parent=rna-XM_015734912.2
NW_014332941.1	Gnomon	CDS	196062	196319	.	-	0	Name=XP_015590398.1;ID=cds-XP_015590398.1;Dbxref=GeneID:107265448%2CGenbank:XP_015590398.1;Parent=rna-XM_015734912.2
NW_014332941.1	Gnomon	CDS	208602	208610	.	-	0	Name=XP_015590408.1;ID=cds-XP_015590408.1;Dbxref=GeneID:107265453%2CGenbank:XP_015590408.1;Parent=rna-XM_015734922.2
NW_014332941.1	Gnomon	CDS	208348	208467	.	-	0	Name=XP_015590408.1;ID=cds-XP_015590408.1;Dbxref=GeneID:107265453%2CGenbank:XP_015590408.1;Parent=rna-XM_015734922.2
NW_014332941.1	Gnomon	CDS	208114	208288	.	-	0	Name=XP_015590408.1;ID=cds-XP_015590408.1;Dbxref=GeneID:107265453%2CGenbank:XP_015590408.1;Parent=rna-XM_015734922.2
NW_014332941.1	Gnomon	CDS	207884	208035	.	-	0	Name=XP_015590408.1;ID=cds-XP_015590408.1;Dbxref=GeneID:107265453%2CGenbank:XP_015590408.1;Parent=rna-XM_015734922.2
NW_014332941.1	Gnomon	mRNA	334929	338138	.	+	.	Name=XM_025082753.1;ID=rna-XM_025082753.1;Dbxref=GeneID:112493606%2CGenbank:XM_025082753.1;Parent=gene-LOC112493606
NW_014332941.1	Gnomon	exon	32064	32610	.	-	.	ID=exon-XM_025082708.1-11;Dbxref=GeneID:107265477%2CGenbank:XM_025082708.1;Parent=rna-XM_025082708.1
NW_014332941.1	Gnomon	exon	33373	33475	.	-	.	ID=exon-XM_025082708.1-10;Dbxref=GeneID:107265477%2CGenbank:XM_025082708.1;Parent=rna-XM_025082708.1
NW_014332941.1	Gnomon	mRNA	224844	229747	.	+	.	Name=XM_025082740.1;ID=rna-XM_025082740.1;Dbxref=GeneID:107265450%2CGenbank:XM_025082740.1;Parent=gene-LOC107265450
NW_014332941.1	Gnomon	mRNA	14648	16058	.	+	.	Name=XM_015734970.2;ID=rna-XM_015734970.2;Dbxref=GeneID:107265484%2CGenbank:XM_015734970.2;Parent=gene-LOC107265484
NW_014332941.1	tRNAscan-SE	exon	338746	338817	.	+	.	ID=exon-Trnah-gug-3-1;Dbxref=GeneID:112494021;Note=transfer RNA histidin (anticodon GUG);Parent=rna-Trnah-gug-3
NW_014332941.1	Gnomon	gene	244034	250974	.	-	.	Name=LOC107265461;ID=gene-LOC107265461;Dbxref=GeneID:107265461
NW_014332941.1	Gnomon	gene	171815	174216	.	+	.	Name=LOC107265460;ID=gene-LOC107265460;Dbxref=GeneID:107265460
NW_014332941.1	Gnomon	exon	262486	262758	.	+	.	ID=exon-XM_015734947.2-8;Dbxref=GeneID:107265466%2CGenbank:XM_015734947.2;Parent=rna-XM_015734947.2
NW_014332941.1	Gnomon	exon	261906	262406	.	+	.	ID=exon-XM_015734947.2-7;Dbxref=GeneID:107265466%2CGenbank:XM_015734947.2;Parent=rna-XM_015734947.2
NW_014332941.1	Gnomon	exon	261699	261830	.	+	.	ID=exon-XM_015734947.2-6;Dbxref=GeneID:107265466%2CGenbank:XM_015734947.2;Parent=rna-XM_015734947.2
NW_014332941.1	Gnomon	exon	261489	261620	.	+	.	ID=exon-XM_015734947.2-5;Dbxref=GeneID:107265466%2CGenbank:XM_015734947.2;Parent=rna-XM_015734947.2
NW_014332941.1	Gnomon	exon	261148	261429	.	+	.	ID=exon-XM_015734947.2-4;Dbxref=GeneID:107265466%2CGenbank:XM_015734947.2;Parent=rna-XM_015734947.2
NW_014332941.1	Gnomon	exon	260884	261070	.	+	.	ID=exon-XM_015734947.2-3;Dbxref=GeneID:107265466%2CGenbank:XM_015734947.2;Parent=rna-XM_015734947.2
NW_014332941.1	Gnomon	exon	260596	260798	.	+	.	ID=exon-XM_015734947.2-2;Dbxref=GeneID:107265466%2CGenbank:XM_015734947.2;Parent=rna-XM_015734947.2
NW_014332941.1	Gnomon	exon	260367	260507	.	+	.	ID=exon-XM_015734947.2-1;Dbxref=GeneID:107265466%2CGenbank:XM_015734947.2;Parent=rna-XM_015734947.2
NW_014332941.1	Gnomon	gene	263747	267556	.	-	.	Name=LOC107265465;ID=gene-LOC107265465;Dbxref=GeneID:107265465
NW_014332941.1	Gnomon	gene	260367	262758	.	+	.	Name=LOC107265466;ID=gene-LOC107265466;Dbxref=GeneID:107265466
NW_014332941.1	Gnomon	gene	271753	283334	.	-	.	Name=LOC107265463;ID=gene-LOC107265463;Dbxref=GeneID:107265463
NW_014332941.1	Gnomon	gene	275572	324356	.	+	.	Name=LOC107265464;ID=gene-LOC107265464;Dbxref=GeneID:107265464
NW_014332941.1	Gnomon	gene	254771	256813	.	-	.	Name=LOC107265469;ID=gene-LOC107265469;Dbxref=GeneID:107265469
NW_014332941.1	Gnomon	gene	251327	254486	.	+	.	Name=LOC107265468;ID=gene-LOC107265468;Dbxref=GeneID:107265468
NW_014332941.1	Gnomon	gene	220207	229747	.	+	.	Name=LOC107265450;ID=gene-LOC107265450;Dbxref=GeneID:107265450
NW_014332941.1	Gnomon	gene	229729	231645	.	-	.	Name=LOC107265451;ID=gene-LOC107265451;Dbxref=GeneID:107265451
NW_014332941.1	Gnomon	gene	175175	176056	.	-	.	Name=LOC107265455;ID=gene-LOC107265455;Dbxref=GeneID:107265455
NW_014332941.1	Gnomon	gene	218289	219680	.	-	.	Name=LOC107265452;ID=gene-LOC107265452;Dbxref=GeneID:107265452
NW_014332941.1	Gnomon	gene	207774	209105	.	-	.	Name=LOC107265453;ID=gene-LOC107265453;Dbxref=GeneID:107265453
NW_014332941.1	Gnomon	gene	173560	174648	.	-	.	Name=LOC107265458;ID=gene-LOC107265458;Dbxref=GeneID:107265458
NW_014332941.1	Gnomon	gene	193229	193579	.	-	.	Name=LOC107265459;ID=gene-LOC107265459;Dbxref=GeneID:107265459
NW_014332941.1	Gnomon	gene	167881	171864	.	-	.	Name=LOC107265457;ID=gene-LOC107265457;Dbxref=GeneID:107265457
NW_014332941.1	Gnomon	gene	183316	190386	.	-	.	Name=LOC107265440;ID=gene-LOC107265440;Dbxref=GeneID:107265440
NW_014332941.1	Gnomon	gene	221108	224353	.	-	.	Name=LOC107265443;ID=gene-LOC107265443;Dbxref=GeneID:107265443
NW_014332941.1	Gnomon	gene	209157	218499	.	+	.	Name=LOC107265444;ID=gene-LOC107265444;Dbxref=GeneID:107265444
NW_014332941.1	Gnomon	gene	204378	207895	.	+	.	Name=LOC107265442;ID=gene-LOC107265442;Dbxref=GeneID:107265442
NW_014332941.1	Gnomon	gene	202284	203245	.	+	.	Name=LOC107265447;ID=gene-LOC107265447;Dbxref=GeneID:107265447
NW_014332941.1	Gnomon	gene	193229	198467	.	-	.	Name=LOC107265448;ID=gene-LOC107265448;Dbxref=GeneID:107265448
NW_014332941.1	Gnomon	gene	197898	202289	.	+	.	Name=LOC107265445;ID=gene-LOC107265445;Dbxref=GeneID:107265445
NW_014332941.1	Gnomon	gene	175915	182473	.	+	.	Name=LOC107265446;ID=gene-LOC107265446;Dbxref=GeneID:107265446
NW_014332941.1	Gnomon	gene	65946	82327	.	-	.	Name=LOC107265438;ID=gene-LOC107265438;Dbxref=GeneID:107265438
NW_014332941.1	Gnomon	gene	161639	163068	.	-	.	Name=LOC107265439;ID=gene-LOC107265439;Dbxref=GeneID:107265439
NW_014332941.1	Gnomon	exon	51622	51758	.	-	.	ID=exon-XM_025082707.1-4;Dbxref=GeneID:107265477%2CGenbank:XM_025082707.1;Parent=rna-XM_025082707.1
NW_014332941.1	Gnomon	exon	35734	35995	.	-	.	ID=exon-XM_025082707.1-5;Dbxref=GeneID:107265477%2CGenbank:XM_025082707.1;Parent=rna-XM_025082707.1
NW_014332941.1	Gnomon	gene	328782	334173	.	+	.	Name=LOC107265491;ID=gene-LOC107265491;Dbxref=GeneID:107265491
NW_014332941.1	Gnomon	exon	60662	60901	.	-	.	ID=exon-XM_025082707.1-2;Dbxref=GeneID:107265477%2CGenbank:XM_025082707.1;Parent=rna-XM_025082707.1
NW_014332941.1	Gnomon	exon	51850	52076	.	-	.	ID=exon-XM_025082707.1-3;Dbxref=GeneID:107265477%2CGenbank:XM_025082707.1;Parent=rna-XM_025082707.1
NW_014332941.1	Gnomon	exon	34899	35087	.	-	.	ID=exon-XM_025082707.1-8;Dbxref=GeneID:107265477%2CGenbank:XM_025082707.1;Parent=rna-XM_025082707.1
NW_014332941.1	Gnomon	exon	34642	34832	.	-	.	ID=exon-XM_025082707.1-9;Dbxref=GeneID:107265477%2CGenbank:XM_025082707.1;Parent=rna-XM_025082707.1
NW_014332941.1	Gnomon	gene	82458	87616	.	+	.	Name=LOC107265495;ID=gene-LOC107265495;Dbxref=GeneID:107265495
NW_014332941.1	Gnomon	exon	35475	35623	.	-	.	ID=exon-XM_025082707.1-6;Dbxref=GeneID:107265477%2CGenbank:XM_025082707.1;Parent=rna-XM_025082707.1
NW_014332941.1	Gnomon	gene	100253	102148	.	+	.	Name=LOC107265492;ID=gene-LOC107265492;Dbxref=GeneID:107265492
NW_014332941.1	Gnomon	exon	35173	35394	.	-	.	ID=exon-XM_025082707.1-7;Dbxref=GeneID:107265477%2CGenbank:XM_025082707.1;Parent=rna-XM_025082707.1
NW_014332941.1	Gnomon	gene	87943	158878	.	-	.	Name=LOC107265493;ID=gene-LOC107265493;Dbxref=GeneID:107265493
NW_014332941.1	Gnomon	gene	233658	236274	.	-	.	Name=LOC107265498;ID=gene-LOC107265498;Dbxref=GeneID:107265498
NW_014332941.1	Gnomon	gene	231741	234728	.	+	.	Name=LOC107265499;ID=gene-LOC107265499;Dbxref=GeneID:107265499
NW_014332941.1	Gnomon	gene	364707	367800	.	-	.	Name=LOC107265496;ID=gene-LOC107265496;Dbxref=GeneID:107265496
NW_014332941.1	Gnomon	gene	240036	242457	.	-	.	Name=LOC107265497;ID=gene-LOC107265497;Dbxref=GeneID:107265497
NW_014332941.1	Gnomon	gene	30905	32092	.	+	.	Name=LOC107265483;ID=gene-LOC107265483;Dbxref=GeneID:107265483
NW_014332941.1	Gnomon	gene	14648	16058	.	+	.	Name=LOC107265484;ID=gene-LOC107265484;Dbxref=GeneID:107265484
NW_014332941.1	Gnomon	gene	5713	7772	.	+	.	Name=LOC107265481;ID=gene-LOC107265481;Dbxref=GeneID:107265481
NW_014332941.1	Gnomon	gene	26223	26840	.	+	.	Name=LOC107265487;ID=gene-LOC107265487;Dbxref=GeneID:107265487
NW_014332941.1	Gnomon	gene	26819	27519	.	+	.	Name=LOC107265488;ID=gene-LOC107265488;Dbxref=GeneID:107265488
NW_014332941.1	Gnomon	gene	32684	33339	.	+	.	Name=LOC107265485;ID=gene-LOC107265485;Dbxref=GeneID:107265485
NW_014332941.1	Gnomon	gene	32771	33339	.	+	.	Name=LOC107265486;ID=gene-LOC107265486;Dbxref=GeneID:107265486
NW_014332941.1	Gnomon	exon	61562	61709	.	-	.	ID=exon-XM_025082707.1-1;Dbxref=GeneID:107265477%2CGenbank:XM_025082707.1;Parent=rna-XM_025082707.1
NW_014332941.1	Gnomon	CDS	231875	231921	.	+	0	Name=XP_015590491.1;ID=cds-XP_015590491.1;Dbxref=GeneID:107265499%2CGenbank:XP_015590491.1;Parent=rna-XM_015735005.2
NW_014332941.1	Gnomon	CDS	231987	232134	.	+	0	Name=XP_015590491.1;ID=cds-XP_015590491.1;Dbxref=GeneID:107265499%2CGenbank:XP_015590491.1;Parent=rna-XM_015735005.2
NW_014332941.1	Gnomon	CDS	232226	232535	.	+	0	Name=XP_015590491.1;ID=cds-XP_015590491.1;Dbxref=GeneID:107265499%2CGenbank:XP_015590491.1;Parent=rna-XM_015735005.2
NW_014332941.1	Gnomon	CDS	232620	232810	.	+	0	Name=XP_015590491.1;ID=cds-XP_015590491.1;Dbxref=GeneID:107265499%2CGenbank:XP_015590491.1;Parent=rna-XM_015735005.2
NW_014332941.1	Gnomon	CDS	232887	233197	.	+	0	Name=XP_015590491.1;ID=cds-XP_015590491.1;Dbxref=GeneID:107265499%2CGenbank:XP_015590491.1;Parent=rna-XM_015735005.2
NW_014332941.1	Gnomon	CDS	233291	233381	.	+	0	Name=XP_015590491.1;ID=cds-XP_015590491.1;Dbxref=GeneID:107265499%2CGenbank:XP_015590491.1;Parent=rna-XM_015735005.2
NW_014332941.1	Gnomon	gene	340137	344615	.	+	.	Name=LOC107265489;ID=gene-LOC107265489;Dbxref=GeneID:107265489
NW_014332941.1	Gnomon	gene	270204	271614	.	+	.	Name=LOC107265472;ID=gene-LOC107265472;Dbxref=GeneID:107265472
NW_014332941.1	Gnomon	gene	256615	257295	.	+	.	Name=LOC107265473;ID=gene-LOC107265473;Dbxref=GeneID:107265473
NW_014332941.1	Gnomon	gene	268570	270107	.	-	.	Name=LOC107265470;ID=gene-LOC107265470;Dbxref=GeneID:107265470
NW_014332941.1	Gnomon	gene	257062	259898	.	-	.	Name=LOC107265471;ID=gene-LOC107265471;Dbxref=GeneID:107265471
NW_014332941.1	Gnomon	gene	262725	263611	.	-	.	Name=LOC107265476;ID=gene-LOC107265476;Dbxref=GeneID:107265476
NW_014332941.1	Gnomon	gene	32064	61712	.	-	.	Name=LOC107265477;ID=gene-LOC107265477;Dbxref=GeneID:107265477
NW_014332941.1	Gnomon	gene	242549	243934	.	-	.	Name=LOC107265474;ID=gene-LOC107265474;Dbxref=GeneID:107265474
NW_014332941.1	Gnomon	gene	267608	268579	.	+	.	Name=LOC107265475;ID=gene-LOC107265475;Dbxref=GeneID:107265475
NW_014332941.1	Gnomon	gene	7759	25534	.	-	.	Name=LOC107265478;ID=gene-LOC107265478;Dbxref=GeneID:107265478
NW_014332941.1	Gnomon	gene	27587	30724	.	-	.	Name=LOC107265479;ID=gene-LOC107265479;Dbxref=GeneID:107265479
NW_014332941.1	Gnomon	exon	201799	202289	.	+	.	ID=exon-XM_015734906.2-9;Dbxref=GeneID:107265445%2CGenbank:XM_015734906.2;Parent=rna-XM_015734906.2
NW_014332941.1	Gnomon	exon	200635	200949	.	+	.	ID=exon-XM_015734906.2-6;Dbxref=GeneID:107265445%2CGenbank:XM_015734906.2;Parent=rna-XM_015734906.2
NW_014332941.1	Gnomon	exon	200396	200576	.	+	.	ID=exon-XM_015734906.2-5;Dbxref=GeneID:107265445%2CGenbank:XM_015734906.2;Parent=rna-XM_015734906.2
NW_014332941.1	Gnomon	exon	201470	201720	.	+	.	ID=exon-XM_015734906.2-8;Dbxref=GeneID:107265445%2CGenbank:XM_015734906.2;Parent=rna-XM_015734906.2
NW_014332941.1	Gnomon	exon	201026	201392	.	+	.	ID=exon-XM_015734906.2-7;Dbxref=GeneID:107265445%2CGenbank:XM_015734906.2;Parent=rna-XM_015734906.2
NW_014332941.1	Gnomon	exon	199025	199163	.	+	.	ID=exon-XM_015734906.2-2;Dbxref=GeneID:107265445%2CGenbank:XM_015734906.2;Parent=rna-XM_015734906.2
NW_014332941.1	Gnomon	exon	198536	198708	.	+	.	ID=exon-XM_015734906.2-1;Dbxref=GeneID:107265445%2CGenbank:XM_015734906.2;Parent=rna-XM_015734906.2
NW_014332941.1	Gnomon	exon	200062	200323	.	+	.	ID=exon-XM_015734906.2-4;Dbxref=GeneID:107265445%2CGenbank:XM_015734906.2;Parent=rna-XM_015734906.2
NW_014332941.1	Gnomon	exon	199747	199997	.	+	.	ID=exon-XM_015734906.2-3;Dbxref=GeneID:107265445%2CGenbank:XM_015734906.2;Parent=rna-XM_015734906.2
NW_014332941.1	Gnomon	CDS	204718	204723	.	+	0	Name=XP_015590384.1;ID=cds-XP_015590384.1;Dbxref=GeneID:107265442%2CGenbank:XP_015590384.1;Parent=rna-XM_015734898.2
NW_014332941.1	Gnomon	CDS	204839	205113	.	+	0	Name=XP_015590384.1;ID=cds-XP_015590384.1;Dbxref=GeneID:107265442%2CGenbank:XP_015590384.1;Parent=rna-XM_015734898.2
NW_014332941.1	Gnomon	CDS	205192	205489	.	+	0	Name=XP_015590384.1;ID=cds-XP_015590384.1;Dbxref=GeneID:107265442%2CGenbank:XP_015590384.1;Parent=rna-XM_015734898.2
NW_014332941.1	Gnomon	CDS	205569	205860	.	+	0	Name=XP_015590384.1;ID=cds-XP_015590384.1;Dbxref=GeneID:107265442%2CGenbank:XP_015590384.1;Parent=rna-XM_015734898.2
NW_014332941.1	Gnomon	CDS	205944	206278	.	+	0	Name=XP_015590384.1;ID=cds-XP_015590384.1;Dbxref=GeneID:107265442%2CGenbank:XP_015590384.1;Parent=rna-XM_015734898.2
NW_014332941.1	Gnomon	CDS	206360	206730	.	+	0	Name=XP_015590384.1;ID=cds-XP_015590384.1;Dbxref=GeneID:107265442%2CGenbank:XP_015590384.1;Parent=rna-XM_015734898.2
NW_014332941.1	Gnomon	CDS	206809	206973	.	+	0	Name=XP_015590384.1;ID=cds-XP_015590384.1;Dbxref=GeneID:107265442%2CGenbank:XP_015590384.1;Parent=rna-XM_015734898.2
NW_014332941.1	Gnomon	CDS	207045	207402	.	+	0	Name=XP_015590384.1;ID=cds-XP_015590384.1;Dbxref=GeneID:107265442%2CGenbank:XP_015590384.1;Parent=rna-XM_015734898.2
NW_014332941.1	Gnomon	CDS	207480	207577	.	+	0	Name=XP_015590384.1;ID=cds-XP_015590384.1;Dbxref=GeneID:107265442%2CGenbank:XP_015590384.1;Parent=rna-XM_015734898.2
NW_014332941.1	Gnomon	CDS	207643	207853	.	+	0	Name=XP_015590384.1;ID=cds-XP_015590384.1;Dbxref=GeneID:107265442%2CGenbank:XP_015590384.1;Parent=rna-XM_015734898.2
NW_014332941.1	Gnomon	CDS	208606	208728	.	-	0	Name=XP_015590407.1;ID=cds-XP_015590407.1;Dbxref=GeneID:107265453%2CGenbank:XP_015590407.1;Parent=rna-XM_015734921.2
NW_014332941.1	Gnomon	CDS	208348	208467	.	-	0	Name=XP_015590407.1;ID=cds-XP_015590407.1;Dbxref=GeneID:107265453%2CGenbank:XP_015590407.1;Parent=rna-XM_015734921.2
NW_014332941.1	Gnomon	CDS	208114	208288	.	-	0	Name=XP_015590407.1;ID=cds-XP_015590407.1;Dbxref=GeneID:107265453%2CGenbank:XP_015590407.1;Parent=rna-XM_015734921.2
NW_014332941.1	Gnomon	CDS	207884	208035	.	-	0	Name=XP_015590407.1;ID=cds-XP_015590407.1;Dbxref=GeneID:107265453%2CGenbank:XP_015590407.1;Parent=rna-XM_015734921.2
NW_014332941.1	Gnomon	CDS	367698	367800	.	-	0	Name=XP_015590484.1;ID=cds-XP_015590484.1;Dbxref=GeneID:107265496%2CGenbank:XP_015590484.1;Note=The sequence of the model RefSeq protein was modified relative to this genomic sequence to represent the inferred CDS: added 783 bases not found in genome assembly;Parent=rna-XM_015734998.2
NW_014332941.1	Gnomon	CDS	366862	367034	.	-	0	Name=XP_015590484.1;ID=cds-XP_015590484.1;Dbxref=GeneID:107265496%2CGenbank:XP_015590484.1;Note=The sequence of the model RefSeq protein was modified relative to this genomic sequence to represent the inferred CDS: added 783 bases not found in genome assembly;Parent=rna-XM_015734998.2
NW_014332941.1	Gnomon	CDS	366493	366705	.	-	0	Name=XP_015590484.1;ID=cds-XP_015590484.1;Dbxref=GeneID:107265496%2CGenbank:XP_015590484.1;Note=The sequence of the model RefSeq protein was modified relative to this genomic sequence to represent the inferred CDS: added 783 bases not found in genome assembly;Parent=rna-XM_015734998.2
NW_014332941.1	Gnomon	CDS	366152	366275	.	-	0	Name=XP_015590484.1;ID=cds-XP_015590484.1;Dbxref=GeneID:107265496%2CGenbank:XP_015590484.1;Note=The sequence of the model RefSeq protein was modified relative to this genomic sequence to represent the inferred CDS: added 783 bases not found in genome assembly;Parent=rna-XM_015734998.2
NW_014332941.1	Gnomon	CDS	365263	365387	.	-	0	Name=XP_015590484.1;ID=cds-XP_015590484.1;Dbxref=GeneID:107265496%2CGenbank:XP_015590484.1;Note=The sequence of the model RefSeq protein was modified relative to this genomic sequence to represent the inferred CDS: added 783 bases not found in genome assembly;Parent=rna-XM_015734998.2
NW_014332941.1	Gnomon	CDS	364922	365164	.	-	0	Name=XP_015590484.1;ID=cds-XP_015590484.1;Dbxref=GeneID:107265496%2CGenbank:XP_015590484.1;Note=The sequence of the model RefSeq protein was modified relative to this genomic sequence to represent the inferred CDS: added 783 bases not found in genome assembly;Parent=rna-XM_015734998.2
NW_014332941.1	Gnomon	CDS	364745	364846	.	-	0	Name=XP_015590484.1;ID=cds-XP_015590484.1;Dbxref=GeneID:107265496%2CGenbank:XP_015590484.1;Note=The sequence of the model RefSeq protein was modified relative to this genomic sequence to represent the inferred CDS: added 783 bases not found in genome assembly;Parent=rna-XM_015734998.2
NW_014332941.1	Gnomon	mRNA	32064	36191	.	-	.	Name=XM_015734962.2;ID=rna-XM_015734962.2;Dbxref=GeneID:107265477%2CGenbank:XM_015734962.2;Parent=gene-LOC107265477
NW_014332941.1	Gnomon	CDS	63267	63610	.	-	0	Name=XP_015590497.1;ID=cds-XP_015590497.1;Dbxref=GeneID:107265503%2CGenbank:XP_015590497.1;Parent=rna-XM_015735011.1
NW_014332941.1	Gnomon	CDS	62444	63181	.	-	0	Name=XP_015590497.1;ID=cds-XP_015590497.1;Dbxref=GeneID:107265503%2CGenbank:XP_015590497.1;Parent=rna-XM_015735011.1
NW_014332941.1	Gnomon	CDS	62099	62375	.	-	0	Name=XP_015590497.1;ID=cds-XP_015590497.1;Dbxref=GeneID:107265503%2CGenbank:XP_015590497.1;Parent=rna-XM_015735011.1
NW_014332941.1	Gnomon	mRNA	233658	236274	.	-	.	Name=XM_025082732.1;ID=rna-XM_025082732.1;Dbxref=GeneID:107265498%2CGenbank:XM_025082732.1;Parent=gene-LOC107265498
NW_014332941.1	Gnomon	mRNA	26819	27519	.	+	.	Name=XM_015734975.2;ID=rna-XM_015734975.2;Dbxref=GeneID:107265488%2CGenbank:XM_015734975.2;Parent=gene-LOC107265488
NW_014332941.1	Gnomon	mRNA	218289	219680	.	-	.	Name=XM_025082745.1;ID=rna-XM_025082745.1;Dbxref=GeneID:107265452%2CGenbank:XM_025082745.1;Parent=gene-LOC107265452
NW_014332941.1	Gnomon	exon	92076	93850	.	-	.	ID=exon-XR_003059085.1-1;Dbxref=GeneID:107265493%2CGenbank:XR_003059085.1;Parent=rna-XR_003059085.1
NW_014332941.1	Gnomon	exon	91747	91857	.	-	.	ID=exon-XR_003059085.1-3;Dbxref=GeneID:107265493%2CGenbank:XR_003059085.1;Parent=rna-XR_003059085.1
NW_014332941.1	Gnomon	exon	91933	91985	.	-	.	ID=exon-XR_003059085.1-2;Dbxref=GeneID:107265493%2CGenbank:XR_003059085.1;Parent=rna-XR_003059085.1
NW_014332941.1	Gnomon	exon	90917	91053	.	-	.	ID=exon-XR_003059085.1-4;Dbxref=GeneID:107265493%2CGenbank:XR_003059085.1;Parent=rna-XR_003059085.1
NW_014332941.1	Gnomon	exon	65946	66419	.	-	.	ID=exon-XM_015734887.2-10;Dbxref=GeneID:107265438%2CGenbank:XM_015734887.2;Parent=rna-XM_015734887.2
NW_014332941.1	Gnomon	exon	240375	241449	.	-	.	ID=exon-XM_015735000.2-3;Dbxref=GeneID:107265497%2CGenbank:XM_015735000.2;Parent=rna-XM_015735000.2
NW_014332941.1	Gnomon	exon	240036	240301	.	-	.	ID=exon-XM_015735000.2-4;Dbxref=GeneID:107265497%2CGenbank:XM_015735000.2;Parent=rna-XM_015735000.2
NW_014332941.1	Gnomon	exon	242119	242457	.	-	.	ID=exon-XM_015735000.2-1;Dbxref=GeneID:107265497%2CGenbank:XM_015735000.2;Parent=rna-XM_015735000.2
NW_014332941.1	Gnomon	exon	241513	241758	.	-	.	ID=exon-XM_015735000.2-2;Dbxref=GeneID:107265497%2CGenbank:XM_015735000.2;Parent=rna-XM_015735000.2
NW_014332941.1	Gnomon	CDS	37048	37149	.	-	0	Name=XP_024938477.1;ID=cds-XP_024938477.1;Dbxref=GeneID:107265477%2CGenbank:XP_024938477.1;Parent=rna-XM_025082709.1
NW_014332941.1	Gnomon	CDS	35734	35959	.	-	0	Name=XP_024938477.1;ID=cds-XP_024938477.1;Dbxref=GeneID:107265477%2CGenbank:XP_024938477.1;Parent=rna-XM_025082709.1
NW_014332941.1	Gnomon	CDS	35475	35623	.	-	0	Name=XP_024938477.1;ID=cds-XP_024938477.1;Dbxref=GeneID:107265477%2CGenbank:XP_024938477.1;Parent=rna-XM_025082709.1
NW_014332941.1	Gnomon	CDS	35173	35394	.	-	0	Name=XP_024938477.1;ID=cds-XP_024938477.1;Dbxref=GeneID:107265477%2CGenbank:XP_024938477.1;Parent=rna-XM_025082709.1
NW_014332941.1	Gnomon	CDS	34899	35087	.	-	0	Name=XP_024938477.1;ID=cds-XP_024938477.1;Dbxref=GeneID:107265477%2CGenbank:XP_024938477.1;Parent=rna-XM_025082709.1
NW_014332941.1	Gnomon	CDS	34642	34832	.	-	0	Name=XP_024938477.1;ID=cds-XP_024938477.1;Dbxref=GeneID:107265477%2CGenbank:XP_024938477.1;Parent=rna-XM_025082709.1
NW_014332941.1	Gnomon	CDS	34294	34557	.	-	0	Name=XP_024938477.1;ID=cds-XP_024938477.1;Dbxref=GeneID:107265477%2CGenbank:XP_024938477.1;Parent=rna-XM_025082709.1
NW_014332941.1	Gnomon	CDS	33824	34211	.	-	0	Name=XP_024938477.1;ID=cds-XP_024938477.1;Dbxref=GeneID:107265477%2CGenbank:XP_024938477.1;Parent=rna-XM_025082709.1
NW_014332941.1	Gnomon	CDS	33555	33742	.	-	0	Name=XP_024938477.1;ID=cds-XP_024938477.1;Dbxref=GeneID:107265477%2CGenbank:XP_024938477.1;Parent=rna-XM_025082709.1
NW_014332941.1	Gnomon	CDS	33373	33475	.	-	0	Name=XP_024938477.1;ID=cds-XP_024938477.1;Dbxref=GeneID:107265477%2CGenbank:XP_024938477.1;Parent=rna-XM_025082709.1
NW_014332941.1	Gnomon	CDS	32503	32610	.	-	0	Name=XP_024938477.1;ID=cds-XP_024938477.1;Dbxref=GeneID:107265477%2CGenbank:XP_024938477.1;Parent=rna-XM_025082709.1
NW_014332941.1	Gnomon	exon	168561	168666	.	-	.	ID=exon-XM_015734924.2-4;Dbxref=GeneID:107265457%2CGenbank:XM_015734924.2;Parent=rna-XM_015734924.2
NW_014332941.1	Gnomon	exon	169445	169539	.	-	.	ID=exon-XM_015734924.2-3;Dbxref=GeneID:107265457%2CGenbank:XM_015734924.2;Parent=rna-XM_015734924.2
NW_014332941.1	Gnomon	exon	169691	169763	.	-	.	ID=exon-XM_015734924.2-2;Dbxref=GeneID:107265457%2CGenbank:XM_015734924.2;Parent=rna-XM_015734924.2
NW_014332941.1	Gnomon	exon	169838	170021	.	-	.	ID=exon-XM_015734924.2-1;Dbxref=GeneID:107265457%2CGenbank:XM_015734924.2;Parent=rna-XM_015734924.2
NW_014332941.1	Gnomon	exon	167881	168068	.	-	.	ID=exon-XM_015734924.2-6;Dbxref=GeneID:107265457%2CGenbank:XM_015734924.2;Parent=rna-XM_015734924.2
NW_014332941.1	Gnomon	exon	168143	168207	.	-	.	ID=exon-XM_015734924.2-5;Dbxref=GeneID:107265457%2CGenbank:XM_015734924.2;Parent=rna-XM_015734924.2
NW_014332941.1	Gnomon	mRNA	61916	63710	.	-	.	Name=XM_025082758.1;ID=rna-XM_025082758.1;Dbxref=GeneID:107265503%2CGenbank:XM_025082758.1;Parent=gene-LOC107265503
NW_014332941.1	Gnomon	CDS	329176	329317	.	+	0	Name=XP_015590470.1;ID=cds-XP_015590470.1;Dbxref=GeneID:107265491%2CGenbank:XP_015590470.1;Parent=rna-XM_015734984.2
NW_014332941.1	Gnomon	CDS	330568	330787	.	+	0	Name=XP_015590470.1;ID=cds-XP_015590470.1;Dbxref=GeneID:107265491%2CGenbank:XP_015590470.1;Parent=rna-XM_015734984.2
NW_014332941.1	Gnomon	CDS	330853	331000	.	+	0	Name=XP_015590470.1;ID=cds-XP_015590470.1;Dbxref=GeneID:107265491%2CGenbank:XP_015590470.1;Parent=rna-XM_015734984.2
NW_014332941.1	Gnomon	CDS	367698	367800	.	-	0	Name=XP_015590483.1;ID=cds-XP_015590483.1;Dbxref=GeneID:107265496%2CGenbank:XP_015590483.1;Note=The sequence of the model RefSeq protein was modified relative to this genomic sequence to represent the inferred CDS: added 783 bases not found in genome assembly;Parent=rna-XM_015734997.2
NW_014332941.1	Gnomon	CDS	366862	367034	.	-	0	Name=XP_015590483.1;ID=cds-XP_015590483.1;Dbxref=GeneID:107265496%2CGenbank:XP_015590483.1;Note=The sequence of the model RefSeq protein was modified relative to this genomic sequence to represent the inferred CDS: added 783 bases not found in genome assembly;Parent=rna-XM_015734997.2
NW_014332941.1	Gnomon	CDS	366493	366705	.	-	0	Name=XP_015590483.1;ID=cds-XP_015590483.1;Dbxref=GeneID:107265496%2CGenbank:XP_015590483.1;Note=The sequence of the model RefSeq protein was modified relative to this genomic sequence to represent the inferred CDS: added 783 bases not found in genome assembly;Parent=rna-XM_015734997.2
NW_014332941.1	Gnomon	CDS	366143	366275	.	-	0	Name=XP_015590483.1;ID=cds-XP_015590483.1;Dbxref=GeneID:107265496%2CGenbank:XP_015590483.1;Note=The sequence of the model RefSeq protein was modified relative to this genomic sequence to represent the inferred CDS: added 783 bases not found in genome assembly;Parent=rna-XM_015734997.2
NW_014332941.1	Gnomon	CDS	365263	365387	.	-	0	Name=XP_015590483.1;ID=cds-XP_015590483.1;Dbxref=GeneID:107265496%2CGenbank:XP_015590483.1;Note=The sequence of the model RefSeq protein was modified relative to this genomic sequence to represent the inferred CDS: added 783 bases not found in genome assembly;Parent=rna-XM_015734997.2
NW_014332941.1	Gnomon	CDS	364922	365164	.	-	0	Name=XP_015590483.1;ID=cds-XP_015590483.1;Dbxref=GeneID:107265496%2CGenbank:XP_015590483.1;Note=The sequence of the model RefSeq protein was modified relative to this genomic sequence to represent the inferred CDS: added 783 bases not found in genome assembly;Parent=rna-XM_015734997.2
NW_014332941.1	Gnomon	CDS	364745	364846	.	-	0	Name=XP_015590483.1;ID=cds-XP_015590483.1;Dbxref=GeneID:107265496%2CGenbank:XP_015590483.1;Note=The sequence of the model RefSeq protein was modified relative to this genomic sequence to represent the inferred CDS: added 783 bases not found in genome assembly;Parent=rna-XM_015734997.2
NW_014332941.1	Gnomon	mRNA	268570	270107	.	-	.	Name=XM_015734950.2;ID=rna-XM_015734950.2;Dbxref=GeneID:107265470%2CGenbank:XM_015734950.2;Parent=gene-LOC107265470
NW_014332941.1	Gnomon	mRNA	271753	283334	.	-	.	Name=XM_025082720.1;ID=rna-XM_025082720.1;Dbxref=GeneID:107265463%2CGenbank:XM_025082720.1;Parent=gene-LOC107265463
NW_014332941.1	Gnomon	CDS	241513	241784	.	-	0	Name=XP_015590485.1;ID=cds-XP_015590485.1;Dbxref=GeneID:107265497%2CGenbank:XP_015590485.1;Parent=rna-XM_015734999.2
NW_014332941.1	Gnomon	CDS	240375	241449	.	-	0	Name=XP_015590485.1;ID=cds-XP_015590485.1;Dbxref=GeneID:107265497%2CGenbank:XP_015590485.1;Parent=rna-XM_015734999.2
NW_014332941.1	Gnomon	CDS	240065	240301	.	-	0	Name=XP_015590485.1;ID=cds-XP_015590485.1;Dbxref=GeneID:107265497%2CGenbank:XP_015590485.1;Parent=rna-XM_015734999.2
NW_014332941.1	Gnomon	mRNA	254771	256813	.	-	.	Name=XM_025082733.1;ID=rna-XM_025082733.1;Dbxref=GeneID:107265469%2CGenbank:XM_025082733.1;Parent=gene-LOC107265469
NW_014332941.1	Gnomon	exon	227788	228006	.	+	.	ID=exon-XM_015734918.2-4;Dbxref=GeneID:107265450%2CGenbank:XM_015734918.2;Parent=rna-XM_015734918.2
NW_014332941.1	Gnomon	exon	228112	229747	.	+	.	ID=exon-XM_015734918.2-5;Dbxref=GeneID:107265450%2CGenbank:XM_015734918.2;Parent=rna-XM_015734918.2
NW_014332941.1	Gnomon	exon	227200	227427	.	+	.	ID=exon-XM_015734918.2-2;Dbxref=GeneID:107265450%2CGenbank:XM_015734918.2;Parent=rna-XM_015734918.2
NW_014332941.1	Gnomon	exon	227606	227676	.	+	.	ID=exon-XM_015734918.2-3;Dbxref=GeneID:107265450%2CGenbank:XM_015734918.2;Parent=rna-XM_015734918.2
NW_014332941.1	Gnomon	mRNA	10676	25534	.	-	.	Name=XM_015734963.2;ID=rna-XM_015734963.2;Dbxref=GeneID:107265478%2CGenbank:XM_015734963.2;Parent=gene-LOC107265478
NW_014332941.1	Gnomon	exon	225178	225675	.	+	.	ID=exon-XM_015734918.2-1;Dbxref=GeneID:107265450%2CGenbank:XM_015734918.2;Parent=rna-XM_015734918.2
NW_014332941.1	Gnomon	exon	234616	234866	.	-	.	ID=exon-XM_025082732.1-4;Dbxref=GeneID:107265498%2CGenbank:XM_025082732.1;Parent=rna-XM_025082732.1
NW_014332941.1	Gnomon	exon	233658	234523	.	-	.	ID=exon-XM_025082732.1-5;Dbxref=GeneID:107265498%2CGenbank:XM_025082732.1;Parent=rna-XM_025082732.1
NW_014332941.1	Gnomon	exon	235301	235738	.	-	.	ID=exon-XM_025082732.1-2;Dbxref=GeneID:107265498%2CGenbank:XM_025082732.1;Parent=rna-XM_025082732.1
NW_014332941.1	Gnomon	exon	234952	235234	.	-	.	ID=exon-XM_025082732.1-3;Dbxref=GeneID:107265498%2CGenbank:XM_025082732.1;Parent=rna-XM_025082732.1
NW_014332941.1	Gnomon	exon	236090	236274	.	-	.	ID=exon-XM_025082732.1-1;Dbxref=GeneID:107265498%2CGenbank:XM_025082732.1;Parent=rna-XM_025082732.1
NW_014332941.1	Gnomon	exon	319286	319582	.	+	.	ID=exon-XM_015734942.2-5;Dbxref=GeneID:107265464%2CGenbank:XM_015734942.2;Parent=rna-XM_015734942.2
NW_014332941.1	Gnomon	exon	319803	319886	.	+	.	ID=exon-XM_015734942.2-6;Dbxref=GeneID:107265464%2CGenbank:XM_015734942.2;Parent=rna-XM_015734942.2
NW_014332941.1	Gnomon	exon	319972	320020	.	+	.	ID=exon-XM_015734942.2-7;Dbxref=GeneID:107265464%2CGenbank:XM_015734942.2;Parent=rna-XM_015734942.2
NW_014332941.1	Gnomon	exon	320104	320362	.	+	.	ID=exon-XM_015734942.2-8;Dbxref=GeneID:107265464%2CGenbank:XM_015734942.2;Parent=rna-XM_015734942.2
NW_014332941.1	Gnomon	exon	320458	324356	.	+	.	ID=exon-XM_015734942.2-9;Dbxref=GeneID:107265464%2CGenbank:XM_015734942.2;Parent=rna-XM_015734942.2
NW_014332941.1	Gnomon	exon	188537	188658	.	-	.	ID=exon-XM_025082719.1-4;Dbxref=GeneID:107265440%2CGenbank:XM_025082719.1;Parent=rna-XM_025082719.1
NW_014332941.1	Gnomon	exon	188738	189106	.	-	.	ID=exon-XM_025082719.1-3;Dbxref=GeneID:107265440%2CGenbank:XM_025082719.1;Parent=rna-XM_025082719.1
NW_014332941.1	Gnomon	exon	189186	189759	.	-	.	ID=exon-XM_025082719.1-2;Dbxref=GeneID:107265440%2CGenbank:XM_025082719.1;Parent=rna-XM_025082719.1
NW_014332941.1	Gnomon	exon	189832	190386	.	-	.	ID=exon-XM_025082719.1-1;Dbxref=GeneID:107265440%2CGenbank:XM_025082719.1;Parent=rna-XM_025082719.1
NW_014332941.1	Gnomon	exon	187367	187625	.	-	.	ID=exon-XM_025082719.1-8;Dbxref=GeneID:107265440%2CGenbank:XM_025082719.1;Parent=rna-XM_025082719.1
NW_014332941.1	Gnomon	exon	276838	277245	.	+	.	ID=exon-XM_015734942.2-1;Dbxref=GeneID:107265464%2CGenbank:XM_015734942.2;Parent=rna-XM_015734942.2
NW_014332941.1	Gnomon	exon	187707	187976	.	-	.	ID=exon-XM_025082719.1-7;Dbxref=GeneID:107265440%2CGenbank:XM_025082719.1;Parent=rna-XM_025082719.1
NW_014332941.1	Gnomon	exon	308156	308387	.	+	.	ID=exon-XM_015734942.2-2;Dbxref=GeneID:107265464%2CGenbank:XM_015734942.2;Parent=rna-XM_015734942.2
NW_014332941.1	Gnomon	exon	188060	188194	.	-	.	ID=exon-XM_025082719.1-6;Dbxref=GeneID:107265440%2CGenbank:XM_025082719.1;Parent=rna-XM_025082719.1
NW_014332941.1	Gnomon	exon	308785	309056	.	+	.	ID=exon-XM_015734942.2-3;Dbxref=GeneID:107265464%2CGenbank:XM_015734942.2;Parent=rna-XM_015734942.2
NW_014332941.1	Gnomon	exon	188254	188479	.	-	.	ID=exon-XM_025082719.1-5;Dbxref=GeneID:107265440%2CGenbank:XM_025082719.1;Parent=rna-XM_025082719.1
NW_014332941.1	Gnomon	exon	315682	315831	.	+	.	ID=exon-XM_015734942.2-4;Dbxref=GeneID:107265464%2CGenbank:XM_015734942.2;Parent=rna-XM_015734942.2
NW_014332941.1	Gnomon	exon	186855	187139	.	-	.	ID=exon-XM_025082719.1-9;Dbxref=GeneID:107265440%2CGenbank:XM_025082719.1;Parent=rna-XM_025082719.1
NW_014332941.1	Gnomon	exon	173204	173575	.	+	.	ID=exon-XR_003059079.1-3;Dbxref=GeneID:107265460%2CGenbank:XR_003059079.1;Parent=rna-XR_003059079.1
NW_014332941.1	Gnomon	exon	173661	173754	.	+	.	ID=exon-XR_003059079.1-4;Dbxref=GeneID:107265460%2CGenbank:XR_003059079.1;Parent=rna-XR_003059079.1
NW_014332941.1	Gnomon	exon	173828	174216	.	+	.	ID=exon-XR_003059079.1-5;Dbxref=GeneID:107265460%2CGenbank:XR_003059079.1;Parent=rna-XR_003059079.1
NW_014332941.1	Gnomon	exon	171947	172339	.	+	.	ID=exon-XR_003059079.1-1;Dbxref=GeneID:107265460%2CGenbank:XR_003059079.1;Parent=rna-XR_003059079.1
NW_014332941.1	Gnomon	exon	173114	173131	.	+	.	ID=exon-XR_003059079.1-2;Dbxref=GeneID:107265460%2CGenbank:XR_003059079.1;Parent=rna-XR_003059079.1
NW_014332941.1	Gnomon	CDS	23203	23508	.	-	0	Name=XP_024938478.1;ID=cds-XP_024938478.1;Dbxref=GeneID:107265478%2CGenbank:XP_024938478.1;Parent=rna-XM_025082710.1
NW_014332941.1	Gnomon	CDS	22250	22404	.	-	0	Name=XP_024938478.1;ID=cds-XP_024938478.1;Dbxref=GeneID:107265478%2CGenbank:XP_024938478.1;Parent=rna-XM_025082710.1
NW_014332941.1	Gnomon	CDS	21789	21972	.	-	0	Name=XP_024938478.1;ID=cds-XP_024938478.1;Dbxref=GeneID:107265478%2CGenbank:XP_024938478.1;Parent=rna-XM_025082710.1
NW_014332941.1	Gnomon	CDS	19377	19593	.	-	0	Name=XP_024938478.1;ID=cds-XP_024938478.1;Dbxref=GeneID:107265478%2CGenbank:XP_024938478.1;Parent=rna-XM_025082710.1
NW_014332941.1	Gnomon	CDS	18460	18594	.	-	0	Name=XP_024938478.1;ID=cds-XP_024938478.1;Dbxref=GeneID:107265478%2CGenbank:XP_024938478.1;Parent=rna-XM_025082710.1
NW_014332941.1	Gnomon	CDS	17528	17878	.	-	0	Name=XP_024938478.1;ID=cds-XP_024938478.1;Dbxref=GeneID:107265478%2CGenbank:XP_024938478.1;Parent=rna-XM_025082710.1
NW_014332941.1	Gnomon	CDS	17199	17443	.	-	0	Name=XP_024938478.1;ID=cds-XP_024938478.1;Dbxref=GeneID:107265478%2CGenbank:XP_024938478.1;Parent=rna-XM_025082710.1
NW_014332941.1	Gnomon	mRNA	87943	153744	.	-	.	Name=XM_025082759.1;ID=rna-XM_025082759.1;Dbxref=GeneID:107265493%2CGenbank:XM_025082759.1;Parent=gene-LOC107265493
NW_014332941.1	Gnomon	CDS	100296	101702	.	+	0	Name=XP_015590471.1;ID=cds-XP_015590471.1;Dbxref=GeneID:107265492%2CGenbank:XP_015590471.1;Parent=rna-XM_015734985.1
NW_014332941.1	Gnomon	CDS	101760	102140	.	+	0	Name=XP_015590471.1;ID=cds-XP_015590471.1;Dbxref=GeneID:107265492%2CGenbank:XP_015590471.1;Parent=rna-XM_015734985.1
NW_014332941.1	Gnomon	mRNA	32771	33339	.	+	.	Name=XM_015734973.1;ID=rna-XM_015734973.1;Dbxref=GeneID:107265486%2CGenbank:XM_015734973.1;Parent=gene-LOC107265486
NW_014332941.1	Gnomon	exon	186855	187139	.	-	.	ID=exon-XM_015734894.2-9;Dbxref=GeneID:107265440%2CGenbank:XM_015734894.2;Parent=rna-XM_015734894.2
NW_014332941.1	Gnomon	mRNA	240036	242457	.	-	.	Name=XM_025082730.1;ID=rna-XM_025082730.1;Dbxref=GeneID:107265497%2CGenbank:XM_025082730.1;Parent=gene-LOC107265497
NW_014332941.1	Gnomon	exon	187367	187625	.	-	.	ID=exon-XM_015734894.2-8;Dbxref=GeneID:107265440%2CGenbank:XM_015734894.2;Parent=rna-XM_015734894.2
NW_014332941.1	Gnomon	exon	187707	187976	.	-	.	ID=exon-XM_015734894.2-7;Dbxref=GeneID:107265440%2CGenbank:XM_015734894.2;Parent=rna-XM_015734894.2
NW_014332941.1	Gnomon	exon	188060	188194	.	-	.	ID=exon-XM_015734894.2-6;Dbxref=GeneID:107265440%2CGenbank:XM_015734894.2;Parent=rna-XM_015734894.2
NW_014332941.1	Gnomon	exon	188254	188479	.	-	.	ID=exon-XM_015734894.2-5;Dbxref=GeneID:107265440%2CGenbank:XM_015734894.2;Parent=rna-XM_015734894.2
NW_014332941.1	Gnomon	exon	188537	188658	.	-	.	ID=exon-XM_015734894.2-4;Dbxref=GeneID:107265440%2CGenbank:XM_015734894.2;Parent=rna-XM_015734894.2
NW_014332941.1	Gnomon	exon	188738	189106	.	-	.	ID=exon-XM_015734894.2-3;Dbxref=GeneID:107265440%2CGenbank:XM_015734894.2;Parent=rna-XM_015734894.2
NW_014332941.1	Gnomon	exon	189186	189759	.	-	.	ID=exon-XM_015734894.2-2;Dbxref=GeneID:107265440%2CGenbank:XM_015734894.2;Parent=rna-XM_015734894.2
NW_014332941.1	Gnomon	exon	189832	190386	.	-	.	ID=exon-XM_015734894.2-1;Dbxref=GeneID:107265440%2CGenbank:XM_015734894.2;Parent=rna-XM_015734894.2
NW_014332941.1	Gnomon	mRNA	220211	229747	.	+	.	Name=XM_025082743.1;ID=rna-XM_025082743.1;Dbxref=GeneID:107265450%2CGenbank:XM_025082743.1;Parent=gene-LOC107265450
NW_014332941.1	tRNAscan-SE	tRNA	338746	338817	.	+	.	ID=rna-Trnah-gug-3;Dbxref=GeneID:112494021;Note=transfer RNA histidin (anticodon GUG);Parent=gene-Trnah-gug-3
NW_014332941.1	Gnomon	mRNA	340141	344615	.	+	.	Name=XM_025082756.1;ID=rna-XM_025082756.1;Dbxref=GeneID:107265489%2CGenbank:XM_025082756.1;Parent=gene-LOC107265489
NW_014332941.1	Gnomon	CDS	209703	209769	.	+	0	Name=XP_015590388.1;ID=cds-XP_015590388.1;Dbxref=GeneID:107265444%2CGenbank:XP_015590388.1;Parent=rna-XM_015734902.2
NW_014332941.1	Gnomon	CDS	209834	209982	.	+	0	Name=XP_015590388.1;ID=cds-XP_015590388.1;Dbxref=GeneID:107265444%2CGenbank:XP_015590388.1;Parent=rna-XM_015734902.2
NW_014332941.1	Gnomon	CDS	210058	210337	.	+	0	Name=XP_015590388.1;ID=cds-XP_015590388.1;Dbxref=GeneID:107265444%2CGenbank:XP_015590388.1;Parent=rna-XM_015734902.2
NW_014332941.1	Gnomon	CDS	210598	210852	.	+	0	Name=XP_015590388.1;ID=cds-XP_015590388.1;Dbxref=GeneID:107265444%2CGenbank:XP_015590388.1;Parent=rna-XM_015734902.2
NW_014332941.1	Gnomon	CDS	211332	211508	.	+	0	Name=XP_015590388.1;ID=cds-XP_015590388.1;Dbxref=GeneID:107265444%2CGenbank:XP_015590388.1;Parent=rna-XM_015734902.2
NW_014332941.1	Gnomon	CDS	211788	211979	.	+	0	Name=XP_015590388.1;ID=cds-XP_015590388.1;Dbxref=GeneID:107265444%2CGenbank:XP_015590388.1;Parent=rna-XM_015734902.2
NW_014332941.1	Gnomon	CDS	212369	212548	.	+	0	Name=XP_015590388.1;ID=cds-XP_015590388.1;Dbxref=GeneID:107265444%2CGenbank:XP_015590388.1;Parent=rna-XM_015734902.2
NW_014332941.1	Gnomon	CDS	212625	212879	.	+	0	Name=XP_015590388.1;ID=cds-XP_015590388.1;Dbxref=GeneID:107265444%2CGenbank:XP_015590388.1;Parent=rna-XM_015734902.2
NW_014332941.1	Gnomon	CDS	212957	213369	.	+	0	Name=XP_015590388.1;ID=cds-XP_015590388.1;Dbxref=GeneID:107265444%2CGenbank:XP_015590388.1;Parent=rna-XM_015734902.2
NW_014332941.1	Gnomon	CDS	213458	213538	.	+	0	Name=XP_015590388.1;ID=cds-XP_015590388.1;Dbxref=GeneID:107265444%2CGenbank:XP_015590388.1;Parent=rna-XM_015734902.2
NW_014332941.1	Gnomon	mRNA	87943	158878	.	-	.	Name=XM_015734986.2;ID=rna-XM_015734986.2;Dbxref=GeneID:107265493%2CGenbank:XM_015734986.2;Parent=gene-LOC107265493
NW_014332941.1	Gnomon	exon	343770	343933	.	+	.	ID=exon-XM_025082755.1-5;Dbxref=GeneID:107265489%2CGenbank:XM_025082755.1;Parent=rna-XM_025082755.1
NW_014332941.1	Gnomon	exon	344024	344615	.	+	.	ID=exon-XM_025082755.1-6;Dbxref=GeneID:107265489%2CGenbank:XM_025082755.1;Parent=rna-XM_025082755.1
NW_014332941.1	Gnomon	exon	342954	343262	.	+	.	ID=exon-XM_025082755.1-3;Dbxref=GeneID:107265489%2CGenbank:XM_025082755.1;Parent=rna-XM_025082755.1
NW_014332941.1	Gnomon	exon	343415	343689	.	+	.	ID=exon-XM_025082755.1-4;Dbxref=GeneID:107265489%2CGenbank:XM_025082755.1;Parent=rna-XM_025082755.1
NW_014332941.1	Gnomon	exon	340551	340775	.	+	.	ID=exon-XM_025082755.1-1;Dbxref=GeneID:107265489%2CGenbank:XM_025082755.1;Parent=rna-XM_025082755.1
NW_014332941.1	Gnomon	exon	341568	341937	.	+	.	ID=exon-XM_025082755.1-2;Dbxref=GeneID:107265489%2CGenbank:XM_025082755.1;Parent=rna-XM_025082755.1
NW_014332941.1	Gnomon	exon	33373	33475	.	-	.	ID=exon-XM_015734962.2-10;Dbxref=GeneID:107265477%2CGenbank:XM_015734962.2;Parent=rna-XM_015734962.2
NW_014332941.1	Gnomon	exon	32064	32610	.	-	.	ID=exon-XM_015734962.2-11;Dbxref=GeneID:107265477%2CGenbank:XM_015734962.2;Parent=rna-XM_015734962.2
NW_014332941.1	Gnomon	exon	183316	186510	.	-	.	ID=exon-XM_015734897.2-11;Dbxref=GeneID:107265440%2CGenbank:XM_015734897.2;Parent=rna-XM_015734897.2
NW_014332941.1	Gnomon	exon	186634	186752	.	-	.	ID=exon-XM_015734897.2-10;Dbxref=GeneID:107265440%2CGenbank:XM_015734897.2;Parent=rna-XM_015734897.2
NW_014332941.1	Gnomon	CDS	60662	60783	.	-	0	Name=XP_024938475.1;ID=cds-XP_024938475.1;Dbxref=GeneID:107265477%2CGenbank:XP_024938475.1;Parent=rna-XM_025082707.1
NW_014332941.1	Gnomon	CDS	51850	52076	.	-	0	Name=XP_024938475.1;ID=cds-XP_024938475.1;Dbxref=GeneID:107265477%2CGenbank:XP_024938475.1;Parent=rna-XM_025082707.1
NW_014332941.1	Gnomon	CDS	51622	51758	.	-	0	Name=XP_024938475.1;ID=cds-XP_024938475.1;Dbxref=GeneID:107265477%2CGenbank:XP_024938475.1;Parent=rna-XM_025082707.1
NW_014332941.1	Gnomon	CDS	35734	35995	.	-	0	Name=XP_024938475.1;ID=cds-XP_024938475.1;Dbxref=GeneID:107265477%2CGenbank:XP_024938475.1;Parent=rna-XM_025082707.1
NW_014332941.1	Gnomon	CDS	35475	35623	.	-	0	Name=XP_024938475.1;ID=cds-XP_024938475.1;Dbxref=GeneID:107265477%2CGenbank:XP_024938475.1;Parent=rna-XM_025082707.1
NW_014332941.1	Gnomon	CDS	35173	35394	.	-	0	Name=XP_024938475.1;ID=cds-XP_024938475.1;Dbxref=GeneID:107265477%2CGenbank:XP_024938475.1;Parent=rna-XM_025082707.1
NW_014332941.1	Gnomon	CDS	34899	35087	.	-	0	Name=XP_024938475.1;ID=cds-XP_024938475.1;Dbxref=GeneID:107265477%2CGenbank:XP_024938475.1;Parent=rna-XM_025082707.1
NW_014332941.1	Gnomon	CDS	34642	34832	.	-	0	Name=XP_024938475.1;ID=cds-XP_024938475.1;Dbxref=GeneID:107265477%2CGenbank:XP_024938475.1;Parent=rna-XM_025082707.1
NW_014332941.1	Gnomon	CDS	34294	34557	.	-	0	Name=XP_024938475.1;ID=cds-XP_024938475.1;Dbxref=GeneID:107265477%2CGenbank:XP_024938475.1;Parent=rna-XM_025082707.1
NW_014332941.1	Gnomon	CDS	33824	34211	.	-	0	Name=XP_024938475.1;ID=cds-XP_024938475.1;Dbxref=GeneID:107265477%2CGenbank:XP_024938475.1;Parent=rna-XM_025082707.1
NW_014332941.1	Gnomon	CDS	33555	33742	.	-	0	Name=XP_024938475.1;ID=cds-XP_024938475.1;Dbxref=GeneID:107265477%2CGenbank:XP_024938475.1;Parent=rna-XM_025082707.1
NW_014332941.1	Gnomon	CDS	33373	33475	.	-	0	Name=XP_024938475.1;ID=cds-XP_024938475.1;Dbxref=GeneID:107265477%2CGenbank:XP_024938475.1;Parent=rna-XM_025082707.1
NW_014332941.1	Gnomon	CDS	32503	32610	.	-	0	Name=XP_024938475.1;ID=cds-XP_024938475.1;Dbxref=GeneID:107265477%2CGenbank:XP_024938475.1;Parent=rna-XM_025082707.1
NW_014332941.1	Gnomon	exon	7759	9061	.	-	.	ID=exon-XM_025082714.1-6;Dbxref=GeneID:107265478%2CGenbank:XM_025082714.1;Parent=rna-XM_025082714.1
NW_014332941.1	Gnomon	exon	9746	10320	.	-	.	ID=exon-XM_025082714.1-3;Dbxref=GeneID:107265478%2CGenbank:XM_025082714.1;Parent=rna-XM_025082714.1
NW_014332941.1	Gnomon	exon	13729	13907	.	-	.	ID=exon-XM_025082714.1-2;Dbxref=GeneID:107265478%2CGenbank:XM_025082714.1;Parent=rna-XM_025082714.1
NW_014332941.1	Gnomon	exon	9134	9314	.	-	.	ID=exon-XM_025082714.1-5;Dbxref=GeneID:107265478%2CGenbank:XM_025082714.1;Parent=rna-XM_025082714.1
NW_014332941.1	Gnomon	exon	9405	9670	.	-	.	ID=exon-XM_025082714.1-4;Dbxref=GeneID:107265478%2CGenbank:XM_025082714.1;Parent=rna-XM_025082714.1
NW_014332941.1	Gnomon	exon	14203	14690	.	-	.	ID=exon-XM_025082714.1-1;Dbxref=GeneID:107265478%2CGenbank:XM_025082714.1;Parent=rna-XM_025082714.1
NW_014332941.1	Gnomon	CDS	274448	274612	.	-	0	Name=XP_024938488.1;ID=cds-XP_024938488.1;Dbxref=GeneID:107265463%2CGenbank:XP_024938488.1;Parent=rna-XM_025082720.1
NW_014332941.1	Gnomon	CDS	274238	274369	.	-	0	Name=XP_024938488.1;ID=cds-XP_024938488.1;Dbxref=GeneID:107265463%2CGenbank:XP_024938488.1;Parent=rna-XM_025082720.1
NW_014332941.1	Gnomon	CDS	273942	274125	.	-	0	Name=XP_024938488.1;ID=cds-XP_024938488.1;Dbxref=GeneID:107265463%2CGenbank:XP_024938488.1;Parent=rna-XM_025082720.1
NW_014332941.1	Gnomon	CDS	273664	273857	.	-	0	Name=XP_024938488.1;ID=cds-XP_024938488.1;Dbxref=GeneID:107265463%2CGenbank:XP_024938488.1;Parent=rna-XM_025082720.1
NW_014332941.1	Gnomon	CDS	273097	273588	.	-	0	Name=XP_024938488.1;ID=cds-XP_024938488.1;Dbxref=GeneID:107265463%2CGenbank:XP_024938488.1;Parent=rna-XM_025082720.1
NW_014332941.1	Gnomon	CDS	272896	273016	.	-	0	Name=XP_024938488.1;ID=cds-XP_024938488.1;Dbxref=GeneID:107265463%2CGenbank:XP_024938488.1;Parent=rna-XM_025082720.1
NW_014332941.1	Gnomon	CDS	272635	272808	.	-	0	Name=XP_024938488.1;ID=cds-XP_024938488.1;Dbxref=GeneID:107265463%2CGenbank:XP_024938488.1;Parent=rna-XM_025082720.1
NW_014332941.1	Gnomon	CDS	272114	272572	.	-	0	Name=XP_024938488.1;ID=cds-XP_024938488.1;Dbxref=GeneID:107265463%2CGenbank:XP_024938488.1;Parent=rna-XM_025082720.1
NW_014332941.1	Gnomon	CDS	271877	272049	.	-	0	Name=XP_024938488.1;ID=cds-XP_024938488.1;Dbxref=GeneID:107265463%2CGenbank:XP_024938488.1;Parent=rna-XM_025082720.1
NW_014332941.1	Gnomon	exon	263870	263975	.	-	.	ID=exon-XM_015734946.2-11;Dbxref=GeneID:107265465%2CGenbank:XM_015734946.2;Parent=rna-XM_015734946.2
NW_014332941.1	Gnomon	exon	264052	264220	.	-	.	ID=exon-XM_015734946.2-10;Dbxref=GeneID:107265465%2CGenbank:XM_015734946.2;Parent=rna-XM_015734946.2
NW_014332941.1	Gnomon	exon	83306	83616	.	+	.	ID=exon-XM_015734995.2-2;Dbxref=GeneID:107265495%2CGenbank:XM_015734995.2;Parent=rna-XM_015734995.2
NW_014332941.1	Gnomon	exon	82748	82832	.	+	.	ID=exon-XM_015734995.2-1;Dbxref=GeneID:107265495%2CGenbank:XM_015734995.2;Parent=rna-XM_015734995.2
NW_014332941.1	Gnomon	exon	84361	85885	.	+	.	ID=exon-XM_015734995.2-5;Dbxref=GeneID:107265495%2CGenbank:XM_015734995.2;Parent=rna-XM_015734995.2
NW_014332941.1	Gnomon	exon	84093	84279	.	+	.	ID=exon-XM_015734995.2-4;Dbxref=GeneID:107265495%2CGenbank:XM_015734995.2;Parent=rna-XM_015734995.2
NW_014332941.1	Gnomon	exon	83692	83996	.	+	.	ID=exon-XM_015734995.2-3;Dbxref=GeneID:107265495%2CGenbank:XM_015734995.2;Parent=rna-XM_015734995.2
NW_014332941.1	Gnomon	CDS	83442	83616	.	+	0	Name=XP_015590481.1;ID=cds-XP_015590481.1;Dbxref=GeneID:107265495%2CGenbank:XP_015590481.1;Parent=rna-XM_015734995.2
NW_014332941.1	Gnomon	CDS	83692	83996	.	+	0	Name=XP_015590481.1;ID=cds-XP_015590481.1;Dbxref=GeneID:107265495%2CGenbank:XP_015590481.1;Parent=rna-XM_015734995.2
NW_014332941.1	Gnomon	CDS	84093	84279	.	+	0	Name=XP_015590481.1;ID=cds-XP_015590481.1;Dbxref=GeneID:107265495%2CGenbank:XP_015590481.1;Parent=rna-XM_015734995.2
NW_014332941.1	Gnomon	CDS	84361	84680	.	+	0	Name=XP_015590481.1;ID=cds-XP_015590481.1;Dbxref=GeneID:107265495%2CGenbank:XP_015590481.1;Parent=rna-XM_015734995.2
NW_014332941.1	Gnomon	CDS	64331	64334	.	-	0	Name=XP_015590494.1;ID=cds-XP_015590494.1;Dbxref=GeneID:107265503%2CGenbank:XP_015590494.1;Parent=rna-XM_015735008.2
NW_014332941.1	Gnomon	CDS	63267	63612	.	-	0	Name=XP_015590494.1;ID=cds-XP_015590494.1;Dbxref=GeneID:107265503%2CGenbank:XP_015590494.1;Parent=rna-XM_015735008.2
NW_014332941.1	Gnomon	CDS	62444	63181	.	-	0	Name=XP_015590494.1;ID=cds-XP_015590494.1;Dbxref=GeneID:107265503%2CGenbank:XP_015590494.1;Parent=rna-XM_015735008.2
NW_014332941.1	Gnomon	CDS	62099	62375	.	-	0	Name=XP_015590494.1;ID=cds-XP_015590494.1;Dbxref=GeneID:107265503%2CGenbank:XP_015590494.1;Parent=rna-XM_015735008.2
NW_014332941.1	Gnomon	CDS	162825	162841	.	-	0	Name=XP_015590374.1;ID=cds-XP_015590374.1;Dbxref=GeneID:107265439%2CGenbank:XP_015590374.1;Parent=rna-XM_015734888.2
NW_014332941.1	Gnomon	CDS	162561	162614	.	-	0	Name=XP_015590374.1;ID=cds-XP_015590374.1;Dbxref=GeneID:107265439%2CGenbank:XP_015590374.1;Parent=rna-XM_015734888.2
NW_014332941.1	Gnomon	CDS	162426	162500	.	-	0	Name=XP_015590374.1;ID=cds-XP_015590374.1;Dbxref=GeneID:107265439%2CGenbank:XP_015590374.1;Parent=rna-XM_015734888.2
NW_014332941.1	Gnomon	CDS	161841	161991	.	-	0	Name=XP_015590374.1;ID=cds-XP_015590374.1;Dbxref=GeneID:107265439%2CGenbank:XP_015590374.1;Parent=rna-XM_015734888.2
NW_014332941.1	Gnomon	CDS	63267	63610	.	-	0	Name=XP_015590496.1;ID=cds-XP_015590496.1;Dbxref=GeneID:107265503%2CGenbank:XP_015590496.1;Parent=rna-XM_015735010.2
NW_014332941.1	Gnomon	CDS	62444	63181	.	-	0	Name=XP_015590496.1;ID=cds-XP_015590496.1;Dbxref=GeneID:107265503%2CGenbank:XP_015590496.1;Parent=rna-XM_015735010.2
NW_014332941.1	Gnomon	CDS	62099	62375	.	-	0	Name=XP_015590496.1;ID=cds-XP_015590496.1;Dbxref=GeneID:107265503%2CGenbank:XP_015590496.1;Parent=rna-XM_015735010.2
NW_014332941.1	Gnomon	mRNA	229729	231645	.	-	.	Name=XM_025082731.1;ID=rna-XM_025082731.1;Dbxref=GeneID:107265451%2CGenbank:XM_025082731.1;Parent=gene-LOC107265451
NW_014332941.1	Gnomon	mRNA	32064	61712	.	-	.	Name=XM_015734961.2;ID=rna-XM_015734961.2;Dbxref=GeneID:107265477%2CGenbank:XM_015734961.2;Parent=gene-LOC107265477
NW_014332941.1	Gnomon	mRNA	87943	146727	.	-	.	Name=XM_015734987.2;ID=rna-XM_015734987.2;Dbxref=GeneID:107265493%2CGenbank:XM_015734987.2;Parent=gene-LOC107265493
NW_014332941.1	Gnomon	mRNA	225176	229747	.	+	.	Name=XM_025082744.1;ID=rna-XM_025082744.1;Dbxref=GeneID:107265450%2CGenbank:XM_025082744.1;Parent=gene-LOC107265450
NW_014332941.1	Gnomon	mRNA	26223	26840	.	+	.	Name=XM_015734974.2;ID=rna-XM_015734974.2;Dbxref=GeneID:107265487%2CGenbank:XM_015734974.2;Parent=gene-LOC107265487
NW_014332941.1	Gnomon	mRNA	61916	64262	.	-	.	Name=XM_025082757.1;ID=rna-XM_025082757.1;Dbxref=GeneID:107265503%2CGenbank:XM_025082757.1;Parent=gene-LOC107265503
NW_014332941.1	Gnomon	CDS	209703	209769	.	+	0	Name=XP_015590389.1;ID=cds-XP_015590389.1;Dbxref=GeneID:107265444%2CGenbank:XP_015590389.1;Parent=rna-XM_015734903.2
NW_014332941.1	Gnomon	CDS	209834	209982	.	+	0	Name=XP_015590389.1;ID=cds-XP_015590389.1;Dbxref=GeneID:107265444%2CGenbank:XP_015590389.1;Parent=rna-XM_015734903.2
NW_014332941.1	Gnomon	CDS	210058	210337	.	+	0	Name=XP_015590389.1;ID=cds-XP_015590389.1;Dbxref=GeneID:107265444%2CGenbank:XP_015590389.1;Parent=rna-XM_015734903.2
NW_014332941.1	Gnomon	CDS	210583	210852	.	+	0	Name=XP_015590389.1;ID=cds-XP_015590389.1;Dbxref=GeneID:107265444%2CGenbank:XP_015590389.1;Parent=rna-XM_015734903.2
NW_014332941.1	Gnomon	CDS	211788	211979	.	+	0	Name=XP_015590389.1;ID=cds-XP_015590389.1;Dbxref=GeneID:107265444%2CGenbank:XP_015590389.1;Parent=rna-XM_015734903.2
NW_014332941.1	Gnomon	CDS	212369	212548	.	+	0	Name=XP_015590389.1;ID=cds-XP_015590389.1;Dbxref=GeneID:107265444%2CGenbank:XP_015590389.1;Parent=rna-XM_015734903.2
NW_014332941.1	Gnomon	CDS	212625	212879	.	+	0	Name=XP_015590389.1;ID=cds-XP_015590389.1;Dbxref=GeneID:107265444%2CGenbank:XP_015590389.1;Parent=rna-XM_015734903.2
NW_014332941.1	Gnomon	CDS	212957	213369	.	+	0	Name=XP_015590389.1;ID=cds-XP_015590389.1;Dbxref=GeneID:107265444%2CGenbank:XP_015590389.1;Parent=rna-XM_015734903.2
NW_014332941.1	Gnomon	CDS	213458	213538	.	+	0	Name=XP_015590389.1;ID=cds-XP_015590389.1;Dbxref=GeneID:107265444%2CGenbank:XP_015590389.1;Parent=rna-XM_015734903.2
NW_014332941.1	RefSeq	region	1	373934	.	+	.	Name=Unknown;ID=NW_014332941.1:1..373934;Dbxref=taxon:211228
NW_014332941.1	Gnomon	CDS	37048	37149	.	-	0	Name=XP_024938476.1;ID=cds-XP_024938476.1;Dbxref=GeneID:107265477%2CGenbank:XP_024938476.1;Parent=rna-XM_025082708.1
NW_014332941.1	Gnomon	CDS	35734	35995	.	-	0	Name=XP_024938476.1;ID=cds-XP_024938476.1;Dbxref=GeneID:107265477%2CGenbank:XP_024938476.1;Parent=rna-XM_025082708.1
NW_014332941.1	Gnomon	CDS	35475	35623	.	-	0	Name=XP_024938476.1;ID=cds-XP_024938476.1;Dbxref=GeneID:107265477%2CGenbank:XP_024938476.1;Parent=rna-XM_025082708.1
NW_014332941.1	Gnomon	CDS	35173	35394	.	-	0	Name=XP_024938476.1;ID=cds-XP_024938476.1;Dbxref=GeneID:107265477%2CGenbank:XP_024938476.1;Parent=rna-XM_025082708.1
NW_014332941.1	Gnomon	CDS	34899	35087	.	-	0	Name=XP_024938476.1;ID=cds-XP_024938476.1;Dbxref=GeneID:107265477%2CGenbank:XP_024938476.1;Parent=rna-XM_025082708.1
NW_014332941.1	Gnomon	CDS	34642	34832	.	-	0	Name=XP_024938476.1;ID=cds-XP_024938476.1;Dbxref=GeneID:107265477%2CGenbank:XP_024938476.1;Parent=rna-XM_025082708.1
NW_014332941.1	Gnomon	CDS	34294	34557	.	-	0	Name=XP_024938476.1;ID=cds-XP_024938476.1;Dbxref=GeneID:107265477%2CGenbank:XP_024938476.1;Parent=rna-XM_025082708.1
NW_014332941.1	Gnomon	CDS	33824	34211	.	-	0	Name=XP_024938476.1;ID=cds-XP_024938476.1;Dbxref=GeneID:107265477%2CGenbank:XP_024938476.1;Parent=rna-XM_025082708.1
NW_014332941.1	Gnomon	CDS	33555	33742	.	-	0	Name=XP_024938476.1;ID=cds-XP_024938476.1;Dbxref=GeneID:107265477%2CGenbank:XP_024938476.1;Parent=rna-XM_025082708.1
NW_014332941.1	Gnomon	CDS	33373	33475	.	-	0	Name=XP_024938476.1;ID=cds-XP_024938476.1;Dbxref=GeneID:107265477%2CGenbank:XP_024938476.1;Parent=rna-XM_025082708.1
NW_014332941.1	Gnomon	CDS	32503	32610	.	-	0	Name=XP_024938476.1;ID=cds-XP_024938476.1;Dbxref=GeneID:107265477%2CGenbank:XP_024938476.1;Parent=rna-XM_025082708.1
NW_014332941.1	Gnomon	exon	259452	259608	.	-	.	ID=exon-XM_025082737.1-2;Dbxref=GeneID:107265471%2CGenbank:XM_025082737.1;Parent=rna-XM_025082737.1
NW_014332941.1	Gnomon	exon	259690	259831	.	-	.	ID=exon-XM_025082737.1-1;Dbxref=GeneID:107265471%2CGenbank:XM_025082737.1;Parent=rna-XM_025082737.1
NW_014332941.1	Gnomon	exon	258974	259214	.	-	.	ID=exon-XM_025082737.1-4;Dbxref=GeneID:107265471%2CGenbank:XM_025082737.1;Parent=rna-XM_025082737.1
NW_014332941.1	Gnomon	exon	259281	259354	.	-	.	ID=exon-XM_025082737.1-3;Dbxref=GeneID:107265471%2CGenbank:XM_025082737.1;Parent=rna-XM_025082737.1
NW_014332941.1	Gnomon	exon	258647	258708	.	-	.	ID=exon-XM_025082737.1-6;Dbxref=GeneID:107265471%2CGenbank:XM_025082737.1;Parent=rna-XM_025082737.1
NW_014332941.1	Gnomon	exon	258775	258913	.	-	.	ID=exon-XM_025082737.1-5;Dbxref=GeneID:107265471%2CGenbank:XM_025082737.1;Parent=rna-XM_025082737.1
NW_014332941.1	Gnomon	exon	257062	257806	.	-	.	ID=exon-XM_025082737.1-7;Dbxref=GeneID:107265471%2CGenbank:XM_025082737.1;Parent=rna-XM_025082737.1
NW_014332941.1	Gnomon	exon	190672	190805	.	+	.	ID=exon-XR_003059080.1-3;Dbxref=GeneID:112494016%2CGenbank:XR_003059080.1;Parent=rna-XR_003059080.1
NW_014332941.1	Gnomon	exon	190119	190260	.	+	.	ID=exon-XR_003059080.1-1;Dbxref=GeneID:112494016%2CGenbank:XR_003059080.1;Parent=rna-XR_003059080.1
NW_014332941.1	Gnomon	exon	190352	190517	.	+	.	ID=exon-XR_003059080.1-2;Dbxref=GeneID:112494016%2CGenbank:XR_003059080.1;Parent=rna-XR_003059080.1
NW_014332941.1	Gnomon	exon	161639	161991	.	-	.	ID=exon-XM_015734888.2-4;Dbxref=GeneID:107265439%2CGenbank:XM_015734888.2;Parent=rna-XM_015734888.2
NW_014332941.1	Gnomon	exon	162561	162614	.	-	.	ID=exon-XM_015734888.2-2;Dbxref=GeneID:107265439%2CGenbank:XM_015734888.2;Parent=rna-XM_015734888.2
NW_014332941.1	Gnomon	exon	162426	162500	.	-	.	ID=exon-XM_015734888.2-3;Dbxref=GeneID:107265439%2CGenbank:XM_015734888.2;Parent=rna-XM_015734888.2
NW_014332941.1	Gnomon	exon	162825	163066	.	-	.	ID=exon-XM_015734888.2-1;Dbxref=GeneID:107265439%2CGenbank:XM_015734888.2;Parent=rna-XM_015734888.2
NW_014332941.1	Gnomon	exon	274238	274369	.	-	.	ID=exon-XM_025082720.1-4;Dbxref=GeneID:107265463%2CGenbank:XM_025082720.1;Parent=rna-XM_025082720.1
NW_014332941.1	Gnomon	exon	274448	274633	.	-	.	ID=exon-XM_025082720.1-3;Dbxref=GeneID:107265463%2CGenbank:XM_025082720.1;Parent=rna-XM_025082720.1
NW_014332941.1	Gnomon	exon	273664	273857	.	-	.	ID=exon-XM_025082720.1-6;Dbxref=GeneID:107265463%2CGenbank:XM_025082720.1;Parent=rna-XM_025082720.1
NW_014332941.1	Gnomon	exon	273942	274125	.	-	.	ID=exon-XM_025082720.1-5;Dbxref=GeneID:107265463%2CGenbank:XM_025082720.1;Parent=rna-XM_025082720.1
NW_014332941.1	Gnomon	exon	272896	273016	.	-	.	ID=exon-XM_025082720.1-8;Dbxref=GeneID:107265463%2CGenbank:XM_025082720.1;Parent=rna-XM_025082720.1
NW_014332941.1	Gnomon	exon	273097	273588	.	-	.	ID=exon-XM_025082720.1-7;Dbxref=GeneID:107265463%2CGenbank:XM_025082720.1;Parent=rna-XM_025082720.1
NW_014332941.1	Gnomon	exon	272635	272808	.	-	.	ID=exon-XM_025082720.1-9;Dbxref=GeneID:107265463%2CGenbank:XM_025082720.1;Parent=rna-XM_025082720.1
NW_014332941.1	Gnomon	exon	275106	275195	.	-	.	ID=exon-XM_025082720.1-2;Dbxref=GeneID:107265463%2CGenbank:XM_025082720.1;Parent=rna-XM_025082720.1
NW_014332941.1	Gnomon	exon	283040	283334	.	-	.	ID=exon-XM_025082720.1-1;Dbxref=GeneID:107265463%2CGenbank:XM_025082720.1;Parent=rna-XM_025082720.1
NW_014332941.1	cmsearch	exon	29443	29514	.	-	.	ID=exon-XR_003059097.1-1;Dbxref=GeneID:112494020%2CRFAM:RF00093%2CGenbank:XR_003059097.1;Parent=rna-XR_003059097.1
NW_014332941.1	Gnomon	exon	343415	343689	.	+	.	ID=exon-XM_025082756.1-4;Dbxref=GeneID:107265489%2CGenbank:XM_025082756.1;Parent=rna-XM_025082756.1
NW_014332941.1	Gnomon	exon	343770	343933	.	+	.	ID=exon-XM_025082756.1-5;Dbxref=GeneID:107265489%2CGenbank:XM_025082756.1;Parent=rna-XM_025082756.1
NW_014332941.1	Gnomon	exon	344024	344615	.	+	.	ID=exon-XM_025082756.1-6;Dbxref=GeneID:107265489%2CGenbank:XM_025082756.1;Parent=rna-XM_025082756.1
NW_014332941.1	Gnomon	exon	340141	340280	.	+	.	ID=exon-XM_025082756.1-1;Dbxref=GeneID:107265489%2CGenbank:XM_025082756.1;Parent=rna-XM_025082756.1
NW_014332941.1	Gnomon	exon	341568	341901	.	+	.	ID=exon-XM_025082756.1-2;Dbxref=GeneID:107265489%2CGenbank:XM_025082756.1;Parent=rna-XM_025082756.1
NW_014332941.1	Gnomon	exon	342954	343262	.	+	.	ID=exon-XM_025082756.1-3;Dbxref=GeneID:107265489%2CGenbank:XM_025082756.1;Parent=rna-XM_025082756.1
NW_014332941.1	Gnomon	mRNA	271753	279810	.	-	.	Name=XM_015734940.2;ID=rna-XM_015734940.2;Dbxref=GeneID:107265463%2CGenbank:XM_015734940.2;Parent=gene-LOC107265463
NW_014332941.1	Gnomon	CDS	162825	162841	.	-	0	Name=XP_024938473.1;ID=cds-XP_024938473.1;Dbxref=GeneID:107265439%2CGenbank:XP_024938473.1;Parent=rna-XM_025082705.1
NW_014332941.1	Gnomon	CDS	162561	162614	.	-	0	Name=XP_024938473.1;ID=cds-XP_024938473.1;Dbxref=GeneID:107265439%2CGenbank:XP_024938473.1;Parent=rna-XM_025082705.1
NW_014332941.1	Gnomon	CDS	162426	162500	.	-	0	Name=XP_024938473.1;ID=cds-XP_024938473.1;Dbxref=GeneID:107265439%2CGenbank:XP_024938473.1;Parent=rna-XM_025082705.1
NW_014332941.1	Gnomon	CDS	162180	162306	.	-	0	Name=XP_024938473.1;ID=cds-XP_024938473.1;Dbxref=GeneID:107265439%2CGenbank:XP_024938473.1;Parent=rna-XM_025082705.1
NW_014332941.1	Gnomon	exon	83692	83996	.	+	.	ID=exon-XR_003059092.1-3;Dbxref=GeneID:107265495%2CGenbank:XR_003059092.1;Parent=rna-XR_003059092.1
NW_014332941.1	Gnomon	exon	83306	83616	.	+	.	ID=exon-XR_003059092.1-2;Dbxref=GeneID:107265495%2CGenbank:XR_003059092.1;Parent=rna-XR_003059092.1
NW_014332941.1	Gnomon	exon	82458	82738	.	+	.	ID=exon-XR_003059092.1-1;Dbxref=GeneID:107265495%2CGenbank:XR_003059092.1;Parent=rna-XR_003059092.1
NW_014332941.1	Gnomon	exon	87150	87391	.	+	.	ID=exon-XR_003059092.1-7;Dbxref=GeneID:107265495%2CGenbank:XR_003059092.1;Parent=rna-XR_003059092.1
NW_014332941.1	Gnomon	exon	86983	87060	.	+	.	ID=exon-XR_003059092.1-6;Dbxref=GeneID:107265495%2CGenbank:XR_003059092.1;Parent=rna-XR_003059092.1
NW_014332941.1	Gnomon	exon	84361	86350	.	+	.	ID=exon-XR_003059092.1-5;Dbxref=GeneID:107265495%2CGenbank:XR_003059092.1;Parent=rna-XR_003059092.1
NW_014332941.1	Gnomon	exon	84093	84279	.	+	.	ID=exon-XR_003059092.1-4;Dbxref=GeneID:107265495%2CGenbank:XR_003059092.1;Parent=rna-XR_003059092.1
NW_014332941.1	Gnomon	exon	87476	87616	.	+	.	ID=exon-XR_003059092.1-8;Dbxref=GeneID:107265495%2CGenbank:XR_003059092.1;Parent=rna-XR_003059092.1
NW_014332941.1	Gnomon	CDS	231466	231477	.	-	0	Name=XP_024938499.1;ID=cds-XP_024938499.1;Dbxref=GeneID:107265451%2CGenbank:XP_024938499.1;Parent=rna-XM_025082731.1
NW_014332941.1	Gnomon	CDS	230982	231405	.	-	0	Name=XP_024938499.1;ID=cds-XP_024938499.1;Dbxref=GeneID:107265451%2CGenbank:XP_024938499.1;Parent=rna-XM_025082731.1
NW_014332941.1	Gnomon	CDS	230278	230903	.	-	0	Name=XP_024938499.1;ID=cds-XP_024938499.1;Dbxref=GeneID:107265451%2CGenbank:XP_024938499.1;Parent=rna-XM_025082731.1
NW_014332941.1	Gnomon	CDS	229952	230211	.	-	0	Name=XP_024938499.1;ID=cds-XP_024938499.1;Dbxref=GeneID:107265451%2CGenbank:XP_024938499.1;Parent=rna-XM_025082731.1
NW_014332941.1	Gnomon	CDS	229771	229867	.	-	0	Name=XP_024938499.1;ID=cds-XP_024938499.1;Dbxref=GeneID:107265451%2CGenbank:XP_024938499.1;Parent=rna-XM_025082731.1
NW_014332941.1	Gnomon	transcript	90934	93855	.	-	.	Name=XR_003059088.1;ID=rna-XR_003059088.1;Dbxref=GeneID:107265493%2CGenbank:XR_003059088.1;Parent=gene-LOC107265493
NW_014332941.1	Gnomon	CDS	171623	171679	.	-	0	Name=XP_015590413.1;ID=cds-XP_015590413.1;Dbxref=GeneID:107265457%2CGenbank:XP_015590413.1;Parent=rna-XM_015734927.2
NW_014332941.1	Gnomon	CDS	171490	171547	.	-	0	Name=XP_015590413.1;ID=cds-XP_015590413.1;Dbxref=GeneID:107265457%2CGenbank:XP_015590413.1;Parent=rna-XM_015734927.2
NW_014332941.1	Gnomon	CDS	171228	171422	.	-	0	Name=XP_015590413.1;ID=cds-XP_015590413.1;Dbxref=GeneID:107265457%2CGenbank:XP_015590413.1;Parent=rna-XM_015734927.2
NW_014332941.1	Gnomon	CDS	171089	171153	.	-	0	Name=XP_015590413.1;ID=cds-XP_015590413.1;Dbxref=GeneID:107265457%2CGenbank:XP_015590413.1;Parent=rna-XM_015734927.2
NW_014332941.1	Gnomon	CDS	170974	171000	.	-	0	Name=XP_015590413.1;ID=cds-XP_015590413.1;Dbxref=GeneID:107265457%2CGenbank:XP_015590413.1;Parent=rna-XM_015734927.2
NW_014332941.1	Gnomon	lnc_RNA	22369	24899	.	+	.	Name=XR_003059075.1;ID=rna-XR_003059075.1;Dbxref=GeneID:112494015%2CGenbank:XR_003059075.1;Parent=gene-LOC112494015
NW_014332941.1	Gnomon	CDS	274448	274612	.	-	0	Name=XP_015590426.1;ID=cds-XP_015590426.1;Dbxref=GeneID:107265463%2CGenbank:XP_015590426.1;Parent=rna-XM_015734940.2
NW_014332941.1	Gnomon	CDS	274238	274369	.	-	0	Name=XP_015590426.1;ID=cds-XP_015590426.1;Dbxref=GeneID:107265463%2CGenbank:XP_015590426.1;Parent=rna-XM_015734940.2
NW_014332941.1	Gnomon	CDS	273942	274125	.	-	0	Name=XP_015590426.1;ID=cds-XP_015590426.1;Dbxref=GeneID:107265463%2CGenbank:XP_015590426.1;Parent=rna-XM_015734940.2
NW_014332941.1	Gnomon	CDS	273664	273857	.	-	0	Name=XP_015590426.1;ID=cds-XP_015590426.1;Dbxref=GeneID:107265463%2CGenbank:XP_015590426.1;Parent=rna-XM_015734940.2
NW_014332941.1	Gnomon	CDS	273097	273588	.	-	0	Name=XP_015590426.1;ID=cds-XP_015590426.1;Dbxref=GeneID:107265463%2CGenbank:XP_015590426.1;Parent=rna-XM_015734940.2
NW_014332941.1	Gnomon	CDS	272896	273016	.	-	0	Name=XP_015590426.1;ID=cds-XP_015590426.1;Dbxref=GeneID:107265463%2CGenbank:XP_015590426.1;Parent=rna-XM_015734940.2
NW_014332941.1	Gnomon	CDS	272635	272808	.	-	0	Name=XP_015590426.1;ID=cds-XP_015590426.1;Dbxref=GeneID:107265463%2CGenbank:XP_015590426.1;Parent=rna-XM_015734940.2
NW_014332941.1	Gnomon	CDS	272114	272572	.	-	0	Name=XP_015590426.1;ID=cds-XP_015590426.1;Dbxref=GeneID:107265463%2CGenbank:XP_015590426.1;Parent=rna-XM_015734940.2
NW_014332941.1	Gnomon	CDS	271877	272049	.	-	0	Name=XP_015590426.1;ID=cds-XP_015590426.1;Dbxref=GeneID:107265463%2CGenbank:XP_015590426.1;Parent=rna-XM_015734940.2
NW_014332941.1	Gnomon	CDS	270293	270392	.	+	0	Name=XP_015590439.1;ID=cds-XP_015590439.1;Dbxref=GeneID:107265472%2CGenbank:XP_015590439.1;Parent=rna-XM_015734953.2
NW_014332941.1	Gnomon	CDS	270619	271116	.	+	0	Name=XP_015590439.1;ID=cds-XP_015590439.1;Dbxref=GeneID:107265472%2CGenbank:XP_015590439.1;Parent=rna-XM_015734953.2
NW_014332941.1	Gnomon	CDS	271183	271349	.	+	0	Name=XP_015590439.1;ID=cds-XP_015590439.1;Dbxref=GeneID:107265472%2CGenbank:XP_015590439.1;Parent=rna-XM_015734953.2
NW_014332941.1	Gnomon	exon	23773	24686	.	+	.	ID=exon-XR_003059074.1-4;Dbxref=GeneID:112494015%2CGenbank:XR_003059074.1;Parent=rna-XR_003059074.1
NW_014332941.1	Gnomon	exon	24780	24897	.	+	.	ID=exon-XR_003059074.1-5;Dbxref=GeneID:112494015%2CGenbank:XR_003059074.1;Parent=rna-XR_003059074.1
NW_014332941.1	Gnomon	exon	23078	23117	.	+	.	ID=exon-XR_003059074.1-2;Dbxref=GeneID:112494015%2CGenbank:XR_003059074.1;Parent=rna-XR_003059074.1
NW_014332941.1	Gnomon	exon	23180	23374	.	+	.	ID=exon-XR_003059074.1-3;Dbxref=GeneID:112494015%2CGenbank:XR_003059074.1;Parent=rna-XR_003059074.1
NW_014332941.1	Gnomon	exon	22369	22486	.	+	.	ID=exon-XR_003059074.1-1;Dbxref=GeneID:112494015%2CGenbank:XR_003059074.1;Parent=rna-XR_003059074.1
NW_014332941.1	Gnomon	mRNA	7759	12793	.	-	.	Name=XM_015734967.2;ID=rna-XM_015734967.2;Dbxref=GeneID:107265478%2CGenbank:XM_015734967.2;Parent=gene-LOC107265478
NW_014332941.1	Gnomon	mRNA	275572	324356	.	+	.	Name=XM_015734941.2;ID=rna-XM_015734941.2;Dbxref=GeneID:107265464%2CGenbank:XM_015734941.2;Parent=gene-LOC107265464
NW_014332941.1	Gnomon	CDS	60662	60783	.	-	0	Name=XP_024938474.1;ID=cds-XP_024938474.1;Dbxref=GeneID:107265477%2CGenbank:XP_024938474.1;Parent=rna-XM_025082706.1
NW_014332941.1	Gnomon	CDS	51850	52076	.	-	0	Name=XP_024938474.1;ID=cds-XP_024938474.1;Dbxref=GeneID:107265477%2CGenbank:XP_024938474.1;Parent=rna-XM_025082706.1
NW_014332941.1	Gnomon	CDS	51622	51758	.	-	0	Name=XP_024938474.1;ID=cds-XP_024938474.1;Dbxref=GeneID:107265477%2CGenbank:XP_024938474.1;Parent=rna-XM_025082706.1
NW_014332941.1	Gnomon	CDS	35734	35995	.	-	0	Name=XP_024938474.1;ID=cds-XP_024938474.1;Dbxref=GeneID:107265477%2CGenbank:XP_024938474.1;Parent=rna-XM_025082706.1
NW_014332941.1	Gnomon	CDS	35475	35623	.	-	0	Name=XP_024938474.1;ID=cds-XP_024938474.1;Dbxref=GeneID:107265477%2CGenbank:XP_024938474.1;Parent=rna-XM_025082706.1
NW_014332941.1	Gnomon	CDS	35173	35394	.	-	0	Name=XP_024938474.1;ID=cds-XP_024938474.1;Dbxref=GeneID:107265477%2CGenbank:XP_024938474.1;Parent=rna-XM_025082706.1
NW_014332941.1	Gnomon	CDS	34899	35087	.	-	0	Name=XP_024938474.1;ID=cds-XP_024938474.1;Dbxref=GeneID:107265477%2CGenbank:XP_024938474.1;Parent=rna-XM_025082706.1
NW_014332941.1	Gnomon	CDS	34642	34832	.	-	0	Name=XP_024938474.1;ID=cds-XP_024938474.1;Dbxref=GeneID:107265477%2CGenbank:XP_024938474.1;Parent=rna-XM_025082706.1
NW_014332941.1	Gnomon	CDS	34294	34557	.	-	0	Name=XP_024938474.1;ID=cds-XP_024938474.1;Dbxref=GeneID:107265477%2CGenbank:XP_024938474.1;Parent=rna-XM_025082706.1
NW_014332941.1	Gnomon	CDS	33824	34211	.	-	0	Name=XP_024938474.1;ID=cds-XP_024938474.1;Dbxref=GeneID:107265477%2CGenbank:XP_024938474.1;Parent=rna-XM_025082706.1
NW_014332941.1	Gnomon	CDS	33555	33742	.	-	0	Name=XP_024938474.1;ID=cds-XP_024938474.1;Dbxref=GeneID:107265477%2CGenbank:XP_024938474.1;Parent=rna-XM_025082706.1
NW_014332941.1	Gnomon	CDS	33373	33475	.	-	0	Name=XP_024938474.1;ID=cds-XP_024938474.1;Dbxref=GeneID:107265477%2CGenbank:XP_024938474.1;Parent=rna-XM_025082706.1
NW_014332941.1	Gnomon	CDS	32503	32610	.	-	0	Name=XP_024938474.1;ID=cds-XP_024938474.1;Dbxref=GeneID:107265477%2CGenbank:XP_024938474.1;Parent=rna-XM_025082706.1
NW_014332941.1	Gnomon	CDS	189832	190235	.	-	0	Name=XP_024938487.1;ID=cds-XP_024938487.1;Dbxref=GeneID:107265440%2CGenbank:XP_024938487.1;Parent=rna-XM_025082719.1
NW_014332941.1	Gnomon	CDS	189186	189759	.	-	0	Name=XP_024938487.1;ID=cds-XP_024938487.1;Dbxref=GeneID:107265440%2CGenbank:XP_024938487.1;Parent=rna-XM_025082719.1
NW_014332941.1	Gnomon	CDS	188738	189106	.	-	0	Name=XP_024938487.1;ID=cds-XP_024938487.1;Dbxref=GeneID:107265440%2CGenbank:XP_024938487.1;Parent=rna-XM_025082719.1
NW_014332941.1	Gnomon	CDS	188537	188658	.	-	0	Name=XP_024938487.1;ID=cds-XP_024938487.1;Dbxref=GeneID:107265440%2CGenbank:XP_024938487.1;Parent=rna-XM_025082719.1
NW_014332941.1	Gnomon	CDS	188254	188479	.	-	0	Name=XP_024938487.1;ID=cds-XP_024938487.1;Dbxref=GeneID:107265440%2CGenbank:XP_024938487.1;Parent=rna-XM_025082719.1
NW_014332941.1	Gnomon	CDS	188060	188194	.	-	0	Name=XP_024938487.1;ID=cds-XP_024938487.1;Dbxref=GeneID:107265440%2CGenbank:XP_024938487.1;Parent=rna-XM_025082719.1
NW_014332941.1	Gnomon	CDS	187707	187976	.	-	0	Name=XP_024938487.1;ID=cds-XP_024938487.1;Dbxref=GeneID:107265440%2CGenbank:XP_024938487.1;Parent=rna-XM_025082719.1
NW_014332941.1	Gnomon	CDS	187367	187625	.	-	0	Name=XP_024938487.1;ID=cds-XP_024938487.1;Dbxref=GeneID:107265440%2CGenbank:XP_024938487.1;Parent=rna-XM_025082719.1
NW_014332941.1	Gnomon	CDS	186855	187139	.	-	0	Name=XP_024938487.1;ID=cds-XP_024938487.1;Dbxref=GeneID:107265440%2CGenbank:XP_024938487.1;Parent=rna-XM_025082719.1
NW_014332941.1	Gnomon	CDS	186634	186752	.	-	0	Name=XP_024938487.1;ID=cds-XP_024938487.1;Dbxref=GeneID:107265440%2CGenbank:XP_024938487.1;Parent=rna-XM_025082719.1
NW_014332941.1	Gnomon	CDS	186508	186510	.	-	0	Name=XP_024938487.1;ID=cds-XP_024938487.1;Dbxref=GeneID:107265440%2CGenbank:XP_024938487.1;Parent=rna-XM_025082719.1
NW_014332941.1	Gnomon	transcript	91080	93850	.	-	.	Name=XR_003059087.1;ID=rna-XR_003059087.1;Dbxref=GeneID:107265493%2CGenbank:XR_003059087.1;Parent=gene-LOC107265493
NW_014332941.1	Gnomon	CDS	174391	174411	.	-	0	Name=XP_015590414.1;ID=cds-XP_015590414.1;Dbxref=GeneID:107265458%2CGenbank:XP_015590414.1;Parent=rna-XM_015734928.2
NW_014332941.1	Gnomon	CDS	174259	174325	.	-	0	Name=XP_015590414.1;ID=cds-XP_015590414.1;Dbxref=GeneID:107265458%2CGenbank:XP_015590414.1;Parent=rna-XM_015734928.2
NW_014332941.1	Gnomon	CDS	174100	174200	.	-	0	Name=XP_015590414.1;ID=cds-XP_015590414.1;Dbxref=GeneID:107265458%2CGenbank:XP_015590414.1;Parent=rna-XM_015734928.2
NW_014332941.1	Gnomon	CDS	173951	174038	.	-	0	Name=XP_015590414.1;ID=cds-XP_015590414.1;Dbxref=GeneID:107265458%2CGenbank:XP_015590414.1;Parent=rna-XM_015734928.2
NW_014332941.1	Gnomon	CDS	173779	173843	.	-	0	Name=XP_015590414.1;ID=cds-XP_015590414.1;Dbxref=GeneID:107265458%2CGenbank:XP_015590414.1;Parent=rna-XM_015734928.2
NW_014332941.1	Gnomon	CDS	173662	173688	.	-	0	Name=XP_015590414.1;ID=cds-XP_015590414.1;Dbxref=GeneID:107265458%2CGenbank:XP_015590414.1;Parent=rna-XM_015734928.2
NW_014332941.1	Gnomon	exon	87943	89103	.	-	.	ID=exon-XM_025082762.1-5;Dbxref=GeneID:107265493%2CGenbank:XM_025082762.1;Parent=rna-XM_025082762.1
NW_014332941.1	Gnomon	exon	246174	246344	.	-	.	ID=exon-XM_015734931.2-9;Dbxref=GeneID:107265461%2CGenbank:XM_015734931.2;Parent=rna-XM_015734931.2
NW_014332941.1	Gnomon	exon	248221	248387	.	-	.	ID=exon-XM_015734931.2-6;Dbxref=GeneID:107265461%2CGenbank:XM_015734931.2;Parent=rna-XM_015734931.2
NW_014332941.1	Gnomon	exon	248480	248612	.	-	.	ID=exon-XM_015734931.2-5;Dbxref=GeneID:107265461%2CGenbank:XM_015734931.2;Parent=rna-XM_015734931.2
NW_014332941.1	Gnomon	exon	246427	246640	.	-	.	ID=exon-XM_015734931.2-8;Dbxref=GeneID:107265461%2CGenbank:XM_015734931.2;Parent=rna-XM_015734931.2
NW_014332941.1	Gnomon	exon	246708	248048	.	-	.	ID=exon-XM_015734931.2-7;Dbxref=GeneID:107265461%2CGenbank:XM_015734931.2;Parent=rna-XM_015734931.2
NW_014332941.1	Gnomon	exon	152089	152178	.	-	.	ID=exon-XM_025082762.1-2;Dbxref=GeneID:107265493%2CGenbank:XM_025082762.1;Parent=rna-XM_025082762.1
NW_014332941.1	Gnomon	exon	153465	153744	.	-	.	ID=exon-XM_025082762.1-1;Dbxref=GeneID:107265493%2CGenbank:XM_025082762.1;Parent=rna-XM_025082762.1
NW_014332941.1	Gnomon	exon	99530	99614	.	-	.	ID=exon-XM_025082762.1-4;Dbxref=GeneID:107265493%2CGenbank:XM_025082762.1;Parent=rna-XM_025082762.1
NW_014332941.1	Gnomon	exon	140895	142367	.	-	.	ID=exon-XM_025082762.1-3;Dbxref=GeneID:107265493%2CGenbank:XM_025082762.1;Parent=rna-XM_025082762.1
NW_014332941.1	Gnomon	exon	249293	249350	.	-	.	ID=exon-XM_015734931.2-2;Dbxref=GeneID:107265461%2CGenbank:XM_015734931.2;Parent=rna-XM_015734931.2
NW_014332941.1	Gnomon	exon	249424	249665	.	-	.	ID=exon-XM_015734931.2-1;Dbxref=GeneID:107265461%2CGenbank:XM_015734931.2;Parent=rna-XM_015734931.2
NW_014332941.1	Gnomon	exon	248688	248876	.	-	.	ID=exon-XM_015734931.2-4;Dbxref=GeneID:107265461%2CGenbank:XM_015734931.2;Parent=rna-XM_015734931.2
NW_014332941.1	Gnomon	exon	248952	249226	.	-	.	ID=exon-XM_015734931.2-3;Dbxref=GeneID:107265461%2CGenbank:XM_015734931.2;Parent=rna-XM_015734931.2
NW_014332941.1	Gnomon	lnc_RNA	22369	24897	.	+	.	Name=XR_003059074.1;ID=rna-XR_003059074.1;Dbxref=GeneID:112494015%2CGenbank:XR_003059074.1;Parent=gene-LOC112494015
NW_014332941.1	Gnomon	exon	200635	200949	.	+	.	ID=exon-XM_015734907.2-7;Dbxref=GeneID:107265445%2CGenbank:XM_015734907.2;Parent=rna-XM_015734907.2
NW_014332941.1	Gnomon	exon	200396	200576	.	+	.	ID=exon-XM_015734907.2-6;Dbxref=GeneID:107265445%2CGenbank:XM_015734907.2;Parent=rna-XM_015734907.2
NW_014332941.1	Gnomon	exon	200062	200323	.	+	.	ID=exon-XM_015734907.2-5;Dbxref=GeneID:107265445%2CGenbank:XM_015734907.2;Parent=rna-XM_015734907.2
NW_014332941.1	Gnomon	exon	199747	199997	.	+	.	ID=exon-XM_015734907.2-4;Dbxref=GeneID:107265445%2CGenbank:XM_015734907.2;Parent=rna-XM_015734907.2
NW_014332941.1	Gnomon	exon	201470	201720	.	+	.	ID=exon-XM_015734907.2-9;Dbxref=GeneID:107265445%2CGenbank:XM_015734907.2;Parent=rna-XM_015734907.2
NW_014332941.1	Gnomon	exon	201026	201392	.	+	.	ID=exon-XM_015734907.2-8;Dbxref=GeneID:107265445%2CGenbank:XM_015734907.2;Parent=rna-XM_015734907.2
NW_014332941.1	Gnomon	exon	199025	199163	.	+	.	ID=exon-XM_015734907.2-3;Dbxref=GeneID:107265445%2CGenbank:XM_015734907.2;Parent=rna-XM_015734907.2
NW_014332941.1	Gnomon	exon	198601	198708	.	+	.	ID=exon-XM_015734907.2-2;Dbxref=GeneID:107265445%2CGenbank:XM_015734907.2;Parent=rna-XM_015734907.2
NW_014332941.1	Gnomon	exon	197898	198027	.	+	.	ID=exon-XM_015734907.2-1;Dbxref=GeneID:107265445%2CGenbank:XM_015734907.2;Parent=rna-XM_015734907.2
NW_014332941.1	Gnomon	exon	34642	34832	.	-	.	ID=exon-XM_015734961.2-8;Dbxref=GeneID:107265477%2CGenbank:XM_015734961.2;Parent=rna-XM_015734961.2
NW_014332941.1	Gnomon	exon	34294	34557	.	-	.	ID=exon-XM_015734961.2-9;Dbxref=GeneID:107265477%2CGenbank:XM_015734961.2;Parent=rna-XM_015734961.2
NW_014332941.1	Gnomon	CDS	276850	277245	.	+	0	Name=XP_015590427.1;ID=cds-XP_015590427.1;Dbxref=GeneID:107265464%2CGenbank:XP_015590427.1;Parent=rna-XM_015734941.2
NW_014332941.1	Gnomon	CDS	308156	308387	.	+	0	Name=XP_015590427.1;ID=cds-XP_015590427.1;Dbxref=GeneID:107265464%2CGenbank:XP_015590427.1;Parent=rna-XM_015734941.2
NW_014332941.1	Gnomon	CDS	308785	309056	.	+	0	Name=XP_015590427.1;ID=cds-XP_015590427.1;Dbxref=GeneID:107265464%2CGenbank:XP_015590427.1;Parent=rna-XM_015734941.2
NW_014332941.1	Gnomon	CDS	315682	315831	.	+	0	Name=XP_015590427.1;ID=cds-XP_015590427.1;Dbxref=GeneID:107265464%2CGenbank:XP_015590427.1;Parent=rna-XM_015734941.2
NW_014332941.1	Gnomon	CDS	319286	319591	.	+	0	Name=XP_015590427.1;ID=cds-XP_015590427.1;Dbxref=GeneID:107265464%2CGenbank:XP_015590427.1;Parent=rna-XM_015734941.2
NW_014332941.1	Gnomon	CDS	319803	319886	.	+	0	Name=XP_015590427.1;ID=cds-XP_015590427.1;Dbxref=GeneID:107265464%2CGenbank:XP_015590427.1;Parent=rna-XM_015734941.2
NW_014332941.1	Gnomon	CDS	319972	320020	.	+	0	Name=XP_015590427.1;ID=cds-XP_015590427.1;Dbxref=GeneID:107265464%2CGenbank:XP_015590427.1;Parent=rna-XM_015734941.2
NW_014332941.1	Gnomon	CDS	320104	320362	.	+	0	Name=XP_015590427.1;ID=cds-XP_015590427.1;Dbxref=GeneID:107265464%2CGenbank:XP_015590427.1;Parent=rna-XM_015734941.2
NW_014332941.1	Gnomon	CDS	320458	321001	.	+	0	Name=XP_015590427.1;ID=cds-XP_015590427.1;Dbxref=GeneID:107265464%2CGenbank:XP_015590427.1;Parent=rna-XM_015734941.2
NW_014332941.1	Gnomon	exon	37048	38716	.	-	.	ID=exon-XM_025082708.1-1;Dbxref=GeneID:107265477%2CGenbank:XM_025082708.1;Parent=rna-XM_025082708.1
NW_014332941.1	Gnomon	exon	35734	35995	.	-	.	ID=exon-XM_025082708.1-2;Dbxref=GeneID:107265477%2CGenbank:XM_025082708.1;Parent=rna-XM_025082708.1
NW_014332941.1	Gnomon	exon	35475	35623	.	-	.	ID=exon-XM_025082708.1-3;Dbxref=GeneID:107265477%2CGenbank:XM_025082708.1;Parent=rna-XM_025082708.1
NW_014332941.1	Gnomon	exon	35173	35394	.	-	.	ID=exon-XM_025082708.1-4;Dbxref=GeneID:107265477%2CGenbank:XM_025082708.1;Parent=rna-XM_025082708.1
NW_014332941.1	Gnomon	exon	34899	35087	.	-	.	ID=exon-XM_025082708.1-5;Dbxref=GeneID:107265477%2CGenbank:XM_025082708.1;Parent=rna-XM_025082708.1
NW_014332941.1	Gnomon	exon	34642	34832	.	-	.	ID=exon-XM_025082708.1-6;Dbxref=GeneID:107265477%2CGenbank:XM_025082708.1;Parent=rna-XM_025082708.1
NW_014332941.1	Gnomon	exon	34294	34557	.	-	.	ID=exon-XM_025082708.1-7;Dbxref=GeneID:107265477%2CGenbank:XM_025082708.1;Parent=rna-XM_025082708.1
NW_014332941.1	Gnomon	exon	33824	34211	.	-	.	ID=exon-XM_025082708.1-8;Dbxref=GeneID:107265477%2CGenbank:XM_025082708.1;Parent=rna-XM_025082708.1
NW_014332941.1	Gnomon	exon	35734	35995	.	-	.	ID=exon-XM_015734961.2-4;Dbxref=GeneID:107265477%2CGenbank:XM_015734961.2;Parent=rna-XM_015734961.2
NW_014332941.1	Gnomon	exon	33555	33742	.	-	.	ID=exon-XM_025082708.1-9;Dbxref=GeneID:107265477%2CGenbank:XM_025082708.1;Parent=rna-XM_025082708.1
NW_014332941.1	Gnomon	exon	35475	35623	.	-	.	ID=exon-XM_015734961.2-5;Dbxref=GeneID:107265477%2CGenbank:XM_015734961.2;Parent=rna-XM_015734961.2
NW_014332941.1	Gnomon	exon	35173	35394	.	-	.	ID=exon-XM_015734961.2-6;Dbxref=GeneID:107265477%2CGenbank:XM_015734961.2;Parent=rna-XM_015734961.2
NW_014332941.1	Gnomon	exon	34899	35087	.	-	.	ID=exon-XM_015734961.2-7;Dbxref=GeneID:107265477%2CGenbank:XM_015734961.2;Parent=rna-XM_015734961.2
NW_014332941.1	Gnomon	exon	60662	61712	.	-	.	ID=exon-XM_015734961.2-1;Dbxref=GeneID:107265477%2CGenbank:XM_015734961.2;Parent=rna-XM_015734961.2
NW_014332941.1	Gnomon	exon	51850	52076	.	-	.	ID=exon-XM_015734961.2-2;Dbxref=GeneID:107265477%2CGenbank:XM_015734961.2;Parent=rna-XM_015734961.2
NW_014332941.1	Gnomon	exon	51622	51758	.	-	.	ID=exon-XM_015734961.2-3;Dbxref=GeneID:107265477%2CGenbank:XM_015734961.2;Parent=rna-XM_015734961.2
NW_014332941.1	Gnomon	mRNA	276838	324356	.	+	.	Name=XM_015734942.2;ID=rna-XM_015734942.2;Dbxref=GeneID:107265464%2CGenbank:XM_015734942.2;Parent=gene-LOC107265464
NW_014332941.1	Gnomon	exon	227183	227427	.	+	.	ID=exon-XM_025082738.1-3;Dbxref=GeneID:107265450%2CGenbank:XM_025082738.1;Parent=rna-XM_025082738.1
NW_014332941.1	Gnomon	exon	226955	227106	.	+	.	ID=exon-XM_025082738.1-2;Dbxref=GeneID:107265450%2CGenbank:XM_025082738.1;Parent=rna-XM_025082738.1
NW_014332941.1	Gnomon	exon	224844	224915	.	+	.	ID=exon-XM_025082738.1-1;Dbxref=GeneID:107265450%2CGenbank:XM_025082738.1;Parent=rna-XM_025082738.1
NW_014332941.1	Gnomon	exon	186634	186752	.	-	.	ID=exon-XM_025082719.1-10;Dbxref=GeneID:107265440%2CGenbank:XM_025082719.1;Parent=rna-XM_025082719.1
NW_014332941.1	Gnomon	exon	183316	186510	.	-	.	ID=exon-XM_025082719.1-11;Dbxref=GeneID:107265440%2CGenbank:XM_025082719.1;Parent=rna-XM_025082719.1
NW_014332941.1	Gnomon	exon	229117	229747	.	+	.	ID=exon-XM_025082738.1-7;Dbxref=GeneID:107265450%2CGenbank:XM_025082738.1;Parent=rna-XM_025082738.1
NW_014332941.1	Gnomon	exon	228112	228218	.	+	.	ID=exon-XM_025082738.1-6;Dbxref=GeneID:107265450%2CGenbank:XM_025082738.1;Parent=rna-XM_025082738.1
NW_014332941.1	Gnomon	exon	227788	228006	.	+	.	ID=exon-XM_025082738.1-5;Dbxref=GeneID:107265450%2CGenbank:XM_025082738.1;Parent=rna-XM_025082738.1
NW_014332941.1	Gnomon	exon	227606	227676	.	+	.	ID=exon-XM_025082738.1-4;Dbxref=GeneID:107265450%2CGenbank:XM_025082738.1;Parent=rna-XM_025082738.1
NW_014332941.1	Gnomon	mRNA	5713	7772	.	+	.	Name=XM_015734968.2;ID=rna-XM_015734968.2;Dbxref=GeneID:107265481%2CGenbank:XM_015734968.2;Parent=gene-LOC107265481
NW_014332941.1	Gnomon	exon	254153	254486	.	+	.	ID=exon-XM_015734948.2-8;Dbxref=GeneID:107265468%2CGenbank:XM_015734948.2;Parent=rna-XM_015734948.2
NW_014332941.1	Gnomon	exon	253897	254058	.	+	.	ID=exon-XM_015734948.2-7;Dbxref=GeneID:107265468%2CGenbank:XM_015734948.2;Parent=rna-XM_015734948.2
NW_014332941.1	Gnomon	exon	252881	253185	.	+	.	ID=exon-XM_015734948.2-4;Dbxref=GeneID:107265468%2CGenbank:XM_015734948.2;Parent=rna-XM_015734948.2
NW_014332941.1	Gnomon	exon	252521	252801	.	+	.	ID=exon-XM_015734948.2-3;Dbxref=GeneID:107265468%2CGenbank:XM_015734948.2;Parent=rna-XM_015734948.2
NW_014332941.1	Gnomon	exon	253609	253828	.	+	.	ID=exon-XM_015734948.2-6;Dbxref=GeneID:107265468%2CGenbank:XM_015734948.2;Parent=rna-XM_015734948.2
NW_014332941.1	Gnomon	exon	253287	253530	.	+	.	ID=exon-XM_015734948.2-5;Dbxref=GeneID:107265468%2CGenbank:XM_015734948.2;Parent=rna-XM_015734948.2
NW_014332941.1	Gnomon	exon	252358	252429	.	+	.	ID=exon-XM_015734948.2-2;Dbxref=GeneID:107265468%2CGenbank:XM_015734948.2;Parent=rna-XM_015734948.2
NW_014332941.1	Gnomon	exon	251327	251482	.	+	.	ID=exon-XM_015734948.2-1;Dbxref=GeneID:107265468%2CGenbank:XM_015734948.2;Parent=rna-XM_015734948.2
NW_014332941.1	Gnomon	mRNA	27587	30724	.	-	.	Name=XM_015734964.2;ID=rna-XM_015734964.2;Dbxref=GeneID:107265479%2CGenbank:XM_015734964.2;Parent=gene-LOC107265479
NW_014332941.1	Gnomon	exon	328782	329317	.	+	.	ID=exon-XM_015734984.2-1;Dbxref=GeneID:107265491%2CGenbank:XM_015734984.2;Parent=rna-XM_015734984.2
NW_014332941.1	Gnomon	exon	330568	330787	.	+	.	ID=exon-XM_015734984.2-2;Dbxref=GeneID:107265491%2CGenbank:XM_015734984.2;Parent=rna-XM_015734984.2
NW_014332941.1	Gnomon	exon	330853	334173	.	+	.	ID=exon-XM_015734984.2-3;Dbxref=GeneID:107265491%2CGenbank:XM_015734984.2;Parent=rna-XM_015734984.2
NW_014332941.1	Gnomon	lnc_RNA	22369	24897	.	+	.	Name=XR_003059073.1;ID=rna-XR_003059073.1;Dbxref=GeneID:112494015%2CGenbank:XR_003059073.1;Parent=gene-LOC112494015
NW_014332941.1	Gnomon	CDS	221001	221030	.	+	0	Name=XP_024938507.1;ID=cds-XP_024938507.1;Dbxref=GeneID:107265450%2CGenbank:XP_024938507.1;Parent=rna-XM_025082739.1
NW_014332941.1	Gnomon	CDS	226955	227106	.	+	0	Name=XP_024938507.1;ID=cds-XP_024938507.1;Dbxref=GeneID:107265450%2CGenbank:XP_024938507.1;Parent=rna-XM_025082739.1
NW_014332941.1	Gnomon	CDS	227183	227427	.	+	0	Name=XP_024938507.1;ID=cds-XP_024938507.1;Dbxref=GeneID:107265450%2CGenbank:XP_024938507.1;Parent=rna-XM_025082739.1
NW_014332941.1	Gnomon	CDS	227606	227676	.	+	0	Name=XP_024938507.1;ID=cds-XP_024938507.1;Dbxref=GeneID:107265450%2CGenbank:XP_024938507.1;Parent=rna-XM_025082739.1
NW_014332941.1	Gnomon	CDS	227788	228006	.	+	0	Name=XP_024938507.1;ID=cds-XP_024938507.1;Dbxref=GeneID:107265450%2CGenbank:XP_024938507.1;Parent=rna-XM_025082739.1
NW_014332941.1	Gnomon	CDS	228112	228218	.	+	0	Name=XP_024938507.1;ID=cds-XP_024938507.1;Dbxref=GeneID:107265450%2CGenbank:XP_024938507.1;Parent=rna-XM_025082739.1
NW_014332941.1	Gnomon	CDS	229117	229126	.	+	0	Name=XP_024938507.1;ID=cds-XP_024938507.1;Dbxref=GeneID:107265450%2CGenbank:XP_024938507.1;Parent=rna-XM_025082739.1
NW_014332941.1	Gnomon	exon	91080	91838	.	-	.	ID=exon-XR_003059086.1-3;Dbxref=GeneID:107265493%2CGenbank:XR_003059086.1;Parent=rna-XR_003059086.1
NW_014332941.1	Gnomon	exon	91933	92010	.	-	.	ID=exon-XR_003059086.1-2;Dbxref=GeneID:107265493%2CGenbank:XR_003059086.1;Parent=rna-XR_003059086.1
NW_014332941.1	Gnomon	exon	92076	93850	.	-	.	ID=exon-XR_003059086.1-1;Dbxref=GeneID:107265493%2CGenbank:XR_003059086.1;Parent=rna-XR_003059086.1
NW_014332941.1	tRNAscan-SE	gene	76080	76152	.	-	.	Name=Trnak-uuu;ID=gene-Trnak-uuu-2;Dbxref=GeneID:112494022
NW_014332941.1	Gnomon	transcript	91080	93850	.	-	.	Name=XR_003059086.1;ID=rna-XR_003059086.1;Dbxref=GeneID:107265493%2CGenbank:XR_003059086.1;Parent=gene-LOC107265493
NW_014332941.1	Gnomon	exon	237585	239987	.	+	.	ID=exon-XM_015735006.2-3;Dbxref=GeneID:107265501%2CGenbank:XM_015735006.2;Parent=rna-XM_015735006.2
NW_014332941.1	Gnomon	exon	236519	236756	.	+	.	ID=exon-XM_015735006.2-1;Dbxref=GeneID:107265501%2CGenbank:XM_015735006.2;Parent=rna-XM_015735006.2
NW_014332941.1	Gnomon	exon	237002	237215	.	+	.	ID=exon-XM_015735006.2-2;Dbxref=GeneID:107265501%2CGenbank:XM_015735006.2;Parent=rna-XM_015735006.2
NW_014332941.1	Gnomon	mRNA	7759	14690	.	-	.	Name=XM_015734965.2;ID=rna-XM_015734965.2;Dbxref=GeneID:107265478%2CGenbank:XM_015734965.2;Parent=gene-LOC107265478
NW_014332941.1	Gnomon	exon	227788	228006	.	+	.	ID=exon-XM_025082744.1-4;Dbxref=GeneID:107265450%2CGenbank:XM_025082744.1;Parent=rna-XM_025082744.1
NW_014332941.1	Gnomon	exon	227606	227676	.	+	.	ID=exon-XM_025082744.1-3;Dbxref=GeneID:107265450%2CGenbank:XM_025082744.1;Parent=rna-XM_025082744.1
NW_014332941.1	Gnomon	exon	227200	227427	.	+	.	ID=exon-XM_025082744.1-2;Dbxref=GeneID:107265450%2CGenbank:XM_025082744.1;Parent=rna-XM_025082744.1
NW_014332941.1	Gnomon	exon	225176	225675	.	+	.	ID=exon-XM_025082744.1-1;Dbxref=GeneID:107265450%2CGenbank:XM_025082744.1;Parent=rna-XM_025082744.1
NW_014332941.1	Gnomon	exon	229117	229747	.	+	.	ID=exon-XM_025082744.1-6;Dbxref=GeneID:107265450%2CGenbank:XM_025082744.1;Parent=rna-XM_025082744.1
NW_014332941.1	Gnomon	exon	228112	228218	.	+	.	ID=exon-XM_025082744.1-5;Dbxref=GeneID:107265450%2CGenbank:XM_025082744.1;Parent=rna-XM_025082744.1
NW_014332941.1	Gnomon	exon	212625	212879	.	+	.	ID=exon-XM_025082726.1-9;Dbxref=GeneID:107265444%2CGenbank:XM_025082726.1;Parent=rna-XM_025082726.1
NW_014332941.1	Gnomon	exon	211788	211979	.	+	.	ID=exon-XM_025082726.1-7;Dbxref=GeneID:107265444%2CGenbank:XM_025082726.1;Parent=rna-XM_025082726.1
NW_014332941.1	Gnomon	exon	212369	212548	.	+	.	ID=exon-XM_025082726.1-8;Dbxref=GeneID:107265444%2CGenbank:XM_025082726.1;Parent=rna-XM_025082726.1
NW_014332941.1	Gnomon	exon	210583	210852	.	+	.	ID=exon-XM_025082726.1-5;Dbxref=GeneID:107265444%2CGenbank:XM_025082726.1;Parent=rna-XM_025082726.1
NW_014332941.1	Gnomon	exon	211332	211508	.	+	.	ID=exon-XM_025082726.1-6;Dbxref=GeneID:107265444%2CGenbank:XM_025082726.1;Parent=rna-XM_025082726.1
NW_014332941.1	Gnomon	mRNA	257062	259898	.	-	.	Name=XM_015734952.2;ID=rna-XM_015734952.2;Dbxref=GeneID:107265471%2CGenbank:XM_015734952.2;Parent=gene-LOC107265471
NW_014332941.1	Gnomon	CDS	189832	190235	.	-	0	Name=XP_024938485.1;ID=cds-XP_024938485.1;Dbxref=GeneID:107265440%2CGenbank:XP_024938485.1;Parent=rna-XM_025082717.1
NW_014332941.1	Gnomon	CDS	189186	189759	.	-	0	Name=XP_024938485.1;ID=cds-XP_024938485.1;Dbxref=GeneID:107265440%2CGenbank:XP_024938485.1;Parent=rna-XM_025082717.1
NW_014332941.1	Gnomon	CDS	188738	189106	.	-	0	Name=XP_024938485.1;ID=cds-XP_024938485.1;Dbxref=GeneID:107265440%2CGenbank:XP_024938485.1;Parent=rna-XM_025082717.1
NW_014332941.1	Gnomon	CDS	188537	188658	.	-	0	Name=XP_024938485.1;ID=cds-XP_024938485.1;Dbxref=GeneID:107265440%2CGenbank:XP_024938485.1;Parent=rna-XM_025082717.1
NW_014332941.1	Gnomon	CDS	188254	188479	.	-	0	Name=XP_024938485.1;ID=cds-XP_024938485.1;Dbxref=GeneID:107265440%2CGenbank:XP_024938485.1;Parent=rna-XM_025082717.1
NW_014332941.1	Gnomon	CDS	188060	188194	.	-	0	Name=XP_024938485.1;ID=cds-XP_024938485.1;Dbxref=GeneID:107265440%2CGenbank:XP_024938485.1;Parent=rna-XM_025082717.1
NW_014332941.1	Gnomon	CDS	187707	187976	.	-	0	Name=XP_024938485.1;ID=cds-XP_024938485.1;Dbxref=GeneID:107265440%2CGenbank:XP_024938485.1;Parent=rna-XM_025082717.1
NW_014332941.1	Gnomon	CDS	187367	187625	.	-	0	Name=XP_024938485.1;ID=cds-XP_024938485.1;Dbxref=GeneID:107265440%2CGenbank:XP_024938485.1;Parent=rna-XM_025082717.1
NW_014332941.1	Gnomon	CDS	186846	187139	.	-	0	Name=XP_024938485.1;ID=cds-XP_024938485.1;Dbxref=GeneID:107265440%2CGenbank:XP_024938485.1;Parent=rna-XM_025082717.1
NW_014332941.1	Gnomon	CDS	186634	186752	.	-	0	Name=XP_024938485.1;ID=cds-XP_024938485.1;Dbxref=GeneID:107265440%2CGenbank:XP_024938485.1;Parent=rna-XM_025082717.1
NW_014332941.1	Gnomon	CDS	186399	186518	.	-	0	Name=XP_024938485.1;ID=cds-XP_024938485.1;Dbxref=GeneID:107265440%2CGenbank:XP_024938485.1;Parent=rna-XM_025082717.1
NW_014332941.1	Gnomon	CDS	224880	224915	.	+	0	Name=XP_024938508.1;ID=cds-XP_024938508.1;Dbxref=GeneID:107265450%2CGenbank:XP_024938508.1;Parent=rna-XM_025082740.1
NW_014332941.1	Gnomon	CDS	226955	227106	.	+	0	Name=XP_024938508.1;ID=cds-XP_024938508.1;Dbxref=GeneID:107265450%2CGenbank:XP_024938508.1;Parent=rna-XM_025082740.1
NW_014332941.1	Gnomon	CDS	227183	227427	.	+	0	Name=XP_024938508.1;ID=cds-XP_024938508.1;Dbxref=GeneID:107265450%2CGenbank:XP_024938508.1;Parent=rna-XM_025082740.1
NW_014332941.1	Gnomon	CDS	227606	227676	.	+	0	Name=XP_024938508.1;ID=cds-XP_024938508.1;Dbxref=GeneID:107265450%2CGenbank:XP_024938508.1;Parent=rna-XM_025082740.1
NW_014332941.1	Gnomon	CDS	227788	228006	.	+	0	Name=XP_024938508.1;ID=cds-XP_024938508.1;Dbxref=GeneID:107265450%2CGenbank:XP_024938508.1;Parent=rna-XM_025082740.1
NW_014332941.1	Gnomon	CDS	228112	228222	.	+	0	Name=XP_024938508.1;ID=cds-XP_024938508.1;Dbxref=GeneID:107265450%2CGenbank:XP_024938508.1;Parent=rna-XM_025082740.1
NW_014332941.1	Gnomon	exon	209834	209982	.	+	.	ID=exon-XM_025082726.1-3;Dbxref=GeneID:107265444%2CGenbank:XM_025082726.1;Parent=rna-XM_025082726.1
NW_014332941.1	Gnomon	exon	210058	210337	.	+	.	ID=exon-XM_025082726.1-4;Dbxref=GeneID:107265444%2CGenbank:XM_025082726.1;Parent=rna-XM_025082726.1
NW_014332941.1	Gnomon	exon	209157	209483	.	+	.	ID=exon-XM_025082726.1-1;Dbxref=GeneID:107265444%2CGenbank:XM_025082726.1;Parent=rna-XM_025082726.1
NW_014332941.1	Gnomon	exon	209557	209769	.	+	.	ID=exon-XM_025082726.1-2;Dbxref=GeneID:107265444%2CGenbank:XM_025082726.1;Parent=rna-XM_025082726.1
NW_014332941.1	Gnomon	CDS	241513	241718	.	-	0	Name=XP_024938498.1;ID=cds-XP_024938498.1;Dbxref=GeneID:107265497%2CGenbank:XP_024938498.1;Parent=rna-XM_025082730.1
NW_014332941.1	Gnomon	CDS	240375	241449	.	-	0	Name=XP_024938498.1;ID=cds-XP_024938498.1;Dbxref=GeneID:107265497%2CGenbank:XP_024938498.1;Parent=rna-XM_025082730.1
NW_014332941.1	Gnomon	CDS	240065	240301	.	-	0	Name=XP_024938498.1;ID=cds-XP_024938498.1;Dbxref=GeneID:107265497%2CGenbank:XP_024938498.1;Parent=rna-XM_025082730.1
NW_014332941.1	Gnomon	CDS	275404	275406	.	-	0	Name=XP_015590425.1;ID=cds-XP_015590425.1;Dbxref=GeneID:107265463%2CGenbank:XP_015590425.1;Parent=rna-XM_015734939.2
NW_014332941.1	Gnomon	CDS	275106	275195	.	-	0	Name=XP_015590425.1;ID=cds-XP_015590425.1;Dbxref=GeneID:107265463%2CGenbank:XP_015590425.1;Parent=rna-XM_015734939.2
NW_014332941.1	Gnomon	CDS	274448	274633	.	-	0	Name=XP_015590425.1;ID=cds-XP_015590425.1;Dbxref=GeneID:107265463%2CGenbank:XP_015590425.1;Parent=rna-XM_015734939.2
NW_014332941.1	Gnomon	CDS	274238	274369	.	-	0	Name=XP_015590425.1;ID=cds-XP_015590425.1;Dbxref=GeneID:107265463%2CGenbank:XP_015590425.1;Parent=rna-XM_015734939.2
NW_014332941.1	Gnomon	CDS	273942	274125	.	-	0	Name=XP_015590425.1;ID=cds-XP_015590425.1;Dbxref=GeneID:107265463%2CGenbank:XP_015590425.1;Parent=rna-XM_015734939.2
NW_014332941.1	Gnomon	CDS	273664	273857	.	-	0	Name=XP_015590425.1;ID=cds-XP_015590425.1;Dbxref=GeneID:107265463%2CGenbank:XP_015590425.1;Parent=rna-XM_015734939.2
NW_014332941.1	Gnomon	CDS	273097	273588	.	-	0	Name=XP_015590425.1;ID=cds-XP_015590425.1;Dbxref=GeneID:107265463%2CGenbank:XP_015590425.1;Parent=rna-XM_015734939.2
NW_014332941.1	Gnomon	CDS	272896	273016	.	-	0	Name=XP_015590425.1;ID=cds-XP_015590425.1;Dbxref=GeneID:107265463%2CGenbank:XP_015590425.1;Parent=rna-XM_015734939.2
NW_014332941.1	Gnomon	CDS	272635	272808	.	-	0	Name=XP_015590425.1;ID=cds-XP_015590425.1;Dbxref=GeneID:107265463%2CGenbank:XP_015590425.1;Parent=rna-XM_015734939.2
NW_014332941.1	Gnomon	CDS	272114	272572	.	-	0	Name=XP_015590425.1;ID=cds-XP_015590425.1;Dbxref=GeneID:107265463%2CGenbank:XP_015590425.1;Parent=rna-XM_015734939.2
NW_014332941.1	Gnomon	CDS	271877	272049	.	-	0	Name=XP_015590425.1;ID=cds-XP_015590425.1;Dbxref=GeneID:107265463%2CGenbank:XP_015590425.1;Parent=rna-XM_015734939.2
NW_014332941.1	Gnomon	CDS	259690	259764	.	-	0	Name=XP_015590438.2;ID=cds-XP_015590438.2;Dbxref=GeneID:107265471%2CGenbank:XP_015590438.2;Parent=rna-XM_015734952.2
NW_014332941.1	Gnomon	CDS	259452	259608	.	-	0	Name=XP_015590438.2;ID=cds-XP_015590438.2;Dbxref=GeneID:107265471%2CGenbank:XP_015590438.2;Parent=rna-XM_015734952.2
NW_014332941.1	Gnomon	CDS	259281	259390	.	-	0	Name=XP_015590438.2;ID=cds-XP_015590438.2;Dbxref=GeneID:107265471%2CGenbank:XP_015590438.2;Parent=rna-XM_015734952.2
NW_014332941.1	Gnomon	CDS	258974	259214	.	-	0	Name=XP_015590438.2;ID=cds-XP_015590438.2;Dbxref=GeneID:107265471%2CGenbank:XP_015590438.2;Parent=rna-XM_015734952.2
NW_014332941.1	Gnomon	CDS	258775	258913	.	-	0	Name=XP_015590438.2;ID=cds-XP_015590438.2;Dbxref=GeneID:107265471%2CGenbank:XP_015590438.2;Parent=rna-XM_015734952.2
NW_014332941.1	Gnomon	CDS	258647	258708	.	-	0	Name=XP_015590438.2;ID=cds-XP_015590438.2;Dbxref=GeneID:107265471%2CGenbank:XP_015590438.2;Parent=rna-XM_015734952.2
NW_014332941.1	Gnomon	CDS	257685	257806	.	-	0	Name=XP_015590438.2;ID=cds-XP_015590438.2;Dbxref=GeneID:107265471%2CGenbank:XP_015590438.2;Parent=rna-XM_015734952.2
NW_014332941.1	RefSeq	cDNA_match	367698	367800	.	-	.	ID=3fec9bfd-87b9-41d4-b7e2-27a2ec693b72;Target=XM_015734997.2 3468 3570
NW_014332941.1	RefSeq	cDNA_match	366862	367034	.	-	.	ID=3fec9bfd-87b9-41d4-b7e2-27a2ec693b72;Target=XM_015734997.2 3468 3570
NW_014332941.1	RefSeq	cDNA_match	366493	366705	.	-	.	ID=3fec9bfd-87b9-41d4-b7e2-27a2ec693b72;Target=XM_015734997.2 3468 3570
NW_014332941.1	RefSeq	cDNA_match	366143	366275	.	-	.	ID=3fec9bfd-87b9-41d4-b7e2-27a2ec693b72;Target=XM_015734997.2 3468 3570
NW_014332941.1	RefSeq	cDNA_match	365263	365387	.	-	.	ID=3fec9bfd-87b9-41d4-b7e2-27a2ec693b72;Target=XM_015734997.2 3468 3570
NW_014332941.1	RefSeq	cDNA_match	364922	365164	.	-	.	ID=3fec9bfd-87b9-41d4-b7e2-27a2ec693b72;Target=XM_015734997.2 3468 3570
NW_014332941.1	RefSeq	cDNA_match	364707	364846	.	-	.	ID=3fec9bfd-87b9-41d4-b7e2-27a2ec693b72;Target=XM_015734997.2 3468 3570
NW_014332941.1	Gnomon	transcript	90917	93850	.	-	.	Name=XR_003059085.1;ID=rna-XR_003059085.1;Dbxref=GeneID:107265493%2CGenbank:XR_003059085.1;Parent=gene-LOC107265493
NW_014332941.1	Gnomon	mRNA	270204	271614	.	+	.	Name=XM_015734953.2;ID=rna-XM_015734953.2;Dbxref=GeneID:107265472%2CGenbank:XM_015734953.2;Parent=gene-LOC107265472
NW_014332941.1	Gnomon	exon	202284	202548	.	+	.	ID=exon-XM_025082750.1-1;Dbxref=GeneID:107265447%2CGenbank:XM_025082750.1;Parent=rna-XM_025082750.1
NW_014332941.1	Gnomon	exon	202743	203053	.	+	.	ID=exon-XM_025082750.1-2;Dbxref=GeneID:107265447%2CGenbank:XM_025082750.1;Parent=rna-XM_025082750.1
NW_014332941.1	Gnomon	exon	203143	203245	.	+	.	ID=exon-XM_025082750.1-3;Dbxref=GeneID:107265447%2CGenbank:XM_025082750.1;Parent=rna-XM_025082750.1
NW_014332941.1	Gnomon	exon	218289	218921	.	-	.	ID=exon-XM_015734920.2-3;Dbxref=GeneID:107265452%2CGenbank:XM_015734920.2;Parent=rna-XM_015734920.2
NW_014332941.1	Gnomon	exon	219417	219566	.	-	.	ID=exon-XM_015734920.2-1;Dbxref=GeneID:107265452%2CGenbank:XM_015734920.2;Parent=rna-XM_015734920.2
NW_014332941.1	Gnomon	exon	218984	219261	.	-	.	ID=exon-XM_015734920.2-2;Dbxref=GeneID:107265452%2CGenbank:XM_015734920.2;Parent=rna-XM_015734920.2
NW_014332941.1	Gnomon	CDS	178060	178915	.	+	0	Name=XP_024938495.1;ID=cds-XP_024938495.1;Dbxref=GeneID:107265446%2CGenbank:XP_024938495.1;Parent=rna-XM_025082727.1
NW_014332941.1	Gnomon	CDS	179044	179429	.	+	0	Name=XP_024938495.1;ID=cds-XP_024938495.1;Dbxref=GeneID:107265446%2CGenbank:XP_024938495.1;Parent=rna-XM_025082727.1
NW_014332941.1	Gnomon	CDS	179516	179810	.	+	0	Name=XP_024938495.1;ID=cds-XP_024938495.1;Dbxref=GeneID:107265446%2CGenbank:XP_024938495.1;Parent=rna-XM_025082727.1
NW_014332941.1	Gnomon	CDS	179883	180073	.	+	0	Name=XP_024938495.1;ID=cds-XP_024938495.1;Dbxref=GeneID:107265446%2CGenbank:XP_024938495.1;Parent=rna-XM_025082727.1
NW_014332941.1	Gnomon	CDS	180214	180312	.	+	0	Name=XP_024938495.1;ID=cds-XP_024938495.1;Dbxref=GeneID:107265446%2CGenbank:XP_024938495.1;Parent=rna-XM_025082727.1
NW_014332941.1	Gnomon	exon	12191	12793	.	-	.	ID=exon-XM_015734967.2-1;Dbxref=GeneID:107265478%2CGenbank:XM_015734967.2;Parent=rna-XM_015734967.2
NW_014332941.1	Gnomon	exon	9746	10320	.	-	.	ID=exon-XM_015734967.2-2;Dbxref=GeneID:107265478%2CGenbank:XM_015734967.2;Parent=rna-XM_015734967.2
NW_014332941.1	Gnomon	CDS	9746	10206	.	-	0	Name=XP_024938482.1;ID=cds-XP_024938482.1;Dbxref=GeneID:107265478%2CGenbank:XP_024938482.1;Parent=rna-XM_025082714.1
NW_014332941.1	Gnomon	CDS	9405	9670	.	-	0	Name=XP_024938482.1;ID=cds-XP_024938482.1;Dbxref=GeneID:107265478%2CGenbank:XP_024938482.1;Parent=rna-XM_025082714.1
NW_014332941.1	Gnomon	CDS	9134	9314	.	-	0	Name=XP_024938482.1;ID=cds-XP_024938482.1;Dbxref=GeneID:107265478%2CGenbank:XP_024938482.1;Parent=rna-XM_025082714.1
NW_014332941.1	Gnomon	CDS	8935	9061	.	-	0	Name=XP_024938482.1;ID=cds-XP_024938482.1;Dbxref=GeneID:107265478%2CGenbank:XP_024938482.1;Parent=rna-XM_025082714.1
NW_014332941.1	Gnomon	exon	9405	9670	.	-	.	ID=exon-XM_015734967.2-3;Dbxref=GeneID:107265478%2CGenbank:XM_015734967.2;Parent=rna-XM_015734967.2
NW_014332941.1	Gnomon	exon	9134	9314	.	-	.	ID=exon-XM_015734967.2-4;Dbxref=GeneID:107265478%2CGenbank:XM_015734967.2;Parent=rna-XM_015734967.2
NW_014332941.1	Gnomon	exon	7759	9061	.	-	.	ID=exon-XM_015734967.2-5;Dbxref=GeneID:107265478%2CGenbank:XM_015734967.2;Parent=rna-XM_015734967.2
NW_014332941.1	Gnomon	CDS	259690	259764	.	-	0	Name=XP_024938505.1;ID=cds-XP_024938505.1;Dbxref=GeneID:107265471%2CGenbank:XP_024938505.1;Parent=rna-XM_025082737.1
NW_014332941.1	Gnomon	CDS	259452	259608	.	-	0	Name=XP_024938505.1;ID=cds-XP_024938505.1;Dbxref=GeneID:107265471%2CGenbank:XP_024938505.1;Parent=rna-XM_025082737.1
NW_014332941.1	Gnomon	CDS	259281	259354	.	-	0	Name=XP_024938505.1;ID=cds-XP_024938505.1;Dbxref=GeneID:107265471%2CGenbank:XP_024938505.1;Parent=rna-XM_025082737.1
NW_014332941.1	Gnomon	CDS	258974	259214	.	-	0	Name=XP_024938505.1;ID=cds-XP_024938505.1;Dbxref=GeneID:107265471%2CGenbank:XP_024938505.1;Parent=rna-XM_025082737.1
NW_014332941.1	Gnomon	CDS	258775	258913	.	-	0	Name=XP_024938505.1;ID=cds-XP_024938505.1;Dbxref=GeneID:107265471%2CGenbank:XP_024938505.1;Parent=rna-XM_025082737.1
NW_014332941.1	Gnomon	CDS	258647	258708	.	-	0	Name=XP_024938505.1;ID=cds-XP_024938505.1;Dbxref=GeneID:107265471%2CGenbank:XP_024938505.1;Parent=rna-XM_025082737.1
NW_014332941.1	Gnomon	CDS	257685	257806	.	-	0	Name=XP_024938505.1;ID=cds-XP_024938505.1;Dbxref=GeneID:107265471%2CGenbank:XP_024938505.1;Parent=rna-XM_025082737.1
NW_014332941.1	Gnomon	exon	33824	34211	.	-	.	ID=exon-XM_025082706.1-11;Dbxref=GeneID:107265477%2CGenbank:XM_025082706.1;Parent=rna-XM_025082706.1
NW_014332941.1	Gnomon	exon	34294	34557	.	-	.	ID=exon-XM_025082706.1-10;Dbxref=GeneID:107265477%2CGenbank:XM_025082706.1;Parent=rna-XM_025082706.1
NW_014332941.1	Gnomon	exon	33373	33475	.	-	.	ID=exon-XM_025082706.1-13;Dbxref=GeneID:107265477%2CGenbank:XM_025082706.1;Parent=rna-XM_025082706.1
NW_014332941.1	Gnomon	exon	33555	33742	.	-	.	ID=exon-XM_025082706.1-12;Dbxref=GeneID:107265477%2CGenbank:XM_025082706.1;Parent=rna-XM_025082706.1
NW_014332941.1	Gnomon	exon	32064	32610	.	-	.	ID=exon-XM_025082706.1-14;Dbxref=GeneID:107265477%2CGenbank:XM_025082706.1;Parent=rna-XM_025082706.1
NW_014332941.1	Gnomon	exon	211332	211508	.	+	.	ID=exon-XM_015734902.2-6;Dbxref=GeneID:107265444%2CGenbank:XM_015734902.2;Parent=rna-XM_015734902.2
NW_014332941.1	Gnomon	exon	210598	210852	.	+	.	ID=exon-XM_015734902.2-5;Dbxref=GeneID:107265444%2CGenbank:XM_015734902.2;Parent=rna-XM_015734902.2
NW_014332941.1	Gnomon	exon	212369	212548	.	+	.	ID=exon-XM_015734902.2-8;Dbxref=GeneID:107265444%2CGenbank:XM_015734902.2;Parent=rna-XM_015734902.2
NW_014332941.1	Gnomon	exon	211788	211979	.	+	.	ID=exon-XM_015734902.2-7;Dbxref=GeneID:107265444%2CGenbank:XM_015734902.2;Parent=rna-XM_015734902.2
NW_014332941.1	Gnomon	exon	209557	209769	.	+	.	ID=exon-XM_015734902.2-2;Dbxref=GeneID:107265444%2CGenbank:XM_015734902.2;Parent=rna-XM_015734902.2
NW_014332941.1	Gnomon	exon	209157	209483	.	+	.	ID=exon-XM_015734902.2-1;Dbxref=GeneID:107265444%2CGenbank:XM_015734902.2;Parent=rna-XM_015734902.2
NW_014332941.1	Gnomon	exon	210058	210337	.	+	.	ID=exon-XM_015734902.2-4;Dbxref=GeneID:107265444%2CGenbank:XM_015734902.2;Parent=rna-XM_015734902.2
NW_014332941.1	Gnomon	exon	209834	209982	.	+	.	ID=exon-XM_015734902.2-3;Dbxref=GeneID:107265444%2CGenbank:XM_015734902.2;Parent=rna-XM_015734902.2
NW_014332941.1	Gnomon	exon	212625	212879	.	+	.	ID=exon-XM_015734902.2-9;Dbxref=GeneID:107265444%2CGenbank:XM_015734902.2;Parent=rna-XM_015734902.2
NW_014332941.1	Gnomon	CDS	202531	202548	.	+	0	Name=XP_024938518.1;ID=cds-XP_024938518.1;Dbxref=GeneID:107265447%2CGenbank:XP_024938518.1;Parent=rna-XM_025082750.1
NW_014332941.1	Gnomon	CDS	202743	203053	.	+	0	Name=XP_024938518.1;ID=cds-XP_024938518.1;Dbxref=GeneID:107265447%2CGenbank:XP_024938518.1;Parent=rna-XM_025082750.1
NW_014332941.1	Gnomon	CDS	203143	203152	.	+	0	Name=XP_024938518.1;ID=cds-XP_024938518.1;Dbxref=GeneID:107265447%2CGenbank:XP_024938518.1;Parent=rna-XM_025082750.1
NW_014332941.1	Gnomon	mRNA	202284	203245	.	+	.	Name=XM_025082750.1;ID=rna-XM_025082750.1;Dbxref=GeneID:107265447%2CGenbank:XM_025082750.1;Parent=gene-LOC107265447
NW_014332941.1	Gnomon	mRNA	87943	158878	.	-	.	Name=XM_025082763.1;ID=rna-XM_025082763.1;Dbxref=GeneID:107265493%2CGenbank:XM_025082763.1;Parent=gene-LOC107265493
NW_014332941.1	Gnomon	mRNA	262725	263611	.	-	.	Name=XM_015734958.2;ID=rna-XM_015734958.2;Dbxref=GeneID:107265476%2CGenbank:XM_015734958.2;Parent=gene-LOC107265476
NW_014332941.1	Gnomon	exon	219525	219680	.	-	.	ID=exon-XM_025082745.1-1;Dbxref=GeneID:107265452%2CGenbank:XM_025082745.1;Parent=rna-XM_025082745.1
NW_014332941.1	Gnomon	exon	218289	218921	.	-	.	ID=exon-XM_025082745.1-3;Dbxref=GeneID:107265452%2CGenbank:XM_025082745.1;Parent=rna-XM_025082745.1
NW_014332941.1	Gnomon	exon	218984	219261	.	-	.	ID=exon-XM_025082745.1-2;Dbxref=GeneID:107265452%2CGenbank:XM_025082745.1;Parent=rna-XM_025082745.1
NW_014332941.1	Gnomon	exon	354648	354810	.	-	.	ID=exon-XM_015735007.2-6;Dbxref=GeneID:107265502%2CGenbank:XM_015735007.2;Parent=rna-XM_015735007.2
NW_014332941.1	Gnomon	exon	354116	354572	.	-	.	ID=exon-XM_015735007.2-7;Dbxref=GeneID:107265502%2CGenbank:XM_015735007.2;Parent=rna-XM_015735007.2
NW_014332941.1	Gnomon	exon	353644	353940	.	-	.	ID=exon-XM_015735007.2-8;Dbxref=GeneID:107265502%2CGenbank:XM_015735007.2;Parent=rna-XM_015735007.2
NW_014332941.1	Gnomon	exon	353255	353442	.	-	.	ID=exon-XM_015735007.2-9;Dbxref=GeneID:107265502%2CGenbank:XM_015735007.2;Parent=rna-XM_015735007.2
NW_014332941.1	Gnomon	exon	356017	356075	.	-	.	ID=exon-XM_015735007.2-2;Dbxref=GeneID:107265502%2CGenbank:XM_015735007.2;Parent=rna-XM_015735007.2
NW_014332941.1	Gnomon	exon	355656	355801	.	-	.	ID=exon-XM_015735007.2-3;Dbxref=GeneID:107265502%2CGenbank:XM_015735007.2;Parent=rna-XM_015735007.2
NW_014332941.1	Gnomon	exon	355407	355530	.	-	.	ID=exon-XM_015735007.2-4;Dbxref=GeneID:107265502%2CGenbank:XM_015735007.2;Parent=rna-XM_015735007.2
NW_014332941.1	Gnomon	exon	355023	355331	.	-	.	ID=exon-XM_015735007.2-5;Dbxref=GeneID:107265502%2CGenbank:XM_015735007.2;Parent=rna-XM_015735007.2
NW_014332941.1	Gnomon	exon	356675	356938	.	-	.	ID=exon-XM_015735007.2-1;Dbxref=GeneID:107265502%2CGenbank:XM_015735007.2;Parent=rna-XM_015735007.2
NW_014332941.1	Gnomon	CDS	198624	198708	.	+	0	Name=XP_015590394.1;ID=cds-XP_015590394.1;Dbxref=GeneID:107265445%2CGenbank:XP_015590394.1;Parent=rna-XM_015734908.2
NW_014332941.1	Gnomon	CDS	199025	199163	.	+	0	Name=XP_015590394.1;ID=cds-XP_015590394.1;Dbxref=GeneID:107265445%2CGenbank:XP_015590394.1;Parent=rna-XM_015734908.2
NW_014332941.1	Gnomon	CDS	199747	199997	.	+	0	Name=XP_015590394.1;ID=cds-XP_015590394.1;Dbxref=GeneID:107265445%2CGenbank:XP_015590394.1;Parent=rna-XM_015734908.2
NW_014332941.1	Gnomon	CDS	200062	200323	.	+	0	Name=XP_015590394.1;ID=cds-XP_015590394.1;Dbxref=GeneID:107265445%2CGenbank:XP_015590394.1;Parent=rna-XM_015734908.2
NW_014332941.1	Gnomon	CDS	200396	200576	.	+	0	Name=XP_015590394.1;ID=cds-XP_015590394.1;Dbxref=GeneID:107265445%2CGenbank:XP_015590394.1;Parent=rna-XM_015734908.2
NW_014332941.1	Gnomon	CDS	200635	200949	.	+	0	Name=XP_015590394.1;ID=cds-XP_015590394.1;Dbxref=GeneID:107265445%2CGenbank:XP_015590394.1;Parent=rna-XM_015734908.2
NW_014332941.1	Gnomon	CDS	201026	201392	.	+	0	Name=XP_015590394.1;ID=cds-XP_015590394.1;Dbxref=GeneID:107265445%2CGenbank:XP_015590394.1;Parent=rna-XM_015734908.2
NW_014332941.1	Gnomon	CDS	201473	201720	.	+	0	Name=XP_015590394.1;ID=cds-XP_015590394.1;Dbxref=GeneID:107265445%2CGenbank:XP_015590394.1;Parent=rna-XM_015734908.2
NW_014332941.1	Gnomon	CDS	201799	201924	.	+	0	Name=XP_015590394.1;ID=cds-XP_015590394.1;Dbxref=GeneID:107265445%2CGenbank:XP_015590394.1;Parent=rna-XM_015734908.2
NW_014332941.1	Gnomon	CDS	225648	225675	.	+	0	Name=XP_015590404.1;ID=cds-XP_015590404.1;Dbxref=GeneID:107265450%2CGenbank:XP_015590404.1;Parent=rna-XM_015734918.2
NW_014332941.1	Gnomon	CDS	227200	227427	.	+	0	Name=XP_015590404.1;ID=cds-XP_015590404.1;Dbxref=GeneID:107265450%2CGenbank:XP_015590404.1;Parent=rna-XM_015734918.2
NW_014332941.1	Gnomon	CDS	227606	227676	.	+	0	Name=XP_015590404.1;ID=cds-XP_015590404.1;Dbxref=GeneID:107265450%2CGenbank:XP_015590404.1;Parent=rna-XM_015734918.2
NW_014332941.1	Gnomon	CDS	227788	228006	.	+	0	Name=XP_015590404.1;ID=cds-XP_015590404.1;Dbxref=GeneID:107265450%2CGenbank:XP_015590404.1;Parent=rna-XM_015734918.2
NW_014332941.1	Gnomon	CDS	228112	228222	.	+	0	Name=XP_015590404.1;ID=cds-XP_015590404.1;Dbxref=GeneID:107265450%2CGenbank:XP_015590404.1;Parent=rna-XM_015734918.2
NW_014332941.1	Gnomon	CDS	249293	249349	.	-	0	Name=XP_015590417.1;ID=cds-XP_015590417.1;Dbxref=GeneID:107265461%2CGenbank:XP_015590417.1;Parent=rna-XM_015734931.2
NW_014332941.1	Gnomon	CDS	248952	249226	.	-	0	Name=XP_015590417.1;ID=cds-XP_015590417.1;Dbxref=GeneID:107265461%2CGenbank:XP_015590417.1;Parent=rna-XM_015734931.2
NW_014332941.1	Gnomon	CDS	248688	248876	.	-	0	Name=XP_015590417.1;ID=cds-XP_015590417.1;Dbxref=GeneID:107265461%2CGenbank:XP_015590417.1;Parent=rna-XM_015734931.2
NW_014332941.1	Gnomon	CDS	248480	248612	.	-	0	Name=XP_015590417.1;ID=cds-XP_015590417.1;Dbxref=GeneID:107265461%2CGenbank:XP_015590417.1;Parent=rna-XM_015734931.2
NW_014332941.1	Gnomon	CDS	248221	248387	.	-	0	Name=XP_015590417.1;ID=cds-XP_015590417.1;Dbxref=GeneID:107265461%2CGenbank:XP_015590417.1;Parent=rna-XM_015734931.2
NW_014332941.1	Gnomon	CDS	246708	248048	.	-	0	Name=XP_015590417.1;ID=cds-XP_015590417.1;Dbxref=GeneID:107265461%2CGenbank:XP_015590417.1;Parent=rna-XM_015734931.2
NW_014332941.1	Gnomon	CDS	246427	246640	.	-	0	Name=XP_015590417.1;ID=cds-XP_015590417.1;Dbxref=GeneID:107265461%2CGenbank:XP_015590417.1;Parent=rna-XM_015734931.2
NW_014332941.1	Gnomon	CDS	246174	246344	.	-	0	Name=XP_015590417.1;ID=cds-XP_015590417.1;Dbxref=GeneID:107265461%2CGenbank:XP_015590417.1;Parent=rna-XM_015734931.2
NW_014332941.1	Gnomon	CDS	245977	246091	.	-	0	Name=XP_015590417.1;ID=cds-XP_015590417.1;Dbxref=GeneID:107265461%2CGenbank:XP_015590417.1;Parent=rna-XM_015734931.2
NW_014332941.1	Gnomon	CDS	245719	245906	.	-	0	Name=XP_015590417.1;ID=cds-XP_015590417.1;Dbxref=GeneID:107265461%2CGenbank:XP_015590417.1;Parent=rna-XM_015734931.2
NW_014332941.1	Gnomon	CDS	245381	245618	.	-	0	Name=XP_015590417.1;ID=cds-XP_015590417.1;Dbxref=GeneID:107265461%2CGenbank:XP_015590417.1;Parent=rna-XM_015734931.2
NW_014332941.1	Gnomon	CDS	245103	245269	.	-	0	Name=XP_015590417.1;ID=cds-XP_015590417.1;Dbxref=GeneID:107265461%2CGenbank:XP_015590417.1;Parent=rna-XM_015734931.2
NW_014332941.1	Gnomon	CDS	244787	245030	.	-	0	Name=XP_015590417.1;ID=cds-XP_015590417.1;Dbxref=GeneID:107265461%2CGenbank:XP_015590417.1;Parent=rna-XM_015734931.2
NW_014332941.1	Gnomon	CDS	244509	244690	.	-	0	Name=XP_015590417.1;ID=cds-XP_015590417.1;Dbxref=GeneID:107265461%2CGenbank:XP_015590417.1;Parent=rna-XM_015734931.2
NW_014332941.1	Gnomon	lnc_RNA	171947	174216	.	+	.	Name=XR_003059079.1;ID=rna-XR_003059079.1;Dbxref=GeneID:107265460%2CGenbank:XR_003059079.1;Parent=gene-LOC107265460
NW_014332941.1	Gnomon	exon	7759	9061	.	-	.	ID=exon-XM_025082715.1-7;Dbxref=GeneID:107265478%2CGenbank:XM_025082715.1;Parent=rna-XM_025082715.1
NW_014332941.1	Gnomon	exon	9134	9314	.	-	.	ID=exon-XM_025082715.1-6;Dbxref=GeneID:107265478%2CGenbank:XM_025082715.1;Parent=rna-XM_025082715.1
NW_014332941.1	Gnomon	exon	9405	9670	.	-	.	ID=exon-XM_025082715.1-5;Dbxref=GeneID:107265478%2CGenbank:XM_025082715.1;Parent=rna-XM_025082715.1
NW_014332941.1	Gnomon	exon	9746	10320	.	-	.	ID=exon-XM_025082715.1-4;Dbxref=GeneID:107265478%2CGenbank:XM_025082715.1;Parent=rna-XM_025082715.1
NW_014332941.1	Gnomon	exon	10676	11052	.	-	.	ID=exon-XM_025082715.1-3;Dbxref=GeneID:107265478%2CGenbank:XM_025082715.1;Parent=rna-XM_025082715.1
NW_014332941.1	Gnomon	exon	11131	11396	.	-	.	ID=exon-XM_025082715.1-2;Dbxref=GeneID:107265478%2CGenbank:XM_025082715.1;Parent=rna-XM_025082715.1
NW_014332941.1	Gnomon	exon	14203	14690	.	-	.	ID=exon-XM_025082715.1-1;Dbxref=GeneID:107265478%2CGenbank:XM_025082715.1;Parent=rna-XM_025082715.1
NW_014332941.1	Gnomon	mRNA	263747	267556	.	-	.	Name=XM_015734945.2;ID=rna-XM_015734945.2;Dbxref=GeneID:107265465%2CGenbank:XM_015734945.2;Parent=gene-LOC107265465
NW_014332941.1	Gnomon	mRNA	244034	249993	.	-	.	Name=XM_015734932.2;ID=rna-XM_015734932.2;Dbxref=GeneID:107265461%2CGenbank:XM_015734932.2;Parent=gene-LOC107265461
NW_014332941.1	Gnomon	CDS	9746	10206	.	-	0	Name=XP_024938483.1;ID=cds-XP_024938483.1;Dbxref=GeneID:107265478%2CGenbank:XP_024938483.1;Parent=rna-XM_025082715.1
NW_014332941.1	Gnomon	CDS	9405	9670	.	-	0	Name=XP_024938483.1;ID=cds-XP_024938483.1;Dbxref=GeneID:107265478%2CGenbank:XP_024938483.1;Parent=rna-XM_025082715.1
NW_014332941.1	Gnomon	CDS	9134	9314	.	-	0	Name=XP_024938483.1;ID=cds-XP_024938483.1;Dbxref=GeneID:107265478%2CGenbank:XP_024938483.1;Parent=rna-XM_025082715.1
NW_014332941.1	Gnomon	CDS	8935	9061	.	-	0	Name=XP_024938483.1;ID=cds-XP_024938483.1;Dbxref=GeneID:107265478%2CGenbank:XP_024938483.1;Parent=rna-XM_025082715.1
NW_014332941.1	Gnomon	CDS	224880	224915	.	+	0	Name=XP_024938506.1;ID=cds-XP_024938506.1;Dbxref=GeneID:107265450%2CGenbank:XP_024938506.1;Parent=rna-XM_025082738.1
NW_014332941.1	Gnomon	CDS	226955	227106	.	+	0	Name=XP_024938506.1;ID=cds-XP_024938506.1;Dbxref=GeneID:107265450%2CGenbank:XP_024938506.1;Parent=rna-XM_025082738.1
NW_014332941.1	Gnomon	CDS	227183	227427	.	+	0	Name=XP_024938506.1;ID=cds-XP_024938506.1;Dbxref=GeneID:107265450%2CGenbank:XP_024938506.1;Parent=rna-XM_025082738.1
NW_014332941.1	Gnomon	CDS	227606	227676	.	+	0	Name=XP_024938506.1;ID=cds-XP_024938506.1;Dbxref=GeneID:107265450%2CGenbank:XP_024938506.1;Parent=rna-XM_025082738.1
NW_014332941.1	Gnomon	CDS	227788	228006	.	+	0	Name=XP_024938506.1;ID=cds-XP_024938506.1;Dbxref=GeneID:107265450%2CGenbank:XP_024938506.1;Parent=rna-XM_025082738.1
NW_014332941.1	Gnomon	CDS	228112	228218	.	+	0	Name=XP_024938506.1;ID=cds-XP_024938506.1;Dbxref=GeneID:107265450%2CGenbank:XP_024938506.1;Parent=rna-XM_025082738.1
NW_014332941.1	Gnomon	CDS	229117	229126	.	+	0	Name=XP_024938506.1;ID=cds-XP_024938506.1;Dbxref=GeneID:107265450%2CGenbank:XP_024938506.1;Parent=rna-XM_025082738.1
NW_014332941.1	Gnomon	CDS	256848	256961	.	+	0	Name=XP_024938519.1;ID=cds-XP_024938519.1;Dbxref=GeneID:107265473%2CGenbank:XP_024938519.1;Parent=rna-XM_025082751.1
NW_014332941.1	Gnomon	CDS	257187	257279	.	+	0	Name=XP_024938519.1;ID=cds-XP_024938519.1;Dbxref=GeneID:107265473%2CGenbank:XP_024938519.1;Parent=rna-XM_025082751.1
NW_014332941.1	Gnomon	exon	100253	101702	.	+	.	ID=exon-XM_015734985.1-1;Dbxref=GeneID:107265492%2CGenbank:XM_015734985.1;Parent=rna-XM_015734985.1
NW_014332941.1	Gnomon	exon	101760	102148	.	+	.	ID=exon-XM_015734985.1-2;Dbxref=GeneID:107265492%2CGenbank:XM_015734985.1;Parent=rna-XM_015734985.1
NW_014332941.1	Gnomon	exon	88984	89103	.	-	.	ID=exon-XR_001537221.2-2;Dbxref=GeneID:107265493%2CGenbank:XR_001537221.2;Parent=rna-XR_001537221.2
NW_014332941.1	Gnomon	exon	92076	93855	.	-	.	ID=exon-XR_001537221.2-1;Dbxref=GeneID:107265493%2CGenbank:XR_001537221.2;Parent=rna-XR_001537221.2
NW_014332941.1	Gnomon	exon	177575	177636	.	+	.	ID=exon-XM_025082727.1-1;Dbxref=GeneID:107265446%2CGenbank:XM_025082727.1;Parent=rna-XM_025082727.1
NW_014332941.1	Gnomon	exon	177718	177778	.	+	.	ID=exon-XM_025082727.1-2;Dbxref=GeneID:107265446%2CGenbank:XM_025082727.1;Parent=rna-XM_025082727.1
NW_014332941.1	Gnomon	exon	178038	178915	.	+	.	ID=exon-XM_025082727.1-3;Dbxref=GeneID:107265446%2CGenbank:XM_025082727.1;Parent=rna-XM_025082727.1
NW_014332941.1	Gnomon	CDS	266613	266633	.	-	0	Name=XP_024938496.1;ID=cds-XP_024938496.1;Dbxref=GeneID:107265465%2CGenbank:XP_024938496.1;Parent=rna-XM_025082728.1
NW_014332941.1	Gnomon	CDS	266423	266536	.	-	0	Name=XP_024938496.1;ID=cds-XP_024938496.1;Dbxref=GeneID:107265465%2CGenbank:XP_024938496.1;Parent=rna-XM_025082728.1
NW_014332941.1	Gnomon	CDS	266118	266338	.	-	0	Name=XP_024938496.1;ID=cds-XP_024938496.1;Dbxref=GeneID:107265465%2CGenbank:XP_024938496.1;Parent=rna-XM_025082728.1
NW_014332941.1	Gnomon	CDS	265927	266055	.	-	0	Name=XP_024938496.1;ID=cds-XP_024938496.1;Dbxref=GeneID:107265465%2CGenbank:XP_024938496.1;Parent=rna-XM_025082728.1
NW_014332941.1	Gnomon	CDS	265762	265840	.	-	0	Name=XP_024938496.1;ID=cds-XP_024938496.1;Dbxref=GeneID:107265465%2CGenbank:XP_024938496.1;Parent=rna-XM_025082728.1
NW_014332941.1	Gnomon	CDS	265536	265673	.	-	0	Name=XP_024938496.1;ID=cds-XP_024938496.1;Dbxref=GeneID:107265465%2CGenbank:XP_024938496.1;Parent=rna-XM_025082728.1
NW_014332941.1	Gnomon	CDS	265287	265458	.	-	0	Name=XP_024938496.1;ID=cds-XP_024938496.1;Dbxref=GeneID:107265465%2CGenbank:XP_024938496.1;Parent=rna-XM_025082728.1
NW_014332941.1	Gnomon	CDS	265085	265218	.	-	0	Name=XP_024938496.1;ID=cds-XP_024938496.1;Dbxref=GeneID:107265465%2CGenbank:XP_024938496.1;Parent=rna-XM_025082728.1
NW_014332941.1	Gnomon	CDS	264875	265018	.	-	0	Name=XP_024938496.1;ID=cds-XP_024938496.1;Dbxref=GeneID:107265465%2CGenbank:XP_024938496.1;Parent=rna-XM_025082728.1
NW_014332941.1	Gnomon	CDS	264627	264772	.	-	0	Name=XP_024938496.1;ID=cds-XP_024938496.1;Dbxref=GeneID:107265465%2CGenbank:XP_024938496.1;Parent=rna-XM_025082728.1
NW_014332941.1	Gnomon	CDS	264300	264545	.	-	0	Name=XP_024938496.1;ID=cds-XP_024938496.1;Dbxref=GeneID:107265465%2CGenbank:XP_024938496.1;Parent=rna-XM_025082728.1
NW_014332941.1	Gnomon	CDS	264052	264220	.	-	0	Name=XP_024938496.1;ID=cds-XP_024938496.1;Dbxref=GeneID:107265465%2CGenbank:XP_024938496.1;Parent=rna-XM_025082728.1
NW_014332941.1	Gnomon	CDS	263961	263975	.	-	0	Name=XP_024938496.1;ID=cds-XP_024938496.1;Dbxref=GeneID:107265465%2CGenbank:XP_024938496.1;Parent=rna-XM_025082728.1
NW_014332941.1	Gnomon	mRNA	256615	257295	.	+	.	Name=XM_025082751.1;ID=rna-XM_025082751.1;Dbxref=GeneID:107265473%2CGenbank:XM_025082751.1;Parent=gene-LOC107265473
NW_014332941.1	Gnomon	exon	179044	179429	.	+	.	ID=exon-XM_025082727.1-4;Dbxref=GeneID:107265446%2CGenbank:XM_025082727.1;Parent=rna-XM_025082727.1
NW_014332941.1	Gnomon	exon	179516	179810	.	+	.	ID=exon-XM_025082727.1-5;Dbxref=GeneID:107265446%2CGenbank:XM_025082727.1;Parent=rna-XM_025082727.1
NW_014332941.1	Gnomon	exon	179883	180073	.	+	.	ID=exon-XM_025082727.1-6;Dbxref=GeneID:107265446%2CGenbank:XM_025082727.1;Parent=rna-XM_025082727.1
NW_014332941.1	Gnomon	exon	180214	182473	.	+	.	ID=exon-XM_025082727.1-7;Dbxref=GeneID:107265446%2CGenbank:XM_025082727.1;Parent=rna-XM_025082727.1
NW_014332941.1	Gnomon	mRNA	82459	85885	.	+	.	Name=XM_025082764.1;ID=rna-XM_025082764.1;Dbxref=GeneID:107265495%2CGenbank:XM_025082764.1;Parent=gene-LOC107265495
NW_014332941.1	Gnomon	exon	269585	270107	.	-	.	ID=exon-XM_015734950.2-1;Dbxref=GeneID:107265470%2CGenbank:XM_015734950.2;Parent=rna-XM_015734950.2
NW_014332941.1	Gnomon	exon	268570	269158	.	-	.	ID=exon-XM_015734950.2-3;Dbxref=GeneID:107265470%2CGenbank:XM_015734950.2;Parent=rna-XM_015734950.2
NW_014332941.1	Gnomon	exon	269234	269510	.	-	.	ID=exon-XM_015734950.2-2;Dbxref=GeneID:107265470%2CGenbank:XM_015734950.2;Parent=rna-XM_015734950.2
NW_014332941.1	Gnomon	mRNA	263870	266257	.	-	.	Name=XM_015734946.2;ID=rna-XM_015734946.2;Dbxref=GeneID:107265465%2CGenbank:XM_015734946.2;Parent=gene-LOC107265465
NW_014332941.1	Gnomon	exon	264875	265018	.	-	.	ID=exon-XM_015734945.2-10;Dbxref=GeneID:107265465%2CGenbank:XM_015734945.2;Parent=rna-XM_015734945.2
NW_014332941.1	Gnomon	exon	264627	264772	.	-	.	ID=exon-XM_015734945.2-11;Dbxref=GeneID:107265465%2CGenbank:XM_015734945.2;Parent=rna-XM_015734945.2
NW_014332941.1	Gnomon	exon	264300	264545	.	-	.	ID=exon-XM_015734945.2-12;Dbxref=GeneID:107265465%2CGenbank:XM_015734945.2;Parent=rna-XM_015734945.2
NW_014332941.1	Gnomon	exon	264052	264220	.	-	.	ID=exon-XM_015734945.2-13;Dbxref=GeneID:107265465%2CGenbank:XM_015734945.2;Parent=rna-XM_015734945.2
NW_014332941.1	Gnomon	exon	263747	263975	.	-	.	ID=exon-XM_015734945.2-14;Dbxref=GeneID:107265465%2CGenbank:XM_015734945.2;Parent=rna-XM_015734945.2
NW_014332941.1	Gnomon	mRNA	218289	219566	.	-	.	Name=XM_015734920.2;ID=rna-XM_015734920.2;Dbxref=GeneID:107265452%2CGenbank:XM_015734920.2;Parent=gene-LOC107265452
NW_014332941.1	Gnomon	exon	256615	256961	.	+	.	ID=exon-XM_025082751.1-1;Dbxref=GeneID:107265473%2CGenbank:XM_025082751.1;Parent=rna-XM_025082751.1
NW_014332941.1	Gnomon	exon	257187	257295	.	+	.	ID=exon-XM_025082751.1-2;Dbxref=GeneID:107265473%2CGenbank:XM_025082751.1;Parent=rna-XM_025082751.1
NW_014332941.1	Gnomon	CDS	177447	177498	.	+	0	Name=XP_015590395.1;ID=cds-XP_015590395.1;Dbxref=GeneID:107265446%2CGenbank:XP_015590395.1;Parent=rna-XM_015734909.2
NW_014332941.1	Gnomon	CDS	177575	177636	.	+	0	Name=XP_015590395.1;ID=cds-XP_015590395.1;Dbxref=GeneID:107265446%2CGenbank:XP_015590395.1;Parent=rna-XM_015734909.2
NW_014332941.1	Gnomon	CDS	177718	177778	.	+	0	Name=XP_015590395.1;ID=cds-XP_015590395.1;Dbxref=GeneID:107265446%2CGenbank:XP_015590395.1;Parent=rna-XM_015734909.2
NW_014332941.1	Gnomon	CDS	178085	178915	.	+	0	Name=XP_015590395.1;ID=cds-XP_015590395.1;Dbxref=GeneID:107265446%2CGenbank:XP_015590395.1;Parent=rna-XM_015734909.2
NW_014332941.1	Gnomon	CDS	179044	179429	.	+	0	Name=XP_015590395.1;ID=cds-XP_015590395.1;Dbxref=GeneID:107265446%2CGenbank:XP_015590395.1;Parent=rna-XM_015734909.2
NW_014332941.1	Gnomon	CDS	179516	179810	.	+	0	Name=XP_015590395.1;ID=cds-XP_015590395.1;Dbxref=GeneID:107265446%2CGenbank:XP_015590395.1;Parent=rna-XM_015734909.2
NW_014332941.1	Gnomon	CDS	179883	180073	.	+	0	Name=XP_015590395.1;ID=cds-XP_015590395.1;Dbxref=GeneID:107265446%2CGenbank:XP_015590395.1;Parent=rna-XM_015734909.2
NW_014332941.1	Gnomon	CDS	180214	180312	.	+	0	Name=XP_015590395.1;ID=cds-XP_015590395.1;Dbxref=GeneID:107265446%2CGenbank:XP_015590395.1;Parent=rna-XM_015734909.2
NW_014332941.1	Gnomon	CDS	249293	249349	.	-	0	Name=XP_015590418.1;ID=cds-XP_015590418.1;Dbxref=GeneID:107265461%2CGenbank:XP_015590418.1;Parent=rna-XM_015734932.2
NW_014332941.1	Gnomon	CDS	248952	249226	.	-	0	Name=XP_015590418.1;ID=cds-XP_015590418.1;Dbxref=GeneID:107265461%2CGenbank:XP_015590418.1;Parent=rna-XM_015734932.2
NW_014332941.1	Gnomon	CDS	248688	248876	.	-	0	Name=XP_015590418.1;ID=cds-XP_015590418.1;Dbxref=GeneID:107265461%2CGenbank:XP_015590418.1;Parent=rna-XM_015734932.2
NW_014332941.1	Gnomon	CDS	248480	248612	.	-	0	Name=XP_015590418.1;ID=cds-XP_015590418.1;Dbxref=GeneID:107265461%2CGenbank:XP_015590418.1;Parent=rna-XM_015734932.2
NW_014332941.1	Gnomon	CDS	248221	248387	.	-	0	Name=XP_015590418.1;ID=cds-XP_015590418.1;Dbxref=GeneID:107265461%2CGenbank:XP_015590418.1;Parent=rna-XM_015734932.2
NW_014332941.1	Gnomon	CDS	246708	248048	.	-	0	Name=XP_015590418.1;ID=cds-XP_015590418.1;Dbxref=GeneID:107265461%2CGenbank:XP_015590418.1;Parent=rna-XM_015734932.2
NW_014332941.1	Gnomon	CDS	246427	246640	.	-	0	Name=XP_015590418.1;ID=cds-XP_015590418.1;Dbxref=GeneID:107265461%2CGenbank:XP_015590418.1;Parent=rna-XM_015734932.2
NW_014332941.1	Gnomon	CDS	246174	246344	.	-	0	Name=XP_015590418.1;ID=cds-XP_015590418.1;Dbxref=GeneID:107265461%2CGenbank:XP_015590418.1;Parent=rna-XM_015734932.2
NW_014332941.1	Gnomon	CDS	245977	246091	.	-	0	Name=XP_015590418.1;ID=cds-XP_015590418.1;Dbxref=GeneID:107265461%2CGenbank:XP_015590418.1;Parent=rna-XM_015734932.2
NW_014332941.1	Gnomon	CDS	245719	245906	.	-	0	Name=XP_015590418.1;ID=cds-XP_015590418.1;Dbxref=GeneID:107265461%2CGenbank:XP_015590418.1;Parent=rna-XM_015734932.2
NW_014332941.1	Gnomon	CDS	245381	245618	.	-	0	Name=XP_015590418.1;ID=cds-XP_015590418.1;Dbxref=GeneID:107265461%2CGenbank:XP_015590418.1;Parent=rna-XM_015734932.2
NW_014332941.1	Gnomon	CDS	245103	245269	.	-	0	Name=XP_015590418.1;ID=cds-XP_015590418.1;Dbxref=GeneID:107265461%2CGenbank:XP_015590418.1;Parent=rna-XM_015734932.2
NW_014332941.1	Gnomon	CDS	244787	245030	.	-	0	Name=XP_015590418.1;ID=cds-XP_015590418.1;Dbxref=GeneID:107265461%2CGenbank:XP_015590418.1;Parent=rna-XM_015734932.2
NW_014332941.1	Gnomon	CDS	244509	244690	.	-	0	Name=XP_015590418.1;ID=cds-XP_015590418.1;Dbxref=GeneID:107265461%2CGenbank:XP_015590418.1;Parent=rna-XM_015734932.2
NW_014332941.1	Gnomon	mRNA	244034	250974	.	-	.	Name=XM_015734933.2;ID=rna-XM_015734933.2;Dbxref=GeneID:107265461%2CGenbank:XM_015734933.2;Parent=gene-LOC107265461
NW_014332941.1	Gnomon	lnc_RNA	171947	174216	.	+	.	Name=XR_003059078.1;ID=rna-XR_003059078.1;Dbxref=GeneID:107265460%2CGenbank:XR_003059078.1;Parent=gene-LOC107265460
NW_014332941.1	Gnomon	exon	339647	339970	.	-	.	ID=exon-XR_003059081.1-1;Dbxref=GeneID:112494017%2CGenbank:XR_003059081.1;Parent=rna-XR_003059081.1
NW_014332941.1	Gnomon	exon	338567	338822	.	-	.	ID=exon-XR_003059081.1-2;Dbxref=GeneID:112494017%2CGenbank:XR_003059081.1;Parent=rna-XR_003059081.1
NW_014332941.1	Gnomon	exon	33373	33475	.	-	.	ID=exon-XM_025082709.1-10;Dbxref=GeneID:107265477%2CGenbank:XM_025082709.1;Parent=rna-XM_025082709.1
NW_014332941.1	Gnomon	exon	32064	32610	.	-	.	ID=exon-XM_025082709.1-11;Dbxref=GeneID:107265477%2CGenbank:XM_025082709.1;Parent=rna-XM_025082709.1
NW_014332941.1	Gnomon	exon	23180	23374	.	+	.	ID=exon-XR_003059075.1-3;Dbxref=GeneID:112494015%2CGenbank:XR_003059075.1;Parent=rna-XR_003059075.1
NW_014332941.1	Gnomon	exon	23561	23698	.	+	.	ID=exon-XR_003059075.1-4;Dbxref=GeneID:112494015%2CGenbank:XR_003059075.1;Parent=rna-XR_003059075.1
NW_014332941.1	Gnomon	exon	23773	24686	.	+	.	ID=exon-XR_003059075.1-5;Dbxref=GeneID:112494015%2CGenbank:XR_003059075.1;Parent=rna-XR_003059075.1
NW_014332941.1	Gnomon	exon	24832	24899	.	+	.	ID=exon-XR_003059075.1-6;Dbxref=GeneID:112494015%2CGenbank:XR_003059075.1;Parent=rna-XR_003059075.1
NW_014332941.1	Gnomon	exon	22369	22486	.	+	.	ID=exon-XR_003059075.1-1;Dbxref=GeneID:112494015%2CGenbank:XR_003059075.1;Parent=rna-XR_003059075.1
NW_014332941.1	Gnomon	exon	23078	23117	.	+	.	ID=exon-XR_003059075.1-2;Dbxref=GeneID:112494015%2CGenbank:XR_003059075.1;Parent=rna-XR_003059075.1
NW_014332941.1	Gnomon	CDS	198624	198708	.	+	0	Name=XP_024938493.1;ID=cds-XP_024938493.1;Dbxref=GeneID:107265445%2CGenbank:XP_024938493.1;Parent=rna-XM_025082725.1
NW_014332941.1	Gnomon	CDS	199025	199163	.	+	0	Name=XP_024938493.1;ID=cds-XP_024938493.1;Dbxref=GeneID:107265445%2CGenbank:XP_024938493.1;Parent=rna-XM_025082725.1
NW_014332941.1	Gnomon	CDS	199747	199997	.	+	0	Name=XP_024938493.1;ID=cds-XP_024938493.1;Dbxref=GeneID:107265445%2CGenbank:XP_024938493.1;Parent=rna-XM_025082725.1
NW_014332941.1	Gnomon	CDS	200062	200323	.	+	0	Name=XP_024938493.1;ID=cds-XP_024938493.1;Dbxref=GeneID:107265445%2CGenbank:XP_024938493.1;Parent=rna-XM_025082725.1
NW_014332941.1	Gnomon	CDS	200396	200520	.	+	0	Name=XP_024938493.1;ID=cds-XP_024938493.1;Dbxref=GeneID:107265445%2CGenbank:XP_024938493.1;Parent=rna-XM_025082725.1
NW_014332941.1	Gnomon	CDS	200783	200949	.	+	0	Name=XP_024938493.1;ID=cds-XP_024938493.1;Dbxref=GeneID:107265445%2CGenbank:XP_024938493.1;Parent=rna-XM_025082725.1
NW_014332941.1	Gnomon	CDS	201026	201392	.	+	0	Name=XP_024938493.1;ID=cds-XP_024938493.1;Dbxref=GeneID:107265445%2CGenbank:XP_024938493.1;Parent=rna-XM_025082725.1
NW_014332941.1	Gnomon	CDS	201470	201720	.	+	0	Name=XP_024938493.1;ID=cds-XP_024938493.1;Dbxref=GeneID:107265445%2CGenbank:XP_024938493.1;Parent=rna-XM_025082725.1
NW_014332941.1	Gnomon	CDS	201799	201924	.	+	0	Name=XP_024938493.1;ID=cds-XP_024938493.1;Dbxref=GeneID:107265445%2CGenbank:XP_024938493.1;Parent=rna-XM_025082725.1
NW_014332941.1	Gnomon	CDS	23203	23508	.	-	0	Name=XP_024938480.1;ID=cds-XP_024938480.1;Dbxref=GeneID:107265478%2CGenbank:XP_024938480.1;Parent=rna-XM_025082712.1
NW_014332941.1	Gnomon	CDS	22250	22404	.	-	0	Name=XP_024938480.1;ID=cds-XP_024938480.1;Dbxref=GeneID:107265478%2CGenbank:XP_024938480.1;Parent=rna-XM_025082712.1
NW_014332941.1	Gnomon	CDS	21789	21972	.	-	0	Name=XP_024938480.1;ID=cds-XP_024938480.1;Dbxref=GeneID:107265478%2CGenbank:XP_024938480.1;Parent=rna-XM_025082712.1
NW_014332941.1	Gnomon	CDS	19377	19593	.	-	0	Name=XP_024938480.1;ID=cds-XP_024938480.1;Dbxref=GeneID:107265478%2CGenbank:XP_024938480.1;Parent=rna-XM_025082712.1
NW_014332941.1	Gnomon	CDS	18460	18594	.	-	0	Name=XP_024938480.1;ID=cds-XP_024938480.1;Dbxref=GeneID:107265478%2CGenbank:XP_024938480.1;Parent=rna-XM_025082712.1
NW_014332941.1	Gnomon	CDS	17528	17878	.	-	0	Name=XP_024938480.1;ID=cds-XP_024938480.1;Dbxref=GeneID:107265478%2CGenbank:XP_024938480.1;Parent=rna-XM_025082712.1
NW_014332941.1	Gnomon	CDS	17199	17443	.	-	0	Name=XP_024938480.1;ID=cds-XP_024938480.1;Dbxref=GeneID:107265478%2CGenbank:XP_024938480.1;Parent=rna-XM_025082712.1
NW_014332941.1	Gnomon	exon	23203	23608	.	-	.	ID=exon-XM_025082710.1-1;Dbxref=GeneID:107265478%2CGenbank:XM_025082710.1;Parent=rna-XM_025082710.1
NW_014332941.1	Gnomon	exon	17528	17878	.	-	.	ID=exon-XM_025082710.1-6;Dbxref=GeneID:107265478%2CGenbank:XM_025082710.1;Parent=rna-XM_025082710.1
NW_014332941.1	Gnomon	exon	16704	17443	.	-	.	ID=exon-XM_025082710.1-7;Dbxref=GeneID:107265478%2CGenbank:XM_025082710.1;Parent=rna-XM_025082710.1
NW_014332941.1	Gnomon	exon	14203	14743	.	-	.	ID=exon-XM_025082710.1-8;Dbxref=GeneID:107265478%2CGenbank:XM_025082710.1;Parent=rna-XM_025082710.1
NW_014332941.1	Gnomon	exon	11131	11396	.	-	.	ID=exon-XM_025082710.1-9;Dbxref=GeneID:107265478%2CGenbank:XM_025082710.1;Parent=rna-XM_025082710.1
NW_014332941.1	Gnomon	exon	22250	22404	.	-	.	ID=exon-XM_025082710.1-2;Dbxref=GeneID:107265478%2CGenbank:XM_025082710.1;Parent=rna-XM_025082710.1
NW_014332941.1	Gnomon	exon	21789	21972	.	-	.	ID=exon-XM_025082710.1-3;Dbxref=GeneID:107265478%2CGenbank:XM_025082710.1;Parent=rna-XM_025082710.1
NW_014332941.1	Gnomon	exon	19377	19593	.	-	.	ID=exon-XM_025082710.1-4;Dbxref=GeneID:107265478%2CGenbank:XM_025082710.1;Parent=rna-XM_025082710.1
NW_014332941.1	Gnomon	exon	18460	18594	.	-	.	ID=exon-XM_025082710.1-5;Dbxref=GeneID:107265478%2CGenbank:XM_025082710.1;Parent=rna-XM_025082710.1
NW_014332941.1	Gnomon	CDS	171623	171679	.	-	0	Name=XP_024938516.1;ID=cds-XP_024938516.1;Dbxref=GeneID:107265457%2CGenbank:XP_024938516.1;Parent=rna-XM_025082748.1
NW_014332941.1	Gnomon	CDS	171490	171547	.	-	0	Name=XP_024938516.1;ID=cds-XP_024938516.1;Dbxref=GeneID:107265457%2CGenbank:XP_024938516.1;Parent=rna-XM_025082748.1
NW_014332941.1	Gnomon	CDS	171228	171422	.	-	0	Name=XP_024938516.1;ID=cds-XP_024938516.1;Dbxref=GeneID:107265457%2CGenbank:XP_024938516.1;Parent=rna-XM_025082748.1
NW_014332941.1	Gnomon	CDS	171089	171153	.	-	0	Name=XP_024938516.1;ID=cds-XP_024938516.1;Dbxref=GeneID:107265457%2CGenbank:XP_024938516.1;Parent=rna-XM_025082748.1
NW_014332941.1	Gnomon	CDS	170974	171000	.	-	0	Name=XP_024938516.1;ID=cds-XP_024938516.1;Dbxref=GeneID:107265457%2CGenbank:XP_024938516.1;Parent=rna-XM_025082748.1
NW_014332941.1	Gnomon	exon	83306	83616	.	+	.	ID=exon-XR_003059093.1-2;Dbxref=GeneID:107265495%2CGenbank:XR_003059093.1;Parent=rna-XR_003059093.1
NW_014332941.1	Gnomon	exon	82458	82738	.	+	.	ID=exon-XR_003059093.1-1;Dbxref=GeneID:107265495%2CGenbank:XR_003059093.1;Parent=rna-XR_003059093.1
NW_014332941.1	Gnomon	exon	84093	84279	.	+	.	ID=exon-XR_003059093.1-4;Dbxref=GeneID:107265495%2CGenbank:XR_003059093.1;Parent=rna-XR_003059093.1
NW_014332941.1	Gnomon	exon	83692	83996	.	+	.	ID=exon-XR_003059093.1-3;Dbxref=GeneID:107265495%2CGenbank:XR_003059093.1;Parent=rna-XR_003059093.1
NW_014332941.1	Gnomon	exon	86983	87060	.	+	.	ID=exon-XR_003059093.1-6;Dbxref=GeneID:107265495%2CGenbank:XR_003059093.1;Parent=rna-XR_003059093.1
NW_014332941.1	Gnomon	exon	84361	86327	.	+	.	ID=exon-XR_003059093.1-5;Dbxref=GeneID:107265495%2CGenbank:XR_003059093.1;Parent=rna-XR_003059093.1
NW_014332941.1	Gnomon	exon	87476	87616	.	+	.	ID=exon-XR_003059093.1-8;Dbxref=GeneID:107265495%2CGenbank:XR_003059093.1;Parent=rna-XR_003059093.1
NW_014332941.1	Gnomon	exon	87150	87391	.	+	.	ID=exon-XR_003059093.1-7;Dbxref=GeneID:107265495%2CGenbank:XR_003059093.1;Parent=rna-XR_003059093.1
NW_014332941.1	Gnomon	lnc_RNA	171815	174216	.	+	.	Name=XR_003059077.1;ID=rna-XR_003059077.1;Dbxref=GeneID:107265460%2CGenbank:XR_003059077.1;Parent=gene-LOC107265460
NW_014332941.1	Gnomon	mRNA	30905	32092	.	+	.	Name=XM_015734969.2;ID=rna-XM_015734969.2;Dbxref=GeneID:107265483%2CGenbank:XM_015734969.2;Parent=gene-LOC107265483
NW_014332941.1	Gnomon	CDS	198624	198708	.	+	0	Name=XP_015590392.1;ID=cds-XP_015590392.1;Dbxref=GeneID:107265445%2CGenbank:XP_015590392.1;Parent=rna-XM_015734906.2
NW_014332941.1	Gnomon	CDS	199025	199163	.	+	0	Name=XP_015590392.1;ID=cds-XP_015590392.1;Dbxref=GeneID:107265445%2CGenbank:XP_015590392.1;Parent=rna-XM_015734906.2
NW_014332941.1	Gnomon	CDS	199747	199997	.	+	0	Name=XP_015590392.1;ID=cds-XP_015590392.1;Dbxref=GeneID:107265445%2CGenbank:XP_015590392.1;Parent=rna-XM_015734906.2
NW_014332941.1	Gnomon	CDS	200062	200323	.	+	0	Name=XP_015590392.1;ID=cds-XP_015590392.1;Dbxref=GeneID:107265445%2CGenbank:XP_015590392.1;Parent=rna-XM_015734906.2
NW_014332941.1	Gnomon	CDS	200396	200576	.	+	0	Name=XP_015590392.1;ID=cds-XP_015590392.1;Dbxref=GeneID:107265445%2CGenbank:XP_015590392.1;Parent=rna-XM_015734906.2
NW_014332941.1	Gnomon	CDS	200635	200949	.	+	0	Name=XP_015590392.1;ID=cds-XP_015590392.1;Dbxref=GeneID:107265445%2CGenbank:XP_015590392.1;Parent=rna-XM_015734906.2
NW_014332941.1	Gnomon	CDS	201026	201392	.	+	0	Name=XP_015590392.1;ID=cds-XP_015590392.1;Dbxref=GeneID:107265445%2CGenbank:XP_015590392.1;Parent=rna-XM_015734906.2
NW_014332941.1	Gnomon	CDS	201470	201720	.	+	0	Name=XP_015590392.1;ID=cds-XP_015590392.1;Dbxref=GeneID:107265445%2CGenbank:XP_015590392.1;Parent=rna-XM_015734906.2
NW_014332941.1	Gnomon	CDS	201799	201924	.	+	0	Name=XP_015590392.1;ID=cds-XP_015590392.1;Dbxref=GeneID:107265445%2CGenbank:XP_015590392.1;Parent=rna-XM_015734906.2
NW_014332941.1	Gnomon	exon	242266	242457	.	-	.	ID=exon-XM_015735001.2-1;Dbxref=GeneID:107265497%2CGenbank:XM_015735001.2;Parent=rna-XM_015735001.2
NW_014332941.1	Gnomon	exon	241513	241758	.	-	.	ID=exon-XM_015735001.2-2;Dbxref=GeneID:107265497%2CGenbank:XM_015735001.2;Parent=rna-XM_015735001.2
NW_014332941.1	Gnomon	exon	240375	241449	.	-	.	ID=exon-XM_015735001.2-3;Dbxref=GeneID:107265497%2CGenbank:XM_015735001.2;Parent=rna-XM_015735001.2
NW_014332941.1	Gnomon	exon	240036	240301	.	-	.	ID=exon-XM_015735001.2-4;Dbxref=GeneID:107265497%2CGenbank:XM_015735001.2;Parent=rna-XM_015735001.2
NW_014332941.1	Gnomon	CDS	193361	193579	.	-	0	Name=XP_015590415.1;ID=cds-XP_015590415.1;Dbxref=GeneID:107265459%2CGenbank:XP_015590415.1;Parent=rna-XM_015734929.2
NW_014332941.1	Gnomon	mRNA	87943	147465	.	-	.	Name=XM_025082760.1;ID=rna-XM_025082760.1;Dbxref=GeneID:107265493%2CGenbank:XM_025082760.1;Parent=gene-LOC107265493
NW_014332941.1	Gnomon	mRNA	244034	250310	.	-	.	Name=XM_015734930.2;ID=rna-XM_015734930.2;Dbxref=GeneID:107265461%2CGenbank:XM_015734930.2;Parent=gene-LOC107265461
NW_014332941.1	Gnomon	CDS	276850	277245	.	+	0	Name=XP_015590428.1;ID=cds-XP_015590428.1;Dbxref=GeneID:107265464%2CGenbank:XP_015590428.1;Parent=rna-XM_015734942.2
NW_014332941.1	Gnomon	CDS	308156	308387	.	+	0	Name=XP_015590428.1;ID=cds-XP_015590428.1;Dbxref=GeneID:107265464%2CGenbank:XP_015590428.1;Parent=rna-XM_015734942.2
NW_014332941.1	Gnomon	CDS	308785	309056	.	+	0	Name=XP_015590428.1;ID=cds-XP_015590428.1;Dbxref=GeneID:107265464%2CGenbank:XP_015590428.1;Parent=rna-XM_015734942.2
NW_014332941.1	Gnomon	CDS	315682	315831	.	+	0	Name=XP_015590428.1;ID=cds-XP_015590428.1;Dbxref=GeneID:107265464%2CGenbank:XP_015590428.1;Parent=rna-XM_015734942.2
NW_014332941.1	Gnomon	CDS	319286	319582	.	+	0	Name=XP_015590428.1;ID=cds-XP_015590428.1;Dbxref=GeneID:107265464%2CGenbank:XP_015590428.1;Parent=rna-XM_015734942.2
NW_014332941.1	Gnomon	CDS	319803	319886	.	+	0	Name=XP_015590428.1;ID=cds-XP_015590428.1;Dbxref=GeneID:107265464%2CGenbank:XP_015590428.1;Parent=rna-XM_015734942.2
NW_014332941.1	Gnomon	CDS	319972	320020	.	+	0	Name=XP_015590428.1;ID=cds-XP_015590428.1;Dbxref=GeneID:107265464%2CGenbank:XP_015590428.1;Parent=rna-XM_015734942.2
NW_014332941.1	Gnomon	CDS	320104	320362	.	+	0	Name=XP_015590428.1;ID=cds-XP_015590428.1;Dbxref=GeneID:107265464%2CGenbank:XP_015590428.1;Parent=rna-XM_015734942.2
NW_014332941.1	Gnomon	CDS	320458	321001	.	+	0	Name=XP_015590428.1;ID=cds-XP_015590428.1;Dbxref=GeneID:107265464%2CGenbank:XP_015590428.1;Parent=rna-XM_015734942.2
NW_014332941.1	Gnomon	mRNA	242549	243934	.	-	.	Name=XM_015734956.2;ID=rna-XM_015734956.2;Dbxref=GeneID:107265474%2CGenbank:XM_015734956.2;Parent=gene-LOC107265474
NW_014332941.1	Gnomon	CDS	231889	231921	.	+	0	Name=XP_024938502.1;ID=cds-XP_024938502.1;Dbxref=GeneID:107265499%2CGenbank:XP_024938502.1;Parent=rna-XM_025082734.1
NW_014332941.1	Gnomon	CDS	232226	232535	.	+	0	Name=XP_024938502.1;ID=cds-XP_024938502.1;Dbxref=GeneID:107265499%2CGenbank:XP_024938502.1;Parent=rna-XM_025082734.1
NW_014332941.1	Gnomon	CDS	232620	232810	.	+	0	Name=XP_024938502.1;ID=cds-XP_024938502.1;Dbxref=GeneID:107265499%2CGenbank:XP_024938502.1;Parent=rna-XM_025082734.1
NW_014332941.1	Gnomon	CDS	232887	233197	.	+	0	Name=XP_024938502.1;ID=cds-XP_024938502.1;Dbxref=GeneID:107265499%2CGenbank:XP_024938502.1;Parent=rna-XM_025082734.1
NW_014332941.1	Gnomon	CDS	233291	233381	.	+	0	Name=XP_024938502.1;ID=cds-XP_024938502.1;Dbxref=GeneID:107265499%2CGenbank:XP_024938502.1;Parent=rna-XM_025082734.1
NW_014332941.1	Gnomon	CDS	23203	23508	.	-	0	Name=XP_024938481.1;ID=cds-XP_024938481.1;Dbxref=GeneID:107265478%2CGenbank:XP_024938481.1;Parent=rna-XM_025082713.1
NW_014332941.1	Gnomon	CDS	22250	22404	.	-	0	Name=XP_024938481.1;ID=cds-XP_024938481.1;Dbxref=GeneID:107265478%2CGenbank:XP_024938481.1;Parent=rna-XM_025082713.1
NW_014332941.1	Gnomon	CDS	21789	21972	.	-	0	Name=XP_024938481.1;ID=cds-XP_024938481.1;Dbxref=GeneID:107265478%2CGenbank:XP_024938481.1;Parent=rna-XM_025082713.1
NW_014332941.1	Gnomon	CDS	19377	19593	.	-	0	Name=XP_024938481.1;ID=cds-XP_024938481.1;Dbxref=GeneID:107265478%2CGenbank:XP_024938481.1;Parent=rna-XM_025082713.1
NW_014332941.1	Gnomon	CDS	18460	18594	.	-	0	Name=XP_024938481.1;ID=cds-XP_024938481.1;Dbxref=GeneID:107265478%2CGenbank:XP_024938481.1;Parent=rna-XM_025082713.1
NW_014332941.1	Gnomon	CDS	17528	17878	.	-	0	Name=XP_024938481.1;ID=cds-XP_024938481.1;Dbxref=GeneID:107265478%2CGenbank:XP_024938481.1;Parent=rna-XM_025082713.1
NW_014332941.1	Gnomon	CDS	17199	17443	.	-	0	Name=XP_024938481.1;ID=cds-XP_024938481.1;Dbxref=GeneID:107265478%2CGenbank:XP_024938481.1;Parent=rna-XM_025082713.1
NW_014332941.1	Gnomon	CDS	259690	259764	.	-	0	Name=XP_024938504.1;ID=cds-XP_024938504.1;Dbxref=GeneID:107265471%2CGenbank:XP_024938504.1;Parent=rna-XM_025082736.1
NW_014332941.1	Gnomon	CDS	259452	259608	.	-	0	Name=XP_024938504.1;ID=cds-XP_024938504.1;Dbxref=GeneID:107265471%2CGenbank:XP_024938504.1;Parent=rna-XM_025082736.1
NW_014332941.1	Gnomon	CDS	259281	259390	.	-	0	Name=XP_024938504.1;ID=cds-XP_024938504.1;Dbxref=GeneID:107265471%2CGenbank:XP_024938504.1;Parent=rna-XM_025082736.1
NW_014332941.1	Gnomon	CDS	258974	259214	.	-	0	Name=XP_024938504.1;ID=cds-XP_024938504.1;Dbxref=GeneID:107265471%2CGenbank:XP_024938504.1;Parent=rna-XM_025082736.1
NW_014332941.1	Gnomon	CDS	258775	258913	.	-	0	Name=XP_024938504.1;ID=cds-XP_024938504.1;Dbxref=GeneID:107265471%2CGenbank:XP_024938504.1;Parent=rna-XM_025082736.1
NW_014332941.1	Gnomon	CDS	258647	258708	.	-	0	Name=XP_024938504.1;ID=cds-XP_024938504.1;Dbxref=GeneID:107265471%2CGenbank:XP_024938504.1;Parent=rna-XM_025082736.1
NW_014332941.1	Gnomon	CDS	257685	257806	.	-	0	Name=XP_024938504.1;ID=cds-XP_024938504.1;Dbxref=GeneID:107265471%2CGenbank:XP_024938504.1;Parent=rna-XM_025082736.1
NW_014332941.1	Gnomon	exon	271753	272049	.	-	.	ID=exon-XM_015734939.2-11;Dbxref=GeneID:107265463%2CGenbank:XM_015734939.2;Parent=rna-XM_015734939.2
NW_014332941.1	Gnomon	exon	272114	272572	.	-	.	ID=exon-XM_015734939.2-10;Dbxref=GeneID:107265463%2CGenbank:XM_015734939.2;Parent=rna-XM_015734939.2
NW_014332941.1	Gnomon	CDS	209703	209769	.	+	0	Name=XP_024938494.1;ID=cds-XP_024938494.1;Dbxref=GeneID:107265444%2CGenbank:XP_024938494.1;Parent=rna-XM_025082726.1
NW_014332941.1	Gnomon	CDS	209834	209982	.	+	0	Name=XP_024938494.1;ID=cds-XP_024938494.1;Dbxref=GeneID:107265444%2CGenbank:XP_024938494.1;Parent=rna-XM_025082726.1
NW_014332941.1	Gnomon	CDS	210058	210337	.	+	0	Name=XP_024938494.1;ID=cds-XP_024938494.1;Dbxref=GeneID:107265444%2CGenbank:XP_024938494.1;Parent=rna-XM_025082726.1
NW_014332941.1	Gnomon	CDS	210583	210852	.	+	0	Name=XP_024938494.1;ID=cds-XP_024938494.1;Dbxref=GeneID:107265444%2CGenbank:XP_024938494.1;Parent=rna-XM_025082726.1
NW_014332941.1	Gnomon	CDS	211332	211508	.	+	0	Name=XP_024938494.1;ID=cds-XP_024938494.1;Dbxref=GeneID:107265444%2CGenbank:XP_024938494.1;Parent=rna-XM_025082726.1
NW_014332941.1	Gnomon	CDS	211788	211979	.	+	0	Name=XP_024938494.1;ID=cds-XP_024938494.1;Dbxref=GeneID:107265444%2CGenbank:XP_024938494.1;Parent=rna-XM_025082726.1
NW_014332941.1	Gnomon	CDS	212369	212548	.	+	0	Name=XP_024938494.1;ID=cds-XP_024938494.1;Dbxref=GeneID:107265444%2CGenbank:XP_024938494.1;Parent=rna-XM_025082726.1
NW_014332941.1	Gnomon	CDS	212625	212879	.	+	0	Name=XP_024938494.1;ID=cds-XP_024938494.1;Dbxref=GeneID:107265444%2CGenbank:XP_024938494.1;Parent=rna-XM_025082726.1
NW_014332941.1	Gnomon	CDS	212957	213369	.	+	0	Name=XP_024938494.1;ID=cds-XP_024938494.1;Dbxref=GeneID:107265444%2CGenbank:XP_024938494.1;Parent=rna-XM_025082726.1
NW_014332941.1	Gnomon	CDS	213458	213538	.	+	0	Name=XP_024938494.1;ID=cds-XP_024938494.1;Dbxref=GeneID:107265444%2CGenbank:XP_024938494.1;Parent=rna-XM_025082726.1
NW_014332941.1	Gnomon	exon	201799	202289	.	+	.	ID=exon-XM_015734907.2-10;Dbxref=GeneID:107265445%2CGenbank:XM_015734907.2;Parent=rna-XM_015734907.2
NW_014332941.1	Gnomon	mRNA	87943	153744	.	-	.	Name=XM_025082762.1;ID=rna-XM_025082762.1;Dbxref=GeneID:107265493%2CGenbank:XM_025082762.1;Parent=gene-LOC107265493
NW_014332941.1	Gnomon	exon	32771	33339	.	+	.	ID=exon-XM_015734973.1-1;Dbxref=GeneID:107265486%2CGenbank:XM_015734973.1;Parent=rna-XM_015734973.1
NW_014332941.1	Gnomon	exon	256572	256813	.	-	.	ID=exon-XM_025082733.1-1;Dbxref=GeneID:107265469%2CGenbank:XM_025082733.1;Parent=rna-XM_025082733.1
NW_014332941.1	Gnomon	exon	256228	256458	.	-	.	ID=exon-XM_025082733.1-2;Dbxref=GeneID:107265469%2CGenbank:XM_025082733.1;Parent=rna-XM_025082733.1
NW_014332941.1	Gnomon	exon	255398	256119	.	-	.	ID=exon-XM_025082733.1-3;Dbxref=GeneID:107265469%2CGenbank:XM_025082733.1;Parent=rna-XM_025082733.1
NW_014332941.1	Gnomon	exon	255165	255332	.	-	.	ID=exon-XM_025082733.1-4;Dbxref=GeneID:107265469%2CGenbank:XM_025082733.1;Parent=rna-XM_025082733.1
NW_014332941.1	Gnomon	exon	254771	255107	.	-	.	ID=exon-XM_025082733.1-5;Dbxref=GeneID:107265469%2CGenbank:XM_025082733.1;Parent=rna-XM_025082733.1
NW_014332941.1	Gnomon	exon	10676	11052	.	-	.	ID=exon-XM_025082712.1-10;Dbxref=GeneID:107265478%2CGenbank:XM_025082712.1;Parent=rna-XM_025082712.1
NW_014332941.1	Gnomon	exon	200062	200323	.	+	.	ID=exon-XM_015734908.2-4;Dbxref=GeneID:107265445%2CGenbank:XM_015734908.2;Parent=rna-XM_015734908.2
NW_014332941.1	Gnomon	exon	199747	199997	.	+	.	ID=exon-XM_015734908.2-3;Dbxref=GeneID:107265445%2CGenbank:XM_015734908.2;Parent=rna-XM_015734908.2
NW_014332941.1	Gnomon	exon	200635	200949	.	+	.	ID=exon-XM_015734908.2-6;Dbxref=GeneID:107265445%2CGenbank:XM_015734908.2;Parent=rna-XM_015734908.2
NW_014332941.1	Gnomon	exon	200396	200576	.	+	.	ID=exon-XM_015734908.2-5;Dbxref=GeneID:107265445%2CGenbank:XM_015734908.2;Parent=rna-XM_015734908.2
NW_014332941.1	Gnomon	exon	201473	201720	.	+	.	ID=exon-XM_015734908.2-8;Dbxref=GeneID:107265445%2CGenbank:XM_015734908.2;Parent=rna-XM_015734908.2
NW_014332941.1	Gnomon	exon	201026	201392	.	+	.	ID=exon-XM_015734908.2-7;Dbxref=GeneID:107265445%2CGenbank:XM_015734908.2;Parent=rna-XM_015734908.2
NW_014332941.1	Gnomon	exon	201799	202289	.	+	.	ID=exon-XM_015734908.2-9;Dbxref=GeneID:107265445%2CGenbank:XM_015734908.2;Parent=rna-XM_015734908.2
NW_014332941.1	Gnomon	exon	248952	249226	.	-	.	ID=exon-XM_015734932.2-3;Dbxref=GeneID:107265461%2CGenbank:XM_015734932.2;Parent=rna-XM_015734932.2
NW_014332941.1	Gnomon	exon	249293	249350	.	-	.	ID=exon-XM_015734932.2-2;Dbxref=GeneID:107265461%2CGenbank:XM_015734932.2;Parent=rna-XM_015734932.2
NW_014332941.1	Gnomon	lnc_RNA	171947	174216	.	+	.	Name=XR_003059076.1;ID=rna-XR_003059076.1;Dbxref=GeneID:107265460%2CGenbank:XR_003059076.1;Parent=gene-LOC107265460
NW_014332941.1	Gnomon	exon	199025	199163	.	+	.	ID=exon-XM_015734908.2-2;Dbxref=GeneID:107265445%2CGenbank:XM_015734908.2;Parent=rna-XM_015734908.2
NW_014332941.1	Gnomon	exon	249740	249993	.	-	.	ID=exon-XM_015734932.2-1;Dbxref=GeneID:107265461%2CGenbank:XM_015734932.2;Parent=rna-XM_015734932.2
NW_014332941.1	Gnomon	exon	198601	198708	.	+	.	ID=exon-XM_015734908.2-1;Dbxref=GeneID:107265445%2CGenbank:XM_015734908.2;Parent=rna-XM_015734908.2
NW_014332941.1	Gnomon	exon	246708	248048	.	-	.	ID=exon-XM_015734932.2-7;Dbxref=GeneID:107265461%2CGenbank:XM_015734932.2;Parent=rna-XM_015734932.2
NW_014332941.1	Gnomon	exon	248221	248387	.	-	.	ID=exon-XM_015734932.2-6;Dbxref=GeneID:107265461%2CGenbank:XM_015734932.2;Parent=rna-XM_015734932.2
NW_014332941.1	Gnomon	exon	248480	248612	.	-	.	ID=exon-XM_015734932.2-5;Dbxref=GeneID:107265461%2CGenbank:XM_015734932.2;Parent=rna-XM_015734932.2
NW_014332941.1	Gnomon	exon	248688	248876	.	-	.	ID=exon-XM_015734932.2-4;Dbxref=GeneID:107265461%2CGenbank:XM_015734932.2;Parent=rna-XM_015734932.2
NW_014332941.1	Gnomon	exon	246174	246344	.	-	.	ID=exon-XM_015734932.2-9;Dbxref=GeneID:107265461%2CGenbank:XM_015734932.2;Parent=rna-XM_015734932.2
NW_014332941.1	Gnomon	mRNA	267608	268579	.	+	.	Name=XM_015734957.2;ID=rna-XM_015734957.2;Dbxref=GeneID:107265475%2CGenbank:XM_015734957.2;Parent=gene-LOC107265475
NW_014332941.1	Gnomon	exon	246427	246640	.	-	.	ID=exon-XM_015734932.2-8;Dbxref=GeneID:107265461%2CGenbank:XM_015734932.2;Parent=rna-XM_015734932.2
[truncated: 49 more rows]
