# Supplementary material for: Prevalent bee venom genes evolved before the aculeate stinger and eusociality
Source: BMC Biol. 2023 Oct 23;21:229. doi: 10.1186/s12915-023-01656-5 (PMC10591384; doi:10.1186/s12915-023-01656-5)
Supplement: Supplementary file 42 — Additional file 42. Gff files of all toxin gene annotations. [file 12915_2023_1656_MOESM42_ESM.zip › AdditionalFile9_ToxinGeneAnnotations/NW_012026894.1._ICA.gff_modified_Koludarov_et_al_2021.gff3]

##gff-version 3
##source-version geneious 2020.2.2
##sequence-region	NW_012026894.1	1	3337742
NW_012026894.1	Koludarov_et_al_2021	gene	3191761	3220896	.	-	.	Name=Icarapin
NW_012026894.1	Koludarov_et_al_2021	gene	3254185	3260381	.	.	.	Name=VA
NW_012026894.1	RefSeq	cDNA_match	2024767	2024827	.	+	.	ID=aca55245-5c40-468d-885f-f89f5543c295;Target=XM_011695821.1 1 61
NW_012026894.1	RefSeq	cDNA_match	2028639	2029170	.	+	.	ID=aca55245-5c40-468d-885f-f89f5543c295;Target=XM_011695821.1 1 61
NW_012026894.1	RefSeq	cDNA_match	2030428	2030486	.	+	.	ID=aca55245-5c40-468d-885f-f89f5543c295;Target=XM_011695821.1 1 61
NW_012026894.1	RefSeq	cDNA_match	2030614	2030826	.	+	.	ID=aca55245-5c40-468d-885f-f89f5543c295;Target=XM_011695821.1 1 61
NW_012026894.1	RefSeq	cDNA_match	2031042	2031247	.	+	.	ID=aca55245-5c40-468d-885f-f89f5543c295;Target=XM_011695821.1 1 61
NW_012026894.1	RefSeq	cDNA_match	2031328	2031483	.	+	.	ID=aca55245-5c40-468d-885f-f89f5543c295;Target=XM_011695821.1 1 61
NW_012026894.1	RefSeq	cDNA_match	2031680	2032345	.	+	.	ID=aca55245-5c40-468d-885f-f89f5543c295;Target=XM_011695821.1 1 61
NW_012026894.1	RefSeq	cDNA_match	2033706	2034447	.	+	.	ID=aca55245-5c40-468d-885f-f89f5543c295;Target=XM_011695821.1 1 61
NW_012026894.1	RefSeq	cDNA_match	2034549	2034741	.	+	.	ID=aca55245-5c40-468d-885f-f89f5543c295;Target=XM_011695821.1 1 61
NW_012026894.1	RefSeq	cDNA_match	2035768	2035919	.	+	.	ID=aca55245-5c40-468d-885f-f89f5543c295;Target=XM_011695821.1 1 61
NW_012026894.1	RefSeq	cDNA_match	2035983	2036335	.	+	.	ID=aca55245-5c40-468d-885f-f89f5543c295;Target=XM_011695821.1 1 61
NW_012026894.1	RefSeq	cDNA_match	2036587	2036812	.	+	.	ID=aca55245-5c40-468d-885f-f89f5543c295;Target=XM_011695821.1 1 61
NW_012026894.1	RefSeq	cDNA_match	2036913	2037148	.	+	.	ID=aca55245-5c40-468d-885f-f89f5543c295;Target=XM_011695821.1 1 61
NW_012026894.1	RefSeq	cDNA_match	2037241	2038526	.	+	.	ID=aca55245-5c40-468d-885f-f89f5543c295;Target=XM_011695821.1 1 61
NW_012026894.1	Gnomon	mRNA	715539	743056	.	-	.	Name=XM_011695767.1;ID=rna-XM_011695767.1;Dbxref=GeneID:105453637%2CGenbank:XM_011695767.1;Parent=gene-LOC105453637
NW_012026894.1	Gnomon	mRNA	2538488	2561430	.	+	.	Name=XM_011695860.1;ID=rna-XM_011695860.1;Dbxref=GeneID:105453699%2CGenbank:XM_011695860.1;Parent=gene-LOC105453699
NW_012026894.1	Gnomon	CDS	1978910	1978913	.	-	0	Name=XP_011694110.1;ID=cds-XP_011694110.1;Dbxref=GeneID:105453664%2CGenbank:XP_011694110.1;Parent=rna-XM_011695808.1
NW_012026894.1	Gnomon	CDS	1978641	1978740	.	-	0	Name=XP_011694110.1;ID=cds-XP_011694110.1;Dbxref=GeneID:105453664%2CGenbank:XP_011694110.1;Parent=rna-XM_011695808.1
NW_012026894.1	Gnomon	CDS	1978061	1978177	.	-	0	Name=XP_011694110.1;ID=cds-XP_011694110.1;Dbxref=GeneID:105453664%2CGenbank:XP_011694110.1;Parent=rna-XM_011695808.1
NW_012026894.1	Gnomon	CDS	1977794	1977905	.	-	0	Name=XP_011694110.1;ID=cds-XP_011694110.1;Dbxref=GeneID:105453664%2CGenbank:XP_011694110.1;Parent=rna-XM_011695808.1
NW_012026894.1	Gnomon	CDS	1977447	1977656	.	-	0	Name=XP_011694110.1;ID=cds-XP_011694110.1;Dbxref=GeneID:105453664%2CGenbank:XP_011694110.1;Parent=rna-XM_011695808.1
NW_012026894.1	Gnomon	exon	765053	765428	.	-	.	ID=exon-XM_011695769.1-1;Dbxref=GeneID:105453638%2CGenbank:XM_011695769.1;Parent=rna-XM_011695769.1
NW_012026894.1	Gnomon	exon	762866	764454	.	-	.	ID=exon-XM_011695769.1-2;Dbxref=GeneID:105453638%2CGenbank:XM_011695769.1;Parent=rna-XM_011695769.1
NW_012026894.1	Gnomon	exon	759770	759852	.	+	.	ID=exon-XM_011695770.1-9;Dbxref=GeneID:105453639%2CGenbank:XM_011695770.1;Parent=rna-XM_011695770.1
NW_012026894.1	Gnomon	exon	758678	758832	.	+	.	ID=exon-XM_011695770.1-7;Dbxref=GeneID:105453639%2CGenbank:XM_011695770.1;Parent=rna-XM_011695770.1
NW_012026894.1	Gnomon	exon	759561	759689	.	+	.	ID=exon-XM_011695770.1-8;Dbxref=GeneID:105453639%2CGenbank:XM_011695770.1;Parent=rna-XM_011695770.1
NW_012026894.1	Gnomon	exon	757870	758025	.	+	.	ID=exon-XM_011695770.1-5;Dbxref=GeneID:105453639%2CGenbank:XM_011695770.1;Parent=rna-XM_011695770.1
NW_012026894.1	Gnomon	exon	758356	758509	.	+	.	ID=exon-XM_011695770.1-6;Dbxref=GeneID:105453639%2CGenbank:XM_011695770.1;Parent=rna-XM_011695770.1
NW_012026894.1	Gnomon	exon	756539	756639	.	+	.	ID=exon-XM_011695770.1-3;Dbxref=GeneID:105453639%2CGenbank:XM_011695770.1;Parent=rna-XM_011695770.1
NW_012026894.1	Gnomon	exon	756710	756828	.	+	.	ID=exon-XM_011695770.1-4;Dbxref=GeneID:105453639%2CGenbank:XM_011695770.1;Parent=rna-XM_011695770.1
NW_012026894.1	Gnomon	exon	753375	753526	.	+	.	ID=exon-XM_011695770.1-1;Dbxref=GeneID:105453639%2CGenbank:XM_011695770.1;Parent=rna-XM_011695770.1
NW_012026894.1	Gnomon	exon	753782	753855	.	+	.	ID=exon-XM_011695770.1-2;Dbxref=GeneID:105453639%2CGenbank:XM_011695770.1;Parent=rna-XM_011695770.1
NW_012026894.1	Gnomon	mRNA	493020	676303	.	-	.	Name=XM_011695766.1;ID=rna-XM_011695766.1;Dbxref=GeneID:105453636%2CGenbank:XM_011695766.1;Parent=gene-LOC105453636
NW_012026894.1	Gnomon	exon	3095929	3096167	.	+	.	ID=exon-XM_011695893.1-1;Dbxref=GeneID:105453714%2CGenbank:XM_011695893.1;Parent=rna-XM_011695893.1
NW_012026894.1	Gnomon	exon	3096881	3097093	.	+	.	ID=exon-XM_011695893.1-2;Dbxref=GeneID:105453714%2CGenbank:XM_011695893.1;Parent=rna-XM_011695893.1
NW_012026894.1	Gnomon	exon	3097191	3097267	.	+	.	ID=exon-XM_011695893.1-3;Dbxref=GeneID:105453714%2CGenbank:XM_011695893.1;Parent=rna-XM_011695893.1
NW_012026894.1	Gnomon	exon	3097573	3097745	.	+	.	ID=exon-XM_011695893.1-4;Dbxref=GeneID:105453714%2CGenbank:XM_011695893.1;Parent=rna-XM_011695893.1
NW_012026894.1	Gnomon	exon	3097876	3098176	.	+	.	ID=exon-XM_011695893.1-5;Dbxref=GeneID:105453714%2CGenbank:XM_011695893.1;Parent=rna-XM_011695893.1
NW_012026894.1	Gnomon	exon	3098277	3098516	.	+	.	ID=exon-XM_011695893.1-6;Dbxref=GeneID:105453714%2CGenbank:XM_011695893.1;Parent=rna-XM_011695893.1
NW_012026894.1	Gnomon	exon	3098629	3098837	.	+	.	ID=exon-XM_011695893.1-7;Dbxref=GeneID:105453714%2CGenbank:XM_011695893.1;Parent=rna-XM_011695893.1
NW_012026894.1	Gnomon	exon	3099029	3099477	.	+	.	ID=exon-XM_011695893.1-8;Dbxref=GeneID:105453714%2CGenbank:XM_011695893.1;Parent=rna-XM_011695893.1
NW_012026894.1	Gnomon	exon	2044595	2044815	.	-	.	ID=exon-XM_011695822.1-1;Dbxref=GeneID:105453675%2CGenbank:XM_011695822.1;Parent=rna-XM_011695822.1
NW_012026894.1	Gnomon	exon	2044278	2044337	.	-	.	ID=exon-XM_011695822.1-2;Dbxref=GeneID:105453675%2CGenbank:XM_011695822.1;Parent=rna-XM_011695822.1
NW_012026894.1	Gnomon	exon	2044083	2044191	.	-	.	ID=exon-XM_011695822.1-3;Dbxref=GeneID:105453675%2CGenbank:XM_011695822.1;Parent=rna-XM_011695822.1
NW_012026894.1	Gnomon	exon	2043488	2043933	.	-	.	ID=exon-XM_011695822.1-4;Dbxref=GeneID:105453675%2CGenbank:XM_011695822.1;Parent=rna-XM_011695822.1
NW_012026894.1	Gnomon	exon	2042892	2043405	.	-	.	ID=exon-XM_011695822.1-5;Dbxref=GeneID:105453675%2CGenbank:XM_011695822.1;Parent=rna-XM_011695822.1
NW_012026894.1	Gnomon	mRNA	478136	485317	.	+	.	Name=XM_011695765.1;ID=rna-XM_011695765.1;Dbxref=GeneID:105453635%2CGenbank:XM_011695765.1;Parent=gene-LOC105453635
NW_012026894.1	Gnomon	CDS	1978910	1978980	.	-	0	Name=XP_011694111.1;ID=cds-XP_011694111.1;Dbxref=GeneID:105453664%2CGenbank:XP_011694111.1;Parent=rna-XM_011695809.1
NW_012026894.1	Gnomon	CDS	1978061	1978177	.	-	0	Name=XP_011694111.1;ID=cds-XP_011694111.1;Dbxref=GeneID:105453664%2CGenbank:XP_011694111.1;Parent=rna-XM_011695809.1
NW_012026894.1	Gnomon	CDS	1977794	1977905	.	-	0	Name=XP_011694111.1;ID=cds-XP_011694111.1;Dbxref=GeneID:105453664%2CGenbank:XP_011694111.1;Parent=rna-XM_011695809.1
NW_012026894.1	Gnomon	CDS	1977447	1977656	.	-	0	Name=XP_011694111.1;ID=cds-XP_011694111.1;Dbxref=GeneID:105453664%2CGenbank:XP_011694111.1;Parent=rna-XM_011695809.1
NW_012026894.1	Gnomon	exon	1508363	1508539	.	-	.	ID=exon-XM_011695793.1-1;Dbxref=GeneID:105453657%2CGenbank:XM_011695793.1;Parent=rna-XM_011695793.1
NW_012026894.1	Gnomon	exon	1506058	1506569	.	-	.	ID=exon-XM_011695793.1-4;Dbxref=GeneID:105453657%2CGenbank:XM_011695793.1;Parent=rna-XM_011695793.1
NW_012026894.1	Gnomon	exon	1505784	1505948	.	-	.	ID=exon-XM_011695793.1-5;Dbxref=GeneID:105453657%2CGenbank:XM_011695793.1;Parent=rna-XM_011695793.1
NW_012026894.1	Gnomon	exon	1507639	1507791	.	-	.	ID=exon-XM_011695793.1-2;Dbxref=GeneID:105453657%2CGenbank:XM_011695793.1;Parent=rna-XM_011695793.1
NW_012026894.1	Gnomon	exon	1507431	1507559	.	-	.	ID=exon-XM_011695793.1-3;Dbxref=GeneID:105453657%2CGenbank:XM_011695793.1;Parent=rna-XM_011695793.1
NW_012026894.1	Gnomon	exon	1504152	1505619	.	-	.	ID=exon-XM_011695793.1-6;Dbxref=GeneID:105453657%2CGenbank:XM_011695793.1;Parent=rna-XM_011695793.1
NW_012026894.1	Gnomon	exon	2741793	2742454	.	+	.	ID=exon-XR_974906.1-3;Dbxref=GeneID:105453688%2CGenbank:XR_974906.1;Parent=rna-XR_974906.1
NW_012026894.1	Gnomon	exon	2741185	2741371	.	+	.	ID=exon-XR_974906.1-1;Dbxref=GeneID:105453688%2CGenbank:XR_974906.1;Parent=rna-XR_974906.1
NW_012026894.1	Gnomon	exon	2741558	2741719	.	+	.	ID=exon-XR_974906.1-2;Dbxref=GeneID:105453688%2CGenbank:XR_974906.1;Parent=rna-XR_974906.1
NW_012026894.1	Gnomon	exon	2933528	2933853	.	-	.	ID=exon-XM_011695870.1-1;Dbxref=GeneID:105453706%2CGenbank:XM_011695870.1;Parent=rna-XM_011695870.1
NW_012026894.1	Gnomon	exon	2856602	2856705	.	-	.	ID=exon-XM_011695870.1-6;Dbxref=GeneID:105453706%2CGenbank:XM_011695870.1;Parent=rna-XM_011695870.1
NW_012026894.1	Gnomon	exon	2841141	2841330	.	-	.	ID=exon-XM_011695870.1-7;Dbxref=GeneID:105453706%2CGenbank:XM_011695870.1;Parent=rna-XM_011695870.1
NW_012026894.1	Gnomon	exon	2835628	2835749	.	-	.	ID=exon-XM_011695870.1-8;Dbxref=GeneID:105453706%2CGenbank:XM_011695870.1;Parent=rna-XM_011695870.1
NW_012026894.1	Gnomon	exon	2835377	2835541	.	-	.	ID=exon-XM_011695870.1-9;Dbxref=GeneID:105453706%2CGenbank:XM_011695870.1;Parent=rna-XM_011695870.1
NW_012026894.1	Gnomon	exon	2879161	2879338	.	-	.	ID=exon-XM_011695870.1-2;Dbxref=GeneID:105453706%2CGenbank:XM_011695870.1;Parent=rna-XM_011695870.1
NW_012026894.1	Gnomon	exon	2864104	2864177	.	-	.	ID=exon-XM_011695870.1-3;Dbxref=GeneID:105453706%2CGenbank:XM_011695870.1;Parent=rna-XM_011695870.1
NW_012026894.1	Gnomon	exon	2861970	2862101	.	-	.	ID=exon-XM_011695870.1-4;Dbxref=GeneID:105453706%2CGenbank:XM_011695870.1;Parent=rna-XM_011695870.1
NW_012026894.1	Gnomon	exon	2861374	2861446	.	-	.	ID=exon-XM_011695870.1-5;Dbxref=GeneID:105453706%2CGenbank:XM_011695870.1;Parent=rna-XM_011695870.1
NW_012026894.1	Gnomon	exon	13048	13175	.	+	.	ID=exon-XM_011695752.1-10;Dbxref=GeneID:105453630%2CGenbank:XM_011695752.1;Parent=rna-XM_011695752.1
NW_012026894.1	Gnomon	exon	13351	13538	.	+	.	ID=exon-XM_011695752.1-11;Dbxref=GeneID:105453630%2CGenbank:XM_011695752.1;Parent=rna-XM_011695752.1
NW_012026894.1	Gnomon	exon	13618	13916	.	+	.	ID=exon-XM_011695752.1-12;Dbxref=GeneID:105453630%2CGenbank:XM_011695752.1;Parent=rna-XM_011695752.1
NW_012026894.1	Gnomon	exon	14002	14593	.	+	.	ID=exon-XM_011695752.1-13;Dbxref=GeneID:105453630%2CGenbank:XM_011695752.1;Parent=rna-XM_011695752.1
NW_012026894.1	Gnomon	exon	1986196	1986353	.	+	.	ID=exon-XM_011695816.1-11;Dbxref=GeneID:105453670%2CGenbank:XM_011695816.1;Parent=rna-XM_011695816.1
NW_012026894.1	Gnomon	exon	1986432	1986527	.	+	.	ID=exon-XM_011695816.1-12;Dbxref=GeneID:105453670%2CGenbank:XM_011695816.1;Parent=rna-XM_011695816.1
NW_012026894.1	Gnomon	exon	1985713	1986124	.	+	.	ID=exon-XM_011695816.1-10;Dbxref=GeneID:105453670%2CGenbank:XM_011695816.1;Parent=rna-XM_011695816.1
NW_012026894.1	Gnomon	exon	670392	670493	.	+	.	ID=exon-XM_011695921.1-1;Dbxref=GeneID:105453737%2CGenbank:XM_011695921.1;Parent=rna-XM_011695921.1
NW_012026894.1	Gnomon	exon	676264	676376	.	+	.	ID=exon-XM_011695921.1-2;Dbxref=GeneID:105453737%2CGenbank:XM_011695921.1;Parent=rna-XM_011695921.1
NW_012026894.1	Gnomon	exon	708615	708753	.	+	.	ID=exon-XM_011695921.1-3;Dbxref=GeneID:105453737%2CGenbank:XM_011695921.1;Parent=rna-XM_011695921.1
NW_012026894.1	Gnomon	exon	708851	708933	.	+	.	ID=exon-XM_011695921.1-4;Dbxref=GeneID:105453737%2CGenbank:XM_011695921.1;Parent=rna-XM_011695921.1
NW_012026894.1	Gnomon	exon	714235	715264	.	+	.	ID=exon-XM_011695921.1-5;Dbxref=GeneID:105453737%2CGenbank:XM_011695921.1;Parent=rna-XM_011695921.1
NW_012026894.1	Gnomon	exon	1987086	1987220	.	+	.	ID=exon-XM_011695816.1-15;Dbxref=GeneID:105453670%2CGenbank:XM_011695816.1;Parent=rna-XM_011695816.1
NW_012026894.1	Gnomon	exon	1987293	1987637	.	+	.	ID=exon-XM_011695816.1-16;Dbxref=GeneID:105453670%2CGenbank:XM_011695816.1;Parent=rna-XM_011695816.1
NW_012026894.1	Gnomon	exon	1986607	1986780	.	+	.	ID=exon-XM_011695816.1-13;Dbxref=GeneID:105453670%2CGenbank:XM_011695816.1;Parent=rna-XM_011695816.1
NW_012026894.1	Gnomon	exon	1986881	1986994	.	+	.	ID=exon-XM_011695816.1-14;Dbxref=GeneID:105453670%2CGenbank:XM_011695816.1;Parent=rna-XM_011695816.1
NW_012026894.1	Gnomon	exon	2734686	2734905	.	+	.	ID=exon-XM_011695845.1-6;Dbxref=GeneID:105453689%2CGenbank:XM_011695845.1;Parent=rna-XM_011695845.1
NW_012026894.1	Gnomon	mRNA	478136	485317	.	+	.	Name=XM_011695763.1;ID=rna-XM_011695763.1;Dbxref=GeneID:105453635%2CGenbank:XM_011695763.1;Parent=gene-LOC105453635
NW_012026894.1	Gnomon	exon	2735007	2735226	.	+	.	ID=exon-XM_011695845.1-7;Dbxref=GeneID:105453689%2CGenbank:XM_011695845.1;Parent=rna-XM_011695845.1
NW_012026894.1	Gnomon	exon	2735436	2736404	.	+	.	ID=exon-XM_011695845.1-8;Dbxref=GeneID:105453689%2CGenbank:XM_011695845.1;Parent=rna-XM_011695845.1
NW_012026894.1	Gnomon	exon	2726299	2726450	.	+	.	ID=exon-XM_011695845.1-2;Dbxref=GeneID:105453689%2CGenbank:XM_011695845.1;Parent=rna-XM_011695845.1
NW_012026894.1	Gnomon	exon	2731397	2731542	.	+	.	ID=exon-XM_011695845.1-3;Dbxref=GeneID:105453689%2CGenbank:XM_011695845.1;Parent=rna-XM_011695845.1
NW_012026894.1	Gnomon	exon	2733251	2733776	.	+	.	ID=exon-XM_011695845.1-4;Dbxref=GeneID:105453689%2CGenbank:XM_011695845.1;Parent=rna-XM_011695845.1
NW_012026894.1	Gnomon	exon	2734175	2734545	.	+	.	ID=exon-XM_011695845.1-5;Dbxref=GeneID:105453689%2CGenbank:XM_011695845.1;Parent=rna-XM_011695845.1
NW_012026894.1	Gnomon	exon	2724512	2724640	.	+	.	ID=exon-XM_011695845.1-1;Dbxref=GeneID:105453689%2CGenbank:XM_011695845.1;Parent=rna-XM_011695845.1
NW_012026894.1	Gnomon	mRNA	14317	72108	.	-	.	Name=XM_011695919.1;ID=rna-XM_011695919.1;Dbxref=GeneID:105453735%2CGenbank:XM_011695919.1;Parent=gene-LOC105453735
NW_012026894.1	Gnomon	mRNA	2476924	2506428	.	-	.	Name=XM_011695865.1;ID=rna-XM_011695865.1;Dbxref=GeneID:105453703%2CGenbank:XM_011695865.1;Parent=gene-LOC105453703
NW_012026894.1	Gnomon	CDS	1965632	1965847	.	-	0	Name=XP_011694115.1;ID=cds-XP_011694115.1;Dbxref=GeneID:105453668%2CGenbank:XP_011694115.1;Parent=rna-XM_011695813.1
NW_012026894.1	Gnomon	CDS	1965362	1965544	.	-	0	Name=XP_011694115.1;ID=cds-XP_011694115.1;Dbxref=GeneID:105453668%2CGenbank:XP_011694115.1;Parent=rna-XM_011695813.1
NW_012026894.1	Gnomon	CDS	1965038	1965208	.	-	0	Name=XP_011694115.1;ID=cds-XP_011694115.1;Dbxref=GeneID:105453668%2CGenbank:XP_011694115.1;Parent=rna-XM_011695813.1
NW_012026894.1	Gnomon	CDS	1964858	1964947	.	-	0	Name=XP_011694115.1;ID=cds-XP_011694115.1;Dbxref=GeneID:105453668%2CGenbank:XP_011694115.1;Parent=rna-XM_011695813.1
NW_012026894.1	Gnomon	CDS	1962995	1963114	.	-	0	Name=XP_011694115.1;ID=cds-XP_011694115.1;Dbxref=GeneID:105453668%2CGenbank:XP_011694115.1;Parent=rna-XM_011695813.1
NW_012026894.1	Gnomon	CDS	1962823	1962906	.	-	0	Name=XP_011694115.1;ID=cds-XP_011694115.1;Dbxref=GeneID:105453668%2CGenbank:XP_011694115.1;Parent=rna-XM_011695813.1
NW_012026894.1	Gnomon	mRNA	2476924	2495053	.	-	.	Name=XM_011695863.1;ID=rna-XM_011695863.1;Dbxref=GeneID:105453703%2CGenbank:XM_011695863.1;Parent=gene-LOC105453703
NW_012026894.1	Gnomon	exon	741999	743059	.	-	.	ID=exon-XM_011695768.1-1;Dbxref=GeneID:105453637%2CGenbank:XM_011695768.1;Parent=rna-XM_011695768.1
NW_012026894.1	Gnomon	exon	721499	721844	.	-	.	ID=exon-XM_011695768.1-4;Dbxref=GeneID:105453637%2CGenbank:XM_011695768.1;Parent=rna-XM_011695768.1
NW_012026894.1	Gnomon	exon	719527	719896	.	-	.	ID=exon-XM_011695768.1-5;Dbxref=GeneID:105453637%2CGenbank:XM_011695768.1;Parent=rna-XM_011695768.1
NW_012026894.1	Gnomon	exon	729405	729484	.	-	.	ID=exon-XM_011695768.1-2;Dbxref=GeneID:105453637%2CGenbank:XM_011695768.1;Parent=rna-XM_011695768.1
NW_012026894.1	Gnomon	exon	728491	728573	.	-	.	ID=exon-XM_011695768.1-3;Dbxref=GeneID:105453637%2CGenbank:XM_011695768.1;Parent=rna-XM_011695768.1
NW_012026894.1	Gnomon	exon	718297	718463	.	-	.	ID=exon-XM_011695768.1-8;Dbxref=GeneID:105453637%2CGenbank:XM_011695768.1;Parent=rna-XM_011695768.1
NW_012026894.1	Gnomon	exon	717563	717706	.	-	.	ID=exon-XM_011695768.1-9;Dbxref=GeneID:105453637%2CGenbank:XM_011695768.1;Parent=rna-XM_011695768.1
NW_012026894.1	Gnomon	exon	719108	719287	.	-	.	ID=exon-XM_011695768.1-6;Dbxref=GeneID:105453637%2CGenbank:XM_011695768.1;Parent=rna-XM_011695768.1
NW_012026894.1	Gnomon	exon	718750	718888	.	-	.	ID=exon-XM_011695768.1-7;Dbxref=GeneID:105453637%2CGenbank:XM_011695768.1;Parent=rna-XM_011695768.1
NW_012026894.1	Gnomon	mRNA	762866	765428	.	-	.	Name=XM_011695769.1;ID=rna-XM_011695769.1;Dbxref=GeneID:105453638%2CGenbank:XM_011695769.1;Parent=gene-LOC105453638
NW_012026894.1	Gnomon	exon	2475849	2475999	.	+	.	ID=exon-XM_011695869.1-8;Dbxref=GeneID:105453704%2CGenbank:XM_011695869.1;Parent=rna-XM_011695869.1
NW_012026894.1	Gnomon	exon	2476095	2476184	.	+	.	ID=exon-XM_011695869.1-9;Dbxref=GeneID:105453704%2CGenbank:XM_011695869.1;Parent=rna-XM_011695869.1
NW_012026894.1	Gnomon	exon	2475104	2475378	.	+	.	ID=exon-XM_011695869.1-6;Dbxref=GeneID:105453704%2CGenbank:XM_011695869.1;Parent=rna-XM_011695869.1
NW_012026894.1	Gnomon	exon	2475568	2475714	.	+	.	ID=exon-XM_011695869.1-7;Dbxref=GeneID:105453704%2CGenbank:XM_011695869.1;Parent=rna-XM_011695869.1
NW_012026894.1	Gnomon	exon	2473262	2473544	.	+	.	ID=exon-XM_011695869.1-4;Dbxref=GeneID:105453704%2CGenbank:XM_011695869.1;Parent=rna-XM_011695869.1
NW_012026894.1	Gnomon	exon	2474653	2474993	.	+	.	ID=exon-XM_011695869.1-5;Dbxref=GeneID:105453704%2CGenbank:XM_011695869.1;Parent=rna-XM_011695869.1
NW_012026894.1	Gnomon	exon	2444893	2445053	.	+	.	ID=exon-XM_011695869.1-2;Dbxref=GeneID:105453704%2CGenbank:XM_011695869.1;Parent=rna-XM_011695869.1
NW_012026894.1	Gnomon	exon	2458318	2458652	.	+	.	ID=exon-XM_011695869.1-3;Dbxref=GeneID:105453704%2CGenbank:XM_011695869.1;Parent=rna-XM_011695869.1
NW_012026894.1	Gnomon	exon	2437059	2437509	.	+	.	ID=exon-XM_011695869.1-1;Dbxref=GeneID:105453704%2CGenbank:XM_011695869.1;Parent=rna-XM_011695869.1
NW_012026894.1	Gnomon	mRNA	2476924	2489537	.	-	.	Name=XM_011695862.1;ID=rna-XM_011695862.1;Dbxref=GeneID:105453703%2CGenbank:XM_011695862.1;Parent=gene-LOC105453703
NW_012026894.1	Gnomon	CDS	1971559	1971620	.	+	0	Name=XP_011694112.1;ID=cds-XP_011694112.1;Dbxref=GeneID:105453666%2CGenbank:XP_011694112.1;Parent=rna-XM_011695810.1
NW_012026894.1	Gnomon	CDS	1972134	1972233	.	+	0	Name=XP_011694112.1;ID=cds-XP_011694112.1;Dbxref=GeneID:105453666%2CGenbank:XP_011694112.1;Parent=rna-XM_011695810.1
NW_012026894.1	Gnomon	CDS	1972365	1972476	.	+	0	Name=XP_011694112.1;ID=cds-XP_011694112.1;Dbxref=GeneID:105453666%2CGenbank:XP_011694112.1;Parent=rna-XM_011695810.1
NW_012026894.1	Gnomon	CDS	1972569	1972741	.	+	0	Name=XP_011694112.1;ID=cds-XP_011694112.1;Dbxref=GeneID:105453666%2CGenbank:XP_011694112.1;Parent=rna-XM_011695810.1
NW_012026894.1	Gnomon	CDS	1972830	1973089	.	+	0	Name=XP_011694112.1;ID=cds-XP_011694112.1;Dbxref=GeneID:105453666%2CGenbank:XP_011694112.1;Parent=rna-XM_011695810.1
NW_012026894.1	Gnomon	CDS	1973181	1973407	.	+	0	Name=XP_011694112.1;ID=cds-XP_011694112.1;Dbxref=GeneID:105453666%2CGenbank:XP_011694112.1;Parent=rna-XM_011695810.1
NW_012026894.1	Gnomon	CDS	1973494	1973660	.	+	0	Name=XP_011694112.1;ID=cds-XP_011694112.1;Dbxref=GeneID:105453666%2CGenbank:XP_011694112.1;Parent=rna-XM_011695810.1
NW_012026894.1	Gnomon	CDS	1973737	1973982	.	+	0	Name=XP_011694112.1;ID=cds-XP_011694112.1;Dbxref=GeneID:105453666%2CGenbank:XP_011694112.1;Parent=rna-XM_011695810.1
NW_012026894.1	Gnomon	CDS	1974066	1974368	.	+	0	Name=XP_011694112.1;ID=cds-XP_011694112.1;Dbxref=GeneID:105453666%2CGenbank:XP_011694112.1;Parent=rna-XM_011695810.1
NW_012026894.1	Gnomon	CDS	1974451	1974921	.	+	0	Name=XP_011694112.1;ID=cds-XP_011694112.1;Dbxref=GeneID:105453666%2CGenbank:XP_011694112.1;Parent=rna-XM_011695810.1
NW_012026894.1	Gnomon	CDS	1975011	1975417	.	+	0	Name=XP_011694112.1;ID=cds-XP_011694112.1;Dbxref=GeneID:105453666%2CGenbank:XP_011694112.1;Parent=rna-XM_011695810.1
NW_012026894.1	Gnomon	CDS	1975504	1976157	.	+	0	Name=XP_011694112.1;ID=cds-XP_011694112.1;Dbxref=GeneID:105453666%2CGenbank:XP_011694112.1;Parent=rna-XM_011695810.1
NW_012026894.1	Gnomon	CDS	1976295	1976391	.	+	0	Name=XP_011694112.1;ID=cds-XP_011694112.1;Dbxref=GeneID:105453666%2CGenbank:XP_011694112.1;Parent=rna-XM_011695810.1
NW_012026894.1	Gnomon	exon	2054015	2054313	.	-	.	ID=exon-XM_011695826.1-10;Dbxref=GeneID:105453678%2CGenbank:XM_011695826.1;Parent=rna-XM_011695826.1
NW_012026894.1	Gnomon	mRNA	717461	743059	.	-	.	Name=XM_011695768.1;ID=rna-XM_011695768.1;Dbxref=GeneID:105453637%2CGenbank:XM_011695768.1;Parent=gene-LOC105453637
NW_012026894.1	Gnomon	mRNA	2482344	2485096	.	+	.	Name=XM_011695861.1;ID=rna-XM_011695861.1;Dbxref=GeneID:105453702%2CGenbank:XM_011695861.1;Parent=gene-LOC105453702
NW_012026894.1	Gnomon	CDS	1971083	1971178	.	-	0	Name=XP_011694113.1;ID=cds-XP_011694113.1;Dbxref=GeneID:105453667%2CGenbank:XP_011694113.1;Parent=rna-XM_011695811.1
NW_012026894.1	Gnomon	CDS	1970451	1970698	.	-	0	Name=XP_011694113.1;ID=cds-XP_011694113.1;Dbxref=GeneID:105453667%2CGenbank:XP_011694113.1;Parent=rna-XM_011695811.1
NW_012026894.1	Gnomon	CDS	1969181	1969371	.	-	0	Name=XP_011694113.1;ID=cds-XP_011694113.1;Dbxref=GeneID:105453667%2CGenbank:XP_011694113.1;Parent=rna-XM_011695811.1
NW_012026894.1	Gnomon	CDS	1968884	1969050	.	-	0	Name=XP_011694113.1;ID=cds-XP_011694113.1;Dbxref=GeneID:105453667%2CGenbank:XP_011694113.1;Parent=rna-XM_011695811.1
NW_012026894.1	Gnomon	CDS	1968475	1968676	.	-	0	Name=XP_011694113.1;ID=cds-XP_011694113.1;Dbxref=GeneID:105453667%2CGenbank:XP_011694113.1;Parent=rna-XM_011695811.1
NW_012026894.1	Gnomon	CDS	1968005	1968204	.	-	0	Name=XP_011694113.1;ID=cds-XP_011694113.1;Dbxref=GeneID:105453667%2CGenbank:XP_011694113.1;Parent=rna-XM_011695811.1
NW_012026894.1	Gnomon	CDS	1967502	1967669	.	-	0	Name=XP_011694113.1;ID=cds-XP_011694113.1;Dbxref=GeneID:105453667%2CGenbank:XP_011694113.1;Parent=rna-XM_011695811.1
NW_012026894.1	Gnomon	exon	1282609	1283005	.	-	.	ID=exon-XM_011695792.1-1;Dbxref=GeneID:105453656%2CGenbank:XM_011695792.1;Parent=rna-XM_011695792.1
NW_012026894.1	Gnomon	exon	1265072	1265812	.	-	.	ID=exon-XM_011695792.1-2;Dbxref=GeneID:105453656%2CGenbank:XM_011695792.1;Parent=rna-XM_011695792.1
NW_012026894.1	Gnomon	exon	1232034	1232081	.	-	.	ID=exon-XM_011695792.1-7;Dbxref=GeneID:105453656%2CGenbank:XM_011695792.1;Parent=rna-XM_011695792.1
NW_012026894.1	Gnomon	exon	1231724	1231876	.	-	.	ID=exon-XM_011695792.1-8;Dbxref=GeneID:105453656%2CGenbank:XM_011695792.1;Parent=rna-XM_011695792.1
NW_012026894.1	Gnomon	exon	1230904	1231400	.	-	.	ID=exon-XM_011695792.1-9;Dbxref=GeneID:105453656%2CGenbank:XM_011695792.1;Parent=rna-XM_011695792.1
NW_012026894.1	Gnomon	exon	1259015	1259246	.	-	.	ID=exon-XM_011695792.1-3;Dbxref=GeneID:105453656%2CGenbank:XM_011695792.1;Parent=rna-XM_011695792.1
NW_012026894.1	Gnomon	exon	1234635	1234919	.	-	.	ID=exon-XM_011695792.1-4;Dbxref=GeneID:105453656%2CGenbank:XM_011695792.1;Parent=rna-XM_011695792.1
NW_012026894.1	Gnomon	exon	1233954	1234332	.	-	.	ID=exon-XM_011695792.1-5;Dbxref=GeneID:105453656%2CGenbank:XM_011695792.1;Parent=rna-XM_011695792.1
NW_012026894.1	Gnomon	exon	1232485	1232709	.	-	.	ID=exon-XM_011695792.1-6;Dbxref=GeneID:105453656%2CGenbank:XM_011695792.1;Parent=rna-XM_011695792.1
NW_012026894.1	Gnomon	mRNA	2437059	2480787	.	+	.	Name=XM_011695869.1;ID=rna-XM_011695869.1;Dbxref=GeneID:105453704%2CGenbank:XM_011695869.1;Parent=gene-LOC105453704
NW_012026894.1	Gnomon	CDS	1983057	1983849	.	+	0	Name=XP_011694118.1;ID=cds-XP_011694118.1;Dbxref=GeneID:105453670%2CGenbank:XP_011694118.1;Parent=rna-XM_011695816.1
NW_012026894.1	Gnomon	CDS	1983950	1984125	.	+	0	Name=XP_011694118.1;ID=cds-XP_011694118.1;Dbxref=GeneID:105453670%2CGenbank:XP_011694118.1;Parent=rna-XM_011695816.1
NW_012026894.1	Gnomon	CDS	1984208	1984384	.	+	0	Name=XP_011694118.1;ID=cds-XP_011694118.1;Dbxref=GeneID:105453670%2CGenbank:XP_011694118.1;Parent=rna-XM_011695816.1
NW_012026894.1	Gnomon	CDS	1984463	1984562	.	+	0	Name=XP_011694118.1;ID=cds-XP_011694118.1;Dbxref=GeneID:105453670%2CGenbank:XP_011694118.1;Parent=rna-XM_011695816.1
NW_012026894.1	Gnomon	CDS	1984654	1984850	.	+	0	Name=XP_011694118.1;ID=cds-XP_011694118.1;Dbxref=GeneID:105453670%2CGenbank:XP_011694118.1;Parent=rna-XM_011695816.1
NW_012026894.1	Gnomon	CDS	1984928	1985073	.	+	0	Name=XP_011694118.1;ID=cds-XP_011694118.1;Dbxref=GeneID:105453670%2CGenbank:XP_011694118.1;Parent=rna-XM_011695816.1
NW_012026894.1	Gnomon	CDS	1985176	1985410	.	+	0	Name=XP_011694118.1;ID=cds-XP_011694118.1;Dbxref=GeneID:105453670%2CGenbank:XP_011694118.1;Parent=rna-XM_011695816.1
NW_012026894.1	Gnomon	CDS	1985484	1985624	.	+	0	Name=XP_011694118.1;ID=cds-XP_011694118.1;Dbxref=GeneID:105453670%2CGenbank:XP_011694118.1;Parent=rna-XM_011695816.1
NW_012026894.1	Gnomon	CDS	1985713	1986124	.	+	0	Name=XP_011694118.1;ID=cds-XP_011694118.1;Dbxref=GeneID:105453670%2CGenbank:XP_011694118.1;Parent=rna-XM_011695816.1
NW_012026894.1	Gnomon	CDS	1986196	1986353	.	+	0	Name=XP_011694118.1;ID=cds-XP_011694118.1;Dbxref=GeneID:105453670%2CGenbank:XP_011694118.1;Parent=rna-XM_011695816.1
NW_012026894.1	Gnomon	CDS	1986432	1986527	.	+	0	Name=XP_011694118.1;ID=cds-XP_011694118.1;Dbxref=GeneID:105453670%2CGenbank:XP_011694118.1;Parent=rna-XM_011695816.1
NW_012026894.1	Gnomon	CDS	1986607	1986780	.	+	0	Name=XP_011694118.1;ID=cds-XP_011694118.1;Dbxref=GeneID:105453670%2CGenbank:XP_011694118.1;Parent=rna-XM_011695816.1
NW_012026894.1	Gnomon	CDS	1986881	1986994	.	+	0	Name=XP_011694118.1;ID=cds-XP_011694118.1;Dbxref=GeneID:105453670%2CGenbank:XP_011694118.1;Parent=rna-XM_011695816.1
NW_012026894.1	Gnomon	CDS	1987086	1987220	.	+	0	Name=XP_011694118.1;ID=cds-XP_011694118.1;Dbxref=GeneID:105453670%2CGenbank:XP_011694118.1;Parent=rna-XM_011695816.1
NW_012026894.1	Gnomon	CDS	1987293	1987406	.	+	0	Name=XP_011694118.1;ID=cds-XP_011694118.1;Dbxref=GeneID:105453670%2CGenbank:XP_011694118.1;Parent=rna-XM_011695816.1
NW_012026894.1	RefSeq	region	1	3337742	.	+	.	Name=Unknown;ID=NW_012026894.1:1..3337742;Dbxref=taxon:64793
NW_012026894.1	Gnomon	exon	1182539	1186521	.	-	.	ID=exon-XM_011695788.1-11;Dbxref=GeneID:105453653%2CGenbank:XM_011695788.1;Parent=rna-XM_011695788.1
NW_012026894.1	Gnomon	exon	1186651	1186759	.	-	.	ID=exon-XM_011695788.1-10;Dbxref=GeneID:105453653%2CGenbank:XM_011695788.1;Parent=rna-XM_011695788.1
NW_012026894.1	Gnomon	CDS	3220630	3220696	.	-	0	Name=XP_011694212.1;ID=cds-XP_011694212.1;Dbxref=GeneID:105453728%2CGenbank:XP_011694212.1;Parent=rna-XM_011695910.1
NW_012026894.1	Gnomon	CDS	3203597	3203671	.	-	0	Name=XP_011694212.1;ID=cds-XP_011694212.1;Dbxref=GeneID:105453728%2CGenbank:XP_011694212.1;Parent=rna-XM_011695910.1
NW_012026894.1	Gnomon	CDS	3194875	3194993	.	-	0	Name=XP_011694212.1;ID=cds-XP_011694212.1;Dbxref=GeneID:105453728%2CGenbank:XP_011694212.1;Parent=rna-XM_011695910.1
NW_012026894.1	Gnomon	CDS	3193065	3193298	.	-	0	Name=XP_011694212.1;ID=cds-XP_011694212.1;Dbxref=GeneID:105453728%2CGenbank:XP_011694212.1;Parent=rna-XM_011695910.1
NW_012026894.1	Gnomon	mRNA	2476924	2500735	.	-	.	Name=XM_011695868.1;ID=rna-XM_011695868.1;Dbxref=GeneID:105453703%2CGenbank:XM_011695868.1;Parent=gene-LOC105453703
NW_012026894.1	Gnomon	CDS	3228231	3229055	.	+	0	Name=XP_011694213.1;ID=cds-XP_011694213.1;Dbxref=GeneID:105453730%2CGenbank:XP_011694213.1;Parent=rna-XM_011695911.1
NW_012026894.1	Gnomon	CDS	3229402	3229627	.	+	0	Name=XP_011694213.1;ID=cds-XP_011694213.1;Dbxref=GeneID:105453730%2CGenbank:XP_011694213.1;Parent=rna-XM_011695911.1
NW_012026894.1	Gnomon	CDS	3235046	3235161	.	+	0	Name=XP_011694213.1;ID=cds-XP_011694213.1;Dbxref=GeneID:105453730%2CGenbank:XP_011694213.1;Parent=rna-XM_011695911.1
NW_012026894.1	Gnomon	CDS	3237774	3238010	.	+	0	Name=XP_011694213.1;ID=cds-XP_011694213.1;Dbxref=GeneID:105453730%2CGenbank:XP_011694213.1;Parent=rna-XM_011695911.1
NW_012026894.1	Gnomon	CDS	3240172	3240323	.	+	0	Name=XP_011694213.1;ID=cds-XP_011694213.1;Dbxref=GeneID:105453730%2CGenbank:XP_011694213.1;Parent=rna-XM_011695911.1
NW_012026894.1	Gnomon	CDS	3245820	3246036	.	+	0	Name=XP_011694213.1;ID=cds-XP_011694213.1;Dbxref=GeneID:105453730%2CGenbank:XP_011694213.1;Parent=rna-XM_011695911.1
NW_012026894.1	Gnomon	CDS	3246860	3247021	.	+	0	Name=XP_011694213.1;ID=cds-XP_011694213.1;Dbxref=GeneID:105453730%2CGenbank:XP_011694213.1;Parent=rna-XM_011695911.1
NW_012026894.1	Gnomon	CDS	3247409	3247606	.	+	0	Name=XP_011694213.1;ID=cds-XP_011694213.1;Dbxref=GeneID:105453730%2CGenbank:XP_011694213.1;Parent=rna-XM_011695911.1
NW_012026894.1	Gnomon	CDS	3248093	3248202	.	+	0	Name=XP_011694213.1;ID=cds-XP_011694213.1;Dbxref=GeneID:105453730%2CGenbank:XP_011694213.1;Parent=rna-XM_011695911.1
NW_012026894.1	Gnomon	CDS	3249344	3249702	.	+	0	Name=XP_011694213.1;ID=cds-XP_011694213.1;Dbxref=GeneID:105453730%2CGenbank:XP_011694213.1;Parent=rna-XM_011695911.1
NW_012026894.1	Gnomon	CDS	3249885	3250136	.	+	0	Name=XP_011694213.1;ID=cds-XP_011694213.1;Dbxref=GeneID:105453730%2CGenbank:XP_011694213.1;Parent=rna-XM_011695911.1
NW_012026894.1	Gnomon	CDS	3250232	3250538	.	+	0	Name=XP_011694213.1;ID=cds-XP_011694213.1;Dbxref=GeneID:105453730%2CGenbank:XP_011694213.1;Parent=rna-XM_011695911.1
NW_012026894.1	Gnomon	CDS	3251421	3251595	.	+	0	Name=XP_011694213.1;ID=cds-XP_011694213.1;Dbxref=GeneID:105453730%2CGenbank:XP_011694213.1;Parent=rna-XM_011695911.1
NW_012026894.1	Gnomon	exon	2158949	2159208	.	+	.	ID=exon-XR_974904.1-9;Dbxref=GeneID:105453682%2CGenbank:XR_974904.1;Parent=rna-XR_974904.1
NW_012026894.1	Gnomon	exon	2153383	2153494	.	+	.	ID=exon-XR_974904.1-3;Dbxref=GeneID:105453682%2CGenbank:XR_974904.1;Parent=rna-XR_974904.1
NW_012026894.1	Gnomon	exon	2153626	2153837	.	+	.	ID=exon-XR_974904.1-4;Dbxref=GeneID:105453682%2CGenbank:XR_974904.1;Parent=rna-XR_974904.1
NW_012026894.1	Gnomon	exon	2151358	2151602	.	+	.	ID=exon-XR_974904.1-1;Dbxref=GeneID:105453682%2CGenbank:XR_974904.1;Parent=rna-XR_974904.1
NW_012026894.1	Gnomon	exon	2152739	2153127	.	+	.	ID=exon-XR_974904.1-2;Dbxref=GeneID:105453682%2CGenbank:XR_974904.1;Parent=rna-XR_974904.1
NW_012026894.1	Gnomon	exon	2156667	2156757	.	+	.	ID=exon-XR_974904.1-7;Dbxref=GeneID:105453682%2CGenbank:XR_974904.1;Parent=rna-XR_974904.1
NW_012026894.1	Gnomon	exon	2157077	2157283	.	+	.	ID=exon-XR_974904.1-8;Dbxref=GeneID:105453682%2CGenbank:XR_974904.1;Parent=rna-XR_974904.1
NW_012026894.1	Gnomon	exon	2154197	2154619	.	+	.	ID=exon-XR_974904.1-5;Dbxref=GeneID:105453682%2CGenbank:XR_974904.1;Parent=rna-XR_974904.1
NW_012026894.1	Gnomon	exon	2156388	2156595	.	+	.	ID=exon-XR_974904.1-6;Dbxref=GeneID:105453682%2CGenbank:XR_974904.1;Parent=rna-XR_974904.1
NW_012026894.1	Gnomon	exon	2724512	2724640	.	+	.	ID=exon-XM_011695844.1-1;Dbxref=GeneID:105453689%2CGenbank:XM_011695844.1;Parent=rna-XM_011695844.1
NW_012026894.1	Gnomon	exon	2731397	2731542	.	+	.	ID=exon-XM_011695844.1-2;Dbxref=GeneID:105453689%2CGenbank:XM_011695844.1;Parent=rna-XM_011695844.1
NW_012026894.1	Gnomon	CDS	1983057	1983849	.	+	0	Name=XP_011694119.1;ID=cds-XP_011694119.1;Dbxref=GeneID:105453670%2CGenbank:XP_011694119.1;Parent=rna-XM_011695817.1
NW_012026894.1	Gnomon	CDS	1983950	1984125	.	+	0	Name=XP_011694119.1;ID=cds-XP_011694119.1;Dbxref=GeneID:105453670%2CGenbank:XP_011694119.1;Parent=rna-XM_011695817.1
NW_012026894.1	Gnomon	CDS	1984208	1984384	.	+	0	Name=XP_011694119.1;ID=cds-XP_011694119.1;Dbxref=GeneID:105453670%2CGenbank:XP_011694119.1;Parent=rna-XM_011695817.1
NW_012026894.1	Gnomon	CDS	1984463	1984562	.	+	0	Name=XP_011694119.1;ID=cds-XP_011694119.1;Dbxref=GeneID:105453670%2CGenbank:XP_011694119.1;Parent=rna-XM_011695817.1
NW_012026894.1	Gnomon	CDS	1984654	1984850	.	+	0	Name=XP_011694119.1;ID=cds-XP_011694119.1;Dbxref=GeneID:105453670%2CGenbank:XP_011694119.1;Parent=rna-XM_011695817.1
NW_012026894.1	Gnomon	CDS	1984928	1985073	.	+	0	Name=XP_011694119.1;ID=cds-XP_011694119.1;Dbxref=GeneID:105453670%2CGenbank:XP_011694119.1;Parent=rna-XM_011695817.1
NW_012026894.1	Gnomon	CDS	1985176	1985410	.	+	0	Name=XP_011694119.1;ID=cds-XP_011694119.1;Dbxref=GeneID:105453670%2CGenbank:XP_011694119.1;Parent=rna-XM_011695817.1
NW_012026894.1	Gnomon	CDS	1985484	1985624	.	+	0	Name=XP_011694119.1;ID=cds-XP_011694119.1;Dbxref=GeneID:105453670%2CGenbank:XP_011694119.1;Parent=rna-XM_011695817.1
NW_012026894.1	Gnomon	CDS	1985713	1986124	.	+	0	Name=XP_011694119.1;ID=cds-XP_011694119.1;Dbxref=GeneID:105453670%2CGenbank:XP_011694119.1;Parent=rna-XM_011695817.1
NW_012026894.1	Gnomon	CDS	1986196	1986353	.	+	0	Name=XP_011694119.1;ID=cds-XP_011694119.1;Dbxref=GeneID:105453670%2CGenbank:XP_011694119.1;Parent=rna-XM_011695817.1
NW_012026894.1	Gnomon	CDS	1986432	1986527	.	+	0	Name=XP_011694119.1;ID=cds-XP_011694119.1;Dbxref=GeneID:105453670%2CGenbank:XP_011694119.1;Parent=rna-XM_011695817.1
NW_012026894.1	Gnomon	CDS	1986607	1986705	.	+	0	Name=XP_011694119.1;ID=cds-XP_011694119.1;Dbxref=GeneID:105453670%2CGenbank:XP_011694119.1;Parent=rna-XM_011695817.1
NW_012026894.1	Gnomon	CDS	1986881	1986994	.	+	0	Name=XP_011694119.1;ID=cds-XP_011694119.1;Dbxref=GeneID:105453670%2CGenbank:XP_011694119.1;Parent=rna-XM_011695817.1
NW_012026894.1	Gnomon	CDS	1987086	1987220	.	+	0	Name=XP_011694119.1;ID=cds-XP_011694119.1;Dbxref=GeneID:105453670%2CGenbank:XP_011694119.1;Parent=rna-XM_011695817.1
NW_012026894.1	Gnomon	CDS	1987293	1987406	.	+	0	Name=XP_011694119.1;ID=cds-XP_011694119.1;Dbxref=GeneID:105453670%2CGenbank:XP_011694119.1;Parent=rna-XM_011695817.1
NW_012026894.1	Gnomon	exon	2735436	2736404	.	+	.	ID=exon-XM_011695844.1-7;Dbxref=GeneID:105453689%2CGenbank:XM_011695844.1;Parent=rna-XM_011695844.1
NW_012026894.1	Gnomon	exon	2734686	2734905	.	+	.	ID=exon-XM_011695844.1-5;Dbxref=GeneID:105453689%2CGenbank:XM_011695844.1;Parent=rna-XM_011695844.1
NW_012026894.1	Gnomon	exon	2735007	2735226	.	+	.	ID=exon-XM_011695844.1-6;Dbxref=GeneID:105453689%2CGenbank:XM_011695844.1;Parent=rna-XM_011695844.1
NW_012026894.1	Gnomon	exon	2733251	2733776	.	+	.	ID=exon-XM_011695844.1-3;Dbxref=GeneID:105453689%2CGenbank:XM_011695844.1;Parent=rna-XM_011695844.1
NW_012026894.1	Gnomon	exon	2734175	2734545	.	+	.	ID=exon-XM_011695844.1-4;Dbxref=GeneID:105453689%2CGenbank:XM_011695844.1;Parent=rna-XM_011695844.1
NW_012026894.1	Gnomon	CDS	1965632	1965847	.	-	0	Name=XP_011694116.1;ID=cds-XP_011694116.1;Dbxref=GeneID:105453668%2CGenbank:XP_011694116.1;Parent=rna-XM_011695814.1
NW_012026894.1	Gnomon	CDS	1965538	1965544	.	-	0	Name=XP_011694116.1;ID=cds-XP_011694116.1;Dbxref=GeneID:105453668%2CGenbank:XP_011694116.1;Parent=rna-XM_011695814.1
NW_012026894.1	Gnomon	CDS	1965362	1965435	.	-	0	Name=XP_011694116.1;ID=cds-XP_011694116.1;Dbxref=GeneID:105453668%2CGenbank:XP_011694116.1;Parent=rna-XM_011695814.1
NW_012026894.1	Gnomon	CDS	1965038	1965208	.	-	0	Name=XP_011694116.1;ID=cds-XP_011694116.1;Dbxref=GeneID:105453668%2CGenbank:XP_011694116.1;Parent=rna-XM_011695814.1
NW_012026894.1	Gnomon	CDS	1964858	1964947	.	-	0	Name=XP_011694116.1;ID=cds-XP_011694116.1;Dbxref=GeneID:105453668%2CGenbank:XP_011694116.1;Parent=rna-XM_011695814.1
NW_012026894.1	Gnomon	CDS	1962995	1963114	.	-	0	Name=XP_011694116.1;ID=cds-XP_011694116.1;Dbxref=GeneID:105453668%2CGenbank:XP_011694116.1;Parent=rna-XM_011695814.1
NW_012026894.1	Gnomon	CDS	1962823	1962906	.	-	0	Name=XP_011694116.1;ID=cds-XP_011694116.1;Dbxref=GeneID:105453668%2CGenbank:XP_011694116.1;Parent=rna-XM_011695814.1
NW_012026894.1	Gnomon	exon	2496154	2496178	.	-	.	ID=exon-XM_011695867.1-1;Dbxref=GeneID:105453703%2CGenbank:XM_011695867.1;Parent=rna-XM_011695867.1
NW_012026894.1	Gnomon	exon	2486724	2487107	.	-	.	ID=exon-XM_011695867.1-4;Dbxref=GeneID:105453703%2CGenbank:XM_011695867.1;Parent=rna-XM_011695867.1
NW_012026894.1	Gnomon	exon	2476924	2476996	.	-	.	ID=exon-XM_011695867.1-5;Dbxref=GeneID:105453703%2CGenbank:XM_011695867.1;Parent=rna-XM_011695867.1
NW_012026894.1	Gnomon	exon	2488782	2489115	.	-	.	ID=exon-XM_011695867.1-2;Dbxref=GeneID:105453703%2CGenbank:XM_011695867.1;Parent=rna-XM_011695867.1
NW_012026894.1	Gnomon	exon	2488160	2488499	.	-	.	ID=exon-XM_011695867.1-3;Dbxref=GeneID:105453703%2CGenbank:XM_011695867.1;Parent=rna-XM_011695867.1
NW_012026894.1	Gnomon	mRNA	2476924	2496178	.	-	.	Name=XM_011695867.1;ID=rna-XM_011695867.1;Dbxref=GeneID:105453703%2CGenbank:XM_011695867.1;Parent=gene-LOC105453703
NW_012026894.1	Gnomon	CDS	3179988	3180111	.	+	0	Name=XP_011694210.1;ID=cds-XP_011694210.1;Dbxref=GeneID:105453725%2CGenbank:XP_011694210.1;Parent=rna-XM_011695908.1
NW_012026894.1	Gnomon	CDS	3180218	3180351	.	+	0	Name=XP_011694210.1;ID=cds-XP_011694210.1;Dbxref=GeneID:105453725%2CGenbank:XP_011694210.1;Parent=rna-XM_011695908.1
NW_012026894.1	Gnomon	CDS	3180522	3182415	.	+	0	Name=XP_011694210.1;ID=cds-XP_011694210.1;Dbxref=GeneID:105453725%2CGenbank:XP_011694210.1;Parent=rna-XM_011695908.1
NW_012026894.1	Gnomon	CDS	3182534	3182682	.	+	0	Name=XP_011694210.1;ID=cds-XP_011694210.1;Dbxref=GeneID:105453725%2CGenbank:XP_011694210.1;Parent=rna-XM_011695908.1
NW_012026894.1	Gnomon	CDS	3182769	3182903	.	+	0	Name=XP_011694210.1;ID=cds-XP_011694210.1;Dbxref=GeneID:105453725%2CGenbank:XP_011694210.1;Parent=rna-XM_011695908.1
NW_012026894.1	Gnomon	CDS	3183122	3183238	.	+	0	Name=XP_011694210.1;ID=cds-XP_011694210.1;Dbxref=GeneID:105453725%2CGenbank:XP_011694210.1;Parent=rna-XM_011695908.1
NW_012026894.1	Gnomon	CDS	3183347	3183424	.	+	0	Name=XP_011694210.1;ID=cds-XP_011694210.1;Dbxref=GeneID:105453725%2CGenbank:XP_011694210.1;Parent=rna-XM_011695908.1
NW_012026894.1	Gnomon	CDS	3183515	3183736	.	+	0	Name=XP_011694210.1;ID=cds-XP_011694210.1;Dbxref=GeneID:105453725%2CGenbank:XP_011694210.1;Parent=rna-XM_011695908.1
NW_012026894.1	Gnomon	CDS	3184031	3184198	.	+	0	Name=XP_011694210.1;ID=cds-XP_011694210.1;Dbxref=GeneID:105453725%2CGenbank:XP_011694210.1;Parent=rna-XM_011695908.1
NW_012026894.1	Gnomon	CDS	3184320	3184542	.	+	0	Name=XP_011694210.1;ID=cds-XP_011694210.1;Dbxref=GeneID:105453725%2CGenbank:XP_011694210.1;Parent=rna-XM_011695908.1
NW_012026894.1	Gnomon	CDS	3184634	3184772	.	+	0	Name=XP_011694210.1;ID=cds-XP_011694210.1;Dbxref=GeneID:105453725%2CGenbank:XP_011694210.1;Parent=rna-XM_011695908.1
NW_012026894.1	Gnomon	CDS	3184852	3184941	.	+	0	Name=XP_011694210.1;ID=cds-XP_011694210.1;Dbxref=GeneID:105453725%2CGenbank:XP_011694210.1;Parent=rna-XM_011695908.1
NW_012026894.1	Gnomon	CDS	3185098	3185194	.	+	0	Name=XP_011694210.1;ID=cds-XP_011694210.1;Dbxref=GeneID:105453725%2CGenbank:XP_011694210.1;Parent=rna-XM_011695908.1
NW_012026894.1	Gnomon	CDS	3185279	3185402	.	+	0	Name=XP_011694210.1;ID=cds-XP_011694210.1;Dbxref=GeneID:105453725%2CGenbank:XP_011694210.1;Parent=rna-XM_011695908.1
NW_012026894.1	Gnomon	CDS	3186510	3186574	.	+	0	Name=XP_011694210.1;ID=cds-XP_011694210.1;Dbxref=GeneID:105453725%2CGenbank:XP_011694210.1;Parent=rna-XM_011695908.1
NW_012026894.1	Gnomon	CDS	1979616	1979758	.	+	0	Name=XP_011694117.1;ID=cds-XP_011694117.1;Dbxref=GeneID:105453669%2CGenbank:XP_011694117.1;Parent=rna-XM_011695815.1
NW_012026894.1	Gnomon	CDS	1980062	1980135	.	+	0	Name=XP_011694117.1;ID=cds-XP_011694117.1;Dbxref=GeneID:105453669%2CGenbank:XP_011694117.1;Parent=rna-XM_011695815.1
NW_012026894.1	Gnomon	CDS	1980354	1980442	.	+	0	Name=XP_011694117.1;ID=cds-XP_011694117.1;Dbxref=GeneID:105453669%2CGenbank:XP_011694117.1;Parent=rna-XM_011695815.1
NW_012026894.1	Gnomon	CDS	1980536	1980639	.	+	0	Name=XP_011694117.1;ID=cds-XP_011694117.1;Dbxref=GeneID:105453669%2CGenbank:XP_011694117.1;Parent=rna-XM_011695815.1
NW_012026894.1	Gnomon	CDS	1980741	1980870	.	+	0	Name=XP_011694117.1;ID=cds-XP_011694117.1;Dbxref=GeneID:105453669%2CGenbank:XP_011694117.1;Parent=rna-XM_011695815.1
NW_012026894.1	Gnomon	mRNA	2476924	2500282	.	-	.	Name=XM_011695866.1;ID=rna-XM_011695866.1;Dbxref=GeneID:105453703%2CGenbank:XM_011695866.1;Parent=gene-LOC105453703
NW_012026894.1	Gnomon	CDS	3189512	3189881	.	-	0	Name=XP_011694211.1;ID=cds-XP_011694211.1;Dbxref=GeneID:105453726%2CGenbank:XP_011694211.1;Parent=rna-XM_011695909.1
NW_012026894.1	Gnomon	CDS	3188914	3189170	.	-	0	Name=XP_011694211.1;ID=cds-XP_011694211.1;Dbxref=GeneID:105453726%2CGenbank:XP_011694211.1;Parent=rna-XM_011695909.1
NW_012026894.1	Gnomon	CDS	3188502	3188696	.	-	0	Name=XP_011694211.1;ID=cds-XP_011694211.1;Dbxref=GeneID:105453726%2CGenbank:XP_011694211.1;Parent=rna-XM_011695909.1
NW_012026894.1	Gnomon	CDS	3188306	3188427	.	-	0	Name=XP_011694211.1;ID=cds-XP_011694211.1;Dbxref=GeneID:105453726%2CGenbank:XP_011694211.1;Parent=rna-XM_011695909.1
NW_012026894.1	Gnomon	CDS	3188029	3188188	.	-	0	Name=XP_011694211.1;ID=cds-XP_011694211.1;Dbxref=GeneID:105453726%2CGenbank:XP_011694211.1;Parent=rna-XM_011695909.1
NW_012026894.1	Gnomon	exon	718750	718888	.	-	.	ID=exon-XM_011695767.1-7;Dbxref=GeneID:105453637%2CGenbank:XM_011695767.1;Parent=rna-XM_011695767.1
NW_012026894.1	Gnomon	exon	718297	718463	.	-	.	ID=exon-XM_011695767.1-8;Dbxref=GeneID:105453637%2CGenbank:XM_011695767.1;Parent=rna-XM_011695767.1
NW_012026894.1	Gnomon	exon	717563	717706	.	-	.	ID=exon-XM_011695767.1-9;Dbxref=GeneID:105453637%2CGenbank:XM_011695767.1;Parent=rna-XM_011695767.1
NW_012026894.1	Gnomon	exon	728491	728573	.	-	.	ID=exon-XM_011695767.1-3;Dbxref=GeneID:105453637%2CGenbank:XM_011695767.1;Parent=rna-XM_011695767.1
NW_012026894.1	Gnomon	exon	721499	721844	.	-	.	ID=exon-XM_011695767.1-4;Dbxref=GeneID:105453637%2CGenbank:XM_011695767.1;Parent=rna-XM_011695767.1
NW_012026894.1	Gnomon	exon	719527	719896	.	-	.	ID=exon-XM_011695767.1-5;Dbxref=GeneID:105453637%2CGenbank:XM_011695767.1;Parent=rna-XM_011695767.1
NW_012026894.1	Gnomon	exon	719108	719287	.	-	.	ID=exon-XM_011695767.1-6;Dbxref=GeneID:105453637%2CGenbank:XM_011695767.1;Parent=rna-XM_011695767.1
NW_012026894.1	Gnomon	exon	741999	743056	.	-	.	ID=exon-XM_011695767.1-1;Dbxref=GeneID:105453637%2CGenbank:XM_011695767.1;Parent=rna-XM_011695767.1
NW_012026894.1	Gnomon	exon	729405	729484	.	-	.	ID=exon-XM_011695767.1-2;Dbxref=GeneID:105453637%2CGenbank:XM_011695767.1;Parent=rna-XM_011695767.1
NW_012026894.1	Gnomon	CDS	463208	463211	.	+	0	Name=XP_011694060.1;ID=cds-XP_011694060.1;Dbxref=GeneID:105453633%2CGenbank:XP_011694060.1;Parent=rna-XM_011695758.1
NW_012026894.1	Gnomon	CDS	463696	463881	.	+	0	Name=XP_011694060.1;ID=cds-XP_011694060.1;Dbxref=GeneID:105453633%2CGenbank:XP_011694060.1;Parent=rna-XM_011695758.1
NW_012026894.1	Gnomon	CDS	463988	464147	.	+	0	Name=XP_011694060.1;ID=cds-XP_011694060.1;Dbxref=GeneID:105453633%2CGenbank:XP_011694060.1;Parent=rna-XM_011695758.1
NW_012026894.1	Gnomon	CDS	464431	464707	.	+	0	Name=XP_011694060.1;ID=cds-XP_011694060.1;Dbxref=GeneID:105453633%2CGenbank:XP_011694060.1;Parent=rna-XM_011695758.1
NW_012026894.1	Gnomon	CDS	464788	464928	.	+	0	Name=XP_011694060.1;ID=cds-XP_011694060.1;Dbxref=GeneID:105453633%2CGenbank:XP_011694060.1;Parent=rna-XM_011695758.1
NW_012026894.1	Gnomon	CDS	465179	465307	.	+	0	Name=XP_011694060.1;ID=cds-XP_011694060.1;Dbxref=GeneID:105453633%2CGenbank:XP_011694060.1;Parent=rna-XM_011695758.1
NW_012026894.1	Gnomon	mRNA	2024767	2038526	.	+	.	Name=XM_011695821.1;ID=rna-XM_011695821.1;Dbxref=GeneID:105453674%2CGenbank:XM_011695821.1;Note=The sequence of the model RefSeq transcript was modified relative to this genomic sequence to represent the inferred CDS: deleted 2 bases in 1 codon;Parent=gene-LOC105453674
NW_012026894.1	Gnomon	exon	2500466	2500735	.	-	.	ID=exon-XM_011695868.1-1;Dbxref=GeneID:105453703%2CGenbank:XM_011695868.1;Parent=rna-XM_011695868.1
NW_012026894.1	Gnomon	exon	2488782	2489115	.	-	.	ID=exon-XM_011695868.1-2;Dbxref=GeneID:105453703%2CGenbank:XM_011695868.1;Parent=rna-XM_011695868.1
NW_012026894.1	Gnomon	exon	2741185	2741371	.	+	.	ID=exon-XR_974905.1-1;Dbxref=GeneID:105453688%2CGenbank:XR_974905.1;Parent=rna-XR_974905.1
NW_012026894.1	Gnomon	exon	2488160	2488499	.	-	.	ID=exon-XM_011695868.1-3;Dbxref=GeneID:105453703%2CGenbank:XM_011695868.1;Parent=rna-XM_011695868.1
NW_012026894.1	Gnomon	exon	2741558	2742454	.	+	.	ID=exon-XR_974905.1-2;Dbxref=GeneID:105453688%2CGenbank:XR_974905.1;Parent=rna-XR_974905.1
NW_012026894.1	Gnomon	exon	2486724	2487107	.	-	.	ID=exon-XM_011695868.1-4;Dbxref=GeneID:105453703%2CGenbank:XM_011695868.1;Parent=rna-XM_011695868.1
NW_012026894.1	Gnomon	exon	2476924	2476996	.	-	.	ID=exon-XM_011695868.1-5;Dbxref=GeneID:105453703%2CGenbank:XM_011695868.1;Parent=rna-XM_011695868.1
NW_012026894.1	Gnomon	exon	471461	471930	.	+	.	ID=exon-XM_011695761.1-10;Dbxref=GeneID:105453634%2CGenbank:XM_011695761.1;Parent=rna-XM_011695761.1
NW_012026894.1	Gnomon	exon	472083	472357	.	+	.	ID=exon-XM_011695761.1-11;Dbxref=GeneID:105453634%2CGenbank:XM_011695761.1;Parent=rna-XM_011695761.1
NW_012026894.1	Gnomon	exon	472530	472956	.	+	.	ID=exon-XM_011695761.1-12;Dbxref=GeneID:105453634%2CGenbank:XM_011695761.1;Parent=rna-XM_011695761.1
NW_012026894.1	Gnomon	exon	473092	473274	.	+	.	ID=exon-XM_011695761.1-13;Dbxref=GeneID:105453634%2CGenbank:XM_011695761.1;Parent=rna-XM_011695761.1
NW_012026894.1	Gnomon	exon	473713	474841	.	+	.	ID=exon-XM_011695761.1-14;Dbxref=GeneID:105453634%2CGenbank:XM_011695761.1;Parent=rna-XM_011695761.1
NW_012026894.1	Gnomon	mRNA	1987851	1989196	.	-	.	Name=XM_011695820.1;ID=rna-XM_011695820.1;Dbxref=GeneID:105453673%2CGenbank:XM_011695820.1;Parent=gene-LOC105453673
NW_012026894.1	Gnomon	CDS	3277638	3277658	.	+	0	Name=XP_011694217.1;ID=cds-XP_011694217.1;Dbxref=GeneID:105453731%2CGenbank:XP_011694217.1;Parent=rna-XM_011695915.1
NW_012026894.1	Gnomon	CDS	3278685	3278747	.	+	0	Name=XP_011694217.1;ID=cds-XP_011694217.1;Dbxref=GeneID:105453731%2CGenbank:XP_011694217.1;Parent=rna-XM_011695915.1
NW_012026894.1	Gnomon	CDS	3278813	3278875	.	+	0	Name=XP_011694217.1;ID=cds-XP_011694217.1;Dbxref=GeneID:105453731%2CGenbank:XP_011694217.1;Parent=rna-XM_011695915.1
NW_012026894.1	Gnomon	CDS	3278953	3278994	.	+	0	Name=XP_011694217.1;ID=cds-XP_011694217.1;Dbxref=GeneID:105453731%2CGenbank:XP_011694217.1;Parent=rna-XM_011695915.1
NW_012026894.1	Gnomon	CDS	3279089	3279163	.	+	0	Name=XP_011694217.1;ID=cds-XP_011694217.1;Dbxref=GeneID:105453731%2CGenbank:XP_011694217.1;Parent=rna-XM_011695915.1
NW_012026894.1	Gnomon	CDS	3280437	3280511	.	+	0	Name=XP_011694217.1;ID=cds-XP_011694217.1;Dbxref=GeneID:105453731%2CGenbank:XP_011694217.1;Parent=rna-XM_011695915.1
NW_012026894.1	Gnomon	exon	3099029	3099477	.	+	.	ID=exon-XM_011695891.1-7;Dbxref=GeneID:105453714%2CGenbank:XM_011695891.1;Parent=rna-XM_011695891.1
NW_012026894.1	Gnomon	exon	3097573	3097745	.	+	.	ID=exon-XM_011695891.1-3;Dbxref=GeneID:105453714%2CGenbank:XM_011695891.1;Parent=rna-XM_011695891.1
NW_012026894.1	Gnomon	exon	3097876	3098176	.	+	.	ID=exon-XM_011695891.1-4;Dbxref=GeneID:105453714%2CGenbank:XM_011695891.1;Parent=rna-XM_011695891.1
NW_012026894.1	Gnomon	exon	3098277	3098516	.	+	.	ID=exon-XM_011695891.1-5;Dbxref=GeneID:105453714%2CGenbank:XM_011695891.1;Parent=rna-XM_011695891.1
NW_012026894.1	Gnomon	exon	3098629	3098837	.	+	.	ID=exon-XM_011695891.1-6;Dbxref=GeneID:105453714%2CGenbank:XM_011695891.1;Parent=rna-XM_011695891.1
NW_012026894.1	Gnomon	exon	3096776	3097093	.	+	.	ID=exon-XM_011695891.1-1;Dbxref=GeneID:105453714%2CGenbank:XM_011695891.1;Parent=rna-XM_011695891.1
NW_012026894.1	Gnomon	exon	3097191	3097267	.	+	.	ID=exon-XM_011695891.1-2;Dbxref=GeneID:105453714%2CGenbank:XM_011695891.1;Parent=rna-XM_011695891.1
NW_012026894.1	Gnomon	exon	1223126	1223253	.	+	.	ID=exon-XM_011695791.1-2;Dbxref=GeneID:105453654%2CGenbank:XM_011695791.1;Parent=rna-XM_011695791.1
NW_012026894.1	Gnomon	exon	1223345	1223481	.	+	.	ID=exon-XM_011695791.1-3;Dbxref=GeneID:105453654%2CGenbank:XM_011695791.1;Parent=rna-XM_011695791.1
NW_012026894.1	Gnomon	exon	1222216	1222444	.	+	.	ID=exon-XM_011695791.1-1;Dbxref=GeneID:105453654%2CGenbank:XM_011695791.1;Parent=rna-XM_011695791.1
NW_012026894.1	Gnomon	exon	1225216	1225688	.	+	.	ID=exon-XM_011695791.1-8;Dbxref=GeneID:105453654%2CGenbank:XM_011695791.1;Parent=rna-XM_011695791.1
NW_012026894.1	Gnomon	exon	1224404	1224767	.	+	.	ID=exon-XM_011695791.1-6;Dbxref=GeneID:105453654%2CGenbank:XM_011695791.1;Parent=rna-XM_011695791.1
NW_012026894.1	Gnomon	exon	1224855	1224989	.	+	.	ID=exon-XM_011695791.1-7;Dbxref=GeneID:105453654%2CGenbank:XM_011695791.1;Parent=rna-XM_011695791.1
NW_012026894.1	Gnomon	exon	1223609	1223849	.	+	.	ID=exon-XM_011695791.1-4;Dbxref=GeneID:105453654%2CGenbank:XM_011695791.1;Parent=rna-XM_011695791.1
NW_012026894.1	Gnomon	exon	1223928	1224290	.	+	.	ID=exon-XM_011695791.1-5;Dbxref=GeneID:105453654%2CGenbank:XM_011695791.1;Parent=rna-XM_011695791.1
NW_012026894.1	Gnomon	CDS	3277396	3277455	.	+	0	Name=XP_011694214.1;ID=cds-XP_011694214.1;Dbxref=GeneID:105453731%2CGenbank:XP_011694214.1;Parent=rna-XM_011695912.1
NW_012026894.1	Gnomon	CDS	3277536	3277658	.	+	0	Name=XP_011694214.1;ID=cds-XP_011694214.1;Dbxref=GeneID:105453731%2CGenbank:XP_011694214.1;Parent=rna-XM_011695912.1
NW_012026894.1	Gnomon	CDS	3278685	3278747	.	+	0	Name=XP_011694214.1;ID=cds-XP_011694214.1;Dbxref=GeneID:105453731%2CGenbank:XP_011694214.1;Parent=rna-XM_011695912.1
NW_012026894.1	Gnomon	CDS	3278813	3278875	.	+	0	Name=XP_011694214.1;ID=cds-XP_011694214.1;Dbxref=GeneID:105453731%2CGenbank:XP_011694214.1;Parent=rna-XM_011695912.1
NW_012026894.1	Gnomon	CDS	3278953	3278994	.	+	0	Name=XP_011694214.1;ID=cds-XP_011694214.1;Dbxref=GeneID:105453731%2CGenbank:XP_011694214.1;Parent=rna-XM_011695912.1
NW_012026894.1	Gnomon	CDS	3279089	3279163	.	+	0	Name=XP_011694214.1;ID=cds-XP_011694214.1;Dbxref=GeneID:105453731%2CGenbank:XP_011694214.1;Parent=rna-XM_011695912.1
NW_012026894.1	Gnomon	CDS	3280437	3280511	.	+	0	Name=XP_011694214.1;ID=cds-XP_011694214.1;Dbxref=GeneID:105453731%2CGenbank:XP_011694214.1;Parent=rna-XM_011695912.1
NW_012026894.1	Gnomon	exon	1939348	1939555	.	+	.	ID=exon-XM_011695924.1-10;Dbxref=GeneID:105453739%2CGenbank:XM_011695924.1;Parent=rna-XM_011695924.1
NW_012026894.1	Gnomon	exon	1956864	1961975	.	+	.	ID=exon-XM_011695924.1-20;Dbxref=GeneID:105453739%2CGenbank:XM_011695924.1;Parent=rna-XM_011695924.1
NW_012026894.1	Gnomon	exon	1947945	1948064	.	+	.	ID=exon-XM_011695924.1-11;Dbxref=GeneID:105453739%2CGenbank:XM_011695924.1;Parent=rna-XM_011695924.1
NW_012026894.1	Gnomon	exon	1950455	1950639	.	+	.	ID=exon-XM_011695924.1-12;Dbxref=GeneID:105453739%2CGenbank:XM_011695924.1;Parent=rna-XM_011695924.1
NW_012026894.1	Gnomon	exon	1951114	1951265	.	+	.	ID=exon-XM_011695924.1-13;Dbxref=GeneID:105453739%2CGenbank:XM_011695924.1;Parent=rna-XM_011695924.1
NW_012026894.1	Gnomon	exon	1951612	1952270	.	+	.	ID=exon-XM_011695924.1-14;Dbxref=GeneID:105453739%2CGenbank:XM_011695924.1;Parent=rna-XM_011695924.1
NW_012026894.1	Gnomon	exon	1952364	1952599	.	+	.	ID=exon-XM_011695924.1-15;Dbxref=GeneID:105453739%2CGenbank:XM_011695924.1;Parent=rna-XM_011695924.1
NW_012026894.1	Gnomon	exon	1952786	1953891	.	+	.	ID=exon-XM_011695924.1-16;Dbxref=GeneID:105453739%2CGenbank:XM_011695924.1;Parent=rna-XM_011695924.1
NW_012026894.1	Gnomon	exon	1954065	1954287	.	+	.	ID=exon-XM_011695924.1-17;Dbxref=GeneID:105453739%2CGenbank:XM_011695924.1;Parent=rna-XM_011695924.1
NW_012026894.1	Gnomon	exon	1954448	1956438	.	+	.	ID=exon-XM_011695924.1-18;Dbxref=GeneID:105453739%2CGenbank:XM_011695924.1;Parent=rna-XM_011695924.1
NW_012026894.1	Gnomon	exon	1956597	1956780	.	+	.	ID=exon-XM_011695924.1-19;Dbxref=GeneID:105453739%2CGenbank:XM_011695924.1;Parent=rna-XM_011695924.1
NW_012026894.1	Gnomon	CDS	3277638	3277658	.	+	0	Name=XP_011694215.1;ID=cds-XP_011694215.1;Dbxref=GeneID:105453731%2CGenbank:XP_011694215.1;Parent=rna-XM_011695913.1
NW_012026894.1	Gnomon	CDS	3278685	3278747	.	+	0	Name=XP_011694215.1;ID=cds-XP_011694215.1;Dbxref=GeneID:105453731%2CGenbank:XP_011694215.1;Parent=rna-XM_011695913.1
NW_012026894.1	Gnomon	CDS	3278813	3278875	.	+	0	Name=XP_011694215.1;ID=cds-XP_011694215.1;Dbxref=GeneID:105453731%2CGenbank:XP_011694215.1;Parent=rna-XM_011695913.1
NW_012026894.1	Gnomon	CDS	3278953	3278994	.	+	0	Name=XP_011694215.1;ID=cds-XP_011694215.1;Dbxref=GeneID:105453731%2CGenbank:XP_011694215.1;Parent=rna-XM_011695913.1
NW_012026894.1	Gnomon	CDS	3279089	3279163	.	+	0	Name=XP_011694215.1;ID=cds-XP_011694215.1;Dbxref=GeneID:105453731%2CGenbank:XP_011694215.1;Parent=rna-XM_011695913.1
NW_012026894.1	Gnomon	CDS	3280437	3280511	.	+	0	Name=XP_011694215.1;ID=cds-XP_011694215.1;Dbxref=GeneID:105453731%2CGenbank:XP_011694215.1;Parent=rna-XM_011695913.1
NW_012026894.1	Gnomon	exon	717461	717495	.	-	.	ID=exon-XM_011695768.1-10;Dbxref=GeneID:105453637%2CGenbank:XM_011695768.1;Parent=rna-XM_011695768.1
NW_012026894.1	Gnomon	exon	2031328	2031483	.	+	.	ID=exon-XM_011695821.1-6;Dbxref=GeneID:105453674%2CGenbank:XM_011695821.1;Note=The sequence of the model RefSeq transcript was modified relative to this genomic sequence to represent the inferred CDS: deleted 2 bases in 1 codon;Parent=rna-XM_011695821.1
NW_012026894.1	Gnomon	exon	2031680	2032148	.	+	.	ID=exon-XM_011695821.1-7;Dbxref=GeneID:105453674%2CGenbank:XM_011695821.1;Note=The sequence of the model RefSeq transcript was modified relative to this genomic sequence to represent the inferred CDS: deleted 2 bases in 1 codon;Parent=rna-XM_011695821.1
NW_012026894.1	Gnomon	exon	2030614	2030826	.	+	.	ID=exon-XM_011695821.1-4;Dbxref=GeneID:105453674%2CGenbank:XM_011695821.1;Note=The sequence of the model RefSeq transcript was modified relative to this genomic sequence to represent the inferred CDS: deleted 2 bases in 1 codon;Parent=rna-XM_011695821.1
NW_012026894.1	Gnomon	exon	2031042	2031247	.	+	.	ID=exon-XM_011695821.1-5;Dbxref=GeneID:105453674%2CGenbank:XM_011695821.1;Note=The sequence of the model RefSeq transcript was modified relative to this genomic sequence to represent the inferred CDS: deleted 2 bases in 1 codon;Parent=rna-XM_011695821.1
NW_012026894.1	Gnomon	exon	2032151	2032345	.	+	.	ID=exon-XM_011695821.1-8;Dbxref=GeneID:105453674%2CGenbank:XM_011695821.1;Note=The sequence of the model RefSeq transcript was modified relative to this genomic sequence to represent the inferred CDS: deleted 2 bases in 1 codon;Parent=rna-XM_011695821.1
NW_012026894.1	Gnomon	exon	2033706	2034447	.	+	.	ID=exon-XM_011695821.1-9;Dbxref=GeneID:105453674%2CGenbank:XM_011695821.1;Note=The sequence of the model RefSeq transcript was modified relative to this genomic sequence to represent the inferred CDS: deleted 2 bases in 1 codon;Parent=rna-XM_011695821.1
NW_012026894.1	Gnomon	exon	2028639	2029170	.	+	.	ID=exon-XM_011695821.1-2;Dbxref=GeneID:105453674%2CGenbank:XM_011695821.1;Note=The sequence of the model RefSeq transcript was modified relative to this genomic sequence to represent the inferred CDS: deleted 2 bases in 1 codon;Parent=rna-XM_011695821.1
NW_012026894.1	Gnomon	exon	2030428	2030486	.	+	.	ID=exon-XM_011695821.1-3;Dbxref=GeneID:105453674%2CGenbank:XM_011695821.1;Note=The sequence of the model RefSeq transcript was modified relative to this genomic sequence to represent the inferred CDS: deleted 2 bases in 1 codon;Parent=rna-XM_011695821.1
NW_012026894.1	Gnomon	exon	2024767	2024827	.	+	.	ID=exon-XM_011695821.1-1;Dbxref=GeneID:105453674%2CGenbank:XM_011695821.1;Note=The sequence of the model RefSeq transcript was modified relative to this genomic sequence to represent the inferred CDS: deleted 2 bases in 1 codon;Parent=rna-XM_011695821.1
NW_012026894.1	Gnomon	exon	3124714	3125721	.	-	.	ID=exon-XM_011695896.1-10;Dbxref=GeneID:105453717%2CGenbank:XM_011695896.1;Parent=rna-XM_011695896.1
NW_012026894.1	Gnomon	CDS	3127894	3128034	.	-	0	Name=XP_011694197.1;ID=cds-XP_011694197.1;Dbxref=GeneID:105453717%2CGenbank:XP_011694197.1;Parent=rna-XM_011695895.1
NW_012026894.1	Gnomon	CDS	3127588	3127827	.	-	0	Name=XP_011694197.1;ID=cds-XP_011694197.1;Dbxref=GeneID:105453717%2CGenbank:XP_011694197.1;Parent=rna-XM_011695895.1
NW_012026894.1	Gnomon	CDS	3127261	3127500	.	-	0	Name=XP_011694197.1;ID=cds-XP_011694197.1;Dbxref=GeneID:105453717%2CGenbank:XP_011694197.1;Parent=rna-XM_011695895.1
NW_012026894.1	Gnomon	CDS	3127031	3127126	.	-	0	Name=XP_011694197.1;ID=cds-XP_011694197.1;Dbxref=GeneID:105453717%2CGenbank:XP_011694197.1;Parent=rna-XM_011695895.1
NW_012026894.1	Gnomon	CDS	3126683	3126957	.	-	0	Name=XP_011694197.1;ID=cds-XP_011694197.1;Dbxref=GeneID:105453717%2CGenbank:XP_011694197.1;Parent=rna-XM_011695895.1
NW_012026894.1	Gnomon	CDS	3126499	3126597	.	-	0	Name=XP_011694197.1;ID=cds-XP_011694197.1;Dbxref=GeneID:105453717%2CGenbank:XP_011694197.1;Parent=rna-XM_011695895.1
NW_012026894.1	Gnomon	CDS	3126141	3126414	.	-	0	Name=XP_011694197.1;ID=cds-XP_011694197.1;Dbxref=GeneID:105453717%2CGenbank:XP_011694197.1;Parent=rna-XM_011695895.1
NW_012026894.1	Gnomon	CDS	3125805	3126049	.	-	0	Name=XP_011694197.1;ID=cds-XP_011694197.1;Dbxref=GeneID:105453717%2CGenbank:XP_011694197.1;Parent=rna-XM_011695895.1
NW_012026894.1	Gnomon	CDS	3125553	3125721	.	-	0	Name=XP_011694197.1;ID=cds-XP_011694197.1;Dbxref=GeneID:105453717%2CGenbank:XP_011694197.1;Parent=rna-XM_011695895.1
NW_012026894.1	Gnomon	CDS	3152655	3152696	.	-	0	Name=XP_011694207.1;ID=cds-XP_011694207.1;Dbxref=GeneID:105453722%2CGenbank:XP_011694207.1;Parent=rna-XM_011695905.1
NW_012026894.1	Gnomon	CDS	3152253	3152478	.	-	0	Name=XP_011694207.1;ID=cds-XP_011694207.1;Dbxref=GeneID:105453722%2CGenbank:XP_011694207.1;Parent=rna-XM_011695905.1
NW_012026894.1	Gnomon	CDS	3151871	3152088	.	-	0	Name=XP_011694207.1;ID=cds-XP_011694207.1;Dbxref=GeneID:105453722%2CGenbank:XP_011694207.1;Parent=rna-XM_011695905.1
NW_012026894.1	Gnomon	CDS	3151573	3151754	.	-	0	Name=XP_011694207.1;ID=cds-XP_011694207.1;Dbxref=GeneID:105453722%2CGenbank:XP_011694207.1;Parent=rna-XM_011695905.1
NW_012026894.1	Gnomon	CDS	3151204	3151494	.	-	0	Name=XP_011694207.1;ID=cds-XP_011694207.1;Dbxref=GeneID:105453722%2CGenbank:XP_011694207.1;Parent=rna-XM_011695905.1
NW_012026894.1	Gnomon	CDS	3150965	3151127	.	-	0	Name=XP_011694207.1;ID=cds-XP_011694207.1;Dbxref=GeneID:105453722%2CGenbank:XP_011694207.1;Parent=rna-XM_011695905.1
NW_012026894.1	Gnomon	exon	2488782	2489115	.	-	.	ID=exon-XM_011695866.1-3;Dbxref=GeneID:105453703%2CGenbank:XM_011695866.1;Parent=rna-XM_011695866.1
NW_012026894.1	Gnomon	exon	2488160	2488499	.	-	.	ID=exon-XM_011695866.1-4;Dbxref=GeneID:105453703%2CGenbank:XM_011695866.1;Parent=rna-XM_011695866.1
NW_012026894.1	Gnomon	exon	2486724	2487107	.	-	.	ID=exon-XM_011695866.1-5;Dbxref=GeneID:105453703%2CGenbank:XM_011695866.1;Parent=rna-XM_011695866.1
NW_012026894.1	Gnomon	exon	2476924	2476996	.	-	.	ID=exon-XM_011695866.1-6;Dbxref=GeneID:105453703%2CGenbank:XM_011695866.1;Parent=rna-XM_011695866.1
NW_012026894.1	Gnomon	exon	2500202	2500282	.	-	.	ID=exon-XM_011695866.1-1;Dbxref=GeneID:105453703%2CGenbank:XM_011695866.1;Parent=rna-XM_011695866.1
NW_012026894.1	Gnomon	exon	2498937	2499731	.	-	.	ID=exon-XM_011695866.1-2;Dbxref=GeneID:105453703%2CGenbank:XM_011695866.1;Parent=rna-XM_011695866.1
NW_012026894.1	Gnomon	exon	1506058	1506569	.	-	.	ID=exon-XM_011695796.1-3;Dbxref=GeneID:105453657%2CGenbank:XM_011695796.1;Parent=rna-XM_011695796.1
NW_012026894.1	Gnomon	exon	1505784	1505948	.	-	.	ID=exon-XM_011695796.1-4;Dbxref=GeneID:105453657%2CGenbank:XM_011695796.1;Parent=rna-XM_011695796.1
NW_012026894.1	Gnomon	exon	1504152	1505619	.	-	.	ID=exon-XM_011695796.1-5;Dbxref=GeneID:105453657%2CGenbank:XM_011695796.1;Parent=rna-XM_011695796.1
NW_012026894.1	Gnomon	exon	1508363	1508539	.	-	.	ID=exon-XM_011695796.1-1;Dbxref=GeneID:105453657%2CGenbank:XM_011695796.1;Parent=rna-XM_011695796.1
NW_012026894.1	Gnomon	exon	1507602	1507791	.	-	.	ID=exon-XM_011695796.1-2;Dbxref=GeneID:105453657%2CGenbank:XM_011695796.1;Parent=rna-XM_011695796.1
NW_012026894.1	Gnomon	exon	1984208	1984384	.	+	.	ID=exon-XM_011695818.1-4;Dbxref=GeneID:105453670%2CGenbank:XM_011695818.1;Parent=rna-XM_011695818.1
NW_012026894.1	Gnomon	mRNA	1967176	1971223	.	-	.	Name=XM_011695811.1;ID=rna-XM_011695811.1;Dbxref=GeneID:105453667%2CGenbank:XM_011695811.1;Parent=gene-LOC105453667
NW_012026894.1	Gnomon	exon	1984463	1984562	.	+	.	ID=exon-XM_011695818.1-5;Dbxref=GeneID:105453670%2CGenbank:XM_011695818.1;Parent=rna-XM_011695818.1
NW_012026894.1	Gnomon	exon	1984654	1984850	.	+	.	ID=exon-XM_011695818.1-6;Dbxref=GeneID:105453670%2CGenbank:XM_011695818.1;Parent=rna-XM_011695818.1
NW_012026894.1	Gnomon	exon	1984928	1985073	.	+	.	ID=exon-XM_011695818.1-7;Dbxref=GeneID:105453670%2CGenbank:XM_011695818.1;Parent=rna-XM_011695818.1
NW_012026894.1	Gnomon	exon	1985176	1985410	.	+	.	ID=exon-XM_011695818.1-8;Dbxref=GeneID:105453670%2CGenbank:XM_011695818.1;Parent=rna-XM_011695818.1
NW_012026894.1	Gnomon	exon	1985484	1985624	.	+	.	ID=exon-XM_011695818.1-9;Dbxref=GeneID:105453670%2CGenbank:XM_011695818.1;Parent=rna-XM_011695818.1
NW_012026894.1	Gnomon	exon	1982885	1982939	.	+	.	ID=exon-XM_011695818.1-1;Dbxref=GeneID:105453670%2CGenbank:XM_011695818.1;Parent=rna-XM_011695818.1
NW_012026894.1	Gnomon	exon	1983029	1983849	.	+	.	ID=exon-XM_011695818.1-2;Dbxref=GeneID:105453670%2CGenbank:XM_011695818.1;Parent=rna-XM_011695818.1
NW_012026894.1	Gnomon	exon	1983950	1984125	.	+	.	ID=exon-XM_011695818.1-3;Dbxref=GeneID:105453670%2CGenbank:XM_011695818.1;Parent=rna-XM_011695818.1
NW_012026894.1	Gnomon	CDS	3169954	3170125	.	+	0	Name=XP_011694208.1;ID=cds-XP_011694208.1;Dbxref=GeneID:105453724%2CGenbank:XP_011694208.1;Parent=rna-XM_011695906.1
NW_012026894.1	Gnomon	CDS	3172768	3173040	.	+	0	Name=XP_011694208.1;ID=cds-XP_011694208.1;Dbxref=GeneID:105453724%2CGenbank:XP_011694208.1;Parent=rna-XM_011695906.1
NW_012026894.1	Gnomon	CDS	3173352	3173647	.	+	0	Name=XP_011694208.1;ID=cds-XP_011694208.1;Dbxref=GeneID:105453724%2CGenbank:XP_011694208.1;Parent=rna-XM_011695906.1
NW_012026894.1	Gnomon	CDS	3173879	3174186	.	+	0	Name=XP_011694208.1;ID=cds-XP_011694208.1;Dbxref=GeneID:105453724%2CGenbank:XP_011694208.1;Parent=rna-XM_011695906.1
NW_012026894.1	Gnomon	CDS	3174338	3174521	.	+	0	Name=XP_011694208.1;ID=cds-XP_011694208.1;Dbxref=GeneID:105453724%2CGenbank:XP_011694208.1;Parent=rna-XM_011695906.1
NW_012026894.1	Gnomon	CDS	3174609	3174787	.	+	0	Name=XP_011694208.1;ID=cds-XP_011694208.1;Dbxref=GeneID:105453724%2CGenbank:XP_011694208.1;Parent=rna-XM_011695906.1
NW_012026894.1	Gnomon	CDS	3174927	3175374	.	+	0	Name=XP_011694208.1;ID=cds-XP_011694208.1;Dbxref=GeneID:105453724%2CGenbank:XP_011694208.1;Parent=rna-XM_011695906.1
NW_012026894.1	Gnomon	exon	1938538	1938668	.	+	.	ID=exon-XM_011695924.1-8;Dbxref=GeneID:105453739%2CGenbank:XM_011695924.1;Parent=rna-XM_011695924.1
NW_012026894.1	Gnomon	exon	1938864	1939010	.	+	.	ID=exon-XM_011695924.1-9;Dbxref=GeneID:105453739%2CGenbank:XM_011695924.1;Parent=rna-XM_011695924.1
NW_012026894.1	Gnomon	exon	1930456	1930517	.	+	.	ID=exon-XM_011695924.1-2;Dbxref=GeneID:105453739%2CGenbank:XM_011695924.1;Parent=rna-XM_011695924.1
NW_012026894.1	Gnomon	exon	1931171	1931189	.	+	.	ID=exon-XM_011695924.1-3;Dbxref=GeneID:105453739%2CGenbank:XM_011695924.1;Parent=rna-XM_011695924.1
NW_012026894.1	Gnomon	exon	1923714	1923975	.	+	.	ID=exon-XM_011695924.1-1;Dbxref=GeneID:105453739%2CGenbank:XM_011695924.1;Parent=rna-XM_011695924.1
NW_012026894.1	Gnomon	exon	1933968	1934181	.	+	.	ID=exon-XM_011695924.1-6;Dbxref=GeneID:105453739%2CGenbank:XM_011695924.1;Parent=rna-XM_011695924.1
NW_012026894.1	Gnomon	exon	1937031	1937295	.	+	.	ID=exon-XM_011695924.1-7;Dbxref=GeneID:105453739%2CGenbank:XM_011695924.1;Parent=rna-XM_011695924.1
NW_012026894.1	Gnomon	exon	1932399	1932518	.	+	.	ID=exon-XM_011695924.1-4;Dbxref=GeneID:105453739%2CGenbank:XM_011695924.1;Parent=rna-XM_011695924.1
NW_012026894.1	Gnomon	exon	1933212	1933873	.	+	.	ID=exon-XM_011695924.1-5;Dbxref=GeneID:105453739%2CGenbank:XM_011695924.1;Parent=rna-XM_011695924.1
NW_012026894.1	Gnomon	CDS	3127894	3128034	.	-	0	Name=XP_011694198.1;ID=cds-XP_011694198.1;Dbxref=GeneID:105453717%2CGenbank:XP_011694198.1;Parent=rna-XM_011695896.1
NW_012026894.1	Gnomon	CDS	3127588	3127827	.	-	0	Name=XP_011694198.1;ID=cds-XP_011694198.1;Dbxref=GeneID:105453717%2CGenbank:XP_011694198.1;Parent=rna-XM_011695896.1
NW_012026894.1	Gnomon	CDS	3127261	3127500	.	-	0	Name=XP_011694198.1;ID=cds-XP_011694198.1;Dbxref=GeneID:105453717%2CGenbank:XP_011694198.1;Parent=rna-XM_011695896.1
NW_012026894.1	Gnomon	CDS	3127031	3127126	.	-	0	Name=XP_011694198.1;ID=cds-XP_011694198.1;Dbxref=GeneID:105453717%2CGenbank:XP_011694198.1;Parent=rna-XM_011695896.1
NW_012026894.1	Gnomon	CDS	3126683	3126957	.	-	0	Name=XP_011694198.1;ID=cds-XP_011694198.1;Dbxref=GeneID:105453717%2CGenbank:XP_011694198.1;Parent=rna-XM_011695896.1
NW_012026894.1	Gnomon	CDS	3126499	3126597	.	-	0	Name=XP_011694198.1;ID=cds-XP_011694198.1;Dbxref=GeneID:105453717%2CGenbank:XP_011694198.1;Parent=rna-XM_011695896.1
NW_012026894.1	Gnomon	CDS	3126141	3126414	.	-	0	Name=XP_011694198.1;ID=cds-XP_011694198.1;Dbxref=GeneID:105453717%2CGenbank:XP_011694198.1;Parent=rna-XM_011695896.1
NW_012026894.1	Gnomon	CDS	3125805	3126049	.	-	0	Name=XP_011694198.1;ID=cds-XP_011694198.1;Dbxref=GeneID:105453717%2CGenbank:XP_011694198.1;Parent=rna-XM_011695896.1
NW_012026894.1	Gnomon	CDS	3125553	3125721	.	-	0	Name=XP_011694198.1;ID=cds-XP_011694198.1;Dbxref=GeneID:105453717%2CGenbank:XP_011694198.1;Parent=rna-XM_011695896.1
NW_012026894.1	Gnomon	exon	1986196	1986353	.	+	.	ID=exon-XM_011695818.1-11;Dbxref=GeneID:105453670%2CGenbank:XM_011695818.1;Parent=rna-XM_011695818.1
NW_012026894.1	Gnomon	exon	1986432	1986527	.	+	.	ID=exon-XM_011695818.1-12;Dbxref=GeneID:105453670%2CGenbank:XM_011695818.1;Parent=rna-XM_011695818.1
NW_012026894.1	Gnomon	exon	1986607	1986780	.	+	.	ID=exon-XM_011695818.1-13;Dbxref=GeneID:105453670%2CGenbank:XM_011695818.1;Parent=rna-XM_011695818.1
NW_012026894.1	Gnomon	exon	1986881	1986994	.	+	.	ID=exon-XM_011695818.1-14;Dbxref=GeneID:105453670%2CGenbank:XM_011695818.1;Parent=rna-XM_011695818.1
NW_012026894.1	Gnomon	exon	1985713	1986124	.	+	.	ID=exon-XM_011695818.1-10;Dbxref=GeneID:105453670%2CGenbank:XM_011695818.1;Parent=rna-XM_011695818.1
NW_012026894.1	Gnomon	exon	1987091	1987197	.	+	.	ID=exon-XM_011695818.1-15;Dbxref=GeneID:105453670%2CGenbank:XM_011695818.1;Parent=rna-XM_011695818.1
NW_012026894.1	Gnomon	CDS	3131202	3131356	.	+	0	Name=XP_011694199.1;ID=cds-XP_011694199.1;Dbxref=GeneID:105453718%2CGenbank:XP_011694199.1;Parent=rna-XM_011695897.1
NW_012026894.1	Gnomon	CDS	3131530	3131608	.	+	0	Name=XP_011694199.1;ID=cds-XP_011694199.1;Dbxref=GeneID:105453718%2CGenbank:XP_011694199.1;Parent=rna-XM_011695897.1
NW_012026894.1	Gnomon	mRNA	1971446	1977552	.	+	.	Name=XM_011695810.1;ID=rna-XM_011695810.1;Dbxref=GeneID:105453666%2CGenbank:XM_011695810.1;Parent=gene-LOC105453666
NW_012026894.1	Gnomon	CDS	3149653	3149742	.	+	0	Name=XP_011694205.1;ID=cds-XP_011694205.1;Dbxref=GeneID:105453721%2CGenbank:XP_011694205.1;Parent=rna-XM_011695903.1
NW_012026894.1	Gnomon	CDS	3149925	3150017	.	+	0	Name=XP_011694205.1;ID=cds-XP_011694205.1;Dbxref=GeneID:105453721%2CGenbank:XP_011694205.1;Parent=rna-XM_011695903.1
NW_012026894.1	Gnomon	CDS	3150209	3150739	.	+	0	Name=XP_011694205.1;ID=cds-XP_011694205.1;Dbxref=GeneID:105453721%2CGenbank:XP_011694205.1;Parent=rna-XM_011695903.1
NW_012026894.1	Gnomon	lnc_RNA	3154956	3155726	.	-	.	Name=XR_974910.1;ID=rna-XR_974910.1;Dbxref=GeneID:105453723%2CGenbank:XR_974910.1;Parent=gene-LOC105453723
NW_012026894.1	Gnomon	CDS	3096910	3097093	.	+	0	Name=XP_011694195.1;ID=cds-XP_011694195.1;Dbxref=GeneID:105453714%2CGenbank:XP_011694195.1;Parent=rna-XM_011695893.1
NW_012026894.1	Gnomon	CDS	3097191	3097267	.	+	0	Name=XP_011694195.1;ID=cds-XP_011694195.1;Dbxref=GeneID:105453714%2CGenbank:XP_011694195.1;Parent=rna-XM_011695893.1
NW_012026894.1	Gnomon	CDS	3097573	3097745	.	+	0	Name=XP_011694195.1;ID=cds-XP_011694195.1;Dbxref=GeneID:105453714%2CGenbank:XP_011694195.1;Parent=rna-XM_011695893.1
NW_012026894.1	Gnomon	CDS	3097876	3098176	.	+	0	Name=XP_011694195.1;ID=cds-XP_011694195.1;Dbxref=GeneID:105453714%2CGenbank:XP_011694195.1;Parent=rna-XM_011695893.1
NW_012026894.1	Gnomon	CDS	3098277	3098516	.	+	0	Name=XP_011694195.1;ID=cds-XP_011694195.1;Dbxref=GeneID:105453714%2CGenbank:XP_011694195.1;Parent=rna-XM_011695893.1
NW_012026894.1	Gnomon	CDS	3098629	3098837	.	+	0	Name=XP_011694195.1;ID=cds-XP_011694195.1;Dbxref=GeneID:105453714%2CGenbank:XP_011694195.1;Parent=rna-XM_011695893.1
NW_012026894.1	Gnomon	CDS	3099029	3099077	.	+	0	Name=XP_011694195.1;ID=cds-XP_011694195.1;Dbxref=GeneID:105453714%2CGenbank:XP_011694195.1;Parent=rna-XM_011695893.1
NW_012026894.1	Gnomon	lnc_RNA	3204622	3208546	.	+	.	Name=XR_974911.1;ID=rna-XR_974911.1;Dbxref=GeneID:105453727%2CGenbank:XR_974911.1;Parent=gene-LOC105453727
NW_012026894.1	Gnomon	CDS	3119835	3119918	.	+	0	Name=XP_011694196.1;ID=cds-XP_011694196.1;Dbxref=GeneID:105453716%2CGenbank:XP_011694196.1;Parent=rna-XM_011695894.1
NW_012026894.1	Gnomon	CDS	3120267	3120458	.	+	0	Name=XP_011694196.1;ID=cds-XP_011694196.1;Dbxref=GeneID:105453716%2CGenbank:XP_011694196.1;Parent=rna-XM_011695894.1
NW_012026894.1	Gnomon	CDS	3120750	3120969	.	+	0	Name=XP_011694196.1;ID=cds-XP_011694196.1;Dbxref=GeneID:105453716%2CGenbank:XP_011694196.1;Parent=rna-XM_011695894.1
NW_012026894.1	Gnomon	CDS	3121076	3121236	.	+	0	Name=XP_011694196.1;ID=cds-XP_011694196.1;Dbxref=GeneID:105453716%2CGenbank:XP_011694196.1;Parent=rna-XM_011695894.1
NW_012026894.1	Gnomon	CDS	3121323	3121478	.	+	0	Name=XP_011694196.1;ID=cds-XP_011694196.1;Dbxref=GeneID:105453716%2CGenbank:XP_011694196.1;Parent=rna-XM_011695894.1
NW_012026894.1	Gnomon	CDS	3121568	3121839	.	+	0	Name=XP_011694196.1;ID=cds-XP_011694196.1;Dbxref=GeneID:105453716%2CGenbank:XP_011694196.1;Parent=rna-XM_011695894.1
NW_012026894.1	Gnomon	CDS	3121918	3122112	.	+	0	Name=XP_011694196.1;ID=cds-XP_011694196.1;Dbxref=GeneID:105453716%2CGenbank:XP_011694196.1;Parent=rna-XM_011695894.1
NW_012026894.1	Gnomon	CDS	3122188	3122431	.	+	0	Name=XP_011694196.1;ID=cds-XP_011694196.1;Dbxref=GeneID:105453716%2CGenbank:XP_011694196.1;Parent=rna-XM_011695894.1
NW_012026894.1	Gnomon	CDS	3122511	3122754	.	+	0	Name=XP_011694196.1;ID=cds-XP_011694196.1;Dbxref=GeneID:105453716%2CGenbank:XP_011694196.1;Parent=rna-XM_011695894.1
NW_012026894.1	Gnomon	CDS	3122960	3122964	.	+	0	Name=XP_011694196.1;ID=cds-XP_011694196.1;Dbxref=GeneID:105453716%2CGenbank:XP_011694196.1;Parent=rna-XM_011695894.1
NW_012026894.1	Gnomon	exon	3108893	3109103	.	+	.	ID=exon-XR_974909.1-1;Dbxref=GeneID:105453715%2CGenbank:XR_974909.1;Parent=rna-XR_974909.1
NW_012026894.1	Gnomon	exon	3109713	3109817	.	+	.	ID=exon-XR_974909.1-2;Dbxref=GeneID:105453715%2CGenbank:XR_974909.1;Parent=rna-XR_974909.1
NW_012026894.1	Gnomon	exon	3109968	3110083	.	+	.	ID=exon-XR_974909.1-3;Dbxref=GeneID:105453715%2CGenbank:XR_974909.1;Parent=rna-XR_974909.1
NW_012026894.1	Gnomon	exon	3110524	3110608	.	+	.	ID=exon-XR_974909.1-4;Dbxref=GeneID:105453715%2CGenbank:XR_974909.1;Parent=rna-XR_974909.1
NW_012026894.1	Gnomon	exon	3114823	3114940	.	+	.	ID=exon-XR_974909.1-5;Dbxref=GeneID:105453715%2CGenbank:XR_974909.1;Parent=rna-XR_974909.1
NW_012026894.1	Gnomon	exon	3132390	3132614	.	+	.	ID=exon-XM_011695900.1-1;Dbxref=GeneID:105453719%2CGenbank:XM_011695900.1;Parent=rna-XM_011695900.1
NW_012026894.1	Gnomon	exon	3134255	3134395	.	+	.	ID=exon-XM_011695900.1-2;Dbxref=GeneID:105453719%2CGenbank:XM_011695900.1;Parent=rna-XM_011695900.1
NW_012026894.1	Gnomon	exon	3134909	3135037	.	+	.	ID=exon-XM_011695900.1-3;Dbxref=GeneID:105453719%2CGenbank:XM_011695900.1;Parent=rna-XM_011695900.1
NW_012026894.1	Gnomon	exon	3135125	3135291	.	+	.	ID=exon-XM_011695900.1-4;Dbxref=GeneID:105453719%2CGenbank:XM_011695900.1;Parent=rna-XM_011695900.1
NW_012026894.1	Gnomon	exon	3135433	3135649	.	+	.	ID=exon-XM_011695900.1-5;Dbxref=GeneID:105453719%2CGenbank:XM_011695900.1;Parent=rna-XM_011695900.1
NW_012026894.1	Gnomon	exon	3135747	3138548	.	+	.	ID=exon-XM_011695900.1-6;Dbxref=GeneID:105453719%2CGenbank:XM_011695900.1;Parent=rna-XM_011695900.1
NW_012026894.1	Gnomon	exon	3138637	3139017	.	+	.	ID=exon-XM_011695900.1-7;Dbxref=GeneID:105453719%2CGenbank:XM_011695900.1;Parent=rna-XM_011695900.1
NW_012026894.1	Gnomon	exon	3139135	3141708	.	+	.	ID=exon-XM_011695900.1-8;Dbxref=GeneID:105453719%2CGenbank:XM_011695900.1;Parent=rna-XM_011695900.1
NW_012026894.1	Gnomon	exon	3142490	3142610	.	+	.	ID=exon-XM_011695900.1-9;Dbxref=GeneID:105453719%2CGenbank:XM_011695900.1;Parent=rna-XM_011695900.1
NW_012026894.1	Gnomon	mRNA	3191761	3220896	.	-	.	Name=XM_011695910.1;ID=rna-XM_011695910.1;Dbxref=GeneID:105453728%2CGenbank:XM_011695910.1;Parent=gene-LOC105453728
NW_012026894.1	Gnomon	mRNA	1982885	1987637	.	+	.	Name=XM_011695816.1;ID=rna-XM_011695816.1;Dbxref=GeneID:105453670%2CGenbank:XM_011695816.1;Parent=gene-LOC105453670
NW_012026894.1	Gnomon	exon	3088556	3088868	.	+	.	ID=exon-XM_011695889.1-1;Dbxref=GeneID:105453713%2CGenbank:XM_011695889.1;Parent=rna-XM_011695889.1
NW_012026894.1	Gnomon	exon	3091314	3091470	.	+	.	ID=exon-XM_011695889.1-2;Dbxref=GeneID:105453713%2CGenbank:XM_011695889.1;Parent=rna-XM_011695889.1
NW_012026894.1	Gnomon	exon	3091964	3092126	.	+	.	ID=exon-XM_011695889.1-3;Dbxref=GeneID:105453713%2CGenbank:XM_011695889.1;Parent=rna-XM_011695889.1
NW_012026894.1	Gnomon	exon	3092448	3092731	.	+	.	ID=exon-XM_011695889.1-4;Dbxref=GeneID:105453713%2CGenbank:XM_011695889.1;Parent=rna-XM_011695889.1
NW_012026894.1	Gnomon	exon	3093057	3093114	.	+	.	ID=exon-XM_011695889.1-5;Dbxref=GeneID:105453713%2CGenbank:XM_011695889.1;Parent=rna-XM_011695889.1
NW_012026894.1	Gnomon	exon	3093541	3093717	.	+	.	ID=exon-XM_011695889.1-6;Dbxref=GeneID:105453713%2CGenbank:XM_011695889.1;Parent=rna-XM_011695889.1
NW_012026894.1	Gnomon	exon	3093800	3093890	.	+	.	ID=exon-XM_011695889.1-7;Dbxref=GeneID:105453713%2CGenbank:XM_011695889.1;Parent=rna-XM_011695889.1
NW_012026894.1	Gnomon	exon	3094248	3094323	.	+	.	ID=exon-XM_011695889.1-8;Dbxref=GeneID:105453713%2CGenbank:XM_011695889.1;Parent=rna-XM_011695889.1
NW_012026894.1	Gnomon	exon	3094421	3094603	.	+	.	ID=exon-XM_011695889.1-9;Dbxref=GeneID:105453713%2CGenbank:XM_011695889.1;Parent=rna-XM_011695889.1
NW_012026894.1	Gnomon	exon	787235	787468	.	+	.	ID=exon-XM_011695772.1-3;Dbxref=GeneID:105453640%2CGenbank:XM_011695772.1;Parent=rna-XM_011695772.1
NW_012026894.1	Gnomon	exon	791359	791424	.	+	.	ID=exon-XM_011695772.1-4;Dbxref=GeneID:105453640%2CGenbank:XM_011695772.1;Parent=rna-XM_011695772.1
NW_012026894.1	Gnomon	exon	768085	768236	.	+	.	ID=exon-XM_011695772.1-1;Dbxref=GeneID:105453640%2CGenbank:XM_011695772.1;Parent=rna-XM_011695772.1
NW_012026894.1	Gnomon	exon	769429	771160	.	+	.	ID=exon-XM_011695772.1-2;Dbxref=GeneID:105453640%2CGenbank:XM_011695772.1;Parent=rna-XM_011695772.1
NW_012026894.1	Gnomon	exon	794275	794480	.	+	.	ID=exon-XM_011695772.1-5;Dbxref=GeneID:105453640%2CGenbank:XM_011695772.1;Parent=rna-XM_011695772.1
NW_012026894.1	Gnomon	exon	794550	794807	.	+	.	ID=exon-XM_011695772.1-6;Dbxref=GeneID:105453640%2CGenbank:XM_011695772.1;Parent=rna-XM_011695772.1
NW_012026894.1	Gnomon	CDS	2733299	2733776	.	+	0	Name=XP_011694150.1;ID=cds-XP_011694150.1;Dbxref=GeneID:105453689%2CGenbank:XP_011694150.1;Parent=rna-XM_011695848.1
NW_012026894.1	Gnomon	CDS	2734175	2734545	.	+	0	Name=XP_011694150.1;ID=cds-XP_011694150.1;Dbxref=GeneID:105453689%2CGenbank:XP_011694150.1;Parent=rna-XM_011695848.1
NW_012026894.1	Gnomon	CDS	2734686	2734905	.	+	0	Name=XP_011694150.1;ID=cds-XP_011694150.1;Dbxref=GeneID:105453689%2CGenbank:XP_011694150.1;Parent=rna-XM_011695848.1
NW_012026894.1	Gnomon	CDS	2735007	2735226	.	+	0	Name=XP_011694150.1;ID=cds-XP_011694150.1;Dbxref=GeneID:105453689%2CGenbank:XP_011694150.1;Parent=rna-XM_011695848.1
NW_012026894.1	Gnomon	CDS	2735436	2735727	.	+	0	Name=XP_011694150.1;ID=cds-XP_011694150.1;Dbxref=GeneID:105453689%2CGenbank:XP_011694150.1;Parent=rna-XM_011695848.1
NW_012026894.1	Gnomon	CDS	457926	458004	.	+	0	Name=XP_011694057.1;ID=cds-XP_011694057.1;Dbxref=GeneID:105453632%2CGenbank:XP_011694057.1;Parent=rna-XM_011695755.1
NW_012026894.1	Gnomon	CDS	458240	458406	.	+	0	Name=XP_011694057.1;ID=cds-XP_011694057.1;Dbxref=GeneID:105453632%2CGenbank:XP_011694057.1;Parent=rna-XM_011695755.1
NW_012026894.1	Gnomon	exon	1988509	1989196	.	-	.	ID=exon-XM_011695820.1-1;Dbxref=GeneID:105453673%2CGenbank:XM_011695820.1;Parent=rna-XM_011695820.1
NW_012026894.1	Gnomon	exon	1988196	1988432	.	-	.	ID=exon-XM_011695820.1-2;Dbxref=GeneID:105453673%2CGenbank:XM_011695820.1;Parent=rna-XM_011695820.1
NW_012026894.1	Gnomon	exon	1987851	1988121	.	-	.	ID=exon-XM_011695820.1-3;Dbxref=GeneID:105453673%2CGenbank:XM_011695820.1;Parent=rna-XM_011695820.1
NW_012026894.1	Gnomon	mRNA	1979288	1980978	.	+	.	Name=XM_011695815.1;ID=rna-XM_011695815.1;Dbxref=GeneID:105453669%2CGenbank:XM_011695815.1;Parent=gene-LOC105453669
NW_012026894.1	Gnomon	CDS	3179988	3180111	.	+	0	Name=XP_011694209.1;ID=cds-XP_011694209.1;Dbxref=GeneID:105453725%2CGenbank:XP_011694209.1;Parent=rna-XM_011695907.1
NW_012026894.1	Gnomon	CDS	3180218	3180351	.	+	0	Name=XP_011694209.1;ID=cds-XP_011694209.1;Dbxref=GeneID:105453725%2CGenbank:XP_011694209.1;Parent=rna-XM_011695907.1
NW_012026894.1	Gnomon	CDS	3180522	3182415	.	+	0	Name=XP_011694209.1;ID=cds-XP_011694209.1;Dbxref=GeneID:105453725%2CGenbank:XP_011694209.1;Parent=rna-XM_011695907.1
NW_012026894.1	Gnomon	CDS	3182534	3182682	.	+	0	Name=XP_011694209.1;ID=cds-XP_011694209.1;Dbxref=GeneID:105453725%2CGenbank:XP_011694209.1;Parent=rna-XM_011695907.1
NW_012026894.1	Gnomon	CDS	3182769	3182903	.	+	0	Name=XP_011694209.1;ID=cds-XP_011694209.1;Dbxref=GeneID:105453725%2CGenbank:XP_011694209.1;Parent=rna-XM_011695907.1
NW_012026894.1	Gnomon	CDS	3183122	3183238	.	+	0	Name=XP_011694209.1;ID=cds-XP_011694209.1;Dbxref=GeneID:105453725%2CGenbank:XP_011694209.1;Parent=rna-XM_011695907.1
NW_012026894.1	Gnomon	CDS	3183347	3183424	.	+	0	Name=XP_011694209.1;ID=cds-XP_011694209.1;Dbxref=GeneID:105453725%2CGenbank:XP_011694209.1;Parent=rna-XM_011695907.1
NW_012026894.1	Gnomon	CDS	3183515	3183736	.	+	0	Name=XP_011694209.1;ID=cds-XP_011694209.1;Dbxref=GeneID:105453725%2CGenbank:XP_011694209.1;Parent=rna-XM_011695907.1
NW_012026894.1	Gnomon	CDS	3184031	3184198	.	+	0	Name=XP_011694209.1;ID=cds-XP_011694209.1;Dbxref=GeneID:105453725%2CGenbank:XP_011694209.1;Parent=rna-XM_011695907.1
NW_012026894.1	Gnomon	CDS	3184320	3184542	.	+	0	Name=XP_011694209.1;ID=cds-XP_011694209.1;Dbxref=GeneID:105453725%2CGenbank:XP_011694209.1;Parent=rna-XM_011695907.1
NW_012026894.1	Gnomon	CDS	3184634	3184772	.	+	0	Name=XP_011694209.1;ID=cds-XP_011694209.1;Dbxref=GeneID:105453725%2CGenbank:XP_011694209.1;Parent=rna-XM_011695907.1
NW_012026894.1	Gnomon	CDS	3184852	3184941	.	+	0	Name=XP_011694209.1;ID=cds-XP_011694209.1;Dbxref=GeneID:105453725%2CGenbank:XP_011694209.1;Parent=rna-XM_011695907.1
NW_012026894.1	Gnomon	CDS	3185098	3185194	.	+	0	Name=XP_011694209.1;ID=cds-XP_011694209.1;Dbxref=GeneID:105453725%2CGenbank:XP_011694209.1;Parent=rna-XM_011695907.1
NW_012026894.1	Gnomon	CDS	3185279	3185402	.	+	0	Name=XP_011694209.1;ID=cds-XP_011694209.1;Dbxref=GeneID:105453725%2CGenbank:XP_011694209.1;Parent=rna-XM_011695907.1
NW_012026894.1	Gnomon	CDS	3185821	3186354	.	+	0	Name=XP_011694209.1;ID=cds-XP_011694209.1;Dbxref=GeneID:105453725%2CGenbank:XP_011694209.1;Parent=rna-XM_011695907.1
NW_012026894.1	Gnomon	CDS	3186895	3186950	.	+	0	Name=XP_011694209.1;ID=cds-XP_011694209.1;Dbxref=GeneID:105453725%2CGenbank:XP_011694209.1;Parent=rna-XM_011695907.1
NW_012026894.1	Gnomon	exon	1505784	1505948	.	-	.	ID=exon-XM_011695795.1-4;Dbxref=GeneID:105453657%2CGenbank:XM_011695795.1;Parent=rna-XM_011695795.1
NW_012026894.1	Gnomon	exon	1504152	1505619	.	-	.	ID=exon-XM_011695795.1-5;Dbxref=GeneID:105453657%2CGenbank:XM_011695795.1;Parent=rna-XM_011695795.1
NW_012026894.1	Gnomon	exon	1507639	1507791	.	-	.	ID=exon-XM_011695795.1-2;Dbxref=GeneID:105453657%2CGenbank:XM_011695795.1;Parent=rna-XM_011695795.1
NW_012026894.1	Gnomon	exon	1506058	1506569	.	-	.	ID=exon-XM_011695795.1-3;Dbxref=GeneID:105453657%2CGenbank:XM_011695795.1;Parent=rna-XM_011695795.1
NW_012026894.1	Gnomon	exon	1508363	1508539	.	-	.	ID=exon-XM_011695795.1-1;Dbxref=GeneID:105453657%2CGenbank:XM_011695795.1;Parent=rna-XM_011695795.1
NW_012026894.1	Gnomon	mRNA	1962294	1966926	.	-	.	Name=XM_011695814.1;ID=rna-XM_011695814.1;Dbxref=GeneID:105453668%2CGenbank:XM_011695814.1;Parent=gene-LOC105453668
NW_012026894.1	Gnomon	exon	3154956	3155248	.	-	.	ID=exon-XR_974910.1-2;Dbxref=GeneID:105453723%2CGenbank:XR_974910.1;Parent=rna-XR_974910.1
NW_012026894.1	Gnomon	exon	3155356	3155726	.	-	.	ID=exon-XR_974910.1-1;Dbxref=GeneID:105453723%2CGenbank:XR_974910.1;Parent=rna-XR_974910.1
NW_012026894.1	Gnomon	exon	1982552	1982818	.	-	.	ID=exon-XM_011695819.1-1;Dbxref=GeneID:105453671%2CGenbank:XM_011695819.1;Parent=rna-XM_011695819.1
NW_012026894.1	Gnomon	exon	1982304	1982474	.	-	.	ID=exon-XM_011695819.1-2;Dbxref=GeneID:105453671%2CGenbank:XM_011695819.1;Parent=rna-XM_011695819.1
NW_012026894.1	Gnomon	exon	1981565	1981639	.	-	.	ID=exon-XM_011695819.1-5;Dbxref=GeneID:105453671%2CGenbank:XM_011695819.1;Parent=rna-XM_011695819.1
NW_012026894.1	Gnomon	exon	1981197	1981458	.	-	.	ID=exon-XM_011695819.1-6;Dbxref=GeneID:105453671%2CGenbank:XM_011695819.1;Parent=rna-XM_011695819.1
NW_012026894.1	Gnomon	exon	1981959	1982190	.	-	.	ID=exon-XM_011695819.1-3;Dbxref=GeneID:105453671%2CGenbank:XM_011695819.1;Parent=rna-XM_011695819.1
NW_012026894.1	Gnomon	exon	1981708	1981872	.	-	.	ID=exon-XM_011695819.1-4;Dbxref=GeneID:105453671%2CGenbank:XM_011695819.1;Parent=rna-XM_011695819.1
NW_012026894.1	Gnomon	mRNA	1962294	1966926	.	-	.	Name=XM_011695813.1;ID=rna-XM_011695813.1;Dbxref=GeneID:105453668%2CGenbank:XM_011695813.1;Parent=gene-LOC105453668
NW_012026894.1	Gnomon	CDS	10776	10890	.	+	0	Name=XP_011694054.1;ID=cds-XP_011694054.1;Dbxref=GeneID:105453630%2CGenbank:XP_011694054.1;Parent=rna-XM_011695752.1
NW_012026894.1	Gnomon	CDS	11082	11174	.	+	0	Name=XP_011694054.1;ID=cds-XP_011694054.1;Dbxref=GeneID:105453630%2CGenbank:XP_011694054.1;Parent=rna-XM_011695752.1
NW_012026894.1	Gnomon	CDS	11258	11340	.	+	0	Name=XP_011694054.1;ID=cds-XP_011694054.1;Dbxref=GeneID:105453630%2CGenbank:XP_011694054.1;Parent=rna-XM_011695752.1
NW_012026894.1	Gnomon	CDS	11419	11646	.	+	0	Name=XP_011694054.1;ID=cds-XP_011694054.1;Dbxref=GeneID:105453630%2CGenbank:XP_011694054.1;Parent=rna-XM_011695752.1
NW_012026894.1	Gnomon	CDS	11824	11987	.	+	0	Name=XP_011694054.1;ID=cds-XP_011694054.1;Dbxref=GeneID:105453630%2CGenbank:XP_011694054.1;Parent=rna-XM_011695752.1
NW_012026894.1	Gnomon	CDS	12067	12176	.	+	0	Name=XP_011694054.1;ID=cds-XP_011694054.1;Dbxref=GeneID:105453630%2CGenbank:XP_011694054.1;Parent=rna-XM_011695752.1
NW_012026894.1	Gnomon	CDS	12261	12334	.	+	0	Name=XP_011694054.1;ID=cds-XP_011694054.1;Dbxref=GeneID:105453630%2CGenbank:XP_011694054.1;Parent=rna-XM_011695752.1
NW_012026894.1	Gnomon	CDS	12417	12763	.	+	0	Name=XP_011694054.1;ID=cds-XP_011694054.1;Dbxref=GeneID:105453630%2CGenbank:XP_011694054.1;Parent=rna-XM_011695752.1
NW_012026894.1	Gnomon	CDS	12837	12984	.	+	0	Name=XP_011694054.1;ID=cds-XP_011694054.1;Dbxref=GeneID:105453630%2CGenbank:XP_011694054.1;Parent=rna-XM_011695752.1
NW_012026894.1	Gnomon	CDS	13048	13175	.	+	0	Name=XP_011694054.1;ID=cds-XP_011694054.1;Dbxref=GeneID:105453630%2CGenbank:XP_011694054.1;Parent=rna-XM_011695752.1
NW_012026894.1	Gnomon	CDS	13351	13538	.	+	0	Name=XP_011694054.1;ID=cds-XP_011694054.1;Dbxref=GeneID:105453630%2CGenbank:XP_011694054.1;Parent=rna-XM_011695752.1
NW_012026894.1	Gnomon	CDS	13618	13916	.	+	0	Name=XP_011694054.1;ID=cds-XP_011694054.1;Dbxref=GeneID:105453630%2CGenbank:XP_011694054.1;Parent=rna-XM_011695752.1
NW_012026894.1	Gnomon	CDS	14002	14103	.	+	0	Name=XP_011694054.1;ID=cds-XP_011694054.1;Dbxref=GeneID:105453630%2CGenbank:XP_011694054.1;Parent=rna-XM_011695752.1
NW_012026894.1	Gnomon	exon	2745543	2745703	.	-	.	ID=exon-XM_011695843.1-1;Dbxref=GeneID:105453687%2CGenbank:XM_011695843.1;Parent=rna-XM_011695843.1
NW_012026894.1	Gnomon	exon	2745272	2745405	.	-	.	ID=exon-XM_011695843.1-2;Dbxref=GeneID:105453687%2CGenbank:XM_011695843.1;Parent=rna-XM_011695843.1
NW_012026894.1	Gnomon	exon	2744733	2745066	.	-	.	ID=exon-XM_011695843.1-3;Dbxref=GeneID:105453687%2CGenbank:XM_011695843.1;Parent=rna-XM_011695843.1
NW_012026894.1	Gnomon	exon	2744283	2744625	.	-	.	ID=exon-XM_011695843.1-4;Dbxref=GeneID:105453687%2CGenbank:XM_011695843.1;Parent=rna-XM_011695843.1
NW_012026894.1	Gnomon	exon	2744017	2744167	.	-	.	ID=exon-XM_011695843.1-5;Dbxref=GeneID:105453687%2CGenbank:XM_011695843.1;Parent=rna-XM_011695843.1
NW_012026894.1	Gnomon	exon	2743247	2743488	.	-	.	ID=exon-XM_011695843.1-6;Dbxref=GeneID:105453687%2CGenbank:XM_011695843.1;Parent=rna-XM_011695843.1
NW_012026894.1	Gnomon	exon	2743048	2743165	.	-	.	ID=exon-XM_011695843.1-7;Dbxref=GeneID:105453687%2CGenbank:XM_011695843.1;Parent=rna-XM_011695843.1
NW_012026894.1	Gnomon	exon	2742864	2742968	.	-	.	ID=exon-XM_011695843.1-8;Dbxref=GeneID:105453687%2CGenbank:XM_011695843.1;Parent=rna-XM_011695843.1
NW_012026894.1	Gnomon	exon	1694635	1694639	.	+	.	ID=exon-XM_011695923.1-5;Dbxref=GeneID:105453738%2CGenbank:XM_011695923.1;Parent=rna-XM_011695923.1
NW_012026894.1	Gnomon	exon	1684246	1684360	.	+	.	ID=exon-XM_011695923.1-1;Dbxref=GeneID:105453738%2CGenbank:XM_011695923.1;Parent=rna-XM_011695923.1
NW_012026894.1	Gnomon	exon	1684623	1684826	.	+	.	ID=exon-XM_011695923.1-2;Dbxref=GeneID:105453738%2CGenbank:XM_011695923.1;Parent=rna-XM_011695923.1
NW_012026894.1	Gnomon	exon	1685459	1685626	.	+	.	ID=exon-XM_011695923.1-3;Dbxref=GeneID:105453738%2CGenbank:XM_011695923.1;Parent=rna-XM_011695923.1
NW_012026894.1	Gnomon	exon	1694256	1694429	.	+	.	ID=exon-XM_011695923.1-4;Dbxref=GeneID:105453738%2CGenbank:XM_011695923.1;Parent=rna-XM_011695923.1
NW_012026894.1	Gnomon	CDS	10874	10898	.	+	0	Name=XP_011694055.1;ID=cds-XP_011694055.1;Dbxref=GeneID:105453630%2CGenbank:XP_011694055.1;Parent=rna-XM_011695753.1
NW_012026894.1	Gnomon	CDS	11082	11174	.	+	0	Name=XP_011694055.1;ID=cds-XP_011694055.1;Dbxref=GeneID:105453630%2CGenbank:XP_011694055.1;Parent=rna-XM_011695753.1
NW_012026894.1	Gnomon	CDS	11258	11340	.	+	0	Name=XP_011694055.1;ID=cds-XP_011694055.1;Dbxref=GeneID:105453630%2CGenbank:XP_011694055.1;Parent=rna-XM_011695753.1
NW_012026894.1	Gnomon	CDS	11419	11646	.	+	0	Name=XP_011694055.1;ID=cds-XP_011694055.1;Dbxref=GeneID:105453630%2CGenbank:XP_011694055.1;Parent=rna-XM_011695753.1
NW_012026894.1	Gnomon	CDS	11824	11987	.	+	0	Name=XP_011694055.1;ID=cds-XP_011694055.1;Dbxref=GeneID:105453630%2CGenbank:XP_011694055.1;Parent=rna-XM_011695753.1
NW_012026894.1	Gnomon	CDS	12067	12176	.	+	0	Name=XP_011694055.1;ID=cds-XP_011694055.1;Dbxref=GeneID:105453630%2CGenbank:XP_011694055.1;Parent=rna-XM_011695753.1
NW_012026894.1	Gnomon	CDS	12261	12334	.	+	0	Name=XP_011694055.1;ID=cds-XP_011694055.1;Dbxref=GeneID:105453630%2CGenbank:XP_011694055.1;Parent=rna-XM_011695753.1
NW_012026894.1	Gnomon	CDS	12417	12763	.	+	0	Name=XP_011694055.1;ID=cds-XP_011694055.1;Dbxref=GeneID:105453630%2CGenbank:XP_011694055.1;Parent=rna-XM_011695753.1
NW_012026894.1	Gnomon	CDS	12837	12984	.	+	0	Name=XP_011694055.1;ID=cds-XP_011694055.1;Dbxref=GeneID:105453630%2CGenbank:XP_011694055.1;Parent=rna-XM_011695753.1
NW_012026894.1	Gnomon	CDS	13048	13175	.	+	0	Name=XP_011694055.1;ID=cds-XP_011694055.1;Dbxref=GeneID:105453630%2CGenbank:XP_011694055.1;Parent=rna-XM_011695753.1
NW_012026894.1	Gnomon	CDS	13351	13538	.	+	0	Name=XP_011694055.1;ID=cds-XP_011694055.1;Dbxref=GeneID:105453630%2CGenbank:XP_011694055.1;Parent=rna-XM_011695753.1
NW_012026894.1	Gnomon	CDS	13618	13916	.	+	0	Name=XP_011694055.1;ID=cds-XP_011694055.1;Dbxref=GeneID:105453630%2CGenbank:XP_011694055.1;Parent=rna-XM_011695753.1
NW_012026894.1	Gnomon	CDS	14002	14103	.	+	0	Name=XP_011694055.1;ID=cds-XP_011694055.1;Dbxref=GeneID:105453630%2CGenbank:XP_011694055.1;Parent=rna-XM_011695753.1
NW_012026894.1	Gnomon	exon	3094248	3094323	.	+	.	ID=exon-XM_011695890.1-8;Dbxref=GeneID:105453713%2CGenbank:XM_011695890.1;Parent=rna-XM_011695890.1
NW_012026894.1	Gnomon	exon	3094421	3094603	.	+	.	ID=exon-XM_011695890.1-9;Dbxref=GeneID:105453713%2CGenbank:XM_011695890.1;Parent=rna-XM_011695890.1
NW_012026894.1	Gnomon	exon	3093541	3093717	.	+	.	ID=exon-XM_011695890.1-6;Dbxref=GeneID:105453713%2CGenbank:XM_011695890.1;Parent=rna-XM_011695890.1
NW_012026894.1	Gnomon	exon	3093800	3093890	.	+	.	ID=exon-XM_011695890.1-7;Dbxref=GeneID:105453713%2CGenbank:XM_011695890.1;Parent=rna-XM_011695890.1
NW_012026894.1	Gnomon	exon	3092448	3092731	.	+	.	ID=exon-XM_011695890.1-4;Dbxref=GeneID:105453713%2CGenbank:XM_011695890.1;Parent=rna-XM_011695890.1
NW_012026894.1	Gnomon	exon	3093057	3093114	.	+	.	ID=exon-XM_011695890.1-5;Dbxref=GeneID:105453713%2CGenbank:XM_011695890.1;Parent=rna-XM_011695890.1
NW_012026894.1	Gnomon	exon	3091314	3091470	.	+	.	ID=exon-XM_011695890.1-2;Dbxref=GeneID:105453713%2CGenbank:XM_011695890.1;Parent=rna-XM_011695890.1
NW_012026894.1	Gnomon	exon	3091964	3092126	.	+	.	ID=exon-XM_011695890.1-3;Dbxref=GeneID:105453713%2CGenbank:XM_011695890.1;Parent=rna-XM_011695890.1
NW_012026894.1	Gnomon	exon	3073837	3073935	.	+	.	ID=exon-XM_011695890.1-1;Dbxref=GeneID:105453713%2CGenbank:XM_011695890.1;Parent=rna-XM_011695890.1
NW_012026894.1	Gnomon	exon	3135125	3135291	.	+	.	ID=exon-XM_011695902.1-4;Dbxref=GeneID:105453719%2CGenbank:XM_011695902.1;Parent=rna-XM_011695902.1
NW_012026894.1	Gnomon	exon	3135433	3135649	.	+	.	ID=exon-XM_011695902.1-5;Dbxref=GeneID:105453719%2CGenbank:XM_011695902.1;Parent=rna-XM_011695902.1
NW_012026894.1	Gnomon	exon	3135747	3138548	.	+	.	ID=exon-XM_011695902.1-6;Dbxref=GeneID:105453719%2CGenbank:XM_011695902.1;Parent=rna-XM_011695902.1
NW_012026894.1	Gnomon	exon	3138637	3139017	.	+	.	ID=exon-XM_011695902.1-7;Dbxref=GeneID:105453719%2CGenbank:XM_011695902.1;Parent=rna-XM_011695902.1
NW_012026894.1	Gnomon	exon	3132390	3132614	.	+	.	ID=exon-XM_011695902.1-1;Dbxref=GeneID:105453719%2CGenbank:XM_011695902.1;Parent=rna-XM_011695902.1
NW_012026894.1	Gnomon	exon	3134255	3134395	.	+	.	ID=exon-XM_011695902.1-2;Dbxref=GeneID:105453719%2CGenbank:XM_011695902.1;Parent=rna-XM_011695902.1
NW_012026894.1	Gnomon	exon	3134909	3135037	.	+	.	ID=exon-XM_011695902.1-3;Dbxref=GeneID:105453719%2CGenbank:XM_011695902.1;Parent=rna-XM_011695902.1
NW_012026894.1	Gnomon	exon	3139135	3141708	.	+	.	ID=exon-XM_011695902.1-8;Dbxref=GeneID:105453719%2CGenbank:XM_011695902.1;Parent=rna-XM_011695902.1
NW_012026894.1	Gnomon	exon	3142490	3142610	.	+	.	ID=exon-XM_011695902.1-9;Dbxref=GeneID:105453719%2CGenbank:XM_011695902.1;Parent=rna-XM_011695902.1
NW_012026894.1	Gnomon	CDS	2688155	2689159	.	+	0	Name=XP_011694154.1;ID=cds-XP_011694154.1;Dbxref=GeneID:105453692%2CGenbank:XP_011694154.1;Parent=rna-XM_011695852.1
NW_012026894.1	Gnomon	exon	2521956	2526615	.	-	.	ID=exon-XR_974907.1-2;Dbxref=GeneID:105453701%2CGenbank:XR_974907.1;Parent=rna-XR_974907.1
NW_012026894.1	Gnomon	exon	2531163	2531219	.	-	.	ID=exon-XR_974907.1-1;Dbxref=GeneID:105453701%2CGenbank:XR_974907.1;Parent=rna-XR_974907.1
NW_012026894.1	Gnomon	CDS	2683654	2684388	.	+	0	Name=XP_011694155.1;ID=cds-XP_011694155.1;Dbxref=GeneID:105453693%2CGenbank:XP_011694155.1;Parent=rna-XM_011695853.1
NW_012026894.1	Gnomon	mRNA	1981197	1982818	.	-	.	Name=XM_011695819.1;ID=rna-XM_011695819.1;Dbxref=GeneID:105453671%2CGenbank:XM_011695819.1;Parent=gene-LOC105453671
NW_012026894.1	Gnomon	mRNA	3277234	3280714	.	+	.	Name=XM_011695913.1;ID=rna-XM_011695913.1;Dbxref=GeneID:105453731%2CGenbank:XM_011695913.1;Parent=gene-LOC105453731
NW_012026894.1	Gnomon	exon	810114	810272	.	-	.	ID=exon-XM_011695773.1-11;Dbxref=GeneID:105453642%2CGenbank:XM_011695773.1;Parent=rna-XM_011695773.1
NW_012026894.1	Gnomon	exon	803602	804349	.	-	.	ID=exon-XM_011695773.1-12;Dbxref=GeneID:105453642%2CGenbank:XM_011695773.1;Parent=rna-XM_011695773.1
NW_012026894.1	Gnomon	exon	811882	812021	.	-	.	ID=exon-XM_011695773.1-10;Dbxref=GeneID:105453642%2CGenbank:XM_011695773.1;Parent=rna-XM_011695773.1
NW_012026894.1	Gnomon	CDS	2699194	2699677	.	+	0	Name=XP_011694151.1;ID=cds-XP_011694151.1;Dbxref=GeneID:105453690%2CGenbank:XP_011694151.1;Parent=rna-XM_011695849.1
NW_012026894.1	Gnomon	CDS	2699768	2700138	.	+	0	Name=XP_011694151.1;ID=cds-XP_011694151.1;Dbxref=GeneID:105453690%2CGenbank:XP_011694151.1;Parent=rna-XM_011695849.1
NW_012026894.1	Gnomon	CDS	2700275	2700494	.	+	0	Name=XP_011694151.1;ID=cds-XP_011694151.1;Dbxref=GeneID:105453690%2CGenbank:XP_011694151.1;Parent=rna-XM_011695849.1
NW_012026894.1	Gnomon	CDS	2700577	2700796	.	+	0	Name=XP_011694151.1;ID=cds-XP_011694151.1;Dbxref=GeneID:105453690%2CGenbank:XP_011694151.1;Parent=rna-XM_011695849.1
NW_012026894.1	Gnomon	CDS	2700951	2701269	.	+	0	Name=XP_011694151.1;ID=cds-XP_011694151.1;Dbxref=GeneID:105453690%2CGenbank:XP_011694151.1;Parent=rna-XM_011695849.1
NW_012026894.1	Gnomon	exon	493020	493851	.	-	.	ID=exon-XM_011695766.1-10;Dbxref=GeneID:105453636%2CGenbank:XM_011695766.1;Parent=rna-XM_011695766.1
NW_012026894.1	Gnomon	exon	2160909	2161251	.	+	.	ID=exon-XM_011695831.1-10;Dbxref=GeneID:105453682%2CGenbank:XM_011695831.1;Parent=rna-XM_011695831.1
NW_012026894.1	Gnomon	exon	2161993	2162132	.	+	.	ID=exon-XM_011695831.1-11;Dbxref=GeneID:105453682%2CGenbank:XM_011695831.1;Parent=rna-XM_011695831.1
NW_012026894.1	Gnomon	CDS	462897	462912	.	+	0	Name=XP_011694058.1;ID=cds-XP_011694058.1;Dbxref=GeneID:105453633%2CGenbank:XP_011694058.1;Parent=rna-XM_011695756.1
NW_012026894.1	Gnomon	CDS	463696	463881	.	+	0	Name=XP_011694058.1;ID=cds-XP_011694058.1;Dbxref=GeneID:105453633%2CGenbank:XP_011694058.1;Parent=rna-XM_011695756.1
NW_012026894.1	Gnomon	CDS	463988	464147	.	+	0	Name=XP_011694058.1;ID=cds-XP_011694058.1;Dbxref=GeneID:105453633%2CGenbank:XP_011694058.1;Parent=rna-XM_011695756.1
NW_012026894.1	Gnomon	CDS	464431	464707	.	+	0	Name=XP_011694058.1;ID=cds-XP_011694058.1;Dbxref=GeneID:105453633%2CGenbank:XP_011694058.1;Parent=rna-XM_011695756.1
NW_012026894.1	Gnomon	CDS	464788	464928	.	+	0	Name=XP_011694058.1;ID=cds-XP_011694058.1;Dbxref=GeneID:105453633%2CGenbank:XP_011694058.1;Parent=rna-XM_011695756.1
NW_012026894.1	Gnomon	CDS	465179	465307	.	+	0	Name=XP_011694058.1;ID=cds-XP_011694058.1;Dbxref=GeneID:105453633%2CGenbank:XP_011694058.1;Parent=rna-XM_011695756.1
NW_012026894.1	Gnomon	mRNA	1982885	1987197	.	+	.	Name=XM_011695818.1;ID=rna-XM_011695818.1;Dbxref=GeneID:105453670%2CGenbank:XM_011695818.1;Parent=gene-LOC105453670
NW_012026894.1	Gnomon	exon	2824740	2824880	.	-	.	ID=exon-XM_011695870.1-11;Dbxref=GeneID:105453706%2CGenbank:XM_011695870.1;Parent=rna-XM_011695870.1
NW_012026894.1	Gnomon	exon	2822058	2822257	.	-	.	ID=exon-XM_011695870.1-12;Dbxref=GeneID:105453706%2CGenbank:XM_011695870.1;Parent=rna-XM_011695870.1
NW_012026894.1	Gnomon	exon	2834854	2834967	.	-	.	ID=exon-XM_011695870.1-10;Dbxref=GeneID:105453706%2CGenbank:XM_011695870.1;Parent=rna-XM_011695870.1
NW_012026894.1	Gnomon	exon	2811136	2812981	.	-	.	ID=exon-XM_011695870.1-15;Dbxref=GeneID:105453706%2CGenbank:XM_011695870.1;Parent=rna-XM_011695870.1
NW_012026894.1	Gnomon	exon	2821733	2821868	.	-	.	ID=exon-XM_011695870.1-13;Dbxref=GeneID:105453706%2CGenbank:XM_011695870.1;Parent=rna-XM_011695870.1
NW_012026894.1	Gnomon	exon	2814214	2814343	.	-	.	ID=exon-XM_011695870.1-14;Dbxref=GeneID:105453706%2CGenbank:XM_011695870.1;Parent=rna-XM_011695870.1
NW_012026894.1	Gnomon	mRNA	3277234	3280714	.	+	.	Name=XM_011695912.1;ID=rna-XM_011695912.1;Dbxref=GeneID:105453731%2CGenbank:XM_011695912.1;Parent=gene-LOC105453731
NW_012026894.1	Gnomon	exon	2326239	2326588	.	+	.	ID=exon-XM_011695841.1-2;Dbxref=GeneID:105453685%2CGenbank:XM_011695841.1;Parent=rna-XM_011695841.1
NW_012026894.1	Gnomon	exon	2352687	2352862	.	+	.	ID=exon-XM_011695841.1-3;Dbxref=GeneID:105453685%2CGenbank:XM_011695841.1;Parent=rna-XM_011695841.1
NW_012026894.1	Gnomon	exon	2353048	2353258	.	+	.	ID=exon-XM_011695841.1-4;Dbxref=GeneID:105453685%2CGenbank:XM_011695841.1;Parent=rna-XM_011695841.1
NW_012026894.1	Gnomon	exon	2368328	2368455	.	+	.	ID=exon-XM_011695841.1-5;Dbxref=GeneID:105453685%2CGenbank:XM_011695841.1;Parent=rna-XM_011695841.1
NW_012026894.1	Gnomon	exon	2324223	2325197	.	+	.	ID=exon-XM_011695841.1-1;Dbxref=GeneID:105453685%2CGenbank:XM_011695841.1;Parent=rna-XM_011695841.1
NW_012026894.1	Gnomon	exon	2370324	2370492	.	+	.	ID=exon-XM_011695841.1-6;Dbxref=GeneID:105453685%2CGenbank:XM_011695841.1;Parent=rna-XM_011695841.1
NW_012026894.1	Gnomon	exon	2371090	2372070	.	+	.	ID=exon-XM_011695841.1-7;Dbxref=GeneID:105453685%2CGenbank:XM_011695841.1;Parent=rna-XM_011695841.1
NW_012026894.1	Gnomon	mRNA	3227985	3252836	.	+	.	Name=XM_011695911.1;ID=rna-XM_011695911.1;Dbxref=GeneID:105453730%2CGenbank:XM_011695911.1;Parent=gene-LOC105453730
NW_012026894.1	Gnomon	exon	769429	771160	.	+	.	ID=exon-XM_011695771.1-2;Dbxref=GeneID:105453640%2CGenbank:XM_011695771.1;Parent=rna-XM_011695771.1
NW_012026894.1	Gnomon	exon	787235	787468	.	+	.	ID=exon-XM_011695771.1-3;Dbxref=GeneID:105453640%2CGenbank:XM_011695771.1;Parent=rna-XM_011695771.1
NW_012026894.1	Gnomon	exon	791359	791424	.	+	.	ID=exon-XM_011695771.1-4;Dbxref=GeneID:105453640%2CGenbank:XM_011695771.1;Parent=rna-XM_011695771.1
NW_012026894.1	Gnomon	exon	794275	794807	.	+	.	ID=exon-XM_011695771.1-5;Dbxref=GeneID:105453640%2CGenbank:XM_011695771.1;Parent=rna-XM_011695771.1
NW_012026894.1	Gnomon	exon	768085	768236	.	+	.	ID=exon-XM_011695771.1-1;Dbxref=GeneID:105453640%2CGenbank:XM_011695771.1;Parent=rna-XM_011695771.1
NW_012026894.1	Gnomon	CDS	2691526	2691651	.	+	0	Name=XP_011694152.1;ID=cds-XP_011694152.1;Dbxref=GeneID:105453691%2CGenbank:XP_011694152.1;Parent=rna-XM_011695850.1
NW_012026894.1	Gnomon	CDS	2692016	2692518	.	+	0	Name=XP_011694152.1;ID=cds-XP_011694152.1;Dbxref=GeneID:105453691%2CGenbank:XP_011694152.1;Parent=rna-XM_011695850.1
NW_012026894.1	Gnomon	CDS	2693003	2693225	.	+	0	Name=XP_011694152.1;ID=cds-XP_011694152.1;Dbxref=GeneID:105453691%2CGenbank:XP_011694152.1;Parent=rna-XM_011695850.1
NW_012026894.1	Gnomon	exon	1984928	1985073	.	+	.	ID=exon-XM_011695817.1-7;Dbxref=GeneID:105453670%2CGenbank:XM_011695817.1;Parent=rna-XM_011695817.1
NW_012026894.1	Gnomon	exon	1985176	1985410	.	+	.	ID=exon-XM_011695817.1-8;Dbxref=GeneID:105453670%2CGenbank:XM_011695817.1;Parent=rna-XM_011695817.1
NW_012026894.1	Gnomon	exon	1984463	1984562	.	+	.	ID=exon-XM_011695817.1-5;Dbxref=GeneID:105453670%2CGenbank:XM_011695817.1;Parent=rna-XM_011695817.1
NW_012026894.1	Gnomon	exon	1984654	1984850	.	+	.	ID=exon-XM_011695817.1-6;Dbxref=GeneID:105453670%2CGenbank:XM_011695817.1;Parent=rna-XM_011695817.1
NW_012026894.1	Gnomon	exon	1985484	1985624	.	+	.	ID=exon-XM_011695817.1-9;Dbxref=GeneID:105453670%2CGenbank:XM_011695817.1;Parent=rna-XM_011695817.1
NW_012026894.1	Gnomon	exon	1983950	1984125	.	+	.	ID=exon-XM_011695817.1-3;Dbxref=GeneID:105453670%2CGenbank:XM_011695817.1;Parent=rna-XM_011695817.1
NW_012026894.1	Gnomon	exon	1984208	1984384	.	+	.	ID=exon-XM_011695817.1-4;Dbxref=GeneID:105453670%2CGenbank:XM_011695817.1;Parent=rna-XM_011695817.1
NW_012026894.1	Gnomon	exon	1982885	1982939	.	+	.	ID=exon-XM_011695817.1-1;Dbxref=GeneID:105453670%2CGenbank:XM_011695817.1;Parent=rna-XM_011695817.1
NW_012026894.1	Gnomon	exon	1983029	1983849	.	+	.	ID=exon-XM_011695817.1-2;Dbxref=GeneID:105453670%2CGenbank:XM_011695817.1;Parent=rna-XM_011695817.1
NW_012026894.1	Gnomon	exon	1752063	1752554	.	-	.	ID=exon-XR_974896.1-1;Dbxref=GeneID:105453660%2CGenbank:XR_974896.1;Parent=rna-XR_974896.1
NW_012026894.1	Gnomon	exon	1751865	1751996	.	-	.	ID=exon-XR_974896.1-2;Dbxref=GeneID:105453660%2CGenbank:XR_974896.1;Parent=rna-XR_974896.1
NW_012026894.1	Gnomon	exon	1737800	1737899	.	-	.	ID=exon-XR_974896.1-3;Dbxref=GeneID:105453660%2CGenbank:XR_974896.1;Parent=rna-XR_974896.1
NW_012026894.1	Gnomon	exon	1714023	1714342	.	-	.	ID=exon-XR_974896.1-4;Dbxref=GeneID:105453660%2CGenbank:XR_974896.1;Parent=rna-XR_974896.1
NW_012026894.1	Gnomon	CDS	2691526	2691636	.	+	0	Name=XP_011694153.1;ID=cds-XP_011694153.1;Dbxref=GeneID:105453691%2CGenbank:XP_011694153.1;Parent=rna-XM_011695851.1
NW_012026894.1	Gnomon	CDS	2692016	2692518	.	+	0	Name=XP_011694153.1;ID=cds-XP_011694153.1;Dbxref=GeneID:105453691%2CGenbank:XP_011694153.1;Parent=rna-XM_011695851.1
NW_012026894.1	Gnomon	CDS	2693003	2693225	.	+	0	Name=XP_011694153.1;ID=cds-XP_011694153.1;Dbxref=GeneID:105453691%2CGenbank:XP_011694153.1;Parent=rna-XM_011695851.1
NW_012026894.1	Gnomon	CDS	463208	463211	.	+	0	Name=XP_011694059.1;ID=cds-XP_011694059.1;Dbxref=GeneID:105453633%2CGenbank:XP_011694059.1;Parent=rna-XM_011695757.1
NW_012026894.1	Gnomon	CDS	463696	463881	.	+	0	Name=XP_011694059.1;ID=cds-XP_011694059.1;Dbxref=GeneID:105453633%2CGenbank:XP_011694059.1;Parent=rna-XM_011695757.1
NW_012026894.1	Gnomon	CDS	463988	464147	.	+	0	Name=XP_011694059.1;ID=cds-XP_011694059.1;Dbxref=GeneID:105453633%2CGenbank:XP_011694059.1;Parent=rna-XM_011695757.1
NW_012026894.1	Gnomon	CDS	464431	464707	.	+	0	Name=XP_011694059.1;ID=cds-XP_011694059.1;Dbxref=GeneID:105453633%2CGenbank:XP_011694059.1;Parent=rna-XM_011695757.1
NW_012026894.1	Gnomon	CDS	464788	464928	.	+	0	Name=XP_011694059.1;ID=cds-XP_011694059.1;Dbxref=GeneID:105453633%2CGenbank:XP_011694059.1;Parent=rna-XM_011695757.1
NW_012026894.1	Gnomon	CDS	465179	465307	.	+	0	Name=XP_011694059.1;ID=cds-XP_011694059.1;Dbxref=GeneID:105453633%2CGenbank:XP_011694059.1;Parent=rna-XM_011695757.1
NW_012026894.1	Gnomon	mRNA	1982885	1987637	.	+	.	Name=XM_011695817.1;ID=rna-XM_011695817.1;Dbxref=GeneID:105453670%2CGenbank:XM_011695817.1;Parent=gene-LOC105453670
NW_012026894.1	Gnomon	exon	1508363	1508539	.	-	.	ID=exon-XM_011695794.1-1;Dbxref=GeneID:105453657%2CGenbank:XM_011695794.1;Parent=rna-XM_011695794.1
NW_012026894.1	Gnomon	exon	1507639	1507791	.	-	.	ID=exon-XM_011695794.1-2;Dbxref=GeneID:105453657%2CGenbank:XM_011695794.1;Parent=rna-XM_011695794.1
NW_012026894.1	Gnomon	exon	1507431	1507559	.	-	.	ID=exon-XM_011695794.1-3;Dbxref=GeneID:105453657%2CGenbank:XM_011695794.1;Parent=rna-XM_011695794.1
NW_012026894.1	Gnomon	exon	1506058	1506569	.	-	.	ID=exon-XM_011695794.1-4;Dbxref=GeneID:105453657%2CGenbank:XM_011695794.1;Parent=rna-XM_011695794.1
NW_012026894.1	Gnomon	exon	1505784	1505948	.	-	.	ID=exon-XM_011695794.1-5;Dbxref=GeneID:105453657%2CGenbank:XM_011695794.1;Parent=rna-XM_011695794.1
NW_012026894.1	Gnomon	exon	1504417	1505619	.	-	.	ID=exon-XM_011695794.1-6;Dbxref=GeneID:105453657%2CGenbank:XM_011695794.1;Parent=rna-XM_011695794.1
NW_012026894.1	Gnomon	exon	1503127	1503225	.	-	.	ID=exon-XM_011695794.1-7;Dbxref=GeneID:105453657%2CGenbank:XM_011695794.1;Parent=rna-XM_011695794.1
NW_012026894.1	Gnomon	mRNA	466742	476342	.	+	.	Name=XM_011695762.1;ID=rna-XM_011695762.1;Dbxref=GeneID:105453634%2CGenbank:XM_011695762.1;Parent=gene-LOC105453634
NW_012026894.1	Gnomon	exon	2265347	2265992	.	+	.	ID=exon-XM_011695925.1-1;Dbxref=GeneID:105453740%2CGenbank:XM_011695925.1;Parent=rna-XM_011695925.1
NW_012026894.1	Gnomon	exon	2266592	2266873	.	+	.	ID=exon-XM_011695925.1-2;Dbxref=GeneID:105453740%2CGenbank:XM_011695925.1;Parent=rna-XM_011695925.1
NW_012026894.1	Gnomon	mRNA	3321960	3324300	.	-	.	Name=XM_011695918.1;ID=rna-XM_011695918.1;Dbxref=GeneID:105453734%2CGenbank:XM_011695918.1;Parent=gene-LOC105453734
NW_012026894.1	Gnomon	exon	2267931	2268555	.	+	.	ID=exon-XM_011695925.1-3;Dbxref=GeneID:105453740%2CGenbank:XM_011695925.1;Parent=rna-XM_011695925.1
NW_012026894.1	Gnomon	CDS	2669051	2669282	.	+	0	Name=XP_011694158.1;ID=cds-XP_011694158.1;Dbxref=GeneID:105453695%2CGenbank:XP_011694158.1;Parent=rna-XM_011695856.1
NW_012026894.1	Gnomon	CDS	2669634	2669870	.	+	0	Name=XP_011694158.1;ID=cds-XP_011694158.1;Dbxref=GeneID:105453695%2CGenbank:XP_011694158.1;Parent=rna-XM_011695856.1
NW_012026894.1	Gnomon	CDS	2670212	2670450	.	+	0	Name=XP_011694158.1;ID=cds-XP_011694158.1;Dbxref=GeneID:105453695%2CGenbank:XP_011694158.1;Parent=rna-XM_011695856.1
NW_012026894.1	Gnomon	exon	2371087	2372070	.	+	.	ID=exon-XM_011695842.1-7;Dbxref=GeneID:105453685%2CGenbank:XM_011695842.1;Parent=rna-XM_011695842.1
NW_012026894.1	Gnomon	exon	2368328	2368455	.	+	.	ID=exon-XM_011695842.1-5;Dbxref=GeneID:105453685%2CGenbank:XM_011695842.1;Parent=rna-XM_011695842.1
NW_012026894.1	Gnomon	exon	2370324	2370492	.	+	.	ID=exon-XM_011695842.1-6;Dbxref=GeneID:105453685%2CGenbank:XM_011695842.1;Parent=rna-XM_011695842.1
NW_012026894.1	Gnomon	exon	2352696	2352862	.	+	.	ID=exon-XM_011695842.1-3;Dbxref=GeneID:105453685%2CGenbank:XM_011695842.1;Parent=rna-XM_011695842.1
NW_012026894.1	Gnomon	exon	2353048	2353258	.	+	.	ID=exon-XM_011695842.1-4;Dbxref=GeneID:105453685%2CGenbank:XM_011695842.1;Parent=rna-XM_011695842.1
NW_012026894.1	Gnomon	exon	2324223	2325197	.	+	.	ID=exon-XM_011695842.1-1;Dbxref=GeneID:105453685%2CGenbank:XM_011695842.1;Parent=rna-XM_011695842.1
NW_012026894.1	Gnomon	exon	2326239	2326588	.	+	.	ID=exon-XM_011695842.1-2;Dbxref=GeneID:105453685%2CGenbank:XM_011695842.1;Parent=rna-XM_011695842.1
NW_012026894.1	Gnomon	mRNA	3311482	3321164	.	-	.	Name=XM_011695917.1;ID=rna-XM_011695917.1;Dbxref=GeneID:105453733%2CGenbank:XM_011695917.1;Parent=gene-LOC105453733
NW_012026894.1	Gnomon	CDS	2607496	2607733	.	+	0	Name=XP_011694159.1;ID=cds-XP_011694159.1;Dbxref=GeneID:105453696%2CGenbank:XP_011694159.1;Parent=rna-XM_011695857.1
NW_012026894.1	Gnomon	CDS	2607989	2608113	.	+	0	Name=XP_011694159.1;ID=cds-XP_011694159.1;Dbxref=GeneID:105453696%2CGenbank:XP_011694159.1;Parent=rna-XM_011695857.1
NW_012026894.1	Gnomon	CDS	2608202	2608579	.	+	0	Name=XP_011694159.1;ID=cds-XP_011694159.1;Dbxref=GeneID:105453696%2CGenbank:XP_011694159.1;Parent=rna-XM_011695857.1
NW_012026894.1	Gnomon	CDS	2610508	2610822	.	+	0	Name=XP_011694159.1;ID=cds-XP_011694159.1;Dbxref=GeneID:105453696%2CGenbank:XP_011694159.1;Parent=rna-XM_011695857.1
NW_012026894.1	Gnomon	CDS	2611500	2611658	.	+	0	Name=XP_011694159.1;ID=cds-XP_011694159.1;Dbxref=GeneID:105453696%2CGenbank:XP_011694159.1;Parent=rna-XM_011695857.1
NW_012026894.1	Gnomon	CDS	2611746	2611883	.	+	0	Name=XP_011694159.1;ID=cds-XP_011694159.1;Dbxref=GeneID:105453696%2CGenbank:XP_011694159.1;Parent=rna-XM_011695857.1
NW_012026894.1	Gnomon	CDS	2612014	2612625	.	+	0	Name=XP_011694159.1;ID=cds-XP_011694159.1;Dbxref=GeneID:105453696%2CGenbank:XP_011694159.1;Parent=rna-XM_011695857.1
NW_012026894.1	Gnomon	mRNA	466741	474841	.	+	.	Name=XM_011695761.1;ID=rna-XM_011695761.1;Dbxref=GeneID:105453634%2CGenbank:XM_011695761.1;Parent=gene-LOC105453634
NW_012026894.1	Gnomon	exon	2488782	2489115	.	-	.	ID=exon-XM_011695865.1-2;Dbxref=GeneID:105453703%2CGenbank:XM_011695865.1;Parent=rna-XM_011695865.1
NW_012026894.1	Gnomon	exon	2488160	2488499	.	-	.	ID=exon-XM_011695865.1-3;Dbxref=GeneID:105453703%2CGenbank:XM_011695865.1;Parent=rna-XM_011695865.1
NW_012026894.1	Gnomon	exon	2505656	2506428	.	-	.	ID=exon-XM_011695865.1-1;Dbxref=GeneID:105453703%2CGenbank:XM_011695865.1;Parent=rna-XM_011695865.1
NW_012026894.1	Gnomon	exon	2486724	2487107	.	-	.	ID=exon-XM_011695865.1-4;Dbxref=GeneID:105453703%2CGenbank:XM_011695865.1;Parent=rna-XM_011695865.1
NW_012026894.1	Gnomon	exon	2476924	2476996	.	-	.	ID=exon-XM_011695865.1-5;Dbxref=GeneID:105453703%2CGenbank:XM_011695865.1;Parent=rna-XM_011695865.1
NW_012026894.1	Gnomon	exon	3138637	3139017	.	+	.	ID=exon-XM_011695901.1-7;Dbxref=GeneID:105453719%2CGenbank:XM_011695901.1;Parent=rna-XM_011695901.1
NW_012026894.1	Gnomon	exon	3139135	3141708	.	+	.	ID=exon-XM_011695901.1-8;Dbxref=GeneID:105453719%2CGenbank:XM_011695901.1;Parent=rna-XM_011695901.1
NW_012026894.1	Gnomon	exon	3135433	3135649	.	+	.	ID=exon-XM_011695901.1-5;Dbxref=GeneID:105453719%2CGenbank:XM_011695901.1;Parent=rna-XM_011695901.1
NW_012026894.1	Gnomon	exon	3135747	3138548	.	+	.	ID=exon-XM_011695901.1-6;Dbxref=GeneID:105453719%2CGenbank:XM_011695901.1;Parent=rna-XM_011695901.1
NW_012026894.1	Gnomon	exon	3134909	3135037	.	+	.	ID=exon-XM_011695901.1-3;Dbxref=GeneID:105453719%2CGenbank:XM_011695901.1;Parent=rna-XM_011695901.1
NW_012026894.1	Gnomon	exon	3135125	3135291	.	+	.	ID=exon-XM_011695901.1-4;Dbxref=GeneID:105453719%2CGenbank:XM_011695901.1;Parent=rna-XM_011695901.1
NW_012026894.1	Gnomon	exon	3132390	3132614	.	+	.	ID=exon-XM_011695901.1-1;Dbxref=GeneID:105453719%2CGenbank:XM_011695901.1;Parent=rna-XM_011695901.1
NW_012026894.1	Gnomon	exon	3134255	3134395	.	+	.	ID=exon-XM_011695901.1-2;Dbxref=GeneID:105453719%2CGenbank:XM_011695901.1;Parent=rna-XM_011695901.1
NW_012026894.1	Gnomon	exon	3142807	3142917	.	+	.	ID=exon-XM_011695901.1-9;Dbxref=GeneID:105453719%2CGenbank:XM_011695901.1;Parent=rna-XM_011695901.1
NW_012026894.1	Gnomon	mRNA	3302367	3306092	.	-	.	Name=XM_011695916.1;ID=rna-XM_011695916.1;Dbxref=GeneID:105453732%2CGenbank:XM_011695916.1;Parent=gene-LOC105453732
NW_012026894.1	Gnomon	exon	2843164	2843643	.	-	.	ID=exon-XR_974908.1-3;Dbxref=GeneID:105453705%2CGenbank:XR_974908.1;Parent=rna-XR_974908.1
NW_012026894.1	Gnomon	exon	2844327	2844891	.	-	.	ID=exon-XR_974908.1-1;Dbxref=GeneID:105453705%2CGenbank:XR_974908.1;Parent=rna-XR_974908.1
NW_012026894.1	Gnomon	exon	2843735	2844116	.	-	.	ID=exon-XR_974908.1-2;Dbxref=GeneID:105453705%2CGenbank:XR_974908.1;Parent=rna-XR_974908.1
NW_012026894.1	Gnomon	mRNA	463220	466529	.	+	.	Name=XM_011695760.1;ID=rna-XM_011695760.1;Dbxref=GeneID:105453633%2CGenbank:XM_011695760.1;Parent=gene-LOC105453633
NW_012026894.1	Gnomon	exon	3093057	3093114	.	+	.	ID=exon-XM_011695888.1-5;Dbxref=GeneID:105453713%2CGenbank:XM_011695888.1;Parent=rna-XM_011695888.1
NW_012026894.1	Gnomon	exon	3093541	3093717	.	+	.	ID=exon-XM_011695888.1-6;Dbxref=GeneID:105453713%2CGenbank:XM_011695888.1;Parent=rna-XM_011695888.1
NW_012026894.1	Gnomon	exon	3091964	3092126	.	+	.	ID=exon-XM_011695888.1-3;Dbxref=GeneID:105453713%2CGenbank:XM_011695888.1;Parent=rna-XM_011695888.1
NW_012026894.1	Gnomon	exon	3092448	3092731	.	+	.	ID=exon-XM_011695888.1-4;Dbxref=GeneID:105453713%2CGenbank:XM_011695888.1;Parent=rna-XM_011695888.1
NW_012026894.1	Gnomon	exon	3094421	3094603	.	+	.	ID=exon-XM_011695888.1-9;Dbxref=GeneID:105453713%2CGenbank:XM_011695888.1;Parent=rna-XM_011695888.1
NW_012026894.1	Gnomon	exon	3093800	3093890	.	+	.	ID=exon-XM_011695888.1-7;Dbxref=GeneID:105453713%2CGenbank:XM_011695888.1;Parent=rna-XM_011695888.1
NW_012026894.1	Gnomon	exon	3094248	3094323	.	+	.	ID=exon-XM_011695888.1-8;Dbxref=GeneID:105453713%2CGenbank:XM_011695888.1;Parent=rna-XM_011695888.1
NW_012026894.1	Gnomon	exon	3088957	3089030	.	+	.	ID=exon-XM_011695888.1-1;Dbxref=GeneID:105453713%2CGenbank:XM_011695888.1;Parent=rna-XM_011695888.1
NW_012026894.1	Gnomon	exon	3091314	3091470	.	+	.	ID=exon-XM_011695888.1-2;Dbxref=GeneID:105453713%2CGenbank:XM_011695888.1;Parent=rna-XM_011695888.1
NW_012026894.1	Gnomon	CDS	2675088	2675927	.	+	0	Name=XP_011694157.1;ID=cds-XP_011694157.1;Dbxref=GeneID:105453694%2CGenbank:XP_011694157.1;Parent=rna-XM_011695855.1
NW_012026894.1	Gnomon	mRNA	3277413	3280714	.	+	.	Name=XM_011695915.1;ID=rna-XM_011695915.1;Dbxref=GeneID:105453731%2CGenbank:XM_011695915.1;Parent=gene-LOC105453731
NW_012026894.1	Gnomon	mRNA	10789	14593	.	+	.	Name=XM_011695753.1;ID=rna-XM_011695753.1;Dbxref=GeneID:105453630%2CGenbank:XM_011695753.1;Parent=gene-LOC105453630
NW_012026894.1	Gnomon	CDS	2733299	2733776	.	+	0	Name=XP_011694149.1;ID=cds-XP_011694149.1;Dbxref=GeneID:105453689%2CGenbank:XP_011694149.1;Parent=rna-XM_011695847.1
NW_012026894.1	Gnomon	CDS	2734175	2734545	.	+	0	Name=XP_011694149.1;ID=cds-XP_011694149.1;Dbxref=GeneID:105453689%2CGenbank:XP_011694149.1;Parent=rna-XM_011695847.1
NW_012026894.1	Gnomon	CDS	2734686	2734905	.	+	0	Name=XP_011694149.1;ID=cds-XP_011694149.1;Dbxref=GeneID:105453689%2CGenbank:XP_011694149.1;Parent=rna-XM_011695847.1
NW_012026894.1	Gnomon	CDS	2735007	2735226	.	+	0	Name=XP_011694149.1;ID=cds-XP_011694149.1;Dbxref=GeneID:105453689%2CGenbank:XP_011694149.1;Parent=rna-XM_011695847.1
NW_012026894.1	Gnomon	CDS	2735436	2735727	.	+	0	Name=XP_011694149.1;ID=cds-XP_011694149.1;Dbxref=GeneID:105453689%2CGenbank:XP_011694149.1;Parent=rna-XM_011695847.1
NW_012026894.1	Gnomon	exon	10598	10890	.	+	.	ID=exon-XM_011695752.1-1;Dbxref=GeneID:105453630%2CGenbank:XM_011695752.1;Parent=rna-XM_011695752.1
NW_012026894.1	Gnomon	exon	11082	11174	.	+	.	ID=exon-XM_011695752.1-2;Dbxref=GeneID:105453630%2CGenbank:XM_011695752.1;Parent=rna-XM_011695752.1
NW_012026894.1	Gnomon	exon	11258	11340	.	+	.	ID=exon-XM_011695752.1-3;Dbxref=GeneID:105453630%2CGenbank:XM_011695752.1;Parent=rna-XM_011695752.1
NW_012026894.1	Gnomon	exon	11419	11646	.	+	.	ID=exon-XM_011695752.1-4;Dbxref=GeneID:105453630%2CGenbank:XM_011695752.1;Parent=rna-XM_011695752.1
NW_012026894.1	Gnomon	exon	11824	11987	.	+	.	ID=exon-XM_011695752.1-5;Dbxref=GeneID:105453630%2CGenbank:XM_011695752.1;Parent=rna-XM_011695752.1
NW_012026894.1	Gnomon	exon	12067	12176	.	+	.	ID=exon-XM_011695752.1-6;Dbxref=GeneID:105453630%2CGenbank:XM_011695752.1;Parent=rna-XM_011695752.1
NW_012026894.1	Gnomon	exon	12261	12334	.	+	.	ID=exon-XM_011695752.1-7;Dbxref=GeneID:105453630%2CGenbank:XM_011695752.1;Parent=rna-XM_011695752.1
NW_012026894.1	Gnomon	exon	12417	12763	.	+	.	ID=exon-XM_011695752.1-8;Dbxref=GeneID:105453630%2CGenbank:XM_011695752.1;Parent=rna-XM_011695752.1
NW_012026894.1	Gnomon	exon	12837	12984	.	+	.	ID=exon-XM_011695752.1-9;Dbxref=GeneID:105453630%2CGenbank:XM_011695752.1;Parent=rna-XM_011695752.1
NW_012026894.1	Gnomon	mRNA	3187628	3190020	.	-	.	Name=XM_011695909.1;ID=rna-XM_011695909.1;Dbxref=GeneID:105453726%2CGenbank:XM_011695909.1;Parent=gene-LOC105453726
NW_012026894.1	Gnomon	mRNA	3132390	3144566	.	+	.	Name=XM_011695899.1;ID=rna-XM_011695899.1;Dbxref=GeneID:105453719%2CGenbank:XM_011695899.1;Parent=gene-LOC105453719
NW_012026894.1	Gnomon	mRNA	10598	14593	.	+	.	Name=XM_011695752.1;ID=rna-XM_011695752.1;Dbxref=GeneID:105453630%2CGenbank:XM_011695752.1;Parent=gene-LOC105453630
NW_012026894.1	Gnomon	mRNA	3179757	3187226	.	+	.	Name=XM_011695908.1;ID=rna-XM_011695908.1;Dbxref=GeneID:105453725%2CGenbank:XM_011695908.1;Parent=gene-LOC105453725
NW_012026894.1	Gnomon	exon	1965038	1965208	.	-	.	ID=exon-XR_974900.1-3;Dbxref=GeneID:105453668%2CGenbank:XR_974900.1;Parent=rna-XR_974900.1
NW_012026894.1	Gnomon	exon	1964858	1964947	.	-	.	ID=exon-XR_974900.1-4;Dbxref=GeneID:105453668%2CGenbank:XR_974900.1;Parent=rna-XR_974900.1
NW_012026894.1	Gnomon	exon	1965632	1966926	.	-	.	ID=exon-XR_974900.1-1;Dbxref=GeneID:105453668%2CGenbank:XR_974900.1;Parent=rna-XR_974900.1
NW_012026894.1	Gnomon	exon	1965362	1965544	.	-	.	ID=exon-XR_974900.1-2;Dbxref=GeneID:105453668%2CGenbank:XR_974900.1;Parent=rna-XR_974900.1
NW_012026894.1	Gnomon	exon	1950781	1950820	.	-	.	ID=exon-XR_974900.1-7;Dbxref=GeneID:105453668%2CGenbank:XR_974900.1;Parent=rna-XR_974900.1
NW_012026894.1	Gnomon	exon	1962995	1963114	.	-	.	ID=exon-XR_974900.1-5;Dbxref=GeneID:105453668%2CGenbank:XR_974900.1;Parent=rna-XR_974900.1
NW_012026894.1	Gnomon	exon	1962773	1962906	.	-	.	ID=exon-XR_974900.1-6;Dbxref=GeneID:105453668%2CGenbank:XR_974900.1;Parent=rna-XR_974900.1
NW_012026894.1	Gnomon	exon	827091	827259	.	+	.	ID=exon-XM_011695775.1-6;Dbxref=GeneID:105453643%2CGenbank:XM_011695775.1;Parent=rna-XM_011695775.1
NW_012026894.1	Gnomon	exon	827346	827466	.	+	.	ID=exon-XM_011695775.1-7;Dbxref=GeneID:105453643%2CGenbank:XM_011695775.1;Parent=rna-XM_011695775.1
NW_012026894.1	Gnomon	exon	827671	827842	.	+	.	ID=exon-XM_011695775.1-8;Dbxref=GeneID:105453643%2CGenbank:XM_011695775.1;Parent=rna-XM_011695775.1
NW_012026894.1	Gnomon	exon	827921	828121	.	+	.	ID=exon-XM_011695775.1-9;Dbxref=GeneID:105453643%2CGenbank:XM_011695775.1;Parent=rna-XM_011695775.1
NW_012026894.1	Gnomon	exon	824955	825214	.	+	.	ID=exon-XM_011695775.1-2;Dbxref=GeneID:105453643%2CGenbank:XM_011695775.1;Parent=rna-XM_011695775.1
NW_012026894.1	Gnomon	exon	825309	825455	.	+	.	ID=exon-XM_011695775.1-3;Dbxref=GeneID:105453643%2CGenbank:XM_011695775.1;Parent=rna-XM_011695775.1
NW_012026894.1	Gnomon	exon	825740	825871	.	+	.	ID=exon-XM_011695775.1-4;Dbxref=GeneID:105453643%2CGenbank:XM_011695775.1;Parent=rna-XM_011695775.1
NW_012026894.1	Gnomon	exon	826796	826950	.	+	.	ID=exon-XM_011695775.1-5;Dbxref=GeneID:105453643%2CGenbank:XM_011695775.1;Parent=rna-XM_011695775.1
NW_012026894.1	Gnomon	exon	800476	800695	.	+	.	ID=exon-XM_011695775.1-1;Dbxref=GeneID:105453643%2CGenbank:XM_011695775.1;Parent=rna-XM_011695775.1
NW_012026894.1	Gnomon	mRNA	3130683	3131731	.	+	.	Name=XM_011695898.1;ID=rna-XM_011695898.1;Dbxref=GeneID:105453718%2CGenbank:XM_011695898.1;Parent=gene-LOC105453718
NW_012026894.1	Gnomon	mRNA	3179749	3187226	.	+	.	Name=XM_011695907.1;ID=rna-XM_011695907.1;Dbxref=GeneID:105453725%2CGenbank:XM_011695907.1;Parent=gene-LOC105453725
NW_012026894.1	Gnomon	mRNA	3130386	3131731	.	+	.	Name=XM_011695897.1;ID=rna-XM_011695897.1;Dbxref=GeneID:105453718%2CGenbank:XM_011695897.1;Parent=gene-LOC105453718
NW_012026894.1	Gnomon	exon	2055198	2055277	.	-	.	ID=exon-XM_011695827.1-8;Dbxref=GeneID:105453678%2CGenbank:XM_011695827.1;Parent=rna-XM_011695827.1
NW_012026894.1	Gnomon	exon	2054550	2054833	.	-	.	ID=exon-XM_011695827.1-9;Dbxref=GeneID:105453678%2CGenbank:XM_011695827.1;Parent=rna-XM_011695827.1
NW_012026894.1	Gnomon	exon	2056652	2056932	.	-	.	ID=exon-XM_011695827.1-6;Dbxref=GeneID:105453678%2CGenbank:XM_011695827.1;Parent=rna-XM_011695827.1
NW_012026894.1	Gnomon	exon	2055395	2055823	.	-	.	ID=exon-XM_011695827.1-7;Dbxref=GeneID:105453678%2CGenbank:XM_011695827.1;Parent=rna-XM_011695827.1
NW_012026894.1	Gnomon	exon	2059209	2059284	.	-	.	ID=exon-XM_011695827.1-4;Dbxref=GeneID:105453678%2CGenbank:XM_011695827.1;Parent=rna-XM_011695827.1
NW_012026894.1	Gnomon	exon	2057776	2058091	.	-	.	ID=exon-XM_011695827.1-5;Dbxref=GeneID:105453678%2CGenbank:XM_011695827.1;Parent=rna-XM_011695827.1
NW_012026894.1	Gnomon	exon	2060668	2060793	.	-	.	ID=exon-XM_011695827.1-2;Dbxref=GeneID:105453678%2CGenbank:XM_011695827.1;Parent=rna-XM_011695827.1
NW_012026894.1	Gnomon	exon	2060068	2060151	.	-	.	ID=exon-XM_011695827.1-3;Dbxref=GeneID:105453678%2CGenbank:XM_011695827.1;Parent=rna-XM_011695827.1
NW_012026894.1	Gnomon	exon	2071043	2071314	.	-	.	ID=exon-XM_011695827.1-1;Dbxref=GeneID:105453678%2CGenbank:XM_011695827.1;Parent=rna-XM_011695827.1
NW_012026894.1	Gnomon	exon	3138637	3139017	.	+	.	ID=exon-XM_011695899.1-7;Dbxref=GeneID:105453719%2CGenbank:XM_011695899.1;Parent=rna-XM_011695899.1
NW_012026894.1	Gnomon	exon	3139135	3141708	.	+	.	ID=exon-XM_011695899.1-8;Dbxref=GeneID:105453719%2CGenbank:XM_011695899.1;Parent=rna-XM_011695899.1
NW_012026894.1	Gnomon	exon	3142490	3142610	.	+	.	ID=exon-XM_011695899.1-9;Dbxref=GeneID:105453719%2CGenbank:XM_011695899.1;Parent=rna-XM_011695899.1
NW_012026894.1	Gnomon	exon	3134909	3135037	.	+	.	ID=exon-XM_011695899.1-3;Dbxref=GeneID:105453719%2CGenbank:XM_011695899.1;Parent=rna-XM_011695899.1
NW_012026894.1	Gnomon	exon	3135125	3135291	.	+	.	ID=exon-XM_011695899.1-4;Dbxref=GeneID:105453719%2CGenbank:XM_011695899.1;Parent=rna-XM_011695899.1
NW_012026894.1	Gnomon	exon	3135433	3135649	.	+	.	ID=exon-XM_011695899.1-5;Dbxref=GeneID:105453719%2CGenbank:XM_011695899.1;Parent=rna-XM_011695899.1
NW_012026894.1	Gnomon	exon	3135747	3138548	.	+	.	ID=exon-XM_011695899.1-6;Dbxref=GeneID:105453719%2CGenbank:XM_011695899.1;Parent=rna-XM_011695899.1
NW_012026894.1	Gnomon	exon	3132390	3132614	.	+	.	ID=exon-XM_011695899.1-1;Dbxref=GeneID:105453719%2CGenbank:XM_011695899.1;Parent=rna-XM_011695899.1
NW_012026894.1	Gnomon	exon	3134255	3134395	.	+	.	ID=exon-XM_011695899.1-2;Dbxref=GeneID:105453719%2CGenbank:XM_011695899.1;Parent=rna-XM_011695899.1
NW_012026894.1	Gnomon	CDS	2733299	2733776	.	+	0	Name=XP_011694147.1;ID=cds-XP_011694147.1;Dbxref=GeneID:105453689%2CGenbank:XP_011694147.1;Parent=rna-XM_011695845.1
NW_012026894.1	Gnomon	CDS	2734175	2734545	.	+	0	Name=XP_011694147.1;ID=cds-XP_011694147.1;Dbxref=GeneID:105453689%2CGenbank:XP_011694147.1;Parent=rna-XM_011695845.1
NW_012026894.1	Gnomon	CDS	2734686	2734905	.	+	0	Name=XP_011694147.1;ID=cds-XP_011694147.1;Dbxref=GeneID:105453689%2CGenbank:XP_011694147.1;Parent=rna-XM_011695845.1
NW_012026894.1	Gnomon	CDS	2735007	2735226	.	+	0	Name=XP_011694147.1;ID=cds-XP_011694147.1;Dbxref=GeneID:105453689%2CGenbank:XP_011694147.1;Parent=rna-XM_011695845.1
NW_012026894.1	Gnomon	CDS	2735436	2735727	.	+	0	Name=XP_011694147.1;ID=cds-XP_011694147.1;Dbxref=GeneID:105453689%2CGenbank:XP_011694147.1;Parent=rna-XM_011695845.1
NW_012026894.1	Gnomon	exon	3277536	3277658	.	+	.	ID=exon-XM_011695915.1-2;Dbxref=GeneID:105453731%2CGenbank:XM_011695915.1;Parent=rna-XM_011695915.1
NW_012026894.1	Gnomon	exon	3278685	3278747	.	+	.	ID=exon-XM_011695915.1-3;Dbxref=GeneID:105453731%2CGenbank:XM_011695915.1;Parent=rna-XM_011695915.1
NW_012026894.1	Gnomon	exon	3278813	3278875	.	+	.	ID=exon-XM_011695915.1-4;Dbxref=GeneID:105453731%2CGenbank:XM_011695915.1;Parent=rna-XM_011695915.1
NW_012026894.1	Gnomon	exon	3278953	3278994	.	+	.	ID=exon-XM_011695915.1-5;Dbxref=GeneID:105453731%2CGenbank:XM_011695915.1;Parent=rna-XM_011695915.1
NW_012026894.1	Gnomon	exon	3277413	3277477	.	+	.	ID=exon-XM_011695915.1-1;Dbxref=GeneID:105453731%2CGenbank:XM_011695915.1;Parent=rna-XM_011695915.1
NW_012026894.1	Gnomon	exon	3279089	3279163	.	+	.	ID=exon-XM_011695915.1-6;Dbxref=GeneID:105453731%2CGenbank:XM_011695915.1;Parent=rna-XM_011695915.1
NW_012026894.1	Gnomon	exon	3280437	3280714	.	+	.	ID=exon-XM_011695915.1-7;Dbxref=GeneID:105453731%2CGenbank:XM_011695915.1;Parent=rna-XM_011695915.1
NW_012026894.1	Gnomon	exon	3094421	3094603	.	+	.	ID=exon-XM_011695884.1-10;Dbxref=GeneID:105453713%2CGenbank:XM_011695884.1;Parent=rna-XM_011695884.1
NW_012026894.1	Gnomon	exon	2691119	2691636	.	+	.	ID=exon-XM_011695851.1-1;Dbxref=GeneID:105453691%2CGenbank:XM_011695851.1;Parent=rna-XM_011695851.1
NW_012026894.1	Gnomon	exon	2692016	2692518	.	+	.	ID=exon-XM_011695851.1-2;Dbxref=GeneID:105453691%2CGenbank:XM_011695851.1;Parent=rna-XM_011695851.1
NW_012026894.1	Gnomon	exon	2693003	2693465	.	+	.	ID=exon-XM_011695851.1-3;Dbxref=GeneID:105453691%2CGenbank:XM_011695851.1;Parent=rna-XM_011695851.1
NW_012026894.1	Gnomon	gene	3324936	3335521	.	+	.	Name=LOC105453750;ID=gene-LOC105453750;Dbxref=GeneID:105453750
NW_012026894.1	Gnomon	mRNA	3156844	3177541	.	+	.	Name=XM_011695906.1;ID=rna-XM_011695906.1;Dbxref=GeneID:105453724%2CGenbank:XM_011695906.1;Parent=gene-LOC105453724
NW_012026894.1	Gnomon	mRNA	3124714	3128915	.	-	.	Name=XM_011695896.1;ID=rna-XM_011695896.1;Dbxref=GeneID:105453717%2CGenbank:XM_011695896.1;Parent=gene-LOC105453717
NW_012026894.1	Gnomon	exon	1786249	1786409	.	-	.	ID=exon-XM_011695804.1-1;Dbxref=GeneID:105453663%2CGenbank:XM_011695804.1;Parent=rna-XM_011695804.1
NW_012026894.1	Gnomon	exon	1786073	1786185	.	-	.	ID=exon-XM_011695804.1-2;Dbxref=GeneID:105453663%2CGenbank:XM_011695804.1;Parent=rna-XM_011695804.1
NW_012026894.1	Gnomon	exon	1785588	1785871	.	-	.	ID=exon-XM_011695804.1-3;Dbxref=GeneID:105453663%2CGenbank:XM_011695804.1;Parent=rna-XM_011695804.1
NW_012026894.1	Gnomon	mRNA	462198	466529	.	+	.	Name=XM_011695758.1;ID=rna-XM_011695758.1;Dbxref=GeneID:105453633%2CGenbank:XM_011695758.1;Parent=gene-LOC105453633
NW_012026894.1	Gnomon	exon	3142807	3143258	.	+	.	ID=exon-XM_011695902.1-10;Dbxref=GeneID:105453719%2CGenbank:XM_011695902.1;Parent=rna-XM_011695902.1
NW_012026894.1	Gnomon	exon	3143614	3144566	.	+	.	ID=exon-XM_011695902.1-11;Dbxref=GeneID:105453719%2CGenbank:XM_011695902.1;Parent=rna-XM_011695902.1
NW_012026894.1	Gnomon	mRNA	2688155	2689270	.	+	.	Name=XM_011695852.1;ID=rna-XM_011695852.1;Dbxref=GeneID:105453692%2CGenbank:XM_011695852.1;Parent=gene-LOC105453692
NW_012026894.1	Gnomon	mRNA	2691119	2693465	.	+	.	Name=XM_011695851.1;ID=rna-XM_011695851.1;Dbxref=GeneID:105453691%2CGenbank:XM_011695851.1;Parent=gene-LOC105453691
NW_012026894.1	Gnomon	exon	3131202	3131356	.	+	.	ID=exon-XM_011695898.1-2;Dbxref=GeneID:105453718%2CGenbank:XM_011695898.1;Parent=rna-XM_011695898.1
NW_012026894.1	Gnomon	exon	3131530	3131731	.	+	.	ID=exon-XM_011695898.1-3;Dbxref=GeneID:105453718%2CGenbank:XM_011695898.1;Parent=rna-XM_011695898.1
NW_012026894.1	Gnomon	exon	3130683	3130707	.	+	.	ID=exon-XM_011695898.1-1;Dbxref=GeneID:105453718%2CGenbank:XM_011695898.1;Parent=rna-XM_011695898.1
NW_012026894.1	Gnomon	CDS	1222301	1222444	.	+	0	Name=XP_011694091.1;ID=cds-XP_011694091.1;Dbxref=GeneID:105453654%2CGenbank:XP_011694091.1;Parent=rna-XM_011695789.1
NW_012026894.1	Gnomon	CDS	1223126	1223253	.	+	0	Name=XP_011694091.1;ID=cds-XP_011694091.1;Dbxref=GeneID:105453654%2CGenbank:XP_011694091.1;Parent=rna-XM_011695789.1
NW_012026894.1	Gnomon	CDS	1223345	1223481	.	+	0	Name=XP_011694091.1;ID=cds-XP_011694091.1;Dbxref=GeneID:105453654%2CGenbank:XP_011694091.1;Parent=rna-XM_011695789.1
NW_012026894.1	Gnomon	CDS	1223609	1223849	.	+	0	Name=XP_011694091.1;ID=cds-XP_011694091.1;Dbxref=GeneID:105453654%2CGenbank:XP_011694091.1;Parent=rna-XM_011695789.1
NW_012026894.1	Gnomon	CDS	1223928	1224290	.	+	0	Name=XP_011694091.1;ID=cds-XP_011694091.1;Dbxref=GeneID:105453654%2CGenbank:XP_011694091.1;Parent=rna-XM_011695789.1
NW_012026894.1	Gnomon	CDS	1224404	1224767	.	+	0	Name=XP_011694091.1;ID=cds-XP_011694091.1;Dbxref=GeneID:105453654%2CGenbank:XP_011694091.1;Parent=rna-XM_011695789.1
NW_012026894.1	Gnomon	CDS	1224855	1224989	.	+	0	Name=XP_011694091.1;ID=cds-XP_011694091.1;Dbxref=GeneID:105453654%2CGenbank:XP_011694091.1;Parent=rna-XM_011695789.1
NW_012026894.1	Gnomon	exon	2055395	2055823	.	-	.	ID=exon-XM_011695828.1-5;Dbxref=GeneID:105453678%2CGenbank:XM_011695828.1;Parent=rna-XM_011695828.1
NW_012026894.1	Gnomon	exon	2055198	2055277	.	-	.	ID=exon-XM_011695828.1-6;Dbxref=GeneID:105453678%2CGenbank:XM_011695828.1;Parent=rna-XM_011695828.1
NW_012026894.1	Gnomon	exon	2054550	2054833	.	-	.	ID=exon-XM_011695828.1-7;Dbxref=GeneID:105453678%2CGenbank:XM_011695828.1;Parent=rna-XM_011695828.1
NW_012026894.1	Gnomon	exon	2054015	2054313	.	-	.	ID=exon-XM_011695828.1-8;Dbxref=GeneID:105453678%2CGenbank:XM_011695828.1;Parent=rna-XM_011695828.1
NW_012026894.1	Gnomon	exon	2071043	2071314	.	-	.	ID=exon-XM_011695828.1-1;Dbxref=GeneID:105453678%2CGenbank:XM_011695828.1;Parent=rna-XM_011695828.1
NW_012026894.1	Gnomon	exon	2059209	2059284	.	-	.	ID=exon-XM_011695828.1-2;Dbxref=GeneID:105453678%2CGenbank:XM_011695828.1;Parent=rna-XM_011695828.1
NW_012026894.1	Gnomon	exon	2057776	2058091	.	-	.	ID=exon-XM_011695828.1-3;Dbxref=GeneID:105453678%2CGenbank:XM_011695828.1;Parent=rna-XM_011695828.1
NW_012026894.1	Gnomon	exon	2056652	2056932	.	-	.	ID=exon-XM_011695828.1-4;Dbxref=GeneID:105453678%2CGenbank:XM_011695828.1;Parent=rna-XM_011695828.1
NW_012026894.1	Gnomon	CDS	1508780	1508797	.	+	0	Name=XP_011694101.1;ID=cds-XP_011694101.1;Dbxref=GeneID:105453659%2CGenbank:XP_011694101.1;Parent=rna-XM_011695799.1
NW_012026894.1	Gnomon	CDS	1509163	1509474	.	+	0	Name=XP_011694101.1;ID=cds-XP_011694101.1;Dbxref=GeneID:105453659%2CGenbank:XP_011694101.1;Parent=rna-XM_011695799.1
NW_012026894.1	Gnomon	exon	1508636	1509012	.	+	.	ID=exon-XM_011695798.1-1;Dbxref=GeneID:105453659%2CGenbank:XM_011695798.1;Parent=rna-XM_011695798.1
NW_012026894.1	Gnomon	exon	1509163	1510183	.	+	.	ID=exon-XM_011695798.1-2;Dbxref=GeneID:105453659%2CGenbank:XM_011695798.1;Parent=rna-XM_011695798.1
NW_012026894.1	Gnomon	exon	2688155	2689270	.	+	.	ID=exon-XM_011695852.1-1;Dbxref=GeneID:105453692%2CGenbank:XM_011695852.1;Parent=rna-XM_011695852.1
NW_012026894.1	Gnomon	mRNA	462198	466529	.	+	.	Name=XM_011695757.1;ID=rna-XM_011695757.1;Dbxref=GeneID:105453633%2CGenbank:XM_011695757.1;Parent=gene-LOC105453633
NW_012026894.1	Gnomon	mRNA	2691119	2693465	.	+	.	Name=XM_011695850.1;ID=rna-XM_011695850.1;Dbxref=GeneID:105453691%2CGenbank:XM_011695850.1;Parent=gene-LOC105453691
NW_012026894.1	Gnomon	CDS	1576060	1576278	.	+	0	Name=XP_011694102.1;ID=cds-XP_011694102.1;Dbxref=GeneID:105453661%2CGenbank:XP_011694102.1;Parent=rna-XM_011695800.1
NW_012026894.1	Gnomon	CDS	1576832	1577120	.	+	0	Name=XP_011694102.1;ID=cds-XP_011694102.1;Dbxref=GeneID:105453661%2CGenbank:XP_011694102.1;Parent=rna-XM_011695800.1
NW_012026894.1	Gnomon	CDS	1577247	1577432	.	+	0	Name=XP_011694102.1;ID=cds-XP_011694102.1;Dbxref=GeneID:105453661%2CGenbank:XP_011694102.1;Parent=rna-XM_011695800.1
NW_012026894.1	Gnomon	CDS	1577533	1577735	.	+	0	Name=XP_011694102.1;ID=cds-XP_011694102.1;Dbxref=GeneID:105453661%2CGenbank:XP_011694102.1;Parent=rna-XM_011695800.1
NW_012026894.1	Gnomon	CDS	1577915	1578083	.	+	0	Name=XP_011694102.1;ID=cds-XP_011694102.1;Dbxref=GeneID:105453661%2CGenbank:XP_011694102.1;Parent=rna-XM_011695800.1
NW_012026894.1	Gnomon	CDS	1578162	1578328	.	+	0	Name=XP_011694102.1;ID=cds-XP_011694102.1;Dbxref=GeneID:105453661%2CGenbank:XP_011694102.1;Parent=rna-XM_011695800.1
NW_012026894.1	Gnomon	CDS	1578432	1578576	.	+	0	Name=XP_011694102.1;ID=cds-XP_011694102.1;Dbxref=GeneID:105453661%2CGenbank:XP_011694102.1;Parent=rna-XM_011695800.1
NW_012026894.1	Gnomon	CDS	1578724	1578856	.	+	0	Name=XP_011694102.1;ID=cds-XP_011694102.1;Dbxref=GeneID:105453661%2CGenbank:XP_011694102.1;Parent=rna-XM_011695800.1
NW_012026894.1	Gnomon	CDS	1578931	1579093	.	+	0	Name=XP_011694102.1;ID=cds-XP_011694102.1;Dbxref=GeneID:105453661%2CGenbank:XP_011694102.1;Parent=rna-XM_011695800.1
NW_012026894.1	Gnomon	CDS	1222301	1222444	.	+	0	Name=XP_011694092.1;ID=cds-XP_011694092.1;Dbxref=GeneID:105453654%2CGenbank:XP_011694092.1;Parent=rna-XM_011695790.1
NW_012026894.1	Gnomon	CDS	1223126	1223253	.	+	0	Name=XP_011694092.1;ID=cds-XP_011694092.1;Dbxref=GeneID:105453654%2CGenbank:XP_011694092.1;Parent=rna-XM_011695790.1
NW_012026894.1	Gnomon	CDS	1223345	1223481	.	+	0	Name=XP_011694092.1;ID=cds-XP_011694092.1;Dbxref=GeneID:105453654%2CGenbank:XP_011694092.1;Parent=rna-XM_011695790.1
NW_012026894.1	Gnomon	CDS	1223609	1223849	.	+	0	Name=XP_011694092.1;ID=cds-XP_011694092.1;Dbxref=GeneID:105453654%2CGenbank:XP_011694092.1;Parent=rna-XM_011695790.1
NW_012026894.1	Gnomon	CDS	1223928	1224290	.	+	0	Name=XP_011694092.1;ID=cds-XP_011694092.1;Dbxref=GeneID:105453654%2CGenbank:XP_011694092.1;Parent=rna-XM_011695790.1
NW_012026894.1	Gnomon	CDS	1224404	1224767	.	+	0	Name=XP_011694092.1;ID=cds-XP_011694092.1;Dbxref=GeneID:105453654%2CGenbank:XP_011694092.1;Parent=rna-XM_011695790.1
NW_012026894.1	Gnomon	CDS	1224855	1224989	.	+	0	Name=XP_011694092.1;ID=cds-XP_011694092.1;Dbxref=GeneID:105453654%2CGenbank:XP_011694092.1;Parent=rna-XM_011695790.1
NW_012026894.1	Gnomon	mRNA	462198	466529	.	+	.	Name=XM_011695756.1;ID=rna-XM_011695756.1;Dbxref=GeneID:105453633%2CGenbank:XM_011695756.1;Parent=gene-LOC105453633
NW_012026894.1	Gnomon	exon	2045616	2045700	.	+	.	ID=exon-XR_974901.1-1;Dbxref=GeneID:105453676%2CGenbank:XR_974901.1;Parent=rna-XR_974901.1
NW_012026894.1	Gnomon	exon	2045931	2045993	.	+	.	ID=exon-XR_974901.1-2;Dbxref=GeneID:105453676%2CGenbank:XR_974901.1;Parent=rna-XR_974901.1
NW_012026894.1	Gnomon	exon	2046256	2046356	.	+	.	ID=exon-XR_974901.1-3;Dbxref=GeneID:105453676%2CGenbank:XR_974901.1;Parent=rna-XR_974901.1
NW_012026894.1	Gnomon	mRNA	457790	458558	.	+	.	Name=XM_011695755.1;ID=rna-XM_011695755.1;Dbxref=GeneID:105453632%2CGenbank:XM_011695755.1;Parent=gene-LOC105453632
NW_012026894.1	Gnomon	exon	2975512	2975834	.	+	.	ID=exon-XM_011695875.1-5;Dbxref=GeneID:105453708%2CGenbank:XM_011695875.1;Parent=rna-XM_011695875.1
NW_012026894.1	Gnomon	exon	2974512	2974734	.	+	.	ID=exon-XM_011695875.1-3;Dbxref=GeneID:105453708%2CGenbank:XM_011695875.1;Parent=rna-XM_011695875.1
NW_012026894.1	Gnomon	exon	2974819	2975038	.	+	.	ID=exon-XM_011695875.1-4;Dbxref=GeneID:105453708%2CGenbank:XM_011695875.1;Parent=rna-XM_011695875.1
NW_012026894.1	Gnomon	exon	2972986	2973559	.	+	.	ID=exon-XM_011695875.1-1;Dbxref=GeneID:105453708%2CGenbank:XM_011695875.1;Parent=rna-XM_011695875.1
NW_012026894.1	Gnomon	exon	2974017	2974387	.	+	.	ID=exon-XM_011695875.1-2;Dbxref=GeneID:105453708%2CGenbank:XM_011695875.1;Parent=rna-XM_011695875.1
NW_012026894.1	Gnomon	CDS	1508989	1509012	.	+	0	Name=XP_011694100.1;ID=cds-XP_011694100.1;Dbxref=GeneID:105453659%2CGenbank:XP_011694100.1;Parent=rna-XM_011695798.1
NW_012026894.1	Gnomon	CDS	1509163	1509474	.	+	0	Name=XP_011694100.1;ID=cds-XP_011694100.1;Dbxref=GeneID:105453659%2CGenbank:XP_011694100.1;Parent=rna-XM_011695798.1
NW_012026894.1	Gnomon	CDS	1221166	1221222	.	-	0	Name=XP_011694090.1;ID=cds-XP_011694090.1;Dbxref=GeneID:105453653%2CGenbank:XP_011694090.1;Parent=rna-XM_011695788.1
NW_012026894.1	Gnomon	CDS	1220453	1220800	.	-	0	Name=XP_011694090.1;ID=cds-XP_011694090.1;Dbxref=GeneID:105453653%2CGenbank:XP_011694090.1;Parent=rna-XM_011695788.1
NW_012026894.1	Gnomon	CDS	1220196	1220330	.	-	0	Name=XP_011694090.1;ID=cds-XP_011694090.1;Dbxref=GeneID:105453653%2CGenbank:XP_011694090.1;Parent=rna-XM_011695788.1
NW_012026894.1	Gnomon	CDS	1219974	1220118	.	-	0	Name=XP_011694090.1;ID=cds-XP_011694090.1;Dbxref=GeneID:105453653%2CGenbank:XP_011694090.1;Parent=rna-XM_011695788.1
NW_012026894.1	Gnomon	CDS	1219626	1219883	.	-	0	Name=XP_011694090.1;ID=cds-XP_011694090.1;Dbxref=GeneID:105453653%2CGenbank:XP_011694090.1;Parent=rna-XM_011695788.1
NW_012026894.1	Gnomon	CDS	1219209	1219519	.	-	0	Name=XP_011694090.1;ID=cds-XP_011694090.1;Dbxref=GeneID:105453653%2CGenbank:XP_011694090.1;Parent=rna-XM_011695788.1
NW_012026894.1	Gnomon	CDS	1218460	1218741	.	-	0	Name=XP_011694090.1;ID=cds-XP_011694090.1;Dbxref=GeneID:105453653%2CGenbank:XP_011694090.1;Parent=rna-XM_011695788.1
NW_012026894.1	Gnomon	CDS	1218011	1218224	.	-	0	Name=XP_011694090.1;ID=cds-XP_011694090.1;Dbxref=GeneID:105453653%2CGenbank:XP_011694090.1;Parent=rna-XM_011695788.1
NW_012026894.1	Gnomon	CDS	1186914	1187107	.	-	0	Name=XP_011694090.1;ID=cds-XP_011694090.1;Dbxref=GeneID:105453653%2CGenbank:XP_011694090.1;Parent=rna-XM_011695788.1
NW_012026894.1	Gnomon	CDS	1186651	1186759	.	-	0	Name=XP_011694090.1;ID=cds-XP_011694090.1;Dbxref=GeneID:105453653%2CGenbank:XP_011694090.1;Parent=rna-XM_011695788.1
NW_012026894.1	Gnomon	CDS	1186013	1186521	.	-	0	Name=XP_011694090.1;ID=cds-XP_011694090.1;Dbxref=GeneID:105453653%2CGenbank:XP_011694090.1;Parent=rna-XM_011695788.1
NW_012026894.1	Gnomon	CDS	1506058	1506290	.	-	0	Name=XP_011694095.1;ID=cds-XP_011694095.1;Dbxref=GeneID:105453657%2CGenbank:XP_011694095.1;Parent=rna-XM_011695793.1
NW_012026894.1	Gnomon	CDS	1505784	1505948	.	-	0	Name=XP_011694095.1;ID=cds-XP_011694095.1;Dbxref=GeneID:105453657%2CGenbank:XP_011694095.1;Parent=rna-XM_011695793.1
NW_012026894.1	Gnomon	CDS	1504428	1505619	.	-	0	Name=XP_011694095.1;ID=cds-XP_011694095.1;Dbxref=GeneID:105453657%2CGenbank:XP_011694095.1;Parent=rna-XM_011695793.1
NW_012026894.1	Gnomon	mRNA	2669051	2670773	.	+	.	Name=XM_011695856.1;ID=rna-XM_011695856.1;Dbxref=GeneID:105453695%2CGenbank:XM_011695856.1;Parent=gene-LOC105453695
NW_012026894.1	Gnomon	CDS	1789232	1789483	.	-	0	Name=XP_011694105.1;ID=cds-XP_011694105.1;Dbxref=GeneID:105453662%2CGenbank:XP_011694105.1;Parent=rna-XM_011695803.1
NW_012026894.1	Gnomon	CDS	1789108	1789155	.	-	0	Name=XP_011694105.1;ID=cds-XP_011694105.1;Dbxref=GeneID:105453662%2CGenbank:XP_011694105.1;Parent=rna-XM_011695803.1
NW_012026894.1	Gnomon	exon	816447	816537	.	-	.	ID=exon-XM_011695774.1-5;Dbxref=GeneID:105453642%2CGenbank:XM_011695774.1;Parent=rna-XM_011695774.1
NW_012026894.1	Gnomon	exon	815071	815421	.	-	.	ID=exon-XM_011695774.1-6;Dbxref=GeneID:105453642%2CGenbank:XM_011695774.1;Parent=rna-XM_011695774.1
NW_012026894.1	Gnomon	exon	818408	818549	.	-	.	ID=exon-XM_011695774.1-3;Dbxref=GeneID:105453642%2CGenbank:XM_011695774.1;Parent=rna-XM_011695774.1
NW_012026894.1	Gnomon	exon	817309	817723	.	-	.	ID=exon-XM_011695774.1-4;Dbxref=GeneID:105453642%2CGenbank:XM_011695774.1;Parent=rna-XM_011695774.1
NW_012026894.1	Gnomon	exon	820690	821019	.	-	.	ID=exon-XM_011695774.1-1;Dbxref=GeneID:105453642%2CGenbank:XM_011695774.1;Parent=rna-XM_011695774.1
NW_012026894.1	Gnomon	exon	818907	819098	.	-	.	ID=exon-XM_011695774.1-2;Dbxref=GeneID:105453642%2CGenbank:XM_011695774.1;Parent=rna-XM_011695774.1
NW_012026894.1	Gnomon	exon	812680	812831	.	-	.	ID=exon-XM_011695774.1-9;Dbxref=GeneID:105453642%2CGenbank:XM_011695774.1;Parent=rna-XM_011695774.1
NW_012026894.1	Gnomon	exon	814681	814907	.	-	.	ID=exon-XM_011695774.1-7;Dbxref=GeneID:105453642%2CGenbank:XM_011695774.1;Parent=rna-XM_011695774.1
NW_012026894.1	Gnomon	exon	813437	813745	.	-	.	ID=exon-XM_011695774.1-8;Dbxref=GeneID:105453642%2CGenbank:XM_011695774.1;Parent=rna-XM_011695774.1
NW_012026894.1	Gnomon	CDS	1786249	1786287	.	-	0	Name=XP_011694106.1;ID=cds-XP_011694106.1;Dbxref=GeneID:105453663%2CGenbank:XP_011694106.1;Parent=rna-XM_011695804.1
NW_012026894.1	Gnomon	CDS	1786073	1786185	.	-	0	Name=XP_011694106.1;ID=cds-XP_011694106.1;Dbxref=GeneID:105453663%2CGenbank:XP_011694106.1;Parent=rna-XM_011695804.1
NW_012026894.1	Gnomon	CDS	1785646	1785871	.	-	0	Name=XP_011694106.1;ID=cds-XP_011694106.1;Dbxref=GeneID:105453663%2CGenbank:XP_011694106.1;Parent=rna-XM_011695804.1
NW_012026894.1	Gnomon	exon	2692016	2692518	.	+	.	ID=exon-XM_011695850.1-2;Dbxref=GeneID:105453691%2CGenbank:XM_011695850.1;Parent=rna-XM_011695850.1
NW_012026894.1	Gnomon	exon	2693003	2693465	.	+	.	ID=exon-XM_011695850.1-3;Dbxref=GeneID:105453691%2CGenbank:XM_011695850.1;Parent=rna-XM_011695850.1
NW_012026894.1	Gnomon	exon	2691119	2691651	.	+	.	ID=exon-XM_011695850.1-1;Dbxref=GeneID:105453691%2CGenbank:XM_011695850.1;Parent=rna-XM_011695850.1
NW_012026894.1	Gnomon	CDS	1506058	1506290	.	-	0	Name=XP_011694096.1;ID=cds-XP_011694096.1;Dbxref=GeneID:105453657%2CGenbank:XP_011694096.1;Parent=rna-XM_011695794.1
NW_012026894.1	Gnomon	CDS	1505784	1505948	.	-	0	Name=XP_011694096.1;ID=cds-XP_011694096.1;Dbxref=GeneID:105453657%2CGenbank:XP_011694096.1;Parent=rna-XM_011695794.1
NW_012026894.1	Gnomon	CDS	1504428	1505619	.	-	0	Name=XP_011694096.1;ID=cds-XP_011694096.1;Dbxref=GeneID:105453657%2CGenbank:XP_011694096.1;Parent=rna-XM_011695794.1
NW_012026894.1	Gnomon	exon	3130386	3130549	.	+	.	ID=exon-XM_011695897.1-1;Dbxref=GeneID:105453718%2CGenbank:XM_011695897.1;Parent=rna-XM_011695897.1
NW_012026894.1	Gnomon	exon	3131202	3131356	.	+	.	ID=exon-XM_011695897.1-2;Dbxref=GeneID:105453718%2CGenbank:XM_011695897.1;Parent=rna-XM_011695897.1
NW_012026894.1	Gnomon	exon	3131530	3131731	.	+	.	ID=exon-XM_011695897.1-3;Dbxref=GeneID:105453718%2CGenbank:XM_011695897.1;Parent=rna-XM_011695897.1
NW_012026894.1	Gnomon	exon	2071043	2071314	.	-	.	ID=exon-XM_011695826.1-1;Dbxref=GeneID:105453678%2CGenbank:XM_011695826.1;Parent=rna-XM_011695826.1
NW_012026894.1	Gnomon	exon	2060668	2060793	.	-	.	ID=exon-XM_011695826.1-2;Dbxref=GeneID:105453678%2CGenbank:XM_011695826.1;Parent=rna-XM_011695826.1
NW_012026894.1	Gnomon	exon	2060068	2060151	.	-	.	ID=exon-XM_011695826.1-3;Dbxref=GeneID:105453678%2CGenbank:XM_011695826.1;Parent=rna-XM_011695826.1
NW_012026894.1	Gnomon	exon	2059209	2059284	.	-	.	ID=exon-XM_011695826.1-4;Dbxref=GeneID:105453678%2CGenbank:XM_011695826.1;Parent=rna-XM_011695826.1
NW_012026894.1	Gnomon	exon	2057776	2058091	.	-	.	ID=exon-XM_011695826.1-5;Dbxref=GeneID:105453678%2CGenbank:XM_011695826.1;Parent=rna-XM_011695826.1
NW_012026894.1	Gnomon	exon	2056652	2056932	.	-	.	ID=exon-XM_011695826.1-6;Dbxref=GeneID:105453678%2CGenbank:XM_011695826.1;Parent=rna-XM_011695826.1
NW_012026894.1	Gnomon	exon	2055395	2055823	.	-	.	ID=exon-XM_011695826.1-7;Dbxref=GeneID:105453678%2CGenbank:XM_011695826.1;Parent=rna-XM_011695826.1
NW_012026894.1	Gnomon	exon	2055198	2055277	.	-	.	ID=exon-XM_011695826.1-8;Dbxref=GeneID:105453678%2CGenbank:XM_011695826.1;Parent=rna-XM_011695826.1
NW_012026894.1	Gnomon	exon	2054550	2054833	.	-	.	ID=exon-XM_011695826.1-9;Dbxref=GeneID:105453678%2CGenbank:XM_011695826.1;Parent=rna-XM_011695826.1
NW_012026894.1	Gnomon	mRNA	2675088	2676041	.	+	.	Name=XM_011695855.1;ID=rna-XM_011695855.1;Dbxref=GeneID:105453694%2CGenbank:XM_011695855.1;Parent=gene-LOC105453694
NW_012026894.1	Gnomon	CDS	3131202	3131356	.	+	0	Name=XP_011694200.1;ID=cds-XP_011694200.1;Dbxref=GeneID:105453718%2CGenbank:XP_011694200.1;Parent=rna-XM_011695898.1
NW_012026894.1	Gnomon	CDS	3131530	3131608	.	+	0	Name=XP_011694200.1;ID=cds-XP_011694200.1;Dbxref=GeneID:105453718%2CGenbank:XP_011694200.1;Parent=rna-XM_011695898.1
NW_012026894.1	Gnomon	CDS	3089027	3089030	.	+	0	Name=XP_011694190.1;ID=cds-XP_011694190.1;Dbxref=GeneID:105453713%2CGenbank:XP_011694190.1;Parent=rna-XM_011695888.1
NW_012026894.1	Gnomon	CDS	3091314	3091470	.	+	0	Name=XP_011694190.1;ID=cds-XP_011694190.1;Dbxref=GeneID:105453713%2CGenbank:XP_011694190.1;Parent=rna-XM_011695888.1
NW_012026894.1	Gnomon	CDS	3091964	3092126	.	+	0	Name=XP_011694190.1;ID=cds-XP_011694190.1;Dbxref=GeneID:105453713%2CGenbank:XP_011694190.1;Parent=rna-XM_011695888.1
NW_012026894.1	Gnomon	CDS	3092448	3092731	.	+	0	Name=XP_011694190.1;ID=cds-XP_011694190.1;Dbxref=GeneID:105453713%2CGenbank:XP_011694190.1;Parent=rna-XM_011695888.1
NW_012026894.1	Gnomon	CDS	3093057	3093114	.	+	0	Name=XP_011694190.1;ID=cds-XP_011694190.1;Dbxref=GeneID:105453713%2CGenbank:XP_011694190.1;Parent=rna-XM_011695888.1
NW_012026894.1	Gnomon	CDS	3093541	3093717	.	+	0	Name=XP_011694190.1;ID=cds-XP_011694190.1;Dbxref=GeneID:105453713%2CGenbank:XP_011694190.1;Parent=rna-XM_011695888.1
NW_012026894.1	Gnomon	CDS	3093800	3093890	.	+	0	Name=XP_011694190.1;ID=cds-XP_011694190.1;Dbxref=GeneID:105453713%2CGenbank:XP_011694190.1;Parent=rna-XM_011695888.1
NW_012026894.1	Gnomon	CDS	3094248	3094323	.	+	0	Name=XP_011694190.1;ID=cds-XP_011694190.1;Dbxref=GeneID:105453713%2CGenbank:XP_011694190.1;Parent=rna-XM_011695888.1
NW_012026894.1	Gnomon	CDS	3094421	3094601	.	+	0	Name=XP_011694190.1;ID=cds-XP_011694190.1;Dbxref=GeneID:105453713%2CGenbank:XP_011694190.1;Parent=rna-XM_011695888.1
NW_012026894.1	Gnomon	CDS	1222301	1222444	.	+	0	Name=XP_011694093.1;ID=cds-XP_011694093.1;Dbxref=GeneID:105453654%2CGenbank:XP_011694093.1;Parent=rna-XM_011695791.1
NW_012026894.1	Gnomon	CDS	1223126	1223253	.	+	0	Name=XP_011694093.1;ID=cds-XP_011694093.1;Dbxref=GeneID:105453654%2CGenbank:XP_011694093.1;Parent=rna-XM_011695791.1
NW_012026894.1	Gnomon	CDS	1223345	1223481	.	+	0	Name=XP_011694093.1;ID=cds-XP_011694093.1;Dbxref=GeneID:105453654%2CGenbank:XP_011694093.1;Parent=rna-XM_011695791.1
NW_012026894.1	Gnomon	CDS	1223609	1223849	.	+	0	Name=XP_011694093.1;ID=cds-XP_011694093.1;Dbxref=GeneID:105453654%2CGenbank:XP_011694093.1;Parent=rna-XM_011695791.1
NW_012026894.1	Gnomon	CDS	1223928	1224290	.	+	0	Name=XP_011694093.1;ID=cds-XP_011694093.1;Dbxref=GeneID:105453654%2CGenbank:XP_011694093.1;Parent=rna-XM_011695791.1
NW_012026894.1	Gnomon	CDS	1224404	1224767	.	+	0	Name=XP_011694093.1;ID=cds-XP_011694093.1;Dbxref=GeneID:105453654%2CGenbank:XP_011694093.1;Parent=rna-XM_011695791.1
NW_012026894.1	Gnomon	CDS	1224855	1224989	.	+	0	Name=XP_011694093.1;ID=cds-XP_011694093.1;Dbxref=GeneID:105453654%2CGenbank:XP_011694093.1;Parent=rna-XM_011695791.1
NW_012026894.1	Gnomon	exon	1785932	1786185	.	-	.	ID=exon-XR_974897.1-2;Dbxref=GeneID:105453663%2CGenbank:XR_974897.1;Parent=rna-XR_974897.1
NW_012026894.1	Gnomon	exon	1785588	1785871	.	-	.	ID=exon-XR_974897.1-3;Dbxref=GeneID:105453663%2CGenbank:XR_974897.1;Parent=rna-XR_974897.1
NW_012026894.1	Gnomon	exon	1786249	1786409	.	-	.	ID=exon-XR_974897.1-1;Dbxref=GeneID:105453663%2CGenbank:XR_974897.1;Parent=rna-XR_974897.1
NW_012026894.1	Gnomon	exon	1504152	1505619	.	-	.	ID=exon-XM_011695797.1-6;Dbxref=GeneID:105453657%2CGenbank:XM_011695797.1;Parent=rna-XM_011695797.1
NW_012026894.1	Gnomon	exon	1508398	1508539	.	-	.	ID=exon-XM_011695797.1-1;Dbxref=GeneID:105453657%2CGenbank:XM_011695797.1;Parent=rna-XM_011695797.1
NW_012026894.1	Gnomon	exon	1506058	1506569	.	-	.	ID=exon-XM_011695797.1-4;Dbxref=GeneID:105453657%2CGenbank:XM_011695797.1;Parent=rna-XM_011695797.1
NW_012026894.1	Gnomon	exon	1505784	1505948	.	-	.	ID=exon-XM_011695797.1-5;Dbxref=GeneID:105453657%2CGenbank:XM_011695797.1;Parent=rna-XM_011695797.1
NW_012026894.1	Gnomon	exon	1507639	1507791	.	-	.	ID=exon-XM_011695797.1-2;Dbxref=GeneID:105453657%2CGenbank:XM_011695797.1;Parent=rna-XM_011695797.1
NW_012026894.1	Gnomon	exon	1507431	1507559	.	-	.	ID=exon-XM_011695797.1-3;Dbxref=GeneID:105453657%2CGenbank:XM_011695797.1;Parent=rna-XM_011695797.1
NW_012026894.1	Gnomon	CDS	1789232	1789483	.	-	0	Name=XP_011694104.1;ID=cds-XP_011694104.1;Dbxref=GeneID:105453662%2CGenbank:XP_011694104.1;Parent=rna-XM_011695802.1
NW_012026894.1	Gnomon	CDS	1788674	1788733	.	-	0	Name=XP_011694104.1;ID=cds-XP_011694104.1;Dbxref=GeneID:105453662%2CGenbank:XP_011694104.1;Parent=rna-XM_011695802.1
NW_012026894.1	Gnomon	CDS	1282609	1282625	.	-	0	Name=XP_011694094.1;ID=cds-XP_011694094.1;Dbxref=GeneID:105453656%2CGenbank:XP_011694094.1;Parent=rna-XM_011695792.1
NW_012026894.1	Gnomon	CDS	1265072	1265812	.	-	0	Name=XP_011694094.1;ID=cds-XP_011694094.1;Dbxref=GeneID:105453656%2CGenbank:XP_011694094.1;Parent=rna-XM_011695792.1
NW_012026894.1	Gnomon	CDS	1259015	1259246	.	-	0	Name=XP_011694094.1;ID=cds-XP_011694094.1;Dbxref=GeneID:105453656%2CGenbank:XP_011694094.1;Parent=rna-XM_011695792.1
NW_012026894.1	Gnomon	CDS	1234635	1234919	.	-	0	Name=XP_011694094.1;ID=cds-XP_011694094.1;Dbxref=GeneID:105453656%2CGenbank:XP_011694094.1;Parent=rna-XM_011695792.1
NW_012026894.1	Gnomon	CDS	1233954	1234332	.	-	0	Name=XP_011694094.1;ID=cds-XP_011694094.1;Dbxref=GeneID:105453656%2CGenbank:XP_011694094.1;Parent=rna-XM_011695792.1
NW_012026894.1	Gnomon	CDS	1232485	1232709	.	-	0	Name=XP_011694094.1;ID=cds-XP_011694094.1;Dbxref=GeneID:105453656%2CGenbank:XP_011694094.1;Parent=rna-XM_011695792.1
NW_012026894.1	Gnomon	CDS	1232034	1232081	.	-	0	Name=XP_011694094.1;ID=cds-XP_011694094.1;Dbxref=GeneID:105453656%2CGenbank:XP_011694094.1;Parent=rna-XM_011695792.1
NW_012026894.1	Gnomon	CDS	1231724	1231876	.	-	0	Name=XP_011694094.1;ID=cds-XP_011694094.1;Dbxref=GeneID:105453656%2CGenbank:XP_011694094.1;Parent=rna-XM_011695792.1
NW_012026894.1	Gnomon	CDS	1230904	1231400	.	-	0	Name=XP_011694094.1;ID=cds-XP_011694094.1;Dbxref=GeneID:105453656%2CGenbank:XP_011694094.1;Parent=rna-XM_011695792.1
NW_012026894.1	Gnomon	mRNA	2683554	2684503	.	+	.	Name=XM_011695853.1;ID=rna-XM_011695853.1;Dbxref=GeneID:105453693%2CGenbank:XM_011695853.1;Parent=gene-LOC105453693
NW_012026894.1	Gnomon	exon	2699193	2699677	.	+	.	ID=exon-XM_011695849.1-2;Dbxref=GeneID:105453690%2CGenbank:XM_011695849.1;Parent=rna-XM_011695849.1
NW_012026894.1	Gnomon	exon	2699768	2700138	.	+	.	ID=exon-XM_011695849.1-3;Dbxref=GeneID:105453690%2CGenbank:XM_011695849.1;Parent=rna-XM_011695849.1
NW_012026894.1	Gnomon	exon	2700275	2700494	.	+	.	ID=exon-XM_011695849.1-4;Dbxref=GeneID:105453690%2CGenbank:XM_011695849.1;Parent=rna-XM_011695849.1
NW_012026894.1	Gnomon	exon	2700577	2700796	.	+	.	ID=exon-XM_011695849.1-5;Dbxref=GeneID:105453690%2CGenbank:XM_011695849.1;Parent=rna-XM_011695849.1
NW_012026894.1	Gnomon	exon	2698523	2698651	.	+	.	ID=exon-XM_011695849.1-1;Dbxref=GeneID:105453690%2CGenbank:XM_011695849.1;Parent=rna-XM_011695849.1
NW_012026894.1	Gnomon	exon	2700951	2701688	.	+	.	ID=exon-XM_011695849.1-6;Dbxref=GeneID:105453690%2CGenbank:XM_011695849.1;Parent=rna-XM_011695849.1
NW_012026894.1	Gnomon	CDS	3096910	3097093	.	+	0	Name=XP_011694193.1;ID=cds-XP_011694193.1;Dbxref=GeneID:105453714%2CGenbank:XP_011694193.1;Parent=rna-XM_011695891.1
NW_012026894.1	Gnomon	CDS	3097191	3097267	.	+	0	Name=XP_011694193.1;ID=cds-XP_011694193.1;Dbxref=GeneID:105453714%2CGenbank:XP_011694193.1;Parent=rna-XM_011695891.1
NW_012026894.1	Gnomon	CDS	3097573	3097745	.	+	0	Name=XP_011694193.1;ID=cds-XP_011694193.1;Dbxref=GeneID:105453714%2CGenbank:XP_011694193.1;Parent=rna-XM_011695891.1
NW_012026894.1	Gnomon	CDS	3097876	3098176	.	+	0	Name=XP_011694193.1;ID=cds-XP_011694193.1;Dbxref=GeneID:105453714%2CGenbank:XP_011694193.1;Parent=rna-XM_011695891.1
NW_012026894.1	Gnomon	CDS	3098277	3098516	.	+	0	Name=XP_011694193.1;ID=cds-XP_011694193.1;Dbxref=GeneID:105453714%2CGenbank:XP_011694193.1;Parent=rna-XM_011695891.1
NW_012026894.1	Gnomon	CDS	3098629	3098837	.	+	0	Name=XP_011694193.1;ID=cds-XP_011694193.1;Dbxref=GeneID:105453714%2CGenbank:XP_011694193.1;Parent=rna-XM_011695891.1
NW_012026894.1	Gnomon	CDS	3099029	3099077	.	+	0	Name=XP_011694193.1;ID=cds-XP_011694193.1;Dbxref=GeneID:105453714%2CGenbank:XP_011694193.1;Parent=rna-XM_011695891.1
NW_012026894.1	Gnomon	exon	1789232	1789484	.	-	.	ID=exon-XM_011695803.1-1;Dbxref=GeneID:105453662%2CGenbank:XM_011695803.1;Parent=rna-XM_011695803.1
NW_012026894.1	Gnomon	exon	1789068	1789155	.	-	.	ID=exon-XM_011695803.1-2;Dbxref=GeneID:105453662%2CGenbank:XM_011695803.1;Parent=rna-XM_011695803.1
NW_012026894.1	Gnomon	CDS	3134911	3135037	.	+	0	Name=XP_011694203.1;ID=cds-XP_011694203.1;Dbxref=GeneID:105453719%2CGenbank:XP_011694203.1;Parent=rna-XM_011695901.1
NW_012026894.1	Gnomon	CDS	3135125	3135291	.	+	0	Name=XP_011694203.1;ID=cds-XP_011694203.1;Dbxref=GeneID:105453719%2CGenbank:XP_011694203.1;Parent=rna-XM_011695901.1
NW_012026894.1	Gnomon	CDS	3135433	3135649	.	+	0	Name=XP_011694203.1;ID=cds-XP_011694203.1;Dbxref=GeneID:105453719%2CGenbank:XP_011694203.1;Parent=rna-XM_011695901.1
NW_012026894.1	Gnomon	CDS	3135747	3138548	.	+	0	Name=XP_011694203.1;ID=cds-XP_011694203.1;Dbxref=GeneID:105453719%2CGenbank:XP_011694203.1;Parent=rna-XM_011695901.1
NW_012026894.1	Gnomon	CDS	3138637	3139017	.	+	0	Name=XP_011694203.1;ID=cds-XP_011694203.1;Dbxref=GeneID:105453719%2CGenbank:XP_011694203.1;Parent=rna-XM_011695901.1
NW_012026894.1	Gnomon	CDS	3139135	3141708	.	+	0	Name=XP_011694203.1;ID=cds-XP_011694203.1;Dbxref=GeneID:105453719%2CGenbank:XP_011694203.1;Parent=rna-XM_011695901.1
NW_012026894.1	Gnomon	CDS	3142807	3142838	.	+	0	Name=XP_011694203.1;ID=cds-XP_011694203.1;Dbxref=GeneID:105453719%2CGenbank:XP_011694203.1;Parent=rna-XM_011695901.1
NW_012026894.1	Gnomon	CDS	1506058	1506290	.	-	0	Name=XP_011694099.1;ID=cds-XP_011694099.1;Dbxref=GeneID:105453657%2CGenbank:XP_011694099.1;Parent=rna-XM_011695797.1
NW_012026894.1	Gnomon	CDS	1505784	1505948	.	-	0	Name=XP_011694099.1;ID=cds-XP_011694099.1;Dbxref=GeneID:105453657%2CGenbank:XP_011694099.1;Parent=rna-XM_011695797.1
NW_012026894.1	Gnomon	CDS	1504428	1505619	.	-	0	Name=XP_011694099.1;ID=cds-XP_011694099.1;Dbxref=GeneID:105453657%2CGenbank:XP_011694099.1;Parent=rna-XM_011695797.1
NW_012026894.1	Gnomon	gene	2572690	2595329	.	+	.	Name=LOC105453697;ID=gene-LOC105453697;Dbxref=GeneID:105453697
NW_012026894.1	Gnomon	gene	2566622	2572508	.	-	.	Name=LOC105453698;ID=gene-LOC105453698;Dbxref=GeneID:105453698
NW_012026894.1	Gnomon	gene	2538488	2561430	.	+	.	Name=LOC105453699;ID=gene-LOC105453699;Dbxref=GeneID:105453699
NW_012026894.1	Gnomon	gene	2698523	2701688	.	+	.	Name=LOC105453690;ID=gene-LOC105453690;Dbxref=GeneID:105453690
NW_012026894.1	Gnomon	gene	2691119	2693465	.	+	.	Name=LOC105453691;ID=gene-LOC105453691;Dbxref=GeneID:105453691
NW_012026894.1	Gnomon	gene	2688155	2689270	.	+	.	Name=LOC105453692;ID=gene-LOC105453692;Dbxref=GeneID:105453692
NW_012026894.1	Gnomon	gene	2683554	2684503	.	+	.	Name=LOC105453693;ID=gene-LOC105453693;Dbxref=GeneID:105453693
NW_012026894.1	Gnomon	gene	2675088	2676041	.	+	.	Name=LOC105453694;ID=gene-LOC105453694;Dbxref=GeneID:105453694
NW_012026894.1	Gnomon	gene	2669051	2670773	.	+	.	Name=LOC105453695;ID=gene-LOC105453695;Dbxref=GeneID:105453695
NW_012026894.1	Gnomon	gene	2600972	2614222	.	+	.	Name=LOC105453696;ID=gene-LOC105453696;Dbxref=GeneID:105453696
NW_012026894.1	Gnomon	gene	2742864	2745703	.	-	.	Name=LOC105453687;ID=gene-LOC105453687;Dbxref=GeneID:105453687
NW_012026894.1	Gnomon	gene	2741185	2742454	.	+	.	Name=LOC105453688;ID=gene-LOC105453688;Dbxref=GeneID:105453688
NW_012026894.1	Gnomon	gene	2724310	2736404	.	+	.	Name=LOC105453689;ID=gene-LOC105453689;Dbxref=GeneID:105453689
NW_012026894.1	Gnomon	exon	2476332	2476647	.	+	.	ID=exon-XM_011695869.1-10;Dbxref=GeneID:105453704%2CGenbank:XM_011695869.1;Parent=rna-XM_011695869.1
NW_012026894.1	Gnomon	gene	2162071	2189063	.	-	.	Name=LOC105453681;ID=gene-LOC105453681;Dbxref=GeneID:105453681
NW_012026894.1	Gnomon	gene	2151358	2164511	.	+	.	Name=LOC105453682;ID=gene-LOC105453682;Dbxref=GeneID:105453682
NW_012026894.1	Gnomon	gene	2273959	2285000	.	+	.	Name=LOC105453684;ID=gene-LOC105453684;Dbxref=GeneID:105453684
NW_012026894.1	Gnomon	gene	2324223	2372070	.	+	.	Name=LOC105453685;ID=gene-LOC105453685;Dbxref=GeneID:105453685
NW_012026894.1	Gnomon	gene	2042892	2044815	.	-	.	Name=LOC105453675;ID=gene-LOC105453675;Dbxref=GeneID:105453675
NW_012026894.1	Gnomon	gene	2045616	2046356	.	+	.	Name=LOC105453676;ID=gene-LOC105453676;Dbxref=GeneID:105453676
NW_012026894.1	Gnomon	gene	2050357	2053106	.	+	.	Name=LOC105453677;ID=gene-LOC105453677;Dbxref=GeneID:105453677
NW_012026894.1	Gnomon	gene	2053306	2071314	.	-	.	Name=LOC105453678;ID=gene-LOC105453678;Dbxref=GeneID:105453678
NW_012026894.1	Gnomon	gene	2075422	2082754	.	-	.	Name=LOC105453679;ID=gene-LOC105453679;Dbxref=GeneID:105453679
NW_012026894.1	Gnomon	exon	2476838	2476965	.	+	.	ID=exon-XM_011695869.1-11;Dbxref=GeneID:105453704%2CGenbank:XM_011695869.1;Parent=rna-XM_011695869.1
NW_012026894.1	Gnomon	exon	2477080	2477327	.	+	.	ID=exon-XM_011695869.1-12;Dbxref=GeneID:105453704%2CGenbank:XM_011695869.1;Parent=rna-XM_011695869.1
NW_012026894.1	Gnomon	exon	2477566	2477683	.	+	.	ID=exon-XM_011695869.1-13;Dbxref=GeneID:105453704%2CGenbank:XM_011695869.1;Parent=rna-XM_011695869.1
NW_012026894.1	Gnomon	gene	1982885	1987637	.	+	.	Name=LOC105453670;ID=gene-LOC105453670;Dbxref=GeneID:105453670
NW_012026894.1	Gnomon	exon	2477884	2478146	.	+	.	ID=exon-XM_011695869.1-14;Dbxref=GeneID:105453704%2CGenbank:XM_011695869.1;Parent=rna-XM_011695869.1
NW_012026894.1	Gnomon	gene	1981197	1982818	.	-	.	Name=LOC105453671;ID=gene-LOC105453671;Dbxref=GeneID:105453671
NW_012026894.1	Gnomon	exon	2478429	2478943	.	+	.	ID=exon-XM_011695869.1-15;Dbxref=GeneID:105453704%2CGenbank:XM_011695869.1;Parent=rna-XM_011695869.1
NW_012026894.1	Gnomon	exon	2479313	2479486	.	+	.	ID=exon-XM_011695869.1-16;Dbxref=GeneID:105453704%2CGenbank:XM_011695869.1;Parent=rna-XM_011695869.1
NW_012026894.1	Gnomon	gene	1987851	1989196	.	-	.	Name=LOC105453673;ID=gene-LOC105453673;Dbxref=GeneID:105453673
NW_012026894.1	Gnomon	exon	2480626	2480787	.	+	.	ID=exon-XM_011695869.1-17;Dbxref=GeneID:105453704%2CGenbank:XM_011695869.1;Parent=rna-XM_011695869.1
NW_012026894.1	Gnomon	gene	2024767	2038526	.	+	.	Name=LOC105453674;ID=gene-LOC105453674;Dbxref=GeneID:105453674
NW_012026894.1	Gnomon	gene	1976820	1979097	.	-	.	Name=LOC105453664;ID=gene-LOC105453664;Dbxref=GeneID:105453664
NW_012026894.1	Gnomon	gene	1971446	1977552	.	+	.	Name=LOC105453666;ID=gene-LOC105453666;Dbxref=GeneID:105453666
NW_012026894.1	Gnomon	gene	1967176	1971223	.	-	.	Name=LOC105453667;ID=gene-LOC105453667;Dbxref=GeneID:105453667
NW_012026894.1	Gnomon	gene	1950781	1966926	.	-	.	Name=LOC105453668;ID=gene-LOC105453668;Dbxref=GeneID:105453668
NW_012026894.1	Gnomon	gene	1979288	1980978	.	+	.	Name=LOC105453669;ID=gene-LOC105453669;Dbxref=GeneID:105453669
NW_012026894.1	Gnomon	gene	1714023	1752554	.	-	.	Name=LOC105453660;ID=gene-LOC105453660;Dbxref=GeneID:105453660
NW_012026894.1	Gnomon	gene	1576052	1579257	.	+	.	Name=LOC105453661;ID=gene-LOC105453661;Dbxref=GeneID:105453661
NW_012026894.1	Gnomon	gene	1788647	1789484	.	-	.	Name=LOC105453662;ID=gene-LOC105453662;Dbxref=GeneID:105453662
NW_012026894.1	Gnomon	gene	1785588	1786409	.	-	.	Name=LOC105453663;ID=gene-LOC105453663;Dbxref=GeneID:105453663
NW_012026894.1	Gnomon	gene	1182539	1221363	.	-	.	Name=LOC105453653;ID=gene-LOC105453653;Dbxref=GeneID:105453653
NW_012026894.1	Gnomon	gene	1222216	1227057	.	+	.	Name=LOC105453654;ID=gene-LOC105453654;Dbxref=GeneID:105453654
NW_012026894.1	Gnomon	gene	1230904	1283005	.	-	.	Name=LOC105453656;ID=gene-LOC105453656;Dbxref=GeneID:105453656
NW_012026894.1	Gnomon	gene	1503127	1508539	.	-	.	Name=LOC105453657;ID=gene-LOC105453657;Dbxref=GeneID:105453657
NW_012026894.1	Gnomon	gene	1508636	1510183	.	+	.	Name=LOC105453659;ID=gene-LOC105453659;Dbxref=GeneID:105453659
NW_012026894.1	Gnomon	gene	1148573	1164807	.	-	.	Name=LOC105453650;ID=gene-LOC105453650;Dbxref=GeneID:105453650
NW_012026894.1	Gnomon	gene	1181278	1182373	.	+	.	Name=LOC105453651;ID=gene-LOC105453651;Dbxref=GeneID:105453651
NW_012026894.1	Gnomon	gene	1202408	1217567	.	+	.	Name=LOC105453652;ID=gene-LOC105453652;Dbxref=GeneID:105453652
NW_012026894.1	Gnomon	exon	3122960	3123293	.	+	.	ID=exon-XM_011695894.1-10;Dbxref=GeneID:105453716%2CGenbank:XM_011695894.1;Parent=rna-XM_011695894.1
NW_012026894.1	Gnomon	gene	802706	821019	.	-	.	Name=LOC105453642;ID=gene-LOC105453642;Dbxref=GeneID:105453642
NW_012026894.1	Gnomon	gene	800476	830153	.	+	.	Name=LOC105453643;ID=gene-LOC105453643;Dbxref=GeneID:105453643
NW_012026894.1	Gnomon	gene	1040591	1041820	.	+	.	Name=LOC105453644;ID=gene-LOC105453644;Dbxref=GeneID:105453644
NW_012026894.1	Gnomon	gene	864356	868705	.	+	.	Name=LOC105453645;ID=gene-LOC105453645;Dbxref=GeneID:105453645
NW_012026894.1	Gnomon	gene	861383	862944	.	+	.	Name=LOC105453646;ID=gene-LOC105453646;Dbxref=GeneID:105453646
NW_012026894.1	Gnomon	gene	845468	847396	.	+	.	Name=LOC105453647;ID=gene-LOC105453647;Dbxref=GeneID:105453647
NW_012026894.1	Gnomon	gene	836334	1144210	.	-	.	Name=LOC105453648;ID=gene-LOC105453648;Dbxref=GeneID:105453648
NW_012026894.1	Gnomon	gene	1144824	1147655	.	+	.	Name=LOC105453649;ID=gene-LOC105453649;Dbxref=GeneID:105453649
NW_012026894.1	Gnomon	gene	768085	794807	.	+	.	Name=LOC105453640;ID=gene-LOC105453640;Dbxref=GeneID:105453640
NW_012026894.1	Gnomon	CDS	1978910	1978913	.	-	0	Name=XP_011694109.1;ID=cds-XP_011694109.1;Dbxref=GeneID:105453664%2CGenbank:XP_011694109.1;Parent=rna-XM_011695807.1
NW_012026894.1	Gnomon	CDS	1978641	1978740	.	-	0	Name=XP_011694109.1;ID=cds-XP_011694109.1;Dbxref=GeneID:105453664%2CGenbank:XP_011694109.1;Parent=rna-XM_011695807.1
NW_012026894.1	Gnomon	CDS	1978061	1978177	.	-	0	Name=XP_011694109.1;ID=cds-XP_011694109.1;Dbxref=GeneID:105453664%2CGenbank:XP_011694109.1;Parent=rna-XM_011695807.1
NW_012026894.1	Gnomon	CDS	1977794	1977905	.	-	0	Name=XP_011694109.1;ID=cds-XP_011694109.1;Dbxref=GeneID:105453664%2CGenbank:XP_011694109.1;Parent=rna-XM_011695807.1
NW_012026894.1	Gnomon	CDS	1977447	1977656	.	-	0	Name=XP_011694109.1;ID=cds-XP_011694109.1;Dbxref=GeneID:105453664%2CGenbank:XP_011694109.1;Parent=rna-XM_011695807.1
NW_012026894.1	Gnomon	gene	753375	766423	.	+	.	Name=LOC105453639;ID=gene-LOC105453639;Dbxref=GeneID:105453639
NW_012026894.1	Gnomon	gene	341513	356865	.	+	.	Name=LOC105453631;ID=gene-LOC105453631;Dbxref=GeneID:105453631
NW_012026894.1	Gnomon	gene	457790	458558	.	+	.	Name=LOC105453632;ID=gene-LOC105453632;Dbxref=GeneID:105453632
NW_012026894.1	Gnomon	gene	462198	466529	.	+	.	Name=LOC105453633;ID=gene-LOC105453633;Dbxref=GeneID:105453633
NW_012026894.1	Gnomon	gene	466741	476342	.	+	.	Name=LOC105453634;ID=gene-LOC105453634;Dbxref=GeneID:105453634
NW_012026894.1	Gnomon	gene	478136	485317	.	+	.	Name=LOC105453635;ID=gene-LOC105453635;Dbxref=GeneID:105453635
NW_012026894.1	Gnomon	gene	493020	676303	.	-	.	Name=LOC105453636;ID=gene-LOC105453636;Dbxref=GeneID:105453636
NW_012026894.1	Gnomon	gene	715539	743059	.	-	.	Name=LOC105453637;ID=gene-LOC105453637;Dbxref=GeneID:105453637
NW_012026894.1	Gnomon	gene	762866	765428	.	-	.	Name=LOC105453638;ID=gene-LOC105453638;Dbxref=GeneID:105453638
NW_012026894.1	Gnomon	gene	10598	14593	.	+	.	Name=LOC105453630;ID=gene-LOC105453630;Dbxref=GeneID:105453630
NW_012026894.1	Gnomon	gene	3254609	3256038	.	+	.	Name=LOC105453749;ID=gene-LOC105453749;Dbxref=GeneID:105453749
NW_012026894.1	Gnomon	pseudogene	2395893	2417433	.	+	.	Name=LOC105453741;ID=gene-LOC105453741;Dbxref=GeneID:105453741
NW_012026894.1	Gnomon	gene	2418607	2430144	.	-	.	Name=LOC105453742;ID=gene-LOC105453742;Dbxref=GeneID:105453742
NW_012026894.1	Gnomon	pseudogene	2492389	2505642	.	+	.	Name=LOC105453743;ID=gene-LOC105453743;Dbxref=GeneID:105453743
NW_012026894.1	Gnomon	gene	2679329	2682408	.	-	.	Name=LOC105453744;ID=gene-LOC105453744;Dbxref=GeneID:105453744
NW_012026894.1	Gnomon	gene	2685234	2686788	.	-	.	Name=LOC105453746;ID=gene-LOC105453746;Dbxref=GeneID:105453746
NW_012026894.1	Gnomon	gene	2799229	2801115	.	-	.	Name=LOC105453747;ID=gene-LOC105453747;Dbxref=GeneID:105453747
NW_012026894.1	Gnomon	gene	3071853	3087178	.	-	.	Name=LOC105453748;ID=gene-LOC105453748;Dbxref=GeneID:105453748
NW_012026894.1	Gnomon	gene	2265347	2268555	.	+	.	Name=LOC105453740;ID=gene-LOC105453740;Dbxref=GeneID:105453740
NW_012026894.1	Gnomon	gene	1684246	1694639	.	+	.	Name=LOC105453738;ID=gene-LOC105453738;Dbxref=GeneID:105453738
NW_012026894.1	Gnomon	gene	1923714	1961975	.	+	.	Name=LOC105453739;ID=gene-LOC105453739;Dbxref=GeneID:105453739
NW_012026894.1	Gnomon	gene	3227985	3252836	.	+	.	Name=LOC105453730;ID=gene-LOC105453730;Dbxref=GeneID:105453730
NW_012026894.1	Gnomon	gene	3277234	3280714	.	+	.	Name=LOC105453731;ID=gene-LOC105453731;Dbxref=GeneID:105453731
NW_012026894.1	Gnomon	gene	3302367	3306092	.	-	.	Name=LOC105453732;ID=gene-LOC105453732;Dbxref=GeneID:105453732
NW_012026894.1	Gnomon	gene	3311482	3321164	.	-	.	Name=LOC105453733;ID=gene-LOC105453733;Dbxref=GeneID:105453733
NW_012026894.1	Gnomon	gene	3321960	3324300	.	-	.	Name=LOC105453734;ID=gene-LOC105453734;Dbxref=GeneID:105453734
NW_012026894.1	Gnomon	gene	14317	72108	.	-	.	Name=LOC105453735;ID=gene-LOC105453735;Dbxref=GeneID:105453735
NW_012026894.1	Gnomon	gene	223496	336919	.	-	.	Name=LOC105453736;ID=gene-LOC105453736;Dbxref=GeneID:105453736
NW_012026894.1	Gnomon	gene	670392	715264	.	+	.	Name=LOC105453737;ID=gene-LOC105453737;Dbxref=GeneID:105453737
NW_012026894.1	Gnomon	gene	3204622	3208546	.	+	.	Name=LOC105453727;ID=gene-LOC105453727;Dbxref=GeneID:105453727
NW_012026894.1	Gnomon	gene	3191761	3220896	.	-	.	Name=LOC105453728;ID=gene-LOC105453728;Dbxref=GeneID:105453728
NW_012026894.1	Gnomon	gene	3149105	3150796	.	+	.	Name=LOC105453721;ID=gene-LOC105453721;Dbxref=GeneID:105453721
NW_012026894.1	Gnomon	gene	3150844	3153117	.	-	.	Name=LOC105453722;ID=gene-LOC105453722;Dbxref=GeneID:105453722
NW_012026894.1	Gnomon	gene	3154956	3155726	.	-	.	Name=LOC105453723;ID=gene-LOC105453723;Dbxref=GeneID:105453723
NW_012026894.1	Gnomon	gene	3156844	3177541	.	+	.	Name=LOC105453724;ID=gene-LOC105453724;Dbxref=GeneID:105453724
NW_012026894.1	Gnomon	gene	3179749	3187226	.	+	.	Name=LOC105453725;ID=gene-LOC105453725;Dbxref=GeneID:105453725
NW_012026894.1	Gnomon	gene	3187628	3190020	.	-	.	Name=LOC105453726;ID=gene-LOC105453726;Dbxref=GeneID:105453726
NW_012026894.1	Gnomon	gene	3119562	3123293	.	+	.	Name=LOC105453716;ID=gene-LOC105453716;Dbxref=GeneID:105453716
NW_012026894.1	Gnomon	gene	3124714	3129314	.	-	.	Name=LOC105453717;ID=gene-LOC105453717;Dbxref=GeneID:105453717
NW_012026894.1	Gnomon	gene	3130386	3131731	.	+	.	Name=LOC105453718;ID=gene-LOC105453718;Dbxref=GeneID:105453718
NW_012026894.1	Gnomon	gene	3132390	3144566	.	+	.	Name=LOC105453719;ID=gene-LOC105453719;Dbxref=GeneID:105453719
NW_012026894.1	Gnomon	gene	2996896	3000115	.	+	.	Name=LOC105453710;ID=gene-LOC105453710;Dbxref=GeneID:105453710
NW_012026894.1	Gnomon	gene	3006078	3008198	.	-	.	Name=LOC105453711;ID=gene-LOC105453711;Dbxref=GeneID:105453711
NW_012026894.1	Gnomon	gene	3049309	3067066	.	-	.	Name=LOC105453712;ID=gene-LOC105453712;Dbxref=GeneID:105453712
NW_012026894.1	Gnomon	gene	3073837	3094603	.	+	.	Name=LOC105453713;ID=gene-LOC105453713;Dbxref=GeneID:105453713
NW_012026894.1	Gnomon	gene	3095929	3099477	.	+	.	Name=LOC105453714;ID=gene-LOC105453714;Dbxref=GeneID:105453714
NW_012026894.1	Gnomon	gene	3108893	3114940	.	+	.	Name=LOC105453715;ID=gene-LOC105453715;Dbxref=GeneID:105453715
NW_012026894.1	Gnomon	gene	2843164	2844891	.	-	.	Name=LOC105453705;ID=gene-LOC105453705;Dbxref=GeneID:105453705
NW_012026894.1	Gnomon	gene	2811136	2933853	.	-	.	Name=LOC105453706;ID=gene-LOC105453706;Dbxref=GeneID:105453706
NW_012026894.1	Gnomon	gene	2970009	2972832	.	+	.	Name=LOC105453707;ID=gene-LOC105453707;Dbxref=GeneID:105453707
NW_012026894.1	Gnomon	gene	2972986	2975834	.	+	.	Name=LOC105453708;ID=gene-LOC105453708;Dbxref=GeneID:105453708
NW_012026894.1	Gnomon	gene	2993476	2996608	.	+	.	Name=LOC105453709;ID=gene-LOC105453709;Dbxref=GeneID:105453709
NW_012026894.1	Gnomon	gene	2521956	2531219	.	-	.	Name=LOC105453701;ID=gene-LOC105453701;Dbxref=GeneID:105453701
NW_012026894.1	Gnomon	gene	2482344	2485096	.	+	.	Name=LOC105453702;ID=gene-LOC105453702;Dbxref=GeneID:105453702
NW_012026894.1	Gnomon	gene	2476924	2506428	.	-	.	Name=LOC105453703;ID=gene-LOC105453703;Dbxref=GeneID:105453703
NW_012026894.1	Gnomon	gene	2437059	2480787	.	+	.	Name=LOC105453704;ID=gene-LOC105453704;Dbxref=GeneID:105453704
NW_012026894.1	Gnomon	CDS	3134911	3135037	.	+	0	Name=XP_011694204.1;ID=cds-XP_011694204.1;Dbxref=GeneID:105453719%2CGenbank:XP_011694204.1;Parent=rna-XM_011695902.1
NW_012026894.1	Gnomon	CDS	3135125	3135291	.	+	0	Name=XP_011694204.1;ID=cds-XP_011694204.1;Dbxref=GeneID:105453719%2CGenbank:XP_011694204.1;Parent=rna-XM_011695902.1
NW_012026894.1	Gnomon	CDS	3135433	3135649	.	+	0	Name=XP_011694204.1;ID=cds-XP_011694204.1;Dbxref=GeneID:105453719%2CGenbank:XP_011694204.1;Parent=rna-XM_011695902.1
NW_012026894.1	Gnomon	CDS	3135747	3138548	.	+	0	Name=XP_011694204.1;ID=cds-XP_011694204.1;Dbxref=GeneID:105453719%2CGenbank:XP_011694204.1;Parent=rna-XM_011695902.1
NW_012026894.1	Gnomon	CDS	3138637	3139017	.	+	0	Name=XP_011694204.1;ID=cds-XP_011694204.1;Dbxref=GeneID:105453719%2CGenbank:XP_011694204.1;Parent=rna-XM_011695902.1
NW_012026894.1	Gnomon	CDS	3139135	3141708	.	+	0	Name=XP_011694204.1;ID=cds-XP_011694204.1;Dbxref=GeneID:105453719%2CGenbank:XP_011694204.1;Parent=rna-XM_011695902.1
NW_012026894.1	Gnomon	CDS	3142490	3142610	.	+	0	Name=XP_011694204.1;ID=cds-XP_011694204.1;Dbxref=GeneID:105453719%2CGenbank:XP_011694204.1;Parent=rna-XM_011695902.1
NW_012026894.1	Gnomon	CDS	3142807	3143258	.	+	0	Name=XP_011694204.1;ID=cds-XP_011694204.1;Dbxref=GeneID:105453719%2CGenbank:XP_011694204.1;Parent=rna-XM_011695902.1
NW_012026894.1	Gnomon	CDS	3143614	3143672	.	+	0	Name=XP_011694204.1;ID=cds-XP_011694204.1;Dbxref=GeneID:105453719%2CGenbank:XP_011694204.1;Parent=rna-XM_011695902.1
NW_012026894.1	Gnomon	mRNA	2566622	2572508	.	-	.	Name=XM_011695859.1;ID=rna-XM_011695859.1;Dbxref=GeneID:105453698%2CGenbank:XM_011695859.1;Parent=gene-LOC105453698
NW_012026894.1	Gnomon	exon	3302367	3306092	.	-	.	ID=exon-XM_011695916.1-1;Dbxref=GeneID:105453732%2CGenbank:XM_011695916.1;Parent=rna-XM_011695916.1
NW_012026894.1	Gnomon	CDS	1786253	1786287	.	-	0	Name=XP_011694107.1;ID=cds-XP_011694107.1;Dbxref=GeneID:105453663%2CGenbank:XP_011694107.1;Parent=rna-XM_011695805.1
NW_012026894.1	Gnomon	CDS	1786073	1786185	.	-	0	Name=XP_011694107.1;ID=cds-XP_011694107.1;Dbxref=GeneID:105453663%2CGenbank:XP_011694107.1;Parent=rna-XM_011695805.1
NW_012026894.1	Gnomon	CDS	1785699	1785871	.	-	0	Name=XP_011694107.1;ID=cds-XP_011694107.1;Dbxref=GeneID:105453663%2CGenbank:XP_011694107.1;Parent=rna-XM_011695805.1
NW_012026894.1	Gnomon	CDS	3091346	3091470	.	+	0	Name=XP_011694191.1;ID=cds-XP_011694191.1;Dbxref=GeneID:105453713%2CGenbank:XP_011694191.1;Parent=rna-XM_011695889.1
NW_012026894.1	Gnomon	CDS	3091964	3092126	.	+	0	Name=XP_011694191.1;ID=cds-XP_011694191.1;Dbxref=GeneID:105453713%2CGenbank:XP_011694191.1;Parent=rna-XM_011695889.1
NW_012026894.1	Gnomon	CDS	3092448	3092731	.	+	0	Name=XP_011694191.1;ID=cds-XP_011694191.1;Dbxref=GeneID:105453713%2CGenbank:XP_011694191.1;Parent=rna-XM_011695889.1
NW_012026894.1	Gnomon	CDS	3093057	3093114	.	+	0	Name=XP_011694191.1;ID=cds-XP_011694191.1;Dbxref=GeneID:105453713%2CGenbank:XP_011694191.1;Parent=rna-XM_011695889.1
NW_012026894.1	Gnomon	CDS	3093541	3093717	.	+	0	Name=XP_011694191.1;ID=cds-XP_011694191.1;Dbxref=GeneID:105453713%2CGenbank:XP_011694191.1;Parent=rna-XM_011695889.1
NW_012026894.1	Gnomon	CDS	3093800	3093890	.	+	0	Name=XP_011694191.1;ID=cds-XP_011694191.1;Dbxref=GeneID:105453713%2CGenbank:XP_011694191.1;Parent=rna-XM_011695889.1
NW_012026894.1	Gnomon	CDS	3094248	3094323	.	+	0	Name=XP_011694191.1;ID=cds-XP_011694191.1;Dbxref=GeneID:105453713%2CGenbank:XP_011694191.1;Parent=rna-XM_011695889.1
NW_012026894.1	Gnomon	CDS	3094421	3094601	.	+	0	Name=XP_011694191.1;ID=cds-XP_011694191.1;Dbxref=GeneID:105453713%2CGenbank:XP_011694191.1;Parent=rna-XM_011695889.1
NW_012026894.1	Gnomon	mRNA	2572690	2595329	.	+	.	Name=XM_011695858.1;ID=rna-XM_011695858.1;Dbxref=GeneID:105453697%2CGenbank:XM_011695858.1;Parent=gene-LOC105453697
NW_012026894.1	Gnomon	CDS	1506058	1506290	.	-	0	Name=XP_011694097.1;ID=cds-XP_011694097.1;Dbxref=GeneID:105453657%2CGenbank:XP_011694097.1;Parent=rna-XM_011695795.1
NW_012026894.1	Gnomon	CDS	1505784	1505948	.	-	0	Name=XP_011694097.1;ID=cds-XP_011694097.1;Dbxref=GeneID:105453657%2CGenbank:XP_011694097.1;Parent=rna-XM_011695795.1
NW_012026894.1	Gnomon	CDS	1504428	1505619	.	-	0	Name=XP_011694097.1;ID=cds-XP_011694097.1;Dbxref=GeneID:105453657%2CGenbank:XP_011694097.1;Parent=rna-XM_011695795.1
NW_012026894.1	Gnomon	CDS	3134911	3135037	.	+	0	Name=XP_011694201.1;ID=cds-XP_011694201.1;Dbxref=GeneID:105453719%2CGenbank:XP_011694201.1;Parent=rna-XM_011695899.1
NW_012026894.1	Gnomon	CDS	3135125	3135291	.	+	0	Name=XP_011694201.1;ID=cds-XP_011694201.1;Dbxref=GeneID:105453719%2CGenbank:XP_011694201.1;Parent=rna-XM_011695899.1
NW_012026894.1	Gnomon	CDS	3135433	3135649	.	+	0	Name=XP_011694201.1;ID=cds-XP_011694201.1;Dbxref=GeneID:105453719%2CGenbank:XP_011694201.1;Parent=rna-XM_011695899.1
NW_012026894.1	Gnomon	CDS	3135747	3138548	.	+	0	Name=XP_011694201.1;ID=cds-XP_011694201.1;Dbxref=GeneID:105453719%2CGenbank:XP_011694201.1;Parent=rna-XM_011695899.1
NW_012026894.1	Gnomon	CDS	3138637	3139017	.	+	0	Name=XP_011694201.1;ID=cds-XP_011694201.1;Dbxref=GeneID:105453719%2CGenbank:XP_011694201.1;Parent=rna-XM_011695899.1
NW_012026894.1	Gnomon	CDS	3139135	3141708	.	+	0	Name=XP_011694201.1;ID=cds-XP_011694201.1;Dbxref=GeneID:105453719%2CGenbank:XP_011694201.1;Parent=rna-XM_011695899.1
NW_012026894.1	Gnomon	CDS	3142490	3142610	.	+	0	Name=XP_011694201.1;ID=cds-XP_011694201.1;Dbxref=GeneID:105453719%2CGenbank:XP_011694201.1;Parent=rna-XM_011695899.1
NW_012026894.1	Gnomon	CDS	3142807	3143258	.	+	0	Name=XP_011694201.1;ID=cds-XP_011694201.1;Dbxref=GeneID:105453719%2CGenbank:XP_011694201.1;Parent=rna-XM_011695899.1
NW_012026894.1	Gnomon	CDS	3143595	3143686	.	+	0	Name=XP_011694201.1;ID=cds-XP_011694201.1;Dbxref=GeneID:105453719%2CGenbank:XP_011694201.1;Parent=rna-XM_011695899.1
NW_012026894.1	Gnomon	mRNA	2600972	2614222	.	+	.	Name=XM_011695857.1;ID=rna-XM_011695857.1;Dbxref=GeneID:105453696%2CGenbank:XM_011695857.1;Parent=gene-LOC105453696
NW_012026894.1	Gnomon	CDS	3134911	3135037	.	+	0	Name=XP_011694202.1;ID=cds-XP_011694202.1;Dbxref=GeneID:105453719%2CGenbank:XP_011694202.1;Parent=rna-XM_011695900.1
NW_012026894.1	Gnomon	CDS	3135125	3135291	.	+	0	Name=XP_011694202.1;ID=cds-XP_011694202.1;Dbxref=GeneID:105453719%2CGenbank:XP_011694202.1;Parent=rna-XM_011695900.1
NW_012026894.1	Gnomon	CDS	3135433	3135649	.	+	0	Name=XP_011694202.1;ID=cds-XP_011694202.1;Dbxref=GeneID:105453719%2CGenbank:XP_011694202.1;Parent=rna-XM_011695900.1
NW_012026894.1	Gnomon	CDS	3135747	3138548	.	+	0	Name=XP_011694202.1;ID=cds-XP_011694202.1;Dbxref=GeneID:105453719%2CGenbank:XP_011694202.1;Parent=rna-XM_011695900.1
NW_012026894.1	Gnomon	CDS	3138637	3139017	.	+	0	Name=XP_011694202.1;ID=cds-XP_011694202.1;Dbxref=GeneID:105453719%2CGenbank:XP_011694202.1;Parent=rna-XM_011695900.1
NW_012026894.1	Gnomon	CDS	3139135	3141708	.	+	0	Name=XP_011694202.1;ID=cds-XP_011694202.1;Dbxref=GeneID:105453719%2CGenbank:XP_011694202.1;Parent=rna-XM_011695900.1
NW_012026894.1	Gnomon	CDS	3142490	3142610	.	+	0	Name=XP_011694202.1;ID=cds-XP_011694202.1;Dbxref=GeneID:105453719%2CGenbank:XP_011694202.1;Parent=rna-XM_011695900.1
NW_012026894.1	Gnomon	CDS	3142783	3143258	.	+	0	Name=XP_011694202.1;ID=cds-XP_011694202.1;Dbxref=GeneID:105453719%2CGenbank:XP_011694202.1;Parent=rna-XM_011695900.1
NW_012026894.1	Gnomon	CDS	3143614	3143672	.	+	0	Name=XP_011694202.1;ID=cds-XP_011694202.1;Dbxref=GeneID:105453719%2CGenbank:XP_011694202.1;Parent=rna-XM_011695900.1
NW_012026894.1	Gnomon	CDS	3091346	3091470	.	+	0	Name=XP_011694192.1;ID=cds-XP_011694192.1;Dbxref=GeneID:105453713%2CGenbank:XP_011694192.1;Parent=rna-XM_011695890.1
NW_012026894.1	Gnomon	CDS	3091964	3092126	.	+	0	Name=XP_011694192.1;ID=cds-XP_011694192.1;Dbxref=GeneID:105453713%2CGenbank:XP_011694192.1;Parent=rna-XM_011695890.1
NW_012026894.1	Gnomon	CDS	3092448	3092731	.	+	0	Name=XP_011694192.1;ID=cds-XP_011694192.1;Dbxref=GeneID:105453713%2CGenbank:XP_011694192.1;Parent=rna-XM_011695890.1
NW_012026894.1	Gnomon	CDS	3093057	3093114	.	+	0	Name=XP_011694192.1;ID=cds-XP_011694192.1;Dbxref=GeneID:105453713%2CGenbank:XP_011694192.1;Parent=rna-XM_011695890.1
NW_012026894.1	Gnomon	CDS	3093541	3093717	.	+	0	Name=XP_011694192.1;ID=cds-XP_011694192.1;Dbxref=GeneID:105453713%2CGenbank:XP_011694192.1;Parent=rna-XM_011695890.1
NW_012026894.1	Gnomon	CDS	3093800	3093890	.	+	0	Name=XP_011694192.1;ID=cds-XP_011694192.1;Dbxref=GeneID:105453713%2CGenbank:XP_011694192.1;Parent=rna-XM_011695890.1
NW_012026894.1	Gnomon	CDS	3094248	3094323	.	+	0	Name=XP_011694192.1;ID=cds-XP_011694192.1;Dbxref=GeneID:105453713%2CGenbank:XP_011694192.1;Parent=rna-XM_011695890.1
NW_012026894.1	Gnomon	CDS	3094421	3094601	.	+	0	Name=XP_011694192.1;ID=cds-XP_011694192.1;Dbxref=GeneID:105453713%2CGenbank:XP_011694192.1;Parent=rna-XM_011695890.1
NW_012026894.1	Gnomon	CDS	1786262	1786287	.	-	0	Name=XP_011694108.1;ID=cds-XP_011694108.1;Dbxref=GeneID:105453663%2CGenbank:XP_011694108.1;Parent=rna-XM_011695806.1
NW_012026894.1	Gnomon	CDS	1786073	1786185	.	-	0	Name=XP_011694108.1;ID=cds-XP_011694108.1;Dbxref=GeneID:105453663%2CGenbank:XP_011694108.1;Parent=rna-XM_011695806.1
NW_012026894.1	Gnomon	CDS	1785699	1785871	.	-	0	Name=XP_011694108.1;ID=cds-XP_011694108.1;Dbxref=GeneID:105453663%2CGenbank:XP_011694108.1;Parent=rna-XM_011695806.1
NW_012026894.1	Gnomon	CDS	1506058	1506290	.	-	0	Name=XP_011694098.1;ID=cds-XP_011694098.1;Dbxref=GeneID:105453657%2CGenbank:XP_011694098.1;Parent=rna-XM_011695796.1
NW_012026894.1	Gnomon	CDS	1505784	1505948	.	-	0	Name=XP_011694098.1;ID=cds-XP_011694098.1;Dbxref=GeneID:105453657%2CGenbank:XP_011694098.1;Parent=rna-XM_011695796.1
NW_012026894.1	Gnomon	CDS	1504428	1505619	.	-	0	Name=XP_011694098.1;ID=cds-XP_011694098.1;Dbxref=GeneID:105453657%2CGenbank:XP_011694098.1;Parent=rna-XM_011695796.1
NW_012026894.1	Gnomon	exon	813437	813745	.	-	.	ID=exon-XM_011695773.1-8;Dbxref=GeneID:105453642%2CGenbank:XM_011695773.1;Parent=rna-XM_011695773.1
NW_012026894.1	Gnomon	exon	812680	812831	.	-	.	ID=exon-XM_011695773.1-9;Dbxref=GeneID:105453642%2CGenbank:XM_011695773.1;Parent=rna-XM_011695773.1
NW_012026894.1	Gnomon	exon	820690	821019	.	-	.	ID=exon-XM_011695773.1-1;Dbxref=GeneID:105453642%2CGenbank:XM_011695773.1;Parent=rna-XM_011695773.1
NW_012026894.1	Gnomon	exon	818907	819098	.	-	.	ID=exon-XM_011695773.1-2;Dbxref=GeneID:105453642%2CGenbank:XM_011695773.1;Parent=rna-XM_011695773.1
NW_012026894.1	Gnomon	exon	818408	818549	.	-	.	ID=exon-XM_011695773.1-3;Dbxref=GeneID:105453642%2CGenbank:XM_011695773.1;Parent=rna-XM_011695773.1
NW_012026894.1	Gnomon	exon	817309	817723	.	-	.	ID=exon-XM_011695773.1-4;Dbxref=GeneID:105453642%2CGenbank:XM_011695773.1;Parent=rna-XM_011695773.1
NW_012026894.1	Gnomon	exon	816447	816537	.	-	.	ID=exon-XM_011695773.1-5;Dbxref=GeneID:105453642%2CGenbank:XM_011695773.1;Parent=rna-XM_011695773.1
NW_012026894.1	Gnomon	exon	815071	815421	.	-	.	ID=exon-XM_011695773.1-6;Dbxref=GeneID:105453642%2CGenbank:XM_011695773.1;Parent=rna-XM_011695773.1
NW_012026894.1	Gnomon	exon	814681	814907	.	-	.	ID=exon-XM_011695773.1-7;Dbxref=GeneID:105453642%2CGenbank:XM_011695773.1;Parent=rna-XM_011695773.1
NW_012026894.1	Gnomon	exon	2735007	2735226	.	+	.	ID=exon-XM_011695848.1-5;Dbxref=GeneID:105453689%2CGenbank:XM_011695848.1;Parent=rna-XM_011695848.1
NW_012026894.1	Gnomon	exon	2735436	2736404	.	+	.	ID=exon-XM_011695848.1-6;Dbxref=GeneID:105453689%2CGenbank:XM_011695848.1;Parent=rna-XM_011695848.1
NW_012026894.1	Gnomon	exon	2734175	2734545	.	+	.	ID=exon-XM_011695848.1-3;Dbxref=GeneID:105453689%2CGenbank:XM_011695848.1;Parent=rna-XM_011695848.1
NW_012026894.1	Gnomon	exon	2734686	2734905	.	+	.	ID=exon-XM_011695848.1-4;Dbxref=GeneID:105453689%2CGenbank:XM_011695848.1;Parent=rna-XM_011695848.1
NW_012026894.1	Gnomon	exon	2732633	2732729	.	+	.	ID=exon-XM_011695848.1-1;Dbxref=GeneID:105453689%2CGenbank:XM_011695848.1;Parent=rna-XM_011695848.1
NW_012026894.1	Gnomon	exon	2733251	2733776	.	+	.	ID=exon-XM_011695848.1-2;Dbxref=GeneID:105453689%2CGenbank:XM_011695848.1;Parent=rna-XM_011695848.1
NW_012026894.1	Gnomon	exon	1962294	1962694	.	-	.	ID=exon-XR_974898.1-7;Dbxref=GeneID:105453668%2CGenbank:XR_974898.1;Parent=rna-XR_974898.1
NW_012026894.1	Gnomon	exon	1965632	1966926	.	-	.	ID=exon-XR_974898.1-1;Dbxref=GeneID:105453668%2CGenbank:XR_974898.1;Parent=rna-XR_974898.1
NW_012026894.1	Gnomon	exon	1965362	1965544	.	-	.	ID=exon-XR_974898.1-2;Dbxref=GeneID:105453668%2CGenbank:XR_974898.1;Parent=rna-XR_974898.1
NW_012026894.1	Gnomon	exon	1965038	1965208	.	-	.	ID=exon-XR_974898.1-3;Dbxref=GeneID:105453668%2CGenbank:XR_974898.1;Parent=rna-XR_974898.1
NW_012026894.1	Gnomon	exon	1964858	1964947	.	-	.	ID=exon-XR_974898.1-4;Dbxref=GeneID:105453668%2CGenbank:XR_974898.1;Parent=rna-XR_974898.1
NW_012026894.1	Gnomon	exon	1962995	1963114	.	-	.	ID=exon-XR_974898.1-5;Dbxref=GeneID:105453668%2CGenbank:XR_974898.1;Parent=rna-XR_974898.1
NW_012026894.1	Gnomon	exon	1962773	1962906	.	-	.	ID=exon-XR_974898.1-6;Dbxref=GeneID:105453668%2CGenbank:XR_974898.1;Parent=rna-XR_974898.1
NW_012026894.1	Gnomon	exon	915258	915448	.	-	.	ID=exon-XM_011695781.1-16;Dbxref=GeneID:105453648%2CGenbank:XM_011695781.1;Parent=rna-XM_011695781.1
NW_012026894.1	Gnomon	exon	915054	915162	.	-	.	ID=exon-XM_011695781.1-17;Dbxref=GeneID:105453648%2CGenbank:XM_011695781.1;Parent=rna-XM_011695781.1
NW_012026894.1	Gnomon	exon	914894	914975	.	-	.	ID=exon-XM_011695781.1-18;Dbxref=GeneID:105453648%2CGenbank:XM_011695781.1;Parent=rna-XM_011695781.1
NW_012026894.1	Gnomon	exon	914503	914819	.	-	.	ID=exon-XM_011695781.1-19;Dbxref=GeneID:105453648%2CGenbank:XM_011695781.1;Parent=rna-XM_011695781.1
NW_012026894.1	Gnomon	exon	918152	918297	.	-	.	ID=exon-XM_011695781.1-12;Dbxref=GeneID:105453648%2CGenbank:XM_011695781.1;Parent=rna-XM_011695781.1
NW_012026894.1	Gnomon	exon	917848	918061	.	-	.	ID=exon-XM_011695781.1-13;Dbxref=GeneID:105453648%2CGenbank:XM_011695781.1;Parent=rna-XM_011695781.1
NW_012026894.1	Gnomon	exon	915763	916015	.	-	.	ID=exon-XM_011695781.1-14;Dbxref=GeneID:105453648%2CGenbank:XM_011695781.1;Parent=rna-XM_011695781.1
NW_012026894.1	Gnomon	exon	915531	915673	.	-	.	ID=exon-XM_011695781.1-15;Dbxref=GeneID:105453648%2CGenbank:XM_011695781.1;Parent=rna-XM_011695781.1
NW_012026894.1	Gnomon	exon	920421	920528	.	-	.	ID=exon-XM_011695781.1-10;Dbxref=GeneID:105453648%2CGenbank:XM_011695781.1;Parent=rna-XM_011695781.1
NW_012026894.1	Gnomon	exon	919216	919356	.	-	.	ID=exon-XM_011695781.1-11;Dbxref=GeneID:105453648%2CGenbank:XM_011695781.1;Parent=rna-XM_011695781.1
NW_012026894.1	Gnomon	exon	909891	910062	.	-	.	ID=exon-XM_011695781.1-27;Dbxref=GeneID:105453648%2CGenbank:XM_011695781.1;Parent=rna-XM_011695781.1
NW_012026894.1	Gnomon	exon	907471	907839	.	-	.	ID=exon-XM_011695781.1-28;Dbxref=GeneID:105453648%2CGenbank:XM_011695781.1;Parent=rna-XM_011695781.1
NW_012026894.1	Gnomon	exon	905973	906103	.	-	.	ID=exon-XM_011695781.1-29;Dbxref=GeneID:105453648%2CGenbank:XM_011695781.1;Parent=rna-XM_011695781.1
NW_012026894.1	Gnomon	exon	911818	911971	.	-	.	ID=exon-XM_011695781.1-23;Dbxref=GeneID:105453648%2CGenbank:XM_011695781.1;Parent=rna-XM_011695781.1
NW_012026894.1	Gnomon	exon	911528	911707	.	-	.	ID=exon-XM_011695781.1-24;Dbxref=GeneID:105453648%2CGenbank:XM_011695781.1;Parent=rna-XM_011695781.1
NW_012026894.1	Gnomon	exon	910438	910578	.	-	.	ID=exon-XM_011695781.1-25;Dbxref=GeneID:105453648%2CGenbank:XM_011695781.1;Parent=rna-XM_011695781.1
NW_012026894.1	Gnomon	exon	910159	910266	.	-	.	ID=exon-XM_011695781.1-26;Dbxref=GeneID:105453648%2CGenbank:XM_011695781.1;Parent=rna-XM_011695781.1
NW_012026894.1	Gnomon	exon	914163	914384	.	-	.	ID=exon-XM_011695781.1-20;Dbxref=GeneID:105453648%2CGenbank:XM_011695781.1;Parent=rna-XM_011695781.1
NW_012026894.1	Gnomon	exon	912321	913989	.	-	.	ID=exon-XM_011695781.1-21;Dbxref=GeneID:105453648%2CGenbank:XM_011695781.1;Parent=rna-XM_011695781.1
NW_012026894.1	Gnomon	exon	912062	912227	.	-	.	ID=exon-XM_011695781.1-22;Dbxref=GeneID:105453648%2CGenbank:XM_011695781.1;Parent=rna-XM_011695781.1
NW_012026894.1	Gnomon	exon	853672	853789	.	-	.	ID=exon-XM_011695781.1-38;Dbxref=GeneID:105453648%2CGenbank:XM_011695781.1;Parent=rna-XM_011695781.1
NW_012026894.1	Gnomon	exon	850789	850891	.	-	.	ID=exon-XM_011695781.1-39;Dbxref=GeneID:105453648%2CGenbank:XM_011695781.1;Parent=rna-XM_011695781.1
NW_012026894.1	Gnomon	exon	901018	901126	.	-	.	ID=exon-XM_011695781.1-34;Dbxref=GeneID:105453648%2CGenbank:XM_011695781.1;Parent=rna-XM_011695781.1
NW_012026894.1	Gnomon	exon	900606	900781	.	-	.	ID=exon-XM_011695781.1-35;Dbxref=GeneID:105453648%2CGenbank:XM_011695781.1;Parent=rna-XM_011695781.1
NW_012026894.1	Gnomon	exon	900010	900284	.	-	.	ID=exon-XM_011695781.1-36;Dbxref=GeneID:105453648%2CGenbank:XM_011695781.1;Parent=rna-XM_011695781.1
NW_012026894.1	Gnomon	exon	899445	899581	.	-	.	ID=exon-XM_011695781.1-37;Dbxref=GeneID:105453648%2CGenbank:XM_011695781.1;Parent=rna-XM_011695781.1
NW_012026894.1	Gnomon	exon	904568	904678	.	-	.	ID=exon-XM_011695781.1-30;Dbxref=GeneID:105453648%2CGenbank:XM_011695781.1;Parent=rna-XM_011695781.1
NW_012026894.1	Gnomon	exon	903445	903652	.	-	.	ID=exon-XM_011695781.1-31;Dbxref=GeneID:105453648%2CGenbank:XM_011695781.1;Parent=rna-XM_011695781.1
NW_012026894.1	Gnomon	exon	902687	903073	.	-	.	ID=exon-XM_011695781.1-32;Dbxref=GeneID:105453648%2CGenbank:XM_011695781.1;Parent=rna-XM_011695781.1
NW_012026894.1	Gnomon	exon	901237	901363	.	-	.	ID=exon-XM_011695781.1-33;Dbxref=GeneID:105453648%2CGenbank:XM_011695781.1;Parent=rna-XM_011695781.1
NW_012026894.1	Gnomon	exon	837941	838111	.	-	.	ID=exon-XM_011695781.1-49;Dbxref=GeneID:105453648%2CGenbank:XM_011695781.1;Parent=rna-XM_011695781.1
NW_012026894.1	Gnomon	exon	847130	847245	.	-	.	ID=exon-XM_011695781.1-40;Dbxref=GeneID:105453648%2CGenbank:XM_011695781.1;Parent=rna-XM_011695781.1
NW_012026894.1	Gnomon	exon	839998	840070	.	-	.	ID=exon-XM_011695781.1-45;Dbxref=GeneID:105453648%2CGenbank:XM_011695781.1;Parent=rna-XM_011695781.1
NW_012026894.1	Gnomon	exon	838985	839169	.	-	.	ID=exon-XM_011695781.1-46;Dbxref=GeneID:105453648%2CGenbank:XM_011695781.1;Parent=rna-XM_011695781.1
NW_012026894.1	Gnomon	exon	838698	838875	.	-	.	ID=exon-XM_011695781.1-47;Dbxref=GeneID:105453648%2CGenbank:XM_011695781.1;Parent=rna-XM_011695781.1
NW_012026894.1	Gnomon	exon	838533	838613	.	-	.	ID=exon-XM_011695781.1-48;Dbxref=GeneID:105453648%2CGenbank:XM_011695781.1;Parent=rna-XM_011695781.1
NW_012026894.1	Gnomon	exon	842278	842390	.	-	.	ID=exon-XM_011695781.1-41;Dbxref=GeneID:105453648%2CGenbank:XM_011695781.1;Parent=rna-XM_011695781.1
NW_012026894.1	Gnomon	exon	842048	842188	.	-	.	ID=exon-XM_011695781.1-42;Dbxref=GeneID:105453648%2CGenbank:XM_011695781.1;Parent=rna-XM_011695781.1
NW_012026894.1	Gnomon	exon	840534	840653	.	-	.	ID=exon-XM_011695781.1-43;Dbxref=GeneID:105453648%2CGenbank:XM_011695781.1;Parent=rna-XM_011695781.1
NW_012026894.1	Gnomon	exon	840217	840369	.	-	.	ID=exon-XM_011695781.1-44;Dbxref=GeneID:105453648%2CGenbank:XM_011695781.1;Parent=rna-XM_011695781.1
NW_012026894.1	Gnomon	exon	837550	837813	.	-	.	ID=exon-XM_011695781.1-50;Dbxref=GeneID:105453648%2CGenbank:XM_011695781.1;Parent=rna-XM_011695781.1
NW_012026894.1	Gnomon	exon	837160	837356	.	-	.	ID=exon-XM_011695781.1-51;Dbxref=GeneID:105453648%2CGenbank:XM_011695781.1;Parent=rna-XM_011695781.1
NW_012026894.1	Gnomon	exon	836656	836807	.	-	.	ID=exon-XM_011695781.1-52;Dbxref=GeneID:105453648%2CGenbank:XM_011695781.1;Parent=rna-XM_011695781.1
NW_012026894.1	Gnomon	exon	836334	836496	.	-	.	ID=exon-XM_011695781.1-53;Dbxref=GeneID:105453648%2CGenbank:XM_011695781.1;Parent=rna-XM_011695781.1
NW_012026894.1	Gnomon	CDS	3088960	3089030	.	+	0	Name=XP_011694185.1;ID=cds-XP_011694185.1;Dbxref=GeneID:105453713%2CGenbank:XP_011694185.1;Parent=rna-XM_011695883.1
NW_012026894.1	Gnomon	CDS	3089702	3089751	.	+	0	Name=XP_011694185.1;ID=cds-XP_011694185.1;Dbxref=GeneID:105453713%2CGenbank:XP_011694185.1;Parent=rna-XM_011695883.1
NW_012026894.1	Gnomon	CDS	3091314	3091470	.	+	0	Name=XP_011694185.1;ID=cds-XP_011694185.1;Dbxref=GeneID:105453713%2CGenbank:XP_011694185.1;Parent=rna-XM_011695883.1
NW_012026894.1	Gnomon	CDS	3091964	3092126	.	+	0	Name=XP_011694185.1;ID=cds-XP_011694185.1;Dbxref=GeneID:105453713%2CGenbank:XP_011694185.1;Parent=rna-XM_011695883.1
NW_012026894.1	Gnomon	CDS	3092448	3092731	.	+	0	Name=XP_011694185.1;ID=cds-XP_011694185.1;Dbxref=GeneID:105453713%2CGenbank:XP_011694185.1;Parent=rna-XM_011695883.1
NW_012026894.1	Gnomon	CDS	3093057	3093114	.	+	0	Name=XP_011694185.1;ID=cds-XP_011694185.1;Dbxref=GeneID:105453713%2CGenbank:XP_011694185.1;Parent=rna-XM_011695883.1
NW_012026894.1	Gnomon	CDS	3093541	3093717	.	+	0	Name=XP_011694185.1;ID=cds-XP_011694185.1;Dbxref=GeneID:105453713%2CGenbank:XP_011694185.1;Parent=rna-XM_011695883.1
NW_012026894.1	Gnomon	CDS	3093800	3093890	.	+	0	Name=XP_011694185.1;ID=cds-XP_011694185.1;Dbxref=GeneID:105453713%2CGenbank:XP_011694185.1;Parent=rna-XM_011695883.1
NW_012026894.1	Gnomon	CDS	3094248	3094323	.	+	0	Name=XP_011694185.1;ID=cds-XP_011694185.1;Dbxref=GeneID:105453713%2CGenbank:XP_011694185.1;Parent=rna-XM_011695883.1
NW_012026894.1	Gnomon	CDS	3094421	3094601	.	+	0	Name=XP_011694185.1;ID=cds-XP_011694185.1;Dbxref=GeneID:105453713%2CGenbank:XP_011694185.1;Parent=rna-XM_011695883.1
NW_012026894.1	Gnomon	exon	3321960	3322331	.	-	.	ID=exon-XM_011695918.1-3;Dbxref=GeneID:105453734%2CGenbank:XM_011695918.1;Parent=rna-XM_011695918.1
NW_012026894.1	Gnomon	exon	3324144	3324300	.	-	.	ID=exon-XM_011695918.1-1;Dbxref=GeneID:105453734%2CGenbank:XM_011695918.1;Parent=rna-XM_011695918.1
NW_012026894.1	Gnomon	exon	3322798	3323455	.	-	.	ID=exon-XM_011695918.1-2;Dbxref=GeneID:105453734%2CGenbank:XM_011695918.1;Parent=rna-XM_011695918.1
NW_012026894.1	Gnomon	exon	1040591	1041820	.	+	.	ID=exon-XM_011695778.1-1;Dbxref=GeneID:105453644%2CGenbank:XM_011695778.1;Parent=rna-XM_011695778.1
NW_012026894.1	Gnomon	exon	3142783	3143258	.	+	.	ID=exon-XM_011695900.1-10;Dbxref=GeneID:105453719%2CGenbank:XM_011695900.1;Parent=rna-XM_011695900.1
NW_012026894.1	Gnomon	exon	3143614	3144566	.	+	.	ID=exon-XM_011695900.1-11;Dbxref=GeneID:105453719%2CGenbank:XM_011695900.1;Parent=rna-XM_011695900.1
NW_012026894.1	Gnomon	CDS	3066694	3066702	.	-	0	Name=XP_011694182.1;ID=cds-XP_011694182.1;Dbxref=GeneID:105453712%2CGenbank:XP_011694182.1;Parent=rna-XM_011695880.1
NW_012026894.1	Gnomon	CDS	3050706	3051679	.	-	0	Name=XP_011694182.1;ID=cds-XP_011694182.1;Dbxref=GeneID:105453712%2CGenbank:XP_011694182.1;Parent=rna-XM_011695880.1
NW_012026894.1	Gnomon	CDS	3050083	3050281	.	-	0	Name=XP_011694182.1;ID=cds-XP_011694182.1;Dbxref=GeneID:105453712%2CGenbank:XP_011694182.1;Parent=rna-XM_011695880.1
NW_012026894.1	Gnomon	CDS	1213801	1217079	.	+	0	Name=XP_011694088.1;ID=cds-XP_011694088.1;Dbxref=GeneID:105453652%2CGenbank:XP_011694088.1;Parent=rna-XM_011695786.1
NW_012026894.1	Gnomon	mRNA	2698523	2701688	.	+	.	Name=XM_011695849.1;ID=rna-XM_011695849.1;Dbxref=GeneID:105453690%2CGenbank:XM_011695849.1;Parent=gene-LOC105453690
NW_012026894.1	Gnomon	CDS	3088960	3089030	.	+	0	Name=XP_011694183.1;ID=cds-XP_011694183.1;Dbxref=GeneID:105453713%2CGenbank:XP_011694183.1;Parent=rna-XM_011695881.1
NW_012026894.1	Gnomon	CDS	3089693	3089751	.	+	0	Name=XP_011694183.1;ID=cds-XP_011694183.1;Dbxref=GeneID:105453713%2CGenbank:XP_011694183.1;Parent=rna-XM_011695881.1
NW_012026894.1	Gnomon	CDS	3091314	3091470	.	+	0	Name=XP_011694183.1;ID=cds-XP_011694183.1;Dbxref=GeneID:105453713%2CGenbank:XP_011694183.1;Parent=rna-XM_011695881.1
NW_012026894.1	Gnomon	CDS	3091964	3092126	.	+	0	Name=XP_011694183.1;ID=cds-XP_011694183.1;Dbxref=GeneID:105453713%2CGenbank:XP_011694183.1;Parent=rna-XM_011695881.1
NW_012026894.1	Gnomon	CDS	3092448	3092731	.	+	0	Name=XP_011694183.1;ID=cds-XP_011694183.1;Dbxref=GeneID:105453713%2CGenbank:XP_011694183.1;Parent=rna-XM_011695881.1
NW_012026894.1	Gnomon	CDS	3093057	3093114	.	+	0	Name=XP_011694183.1;ID=cds-XP_011694183.1;Dbxref=GeneID:105453713%2CGenbank:XP_011694183.1;Parent=rna-XM_011695881.1
NW_012026894.1	Gnomon	CDS	3093541	3093717	.	+	0	Name=XP_011694183.1;ID=cds-XP_011694183.1;Dbxref=GeneID:105453713%2CGenbank:XP_011694183.1;Parent=rna-XM_011695881.1
NW_012026894.1	Gnomon	CDS	3093800	3093890	.	+	0	Name=XP_011694183.1;ID=cds-XP_011694183.1;Dbxref=GeneID:105453713%2CGenbank:XP_011694183.1;Parent=rna-XM_011695881.1
NW_012026894.1	Gnomon	CDS	3094248	3094323	.	+	0	Name=XP_011694183.1;ID=cds-XP_011694183.1;Dbxref=GeneID:105453713%2CGenbank:XP_011694183.1;Parent=rna-XM_011695881.1
NW_012026894.1	Gnomon	CDS	3094421	3094601	.	+	0	Name=XP_011694183.1;ID=cds-XP_011694183.1;Dbxref=GeneID:105453713%2CGenbank:XP_011694183.1;Parent=rna-XM_011695881.1
NW_012026894.1	Gnomon	mRNA	2732633	2736404	.	+	.	Name=XM_011695848.1;ID=rna-XM_011695848.1;Dbxref=GeneID:105453689%2CGenbank:XM_011695848.1;Parent=gene-LOC105453689
NW_012026894.1	Gnomon	exon	3126141	3126414	.	-	.	ID=exon-XM_011695896.1-8;Dbxref=GeneID:105453717%2CGenbank:XM_011695896.1;Parent=rna-XM_011695896.1
NW_012026894.1	Gnomon	exon	3125805	3126049	.	-	.	ID=exon-XM_011695896.1-9;Dbxref=GeneID:105453717%2CGenbank:XM_011695896.1;Parent=rna-XM_011695896.1
NW_012026894.1	Gnomon	exon	3126683	3126957	.	-	.	ID=exon-XM_011695896.1-6;Dbxref=GeneID:105453717%2CGenbank:XM_011695896.1;Parent=rna-XM_011695896.1
NW_012026894.1	Gnomon	exon	3126499	3126597	.	-	.	ID=exon-XM_011695896.1-7;Dbxref=GeneID:105453717%2CGenbank:XM_011695896.1;Parent=rna-XM_011695896.1
NW_012026894.1	Gnomon	exon	3128720	3128915	.	-	.	ID=exon-XM_011695896.1-1;Dbxref=GeneID:105453717%2CGenbank:XM_011695896.1;Parent=rna-XM_011695896.1
NW_012026894.1	Gnomon	exon	3127261	3127500	.	-	.	ID=exon-XM_011695896.1-4;Dbxref=GeneID:105453717%2CGenbank:XM_011695896.1;Parent=rna-XM_011695896.1
NW_012026894.1	Gnomon	exon	3127031	3127126	.	-	.	ID=exon-XM_011695896.1-5;Dbxref=GeneID:105453717%2CGenbank:XM_011695896.1;Parent=rna-XM_011695896.1
NW_012026894.1	Gnomon	exon	3127894	3128082	.	-	.	ID=exon-XM_011695896.1-2;Dbxref=GeneID:105453717%2CGenbank:XM_011695896.1;Parent=rna-XM_011695896.1
NW_012026894.1	Gnomon	exon	3127588	3127827	.	-	.	ID=exon-XM_011695896.1-3;Dbxref=GeneID:105453717%2CGenbank:XM_011695896.1;Parent=rna-XM_011695896.1
NW_012026894.1	Gnomon	CDS	1213801	1217079	.	+	0	Name=XP_011694089.1;ID=cds-XP_011694089.1;Dbxref=GeneID:105453652%2CGenbank:XP_011694089.1;Parent=rna-XM_011695787.1
NW_012026894.1	Gnomon	exon	2075837	2076201	.	-	.	ID=exon-XR_974903.1-6;Dbxref=GeneID:105453679%2CGenbank:XR_974903.1;Parent=rna-XR_974903.1
NW_012026894.1	Gnomon	exon	2075422	2075680	.	-	.	ID=exon-XR_974903.1-7;Dbxref=GeneID:105453679%2CGenbank:XR_974903.1;Parent=rna-XR_974903.1
NW_012026894.1	Gnomon	exon	2081520	2081769	.	-	.	ID=exon-XR_974903.1-2;Dbxref=GeneID:105453679%2CGenbank:XR_974903.1;Parent=rna-XR_974903.1
NW_012026894.1	Gnomon	exon	2081306	2081450	.	-	.	ID=exon-XR_974903.1-3;Dbxref=GeneID:105453679%2CGenbank:XR_974903.1;Parent=rna-XR_974903.1
NW_012026894.1	Gnomon	exon	2077003	2077122	.	-	.	ID=exon-XR_974903.1-4;Dbxref=GeneID:105453679%2CGenbank:XR_974903.1;Parent=rna-XR_974903.1
NW_012026894.1	Gnomon	exon	2076465	2076762	.	-	.	ID=exon-XR_974903.1-5;Dbxref=GeneID:105453679%2CGenbank:XR_974903.1;Parent=rna-XR_974903.1
NW_012026894.1	Gnomon	exon	2082446	2082754	.	-	.	ID=exon-XR_974903.1-1;Dbxref=GeneID:105453679%2CGenbank:XR_974903.1;Parent=rna-XR_974903.1
NW_012026894.1	Gnomon	CDS	3089027	3089048	.	+	0	Name=XP_011694189.1;ID=cds-XP_011694189.1;Dbxref=GeneID:105453713%2CGenbank:XP_011694189.1;Parent=rna-XM_011695887.1
NW_012026894.1	Gnomon	CDS	3091314	3091470	.	+	0	Name=XP_011694189.1;ID=cds-XP_011694189.1;Dbxref=GeneID:105453713%2CGenbank:XP_011694189.1;Parent=rna-XM_011695887.1
NW_012026894.1	Gnomon	CDS	3091964	3092126	.	+	0	Name=XP_011694189.1;ID=cds-XP_011694189.1;Dbxref=GeneID:105453713%2CGenbank:XP_011694189.1;Parent=rna-XM_011695887.1
NW_012026894.1	Gnomon	CDS	3092448	3092731	.	+	0	Name=XP_011694189.1;ID=cds-XP_011694189.1;Dbxref=GeneID:105453713%2CGenbank:XP_011694189.1;Parent=rna-XM_011695887.1
NW_012026894.1	Gnomon	CDS	3093057	3093114	.	+	0	Name=XP_011694189.1;ID=cds-XP_011694189.1;Dbxref=GeneID:105453713%2CGenbank:XP_011694189.1;Parent=rna-XM_011695887.1
NW_012026894.1	Gnomon	CDS	3093541	3093717	.	+	0	Name=XP_011694189.1;ID=cds-XP_011694189.1;Dbxref=GeneID:105453713%2CGenbank:XP_011694189.1;Parent=rna-XM_011695887.1
NW_012026894.1	Gnomon	CDS	3093800	3093890	.	+	0	Name=XP_011694189.1;ID=cds-XP_011694189.1;Dbxref=GeneID:105453713%2CGenbank:XP_011694189.1;Parent=rna-XM_011695887.1
NW_012026894.1	Gnomon	CDS	3094248	3094323	.	+	0	Name=XP_011694189.1;ID=cds-XP_011694189.1;Dbxref=GeneID:105453713%2CGenbank:XP_011694189.1;Parent=rna-XM_011695887.1
NW_012026894.1	Gnomon	CDS	3094421	3094601	.	+	0	Name=XP_011694189.1;ID=cds-XP_011694189.1;Dbxref=GeneID:105453713%2CGenbank:XP_011694189.1;Parent=rna-XM_011695887.1
NW_012026894.1	Gnomon	mRNA	1504152	1508539	.	-	.	Name=XM_011695793.1;ID=rna-XM_011695793.1;Dbxref=GeneID:105453657%2CGenbank:XM_011695793.1;Parent=gene-LOC105453657
NW_012026894.1	Gnomon	mRNA	1789068	1789484	.	-	.	Name=XM_011695803.1;ID=rna-XM_011695803.1;Dbxref=GeneID:105453662%2CGenbank:XM_011695803.1;Parent=gene-LOC105453662
NW_012026894.1	Gnomon	mRNA	1788647	1789484	.	-	.	Name=XM_011695802.1;ID=rna-XM_011695802.1;Dbxref=GeneID:105453662%2CGenbank:XM_011695802.1;Parent=gene-LOC105453662
NW_012026894.1	Gnomon	exon	3127588	3127827	.	-	.	ID=exon-XM_011695895.1-3;Dbxref=GeneID:105453717%2CGenbank:XM_011695895.1;Parent=rna-XM_011695895.1
NW_012026894.1	Gnomon	exon	3127261	3127500	.	-	.	ID=exon-XM_011695895.1-4;Dbxref=GeneID:105453717%2CGenbank:XM_011695895.1;Parent=rna-XM_011695895.1
NW_012026894.1	Gnomon	exon	3127031	3127126	.	-	.	ID=exon-XM_011695895.1-5;Dbxref=GeneID:105453717%2CGenbank:XM_011695895.1;Parent=rna-XM_011695895.1
NW_012026894.1	Gnomon	exon	3126683	3126957	.	-	.	ID=exon-XM_011695895.1-6;Dbxref=GeneID:105453717%2CGenbank:XM_011695895.1;Parent=rna-XM_011695895.1
NW_012026894.1	Gnomon	exon	3128922	3129314	.	-	.	ID=exon-XM_011695895.1-1;Dbxref=GeneID:105453717%2CGenbank:XM_011695895.1;Parent=rna-XM_011695895.1
NW_012026894.1	Gnomon	exon	3127894	3128082	.	-	.	ID=exon-XM_011695895.1-2;Dbxref=GeneID:105453717%2CGenbank:XM_011695895.1;Parent=rna-XM_011695895.1
NW_012026894.1	Gnomon	exon	3126499	3126597	.	-	.	ID=exon-XM_011695895.1-7;Dbxref=GeneID:105453717%2CGenbank:XM_011695895.1;Parent=rna-XM_011695895.1
NW_012026894.1	Gnomon	exon	3126141	3126414	.	-	.	ID=exon-XM_011695895.1-8;Dbxref=GeneID:105453717%2CGenbank:XM_011695895.1;Parent=rna-XM_011695895.1
NW_012026894.1	Gnomon	exon	3125805	3126049	.	-	.	ID=exon-XM_011695895.1-9;Dbxref=GeneID:105453717%2CGenbank:XM_011695895.1;Parent=rna-XM_011695895.1
NW_012026894.1	Gnomon	mRNA	1230904	1283005	.	-	.	Name=XM_011695792.1;ID=rna-XM_011695792.1;Dbxref=GeneID:105453656%2CGenbank:XM_011695792.1;Parent=gene-LOC105453656
NW_012026894.1	Gnomon	exon	1789232	1789484	.	-	.	ID=exon-XM_011695802.1-1;Dbxref=GeneID:105453662%2CGenbank:XM_011695802.1;Parent=rna-XM_011695802.1
NW_012026894.1	Gnomon	exon	1788647	1788733	.	-	.	ID=exon-XM_011695802.1-2;Dbxref=GeneID:105453662%2CGenbank:XM_011695802.1;Parent=rna-XM_011695802.1
NW_012026894.1	Gnomon	exon	1964858	1964947	.	-	.	ID=exon-XR_974899.1-4;Dbxref=GeneID:105453668%2CGenbank:XR_974899.1;Parent=rna-XR_974899.1
NW_012026894.1	Gnomon	exon	1962995	1963114	.	-	.	ID=exon-XR_974899.1-5;Dbxref=GeneID:105453668%2CGenbank:XR_974899.1;Parent=rna-XR_974899.1
NW_012026894.1	Gnomon	exon	1965362	1965544	.	-	.	ID=exon-XR_974899.1-2;Dbxref=GeneID:105453668%2CGenbank:XR_974899.1;Parent=rna-XR_974899.1
NW_012026894.1	Gnomon	exon	1965038	1965208	.	-	.	ID=exon-XR_974899.1-3;Dbxref=GeneID:105453668%2CGenbank:XR_974899.1;Parent=rna-XR_974899.1
NW_012026894.1	Gnomon	exon	1965632	1966926	.	-	.	ID=exon-XR_974899.1-1;Dbxref=GeneID:105453668%2CGenbank:XR_974899.1;Parent=rna-XR_974899.1
NW_012026894.1	Gnomon	exon	1962773	1962906	.	-	.	ID=exon-XR_974899.1-6;Dbxref=GeneID:105453668%2CGenbank:XR_974899.1;Parent=rna-XR_974899.1
NW_012026894.1	Gnomon	exon	1957826	1960104	.	-	.	ID=exon-XR_974899.1-7;Dbxref=GeneID:105453668%2CGenbank:XR_974899.1;Parent=rna-XR_974899.1
NW_012026894.1	Gnomon	mRNA	1222216	1225688	.	+	.	Name=XM_011695791.1;ID=rna-XM_011695791.1;Dbxref=GeneID:105453654%2CGenbank:XM_011695791.1;Parent=gene-LOC105453654
NW_012026894.1	Gnomon	CDS	3089027	3089048	.	+	0	Name=XP_011694186.1;ID=cds-XP_011694186.1;Dbxref=GeneID:105453713%2CGenbank:XP_011694186.1;Parent=rna-XM_011695884.1
NW_012026894.1	Gnomon	CDS	3089722	3089751	.	+	0	Name=XP_011694186.1;ID=cds-XP_011694186.1;Dbxref=GeneID:105453713%2CGenbank:XP_011694186.1;Parent=rna-XM_011695884.1
NW_012026894.1	Gnomon	CDS	3091314	3091470	.	+	0	Name=XP_011694186.1;ID=cds-XP_011694186.1;Dbxref=GeneID:105453713%2CGenbank:XP_011694186.1;Parent=rna-XM_011695884.1
NW_012026894.1	Gnomon	CDS	3091964	3092126	.	+	0	Name=XP_011694186.1;ID=cds-XP_011694186.1;Dbxref=GeneID:105453713%2CGenbank:XP_011694186.1;Parent=rna-XM_011695884.1
NW_012026894.1	Gnomon	CDS	3092448	3092731	.	+	0	Name=XP_011694186.1;ID=cds-XP_011694186.1;Dbxref=GeneID:105453713%2CGenbank:XP_011694186.1;Parent=rna-XM_011695884.1
NW_012026894.1	Gnomon	CDS	3093057	3093114	.	+	0	Name=XP_011694186.1;ID=cds-XP_011694186.1;Dbxref=GeneID:105453713%2CGenbank:XP_011694186.1;Parent=rna-XM_011695884.1
NW_012026894.1	Gnomon	CDS	3093541	3093717	.	+	0	Name=XP_011694186.1;ID=cds-XP_011694186.1;Dbxref=GeneID:105453713%2CGenbank:XP_011694186.1;Parent=rna-XM_011695884.1
NW_012026894.1	Gnomon	CDS	3093800	3093890	.	+	0	Name=XP_011694186.1;ID=cds-XP_011694186.1;Dbxref=GeneID:105453713%2CGenbank:XP_011694186.1;Parent=rna-XM_011695884.1
NW_012026894.1	Gnomon	CDS	3094248	3094323	.	+	0	Name=XP_011694186.1;ID=cds-XP_011694186.1;Dbxref=GeneID:105453713%2CGenbank:XP_011694186.1;Parent=rna-XM_011695884.1
NW_012026894.1	Gnomon	CDS	3094421	3094601	.	+	0	Name=XP_011694186.1;ID=cds-XP_011694186.1;Dbxref=GeneID:105453713%2CGenbank:XP_011694186.1;Parent=rna-XM_011695884.1
NW_012026894.1	Gnomon	exon	2970009	2970554	.	+	.	ID=exon-XM_011695872.1-1;Dbxref=GeneID:105453707%2CGenbank:XM_011695872.1;Parent=rna-XM_011695872.1
NW_012026894.1	Gnomon	exon	2970707	2971077	.	+	.	ID=exon-XM_011695872.1-2;Dbxref=GeneID:105453707%2CGenbank:XM_011695872.1;Parent=rna-XM_011695872.1
NW_012026894.1	Gnomon	exon	2971185	2971407	.	+	.	ID=exon-XM_011695872.1-3;Dbxref=GeneID:105453707%2CGenbank:XM_011695872.1;Parent=rna-XM_011695872.1
NW_012026894.1	Gnomon	exon	2971513	2971732	.	+	.	ID=exon-XM_011695872.1-4;Dbxref=GeneID:105453707%2CGenbank:XM_011695872.1;Parent=rna-XM_011695872.1
NW_012026894.1	Gnomon	exon	2971922	2972832	.	+	.	ID=exon-XM_011695872.1-5;Dbxref=GeneID:105453707%2CGenbank:XM_011695872.1;Parent=rna-XM_011695872.1
NW_012026894.1	Gnomon	mRNA	1576052	1579257	.	+	.	Name=XM_011695800.1;ID=rna-XM_011695800.1;Dbxref=GeneID:105453661%2CGenbank:XM_011695800.1;Parent=gene-LOC105453661
NW_012026894.1	Gnomon	exon	2050890	2051354	.	+	.	ID=exon-XM_011695825.1-2;Dbxref=GeneID:105453677%2CGenbank:XM_011695825.1;Parent=rna-XM_011695825.1
NW_012026894.1	Gnomon	exon	2051591	2052216	.	+	.	ID=exon-XM_011695825.1-3;Dbxref=GeneID:105453677%2CGenbank:XM_011695825.1;Parent=rna-XM_011695825.1
NW_012026894.1	Gnomon	exon	2050357	2050781	.	+	.	ID=exon-XM_011695825.1-1;Dbxref=GeneID:105453677%2CGenbank:XM_011695825.1;Parent=rna-XM_011695825.1
NW_012026894.1	Gnomon	exon	2052299	2052692	.	+	.	ID=exon-XM_011695825.1-4;Dbxref=GeneID:105453677%2CGenbank:XM_011695825.1;Parent=rna-XM_011695825.1
NW_012026894.1	Gnomon	exon	2052830	2053106	.	+	.	ID=exon-XM_011695825.1-5;Dbxref=GeneID:105453677%2CGenbank:XM_011695825.1;Parent=rna-XM_011695825.1
NW_012026894.1	Gnomon	mRNA	1222216	1225688	.	+	.	Name=XM_011695790.1;ID=rna-XM_011695790.1;Dbxref=GeneID:105453654%2CGenbank:XM_011695790.1;Parent=gene-LOC105453654
NW_012026894.1	Gnomon	CDS	3089027	3089039	.	+	0	Name=XP_011694187.1;ID=cds-XP_011694187.1;Dbxref=GeneID:105453713%2CGenbank:XP_011694187.1;Parent=rna-XM_011695885.1
NW_012026894.1	Gnomon	CDS	3089722	3089751	.	+	0	Name=XP_011694187.1;ID=cds-XP_011694187.1;Dbxref=GeneID:105453713%2CGenbank:XP_011694187.1;Parent=rna-XM_011695885.1
NW_012026894.1	Gnomon	CDS	3091314	3091470	.	+	0	Name=XP_011694187.1;ID=cds-XP_011694187.1;Dbxref=GeneID:105453713%2CGenbank:XP_011694187.1;Parent=rna-XM_011695885.1
NW_012026894.1	Gnomon	CDS	3091964	3092126	.	+	0	Name=XP_011694187.1;ID=cds-XP_011694187.1;Dbxref=GeneID:105453713%2CGenbank:XP_011694187.1;Parent=rna-XM_011695885.1
NW_012026894.1	Gnomon	CDS	3092448	3092731	.	+	0	Name=XP_011694187.1;ID=cds-XP_011694187.1;Dbxref=GeneID:105453713%2CGenbank:XP_011694187.1;Parent=rna-XM_011695885.1
NW_012026894.1	Gnomon	CDS	3093057	3093114	.	+	0	Name=XP_011694187.1;ID=cds-XP_011694187.1;Dbxref=GeneID:105453713%2CGenbank:XP_011694187.1;Parent=rna-XM_011695885.1
NW_012026894.1	Gnomon	CDS	3093541	3093717	.	+	0	Name=XP_011694187.1;ID=cds-XP_011694187.1;Dbxref=GeneID:105453713%2CGenbank:XP_011694187.1;Parent=rna-XM_011695885.1
NW_012026894.1	Gnomon	CDS	3093800	3093890	.	+	0	Name=XP_011694187.1;ID=cds-XP_011694187.1;Dbxref=GeneID:105453713%2CGenbank:XP_011694187.1;Parent=rna-XM_011695885.1
NW_012026894.1	Gnomon	CDS	3094248	3094323	.	+	0	Name=XP_011694187.1;ID=cds-XP_011694187.1;Dbxref=GeneID:105453713%2CGenbank:XP_011694187.1;Parent=rna-XM_011695885.1
NW_012026894.1	Gnomon	CDS	3094421	3094601	.	+	0	Name=XP_011694187.1;ID=cds-XP_011694187.1;Dbxref=GeneID:105453713%2CGenbank:XP_011694187.1;Parent=rna-XM_011695885.1
NW_012026894.1	Gnomon	exon	3320628	3321164	.	-	.	ID=exon-XM_011695917.1-1;Dbxref=GeneID:105453733%2CGenbank:XM_011695917.1;Parent=rna-XM_011695917.1
NW_012026894.1	Gnomon	exon	3319088	3319264	.	-	.	ID=exon-XM_011695917.1-2;Dbxref=GeneID:105453733%2CGenbank:XM_011695917.1;Parent=rna-XM_011695917.1
NW_012026894.1	Gnomon	exon	3318655	3318861	.	-	.	ID=exon-XM_011695917.1-3;Dbxref=GeneID:105453733%2CGenbank:XM_011695917.1;Parent=rna-XM_011695917.1
NW_012026894.1	Gnomon	exon	3318390	3318561	.	-	.	ID=exon-XM_011695917.1-4;Dbxref=GeneID:105453733%2CGenbank:XM_011695917.1;Parent=rna-XM_011695917.1
NW_012026894.1	Gnomon	exon	3318150	3318300	.	-	.	ID=exon-XM_011695917.1-5;Dbxref=GeneID:105453733%2CGenbank:XM_011695917.1;Parent=rna-XM_011695917.1
NW_012026894.1	Gnomon	exon	3317409	3317604	.	-	.	ID=exon-XM_011695917.1-6;Dbxref=GeneID:105453733%2CGenbank:XM_011695917.1;Parent=rna-XM_011695917.1
NW_012026894.1	Gnomon	exon	3317145	3317315	.	-	.	ID=exon-XM_011695917.1-7;Dbxref=GeneID:105453733%2CGenbank:XM_011695917.1;Parent=rna-XM_011695917.1
NW_012026894.1	Gnomon	exon	3311482	3316879	.	-	.	ID=exon-XM_011695917.1-8;Dbxref=GeneID:105453733%2CGenbank:XM_011695917.1;Parent=rna-XM_011695917.1
NW_012026894.1	Gnomon	CDS	3089027	3089030	.	+	0	Name=XP_011694188.1;ID=cds-XP_011694188.1;Dbxref=GeneID:105453713%2CGenbank:XP_011694188.1;Parent=rna-XM_011695886.1
NW_012026894.1	Gnomon	CDS	3089722	3089751	.	+	0	Name=XP_011694188.1;ID=cds-XP_011694188.1;Dbxref=GeneID:105453713%2CGenbank:XP_011694188.1;Parent=rna-XM_011695886.1
NW_012026894.1	Gnomon	CDS	3091314	3091470	.	+	0	Name=XP_011694188.1;ID=cds-XP_011694188.1;Dbxref=GeneID:105453713%2CGenbank:XP_011694188.1;Parent=rna-XM_011695886.1
NW_012026894.1	Gnomon	CDS	3091964	3092126	.	+	0	Name=XP_011694188.1;ID=cds-XP_011694188.1;Dbxref=GeneID:105453713%2CGenbank:XP_011694188.1;Parent=rna-XM_011695886.1
NW_012026894.1	Gnomon	CDS	3092448	3092731	.	+	0	Name=XP_011694188.1;ID=cds-XP_011694188.1;Dbxref=GeneID:105453713%2CGenbank:XP_011694188.1;Parent=rna-XM_011695886.1
NW_012026894.1	Gnomon	CDS	3093057	3093114	.	+	0	Name=XP_011694188.1;ID=cds-XP_011694188.1;Dbxref=GeneID:105453713%2CGenbank:XP_011694188.1;Parent=rna-XM_011695886.1
NW_012026894.1	Gnomon	CDS	3093541	3093717	.	+	0	Name=XP_011694188.1;ID=cds-XP_011694188.1;Dbxref=GeneID:105453713%2CGenbank:XP_011694188.1;Parent=rna-XM_011695886.1
NW_012026894.1	Gnomon	CDS	3093800	3093890	.	+	0	Name=XP_011694188.1;ID=cds-XP_011694188.1;Dbxref=GeneID:105453713%2CGenbank:XP_011694188.1;Parent=rna-XM_011695886.1
NW_012026894.1	Gnomon	CDS	3094248	3094323	.	+	0	Name=XP_011694188.1;ID=cds-XP_011694188.1;Dbxref=GeneID:105453713%2CGenbank:XP_011694188.1;Parent=rna-XM_011695886.1
NW_012026894.1	Gnomon	CDS	3094421	3094601	.	+	0	Name=XP_011694188.1;ID=cds-XP_011694188.1;Dbxref=GeneID:105453713%2CGenbank:XP_011694188.1;Parent=rna-XM_011695886.1
NW_012026894.1	Gnomon	exon	825740	825871	.	+	.	ID=exon-XM_011695777.1-4;Dbxref=GeneID:105453643%2CGenbank:XM_011695777.1;Parent=rna-XM_011695777.1
NW_012026894.1	Gnomon	exon	826796	826950	.	+	.	ID=exon-XM_011695777.1-5;Dbxref=GeneID:105453643%2CGenbank:XM_011695777.1;Parent=rna-XM_011695777.1
NW_012026894.1	Gnomon	exon	827091	827259	.	+	.	ID=exon-XM_011695777.1-6;Dbxref=GeneID:105453643%2CGenbank:XM_011695777.1;Parent=rna-XM_011695777.1
NW_012026894.1	Gnomon	exon	827346	827466	.	+	.	ID=exon-XM_011695777.1-7;Dbxref=GeneID:105453643%2CGenbank:XM_011695777.1;Parent=rna-XM_011695777.1
NW_012026894.1	Gnomon	exon	827671	827842	.	+	.	ID=exon-XM_011695777.1-8;Dbxref=GeneID:105453643%2CGenbank:XM_011695777.1;Parent=rna-XM_011695777.1
NW_012026894.1	Gnomon	exon	827921	828121	.	+	.	ID=exon-XM_011695777.1-9;Dbxref=GeneID:105453643%2CGenbank:XM_011695777.1;Parent=rna-XM_011695777.1
NW_012026894.1	Gnomon	exon	800476	800695	.	+	.	ID=exon-XM_011695777.1-1;Dbxref=GeneID:105453643%2CGenbank:XM_011695777.1;Parent=rna-XM_011695777.1
NW_012026894.1	Gnomon	exon	824958	825214	.	+	.	ID=exon-XM_011695777.1-2;Dbxref=GeneID:105453643%2CGenbank:XM_011695777.1;Parent=rna-XM_011695777.1
NW_012026894.1	Gnomon	exon	825309	825455	.	+	.	ID=exon-XM_011695777.1-3;Dbxref=GeneID:105453643%2CGenbank:XM_011695777.1;Parent=rna-XM_011695777.1
NW_012026894.1	Gnomon	exon	2034549	2034741	.	+	.	ID=exon-XM_011695821.1-10;Dbxref=GeneID:105453674%2CGenbank:XM_011695821.1;Note=The sequence of the model RefSeq transcript was modified relative to this genomic sequence to represent the inferred CDS: deleted 2 bases in 1 codon;Parent=rna-XM_011695821.1
NW_012026894.1	Gnomon	exon	2035768	2035919	.	+	.	ID=exon-XM_011695821.1-11;Dbxref=GeneID:105453674%2CGenbank:XM_011695821.1;Note=The sequence of the model RefSeq transcript was modified relative to this genomic sequence to represent the inferred CDS: deleted 2 bases in 1 codon;Parent=rna-XM_011695821.1
NW_012026894.1	Gnomon	exon	2035983	2036335	.	+	.	ID=exon-XM_011695821.1-12;Dbxref=GeneID:105453674%2CGenbank:XM_011695821.1;Note=The sequence of the model RefSeq transcript was modified relative to this genomic sequence to represent the inferred CDS: deleted 2 bases in 1 codon;Parent=rna-XM_011695821.1
NW_012026894.1	Gnomon	exon	2036587	2036812	.	+	.	ID=exon-XM_011695821.1-13;Dbxref=GeneID:105453674%2CGenbank:XM_011695821.1;Note=The sequence of the model RefSeq transcript was modified relative to this genomic sequence to represent the inferred CDS: deleted 2 bases in 1 codon;Parent=rna-XM_011695821.1
NW_012026894.1	Gnomon	exon	2036913	2037148	.	+	.	ID=exon-XM_011695821.1-14;Dbxref=GeneID:105453674%2CGenbank:XM_011695821.1;Note=The sequence of the model RefSeq transcript was modified relative to this genomic sequence to represent the inferred CDS: deleted 2 bases in 1 codon;Parent=rna-XM_011695821.1
NW_012026894.1	Gnomon	exon	2037241	2038526	.	+	.	ID=exon-XM_011695821.1-15;Dbxref=GeneID:105453674%2CGenbank:XM_011695821.1;Note=The sequence of the model RefSeq transcript was modified relative to this genomic sequence to represent the inferred CDS: deleted 2 bases in 1 codon;Parent=rna-XM_011695821.1
NW_012026894.1	Gnomon	exon	2864104	2864177	.	-	.	ID=exon-XM_011695871.1-3;Dbxref=GeneID:105453706%2CGenbank:XM_011695871.1;Parent=rna-XM_011695871.1
NW_012026894.1	Gnomon	exon	2861970	2862101	.	-	.	ID=exon-XM_011695871.1-4;Dbxref=GeneID:105453706%2CGenbank:XM_011695871.1;Parent=rna-XM_011695871.1
NW_012026894.1	Gnomon	exon	2886974	2887527	.	-	.	ID=exon-XM_011695871.1-1;Dbxref=GeneID:105453706%2CGenbank:XM_011695871.1;Parent=rna-XM_011695871.1
NW_012026894.1	Gnomon	exon	2879161	2879338	.	-	.	ID=exon-XM_011695871.1-2;Dbxref=GeneID:105453706%2CGenbank:XM_011695871.1;Parent=rna-XM_011695871.1
NW_012026894.1	Gnomon	exon	2841141	2841330	.	-	.	ID=exon-XM_011695871.1-7;Dbxref=GeneID:105453706%2CGenbank:XM_011695871.1;Parent=rna-XM_011695871.1
NW_012026894.1	Gnomon	exon	2835628	2835749	.	-	.	ID=exon-XM_011695871.1-8;Dbxref=GeneID:105453706%2CGenbank:XM_011695871.1;Parent=rna-XM_011695871.1
NW_012026894.1	Gnomon	exon	2861374	2861446	.	-	.	ID=exon-XM_011695871.1-5;Dbxref=GeneID:105453706%2CGenbank:XM_011695871.1;Parent=rna-XM_011695871.1
NW_012026894.1	Gnomon	CDS	2326465	2326588	.	+	0	Name=XP_011694140.1;ID=cds-XP_011694140.1;Dbxref=GeneID:105453685%2CGenbank:XP_011694140.1;Parent=rna-XM_011695838.1
NW_012026894.1	Gnomon	CDS	2352687	2352862	.	+	0	Name=XP_011694140.1;ID=cds-XP_011694140.1;Dbxref=GeneID:105453685%2CGenbank:XP_011694140.1;Parent=rna-XM_011695838.1
NW_012026894.1	Gnomon	CDS	2353048	2353258	.	+	0	Name=XP_011694140.1;ID=cds-XP_011694140.1;Dbxref=GeneID:105453685%2CGenbank:XP_011694140.1;Parent=rna-XM_011695838.1
NW_012026894.1	Gnomon	CDS	2368328	2368455	.	+	0	Name=XP_011694140.1;ID=cds-XP_011694140.1;Dbxref=GeneID:105453685%2CGenbank:XP_011694140.1;Parent=rna-XM_011695838.1
NW_012026894.1	Gnomon	CDS	2370324	2370492	.	+	0	Name=XP_011694140.1;ID=cds-XP_011694140.1;Dbxref=GeneID:105453685%2CGenbank:XP_011694140.1;Parent=rna-XM_011695838.1
NW_012026894.1	Gnomon	CDS	2371087	2371178	.	+	0	Name=XP_011694140.1;ID=cds-XP_011694140.1;Dbxref=GeneID:105453685%2CGenbank:XP_011694140.1;Parent=rna-XM_011695838.1
NW_012026894.1	Gnomon	exon	2856602	2856705	.	-	.	ID=exon-XM_011695871.1-6;Dbxref=GeneID:105453706%2CGenbank:XM_011695871.1;Parent=rna-XM_011695871.1
NW_012026894.1	Gnomon	exon	2835377	2835541	.	-	.	ID=exon-XM_011695871.1-9;Dbxref=GeneID:105453706%2CGenbank:XM_011695871.1;Parent=rna-XM_011695871.1
NW_012026894.1	Gnomon	mRNA	1504152	1508539	.	-	.	Name=XM_011695797.1;ID=rna-XM_011695797.1;Dbxref=GeneID:105453657%2CGenbank:XM_011695797.1;Parent=gene-LOC105453657
NW_012026894.1	Gnomon	mRNA	1976820	1979094	.	-	.	Name=XM_011695807.1;ID=rna-XM_011695807.1;Dbxref=GeneID:105453664%2CGenbank:XM_011695807.1;Parent=gene-LOC105453664
NW_012026894.1	Gnomon	mRNA	3132390	3142917	.	+	.	Name=XM_011695901.1;ID=rna-XM_011695901.1;Dbxref=GeneID:105453719%2CGenbank:XM_011695901.1;Parent=gene-LOC105453719
NW_012026894.1	Gnomon	mRNA	3096776	3099477	.	+	.	Name=XM_011695891.1;ID=rna-XM_011695891.1;Dbxref=GeneID:105453714%2CGenbank:XM_011695891.1;Parent=gene-LOC105453714
NW_012026894.1	Gnomon	mRNA	3132390	3144566	.	+	.	Name=XM_011695900.1;ID=rna-XM_011695900.1;Dbxref=GeneID:105453719%2CGenbank:XM_011695900.1;Parent=gene-LOC105453719
NW_012026894.1	Gnomon	CDS	2326465	2326588	.	+	0	Name=XP_011694141.1;ID=cds-XP_011694141.1;Dbxref=GeneID:105453685%2CGenbank:XP_011694141.1;Parent=rna-XM_011695839.1
NW_012026894.1	Gnomon	CDS	2352687	2352862	.	+	0	Name=XP_011694141.1;ID=cds-XP_011694141.1;Dbxref=GeneID:105453685%2CGenbank:XP_011694141.1;Parent=rna-XM_011695839.1
NW_012026894.1	Gnomon	CDS	2353048	2353258	.	+	0	Name=XP_011694141.1;ID=cds-XP_011694141.1;Dbxref=GeneID:105453685%2CGenbank:XP_011694141.1;Parent=rna-XM_011695839.1
NW_012026894.1	Gnomon	CDS	2368328	2368455	.	+	0	Name=XP_011694141.1;ID=cds-XP_011694141.1;Dbxref=GeneID:105453685%2CGenbank:XP_011694141.1;Parent=rna-XM_011695839.1
NW_012026894.1	Gnomon	CDS	2370324	2370492	.	+	0	Name=XP_011694141.1;ID=cds-XP_011694141.1;Dbxref=GeneID:105453685%2CGenbank:XP_011694141.1;Parent=rna-XM_011695839.1
NW_012026894.1	Gnomon	CDS	2371087	2371178	.	+	0	Name=XP_011694141.1;ID=cds-XP_011694141.1;Dbxref=GeneID:105453685%2CGenbank:XP_011694141.1;Parent=rna-XM_011695839.1
NW_012026894.1	Gnomon	mRNA	1504152	1508539	.	-	.	Name=XM_011695796.1;ID=rna-XM_011695796.1;Dbxref=GeneID:105453657%2CGenbank:XM_011695796.1;Parent=gene-LOC105453657
NW_012026894.1	Gnomon	CDS	2326465	2326588	.	+	0	Name=XP_011694142.1;ID=cds-XP_011694142.1;Dbxref=GeneID:105453685%2CGenbank:XP_011694142.1;Parent=rna-XM_011695840.1
NW_012026894.1	Gnomon	CDS	2352687	2352862	.	+	0	Name=XP_011694142.1;ID=cds-XP_011694142.1;Dbxref=GeneID:105453685%2CGenbank:XP_011694142.1;Parent=rna-XM_011695840.1
NW_012026894.1	Gnomon	CDS	2353048	2353258	.	+	0	Name=XP_011694142.1;ID=cds-XP_011694142.1;Dbxref=GeneID:105453685%2CGenbank:XP_011694142.1;Parent=rna-XM_011695840.1
NW_012026894.1	Gnomon	CDS	2368328	2368455	.	+	0	Name=XP_011694142.1;ID=cds-XP_011694142.1;Dbxref=GeneID:105453685%2CGenbank:XP_011694142.1;Parent=rna-XM_011695840.1
NW_012026894.1	Gnomon	CDS	2370324	2370492	.	+	0	Name=XP_011694142.1;ID=cds-XP_011694142.1;Dbxref=GeneID:105453685%2CGenbank:XP_011694142.1;Parent=rna-XM_011695840.1
NW_012026894.1	Gnomon	CDS	2371087	2371178	.	+	0	Name=XP_011694142.1;ID=cds-XP_011694142.1;Dbxref=GeneID:105453685%2CGenbank:XP_011694142.1;Parent=rna-XM_011695840.1
NW_012026894.1	Gnomon	mRNA	3073837	3094603	.	+	.	Name=XM_011695890.1;ID=rna-XM_011695890.1;Dbxref=GeneID:105453713%2CGenbank:XM_011695890.1;Parent=gene-LOC105453713
NW_012026894.1	Gnomon	exon	223496	223520	.	-	.	ID=exon-XM_011695920.1-4;Dbxref=GeneID:105453736%2CGenbank:XM_011695920.1;Parent=rna-XM_011695920.1
NW_012026894.1	Gnomon	exon	234812	235754	.	-	.	ID=exon-XM_011695920.1-2;Dbxref=GeneID:105453736%2CGenbank:XM_011695920.1;Parent=rna-XM_011695920.1
NW_012026894.1	Gnomon	exon	231580	234300	.	-	.	ID=exon-XM_011695920.1-3;Dbxref=GeneID:105453736%2CGenbank:XM_011695920.1;Parent=rna-XM_011695920.1
NW_012026894.1	Gnomon	exon	336498	336919	.	-	.	ID=exon-XM_011695920.1-1;Dbxref=GeneID:105453736%2CGenbank:XM_011695920.1;Parent=rna-XM_011695920.1
NW_012026894.1	Gnomon	mRNA	1785588	1786409	.	-	.	Name=XM_011695806.1;ID=rna-XM_011695806.1;Dbxref=GeneID:105453663%2CGenbank:XM_011695806.1;Parent=gene-LOC105453663
NW_012026894.1	Gnomon	exon	1576052	1576278	.	+	.	ID=exon-XM_011695800.1-1;Dbxref=GeneID:105453661%2CGenbank:XM_011695800.1;Parent=rna-XM_011695800.1
NW_012026894.1	Gnomon	exon	1576832	1577120	.	+	.	ID=exon-XM_011695800.1-2;Dbxref=GeneID:105453661%2CGenbank:XM_011695800.1;Parent=rna-XM_011695800.1
NW_012026894.1	Gnomon	exon	1577915	1578083	.	+	.	ID=exon-XM_011695800.1-5;Dbxref=GeneID:105453661%2CGenbank:XM_011695800.1;Parent=rna-XM_011695800.1
NW_012026894.1	Gnomon	exon	1578162	1578328	.	+	.	ID=exon-XM_011695800.1-6;Dbxref=GeneID:105453661%2CGenbank:XM_011695800.1;Parent=rna-XM_011695800.1
NW_012026894.1	Gnomon	exon	1577247	1577432	.	+	.	ID=exon-XM_011695800.1-3;Dbxref=GeneID:105453661%2CGenbank:XM_011695800.1;Parent=rna-XM_011695800.1
NW_012026894.1	Gnomon	exon	1577533	1577735	.	+	.	ID=exon-XM_011695800.1-4;Dbxref=GeneID:105453661%2CGenbank:XM_011695800.1;Parent=rna-XM_011695800.1
NW_012026894.1	Gnomon	exon	1578931	1579257	.	+	.	ID=exon-XM_011695800.1-9;Dbxref=GeneID:105453661%2CGenbank:XM_011695800.1;Parent=rna-XM_011695800.1
NW_012026894.1	Gnomon	exon	1578432	1578576	.	+	.	ID=exon-XM_011695800.1-7;Dbxref=GeneID:105453661%2CGenbank:XM_011695800.1;Parent=rna-XM_011695800.1
NW_012026894.1	Gnomon	exon	1578724	1578856	.	+	.	ID=exon-XM_011695800.1-8;Dbxref=GeneID:105453661%2CGenbank:XM_011695800.1;Parent=rna-XM_011695800.1
NW_012026894.1	Gnomon	exon	30572	30743	.	-	.	ID=exon-XM_011695919.1-11;Dbxref=GeneID:105453735%2CGenbank:XM_011695919.1;Parent=rna-XM_011695919.1
NW_012026894.1	Gnomon	exon	30268	30492	.	-	.	ID=exon-XM_011695919.1-12;Dbxref=GeneID:105453735%2CGenbank:XM_011695919.1;Parent=rna-XM_011695919.1
NW_012026894.1	Gnomon	exon	30844	31414	.	-	.	ID=exon-XM_011695919.1-10;Dbxref=GeneID:105453735%2CGenbank:XM_011695919.1;Parent=rna-XM_011695919.1
NW_012026894.1	Gnomon	exon	26067	27119	.	-	.	ID=exon-XM_011695919.1-15;Dbxref=GeneID:105453735%2CGenbank:XM_011695919.1;Parent=rna-XM_011695919.1
NW_012026894.1	Gnomon	exon	25319	25962	.	-	.	ID=exon-XM_011695919.1-16;Dbxref=GeneID:105453735%2CGenbank:XM_011695919.1;Parent=rna-XM_011695919.1
NW_012026894.1	Gnomon	exon	29403	29426	.	-	.	ID=exon-XM_011695919.1-13;Dbxref=GeneID:105453735%2CGenbank:XM_011695919.1;Parent=rna-XM_011695919.1
NW_012026894.1	Gnomon	exon	27259	27495	.	-	.	ID=exon-XM_011695919.1-14;Dbxref=GeneID:105453735%2CGenbank:XM_011695919.1;Parent=rna-XM_011695919.1
NW_012026894.1	Gnomon	exon	18632	18778	.	-	.	ID=exon-XM_011695919.1-22;Dbxref=GeneID:105453735%2CGenbank:XM_011695919.1;Parent=rna-XM_011695919.1
NW_012026894.1	Gnomon	exon	14317	18072	.	-	.	ID=exon-XM_011695919.1-23;Dbxref=GeneID:105453735%2CGenbank:XM_011695919.1;Parent=rna-XM_011695919.1
NW_012026894.1	Gnomon	exon	19614	19947	.	-	.	ID=exon-XM_011695919.1-20;Dbxref=GeneID:105453735%2CGenbank:XM_011695919.1;Parent=rna-XM_011695919.1
NW_012026894.1	Gnomon	exon	19168	19308	.	-	.	ID=exon-XM_011695919.1-21;Dbxref=GeneID:105453735%2CGenbank:XM_011695919.1;Parent=rna-XM_011695919.1
NW_012026894.1	Gnomon	exon	20280	22982	.	-	.	ID=exon-XM_011695919.1-19;Dbxref=GeneID:105453735%2CGenbank:XM_011695919.1;Parent=rna-XM_011695919.1
NW_012026894.1	Gnomon	exon	23596	24993	.	-	.	ID=exon-XM_011695919.1-17;Dbxref=GeneID:105453735%2CGenbank:XM_011695919.1;Parent=rna-XM_011695919.1
NW_012026894.1	Gnomon	exon	23066	23203	.	-	.	ID=exon-XM_011695919.1-18;Dbxref=GeneID:105453735%2CGenbank:XM_011695919.1;Parent=rna-XM_011695919.1
NW_012026894.1	Gnomon	mRNA	1504152	1508539	.	-	.	Name=XM_011695795.1;ID=rna-XM_011695795.1;Dbxref=GeneID:105453657%2CGenbank:XM_011695795.1;Parent=gene-LOC105453657
NW_012026894.1	Gnomon	mRNA	1785588	1786409	.	-	.	Name=XM_011695805.1;ID=rna-XM_011695805.1;Dbxref=GeneID:105453663%2CGenbank:XM_011695805.1;Parent=gene-LOC105453663
NW_012026894.1	Gnomon	exon	11419	11646	.	+	.	ID=exon-XM_011695753.1-4;Dbxref=GeneID:105453630%2CGenbank:XM_011695753.1;Parent=rna-XM_011695753.1
NW_012026894.1	Gnomon	exon	11824	11987	.	+	.	ID=exon-XM_011695753.1-5;Dbxref=GeneID:105453630%2CGenbank:XM_011695753.1;Parent=rna-XM_011695753.1
NW_012026894.1	Gnomon	exon	11082	11174	.	+	.	ID=exon-XM_011695753.1-2;Dbxref=GeneID:105453630%2CGenbank:XM_011695753.1;Parent=rna-XM_011695753.1
NW_012026894.1	Gnomon	exon	11258	11340	.	+	.	ID=exon-XM_011695753.1-3;Dbxref=GeneID:105453630%2CGenbank:XM_011695753.1;Parent=rna-XM_011695753.1
NW_012026894.1	Gnomon	exon	10789	10898	.	+	.	ID=exon-XM_011695753.1-1;Dbxref=GeneID:105453630%2CGenbank:XM_011695753.1;Parent=rna-XM_011695753.1
NW_012026894.1	Gnomon	exon	12417	12763	.	+	.	ID=exon-XM_011695753.1-8;Dbxref=GeneID:105453630%2CGenbank:XM_011695753.1;Parent=rna-XM_011695753.1
NW_012026894.1	Gnomon	exon	12837	12984	.	+	.	ID=exon-XM_011695753.1-9;Dbxref=GeneID:105453630%2CGenbank:XM_011695753.1;Parent=rna-XM_011695753.1
NW_012026894.1	Gnomon	exon	12067	12176	.	+	.	ID=exon-XM_011695753.1-6;Dbxref=GeneID:105453630%2CGenbank:XM_011695753.1;Parent=rna-XM_011695753.1
NW_012026894.1	Gnomon	exon	12261	12334	.	+	.	ID=exon-XM_011695753.1-7;Dbxref=GeneID:105453630%2CGenbank:XM_011695753.1;Parent=rna-XM_011695753.1
NW_012026894.1	Gnomon	exon	3186895	3187226	.	+	.	ID=exon-XM_011695907.1-16;Dbxref=GeneID:105453725%2CGenbank:XM_011695907.1;Parent=rna-XM_011695907.1
NW_012026894.1	Gnomon	exon	3184320	3184542	.	+	.	ID=exon-XM_011695907.1-10;Dbxref=GeneID:105453725%2CGenbank:XM_011695907.1;Parent=rna-XM_011695907.1
NW_012026894.1	Gnomon	exon	3184634	3184772	.	+	.	ID=exon-XM_011695907.1-11;Dbxref=GeneID:105453725%2CGenbank:XM_011695907.1;Parent=rna-XM_011695907.1
NW_012026894.1	Gnomon	exon	3185279	3185402	.	+	.	ID=exon-XM_011695907.1-14;Dbxref=GeneID:105453725%2CGenbank:XM_011695907.1;Parent=rna-XM_011695907.1
NW_012026894.1	Gnomon	exon	3185821	3186354	.	+	.	ID=exon-XM_011695907.1-15;Dbxref=GeneID:105453725%2CGenbank:XM_011695907.1;Parent=rna-XM_011695907.1
NW_012026894.1	Gnomon	exon	3184852	3184941	.	+	.	ID=exon-XM_011695907.1-12;Dbxref=GeneID:105453725%2CGenbank:XM_011695907.1;Parent=rna-XM_011695907.1
NW_012026894.1	Gnomon	exon	3185098	3185194	.	+	.	ID=exon-XM_011695907.1-13;Dbxref=GeneID:105453725%2CGenbank:XM_011695907.1;Parent=rna-XM_011695907.1
NW_012026894.1	Gnomon	exon	37133	37243	.	-	.	ID=exon-XM_011695919.1-6;Dbxref=GeneID:105453735%2CGenbank:XM_011695919.1;Parent=rna-XM_011695919.1
NW_012026894.1	Gnomon	exon	34939	35091	.	-	.	ID=exon-XM_011695919.1-7;Dbxref=GeneID:105453735%2CGenbank:XM_011695919.1;Parent=rna-XM_011695919.1
NW_012026894.1	Gnomon	exon	34203	34416	.	-	.	ID=exon-XM_011695919.1-8;Dbxref=GeneID:105453735%2CGenbank:XM_011695919.1;Parent=rna-XM_011695919.1
NW_012026894.1	Gnomon	exon	31704	33264	.	-	.	ID=exon-XM_011695919.1-9;Dbxref=GeneID:105453735%2CGenbank:XM_011695919.1;Parent=rna-XM_011695919.1
NW_012026894.1	Gnomon	exon	65044	65150	.	-	.	ID=exon-XM_011695919.1-2;Dbxref=GeneID:105453735%2CGenbank:XM_011695919.1;Parent=rna-XM_011695919.1
NW_012026894.1	Gnomon	exon	63939	64143	.	-	.	ID=exon-XM_011695919.1-3;Dbxref=GeneID:105453735%2CGenbank:XM_011695919.1;Parent=rna-XM_011695919.1
NW_012026894.1	Gnomon	exon	53547	53608	.	-	.	ID=exon-XM_011695919.1-4;Dbxref=GeneID:105453735%2CGenbank:XM_011695919.1;Parent=rna-XM_011695919.1
NW_012026894.1	Gnomon	exon	39044	39199	.	-	.	ID=exon-XM_011695919.1-5;Dbxref=GeneID:105453735%2CGenbank:XM_011695919.1;Parent=rna-XM_011695919.1
NW_012026894.1	Gnomon	exon	72054	72108	.	-	.	ID=exon-XM_011695919.1-1;Dbxref=GeneID:105453735%2CGenbank:XM_011695919.1;Parent=rna-XM_011695919.1
NW_012026894.1	Gnomon	mRNA	1785588	1786409	.	-	.	Name=XM_011695804.1;ID=rna-XM_011695804.1;Dbxref=GeneID:105453663%2CGenbank:XM_011695804.1;Parent=gene-LOC105453663
NW_012026894.1	Gnomon	mRNA	1503127	1508539	.	-	.	Name=XM_011695794.1;ID=rna-XM_011695794.1;Dbxref=GeneID:105453657%2CGenbank:XM_011695794.1;Parent=gene-LOC105453657
NW_012026894.1	Gnomon	mRNA	3150844	3153117	.	-	.	Name=XM_011695905.1;ID=rna-XM_011695905.1;Dbxref=GeneID:105453722%2CGenbank:XM_011695905.1;Parent=gene-LOC105453722
NW_012026894.1	Gnomon	CDS	2745543	2745693	.	-	0	Name=XP_011694145.1;ID=cds-XP_011694145.1;Dbxref=GeneID:105453687%2CGenbank:XP_011694145.1;Parent=rna-XM_011695843.1
NW_012026894.1	Gnomon	CDS	2745272	2745405	.	-	0	Name=XP_011694145.1;ID=cds-XP_011694145.1;Dbxref=GeneID:105453687%2CGenbank:XP_011694145.1;Parent=rna-XM_011695843.1
NW_012026894.1	Gnomon	CDS	2744733	2745066	.	-	0	Name=XP_011694145.1;ID=cds-XP_011694145.1;Dbxref=GeneID:105453687%2CGenbank:XP_011694145.1;Parent=rna-XM_011695843.1
NW_012026894.1	Gnomon	CDS	2744283	2744625	.	-	0	Name=XP_011694145.1;ID=cds-XP_011694145.1;Dbxref=GeneID:105453687%2CGenbank:XP_011694145.1;Parent=rna-XM_011695843.1
NW_012026894.1	Gnomon	CDS	2744017	2744167	.	-	0	Name=XP_011694145.1;ID=cds-XP_011694145.1;Dbxref=GeneID:105453687%2CGenbank:XP_011694145.1;Parent=rna-XM_011695843.1
NW_012026894.1	Gnomon	CDS	2743247	2743488	.	-	0	Name=XP_011694145.1;ID=cds-XP_011694145.1;Dbxref=GeneID:105453687%2CGenbank:XP_011694145.1;Parent=rna-XM_011695843.1
NW_012026894.1	Gnomon	CDS	2743048	2743165	.	-	0	Name=XP_011694145.1;ID=cds-XP_011694145.1;Dbxref=GeneID:105453687%2CGenbank:XP_011694145.1;Parent=rna-XM_011695843.1
NW_012026894.1	Gnomon	CDS	2742939	2742968	.	-	0	Name=XP_011694145.1;ID=cds-XP_011694145.1;Dbxref=GeneID:105453687%2CGenbank:XP_011694145.1;Parent=rna-XM_011695843.1
NW_012026894.1	Gnomon	mRNA	3124714	3129314	.	-	.	Name=XM_011695895.1;ID=rna-XM_011695895.1;Dbxref=GeneID:105453717%2CGenbank:XM_011695895.1;Parent=gene-LOC105453717
NW_012026894.1	Gnomon	exon	2075422	2075680	.	-	.	ID=exon-XR_974902.1-7;Dbxref=GeneID:105453679%2CGenbank:XR_974902.1;Parent=rna-XR_974902.1
NW_012026894.1	Gnomon	exon	2076465	2076762	.	-	.	ID=exon-XR_974902.1-5;Dbxref=GeneID:105453679%2CGenbank:XR_974902.1;Parent=rna-XR_974902.1
NW_012026894.1	Gnomon	exon	2075837	2076204	.	-	.	ID=exon-XR_974902.1-6;Dbxref=GeneID:105453679%2CGenbank:XR_974902.1;Parent=rna-XR_974902.1
NW_012026894.1	Gnomon	exon	2081306	2081450	.	-	.	ID=exon-XR_974902.1-3;Dbxref=GeneID:105453679%2CGenbank:XR_974902.1;Parent=rna-XR_974902.1
NW_012026894.1	Gnomon	exon	2077003	2077122	.	-	.	ID=exon-XR_974902.1-4;Dbxref=GeneID:105453679%2CGenbank:XR_974902.1;Parent=rna-XR_974902.1
NW_012026894.1	Gnomon	exon	2082446	2082754	.	-	.	ID=exon-XR_974902.1-1;Dbxref=GeneID:105453679%2CGenbank:XR_974902.1;Parent=rna-XR_974902.1
NW_012026894.1	Gnomon	exon	2081520	2081769	.	-	.	ID=exon-XR_974902.1-2;Dbxref=GeneID:105453679%2CGenbank:XR_974902.1;Parent=rna-XR_974902.1
NW_012026894.1	Gnomon	exon	2052830	2053106	.	+	.	ID=exon-XM_011695824.1-5;Dbxref=GeneID:105453677%2CGenbank:XM_011695824.1;Parent=rna-XM_011695824.1
NW_012026894.1	Gnomon	exon	2050357	2050781	.	+	.	ID=exon-XM_011695824.1-1;Dbxref=GeneID:105453677%2CGenbank:XM_011695824.1;Parent=rna-XM_011695824.1
NW_012026894.1	Gnomon	exon	2050887	2051354	.	+	.	ID=exon-XM_011695824.1-2;Dbxref=GeneID:105453677%2CGenbank:XM_011695824.1;Parent=rna-XM_011695824.1
NW_012026894.1	Gnomon	exon	2051591	2052216	.	+	.	ID=exon-XM_011695824.1-3;Dbxref=GeneID:105453677%2CGenbank:XM_011695824.1;Parent=rna-XM_011695824.1
NW_012026894.1	Gnomon	exon	2052299	2052692	.	+	.	ID=exon-XM_011695824.1-4;Dbxref=GeneID:105453677%2CGenbank:XM_011695824.1;Parent=rna-XM_011695824.1
NW_012026894.1	Gnomon	mRNA	3119562	3123293	.	+	.	Name=XM_011695894.1;ID=rna-XM_011695894.1;Dbxref=GeneID:105453716%2CGenbank:XM_011695894.1;Parent=gene-LOC105453716
NW_012026894.1	Gnomon	CDS	2733299	2733776	.	+	0	Name=XP_011694146.1;ID=cds-XP_011694146.1;Dbxref=GeneID:105453689%2CGenbank:XP_011694146.1;Parent=rna-XM_011695844.1
NW_012026894.1	Gnomon	CDS	2734175	2734545	.	+	0	Name=XP_011694146.1;ID=cds-XP_011694146.1;Dbxref=GeneID:105453689%2CGenbank:XP_011694146.1;Parent=rna-XM_011695844.1
NW_012026894.1	Gnomon	CDS	2734686	2734905	.	+	0	Name=XP_011694146.1;ID=cds-XP_011694146.1;Dbxref=GeneID:105453689%2CGenbank:XP_011694146.1;Parent=rna-XM_011695844.1
NW_012026894.1	Gnomon	CDS	2735007	2735226	.	+	0	Name=XP_011694146.1;ID=cds-XP_011694146.1;Dbxref=GeneID:105453689%2CGenbank:XP_011694146.1;Parent=rna-XM_011695844.1
NW_012026894.1	Gnomon	CDS	2735436	2735727	.	+	0	Name=XP_011694146.1;ID=cds-XP_011694146.1;Dbxref=GeneID:105453689%2CGenbank:XP_011694146.1;Parent=rna-XM_011695844.1
NW_012026894.1	Gnomon	exon	3094421	3094603	.	+	.	ID=exon-XM_011695886.1-10;Dbxref=GeneID:105453713%2CGenbank:XM_011695886.1;Parent=rna-XM_011695886.1
NW_012026894.1	Gnomon	mRNA	1508636	1510183	.	+	.	Name=XM_011695799.1;ID=rna-XM_011695799.1;Dbxref=GeneID:105453659%2CGenbank:XM_011695799.1;Parent=gene-LOC105453659
NW_012026894.1	Gnomon	mRNA	1976820	1979097	.	-	.	Name=XM_011695809.1;ID=rna-XM_011695809.1;Dbxref=GeneID:105453664%2CGenbank:XM_011695809.1;Parent=gene-LOC105453664
NW_012026894.1	Gnomon	CDS	2326465	2326588	.	+	0	Name=XP_011694143.1;ID=cds-XP_011694143.1;Dbxref=GeneID:105453685%2CGenbank:XP_011694143.1;Parent=rna-XM_011695841.1
NW_012026894.1	Gnomon	CDS	2352687	2352862	.	+	0	Name=XP_011694143.1;ID=cds-XP_011694143.1;Dbxref=GeneID:105453685%2CGenbank:XP_011694143.1;Parent=rna-XM_011695841.1
NW_012026894.1	Gnomon	CDS	2353048	2353258	.	+	0	Name=XP_011694143.1;ID=cds-XP_011694143.1;Dbxref=GeneID:105453685%2CGenbank:XP_011694143.1;Parent=rna-XM_011695841.1
NW_012026894.1	Gnomon	CDS	2368328	2368455	.	+	0	Name=XP_011694143.1;ID=cds-XP_011694143.1;Dbxref=GeneID:105453685%2CGenbank:XP_011694143.1;Parent=rna-XM_011695841.1
NW_012026894.1	Gnomon	CDS	2370324	2370492	.	+	0	Name=XP_011694143.1;ID=cds-XP_011694143.1;Dbxref=GeneID:105453685%2CGenbank:XP_011694143.1;Parent=rna-XM_011695841.1
NW_012026894.1	Gnomon	CDS	2371090	2371178	.	+	0	Name=XP_011694143.1;ID=cds-XP_011694143.1;Dbxref=GeneID:105453685%2CGenbank:XP_011694143.1;Parent=rna-XM_011695841.1
NW_012026894.1	Gnomon	mRNA	3149105	3150796	.	+	.	Name=XM_011695903.1;ID=rna-XM_011695903.1;Dbxref=GeneID:105453721%2CGenbank:XM_011695903.1;Parent=gene-LOC105453721
NW_012026894.1	Gnomon	mRNA	3095929	3099477	.	+	.	Name=XM_011695893.1;ID=rna-XM_011695893.1;Dbxref=GeneID:105453714%2CGenbank:XM_011695893.1;Parent=gene-LOC105453714
NW_012026894.1	Gnomon	exon	1509163	1510183	.	+	.	ID=exon-XM_011695799.1-2;Dbxref=GeneID:105453659%2CGenbank:XM_011695799.1;Parent=rna-XM_011695799.1
NW_012026894.1	Gnomon	exon	1508636	1508797	.	+	.	ID=exon-XM_011695799.1-1;Dbxref=GeneID:105453659%2CGenbank:XM_011695799.1;Parent=rna-XM_011695799.1
NW_012026894.1	Gnomon	exon	3122188	3122431	.	+	.	ID=exon-XM_011695894.1-8;Dbxref=GeneID:105453716%2CGenbank:XM_011695894.1;Parent=rna-XM_011695894.1
NW_012026894.1	Gnomon	exon	3122511	3122754	.	+	.	ID=exon-XM_011695894.1-9;Dbxref=GeneID:105453716%2CGenbank:XM_011695894.1;Parent=rna-XM_011695894.1
NW_012026894.1	Gnomon	exon	3121568	3121839	.	+	.	ID=exon-XM_011695894.1-6;Dbxref=GeneID:105453716%2CGenbank:XM_011695894.1;Parent=rna-XM_011695894.1
NW_012026894.1	Gnomon	exon	3121918	3122112	.	+	.	ID=exon-XM_011695894.1-7;Dbxref=GeneID:105453716%2CGenbank:XM_011695894.1;Parent=rna-XM_011695894.1
NW_012026894.1	Gnomon	exon	3121076	3121236	.	+	.	ID=exon-XM_011695894.1-4;Dbxref=GeneID:105453716%2CGenbank:XM_011695894.1;Parent=rna-XM_011695894.1
NW_012026894.1	Gnomon	exon	3121323	3121478	.	+	.	ID=exon-XM_011695894.1-5;Dbxref=GeneID:105453716%2CGenbank:XM_011695894.1;Parent=rna-XM_011695894.1
NW_012026894.1	Gnomon	exon	3120267	3120458	.	+	.	ID=exon-XM_011695894.1-2;Dbxref=GeneID:105453716%2CGenbank:XM_011695894.1;Parent=rna-XM_011695894.1
NW_012026894.1	Gnomon	exon	3120750	3120969	.	+	.	ID=exon-XM_011695894.1-3;Dbxref=GeneID:105453716%2CGenbank:XM_011695894.1;Parent=rna-XM_011695894.1
NW_012026894.1	Gnomon	exon	3119562	3119918	.	+	.	ID=exon-XM_011695894.1-1;Dbxref=GeneID:105453716%2CGenbank:XM_011695894.1;Parent=rna-XM_011695894.1
NW_012026894.1	Gnomon	exon	3142807	3143258	.	+	.	ID=exon-XM_011695899.1-10;Dbxref=GeneID:105453719%2CGenbank:XM_011695899.1;Parent=rna-XM_011695899.1
NW_012026894.1	Gnomon	exon	3143595	3144566	.	+	.	ID=exon-XM_011695899.1-11;Dbxref=GeneID:105453719%2CGenbank:XM_011695899.1;Parent=rna-XM_011695899.1
NW_012026894.1	Gnomon	CDS	2326465	2326588	.	+	0	Name=XP_011694144.1;ID=cds-XP_011694144.1;Dbxref=GeneID:105453685%2CGenbank:XP_011694144.1;Parent=rna-XM_011695842.1
NW_012026894.1	Gnomon	CDS	2352696	2352862	.	+	0	Name=XP_011694144.1;ID=cds-XP_011694144.1;Dbxref=GeneID:105453685%2CGenbank:XP_011694144.1;Parent=rna-XM_011695842.1
NW_012026894.1	Gnomon	CDS	2353048	2353258	.	+	0	Name=XP_011694144.1;ID=cds-XP_011694144.1;Dbxref=GeneID:105453685%2CGenbank:XP_011694144.1;Parent=rna-XM_011695842.1
NW_012026894.1	Gnomon	CDS	2368328	2368455	.	+	0	Name=XP_011694144.1;ID=cds-XP_011694144.1;Dbxref=GeneID:105453685%2CGenbank:XP_011694144.1;Parent=rna-XM_011695842.1
NW_012026894.1	Gnomon	CDS	2370324	2370492	.	+	0	Name=XP_011694144.1;ID=cds-XP_011694144.1;Dbxref=GeneID:105453685%2CGenbank:XP_011694144.1;Parent=rna-XM_011695842.1
NW_012026894.1	Gnomon	CDS	2371087	2371178	.	+	0	Name=XP_011694144.1;ID=cds-XP_011694144.1;Dbxref=GeneID:105453685%2CGenbank:XP_011694144.1;Parent=rna-XM_011695842.1
NW_012026894.1	Gnomon	mRNA	1976820	1979095	.	-	.	Name=XM_011695808.1;ID=rna-XM_011695808.1;Dbxref=GeneID:105453664%2CGenbank:XM_011695808.1;Parent=gene-LOC105453664
NW_012026894.1	Gnomon	mRNA	1508636	1510183	.	+	.	Name=XM_011695798.1;ID=rna-XM_011695798.1;Dbxref=GeneID:105453659%2CGenbank:XM_011695798.1;Parent=gene-LOC105453659
NW_012026894.1	Gnomon	exon	2724310	2724328	.	+	.	ID=exon-XM_011695847.1-1;Dbxref=GeneID:105453689%2CGenbank:XM_011695847.1;Parent=rna-XM_011695847.1
NW_012026894.1	Gnomon	exon	2731397	2731542	.	+	.	ID=exon-XM_011695847.1-2;Dbxref=GeneID:105453689%2CGenbank:XM_011695847.1;Parent=rna-XM_011695847.1
NW_012026894.1	Gnomon	exon	2733251	2733776	.	+	.	ID=exon-XM_011695847.1-3;Dbxref=GeneID:105453689%2CGenbank:XM_011695847.1;Parent=rna-XM_011695847.1
NW_012026894.1	Gnomon	exon	2734175	2734545	.	+	.	ID=exon-XM_011695847.1-4;Dbxref=GeneID:105453689%2CGenbank:XM_011695847.1;Parent=rna-XM_011695847.1
NW_012026894.1	Gnomon	exon	2734686	2734905	.	+	.	ID=exon-XM_011695847.1-5;Dbxref=GeneID:105453689%2CGenbank:XM_011695847.1;Parent=rna-XM_011695847.1
NW_012026894.1	Gnomon	exon	2735007	2735226	.	+	.	ID=exon-XM_011695847.1-6;Dbxref=GeneID:105453689%2CGenbank:XM_011695847.1;Parent=rna-XM_011695847.1
NW_012026894.1	Gnomon	exon	2735436	2736404	.	+	.	ID=exon-XM_011695847.1-7;Dbxref=GeneID:105453689%2CGenbank:XM_011695847.1;Parent=rna-XM_011695847.1
NW_012026894.1	Gnomon	mRNA	3132390	3144566	.	+	.	Name=XM_011695902.1;ID=rna-XM_011695902.1;Dbxref=GeneID:105453719%2CGenbank:XM_011695902.1;Parent=gene-LOC105453719
NW_012026894.1	Gnomon	exon	2611500	2611658	.	+	.	ID=exon-XM_011695857.1-6;Dbxref=GeneID:105453696%2CGenbank:XM_011695857.1;Parent=rna-XM_011695857.1
NW_012026894.1	Gnomon	exon	2610508	2610822	.	+	.	ID=exon-XM_011695857.1-5;Dbxref=GeneID:105453696%2CGenbank:XM_011695857.1;Parent=rna-XM_011695857.1
NW_012026894.1	Gnomon	exon	2612014	2614222	.	+	.	ID=exon-XM_011695857.1-8;Dbxref=GeneID:105453696%2CGenbank:XM_011695857.1;Parent=rna-XM_011695857.1
NW_012026894.1	Gnomon	exon	2611746	2611883	.	+	.	ID=exon-XM_011695857.1-7;Dbxref=GeneID:105453696%2CGenbank:XM_011695857.1;Parent=rna-XM_011695857.1
NW_012026894.1	Gnomon	exon	2607413	2607733	.	+	.	ID=exon-XM_011695857.1-2;Dbxref=GeneID:105453696%2CGenbank:XM_011695857.1;Parent=rna-XM_011695857.1
NW_012026894.1	Gnomon	exon	2600972	2601981	.	+	.	ID=exon-XM_011695857.1-1;Dbxref=GeneID:105453696%2CGenbank:XM_011695857.1;Parent=rna-XM_011695857.1
NW_012026894.1	Gnomon	exon	2608202	2608579	.	+	.	ID=exon-XM_011695857.1-4;Dbxref=GeneID:105453696%2CGenbank:XM_011695857.1;Parent=rna-XM_011695857.1
NW_012026894.1	Gnomon	exon	2607989	2608113	.	+	.	ID=exon-XM_011695857.1-3;Dbxref=GeneID:105453696%2CGenbank:XM_011695857.1;Parent=rna-XM_011695857.1
NW_012026894.1	Gnomon	exon	1974066	1974368	.	+	.	ID=exon-XM_011695810.1-9;Dbxref=GeneID:105453666%2CGenbank:XM_011695810.1;Parent=rna-XM_011695810.1
NW_012026894.1	Gnomon	exon	2811136	2812981	.	-	.	ID=exon-XM_011695871.1-15;Dbxref=GeneID:105453706%2CGenbank:XM_011695871.1;Parent=rna-XM_011695871.1
NW_012026894.1	Gnomon	exon	1973737	1973982	.	+	.	ID=exon-XM_011695810.1-8;Dbxref=GeneID:105453666%2CGenbank:XM_011695810.1;Parent=rna-XM_011695810.1
NW_012026894.1	Gnomon	exon	2814214	2814343	.	-	.	ID=exon-XM_011695871.1-14;Dbxref=GeneID:105453706%2CGenbank:XM_011695871.1;Parent=rna-XM_011695871.1
NW_012026894.1	Gnomon	exon	1973494	1973660	.	+	.	ID=exon-XM_011695810.1-7;Dbxref=GeneID:105453666%2CGenbank:XM_011695810.1;Parent=rna-XM_011695810.1
NW_012026894.1	Gnomon	exon	2821733	2821868	.	-	.	ID=exon-XM_011695871.1-13;Dbxref=GeneID:105453706%2CGenbank:XM_011695871.1;Parent=rna-XM_011695871.1
NW_012026894.1	Gnomon	exon	1973181	1973407	.	+	.	ID=exon-XM_011695810.1-6;Dbxref=GeneID:105453666%2CGenbank:XM_011695810.1;Parent=rna-XM_011695810.1
NW_012026894.1	Gnomon	exon	2822058	2822257	.	-	.	ID=exon-XM_011695871.1-12;Dbxref=GeneID:105453706%2CGenbank:XM_011695871.1;Parent=rna-XM_011695871.1
NW_012026894.1	Gnomon	exon	1972830	1973089	.	+	.	ID=exon-XM_011695810.1-5;Dbxref=GeneID:105453666%2CGenbank:XM_011695810.1;Parent=rna-XM_011695810.1
NW_012026894.1	Gnomon	exon	2824740	2824880	.	-	.	ID=exon-XM_011695871.1-11;Dbxref=GeneID:105453706%2CGenbank:XM_011695871.1;Parent=rna-XM_011695871.1
NW_012026894.1	Gnomon	exon	1972569	1972741	.	+	.	ID=exon-XM_011695810.1-4;Dbxref=GeneID:105453666%2CGenbank:XM_011695810.1;Parent=rna-XM_011695810.1
NW_012026894.1	Gnomon	exon	2834854	2834967	.	-	.	ID=exon-XM_011695871.1-10;Dbxref=GeneID:105453706%2CGenbank:XM_011695871.1;Parent=rna-XM_011695871.1
NW_012026894.1	Gnomon	exon	1972365	1972476	.	+	.	ID=exon-XM_011695810.1-3;Dbxref=GeneID:105453666%2CGenbank:XM_011695810.1;Parent=rna-XM_011695810.1
NW_012026894.1	Gnomon	exon	1972134	1972233	.	+	.	ID=exon-XM_011695810.1-2;Dbxref=GeneID:105453666%2CGenbank:XM_011695810.1;Parent=rna-XM_011695810.1
NW_012026894.1	Gnomon	exon	1971446	1971620	.	+	.	ID=exon-XM_011695810.1-1;Dbxref=GeneID:105453666%2CGenbank:XM_011695810.1;Parent=rna-XM_011695810.1
NW_012026894.1	Gnomon	mRNA	3088998	3094603	.	+	.	Name=XM_011695887.1;ID=rna-XM_011695887.1;Dbxref=GeneID:105453713%2CGenbank:XM_011695887.1;Parent=gene-LOC105453713
NW_012026894.1	Gnomon	CDS	2685984	2686788	.	-	0	Name=XP_011694230.1;ID=cds-XP_011694230.1;Dbxref=GeneID:105453746%2CGenbank:XP_011694230.1;Parent=rna-XM_011695928.1
NW_012026894.1	Gnomon	CDS	2685367	2685845	.	-	0	Name=XP_011694230.1;ID=cds-XP_011694230.1;Dbxref=GeneID:105453746%2CGenbank:XP_011694230.1;Parent=rna-XM_011695928.1
NW_012026894.1	Gnomon	mRNA	3088978	3094603	.	+	.	Name=XM_011695886.1;ID=rna-XM_011695886.1;Dbxref=GeneID:105453713%2CGenbank:XM_011695886.1;Parent=gene-LOC105453713
NW_012026894.1	Gnomon	CDS	2273964	2274148	.	+	0	Name=XP_011694136.1;ID=cds-XP_011694136.1;Dbxref=GeneID:105453684%2CGenbank:XP_011694136.1;Parent=rna-XM_011695834.1
NW_012026894.1	Gnomon	CDS	2276180	2276653	.	+	0	Name=XP_011694136.1;ID=cds-XP_011694136.1;Dbxref=GeneID:105453684%2CGenbank:XP_011694136.1;Parent=rna-XM_011695834.1
NW_012026894.1	Gnomon	CDS	2281950	2282177	.	+	0	Name=XP_011694136.1;ID=cds-XP_011694136.1;Dbxref=GeneID:105453684%2CGenbank:XP_011694136.1;Parent=rna-XM_011695834.1
NW_012026894.1	Gnomon	CDS	2284309	2284627	.	+	0	Name=XP_011694136.1;ID=cds-XP_011694136.1;Dbxref=GeneID:105453684%2CGenbank:XP_011694136.1;Parent=rna-XM_011695834.1
NW_012026894.1	Gnomon	exon	1975504	1976157	.	+	.	ID=exon-XM_011695810.1-12;Dbxref=GeneID:105453666%2CGenbank:XM_011695810.1;Parent=rna-XM_011695810.1
NW_012026894.1	Gnomon	exon	1975011	1975417	.	+	.	ID=exon-XM_011695810.1-11;Dbxref=GeneID:105453666%2CGenbank:XM_011695810.1;Parent=rna-XM_011695810.1
NW_012026894.1	Gnomon	exon	1977465	1977552	.	+	.	ID=exon-XM_011695810.1-14;Dbxref=GeneID:105453666%2CGenbank:XM_011695810.1;Parent=rna-XM_011695810.1
NW_012026894.1	Gnomon	exon	1976295	1976420	.	+	.	ID=exon-XM_011695810.1-13;Dbxref=GeneID:105453666%2CGenbank:XM_011695810.1;Parent=rna-XM_011695810.1
NW_012026894.1	Gnomon	exon	1974451	1974921	.	+	.	ID=exon-XM_011695810.1-10;Dbxref=GeneID:105453666%2CGenbank:XM_011695810.1;Parent=rna-XM_011695810.1
NW_012026894.1	Gnomon	exon	1978910	1979097	.	-	.	ID=exon-XM_011695809.1-1;Dbxref=GeneID:105453664%2CGenbank:XM_011695809.1;Parent=rna-XM_011695809.1
NW_012026894.1	Gnomon	exon	1977794	1977905	.	-	.	ID=exon-XM_011695809.1-3;Dbxref=GeneID:105453664%2CGenbank:XM_011695809.1;Parent=rna-XM_011695809.1
NW_012026894.1	Gnomon	exon	1978061	1978177	.	-	.	ID=exon-XM_011695809.1-2;Dbxref=GeneID:105453664%2CGenbank:XM_011695809.1;Parent=rna-XM_011695809.1
NW_012026894.1	Gnomon	exon	1976820	1977656	.	-	.	ID=exon-XM_011695809.1-4;Dbxref=GeneID:105453664%2CGenbank:XM_011695809.1;Parent=rna-XM_011695809.1
NW_012026894.1	Gnomon	CDS	2800735	2800785	.	-	0	Name=XP_011694231.1;ID=cds-XP_011694231.1;Dbxref=GeneID:105453747%2CGenbank:XP_011694231.1;Parent=rna-XM_011695929.1
NW_012026894.1	Gnomon	CDS	2799952	2800006	.	-	0	Name=XP_011694231.1;ID=cds-XP_011694231.1;Dbxref=GeneID:105453747%2CGenbank:XP_011694231.1;Parent=rna-XM_011695929.1
NW_012026894.1	Gnomon	CDS	2799229	2799527	.	-	0	Name=XP_011694231.1;ID=cds-XP_011694231.1;Dbxref=GeneID:105453747%2CGenbank:XP_011694231.1;Parent=rna-XM_011695929.1
NW_012026894.1	Gnomon	exon	3187628	3188188	.	-	.	ID=exon-XM_011695909.1-5;Dbxref=GeneID:105453726%2CGenbank:XM_011695909.1;Parent=rna-XM_011695909.1
NW_012026894.1	Gnomon	exon	3188306	3188427	.	-	.	ID=exon-XM_011695909.1-4;Dbxref=GeneID:105453726%2CGenbank:XM_011695909.1;Parent=rna-XM_011695909.1
NW_012026894.1	Gnomon	mRNA	3089012	3094603	.	+	.	Name=XM_011695885.1;ID=rna-XM_011695885.1;Dbxref=GeneID:105453713%2CGenbank:XM_011695885.1;Parent=gene-LOC105453713
NW_012026894.1	Gnomon	exon	3188502	3188696	.	-	.	ID=exon-XM_011695909.1-3;Dbxref=GeneID:105453726%2CGenbank:XM_011695909.1;Parent=rna-XM_011695909.1
NW_012026894.1	Gnomon	exon	3188914	3189170	.	-	.	ID=exon-XM_011695909.1-2;Dbxref=GeneID:105453726%2CGenbank:XM_011695909.1;Parent=rna-XM_011695909.1
NW_012026894.1	Gnomon	exon	3189512	3190020	.	-	.	ID=exon-XM_011695909.1-1;Dbxref=GeneID:105453726%2CGenbank:XM_011695909.1;Parent=rna-XM_011695909.1
NW_012026894.1	Gnomon	CDS	2326465	2326588	.	+	0	Name=XP_011694137.1;ID=cds-XP_011694137.1;Dbxref=GeneID:105453685%2CGenbank:XP_011694137.1;Parent=rna-XM_011695835.1
NW_012026894.1	Gnomon	CDS	2352687	2352862	.	+	0	Name=XP_011694137.1;ID=cds-XP_011694137.1;Dbxref=GeneID:105453685%2CGenbank:XP_011694137.1;Parent=rna-XM_011695835.1
NW_012026894.1	Gnomon	CDS	2353048	2353258	.	+	0	Name=XP_011694137.1;ID=cds-XP_011694137.1;Dbxref=GeneID:105453685%2CGenbank:XP_011694137.1;Parent=rna-XM_011695835.1
NW_012026894.1	Gnomon	CDS	2368328	2368455	.	+	0	Name=XP_011694137.1;ID=cds-XP_011694137.1;Dbxref=GeneID:105453685%2CGenbank:XP_011694137.1;Parent=rna-XM_011695835.1
NW_012026894.1	Gnomon	CDS	2370324	2370492	.	+	0	Name=XP_011694137.1;ID=cds-XP_011694137.1;Dbxref=GeneID:105453685%2CGenbank:XP_011694137.1;Parent=rna-XM_011695835.1
NW_012026894.1	Gnomon	CDS	2371087	2371178	.	+	0	Name=XP_011694137.1;ID=cds-XP_011694137.1;Dbxref=GeneID:105453685%2CGenbank:XP_011694137.1;Parent=rna-XM_011695835.1
NW_012026894.1	Gnomon	exon	3326412	3326626	.	+	.	ID=exon-XM_011695933.1-3;Dbxref=GeneID:105453750%2CGenbank:XM_011695933.1;Parent=rna-XM_011695933.1
NW_012026894.1	Gnomon	exon	3326162	3326240	.	+	.	ID=exon-XM_011695933.1-2;Dbxref=GeneID:105453750%2CGenbank:XM_011695933.1;Parent=rna-XM_011695933.1
NW_012026894.1	Gnomon	exon	3327436	3327544	.	+	.	ID=exon-XM_011695933.1-5;Dbxref=GeneID:105453750%2CGenbank:XM_011695933.1;Parent=rna-XM_011695933.1
NW_012026894.1	Gnomon	exon	3327182	3327319	.	+	.	ID=exon-XM_011695933.1-4;Dbxref=GeneID:105453750%2CGenbank:XM_011695933.1;Parent=rna-XM_011695933.1
NW_012026894.1	Gnomon	exon	3328002	3328124	.	+	.	ID=exon-XM_011695933.1-7;Dbxref=GeneID:105453750%2CGenbank:XM_011695933.1;Parent=rna-XM_011695933.1
NW_012026894.1	Gnomon	exon	3327664	3327807	.	+	.	ID=exon-XM_011695933.1-6;Dbxref=GeneID:105453750%2CGenbank:XM_011695933.1;Parent=rna-XM_011695933.1
NW_012026894.1	Gnomon	exon	3328428	3328643	.	+	.	ID=exon-XM_011695933.1-9;Dbxref=GeneID:105453750%2CGenbank:XM_011695933.1;Parent=rna-XM_011695933.1
NW_012026894.1	Gnomon	exon	3328204	3328329	.	+	.	ID=exon-XM_011695933.1-8;Dbxref=GeneID:105453750%2CGenbank:XM_011695933.1;Parent=rna-XM_011695933.1
NW_012026894.1	Gnomon	exon	3324936	3325118	.	+	.	ID=exon-XM_011695933.1-1;Dbxref=GeneID:105453750%2CGenbank:XM_011695933.1;Parent=rna-XM_011695933.1
NW_012026894.1	Gnomon	mRNA	3088985	3094603	.	+	.	Name=XM_011695884.1;ID=rna-XM_011695884.1;Dbxref=GeneID:105453713%2CGenbank:XM_011695884.1;Parent=gene-LOC105453713
NW_012026894.1	Gnomon	exon	462198	462399	.	+	.	ID=exon-XM_011695757.1-1;Dbxref=GeneID:105453633%2CGenbank:XM_011695757.1;Parent=rna-XM_011695757.1
NW_012026894.1	Gnomon	exon	465179	466529	.	+	.	ID=exon-XM_011695757.1-8;Dbxref=GeneID:105453633%2CGenbank:XM_011695757.1;Parent=rna-XM_011695757.1
NW_012026894.1	Gnomon	exon	464788	464928	.	+	.	ID=exon-XM_011695757.1-7;Dbxref=GeneID:105453633%2CGenbank:XM_011695757.1;Parent=rna-XM_011695757.1
NW_012026894.1	Gnomon	exon	464431	464707	.	+	.	ID=exon-XM_011695757.1-6;Dbxref=GeneID:105453633%2CGenbank:XM_011695757.1;Parent=rna-XM_011695757.1
NW_012026894.1	Gnomon	exon	463988	464147	.	+	.	ID=exon-XM_011695757.1-5;Dbxref=GeneID:105453633%2CGenbank:XM_011695757.1;Parent=rna-XM_011695757.1
NW_012026894.1	Gnomon	exon	463696	463881	.	+	.	ID=exon-XM_011695757.1-4;Dbxref=GeneID:105453633%2CGenbank:XM_011695757.1;Parent=rna-XM_011695757.1
NW_012026894.1	Gnomon	exon	463126	463211	.	+	.	ID=exon-XM_011695757.1-3;Dbxref=GeneID:105453633%2CGenbank:XM_011695757.1;Parent=rna-XM_011695757.1
NW_012026894.1	Gnomon	exon	462824	463033	.	+	.	ID=exon-XM_011695757.1-2;Dbxref=GeneID:105453633%2CGenbank:XM_011695757.1;Parent=rna-XM_011695757.1
NW_012026894.1	Gnomon	CDS	2152774	2153127	.	+	0	Name=XP_011694134.1;ID=cds-XP_011694134.1;Dbxref=GeneID:105453682%2CGenbank:XP_011694134.1;Parent=rna-XM_011695832.1
NW_012026894.1	Gnomon	CDS	2153383	2153494	.	+	0	Name=XP_011694134.1;ID=cds-XP_011694134.1;Dbxref=GeneID:105453682%2CGenbank:XP_011694134.1;Parent=rna-XM_011695832.1
NW_012026894.1	Gnomon	CDS	2153626	2153837	.	+	0	Name=XP_011694134.1;ID=cds-XP_011694134.1;Dbxref=GeneID:105453682%2CGenbank:XP_011694134.1;Parent=rna-XM_011695832.1
NW_012026894.1	Gnomon	CDS	2154197	2154619	.	+	0	Name=XP_011694134.1;ID=cds-XP_011694134.1;Dbxref=GeneID:105453682%2CGenbank:XP_011694134.1;Parent=rna-XM_011695832.1
NW_012026894.1	Gnomon	CDS	2156388	2156595	.	+	0	Name=XP_011694134.1;ID=cds-XP_011694134.1;Dbxref=GeneID:105453682%2CGenbank:XP_011694134.1;Parent=rna-XM_011695832.1
NW_012026894.1	Gnomon	CDS	2156667	2156757	.	+	0	Name=XP_011694134.1;ID=cds-XP_011694134.1;Dbxref=GeneID:105453682%2CGenbank:XP_011694134.1;Parent=rna-XM_011695832.1
NW_012026894.1	Gnomon	CDS	2157077	2157283	.	+	0	Name=XP_011694134.1;ID=cds-XP_011694134.1;Dbxref=GeneID:105453682%2CGenbank:XP_011694134.1;Parent=rna-XM_011695832.1
NW_012026894.1	Gnomon	CDS	2158949	2159208	.	+	0	Name=XP_011694134.1;ID=cds-XP_011694134.1;Dbxref=GeneID:105453682%2CGenbank:XP_011694134.1;Parent=rna-XM_011695832.1
NW_012026894.1	Gnomon	CDS	2160909	2161222	.	+	0	Name=XP_011694134.1;ID=cds-XP_011694134.1;Dbxref=GeneID:105453682%2CGenbank:XP_011694134.1;Parent=rna-XM_011695832.1
NW_012026894.1	Gnomon	mRNA	3088907	3094603	.	+	.	Name=XM_011695883.1;ID=rna-XM_011695883.1;Dbxref=GeneID:105453713%2CGenbank:XM_011695883.1;Parent=gene-LOC105453713
NW_012026894.1	Gnomon	exon	962679	962783	.	-	.	ID=exon-XM_011695781.1-2;Dbxref=GeneID:105453648%2CGenbank:XM_011695781.1;Parent=rna-XM_011695781.1
NW_012026894.1	Gnomon	exon	1143845	1144210	.	-	.	ID=exon-XM_011695781.1-1;Dbxref=GeneID:105453648%2CGenbank:XM_011695781.1;Parent=rna-XM_011695781.1
NW_012026894.1	Gnomon	exon	923726	923826	.	-	.	ID=exon-XM_011695781.1-4;Dbxref=GeneID:105453648%2CGenbank:XM_011695781.1;Parent=rna-XM_011695781.1
NW_012026894.1	Gnomon	exon	924036	924162	.	-	.	ID=exon-XM_011695781.1-3;Dbxref=GeneID:105453648%2CGenbank:XM_011695781.1;Parent=rna-XM_011695781.1
NW_012026894.1	Gnomon	exon	922241	922362	.	-	.	ID=exon-XM_011695781.1-6;Dbxref=GeneID:105453648%2CGenbank:XM_011695781.1;Parent=rna-XM_011695781.1
NW_012026894.1	Gnomon	exon	923471	923566	.	-	.	ID=exon-XM_011695781.1-5;Dbxref=GeneID:105453648%2CGenbank:XM_011695781.1;Parent=rna-XM_011695781.1
NW_012026894.1	Gnomon	exon	921511	921630	.	-	.	ID=exon-XM_011695781.1-8;Dbxref=GeneID:105453648%2CGenbank:XM_011695781.1;Parent=rna-XM_011695781.1
NW_012026894.1	Gnomon	exon	921741	921867	.	-	.	ID=exon-XM_011695781.1-7;Dbxref=GeneID:105453648%2CGenbank:XM_011695781.1;Parent=rna-XM_011695781.1
NW_012026894.1	Gnomon	exon	921269	921415	.	-	.	ID=exon-XM_011695781.1-9;Dbxref=GeneID:105453648%2CGenbank:XM_011695781.1;Parent=rna-XM_011695781.1
NW_012026894.1	Gnomon	CDS	3254682	3254696	.	+	0	Name=XP_011694234.1;ID=cds-XP_011694234.1;Dbxref=GeneID:105453749%2CGenbank:XP_011694234.1;Parent=rna-XM_011695932.1
NW_012026894.1	Gnomon	CDS	3255016	3255186	.	+	0	Name=XP_011694234.1;ID=cds-XP_011694234.1;Dbxref=GeneID:105453749%2CGenbank:XP_011694234.1;Parent=rna-XM_011695932.1
NW_012026894.1	Gnomon	CDS	3255277	3255365	.	+	0	Name=XP_011694234.1;ID=cds-XP_011694234.1;Dbxref=GeneID:105453749%2CGenbank:XP_011694234.1;Parent=rna-XM_011695932.1
NW_012026894.1	Gnomon	CDS	3255831	3256038	.	+	0	Name=XP_011694234.1;ID=cds-XP_011694234.1;Dbxref=GeneID:105453749%2CGenbank:XP_011694234.1;Parent=rna-XM_011695932.1
NW_012026894.1	Gnomon	CDS	3326165	3326240	.	+	0	Name=XP_011694235.1;ID=cds-XP_011694235.1;Dbxref=GeneID:105453750%2CGenbank:XP_011694235.1;Parent=rna-XM_011695933.1
NW_012026894.1	Gnomon	CDS	3326412	3326626	.	+	0	Name=XP_011694235.1;ID=cds-XP_011694235.1;Dbxref=GeneID:105453750%2CGenbank:XP_011694235.1;Parent=rna-XM_011695933.1
NW_012026894.1	Gnomon	CDS	3327182	3327319	.	+	0	Name=XP_011694235.1;ID=cds-XP_011694235.1;Dbxref=GeneID:105453750%2CGenbank:XP_011694235.1;Parent=rna-XM_011695933.1
NW_012026894.1	Gnomon	CDS	3327436	3327544	.	+	0	Name=XP_011694235.1;ID=cds-XP_011694235.1;Dbxref=GeneID:105453750%2CGenbank:XP_011694235.1;Parent=rna-XM_011695933.1
NW_012026894.1	Gnomon	CDS	3327664	3327807	.	+	0	Name=XP_011694235.1;ID=cds-XP_011694235.1;Dbxref=GeneID:105453750%2CGenbank:XP_011694235.1;Parent=rna-XM_011695933.1
NW_012026894.1	Gnomon	CDS	3328002	3328124	.	+	0	Name=XP_011694235.1;ID=cds-XP_011694235.1;Dbxref=GeneID:105453750%2CGenbank:XP_011694235.1;Parent=rna-XM_011695933.1
NW_012026894.1	Gnomon	CDS	3328204	3328329	.	+	0	Name=XP_011694235.1;ID=cds-XP_011694235.1;Dbxref=GeneID:105453750%2CGenbank:XP_011694235.1;Parent=rna-XM_011695933.1
NW_012026894.1	Gnomon	CDS	3328428	3328643	.	+	0	Name=XP_011694235.1;ID=cds-XP_011694235.1;Dbxref=GeneID:105453750%2CGenbank:XP_011694235.1;Parent=rna-XM_011695933.1
NW_012026894.1	Gnomon	CDS	3329209	3329377	.	+	0	Name=XP_011694235.1;ID=cds-XP_011694235.1;Dbxref=GeneID:105453750%2CGenbank:XP_011694235.1;Parent=rna-XM_011695933.1
NW_012026894.1	Gnomon	CDS	3329810	3330021	.	+	0	Name=XP_011694235.1;ID=cds-XP_011694235.1;Dbxref=GeneID:105453750%2CGenbank:XP_011694235.1;Parent=rna-XM_011695933.1
NW_012026894.1	Gnomon	CDS	3330237	3330383	.	+	0	Name=XP_011694235.1;ID=cds-XP_011694235.1;Dbxref=GeneID:105453750%2CGenbank:XP_011694235.1;Parent=rna-XM_011695933.1
NW_012026894.1	Gnomon	CDS	3330470	3330606	.	+	0	Name=XP_011694235.1;ID=cds-XP_011694235.1;Dbxref=GeneID:105453750%2CGenbank:XP_011694235.1;Parent=rna-XM_011695933.1
NW_012026894.1	Gnomon	CDS	3330773	3330894	.	+	0	Name=XP_011694235.1;ID=cds-XP_011694235.1;Dbxref=GeneID:105453750%2CGenbank:XP_011694235.1;Parent=rna-XM_011695933.1
NW_012026894.1	Gnomon	CDS	3331199	3331383	.	+	0	Name=XP_011694235.1;ID=cds-XP_011694235.1;Dbxref=GeneID:105453750%2CGenbank:XP_011694235.1;Parent=rna-XM_011695933.1
NW_012026894.1	Gnomon	CDS	3331583	3331641	.	+	0	Name=XP_011694235.1;ID=cds-XP_011694235.1;Dbxref=GeneID:105453750%2CGenbank:XP_011694235.1;Parent=rna-XM_011695933.1
NW_012026894.1	Gnomon	CDS	3331919	3332166	.	+	0	Name=XP_011694235.1;ID=cds-XP_011694235.1;Dbxref=GeneID:105453750%2CGenbank:XP_011694235.1;Parent=rna-XM_011695933.1
NW_012026894.1	Gnomon	CDS	3332369	3332667	.	+	0	Name=XP_011694235.1;ID=cds-XP_011694235.1;Dbxref=GeneID:105453750%2CGenbank:XP_011694235.1;Parent=rna-XM_011695933.1
NW_012026894.1	Gnomon	CDS	3332929	3333168	.	+	0	Name=XP_011694235.1;ID=cds-XP_011694235.1;Dbxref=GeneID:105453750%2CGenbank:XP_011694235.1;Parent=rna-XM_011695933.1
NW_012026894.1	Gnomon	CDS	3333237	3333398	.	+	0	Name=XP_011694235.1;ID=cds-XP_011694235.1;Dbxref=GeneID:105453750%2CGenbank:XP_011694235.1;Parent=rna-XM_011695933.1
NW_012026894.1	Gnomon	CDS	3333573	3333718	.	+	0	Name=XP_011694235.1;ID=cds-XP_011694235.1;Dbxref=GeneID:105453750%2CGenbank:XP_011694235.1;Parent=rna-XM_011695933.1
NW_012026894.1	Gnomon	CDS	3333793	3333884	.	+	0	Name=XP_011694235.1;ID=cds-XP_011694235.1;Dbxref=GeneID:105453750%2CGenbank:XP_011694235.1;Parent=rna-XM_011695933.1
NW_012026894.1	Gnomon	CDS	3334008	3334245	.	+	0	Name=XP_011694235.1;ID=cds-XP_011694235.1;Dbxref=GeneID:105453750%2CGenbank:XP_011694235.1;Parent=rna-XM_011695933.1
NW_012026894.1	Gnomon	CDS	3334376	3334547	.	+	0	Name=XP_011694235.1;ID=cds-XP_011694235.1;Dbxref=GeneID:105453750%2CGenbank:XP_011694235.1;Parent=rna-XM_011695933.1
NW_012026894.1	Gnomon	CDS	3334654	3334936	.	+	0	Name=XP_011694235.1;ID=cds-XP_011694235.1;Dbxref=GeneID:105453750%2CGenbank:XP_011694235.1;Parent=rna-XM_011695933.1
NW_012026894.1	Gnomon	CDS	3335045	3335186	.	+	0	Name=XP_011694235.1;ID=cds-XP_011694235.1;Dbxref=GeneID:105453750%2CGenbank:XP_011694235.1;Parent=rna-XM_011695933.1
NW_012026894.1	Gnomon	CDS	3335406	3335513	.	+	0	Name=XP_011694235.1;ID=cds-XP_011694235.1;Dbxref=GeneID:105453750%2CGenbank:XP_011694235.1;Parent=rna-XM_011695933.1
NW_012026894.1	Gnomon	exon	3088907	3089030	.	+	.	ID=exon-XM_011695881.1-1;Dbxref=GeneID:105453713%2CGenbank:XM_011695881.1;Parent=rna-XM_011695881.1
NW_012026894.1	Gnomon	exon	3094248	3094323	.	+	.	ID=exon-XM_011695881.1-9;Dbxref=GeneID:105453713%2CGenbank:XM_011695881.1;Parent=rna-XM_011695881.1
NW_012026894.1	Gnomon	exon	3093800	3093890	.	+	.	ID=exon-XM_011695881.1-8;Dbxref=GeneID:105453713%2CGenbank:XM_011695881.1;Parent=rna-XM_011695881.1
NW_012026894.1	Gnomon	exon	3093541	3093717	.	+	.	ID=exon-XM_011695881.1-7;Dbxref=GeneID:105453713%2CGenbank:XM_011695881.1;Parent=rna-XM_011695881.1
NW_012026894.1	Gnomon	exon	3093057	3093114	.	+	.	ID=exon-XM_011695881.1-6;Dbxref=GeneID:105453713%2CGenbank:XM_011695881.1;Parent=rna-XM_011695881.1
NW_012026894.1	Gnomon	exon	3092448	3092731	.	+	.	ID=exon-XM_011695881.1-5;Dbxref=GeneID:105453713%2CGenbank:XM_011695881.1;Parent=rna-XM_011695881.1
NW_012026894.1	Gnomon	exon	3091964	3092126	.	+	.	ID=exon-XM_011695881.1-4;Dbxref=GeneID:105453713%2CGenbank:XM_011695881.1;Parent=rna-XM_011695881.1
NW_012026894.1	Gnomon	exon	3091314	3091470	.	+	.	ID=exon-XM_011695881.1-3;Dbxref=GeneID:105453713%2CGenbank:XM_011695881.1;Parent=rna-XM_011695881.1
NW_012026894.1	Gnomon	exon	3089693	3089751	.	+	.	ID=exon-XM_011695881.1-2;Dbxref=GeneID:105453713%2CGenbank:XM_011695881.1;Parent=rna-XM_011695881.1
NW_012026894.1	Gnomon	exon	1970451	1970698	.	-	.	ID=exon-XM_011695811.1-2;Dbxref=GeneID:105453667%2CGenbank:XM_011695811.1;Parent=rna-XM_011695811.1
NW_012026894.1	Gnomon	exon	1971083	1971223	.	-	.	ID=exon-XM_011695811.1-1;Dbxref=GeneID:105453667%2CGenbank:XM_011695811.1;Parent=rna-XM_011695811.1
NW_012026894.1	Gnomon	exon	1967176	1967264	.	-	.	ID=exon-XM_011695811.1-8;Dbxref=GeneID:105453667%2CGenbank:XM_011695811.1;Parent=rna-XM_011695811.1
NW_012026894.1	Gnomon	exon	1967495	1967669	.	-	.	ID=exon-XM_011695811.1-7;Dbxref=GeneID:105453667%2CGenbank:XM_011695811.1;Parent=rna-XM_011695811.1
NW_012026894.1	Gnomon	exon	1968884	1969050	.	-	.	ID=exon-XM_011695811.1-4;Dbxref=GeneID:105453667%2CGenbank:XM_011695811.1;Parent=rna-XM_011695811.1
NW_012026894.1	Gnomon	exon	1969181	1969371	.	-	.	ID=exon-XM_011695811.1-3;Dbxref=GeneID:105453667%2CGenbank:XM_011695811.1;Parent=rna-XM_011695811.1
NW_012026894.1	Gnomon	exon	1968005	1968204	.	-	.	ID=exon-XM_011695811.1-6;Dbxref=GeneID:105453667%2CGenbank:XM_011695811.1;Parent=rna-XM_011695811.1
NW_012026894.1	Gnomon	exon	1968475	1968676	.	-	.	ID=exon-XM_011695811.1-5;Dbxref=GeneID:105453667%2CGenbank:XM_011695811.1;Parent=rna-XM_011695811.1
NW_012026894.1	Gnomon	CDS	2326465	2326588	.	+	0	Name=XP_011694138.1;ID=cds-XP_011694138.1;Dbxref=GeneID:105453685%2CGenbank:XP_011694138.1;Parent=rna-XM_011695836.1
NW_012026894.1	Gnomon	CDS	2352687	2352862	.	+	0	Name=XP_011694138.1;ID=cds-XP_011694138.1;Dbxref=GeneID:105453685%2CGenbank:XP_011694138.1;Parent=rna-XM_011695836.1
NW_012026894.1	Gnomon	CDS	2353048	2353258	.	+	0	Name=XP_011694138.1;ID=cds-XP_011694138.1;Dbxref=GeneID:105453685%2CGenbank:XP_011694138.1;Parent=rna-XM_011695836.1
NW_012026894.1	Gnomon	CDS	2368328	2368455	.	+	0	Name=XP_011694138.1;ID=cds-XP_011694138.1;Dbxref=GeneID:105453685%2CGenbank:XP_011694138.1;Parent=rna-XM_011695836.1
NW_012026894.1	Gnomon	CDS	2370324	2370492	.	+	0	Name=XP_011694138.1;ID=cds-XP_011694138.1;Dbxref=GeneID:105453685%2CGenbank:XP_011694138.1;Parent=rna-XM_011695836.1
NW_012026894.1	Gnomon	CDS	2371087	2371178	.	+	0	Name=XP_011694138.1;ID=cds-XP_011694138.1;Dbxref=GeneID:105453685%2CGenbank:XP_011694138.1;Parent=rna-XM_011695836.1
NW_012026894.1	Gnomon	mRNA	3088556	3094603	.	+	.	Name=XM_011695889.1;ID=rna-XM_011695889.1;Dbxref=GeneID:105453713%2CGenbank:XM_011695889.1;Parent=gene-LOC105453713
NW_012026894.1	Gnomon	exon	475922	476342	.	+	.	ID=exon-XM_011695762.1-15;Dbxref=GeneID:105453634%2CGenbank:XM_011695762.1;Parent=rna-XM_011695762.1
NW_012026894.1	Gnomon	exon	472530	472956	.	+	.	ID=exon-XM_011695762.1-12;Dbxref=GeneID:105453634%2CGenbank:XM_011695762.1;Parent=rna-XM_011695762.1
NW_012026894.1	Gnomon	exon	472083	472357	.	+	.	ID=exon-XM_011695762.1-11;Dbxref=GeneID:105453634%2CGenbank:XM_011695762.1;Parent=rna-XM_011695762.1
NW_012026894.1	Gnomon	exon	475689	475836	.	+	.	ID=exon-XM_011695762.1-14;Dbxref=GeneID:105453634%2CGenbank:XM_011695762.1;Parent=rna-XM_011695762.1
NW_012026894.1	Gnomon	exon	473092	473274	.	+	.	ID=exon-XM_011695762.1-13;Dbxref=GeneID:105453634%2CGenbank:XM_011695762.1;Parent=rna-XM_011695762.1
NW_012026894.1	Gnomon	exon	471461	471930	.	+	.	ID=exon-XM_011695762.1-10;Dbxref=GeneID:105453634%2CGenbank:XM_011695762.1;Parent=rna-XM_011695762.1
NW_012026894.1	Gnomon	CDS	3086997	3087174	.	-	0	Name=XP_011694232.1;ID=cds-XP_011694232.1;Dbxref=GeneID:105453748%2CGenbank:XP_011694232.1;Parent=rna-XM_011695930.1
NW_012026894.1	Gnomon	CDS	3085390	3085833	.	-	0	Name=XP_011694232.1;ID=cds-XP_011694232.1;Dbxref=GeneID:105453748%2CGenbank:XP_011694232.1;Parent=rna-XM_011695930.1
NW_012026894.1	Gnomon	CDS	3082884	3083272	.	-	0	Name=XP_011694232.1;ID=cds-XP_011694232.1;Dbxref=GeneID:105453748%2CGenbank:XP_011694232.1;Parent=rna-XM_011695930.1
NW_012026894.1	Gnomon	CDS	3076839	3076928	.	-	0	Name=XP_011694232.1;ID=cds-XP_011694232.1;Dbxref=GeneID:105453748%2CGenbank:XP_011694232.1;Parent=rna-XM_011695930.1
NW_012026894.1	Gnomon	CDS	3072742	3072810	.	-	0	Name=XP_011694232.1;ID=cds-XP_011694232.1;Dbxref=GeneID:105453748%2CGenbank:XP_011694232.1;Parent=rna-XM_011695930.1
NW_012026894.1	Gnomon	CDS	3072275	3072562	.	-	0	Name=XP_011694232.1;ID=cds-XP_011694232.1;Dbxref=GeneID:105453748%2CGenbank:XP_011694232.1;Parent=rna-XM_011695930.1
NW_012026894.1	Gnomon	CDS	2326465	2326588	.	+	0	Name=XP_011694139.1;ID=cds-XP_011694139.1;Dbxref=GeneID:105453685%2CGenbank:XP_011694139.1;Parent=rna-XM_011695837.1
NW_012026894.1	Gnomon	CDS	2352687	2352862	.	+	0	Name=XP_011694139.1;ID=cds-XP_011694139.1;Dbxref=GeneID:105453685%2CGenbank:XP_011694139.1;Parent=rna-XM_011695837.1
NW_012026894.1	Gnomon	CDS	2353048	2353258	.	+	0	Name=XP_011694139.1;ID=cds-XP_011694139.1;Dbxref=GeneID:105453685%2CGenbank:XP_011694139.1;Parent=rna-XM_011695837.1
NW_012026894.1	Gnomon	CDS	2368328	2368455	.	+	0	Name=XP_011694139.1;ID=cds-XP_011694139.1;Dbxref=GeneID:105453685%2CGenbank:XP_011694139.1;Parent=rna-XM_011695837.1
NW_012026894.1	Gnomon	CDS	2370324	2370492	.	+	0	Name=XP_011694139.1;ID=cds-XP_011694139.1;Dbxref=GeneID:105453685%2CGenbank:XP_011694139.1;Parent=rna-XM_011695837.1
NW_012026894.1	Gnomon	CDS	2371087	2371178	.	+	0	Name=XP_011694139.1;ID=cds-XP_011694139.1;Dbxref=GeneID:105453685%2CGenbank:XP_011694139.1;Parent=rna-XM_011695837.1
NW_012026894.1	Gnomon	exon	3255016	3255186	.	+	.	ID=exon-XM_011695932.1-2;Dbxref=GeneID:105453749%2CGenbank:XM_011695932.1;Parent=rna-XM_011695932.1
NW_012026894.1	Gnomon	exon	3254609	3254696	.	+	.	ID=exon-XM_011695932.1-1;Dbxref=GeneID:105453749%2CGenbank:XM_011695932.1;Parent=rna-XM_011695932.1
NW_012026894.1	Gnomon	exon	3255831	3256038	.	+	.	ID=exon-XM_011695932.1-4;Dbxref=GeneID:105453749%2CGenbank:XM_011695932.1;Parent=rna-XM_011695932.1
NW_012026894.1	Gnomon	exon	3255277	3255365	.	+	.	ID=exon-XM_011695932.1-3;Dbxref=GeneID:105453749%2CGenbank:XM_011695932.1;Parent=rna-XM_011695932.1
NW_012026894.1	Gnomon	mRNA	3088957	3094603	.	+	.	Name=XM_011695888.1;ID=rna-XM_011695888.1;Dbxref=GeneID:105453713%2CGenbank:XM_011695888.1;Parent=gene-LOC105453713
NW_012026894.1	Gnomon	exon	3180522	3182415	.	+	.	ID=exon-XM_011695908.1-3;Dbxref=GeneID:105453725%2CGenbank:XM_011695908.1;Parent=rna-XM_011695908.1
NW_012026894.1	Gnomon	exon	3180218	3180351	.	+	.	ID=exon-XM_011695908.1-2;Dbxref=GeneID:105453725%2CGenbank:XM_011695908.1;Parent=rna-XM_011695908.1
NW_012026894.1	Gnomon	exon	3182769	3182903	.	+	.	ID=exon-XM_011695908.1-5;Dbxref=GeneID:105453725%2CGenbank:XM_011695908.1;Parent=rna-XM_011695908.1
NW_012026894.1	Gnomon	exon	3182534	3182682	.	+	.	ID=exon-XM_011695908.1-4;Dbxref=GeneID:105453725%2CGenbank:XM_011695908.1;Parent=rna-XM_011695908.1
NW_012026894.1	Gnomon	exon	3183347	3183424	.	+	.	ID=exon-XM_011695908.1-7;Dbxref=GeneID:105453725%2CGenbank:XM_011695908.1;Parent=rna-XM_011695908.1
NW_012026894.1	Gnomon	exon	3183122	3183238	.	+	.	ID=exon-XM_011695908.1-6;Dbxref=GeneID:105453725%2CGenbank:XM_011695908.1;Parent=rna-XM_011695908.1
NW_012026894.1	Gnomon	exon	3184031	3184198	.	+	.	ID=exon-XM_011695908.1-9;Dbxref=GeneID:105453725%2CGenbank:XM_011695908.1;Parent=rna-XM_011695908.1
NW_012026894.1	Gnomon	exon	3183515	3183736	.	+	.	ID=exon-XM_011695908.1-8;Dbxref=GeneID:105453725%2CGenbank:XM_011695908.1;Parent=rna-XM_011695908.1
NW_012026894.1	Gnomon	exon	3179757	3180111	.	+	.	ID=exon-XM_011695908.1-1;Dbxref=GeneID:105453725%2CGenbank:XM_011695908.1;Parent=rna-XM_011695908.1
NW_012026894.1	Gnomon	exon	2281950	2282177	.	+	.	ID=exon-XM_011695834.1-3;Dbxref=GeneID:105453684%2CGenbank:XM_011695834.1;Parent=rna-XM_011695834.1
NW_012026894.1	Gnomon	exon	2276180	2276653	.	+	.	ID=exon-XM_011695834.1-2;Dbxref=GeneID:105453684%2CGenbank:XM_011695834.1;Parent=rna-XM_011695834.1
NW_012026894.1	Gnomon	exon	2284309	2285000	.	+	.	ID=exon-XM_011695834.1-4;Dbxref=GeneID:105453684%2CGenbank:XM_011695834.1;Parent=rna-XM_011695834.1
NW_012026894.1	Gnomon	exon	2273959	2274148	.	+	.	ID=exon-XM_011695834.1-1;Dbxref=GeneID:105453684%2CGenbank:XM_011695834.1;Parent=rna-XM_011695834.1
NW_012026894.1	Gnomon	exon	3049309	3050281	.	-	.	ID=exon-XM_011695880.1-3;Dbxref=GeneID:105453712%2CGenbank:XM_011695880.1;Parent=rna-XM_011695880.1
NW_012026894.1	Gnomon	exon	3050706	3051679	.	-	.	ID=exon-XM_011695880.1-2;Dbxref=GeneID:105453712%2CGenbank:XM_011695880.1;Parent=rna-XM_011695880.1
NW_012026894.1	Gnomon	exon	3066694	3067066	.	-	.	ID=exon-XM_011695880.1-1;Dbxref=GeneID:105453712%2CGenbank:XM_011695880.1;Parent=rna-XM_011695880.1
NW_012026894.1	Gnomon	CDS	861769	862869	.	+	0	Name=XP_011694082.1;ID=cds-XP_011694082.1;Dbxref=GeneID:105453646%2CGenbank:XP_011694082.1;Parent=rna-XM_011695780.1
NW_012026894.1	Gnomon	mRNA	2742864	2745703	.	-	.	Name=XM_011695843.1;ID=rna-XM_011695843.1;Dbxref=GeneID:105453687%2CGenbank:XM_011695843.1;Parent=gene-LOC105453687
NW_012026894.1	Gnomon	exon	3227985	3229055	.	+	.	ID=exon-XM_011695911.1-1;Dbxref=GeneID:105453730%2CGenbank:XM_011695911.1;Parent=rna-XM_011695911.1
NW_012026894.1	Gnomon	exon	3240172	3240323	.	+	.	ID=exon-XM_011695911.1-5;Dbxref=GeneID:105453730%2CGenbank:XM_011695911.1;Parent=rna-XM_011695911.1
NW_012026894.1	Gnomon	exon	3237774	3238010	.	+	.	ID=exon-XM_011695911.1-4;Dbxref=GeneID:105453730%2CGenbank:XM_011695911.1;Parent=rna-XM_011695911.1
NW_012026894.1	Gnomon	exon	3235046	3235161	.	+	.	ID=exon-XM_011695911.1-3;Dbxref=GeneID:105453730%2CGenbank:XM_011695911.1;Parent=rna-XM_011695911.1
NW_012026894.1	Gnomon	exon	3229402	3229627	.	+	.	ID=exon-XM_011695911.1-2;Dbxref=GeneID:105453730%2CGenbank:XM_011695911.1;Parent=rna-XM_011695911.1
NW_012026894.1	Gnomon	exon	3248093	3248202	.	+	.	ID=exon-XM_011695911.1-9;Dbxref=GeneID:105453730%2CGenbank:XM_011695911.1;Parent=rna-XM_011695911.1
NW_012026894.1	Gnomon	exon	3247409	3247606	.	+	.	ID=exon-XM_011695911.1-8;Dbxref=GeneID:105453730%2CGenbank:XM_011695911.1;Parent=rna-XM_011695911.1
NW_012026894.1	Gnomon	exon	3246860	3247021	.	+	.	ID=exon-XM_011695911.1-7;Dbxref=GeneID:105453730%2CGenbank:XM_011695911.1;Parent=rna-XM_011695911.1
NW_012026894.1	Gnomon	exon	3245820	3246036	.	+	.	ID=exon-XM_011695911.1-6;Dbxref=GeneID:105453730%2CGenbank:XM_011695911.1;Parent=rna-XM_011695911.1
NW_012026894.1	Gnomon	exon	463988	464147	.	+	.	ID=exon-XM_011695756.1-4;Dbxref=GeneID:105453633%2CGenbank:XM_011695756.1;Parent=rna-XM_011695756.1
NW_012026894.1	Gnomon	exon	463696	463881	.	+	.	ID=exon-XM_011695756.1-3;Dbxref=GeneID:105453633%2CGenbank:XM_011695756.1;Parent=rna-XM_011695756.1
NW_012026894.1	Gnomon	exon	464788	464928	.	+	.	ID=exon-XM_011695756.1-6;Dbxref=GeneID:105453633%2CGenbank:XM_011695756.1;Parent=rna-XM_011695756.1
NW_012026894.1	Gnomon	exon	464431	464707	.	+	.	ID=exon-XM_011695756.1-5;Dbxref=GeneID:105453633%2CGenbank:XM_011695756.1;Parent=rna-XM_011695756.1
NW_012026894.1	Gnomon	exon	465179	466529	.	+	.	ID=exon-XM_011695756.1-7;Dbxref=GeneID:105453633%2CGenbank:XM_011695756.1;Parent=rna-XM_011695756.1
NW_012026894.1	Gnomon	exon	462824	462912	.	+	.	ID=exon-XM_011695756.1-2;Dbxref=GeneID:105453633%2CGenbank:XM_011695756.1;Parent=rna-XM_011695756.1
NW_012026894.1	Gnomon	exon	462198	462399	.	+	.	ID=exon-XM_011695756.1-1;Dbxref=GeneID:105453633%2CGenbank:XM_011695756.1;Parent=rna-XM_011695756.1
NW_012026894.1	Gnomon	exon	1987293	1987637	.	+	.	ID=exon-XM_011695817.1-16;Dbxref=GeneID:105453670%2CGenbank:XM_011695817.1;Parent=rna-XM_011695817.1
NW_012026894.1	Gnomon	exon	1987086	1987220	.	+	.	ID=exon-XM_011695817.1-15;Dbxref=GeneID:105453670%2CGenbank:XM_011695817.1;Parent=rna-XM_011695817.1
NW_012026894.1	Gnomon	exon	1986881	1986994	.	+	.	ID=exon-XM_011695817.1-14;Dbxref=GeneID:105453670%2CGenbank:XM_011695817.1;Parent=rna-XM_011695817.1
NW_012026894.1	Gnomon	exon	1986607	1986705	.	+	.	ID=exon-XM_011695817.1-13;Dbxref=GeneID:105453670%2CGenbank:XM_011695817.1;Parent=rna-XM_011695817.1
NW_012026894.1	Gnomon	exon	1986432	1986527	.	+	.	ID=exon-XM_011695817.1-12;Dbxref=GeneID:105453670%2CGenbank:XM_011695817.1;Parent=rna-XM_011695817.1
NW_012026894.1	Gnomon	exon	1986196	1986353	.	+	.	ID=exon-XM_011695817.1-11;Dbxref=GeneID:105453670%2CGenbank:XM_011695817.1;Parent=rna-XM_011695817.1
NW_012026894.1	Gnomon	exon	1985713	1986124	.	+	.	ID=exon-XM_011695817.1-10;Dbxref=GeneID:105453670%2CGenbank:XM_011695817.1;Parent=rna-XM_011695817.1
NW_012026894.1	Gnomon	CDS	1143845	1144003	.	-	0	Name=XP_011694083.1;ID=cds-XP_011694083.1;Dbxref=GeneID:105453648%2CGenbank:XP_011694083.1;Parent=rna-XM_011695781.1
NW_012026894.1	Gnomon	CDS	962679	962783	.	-	0	Name=XP_011694083.1;ID=cds-XP_011694083.1;Dbxref=GeneID:105453648%2CGenbank:XP_011694083.1;Parent=rna-XM_011695781.1
NW_012026894.1	Gnomon	CDS	924036	924162	.	-	0	Name=XP_011694083.1;ID=cds-XP_011694083.1;Dbxref=GeneID:105453648%2CGenbank:XP_011694083.1;Parent=rna-XM_011695781.1
NW_012026894.1	Gnomon	CDS	923726	923826	.	-	0	Name=XP_011694083.1;ID=cds-XP_011694083.1;Dbxref=GeneID:105453648%2CGenbank:XP_011694083.1;Parent=rna-XM_011695781.1
NW_012026894.1	Gnomon	CDS	923471	923566	.	-	0	Name=XP_011694083.1;ID=cds-XP_011694083.1;Dbxref=GeneID:105453648%2CGenbank:XP_011694083.1;Parent=rna-XM_011695781.1
NW_012026894.1	Gnomon	CDS	922241	922362	.	-	0	Name=XP_011694083.1;ID=cds-XP_011694083.1;Dbxref=GeneID:105453648%2CGenbank:XP_011694083.1;Parent=rna-XM_011695781.1
NW_012026894.1	Gnomon	CDS	921741	921867	.	-	0	Name=XP_011694083.1;ID=cds-XP_011694083.1;Dbxref=GeneID:105453648%2CGenbank:XP_011694083.1;Parent=rna-XM_011695781.1
NW_012026894.1	Gnomon	CDS	921511	921630	.	-	0	Name=XP_011694083.1;ID=cds-XP_011694083.1;Dbxref=GeneID:105453648%2CGenbank:XP_011694083.1;Parent=rna-XM_011695781.1
NW_012026894.1	Gnomon	CDS	921269	921415	.	-	0	Name=XP_011694083.1;ID=cds-XP_011694083.1;Dbxref=GeneID:105453648%2CGenbank:XP_011694083.1;Parent=rna-XM_011695781.1
NW_012026894.1	Gnomon	CDS	920421	920528	.	-	0	Name=XP_011694083.1;ID=cds-XP_011694083.1;Dbxref=GeneID:105453648%2CGenbank:XP_011694083.1;Parent=rna-XM_011695781.1
NW_012026894.1	Gnomon	CDS	919216	919356	.	-	0	Name=XP_011694083.1;ID=cds-XP_011694083.1;Dbxref=GeneID:105453648%2CGenbank:XP_011694083.1;Parent=rna-XM_011695781.1
NW_012026894.1	Gnomon	CDS	918152	918297	.	-	0	Name=XP_011694083.1;ID=cds-XP_011694083.1;Dbxref=GeneID:105453648%2CGenbank:XP_011694083.1;Parent=rna-XM_011695781.1
NW_012026894.1	Gnomon	CDS	917848	918061	.	-	0	Name=XP_011694083.1;ID=cds-XP_011694083.1;Dbxref=GeneID:105453648%2CGenbank:XP_011694083.1;Parent=rna-XM_011695781.1
NW_012026894.1	Gnomon	CDS	915763	916015	.	-	0	Name=XP_011694083.1;ID=cds-XP_011694083.1;Dbxref=GeneID:105453648%2CGenbank:XP_011694083.1;Parent=rna-XM_011695781.1
NW_012026894.1	Gnomon	CDS	915531	915673	.	-	0	Name=XP_011694083.1;ID=cds-XP_011694083.1;Dbxref=GeneID:105453648%2CGenbank:XP_011694083.1;Parent=rna-XM_011695781.1
NW_012026894.1	Gnomon	CDS	915258	915448	.	-	0	Name=XP_011694083.1;ID=cds-XP_011694083.1;Dbxref=GeneID:105453648%2CGenbank:XP_011694083.1;Parent=rna-XM_011695781.1
NW_012026894.1	Gnomon	CDS	915054	915162	.	-	0	Name=XP_011694083.1;ID=cds-XP_011694083.1;Dbxref=GeneID:105453648%2CGenbank:XP_011694083.1;Parent=rna-XM_011695781.1
NW_012026894.1	Gnomon	CDS	914894	914975	.	-	0	Name=XP_011694083.1;ID=cds-XP_011694083.1;Dbxref=GeneID:105453648%2CGenbank:XP_011694083.1;Parent=rna-XM_011695781.1
NW_012026894.1	Gnomon	CDS	914503	914819	.	-	0	Name=XP_011694083.1;ID=cds-XP_011694083.1;Dbxref=GeneID:105453648%2CGenbank:XP_011694083.1;Parent=rna-XM_011695781.1
NW_012026894.1	Gnomon	CDS	914163	914384	.	-	0	Name=XP_011694083.1;ID=cds-XP_011694083.1;Dbxref=GeneID:105453648%2CGenbank:XP_011694083.1;Parent=rna-XM_011695781.1
NW_012026894.1	Gnomon	CDS	912321	913989	.	-	0	Name=XP_011694083.1;ID=cds-XP_011694083.1;Dbxref=GeneID:105453648%2CGenbank:XP_011694083.1;Parent=rna-XM_011695781.1
NW_012026894.1	Gnomon	CDS	912062	912227	.	-	0	Name=XP_011694083.1;ID=cds-XP_011694083.1;Dbxref=GeneID:105453648%2CGenbank:XP_011694083.1;Parent=rna-XM_011695781.1
NW_012026894.1	Gnomon	CDS	911818	911971	.	-	0	Name=XP_011694083.1;ID=cds-XP_011694083.1;Dbxref=GeneID:105453648%2CGenbank:XP_011694083.1;Parent=rna-XM_011695781.1
NW_012026894.1	Gnomon	CDS	911528	911707	.	-	0	Name=XP_011694083.1;ID=cds-XP_011694083.1;Dbxref=GeneID:105453648%2CGenbank:XP_011694083.1;Parent=rna-XM_011695781.1
NW_012026894.1	Gnomon	CDS	910438	910578	.	-	0	Name=XP_011694083.1;ID=cds-XP_011694083.1;Dbxref=GeneID:105453648%2CGenbank:XP_011694083.1;Parent=rna-XM_011695781.1
NW_012026894.1	Gnomon	CDS	910159	910266	.	-	0	Name=XP_011694083.1;ID=cds-XP_011694083.1;Dbxref=GeneID:105453648%2CGenbank:XP_011694083.1;Parent=rna-XM_011695781.1
NW_012026894.1	Gnomon	CDS	909891	910062	.	-	0	Name=XP_011694083.1;ID=cds-XP_011694083.1;Dbxref=GeneID:105453648%2CGenbank:XP_011694083.1;Parent=rna-XM_011695781.1
NW_012026894.1	Gnomon	CDS	907471	907839	.	-	0	Name=XP_011694083.1;ID=cds-XP_011694083.1;Dbxref=GeneID:105453648%2CGenbank:XP_011694083.1;Parent=rna-XM_011695781.1
NW_012026894.1	Gnomon	CDS	905973	906103	.	-	0	Name=XP_011694083.1;ID=cds-XP_011694083.1;Dbxref=GeneID:105453648%2CGenbank:XP_011694083.1;Parent=rna-XM_011695781.1
NW_012026894.1	Gnomon	CDS	904568	904678	.	-	0	Name=XP_011694083.1;ID=cds-XP_011694083.1;Dbxref=GeneID:105453648%2CGenbank:XP_011694083.1;Parent=rna-XM_011695781.1
NW_012026894.1	Gnomon	CDS	903445	903652	.	-	0	Name=XP_011694083.1;ID=cds-XP_011694083.1;Dbxref=GeneID:105453648%2CGenbank:XP_011694083.1;Parent=rna-XM_011695781.1
NW_012026894.1	Gnomon	CDS	902687	903073	.	-	0	Name=XP_011694083.1;ID=cds-XP_011694083.1;Dbxref=GeneID:105453648%2CGenbank:XP_011694083.1;Parent=rna-XM_011695781.1
NW_012026894.1	Gnomon	CDS	901237	901363	.	-	0	Name=XP_011694083.1;ID=cds-XP_011694083.1;Dbxref=GeneID:105453648%2CGenbank:XP_011694083.1;Parent=rna-XM_011695781.1
NW_012026894.1	Gnomon	CDS	901018	901126	.	-	0	Name=XP_011694083.1;ID=cds-XP_011694083.1;Dbxref=GeneID:105453648%2CGenbank:XP_011694083.1;Parent=rna-XM_011695781.1
NW_012026894.1	Gnomon	CDS	900606	900781	.	-	0	Name=XP_011694083.1;ID=cds-XP_011694083.1;Dbxref=GeneID:105453648%2CGenbank:XP_011694083.1;Parent=rna-XM_011695781.1
NW_012026894.1	Gnomon	CDS	900010	900284	.	-	0	Name=XP_011694083.1;ID=cds-XP_011694083.1;Dbxref=GeneID:105453648%2CGenbank:XP_011694083.1;Parent=rna-XM_011695781.1
NW_012026894.1	Gnomon	CDS	899445	899581	.	-	0	Name=XP_011694083.1;ID=cds-XP_011694083.1;Dbxref=GeneID:105453648%2CGenbank:XP_011694083.1;Parent=rna-XM_011695781.1
NW_012026894.1	Gnomon	CDS	853672	853789	.	-	0	Name=XP_011694083.1;ID=cds-XP_011694083.1;Dbxref=GeneID:105453648%2CGenbank:XP_011694083.1;Parent=rna-XM_011695781.1
NW_012026894.1	Gnomon	CDS	850789	850891	.	-	0	Name=XP_011694083.1;ID=cds-XP_011694083.1;Dbxref=GeneID:105453648%2CGenbank:XP_011694083.1;Parent=rna-XM_011695781.1
NW_012026894.1	Gnomon	CDS	847130	847245	.	-	0	Name=XP_011694083.1;ID=cds-XP_011694083.1;Dbxref=GeneID:105453648%2CGenbank:XP_011694083.1;Parent=rna-XM_011695781.1
NW_012026894.1	Gnomon	CDS	842278	842390	.	-	0	Name=XP_011694083.1;ID=cds-XP_011694083.1;Dbxref=GeneID:105453648%2CGenbank:XP_011694083.1;Parent=rna-XM_011695781.1
NW_012026894.1	Gnomon	CDS	842048	842188	.	-	0	Name=XP_011694083.1;ID=cds-XP_011694083.1;Dbxref=GeneID:105453648%2CGenbank:XP_011694083.1;Parent=rna-XM_011695781.1
NW_012026894.1	Gnomon	CDS	840534	840653	.	-	0	Name=XP_011694083.1;ID=cds-XP_011694083.1;Dbxref=GeneID:105453648%2CGenbank:XP_011694083.1;Parent=rna-XM_011695781.1
NW_012026894.1	Gnomon	CDS	840217	840369	.	-	0	Name=XP_011694083.1;ID=cds-XP_011694083.1;Dbxref=GeneID:105453648%2CGenbank:XP_011694083.1;Parent=rna-XM_011695781.1
NW_012026894.1	Gnomon	CDS	839998	840070	.	-	0	Name=XP_011694083.1;ID=cds-XP_011694083.1;Dbxref=GeneID:105453648%2CGenbank:XP_011694083.1;Parent=rna-XM_011695781.1
NW_012026894.1	Gnomon	CDS	838985	839169	.	-	0	Name=XP_011694083.1;ID=cds-XP_011694083.1;Dbxref=GeneID:105453648%2CGenbank:XP_011694083.1;Parent=rna-XM_011695781.1
NW_012026894.1	Gnomon	CDS	838698	838875	.	-	0	Name=XP_011694083.1;ID=cds-XP_011694083.1;Dbxref=GeneID:105453648%2CGenbank:XP_011694083.1;Parent=rna-XM_011695781.1
NW_012026894.1	Gnomon	CDS	838533	838613	.	-	0	Name=XP_011694083.1;ID=cds-XP_011694083.1;Dbxref=GeneID:105453648%2CGenbank:XP_011694083.1;Parent=rna-XM_011695781.1
NW_012026894.1	Gnomon	CDS	837941	838111	.	-	0	Name=XP_011694083.1;ID=cds-XP_011694083.1;Dbxref=GeneID:105453648%2CGenbank:XP_011694083.1;Parent=rna-XM_011695781.1
NW_012026894.1	Gnomon	CDS	837550	837813	.	-	0	Name=XP_011694083.1;ID=cds-XP_011694083.1;Dbxref=GeneID:105453648%2CGenbank:XP_011694083.1;Parent=rna-XM_011695781.1
NW_012026894.1	Gnomon	CDS	837160	837356	.	-	0	Name=XP_011694083.1;ID=cds-XP_011694083.1;Dbxref=GeneID:105453648%2CGenbank:XP_011694083.1;Parent=rna-XM_011695781.1
NW_012026894.1	Gnomon	CDS	836656	836807	.	-	0	Name=XP_011694083.1;ID=cds-XP_011694083.1;Dbxref=GeneID:105453648%2CGenbank:XP_011694083.1;Parent=rna-XM_011695781.1
NW_012026894.1	Gnomon	CDS	836406	836496	.	-	0	Name=XP_011694083.1;ID=cds-XP_011694083.1;Dbxref=GeneID:105453648%2CGenbank:XP_011694083.1;Parent=rna-XM_011695781.1
NW_012026894.1	Gnomon	mRNA	2324223	2372070	.	+	.	Name=XM_011695842.1;ID=rna-XM_011695842.1;Dbxref=GeneID:105453685%2CGenbank:XM_011695842.1;Parent=gene-LOC105453685
NW_012026894.1	Gnomon	mRNA	2324223	2372070	.	+	.	Name=XM_011695841.1;ID=rna-XM_011695841.1;Dbxref=GeneID:105453685%2CGenbank:XM_011695841.1;Parent=gene-LOC105453685
NW_012026894.1	Gnomon	exon	861383	862944	.	+	.	ID=exon-XM_011695780.1-1;Dbxref=GeneID:105453646%2CGenbank:XM_011695780.1;Parent=rna-XM_011695780.1
NW_012026894.1	Gnomon	mRNA	2324223	2372070	.	+	.	Name=XM_011695840.1;ID=rna-XM_011695840.1;Dbxref=GeneID:105453685%2CGenbank:XM_011695840.1;Parent=gene-LOC105453685
NW_012026894.1	Gnomon	CDS	1040946	1041506	.	+	0	Name=XP_011694080.1;ID=cds-XP_011694080.1;Dbxref=GeneID:105453644%2CGenbank:XP_011694080.1;Parent=rna-XM_011695778.1
NW_012026894.1	Gnomon	CDS	866433	867530	.	+	0	Name=XP_011694081.1;ID=cds-XP_011694081.1;Dbxref=GeneID:105453645%2CGenbank:XP_011694081.1;Parent=rna-XM_011695779.1
NW_012026894.1	Gnomon	exon	1978641	1978740	.	-	.	ID=exon-XM_011695808.1-2;Dbxref=GeneID:105453664%2CGenbank:XM_011695808.1;Parent=rna-XM_011695808.1
NW_012026894.1	Gnomon	exon	1978910	1979095	.	-	.	ID=exon-XM_011695808.1-1;Dbxref=GeneID:105453664%2CGenbank:XM_011695808.1;Parent=rna-XM_011695808.1
NW_012026894.1	Gnomon	exon	1976820	1977283	.	-	.	ID=exon-XM_011695808.1-6;Dbxref=GeneID:105453664%2CGenbank:XM_011695808.1;Parent=rna-XM_011695808.1
NW_012026894.1	Gnomon	exon	1977436	1977656	.	-	.	ID=exon-XM_011695808.1-5;Dbxref=GeneID:105453664%2CGenbank:XM_011695808.1;Parent=rna-XM_011695808.1
NW_012026894.1	Gnomon	exon	1977794	1977905	.	-	.	ID=exon-XM_011695808.1-4;Dbxref=GeneID:105453664%2CGenbank:XM_011695808.1;Parent=rna-XM_011695808.1
NW_012026894.1	Gnomon	exon	1978061	1978177	.	-	.	ID=exon-XM_011695808.1-3;Dbxref=GeneID:105453664%2CGenbank:XM_011695808.1;Parent=rna-XM_011695808.1
NW_012026894.1	Gnomon	exon	864356	868705	.	+	.	ID=exon-XM_011695779.1-1;Dbxref=GeneID:105453645%2CGenbank:XM_011695779.1;Parent=rna-XM_011695779.1
NW_012026894.1	Gnomon	exon	2158949	2159208	.	+	.	ID=exon-XM_011695832.1-9;Dbxref=GeneID:105453682%2CGenbank:XM_011695832.1;Parent=rna-XM_011695832.1
NW_012026894.1	Gnomon	exon	2157077	2157283	.	+	.	ID=exon-XM_011695832.1-8;Dbxref=GeneID:105453682%2CGenbank:XM_011695832.1;Parent=rna-XM_011695832.1
NW_012026894.1	Gnomon	exon	2154197	2154619	.	+	.	ID=exon-XM_011695832.1-5;Dbxref=GeneID:105453682%2CGenbank:XM_011695832.1;Parent=rna-XM_011695832.1
NW_012026894.1	Gnomon	exon	2153626	2153837	.	+	.	ID=exon-XM_011695832.1-4;Dbxref=GeneID:105453682%2CGenbank:XM_011695832.1;Parent=rna-XM_011695832.1
NW_012026894.1	Gnomon	exon	2156667	2156757	.	+	.	ID=exon-XM_011695832.1-7;Dbxref=GeneID:105453682%2CGenbank:XM_011695832.1;Parent=rna-XM_011695832.1
NW_012026894.1	Gnomon	exon	2156388	2156595	.	+	.	ID=exon-XM_011695832.1-6;Dbxref=GeneID:105453682%2CGenbank:XM_011695832.1;Parent=rna-XM_011695832.1
NW_012026894.1	Gnomon	exon	2151358	2151602	.	+	.	ID=exon-XM_011695832.1-1;Dbxref=GeneID:105453682%2CGenbank:XM_011695832.1;Parent=rna-XM_011695832.1
NW_012026894.1	Gnomon	exon	2153383	2153494	.	+	.	ID=exon-XM_011695832.1-3;Dbxref=GeneID:105453682%2CGenbank:XM_011695832.1;Parent=rna-XM_011695832.1
NW_012026894.1	Gnomon	exon	2152739	2153127	.	+	.	ID=exon-XM_011695832.1-2;Dbxref=GeneID:105453682%2CGenbank:XM_011695832.1;Parent=rna-XM_011695832.1
NW_012026894.1	Gnomon	mRNA	2724310	2736404	.	+	.	Name=XM_011695847.1;ID=rna-XM_011695847.1;Dbxref=GeneID:105453689%2CGenbank:XM_011695847.1;Parent=gene-LOC105453689
NW_012026894.1	Gnomon	CDS	2997000	2997045	.	+	0	Name=XP_011694180.1;ID=cds-XP_011694180.1;Dbxref=GeneID:105453710%2CGenbank:XP_011694180.1;Parent=rna-XM_011695878.1
NW_012026894.1	Gnomon	CDS	2997118	2997170	.	+	0	Name=XP_011694180.1;ID=cds-XP_011694180.1;Dbxref=GeneID:105453710%2CGenbank:XP_011694180.1;Parent=rna-XM_011695878.1
NW_012026894.1	Gnomon	CDS	2997369	2997457	.	+	0	Name=XP_011694180.1;ID=cds-XP_011694180.1;Dbxref=GeneID:105453710%2CGenbank:XP_011694180.1;Parent=rna-XM_011695878.1
NW_012026894.1	Gnomon	CDS	2997710	2997848	.	+	0	Name=XP_011694180.1;ID=cds-XP_011694180.1;Dbxref=GeneID:105453710%2CGenbank:XP_011694180.1;Parent=rna-XM_011695878.1
NW_012026894.1	Gnomon	CDS	2997956	2998072	.	+	0	Name=XP_011694180.1;ID=cds-XP_011694180.1;Dbxref=GeneID:105453710%2CGenbank:XP_011694180.1;Parent=rna-XM_011695878.1
NW_012026894.1	Gnomon	CDS	2998572	2998721	.	+	0	Name=XP_011694180.1;ID=cds-XP_011694180.1;Dbxref=GeneID:105453710%2CGenbank:XP_011694180.1;Parent=rna-XM_011695878.1
NW_012026894.1	Gnomon	CDS	2999905	3000060	.	+	0	Name=XP_011694180.1;ID=cds-XP_011694180.1;Dbxref=GeneID:105453710%2CGenbank:XP_011694180.1;Parent=rna-XM_011695878.1
NW_012026894.1	Gnomon	CDS	1164591	1164807	.	-	0	Name=XP_011694086.1;ID=cds-XP_011694086.1;Dbxref=GeneID:105453650%2CGenbank:XP_011694086.1;Parent=rna-XM_011695784.1
NW_012026894.1	Gnomon	CDS	1154730	1154854	.	-	0	Name=XP_011694086.1;ID=cds-XP_011694086.1;Dbxref=GeneID:105453650%2CGenbank:XP_011694086.1;Parent=rna-XM_011695784.1
NW_012026894.1	Gnomon	CDS	1154333	1154474	.	-	0	Name=XP_011694086.1;ID=cds-XP_011694086.1;Dbxref=GeneID:105453650%2CGenbank:XP_011694086.1;Parent=rna-XM_011695784.1
NW_012026894.1	Gnomon	CDS	1153470	1153716	.	-	0	Name=XP_011694086.1;ID=cds-XP_011694086.1;Dbxref=GeneID:105453650%2CGenbank:XP_011694086.1;Parent=rna-XM_011695784.1
NW_012026894.1	Gnomon	CDS	1152515	1152776	.	-	0	Name=XP_011694086.1;ID=cds-XP_011694086.1;Dbxref=GeneID:105453650%2CGenbank:XP_011694086.1;Parent=rna-XM_011695784.1
NW_012026894.1	Gnomon	CDS	1151542	1151667	.	-	0	Name=XP_011694086.1;ID=cds-XP_011694086.1;Dbxref=GeneID:105453650%2CGenbank:XP_011694086.1;Parent=rna-XM_011695784.1
NW_012026894.1	Gnomon	CDS	1151145	1151231	.	-	0	Name=XP_011694086.1;ID=cds-XP_011694086.1;Dbxref=GeneID:105453650%2CGenbank:XP_011694086.1;Parent=rna-XM_011695784.1
NW_012026894.1	Gnomon	CDS	1148984	1149055	.	-	0	Name=XP_011694086.1;ID=cds-XP_011694086.1;Dbxref=GeneID:105453650%2CGenbank:XP_011694086.1;Parent=rna-XM_011695784.1
NW_012026894.1	Gnomon	CDS	3008036	3008137	.	-	0	Name=XP_011694181.1;ID=cds-XP_011694181.1;Dbxref=GeneID:105453711%2CGenbank:XP_011694181.1;Parent=rna-XM_011695879.1
NW_012026894.1	Gnomon	CDS	3007815	3007903	.	-	0	Name=XP_011694181.1;ID=cds-XP_011694181.1;Dbxref=GeneID:105453711%2CGenbank:XP_011694181.1;Parent=rna-XM_011695879.1
NW_012026894.1	Gnomon	CDS	3007546	3007687	.	-	0	Name=XP_011694181.1;ID=cds-XP_011694181.1;Dbxref=GeneID:105453711%2CGenbank:XP_011694181.1;Parent=rna-XM_011695879.1
NW_012026894.1	Gnomon	CDS	3007360	3007467	.	-	0	Name=XP_011694181.1;ID=cds-XP_011694181.1;Dbxref=GeneID:105453711%2CGenbank:XP_011694181.1;Parent=rna-XM_011695879.1
NW_012026894.1	Gnomon	CDS	3006926	3007075	.	-	0	Name=XP_011694181.1;ID=cds-XP_011694181.1;Dbxref=GeneID:105453711%2CGenbank:XP_011694181.1;Parent=rna-XM_011695879.1
NW_012026894.1	Gnomon	CDS	3006318	3006464	.	-	0	Name=XP_011694181.1;ID=cds-XP_011694181.1;Dbxref=GeneID:105453711%2CGenbank:XP_011694181.1;Parent=rna-XM_011695879.1
NW_012026894.1	Gnomon	CDS	1181417	1181439	.	+	0	Name=XP_011694087.1;ID=cds-XP_011694087.1;Dbxref=GeneID:105453651%2CGenbank:XP_011694087.1;Parent=rna-XM_011695785.1
NW_012026894.1	Gnomon	CDS	1181555	1181787	.	+	0	Name=XP_011694087.1;ID=cds-XP_011694087.1;Dbxref=GeneID:105453651%2CGenbank:XP_011694087.1;Parent=rna-XM_011695785.1
NW_012026894.1	Gnomon	CDS	1181896	1182109	.	+	0	Name=XP_011694087.1;ID=cds-XP_011694087.1;Dbxref=GeneID:105453651%2CGenbank:XP_011694087.1;Parent=rna-XM_011695785.1
NW_012026894.1	Gnomon	CDS	1182200	1182302	.	+	0	Name=XP_011694087.1;ID=cds-XP_011694087.1;Dbxref=GeneID:105453651%2CGenbank:XP_011694087.1;Parent=rna-XM_011695785.1
NW_012026894.1	Gnomon	mRNA	2724512	2736404	.	+	.	Name=XM_011695845.1;ID=rna-XM_011695845.1;Dbxref=GeneID:105453689%2CGenbank:XM_011695845.1;Parent=gene-LOC105453689
NW_012026894.1	Gnomon	CDS	1144980	1145009	.	+	0	Name=XP_011694084.1;ID=cds-XP_011694084.1;Dbxref=GeneID:105453649%2CGenbank:XP_011694084.1;Parent=rna-XM_011695782.1
NW_012026894.1	Gnomon	CDS	1145559	1145676	.	+	0	Name=XP_011694084.1;ID=cds-XP_011694084.1;Dbxref=GeneID:105453649%2CGenbank:XP_011694084.1;Parent=rna-XM_011695782.1
NW_012026894.1	Gnomon	CDS	1145776	1146112	.	+	0	Name=XP_011694084.1;ID=cds-XP_011694084.1;Dbxref=GeneID:105453649%2CGenbank:XP_011694084.1;Parent=rna-XM_011695782.1
NW_012026894.1	Gnomon	CDS	1146203	1146314	.	+	0	Name=XP_011694084.1;ID=cds-XP_011694084.1;Dbxref=GeneID:105453649%2CGenbank:XP_011694084.1;Parent=rna-XM_011695782.1
NW_012026894.1	Gnomon	CDS	1146410	1146602	.	+	0	Name=XP_011694084.1;ID=cds-XP_011694084.1;Dbxref=GeneID:105453649%2CGenbank:XP_011694084.1;Parent=rna-XM_011695782.1
NW_012026894.1	Gnomon	CDS	1146683	1146810	.	+	0	Name=XP_011694084.1;ID=cds-XP_011694084.1;Dbxref=GeneID:105453649%2CGenbank:XP_011694084.1;Parent=rna-XM_011695782.1
NW_012026894.1	Gnomon	CDS	1146891	1147064	.	+	0	Name=XP_011694084.1;ID=cds-XP_011694084.1;Dbxref=GeneID:105453649%2CGenbank:XP_011694084.1;Parent=rna-XM_011695782.1
NW_012026894.1	Gnomon	CDS	1147155	1147328	.	+	0	Name=XP_011694084.1;ID=cds-XP_011694084.1;Dbxref=GeneID:105453649%2CGenbank:XP_011694084.1;Parent=rna-XM_011695782.1
NW_012026894.1	Gnomon	exon	3191761	3193298	.	-	.	ID=exon-XM_011695910.1-4;Dbxref=GeneID:105453728%2CGenbank:XM_011695910.1;Parent=rna-XM_011695910.1
NW_012026894.1	Gnomon	exon	3194875	3194993	.	-	.	ID=exon-XM_011695910.1-3;Dbxref=GeneID:105453728%2CGenbank:XM_011695910.1;Parent=rna-XM_011695910.1
NW_012026894.1	Gnomon	exon	3203597	3203671	.	-	.	ID=exon-XM_011695910.1-2;Dbxref=GeneID:105453728%2CGenbank:XM_011695910.1;Parent=rna-XM_011695910.1
NW_012026894.1	Gnomon	exon	3220630	3220896	.	-	.	ID=exon-XM_011695910.1-1;Dbxref=GeneID:105453728%2CGenbank:XM_011695910.1;Parent=rna-XM_011695910.1
NW_012026894.1	Gnomon	exon	2670212	2670773	.	+	.	ID=exon-XM_011695856.1-3;Dbxref=GeneID:105453695%2CGenbank:XM_011695856.1;Parent=rna-XM_011695856.1
NW_012026894.1	Gnomon	exon	2669634	2669870	.	+	.	ID=exon-XM_011695856.1-2;Dbxref=GeneID:105453695%2CGenbank:XM_011695856.1;Parent=rna-XM_011695856.1
NW_012026894.1	Gnomon	exon	2054202	2054313	.	-	.	ID=exon-XM_011695827.1-10;Dbxref=GeneID:105453678%2CGenbank:XM_011695827.1;Parent=rna-XM_011695827.1
NW_012026894.1	Gnomon	exon	2669051	2669282	.	+	.	ID=exon-XM_011695856.1-1;Dbxref=GeneID:105453695%2CGenbank:XM_011695856.1;Parent=rna-XM_011695856.1
NW_012026894.1	Gnomon	exon	2053306	2053344	.	-	.	ID=exon-XM_011695827.1-11;Dbxref=GeneID:105453678%2CGenbank:XM_011695827.1;Parent=rna-XM_011695827.1
NW_012026894.1	Gnomon	exon	458240	458558	.	+	.	ID=exon-XM_011695755.1-2;Dbxref=GeneID:105453632%2CGenbank:XM_011695755.1;Parent=rna-XM_011695755.1
NW_012026894.1	Gnomon	exon	457790	458004	.	+	.	ID=exon-XM_011695755.1-1;Dbxref=GeneID:105453632%2CGenbank:XM_011695755.1;Parent=rna-XM_011695755.1
NW_012026894.1	Gnomon	exon	3007360	3007467	.	-	.	ID=exon-XM_011695879.1-4;Dbxref=GeneID:105453711%2CGenbank:XM_011695879.1;Parent=rna-XM_011695879.1
NW_012026894.1	Gnomon	exon	3007546	3007687	.	-	.	ID=exon-XM_011695879.1-3;Dbxref=GeneID:105453711%2CGenbank:XM_011695879.1;Parent=rna-XM_011695879.1
NW_012026894.1	Gnomon	exon	3007815	3007903	.	-	.	ID=exon-XM_011695879.1-2;Dbxref=GeneID:105453711%2CGenbank:XM_011695879.1;Parent=rna-XM_011695879.1
NW_012026894.1	Gnomon	exon	3008036	3008198	.	-	.	ID=exon-XM_011695879.1-1;Dbxref=GeneID:105453711%2CGenbank:XM_011695879.1;Parent=rna-XM_011695879.1
NW_012026894.1	Gnomon	exon	3006078	3006464	.	-	.	ID=exon-XM_011695879.1-6;Dbxref=GeneID:105453711%2CGenbank:XM_011695879.1;Parent=rna-XM_011695879.1
NW_012026894.1	Gnomon	exon	3006926	3007075	.	-	.	ID=exon-XM_011695879.1-5;Dbxref=GeneID:105453711%2CGenbank:XM_011695879.1;Parent=rna-XM_011695879.1
NW_012026894.1	Gnomon	mRNA	2724512	2736404	.	+	.	Name=XM_011695844.1;ID=rna-XM_011695844.1;Dbxref=GeneID:105453689%2CGenbank:XM_011695844.1;Parent=gene-LOC105453689
NW_012026894.1	Gnomon	exon	3094421	3094603	.	+	.	ID=exon-XM_011695881.1-10;Dbxref=GeneID:105453713%2CGenbank:XM_011695881.1;Parent=rna-XM_011695881.1
NW_012026894.1	Gnomon	mRNA	3254609	3256038	.	+	.	Name=XM_011695932.1;ID=rna-XM_011695932.1;Dbxref=GeneID:105453749%2CGenbank:XM_011695932.1;Parent=gene-LOC105453749
NW_012026894.1	Gnomon	CDS	2444969	2445053	.	+	0	Name=XP_011694171.1;ID=cds-XP_011694171.1;Dbxref=GeneID:105453704%2CGenbank:XP_011694171.1;Parent=rna-XM_011695869.1
NW_012026894.1	Gnomon	CDS	2458318	2458652	.	+	0	Name=XP_011694171.1;ID=cds-XP_011694171.1;Dbxref=GeneID:105453704%2CGenbank:XP_011694171.1;Parent=rna-XM_011695869.1
NW_012026894.1	Gnomon	CDS	2473262	2473544	.	+	0	Name=XP_011694171.1;ID=cds-XP_011694171.1;Dbxref=GeneID:105453704%2CGenbank:XP_011694171.1;Parent=rna-XM_011695869.1
NW_012026894.1	Gnomon	CDS	2474653	2474993	.	+	0	Name=XP_011694171.1;ID=cds-XP_011694171.1;Dbxref=GeneID:105453704%2CGenbank:XP_011694171.1;Parent=rna-XM_011695869.1
NW_012026894.1	Gnomon	CDS	2475104	2475378	.	+	0	Name=XP_011694171.1;ID=cds-XP_011694171.1;Dbxref=GeneID:105453704%2CGenbank:XP_011694171.1;Parent=rna-XM_011695869.1
NW_012026894.1	Gnomon	CDS	2475568	2475714	.	+	0	Name=XP_011694171.1;ID=cds-XP_011694171.1;Dbxref=GeneID:105453704%2CGenbank:XP_011694171.1;Parent=rna-XM_011695869.1
NW_012026894.1	Gnomon	CDS	2475849	2475999	.	+	0	Name=XP_011694171.1;ID=cds-XP_011694171.1;Dbxref=GeneID:105453704%2CGenbank:XP_011694171.1;Parent=rna-XM_011695869.1
NW_012026894.1	Gnomon	CDS	2476095	2476184	.	+	0	Name=XP_011694171.1;ID=cds-XP_011694171.1;Dbxref=GeneID:105453704%2CGenbank:XP_011694171.1;Parent=rna-XM_011695869.1
NW_012026894.1	Gnomon	CDS	2476332	2476647	.	+	0	Name=XP_011694171.1;ID=cds-XP_011694171.1;Dbxref=GeneID:105453704%2CGenbank:XP_011694171.1;Parent=rna-XM_011695869.1
NW_012026894.1	Gnomon	CDS	2476838	2476965	.	+	0	Name=XP_011694171.1;ID=cds-XP_011694171.1;Dbxref=GeneID:105453704%2CGenbank:XP_011694171.1;Parent=rna-XM_011695869.1
NW_012026894.1	Gnomon	CDS	2477080	2477327	.	+	0	Name=XP_011694171.1;ID=cds-XP_011694171.1;Dbxref=GeneID:105453704%2CGenbank:XP_011694171.1;Parent=rna-XM_011695869.1
NW_012026894.1	Gnomon	CDS	2477566	2477683	.	+	0	Name=XP_011694171.1;ID=cds-XP_011694171.1;Dbxref=GeneID:105453704%2CGenbank:XP_011694171.1;Parent=rna-XM_011695869.1
NW_012026894.1	Gnomon	CDS	2477884	2478146	.	+	0	Name=XP_011694171.1;ID=cds-XP_011694171.1;Dbxref=GeneID:105453704%2CGenbank:XP_011694171.1;Parent=rna-XM_011695869.1
NW_012026894.1	Gnomon	CDS	2478429	2478943	.	+	0	Name=XP_011694171.1;ID=cds-XP_011694171.1;Dbxref=GeneID:105453704%2CGenbank:XP_011694171.1;Parent=rna-XM_011695869.1
NW_012026894.1	Gnomon	CDS	2479313	2479486	.	+	0	Name=XP_011694171.1;ID=cds-XP_011694171.1;Dbxref=GeneID:105453704%2CGenbank:XP_011694171.1;Parent=rna-XM_011695869.1
NW_012026894.1	Gnomon	CDS	2480626	2480771	.	+	0	Name=XP_011694171.1;ID=cds-XP_011694171.1;Dbxref=GeneID:105453704%2CGenbank:XP_011694171.1;Parent=rna-XM_011695869.1
NW_012026894.1	Gnomon	exon	802706	803429	.	-	.	ID=exon-XM_011695774.1-13;Dbxref=GeneID:105453642%2CGenbank:XM_011695774.1;Parent=rna-XM_011695774.1
NW_012026894.1	Gnomon	exon	803978	804349	.	-	.	ID=exon-XM_011695774.1-12;Dbxref=GeneID:105453642%2CGenbank:XM_011695774.1;Parent=rna-XM_011695774.1
NW_012026894.1	Gnomon	exon	810114	810272	.	-	.	ID=exon-XM_011695774.1-11;Dbxref=GeneID:105453642%2CGenbank:XM_011695774.1;Parent=rna-XM_011695774.1
NW_012026894.1	Gnomon	exon	811882	812021	.	-	.	ID=exon-XM_011695774.1-10;Dbxref=GeneID:105453642%2CGenbank:XM_011695774.1;Parent=rna-XM_011695774.1
NW_012026894.1	Gnomon	CDS	800605	800695	.	+	0	Name=XP_011694077.1;ID=cds-XP_011694077.1;Dbxref=GeneID:105453643%2CGenbank:XP_011694077.1;Parent=rna-XM_011695775.1
NW_012026894.1	Gnomon	CDS	824955	825214	.	+	0	Name=XP_011694077.1;ID=cds-XP_011694077.1;Dbxref=GeneID:105453643%2CGenbank:XP_011694077.1;Parent=rna-XM_011695775.1
NW_012026894.1	Gnomon	CDS	825309	825455	.	+	0	Name=XP_011694077.1;ID=cds-XP_011694077.1;Dbxref=GeneID:105453643%2CGenbank:XP_011694077.1;Parent=rna-XM_011695775.1
NW_012026894.1	Gnomon	CDS	825740	825871	.	+	0	Name=XP_011694077.1;ID=cds-XP_011694077.1;Dbxref=GeneID:105453643%2CGenbank:XP_011694077.1;Parent=rna-XM_011695775.1
NW_012026894.1	Gnomon	CDS	826796	826950	.	+	0	Name=XP_011694077.1;ID=cds-XP_011694077.1;Dbxref=GeneID:105453643%2CGenbank:XP_011694077.1;Parent=rna-XM_011695775.1
NW_012026894.1	Gnomon	CDS	827091	827259	.	+	0	Name=XP_011694077.1;ID=cds-XP_011694077.1;Dbxref=GeneID:105453643%2CGenbank:XP_011694077.1;Parent=rna-XM_011695775.1
NW_012026894.1	Gnomon	CDS	827346	827466	.	+	0	Name=XP_011694077.1;ID=cds-XP_011694077.1;Dbxref=GeneID:105453643%2CGenbank:XP_011694077.1;Parent=rna-XM_011695775.1
NW_012026894.1	Gnomon	CDS	827671	827842	.	+	0	Name=XP_011694077.1;ID=cds-XP_011694077.1;Dbxref=GeneID:105453643%2CGenbank:XP_011694077.1;Parent=rna-XM_011695775.1
NW_012026894.1	Gnomon	CDS	827921	828121	.	+	0	Name=XP_011694077.1;ID=cds-XP_011694077.1;Dbxref=GeneID:105453643%2CGenbank:XP_011694077.1;Parent=rna-XM_011695775.1
NW_012026894.1	Gnomon	CDS	828286	828289	.	+	0	Name=XP_011694077.1;ID=cds-XP_011694077.1;Dbxref=GeneID:105453643%2CGenbank:XP_011694077.1;Parent=rna-XM_011695775.1
NW_012026894.1	Gnomon	mRNA	2324223	2372070	.	+	.	Name=XM_011695838.1;ID=rna-XM_011695838.1;Dbxref=GeneID:105453685%2CGenbank:XM_011695838.1;Parent=gene-LOC105453685
NW_012026894.1	Gnomon	CDS	2933528	2933853	.	-	0	Name=XP_011694172.1;ID=cds-XP_011694172.1;Dbxref=GeneID:105453706%2CGenbank:XP_011694172.1;Parent=rna-XM_011695870.1
NW_012026894.1	Gnomon	CDS	2879161	2879338	.	-	0	Name=XP_011694172.1;ID=cds-XP_011694172.1;Dbxref=GeneID:105453706%2CGenbank:XP_011694172.1;Parent=rna-XM_011695870.1
NW_012026894.1	Gnomon	CDS	2864104	2864177	.	-	0	Name=XP_011694172.1;ID=cds-XP_011694172.1;Dbxref=GeneID:105453706%2CGenbank:XP_011694172.1;Parent=rna-XM_011695870.1
NW_012026894.1	Gnomon	CDS	2861970	2862101	.	-	0	Name=XP_011694172.1;ID=cds-XP_011694172.1;Dbxref=GeneID:105453706%2CGenbank:XP_011694172.1;Parent=rna-XM_011695870.1
NW_012026894.1	Gnomon	CDS	2861374	2861446	.	-	0	Name=XP_011694172.1;ID=cds-XP_011694172.1;Dbxref=GeneID:105453706%2CGenbank:XP_011694172.1;Parent=rna-XM_011695870.1
NW_012026894.1	Gnomon	CDS	2856602	2856705	.	-	0	Name=XP_011694172.1;ID=cds-XP_011694172.1;Dbxref=GeneID:105453706%2CGenbank:XP_011694172.1;Parent=rna-XM_011695870.1
NW_012026894.1	Gnomon	CDS	2841141	2841330	.	-	0	Name=XP_011694172.1;ID=cds-XP_011694172.1;Dbxref=GeneID:105453706%2CGenbank:XP_011694172.1;Parent=rna-XM_011695870.1
NW_012026894.1	Gnomon	CDS	2835628	2835749	.	-	0	Name=XP_011694172.1;ID=cds-XP_011694172.1;Dbxref=GeneID:105453706%2CGenbank:XP_011694172.1;Parent=rna-XM_011695870.1
NW_012026894.1	Gnomon	CDS	2835377	2835541	.	-	0	Name=XP_011694172.1;ID=cds-XP_011694172.1;Dbxref=GeneID:105453706%2CGenbank:XP_011694172.1;Parent=rna-XM_011695870.1
NW_012026894.1	Gnomon	CDS	2834854	2834967	.	-	0	Name=XP_011694172.1;ID=cds-XP_011694172.1;Dbxref=GeneID:105453706%2CGenbank:XP_011694172.1;Parent=rna-XM_011695870.1
NW_012026894.1	Gnomon	CDS	2824740	2824880	.	-	0	Name=XP_011694172.1;ID=cds-XP_011694172.1;Dbxref=GeneID:105453706%2CGenbank:XP_011694172.1;Parent=rna-XM_011695870.1
NW_012026894.1	Gnomon	CDS	2822058	2822257	.	-	0	Name=XP_011694172.1;ID=cds-XP_011694172.1;Dbxref=GeneID:105453706%2CGenbank:XP_011694172.1;Parent=rna-XM_011695870.1
NW_012026894.1	Gnomon	CDS	2821733	2821868	.	-	0	Name=XP_011694172.1;ID=cds-XP_011694172.1;Dbxref=GeneID:105453706%2CGenbank:XP_011694172.1;Parent=rna-XM_011695870.1
NW_012026894.1	Gnomon	CDS	2814214	2814343	.	-	0	Name=XP_011694172.1;ID=cds-XP_011694172.1;Dbxref=GeneID:105453706%2CGenbank:XP_011694172.1;Parent=rna-XM_011695870.1
NW_012026894.1	Gnomon	CDS	2812796	2812981	.	-	0	Name=XP_011694172.1;ID=cds-XP_011694172.1;Dbxref=GeneID:105453706%2CGenbank:XP_011694172.1;Parent=rna-XM_011695870.1
NW_012026894.1	Gnomon	exon	715539	716026	.	-	.	ID=exon-XM_011695767.1-11;Dbxref=GeneID:105453637%2CGenbank:XM_011695767.1;Parent=rna-XM_011695767.1
NW_012026894.1	Gnomon	exon	716249	716403	.	-	.	ID=exon-XM_011695767.1-10;Dbxref=GeneID:105453637%2CGenbank:XM_011695767.1;Parent=rna-XM_011695767.1
NW_012026894.1	Gnomon	CDS	800605	800695	.	+	0	Name=XP_011694079.1;ID=cds-XP_011694079.1;Dbxref=GeneID:105453643%2CGenbank:XP_011694079.1;Parent=rna-XM_011695777.1
NW_012026894.1	Gnomon	CDS	824958	825214	.	+	0	Name=XP_011694079.1;ID=cds-XP_011694079.1;Dbxref=GeneID:105453643%2CGenbank:XP_011694079.1;Parent=rna-XM_011695777.1
NW_012026894.1	Gnomon	CDS	825309	825455	.	+	0	Name=XP_011694079.1;ID=cds-XP_011694079.1;Dbxref=GeneID:105453643%2CGenbank:XP_011694079.1;Parent=rna-XM_011695777.1
NW_012026894.1	Gnomon	CDS	825740	825871	.	+	0	Name=XP_011694079.1;ID=cds-XP_011694079.1;Dbxref=GeneID:105453643%2CGenbank:XP_011694079.1;Parent=rna-XM_011695777.1
NW_012026894.1	Gnomon	CDS	826796	826950	.	+	0	Name=XP_011694079.1;ID=cds-XP_011694079.1;Dbxref=GeneID:105453643%2CGenbank:XP_011694079.1;Parent=rna-XM_011695777.1
NW_012026894.1	Gnomon	CDS	827091	827259	.	+	0	Name=XP_011694079.1;ID=cds-XP_011694079.1;Dbxref=GeneID:105453643%2CGenbank:XP_011694079.1;Parent=rna-XM_011695777.1
NW_012026894.1	Gnomon	CDS	827346	827466	.	+	0	Name=XP_011694079.1;ID=cds-XP_011694079.1;Dbxref=GeneID:105453643%2CGenbank:XP_011694079.1;Parent=rna-XM_011695777.1
NW_012026894.1	Gnomon	CDS	827671	827842	.	+	0	Name=XP_011694079.1;ID=cds-XP_011694079.1;Dbxref=GeneID:105453643%2CGenbank:XP_011694079.1;Parent=rna-XM_011695777.1
NW_012026894.1	Gnomon	CDS	827921	828121	.	+	0	Name=XP_011694079.1;ID=cds-XP_011694079.1;Dbxref=GeneID:105453643%2CGenbank:XP_011694079.1;Parent=rna-XM_011695777.1
NW_012026894.1	Gnomon	CDS	828286	828289	.	+	0	Name=XP_011694079.1;ID=cds-XP_011694079.1;Dbxref=GeneID:105453643%2CGenbank:XP_011694079.1;Parent=rna-XM_011695777.1
NW_012026894.1	Gnomon	exon	2153626	2153837	.	+	.	ID=exon-XM_011695831.1-4;Dbxref=GeneID:105453682%2CGenbank:XM_011695831.1;Parent=rna-XM_011695831.1
NW_012026894.1	Gnomon	exon	2153383	2153494	.	+	.	ID=exon-XM_011695831.1-3;Dbxref=GeneID:105453682%2CGenbank:XM_011695831.1;Parent=rna-XM_011695831.1
NW_012026894.1	Gnomon	exon	2152739	2153127	.	+	.	ID=exon-XM_011695831.1-2;Dbxref=GeneID:105453682%2CGenbank:XM_011695831.1;Parent=rna-XM_011695831.1
NW_012026894.1	Gnomon	exon	2151358	2151602	.	+	.	ID=exon-XM_011695831.1-1;Dbxref=GeneID:105453682%2CGenbank:XM_011695831.1;Parent=rna-XM_011695831.1
NW_012026894.1	Gnomon	exon	2160909	2161251	.	+	.	ID=exon-XM_011695832.1-10;Dbxref=GeneID:105453682%2CGenbank:XM_011695832.1;Parent=rna-XM_011695832.1
NW_012026894.1	Gnomon	exon	2164465	2164511	.	+	.	ID=exon-XM_011695832.1-11;Dbxref=GeneID:105453682%2CGenbank:XM_011695832.1;Parent=rna-XM_011695832.1
NW_012026894.1	Gnomon	exon	2158949	2159208	.	+	.	ID=exon-XM_011695831.1-9;Dbxref=GeneID:105453682%2CGenbank:XM_011695831.1;Parent=rna-XM_011695831.1
NW_012026894.1	Gnomon	exon	2157077	2157283	.	+	.	ID=exon-XM_011695831.1-8;Dbxref=GeneID:105453682%2CGenbank:XM_011695831.1;Parent=rna-XM_011695831.1
NW_012026894.1	Gnomon	exon	2156667	2156757	.	+	.	ID=exon-XM_011695831.1-7;Dbxref=GeneID:105453682%2CGenbank:XM_011695831.1;Parent=rna-XM_011695831.1
NW_012026894.1	Gnomon	exon	2156388	2156595	.	+	.	ID=exon-XM_011695831.1-6;Dbxref=GeneID:105453682%2CGenbank:XM_011695831.1;Parent=rna-XM_011695831.1
NW_012026894.1	Gnomon	exon	2154197	2154619	.	+	.	ID=exon-XM_011695831.1-5;Dbxref=GeneID:105453682%2CGenbank:XM_011695831.1;Parent=rna-XM_011695831.1
NW_012026894.1	Gnomon	mRNA	2324223	2372070	.	+	.	Name=XM_011695837.1;ID=rna-XM_011695837.1;Dbxref=GeneID:105453685%2CGenbank:XM_011695837.1;Parent=gene-LOC105453685
NW_012026894.1	Gnomon	exon	2996896	2997045	.	+	.	ID=exon-XM_011695878.1-1;Dbxref=GeneID:105453710%2CGenbank:XM_011695878.1;Parent=rna-XM_011695878.1
NW_012026894.1	Gnomon	exon	2999905	3000115	.	+	.	ID=exon-XM_011695878.1-7;Dbxref=GeneID:105453710%2CGenbank:XM_011695878.1;Parent=rna-XM_011695878.1
NW_012026894.1	Gnomon	exon	2998572	2998721	.	+	.	ID=exon-XM_011695878.1-6;Dbxref=GeneID:105453710%2CGenbank:XM_011695878.1;Parent=rna-XM_011695878.1
NW_012026894.1	Gnomon	exon	2997369	2997457	.	+	.	ID=exon-XM_011695878.1-3;Dbxref=GeneID:105453710%2CGenbank:XM_011695878.1;Parent=rna-XM_011695878.1
NW_012026894.1	Gnomon	exon	2997118	2997170	.	+	.	ID=exon-XM_011695878.1-2;Dbxref=GeneID:105453710%2CGenbank:XM_011695878.1;Parent=rna-XM_011695878.1
NW_012026894.1	Gnomon	exon	2997956	2998072	.	+	.	ID=exon-XM_011695878.1-5;Dbxref=GeneID:105453710%2CGenbank:XM_011695878.1;Parent=rna-XM_011695878.1
NW_012026894.1	Gnomon	exon	2997710	2997848	.	+	.	ID=exon-XM_011695878.1-4;Dbxref=GeneID:105453710%2CGenbank:XM_011695878.1;Parent=rna-XM_011695878.1
NW_012026894.1	Gnomon	exon	470753	470898	.	+	.	ID=exon-XM_011695761.1-8;Dbxref=GeneID:105453634%2CGenbank:XM_011695761.1;Parent=rna-XM_011695761.1
NW_012026894.1	Gnomon	exon	470484	470680	.	+	.	ID=exon-XM_011695761.1-7;Dbxref=GeneID:105453634%2CGenbank:XM_011695761.1;Parent=rna-XM_011695761.1
NW_012026894.1	Gnomon	exon	470089	470346	.	+	.	ID=exon-XM_011695761.1-6;Dbxref=GeneID:105453634%2CGenbank:XM_011695761.1;Parent=rna-XM_011695761.1
NW_012026894.1	Gnomon	exon	469849	470017	.	+	.	ID=exon-XM_011695761.1-5;Dbxref=GeneID:105453634%2CGenbank:XM_011695761.1;Parent=rna-XM_011695761.1
NW_012026894.1	Gnomon	exon	468951	469266	.	+	.	ID=exon-XM_011695761.1-4;Dbxref=GeneID:105453634%2CGenbank:XM_011695761.1;Parent=rna-XM_011695761.1
NW_012026894.1	Gnomon	exon	468262	468449	.	+	.	ID=exon-XM_011695761.1-3;Dbxref=GeneID:105453634%2CGenbank:XM_011695761.1;Parent=rna-XM_011695761.1
NW_012026894.1	Gnomon	exon	467838	468079	.	+	.	ID=exon-XM_011695761.1-2;Dbxref=GeneID:105453634%2CGenbank:XM_011695761.1;Parent=rna-XM_011695761.1
NW_012026894.1	Gnomon	exon	466741	467263	.	+	.	ID=exon-XM_011695761.1-1;Dbxref=GeneID:105453634%2CGenbank:XM_011695761.1;Parent=rna-XM_011695761.1
NW_012026894.1	Gnomon	exon	470983	471264	.	+	.	ID=exon-XM_011695761.1-9;Dbxref=GeneID:105453634%2CGenbank:XM_011695761.1;Parent=rna-XM_011695761.1
NW_012026894.1	Gnomon	exon	1148573	1149055	.	-	.	ID=exon-XM_011695784.1-8;Dbxref=GeneID:105453650%2CGenbank:XM_011695784.1;Parent=rna-XM_011695784.1
NW_012026894.1	Gnomon	exon	1154333	1154474	.	-	.	ID=exon-XM_011695784.1-3;Dbxref=GeneID:105453650%2CGenbank:XM_011695784.1;Parent=rna-XM_011695784.1
NW_012026894.1	Gnomon	exon	1154730	1154854	.	-	.	ID=exon-XM_011695784.1-2;Dbxref=GeneID:105453650%2CGenbank:XM_011695784.1;Parent=rna-XM_011695784.1
NW_012026894.1	Gnomon	exon	1164591	1164807	.	-	.	ID=exon-XM_011695784.1-1;Dbxref=GeneID:105453650%2CGenbank:XM_011695784.1;Parent=rna-XM_011695784.1
NW_012026894.1	Gnomon	exon	1151145	1151231	.	-	.	ID=exon-XM_011695784.1-7;Dbxref=GeneID:105453650%2CGenbank:XM_011695784.1;Parent=rna-XM_011695784.1
NW_012026894.1	Gnomon	exon	1151542	1151667	.	-	.	ID=exon-XM_011695784.1-6;Dbxref=GeneID:105453650%2CGenbank:XM_011695784.1;Parent=rna-XM_011695784.1
NW_012026894.1	Gnomon	exon	1152515	1152776	.	-	.	ID=exon-XM_011695784.1-5;Dbxref=GeneID:105453650%2CGenbank:XM_011695784.1;Parent=rna-XM_011695784.1
NW_012026894.1	Gnomon	exon	1153470	1153716	.	-	.	ID=exon-XM_011695784.1-4;Dbxref=GeneID:105453650%2CGenbank:XM_011695784.1;Parent=rna-XM_011695784.1
NW_012026894.1	Gnomon	mRNA	2324223	2372070	.	+	.	Name=XM_011695836.1;ID=rna-XM_011695836.1;Dbxref=GeneID:105453685%2CGenbank:XM_011695836.1;Parent=gene-LOC105453685
NW_012026894.1	Gnomon	CDS	820690	820887	.	-	0	Name=XP_011694075.1;ID=cds-XP_011694075.1;Dbxref=GeneID:105453642%2CGenbank:XP_011694075.1;Parent=rna-XM_011695773.1
NW_012026894.1	Gnomon	CDS	818907	819098	.	-	0	Name=XP_011694075.1;ID=cds-XP_011694075.1;Dbxref=GeneID:105453642%2CGenbank:XP_011694075.1;Parent=rna-XM_011695773.1
NW_012026894.1	Gnomon	CDS	818408	818549	.	-	0	Name=XP_011694075.1;ID=cds-XP_011694075.1;Dbxref=GeneID:105453642%2CGenbank:XP_011694075.1;Parent=rna-XM_011695773.1
NW_012026894.1	Gnomon	CDS	817309	817723	.	-	0	Name=XP_011694075.1;ID=cds-XP_011694075.1;Dbxref=GeneID:105453642%2CGenbank:XP_011694075.1;Parent=rna-XM_011695773.1
NW_012026894.1	Gnomon	CDS	816447	816537	.	-	0	Name=XP_011694075.1;ID=cds-XP_011694075.1;Dbxref=GeneID:105453642%2CGenbank:XP_011694075.1;Parent=rna-XM_011695773.1
NW_012026894.1	Gnomon	CDS	815071	815421	.	-	0	Name=XP_011694075.1;ID=cds-XP_011694075.1;Dbxref=GeneID:105453642%2CGenbank:XP_011694075.1;Parent=rna-XM_011695773.1
NW_012026894.1	Gnomon	CDS	814681	814907	.	-	0	Name=XP_011694075.1;ID=cds-XP_011694075.1;Dbxref=GeneID:105453642%2CGenbank:XP_011694075.1;Parent=rna-XM_011695773.1
NW_012026894.1	Gnomon	CDS	813437	813745	.	-	0	Name=XP_011694075.1;ID=cds-XP_011694075.1;Dbxref=GeneID:105453642%2CGenbank:XP_011694075.1;Parent=rna-XM_011695773.1
NW_012026894.1	Gnomon	CDS	812680	812831	.	-	0	Name=XP_011694075.1;ID=cds-XP_011694075.1;Dbxref=GeneID:105453642%2CGenbank:XP_011694075.1;Parent=rna-XM_011695773.1
NW_012026894.1	Gnomon	CDS	811882	812021	.	-	0	Name=XP_011694075.1;ID=cds-XP_011694075.1;Dbxref=GeneID:105453642%2CGenbank:XP_011694075.1;Parent=rna-XM_011695773.1
NW_012026894.1	Gnomon	CDS	810114	810272	.	-	0	Name=XP_011694075.1;ID=cds-XP_011694075.1;Dbxref=GeneID:105453642%2CGenbank:XP_011694075.1;Parent=rna-XM_011695773.1
NW_012026894.1	Gnomon	CDS	804002	804349	.	-	0	Name=XP_011694075.1;ID=cds-XP_011694075.1;Dbxref=GeneID:105453642%2CGenbank:XP_011694075.1;Parent=rna-XM_011695773.1
NW_012026894.1	Gnomon	mRNA	3071853	3087178	.	-	.	Name=XM_011695930.1;ID=rna-XM_011695930.1;Dbxref=GeneID:105453748%2CGenbank:XM_011695930.1;Parent=gene-LOC105453748
NW_012026894.1	Gnomon	exon	3277536	3277658	.	+	.	ID=exon-XM_011695912.1-2;Dbxref=GeneID:105453731%2CGenbank:XM_011695912.1;Parent=rna-XM_011695912.1
NW_012026894.1	Gnomon	exon	3277234	3277455	.	+	.	ID=exon-XM_011695912.1-1;Dbxref=GeneID:105453731%2CGenbank:XM_011695912.1;Parent=rna-XM_011695912.1
NW_012026894.1	Gnomon	exon	3278813	3278875	.	+	.	ID=exon-XM_011695912.1-4;Dbxref=GeneID:105453731%2CGenbank:XM_011695912.1;Parent=rna-XM_011695912.1
NW_012026894.1	Gnomon	exon	3278685	3278747	.	+	.	ID=exon-XM_011695912.1-3;Dbxref=GeneID:105453731%2CGenbank:XM_011695912.1;Parent=rna-XM_011695912.1
NW_012026894.1	Gnomon	exon	3279089	3279163	.	+	.	ID=exon-XM_011695912.1-6;Dbxref=GeneID:105453731%2CGenbank:XM_011695912.1;Parent=rna-XM_011695912.1
NW_012026894.1	Gnomon	exon	3278953	3278994	.	+	.	ID=exon-XM_011695912.1-5;Dbxref=GeneID:105453731%2CGenbank:XM_011695912.1;Parent=rna-XM_011695912.1
NW_012026894.1	Gnomon	exon	3280437	3280714	.	+	.	ID=exon-XM_011695912.1-7;Dbxref=GeneID:105453731%2CGenbank:XM_011695912.1;Parent=rna-XM_011695912.1
NW_012026894.1	Gnomon	CDS	2488782	2489086	.	-	0	Name=XP_011694170.1;ID=cds-XP_011694170.1;Dbxref=GeneID:105453703%2CGenbank:XP_011694170.1;Parent=rna-XM_011695868.1
NW_012026894.1	Gnomon	CDS	2488160	2488499	.	-	0	Name=XP_011694170.1;ID=cds-XP_011694170.1;Dbxref=GeneID:105453703%2CGenbank:XP_011694170.1;Parent=rna-XM_011695868.1
NW_012026894.1	Gnomon	CDS	2486724	2487107	.	-	0	Name=XP_011694170.1;ID=cds-XP_011694170.1;Dbxref=GeneID:105453703%2CGenbank:XP_011694170.1;Parent=rna-XM_011695868.1
NW_012026894.1	Gnomon	CDS	2476967	2476996	.	-	0	Name=XP_011694170.1;ID=cds-XP_011694170.1;Dbxref=GeneID:105453703%2CGenbank:XP_011694170.1;Parent=rna-XM_011695868.1
NW_012026894.1	Gnomon	exon	3094421	3094603	.	+	.	ID=exon-XM_011695883.1-10;Dbxref=GeneID:105453713%2CGenbank:XM_011695883.1;Parent=rna-XM_011695883.1
NW_012026894.1	Gnomon	mRNA	2324223	2372070	.	+	.	Name=XM_011695835.1;ID=rna-XM_011695835.1;Dbxref=GeneID:105453685%2CGenbank:XM_011695835.1;Parent=gene-LOC105453685
NW_012026894.1	Gnomon	CDS	820690	820887	.	-	0	Name=XP_011694076.1;ID=cds-XP_011694076.1;Dbxref=GeneID:105453642%2CGenbank:XP_011694076.1;Parent=rna-XM_011695774.1
NW_012026894.1	Gnomon	CDS	818907	819098	.	-	0	Name=XP_011694076.1;ID=cds-XP_011694076.1;Dbxref=GeneID:105453642%2CGenbank:XP_011694076.1;Parent=rna-XM_011695774.1
NW_012026894.1	Gnomon	CDS	818408	818549	.	-	0	Name=XP_011694076.1;ID=cds-XP_011694076.1;Dbxref=GeneID:105453642%2CGenbank:XP_011694076.1;Parent=rna-XM_011695774.1
NW_012026894.1	Gnomon	CDS	817309	817723	.	-	0	Name=XP_011694076.1;ID=cds-XP_011694076.1;Dbxref=GeneID:105453642%2CGenbank:XP_011694076.1;Parent=rna-XM_011695774.1
NW_012026894.1	Gnomon	CDS	816447	816537	.	-	0	Name=XP_011694076.1;ID=cds-XP_011694076.1;Dbxref=GeneID:105453642%2CGenbank:XP_011694076.1;Parent=rna-XM_011695774.1
NW_012026894.1	Gnomon	CDS	815071	815421	.	-	0	Name=XP_011694076.1;ID=cds-XP_011694076.1;Dbxref=GeneID:105453642%2CGenbank:XP_011694076.1;Parent=rna-XM_011695774.1
NW_012026894.1	Gnomon	CDS	814681	814907	.	-	0	Name=XP_011694076.1;ID=cds-XP_011694076.1;Dbxref=GeneID:105453642%2CGenbank:XP_011694076.1;Parent=rna-XM_011695774.1
NW_012026894.1	Gnomon	CDS	813437	813745	.	-	0	Name=XP_011694076.1;ID=cds-XP_011694076.1;Dbxref=GeneID:105453642%2CGenbank:XP_011694076.1;Parent=rna-XM_011695774.1
NW_012026894.1	Gnomon	CDS	812680	812831	.	-	0	Name=XP_011694076.1;ID=cds-XP_011694076.1;Dbxref=GeneID:105453642%2CGenbank:XP_011694076.1;Parent=rna-XM_011695774.1
NW_012026894.1	Gnomon	CDS	811882	812021	.	-	0	Name=XP_011694076.1;ID=cds-XP_011694076.1;Dbxref=GeneID:105453642%2CGenbank:XP_011694076.1;Parent=rna-XM_011695774.1
NW_012026894.1	Gnomon	CDS	810114	810272	.	-	0	Name=XP_011694076.1;ID=cds-XP_011694076.1;Dbxref=GeneID:105453642%2CGenbank:XP_011694076.1;Parent=rna-XM_011695774.1
NW_012026894.1	Gnomon	CDS	804002	804349	.	-	0	Name=XP_011694076.1;ID=cds-XP_011694076.1;Dbxref=GeneID:105453642%2CGenbank:XP_011694076.1;Parent=rna-XM_011695774.1
NW_012026894.1	Gnomon	mRNA	861383	862944	.	+	.	Name=XM_011695780.1;ID=rna-XM_011695780.1;Dbxref=GeneID:105453646%2CGenbank:XM_011695780.1;Parent=gene-LOC105453646
NW_012026894.1	Gnomon	exon	2675088	2676041	.	+	.	ID=exon-XM_011695855.1-1;Dbxref=GeneID:105453694%2CGenbank:XM_011695855.1;Parent=rna-XM_011695855.1
NW_012026894.1	Gnomon	exon	2592291	2595329	.	+	.	ID=exon-XM_011695858.1-10;Dbxref=GeneID:105453697%2CGenbank:XM_011695858.1;Parent=rna-XM_011695858.1
NW_012026894.1	Gnomon	CDS	2973085	2973559	.	+	0	Name=XP_011694177.1;ID=cds-XP_011694177.1;Dbxref=GeneID:105453708%2CGenbank:XP_011694177.1;Parent=rna-XM_011695875.1
NW_012026894.1	Gnomon	CDS	2974017	2974387	.	+	0	Name=XP_011694177.1;ID=cds-XP_011694177.1;Dbxref=GeneID:105453708%2CGenbank:XP_011694177.1;Parent=rna-XM_011695875.1
NW_012026894.1	Gnomon	CDS	2974512	2974734	.	+	0	Name=XP_011694177.1;ID=cds-XP_011694177.1;Dbxref=GeneID:105453708%2CGenbank:XP_011694177.1;Parent=rna-XM_011695875.1
NW_012026894.1	Gnomon	CDS	2974819	2975038	.	+	0	Name=XP_011694177.1;ID=cds-XP_011694177.1;Dbxref=GeneID:105453708%2CGenbank:XP_011694177.1;Parent=rna-XM_011695875.1
NW_012026894.1	Gnomon	CDS	2975512	2975806	.	+	0	Name=XP_011694177.1;ID=cds-XP_011694177.1;Dbxref=GeneID:105453708%2CGenbank:XP_011694177.1;Parent=rna-XM_011695875.1
NW_012026894.1	Gnomon	exon	1978910	1979094	.	-	.	ID=exon-XM_011695807.1-1;Dbxref=GeneID:105453664%2CGenbank:XM_011695807.1;Parent=rna-XM_011695807.1
NW_012026894.1	Gnomon	exon	1978061	1978177	.	-	.	ID=exon-XM_011695807.1-3;Dbxref=GeneID:105453664%2CGenbank:XM_011695807.1;Parent=rna-XM_011695807.1
NW_012026894.1	Gnomon	exon	1978641	1978740	.	-	.	ID=exon-XM_011695807.1-2;Dbxref=GeneID:105453664%2CGenbank:XM_011695807.1;Parent=rna-XM_011695807.1
NW_012026894.1	Gnomon	exon	1976820	1977656	.	-	.	ID=exon-XM_011695807.1-5;Dbxref=GeneID:105453664%2CGenbank:XM_011695807.1;Parent=rna-XM_011695807.1
NW_012026894.1	Gnomon	exon	1977794	1977905	.	-	.	ID=exon-XM_011695807.1-4;Dbxref=GeneID:105453664%2CGenbank:XM_011695807.1;Parent=rna-XM_011695807.1
NW_012026894.1	Gnomon	CDS	2879161	2879325	.	-	0	Name=XP_011694173.1;ID=cds-XP_011694173.1;Dbxref=GeneID:105453706%2CGenbank:XP_011694173.1;Parent=rna-XM_011695871.1
NW_012026894.1	Gnomon	CDS	2864104	2864177	.	-	0	Name=XP_011694173.1;ID=cds-XP_011694173.1;Dbxref=GeneID:105453706%2CGenbank:XP_011694173.1;Parent=rna-XM_011695871.1
NW_012026894.1	Gnomon	CDS	2861970	2862101	.	-	0	Name=XP_011694173.1;ID=cds-XP_011694173.1;Dbxref=GeneID:105453706%2CGenbank:XP_011694173.1;Parent=rna-XM_011695871.1
NW_012026894.1	Gnomon	CDS	2861374	2861446	.	-	0	Name=XP_011694173.1;ID=cds-XP_011694173.1;Dbxref=GeneID:105453706%2CGenbank:XP_011694173.1;Parent=rna-XM_011695871.1
NW_012026894.1	Gnomon	CDS	2856602	2856705	.	-	0	Name=XP_011694173.1;ID=cds-XP_011694173.1;Dbxref=GeneID:105453706%2CGenbank:XP_011694173.1;Parent=rna-XM_011695871.1
NW_012026894.1	Gnomon	CDS	2841141	2841330	.	-	0	Name=XP_011694173.1;ID=cds-XP_011694173.1;Dbxref=GeneID:105453706%2CGenbank:XP_011694173.1;Parent=rna-XM_011695871.1
NW_012026894.1	Gnomon	CDS	2835628	2835749	.	-	0	Name=XP_011694173.1;ID=cds-XP_011694173.1;Dbxref=GeneID:105453706%2CGenbank:XP_011694173.1;Parent=rna-XM_011695871.1
NW_012026894.1	Gnomon	CDS	2835377	2835541	.	-	0	Name=XP_011694173.1;ID=cds-XP_011694173.1;Dbxref=GeneID:105453706%2CGenbank:XP_011694173.1;Parent=rna-XM_011695871.1
NW_012026894.1	Gnomon	CDS	2834854	2834967	.	-	0	Name=XP_011694173.1;ID=cds-XP_011694173.1;Dbxref=GeneID:105453706%2CGenbank:XP_011694173.1;Parent=rna-XM_011695871.1
[truncated: 860 more rows]
