# Supplementary material for: Prevalent bee venom genes evolved before the aculeate stinger and eusociality
Source: BMC Biol. 2023 Oct 23;21:229. doi: 10.1186/s12915-023-01656-5 (PMC10591384; doi:10.1186/s12915-023-01656-5)
Supplement: Supplementary file 42 — Additional file 42. Gff files of all toxin gene annotations. [file 12915_2023_1656_MOESM42_ESM.zip › AdditionalFile9_ToxinGeneAnnotations/NW_020229988.1._APH.gff_modified_Koludarov_et_al_2021.gff3]

##gff-version 3
##source-version geneious 2020.2.2
##sequence-region	NW_020229988.1	1	1840793
NW_020229988.1	Koludarov_et_al_2021	CDS	1529822	1529968	.	+	.	Name=Hasa988AHb;ID=EWKMg4ru1zPvdBw+uzMEhS+PpGo.1624892130232.39044
NW_020229988.1	Koludarov_et_al_2021	CDS	1530051	1530161	.	+	.	Name=Hasa988AHb;ID=EWKMg4ru1zPvdBw+uzMEhS+PpGo.1624892130232.39044
NW_020229988.1	Koludarov_et_al_2021	CDS	1530501	1530766	.	+	.	Name=Hasa988AHb;ID=EWKMg4ru1zPvdBw+uzMEhS+PpGo.1624892130232.39044
NW_020229988.1	Koludarov_et_al_2021	CDS	1531006	1531289	.	+	.	Name=Hasa988AHb;ID=EWKMg4ru1zPvdBw+uzMEhS+PpGo.1624892130232.39044
NW_020229988.1	Koludarov_et_al_2021	CDS	1531490	1531695	.	+	.	Name=Hasa988AHb;ID=EWKMg4ru1zPvdBw+uzMEhS+PpGo.1624892130232.39044
NW_020229988.1	Koludarov_et_al_2021	CDS	1531828	1531995	.	+	.	Name=Hasa988AHb;ID=EWKMg4ru1zPvdBw+uzMEhS+PpGo.1624892130232.39044
NW_020229988.1	Koludarov_et_al_2021	CDS	1525682	1525807	.	+	.	Name=Hasa988AHa;ID=EWKMg4ru1zPvdBw+uzMEhS+PpGo.1624892130232.39045
NW_020229988.1	Koludarov_et_al_2021	CDS	1525892	1526002	.	+	.	Name=Hasa988AHa;ID=EWKMg4ru1zPvdBw+uzMEhS+PpGo.1624892130232.39045
NW_020229988.1	Koludarov_et_al_2021	CDS	1526302	1526567	.	+	.	Name=Hasa988AHa;ID=EWKMg4ru1zPvdBw+uzMEhS+PpGo.1624892130232.39045
NW_020229988.1	Koludarov_et_al_2021	CDS	1526695	1526978	.	+	.	Name=Hasa988AHa;ID=EWKMg4ru1zPvdBw+uzMEhS+PpGo.1624892130232.39045
NW_020229988.1	Koludarov_et_al_2021	CDS	1527134	1527339	.	+	.	Name=Hasa988AHa;ID=EWKMg4ru1zPvdBw+uzMEhS+PpGo.1624892130232.39045
NW_020229988.1	Koludarov_et_al_2021	CDS	1527472	1527657	.	+	.	Name=Hasa988AHa;ID=EWKMg4ru1zPvdBw+uzMEhS+PpGo.1624892130232.39045
NW_020229988.1	Koludarov_et_al_2021	gene	1535113	1539356	.	+	.	Name=APH c
NW_020229988.1	Koludarov_et_al_2021	gene	1529355	1532111	.	+	.	Name=APH b
NW_020229988.1	Koludarov_et_al_2021	gene	1525273	1527948	.	+	.	Name=APH a
NW_020229988.1	cmsearch	exon	776190	776269	.	-	.	ID=exon-XR_003112817.1-1;Dbxref=GeneID:112588378%2CRFAM:RF00309%2CGenbank:XR_003112817.1;Parent=rna-XR_003112817.1
NW_020229988.1	Gnomon	mRNA	449886	635718	.	+	.	Name=XM_025298092.1;ID=rna-XM_025298092.1;Dbxref=GeneID:105189379%2CGenbank:XM_025298092.1;Parent=gene-LOC105189379
NW_020229988.1	Gnomon	CDS	1625193	1625314	.	+	0	Name=XP_011136773.1;ID=cds-XP_011136773.1;Dbxref=GeneID:105181594%2CGenbank:XP_011136773.1;Parent=rna-XM_011138471.2
NW_020229988.1	Gnomon	CDS	1625450	1625824	.	+	0	Name=XP_011136773.1;ID=cds-XP_011136773.1;Dbxref=GeneID:105181594%2CGenbank:XP_011136773.1;Parent=rna-XM_011138471.2
NW_020229988.1	Gnomon	CDS	1626005	1626106	.	+	0	Name=XP_011136773.1;ID=cds-XP_011136773.1;Dbxref=GeneID:105181594%2CGenbank:XP_011136773.1;Parent=rna-XM_011138471.2
NW_020229988.1	Gnomon	CDS	1626188	1626289	.	+	0	Name=XP_011136773.1;ID=cds-XP_011136773.1;Dbxref=GeneID:105181594%2CGenbank:XP_011136773.1;Parent=rna-XM_011138471.2
NW_020229988.1	Gnomon	CDS	1626451	1626700	.	+	0	Name=XP_011136773.1;ID=cds-XP_011136773.1;Dbxref=GeneID:105181594%2CGenbank:XP_011136773.1;Parent=rna-XM_011138471.2
NW_020229988.1	Gnomon	CDS	1627054	1627197	.	+	0	Name=XP_011136773.1;ID=cds-XP_011136773.1;Dbxref=GeneID:105181594%2CGenbank:XP_011136773.1;Parent=rna-XM_011138471.2
NW_020229988.1	Gnomon	CDS	1627328	1627435	.	+	0	Name=XP_011136773.1;ID=cds-XP_011136773.1;Dbxref=GeneID:105181594%2CGenbank:XP_011136773.1;Parent=rna-XM_011138471.2
NW_020229988.1	Gnomon	mRNA	769377	770807	.	-	.	Name=XM_011151432.2;ID=rna-XM_011151432.2;Dbxref=GeneID:105189374%2CGenbank:XM_011151432.2;Parent=gene-LOC105189374
NW_020229988.1	Gnomon	CDS	1632083	1632177	.	-	0	Name=XP_011136774.1;ID=cds-XP_011136774.1;Dbxref=GeneID:105181596%2CGenbank:XP_011136774.1;Parent=rna-XM_011138472.3
NW_020229988.1	Gnomon	CDS	1630692	1630794	.	-	0	Name=XP_011136774.1;ID=cds-XP_011136774.1;Dbxref=GeneID:105181596%2CGenbank:XP_011136774.1;Parent=rna-XM_011138472.3
NW_020229988.1	Gnomon	CDS	1630077	1630224	.	-	0	Name=XP_011136774.1;ID=cds-XP_011136774.1;Dbxref=GeneID:105181596%2CGenbank:XP_011136774.1;Parent=rna-XM_011138472.3
NW_020229988.1	Gnomon	CDS	1628889	1629013	.	-	0	Name=XP_011136774.1;ID=cds-XP_011136774.1;Dbxref=GeneID:105181596%2CGenbank:XP_011136774.1;Parent=rna-XM_011138472.3
NW_020229988.1	Gnomon	CDS	1628335	1628448	.	-	0	Name=XP_011136774.1;ID=cds-XP_011136774.1;Dbxref=GeneID:105181596%2CGenbank:XP_011136774.1;Parent=rna-XM_011138472.3
NW_020229988.1	Gnomon	exon	335156	335484	.	+	.	ID=exon-XM_011151410.3-1;Dbxref=GeneID:105189359%2CGenbank:XM_011151410.3;Parent=rna-XM_011151410.3
NW_020229988.1	Gnomon	exon	379428	379540	.	+	.	ID=exon-XM_011151410.3-2;Dbxref=GeneID:105189359%2CGenbank:XM_011151410.3;Parent=rna-XM_011151410.3
NW_020229988.1	Gnomon	exon	384056	384228	.	+	.	ID=exon-XM_011151410.3-3;Dbxref=GeneID:105189359%2CGenbank:XM_011151410.3;Parent=rna-XM_011151410.3
NW_020229988.1	Gnomon	exon	396476	396631	.	+	.	ID=exon-XM_011151410.3-4;Dbxref=GeneID:105189359%2CGenbank:XM_011151410.3;Parent=rna-XM_011151410.3
NW_020229988.1	Gnomon	exon	397284	397617	.	+	.	ID=exon-XM_011151410.3-5;Dbxref=GeneID:105189359%2CGenbank:XM_011151410.3;Parent=rna-XM_011151410.3
NW_020229988.1	Gnomon	exon	400563	403761	.	+	.	ID=exon-XM_011151410.3-6;Dbxref=GeneID:105189359%2CGenbank:XM_011151410.3;Parent=rna-XM_011151410.3
NW_020229988.1	Gnomon	mRNA	1535511	1541210	.	+	.	Name=XM_019840641.2;ID=rna-XM_019840641.2;Dbxref=GeneID:105181587%2CGenbank:XM_019840641.2;Parent=gene-LOC105181587
NW_020229988.1	Gnomon	exon	775057	775126	.	-	.	ID=exon-XM_011151434.3-9;Dbxref=GeneID:105189375%2CGenbank:XM_011151434.3;Parent=rna-XM_011151434.3
NW_020229988.1	Gnomon	exon	775763	775830	.	-	.	ID=exon-XM_011151434.3-7;Dbxref=GeneID:105189375%2CGenbank:XM_011151434.3;Parent=rna-XM_011151434.3
NW_020229988.1	Gnomon	exon	775322	775372	.	-	.	ID=exon-XM_011151434.3-8;Dbxref=GeneID:105189375%2CGenbank:XM_011151434.3;Parent=rna-XM_011151434.3
NW_020229988.1	Gnomon	exon	777957	778014	.	-	.	ID=exon-XM_011151434.3-1;Dbxref=GeneID:105189375%2CGenbank:XM_011151434.3;Parent=rna-XM_011151434.3
NW_020229988.1	Gnomon	exon	777145	777768	.	-	.	ID=exon-XM_011151434.3-2;Dbxref=GeneID:105189375%2CGenbank:XM_011151434.3;Parent=rna-XM_011151434.3
NW_020229988.1	Gnomon	exon	776359	776530	.	-	.	ID=exon-XM_011151434.3-5;Dbxref=GeneID:105189375%2CGenbank:XM_011151434.3;Parent=rna-XM_011151434.3
NW_020229988.1	Gnomon	exon	776015	776121	.	-	.	ID=exon-XM_011151434.3-6;Dbxref=GeneID:105189375%2CGenbank:XM_011151434.3;Parent=rna-XM_011151434.3
NW_020229988.1	Gnomon	exon	776923	777068	.	-	.	ID=exon-XM_011151434.3-3;Dbxref=GeneID:105189375%2CGenbank:XM_011151434.3;Parent=rna-XM_011151434.3
NW_020229988.1	Gnomon	exon	776693	776836	.	-	.	ID=exon-XM_011151434.3-4;Dbxref=GeneID:105189375%2CGenbank:XM_011151434.3;Parent=rna-XM_011151434.3
NW_020229988.1	Gnomon	mRNA	449886	635718	.	+	.	Name=XM_025298091.1;ID=rna-XM_025298091.1;Dbxref=GeneID:105189379%2CGenbank:XM_025298091.1;Parent=gene-LOC105189379
NW_020229988.1	Gnomon	mRNA	1612098	1623150	.	+	.	Name=XM_019840640.2;ID=rna-XM_019840640.2;Dbxref=GeneID:105181593%2CGenbank:XM_019840640.2;Parent=gene-LOC105181593
NW_020229988.1	Gnomon	mRNA	752722	755646	.	-	.	Name=XM_011151430.2;ID=rna-XM_011151430.2;Dbxref=GeneID:105189372%2CGenbank:XM_011151430.2;Parent=gene-LOC105189372
NW_020229988.1	Gnomon	lnc_RNA	1005356	1010326	.	+	.	Name=XR_003112816.1;ID=rna-XR_003112816.1;Dbxref=GeneID:112588377%2CGenbank:XR_003112816.1;Parent=gene-LOC112588377
NW_020229988.1	Gnomon	mRNA	1247455	1249612	.	+	.	Name=XM_011138480.3;ID=rna-XM_011138480.3;Dbxref=GeneID:105181600%2CGenbank:XM_011138480.3;Parent=gene-LOC105181600
NW_020229988.1	Gnomon	mRNA	1041316	1086320	.	+	.	Name=XM_011151436.3;ID=rna-XM_011151436.3;Dbxref=GeneID:105189377%2CGenbank:XM_011151436.3;Parent=gene-LOC105189377
NW_020229988.1	Gnomon	exon	635419	635718	.	+	.	ID=exon-XM_025298091.1-7;Dbxref=GeneID:105189379%2CGenbank:XM_025298091.1;Parent=rna-XM_025298091.1
NW_020229988.1	Gnomon	exon	623289	623541	.	+	.	ID=exon-XM_025298091.1-3;Dbxref=GeneID:105189379%2CGenbank:XM_025298091.1;Parent=rna-XM_025298091.1
NW_020229988.1	Gnomon	exon	626728	626828	.	+	.	ID=exon-XM_025298091.1-4;Dbxref=GeneID:105189379%2CGenbank:XM_025298091.1;Parent=rna-XM_025298091.1
NW_020229988.1	Gnomon	exon	631134	631328	.	+	.	ID=exon-XM_025298091.1-5;Dbxref=GeneID:105189379%2CGenbank:XM_025298091.1;Parent=rna-XM_025298091.1
NW_020229988.1	Gnomon	exon	633910	634367	.	+	.	ID=exon-XM_025298091.1-6;Dbxref=GeneID:105189379%2CGenbank:XM_025298091.1;Parent=rna-XM_025298091.1
NW_020229988.1	Gnomon	lnc_RNA	1047569	1051946	.	-	.	Name=XR_003112815.1;ID=rna-XR_003112815.1;Dbxref=GeneID:112588374%2CGenbank:XR_003112815.1;Parent=gene-LOC112588374
NW_020229988.1	Gnomon	exon	449886	450789	.	+	.	ID=exon-XM_025298091.1-1;Dbxref=GeneID:105189379%2CGenbank:XM_025298091.1;Parent=rna-XM_025298091.1
NW_020229988.1	Gnomon	exon	621578	621687	.	+	.	ID=exon-XM_025298091.1-2;Dbxref=GeneID:105189379%2CGenbank:XM_025298091.1;Parent=rna-XM_025298091.1
NW_020229988.1	Gnomon	CDS	1648726	1648839	.	-	0	Name=XP_011136778.1;ID=cds-XP_011136778.1;Dbxref=GeneID:105181597%2CGenbank:XP_011136778.1;Parent=rna-XM_011138476.3
NW_020229988.1	Gnomon	CDS	1648032	1648239	.	-	0	Name=XP_011136778.1;ID=cds-XP_011136778.1;Dbxref=GeneID:105181597%2CGenbank:XP_011136778.1;Parent=rna-XM_011138476.3
NW_020229988.1	Gnomon	CDS	1647510	1647837	.	-	0	Name=XP_011136778.1;ID=cds-XP_011136778.1;Dbxref=GeneID:105181597%2CGenbank:XP_011136778.1;Parent=rna-XM_011138476.3
NW_020229988.1	Gnomon	CDS	1645828	1646122	.	-	0	Name=XP_011136778.1;ID=cds-XP_011136778.1;Dbxref=GeneID:105181597%2CGenbank:XP_011136778.1;Parent=rna-XM_011138476.3
NW_020229988.1	Gnomon	CDS	1644521	1645064	.	-	0	Name=XP_011136778.1;ID=cds-XP_011136778.1;Dbxref=GeneID:105181597%2CGenbank:XP_011136778.1;Parent=rna-XM_011138476.3
NW_020229988.1	Gnomon	CDS	1643769	1643899	.	-	0	Name=XP_011136778.1;ID=cds-XP_011136778.1;Dbxref=GeneID:105181597%2CGenbank:XP_011136778.1;Parent=rna-XM_011138476.3
NW_020229988.1	Gnomon	mRNA	781747	801911	.	+	.	Name=XM_011151435.3;ID=rna-XM_011151435.3;Dbxref=GeneID:105189376%2CGenbank:XM_011151435.3;Parent=gene-LOC105189376
NW_020229988.1	Gnomon	exon	1505252	1505350	.	+	.	ID=exon-XM_011138454.2-10;Dbxref=GeneID:105181586%2CGenbank:XM_011138454.2;Parent=rna-XM_011138454.2
NW_020229988.1	Gnomon	exon	1508016	1508608	.	+	.	ID=exon-XM_011138454.2-11;Dbxref=GeneID:105181586%2CGenbank:XM_011138454.2;Parent=rna-XM_011138454.2
NW_020229988.1	cmsearch	snoRNA	775448	775519	.	-	.	Name=XR_003112818.1;ID=rna-XR_003112818.1;Dbxref=GeneID:112588379%2CRFAM:RF00309%2CGenbank:XR_003112818.1;Parent=gene-LOC112588379
NW_020229988.1	Gnomon	CDS	1648726	1648839	.	-	0	Name=XP_011136775.1;ID=cds-XP_011136775.1;Dbxref=GeneID:105181597%2CGenbank:XP_011136775.1;Parent=rna-XM_011138473.3
NW_020229988.1	Gnomon	CDS	1648032	1648239	.	-	0	Name=XP_011136775.1;ID=cds-XP_011136775.1;Dbxref=GeneID:105181597%2CGenbank:XP_011136775.1;Parent=rna-XM_011138473.3
NW_020229988.1	Gnomon	CDS	1647510	1647837	.	-	0	Name=XP_011136775.1;ID=cds-XP_011136775.1;Dbxref=GeneID:105181597%2CGenbank:XP_011136775.1;Parent=rna-XM_011138473.3
NW_020229988.1	Gnomon	CDS	1645828	1646122	.	-	0	Name=XP_011136775.1;ID=cds-XP_011136775.1;Dbxref=GeneID:105181597%2CGenbank:XP_011136775.1;Parent=rna-XM_011138473.3
NW_020229988.1	Gnomon	CDS	1644521	1645064	.	-	0	Name=XP_011136775.1;ID=cds-XP_011136775.1;Dbxref=GeneID:105181597%2CGenbank:XP_011136775.1;Parent=rna-XM_011138473.3
NW_020229988.1	Gnomon	CDS	1643769	1643899	.	-	0	Name=XP_011136775.1;ID=cds-XP_011136775.1;Dbxref=GeneID:105181597%2CGenbank:XP_011136775.1;Parent=rna-XM_011138473.3
NW_020229988.1	Gnomon	exon	677201	677411	.	+	.	ID=exon-XM_011151415.3-10;Dbxref=GeneID:105189361%2CGenbank:XM_011151415.3;Parent=rna-XM_011151415.3
NW_020229988.1	Gnomon	exon	678666	678876	.	+	.	ID=exon-XM_011151415.3-13;Dbxref=GeneID:105189361%2CGenbank:XM_011151415.3;Parent=rna-XM_011151415.3
NW_020229988.1	Gnomon	exon	678992	679149	.	+	.	ID=exon-XM_011151415.3-14;Dbxref=GeneID:105189361%2CGenbank:XM_011151415.3;Parent=rna-XM_011151415.3
NW_020229988.1	Gnomon	exon	677792	678050	.	+	.	ID=exon-XM_011151415.3-11;Dbxref=GeneID:105189361%2CGenbank:XM_011151415.3;Parent=rna-XM_011151415.3
NW_020229988.1	Gnomon	exon	678351	678554	.	+	.	ID=exon-XM_011151415.3-12;Dbxref=GeneID:105189361%2CGenbank:XM_011151415.3;Parent=rna-XM_011151415.3
NW_020229988.1	Gnomon	exon	680376	680525	.	+	.	ID=exon-XM_011151415.3-17;Dbxref=GeneID:105189361%2CGenbank:XM_011151415.3;Parent=rna-XM_011151415.3
NW_020229988.1	Gnomon	exon	680599	680776	.	+	.	ID=exon-XM_011151415.3-18;Dbxref=GeneID:105189361%2CGenbank:XM_011151415.3;Parent=rna-XM_011151415.3
NW_020229988.1	Gnomon	exon	679235	679441	.	+	.	ID=exon-XM_011151415.3-15;Dbxref=GeneID:105189361%2CGenbank:XM_011151415.3;Parent=rna-XM_011151415.3
NW_020229988.1	Gnomon	exon	679710	680082	.	+	.	ID=exon-XM_011151415.3-16;Dbxref=GeneID:105189361%2CGenbank:XM_011151415.3;Parent=rna-XM_011151415.3
NW_020229988.1	Gnomon	exon	680977	681427	.	+	.	ID=exon-XM_011151415.3-19;Dbxref=GeneID:105189361%2CGenbank:XM_011151415.3;Parent=rna-XM_011151415.3
NW_020229988.1	Gnomon	exon	682159	683082	.	+	.	ID=exon-XM_011151415.3-20;Dbxref=GeneID:105189361%2CGenbank:XM_011151415.3;Parent=rna-XM_011151415.3
NW_020229988.1	Gnomon	mRNA	774739	778014	.	-	.	Name=XM_011151434.3;ID=rna-XM_011151434.3;Dbxref=GeneID:105189375%2CGenbank:XM_011151434.3;Parent=gene-LOC105189375
NW_020229988.1	cmsearch	snoRNA	776190	776269	.	-	.	Name=XR_003112817.1;ID=rna-XR_003112817.1;Dbxref=GeneID:112588378%2CRFAM:RF00309%2CGenbank:XR_003112817.1;Parent=gene-LOC112588378
NW_020229988.1	Gnomon	CDS	1648726	1648839	.	-	0	Name=XP_011136776.1;ID=cds-XP_011136776.1;Dbxref=GeneID:105181597%2CGenbank:XP_011136776.1;Parent=rna-XM_011138474.3
NW_020229988.1	Gnomon	CDS	1648032	1648239	.	-	0	Name=XP_011136776.1;ID=cds-XP_011136776.1;Dbxref=GeneID:105181597%2CGenbank:XP_011136776.1;Parent=rna-XM_011138474.3
NW_020229988.1	Gnomon	CDS	1647510	1647837	.	-	0	Name=XP_011136776.1;ID=cds-XP_011136776.1;Dbxref=GeneID:105181597%2CGenbank:XP_011136776.1;Parent=rna-XM_011138474.3
NW_020229988.1	Gnomon	CDS	1645828	1646122	.	-	0	Name=XP_011136776.1;ID=cds-XP_011136776.1;Dbxref=GeneID:105181597%2CGenbank:XP_011136776.1;Parent=rna-XM_011138474.3
NW_020229988.1	Gnomon	CDS	1644521	1645064	.	-	0	Name=XP_011136776.1;ID=cds-XP_011136776.1;Dbxref=GeneID:105181597%2CGenbank:XP_011136776.1;Parent=rna-XM_011138474.3
NW_020229988.1	Gnomon	CDS	1643769	1643899	.	-	0	Name=XP_011136776.1;ID=cds-XP_011136776.1;Dbxref=GeneID:105181597%2CGenbank:XP_011136776.1;Parent=rna-XM_011138474.3
NW_020229988.1	Gnomon	mRNA	1524772	1532109	.	+	.	Name=XM_011138482.3;ID=rna-XM_011138482.3;Dbxref=GeneID:105181602%2CGenbank:XM_011138482.3;Parent=gene-LOC105181602
NW_020229988.1	Gnomon	exon	1579190	1579388	.	+	.	ID=exon-XM_011138463.3-4;Dbxref=GeneID:105181591%2CGenbank:XM_011138463.3;Parent=rna-XM_011138463.3
NW_020229988.1	Gnomon	exon	1579631	1579795	.	+	.	ID=exon-XM_011138463.3-5;Dbxref=GeneID:105181591%2CGenbank:XM_011138463.3;Parent=rna-XM_011138463.3
NW_020229988.1	Gnomon	exon	1573537	1573656	.	+	.	ID=exon-XM_011138463.3-2;Dbxref=GeneID:105181591%2CGenbank:XM_011138463.3;Parent=rna-XM_011138463.3
NW_020229988.1	Gnomon	exon	1577078	1579099	.	+	.	ID=exon-XM_011138463.3-3;Dbxref=GeneID:105181591%2CGenbank:XM_011138463.3;Parent=rna-XM_011138463.3
NW_020229988.1	Gnomon	exon	1557990	1558222	.	+	.	ID=exon-XM_011138463.3-1;Dbxref=GeneID:105181591%2CGenbank:XM_011138463.3;Parent=rna-XM_011138463.3
NW_020229988.1	Gnomon	exon	1009866	1009991	.	+	.	ID=exon-XR_003112816.1-2;Dbxref=GeneID:112588377%2CGenbank:XR_003112816.1;Parent=rna-XR_003112816.1
NW_020229988.1	Gnomon	exon	1010127	1010326	.	+	.	ID=exon-XR_003112816.1-3;Dbxref=GeneID:112588377%2CGenbank:XR_003112816.1;Parent=rna-XR_003112816.1
NW_020229988.1	Gnomon	exon	1005356	1005790	.	+	.	ID=exon-XR_003112816.1-1;Dbxref=GeneID:112588377%2CGenbank:XR_003112816.1;Parent=rna-XR_003112816.1
NW_020229988.1	Gnomon	exon	664984	665303	.	+	.	ID=exon-XM_025298068.1-1;Dbxref=GeneID:105189361%2CGenbank:XM_025298068.1;Parent=rna-XM_025298068.1
NW_020229988.1	Gnomon	exon	673343	673397	.	+	.	ID=exon-XM_025298068.1-2;Dbxref=GeneID:105189361%2CGenbank:XM_025298068.1;Parent=rna-XM_025298068.1
NW_020229988.1	Gnomon	exon	674393	674621	.	+	.	ID=exon-XM_025298068.1-3;Dbxref=GeneID:105189361%2CGenbank:XM_025298068.1;Parent=rna-XM_025298068.1
NW_020229988.1	Gnomon	exon	674734	674793	.	+	.	ID=exon-XM_025298068.1-4;Dbxref=GeneID:105189361%2CGenbank:XM_025298068.1;Parent=rna-XM_025298068.1
NW_020229988.1	Gnomon	exon	674944	675081	.	+	.	ID=exon-XM_025298068.1-5;Dbxref=GeneID:105189361%2CGenbank:XM_025298068.1;Parent=rna-XM_025298068.1
NW_020229988.1	Gnomon	exon	675741	675820	.	+	.	ID=exon-XM_025298068.1-6;Dbxref=GeneID:105189361%2CGenbank:XM_025298068.1;Parent=rna-XM_025298068.1
NW_020229988.1	Gnomon	exon	676444	676579	.	+	.	ID=exon-XM_025298068.1-7;Dbxref=GeneID:105189361%2CGenbank:XM_025298068.1;Parent=rna-XM_025298068.1
NW_020229988.1	Gnomon	exon	676665	676765	.	+	.	ID=exon-XM_025298068.1-8;Dbxref=GeneID:105189361%2CGenbank:XM_025298068.1;Parent=rna-XM_025298068.1
NW_020229988.1	Gnomon	exon	676838	677004	.	+	.	ID=exon-XM_025298068.1-9;Dbxref=GeneID:105189361%2CGenbank:XM_025298068.1;Parent=rna-XM_025298068.1
NW_020229988.1	Gnomon	exon	633898	634367	.	+	.	ID=exon-XM_025298092.1-6;Dbxref=GeneID:105189379%2CGenbank:XM_025298092.1;Parent=rna-XM_025298092.1
NW_020229988.1	Gnomon	exon	635419	635718	.	+	.	ID=exon-XM_025298092.1-7;Dbxref=GeneID:105189379%2CGenbank:XM_025298092.1;Parent=rna-XM_025298092.1
NW_020229988.1	Gnomon	exon	449886	450789	.	+	.	ID=exon-XM_025298092.1-1;Dbxref=GeneID:105189379%2CGenbank:XM_025298092.1;Parent=rna-XM_025298092.1
NW_020229988.1	Gnomon	exon	626728	626828	.	+	.	ID=exon-XM_025298092.1-4;Dbxref=GeneID:105189379%2CGenbank:XM_025298092.1;Parent=rna-XM_025298092.1
NW_020229988.1	Gnomon	exon	631152	631328	.	+	.	ID=exon-XM_025298092.1-5;Dbxref=GeneID:105189379%2CGenbank:XM_025298092.1;Parent=rna-XM_025298092.1
NW_020229988.1	Gnomon	exon	621578	621687	.	+	.	ID=exon-XM_025298092.1-2;Dbxref=GeneID:105189379%2CGenbank:XM_025298092.1;Parent=rna-XM_025298092.1
NW_020229988.1	Gnomon	exon	623289	623541	.	+	.	ID=exon-XM_025298092.1-3;Dbxref=GeneID:105189379%2CGenbank:XM_025298092.1;Parent=rna-XM_025298092.1
NW_020229988.1	Gnomon	exon	1530051	1530161	.	+	.	ID=exon-XM_011138482.3-10;Dbxref=GeneID:105181602%2CGenbank:XM_011138482.3;Parent=rna-XM_011138482.3
NW_020229988.1	Gnomon	exon	1530501	1530766	.	+	.	ID=exon-XM_011138482.3-11;Dbxref=GeneID:105181602%2CGenbank:XM_011138482.3;Parent=rna-XM_011138482.3
NW_020229988.1	Gnomon	exon	1531006	1531289	.	+	.	ID=exon-XM_011138482.3-12;Dbxref=GeneID:105181602%2CGenbank:XM_011138482.3;Parent=rna-XM_011138482.3
NW_020229988.1	Gnomon	exon	1531490	1531695	.	+	.	ID=exon-XM_011138482.3-13;Dbxref=GeneID:105181602%2CGenbank:XM_011138482.3;Parent=rna-XM_011138482.3
NW_020229988.1	Gnomon	exon	1531828	1532109	.	+	.	ID=exon-XM_011138482.3-14;Dbxref=GeneID:105181602%2CGenbank:XM_011138482.3;Parent=rna-XM_011138482.3
NW_020229988.1	Gnomon	exon	650097	650790	.	-	.	ID=exon-XM_025298069.1-2;Dbxref=GeneID:105189360%2CGenbank:XM_025298069.1;Parent=rna-XM_025298069.1
NW_020229988.1	Gnomon	exon	649631	649881	.	-	.	ID=exon-XM_025298069.1-3;Dbxref=GeneID:105189360%2CGenbank:XM_025298069.1;Parent=rna-XM_025298069.1
NW_020229988.1	Gnomon	exon	664587	665080	.	-	.	ID=exon-XM_025298069.1-1;Dbxref=GeneID:105189360%2CGenbank:XM_025298069.1;Parent=rna-XM_025298069.1
NW_020229988.1	Gnomon	exon	644085	644320	.	-	.	ID=exon-XM_025298069.1-8;Dbxref=GeneID:105189360%2CGenbank:XM_025298069.1;Parent=rna-XM_025298069.1
NW_020229988.1	Gnomon	exon	647290	647517	.	-	.	ID=exon-XM_025298069.1-6;Dbxref=GeneID:105189360%2CGenbank:XM_025298069.1;Parent=rna-XM_025298069.1
NW_020229988.1	Gnomon	exon	646521	646669	.	-	.	ID=exon-XM_025298069.1-7;Dbxref=GeneID:105189360%2CGenbank:XM_025298069.1;Parent=rna-XM_025298069.1
NW_020229988.1	Gnomon	exon	648921	649090	.	-	.	ID=exon-XM_025298069.1-4;Dbxref=GeneID:105189360%2CGenbank:XM_025298069.1;Parent=rna-XM_025298069.1
NW_020229988.1	Gnomon	exon	647977	648497	.	-	.	ID=exon-XM_025298069.1-5;Dbxref=GeneID:105189360%2CGenbank:XM_025298069.1;Parent=rna-XM_025298069.1
NW_020229988.1	Gnomon	CDS	25154	25261	.	+	0	Name=XP_011149710.1;ID=cds-XP_011149710.1;Dbxref=GeneID:105189356%2CGenbank:XP_011149710.1;Parent=rna-XM_011151408.3
NW_020229988.1	Gnomon	CDS	32550	32843	.	+	0	Name=XP_011149710.1;ID=cds-XP_011149710.1;Dbxref=GeneID:105189356%2CGenbank:XP_011149710.1;Parent=rna-XM_011151408.3
NW_020229988.1	Gnomon	CDS	379483	379540	.	+	0	Name=XP_011149712.1;ID=cds-XP_011149712.1;Dbxref=GeneID:105189359%2CGenbank:XP_011149712.1;Parent=rna-XM_011151410.3
NW_020229988.1	Gnomon	CDS	384056	384228	.	+	0	Name=XP_011149712.1;ID=cds-XP_011149712.1;Dbxref=GeneID:105189359%2CGenbank:XP_011149712.1;Parent=rna-XM_011151410.3
NW_020229988.1	Gnomon	CDS	396476	396631	.	+	0	Name=XP_011149712.1;ID=cds-XP_011149712.1;Dbxref=GeneID:105189359%2CGenbank:XP_011149712.1;Parent=rna-XM_011151410.3
NW_020229988.1	Gnomon	CDS	397284	397617	.	+	0	Name=XP_011149712.1;ID=cds-XP_011149712.1;Dbxref=GeneID:105189359%2CGenbank:XP_011149712.1;Parent=rna-XM_011151410.3
NW_020229988.1	Gnomon	CDS	400563	400702	.	+	0	Name=XP_011149712.1;ID=cds-XP_011149712.1;Dbxref=GeneID:105189359%2CGenbank:XP_011149712.1;Parent=rna-XM_011151410.3
NW_020229988.1	Gnomon	exon	774739	774862	.	-	.	ID=exon-XM_011151434.3-10;Dbxref=GeneID:105189375%2CGenbank:XM_011151434.3;Parent=rna-XM_011151434.3
NW_020229988.1	Gnomon	exon	769377	769699	.	-	.	ID=exon-XM_011151432.2-2;Dbxref=GeneID:105189374%2CGenbank:XM_011151432.2;Parent=rna-XM_011151432.2
NW_020229988.1	Gnomon	exon	770684	770807	.	-	.	ID=exon-XM_011151432.2-1;Dbxref=GeneID:105189374%2CGenbank:XM_011151432.2;Parent=rna-XM_011151432.2
NW_020229988.1	Gnomon	exon	734937	735281	.	-	.	ID=exon-XM_011151429.1-7;Dbxref=GeneID:105189370%2CGenbank:XM_011151429.1;Parent=rna-XM_011151429.1
NW_020229988.1	Gnomon	exon	737222	737537	.	-	.	ID=exon-XM_011151429.1-3;Dbxref=GeneID:105189370%2CGenbank:XM_011151429.1;Parent=rna-XM_011151429.1
NW_020229988.1	Gnomon	exon	736655	736896	.	-	.	ID=exon-XM_011151429.1-4;Dbxref=GeneID:105189370%2CGenbank:XM_011151429.1;Parent=rna-XM_011151429.1
NW_020229988.1	Gnomon	exon	736099	736494	.	-	.	ID=exon-XM_011151429.1-5;Dbxref=GeneID:105189370%2CGenbank:XM_011151429.1;Parent=rna-XM_011151429.1
NW_020229988.1	Gnomon	exon	735350	735552	.	-	.	ID=exon-XM_011151429.1-6;Dbxref=GeneID:105189370%2CGenbank:XM_011151429.1;Parent=rna-XM_011151429.1
NW_020229988.1	Gnomon	exon	739331	739373	.	-	.	ID=exon-XM_011151429.1-1;Dbxref=GeneID:105189370%2CGenbank:XM_011151429.1;Parent=rna-XM_011151429.1
NW_020229988.1	Gnomon	exon	737734	737997	.	-	.	ID=exon-XM_011151429.1-2;Dbxref=GeneID:105189370%2CGenbank:XM_011151429.1;Parent=rna-XM_011151429.1
NW_020229988.1	Gnomon	exon	1582752	1583332	.	-	.	ID=exon-XM_025298071.1-3;Dbxref=GeneID:105181592%2CGenbank:XM_025298071.1;Parent=rna-XM_025298071.1
NW_020229988.1	Gnomon	exon	1580574	1580694	.	-	.	ID=exon-XM_025298071.1-4;Dbxref=GeneID:105181592%2CGenbank:XM_025298071.1;Parent=rna-XM_025298071.1
NW_020229988.1	Gnomon	exon	1588139	1588381	.	-	.	ID=exon-XM_025298071.1-1;Dbxref=GeneID:105181592%2CGenbank:XM_025298071.1;Parent=rna-XM_025298071.1
NW_020229988.1	Gnomon	exon	1583527	1585388	.	-	.	ID=exon-XM_025298071.1-2;Dbxref=GeneID:105181592%2CGenbank:XM_025298071.1;Parent=rna-XM_025298071.1
NW_020229988.1	Gnomon	exon	1579548	1580503	.	-	.	ID=exon-XM_025298071.1-5;Dbxref=GeneID:105181592%2CGenbank:XM_025298071.1;Parent=rna-XM_025298071.1
NW_020229988.1	Gnomon	mRNA	718885	725653	.	-	.	Name=XM_025298088.1;ID=rna-XM_025298088.1;Dbxref=GeneID:105189383%2CGenbank:XM_025298088.1;Parent=gene-LOC105189383
NW_020229988.1	Gnomon	mRNA	734937	739373	.	-	.	Name=XM_011151429.1;ID=rna-XM_011151429.1;Dbxref=GeneID:105189370%2CGenbank:XM_011151429.1;Parent=gene-LOC105189370
NW_020229988.1	Gnomon	exon	24162	25261	.	+	.	ID=exon-XM_011151408.3-1;Dbxref=GeneID:105189356%2CGenbank:XM_011151408.3;Parent=rna-XM_011151408.3
NW_020229988.1	Gnomon	exon	32550	36306	.	+	.	ID=exon-XM_011151408.3-2;Dbxref=GeneID:105189356%2CGenbank:XM_011151408.3;Parent=rna-XM_011151408.3
NW_020229988.1	Gnomon	CDS	674451	674621	.	+	0	Name=XP_011149717.1;ID=cds-XP_011149717.1;Dbxref=GeneID:105189361%2CGenbank:XP_011149717.1;Parent=rna-XM_011151415.3
NW_020229988.1	Gnomon	CDS	674734	674793	.	+	0	Name=XP_011149717.1;ID=cds-XP_011149717.1;Dbxref=GeneID:105189361%2CGenbank:XP_011149717.1;Parent=rna-XM_011151415.3
NW_020229988.1	Gnomon	CDS	674944	675081	.	+	0	Name=XP_011149717.1;ID=cds-XP_011149717.1;Dbxref=GeneID:105189361%2CGenbank:XP_011149717.1;Parent=rna-XM_011151415.3
NW_020229988.1	Gnomon	CDS	675741	675820	.	+	0	Name=XP_011149717.1;ID=cds-XP_011149717.1;Dbxref=GeneID:105189361%2CGenbank:XP_011149717.1;Parent=rna-XM_011151415.3
NW_020229988.1	Gnomon	CDS	676444	676579	.	+	0	Name=XP_011149717.1;ID=cds-XP_011149717.1;Dbxref=GeneID:105189361%2CGenbank:XP_011149717.1;Parent=rna-XM_011151415.3
NW_020229988.1	Gnomon	CDS	676665	676765	.	+	0	Name=XP_011149717.1;ID=cds-XP_011149717.1;Dbxref=GeneID:105189361%2CGenbank:XP_011149717.1;Parent=rna-XM_011151415.3
NW_020229988.1	Gnomon	CDS	676838	677004	.	+	0	Name=XP_011149717.1;ID=cds-XP_011149717.1;Dbxref=GeneID:105189361%2CGenbank:XP_011149717.1;Parent=rna-XM_011151415.3
NW_020229988.1	Gnomon	CDS	677201	677411	.	+	0	Name=XP_011149717.1;ID=cds-XP_011149717.1;Dbxref=GeneID:105189361%2CGenbank:XP_011149717.1;Parent=rna-XM_011151415.3
NW_020229988.1	Gnomon	CDS	677792	678050	.	+	0	Name=XP_011149717.1;ID=cds-XP_011149717.1;Dbxref=GeneID:105189361%2CGenbank:XP_011149717.1;Parent=rna-XM_011151415.3
NW_020229988.1	Gnomon	CDS	678351	678554	.	+	0	Name=XP_011149717.1;ID=cds-XP_011149717.1;Dbxref=GeneID:105189361%2CGenbank:XP_011149717.1;Parent=rna-XM_011151415.3
NW_020229988.1	Gnomon	CDS	678666	678876	.	+	0	Name=XP_011149717.1;ID=cds-XP_011149717.1;Dbxref=GeneID:105189361%2CGenbank:XP_011149717.1;Parent=rna-XM_011151415.3
NW_020229988.1	Gnomon	CDS	678992	679149	.	+	0	Name=XP_011149717.1;ID=cds-XP_011149717.1;Dbxref=GeneID:105189361%2CGenbank:XP_011149717.1;Parent=rna-XM_011151415.3
NW_020229988.1	Gnomon	CDS	679235	679441	.	+	0	Name=XP_011149717.1;ID=cds-XP_011149717.1;Dbxref=GeneID:105189361%2CGenbank:XP_011149717.1;Parent=rna-XM_011151415.3
NW_020229988.1	Gnomon	CDS	679710	680082	.	+	0	Name=XP_011149717.1;ID=cds-XP_011149717.1;Dbxref=GeneID:105189361%2CGenbank:XP_011149717.1;Parent=rna-XM_011151415.3
NW_020229988.1	Gnomon	CDS	680376	680525	.	+	0	Name=XP_011149717.1;ID=cds-XP_011149717.1;Dbxref=GeneID:105189361%2CGenbank:XP_011149717.1;Parent=rna-XM_011151415.3
NW_020229988.1	Gnomon	CDS	680599	680776	.	+	0	Name=XP_011149717.1;ID=cds-XP_011149717.1;Dbxref=GeneID:105189361%2CGenbank:XP_011149717.1;Parent=rna-XM_011151415.3
NW_020229988.1	Gnomon	CDS	680977	681427	.	+	0	Name=XP_011149717.1;ID=cds-XP_011149717.1;Dbxref=GeneID:105189361%2CGenbank:XP_011149717.1;Parent=rna-XM_011151415.3
NW_020229988.1	Gnomon	CDS	682159	682221	.	+	0	Name=XP_011149717.1;ID=cds-XP_011149717.1;Dbxref=GeneID:105189361%2CGenbank:XP_011149717.1;Parent=rna-XM_011151415.3
NW_020229988.1	Gnomon	mRNA	449886	635718	.	+	.	Name=XM_025298089.1;ID=rna-XM_025298089.1;Dbxref=GeneID:105189379%2CGenbank:XM_025298089.1;Parent=gene-LOC105189379
NW_020229988.1	Gnomon	mRNA	734937	739373	.	-	.	Name=XM_011151428.1;ID=rna-XM_011151428.1;Dbxref=GeneID:105189370%2CGenbank:XM_011151428.1;Parent=gene-LOC105189370
NW_020229988.1	Gnomon	exon	1612098	1613585	.	+	.	ID=exon-XM_011138466.2-1;Dbxref=GeneID:105181593%2CGenbank:XM_011138466.2;Parent=rna-XM_011138466.2
NW_020229988.1	Gnomon	exon	1619798	1620109	.	+	.	ID=exon-XM_011138466.2-6;Dbxref=GeneID:105181593%2CGenbank:XM_011138466.2;Parent=rna-XM_011138466.2
NW_020229988.1	Gnomon	exon	1620196	1620347	.	+	.	ID=exon-XM_011138466.2-7;Dbxref=GeneID:105181593%2CGenbank:XM_011138466.2;Parent=rna-XM_011138466.2
NW_020229988.1	Gnomon	exon	1620611	1620751	.	+	.	ID=exon-XM_011138466.2-8;Dbxref=GeneID:105181593%2CGenbank:XM_011138466.2;Parent=rna-XM_011138466.2
NW_020229988.1	Gnomon	exon	1622842	1624308	.	+	.	ID=exon-XM_011138466.2-9;Dbxref=GeneID:105181593%2CGenbank:XM_011138466.2;Parent=rna-XM_011138466.2
NW_020229988.1	Gnomon	exon	1617085	1617363	.	+	.	ID=exon-XM_011138466.2-2;Dbxref=GeneID:105181593%2CGenbank:XM_011138466.2;Parent=rna-XM_011138466.2
NW_020229988.1	Gnomon	exon	1617551	1617685	.	+	.	ID=exon-XM_011138466.2-3;Dbxref=GeneID:105181593%2CGenbank:XM_011138466.2;Parent=rna-XM_011138466.2
NW_020229988.1	Gnomon	exon	1618554	1618720	.	+	.	ID=exon-XM_011138466.2-4;Dbxref=GeneID:105181593%2CGenbank:XM_011138466.2;Parent=rna-XM_011138466.2
NW_020229988.1	Gnomon	exon	1618793	1618950	.	+	.	ID=exon-XM_011138466.2-5;Dbxref=GeneID:105181593%2CGenbank:XM_011138466.2;Parent=rna-XM_011138466.2
NW_020229988.1	Gnomon	exon	752722	754696	.	-	.	ID=exon-XM_011151430.2-2;Dbxref=GeneID:105189372%2CGenbank:XM_011151430.2;Parent=rna-XM_011151430.2
NW_020229988.1	Gnomon	exon	755570	755646	.	-	.	ID=exon-XM_011151430.2-1;Dbxref=GeneID:105189372%2CGenbank:XM_011151430.2;Parent=rna-XM_011151430.2
NW_020229988.1	cmsearch	exon	775448	775519	.	-	.	ID=exon-XR_003112818.1-1;Dbxref=GeneID:112588379%2CRFAM:RF00309%2CGenbank:XR_003112818.1;Parent=rna-XR_003112818.1
NW_020229988.1	Gnomon	mRNA	727296	733049	.	-	.	Name=XM_011151427.3;ID=rna-XM_011151427.3;Dbxref=GeneID:105189369%2CGenbank:XM_011151427.3;Parent=gene-LOC105189369
NW_020229988.1	Gnomon	mRNA	705110	707872	.	-	.	Name=XM_011151425.2;ID=rna-XM_011151425.2;Dbxref=GeneID:105189367%2CGenbank:XM_011151425.2;Parent=gene-LOC105189367
NW_020229988.1	Gnomon	mRNA	718885	725653	.	-	.	Name=XM_025298087.1;ID=rna-XM_025298087.1;Dbxref=GeneID:105189383%2CGenbank:XM_025298087.1;Parent=gene-LOC105189383
NW_020229988.1	Gnomon	mRNA	711596	713404	.	-	.	Name=XM_011151426.2;ID=rna-XM_011151426.2;Dbxref=GeneID:105189368%2CGenbank:XM_011151426.2;Parent=gene-LOC105189368
NW_020229988.1	Gnomon	mRNA	14607	20412	.	-	.	Name=XM_025298083.1;ID=rna-XM_025298083.1;Dbxref=GeneID:105189355%2CGenbank:XM_025298083.1;Parent=gene-LOC105189355
NW_020229988.1	Gnomon	CDS	1247519	1247913	.	+	0	Name=XP_011136782.2;ID=cds-XP_011136782.2;Dbxref=GeneID:105181600%2CGenbank:XP_011136782.2;Parent=rna-XM_011138480.3
NW_020229988.1	Gnomon	CDS	1248637	1248736	.	+	0	Name=XP_011136782.2;ID=cds-XP_011136782.2;Dbxref=GeneID:105181600%2CGenbank:XP_011136782.2;Parent=rna-XM_011138480.3
NW_020229988.1	Gnomon	CDS	1248852	1248953	.	+	0	Name=XP_011136782.2;ID=cds-XP_011136782.2;Dbxref=GeneID:105181600%2CGenbank:XP_011136782.2;Parent=rna-XM_011138480.3
NW_020229988.1	Gnomon	CDS	1249016	1249174	.	+	0	Name=XP_011136782.2;ID=cds-XP_011136782.2;Dbxref=GeneID:105181600%2CGenbank:XP_011136782.2;Parent=rna-XM_011138480.3
NW_020229988.1	Gnomon	CDS	1249318	1249389	.	+	0	Name=XP_011136782.2;ID=cds-XP_011136782.2;Dbxref=GeneID:105181600%2CGenbank:XP_011136782.2;Parent=rna-XM_011138480.3
NW_020229988.1	Gnomon	mRNA	763865	768612	.	-	.	Name=XM_025298084.1;ID=rna-XM_025298084.1;Dbxref=GeneID:105189373%2CGenbank:XM_025298084.1;Parent=gene-LOC105189373
NW_020229988.1	Gnomon	mRNA	1250809	1251858	.	+	.	Name=XM_025298081.1;ID=rna-XM_025298081.1;Dbxref=GeneID:112588376%2CGenbank:XM_025298081.1;Parent=gene-LOC112588376
NW_020229988.1	Gnomon	exon	647290	647517	.	-	.	ID=exon-XM_019844291.2-6;Dbxref=GeneID:105189360%2CGenbank:XM_019844291.2;Parent=rna-XM_019844291.2
NW_020229988.1	Gnomon	exon	646521	646669	.	-	.	ID=exon-XM_019844291.2-7;Dbxref=GeneID:105189360%2CGenbank:XM_019844291.2;Parent=rna-XM_019844291.2
NW_020229988.1	Gnomon	exon	644085	644320	.	-	.	ID=exon-XM_019844291.2-8;Dbxref=GeneID:105189360%2CGenbank:XM_019844291.2;Parent=rna-XM_019844291.2
NW_020229988.1	Gnomon	exon	650866	651088	.	-	.	ID=exon-XM_019844291.2-1;Dbxref=GeneID:105189360%2CGenbank:XM_019844291.2;Parent=rna-XM_019844291.2
NW_020229988.1	Gnomon	exon	650097	650790	.	-	.	ID=exon-XM_019844291.2-2;Dbxref=GeneID:105189360%2CGenbank:XM_019844291.2;Parent=rna-XM_019844291.2
NW_020229988.1	Gnomon	exon	649631	649881	.	-	.	ID=exon-XM_019844291.2-3;Dbxref=GeneID:105189360%2CGenbank:XM_019844291.2;Parent=rna-XM_019844291.2
NW_020229988.1	Gnomon	exon	648921	649090	.	-	.	ID=exon-XM_019844291.2-4;Dbxref=GeneID:105189360%2CGenbank:XM_019844291.2;Parent=rna-XM_019844291.2
NW_020229988.1	Gnomon	exon	647977	648497	.	-	.	ID=exon-XM_019844291.2-5;Dbxref=GeneID:105189360%2CGenbank:XM_019844291.2;Parent=rna-XM_019844291.2
NW_020229988.1	Gnomon	exon	32550	36306	.	+	.	ID=exon-XM_011151407.3-3;Dbxref=GeneID:105189356%2CGenbank:XM_011151407.3;Parent=rna-XM_011151407.3
NW_020229988.1	Gnomon	exon	24099	25261	.	+	.	ID=exon-XM_011151407.3-1;Dbxref=GeneID:105189356%2CGenbank:XM_011151407.3;Parent=rna-XM_011151407.3
NW_020229988.1	Gnomon	exon	26299	26373	.	+	.	ID=exon-XM_011151407.3-2;Dbxref=GeneID:105189356%2CGenbank:XM_011151407.3;Parent=rna-XM_011151407.3
NW_020229988.1	Gnomon	mRNA	1612098	1624308	.	+	.	Name=XM_025298082.1;ID=rna-XM_025298082.1;Dbxref=GeneID:105181593%2CGenbank:XM_025298082.1;Parent=gene-LOC105181593
NW_020229988.1	Gnomon	CDS	650866	650889	.	-	0	Name=XP_019699850.2;ID=cds-XP_019699850.2;Dbxref=GeneID:105189360%2CGenbank:XP_019699850.2;Parent=rna-XM_019844291.2
NW_020229988.1	Gnomon	CDS	650097	650790	.	-	0	Name=XP_019699850.2;ID=cds-XP_019699850.2;Dbxref=GeneID:105189360%2CGenbank:XP_019699850.2;Parent=rna-XM_019844291.2
NW_020229988.1	Gnomon	CDS	649631	649881	.	-	0	Name=XP_019699850.2;ID=cds-XP_019699850.2;Dbxref=GeneID:105189360%2CGenbank:XP_019699850.2;Parent=rna-XM_019844291.2
NW_020229988.1	Gnomon	CDS	648921	649090	.	-	0	Name=XP_019699850.2;ID=cds-XP_019699850.2;Dbxref=GeneID:105189360%2CGenbank:XP_019699850.2;Parent=rna-XM_019844291.2
NW_020229988.1	Gnomon	CDS	647977	648497	.	-	0	Name=XP_019699850.2;ID=cds-XP_019699850.2;Dbxref=GeneID:105189360%2CGenbank:XP_019699850.2;Parent=rna-XM_019844291.2
NW_020229988.1	Gnomon	CDS	647290	647517	.	-	0	Name=XP_019699850.2;ID=cds-XP_019699850.2;Dbxref=GeneID:105189360%2CGenbank:XP_019699850.2;Parent=rna-XM_019844291.2
NW_020229988.1	Gnomon	CDS	646521	646669	.	-	0	Name=XP_019699850.2;ID=cds-XP_019699850.2;Dbxref=GeneID:105189360%2CGenbank:XP_019699850.2;Parent=rna-XM_019844291.2
NW_020229988.1	Gnomon	CDS	644297	644320	.	-	0	Name=XP_019699850.2;ID=cds-XP_019699850.2;Dbxref=GeneID:105189360%2CGenbank:XP_019699850.2;Parent=rna-XM_019844291.2
NW_020229988.1	Gnomon	mRNA	688356	689661	.	-	.	Name=XM_011151420.3;ID=rna-XM_011151420.3;Dbxref=GeneID:105189363%2CGenbank:XM_011151420.3;Parent=gene-LOC105189363
NW_020229988.1	Gnomon	CDS	1548046	1548134	.	+	0	Name=XP_011136760.1;ID=cds-XP_011136760.1;Dbxref=GeneID:105181589%2CGenbank:XP_011136760.1;Parent=rna-XM_011138458.3
NW_020229988.1	Gnomon	CDS	1548253	1548358	.	+	0	Name=XP_011136760.1;ID=cds-XP_011136760.1;Dbxref=GeneID:105181589%2CGenbank:XP_011136760.1;Parent=rna-XM_011138458.3
NW_020229988.1	Gnomon	CDS	1548528	1548775	.	+	0	Name=XP_011136760.1;ID=cds-XP_011136760.1;Dbxref=GeneID:105181589%2CGenbank:XP_011136760.1;Parent=rna-XM_011138458.3
NW_020229988.1	Gnomon	CDS	1548850	1549041	.	+	0	Name=XP_011136760.1;ID=cds-XP_011136760.1;Dbxref=GeneID:105181589%2CGenbank:XP_011136760.1;Parent=rna-XM_011138458.3
NW_020229988.1	Gnomon	CDS	1549137	1549542	.	+	0	Name=XP_011136760.1;ID=cds-XP_011136760.1;Dbxref=GeneID:105181589%2CGenbank:XP_011136760.1;Parent=rna-XM_011138458.3
NW_020229988.1	Gnomon	CDS	1549630	1550007	.	+	0	Name=XP_011136760.1;ID=cds-XP_011136760.1;Dbxref=GeneID:105181589%2CGenbank:XP_011136760.1;Parent=rna-XM_011138458.3
NW_020229988.1	Gnomon	exon	768535	768612	.	-	.	ID=exon-XM_025298084.1-1;Dbxref=GeneID:105189373%2CGenbank:XM_025298084.1;Parent=rna-XM_025298084.1
NW_020229988.1	Gnomon	exon	763865	766149	.	-	.	ID=exon-XM_025298084.1-2;Dbxref=GeneID:105189373%2CGenbank:XM_025298084.1;Parent=rna-XM_025298084.1
NW_020229988.1	Gnomon	CDS	1548046	1548134	.	+	0	Name=XP_011136761.1;ID=cds-XP_011136761.1;Dbxref=GeneID:105181589%2CGenbank:XP_011136761.1;Parent=rna-XM_011138459.3
NW_020229988.1	Gnomon	CDS	1548253	1548358	.	+	0	Name=XP_011136761.1;ID=cds-XP_011136761.1;Dbxref=GeneID:105181589%2CGenbank:XP_011136761.1;Parent=rna-XM_011138459.3
NW_020229988.1	Gnomon	CDS	1548528	1548775	.	+	0	Name=XP_011136761.1;ID=cds-XP_011136761.1;Dbxref=GeneID:105181589%2CGenbank:XP_011136761.1;Parent=rna-XM_011138459.3
NW_020229988.1	Gnomon	CDS	1548850	1549041	.	+	0	Name=XP_011136761.1;ID=cds-XP_011136761.1;Dbxref=GeneID:105181589%2CGenbank:XP_011136761.1;Parent=rna-XM_011138459.3
NW_020229988.1	Gnomon	CDS	1549137	1549542	.	+	0	Name=XP_011136761.1;ID=cds-XP_011136761.1;Dbxref=GeneID:105181589%2CGenbank:XP_011136761.1;Parent=rna-XM_011138459.3
NW_020229988.1	Gnomon	CDS	1549630	1550007	.	+	0	Name=XP_011136761.1;ID=cds-XP_011136761.1;Dbxref=GeneID:105181589%2CGenbank:XP_011136761.1;Parent=rna-XM_011138459.3
NW_020229988.1	Gnomon	exon	732987	733049	.	-	.	ID=exon-XM_011151427.3-1;Dbxref=GeneID:105189369%2CGenbank:XM_011151427.3;Parent=rna-XM_011151427.3
NW_020229988.1	Gnomon	exon	729228	730896	.	-	.	ID=exon-XM_011151427.3-2;Dbxref=GeneID:105189369%2CGenbank:XM_011151427.3;Parent=rna-XM_011151427.3
NW_020229988.1	Gnomon	exon	727296	729014	.	-	.	ID=exon-XM_011151427.3-3;Dbxref=GeneID:105189369%2CGenbank:XM_011151427.3;Parent=rna-XM_011151427.3
NW_020229988.1	Gnomon	gene	1005356	1010326	.	+	.	Name=LOC112588377;ID=gene-LOC112588377;Dbxref=GeneID:112588377
NW_020229988.1	cmsearch	gene	776190	776269	.	-	.	Name=LOC112588378;ID=gene-LOC112588378;Dbxref=GeneID:112588378
NW_020229988.1	cmsearch	gene	775448	775519	.	-	.	Name=LOC112588379;ID=gene-LOC112588379;Dbxref=GeneID:112588379
NW_020229988.1	Gnomon	gene	1047569	1051946	.	-	.	Name=LOC112588374;ID=gene-LOC112588374;Dbxref=GeneID:112588374
NW_020229988.1	Gnomon	gene	39096	40164	.	-	.	Name=LOC112588375;ID=gene-LOC112588375;Dbxref=GeneID:112588375
NW_020229988.1	Gnomon	gene	1250809	1251858	.	+	.	Name=LOC112588376;ID=gene-LOC112588376;Dbxref=GeneID:112588376
NW_020229988.1	Gnomon	mRNA	700879	702980	.	-	.	Name=XM_011151424.3;ID=rna-XM_011151424.3;Dbxref=GeneID:105189366%2CGenbank:XM_011151424.3;Parent=gene-LOC105189366
NW_020229988.1	Gnomon	mRNA	697956	699770	.	-	.	Name=XM_011151423.2;ID=rna-XM_011151423.2;Dbxref=GeneID:105189365%2CGenbank:XM_011151423.2;Parent=gene-LOC105189365
NW_020229988.1	Gnomon	CDS	1573539	1573656	.	+	0	Name=XP_011136765.1;ID=cds-XP_011136765.1;Dbxref=GeneID:105181591%2CGenbank:XP_011136765.1;Parent=rna-XM_011138463.3
NW_020229988.1	Gnomon	CDS	1577078	1579099	.	+	0	Name=XP_011136765.1;ID=cds-XP_011136765.1;Dbxref=GeneID:105181591%2CGenbank:XP_011136765.1;Parent=rna-XM_011138463.3
NW_020229988.1	Gnomon	CDS	1579190	1579388	.	+	0	Name=XP_011136765.1;ID=cds-XP_011136765.1;Dbxref=GeneID:105181591%2CGenbank:XP_011136765.1;Parent=rna-XM_011138463.3
NW_020229988.1	Gnomon	CDS	1579631	1579679	.	+	0	Name=XP_011136765.1;ID=cds-XP_011136765.1;Dbxref=GeneID:105181591%2CGenbank:XP_011136765.1;Parent=rna-XM_011138463.3
NW_020229988.1	Gnomon	CDS	1555947	1556228	.	-	0	Name=XP_011136762.1;ID=cds-XP_011136762.1;Dbxref=GeneID:105181590%2CGenbank:XP_011136762.1;Parent=rna-XM_011138460.3
NW_020229988.1	Gnomon	CDS	1555408	1555654	.	-	0	Name=XP_011136762.1;ID=cds-XP_011136762.1;Dbxref=GeneID:105181590%2CGenbank:XP_011136762.1;Parent=rna-XM_011138460.3
NW_020229988.1	Gnomon	CDS	1555038	1555213	.	-	0	Name=XP_011136762.1;ID=cds-XP_011136762.1;Dbxref=GeneID:105181590%2CGenbank:XP_011136762.1;Parent=rna-XM_011138460.3
NW_020229988.1	Gnomon	CDS	1553598	1553846	.	-	0	Name=XP_011136762.1;ID=cds-XP_011136762.1;Dbxref=GeneID:105181590%2CGenbank:XP_011136762.1;Parent=rna-XM_011138460.3
NW_020229988.1	RefSeq	region	1	1840793	.	+	.	Name=Unknown;ID=NW_020229988.1:1..1840793;Dbxref=taxon:610380
NW_020229988.1	Gnomon	mRNA	690548	693668	.	-	.	Name=XM_011151421.3;ID=rna-XM_011151421.3;Dbxref=GeneID:105189364%2CGenbank:XM_011151421.3;Parent=gene-LOC105189364
NW_020229988.1	Gnomon	exon	1304985	1305735	.	+	.	ID=exon-XM_011138455.2-1;Dbxref=GeneID:105181586%2CGenbank:XM_011138455.2;Parent=rna-XM_011138455.2
NW_020229988.1	Gnomon	exon	1436813	1436971	.	+	.	ID=exon-XM_011138455.2-4;Dbxref=GeneID:105181586%2CGenbank:XM_011138455.2;Parent=rna-XM_011138455.2
NW_020229988.1	Gnomon	exon	1437225	1437353	.	+	.	ID=exon-XM_011138455.2-5;Dbxref=GeneID:105181586%2CGenbank:XM_011138455.2;Parent=rna-XM_011138455.2
NW_020229988.1	Gnomon	exon	1375044	1375153	.	+	.	ID=exon-XM_011138455.2-2;Dbxref=GeneID:105181586%2CGenbank:XM_011138455.2;Parent=rna-XM_011138455.2
NW_020229988.1	Gnomon	exon	1429803	1430010	.	+	.	ID=exon-XM_011138455.2-3;Dbxref=GeneID:105181586%2CGenbank:XM_011138455.2;Parent=rna-XM_011138455.2
NW_020229988.1	Gnomon	exon	1496973	1497029	.	+	.	ID=exon-XM_011138455.2-8;Dbxref=GeneID:105181586%2CGenbank:XM_011138455.2;Parent=rna-XM_011138455.2
NW_020229988.1	Gnomon	exon	1497793	1497882	.	+	.	ID=exon-XM_011138455.2-9;Dbxref=GeneID:105181586%2CGenbank:XM_011138455.2;Parent=rna-XM_011138455.2
NW_020229988.1	Gnomon	exon	1476063	1476280	.	+	.	ID=exon-XM_011138455.2-6;Dbxref=GeneID:105181586%2CGenbank:XM_011138455.2;Parent=rna-XM_011138455.2
NW_020229988.1	Gnomon	exon	1477137	1477212	.	+	.	ID=exon-XM_011138455.2-7;Dbxref=GeneID:105181586%2CGenbank:XM_011138455.2;Parent=rna-XM_011138455.2
NW_020229988.1	Gnomon	CDS	1617185	1617363	.	+	0	Name=XP_011136768.1;ID=cds-XP_011136768.1;Dbxref=GeneID:105181593%2CGenbank:XP_011136768.1;Parent=rna-XM_011138466.2
NW_020229988.1	Gnomon	CDS	1617551	1617685	.	+	0	Name=XP_011136768.1;ID=cds-XP_011136768.1;Dbxref=GeneID:105181593%2CGenbank:XP_011136768.1;Parent=rna-XM_011138466.2
NW_020229988.1	Gnomon	CDS	1618554	1618720	.	+	0	Name=XP_011136768.1;ID=cds-XP_011136768.1;Dbxref=GeneID:105181593%2CGenbank:XP_011136768.1;Parent=rna-XM_011138466.2
NW_020229988.1	Gnomon	CDS	1618793	1618950	.	+	0	Name=XP_011136768.1;ID=cds-XP_011136768.1;Dbxref=GeneID:105181593%2CGenbank:XP_011136768.1;Parent=rna-XM_011138466.2
NW_020229988.1	Gnomon	CDS	1619798	1620109	.	+	0	Name=XP_011136768.1;ID=cds-XP_011136768.1;Dbxref=GeneID:105181593%2CGenbank:XP_011136768.1;Parent=rna-XM_011138466.2
NW_020229988.1	Gnomon	CDS	1620196	1620347	.	+	0	Name=XP_011136768.1;ID=cds-XP_011136768.1;Dbxref=GeneID:105181593%2CGenbank:XP_011136768.1;Parent=rna-XM_011138466.2
NW_020229988.1	Gnomon	CDS	1620611	1620751	.	+	0	Name=XP_011136768.1;ID=cds-XP_011136768.1;Dbxref=GeneID:105181593%2CGenbank:XP_011136768.1;Parent=rna-XM_011138466.2
NW_020229988.1	Gnomon	CDS	1622842	1623409	.	+	0	Name=XP_011136768.1;ID=cds-XP_011136768.1;Dbxref=GeneID:105181593%2CGenbank:XP_011136768.1;Parent=rna-XM_011138466.2
NW_020229988.1	Gnomon	mRNA	1625094	1627965	.	+	.	Name=XM_011138471.2;ID=rna-XM_011138471.2;Dbxref=GeneID:105181594%2CGenbank:XM_011138471.2;Parent=gene-LOC105181594
NW_020229988.1	Gnomon	exon	12602	12781	.	+	.	ID=exon-XM_011151405.3-5;Dbxref=GeneID:105189354%2CGenbank:XM_011151405.3;Parent=rna-XM_011151405.3
NW_020229988.1	Gnomon	exon	12880	13123	.	+	.	ID=exon-XM_011151405.3-6;Dbxref=GeneID:105189354%2CGenbank:XM_011151405.3;Parent=rna-XM_011151405.3
NW_020229988.1	Gnomon	exon	11687	12058	.	+	.	ID=exon-XM_011151405.3-3;Dbxref=GeneID:105189354%2CGenbank:XM_011151405.3;Parent=rna-XM_011151405.3
NW_020229988.1	Gnomon	exon	12196	12521	.	+	.	ID=exon-XM_011151405.3-4;Dbxref=GeneID:105189354%2CGenbank:XM_011151405.3;Parent=rna-XM_011151405.3
NW_020229988.1	Gnomon	exon	13200	13370	.	+	.	ID=exon-XM_011151405.3-7;Dbxref=GeneID:105189354%2CGenbank:XM_011151405.3;Parent=rna-XM_011151405.3
NW_020229988.1	Gnomon	exon	13504	14366	.	+	.	ID=exon-XM_011151405.3-8;Dbxref=GeneID:105189354%2CGenbank:XM_011151405.3;Parent=rna-XM_011151405.3
NW_020229988.1	Gnomon	exon	10345	10562	.	+	.	ID=exon-XM_011151405.3-1;Dbxref=GeneID:105189354%2CGenbank:XM_011151405.3;Parent=rna-XM_011151405.3
NW_020229988.1	Gnomon	exon	10818	11092	.	+	.	ID=exon-XM_011151405.3-2;Dbxref=GeneID:105189354%2CGenbank:XM_011151405.3;Parent=rna-XM_011151405.3
NW_020229988.1	Gnomon	exon	1538673	1541210	.	+	.	ID=exon-XM_019840641.2-5;Dbxref=GeneID:105181587%2CGenbank:XM_019840641.2;Parent=rna-XM_019840641.2
NW_020229988.1	Gnomon	exon	1535511	1535698	.	+	.	ID=exon-XM_019840641.2-1;Dbxref=GeneID:105181587%2CGenbank:XM_019840641.2;Parent=rna-XM_019840641.2
NW_020229988.1	Gnomon	exon	1536549	1536814	.	+	.	ID=exon-XM_019840641.2-2;Dbxref=GeneID:105181587%2CGenbank:XM_019840641.2;Parent=rna-XM_019840641.2
NW_020229988.1	Gnomon	exon	1537081	1537364	.	+	.	ID=exon-XM_019840641.2-3;Dbxref=GeneID:105181587%2CGenbank:XM_019840641.2;Parent=rna-XM_019840641.2
NW_020229988.1	Gnomon	exon	1538339	1538541	.	+	.	ID=exon-XM_019840641.2-4;Dbxref=GeneID:105181587%2CGenbank:XM_019840641.2;Parent=rna-XM_019840641.2
NW_020229988.1	Gnomon	exon	1537081	1537364	.	+	.	ID=exon-XM_011138457.3-5;Dbxref=GeneID:105181587%2CGenbank:XM_011138457.3;Parent=rna-XM_011138457.3
NW_020229988.1	Gnomon	exon	1538339	1538541	.	+	.	ID=exon-XM_011138457.3-6;Dbxref=GeneID:105181587%2CGenbank:XM_011138457.3;Parent=rna-XM_011138457.3
NW_020229988.1	Gnomon	exon	1535654	1535698	.	+	.	ID=exon-XM_011138457.3-3;Dbxref=GeneID:105181587%2CGenbank:XM_011138457.3;Parent=rna-XM_011138457.3
NW_020229988.1	Gnomon	exon	1536549	1536814	.	+	.	ID=exon-XM_011138457.3-4;Dbxref=GeneID:105181587%2CGenbank:XM_011138457.3;Parent=rna-XM_011138457.3
NW_020229988.1	Gnomon	exon	1535199	1535295	.	+	.	ID=exon-XM_011138457.3-1;Dbxref=GeneID:105181587%2CGenbank:XM_011138457.3;Parent=rna-XM_011138457.3
NW_020229988.1	Gnomon	exon	1535399	1535574	.	+	.	ID=exon-XM_011138457.3-2;Dbxref=GeneID:105181587%2CGenbank:XM_011138457.3;Parent=rna-XM_011138457.3
NW_020229988.1	Gnomon	exon	1538673	1541209	.	+	.	ID=exon-XM_011138457.3-7;Dbxref=GeneID:105181587%2CGenbank:XM_011138457.3;Parent=rna-XM_011138457.3
NW_020229988.1	Gnomon	mRNA	1643489	1670540	.	-	.	Name=XM_011138476.3;ID=rna-XM_011138476.3;Dbxref=GeneID:105181597%2CGenbank:XM_011138476.3;Parent=gene-LOC105181597
NW_020229988.1	Gnomon	exon	1248852	1248953	.	+	.	ID=exon-XM_011138480.3-3;Dbxref=GeneID:105181600%2CGenbank:XM_011138480.3;Parent=rna-XM_011138480.3
NW_020229988.1	Gnomon	exon	1249016	1249174	.	+	.	ID=exon-XM_011138480.3-4;Dbxref=GeneID:105181600%2CGenbank:XM_011138480.3;Parent=rna-XM_011138480.3
NW_020229988.1	Gnomon	exon	1247455	1247913	.	+	.	ID=exon-XM_011138480.3-1;Dbxref=GeneID:105181600%2CGenbank:XM_011138480.3;Parent=rna-XM_011138480.3
NW_020229988.1	Gnomon	exon	1248637	1248736	.	+	.	ID=exon-XM_011138480.3-2;Dbxref=GeneID:105181600%2CGenbank:XM_011138480.3;Parent=rna-XM_011138480.3
NW_020229988.1	Gnomon	exon	1249318	1249612	.	+	.	ID=exon-XM_011138480.3-5;Dbxref=GeneID:105181600%2CGenbank:XM_011138480.3;Parent=rna-XM_011138480.3
NW_020229988.1	Gnomon	exon	1535199	1535295	.	+	.	ID=exon-XM_011138456.3-1;Dbxref=GeneID:105181587%2CGenbank:XM_011138456.3;Parent=rna-XM_011138456.3
NW_020229988.1	Gnomon	exon	1535399	1535574	.	+	.	ID=exon-XM_011138456.3-2;Dbxref=GeneID:105181587%2CGenbank:XM_011138456.3;Parent=rna-XM_011138456.3
NW_020229988.1	Gnomon	exon	1535654	1535764	.	+	.	ID=exon-XM_011138456.3-3;Dbxref=GeneID:105181587%2CGenbank:XM_011138456.3;Parent=rna-XM_011138456.3
NW_020229988.1	Gnomon	exon	1536549	1536814	.	+	.	ID=exon-XM_011138456.3-4;Dbxref=GeneID:105181587%2CGenbank:XM_011138456.3;Parent=rna-XM_011138456.3
NW_020229988.1	Gnomon	exon	1537081	1537364	.	+	.	ID=exon-XM_011138456.3-5;Dbxref=GeneID:105181587%2CGenbank:XM_011138456.3;Parent=rna-XM_011138456.3
NW_020229988.1	Gnomon	exon	1538339	1538541	.	+	.	ID=exon-XM_011138456.3-6;Dbxref=GeneID:105181587%2CGenbank:XM_011138456.3;Parent=rna-XM_011138456.3
NW_020229988.1	Gnomon	exon	1538673	1541208	.	+	.	ID=exon-XM_011138456.3-7;Dbxref=GeneID:105181587%2CGenbank:XM_011138456.3;Parent=rna-XM_011138456.3
NW_020229988.1	Gnomon	mRNA	1643488	1656672	.	-	.	Name=XM_011138474.3;ID=rna-XM_011138474.3;Dbxref=GeneID:105181597%2CGenbank:XM_011138474.3;Parent=gene-LOC105181597
NW_020229988.1	Gnomon	exon	735350	735552	.	-	.	ID=exon-XM_011151428.1-6;Dbxref=GeneID:105189370%2CGenbank:XM_011151428.1;Parent=rna-XM_011151428.1
NW_020229988.1	Gnomon	exon	734937	735281	.	-	.	ID=exon-XM_011151428.1-7;Dbxref=GeneID:105189370%2CGenbank:XM_011151428.1;Parent=rna-XM_011151428.1
NW_020229988.1	Gnomon	exon	736655	736896	.	-	.	ID=exon-XM_011151428.1-4;Dbxref=GeneID:105189370%2CGenbank:XM_011151428.1;Parent=rna-XM_011151428.1
NW_020229988.1	Gnomon	exon	736099	736494	.	-	.	ID=exon-XM_011151428.1-5;Dbxref=GeneID:105189370%2CGenbank:XM_011151428.1;Parent=rna-XM_011151428.1
NW_020229988.1	Gnomon	exon	737734	737997	.	-	.	ID=exon-XM_011151428.1-2;Dbxref=GeneID:105189370%2CGenbank:XM_011151428.1;Parent=rna-XM_011151428.1
NW_020229988.1	Gnomon	exon	737222	737540	.	-	.	ID=exon-XM_011151428.1-3;Dbxref=GeneID:105189370%2CGenbank:XM_011151428.1;Parent=rna-XM_011151428.1
NW_020229988.1	Gnomon	exon	739331	739373	.	-	.	ID=exon-XM_011151428.1-1;Dbxref=GeneID:105189370%2CGenbank:XM_011151428.1;Parent=rna-XM_011151428.1
NW_020229988.1	Gnomon	exon	678351	678548	.	+	.	ID=exon-XM_025298068.1-12;Dbxref=GeneID:105189361%2CGenbank:XM_025298068.1;Parent=rna-XM_025298068.1
NW_020229988.1	Gnomon	exon	678666	678876	.	+	.	ID=exon-XM_025298068.1-13;Dbxref=GeneID:105189361%2CGenbank:XM_025298068.1;Parent=rna-XM_025298068.1
NW_020229988.1	Gnomon	exon	677201	677411	.	+	.	ID=exon-XM_025298068.1-10;Dbxref=GeneID:105189361%2CGenbank:XM_025298068.1;Parent=rna-XM_025298068.1
NW_020229988.1	Gnomon	exon	677792	678050	.	+	.	ID=exon-XM_025298068.1-11;Dbxref=GeneID:105189361%2CGenbank:XM_025298068.1;Parent=rna-XM_025298068.1
NW_020229988.1	Gnomon	exon	680599	680776	.	+	.	ID=exon-XM_025298068.1-18;Dbxref=GeneID:105189361%2CGenbank:XM_025298068.1;Parent=rna-XM_025298068.1
NW_020229988.1	Gnomon	exon	680977	681427	.	+	.	ID=exon-XM_025298068.1-19;Dbxref=GeneID:105189361%2CGenbank:XM_025298068.1;Parent=rna-XM_025298068.1
NW_020229988.1	Gnomon	exon	679710	680082	.	+	.	ID=exon-XM_025298068.1-16;Dbxref=GeneID:105189361%2CGenbank:XM_025298068.1;Parent=rna-XM_025298068.1
NW_020229988.1	Gnomon	exon	680376	680525	.	+	.	ID=exon-XM_025298068.1-17;Dbxref=GeneID:105189361%2CGenbank:XM_025298068.1;Parent=rna-XM_025298068.1
NW_020229988.1	Gnomon	exon	678992	679149	.	+	.	ID=exon-XM_025298068.1-14;Dbxref=GeneID:105189361%2CGenbank:XM_025298068.1;Parent=rna-XM_025298068.1
NW_020229988.1	Gnomon	exon	679235	679441	.	+	.	ID=exon-XM_025298068.1-15;Dbxref=GeneID:105189361%2CGenbank:XM_025298068.1;Parent=rna-XM_025298068.1
NW_020229988.1	Gnomon	exon	682159	683082	.	+	.	ID=exon-XM_025298068.1-20;Dbxref=GeneID:105189361%2CGenbank:XM_025298068.1;Parent=rna-XM_025298068.1
NW_020229988.1	Gnomon	exon	12602	12781	.	+	.	ID=exon-XM_011151404.3-4;Dbxref=GeneID:105189354%2CGenbank:XM_011151404.3;Parent=rna-XM_011151404.3
NW_020229988.1	Gnomon	exon	12880	13123	.	+	.	ID=exon-XM_011151404.3-5;Dbxref=GeneID:105189354%2CGenbank:XM_011151404.3;Parent=rna-XM_011151404.3
NW_020229988.1	Gnomon	exon	13200	13370	.	+	.	ID=exon-XM_011151404.3-6;Dbxref=GeneID:105189354%2CGenbank:XM_011151404.3;Parent=rna-XM_011151404.3
NW_020229988.1	Gnomon	exon	13504	14366	.	+	.	ID=exon-XM_011151404.3-7;Dbxref=GeneID:105189354%2CGenbank:XM_011151404.3;Parent=rna-XM_011151404.3
NW_020229988.1	Gnomon	exon	10808	11092	.	+	.	ID=exon-XM_011151404.3-1;Dbxref=GeneID:105189354%2CGenbank:XM_011151404.3;Parent=rna-XM_011151404.3
NW_020229988.1	Gnomon	exon	11687	12058	.	+	.	ID=exon-XM_011151404.3-2;Dbxref=GeneID:105189354%2CGenbank:XM_011151404.3;Parent=rna-XM_011151404.3
NW_020229988.1	Gnomon	exon	12196	12521	.	+	.	ID=exon-XM_011151404.3-3;Dbxref=GeneID:105189354%2CGenbank:XM_011151404.3;Parent=rna-XM_011151404.3
NW_020229988.1	Gnomon	mRNA	1643489	1657444	.	-	.	Name=XM_011138473.3;ID=rna-XM_011138473.3;Dbxref=GeneID:105181597%2CGenbank:XM_011138473.3;Parent=gene-LOC105181597
NW_020229988.1	Gnomon	mRNA	1628122	1632325	.	-	.	Name=XM_011138472.3;ID=rna-XM_011138472.3;Dbxref=GeneID:105181596%2CGenbank:XM_011138472.3;Parent=gene-LOC105181596
NW_020229988.1	Gnomon	CDS	813004	813015	.	+	0	Name=XP_011149747.1;ID=cds-XP_011149747.1;Dbxref=GeneID:105189386%2CGenbank:XP_011149747.1;Parent=rna-XM_011151445.2
NW_020229988.1	Gnomon	CDS	813444	813678	.	+	0	Name=XP_011149747.1;ID=cds-XP_011149747.1;Dbxref=GeneID:105189386%2CGenbank:XP_011149747.1;Parent=rna-XM_011151445.2
NW_020229988.1	Gnomon	CDS	814567	814733	.	+	0	Name=XP_011149747.1;ID=cds-XP_011149747.1;Dbxref=GeneID:105189386%2CGenbank:XP_011149747.1;Parent=rna-XM_011151445.2
NW_020229988.1	Gnomon	exon	725482	725653	.	-	.	ID=exon-XM_025298087.1-1;Dbxref=GeneID:105189383%2CGenbank:XM_025298087.1;Parent=rna-XM_025298087.1
NW_020229988.1	Gnomon	exon	718885	723766	.	-	.	ID=exon-XM_025298087.1-2;Dbxref=GeneID:105189383%2CGenbank:XM_025298087.1;Parent=rna-XM_025298087.1
NW_020229988.1	Gnomon	exon	1548850	1549041	.	+	.	ID=exon-XM_011138458.3-6;Dbxref=GeneID:105181589%2CGenbank:XM_011138458.3;Parent=rna-XM_011138458.3
NW_020229988.1	Gnomon	exon	1549137	1549542	.	+	.	ID=exon-XM_011138458.3-7;Dbxref=GeneID:105181589%2CGenbank:XM_011138458.3;Parent=rna-XM_011138458.3
NW_020229988.1	Gnomon	exon	1549630	1551016	.	+	.	ID=exon-XM_011138458.3-8;Dbxref=GeneID:105181589%2CGenbank:XM_011138458.3;Parent=rna-XM_011138458.3
NW_020229988.1	Gnomon	exon	1547585	1547702	.	+	.	ID=exon-XM_011138458.3-2;Dbxref=GeneID:105181589%2CGenbank:XM_011138458.3;Parent=rna-XM_011138458.3
NW_020229988.1	Gnomon	exon	1547951	1548134	.	+	.	ID=exon-XM_011138458.3-3;Dbxref=GeneID:105181589%2CGenbank:XM_011138458.3;Parent=rna-XM_011138458.3
NW_020229988.1	Gnomon	exon	1548253	1548358	.	+	.	ID=exon-XM_011138458.3-4;Dbxref=GeneID:105181589%2CGenbank:XM_011138458.3;Parent=rna-XM_011138458.3
NW_020229988.1	Gnomon	exon	1548528	1548775	.	+	.	ID=exon-XM_011138458.3-5;Dbxref=GeneID:105181589%2CGenbank:XM_011138458.3;Parent=rna-XM_011138458.3
NW_020229988.1	Gnomon	exon	1547339	1547473	.	+	.	ID=exon-XM_011138458.3-1;Dbxref=GeneID:105181589%2CGenbank:XM_011138458.3;Parent=rna-XM_011138458.3
NW_020229988.1	Gnomon	exon	1526695	1526978	.	+	.	ID=exon-XM_011138482.3-5;Dbxref=GeneID:105181602%2CGenbank:XM_011138482.3;Parent=rna-XM_011138482.3
NW_020229988.1	Gnomon	exon	1527134	1527339	.	+	.	ID=exon-XM_011138482.3-6;Dbxref=GeneID:105181602%2CGenbank:XM_011138482.3;Parent=rna-XM_011138482.3
NW_020229988.1	Gnomon	exon	1525892	1526002	.	+	.	ID=exon-XM_011138482.3-3;Dbxref=GeneID:105181602%2CGenbank:XM_011138482.3;Parent=rna-XM_011138482.3
NW_020229988.1	Gnomon	exon	1526302	1526567	.	+	.	ID=exon-XM_011138482.3-4;Dbxref=GeneID:105181602%2CGenbank:XM_011138482.3;Parent=rna-XM_011138482.3
NW_020229988.1	Gnomon	exon	1524772	1525056	.	+	.	ID=exon-XM_011138482.3-1;Dbxref=GeneID:105181602%2CGenbank:XM_011138482.3;Parent=rna-XM_011138482.3
NW_020229988.1	Gnomon	exon	1525681	1525807	.	+	.	ID=exon-XM_011138482.3-2;Dbxref=GeneID:105181602%2CGenbank:XM_011138482.3;Parent=rna-XM_011138482.3
NW_020229988.1	Gnomon	exon	1529831	1529968	.	+	.	ID=exon-XM_011138482.3-9;Dbxref=GeneID:105181602%2CGenbank:XM_011138482.3;Parent=rna-XM_011138482.3
NW_020229988.1	Gnomon	exon	1527472	1527650	.	+	.	ID=exon-XM_011138482.3-7;Dbxref=GeneID:105181602%2CGenbank:XM_011138482.3;Parent=rna-XM_011138482.3
NW_020229988.1	Gnomon	exon	1529584	1529590	.	+	.	ID=exon-XM_011138482.3-8;Dbxref=GeneID:105181602%2CGenbank:XM_011138482.3;Parent=rna-XM_011138482.3
NW_020229988.1	Gnomon	exon	702065	702530	.	-	.	ID=exon-XM_011151424.3-2;Dbxref=GeneID:105189366%2CGenbank:XM_011151424.3;Parent=rna-XM_011151424.3
NW_020229988.1	Gnomon	exon	700879	701804	.	-	.	ID=exon-XM_011151424.3-3;Dbxref=GeneID:105189366%2CGenbank:XM_011151424.3;Parent=rna-XM_011151424.3
NW_020229988.1	Gnomon	exon	702913	702980	.	-	.	ID=exon-XM_011151424.3-1;Dbxref=GeneID:105189366%2CGenbank:XM_011151424.3;Parent=rna-XM_011151424.3
NW_020229988.1	Gnomon	CDS	1576817	1576862	.	+	0	Name=XP_025153857.1;ID=cds-XP_025153857.1;Dbxref=GeneID:105181591%2CGenbank:XP_025153857.1;Parent=rna-XM_025298072.1
NW_020229988.1	Gnomon	CDS	1577078	1579099	.	+	0	Name=XP_025153857.1;ID=cds-XP_025153857.1;Dbxref=GeneID:105181591%2CGenbank:XP_025153857.1;Parent=rna-XM_025298072.1
NW_020229988.1	Gnomon	CDS	1579190	1579388	.	+	0	Name=XP_025153857.1;ID=cds-XP_025153857.1;Dbxref=GeneID:105181591%2CGenbank:XP_025153857.1;Parent=rna-XM_025298072.1
NW_020229988.1	Gnomon	CDS	1579631	1579679	.	+	0	Name=XP_025153857.1;ID=cds-XP_025153857.1;Dbxref=GeneID:105181591%2CGenbank:XP_025153857.1;Parent=rna-XM_025298072.1
NW_020229988.1	Gnomon	exon	1051290	1051946	.	-	.	ID=exon-XR_003112815.1-1;Dbxref=GeneID:112588374%2CGenbank:XR_003112815.1;Parent=rna-XR_003112815.1
NW_020229988.1	Gnomon	exon	1051020	1051139	.	-	.	ID=exon-XR_003112815.1-2;Dbxref=GeneID:112588374%2CGenbank:XR_003112815.1;Parent=rna-XR_003112815.1
NW_020229988.1	Gnomon	exon	1047569	1048030	.	-	.	ID=exon-XR_003112815.1-3;Dbxref=GeneID:112588374%2CGenbank:XR_003112815.1;Parent=rna-XR_003112815.1
NW_020229988.1	Gnomon	CDS	1305393	1305735	.	+	0	Name=XP_025153858.1;ID=cds-XP_025153858.1;Dbxref=GeneID:105181586%2CGenbank:XP_025153858.1;Parent=rna-XM_025298073.1
NW_020229988.1	Gnomon	CDS	1375044	1375153	.	+	0	Name=XP_025153858.1;ID=cds-XP_025153858.1;Dbxref=GeneID:105181586%2CGenbank:XP_025153858.1;Parent=rna-XM_025298073.1
NW_020229988.1	Gnomon	CDS	1429803	1430010	.	+	0	Name=XP_025153858.1;ID=cds-XP_025153858.1;Dbxref=GeneID:105181586%2CGenbank:XP_025153858.1;Parent=rna-XM_025298073.1
NW_020229988.1	Gnomon	CDS	1436813	1436971	.	+	0	Name=XP_025153858.1;ID=cds-XP_025153858.1;Dbxref=GeneID:105181586%2CGenbank:XP_025153858.1;Parent=rna-XM_025298073.1
NW_020229988.1	Gnomon	CDS	1437225	1437353	.	+	0	Name=XP_025153858.1;ID=cds-XP_025153858.1;Dbxref=GeneID:105181586%2CGenbank:XP_025153858.1;Parent=rna-XM_025298073.1
NW_020229988.1	Gnomon	CDS	1476063	1476280	.	+	0	Name=XP_025153858.1;ID=cds-XP_025153858.1;Dbxref=GeneID:105181586%2CGenbank:XP_025153858.1;Parent=rna-XM_025298073.1
NW_020229988.1	Gnomon	CDS	1477137	1477212	.	+	0	Name=XP_025153858.1;ID=cds-XP_025153858.1;Dbxref=GeneID:105181586%2CGenbank:XP_025153858.1;Parent=rna-XM_025298073.1
NW_020229988.1	Gnomon	CDS	1496973	1497029	.	+	0	Name=XP_025153858.1;ID=cds-XP_025153858.1;Dbxref=GeneID:105181586%2CGenbank:XP_025153858.1;Parent=rna-XM_025298073.1
NW_020229988.1	Gnomon	CDS	1497796	1497882	.	+	0	Name=XP_025153858.1;ID=cds-XP_025153858.1;Dbxref=GeneID:105181586%2CGenbank:XP_025153858.1;Parent=rna-XM_025298073.1
NW_020229988.1	Gnomon	CDS	1508016	1508086	.	+	0	Name=XP_025153858.1;ID=cds-XP_025153858.1;Dbxref=GeneID:105181586%2CGenbank:XP_025153858.1;Parent=rna-XM_025298073.1
NW_020229988.1	Gnomon	CDS	10556	10562	.	+	0	Name=XP_019699849.1;ID=cds-XP_019699849.1;Dbxref=GeneID:105189354%2CGenbank:XP_019699849.1;Parent=rna-XM_019844290.2
NW_020229988.1	Gnomon	CDS	10818	11092	.	+	0	Name=XP_019699849.1;ID=cds-XP_019699849.1;Dbxref=GeneID:105189354%2CGenbank:XP_019699849.1;Parent=rna-XM_019844290.2
NW_020229988.1	Gnomon	CDS	11687	12058	.	+	0	Name=XP_019699849.1;ID=cds-XP_019699849.1;Dbxref=GeneID:105189354%2CGenbank:XP_019699849.1;Parent=rna-XM_019844290.2
NW_020229988.1	Gnomon	CDS	12196	12521	.	+	0	Name=XP_019699849.1;ID=cds-XP_019699849.1;Dbxref=GeneID:105189354%2CGenbank:XP_019699849.1;Parent=rna-XM_019844290.2
NW_020229988.1	Gnomon	CDS	12602	12781	.	+	0	Name=XP_019699849.1;ID=cds-XP_019699849.1;Dbxref=GeneID:105189354%2CGenbank:XP_019699849.1;Parent=rna-XM_019844290.2
NW_020229988.1	Gnomon	CDS	12880	13123	.	+	0	Name=XP_019699849.1;ID=cds-XP_019699849.1;Dbxref=GeneID:105189354%2CGenbank:XP_019699849.1;Parent=rna-XM_019844290.2
NW_020229988.1	Gnomon	CDS	13200	13370	.	+	0	Name=XP_019699849.1;ID=cds-XP_019699849.1;Dbxref=GeneID:105189354%2CGenbank:XP_019699849.1;Parent=rna-XM_019844290.2
NW_020229988.1	Gnomon	CDS	13504	13695	.	+	0	Name=XP_019699849.1;ID=cds-XP_019699849.1;Dbxref=GeneID:105189354%2CGenbank:XP_019699849.1;Parent=rna-XM_019844290.2
NW_020229988.1	Gnomon	CDS	129359	129422	.	-	0	Name=XP_025153859.1;ID=cds-XP_025153859.1;Dbxref=GeneID:105189358%2CGenbank:XP_025153859.1;Parent=rna-XM_025298074.1
NW_020229988.1	Gnomon	CDS	115215	115351	.	-	0	Name=XP_025153859.1;ID=cds-XP_025153859.1;Dbxref=GeneID:105189358%2CGenbank:XP_025153859.1;Parent=rna-XM_025298074.1
NW_020229988.1	Gnomon	CDS	113126	113269	.	-	0	Name=XP_025153859.1;ID=cds-XP_025153859.1;Dbxref=GeneID:105189358%2CGenbank:XP_025153859.1;Parent=rna-XM_025298074.1
NW_020229988.1	Gnomon	CDS	86176	86322	.	-	0	Name=XP_025153859.1;ID=cds-XP_025153859.1;Dbxref=GeneID:105189358%2CGenbank:XP_025153859.1;Parent=rna-XM_025298074.1
NW_020229988.1	Gnomon	CDS	85457	85790	.	-	0	Name=XP_025153859.1;ID=cds-XP_025153859.1;Dbxref=GeneID:105189358%2CGenbank:XP_025153859.1;Parent=rna-XM_025298074.1
NW_020229988.1	Gnomon	CDS	84272	84426	.	-	0	Name=XP_025153859.1;ID=cds-XP_025153859.1;Dbxref=GeneID:105189358%2CGenbank:XP_025153859.1;Parent=rna-XM_025298074.1
NW_020229988.1	Gnomon	CDS	674451	674621	.	+	0	Name=XP_025153853.1;ID=cds-XP_025153853.1;Dbxref=GeneID:105189361%2CGenbank:XP_025153853.1;Parent=rna-XM_025298068.1
NW_020229988.1	Gnomon	CDS	674734	674793	.	+	0	Name=XP_025153853.1;ID=cds-XP_025153853.1;Dbxref=GeneID:105189361%2CGenbank:XP_025153853.1;Parent=rna-XM_025298068.1
NW_020229988.1	Gnomon	CDS	674944	675081	.	+	0	Name=XP_025153853.1;ID=cds-XP_025153853.1;Dbxref=GeneID:105189361%2CGenbank:XP_025153853.1;Parent=rna-XM_025298068.1
NW_020229988.1	Gnomon	CDS	675741	675820	.	+	0	Name=XP_025153853.1;ID=cds-XP_025153853.1;Dbxref=GeneID:105189361%2CGenbank:XP_025153853.1;Parent=rna-XM_025298068.1
NW_020229988.1	Gnomon	CDS	676444	676579	.	+	0	Name=XP_025153853.1;ID=cds-XP_025153853.1;Dbxref=GeneID:105189361%2CGenbank:XP_025153853.1;Parent=rna-XM_025298068.1
NW_020229988.1	Gnomon	CDS	676665	676765	.	+	0	Name=XP_025153853.1;ID=cds-XP_025153853.1;Dbxref=GeneID:105189361%2CGenbank:XP_025153853.1;Parent=rna-XM_025298068.1
NW_020229988.1	Gnomon	CDS	676838	677004	.	+	0	Name=XP_025153853.1;ID=cds-XP_025153853.1;Dbxref=GeneID:105189361%2CGenbank:XP_025153853.1;Parent=rna-XM_025298068.1
NW_020229988.1	Gnomon	CDS	677201	677411	.	+	0	Name=XP_025153853.1;ID=cds-XP_025153853.1;Dbxref=GeneID:105189361%2CGenbank:XP_025153853.1;Parent=rna-XM_025298068.1
NW_020229988.1	Gnomon	CDS	677792	678050	.	+	0	Name=XP_025153853.1;ID=cds-XP_025153853.1;Dbxref=GeneID:105189361%2CGenbank:XP_025153853.1;Parent=rna-XM_025298068.1
NW_020229988.1	Gnomon	CDS	678351	678548	.	+	0	Name=XP_025153853.1;ID=cds-XP_025153853.1;Dbxref=GeneID:105189361%2CGenbank:XP_025153853.1;Parent=rna-XM_025298068.1
NW_020229988.1	Gnomon	CDS	678666	678876	.	+	0	Name=XP_025153853.1;ID=cds-XP_025153853.1;Dbxref=GeneID:105189361%2CGenbank:XP_025153853.1;Parent=rna-XM_025298068.1
NW_020229988.1	Gnomon	CDS	678992	679149	.	+	0	Name=XP_025153853.1;ID=cds-XP_025153853.1;Dbxref=GeneID:105189361%2CGenbank:XP_025153853.1;Parent=rna-XM_025298068.1
NW_020229988.1	Gnomon	CDS	679235	679441	.	+	0	Name=XP_025153853.1;ID=cds-XP_025153853.1;Dbxref=GeneID:105189361%2CGenbank:XP_025153853.1;Parent=rna-XM_025298068.1
NW_020229988.1	Gnomon	CDS	679710	680082	.	+	0	Name=XP_025153853.1;ID=cds-XP_025153853.1;Dbxref=GeneID:105189361%2CGenbank:XP_025153853.1;Parent=rna-XM_025298068.1
NW_020229988.1	Gnomon	CDS	680376	680525	.	+	0	Name=XP_025153853.1;ID=cds-XP_025153853.1;Dbxref=GeneID:105189361%2CGenbank:XP_025153853.1;Parent=rna-XM_025298068.1
NW_020229988.1	Gnomon	CDS	680599	680776	.	+	0	Name=XP_025153853.1;ID=cds-XP_025153853.1;Dbxref=GeneID:105189361%2CGenbank:XP_025153853.1;Parent=rna-XM_025298068.1
NW_020229988.1	Gnomon	CDS	680977	681427	.	+	0	Name=XP_025153853.1;ID=cds-XP_025153853.1;Dbxref=GeneID:105189361%2CGenbank:XP_025153853.1;Parent=rna-XM_025298068.1
NW_020229988.1	Gnomon	CDS	682159	682221	.	+	0	Name=XP_025153853.1;ID=cds-XP_025153853.1;Dbxref=GeneID:105189361%2CGenbank:XP_025153853.1;Parent=rna-XM_025298068.1
NW_020229988.1	Gnomon	CDS	738690	738692	.	-	0	Name=XP_019699846.1;ID=cds-XP_019699846.1;Dbxref=GeneID:105189370%2CGenbank:XP_019699846.1;Parent=rna-XM_019844287.1
NW_020229988.1	Gnomon	CDS	737734	737997	.	-	0	Name=XP_019699846.1;ID=cds-XP_019699846.1;Dbxref=GeneID:105189370%2CGenbank:XP_019699846.1;Parent=rna-XM_019844287.1
NW_020229988.1	Gnomon	CDS	737222	737540	.	-	0	Name=XP_019699846.1;ID=cds-XP_019699846.1;Dbxref=GeneID:105189370%2CGenbank:XP_019699846.1;Parent=rna-XM_019844287.1
NW_020229988.1	Gnomon	CDS	736655	736896	.	-	0	Name=XP_019699846.1;ID=cds-XP_019699846.1;Dbxref=GeneID:105189370%2CGenbank:XP_019699846.1;Parent=rna-XM_019844287.1
NW_020229988.1	Gnomon	CDS	736099	736494	.	-	0	Name=XP_019699846.1;ID=cds-XP_019699846.1;Dbxref=GeneID:105189370%2CGenbank:XP_019699846.1;Parent=rna-XM_019844287.1
NW_020229988.1	Gnomon	CDS	735350	735552	.	-	0	Name=XP_019699846.1;ID=cds-XP_019699846.1;Dbxref=GeneID:105189370%2CGenbank:XP_019699846.1;Parent=rna-XM_019844287.1
NW_020229988.1	Gnomon	CDS	735197	735281	.	-	0	Name=XP_019699846.1;ID=cds-XP_019699846.1;Dbxref=GeneID:105189370%2CGenbank:XP_019699846.1;Parent=rna-XM_019844287.1
NW_020229988.1	Gnomon	exon	712447	712643	.	-	.	ID=exon-XM_011151426.2-3;Dbxref=GeneID:105189368%2CGenbank:XM_011151426.2;Parent=rna-XM_011151426.2
NW_020229988.1	Gnomon	exon	712080	712317	.	-	.	ID=exon-XM_011151426.2-4;Dbxref=GeneID:105189368%2CGenbank:XM_011151426.2;Parent=rna-XM_011151426.2
NW_020229988.1	Gnomon	exon	713277	713404	.	-	.	ID=exon-XM_011151426.2-1;Dbxref=GeneID:105189368%2CGenbank:XM_011151426.2;Parent=rna-XM_011151426.2
NW_020229988.1	Gnomon	exon	712739	712981	.	-	.	ID=exon-XM_011151426.2-2;Dbxref=GeneID:105189368%2CGenbank:XM_011151426.2;Parent=rna-XM_011151426.2
NW_020229988.1	Gnomon	exon	711596	711826	.	-	.	ID=exon-XM_011151426.2-5;Dbxref=GeneID:105189368%2CGenbank:XM_011151426.2;Parent=rna-XM_011151426.2
NW_020229988.1	Gnomon	CDS	664587	665051	.	-	0	Name=XP_025153854.1;ID=cds-XP_025153854.1;Dbxref=GeneID:105189360%2CGenbank:XP_025153854.1;Parent=rna-XM_025298069.1
NW_020229988.1	Gnomon	CDS	650097	650790	.	-	0	Name=XP_025153854.1;ID=cds-XP_025153854.1;Dbxref=GeneID:105189360%2CGenbank:XP_025153854.1;Parent=rna-XM_025298069.1
NW_020229988.1	Gnomon	CDS	649631	649881	.	-	0	Name=XP_025153854.1;ID=cds-XP_025153854.1;Dbxref=GeneID:105189360%2CGenbank:XP_025153854.1;Parent=rna-XM_025298069.1
NW_020229988.1	Gnomon	CDS	648921	649090	.	-	0	Name=XP_025153854.1;ID=cds-XP_025153854.1;Dbxref=GeneID:105189360%2CGenbank:XP_025153854.1;Parent=rna-XM_025298069.1
NW_020229988.1	Gnomon	CDS	647977	648497	.	-	0	Name=XP_025153854.1;ID=cds-XP_025153854.1;Dbxref=GeneID:105189360%2CGenbank:XP_025153854.1;Parent=rna-XM_025298069.1
NW_020229988.1	Gnomon	CDS	647290	647517	.	-	0	Name=XP_025153854.1;ID=cds-XP_025153854.1;Dbxref=GeneID:105189360%2CGenbank:XP_025153854.1;Parent=rna-XM_025298069.1
NW_020229988.1	Gnomon	CDS	646521	646669	.	-	0	Name=XP_025153854.1;ID=cds-XP_025153854.1;Dbxref=GeneID:105189360%2CGenbank:XP_025153854.1;Parent=rna-XM_025298069.1
NW_020229988.1	Gnomon	CDS	644297	644320	.	-	0	Name=XP_025153854.1;ID=cds-XP_025153854.1;Dbxref=GeneID:105189360%2CGenbank:XP_025153854.1;Parent=rna-XM_025298069.1
NW_020229988.1	Gnomon	exon	1555947	1556967	.	-	.	ID=exon-XM_011138460.3-1;Dbxref=GeneID:105181590%2CGenbank:XM_011138460.3;Parent=rna-XM_011138460.3
NW_020229988.1	Gnomon	exon	1555408	1555654	.	-	.	ID=exon-XM_011138460.3-2;Dbxref=GeneID:105181590%2CGenbank:XM_011138460.3;Parent=rna-XM_011138460.3
NW_020229988.1	Gnomon	exon	1555038	1555213	.	-	.	ID=exon-XM_011138460.3-3;Dbxref=GeneID:105181590%2CGenbank:XM_011138460.3;Parent=rna-XM_011138460.3
NW_020229988.1	Gnomon	exon	1553041	1553846	.	-	.	ID=exon-XM_011138460.3-4;Dbxref=GeneID:105181590%2CGenbank:XM_011138460.3;Parent=rna-XM_011138460.3
NW_020229988.1	Gnomon	mRNA	664985	683082	.	+	.	Name=XM_011151415.3;ID=rna-XM_011151415.3;Dbxref=GeneID:105189361%2CGenbank:XM_011151415.3;Parent=gene-LOC105189361
NW_020229988.1	Gnomon	exon	725482	725653	.	-	.	ID=exon-XM_025298088.1-1;Dbxref=GeneID:105189383%2CGenbank:XM_025298088.1;Parent=rna-XM_025298088.1
NW_020229988.1	Gnomon	exon	723434	723766	.	-	.	ID=exon-XM_025298088.1-2;Dbxref=GeneID:105189383%2CGenbank:XM_025298088.1;Parent=rna-XM_025298088.1
NW_020229988.1	Gnomon	exon	718885	723304	.	-	.	ID=exon-XM_025298088.1-3;Dbxref=GeneID:105189383%2CGenbank:XM_025298088.1;Parent=rna-XM_025298088.1
NW_020229988.1	Gnomon	CDS	1588139	1588216	.	-	0	Name=XP_025153856.1;ID=cds-XP_025153856.1;Dbxref=GeneID:105181592%2CGenbank:XP_025153856.1;Parent=rna-XM_025298071.1
NW_020229988.1	Gnomon	CDS	1583527	1585388	.	-	0	Name=XP_025153856.1;ID=cds-XP_025153856.1;Dbxref=GeneID:105181592%2CGenbank:XP_025153856.1;Parent=rna-XM_025298071.1
NW_020229988.1	Gnomon	CDS	1582752	1583332	.	-	0	Name=XP_025153856.1;ID=cds-XP_025153856.1;Dbxref=GeneID:105181592%2CGenbank:XP_025153856.1;Parent=rna-XM_025298071.1
NW_020229988.1	Gnomon	CDS	1580574	1580694	.	-	0	Name=XP_025153856.1;ID=cds-XP_025153856.1;Dbxref=GeneID:105181592%2CGenbank:XP_025153856.1;Parent=rna-XM_025298071.1
NW_020229988.1	Gnomon	CDS	1580467	1580503	.	-	0	Name=XP_025153856.1;ID=cds-XP_025153856.1;Dbxref=GeneID:105181592%2CGenbank:XP_025153856.1;Parent=rna-XM_025298071.1
NW_020229988.1	Gnomon	exon	1508016	1508608	.	+	.	ID=exon-XM_025298073.1-10;Dbxref=GeneID:105181586%2CGenbank:XM_025298073.1;Parent=rna-XM_025298073.1
NW_020229988.1	Gnomon	CDS	948736	948756	.	+	0	Name=XP_019699847.1;ID=cds-XP_019699847.1;Dbxref=GeneID:105189387%2CGenbank:XP_019699847.1;Parent=rna-XM_019844288.2
NW_020229988.1	Gnomon	CDS	950873	951212	.	+	0	Name=XP_019699847.1;ID=cds-XP_019699847.1;Dbxref=GeneID:105189387%2CGenbank:XP_019699847.1;Parent=rna-XM_019844288.2
NW_020229988.1	Gnomon	CDS	952041	952258	.	+	0	Name=XP_019699847.1;ID=cds-XP_019699847.1;Dbxref=GeneID:105189387%2CGenbank:XP_019699847.1;Parent=rna-XM_019844288.2
NW_020229988.1	Gnomon	CDS	10808	11092	.	+	0	Name=XP_011149706.1;ID=cds-XP_011149706.1;Dbxref=GeneID:105189354%2CGenbank:XP_011149706.1;Parent=rna-XM_011151404.3
NW_020229988.1	Gnomon	CDS	11687	12058	.	+	0	Name=XP_011149706.1;ID=cds-XP_011149706.1;Dbxref=GeneID:105189354%2CGenbank:XP_011149706.1;Parent=rna-XM_011151404.3
NW_020229988.1	Gnomon	CDS	12196	12521	.	+	0	Name=XP_011149706.1;ID=cds-XP_011149706.1;Dbxref=GeneID:105189354%2CGenbank:XP_011149706.1;Parent=rna-XM_011151404.3
NW_020229988.1	Gnomon	CDS	12602	12781	.	+	0	Name=XP_011149706.1;ID=cds-XP_011149706.1;Dbxref=GeneID:105189354%2CGenbank:XP_011149706.1;Parent=rna-XM_011151404.3
NW_020229988.1	Gnomon	CDS	12880	13123	.	+	0	Name=XP_011149706.1;ID=cds-XP_011149706.1;Dbxref=GeneID:105189354%2CGenbank:XP_011149706.1;Parent=rna-XM_011151404.3
NW_020229988.1	Gnomon	CDS	13200	13370	.	+	0	Name=XP_011149706.1;ID=cds-XP_011149706.1;Dbxref=GeneID:105189354%2CGenbank:XP_011149706.1;Parent=rna-XM_011151404.3
NW_020229988.1	Gnomon	CDS	13504	13695	.	+	0	Name=XP_011149706.1;ID=cds-XP_011149706.1;Dbxref=GeneID:105189354%2CGenbank:XP_011149706.1;Parent=rna-XM_011151404.3
NW_020229988.1	Gnomon	CDS	10556	10562	.	+	0	Name=XP_011149707.1;ID=cds-XP_011149707.1;Dbxref=GeneID:105189354%2CGenbank:XP_011149707.1;Parent=rna-XM_011151405.3
NW_020229988.1	Gnomon	CDS	10818	11092	.	+	0	Name=XP_011149707.1;ID=cds-XP_011149707.1;Dbxref=GeneID:105189354%2CGenbank:XP_011149707.1;Parent=rna-XM_011151405.3
NW_020229988.1	Gnomon	CDS	11687	12058	.	+	0	Name=XP_011149707.1;ID=cds-XP_011149707.1;Dbxref=GeneID:105189354%2CGenbank:XP_011149707.1;Parent=rna-XM_011151405.3
NW_020229988.1	Gnomon	CDS	12196	12521	.	+	0	Name=XP_011149707.1;ID=cds-XP_011149707.1;Dbxref=GeneID:105189354%2CGenbank:XP_011149707.1;Parent=rna-XM_011151405.3
NW_020229988.1	Gnomon	CDS	12602	12781	.	+	0	Name=XP_011149707.1;ID=cds-XP_011149707.1;Dbxref=GeneID:105189354%2CGenbank:XP_011149707.1;Parent=rna-XM_011151405.3
NW_020229988.1	Gnomon	CDS	12880	13123	.	+	0	Name=XP_011149707.1;ID=cds-XP_011149707.1;Dbxref=GeneID:105189354%2CGenbank:XP_011149707.1;Parent=rna-XM_011151405.3
NW_020229988.1	Gnomon	CDS	13200	13370	.	+	0	Name=XP_011149707.1;ID=cds-XP_011149707.1;Dbxref=GeneID:105189354%2CGenbank:XP_011149707.1;Parent=rna-XM_011151405.3
NW_020229988.1	Gnomon	CDS	13504	13695	.	+	0	Name=XP_011149707.1;ID=cds-XP_011149707.1;Dbxref=GeneID:105189354%2CGenbank:XP_011149707.1;Parent=rna-XM_011151405.3
NW_020229988.1	Gnomon	exon	633898	634367	.	+	.	ID=exon-XM_025298089.1-6;Dbxref=GeneID:105189379%2CGenbank:XM_025298089.1;Parent=rna-XM_025298089.1
NW_020229988.1	Gnomon	exon	635419	635718	.	+	.	ID=exon-XM_025298089.1-7;Dbxref=GeneID:105189379%2CGenbank:XM_025298089.1;Parent=rna-XM_025298089.1
NW_020229988.1	Gnomon	exon	449886	450789	.	+	.	ID=exon-XM_025298089.1-1;Dbxref=GeneID:105189379%2CGenbank:XM_025298089.1;Parent=rna-XM_025298089.1
NW_020229988.1	Gnomon	exon	621578	621687	.	+	.	ID=exon-XM_025298089.1-2;Dbxref=GeneID:105189379%2CGenbank:XM_025298089.1;Parent=rna-XM_025298089.1
NW_020229988.1	Gnomon	exon	623289	623541	.	+	.	ID=exon-XM_025298089.1-3;Dbxref=GeneID:105189379%2CGenbank:XM_025298089.1;Parent=rna-XM_025298089.1
NW_020229988.1	Gnomon	exon	626728	626828	.	+	.	ID=exon-XM_025298089.1-4;Dbxref=GeneID:105189379%2CGenbank:XM_025298089.1;Parent=rna-XM_025298089.1
NW_020229988.1	Gnomon	exon	631134	631328	.	+	.	ID=exon-XM_025298089.1-5;Dbxref=GeneID:105189379%2CGenbank:XM_025298089.1;Parent=rna-XM_025298089.1
NW_020229988.1	Gnomon	mRNA	683992	685199	.	-	.	Name=XM_011151419.3;ID=rna-XM_011151419.3;Dbxref=GeneID:105189362%2CGenbank:XM_011151419.3;Parent=gene-LOC105189362
NW_020229988.1	Gnomon	CDS	1617185	1617363	.	+	0	Name=XP_011136770.1;ID=cds-XP_011136770.1;Dbxref=GeneID:105181593%2CGenbank:XP_011136770.1;Parent=rna-XM_011138468.2
NW_020229988.1	Gnomon	CDS	1617551	1617685	.	+	0	Name=XP_011136770.1;ID=cds-XP_011136770.1;Dbxref=GeneID:105181593%2CGenbank:XP_011136770.1;Parent=rna-XM_011138468.2
NW_020229988.1	Gnomon	CDS	1618554	1618720	.	+	0	Name=XP_011136770.1;ID=cds-XP_011136770.1;Dbxref=GeneID:105181593%2CGenbank:XP_011136770.1;Parent=rna-XM_011138468.2
NW_020229988.1	Gnomon	CDS	1618793	1618950	.	+	0	Name=XP_011136770.1;ID=cds-XP_011136770.1;Dbxref=GeneID:105181593%2CGenbank:XP_011136770.1;Parent=rna-XM_011138468.2
NW_020229988.1	Gnomon	CDS	1619798	1620109	.	+	0	Name=XP_011136770.1;ID=cds-XP_011136770.1;Dbxref=GeneID:105181593%2CGenbank:XP_011136770.1;Parent=rna-XM_011138468.2
NW_020229988.1	Gnomon	CDS	1620196	1620347	.	+	0	Name=XP_011136770.1;ID=cds-XP_011136770.1;Dbxref=GeneID:105181593%2CGenbank:XP_011136770.1;Parent=rna-XM_011138468.2
NW_020229988.1	Gnomon	CDS	1620611	1620751	.	+	0	Name=XP_011136770.1;ID=cds-XP_011136770.1;Dbxref=GeneID:105181593%2CGenbank:XP_011136770.1;Parent=rna-XM_011138468.2
NW_020229988.1	Gnomon	CDS	1622842	1623409	.	+	0	Name=XP_011136770.1;ID=cds-XP_011136770.1;Dbxref=GeneID:105181593%2CGenbank:XP_011136770.1;Parent=rna-XM_011138468.2
NW_020229988.1	Gnomon	exon	706740	706813	.	-	.	ID=exon-XM_011151425.2-2;Dbxref=GeneID:105189367%2CGenbank:XM_011151425.2;Parent=rna-XM_011151425.2
NW_020229988.1	Gnomon	exon	706410	706633	.	-	.	ID=exon-XM_011151425.2-3;Dbxref=GeneID:105189367%2CGenbank:XM_011151425.2;Parent=rna-XM_011151425.2
NW_020229988.1	Gnomon	exon	705110	705706	.	-	.	ID=exon-XM_011151425.2-4;Dbxref=GeneID:105189367%2CGenbank:XM_011151425.2;Parent=rna-XM_011151425.2
NW_020229988.1	Gnomon	exon	707793	707872	.	-	.	ID=exon-XM_011151425.2-1;Dbxref=GeneID:105189367%2CGenbank:XM_011151425.2;Parent=rna-XM_011151425.2
NW_020229988.1	Gnomon	CDS	25154	25261	.	+	0	Name=XP_011149709.1;ID=cds-XP_011149709.1;Dbxref=GeneID:105189356%2CGenbank:XP_011149709.1;Parent=rna-XM_011151407.3
NW_020229988.1	Gnomon	CDS	26299	26373	.	+	0	Name=XP_011149709.1;ID=cds-XP_011149709.1;Dbxref=GeneID:105189356%2CGenbank:XP_011149709.1;Parent=rna-XM_011151407.3
NW_020229988.1	Gnomon	CDS	32550	32843	.	+	0	Name=XP_011149709.1;ID=cds-XP_011149709.1;Dbxref=GeneID:105189356%2CGenbank:XP_011149709.1;Parent=rna-XM_011151407.3
NW_020229988.1	Gnomon	exon	1548009	1548134	.	+	.	ID=exon-XM_011138459.3-3;Dbxref=GeneID:105181589%2CGenbank:XM_011138459.3;Parent=rna-XM_011138459.3
NW_020229988.1	Gnomon	exon	1548253	1548358	.	+	.	ID=exon-XM_011138459.3-4;Dbxref=GeneID:105181589%2CGenbank:XM_011138459.3;Parent=rna-XM_011138459.3
NW_020229988.1	Gnomon	exon	1547338	1547473	.	+	.	ID=exon-XM_011138459.3-1;Dbxref=GeneID:105181589%2CGenbank:XM_011138459.3;Parent=rna-XM_011138459.3
NW_020229988.1	Gnomon	exon	1547585	1547702	.	+	.	ID=exon-XM_011138459.3-2;Dbxref=GeneID:105181589%2CGenbank:XM_011138459.3;Parent=rna-XM_011138459.3
NW_020229988.1	Gnomon	exon	1549137	1549542	.	+	.	ID=exon-XM_011138459.3-7;Dbxref=GeneID:105181589%2CGenbank:XM_011138459.3;Parent=rna-XM_011138459.3
NW_020229988.1	Gnomon	exon	1549630	1551016	.	+	.	ID=exon-XM_011138459.3-8;Dbxref=GeneID:105181589%2CGenbank:XM_011138459.3;Parent=rna-XM_011138459.3
NW_020229988.1	Gnomon	exon	1548528	1548775	.	+	.	ID=exon-XM_011138459.3-5;Dbxref=GeneID:105181589%2CGenbank:XM_011138459.3;Parent=rna-XM_011138459.3
NW_020229988.1	Gnomon	exon	1548850	1549041	.	+	.	ID=exon-XM_011138459.3-6;Dbxref=GeneID:105181589%2CGenbank:XM_011138459.3;Parent=rna-XM_011138459.3
NW_020229988.1	Gnomon	exon	1549137	1549542	.	+	.	ID=exon-XM_025298078.1-7;Dbxref=GeneID:105181589%2CGenbank:XM_025298078.1;Parent=rna-XM_025298078.1
NW_020229988.1	Gnomon	exon	1548850	1549041	.	+	.	ID=exon-XM_025298078.1-6;Dbxref=GeneID:105181589%2CGenbank:XM_025298078.1;Parent=rna-XM_025298078.1
NW_020229988.1	Gnomon	exon	1549630	1551016	.	+	.	ID=exon-XM_025298078.1-8;Dbxref=GeneID:105181589%2CGenbank:XM_025298078.1;Parent=rna-XM_025298078.1
NW_020229988.1	Gnomon	exon	1547951	1548134	.	+	.	ID=exon-XM_025298078.1-3;Dbxref=GeneID:105181589%2CGenbank:XM_025298078.1;Parent=rna-XM_025298078.1
NW_020229988.1	Gnomon	exon	1547585	1547702	.	+	.	ID=exon-XM_025298078.1-2;Dbxref=GeneID:105181589%2CGenbank:XM_025298078.1;Parent=rna-XM_025298078.1
NW_020229988.1	Gnomon	exon	1548528	1548775	.	+	.	ID=exon-XM_025298078.1-5;Dbxref=GeneID:105181589%2CGenbank:XM_025298078.1;Parent=rna-XM_025298078.1
NW_020229988.1	Gnomon	exon	1548253	1548358	.	+	.	ID=exon-XM_025298078.1-4;Dbxref=GeneID:105181589%2CGenbank:XM_025298078.1;Parent=rna-XM_025298078.1
NW_020229988.1	Gnomon	exon	1547339	1547494	.	+	.	ID=exon-XM_025298078.1-1;Dbxref=GeneID:105181589%2CGenbank:XM_025298078.1;Parent=rna-XM_025298078.1
NW_020229988.1	Gnomon	exon	1643489	1643899	.	-	.	ID=exon-XM_011138473.3-7;Dbxref=GeneID:105181597%2CGenbank:XM_011138473.3;Parent=rna-XM_011138473.3
NW_020229988.1	Gnomon	exon	1644521	1645064	.	-	.	ID=exon-XM_011138473.3-6;Dbxref=GeneID:105181597%2CGenbank:XM_011138473.3;Parent=rna-XM_011138473.3
NW_020229988.1	Gnomon	exon	1645828	1646122	.	-	.	ID=exon-XM_011138473.3-5;Dbxref=GeneID:105181597%2CGenbank:XM_011138473.3;Parent=rna-XM_011138473.3
NW_020229988.1	Gnomon	exon	1647510	1647837	.	-	.	ID=exon-XM_011138473.3-4;Dbxref=GeneID:105181597%2CGenbank:XM_011138473.3;Parent=rna-XM_011138473.3
NW_020229988.1	Gnomon	exon	1648032	1648239	.	-	.	ID=exon-XM_011138473.3-3;Dbxref=GeneID:105181597%2CGenbank:XM_011138473.3;Parent=rna-XM_011138473.3
NW_020229988.1	Gnomon	exon	1648726	1648885	.	-	.	ID=exon-XM_011138473.3-2;Dbxref=GeneID:105181597%2CGenbank:XM_011138473.3;Parent=rna-XM_011138473.3
NW_020229988.1	Gnomon	exon	1657342	1657444	.	-	.	ID=exon-XM_011138473.3-1;Dbxref=GeneID:105181597%2CGenbank:XM_011138473.3;Parent=rna-XM_011138473.3
NW_020229988.1	Gnomon	CDS	129359	129422	.	-	0	Name=XP_025153860.1;ID=cds-XP_025153860.1;Dbxref=GeneID:105189358%2CGenbank:XP_025153860.1;Parent=rna-XM_025298075.1
NW_020229988.1	Gnomon	CDS	115215	115351	.	-	0	Name=XP_025153860.1;ID=cds-XP_025153860.1;Dbxref=GeneID:105189358%2CGenbank:XP_025153860.1;Parent=rna-XM_025298075.1
NW_020229988.1	Gnomon	CDS	86176	86322	.	-	0	Name=XP_025153860.1;ID=cds-XP_025153860.1;Dbxref=GeneID:105189358%2CGenbank:XP_025153860.1;Parent=rna-XM_025298075.1
NW_020229988.1	Gnomon	CDS	85457	85790	.	-	0	Name=XP_025153860.1;ID=cds-XP_025153860.1;Dbxref=GeneID:105189358%2CGenbank:XP_025153860.1;Parent=rna-XM_025298075.1
NW_020229988.1	Gnomon	CDS	84272	84426	.	-	0	Name=XP_025153860.1;ID=cds-XP_025153860.1;Dbxref=GeneID:105189358%2CGenbank:XP_025153860.1;Parent=rna-XM_025298075.1
NW_020229988.1	Gnomon	exon	690548	692472	.	-	.	ID=exon-XM_011151421.3-4;Dbxref=GeneID:105189364%2CGenbank:XM_011151421.3;Parent=rna-XM_011151421.3
NW_020229988.1	Gnomon	exon	692699	692868	.	-	.	ID=exon-XM_011151421.3-3;Dbxref=GeneID:105189364%2CGenbank:XM_011151421.3;Parent=rna-XM_011151421.3
NW_020229988.1	Gnomon	exon	693093	693216	.	-	.	ID=exon-XM_011151421.3-2;Dbxref=GeneID:105189364%2CGenbank:XM_011151421.3;Parent=rna-XM_011151421.3
NW_020229988.1	Gnomon	exon	693603	693668	.	-	.	ID=exon-XM_011151421.3-1;Dbxref=GeneID:105189364%2CGenbank:XM_011151421.3;Parent=rna-XM_011151421.3
NW_020229988.1	Gnomon	mRNA	335156	403761	.	+	.	Name=XM_011151410.3;ID=rna-XM_011151410.3;Dbxref=GeneID:105189359%2CGenbank:XM_011151410.3;Parent=gene-LOC105189359
NW_020229988.1	Gnomon	exon	1210527	1210767	.	+	.	ID=exon-XM_011138451.3-2;Dbxref=GeneID:105181584%2CGenbank:XM_011138451.3;Parent=rna-XM_011138451.3
NW_020229988.1	Gnomon	exon	1209124	1209476	.	+	.	ID=exon-XM_011138451.3-1;Dbxref=GeneID:105181584%2CGenbank:XM_011138451.3;Parent=rna-XM_011138451.3
NW_020229988.1	Gnomon	exon	1212724	1213491	.	+	.	ID=exon-XM_011138451.3-3;Dbxref=GeneID:105181584%2CGenbank:XM_011138451.3;Parent=rna-XM_011138451.3
NW_020229988.1	Gnomon	gene	700879	702980	.	-	.	Name=LOC105189366;ID=gene-LOC105189366;Dbxref=GeneID:105189366
NW_020229988.1	Gnomon	gene	697956	699770	.	-	.	Name=LOC105189365;ID=gene-LOC105189365;Dbxref=GeneID:105189365
NW_020229988.1	Gnomon	gene	690548	693668	.	-	.	Name=LOC105189364;ID=gene-LOC105189364;Dbxref=GeneID:105189364
NW_020229988.1	Gnomon	gene	688356	689661	.	-	.	Name=LOC105189363;ID=gene-LOC105189363;Dbxref=GeneID:105189363
NW_020229988.1	Gnomon	gene	683992	685199	.	-	.	Name=LOC105189362;ID=gene-LOC105189362;Dbxref=GeneID:105189362
NW_020229988.1	Gnomon	gene	664984	683082	.	+	.	Name=LOC105189361;ID=gene-LOC105189361;Dbxref=GeneID:105189361
NW_020229988.1	Gnomon	gene	644085	665080	.	-	.	Name=LOC105189360;ID=gene-LOC105189360;Dbxref=GeneID:105189360
NW_020229988.1	Gnomon	gene	727296	733049	.	-	.	Name=LOC105189369;ID=gene-LOC105189369;Dbxref=GeneID:105189369
NW_020229988.1	Gnomon	gene	711596	713404	.	-	.	Name=LOC105189368;ID=gene-LOC105189368;Dbxref=GeneID:105189368
NW_020229988.1	Gnomon	gene	704857	707872	.	-	.	Name=LOC105189367;ID=gene-LOC105189367;Dbxref=GeneID:105189367
NW_020229988.1	Gnomon	gene	1041316	1086320	.	+	.	Name=LOC105189377;ID=gene-LOC105189377;Dbxref=GeneID:105189377
NW_020229988.1	Gnomon	gene	781747	801911	.	+	.	Name=LOC105189376;ID=gene-LOC105189376;Dbxref=GeneID:105189376
NW_020229988.1	Gnomon	gene	774739	778014	.	-	.	Name=LOC105189375;ID=gene-LOC105189375;Dbxref=GeneID:105189375
NW_020229988.1	Gnomon	gene	769377	770807	.	-	.	Name=LOC105189374;ID=gene-LOC105189374;Dbxref=GeneID:105189374
NW_020229988.1	Gnomon	gene	763865	768612	.	-	.	Name=LOC105189373;ID=gene-LOC105189373;Dbxref=GeneID:105189373
NW_020229988.1	Gnomon	gene	752722	755646	.	-	.	Name=LOC105189372;ID=gene-LOC105189372;Dbxref=GeneID:105189372
NW_020229988.1	Gnomon	gene	734937	739373	.	-	.	Name=LOC105189370;ID=gene-LOC105189370;Dbxref=GeneID:105189370
NW_020229988.1	Gnomon	gene	449886	635718	.	+	.	Name=LOC105189379;ID=gene-LOC105189379;Dbxref=GeneID:105189379
NW_020229988.1	Gnomon	gene	686074	687655	.	-	.	Name=LOC105189380;ID=gene-LOC105189380;Dbxref=GeneID:105189380
NW_020229988.1	Gnomon	gene	948703	952669	.	+	.	Name=LOC105189387;ID=gene-LOC105189387;Dbxref=GeneID:105189387
NW_020229988.1	Gnomon	gene	813004	814948	.	+	.	Name=LOC105189386;ID=gene-LOC105189386;Dbxref=GeneID:105189386
NW_020229988.1	Gnomon	gene	804190	807676	.	+	.	Name=LOC105189385;ID=gene-LOC105189385;Dbxref=GeneID:105189385
NW_020229988.1	Gnomon	gene	746309	749649	.	-	.	Name=LOC105189384;ID=gene-LOC105189384;Dbxref=GeneID:105189384
NW_020229988.1	Gnomon	gene	718885	725653	.	-	.	Name=LOC105189383;ID=gene-LOC105189383;Dbxref=GeneID:105189383
NW_020229988.1	Gnomon	gene	714005	717447	.	-	.	Name=LOC105189381;ID=gene-LOC105189381;Dbxref=GeneID:105189381
NW_020229988.1	Gnomon	mRNA	948703	952669	.	+	.	Name=XM_019844288.2;ID=rna-XM_019844288.2;Dbxref=GeneID:105189387%2CGenbank:XM_019844288.2;Parent=gene-LOC105189387
NW_020229988.1	Gnomon	CDS	1305393	1305735	.	+	0	Name=XP_011136755.1;ID=cds-XP_011136755.1;Dbxref=GeneID:105181586%2CGenbank:XP_011136755.1;Parent=rna-XM_011138453.2
NW_020229988.1	Gnomon	CDS	1375044	1375153	.	+	0	Name=XP_011136755.1;ID=cds-XP_011136755.1;Dbxref=GeneID:105181586%2CGenbank:XP_011136755.1;Parent=rna-XM_011138453.2
NW_020229988.1	Gnomon	CDS	1429803	1430010	.	+	0	Name=XP_011136755.1;ID=cds-XP_011136755.1;Dbxref=GeneID:105181586%2CGenbank:XP_011136755.1;Parent=rna-XM_011138453.2
NW_020229988.1	Gnomon	CDS	1436813	1436971	.	+	0	Name=XP_011136755.1;ID=cds-XP_011136755.1;Dbxref=GeneID:105181586%2CGenbank:XP_011136755.1;Parent=rna-XM_011138453.2
NW_020229988.1	Gnomon	CDS	1437225	1437353	.	+	0	Name=XP_011136755.1;ID=cds-XP_011136755.1;Dbxref=GeneID:105181586%2CGenbank:XP_011136755.1;Parent=rna-XM_011138453.2
NW_020229988.1	Gnomon	CDS	1476063	1476280	.	+	0	Name=XP_011136755.1;ID=cds-XP_011136755.1;Dbxref=GeneID:105181586%2CGenbank:XP_011136755.1;Parent=rna-XM_011138453.2
NW_020229988.1	Gnomon	CDS	1477137	1477212	.	+	0	Name=XP_011136755.1;ID=cds-XP_011136755.1;Dbxref=GeneID:105181586%2CGenbank:XP_011136755.1;Parent=rna-XM_011138453.2
NW_020229988.1	Gnomon	CDS	1496973	1497029	.	+	0	Name=XP_011136755.1;ID=cds-XP_011136755.1;Dbxref=GeneID:105181586%2CGenbank:XP_011136755.1;Parent=rna-XM_011138453.2
NW_020229988.1	Gnomon	CDS	1497793	1497882	.	+	0	Name=XP_011136755.1;ID=cds-XP_011136755.1;Dbxref=GeneID:105181586%2CGenbank:XP_011136755.1;Parent=rna-XM_011138453.2
NW_020229988.1	Gnomon	CDS	1505252	1505350	.	+	0	Name=XP_011136755.1;ID=cds-XP_011136755.1;Dbxref=GeneID:105181586%2CGenbank:XP_011136755.1;Parent=rna-XM_011138453.2
NW_020229988.1	Gnomon	CDS	1508016	1508086	.	+	0	Name=XP_011136755.1;ID=cds-XP_011136755.1;Dbxref=GeneID:105181586%2CGenbank:XP_011136755.1;Parent=rna-XM_011138453.2
NW_020229988.1	Gnomon	mRNA	734937	738746	.	-	.	Name=XM_019844287.1;ID=rna-XM_019844287.1;Dbxref=GeneID:105189370%2CGenbank:XM_019844287.1;Parent=gene-LOC105189370
NW_020229988.1	Gnomon	CDS	1305393	1305735	.	+	0	Name=XP_011136756.1;ID=cds-XP_011136756.1;Dbxref=GeneID:105181586%2CGenbank:XP_011136756.1;Parent=rna-XM_011138454.2
NW_020229988.1	Gnomon	CDS	1375044	1375153	.	+	0	Name=XP_011136756.1;ID=cds-XP_011136756.1;Dbxref=GeneID:105181586%2CGenbank:XP_011136756.1;Parent=rna-XM_011138454.2
NW_020229988.1	Gnomon	CDS	1429803	1430010	.	+	0	Name=XP_011136756.1;ID=cds-XP_011136756.1;Dbxref=GeneID:105181586%2CGenbank:XP_011136756.1;Parent=rna-XM_011138454.2
NW_020229988.1	Gnomon	CDS	1436813	1436971	.	+	0	Name=XP_011136756.1;ID=cds-XP_011136756.1;Dbxref=GeneID:105181586%2CGenbank:XP_011136756.1;Parent=rna-XM_011138454.2
NW_020229988.1	Gnomon	CDS	1437225	1437353	.	+	0	Name=XP_011136756.1;ID=cds-XP_011136756.1;Dbxref=GeneID:105181586%2CGenbank:XP_011136756.1;Parent=rna-XM_011138454.2
NW_020229988.1	Gnomon	CDS	1476063	1476280	.	+	0	Name=XP_011136756.1;ID=cds-XP_011136756.1;Dbxref=GeneID:105181586%2CGenbank:XP_011136756.1;Parent=rna-XM_011138454.2
NW_020229988.1	Gnomon	CDS	1477137	1477212	.	+	0	Name=XP_011136756.1;ID=cds-XP_011136756.1;Dbxref=GeneID:105181586%2CGenbank:XP_011136756.1;Parent=rna-XM_011138454.2
NW_020229988.1	Gnomon	CDS	1496973	1497029	.	+	0	Name=XP_011136756.1;ID=cds-XP_011136756.1;Dbxref=GeneID:105181586%2CGenbank:XP_011136756.1;Parent=rna-XM_011138454.2
NW_020229988.1	Gnomon	CDS	1497796	1497882	.	+	0	Name=XP_011136756.1;ID=cds-XP_011136756.1;Dbxref=GeneID:105181586%2CGenbank:XP_011136756.1;Parent=rna-XM_011138454.2
NW_020229988.1	Gnomon	CDS	1505252	1505350	.	+	0	Name=XP_011136756.1;ID=cds-XP_011136756.1;Dbxref=GeneID:105181586%2CGenbank:XP_011136756.1;Parent=rna-XM_011138454.2
NW_020229988.1	Gnomon	CDS	1508016	1508086	.	+	0	Name=XP_011136756.1;ID=cds-XP_011136756.1;Dbxref=GeneID:105181586%2CGenbank:XP_011136756.1;Parent=rna-XM_011138454.2
NW_020229988.1	Gnomon	exon	1252767	1252866	.	+	.	ID=exon-XM_025298080.1-2;Dbxref=GeneID:105181601%2CGenbank:XM_025298080.1;Parent=rna-XM_025298080.1
NW_020229988.1	Gnomon	exon	1251853	1252361	.	+	.	ID=exon-XM_025298080.1-1;Dbxref=GeneID:105181601%2CGenbank:XM_025298080.1;Parent=rna-XM_025298080.1
NW_020229988.1	Gnomon	exon	1253138	1253296	.	+	.	ID=exon-XM_025298080.1-4;Dbxref=GeneID:105181601%2CGenbank:XM_025298080.1;Parent=rna-XM_025298080.1
NW_020229988.1	Gnomon	exon	1252971	1253072	.	+	.	ID=exon-XM_025298080.1-3;Dbxref=GeneID:105181601%2CGenbank:XM_025298080.1;Parent=rna-XM_025298080.1
NW_020229988.1	Gnomon	exon	1253451	1253824	.	+	.	ID=exon-XM_025298080.1-5;Dbxref=GeneID:105181601%2CGenbank:XM_025298080.1;Parent=rna-XM_025298080.1
NW_020229988.1	Gnomon	CDS	687586	687600	.	-	0	Name=XP_011149741.1;ID=cds-XP_011149741.1;Dbxref=GeneID:105189380%2CGenbank:XP_011149741.1;Parent=rna-XM_011151439.2
NW_020229988.1	Gnomon	CDS	686532	687209	.	-	0	Name=XP_011149741.1;ID=cds-XP_011149741.1;Dbxref=GeneID:105189380%2CGenbank:XP_011149741.1;Parent=rna-XM_011151439.2
NW_020229988.1	Gnomon	exon	697956	698443	.	-	.	ID=exon-XM_011151423.2-5;Dbxref=GeneID:105189365%2CGenbank:XM_011151423.2;Parent=rna-XM_011151423.2
NW_020229988.1	Gnomon	exon	698525	698634	.	-	.	ID=exon-XM_011151423.2-4;Dbxref=GeneID:105189365%2CGenbank:XM_011151423.2;Parent=rna-XM_011151423.2
NW_020229988.1	Gnomon	exon	699042	699161	.	-	.	ID=exon-XM_011151423.2-3;Dbxref=GeneID:105189365%2CGenbank:XM_011151423.2;Parent=rna-XM_011151423.2
NW_020229988.1	Gnomon	exon	699328	699469	.	-	.	ID=exon-XM_011151423.2-2;Dbxref=GeneID:105189365%2CGenbank:XM_011151423.2;Parent=rna-XM_011151423.2
NW_020229988.1	Gnomon	exon	699691	699770	.	-	.	ID=exon-XM_011151423.2-1;Dbxref=GeneID:105189365%2CGenbank:XM_011151423.2;Parent=rna-XM_011151423.2
NW_020229988.1	Gnomon	CDS	1209381	1209476	.	+	0	Name=XP_011136753.2;ID=cds-XP_011136753.2;Dbxref=GeneID:105181584%2CGenbank:XP_011136753.2;Parent=rna-XM_011138451.3
NW_020229988.1	Gnomon	CDS	1210527	1210767	.	+	0	Name=XP_011136753.2;ID=cds-XP_011136753.2;Dbxref=GeneID:105181584%2CGenbank:XP_011136753.2;Parent=rna-XM_011138451.3
NW_020229988.1	Gnomon	CDS	1212724	1212950	.	+	0	Name=XP_011136753.2;ID=cds-XP_011136753.2;Dbxref=GeneID:105181584%2CGenbank:XP_011136753.2;Parent=rna-XM_011138451.3
NW_020229988.1	Gnomon	CDS	717407	717412	.	-	0	Name=XP_011149742.2;ID=cds-XP_011149742.2;Dbxref=GeneID:105189381%2CGenbank:XP_011149742.2;Parent=rna-XM_011151440.3
NW_020229988.1	Gnomon	CDS	715652	716963	.	-	0	Name=XP_011149742.2;ID=cds-XP_011149742.2;Dbxref=GeneID:105189381%2CGenbank:XP_011149742.2;Parent=rna-XM_011151440.3
NW_020229988.1	Gnomon	CDS	714971	715429	.	-	0	Name=XP_011149742.2;ID=cds-XP_011149742.2;Dbxref=GeneID:105189381%2CGenbank:XP_011149742.2;Parent=rna-XM_011151440.3
NW_020229988.1	Gnomon	CDS	714249	714865	.	-	0	Name=XP_011149742.2;ID=cds-XP_011149742.2;Dbxref=GeneID:105189381%2CGenbank:XP_011149742.2;Parent=rna-XM_011151440.3
NW_020229988.1	Gnomon	exon	704857	705062	.	-	.	ID=exon-XM_025298079.1-4;Dbxref=GeneID:105189367%2CGenbank:XM_025298079.1;Parent=rna-XM_025298079.1
NW_020229988.1	Gnomon	exon	706410	706633	.	-	.	ID=exon-XM_025298079.1-3;Dbxref=GeneID:105189367%2CGenbank:XM_025298079.1;Parent=rna-XM_025298079.1
NW_020229988.1	Gnomon	exon	706740	706813	.	-	.	ID=exon-XM_025298079.1-2;Dbxref=GeneID:105189367%2CGenbank:XM_025298079.1;Parent=rna-XM_025298079.1
NW_020229988.1	Gnomon	exon	707793	707872	.	-	.	ID=exon-XM_025298079.1-1;Dbxref=GeneID:105189367%2CGenbank:XM_025298079.1;Parent=rna-XM_025298079.1
NW_020229988.1	Gnomon	CDS	1257433	1257478	.	-	0	Name=XP_011136754.1;ID=cds-XP_011136754.1;Dbxref=GeneID:105181585%2CGenbank:XP_011136754.1;Parent=rna-XM_011138452.3
NW_020229988.1	Gnomon	CDS	1257219	1257353	.	-	0	Name=XP_011136754.1;ID=cds-XP_011136754.1;Dbxref=GeneID:105181585%2CGenbank:XP_011136754.1;Parent=rna-XM_011138452.3
NW_020229988.1	Gnomon	CDS	1256847	1257127	.	-	0	Name=XP_011136754.1;ID=cds-XP_011136754.1;Dbxref=GeneID:105181585%2CGenbank:XP_011136754.1;Parent=rna-XM_011138452.3
NW_020229988.1	Gnomon	gene	14607	20412	.	-	.	Name=LOC105189355;ID=gene-LOC105189355;Dbxref=GeneID:105189355
NW_020229988.1	Gnomon	gene	10341	14366	.	+	.	Name=LOC105189354;ID=gene-LOC105189354;Dbxref=GeneID:105189354
NW_020229988.1	Gnomon	gene	335156	403761	.	+	.	Name=LOC105189359;ID=gene-LOC105189359;Dbxref=GeneID:105189359
NW_020229988.1	Gnomon	gene	82258	168085	.	-	.	Name=LOC105189358;ID=gene-LOC105189358;Dbxref=GeneID:105189358
NW_020229988.1	Gnomon	gene	24099	36306	.	+	.	Name=LOC105189356;ID=gene-LOC105189356;Dbxref=GeneID:105189356
NW_020229988.1	Gnomon	CDS	1535446	1535574	.	+	0	Name=XP_011136759.1;ID=cds-XP_011136759.1;Dbxref=GeneID:105181587%2CGenbank:XP_011136759.1;Parent=rna-XM_011138457.3
NW_020229988.1	Gnomon	CDS	1535654	1535698	.	+	0	Name=XP_011136759.1;ID=cds-XP_011136759.1;Dbxref=GeneID:105181587%2CGenbank:XP_011136759.1;Parent=rna-XM_011138457.3
NW_020229988.1	Gnomon	CDS	1536549	1536814	.	+	0	Name=XP_011136759.1;ID=cds-XP_011136759.1;Dbxref=GeneID:105181587%2CGenbank:XP_011136759.1;Parent=rna-XM_011138457.3
NW_020229988.1	Gnomon	CDS	1537081	1537364	.	+	0	Name=XP_011136759.1;ID=cds-XP_011136759.1;Dbxref=GeneID:105181587%2CGenbank:XP_011136759.1;Parent=rna-XM_011138457.3
NW_020229988.1	Gnomon	CDS	1538339	1538541	.	+	0	Name=XP_011136759.1;ID=cds-XP_011136759.1;Dbxref=GeneID:105181587%2CGenbank:XP_011136759.1;Parent=rna-XM_011138457.3
NW_020229988.1	Gnomon	CDS	1538673	1538828	.	+	0	Name=XP_011136759.1;ID=cds-XP_011136759.1;Dbxref=GeneID:105181587%2CGenbank:XP_011136759.1;Parent=rna-XM_011138457.3
NW_020229988.1	Gnomon	CDS	749483	749494	.	-	0	Name=XP_011149744.1;ID=cds-XP_011149744.1;Dbxref=GeneID:105189384%2CGenbank:XP_011149744.1;Parent=rna-XM_011151442.2
NW_020229988.1	Gnomon	CDS	747343	748929	.	-	0	Name=XP_011149744.1;ID=cds-XP_011149744.1;Dbxref=GeneID:105189384%2CGenbank:XP_011149744.1;Parent=rna-XM_011151442.2
NW_020229988.1	Gnomon	exon	813004	813015	.	+	.	ID=exon-XM_011151445.2-1;Dbxref=GeneID:105189386%2CGenbank:XM_011151445.2;Parent=rna-XM_011151445.2
NW_020229988.1	Gnomon	exon	814567	814948	.	+	.	ID=exon-XM_011151445.2-3;Dbxref=GeneID:105189386%2CGenbank:XM_011151445.2;Parent=rna-XM_011151445.2
NW_020229988.1	Gnomon	exon	813444	813678	.	+	.	ID=exon-XM_011151445.2-2;Dbxref=GeneID:105189386%2CGenbank:XM_011151445.2;Parent=rna-XM_011151445.2
NW_020229988.1	Gnomon	CDS	804190	804204	.	+	0	Name=XP_011149745.2;ID=cds-XP_011149745.2;Dbxref=GeneID:105189385%2CGenbank:XP_011149745.2;Parent=rna-XM_011151443.2
NW_020229988.1	Gnomon	CDS	805900	805975	.	+	0	Name=XP_011149745.2;ID=cds-XP_011149745.2;Dbxref=GeneID:105189385%2CGenbank:XP_011149745.2;Parent=rna-XM_011151443.2
NW_020229988.1	Gnomon	CDS	806266	806520	.	+	0	Name=XP_011149745.2;ID=cds-XP_011149745.2;Dbxref=GeneID:105189385%2CGenbank:XP_011149745.2;Parent=rna-XM_011151443.2
NW_020229988.1	Gnomon	CDS	807531	807676	.	+	0	Name=XP_011149745.2;ID=cds-XP_011149745.2;Dbxref=GeneID:105189385%2CGenbank:XP_011149745.2;Parent=rna-XM_011151443.2
NW_020229988.1	Gnomon	CDS	1305393	1305735	.	+	0	Name=XP_011136757.1;ID=cds-XP_011136757.1;Dbxref=GeneID:105181586%2CGenbank:XP_011136757.1;Parent=rna-XM_011138455.2
NW_020229988.1	Gnomon	CDS	1375044	1375153	.	+	0	Name=XP_011136757.1;ID=cds-XP_011136757.1;Dbxref=GeneID:105181586%2CGenbank:XP_011136757.1;Parent=rna-XM_011138455.2
NW_020229988.1	Gnomon	CDS	1429803	1430010	.	+	0	Name=XP_011136757.1;ID=cds-XP_011136757.1;Dbxref=GeneID:105181586%2CGenbank:XP_011136757.1;Parent=rna-XM_011138455.2
NW_020229988.1	Gnomon	CDS	1436813	1436971	.	+	0	Name=XP_011136757.1;ID=cds-XP_011136757.1;Dbxref=GeneID:105181586%2CGenbank:XP_011136757.1;Parent=rna-XM_011138455.2
NW_020229988.1	Gnomon	CDS	1437225	1437353	.	+	0	Name=XP_011136757.1;ID=cds-XP_011136757.1;Dbxref=GeneID:105181586%2CGenbank:XP_011136757.1;Parent=rna-XM_011138455.2
NW_020229988.1	Gnomon	CDS	1476063	1476280	.	+	0	Name=XP_011136757.1;ID=cds-XP_011136757.1;Dbxref=GeneID:105181586%2CGenbank:XP_011136757.1;Parent=rna-XM_011138455.2
NW_020229988.1	Gnomon	CDS	1477137	1477212	.	+	0	Name=XP_011136757.1;ID=cds-XP_011136757.1;Dbxref=GeneID:105181586%2CGenbank:XP_011136757.1;Parent=rna-XM_011138455.2
NW_020229988.1	Gnomon	CDS	1496973	1497029	.	+	0	Name=XP_011136757.1;ID=cds-XP_011136757.1;Dbxref=GeneID:105181586%2CGenbank:XP_011136757.1;Parent=rna-XM_011138455.2
NW_020229988.1	Gnomon	CDS	1497793	1497882	.	+	0	Name=XP_011136757.1;ID=cds-XP_011136757.1;Dbxref=GeneID:105181586%2CGenbank:XP_011136757.1;Parent=rna-XM_011138455.2
NW_020229988.1	Gnomon	CDS	1508016	1508086	.	+	0	Name=XP_011136757.1;ID=cds-XP_011136757.1;Dbxref=GeneID:105181586%2CGenbank:XP_011136757.1;Parent=rna-XM_011138455.2
NW_020229988.1	Gnomon	mRNA	1553041	1556967	.	-	.	Name=XM_011138460.3;ID=rna-XM_011138460.3;Dbxref=GeneID:105181590%2CGenbank:XM_011138460.3;Parent=gene-LOC105181590
NW_020229988.1	Gnomon	exon	1645828	1646122	.	-	.	ID=exon-XM_011138474.3-5;Dbxref=GeneID:105181597%2CGenbank:XM_011138474.3;Parent=rna-XM_011138474.3
NW_020229988.1	Gnomon	exon	1647510	1647837	.	-	.	ID=exon-XM_011138474.3-4;Dbxref=GeneID:105181597%2CGenbank:XM_011138474.3;Parent=rna-XM_011138474.3
NW_020229988.1	Gnomon	exon	1643488	1643899	.	-	.	ID=exon-XM_011138474.3-7;Dbxref=GeneID:105181597%2CGenbank:XM_011138474.3;Parent=rna-XM_011138474.3
NW_020229988.1	Gnomon	exon	1644521	1645064	.	-	.	ID=exon-XM_011138474.3-6;Dbxref=GeneID:105181597%2CGenbank:XM_011138474.3;Parent=rna-XM_011138474.3
NW_020229988.1	Gnomon	exon	1656604	1656672	.	-	.	ID=exon-XM_011138474.3-1;Dbxref=GeneID:105181597%2CGenbank:XM_011138474.3;Parent=rna-XM_011138474.3
NW_020229988.1	Gnomon	exon	1648032	1648239	.	-	.	ID=exon-XM_011138474.3-3;Dbxref=GeneID:105181597%2CGenbank:XM_011138474.3;Parent=rna-XM_011138474.3
NW_020229988.1	Gnomon	exon	1648726	1648885	.	-	.	ID=exon-XM_011138474.3-2;Dbxref=GeneID:105181597%2CGenbank:XM_011138474.3;Parent=rna-XM_011138474.3
NW_020229988.1	Gnomon	CDS	1535446	1535574	.	+	0	Name=XP_011136758.1;ID=cds-XP_011136758.1;Dbxref=GeneID:105181587%2CGenbank:XP_011136758.1;Parent=rna-XM_011138456.3
NW_020229988.1	Gnomon	CDS	1535654	1535764	.	+	0	Name=XP_011136758.1;ID=cds-XP_011136758.1;Dbxref=GeneID:105181587%2CGenbank:XP_011136758.1;Parent=rna-XM_011138456.3
NW_020229988.1	Gnomon	CDS	1536549	1536814	.	+	0	Name=XP_011136758.1;ID=cds-XP_011136758.1;Dbxref=GeneID:105181587%2CGenbank:XP_011136758.1;Parent=rna-XM_011138456.3
NW_020229988.1	Gnomon	CDS	1537081	1537364	.	+	0	Name=XP_011136758.1;ID=cds-XP_011136758.1;Dbxref=GeneID:105181587%2CGenbank:XP_011136758.1;Parent=rna-XM_011138456.3
NW_020229988.1	Gnomon	CDS	1538339	1538541	.	+	0	Name=XP_011136758.1;ID=cds-XP_011136758.1;Dbxref=GeneID:105181587%2CGenbank:XP_011136758.1;Parent=rna-XM_011138456.3
NW_020229988.1	Gnomon	CDS	1538673	1538828	.	+	0	Name=XP_011136758.1;ID=cds-XP_011136758.1;Dbxref=GeneID:105181587%2CGenbank:XP_011136758.1;Parent=rna-XM_011138456.3
NW_020229988.1	Gnomon	CDS	770684	770698	.	-	0	Name=XP_011149734.1;ID=cds-XP_011149734.1;Dbxref=GeneID:105189374%2CGenbank:XP_011149734.1;Parent=rna-XM_011151432.2
NW_020229988.1	Gnomon	CDS	769436	769699	.	-	0	Name=XP_011149734.1;ID=cds-XP_011149734.1;Dbxref=GeneID:105189374%2CGenbank:XP_011149734.1;Parent=rna-XM_011151432.2
NW_020229988.1	Gnomon	mRNA	1612098	1624308	.	+	.	Name=XM_011138466.2;ID=rna-XM_011138466.2;Dbxref=GeneID:105181593%2CGenbank:XM_011138466.2;Parent=gene-LOC105181593
NW_020229988.1	Gnomon	mRNA	644085	651088	.	-	.	Name=XM_019844291.2;ID=rna-XM_019844291.2;Dbxref=GeneID:105189360%2CGenbank:XM_019844291.2;Parent=gene-LOC105189360
NW_020229988.1	Gnomon	exon	804190	804204	.	+	.	ID=exon-XM_011151443.2-1;Dbxref=GeneID:105189385%2CGenbank:XM_011151443.2;Parent=rna-XM_011151443.2
NW_020229988.1	Gnomon	exon	806266	806520	.	+	.	ID=exon-XM_011151443.2-3;Dbxref=GeneID:105189385%2CGenbank:XM_011151443.2;Parent=rna-XM_011151443.2
NW_020229988.1	Gnomon	exon	805900	805975	.	+	.	ID=exon-XM_011151443.2-2;Dbxref=GeneID:105189385%2CGenbank:XM_011151443.2;Parent=rna-XM_011151443.2
NW_020229988.1	Gnomon	exon	807531	807676	.	+	.	ID=exon-XM_011151443.2-4;Dbxref=GeneID:105189385%2CGenbank:XM_011151443.2;Parent=rna-XM_011151443.2
NW_020229988.1	Gnomon	mRNA	664984	683082	.	+	.	Name=XM_025298068.1;ID=rna-XM_025298068.1;Dbxref=GeneID:105189361%2CGenbank:XM_025298068.1;Parent=gene-LOC105189361
NW_020229988.1	Gnomon	CDS	777145	777525	.	-	0	Name=XP_011149736.1;ID=cds-XP_011149736.1;Dbxref=GeneID:105189375%2CGenbank:XP_011149736.1;Parent=rna-XM_011151434.3
NW_020229988.1	Gnomon	CDS	776923	777068	.	-	0	Name=XP_011149736.1;ID=cds-XP_011149736.1;Dbxref=GeneID:105189375%2CGenbank:XP_011149736.1;Parent=rna-XM_011151434.3
NW_020229988.1	Gnomon	CDS	776693	776836	.	-	0	Name=XP_011149736.1;ID=cds-XP_011149736.1;Dbxref=GeneID:105189375%2CGenbank:XP_011149736.1;Parent=rna-XM_011151434.3
NW_020229988.1	Gnomon	CDS	776374	776530	.	-	0	Name=XP_011149736.1;ID=cds-XP_011149736.1;Dbxref=GeneID:105189375%2CGenbank:XP_011149736.1;Parent=rna-XM_011151434.3
NW_020229988.1	Gnomon	exon	1612098	1613585	.	+	.	ID=exon-XM_019840640.2-1;Dbxref=GeneID:105181593%2CGenbank:XM_019840640.2;Parent=rna-XM_019840640.2
NW_020229988.1	Gnomon	exon	1620196	1620347	.	+	.	ID=exon-XM_019840640.2-7;Dbxref=GeneID:105181593%2CGenbank:XM_019840640.2;Parent=rna-XM_019840640.2
NW_020229988.1	Gnomon	exon	1619798	1620109	.	+	.	ID=exon-XM_019840640.2-6;Dbxref=GeneID:105181593%2CGenbank:XM_019840640.2;Parent=rna-XM_019840640.2
NW_020229988.1	Gnomon	exon	1622846	1623150	.	+	.	ID=exon-XM_019840640.2-9;Dbxref=GeneID:105181593%2CGenbank:XM_019840640.2;Parent=rna-XM_019840640.2
NW_020229988.1	Gnomon	exon	1620611	1620751	.	+	.	ID=exon-XM_019840640.2-8;Dbxref=GeneID:105181593%2CGenbank:XM_019840640.2;Parent=rna-XM_019840640.2
NW_020229988.1	Gnomon	exon	1617551	1617685	.	+	.	ID=exon-XM_019840640.2-3;Dbxref=GeneID:105181593%2CGenbank:XM_019840640.2;Parent=rna-XM_019840640.2
NW_020229988.1	Gnomon	exon	1617085	1617363	.	+	.	ID=exon-XM_019840640.2-2;Dbxref=GeneID:105181593%2CGenbank:XM_019840640.2;Parent=rna-XM_019840640.2
NW_020229988.1	Gnomon	exon	1618793	1618950	.	+	.	ID=exon-XM_019840640.2-5;Dbxref=GeneID:105181593%2CGenbank:XM_019840640.2;Parent=rna-XM_019840640.2
NW_020229988.1	Gnomon	exon	1618554	1618720	.	+	.	ID=exon-XM_019840640.2-4;Dbxref=GeneID:105181593%2CGenbank:XM_019840640.2;Parent=rna-XM_019840640.2
NW_020229988.1	Gnomon	mRNA	24162	36306	.	+	.	Name=XM_011151408.3;ID=rna-XM_011151408.3;Dbxref=GeneID:105189356%2CGenbank:XM_011151408.3;Parent=gene-LOC105189356
NW_020229988.1	Gnomon	exon	1648032	1648239	.	-	.	ID=exon-XM_011138476.3-3;Dbxref=GeneID:105181597%2CGenbank:XM_011138476.3;Parent=rna-XM_011138476.3
NW_020229988.1	Gnomon	exon	1648726	1648885	.	-	.	ID=exon-XM_011138476.3-2;Dbxref=GeneID:105181597%2CGenbank:XM_011138476.3;Parent=rna-XM_011138476.3
NW_020229988.1	Gnomon	exon	1645828	1646122	.	-	.	ID=exon-XM_011138476.3-5;Dbxref=GeneID:105181597%2CGenbank:XM_011138476.3;Parent=rna-XM_011138476.3
NW_020229988.1	Gnomon	exon	1647510	1647837	.	-	.	ID=exon-XM_011138476.3-4;Dbxref=GeneID:105181597%2CGenbank:XM_011138476.3;Parent=rna-XM_011138476.3
NW_020229988.1	Gnomon	exon	1643489	1643899	.	-	.	ID=exon-XM_011138476.3-7;Dbxref=GeneID:105181597%2CGenbank:XM_011138476.3;Parent=rna-XM_011138476.3
NW_020229988.1	Gnomon	exon	1644521	1645064	.	-	.	ID=exon-XM_011138476.3-6;Dbxref=GeneID:105181597%2CGenbank:XM_011138476.3;Parent=rna-XM_011138476.3
NW_020229988.1	Gnomon	exon	1670293	1670540	.	-	.	ID=exon-XM_011138476.3-1;Dbxref=GeneID:105181597%2CGenbank:XM_011138476.3;Parent=rna-XM_011138476.3
NW_020229988.1	Gnomon	mRNA	1557990	1579795	.	+	.	Name=XM_011138463.3;ID=rna-XM_011138463.3;Dbxref=GeneID:105181591%2CGenbank:XM_011138463.3;Parent=gene-LOC105181591
NW_020229988.1	Gnomon	exon	1304987	1305066	.	+	.	ID=exon-XM_011138453.2-1;Dbxref=GeneID:105181586%2CGenbank:XM_011138453.2;Parent=rna-XM_011138453.2
NW_020229988.1	Gnomon	exon	1375044	1375153	.	+	.	ID=exon-XM_011138453.2-3;Dbxref=GeneID:105181586%2CGenbank:XM_011138453.2;Parent=rna-XM_011138453.2
NW_020229988.1	Gnomon	exon	1305374	1305735	.	+	.	ID=exon-XM_011138453.2-2;Dbxref=GeneID:105181586%2CGenbank:XM_011138453.2;Parent=rna-XM_011138453.2
NW_020229988.1	Gnomon	exon	1496973	1497029	.	+	.	ID=exon-XM_011138453.2-9;Dbxref=GeneID:105181586%2CGenbank:XM_011138453.2;Parent=rna-XM_011138453.2
NW_020229988.1	Gnomon	exon	1477137	1477212	.	+	.	ID=exon-XM_011138453.2-8;Dbxref=GeneID:105181586%2CGenbank:XM_011138453.2;Parent=rna-XM_011138453.2
NW_020229988.1	Gnomon	exon	1436813	1436971	.	+	.	ID=exon-XM_011138453.2-5;Dbxref=GeneID:105181586%2CGenbank:XM_011138453.2;Parent=rna-XM_011138453.2
NW_020229988.1	Gnomon	exon	1429803	1430010	.	+	.	ID=exon-XM_011138453.2-4;Dbxref=GeneID:105181586%2CGenbank:XM_011138453.2;Parent=rna-XM_011138453.2
NW_020229988.1	Gnomon	exon	1476063	1476280	.	+	.	ID=exon-XM_011138453.2-7;Dbxref=GeneID:105181586%2CGenbank:XM_011138453.2;Parent=rna-XM_011138453.2
NW_020229988.1	Gnomon	exon	1437225	1437353	.	+	.	ID=exon-XM_011138453.2-6;Dbxref=GeneID:105181586%2CGenbank:XM_011138453.2;Parent=rna-XM_011138453.2
NW_020229988.1	Gnomon	mRNA	644085	665080	.	-	.	Name=XM_025298069.1;ID=rna-XM_025298069.1;Dbxref=GeneID:105189360%2CGenbank:XM_025298069.1;Parent=gene-LOC105189360
NW_020229988.1	Gnomon	exon	1250809	1251858	.	+	.	ID=exon-XM_025298081.1-1;Dbxref=GeneID:112588376%2CGenbank:XM_025298081.1;Parent=rna-XM_025298081.1
NW_020229988.1	Gnomon	CDS	793558	793764	.	+	0	Name=XP_011149737.1;ID=cds-XP_011149737.1;Dbxref=GeneID:105189376%2CGenbank:XP_011149737.1;Parent=rna-XM_011151435.3
NW_020229988.1	Gnomon	CDS	796020	796260	.	+	0	Name=XP_011149737.1;ID=cds-XP_011149737.1;Dbxref=GeneID:105189376%2CGenbank:XP_011149737.1;Parent=rna-XM_011151435.3
NW_020229988.1	Gnomon	CDS	798827	798979	.	+	0	Name=XP_011149737.1;ID=cds-XP_011149737.1;Dbxref=GeneID:105189376%2CGenbank:XP_011149737.1;Parent=rna-XM_011151435.3
NW_020229988.1	Gnomon	CDS	799744	799951	.	+	0	Name=XP_011149737.1;ID=cds-XP_011149737.1;Dbxref=GeneID:105189376%2CGenbank:XP_011149737.1;Parent=rna-XM_011151435.3
NW_020229988.1	Gnomon	CDS	800383	800539	.	+	0	Name=XP_011149737.1;ID=cds-XP_011149737.1;Dbxref=GeneID:105189376%2CGenbank:XP_011149737.1;Parent=rna-XM_011151435.3
NW_020229988.1	Gnomon	CDS	1042795	1042855	.	+	0	Name=XP_011149738.1;ID=cds-XP_011149738.1;Dbxref=GeneID:105189377%2CGenbank:XP_011149738.1;Parent=rna-XM_011151436.3
NW_020229988.1	Gnomon	CDS	1069370	1069578	.	+	0	Name=XP_011149738.1;ID=cds-XP_011149738.1;Dbxref=GeneID:105189377%2CGenbank:XP_011149738.1;Parent=rna-XM_011151436.3
NW_020229988.1	Gnomon	CDS	1077397	1077625	.	+	0	Name=XP_011149738.1;ID=cds-XP_011149738.1;Dbxref=GeneID:105189377%2CGenbank:XP_011149738.1;Parent=rna-XM_011151436.3
NW_020229988.1	Gnomon	CDS	1078180	1078479	.	+	0	Name=XP_011149738.1;ID=cds-XP_011149738.1;Dbxref=GeneID:105189377%2CGenbank:XP_011149738.1;Parent=rna-XM_011151436.3
NW_020229988.1	Gnomon	CDS	1082054	1082154	.	+	0	Name=XP_011149738.1;ID=cds-XP_011149738.1;Dbxref=GeneID:105189377%2CGenbank:XP_011149738.1;Parent=rna-XM_011151436.3
NW_020229988.1	Gnomon	exon	1617085	1617363	.	+	.	ID=exon-XM_025298082.1-2;Dbxref=GeneID:105181593%2CGenbank:XM_025298082.1;Parent=rna-XM_025298082.1
NW_020229988.1	Gnomon	exon	1612098	1613585	.	+	.	ID=exon-XM_025298082.1-1;Dbxref=GeneID:105181593%2CGenbank:XM_025298082.1;Parent=rna-XM_025298082.1
NW_020229988.1	Gnomon	exon	1618793	1618950	.	+	.	ID=exon-XM_025298082.1-4;Dbxref=GeneID:105181593%2CGenbank:XM_025298082.1;Parent=rna-XM_025298082.1
NW_020229988.1	Gnomon	exon	1618554	1618720	.	+	.	ID=exon-XM_025298082.1-3;Dbxref=GeneID:105181593%2CGenbank:XM_025298082.1;Parent=rna-XM_025298082.1
NW_020229988.1	Gnomon	exon	1620196	1620347	.	+	.	ID=exon-XM_025298082.1-6;Dbxref=GeneID:105181593%2CGenbank:XM_025298082.1;Parent=rna-XM_025298082.1
NW_020229988.1	Gnomon	exon	1619798	1620109	.	+	.	ID=exon-XM_025298082.1-5;Dbxref=GeneID:105181593%2CGenbank:XM_025298082.1;Parent=rna-XM_025298082.1
NW_020229988.1	Gnomon	exon	1622842	1624308	.	+	.	ID=exon-XM_025298082.1-8;Dbxref=GeneID:105181593%2CGenbank:XM_025298082.1;Parent=rna-XM_025298082.1
NW_020229988.1	Gnomon	exon	1620611	1620751	.	+	.	ID=exon-XM_025298082.1-7;Dbxref=GeneID:105181593%2CGenbank:XM_025298082.1;Parent=rna-XM_025298082.1
NW_020229988.1	Gnomon	exon	1256670	1257127	.	-	.	ID=exon-XM_011138452.3-3;Dbxref=GeneID:105181585%2CGenbank:XM_011138452.3;Parent=rna-XM_011138452.3
NW_020229988.1	Gnomon	exon	1257219	1257353	.	-	.	ID=exon-XM_011138452.3-2;Dbxref=GeneID:105181585%2CGenbank:XM_011138452.3;Parent=rna-XM_011138452.3
NW_020229988.1	Gnomon	exon	1257433	1257623	.	-	.	ID=exon-XM_011138452.3-1;Dbxref=GeneID:105181585%2CGenbank:XM_011138452.3;Parent=rna-XM_011138452.3
NW_020229988.1	Gnomon	mRNA	10341	14366	.	+	.	Name=XM_019844290.2;ID=rna-XM_019844290.2;Dbxref=GeneID:105189354%2CGenbank:XM_019844290.2;Parent=gene-LOC105189354
NW_020229988.1	Gnomon	mRNA	1612098	1624308	.	+	.	Name=XM_011138468.2;ID=rna-XM_011138468.2;Dbxref=GeneID:105181593%2CGenbank:XM_011138468.2;Parent=gene-LOC105181593
NW_020229988.1	Gnomon	CDS	1251511	1251831	.	+	0	Name=XP_025153866.1;ID=cds-XP_025153866.1;Dbxref=GeneID:112588376%2CGenbank:XP_025153866.1;Parent=rna-XM_025298081.1
NW_020229988.1	Gnomon	CDS	1617185	1617363	.	+	0	Name=XP_025153867.1;ID=cds-XP_025153867.1;Dbxref=GeneID:105181593%2CGenbank:XP_025153867.1;Parent=rna-XM_025298082.1
NW_020229988.1	Gnomon	CDS	1618554	1618720	.	+	0	Name=XP_025153867.1;ID=cds-XP_025153867.1;Dbxref=GeneID:105181593%2CGenbank:XP_025153867.1;Parent=rna-XM_025298082.1
NW_020229988.1	Gnomon	CDS	1618793	1618950	.	+	0	Name=XP_025153867.1;ID=cds-XP_025153867.1;Dbxref=GeneID:105181593%2CGenbank:XP_025153867.1;Parent=rna-XM_025298082.1
NW_020229988.1	Gnomon	CDS	1619798	1620109	.	+	0	Name=XP_025153867.1;ID=cds-XP_025153867.1;Dbxref=GeneID:105181593%2CGenbank:XP_025153867.1;Parent=rna-XM_025298082.1
NW_020229988.1	Gnomon	CDS	1620196	1620347	.	+	0	Name=XP_025153867.1;ID=cds-XP_025153867.1;Dbxref=GeneID:105181593%2CGenbank:XP_025153867.1;Parent=rna-XM_025298082.1
NW_020229988.1	Gnomon	CDS	1620611	1620751	.	+	0	Name=XP_025153867.1;ID=cds-XP_025153867.1;Dbxref=GeneID:105181593%2CGenbank:XP_025153867.1;Parent=rna-XM_025298082.1
NW_020229988.1	Gnomon	CDS	1622842	1623409	.	+	0	Name=XP_025153867.1;ID=cds-XP_025153867.1;Dbxref=GeneID:105181593%2CGenbank:XP_025153867.1;Parent=rna-XM_025298082.1
NW_020229988.1	Gnomon	exon	1375044	1375153	.	+	.	ID=exon-XM_011138454.2-2;Dbxref=GeneID:105181586%2CGenbank:XM_011138454.2;Parent=rna-XM_011138454.2
NW_020229988.1	Gnomon	exon	1304985	1305735	.	+	.	ID=exon-XM_011138454.2-1;Dbxref=GeneID:105181586%2CGenbank:XM_011138454.2;Parent=rna-XM_011138454.2
NW_020229988.1	Gnomon	exon	1476063	1476280	.	+	.	ID=exon-XM_011138454.2-6;Dbxref=GeneID:105181586%2CGenbank:XM_011138454.2;Parent=rna-XM_011138454.2
NW_020229988.1	Gnomon	exon	1437225	1437353	.	+	.	ID=exon-XM_011138454.2-5;Dbxref=GeneID:105181586%2CGenbank:XM_011138454.2;Parent=rna-XM_011138454.2
NW_020229988.1	Gnomon	exon	1436813	1436971	.	+	.	ID=exon-XM_011138454.2-4;Dbxref=GeneID:105181586%2CGenbank:XM_011138454.2;Parent=rna-XM_011138454.2
NW_020229988.1	Gnomon	exon	1429803	1430010	.	+	.	ID=exon-XM_011138454.2-3;Dbxref=GeneID:105181586%2CGenbank:XM_011138454.2;Parent=rna-XM_011138454.2
NW_020229988.1	Gnomon	exon	1497796	1497882	.	+	.	ID=exon-XM_011138454.2-9;Dbxref=GeneID:105181586%2CGenbank:XM_011138454.2;Parent=rna-XM_011138454.2
NW_020229988.1	Gnomon	exon	1496973	1497029	.	+	.	ID=exon-XM_011138454.2-8;Dbxref=GeneID:105181586%2CGenbank:XM_011138454.2;Parent=rna-XM_011138454.2
NW_020229988.1	Gnomon	exon	1477137	1477212	.	+	.	ID=exon-XM_011138454.2-7;Dbxref=GeneID:105181586%2CGenbank:XM_011138454.2;Parent=rna-XM_011138454.2
NW_020229988.1	Gnomon	CDS	18657	18730	.	-	0	Name=XP_025153868.1;ID=cds-XP_025153868.1;Dbxref=GeneID:105189355%2CGenbank:XP_025153868.1;Parent=rna-XM_025298083.1
NW_020229988.1	Gnomon	CDS	16332	16407	.	-	0	Name=XP_025153868.1;ID=cds-XP_025153868.1;Dbxref=GeneID:105189355%2CGenbank:XP_025153868.1;Parent=rna-XM_025298083.1
NW_020229988.1	Gnomon	CDS	16037	16193	.	-	0	Name=XP_025153868.1;ID=cds-XP_025153868.1;Dbxref=GeneID:105189355%2CGenbank:XP_025153868.1;Parent=rna-XM_025298083.1
NW_020229988.1	Gnomon	CDS	15156	15380	.	-	0	Name=XP_025153868.1;ID=cds-XP_025153868.1;Dbxref=GeneID:105189355%2CGenbank:XP_025153868.1;Parent=rna-XM_025298083.1
NW_020229988.1	Gnomon	CDS	14779	15008	.	-	0	Name=XP_025153868.1;ID=cds-XP_025153868.1;Dbxref=GeneID:105189355%2CGenbank:XP_025153868.1;Parent=rna-XM_025298083.1
NW_020229988.1	Gnomon	exon	689569	689661	.	-	.	ID=exon-XM_011151420.3-1;Dbxref=GeneID:105189363%2CGenbank:XM_011151420.3;Parent=rna-XM_011151420.3
NW_020229988.1	Gnomon	exon	688356	688640	.	-	.	ID=exon-XM_011151420.3-3;Dbxref=GeneID:105189363%2CGenbank:XM_011151420.3;Parent=rna-XM_011151420.3
NW_020229988.1	Gnomon	exon	688734	689015	.	-	.	ID=exon-XM_011151420.3-2;Dbxref=GeneID:105189363%2CGenbank:XM_011151420.3;Parent=rna-XM_011151420.3
NW_020229988.1	Gnomon	CDS	768535	768612	.	-	0	Name=XP_025153869.1;ID=cds-XP_025153869.1;Dbxref=GeneID:105189373%2CGenbank:XP_025153869.1;Parent=rna-XM_025298084.1
NW_020229988.1	Gnomon	CDS	764260	766149	.	-	0	Name=XP_025153869.1;ID=cds-XP_025153869.1;Dbxref=GeneID:105189373%2CGenbank:XP_025153869.1;Parent=rna-XM_025298084.1
NW_020229988.1	Gnomon	exon	1588139	1588458	.	-	.	ID=exon-XM_019840638.2-2;Dbxref=GeneID:105181592%2CGenbank:XM_019840638.2;Parent=rna-XM_019840638.2
NW_020229988.1	Gnomon	exon	1609375	1609889	.	-	.	ID=exon-XM_019840638.2-1;Dbxref=GeneID:105181592%2CGenbank:XM_019840638.2;Parent=rna-XM_019840638.2
NW_020229988.1	Gnomon	exon	1582752	1583332	.	-	.	ID=exon-XM_019840638.2-4;Dbxref=GeneID:105181592%2CGenbank:XM_019840638.2;Parent=rna-XM_019840638.2
NW_020229988.1	Gnomon	exon	1583527	1585447	.	-	.	ID=exon-XM_019840638.2-3;Dbxref=GeneID:105181592%2CGenbank:XM_019840638.2;Parent=rna-XM_019840638.2
NW_020229988.1	Gnomon	exon	1579548	1580503	.	-	.	ID=exon-XM_019840638.2-6;Dbxref=GeneID:105181592%2CGenbank:XM_019840638.2;Parent=rna-XM_019840638.2
NW_020229988.1	Gnomon	exon	1580574	1580694	.	-	.	ID=exon-XM_019840638.2-5;Dbxref=GeneID:105181592%2CGenbank:XM_019840638.2;Parent=rna-XM_019840638.2
NW_020229988.1	Gnomon	exon	683992	684288	.	-	.	ID=exon-XM_011151419.3-3;Dbxref=GeneID:105189362%2CGenbank:XM_011151419.3;Parent=rna-XM_011151419.3
NW_020229988.1	Gnomon	exon	684404	684677	.	-	.	ID=exon-XM_011151419.3-2;Dbxref=GeneID:105189362%2CGenbank:XM_011151419.3;Parent=rna-XM_011151419.3
NW_020229988.1	Gnomon	exon	685113	685199	.	-	.	ID=exon-XM_011151419.3-1;Dbxref=GeneID:105189362%2CGenbank:XM_011151419.3;Parent=rna-XM_011151419.3
NW_020229988.1	Gnomon	CDS	40123	40132	.	-	0	Name=XP_025153861.1;ID=cds-XP_025153861.1;Dbxref=GeneID:112588375%2CGenbank:XP_025153861.1;Parent=rna-XM_025298076.1
NW_020229988.1	Gnomon	CDS	39471	40027	.	-	0	Name=XP_025153861.1;ID=cds-XP_025153861.1;Dbxref=GeneID:112588375%2CGenbank:XP_025153861.1;Parent=rna-XM_025298076.1
NW_020229988.1	Gnomon	exon	746309	748929	.	-	.	ID=exon-XM_011151442.2-2;Dbxref=GeneID:105189384%2CGenbank:XM_011151442.2;Parent=rna-XM_011151442.2
NW_020229988.1	Gnomon	exon	749483	749649	.	-	.	ID=exon-XM_011151442.2-1;Dbxref=GeneID:105189384%2CGenbank:XM_011151442.2;Parent=rna-XM_011151442.2
NW_020229988.1	Gnomon	mRNA	24099	36306	.	+	.	Name=XM_011151407.3;ID=rna-XM_011151407.3;Dbxref=GeneID:105189356%2CGenbank:XM_011151407.3;Parent=gene-LOC105189356
NW_020229988.1	Gnomon	CDS	1548046	1548134	.	+	0	Name=XP_025153863.1;ID=cds-XP_025153863.1;Dbxref=GeneID:105181589%2CGenbank:XP_025153863.1;Parent=rna-XM_025298078.1
NW_020229988.1	Gnomon	CDS	1548253	1548358	.	+	0	Name=XP_025153863.1;ID=cds-XP_025153863.1;Dbxref=GeneID:105181589%2CGenbank:XP_025153863.1;Parent=rna-XM_025298078.1
NW_020229988.1	Gnomon	CDS	1548528	1548775	.	+	0	Name=XP_025153863.1;ID=cds-XP_025153863.1;Dbxref=GeneID:105181589%2CGenbank:XP_025153863.1;Parent=rna-XM_025298078.1
NW_020229988.1	Gnomon	CDS	1548850	1549041	.	+	0	Name=XP_025153863.1;ID=cds-XP_025153863.1;Dbxref=GeneID:105181589%2CGenbank:XP_025153863.1;Parent=rna-XM_025298078.1
NW_020229988.1	Gnomon	CDS	1549137	1549542	.	+	0	Name=XP_025153863.1;ID=cds-XP_025153863.1;Dbxref=GeneID:105181589%2CGenbank:XP_025153863.1;Parent=rna-XM_025298078.1
NW_020229988.1	Gnomon	CDS	1549630	1550007	.	+	0	Name=XP_025153863.1;ID=cds-XP_025153863.1;Dbxref=GeneID:105181589%2CGenbank:XP_025153863.1;Parent=rna-XM_025298078.1
NW_020229988.1	Gnomon	exon	1508016	1508608	.	+	.	ID=exon-XM_011138453.2-12;Dbxref=GeneID:105181586%2CGenbank:XM_011138453.2;Parent=rna-XM_011138453.2
NW_020229988.1	Gnomon	exon	1505252	1505350	.	+	.	ID=exon-XM_011138453.2-11;Dbxref=GeneID:105181586%2CGenbank:XM_011138453.2;Parent=rna-XM_011138453.2
NW_020229988.1	Gnomon	exon	1497793	1497882	.	+	.	ID=exon-XM_011138453.2-10;Dbxref=GeneID:105181586%2CGenbank:XM_011138453.2;Parent=rna-XM_011138453.2
NW_020229988.1	Gnomon	CDS	707793	707810	.	-	0	Name=XP_025153864.1;ID=cds-XP_025153864.1;Dbxref=GeneID:105189367%2CGenbank:XP_025153864.1;Parent=rna-XM_025298079.1
NW_020229988.1	Gnomon	CDS	706740	706813	.	-	0	Name=XP_025153864.1;ID=cds-XP_025153864.1;Dbxref=GeneID:105189367%2CGenbank:XP_025153864.1;Parent=rna-XM_025298079.1
NW_020229988.1	Gnomon	CDS	706410	706633	.	-	0	Name=XP_025153864.1;ID=cds-XP_025153864.1;Dbxref=GeneID:105189367%2CGenbank:XP_025153864.1;Parent=rna-XM_025298079.1
NW_020229988.1	Gnomon	CDS	704872	705062	.	-	0	Name=XP_025153864.1;ID=cds-XP_025153864.1;Dbxref=GeneID:105189367%2CGenbank:XP_025153864.1;Parent=rna-XM_025298079.1
NW_020229988.1	Gnomon	mRNA	10345	14366	.	+	.	Name=XM_011151405.3;ID=rna-XM_011151405.3;Dbxref=GeneID:105189354%2CGenbank:XM_011151405.3;Parent=gene-LOC105189354
NW_020229988.1	Gnomon	exon	16037	16193	.	-	.	ID=exon-XM_025298083.1-3;Dbxref=GeneID:105189355%2CGenbank:XM_025298083.1;Parent=rna-XM_025298083.1
NW_020229988.1	Gnomon	exon	16332	16407	.	-	.	ID=exon-XM_025298083.1-2;Dbxref=GeneID:105189355%2CGenbank:XM_025298083.1;Parent=rna-XM_025298083.1
NW_020229988.1	Gnomon	exon	18657	20412	.	-	.	ID=exon-XM_025298083.1-1;Dbxref=GeneID:105189355%2CGenbank:XM_025298083.1;Parent=rna-XM_025298083.1
NW_020229988.1	Gnomon	exon	14607	15008	.	-	.	ID=exon-XM_025298083.1-5;Dbxref=GeneID:105189355%2CGenbank:XM_025298083.1;Parent=rna-XM_025298083.1
NW_020229988.1	Gnomon	exon	15156	15380	.	-	.	ID=exon-XM_025298083.1-4;Dbxref=GeneID:105189355%2CGenbank:XM_025298083.1;Parent=rna-XM_025298083.1
NW_020229988.1	Gnomon	CDS	1251967	1252361	.	+	0	Name=XP_025153865.1;ID=cds-XP_025153865.1;Dbxref=GeneID:105181601%2CGenbank:XP_025153865.1;Parent=rna-XM_025298080.1
NW_020229988.1	Gnomon	CDS	1252767	1252866	.	+	0	Name=XP_025153865.1;ID=cds-XP_025153865.1;Dbxref=GeneID:105181601%2CGenbank:XP_025153865.1;Parent=rna-XM_025298080.1
NW_020229988.1	Gnomon	CDS	1252971	1253072	.	+	0	Name=XP_025153865.1;ID=cds-XP_025153865.1;Dbxref=GeneID:105181601%2CGenbank:XP_025153865.1;Parent=rna-XM_025298080.1
NW_020229988.1	Gnomon	CDS	1253138	1253296	.	+	0	Name=XP_025153865.1;ID=cds-XP_025153865.1;Dbxref=GeneID:105181601%2CGenbank:XP_025153865.1;Parent=rna-XM_025298080.1
NW_020229988.1	Gnomon	CDS	1253451	1253507	.	+	0	Name=XP_025153865.1;ID=cds-XP_025153865.1;Dbxref=GeneID:105181601%2CGenbank:XP_025153865.1;Parent=rna-XM_025298080.1
NW_020229988.1	Gnomon	mRNA	10808	14366	.	+	.	Name=XM_011151404.3;ID=rna-XM_011151404.3;Dbxref=GeneID:105189354%2CGenbank:XM_011151404.3;Parent=gene-LOC105189354
NW_020229988.1	Gnomon	exon	714005	714865	.	-	.	ID=exon-XM_011151440.3-4;Dbxref=GeneID:105189381%2CGenbank:XM_011151440.3;Parent=rna-XM_011151440.3
NW_020229988.1	Gnomon	exon	714971	715429	.	-	.	ID=exon-XM_011151440.3-3;Dbxref=GeneID:105189381%2CGenbank:XM_011151440.3;Parent=rna-XM_011151440.3
NW_020229988.1	Gnomon	exon	715652	716963	.	-	.	ID=exon-XM_011151440.3-2;Dbxref=GeneID:105189381%2CGenbank:XM_011151440.3;Parent=rna-XM_011151440.3
NW_020229988.1	Gnomon	exon	717407	717447	.	-	.	ID=exon-XM_011151440.3-1;Dbxref=GeneID:105189381%2CGenbank:XM_011151440.3;Parent=rna-XM_011151440.3
NW_020229988.1	Gnomon	mRNA	1251853	1253824	.	+	.	Name=XM_025298080.1;ID=rna-XM_025298080.1;Dbxref=GeneID:105181601%2CGenbank:XM_025298080.1;Parent=gene-LOC105181601
NW_020229988.1	Gnomon	mRNA	813004	814948	.	+	.	Name=XM_011151445.2;ID=rna-XM_011151445.2;Dbxref=GeneID:105189386%2CGenbank:XM_011151445.2;Parent=gene-LOC105189386
NW_020229988.1	Gnomon	exon	1576543	1576862	.	+	.	ID=exon-XM_025298072.1-1;Dbxref=GeneID:105181591%2CGenbank:XM_025298072.1;Parent=rna-XM_025298072.1
NW_020229988.1	Gnomon	exon	1579190	1579388	.	+	.	ID=exon-XM_025298072.1-3;Dbxref=GeneID:105181591%2CGenbank:XM_025298072.1;Parent=rna-XM_025298072.1
NW_020229988.1	Gnomon	exon	1577078	1579099	.	+	.	ID=exon-XM_025298072.1-2;Dbxref=GeneID:105181591%2CGenbank:XM_025298072.1;Parent=rna-XM_025298072.1
NW_020229988.1	Gnomon	exon	1579631	1579795	.	+	.	ID=exon-XM_025298072.1-4;Dbxref=GeneID:105181591%2CGenbank:XM_025298072.1;Parent=rna-XM_025298072.1
NW_020229988.1	Gnomon	CDS	725482	725496	.	-	0	Name=XP_025153872.1;ID=cds-XP_025153872.1;Dbxref=GeneID:105189383%2CGenbank:XP_025153872.1;Parent=rna-XM_025298087.1
NW_020229988.1	Gnomon	CDS	719558	723766	.	-	0	Name=XP_025153872.1;ID=cds-XP_025153872.1;Dbxref=GeneID:105189383%2CGenbank:XP_025153872.1;Parent=rna-XM_025298087.1
NW_020229988.1	Gnomon	CDS	1525682	1525807	.	+	0	Name=XP_011136784.1;ID=cds-XP_011136784.1;Dbxref=GeneID:105181602%2CGenbank:XP_011136784.1;Parent=rna-XM_011138482.3
NW_020229988.1	Gnomon	CDS	1525892	1526002	.	+	0	Name=XP_011136784.1;ID=cds-XP_011136784.1;Dbxref=GeneID:105181602%2CGenbank:XP_011136784.1;Parent=rna-XM_011138482.3
NW_020229988.1	Gnomon	CDS	1526302	1526567	.	+	0	Name=XP_011136784.1;ID=cds-XP_011136784.1;Dbxref=GeneID:105181602%2CGenbank:XP_011136784.1;Parent=rna-XM_011138482.3
NW_020229988.1	Gnomon	CDS	1526695	1526978	.	+	0	Name=XP_011136784.1;ID=cds-XP_011136784.1;Dbxref=GeneID:105181602%2CGenbank:XP_011136784.1;Parent=rna-XM_011138482.3
NW_020229988.1	Gnomon	CDS	1527134	1527339	.	+	0	Name=XP_011136784.1;ID=cds-XP_011136784.1;Dbxref=GeneID:105181602%2CGenbank:XP_011136784.1;Parent=rna-XM_011138482.3
NW_020229988.1	Gnomon	CDS	1527472	1527650	.	+	0	Name=XP_011136784.1;ID=cds-XP_011136784.1;Dbxref=GeneID:105181602%2CGenbank:XP_011136784.1;Parent=rna-XM_011138482.3
NW_020229988.1	Gnomon	CDS	1529584	1529590	.	+	0	Name=XP_011136784.1;ID=cds-XP_011136784.1;Dbxref=GeneID:105181602%2CGenbank:XP_011136784.1;Parent=rna-XM_011138482.3
NW_020229988.1	Gnomon	CDS	1529831	1529968	.	+	0	Name=XP_011136784.1;ID=cds-XP_011136784.1;Dbxref=GeneID:105181602%2CGenbank:XP_011136784.1;Parent=rna-XM_011138482.3
NW_020229988.1	Gnomon	CDS	1530051	1530161	.	+	0	Name=XP_011136784.1;ID=cds-XP_011136784.1;Dbxref=GeneID:105181602%2CGenbank:XP_011136784.1;Parent=rna-XM_011138482.3
NW_020229988.1	Gnomon	CDS	1530501	1530766	.	+	0	Name=XP_011136784.1;ID=cds-XP_011136784.1;Dbxref=GeneID:105181602%2CGenbank:XP_011136784.1;Parent=rna-XM_011138482.3
NW_020229988.1	Gnomon	CDS	1531006	1531289	.	+	0	Name=XP_011136784.1;ID=cds-XP_011136784.1;Dbxref=GeneID:105181602%2CGenbank:XP_011136784.1;Parent=rna-XM_011138482.3
NW_020229988.1	Gnomon	CDS	1531490	1531695	.	+	0	Name=XP_011136784.1;ID=cds-XP_011136784.1;Dbxref=GeneID:105181602%2CGenbank:XP_011136784.1;Parent=rna-XM_011138482.3
NW_020229988.1	Gnomon	CDS	1531828	1531995	.	+	0	Name=XP_011136784.1;ID=cds-XP_011136784.1;Dbxref=GeneID:105181602%2CGenbank:XP_011136784.1;Parent=rna-XM_011138482.3
NW_020229988.1	Gnomon	exon	676838	677004	.	+	.	ID=exon-XM_011151415.3-9;Dbxref=GeneID:105189361%2CGenbank:XM_011151415.3;Parent=rna-XM_011151415.3
NW_020229988.1	Gnomon	exon	676665	676765	.	+	.	ID=exon-XM_011151415.3-8;Dbxref=GeneID:105189361%2CGenbank:XM_011151415.3;Parent=rna-XM_011151415.3
NW_020229988.1	Gnomon	exon	676444	676579	.	+	.	ID=exon-XM_011151415.3-7;Dbxref=GeneID:105189361%2CGenbank:XM_011151415.3;Parent=rna-XM_011151415.3
NW_020229988.1	Gnomon	exon	675741	675820	.	+	.	ID=exon-XM_011151415.3-6;Dbxref=GeneID:105189361%2CGenbank:XM_011151415.3;Parent=rna-XM_011151415.3
NW_020229988.1	Gnomon	exon	674944	675081	.	+	.	ID=exon-XM_011151415.3-5;Dbxref=GeneID:105189361%2CGenbank:XM_011151415.3;Parent=rna-XM_011151415.3
NW_020229988.1	Gnomon	exon	674734	674793	.	+	.	ID=exon-XM_011151415.3-4;Dbxref=GeneID:105189361%2CGenbank:XM_011151415.3;Parent=rna-XM_011151415.3
NW_020229988.1	Gnomon	exon	674393	674621	.	+	.	ID=exon-XM_011151415.3-3;Dbxref=GeneID:105189361%2CGenbank:XM_011151415.3;Parent=rna-XM_011151415.3
NW_020229988.1	Gnomon	exon	673343	673397	.	+	.	ID=exon-XM_011151415.3-2;Dbxref=GeneID:105189361%2CGenbank:XM_011151415.3;Parent=rna-XM_011151415.3
NW_020229988.1	Gnomon	exon	664985	665303	.	+	.	ID=exon-XM_011151415.3-1;Dbxref=GeneID:105189361%2CGenbank:XM_011151415.3;Parent=rna-XM_011151415.3
NW_020229988.1	Gnomon	mRNA	804190	807676	.	+	.	Name=XM_011151443.2;ID=rna-XM_011151443.2;Dbxref=GeneID:105189385%2CGenbank:XM_011151443.2;Parent=gene-LOC105189385
NW_020229988.1	Gnomon	CDS	725482	725496	.	-	0	Name=XP_025153873.1;ID=cds-XP_025153873.1;Dbxref=GeneID:105189383%2CGenbank:XP_025153873.1;Parent=rna-XM_025298088.1
NW_020229988.1	Gnomon	CDS	723434	723766	.	-	0	Name=XP_025153873.1;ID=cds-XP_025153873.1;Dbxref=GeneID:105189383%2CGenbank:XP_025153873.1;Parent=rna-XM_025298088.1
NW_020229988.1	Gnomon	CDS	719558	723304	.	-	0	Name=XP_025153873.1;ID=cds-XP_025153873.1;Dbxref=GeneID:105189383%2CGenbank:XP_025153873.1;Parent=rna-XM_025298088.1
NW_020229988.1	Gnomon	exon	1497796	1497882	.	+	.	ID=exon-XM_025298073.1-9;Dbxref=GeneID:105181586%2CGenbank:XM_025298073.1;Parent=rna-XM_025298073.1
NW_020229988.1	Gnomon	exon	1496973	1497029	.	+	.	ID=exon-XM_025298073.1-8;Dbxref=GeneID:105181586%2CGenbank:XM_025298073.1;Parent=rna-XM_025298073.1
NW_020229988.1	Gnomon	exon	1477137	1477212	.	+	.	ID=exon-XM_025298073.1-7;Dbxref=GeneID:105181586%2CGenbank:XM_025298073.1;Parent=rna-XM_025298073.1
NW_020229988.1	Gnomon	exon	1476063	1476280	.	+	.	ID=exon-XM_025298073.1-6;Dbxref=GeneID:105181586%2CGenbank:XM_025298073.1;Parent=rna-XM_025298073.1
NW_020229988.1	Gnomon	exon	1437225	1437353	.	+	.	ID=exon-XM_025298073.1-5;Dbxref=GeneID:105181586%2CGenbank:XM_025298073.1;Parent=rna-XM_025298073.1
NW_020229988.1	Gnomon	exon	1436813	1436971	.	+	.	ID=exon-XM_025298073.1-4;Dbxref=GeneID:105181586%2CGenbank:XM_025298073.1;Parent=rna-XM_025298073.1
NW_020229988.1	Gnomon	exon	1429803	1430010	.	+	.	ID=exon-XM_025298073.1-3;Dbxref=GeneID:105181586%2CGenbank:XM_025298073.1;Parent=rna-XM_025298073.1
NW_020229988.1	Gnomon	exon	1375044	1375153	.	+	.	ID=exon-XM_025298073.1-2;Dbxref=GeneID:105181586%2CGenbank:XM_025298073.1;Parent=rna-XM_025298073.1
NW_020229988.1	Gnomon	exon	1304984	1305735	.	+	.	ID=exon-XM_025298073.1-1;Dbxref=GeneID:105181586%2CGenbank:XM_025298073.1;Parent=rna-XM_025298073.1
NW_020229988.1	Gnomon	exon	13200	13370	.	+	.	ID=exon-XM_019844290.2-8;Dbxref=GeneID:105189354%2CGenbank:XM_019844290.2;Parent=rna-XM_019844290.2
NW_020229988.1	Gnomon	exon	12880	13123	.	+	.	ID=exon-XM_019844290.2-7;Dbxref=GeneID:105189354%2CGenbank:XM_019844290.2;Parent=rna-XM_019844290.2
NW_020229988.1	Gnomon	exon	13504	14366	.	+	.	ID=exon-XM_019844290.2-9;Dbxref=GeneID:105189354%2CGenbank:XM_019844290.2;Parent=rna-XM_019844290.2
NW_020229988.1	Gnomon	exon	10487	10562	.	+	.	ID=exon-XM_019844290.2-2;Dbxref=GeneID:105189354%2CGenbank:XM_019844290.2;Parent=rna-XM_019844290.2
NW_020229988.1	Gnomon	exon	10341	10404	.	+	.	ID=exon-XM_019844290.2-1;Dbxref=GeneID:105189354%2CGenbank:XM_019844290.2;Parent=rna-XM_019844290.2
NW_020229988.1	Gnomon	exon	11687	12058	.	+	.	ID=exon-XM_019844290.2-4;Dbxref=GeneID:105189354%2CGenbank:XM_019844290.2;Parent=rna-XM_019844290.2
NW_020229988.1	Gnomon	exon	10818	11092	.	+	.	ID=exon-XM_019844290.2-3;Dbxref=GeneID:105189354%2CGenbank:XM_019844290.2;Parent=rna-XM_019844290.2
NW_020229988.1	Gnomon	exon	12602	12781	.	+	.	ID=exon-XM_019844290.2-6;Dbxref=GeneID:105189354%2CGenbank:XM_019844290.2;Parent=rna-XM_019844290.2
NW_020229988.1	Gnomon	exon	12196	12521	.	+	.	ID=exon-XM_019844290.2-5;Dbxref=GeneID:105189354%2CGenbank:XM_019844290.2;Parent=rna-XM_019844290.2
NW_020229988.1	Gnomon	mRNA	746309	749649	.	-	.	Name=XM_011151442.2;ID=rna-XM_011151442.2;Dbxref=GeneID:105189384%2CGenbank:XM_011151442.2;Parent=gene-LOC105189384
NW_020229988.1	Gnomon	CDS	739331	739333	.	-	0	Name=XP_011149730.1;ID=cds-XP_011149730.1;Dbxref=GeneID:105189370%2CGenbank:XP_011149730.1;Parent=rna-XM_011151428.1
NW_020229988.1	Gnomon	CDS	737734	737997	.	-	0	Name=XP_011149730.1;ID=cds-XP_011149730.1;Dbxref=GeneID:105189370%2CGenbank:XP_011149730.1;Parent=rna-XM_011151428.1
NW_020229988.1	Gnomon	CDS	737222	737540	.	-	0	Name=XP_011149730.1;ID=cds-XP_011149730.1;Dbxref=GeneID:105189370%2CGenbank:XP_011149730.1;Parent=rna-XM_011151428.1
NW_020229988.1	Gnomon	CDS	736655	736896	.	-	0	Name=XP_011149730.1;ID=cds-XP_011149730.1;Dbxref=GeneID:105189370%2CGenbank:XP_011149730.1;Parent=rna-XM_011151428.1
NW_020229988.1	Gnomon	CDS	736099	736494	.	-	0	Name=XP_011149730.1;ID=cds-XP_011149730.1;Dbxref=GeneID:105189370%2CGenbank:XP_011149730.1;Parent=rna-XM_011151428.1
NW_020229988.1	Gnomon	CDS	735350	735552	.	-	0	Name=XP_011149730.1;ID=cds-XP_011149730.1;Dbxref=GeneID:105189370%2CGenbank:XP_011149730.1;Parent=rna-XM_011151428.1
NW_020229988.1	Gnomon	CDS	735197	735281	.	-	0	Name=XP_011149730.1;ID=cds-XP_011149730.1;Dbxref=GeneID:105189370%2CGenbank:XP_011149730.1;Parent=rna-XM_011151428.1
NW_020229988.1	Gnomon	CDS	739331	739333	.	-	0	Name=XP_011149731.1;ID=cds-XP_011149731.1;Dbxref=GeneID:105189370%2CGenbank:XP_011149731.1;Parent=rna-XM_011151429.1
NW_020229988.1	Gnomon	CDS	737734	737997	.	-	0	Name=XP_011149731.1;ID=cds-XP_011149731.1;Dbxref=GeneID:105189370%2CGenbank:XP_011149731.1;Parent=rna-XM_011151429.1
NW_020229988.1	Gnomon	CDS	737222	737537	.	-	0	Name=XP_011149731.1;ID=cds-XP_011149731.1;Dbxref=GeneID:105189370%2CGenbank:XP_011149731.1;Parent=rna-XM_011151429.1
NW_020229988.1	Gnomon	CDS	736655	736896	.	-	0	Name=XP_011149731.1;ID=cds-XP_011149731.1;Dbxref=GeneID:105189370%2CGenbank:XP_011149731.1;Parent=rna-XM_011151429.1
NW_020229988.1	Gnomon	CDS	736099	736494	.	-	0	Name=XP_011149731.1;ID=cds-XP_011149731.1;Dbxref=GeneID:105189370%2CGenbank:XP_011149731.1;Parent=rna-XM_011151429.1
NW_020229988.1	Gnomon	CDS	735350	735552	.	-	0	Name=XP_011149731.1;ID=cds-XP_011149731.1;Dbxref=GeneID:105189370%2CGenbank:XP_011149731.1;Parent=rna-XM_011151429.1
NW_020229988.1	Gnomon	CDS	735197	735281	.	-	0	Name=XP_011149731.1;ID=cds-XP_011149731.1;Dbxref=GeneID:105189370%2CGenbank:XP_011149731.1;Parent=rna-XM_011151429.1
NW_020229988.1	Gnomon	exon	952041	952669	.	+	.	ID=exon-XM_019844288.2-3;Dbxref=GeneID:105189387%2CGenbank:XM_019844288.2;Parent=rna-XM_019844288.2
NW_020229988.1	Gnomon	exon	950873	951212	.	+	.	ID=exon-XM_019844288.2-2;Dbxref=GeneID:105189387%2CGenbank:XM_019844288.2;Parent=rna-XM_019844288.2
NW_020229988.1	Gnomon	exon	948703	948756	.	+	.	ID=exon-XM_019844288.2-1;Dbxref=GeneID:105189387%2CGenbank:XM_019844288.2;Parent=rna-XM_019844288.2
NW_020229988.1	Gnomon	CDS	755570	755581	.	-	0	Name=XP_011149732.1;ID=cds-XP_011149732.1;Dbxref=GeneID:105189372%2CGenbank:XP_011149732.1;Parent=rna-XM_011151430.2
NW_020229988.1	Gnomon	CDS	753251	754696	.	-	0	Name=XP_011149732.1;ID=cds-XP_011149732.1;Dbxref=GeneID:105189372%2CGenbank:XP_011149732.1;Parent=rna-XM_011151430.2
NW_020229988.1	Gnomon	mRNA	714005	717447	.	-	.	Name=XM_011151440.3;ID=rna-XM_011151440.3;Dbxref=GeneID:105189381%2CGenbank:XM_011151440.3;Parent=gene-LOC105189381
NW_020229988.1	Gnomon	exon	82258	84426	.	-	.	ID=exon-XM_025298074.1-7;Dbxref=GeneID:105189358%2CGenbank:XM_025298074.1;Parent=rna-XM_025298074.1
NW_020229988.1	Gnomon	exon	85457	85790	.	-	.	ID=exon-XM_025298074.1-6;Dbxref=GeneID:105189358%2CGenbank:XM_025298074.1;Parent=rna-XM_025298074.1
NW_020229988.1	Gnomon	exon	115215	115351	.	-	.	ID=exon-XM_025298074.1-3;Dbxref=GeneID:105189358%2CGenbank:XM_025298074.1;Parent=rna-XM_025298074.1
NW_020229988.1	Gnomon	exon	129359	129472	.	-	.	ID=exon-XM_025298074.1-2;Dbxref=GeneID:105189358%2CGenbank:XM_025298074.1;Parent=rna-XM_025298074.1
NW_020229988.1	Gnomon	exon	86176	86322	.	-	.	ID=exon-XM_025298074.1-5;Dbxref=GeneID:105189358%2CGenbank:XM_025298074.1;Parent=rna-XM_025298074.1
NW_020229988.1	Gnomon	exon	113126	113269	.	-	.	ID=exon-XM_025298074.1-4;Dbxref=GeneID:105189358%2CGenbank:XM_025298074.1;Parent=rna-XM_025298074.1
NW_020229988.1	Gnomon	exon	167773	168085	.	-	.	ID=exon-XM_025298074.1-1;Dbxref=GeneID:105189358%2CGenbank:XM_025298074.1;Parent=rna-XM_025298074.1
NW_020229988.1	Gnomon	exon	686074	687209	.	-	.	ID=exon-XM_011151439.2-2;Dbxref=GeneID:105189380%2CGenbank:XM_011151439.2;Parent=rna-XM_011151439.2
NW_020229988.1	Gnomon	exon	687586	687655	.	-	.	ID=exon-XM_011151439.2-1;Dbxref=GeneID:105189380%2CGenbank:XM_011151439.2;Parent=rna-XM_011151439.2
NW_020229988.1	Gnomon	exon	1622842	1624308	.	+	.	ID=exon-XM_011138468.2-9;Dbxref=GeneID:105181593%2CGenbank:XM_011138468.2;Parent=rna-XM_011138468.2
NW_020229988.1	Gnomon	exon	1620611	1620751	.	+	.	ID=exon-XM_011138468.2-8;Dbxref=GeneID:105181593%2CGenbank:XM_011138468.2;Parent=rna-XM_011138468.2
NW_020229988.1	Gnomon	exon	1612098	1612795	.	+	.	ID=exon-XM_011138468.2-1;Dbxref=GeneID:105181593%2CGenbank:XM_011138468.2;Parent=rna-XM_011138468.2
NW_020229988.1	Gnomon	exon	1617551	1617685	.	+	.	ID=exon-XM_011138468.2-3;Dbxref=GeneID:105181593%2CGenbank:XM_011138468.2;Parent=rna-XM_011138468.2
NW_020229988.1	Gnomon	exon	1617085	1617363	.	+	.	ID=exon-XM_011138468.2-2;Dbxref=GeneID:105181593%2CGenbank:XM_011138468.2;Parent=rna-XM_011138468.2
NW_020229988.1	Gnomon	exon	1618793	1618950	.	+	.	ID=exon-XM_011138468.2-5;Dbxref=GeneID:105181593%2CGenbank:XM_011138468.2;Parent=rna-XM_011138468.2
NW_020229988.1	Gnomon	exon	1618554	1618720	.	+	.	ID=exon-XM_011138468.2-4;Dbxref=GeneID:105181593%2CGenbank:XM_011138468.2;Parent=rna-XM_011138468.2
NW_020229988.1	Gnomon	exon	1620196	1620347	.	+	.	ID=exon-XM_011138468.2-7;Dbxref=GeneID:105181593%2CGenbank:XM_011138468.2;Parent=rna-XM_011138468.2
NW_020229988.1	Gnomon	exon	1619798	1620109	.	+	.	ID=exon-XM_011138468.2-6;Dbxref=GeneID:105181593%2CGenbank:XM_011138468.2;Parent=rna-XM_011138468.2
NW_020229988.1	Gnomon	CDS	685113	685175	.	-	0	Name=XP_011149721.2;ID=cds-XP_011149721.2;Dbxref=GeneID:105189362%2CGenbank:XP_011149721.2;Parent=rna-XM_011151419.3
NW_020229988.1	Gnomon	CDS	684404	684677	.	-	0	Name=XP_011149721.2;ID=cds-XP_011149721.2;Dbxref=GeneID:105189362%2CGenbank:XP_011149721.2;Parent=rna-XM_011151419.3
NW_020229988.1	Gnomon	CDS	684188	684288	.	-	0	Name=XP_011149721.2;ID=cds-XP_011149721.2;Dbxref=GeneID:105189362%2CGenbank:XP_011149721.2;Parent=rna-XM_011151419.3
NW_020229988.1	Gnomon	mRNA	1304985	1508608	.	+	.	Name=XM_011138454.2;ID=rna-XM_011138454.2;Dbxref=GeneID:105181586%2CGenbank:XM_011138454.2;Parent=gene-LOC105181586
NW_020229988.1	Gnomon	exon	1508016	1508608	.	+	.	ID=exon-XM_011138455.2-10;Dbxref=GeneID:105181586%2CGenbank:XM_011138455.2;Parent=rna-XM_011138455.2
NW_020229988.1	Gnomon	exon	734937	735281	.	-	.	ID=exon-XM_019844287.1-7;Dbxref=GeneID:105189370%2CGenbank:XM_019844287.1;Parent=rna-XM_019844287.1
NW_020229988.1	Gnomon	exon	735350	735552	.	-	.	ID=exon-XM_019844287.1-6;Dbxref=GeneID:105189370%2CGenbank:XM_019844287.1;Parent=rna-XM_019844287.1
NW_020229988.1	Gnomon	exon	736099	736494	.	-	.	ID=exon-XM_019844287.1-5;Dbxref=GeneID:105189370%2CGenbank:XM_019844287.1;Parent=rna-XM_019844287.1
NW_020229988.1	Gnomon	exon	736655	736896	.	-	.	ID=exon-XM_019844287.1-4;Dbxref=GeneID:105189370%2CGenbank:XM_019844287.1;Parent=rna-XM_019844287.1
NW_020229988.1	Gnomon	exon	737222	737540	.	-	.	ID=exon-XM_019844287.1-3;Dbxref=GeneID:105189370%2CGenbank:XM_019844287.1;Parent=rna-XM_019844287.1
NW_020229988.1	Gnomon	exon	737734	737997	.	-	.	ID=exon-XM_019844287.1-2;Dbxref=GeneID:105189370%2CGenbank:XM_019844287.1;Parent=rna-XM_019844287.1
NW_020229988.1	Gnomon	exon	738690	738746	.	-	.	ID=exon-XM_019844287.1-1;Dbxref=GeneID:105189370%2CGenbank:XM_019844287.1;Parent=rna-XM_019844287.1
NW_020229988.1	Gnomon	exon	86176	86322	.	-	.	ID=exon-XM_025298075.1-4;Dbxref=GeneID:105189358%2CGenbank:XM_025298075.1;Parent=rna-XM_025298075.1
NW_020229988.1	Gnomon	exon	115215	115351	.	-	.	ID=exon-XM_025298075.1-3;Dbxref=GeneID:105189358%2CGenbank:XM_025298075.1;Parent=rna-XM_025298075.1
NW_020229988.1	Gnomon	exon	129359	129472	.	-	.	ID=exon-XM_025298075.1-2;Dbxref=GeneID:105189358%2CGenbank:XM_025298075.1;Parent=rna-XM_025298075.1
NW_020229988.1	Gnomon	exon	167773	168085	.	-	.	ID=exon-XM_025298075.1-1;Dbxref=GeneID:105189358%2CGenbank:XM_025298075.1;Parent=rna-XM_025298075.1
NW_020229988.1	Gnomon	exon	82258	84426	.	-	.	ID=exon-XM_025298075.1-6;Dbxref=GeneID:105189358%2CGenbank:XM_025298075.1;Parent=rna-XM_025298075.1
NW_020229988.1	Gnomon	exon	85457	85790	.	-	.	ID=exon-XM_025298075.1-5;Dbxref=GeneID:105189358%2CGenbank:XM_025298075.1;Parent=rna-XM_025298075.1
NW_020229988.1	Gnomon	CDS	689569	689580	.	-	0	Name=XP_011149722.1;ID=cds-XP_011149722.1;Dbxref=GeneID:105189363%2CGenbank:XP_011149722.1;Parent=rna-XM_011151420.3
NW_020229988.1	Gnomon	CDS	688734	689015	.	-	0	Name=XP_011149722.1;ID=cds-XP_011149722.1;Dbxref=GeneID:105189363%2CGenbank:XP_011149722.1;Parent=rna-XM_011151420.3
NW_020229988.1	Gnomon	CDS	688497	688640	.	-	0	Name=XP_011149722.1;ID=cds-XP_011149722.1;Dbxref=GeneID:105189363%2CGenbank:XP_011149722.1;Parent=rna-XM_011151420.3
NW_020229988.1	Gnomon	mRNA	1304987	1508608	.	+	.	Name=XM_011138453.2;ID=rna-XM_011138453.2;Dbxref=GeneID:105181586%2CGenbank:XM_011138453.2;Parent=gene-LOC105181586
NW_020229988.1	Gnomon	gene	1304984	1508608	.	+	.	Name=LOC105181586;ID=gene-LOC105181586;Dbxref=GeneID:105181586
NW_020229988.1	Gnomon	gene	1256670	1257623	.	-	.	Name=LOC105181585;ID=gene-LOC105181585;Dbxref=GeneID:105181585
NW_020229988.1	Gnomon	gene	1209124	1213491	.	+	.	Name=LOC105181584;ID=gene-LOC105181584;Dbxref=GeneID:105181584
NW_020229988.1	Gnomon	gene	1547338	1551016	.	+	.	Name=LOC105181589;ID=gene-LOC105181589;Dbxref=GeneID:105181589
NW_020229988.1	Gnomon	gene	1535199	1541210	.	+	.	Name=LOC105181587;ID=gene-LOC105181587;Dbxref=GeneID:105181587
NW_020229988.1	Gnomon	gene	1612098	1624308	.	+	.	Name=LOC105181593;ID=gene-LOC105181593;Dbxref=GeneID:105181593
NW_020229988.1	Gnomon	gene	1579548	1609889	.	-	.	Name=LOC105181592;ID=gene-LOC105181592;Dbxref=GeneID:105181592
NW_020229988.1	Gnomon	gene	1557990	1579795	.	+	.	Name=LOC105181591;ID=gene-LOC105181591;Dbxref=GeneID:105181591
NW_020229988.1	Gnomon	gene	1553041	1556967	.	-	.	Name=LOC105181590;ID=gene-LOC105181590;Dbxref=GeneID:105181590
NW_020229988.1	Gnomon	gene	1643488	1670540	.	-	.	Name=LOC105181597;ID=gene-LOC105181597;Dbxref=GeneID:105181597
NW_020229988.1	Gnomon	gene	1628122	1632325	.	-	.	Name=LOC105181596;ID=gene-LOC105181596;Dbxref=GeneID:105181596
NW_020229988.1	Gnomon	gene	1625094	1627965	.	+	.	Name=LOC105181594;ID=gene-LOC105181594;Dbxref=GeneID:105181594
NW_020229988.1	Gnomon	gene	1251853	1253824	.	+	.	Name=LOC105181601;ID=gene-LOC105181601;Dbxref=GeneID:105181601
NW_020229988.1	Gnomon	gene	1247455	1249612	.	+	.	Name=LOC105181600;ID=gene-LOC105181600;Dbxref=GeneID:105181600
NW_020229988.1	Gnomon	gene	1524772	1532109	.	+	.	Name=LOC105181602;ID=gene-LOC105181602;Dbxref=GeneID:105181602
NW_020229988.1	Gnomon	CDS	693603	693614	.	-	0	Name=XP_011149723.1;ID=cds-XP_011149723.1;Dbxref=GeneID:105189364%2CGenbank:XP_011149723.1;Parent=rna-XM_011151421.3
NW_020229988.1	Gnomon	CDS	693093	693216	.	-	0	Name=XP_011149723.1;ID=cds-XP_011149723.1;Dbxref=GeneID:105189364%2CGenbank:XP_011149723.1;Parent=rna-XM_011151421.3
NW_020229988.1	Gnomon	CDS	692699	692868	.	-	0	Name=XP_011149723.1;ID=cds-XP_011149723.1;Dbxref=GeneID:105189364%2CGenbank:XP_011149723.1;Parent=rna-XM_011151421.3
NW_020229988.1	Gnomon	CDS	692332	692472	.	-	0	Name=XP_011149723.1;ID=cds-XP_011149723.1;Dbxref=GeneID:105189364%2CGenbank:XP_011149723.1;Parent=rna-XM_011151421.3
NW_020229988.1	Gnomon	mRNA	1256670	1257623	.	-	.	Name=XM_011138452.3;ID=rna-XM_011138452.3;Dbxref=GeneID:105181585%2CGenbank:XM_011138452.3;Parent=gene-LOC105181585
NW_020229988.1	Gnomon	exon	1626005	1626106	.	+	.	ID=exon-XM_011138471.2-3;Dbxref=GeneID:105181594%2CGenbank:XM_011138471.2;Parent=rna-XM_011138471.2
NW_020229988.1	Gnomon	exon	1625450	1625824	.	+	.	ID=exon-XM_011138471.2-2;Dbxref=GeneID:105181594%2CGenbank:XM_011138471.2;Parent=rna-XM_011138471.2
NW_020229988.1	Gnomon	exon	1625094	1625314	.	+	.	ID=exon-XM_011138471.2-1;Dbxref=GeneID:105181594%2CGenbank:XM_011138471.2;Parent=rna-XM_011138471.2
NW_020229988.1	Gnomon	exon	1627328	1627965	.	+	.	ID=exon-XM_011138471.2-7;Dbxref=GeneID:105181594%2CGenbank:XM_011138471.2;Parent=rna-XM_011138471.2
NW_020229988.1	Gnomon	exon	1627054	1627197	.	+	.	ID=exon-XM_011138471.2-6;Dbxref=GeneID:105181594%2CGenbank:XM_011138471.2;Parent=rna-XM_011138471.2
NW_020229988.1	Gnomon	exon	1626451	1626700	.	+	.	ID=exon-XM_011138471.2-5;Dbxref=GeneID:105181594%2CGenbank:XM_011138471.2;Parent=rna-XM_011138471.2
NW_020229988.1	Gnomon	exon	1626188	1626289	.	+	.	ID=exon-XM_011138471.2-4;Dbxref=GeneID:105181594%2CGenbank:XM_011138471.2;Parent=rna-XM_011138471.2
NW_020229988.1	Gnomon	mRNA	1209124	1213491	.	+	.	Name=XM_011138451.3;ID=rna-XM_011138451.3;Dbxref=GeneID:105181584%2CGenbank:XM_011138451.3;Parent=gene-LOC105181584
NW_020229988.1	Gnomon	mRNA	1547339	1551016	.	+	.	Name=XM_011138458.3;ID=rna-XM_011138458.3;Dbxref=GeneID:105181589%2CGenbank:XM_011138458.3;Parent=gene-LOC105181589
NW_020229988.1	Gnomon	mRNA	704857	707872	.	-	.	Name=XM_025298079.1;ID=rna-XM_025298079.1;Dbxref=GeneID:105189367%2CGenbank:XM_025298079.1;Parent=gene-LOC105189367
NW_020229988.1	Gnomon	CDS	699691	699702	.	-	0	Name=XP_011149725.1;ID=cds-XP_011149725.1;Dbxref=GeneID:105189365%2CGenbank:XP_011149725.1;Parent=rna-XM_011151423.2
NW_020229988.1	Gnomon	CDS	699328	699469	.	-	0	Name=XP_011149725.1;ID=cds-XP_011149725.1;Dbxref=GeneID:105189365%2CGenbank:XP_011149725.1;Parent=rna-XM_011151423.2
NW_020229988.1	Gnomon	CDS	699042	699161	.	-	0	Name=XP_011149725.1;ID=cds-XP_011149725.1;Dbxref=GeneID:105189365%2CGenbank:XP_011149725.1;Parent=rna-XM_011151423.2
NW_020229988.1	Gnomon	CDS	698525	698634	.	-	0	Name=XP_011149725.1;ID=cds-XP_011149725.1;Dbxref=GeneID:105189365%2CGenbank:XP_011149725.1;Parent=rna-XM_011151423.2
NW_020229988.1	Gnomon	CDS	698252	698443	.	-	0	Name=XP_011149725.1;ID=cds-XP_011149725.1;Dbxref=GeneID:105189365%2CGenbank:XP_011149725.1;Parent=rna-XM_011151423.2
NW_020229988.1	Gnomon	exon	40123	40164	.	-	.	ID=exon-XM_025298076.1-1;Dbxref=GeneID:112588375%2CGenbank:XM_025298076.1;Parent=rna-XM_025298076.1
NW_020229988.1	Gnomon	mRNA	1535199	1541209	.	+	.	Name=XM_011138457.3;ID=rna-XM_011138457.3;Dbxref=GeneID:105181587%2CGenbank:XM_011138457.3;Parent=gene-LOC105181587
NW_020229988.1	Gnomon	exon	39096	40027	.	-	.	ID=exon-XM_025298076.1-2;Dbxref=GeneID:112588375%2CGenbank:XM_025298076.1;Parent=rna-XM_025298076.1
NW_020229988.1	Gnomon	CDS	702913	702924	.	-	0	Name=XP_011149726.1;ID=cds-XP_011149726.1;Dbxref=GeneID:105189366%2CGenbank:XP_011149726.1;Parent=rna-XM_011151424.3
NW_020229988.1	Gnomon	CDS	702065	702530	.	-	0	Name=XP_011149726.1;ID=cds-XP_011149726.1;Dbxref=GeneID:105189366%2CGenbank:XP_011149726.1;Parent=rna-XM_011151424.3
NW_020229988.1	Gnomon	CDS	701503	701804	.	-	0	Name=XP_011149726.1;ID=cds-XP_011149726.1;Dbxref=GeneID:105189366%2CGenbank:XP_011149726.1;Parent=rna-XM_011151424.3
NW_020229988.1	Gnomon	CDS	1617185	1617363	.	+	0	Name=XP_019696199.1;ID=cds-XP_019696199.1;Dbxref=GeneID:105181593%2CGenbank:XP_019696199.1;Parent=rna-XM_019840640.2
NW_020229988.1	Gnomon	CDS	1617551	1617685	.	+	0	Name=XP_019696199.1;ID=cds-XP_019696199.1;Dbxref=GeneID:105181593%2CGenbank:XP_019696199.1;Parent=rna-XM_019840640.2
NW_020229988.1	Gnomon	CDS	1618554	1618720	.	+	0	Name=XP_019696199.1;ID=cds-XP_019696199.1;Dbxref=GeneID:105181593%2CGenbank:XP_019696199.1;Parent=rna-XM_019840640.2
NW_020229988.1	Gnomon	CDS	1618793	1618950	.	+	0	Name=XP_019696199.1;ID=cds-XP_019696199.1;Dbxref=GeneID:105181593%2CGenbank:XP_019696199.1;Parent=rna-XM_019840640.2
NW_020229988.1	Gnomon	CDS	1619798	1620109	.	+	0	Name=XP_019696199.1;ID=cds-XP_019696199.1;Dbxref=GeneID:105181593%2CGenbank:XP_019696199.1;Parent=rna-XM_019840640.2
NW_020229988.1	Gnomon	CDS	1620196	1620347	.	+	0	Name=XP_019696199.1;ID=cds-XP_019696199.1;Dbxref=GeneID:105181593%2CGenbank:XP_019696199.1;Parent=rna-XM_019840640.2
NW_020229988.1	Gnomon	CDS	1620611	1620751	.	+	0	Name=XP_019696199.1;ID=cds-XP_019696199.1;Dbxref=GeneID:105181593%2CGenbank:XP_019696199.1;Parent=rna-XM_019840640.2
NW_020229988.1	Gnomon	CDS	1622846	1622957	.	+	0	Name=XP_019696199.1;ID=cds-XP_019696199.1;Dbxref=GeneID:105181593%2CGenbank:XP_019696199.1;Parent=rna-XM_019840640.2
NW_020229988.1	Gnomon	mRNA	1535199	1541208	.	+	.	Name=XM_011138456.3;ID=rna-XM_011138456.3;Dbxref=GeneID:105181587%2CGenbank:XM_011138456.3;Parent=gene-LOC105181587
NW_020229988.1	Gnomon	CDS	707793	707810	.	-	0	Name=XP_011149727.1;ID=cds-XP_011149727.1;Dbxref=GeneID:105189367%2CGenbank:XP_011149727.1;Parent=rna-XM_011151425.2
NW_020229988.1	Gnomon	CDS	706740	706813	.	-	0	Name=XP_011149727.1;ID=cds-XP_011149727.1;Dbxref=GeneID:105189367%2CGenbank:XP_011149727.1;Parent=rna-XM_011151425.2
NW_020229988.1	Gnomon	CDS	706410	706633	.	-	0	Name=XP_011149727.1;ID=cds-XP_011149727.1;Dbxref=GeneID:105189367%2CGenbank:XP_011149727.1;Parent=rna-XM_011151425.2
NW_020229988.1	Gnomon	CDS	705390	705706	.	-	0	Name=XP_011149727.1;ID=cds-XP_011149727.1;Dbxref=GeneID:105189367%2CGenbank:XP_011149727.1;Parent=rna-XM_011151425.2
NW_020229988.1	Gnomon	mRNA	1304985	1508608	.	+	.	Name=XM_011138455.2;ID=rna-XM_011138455.2;Dbxref=GeneID:105181586%2CGenbank:XM_011138455.2;Parent=gene-LOC105181586
NW_020229988.1	Gnomon	CDS	713277	713294	.	-	0	Name=XP_011149728.1;ID=cds-XP_011149728.1;Dbxref=GeneID:105189368%2CGenbank:XP_011149728.1;Parent=rna-XM_011151426.2
NW_020229988.1	Gnomon	CDS	712739	712981	.	-	0	Name=XP_011149728.1;ID=cds-XP_011149728.1;Dbxref=GeneID:105189368%2CGenbank:XP_011149728.1;Parent=rna-XM_011151426.2
NW_020229988.1	Gnomon	CDS	712447	712643	.	-	0	Name=XP_011149728.1;ID=cds-XP_011149728.1;Dbxref=GeneID:105189368%2CGenbank:XP_011149728.1;Parent=rna-XM_011151426.2
NW_020229988.1	Gnomon	CDS	712080	712317	.	-	0	Name=XP_011149728.1;ID=cds-XP_011149728.1;Dbxref=GeneID:105189368%2CGenbank:XP_011149728.1;Parent=rna-XM_011151426.2
NW_020229988.1	Gnomon	CDS	711734	711826	.	-	0	Name=XP_011149728.1;ID=cds-XP_011149728.1;Dbxref=GeneID:105189368%2CGenbank:XP_011149728.1;Parent=rna-XM_011151426.2
NW_020229988.1	Gnomon	CDS	1588139	1588451	.	-	0	Name=XP_019696197.1;ID=cds-XP_019696197.1;Dbxref=GeneID:105181592%2CGenbank:XP_019696197.1;Parent=rna-XM_019840638.2
NW_020229988.1	Gnomon	CDS	1583527	1585447	.	-	0	Name=XP_019696197.1;ID=cds-XP_019696197.1;Dbxref=GeneID:105181592%2CGenbank:XP_019696197.1;Parent=rna-XM_019840638.2
NW_020229988.1	Gnomon	CDS	1582752	1583332	.	-	0	Name=XP_019696197.1;ID=cds-XP_019696197.1;Dbxref=GeneID:105181592%2CGenbank:XP_019696197.1;Parent=rna-XM_019840638.2
NW_020229988.1	Gnomon	CDS	1580574	1580694	.	-	0	Name=XP_019696197.1;ID=cds-XP_019696197.1;Dbxref=GeneID:105181592%2CGenbank:XP_019696197.1;Parent=rna-XM_019840638.2
NW_020229988.1	Gnomon	CDS	1580467	1580503	.	-	0	Name=XP_019696197.1;ID=cds-XP_019696197.1;Dbxref=GeneID:105181592%2CGenbank:XP_019696197.1;Parent=rna-XM_019840638.2
NW_020229988.1	Gnomon	mRNA	1547339	1551016	.	+	.	Name=XM_025298078.1;ID=rna-XM_025298078.1;Dbxref=GeneID:105181589%2CGenbank:XM_025298078.1;Parent=gene-LOC105181589
NW_020229988.1	Gnomon	exon	800383	801911	.	+	.	ID=exon-XM_011151435.3-6;Dbxref=GeneID:105189376%2CGenbank:XM_011151435.3;Parent=rna-XM_011151435.3
NW_020229988.1	Gnomon	exon	781747	782004	.	+	.	ID=exon-XM_011151435.3-1;Dbxref=GeneID:105189376%2CGenbank:XM_011151435.3;Parent=rna-XM_011151435.3
NW_020229988.1	Gnomon	mRNA	82258	168085	.	-	.	Name=XM_025298075.1;ID=rna-XM_025298075.1;Dbxref=GeneID:105189358%2CGenbank:XM_025298075.1;Parent=gene-LOC105189358
NW_020229988.1	Gnomon	exon	796020	796260	.	+	.	ID=exon-XM_011151435.3-3;Dbxref=GeneID:105189376%2CGenbank:XM_011151435.3;Parent=rna-XM_011151435.3
NW_020229988.1	Gnomon	exon	793539	793764	.	+	.	ID=exon-XM_011151435.3-2;Dbxref=GeneID:105189376%2CGenbank:XM_011151435.3;Parent=rna-XM_011151435.3
NW_020229988.1	Gnomon	exon	799744	799951	.	+	.	ID=exon-XM_011151435.3-5;Dbxref=GeneID:105189376%2CGenbank:XM_011151435.3;Parent=rna-XM_011151435.3
NW_020229988.1	Gnomon	exon	798827	798979	.	+	.	ID=exon-XM_011151435.3-4;Dbxref=GeneID:105189376%2CGenbank:XM_011151435.3;Parent=rna-XM_011151435.3
NW_020229988.1	Gnomon	CDS	732987	733007	.	-	0	Name=XP_011149729.1;ID=cds-XP_011149729.1;Dbxref=GeneID:105189369%2CGenbank:XP_011149729.1;Parent=rna-XM_011151427.3
NW_020229988.1	Gnomon	CDS	729228	730896	.	-	0	Name=XP_011149729.1;ID=cds-XP_011149729.1;Dbxref=GeneID:105189369%2CGenbank:XP_011149729.1;Parent=rna-XM_011151427.3
NW_020229988.1	Gnomon	CDS	728422	729014	.	-	0	Name=XP_011149729.1;ID=cds-XP_011149729.1;Dbxref=GeneID:105189369%2CGenbank:XP_011149729.1;Parent=rna-XM_011151427.3
NW_020229988.1	Gnomon	mRNA	1579548	1609889	.	-	.	Name=XM_019840638.2;ID=rna-XM_019840638.2;Dbxref=GeneID:105181592%2CGenbank:XM_019840638.2;Parent=gene-LOC105181592
NW_020229988.1	Gnomon	mRNA	39096	40164	.	-	.	Name=XM_025298076.1;ID=rna-XM_025298076.1;Dbxref=GeneID:112588375%2CGenbank:XM_025298076.1;Parent=gene-LOC112588375
NW_020229988.1	Gnomon	mRNA	1576543	1579795	.	+	.	Name=XM_025298072.1;ID=rna-XM_025298072.1;Dbxref=GeneID:105181591%2CGenbank:XM_025298072.1;Parent=gene-LOC105181591
NW_020229988.1	Gnomon	mRNA	1304984	1508608	.	+	.	Name=XM_025298073.1;ID=rna-XM_025298073.1;Dbxref=GeneID:105181586%2CGenbank:XM_025298073.1;Parent=gene-LOC105181586
NW_020229988.1	Gnomon	mRNA	1547338	1551016	.	+	.	Name=XM_011138459.3;ID=rna-XM_011138459.3;Dbxref=GeneID:105181589%2CGenbank:XM_011138459.3;Parent=gene-LOC105181589
NW_020229988.1	Gnomon	mRNA	82258	168085	.	-	.	Name=XM_025298074.1;ID=rna-XM_025298074.1;Dbxref=GeneID:105189358%2CGenbank:XM_025298074.1;Parent=gene-LOC105189358
NW_020229988.1	Gnomon	exon	1632083	1632325	.	-	.	ID=exon-XM_011138472.3-1;Dbxref=GeneID:105181596%2CGenbank:XM_011138472.3;Parent=rna-XM_011138472.3
NW_020229988.1	Gnomon	exon	1630077	1630224	.	-	.	ID=exon-XM_011138472.3-3;Dbxref=GeneID:105181596%2CGenbank:XM_011138472.3;Parent=rna-XM_011138472.3
NW_020229988.1	Gnomon	exon	1630692	1630794	.	-	.	ID=exon-XM_011138472.3-2;Dbxref=GeneID:105181596%2CGenbank:XM_011138472.3;Parent=rna-XM_011138472.3
NW_020229988.1	Gnomon	exon	1628122	1628448	.	-	.	ID=exon-XM_011138472.3-5;Dbxref=GeneID:105181596%2CGenbank:XM_011138472.3;Parent=rna-XM_011138472.3
NW_020229988.1	Gnomon	exon	1628889	1629013	.	-	.	ID=exon-XM_011138472.3-4;Dbxref=GeneID:105181596%2CGenbank:XM_011138472.3;Parent=rna-XM_011138472.3
NW_020229988.1	Gnomon	mRNA	686074	687655	.	-	.	Name=XM_011151439.2;ID=rna-XM_011151439.2;Dbxref=GeneID:105189380%2CGenbank:XM_011151439.2;Parent=gene-LOC105189380
NW_020229988.1	Gnomon	CDS	450073	450789	.	+	0	Name=XP_025153874.1;ID=cds-XP_025153874.1;Dbxref=GeneID:105189379%2CGenbank:XP_025153874.1;Parent=rna-XM_025298089.1
NW_020229988.1	Gnomon	CDS	621578	621687	.	+	0	Name=XP_025153874.1;ID=cds-XP_025153874.1;Dbxref=GeneID:105189379%2CGenbank:XP_025153874.1;Parent=rna-XM_025298089.1
NW_020229988.1	Gnomon	CDS	623289	623541	.	+	0	Name=XP_025153874.1;ID=cds-XP_025153874.1;Dbxref=GeneID:105189379%2CGenbank:XP_025153874.1;Parent=rna-XM_025298089.1
NW_020229988.1	Gnomon	CDS	626728	626828	.	+	0	Name=XP_025153874.1;ID=cds-XP_025153874.1;Dbxref=GeneID:105189379%2CGenbank:XP_025153874.1;Parent=rna-XM_025298089.1
NW_020229988.1	Gnomon	CDS	631134	631328	.	+	0	Name=XP_025153874.1;ID=cds-XP_025153874.1;Dbxref=GeneID:105189379%2CGenbank:XP_025153874.1;Parent=rna-XM_025298089.1
NW_020229988.1	Gnomon	CDS	633898	634367	.	+	0	Name=XP_025153874.1;ID=cds-XP_025153874.1;Dbxref=GeneID:105189379%2CGenbank:XP_025153874.1;Parent=rna-XM_025298089.1
NW_020229988.1	Gnomon	CDS	635419	635627	.	+	0	Name=XP_025153874.1;ID=cds-XP_025153874.1;Dbxref=GeneID:105189379%2CGenbank:XP_025153874.1;Parent=rna-XM_025298089.1
NW_020229988.1	Gnomon	mRNA	1579548	1588381	.	-	.	Name=XM_025298071.1;ID=rna-XM_025298071.1;Dbxref=GeneID:105181592%2CGenbank:XM_025298071.1;Parent=gene-LOC105181592
NW_020229988.1	Gnomon	CDS	450073	450789	.	+	0	Name=XP_025153876.1;ID=cds-XP_025153876.1;Dbxref=GeneID:105189379%2CGenbank:XP_025153876.1;Parent=rna-XM_025298091.1
NW_020229988.1	Gnomon	CDS	621578	621687	.	+	0	Name=XP_025153876.1;ID=cds-XP_025153876.1;Dbxref=GeneID:105189379%2CGenbank:XP_025153876.1;Parent=rna-XM_025298091.1
NW_020229988.1	Gnomon	CDS	623289	623541	.	+	0	Name=XP_025153876.1;ID=cds-XP_025153876.1;Dbxref=GeneID:105189379%2CGenbank:XP_025153876.1;Parent=rna-XM_025298091.1
NW_020229988.1	Gnomon	CDS	626728	626828	.	+	0	Name=XP_025153876.1;ID=cds-XP_025153876.1;Dbxref=GeneID:105189379%2CGenbank:XP_025153876.1;Parent=rna-XM_025298091.1
NW_020229988.1	Gnomon	CDS	631134	631328	.	+	0	Name=XP_025153876.1;ID=cds-XP_025153876.1;Dbxref=GeneID:105189379%2CGenbank:XP_025153876.1;Parent=rna-XM_025298091.1
NW_020229988.1	Gnomon	CDS	633910	634367	.	+	0	Name=XP_025153876.1;ID=cds-XP_025153876.1;Dbxref=GeneID:105189379%2CGenbank:XP_025153876.1;Parent=rna-XM_025298091.1
NW_020229988.1	Gnomon	CDS	635419	635627	.	+	0	Name=XP_025153876.1;ID=cds-XP_025153876.1;Dbxref=GeneID:105189379%2CGenbank:XP_025153876.1;Parent=rna-XM_025298091.1
NW_020229988.1	Gnomon	CDS	450073	450789	.	+	0	Name=XP_025153877.1;ID=cds-XP_025153877.1;Dbxref=GeneID:105189379%2CGenbank:XP_025153877.1;Parent=rna-XM_025298092.1
NW_020229988.1	Gnomon	CDS	621578	621687	.	+	0	Name=XP_025153877.1;ID=cds-XP_025153877.1;Dbxref=GeneID:105189379%2CGenbank:XP_025153877.1;Parent=rna-XM_025298092.1
NW_020229988.1	Gnomon	CDS	623289	623541	.	+	0	Name=XP_025153877.1;ID=cds-XP_025153877.1;Dbxref=GeneID:105189379%2CGenbank:XP_025153877.1;Parent=rna-XM_025298092.1
NW_020229988.1	Gnomon	CDS	626728	626828	.	+	0	Name=XP_025153877.1;ID=cds-XP_025153877.1;Dbxref=GeneID:105189379%2CGenbank:XP_025153877.1;Parent=rna-XM_025298092.1
NW_020229988.1	Gnomon	CDS	631152	631328	.	+	0	Name=XP_025153877.1;ID=cds-XP_025153877.1;Dbxref=GeneID:105189379%2CGenbank:XP_025153877.1;Parent=rna-XM_025298092.1
NW_020229988.1	Gnomon	CDS	633898	634367	.	+	0	Name=XP_025153877.1;ID=cds-XP_025153877.1;Dbxref=GeneID:105189379%2CGenbank:XP_025153877.1;Parent=rna-XM_025298092.1
NW_020229988.1	Gnomon	CDS	635419	635627	.	+	0	Name=XP_025153877.1;ID=cds-XP_025153877.1;Dbxref=GeneID:105189379%2CGenbank:XP_025153877.1;Parent=rna-XM_025298092.1
NW_020229988.1	Gnomon	CDS	1535696	1535698	.	+	0	Name=XP_019696200.1;ID=cds-XP_019696200.1;Dbxref=GeneID:105181587%2CGenbank:XP_019696200.1;Parent=rna-XM_019840641.2
NW_020229988.1	Gnomon	CDS	1536549	1536814	.	+	0	Name=XP_019696200.1;ID=cds-XP_019696200.1;Dbxref=GeneID:105181587%2CGenbank:XP_019696200.1;Parent=rna-XM_019840641.2
NW_020229988.1	Gnomon	CDS	1537081	1537364	.	+	0	Name=XP_019696200.1;ID=cds-XP_019696200.1;Dbxref=GeneID:105181587%2CGenbank:XP_019696200.1;Parent=rna-XM_019840641.2
NW_020229988.1	Gnomon	CDS	1538339	1538541	.	+	0	Name=XP_019696200.1;ID=cds-XP_019696200.1;Dbxref=GeneID:105181587%2CGenbank:XP_019696200.1;Parent=rna-XM_019840641.2
NW_020229988.1	Gnomon	CDS	1538673	1538828	.	+	0	Name=XP_019696200.1;ID=cds-XP_019696200.1;Dbxref=GeneID:105181587%2CGenbank:XP_019696200.1;Parent=rna-XM_019840641.2
NW_020229988.1	Gnomon	exon	1078180	1078479	.	+	.	ID=exon-XM_011151436.3-4;Dbxref=GeneID:105189377%2CGenbank:XM_011151436.3;Parent=rna-XM_011151436.3
NW_020229988.1	Gnomon	exon	1077397	1077625	.	+	.	ID=exon-XM_011151436.3-3;Dbxref=GeneID:105189377%2CGenbank:XM_011151436.3;Parent=rna-XM_011151436.3
NW_020229988.1	Gnomon	exon	1069370	1069578	.	+	.	ID=exon-XM_011151436.3-2;Dbxref=GeneID:105189377%2CGenbank:XM_011151436.3;Parent=rna-XM_011151436.3
NW_020229988.1	Gnomon	exon	1041316	1042855	.	+	.	ID=exon-XM_011151436.3-1;Dbxref=GeneID:105189377%2CGenbank:XM_011151436.3;Parent=rna-XM_011151436.3
NW_020229988.1	Gnomon	exon	1082054	1086320	.	+	.	ID=exon-XM_011151436.3-5;Dbxref=GeneID:105189377%2CGenbank:XM_011151436.3;Parent=rna-XM_011151436.3
