# Supplementary material for: Prevalent bee venom genes evolved before the aculeate stinger and eusociality
Source: BMC Biol. 2023 Oct 23;21:229. doi: 10.1186/s12915-023-01656-5 (PMC10591384; doi:10.1186/s12915-023-01656-5)
Supplement: Supplementary file 42 — Additional file 42. Gff files of all toxin gene annotations. [file 12915_2023_1656_MOESM42_ESM.zip › AdditionalFile9_ToxinGeneAnnotations/NW_017100218.1._SP.gff_modified_Koludarov_et_al_2021.gff3]

##gff-version 3
##source-version geneious 2020.2.2
##sequence-region	NW_017100218.1	1	2202428
NW_017100218.1	Koludarov_et_al_2021	gene	2016684	2020103	.	+	.	Name=SP
NW_017100218.1	Gnomon	CDS	603327	604397	.	-	0	Name=XP_017788329.1;ID=cds-XP_017788329.1;Dbxref=GeneID:108570908%2CGenbank:XP_017788329.1;Parent=rna-XM_017932840.1
NW_017100218.1	Gnomon	exon	524877	525496	.	-	.	ID=exon-XM_017932861.1-1;Dbxref=GeneID:108570924%2CGenbank:XM_017932861.1;Parent=rna-XM_017932861.1
NW_017100218.1	Gnomon	exon	524134	524788	.	-	.	ID=exon-XM_017932861.1-2;Dbxref=GeneID:108570924%2CGenbank:XM_017932861.1;Parent=rna-XM_017932861.1
NW_017100218.1	Gnomon	exon	523772	524071	.	-	.	ID=exon-XM_017932861.1-3;Dbxref=GeneID:108570924%2CGenbank:XM_017932861.1;Parent=rna-XM_017932861.1
NW_017100218.1	Gnomon	mRNA	568991	569988	.	+	.	Name=XM_017932849.1;ID=rna-XM_017932849.1;Dbxref=GeneID:108570915%2CGenbank:XM_017932849.1;Parent=gene-LOC108570915
NW_017100218.1	Gnomon	exon	605579	605744	.	-	.	ID=exon-XM_017932796.1-3;Dbxref=GeneID:108570866%2CGenbank:XM_017932796.1;Parent=rna-XM_017932796.1
NW_017100218.1	Gnomon	exon	609899	609916	.	-	.	ID=exon-XM_017932796.1-1;Dbxref=GeneID:108570866%2CGenbank:XM_017932796.1;Parent=rna-XM_017932796.1
NW_017100218.1	Gnomon	exon	606032	608952	.	-	.	ID=exon-XM_017932796.1-2;Dbxref=GeneID:108570866%2CGenbank:XM_017932796.1;Parent=rna-XM_017932796.1
NW_017100218.1	Gnomon	mRNA	567864	568793	.	-	.	Name=XM_017932848.1;ID=rna-XM_017932848.1;Dbxref=GeneID:108570914%2CGenbank:XM_017932848.1;Parent=gene-LOC108570914
NW_017100218.1	Gnomon	CDS	1937340	1937415	.	+	0	Name=XP_017788327.1;ID=cds-XP_017788327.1;Dbxref=GeneID:108570907%2CGenbank:XP_017788327.1;Parent=rna-XM_017932838.1
NW_017100218.1	Gnomon	CDS	1939428	1939618	.	+	0	Name=XP_017788327.1;ID=cds-XP_017788327.1;Dbxref=GeneID:108570907%2CGenbank:XP_017788327.1;Parent=rna-XM_017932838.1
NW_017100218.1	Gnomon	CDS	1939758	1939919	.	+	0	Name=XP_017788327.1;ID=cds-XP_017788327.1;Dbxref=GeneID:108570907%2CGenbank:XP_017788327.1;Parent=rna-XM_017932838.1
NW_017100218.1	Gnomon	CDS	1940823	1940957	.	+	0	Name=XP_017788327.1;ID=cds-XP_017788327.1;Dbxref=GeneID:108570907%2CGenbank:XP_017788327.1;Parent=rna-XM_017932838.1
NW_017100218.1	Gnomon	CDS	1943024	1943234	.	+	0	Name=XP_017788327.1;ID=cds-XP_017788327.1;Dbxref=GeneID:108570907%2CGenbank:XP_017788327.1;Parent=rna-XM_017932838.1
NW_017100218.1	Gnomon	CDS	1943473	1943585	.	+	0	Name=XP_017788327.1;ID=cds-XP_017788327.1;Dbxref=GeneID:108570907%2CGenbank:XP_017788327.1;Parent=rna-XM_017932838.1
NW_017100218.1	Gnomon	mRNA	1410701	1413839	.	+	.	Name=XM_017932847.1;ID=rna-XM_017932847.1;Dbxref=GeneID:108570912%2CGenbank:XM_017932847.1;Parent=gene-LOC108570912
NW_017100218.1	Gnomon	exon	1403247	1405358	.	-	.	ID=exon-XM_017932837.1-1;Dbxref=GeneID:108570906%2CGenbank:XM_017932837.1;Parent=rna-XM_017932837.1
NW_017100218.1	Gnomon	CDS	1403247	1405358	.	-	0	Name=XP_017788326.1;ID=cds-XP_017788326.1;Dbxref=GeneID:108570906%2CGenbank:XP_017788326.1;Parent=rna-XM_017932837.1
NW_017100218.1	Gnomon	mRNA	827591	829512	.	-	.	Name=XM_017932846.1;ID=rna-XM_017932846.1;Dbxref=GeneID:108570911%2CGenbank:XM_017932846.1;Parent=gene-LOC108570911
NW_017100218.1	Gnomon	exon	770351	771360	.	+	.	ID=exon-XM_017932797.1-6;Dbxref=GeneID:108570867%2CGenbank:XM_017932797.1;Parent=rna-XM_017932797.1
NW_017100218.1	Gnomon	exon	765002	765094	.	+	.	ID=exon-XM_017932797.1-2;Dbxref=GeneID:108570867%2CGenbank:XM_017932797.1;Parent=rna-XM_017932797.1
NW_017100218.1	Gnomon	exon	767026	767324	.	+	.	ID=exon-XM_017932797.1-3;Dbxref=GeneID:108570867%2CGenbank:XM_017932797.1;Parent=rna-XM_017932797.1
NW_017100218.1	Gnomon	exon	767946	768169	.	+	.	ID=exon-XM_017932797.1-4;Dbxref=GeneID:108570867%2CGenbank:XM_017932797.1;Parent=rna-XM_017932797.1
NW_017100218.1	Gnomon	exon	769080	769339	.	+	.	ID=exon-XM_017932797.1-5;Dbxref=GeneID:108570867%2CGenbank:XM_017932797.1;Parent=rna-XM_017932797.1
NW_017100218.1	Gnomon	exon	755131	755164	.	+	.	ID=exon-XM_017932797.1-1;Dbxref=GeneID:108570867%2CGenbank:XM_017932797.1;Parent=rna-XM_017932797.1
NW_017100218.1	Gnomon	exon	2027584	2027624	.	-	.	ID=exon-XM_017932860.1-3;Dbxref=GeneID:108570923%2CGenbank:XM_017932860.1;Parent=rna-XM_017932860.1
NW_017100218.1	Gnomon	exon	2027241	2027394	.	-	.	ID=exon-XM_017932860.1-4;Dbxref=GeneID:108570923%2CGenbank:XM_017932860.1;Parent=rna-XM_017932860.1
NW_017100218.1	Gnomon	exon	2033062	2033079	.	-	.	ID=exon-XM_017932860.1-1;Dbxref=GeneID:108570923%2CGenbank:XM_017932860.1;Parent=rna-XM_017932860.1
NW_017100218.1	Gnomon	exon	2027791	2027836	.	-	.	ID=exon-XM_017932860.1-2;Dbxref=GeneID:108570923%2CGenbank:XM_017932860.1;Parent=rna-XM_017932860.1
NW_017100218.1	Gnomon	exon	2021568	2026097	.	-	.	ID=exon-XM_017932860.1-7;Dbxref=GeneID:108570923%2CGenbank:XM_017932860.1;Parent=rna-XM_017932860.1
NW_017100218.1	Gnomon	exon	2027095	2027142	.	-	.	ID=exon-XM_017932860.1-5;Dbxref=GeneID:108570923%2CGenbank:XM_017932860.1;Parent=rna-XM_017932860.1
NW_017100218.1	Gnomon	exon	2026438	2026553	.	-	.	ID=exon-XM_017932860.1-6;Dbxref=GeneID:108570923%2CGenbank:XM_017932860.1;Parent=rna-XM_017932860.1
NW_017100218.1	Gnomon	CDS	2083535	2083636	.	-	0	Name=XP_017788325.1;ID=cds-XP_017788325.1;Dbxref=GeneID:108570905%2CGenbank:XP_017788325.1;Parent=rna-XM_017932836.1
NW_017100218.1	Gnomon	CDS	2083314	2083481	.	-	0	Name=XP_017788325.1;ID=cds-XP_017788325.1;Dbxref=GeneID:108570905%2CGenbank:XP_017788325.1;Parent=rna-XM_017932836.1
NW_017100218.1	Gnomon	CDS	2078947	2079065	.	-	0	Name=XP_017788325.1;ID=cds-XP_017788325.1;Dbxref=GeneID:108570905%2CGenbank:XP_017788325.1;Parent=rna-XM_017932836.1
NW_017100218.1	Gnomon	CDS	2078631	2078799	.	-	0	Name=XP_017788325.1;ID=cds-XP_017788325.1;Dbxref=GeneID:108570905%2CGenbank:XP_017788325.1;Parent=rna-XM_017932836.1
NW_017100218.1	Gnomon	CDS	2078388	2078552	.	-	0	Name=XP_017788325.1;ID=cds-XP_017788325.1;Dbxref=GeneID:108570905%2CGenbank:XP_017788325.1;Parent=rna-XM_017932836.1
NW_017100218.1	Gnomon	CDS	2078196	2078300	.	-	0	Name=XP_017788325.1;ID=cds-XP_017788325.1;Dbxref=GeneID:108570905%2CGenbank:XP_017788325.1;Parent=rna-XM_017932836.1
NW_017100218.1	Gnomon	CDS	2077933	2078115	.	-	0	Name=XP_017788325.1;ID=cds-XP_017788325.1;Dbxref=GeneID:108570905%2CGenbank:XP_017788325.1;Parent=rna-XM_017932836.1
NW_017100218.1	Gnomon	CDS	2083544	2083636	.	-	0	Name=XP_017788324.1;ID=cds-XP_017788324.1;Dbxref=GeneID:108570905%2CGenbank:XP_017788324.1;Parent=rna-XM_017932835.1
NW_017100218.1	Gnomon	CDS	2083314	2083481	.	-	0	Name=XP_017788324.1;ID=cds-XP_017788324.1;Dbxref=GeneID:108570905%2CGenbank:XP_017788324.1;Parent=rna-XM_017932835.1
NW_017100218.1	Gnomon	CDS	2078947	2079065	.	-	0	Name=XP_017788324.1;ID=cds-XP_017788324.1;Dbxref=GeneID:108570905%2CGenbank:XP_017788324.1;Parent=rna-XM_017932835.1
NW_017100218.1	Gnomon	CDS	2078631	2078799	.	-	0	Name=XP_017788324.1;ID=cds-XP_017788324.1;Dbxref=GeneID:108570905%2CGenbank:XP_017788324.1;Parent=rna-XM_017932835.1
NW_017100218.1	Gnomon	CDS	2078388	2078552	.	-	0	Name=XP_017788324.1;ID=cds-XP_017788324.1;Dbxref=GeneID:108570905%2CGenbank:XP_017788324.1;Parent=rna-XM_017932835.1
NW_017100218.1	Gnomon	CDS	2078196	2078300	.	-	0	Name=XP_017788324.1;ID=cds-XP_017788324.1;Dbxref=GeneID:108570905%2CGenbank:XP_017788324.1;Parent=rna-XM_017932835.1
NW_017100218.1	Gnomon	CDS	2077933	2078115	.	-	0	Name=XP_017788324.1;ID=cds-XP_017788324.1;Dbxref=GeneID:108570905%2CGenbank:XP_017788324.1;Parent=rna-XM_017932835.1
NW_017100218.1	Gnomon	mRNA	827591	829508	.	-	.	Name=XM_017932845.1;ID=rna-XM_017932845.1;Dbxref=GeneID:108570911%2CGenbank:XM_017932845.1;Parent=gene-LOC108570911
NW_017100218.1	Gnomon	CDS	522345	522374	.	+	0	Name=XP_017788322.1;ID=cds-XP_017788322.1;Dbxref=GeneID:108570902%2CGenbank:XP_017788322.1;Parent=rna-XM_017932833.1
NW_017100218.1	Gnomon	CDS	522450	522544	.	+	0	Name=XP_017788322.1;ID=cds-XP_017788322.1;Dbxref=GeneID:108570902%2CGenbank:XP_017788322.1;Parent=rna-XM_017932833.1
NW_017100218.1	Gnomon	CDS	522626	522894	.	+	0	Name=XP_017788322.1;ID=cds-XP_017788322.1;Dbxref=GeneID:108570902%2CGenbank:XP_017788322.1;Parent=rna-XM_017932833.1
NW_017100218.1	Gnomon	CDS	522978	523179	.	+	0	Name=XP_017788322.1;ID=cds-XP_017788322.1;Dbxref=GeneID:108570902%2CGenbank:XP_017788322.1;Parent=rna-XM_017932833.1
NW_017100218.1	Gnomon	CDS	523271	523370	.	+	0	Name=XP_017788322.1;ID=cds-XP_017788322.1;Dbxref=GeneID:108570902%2CGenbank:XP_017788322.1;Parent=rna-XM_017932833.1
NW_017100218.1	Gnomon	exon	2084593	2084707	.	-	.	ID=exon-XM_017932836.1-1;Dbxref=GeneID:108570905%2CGenbank:XM_017932836.1;Parent=rna-XM_017932836.1
NW_017100218.1	Gnomon	exon	2083535	2083656	.	-	.	ID=exon-XM_017932836.1-2;Dbxref=GeneID:108570905%2CGenbank:XM_017932836.1;Parent=rna-XM_017932836.1
NW_017100218.1	Gnomon	exon	2083314	2083481	.	-	.	ID=exon-XM_017932836.1-3;Dbxref=GeneID:108570905%2CGenbank:XM_017932836.1;Parent=rna-XM_017932836.1
NW_017100218.1	Gnomon	exon	2078947	2079065	.	-	.	ID=exon-XM_017932836.1-4;Dbxref=GeneID:108570905%2CGenbank:XM_017932836.1;Parent=rna-XM_017932836.1
NW_017100218.1	Gnomon	exon	2078631	2078799	.	-	.	ID=exon-XM_017932836.1-5;Dbxref=GeneID:108570905%2CGenbank:XM_017932836.1;Parent=rna-XM_017932836.1
NW_017100218.1	Gnomon	exon	2078388	2078552	.	-	.	ID=exon-XM_017932836.1-6;Dbxref=GeneID:108570905%2CGenbank:XM_017932836.1;Parent=rna-XM_017932836.1
NW_017100218.1	Gnomon	exon	2078196	2078300	.	-	.	ID=exon-XM_017932836.1-7;Dbxref=GeneID:108570905%2CGenbank:XM_017932836.1;Parent=rna-XM_017932836.1
NW_017100218.1	Gnomon	exon	2077933	2078115	.	-	.	ID=exon-XM_017932836.1-8;Dbxref=GeneID:108570905%2CGenbank:XM_017932836.1;Parent=rna-XM_017932836.1
NW_017100218.1	Gnomon	CDS	521838	521866	.	-	0	Name=XP_017788323.1;ID=cds-XP_017788323.1;Dbxref=GeneID:108570903%2CGenbank:XP_017788323.1;Parent=rna-XM_017932834.1
NW_017100218.1	Gnomon	CDS	521315	521678	.	-	0	Name=XP_017788323.1;ID=cds-XP_017788323.1;Dbxref=GeneID:108570903%2CGenbank:XP_017788323.1;Parent=rna-XM_017932834.1
NW_017100218.1	Gnomon	CDS	521033	521233	.	-	0	Name=XP_017788323.1;ID=cds-XP_017788323.1;Dbxref=GeneID:108570903%2CGenbank:XP_017788323.1;Parent=rna-XM_017932834.1
NW_017100218.1	Gnomon	mRNA	827591	829505	.	-	.	Name=XM_017932844.1;ID=rna-XM_017932844.1;Dbxref=GeneID:108570911%2CGenbank:XM_017932844.1;Parent=gene-LOC108570911
NW_017100218.1	Gnomon	CDS	1383918	1383996	.	-	0	Name=XP_017788321.1;ID=cds-XP_017788321.1;Dbxref=GeneID:108570901%2CGenbank:XP_017788321.1;Parent=rna-XM_017932832.1
NW_017100218.1	Gnomon	CDS	1383386	1383603	.	-	0	Name=XP_017788321.1;ID=cds-XP_017788321.1;Dbxref=GeneID:108570901%2CGenbank:XP_017788321.1;Parent=rna-XM_017932832.1
NW_017100218.1	Gnomon	CDS	1383097	1383290	.	-	0	Name=XP_017788321.1;ID=cds-XP_017788321.1;Dbxref=GeneID:108570901%2CGenbank:XP_017788321.1;Parent=rna-XM_017932832.1
NW_017100218.1	Gnomon	CDS	1382811	1383006	.	-	0	Name=XP_017788321.1;ID=cds-XP_017788321.1;Dbxref=GeneID:108570901%2CGenbank:XP_017788321.1;Parent=rna-XM_017932832.1
NW_017100218.1	Gnomon	CDS	1382597	1382708	.	-	0	Name=XP_017788321.1;ID=cds-XP_017788321.1;Dbxref=GeneID:108570901%2CGenbank:XP_017788321.1;Parent=rna-XM_017932832.1
NW_017100218.1	Gnomon	CDS	1382333	1382520	.	-	0	Name=XP_017788321.1;ID=cds-XP_017788321.1;Dbxref=GeneID:108570901%2CGenbank:XP_017788321.1;Parent=rna-XM_017932832.1
NW_017100218.1	Gnomon	CDS	1382013	1382231	.	-	0	Name=XP_017788321.1;ID=cds-XP_017788321.1;Dbxref=GeneID:108570901%2CGenbank:XP_017788321.1;Parent=rna-XM_017932832.1
NW_017100218.1	Gnomon	CDS	1380475	1381905	.	-	0	Name=XP_017788321.1;ID=cds-XP_017788321.1;Dbxref=GeneID:108570901%2CGenbank:XP_017788321.1;Parent=rna-XM_017932832.1
NW_017100218.1	Gnomon	CDS	1379911	1380372	.	-	0	Name=XP_017788321.1;ID=cds-XP_017788321.1;Dbxref=GeneID:108570901%2CGenbank:XP_017788321.1;Parent=rna-XM_017932832.1
NW_017100218.1	Gnomon	CDS	1379406	1379727	.	-	0	Name=XP_017788321.1;ID=cds-XP_017788321.1;Dbxref=GeneID:108570901%2CGenbank:XP_017788321.1;Parent=rna-XM_017932832.1
NW_017100218.1	Gnomon	CDS	1379125	1379252	.	-	0	Name=XP_017788321.1;ID=cds-XP_017788321.1;Dbxref=GeneID:108570901%2CGenbank:XP_017788321.1;Parent=rna-XM_017932832.1
NW_017100218.1	Gnomon	mRNA	1952884	1955744	.	-	.	Name=XM_017932843.1;ID=rna-XM_017932843.1;Dbxref=GeneID:108570910%2CGenbank:XM_017932843.1;Parent=gene-LOC108570910
NW_017100218.1	Gnomon	exon	2065057	2065158	.	-	.	ID=exon-XM_017932813.1-1;Dbxref=GeneID:108570884%2CGenbank:XM_017932813.1;Parent=rna-XM_017932813.1
NW_017100218.1	Gnomon	exon	2063993	2064777	.	-	.	ID=exon-XM_017932813.1-2;Dbxref=GeneID:108570884%2CGenbank:XM_017932813.1;Parent=rna-XM_017932813.1
NW_017100218.1	Gnomon	CDS	1971962	1972227	.	-	0	Name=XP_017788320.1;ID=cds-XP_017788320.1;Dbxref=GeneID:108570900%2CGenbank:XP_017788320.1;Parent=rna-XM_017932831.1
NW_017100218.1	Gnomon	CDS	1971671	1971860	.	-	0	Name=XP_017788320.1;ID=cds-XP_017788320.1;Dbxref=GeneID:108570900%2CGenbank:XP_017788320.1;Parent=rna-XM_017932831.1
NW_017100218.1	Gnomon	CDS	1971280	1971598	.	-	0	Name=XP_017788320.1;ID=cds-XP_017788320.1;Dbxref=GeneID:108570900%2CGenbank:XP_017788320.1;Parent=rna-XM_017932831.1
NW_017100218.1	Gnomon	CDS	1970765	1971189	.	-	0	Name=XP_017788320.1;ID=cds-XP_017788320.1;Dbxref=GeneID:108570900%2CGenbank:XP_017788320.1;Parent=rna-XM_017932831.1
NW_017100218.1	Gnomon	CDS	1970284	1970664	.	-	0	Name=XP_017788320.1;ID=cds-XP_017788320.1;Dbxref=GeneID:108570900%2CGenbank:XP_017788320.1;Parent=rna-XM_017932831.1
NW_017100218.1	Gnomon	exon	551178	551284	.	+	.	ID=exon-XM_017932795.1-8;Dbxref=GeneID:108570865%2CGenbank:XM_017932795.1;Parent=rna-XM_017932795.1
NW_017100218.1	Gnomon	exon	552505	552990	.	+	.	ID=exon-XM_017932795.1-9;Dbxref=GeneID:108570865%2CGenbank:XM_017932795.1;Parent=rna-XM_017932795.1
NW_017100218.1	Gnomon	exon	528544	528559	.	+	.	ID=exon-XM_017932795.1-1;Dbxref=GeneID:108570865%2CGenbank:XM_017932795.1;Parent=rna-XM_017932795.1
NW_017100218.1	Gnomon	exon	543265	543315	.	+	.	ID=exon-XM_017932795.1-2;Dbxref=GeneID:108570865%2CGenbank:XM_017932795.1;Parent=rna-XM_017932795.1
NW_017100218.1	Gnomon	exon	544976	545260	.	+	.	ID=exon-XM_017932795.1-3;Dbxref=GeneID:108570865%2CGenbank:XM_017932795.1;Parent=rna-XM_017932795.1
NW_017100218.1	Gnomon	exon	547061	547146	.	+	.	ID=exon-XM_017932795.1-4;Dbxref=GeneID:108570865%2CGenbank:XM_017932795.1;Parent=rna-XM_017932795.1
NW_017100218.1	Gnomon	exon	547498	547587	.	+	.	ID=exon-XM_017932795.1-5;Dbxref=GeneID:108570865%2CGenbank:XM_017932795.1;Parent=rna-XM_017932795.1
NW_017100218.1	Gnomon	exon	547684	547905	.	+	.	ID=exon-XM_017932795.1-6;Dbxref=GeneID:108570865%2CGenbank:XM_017932795.1;Parent=rna-XM_017932795.1
NW_017100218.1	Gnomon	exon	550243	550451	.	+	.	ID=exon-XM_017932795.1-7;Dbxref=GeneID:108570865%2CGenbank:XM_017932795.1;Parent=rna-XM_017932795.1
NW_017100218.1	Gnomon	mRNA	1952884	1955696	.	-	.	Name=XM_017932842.1;ID=rna-XM_017932842.1;Dbxref=GeneID:108570910%2CGenbank:XM_017932842.1;Parent=gene-LOC108570910
NW_017100218.1	Gnomon	exon	1943024	1943234	.	+	.	ID=exon-XM_017932838.1-6;Dbxref=GeneID:108570907%2CGenbank:XM_017932838.1;Parent=rna-XM_017932838.1
NW_017100218.1	Gnomon	exon	1943473	1943887	.	+	.	ID=exon-XM_017932838.1-7;Dbxref=GeneID:108570907%2CGenbank:XM_017932838.1;Parent=rna-XM_017932838.1
NW_017100218.1	Gnomon	exon	1937318	1937415	.	+	.	ID=exon-XM_017932838.1-2;Dbxref=GeneID:108570907%2CGenbank:XM_017932838.1;Parent=rna-XM_017932838.1
NW_017100218.1	Gnomon	exon	1939428	1939618	.	+	.	ID=exon-XM_017932838.1-3;Dbxref=GeneID:108570907%2CGenbank:XM_017932838.1;Parent=rna-XM_017932838.1
NW_017100218.1	Gnomon	exon	1939758	1939919	.	+	.	ID=exon-XM_017932838.1-4;Dbxref=GeneID:108570907%2CGenbank:XM_017932838.1;Parent=rna-XM_017932838.1
NW_017100218.1	Gnomon	exon	1940823	1940957	.	+	.	ID=exon-XM_017932838.1-5;Dbxref=GeneID:108570907%2CGenbank:XM_017932838.1;Parent=rna-XM_017932838.1
NW_017100218.1	Gnomon	exon	1870007	1870036	.	+	.	ID=exon-XM_017932838.1-1;Dbxref=GeneID:108570907%2CGenbank:XM_017932838.1;Parent=rna-XM_017932838.1
NW_017100218.1	Gnomon	mRNA	2085904	2089241	.	+	.	Name=XM_017932841.1;ID=rna-XM_017932841.1;Dbxref=GeneID:108570909%2CGenbank:XM_017932841.1;Parent=gene-LOC108570909
NW_017100218.1	Gnomon	exon	2116919	2117090	.	-	.	ID=exon-XM_017932814.1-8;Dbxref=GeneID:108570885%2CGenbank:XM_017932814.1;Parent=rna-XM_017932814.1
NW_017100218.1	Gnomon	exon	2116585	2116840	.	-	.	ID=exon-XM_017932814.1-9;Dbxref=GeneID:108570885%2CGenbank:XM_017932814.1;Parent=rna-XM_017932814.1
NW_017100218.1	Gnomon	exon	2119183	2119336	.	-	.	ID=exon-XM_017932814.1-2;Dbxref=GeneID:108570885%2CGenbank:XM_017932814.1;Parent=rna-XM_017932814.1
NW_017100218.1	Gnomon	exon	2118900	2119009	.	-	.	ID=exon-XM_017932814.1-3;Dbxref=GeneID:108570885%2CGenbank:XM_017932814.1;Parent=rna-XM_017932814.1
NW_017100218.1	Gnomon	exon	2120103	2120475	.	-	.	ID=exon-XM_017932814.1-1;Dbxref=GeneID:108570885%2CGenbank:XM_017932814.1;Parent=rna-XM_017932814.1
NW_017100218.1	Gnomon	exon	2118014	2118144	.	-	.	ID=exon-XM_017932814.1-6;Dbxref=GeneID:108570885%2CGenbank:XM_017932814.1;Parent=rna-XM_017932814.1
NW_017100218.1	Gnomon	exon	2117602	2117864	.	-	.	ID=exon-XM_017932814.1-7;Dbxref=GeneID:108570885%2CGenbank:XM_017932814.1;Parent=rna-XM_017932814.1
NW_017100218.1	Gnomon	exon	2118486	2118784	.	-	.	ID=exon-XM_017932814.1-4;Dbxref=GeneID:108570885%2CGenbank:XM_017932814.1;Parent=rna-XM_017932814.1
NW_017100218.1	Gnomon	exon	2118262	2118403	.	-	.	ID=exon-XM_017932814.1-5;Dbxref=GeneID:108570885%2CGenbank:XM_017932814.1;Parent=rna-XM_017932814.1
NW_017100218.1	Gnomon	exon	1952884	1952963	.	-	.	ID=exon-XM_017932843.1-10;Dbxref=GeneID:108570910%2CGenbank:XM_017932843.1;Parent=rna-XM_017932843.1
NW_017100218.1	Gnomon	mRNA	603324	604670	.	-	.	Name=XM_017932840.1;ID=rna-XM_017932840.1;Dbxref=GeneID:108570908%2CGenbank:XM_017932840.1;Parent=gene-LOC108570908
NW_017100218.1	Gnomon	exon	2075798	2075956	.	-	.	ID=exon-XM_017932862.1-3;Dbxref=GeneID:108570925%2CGenbank:XM_017932862.1;Parent=rna-XM_017932862.1
NW_017100218.1	Gnomon	exon	2074966	2075486	.	-	.	ID=exon-XM_017932862.1-4;Dbxref=GeneID:108570925%2CGenbank:XM_017932862.1;Parent=rna-XM_017932862.1
NW_017100218.1	Gnomon	exon	2076774	2076886	.	-	.	ID=exon-XM_017932862.1-1;Dbxref=GeneID:108570925%2CGenbank:XM_017932862.1;Parent=rna-XM_017932862.1
NW_017100218.1	Gnomon	exon	2076213	2076494	.	-	.	ID=exon-XM_017932862.1-2;Dbxref=GeneID:108570925%2CGenbank:XM_017932862.1;Parent=rna-XM_017932862.1
NW_017100218.1	Gnomon	exon	592639	592786	.	+	.	ID=exon-XM_017932815.1-7;Dbxref=GeneID:108570886%2CGenbank:XM_017932815.1;Parent=rna-XM_017932815.1
NW_017100218.1	Gnomon	exon	592890	593386	.	+	.	ID=exon-XM_017932815.1-8;Dbxref=GeneID:108570886%2CGenbank:XM_017932815.1;Parent=rna-XM_017932815.1
NW_017100218.1	Gnomon	exon	593751	594040	.	+	.	ID=exon-XM_017932815.1-9;Dbxref=GeneID:108570886%2CGenbank:XM_017932815.1;Parent=rna-XM_017932815.1
NW_017100218.1	Gnomon	exon	576661	576819	.	+	.	ID=exon-XM_017932815.1-1;Dbxref=GeneID:108570886%2CGenbank:XM_017932815.1;Parent=rna-XM_017932815.1
NW_017100218.1	Gnomon	exon	583387	583446	.	+	.	ID=exon-XM_017932815.1-2;Dbxref=GeneID:108570886%2CGenbank:XM_017932815.1;Parent=rna-XM_017932815.1
NW_017100218.1	Gnomon	exon	588909	588968	.	+	.	ID=exon-XM_017932815.1-3;Dbxref=GeneID:108570886%2CGenbank:XM_017932815.1;Parent=rna-XM_017932815.1
NW_017100218.1	Gnomon	exon	589103	589193	.	+	.	ID=exon-XM_017932815.1-4;Dbxref=GeneID:108570886%2CGenbank:XM_017932815.1;Parent=rna-XM_017932815.1
NW_017100218.1	Gnomon	exon	590608	590840	.	+	.	ID=exon-XM_017932815.1-5;Dbxref=GeneID:108570886%2CGenbank:XM_017932815.1;Parent=rna-XM_017932815.1
NW_017100218.1	Gnomon	exon	591439	591678	.	+	.	ID=exon-XM_017932815.1-6;Dbxref=GeneID:108570886%2CGenbank:XM_017932815.1;Parent=rna-XM_017932815.1
NW_017100218.1	Gnomon	CDS	1987001	1987186	.	-	0	Name=XP_017788368.1;ID=cds-XP_017788368.1;Dbxref=GeneID:108570940%2CGenbank:XP_017788368.1;Parent=rna-XM_017932879.1
NW_017100218.1	Gnomon	CDS	1986725	1986871	.	-	0	Name=XP_017788368.1;ID=cds-XP_017788368.1;Dbxref=GeneID:108570940%2CGenbank:XP_017788368.1;Parent=rna-XM_017932879.1
NW_017100218.1	Gnomon	CDS	1986482	1986631	.	-	0	Name=XP_017788368.1;ID=cds-XP_017788368.1;Dbxref=GeneID:108570940%2CGenbank:XP_017788368.1;Parent=rna-XM_017932879.1
NW_017100218.1	Gnomon	CDS	2105029	2105486	.	-	0	Name=XP_017788369.1;ID=cds-XP_017788369.1;Dbxref=GeneID:108570941%2CGenbank:XP_017788369.1;Parent=rna-XM_017932880.1
NW_017100218.1	Gnomon	CDS	2104462	2104618	.	-	0	Name=XP_017788369.1;ID=cds-XP_017788369.1;Dbxref=GeneID:108570941%2CGenbank:XP_017788369.1;Parent=rna-XM_017932880.1
NW_017100218.1	Gnomon	CDS	2103970	2104122	.	-	0	Name=XP_017788369.1;ID=cds-XP_017788369.1;Dbxref=GeneID:108570941%2CGenbank:XP_017788369.1;Parent=rna-XM_017932880.1
NW_017100218.1	Gnomon	CDS	2103597	2103884	.	-	0	Name=XP_017788369.1;ID=cds-XP_017788369.1;Dbxref=GeneID:108570941%2CGenbank:XP_017788369.1;Parent=rna-XM_017932880.1
NW_017100218.1	Gnomon	CDS	2103335	2103508	.	-	0	Name=XP_017788369.1;ID=cds-XP_017788369.1;Dbxref=GeneID:108570941%2CGenbank:XP_017788369.1;Parent=rna-XM_017932880.1
NW_017100218.1	Gnomon	CDS	2102967	2103139	.	-	0	Name=XP_017788369.1;ID=cds-XP_017788369.1;Dbxref=GeneID:108570941%2CGenbank:XP_017788369.1;Parent=rna-XM_017932880.1
NW_017100218.1	Gnomon	CDS	2102755	2102878	.	-	0	Name=XP_017788369.1;ID=cds-XP_017788369.1;Dbxref=GeneID:108570941%2CGenbank:XP_017788369.1;Parent=rna-XM_017932880.1
NW_017100218.1	Gnomon	CDS	2095152	2102408	.	-	0	Name=XP_017788369.1;ID=cds-XP_017788369.1;Dbxref=GeneID:108570941%2CGenbank:XP_017788369.1;Parent=rna-XM_017932880.1
NW_017100218.1	Gnomon	CDS	1981497	1981517	.	-	0	Name=XP_017788367.1;ID=cds-XP_017788367.1;Dbxref=GeneID:108570939%2CGenbank:XP_017788367.1;Parent=rna-XM_017932878.1
NW_017100218.1	Gnomon	CDS	1980030	1980146	.	-	0	Name=XP_017788367.1;ID=cds-XP_017788367.1;Dbxref=GeneID:108570939%2CGenbank:XP_017788367.1;Parent=rna-XM_017932878.1
NW_017100218.1	Gnomon	CDS	1979816	1979940	.	-	0	Name=XP_017788367.1;ID=cds-XP_017788367.1;Dbxref=GeneID:108570939%2CGenbank:XP_017788367.1;Parent=rna-XM_017932878.1
NW_017100218.1	Gnomon	CDS	1979475	1979646	.	-	0	Name=XP_017788367.1;ID=cds-XP_017788367.1;Dbxref=GeneID:108570939%2CGenbank:XP_017788367.1;Parent=rna-XM_017932878.1
NW_017100218.1	Gnomon	CDS	1978994	1979172	.	-	0	Name=XP_017788367.1;ID=cds-XP_017788367.1;Dbxref=GeneID:108570939%2CGenbank:XP_017788367.1;Parent=rna-XM_017932878.1
NW_017100218.1	Gnomon	CDS	1978570	1978770	.	-	0	Name=XP_017788367.1;ID=cds-XP_017788367.1;Dbxref=GeneID:108570939%2CGenbank:XP_017788367.1;Parent=rna-XM_017932878.1
NW_017100218.1	Gnomon	CDS	1977685	1977910	.	-	0	Name=XP_017788367.1;ID=cds-XP_017788367.1;Dbxref=GeneID:108570939%2CGenbank:XP_017788367.1;Parent=rna-XM_017932878.1
NW_017100218.1	Gnomon	exon	2115090	2115301	.	-	.	ID=exon-XM_017932814.1-13;Dbxref=GeneID:108570885%2CGenbank:XM_017932814.1;Parent=rna-XM_017932814.1
NW_017100218.1	Gnomon	exon	2113931	2115000	.	-	.	ID=exon-XM_017932814.1-14;Dbxref=GeneID:108570885%2CGenbank:XM_017932814.1;Parent=rna-XM_017932814.1
NW_017100218.1	Gnomon	exon	2116096	2116231	.	-	.	ID=exon-XM_017932814.1-11;Dbxref=GeneID:108570885%2CGenbank:XM_017932814.1;Parent=rna-XM_017932814.1
NW_017100218.1	Gnomon	exon	2115732	2115859	.	-	.	ID=exon-XM_017932814.1-12;Dbxref=GeneID:108570885%2CGenbank:XM_017932814.1;Parent=rna-XM_017932814.1
NW_017100218.1	Gnomon	exon	2113269	2113775	.	-	.	ID=exon-XM_017932814.1-15;Dbxref=GeneID:108570885%2CGenbank:XM_017932814.1;Parent=rna-XM_017932814.1
NW_017100218.1	Gnomon	exon	2112305	2113183	.	-	.	ID=exon-XM_017932814.1-16;Dbxref=GeneID:108570885%2CGenbank:XM_017932814.1;Parent=rna-XM_017932814.1
NW_017100218.1	Gnomon	exon	2116397	2116519	.	-	.	ID=exon-XM_017932814.1-10;Dbxref=GeneID:108570885%2CGenbank:XM_017932814.1;Parent=rna-XM_017932814.1
NW_017100218.1	Gnomon	CDS	1989157	1989226	.	+	0	Name=XP_017788366.1;ID=cds-XP_017788366.1;Dbxref=GeneID:108570938%2CGenbank:XP_017788366.1;Parent=rna-XM_017932877.1
NW_017100218.1	Gnomon	CDS	1989379	1989642	.	+	0	Name=XP_017788366.1;ID=cds-XP_017788366.1;Dbxref=GeneID:108570938%2CGenbank:XP_017788366.1;Parent=rna-XM_017932877.1
NW_017100218.1	Gnomon	CDS	1989738	1990040	.	+	0	Name=XP_017788366.1;ID=cds-XP_017788366.1;Dbxref=GeneID:108570938%2CGenbank:XP_017788366.1;Parent=rna-XM_017932877.1
NW_017100218.1	Gnomon	CDS	1990150	1990292	.	+	0	Name=XP_017788366.1;ID=cds-XP_017788366.1;Dbxref=GeneID:108570938%2CGenbank:XP_017788366.1;Parent=rna-XM_017932877.1
NW_017100218.1	Gnomon	CDS	1990375	1990500	.	+	0	Name=XP_017788366.1;ID=cds-XP_017788366.1;Dbxref=GeneID:108570938%2CGenbank:XP_017788366.1;Parent=rna-XM_017932877.1
NW_017100218.1	Gnomon	CDS	1990587	1990662	.	+	0	Name=XP_017788366.1;ID=cds-XP_017788366.1;Dbxref=GeneID:108570938%2CGenbank:XP_017788366.1;Parent=rna-XM_017932877.1
NW_017100218.1	Gnomon	CDS	1990741	1990958	.	+	0	Name=XP_017788366.1;ID=cds-XP_017788366.1;Dbxref=GeneID:108570938%2CGenbank:XP_017788366.1;Parent=rna-XM_017932877.1
NW_017100218.1	Gnomon	CDS	1991037	1991208	.	+	0	Name=XP_017788366.1;ID=cds-XP_017788366.1;Dbxref=GeneID:108570938%2CGenbank:XP_017788366.1;Parent=rna-XM_017932877.1
NW_017100218.1	Gnomon	CDS	1995572	1995670	.	+	0	Name=XP_017788366.1;ID=cds-XP_017788366.1;Dbxref=GeneID:108570938%2CGenbank:XP_017788366.1;Parent=rna-XM_017932877.1
NW_017100218.1	Gnomon	CDS	1998022	1998101	.	+	0	Name=XP_017788366.1;ID=cds-XP_017788366.1;Dbxref=GeneID:108570938%2CGenbank:XP_017788366.1;Parent=rna-XM_017932877.1
NW_017100218.1	Gnomon	CDS	1375055	1375145	.	-	0	Name=XP_017788365.1;ID=cds-XP_017788365.1;Dbxref=GeneID:108570937%2CGenbank:XP_017788365.1;Parent=rna-XM_017932876.1
NW_017100218.1	Gnomon	CDS	1361107	1361168	.	-	0	Name=XP_017788365.1;ID=cds-XP_017788365.1;Dbxref=GeneID:108570937%2CGenbank:XP_017788365.1;Parent=rna-XM_017932876.1
NW_017100218.1	Gnomon	CDS	1360911	1361003	.	-	0	Name=XP_017788365.1;ID=cds-XP_017788365.1;Dbxref=GeneID:108570937%2CGenbank:XP_017788365.1;Parent=rna-XM_017932876.1
NW_017100218.1	Gnomon	CDS	1360357	1360434	.	-	0	Name=XP_017788365.1;ID=cds-XP_017788365.1;Dbxref=GeneID:108570937%2CGenbank:XP_017788365.1;Parent=rna-XM_017932876.1
NW_017100218.1	Gnomon	CDS	1360190	1360282	.	-	0	Name=XP_017788365.1;ID=cds-XP_017788365.1;Dbxref=GeneID:108570937%2CGenbank:XP_017788365.1;Parent=rna-XM_017932876.1
NW_017100218.1	Gnomon	CDS	1360012	1360101	.	-	0	Name=XP_017788365.1;ID=cds-XP_017788365.1;Dbxref=GeneID:108570937%2CGenbank:XP_017788365.1;Parent=rna-XM_017932876.1
NW_017100218.1	Gnomon	CDS	1359704	1359902	.	-	0	Name=XP_017788365.1;ID=cds-XP_017788365.1;Dbxref=GeneID:108570937%2CGenbank:XP_017788365.1;Parent=rna-XM_017932876.1
NW_017100218.1	Gnomon	CDS	1359478	1359626	.	-	0	Name=XP_017788365.1;ID=cds-XP_017788365.1;Dbxref=GeneID:108570937%2CGenbank:XP_017788365.1;Parent=rna-XM_017932876.1
NW_017100218.1	Gnomon	CDS	1359012	1359419	.	-	0	Name=XP_017788365.1;ID=cds-XP_017788365.1;Dbxref=GeneID:108570937%2CGenbank:XP_017788365.1;Parent=rna-XM_017932876.1
NW_017100218.1	Gnomon	CDS	1358292	1358933	.	-	0	Name=XP_017788365.1;ID=cds-XP_017788365.1;Dbxref=GeneID:108570937%2CGenbank:XP_017788365.1;Parent=rna-XM_017932876.1
NW_017100218.1	Gnomon	CDS	1358079	1358201	.	-	0	Name=XP_017788365.1;ID=cds-XP_017788365.1;Dbxref=GeneID:108570937%2CGenbank:XP_017788365.1;Parent=rna-XM_017932876.1
NW_017100218.1	Gnomon	CDS	1356203	1357996	.	-	0	Name=XP_017788365.1;ID=cds-XP_017788365.1;Dbxref=GeneID:108570937%2CGenbank:XP_017788365.1;Parent=rna-XM_017932876.1
NW_017100218.1	Gnomon	CDS	1355975	1356127	.	-	0	Name=XP_017788365.1;ID=cds-XP_017788365.1;Dbxref=GeneID:108570937%2CGenbank:XP_017788365.1;Parent=rna-XM_017932876.1
NW_017100218.1	Gnomon	CDS	1355377	1355538	.	-	0	Name=XP_017788365.1;ID=cds-XP_017788365.1;Dbxref=GeneID:108570937%2CGenbank:XP_017788365.1;Parent=rna-XM_017932876.1
NW_017100218.1	Gnomon	CDS	1354833	1355135	.	-	0	Name=XP_017788365.1;ID=cds-XP_017788365.1;Dbxref=GeneID:108570937%2CGenbank:XP_017788365.1;Parent=rna-XM_017932876.1
NW_017100218.1	Gnomon	CDS	1354603	1354746	.	-	0	Name=XP_017788365.1;ID=cds-XP_017788365.1;Dbxref=GeneID:108570937%2CGenbank:XP_017788365.1;Parent=rna-XM_017932876.1
NW_017100218.1	Gnomon	CDS	1354349	1354519	.	-	0	Name=XP_017788365.1;ID=cds-XP_017788365.1;Dbxref=GeneID:108570937%2CGenbank:XP_017788365.1;Parent=rna-XM_017932876.1
NW_017100218.1	Gnomon	CDS	1354069	1354251	.	-	0	Name=XP_017788365.1;ID=cds-XP_017788365.1;Dbxref=GeneID:108570937%2CGenbank:XP_017788365.1;Parent=rna-XM_017932876.1
NW_017100218.1	Gnomon	CDS	1353889	1354005	.	-	0	Name=XP_017788365.1;ID=cds-XP_017788365.1;Dbxref=GeneID:108570937%2CGenbank:XP_017788365.1;Parent=rna-XM_017932876.1
NW_017100218.1	Gnomon	CDS	1353681	1353800	.	-	0	Name=XP_017788365.1;ID=cds-XP_017788365.1;Dbxref=GeneID:108570937%2CGenbank:XP_017788365.1;Parent=rna-XM_017932876.1
NW_017100218.1	Gnomon	CDS	1351433	1352857	.	-	0	Name=XP_017788365.1;ID=cds-XP_017788365.1;Dbxref=GeneID:108570937%2CGenbank:XP_017788365.1;Parent=rna-XM_017932876.1
NW_017100218.1	Gnomon	CDS	1351020	1351244	.	-	0	Name=XP_017788365.1;ID=cds-XP_017788365.1;Dbxref=GeneID:108570937%2CGenbank:XP_017788365.1;Parent=rna-XM_017932876.1
NW_017100218.1	Gnomon	CDS	1350430	1350945	.	-	0	Name=XP_017788365.1;ID=cds-XP_017788365.1;Dbxref=GeneID:108570937%2CGenbank:XP_017788365.1;Parent=rna-XM_017932876.1
NW_017100218.1	Gnomon	CDS	1349722	1350359	.	-	0	Name=XP_017788365.1;ID=cds-XP_017788365.1;Dbxref=GeneID:108570937%2CGenbank:XP_017788365.1;Parent=rna-XM_017932876.1
NW_017100218.1	Gnomon	CDS	1349334	1349481	.	-	0	Name=XP_017788365.1;ID=cds-XP_017788365.1;Dbxref=GeneID:108570937%2CGenbank:XP_017788365.1;Parent=rna-XM_017932876.1
NW_017100218.1	Gnomon	CDS	1348818	1348931	.	-	0	Name=XP_017788365.1;ID=cds-XP_017788365.1;Dbxref=GeneID:108570937%2CGenbank:XP_017788365.1;Parent=rna-XM_017932876.1
NW_017100218.1	Gnomon	CDS	1348544	1348720	.	-	0	Name=XP_017788365.1;ID=cds-XP_017788365.1;Dbxref=GeneID:108570937%2CGenbank:XP_017788365.1;Parent=rna-XM_017932876.1
NW_017100218.1	Gnomon	CDS	1348368	1348475	.	-	0	Name=XP_017788365.1;ID=cds-XP_017788365.1;Dbxref=GeneID:108570937%2CGenbank:XP_017788365.1;Parent=rna-XM_017932876.1
NW_017100218.1	Gnomon	CDS	1347868	1347979	.	-	0	Name=XP_017788365.1;ID=cds-XP_017788365.1;Dbxref=GeneID:108570937%2CGenbank:XP_017788365.1;Parent=rna-XM_017932876.1
NW_017100218.1	Gnomon	CDS	1277359	1277570	.	-	0	Name=XP_017788365.1;ID=cds-XP_017788365.1;Dbxref=GeneID:108570937%2CGenbank:XP_017788365.1;Parent=rna-XM_017932876.1
NW_017100218.1	Gnomon	CDS	1267427	1267525	.	-	0	Name=XP_017788365.1;ID=cds-XP_017788365.1;Dbxref=GeneID:108570937%2CGenbank:XP_017788365.1;Parent=rna-XM_017932876.1
NW_017100218.1	Gnomon	CDS	1246466	1246571	.	-	0	Name=XP_017788365.1;ID=cds-XP_017788365.1;Dbxref=GeneID:108570937%2CGenbank:XP_017788365.1;Parent=rna-XM_017932876.1
NW_017100218.1	Gnomon	CDS	1202595	1202806	.	-	0	Name=XP_017788365.1;ID=cds-XP_017788365.1;Dbxref=GeneID:108570937%2CGenbank:XP_017788365.1;Parent=rna-XM_017932876.1
NW_017100218.1	Gnomon	CDS	1199656	1199810	.	-	0	Name=XP_017788365.1;ID=cds-XP_017788365.1;Dbxref=GeneID:108570937%2CGenbank:XP_017788365.1;Parent=rna-XM_017932876.1
NW_017100218.1	Gnomon	CDS	1198944	1199133	.	-	0	Name=XP_017788365.1;ID=cds-XP_017788365.1;Dbxref=GeneID:108570937%2CGenbank:XP_017788365.1;Parent=rna-XM_017932876.1
NW_017100218.1	Gnomon	CDS	970373	970545	.	-	0	Name=XP_017788365.1;ID=cds-XP_017788365.1;Dbxref=GeneID:108570937%2CGenbank:XP_017788365.1;Parent=rna-XM_017932876.1
NW_017100218.1	Gnomon	CDS	937257	937401	.	-	0	Name=XP_017788365.1;ID=cds-XP_017788365.1;Dbxref=GeneID:108570937%2CGenbank:XP_017788365.1;Parent=rna-XM_017932876.1
NW_017100218.1	Gnomon	CDS	929668	929791	.	-	0	Name=XP_017788365.1;ID=cds-XP_017788365.1;Dbxref=GeneID:108570937%2CGenbank:XP_017788365.1;Parent=rna-XM_017932876.1
NW_017100218.1	Gnomon	CDS	922069	922235	.	-	0	Name=XP_017788365.1;ID=cds-XP_017788365.1;Dbxref=GeneID:108570937%2CGenbank:XP_017788365.1;Parent=rna-XM_017932876.1
NW_017100218.1	Gnomon	CDS	864441	864700	.	-	0	Name=XP_017788365.1;ID=cds-XP_017788365.1;Dbxref=GeneID:108570937%2CGenbank:XP_017788365.1;Parent=rna-XM_017932876.1
NW_017100218.1	Gnomon	CDS	863147	863305	.	-	0	Name=XP_017788365.1;ID=cds-XP_017788365.1;Dbxref=GeneID:108570937%2CGenbank:XP_017788365.1;Parent=rna-XM_017932876.1
NW_017100218.1	Gnomon	CDS	862224	862360	.	-	0	Name=XP_017788365.1;ID=cds-XP_017788365.1;Dbxref=GeneID:108570937%2CGenbank:XP_017788365.1;Parent=rna-XM_017932876.1
NW_017100218.1	Gnomon	CDS	861569	861773	.	-	0	Name=XP_017788365.1;ID=cds-XP_017788365.1;Dbxref=GeneID:108570937%2CGenbank:XP_017788365.1;Parent=rna-XM_017932876.1
NW_017100218.1	Gnomon	CDS	861337	861422	.	-	0	Name=XP_017788365.1;ID=cds-XP_017788365.1;Dbxref=GeneID:108570937%2CGenbank:XP_017788365.1;Parent=rna-XM_017932876.1
NW_017100218.1	Gnomon	CDS	860920	861247	.	-	0	Name=XP_017788365.1;ID=cds-XP_017788365.1;Dbxref=GeneID:108570937%2CGenbank:XP_017788365.1;Parent=rna-XM_017932876.1
NW_017100218.1	Gnomon	CDS	860666	860777	.	-	0	Name=XP_017788365.1;ID=cds-XP_017788365.1;Dbxref=GeneID:108570937%2CGenbank:XP_017788365.1;Parent=rna-XM_017932876.1
NW_017100218.1	Gnomon	CDS	859902	860582	.	-	0	Name=XP_017788365.1;ID=cds-XP_017788365.1;Dbxref=GeneID:108570937%2CGenbank:XP_017788365.1;Parent=rna-XM_017932876.1
NW_017100218.1	Gnomon	CDS	859670	859784	.	-	0	Name=XP_017788365.1;ID=cds-XP_017788365.1;Dbxref=GeneID:108570937%2CGenbank:XP_017788365.1;Parent=rna-XM_017932876.1
NW_017100218.1	Gnomon	CDS	859140	859247	.	-	0	Name=XP_017788365.1;ID=cds-XP_017788365.1;Dbxref=GeneID:108570937%2CGenbank:XP_017788365.1;Parent=rna-XM_017932876.1
NW_017100218.1	Gnomon	CDS	858256	858356	.	-	0	Name=XP_017788365.1;ID=cds-XP_017788365.1;Dbxref=GeneID:108570937%2CGenbank:XP_017788365.1;Parent=rna-XM_017932876.1
NW_017100218.1	Gnomon	CDS	1409989	1410131	.	-	0	Name=XP_017788363.1;ID=cds-XP_017788363.1;Dbxref=GeneID:108570936%2CGenbank:XP_017788363.1;Parent=rna-XM_017932874.1
NW_017100218.1	Gnomon	CDS	1409629	1409830	.	-	0	Name=XP_017788363.1;ID=cds-XP_017788363.1;Dbxref=GeneID:108570936%2CGenbank:XP_017788363.1;Parent=rna-XM_017932874.1
NW_017100218.1	Gnomon	CDS	1409112	1409503	.	-	0	Name=XP_017788363.1;ID=cds-XP_017788363.1;Dbxref=GeneID:108570936%2CGenbank:XP_017788363.1;Parent=rna-XM_017932874.1
NW_017100218.1	Gnomon	CDS	1408777	1408972	.	-	0	Name=XP_017788363.1;ID=cds-XP_017788363.1;Dbxref=GeneID:108570936%2CGenbank:XP_017788363.1;Parent=rna-XM_017932874.1
NW_017100218.1	Gnomon	exon	604589	604670	.	-	.	ID=exon-XM_017932840.1-1;Dbxref=GeneID:108570908%2CGenbank:XM_017932840.1;Parent=rna-XM_017932840.1
NW_017100218.1	Gnomon	exon	603324	604490	.	-	.	ID=exon-XM_017932840.1-2;Dbxref=GeneID:108570908%2CGenbank:XM_017932840.1;Parent=rna-XM_017932840.1
NW_017100218.1	Gnomon	CDS	612839	612958	.	+	0	Name=XP_017788362.1;ID=cds-XP_017788362.1;Dbxref=GeneID:108570935%2CGenbank:XP_017788362.1;Parent=rna-XM_017932873.1
NW_017100218.1	Gnomon	CDS	613144	613253	.	+	0	Name=XP_017788362.1;ID=cds-XP_017788362.1;Dbxref=GeneID:108570935%2CGenbank:XP_017788362.1;Parent=rna-XM_017932873.1
NW_017100218.1	Gnomon	CDS	613330	613594	.	+	0	Name=XP_017788362.1;ID=cds-XP_017788362.1;Dbxref=GeneID:108570935%2CGenbank:XP_017788362.1;Parent=rna-XM_017932873.1
NW_017100218.1	Gnomon	CDS	613658	613806	.	+	0	Name=XP_017788362.1;ID=cds-XP_017788362.1;Dbxref=GeneID:108570935%2CGenbank:XP_017788362.1;Parent=rna-XM_017932873.1
NW_017100218.1	Gnomon	CDS	613874	614176	.	+	0	Name=XP_017788362.1;ID=cds-XP_017788362.1;Dbxref=GeneID:108570935%2CGenbank:XP_017788362.1;Parent=rna-XM_017932873.1
NW_017100218.1	Gnomon	CDS	614253	614406	.	+	0	Name=XP_017788362.1;ID=cds-XP_017788362.1;Dbxref=GeneID:108570935%2CGenbank:XP_017788362.1;Parent=rna-XM_017932873.1
NW_017100218.1	Gnomon	CDS	614469	614578	.	+	0	Name=XP_017788362.1;ID=cds-XP_017788362.1;Dbxref=GeneID:108570935%2CGenbank:XP_017788362.1;Parent=rna-XM_017932873.1
NW_017100218.1	Gnomon	CDS	614667	614943	.	+	0	Name=XP_017788362.1;ID=cds-XP_017788362.1;Dbxref=GeneID:108570935%2CGenbank:XP_017788362.1;Parent=rna-XM_017932873.1
NW_017100218.1	Gnomon	exon	2003514	2003618	.	+	.	ID=exon-XM_017932802.1-12;Dbxref=GeneID:108570873%2CGenbank:XM_017932802.1;Parent=rna-XM_017932802.1
NW_017100218.1	Gnomon	exon	2003823	2003898	.	+	.	ID=exon-XM_017932802.1-13;Dbxref=GeneID:108570873%2CGenbank:XM_017932802.1;Parent=rna-XM_017932802.1
NW_017100218.1	Gnomon	exon	2002514	2002905	.	+	.	ID=exon-XM_017932802.1-10;Dbxref=GeneID:108570873%2CGenbank:XM_017932802.1;Parent=rna-XM_017932802.1
NW_017100218.1	Gnomon	exon	2003101	2003393	.	+	.	ID=exon-XM_017932802.1-11;Dbxref=GeneID:108570873%2CGenbank:XM_017932802.1;Parent=rna-XM_017932802.1
NW_017100218.1	Gnomon	exon	2003961	2003966	.	+	.	ID=exon-XM_017932802.1-14;Dbxref=GeneID:108570873%2CGenbank:XM_017932802.1;Parent=rna-XM_017932802.1
NW_017100218.1	Gnomon	CDS	1376665	1376718	.	+	0	Name=XP_017788361.1;ID=cds-XP_017788361.1;Dbxref=GeneID:108570934%2CGenbank:XP_017788361.1;Parent=rna-XM_017932872.1
NW_017100218.1	Gnomon	CDS	1376927	1376969	.	+	0	Name=XP_017788361.1;ID=cds-XP_017788361.1;Dbxref=GeneID:108570934%2CGenbank:XP_017788361.1;Parent=rna-XM_017932872.1
NW_017100218.1	Gnomon	CDS	1377036	1377133	.	+	0	Name=XP_017788361.1;ID=cds-XP_017788361.1;Dbxref=GeneID:108570934%2CGenbank:XP_017788361.1;Parent=rna-XM_017932872.1
NW_017100218.1	Gnomon	CDS	2004577	2004645	.	+	0	Name=XP_017788360.1;ID=cds-XP_017788360.1;Dbxref=GeneID:108570932%2CGenbank:XP_017788360.1;Parent=rna-XM_017932871.1
NW_017100218.1	Gnomon	CDS	2004748	2004905	.	+	0	Name=XP_017788360.1;ID=cds-XP_017788360.1;Dbxref=GeneID:108570932%2CGenbank:XP_017788360.1;Parent=rna-XM_017932871.1
NW_017100218.1	Gnomon	CDS	2005016	2005355	.	+	0	Name=XP_017788360.1;ID=cds-XP_017788360.1;Dbxref=GeneID:108570932%2CGenbank:XP_017788360.1;Parent=rna-XM_017932871.1
NW_017100218.1	Gnomon	CDS	2005440	2005672	.	+	0	Name=XP_017788360.1;ID=cds-XP_017788360.1;Dbxref=GeneID:108570932%2CGenbank:XP_017788360.1;Parent=rna-XM_017932871.1
NW_017100218.1	Gnomon	CDS	2005787	2005969	.	+	0	Name=XP_017788360.1;ID=cds-XP_017788360.1;Dbxref=GeneID:108570932%2CGenbank:XP_017788360.1;Parent=rna-XM_017932871.1
NW_017100218.1	Gnomon	CDS	2006059	2006211	.	+	0	Name=XP_017788360.1;ID=cds-XP_017788360.1;Dbxref=GeneID:108570932%2CGenbank:XP_017788360.1;Parent=rna-XM_017932871.1
NW_017100218.1	Gnomon	CDS	2006290	2006437	.	+	0	Name=XP_017788360.1;ID=cds-XP_017788360.1;Dbxref=GeneID:108570932%2CGenbank:XP_017788360.1;Parent=rna-XM_017932871.1
NW_017100218.1	Gnomon	CDS	2006578	2006746	.	+	0	Name=XP_017788360.1;ID=cds-XP_017788360.1;Dbxref=GeneID:108570932%2CGenbank:XP_017788360.1;Parent=rna-XM_017932871.1
NW_017100218.1	Gnomon	CDS	2006840	2007023	.	+	0	Name=XP_017788360.1;ID=cds-XP_017788360.1;Dbxref=GeneID:108570932%2CGenbank:XP_017788360.1;Parent=rna-XM_017932871.1
NW_017100218.1	Gnomon	CDS	2007095	2007227	.	+	0	Name=XP_017788360.1;ID=cds-XP_017788360.1;Dbxref=GeneID:108570932%2CGenbank:XP_017788360.1;Parent=rna-XM_017932871.1
NW_017100218.1	Gnomon	mRNA	1406450	1408438	.	+	.	Name=XM_017932799.1;ID=rna-XM_017932799.1;Dbxref=GeneID:108570869%2CGenbank:XM_017932799.1;Parent=gene-LOC108570869
NW_017100218.1	Gnomon	mRNA	2172613	2176819	.	-	.	Name=XM_017932809.1;ID=rna-XM_017932809.1;Dbxref=GeneID:108570879%2CGenbank:XM_017932809.1;Note=The sequence of the model RefSeq transcript was modified relative to this genomic sequence to represent the inferred CDS: deleted 2 bases in 1 codon;Parent=gene-LOC108570879
NW_017100218.1	Gnomon	mRNA	2048463	2055714	.	+	.	Name=XM_017932807.1;ID=rna-XM_017932807.1;Dbxref=GeneID:108570877%2CGenbank:XM_017932807.1;Note=The sequence of the model RefSeq transcript was modified relative to this genomic sequence to represent the inferred CDS: inserted 1 base in 1 codon;Parent=gene-LOC108570877
NW_017100218.1	Gnomon	mRNA	2072862	2075126	.	+	.	Name=XM_017932808.1;ID=rna-XM_017932808.1;Dbxref=GeneID:108570878%2CGenbank:XM_017932808.1;Parent=gene-LOC108570878
NW_017100218.1	Gnomon	mRNA	853084	854655	.	-	.	Name=XM_017932798.1;ID=rna-XM_017932798.1;Dbxref=GeneID:108570868%2CGenbank:XM_017932798.1;Note=The sequence of the model RefSeq transcript was modified relative to this genomic sequence to represent the inferred CDS: inserted 1 base in 1 codon;Parent=gene-LOC108570868
NW_017100218.1	Gnomon	mRNA	605579	609916	.	-	.	Name=XM_017932796.1;ID=rna-XM_017932796.1;Dbxref=GeneID:108570866%2CGenbank:XM_017932796.1;Parent=gene-LOC108570866
NW_017100218.1	Gnomon	exon	207831	207933	.	+	.	ID=exon-XM_017932817.1-1;Dbxref=GeneID:108570887%2CGenbank:XM_017932817.1;Parent=rna-XM_017932817.1
NW_017100218.1	Gnomon	exon	427274	427460	.	+	.	ID=exon-XM_017932817.1-2;Dbxref=GeneID:108570887%2CGenbank:XM_017932817.1;Parent=rna-XM_017932817.1
NW_017100218.1	Gnomon	exon	444292	444398	.	+	.	ID=exon-XM_017932817.1-3;Dbxref=GeneID:108570887%2CGenbank:XM_017932817.1;Parent=rna-XM_017932817.1
NW_017100218.1	Gnomon	exon	447287	447470	.	+	.	ID=exon-XM_017932817.1-4;Dbxref=GeneID:108570887%2CGenbank:XM_017932817.1;Parent=rna-XM_017932817.1
NW_017100218.1	Gnomon	exon	452194	452359	.	+	.	ID=exon-XM_017932817.1-9;Dbxref=GeneID:108570887%2CGenbank:XM_017932817.1;Parent=rna-XM_017932817.1
NW_017100218.1	Gnomon	exon	448232	448410	.	+	.	ID=exon-XM_017932817.1-5;Dbxref=GeneID:108570887%2CGenbank:XM_017932817.1;Parent=rna-XM_017932817.1
NW_017100218.1	Gnomon	exon	449253	449894	.	+	.	ID=exon-XM_017932817.1-6;Dbxref=GeneID:108570887%2CGenbank:XM_017932817.1;Parent=rna-XM_017932817.1
NW_017100218.1	Gnomon	exon	451235	451646	.	+	.	ID=exon-XM_017932817.1-7;Dbxref=GeneID:108570887%2CGenbank:XM_017932817.1;Parent=rna-XM_017932817.1
NW_017100218.1	Gnomon	exon	451875	452100	.	+	.	ID=exon-XM_017932817.1-8;Dbxref=GeneID:108570887%2CGenbank:XM_017932817.1;Parent=rna-XM_017932817.1
NW_017100218.1	Gnomon	mRNA	2042651	2048364	.	-	.	Name=XM_017932806.1;ID=rna-XM_017932806.1;Dbxref=GeneID:108570876%2CGenbank:XM_017932806.1;Parent=gene-LOC108570876
NW_017100218.1	Gnomon	exon	1858229	1858467	.	-	.	ID=exon-XM_017932865.1-1;Dbxref=GeneID:108570926%2CGenbank:XM_017932865.1;Parent=rna-XM_017932865.1
NW_017100218.1	Gnomon	exon	1857995	1858140	.	-	.	ID=exon-XM_017932865.1-2;Dbxref=GeneID:108570926%2CGenbank:XM_017932865.1;Parent=rna-XM_017932865.1
NW_017100218.1	Gnomon	exon	1857833	1857933	.	-	.	ID=exon-XM_017932865.1-3;Dbxref=GeneID:108570926%2CGenbank:XM_017932865.1;Parent=rna-XM_017932865.1
NW_017100218.1	Gnomon	exon	1857707	1857772	.	-	.	ID=exon-XM_017932865.1-4;Dbxref=GeneID:108570926%2CGenbank:XM_017932865.1;Parent=rna-XM_017932865.1
NW_017100218.1	Gnomon	exon	1857516	1857623	.	-	.	ID=exon-XM_017932865.1-5;Dbxref=GeneID:108570926%2CGenbank:XM_017932865.1;Parent=rna-XM_017932865.1
NW_017100218.1	Gnomon	mRNA	755131	771360	.	+	.	Name=XM_017932797.1;ID=rna-XM_017932797.1;Dbxref=GeneID:108570867%2CGenbank:XM_017932797.1;Parent=gene-LOC108570867
NW_017100218.1	Gnomon	mRNA	528544	553805	.	+	.	Name=XM_017932795.1;ID=rna-XM_017932795.1;Dbxref=GeneID:108570865%2CGenbank:XM_017932795.1;Parent=gene-LOC108570865
NW_017100218.1	Gnomon	mRNA	2016684	2020103	.	+	.	Name=XM_017932804.1;ID=rna-XM_017932804.1;Dbxref=GeneID:108570875%2CGenbank:XM_017932804.1;Parent=gene-LOC108570875
NW_017100218.1	Gnomon	exon	589311	590354	.	-	.	ID=exon-XM_017932792.1-1;Dbxref=GeneID:108570863%2CGenbank:XM_017932792.1;Parent=rna-XM_017932792.1
NW_017100218.1	Gnomon	mRNA	2007400	2014185	.	-	.	Name=XM_017932803.1;ID=rna-XM_017932803.1;Dbxref=GeneID:108570874%2CGenbank:XM_017932803.1;Parent=gene-LOC108570874
NW_017100218.1	Gnomon	mRNA	491832	492946	.	-	.	Name=XM_017932793.1;ID=rna-XM_017932793.1;Dbxref=GeneID:108570864%2CGenbank:XM_017932793.1;Parent=gene-LOC108570864
NW_017100218.1	Gnomon	mRNA	589311	590354	.	-	.	Name=XM_017932792.1;ID=rna-XM_017932792.1;Dbxref=GeneID:108570863%2CGenbank:XM_017932792.1;Parent=gene-LOC108570863
NW_017100218.1	Gnomon	mRNA	1998138	2003966	.	+	.	Name=XM_017932802.1;ID=rna-XM_017932802.1;Dbxref=GeneID:108570873%2CGenbank:XM_017932802.1;Parent=gene-LOC108570873
NW_017100218.1	Gnomon	exon	492302	492565	.	-	.	ID=exon-XM_017932793.1-2;Dbxref=GeneID:108570864%2CGenbank:XM_017932793.1;Parent=rna-XM_017932793.1
NW_017100218.1	Gnomon	exon	491832	492193	.	-	.	ID=exon-XM_017932793.1-3;Dbxref=GeneID:108570864%2CGenbank:XM_017932793.1;Parent=rna-XM_017932793.1
NW_017100218.1	Gnomon	exon	492640	492946	.	-	.	ID=exon-XM_017932793.1-1;Dbxref=GeneID:108570864%2CGenbank:XM_017932793.1;Parent=rna-XM_017932793.1
NW_017100218.1	Gnomon	mRNA	1846172	1857019	.	+	.	Name=XM_017932801.1;ID=rna-XM_017932801.1;Dbxref=GeneID:108570871%2CGenbank:XM_017932801.1;Parent=gene-LOC108570871
NW_017100218.1	Gnomon	CDS	1971962	1972227	.	-	0	Name=XP_017788319.1;ID=cds-XP_017788319.1;Dbxref=GeneID:108570900%2CGenbank:XP_017788319.1;Parent=rna-XM_017932830.1
NW_017100218.1	Gnomon	CDS	1971671	1971860	.	-	0	Name=XP_017788319.1;ID=cds-XP_017788319.1;Dbxref=GeneID:108570900%2CGenbank:XP_017788319.1;Parent=rna-XM_017932830.1
NW_017100218.1	Gnomon	CDS	1971280	1971598	.	-	0	Name=XP_017788319.1;ID=cds-XP_017788319.1;Dbxref=GeneID:108570900%2CGenbank:XP_017788319.1;Parent=rna-XM_017932830.1
NW_017100218.1	Gnomon	CDS	1970765	1971189	.	-	0	Name=XP_017788319.1;ID=cds-XP_017788319.1;Dbxref=GeneID:108570900%2CGenbank:XP_017788319.1;Parent=rna-XM_017932830.1
NW_017100218.1	Gnomon	CDS	1970284	1970664	.	-	0	Name=XP_017788319.1;ID=cds-XP_017788319.1;Dbxref=GeneID:108570900%2CGenbank:XP_017788319.1;Parent=rna-XM_017932830.1
NW_017100218.1	Gnomon	mRNA	1417755	1418511	.	-	.	Name=XM_017932800.1;ID=rna-XM_017932800.1;Dbxref=GeneID:108570870%2CGenbank:XM_017932800.1;Parent=gene-LOC108570870
NW_017100218.1	Gnomon	CDS	1972800	1972878	.	-	0	Name=XP_017788318.1;ID=cds-XP_017788318.1;Dbxref=GeneID:108570900%2CGenbank:XP_017788318.1;Parent=rna-XM_017932829.1
NW_017100218.1	Gnomon	CDS	1971962	1972232	.	-	0	Name=XP_017788318.1;ID=cds-XP_017788318.1;Dbxref=GeneID:108570900%2CGenbank:XP_017788318.1;Parent=rna-XM_017932829.1
NW_017100218.1	Gnomon	CDS	1971671	1971860	.	-	0	Name=XP_017788318.1;ID=cds-XP_017788318.1;Dbxref=GeneID:108570900%2CGenbank:XP_017788318.1;Parent=rna-XM_017932829.1
NW_017100218.1	Gnomon	CDS	1971280	1971598	.	-	0	Name=XP_017788318.1;ID=cds-XP_017788318.1;Dbxref=GeneID:108570900%2CGenbank:XP_017788318.1;Parent=rna-XM_017932829.1
NW_017100218.1	Gnomon	CDS	1970765	1971189	.	-	0	Name=XP_017788318.1;ID=cds-XP_017788318.1;Dbxref=GeneID:108570900%2CGenbank:XP_017788318.1;Parent=rna-XM_017932829.1
NW_017100218.1	Gnomon	CDS	1970284	1970664	.	-	0	Name=XP_017788318.1;ID=cds-XP_017788318.1;Dbxref=GeneID:108570900%2CGenbank:XP_017788318.1;Parent=rna-XM_017932829.1
NW_017100218.1	Gnomon	CDS	810666	810774	.	-	0	Name=XP_017788317.1;ID=cds-XP_017788317.1;Dbxref=GeneID:108570899%2CGenbank:XP_017788317.1;Parent=rna-XM_017932828.1
NW_017100218.1	Gnomon	CDS	808492	808553	.	-	0	Name=XP_017788317.1;ID=cds-XP_017788317.1;Dbxref=GeneID:108570899%2CGenbank:XP_017788317.1;Parent=rna-XM_017932828.1
NW_017100218.1	Gnomon	CDS	807085	807466	.	-	0	Name=XP_017788317.1;ID=cds-XP_017788317.1;Dbxref=GeneID:108570899%2CGenbank:XP_017788317.1;Parent=rna-XM_017932828.1
NW_017100218.1	Gnomon	CDS	805075	806860	.	-	0	Name=XP_017788317.1;ID=cds-XP_017788317.1;Dbxref=GeneID:108570899%2CGenbank:XP_017788317.1;Parent=rna-XM_017932828.1
NW_017100218.1	Gnomon	CDS	790867	791118	.	-	0	Name=XP_017788317.1;ID=cds-XP_017788317.1;Dbxref=GeneID:108570899%2CGenbank:XP_017788317.1;Parent=rna-XM_017932828.1
NW_017100218.1	Gnomon	CDS	789839	790055	.	-	0	Name=XP_017788317.1;ID=cds-XP_017788317.1;Dbxref=GeneID:108570899%2CGenbank:XP_017788317.1;Parent=rna-XM_017932828.1
NW_017100218.1	Gnomon	CDS	789613	789739	.	-	0	Name=XP_017788317.1;ID=cds-XP_017788317.1;Dbxref=GeneID:108570899%2CGenbank:XP_017788317.1;Parent=rna-XM_017932828.1
NW_017100218.1	Gnomon	CDS	789125	789319	.	-	0	Name=XP_017788317.1;ID=cds-XP_017788317.1;Dbxref=GeneID:108570899%2CGenbank:XP_017788317.1;Parent=rna-XM_017932828.1
NW_017100218.1	Gnomon	CDS	788693	788820	.	-	0	Name=XP_017788317.1;ID=cds-XP_017788317.1;Dbxref=GeneID:108570899%2CGenbank:XP_017788317.1;Parent=rna-XM_017932828.1
NW_017100218.1	Gnomon	exon	553087	553805	.	+	.	ID=exon-XM_017932795.1-10;Dbxref=GeneID:108570865%2CGenbank:XM_017932795.1;Parent=rna-XM_017932795.1
NW_017100218.1	Gnomon	exon	2088358	2088440	.	+	.	ID=exon-XM_017932841.1-8;Dbxref=GeneID:108570909%2CGenbank:XM_017932841.1;Parent=rna-XM_017932841.1
NW_017100218.1	Gnomon	exon	2088520	2088603	.	+	.	ID=exon-XM_017932841.1-9;Dbxref=GeneID:108570909%2CGenbank:XM_017932841.1;Parent=rna-XM_017932841.1
NW_017100218.1	Gnomon	exon	2087663	2087825	.	+	.	ID=exon-XM_017932841.1-6;Dbxref=GeneID:108570909%2CGenbank:XM_017932841.1;Parent=rna-XM_017932841.1
NW_017100218.1	Gnomon	exon	2087906	2088267	.	+	.	ID=exon-XM_017932841.1-7;Dbxref=GeneID:108570909%2CGenbank:XM_017932841.1;Parent=rna-XM_017932841.1
NW_017100218.1	Gnomon	exon	2087151	2087248	.	+	.	ID=exon-XM_017932841.1-4;Dbxref=GeneID:108570909%2CGenbank:XM_017932841.1;Parent=rna-XM_017932841.1
NW_017100218.1	Gnomon	exon	2087412	2087578	.	+	.	ID=exon-XM_017932841.1-5;Dbxref=GeneID:108570909%2CGenbank:XM_017932841.1;Parent=rna-XM_017932841.1
NW_017100218.1	Gnomon	exon	2086653	2086771	.	+	.	ID=exon-XM_017932841.1-2;Dbxref=GeneID:108570909%2CGenbank:XM_017932841.1;Parent=rna-XM_017932841.1
NW_017100218.1	Gnomon	exon	2086887	2086953	.	+	.	ID=exon-XM_017932841.1-3;Dbxref=GeneID:108570909%2CGenbank:XM_017932841.1;Parent=rna-XM_017932841.1
NW_017100218.1	Gnomon	exon	2085904	2085953	.	+	.	ID=exon-XM_017932841.1-1;Dbxref=GeneID:108570909%2CGenbank:XM_017932841.1;Parent=rna-XM_017932841.1
NW_017100218.1	Gnomon	mRNA	2066724	2069356	.	-	.	Name=XM_017932811.1;ID=rna-XM_017932811.1;Dbxref=GeneID:108570881%2CGenbank:XM_017932811.1;Parent=gene-LOC108570881
NW_017100218.1	Gnomon	exon	2089044	2089241	.	+	.	ID=exon-XM_017932841.1-11;Dbxref=GeneID:108570909%2CGenbank:XM_017932841.1;Parent=rna-XM_017932841.1
NW_017100218.1	Gnomon	exon	2088688	2088954	.	+	.	ID=exon-XM_017932841.1-10;Dbxref=GeneID:108570909%2CGenbank:XM_017932841.1;Parent=rna-XM_017932841.1
NW_017100218.1	Gnomon	mRNA	2056451	2058989	.	+	.	Name=XM_017932810.1;ID=rna-XM_017932810.1;Dbxref=GeneID:108570880%2CGenbank:XM_017932810.1;Parent=gene-LOC108570880
NW_017100218.1	Gnomon	exon	834738	835103	.	-	.	ID=exon-XM_017932866.1-1;Dbxref=GeneID:108570927%2CGenbank:XM_017932866.1;Parent=rna-XM_017932866.1
NW_017100218.1	Gnomon	exon	834414	834670	.	-	.	ID=exon-XM_017932866.1-2;Dbxref=GeneID:108570927%2CGenbank:XM_017932866.1;Parent=rna-XM_017932866.1
NW_017100218.1	Gnomon	exon	834212	834341	.	-	.	ID=exon-XM_017932866.1-3;Dbxref=GeneID:108570927%2CGenbank:XM_017932866.1;Parent=rna-XM_017932866.1
NW_017100218.1	Gnomon	exon	1399262	1399320	.	-	.	ID=exon-XM_017932818.1-2;Dbxref=GeneID:108570888%2CGenbank:XM_017932818.1;Parent=rna-XM_017932818.1
NW_017100218.1	Gnomon	exon	1399162	1399191	.	-	.	ID=exon-XM_017932818.1-3;Dbxref=GeneID:108570888%2CGenbank:XM_017932818.1;Parent=rna-XM_017932818.1
NW_017100218.1	Gnomon	exon	1399407	1399584	.	-	.	ID=exon-XM_017932818.1-1;Dbxref=GeneID:108570888%2CGenbank:XM_017932818.1;Parent=rna-XM_017932818.1
NW_017100218.1	Gnomon	exon	1397579	1397942	.	-	.	ID=exon-XM_017932818.1-6;Dbxref=GeneID:108570888%2CGenbank:XM_017932818.1;Parent=rna-XM_017932818.1
NW_017100218.1	Gnomon	exon	1397358	1397512	.	-	.	ID=exon-XM_017932818.1-7;Dbxref=GeneID:108570888%2CGenbank:XM_017932818.1;Parent=rna-XM_017932818.1
NW_017100218.1	Gnomon	exon	1398894	1398953	.	-	.	ID=exon-XM_017932818.1-4;Dbxref=GeneID:108570888%2CGenbank:XM_017932818.1;Parent=rna-XM_017932818.1
NW_017100218.1	Gnomon	exon	1398080	1398270	.	-	.	ID=exon-XM_017932818.1-5;Dbxref=GeneID:108570888%2CGenbank:XM_017932818.1;Parent=rna-XM_017932818.1
NW_017100218.1	Gnomon	exon	1397123	1397212	.	-	.	ID=exon-XM_017932818.1-8;Dbxref=GeneID:108570888%2CGenbank:XM_017932818.1;Parent=rna-XM_017932818.1
NW_017100218.1	Gnomon	exon	1396206	1396433	.	-	.	ID=exon-XM_017932818.1-9;Dbxref=GeneID:108570888%2CGenbank:XM_017932818.1;Parent=rna-XM_017932818.1
NW_017100218.1	Gnomon	CDS	569396	569410	.	+	0	Name=XP_017788339.1;ID=cds-XP_017788339.1;Dbxref=GeneID:108570915%2CGenbank:XP_017788339.1;Parent=rna-XM_017932850.1
NW_017100218.1	Gnomon	CDS	569576	569697	.	+	0	Name=XP_017788339.1;ID=cds-XP_017788339.1;Dbxref=GeneID:108570915%2CGenbank:XP_017788339.1;Parent=rna-XM_017932850.1
NW_017100218.1	Gnomon	CDS	569804	569963	.	+	0	Name=XP_017788339.1;ID=cds-XP_017788339.1;Dbxref=GeneID:108570915%2CGenbank:XP_017788339.1;Parent=rna-XM_017932850.1
NW_017100218.1	Gnomon	exon	1954375	1954682	.	-	.	ID=exon-XM_017932843.1-6;Dbxref=GeneID:108570910%2CGenbank:XM_017932843.1;Parent=rna-XM_017932843.1
NW_017100218.1	Gnomon	exon	1954118	1954300	.	-	.	ID=exon-XM_017932843.1-7;Dbxref=GeneID:108570910%2CGenbank:XM_017932843.1;Parent=rna-XM_017932843.1
NW_017100218.1	Gnomon	exon	1955000	1955121	.	-	.	ID=exon-XM_017932843.1-4;Dbxref=GeneID:108570910%2CGenbank:XM_017932843.1;Parent=rna-XM_017932843.1
NW_017100218.1	Gnomon	exon	1954788	1954924	.	-	.	ID=exon-XM_017932843.1-5;Dbxref=GeneID:108570910%2CGenbank:XM_017932843.1;Parent=rna-XM_017932843.1
NW_017100218.1	Gnomon	exon	1953223	1953286	.	-	.	ID=exon-XM_017932843.1-8;Dbxref=GeneID:108570910%2CGenbank:XM_017932843.1;Parent=rna-XM_017932843.1
NW_017100218.1	Gnomon	exon	1953046	1953131	.	-	.	ID=exon-XM_017932843.1-9;Dbxref=GeneID:108570910%2CGenbank:XM_017932843.1;Parent=rna-XM_017932843.1
NW_017100218.1	Gnomon	exon	1955562	1955612	.	-	.	ID=exon-XM_017932843.1-2;Dbxref=GeneID:108570910%2CGenbank:XM_017932843.1;Parent=rna-XM_017932843.1
NW_017100218.1	Gnomon	exon	1955203	1955418	.	-	.	ID=exon-XM_017932843.1-3;Dbxref=GeneID:108570910%2CGenbank:XM_017932843.1;Parent=rna-XM_017932843.1
NW_017100218.1	Gnomon	exon	1955741	1955744	.	-	.	ID=exon-XM_017932843.1-1;Dbxref=GeneID:108570910%2CGenbank:XM_017932843.1;Parent=rna-XM_017932843.1
NW_017100218.1	Gnomon	mRNA	1400951	1402292	.	+	.	Name=XM_017932859.1;ID=rna-XM_017932859.1;Dbxref=GeneID:108570921%2CGenbank:XM_017932859.1;Parent=gene-LOC108570921
NW_017100218.1	Gnomon	exon	501923	502085	.	+	.	ID=exon-XM_017932819.1-1;Dbxref=GeneID:108570889%2CGenbank:XM_017932819.1;Parent=rna-XM_017932819.1
NW_017100218.1	Gnomon	exon	513165	513476	.	+	.	ID=exon-XM_017932819.1-2;Dbxref=GeneID:108570889%2CGenbank:XM_017932819.1;Parent=rna-XM_017932819.1
NW_017100218.1	Gnomon	exon	513813	514037	.	+	.	ID=exon-XM_017932819.1-3;Dbxref=GeneID:108570889%2CGenbank:XM_017932819.1;Parent=rna-XM_017932819.1
NW_017100218.1	Gnomon	exon	514170	514478	.	+	.	ID=exon-XM_017932819.1-4;Dbxref=GeneID:108570889%2CGenbank:XM_017932819.1;Parent=rna-XM_017932819.1
NW_017100218.1	Gnomon	exon	514846	515145	.	+	.	ID=exon-XM_017932819.1-5;Dbxref=GeneID:108570889%2CGenbank:XM_017932819.1;Parent=rna-XM_017932819.1
NW_017100218.1	Gnomon	exon	515241	515546	.	+	.	ID=exon-XM_017932819.1-6;Dbxref=GeneID:108570889%2CGenbank:XM_017932819.1;Parent=rna-XM_017932819.1
NW_017100218.1	Gnomon	exon	516076	516378	.	+	.	ID=exon-XM_017932819.1-7;Dbxref=GeneID:108570889%2CGenbank:XM_017932819.1;Parent=rna-XM_017932819.1
NW_017100218.1	Gnomon	exon	519966	520110	.	+	.	ID=exon-XM_017932819.1-8;Dbxref=GeneID:108570889%2CGenbank:XM_017932819.1;Parent=rna-XM_017932819.1
NW_017100218.1	Gnomon	exon	520184	520344	.	+	.	ID=exon-XM_017932819.1-9;Dbxref=GeneID:108570889%2CGenbank:XM_017932819.1;Parent=rna-XM_017932819.1
NW_017100218.1	RefSeq	region	1	2202428	.	+	.	Name=Unknown;ID=NW_017100218.1:1..2202428;Dbxref=taxon:597456
NW_017100218.1	Gnomon	CDS	569166	569168	.	+	0	Name=XP_017788338.1;ID=cds-XP_017788338.1;Dbxref=GeneID:108570915%2CGenbank:XP_017788338.1;Parent=rna-XM_017932849.1
NW_017100218.1	Gnomon	CDS	569576	569697	.	+	0	Name=XP_017788338.1;ID=cds-XP_017788338.1;Dbxref=GeneID:108570915%2CGenbank:XP_017788338.1;Parent=rna-XM_017932849.1
NW_017100218.1	Gnomon	CDS	569804	569963	.	+	0	Name=XP_017788338.1;ID=cds-XP_017788338.1;Dbxref=GeneID:108570915%2CGenbank:XP_017788338.1;Parent=rna-XM_017932849.1
NW_017100218.1	Gnomon	mRNA	564356	567528	.	-	.	Name=XM_017932858.1;ID=rna-XM_017932858.1;Dbxref=GeneID:108570920%2CGenbank:XM_017932858.1;Parent=gene-LOC108570920
NW_017100218.1	Gnomon	exon	1955562	1955696	.	-	.	ID=exon-XM_017932842.1-1;Dbxref=GeneID:108570910%2CGenbank:XM_017932842.1;Parent=rna-XM_017932842.1
NW_017100218.1	Gnomon	exon	1955203	1955418	.	-	.	ID=exon-XM_017932842.1-2;Dbxref=GeneID:108570910%2CGenbank:XM_017932842.1;Parent=rna-XM_017932842.1
NW_017100218.1	Gnomon	exon	1955000	1955121	.	-	.	ID=exon-XM_017932842.1-3;Dbxref=GeneID:108570910%2CGenbank:XM_017932842.1;Parent=rna-XM_017932842.1
NW_017100218.1	Gnomon	exon	1954788	1954924	.	-	.	ID=exon-XM_017932842.1-4;Dbxref=GeneID:108570910%2CGenbank:XM_017932842.1;Parent=rna-XM_017932842.1
NW_017100218.1	Gnomon	exon	1952884	1952963	.	-	.	ID=exon-XM_017932842.1-9;Dbxref=GeneID:108570910%2CGenbank:XM_017932842.1;Parent=rna-XM_017932842.1
NW_017100218.1	Gnomon	exon	1954375	1954682	.	-	.	ID=exon-XM_017932842.1-5;Dbxref=GeneID:108570910%2CGenbank:XM_017932842.1;Parent=rna-XM_017932842.1
NW_017100218.1	Gnomon	exon	1954118	1954300	.	-	.	ID=exon-XM_017932842.1-6;Dbxref=GeneID:108570910%2CGenbank:XM_017932842.1;Parent=rna-XM_017932842.1
NW_017100218.1	Gnomon	exon	1953223	1953286	.	-	.	ID=exon-XM_017932842.1-7;Dbxref=GeneID:108570910%2CGenbank:XM_017932842.1;Parent=rna-XM_017932842.1
NW_017100218.1	Gnomon	exon	1953046	1953131	.	-	.	ID=exon-XM_017932842.1-8;Dbxref=GeneID:108570910%2CGenbank:XM_017932842.1;Parent=rna-XM_017932842.1
NW_017100218.1	RefSeq	cDNA_match	854608	854655	.	-	.	ID=6eccf10d-28c4-4246-a16c-770c7bbe4f62;Target=XM_017932798.1 1 48
NW_017100218.1	RefSeq	cDNA_match	854041	854150	.	-	.	ID=6eccf10d-28c4-4246-a16c-770c7bbe4f62;Target=XM_017932798.1 1 48
NW_017100218.1	RefSeq	cDNA_match	853671	853755	.	-	.	ID=6eccf10d-28c4-4246-a16c-770c7bbe4f62;Target=XM_017932798.1 1 48
NW_017100218.1	RefSeq	cDNA_match	853084	853298	.	-	.	ID=6eccf10d-28c4-4246-a16c-770c7bbe4f62;Target=XM_017932798.1 1 48
NW_017100218.1	Gnomon	CDS	568374	568661	.	-	0	Name=XP_017788337.1;ID=cds-XP_017788337.1;Dbxref=GeneID:108570914%2CGenbank:XP_017788337.1;Parent=rna-XM_017932848.1
NW_017100218.1	Gnomon	CDS	567864	568196	.	-	0	Name=XP_017788337.1;ID=cds-XP_017788337.1;Dbxref=GeneID:108570914%2CGenbank:XP_017788337.1;Parent=rna-XM_017932848.1
NW_017100218.1	Gnomon	exon	1998022	1998170	.	+	.	ID=exon-XM_017932877.1-10;Dbxref=GeneID:108570938%2CGenbank:XM_017932877.1;Parent=rna-XM_017932877.1
NW_017100218.1	Gnomon	mRNA	1384468	1385917	.	+	.	Name=XM_017932857.1;ID=rna-XM_017932857.1;Dbxref=GeneID:108570919%2CGenbank:XM_017932857.1;Parent=gene-LOC108570919
NW_017100218.1	Gnomon	CDS	1410800	1411026	.	+	0	Name=XP_017788336.1;ID=cds-XP_017788336.1;Dbxref=GeneID:108570912%2CGenbank:XP_017788336.1;Parent=rna-XM_017932847.1
NW_017100218.1	Gnomon	CDS	1411220	1411523	.	+	0	Name=XP_017788336.1;ID=cds-XP_017788336.1;Dbxref=GeneID:108570912%2CGenbank:XP_017788336.1;Parent=rna-XM_017932847.1
NW_017100218.1	Gnomon	CDS	1411600	1411844	.	+	0	Name=XP_017788336.1;ID=cds-XP_017788336.1;Dbxref=GeneID:108570912%2CGenbank:XP_017788336.1;Parent=rna-XM_017932847.1
NW_017100218.1	Gnomon	CDS	1411975	1412725	.	+	0	Name=XP_017788336.1;ID=cds-XP_017788336.1;Dbxref=GeneID:108570912%2CGenbank:XP_017788336.1;Parent=rna-XM_017932847.1
NW_017100218.1	Gnomon	CDS	1412794	1412961	.	+	0	Name=XP_017788336.1;ID=cds-XP_017788336.1;Dbxref=GeneID:108570912%2CGenbank:XP_017788336.1;Parent=rna-XM_017932847.1
NW_017100218.1	Gnomon	CDS	1413070	1413346	.	+	0	Name=XP_017788336.1;ID=cds-XP_017788336.1;Dbxref=GeneID:108570912%2CGenbank:XP_017788336.1;Parent=rna-XM_017932847.1
NW_017100218.1	Gnomon	CDS	1413562	1413839	.	+	0	Name=XP_017788336.1;ID=cds-XP_017788336.1;Dbxref=GeneID:108570912%2CGenbank:XP_017788336.1;Parent=rna-XM_017932847.1
NW_017100218.1	Gnomon	CDS	828070	828516	.	-	0	Name=XP_017788334.1;ID=cds-XP_017788334.1;Dbxref=GeneID:108570911%2CGenbank:XP_017788334.1;Parent=rna-XM_017932845.1
NW_017100218.1	Gnomon	CDS	827595	827948	.	-	0	Name=XP_017788334.1;ID=cds-XP_017788334.1;Dbxref=GeneID:108570911%2CGenbank:XP_017788334.1;Parent=rna-XM_017932845.1
NW_017100218.1	Gnomon	CDS	828070	828516	.	-	0	Name=XP_017788335.1;ID=cds-XP_017788335.1;Dbxref=GeneID:108570911%2CGenbank:XP_017788335.1;Parent=rna-XM_017932846.1
NW_017100218.1	Gnomon	CDS	827595	827948	.	-	0	Name=XP_017788335.1;ID=cds-XP_017788335.1;Dbxref=GeneID:108570911%2CGenbank:XP_017788335.1;Parent=rna-XM_017932846.1
NW_017100218.1	Gnomon	mRNA	1959007	1961080	.	-	.	Name=XM_017932856.1;ID=rna-XM_017932856.1;Dbxref=GeneID:108570918%2CGenbank:XM_017932856.1;Parent=gene-LOC108570918
NW_017100218.1	Gnomon	CDS	828070	828516	.	-	0	Name=XP_017788333.1;ID=cds-XP_017788333.1;Dbxref=GeneID:108570911%2CGenbank:XP_017788333.1;Parent=rna-XM_017932844.1
NW_017100218.1	Gnomon	CDS	827595	827948	.	-	0	Name=XP_017788333.1;ID=cds-XP_017788333.1;Dbxref=GeneID:108570911%2CGenbank:XP_017788333.1;Parent=rna-XM_017932844.1
NW_017100218.1	Gnomon	exon	1809393	1811056	.	+	.	ID=exon-XM_017932826.1-10;Dbxref=GeneID:108570898%2CGenbank:XM_017932826.1;Parent=rna-XM_017932826.1
NW_017100218.1	Gnomon	mRNA	570481	571643	.	-	.	Name=XM_017932855.1;ID=rna-XM_017932855.1;Dbxref=GeneID:108570917%2CGenbank:XM_017932855.1;Parent=gene-LOC108570917
NW_017100218.1	Gnomon	CDS	1955741	1955743	.	-	0	Name=XP_017788332.1;ID=cds-XP_017788332.1;Dbxref=GeneID:108570910%2CGenbank:XP_017788332.1;Parent=rna-XM_017932843.1
NW_017100218.1	Gnomon	CDS	1955562	1955612	.	-	0	Name=XP_017788332.1;ID=cds-XP_017788332.1;Dbxref=GeneID:108570910%2CGenbank:XP_017788332.1;Parent=rna-XM_017932843.1
NW_017100218.1	Gnomon	CDS	1955203	1955418	.	-	0	Name=XP_017788332.1;ID=cds-XP_017788332.1;Dbxref=GeneID:108570910%2CGenbank:XP_017788332.1;Parent=rna-XM_017932843.1
NW_017100218.1	Gnomon	CDS	1955000	1955121	.	-	0	Name=XP_017788332.1;ID=cds-XP_017788332.1;Dbxref=GeneID:108570910%2CGenbank:XP_017788332.1;Parent=rna-XM_017932843.1
NW_017100218.1	Gnomon	CDS	1954788	1954924	.	-	0	Name=XP_017788332.1;ID=cds-XP_017788332.1;Dbxref=GeneID:108570910%2CGenbank:XP_017788332.1;Parent=rna-XM_017932843.1
NW_017100218.1	Gnomon	CDS	1954375	1954682	.	-	0	Name=XP_017788332.1;ID=cds-XP_017788332.1;Dbxref=GeneID:108570910%2CGenbank:XP_017788332.1;Parent=rna-XM_017932843.1
NW_017100218.1	Gnomon	CDS	1954118	1954300	.	-	0	Name=XP_017788332.1;ID=cds-XP_017788332.1;Dbxref=GeneID:108570910%2CGenbank:XP_017788332.1;Parent=rna-XM_017932843.1
NW_017100218.1	Gnomon	CDS	1953223	1953286	.	-	0	Name=XP_017788332.1;ID=cds-XP_017788332.1;Dbxref=GeneID:108570910%2CGenbank:XP_017788332.1;Parent=rna-XM_017932843.1
NW_017100218.1	Gnomon	CDS	1953046	1953131	.	-	0	Name=XP_017788332.1;ID=cds-XP_017788332.1;Dbxref=GeneID:108570910%2CGenbank:XP_017788332.1;Parent=rna-XM_017932843.1
NW_017100218.1	Gnomon	CDS	1952913	1952963	.	-	0	Name=XP_017788332.1;ID=cds-XP_017788332.1;Dbxref=GeneID:108570910%2CGenbank:XP_017788332.1;Parent=rna-XM_017932843.1
NW_017100218.1	Gnomon	exon	829316	829505	.	-	.	ID=exon-XM_017932844.1-1;Dbxref=GeneID:108570911%2CGenbank:XM_017932844.1;Parent=rna-XM_017932844.1
NW_017100218.1	Gnomon	exon	828070	828782	.	-	.	ID=exon-XM_017932844.1-2;Dbxref=GeneID:108570911%2CGenbank:XM_017932844.1;Parent=rna-XM_017932844.1
NW_017100218.1	Gnomon	exon	827591	827948	.	-	.	ID=exon-XM_017932844.1-3;Dbxref=GeneID:108570911%2CGenbank:XM_017932844.1;Parent=rna-XM_017932844.1
NW_017100218.1	Gnomon	mRNA	570481	571763	.	-	.	Name=XM_017932854.1;ID=rna-XM_017932854.1;Dbxref=GeneID:108570917%2CGenbank:XM_017932854.1;Parent=gene-LOC108570917
NW_017100218.1	Gnomon	CDS	1955562	1955621	.	-	0	Name=XP_017788331.1;ID=cds-XP_017788331.1;Dbxref=GeneID:108570910%2CGenbank:XP_017788331.1;Parent=rna-XM_017932842.1
NW_017100218.1	Gnomon	CDS	1955203	1955418	.	-	0	Name=XP_017788331.1;ID=cds-XP_017788331.1;Dbxref=GeneID:108570910%2CGenbank:XP_017788331.1;Parent=rna-XM_017932842.1
NW_017100218.1	Gnomon	CDS	1955000	1955121	.	-	0	Name=XP_017788331.1;ID=cds-XP_017788331.1;Dbxref=GeneID:108570910%2CGenbank:XP_017788331.1;Parent=rna-XM_017932842.1
NW_017100218.1	Gnomon	CDS	1954788	1954924	.	-	0	Name=XP_017788331.1;ID=cds-XP_017788331.1;Dbxref=GeneID:108570910%2CGenbank:XP_017788331.1;Parent=rna-XM_017932842.1
NW_017100218.1	Gnomon	CDS	1954375	1954682	.	-	0	Name=XP_017788331.1;ID=cds-XP_017788331.1;Dbxref=GeneID:108570910%2CGenbank:XP_017788331.1;Parent=rna-XM_017932842.1
NW_017100218.1	Gnomon	CDS	1954118	1954300	.	-	0	Name=XP_017788331.1;ID=cds-XP_017788331.1;Dbxref=GeneID:108570910%2CGenbank:XP_017788331.1;Parent=rna-XM_017932842.1
NW_017100218.1	Gnomon	CDS	1953223	1953286	.	-	0	Name=XP_017788331.1;ID=cds-XP_017788331.1;Dbxref=GeneID:108570910%2CGenbank:XP_017788331.1;Parent=rna-XM_017932842.1
NW_017100218.1	Gnomon	CDS	1953046	1953131	.	-	0	Name=XP_017788331.1;ID=cds-XP_017788331.1;Dbxref=GeneID:108570910%2CGenbank:XP_017788331.1;Parent=rna-XM_017932842.1
NW_017100218.1	Gnomon	CDS	1952913	1952963	.	-	0	Name=XP_017788331.1;ID=cds-XP_017788331.1;Dbxref=GeneID:108570910%2CGenbank:XP_017788331.1;Parent=rna-XM_017932842.1
NW_017100218.1	Gnomon	exon	836739	837073	.	-	.	ID=exon-XM_017932821.1-4;Dbxref=GeneID:108570891%2CGenbank:XM_017932821.1;Parent=rna-XM_017932821.1
NW_017100218.1	Gnomon	exon	852924	853070	.	-	.	ID=exon-XM_017932821.1-1;Dbxref=GeneID:108570891%2CGenbank:XM_017932821.1;Parent=rna-XM_017932821.1
NW_017100218.1	Gnomon	exon	837591	837727	.	-	.	ID=exon-XM_017932821.1-2;Dbxref=GeneID:108570891%2CGenbank:XM_017932821.1;Parent=rna-XM_017932821.1
NW_017100218.1	Gnomon	exon	837308	837512	.	-	.	ID=exon-XM_017932821.1-3;Dbxref=GeneID:108570891%2CGenbank:XM_017932821.1;Parent=rna-XM_017932821.1
NW_017100218.1	Gnomon	mRNA	570481	571876	.	-	.	Name=XM_017932853.1;ID=rna-XM_017932853.1;Dbxref=GeneID:108570917%2CGenbank:XM_017932853.1;Parent=gene-LOC108570917
NW_017100218.1	Gnomon	CDS	2085905	2085953	.	+	0	Name=XP_017788330.1;ID=cds-XP_017788330.1;Dbxref=GeneID:108570909%2CGenbank:XP_017788330.1;Parent=rna-XM_017932841.1
NW_017100218.1	Gnomon	CDS	2086653	2086771	.	+	0	Name=XP_017788330.1;ID=cds-XP_017788330.1;Dbxref=GeneID:108570909%2CGenbank:XP_017788330.1;Parent=rna-XM_017932841.1
NW_017100218.1	Gnomon	CDS	2086887	2086953	.	+	0	Name=XP_017788330.1;ID=cds-XP_017788330.1;Dbxref=GeneID:108570909%2CGenbank:XP_017788330.1;Parent=rna-XM_017932841.1
NW_017100218.1	Gnomon	CDS	2087151	2087248	.	+	0	Name=XP_017788330.1;ID=cds-XP_017788330.1;Dbxref=GeneID:108570909%2CGenbank:XP_017788330.1;Parent=rna-XM_017932841.1
NW_017100218.1	Gnomon	CDS	2087412	2087578	.	+	0	Name=XP_017788330.1;ID=cds-XP_017788330.1;Dbxref=GeneID:108570909%2CGenbank:XP_017788330.1;Parent=rna-XM_017932841.1
NW_017100218.1	Gnomon	CDS	2087663	2087825	.	+	0	Name=XP_017788330.1;ID=cds-XP_017788330.1;Dbxref=GeneID:108570909%2CGenbank:XP_017788330.1;Parent=rna-XM_017932841.1
NW_017100218.1	Gnomon	CDS	2087906	2088267	.	+	0	Name=XP_017788330.1;ID=cds-XP_017788330.1;Dbxref=GeneID:108570909%2CGenbank:XP_017788330.1;Parent=rna-XM_017932841.1
NW_017100218.1	Gnomon	CDS	2088358	2088440	.	+	0	Name=XP_017788330.1;ID=cds-XP_017788330.1;Dbxref=GeneID:108570909%2CGenbank:XP_017788330.1;Parent=rna-XM_017932841.1
NW_017100218.1	Gnomon	CDS	2088520	2088603	.	+	0	Name=XP_017788330.1;ID=cds-XP_017788330.1;Dbxref=GeneID:108570909%2CGenbank:XP_017788330.1;Parent=rna-XM_017932841.1
NW_017100218.1	Gnomon	CDS	2088688	2088920	.	+	0	Name=XP_017788330.1;ID=cds-XP_017788330.1;Dbxref=GeneID:108570909%2CGenbank:XP_017788330.1;Parent=rna-XM_017932841.1
NW_017100218.1	Gnomon	mRNA	1957114	1958485	.	+	.	Name=XM_017932852.1;ID=rna-XM_017932852.1;Dbxref=GeneID:108570916%2CGenbank:XM_017932852.1;Parent=gene-LOC108570916
NW_017100218.1	Gnomon	exon	2108687	2108773	.	+	.	ID=exon-XM_017932867.1-2;Dbxref=GeneID:108570928%2CGenbank:XM_017932867.1;Parent=rna-XM_017932867.1
NW_017100218.1	Gnomon	exon	2108910	2109054	.	+	.	ID=exon-XM_017932867.1-3;Dbxref=GeneID:108570928%2CGenbank:XM_017932867.1;Parent=rna-XM_017932867.1
NW_017100218.1	Gnomon	exon	2109299	2109474	.	+	.	ID=exon-XM_017932867.1-4;Dbxref=GeneID:108570928%2CGenbank:XM_017932867.1;Parent=rna-XM_017932867.1
NW_017100218.1	Gnomon	exon	2108416	2108614	.	+	.	ID=exon-XM_017932867.1-1;Dbxref=GeneID:108570928%2CGenbank:XM_017932867.1;Parent=rna-XM_017932867.1
NW_017100218.1	Gnomon	exon	2141680	2142036	.	+	.	ID=exon-XM_017932820.1-3;Dbxref=GeneID:108570890%2CGenbank:XM_017932820.1;Parent=rna-XM_017932820.1
NW_017100218.1	Gnomon	exon	2142127	2142397	.	+	.	ID=exon-XM_017932820.1-4;Dbxref=GeneID:108570890%2CGenbank:XM_017932820.1;Parent=rna-XM_017932820.1
NW_017100218.1	Gnomon	exon	2121208	2121352	.	+	.	ID=exon-XM_017932820.1-1;Dbxref=GeneID:108570890%2CGenbank:XM_017932820.1;Parent=rna-XM_017932820.1
NW_017100218.1	Gnomon	exon	2141406	2141545	.	+	.	ID=exon-XM_017932820.1-2;Dbxref=GeneID:108570890%2CGenbank:XM_017932820.1;Parent=rna-XM_017932820.1
NW_017100218.1	Gnomon	mRNA	569396	569988	.	+	.	Name=XM_017932850.1;ID=rna-XM_017932850.1;Dbxref=GeneID:108570915%2CGenbank:XM_017932850.1;Parent=gene-LOC108570915
NW_017100218.1	Gnomon	exon	835306	835430	.	+	.	ID=exon-XM_017932869.1-1;Dbxref=GeneID:108570930%2CGenbank:XM_017932869.1;Parent=rna-XM_017932869.1
NW_017100218.1	Gnomon	exon	835549	835688	.	+	.	ID=exon-XM_017932869.1-2;Dbxref=GeneID:108570930%2CGenbank:XM_017932869.1;Parent=rna-XM_017932869.1
NW_017100218.1	Gnomon	exon	835774	835938	.	+	.	ID=exon-XM_017932869.1-3;Dbxref=GeneID:108570930%2CGenbank:XM_017932869.1;Parent=rna-XM_017932869.1
NW_017100218.1	Gnomon	exon	836018	836120	.	+	.	ID=exon-XM_017932869.1-4;Dbxref=GeneID:108570930%2CGenbank:XM_017932869.1;Parent=rna-XM_017932869.1
NW_017100218.1	Gnomon	exon	823257	823437	.	-	.	ID=exon-XM_017932822.1-1;Dbxref=GeneID:108570892%2CGenbank:XM_017932822.1;Parent=rna-XM_017932822.1
NW_017100218.1	Gnomon	exon	822498	822893	.	-	.	ID=exon-XM_017932822.1-2;Dbxref=GeneID:108570892%2CGenbank:XM_017932822.1;Parent=rna-XM_017932822.1
NW_017100218.1	Gnomon	exon	822330	822413	.	-	.	ID=exon-XM_017932822.1-3;Dbxref=GeneID:108570892%2CGenbank:XM_017932822.1;Parent=rna-XM_017932822.1
NW_017100218.1	Gnomon	exon	820085	822240	.	-	.	ID=exon-XM_017932822.1-4;Dbxref=GeneID:108570892%2CGenbank:XM_017932822.1;Parent=rna-XM_017932822.1
NW_017100218.1	Gnomon	exon	2178584	2179003	.	+	.	ID=exon-XM_017932870.1-2;Dbxref=GeneID:108570931%2CGenbank:XM_017932870.1;Parent=rna-XM_017932870.1
NW_017100218.1	Gnomon	exon	2177495	2178508	.	+	.	ID=exon-XM_017932870.1-1;Dbxref=GeneID:108570931%2CGenbank:XM_017932870.1;Parent=rna-XM_017932870.1
NW_017100218.1	Gnomon	exon	1394667	1394862	.	-	.	ID=exon-XM_017932818.1-13;Dbxref=GeneID:108570888%2CGenbank:XM_017932818.1;Parent=rna-XM_017932818.1
NW_017100218.1	Gnomon	exon	1394314	1394562	.	-	.	ID=exon-XM_017932818.1-14;Dbxref=GeneID:108570888%2CGenbank:XM_017932818.1;Parent=rna-XM_017932818.1
NW_017100218.1	Gnomon	exon	1395392	1395617	.	-	.	ID=exon-XM_017932818.1-11;Dbxref=GeneID:108570888%2CGenbank:XM_017932818.1;Parent=rna-XM_017932818.1
NW_017100218.1	Gnomon	exon	1394968	1395292	.	-	.	ID=exon-XM_017932818.1-12;Dbxref=GeneID:108570888%2CGenbank:XM_017932818.1;Parent=rna-XM_017932818.1
NW_017100218.1	Gnomon	exon	1395696	1396113	.	-	.	ID=exon-XM_017932818.1-10;Dbxref=GeneID:108570888%2CGenbank:XM_017932818.1;Parent=rna-XM_017932818.1
NW_017100218.1	Gnomon	exon	833594	833935	.	+	.	ID=exon-XM_017932868.1-3;Dbxref=GeneID:108570929%2CGenbank:XM_017932868.1;Parent=rna-XM_017932868.1
NW_017100218.1	Gnomon	exon	833179	833262	.	+	.	ID=exon-XM_017932868.1-1;Dbxref=GeneID:108570929%2CGenbank:XM_017932868.1;Parent=rna-XM_017932868.1
NW_017100218.1	Gnomon	exon	833374	833525	.	+	.	ID=exon-XM_017932868.1-2;Dbxref=GeneID:108570929%2CGenbank:XM_017932868.1;Parent=rna-XM_017932868.1
NW_017100218.1	Gnomon	exon	1391706	1391886	.	-	.	ID=exon-XM_017932818.1-19;Dbxref=GeneID:108570888%2CGenbank:XM_017932818.1;Parent=rna-XM_017932818.1
NW_017100218.1	Gnomon	exon	1392995	1393394	.	-	.	ID=exon-XM_017932818.1-17;Dbxref=GeneID:108570888%2CGenbank:XM_017932818.1;Parent=rna-XM_017932818.1
NW_017100218.1	Gnomon	exon	1392650	1392880	.	-	.	ID=exon-XM_017932818.1-18;Dbxref=GeneID:108570888%2CGenbank:XM_017932818.1;Parent=rna-XM_017932818.1
NW_017100218.1	Gnomon	exon	1394016	1394237	.	-	.	ID=exon-XM_017932818.1-15;Dbxref=GeneID:108570888%2CGenbank:XM_017932818.1;Parent=rna-XM_017932818.1
NW_017100218.1	Gnomon	exon	1393554	1393932	.	-	.	ID=exon-XM_017932818.1-16;Dbxref=GeneID:108570888%2CGenbank:XM_017932818.1;Parent=rna-XM_017932818.1
NW_017100218.1	Gnomon	exon	1390216	1391126	.	-	.	ID=exon-XM_017932818.1-22;Dbxref=GeneID:108570888%2CGenbank:XM_017932818.1;Parent=rna-XM_017932818.1
NW_017100218.1	Gnomon	exon	1391485	1391638	.	-	.	ID=exon-XM_017932818.1-20;Dbxref=GeneID:108570888%2CGenbank:XM_017932818.1;Parent=rna-XM_017932818.1
NW_017100218.1	Gnomon	exon	1391288	1391401	.	-	.	ID=exon-XM_017932818.1-21;Dbxref=GeneID:108570888%2CGenbank:XM_017932818.1;Parent=rna-XM_017932818.1
NW_017100218.1	Gnomon	exon	828070	828782	.	-	.	ID=exon-XM_017932845.1-2;Dbxref=GeneID:108570911%2CGenbank:XM_017932845.1;Parent=rna-XM_017932845.1
NW_017100218.1	Gnomon	exon	827591	827948	.	-	.	ID=exon-XM_017932845.1-3;Dbxref=GeneID:108570911%2CGenbank:XM_017932845.1;Parent=rna-XM_017932845.1
NW_017100218.1	Gnomon	exon	829458	829508	.	-	.	ID=exon-XM_017932845.1-1;Dbxref=GeneID:108570911%2CGenbank:XM_017932845.1;Parent=rna-XM_017932845.1
NW_017100218.1	Gnomon	CDS	2165054	2165118	.	+	0	Name=XP_017788370.1;ID=cds-XP_017788370.1;Dbxref=GeneID:108570942%2CGenbank:XP_017788370.1;Parent=rna-XM_017932881.1
NW_017100218.1	Gnomon	CDS	2165480	2166205	.	+	0	Name=XP_017788370.1;ID=cds-XP_017788370.1;Dbxref=GeneID:108570942%2CGenbank:XP_017788370.1;Parent=rna-XM_017932881.1
NW_017100218.1	Gnomon	CDS	2167819	2168236	.	+	0	Name=XP_017788370.1;ID=cds-XP_017788370.1;Dbxref=GeneID:108570942%2CGenbank:XP_017788370.1;Parent=rna-XM_017932881.1
NW_017100218.1	Gnomon	mRNA	1390216	1399584	.	-	.	Name=XM_017932818.1;ID=rna-XM_017932818.1;Dbxref=GeneID:108570888%2CGenbank:XM_017932818.1;Parent=gene-LOC108570888
NW_017100218.1	Gnomon	mRNA	501923	520795	.	+	.	Name=XM_017932819.1;ID=rna-XM_017932819.1;Dbxref=GeneID:108570889%2CGenbank:XM_017932819.1;Parent=gene-LOC108570889
NW_017100218.1	Gnomon	mRNA	207831	485943	.	+	.	Name=XM_017932817.1;ID=rna-XM_017932817.1;Dbxref=GeneID:108570887%2CGenbank:XM_017932817.1;Parent=gene-LOC108570887
NW_017100218.1	Gnomon	exon	2006840	2007023	.	+	.	ID=exon-XM_017932871.1-9;Dbxref=GeneID:108570932%2CGenbank:XM_017932871.1;Parent=rna-XM_017932871.1
NW_017100218.1	Gnomon	exon	2005787	2005969	.	+	.	ID=exon-XM_017932871.1-5;Dbxref=GeneID:108570932%2CGenbank:XM_017932871.1;Parent=rna-XM_017932871.1
NW_017100218.1	Gnomon	exon	2006059	2006211	.	+	.	ID=exon-XM_017932871.1-6;Dbxref=GeneID:108570932%2CGenbank:XM_017932871.1;Parent=rna-XM_017932871.1
NW_017100218.1	Gnomon	exon	2006290	2006437	.	+	.	ID=exon-XM_017932871.1-7;Dbxref=GeneID:108570932%2CGenbank:XM_017932871.1;Parent=rna-XM_017932871.1
NW_017100218.1	Gnomon	exon	2006578	2006746	.	+	.	ID=exon-XM_017932871.1-8;Dbxref=GeneID:108570932%2CGenbank:XM_017932871.1;Parent=rna-XM_017932871.1
NW_017100218.1	Gnomon	exon	2004577	2004645	.	+	.	ID=exon-XM_017932871.1-1;Dbxref=GeneID:108570932%2CGenbank:XM_017932871.1;Parent=rna-XM_017932871.1
NW_017100218.1	Gnomon	exon	2004748	2004905	.	+	.	ID=exon-XM_017932871.1-2;Dbxref=GeneID:108570932%2CGenbank:XM_017932871.1;Parent=rna-XM_017932871.1
NW_017100218.1	Gnomon	exon	2005016	2005355	.	+	.	ID=exon-XM_017932871.1-3;Dbxref=GeneID:108570932%2CGenbank:XM_017932871.1;Parent=rna-XM_017932871.1
NW_017100218.1	Gnomon	exon	2005440	2005672	.	+	.	ID=exon-XM_017932871.1-4;Dbxref=GeneID:108570932%2CGenbank:XM_017932871.1;Parent=rna-XM_017932871.1
NW_017100218.1	Gnomon	exon	1411220	1411523	.	+	.	ID=exon-XM_017932847.1-2;Dbxref=GeneID:108570912%2CGenbank:XM_017932847.1;Parent=rna-XM_017932847.1
NW_017100218.1	Gnomon	exon	1411600	1411844	.	+	.	ID=exon-XM_017932847.1-3;Dbxref=GeneID:108570912%2CGenbank:XM_017932847.1;Parent=rna-XM_017932847.1
NW_017100218.1	Gnomon	exon	1410701	1411026	.	+	.	ID=exon-XM_017932847.1-1;Dbxref=GeneID:108570912%2CGenbank:XM_017932847.1;Parent=rna-XM_017932847.1
NW_017100218.1	Gnomon	exon	1413070	1413346	.	+	.	ID=exon-XM_017932847.1-6;Dbxref=GeneID:108570912%2CGenbank:XM_017932847.1;Parent=rna-XM_017932847.1
NW_017100218.1	Gnomon	exon	1413562	1413839	.	+	.	ID=exon-XM_017932847.1-7;Dbxref=GeneID:108570912%2CGenbank:XM_017932847.1;Parent=rna-XM_017932847.1
NW_017100218.1	Gnomon	exon	1411975	1412725	.	+	.	ID=exon-XM_017932847.1-4;Dbxref=GeneID:108570912%2CGenbank:XM_017932847.1;Parent=rna-XM_017932847.1
NW_017100218.1	Gnomon	exon	1412794	1412961	.	+	.	ID=exon-XM_017932847.1-5;Dbxref=GeneID:108570912%2CGenbank:XM_017932847.1;Parent=rna-XM_017932847.1
NW_017100218.1	Gnomon	mRNA	576661	601680	.	+	.	Name=XM_017932815.1;ID=rna-XM_017932815.1;Dbxref=GeneID:108570886%2CGenbank:XM_017932815.1;Parent=gene-LOC108570886
NW_017100218.1	Gnomon	exon	829463	829512	.	-	.	ID=exon-XM_017932846.1-1;Dbxref=GeneID:108570911%2CGenbank:XM_017932846.1;Parent=rna-XM_017932846.1
NW_017100218.1	Gnomon	exon	828070	828782	.	-	.	ID=exon-XM_017932846.1-2;Dbxref=GeneID:108570911%2CGenbank:XM_017932846.1;Parent=rna-XM_017932846.1
NW_017100218.1	Gnomon	exon	827591	827948	.	-	.	ID=exon-XM_017932846.1-3;Dbxref=GeneID:108570911%2CGenbank:XM_017932846.1;Parent=rna-XM_017932846.1
NW_017100218.1	Gnomon	mRNA	2112305	2120475	.	-	.	Name=XM_017932814.1;ID=rna-XM_017932814.1;Dbxref=GeneID:108570885%2CGenbank:XM_017932814.1;Parent=gene-LOC108570885
NW_017100218.1	Gnomon	mRNA	2063993	2065158	.	-	.	Name=XM_017932813.1;ID=rna-XM_017932813.1;Dbxref=GeneID:108570884%2CGenbank:XM_017932813.1;Parent=gene-LOC108570884
NW_017100218.1	Gnomon	exon	1965526	1967192	.	+	.	ID=exon-XM_017932823.1-2;Dbxref=GeneID:108570893%2CGenbank:XM_017932823.1;Parent=rna-XM_017932823.1
NW_017100218.1	Gnomon	exon	1962715	1965303	.	+	.	ID=exon-XM_017932823.1-1;Dbxref=GeneID:108570893%2CGenbank:XM_017932823.1;Parent=rna-XM_017932823.1
NW_017100218.1	Gnomon	mRNA	2059974	2063199	.	+	.	Name=XM_017932812.1;ID=rna-XM_017932812.1;Dbxref=GeneID:108570882%2CGenbank:XM_017932812.1;Parent=gene-LOC108570882
NW_017100218.1	Gnomon	exon	1418028	1418104	.	-	.	ID=exon-XM_017932800.1-3;Dbxref=GeneID:108570870%2CGenbank:XM_017932800.1;Parent=rna-XM_017932800.1
NW_017100218.1	Gnomon	exon	1417755	1417932	.	-	.	ID=exon-XM_017932800.1-4;Dbxref=GeneID:108570870%2CGenbank:XM_017932800.1;Parent=rna-XM_017932800.1
NW_017100218.1	Gnomon	exon	1418372	1418511	.	-	.	ID=exon-XM_017932800.1-1;Dbxref=GeneID:108570870%2CGenbank:XM_017932800.1;Parent=rna-XM_017932800.1
NW_017100218.1	Gnomon	exon	1418188	1418304	.	-	.	ID=exon-XM_017932800.1-2;Dbxref=GeneID:108570870%2CGenbank:XM_017932800.1;Parent=rna-XM_017932800.1
NW_017100218.1	Gnomon	mRNA	1386161	1387803	.	-	.	Name=XM_017932824.1;ID=rna-XM_017932824.1;Dbxref=GeneID:108570896%2CGenbank:XM_017932824.1;Parent=gene-LOC108570896
NW_017100218.1	Gnomon	CDS	2016747	2016819	.	+	0	Name=XP_017788293.1;ID=cds-XP_017788293.1;Dbxref=GeneID:108570875%2CGenbank:XP_017788293.1;Parent=rna-XM_017932804.1
NW_017100218.1	Gnomon	CDS	2017353	2017553	.	+	0	Name=XP_017788293.1;ID=cds-XP_017788293.1;Dbxref=GeneID:108570875%2CGenbank:XP_017788293.1;Parent=rna-XM_017932804.1
NW_017100218.1	Gnomon	CDS	2018469	2018722	.	+	0	Name=XP_017788293.1;ID=cds-XP_017788293.1;Dbxref=GeneID:108570875%2CGenbank:XP_017788293.1;Parent=rna-XM_017932804.1
NW_017100218.1	Gnomon	CDS	2019177	2019475	.	+	0	Name=XP_017788293.1;ID=cds-XP_017788293.1;Dbxref=GeneID:108570875%2CGenbank:XP_017788293.1;Parent=rna-XM_017932804.1
NW_017100218.1	Gnomon	CDS	2019725	2020103	.	+	0	Name=XP_017788293.1;ID=cds-XP_017788293.1;Dbxref=GeneID:108570875%2CGenbank:XP_017788293.1;Parent=rna-XM_017932804.1
NW_017100218.1	Gnomon	CDS	2120103	2120229	.	-	0	Name=XP_017788303.1;ID=cds-XP_017788303.1;Dbxref=GeneID:108570885%2CGenbank:XP_017788303.1;Parent=rna-XM_017932814.1
NW_017100218.1	Gnomon	CDS	2119183	2119336	.	-	0	Name=XP_017788303.1;ID=cds-XP_017788303.1;Dbxref=GeneID:108570885%2CGenbank:XP_017788303.1;Parent=rna-XM_017932814.1
NW_017100218.1	Gnomon	CDS	2118900	2119009	.	-	0	Name=XP_017788303.1;ID=cds-XP_017788303.1;Dbxref=GeneID:108570885%2CGenbank:XP_017788303.1;Parent=rna-XM_017932814.1
NW_017100218.1	Gnomon	CDS	2118486	2118784	.	-	0	Name=XP_017788303.1;ID=cds-XP_017788303.1;Dbxref=GeneID:108570885%2CGenbank:XP_017788303.1;Parent=rna-XM_017932814.1
NW_017100218.1	Gnomon	CDS	2118262	2118403	.	-	0	Name=XP_017788303.1;ID=cds-XP_017788303.1;Dbxref=GeneID:108570885%2CGenbank:XP_017788303.1;Parent=rna-XM_017932814.1
NW_017100218.1	Gnomon	CDS	2118014	2118144	.	-	0	Name=XP_017788303.1;ID=cds-XP_017788303.1;Dbxref=GeneID:108570885%2CGenbank:XP_017788303.1;Parent=rna-XM_017932814.1
NW_017100218.1	Gnomon	CDS	2117602	2117864	.	-	0	Name=XP_017788303.1;ID=cds-XP_017788303.1;Dbxref=GeneID:108570885%2CGenbank:XP_017788303.1;Parent=rna-XM_017932814.1
NW_017100218.1	Gnomon	CDS	2116919	2117090	.	-	0	Name=XP_017788303.1;ID=cds-XP_017788303.1;Dbxref=GeneID:108570885%2CGenbank:XP_017788303.1;Parent=rna-XM_017932814.1
NW_017100218.1	Gnomon	CDS	2116585	2116840	.	-	0	Name=XP_017788303.1;ID=cds-XP_017788303.1;Dbxref=GeneID:108570885%2CGenbank:XP_017788303.1;Parent=rna-XM_017932814.1
NW_017100218.1	Gnomon	CDS	2116397	2116519	.	-	0	Name=XP_017788303.1;ID=cds-XP_017788303.1;Dbxref=GeneID:108570885%2CGenbank:XP_017788303.1;Parent=rna-XM_017932814.1
NW_017100218.1	Gnomon	CDS	2116096	2116231	.	-	0	Name=XP_017788303.1;ID=cds-XP_017788303.1;Dbxref=GeneID:108570885%2CGenbank:XP_017788303.1;Parent=rna-XM_017932814.1
NW_017100218.1	Gnomon	CDS	2115732	2115859	.	-	0	Name=XP_017788303.1;ID=cds-XP_017788303.1;Dbxref=GeneID:108570885%2CGenbank:XP_017788303.1;Parent=rna-XM_017932814.1
NW_017100218.1	Gnomon	CDS	2115090	2115301	.	-	0	Name=XP_017788303.1;ID=cds-XP_017788303.1;Dbxref=GeneID:108570885%2CGenbank:XP_017788303.1;Parent=rna-XM_017932814.1
NW_017100218.1	Gnomon	CDS	2113931	2115000	.	-	0	Name=XP_017788303.1;ID=cds-XP_017788303.1;Dbxref=GeneID:108570885%2CGenbank:XP_017788303.1;Parent=rna-XM_017932814.1
NW_017100218.1	Gnomon	CDS	2113269	2113775	.	-	0	Name=XP_017788303.1;ID=cds-XP_017788303.1;Dbxref=GeneID:108570885%2CGenbank:XP_017788303.1;Parent=rna-XM_017932814.1
NW_017100218.1	Gnomon	CDS	2112673	2113183	.	-	0	Name=XP_017788303.1;ID=cds-XP_017788303.1;Dbxref=GeneID:108570885%2CGenbank:XP_017788303.1;Parent=rna-XM_017932814.1
NW_017100218.1	Gnomon	mRNA	1962715	1967192	.	+	.	Name=XM_017932823.1;ID=rna-XM_017932823.1;Dbxref=GeneID:108570893%2CGenbank:XM_017932823.1;Parent=gene-LOC108570893
NW_017100218.1	Gnomon	exon	1846172	1846371	.	+	.	ID=exon-XM_017932801.1-1;Dbxref=GeneID:108570871%2CGenbank:XM_017932801.1;Parent=rna-XM_017932801.1
NW_017100218.1	Gnomon	exon	1856849	1857019	.	+	.	ID=exon-XM_017932801.1-4;Dbxref=GeneID:108570871%2CGenbank:XM_017932801.1;Parent=rna-XM_017932801.1
NW_017100218.1	Gnomon	exon	1855674	1855825	.	+	.	ID=exon-XM_017932801.1-3;Dbxref=GeneID:108570871%2CGenbank:XM_017932801.1;Parent=rna-XM_017932801.1
NW_017100218.1	Gnomon	exon	1854223	1854527	.	+	.	ID=exon-XM_017932801.1-2;Dbxref=GeneID:108570871%2CGenbank:XM_017932801.1;Parent=rna-XM_017932801.1
NW_017100218.1	Gnomon	exon	2151605	2151693	.	+	.	ID=exon-XM_017932825.1-9;Dbxref=GeneID:108570897%2CGenbank:XM_017932825.1;Parent=rna-XM_017932825.1
NW_017100218.1	Gnomon	exon	2151434	2151521	.	+	.	ID=exon-XM_017932825.1-8;Dbxref=GeneID:108570897%2CGenbank:XM_017932825.1;Parent=rna-XM_017932825.1
NW_017100218.1	Gnomon	exon	2150594	2150868	.	+	.	ID=exon-XM_017932825.1-5;Dbxref=GeneID:108570897%2CGenbank:XM_017932825.1;Parent=rna-XM_017932825.1
NW_017100218.1	Gnomon	exon	2149838	2149899	.	+	.	ID=exon-XM_017932825.1-4;Dbxref=GeneID:108570897%2CGenbank:XM_017932825.1;Parent=rna-XM_017932825.1
NW_017100218.1	Gnomon	exon	2151213	2151351	.	+	.	ID=exon-XM_017932825.1-7;Dbxref=GeneID:108570897%2CGenbank:XM_017932825.1;Parent=rna-XM_017932825.1
NW_017100218.1	Gnomon	exon	2150941	2151137	.	+	.	ID=exon-XM_017932825.1-6;Dbxref=GeneID:108570897%2CGenbank:XM_017932825.1;Parent=rna-XM_017932825.1
NW_017100218.1	Gnomon	exon	2148839	2149027	.	+	.	ID=exon-XM_017932825.1-1;Dbxref=GeneID:108570897%2CGenbank:XM_017932825.1;Parent=rna-XM_017932825.1
NW_017100218.1	Gnomon	exon	2149380	2149737	.	+	.	ID=exon-XM_017932825.1-3;Dbxref=GeneID:108570897%2CGenbank:XM_017932825.1;Parent=rna-XM_017932825.1
NW_017100218.1	Gnomon	exon	2149194	2149257	.	+	.	ID=exon-XM_017932825.1-2;Dbxref=GeneID:108570897%2CGenbank:XM_017932825.1;Parent=rna-XM_017932825.1
NW_017100218.1	Gnomon	CDS	2011832	2012416	.	-	0	Name=XP_017788292.1;ID=cds-XP_017788292.1;Dbxref=GeneID:108570874%2CGenbank:XP_017788292.1;Parent=rna-XM_017932803.1
NW_017100218.1	Gnomon	CDS	2011080	2011263	.	-	0	Name=XP_017788292.1;ID=cds-XP_017788292.1;Dbxref=GeneID:108570874%2CGenbank:XP_017788292.1;Parent=rna-XM_017932803.1
NW_017100218.1	Gnomon	CDS	2010633	2010982	.	-	0	Name=XP_017788292.1;ID=cds-XP_017788292.1;Dbxref=GeneID:108570874%2CGenbank:XP_017788292.1;Parent=rna-XM_017932803.1
NW_017100218.1	Gnomon	CDS	2009805	2010001	.	-	0	Name=XP_017788292.1;ID=cds-XP_017788292.1;Dbxref=GeneID:108570874%2CGenbank:XP_017788292.1;Parent=rna-XM_017932803.1
NW_017100218.1	Gnomon	CDS	2009239	2009266	.	-	0	Name=XP_017788292.1;ID=cds-XP_017788292.1;Dbxref=GeneID:108570874%2CGenbank:XP_017788292.1;Parent=rna-XM_017932803.1
NW_017100218.1	Gnomon	CDS	2009014	2009154	.	-	0	Name=XP_017788292.1;ID=cds-XP_017788292.1;Dbxref=GeneID:108570874%2CGenbank:XP_017788292.1;Parent=rna-XM_017932803.1
NW_017100218.1	Gnomon	CDS	2008582	2008811	.	-	0	Name=XP_017788292.1;ID=cds-XP_017788292.1;Dbxref=GeneID:108570874%2CGenbank:XP_017788292.1;Parent=rna-XM_017932803.1
NW_017100218.1	Gnomon	CDS	2008378	2008489	.	-	0	Name=XP_017788292.1;ID=cds-XP_017788292.1;Dbxref=GeneID:108570874%2CGenbank:XP_017788292.1;Parent=rna-XM_017932803.1
NW_017100218.1	Gnomon	CDS	2008194	2008259	.	-	0	Name=XP_017788292.1;ID=cds-XP_017788292.1;Dbxref=GeneID:108570874%2CGenbank:XP_017788292.1;Parent=rna-XM_017932803.1
NW_017100218.1	Gnomon	CDS	2007988	2008094	.	-	0	Name=XP_017788292.1;ID=cds-XP_017788292.1;Dbxref=GeneID:108570874%2CGenbank:XP_017788292.1;Parent=rna-XM_017932803.1
NW_017100218.1	Gnomon	CDS	2007668	2007898	.	-	0	Name=XP_017788292.1;ID=cds-XP_017788292.1;Dbxref=GeneID:108570874%2CGenbank:XP_017788292.1;Parent=rna-XM_017932803.1
NW_017100218.1	Gnomon	CDS	2007400	2007541	.	-	0	Name=XP_017788292.1;ID=cds-XP_017788292.1;Dbxref=GeneID:108570874%2CGenbank:XP_017788292.1;Parent=rna-XM_017932803.1
NW_017100218.1	Gnomon	CDS	2065057	2065158	.	-	0	Name=XP_017788302.1;ID=cds-XP_017788302.1;Dbxref=GeneID:108570884%2CGenbank:XP_017788302.1;Parent=rna-XM_017932813.1
NW_017100218.1	Gnomon	CDS	2064022	2064777	.	-	0	Name=XP_017788302.1;ID=cds-XP_017788302.1;Dbxref=GeneID:108570884%2CGenbank:XP_017788302.1;Parent=rna-XM_017932813.1
NW_017100218.1	Gnomon	CDS	1998138	1998154	.	+	0	Name=XP_017788291.1;ID=cds-XP_017788291.1;Dbxref=GeneID:108570873%2CGenbank:XP_017788291.1;Parent=rna-XM_017932802.1
NW_017100218.1	Gnomon	CDS	1998259	1998379	.	+	0	Name=XP_017788291.1;ID=cds-XP_017788291.1;Dbxref=GeneID:108570873%2CGenbank:XP_017788291.1;Parent=rna-XM_017932802.1
NW_017100218.1	Gnomon	CDS	1998462	1998598	.	+	0	Name=XP_017788291.1;ID=cds-XP_017788291.1;Dbxref=GeneID:108570873%2CGenbank:XP_017788291.1;Parent=rna-XM_017932802.1
NW_017100218.1	Gnomon	CDS	1999100	1999285	.	+	0	Name=XP_017788291.1;ID=cds-XP_017788291.1;Dbxref=GeneID:108570873%2CGenbank:XP_017788291.1;Parent=rna-XM_017932802.1
NW_017100218.1	Gnomon	CDS	2000976	2001142	.	+	0	Name=XP_017788291.1;ID=cds-XP_017788291.1;Dbxref=GeneID:108570873%2CGenbank:XP_017788291.1;Parent=rna-XM_017932802.1
NW_017100218.1	Gnomon	CDS	2001604	2001661	.	+	0	Name=XP_017788291.1;ID=cds-XP_017788291.1;Dbxref=GeneID:108570873%2CGenbank:XP_017788291.1;Parent=rna-XM_017932802.1
NW_017100218.1	Gnomon	CDS	2001820	2001982	.	+	0	Name=XP_017788291.1;ID=cds-XP_017788291.1;Dbxref=GeneID:108570873%2CGenbank:XP_017788291.1;Parent=rna-XM_017932802.1
NW_017100218.1	Gnomon	CDS	2002096	2002140	.	+	0	Name=XP_017788291.1;ID=cds-XP_017788291.1;Dbxref=GeneID:108570873%2CGenbank:XP_017788291.1;Parent=rna-XM_017932802.1
NW_017100218.1	Gnomon	CDS	2002261	2002372	.	+	0	Name=XP_017788291.1;ID=cds-XP_017788291.1;Dbxref=GeneID:108570873%2CGenbank:XP_017788291.1;Parent=rna-XM_017932802.1
NW_017100218.1	Gnomon	CDS	2002514	2002905	.	+	0	Name=XP_017788291.1;ID=cds-XP_017788291.1;Dbxref=GeneID:108570873%2CGenbank:XP_017788291.1;Parent=rna-XM_017932802.1
NW_017100218.1	Gnomon	CDS	2003101	2003393	.	+	0	Name=XP_017788291.1;ID=cds-XP_017788291.1;Dbxref=GeneID:108570873%2CGenbank:XP_017788291.1;Parent=rna-XM_017932802.1
NW_017100218.1	Gnomon	CDS	2003514	2003618	.	+	0	Name=XP_017788291.1;ID=cds-XP_017788291.1;Dbxref=GeneID:108570873%2CGenbank:XP_017788291.1;Parent=rna-XM_017932802.1
NW_017100218.1	Gnomon	CDS	2003823	2003898	.	+	0	Name=XP_017788291.1;ID=cds-XP_017788291.1;Dbxref=GeneID:108570873%2CGenbank:XP_017788291.1;Parent=rna-XM_017932802.1
NW_017100218.1	Gnomon	CDS	2003961	2003966	.	+	0	Name=XP_017788291.1;ID=cds-XP_017788291.1;Dbxref=GeneID:108570873%2CGenbank:XP_017788291.1;Parent=rna-XM_017932802.1
NW_017100218.1	Gnomon	CDS	2059974	2060255	.	+	0	Name=XP_017788301.1;ID=cds-XP_017788301.1;Dbxref=GeneID:108570882%2CGenbank:XP_017788301.1;Parent=rna-XM_017932812.1
NW_017100218.1	Gnomon	CDS	2061051	2061162	.	+	0	Name=XP_017788301.1;ID=cds-XP_017788301.1;Dbxref=GeneID:108570882%2CGenbank:XP_017788301.1;Parent=rna-XM_017932812.1
NW_017100218.1	Gnomon	CDS	2061928	2062050	.	+	0	Name=XP_017788301.1;ID=cds-XP_017788301.1;Dbxref=GeneID:108570882%2CGenbank:XP_017788301.1;Parent=rna-XM_017932812.1
NW_017100218.1	Gnomon	CDS	2062156	2062310	.	+	0	Name=XP_017788301.1;ID=cds-XP_017788301.1;Dbxref=GeneID:108570882%2CGenbank:XP_017788301.1;Parent=rna-XM_017932812.1
NW_017100218.1	Gnomon	CDS	2062413	2062502	.	+	0	Name=XP_017788301.1;ID=cds-XP_017788301.1;Dbxref=GeneID:108570882%2CGenbank:XP_017788301.1;Parent=rna-XM_017932812.1
NW_017100218.1	Gnomon	CDS	2062583	2062774	.	+	0	Name=XP_017788301.1;ID=cds-XP_017788301.1;Dbxref=GeneID:108570882%2CGenbank:XP_017788301.1;Parent=rna-XM_017932812.1
NW_017100218.1	Gnomon	CDS	2062892	2063038	.	+	0	Name=XP_017788301.1;ID=cds-XP_017788301.1;Dbxref=GeneID:108570882%2CGenbank:XP_017788301.1;Parent=rna-XM_017932812.1
NW_017100218.1	Gnomon	mRNA	820085	823437	.	-	.	Name=XM_017932822.1;ID=rna-XM_017932822.1;Dbxref=GeneID:108570892%2CGenbank:XM_017932822.1;Parent=gene-LOC108570892
NW_017100218.1	Gnomon	CDS	2069210	2069356	.	-	0	Name=XP_017788300.1;ID=cds-XP_017788300.1;Dbxref=GeneID:108570881%2CGenbank:XP_017788300.1;Parent=rna-XM_017932811.1
NW_017100218.1	Gnomon	CDS	2068795	2069095	.	-	0	Name=XP_017788300.1;ID=cds-XP_017788300.1;Dbxref=GeneID:108570881%2CGenbank:XP_017788300.1;Parent=rna-XM_017932811.1
NW_017100218.1	Gnomon	CDS	2068519	2068702	.	-	0	Name=XP_017788300.1;ID=cds-XP_017788300.1;Dbxref=GeneID:108570881%2CGenbank:XP_017788300.1;Parent=rna-XM_017932811.1
NW_017100218.1	Gnomon	CDS	2068181	2068448	.	-	0	Name=XP_017788300.1;ID=cds-XP_017788300.1;Dbxref=GeneID:108570881%2CGenbank:XP_017788300.1;Parent=rna-XM_017932811.1
NW_017100218.1	Gnomon	CDS	2067713	2068087	.	-	0	Name=XP_017788300.1;ID=cds-XP_017788300.1;Dbxref=GeneID:108570881%2CGenbank:XP_017788300.1;Parent=rna-XM_017932811.1
NW_017100218.1	Gnomon	CDS	2067302	2067604	.	-	0	Name=XP_017788300.1;ID=cds-XP_017788300.1;Dbxref=GeneID:108570881%2CGenbank:XP_017788300.1;Parent=rna-XM_017932811.1
NW_017100218.1	Gnomon	CDS	2066912	2067079	.	-	0	Name=XP_017788300.1;ID=cds-XP_017788300.1;Dbxref=GeneID:108570881%2CGenbank:XP_017788300.1;Parent=rna-XM_017932811.1
NW_017100218.1	Gnomon	CDS	2066724	2066813	.	-	0	Name=XP_017788300.1;ID=cds-XP_017788300.1;Dbxref=GeneID:108570881%2CGenbank:XP_017788300.1;Parent=rna-XM_017932811.1
NW_017100218.1	Gnomon	CDS	1846172	1846371	.	+	0	Name=XP_017788290.1;ID=cds-XP_017788290.1;Dbxref=GeneID:108570871%2CGenbank:XP_017788290.1;Parent=rna-XM_017932801.1
NW_017100218.1	Gnomon	CDS	1854223	1854527	.	+	0	Name=XP_017788290.1;ID=cds-XP_017788290.1;Dbxref=GeneID:108570871%2CGenbank:XP_017788290.1;Parent=rna-XM_017932801.1
NW_017100218.1	Gnomon	CDS	1855674	1855825	.	+	0	Name=XP_017788290.1;ID=cds-XP_017788290.1;Dbxref=GeneID:108570871%2CGenbank:XP_017788290.1;Parent=rna-XM_017932801.1
NW_017100218.1	Gnomon	CDS	1856849	1857019	.	+	0	Name=XP_017788290.1;ID=cds-XP_017788290.1;Dbxref=GeneID:108570871%2CGenbank:XP_017788290.1;Parent=rna-XM_017932801.1
NW_017100218.1	Gnomon	mRNA	836739	853070	.	-	.	Name=XM_017932821.1;ID=rna-XM_017932821.1;Dbxref=GeneID:108570891%2CGenbank:XM_017932821.1;Parent=gene-LOC108570891
NW_017100218.1	Gnomon	exon	2007400	2007541	.	-	.	ID=exon-XM_017932803.1-13;Dbxref=GeneID:108570874%2CGenbank:XM_017932803.1;Parent=rna-XM_017932803.1
NW_017100218.1	Gnomon	exon	2007668	2007898	.	-	.	ID=exon-XM_017932803.1-12;Dbxref=GeneID:108570874%2CGenbank:XM_017932803.1;Parent=rna-XM_017932803.1
NW_017100218.1	Gnomon	exon	2007988	2008094	.	-	.	ID=exon-XM_017932803.1-11;Dbxref=GeneID:108570874%2CGenbank:XM_017932803.1;Parent=rna-XM_017932803.1
NW_017100218.1	Gnomon	exon	2008194	2008259	.	-	.	ID=exon-XM_017932803.1-10;Dbxref=GeneID:108570874%2CGenbank:XM_017932803.1;Parent=rna-XM_017932803.1
NW_017100218.1	Gnomon	exon	1386161	1386244	.	-	.	ID=exon-XM_017932824.1-6;Dbxref=GeneID:108570896%2CGenbank:XM_017932824.1;Parent=rna-XM_017932824.1
NW_017100218.1	Gnomon	exon	1386316	1386438	.	-	.	ID=exon-XM_017932824.1-5;Dbxref=GeneID:108570896%2CGenbank:XM_017932824.1;Parent=rna-XM_017932824.1
NW_017100218.1	Gnomon	exon	1386636	1386781	.	-	.	ID=exon-XM_017932824.1-4;Dbxref=GeneID:108570896%2CGenbank:XM_017932824.1;Parent=rna-XM_017932824.1
NW_017100218.1	Gnomon	exon	1386971	1387080	.	-	.	ID=exon-XM_017932824.1-3;Dbxref=GeneID:108570896%2CGenbank:XM_017932824.1;Parent=rna-XM_017932824.1
NW_017100218.1	Gnomon	exon	1387204	1387334	.	-	.	ID=exon-XM_017932824.1-2;Dbxref=GeneID:108570896%2CGenbank:XM_017932824.1;Parent=rna-XM_017932824.1
NW_017100218.1	Gnomon	exon	1387731	1387803	.	-	.	ID=exon-XM_017932824.1-1;Dbxref=GeneID:108570896%2CGenbank:XM_017932824.1;Parent=rna-XM_017932824.1
NW_017100218.1	Gnomon	mRNA	2121208	2142397	.	+	.	Name=XM_017932820.1;ID=rna-XM_017932820.1;Dbxref=GeneID:108570890%2CGenbank:XM_017932820.1;Parent=gene-LOC108570890
NW_017100218.1	Gnomon	exon	1377036	1377133	.	+	.	ID=exon-XM_017932872.1-3;Dbxref=GeneID:108570934%2CGenbank:XM_017932872.1;Parent=rna-XM_017932872.1
NW_017100218.1	Gnomon	exon	1376927	1376969	.	+	.	ID=exon-XM_017932872.1-2;Dbxref=GeneID:108570934%2CGenbank:XM_017932872.1;Parent=rna-XM_017932872.1
NW_017100218.1	Gnomon	exon	1376620	1376718	.	+	.	ID=exon-XM_017932872.1-1;Dbxref=GeneID:108570934%2CGenbank:XM_017932872.1;Parent=rna-XM_017932872.1
NW_017100218.1	Gnomon	exon	567864	568196	.	-	.	ID=exon-XM_017932848.1-2;Dbxref=GeneID:108570914%2CGenbank:XM_017932848.1;Parent=rna-XM_017932848.1
NW_017100218.1	Gnomon	exon	568374	568793	.	-	.	ID=exon-XM_017932848.1-1;Dbxref=GeneID:108570914%2CGenbank:XM_017932848.1;Parent=rna-XM_017932848.1
NW_017100218.1	Gnomon	CDS	2033062	2033079	.	-	0	Name=XP_017788349.1;ID=cds-XP_017788349.1;Dbxref=GeneID:108570923%2CGenbank:XP_017788349.1;Parent=rna-XM_017932860.1
NW_017100218.1	Gnomon	CDS	2027791	2027836	.	-	0	Name=XP_017788349.1;ID=cds-XP_017788349.1;Dbxref=GeneID:108570923%2CGenbank:XP_017788349.1;Parent=rna-XM_017932860.1
NW_017100218.1	Gnomon	CDS	2027584	2027624	.	-	0	Name=XP_017788349.1;ID=cds-XP_017788349.1;Dbxref=GeneID:108570923%2CGenbank:XP_017788349.1;Parent=rna-XM_017932860.1
NW_017100218.1	Gnomon	CDS	2027241	2027394	.	-	0	Name=XP_017788349.1;ID=cds-XP_017788349.1;Dbxref=GeneID:108570923%2CGenbank:XP_017788349.1;Parent=rna-XM_017932860.1
NW_017100218.1	Gnomon	CDS	2027095	2027142	.	-	0	Name=XP_017788349.1;ID=cds-XP_017788349.1;Dbxref=GeneID:108570923%2CGenbank:XP_017788349.1;Parent=rna-XM_017932860.1
NW_017100218.1	Gnomon	CDS	2026438	2026553	.	-	0	Name=XP_017788349.1;ID=cds-XP_017788349.1;Dbxref=GeneID:108570923%2CGenbank:XP_017788349.1;Parent=rna-XM_017932860.1
NW_017100218.1	Gnomon	CDS	2021568	2026097	.	-	0	Name=XP_017788349.1;ID=cds-XP_017788349.1;Dbxref=GeneID:108570923%2CGenbank:XP_017788349.1;Parent=rna-XM_017932860.1
NW_017100218.1	Gnomon	mRNA	835306	836120	.	+	.	Name=XM_017932869.1;ID=rna-XM_017932869.1;Dbxref=GeneID:108570930%2CGenbank:XM_017932869.1;Parent=gene-LOC108570930
NW_017100218.1	Gnomon	CDS	1400996	1401156	.	+	0	Name=XP_017788348.1;ID=cds-XP_017788348.1;Dbxref=GeneID:108570921%2CGenbank:XP_017788348.1;Parent=rna-XM_017932859.1
NW_017100218.1	Gnomon	CDS	1401268	1401429	.	+	0	Name=XP_017788348.1;ID=cds-XP_017788348.1;Dbxref=GeneID:108570921%2CGenbank:XP_017788348.1;Parent=rna-XM_017932859.1
NW_017100218.1	Gnomon	CDS	1401514	1401662	.	+	0	Name=XP_017788348.1;ID=cds-XP_017788348.1;Dbxref=GeneID:108570921%2CGenbank:XP_017788348.1;Parent=rna-XM_017932859.1
NW_017100218.1	Gnomon	CDS	1401815	1401999	.	+	0	Name=XP_017788348.1;ID=cds-XP_017788348.1;Dbxref=GeneID:108570921%2CGenbank:XP_017788348.1;Parent=rna-XM_017932859.1
NW_017100218.1	Gnomon	CDS	1402062	1402292	.	+	0	Name=XP_017788348.1;ID=cds-XP_017788348.1;Dbxref=GeneID:108570921%2CGenbank:XP_017788348.1;Parent=rna-XM_017932859.1
NW_017100218.1	Gnomon	exon	1408710	1408972	.	-	.	ID=exon-XM_017932874.1-4;Dbxref=GeneID:108570936%2CGenbank:XM_017932874.1;Parent=rna-XM_017932874.1
NW_017100218.1	Gnomon	exon	1409112	1409503	.	-	.	ID=exon-XM_017932874.1-3;Dbxref=GeneID:108570936%2CGenbank:XM_017932874.1;Parent=rna-XM_017932874.1
NW_017100218.1	Gnomon	exon	1409629	1409830	.	-	.	ID=exon-XM_017932874.1-2;Dbxref=GeneID:108570936%2CGenbank:XM_017932874.1;Parent=rna-XM_017932874.1
NW_017100218.1	Gnomon	exon	1409989	1410131	.	-	.	ID=exon-XM_017932874.1-1;Dbxref=GeneID:108570936%2CGenbank:XM_017932874.1;Parent=rna-XM_017932874.1
NW_017100218.1	Gnomon	CDS	566702	566704	.	-	0	Name=XP_017788347.1;ID=cds-XP_017788347.1;Dbxref=GeneID:108570920%2CGenbank:XP_017788347.1;Parent=rna-XM_017932858.1
NW_017100218.1	Gnomon	CDS	565429	565550	.	-	0	Name=XP_017788347.1;ID=cds-XP_017788347.1;Dbxref=GeneID:108570920%2CGenbank:XP_017788347.1;Parent=rna-XM_017932858.1
NW_017100218.1	Gnomon	CDS	564356	564548	.	-	0	Name=XP_017788347.1;ID=cds-XP_017788347.1;Dbxref=GeneID:108570920%2CGenbank:XP_017788347.1;Parent=rna-XM_017932858.1
NW_017100218.1	Gnomon	mRNA	833179	833935	.	+	.	Name=XM_017932868.1;ID=rna-XM_017932868.1;Dbxref=GeneID:108570929%2CGenbank:XM_017932868.1;Parent=gene-LOC108570929
NW_017100218.1	Gnomon	CDS	1961012	1961077	.	-	0	Name=XP_017788345.1;ID=cds-XP_017788345.1;Dbxref=GeneID:108570918%2CGenbank:XP_017788345.1;Parent=rna-XM_017932856.1
NW_017100218.1	Gnomon	CDS	1960879	1960944	.	-	0	Name=XP_017788345.1;ID=cds-XP_017788345.1;Dbxref=GeneID:108570918%2CGenbank:XP_017788345.1;Parent=rna-XM_017932856.1
NW_017100218.1	Gnomon	CDS	1960557	1960802	.	-	0	Name=XP_017788345.1;ID=cds-XP_017788345.1;Dbxref=GeneID:108570918%2CGenbank:XP_017788345.1;Parent=rna-XM_017932856.1
NW_017100218.1	Gnomon	CDS	1960311	1960445	.	-	0	Name=XP_017788345.1;ID=cds-XP_017788345.1;Dbxref=GeneID:108570918%2CGenbank:XP_017788345.1;Parent=rna-XM_017932856.1
NW_017100218.1	Gnomon	CDS	1959976	1960239	.	-	0	Name=XP_017788345.1;ID=cds-XP_017788345.1;Dbxref=GeneID:108570918%2CGenbank:XP_017788345.1;Parent=rna-XM_017932856.1
NW_017100218.1	Gnomon	CDS	1959771	1959909	.	-	0	Name=XP_017788345.1;ID=cds-XP_017788345.1;Dbxref=GeneID:108570918%2CGenbank:XP_017788345.1;Parent=rna-XM_017932856.1
NW_017100218.1	Gnomon	CDS	1959502	1959700	.	-	0	Name=XP_017788345.1;ID=cds-XP_017788345.1;Dbxref=GeneID:108570918%2CGenbank:XP_017788345.1;Parent=rna-XM_017932856.1
NW_017100218.1	Gnomon	CDS	1959256	1959382	.	-	0	Name=XP_017788345.1;ID=cds-XP_017788345.1;Dbxref=GeneID:108570918%2CGenbank:XP_017788345.1;Parent=rna-XM_017932856.1
NW_017100218.1	Gnomon	CDS	1959007	1959168	.	-	0	Name=XP_017788345.1;ID=cds-XP_017788345.1;Dbxref=GeneID:108570918%2CGenbank:XP_017788345.1;Parent=rna-XM_017932856.1
NW_017100218.1	Gnomon	CDS	1384716	1384867	.	+	0	Name=XP_017788346.1;ID=cds-XP_017788346.1;Dbxref=GeneID:108570919%2CGenbank:XP_017788346.1;Parent=rna-XM_017932857.1
NW_017100218.1	Gnomon	CDS	1384943	1385195	.	+	0	Name=XP_017788346.1;ID=cds-XP_017788346.1;Dbxref=GeneID:108570919%2CGenbank:XP_017788346.1;Parent=rna-XM_017932857.1
NW_017100218.1	Gnomon	CDS	1385271	1385633	.	+	0	Name=XP_017788346.1;ID=cds-XP_017788346.1;Dbxref=GeneID:108570919%2CGenbank:XP_017788346.1;Parent=rna-XM_017932857.1
NW_017100218.1	Gnomon	CDS	1385702	1385917	.	+	0	Name=XP_017788346.1;ID=cds-XP_017788346.1;Dbxref=GeneID:108570919%2CGenbank:XP_017788346.1;Parent=rna-XM_017932857.1
NW_017100218.1	Gnomon	mRNA	2108416	2109474	.	+	.	Name=XM_017932867.1;ID=rna-XM_017932867.1;Dbxref=GeneID:108570928%2CGenbank:XM_017932867.1;Parent=gene-LOC108570928
NW_017100218.1	Gnomon	CDS	570731	571201	.	-	0	Name=XP_017788344.1;ID=cds-XP_017788344.1;Dbxref=GeneID:108570917%2CGenbank:XP_017788344.1;Parent=rna-XM_017932855.1
NW_017100218.1	Gnomon	mRNA	834212	835103	.	-	.	Name=XM_017932866.1;ID=rna-XM_017932866.1;Dbxref=GeneID:108570927%2CGenbank:XM_017932866.1;Parent=gene-LOC108570927
NW_017100218.1	Gnomon	CDS	571569	571652	.	-	0	Name=XP_017788343.1;ID=cds-XP_017788343.1;Dbxref=GeneID:108570917%2CGenbank:XP_017788343.1;Parent=rna-XM_017932854.1
NW_017100218.1	Gnomon	CDS	570731	571219	.	-	0	Name=XP_017788343.1;ID=cds-XP_017788343.1;Dbxref=GeneID:108570917%2CGenbank:XP_017788343.1;Parent=rna-XM_017932854.1
NW_017100218.1	Gnomon	exon	2002261	2002372	.	+	.	ID=exon-XM_017932802.1-9;Dbxref=GeneID:108570873%2CGenbank:XM_017932802.1;Parent=rna-XM_017932802.1
NW_017100218.1	Gnomon	exon	1998259	1998379	.	+	.	ID=exon-XM_017932802.1-2;Dbxref=GeneID:108570873%2CGenbank:XM_017932802.1;Parent=rna-XM_017932802.1
NW_017100218.1	Gnomon	exon	1998138	1998154	.	+	.	ID=exon-XM_017932802.1-1;Dbxref=GeneID:108570873%2CGenbank:XM_017932802.1;Parent=rna-XM_017932802.1
NW_017100218.1	Gnomon	exon	1999100	1999285	.	+	.	ID=exon-XM_017932802.1-4;Dbxref=GeneID:108570873%2CGenbank:XM_017932802.1;Parent=rna-XM_017932802.1
NW_017100218.1	Gnomon	exon	1998462	1998598	.	+	.	ID=exon-XM_017932802.1-3;Dbxref=GeneID:108570873%2CGenbank:XM_017932802.1;Parent=rna-XM_017932802.1
NW_017100218.1	Gnomon	exon	2001604	2001661	.	+	.	ID=exon-XM_017932802.1-6;Dbxref=GeneID:108570873%2CGenbank:XM_017932802.1;Parent=rna-XM_017932802.1
NW_017100218.1	Gnomon	exon	2000976	2001142	.	+	.	ID=exon-XM_017932802.1-5;Dbxref=GeneID:108570873%2CGenbank:XM_017932802.1;Parent=rna-XM_017932802.1
NW_017100218.1	Gnomon	exon	2002096	2002140	.	+	.	ID=exon-XM_017932802.1-8;Dbxref=GeneID:108570873%2CGenbank:XM_017932802.1;Parent=rna-XM_017932802.1
NW_017100218.1	Gnomon	exon	2001820	2001982	.	+	.	ID=exon-XM_017932802.1-7;Dbxref=GeneID:108570873%2CGenbank:XM_017932802.1;Parent=rna-XM_017932802.1
NW_017100218.1	Gnomon	mRNA	1857516	1858467	.	-	.	Name=XM_017932865.1;ID=rna-XM_017932865.1;Dbxref=GeneID:108570926%2CGenbank:XM_017932865.1;Parent=gene-LOC108570926
NW_017100218.1	Gnomon	CDS	571569	571652	.	-	0	Name=XP_017788342.1;ID=cds-XP_017788342.1;Dbxref=GeneID:108570917%2CGenbank:XP_017788342.1;Parent=rna-XM_017932853.1
NW_017100218.1	Gnomon	CDS	570731	571219	.	-	0	Name=XP_017788342.1;ID=cds-XP_017788342.1;Dbxref=GeneID:108570917%2CGenbank:XP_017788342.1;Parent=rna-XM_017932853.1
NW_017100218.1	Gnomon	exon	569804	569988	.	+	.	ID=exon-XM_017932849.1-3;Dbxref=GeneID:108570915%2CGenbank:XM_017932849.1;Parent=rna-XM_017932849.1
NW_017100218.1	Gnomon	exon	569576	569697	.	+	.	ID=exon-XM_017932849.1-2;Dbxref=GeneID:108570915%2CGenbank:XM_017932849.1;Parent=rna-XM_017932849.1
NW_017100218.1	Gnomon	exon	568991	569168	.	+	.	ID=exon-XM_017932849.1-1;Dbxref=GeneID:108570915%2CGenbank:XM_017932849.1;Parent=rna-XM_017932849.1
NW_017100218.1	Gnomon	CDS	1957142	1957175	.	+	0	Name=XP_017788341.1;ID=cds-XP_017788341.1;Dbxref=GeneID:108570916%2CGenbank:XP_017788341.1;Parent=rna-XM_017932852.1
NW_017100218.1	Gnomon	CDS	1957271	1957384	.	+	0	Name=XP_017788341.1;ID=cds-XP_017788341.1;Dbxref=GeneID:108570916%2CGenbank:XP_017788341.1;Parent=rna-XM_017932852.1
NW_017100218.1	Gnomon	CDS	1957462	1957612	.	+	0	Name=XP_017788341.1;ID=cds-XP_017788341.1;Dbxref=GeneID:108570916%2CGenbank:XP_017788341.1;Parent=rna-XM_017932852.1
NW_017100218.1	Gnomon	CDS	1957690	1957833	.	+	0	Name=XP_017788341.1;ID=cds-XP_017788341.1;Dbxref=GeneID:108570916%2CGenbank:XP_017788341.1;Parent=rna-XM_017932852.1
NW_017100218.1	Gnomon	CDS	1957918	1958074	.	+	0	Name=XP_017788341.1;ID=cds-XP_017788341.1;Dbxref=GeneID:108570916%2CGenbank:XP_017788341.1;Parent=rna-XM_017932852.1
NW_017100218.1	Gnomon	CDS	1958145	1958240	.	+	0	Name=XP_017788341.1;ID=cds-XP_017788341.1;Dbxref=GeneID:108570916%2CGenbank:XP_017788341.1;Parent=rna-XM_017932852.1
NW_017100218.1	Gnomon	CDS	1958312	1958485	.	+	0	Name=XP_017788341.1;ID=cds-XP_017788341.1;Dbxref=GeneID:108570916%2CGenbank:XP_017788341.1;Parent=rna-XM_017932852.1
NW_017100218.1	Gnomon	exon	569396	569410	.	+	.	ID=exon-XM_017932850.1-1;Dbxref=GeneID:108570915%2CGenbank:XM_017932850.1;Parent=rna-XM_017932850.1
NW_017100218.1	Gnomon	exon	569804	569988	.	+	.	ID=exon-XM_017932850.1-3;Dbxref=GeneID:108570915%2CGenbank:XM_017932850.1;Parent=rna-XM_017932850.1
NW_017100218.1	Gnomon	exon	569576	569697	.	+	.	ID=exon-XM_017932850.1-2;Dbxref=GeneID:108570915%2CGenbank:XM_017932850.1;Parent=rna-XM_017932850.1
NW_017100218.1	Gnomon	mRNA	2074966	2076886	.	-	.	Name=XM_017932862.1;ID=rna-XM_017932862.1;Dbxref=GeneID:108570925%2CGenbank:XM_017932862.1;Parent=gene-LOC108570925
NW_017100218.1	Gnomon	exon	2009014	2009154	.	-	.	ID=exon-XM_017932803.1-7;Dbxref=GeneID:108570874%2CGenbank:XM_017932803.1;Parent=rna-XM_017932803.1
NW_017100218.1	Gnomon	exon	2009239	2009266	.	-	.	ID=exon-XM_017932803.1-6;Dbxref=GeneID:108570874%2CGenbank:XM_017932803.1;Parent=rna-XM_017932803.1
NW_017100218.1	Gnomon	exon	2009805	2010001	.	-	.	ID=exon-XM_017932803.1-5;Dbxref=GeneID:108570874%2CGenbank:XM_017932803.1;Parent=rna-XM_017932803.1
NW_017100218.1	Gnomon	exon	2010633	2010982	.	-	.	ID=exon-XM_017932803.1-4;Dbxref=GeneID:108570874%2CGenbank:XM_017932803.1;Parent=rna-XM_017932803.1
NW_017100218.1	Gnomon	exon	2011080	2011263	.	-	.	ID=exon-XM_017932803.1-3;Dbxref=GeneID:108570874%2CGenbank:XM_017932803.1;Parent=rna-XM_017932803.1
NW_017100218.1	Gnomon	exon	2011832	2012467	.	-	.	ID=exon-XM_017932803.1-2;Dbxref=GeneID:108570874%2CGenbank:XM_017932803.1;Parent=rna-XM_017932803.1
NW_017100218.1	Gnomon	exon	2014088	2014185	.	-	.	ID=exon-XM_017932803.1-1;Dbxref=GeneID:108570874%2CGenbank:XM_017932803.1;Parent=rna-XM_017932803.1
NW_017100218.1	Gnomon	exon	2008378	2008489	.	-	.	ID=exon-XM_017932803.1-9;Dbxref=GeneID:108570874%2CGenbank:XM_017932803.1;Parent=rna-XM_017932803.1
NW_017100218.1	Gnomon	exon	2008582	2008811	.	-	.	ID=exon-XM_017932803.1-8;Dbxref=GeneID:108570874%2CGenbank:XM_017932803.1;Parent=rna-XM_017932803.1
NW_017100218.1	Gnomon	mRNA	2021568	2033079	.	-	.	Name=XM_017932860.1;ID=rna-XM_017932860.1;Dbxref=GeneID:108570923%2CGenbank:XM_017932860.1;Parent=gene-LOC108570923
NW_017100218.1	Gnomon	exon	614667	614943	.	+	.	ID=exon-XM_017932873.1-8;Dbxref=GeneID:108570935%2CGenbank:XM_017932873.1;Parent=rna-XM_017932873.1
NW_017100218.1	Gnomon	exon	614469	614578	.	+	.	ID=exon-XM_017932873.1-7;Dbxref=GeneID:108570935%2CGenbank:XM_017932873.1;Parent=rna-XM_017932873.1
NW_017100218.1	Gnomon	exon	613144	613253	.	+	.	ID=exon-XM_017932873.1-2;Dbxref=GeneID:108570935%2CGenbank:XM_017932873.1;Parent=rna-XM_017932873.1
NW_017100218.1	Gnomon	exon	612839	612958	.	+	.	ID=exon-XM_017932873.1-1;Dbxref=GeneID:108570935%2CGenbank:XM_017932873.1;Parent=rna-XM_017932873.1
NW_017100218.1	Gnomon	exon	613658	613806	.	+	.	ID=exon-XM_017932873.1-4;Dbxref=GeneID:108570935%2CGenbank:XM_017932873.1;Parent=rna-XM_017932873.1
NW_017100218.1	Gnomon	exon	613330	613594	.	+	.	ID=exon-XM_017932873.1-3;Dbxref=GeneID:108570935%2CGenbank:XM_017932873.1;Parent=rna-XM_017932873.1
NW_017100218.1	Gnomon	exon	614253	614406	.	+	.	ID=exon-XM_017932873.1-6;Dbxref=GeneID:108570935%2CGenbank:XM_017932873.1;Parent=rna-XM_017932873.1
NW_017100218.1	Gnomon	exon	613874	614176	.	+	.	ID=exon-XM_017932873.1-5;Dbxref=GeneID:108570935%2CGenbank:XM_017932873.1;Parent=rna-XM_017932873.1
NW_017100218.1	Gnomon	exon	1801655	1801833	.	+	.	ID=exon-XM_017932826.1-9;Dbxref=GeneID:108570898%2CGenbank:XM_017932826.1;Parent=rna-XM_017932826.1
NW_017100218.1	Gnomon	exon	1719529	1719801	.	+	.	ID=exon-XM_017932826.1-8;Dbxref=GeneID:108570898%2CGenbank:XM_017932826.1;Parent=rna-XM_017932826.1
NW_017100218.1	Gnomon	exon	1714406	1714552	.	+	.	ID=exon-XM_017932826.1-7;Dbxref=GeneID:108570898%2CGenbank:XM_017932826.1;Parent=rna-XM_017932826.1
NW_017100218.1	Gnomon	exon	1514025	1514069	.	+	.	ID=exon-XM_017932826.1-2;Dbxref=GeneID:108570898%2CGenbank:XM_017932826.1;Parent=rna-XM_017932826.1
NW_017100218.1	Gnomon	exon	1432509	1432602	.	+	.	ID=exon-XM_017932826.1-1;Dbxref=GeneID:108570898%2CGenbank:XM_017932826.1;Parent=rna-XM_017932826.1
NW_017100218.1	Gnomon	exon	1701732	1701854	.	+	.	ID=exon-XM_017932826.1-6;Dbxref=GeneID:108570898%2CGenbank:XM_017932826.1;Parent=rna-XM_017932826.1
NW_017100218.1	Gnomon	exon	1656599	1656940	.	+	.	ID=exon-XM_017932826.1-5;Dbxref=GeneID:108570898%2CGenbank:XM_017932826.1;Parent=rna-XM_017932826.1
NW_017100218.1	Gnomon	exon	1610184	1610419	.	+	.	ID=exon-XM_017932826.1-4;Dbxref=GeneID:108570898%2CGenbank:XM_017932826.1;Parent=rna-XM_017932826.1
NW_017100218.1	Gnomon	exon	1608986	1609322	.	+	.	ID=exon-XM_017932826.1-3;Dbxref=GeneID:108570898%2CGenbank:XM_017932826.1;Parent=rna-XM_017932826.1
NW_017100218.1	Gnomon	mRNA	523772	525496	.	-	.	Name=XM_017932861.1;ID=rna-XM_017932861.1;Dbxref=GeneID:108570924%2CGenbank:XM_017932861.1;Parent=gene-LOC108570924
NW_017100218.1	tRNAscan-SE	gene	2028102	2028174	.	-	.	Name=Trnaf-gaa;ID=gene-Trnaf-gaa;Dbxref=GeneID:108570943
NW_017100218.1	Gnomon	mRNA	612839	614943	.	+	.	Name=XM_017932873.1;ID=rna-XM_017932873.1;Dbxref=GeneID:108570935%2CGenbank:XM_017932873.1;Parent=gene-LOC108570935
NW_017100218.1	Gnomon	exon	2019177	2019475	.	+	.	ID=exon-XM_017932804.1-4;Dbxref=GeneID:108570875%2CGenbank:XM_017932804.1;Parent=rna-XM_017932804.1
NW_017100218.1	Gnomon	exon	2018469	2018722	.	+	.	ID=exon-XM_017932804.1-3;Dbxref=GeneID:108570875%2CGenbank:XM_017932804.1;Parent=rna-XM_017932804.1
NW_017100218.1	Gnomon	exon	2019725	2020103	.	+	.	ID=exon-XM_017932804.1-5;Dbxref=GeneID:108570875%2CGenbank:XM_017932804.1;Parent=rna-XM_017932804.1
NW_017100218.1	Gnomon	exon	2017353	2017553	.	+	.	ID=exon-XM_017932804.1-2;Dbxref=GeneID:108570875%2CGenbank:XM_017932804.1;Parent=rna-XM_017932804.1
NW_017100218.1	Gnomon	exon	2016684	2016819	.	+	.	ID=exon-XM_017932804.1-1;Dbxref=GeneID:108570875%2CGenbank:XM_017932804.1;Parent=rna-XM_017932804.1
NW_017100218.1	Gnomon	mRNA	2004577	2007227	.	+	.	Name=XM_017932871.1;ID=rna-XM_017932871.1;Dbxref=GeneID:108570932%2CGenbank:XM_017932871.1;Parent=gene-LOC108570932
NW_017100218.1	Gnomon	mRNA	1376620	1377133	.	+	.	Name=XM_017932872.1;ID=rna-XM_017932872.1;Dbxref=GeneID:108570934%2CGenbank:XM_017932872.1;Parent=gene-LOC108570934
NW_017100218.1	Gnomon	mRNA	2177495	2179003	.	+	.	Name=XM_017932870.1;ID=rna-XM_017932870.1;Dbxref=GeneID:108570931%2CGenbank:XM_017932870.1;Parent=gene-LOC108570931
NW_017100218.1	Gnomon	exon	594544	594847	.	+	.	ID=exon-XM_017932815.1-11;Dbxref=GeneID:108570886%2CGenbank:XM_017932815.1;Parent=rna-XM_017932815.1
NW_017100218.1	Gnomon	exon	594113	594469	.	+	.	ID=exon-XM_017932815.1-10;Dbxref=GeneID:108570886%2CGenbank:XM_017932815.1;Parent=rna-XM_017932815.1
NW_017100218.1	Gnomon	exon	599806	600169	.	+	.	ID=exon-XM_017932815.1-19;Dbxref=GeneID:108570886%2CGenbank:XM_017932815.1;Parent=rna-XM_017932815.1
NW_017100218.1	Gnomon	exon	599254	599724	.	+	.	ID=exon-XM_017932815.1-18;Dbxref=GeneID:108570886%2CGenbank:XM_017932815.1;Parent=rna-XM_017932815.1
NW_017100218.1	Gnomon	exon	598950	599173	.	+	.	ID=exon-XM_017932815.1-17;Dbxref=GeneID:108570886%2CGenbank:XM_017932815.1;Parent=rna-XM_017932815.1
NW_017100218.1	Gnomon	exon	598400	598822	.	+	.	ID=exon-XM_017932815.1-16;Dbxref=GeneID:108570886%2CGenbank:XM_017932815.1;Parent=rna-XM_017932815.1
NW_017100218.1	Gnomon	exon	596912	598317	.	+	.	ID=exon-XM_017932815.1-15;Dbxref=GeneID:108570886%2CGenbank:XM_017932815.1;Parent=rna-XM_017932815.1
NW_017100218.1	Gnomon	exon	596045	596686	.	+	.	ID=exon-XM_017932815.1-14;Dbxref=GeneID:108570886%2CGenbank:XM_017932815.1;Parent=rna-XM_017932815.1
NW_017100218.1	Gnomon	exon	595312	595913	.	+	.	ID=exon-XM_017932815.1-13;Dbxref=GeneID:108570886%2CGenbank:XM_017932815.1;Parent=rna-XM_017932815.1
NW_017100218.1	Gnomon	exon	594913	595236	.	+	.	ID=exon-XM_017932815.1-12;Dbxref=GeneID:108570886%2CGenbank:XM_017932815.1;Parent=rna-XM_017932815.1
NW_017100218.1	Gnomon	exon	600800	601680	.	+	.	ID=exon-XM_017932815.1-21;Dbxref=GeneID:108570886%2CGenbank:XM_017932815.1;Parent=rna-XM_017932815.1
NW_017100218.1	Gnomon	exon	600614	600667	.	+	.	ID=exon-XM_017932815.1-20;Dbxref=GeneID:108570886%2CGenbank:XM_017932815.1;Parent=rna-XM_017932815.1
NW_017100218.1	Gnomon	gene	1400951	1402292	.	+	.	Name=LOC108570921;ID=gene-LOC108570921;Dbxref=GeneID:108570921
NW_017100218.1	Gnomon	gene	564356	567528	.	-	.	Name=LOC108570920;ID=gene-LOC108570920;Dbxref=GeneID:108570920
NW_017100218.1	Gnomon	gene	2074966	2076886	.	-	.	Name=LOC108570925;ID=gene-LOC108570925;Dbxref=GeneID:108570925
NW_017100218.1	Gnomon	gene	523772	525496	.	-	.	Name=LOC108570924;ID=gene-LOC108570924;Dbxref=GeneID:108570924
NW_017100218.1	Gnomon	gene	2021568	2033079	.	-	.	Name=LOC108570923;ID=gene-LOC108570923;Dbxref=GeneID:108570923
NW_017100218.1	Gnomon	gene	1959007	1961080	.	-	.	Name=LOC108570918;ID=gene-LOC108570918;Dbxref=GeneID:108570918
NW_017100218.1	Gnomon	gene	570481	571876	.	-	.	Name=LOC108570917;ID=gene-LOC108570917;Dbxref=GeneID:108570917
NW_017100218.1	Gnomon	gene	1957114	1958485	.	+	.	Name=LOC108570916;ID=gene-LOC108570916;Dbxref=GeneID:108570916
NW_017100218.1	Gnomon	gene	568991	569988	.	+	.	Name=LOC108570915;ID=gene-LOC108570915;Dbxref=GeneID:108570915
NW_017100218.1	Gnomon	gene	1384468	1385917	.	+	.	Name=LOC108570919;ID=gene-LOC108570919;Dbxref=GeneID:108570919
NW_017100218.1	Gnomon	gene	1952884	1955744	.	-	.	Name=LOC108570910;ID=gene-LOC108570910;Dbxref=GeneID:108570910
NW_017100218.1	Gnomon	gene	567864	568793	.	-	.	Name=LOC108570914;ID=gene-LOC108570914;Dbxref=GeneID:108570914
NW_017100218.1	Gnomon	gene	1410701	1413839	.	+	.	Name=LOC108570912;ID=gene-LOC108570912;Dbxref=GeneID:108570912
NW_017100218.1	Gnomon	gene	827591	829512	.	-	.	Name=LOC108570911;ID=gene-LOC108570911;Dbxref=GeneID:108570911
NW_017100218.1	Gnomon	exon	1957114	1957175	.	+	.	ID=exon-XM_017932852.1-1;Dbxref=GeneID:108570916%2CGenbank:XM_017932852.1;Parent=rna-XM_017932852.1
NW_017100218.1	Gnomon	exon	1957462	1957612	.	+	.	ID=exon-XM_017932852.1-3;Dbxref=GeneID:108570916%2CGenbank:XM_017932852.1;Parent=rna-XM_017932852.1
NW_017100218.1	Gnomon	exon	1957271	1957384	.	+	.	ID=exon-XM_017932852.1-2;Dbxref=GeneID:108570916%2CGenbank:XM_017932852.1;Parent=rna-XM_017932852.1
NW_017100218.1	Gnomon	exon	1957918	1958074	.	+	.	ID=exon-XM_017932852.1-5;Dbxref=GeneID:108570916%2CGenbank:XM_017932852.1;Parent=rna-XM_017932852.1
NW_017100218.1	Gnomon	exon	1957690	1957833	.	+	.	ID=exon-XM_017932852.1-4;Dbxref=GeneID:108570916%2CGenbank:XM_017932852.1;Parent=rna-XM_017932852.1
NW_017100218.1	Gnomon	exon	1958312	1958485	.	+	.	ID=exon-XM_017932852.1-7;Dbxref=GeneID:108570916%2CGenbank:XM_017932852.1;Parent=rna-XM_017932852.1
NW_017100218.1	Gnomon	exon	1958145	1958240	.	+	.	ID=exon-XM_017932852.1-6;Dbxref=GeneID:108570916%2CGenbank:XM_017932852.1;Parent=rna-XM_017932852.1
NW_017100218.1	Gnomon	gene	1870007	1943887	.	+	.	Name=LOC108570907;ID=gene-LOC108570907;Dbxref=GeneID:108570907
NW_017100218.1	Gnomon	gene	1403247	1405358	.	-	.	Name=LOC108570906;ID=gene-LOC108570906;Dbxref=GeneID:108570906
NW_017100218.1	Gnomon	gene	2077833	2084707	.	-	.	Name=LOC108570905;ID=gene-LOC108570905;Dbxref=GeneID:108570905
NW_017100218.1	Gnomon	gene	2085904	2089241	.	+	.	Name=LOC108570909;ID=gene-LOC108570909;Dbxref=GeneID:108570909
NW_017100218.1	Gnomon	gene	603324	604670	.	-	.	Name=LOC108570908;ID=gene-LOC108570908;Dbxref=GeneID:108570908
NW_017100218.1	Gnomon	gene	521033	522053	.	-	.	Name=LOC108570903;ID=gene-LOC108570903;Dbxref=GeneID:108570903
NW_017100218.1	Gnomon	gene	522240	523370	.	+	.	Name=LOC108570902;ID=gene-LOC108570902;Dbxref=GeneID:108570902
NW_017100218.1	Gnomon	gene	1379040	1384064	.	-	.	Name=LOC108570901;ID=gene-LOC108570901;Dbxref=GeneID:108570901
NW_017100218.1	Gnomon	gene	1970160	1973188	.	-	.	Name=LOC108570900;ID=gene-LOC108570900;Dbxref=GeneID:108570900
NW_017100218.1	Gnomon	gene	2164808	2169865	.	+	.	Name=LOC108570942;ID=gene-LOC108570942;Dbxref=GeneID:108570942
NW_017100218.1	Gnomon	gene	2094887	2107382	.	-	.	Name=LOC108570941;ID=gene-LOC108570941;Dbxref=GeneID:108570941
NW_017100218.1	Gnomon	gene	1986433	1987269	.	-	.	Name=LOC108570940;ID=gene-LOC108570940;Dbxref=GeneID:108570940
NW_017100218.1	Gnomon	gene	1976244	1984340	.	-	.	Name=LOC108570939;ID=gene-LOC108570939;Dbxref=GeneID:108570939
NW_017100218.1	Gnomon	gene	1989157	1998170	.	+	.	Name=LOC108570938;ID=gene-LOC108570938;Dbxref=GeneID:108570938
NW_017100218.1	Gnomon	gene	857317	1375145	.	-	.	Name=LOC108570937;ID=gene-LOC108570937;Dbxref=GeneID:108570937
NW_017100218.1	Gnomon	gene	2004577	2007227	.	+	.	Name=LOC108570932;ID=gene-LOC108570932;Dbxref=GeneID:108570932
NW_017100218.1	Gnomon	gene	2177495	2179003	.	+	.	Name=LOC108570931;ID=gene-LOC108570931;Dbxref=GeneID:108570931
NW_017100218.1	Gnomon	gene	835306	836120	.	+	.	Name=LOC108570930;ID=gene-LOC108570930;Dbxref=GeneID:108570930
NW_017100218.1	Gnomon	gene	1408710	1410131	.	-	.	Name=LOC108570936;ID=gene-LOC108570936;Dbxref=GeneID:108570936
NW_017100218.1	Gnomon	gene	612839	614943	.	+	.	Name=LOC108570935;ID=gene-LOC108570935;Dbxref=GeneID:108570935
NW_017100218.1	Gnomon	gene	1376620	1377133	.	+	.	Name=LOC108570934;ID=gene-LOC108570934;Dbxref=GeneID:108570934
NW_017100218.1	Gnomon	gene	833179	833935	.	+	.	Name=LOC108570929;ID=gene-LOC108570929;Dbxref=GeneID:108570929
NW_017100218.1	Gnomon	gene	2108416	2109474	.	+	.	Name=LOC108570928;ID=gene-LOC108570928;Dbxref=GeneID:108570928
NW_017100218.1	Gnomon	gene	834212	835103	.	-	.	Name=LOC108570927;ID=gene-LOC108570927;Dbxref=GeneID:108570927
NW_017100218.1	Gnomon	gene	1857516	1858467	.	-	.	Name=LOC108570926;ID=gene-LOC108570926;Dbxref=GeneID:108570926
NW_017100218.1	Gnomon	gene	1390216	1399584	.	-	.	Name=LOC108570888;ID=gene-LOC108570888;Dbxref=GeneID:108570888
NW_017100218.1	Gnomon	gene	207831	485943	.	+	.	Name=LOC108570887;ID=gene-LOC108570887;Dbxref=GeneID:108570887
NW_017100218.1	Gnomon	gene	576661	601680	.	+	.	Name=LOC108570886;ID=gene-LOC108570886;Dbxref=GeneID:108570886
NW_017100218.1	Gnomon	gene	2112305	2120475	.	-	.	Name=LOC108570885;ID=gene-LOC108570885;Dbxref=GeneID:108570885
NW_017100218.1	Gnomon	gene	501923	520795	.	+	.	Name=LOC108570889;ID=gene-LOC108570889;Dbxref=GeneID:108570889
NW_017100218.1	Gnomon	gene	2056451	2058989	.	+	.	Name=LOC108570880;ID=gene-LOC108570880;Dbxref=GeneID:108570880
NW_017100218.1	Gnomon	gene	2063993	2065158	.	-	.	Name=LOC108570884;ID=gene-LOC108570884;Dbxref=GeneID:108570884
NW_017100218.1	Gnomon	gene	2059974	2063199	.	+	.	Name=LOC108570882;ID=gene-LOC108570882;Dbxref=GeneID:108570882
NW_017100218.1	Gnomon	gene	2066724	2069356	.	-	.	Name=LOC108570881;ID=gene-LOC108570881;Dbxref=GeneID:108570881
NW_017100218.1	Gnomon	gene	2048463	2055714	.	+	.	Name=LOC108570877;ID=gene-LOC108570877;Dbxref=GeneID:108570877
NW_017100218.1	Gnomon	gene	2042651	2048364	.	-	.	Name=LOC108570876;ID=gene-LOC108570876;Dbxref=GeneID:108570876
NW_017100218.1	Gnomon	gene	2016684	2020103	.	+	.	Name=LOC108570875;ID=gene-LOC108570875;Dbxref=GeneID:108570875
NW_017100218.1	Gnomon	gene	2007400	2014185	.	-	.	Name=LOC108570874;ID=gene-LOC108570874;Dbxref=GeneID:108570874
NW_017100218.1	Gnomon	gene	2172613	2176819	.	-	.	Name=LOC108570879;ID=gene-LOC108570879;Dbxref=GeneID:108570879
NW_017100218.1	Gnomon	gene	2072862	2075126	.	+	.	Name=LOC108570878;ID=gene-LOC108570878;Dbxref=GeneID:108570878
NW_017100218.1	Gnomon	gene	1998138	2003966	.	+	.	Name=LOC108570873;ID=gene-LOC108570873;Dbxref=GeneID:108570873
NW_017100218.1	Gnomon	gene	1846172	1857019	.	+	.	Name=LOC108570871;ID=gene-LOC108570871;Dbxref=GeneID:108570871
NW_017100218.1	Gnomon	gene	1417755	1418511	.	-	.	Name=LOC108570870;ID=gene-LOC108570870;Dbxref=GeneID:108570870
NW_017100218.1	Gnomon	gene	605579	609916	.	-	.	Name=LOC108570866;ID=gene-LOC108570866;Dbxref=GeneID:108570866
NW_017100218.1	Gnomon	gene	528544	553805	.	+	.	Name=LOC108570865;ID=gene-LOC108570865;Dbxref=GeneID:108570865
NW_017100218.1	Gnomon	gene	491832	492946	.	-	.	Name=LOC108570864;ID=gene-LOC108570864;Dbxref=GeneID:108570864
NW_017100218.1	Gnomon	gene	589311	590354	.	-	.	Name=LOC108570863;ID=gene-LOC108570863;Dbxref=GeneID:108570863
NW_017100218.1	Gnomon	gene	1406450	1408438	.	+	.	Name=LOC108570869;ID=gene-LOC108570869;Dbxref=GeneID:108570869
NW_017100218.1	Gnomon	gene	853084	854655	.	-	.	Name=LOC108570868;ID=gene-LOC108570868;Dbxref=GeneID:108570868
NW_017100218.1	Gnomon	gene	755131	771360	.	+	.	Name=LOC108570867;ID=gene-LOC108570867;Dbxref=GeneID:108570867
NW_017100218.1	Gnomon	gene	788693	810774	.	-	.	Name=LOC108570899;ID=gene-LOC108570899;Dbxref=GeneID:108570899
NW_017100218.1	Gnomon	gene	1432509	1811056	.	+	.	Name=LOC108570898;ID=gene-LOC108570898;Dbxref=GeneID:108570898
NW_017100218.1	Gnomon	gene	2148839	2153832	.	+	.	Name=LOC108570897;ID=gene-LOC108570897;Dbxref=GeneID:108570897
NW_017100218.1	Gnomon	gene	1386161	1387803	.	-	.	Name=LOC108570896;ID=gene-LOC108570896;Dbxref=GeneID:108570896
NW_017100218.1	Gnomon	gene	836739	853070	.	-	.	Name=LOC108570891;ID=gene-LOC108570891;Dbxref=GeneID:108570891
NW_017100218.1	Gnomon	gene	2121208	2142397	.	+	.	Name=LOC108570890;ID=gene-LOC108570890;Dbxref=GeneID:108570890
NW_017100218.1	Gnomon	gene	1962715	1967192	.	+	.	Name=LOC108570893;ID=gene-LOC108570893;Dbxref=GeneID:108570893
NW_017100218.1	Gnomon	gene	820085	823437	.	-	.	Name=LOC108570892;ID=gene-LOC108570892;Dbxref=GeneID:108570892
NW_017100218.1	Gnomon	exon	805075	806860	.	-	.	ID=exon-XM_017932828.1-4;Dbxref=GeneID:108570899%2CGenbank:XM_017932828.1;Parent=rna-XM_017932828.1
NW_017100218.1	Gnomon	exon	807085	807466	.	-	.	ID=exon-XM_017932828.1-3;Dbxref=GeneID:108570899%2CGenbank:XM_017932828.1;Parent=rna-XM_017932828.1
NW_017100218.1	Gnomon	exon	808492	808553	.	-	.	ID=exon-XM_017932828.1-2;Dbxref=GeneID:108570899%2CGenbank:XM_017932828.1;Parent=rna-XM_017932828.1
NW_017100218.1	Gnomon	exon	810666	810774	.	-	.	ID=exon-XM_017932828.1-1;Dbxref=GeneID:108570899%2CGenbank:XM_017932828.1;Parent=rna-XM_017932828.1
NW_017100218.1	Gnomon	exon	788693	788820	.	-	.	ID=exon-XM_017932828.1-9;Dbxref=GeneID:108570899%2CGenbank:XM_017932828.1;Parent=rna-XM_017932828.1
NW_017100218.1	Gnomon	exon	789125	789319	.	-	.	ID=exon-XM_017932828.1-8;Dbxref=GeneID:108570899%2CGenbank:XM_017932828.1;Parent=rna-XM_017932828.1
NW_017100218.1	Gnomon	exon	789613	789739	.	-	.	ID=exon-XM_017932828.1-7;Dbxref=GeneID:108570899%2CGenbank:XM_017932828.1;Parent=rna-XM_017932828.1
NW_017100218.1	Gnomon	exon	789839	790055	.	-	.	ID=exon-XM_017932828.1-6;Dbxref=GeneID:108570899%2CGenbank:XM_017932828.1;Parent=rna-XM_017932828.1
NW_017100218.1	Gnomon	exon	790867	791118	.	-	.	ID=exon-XM_017932828.1-5;Dbxref=GeneID:108570899%2CGenbank:XM_017932828.1;Parent=rna-XM_017932828.1
NW_017100218.1	Gnomon	CDS	1418372	1418497	.	-	0	Name=XP_017788289.1;ID=cds-XP_017788289.1;Dbxref=GeneID:108570870%2CGenbank:XP_017788289.1;Parent=rna-XM_017932800.1
NW_017100218.1	Gnomon	CDS	1418188	1418304	.	-	0	Name=XP_017788289.1;ID=cds-XP_017788289.1;Dbxref=GeneID:108570870%2CGenbank:XP_017788289.1;Parent=rna-XM_017932800.1
NW_017100218.1	Gnomon	CDS	1418028	1418104	.	-	0	Name=XP_017788289.1;ID=cds-XP_017788289.1;Dbxref=GeneID:108570870%2CGenbank:XP_017788289.1;Parent=rna-XM_017932800.1
NW_017100218.1	Gnomon	CDS	1417755	1417932	.	-	0	Name=XP_017788289.1;ID=cds-XP_017788289.1;Dbxref=GeneID:108570870%2CGenbank:XP_017788289.1;Parent=rna-XM_017932800.1
NW_017100218.1	Gnomon	exon	2094887	2102408	.	-	.	ID=exon-XM_017932880.1-10;Dbxref=GeneID:108570941%2CGenbank:XM_017932880.1;Parent=rna-XM_017932880.1
NW_017100218.1	Gnomon	CDS	1407026	1407219	.	+	0	Name=XP_017788288.1;ID=cds-XP_017788288.1;Dbxref=GeneID:108570869%2CGenbank:XP_017788288.1;Parent=rna-XM_017932799.1
NW_017100218.1	Gnomon	CDS	1407302	1407554	.	+	0	Name=XP_017788288.1;ID=cds-XP_017788288.1;Dbxref=GeneID:108570869%2CGenbank:XP_017788288.1;Parent=rna-XM_017932799.1
NW_017100218.1	Gnomon	CDS	1407608	1407796	.	+	0	Name=XP_017788288.1;ID=cds-XP_017788288.1;Dbxref=GeneID:108570869%2CGenbank:XP_017788288.1;Parent=rna-XM_017932799.1
NW_017100218.1	Gnomon	CDS	1407886	1408257	.	+	0	Name=XP_017788288.1;ID=cds-XP_017788288.1;Dbxref=GeneID:108570869%2CGenbank:XP_017788288.1;Parent=rna-XM_017932799.1
NW_017100218.1	Gnomon	CDS	1408427	1408438	.	+	0	Name=XP_017788288.1;ID=cds-XP_017788288.1;Dbxref=GeneID:108570869%2CGenbank:XP_017788288.1;Parent=rna-XM_017932799.1
NW_017100218.1	Gnomon	exon	1973153	1973188	.	-	.	ID=exon-XM_017932829.1-1;Dbxref=GeneID:108570900%2CGenbank:XM_017932829.1;Parent=rna-XM_017932829.1
NW_017100218.1	Gnomon	exon	1971962	1972232	.	-	.	ID=exon-XM_017932829.1-3;Dbxref=GeneID:108570900%2CGenbank:XM_017932829.1;Parent=rna-XM_017932829.1
NW_017100218.1	Gnomon	exon	1972800	1973073	.	-	.	ID=exon-XM_017932829.1-2;Dbxref=GeneID:108570900%2CGenbank:XM_017932829.1;Parent=rna-XM_017932829.1
NW_017100218.1	Gnomon	exon	1971280	1971598	.	-	.	ID=exon-XM_017932829.1-5;Dbxref=GeneID:108570900%2CGenbank:XM_017932829.1;Parent=rna-XM_017932829.1
NW_017100218.1	Gnomon	exon	1971671	1971860	.	-	.	ID=exon-XM_017932829.1-4;Dbxref=GeneID:108570900%2CGenbank:XM_017932829.1;Parent=rna-XM_017932829.1
NW_017100218.1	Gnomon	exon	1970160	1970664	.	-	.	ID=exon-XM_017932829.1-7;Dbxref=GeneID:108570900%2CGenbank:XM_017932829.1;Parent=rna-XM_017932829.1
NW_017100218.1	Gnomon	exon	1970765	1971189	.	-	.	ID=exon-XM_017932829.1-6;Dbxref=GeneID:108570900%2CGenbank:XM_017932829.1;Parent=rna-XM_017932829.1
NW_017100218.1	Gnomon	exon	570481	570580	.	-	.	ID=exon-XM_017932853.1-4;Dbxref=GeneID:108570917%2CGenbank:XM_017932853.1;Parent=rna-XM_017932853.1
NW_017100218.1	Gnomon	exon	570667	571219	.	-	.	ID=exon-XM_017932853.1-3;Dbxref=GeneID:108570917%2CGenbank:XM_017932853.1;Parent=rna-XM_017932853.1
NW_017100218.1	Gnomon	exon	571569	571732	.	-	.	ID=exon-XM_017932853.1-2;Dbxref=GeneID:108570917%2CGenbank:XM_017932853.1;Parent=rna-XM_017932853.1
NW_017100218.1	Gnomon	exon	571835	571876	.	-	.	ID=exon-XM_017932853.1-1;Dbxref=GeneID:108570917%2CGenbank:XM_017932853.1;Parent=rna-XM_017932853.1
NW_017100218.1	Gnomon	CDS	854608	854655	.	-	0	Name=XP_017788287.1;ID=cds-XP_017788287.1;Dbxref=GeneID:108570868%2CGenbank:XP_017788287.1;Note=The sequence of the model RefSeq protein was modified relative to this genomic sequence to represent the inferred CDS: inserted 1 base in 1 codon;Parent=rna-XM_017932798.1
NW_017100218.1	Gnomon	CDS	854041	854150	.	-	0	Name=XP_017788287.1;ID=cds-XP_017788287.1;Dbxref=GeneID:108570868%2CGenbank:XP_017788287.1;Note=The sequence of the model RefSeq protein was modified relative to this genomic sequence to represent the inferred CDS: inserted 1 base in 1 codon;Parent=rna-XM_017932798.1
NW_017100218.1	Gnomon	CDS	853671	853755	.	-	0	Name=XP_017788287.1;ID=cds-XP_017788287.1;Dbxref=GeneID:108570868%2CGenbank:XP_017788287.1;Note=The sequence of the model RefSeq protein was modified relative to this genomic sequence to represent the inferred CDS: inserted 1 base in 1 codon;Parent=rna-XM_017932798.1
NW_017100218.1	Gnomon	CDS	853172	853298	.	-	0	Name=XP_017788287.1;ID=cds-XP_017788287.1;Dbxref=GeneID:108570868%2CGenbank:XP_017788287.1;Note=The sequence of the model RefSeq protein was modified relative to this genomic sequence to represent the inferred CDS: inserted 1 base in 1 codon;Parent=rna-XM_017932798.1
NW_017100218.1	Gnomon	CDS	853084	853169	.	-	0	Name=XP_017788287.1;ID=cds-XP_017788287.1;Dbxref=GeneID:108570868%2CGenbank:XP_017788287.1;Note=The sequence of the model RefSeq protein was modified relative to this genomic sequence to represent the inferred CDS: inserted 1 base in 1 codon;Parent=rna-XM_017932798.1
NW_017100218.1	Gnomon	CDS	755131	755164	.	+	0	Name=XP_017788286.1;ID=cds-XP_017788286.1;Dbxref=GeneID:108570867%2CGenbank:XP_017788286.1;Parent=rna-XM_017932797.1
NW_017100218.1	Gnomon	CDS	765002	765094	.	+	0	Name=XP_017788286.1;ID=cds-XP_017788286.1;Dbxref=GeneID:108570867%2CGenbank:XP_017788286.1;Parent=rna-XM_017932797.1
NW_017100218.1	Gnomon	CDS	767026	767324	.	+	0	Name=XP_017788286.1;ID=cds-XP_017788286.1;Dbxref=GeneID:108570867%2CGenbank:XP_017788286.1;Parent=rna-XM_017932797.1
NW_017100218.1	Gnomon	CDS	767946	768169	.	+	0	Name=XP_017788286.1;ID=cds-XP_017788286.1;Dbxref=GeneID:108570867%2CGenbank:XP_017788286.1;Parent=rna-XM_017932797.1
NW_017100218.1	Gnomon	CDS	769080	769339	.	+	0	Name=XP_017788286.1;ID=cds-XP_017788286.1;Dbxref=GeneID:108570867%2CGenbank:XP_017788286.1;Parent=rna-XM_017932797.1
NW_017100218.1	Gnomon	CDS	770351	770490	.	+	0	Name=XP_017788286.1;ID=cds-XP_017788286.1;Dbxref=GeneID:108570867%2CGenbank:XP_017788286.1;Parent=rna-XM_017932797.1
NW_017100218.1	Gnomon	exon	1970160	1970664	.	-	.	ID=exon-XM_017932830.1-6;Dbxref=GeneID:108570900%2CGenbank:XM_017932830.1;Parent=rna-XM_017932830.1
NW_017100218.1	Gnomon	exon	1973153	1973187	.	-	.	ID=exon-XM_017932830.1-1;Dbxref=GeneID:108570900%2CGenbank:XM_017932830.1;Parent=rna-XM_017932830.1
NW_017100218.1	Gnomon	exon	1970765	1971189	.	-	.	ID=exon-XM_017932830.1-5;Dbxref=GeneID:108570900%2CGenbank:XM_017932830.1;Parent=rna-XM_017932830.1
NW_017100218.1	Gnomon	exon	1971280	1971598	.	-	.	ID=exon-XM_017932830.1-4;Dbxref=GeneID:108570900%2CGenbank:XM_017932830.1;Parent=rna-XM_017932830.1
NW_017100218.1	Gnomon	exon	1971671	1971860	.	-	.	ID=exon-XM_017932830.1-3;Dbxref=GeneID:108570900%2CGenbank:XM_017932830.1;Parent=rna-XM_017932830.1
NW_017100218.1	Gnomon	exon	1971962	1972232	.	-	.	ID=exon-XM_017932830.1-2;Dbxref=GeneID:108570900%2CGenbank:XM_017932830.1;Parent=rna-XM_017932830.1
NW_017100218.1	Gnomon	mRNA	1970160	1973188	.	-	.	Name=XM_017932829.1;ID=rna-XM_017932829.1;Dbxref=GeneID:108570900%2CGenbank:XM_017932829.1;Parent=gene-LOC108570900
NW_017100218.1	Gnomon	CDS	609899	609916	.	-	0	Name=XP_017788285.1;ID=cds-XP_017788285.1;Dbxref=GeneID:108570866%2CGenbank:XP_017788285.1;Parent=rna-XM_017932796.1
NW_017100218.1	Gnomon	CDS	606032	608952	.	-	0	Name=XP_017788285.1;ID=cds-XP_017788285.1;Dbxref=GeneID:108570866%2CGenbank:XP_017788285.1;Parent=rna-XM_017932796.1
NW_017100218.1	Gnomon	CDS	605579	605744	.	-	0	Name=XP_017788285.1;ID=cds-XP_017788285.1;Dbxref=GeneID:108570866%2CGenbank:XP_017788285.1;Parent=rna-XM_017932796.1
NW_017100218.1	Gnomon	exon	2047721	2047822	.	-	.	ID=exon-XM_017932806.1-2;Dbxref=GeneID:108570876%2CGenbank:XM_017932806.1;Parent=rna-XM_017932806.1
NW_017100218.1	Gnomon	exon	2047957	2048364	.	-	.	ID=exon-XM_017932806.1-1;Dbxref=GeneID:108570876%2CGenbank:XM_017932806.1;Parent=rna-XM_017932806.1
NW_017100218.1	Gnomon	exon	2046176	2046797	.	-	.	ID=exon-XM_017932806.1-4;Dbxref=GeneID:108570876%2CGenbank:XM_017932806.1;Parent=rna-XM_017932806.1
NW_017100218.1	Gnomon	exon	2047380	2047601	.	-	.	ID=exon-XM_017932806.1-3;Dbxref=GeneID:108570876%2CGenbank:XM_017932806.1;Parent=rna-XM_017932806.1
NW_017100218.1	Gnomon	exon	2045338	2045447	.	-	.	ID=exon-XM_017932806.1-6;Dbxref=GeneID:108570876%2CGenbank:XM_017932806.1;Parent=rna-XM_017932806.1
NW_017100218.1	Gnomon	exon	2045917	2046012	.	-	.	ID=exon-XM_017932806.1-5;Dbxref=GeneID:108570876%2CGenbank:XM_017932806.1;Parent=rna-XM_017932806.1
NW_017100218.1	Gnomon	exon	2042651	2043055	.	-	.	ID=exon-XM_017932806.1-7;Dbxref=GeneID:108570876%2CGenbank:XM_017932806.1;Parent=rna-XM_017932806.1
NW_017100218.1	Gnomon	exon	1360911	1361003	.	-	.	ID=exon-XM_017932876.1-3;Dbxref=GeneID:108570937%2CGenbank:XM_017932876.1;Parent=rna-XM_017932876.1
NW_017100218.1	Gnomon	exon	1361107	1361168	.	-	.	ID=exon-XM_017932876.1-2;Dbxref=GeneID:108570937%2CGenbank:XM_017932876.1;Parent=rna-XM_017932876.1
NW_017100218.1	Gnomon	exon	1375055	1375145	.	-	.	ID=exon-XM_017932876.1-1;Dbxref=GeneID:108570937%2CGenbank:XM_017932876.1;Parent=rna-XM_017932876.1
NW_017100218.1	Gnomon	exon	1359704	1359902	.	-	.	ID=exon-XM_017932876.1-7;Dbxref=GeneID:108570937%2CGenbank:XM_017932876.1;Parent=rna-XM_017932876.1
NW_017100218.1	Gnomon	exon	1360012	1360101	.	-	.	ID=exon-XM_017932876.1-6;Dbxref=GeneID:108570937%2CGenbank:XM_017932876.1;Parent=rna-XM_017932876.1
NW_017100218.1	Gnomon	exon	1360190	1360282	.	-	.	ID=exon-XM_017932876.1-5;Dbxref=GeneID:108570937%2CGenbank:XM_017932876.1;Parent=rna-XM_017932876.1
NW_017100218.1	Gnomon	exon	1360357	1360434	.	-	.	ID=exon-XM_017932876.1-4;Dbxref=GeneID:108570937%2CGenbank:XM_017932876.1;Parent=rna-XM_017932876.1
NW_017100218.1	Gnomon	exon	1359012	1359419	.	-	.	ID=exon-XM_017932876.1-9;Dbxref=GeneID:108570937%2CGenbank:XM_017932876.1;Parent=rna-XM_017932876.1
NW_017100218.1	Gnomon	exon	1359478	1359626	.	-	.	ID=exon-XM_017932876.1-8;Dbxref=GeneID:108570937%2CGenbank:XM_017932876.1;Parent=rna-XM_017932876.1
NW_017100218.1	Gnomon	mRNA	788693	810774	.	-	.	Name=XM_017932828.1;ID=rna-XM_017932828.1;Dbxref=GeneID:108570899%2CGenbank:XM_017932828.1;Parent=gene-LOC108570899
NW_017100218.1	Gnomon	CDS	528544	528559	.	+	0	Name=XP_017788284.1;ID=cds-XP_017788284.1;Dbxref=GeneID:108570865%2CGenbank:XP_017788284.1;Parent=rna-XM_017932795.1
NW_017100218.1	Gnomon	CDS	543265	543315	.	+	0	Name=XP_017788284.1;ID=cds-XP_017788284.1;Dbxref=GeneID:108570865%2CGenbank:XP_017788284.1;Parent=rna-XM_017932795.1
NW_017100218.1	Gnomon	CDS	544976	545260	.	+	0	Name=XP_017788284.1;ID=cds-XP_017788284.1;Dbxref=GeneID:108570865%2CGenbank:XP_017788284.1;Parent=rna-XM_017932795.1
NW_017100218.1	Gnomon	CDS	547061	547146	.	+	0	Name=XP_017788284.1;ID=cds-XP_017788284.1;Dbxref=GeneID:108570865%2CGenbank:XP_017788284.1;Parent=rna-XM_017932795.1
NW_017100218.1	Gnomon	CDS	547498	547587	.	+	0	Name=XP_017788284.1;ID=cds-XP_017788284.1;Dbxref=GeneID:108570865%2CGenbank:XP_017788284.1;Parent=rna-XM_017932795.1
NW_017100218.1	Gnomon	CDS	547684	547905	.	+	0	Name=XP_017788284.1;ID=cds-XP_017788284.1;Dbxref=GeneID:108570865%2CGenbank:XP_017788284.1;Parent=rna-XM_017932795.1
NW_017100218.1	Gnomon	CDS	550243	550451	.	+	0	Name=XP_017788284.1;ID=cds-XP_017788284.1;Dbxref=GeneID:108570865%2CGenbank:XP_017788284.1;Parent=rna-XM_017932795.1
NW_017100218.1	Gnomon	CDS	551178	551284	.	+	0	Name=XP_017788284.1;ID=cds-XP_017788284.1;Dbxref=GeneID:108570865%2CGenbank:XP_017788284.1;Parent=rna-XM_017932795.1
NW_017100218.1	Gnomon	CDS	552505	552990	.	+	0	Name=XP_017788284.1;ID=cds-XP_017788284.1;Dbxref=GeneID:108570865%2CGenbank:XP_017788284.1;Parent=rna-XM_017932795.1
NW_017100218.1	Gnomon	CDS	553087	553805	.	+	0	Name=XP_017788284.1;ID=cds-XP_017788284.1;Dbxref=GeneID:108570865%2CGenbank:XP_017788284.1;Parent=rna-XM_017932795.1
NW_017100218.1	Gnomon	mRNA	1432509	1811056	.	+	.	Name=XM_017932826.1;ID=rna-XM_017932826.1;Dbxref=GeneID:108570898%2CGenbank:XM_017932826.1;Parent=gene-LOC108570898
NW_017100218.1	Gnomon	CDS	492640	492946	.	-	0	Name=XP_017788282.1;ID=cds-XP_017788282.1;Dbxref=GeneID:108570864%2CGenbank:XP_017788282.1;Parent=rna-XM_017932793.1
NW_017100218.1	Gnomon	CDS	492302	492565	.	-	0	Name=XP_017788282.1;ID=cds-XP_017788282.1;Dbxref=GeneID:108570864%2CGenbank:XP_017788282.1;Parent=rna-XM_017932793.1
NW_017100218.1	Gnomon	CDS	491832	492193	.	-	0	Name=XP_017788282.1;ID=cds-XP_017788282.1;Dbxref=GeneID:108570864%2CGenbank:XP_017788282.1;Parent=rna-XM_017932793.1
NW_017100218.1	Gnomon	mRNA	2148839	2153832	.	+	.	Name=XM_017932825.1;ID=rna-XM_017932825.1;Dbxref=GeneID:108570897%2CGenbank:XM_017932825.1;Parent=gene-LOC108570897
NW_017100218.1	Gnomon	CDS	589311	590354	.	-	0	Name=XP_017788281.1;ID=cds-XP_017788281.1;Dbxref=GeneID:108570863%2CGenbank:XP_017788281.1;Parent=rna-XM_017932792.1
NW_017100218.1	Gnomon	exon	1971962	1972249	.	-	.	ID=exon-XM_017932831.1-2;Dbxref=GeneID:108570900%2CGenbank:XM_017932831.1;Parent=rna-XM_017932831.1
NW_017100218.1	Gnomon	exon	1972800	1972856	.	-	.	ID=exon-XM_017932831.1-1;Dbxref=GeneID:108570900%2CGenbank:XM_017932831.1;Parent=rna-XM_017932831.1
NW_017100218.1	Gnomon	exon	1971280	1971598	.	-	.	ID=exon-XM_017932831.1-4;Dbxref=GeneID:108570900%2CGenbank:XM_017932831.1;Parent=rna-XM_017932831.1
NW_017100218.1	Gnomon	exon	1971671	1971860	.	-	.	ID=exon-XM_017932831.1-3;Dbxref=GeneID:108570900%2CGenbank:XM_017932831.1;Parent=rna-XM_017932831.1
NW_017100218.1	Gnomon	exon	1970160	1970664	.	-	.	ID=exon-XM_017932831.1-6;Dbxref=GeneID:108570900%2CGenbank:XM_017932831.1;Parent=rna-XM_017932831.1
NW_017100218.1	Gnomon	exon	1970765	1971189	.	-	.	ID=exon-XM_017932831.1-5;Dbxref=GeneID:108570900%2CGenbank:XM_017932831.1;Parent=rna-XM_017932831.1
NW_017100218.1	Gnomon	mRNA	1403247	1405358	.	-	.	Name=XM_017932837.1;ID=rna-XM_017932837.1;Dbxref=GeneID:108570906%2CGenbank:XM_017932837.1;Parent=gene-LOC108570906
NW_017100218.1	Gnomon	exon	1976244	1977910	.	-	.	ID=exon-XM_017932878.1-8;Dbxref=GeneID:108570939%2CGenbank:XM_017932878.1;Parent=rna-XM_017932878.1
NW_017100218.1	Gnomon	exon	1978570	1978770	.	-	.	ID=exon-XM_017932878.1-7;Dbxref=GeneID:108570939%2CGenbank:XM_017932878.1;Parent=rna-XM_017932878.1
NW_017100218.1	Gnomon	exon	1978994	1979172	.	-	.	ID=exon-XM_017932878.1-6;Dbxref=GeneID:108570939%2CGenbank:XM_017932878.1;Parent=rna-XM_017932878.1
NW_017100218.1	Gnomon	exon	1979475	1979646	.	-	.	ID=exon-XM_017932878.1-5;Dbxref=GeneID:108570939%2CGenbank:XM_017932878.1;Parent=rna-XM_017932878.1
NW_017100218.1	Gnomon	exon	1979816	1979940	.	-	.	ID=exon-XM_017932878.1-4;Dbxref=GeneID:108570939%2CGenbank:XM_017932878.1;Parent=rna-XM_017932878.1
NW_017100218.1	Gnomon	exon	1980030	1980146	.	-	.	ID=exon-XM_017932878.1-3;Dbxref=GeneID:108570939%2CGenbank:XM_017932878.1;Parent=rna-XM_017932878.1
NW_017100218.1	Gnomon	exon	1981497	1981946	.	-	.	ID=exon-XM_017932878.1-2;Dbxref=GeneID:108570939%2CGenbank:XM_017932878.1;Parent=rna-XM_017932878.1
NW_017100218.1	Gnomon	exon	1984181	1984340	.	-	.	ID=exon-XM_017932878.1-1;Dbxref=GeneID:108570939%2CGenbank:XM_017932878.1;Parent=rna-XM_017932878.1
NW_017100218.1	Gnomon	mRNA	2077933	2084707	.	-	.	Name=XM_017932836.1;ID=rna-XM_017932836.1;Dbxref=GeneID:108570905%2CGenbank:XM_017932836.1;Parent=gene-LOC108570905
NW_017100218.1	Gnomon	CDS	1432509	1432602	.	+	0	Name=XP_017788315.1;ID=cds-XP_017788315.1;Dbxref=GeneID:108570898%2CGenbank:XP_017788315.1;Parent=rna-XM_017932826.1
NW_017100218.1	Gnomon	CDS	1514025	1514069	.	+	0	Name=XP_017788315.1;ID=cds-XP_017788315.1;Dbxref=GeneID:108570898%2CGenbank:XP_017788315.1;Parent=rna-XM_017932826.1
NW_017100218.1	Gnomon	CDS	1608986	1609322	.	+	0	Name=XP_017788315.1;ID=cds-XP_017788315.1;Dbxref=GeneID:108570898%2CGenbank:XP_017788315.1;Parent=rna-XM_017932826.1
NW_017100218.1	Gnomon	CDS	1610184	1610419	.	+	0	Name=XP_017788315.1;ID=cds-XP_017788315.1;Dbxref=GeneID:108570898%2CGenbank:XP_017788315.1;Parent=rna-XM_017932826.1
NW_017100218.1	Gnomon	CDS	1656599	1656940	.	+	0	Name=XP_017788315.1;ID=cds-XP_017788315.1;Dbxref=GeneID:108570898%2CGenbank:XP_017788315.1;Parent=rna-XM_017932826.1
NW_017100218.1	Gnomon	CDS	1701732	1701854	.	+	0	Name=XP_017788315.1;ID=cds-XP_017788315.1;Dbxref=GeneID:108570898%2CGenbank:XP_017788315.1;Parent=rna-XM_017932826.1
NW_017100218.1	Gnomon	CDS	1714406	1714552	.	+	0	Name=XP_017788315.1;ID=cds-XP_017788315.1;Dbxref=GeneID:108570898%2CGenbank:XP_017788315.1;Parent=rna-XM_017932826.1
NW_017100218.1	Gnomon	CDS	1719529	1719801	.	+	0	Name=XP_017788315.1;ID=cds-XP_017788315.1;Dbxref=GeneID:108570898%2CGenbank:XP_017788315.1;Parent=rna-XM_017932826.1
NW_017100218.1	Gnomon	CDS	1801655	1801833	.	+	0	Name=XP_017788315.1;ID=cds-XP_017788315.1;Dbxref=GeneID:108570898%2CGenbank:XP_017788315.1;Parent=rna-XM_017932826.1
NW_017100218.1	Gnomon	CDS	1809393	1809626	.	+	0	Name=XP_017788315.1;ID=cds-XP_017788315.1;Dbxref=GeneID:108570898%2CGenbank:XP_017788315.1;Parent=rna-XM_017932826.1
NW_017100218.1	Gnomon	mRNA	2077833	2084658	.	-	.	Name=XM_017932835.1;ID=rna-XM_017932835.1;Dbxref=GeneID:108570905%2CGenbank:XM_017932835.1;Parent=gene-LOC108570905
NW_017100218.1	Gnomon	CDS	2148983	2149027	.	+	0	Name=XP_017788314.1;ID=cds-XP_017788314.1;Dbxref=GeneID:108570897%2CGenbank:XP_017788314.1;Parent=rna-XM_017932825.1
NW_017100218.1	Gnomon	CDS	2149194	2149257	.	+	0	Name=XP_017788314.1;ID=cds-XP_017788314.1;Dbxref=GeneID:108570897%2CGenbank:XP_017788314.1;Parent=rna-XM_017932825.1
NW_017100218.1	Gnomon	CDS	2149380	2149737	.	+	0	Name=XP_017788314.1;ID=cds-XP_017788314.1;Dbxref=GeneID:108570897%2CGenbank:XP_017788314.1;Parent=rna-XM_017932825.1
NW_017100218.1	Gnomon	CDS	2149838	2149899	.	+	0	Name=XP_017788314.1;ID=cds-XP_017788314.1;Dbxref=GeneID:108570897%2CGenbank:XP_017788314.1;Parent=rna-XM_017932825.1
NW_017100218.1	Gnomon	CDS	2150594	2150868	.	+	0	Name=XP_017788314.1;ID=cds-XP_017788314.1;Dbxref=GeneID:108570897%2CGenbank:XP_017788314.1;Parent=rna-XM_017932825.1
NW_017100218.1	Gnomon	CDS	2150941	2151137	.	+	0	Name=XP_017788314.1;ID=cds-XP_017788314.1;Dbxref=GeneID:108570897%2CGenbank:XP_017788314.1;Parent=rna-XM_017932825.1
NW_017100218.1	Gnomon	CDS	2151213	2151351	.	+	0	Name=XP_017788314.1;ID=cds-XP_017788314.1;Dbxref=GeneID:108570897%2CGenbank:XP_017788314.1;Parent=rna-XM_017932825.1
NW_017100218.1	Gnomon	CDS	2151434	2151521	.	+	0	Name=XP_017788314.1;ID=cds-XP_017788314.1;Dbxref=GeneID:108570897%2CGenbank:XP_017788314.1;Parent=rna-XM_017932825.1
NW_017100218.1	Gnomon	CDS	2151605	2151693	.	+	0	Name=XP_017788314.1;ID=cds-XP_017788314.1;Dbxref=GeneID:108570897%2CGenbank:XP_017788314.1;Parent=rna-XM_017932825.1
NW_017100218.1	Gnomon	CDS	2151769	2151972	.	+	0	Name=XP_017788314.1;ID=cds-XP_017788314.1;Dbxref=GeneID:108570897%2CGenbank:XP_017788314.1;Parent=rna-XM_017932825.1
NW_017100218.1	Gnomon	CDS	2152046	2152226	.	+	0	Name=XP_017788314.1;ID=cds-XP_017788314.1;Dbxref=GeneID:108570897%2CGenbank:XP_017788314.1;Parent=rna-XM_017932825.1
NW_017100218.1	Gnomon	CDS	2152304	2152591	.	+	0	Name=XP_017788314.1;ID=cds-XP_017788314.1;Dbxref=GeneID:108570897%2CGenbank:XP_017788314.1;Parent=rna-XM_017932825.1
NW_017100218.1	Gnomon	CDS	2152670	2152911	.	+	0	Name=XP_017788314.1;ID=cds-XP_017788314.1;Dbxref=GeneID:108570897%2CGenbank:XP_017788314.1;Parent=rna-XM_017932825.1
NW_017100218.1	Gnomon	CDS	2152986	2153138	.	+	0	Name=XP_017788314.1;ID=cds-XP_017788314.1;Dbxref=GeneID:108570897%2CGenbank:XP_017788314.1;Parent=rna-XM_017932825.1
NW_017100218.1	Gnomon	CDS	2153204	2153304	.	+	0	Name=XP_017788314.1;ID=cds-XP_017788314.1;Dbxref=GeneID:108570897%2CGenbank:XP_017788314.1;Parent=rna-XM_017932825.1
NW_017100218.1	Gnomon	CDS	2153367	2153596	.	+	0	Name=XP_017788314.1;ID=cds-XP_017788314.1;Dbxref=GeneID:108570897%2CGenbank:XP_017788314.1;Parent=rna-XM_017932825.1
NW_017100218.1	Gnomon	CDS	2153672	2153832	.	+	0	Name=XP_017788314.1;ID=cds-XP_017788314.1;Dbxref=GeneID:108570897%2CGenbank:XP_017788314.1;Parent=rna-XM_017932825.1
NW_017100218.1	Gnomon	mRNA	521033	522053	.	-	.	Name=XM_017932834.1;ID=rna-XM_017932834.1;Dbxref=GeneID:108570903%2CGenbank:XM_017932834.1;Parent=gene-LOC108570903
NW_017100218.1	Gnomon	CDS	1387731	1387751	.	-	0	Name=XP_017788313.1;ID=cds-XP_017788313.1;Dbxref=GeneID:108570896%2CGenbank:XP_017788313.1;Parent=rna-XM_017932824.1
NW_017100218.1	Gnomon	CDS	1387204	1387334	.	-	0	Name=XP_017788313.1;ID=cds-XP_017788313.1;Dbxref=GeneID:108570896%2CGenbank:XP_017788313.1;Parent=rna-XM_017932824.1
NW_017100218.1	Gnomon	CDS	1386971	1387080	.	-	0	Name=XP_017788313.1;ID=cds-XP_017788313.1;Dbxref=GeneID:108570896%2CGenbank:XP_017788313.1;Parent=rna-XM_017932824.1
NW_017100218.1	Gnomon	CDS	1386636	1386781	.	-	0	Name=XP_017788313.1;ID=cds-XP_017788313.1;Dbxref=GeneID:108570896%2CGenbank:XP_017788313.1;Parent=rna-XM_017932824.1
NW_017100218.1	Gnomon	CDS	1386316	1386438	.	-	0	Name=XP_017788313.1;ID=cds-XP_017788313.1;Dbxref=GeneID:108570896%2CGenbank:XP_017788313.1;Parent=rna-XM_017932824.1
NW_017100218.1	Gnomon	CDS	1386161	1386244	.	-	0	Name=XP_017788313.1;ID=cds-XP_017788313.1;Dbxref=GeneID:108570896%2CGenbank:XP_017788313.1;Parent=rna-XM_017932824.1
NW_017100218.1	Gnomon	CDS	823257	823274	.	-	0	Name=XP_017788311.1;ID=cds-XP_017788311.1;Dbxref=GeneID:108570892%2CGenbank:XP_017788311.1;Parent=rna-XM_017932822.1
NW_017100218.1	Gnomon	CDS	822498	822893	.	-	0	Name=XP_017788311.1;ID=cds-XP_017788311.1;Dbxref=GeneID:108570892%2CGenbank:XP_017788311.1;Parent=rna-XM_017932822.1
NW_017100218.1	Gnomon	CDS	822330	822413	.	-	0	Name=XP_017788311.1;ID=cds-XP_017788311.1;Dbxref=GeneID:108570892%2CGenbank:XP_017788311.1;Parent=rna-XM_017932822.1
NW_017100218.1	Gnomon	CDS	820141	822240	.	-	0	Name=XP_017788311.1;ID=cds-XP_017788311.1;Dbxref=GeneID:108570892%2CGenbank:XP_017788311.1;Parent=rna-XM_017932822.1
NW_017100218.1	Gnomon	CDS	1962777	1965303	.	+	0	Name=XP_017788312.1;ID=cds-XP_017788312.1;Dbxref=GeneID:108570893%2CGenbank:XP_017788312.1;Parent=rna-XM_017932823.1
NW_017100218.1	Gnomon	CDS	1965526	1967192	.	+	0	Name=XP_017788312.1;ID=cds-XP_017788312.1;Dbxref=GeneID:108570893%2CGenbank:XP_017788312.1;Parent=rna-XM_017932823.1
NW_017100218.1	Gnomon	mRNA	522240	523370	.	+	.	Name=XM_017932833.1;ID=rna-XM_017932833.1;Dbxref=GeneID:108570902%2CGenbank:XM_017932833.1;Parent=gene-LOC108570902
NW_017100218.1	Gnomon	CDS	852924	852977	.	-	0	Name=XP_017788310.1;ID=cds-XP_017788310.1;Dbxref=GeneID:108570891%2CGenbank:XP_017788310.1;Parent=rna-XM_017932821.1
NW_017100218.1	Gnomon	CDS	837591	837727	.	-	0	Name=XP_017788310.1;ID=cds-XP_017788310.1;Dbxref=GeneID:108570891%2CGenbank:XP_017788310.1;Parent=rna-XM_017932821.1
NW_017100218.1	Gnomon	CDS	837308	837512	.	-	0	Name=XP_017788310.1;ID=cds-XP_017788310.1;Dbxref=GeneID:108570891%2CGenbank:XP_017788310.1;Parent=rna-XM_017932821.1
NW_017100218.1	Gnomon	CDS	836903	837073	.	-	0	Name=XP_017788310.1;ID=cds-XP_017788310.1;Dbxref=GeneID:108570891%2CGenbank:XP_017788310.1;Parent=rna-XM_017932821.1
NW_017100218.1	Gnomon	exon	2053179	2053371	.	+	.	ID=exon-XM_017932807.1-10;Dbxref=GeneID:108570877%2CGenbank:XM_017932807.1;Note=The sequence of the model RefSeq transcript was modified relative to this genomic sequence to represent the inferred CDS: inserted 1 base in 1 codon;Parent=rna-XM_017932807.1
NW_017100218.1	Gnomon	exon	2054745	2054918	.	+	.	ID=exon-XM_017932807.1-14;Dbxref=GeneID:108570877%2CGenbank:XM_017932807.1;Note=The sequence of the model RefSeq transcript was modified relative to this genomic sequence to represent the inferred CDS: inserted 1 base in 1 codon;Parent=rna-XM_017932807.1
NW_017100218.1	Gnomon	exon	2054317	2054665	.	+	.	ID=exon-XM_017932807.1-13;Dbxref=GeneID:108570877%2CGenbank:XM_017932807.1;Note=The sequence of the model RefSeq transcript was modified relative to this genomic sequence to represent the inferred CDS: inserted 1 base in 1 codon;Parent=rna-XM_017932807.1
NW_017100218.1	Gnomon	exon	2054073	2054281	.	+	.	ID=exon-XM_017932807.1-12;Dbxref=GeneID:108570877%2CGenbank:XM_017932807.1;Note=The sequence of the model RefSeq transcript was modified relative to this genomic sequence to represent the inferred CDS: inserted 1 base in 1 codon;Parent=rna-XM_017932807.1
NW_017100218.1	Gnomon	exon	2053521	2053999	.	+	.	ID=exon-XM_017932807.1-11;Dbxref=GeneID:108570877%2CGenbank:XM_017932807.1;Note=The sequence of the model RefSeq transcript was modified relative to this genomic sequence to represent the inferred CDS: inserted 1 base in 1 codon;Parent=rna-XM_017932807.1
NW_017100218.1	Gnomon	exon	2055599	2055714	.	+	.	ID=exon-XM_017932807.1-17;Dbxref=GeneID:108570877%2CGenbank:XM_017932807.1;Note=The sequence of the model RefSeq transcript was modified relative to this genomic sequence to represent the inferred CDS: inserted 1 base in 1 codon;Parent=rna-XM_017932807.1
NW_017100218.1	Gnomon	exon	2055244	2055274	.	+	.	ID=exon-XM_017932807.1-16;Dbxref=GeneID:108570877%2CGenbank:XM_017932807.1;Note=The sequence of the model RefSeq transcript was modified relative to this genomic sequence to represent the inferred CDS: inserted 1 base in 1 codon;Parent=rna-XM_017932807.1
NW_017100218.1	Gnomon	exon	2055001	2055162	.	+	.	ID=exon-XM_017932807.1-15;Dbxref=GeneID:108570877%2CGenbank:XM_017932807.1;Note=The sequence of the model RefSeq transcript was modified relative to this genomic sequence to represent the inferred CDS: inserted 1 base in 1 codon;Parent=rna-XM_017932807.1
NW_017100218.1	Gnomon	mRNA	1379040	1384064	.	-	.	Name=XM_017932832.1;ID=rna-XM_017932832.1;Dbxref=GeneID:108570901%2CGenbank:XM_017932832.1;Parent=gene-LOC108570901
NW_017100218.1	Gnomon	exon	1990150	1990292	.	+	.	ID=exon-XM_017932877.1-4;Dbxref=GeneID:108570938%2CGenbank:XM_017932877.1;Parent=rna-XM_017932877.1
NW_017100218.1	Gnomon	exon	1989738	1990040	.	+	.	ID=exon-XM_017932877.1-3;Dbxref=GeneID:108570938%2CGenbank:XM_017932877.1;Parent=rna-XM_017932877.1
NW_017100218.1	Gnomon	exon	1990587	1990662	.	+	.	ID=exon-XM_017932877.1-6;Dbxref=GeneID:108570938%2CGenbank:XM_017932877.1;Parent=rna-XM_017932877.1
NW_017100218.1	Gnomon	exon	1990375	1990500	.	+	.	ID=exon-XM_017932877.1-5;Dbxref=GeneID:108570938%2CGenbank:XM_017932877.1;Parent=rna-XM_017932877.1
NW_017100218.1	Gnomon	exon	1991037	1991208	.	+	.	ID=exon-XM_017932877.1-8;Dbxref=GeneID:108570938%2CGenbank:XM_017932877.1;Parent=rna-XM_017932877.1
NW_017100218.1	Gnomon	exon	1990741	1990958	.	+	.	ID=exon-XM_017932877.1-7;Dbxref=GeneID:108570938%2CGenbank:XM_017932877.1;Parent=rna-XM_017932877.1
NW_017100218.1	Gnomon	exon	1995572	1995670	.	+	.	ID=exon-XM_017932877.1-9;Dbxref=GeneID:108570938%2CGenbank:XM_017932877.1;Parent=rna-XM_017932877.1
NW_017100218.1	Gnomon	exon	1989379	1989642	.	+	.	ID=exon-XM_017932877.1-2;Dbxref=GeneID:108570938%2CGenbank:XM_017932877.1;Parent=rna-XM_017932877.1
NW_017100218.1	Gnomon	exon	1989157	1989226	.	+	.	ID=exon-XM_017932877.1-1;Dbxref=GeneID:108570938%2CGenbank:XM_017932877.1;Parent=rna-XM_017932877.1
NW_017100218.1	Gnomon	mRNA	1970160	1972856	.	-	.	Name=XM_017932831.1;ID=rna-XM_017932831.1;Dbxref=GeneID:108570900%2CGenbank:XM_017932831.1;Parent=gene-LOC108570900
NW_017100218.1	Gnomon	exon	2052852	2053099	.	+	.	ID=exon-XM_017932807.1-9;Dbxref=GeneID:108570877%2CGenbank:XM_017932807.1;Note=The sequence of the model RefSeq transcript was modified relative to this genomic sequence to represent the inferred CDS: inserted 1 base in 1 codon;Parent=rna-XM_017932807.1
NW_017100218.1	Gnomon	exon	2052518	2052728	.	+	.	ID=exon-XM_017932807.1-8;Dbxref=GeneID:108570877%2CGenbank:XM_017932807.1;Note=The sequence of the model RefSeq transcript was modified relative to this genomic sequence to represent the inferred CDS: inserted 1 base in 1 codon;Parent=rna-XM_017932807.1
NW_017100218.1	Gnomon	exon	2052091	2052365	.	+	.	ID=exon-XM_017932807.1-7;Dbxref=GeneID:108570877%2CGenbank:XM_017932807.1;Note=The sequence of the model RefSeq transcript was modified relative to this genomic sequence to represent the inferred CDS: inserted 1 base in 1 codon;Parent=rna-XM_017932807.1
NW_017100218.1	Gnomon	exon	2051761	2052007	.	+	.	ID=exon-XM_017932807.1-6;Dbxref=GeneID:108570877%2CGenbank:XM_017932807.1;Note=The sequence of the model RefSeq transcript was modified relative to this genomic sequence to represent the inferred CDS: inserted 1 base in 1 codon;Parent=rna-XM_017932807.1
NW_017100218.1	Gnomon	exon	2051140	2051573	.	+	.	ID=exon-XM_017932807.1-5;Dbxref=GeneID:108570877%2CGenbank:XM_017932807.1;Note=The sequence of the model RefSeq transcript was modified relative to this genomic sequence to represent the inferred CDS: inserted 1 base in 1 codon;Parent=rna-XM_017932807.1
NW_017100218.1	Gnomon	exon	2050847	2051137	.	+	.	ID=exon-XM_017932807.1-4;Dbxref=GeneID:108570877%2CGenbank:XM_017932807.1;Note=The sequence of the model RefSeq transcript was modified relative to this genomic sequence to represent the inferred CDS: inserted 1 base in 1 codon;Parent=rna-XM_017932807.1
NW_017100218.1	Gnomon	exon	2050536	2050754	.	+	.	ID=exon-XM_017932807.1-3;Dbxref=GeneID:108570877%2CGenbank:XM_017932807.1;Note=The sequence of the model RefSeq transcript was modified relative to this genomic sequence to represent the inferred CDS: inserted 1 base in 1 codon;Parent=rna-XM_017932807.1
NW_017100218.1	Gnomon	exon	2050172	2050468	.	+	.	ID=exon-XM_017932807.1-2;Dbxref=GeneID:108570877%2CGenbank:XM_017932807.1;Note=The sequence of the model RefSeq transcript was modified relative to this genomic sequence to represent the inferred CDS: inserted 1 base in 1 codon;Parent=rna-XM_017932807.1
NW_017100218.1	Gnomon	exon	2048463	2048559	.	+	.	ID=exon-XM_017932807.1-1;Dbxref=GeneID:108570877%2CGenbank:XM_017932807.1;Note=The sequence of the model RefSeq transcript was modified relative to this genomic sequence to represent the inferred CDS: inserted 1 base in 1 codon;Parent=rna-XM_017932807.1
NW_017100218.1	Gnomon	exon	571569	571763	.	-	.	ID=exon-XM_017932854.1-1;Dbxref=GeneID:108570917%2CGenbank:XM_017932854.1;Parent=rna-XM_017932854.1
NW_017100218.1	Gnomon	exon	570481	570580	.	-	.	ID=exon-XM_017932854.1-3;Dbxref=GeneID:108570917%2CGenbank:XM_017932854.1;Parent=rna-XM_017932854.1
NW_017100218.1	Gnomon	exon	570667	571219	.	-	.	ID=exon-XM_017932854.1-2;Dbxref=GeneID:108570917%2CGenbank:XM_017932854.1;Parent=rna-XM_017932854.1
NW_017100218.1	Gnomon	mRNA	1970160	1973187	.	-	.	Name=XM_017932830.1;ID=rna-XM_017932830.1;Dbxref=GeneID:108570900%2CGenbank:XM_017932830.1;Parent=gene-LOC108570900
NW_017100218.1	Gnomon	exon	2075100	2075126	.	+	.	ID=exon-XM_017932808.1-4;Dbxref=GeneID:108570878%2CGenbank:XM_017932808.1;Parent=rna-XM_017932808.1
NW_017100218.1	Gnomon	exon	2073728	2073985	.	+	.	ID=exon-XM_017932808.1-3;Dbxref=GeneID:108570878%2CGenbank:XM_017932808.1;Parent=rna-XM_017932808.1
NW_017100218.1	Gnomon	exon	2073270	2073489	.	+	.	ID=exon-XM_017932808.1-2;Dbxref=GeneID:108570878%2CGenbank:XM_017932808.1;Parent=rna-XM_017932808.1
NW_017100218.1	Gnomon	exon	2072862	2073027	.	+	.	ID=exon-XM_017932808.1-1;Dbxref=GeneID:108570878%2CGenbank:XM_017932808.1;Parent=rna-XM_017932808.1
NW_017100218.1	Gnomon	CDS	2177495	2178508	.	+	0	Name=XP_017788359.1;ID=cds-XP_017788359.1;Dbxref=GeneID:108570931%2CGenbank:XP_017788359.1;Parent=rna-XM_017932870.1
NW_017100218.1	Gnomon	CDS	2178584	2179003	.	+	0	Name=XP_017788359.1;ID=cds-XP_017788359.1;Dbxref=GeneID:108570931%2CGenbank:XP_017788359.1;Parent=rna-XM_017932870.1
NW_017100218.1	Gnomon	CDS	833220	833262	.	+	0	Name=XP_017788357.1;ID=cds-XP_017788357.1;Dbxref=GeneID:108570929%2CGenbank:XP_017788357.1;Parent=rna-XM_017932868.1
NW_017100218.1	Gnomon	CDS	833374	833525	.	+	0	Name=XP_017788357.1;ID=cds-XP_017788357.1;Dbxref=GeneID:108570929%2CGenbank:XP_017788357.1;Parent=rna-XM_017932868.1
NW_017100218.1	Gnomon	CDS	833594	833935	.	+	0	Name=XP_017788357.1;ID=cds-XP_017788357.1;Dbxref=GeneID:108570929%2CGenbank:XP_017788357.1;Parent=rna-XM_017932868.1
NW_017100218.1	Gnomon	CDS	835386	835430	.	+	0	Name=XP_017788358.1;ID=cds-XP_017788358.1;Dbxref=GeneID:108570930%2CGenbank:XP_017788358.1;Parent=rna-XM_017932869.1
NW_017100218.1	Gnomon	CDS	835549	835688	.	+	0	Name=XP_017788358.1;ID=cds-XP_017788358.1;Dbxref=GeneID:108570930%2CGenbank:XP_017788358.1;Parent=rna-XM_017932869.1
NW_017100218.1	Gnomon	CDS	835774	835938	.	+	0	Name=XP_017788358.1;ID=cds-XP_017788358.1;Dbxref=GeneID:108570930%2CGenbank:XP_017788358.1;Parent=rna-XM_017932869.1
NW_017100218.1	Gnomon	CDS	836018	836120	.	+	0	Name=XP_017788358.1;ID=cds-XP_017788358.1;Dbxref=GeneID:108570930%2CGenbank:XP_017788358.1;Parent=rna-XM_017932869.1
NW_017100218.1	Gnomon	exon	1986725	1986871	.	-	.	ID=exon-XM_017932879.1-2;Dbxref=GeneID:108570940%2CGenbank:XM_017932879.1;Parent=rna-XM_017932879.1
NW_017100218.1	Gnomon	exon	1987001	1987269	.	-	.	ID=exon-XM_017932879.1-1;Dbxref=GeneID:108570940%2CGenbank:XM_017932879.1;Parent=rna-XM_017932879.1
NW_017100218.1	Gnomon	exon	1986433	1986631	.	-	.	ID=exon-XM_017932879.1-3;Dbxref=GeneID:108570940%2CGenbank:XM_017932879.1;Parent=rna-XM_017932879.1
NW_017100218.1	Gnomon	mRNA	1986433	1987269	.	-	.	Name=XM_017932879.1;ID=rna-XM_017932879.1;Dbxref=GeneID:108570940%2CGenbank:XM_017932879.1;Parent=gene-LOC108570940
NW_017100218.1	Gnomon	CDS	2108606	2108614	.	+	0	Name=XP_017788356.1;ID=cds-XP_017788356.1;Dbxref=GeneID:108570928%2CGenbank:XP_017788356.1;Parent=rna-XM_017932867.1
NW_017100218.1	Gnomon	CDS	2108687	2108773	.	+	0	Name=XP_017788356.1;ID=cds-XP_017788356.1;Dbxref=GeneID:108570928%2CGenbank:XP_017788356.1;Parent=rna-XM_017932867.1
NW_017100218.1	Gnomon	CDS	2108910	2109054	.	+	0	Name=XP_017788356.1;ID=cds-XP_017788356.1;Dbxref=GeneID:108570928%2CGenbank:XP_017788356.1;Parent=rna-XM_017932867.1
NW_017100218.1	Gnomon	CDS	2109299	2109474	.	+	0	Name=XP_017788356.1;ID=cds-XP_017788356.1;Dbxref=GeneID:108570928%2CGenbank:XP_017788356.1;Parent=rna-XM_017932867.1
NW_017100218.1	Gnomon	exon	2105617	2105666	.	-	.	ID=exon-XM_017932880.1-2;Dbxref=GeneID:108570941%2CGenbank:XM_017932880.1;Parent=rna-XM_017932880.1
NW_017100218.1	Gnomon	exon	2107312	2107382	.	-	.	ID=exon-XM_017932880.1-1;Dbxref=GeneID:108570941%2CGenbank:XM_017932880.1;Parent=rna-XM_017932880.1
NW_017100218.1	Gnomon	exon	2103597	2103884	.	-	.	ID=exon-XM_017932880.1-6;Dbxref=GeneID:108570941%2CGenbank:XM_017932880.1;Parent=rna-XM_017932880.1
NW_017100218.1	Gnomon	exon	2103970	2104122	.	-	.	ID=exon-XM_017932880.1-5;Dbxref=GeneID:108570941%2CGenbank:XM_017932880.1;Parent=rna-XM_017932880.1
NW_017100218.1	Gnomon	exon	2104462	2104618	.	-	.	ID=exon-XM_017932880.1-4;Dbxref=GeneID:108570941%2CGenbank:XM_017932880.1;Parent=rna-XM_017932880.1
NW_017100218.1	Gnomon	exon	2105029	2105543	.	-	.	ID=exon-XM_017932880.1-3;Dbxref=GeneID:108570941%2CGenbank:XM_017932880.1;Parent=rna-XM_017932880.1
NW_017100218.1	Gnomon	exon	2102755	2102878	.	-	.	ID=exon-XM_017932880.1-9;Dbxref=GeneID:108570941%2CGenbank:XM_017932880.1;Parent=rna-XM_017932880.1
NW_017100218.1	Gnomon	exon	2102967	2103139	.	-	.	ID=exon-XM_017932880.1-8;Dbxref=GeneID:108570941%2CGenbank:XM_017932880.1;Parent=rna-XM_017932880.1
NW_017100218.1	Gnomon	exon	2103335	2103508	.	-	.	ID=exon-XM_017932880.1-7;Dbxref=GeneID:108570941%2CGenbank:XM_017932880.1;Parent=rna-XM_017932880.1
NW_017100218.1	Gnomon	exon	1960557	1960802	.	-	.	ID=exon-XM_017932856.1-3;Dbxref=GeneID:108570918%2CGenbank:XM_017932856.1;Parent=rna-XM_017932856.1
NW_017100218.1	Gnomon	exon	1960879	1960944	.	-	.	ID=exon-XM_017932856.1-2;Dbxref=GeneID:108570918%2CGenbank:XM_017932856.1;Parent=rna-XM_017932856.1
NW_017100218.1	Gnomon	exon	1959976	1960239	.	-	.	ID=exon-XM_017932856.1-5;Dbxref=GeneID:108570918%2CGenbank:XM_017932856.1;Parent=rna-XM_017932856.1
NW_017100218.1	Gnomon	exon	1960311	1960445	.	-	.	ID=exon-XM_017932856.1-4;Dbxref=GeneID:108570918%2CGenbank:XM_017932856.1;Parent=rna-XM_017932856.1
NW_017100218.1	Gnomon	exon	1959502	1959700	.	-	.	ID=exon-XM_017932856.1-7;Dbxref=GeneID:108570918%2CGenbank:XM_017932856.1;Parent=rna-XM_017932856.1
NW_017100218.1	Gnomon	exon	1959771	1959909	.	-	.	ID=exon-XM_017932856.1-6;Dbxref=GeneID:108570918%2CGenbank:XM_017932856.1;Parent=rna-XM_017932856.1
NW_017100218.1	Gnomon	exon	1959007	1959168	.	-	.	ID=exon-XM_017932856.1-9;Dbxref=GeneID:108570918%2CGenbank:XM_017932856.1;Parent=rna-XM_017932856.1
NW_017100218.1	Gnomon	exon	1959256	1959382	.	-	.	ID=exon-XM_017932856.1-8;Dbxref=GeneID:108570918%2CGenbank:XM_017932856.1;Parent=rna-XM_017932856.1
NW_017100218.1	Gnomon	exon	1961012	1961080	.	-	.	ID=exon-XM_017932856.1-1;Dbxref=GeneID:108570918%2CGenbank:XM_017932856.1;Parent=rna-XM_017932856.1
NW_017100218.1	Gnomon	mRNA	1976244	1984340	.	-	.	Name=XM_017932878.1;ID=rna-XM_017932878.1;Dbxref=GeneID:108570939%2CGenbank:XM_017932878.1;Parent=gene-LOC108570939
NW_017100218.1	Gnomon	CDS	834738	835103	.	-	0	Name=XP_017788355.1;ID=cds-XP_017788355.1;Dbxref=GeneID:108570927%2CGenbank:XP_017788355.1;Parent=rna-XM_017932866.1
NW_017100218.1	Gnomon	CDS	834414	834670	.	-	0	Name=XP_017788355.1;ID=cds-XP_017788355.1;Dbxref=GeneID:108570927%2CGenbank:XP_017788355.1;Parent=rna-XM_017932866.1
NW_017100218.1	Gnomon	CDS	834212	834341	.	-	0	Name=XP_017788355.1;ID=cds-XP_017788355.1;Dbxref=GeneID:108570927%2CGenbank:XP_017788355.1;Parent=rna-XM_017932866.1
NW_017100218.1	Gnomon	exon	2007095	2007227	.	+	.	ID=exon-XM_017932871.1-10;Dbxref=GeneID:108570932%2CGenbank:XM_017932871.1;Parent=rna-XM_017932871.1
NW_017100218.1	Gnomon	mRNA	1989157	1998170	.	+	.	Name=XM_017932877.1;ID=rna-XM_017932877.1;Dbxref=GeneID:108570938%2CGenbank:XM_017932877.1;Parent=gene-LOC108570938
NW_017100218.1	RefSeq	cDNA_match	2048463	2048559	.	+	.	ID=e9342f7b-2789-4723-a779-06dca7980536;Target=XM_017932807.1 1 97
NW_017100218.1	RefSeq	cDNA_match	2050172	2050468	.	+	.	ID=e9342f7b-2789-4723-a779-06dca7980536;Target=XM_017932807.1 1 97
NW_017100218.1	RefSeq	cDNA_match	2050536	2050754	.	+	.	ID=e9342f7b-2789-4723-a779-06dca7980536;Target=XM_017932807.1 1 97
NW_017100218.1	RefSeq	cDNA_match	2050847	2051573	.	+	.	ID=e9342f7b-2789-4723-a779-06dca7980536;Target=XM_017932807.1 1 97
NW_017100218.1	RefSeq	cDNA_match	2051761	2052007	.	+	.	ID=e9342f7b-2789-4723-a779-06dca7980536;Target=XM_017932807.1 1 97
NW_017100218.1	RefSeq	cDNA_match	2052091	2052365	.	+	.	ID=e9342f7b-2789-4723-a779-06dca7980536;Target=XM_017932807.1 1 97
NW_017100218.1	RefSeq	cDNA_match	2052518	2052728	.	+	.	ID=e9342f7b-2789-4723-a779-06dca7980536;Target=XM_017932807.1 1 97
NW_017100218.1	RefSeq	cDNA_match	2052852	2053099	.	+	.	ID=e9342f7b-2789-4723-a779-06dca7980536;Target=XM_017932807.1 1 97
NW_017100218.1	RefSeq	cDNA_match	2053179	2053371	.	+	.	ID=e9342f7b-2789-4723-a779-06dca7980536;Target=XM_017932807.1 1 97
NW_017100218.1	RefSeq	cDNA_match	2053521	2053999	.	+	.	ID=e9342f7b-2789-4723-a779-06dca7980536;Target=XM_017932807.1 1 97
NW_017100218.1	RefSeq	cDNA_match	2054073	2054281	.	+	.	ID=e9342f7b-2789-4723-a779-06dca7980536;Target=XM_017932807.1 1 97
NW_017100218.1	RefSeq	cDNA_match	2054317	2054665	.	+	.	ID=e9342f7b-2789-4723-a779-06dca7980536;Target=XM_017932807.1 1 97
NW_017100218.1	RefSeq	cDNA_match	2054745	2054918	.	+	.	ID=e9342f7b-2789-4723-a779-06dca7980536;Target=XM_017932807.1 1 97
NW_017100218.1	RefSeq	cDNA_match	2055001	2055162	.	+	.	ID=e9342f7b-2789-4723-a779-06dca7980536;Target=XM_017932807.1 1 97
NW_017100218.1	RefSeq	cDNA_match	2055244	2055274	.	+	.	ID=e9342f7b-2789-4723-a779-06dca7980536;Target=XM_017932807.1 1 97
NW_017100218.1	RefSeq	cDNA_match	2055599	2055714	.	+	.	ID=e9342f7b-2789-4723-a779-06dca7980536;Target=XM_017932807.1 1 97
NW_017100218.1	Gnomon	CDS	1858229	1858467	.	-	0	Name=XP_017788354.1;ID=cds-XP_017788354.1;Dbxref=GeneID:108570926%2CGenbank:XP_017788354.1;Note=The sequence of the model RefSeq protein was modified relative to this genomic sequence to represent the inferred CDS: substituted 2 bases at 2 genomic stop codons;Parent=rna-XM_017932865.1
NW_017100218.1	Gnomon	CDS	1857995	1858140	.	-	0	Name=XP_017788354.1;ID=cds-XP_017788354.1;Dbxref=GeneID:108570926%2CGenbank:XP_017788354.1;Note=The sequence of the model RefSeq protein was modified relative to this genomic sequence to represent the inferred CDS: substituted 2 bases at 2 genomic stop codons;Parent=rna-XM_017932865.1
NW_017100218.1	Gnomon	CDS	1857833	1857933	.	-	0	Name=XP_017788354.1;ID=cds-XP_017788354.1;Dbxref=GeneID:108570926%2CGenbank:XP_017788354.1;Note=The sequence of the model RefSeq protein was modified relative to this genomic sequence to represent the inferred CDS: substituted 2 bases at 2 genomic stop codons;Parent=rna-XM_017932865.1
NW_017100218.1	Gnomon	CDS	1857707	1857772	.	-	0	Name=XP_017788354.1;ID=cds-XP_017788354.1;Dbxref=GeneID:108570926%2CGenbank:XP_017788354.1;Note=The sequence of the model RefSeq protein was modified relative to this genomic sequence to represent the inferred CDS: substituted 2 bases at 2 genomic stop codons;Parent=rna-XM_017932865.1
NW_017100218.1	Gnomon	CDS	1857516	1857623	.	-	0	Name=XP_017788354.1;ID=cds-XP_017788354.1;Dbxref=GeneID:108570926%2CGenbank:XP_017788354.1;Note=The sequence of the model RefSeq protein was modified relative to this genomic sequence to represent the inferred CDS: substituted 2 bases at 2 genomic stop codons;Parent=rna-XM_017932865.1
NW_017100218.1	Gnomon	exon	483671	483868	.	+	.	ID=exon-XM_017932817.1-15;Dbxref=GeneID:108570887%2CGenbank:XM_017932817.1;Parent=rna-XM_017932817.1
NW_017100218.1	Gnomon	exon	476846	477067	.	+	.	ID=exon-XM_017932817.1-14;Dbxref=GeneID:108570887%2CGenbank:XM_017932817.1;Parent=rna-XM_017932817.1
NW_017100218.1	Gnomon	exon	485004	485943	.	+	.	ID=exon-XM_017932817.1-16;Dbxref=GeneID:108570887%2CGenbank:XM_017932817.1;Parent=rna-XM_017932817.1
NW_017100218.1	Gnomon	exon	452894	452997	.	+	.	ID=exon-XM_017932817.1-11;Dbxref=GeneID:108570887%2CGenbank:XM_017932817.1;Parent=rna-XM_017932817.1
NW_017100218.1	Gnomon	exon	452490	452704	.	+	.	ID=exon-XM_017932817.1-10;Dbxref=GeneID:108570887%2CGenbank:XM_017932817.1;Parent=rna-XM_017932817.1
NW_017100218.1	Gnomon	exon	455903	456071	.	+	.	ID=exon-XM_017932817.1-13;Dbxref=GeneID:108570887%2CGenbank:XM_017932817.1;Parent=rna-XM_017932817.1
NW_017100218.1	Gnomon	exon	454201	454245	.	+	.	ID=exon-XM_017932817.1-12;Dbxref=GeneID:108570887%2CGenbank:XM_017932817.1;Parent=rna-XM_017932817.1
NW_017100218.1	Gnomon	exon	570667	571219	.	-	.	ID=exon-XM_017932855.1-2;Dbxref=GeneID:108570917%2CGenbank:XM_017932855.1;Parent=rna-XM_017932855.1
NW_017100218.1	Gnomon	exon	571565	571643	.	-	.	ID=exon-XM_017932855.1-1;Dbxref=GeneID:108570917%2CGenbank:XM_017932855.1;Parent=rna-XM_017932855.1
NW_017100218.1	Gnomon	exon	570481	570580	.	-	.	ID=exon-XM_017932855.1-3;Dbxref=GeneID:108570917%2CGenbank:XM_017932855.1;Parent=rna-XM_017932855.1
NW_017100218.1	Gnomon	mRNA	857317	1375145	.	-	.	Name=XM_017932876.1;ID=rna-XM_017932876.1;Dbxref=GeneID:108570937%2CGenbank:XM_017932876.1;Parent=gene-LOC108570937
NW_017100218.1	Gnomon	exon	1379911	1380372	.	-	.	ID=exon-XM_017932832.1-9;Dbxref=GeneID:108570901%2CGenbank:XM_017932832.1;Parent=rna-XM_017932832.1
NW_017100218.1	Gnomon	exon	1380475	1381905	.	-	.	ID=exon-XM_017932832.1-8;Dbxref=GeneID:108570901%2CGenbank:XM_017932832.1;Parent=rna-XM_017932832.1
NW_017100218.1	Gnomon	exon	1382013	1382231	.	-	.	ID=exon-XM_017932832.1-7;Dbxref=GeneID:108570901%2CGenbank:XM_017932832.1;Parent=rna-XM_017932832.1
NW_017100218.1	Gnomon	exon	1382333	1382520	.	-	.	ID=exon-XM_017932832.1-6;Dbxref=GeneID:108570901%2CGenbank:XM_017932832.1;Parent=rna-XM_017932832.1
NW_017100218.1	Gnomon	exon	1382597	1382708	.	-	.	ID=exon-XM_017932832.1-5;Dbxref=GeneID:108570901%2CGenbank:XM_017932832.1;Parent=rna-XM_017932832.1
NW_017100218.1	Gnomon	exon	1382811	1383006	.	-	.	ID=exon-XM_017932832.1-4;Dbxref=GeneID:108570901%2CGenbank:XM_017932832.1;Parent=rna-XM_017932832.1
NW_017100218.1	Gnomon	exon	1383097	1383290	.	-	.	ID=exon-XM_017932832.1-3;Dbxref=GeneID:108570901%2CGenbank:XM_017932832.1;Parent=rna-XM_017932832.1
NW_017100218.1	Gnomon	exon	1383386	1383603	.	-	.	ID=exon-XM_017932832.1-2;Dbxref=GeneID:108570901%2CGenbank:XM_017932832.1;Parent=rna-XM_017932832.1
NW_017100218.1	Gnomon	exon	1383918	1384064	.	-	.	ID=exon-XM_017932832.1-1;Dbxref=GeneID:108570901%2CGenbank:XM_017932832.1;Parent=rna-XM_017932832.1
NW_017100218.1	Gnomon	mRNA	1408710	1410131	.	-	.	Name=XM_017932874.1;ID=rna-XM_017932874.1;Dbxref=GeneID:108570936%2CGenbank:XM_017932874.1;Parent=gene-LOC108570936
NW_017100218.1	Gnomon	exon	1348544	1348720	.	-	.	ID=exon-XM_017932876.1-27;Dbxref=GeneID:108570937%2CGenbank:XM_017932876.1;Parent=rna-XM_017932876.1
NW_017100218.1	Gnomon	exon	1348818	1348931	.	-	.	ID=exon-XM_017932876.1-26;Dbxref=GeneID:108570937%2CGenbank:XM_017932876.1;Parent=rna-XM_017932876.1
NW_017100218.1	Gnomon	exon	1347868	1347979	.	-	.	ID=exon-XM_017932876.1-29;Dbxref=GeneID:108570937%2CGenbank:XM_017932876.1;Parent=rna-XM_017932876.1
NW_017100218.1	Gnomon	exon	1348368	1348475	.	-	.	ID=exon-XM_017932876.1-28;Dbxref=GeneID:108570937%2CGenbank:XM_017932876.1;Parent=rna-XM_017932876.1
NW_017100218.1	Gnomon	exon	1351433	1352857	.	-	.	ID=exon-XM_017932876.1-21;Dbxref=GeneID:108570937%2CGenbank:XM_017932876.1;Parent=rna-XM_017932876.1
NW_017100218.1	Gnomon	exon	1353681	1353800	.	-	.	ID=exon-XM_017932876.1-20;Dbxref=GeneID:108570937%2CGenbank:XM_017932876.1;Parent=rna-XM_017932876.1
NW_017100218.1	Gnomon	exon	1350430	1350945	.	-	.	ID=exon-XM_017932876.1-23;Dbxref=GeneID:108570937%2CGenbank:XM_017932876.1;Parent=rna-XM_017932876.1
NW_017100218.1	Gnomon	exon	1351020	1351244	.	-	.	ID=exon-XM_017932876.1-22;Dbxref=GeneID:108570937%2CGenbank:XM_017932876.1;Parent=rna-XM_017932876.1
NW_017100218.1	Gnomon	exon	1349334	1349481	.	-	.	ID=exon-XM_017932876.1-25;Dbxref=GeneID:108570937%2CGenbank:XM_017932876.1;Parent=rna-XM_017932876.1
NW_017100218.1	Gnomon	exon	1349722	1350359	.	-	.	ID=exon-XM_017932876.1-24;Dbxref=GeneID:108570937%2CGenbank:XM_017932876.1;Parent=rna-XM_017932876.1
NW_017100218.1	Gnomon	exon	1354603	1354746	.	-	.	ID=exon-XM_017932876.1-16;Dbxref=GeneID:108570937%2CGenbank:XM_017932876.1;Parent=rna-XM_017932876.1
NW_017100218.1	Gnomon	exon	1354833	1355135	.	-	.	ID=exon-XM_017932876.1-15;Dbxref=GeneID:108570937%2CGenbank:XM_017932876.1;Parent=rna-XM_017932876.1
NW_017100218.1	Gnomon	exon	1354069	1354251	.	-	.	ID=exon-XM_017932876.1-18;Dbxref=GeneID:108570937%2CGenbank:XM_017932876.1;Parent=rna-XM_017932876.1
NW_017100218.1	Gnomon	exon	1354349	1354519	.	-	.	ID=exon-XM_017932876.1-17;Dbxref=GeneID:108570937%2CGenbank:XM_017932876.1;Parent=rna-XM_017932876.1
NW_017100218.1	Gnomon	exon	1353889	1354005	.	-	.	ID=exon-XM_017932876.1-19;Dbxref=GeneID:108570937%2CGenbank:XM_017932876.1;Parent=rna-XM_017932876.1
NW_017100218.1	Gnomon	exon	1358292	1358933	.	-	.	ID=exon-XM_017932876.1-10;Dbxref=GeneID:108570937%2CGenbank:XM_017932876.1;Parent=rna-XM_017932876.1
NW_017100218.1	Gnomon	exon	1356203	1357996	.	-	.	ID=exon-XM_017932876.1-12;Dbxref=GeneID:108570937%2CGenbank:XM_017932876.1;Parent=rna-XM_017932876.1
NW_017100218.1	Gnomon	exon	1358079	1358201	.	-	.	ID=exon-XM_017932876.1-11;Dbxref=GeneID:108570937%2CGenbank:XM_017932876.1;Parent=rna-XM_017932876.1
NW_017100218.1	Gnomon	exon	1355377	1355538	.	-	.	ID=exon-XM_017932876.1-14;Dbxref=GeneID:108570937%2CGenbank:XM_017932876.1;Parent=rna-XM_017932876.1
NW_017100218.1	Gnomon	exon	1355975	1356127	.	-	.	ID=exon-XM_017932876.1-13;Dbxref=GeneID:108570937%2CGenbank:XM_017932876.1;Parent=rna-XM_017932876.1
NW_017100218.1	Gnomon	CDS	2076774	2076886	.	-	0	Name=XP_017788351.1;ID=cds-XP_017788351.1;Dbxref=GeneID:108570925%2CGenbank:XP_017788351.1;Parent=rna-XM_017932862.1
NW_017100218.1	Gnomon	CDS	2076213	2076494	.	-	0	Name=XP_017788351.1;ID=cds-XP_017788351.1;Dbxref=GeneID:108570925%2CGenbank:XP_017788351.1;Parent=rna-XM_017932862.1
NW_017100218.1	Gnomon	CDS	2075798	2075956	.	-	0	Name=XP_017788351.1;ID=cds-XP_017788351.1;Dbxref=GeneID:108570925%2CGenbank:XP_017788351.1;Parent=rna-XM_017932862.1
NW_017100218.1	Gnomon	CDS	2075213	2075486	.	-	0	Name=XP_017788351.1;ID=cds-XP_017788351.1;Dbxref=GeneID:108570925%2CGenbank:XP_017788351.1;Parent=rna-XM_017932862.1
NW_017100218.1	Gnomon	exon	859140	859247	.	-	.	ID=exon-XM_017932876.1-49;Dbxref=GeneID:108570937%2CGenbank:XM_017932876.1;Parent=rna-XM_017932876.1
NW_017100218.1	Gnomon	exon	859670	859784	.	-	.	ID=exon-XM_017932876.1-48;Dbxref=GeneID:108570937%2CGenbank:XM_017932876.1;Parent=rna-XM_017932876.1
NW_017100218.1	Gnomon	exon	863147	863305	.	-	.	ID=exon-XM_017932876.1-41;Dbxref=GeneID:108570937%2CGenbank:XM_017932876.1;Parent=rna-XM_017932876.1
NW_017100218.1	Gnomon	exon	864441	864700	.	-	.	ID=exon-XM_017932876.1-40;Dbxref=GeneID:108570937%2CGenbank:XM_017932876.1;Parent=rna-XM_017932876.1
NW_017100218.1	Gnomon	exon	861569	861773	.	-	.	ID=exon-XM_017932876.1-43;Dbxref=GeneID:108570937%2CGenbank:XM_017932876.1;Parent=rna-XM_017932876.1
NW_017100218.1	Gnomon	exon	862224	862360	.	-	.	ID=exon-XM_017932876.1-42;Dbxref=GeneID:108570937%2CGenbank:XM_017932876.1;Parent=rna-XM_017932876.1
NW_017100218.1	Gnomon	exon	860920	861247	.	-	.	ID=exon-XM_017932876.1-45;Dbxref=GeneID:108570937%2CGenbank:XM_017932876.1;Parent=rna-XM_017932876.1
NW_017100218.1	Gnomon	exon	861337	861422	.	-	.	ID=exon-XM_017932876.1-44;Dbxref=GeneID:108570937%2CGenbank:XM_017932876.1;Parent=rna-XM_017932876.1
NW_017100218.1	Gnomon	exon	859902	860582	.	-	.	ID=exon-XM_017932876.1-47;Dbxref=GeneID:108570937%2CGenbank:XM_017932876.1;Parent=rna-XM_017932876.1
NW_017100218.1	Gnomon	exon	860666	860777	.	-	.	ID=exon-XM_017932876.1-46;Dbxref=GeneID:108570937%2CGenbank:XM_017932876.1;Parent=rna-XM_017932876.1
NW_017100218.1	Gnomon	exon	857317	858356	.	-	.	ID=exon-XM_017932876.1-50;Dbxref=GeneID:108570937%2CGenbank:XM_017932876.1;Parent=rna-XM_017932876.1
NW_017100218.1	Gnomon	exon	929668	929791	.	-	.	ID=exon-XM_017932876.1-38;Dbxref=GeneID:108570937%2CGenbank:XM_017932876.1;Parent=rna-XM_017932876.1
NW_017100218.1	Gnomon	exon	937257	937401	.	-	.	ID=exon-XM_017932876.1-37;Dbxref=GeneID:108570937%2CGenbank:XM_017932876.1;Parent=rna-XM_017932876.1
NW_017100218.1	Gnomon	exon	922069	922235	.	-	.	ID=exon-XM_017932876.1-39;Dbxref=GeneID:108570937%2CGenbank:XM_017932876.1;Parent=rna-XM_017932876.1
NW_017100218.1	Gnomon	exon	1277359	1277570	.	-	.	ID=exon-XM_017932876.1-30;Dbxref=GeneID:108570937%2CGenbank:XM_017932876.1;Parent=rna-XM_017932876.1
NW_017100218.1	Gnomon	exon	1246466	1246571	.	-	.	ID=exon-XM_017932876.1-32;Dbxref=GeneID:108570937%2CGenbank:XM_017932876.1;Parent=rna-XM_017932876.1
NW_017100218.1	Gnomon	exon	1267427	1267525	.	-	.	ID=exon-XM_017932876.1-31;Dbxref=GeneID:108570937%2CGenbank:XM_017932876.1;Parent=rna-XM_017932876.1
NW_017100218.1	Gnomon	exon	1199656	1199810	.	-	.	ID=exon-XM_017932876.1-34;Dbxref=GeneID:108570937%2CGenbank:XM_017932876.1;Parent=rna-XM_017932876.1
NW_017100218.1	Gnomon	exon	1202595	1202806	.	-	.	ID=exon-XM_017932876.1-33;Dbxref=GeneID:108570937%2CGenbank:XM_017932876.1;Parent=rna-XM_017932876.1
NW_017100218.1	Gnomon	exon	970373	970545	.	-	.	ID=exon-XM_017932876.1-36;Dbxref=GeneID:108570937%2CGenbank:XM_017932876.1;Parent=rna-XM_017932876.1
NW_017100218.1	Gnomon	exon	1198944	1199133	.	-	.	ID=exon-XM_017932876.1-35;Dbxref=GeneID:108570937%2CGenbank:XM_017932876.1;Parent=rna-XM_017932876.1
NW_017100218.1	RefSeq	cDNA_match	2176730	2176819	.	-	.	ID=a840989c-34a4-4533-9233-885c3ba1af40;Target=XM_017932809.1 1 90
NW_017100218.1	RefSeq	cDNA_match	2176460	2176637	.	-	.	ID=a840989c-34a4-4533-9233-885c3ba1af40;Target=XM_017932809.1 1 90
NW_017100218.1	RefSeq	cDNA_match	2176267	2176385	.	-	.	ID=a840989c-34a4-4533-9233-885c3ba1af40;Target=XM_017932809.1 1 90
NW_017100218.1	RefSeq	cDNA_match	2174584	2176178	.	-	.	ID=a840989c-34a4-4533-9233-885c3ba1af40;Target=XM_017932809.1 1 90
NW_017100218.1	RefSeq	cDNA_match	2173838	2174458	.	-	.	ID=a840989c-34a4-4533-9233-885c3ba1af40;Target=XM_017932809.1 1 90
NW_017100218.1	RefSeq	cDNA_match	2173661	2173762	.	-	.	ID=a840989c-34a4-4533-9233-885c3ba1af40;Target=XM_017932809.1 1 90
NW_017100218.1	RefSeq	cDNA_match	2172886	2173491	.	-	.	ID=a840989c-34a4-4533-9233-885c3ba1af40;Target=XM_017932809.1 1 90
NW_017100218.1	RefSeq	cDNA_match	2172613	2172807	.	-	.	ID=a840989c-34a4-4533-9233-885c3ba1af40;Target=XM_017932809.1 1 90
NW_017100218.1	Gnomon	CDS	524877	525490	.	-	0	Name=XP_017788350.1;ID=cds-XP_017788350.1;Dbxref=GeneID:108570924%2CGenbank:XP_017788350.1;Parent=rna-XM_017932861.1
NW_017100218.1	Gnomon	CDS	524134	524788	.	-	0	Name=XP_017788350.1;ID=cds-XP_017788350.1;Dbxref=GeneID:108570924%2CGenbank:XP_017788350.1;Parent=rna-XM_017932861.1
NW_017100218.1	Gnomon	CDS	523772	524071	.	-	0	Name=XP_017788350.1;ID=cds-XP_017788350.1;Dbxref=GeneID:108570924%2CGenbank:XP_017788350.1;Parent=rna-XM_017932861.1
NW_017100218.1	Gnomon	exon	1385702	1385917	.	+	.	ID=exon-XM_017932857.1-5;Dbxref=GeneID:108570919%2CGenbank:XM_017932857.1;Parent=rna-XM_017932857.1
NW_017100218.1	Gnomon	exon	1385271	1385633	.	+	.	ID=exon-XM_017932857.1-4;Dbxref=GeneID:108570919%2CGenbank:XM_017932857.1;Parent=rna-XM_017932857.1
NW_017100218.1	Gnomon	exon	1384943	1385195	.	+	.	ID=exon-XM_017932857.1-3;Dbxref=GeneID:108570919%2CGenbank:XM_017932857.1;Parent=rna-XM_017932857.1
NW_017100218.1	Gnomon	exon	1384693	1384867	.	+	.	ID=exon-XM_017932857.1-2;Dbxref=GeneID:108570919%2CGenbank:XM_017932857.1;Parent=rna-XM_017932857.1
NW_017100218.1	Gnomon	exon	1384468	1384539	.	+	.	ID=exon-XM_017932857.1-1;Dbxref=GeneID:108570919%2CGenbank:XM_017932857.1;Parent=rna-XM_017932857.1
NW_017100218.1	Gnomon	exon	2057850	2058440	.	+	.	ID=exon-XM_017932810.1-5;Dbxref=GeneID:108570880%2CGenbank:XM_017932810.1;Parent=rna-XM_017932810.1
NW_017100218.1	Gnomon	exon	2057373	2057752	.	+	.	ID=exon-XM_017932810.1-4;Dbxref=GeneID:108570880%2CGenbank:XM_017932810.1;Parent=rna-XM_017932810.1
NW_017100218.1	Gnomon	exon	2058820	2058989	.	+	.	ID=exon-XM_017932810.1-7;Dbxref=GeneID:108570880%2CGenbank:XM_017932810.1;Parent=rna-XM_017932810.1
NW_017100218.1	Gnomon	exon	2058545	2058746	.	+	.	ID=exon-XM_017932810.1-6;Dbxref=GeneID:108570880%2CGenbank:XM_017932810.1;Parent=rna-XM_017932810.1
NW_017100218.1	Gnomon	exon	2056451	2056558	.	+	.	ID=exon-XM_017932810.1-1;Dbxref=GeneID:108570880%2CGenbank:XM_017932810.1;Parent=rna-XM_017932810.1
NW_017100218.1	Gnomon	exon	2057186	2057301	.	+	.	ID=exon-XM_017932810.1-3;Dbxref=GeneID:108570880%2CGenbank:XM_017932810.1;Parent=rna-XM_017932810.1
NW_017100218.1	Gnomon	exon	2056668	2057055	.	+	.	ID=exon-XM_017932810.1-2;Dbxref=GeneID:108570880%2CGenbank:XM_017932810.1;Parent=rna-XM_017932810.1
NW_017100218.1	Gnomon	exon	521033	521233	.	-	.	ID=exon-XM_017932834.1-3;Dbxref=GeneID:108570903%2CGenbank:XM_017932834.1;Parent=rna-XM_017932834.1
NW_017100218.1	Gnomon	exon	521315	521678	.	-	.	ID=exon-XM_017932834.1-2;Dbxref=GeneID:108570903%2CGenbank:XM_017932834.1;Parent=rna-XM_017932834.1
NW_017100218.1	Gnomon	exon	521838	522053	.	-	.	ID=exon-XM_017932834.1-1;Dbxref=GeneID:108570903%2CGenbank:XM_017932834.1;Parent=rna-XM_017932834.1
NW_017100218.1	Gnomon	exon	2174584	2174736	.	-	.	ID=exon-XM_017932809.1-5;Dbxref=GeneID:108570879%2CGenbank:XM_017932809.1;Note=The sequence of the model RefSeq transcript was modified relative to this genomic sequence to represent the inferred CDS: deleted 2 bases in 1 codon;Parent=rna-XM_017932809.1
NW_017100218.1	Gnomon	exon	2174739	2176178	.	-	.	ID=exon-XM_017932809.1-4;Dbxref=GeneID:108570879%2CGenbank:XM_017932809.1;Note=The sequence of the model RefSeq transcript was modified relative to this genomic sequence to represent the inferred CDS: deleted 2 bases in 1 codon;Parent=rna-XM_017932809.1
NW_017100218.1	Gnomon	exon	2176267	2176385	.	-	.	ID=exon-XM_017932809.1-3;Dbxref=GeneID:108570879%2CGenbank:XM_017932809.1;Note=The sequence of the model RefSeq transcript was modified relative to this genomic sequence to represent the inferred CDS: deleted 2 bases in 1 codon;Parent=rna-XM_017932809.1
NW_017100218.1	Gnomon	exon	2176460	2176637	.	-	.	ID=exon-XM_017932809.1-2;Dbxref=GeneID:108570879%2CGenbank:XM_017932809.1;Note=The sequence of the model RefSeq transcript was modified relative to this genomic sequence to represent the inferred CDS: deleted 2 bases in 1 codon;Parent=rna-XM_017932809.1
NW_017100218.1	Gnomon	exon	2172613	2172807	.	-	.	ID=exon-XM_017932809.1-9;Dbxref=GeneID:108570879%2CGenbank:XM_017932809.1;Note=The sequence of the model RefSeq transcript was modified relative to this genomic sequence to represent the inferred CDS: deleted 2 bases in 1 codon;Parent=rna-XM_017932809.1
NW_017100218.1	Gnomon	exon	2172886	2173491	.	-	.	ID=exon-XM_017932809.1-8;Dbxref=GeneID:108570879%2CGenbank:XM_017932809.1;Note=The sequence of the model RefSeq transcript was modified relative to this genomic sequence to represent the inferred CDS: deleted 2 bases in 1 codon;Parent=rna-XM_017932809.1
NW_017100218.1	Gnomon	exon	2173661	2173762	.	-	.	ID=exon-XM_017932809.1-7;Dbxref=GeneID:108570879%2CGenbank:XM_017932809.1;Note=The sequence of the model RefSeq transcript was modified relative to this genomic sequence to represent the inferred CDS: deleted 2 bases in 1 codon;Parent=rna-XM_017932809.1
NW_017100218.1	Gnomon	exon	2173838	2174458	.	-	.	ID=exon-XM_017932809.1-6;Dbxref=GeneID:108570879%2CGenbank:XM_017932809.1;Note=The sequence of the model RefSeq transcript was modified relative to this genomic sequence to represent the inferred CDS: deleted 2 bases in 1 codon;Parent=rna-XM_017932809.1
NW_017100218.1	Gnomon	exon	2176730	2176819	.	-	.	ID=exon-XM_017932809.1-1;Dbxref=GeneID:108570879%2CGenbank:XM_017932809.1;Note=The sequence of the model RefSeq transcript was modified relative to this genomic sequence to represent the inferred CDS: deleted 2 bases in 1 codon;Parent=rna-XM_017932809.1
NW_017100218.1	tRNAscan-SE	tRNA	2028102	2028174	.	-	.	ID=rna-Trnaf-gaa;Dbxref=GeneID:108570943;Note=transfer RNA phenylalanine (anticodon GAA);Parent=gene-Trnaf-gaa
NW_017100218.1	Gnomon	exon	1407886	1408257	.	+	.	ID=exon-XM_017932799.1-5;Dbxref=GeneID:108570869%2CGenbank:XM_017932799.1;Parent=rna-XM_017932799.1
NW_017100218.1	Gnomon	exon	1407608	1407796	.	+	.	ID=exon-XM_017932799.1-4;Dbxref=GeneID:108570869%2CGenbank:XM_017932799.1;Parent=rna-XM_017932799.1
NW_017100218.1	Gnomon	exon	1408427	1408438	.	+	.	ID=exon-XM_017932799.1-6;Dbxref=GeneID:108570869%2CGenbank:XM_017932799.1;Parent=rna-XM_017932799.1
NW_017100218.1	Gnomon	exon	1406450	1406486	.	+	.	ID=exon-XM_017932799.1-1;Dbxref=GeneID:108570869%2CGenbank:XM_017932799.1;Parent=rna-XM_017932799.1
NW_017100218.1	Gnomon	exon	1407302	1407554	.	+	.	ID=exon-XM_017932799.1-3;Dbxref=GeneID:108570869%2CGenbank:XM_017932799.1;Parent=rna-XM_017932799.1
NW_017100218.1	Gnomon	exon	1407022	1407219	.	+	.	ID=exon-XM_017932799.1-2;Dbxref=GeneID:108570869%2CGenbank:XM_017932799.1;Parent=rna-XM_017932799.1
NW_017100218.1	Gnomon	mRNA	2164808	2169865	.	+	.	Name=XM_017932881.1;ID=rna-XM_017932881.1;Dbxref=GeneID:108570942%2CGenbank:XM_017932881.1;Parent=gene-LOC108570942
NW_017100218.1	Gnomon	exon	522450	522544	.	+	.	ID=exon-XM_017932833.1-2;Dbxref=GeneID:108570902%2CGenbank:XM_017932833.1;Parent=rna-XM_017932833.1
NW_017100218.1	Gnomon	exon	522240	522374	.	+	.	ID=exon-XM_017932833.1-1;Dbxref=GeneID:108570902%2CGenbank:XM_017932833.1;Parent=rna-XM_017932833.1
NW_017100218.1	Gnomon	exon	522978	523179	.	+	.	ID=exon-XM_017932833.1-4;Dbxref=GeneID:108570902%2CGenbank:XM_017932833.1;Parent=rna-XM_017932833.1
NW_017100218.1	Gnomon	exon	522626	522894	.	+	.	ID=exon-XM_017932833.1-3;Dbxref=GeneID:108570902%2CGenbank:XM_017932833.1;Parent=rna-XM_017932833.1
NW_017100218.1	Gnomon	exon	523271	523370	.	+	.	ID=exon-XM_017932833.1-5;Dbxref=GeneID:108570902%2CGenbank:XM_017932833.1;Parent=rna-XM_017932833.1
NW_017100218.1	Gnomon	mRNA	2094887	2107382	.	-	.	Name=XM_017932880.1;ID=rna-XM_017932880.1;Dbxref=GeneID:108570941%2CGenbank:XM_017932880.1;Parent=gene-LOC108570941
NW_017100218.1	Gnomon	exon	2164808	2165118	.	+	.	ID=exon-XM_017932881.1-1;Dbxref=GeneID:108570942%2CGenbank:XM_017932881.1;Parent=rna-XM_017932881.1
NW_017100218.1	Gnomon	exon	2167819	2169865	.	+	.	ID=exon-XM_017932881.1-3;Dbxref=GeneID:108570942%2CGenbank:XM_017932881.1;Parent=rna-XM_017932881.1
NW_017100218.1	Gnomon	exon	2165480	2166205	.	+	.	ID=exon-XM_017932881.1-2;Dbxref=GeneID:108570942%2CGenbank:XM_017932881.1;Parent=rna-XM_017932881.1
NW_017100218.1	Gnomon	exon	1379040	1379252	.	-	.	ID=exon-XM_017932832.1-11;Dbxref=GeneID:108570901%2CGenbank:XM_017932832.1;Parent=rna-XM_017932832.1
NW_017100218.1	Gnomon	exon	1379406	1379727	.	-	.	ID=exon-XM_017932832.1-10;Dbxref=GeneID:108570901%2CGenbank:XM_017932832.1;Parent=rna-XM_017932832.1
NW_017100218.1	Gnomon	exon	2083544	2083656	.	-	.	ID=exon-XM_017932835.1-2;Dbxref=GeneID:108570905%2CGenbank:XM_017932835.1;Parent=rna-XM_017932835.1
NW_017100218.1	Gnomon	exon	2084593	2084658	.	-	.	ID=exon-XM_017932835.1-1;Dbxref=GeneID:108570905%2CGenbank:XM_017932835.1;Parent=rna-XM_017932835.1
NW_017100218.1	Gnomon	exon	2078947	2079065	.	-	.	ID=exon-XM_017932835.1-4;Dbxref=GeneID:108570905%2CGenbank:XM_017932835.1;Parent=rna-XM_017932835.1
NW_017100218.1	Gnomon	exon	2083314	2083481	.	-	.	ID=exon-XM_017932835.1-3;Dbxref=GeneID:108570905%2CGenbank:XM_017932835.1;Parent=rna-XM_017932835.1
NW_017100218.1	Gnomon	exon	2078388	2078552	.	-	.	ID=exon-XM_017932835.1-6;Dbxref=GeneID:108570905%2CGenbank:XM_017932835.1;Parent=rna-XM_017932835.1
NW_017100218.1	Gnomon	exon	2078631	2078799	.	-	.	ID=exon-XM_017932835.1-5;Dbxref=GeneID:108570905%2CGenbank:XM_017932835.1;Parent=rna-XM_017932835.1
NW_017100218.1	Gnomon	exon	2077833	2078115	.	-	.	ID=exon-XM_017932835.1-8;Dbxref=GeneID:108570905%2CGenbank:XM_017932835.1;Parent=rna-XM_017932835.1
NW_017100218.1	Gnomon	exon	2078196	2078300	.	-	.	ID=exon-XM_017932835.1-7;Dbxref=GeneID:108570905%2CGenbank:XM_017932835.1;Parent=rna-XM_017932835.1
NW_017100218.1	Gnomon	exon	520458	520795	.	+	.	ID=exon-XM_017932819.1-10;Dbxref=GeneID:108570889%2CGenbank:XM_017932819.1;Parent=rna-XM_017932819.1
NW_017100218.1	Gnomon	exon	853172	853298	.	-	.	ID=exon-XM_017932798.1-4;Dbxref=GeneID:108570868%2CGenbank:XM_017932798.1;Note=The sequence of the model RefSeq transcript was modified relative to this genomic sequence to represent the inferred CDS: inserted 1 base in 1 codon;Parent=rna-XM_017932798.1
NW_017100218.1	Gnomon	exon	853671	853755	.	-	.	ID=exon-XM_017932798.1-3;Dbxref=GeneID:108570868%2CGenbank:XM_017932798.1;Note=The sequence of the model RefSeq transcript was modified relative to this genomic sequence to represent the inferred CDS: inserted 1 base in 1 codon;Parent=rna-XM_017932798.1
NW_017100218.1	Gnomon	exon	854041	854150	.	-	.	ID=exon-XM_017932798.1-2;Dbxref=GeneID:108570868%2CGenbank:XM_017932798.1;Note=The sequence of the model RefSeq transcript was modified relative to this genomic sequence to represent the inferred CDS: inserted 1 base in 1 codon;Parent=rna-XM_017932798.1
NW_017100218.1	Gnomon	exon	854608	854655	.	-	.	ID=exon-XM_017932798.1-1;Dbxref=GeneID:108570868%2CGenbank:XM_017932798.1;Note=The sequence of the model RefSeq transcript was modified relative to this genomic sequence to represent the inferred CDS: inserted 1 base in 1 codon;Parent=rna-XM_017932798.1
NW_017100218.1	Gnomon	exon	853084	853169	.	-	.	ID=exon-XM_017932798.1-5;Dbxref=GeneID:108570868%2CGenbank:XM_017932798.1;Note=The sequence of the model RefSeq transcript was modified relative to this genomic sequence to represent the inferred CDS: inserted 1 base in 1 codon;Parent=rna-XM_017932798.1
NW_017100218.1	Gnomon	exon	1401268	1401429	.	+	.	ID=exon-XM_017932859.1-2;Dbxref=GeneID:108570921%2CGenbank:XM_017932859.1;Parent=rna-XM_017932859.1
NW_017100218.1	Gnomon	exon	1400951	1401156	.	+	.	ID=exon-XM_017932859.1-1;Dbxref=GeneID:108570921%2CGenbank:XM_017932859.1;Parent=rna-XM_017932859.1
NW_017100218.1	Gnomon	exon	1402062	1402292	.	+	.	ID=exon-XM_017932859.1-5;Dbxref=GeneID:108570921%2CGenbank:XM_017932859.1;Parent=rna-XM_017932859.1
NW_017100218.1	Gnomon	exon	1401815	1401999	.	+	.	ID=exon-XM_017932859.1-4;Dbxref=GeneID:108570921%2CGenbank:XM_017932859.1;Parent=rna-XM_017932859.1
NW_017100218.1	Gnomon	exon	1401514	1401662	.	+	.	ID=exon-XM_017932859.1-3;Dbxref=GeneID:108570921%2CGenbank:XM_017932859.1;Parent=rna-XM_017932859.1
NW_017100218.1	Gnomon	CDS	2056513	2056558	.	+	0	Name=XP_017788299.1;ID=cds-XP_017788299.1;Dbxref=GeneID:108570880%2CGenbank:XP_017788299.1;Parent=rna-XM_017932810.1
NW_017100218.1	Gnomon	CDS	2056668	2057055	.	+	0	Name=XP_017788299.1;ID=cds-XP_017788299.1;Dbxref=GeneID:108570880%2CGenbank:XP_017788299.1;Parent=rna-XM_017932810.1
NW_017100218.1	Gnomon	CDS	2057186	2057301	.	+	0	Name=XP_017788299.1;ID=cds-XP_017788299.1;Dbxref=GeneID:108570880%2CGenbank:XP_017788299.1;Parent=rna-XM_017932810.1
NW_017100218.1	Gnomon	CDS	2057373	2057752	.	+	0	Name=XP_017788299.1;ID=cds-XP_017788299.1;Dbxref=GeneID:108570880%2CGenbank:XP_017788299.1;Parent=rna-XM_017932810.1
NW_017100218.1	Gnomon	CDS	2057850	2058440	.	+	0	Name=XP_017788299.1;ID=cds-XP_017788299.1;Dbxref=GeneID:108570880%2CGenbank:XP_017788299.1;Parent=rna-XM_017932810.1
NW_017100218.1	Gnomon	CDS	2058545	2058746	.	+	0	Name=XP_017788299.1;ID=cds-XP_017788299.1;Dbxref=GeneID:108570880%2CGenbank:XP_017788299.1;Parent=rna-XM_017932810.1
NW_017100218.1	Gnomon	CDS	2058820	2058989	.	+	0	Name=XP_017788299.1;ID=cds-XP_017788299.1;Dbxref=GeneID:108570880%2CGenbank:XP_017788299.1;Parent=rna-XM_017932810.1
NW_017100218.1	Gnomon	CDS	2121307	2121352	.	+	0	Name=XP_017788309.1;ID=cds-XP_017788309.1;Dbxref=GeneID:108570890%2CGenbank:XP_017788309.1;Parent=rna-XM_017932820.1
NW_017100218.1	Gnomon	CDS	2141406	2141545	.	+	0	Name=XP_017788309.1;ID=cds-XP_017788309.1;Dbxref=GeneID:108570890%2CGenbank:XP_017788309.1;Parent=rna-XM_017932820.1
NW_017100218.1	Gnomon	CDS	2141680	2142036	.	+	0	Name=XP_017788309.1;ID=cds-XP_017788309.1;Dbxref=GeneID:108570890%2CGenbank:XP_017788309.1;Parent=rna-XM_017932820.1
NW_017100218.1	Gnomon	CDS	2142127	2142228	.	+	0	Name=XP_017788309.1;ID=cds-XP_017788309.1;Dbxref=GeneID:108570890%2CGenbank:XP_017788309.1;Parent=rna-XM_017932820.1
NW_017100218.1	Gnomon	CDS	2176730	2176819	.	-	0	Name=XP_017788298.1;ID=cds-XP_017788298.1;Dbxref=GeneID:108570879%2CGenbank:XP_017788298.1;Note=The sequence of the model RefSeq protein was modified relative to this genomic sequence to represent the inferred CDS: deleted 2 bases in 1 codon;Parent=rna-XM_017932809.1
NW_017100218.1	Gnomon	CDS	2176460	2176637	.	-	0	Name=XP_017788298.1;ID=cds-XP_017788298.1;Dbxref=GeneID:108570879%2CGenbank:XP_017788298.1;Note=The sequence of the model RefSeq protein was modified relative to this genomic sequence to represent the inferred CDS: deleted 2 bases in 1 codon;Parent=rna-XM_017932809.1
NW_017100218.1	Gnomon	CDS	2176267	2176385	.	-	0	Name=XP_017788298.1;ID=cds-XP_017788298.1;Dbxref=GeneID:108570879%2CGenbank:XP_017788298.1;Note=The sequence of the model RefSeq protein was modified relative to this genomic sequence to represent the inferred CDS: deleted 2 bases in 1 codon;Parent=rna-XM_017932809.1
NW_017100218.1	Gnomon	CDS	2174739	2176178	.	-	0	Name=XP_017788298.1;ID=cds-XP_017788298.1;Dbxref=GeneID:108570879%2CGenbank:XP_017788298.1;Note=The sequence of the model RefSeq protein was modified relative to this genomic sequence to represent the inferred CDS: deleted 2 bases in 1 codon;Parent=rna-XM_017932809.1
NW_017100218.1	Gnomon	CDS	2174584	2174736	.	-	0	Name=XP_017788298.1;ID=cds-XP_017788298.1;Dbxref=GeneID:108570879%2CGenbank:XP_017788298.1;Note=The sequence of the model RefSeq protein was modified relative to this genomic sequence to represent the inferred CDS: deleted 2 bases in 1 codon;Parent=rna-XM_017932809.1
NW_017100218.1	Gnomon	CDS	2173838	2174458	.	-	0	Name=XP_017788298.1;ID=cds-XP_017788298.1;Dbxref=GeneID:108570879%2CGenbank:XP_017788298.1;Note=The sequence of the model RefSeq protein was modified relative to this genomic sequence to represent the inferred CDS: deleted 2 bases in 1 codon;Parent=rna-XM_017932809.1
NW_017100218.1	Gnomon	CDS	2173661	2173762	.	-	0	Name=XP_017788298.1;ID=cds-XP_017788298.1;Dbxref=GeneID:108570879%2CGenbank:XP_017788298.1;Note=The sequence of the model RefSeq protein was modified relative to this genomic sequence to represent the inferred CDS: deleted 2 bases in 1 codon;Parent=rna-XM_017932809.1
NW_017100218.1	Gnomon	CDS	2172886	2173491	.	-	0	Name=XP_017788298.1;ID=cds-XP_017788298.1;Dbxref=GeneID:108570879%2CGenbank:XP_017788298.1;Note=The sequence of the model RefSeq protein was modified relative to this genomic sequence to represent the inferred CDS: deleted 2 bases in 1 codon;Parent=rna-XM_017932809.1
NW_017100218.1	Gnomon	CDS	2172613	2172807	.	-	0	Name=XP_017788298.1;ID=cds-XP_017788298.1;Dbxref=GeneID:108570879%2CGenbank:XP_017788298.1;Note=The sequence of the model RefSeq protein was modified relative to this genomic sequence to represent the inferred CDS: deleted 2 bases in 1 codon;Parent=rna-XM_017932809.1
NW_017100218.1	Gnomon	CDS	502016	502085	.	+	0	Name=XP_017788308.1;ID=cds-XP_017788308.1;Dbxref=GeneID:108570889%2CGenbank:XP_017788308.1;Parent=rna-XM_017932819.1
NW_017100218.1	Gnomon	CDS	513165	513476	.	+	0	Name=XP_017788308.1;ID=cds-XP_017788308.1;Dbxref=GeneID:108570889%2CGenbank:XP_017788308.1;Parent=rna-XM_017932819.1
NW_017100218.1	Gnomon	CDS	513813	514037	.	+	0	Name=XP_017788308.1;ID=cds-XP_017788308.1;Dbxref=GeneID:108570889%2CGenbank:XP_017788308.1;Parent=rna-XM_017932819.1
NW_017100218.1	Gnomon	CDS	514170	514478	.	+	0	Name=XP_017788308.1;ID=cds-XP_017788308.1;Dbxref=GeneID:108570889%2CGenbank:XP_017788308.1;Parent=rna-XM_017932819.1
NW_017100218.1	Gnomon	CDS	514846	515145	.	+	0	Name=XP_017788308.1;ID=cds-XP_017788308.1;Dbxref=GeneID:108570889%2CGenbank:XP_017788308.1;Parent=rna-XM_017932819.1
NW_017100218.1	Gnomon	CDS	515241	515546	.	+	0	Name=XP_017788308.1;ID=cds-XP_017788308.1;Dbxref=GeneID:108570889%2CGenbank:XP_017788308.1;Parent=rna-XM_017932819.1
NW_017100218.1	Gnomon	CDS	516076	516378	.	+	0	Name=XP_017788308.1;ID=cds-XP_017788308.1;Dbxref=GeneID:108570889%2CGenbank:XP_017788308.1;Parent=rna-XM_017932819.1
NW_017100218.1	Gnomon	CDS	519966	520110	.	+	0	Name=XP_017788308.1;ID=cds-XP_017788308.1;Dbxref=GeneID:108570889%2CGenbank:XP_017788308.1;Parent=rna-XM_017932819.1
NW_017100218.1	Gnomon	CDS	520184	520344	.	+	0	Name=XP_017788308.1;ID=cds-XP_017788308.1;Dbxref=GeneID:108570889%2CGenbank:XP_017788308.1;Parent=rna-XM_017932819.1
NW_017100218.1	Gnomon	CDS	520458	520795	.	+	0	Name=XP_017788308.1;ID=cds-XP_017788308.1;Dbxref=GeneID:108570889%2CGenbank:XP_017788308.1;Parent=rna-XM_017932819.1
NW_017100218.1	Gnomon	exon	2066724	2066813	.	-	.	ID=exon-XM_017932811.1-8;Dbxref=GeneID:108570881%2CGenbank:XM_017932811.1;Parent=rna-XM_017932811.1
NW_017100218.1	Gnomon	exon	2066912	2067079	.	-	.	ID=exon-XM_017932811.1-7;Dbxref=GeneID:108570881%2CGenbank:XM_017932811.1;Parent=rna-XM_017932811.1
NW_017100218.1	Gnomon	exon	2067302	2067604	.	-	.	ID=exon-XM_017932811.1-6;Dbxref=GeneID:108570881%2CGenbank:XM_017932811.1;Parent=rna-XM_017932811.1
NW_017100218.1	Gnomon	exon	2067713	2068087	.	-	.	ID=exon-XM_017932811.1-5;Dbxref=GeneID:108570881%2CGenbank:XM_017932811.1;Parent=rna-XM_017932811.1
NW_017100218.1	Gnomon	exon	2068181	2068448	.	-	.	ID=exon-XM_017932811.1-4;Dbxref=GeneID:108570881%2CGenbank:XM_017932811.1;Parent=rna-XM_017932811.1
NW_017100218.1	Gnomon	exon	2068519	2068702	.	-	.	ID=exon-XM_017932811.1-3;Dbxref=GeneID:108570881%2CGenbank:XM_017932811.1;Parent=rna-XM_017932811.1
NW_017100218.1	Gnomon	exon	2068795	2069095	.	-	.	ID=exon-XM_017932811.1-2;Dbxref=GeneID:108570881%2CGenbank:XM_017932811.1;Parent=rna-XM_017932811.1
NW_017100218.1	Gnomon	exon	2069210	2069356	.	-	.	ID=exon-XM_017932811.1-1;Dbxref=GeneID:108570881%2CGenbank:XM_017932811.1;Parent=rna-XM_017932811.1
NW_017100218.1	Gnomon	CDS	2072975	2073027	.	+	0	Name=XP_017788297.1;ID=cds-XP_017788297.1;Dbxref=GeneID:108570878%2CGenbank:XP_017788297.1;Parent=rna-XM_017932808.1
NW_017100218.1	Gnomon	CDS	2073270	2073489	.	+	0	Name=XP_017788297.1;ID=cds-XP_017788297.1;Dbxref=GeneID:108570878%2CGenbank:XP_017788297.1;Parent=rna-XM_017932808.1
NW_017100218.1	Gnomon	CDS	2073728	2073985	.	+	0	Name=XP_017788297.1;ID=cds-XP_017788297.1;Dbxref=GeneID:108570878%2CGenbank:XP_017788297.1;Parent=rna-XM_017932808.1
NW_017100218.1	Gnomon	CDS	2075100	2075126	.	+	0	Name=XP_017788297.1;ID=cds-XP_017788297.1;Dbxref=GeneID:108570878%2CGenbank:XP_017788297.1;Parent=rna-XM_017932808.1
NW_017100218.1	Gnomon	CDS	1399407	1399449	.	-	0	Name=XP_017788307.1;ID=cds-XP_017788307.1;Dbxref=GeneID:108570888%2CGenbank:XP_017788307.1;Parent=rna-XM_017932818.1
NW_017100218.1	Gnomon	CDS	1399262	1399320	.	-	0	Name=XP_017788307.1;ID=cds-XP_017788307.1;Dbxref=GeneID:108570888%2CGenbank:XP_017788307.1;Parent=rna-XM_017932818.1
NW_017100218.1	Gnomon	CDS	1399162	1399191	.	-	0	Name=XP_017788307.1;ID=cds-XP_017788307.1;Dbxref=GeneID:108570888%2CGenbank:XP_017788307.1;Parent=rna-XM_017932818.1
NW_017100218.1	Gnomon	CDS	1398894	1398953	.	-	0	Name=XP_017788307.1;ID=cds-XP_017788307.1;Dbxref=GeneID:108570888%2CGenbank:XP_017788307.1;Parent=rna-XM_017932818.1
NW_017100218.1	Gnomon	CDS	1398080	1398270	.	-	0	Name=XP_017788307.1;ID=cds-XP_017788307.1;Dbxref=GeneID:108570888%2CGenbank:XP_017788307.1;Parent=rna-XM_017932818.1
NW_017100218.1	Gnomon	CDS	1397579	1397942	.	-	0	Name=XP_017788307.1;ID=cds-XP_017788307.1;Dbxref=GeneID:108570888%2CGenbank:XP_017788307.1;Parent=rna-XM_017932818.1
NW_017100218.1	Gnomon	CDS	1397358	1397512	.	-	0	Name=XP_017788307.1;ID=cds-XP_017788307.1;Dbxref=GeneID:108570888%2CGenbank:XP_017788307.1;Parent=rna-XM_017932818.1
NW_017100218.1	Gnomon	CDS	1397123	1397212	.	-	0	Name=XP_017788307.1;ID=cds-XP_017788307.1;Dbxref=GeneID:108570888%2CGenbank:XP_017788307.1;Parent=rna-XM_017932818.1
NW_017100218.1	Gnomon	CDS	1396206	1396433	.	-	0	Name=XP_017788307.1;ID=cds-XP_017788307.1;Dbxref=GeneID:108570888%2CGenbank:XP_017788307.1;Parent=rna-XM_017932818.1
NW_017100218.1	Gnomon	CDS	1395696	1396113	.	-	0	Name=XP_017788307.1;ID=cds-XP_017788307.1;Dbxref=GeneID:108570888%2CGenbank:XP_017788307.1;Parent=rna-XM_017932818.1
NW_017100218.1	Gnomon	CDS	1395392	1395617	.	-	0	Name=XP_017788307.1;ID=cds-XP_017788307.1;Dbxref=GeneID:108570888%2CGenbank:XP_017788307.1;Parent=rna-XM_017932818.1
NW_017100218.1	Gnomon	CDS	1394968	1395292	.	-	0	Name=XP_017788307.1;ID=cds-XP_017788307.1;Dbxref=GeneID:108570888%2CGenbank:XP_017788307.1;Parent=rna-XM_017932818.1
NW_017100218.1	Gnomon	CDS	1394667	1394862	.	-	0	Name=XP_017788307.1;ID=cds-XP_017788307.1;Dbxref=GeneID:108570888%2CGenbank:XP_017788307.1;Parent=rna-XM_017932818.1
NW_017100218.1	Gnomon	CDS	1394314	1394562	.	-	0	Name=XP_017788307.1;ID=cds-XP_017788307.1;Dbxref=GeneID:108570888%2CGenbank:XP_017788307.1;Parent=rna-XM_017932818.1
NW_017100218.1	Gnomon	CDS	1394016	1394237	.	-	0	Name=XP_017788307.1;ID=cds-XP_017788307.1;Dbxref=GeneID:108570888%2CGenbank:XP_017788307.1;Parent=rna-XM_017932818.1
NW_017100218.1	Gnomon	CDS	1393554	1393932	.	-	0	Name=XP_017788307.1;ID=cds-XP_017788307.1;Dbxref=GeneID:108570888%2CGenbank:XP_017788307.1;Parent=rna-XM_017932818.1
NW_017100218.1	Gnomon	CDS	1392995	1393394	.	-	0	Name=XP_017788307.1;ID=cds-XP_017788307.1;Dbxref=GeneID:108570888%2CGenbank:XP_017788307.1;Parent=rna-XM_017932818.1
NW_017100218.1	Gnomon	CDS	1392650	1392880	.	-	0	Name=XP_017788307.1;ID=cds-XP_017788307.1;Dbxref=GeneID:108570888%2CGenbank:XP_017788307.1;Parent=rna-XM_017932818.1
NW_017100218.1	Gnomon	CDS	1391706	1391886	.	-	0	Name=XP_017788307.1;ID=cds-XP_017788307.1;Dbxref=GeneID:108570888%2CGenbank:XP_017788307.1;Parent=rna-XM_017932818.1
NW_017100218.1	Gnomon	CDS	1391485	1391638	.	-	0	Name=XP_017788307.1;ID=cds-XP_017788307.1;Dbxref=GeneID:108570888%2CGenbank:XP_017788307.1;Parent=rna-XM_017932818.1
NW_017100218.1	Gnomon	CDS	1391288	1391401	.	-	0	Name=XP_017788307.1;ID=cds-XP_017788307.1;Dbxref=GeneID:108570888%2CGenbank:XP_017788307.1;Parent=rna-XM_017932818.1
NW_017100218.1	Gnomon	CDS	1390216	1391126	.	-	0	Name=XP_017788307.1;ID=cds-XP_017788307.1;Dbxref=GeneID:108570888%2CGenbank:XP_017788307.1;Parent=rna-XM_017932818.1
NW_017100218.1	Gnomon	CDS	2048463	2048559	.	+	0	Name=XP_017788296.1;ID=cds-XP_017788296.1;Dbxref=GeneID:108570877%2CGenbank:XP_017788296.1;Note=The sequence of the model RefSeq protein was modified relative to this genomic sequence to represent the inferred CDS: inserted 1 base in 1 codon;Parent=rna-XM_017932807.1
NW_017100218.1	Gnomon	CDS	2050172	2050468	.	+	0	Name=XP_017788296.1;ID=cds-XP_017788296.1;Dbxref=GeneID:108570877%2CGenbank:XP_017788296.1;Note=The sequence of the model RefSeq protein was modified relative to this genomic sequence to represent the inferred CDS: inserted 1 base in 1 codon;Parent=rna-XM_017932807.1
NW_017100218.1	Gnomon	CDS	2050536	2050754	.	+	0	Name=XP_017788296.1;ID=cds-XP_017788296.1;Dbxref=GeneID:108570877%2CGenbank:XP_017788296.1;Note=The sequence of the model RefSeq protein was modified relative to this genomic sequence to represent the inferred CDS: inserted 1 base in 1 codon;Parent=rna-XM_017932807.1
NW_017100218.1	Gnomon	CDS	2050847	2051137	.	+	0	Name=XP_017788296.1;ID=cds-XP_017788296.1;Dbxref=GeneID:108570877%2CGenbank:XP_017788296.1;Note=The sequence of the model RefSeq protein was modified relative to this genomic sequence to represent the inferred CDS: inserted 1 base in 1 codon;Parent=rna-XM_017932807.1
NW_017100218.1	Gnomon	CDS	2051140	2051573	.	+	0	Name=XP_017788296.1;ID=cds-XP_017788296.1;Dbxref=GeneID:108570877%2CGenbank:XP_017788296.1;Note=The sequence of the model RefSeq protein was modified relative to this genomic sequence to represent the inferred CDS: inserted 1 base in 1 codon;Parent=rna-XM_017932807.1
NW_017100218.1	Gnomon	CDS	2051761	2052007	.	+	0	Name=XP_017788296.1;ID=cds-XP_017788296.1;Dbxref=GeneID:108570877%2CGenbank:XP_017788296.1;Note=The sequence of the model RefSeq protein was modified relative to this genomic sequence to represent the inferred CDS: inserted 1 base in 1 codon;Parent=rna-XM_017932807.1
NW_017100218.1	Gnomon	CDS	2052091	2052365	.	+	0	Name=XP_017788296.1;ID=cds-XP_017788296.1;Dbxref=GeneID:108570877%2CGenbank:XP_017788296.1;Note=The sequence of the model RefSeq protein was modified relative to this genomic sequence to represent the inferred CDS: inserted 1 base in 1 codon;Parent=rna-XM_017932807.1
NW_017100218.1	Gnomon	CDS	2052518	2052728	.	+	0	Name=XP_017788296.1;ID=cds-XP_017788296.1;Dbxref=GeneID:108570877%2CGenbank:XP_017788296.1;Note=The sequence of the model RefSeq protein was modified relative to this genomic sequence to represent the inferred CDS: inserted 1 base in 1 codon;Parent=rna-XM_017932807.1
NW_017100218.1	Gnomon	CDS	2052852	2053099	.	+	0	Name=XP_017788296.1;ID=cds-XP_017788296.1;Dbxref=GeneID:108570877%2CGenbank:XP_017788296.1;Note=The sequence of the model RefSeq protein was modified relative to this genomic sequence to represent the inferred CDS: inserted 1 base in 1 codon;Parent=rna-XM_017932807.1
NW_017100218.1	Gnomon	CDS	2053179	2053371	.	+	0	Name=XP_017788296.1;ID=cds-XP_017788296.1;Dbxref=GeneID:108570877%2CGenbank:XP_017788296.1;Note=The sequence of the model RefSeq protein was modified relative to this genomic sequence to represent the inferred CDS: inserted 1 base in 1 codon;Parent=rna-XM_017932807.1
NW_017100218.1	Gnomon	CDS	2053521	2053999	.	+	0	Name=XP_017788296.1;ID=cds-XP_017788296.1;Dbxref=GeneID:108570877%2CGenbank:XP_017788296.1;Note=The sequence of the model RefSeq protein was modified relative to this genomic sequence to represent the inferred CDS: inserted 1 base in 1 codon;Parent=rna-XM_017932807.1
NW_017100218.1	Gnomon	CDS	2054073	2054281	.	+	0	Name=XP_017788296.1;ID=cds-XP_017788296.1;Dbxref=GeneID:108570877%2CGenbank:XP_017788296.1;Note=The sequence of the model RefSeq protein was modified relative to this genomic sequence to represent the inferred CDS: inserted 1 base in 1 codon;Parent=rna-XM_017932807.1
NW_017100218.1	Gnomon	CDS	2054317	2054665	.	+	0	Name=XP_017788296.1;ID=cds-XP_017788296.1;Dbxref=GeneID:108570877%2CGenbank:XP_017788296.1;Note=The sequence of the model RefSeq protein was modified relative to this genomic sequence to represent the inferred CDS: inserted 1 base in 1 codon;Parent=rna-XM_017932807.1
NW_017100218.1	Gnomon	CDS	2054745	2054918	.	+	0	Name=XP_017788296.1;ID=cds-XP_017788296.1;Dbxref=GeneID:108570877%2CGenbank:XP_017788296.1;Note=The sequence of the model RefSeq protein was modified relative to this genomic sequence to represent the inferred CDS: inserted 1 base in 1 codon;Parent=rna-XM_017932807.1
NW_017100218.1	Gnomon	CDS	2055001	2055162	.	+	0	Name=XP_017788296.1;ID=cds-XP_017788296.1;Dbxref=GeneID:108570877%2CGenbank:XP_017788296.1;Note=The sequence of the model RefSeq protein was modified relative to this genomic sequence to represent the inferred CDS: inserted 1 base in 1 codon;Parent=rna-XM_017932807.1
NW_017100218.1	Gnomon	CDS	2055244	2055274	.	+	0	Name=XP_017788296.1;ID=cds-XP_017788296.1;Dbxref=GeneID:108570877%2CGenbank:XP_017788296.1;Note=The sequence of the model RefSeq protein was modified relative to this genomic sequence to represent the inferred CDS: inserted 1 base in 1 codon;Parent=rna-XM_017932807.1
NW_017100218.1	Gnomon	CDS	2055599	2055714	.	+	0	Name=XP_017788296.1;ID=cds-XP_017788296.1;Dbxref=GeneID:108570877%2CGenbank:XP_017788296.1;Note=The sequence of the model RefSeq protein was modified relative to this genomic sequence to represent the inferred CDS: inserted 1 base in 1 codon;Parent=rna-XM_017932807.1
NW_017100218.1	Gnomon	CDS	207837	207933	.	+	0	Name=XP_017788306.1;ID=cds-XP_017788306.1;Dbxref=GeneID:108570887%2CGenbank:XP_017788306.1;Parent=rna-XM_017932817.1
NW_017100218.1	Gnomon	CDS	427274	427460	.	+	0	Name=XP_017788306.1;ID=cds-XP_017788306.1;Dbxref=GeneID:108570887%2CGenbank:XP_017788306.1;Parent=rna-XM_017932817.1
NW_017100218.1	Gnomon	CDS	444292	444398	.	+	0	Name=XP_017788306.1;ID=cds-XP_017788306.1;Dbxref=GeneID:108570887%2CGenbank:XP_017788306.1;Parent=rna-XM_017932817.1
NW_017100218.1	Gnomon	CDS	447287	447470	.	+	0	Name=XP_017788306.1;ID=cds-XP_017788306.1;Dbxref=GeneID:108570887%2CGenbank:XP_017788306.1;Parent=rna-XM_017932817.1
NW_017100218.1	Gnomon	CDS	448232	448410	.	+	0	Name=XP_017788306.1;ID=cds-XP_017788306.1;Dbxref=GeneID:108570887%2CGenbank:XP_017788306.1;Parent=rna-XM_017932817.1
NW_017100218.1	Gnomon	CDS	449253	449894	.	+	0	Name=XP_017788306.1;ID=cds-XP_017788306.1;Dbxref=GeneID:108570887%2CGenbank:XP_017788306.1;Parent=rna-XM_017932817.1
NW_017100218.1	Gnomon	CDS	451235	451646	.	+	0	Name=XP_017788306.1;ID=cds-XP_017788306.1;Dbxref=GeneID:108570887%2CGenbank:XP_017788306.1;Parent=rna-XM_017932817.1
NW_017100218.1	Gnomon	CDS	451875	452100	.	+	0	Name=XP_017788306.1;ID=cds-XP_017788306.1;Dbxref=GeneID:108570887%2CGenbank:XP_017788306.1;Parent=rna-XM_017932817.1
NW_017100218.1	Gnomon	CDS	452194	452359	.	+	0	Name=XP_017788306.1;ID=cds-XP_017788306.1;Dbxref=GeneID:108570887%2CGenbank:XP_017788306.1;Parent=rna-XM_017932817.1
NW_017100218.1	Gnomon	CDS	452490	452704	.	+	0	Name=XP_017788306.1;ID=cds-XP_017788306.1;Dbxref=GeneID:108570887%2CGenbank:XP_017788306.1;Parent=rna-XM_017932817.1
NW_017100218.1	Gnomon	CDS	452894	452997	.	+	0	Name=XP_017788306.1;ID=cds-XP_017788306.1;Dbxref=GeneID:108570887%2CGenbank:XP_017788306.1;Parent=rna-XM_017932817.1
NW_017100218.1	Gnomon	CDS	454201	454245	.	+	0	Name=XP_017788306.1;ID=cds-XP_017788306.1;Dbxref=GeneID:108570887%2CGenbank:XP_017788306.1;Parent=rna-XM_017932817.1
NW_017100218.1	Gnomon	CDS	455903	456071	.	+	0	Name=XP_017788306.1;ID=cds-XP_017788306.1;Dbxref=GeneID:108570887%2CGenbank:XP_017788306.1;Parent=rna-XM_017932817.1
NW_017100218.1	Gnomon	CDS	476846	477067	.	+	0	Name=XP_017788306.1;ID=cds-XP_017788306.1;Dbxref=GeneID:108570887%2CGenbank:XP_017788306.1;Parent=rna-XM_017932817.1
NW_017100218.1	Gnomon	CDS	483671	483868	.	+	0	Name=XP_017788306.1;ID=cds-XP_017788306.1;Dbxref=GeneID:108570887%2CGenbank:XP_017788306.1;Parent=rna-XM_017932817.1
NW_017100218.1	Gnomon	CDS	485004	485813	.	+	0	Name=XP_017788306.1;ID=cds-XP_017788306.1;Dbxref=GeneID:108570887%2CGenbank:XP_017788306.1;Parent=rna-XM_017932817.1
NW_017100218.1	Gnomon	exon	2059974	2060255	.	+	.	ID=exon-XM_017932812.1-1;Dbxref=GeneID:108570882%2CGenbank:XM_017932812.1;Parent=rna-XM_017932812.1
NW_017100218.1	Gnomon	exon	2062892	2063199	.	+	.	ID=exon-XM_017932812.1-7;Dbxref=GeneID:108570882%2CGenbank:XM_017932812.1;Parent=rna-XM_017932812.1
NW_017100218.1	Gnomon	exon	2062583	2062774	.	+	.	ID=exon-XM_017932812.1-6;Dbxref=GeneID:108570882%2CGenbank:XM_017932812.1;Parent=rna-XM_017932812.1
NW_017100218.1	Gnomon	exon	2061928	2062050	.	+	.	ID=exon-XM_017932812.1-3;Dbxref=GeneID:108570882%2CGenbank:XM_017932812.1;Parent=rna-XM_017932812.1
NW_017100218.1	Gnomon	exon	2061051	2061162	.	+	.	ID=exon-XM_017932812.1-2;Dbxref=GeneID:108570882%2CGenbank:XM_017932812.1;Parent=rna-XM_017932812.1
NW_017100218.1	Gnomon	exon	2062413	2062502	.	+	.	ID=exon-XM_017932812.1-5;Dbxref=GeneID:108570882%2CGenbank:XM_017932812.1;Parent=rna-XM_017932812.1
NW_017100218.1	Gnomon	exon	2062156	2062310	.	+	.	ID=exon-XM_017932812.1-4;Dbxref=GeneID:108570882%2CGenbank:XM_017932812.1;Parent=rna-XM_017932812.1
NW_017100218.1	tRNAscan-SE	exon	2028102	2028174	.	-	.	ID=exon-Trnaf-gaa-1;Dbxref=GeneID:108570943;Note=transfer RNA phenylalanine (anticodon GAA);Parent=rna-Trnaf-gaa
NW_017100218.1	Gnomon	CDS	2047957	2048235	.	-	0	Name=XP_017788295.1;ID=cds-XP_017788295.1;Dbxref=GeneID:108570876%2CGenbank:XP_017788295.1;Parent=rna-XM_017932806.1
NW_017100218.1	Gnomon	CDS	2047721	2047822	.	-	0	Name=XP_017788295.1;ID=cds-XP_017788295.1;Dbxref=GeneID:108570876%2CGenbank:XP_017788295.1;Parent=rna-XM_017932806.1
NW_017100218.1	Gnomon	CDS	2047380	2047601	.	-	0	Name=XP_017788295.1;ID=cds-XP_017788295.1;Dbxref=GeneID:108570876%2CGenbank:XP_017788295.1;Parent=rna-XM_017932806.1
NW_017100218.1	Gnomon	CDS	2046176	2046797	.	-	0	Name=XP_017788295.1;ID=cds-XP_017788295.1;Dbxref=GeneID:108570876%2CGenbank:XP_017788295.1;Parent=rna-XM_017932806.1
NW_017100218.1	Gnomon	CDS	2045917	2046012	.	-	0	Name=XP_017788295.1;ID=cds-XP_017788295.1;Dbxref=GeneID:108570876%2CGenbank:XP_017788295.1;Parent=rna-XM_017932806.1
NW_017100218.1	Gnomon	CDS	2045338	2045447	.	-	0	Name=XP_017788295.1;ID=cds-XP_017788295.1;Dbxref=GeneID:108570876%2CGenbank:XP_017788295.1;Parent=rna-XM_017932806.1
NW_017100218.1	Gnomon	CDS	2042651	2043055	.	-	0	Name=XP_017788295.1;ID=cds-XP_017788295.1;Dbxref=GeneID:108570876%2CGenbank:XP_017788295.1;Parent=rna-XM_017932806.1
NW_017100218.1	Gnomon	exon	2153367	2153596	.	+	.	ID=exon-XM_017932825.1-16;Dbxref=GeneID:108570897%2CGenbank:XM_017932825.1;Parent=rna-XM_017932825.1
NW_017100218.1	Gnomon	exon	2153204	2153304	.	+	.	ID=exon-XM_017932825.1-15;Dbxref=GeneID:108570897%2CGenbank:XM_017932825.1;Parent=rna-XM_017932825.1
NW_017100218.1	Gnomon	exon	2153672	2153832	.	+	.	ID=exon-XM_017932825.1-17;Dbxref=GeneID:108570897%2CGenbank:XM_017932825.1;Parent=rna-XM_017932825.1
NW_017100218.1	Gnomon	exon	2152304	2152591	.	+	.	ID=exon-XM_017932825.1-12;Dbxref=GeneID:108570897%2CGenbank:XM_017932825.1;Parent=rna-XM_017932825.1
NW_017100218.1	Gnomon	exon	2152046	2152226	.	+	.	ID=exon-XM_017932825.1-11;Dbxref=GeneID:108570897%2CGenbank:XM_017932825.1;Parent=rna-XM_017932825.1
NW_017100218.1	Gnomon	exon	2152986	2153138	.	+	.	ID=exon-XM_017932825.1-14;Dbxref=GeneID:108570897%2CGenbank:XM_017932825.1;Parent=rna-XM_017932825.1
NW_017100218.1	Gnomon	exon	2152670	2152911	.	+	.	ID=exon-XM_017932825.1-13;Dbxref=GeneID:108570897%2CGenbank:XM_017932825.1;Parent=rna-XM_017932825.1
NW_017100218.1	Gnomon	exon	2151769	2151972	.	+	.	ID=exon-XM_017932825.1-10;Dbxref=GeneID:108570897%2CGenbank:XM_017932825.1;Parent=rna-XM_017932825.1
NW_017100218.1	Gnomon	mRNA	1870007	1943887	.	+	.	Name=XM_017932838.1;ID=rna-XM_017932838.1;Dbxref=GeneID:108570907%2CGenbank:XM_017932838.1;Parent=gene-LOC108570907
NW_017100218.1	Gnomon	CDS	576661	576819	.	+	0	Name=XP_017788304.1;ID=cds-XP_017788304.1;Dbxref=GeneID:108570886%2CGenbank:XP_017788304.1;Parent=rna-XM_017932815.1
NW_017100218.1	Gnomon	CDS	583387	583446	.	+	0	Name=XP_017788304.1;ID=cds-XP_017788304.1;Dbxref=GeneID:108570886%2CGenbank:XP_017788304.1;Parent=rna-XM_017932815.1
NW_017100218.1	Gnomon	CDS	588909	588968	.	+	0	Name=XP_017788304.1;ID=cds-XP_017788304.1;Dbxref=GeneID:108570886%2CGenbank:XP_017788304.1;Parent=rna-XM_017932815.1
NW_017100218.1	Gnomon	CDS	589103	589193	.	+	0	Name=XP_017788304.1;ID=cds-XP_017788304.1;Dbxref=GeneID:108570886%2CGenbank:XP_017788304.1;Parent=rna-XM_017932815.1
NW_017100218.1	Gnomon	CDS	590608	590840	.	+	0	Name=XP_017788304.1;ID=cds-XP_017788304.1;Dbxref=GeneID:108570886%2CGenbank:XP_017788304.1;Parent=rna-XM_017932815.1
NW_017100218.1	Gnomon	CDS	591439	591678	.	+	0	Name=XP_017788304.1;ID=cds-XP_017788304.1;Dbxref=GeneID:108570886%2CGenbank:XP_017788304.1;Parent=rna-XM_017932815.1
NW_017100218.1	Gnomon	CDS	592639	592786	.	+	0	Name=XP_017788304.1;ID=cds-XP_017788304.1;Dbxref=GeneID:108570886%2CGenbank:XP_017788304.1;Parent=rna-XM_017932815.1
NW_017100218.1	Gnomon	CDS	592890	593386	.	+	0	Name=XP_017788304.1;ID=cds-XP_017788304.1;Dbxref=GeneID:108570886%2CGenbank:XP_017788304.1;Parent=rna-XM_017932815.1
NW_017100218.1	Gnomon	CDS	593751	594040	.	+	0	Name=XP_017788304.1;ID=cds-XP_017788304.1;Dbxref=GeneID:108570886%2CGenbank:XP_017788304.1;Parent=rna-XM_017932815.1
NW_017100218.1	Gnomon	CDS	594113	594469	.	+	0	Name=XP_017788304.1;ID=cds-XP_017788304.1;Dbxref=GeneID:108570886%2CGenbank:XP_017788304.1;Parent=rna-XM_017932815.1
NW_017100218.1	Gnomon	CDS	594544	594847	.	+	0	Name=XP_017788304.1;ID=cds-XP_017788304.1;Dbxref=GeneID:108570886%2CGenbank:XP_017788304.1;Parent=rna-XM_017932815.1
NW_017100218.1	Gnomon	CDS	594913	595236	.	+	0	Name=XP_017788304.1;ID=cds-XP_017788304.1;Dbxref=GeneID:108570886%2CGenbank:XP_017788304.1;Parent=rna-XM_017932815.1
NW_017100218.1	Gnomon	CDS	595312	595913	.	+	0	Name=XP_017788304.1;ID=cds-XP_017788304.1;Dbxref=GeneID:108570886%2CGenbank:XP_017788304.1;Parent=rna-XM_017932815.1
NW_017100218.1	Gnomon	CDS	596045	596686	.	+	0	Name=XP_017788304.1;ID=cds-XP_017788304.1;Dbxref=GeneID:108570886%2CGenbank:XP_017788304.1;Parent=rna-XM_017932815.1
NW_017100218.1	Gnomon	CDS	596912	598317	.	+	0	Name=XP_017788304.1;ID=cds-XP_017788304.1;Dbxref=GeneID:108570886%2CGenbank:XP_017788304.1;Parent=rna-XM_017932815.1
NW_017100218.1	Gnomon	CDS	598400	598822	.	+	0	Name=XP_017788304.1;ID=cds-XP_017788304.1;Dbxref=GeneID:108570886%2CGenbank:XP_017788304.1;Parent=rna-XM_017932815.1
NW_017100218.1	Gnomon	CDS	598950	599173	.	+	0	Name=XP_017788304.1;ID=cds-XP_017788304.1;Dbxref=GeneID:108570886%2CGenbank:XP_017788304.1;Parent=rna-XM_017932815.1
NW_017100218.1	Gnomon	CDS	599254	599724	.	+	0	Name=XP_017788304.1;ID=cds-XP_017788304.1;Dbxref=GeneID:108570886%2CGenbank:XP_017788304.1;Parent=rna-XM_017932815.1
NW_017100218.1	Gnomon	CDS	599806	600169	.	+	0	Name=XP_017788304.1;ID=cds-XP_017788304.1;Dbxref=GeneID:108570886%2CGenbank:XP_017788304.1;Parent=rna-XM_017932815.1
NW_017100218.1	Gnomon	CDS	600614	600667	.	+	0	Name=XP_017788304.1;ID=cds-XP_017788304.1;Dbxref=GeneID:108570886%2CGenbank:XP_017788304.1;Parent=rna-XM_017932815.1
NW_017100218.1	Gnomon	CDS	600800	601680	.	+	0	Name=XP_017788304.1;ID=cds-XP_017788304.1;Dbxref=GeneID:108570886%2CGenbank:XP_017788304.1;Parent=rna-XM_017932815.1
NW_017100218.1	Gnomon	exon	566702	567528	.	-	.	ID=exon-XM_017932858.1-1;Dbxref=GeneID:108570920%2CGenbank:XM_017932858.1;Parent=rna-XM_017932858.1
NW_017100218.1	Gnomon	exon	564356	564548	.	-	.	ID=exon-XM_017932858.1-3;Dbxref=GeneID:108570920%2CGenbank:XM_017932858.1;Parent=rna-XM_017932858.1
NW_017100218.1	Gnomon	exon	565429	565550	.	-	.	ID=exon-XM_017932858.1-2;Dbxref=GeneID:108570920%2CGenbank:XM_017932858.1;Parent=rna-XM_017932858.1
