# Supplementary material for: Prevalent bee venom genes evolved before the aculeate stinger and eusociality
Source: BMC Biol. 2023 Oct 23;21:229. doi: 10.1186/s12915-023-01656-5 (PMC10591384; doi:10.1186/s12915-023-01656-5)
Supplement: Supplementary file 42 — Additional file 42. Gff files of all toxin gene annotations. [file 12915_2023_1656_MOESM42_ESM.zip › AdditionalFile9_ToxinGeneAnnotations/contig_60._SP.gff_modified_Koludarov_et_al_2021.gff3]

##gff-version 3
##source-version geneious 2020.2.2
##sequence-region	contig_60	1	13349949
contig_60	Koludarov_et_al_2021	gene	5810358	5814914	.	-	.	Name=SP a
contig_60	Koludarov_et_al_2021	gene	9437798	9439188	.	+	.	Name=SP b
contig_60	funannotate	exon	11913771	11913911	.	-	.	ID=MeliponaBeecheii_009191-T1.exon3;Parent=MeliponaBeecheii_009191-T1
contig_60	funannotate	exon	11913995	11914085	.	-	.	ID=MeliponaBeecheii_009191-T1.exon2;Parent=MeliponaBeecheii_009191-T1
contig_60	funannotate	exon	11914167	11914243	.	-	.	ID=MeliponaBeecheii_009191-T1.exon1;Parent=MeliponaBeecheii_009191-T1
contig_60	funannotate	mRNA	6391988	6392410	.	+	.	ID=MeliponaBeecheii_008648-T1;Parent=MeliponaBeecheii_008648
contig_60	funannotate	exon	12222998	12223101	.	-	.	ID=MeliponaBeecheii_009225-T1.exon2;Parent=MeliponaBeecheii_009225-T1
contig_60	funannotate	mRNA	3437933	3439046	.	+	.	ID=MeliponaBeecheii_008407-T1;Parent=MeliponaBeecheii_008407
contig_60	funannotate	exon	12221015	12221214	.	-	.	ID=MeliponaBeecheii_009225-T1.exon3;Parent=MeliponaBeecheii_009225-T1
contig_60	funannotate	mRNA	9007775	9009682	.	-	.	ID=MeliponaBeecheii_008890-T1;Ontology_term=GO:0031514%2CGO:0048870%2CGO:0017137%2CGO:0008017;Dbxref=InterPro:IPR025593%2CInterPro:IPR039308%2CPFAM:PF13851;Parent=MeliponaBeecheii_008890
contig_60	funannotate	exon	12223529	12223713	.	-	.	ID=MeliponaBeecheii_009225-T1.exon1;Parent=MeliponaBeecheii_009225-T1
contig_60	funannotate	CDS	4926034	4926122	.	+	0	ID=MeliponaBeecheii_008521-T1.cds;Parent=MeliponaBeecheii_008521-T1
contig_60	funannotate	CDS	4926221	4926434	.	+	0	ID=MeliponaBeecheii_008521-T1.cds;Parent=MeliponaBeecheii_008521-T1
contig_60	funannotate	CDS	4926530	4926778	.	+	0	ID=MeliponaBeecheii_008521-T1.cds;Parent=MeliponaBeecheii_008521-T1
contig_60	funannotate	CDS	4926868	4927023	.	+	0	ID=MeliponaBeecheii_008521-T1.cds;Parent=MeliponaBeecheii_008521-T1
contig_60	funannotate	CDS	8372289	8372307	.	+	0	ID=MeliponaBeecheii_008845-T1.cds;Parent=MeliponaBeecheii_008845-T1
contig_60	funannotate	CDS	8372658	8375635	.	+	0	ID=MeliponaBeecheii_008845-T1.cds;Parent=MeliponaBeecheii_008845-T1
contig_60	funannotate	CDS	8375716	8375892	.	+	0	ID=MeliponaBeecheii_008845-T1.cds;Parent=MeliponaBeecheii_008845-T1
contig_60	funannotate	CDS	5849918	5850012	.	+	0	ID=MeliponaBeecheii_008617-T1.cds;Parent=MeliponaBeecheii_008617-T1
contig_60	funannotate	CDS	5850088	5850245	.	+	0	ID=MeliponaBeecheii_008617-T1.cds;Parent=MeliponaBeecheii_008617-T1
contig_60	funannotate	CDS	5850324	5850463	.	+	0	ID=MeliponaBeecheii_008617-T1.cds;Parent=MeliponaBeecheii_008617-T1
contig_60	funannotate	CDS	5850538	5851301	.	+	0	ID=MeliponaBeecheii_008617-T1.cds;Parent=MeliponaBeecheii_008617-T1
contig_60	funannotate	CDS	5851376	5851688	.	+	0	ID=MeliponaBeecheii_008617-T1.cds;Parent=MeliponaBeecheii_008617-T1
contig_60	funannotate	CDS	5852440	5852727	.	+	0	ID=MeliponaBeecheii_008617-T1.cds;Parent=MeliponaBeecheii_008617-T1
contig_60	funannotate	exon	8282828	8283382	.	-	.	ID=MeliponaBeecheii_008828-T1.exon11;Parent=MeliponaBeecheii_008828-T1
contig_60	funannotate	exon	8281842	8282142	.	-	.	ID=MeliponaBeecheii_008828-T1.exon12;Parent=MeliponaBeecheii_008828-T1
contig_60	funannotate	mRNA	3548976	3550611	.	+	.	ID=MeliponaBeecheii_008419-T1;Ontology_term=GO:0003824%2CGO:0005965%2CGO:0018343;Dbxref=InterPro:IPR008930%2CInterPro:IPR001330%2CPFAM:PF00432%2CInterPro:IPR026872;Parent=MeliponaBeecheii_008419
contig_60	funannotate	exon	8283825	8284234	.	-	.	ID=MeliponaBeecheii_008828-T1.exon10;Parent=MeliponaBeecheii_008828-T1
contig_60	funannotate	exon	8279918	8280045	.	-	.	ID=MeliponaBeecheii_008828-T1.exon15;Parent=MeliponaBeecheii_008828-T1
contig_60	funannotate	exon	8279613	8279827	.	-	.	ID=MeliponaBeecheii_008828-T1.exon16;Parent=MeliponaBeecheii_008828-T1
contig_60	funannotate	CDS	12468293	12468313	.	-	0	ID=MeliponaBeecheii_009248-T1.cds;Parent=MeliponaBeecheii_009248-T1
contig_60	funannotate	CDS	12467084	12467310	.	-	0	ID=MeliponaBeecheii_009248-T1.cds;Parent=MeliponaBeecheii_009248-T1
contig_60	funannotate	CDS	12466399	12466532	.	-	0	ID=MeliponaBeecheii_009248-T1.cds;Parent=MeliponaBeecheii_009248-T1
contig_60	funannotate	CDS	12465488	12465652	.	-	0	ID=MeliponaBeecheii_009248-T1.cds;Parent=MeliponaBeecheii_009248-T1
contig_60	funannotate	CDS	12461678	12461815	.	-	0	ID=MeliponaBeecheii_009248-T1.cds;Parent=MeliponaBeecheii_009248-T1
contig_60	funannotate	CDS	12458826	12459268	.	-	0	ID=MeliponaBeecheii_009248-T1.cds;Parent=MeliponaBeecheii_009248-T1
contig_60	funannotate	exon	8280864	8281145	.	-	.	ID=MeliponaBeecheii_008828-T1.exon13;Parent=MeliponaBeecheii_008828-T1
contig_60	funannotate	mRNA	4988270	4991546	.	+	.	ID=MeliponaBeecheii_008534-T1;Ontology_term=GO:0003824%2CGO:0016831%2CGO:0030170%2CGO:0019752;Dbxref=InterPro:IPR002129%2CInterPro:IPR021115%2CInterPro:IPR015424%2CPFAM:PF00282%2CInterPro:IPR015421;Parent=MeliponaBeecheii_008534
contig_60	funannotate	exon	8280116	8280417	.	-	.	ID=MeliponaBeecheii_008828-T1.exon14;Parent=MeliponaBeecheii_008828-T1
contig_60	funannotate	exon	8277359	8277653	.	-	.	ID=MeliponaBeecheii_008828-T1.exon19;Parent=MeliponaBeecheii_008828-T1
contig_60	funannotate	exon	8278523	8278879	.	-	.	ID=MeliponaBeecheii_008828-T1.exon17;Parent=MeliponaBeecheii_008828-T1
contig_60	funannotate	exon	8278085	8278233	.	-	.	ID=MeliponaBeecheii_008828-T1.exon18;Parent=MeliponaBeecheii_008828-T1
contig_60	funannotate	mRNA	7577861	7579179	.	+	.	ID=MeliponaBeecheii_008763-T1;Ontology_term=GO:0016491%2CGO:0055114;Dbxref=InterPro:IPR023210%2CInterPro:IPR020471%2CPFAM:PF00248%2CInterPro:IPR036812%2CInterPro:IPR018170;Parent=MeliponaBeecheii_008763
contig_60	funannotate	CDS	5599636	5599667	.	+	0	ID=MeliponaBeecheii_008592-T1.cds;Parent=MeliponaBeecheii_008592-T1
contig_60	funannotate	CDS	5599824	5599846	.	+	0	ID=MeliponaBeecheii_008592-T1.cds;Parent=MeliponaBeecheii_008592-T1
contig_60	funannotate	CDS	5599924	5600048	.	+	0	ID=MeliponaBeecheii_008592-T1.cds;Parent=MeliponaBeecheii_008592-T1
contig_60	funannotate	CDS	5600122	5600172	.	+	0	ID=MeliponaBeecheii_008592-T1.cds;Parent=MeliponaBeecheii_008592-T1
contig_60	funannotate	mRNA	6586358	6587463	.	+	.	ID=MeliponaBeecheii_008661-T1;Ontology_term=GO:0008270%2CGO:0003676;Dbxref=InterPro:IPR001878;Parent=MeliponaBeecheii_008661
contig_60	funannotate	exon	8403862	8404115	.	-	.	ID=MeliponaBeecheii_008851-T1.exon1;Parent=MeliponaBeecheii_008851-T1
contig_60	funannotate	exon	13042256	13042338	.	+	.	ID=MeliponaBeecheii_009315-T1.exon1;Parent=MeliponaBeecheii_009315-T1
contig_60	funannotate	exon	8402839	8403120	.	-	.	ID=MeliponaBeecheii_008851-T1.exon3;Parent=MeliponaBeecheii_008851-T1
contig_60	funannotate	mRNA	3551331	3551702	.	+	.	ID=MeliponaBeecheii_008420-T1;Ontology_term=GO:0005744%2CGO:0030150;Dbxref=InterPro:IPR005341%2CPFAM:PF03656%2CInterPro:IPR036869;Parent=MeliponaBeecheii_008420
contig_60	funannotate	exon	8403194	8403779	.	-	.	ID=MeliponaBeecheii_008851-T1.exon2;Parent=MeliponaBeecheii_008851-T1
contig_60	funannotate	CDS	6771997	6772084	.	+	0	ID=MeliponaBeecheii_008688-T1.cds;Parent=MeliponaBeecheii_008688-T1
contig_60	funannotate	CDS	6772523	6773014	.	+	0	ID=MeliponaBeecheii_008688-T1.cds;Parent=MeliponaBeecheii_008688-T1
contig_60	funannotate	CDS	6773088	6773198	.	+	0	ID=MeliponaBeecheii_008688-T1.cds;Parent=MeliponaBeecheii_008688-T1
contig_60	funannotate	CDS	6773937	6774196	.	+	0	ID=MeliponaBeecheii_008688-T1.cds;Parent=MeliponaBeecheii_008688-T1
contig_60	funannotate	CDS	6774252	6774473	.	+	0	ID=MeliponaBeecheii_008688-T1.cds;Parent=MeliponaBeecheii_008688-T1
contig_60	funannotate	exon	13044555	13044666	.	+	.	ID=MeliponaBeecheii_009315-T1.exon2;Parent=MeliponaBeecheii_009315-T1
contig_60	funannotate	CDS	3004481	3004525	.	+	0	ID=MeliponaBeecheii_008386-T1.cds;Parent=MeliponaBeecheii_008386-T1
contig_60	funannotate	CDS	3006106	3006247	.	+	0	ID=MeliponaBeecheii_008386-T1.cds;Parent=MeliponaBeecheii_008386-T1
contig_60	funannotate	CDS	3006432	3006516	.	+	0	ID=MeliponaBeecheii_008386-T1.cds;Parent=MeliponaBeecheii_008386-T1
contig_60	funannotate	CDS	3006984	3007165	.	+	0	ID=MeliponaBeecheii_008386-T1.cds;Parent=MeliponaBeecheii_008386-T1
contig_60	funannotate	CDS	3007230	3007406	.	+	0	ID=MeliponaBeecheii_008386-T1.cds;Parent=MeliponaBeecheii_008386-T1
contig_60	funannotate	CDS	3007477	3007718	.	+	0	ID=MeliponaBeecheii_008386-T1.cds;Parent=MeliponaBeecheii_008386-T1
contig_60	funannotate	CDS	3007786	3007971	.	+	0	ID=MeliponaBeecheii_008386-T1.cds;Parent=MeliponaBeecheii_008386-T1
contig_60	funannotate	CDS	3008056	3008131	.	+	0	ID=MeliponaBeecheii_008386-T1.cds;Parent=MeliponaBeecheii_008386-T1
contig_60	funannotate	CDS	3008234	3008471	.	+	0	ID=MeliponaBeecheii_008386-T1.cds;Parent=MeliponaBeecheii_008386-T1
contig_60	funannotate	CDS	3008541	3008648	.	+	0	ID=MeliponaBeecheii_008386-T1.cds;Parent=MeliponaBeecheii_008386-T1
contig_60	funannotate	CDS	3008763	3008886	.	+	0	ID=MeliponaBeecheii_008386-T1.cds;Parent=MeliponaBeecheii_008386-T1
contig_60	funannotate	CDS	3008958	3009053	.	+	0	ID=MeliponaBeecheii_008386-T1.cds;Parent=MeliponaBeecheii_008386-T1
contig_60	funannotate	mRNA	7479353	7480465	.	+	.	ID=MeliponaBeecheii_008751-T1;Dbxref=InterPro:IPR036390%2CPFAM:PF09756%2CInterPro:IPR019153%2CInterPro:IPR036388;Parent=MeliponaBeecheii_008751
contig_60	funannotate	exon	8401553	8401913	.	-	.	ID=MeliponaBeecheii_008851-T1.exon5;Parent=MeliponaBeecheii_008851-T1
contig_60	funannotate	exon	8402051	8402743	.	-	.	ID=MeliponaBeecheii_008851-T1.exon4;Parent=MeliponaBeecheii_008851-T1
contig_60	funannotate	exon	8398563	8399659	.	-	.	ID=MeliponaBeecheii_008851-T1.exon7;Parent=MeliponaBeecheii_008851-T1
contig_60	funannotate	CDS	11426737	11427075	.	-	0	ID=MeliponaBeecheii_009152-T1.cds;Parent=MeliponaBeecheii_009152-T1
contig_60	funannotate	CDS	11425647	11426362	.	-	0	ID=MeliponaBeecheii_009152-T1.cds;Parent=MeliponaBeecheii_009152-T1
contig_60	funannotate	CDS	11424676	11424786	.	-	0	ID=MeliponaBeecheii_009152-T1.cds;Parent=MeliponaBeecheii_009152-T1
contig_60	funannotate	CDS	11423564	11423655	.	-	0	ID=MeliponaBeecheii_009152-T1.cds;Parent=MeliponaBeecheii_009152-T1
contig_60	funannotate	CDS	11421754	11421849	.	-	0	ID=MeliponaBeecheii_009152-T1.cds;Parent=MeliponaBeecheii_009152-T1
contig_60	funannotate	CDS	11421468	11421643	.	-	0	ID=MeliponaBeecheii_009152-T1.cds;Parent=MeliponaBeecheii_009152-T1
contig_60	funannotate	exon	8401291	8401470	.	-	.	ID=MeliponaBeecheii_008851-T1.exon6;Parent=MeliponaBeecheii_008851-T1
contig_60	funannotate	exon	6066338	6066649	.	-	.	ID=MeliponaBeecheii_008634-T1.exon2;Parent=MeliponaBeecheii_008634-T1
contig_60	funannotate	exon	6068400	6068450	.	-	.	ID=MeliponaBeecheii_008634-T1.exon1;Parent=MeliponaBeecheii_008634-T1
contig_60	funannotate	mRNA	7659425	7663929	.	-	.	ID=MeliponaBeecheii_008787-T1;Dbxref=PFAM:PF02363%2CInterPro:IPR003341%2CInterPro:IPR000742%2CInterPro:IPR009030;Parent=MeliponaBeecheii_008787
contig_60	funannotate	CDS	11316473	11316686	.	-	0	ID=MeliponaBeecheii_009130-T1.cds;Parent=MeliponaBeecheii_009130-T1
contig_60	funannotate	CDS	11315535	11316197	.	-	0	ID=MeliponaBeecheii_009130-T1.cds;Parent=MeliponaBeecheii_009130-T1
contig_60	funannotate	CDS	11315094	11315413	.	-	0	ID=MeliponaBeecheii_009130-T1.cds;Parent=MeliponaBeecheii_009130-T1
contig_60	funannotate	CDS	11314815	11315015	.	-	0	ID=MeliponaBeecheii_009130-T1.cds;Parent=MeliponaBeecheii_009130-T1
contig_60	funannotate	CDS	11314340	11314747	.	-	0	ID=MeliponaBeecheii_009130-T1.cds;Parent=MeliponaBeecheii_009130-T1
contig_60	funannotate	CDS	11313766	11314236	.	-	0	ID=MeliponaBeecheii_009130-T1.cds;Parent=MeliponaBeecheii_009130-T1
contig_60	funannotate	CDS	11312993	11313280	.	-	0	ID=MeliponaBeecheii_009130-T1.cds;Parent=MeliponaBeecheii_009130-T1
contig_60	funannotate	CDS	11311997	11312431	.	-	0	ID=MeliponaBeecheii_009130-T1.cds;Parent=MeliponaBeecheii_009130-T1
contig_60	funannotate	CDS	11311776	11311912	.	-	0	ID=MeliponaBeecheii_009130-T1.cds;Parent=MeliponaBeecheii_009130-T1
contig_60	funannotate	CDS	11310653	11310771	.	-	0	ID=MeliponaBeecheii_009130-T1.cds;Parent=MeliponaBeecheii_009130-T1
contig_60	funannotate	CDS	11308056	11310055	.	-	0	ID=MeliponaBeecheii_009130-T1.cds;Parent=MeliponaBeecheii_009130-T1
contig_60	funannotate	CDS	2835747	2835812	.	+	0	ID=MeliponaBeecheii_008364-T1.cds;Parent=MeliponaBeecheii_008364-T1
contig_60	funannotate	CDS	2836141	2836224	.	+	0	ID=MeliponaBeecheii_008364-T1.cds;Parent=MeliponaBeecheii_008364-T1
contig_60	funannotate	CDS	2836323	2836585	.	+	0	ID=MeliponaBeecheii_008364-T1.cds;Parent=MeliponaBeecheii_008364-T1
contig_60	funannotate	CDS	2836663	2836729	.	+	0	ID=MeliponaBeecheii_008364-T1.cds;Parent=MeliponaBeecheii_008364-T1
contig_60	funannotate	exon	11340113	11340214	.	-	.	ID=MeliponaBeecheii_009135-T1.exon3;Parent=MeliponaBeecheii_009135-T1
contig_60	funannotate	exon	11340353	11340433	.	-	.	ID=MeliponaBeecheii_009135-T1.exon2;Parent=MeliponaBeecheii_009135-T1
contig_60	funannotate	exon	11339627	11339765	.	-	.	ID=MeliponaBeecheii_009135-T1.exon5;Parent=MeliponaBeecheii_009135-T1
contig_60	funannotate	exon	11339862	11339930	.	-	.	ID=MeliponaBeecheii_009135-T1.exon4;Parent=MeliponaBeecheii_009135-T1
contig_60	funannotate	exon	11339110	11339271	.	-	.	ID=MeliponaBeecheii_009135-T1.exon7;Parent=MeliponaBeecheii_009135-T1
contig_60	funannotate	exon	11339348	11339549	.	-	.	ID=MeliponaBeecheii_009135-T1.exon6;Parent=MeliponaBeecheii_009135-T1
contig_60	funannotate	exon	11338760	11339032	.	-	.	ID=MeliponaBeecheii_009135-T1.exon8;Parent=MeliponaBeecheii_009135-T1
contig_60	funannotate	CDS	579688	579928	.	+	0	ID=MeliponaBeecheii_008158-T1.cds;Parent=MeliponaBeecheii_008158-T1
contig_60	funannotate	CDS	580469	580557	.	+	0	ID=MeliponaBeecheii_008158-T1.cds;Parent=MeliponaBeecheii_008158-T1
contig_60	funannotate	CDS	581536	581616	.	+	0	ID=MeliponaBeecheii_008158-T1.cds;Parent=MeliponaBeecheii_008158-T1
contig_60	funannotate	mRNA	9004860	9005933	.	+	.	ID=MeliponaBeecheii_008889-T1;Ontology_term=GO:0008107%2CGO:0016020%2CGO:0005975;Dbxref=PFAM:PF01531%2CInterPro:IPR002516;Parent=MeliponaBeecheii_008889
contig_60	funannotate	exon	11340547	11340616	.	-	.	ID=MeliponaBeecheii_009135-T1.exon1;Parent=MeliponaBeecheii_009135-T1
contig_60	funannotate	exon	4007915	4008051	.	-	.	ID=MeliponaBeecheii_008454-T1.exon6;Parent=MeliponaBeecheii_008454-T1
contig_60	funannotate	CDS	178244	178559	.	+	0	ID=MeliponaBeecheii_008136-T1.cds;Parent=MeliponaBeecheii_008136-T1
contig_60	funannotate	CDS	178818	178953	.	+	0	ID=MeliponaBeecheii_008136-T1.cds;Parent=MeliponaBeecheii_008136-T1
contig_60	funannotate	CDS	179030	179321	.	+	0	ID=MeliponaBeecheii_008136-T1.cds;Parent=MeliponaBeecheii_008136-T1
contig_60	funannotate	CDS	179795	179944	.	+	0	ID=MeliponaBeecheii_008136-T1.cds;Parent=MeliponaBeecheii_008136-T1
contig_60	funannotate	CDS	180061	180172	.	+	0	ID=MeliponaBeecheii_008136-T1.cds;Parent=MeliponaBeecheii_008136-T1
contig_60	funannotate	CDS	181532	181664	.	+	0	ID=MeliponaBeecheii_008136-T1.cds;Parent=MeliponaBeecheii_008136-T1
contig_60	funannotate	CDS	181749	183129	.	+	0	ID=MeliponaBeecheii_008136-T1.cds;Parent=MeliponaBeecheii_008136-T1
contig_60	funannotate	exon	4008148	4008292	.	-	.	ID=MeliponaBeecheii_008454-T1.exon5;Parent=MeliponaBeecheii_008454-T1
contig_60	funannotate	exon	4008386	4008697	.	-	.	ID=MeliponaBeecheii_008454-T1.exon4;Parent=MeliponaBeecheii_008454-T1
contig_60	funannotate	exon	4008781	4008970	.	-	.	ID=MeliponaBeecheii_008454-T1.exon3;Parent=MeliponaBeecheii_008454-T1
contig_60	funannotate	gene	4800371	4800836	.	-	.	ID=MeliponaBeecheii_008500
contig_60	funannotate	exon	4007619	4007725	.	-	.	ID=MeliponaBeecheii_008454-T1.exon7;Parent=MeliponaBeecheii_008454-T1
contig_60	funannotate	gene	4812008	4813692	.	-	.	Name=TUBA3D;ID=MeliponaBeecheii_008502
contig_60	funannotate	gene	4800957	4808310	.	+	.	ID=MeliponaBeecheii_008501
contig_60	funannotate	mRNA	4928775	4929825	.	+	.	ID=MeliponaBeecheii_008522-T1;Ontology_term=GO:0005515;Dbxref=PFAM:PF07648%2CPFAM:PF00050%2CInterPro:IPR002350%2CInterPro:IPR036058;Parent=MeliponaBeecheii_008522
contig_60	funannotate	gene	4824156	4824920	.	+	.	ID=MeliponaBeecheii_008504
contig_60	funannotate	gene	4815020	4815632	.	+	.	ID=MeliponaBeecheii_008503
contig_60	funannotate	exon	4009091	4009227	.	-	.	ID=MeliponaBeecheii_008454-T1.exon2;Parent=MeliponaBeecheii_008454-T1
contig_60	funannotate	gene	4830459	4832959	.	-	.	ID=MeliponaBeecheii_008506
contig_60	funannotate	exon	4009321	4009483	.	-	.	ID=MeliponaBeecheii_008454-T1.exon1;Parent=MeliponaBeecheii_008454-T1
contig_60	funannotate	gene	4825429	4826897	.	-	.	Name=CPF1;ID=MeliponaBeecheii_008505
contig_60	funannotate	gene	4835951	4838792	.	-	.	ID=MeliponaBeecheii_008508
contig_60	funannotate	gene	4834849	4835667	.	+	.	Name=RPL26;ID=MeliponaBeecheii_008507
contig_60	funannotate	exon	6789754	6790148	.	+	.	ID=MeliponaBeecheii_008690-T1.exon3;Parent=MeliponaBeecheii_008690-T1
contig_60	funannotate	exon	6788526	6788701	.	+	.	ID=MeliponaBeecheii_008690-T1.exon2;Parent=MeliponaBeecheii_008690-T1
contig_60	funannotate	mRNA	9976806	9980594	.	+	.	ID=MeliponaBeecheii_008980-T1;Ontology_term=GO:0005515%2CGO:0019888%2CGO:0000159;Dbxref=InterPro:IPR001680%2CInterPro:IPR000009%2CInterPro:IPR036322%2CPFAM:PF00400%2CInterPro:IPR018067%2CInterPro:IPR015943;Parent=MeliponaBeecheii_008980
contig_60	funannotate	exon	6788056	6788312	.	+	.	ID=MeliponaBeecheii_008690-T1.exon1;Parent=MeliponaBeecheii_008690-T1
contig_60	funannotate	CDS	8577194	8578720	.	-	0	ID=MeliponaBeecheii_008867-T1.cds;Parent=MeliponaBeecheii_008867-T1
contig_60	funannotate	CDS	8576766	8577096	.	-	0	ID=MeliponaBeecheii_008867-T1.cds;Parent=MeliponaBeecheii_008867-T1
contig_60	funannotate	CDS	8573765	8574090	.	-	0	ID=MeliponaBeecheii_008867-T1.cds;Parent=MeliponaBeecheii_008867-T1
contig_60	funannotate	mRNA	5901572	5907199	.	+	.	ID=MeliponaBeecheii_008624-T1;Ontology_term=GO:0005515%2CGO:0005525%2CGO:0003924%2CGO:0007264;Dbxref=PFAM:PF08477%2CInterPro:IPR011333%2CInterPro:IPR000210%2CInterPro:IPR001806%2CPFAM:PF00071%2CInterPro:IPR027417%2CInterPro:IPR003578;Parent=MeliponaBeecheii_008624
contig_60	funannotate	CDS	8246198	8246842	.	+	0	ID=MeliponaBeecheii_008823-T1.cds;Parent=MeliponaBeecheii_008823-T1
contig_60	funannotate	CDS	8248640	8248747	.	+	0	ID=MeliponaBeecheii_008823-T1.cds;Parent=MeliponaBeecheii_008823-T1
contig_60	funannotate	CDS	5084508	5084905	.	-	0	ID=MeliponaBeecheii_008543-T1.cds;Parent=MeliponaBeecheii_008543-T1
contig_60	funannotate	CDS	5083200	5083354	.	-	0	ID=MeliponaBeecheii_008543-T1.cds;Parent=MeliponaBeecheii_008543-T1
contig_60	funannotate	CDS	5082849	5083117	.	-	0	ID=MeliponaBeecheii_008543-T1.cds;Parent=MeliponaBeecheii_008543-T1
contig_60	funannotate	CDS	5082628	5082755	.	-	0	ID=MeliponaBeecheii_008543-T1.cds;Parent=MeliponaBeecheii_008543-T1
contig_60	funannotate	CDS	5082239	5082378	.	-	0	ID=MeliponaBeecheii_008543-T1.cds;Parent=MeliponaBeecheii_008543-T1
contig_60	funannotate	CDS	5081819	5082132	.	-	0	ID=MeliponaBeecheii_008543-T1.cds;Parent=MeliponaBeecheii_008543-T1
contig_60	funannotate	mRNA	2470131	2472111	.	+	.	ID=MeliponaBeecheii_008317-T1;Dbxref=InterPro:IPR036236%2CPFAM:PF00096%2CInterPro:IPR013087;Parent=MeliponaBeecheii_008317
contig_60	funannotate	exon	6643079	6643481	.	-	.	ID=MeliponaBeecheii_008671-T1.exon3;Parent=MeliponaBeecheii_008671-T1
contig_60	funannotate	exon	6644019	6644179	.	-	.	ID=MeliponaBeecheii_008671-T1.exon2;Parent=MeliponaBeecheii_008671-T1
contig_60	funannotate	exon	6645230	6645319	.	-	.	ID=MeliponaBeecheii_008671-T1.exon1;Parent=MeliponaBeecheii_008671-T1
contig_60	funannotate	exon	9939755	9940916	.	+	.	ID=MeliponaBeecheii_008979-T1.exon5;Parent=MeliponaBeecheii_008979-T1
contig_60	funannotate	exon	2209859	2210208	.	+	.	ID=MeliponaBeecheii_008274-T1.exon2;Parent=MeliponaBeecheii_008274-T1
contig_60	funannotate	mRNA	9937940	9940916	.	+	.	ID=MeliponaBeecheii_008979-T1;Ontology_term=GO:0004067%2CGO:0016787;Dbxref=InterPro:IPR000246%2CInterPro:IPR033844%2CInterPro:IPR029055%2CPFAM:PF01112;Parent=MeliponaBeecheii_008979
contig_60	funannotate	exon	9939235	9939675	.	+	.	ID=MeliponaBeecheii_008979-T1.exon4;Parent=MeliponaBeecheii_008979-T1
contig_60	funannotate	exon	2209691	2209732	.	+	.	ID=MeliponaBeecheii_008274-T1.exon1;Parent=MeliponaBeecheii_008274-T1
contig_60	funannotate	exon	9938680	9939163	.	+	.	ID=MeliponaBeecheii_008979-T1.exon3;Parent=MeliponaBeecheii_008979-T1
contig_60	funannotate	exon	2210658	2210787	.	+	.	ID=MeliponaBeecheii_008274-T1.exon4;Parent=MeliponaBeecheii_008274-T1
contig_60	funannotate	exon	8056964	8057135	.	-	.	ID=MeliponaBeecheii_008814-T1.exon5;Parent=MeliponaBeecheii_008814-T1
contig_60	funannotate	exon	2210299	2210583	.	+	.	ID=MeliponaBeecheii_008274-T1.exon3;Parent=MeliponaBeecheii_008274-T1
contig_60	funannotate	exon	8055075	8055349	.	-	.	ID=MeliponaBeecheii_008814-T1.exon6;Parent=MeliponaBeecheii_008814-T1
contig_60	funannotate	exon	8058619	8058875	.	-	.	ID=MeliponaBeecheii_008814-T1.exon3;Parent=MeliponaBeecheii_008814-T1
contig_60	funannotate	exon	2210867	2210953	.	+	.	ID=MeliponaBeecheii_008274-T1.exon5;Parent=MeliponaBeecheii_008274-T1
contig_60	funannotate	exon	8057872	8058123	.	-	.	ID=MeliponaBeecheii_008814-T1.exon4;Parent=MeliponaBeecheii_008814-T1
contig_60	funannotate	CDS	10822645	10822753	.	+	0	ID=MeliponaBeecheii_009069-T1.cds;Parent=MeliponaBeecheii_009069-T1
contig_60	funannotate	CDS	10825839	10826200	.	+	0	ID=MeliponaBeecheii_009069-T1.cds;Parent=MeliponaBeecheii_009069-T1
contig_60	funannotate	mRNA	3593758	3594755	.	-	.	ID=MeliponaBeecheii_008432-T1;Ontology_term=GO:0008284%2CGO:0006355;Dbxref=InterPro:IPR033578%2CInterPro:IPR018866%2CInterPro:IPR040221%2CPFAM:PF10497;Parent=MeliponaBeecheii_008432
contig_60	funannotate	exon	910327	910332	.	+	.	ID=MeliponaBeecheii_008184-T1.exon1;Parent=MeliponaBeecheii_008184-T1
contig_60	funannotate	exon	910464	910661	.	+	.	ID=MeliponaBeecheii_008184-T1.exon2;Parent=MeliponaBeecheii_008184-T1
contig_60	funannotate	mRNA	6090060	6090987	.	-	.	ID=MeliponaBeecheii_008636-T1;Parent=MeliponaBeecheii_008636
contig_60	funannotate	exon	12807268	12807337	.	-	.	ID=MeliponaBeecheii_009281-T1.exon1;Parent=MeliponaBeecheii_009281-T1
contig_60	funannotate	CDS	2281117	2281160	.	+	0	ID=MeliponaBeecheii_008290-T1.cds;Parent=MeliponaBeecheii_008290-T1
contig_60	funannotate	CDS	2283379	2283751	.	+	0	ID=MeliponaBeecheii_008290-T1.cds;Parent=MeliponaBeecheii_008290-T1
contig_60	funannotate	CDS	2283833	2284064	.	+	0	ID=MeliponaBeecheii_008290-T1.cds;Parent=MeliponaBeecheii_008290-T1
contig_60	funannotate	CDS	2284150	2284502	.	+	0	ID=MeliponaBeecheii_008290-T1.cds;Parent=MeliponaBeecheii_008290-T1
contig_60	funannotate	CDS	2284572	2284794	.	+	0	ID=MeliponaBeecheii_008290-T1.cds;Parent=MeliponaBeecheii_008290-T1
contig_60	funannotate	CDS	2284861	2285189	.	+	0	ID=MeliponaBeecheii_008290-T1.cds;Parent=MeliponaBeecheii_008290-T1
contig_60	funannotate	CDS	2285269	2285497	.	+	0	ID=MeliponaBeecheii_008290-T1.cds;Parent=MeliponaBeecheii_008290-T1
contig_60	funannotate	CDS	2285649	2287564	.	+	0	ID=MeliponaBeecheii_008290-T1.cds;Parent=MeliponaBeecheii_008290-T1
contig_60	funannotate	mRNA	5368582	5369235	.	+	.	ID=MeliponaBeecheii_008571-T1;Ontology_term=GO:0006261;Dbxref=InterPro:IPR021151%2CInterPro:IPR038749%2CInterPro:IPR036224%2CPFAM:PF05916%2CPFAM:PF16922%2CInterPro:IPR008591%2CInterPro:IPR031633;Parent=MeliponaBeecheii_008571
contig_60	funannotate	exon	10165977	10166174	.	-	.	ID=MeliponaBeecheii_008998-T1.exon1;Parent=MeliponaBeecheii_008998-T1
contig_60	funannotate	CDS	10546	10779	.	-	0	ID=MeliponaBeecheii_008109-T1.cds;Parent=MeliponaBeecheii_008109-T1
contig_60	funannotate	mRNA	4849946	4850698	.	+	.	ID=MeliponaBeecheii_008510-T1;Parent=MeliponaBeecheii_008510
contig_60	funannotate	exon	8060787	8060862	.	-	.	ID=MeliponaBeecheii_008814-T1.exon1;Parent=MeliponaBeecheii_008814-T1
contig_60	funannotate	exon	8059594	8059950	.	-	.	ID=MeliponaBeecheii_008814-T1.exon2;Parent=MeliponaBeecheii_008814-T1
contig_60	funannotate	exon	9938321	9938620	.	+	.	ID=MeliponaBeecheii_008979-T1.exon2;Parent=MeliponaBeecheii_008979-T1
contig_60	funannotate	exon	9937940	9938240	.	+	.	ID=MeliponaBeecheii_008979-T1.exon1;Parent=MeliponaBeecheii_008979-T1
contig_60	funannotate	mRNA	2370380	2373547	.	-	.	ID=MeliponaBeecheii_008305-T1;Ontology_term=GO:0016021;Dbxref=PFAM:PF00335%2CInterPro:IPR000301%2CInterPro:IPR008952%2CInterPro:IPR018499%2CInterPro:IPR018503;Parent=MeliponaBeecheii_008305
contig_60	funannotate	mRNA	9847470	9847763	.	+	.	ID=MeliponaBeecheii_008967-T1;Parent=MeliponaBeecheii_008967
contig_60	funannotate	exon	366369	366372	.	-	.	ID=MeliponaBeecheii_008147-T1.exon1;Parent=MeliponaBeecheii_008147-T1
contig_60	funannotate	exon	365914	366131	.	-	.	ID=MeliponaBeecheii_008147-T1.exon2;Parent=MeliponaBeecheii_008147-T1
contig_60	funannotate	exon	12806658	12807148	.	-	.	ID=MeliponaBeecheii_009281-T1.exon2;Parent=MeliponaBeecheii_009281-T1
contig_60	funannotate	mRNA	12956616	12957935	.	+	.	ID=MeliponaBeecheii_009300-T1;Ontology_term=GO:0005634%2CGO:0006338;Dbxref=InterPro:IPR030054%2CInterPro:IPR004000%2CInterPro:IPR043129%2CPFAM:PF00022;Parent=MeliponaBeecheii_009300
contig_60	funannotate	exon	12806343	12806584	.	-	.	ID=MeliponaBeecheii_009281-T1.exon3;Parent=MeliponaBeecheii_009281-T1
contig_60	funannotate	exon	12805554	12806247	.	-	.	ID=MeliponaBeecheii_009281-T1.exon4;Parent=MeliponaBeecheii_009281-T1
contig_60	funannotate	mRNA	3707822	3708124	.	-	.	ID=MeliponaBeecheii_008444-T1;Parent=MeliponaBeecheii_008444
contig_60	funannotate	exon	5088205	5088286	.	-	.	ID=MeliponaBeecheii_008544-T1.exon1;Parent=MeliponaBeecheii_008544-T1
contig_60	funannotate	exon	5087503	5087853	.	-	.	ID=MeliponaBeecheii_008544-T1.exon2;Parent=MeliponaBeecheii_008544-T1
contig_60	funannotate	exon	5086215	5087161	.	-	.	ID=MeliponaBeecheii_008544-T1.exon3;Parent=MeliponaBeecheii_008544-T1
contig_60	funannotate	exon	5085530	5085745	.	-	.	ID=MeliponaBeecheii_008544-T1.exon4;Parent=MeliponaBeecheii_008544-T1
contig_60	funannotate	mRNA	7615216	7616818	.	+	.	ID=MeliponaBeecheii_008775-T1;Dbxref=InterPro:IPR024276;Parent=MeliponaBeecheii_008775
contig_60	funannotate	exon	9427106	9427253	.	+	.	ID=MeliponaBeecheii_008941-T1.exon1;Parent=MeliponaBeecheii_008941-T1
contig_60	funannotate	exon	144748	144992	.	-	.	ID=MeliponaBeecheii_008128-T1.exon8;Parent=MeliponaBeecheii_008128-T1
contig_60	funannotate	exon	145079	145222	.	-	.	ID=MeliponaBeecheii_008128-T1.exon7;Parent=MeliponaBeecheii_008128-T1
contig_60	funannotate	exon	9427385	9427650	.	+	.	ID=MeliponaBeecheii_008941-T1.exon2;Parent=MeliponaBeecheii_008941-T1
contig_60	funannotate	exon	144434	144690	.	-	.	ID=MeliponaBeecheii_008128-T1.exon9;Parent=MeliponaBeecheii_008128-T1
contig_60	funannotate	exon	146162	146408	.	-	.	ID=MeliponaBeecheii_008128-T1.exon4;Parent=MeliponaBeecheii_008128-T1
contig_60	funannotate	exon	146637	146808	.	-	.	ID=MeliponaBeecheii_008128-T1.exon3;Parent=MeliponaBeecheii_008128-T1
contig_60	funannotate	exon	145297	145649	.	-	.	ID=MeliponaBeecheii_008128-T1.exon6;Parent=MeliponaBeecheii_008128-T1
contig_60	funannotate	exon	145742	146020	.	-	.	ID=MeliponaBeecheii_008128-T1.exon5;Parent=MeliponaBeecheii_008128-T1
contig_60	funannotate	mRNA	4840241	4848337	.	+	.	ID=MeliponaBeecheii_008509-T1;Ontology_term=GO:0005515%2CGO:0030695%2CGO:0007165;Dbxref=InterPro:IPR036034%2CInterPro:IPR003109%2CInterPro:IPR011993%2CPFAM:PF00640%2CInterPro:IPR029071%2CPFAM:PF17820%2CInterPro:IPR006020%2CInterPro:IPR036305%2CInterPro:IPR024066%2CInterPro:IPR016137%2CInterPro:IPR001478%2CInterPro:IPR003116%2CPFAM:PF00615%2CPFAM:PF02196%2CPFAM:PF00595;Parent=MeliponaBeecheii_0085…
contig_60	funannotate	exon	147540	147776	.	-	.	ID=MeliponaBeecheii_008128-T1.exon2;Parent=MeliponaBeecheii_008128-T1
contig_60	funannotate	exon	147954	147964	.	-	.	ID=MeliponaBeecheii_008128-T1.exon1;Parent=MeliponaBeecheii_008128-T1
contig_60	funannotate	mRNA	9480259	9481107	.	-	.	ID=MeliponaBeecheii_008955-T1;Ontology_term=GO:0007034;Dbxref=InterPro:IPR005024%2CPFAM:PF03357;Parent=MeliponaBeecheii_008955
contig_60	funannotate	exon	13010820	13010928	.	+	.	ID=MeliponaBeecheii_009311-T1.exon10;Parent=MeliponaBeecheii_009311-T1
contig_60	funannotate	exon	4943979	4944189	.	+	.	ID=MeliponaBeecheii_008525-T1.exon1;Parent=MeliponaBeecheii_008525-T1
contig_60	funannotate	exon	4944253	4944353	.	+	.	ID=MeliponaBeecheii_008525-T1.exon2;Parent=MeliponaBeecheii_008525-T1
contig_60	funannotate	exon	4945084	4945167	.	+	.	ID=MeliponaBeecheii_008525-T1.exon3;Parent=MeliponaBeecheii_008525-T1
contig_60	funannotate	CDS	1732861	1732909	.	-	0	ID=MeliponaBeecheii_008241-T1.cds;Parent=MeliponaBeecheii_008241-T1
contig_60	funannotate	CDS	1732212	1732765	.	-	0	ID=MeliponaBeecheii_008241-T1.cds;Parent=MeliponaBeecheii_008241-T1
contig_60	funannotate	CDS	1731243	1731942	.	-	0	ID=MeliponaBeecheii_008241-T1.cds;Parent=MeliponaBeecheii_008241-T1
contig_60	funannotate	CDS	1730817	1731151	.	-	0	ID=MeliponaBeecheii_008241-T1.cds;Parent=MeliponaBeecheii_008241-T1
contig_60	funannotate	exon	4945260	4945565	.	+	.	ID=MeliponaBeecheii_008525-T1.exon4;Parent=MeliponaBeecheii_008525-T1
contig_60	funannotate	mRNA	13011727	13018036	.	-	.	ID=MeliponaBeecheii_009312-T1;Ontology_term=GO:0032968%2CGO:0006139%2CGO:0003677%2CGO:0003676;Dbxref=PFAM:PF00575%2CInterPro:IPR035018%2CInterPro:IPR003029%2CPFAM:PF14635%2CPFAM:PF00017%2CInterPro:IPR012340%2CInterPro:IPR028088%2CInterPro:IPR035019%2CPFAM:PF14641%2CInterPro:IPR036860%2CInterPro:IPR035420%2CPFAM:PF14639%2CInterPro:IPR006641%2CInterPro:IPR028083%2CPFAM:PF14632%2CInterPro:IPR017072%…
contig_60	funannotate	exon	4946009	4946115	.	+	.	ID=MeliponaBeecheii_008525-T1.exon5;Parent=MeliponaBeecheii_008525-T1
contig_60	funannotate	exon	4947833	4948042	.	+	.	ID=MeliponaBeecheii_008525-T1.exon6;Parent=MeliponaBeecheii_008525-T1
contig_60	funannotate	exon	4948150	4948420	.	+	.	ID=MeliponaBeecheii_008525-T1.exon7;Parent=MeliponaBeecheii_008525-T1
contig_60	funannotate	gene	5241662	5244310	.	-	.	Name=VPS45;ID=MeliponaBeecheii_008551
contig_60	funannotate	gene	5234947	5241481	.	+	.	ID=MeliponaBeecheii_008550
contig_60	funannotate	gene	5248424	5250318	.	-	.	ID=MeliponaBeecheii_008553
contig_60	funannotate	gene	5246451	5248241	.	+	.	ID=MeliponaBeecheii_008552
contig_60	funannotate	gene	5260634	5266210	.	-	.	ID=MeliponaBeecheii_008555
contig_60	funannotate	gene	5257425	5258156	.	-	.	ID=MeliponaBeecheii_008554
contig_60	funannotate	gene	5300570	5302653	.	+	.	ID=MeliponaBeecheii_008557
contig_60	funannotate	gene	5269024	5270184	.	-	.	ID=MeliponaBeecheii_008556
contig_60	funannotate	gene	5305881	5311440	.	-	.	ID=MeliponaBeecheii_008559
contig_60	funannotate	CDS	12729853	12729873	.	-	0	ID=MeliponaBeecheii_009275-T1.cds;Parent=MeliponaBeecheii_009275-T1
contig_60	funannotate	CDS	12723462	12723725	.	-	0	ID=MeliponaBeecheii_009275-T1.cds;Parent=MeliponaBeecheii_009275-T1
contig_60	funannotate	gene	5303195	5303419	.	-	.	ID=MeliponaBeecheii_008558
contig_60	funannotate	exon	12648677	12648785	.	-	.	ID=MeliponaBeecheii_009262-T1.exon1;Parent=MeliponaBeecheii_009262-T1
contig_60	funannotate	exon	12648403	12648590	.	-	.	ID=MeliponaBeecheii_009262-T1.exon2;Parent=MeliponaBeecheii_009262-T1
contig_60	funannotate	exon	12648173	12648331	.	-	.	ID=MeliponaBeecheii_009262-T1.exon3;Parent=MeliponaBeecheii_009262-T1
contig_60	funannotate	CDS	7741564	7741658	.	-	0	ID=MeliponaBeecheii_008793-T1.cds;Parent=MeliponaBeecheii_008793-T1
contig_60	funannotate	CDS	7737744	7737884	.	-	0	ID=MeliponaBeecheii_008793-T1.cds;Parent=MeliponaBeecheii_008793-T1
contig_60	funannotate	CDS	7731556	7731814	.	-	0	ID=MeliponaBeecheii_008793-T1.cds;Parent=MeliponaBeecheii_008793-T1
contig_60	funannotate	exon	12647839	12648100	.	-	.	ID=MeliponaBeecheii_009262-T1.exon4;Parent=MeliponaBeecheii_009262-T1
contig_60	funannotate	mRNA	8277359	8289869	.	-	.	ID=MeliponaBeecheii_008828-T1;Ontology_term=GO:0007018%2CGO:0008569%2CGO:0030286;Dbxref=PFAM:PF12777%2CInterPro:IPR026983%2CPFAM:PF18198%2CInterPro:IPR041228%2CPFAM:PF12780%2CInterPro:IPR024743%2CInterPro:IPR042219%2CPFAM:PF12781%2CPFAM:PF18199%2CInterPro:IPR043160%2CInterPro:IPR024317%2CInterPro:IPR035706%2CPFAM:PF03028%2CInterPro:IPR027417%2CPFAM:PF17857%2CInterPro:IPR004273%2CInterPro:IPR04158…
contig_60	funannotate	mRNA	9429489	9433618	.	+	.	ID=MeliponaBeecheii_008943-T1;Ontology_term=GO:0016491%2CGO:0055114;Dbxref=PFAM:PF01593%2CInterPro:IPR036188%2CInterPro:IPR002937%2CPFAM:PF13450;Parent=MeliponaBeecheii_008943
contig_60	funannotate	gene	5320712	5329465	.	+	.	ID=MeliponaBeecheii_008560
contig_60	funannotate	CDS	12029338	12029515	.	-	0	ID=MeliponaBeecheii_009204-T1.cds;Parent=MeliponaBeecheii_009204-T1
contig_60	funannotate	CDS	12028344	12028884	.	-	0	ID=MeliponaBeecheii_009204-T1.cds;Parent=MeliponaBeecheii_009204-T1
contig_60	funannotate	CDS	12027423	12028257	.	-	0	ID=MeliponaBeecheii_009204-T1.cds;Parent=MeliponaBeecheii_009204-T1
contig_60	funannotate	gene	5345138	5345863	.	-	.	ID=MeliponaBeecheii_008562
contig_60	funannotate	exon	5448277	5448476	.	+	.	ID=MeliponaBeecheii_008581-T1.exon2;Parent=MeliponaBeecheii_008581-T1
contig_60	funannotate	gene	5344156	5344761	.	-	.	ID=MeliponaBeecheii_008561
contig_60	funannotate	CDS	10631844	10631855	.	+	0	ID=MeliponaBeecheii_009047-T1.cds;Parent=MeliponaBeecheii_009047-T1
contig_60	funannotate	CDS	10632143	10632391	.	+	0	ID=MeliponaBeecheii_009047-T1.cds;Parent=MeliponaBeecheii_009047-T1
contig_60	funannotate	CDS	10632463	10632695	.	+	0	ID=MeliponaBeecheii_009047-T1.cds;Parent=MeliponaBeecheii_009047-T1
contig_60	funannotate	CDS	10632790	10633055	.	+	0	ID=MeliponaBeecheii_009047-T1.cds;Parent=MeliponaBeecheii_009047-T1
contig_60	funannotate	CDS	10633190	10633542	.	+	0	ID=MeliponaBeecheii_009047-T1.cds;Parent=MeliponaBeecheii_009047-T1
contig_60	funannotate	CDS	10633617	10635009	.	+	0	ID=MeliponaBeecheii_009047-T1.cds;Parent=MeliponaBeecheii_009047-T1
contig_60	funannotate	CDS	10635353	10635673	.	+	0	ID=MeliponaBeecheii_009047-T1.cds;Parent=MeliponaBeecheii_009047-T1
contig_60	funannotate	CDS	10635767	10635956	.	+	0	ID=MeliponaBeecheii_009047-T1.cds;Parent=MeliponaBeecheii_009047-T1
contig_60	funannotate	CDS	10636032	10636830	.	+	0	ID=MeliponaBeecheii_009047-T1.cds;Parent=MeliponaBeecheii_009047-T1
contig_60	funannotate	CDS	10636917	10637228	.	+	0	ID=MeliponaBeecheii_009047-T1.cds;Parent=MeliponaBeecheii_009047-T1
contig_60	funannotate	CDS	10637318	10637755	.	+	0	ID=MeliponaBeecheii_009047-T1.cds;Parent=MeliponaBeecheii_009047-T1
contig_60	funannotate	CDS	3615046	3615117	.	+	0	ID=MeliponaBeecheii_008438-T1.cds;Parent=MeliponaBeecheii_008438-T1
contig_60	funannotate	CDS	3615257	3615617	.	+	0	ID=MeliponaBeecheii_008438-T1.cds;Parent=MeliponaBeecheii_008438-T1
contig_60	funannotate	CDS	3615711	3615952	.	+	0	ID=MeliponaBeecheii_008438-T1.cds;Parent=MeliponaBeecheii_008438-T1
contig_60	funannotate	CDS	3616032	3616106	.	+	0	ID=MeliponaBeecheii_008438-T1.cds;Parent=MeliponaBeecheii_008438-T1
contig_60	funannotate	gene	5349729	5350605	.	+	.	ID=MeliponaBeecheii_008564
contig_60	funannotate	gene	5346195	5349216	.	-	.	Name=ORC1;ID=MeliponaBeecheii_008563
contig_60	funannotate	exon	5447528	5447576	.	+	.	ID=MeliponaBeecheii_008581-T1.exon1;Parent=MeliponaBeecheii_008581-T1
contig_60	funannotate	gene	5357242	5358815	.	-	.	ID=MeliponaBeecheii_008566
contig_60	funannotate	gene	5350774	5356296	.	-	.	ID=MeliponaBeecheii_008565
contig_60	funannotate	gene	5361182	5362096	.	+	.	ID=MeliponaBeecheii_008568
contig_60	funannotate	exon	11764841	11765132	.	+	.	ID=MeliponaBeecheii_009173-T1.exon10;Parent=MeliponaBeecheii_009173-T1
contig_60	funannotate	exon	12646694	12646824	.	-	.	ID=MeliponaBeecheii_009262-T1.exon9;Parent=MeliponaBeecheii_009262-T1
contig_60	funannotate	gene	5359874	5360430	.	+	.	ID=MeliponaBeecheii_008567
contig_60	funannotate	gene	5362559	5364248	.	+	.	ID=MeliponaBeecheii_008569
contig_60	funannotate	exon	12647624	12647775	.	-	.	ID=MeliponaBeecheii_009262-T1.exon5;Parent=MeliponaBeecheii_009262-T1
contig_60	funannotate	mRNA	13108538	13110397	.	+	.	ID=MeliponaBeecheii_009324-T1;Dbxref=InterPro:IPR024881;Parent=MeliponaBeecheii_009324
contig_60	funannotate	exon	12647294	12647566	.	-	.	ID=MeliponaBeecheii_009262-T1.exon6;Parent=MeliponaBeecheii_009262-T1
contig_60	funannotate	exon	12647087	12647211	.	-	.	ID=MeliponaBeecheii_009262-T1.exon7;Parent=MeliponaBeecheii_009262-T1
contig_60	funannotate	exon	11765237	11765445	.	+	.	ID=MeliponaBeecheii_009173-T1.exon11;Parent=MeliponaBeecheii_009173-T1
contig_60	funannotate	exon	12646891	12646988	.	-	.	ID=MeliponaBeecheii_009262-T1.exon8;Parent=MeliponaBeecheii_009262-T1
contig_60	funannotate	exon	10985625	10985700	.	-	.	ID=MeliponaBeecheii_009082-T1.exon3;Parent=MeliponaBeecheii_009082-T1
contig_60	funannotate	exon	10984917	10985179	.	-	.	ID=MeliponaBeecheii_009082-T1.exon4;Parent=MeliponaBeecheii_009082-T1
contig_60	funannotate	exon	10990023	10990049	.	-	.	ID=MeliponaBeecheii_009082-T1.exon1;Parent=MeliponaBeecheii_009082-T1
contig_60	funannotate	exon	10985784	10989977	.	-	.	ID=MeliponaBeecheii_009082-T1.exon2;Parent=MeliponaBeecheii_009082-T1
contig_60	funannotate	exon	10982607	10984188	.	-	.	ID=MeliponaBeecheii_009082-T1.exon7;Parent=MeliponaBeecheii_009082-T1
contig_60	funannotate	exon	10984682	10984837	.	-	.	ID=MeliponaBeecheii_009082-T1.exon5;Parent=MeliponaBeecheii_009082-T1
contig_60	funannotate	CDS	5366180	5366503	.	-	0	ID=MeliponaBeecheii_008570-T1.cds;Parent=MeliponaBeecheii_008570-T1
contig_60	funannotate	CDS	5365802	5366049	.	-	0	ID=MeliponaBeecheii_008570-T1.cds;Parent=MeliponaBeecheii_008570-T1
contig_60	funannotate	CDS	5365436	5365694	.	-	0	ID=MeliponaBeecheii_008570-T1.cds;Parent=MeliponaBeecheii_008570-T1
contig_60	funannotate	CDS	5365184	5365350	.	-	0	ID=MeliponaBeecheii_008570-T1.cds;Parent=MeliponaBeecheii_008570-T1
contig_60	funannotate	CDS	5364967	5365102	.	-	0	ID=MeliponaBeecheii_008570-T1.cds;Parent=MeliponaBeecheii_008570-T1
contig_60	funannotate	exon	10984285	10984598	.	-	.	ID=MeliponaBeecheii_009082-T1.exon6;Parent=MeliponaBeecheii_009082-T1
contig_60	funannotate	exon	13279918	13280029	.	-	.	ID=MeliponaBeecheii_009352-T1.exon8;Parent=MeliponaBeecheii_009352-T1
contig_60	funannotate	CDS	8173944	8173947	.	-	0	ID=MeliponaBeecheii_008818-T1.cds;Parent=MeliponaBeecheii_008818-T1
contig_60	funannotate	CDS	8172816	8173672	.	-	0	ID=MeliponaBeecheii_008818-T1.cds;Parent=MeliponaBeecheii_008818-T1
contig_60	funannotate	exon	13281235	13281355	.	-	.	ID=MeliponaBeecheii_009352-T1.exon7;Parent=MeliponaBeecheii_009352-T1
contig_60	funannotate	exon	5846125	5846317	.	-	.	ID=MeliponaBeecheii_008615-T1.exon1;Parent=MeliponaBeecheii_008615-T1
contig_60	funannotate	exon	13279727	13279810	.	-	.	ID=MeliponaBeecheii_009352-T1.exon9;Parent=MeliponaBeecheii_009352-T1
contig_60	funannotate	CDS	7077178	7077356	.	-	2	ID=MeliponaBeecheii_008722-T1.cds;Parent=MeliponaBeecheii_008722-T1
contig_60	funannotate	CDS	7072055	7072223	.	-	2	ID=MeliponaBeecheii_008722-T1.cds;Parent=MeliponaBeecheii_008722-T1
contig_60	funannotate	CDS	7071686	7071918	.	-	2	ID=MeliponaBeecheii_008722-T1.cds;Parent=MeliponaBeecheii_008722-T1
contig_60	funannotate	gene	5368582	5369235	.	+	.	Name=SLD5;ID=MeliponaBeecheii_008571
contig_60	funannotate	mRNA	6816504	6817272	.	-	.	ID=MeliponaBeecheii_008697-T1;Dbxref=InterPro:IPR012464;Parent=MeliponaBeecheii_008697
contig_60	funannotate	exon	7778863	7778907	.	-	.	ID=MeliponaBeecheii_008799-T1.exon1;Parent=MeliponaBeecheii_008799-T1
contig_60	funannotate	gene	5364967	5366503	.	-	.	Name=LOP1;ID=MeliponaBeecheii_008570
contig_60	funannotate	exon	7777507	7777743	.	-	.	ID=MeliponaBeecheii_008799-T1.exon2;Parent=MeliponaBeecheii_008799-T1
contig_60	funannotate	gene	5376410	5378221	.	+	.	ID=MeliponaBeecheii_008573
contig_60	funannotate	exon	13283556	13283777	.	-	.	ID=MeliponaBeecheii_009352-T1.exon2;Parent=MeliponaBeecheii_009352-T1
contig_60	funannotate	gene	5369746	5375193	.	-	.	ID=MeliponaBeecheii_008572
contig_60	funannotate	CDS	6610068	6610297	.	+	0	ID=MeliponaBeecheii_008666-T1.cds;Parent=MeliponaBeecheii_008666-T1
contig_60	funannotate	CDS	6610354	6610567	.	+	0	ID=MeliponaBeecheii_008666-T1.cds;Parent=MeliponaBeecheii_008666-T1
contig_60	funannotate	CDS	6610709	6611548	.	+	0	ID=MeliponaBeecheii_008666-T1.cds;Parent=MeliponaBeecheii_008666-T1
contig_60	funannotate	CDS	6611620	6611859	.	+	0	ID=MeliponaBeecheii_008666-T1.cds;Parent=MeliponaBeecheii_008666-T1
contig_60	funannotate	exon	13284592	13284642	.	-	.	ID=MeliponaBeecheii_009352-T1.exon1;Parent=MeliponaBeecheii_009352-T1
contig_60	funannotate	gene	5381902	5388739	.	+	.	ID=MeliponaBeecheii_008575
contig_60	funannotate	exon	7771469	7771612	.	-	.	ID=MeliponaBeecheii_008799-T1.exon5;Parent=MeliponaBeecheii_008799-T1
contig_60	funannotate	exon	13282296	13282382	.	-	.	ID=MeliponaBeecheii_009352-T1.exon4;Parent=MeliponaBeecheii_009352-T1
contig_60	funannotate	gene	5379170	5380810	.	-	.	Name=NIPP1;ID=MeliponaBeecheii_008574
contig_60	funannotate	exon	7771140	7771331	.	-	.	ID=MeliponaBeecheii_008799-T1.exon6;Parent=MeliponaBeecheii_008799-T1
contig_60	funannotate	exon	13282546	13283467	.	-	.	ID=MeliponaBeecheii_009352-T1.exon3;Parent=MeliponaBeecheii_009352-T1
contig_60	funannotate	gene	5396902	5398003	.	+	.	ID=MeliponaBeecheii_008577
contig_60	funannotate	exon	7775163	7775321	.	-	.	ID=MeliponaBeecheii_008799-T1.exon3;Parent=MeliponaBeecheii_008799-T1
contig_60	funannotate	mRNA	8111393	8111818	.	+	.	ID=MeliponaBeecheii_008816-T1;Parent=MeliponaBeecheii_008816
contig_60	funannotate	exon	13281451	13281522	.	-	.	ID=MeliponaBeecheii_009352-T1.exon6;Parent=MeliponaBeecheii_009352-T1
contig_60	funannotate	gene	5392183	5395508	.	-	.	Name=CSNK1A1;ID=MeliponaBeecheii_008576
contig_60	funannotate	exon	7774400	7774496	.	-	.	ID=MeliponaBeecheii_008799-T1.exon4;Parent=MeliponaBeecheii_008799-T1
contig_60	funannotate	exon	13281636	13281923	.	-	.	ID=MeliponaBeecheii_009352-T1.exon5;Parent=MeliponaBeecheii_009352-T1
contig_60	funannotate	gene	5401960	5406104	.	-	.	ID=MeliponaBeecheii_008579
contig_60	funannotate	CDS	6828800	6829157	.	+	0	ID=MeliponaBeecheii_008700-T1.cds;Parent=MeliponaBeecheii_008700-T1
contig_60	funannotate	CDS	6830684	6831018	.	+	0	ID=MeliponaBeecheii_008700-T1.cds;Parent=MeliponaBeecheii_008700-T1
contig_60	funannotate	gene	5398284	5400315	.	+	.	ID=MeliponaBeecheii_008578
contig_60	funannotate	exon	7770794	7770891	.	-	.	ID=MeliponaBeecheii_008799-T1.exon7;Parent=MeliponaBeecheii_008799-T1
contig_60	funannotate	exon	7770074	7770247	.	-	.	ID=MeliponaBeecheii_008799-T1.exon8;Parent=MeliponaBeecheii_008799-T1
contig_60	funannotate	mRNA	12075265	12076550	.	+	.	ID=MeliponaBeecheii_009210-T1;Parent=MeliponaBeecheii_009210
contig_60	funannotate	exon	2872175	2872288	.	+	.	ID=MeliponaBeecheii_008368-T1.exon11;Parent=MeliponaBeecheii_008368-T1
contig_60	funannotate	exon	2871866	2872101	.	+	.	ID=MeliponaBeecheii_008368-T1.exon10;Parent=MeliponaBeecheii_008368-T1
contig_60	funannotate	exon	2872706	2872932	.	+	.	ID=MeliponaBeecheii_008368-T1.exon13;Parent=MeliponaBeecheii_008368-T1
contig_60	funannotate	exon	2872369	2872589	.	+	.	ID=MeliponaBeecheii_008368-T1.exon12;Parent=MeliponaBeecheii_008368-T1
contig_60	funannotate	exon	1461049	1461206	.	-	.	ID=MeliponaBeecheii_008218-T1.exon3;Parent=MeliponaBeecheii_008218-T1
contig_60	funannotate	exon	1460765	1460932	.	-	.	ID=MeliponaBeecheii_008218-T1.exon4;Parent=MeliponaBeecheii_008218-T1
contig_60	funannotate	exon	1462005	1462458	.	-	.	ID=MeliponaBeecheii_008218-T1.exon1;Parent=MeliponaBeecheii_008218-T1
contig_60	funannotate	exon	1461372	1461834	.	-	.	ID=MeliponaBeecheii_008218-T1.exon2;Parent=MeliponaBeecheii_008218-T1
contig_60	funannotate	exon	1460093	1460563	.	-	.	ID=MeliponaBeecheii_008218-T1.exon5;Parent=MeliponaBeecheii_008218-T1
contig_60	funannotate	gene	5419569	5420917	.	-	.	ID=MeliponaBeecheii_008580
contig_60	funannotate	exon	1459878	1460002	.	-	.	ID=MeliponaBeecheii_008218-T1.exon6;Parent=MeliponaBeecheii_008218-T1
contig_60	funannotate	gene	5466197	5466622	.	-	.	ID=MeliponaBeecheii_008582
contig_60	funannotate	exon	5843648	5843876	.	-	.	ID=MeliponaBeecheii_008615-T1.exon7;Parent=MeliponaBeecheii_008615-T1
contig_60	funannotate	gene	5447528	5448476	.	+	.	ID=MeliponaBeecheii_008581
contig_60	funannotate	exon	5843954	5844084	.	-	.	ID=MeliponaBeecheii_008615-T1.exon6;Parent=MeliponaBeecheii_008615-T1
contig_60	funannotate	gene	5537638	5545818	.	+	.	ID=MeliponaBeecheii_008584
contig_60	funannotate	exon	5842662	5843114	.	-	.	ID=MeliponaBeecheii_008615-T1.exon9;Parent=MeliponaBeecheii_008615-T1
contig_60	funannotate	gene	5507555	5507750	.	-	.	ID=MeliponaBeecheii_008583
contig_60	funannotate	exon	5843180	5843565	.	-	.	ID=MeliponaBeecheii_008615-T1.exon8;Parent=MeliponaBeecheii_008615-T1
contig_60	funannotate	gene	5563445	5565710	.	-	.	ID=MeliponaBeecheii_008586
contig_60	funannotate	exon	5844946	5845271	.	-	.	ID=MeliponaBeecheii_008615-T1.exon3;Parent=MeliponaBeecheii_008615-T1
contig_60	funannotate	gene	5556500	5556910	.	+	.	ID=MeliponaBeecheii_008585
contig_60	funannotate	exon	5845353	5845555	.	-	.	ID=MeliponaBeecheii_008615-T1.exon2;Parent=MeliponaBeecheii_008615-T1
contig_60	funannotate	gene	5571914	5575221	.	-	.	Name=WFS1;ID=MeliponaBeecheii_008588
contig_60	funannotate	exon	5844191	5844524	.	-	.	ID=MeliponaBeecheii_008615-T1.exon5;Parent=MeliponaBeecheii_008615-T1
contig_60	funannotate	gene	5567275	5569772	.	+	.	ID=MeliponaBeecheii_008587
contig_60	funannotate	exon	5844602	5844855	.	-	.	ID=MeliponaBeecheii_008615-T1.exon4;Parent=MeliponaBeecheii_008615-T1
contig_60	funannotate	exon	2873264	2873543	.	+	.	ID=MeliponaBeecheii_008368-T1.exon15;Parent=MeliponaBeecheii_008368-T1
contig_60	funannotate	exon	2873019	2873183	.	+	.	ID=MeliponaBeecheii_008368-T1.exon14;Parent=MeliponaBeecheii_008368-T1
contig_60	funannotate	gene	5576111	5585023	.	-	.	ID=MeliponaBeecheii_008589
contig_60	funannotate	exon	2873835	2874852	.	+	.	ID=MeliponaBeecheii_008368-T1.exon17;Parent=MeliponaBeecheii_008368-T1
contig_60	funannotate	exon	2873626	2873767	.	+	.	ID=MeliponaBeecheii_008368-T1.exon16;Parent=MeliponaBeecheii_008368-T1
contig_60	funannotate	exon	7101966	7102219	.	+	.	ID=MeliponaBeecheii_008724-T1.exon2;Parent=MeliponaBeecheii_008724-T1
contig_60	funannotate	gene	4840241	4848337	.	+	.	ID=MeliponaBeecheii_008509
contig_60	funannotate	exon	7101457	7101586	.	+	.	ID=MeliponaBeecheii_008724-T1.exon1;Parent=MeliponaBeecheii_008724-T1
contig_60	funannotate	mRNA	7871881	7872186	.	+	.	ID=MeliponaBeecheii_008804-T1;Parent=MeliponaBeecheii_008804
contig_60	funannotate	mRNA	5303195	5303419	.	-	.	ID=MeliponaBeecheii_008558-T1;Parent=MeliponaBeecheii_008558
contig_60	funannotate	mRNA	7770074	7778907	.	-	.	ID=MeliponaBeecheii_008799-T1;Ontology_term=GO:0006508%2CGO:0016020%2CGO:0008237%2CGO:0008241;Dbxref=PFAM:PF01401%2CInterPro:IPR001548;Parent=MeliponaBeecheii_008799
contig_60	funannotate	CDS	12925918	12926333	.	+	0	ID=MeliponaBeecheii_009297-T1.cds;Parent=MeliponaBeecheii_009297-T1
contig_60	funannotate	CDS	12926410	12926945	.	+	0	ID=MeliponaBeecheii_009297-T1.cds;Parent=MeliponaBeecheii_009297-T1
contig_60	funannotate	CDS	12927023	12929064	.	+	0	ID=MeliponaBeecheii_009297-T1.cds;Parent=MeliponaBeecheii_009297-T1
contig_60	funannotate	CDS	12929167	12929334	.	+	0	ID=MeliponaBeecheii_009297-T1.cds;Parent=MeliponaBeecheii_009297-T1
contig_60	funannotate	CDS	3537503	3537512	.	-	0	ID=MeliponaBeecheii_008416-T1.cds;Parent=MeliponaBeecheii_008416-T1
contig_60	funannotate	CDS	3537232	3537419	.	-	0	ID=MeliponaBeecheii_008416-T1.cds;Parent=MeliponaBeecheii_008416-T1
contig_60	funannotate	CDS	3537088	3537145	.	-	0	ID=MeliponaBeecheii_008416-T1.cds;Parent=MeliponaBeecheii_008416-T1
contig_60	funannotate	CDS	3536556	3537021	.	-	0	ID=MeliponaBeecheii_008416-T1.cds;Parent=MeliponaBeecheii_008416-T1
contig_60	funannotate	CDS	3536309	3536476	.	-	0	ID=MeliponaBeecheii_008416-T1.cds;Parent=MeliponaBeecheii_008416-T1
contig_60	funannotate	CDS	3536059	3536197	.	-	0	ID=MeliponaBeecheii_008416-T1.cds;Parent=MeliponaBeecheii_008416-T1
contig_60	funannotate	exon	10489662	10489792	.	-	.	ID=MeliponaBeecheii_009026-T1.exon7;Parent=MeliponaBeecheii_009026-T1
contig_60	funannotate	exon	10489464	10489548	.	-	.	ID=MeliponaBeecheii_009026-T1.exon8;Parent=MeliponaBeecheii_009026-T1
contig_60	funannotate	exon	10489092	10489283	.	-	.	ID=MeliponaBeecheii_009026-T1.exon9;Parent=MeliponaBeecheii_009026-T1
contig_60	funannotate	mRNA	196314	196499	.	-	.	ID=MeliponaBeecheii_008137-T1;Parent=MeliponaBeecheii_008137
contig_60	funannotate	exon	10493807	10493893	.	-	.	ID=MeliponaBeecheii_009026-T1.exon3;Parent=MeliponaBeecheii_009026-T1
contig_60	funannotate	mRNA	13251122	13253686	.	+	.	ID=MeliponaBeecheii_009348-T1;Ontology_term=GO:0008168%2CGO:0046872;Dbxref=InterPro:IPR029063%2CInterPro:IPR011671%2CInterPro:IPR008011%2CPFAM:PF05347%2CPFAM:PF07757%2CInterPro:IPR000571;Parent=MeliponaBeecheii_009348
contig_60	funannotate	exon	10493239	10493370	.	-	.	ID=MeliponaBeecheii_009026-T1.exon4;Parent=MeliponaBeecheii_009026-T1
contig_60	funannotate	gene	4871890	4875735	.	+	.	ID=MeliponaBeecheii_008511
contig_60	funannotate	exon	10492665	10492816	.	-	.	ID=MeliponaBeecheii_009026-T1.exon5;Parent=MeliponaBeecheii_009026-T1
contig_60	funannotate	gene	4849946	4850698	.	+	.	ID=MeliponaBeecheii_008510
contig_60	funannotate	exon	10492276	10492396	.	-	.	ID=MeliponaBeecheii_009026-T1.exon6;Parent=MeliponaBeecheii_009026-T1
contig_60	funannotate	gene	4878237	4879754	.	+	.	ID=MeliponaBeecheii_008513
contig_60	funannotate	gene	4876639	4877700	.	+	.	ID=MeliponaBeecheii_008512
contig_60	funannotate	gene	4887240	4887547	.	+	.	ID=MeliponaBeecheii_008515
contig_60	funannotate	exon	10495639	10495827	.	-	.	ID=MeliponaBeecheii_009026-T1.exon1;Parent=MeliponaBeecheii_009026-T1
contig_60	funannotate	gene	4880649	4884786	.	-	.	Name=MGAT2;ID=MeliponaBeecheii_008514
contig_60	funannotate	exon	10495120	10495359	.	-	.	ID=MeliponaBeecheii_009026-T1.exon2;Parent=MeliponaBeecheii_009026-T1
contig_60	funannotate	gene	4894513	4895392	.	+	.	ID=MeliponaBeecheii_008517
contig_60	funannotate	gene	4891273	4894090	.	+	.	ID=MeliponaBeecheii_008516
contig_60	funannotate	gene	4917506	4919510	.	-	.	ID=MeliponaBeecheii_008519
contig_60	funannotate	gene	4897817	4913463	.	+	.	ID=MeliponaBeecheii_008518
contig_60	funannotate	mRNA	6749282	6752366	.	+	.	ID=MeliponaBeecheii_008685-T1;Dbxref=InterPro:IPR012464%2CPFAM:PF07898;Parent=MeliponaBeecheii_008685
contig_60	funannotate	CDS	12566913	12567089	.	+	0	ID=MeliponaBeecheii_009253-T1.cds;Parent=MeliponaBeecheii_009253-T1
contig_60	funannotate	exon	1923062	1923300	.	-	.	ID=MeliponaBeecheii_008256-T1.exon3;Parent=MeliponaBeecheii_008256-T1
contig_60	funannotate	exon	13163858	13163910	.	-	.	ID=MeliponaBeecheii_009334-T1.exon2;Parent=MeliponaBeecheii_009334-T1
contig_60	funannotate	CDS	4744666	4744944	.	+	0	ID=MeliponaBeecheii_008487-T1.cds;Parent=MeliponaBeecheii_008487-T1
contig_60	funannotate	CDS	4748134	4748295	.	+	0	ID=MeliponaBeecheii_008487-T1.cds;Parent=MeliponaBeecheii_008487-T1
contig_60	funannotate	CDS	12230472	12230606	.	-	0	ID=MeliponaBeecheii_009226-T1.cds;Parent=MeliponaBeecheii_009226-T1
contig_60	funannotate	CDS	12230269	12230371	.	-	0	ID=MeliponaBeecheii_009226-T1.cds;Parent=MeliponaBeecheii_009226-T1
contig_60	funannotate	CDS	12230058	12230200	.	-	0	ID=MeliponaBeecheii_009226-T1.cds;Parent=MeliponaBeecheii_009226-T1
contig_60	funannotate	exon	13164090	13164105	.	-	.	ID=MeliponaBeecheii_009334-T1.exon1;Parent=MeliponaBeecheii_009334-T1
contig_60	funannotate	exon	10268463	10268915	.	-	.	ID=MeliponaBeecheii_009008-T1.exon1;Parent=MeliponaBeecheii_009008-T1
contig_60	funannotate	exon	2656665	2656837	.	-	.	ID=MeliponaBeecheii_008345-T1.exon2;Parent=MeliponaBeecheii_008345-T1
contig_60	funannotate	exon	13162208	13162391	.	-	.	ID=MeliponaBeecheii_009334-T1.exon6;Parent=MeliponaBeecheii_009334-T1
contig_60	funannotate	exon	13162492	13163153	.	-	.	ID=MeliponaBeecheii_009334-T1.exon5;Parent=MeliponaBeecheii_009334-T1
contig_60	funannotate	exon	13163236	13163543	.	-	.	ID=MeliponaBeecheii_009334-T1.exon4;Parent=MeliponaBeecheii_009334-T1
contig_60	funannotate	exon	2658213	2658333	.	-	.	ID=MeliponaBeecheii_008345-T1.exon1;Parent=MeliponaBeecheii_008345-T1
contig_60	funannotate	CDS	6166501	6166803	.	+	0	ID=MeliponaBeecheii_008639-T1.cds;Parent=MeliponaBeecheii_008639-T1
contig_60	funannotate	exon	13163624	13163789	.	-	.	ID=MeliponaBeecheii_009334-T1.exon3;Parent=MeliponaBeecheii_009334-T1
contig_60	funannotate	exon	1925916	1925921	.	-	.	ID=MeliponaBeecheii_008256-T1.exon1;Parent=MeliponaBeecheii_008256-T1
contig_60	funannotate	exon	1924027	1924255	.	-	.	ID=MeliponaBeecheii_008256-T1.exon2;Parent=MeliponaBeecheii_008256-T1
contig_60	funannotate	CDS	9462591	9462657	.	-	0	ID=MeliponaBeecheii_008950-T1.cds;Parent=MeliponaBeecheii_008950-T1
contig_60	funannotate	CDS	9462303	9462451	.	-	0	ID=MeliponaBeecheii_008950-T1.cds;Parent=MeliponaBeecheii_008950-T1
contig_60	funannotate	CDS	9461954	9462233	.	-	0	ID=MeliponaBeecheii_008950-T1.cds;Parent=MeliponaBeecheii_008950-T1
contig_60	funannotate	CDS	9461515	9461772	.	-	0	ID=MeliponaBeecheii_008950-T1.cds;Parent=MeliponaBeecheii_008950-T1
contig_60	funannotate	CDS	9460969	9461109	.	-	0	ID=MeliponaBeecheii_008950-T1.cds;Parent=MeliponaBeecheii_008950-T1
contig_60	funannotate	CDS	9460581	9460769	.	-	0	ID=MeliponaBeecheii_008950-T1.cds;Parent=MeliponaBeecheii_008950-T1
contig_60	funannotate	CDS	9460341	9460514	.	-	0	ID=MeliponaBeecheii_008950-T1.cds;Parent=MeliponaBeecheii_008950-T1
contig_60	funannotate	CDS	9460021	9460275	.	-	0	ID=MeliponaBeecheii_008950-T1.cds;Parent=MeliponaBeecheii_008950-T1
contig_60	funannotate	CDS	9459667	9459948	.	-	0	ID=MeliponaBeecheii_008950-T1.cds;Parent=MeliponaBeecheii_008950-T1
contig_60	funannotate	CDS	9459443	9459573	.	-	0	ID=MeliponaBeecheii_008950-T1.cds;Parent=MeliponaBeecheii_008950-T1
contig_60	funannotate	CDS	9459280	9459360	.	-	0	ID=MeliponaBeecheii_008950-T1.cds;Parent=MeliponaBeecheii_008950-T1
contig_60	funannotate	exon	6488129	6488373	.	+	.	ID=MeliponaBeecheii_008653-T1.exon1;Parent=MeliponaBeecheii_008653-T1
contig_60	funannotate	exon	2521180	2521314	.	-	.	ID=MeliponaBeecheii_008327-T1.exon4;Parent=MeliponaBeecheii_008327-T1
contig_60	funannotate	exon	2521386	2521565	.	-	.	ID=MeliponaBeecheii_008327-T1.exon3;Parent=MeliponaBeecheii_008327-T1
contig_60	funannotate	gene	4921244	4924663	.	-	.	ID=MeliponaBeecheii_008520
contig_60	funannotate	exon	2521645	2521764	.	-	.	ID=MeliponaBeecheii_008327-T1.exon2;Parent=MeliponaBeecheii_008327-T1
contig_60	funannotate	exon	2521997	2522119	.	-	.	ID=MeliponaBeecheii_008327-T1.exon1;Parent=MeliponaBeecheii_008327-T1
contig_60	funannotate	gene	4928775	4929825	.	+	.	ID=MeliponaBeecheii_008522
contig_60	funannotate	CDS	7600692	7600707	.	+	0	ID=MeliponaBeecheii_008771-T1.cds;Parent=MeliponaBeecheii_008771-T1
contig_60	funannotate	CDS	7602188	7602355	.	+	0	ID=MeliponaBeecheii_008771-T1.cds;Parent=MeliponaBeecheii_008771-T1
contig_60	funannotate	CDS	7602444	7602583	.	+	0	ID=MeliponaBeecheii_008771-T1.cds;Parent=MeliponaBeecheii_008771-T1
contig_60	funannotate	CDS	7602671	7602867	.	+	0	ID=MeliponaBeecheii_008771-T1.cds;Parent=MeliponaBeecheii_008771-T1
contig_60	funannotate	CDS	7603333	7603525	.	+	0	ID=MeliponaBeecheii_008771-T1.cds;Parent=MeliponaBeecheii_008771-T1
contig_60	funannotate	CDS	7603683	7603897	.	+	0	ID=MeliponaBeecheii_008771-T1.cds;Parent=MeliponaBeecheii_008771-T1
contig_60	funannotate	CDS	7604251	7604692	.	+	0	ID=MeliponaBeecheii_008771-T1.cds;Parent=MeliponaBeecheii_008771-T1
contig_60	funannotate	CDS	7604796	7604978	.	+	0	ID=MeliponaBeecheii_008771-T1.cds;Parent=MeliponaBeecheii_008771-T1
contig_60	funannotate	gene	4926034	4927023	.	+	.	ID=MeliponaBeecheii_008521
contig_60	funannotate	gene	4940456	4941079	.	-	.	ID=MeliponaBeecheii_008524
contig_60	funannotate	gene	4930109	4936072	.	-	.	ID=MeliponaBeecheii_008523
contig_60	funannotate	gene	4948855	4950461	.	+	.	ID=MeliponaBeecheii_008526
contig_60	funannotate	gene	4943979	4948420	.	+	.	ID=MeliponaBeecheii_008525
contig_60	funannotate	gene	4959781	4961456	.	-	.	ID=MeliponaBeecheii_008528
contig_60	funannotate	exon	7380807	7381139	.	-	.	ID=MeliponaBeecheii_008742-T1.exon1;Parent=MeliponaBeecheii_008742-T1
contig_60	funannotate	gene	4950989	4958002	.	-	.	Name=TSF1;ID=MeliponaBeecheii_008527
contig_60	funannotate	gene	4961657	4972491	.	-	.	ID=MeliponaBeecheii_008529
contig_60	funannotate	mRNA	388626	389697	.	-	.	ID=MeliponaBeecheii_008149-T1;Parent=MeliponaBeecheii_008149
contig_60	funannotate	exon	10728154	10728484	.	+	.	ID=MeliponaBeecheii_009064-T1.exon1;Parent=MeliponaBeecheii_009064-T1
contig_60	funannotate	exon	10729600	10729735	.	+	.	ID=MeliponaBeecheii_009064-T1.exon2;Parent=MeliponaBeecheii_009064-T1
contig_60	funannotate	exon	10730256	10730376	.	+	.	ID=MeliponaBeecheii_009064-T1.exon3;Parent=MeliponaBeecheii_009064-T1
contig_60	funannotate	exon	10730680	10730973	.	+	.	ID=MeliponaBeecheii_009064-T1.exon4;Parent=MeliponaBeecheii_009064-T1
contig_60	funannotate	gene	4979254	4981768	.	+	.	ID=MeliponaBeecheii_008531
contig_60	funannotate	gene	4974422	4977242	.	+	.	ID=MeliponaBeecheii_008530
contig_60	funannotate	gene	4986144	4986578	.	+	.	ID=MeliponaBeecheii_008533
contig_60	funannotate	gene	4982292	4985361	.	+	.	ID=MeliponaBeecheii_008532
contig_60	funannotate	mRNA	12074453	12074872	.	-	.	ID=MeliponaBeecheii_009209-T1;Parent=MeliponaBeecheii_009209
contig_60	funannotate	gene	4992423	4998852	.	-	.	Name=SEMA-5C;ID=MeliponaBeecheii_008535
contig_60	funannotate	gene	4988270	4991546	.	+	.	ID=MeliponaBeecheii_008534
contig_60	funannotate	mRNA	5133902	5136309	.	-	.	ID=MeliponaBeecheii_008546-T1;Parent=MeliponaBeecheii_008546
contig_60	funannotate	gene	5033534	5038356	.	+	.	ID=MeliponaBeecheii_008537
contig_60	funannotate	gene	5032196	5032637	.	+	.	ID=MeliponaBeecheii_008536
contig_60	funannotate	mRNA	395921	403135	.	+	.	ID=MeliponaBeecheii_008150-T1;Parent=MeliponaBeecheii_008150
contig_60	funannotate	gene	5046255	5053565	.	-	.	ID=MeliponaBeecheii_008539
contig_60	funannotate	gene	5040591	5042529	.	+	.	Name=CLIPD1;ID=MeliponaBeecheii_008538
contig_60	funannotate	exon	2985599	2985808	.	-	.	ID=MeliponaBeecheii_008383-T1.exon4;Parent=MeliponaBeecheii_008383-T1
contig_60	funannotate	exon	2982776	2982877	.	-	.	ID=MeliponaBeecheii_008383-T1.exon5;Parent=MeliponaBeecheii_008383-T1
contig_60	funannotate	exon	2986122	2986217	.	-	.	ID=MeliponaBeecheii_008383-T1.exon2;Parent=MeliponaBeecheii_008383-T1
contig_60	funannotate	exon	2985899	2986031	.	-	.	ID=MeliponaBeecheii_008383-T1.exon3;Parent=MeliponaBeecheii_008383-T1
contig_60	funannotate	mRNA	13170086	13170658	.	-	.	ID=MeliponaBeecheii_009336-T1;Parent=MeliponaBeecheii_009336
contig_60	funannotate	exon	2986300	2986414	.	-	.	ID=MeliponaBeecheii_008383-T1.exon1;Parent=MeliponaBeecheii_008383-T1
contig_60	funannotate	exon	7628748	7628811	.	-	.	ID=MeliponaBeecheii_008780-T1.exon7;Parent=MeliponaBeecheii_008780-T1
contig_60	funannotate	exon	7628462	7628660	.	-	.	ID=MeliponaBeecheii_008780-T1.exon8;Parent=MeliponaBeecheii_008780-T1
contig_60	funannotate	exon	7628107	7628399	.	-	.	ID=MeliponaBeecheii_008780-T1.exon9;Parent=MeliponaBeecheii_008780-T1
contig_60	funannotate	mRNA	6657805	6658621	.	+	.	ID=MeliponaBeecheii_008673-T1;Parent=MeliponaBeecheii_008673
contig_60	funannotate	gene	5056998	5073642	.	-	.	ID=MeliponaBeecheii_008540
contig_60	funannotate	exon	7631120	7631232	.	-	.	ID=MeliponaBeecheii_008780-T1.exon1;Parent=MeliponaBeecheii_008780-T1
contig_60	funannotate	exon	7630990	7631053	.	-	.	ID=MeliponaBeecheii_008780-T1.exon2;Parent=MeliponaBeecheii_008780-T1
contig_60	funannotate	gene	5078938	5080942	.	+	.	ID=MeliponaBeecheii_008542
contig_60	funannotate	exon	7630712	7630911	.	-	.	ID=MeliponaBeecheii_008780-T1.exon3;Parent=MeliponaBeecheii_008780-T1
contig_60	funannotate	gene	5076098	5077282	.	-	.	ID=MeliponaBeecheii_008541
contig_60	funannotate	exon	7630414	7630642	.	-	.	ID=MeliponaBeecheii_008780-T1.exon4;Parent=MeliponaBeecheii_008780-T1
contig_60	funannotate	gene	5085530	5088286	.	-	.	ID=MeliponaBeecheii_008544
contig_60	funannotate	exon	7630133	7630334	.	-	.	ID=MeliponaBeecheii_008780-T1.exon5;Parent=MeliponaBeecheii_008780-T1
contig_60	funannotate	gene	5081819	5084905	.	-	.	ID=MeliponaBeecheii_008543
contig_60	funannotate	exon	7628899	7630069	.	-	.	ID=MeliponaBeecheii_008780-T1.exon6;Parent=MeliponaBeecheii_008780-T1
contig_60	funannotate	gene	5133902	5136309	.	-	.	ID=MeliponaBeecheii_008546
contig_60	funannotate	gene	5094980	5112552	.	-	.	ID=MeliponaBeecheii_008545
contig_60	funannotate	gene	5226110	5228375	.	-	.	ID=MeliponaBeecheii_008548
contig_60	funannotate	mRNA	9345563	9346785	.	-	.	ID=MeliponaBeecheii_008931-T1;Parent=MeliponaBeecheii_008931
contig_60	funannotate	gene	5176504	5181311	.	+	.	ID=MeliponaBeecheii_008547
contig_60	funannotate	exon	2982084	2982170	.	-	.	ID=MeliponaBeecheii_008383-T1.exon8;Parent=MeliponaBeecheii_008383-T1
contig_60	funannotate	gene	5231344	5234035	.	+	.	ID=MeliponaBeecheii_008549
contig_60	funannotate	exon	2982604	2982686	.	-	.	ID=MeliponaBeecheii_008383-T1.exon6;Parent=MeliponaBeecheii_008383-T1
contig_60	funannotate	exon	2982276	2982523	.	-	.	ID=MeliponaBeecheii_008383-T1.exon7;Parent=MeliponaBeecheii_008383-T1
contig_60	funannotate	exon	3607807	3608109	.	+	.	ID=MeliponaBeecheii_008436-T1.exon1;Parent=MeliponaBeecheii_008436-T1
contig_60	funannotate	CDS	10667180	10667187	.	-	0	ID=MeliponaBeecheii_009051-T1.cds;Parent=MeliponaBeecheii_009051-T1
contig_60	funannotate	CDS	10664136	10664682	.	-	0	ID=MeliponaBeecheii_009051-T1.cds;Parent=MeliponaBeecheii_009051-T1
contig_60	funannotate	CDS	10662560	10663118	.	-	0	ID=MeliponaBeecheii_009051-T1.cds;Parent=MeliponaBeecheii_009051-T1
contig_60	funannotate	CDS	10661451	10661775	.	-	0	ID=MeliponaBeecheii_009051-T1.cds;Parent=MeliponaBeecheii_009051-T1
contig_60	funannotate	CDS	10661135	10661378	.	-	0	ID=MeliponaBeecheii_009051-T1.cds;Parent=MeliponaBeecheii_009051-T1
contig_60	funannotate	CDS	10659622	10659741	.	-	0	ID=MeliponaBeecheii_009051-T1.cds;Parent=MeliponaBeecheii_009051-T1
contig_60	funannotate	exon	3609371	3609466	.	+	.	ID=MeliponaBeecheii_008436-T1.exon2;Parent=MeliponaBeecheii_008436-T1
contig_60	funannotate	CDS	11387016	11387152	.	-	0	ID=MeliponaBeecheii_009147-T1.cds;Parent=MeliponaBeecheii_009147-T1
contig_60	funannotate	CDS	11386603	11386792	.	-	0	ID=MeliponaBeecheii_009147-T1.cds;Parent=MeliponaBeecheii_009147-T1
contig_60	funannotate	CDS	11385797	11386351	.	-	0	ID=MeliponaBeecheii_009147-T1.cds;Parent=MeliponaBeecheii_009147-T1
contig_60	funannotate	CDS	11385531	11385710	.	-	0	ID=MeliponaBeecheii_009147-T1.cds;Parent=MeliponaBeecheii_009147-T1
contig_60	funannotate	CDS	6801493	6802053	.	+	0	ID=MeliponaBeecheii_008693-T1.cds;Parent=MeliponaBeecheii_008693-T1
contig_60	funannotate	mRNA	2273943	2278797	.	+	.	ID=MeliponaBeecheii_008288-T1;Ontology_term=GO:0055114%2CGO:0008033%2CGO:0050660%2CGO:0005524%2CGO:0017150%2CGO:0003824;Dbxref=PFAM:PF00271%2CPFAM:PF04851%2CInterPro:IPR035587%2CInterPro:IPR018517%2CPFAM:PF00176%2CInterPro:IPR038718%2CInterPro:IPR000330%2CInterPro:IPR013785%2CInterPro:IPR014001%2CInterPro:IPR001269%2CInterPro:IPR027417%2CInterPro:IPR001650%2CPFAM:PF11496;Parent=MeliponaBeecheii_0…
contig_60	funannotate	exon	4832877	4832959	.	-	.	ID=MeliponaBeecheii_008506-T1.exon1;Parent=MeliponaBeecheii_008506-T1
contig_60	funannotate	exon	5345623	5345863	.	-	.	ID=MeliponaBeecheii_008562-T1.exon1;Parent=MeliponaBeecheii_008562-T1
contig_60	funannotate	exon	4831191	4831471	.	-	.	ID=MeliponaBeecheii_008506-T1.exon2;Parent=MeliponaBeecheii_008506-T1
contig_60	funannotate	exon	5345138	5345484	.	-	.	ID=MeliponaBeecheii_008562-T1.exon2;Parent=MeliponaBeecheii_008562-T1
contig_60	funannotate	CDS	11048692	11048753	.	-	0	ID=MeliponaBeecheii_009096-T1.cds;Parent=MeliponaBeecheii_009096-T1
contig_60	funannotate	CDS	11047516	11047716	.	-	0	ID=MeliponaBeecheii_009096-T1.cds;Parent=MeliponaBeecheii_009096-T1
contig_60	funannotate	CDS	11047101	11047422	.	-	0	ID=MeliponaBeecheii_009096-T1.cds;Parent=MeliponaBeecheii_009096-T1
contig_60	funannotate	CDS	11046809	11047017	.	-	0	ID=MeliponaBeecheii_009096-T1.cds;Parent=MeliponaBeecheii_009096-T1
contig_60	funannotate	CDS	11046581	11046744	.	-	0	ID=MeliponaBeecheii_009096-T1.cds;Parent=MeliponaBeecheii_009096-T1
contig_60	funannotate	CDS	11046287	11046486	.	-	0	ID=MeliponaBeecheii_009096-T1.cds;Parent=MeliponaBeecheii_009096-T1
contig_60	funannotate	CDS	11045943	11046211	.	-	0	ID=MeliponaBeecheii_009096-T1.cds;Parent=MeliponaBeecheii_009096-T1
contig_60	funannotate	CDS	11045723	11045877	.	-	0	ID=MeliponaBeecheii_009096-T1.cds;Parent=MeliponaBeecheii_009096-T1
contig_60	funannotate	CDS	11044402	11045637	.	-	0	ID=MeliponaBeecheii_009096-T1.cds;Parent=MeliponaBeecheii_009096-T1
contig_60	funannotate	CDS	11044133	11044300	.	-	0	ID=MeliponaBeecheii_009096-T1.cds;Parent=MeliponaBeecheii_009096-T1
contig_60	funannotate	CDS	11043917	11044049	.	-	0	ID=MeliponaBeecheii_009096-T1.cds;Parent=MeliponaBeecheii_009096-T1
contig_60	funannotate	CDS	11043375	11043836	.	-	0	ID=MeliponaBeecheii_009096-T1.cds;Parent=MeliponaBeecheii_009096-T1
contig_60	funannotate	CDS	11043162	11043286	.	-	0	ID=MeliponaBeecheii_009096-T1.cds;Parent=MeliponaBeecheii_009096-T1
contig_60	funannotate	CDS	11042834	11043072	.	-	0	ID=MeliponaBeecheii_009096-T1.cds;Parent=MeliponaBeecheii_009096-T1
contig_60	funannotate	CDS	11042588	11042754	.	-	0	ID=MeliponaBeecheii_009096-T1.cds;Parent=MeliponaBeecheii_009096-T1
contig_60	funannotate	CDS	11042169	11042500	.	-	0	ID=MeliponaBeecheii_009096-T1.cds;Parent=MeliponaBeecheii_009096-T1
contig_60	funannotate	CDS	11041266	11041674	.	-	0	ID=MeliponaBeecheii_009096-T1.cds;Parent=MeliponaBeecheii_009096-T1
contig_60	funannotate	CDS	11040650	11040998	.	-	0	ID=MeliponaBeecheii_009096-T1.cds;Parent=MeliponaBeecheii_009096-T1
contig_60	funannotate	CDS	11040225	11040564	.	-	0	ID=MeliponaBeecheii_009096-T1.cds;Parent=MeliponaBeecheii_009096-T1
contig_60	funannotate	CDS	11039859	11040094	.	-	0	ID=MeliponaBeecheii_009096-T1.cds;Parent=MeliponaBeecheii_009096-T1
contig_60	funannotate	CDS	11039277	11039780	.	-	0	ID=MeliponaBeecheii_009096-T1.cds;Parent=MeliponaBeecheii_009096-T1
contig_60	funannotate	CDS	11038826	11038993	.	-	0	ID=MeliponaBeecheii_009096-T1.cds;Parent=MeliponaBeecheii_009096-T1
contig_60	funannotate	CDS	11038300	11038653	.	-	0	ID=MeliponaBeecheii_009096-T1.cds;Parent=MeliponaBeecheii_009096-T1
contig_60	funannotate	CDS	11038028	11038213	.	-	0	ID=MeliponaBeecheii_009096-T1.cds;Parent=MeliponaBeecheii_009096-T1
contig_60	funannotate	CDS	11037812	11037934	.	-	0	ID=MeliponaBeecheii_009096-T1.cds;Parent=MeliponaBeecheii_009096-T1
contig_60	funannotate	CDS	11037514	11037723	.	-	0	ID=MeliponaBeecheii_009096-T1.cds;Parent=MeliponaBeecheii_009096-T1
contig_60	funannotate	CDS	11037070	11037428	.	-	0	ID=MeliponaBeecheii_009096-T1.cds;Parent=MeliponaBeecheii_009096-T1
contig_60	funannotate	CDS	11036767	11036973	.	-	0	ID=MeliponaBeecheii_009096-T1.cds;Parent=MeliponaBeecheii_009096-T1
contig_60	funannotate	CDS	11036295	11036673	.	-	0	ID=MeliponaBeecheii_009096-T1.cds;Parent=MeliponaBeecheii_009096-T1
contig_60	funannotate	CDS	11035966	11036175	.	-	0	ID=MeliponaBeecheii_009096-T1.cds;Parent=MeliponaBeecheii_009096-T1
contig_60	funannotate	mRNA	12444476	12445725	.	+	.	ID=MeliponaBeecheii_009246-T1;Ontology_term=GO:0005515;Dbxref=PFAM:PF13855%2CInterPro:IPR032675%2CInterPro:IPR001611%2CPFAM:PF13516;Parent=MeliponaBeecheii_009246
contig_60	funannotate	exon	4776470	4776667	.	-	.	ID=MeliponaBeecheii_008492-T1.exon8;Parent=MeliponaBeecheii_008492-T1
contig_60	funannotate	exon	4830459	4831033	.	-	.	ID=MeliponaBeecheii_008506-T1.exon3;Parent=MeliponaBeecheii_008506-T1
contig_60	funannotate	exon	4776741	4776966	.	-	.	ID=MeliponaBeecheii_008492-T1.exon7;Parent=MeliponaBeecheii_008492-T1
contig_60	funannotate	exon	4777050	4777279	.	-	.	ID=MeliponaBeecheii_008492-T1.exon6;Parent=MeliponaBeecheii_008492-T1
contig_60	funannotate	mRNA	9104929	9108205	.	+	.	ID=MeliponaBeecheii_008906-T1;Ontology_term=GO:0007017%2CGO:0005874%2CGO:0005200%2CGO:0003924%2CGO:0005525;Dbxref=InterPro:IPR036525%2CInterPro:IPR002452%2CInterPro:IPR023123%2CPFAM:PF03953%2CInterPro:IPR008280%2CPFAM:PF00091%2CInterPro:IPR018316%2CInterPro:IPR037103%2CInterPro:IPR000217%2CInterPro:IPR003008;Parent=MeliponaBeecheii_008906
contig_60	funannotate	exon	4777350	4777765	.	-	.	ID=MeliponaBeecheii_008492-T1.exon5;Parent=MeliponaBeecheii_008492-T1
contig_60	funannotate	exon	10993317	10993503	.	+	.	ID=MeliponaBeecheii_009083-T1.exon2;Parent=MeliponaBeecheii_009083-T1
contig_60	funannotate	exon	10993581	10993855	.	+	.	ID=MeliponaBeecheii_009083-T1.exon3;Parent=MeliponaBeecheii_009083-T1
contig_60	funannotate	exon	9433490	9433618	.	+	.	ID=MeliponaBeecheii_008943-T1.exon10;Parent=MeliponaBeecheii_008943-T1
contig_60	funannotate	mRNA	10354723	10355004	.	+	.	ID=MeliponaBeecheii_009017-T1;Parent=MeliponaBeecheii_009017
contig_60	funannotate	exon	4776283	4776396	.	-	.	ID=MeliponaBeecheii_008492-T1.exon9;Parent=MeliponaBeecheii_008492-T1
contig_60	funannotate	exon	13160210	13160425	.	+	.	ID=MeliponaBeecheii_009333-T1.exon2;Parent=MeliponaBeecheii_009333-T1
contig_60	funannotate	exon	10992553	10992657	.	+	.	ID=MeliponaBeecheii_009083-T1.exon1;Parent=MeliponaBeecheii_009083-T1
contig_60	funannotate	exon	4777851	4778010	.	-	.	ID=MeliponaBeecheii_008492-T1.exon4;Parent=MeliponaBeecheii_008492-T1
contig_60	funannotate	exon	4778125	4778291	.	-	.	ID=MeliponaBeecheii_008492-T1.exon3;Parent=MeliponaBeecheii_008492-T1
contig_60	funannotate	exon	4778478	4778814	.	-	.	ID=MeliponaBeecheii_008492-T1.exon2;Parent=MeliponaBeecheii_008492-T1
contig_60	funannotate	exon	4779127	4779219	.	-	.	ID=MeliponaBeecheii_008492-T1.exon1;Parent=MeliponaBeecheii_008492-T1
contig_60	funannotate	exon	13159646	13160089	.	+	.	ID=MeliponaBeecheii_009333-T1.exon1;Parent=MeliponaBeecheii_009333-T1
contig_60	funannotate	exon	10506299	10506389	.	+	.	ID=MeliponaBeecheii_009027-T1.exon1;Parent=MeliponaBeecheii_009027-T1
contig_60	funannotate	exon	12394023	12394183	.	+	.	ID=MeliponaBeecheii_009243-T1.exon12;Parent=MeliponaBeecheii_009243-T1
contig_60	funannotate	exon	12393766	12393944	.	+	.	ID=MeliponaBeecheii_009243-T1.exon11;Parent=MeliponaBeecheii_009243-T1
contig_60	funannotate	exon	10507063	10507238	.	+	.	ID=MeliponaBeecheii_009027-T1.exon3;Parent=MeliponaBeecheii_009027-T1
contig_60	funannotate	exon	12394487	12394851	.	+	.	ID=MeliponaBeecheii_009243-T1.exon14;Parent=MeliponaBeecheii_009243-T1
contig_60	funannotate	CDS	5040591	5040648	.	+	0	ID=MeliponaBeecheii_008538-T1.cds;Parent=MeliponaBeecheii_008538-T1
contig_60	funannotate	CDS	5041014	5041290	.	+	0	ID=MeliponaBeecheii_008538-T1.cds;Parent=MeliponaBeecheii_008538-T1
contig_60	funannotate	CDS	5041744	5041988	.	+	0	ID=MeliponaBeecheii_008538-T1.cds;Parent=MeliponaBeecheii_008538-T1
contig_60	funannotate	CDS	5042116	5042276	.	+	0	ID=MeliponaBeecheii_008538-T1.cds;Parent=MeliponaBeecheii_008538-T1
contig_60	funannotate	CDS	5042368	5042529	.	+	0	ID=MeliponaBeecheii_008538-T1.cds;Parent=MeliponaBeecheii_008538-T1
contig_60	funannotate	exon	10506603	10506959	.	+	.	ID=MeliponaBeecheii_009027-T1.exon2;Parent=MeliponaBeecheii_009027-T1
contig_60	funannotate	exon	12394262	12394397	.	+	.	ID=MeliponaBeecheii_009243-T1.exon13;Parent=MeliponaBeecheii_009243-T1
contig_60	funannotate	exon	12395132	12395218	.	+	.	ID=MeliponaBeecheii_009243-T1.exon16;Parent=MeliponaBeecheii_009243-T1
contig_60	funannotate	exon	12394949	12395026	.	+	.	ID=MeliponaBeecheii_009243-T1.exon15;Parent=MeliponaBeecheii_009243-T1
contig_60	funannotate	CDS	12973812	12973826	.	-	0	ID=MeliponaBeecheii_009304-T1.cds;Parent=MeliponaBeecheii_009304-T1
contig_60	funannotate	CDS	12973071	12973185	.	-	0	ID=MeliponaBeecheii_009304-T1.cds;Parent=MeliponaBeecheii_009304-T1
contig_60	funannotate	CDS	12972833	12972966	.	-	0	ID=MeliponaBeecheii_009304-T1.cds;Parent=MeliponaBeecheii_009304-T1
contig_60	funannotate	exon	12393458	12393699	.	+	.	ID=MeliponaBeecheii_009243-T1.exon10;Parent=MeliponaBeecheii_009243-T1
contig_60	funannotate	CDS	4891273	4892147	.	+	0	ID=MeliponaBeecheii_008516-T1.cds;Parent=MeliponaBeecheii_008516-T1
contig_60	funannotate	CDS	4892581	4892680	.	+	0	ID=MeliponaBeecheii_008516-T1.cds;Parent=MeliponaBeecheii_008516-T1
contig_60	funannotate	CDS	4892787	4892879	.	+	0	ID=MeliponaBeecheii_008516-T1.cds;Parent=MeliponaBeecheii_008516-T1
contig_60	funannotate	CDS	4893860	4894090	.	+	0	ID=MeliponaBeecheii_008516-T1.cds;Parent=MeliponaBeecheii_008516-T1
contig_60	funannotate	CDS	8391609	8391842	.	+	0	ID=MeliponaBeecheii_008850-T1.cds;Parent=MeliponaBeecheii_008850-T1
contig_60	funannotate	CDS	8395196	8395461	.	+	0	ID=MeliponaBeecheii_008850-T1.cds;Parent=MeliponaBeecheii_008850-T1
contig_60	funannotate	CDS	8395538	8395796	.	+	0	ID=MeliponaBeecheii_008850-T1.cds;Parent=MeliponaBeecheii_008850-T1
contig_60	funannotate	CDS	8395873	8396164	.	+	0	ID=MeliponaBeecheii_008850-T1.cds;Parent=MeliponaBeecheii_008850-T1
contig_60	funannotate	CDS	8396234	8396568	.	+	0	ID=MeliponaBeecheii_008850-T1.cds;Parent=MeliponaBeecheii_008850-T1
contig_60	funannotate	CDS	8396639	8397009	.	+	0	ID=MeliponaBeecheii_008850-T1.cds;Parent=MeliponaBeecheii_008850-T1
contig_60	funannotate	CDS	8397081	8397245	.	+	0	ID=MeliponaBeecheii_008850-T1.cds;Parent=MeliponaBeecheii_008850-T1
contig_60	funannotate	CDS	8397317	8397674	.	+	0	ID=MeliponaBeecheii_008850-T1.cds;Parent=MeliponaBeecheii_008850-T1
contig_60	funannotate	CDS	8397755	8397852	.	+	0	ID=MeliponaBeecheii_008850-T1.cds;Parent=MeliponaBeecheii_008850-T1
contig_60	funannotate	CDS	8398054	8398261	.	+	0	ID=MeliponaBeecheii_008850-T1.cds;Parent=MeliponaBeecheii_008850-T1
contig_60	funannotate	mRNA	3018606	3020099	.	-	.	ID=MeliponaBeecheii_008391-T1;Ontology_term=GO:0005515;Dbxref=InterPro:IPR001680%2CInterPro:IPR020472%2CInterPro:IPR017986%2CPFAM:PF00400%2CInterPro:IPR036322%2CInterPro:IPR015943%2CInterPro:IPR019775;Parent=MeliponaBeecheii_008391
contig_60	funannotate	mRNA	10515103	10516915	.	+	.	ID=MeliponaBeecheii_009029-T1;Ontology_term=GO:0016773%2CGO:0005975;Dbxref=PFAM:PF04587%2CInterPro:IPR029056%2CInterPro:IPR007666;Parent=MeliponaBeecheii_009029
contig_60	funannotate	mRNA	12627027	12629353	.	+	.	ID=MeliponaBeecheii_009258-T1;Parent=MeliponaBeecheii_009258
contig_60	funannotate	CDS	7680912	7680950	.	-	0	ID=MeliponaBeecheii_008789-T1.cds;Parent=MeliponaBeecheii_008789-T1
contig_60	funannotate	CDS	7678001	7678187	.	-	0	ID=MeliponaBeecheii_008789-T1.cds;Parent=MeliponaBeecheii_008789-T1
contig_60	funannotate	CDS	7677078	7677195	.	-	0	ID=MeliponaBeecheii_008789-T1.cds;Parent=MeliponaBeecheii_008789-T1
contig_60	funannotate	CDS	7676525	7676775	.	-	0	ID=MeliponaBeecheii_008789-T1.cds;Parent=MeliponaBeecheii_008789-T1
contig_60	funannotate	CDS	7675550	7675921	.	-	0	ID=MeliponaBeecheii_008789-T1.cds;Parent=MeliponaBeecheii_008789-T1
contig_60	funannotate	CDS	7674661	7674879	.	-	0	ID=MeliponaBeecheii_008789-T1.cds;Parent=MeliponaBeecheii_008789-T1
contig_60	funannotate	CDS	7673722	7673862	.	-	0	ID=MeliponaBeecheii_008789-T1.cds;Parent=MeliponaBeecheii_008789-T1
contig_60	funannotate	CDS	7673409	7673548	.	-	0	ID=MeliponaBeecheii_008789-T1.cds;Parent=MeliponaBeecheii_008789-T1
contig_60	funannotate	exon	4949500	4949756	.	+	.	ID=MeliponaBeecheii_008526-T1.exon2;Parent=MeliponaBeecheii_008526-T1
contig_60	funannotate	exon	4948855	4949067	.	+	.	ID=MeliponaBeecheii_008526-T1.exon1;Parent=MeliponaBeecheii_008526-T1
contig_60	funannotate	exon	4950303	4950461	.	+	.	ID=MeliponaBeecheii_008526-T1.exon4;Parent=MeliponaBeecheii_008526-T1
contig_60	funannotate	exon	4949823	4949919	.	+	.	ID=MeliponaBeecheii_008526-T1.exon3;Parent=MeliponaBeecheii_008526-T1
contig_60	funannotate	CDS	2267163	2267408	.	-	0	ID=MeliponaBeecheii_008285-T1.cds;Parent=MeliponaBeecheii_008285-T1
contig_60	funannotate	CDS	2266965	2267063	.	-	0	ID=MeliponaBeecheii_008285-T1.cds;Parent=MeliponaBeecheii_008285-T1
contig_60	funannotate	CDS	2266711	2266882	.	-	0	ID=MeliponaBeecheii_008285-T1.cds;Parent=MeliponaBeecheii_008285-T1
contig_60	funannotate	CDS	2266232	2266629	.	-	0	ID=MeliponaBeecheii_008285-T1.cds;Parent=MeliponaBeecheii_008285-T1
contig_60	funannotate	CDS	2265944	2266108	.	-	0	ID=MeliponaBeecheii_008285-T1.cds;Parent=MeliponaBeecheii_008285-T1
contig_60	funannotate	CDS	2265458	2265592	.	-	0	ID=MeliponaBeecheii_008285-T1.cds;Parent=MeliponaBeecheii_008285-T1
contig_60	funannotate	mRNA	9248802	9250169	.	+	.	ID=MeliponaBeecheii_008918-T1;Parent=MeliponaBeecheii_008918
contig_60	funannotate	exon	10725077	10725166	.	+	.	ID=MeliponaBeecheii_009063-T1.exon2;Parent=MeliponaBeecheii_009063-T1
contig_60	funannotate	exon	10724813	10724956	.	+	.	ID=MeliponaBeecheii_009063-T1.exon1;Parent=MeliponaBeecheii_009063-T1
contig_60	funannotate	CDS	2068520	2068571	.	+	0	ID=MeliponaBeecheii_008263-T1.cds;Parent=MeliponaBeecheii_008263-T1
contig_60	funannotate	CDS	2068658	2068926	.	+	0	ID=MeliponaBeecheii_008263-T1.cds;Parent=MeliponaBeecheii_008263-T1
contig_60	funannotate	exon	2292346	2292509	.	+	.	ID=MeliponaBeecheii_008292-T1.exon5;Parent=MeliponaBeecheii_008292-T1
contig_60	funannotate	mRNA	12154873	12156958	.	-	.	ID=MeliponaBeecheii_009222-T1;Ontology_term=GO:0008168;Dbxref=InterPro:IPR041698%2CInterPro:IPR029063%2CPFAM:PF13489%2CInterPro:IPR024160%2CInterPro:IPR039772%2CPFAM:PF08241%2CPFAM:PF06859%2CInterPro:IPR010675%2CPFAM:PF08242;Parent=MeliponaBeecheii_009222
contig_60	funannotate	exon	1909956	1910121	.	-	.	ID=MeliponaBeecheii_008255-T1.exon1;Parent=MeliponaBeecheii_008255-T1
contig_60	funannotate	exon	2292116	2292259	.	+	.	ID=MeliponaBeecheii_008292-T1.exon4;Parent=MeliponaBeecheii_008292-T1
contig_60	funannotate	exon	2291873	2292023	.	+	.	ID=MeliponaBeecheii_008292-T1.exon3;Parent=MeliponaBeecheii_008292-T1
contig_60	funannotate	exon	1909703	1909887	.	-	.	ID=MeliponaBeecheii_008255-T1.exon2;Parent=MeliponaBeecheii_008255-T1
contig_60	funannotate	gene	4232798	4233765	.	+	.	ID=MeliponaBeecheii_008470
contig_60	funannotate	gene	4400133	4400450	.	-	.	ID=MeliponaBeecheii_008472
contig_60	funannotate	gene	4396116	4396445	.	-	.	ID=MeliponaBeecheii_008471
contig_60	funannotate	gene	4436151	4436813	.	+	.	ID=MeliponaBeecheii_008474
contig_60	funannotate	gene	4426521	4426844	.	+	.	ID=MeliponaBeecheii_008473
contig_60	funannotate	gene	4505638	4505928	.	-	.	ID=MeliponaBeecheii_008476
contig_60	funannotate	gene	4459798	4461775	.	+	.	ID=MeliponaBeecheii_008475
contig_60	funannotate	gene	4538002	4539819	.	+	.	ID=MeliponaBeecheii_008478
contig_60	funannotate	gene	4534729	4536433	.	+	.	ID=MeliponaBeecheii_008477
contig_60	funannotate	exon	2291444	2291730	.	+	.	ID=MeliponaBeecheii_008292-T1.exon2;Parent=MeliponaBeecheii_008292-T1
contig_60	funannotate	CDS	6645230	6645319	.	-	0	ID=MeliponaBeecheii_008671-T1.cds;Parent=MeliponaBeecheii_008671-T1
contig_60	funannotate	CDS	6644019	6644179	.	-	0	ID=MeliponaBeecheii_008671-T1.cds;Parent=MeliponaBeecheii_008671-T1
contig_60	funannotate	CDS	6643079	6643481	.	-	0	ID=MeliponaBeecheii_008671-T1.cds;Parent=MeliponaBeecheii_008671-T1
contig_60	funannotate	exon	2290976	2291105	.	+	.	ID=MeliponaBeecheii_008292-T1.exon1;Parent=MeliponaBeecheii_008292-T1
contig_60	funannotate	gene	4559225	4559506	.	-	.	ID=MeliponaBeecheii_008479
contig_60	funannotate	mRNA	2960576	2962671	.	-	.	ID=MeliponaBeecheii_008378-T1;Ontology_term=GO:0006367%2CGO:0006352%2CGO:0046982%2CGO:0016251%2CGO:0046695%2CGO:0000124%2CGO:0005669;Dbxref=InterPro:IPR004823%2CInterPro:IPR009072%2CPFAM:PF02969%2CInterPro:IPR037796;Parent=MeliponaBeecheii_008378
contig_60	funannotate	mRNA	10605063	10605884	.	-	.	ID=MeliponaBeecheii_009042-T1;Ontology_term=GO:0016021%2CGO:0017176%2CGO:0006506;Dbxref=PFAM:PF06432%2CInterPro:IPR009450;Parent=MeliponaBeecheii_009042
contig_60	funannotate	mRNA	10518598	10524861	.	-	.	ID=MeliponaBeecheii_009030-T1;Ontology_term=GO:0008270%2CGO:0003676;Dbxref=InterPro:IPR003604;Parent=MeliponaBeecheii_009030
contig_60	funannotate	mRNA	132682	133751	.	-	.	ID=MeliponaBeecheii_008125-T1;Parent=MeliponaBeecheii_008125
contig_60	funannotate	exon	5466197	5466469	.	-	.	ID=MeliponaBeecheii_008582-T1.exon2;Parent=MeliponaBeecheii_008582-T1
contig_60	funannotate	exon	5466557	5466622	.	-	.	ID=MeliponaBeecheii_008582-T1.exon1;Parent=MeliponaBeecheii_008582-T1
contig_60	funannotate	gene	4577569	4578579	.	-	.	ID=MeliponaBeecheii_008481
contig_60	funannotate	gene	4563515	4563751	.	+	.	ID=MeliponaBeecheii_008480
contig_60	funannotate	gene	4638490	4638948	.	+	.	ID=MeliponaBeecheii_008483
contig_60	funannotate	CDS	3019986	3020099	.	-	0	ID=MeliponaBeecheii_008391-T1.cds;Parent=MeliponaBeecheii_008391-T1
contig_60	funannotate	CDS	3019781	3019910	.	-	0	ID=MeliponaBeecheii_008391-T1.cds;Parent=MeliponaBeecheii_008391-T1
contig_60	funannotate	CDS	3019386	3019699	.	-	0	ID=MeliponaBeecheii_008391-T1.cds;Parent=MeliponaBeecheii_008391-T1
contig_60	funannotate	CDS	3018996	3019268	.	-	0	ID=MeliponaBeecheii_008391-T1.cds;Parent=MeliponaBeecheii_008391-T1
contig_60	funannotate	CDS	3018745	3018910	.	-	0	ID=MeliponaBeecheii_008391-T1.cds;Parent=MeliponaBeecheii_008391-T1
contig_60	funannotate	CDS	3018606	3018664	.	-	0	ID=MeliponaBeecheii_008391-T1.cds;Parent=MeliponaBeecheii_008391-T1
contig_60	funannotate	gene	4586425	4587270	.	-	.	ID=MeliponaBeecheii_008482
contig_60	funannotate	gene	4688536	4693978	.	+	.	ID=MeliponaBeecheii_008485
contig_60	funannotate	gene	4654855	4655249	.	+	.	ID=MeliponaBeecheii_008484
contig_60	funannotate	gene	4744666	4748295	.	+	.	ID=MeliponaBeecheii_008487
contig_60	funannotate	exon	721242	721532	.	+	.	ID=MeliponaBeecheii_008166-T1.exon1;Parent=MeliponaBeecheii_008166-T1
contig_60	funannotate	gene	4723867	4742866	.	+	.	ID=MeliponaBeecheii_008486
contig_60	funannotate	gene	4761745	4762843	.	-	.	ID=MeliponaBeecheii_008489
contig_60	funannotate	exon	6863688	6863938	.	+	.	ID=MeliponaBeecheii_008706-T1.exon2;Parent=MeliponaBeecheii_008706-T1
contig_60	funannotate	gene	4753678	4758239	.	+	.	ID=MeliponaBeecheii_008488
contig_60	funannotate	exon	6862970	6863525	.	+	.	ID=MeliponaBeecheii_008706-T1.exon1;Parent=MeliponaBeecheii_008706-T1
contig_60	funannotate	CDS	3551331	3551702	.	+	0	ID=MeliponaBeecheii_008420-T1.cds;Parent=MeliponaBeecheii_008420-T1
contig_60	funannotate	gene	4765127	4771280	.	-	.	ID=MeliponaBeecheii_008490
contig_60	funannotate	gene	4775782	4779219	.	-	.	ID=MeliponaBeecheii_008492
contig_60	funannotate	gene	4773961	4775575	.	+	.	ID=MeliponaBeecheii_008491
contig_60	funannotate	gene	4780555	4782809	.	-	.	ID=MeliponaBeecheii_008494
contig_60	funannotate	gene	4779638	4780058	.	+	.	ID=MeliponaBeecheii_008493
contig_60	funannotate	gene	4785536	4786806	.	-	.	ID=MeliponaBeecheii_008496
contig_60	funannotate	gene	4783077	4785002	.	-	.	Name=PROS54;ID=MeliponaBeecheii_008495
contig_60	funannotate	gene	4790854	4791162	.	+	.	ID=MeliponaBeecheii_008498
contig_60	funannotate	gene	4789711	4790630	.	+	.	ID=MeliponaBeecheii_008497
contig_60	funannotate	CDS	9856181	9856476	.	-	0	ID=MeliponaBeecheii_008968-T1.cds;Parent=MeliponaBeecheii_008968-T1
contig_60	funannotate	CDS	9854020	9854236	.	-	0	ID=MeliponaBeecheii_008968-T1.cds;Parent=MeliponaBeecheii_008968-T1
contig_60	funannotate	gene	4791286	4794231	.	-	.	ID=MeliponaBeecheii_008499
contig_60	funannotate	exon	1682912	1682973	.	+	.	ID=MeliponaBeecheii_008236-T1.exon2;Parent=MeliponaBeecheii_008236-T1
contig_60	funannotate	exon	1682763	1682826	.	+	.	ID=MeliponaBeecheii_008236-T1.exon1;Parent=MeliponaBeecheii_008236-T1
contig_60	funannotate	exon	1686448	1686749	.	+	.	ID=MeliponaBeecheii_008236-T1.exon4;Parent=MeliponaBeecheii_008236-T1
contig_60	funannotate	exon	8406322	8406492	.	+	.	ID=MeliponaBeecheii_008852-T1.exon5;Parent=MeliponaBeecheii_008852-T1
contig_60	funannotate	exon	1684928	1685215	.	+	.	ID=MeliponaBeecheii_008236-T1.exon3;Parent=MeliponaBeecheii_008236-T1
contig_60	funannotate	exon	8406550	8406716	.	+	.	ID=MeliponaBeecheii_008852-T1.exon6;Parent=MeliponaBeecheii_008852-T1
contig_60	funannotate	exon	1691169	1691451	.	+	.	ID=MeliponaBeecheii_008236-T1.exon6;Parent=MeliponaBeecheii_008236-T1
contig_60	funannotate	exon	8405884	8406031	.	+	.	ID=MeliponaBeecheii_008852-T1.exon3;Parent=MeliponaBeecheii_008852-T1
contig_60	funannotate	CDS	9440936	9440982	.	-	0	ID=MeliponaBeecheii_008946-T1.cds;Parent=MeliponaBeecheii_008946-T1
contig_60	funannotate	CDS	9440715	9440862	.	-	0	ID=MeliponaBeecheii_008946-T1.cds;Parent=MeliponaBeecheii_008946-T1
contig_60	funannotate	CDS	9440278	9440587	.	-	0	ID=MeliponaBeecheii_008946-T1.cds;Parent=MeliponaBeecheii_008946-T1
contig_60	funannotate	CDS	9440012	9440202	.	-	0	ID=MeliponaBeecheii_008946-T1.cds;Parent=MeliponaBeecheii_008946-T1
contig_60	funannotate	CDS	9439626	9439936	.	-	0	ID=MeliponaBeecheii_008946-T1.cds;Parent=MeliponaBeecheii_008946-T1
contig_60	funannotate	CDS	9439466	9439556	.	-	0	ID=MeliponaBeecheii_008946-T1.cds;Parent=MeliponaBeecheii_008946-T1
contig_60	funannotate	exon	1690623	1690760	.	+	.	ID=MeliponaBeecheii_008236-T1.exon5;Parent=MeliponaBeecheii_008236-T1
contig_60	funannotate	exon	8406097	8406225	.	+	.	ID=MeliponaBeecheii_008852-T1.exon4;Parent=MeliponaBeecheii_008852-T1
contig_60	funannotate	exon	1693162	1693472	.	+	.	ID=MeliponaBeecheii_008236-T1.exon8;Parent=MeliponaBeecheii_008236-T1
contig_60	funannotate	CDS	4082843	4082929	.	+	0	ID=MeliponaBeecheii_008464-T1.cds;Parent=MeliponaBeecheii_008464-T1
contig_60	funannotate	CDS	4083361	4083699	.	+	0	ID=MeliponaBeecheii_008464-T1.cds;Parent=MeliponaBeecheii_008464-T1
contig_60	funannotate	exon	8405524	8405606	.	+	.	ID=MeliponaBeecheii_008852-T1.exon1;Parent=MeliponaBeecheii_008852-T1
contig_60	funannotate	exon	1691936	1692097	.	+	.	ID=MeliponaBeecheii_008236-T1.exon7;Parent=MeliponaBeecheii_008236-T1
contig_60	funannotate	exon	8405699	8405804	.	+	.	ID=MeliponaBeecheii_008852-T1.exon2;Parent=MeliponaBeecheii_008852-T1
contig_60	funannotate	exon	1693774	1693921	.	+	.	ID=MeliponaBeecheii_008236-T1.exon9;Parent=MeliponaBeecheii_008236-T1
contig_60	funannotate	CDS	12254134	12254136	.	+	0	ID=MeliponaBeecheii_009230-T1.cds;Parent=MeliponaBeecheii_009230-T1
contig_60	funannotate	CDS	12254429	12254755	.	+	0	ID=MeliponaBeecheii_009230-T1.cds;Parent=MeliponaBeecheii_009230-T1
contig_60	funannotate	CDS	12254833	12255007	.	+	0	ID=MeliponaBeecheii_009230-T1.cds;Parent=MeliponaBeecheii_009230-T1
contig_60	funannotate	CDS	12255078	12255172	.	+	0	ID=MeliponaBeecheii_009230-T1.cds;Parent=MeliponaBeecheii_009230-T1
contig_60	funannotate	CDS	9074090	9074219	.	-	0	ID=MeliponaBeecheii_008902-T1.cds;Parent=MeliponaBeecheii_008902-T1
contig_60	funannotate	CDS	9071151	9071437	.	-	0	ID=MeliponaBeecheii_008902-T1.cds;Parent=MeliponaBeecheii_008902-T1
contig_60	funannotate	mRNA	12280414	12281159	.	+	.	ID=MeliponaBeecheii_009234-T1;Parent=MeliponaBeecheii_009234
contig_60	funannotate	mRNA	83364	84629	.	+	.	ID=MeliponaBeecheii_008113-T1;Ontology_term=GO:0004488%2CGO:0003824%2CGO:0055114;Dbxref=InterPro:IPR000672%2CInterPro:IPR020630%2CInterPro:IPR020867%2CPFAM:PF02882%2CInterPro:IPR036291%2CInterPro:IPR020631%2CPFAM:PF00763;Parent=MeliponaBeecheii_008113
contig_60	funannotate	CDS	9293667	9293746	.	+	0	ID=MeliponaBeecheii_008924-T1.cds;Parent=MeliponaBeecheii_008924-T1
contig_60	funannotate	CDS	9297779	9298008	.	+	0	ID=MeliponaBeecheii_008924-T1.cds;Parent=MeliponaBeecheii_008924-T1
contig_60	funannotate	CDS	9298480	9298634	.	+	0	ID=MeliponaBeecheii_008924-T1.cds;Parent=MeliponaBeecheii_008924-T1
contig_60	funannotate	CDS	3675070	3675105	.	-	0	ID=MeliponaBeecheii_008442-T1.cds;Parent=MeliponaBeecheii_008442-T1
contig_60	funannotate	CDS	3672342	3672503	.	-	0	ID=MeliponaBeecheii_008442-T1.cds;Parent=MeliponaBeecheii_008442-T1
contig_60	funannotate	CDS	3670416	3670481	.	-	0	ID=MeliponaBeecheii_008442-T1.cds;Parent=MeliponaBeecheii_008442-T1
contig_60	funannotate	CDS	85164	85234	.	+	0	ID=MeliponaBeecheii_008114-T1.cds;Parent=MeliponaBeecheii_008114-T1
contig_60	funannotate	CDS	85427	85747	.	+	0	ID=MeliponaBeecheii_008114-T1.cds;Parent=MeliponaBeecheii_008114-T1
contig_60	funannotate	CDS	85823	86280	.	+	0	ID=MeliponaBeecheii_008114-T1.cds;Parent=MeliponaBeecheii_008114-T1
contig_60	funannotate	CDS	86342	86469	.	+	0	ID=MeliponaBeecheii_008114-T1.cds;Parent=MeliponaBeecheii_008114-T1
contig_60	funannotate	mRNA	5507555	5507750	.	-	.	ID=MeliponaBeecheii_008583-T1;Parent=MeliponaBeecheii_008583
contig_60	funannotate	mRNA	2647554	2648303	.	+	.	ID=MeliponaBeecheii_008342-T1;Dbxref=PFAM:PF14956%2CInterPro:IPR028108;Parent=MeliponaBeecheii_008342
contig_60	funannotate	exon	4426521	4426844	.	+	.	ID=MeliponaBeecheii_008473-T1.exon1;Parent=MeliponaBeecheii_008473-T1
contig_60	funannotate	exon	9684034	9684119	.	+	.	ID=MeliponaBeecheii_008960-T1.exon1;Parent=MeliponaBeecheii_008960-T1
contig_60	funannotate	CDS	7003784	7004137	.	+	0	ID=MeliponaBeecheii_008717-T1.cds;Parent=MeliponaBeecheii_008717-T1
contig_60	funannotate	exon	9685201	9685453	.	+	.	ID=MeliponaBeecheii_008960-T1.exon2;Parent=MeliponaBeecheii_008960-T1
contig_60	funannotate	CDS	939949	940182	.	+	0	ID=MeliponaBeecheii_008190-T1.cds;Parent=MeliponaBeecheii_008190-T1
contig_60	funannotate	CDS	940253	940445	.	+	0	ID=MeliponaBeecheii_008190-T1.cds;Parent=MeliponaBeecheii_008190-T1
contig_60	funannotate	CDS	940533	940660	.	+	0	ID=MeliponaBeecheii_008190-T1.cds;Parent=MeliponaBeecheii_008190-T1
contig_60	funannotate	exon	3538046	3538497	.	+	.	ID=MeliponaBeecheii_008417-T1.exon1;Parent=MeliponaBeecheii_008417-T1
contig_60	funannotate	exon	3540150	3540323	.	+	.	ID=MeliponaBeecheii_008417-T1.exon6;Parent=MeliponaBeecheii_008417-T1
contig_60	funannotate	exon	3540893	3541064	.	+	.	ID=MeliponaBeecheii_008417-T1.exon7;Parent=MeliponaBeecheii_008417-T1
contig_60	funannotate	exon	3541155	3541346	.	+	.	ID=MeliponaBeecheii_008417-T1.exon8;Parent=MeliponaBeecheii_008417-T1
contig_60	funannotate	exon	3541438	3541584	.	+	.	ID=MeliponaBeecheii_008417-T1.exon9;Parent=MeliponaBeecheii_008417-T1
contig_60	funannotate	exon	3539041	3539332	.	+	.	ID=MeliponaBeecheii_008417-T1.exon2;Parent=MeliponaBeecheii_008417-T1
contig_60	funannotate	exon	3539411	3539557	.	+	.	ID=MeliponaBeecheii_008417-T1.exon3;Parent=MeliponaBeecheii_008417-T1
contig_60	funannotate	exon	3539627	3539782	.	+	.	ID=MeliponaBeecheii_008417-T1.exon4;Parent=MeliponaBeecheii_008417-T1
contig_60	funannotate	exon	3539853	3540041	.	+	.	ID=MeliponaBeecheii_008417-T1.exon5;Parent=MeliponaBeecheii_008417-T1
contig_60	funannotate	exon	11753251	11753546	.	+	.	ID=MeliponaBeecheii_009172-T1.exon7;Parent=MeliponaBeecheii_009172-T1
contig_60	funannotate	exon	11752953	11753064	.	+	.	ID=MeliponaBeecheii_009172-T1.exon6;Parent=MeliponaBeecheii_009172-T1
contig_60	funannotate	exon	11752485	11752812	.	+	.	ID=MeliponaBeecheii_009172-T1.exon5;Parent=MeliponaBeecheii_009172-T1
contig_60	funannotate	exon	11750654	11750988	.	+	.	ID=MeliponaBeecheii_009172-T1.exon4;Parent=MeliponaBeecheii_009172-T1
contig_60	funannotate	exon	11749670	11749939	.	+	.	ID=MeliponaBeecheii_009172-T1.exon3;Parent=MeliponaBeecheii_009172-T1
contig_60	funannotate	exon	11747881	11748047	.	+	.	ID=MeliponaBeecheii_009172-T1.exon2;Parent=MeliponaBeecheii_009172-T1
contig_60	funannotate	exon	11744307	11744433	.	+	.	ID=MeliponaBeecheii_009172-T1.exon1;Parent=MeliponaBeecheii_009172-T1
contig_60	funannotate	mRNA	8366125	8366637	.	+	.	ID=MeliponaBeecheii_008841-T1;Dbxref=InterPro:IPR023569%2CPFAM:PF06607;Parent=MeliponaBeecheii_008841
contig_60	funannotate	CDS	260795	261250	.	-	0	ID=MeliponaBeecheii_008140-T1.cds;Parent=MeliponaBeecheii_008140-T1
contig_60	funannotate	CDS	260191	260610	.	-	0	ID=MeliponaBeecheii_008140-T1.cds;Parent=MeliponaBeecheii_008140-T1
contig_60	funannotate	CDS	259529	259760	.	-	0	ID=MeliponaBeecheii_008140-T1.cds;Parent=MeliponaBeecheii_008140-T1
contig_60	funannotate	CDS	259178	259403	.	-	0	ID=MeliponaBeecheii_008140-T1.cds;Parent=MeliponaBeecheii_008140-T1
contig_60	funannotate	CDS	258309	258591	.	-	0	ID=MeliponaBeecheii_008140-T1.cds;Parent=MeliponaBeecheii_008140-T1
contig_60	funannotate	mRNA	2742578	2743946	.	+	.	ID=MeliponaBeecheii_008354-T1;Parent=MeliponaBeecheii_008354
contig_60	funannotate	exon	12396705	12396962	.	-	.	ID=MeliponaBeecheii_009244-T1.exon5;Parent=MeliponaBeecheii_009244-T1
contig_60	funannotate	exon	12397271	12397450	.	-	.	ID=MeliponaBeecheii_009244-T1.exon3;Parent=MeliponaBeecheii_009244-T1
contig_60	funannotate	exon	12397034	12397192	.	-	.	ID=MeliponaBeecheii_009244-T1.exon4;Parent=MeliponaBeecheii_009244-T1
contig_60	funannotate	exon	12397833	12397835	.	-	.	ID=MeliponaBeecheii_009244-T1.exon1;Parent=MeliponaBeecheii_009244-T1
contig_60	funannotate	mRNA	11825088	11826613	.	-	.	ID=MeliponaBeecheii_009175-T1;Parent=MeliponaBeecheii_009175
contig_60	funannotate	exon	12397519	12397695	.	-	.	ID=MeliponaBeecheii_009244-T1.exon2;Parent=MeliponaBeecheii_009244-T1
contig_60	funannotate	CDS	8720254	8720646	.	-	0	ID=MeliponaBeecheii_008872-T1.cds;Parent=MeliponaBeecheii_008872-T1
contig_60	funannotate	CDS	8714182	8714469	.	-	0	ID=MeliponaBeecheii_008872-T1.cds;Parent=MeliponaBeecheii_008872-T1
contig_60	funannotate	CDS	13117327	13117335	.	+	0	ID=MeliponaBeecheii_009326-T1.cds;Parent=MeliponaBeecheii_009326-T1
contig_60	funannotate	CDS	13117405	13117578	.	+	0	ID=MeliponaBeecheii_009326-T1.cds;Parent=MeliponaBeecheii_009326-T1
contig_60	funannotate	exon	11208737	11208864	.	+	.	ID=MeliponaBeecheii_009116-T1.exon2;Parent=MeliponaBeecheii_009116-T1
contig_60	funannotate	exon	11208590	11208680	.	+	.	ID=MeliponaBeecheii_009116-T1.exon1;Parent=MeliponaBeecheii_009116-T1
contig_60	funannotate	mRNA	12915502	12917635	.	+	.	ID=MeliponaBeecheii_009295-T1;Ontology_term=GO:0055085%2CGO:0016020%2CGO:0016021%2CGO:0022857;Dbxref=InterPro:IPR003663%2CInterPro:IPR005828%2CInterPro:IPR020846%2CPFAM:PF07690%2CInterPro:IPR005829%2CInterPro:IPR036259;Parent=MeliponaBeecheii_009295
contig_60	funannotate	exon	5112480	5112552	.	-	.	ID=MeliponaBeecheii_008545-T1.exon1;Parent=MeliponaBeecheii_008545-T1
contig_60	funannotate	exon	5109733	5109874	.	-	.	ID=MeliponaBeecheii_008545-T1.exon3;Parent=MeliponaBeecheii_008545-T1
contig_60	funannotate	exon	5110511	5110584	.	-	.	ID=MeliponaBeecheii_008545-T1.exon2;Parent=MeliponaBeecheii_008545-T1
contig_60	funannotate	mRNA	2530983	2531528	.	-	.	ID=MeliponaBeecheii_008330-T1;Ontology_term=GO:0003924%2CGO:0005525%2CGO:0016020%2CGO:0032486%2CGO:0007165;Dbxref=InterPro:IPR005225%2CPFAM:PF08477%2CInterPro:IPR001806%2CInterPro:IPR041840%2CInterPro:IPR020849%2CPFAM:PF00071%2CInterPro:IPR027417%2CPFAM:PF00025;Parent=MeliponaBeecheii_008330
contig_60	funannotate	exon	5104828	5105016	.	-	.	ID=MeliponaBeecheii_008545-T1.exon5;Parent=MeliponaBeecheii_008545-T1
contig_60	funannotate	exon	5108555	5108793	.	-	.	ID=MeliponaBeecheii_008545-T1.exon4;Parent=MeliponaBeecheii_008545-T1
contig_60	funannotate	exon	5102083	5102353	.	-	.	ID=MeliponaBeecheii_008545-T1.exon7;Parent=MeliponaBeecheii_008545-T1
contig_60	funannotate	exon	5103711	5103997	.	-	.	ID=MeliponaBeecheii_008545-T1.exon6;Parent=MeliponaBeecheii_008545-T1
contig_60	funannotate	exon	7087871	7088028	.	+	.	ID=MeliponaBeecheii_008723-T1.exon1;Parent=MeliponaBeecheii_008723-T1
contig_60	funannotate	exon	5100217	5100398	.	-	.	ID=MeliponaBeecheii_008545-T1.exon9;Parent=MeliponaBeecheii_008545-T1
contig_60	funannotate	exon	7088114	7088315	.	+	.	ID=MeliponaBeecheii_008723-T1.exon2;Parent=MeliponaBeecheii_008723-T1
contig_60	funannotate	exon	5100895	5101474	.	-	.	ID=MeliponaBeecheii_008545-T1.exon8;Parent=MeliponaBeecheii_008545-T1
contig_60	funannotate	CDS	7589878	7589883	.	-	0	ID=MeliponaBeecheii_008767-T1.cds;Parent=MeliponaBeecheii_008767-T1
contig_60	funannotate	CDS	7589483	7589764	.	-	0	ID=MeliponaBeecheii_008767-T1.cds;Parent=MeliponaBeecheii_008767-T1
contig_60	funannotate	CDS	7589255	7589392	.	-	0	ID=MeliponaBeecheii_008767-T1.cds;Parent=MeliponaBeecheii_008767-T1
contig_60	funannotate	CDS	7589043	7589177	.	-	0	ID=MeliponaBeecheii_008767-T1.cds;Parent=MeliponaBeecheii_008767-T1
contig_60	funannotate	CDS	7588051	7588284	.	-	0	ID=MeliponaBeecheii_008767-T1.cds;Parent=MeliponaBeecheii_008767-T1
contig_60	funannotate	CDS	7587702	7587817	.	-	0	ID=MeliponaBeecheii_008767-T1.cds;Parent=MeliponaBeecheii_008767-T1
contig_60	funannotate	CDS	7587479	7587620	.	-	0	ID=MeliponaBeecheii_008767-T1.cds;Parent=MeliponaBeecheii_008767-T1
contig_60	funannotate	CDS	7587191	7587399	.	-	0	ID=MeliponaBeecheii_008767-T1.cds;Parent=MeliponaBeecheii_008767-T1
contig_60	funannotate	CDS	7587006	7587093	.	-	0	ID=MeliponaBeecheii_008767-T1.cds;Parent=MeliponaBeecheii_008767-T1
contig_60	funannotate	exon	9093050	9093289	.	+	.	ID=MeliponaBeecheii_008904-T1.exon3;Parent=MeliponaBeecheii_008904-T1
contig_60	funannotate	mRNA	8407471	8413557	.	+	.	ID=MeliponaBeecheii_008853-T1;Ontology_term=GO:0005515%2CGO:0046983;Dbxref=InterPro:IPR001680%2CPFAM:PF00646%2CInterPro:IPR017986%2CPFAM:PF00400%2CInterPro:IPR036322%2CPFAM:PF12937%2CInterPro:IPR036047%2CInterPro:IPR015943%2CPFAM:PF12125%2CInterPro:IPR001810%2CInterPro:IPR019775%2CInterPro:IPR021977%2CInterPro:IPR020472;Parent=MeliponaBeecheii_008853
contig_60	funannotate	exon	9091744	9091864	.	+	.	ID=MeliponaBeecheii_008904-T1.exon2;Parent=MeliponaBeecheii_008904-T1
contig_60	funannotate	exon	9091468	9091637	.	+	.	ID=MeliponaBeecheii_008904-T1.exon1;Parent=MeliponaBeecheii_008904-T1
contig_60	funannotate	mRNA	2523868	2525358	.	+	.	ID=MeliponaBeecheii_008329-T1;Parent=MeliponaBeecheii_008329
contig_60	funannotate	mRNA	11897950	11898958	.	-	.	ID=MeliponaBeecheii_009187-T1;Dbxref=InterPro:IPR032816%2CPFAM:PF09335;Parent=MeliponaBeecheii_009187
contig_60	funannotate	mRNA	2839415	2846635	.	-	.	ID=MeliponaBeecheii_008366-T1;Parent=MeliponaBeecheii_008366
contig_60	funannotate	CDS	7443903	7443984	.	+	0	ID=MeliponaBeecheii_008745-T1.cds;Parent=MeliponaBeecheii_008745-T1
contig_60	funannotate	CDS	7448340	7449496	.	+	0	ID=MeliponaBeecheii_008745-T1.cds;Parent=MeliponaBeecheii_008745-T1
contig_60	funannotate	CDS	7449563	7449828	.	+	0	ID=MeliponaBeecheii_008745-T1.cds;Parent=MeliponaBeecheii_008745-T1
contig_60	funannotate	CDS	7450256	7450529	.	+	0	ID=MeliponaBeecheii_008745-T1.cds;Parent=MeliponaBeecheii_008745-T1
contig_60	funannotate	CDS	7452289	7452782	.	+	0	ID=MeliponaBeecheii_008745-T1.cds;Parent=MeliponaBeecheii_008745-T1
contig_60	funannotate	CDS	7454198	7454495	.	+	0	ID=MeliponaBeecheii_008745-T1.cds;Parent=MeliponaBeecheii_008745-T1
contig_60	funannotate	CDS	7454962	7455087	.	+	0	ID=MeliponaBeecheii_008745-T1.cds;Parent=MeliponaBeecheii_008745-T1
contig_60	funannotate	CDS	7455296	7455454	.	+	0	ID=MeliponaBeecheii_008745-T1.cds;Parent=MeliponaBeecheii_008745-T1
contig_60	funannotate	mRNA	5612015	5625198	.	-	.	ID=MeliponaBeecheii_008595-T1;Ontology_term=GO:0006508%2CGO:0004222%2CGO:0008237;Dbxref=PFAM:PF01562%2CPFAM:PF13574%2CPFAM:PF13583%2CInterPro:IPR001762%2CInterPro:IPR034027%2CPFAM:PF08516%2CInterPro:IPR024079%2CPFAM:PF01421%2CPFAM:PF13688%2CInterPro:IPR000742%2CInterPro:IPR001590%2CPFAM:PF13582%2CInterPro:IPR036436%2CPFAM:PF00200%2CInterPro:IPR002870%2CInterPro:IPR006586;Parent=MeliponaBeecheii_0…
contig_60	funannotate	CDS	5872215	5872550	.	+	0	ID=MeliponaBeecheii_008621-T1.cds;Parent=MeliponaBeecheii_008621-T1
contig_60	funannotate	CDS	5872966	5873337	.	+	0	ID=MeliponaBeecheii_008621-T1.cds;Parent=MeliponaBeecheii_008621-T1
contig_60	funannotate	CDS	9020378	9020459	.	+	0	ID=MeliponaBeecheii_008894-T1.cds;Parent=MeliponaBeecheii_008894-T1
contig_60	funannotate	CDS	9020924	9021283	.	+	0	ID=MeliponaBeecheii_008894-T1.cds;Parent=MeliponaBeecheii_008894-T1
contig_60	funannotate	CDS	9021374	9021492	.	+	0	ID=MeliponaBeecheii_008894-T1.cds;Parent=MeliponaBeecheii_008894-T1
contig_60	funannotate	CDS	9021568	9021729	.	+	0	ID=MeliponaBeecheii_008894-T1.cds;Parent=MeliponaBeecheii_008894-T1
contig_60	funannotate	exon	4775782	4776189	.	-	.	ID=MeliponaBeecheii_008492-T1.exon10;Parent=MeliponaBeecheii_008492-T1
contig_60	funannotate	CDS	11697272	11697419	.	+	0	ID=MeliponaBeecheii_009169-T1.cds;Parent=MeliponaBeecheii_009169-T1
contig_60	funannotate	CDS	11701612	11701776	.	+	0	ID=MeliponaBeecheii_009169-T1.cds;Parent=MeliponaBeecheii_009169-T1
contig_60	funannotate	CDS	11701862	11701968	.	+	0	ID=MeliponaBeecheii_009169-T1.cds;Parent=MeliponaBeecheii_009169-T1
contig_60	funannotate	exon	13293463	13293512	.	-	.	ID=MeliponaBeecheii_009353-T1.exon3;Parent=MeliponaBeecheii_009353-T1
contig_60	funannotate	exon	13293659	13293707	.	-	.	ID=MeliponaBeecheii_009353-T1.exon2;Parent=MeliponaBeecheii_009353-T1
contig_60	funannotate	exon	13293796	13293931	.	-	.	ID=MeliponaBeecheii_009353-T1.exon1;Parent=MeliponaBeecheii_009353-T1
contig_60	funannotate	exon	13292959	13293135	.	-	.	ID=MeliponaBeecheii_009353-T1.exon5;Parent=MeliponaBeecheii_009353-T1
contig_60	funannotate	exon	13293260	13293399	.	-	.	ID=MeliponaBeecheii_009353-T1.exon4;Parent=MeliponaBeecheii_009353-T1
contig_60	funannotate	CDS	11266264	11266458	.	+	0	ID=MeliponaBeecheii_009125-T1.cds;Parent=MeliponaBeecheii_009125-T1
contig_60	funannotate	CDS	11266578	11266794	.	+	0	ID=MeliponaBeecheii_009125-T1.cds;Parent=MeliponaBeecheii_009125-T1
contig_60	funannotate	CDS	11266871	11267160	.	+	0	ID=MeliponaBeecheii_009125-T1.cds;Parent=MeliponaBeecheii_009125-T1
contig_60	funannotate	CDS	11267246	11267382	.	+	0	ID=MeliponaBeecheii_009125-T1.cds;Parent=MeliponaBeecheii_009125-T1
contig_60	funannotate	CDS	11267451	11267667	.	+	0	ID=MeliponaBeecheii_009125-T1.cds;Parent=MeliponaBeecheii_009125-T1
contig_60	funannotate	CDS	11267729	11268039	.	+	0	ID=MeliponaBeecheii_009125-T1.cds;Parent=MeliponaBeecheii_009125-T1
contig_60	funannotate	CDS	11268098	11268265	.	+	0	ID=MeliponaBeecheii_009125-T1.cds;Parent=MeliponaBeecheii_009125-T1
contig_60	funannotate	CDS	11268338	11268483	.	+	0	ID=MeliponaBeecheii_009125-T1.cds;Parent=MeliponaBeecheii_009125-T1
contig_60	funannotate	CDS	11268568	11268713	.	+	0	ID=MeliponaBeecheii_009125-T1.cds;Parent=MeliponaBeecheii_009125-T1
contig_60	funannotate	mRNA	8552522	8564619	.	-	.	ID=MeliponaBeecheii_008865-T1;Dbxref=InterPro:IPR001781%2CPFAM:PF00412;Parent=MeliponaBeecheii_008865
contig_60	funannotate	exon	1464733	1465131	.	+	.	ID=MeliponaBeecheii_008219-T1.exon2;Parent=MeliponaBeecheii_008219-T1
contig_60	funannotate	exon	1465239	1465550	.	+	.	ID=MeliponaBeecheii_008219-T1.exon3;Parent=MeliponaBeecheii_008219-T1
contig_60	funannotate	exon	2407542	2407718	.	+	.	ID=MeliponaBeecheii_008308-T1.exon3;Parent=MeliponaBeecheii_008308-T1
contig_60	funannotate	mRNA	12810885	12820374	.	+	.	ID=MeliponaBeecheii_009283-T1;Ontology_term=GO:0016021%2CGO:0005319;Dbxref=PFAM:PF12349%2CInterPro:IPR004765%2CInterPro:IPR003392%2CPFAM:PF16414%2CInterPro:IPR032190%2CInterPro:IPR000731;Parent=MeliponaBeecheii_009283
contig_60	funannotate	CDS	2814270	2814403	.	-	0	ID=MeliponaBeecheii_008359-T1.cds;Parent=MeliponaBeecheii_008359-T1
contig_60	funannotate	CDS	2814115	2814194	.	-	0	ID=MeliponaBeecheii_008359-T1.cds;Parent=MeliponaBeecheii_008359-T1
contig_60	funannotate	CDS	2813832	2814043	.	-	0	ID=MeliponaBeecheii_008359-T1.cds;Parent=MeliponaBeecheii_008359-T1
contig_60	funannotate	CDS	2813591	2813764	.	-	0	ID=MeliponaBeecheii_008359-T1.cds;Parent=MeliponaBeecheii_008359-T1
contig_60	funannotate	CDS	2813231	2813527	.	-	0	ID=MeliponaBeecheii_008359-T1.cds;Parent=MeliponaBeecheii_008359-T1
contig_60	funannotate	CDS	2813001	2813159	.	-	0	ID=MeliponaBeecheii_008359-T1.cds;Parent=MeliponaBeecheii_008359-T1
contig_60	funannotate	CDS	2812731	2812900	.	-	0	ID=MeliponaBeecheii_008359-T1.cds;Parent=MeliponaBeecheii_008359-T1
contig_60	funannotate	CDS	2812443	2812659	.	-	0	ID=MeliponaBeecheii_008359-T1.cds;Parent=MeliponaBeecheii_008359-T1
contig_60	funannotate	CDS	2812280	2812367	.	-	0	ID=MeliponaBeecheii_008359-T1.cds;Parent=MeliponaBeecheii_008359-T1
contig_60	funannotate	CDS	2811906	2812197	.	-	0	ID=MeliponaBeecheii_008359-T1.cds;Parent=MeliponaBeecheii_008359-T1
contig_60	funannotate	CDS	2811634	2811836	.	-	0	ID=MeliponaBeecheii_008359-T1.cds;Parent=MeliponaBeecheii_008359-T1
contig_60	funannotate	CDS	2811413	2811553	.	-	0	ID=MeliponaBeecheii_008359-T1.cds;Parent=MeliponaBeecheii_008359-T1
contig_60	funannotate	CDS	2811221	2811339	.	-	0	ID=MeliponaBeecheii_008359-T1.cds;Parent=MeliponaBeecheii_008359-T1
contig_60	funannotate	CDS	2810857	2811146	.	-	0	ID=MeliponaBeecheii_008359-T1.cds;Parent=MeliponaBeecheii_008359-T1
contig_60	funannotate	CDS	2810498	2810783	.	-	0	ID=MeliponaBeecheii_008359-T1.cds;Parent=MeliponaBeecheii_008359-T1
contig_60	funannotate	CDS	2810272	2810415	.	-	0	ID=MeliponaBeecheii_008359-T1.cds;Parent=MeliponaBeecheii_008359-T1
contig_60	funannotate	CDS	2809933	2810188	.	-	0	ID=MeliponaBeecheii_008359-T1.cds;Parent=MeliponaBeecheii_008359-T1
contig_60	funannotate	CDS	2809719	2809846	.	-	0	ID=MeliponaBeecheii_008359-T1.cds;Parent=MeliponaBeecheii_008359-T1
contig_60	funannotate	CDS	2809567	2809661	.	-	0	ID=MeliponaBeecheii_008359-T1.cds;Parent=MeliponaBeecheii_008359-T1
contig_60	funannotate	CDS	2808926	2808998	.	-	0	ID=MeliponaBeecheii_008359-T1.cds;Parent=MeliponaBeecheii_008359-T1
contig_60	funannotate	CDS	2807963	2808121	.	-	0	ID=MeliponaBeecheii_008359-T1.cds;Parent=MeliponaBeecheii_008359-T1
contig_60	funannotate	CDS	2807736	2807838	.	-	0	ID=MeliponaBeecheii_008359-T1.cds;Parent=MeliponaBeecheii_008359-T1
contig_60	funannotate	CDS	2807239	2807351	.	-	0	ID=MeliponaBeecheii_008359-T1.cds;Parent=MeliponaBeecheii_008359-T1
contig_60	funannotate	CDS	2806931	2807113	.	-	0	ID=MeliponaBeecheii_008359-T1.cds;Parent=MeliponaBeecheii_008359-T1
contig_60	funannotate	CDS	2806450	2806830	.	-	0	ID=MeliponaBeecheii_008359-T1.cds;Parent=MeliponaBeecheii_008359-T1
contig_60	funannotate	mRNA	5811128	5815163	.	-	.	ID=MeliponaBeecheii_008612-T1;Ontology_term=GO:0006508%2CGO:0004252;Dbxref=PFAM:PF00089%2CInterPro:IPR033116%2CInterPro:IPR043504%2CInterPro:IPR001314%2CInterPro:IPR009003%2CInterPro:IPR022700%2CInterPro:IPR001254%2CInterPro:IPR018114;Parent=MeliponaBeecheii_008612
contig_60	funannotate	exon	8334815	8334984	.	-	.	ID=MeliponaBeecheii_008832-T1.exon4;Parent=MeliponaBeecheii_008832-T1
contig_60	funannotate	exon	8335056	8335250	.	-	.	ID=MeliponaBeecheii_008832-T1.exon3;Parent=MeliponaBeecheii_008832-T1
contig_60	funannotate	exon	7390258	7390536	.	+	.	ID=MeliponaBeecheii_008743-T1.exon1;Parent=MeliponaBeecheii_008743-T1
contig_60	funannotate	exon	8334026	8334325	.	-	.	ID=MeliponaBeecheii_008832-T1.exon6;Parent=MeliponaBeecheii_008832-T1
contig_60	funannotate	exon	8334406	8334574	.	-	.	ID=MeliponaBeecheii_008832-T1.exon5;Parent=MeliponaBeecheii_008832-T1
contig_60	funannotate	exon	8335321	8335541	.	-	.	ID=MeliponaBeecheii_008832-T1.exon2;Parent=MeliponaBeecheii_008832-T1
contig_60	funannotate	exon	8335612	8335648	.	-	.	ID=MeliponaBeecheii_008832-T1.exon1;Parent=MeliponaBeecheii_008832-T1
contig_60	funannotate	exon	2407523	2407529	.	+	.	ID=MeliponaBeecheii_008308-T1.exon2;Parent=MeliponaBeecheii_008308-T1
contig_60	funannotate	exon	2407488	2407492	.	+	.	ID=MeliponaBeecheii_008308-T1.exon1;Parent=MeliponaBeecheii_008308-T1
contig_60	funannotate	exon	1464507	1464557	.	+	.	ID=MeliponaBeecheii_008219-T1.exon1;Parent=MeliponaBeecheii_008219-T1
contig_60	funannotate	exon	8333463	8333622	.	-	.	ID=MeliponaBeecheii_008832-T1.exon8;Parent=MeliponaBeecheii_008832-T1
contig_60	funannotate	exon	8333699	8333952	.	-	.	ID=MeliponaBeecheii_008832-T1.exon7;Parent=MeliponaBeecheii_008832-T1
contig_60	funannotate	exon	8332878	8333231	.	-	.	ID=MeliponaBeecheii_008832-T1.exon9;Parent=MeliponaBeecheii_008832-T1
contig_60	funannotate	CDS	13251122	13251247	.	+	0	ID=MeliponaBeecheii_009348-T1.cds;Parent=MeliponaBeecheii_009348-T1
contig_60	funannotate	CDS	13251376	13251468	.	+	0	ID=MeliponaBeecheii_009348-T1.cds;Parent=MeliponaBeecheii_009348-T1
contig_60	funannotate	CDS	13251835	13252686	.	+	0	ID=MeliponaBeecheii_009348-T1.cds;Parent=MeliponaBeecheii_009348-T1
contig_60	funannotate	CDS	13252787	13253686	.	+	0	ID=MeliponaBeecheii_009348-T1.cds;Parent=MeliponaBeecheii_009348-T1
contig_60	funannotate	exon	10267727	10268278	.	+	.	ID=MeliponaBeecheii_009007-T1.exon1;Parent=MeliponaBeecheii_009007-T1
contig_60	funannotate	exon	2215216	2215617	.	-	.	ID=MeliponaBeecheii_008275-T1.exon2;Parent=MeliponaBeecheii_008275-T1
contig_60	funannotate	exon	2214931	2215152	.	-	.	ID=MeliponaBeecheii_008275-T1.exon3;Parent=MeliponaBeecheii_008275-T1
contig_60	funannotate	mRNA	8830008	8830493	.	-	.	ID=MeliponaBeecheii_008877-T1;Parent=MeliponaBeecheii_008877
contig_60	funannotate	exon	2215837	2215971	.	-	.	ID=MeliponaBeecheii_008275-T1.exon1;Parent=MeliponaBeecheii_008275-T1
contig_60	funannotate	exon	897833	898071	.	-	.	ID=MeliponaBeecheii_008183-T1.exon2;Parent=MeliponaBeecheii_008183-T1
contig_60	funannotate	exon	2213745	2213901	.	-	.	ID=MeliponaBeecheii_008275-T1.exon6;Parent=MeliponaBeecheii_008275-T1
contig_60	funannotate	exon	2836323	2836585	.	+	.	ID=MeliponaBeecheii_008364-T1.exon3;Parent=MeliponaBeecheii_008364-T1
contig_60	funannotate	exon	2213215	2213321	.	-	.	ID=MeliponaBeecheii_008275-T1.exon7;Parent=MeliponaBeecheii_008275-T1
contig_60	funannotate	exon	2836663	2836729	.	+	.	ID=MeliponaBeecheii_008364-T1.exon4;Parent=MeliponaBeecheii_008364-T1
contig_60	funannotate	exon	2214463	2214746	.	-	.	ID=MeliponaBeecheii_008275-T1.exon4;Parent=MeliponaBeecheii_008275-T1
contig_60	funannotate	exon	2835747	2835812	.	+	.	ID=MeliponaBeecheii_008364-T1.exon1;Parent=MeliponaBeecheii_008364-T1
contig_60	funannotate	exon	898891	899605	.	-	.	ID=MeliponaBeecheii_008183-T1.exon1;Parent=MeliponaBeecheii_008183-T1
contig_60	funannotate	exon	2213977	2214280	.	-	.	ID=MeliponaBeecheii_008275-T1.exon5;Parent=MeliponaBeecheii_008275-T1
contig_60	funannotate	exon	2836141	2836224	.	+	.	ID=MeliponaBeecheii_008364-T1.exon2;Parent=MeliponaBeecheii_008364-T1
contig_60	funannotate	exon	4005166	4005315	.	+	.	ID=MeliponaBeecheii_008453-T1.exon1;Parent=MeliponaBeecheii_008453-T1
contig_60	funannotate	exon	4005816	4006769	.	+	.	ID=MeliponaBeecheii_008453-T1.exon3;Parent=MeliponaBeecheii_008453-T1
contig_60	funannotate	exon	4005491	4005706	.	+	.	ID=MeliponaBeecheii_008453-T1.exon2;Parent=MeliponaBeecheii_008453-T1
contig_60	funannotate	mRNA	11967347	11967703	.	-	.	ID=MeliponaBeecheii_009199-T1;Parent=MeliponaBeecheii_009199
contig_60	funannotate	CDS	7799256	7799420	.	+	2	ID=MeliponaBeecheii_008800-T1.cds;Parent=MeliponaBeecheii_008800-T1
contig_60	funannotate	CDS	2463700	2463866	.	-	0	ID=MeliponaBeecheii_008315-T1.cds;Parent=MeliponaBeecheii_008315-T1
contig_60	funannotate	CDS	2463050	2463434	.	-	0	ID=MeliponaBeecheii_008315-T1.cds;Parent=MeliponaBeecheii_008315-T1
contig_60	funannotate	CDS	2462775	2462966	.	-	0	ID=MeliponaBeecheii_008315-T1.cds;Parent=MeliponaBeecheii_008315-T1
contig_60	funannotate	CDS	11119167	11119240	.	-	0	ID=MeliponaBeecheii_009103-T1.cds;Parent=MeliponaBeecheii_009103-T1
contig_60	funannotate	CDS	11117283	11117393	.	-	0	ID=MeliponaBeecheii_009103-T1.cds;Parent=MeliponaBeecheii_009103-T1
contig_60	funannotate	CDS	11117064	11117198	.	-	0	ID=MeliponaBeecheii_009103-T1.cds;Parent=MeliponaBeecheii_009103-T1
contig_60	funannotate	CDS	11116076	11116280	.	-	0	ID=MeliponaBeecheii_009103-T1.cds;Parent=MeliponaBeecheii_009103-T1
contig_60	funannotate	CDS	11115390	11115612	.	-	0	ID=MeliponaBeecheii_009103-T1.cds;Parent=MeliponaBeecheii_009103-T1
contig_60	funannotate	CDS	11114931	11115083	.	-	0	ID=MeliponaBeecheii_009103-T1.cds;Parent=MeliponaBeecheii_009103-T1
contig_60	funannotate	CDS	11114426	11114824	.	-	0	ID=MeliponaBeecheii_009103-T1.cds;Parent=MeliponaBeecheii_009103-T1
contig_60	funannotate	CDS	11113612	11114111	.	-	0	ID=MeliponaBeecheii_009103-T1.cds;Parent=MeliponaBeecheii_009103-T1
contig_60	funannotate	CDS	11113245	11113526	.	-	0	ID=MeliponaBeecheii_009103-T1.cds;Parent=MeliponaBeecheii_009103-T1
contig_60	funannotate	CDS	11112944	11113173	.	-	0	ID=MeliponaBeecheii_009103-T1.cds;Parent=MeliponaBeecheii_009103-T1
contig_60	funannotate	CDS	11112382	11112881	.	-	0	ID=MeliponaBeecheii_009103-T1.cds;Parent=MeliponaBeecheii_009103-T1
contig_60	funannotate	CDS	11112069	11112299	.	-	0	ID=MeliponaBeecheii_009103-T1.cds;Parent=MeliponaBeecheii_009103-T1
contig_60	funannotate	CDS	11111653	11111987	.	-	0	ID=MeliponaBeecheii_009103-T1.cds;Parent=MeliponaBeecheii_009103-T1
contig_60	funannotate	CDS	11111322	11111567	.	-	0	ID=MeliponaBeecheii_009103-T1.cds;Parent=MeliponaBeecheii_009103-T1
contig_60	funannotate	CDS	11110919	11111221	.	-	0	ID=MeliponaBeecheii_009103-T1.cds;Parent=MeliponaBeecheii_009103-T1
contig_60	funannotate	CDS	11110574	11110714	.	-	0	ID=MeliponaBeecheii_009103-T1.cds;Parent=MeliponaBeecheii_009103-T1
contig_60	funannotate	mRNA	12692600	12703283	.	-	.	ID=MeliponaBeecheii_009271-T1;Ontology_term=GO:0008061%2CGO:0004553%2CGO:0005576%2CGO:0005975;Dbxref=InterPro:IPR002557%2CInterPro:IPR029070%2CInterPro:IPR011583%2CInterPro:IPR001579%2CPFAM:PF00704%2CInterPro:IPR036508%2CInterPro:IPR001223%2CPFAM:PF01607%2CInterPro:IPR017853;Parent=MeliponaBeecheii_009271
contig_60	funannotate	CDS	2585626	2585849	.	+	0	ID=MeliponaBeecheii_008337-T1.cds;Parent=MeliponaBeecheii_008337-T1
contig_60	funannotate	CDS	2586555	2586746	.	+	0	ID=MeliponaBeecheii_008337-T1.cds;Parent=MeliponaBeecheii_008337-T1
contig_60	funannotate	CDS	2587188	2587445	.	+	0	ID=MeliponaBeecheii_008337-T1.cds;Parent=MeliponaBeecheii_008337-T1
contig_60	funannotate	CDS	2588000	2588177	.	+	0	ID=MeliponaBeecheii_008337-T1.cds;Parent=MeliponaBeecheii_008337-T1
contig_60	funannotate	CDS	5575164	5575221	.	-	0	ID=MeliponaBeecheii_008588-T1.cds;Parent=MeliponaBeecheii_008588-T1
contig_60	funannotate	CDS	5574683	5574787	.	-	0	ID=MeliponaBeecheii_008588-T1.cds;Parent=MeliponaBeecheii_008588-T1
contig_60	funannotate	CDS	5574377	5574593	.	-	0	ID=MeliponaBeecheii_008588-T1.cds;Parent=MeliponaBeecheii_008588-T1
contig_60	funannotate	CDS	5574056	5574270	.	-	0	ID=MeliponaBeecheii_008588-T1.cds;Parent=MeliponaBeecheii_008588-T1
contig_60	funannotate	CDS	5572780	5573984	.	-	0	ID=MeliponaBeecheii_008588-T1.cds;Parent=MeliponaBeecheii_008588-T1
contig_60	funannotate	CDS	5571914	5572699	.	-	0	ID=MeliponaBeecheii_008588-T1.cds;Parent=MeliponaBeecheii_008588-T1
contig_60	funannotate	mRNA	5717550	5717759	.	-	.	ID=MeliponaBeecheii_008600-T1;Parent=MeliponaBeecheii_008600
contig_60	funannotate	mRNA	10242944	10243246	.	-	.	ID=MeliponaBeecheii_009005-T1;Parent=MeliponaBeecheii_009005
contig_60	funannotate	CDS	13299824	13299922	.	-	0	ID=MeliponaBeecheii_009354-T1.cds;Parent=MeliponaBeecheii_009354-T1
contig_60	funannotate	CDS	13299171	13299432	.	-	0	ID=MeliponaBeecheii_009354-T1.cds;Parent=MeliponaBeecheii_009354-T1
contig_60	funannotate	CDS	13298718	13299028	.	-	0	ID=MeliponaBeecheii_009354-T1.cds;Parent=MeliponaBeecheii_009354-T1
contig_60	funannotate	CDS	13298238	13298436	.	-	0	ID=MeliponaBeecheii_009354-T1.cds;Parent=MeliponaBeecheii_009354-T1
contig_60	funannotate	CDS	13298005	13298143	.	-	0	ID=MeliponaBeecheii_009354-T1.cds;Parent=MeliponaBeecheii_009354-T1
contig_60	funannotate	CDS	13297608	13297811	.	-	0	ID=MeliponaBeecheii_009354-T1.cds;Parent=MeliponaBeecheii_009354-T1
contig_60	funannotate	CDS	13297461	13297551	.	-	0	ID=MeliponaBeecheii_009354-T1.cds;Parent=MeliponaBeecheii_009354-T1
contig_60	funannotate	exon	4992423	4992626	.	-	.	ID=MeliponaBeecheii_008535-T1.exon10;Parent=MeliponaBeecheii_008535-T1
contig_60	funannotate	exon	10741423	10741580	.	-	.	ID=MeliponaBeecheii_009065-T1.exon3;Parent=MeliponaBeecheii_009065-T1
contig_60	funannotate	exon	10748653	10748768	.	-	.	ID=MeliponaBeecheii_009065-T1.exon2;Parent=MeliponaBeecheii_009065-T1
contig_60	funannotate	exon	5833862	5834226	.	+	.	ID=MeliponaBeecheii_008614-T1.exon2;Parent=MeliponaBeecheii_008614-T1
contig_60	funannotate	exon	5833774	5833780	.	+	.	ID=MeliponaBeecheii_008614-T1.exon1;Parent=MeliponaBeecheii_008614-T1
contig_60	funannotate	exon	10739807	10740843	.	-	.	ID=MeliponaBeecheii_009065-T1.exon4;Parent=MeliponaBeecheii_009065-T1
contig_60	funannotate	exon	12641905	12642060	.	-	.	ID=MeliponaBeecheii_009261-T1.exon3;Parent=MeliponaBeecheii_009261-T1
contig_60	funannotate	exon	12642143	12642336	.	-	.	ID=MeliponaBeecheii_009261-T1.exon2;Parent=MeliponaBeecheii_009261-T1
contig_60	funannotate	CDS	1741263	1741359	.	-	0	ID=MeliponaBeecheii_008242-T1.cds;Parent=MeliponaBeecheii_008242-T1
contig_60	funannotate	CDS	1740471	1740847	.	-	0	ID=MeliponaBeecheii_008242-T1.cds;Parent=MeliponaBeecheii_008242-T1
contig_60	funannotate	CDS	1740106	1740369	.	-	0	ID=MeliponaBeecheii_008242-T1.cds;Parent=MeliponaBeecheii_008242-T1
contig_60	funannotate	CDS	1739877	1740031	.	-	0	ID=MeliponaBeecheii_008242-T1.cds;Parent=MeliponaBeecheii_008242-T1
contig_60	funannotate	CDS	1739624	1739796	.	-	0	ID=MeliponaBeecheii_008242-T1.cds;Parent=MeliponaBeecheii_008242-T1
contig_60	funannotate	CDS	1739356	1739548	.	-	0	ID=MeliponaBeecheii_008242-T1.cds;Parent=MeliponaBeecheii_008242-T1
contig_60	funannotate	CDS	1738950	1739277	.	-	0	ID=MeliponaBeecheii_008242-T1.cds;Parent=MeliponaBeecheii_008242-T1
contig_60	funannotate	CDS	1738749	1738819	.	-	0	ID=MeliponaBeecheii_008242-T1.cds;Parent=MeliponaBeecheii_008242-T1
contig_60	funannotate	CDS	1738212	1738436	.	-	0	ID=MeliponaBeecheii_008242-T1.cds;Parent=MeliponaBeecheii_008242-T1
contig_60	funannotate	CDS	1737640	1737861	.	-	0	ID=MeliponaBeecheii_008242-T1.cds;Parent=MeliponaBeecheii_008242-T1
contig_60	funannotate	CDS	1737235	1737548	.	-	0	ID=MeliponaBeecheii_008242-T1.cds;Parent=MeliponaBeecheii_008242-T1
contig_60	funannotate	CDS	1736957	1737166	.	-	0	ID=MeliponaBeecheii_008242-T1.cds;Parent=MeliponaBeecheii_008242-T1
contig_60	funannotate	CDS	1735948	1736885	.	-	0	ID=MeliponaBeecheii_008242-T1.cds;Parent=MeliponaBeecheii_008242-T1
contig_60	funannotate	mRNA	2171024	2172213	.	-	.	ID=MeliponaBeecheii_008271-T1;Parent=MeliponaBeecheii_008271
contig_60	funannotate	exon	10749487	10749597	.	-	.	ID=MeliponaBeecheii_009065-T1.exon1;Parent=MeliponaBeecheii_009065-T1
contig_60	funannotate	exon	12642449	12642536	.	-	.	ID=MeliponaBeecheii_009261-T1.exon1;Parent=MeliponaBeecheii_009261-T1
contig_60	funannotate	exon	12640823	12640947	.	-	.	ID=MeliponaBeecheii_009261-T1.exon7;Parent=MeliponaBeecheii_009261-T1
contig_60	funannotate	exon	12641012	12641284	.	-	.	ID=MeliponaBeecheii_009261-T1.exon6;Parent=MeliponaBeecheii_009261-T1
contig_60	funannotate	exon	12641342	12641475	.	-	.	ID=MeliponaBeecheii_009261-T1.exon5;Parent=MeliponaBeecheii_009261-T1
contig_60	funannotate	exon	12641547	12641808	.	-	.	ID=MeliponaBeecheii_009261-T1.exon4;Parent=MeliponaBeecheii_009261-T1
contig_60	funannotate	mRNA	12385558	12387236	.	+	.	ID=MeliponaBeecheii_009241-T1;Ontology_term=GO:0055114;Dbxref=PFAM:PF00106%2CPFAM:PF08659%2CPFAM:PF13561%2CInterPro:IPR002347%2CInterPro:IPR036291;Parent=MeliponaBeecheii_009241
contig_60	funannotate	mRNA	540197	541217	.	-	.	ID=MeliponaBeecheii_008156-T1;Parent=MeliponaBeecheii_008156
contig_60	funannotate	exon	12640467	12640597	.	-	.	ID=MeliponaBeecheii_009261-T1.exon9;Parent=MeliponaBeecheii_009261-T1
contig_60	funannotate	exon	135464	135889	.	+	.	ID=MeliponaBeecheii_008127-T1.exon1;Parent=MeliponaBeecheii_008127-T1
contig_60	funannotate	exon	12640666	12640763	.	-	.	ID=MeliponaBeecheii_009261-T1.exon8;Parent=MeliponaBeecheii_009261-T1
contig_60	funannotate	exon	5419569	5419760	.	-	.	ID=MeliponaBeecheii_008580-T1.exon2;Parent=MeliponaBeecheii_008580-T1
contig_60	funannotate	CDS	12720441	12720734	.	+	0	ID=MeliponaBeecheii_009274-T1.cds;Parent=MeliponaBeecheii_009274-T1
contig_60	funannotate	CDS	12720883	12721041	.	+	0	ID=MeliponaBeecheii_009274-T1.cds;Parent=MeliponaBeecheii_009274-T1
contig_60	funannotate	CDS	12721111	12721306	.	+	0	ID=MeliponaBeecheii_009274-T1.cds;Parent=MeliponaBeecheii_009274-T1
contig_60	funannotate	CDS	12721390	12721517	.	+	0	ID=MeliponaBeecheii_009274-T1.cds;Parent=MeliponaBeecheii_009274-T1
contig_60	funannotate	CDS	12721587	12721837	.	+	0	ID=MeliponaBeecheii_009274-T1.cds;Parent=MeliponaBeecheii_009274-T1
contig_60	funannotate	CDS	12721913	12722147	.	+	0	ID=MeliponaBeecheii_009274-T1.cds;Parent=MeliponaBeecheii_009274-T1
contig_60	funannotate	CDS	12722227	12722419	.	+	0	ID=MeliponaBeecheii_009274-T1.cds;Parent=MeliponaBeecheii_009274-T1
contig_60	funannotate	CDS	12722499	12722758	.	+	0	ID=MeliponaBeecheii_009274-T1.cds;Parent=MeliponaBeecheii_009274-T1
contig_60	funannotate	exon	5420909	5420917	.	-	.	ID=MeliponaBeecheii_008580-T1.exon1;Parent=MeliponaBeecheii_008580-T1
contig_60	funannotate	exon	2522532	2523812	.	+	.	ID=MeliponaBeecheii_008328-T1.exon1;Parent=MeliponaBeecheii_008328-T1
contig_60	funannotate	CDS	910327	910332	.	+	0	ID=MeliponaBeecheii_008184-T1.cds;Parent=MeliponaBeecheii_008184-T1
contig_60	funannotate	CDS	910464	910661	.	+	0	ID=MeliponaBeecheii_008184-T1.cds;Parent=MeliponaBeecheii_008184-T1
contig_60	funannotate	mRNA	13301786	13308500	.	-	.	ID=MeliponaBeecheii_009355-T1;Ontology_term=GO:0016301%2CGO:0046854%2CGO:0048015;Dbxref=PFAM:PF00792%2CInterPro:IPR001263%2CInterPro:IPR011009%2CPFAM:PF00794%2CInterPro:IPR016024%2CPFAM:PF02192%2CInterPro:IPR000341%2CInterPro:IPR018936%2CInterPro:IPR035892%2CInterPro:IPR042236%2CInterPro:IPR029071%2CPFAM:PF00454%2CPFAM:PF00613%2CInterPro:IPR015433%2CInterPro:IPR000403%2CInterPro:IPR002420%2CInter…
contig_60	funannotate	CDS	2646725	2646758	.	-	0	ID=MeliponaBeecheii_008341-T1.cds;Parent=MeliponaBeecheii_008341-T1
contig_60	funannotate	CDS	2646309	2646439	.	-	0	ID=MeliponaBeecheii_008341-T1.cds;Parent=MeliponaBeecheii_008341-T1
contig_60	funannotate	CDS	2645836	2646180	.	-	0	ID=MeliponaBeecheii_008341-T1.cds;Parent=MeliponaBeecheii_008341-T1
contig_60	funannotate	CDS	2645570	2645760	.	-	0	ID=MeliponaBeecheii_008341-T1.cds;Parent=MeliponaBeecheii_008341-T1
contig_60	funannotate	CDS	2645332	2645482	.	-	0	ID=MeliponaBeecheii_008341-T1.cds;Parent=MeliponaBeecheii_008341-T1
contig_60	funannotate	CDS	2645100	2645266	.	-	0	ID=MeliponaBeecheii_008341-T1.cds;Parent=MeliponaBeecheii_008341-T1
contig_60	funannotate	CDS	2644902	2645023	.	-	0	ID=MeliponaBeecheii_008341-T1.cds;Parent=MeliponaBeecheii_008341-T1
contig_60	funannotate	CDS	2644661	2644714	.	-	0	ID=MeliponaBeecheii_008341-T1.cds;Parent=MeliponaBeecheii_008341-T1
contig_60	funannotate	CDS	2643982	2644522	.	-	0	ID=MeliponaBeecheii_008341-T1.cds;Parent=MeliponaBeecheii_008341-T1
contig_60	funannotate	CDS	2643598	2643898	.	-	0	ID=MeliponaBeecheii_008341-T1.cds;Parent=MeliponaBeecheii_008341-T1
contig_60	funannotate	CDS	2643313	2643492	.	-	0	ID=MeliponaBeecheii_008341-T1.cds;Parent=MeliponaBeecheii_008341-T1
contig_60	funannotate	CDS	2643167	2643243	.	-	0	ID=MeliponaBeecheii_008341-T1.cds;Parent=MeliponaBeecheii_008341-T1
contig_60	funannotate	CDS	2643013	2643091	.	-	0	ID=MeliponaBeecheii_008341-T1.cds;Parent=MeliponaBeecheii_008341-T1
contig_60	funannotate	CDS	11128456	11128548	.	-	0	ID=MeliponaBeecheii_009104-T1.cds;Parent=MeliponaBeecheii_009104-T1
contig_60	funannotate	CDS	11127934	11128158	.	-	0	ID=MeliponaBeecheii_009104-T1.cds;Parent=MeliponaBeecheii_009104-T1
contig_60	funannotate	CDS	11127633	11127850	.	-	0	ID=MeliponaBeecheii_009104-T1.cds;Parent=MeliponaBeecheii_009104-T1
contig_60	funannotate	CDS	11127265	11127560	.	-	0	ID=MeliponaBeecheii_009104-T1.cds;Parent=MeliponaBeecheii_009104-T1
contig_60	funannotate	CDS	11126893	11127183	.	-	0	ID=MeliponaBeecheii_009104-T1.cds;Parent=MeliponaBeecheii_009104-T1
contig_60	funannotate	CDS	11126210	11126610	.	-	0	ID=MeliponaBeecheii_009104-T1.cds;Parent=MeliponaBeecheii_009104-T1
contig_60	funannotate	CDS	11125916	11126113	.	-	0	ID=MeliponaBeecheii_009104-T1.cds;Parent=MeliponaBeecheii_009104-T1
contig_60	funannotate	CDS	2592921	2593271	.	+	0	ID=MeliponaBeecheii_008338-T1.cds;Parent=MeliponaBeecheii_008338-T1
contig_60	funannotate	CDS	4232798	4232803	.	+	0	ID=MeliponaBeecheii_008470-T1.cds;Parent=MeliponaBeecheii_008470-T1
contig_60	funannotate	CDS	4233469	4233765	.	+	0	ID=MeliponaBeecheii_008470-T1.cds;Parent=MeliponaBeecheii_008470-T1
contig_60	funannotate	mRNA	9149488	9151607	.	+	.	ID=MeliponaBeecheii_008912-T1;Parent=MeliponaBeecheii_008912
contig_60	funannotate	CDS	11826544	11826613	.	-	0	ID=MeliponaBeecheii_009175-T1.cds;Parent=MeliponaBeecheii_009175-T1
contig_60	funannotate	CDS	11825335	11826318	.	-	0	ID=MeliponaBeecheii_009175-T1.cds;Parent=MeliponaBeecheii_009175-T1
contig_60	funannotate	CDS	11825088	11825218	.	-	0	ID=MeliponaBeecheii_009175-T1.cds;Parent=MeliponaBeecheii_009175-T1
contig_60	funannotate	exon	11740457	11740703	.	+	.	ID=MeliponaBeecheii_009171-T1.exon6;Parent=MeliponaBeecheii_009171-T1
contig_60	funannotate	exon	11737148	11737405	.	+	.	ID=MeliponaBeecheii_009171-T1.exon4;Parent=MeliponaBeecheii_009171-T1
contig_60	funannotate	mRNA	12566913	12567089	.	+	.	ID=MeliponaBeecheii_009253-T1;Parent=MeliponaBeecheii_009253
contig_60	funannotate	exon	11737887	11738275	.	+	.	ID=MeliponaBeecheii_009171-T1.exon5;Parent=MeliponaBeecheii_009171-T1
contig_60	funannotate	exon	6856974	6857077	.	+	.	ID=MeliponaBeecheii_008704-T1.exon1;Parent=MeliponaBeecheii_008704-T1
contig_60	funannotate	exon	11732510	11732781	.	+	.	ID=MeliponaBeecheii_009171-T1.exon2;Parent=MeliponaBeecheii_009171-T1
contig_60	funannotate	mRNA	732906	733175	.	-	.	ID=MeliponaBeecheii_008168-T1;Parent=MeliponaBeecheii_008168
contig_60	funannotate	exon	6857167	6857531	.	+	.	ID=MeliponaBeecheii_008704-T1.exon2;Parent=MeliponaBeecheii_008704-T1
contig_60	funannotate	exon	11735772	11735924	.	+	.	ID=MeliponaBeecheii_009171-T1.exon3;Parent=MeliponaBeecheii_009171-T1
contig_60	funannotate	mRNA	1937528	1938601	.	+	.	ID=MeliponaBeecheii_008258-T1;Ontology_term=GO:0005840%2CGO:0006412%2CGO:0003735;Dbxref=InterPro:IPR019338%2CInterPro:IPR021137%2CPFAM:PF01632%2CInterPro:IPR037229;Parent=MeliponaBeecheii_008258
contig_60	funannotate	CDS	6608717	6608948	.	+	0	ID=MeliponaBeecheii_008665-T1.cds;Parent=MeliponaBeecheii_008665-T1
contig_60	funannotate	CDS	6609045	6609397	.	+	0	ID=MeliponaBeecheii_008665-T1.cds;Parent=MeliponaBeecheii_008665-T1
contig_60	funannotate	exon	8976248	8976623	.	+	.	ID=MeliponaBeecheii_008888-T1.exon1;Parent=MeliponaBeecheii_008888-T1
contig_60	funannotate	exon	8979126	8979337	.	+	.	ID=MeliponaBeecheii_008888-T1.exon2;Parent=MeliponaBeecheii_008888-T1
contig_60	funannotate	exon	11730527	11730872	.	+	.	ID=MeliponaBeecheii_009171-T1.exon1;Parent=MeliponaBeecheii_009171-T1
contig_60	funannotate	exon	8107882	8108151	.	+	.	ID=MeliponaBeecheii_008815-T1.exon1;Parent=MeliponaBeecheii_008815-T1
contig_60	funannotate	exon	2386788	2386946	.	+	.	ID=MeliponaBeecheii_008307-T1.exon8;Parent=MeliponaBeecheii_008307-T1
contig_60	funannotate	exon	7633355	7633559	.	+	.	ID=MeliponaBeecheii_008781-T1.exon1;Parent=MeliponaBeecheii_008781-T1
contig_60	funannotate	exon	2387022	2387147	.	+	.	ID=MeliponaBeecheii_008307-T1.exon9;Parent=MeliponaBeecheii_008307-T1
contig_60	funannotate	exon	2384775	2384909	.	+	.	ID=MeliponaBeecheii_008307-T1.exon6;Parent=MeliponaBeecheii_008307-T1
contig_60	funannotate	exon	2385531	2385662	.	+	.	ID=MeliponaBeecheii_008307-T1.exon7;Parent=MeliponaBeecheii_008307-T1
contig_60	funannotate	exon	7634540	7636260	.	+	.	ID=MeliponaBeecheii_008781-T1.exon2;Parent=MeliponaBeecheii_008781-T1
contig_60	funannotate	exon	2382917	2383020	.	+	.	ID=MeliponaBeecheii_008307-T1.exon4;Parent=MeliponaBeecheii_008307-T1
contig_60	funannotate	exon	2383851	2383985	.	+	.	ID=MeliponaBeecheii_008307-T1.exon5;Parent=MeliponaBeecheii_008307-T1
contig_60	funannotate	exon	2382483	2382630	.	+	.	ID=MeliponaBeecheii_008307-T1.exon2;Parent=MeliponaBeecheii_008307-T1
contig_60	funannotate	CDS	6188657	6188691	.	+	0	ID=MeliponaBeecheii_008643-T1.cds;Parent=MeliponaBeecheii_008643-T1
contig_60	funannotate	CDS	6188768	6188993	.	+	0	ID=MeliponaBeecheii_008643-T1.cds;Parent=MeliponaBeecheii_008643-T1
contig_60	funannotate	exon	2382718	2382840	.	+	.	ID=MeliponaBeecheii_008307-T1.exon3;Parent=MeliponaBeecheii_008307-T1
contig_60	funannotate	exon	2249093	2249530	.	+	.	ID=MeliponaBeecheii_008278-T1.exon10;Parent=MeliponaBeecheii_008278-T1
contig_60	funannotate	CDS	3614453	3614480	.	-	0	ID=MeliponaBeecheii_008437-T1.cds;Parent=MeliponaBeecheii_008437-T1
contig_60	funannotate	CDS	3614026	3614260	.	-	0	ID=MeliponaBeecheii_008437-T1.cds;Parent=MeliponaBeecheii_008437-T1
contig_60	funannotate	CDS	3613572	3613764	.	-	0	ID=MeliponaBeecheii_008437-T1.cds;Parent=MeliponaBeecheii_008437-T1
contig_60	funannotate	CDS	3613031	3613162	.	-	0	ID=MeliponaBeecheii_008437-T1.cds;Parent=MeliponaBeecheii_008437-T1
contig_60	funannotate	mRNA	9293667	9298634	.	+	.	ID=MeliponaBeecheii_008924-T1;Dbxref=InterPro:IPR040171%2CInterPro:IPR011992;Parent=MeliponaBeecheii_008924
contig_60	funannotate	mRNA	13198957	13199561	.	-	.	ID=MeliponaBeecheii_009343-T1;Parent=MeliponaBeecheii_009343
contig_60	funannotate	exon	10179719	10179889	.	-	.	ID=MeliponaBeecheii_008999-T1.exon2;Parent=MeliponaBeecheii_008999-T1
contig_60	funannotate	exon	10179977	10180202	.	-	.	ID=MeliponaBeecheii_008999-T1.exon1;Parent=MeliponaBeecheii_008999-T1
contig_60	funannotate	CDS	11953933	11954085	.	-	0	ID=MeliponaBeecheii_009197-T1.cds;Parent=MeliponaBeecheii_009197-T1
contig_60	funannotate	CDS	11952713	11953111	.	-	0	ID=MeliponaBeecheii_009197-T1.cds;Parent=MeliponaBeecheii_009197-T1
contig_60	funannotate	exon	6857597	6857877	.	+	.	ID=MeliponaBeecheii_008704-T1.exon3;Parent=MeliponaBeecheii_008704-T1
contig_60	funannotate	CDS	12016884	12016888	.	+	0	ID=MeliponaBeecheii_009203-T1.cds;Parent=MeliponaBeecheii_009203-T1
contig_60	funannotate	CDS	12020068	12020468	.	+	0	ID=MeliponaBeecheii_009203-T1.cds;Parent=MeliponaBeecheii_009203-T1
contig_60	funannotate	CDS	12021094	12021288	.	+	0	ID=MeliponaBeecheii_009203-T1.cds;Parent=MeliponaBeecheii_009203-T1
contig_60	funannotate	CDS	12021395	12021578	.	+	0	ID=MeliponaBeecheii_009203-T1.cds;Parent=MeliponaBeecheii_009203-T1
contig_60	funannotate	CDS	12022057	12022485	.	+	0	ID=MeliponaBeecheii_009203-T1.cds;Parent=MeliponaBeecheii_009203-T1
contig_60	funannotate	CDS	12023412	12023546	.	+	0	ID=MeliponaBeecheii_009203-T1.cds;Parent=MeliponaBeecheii_009203-T1
contig_60	funannotate	CDS	12023751	12023898	.	+	0	ID=MeliponaBeecheii_009203-T1.cds;Parent=MeliponaBeecheii_009203-T1
contig_60	funannotate	exon	2651939	2652106	.	+	.	ID=MeliponaBeecheii_008344-T1.exon1;Parent=MeliponaBeecheii_008344-T1
contig_60	funannotate	exon	2653216	2653278	.	+	.	ID=MeliponaBeecheii_008344-T1.exon2;Parent=MeliponaBeecheii_008344-T1
contig_60	funannotate	mRNA	11014799	11019885	.	+	.	ID=MeliponaBeecheii_009091-T1;Ontology_term=GO:0005515%2CGO:0017056;Dbxref=InterPro:IPR037624%2CPFAM:PF08801%2CInterPro:IPR007187%2CInterPro:IPR015943%2CPFAM:PF03177%2CInterPro:IPR014908;Parent=MeliponaBeecheii_009091
contig_60	funannotate	exon	2653433	2653695	.	+	.	ID=MeliponaBeecheii_008344-T1.exon3;Parent=MeliponaBeecheii_008344-T1
contig_60	funannotate	exon	2653774	2654041	.	+	.	ID=MeliponaBeecheii_008344-T1.exon4;Parent=MeliponaBeecheii_008344-T1
contig_60	funannotate	mRNA	110232	111618	.	-	.	ID=MeliponaBeecheii_008120-T1;Ontology_term=GO:0008168;Dbxref=InterPro:IPR007356%2CPFAM:PF01746%2CInterPro:IPR016653%2CInterPro:IPR028564%2CInterPro:IPR016009%2CInterPro:IPR038459;Parent=MeliponaBeecheii_008120
contig_60	funannotate	CDS	3533696	3533740	.	+	0	ID=MeliponaBeecheii_008415-T1.cds;Parent=MeliponaBeecheii_008415-T1
contig_60	funannotate	CDS	3533890	3534182	.	+	0	ID=MeliponaBeecheii_008415-T1.cds;Parent=MeliponaBeecheii_008415-T1
contig_60	funannotate	CDS	3534255	3534570	.	+	0	ID=MeliponaBeecheii_008415-T1.cds;Parent=MeliponaBeecheii_008415-T1
contig_60	funannotate	CDS	3534640	3534817	.	+	0	ID=MeliponaBeecheii_008415-T1.cds;Parent=MeliponaBeecheii_008415-T1
contig_60	funannotate	CDS	3534904	3535229	.	+	0	ID=MeliponaBeecheii_008415-T1.cds;Parent=MeliponaBeecheii_008415-T1
contig_60	funannotate	CDS	12922468	12922485	.	+	0	ID=MeliponaBeecheii_009296-T1.cds;Parent=MeliponaBeecheii_009296-T1
contig_60	funannotate	CDS	12922578	12922897	.	+	0	ID=MeliponaBeecheii_009296-T1.cds;Parent=MeliponaBeecheii_009296-T1
contig_60	funannotate	CDS	12922977	12923163	.	+	0	ID=MeliponaBeecheii_009296-T1.cds;Parent=MeliponaBeecheii_009296-T1
contig_60	funannotate	CDS	12923234	12923746	.	+	0	ID=MeliponaBeecheii_009296-T1.cds;Parent=MeliponaBeecheii_009296-T1
contig_60	funannotate	CDS	11270041	11270193	.	-	0	ID=MeliponaBeecheii_009126-T1.cds;Parent=MeliponaBeecheii_009126-T1
contig_60	funannotate	CDS	11269583	11269976	.	-	0	ID=MeliponaBeecheii_009126-T1.cds;Parent=MeliponaBeecheii_009126-T1
contig_60	funannotate	CDS	11269117	11269510	.	-	0	ID=MeliponaBeecheii_009126-T1.cds;Parent=MeliponaBeecheii_009126-T1
contig_60	funannotate	CDS	11268866	11269034	.	-	0	ID=MeliponaBeecheii_009126-T1.cds;Parent=MeliponaBeecheii_009126-T1
contig_60	funannotate	mRNA	12112098	12112707	.	-	.	ID=MeliponaBeecheii_009216-T1;Ontology_term=GO:0097193;Dbxref=PFAM:PF10231%2CInterPro:IPR018796;Parent=MeliponaBeecheii_009216
contig_60	funannotate	mRNA	870763	880040	.	-	.	ID=MeliponaBeecheii_008181-T1;Ontology_term=GO:0022857%2CGO:0055085;Dbxref=PFAM:PF07690%2CInterPro:IPR036259%2CInterPro:IPR011701;Parent=MeliponaBeecheii_008181
contig_60	funannotate	mRNA	1796670	1799867	.	-	.	ID=MeliponaBeecheii_008246-T1;Parent=MeliponaBeecheii_008246
contig_60	funannotate	mRNA	105862	108292	.	+	.	ID=MeliponaBeecheii_008119-T1;Parent=MeliponaBeecheii_008119
contig_60	funannotate	CDS	4779127	4779219	.	-	0	ID=MeliponaBeecheii_008492-T1.cds;Parent=MeliponaBeecheii_008492-T1
contig_60	funannotate	CDS	4778478	4778814	.	-	0	ID=MeliponaBeecheii_008492-T1.cds;Parent=MeliponaBeecheii_008492-T1
contig_60	funannotate	CDS	4778125	4778291	.	-	0	ID=MeliponaBeecheii_008492-T1.cds;Parent=MeliponaBeecheii_008492-T1
contig_60	funannotate	CDS	4777851	4778010	.	-	0	ID=MeliponaBeecheii_008492-T1.cds;Parent=MeliponaBeecheii_008492-T1
contig_60	funannotate	CDS	4777350	4777765	.	-	0	ID=MeliponaBeecheii_008492-T1.cds;Parent=MeliponaBeecheii_008492-T1
contig_60	funannotate	CDS	4777050	4777279	.	-	0	ID=MeliponaBeecheii_008492-T1.cds;Parent=MeliponaBeecheii_008492-T1
contig_60	funannotate	CDS	4776741	4776966	.	-	0	ID=MeliponaBeecheii_008492-T1.cds;Parent=MeliponaBeecheii_008492-T1
contig_60	funannotate	CDS	4776470	4776667	.	-	0	ID=MeliponaBeecheii_008492-T1.cds;Parent=MeliponaBeecheii_008492-T1
contig_60	funannotate	CDS	4776283	4776396	.	-	0	ID=MeliponaBeecheii_008492-T1.cds;Parent=MeliponaBeecheii_008492-T1
contig_60	funannotate	CDS	4775782	4776189	.	-	0	ID=MeliponaBeecheii_008492-T1.cds;Parent=MeliponaBeecheii_008492-T1
contig_60	funannotate	CDS	2465087	2465207	.	+	0	ID=MeliponaBeecheii_008316-T1.cds;Parent=MeliponaBeecheii_008316-T1
contig_60	funannotate	CDS	2465289	2465653	.	+	0	ID=MeliponaBeecheii_008316-T1.cds;Parent=MeliponaBeecheii_008316-T1
contig_60	funannotate	CDS	2465768	2466133	.	+	0	ID=MeliponaBeecheii_008316-T1.cds;Parent=MeliponaBeecheii_008316-T1
contig_60	funannotate	CDS	2466214	2466330	.	+	0	ID=MeliponaBeecheii_008316-T1.cds;Parent=MeliponaBeecheii_008316-T1
contig_60	funannotate	CDS	2466389	2467495	.	+	0	ID=MeliponaBeecheii_008316-T1.cds;Parent=MeliponaBeecheii_008316-T1
contig_60	funannotate	CDS	2467564	2467741	.	+	0	ID=MeliponaBeecheii_008316-T1.cds;Parent=MeliponaBeecheii_008316-T1
contig_60	funannotate	CDS	2467810	2468347	.	+	0	ID=MeliponaBeecheii_008316-T1.cds;Parent=MeliponaBeecheii_008316-T1
contig_60	funannotate	CDS	2468430	2468550	.	+	0	ID=MeliponaBeecheii_008316-T1.cds;Parent=MeliponaBeecheii_008316-T1
contig_60	funannotate	CDS	2468636	2468929	.	+	0	ID=MeliponaBeecheii_008316-T1.cds;Parent=MeliponaBeecheii_008316-T1
contig_60	funannotate	CDS	625418	625466	.	-	0	ID=MeliponaBeecheii_008162-T1.cds;Parent=MeliponaBeecheii_008162-T1
contig_60	funannotate	CDS	624883	625175	.	-	0	ID=MeliponaBeecheii_008162-T1.cds;Parent=MeliponaBeecheii_008162-T1
contig_60	funannotate	mRNA	1652564	1653969	.	-	.	ID=MeliponaBeecheii_008234-T1;Parent=MeliponaBeecheii_008234
contig_60	funannotate	exon	10463649	10463738	.	+	.	ID=MeliponaBeecheii_009025-T1.exon1;Parent=MeliponaBeecheii_009025-T1
contig_60	funannotate	exon	2208146	2208258	.	-	.	ID=MeliponaBeecheii_008273-T1.exon5;Parent=MeliponaBeecheii_008273-T1
contig_60	funannotate	exon	10472842	10473145	.	+	.	ID=MeliponaBeecheii_009025-T1.exon4;Parent=MeliponaBeecheii_009025-T1
contig_60	funannotate	exon	2208313	2208394	.	-	.	ID=MeliponaBeecheii_008273-T1.exon4;Parent=MeliponaBeecheii_008273-T1
contig_60	funannotate	exon	10473608	10473892	.	+	.	ID=MeliponaBeecheii_009025-T1.exon5;Parent=MeliponaBeecheii_009025-T1
contig_60	funannotate	exon	2208471	2208719	.	-	.	ID=MeliponaBeecheii_008273-T1.exon3;Parent=MeliponaBeecheii_008273-T1
contig_60	funannotate	exon	10464095	10464269	.	+	.	ID=MeliponaBeecheii_009025-T1.exon2;Parent=MeliponaBeecheii_009025-T1
contig_60	funannotate	exon	2208873	2208988	.	-	.	ID=MeliponaBeecheii_008273-T1.exon2;Parent=MeliponaBeecheii_008273-T1
contig_60	funannotate	exon	10471946	10472276	.	+	.	ID=MeliponaBeecheii_009025-T1.exon3;Parent=MeliponaBeecheii_009025-T1
contig_60	funannotate	exon	2209058	2209094	.	-	.	ID=MeliponaBeecheii_008273-T1.exon1;Parent=MeliponaBeecheii_008273-T1
contig_60	funannotate	exon	10478264	10478419	.	+	.	ID=MeliponaBeecheii_009025-T1.exon8;Parent=MeliponaBeecheii_009025-T1
contig_60	funannotate	exon	10478523	10478679	.	+	.	ID=MeliponaBeecheii_009025-T1.exon9;Parent=MeliponaBeecheii_009025-T1
contig_60	funannotate	exon	10474601	10475841	.	+	.	ID=MeliponaBeecheii_009025-T1.exon6;Parent=MeliponaBeecheii_009025-T1
contig_60	funannotate	exon	10477109	10477507	.	+	.	ID=MeliponaBeecheii_009025-T1.exon7;Parent=MeliponaBeecheii_009025-T1
contig_60	funannotate	mRNA	12249233	12250443	.	+	.	ID=MeliponaBeecheii_009228-T1;Parent=MeliponaBeecheii_009228
contig_60	funannotate	exon	7432387	7432584	.	+	.	ID=MeliponaBeecheii_008744-T1.exon1;Parent=MeliponaBeecheii_008744-T1
contig_60	funannotate	exon	7353126	7353539	.	-	.	ID=MeliponaBeecheii_008741-T1.exon1;Parent=MeliponaBeecheii_008741-T1
contig_60	funannotate	exon	4436151	4436813	.	+	.	ID=MeliponaBeecheii_008474-T1.exon1;Parent=MeliponaBeecheii_008474-T1
contig_60	funannotate	mRNA	6777	8299	.	-	.	ID=MeliponaBeecheii_008107-T1;Parent=MeliponaBeecheii_008107
contig_60	funannotate	mRNA	6867450	6870130	.	+	.	ID=MeliponaBeecheii_008707-T1;Parent=MeliponaBeecheii_008707
contig_60	funannotate	exon	11926120	11926305	.	+	.	ID=MeliponaBeecheii_009192-T1.exon2;Parent=MeliponaBeecheii_009192-T1
contig_60	funannotate	CDS	2828417	2828615	.	+	0	ID=MeliponaBeecheii_008363-T1.cds;Parent=MeliponaBeecheii_008363-T1
contig_60	funannotate	CDS	2828793	2828878	.	+	0	ID=MeliponaBeecheii_008363-T1.cds;Parent=MeliponaBeecheii_008363-T1
contig_60	funannotate	CDS	2828941	2829148	.	+	0	ID=MeliponaBeecheii_008363-T1.cds;Parent=MeliponaBeecheii_008363-T1
contig_60	funannotate	CDS	2829243	2829323	.	+	0	ID=MeliponaBeecheii_008363-T1.cds;Parent=MeliponaBeecheii_008363-T1
contig_60	funannotate	CDS	2829563	2829705	.	+	0	ID=MeliponaBeecheii_008363-T1.cds;Parent=MeliponaBeecheii_008363-T1
contig_60	funannotate	CDS	2829795	2829969	.	+	0	ID=MeliponaBeecheii_008363-T1.cds;Parent=MeliponaBeecheii_008363-T1
contig_60	funannotate	CDS	2830239	2830374	.	+	0	ID=MeliponaBeecheii_008363-T1.cds;Parent=MeliponaBeecheii_008363-T1
contig_60	funannotate	CDS	2830445	2830634	.	+	0	ID=MeliponaBeecheii_008363-T1.cds;Parent=MeliponaBeecheii_008363-T1
contig_60	funannotate	exon	11925382	11925416	.	+	.	ID=MeliponaBeecheii_009192-T1.exon1;Parent=MeliponaBeecheii_009192-T1
contig_60	funannotate	exon	11926688	11926888	.	+	.	ID=MeliponaBeecheii_009192-T1.exon4;Parent=MeliponaBeecheii_009192-T1
contig_60	funannotate	exon	11926378	11926609	.	+	.	ID=MeliponaBeecheii_009192-T1.exon3;Parent=MeliponaBeecheii_009192-T1
contig_60	funannotate	exon	11927330	11927661	.	+	.	ID=MeliponaBeecheii_009192-T1.exon6;Parent=MeliponaBeecheii_009192-T1
contig_60	funannotate	exon	11926971	11927258	.	+	.	ID=MeliponaBeecheii_009192-T1.exon5;Parent=MeliponaBeecheii_009192-T1
contig_60	funannotate	exon	11927755	11927881	.	+	.	ID=MeliponaBeecheii_009192-T1.exon7;Parent=MeliponaBeecheii_009192-T1
contig_60	funannotate	CDS	4723867	4723894	.	+	0	ID=MeliponaBeecheii_008486-T1.cds;Parent=MeliponaBeecheii_008486-T1
contig_60	funannotate	CDS	4726012	4726219	.	+	0	ID=MeliponaBeecheii_008486-T1.cds;Parent=MeliponaBeecheii_008486-T1
contig_60	funannotate	CDS	4735157	4735404	.	+	0	ID=MeliponaBeecheii_008486-T1.cds;Parent=MeliponaBeecheii_008486-T1
contig_60	funannotate	CDS	4742350	4742443	.	+	0	ID=MeliponaBeecheii_008486-T1.cds;Parent=MeliponaBeecheii_008486-T1
contig_60	funannotate	CDS	4742617	4742866	.	+	0	ID=MeliponaBeecheii_008486-T1.cds;Parent=MeliponaBeecheii_008486-T1
contig_60	funannotate	CDS	12517930	12518208	.	-	0	ID=MeliponaBeecheii_009252-T1.cds;Parent=MeliponaBeecheii_009252-T1
contig_60	funannotate	exon	10508181	10508259	.	-	.	ID=MeliponaBeecheii_009028-T1.exon6;Parent=MeliponaBeecheii_009028-T1
contig_60	funannotate	exon	10508332	10508825	.	-	.	ID=MeliponaBeecheii_009028-T1.exon5;Parent=MeliponaBeecheii_009028-T1
contig_60	funannotate	exon	10508898	10509072	.	-	.	ID=MeliponaBeecheii_009028-T1.exon4;Parent=MeliponaBeecheii_009028-T1
contig_60	funannotate	exon	10509141	10509223	.	-	.	ID=MeliponaBeecheii_009028-T1.exon3;Parent=MeliponaBeecheii_009028-T1
contig_60	funannotate	exon	10509296	10509406	.	-	.	ID=MeliponaBeecheii_009028-T1.exon2;Parent=MeliponaBeecheii_009028-T1
contig_60	funannotate	exon	7769744	7769843	.	-	.	ID=MeliponaBeecheii_008798-T1.exon1;Parent=MeliponaBeecheii_008798-T1
contig_60	funannotate	exon	10509751	10509942	.	-	.	ID=MeliponaBeecheii_009028-T1.exon1;Parent=MeliponaBeecheii_009028-T1
contig_60	funannotate	exon	7767371	7767717	.	-	.	ID=MeliponaBeecheii_008798-T1.exon2;Parent=MeliponaBeecheii_008798-T1
contig_60	funannotate	mRNA	9048360	9049731	.	-	.	ID=MeliponaBeecheii_008900-T1;Parent=MeliponaBeecheii_008900
contig_60	funannotate	CDS	5847089	5847175	.	+	0	ID=MeliponaBeecheii_008616-T1.cds;Parent=MeliponaBeecheii_008616-T1
contig_60	funannotate	CDS	5847243	5847540	.	+	0	ID=MeliponaBeecheii_008616-T1.cds;Parent=MeliponaBeecheii_008616-T1
contig_60	funannotate	CDS	5847614	5847767	.	+	0	ID=MeliponaBeecheii_008616-T1.cds;Parent=MeliponaBeecheii_008616-T1
contig_60	funannotate	CDS	5847850	5847992	.	+	0	ID=MeliponaBeecheii_008616-T1.cds;Parent=MeliponaBeecheii_008616-T1
contig_60	funannotate	CDS	5848080	5848276	.	+	0	ID=MeliponaBeecheii_008616-T1.cds;Parent=MeliponaBeecheii_008616-T1
contig_60	funannotate	CDS	5848352	5848736	.	+	0	ID=MeliponaBeecheii_008616-T1.cds;Parent=MeliponaBeecheii_008616-T1
contig_60	funannotate	CDS	5848793	5849008	.	+	0	ID=MeliponaBeecheii_008616-T1.cds;Parent=MeliponaBeecheii_008616-T1
contig_60	funannotate	CDS	5849077	5849153	.	+	0	ID=MeliponaBeecheii_008616-T1.cds;Parent=MeliponaBeecheii_008616-T1
contig_60	funannotate	CDS	5849236	5849280	.	+	0	ID=MeliponaBeecheii_008616-T1.cds;Parent=MeliponaBeecheii_008616-T1
contig_60	funannotate	mRNA	5396902	5398003	.	+	.	ID=MeliponaBeecheii_008577-T1;Ontology_term=GO:0005739%2CGO:0065003;Dbxref=InterPro:IPR010591%2CPFAM:PF06644;Parent=MeliponaBeecheii_008577
contig_60	funannotate	mRNA	7037064	7038268	.	+	.	ID=MeliponaBeecheii_008720-T1;Parent=MeliponaBeecheii_008720
contig_60	funannotate	exon	2680938	2681222	.	-	.	ID=MeliponaBeecheii_008347-T1.exon1;Parent=MeliponaBeecheii_008347-T1
contig_60	funannotate	CDS	10668775	10669071	.	-	0	ID=MeliponaBeecheii_009052-T1.cds;Parent=MeliponaBeecheii_009052-T1
contig_60	funannotate	CDS	10668536	10668677	.	-	0	ID=MeliponaBeecheii_009052-T1.cds;Parent=MeliponaBeecheii_009052-T1
contig_60	funannotate	CDS	10668297	10668418	.	-	0	ID=MeliponaBeecheii_009052-T1.cds;Parent=MeliponaBeecheii_009052-T1
contig_60	funannotate	CDS	10667781	10668215	.	-	0	ID=MeliponaBeecheii_009052-T1.cds;Parent=MeliponaBeecheii_009052-T1
contig_60	funannotate	mRNA	8376542	8379730	.	+	.	ID=MeliponaBeecheii_008846-T1;Ontology_term=GO:0016798%2CGO:0016020;Dbxref=InterPro:IPR017853%2CPFAM:PF03662%2CInterPro:IPR005199;Parent=MeliponaBeecheii_008846
contig_60	funannotate	mRNA	1387168	1387731	.	-	.	ID=MeliponaBeecheii_008210-T1;Parent=MeliponaBeecheii_008210
contig_60	funannotate	gene	3591566	3591970	.	+	.	ID=MeliponaBeecheii_008430
contig_60	funannotate	gene	3593758	3594755	.	-	.	ID=MeliponaBeecheii_008432
contig_60	funannotate	mRNA	12860461	12866406	.	-	.	ID=MeliponaBeecheii_009290-T1;Ontology_term=GO:0006397%2CGO:0003676;Dbxref=InterPro:IPR035979%2CInterPro:IPR039727%2CPFAM:PF12066%2CInterPro:IPR007042%2CInterPro:IPR021933%2CPFAM:PF04959;Parent=MeliponaBeecheii_009290
contig_60	funannotate	gene	3592238	3593605	.	+	.	ID=MeliponaBeecheii_008431
contig_60	funannotate	gene	3600712	3603081	.	+	.	ID=MeliponaBeecheii_008434
contig_60	funannotate	gene	3596946	3599307	.	+	.	ID=MeliponaBeecheii_008433
contig_60	funannotate	gene	3607807	3609466	.	+	.	ID=MeliponaBeecheii_008436
contig_60	funannotate	gene	3603450	3605913	.	-	.	ID=MeliponaBeecheii_008435
contig_60	funannotate	gene	3615046	3616106	.	+	.	ID=MeliponaBeecheii_008438
contig_60	funannotate	CDS	4924610	4924663	.	-	0	ID=MeliponaBeecheii_008520-T1.cds;Parent=MeliponaBeecheii_008520-T1
contig_60	funannotate	CDS	4924312	4924521	.	-	0	ID=MeliponaBeecheii_008520-T1.cds;Parent=MeliponaBeecheii_008520-T1
contig_60	funannotate	CDS	4924064	4924249	.	-	0	ID=MeliponaBeecheii_008520-T1.cds;Parent=MeliponaBeecheii_008520-T1
contig_60	funannotate	CDS	4923817	4923990	.	-	0	ID=MeliponaBeecheii_008520-T1.cds;Parent=MeliponaBeecheii_008520-T1
contig_60	funannotate	CDS	4923613	4923737	.	-	0	ID=MeliponaBeecheii_008520-T1.cds;Parent=MeliponaBeecheii_008520-T1
contig_60	funannotate	CDS	4923043	4923542	.	-	0	ID=MeliponaBeecheii_008520-T1.cds;Parent=MeliponaBeecheii_008520-T1
contig_60	funannotate	CDS	4922754	4922956	.	-	0	ID=MeliponaBeecheii_008520-T1.cds;Parent=MeliponaBeecheii_008520-T1
contig_60	funannotate	CDS	4922474	4922675	.	-	0	ID=MeliponaBeecheii_008520-T1.cds;Parent=MeliponaBeecheii_008520-T1
contig_60	funannotate	CDS	4922172	4922378	.	-	0	ID=MeliponaBeecheii_008520-T1.cds;Parent=MeliponaBeecheii_008520-T1
contig_60	funannotate	CDS	4922001	4922093	.	-	0	ID=MeliponaBeecheii_008520-T1.cds;Parent=MeliponaBeecheii_008520-T1
contig_60	funannotate	CDS	4921631	4921918	.	-	0	ID=MeliponaBeecheii_008520-T1.cds;Parent=MeliponaBeecheii_008520-T1
contig_60	funannotate	CDS	4921244	4921551	.	-	0	ID=MeliponaBeecheii_008520-T1.cds;Parent=MeliponaBeecheii_008520-T1
contig_60	funannotate	gene	3613031	3614480	.	-	.	Name=NDUFS8;ID=MeliponaBeecheii_008437
contig_60	funannotate	CDS	11032087	11033975	.	+	0	ID=MeliponaBeecheii_009095-T1.cds;Parent=MeliponaBeecheii_009095-T1
contig_60	funannotate	CDS	11034160	11034211	.	+	0	ID=MeliponaBeecheii_009095-T1.cds;Parent=MeliponaBeecheii_009095-T1
contig_60	funannotate	CDS	11034301	11034504	.	+	0	ID=MeliponaBeecheii_009095-T1.cds;Parent=MeliponaBeecheii_009095-T1
contig_60	funannotate	gene	3616781	3618360	.	-	.	ID=MeliponaBeecheii_008439
contig_60	funannotate	mRNA	11928824	11930061	.	-	.	ID=MeliponaBeecheii_009193-T1;Ontology_term=GO:0003729%2CGO:0006376%2CGO:0005685;Dbxref=InterPro:IPR004882%2CPFAM:PF03194;Parent=MeliponaBeecheii_009193
contig_60	funannotate	mRNA	7028796	7029173	.	+	.	ID=MeliponaBeecheii_008719-T1;Parent=MeliponaBeecheii_008719
contig_60	funannotate	exon	9008483	9008650	.	-	.	ID=MeliponaBeecheii_008890-T1.exon5;Parent=MeliponaBeecheii_008890-T1
contig_60	funannotate	exon	9008331	9008417	.	-	.	ID=MeliponaBeecheii_008890-T1.exon6;Parent=MeliponaBeecheii_008890-T1
contig_60	funannotate	CDS	584009	584192	.	-	0	ID=MeliponaBeecheii_008159-T1.cds;Parent=MeliponaBeecheii_008159-T1
contig_60	funannotate	CDS	581922	582187	.	-	0	ID=MeliponaBeecheii_008159-T1.cds;Parent=MeliponaBeecheii_008159-T1
contig_60	funannotate	exon	9009039	9009300	.	-	.	ID=MeliponaBeecheii_008890-T1.exon3;Parent=MeliponaBeecheii_008890-T1
contig_60	funannotate	exon	9008710	9008970	.	-	.	ID=MeliponaBeecheii_008890-T1.exon4;Parent=MeliponaBeecheii_008890-T1
contig_60	funannotate	exon	9009680	9009682	.	-	.	ID=MeliponaBeecheii_008890-T1.exon1;Parent=MeliponaBeecheii_008890-T1
contig_60	funannotate	exon	9009375	9009586	.	-	.	ID=MeliponaBeecheii_008890-T1.exon2;Parent=MeliponaBeecheii_008890-T1
contig_60	funannotate	mRNA	11846819	11850154	.	+	.	ID=MeliponaBeecheii_009181-T1;Ontology_term=GO:0003677%2CGO:0005524%2CGO:0016787%2CGO:0003678%2CGO:0006367%2CGO:0006289;Dbxref=PFAM:PF00271%2CPFAM:PF04851%2CPFAM:PF16203%2CPFAM:PF13625%2CInterPro:IPR032438%2CPFAM:PF00176%2CInterPro:IPR032830%2CInterPro:IPR001161%2CInterPro:IPR014001%2CInterPro:IPR027417%2CInterPro:IPR001650%2CInterPro:IPR006935;Parent=MeliponaBeecheii_009181
contig_60	funannotate	mRNA	7203226	7204504	.	-	.	ID=MeliponaBeecheii_008732-T1;Parent=MeliponaBeecheii_008732
contig_60	funannotate	exon	12802441	12802503	.	+	.	ID=MeliponaBeecheii_009280-T1.exon4;Parent=MeliponaBeecheii_009280-T1
contig_60	funannotate	exon	12800911	12800993	.	+	.	ID=MeliponaBeecheii_009280-T1.exon3;Parent=MeliponaBeecheii_009280-T1
contig_60	funannotate	gene	3631014	3634271	.	-	.	ID=MeliponaBeecheii_008441
contig_60	funannotate	exon	12800620	12800824	.	+	.	ID=MeliponaBeecheii_009280-T1.exon2;Parent=MeliponaBeecheii_009280-T1
contig_60	funannotate	gene	3621253	3622804	.	-	.	Name=GSTD1;ID=MeliponaBeecheii_008440
contig_60	funannotate	exon	12800381	12800536	.	+	.	ID=MeliponaBeecheii_009280-T1.exon1;Parent=MeliponaBeecheii_009280-T1
contig_60	funannotate	CDS	2269383	2269447	.	+	0	ID=MeliponaBeecheii_008286-T1.cds;Parent=MeliponaBeecheii_008286-T1
contig_60	funannotate	CDS	2269572	2269776	.	+	0	ID=MeliponaBeecheii_008286-T1.cds;Parent=MeliponaBeecheii_008286-T1
contig_60	funannotate	CDS	2269834	2269972	.	+	0	ID=MeliponaBeecheii_008286-T1.cds;Parent=MeliponaBeecheii_008286-T1
contig_60	funannotate	CDS	2270034	2270623	.	+	0	ID=MeliponaBeecheii_008286-T1.cds;Parent=MeliponaBeecheii_008286-T1
contig_60	funannotate	gene	3684184	3690803	.	+	.	ID=MeliponaBeecheii_008443
contig_60	funannotate	gene	3670416	3675105	.	-	.	ID=MeliponaBeecheii_008442
contig_60	funannotate	gene	3722032	3722647	.	+	.	ID=MeliponaBeecheii_008445
contig_60	funannotate	gene	3707822	3708124	.	-	.	ID=MeliponaBeecheii_008444
contig_60	funannotate	gene	3891260	3891463	.	+	.	ID=MeliponaBeecheii_008447
contig_60	funannotate	gene	3793600	3793953	.	+	.	ID=MeliponaBeecheii_008446
contig_60	funannotate	gene	3930873	3931379	.	-	.	ID=MeliponaBeecheii_008449
contig_60	funannotate	mRNA	10751690	10753042	.	+	.	ID=MeliponaBeecheii_009066-T1;Dbxref=InterPro:IPR017974%2CInterPro:IPR006571%2CPFAM:PF07534;Parent=MeliponaBeecheii_009066
contig_60	funannotate	gene	3911189	3911497	.	-	.	ID=MeliponaBeecheii_008448
contig_60	funannotate	exon	9008049	9008258	.	-	.	ID=MeliponaBeecheii_008890-T1.exon7;Parent=MeliponaBeecheii_008890-T1
contig_60	funannotate	exon	9007775	9007990	.	-	.	ID=MeliponaBeecheii_008890-T1.exon8;Parent=MeliponaBeecheii_008890-T1
contig_60	funannotate	exon	11772222	11772527	.	-	.	ID=MeliponaBeecheii_009174-T1.exon7;Parent=MeliponaBeecheii_009174-T1
contig_60	funannotate	exon	4826889	4826897	.	-	.	ID=MeliponaBeecheii_008505-T1.exon1;Parent=MeliponaBeecheii_008505-T1
contig_60	funannotate	exon	11771209	11771967	.	-	.	ID=MeliponaBeecheii_009174-T1.exon8;Parent=MeliponaBeecheii_009174-T1
contig_60	funannotate	CDS	3554467	3554702	.	-	0	ID=MeliponaBeecheii_008421-T1.cds;Parent=MeliponaBeecheii_008421-T1
contig_60	funannotate	CDS	3553902	3554043	.	-	0	ID=MeliponaBeecheii_008421-T1.cds;Parent=MeliponaBeecheii_008421-T1
contig_60	funannotate	CDS	3553525	3553824	.	-	0	ID=MeliponaBeecheii_008421-T1.cds;Parent=MeliponaBeecheii_008421-T1
contig_60	funannotate	CDS	3553324	3553448	.	-	0	ID=MeliponaBeecheii_008421-T1.cds;Parent=MeliponaBeecheii_008421-T1
contig_60	funannotate	CDS	3552816	3553228	.	-	0	ID=MeliponaBeecheii_008421-T1.cds;Parent=MeliponaBeecheii_008421-T1
contig_60	funannotate	CDS	3552367	3552740	.	-	0	ID=MeliponaBeecheii_008421-T1.cds;Parent=MeliponaBeecheii_008421-T1
contig_60	funannotate	CDS	3552091	3552291	.	-	0	ID=MeliponaBeecheii_008421-T1.cds;Parent=MeliponaBeecheii_008421-T1
contig_60	funannotate	exon	11773764	11774107	.	-	.	ID=MeliponaBeecheii_009174-T1.exon5;Parent=MeliponaBeecheii_009174-T1
contig_60	funannotate	exon	11772598	11772817	.	-	.	ID=MeliponaBeecheii_009174-T1.exon6;Parent=MeliponaBeecheii_009174-T1
contig_60	funannotate	exon	11770320	11771047	.	-	.	ID=MeliponaBeecheii_009174-T1.exon9;Parent=MeliponaBeecheii_009174-T1
contig_60	funannotate	mRNA	949016	952783	.	+	.	ID=MeliponaBeecheii_008193-T1;Ontology_term=GO:0055114%2CGO:0020037%2CGO:0005506%2CGO:0016705;Dbxref=InterPro:IPR017972%2CInterPro:IPR002401%2CInterPro:IPR036396%2CInterPro:IPR001128%2CPFAM:PF00067;Parent=MeliponaBeecheii_008193
contig_60	funannotate	mRNA	10684529	10686394	.	-	.	ID=MeliponaBeecheii_009054-T1;Ontology_term=GO:0006355%2CGO:0003700%2CGO:0043565;Dbxref=InterPro:IPR001766%2CInterPro:IPR036390%2CInterPro:IPR030456%2CInterPro:IPR036388%2CPFAM:PF00250%2CInterPro:IPR018122;Parent=MeliponaBeecheii_009054
contig_60	funannotate	gene	3963005	3984436	.	-	.	Name=NT8;ID=MeliponaBeecheii_008450
contig_60	funannotate	mRNA	5588425	5591491	.	+	.	ID=MeliponaBeecheii_008590-T1;Ontology_term=GO:0046856%2CGO:0004445;Dbxref=InterPro:IPR036691%2CInterPro:IPR039737%2CInterPro:IPR000300;Parent=MeliponaBeecheii_008590
contig_60	funannotate	gene	4001976	4004821	.	-	.	ID=MeliponaBeecheii_008452
contig_60	funannotate	gene	3999288	3999940	.	+	.	Name=TRAPPC1;ID=MeliponaBeecheii_008451
contig_60	funannotate	gene	4007619	4009483	.	-	.	ID=MeliponaBeecheii_008454
contig_60	funannotate	gene	4005166	4006769	.	+	.	ID=MeliponaBeecheii_008453
contig_60	funannotate	gene	4014250	4023285	.	-	.	ID=MeliponaBeecheii_008456
contig_60	funannotate	gene	4013597	4014062	.	-	.	ID=MeliponaBeecheii_008455
contig_60	funannotate	gene	4030860	4032965	.	-	.	ID=MeliponaBeecheii_008458
contig_60	funannotate	exon	6781459	6781802	.	+	.	ID=MeliponaBeecheii_008689-T1.exon2;Parent=MeliponaBeecheii_008689-T1
contig_60	funannotate	gene	4023686	4027834	.	+	.	ID=MeliponaBeecheii_008457
contig_60	funannotate	exon	6780968	6781133	.	+	.	ID=MeliponaBeecheii_008689-T1.exon1;Parent=MeliponaBeecheii_008689-T1
contig_60	funannotate	gene	4036702	4038495	.	+	.	ID=MeliponaBeecheii_008459
contig_60	funannotate	mRNA	8464893	8471682	.	+	.	ID=MeliponaBeecheii_008858-T1;Ontology_term=GO:0003777%2CGO:0005524%2CGO:0008017%2CGO:0007018;Dbxref=PFAM:PF00225%2CInterPro:IPR001752%2CInterPro:IPR036961%2CPFAM:PF16796%2CInterPro:IPR027640%2CInterPro:IPR027417;Parent=MeliponaBeecheii_008858
contig_60	funannotate	exon	11776031	11776167	.	-	.	ID=MeliponaBeecheii_009174-T1.exon3;Parent=MeliponaBeecheii_009174-T1
contig_60	funannotate	mRNA	12855252	12859247	.	+	.	ID=MeliponaBeecheii_009289-T1;Ontology_term=GO:0005515;Dbxref=InterPro:IPR002172%2CInterPro:IPR023415%2CInterPro:IPR036055%2CPFAM:PF00057;Parent=MeliponaBeecheii_009289
contig_60	funannotate	exon	11774638	11774838	.	-	.	ID=MeliponaBeecheii_009174-T1.exon4;Parent=MeliponaBeecheii_009174-T1
contig_60	funannotate	exon	6782094	6782428	.	+	.	ID=MeliponaBeecheii_008689-T1.exon4;Parent=MeliponaBeecheii_008689-T1
contig_60	funannotate	exon	11779008	11779207	.	-	.	ID=MeliponaBeecheii_009174-T1.exon1;Parent=MeliponaBeecheii_009174-T1
contig_60	funannotate	exon	6781893	6781995	.	+	.	ID=MeliponaBeecheii_008689-T1.exon3;Parent=MeliponaBeecheii_008689-T1
contig_60	funannotate	exon	11777656	11777762	.	-	.	ID=MeliponaBeecheii_009174-T1.exon2;Parent=MeliponaBeecheii_009174-T1
contig_60	funannotate	CDS	12449522	12449598	.	+	0	ID=MeliponaBeecheii_009247-T1.cds;Parent=MeliponaBeecheii_009247-T1
contig_60	funannotate	CDS	12450052	12450342	.	+	0	ID=MeliponaBeecheii_009247-T1.cds;Parent=MeliponaBeecheii_009247-T1
contig_60	funannotate	CDS	12450427	12450587	.	+	0	ID=MeliponaBeecheii_009247-T1.cds;Parent=MeliponaBeecheii_009247-T1
contig_60	funannotate	CDS	12450663	12450675	.	+	0	ID=MeliponaBeecheii_009247-T1.cds;Parent=MeliponaBeecheii_009247-T1
contig_60	funannotate	CDS	12450808	12451235	.	+	0	ID=MeliponaBeecheii_009247-T1.cds;Parent=MeliponaBeecheii_009247-T1
contig_60	funannotate	CDS	12451336	12451492	.	+	0	ID=MeliponaBeecheii_009247-T1.cds;Parent=MeliponaBeecheii_009247-T1
contig_60	funannotate	CDS	12451565	12451767	.	+	0	ID=MeliponaBeecheii_009247-T1.cds;Parent=MeliponaBeecheii_009247-T1
contig_60	funannotate	CDS	12451837	12452228	.	+	0	ID=MeliponaBeecheii_009247-T1.cds;Parent=MeliponaBeecheii_009247-T1
contig_60	funannotate	CDS	12452299	12452513	.	+	0	ID=MeliponaBeecheii_009247-T1.cds;Parent=MeliponaBeecheii_009247-T1
contig_60	funannotate	CDS	12452599	12452817	.	+	0	ID=MeliponaBeecheii_009247-T1.cds;Parent=MeliponaBeecheii_009247-T1
contig_60	funannotate	CDS	12452890	12453070	.	+	0	ID=MeliponaBeecheii_009247-T1.cds;Parent=MeliponaBeecheii_009247-T1
contig_60	funannotate	CDS	12453146	12453322	.	+	0	ID=MeliponaBeecheii_009247-T1.cds;Parent=MeliponaBeecheii_009247-T1
contig_60	funannotate	CDS	12453401	12453851	.	+	0	ID=MeliponaBeecheii_009247-T1.cds;Parent=MeliponaBeecheii_009247-T1
contig_60	funannotate	CDS	12454009	12454372	.	+	0	ID=MeliponaBeecheii_009247-T1.cds;Parent=MeliponaBeecheii_009247-T1
contig_60	funannotate	CDS	12454456	12455152	.	+	0	ID=MeliponaBeecheii_009247-T1.cds;Parent=MeliponaBeecheii_009247-T1
contig_60	funannotate	CDS	12455227	12455367	.	+	0	ID=MeliponaBeecheii_009247-T1.cds;Parent=MeliponaBeecheii_009247-T1
contig_60	funannotate	CDS	4036702	4038495	.	+	0	ID=MeliponaBeecheii_008459-T1.cds;Parent=MeliponaBeecheii_008459-T1
contig_60	funannotate	CDS	12800381	12800536	.	+	0	ID=MeliponaBeecheii_009280-T1.cds;Parent=MeliponaBeecheii_009280-T1
contig_60	funannotate	CDS	12800620	12800824	.	+	0	ID=MeliponaBeecheii_009280-T1.cds;Parent=MeliponaBeecheii_009280-T1
contig_60	funannotate	CDS	12800911	12800993	.	+	0	ID=MeliponaBeecheii_009280-T1.cds;Parent=MeliponaBeecheii_009280-T1
contig_60	funannotate	CDS	12802441	12802503	.	+	0	ID=MeliponaBeecheii_009280-T1.cds;Parent=MeliponaBeecheii_009280-T1
contig_60	funannotate	CDS	12223529	12223713	.	-	0	ID=MeliponaBeecheii_009225-T1.cds;Parent=MeliponaBeecheii_009225-T1
contig_60	funannotate	CDS	12222998	12223101	.	-	0	ID=MeliponaBeecheii_009225-T1.cds;Parent=MeliponaBeecheii_009225-T1
contig_60	funannotate	CDS	12221015	12221214	.	-	0	ID=MeliponaBeecheii_009225-T1.cds;Parent=MeliponaBeecheii_009225-T1
contig_60	funannotate	exon	3613031	3613162	.	-	.	ID=MeliponaBeecheii_008437-T1.exon4;Parent=MeliponaBeecheii_008437-T1
contig_60	funannotate	exon	3614026	3614260	.	-	.	ID=MeliponaBeecheii_008437-T1.exon2;Parent=MeliponaBeecheii_008437-T1
contig_60	funannotate	CDS	3017757	3017851	.	-	0	ID=MeliponaBeecheii_008390-T1.cds;Parent=MeliponaBeecheii_008390-T1
contig_60	funannotate	CDS	3017499	3017668	.	-	0	ID=MeliponaBeecheii_008390-T1.cds;Parent=MeliponaBeecheii_008390-T1
contig_60	funannotate	CDS	3017340	3017440	.	-	0	ID=MeliponaBeecheii_008390-T1.cds;Parent=MeliponaBeecheii_008390-T1
contig_60	funannotate	CDS	3017005	3017271	.	-	0	ID=MeliponaBeecheii_008390-T1.cds;Parent=MeliponaBeecheii_008390-T1
contig_60	funannotate	exon	3613572	3613764	.	-	.	ID=MeliponaBeecheii_008437-T1.exon3;Parent=MeliponaBeecheii_008437-T1
contig_60	funannotate	exon	3614453	3614480	.	-	.	ID=MeliponaBeecheii_008437-T1.exon1;Parent=MeliponaBeecheii_008437-T1
contig_60	funannotate	exon	2837652	2837833	.	+	.	ID=MeliponaBeecheii_008365-T1.exon1;Parent=MeliponaBeecheii_008365-T1
contig_60	funannotate	gene	4052968	4056087	.	-	.	ID=MeliponaBeecheii_008461
contig_60	funannotate	mRNA	5576111	5585023	.	-	.	ID=MeliponaBeecheii_008589-T1;Ontology_term=GO:0016012;Dbxref=InterPro:IPR008908%2CPFAM:PF05510;Parent=MeliponaBeecheii_008589
contig_60	funannotate	gene	4042728	4046071	.	-	.	ID=MeliponaBeecheii_008460
contig_60	funannotate	exon	336259	337039	.	-	.	ID=MeliponaBeecheii_008146-T1.exon1;Parent=MeliponaBeecheii_008146-T1
contig_60	funannotate	gene	4074706	4075859	.	-	.	ID=MeliponaBeecheii_008463
contig_60	funannotate	exon	335467	336195	.	-	.	ID=MeliponaBeecheii_008146-T1.exon2;Parent=MeliponaBeecheii_008146-T1
contig_60	funannotate	gene	4065328	4066984	.	-	.	ID=MeliponaBeecheii_008462
contig_60	funannotate	gene	4090356	4091690	.	+	.	ID=MeliponaBeecheii_008465
contig_60	funannotate	exon	5081819	5082132	.	-	.	ID=MeliponaBeecheii_008543-T1.exon6;Parent=MeliponaBeecheii_008543-T1
contig_60	funannotate	gene	4082843	4083699	.	+	.	ID=MeliponaBeecheii_008464
contig_60	funannotate	gene	4123148	4123357	.	-	.	ID=MeliponaBeecheii_008467
contig_60	funannotate	exon	5082628	5082755	.	-	.	ID=MeliponaBeecheii_008543-T1.exon4;Parent=MeliponaBeecheii_008543-T1
contig_60	funannotate	gene	4107172	4107531	.	-	.	ID=MeliponaBeecheii_008466
contig_60	funannotate	exon	5082239	5082378	.	-	.	ID=MeliponaBeecheii_008543-T1.exon5;Parent=MeliponaBeecheii_008543-T1
contig_60	funannotate	gene	4228185	4228749	.	+	.	ID=MeliponaBeecheii_008469
contig_60	funannotate	exon	5083200	5083354	.	-	.	ID=MeliponaBeecheii_008543-T1.exon2;Parent=MeliponaBeecheii_008543-T1
contig_60	funannotate	gene	4171406	4171702	.	-	.	ID=MeliponaBeecheii_008468
contig_60	funannotate	exon	5082849	5083117	.	-	.	ID=MeliponaBeecheii_008543-T1.exon3;Parent=MeliponaBeecheii_008543-T1
contig_60	funannotate	mRNA	1485996	1489764	.	-	.	ID=MeliponaBeecheii_008222-T1;Ontology_term=GO:0000987%2CGO:0046983%2CGO:0003677%2CGO:0000981%2CGO:0045944;Dbxref=InterPro:IPR002100%2CInterPro:IPR036879%2CInterPro:IPR033897%2CPFAM:PF00319;Parent=MeliponaBeecheii_008222
contig_60	funannotate	exon	5084508	5084905	.	-	.	ID=MeliponaBeecheii_008543-T1.exon1;Parent=MeliponaBeecheii_008543-T1
contig_60	funannotate	exon	335251	335381	.	-	.	ID=MeliponaBeecheii_008146-T1.exon3;Parent=MeliponaBeecheii_008146-T1
contig_60	funannotate	exon	335055	335159	.	-	.	ID=MeliponaBeecheii_008146-T1.exon4;Parent=MeliponaBeecheii_008146-T1
contig_60	funannotate	exon	2838535	2838758	.	+	.	ID=MeliponaBeecheii_008365-T1.exon3;Parent=MeliponaBeecheii_008365-T1
contig_60	funannotate	exon	2838307	2838404	.	+	.	ID=MeliponaBeecheii_008365-T1.exon2;Parent=MeliponaBeecheii_008365-T1
contig_60	funannotate	CDS	2068975	2069391	.	-	0	ID=MeliponaBeecheii_008264-T1.cds;Parent=MeliponaBeecheii_008264-T1
contig_60	funannotate	exon	7973729	7973902	.	-	.	ID=MeliponaBeecheii_008813-T1.exon3;Parent=MeliponaBeecheii_008813-T1
contig_60	funannotate	exon	7974341	7974526	.	-	.	ID=MeliponaBeecheii_008813-T1.exon2;Parent=MeliponaBeecheii_008813-T1
contig_60	funannotate	mRNA	7549162	7551099	.	-	.	ID=MeliponaBeecheii_008756-T1;Dbxref=InterPro:IPR008907%2CPFAM:PF05517%2CInterPro:IPR011992;Parent=MeliponaBeecheii_008756
contig_60	funannotate	exon	2381900	2382142	.	+	.	ID=MeliponaBeecheii_008307-T1.exon1;Parent=MeliponaBeecheii_008307-T1
contig_60	funannotate	CDS	10858238	10858312	.	-	0	ID=MeliponaBeecheii_009073-T1.cds;Parent=MeliponaBeecheii_009073-T1
contig_60	funannotate	CDS	10857883	10858024	.	-	0	ID=MeliponaBeecheii_009073-T1.cds;Parent=MeliponaBeecheii_009073-T1
contig_60	funannotate	CDS	10857011	10857198	.	-	0	ID=MeliponaBeecheii_009073-T1.cds;Parent=MeliponaBeecheii_009073-T1
contig_60	funannotate	CDS	10866952	10867027	.	+	0	ID=MeliponaBeecheii_009074-T1.cds;Parent=MeliponaBeecheii_009074-T1
contig_60	funannotate	CDS	10867123	10867250	.	+	0	ID=MeliponaBeecheii_009074-T1.cds;Parent=MeliponaBeecheii_009074-T1
contig_60	funannotate	CDS	10078025	10078099	.	-	0	ID=MeliponaBeecheii_008994-T1.cds;Parent=MeliponaBeecheii_008994-T1
contig_60	funannotate	CDS	10076940	10077143	.	-	0	ID=MeliponaBeecheii_008994-T1.cds;Parent=MeliponaBeecheii_008994-T1
contig_60	funannotate	CDS	5078938	5079234	.	+	0	ID=MeliponaBeecheii_008542-T1.cds;Parent=MeliponaBeecheii_008542-T1
contig_60	funannotate	CDS	5079327	5080117	.	+	0	ID=MeliponaBeecheii_008542-T1.cds;Parent=MeliponaBeecheii_008542-T1
contig_60	funannotate	CDS	5080747	5080942	.	+	0	ID=MeliponaBeecheii_008542-T1.cds;Parent=MeliponaBeecheii_008542-T1
contig_60	funannotate	mRNA	8674731	8679315	.	-	.	ID=MeliponaBeecheii_008871-T1;Parent=MeliponaBeecheii_008871
contig_60	funannotate	CDS	1468703	1468809	.	-	0	ID=MeliponaBeecheii_008220-T1.cds;Parent=MeliponaBeecheii_008220-T1
contig_60	funannotate	CDS	1468226	1468463	.	-	0	ID=MeliponaBeecheii_008220-T1.cds;Parent=MeliponaBeecheii_008220-T1
contig_60	funannotate	CDS	1467455	1468156	.	-	0	ID=MeliponaBeecheii_008220-T1.cds;Parent=MeliponaBeecheii_008220-T1
contig_60	funannotate	CDS	1466574	1467365	.	-	0	ID=MeliponaBeecheii_008220-T1.cds;Parent=MeliponaBeecheii_008220-T1
contig_60	funannotate	exon	9573375	9573860	.	-	.	ID=MeliponaBeecheii_008959-T1.exon1;Parent=MeliponaBeecheii_008959-T1
contig_60	funannotate	exon	725241	725519	.	-	.	ID=MeliponaBeecheii_008167-T1.exon1;Parent=MeliponaBeecheii_008167-T1
contig_60	funannotate	exon	10148277	10148588	.	+	.	ID=MeliponaBeecheii_008997-T1.exon1;Parent=MeliponaBeecheii_008997-T1
contig_60	funannotate	mRNA	12766198	12766726	.	+	.	ID=MeliponaBeecheii_009277-T1;Parent=MeliponaBeecheii_009277
contig_60	funannotate	exon	1709097	1709475	.	+	.	ID=MeliponaBeecheii_008238-T1.exon3;Parent=MeliponaBeecheii_008238-T1
contig_60	funannotate	exon	3601398	3601702	.	+	.	ID=MeliponaBeecheii_008434-T1.exon2;Parent=MeliponaBeecheii_008434-T1
contig_60	funannotate	exon	3600712	3601042	.	+	.	ID=MeliponaBeecheii_008434-T1.exon1;Parent=MeliponaBeecheii_008434-T1
contig_60	funannotate	exon	1708335	1708403	.	+	.	ID=MeliponaBeecheii_008238-T1.exon1;Parent=MeliponaBeecheii_008238-T1
contig_60	funannotate	gene	3099289	3103563	.	+	.	ID=MeliponaBeecheii_008401
contig_60	funannotate	exon	3602618	3602843	.	+	.	ID=MeliponaBeecheii_008434-T1.exon4;Parent=MeliponaBeecheii_008434-T1
contig_60	funannotate	exon	9074090	9074219	.	-	.	ID=MeliponaBeecheii_008902-T1.exon1;Parent=MeliponaBeecheii_008902-T1
contig_60	funannotate	exon	1708557	1708792	.	+	.	ID=MeliponaBeecheii_008238-T1.exon2;Parent=MeliponaBeecheii_008238-T1
contig_60	funannotate	gene	3059328	3059618	.	-	.	ID=MeliponaBeecheii_008400
contig_60	funannotate	exon	3602115	3602315	.	+	.	ID=MeliponaBeecheii_008434-T1.exon3;Parent=MeliponaBeecheii_008434-T1
contig_60	funannotate	exon	9071151	9071437	.	-	.	ID=MeliponaBeecheii_008902-T1.exon2;Parent=MeliponaBeecheii_008902-T1
contig_60	funannotate	gene	3222669	3225883	.	+	.	ID=MeliponaBeecheii_008403
contig_60	funannotate	exon	3536556	3537021	.	-	.	ID=MeliponaBeecheii_008416-T1.exon4;Parent=MeliponaBeecheii_008416-T1
contig_60	funannotate	gene	3106626	3107663	.	+	.	ID=MeliponaBeecheii_008402
contig_60	funannotate	exon	3537088	3537145	.	-	.	ID=MeliponaBeecheii_008416-T1.exon3;Parent=MeliponaBeecheii_008416-T1
contig_60	funannotate	exon	3602915	3603081	.	+	.	ID=MeliponaBeecheii_008434-T1.exon5;Parent=MeliponaBeecheii_008434-T1
contig_60	funannotate	gene	3295910	3297557	.	-	.	ID=MeliponaBeecheii_008405
contig_60	funannotate	exon	3537232	3537419	.	-	.	ID=MeliponaBeecheii_008416-T1.exon2;Parent=MeliponaBeecheii_008416-T1
contig_60	funannotate	exon	7975201	7975389	.	-	.	ID=MeliponaBeecheii_008813-T1.exon1;Parent=MeliponaBeecheii_008813-T1
contig_60	funannotate	gene	3257051	3262927	.	+	.	ID=MeliponaBeecheii_008404
contig_60	funannotate	exon	3537503	3537512	.	-	.	ID=MeliponaBeecheii_008416-T1.exon1;Parent=MeliponaBeecheii_008416-T1
contig_60	funannotate	gene	3437933	3439046	.	+	.	ID=MeliponaBeecheii_008407
contig_60	funannotate	exon	6088785	6089141	.	+	.	ID=MeliponaBeecheii_008635-T1.exon2;Parent=MeliponaBeecheii_008635-T1
contig_60	funannotate	gene	3343576	3343843	.	+	.	ID=MeliponaBeecheii_008406
contig_60	funannotate	CDS	10524565	10524861	.	-	0	ID=MeliponaBeecheii_009030-T1.cds;Parent=MeliponaBeecheii_009030-T1
contig_60	funannotate	CDS	10524343	10524474	.	-	0	ID=MeliponaBeecheii_009030-T1.cds;Parent=MeliponaBeecheii_009030-T1
contig_60	funannotate	CDS	10523682	10523847	.	-	0	ID=MeliponaBeecheii_009030-T1.cds;Parent=MeliponaBeecheii_009030-T1
contig_60	funannotate	CDS	10523419	10523600	.	-	0	ID=MeliponaBeecheii_009030-T1.cds;Parent=MeliponaBeecheii_009030-T1
contig_60	funannotate	CDS	10522960	10523340	.	-	0	ID=MeliponaBeecheii_009030-T1.cds;Parent=MeliponaBeecheii_009030-T1
contig_60	funannotate	CDS	10522456	10522561	.	-	0	ID=MeliponaBeecheii_009030-T1.cds;Parent=MeliponaBeecheii_009030-T1
contig_60	funannotate	CDS	10521104	10521222	.	-	0	ID=MeliponaBeecheii_009030-T1.cds;Parent=MeliponaBeecheii_009030-T1
contig_60	funannotate	CDS	10518598	10521027	.	-	0	ID=MeliponaBeecheii_009030-T1.cds;Parent=MeliponaBeecheii_009030-T1
contig_60	funannotate	gene	3457113	3457319	.	-	.	ID=MeliponaBeecheii_008409
contig_60	funannotate	exon	3536059	3536197	.	-	.	ID=MeliponaBeecheii_008416-T1.exon6;Parent=MeliponaBeecheii_008416-T1
contig_60	funannotate	exon	4825982	4826315	.	-	.	ID=MeliponaBeecheii_008505-T1.exon2;Parent=MeliponaBeecheii_008505-T1
contig_60	funannotate	gene	3448180	3448951	.	-	.	ID=MeliponaBeecheii_008408
contig_60	funannotate	exon	3536309	3536476	.	-	.	ID=MeliponaBeecheii_008416-T1.exon5;Parent=MeliponaBeecheii_008416-T1
contig_60	funannotate	CDS	3684184	3684377	.	+	0	ID=MeliponaBeecheii_008443-T1.cds;Parent=MeliponaBeecheii_008443-T1
contig_60	funannotate	CDS	3690620	3690803	.	+	0	ID=MeliponaBeecheii_008443-T1.cds;Parent=MeliponaBeecheii_008443-T1
contig_60	funannotate	exon	4825429	4825589	.	-	.	ID=MeliponaBeecheii_008505-T1.exon3;Parent=MeliponaBeecheii_008505-T1
contig_60	funannotate	exon	6088159	6088452	.	+	.	ID=MeliponaBeecheii_008635-T1.exon1;Parent=MeliponaBeecheii_008635-T1
contig_60	funannotate	exon	4835951	4836105	.	-	.	ID=MeliponaBeecheii_008508-T1.exon4;Parent=MeliponaBeecheii_008508-T1
contig_60	funannotate	CDS	1682763	1682826	.	+	0	ID=MeliponaBeecheii_008236-T1.cds;Parent=MeliponaBeecheii_008236-T1
contig_60	funannotate	CDS	1682912	1682973	.	+	0	ID=MeliponaBeecheii_008236-T1.cds;Parent=MeliponaBeecheii_008236-T1
contig_60	funannotate	CDS	1684928	1685215	.	+	0	ID=MeliponaBeecheii_008236-T1.cds;Parent=MeliponaBeecheii_008236-T1
contig_60	funannotate	CDS	1686448	1686749	.	+	0	ID=MeliponaBeecheii_008236-T1.cds;Parent=MeliponaBeecheii_008236-T1
contig_60	funannotate	CDS	1690623	1690760	.	+	0	ID=MeliponaBeecheii_008236-T1.cds;Parent=MeliponaBeecheii_008236-T1
contig_60	funannotate	CDS	1691169	1691451	.	+	0	ID=MeliponaBeecheii_008236-T1.cds;Parent=MeliponaBeecheii_008236-T1
contig_60	funannotate	CDS	1691936	1692097	.	+	0	ID=MeliponaBeecheii_008236-T1.cds;Parent=MeliponaBeecheii_008236-T1
contig_60	funannotate	CDS	1693162	1693472	.	+	0	ID=MeliponaBeecheii_008236-T1.cds;Parent=MeliponaBeecheii_008236-T1
contig_60	funannotate	CDS	1693774	1693921	.	+	0	ID=MeliponaBeecheii_008236-T1.cds;Parent=MeliponaBeecheii_008236-T1
contig_60	funannotate	CDS	1694424	1694576	.	+	0	ID=MeliponaBeecheii_008236-T1.cds;Parent=MeliponaBeecheii_008236-T1
contig_60	funannotate	CDS	2290097	2290127	.	-	0	ID=MeliponaBeecheii_008291-T1.cds;Parent=MeliponaBeecheii_008291-T1
contig_60	funannotate	CDS	2289977	2290017	.	-	0	ID=MeliponaBeecheii_008291-T1.cds;Parent=MeliponaBeecheii_008291-T1
contig_60	funannotate	CDS	2289638	2289765	.	-	0	ID=MeliponaBeecheii_008291-T1.cds;Parent=MeliponaBeecheii_008291-T1
contig_60	funannotate	CDS	2289163	2289253	.	-	0	ID=MeliponaBeecheii_008291-T1.cds;Parent=MeliponaBeecheii_008291-T1
contig_60	funannotate	exon	4836196	4836346	.	-	.	ID=MeliponaBeecheii_008508-T1.exon3;Parent=MeliponaBeecheii_008508-T1
contig_60	funannotate	exon	4836931	4837044	.	-	.	ID=MeliponaBeecheii_008508-T1.exon2;Parent=MeliponaBeecheii_008508-T1
contig_60	funannotate	CDS	10458851	10459033	.	+	0	ID=MeliponaBeecheii_009024-T1.cds;Parent=MeliponaBeecheii_009024-T1
contig_60	funannotate	CDS	10460161	10460286	.	+	0	ID=MeliponaBeecheii_009024-T1.cds;Parent=MeliponaBeecheii_009024-T1
contig_60	funannotate	exon	4837134	4838792	.	-	.	ID=MeliponaBeecheii_008508-T1.exon1;Parent=MeliponaBeecheii_008508-T1
contig_60	funannotate	CDS	10211475	10211724	.	-	0	ID=MeliponaBeecheii_009002-T1.cds;Parent=MeliponaBeecheii_009002-T1
contig_60	funannotate	CDS	10210943	10211112	.	-	0	ID=MeliponaBeecheii_009002-T1.cds;Parent=MeliponaBeecheii_009002-T1
contig_60	funannotate	CDS	10210589	10210789	.	-	0	ID=MeliponaBeecheii_009002-T1.cds;Parent=MeliponaBeecheii_009002-T1
contig_60	funannotate	CDS	1937528	1937558	.	+	0	ID=MeliponaBeecheii_008258-T1.cds;Parent=MeliponaBeecheii_008258-T1
contig_60	funannotate	CDS	1937905	1938064	.	+	0	ID=MeliponaBeecheii_008258-T1.cds;Parent=MeliponaBeecheii_008258-T1
contig_60	funannotate	CDS	1938158	1938280	.	+	0	ID=MeliponaBeecheii_008258-T1.cds;Parent=MeliponaBeecheii_008258-T1
contig_60	funannotate	CDS	1938367	1938601	.	+	0	ID=MeliponaBeecheii_008258-T1.cds;Parent=MeliponaBeecheii_008258-T1
contig_60	funannotate	mRNA	8908492	8910045	.	-	.	ID=MeliponaBeecheii_008883-T1;Ontology_term=GO:0005737%2CGO:0006406%2CGO:0003723%2CGO:0003676;Dbxref=InterPro:IPR035979%2CInterPro:IPR002075%2CInterPro:IPR012677%2CInterPro:IPR032675%2CPFAM:PF02136%2CInterPro:IPR018222%2CPFAM:PF09162%2CInterPro:IPR032710%2CInterPro:IPR015245%2CInterPro:IPR030217;Parent=MeliponaBeecheii_008883
contig_60	funannotate	CDS	1435025	1435160	.	+	0	ID=MeliponaBeecheii_008214-T1.cds;Parent=MeliponaBeecheii_008214-T1
contig_60	funannotate	CDS	1435348	1435551	.	+	0	ID=MeliponaBeecheii_008214-T1.cds;Parent=MeliponaBeecheii_008214-T1
contig_60	funannotate	CDS	1435622	1435784	.	+	0	ID=MeliponaBeecheii_008214-T1.cds;Parent=MeliponaBeecheii_008214-T1
contig_60	funannotate	CDS	1435853	1435907	.	+	0	ID=MeliponaBeecheii_008214-T1.cds;Parent=MeliponaBeecheii_008214-T1
contig_60	funannotate	gene	3477311	3489722	.	+	.	ID=MeliponaBeecheii_008410
contig_60	funannotate	gene	3513413	3521944	.	-	.	ID=MeliponaBeecheii_008412
contig_60	funannotate	gene	3493419	3500805	.	-	.	ID=MeliponaBeecheii_008411
contig_60	funannotate	gene	3526039	3530788	.	-	.	ID=MeliponaBeecheii_008414
contig_60	funannotate	gene	3524970	3525425	.	+	.	ID=MeliponaBeecheii_008413
contig_60	funannotate	gene	3536059	3537512	.	-	.	ID=MeliponaBeecheii_008416
contig_60	funannotate	gene	3533696	3535229	.	+	.	Name=SMYD5;ID=MeliponaBeecheii_008415
contig_60	funannotate	gene	3544594	3548405	.	-	.	ID=MeliponaBeecheii_008418
contig_60	funannotate	exon	4014250	4014518	.	-	.	ID=MeliponaBeecheii_008456-T1.exon11;Parent=MeliponaBeecheii_008456-T1
contig_60	funannotate	gene	3538046	3543077	.	+	.	ID=MeliponaBeecheii_008417
contig_60	funannotate	exon	4016353	4016680	.	-	.	ID=MeliponaBeecheii_008456-T1.exon10;Parent=MeliponaBeecheii_008456-T1
contig_60	funannotate	gene	3548976	3550611	.	+	.	ID=MeliponaBeecheii_008419
contig_60	funannotate	exon	706033	706470	.	-	.	ID=MeliponaBeecheii_008164-T1.exon1;Parent=MeliponaBeecheii_008164-T1
contig_60	funannotate	mRNA	7432387	7432584	.	+	.	ID=MeliponaBeecheii_008744-T1;Parent=MeliponaBeecheii_008744
contig_60	funannotate	mRNA	10933383	10934643	.	-	.	ID=MeliponaBeecheii_009078-T1;Parent=MeliponaBeecheii_009078
contig_60	funannotate	CDS	10798836	10799031	.	+	1	ID=MeliponaBeecheii_009068-T1.cds;Parent=MeliponaBeecheii_009068-T1
contig_60	funannotate	CDS	10625875	10625881	.	+	0	ID=MeliponaBeecheii_009046-T1.cds;Parent=MeliponaBeecheii_009046-T1
contig_60	funannotate	CDS	10626400	10626626	.	+	0	ID=MeliponaBeecheii_009046-T1.cds;Parent=MeliponaBeecheii_009046-T1
contig_60	funannotate	CDS	10626717	10626969	.	+	0	ID=MeliponaBeecheii_009046-T1.cds;Parent=MeliponaBeecheii_009046-T1
contig_60	funannotate	CDS	10627043	10627181	.	+	0	ID=MeliponaBeecheii_009046-T1.cds;Parent=MeliponaBeecheii_009046-T1
contig_60	funannotate	CDS	10627259	10627428	.	+	0	ID=MeliponaBeecheii_009046-T1.cds;Parent=MeliponaBeecheii_009046-T1
contig_60	funannotate	CDS	10627503	10627868	.	+	0	ID=MeliponaBeecheii_009046-T1.cds;Parent=MeliponaBeecheii_009046-T1
contig_60	funannotate	CDS	10627965	10628121	.	+	0	ID=MeliponaBeecheii_009046-T1.cds;Parent=MeliponaBeecheii_009046-T1
contig_60	funannotate	CDS	10628205	10628268	.	+	0	ID=MeliponaBeecheii_009046-T1.cds;Parent=MeliponaBeecheii_009046-T1
contig_60	funannotate	CDS	10628338	10628578	.	+	0	ID=MeliponaBeecheii_009046-T1.cds;Parent=MeliponaBeecheii_009046-T1
contig_60	funannotate	CDS	10628661	10628750	.	+	0	ID=MeliponaBeecheii_009046-T1.cds;Parent=MeliponaBeecheii_009046-T1
contig_60	funannotate	CDS	10628820	10628860	.	+	0	ID=MeliponaBeecheii_009046-T1.cds;Parent=MeliponaBeecheii_009046-T1
contig_60	funannotate	CDS	10628929	10629001	.	+	0	ID=MeliponaBeecheii_009046-T1.cds;Parent=MeliponaBeecheii_009046-T1
contig_60	funannotate	CDS	10629068	10629382	.	+	0	ID=MeliponaBeecheii_009046-T1.cds;Parent=MeliponaBeecheii_009046-T1
contig_60	funannotate	CDS	10629462	10630027	.	+	0	ID=MeliponaBeecheii_009046-T1.cds;Parent=MeliponaBeecheii_009046-T1
contig_60	funannotate	gene	3552091	3554702	.	-	.	ID=MeliponaBeecheii_008421
contig_60	funannotate	mRNA	12662676	12663746	.	+	.	ID=MeliponaBeecheii_009265-T1;Dbxref=InterPro:IPR041875%2CInterPro:IPR000727;Parent=MeliponaBeecheii_009265
contig_60	funannotate	gene	3551331	3551702	.	+	.	ID=MeliponaBeecheii_008420
contig_60	funannotate	gene	3559147	3562177	.	+	.	ID=MeliponaBeecheii_008423
contig_60	funannotate	gene	3556085	3558149	.	+	.	ID=MeliponaBeecheii_008422
contig_60	funannotate	gene	3570498	3572337	.	-	.	ID=MeliponaBeecheii_008425
contig_60	funannotate	exon	9103558	9104026	.	+	.	ID=MeliponaBeecheii_008905-T1.exon3;Parent=MeliponaBeecheii_008905-T1
contig_60	funannotate	gene	3564127	3569295	.	-	.	ID=MeliponaBeecheii_008424
contig_60	funannotate	exon	9103205	9103461	.	+	.	ID=MeliponaBeecheii_008905-T1.exon2;Parent=MeliponaBeecheii_008905-T1
contig_60	funannotate	gene	3580146	3582817	.	+	.	Name=PTCD3;ID=MeliponaBeecheii_008427
contig_60	funannotate	gene	3574631	3576358	.	+	.	ID=MeliponaBeecheii_008426
contig_60	funannotate	gene	3587366	3591120	.	-	.	ID=MeliponaBeecheii_008429
contig_60	funannotate	CDS	5592117	5593640	.	+	0	ID=MeliponaBeecheii_008591-T1.cds;Parent=MeliponaBeecheii_008591-T1
contig_60	funannotate	gene	3583580	3586993	.	+	.	ID=MeliponaBeecheii_008428
contig_60	funannotate	mRNA	1328223	1328737	.	+	.	ID=MeliponaBeecheii_008209-T1;Parent=MeliponaBeecheii_008209
contig_60	funannotate	exon	9102888	9102911	.	+	.	ID=MeliponaBeecheii_008905-T1.exon1;Parent=MeliponaBeecheii_008905-T1
contig_60	funannotate	exon	12391369	12391655	.	+	.	ID=MeliponaBeecheii_009243-T1.exon4;Parent=MeliponaBeecheii_009243-T1
contig_60	funannotate	exon	12391725	12391954	.	+	.	ID=MeliponaBeecheii_009243-T1.exon5;Parent=MeliponaBeecheii_009243-T1
contig_60	funannotate	exon	12392028	12392213	.	+	.	ID=MeliponaBeecheii_009243-T1.exon6;Parent=MeliponaBeecheii_009243-T1
contig_60	funannotate	exon	12392289	12392731	.	+	.	ID=MeliponaBeecheii_009243-T1.exon7;Parent=MeliponaBeecheii_009243-T1
contig_60	funannotate	exon	12390522	12390575	.	+	.	ID=MeliponaBeecheii_009243-T1.exon1;Parent=MeliponaBeecheii_009243-T1
contig_60	funannotate	exon	6021476	6021604	.	+	.	ID=MeliponaBeecheii_008632-T1.exon1;Parent=MeliponaBeecheii_008632-T1
contig_60	funannotate	exon	12390784	12390980	.	+	.	ID=MeliponaBeecheii_009243-T1.exon2;Parent=MeliponaBeecheii_009243-T1
contig_60	funannotate	exon	6026896	6027105	.	+	.	ID=MeliponaBeecheii_008632-T1.exon2;Parent=MeliponaBeecheii_008632-T1
contig_60	funannotate	exon	12391065	12391298	.	+	.	ID=MeliponaBeecheii_009243-T1.exon3;Parent=MeliponaBeecheii_009243-T1
contig_60	funannotate	CDS	88008	88133	.	-	0	ID=MeliponaBeecheii_008115-T1.cds;Parent=MeliponaBeecheii_008115-T1
contig_60	funannotate	CDS	87786	87938	.	-	0	ID=MeliponaBeecheii_008115-T1.cds;Parent=MeliponaBeecheii_008115-T1
contig_60	funannotate	CDS	87197	87399	.	-	0	ID=MeliponaBeecheii_008115-T1.cds;Parent=MeliponaBeecheii_008115-T1
contig_60	funannotate	CDS	86665	87130	.	-	0	ID=MeliponaBeecheii_008115-T1.cds;Parent=MeliponaBeecheii_008115-T1
contig_60	funannotate	gene	3018606	3020099	.	-	.	ID=MeliponaBeecheii_008391
contig_60	funannotate	gene	3017005	3017851	.	-	.	ID=MeliponaBeecheii_008390
contig_60	funannotate	gene	3024737	3027213	.	+	.	Name=EIF3-S7;ID=MeliponaBeecheii_008393
contig_60	funannotate	gene	3021302	3024061	.	-	.	ID=MeliponaBeecheii_008392
contig_60	funannotate	gene	3031523	3034018	.	+	.	ID=MeliponaBeecheii_008395
contig_60	funannotate	mRNA	7633355	7636260	.	+	.	ID=MeliponaBeecheii_008781-T1;Dbxref=InterPro:IPR018181%2CInterPro:IPR029047%2CPFAM:PF00012%2CInterPro:IPR029048%2CInterPro:IPR013126%2CPFAM:PF06723%2CInterPro:IPR043129;Parent=MeliponaBeecheii_008781
contig_60	funannotate	exon	8413131	8413209	.	+	.	ID=MeliponaBeecheii_008853-T1.exon6;Parent=MeliponaBeecheii_008853-T1
contig_60	funannotate	gene	3028286	3029883	.	+	.	ID=MeliponaBeecheii_008394
contig_60	funannotate	exon	3582656	3582817	.	+	.	ID=MeliponaBeecheii_008427-T1.exon10;Parent=MeliponaBeecheii_008427-T1
contig_60	funannotate	exon	8413293	8413476	.	+	.	ID=MeliponaBeecheii_008853-T1.exon7;Parent=MeliponaBeecheii_008853-T1
contig_60	funannotate	gene	3045173	3045929	.	-	.	ID=MeliponaBeecheii_008397
contig_60	funannotate	exon	8413547	8413557	.	+	.	ID=MeliponaBeecheii_008853-T1.exon8;Parent=MeliponaBeecheii_008853-T1
contig_60	funannotate	mRNA	11325466	11330405	.	+	.	ID=MeliponaBeecheii_009132-T1;Ontology_term=GO:0006511%2CGO:0031625%2CGO:0031461;Dbxref=PFAM:PF10557%2CInterPro:IPR001373%2CInterPro:IPR036390%2CInterPro:IPR036317%2CPFAM:PF00888%2CInterPro:IPR019559%2CInterPro:IPR016159%2CInterPro:IPR036388%2CInterPro:IPR016157%2CInterPro:IPR016158;Parent=MeliponaBeecheii_009132
contig_60	funannotate	gene	3039341	3042747	.	+	.	Name=CLIPA15;ID=MeliponaBeecheii_008396
contig_60	funannotate	gene	3053001	3054731	.	-	.	ID=MeliponaBeecheii_008399
contig_60	funannotate	gene	3046534	3051713	.	+	.	ID=MeliponaBeecheii_008398
contig_60	funannotate	CDS	7020794	7022029	.	+	0	ID=MeliponaBeecheii_008718-T1.cds;Parent=MeliponaBeecheii_008718-T1
contig_60	funannotate	CDS	7022300	7022377	.	+	0	ID=MeliponaBeecheii_008718-T1.cds;Parent=MeliponaBeecheii_008718-T1
contig_60	funannotate	CDS	9887107	9887509	.	+	0	ID=MeliponaBeecheii_008972-T1.cds;Parent=MeliponaBeecheii_008972-T1
contig_60	funannotate	CDS	9895722	9895859	.	+	0	ID=MeliponaBeecheii_008972-T1.cds;Parent=MeliponaBeecheii_008972-T1
contig_60	funannotate	CDS	9897622	9897694	.	+	0	ID=MeliponaBeecheii_008972-T1.cds;Parent=MeliponaBeecheii_008972-T1
contig_60	funannotate	CDS	9898253	9898361	.	+	0	ID=MeliponaBeecheii_008972-T1.cds;Parent=MeliponaBeecheii_008972-T1
contig_60	funannotate	CDS	9900145	9900307	.	+	0	ID=MeliponaBeecheii_008972-T1.cds;Parent=MeliponaBeecheii_008972-T1
contig_60	funannotate	CDS	9900784	9901043	.	+	0	ID=MeliponaBeecheii_008972-T1.cds;Parent=MeliponaBeecheii_008972-T1
contig_60	funannotate	CDS	9902218	9902706	.	+	0	ID=MeliponaBeecheii_008972-T1.cds;Parent=MeliponaBeecheii_008972-T1
contig_60	funannotate	CDS	9905546	9905645	.	+	0	ID=MeliponaBeecheii_008972-T1.cds;Parent=MeliponaBeecheii_008972-T1
contig_60	funannotate	CDS	9907821	9908005	.	+	0	ID=MeliponaBeecheii_008972-T1.cds;Parent=MeliponaBeecheii_008972-T1
contig_60	funannotate	CDS	9908137	9908448	.	+	0	ID=MeliponaBeecheii_008972-T1.cds;Parent=MeliponaBeecheii_008972-T1
contig_60	funannotate	CDS	9908619	9908787	.	+	0	ID=MeliponaBeecheii_008972-T1.cds;Parent=MeliponaBeecheii_008972-T1
contig_60	funannotate	CDS	9909116	9909309	.	+	0	ID=MeliponaBeecheii_008972-T1.cds;Parent=MeliponaBeecheii_008972-T1
contig_60	funannotate	CDS	9909406	9909630	.	+	0	ID=MeliponaBeecheii_008972-T1.cds;Parent=MeliponaBeecheii_008972-T1
contig_60	funannotate	CDS	9909681	9909755	.	+	0	ID=MeliponaBeecheii_008972-T1.cds;Parent=MeliponaBeecheii_008972-T1
contig_60	funannotate	CDS	9909817	9911790	.	+	0	ID=MeliponaBeecheii_008972-T1.cds;Parent=MeliponaBeecheii_008972-T1
contig_60	funannotate	exon	8407471	8407524	.	+	.	ID=MeliponaBeecheii_008853-T1.exon1;Parent=MeliponaBeecheii_008853-T1
contig_60	funannotate	exon	8411577	8411811	.	+	.	ID=MeliponaBeecheii_008853-T1.exon2;Parent=MeliponaBeecheii_008853-T1
contig_60	funannotate	exon	12392805	12393077	.	+	.	ID=MeliponaBeecheii_009243-T1.exon8;Parent=MeliponaBeecheii_009243-T1
contig_60	funannotate	exon	8411872	8412058	.	+	.	ID=MeliponaBeecheii_008853-T1.exon3;Parent=MeliponaBeecheii_008853-T1
contig_60	funannotate	exon	12393188	12393371	.	+	.	ID=MeliponaBeecheii_009243-T1.exon9;Parent=MeliponaBeecheii_009243-T1
contig_60	funannotate	exon	8412118	8412574	.	+	.	ID=MeliponaBeecheii_008853-T1.exon4;Parent=MeliponaBeecheii_008853-T1
contig_60	funannotate	exon	8412694	8413067	.	+	.	ID=MeliponaBeecheii_008853-T1.exon5;Parent=MeliponaBeecheii_008853-T1
contig_60	funannotate	CDS	4090356	4091690	.	+	0	ID=MeliponaBeecheii_008465-T1.cds;Parent=MeliponaBeecheii_008465-T1
contig_60	funannotate	CDS	12255995	12256222	.	-	0	ID=MeliponaBeecheii_009231-T1.cds;Parent=MeliponaBeecheii_009231-T1
contig_60	funannotate	mRNA	6188657	6188993	.	+	.	ID=MeliponaBeecheii_008643-T1;Parent=MeliponaBeecheii_008643
contig_60	funannotate	exon	11343520	11343678	.	-	.	ID=MeliponaBeecheii_009137-T1.exon4;Parent=MeliponaBeecheii_009137-T1
contig_60	funannotate	exon	11343190	11343421	.	-	.	ID=MeliponaBeecheii_009137-T1.exon5;Parent=MeliponaBeecheii_009137-T1
contig_60	funannotate	exon	11343035	11343121	.	-	.	ID=MeliponaBeecheii_009137-T1.exon6;Parent=MeliponaBeecheii_009137-T1
contig_60	funannotate	CDS	5880456	5880535	.	+	0	ID=MeliponaBeecheii_008622-T1.cds;Parent=MeliponaBeecheii_008622-T1
contig_60	funannotate	CDS	5880611	5880889	.	+	0	ID=MeliponaBeecheii_008622-T1.cds;Parent=MeliponaBeecheii_008622-T1
contig_60	funannotate	CDS	5881380	5881650	.	+	0	ID=MeliponaBeecheii_008622-T1.cds;Parent=MeliponaBeecheii_008622-T1
contig_60	funannotate	exon	11344240	11344352	.	-	.	ID=MeliponaBeecheii_009137-T1.exon1;Parent=MeliponaBeecheii_009137-T1
contig_60	funannotate	exon	11343966	11344157	.	-	.	ID=MeliponaBeecheii_009137-T1.exon2;Parent=MeliponaBeecheii_009137-T1
contig_60	funannotate	exon	11343746	11343880	.	-	.	ID=MeliponaBeecheii_009137-T1.exon3;Parent=MeliponaBeecheii_009137-T1
contig_60	funannotate	mRNA	7596203	7597049	.	+	.	ID=MeliponaBeecheii_008768-T1;Ontology_term=GO:0000276%2CGO:0015078%2CGO:0015986;Dbxref=PFAM:PF05680%2CInterPro:IPR008386;Parent=MeliponaBeecheii_008768
contig_60	funannotate	mRNA	7731556	7741658	.	-	.	ID=MeliponaBeecheii_008793-T1;Ontology_term=GO:0006508%2CGO:0016020%2CGO:0008237%2CGO:0008241;Dbxref=InterPro:IPR001548;Parent=MeliponaBeecheii_008793
contig_60	funannotate	mRNA	11232626	11234119	.	+	.	ID=MeliponaBeecheii_009119-T1;Ontology_term=GO:0055114;Dbxref=PFAM:PF00106%2CPFAM:PF08659%2CPFAM:PF13561%2CInterPro:IPR002347%2CInterPro:IPR036291;Parent=MeliponaBeecheii_009119
contig_60	funannotate	exon	12652545	12652637	.	+	.	ID=MeliponaBeecheii_009263-T1.exon8;Parent=MeliponaBeecheii_009263-T1
contig_60	funannotate	exon	12651866	12652079	.	+	.	ID=MeliponaBeecheii_009263-T1.exon6;Parent=MeliponaBeecheii_009263-T1
contig_60	funannotate	exon	12652155	12652474	.	+	.	ID=MeliponaBeecheii_009263-T1.exon7;Parent=MeliponaBeecheii_009263-T1
contig_60	funannotate	exon	2976164	2976298	.	-	.	ID=MeliponaBeecheii_008382-T1.exon1;Parent=MeliponaBeecheii_008382-T1
contig_60	funannotate	CDS	13117610	13118005	.	+	0	ID=MeliponaBeecheii_009327-T1.cds;Parent=MeliponaBeecheii_009327-T1
contig_60	funannotate	exon	2975964	2976096	.	-	.	ID=MeliponaBeecheii_008382-T1.exon2;Parent=MeliponaBeecheii_008382-T1
contig_60	funannotate	exon	3008958	3009053	.	+	.	ID=MeliponaBeecheii_008386-T1.exon12;Parent=MeliponaBeecheii_008386-T1
contig_60	funannotate	exon	2975217	2975487	.	-	.	ID=MeliponaBeecheii_008382-T1.exon3;Parent=MeliponaBeecheii_008382-T1
contig_60	funannotate	exon	3008763	3008886	.	+	.	ID=MeliponaBeecheii_008386-T1.exon11;Parent=MeliponaBeecheii_008386-T1
contig_60	funannotate	exon	2974945	2975142	.	-	.	ID=MeliponaBeecheii_008382-T1.exon4;Parent=MeliponaBeecheii_008382-T1
contig_60	funannotate	exon	3008541	3008648	.	+	.	ID=MeliponaBeecheii_008386-T1.exon10;Parent=MeliponaBeecheii_008386-T1
contig_60	funannotate	CDS	8135800	8135805	.	+	0	ID=MeliponaBeecheii_008817-T1.cds;Parent=MeliponaBeecheii_008817-T1
contig_60	funannotate	CDS	8136205	8136690	.	+	0	ID=MeliponaBeecheii_008817-T1.cds;Parent=MeliponaBeecheii_008817-T1
contig_60	funannotate	CDS	12675157	12675258	.	+	0	ID=MeliponaBeecheii_009269-T1.cds;Parent=MeliponaBeecheii_009269-T1
contig_60	funannotate	CDS	12680686	12680920	.	+	0	ID=MeliponaBeecheii_009269-T1.cds;Parent=MeliponaBeecheii_009269-T1
contig_60	funannotate	CDS	12681009	12681344	.	+	0	ID=MeliponaBeecheii_009269-T1.cds;Parent=MeliponaBeecheii_009269-T1
contig_60	funannotate	CDS	12681566	12681651	.	+	0	ID=MeliponaBeecheii_009269-T1.cds;Parent=MeliponaBeecheii_009269-T1
contig_60	funannotate	CDS	12682342	12682687	.	+	0	ID=MeliponaBeecheii_009269-T1.cds;Parent=MeliponaBeecheii_009269-T1
contig_60	funannotate	CDS	12682776	12683052	.	+	0	ID=MeliponaBeecheii_009269-T1.cds;Parent=MeliponaBeecheii_009269-T1
contig_60	funannotate	CDS	12683135	12683306	.	+	0	ID=MeliponaBeecheii_009269-T1.cds;Parent=MeliponaBeecheii_009269-T1
contig_60	funannotate	CDS	12683374	12684039	.	+	0	ID=MeliponaBeecheii_009269-T1.cds;Parent=MeliponaBeecheii_009269-T1
contig_60	funannotate	CDS	12684109	12684405	.	+	0	ID=MeliponaBeecheii_009269-T1.cds;Parent=MeliponaBeecheii_009269-T1
contig_60	funannotate	CDS	12684490	12684648	.	+	0	ID=MeliponaBeecheii_009269-T1.cds;Parent=MeliponaBeecheii_009269-T1
contig_60	funannotate	exon	2974736	2974889	.	-	.	ID=MeliponaBeecheii_008382-T1.exon5;Parent=MeliponaBeecheii_008382-T1
contig_60	funannotate	exon	12651282	12651485	.	+	.	ID=MeliponaBeecheii_009263-T1.exon4;Parent=MeliponaBeecheii_009263-T1
contig_60	funannotate	mRNA	6513237	6538312	.	+	.	ID=MeliponaBeecheii_008655-T1;Dbxref=PFAM:PF08393%2CInterPro:IPR042228%2CInterPro:IPR042222%2CInterPro:IPR013602%2CInterPro:IPR013594%2CPFAM:PF08385;Parent=MeliponaBeecheii_008655
contig_60	funannotate	exon	12651575	12651757	.	+	.	ID=MeliponaBeecheii_009263-T1.exon5;Parent=MeliponaBeecheii_009263-T1
contig_60	funannotate	exon	12650413	12650731	.	+	.	ID=MeliponaBeecheii_009263-T1.exon2;Parent=MeliponaBeecheii_009263-T1
contig_60	funannotate	exon	12650802	12651205	.	+	.	ID=MeliponaBeecheii_009263-T1.exon3;Parent=MeliponaBeecheii_009263-T1
contig_60	funannotate	exon	12650151	12650330	.	+	.	ID=MeliponaBeecheii_009263-T1.exon1;Parent=MeliponaBeecheii_009263-T1
contig_60	funannotate	exon	149993	150165	.	+	.	ID=MeliponaBeecheii_008129-T1.exon7;Parent=MeliponaBeecheii_008129-T1
contig_60	funannotate	exon	149761	149909	.	+	.	ID=MeliponaBeecheii_008129-T1.exon6;Parent=MeliponaBeecheii_008129-T1
contig_60	funannotate	exon	149481	149661	.	+	.	ID=MeliponaBeecheii_008129-T1.exon5;Parent=MeliponaBeecheii_008129-T1
contig_60	funannotate	exon	149029	149369	.	+	.	ID=MeliponaBeecheii_008129-T1.exon4;Parent=MeliponaBeecheii_008129-T1
contig_60	funannotate	exon	148709	148926	.	+	.	ID=MeliponaBeecheii_008129-T1.exon3;Parent=MeliponaBeecheii_008129-T1
contig_60	funannotate	exon	2229009	2229237	.	+	.	ID=MeliponaBeecheii_008276-T1.exon9;Parent=MeliponaBeecheii_008276-T1
contig_60	funannotate	exon	148394	148628	.	+	.	ID=MeliponaBeecheii_008129-T1.exon2;Parent=MeliponaBeecheii_008129-T1
contig_60	funannotate	exon	148120	148310	.	+	.	ID=MeliponaBeecheii_008129-T1.exon1;Parent=MeliponaBeecheii_008129-T1
contig_60	funannotate	mRNA	11236517	11238735	.	+	.	ID=MeliponaBeecheii_009120-T1;Ontology_term=GO:0003676;Dbxref=InterPro:IPR001374%2CInterPro:IPR036867%2CInterPro:IPR021859%2CPFAM:PF01585%2CPFAM:PF01424%2CPFAM:PF11952%2CInterPro:IPR000467;Parent=MeliponaBeecheii_009120
contig_60	funannotate	exon	150450	150696	.	+	.	ID=MeliponaBeecheii_008129-T1.exon9;Parent=MeliponaBeecheii_008129-T1
contig_60	funannotate	exon	150306	150326	.	+	.	ID=MeliponaBeecheii_008129-T1.exon8;Parent=MeliponaBeecheii_008129-T1
contig_60	funannotate	exon	2224968	2226139	.	+	.	ID=MeliponaBeecheii_008276-T1.exon5;Parent=MeliponaBeecheii_008276-T1
contig_60	funannotate	exon	2226235	2226407	.	+	.	ID=MeliponaBeecheii_008276-T1.exon6;Parent=MeliponaBeecheii_008276-T1
contig_60	funannotate	exon	2226490	2226868	.	+	.	ID=MeliponaBeecheii_008276-T1.exon7;Parent=MeliponaBeecheii_008276-T1
contig_60	funannotate	exon	2227074	2228938	.	+	.	ID=MeliponaBeecheii_008276-T1.exon8;Parent=MeliponaBeecheii_008276-T1
contig_60	funannotate	exon	2222443	2222676	.	+	.	ID=MeliponaBeecheii_008276-T1.exon1;Parent=MeliponaBeecheii_008276-T1
contig_60	funannotate	exon	2222796	2222935	.	+	.	ID=MeliponaBeecheii_008276-T1.exon2;Parent=MeliponaBeecheii_008276-T1
contig_60	funannotate	CDS	13262374	13262382	.	-	0	ID=MeliponaBeecheii_009349-T1.cds;Parent=MeliponaBeecheii_009349-T1
contig_60	funannotate	CDS	13261894	13261981	.	-	0	ID=MeliponaBeecheii_009349-T1.cds;Parent=MeliponaBeecheii_009349-T1
contig_60	funannotate	CDS	13261703	13261821	.	-	0	ID=MeliponaBeecheii_009349-T1.cds;Parent=MeliponaBeecheii_009349-T1
contig_60	funannotate	CDS	13261331	13261627	.	-	0	ID=MeliponaBeecheii_009349-T1.cds;Parent=MeliponaBeecheii_009349-T1
contig_60	funannotate	CDS	13261032	13261166	.	-	0	ID=MeliponaBeecheii_009349-T1.cds;Parent=MeliponaBeecheii_009349-T1
contig_60	funannotate	CDS	13260744	13260908	.	-	0	ID=MeliponaBeecheii_009349-T1.cds;Parent=MeliponaBeecheii_009349-T1
contig_60	funannotate	CDS	13260451	13260582	.	-	0	ID=MeliponaBeecheii_009349-T1.cds;Parent=MeliponaBeecheii_009349-T1
contig_60	funannotate	CDS	13260228	13260371	.	-	0	ID=MeliponaBeecheii_009349-T1.cds;Parent=MeliponaBeecheii_009349-T1
contig_60	funannotate	CDS	13260046	13260163	.	-	0	ID=MeliponaBeecheii_009349-T1.cds;Parent=MeliponaBeecheii_009349-T1
contig_60	funannotate	CDS	13259812	13259954	.	-	0	ID=MeliponaBeecheii_009349-T1.cds;Parent=MeliponaBeecheii_009349-T1
contig_60	funannotate	CDS	13259485	13259719	.	-	0	ID=MeliponaBeecheii_009349-T1.cds;Parent=MeliponaBeecheii_009349-T1
contig_60	funannotate	CDS	13259345	13259411	.	-	0	ID=MeliponaBeecheii_009349-T1.cds;Parent=MeliponaBeecheii_009349-T1
contig_60	funannotate	CDS	13259120	13259255	.	-	0	ID=MeliponaBeecheii_009349-T1.cds;Parent=MeliponaBeecheii_009349-T1
contig_60	funannotate	CDS	13258897	13259036	.	-	0	ID=MeliponaBeecheii_009349-T1.cds;Parent=MeliponaBeecheii_009349-T1
contig_60	funannotate	CDS	13258443	13258826	.	-	0	ID=MeliponaBeecheii_009349-T1.cds;Parent=MeliponaBeecheii_009349-T1
contig_60	funannotate	CDS	13258035	13258269	.	-	0	ID=MeliponaBeecheii_009349-T1.cds;Parent=MeliponaBeecheii_009349-T1
contig_60	funannotate	CDS	13257554	13257938	.	-	0	ID=MeliponaBeecheii_009349-T1.cds;Parent=MeliponaBeecheii_009349-T1
contig_60	funannotate	CDS	13257302	13257414	.	-	0	ID=MeliponaBeecheii_009349-T1.cds;Parent=MeliponaBeecheii_009349-T1
contig_60	funannotate	CDS	13256943	13257224	.	-	0	ID=MeliponaBeecheii_009349-T1.cds;Parent=MeliponaBeecheii_009349-T1
contig_60	funannotate	CDS	13256574	13256854	.	-	0	ID=MeliponaBeecheii_009349-T1.cds;Parent=MeliponaBeecheii_009349-T1
contig_60	funannotate	CDS	13256289	13256460	.	-	0	ID=MeliponaBeecheii_009349-T1.cds;Parent=MeliponaBeecheii_009349-T1
contig_60	funannotate	CDS	13256024	13256136	.	-	0	ID=MeliponaBeecheii_009349-T1.cds;Parent=MeliponaBeecheii_009349-T1
contig_60	funannotate	CDS	13255687	13255954	.	-	0	ID=MeliponaBeecheii_009349-T1.cds;Parent=MeliponaBeecheii_009349-T1
contig_60	funannotate	CDS	13255323	13255602	.	-	0	ID=MeliponaBeecheii_009349-T1.cds;Parent=MeliponaBeecheii_009349-T1
contig_60	funannotate	CDS	13254016	13255145	.	-	0	ID=MeliponaBeecheii_009349-T1.cds;Parent=MeliponaBeecheii_009349-T1
contig_60	funannotate	exon	2224266	2224521	.	+	.	ID=MeliponaBeecheii_008276-T1.exon3;Parent=MeliponaBeecheii_008276-T1
contig_60	funannotate	mRNA	11484899	11488321	.	+	.	ID=MeliponaBeecheii_009156-T1;Parent=MeliponaBeecheii_009156
contig_60	funannotate	exon	2224604	2224871	.	+	.	ID=MeliponaBeecheii_008276-T1.exon4;Parent=MeliponaBeecheii_008276-T1
contig_60	funannotate	mRNA	5852925	5855288	.	+	.	ID=MeliponaBeecheii_008618-T1;Parent=MeliponaBeecheii_008618
contig_60	funannotate	exon	10719582	10719778	.	+	.	ID=MeliponaBeecheii_009062-T1.exon2;Parent=MeliponaBeecheii_009062-T1
contig_60	funannotate	exon	10719019	10719107	.	+	.	ID=MeliponaBeecheii_009062-T1.exon1;Parent=MeliponaBeecheii_009062-T1
contig_60	funannotate	gene	2717783	2724098	.	-	.	ID=MeliponaBeecheii_008351
contig_60	funannotate	gene	2702633	2703010	.	-	.	ID=MeliponaBeecheii_008350
contig_60	funannotate	gene	2739071	2739504	.	-	.	ID=MeliponaBeecheii_008353
contig_60	funannotate	mRNA	11146939	11151795	.	+	.	ID=MeliponaBeecheii_009107-T1;Ontology_term=GO:0005515%2CGO:0005164%2CGO:0006955%2CGO:0016020;Dbxref=InterPro:IPR006052%2CPFAM:PF00229%2CInterPro:IPR008983%2CInterPro:IPR021184;Parent=MeliponaBeecheii_009107
contig_60	funannotate	gene	2732213	2732695	.	-	.	ID=MeliponaBeecheii_008352
contig_60	funannotate	gene	2754204	2754461	.	-	.	ID=MeliponaBeecheii_008355
contig_60	funannotate	gene	2742578	2743946	.	+	.	ID=MeliponaBeecheii_008354
contig_60	funannotate	gene	2799979	2800535	.	-	.	ID=MeliponaBeecheii_008357
contig_60	funannotate	gene	2764611	2772937	.	+	.	ID=MeliponaBeecheii_008356
contig_60	funannotate	gene	2806450	2814403	.	-	.	ID=MeliponaBeecheii_008359
contig_60	funannotate	exon	10720221	10720394	.	+	.	ID=MeliponaBeecheii_009062-T1.exon4;Parent=MeliponaBeecheii_009062-T1
contig_60	funannotate	gene	2800825	2801612	.	+	.	ID=MeliponaBeecheii_008358
contig_60	funannotate	exon	10719872	10720137	.	+	.	ID=MeliponaBeecheii_009062-T1.exon3;Parent=MeliponaBeecheii_009062-T1
contig_60	funannotate	exon	10720509	10720658	.	+	.	ID=MeliponaBeecheii_009062-T1.exon5;Parent=MeliponaBeecheii_009062-T1
contig_60	funannotate	CDS	6210409	6210546	.	-	0	ID=MeliponaBeecheii_008644-T1.cds;Parent=MeliponaBeecheii_008644-T1
contig_60	funannotate	CDS	6206407	6206542	.	-	0	ID=MeliponaBeecheii_008644-T1.cds;Parent=MeliponaBeecheii_008644-T1
contig_60	funannotate	CDS	6205031	6205317	.	-	0	ID=MeliponaBeecheii_008644-T1.cds;Parent=MeliponaBeecheii_008644-T1
contig_60	funannotate	CDS	6204717	6204794	.	-	0	ID=MeliponaBeecheii_008644-T1.cds;Parent=MeliponaBeecheii_008644-T1
contig_60	funannotate	gene	2818247	2820888	.	+	.	ID=MeliponaBeecheii_008360
contig_60	funannotate	mRNA	11670108	11670584	.	+	.	ID=MeliponaBeecheii_009168-T1;Parent=MeliponaBeecheii_009168
contig_60	funannotate	gene	2823886	2827489	.	+	.	ID=MeliponaBeecheii_008362
contig_60	funannotate	exon	2826102	2826175	.	+	.	ID=MeliponaBeecheii_008362-T1.exon2;Parent=MeliponaBeecheii_008362-T1
contig_60	funannotate	gene	2822618	2823279	.	+	.	ID=MeliponaBeecheii_008361
contig_60	funannotate	exon	2823886	2824014	.	+	.	ID=MeliponaBeecheii_008362-T1.exon1;Parent=MeliponaBeecheii_008362-T1
contig_60	funannotate	gene	2835747	2836729	.	+	.	ID=MeliponaBeecheii_008364
contig_60	funannotate	gene	2828417	2830634	.	+	.	ID=MeliponaBeecheii_008363
contig_60	funannotate	exon	2827392	2827489	.	+	.	ID=MeliponaBeecheii_008362-T1.exon6;Parent=MeliponaBeecheii_008362-T1
contig_60	funannotate	gene	2839415	2846635	.	-	.	ID=MeliponaBeecheii_008366
contig_60	funannotate	mRNA	2499273	2502169	.	+	.	ID=MeliponaBeecheii_008323-T1;Parent=MeliponaBeecheii_008323
contig_60	funannotate	exon	2827194	2827316	.	+	.	ID=MeliponaBeecheii_008362-T1.exon5;Parent=MeliponaBeecheii_008362-T1
contig_60	funannotate	gene	2837652	2838758	.	+	.	ID=MeliponaBeecheii_008365
contig_60	funannotate	CDS	5717550	5717759	.	-	0	ID=MeliponaBeecheii_008600-T1.cds;Parent=MeliponaBeecheii_008600-T1
contig_60	funannotate	exon	2826775	2826900	.	+	.	ID=MeliponaBeecheii_008362-T1.exon4;Parent=MeliponaBeecheii_008362-T1
contig_60	funannotate	gene	2854790	2874852	.	+	.	ID=MeliponaBeecheii_008368
contig_60	funannotate	exon	2826248	2826411	.	+	.	ID=MeliponaBeecheii_008362-T1.exon3;Parent=MeliponaBeecheii_008362-T1
contig_60	funannotate	gene	2853918	2854625	.	-	.	ID=MeliponaBeecheii_008367
contig_60	funannotate	gene	2877020	2878351	.	-	.	Name=RNPS1;ID=MeliponaBeecheii_008369
contig_60	funannotate	CDS	9026492	9026647	.	-	0	ID=MeliponaBeecheii_008895-T1.cds;Parent=MeliponaBeecheii_008895-T1
contig_60	funannotate	CDS	9026289	9026415	.	-	0	ID=MeliponaBeecheii_008895-T1.cds;Parent=MeliponaBeecheii_008895-T1
contig_60	funannotate	CDS	9025901	9026033	.	-	0	ID=MeliponaBeecheii_008895-T1.cds;Parent=MeliponaBeecheii_008895-T1
contig_60	funannotate	CDS	9025212	9025836	.	-	0	ID=MeliponaBeecheii_008895-T1.cds;Parent=MeliponaBeecheii_008895-T1
contig_60	funannotate	CDS	9024902	9025156	.	-	0	ID=MeliponaBeecheii_008895-T1.cds;Parent=MeliponaBeecheii_008895-T1
contig_60	funannotate	CDS	196314	196499	.	-	2	ID=MeliponaBeecheii_008137-T1.cds;Parent=MeliponaBeecheii_008137-T1
contig_60	funannotate	exon	5347130	5347403	.	-	.	ID=MeliponaBeecheii_008563-T1.exon2;Parent=MeliponaBeecheii_008563-T1
contig_60	funannotate	exon	5346794	5347059	.	-	.	ID=MeliponaBeecheii_008563-T1.exon3;Parent=MeliponaBeecheii_008563-T1
contig_60	funannotate	CDS	8746521	8746982	.	+	0	ID=MeliponaBeecheii_008873-T1.cds;Parent=MeliponaBeecheii_008873-T1
contig_60	funannotate	exon	5346443	5346726	.	-	.	ID=MeliponaBeecheii_008563-T1.exon4;Parent=MeliponaBeecheii_008563-T1
contig_60	funannotate	exon	5346195	5346361	.	-	.	ID=MeliponaBeecheii_008563-T1.exon5;Parent=MeliponaBeecheii_008563-T1
contig_60	funannotate	exon	6471801	6472016	.	+	.	ID=MeliponaBeecheii_008652-T1.exon3;Parent=MeliponaBeecheii_008652-T1
contig_60	funannotate	mRNA	2446294	2449207	.	+	.	ID=MeliponaBeecheii_008311-T1;Ontology_term=GO:0055114%2CGO:0016491;Dbxref=PFAM:PF00106%2CInterPro:IPR020904%2CPFAM:PF08659%2CPFAM:PF13460%2CPFAM:PF13561%2CInterPro:IPR002347%2CInterPro:IPR036291;Parent=MeliponaBeecheii_008311
contig_60	funannotate	exon	8338828	8339019	.	-	.	ID=MeliponaBeecheii_008833-T1.exon4;Parent=MeliponaBeecheii_008833-T1
contig_60	funannotate	exon	6470486	6470714	.	+	.	ID=MeliponaBeecheii_008652-T1.exon2;Parent=MeliponaBeecheii_008652-T1
contig_60	funannotate	exon	8340862	8340991	.	-	.	ID=MeliponaBeecheii_008833-T1.exon2;Parent=MeliponaBeecheii_008833-T1
contig_60	funannotate	exon	6470115	6470281	.	+	.	ID=MeliponaBeecheii_008652-T1.exon1;Parent=MeliponaBeecheii_008652-T1
contig_60	funannotate	exon	8339102	8339222	.	-	.	ID=MeliponaBeecheii_008833-T1.exon3;Parent=MeliponaBeecheii_008833-T1
contig_60	funannotate	gene	2891116	2891907	.	+	.	ID=MeliponaBeecheii_008371
contig_60	funannotate	gene	2882237	2887187	.	-	.	ID=MeliponaBeecheii_008370
contig_60	funannotate	exon	5347463	5349216	.	-	.	ID=MeliponaBeecheii_008563-T1.exon1;Parent=MeliponaBeecheii_008563-T1
contig_60	funannotate	exon	8341071	8341077	.	-	.	ID=MeliponaBeecheii_008833-T1.exon1;Parent=MeliponaBeecheii_008833-T1
contig_60	funannotate	gene	2898878	2902486	.	+	.	ID=MeliponaBeecheii_008373
contig_60	funannotate	exon	9272629	9272962	.	+	.	ID=MeliponaBeecheii_008922-T1.exon3;Parent=MeliponaBeecheii_008922-T1
contig_60	funannotate	gene	2892275	2896210	.	-	.	ID=MeliponaBeecheii_008372
contig_60	funannotate	exon	9273427	9273839	.	+	.	ID=MeliponaBeecheii_008922-T1.exon4;Parent=MeliponaBeecheii_008922-T1
contig_60	funannotate	gene	2921734	2927900	.	+	.	ID=MeliponaBeecheii_008375
contig_60	funannotate	exon	9270445	9270577	.	+	.	ID=MeliponaBeecheii_008922-T1.exon1;Parent=MeliponaBeecheii_008922-T1
contig_60	funannotate	gene	2902683	2904195	.	-	.	ID=MeliponaBeecheii_008374
contig_60	funannotate	exon	9271870	9272372	.	+	.	ID=MeliponaBeecheii_008922-T1.exon2;Parent=MeliponaBeecheii_008922-T1
contig_60	funannotate	gene	2952525	2956099	.	+	.	ID=MeliponaBeecheii_008377
contig_60	funannotate	gene	2935046	2937019	.	+	.	ID=MeliponaBeecheii_008376
contig_60	funannotate	gene	2963269	2965965	.	+	.	Name=BAXI1;ID=MeliponaBeecheii_008379
contig_60	funannotate	CDS	8403862	8404115	.	-	0	ID=MeliponaBeecheii_008851-T1.cds;Parent=MeliponaBeecheii_008851-T1
contig_60	funannotate	CDS	8403194	8403779	.	-	0	ID=MeliponaBeecheii_008851-T1.cds;Parent=MeliponaBeecheii_008851-T1
contig_60	funannotate	CDS	8402839	8403120	.	-	0	ID=MeliponaBeecheii_008851-T1.cds;Parent=MeliponaBeecheii_008851-T1
contig_60	funannotate	CDS	8402051	8402743	.	-	0	ID=MeliponaBeecheii_008851-T1.cds;Parent=MeliponaBeecheii_008851-T1
contig_60	funannotate	CDS	8401553	8401913	.	-	0	ID=MeliponaBeecheii_008851-T1.cds;Parent=MeliponaBeecheii_008851-T1
contig_60	funannotate	CDS	8401291	8401470	.	-	0	ID=MeliponaBeecheii_008851-T1.cds;Parent=MeliponaBeecheii_008851-T1
contig_60	funannotate	CDS	8398563	8399659	.	-	0	ID=MeliponaBeecheii_008851-T1.cds;Parent=MeliponaBeecheii_008851-T1
contig_60	funannotate	gene	2960576	2962671	.	-	.	ID=MeliponaBeecheii_008378
contig_60	funannotate	exon	10546	10779	.	-	.	ID=MeliponaBeecheii_008109-T1.exon1;Parent=MeliponaBeecheii_008109-T1
contig_60	funannotate	exon	123156	123322	.	+	.	ID=MeliponaBeecheii_008123-T1.exon14;Parent=MeliponaBeecheii_008123-T1
contig_60	funannotate	exon	122865	123076	.	+	.	ID=MeliponaBeecheii_008123-T1.exon13;Parent=MeliponaBeecheii_008123-T1
contig_60	funannotate	exon	125574	125609	.	+	.	ID=MeliponaBeecheii_008123-T1.exon16;Parent=MeliponaBeecheii_008123-T1
contig_60	funannotate	exon	123462	123513	.	+	.	ID=MeliponaBeecheii_008123-T1.exon15;Parent=MeliponaBeecheii_008123-T1
contig_60	funannotate	CDS	6108106	6108247	.	+	0	ID=MeliponaBeecheii_008638-T1.cds;Parent=MeliponaBeecheii_008638-T1
contig_60	funannotate	CDS	6108474	6108719	.	+	0	ID=MeliponaBeecheii_008638-T1.cds;Parent=MeliponaBeecheii_008638-T1
contig_60	funannotate	CDS	6108866	6109107	.	+	0	ID=MeliponaBeecheii_008638-T1.cds;Parent=MeliponaBeecheii_008638-T1
contig_60	funannotate	exon	121837	122029	.	+	.	ID=MeliponaBeecheii_008123-T1.exon10;Parent=MeliponaBeecheii_008123-T1
contig_60	funannotate	gene	2966615	2971447	.	-	.	Name=EWSR1;ID=MeliponaBeecheii_008380
contig_60	funannotate	exon	122470	122774	.	+	.	ID=MeliponaBeecheii_008123-T1.exon12;Parent=MeliponaBeecheii_008123-T1
contig_60	funannotate	gene	2974736	2976298	.	-	.	ID=MeliponaBeecheii_008382
contig_60	funannotate	exon	122122	122308	.	+	.	ID=MeliponaBeecheii_008123-T1.exon11;Parent=MeliponaBeecheii_008123-T1
contig_60	funannotate	gene	2972514	2973473	.	-	.	Name=MED19;ID=MeliponaBeecheii_008381
contig_60	funannotate	gene	2991956	2995021	.	+	.	Name=ATE1;ID=MeliponaBeecheii_008384
contig_60	funannotate	exon	12042985	12043211	.	+	.	ID=MeliponaBeecheii_009206-T1.exon5;Parent=MeliponaBeecheii_009206-T1
contig_60	funannotate	gene	2982084	2986414	.	-	.	ID=MeliponaBeecheii_008383
contig_60	funannotate	exon	11214459	11214735	.	-	.	ID=MeliponaBeecheii_009117-T1.exon1;Parent=MeliponaBeecheii_009117-T1
contig_60	funannotate	exon	12043273	12043551	.	+	.	ID=MeliponaBeecheii_009206-T1.exon6;Parent=MeliponaBeecheii_009206-T1
contig_60	funannotate	gene	3004481	3009053	.	+	.	ID=MeliponaBeecheii_008386
contig_60	funannotate	exon	12042499	12042656	.	+	.	ID=MeliponaBeecheii_009206-T1.exon3;Parent=MeliponaBeecheii_009206-T1
contig_60	funannotate	gene	2996305	3000298	.	-	.	ID=MeliponaBeecheii_008385
contig_60	funannotate	exon	12042728	12042915	.	+	.	ID=MeliponaBeecheii_009206-T1.exon4;Parent=MeliponaBeecheii_009206-T1
contig_60	funannotate	exon	126069	126153	.	+	.	ID=MeliponaBeecheii_008123-T1.exon18;Parent=MeliponaBeecheii_008123-T1
contig_60	funannotate	gene	3010438	3012575	.	+	.	ID=MeliponaBeecheii_008388
contig_60	funannotate	exon	11211772	11212039	.	-	.	ID=MeliponaBeecheii_009117-T1.exon4;Parent=MeliponaBeecheii_009117-T1
contig_60	funannotate	exon	12041976	12042029	.	+	.	ID=MeliponaBeecheii_009206-T1.exon1;Parent=MeliponaBeecheii_009206-T1
contig_60	funannotate	exon	125817	125990	.	+	.	ID=MeliponaBeecheii_008123-T1.exon17;Parent=MeliponaBeecheii_008123-T1
contig_60	funannotate	gene	3009211	3009634	.	-	.	ID=MeliponaBeecheii_008387
contig_60	funannotate	exon	11211339	11211683	.	-	.	ID=MeliponaBeecheii_009117-T1.exon5;Parent=MeliponaBeecheii_009117-T1
contig_60	funannotate	exon	12042202	12042375	.	+	.	ID=MeliponaBeecheii_009206-T1.exon2;Parent=MeliponaBeecheii_009206-T1
contig_60	funannotate	exon	11213748	11213896	.	-	.	ID=MeliponaBeecheii_009117-T1.exon2;Parent=MeliponaBeecheii_009117-T1
contig_60	funannotate	exon	126714	126731	.	+	.	ID=MeliponaBeecheii_008123-T1.exon19;Parent=MeliponaBeecheii_008123-T1
contig_60	funannotate	gene	3015140	3016039	.	+	.	ID=MeliponaBeecheii_008389
contig_60	funannotate	CDS	9004860	9005323	.	+	0	ID=MeliponaBeecheii_008889-T1.cds;Parent=MeliponaBeecheii_008889-T1
contig_60	funannotate	CDS	9005393	9005933	.	+	0	ID=MeliponaBeecheii_008889-T1.cds;Parent=MeliponaBeecheii_008889-T1
contig_60	funannotate	exon	11213464	11213663	.	-	.	ID=MeliponaBeecheii_009117-T1.exon3;Parent=MeliponaBeecheii_009117-T1
contig_60	funannotate	exon	11210579	11210715	.	-	.	ID=MeliponaBeecheii_009117-T1.exon8;Parent=MeliponaBeecheii_009117-T1
contig_60	funannotate	mRNA	5988312	6001867	.	-	.	ID=MeliponaBeecheii_008631-T1;Parent=MeliponaBeecheii_008631
contig_60	funannotate	exon	11210090	11210389	.	-	.	ID=MeliponaBeecheii_009117-T1.exon9;Parent=MeliponaBeecheii_009117-T1
contig_60	funannotate	exon	11211077	11211244	.	-	.	ID=MeliponaBeecheii_009117-T1.exon6;Parent=MeliponaBeecheii_009117-T1
contig_60	funannotate	exon	11210795	11210990	.	-	.	ID=MeliponaBeecheii_009117-T1.exon7;Parent=MeliponaBeecheii_009117-T1
contig_60	funannotate	exon	12044326	12044584	.	+	.	ID=MeliponaBeecheii_009206-T1.exon9;Parent=MeliponaBeecheii_009206-T1
contig_60	funannotate	exon	12043629	12043913	.	+	.	ID=MeliponaBeecheii_009206-T1.exon7;Parent=MeliponaBeecheii_009206-T1
contig_60	funannotate	exon	12044003	12044240	.	+	.	ID=MeliponaBeecheii_009206-T1.exon8;Parent=MeliponaBeecheii_009206-T1
contig_60	funannotate	exon	4775381	4775575	.	+	.	ID=MeliponaBeecheii_008491-T1.exon4;Parent=MeliponaBeecheii_008491-T1
contig_60	funannotate	exon	11437762	11438056	.	+	.	ID=MeliponaBeecheii_009154-T1.exon2;Parent=MeliponaBeecheii_009154-T1
contig_60	funannotate	mRNA	4171406	4171702	.	-	.	ID=MeliponaBeecheii_008468-T1;Parent=MeliponaBeecheii_008468
contig_60	funannotate	exon	11436867	11437073	.	+	.	ID=MeliponaBeecheii_009154-T1.exon1;Parent=MeliponaBeecheii_009154-T1
contig_60	funannotate	exon	11438483	11439117	.	+	.	ID=MeliponaBeecheii_009154-T1.exon4;Parent=MeliponaBeecheii_009154-T1
contig_60	funannotate	exon	11438150	11438389	.	+	.	ID=MeliponaBeecheii_009154-T1.exon3;Parent=MeliponaBeecheii_009154-T1
contig_60	funannotate	exon	11439444	11439615	.	+	.	ID=MeliponaBeecheii_009154-T1.exon6;Parent=MeliponaBeecheii_009154-T1
contig_60	funannotate	exon	11439197	11439356	.	+	.	ID=MeliponaBeecheii_009154-T1.exon5;Parent=MeliponaBeecheii_009154-T1
contig_60	funannotate	exon	2807239	2807351	.	-	.	ID=MeliponaBeecheii_008359-T1.exon23;Parent=MeliponaBeecheii_008359-T1
contig_60	funannotate	CDS	11391773	11391873	.	+	0	ID=MeliponaBeecheii_009148-T1.cds;Parent=MeliponaBeecheii_009148-T1
contig_60	funannotate	CDS	11391949	11392238	.	+	0	ID=MeliponaBeecheii_009148-T1.cds;Parent=MeliponaBeecheii_009148-T1
contig_60	funannotate	CDS	11392300	11393111	.	+	0	ID=MeliponaBeecheii_009148-T1.cds;Parent=MeliponaBeecheii_009148-T1
contig_60	funannotate	CDS	11393180	11393247	.	+	0	ID=MeliponaBeecheii_009148-T1.cds;Parent=MeliponaBeecheii_009148-T1
contig_60	funannotate	CDS	11393316	11393462	.	+	0	ID=MeliponaBeecheii_009148-T1.cds;Parent=MeliponaBeecheii_009148-T1
contig_60	funannotate	CDS	11393541	11393680	.	+	0	ID=MeliponaBeecheii_009148-T1.cds;Parent=MeliponaBeecheii_009148-T1
contig_60	funannotate	CDS	11393755	11393917	.	+	0	ID=MeliponaBeecheii_009148-T1.cds;Parent=MeliponaBeecheii_009148-T1
contig_60	funannotate	CDS	11393987	11394152	.	+	0	ID=MeliponaBeecheii_009148-T1.cds;Parent=MeliponaBeecheii_009148-T1
contig_60	funannotate	CDS	11394262	11394448	.	+	0	ID=MeliponaBeecheii_009148-T1.cds;Parent=MeliponaBeecheii_009148-T1
contig_60	funannotate	CDS	11394527	11394840	.	+	0	ID=MeliponaBeecheii_009148-T1.cds;Parent=MeliponaBeecheii_009148-T1
contig_60	funannotate	exon	2806931	2807113	.	-	.	ID=MeliponaBeecheii_008359-T1.exon24;Parent=MeliponaBeecheii_008359-T1
contig_60	funannotate	exon	2806450	2806830	.	-	.	ID=MeliponaBeecheii_008359-T1.exon25;Parent=MeliponaBeecheii_008359-T1
contig_60	funannotate	exon	2808926	2808998	.	-	.	ID=MeliponaBeecheii_008359-T1.exon20;Parent=MeliponaBeecheii_008359-T1
contig_60	funannotate	exon	2807963	2808121	.	-	.	ID=MeliponaBeecheii_008359-T1.exon21;Parent=MeliponaBeecheii_008359-T1
contig_60	funannotate	exon	2807736	2807838	.	-	.	ID=MeliponaBeecheii_008359-T1.exon22;Parent=MeliponaBeecheii_008359-T1
contig_60	funannotate	exon	9427709	9427841	.	-	.	ID=MeliponaBeecheii_008942-T1.exon7;Parent=MeliponaBeecheii_008942-T1
contig_60	funannotate	exon	9428879	9429122	.	-	.	ID=MeliponaBeecheii_008942-T1.exon2;Parent=MeliponaBeecheii_008942-T1
contig_60	funannotate	exon	11439946	11440144	.	+	.	ID=MeliponaBeecheii_009154-T1.exon8;Parent=MeliponaBeecheii_009154-T1
contig_60	funannotate	exon	13157918	13157950	.	-	.	ID=MeliponaBeecheii_009332-T1.exon1;Parent=MeliponaBeecheii_009332-T1
contig_60	funannotate	exon	9429195	9429208	.	-	.	ID=MeliponaBeecheii_008942-T1.exon1;Parent=MeliponaBeecheii_008942-T1
contig_60	funannotate	exon	11439698	11439878	.	+	.	ID=MeliponaBeecheii_009154-T1.exon7;Parent=MeliponaBeecheii_009154-T1
contig_60	funannotate	exon	13155281	13155367	.	-	.	ID=MeliponaBeecheii_009332-T1.exon2;Parent=MeliponaBeecheii_009332-T1
contig_60	funannotate	exon	13151126	13151225	.	-	.	ID=MeliponaBeecheii_009332-T1.exon3;Parent=MeliponaBeecheii_009332-T1
contig_60	funannotate	exon	11440235	11440452	.	+	.	ID=MeliponaBeecheii_009154-T1.exon9;Parent=MeliponaBeecheii_009154-T1
contig_60	funannotate	exon	13145353	13145427	.	-	.	ID=MeliponaBeecheii_009332-T1.exon4;Parent=MeliponaBeecheii_009332-T1
contig_60	funannotate	exon	4773961	4774078	.	+	.	ID=MeliponaBeecheii_008491-T1.exon1;Parent=MeliponaBeecheii_008491-T1
contig_60	funannotate	exon	9427909	9428078	.	-	.	ID=MeliponaBeecheii_008942-T1.exon6;Parent=MeliponaBeecheii_008942-T1
contig_60	funannotate	exon	13145044	13145226	.	-	.	ID=MeliponaBeecheii_009332-T1.exon5;Parent=MeliponaBeecheii_009332-T1
contig_60	funannotate	exon	9428146	9428328	.	-	.	ID=MeliponaBeecheii_008942-T1.exon5;Parent=MeliponaBeecheii_008942-T1
contig_60	funannotate	mRNA	12987026	12988085	.	-	.	ID=MeliponaBeecheii_009306-T1;Dbxref=InterPro:IPR009038%2CInterPro:IPR015720%2CInterPro:IPR036598%2CPFAM:PF01105;Parent=MeliponaBeecheii_009306
contig_60	funannotate	exon	13144833	13144906	.	-	.	ID=MeliponaBeecheii_009332-T1.exon6;Parent=MeliponaBeecheii_009332-T1
contig_60	funannotate	exon	4775153	4775312	.	+	.	ID=MeliponaBeecheii_008491-T1.exon3;Parent=MeliponaBeecheii_008491-T1
contig_60	funannotate	exon	9428417	9428544	.	-	.	ID=MeliponaBeecheii_008942-T1.exon4;Parent=MeliponaBeecheii_008942-T1
contig_60	funannotate	exon	13144624	13144761	.	-	.	ID=MeliponaBeecheii_009332-T1.exon7;Parent=MeliponaBeecheii_009332-T1
contig_60	funannotate	exon	4774765	4774951	.	+	.	ID=MeliponaBeecheii_008491-T1.exon2;Parent=MeliponaBeecheii_008491-T1
contig_60	funannotate	exon	9428626	9428821	.	-	.	ID=MeliponaBeecheii_008942-T1.exon3;Parent=MeliponaBeecheii_008942-T1
contig_60	funannotate	exon	13143221	13143412	.	-	.	ID=MeliponaBeecheii_009332-T1.exon8;Parent=MeliponaBeecheii_009332-T1
contig_60	funannotate	CDS	9445118	9445122	.	-	0	ID=MeliponaBeecheii_008947-T1.cds;Parent=MeliponaBeecheii_008947-T1
contig_60	funannotate	CDS	9444776	9445038	.	-	0	ID=MeliponaBeecheii_008947-T1.cds;Parent=MeliponaBeecheii_008947-T1
contig_60	funannotate	CDS	9444397	9444467	.	-	0	ID=MeliponaBeecheii_008947-T1.cds;Parent=MeliponaBeecheii_008947-T1
contig_60	funannotate	CDS	9444089	9444307	.	-	0	ID=MeliponaBeecheii_008947-T1.cds;Parent=MeliponaBeecheii_008947-T1
contig_60	funannotate	CDS	9443846	9443956	.	-	0	ID=MeliponaBeecheii_008947-T1.cds;Parent=MeliponaBeecheii_008947-T1
contig_60	funannotate	CDS	7817637	7817760	.	+	0	ID=MeliponaBeecheii_008801-T1.cds;Parent=MeliponaBeecheii_008801-T1
contig_60	funannotate	CDS	7821125	7821223	.	+	0	ID=MeliponaBeecheii_008801-T1.cds;Parent=MeliponaBeecheii_008801-T1
contig_60	funannotate	CDS	7821283	7821404	.	+	0	ID=MeliponaBeecheii_008801-T1.cds;Parent=MeliponaBeecheii_008801-T1
contig_60	funannotate	mRNA	8351589	8352362	.	+	.	ID=MeliponaBeecheii_008834-T1;Dbxref=PFAM:PF00402%2CInterPro:IPR003096%2CInterPro:IPR036872%2CInterPro:IPR000557;Parent=MeliponaBeecheii_008834
contig_60	funannotate	exon	12230058	12230200	.	-	.	ID=MeliponaBeecheii_009226-T1.exon3;Parent=MeliponaBeecheii_009226-T1
contig_60	funannotate	exon	12230269	12230371	.	-	.	ID=MeliponaBeecheii_009226-T1.exon2;Parent=MeliponaBeecheii_009226-T1
contig_60	funannotate	mRNA	6799148	6800045	.	+	.	ID=MeliponaBeecheii_008692-T1;Dbxref=InterPro:IPR012464%2CPFAM:PF07898;Parent=MeliponaBeecheii_008692
contig_60	funannotate	exon	12230472	12230606	.	-	.	ID=MeliponaBeecheii_009226-T1.exon1;Parent=MeliponaBeecheii_009226-T1
contig_60	funannotate	CDS	8360859	8360864	.	-	0	ID=MeliponaBeecheii_008839-T1.cds;Parent=MeliponaBeecheii_008839-T1
contig_60	funannotate	CDS	8360535	8360799	.	-	0	ID=MeliponaBeecheii_008839-T1.cds;Parent=MeliponaBeecheii_008839-T1
contig_60	funannotate	CDS	8360189	8360463	.	-	0	ID=MeliponaBeecheii_008839-T1.cds;Parent=MeliponaBeecheii_008839-T1
contig_60	funannotate	CDS	8359969	8360103	.	-	0	ID=MeliponaBeecheii_008839-T1.cds;Parent=MeliponaBeecheii_008839-T1
contig_60	funannotate	exon	4396116	4396445	.	-	.	ID=MeliponaBeecheii_008471-T1.exon1;Parent=MeliponaBeecheii_008471-T1
contig_60	funannotate	CDS	5053382	5053565	.	-	0	ID=MeliponaBeecheii_008539-T1.cds;Parent=MeliponaBeecheii_008539-T1
contig_60	funannotate	CDS	5051418	5051494	.	-	0	ID=MeliponaBeecheii_008539-T1.cds;Parent=MeliponaBeecheii_008539-T1
contig_60	funannotate	CDS	5050794	5050885	.	-	0	ID=MeliponaBeecheii_008539-T1.cds;Parent=MeliponaBeecheii_008539-T1
contig_60	funannotate	CDS	5048697	5048846	.	-	0	ID=MeliponaBeecheii_008539-T1.cds;Parent=MeliponaBeecheii_008539-T1
contig_60	funannotate	CDS	5048343	5048535	.	-	0	ID=MeliponaBeecheii_008539-T1.cds;Parent=MeliponaBeecheii_008539-T1
contig_60	funannotate	CDS	5047695	5047869	.	-	0	ID=MeliponaBeecheii_008539-T1.cds;Parent=MeliponaBeecheii_008539-T1
contig_60	funannotate	CDS	5047287	5047385	.	-	0	ID=MeliponaBeecheii_008539-T1.cds;Parent=MeliponaBeecheii_008539-T1
contig_60	funannotate	CDS	5047023	5047114	.	-	0	ID=MeliponaBeecheii_008539-T1.cds;Parent=MeliponaBeecheii_008539-T1
contig_60	funannotate	CDS	5046255	5046944	.	-	0	ID=MeliponaBeecheii_008539-T1.cds;Parent=MeliponaBeecheii_008539-T1
contig_60	funannotate	CDS	12975969	12976331	.	+	0	ID=MeliponaBeecheii_009305-T1.cds;Parent=MeliponaBeecheii_009305-T1
contig_60	funannotate	CDS	12978066	12979185	.	+	0	ID=MeliponaBeecheii_009305-T1.cds;Parent=MeliponaBeecheii_009305-T1
contig_60	funannotate	CDS	12979286	12979602	.	+	0	ID=MeliponaBeecheii_009305-T1.cds;Parent=MeliponaBeecheii_009305-T1
contig_60	funannotate	CDS	12980507	12980937	.	+	0	ID=MeliponaBeecheii_009305-T1.cds;Parent=MeliponaBeecheii_009305-T1
contig_60	funannotate	CDS	12981005	12981144	.	+	0	ID=MeliponaBeecheii_009305-T1.cds;Parent=MeliponaBeecheii_009305-T1
contig_60	funannotate	CDS	12982915	12983109	.	+	0	ID=MeliponaBeecheii_009305-T1.cds;Parent=MeliponaBeecheii_009305-T1
contig_60	funannotate	CDS	12983535	12984074	.	+	0	ID=MeliponaBeecheii_009305-T1.cds;Parent=MeliponaBeecheii_009305-T1
contig_60	funannotate	CDS	12984338	12984607	.	+	0	ID=MeliponaBeecheii_009305-T1.cds;Parent=MeliponaBeecheii_009305-T1
contig_60	funannotate	CDS	12984697	12985045	.	+	0	ID=MeliponaBeecheii_009305-T1.cds;Parent=MeliponaBeecheii_009305-T1
contig_60	funannotate	CDS	12985107	12985220	.	+	0	ID=MeliponaBeecheii_009305-T1.cds;Parent=MeliponaBeecheii_009305-T1
contig_60	funannotate	CDS	12985315	12985476	.	+	0	ID=MeliponaBeecheii_009305-T1.cds;Parent=MeliponaBeecheii_009305-T1
contig_60	funannotate	CDS	12985573	12985767	.	+	0	ID=MeliponaBeecheii_009305-T1.cds;Parent=MeliponaBeecheii_009305-T1
contig_60	funannotate	CDS	12985847	12986163	.	+	0	ID=MeliponaBeecheii_009305-T1.cds;Parent=MeliponaBeecheii_009305-T1
contig_60	funannotate	CDS	12986241	12986455	.	+	0	ID=MeliponaBeecheii_009305-T1.cds;Parent=MeliponaBeecheii_009305-T1
contig_60	funannotate	mRNA	6719222	6719873	.	+	.	ID=MeliponaBeecheii_008680-T1;Parent=MeliponaBeecheii_008680
contig_60	funannotate	exon	2301923	2301979	.	-	.	ID=MeliponaBeecheii_008293-T1.exon1;Parent=MeliponaBeecheii_008293-T1
contig_60	funannotate	exon	2300503	2300648	.	-	.	ID=MeliponaBeecheii_008293-T1.exon3;Parent=MeliponaBeecheii_008293-T1
contig_60	funannotate	exon	2300728	2300835	.	-	.	ID=MeliponaBeecheii_008293-T1.exon2;Parent=MeliponaBeecheii_008293-T1
contig_60	funannotate	exon	2299828	2300028	.	-	.	ID=MeliponaBeecheii_008293-T1.exon5;Parent=MeliponaBeecheii_008293-T1
contig_60	funannotate	exon	2300112	2300388	.	-	.	ID=MeliponaBeecheii_008293-T1.exon4;Parent=MeliponaBeecheii_008293-T1
contig_60	funannotate	mRNA	4014250	4023285	.	-	.	ID=MeliponaBeecheii_008456-T1;Ontology_term=GO:0003723%2CGO:0003729%2CGO:0003676%2CGO:0006417;Dbxref=PFAM:PF17904%2CInterPro:IPR004088%2CInterPro:IPR040472%2CPFAM:PF12235%2CPFAM:PF18336%2CInterPro:IPR040148%2CInterPro:IPR004087%2CInterPro:IPR022034%2CPFAM:PF00013%2CInterPro:IPR008395%2CPFAM:PF05641%2CInterPro:IPR036612%2CInterPro:IPR041560;Parent=MeliponaBeecheii_008456
contig_60	funannotate	exon	2299181	2299413	.	-	.	ID=MeliponaBeecheii_008293-T1.exon7;Parent=MeliponaBeecheii_008293-T1
contig_60	funannotate	exon	6799726	6800045	.	+	.	ID=MeliponaBeecheii_008692-T1.exon3;Parent=MeliponaBeecheii_008692-T1
contig_60	funannotate	exon	2299510	2299750	.	-	.	ID=MeliponaBeecheii_008293-T1.exon6;Parent=MeliponaBeecheii_008293-T1
contig_60	funannotate	mRNA	13079303	13079560	.	-	.	ID=MeliponaBeecheii_009318-T1;Parent=MeliponaBeecheii_009318
contig_60	funannotate	exon	2298017	2298445	.	-	.	ID=MeliponaBeecheii_008293-T1.exon9;Parent=MeliponaBeecheii_008293-T1
contig_60	funannotate	exon	6799148	6799404	.	+	.	ID=MeliponaBeecheii_008692-T1.exon1;Parent=MeliponaBeecheii_008692-T1
contig_60	funannotate	exon	2298521	2298887	.	-	.	ID=MeliponaBeecheii_008293-T1.exon8;Parent=MeliponaBeecheii_008293-T1
contig_60	funannotate	exon	6799471	6799643	.	+	.	ID=MeliponaBeecheii_008692-T1.exon2;Parent=MeliponaBeecheii_008692-T1
contig_60	funannotate	CDS	4894513	4894520	.	+	0	ID=MeliponaBeecheii_008517-T1.cds;Parent=MeliponaBeecheii_008517-T1
contig_60	funannotate	CDS	4895026	4895392	.	+	0	ID=MeliponaBeecheii_008517-T1.cds;Parent=MeliponaBeecheii_008517-T1
contig_60	funannotate	CDS	9254143	9254317	.	-	0	ID=MeliponaBeecheii_008919-T1.cds;Parent=MeliponaBeecheii_008919-T1
contig_60	funannotate	CDS	9253776	9254080	.	-	0	ID=MeliponaBeecheii_008919-T1.cds;Parent=MeliponaBeecheii_008919-T1
contig_60	funannotate	CDS	9253521	9253707	.	-	0	ID=MeliponaBeecheii_008919-T1.cds;Parent=MeliponaBeecheii_008919-T1
contig_60	funannotate	CDS	9253125	9253444	.	-	0	ID=MeliponaBeecheii_008919-T1.cds;Parent=MeliponaBeecheii_008919-T1
contig_60	funannotate	exon	8652352	8652509	.	-	.	ID=MeliponaBeecheii_008870-T1.exon6;Parent=MeliponaBeecheii_008870-T1
contig_60	funannotate	exon	8652627	8652898	.	-	.	ID=MeliponaBeecheii_008870-T1.exon5;Parent=MeliponaBeecheii_008870-T1
contig_60	funannotate	exon	8658232	8658237	.	-	.	ID=MeliponaBeecheii_008870-T1.exon2;Parent=MeliponaBeecheii_008870-T1
contig_60	funannotate	exon	8659748	8659753	.	-	.	ID=MeliponaBeecheii_008870-T1.exon1;Parent=MeliponaBeecheii_008870-T1
contig_60	funannotate	exon	8652985	8653065	.	-	.	ID=MeliponaBeecheii_008870-T1.exon4;Parent=MeliponaBeecheii_008870-T1
contig_60	funannotate	exon	8657486	8657712	.	-	.	ID=MeliponaBeecheii_008870-T1.exon3;Parent=MeliponaBeecheii_008870-T1
contig_60	funannotate	mRNA	8220240	8225292	.	+	.	ID=MeliponaBeecheii_008822-T1;Parent=MeliponaBeecheii_008822
contig_60	funannotate	mRNA	4779638	4780058	.	+	.	ID=MeliponaBeecheii_008493-T1;Dbxref=PFAM:PF04588%2CInterPro:IPR007667;Parent=MeliponaBeecheii_008493
contig_60	funannotate	exon	13167659	13168177	.	-	.	ID=MeliponaBeecheii_009335-T1.exon4;Parent=MeliponaBeecheii_009335-T1
contig_60	funannotate	exon	13169542	13169547	.	-	.	ID=MeliponaBeecheii_009335-T1.exon1;Parent=MeliponaBeecheii_009335-T1
contig_60	funannotate	exon	13168603	13169063	.	-	.	ID=MeliponaBeecheii_009335-T1.exon2;Parent=MeliponaBeecheii_009335-T1
contig_60	funannotate	mRNA	6612136	6613343	.	-	.	ID=MeliponaBeecheii_008667-T1;Ontology_term=GO:0006915%2CGO:0006355%2CGO:0003700%2CGO:0003677%2CGO:0000976%2CGO:0005634;Dbxref=InterPro:IPR011615%2CInterPro:IPR008967%2CInterPro:IPR012346%2CInterPro:IPR002117%2CPFAM:PF00870;Parent=MeliponaBeecheii_008667
contig_60	funannotate	tRNA	7930592	7930673	.	-	.	ID=MeliponaBeecheii_008810-T1;Parent=MeliponaBeecheii_008810
contig_60	funannotate	exon	13168262	13168376	.	-	.	ID=MeliponaBeecheii_009335-T1.exon3;Parent=MeliponaBeecheii_009335-T1
contig_60	funannotate	mRNA	13138242	13138868	.	+	.	ID=MeliponaBeecheii_009331-T1;Parent=MeliponaBeecheii_009331
contig_60	funannotate	exon	12444883	12445725	.	+	.	ID=MeliponaBeecheii_009246-T1.exon2;Parent=MeliponaBeecheii_009246-T1
contig_60	funannotate	exon	12444476	12444817	.	+	.	ID=MeliponaBeecheii_009246-T1.exon1;Parent=MeliponaBeecheii_009246-T1
contig_60	funannotate	exon	7571333	7572140	.	+	.	ID=MeliponaBeecheii_008761-T1.exon2;Parent=MeliponaBeecheii_008761-T1
contig_60	funannotate	exon	8396639	8397009	.	+	.	ID=MeliponaBeecheii_008850-T1.exon6;Parent=MeliponaBeecheii_008850-T1
contig_60	funannotate	exon	8396234	8396568	.	+	.	ID=MeliponaBeecheii_008850-T1.exon5;Parent=MeliponaBeecheii_008850-T1
contig_60	funannotate	exon	8395873	8396164	.	+	.	ID=MeliponaBeecheii_008850-T1.exon4;Parent=MeliponaBeecheii_008850-T1
contig_60	funannotate	exon	8395538	8395796	.	+	.	ID=MeliponaBeecheii_008850-T1.exon3;Parent=MeliponaBeecheii_008850-T1
contig_60	funannotate	exon	8397755	8397852	.	+	.	ID=MeliponaBeecheii_008850-T1.exon9;Parent=MeliponaBeecheii_008850-T1
contig_60	funannotate	exon	8397317	8397674	.	+	.	ID=MeliponaBeecheii_008850-T1.exon8;Parent=MeliponaBeecheii_008850-T1
contig_60	funannotate	exon	8397081	8397245	.	+	.	ID=MeliponaBeecheii_008850-T1.exon7;Parent=MeliponaBeecheii_008850-T1
contig_60	funannotate	exon	5507555	5507750	.	-	.	ID=MeliponaBeecheii_008583-T1.exon1;Parent=MeliponaBeecheii_008583-T1
contig_60	funannotate	exon	6656774	6657366	.	-	.	ID=MeliponaBeecheii_008672-T1.exon1;Parent=MeliponaBeecheii_008672-T1
contig_60	funannotate	exon	8395196	8395461	.	+	.	ID=MeliponaBeecheii_008850-T1.exon2;Parent=MeliponaBeecheii_008850-T1
contig_60	funannotate	exon	6646596	6646917	.	-	.	ID=MeliponaBeecheii_008672-T1.exon2;Parent=MeliponaBeecheii_008672-T1
contig_60	funannotate	exon	8391609	8391842	.	+	.	ID=MeliponaBeecheii_008850-T1.exon1;Parent=MeliponaBeecheii_008850-T1
contig_60	funannotate	exon	7571239	7571258	.	+	.	ID=MeliponaBeecheii_008761-T1.exon1;Parent=MeliponaBeecheii_008761-T1
contig_60	funannotate	exon	9712087	9712244	.	-	.	ID=MeliponaBeecheii_008962-T1.exon1;Parent=MeliponaBeecheii_008962-T1
contig_60	funannotate	CDS	7596203	7596256	.	+	0	ID=MeliponaBeecheii_008768-T1.cds;Parent=MeliponaBeecheii_008768-T1
contig_60	funannotate	CDS	7596764	7596920	.	+	0	ID=MeliponaBeecheii_008768-T1.cds;Parent=MeliponaBeecheii_008768-T1
contig_60	funannotate	CDS	7597006	7597049	.	+	0	ID=MeliponaBeecheii_008768-T1.cds;Parent=MeliponaBeecheii_008768-T1
contig_60	funannotate	mRNA	10052103	10064798	.	-	.	ID=MeliponaBeecheii_008992-T1;Ontology_term=GO:0003677;Dbxref=InterPro:IPR009057%2CPFAM:PF05225%2CInterPro:IPR007889;Parent=MeliponaBeecheii_008992
contig_60	funannotate	mRNA	6709907	6710759	.	-	.	ID=MeliponaBeecheii_008679-T1;Parent=MeliponaBeecheii_008679
contig_60	funannotate	mRNA	163326	166436	.	-	.	ID=MeliponaBeecheii_008132-T1;Ontology_term=GO:0003677%2CGO:0005524%2CGO:0003676%2CGO:0004386%2CGO:0016818%2CGO:0003678%2CGO:0006139;Dbxref=InterPro:IPR006554%2CPFAM:PF13307%2CInterPro:IPR006555%2CInterPro:IPR014013%2CInterPro:IPR027417%2CPFAM:PF06733%2CInterPro:IPR010614%2CInterPro:IPR028331%2CInterPro:IPR013020;Parent=MeliponaBeecheii_008132
contig_60	funannotate	CDS	9300845	9301069	.	-	0	ID=MeliponaBeecheii_008925-T1.cds;Parent=MeliponaBeecheii_008925-T1
contig_60	funannotate	mRNA	11375568	11376436	.	-	.	ID=MeliponaBeecheii_009144-T1;Dbxref=InterPro:IPR022776%2CPFAM:PF05253%2CInterPro:IPR036236;Parent=MeliponaBeecheii_009144
contig_60	funannotate	exon	12159443	12159589	.	+	.	ID=MeliponaBeecheii_009223-T1.exon1;Parent=MeliponaBeecheii_009223-T1
contig_60	funannotate	exon	12160928	12161038	.	+	.	ID=MeliponaBeecheii_009223-T1.exon5;Parent=MeliponaBeecheii_009223-T1
contig_60	funannotate	exon	12160657	12160853	.	+	.	ID=MeliponaBeecheii_009223-T1.exon4;Parent=MeliponaBeecheii_009223-T1
contig_60	funannotate	exon	12160380	12160580	.	+	.	ID=MeliponaBeecheii_009223-T1.exon3;Parent=MeliponaBeecheii_009223-T1
contig_60	funannotate	exon	12159665	12160061	.	+	.	ID=MeliponaBeecheii_009223-T1.exon2;Parent=MeliponaBeecheii_009223-T1
contig_60	funannotate	exon	12161104	12161388	.	+	.	ID=MeliponaBeecheii_009223-T1.exon6;Parent=MeliponaBeecheii_009223-T1
contig_60	funannotate	mRNA	4577569	4578579	.	-	.	ID=MeliponaBeecheii_008481-T1;Parent=MeliponaBeecheii_008481
contig_60	funannotate	CDS	9857390	9857677	.	-	0	ID=MeliponaBeecheii_008969-T1.cds;Parent=MeliponaBeecheii_008969-T1
contig_60	funannotate	mRNA	2256315	2257086	.	+	.	ID=MeliponaBeecheii_008282-T1;Ontology_term=GO:0003676;Dbxref=InterPro:IPR035979%2CPFAM:PF13893%2CInterPro:IPR012677%2CInterPro:IPR000504%2CPFAM:PF00076;Parent=MeliponaBeecheii_008282
contig_60	funannotate	exon	10637318	10637755	.	+	.	ID=MeliponaBeecheii_009047-T1.exon11;Parent=MeliponaBeecheii_009047-T1
contig_60	funannotate	exon	10636917	10637228	.	+	.	ID=MeliponaBeecheii_009047-T1.exon10;Parent=MeliponaBeecheii_009047-T1
contig_60	funannotate	mRNA	322337	327282	.	+	.	ID=MeliponaBeecheii_008144-T1;Ontology_term=GO:0016021%2CGO:0007166%2CGO:0007186%2CGO:0004888%2CGO:0004930;Dbxref=InterPro:IPR000832%2CPFAM:PF00002%2CInterPro:IPR017981;Parent=MeliponaBeecheii_008144
contig_60	funannotate	exon	2810272	2810415	.	-	.	ID=MeliponaBeecheii_008359-T1.exon16;Parent=MeliponaBeecheii_008359-T1
contig_60	funannotate	exon	8535934	8536067	.	-	.	ID=MeliponaBeecheii_008864-T1.exon11;Parent=MeliponaBeecheii_008864-T1
contig_60	funannotate	exon	2809933	2810188	.	-	.	ID=MeliponaBeecheii_008359-T1.exon17;Parent=MeliponaBeecheii_008359-T1
contig_60	funannotate	exon	8535544	8535727	.	-	.	ID=MeliponaBeecheii_008864-T1.exon12;Parent=MeliponaBeecheii_008864-T1
contig_60	funannotate	exon	2809719	2809846	.	-	.	ID=MeliponaBeecheii_008359-T1.exon18;Parent=MeliponaBeecheii_008359-T1
contig_60	funannotate	exon	2809567	2809661	.	-	.	ID=MeliponaBeecheii_008359-T1.exon19;Parent=MeliponaBeecheii_008359-T1
contig_60	funannotate	exon	8541125	8541385	.	-	.	ID=MeliponaBeecheii_008864-T1.exon10;Parent=MeliponaBeecheii_008864-T1
contig_60	funannotate	exon	2811413	2811553	.	-	.	ID=MeliponaBeecheii_008359-T1.exon12;Parent=MeliponaBeecheii_008359-T1
contig_60	funannotate	exon	2811221	2811339	.	-	.	ID=MeliponaBeecheii_008359-T1.exon13;Parent=MeliponaBeecheii_008359-T1
contig_60	funannotate	exon	2810857	2811146	.	-	.	ID=MeliponaBeecheii_008359-T1.exon14;Parent=MeliponaBeecheii_008359-T1
contig_60	funannotate	exon	2810498	2810783	.	-	.	ID=MeliponaBeecheii_008359-T1.exon15;Parent=MeliponaBeecheii_008359-T1
contig_60	funannotate	exon	11338144	11338324	.	+	.	ID=MeliponaBeecheii_009134-T1.exon9;Parent=MeliponaBeecheii_009134-T1
contig_60	funannotate	exon	10624821	10624934	.	+	.	ID=MeliponaBeecheii_009045-T1.exon4;Parent=MeliponaBeecheii_009045-T1
contig_60	funannotate	exon	11337781	11338060	.	+	.	ID=MeliponaBeecheii_009134-T1.exon8;Parent=MeliponaBeecheii_009134-T1
contig_60	funannotate	exon	10625040	10625068	.	+	.	ID=MeliponaBeecheii_009045-T1.exon5;Parent=MeliponaBeecheii_009045-T1
contig_60	funannotate	exon	11337526	11337712	.	+	.	ID=MeliponaBeecheii_009134-T1.exon7;Parent=MeliponaBeecheii_009134-T1
contig_60	funannotate	exon	2811906	2812197	.	-	.	ID=MeliponaBeecheii_008359-T1.exon10;Parent=MeliponaBeecheii_008359-T1
contig_60	funannotate	exon	11337064	11337453	.	+	.	ID=MeliponaBeecheii_009134-T1.exon6;Parent=MeliponaBeecheii_009134-T1
contig_60	funannotate	exon	2811634	2811836	.	-	.	ID=MeliponaBeecheii_008359-T1.exon11;Parent=MeliponaBeecheii_008359-T1
contig_60	funannotate	exon	11336888	11337005	.	+	.	ID=MeliponaBeecheii_009134-T1.exon5;Parent=MeliponaBeecheii_009134-T1
contig_60	funannotate	exon	11336521	11336822	.	+	.	ID=MeliponaBeecheii_009134-T1.exon4;Parent=MeliponaBeecheii_009134-T1
contig_60	funannotate	exon	10623373	10623502	.	+	.	ID=MeliponaBeecheii_009045-T1.exon1;Parent=MeliponaBeecheii_009045-T1
contig_60	funannotate	exon	11336180	11336446	.	+	.	ID=MeliponaBeecheii_009134-T1.exon3;Parent=MeliponaBeecheii_009134-T1
contig_60	funannotate	exon	10623886	10623999	.	+	.	ID=MeliponaBeecheii_009045-T1.exon2;Parent=MeliponaBeecheii_009045-T1
contig_60	funannotate	exon	11335872	11336099	.	+	.	ID=MeliponaBeecheii_009134-T1.exon2;Parent=MeliponaBeecheii_009134-T1
contig_60	funannotate	mRNA	7915383	7915637	.	+	.	ID=MeliponaBeecheii_008809-T1;Parent=MeliponaBeecheii_008809
contig_60	funannotate	exon	10624518	10624631	.	+	.	ID=MeliponaBeecheii_009045-T1.exon3;Parent=MeliponaBeecheii_009045-T1
contig_60	funannotate	exon	11335729	11335800	.	+	.	ID=MeliponaBeecheii_009134-T1.exon1;Parent=MeliponaBeecheii_009134-T1
contig_60	funannotate	gene	6870819	6874914	.	+	.	ID=MeliponaBeecheii_008708
contig_60	funannotate	gene	6867450	6870130	.	+	.	ID=MeliponaBeecheii_008707
contig_60	funannotate	CDS	11395479	11396273	.	-	0	ID=MeliponaBeecheii_009149-T1.cds;Parent=MeliponaBeecheii_009149-T1
contig_60	funannotate	gene	6887780	6889381	.	+	.	ID=MeliponaBeecheii_008709
contig_60	funannotate	exon	156321	157047	.	+	.	ID=MeliponaBeecheii_008130-T1.exon7;Parent=MeliponaBeecheii_008130-T1
contig_60	funannotate	exon	155907	156242	.	+	.	ID=MeliponaBeecheii_008130-T1.exon6;Parent=MeliponaBeecheii_008130-T1
contig_60	funannotate	exon	633548	633713	.	+	.	ID=MeliponaBeecheii_008163-T1.exon1;Parent=MeliponaBeecheii_008163-T1
contig_60	funannotate	exon	635960	636321	.	+	.	ID=MeliponaBeecheii_008163-T1.exon2;Parent=MeliponaBeecheii_008163-T1
contig_60	funannotate	CDS	9921146	9921161	.	-	0	ID=MeliponaBeecheii_008974-T1.cds;Parent=MeliponaBeecheii_008974-T1
contig_60	funannotate	CDS	9919641	9919847	.	-	0	ID=MeliponaBeecheii_008974-T1.cds;Parent=MeliponaBeecheii_008974-T1
contig_60	funannotate	CDS	9919461	9919557	.	-	0	ID=MeliponaBeecheii_008974-T1.cds;Parent=MeliponaBeecheii_008974-T1
contig_60	funannotate	CDS	9919234	9919390	.	-	0	ID=MeliponaBeecheii_008974-T1.cds;Parent=MeliponaBeecheii_008974-T1
contig_60	funannotate	CDS	9919033	9919153	.	-	0	ID=MeliponaBeecheii_008974-T1.cds;Parent=MeliponaBeecheii_008974-T1
contig_60	funannotate	CDS	9918861	9918955	.	-	0	ID=MeliponaBeecheii_008974-T1.cds;Parent=MeliponaBeecheii_008974-T1
contig_60	funannotate	CDS	9918398	9918709	.	-	0	ID=MeliponaBeecheii_008974-T1.cds;Parent=MeliponaBeecheii_008974-T1
contig_60	funannotate	CDS	6792944	6793430	.	+	0	ID=MeliponaBeecheii_008691-T1.cds;Parent=MeliponaBeecheii_008691-T1
contig_60	funannotate	CDS	6793729	6794018	.	+	0	ID=MeliponaBeecheii_008691-T1.cds;Parent=MeliponaBeecheii_008691-T1
contig_60	funannotate	mRNA	841483	847039	.	-	.	ID=MeliponaBeecheii_008179-T1;Parent=MeliponaBeecheii_008179
contig_60	funannotate	exon	155412	155823	.	+	.	ID=MeliponaBeecheii_008130-T1.exon5;Parent=MeliponaBeecheii_008130-T1
contig_60	funannotate	gene	6921485	6922045	.	+	.	ID=MeliponaBeecheii_008711
contig_60	funannotate	exon	155337	155342	.	+	.	ID=MeliponaBeecheii_008130-T1.exon4;Parent=MeliponaBeecheii_008130-T1
contig_60	funannotate	gene	6917599	6918309	.	+	.	ID=MeliponaBeecheii_008710
contig_60	funannotate	exon	153582	153588	.	+	.	ID=MeliponaBeecheii_008130-T1.exon3;Parent=MeliponaBeecheii_008130-T1
contig_60	funannotate	gene	6927469	6933388	.	-	.	ID=MeliponaBeecheii_008713
contig_60	funannotate	exon	153439	153446	.	+	.	ID=MeliponaBeecheii_008130-T1.exon2;Parent=MeliponaBeecheii_008130-T1
contig_60	funannotate	gene	6924850	6926284	.	+	.	ID=MeliponaBeecheii_008712
contig_60	funannotate	exon	153246	153252	.	+	.	ID=MeliponaBeecheii_008130-T1.exon1;Parent=MeliponaBeecheii_008130-T1
contig_60	funannotate	gene	6946144	6954527	.	-	.	ID=MeliponaBeecheii_008715
contig_60	funannotate	gene	6933464	6943471	.	-	.	ID=MeliponaBeecheii_008714
contig_60	funannotate	CDS	941885	942295	.	+	0	ID=MeliponaBeecheii_008191-T1.cds;Parent=MeliponaBeecheii_008191-T1
contig_60	funannotate	CDS	942381	944696	.	+	0	ID=MeliponaBeecheii_008191-T1.cds;Parent=MeliponaBeecheii_008191-T1
contig_60	funannotate	gene	7003784	7004137	.	+	.	ID=MeliponaBeecheii_008717
contig_60	funannotate	CDS	11030703	11030811	.	-	0	ID=MeliponaBeecheii_009094-T1.cds;Parent=MeliponaBeecheii_009094-T1
contig_60	funannotate	CDS	11030293	11030553	.	-	0	ID=MeliponaBeecheii_009094-T1.cds;Parent=MeliponaBeecheii_009094-T1
contig_60	funannotate	CDS	11029851	11030139	.	-	0	ID=MeliponaBeecheii_009094-T1.cds;Parent=MeliponaBeecheii_009094-T1
contig_60	funannotate	CDS	11029603	11029775	.	-	0	ID=MeliponaBeecheii_009094-T1.cds;Parent=MeliponaBeecheii_009094-T1
contig_60	funannotate	CDS	11029331	11029492	.	-	0	ID=MeliponaBeecheii_009094-T1.cds;Parent=MeliponaBeecheii_009094-T1
contig_60	funannotate	CDS	11029136	11029263	.	-	0	ID=MeliponaBeecheii_009094-T1.cds;Parent=MeliponaBeecheii_009094-T1
contig_60	funannotate	CDS	11028449	11028580	.	-	0	ID=MeliponaBeecheii_009094-T1.cds;Parent=MeliponaBeecheii_009094-T1
contig_60	funannotate	CDS	11028307	11028384	.	-	0	ID=MeliponaBeecheii_009094-T1.cds;Parent=MeliponaBeecheii_009094-T1
contig_60	funannotate	gene	6962124	6962378	.	+	.	ID=MeliponaBeecheii_008716
contig_60	funannotate	gene	7028796	7029173	.	+	.	ID=MeliponaBeecheii_008719
contig_60	funannotate	gene	7020794	7022377	.	+	.	ID=MeliponaBeecheii_008718
contig_60	funannotate	mRNA	725241	725519	.	-	.	ID=MeliponaBeecheii_008167-T1;Parent=MeliponaBeecheii_008167
contig_60	funannotate	mRNA	864316	865772	.	+	.	ID=MeliponaBeecheii_008180-T1;Ontology_term=GO:0008146;Dbxref=PFAM:PF13469%2CInterPro:IPR037359%2CPFAM:PF00685%2CInterPro:IPR000863%2CInterPro:IPR027417;Parent=MeliponaBeecheii_008180
contig_60	funannotate	CDS	7463727	7463763	.	-	0	ID=MeliponaBeecheii_008746-T1.cds;Parent=MeliponaBeecheii_008746-T1
contig_60	funannotate	CDS	7462888	7463189	.	-	0	ID=MeliponaBeecheii_008746-T1.cds;Parent=MeliponaBeecheii_008746-T1
contig_60	funannotate	CDS	7461284	7462349	.	-	0	ID=MeliponaBeecheii_008746-T1.cds;Parent=MeliponaBeecheii_008746-T1
contig_60	funannotate	CDS	7460589	7460794	.	-	0	ID=MeliponaBeecheii_008746-T1.cds;Parent=MeliponaBeecheii_008746-T1
contig_60	funannotate	CDS	7459883	7460068	.	-	0	ID=MeliponaBeecheii_008746-T1.cds;Parent=MeliponaBeecheii_008746-T1
contig_60	funannotate	CDS	7458978	7459119	.	-	0	ID=MeliponaBeecheii_008746-T1.cds;Parent=MeliponaBeecheii_008746-T1
contig_60	funannotate	CDS	7456680	7456819	.	-	0	ID=MeliponaBeecheii_008746-T1.cds;Parent=MeliponaBeecheii_008746-T1
contig_60	funannotate	gene	7037064	7038268	.	+	.	ID=MeliponaBeecheii_008720
contig_60	funannotate	gene	7071686	7077356	.	-	.	ID=MeliponaBeecheii_008722
contig_60	funannotate	gene	7064569	7069431	.	-	.	ID=MeliponaBeecheii_008721
contig_60	funannotate	gene	7101457	7102219	.	+	.	ID=MeliponaBeecheii_008724
[truncated: 13,075 more rows]
