# Supplementary material for: Prevalent bee venom genes evolved before the aculeate stinger and eusociality
Source: BMC Biol. 2023 Oct 23;21:229. doi: 10.1186/s12915-023-01656-5 (PMC10591384; doi:10.1186/s12915-023-01656-5)
Supplement: Supplementary file 42 — Additional file 42. Gff files of all toxin gene annotations. [file 12915_2023_1656_MOESM42_ESM.zip › AdditionalFile9_ToxinGeneAnnotations/NC_015776.1._VA.gff_modified_Koludarov_et_al_2021.gff3]

##gff-version 3
##source-version geneious 2020.2.2
##sequence-region	NC_015776.1	1	11467329
NC_015776.1	Koludarov_et_al_2021	gene	4081531	4083552	.	-	.	Name=snake
NC_015776.1	Koludarov_et_al_2021	gene	9158897	9160786	.	-	.	Name=VA
NC_015776.1	Gnomon	exon	9253188	9253219	.	-	.	ID=exon-XM_012317107.2-1;Dbxref=GeneID:100644347%2CGenbank:XM_012317107.2;Parent=rna-XM_012317107.2
NC_015776.1	Gnomon	exon	9253038	9253117	.	-	.	ID=exon-XM_012317107.2-2;Dbxref=GeneID:100644347%2CGenbank:XM_012317107.2;Parent=rna-XM_012317107.2
NC_015776.1	Gnomon	exon	9252727	9252964	.	-	.	ID=exon-XM_012317107.2-3;Dbxref=GeneID:100644347%2CGenbank:XM_012317107.2;Parent=rna-XM_012317107.2
NC_015776.1	Gnomon	exon	9252501	9252633	.	-	.	ID=exon-XM_012317107.2-4;Dbxref=GeneID:100644347%2CGenbank:XM_012317107.2;Parent=rna-XM_012317107.2
NC_015776.1	Gnomon	exon	9252188	9252428	.	-	.	ID=exon-XM_012317107.2-5;Dbxref=GeneID:100644347%2CGenbank:XM_012317107.2;Parent=rna-XM_012317107.2
NC_015776.1	Gnomon	exon	9251854	9252110	.	-	.	ID=exon-XM_012317107.2-6;Dbxref=GeneID:100644347%2CGenbank:XM_012317107.2;Parent=rna-XM_012317107.2
NC_015776.1	Gnomon	exon	9251228	9251789	.	-	.	ID=exon-XM_012317107.2-7;Dbxref=GeneID:100644347%2CGenbank:XM_012317107.2;Parent=rna-XM_012317107.2
NC_015776.1	Gnomon	mRNA	10577118	10579607	.	-	.	Name=XM_003401520.3;ID=rna-XM_003401520.3;Dbxref=GeneID:100644107%2CGenbank:XM_003401520.3;Parent=gene-LOC100644107
NC_015776.1	Gnomon	CDS	2501005	2501180	.	-	0	Name=XP_020722755.1;ID=cds-XP_020722755.1;Dbxref=GeneID:100644345%2CGenbank:XP_020722755.1;Parent=rna-XM_020867096.1
NC_015776.1	Gnomon	CDS	2500832	2500931	.	-	0	Name=XP_020722755.1;ID=cds-XP_020722755.1;Dbxref=GeneID:100644345%2CGenbank:XP_020722755.1;Parent=rna-XM_020867096.1
NC_015776.1	Gnomon	CDS	2500374	2500573	.	-	0	Name=XP_020722755.1;ID=cds-XP_020722755.1;Dbxref=GeneID:100644345%2CGenbank:XP_020722755.1;Parent=rna-XM_020867096.1
NC_015776.1	Gnomon	CDS	2499126	2499608	.	-	0	Name=XP_020722755.1;ID=cds-XP_020722755.1;Dbxref=GeneID:100644345%2CGenbank:XP_020722755.1;Parent=rna-XM_020867096.1
NC_015776.1	Gnomon	CDS	2498746	2499028	.	-	0	Name=XP_020722755.1;ID=cds-XP_020722755.1;Dbxref=GeneID:100644345%2CGenbank:XP_020722755.1;Parent=rna-XM_020867096.1
NC_015776.1	Gnomon	CDS	2498287	2498659	.	-	0	Name=XP_020722755.1;ID=cds-XP_020722755.1;Dbxref=GeneID:100644345%2CGenbank:XP_020722755.1;Parent=rna-XM_020867096.1
NC_015776.1	Gnomon	CDS	2498081	2498163	.	-	0	Name=XP_020722755.1;ID=cds-XP_020722755.1;Dbxref=GeneID:100644345%2CGenbank:XP_020722755.1;Parent=rna-XM_020867096.1
NC_015776.1	Gnomon	CDS	2497084	2497822	.	-	0	Name=XP_020722755.1;ID=cds-XP_020722755.1;Dbxref=GeneID:100644345%2CGenbank:XP_020722755.1;Parent=rna-XM_020867096.1
NC_015776.1	Gnomon	CDS	2496744	2496949	.	-	0	Name=XP_020722755.1;ID=cds-XP_020722755.1;Dbxref=GeneID:100644345%2CGenbank:XP_020722755.1;Parent=rna-XM_020867096.1
NC_015776.1	Gnomon	CDS	2496241	2496444	.	-	0	Name=XP_020722755.1;ID=cds-XP_020722755.1;Dbxref=GeneID:100644345%2CGenbank:XP_020722755.1;Parent=rna-XM_020867096.1
NC_015776.1	Gnomon	exon	4180635	4180709	.	+	.	ID=exon-XM_020866749.1-1;Dbxref=GeneID:100650176%2CGenbank:XM_020866749.1;Parent=rna-XM_020866749.1
NC_015776.1	Gnomon	exon	4180844	4181109	.	+	.	ID=exon-XM_020866749.1-2;Dbxref=GeneID:100650176%2CGenbank:XM_020866749.1;Parent=rna-XM_020866749.1
NC_015776.1	Gnomon	exon	4181233	4181717	.	+	.	ID=exon-XM_020866749.1-3;Dbxref=GeneID:100650176%2CGenbank:XM_020866749.1;Parent=rna-XM_020866749.1
NC_015776.1	Gnomon	mRNA	3137676	3138579	.	+	.	Name=XM_003401030.3;ID=rna-XM_003401030.3;Dbxref=GeneID:100643544%2CGenbank:XM_003401030.3;Parent=gene-LOC100643544
NC_015776.1	Gnomon	mRNA	1076779	1085289	.	+	.	Name=XM_012316660.2;ID=rna-XM_012316660.2;Dbxref=GeneID:100646009%2CGenbank:XM_012316660.2;Parent=gene-LOC100646009
NC_015776.1	Gnomon	gene	10637258	10645326	.	+	.	Name=LOC100651142;ID=gene-LOC100651142;Dbxref=GeneID:100651142
NC_015776.1	Gnomon	gene	6021737	6023555	.	-	.	Name=LOC100651143;ID=gene-LOC100651143;Dbxref=GeneID:100651143
NC_015776.1	Gnomon	gene	241066	243191	.	+	.	Name=LOC100651140;ID=gene-LOC100651140;Dbxref=GeneID:100651140
NC_015776.1	Gnomon	gene	2898313	2901564	.	-	.	Name=LOC100651141;ID=gene-LOC100651141;Dbxref=GeneID:100651141
NC_015776.1	Gnomon	gene	4932628	4934425	.	+	.	Name=LOC100651144;ID=gene-LOC100651144;Dbxref=GeneID:100651144
NC_015776.1	Gnomon	CDS	9271753	9273069	.	+	0	Name=XP_020722515.1;ID=cds-XP_020722515.1;Dbxref=GeneID:100643628%2CGenbank:XP_020722515.1;Parent=rna-XM_020866856.1
NC_015776.1	Gnomon	exon	4942186	4942378	.	+	.	ID=exon-XM_012317423.2-10;Dbxref=GeneID:100650016%2CGenbank:XM_012317423.2;Parent=rna-XM_012317423.2
NC_015776.1	Gnomon	mRNA	10600359	10609443	.	+	.	Name=XM_003401176.3;ID=rna-XM_003401176.3;Dbxref=GeneID:100651856%2CGenbank:XM_003401176.3;Parent=gene-LOC100651856
NC_015776.1	Gnomon	exon	3624263	3624359	.	+	.	ID=exon-XM_003401061.3-2;Dbxref=GeneID:100647199%2CGenbank:XM_003401061.3;Parent=rna-XM_003401061.3
NC_015776.1	Gnomon	exon	7158161	7158383	.	+	.	ID=exon-XM_012317240.2-11;Dbxref=GeneID:100646487%2CGenbank:XM_012317240.2;Parent=rna-XM_012317240.2
NC_015776.1	Gnomon	exon	3624433	3624734	.	+	.	ID=exon-XM_003401061.3-3;Dbxref=GeneID:100647199%2CGenbank:XM_003401061.3;Parent=rna-XM_003401061.3
NC_015776.1	Gnomon	exon	3624864	3624958	.	+	.	ID=exon-XM_003401061.3-4;Dbxref=GeneID:100647199%2CGenbank:XM_003401061.3;Parent=rna-XM_003401061.3
NC_015776.1	Gnomon	exon	3625022	3625326	.	+	.	ID=exon-XM_003401061.3-5;Dbxref=GeneID:100647199%2CGenbank:XM_003401061.3;Parent=rna-XM_003401061.3
NC_015776.1	Gnomon	exon	7157907	7158077	.	+	.	ID=exon-XM_012317240.2-10;Dbxref=GeneID:100646487%2CGenbank:XM_012317240.2;Parent=rna-XM_012317240.2
NC_015776.1	Gnomon	mRNA	8303300	8320016	.	+	.	Name=XM_012317155.2;ID=rna-XM_012317155.2;Dbxref=GeneID:100647083%2CGenbank:XM_012317155.2;Parent=gene-LOC100647083
NC_015776.1	Gnomon	exon	3623270	3624186	.	+	.	ID=exon-XM_003401061.3-1;Dbxref=GeneID:100647199%2CGenbank:XM_003401061.3;Parent=rna-XM_003401061.3
NC_015776.1	Gnomon	exon	2272248	2272597	.	+	.	ID=exon-XM_012316698.2-2;Dbxref=GeneID:100643137%2CGenbank:XM_012316698.2;Parent=rna-XM_012316698.2
NC_015776.1	Gnomon	exon	2272845	2273031	.	+	.	ID=exon-XM_012316698.2-3;Dbxref=GeneID:100643137%2CGenbank:XM_012316698.2;Parent=rna-XM_012316698.2
NC_015776.1	Gnomon	exon	2273101	2273483	.	+	.	ID=exon-XM_012316698.2-4;Dbxref=GeneID:100643137%2CGenbank:XM_012316698.2;Parent=rna-XM_012316698.2
NC_015776.1	Gnomon	exon	2273554	2274003	.	+	.	ID=exon-XM_012316698.2-5;Dbxref=GeneID:100643137%2CGenbank:XM_012316698.2;Parent=rna-XM_012316698.2
NC_015776.1	Gnomon	exon	2274081	2274217	.	+	.	ID=exon-XM_012316698.2-6;Dbxref=GeneID:100643137%2CGenbank:XM_012316698.2;Parent=rna-XM_012316698.2
NC_015776.1	Gnomon	exon	2274291	2274408	.	+	.	ID=exon-XM_012316698.2-7;Dbxref=GeneID:100643137%2CGenbank:XM_012316698.2;Parent=rna-XM_012316698.2
NC_015776.1	Gnomon	exon	2275964	2276077	.	+	.	ID=exon-XM_012316698.2-8;Dbxref=GeneID:100643137%2CGenbank:XM_012316698.2;Parent=rna-XM_012316698.2
NC_015776.1	Gnomon	exon	2276204	2276296	.	+	.	ID=exon-XM_012316698.2-9;Dbxref=GeneID:100643137%2CGenbank:XM_012316698.2;Parent=rna-XM_012316698.2
NC_015776.1	Gnomon	exon	2267891	2268411	.	+	.	ID=exon-XM_012316698.2-1;Dbxref=GeneID:100643137%2CGenbank:XM_012316698.2;Parent=rna-XM_012316698.2
NC_015776.1	Gnomon	mRNA	2913659	2914662	.	+	.	Name=XM_012316816.2;ID=rna-XM_012316816.2;Dbxref=GeneID:100652093%2CGenbank:XM_012316816.2;Parent=gene-LOC100652093
NC_015776.1	Gnomon	mRNA	4982487	4986170	.	-	.	Name=XM_012317405.2;ID=rna-XM_012317405.2;Dbxref=GeneID:100649476%2CGenbank:XM_012317405.2;Note=The sequence of the model RefSeq transcript was modified relative to this genomic sequence to represent the inferred CDS: deleted 1 base in 1 codon;Parent=gene-LOC100649476
NC_015776.1	Gnomon	lnc_RNA	10090900	10093465	.	+	.	Name=XR_002308477.1;ID=rna-XR_002308477.1;Dbxref=GeneID:100645777%2CGenbank:XR_002308477.1;Parent=gene-LOC100645777
NC_015776.1	Gnomon	gene	11432289	11445989	.	+	.	Name=LOC100651102;ID=gene-LOC100651102;Dbxref=GeneID:100651102
NC_015776.1	tRNAscan-SE	exon	5967636	5967708	.	-	.	ID=exon-TRNAM-CAU-8-1;Dbxref=GeneID:110119963;Note=transfer RNA methionine (anticodon CAU);Parent=rna-TRNAM-CAU-8
NC_015776.1	Gnomon	exon	10898906	10899139	.	-	.	ID=exon-XM_012316962.2-2;Dbxref=GeneID:100642903%2CGenbank:XM_012316962.2;Parent=rna-XM_012316962.2
NC_015776.1	Gnomon	exon	10898409	10898592	.	-	.	ID=exon-XM_012316962.2-3;Dbxref=GeneID:100642903%2CGenbank:XM_012316962.2;Parent=rna-XM_012316962.2
NC_015776.1	Gnomon	exon	10898242	10898314	.	-	.	ID=exon-XM_012316962.2-4;Dbxref=GeneID:100642903%2CGenbank:XM_012316962.2;Parent=rna-XM_012316962.2
NC_015776.1	Gnomon	exon	10897599	10898071	.	-	.	ID=exon-XM_012316962.2-5;Dbxref=GeneID:100642903%2CGenbank:XM_012316962.2;Parent=rna-XM_012316962.2
NC_015776.1	Gnomon	exon	10900405	10900516	.	-	.	ID=exon-XM_012316962.2-1;Dbxref=GeneID:100642903%2CGenbank:XM_012316962.2;Parent=rna-XM_012316962.2
NC_015776.1	Gnomon	exon	5999295	5999503	.	+	.	ID=exon-XM_020866960.1-10;Dbxref=GeneID:100652175%2CGenbank:XM_020866960.1;Parent=rna-XM_020866960.1
NC_015776.1	Gnomon	exon	4948803	4949031	.	+	.	ID=exon-XM_012317418.2-7;Dbxref=GeneID:100649901%2CGenbank:XM_012317418.2;Parent=rna-XM_012317418.2
NC_015776.1	Gnomon	exon	4949110	4952494	.	+	.	ID=exon-XM_012317418.2-8;Dbxref=GeneID:100649901%2CGenbank:XM_012317418.2;Parent=rna-XM_012317418.2
NC_015776.1	Gnomon	exon	4948115	4948337	.	+	.	ID=exon-XM_012317418.2-5;Dbxref=GeneID:100649901%2CGenbank:XM_012317418.2;Parent=rna-XM_012317418.2
NC_015776.1	Gnomon	exon	4948408	4948727	.	+	.	ID=exon-XM_012317418.2-6;Dbxref=GeneID:100649901%2CGenbank:XM_012317418.2;Parent=rna-XM_012317418.2
NC_015776.1	Gnomon	exon	4947376	4947607	.	+	.	ID=exon-XM_012317418.2-3;Dbxref=GeneID:100649901%2CGenbank:XM_012317418.2;Parent=rna-XM_012317418.2
NC_015776.1	Gnomon	exon	4947678	4948030	.	+	.	ID=exon-XM_012317418.2-4;Dbxref=GeneID:100649901%2CGenbank:XM_012317418.2;Parent=rna-XM_012317418.2
NC_015776.1	Gnomon	exon	4944627	4945728	.	+	.	ID=exon-XM_012317418.2-1;Dbxref=GeneID:100649901%2CGenbank:XM_012317418.2;Parent=rna-XM_012317418.2
NC_015776.1	Gnomon	exon	4946922	4947294	.	+	.	ID=exon-XM_012317418.2-2;Dbxref=GeneID:100649901%2CGenbank:XM_012317418.2;Parent=rna-XM_012317418.2
NC_015776.1	Gnomon	CDS	2913914	2914570	.	+	0	Name=XP_012172206.1;ID=cds-XP_012172206.1;Dbxref=GeneID:100652093%2CGenbank:XP_012172206.1;Parent=rna-XM_012316816.2
NC_015776.1	Gnomon	CDS	10583335	10583505	.	-	0	Name=XP_003401234.1;ID=cds-XP_003401234.1;Dbxref=GeneID:100643097%2CGenbank:XP_003401234.1;Parent=rna-XM_003401186.3
NC_015776.1	Gnomon	CDS	10583169	10583229	.	-	0	Name=XP_003401234.1;ID=cds-XP_003401234.1;Dbxref=GeneID:100643097%2CGenbank:XP_003401234.1;Parent=rna-XM_003401186.3
NC_015776.1	Gnomon	CDS	10582794	10582909	.	-	0	Name=XP_003401234.1;ID=cds-XP_003401234.1;Dbxref=GeneID:100643097%2CGenbank:XP_003401234.1;Parent=rna-XM_003401186.3
NC_015776.1	Gnomon	CDS	10582591	10582724	.	-	0	Name=XP_003401234.1;ID=cds-XP_003401234.1;Dbxref=GeneID:100643097%2CGenbank:XP_003401234.1;Parent=rna-XM_003401186.3
NC_015776.1	Gnomon	CDS	10582375	10582516	.	-	0	Name=XP_003401234.1;ID=cds-XP_003401234.1;Dbxref=GeneID:100643097%2CGenbank:XP_003401234.1;Parent=rna-XM_003401186.3
NC_015776.1	Gnomon	CDS	10582115	10582303	.	-	0	Name=XP_003401234.1;ID=cds-XP_003401234.1;Dbxref=GeneID:100643097%2CGenbank:XP_003401234.1;Parent=rna-XM_003401186.3
NC_015776.1	Gnomon	exon	1455987	1456035	.	-	.	ID=exon-XM_020866873.1-1;Dbxref=GeneID:100644981%2CGenbank:XM_020866873.1;Parent=rna-XM_020866873.1
NC_015776.1	Gnomon	exon	1446839	1446964	.	-	.	ID=exon-XM_020866873.1-2;Dbxref=GeneID:100644981%2CGenbank:XM_020866873.1;Parent=rna-XM_020866873.1
NC_015776.1	Gnomon	exon	1405658	1405790	.	-	.	ID=exon-XM_020866873.1-5;Dbxref=GeneID:100644981%2CGenbank:XM_020866873.1;Parent=rna-XM_020866873.1
NC_015776.1	Gnomon	exon	1403653	1403820	.	-	.	ID=exon-XM_020866873.1-6;Dbxref=GeneID:100644981%2CGenbank:XM_020866873.1;Parent=rna-XM_020866873.1
NC_015776.1	Gnomon	exon	1418297	1418376	.	-	.	ID=exon-XM_020866873.1-3;Dbxref=GeneID:100644981%2CGenbank:XM_020866873.1;Parent=rna-XM_020866873.1
NC_015776.1	Gnomon	exon	1406194	1406337	.	-	.	ID=exon-XM_020866873.1-4;Dbxref=GeneID:100644981%2CGenbank:XM_020866873.1;Parent=rna-XM_020866873.1
NC_015776.1	Gnomon	exon	1394229	1394387	.	-	.	ID=exon-XM_020866873.1-9;Dbxref=GeneID:100644981%2CGenbank:XM_020866873.1;Parent=rna-XM_020866873.1
NC_015776.1	Gnomon	exon	1402874	1402951	.	-	.	ID=exon-XM_020866873.1-7;Dbxref=GeneID:100644981%2CGenbank:XM_020866873.1;Parent=rna-XM_020866873.1
NC_015776.1	Gnomon	mRNA	5966599	5971359	.	-	.	Name=XM_003401427.3;ID=rna-XM_003401427.3;Dbxref=GeneID:100642387%2CGenbank:XM_003401427.3;Parent=gene-LOC100642387
NC_015776.1	Gnomon	exon	1399273	1399350	.	-	.	ID=exon-XM_020866873.1-8;Dbxref=GeneID:100644981%2CGenbank:XM_020866873.1;Parent=rna-XM_020866873.1
NC_015776.1	Gnomon	gene	4383497	4394266	.	+	.	Name=LOC100651176;ID=gene-LOC100651176;Dbxref=GeneID:100651176
NC_015776.1	Gnomon	gene	7917063	7975715	.	-	.	Name=LOC100651177;ID=gene-LOC100651177;Dbxref=GeneID:100651177
NC_015776.1	Gnomon	exon	1292049	1292216	.	+	.	ID=exon-XM_012316651.2-3;Dbxref=GeneID:100643956%2CGenbank:XM_012316651.2;Parent=rna-XM_012316651.2
NC_015776.1	Gnomon	exon	1292345	1292443	.	+	.	ID=exon-XM_012316651.2-4;Dbxref=GeneID:100643956%2CGenbank:XM_012316651.2;Parent=rna-XM_012316651.2
NC_015776.1	Gnomon	exon	1291283	1291459	.	+	.	ID=exon-XM_012316651.2-1;Dbxref=GeneID:100643956%2CGenbank:XM_012316651.2;Parent=rna-XM_012316651.2
NC_015776.1	Gnomon	exon	1291550	1291675	.	+	.	ID=exon-XM_012316651.2-2;Dbxref=GeneID:100643956%2CGenbank:XM_012316651.2;Parent=rna-XM_012316651.2
NC_015776.1	Gnomon	exon	1292997	1293124	.	+	.	ID=exon-XM_012316651.2-7;Dbxref=GeneID:100643956%2CGenbank:XM_012316651.2;Parent=rna-XM_012316651.2
NC_015776.1	Gnomon	exon	1293316	1293658	.	+	.	ID=exon-XM_012316651.2-8;Dbxref=GeneID:100643956%2CGenbank:XM_012316651.2;Parent=rna-XM_012316651.2
NC_015776.1	Gnomon	exon	1292513	1292635	.	+	.	ID=exon-XM_012316651.2-5;Dbxref=GeneID:100643956%2CGenbank:XM_012316651.2;Parent=rna-XM_012316651.2
NC_015776.1	Gnomon	exon	1292704	1292832	.	+	.	ID=exon-XM_012316651.2-6;Dbxref=GeneID:100643956%2CGenbank:XM_012316651.2;Parent=rna-XM_012316651.2
NC_015776.1	Gnomon	CDS	2906510	2906576	.	+	0	Name=XP_012172196.1;ID=cds-XP_012172196.1;Dbxref=GeneID:105666531%2CGenbank:XP_012172196.1;Parent=rna-XM_012316806.2
NC_015776.1	Gnomon	CDS	2906643	2906720	.	+	0	Name=XP_012172196.1;ID=cds-XP_012172196.1;Dbxref=GeneID:105666531%2CGenbank:XP_012172196.1;Parent=rna-XM_012316806.2
NC_015776.1	Gnomon	CDS	2906802	2906884	.	+	0	Name=XP_012172196.1;ID=cds-XP_012172196.1;Dbxref=GeneID:105666531%2CGenbank:XP_012172196.1;Parent=rna-XM_012316806.2
NC_015776.1	Gnomon	CDS	2906963	2907136	.	+	0	Name=XP_012172196.1;ID=cds-XP_012172196.1;Dbxref=GeneID:105666531%2CGenbank:XP_012172196.1;Parent=rna-XM_012316806.2
NC_015776.1	Gnomon	CDS	2907217	2907423	.	+	0	Name=XP_012172196.1;ID=cds-XP_012172196.1;Dbxref=GeneID:105666531%2CGenbank:XP_012172196.1;Parent=rna-XM_012316806.2
NC_015776.1	Gnomon	mRNA	10543009	10555494	.	+	.	Name=XM_003401521.3;ID=rna-XM_003401521.3;Dbxref=GeneID:100644348%2CGenbank:XM_003401521.3;Parent=gene-LOC100644348
NC_015776.1	Gnomon	mRNA	11286609	11288640	.	-	.	Name=XM_020866865.1;ID=rna-XM_020866865.1;Dbxref=GeneID:100644700%2CGenbank:XM_020866865.1;Note=The sequence of the model RefSeq transcript was modified relative to this genomic sequence to represent the inferred CDS: added 235 bases not found in genome assembly;Parent=gene-LOC100644700
NC_015776.1	Gnomon	CDS	8538787	8539666	.	+	0	Name=XP_012172540.2;ID=cds-XP_012172540.2;Dbxref=GeneID:100649071%2CGenbank:XP_012172540.2;Parent=rna-XM_012317150.2
NC_015776.1	Gnomon	CDS	8544548	8545407	.	+	0	Name=XP_012172540.2;ID=cds-XP_012172540.2;Dbxref=GeneID:100649071%2CGenbank:XP_012172540.2;Parent=rna-XM_012317150.2
NC_015776.1	Gnomon	exon	3959490	3959532	.	-	.	ID=exon-XR_002308435.1-1;Dbxref=GeneID:110119914%2CGenbank:XR_002308435.1;Parent=rna-XR_002308435.1
NC_015776.1	Gnomon	exon	3925972	3926045	.	-	.	ID=exon-XR_002308435.1-2;Dbxref=GeneID:110119914%2CGenbank:XR_002308435.1;Parent=rna-XR_002308435.1
NC_015776.1	Gnomon	exon	8317653	8317892	.	+	.	ID=exon-XM_012317155.2-7;Dbxref=GeneID:100647083%2CGenbank:XM_012317155.2;Parent=rna-XM_012317155.2
NC_015776.1	Gnomon	exon	8319234	8320016	.	+	.	ID=exon-XM_012317155.2-8;Dbxref=GeneID:100647083%2CGenbank:XM_012317155.2;Parent=rna-XM_012317155.2
NC_015776.1	Gnomon	exon	3847285	3847461	.	-	.	ID=exon-XR_002308435.1-3;Dbxref=GeneID:110119914%2CGenbank:XR_002308435.1;Parent=rna-XR_002308435.1
NC_015776.1	Gnomon	exon	8309605	8309713	.	+	.	ID=exon-XM_012317155.2-3;Dbxref=GeneID:100647083%2CGenbank:XM_012317155.2;Parent=rna-XM_012317155.2
NC_015776.1	Gnomon	exon	8314586	8314733	.	+	.	ID=exon-XM_012317155.2-4;Dbxref=GeneID:100647083%2CGenbank:XM_012317155.2;Parent=rna-XM_012317155.2
NC_015776.1	Gnomon	exon	8316501	8316853	.	+	.	ID=exon-XM_012317155.2-5;Dbxref=GeneID:100647083%2CGenbank:XM_012317155.2;Parent=rna-XM_012317155.2
NC_015776.1	Gnomon	exon	8317302	8317580	.	+	.	ID=exon-XM_012317155.2-6;Dbxref=GeneID:100647083%2CGenbank:XM_012317155.2;Parent=rna-XM_012317155.2
NC_015776.1	Gnomon	exon	8303300	8303680	.	+	.	ID=exon-XM_012317155.2-1;Dbxref=GeneID:100647083%2CGenbank:XM_012317155.2;Parent=rna-XM_012317155.2
NC_015776.1	Gnomon	exon	8306574	8306855	.	+	.	ID=exon-XM_012317155.2-2;Dbxref=GeneID:100647083%2CGenbank:XM_012317155.2;Parent=rna-XM_012317155.2
NC_015776.1	Gnomon	mRNA	5043701	5054772	.	+	.	Name=XM_012317394.2;ID=rna-XM_012317394.2;Dbxref=GeneID:100648463%2CGenbank:XM_012317394.2;Parent=gene-LOC100648463
NC_015776.1	Gnomon	mRNA	4979932	4981288	.	-	.	Name=XM_012317404.1;ID=rna-XM_012317404.1;Dbxref=GeneID:105666586%2CGenbank:XM_012317404.1;Parent=gene-LOC105666586
NC_015776.1	Gnomon	CDS	10529433	10529590	.	+	0	Name=XP_020722610.1;ID=cds-XP_020722610.1;Dbxref=GeneID:100644464%2CGenbank:XP_020722610.1;Parent=rna-XM_020866951.1
NC_015776.1	Gnomon	CDS	10529747	10529825	.	+	0	Name=XP_020722610.1;ID=cds-XP_020722610.1;Dbxref=GeneID:100644464%2CGenbank:XP_020722610.1;Parent=rna-XM_020866951.1
NC_015776.1	Gnomon	CDS	10530285	10530745	.	+	0	Name=XP_020722610.1;ID=cds-XP_020722610.1;Dbxref=GeneID:100644464%2CGenbank:XP_020722610.1;Parent=rna-XM_020866951.1
NC_015776.1	Gnomon	CDS	10530853	10532116	.	+	0	Name=XP_020722610.1;ID=cds-XP_020722610.1;Dbxref=GeneID:100644464%2CGenbank:XP_020722610.1;Parent=rna-XM_020866951.1
NC_015776.1	Gnomon	CDS	10532859	10532995	.	+	0	Name=XP_020722610.1;ID=cds-XP_020722610.1;Dbxref=GeneID:100644464%2CGenbank:XP_020722610.1;Parent=rna-XM_020866951.1
NC_015776.1	Gnomon	CDS	10533076	10533175	.	+	0	Name=XP_020722610.1;ID=cds-XP_020722610.1;Dbxref=GeneID:100644464%2CGenbank:XP_020722610.1;Parent=rna-XM_020866951.1
NC_015776.1	Gnomon	CDS	10533519	10534121	.	+	0	Name=XP_020722610.1;ID=cds-XP_020722610.1;Dbxref=GeneID:100644464%2CGenbank:XP_020722610.1;Parent=rna-XM_020866951.1
NC_015776.1	Gnomon	CDS	10534322	10535763	.	+	0	Name=XP_020722610.1;ID=cds-XP_020722610.1;Dbxref=GeneID:100644464%2CGenbank:XP_020722610.1;Parent=rna-XM_020866951.1
NC_015776.1	Gnomon	CDS	10535842	10536029	.	+	0	Name=XP_020722610.1;ID=cds-XP_020722610.1;Dbxref=GeneID:100644464%2CGenbank:XP_020722610.1;Parent=rna-XM_020866951.1
NC_015776.1	Gnomon	CDS	10536216	10536365	.	+	0	Name=XP_020722610.1;ID=cds-XP_020722610.1;Dbxref=GeneID:100644464%2CGenbank:XP_020722610.1;Parent=rna-XM_020866951.1
NC_015776.1	Gnomon	CDS	10536451	10536518	.	+	0	Name=XP_020722610.1;ID=cds-XP_020722610.1;Dbxref=GeneID:100644464%2CGenbank:XP_020722610.1;Parent=rna-XM_020866951.1
NC_015776.1	Gnomon	exon	224438	224668	.	+	.	ID=exon-XM_012316611.2-20;Dbxref=GeneID:100651019%2CGenbank:XM_012316611.2;Parent=rna-XM_012316611.2
NC_015776.1	Gnomon	exon	225158	225387	.	+	.	ID=exon-XM_012316611.2-21;Dbxref=GeneID:100651019%2CGenbank:XM_012316611.2;Parent=rna-XM_012316611.2
NC_015776.1	Gnomon	exon	226078	228523	.	+	.	ID=exon-XM_012316611.2-22;Dbxref=GeneID:100651019%2CGenbank:XM_012316611.2;Parent=rna-XM_012316611.2
NC_015776.1	Gnomon	exon	220962	221135	.	+	.	ID=exon-XM_012316611.2-14;Dbxref=GeneID:100651019%2CGenbank:XM_012316611.2;Parent=rna-XM_012316611.2
NC_015776.1	Gnomon	exon	221383	221592	.	+	.	ID=exon-XM_012316611.2-15;Dbxref=GeneID:100651019%2CGenbank:XM_012316611.2;Parent=rna-XM_012316611.2
NC_015776.1	Gnomon	exon	221989	222120	.	+	.	ID=exon-XM_012316611.2-16;Dbxref=GeneID:100651019%2CGenbank:XM_012316611.2;Parent=rna-XM_012316611.2
NC_015776.1	Gnomon	exon	222405	222521	.	+	.	ID=exon-XM_012316611.2-17;Dbxref=GeneID:100651019%2CGenbank:XM_012316611.2;Parent=rna-XM_012316611.2
NC_015776.1	Gnomon	exon	218950	219237	.	+	.	ID=exon-XM_012316611.2-10;Dbxref=GeneID:100651019%2CGenbank:XM_012316611.2;Parent=rna-XM_012316611.2
NC_015776.1	Gnomon	exon	219399	219716	.	+	.	ID=exon-XM_012316611.2-11;Dbxref=GeneID:100651019%2CGenbank:XM_012316611.2;Parent=rna-XM_012316611.2
NC_015776.1	Gnomon	exon	219972	220112	.	+	.	ID=exon-XM_012316611.2-12;Dbxref=GeneID:100651019%2CGenbank:XM_012316611.2;Parent=rna-XM_012316611.2
NC_015776.1	Gnomon	exon	220507	220791	.	+	.	ID=exon-XM_012316611.2-13;Dbxref=GeneID:100651019%2CGenbank:XM_012316611.2;Parent=rna-XM_012316611.2
NC_015776.1	Gnomon	exon	222708	223106	.	+	.	ID=exon-XM_012316611.2-18;Dbxref=GeneID:100651019%2CGenbank:XM_012316611.2;Parent=rna-XM_012316611.2
NC_015776.1	Gnomon	exon	223324	223952	.	+	.	ID=exon-XM_012316611.2-19;Dbxref=GeneID:100651019%2CGenbank:XM_012316611.2;Parent=rna-XM_012316611.2
NC_015776.1	Gnomon	exon	9791098	9791231	.	+	.	ID=exon-XM_020866763.1-16;Dbxref=GeneID:100649516%2CGenbank:XM_020866763.1;Parent=rna-XM_020866763.1
NC_015776.1	Gnomon	CDS	1078731	1078871	.	+	0	Name=XP_012172050.1;ID=cds-XP_012172050.1;Dbxref=GeneID:100646009%2CGenbank:XP_012172050.1;Parent=rna-XM_012316660.2
NC_015776.1	Gnomon	CDS	1079015	1079073	.	+	0	Name=XP_012172050.1;ID=cds-XP_012172050.1;Dbxref=GeneID:100646009%2CGenbank:XP_012172050.1;Parent=rna-XM_012316660.2
NC_015776.1	Gnomon	CDS	1079471	1079612	.	+	0	Name=XP_012172050.1;ID=cds-XP_012172050.1;Dbxref=GeneID:100646009%2CGenbank:XP_012172050.1;Parent=rna-XM_012316660.2
NC_015776.1	Gnomon	CDS	1079899	1080063	.	+	0	Name=XP_012172050.1;ID=cds-XP_012172050.1;Dbxref=GeneID:100646009%2CGenbank:XP_012172050.1;Parent=rna-XM_012316660.2
NC_015776.1	Gnomon	CDS	1080259	1080399	.	+	0	Name=XP_012172050.1;ID=cds-XP_012172050.1;Dbxref=GeneID:100646009%2CGenbank:XP_012172050.1;Parent=rna-XM_012316660.2
NC_015776.1	Gnomon	CDS	1083588	1083737	.	+	0	Name=XP_012172050.1;ID=cds-XP_012172050.1;Dbxref=GeneID:100646009%2CGenbank:XP_012172050.1;Parent=rna-XM_012316660.2
NC_015776.1	Gnomon	CDS	1084413	1084471	.	+	0	Name=XP_012172050.1;ID=cds-XP_012172050.1;Dbxref=GeneID:100646009%2CGenbank:XP_012172050.1;Parent=rna-XM_012316660.2
NC_015776.1	Gnomon	CDS	1084551	1084692	.	+	0	Name=XP_012172050.1;ID=cds-XP_012172050.1;Dbxref=GeneID:100646009%2CGenbank:XP_012172050.1;Parent=rna-XM_012316660.2
NC_015776.1	Gnomon	CDS	1084819	1084983	.	+	0	Name=XP_012172050.1;ID=cds-XP_012172050.1;Dbxref=GeneID:100646009%2CGenbank:XP_012172050.1;Parent=rna-XM_012316660.2
NC_015776.1	Gnomon	CDS	1085050	1085193	.	+	0	Name=XP_012172050.1;ID=cds-XP_012172050.1;Dbxref=GeneID:100646009%2CGenbank:XP_012172050.1;Parent=rna-XM_012316660.2
NC_015776.1	Gnomon	CDS	5043854	5044090	.	+	0	Name=XP_012172780.1;ID=cds-XP_012172780.1;Dbxref=GeneID:100648463%2CGenbank:XP_012172780.1;Parent=rna-XM_012317390.2
NC_015776.1	Gnomon	CDS	5044390	5044537	.	+	0	Name=XP_012172780.1;ID=cds-XP_012172780.1;Dbxref=GeneID:100648463%2CGenbank:XP_012172780.1;Parent=rna-XM_012317390.2
NC_015776.1	Gnomon	CDS	5044722	5044844	.	+	0	Name=XP_012172780.1;ID=cds-XP_012172780.1;Dbxref=GeneID:100648463%2CGenbank:XP_012172780.1;Parent=rna-XM_012317390.2
NC_015776.1	Gnomon	CDS	5044921	5045024	.	+	0	Name=XP_012172780.1;ID=cds-XP_012172780.1;Dbxref=GeneID:100648463%2CGenbank:XP_012172780.1;Parent=rna-XM_012317390.2
NC_015776.1	Gnomon	CDS	5047015	5047149	.	+	0	Name=XP_012172780.1;ID=cds-XP_012172780.1;Dbxref=GeneID:100648463%2CGenbank:XP_012172780.1;Parent=rna-XM_012317390.2
NC_015776.1	Gnomon	CDS	5049167	5049325	.	+	0	Name=XP_012172780.1;ID=cds-XP_012172780.1;Dbxref=GeneID:100648463%2CGenbank:XP_012172780.1;Parent=rna-XM_012317390.2
NC_015776.1	Gnomon	CDS	5049408	5049533	.	+	0	Name=XP_012172780.1;ID=cds-XP_012172780.1;Dbxref=GeneID:100648463%2CGenbank:XP_012172780.1;Parent=rna-XM_012317390.2
NC_015776.1	Gnomon	CDS	5049619	5049757	.	+	0	Name=XP_012172780.1;ID=cds-XP_012172780.1;Dbxref=GeneID:100648463%2CGenbank:XP_012172780.1;Parent=rna-XM_012317390.2
NC_015776.1	Gnomon	CDS	5053319	5053395	.	+	0	Name=XP_012172780.1;ID=cds-XP_012172780.1;Dbxref=GeneID:100648463%2CGenbank:XP_012172780.1;Parent=rna-XM_012317390.2
NC_015776.1	Gnomon	exon	9791497	9792213	.	+	.	ID=exon-XM_020866763.1-17;Dbxref=GeneID:100649516%2CGenbank:XM_020866763.1;Parent=rna-XM_020866763.1
NC_015776.1	Gnomon	exon	9779846	9779967	.	+	.	ID=exon-XM_020866763.1-12;Dbxref=GeneID:100649516%2CGenbank:XM_020866763.1;Parent=rna-XM_020866763.1
NC_015776.1	Gnomon	exon	9780771	9780947	.	+	.	ID=exon-XM_020866763.1-13;Dbxref=GeneID:100649516%2CGenbank:XM_020866763.1;Parent=rna-XM_020866763.1
NC_015776.1	Gnomon	exon	9784723	9785037	.	+	.	ID=exon-XM_020866763.1-14;Dbxref=GeneID:100649516%2CGenbank:XM_020866763.1;Parent=rna-XM_020866763.1
NC_015776.1	Gnomon	exon	9785615	9785875	.	+	.	ID=exon-XM_020866763.1-15;Dbxref=GeneID:100649516%2CGenbank:XM_020866763.1;Parent=rna-XM_020866763.1
NC_015776.1	Gnomon	CDS	2486272	2486527	.	+	0	Name=XP_020722756.1;ID=cds-XP_020722756.1;Dbxref=GeneID:100646242%2CGenbank:XP_020722756.1;Parent=rna-XM_020867097.1
NC_015776.1	Gnomon	CDS	2486663	2486813	.	+	0	Name=XP_020722756.1;ID=cds-XP_020722756.1;Dbxref=GeneID:100646242%2CGenbank:XP_020722756.1;Parent=rna-XM_020867097.1
NC_015776.1	Gnomon	CDS	2486932	2487003	.	+	0	Name=XP_020722756.1;ID=cds-XP_020722756.1;Dbxref=GeneID:100646242%2CGenbank:XP_020722756.1;Parent=rna-XM_020867097.1
NC_015776.1	Gnomon	CDS	2487557	2487700	.	+	0	Name=XP_020722756.1;ID=cds-XP_020722756.1;Dbxref=GeneID:100646242%2CGenbank:XP_020722756.1;Parent=rna-XM_020867097.1
NC_015776.1	Gnomon	CDS	2488428	2488828	.	+	0	Name=XP_020722756.1;ID=cds-XP_020722756.1;Dbxref=GeneID:100646242%2CGenbank:XP_020722756.1;Parent=rna-XM_020867097.1
NC_015776.1	Gnomon	CDS	2488913	2489172	.	+	0	Name=XP_020722756.1;ID=cds-XP_020722756.1;Dbxref=GeneID:100646242%2CGenbank:XP_020722756.1;Parent=rna-XM_020867097.1
NC_015776.1	Gnomon	CDS	2490418	2490852	.	+	0	Name=XP_020722756.1;ID=cds-XP_020722756.1;Dbxref=GeneID:100646242%2CGenbank:XP_020722756.1;Parent=rna-XM_020867097.1
NC_015776.1	Gnomon	exon	9778158	9778333	.	+	.	ID=exon-XM_020866763.1-10;Dbxref=GeneID:100649516%2CGenbank:XM_020866763.1;Parent=rna-XM_020866763.1
NC_015776.1	Gnomon	exon	9779346	9779559	.	+	.	ID=exon-XM_020866763.1-11;Dbxref=GeneID:100649516%2CGenbank:XM_020866763.1;Parent=rna-XM_020866763.1
NC_015776.1	Gnomon	exon	2424439	2424629	.	+	.	ID=exon-XM_003401161.3-5;Dbxref=GeneID:100650221%2CGenbank:XM_003401161.3;Parent=rna-XM_003401161.3
NC_015776.1	Gnomon	exon	2422922	2423122	.	+	.	ID=exon-XM_003401161.3-3;Dbxref=GeneID:100650221%2CGenbank:XM_003401161.3;Parent=rna-XM_003401161.3
NC_015776.1	Gnomon	CDS	10952789	10952842	.	-	0	Name=XP_020722516.1;ID=cds-XP_020722516.1;Dbxref=GeneID:100650502%2CGenbank:XP_020722516.1;Parent=rna-XM_020866857.1
NC_015776.1	Gnomon	CDS	10952100	10952431	.	-	0	Name=XP_020722516.1;ID=cds-XP_020722516.1;Dbxref=GeneID:100650502%2CGenbank:XP_020722516.1;Parent=rna-XM_020866857.1
NC_015776.1	Gnomon	CDS	10951688	10951921	.	-	0	Name=XP_020722516.1;ID=cds-XP_020722516.1;Dbxref=GeneID:100650502%2CGenbank:XP_020722516.1;Parent=rna-XM_020866857.1
NC_015776.1	Gnomon	CDS	10950965	10951322	.	-	0	Name=XP_020722516.1;ID=cds-XP_020722516.1;Dbxref=GeneID:100650502%2CGenbank:XP_020722516.1;Parent=rna-XM_020866857.1
NC_015776.1	Gnomon	CDS	10950588	10950757	.	-	0	Name=XP_020722516.1;ID=cds-XP_020722516.1;Dbxref=GeneID:100650502%2CGenbank:XP_020722516.1;Parent=rna-XM_020866857.1
NC_015776.1	Gnomon	CDS	10950066	10950288	.	-	0	Name=XP_020722516.1;ID=cds-XP_020722516.1;Dbxref=GeneID:100650502%2CGenbank:XP_020722516.1;Parent=rna-XM_020866857.1
NC_015776.1	Gnomon	CDS	10949759	10949833	.	-	0	Name=XP_020722516.1;ID=cds-XP_020722516.1;Dbxref=GeneID:100650502%2CGenbank:XP_020722516.1;Parent=rna-XM_020866857.1
NC_015776.1	Gnomon	CDS	10949647	10949685	.	-	0	Name=XP_020722516.1;ID=cds-XP_020722516.1;Dbxref=GeneID:100650502%2CGenbank:XP_020722516.1;Parent=rna-XM_020866857.1
NC_015776.1	Gnomon	CDS	10949266	10949550	.	-	0	Name=XP_020722516.1;ID=cds-XP_020722516.1;Dbxref=GeneID:100650502%2CGenbank:XP_020722516.1;Parent=rna-XM_020866857.1
NC_015776.1	Gnomon	CDS	10948664	10949040	.	-	0	Name=XP_020722516.1;ID=cds-XP_020722516.1;Dbxref=GeneID:100650502%2CGenbank:XP_020722516.1;Parent=rna-XM_020866857.1
NC_015776.1	Gnomon	CDS	10947795	10948231	.	-	0	Name=XP_020722516.1;ID=cds-XP_020722516.1;Dbxref=GeneID:100650502%2CGenbank:XP_020722516.1;Parent=rna-XM_020866857.1
NC_015776.1	Gnomon	CDS	10946497	10947131	.	-	0	Name=XP_020722516.1;ID=cds-XP_020722516.1;Dbxref=GeneID:100650502%2CGenbank:XP_020722516.1;Parent=rna-XM_020866857.1
NC_015776.1	Gnomon	exon	2423817	2423907	.	+	.	ID=exon-XM_003401161.3-4;Dbxref=GeneID:100650221%2CGenbank:XM_003401161.3;Parent=rna-XM_003401161.3
NC_015776.1	Gnomon	exon	2422437	2422701	.	+	.	ID=exon-XM_003401161.3-1;Dbxref=GeneID:100650221%2CGenbank:XM_003401161.3;Parent=rna-XM_003401161.3
NC_015776.1	Gnomon	exon	2422792	2422829	.	+	.	ID=exon-XM_003401161.3-2;Dbxref=GeneID:100650221%2CGenbank:XM_003401161.3;Parent=rna-XM_003401161.3
NC_015776.1	Gnomon	CDS	9713293	9713325	.	-	0	Name=XP_012172446.1;ID=cds-XP_012172446.1;Dbxref=GeneID:100649639%2CGenbank:XP_012172446.1;Parent=rna-XM_012317056.2
NC_015776.1	Gnomon	CDS	9711602	9713054	.	-	0	Name=XP_012172446.1;ID=cds-XP_012172446.1;Dbxref=GeneID:100649639%2CGenbank:XP_012172446.1;Parent=rna-XM_012317056.2
NC_015776.1	Gnomon	CDS	9710721	9711518	.	-	0	Name=XP_012172446.1;ID=cds-XP_012172446.1;Dbxref=GeneID:100649639%2CGenbank:XP_012172446.1;Parent=rna-XM_012317056.2
NC_015776.1	Gnomon	CDS	9710469	9710645	.	-	0	Name=XP_012172446.1;ID=cds-XP_012172446.1;Dbxref=GeneID:100649639%2CGenbank:XP_012172446.1;Parent=rna-XM_012317056.2
NC_015776.1	Gnomon	CDS	9710017	9710393	.	-	0	Name=XP_012172446.1;ID=cds-XP_012172446.1;Dbxref=GeneID:100649639%2CGenbank:XP_012172446.1;Parent=rna-XM_012317056.2
NC_015776.1	Gnomon	CDS	9709637	9709955	.	-	0	Name=XP_012172446.1;ID=cds-XP_012172446.1;Dbxref=GeneID:100649639%2CGenbank:XP_012172446.1;Parent=rna-XM_012317056.2
NC_015776.1	Gnomon	CDS	9709269	9709560	.	-	0	Name=XP_012172446.1;ID=cds-XP_012172446.1;Dbxref=GeneID:100649639%2CGenbank:XP_012172446.1;Parent=rna-XM_012317056.2
NC_015776.1	Gnomon	CDS	9709046	9709187	.	-	0	Name=XP_012172446.1;ID=cds-XP_012172446.1;Dbxref=GeneID:100649639%2CGenbank:XP_012172446.1;Parent=rna-XM_012317056.2
NC_015776.1	Gnomon	CDS	4418653	4418676	.	-	0	Name=XP_003401139.1;ID=cds-XP_003401139.1;Dbxref=GeneID:100651420%2CGenbank:XP_003401139.1;Parent=rna-XM_003401091.3
NC_015776.1	Gnomon	CDS	4418102	4418358	.	-	0	Name=XP_003401139.1;ID=cds-XP_003401139.1;Dbxref=GeneID:100651420%2CGenbank:XP_003401139.1;Parent=rna-XM_003401091.3
NC_015776.1	Gnomon	CDS	4417554	4418031	.	-	0	Name=XP_003401139.1;ID=cds-XP_003401139.1;Dbxref=GeneID:100651420%2CGenbank:XP_003401139.1;Parent=rna-XM_003401091.3
NC_015776.1	Gnomon	gene	243261	245174	.	-	.	Name=LOC100651263;ID=gene-LOC100651263;Dbxref=GeneID:100651263
NC_015776.1	Gnomon	gene	2901979	2903778	.	-	.	Name=LOC100651264;ID=gene-LOC100651264;Dbxref=GeneID:100651264
NC_015776.1	Gnomon	gene	4916425	4918051	.	+	.	Name=LOC100651267;ID=gene-LOC100651267;Dbxref=GeneID:100651267
NC_015776.1	Gnomon	gene	11272844	11274874	.	-	.	Name=LOC100651265;ID=gene-LOC100651265;Dbxref=GeneID:100651265
NC_015776.1	Gnomon	gene	6017432	6020132	.	+	.	Name=LOC100651266;ID=gene-LOC100651266;Dbxref=GeneID:100651266
NC_015776.1	Gnomon	CDS	4566849	4566930	.	-	0	Name=XP_012172290.2;ID=cds-XP_012172290.2;Dbxref=GeneID:100648228%2CGenbank:XP_012172290.2;Parent=rna-XM_012316900.2
NC_015776.1	Gnomon	CDS	4566283	4566653	.	-	0	Name=XP_012172290.2;ID=cds-XP_012172290.2;Dbxref=GeneID:100648228%2CGenbank:XP_012172290.2;Parent=rna-XM_012316900.2
NC_015776.1	Gnomon	CDS	4565295	4565737	.	-	0	Name=XP_012172290.2;ID=cds-XP_012172290.2;Dbxref=GeneID:100648228%2CGenbank:XP_012172290.2;Parent=rna-XM_012316900.2
NC_015776.1	Gnomon	CDS	4564847	4565032	.	-	0	Name=XP_012172290.2;ID=cds-XP_012172290.2;Dbxref=GeneID:100648228%2CGenbank:XP_012172290.2;Parent=rna-XM_012316900.2
NC_015776.1	Gnomon	CDS	4564056	4564593	.	-	0	Name=XP_012172290.2;ID=cds-XP_012172290.2;Dbxref=GeneID:100648228%2CGenbank:XP_012172290.2;Parent=rna-XM_012316900.2
NC_015776.1	Gnomon	CDS	4563065	4563274	.	-	0	Name=XP_012172290.2;ID=cds-XP_012172290.2;Dbxref=GeneID:100648228%2CGenbank:XP_012172290.2;Parent=rna-XM_012316900.2
NC_015776.1	Gnomon	CDS	6024035	6024180	.	+	0	Name=XP_012172686.1;ID=cds-XP_012172686.1;Dbxref=GeneID:100650825%2CGenbank:XP_012172686.1;Parent=rna-XM_012317296.2
NC_015776.1	Gnomon	CDS	6024435	6024711	.	+	0	Name=XP_012172686.1;ID=cds-XP_012172686.1;Dbxref=GeneID:100650825%2CGenbank:XP_012172686.1;Parent=rna-XM_012317296.2
NC_015776.1	Gnomon	CDS	6024780	6025211	.	+	0	Name=XP_012172686.1;ID=cds-XP_012172686.1;Dbxref=GeneID:100650825%2CGenbank:XP_012172686.1;Parent=rna-XM_012317296.2
NC_015776.1	Gnomon	exon	212869	214103	.	+	.	ID=exon-XM_020867078.1-1;Dbxref=GeneID:100651019%2CGenbank:XM_020867078.1;Parent=rna-XM_020867078.1
NC_015776.1	Gnomon	exon	214468	214852	.	+	.	ID=exon-XM_020867078.1-2;Dbxref=GeneID:100651019%2CGenbank:XM_020867078.1;Parent=rna-XM_020867078.1
NC_015776.1	Gnomon	exon	216454	216603	.	+	.	ID=exon-XM_020867078.1-3;Dbxref=GeneID:100651019%2CGenbank:XM_020867078.1;Parent=rna-XM_020867078.1
NC_015776.1	Gnomon	exon	217332	217550	.	+	.	ID=exon-XM_020867078.1-4;Dbxref=GeneID:100651019%2CGenbank:XM_020867078.1;Parent=rna-XM_020867078.1
NC_015776.1	Gnomon	exon	217724	217918	.	+	.	ID=exon-XM_020867078.1-5;Dbxref=GeneID:100651019%2CGenbank:XM_020867078.1;Parent=rna-XM_020867078.1
NC_015776.1	Gnomon	exon	218950	219237	.	+	.	ID=exon-XM_020867078.1-6;Dbxref=GeneID:100651019%2CGenbank:XM_020867078.1;Parent=rna-XM_020867078.1
NC_015776.1	Gnomon	exon	219399	219716	.	+	.	ID=exon-XM_020867078.1-7;Dbxref=GeneID:100651019%2CGenbank:XM_020867078.1;Parent=rna-XM_020867078.1
NC_015776.1	Gnomon	exon	219972	220112	.	+	.	ID=exon-XM_020867078.1-8;Dbxref=GeneID:100651019%2CGenbank:XM_020867078.1;Parent=rna-XM_020867078.1
NC_015776.1	Gnomon	exon	220507	220791	.	+	.	ID=exon-XM_020867078.1-9;Dbxref=GeneID:100651019%2CGenbank:XM_020867078.1;Parent=rna-XM_020867078.1
NC_015776.1	Gnomon	mRNA	8456481	8458125	.	-	.	Name=XM_012317154.2;ID=rna-XM_012317154.2;Dbxref=GeneID:100646365%2CGenbank:XM_012317154.2;Parent=gene-LOC100646365
NC_015776.1	Gnomon	transcript	7723766	7725253	.	-	.	Name=XR_002308478.1;ID=rna-XR_002308478.1;Dbxref=GeneID:100643425%2CGenbank:XR_002308478.1;Parent=gene-LOC100643425
NC_015776.1	Gnomon	CDS	10594005	10594020	.	-	0	Name=XP_003401233.1;ID=cds-XP_003401233.1;Dbxref=GeneID:100642976%2CGenbank:XP_003401233.1;Parent=rna-XM_003401185.3
NC_015776.1	Gnomon	CDS	10592369	10592536	.	-	0	Name=XP_003401233.1;ID=cds-XP_003401233.1;Dbxref=GeneID:100642976%2CGenbank:XP_003401233.1;Parent=rna-XM_003401185.3
NC_015776.1	Gnomon	CDS	10592139	10592278	.	-	0	Name=XP_003401233.1;ID=cds-XP_003401233.1;Dbxref=GeneID:100642976%2CGenbank:XP_003401233.1;Parent=rna-XM_003401185.3
NC_015776.1	Gnomon	CDS	10591855	10592051	.	-	0	Name=XP_003401233.1;ID=cds-XP_003401233.1;Dbxref=GeneID:100642976%2CGenbank:XP_003401233.1;Parent=rna-XM_003401185.3
NC_015776.1	Gnomon	CDS	10591197	10591389	.	-	0	Name=XP_003401233.1;ID=cds-XP_003401233.1;Dbxref=GeneID:100642976%2CGenbank:XP_003401233.1;Parent=rna-XM_003401185.3
NC_015776.1	Gnomon	CDS	10590837	10591051	.	-	0	Name=XP_003401233.1;ID=cds-XP_003401233.1;Dbxref=GeneID:100642976%2CGenbank:XP_003401233.1;Parent=rna-XM_003401185.3
NC_015776.1	Gnomon	CDS	10590058	10590499	.	-	0	Name=XP_003401233.1;ID=cds-XP_003401233.1;Dbxref=GeneID:100642976%2CGenbank:XP_003401233.1;Parent=rna-XM_003401185.3
NC_015776.1	Gnomon	CDS	10589773	10589955	.	-	0	Name=XP_003401233.1;ID=cds-XP_003401233.1;Dbxref=GeneID:100642976%2CGenbank:XP_003401233.1;Parent=rna-XM_003401185.3
NC_015776.1	Gnomon	exon	2952463	2952528	.	-	.	ID=exon-XM_012316826.1-2;Dbxref=GeneID:100642586%2CGenbank:XM_012316826.1;Parent=rna-XM_012316826.1
NC_015776.1	Gnomon	exon	2951732	2952041	.	-	.	ID=exon-XM_012316826.1-3;Dbxref=GeneID:100642586%2CGenbank:XM_012316826.1;Parent=rna-XM_012316826.1
NC_015776.1	Gnomon	exon	3006047	3006077	.	-	.	ID=exon-XM_012316826.1-1;Dbxref=GeneID:100642586%2CGenbank:XM_012316826.1;Parent=rna-XM_012316826.1
NC_015776.1	Gnomon	exon	2950404	2950686	.	-	.	ID=exon-XM_012316826.1-6;Dbxref=GeneID:100642586%2CGenbank:XM_012316826.1;Parent=rna-XM_012316826.1
NC_015776.1	Gnomon	exon	2948781	2949644	.	-	.	ID=exon-XM_012316826.1-7;Dbxref=GeneID:100642586%2CGenbank:XM_012316826.1;Parent=rna-XM_012316826.1
NC_015776.1	Gnomon	exon	2951500	2951641	.	-	.	ID=exon-XM_012316826.1-4;Dbxref=GeneID:100642586%2CGenbank:XM_012316826.1;Parent=rna-XM_012316826.1
NC_015776.1	Gnomon	exon	2951079	2951182	.	-	.	ID=exon-XM_012316826.1-5;Dbxref=GeneID:100642586%2CGenbank:XM_012316826.1;Parent=rna-XM_012316826.1
NC_015776.1	Gnomon	CDS	8390811	8391366	.	-	0	Name=XP_003401379.1;ID=cds-XP_003401379.1;Dbxref=GeneID:100650744%2CGenbank:XP_003401379.1;Parent=rna-XM_003401331.3
NC_015776.1	Gnomon	CDS	8390417	8390679	.	-	0	Name=XP_003401379.1;ID=cds-XP_003401379.1;Dbxref=GeneID:100650744%2CGenbank:XP_003401379.1;Parent=rna-XM_003401331.3
NC_015776.1	Gnomon	mRNA	5963566	5965986	.	-	.	Name=XM_003401428.3;ID=rna-XM_003401428.3;Dbxref=GeneID:100642506%2CGenbank:XM_003401428.3;Parent=gene-LOC100642506
NC_015776.1	Gnomon	mRNA	5993139	5999503	.	+	.	Name=XM_020866960.1;ID=rna-XM_020866960.1;Dbxref=GeneID:100652175%2CGenbank:XM_020866960.1;Parent=gene-LOC100652175
NC_015776.1	Gnomon	exon	2701656	2702251	.	-	.	ID=exon-XM_003400979.3-1;Dbxref=GeneID:100647315%2CGenbank:XM_003400979.3;Parent=rna-XM_003400979.3
NC_015776.1	Gnomon	exon	2701226	2701577	.	-	.	ID=exon-XM_003400979.3-2;Dbxref=GeneID:100647315%2CGenbank:XM_003400979.3;Parent=rna-XM_003400979.3
NC_015776.1	Gnomon	exon	2701018	2701115	.	-	.	ID=exon-XM_003400979.3-3;Dbxref=GeneID:100647315%2CGenbank:XM_003400979.3;Parent=rna-XM_003400979.3
NC_015776.1	Gnomon	exon	2700587	2700948	.	-	.	ID=exon-XM_003400979.3-4;Dbxref=GeneID:100647315%2CGenbank:XM_003400979.3;Parent=rna-XM_003400979.3
NC_015776.1	Gnomon	gene	4411596	4416857	.	-	.	Name=LOC100651299;ID=gene-LOC100651299;Dbxref=GeneID:100651299
NC_015776.1	Gnomon	CDS	9468287	9468463	.	+	0	Name=XP_012172447.1;ID=cds-XP_012172447.1;Dbxref=GeneID:100650302%2CGenbank:XP_012172447.1;Parent=rna-XM_012317057.2
NC_015776.1	Gnomon	CDS	9468671	9468893	.	+	0	Name=XP_012172447.1;ID=cds-XP_012172447.1;Dbxref=GeneID:100650302%2CGenbank:XP_012172447.1;Parent=rna-XM_012317057.2
NC_015776.1	Gnomon	CDS	9468955	9469216	.	+	0	Name=XP_012172447.1;ID=cds-XP_012172447.1;Dbxref=GeneID:100650302%2CGenbank:XP_012172447.1;Parent=rna-XM_012317057.2
NC_015776.1	Gnomon	CDS	9469343	9469460	.	+	0	Name=XP_012172447.1;ID=cds-XP_012172447.1;Dbxref=GeneID:100650302%2CGenbank:XP_012172447.1;Parent=rna-XM_012317057.2
NC_015776.1	Gnomon	CDS	9469711	9469926	.	+	0	Name=XP_012172447.1;ID=cds-XP_012172447.1;Dbxref=GeneID:100650302%2CGenbank:XP_012172447.1;Parent=rna-XM_012317057.2
NC_015776.1	Gnomon	CDS	9470149	9470259	.	+	0	Name=XP_012172447.1;ID=cds-XP_012172447.1;Dbxref=GeneID:100650302%2CGenbank:XP_012172447.1;Parent=rna-XM_012317057.2
NC_015776.1	Gnomon	CDS	9470980	9471177	.	+	0	Name=XP_012172447.1;ID=cds-XP_012172447.1;Dbxref=GeneID:100650302%2CGenbank:XP_012172447.1;Parent=rna-XM_012317057.2
NC_015776.1	Gnomon	mRNA	9271096	9273352	.	+	.	Name=XM_003401272.3;ID=rna-XM_003401272.3;Dbxref=GeneID:100643628%2CGenbank:XM_003401272.3;Parent=gene-LOC100643628
NC_015776.1	Gnomon	mRNA	4882135	4898796	.	+	.	Name=XM_020866720.1;ID=rna-XM_020866720.1;Dbxref=GeneID:100652059%2CGenbank:XM_020866720.1;Note=The sequence of the model RefSeq transcript was modified relative to this genomic sequence to represent the inferred CDS: inserted 1 base in 1 codon;Parent=gene-LOC100652059
NC_015776.1	Gnomon	exon	2358805	2359705	.	-	.	ID=exon-XM_020866996.1-9;Dbxref=GeneID:100648803%2CGenbank:XM_020866996.1;Parent=rna-XM_020866996.1
NC_015776.1	Gnomon	exon	2363252	2363677	.	-	.	ID=exon-XM_020866996.1-5;Dbxref=GeneID:100648803%2CGenbank:XM_020866996.1;Parent=rna-XM_020866996.1
NC_015776.1	Gnomon	exon	2361954	2362263	.	-	.	ID=exon-XM_020866996.1-6;Dbxref=GeneID:100648803%2CGenbank:XM_020866996.1;Parent=rna-XM_020866996.1
NC_015776.1	Gnomon	exon	2360620	2360976	.	-	.	ID=exon-XM_020866996.1-7;Dbxref=GeneID:100648803%2CGenbank:XM_020866996.1;Parent=rna-XM_020866996.1
NC_015776.1	Gnomon	exon	2359914	2360164	.	-	.	ID=exon-XM_020866996.1-8;Dbxref=GeneID:100648803%2CGenbank:XM_020866996.1;Parent=rna-XM_020866996.1
NC_015776.1	Gnomon	exon	2371370	2371438	.	-	.	ID=exon-XM_020866996.1-1;Dbxref=GeneID:100648803%2CGenbank:XM_020866996.1;Parent=rna-XM_020866996.1
NC_015776.1	Gnomon	exon	2365062	2365110	.	-	.	ID=exon-XM_020866996.1-2;Dbxref=GeneID:100648803%2CGenbank:XM_020866996.1;Parent=rna-XM_020866996.1
NC_015776.1	Gnomon	exon	2364727	2364756	.	-	.	ID=exon-XM_020866996.1-3;Dbxref=GeneID:100648803%2CGenbank:XM_020866996.1;Parent=rna-XM_020866996.1
NC_015776.1	Gnomon	exon	2363856	2364039	.	-	.	ID=exon-XM_020866996.1-4;Dbxref=GeneID:100648803%2CGenbank:XM_020866996.1;Parent=rna-XM_020866996.1
NC_015776.1	Gnomon	exon	6718156	6718212	.	+	.	ID=exon-XM_020866925.1-3;Dbxref=GeneID:100647823%2CGenbank:XM_020866925.1;Parent=rna-XM_020866925.1
NC_015776.1	Gnomon	exon	6722940	6723323	.	+	.	ID=exon-XM_020866925.1-4;Dbxref=GeneID:100647823%2CGenbank:XM_020866925.1;Parent=rna-XM_020866925.1
NC_015776.1	Gnomon	exon	6725335	6725457	.	+	.	ID=exon-XM_020866925.1-5;Dbxref=GeneID:100647823%2CGenbank:XM_020866925.1;Parent=rna-XM_020866925.1
NC_015776.1	Gnomon	exon	6744094	6744190	.	+	.	ID=exon-XM_020866925.1-6;Dbxref=GeneID:100647823%2CGenbank:XM_020866925.1;Parent=rna-XM_020866925.1
NC_015776.1	Gnomon	exon	6673408	6673613	.	+	.	ID=exon-XM_020866925.1-1;Dbxref=GeneID:100647823%2CGenbank:XM_020866925.1;Parent=rna-XM_020866925.1
NC_015776.1	Gnomon	exon	6690013	6690267	.	+	.	ID=exon-XM_020866925.1-2;Dbxref=GeneID:100647823%2CGenbank:XM_020866925.1;Parent=rna-XM_020866925.1
NC_015776.1	Gnomon	exon	6745760	6746039	.	+	.	ID=exon-XM_020866925.1-7;Dbxref=GeneID:100647823%2CGenbank:XM_020866925.1;Parent=rna-XM_020866925.1
NC_015776.1	Gnomon	exon	6751311	6753021	.	+	.	ID=exon-XM_020866925.1-8;Dbxref=GeneID:100647823%2CGenbank:XM_020866925.1;Parent=rna-XM_020866925.1
NC_015776.1	Gnomon	exon	4067670	4068936	.	-	.	ID=exon-XM_020866825.1-4;Dbxref=GeneID:100645468%2CGenbank:XM_020866825.1;Parent=rna-XM_020866825.1
NC_015776.1	Gnomon	exon	4066705	4067380	.	-	.	ID=exon-XM_020866825.1-5;Dbxref=GeneID:100645468%2CGenbank:XM_020866825.1;Parent=rna-XM_020866825.1
NC_015776.1	Gnomon	exon	4069576	4069762	.	-	.	ID=exon-XM_020866825.1-2;Dbxref=GeneID:100645468%2CGenbank:XM_020866825.1;Parent=rna-XM_020866825.1
NC_015776.1	Gnomon	exon	4069237	4069449	.	-	.	ID=exon-XM_020866825.1-3;Dbxref=GeneID:100645468%2CGenbank:XM_020866825.1;Parent=rna-XM_020866825.1
NC_015776.1	Gnomon	exon	4070040	4070093	.	-	.	ID=exon-XM_020866825.1-1;Dbxref=GeneID:100645468%2CGenbank:XM_020866825.1;Parent=rna-XM_020866825.1
NC_015776.1	Gnomon	mRNA	6310218	6311000	.	+	.	Name=XM_020866866.1;ID=rna-XM_020866866.1;Dbxref=GeneID:100648262%2CGenbank:XM_020866866.1;Parent=gene-LOC100648262
NC_015776.1	Gnomon	CDS	2911633	2911956	.	-	0	Name=XP_012172197.1;ID=cds-XP_012172197.1;Dbxref=GeneID:100631086%2CGenbank:XP_012172197.1;Parent=rna-XM_012316807.1
NC_015776.1	Gnomon	CDS	2911131	2911378	.	-	0	Name=XP_012172197.1;ID=cds-XP_012172197.1;Dbxref=GeneID:100631086%2CGenbank:XP_012172197.1;Parent=rna-XM_012316807.1
NC_015776.1	Gnomon	CDS	2910777	2911035	.	-	0	Name=XP_012172197.1;ID=cds-XP_012172197.1;Dbxref=GeneID:100631086%2CGenbank:XP_012172197.1;Parent=rna-XM_012316807.1
NC_015776.1	Gnomon	CDS	2910528	2910694	.	-	0	Name=XP_012172197.1;ID=cds-XP_012172197.1;Dbxref=GeneID:100631086%2CGenbank:XP_012172197.1;Parent=rna-XM_012316807.1
NC_015776.1	Gnomon	CDS	2910323	2910458	.	-	0	Name=XP_012172197.1;ID=cds-XP_012172197.1;Dbxref=GeneID:100631086%2CGenbank:XP_012172197.1;Parent=rna-XM_012316807.1
NC_015776.1	Gnomon	exon	10695698	10695973	.	-	.	ID=exon-XM_020867031.1-1;Dbxref=GeneID:100651021%2CGenbank:XM_020867031.1;Parent=rna-XM_020867031.1
NC_015776.1	Gnomon	exon	10693171	10694623	.	-	.	ID=exon-XM_020867031.1-4;Dbxref=GeneID:100651021%2CGenbank:XM_020867031.1;Parent=rna-XM_020867031.1
NC_015776.1	Gnomon	exon	10687235	10687386	.	-	.	ID=exon-XM_020867031.1-5;Dbxref=GeneID:100651021%2CGenbank:XM_020867031.1;Parent=rna-XM_020867031.1
NC_015776.1	Gnomon	exon	10695053	10695153	.	-	.	ID=exon-XM_020867031.1-2;Dbxref=GeneID:100651021%2CGenbank:XM_020867031.1;Parent=rna-XM_020867031.1
NC_015776.1	Gnomon	exon	10694751	10694959	.	-	.	ID=exon-XM_020867031.1-3;Dbxref=GeneID:100651021%2CGenbank:XM_020867031.1;Parent=rna-XM_020867031.1
NC_015776.1	Gnomon	exon	8443642	8443701	.	-	.	ID=exon-XM_012317466.2-2;Dbxref=GeneID:105666596%2CGenbank:XM_012317466.2;Parent=rna-XM_012317466.2
NC_015776.1	Gnomon	exon	8443149	8443554	.	-	.	ID=exon-XM_012317466.2-3;Dbxref=GeneID:105666596%2CGenbank:XM_012317466.2;Parent=rna-XM_012317466.2
NC_015776.1	Gnomon	exon	8443799	8444260	.	-	.	ID=exon-XM_012317466.2-1;Dbxref=GeneID:105666596%2CGenbank:XM_012317466.2;Parent=rna-XM_012317466.2
NC_015776.1	Gnomon	exon	10653240	10653383	.	-	.	ID=exon-XM_020867031.1-8;Dbxref=GeneID:100651021%2CGenbank:XM_020867031.1;Parent=rna-XM_020867031.1
NC_015776.1	Gnomon	exon	10652987	10653127	.	-	.	ID=exon-XM_020867031.1-9;Dbxref=GeneID:100651021%2CGenbank:XM_020867031.1;Parent=rna-XM_020867031.1
NC_015776.1	Gnomon	exon	10654076	10654440	.	-	.	ID=exon-XM_020867031.1-6;Dbxref=GeneID:100651021%2CGenbank:XM_020867031.1;Parent=rna-XM_020867031.1
NC_015776.1	Gnomon	exon	10653547	10653667	.	-	.	ID=exon-XM_020867031.1-7;Dbxref=GeneID:100651021%2CGenbank:XM_020867031.1;Parent=rna-XM_020867031.1
NC_015776.1	Gnomon	exon	5111134	5111481	.	+	.	ID=exon-XM_003401472.3-1;Dbxref=GeneID:100648073%2CGenbank:XM_003401472.3;Parent=rna-XM_003401472.3
NC_015776.1	Gnomon	exon	5111858	5112122	.	+	.	ID=exon-XM_003401472.3-2;Dbxref=GeneID:100648073%2CGenbank:XM_003401472.3;Parent=rna-XM_003401472.3
NC_015776.1	Gnomon	exon	5112222	5112394	.	+	.	ID=exon-XM_003401472.3-3;Dbxref=GeneID:100648073%2CGenbank:XM_003401472.3;Parent=rna-XM_003401472.3
NC_015776.1	Gnomon	exon	5112487	5112767	.	+	.	ID=exon-XM_003401472.3-4;Dbxref=GeneID:100648073%2CGenbank:XM_003401472.3;Parent=rna-XM_003401472.3
NC_015776.1	Gnomon	exon	7227339	7227576	.	-	.	ID=exon-XR_002308458.1-2;Dbxref=GeneID:110119942%2CGenbank:XR_002308458.1;Parent=rna-XR_002308458.1
NC_015776.1	Gnomon	exon	7228516	7228626	.	-	.	ID=exon-XR_002308458.1-1;Dbxref=GeneID:110119942%2CGenbank:XR_002308458.1;Parent=rna-XR_002308458.1
NC_015776.1	Gnomon	exon	8682863	8683871	.	+	.	ID=exon-XM_012317131.2-3;Dbxref=GeneID:100646756%2CGenbank:XM_012317131.2;Parent=rna-XM_012317131.2
NC_015776.1	Gnomon	exon	8684274	8685366	.	+	.	ID=exon-XM_012317131.2-4;Dbxref=GeneID:100646756%2CGenbank:XM_012317131.2;Parent=rna-XM_012317131.2
NC_015776.1	Gnomon	exon	8677935	8678293	.	+	.	ID=exon-XM_012317131.2-1;Dbxref=GeneID:100646756%2CGenbank:XM_012317131.2;Parent=rna-XM_012317131.2
NC_015776.1	Gnomon	exon	8679463	8679870	.	+	.	ID=exon-XM_012317131.2-2;Dbxref=GeneID:100646756%2CGenbank:XM_012317131.2;Parent=rna-XM_012317131.2
NC_015776.1	Gnomon	exon	8685705	8688044	.	+	.	ID=exon-XM_012317131.2-5;Dbxref=GeneID:100646756%2CGenbank:XM_012317131.2;Parent=rna-XM_012317131.2
NC_015776.1	Gnomon	mRNA	6310447	6311000	.	+	.	Name=XM_020866867.1;ID=rna-XM_020866867.1;Dbxref=GeneID:100648262%2CGenbank:XM_020866867.1;Parent=gene-LOC100648262
NC_015776.1	Gnomon	exon	7169880	7170059	.	+	.	ID=exon-XM_020866970.1-18;Dbxref=GeneID:100646364%2CGenbank:XM_020866970.1;Parent=rna-XM_020866970.1
NC_015776.1	Gnomon	exon	7170155	7170367	.	+	.	ID=exon-XM_020866970.1-19;Dbxref=GeneID:100646364%2CGenbank:XM_020866970.1;Parent=rna-XM_020866970.1
NC_015776.1	Gnomon	exon	7168942	7169045	.	+	.	ID=exon-XM_020866970.1-16;Dbxref=GeneID:100646364%2CGenbank:XM_020866970.1;Parent=rna-XM_020866970.1
NC_015776.1	Gnomon	exon	7169119	7169797	.	+	.	ID=exon-XM_020866970.1-17;Dbxref=GeneID:100646364%2CGenbank:XM_020866970.1;Parent=rna-XM_020866970.1
NC_015776.1	Gnomon	exon	7166577	7166819	.	+	.	ID=exon-XM_020866970.1-14;Dbxref=GeneID:100646364%2CGenbank:XM_020866970.1;Parent=rna-XM_020866970.1
NC_015776.1	Gnomon	exon	7168723	7168858	.	+	.	ID=exon-XM_020866970.1-15;Dbxref=GeneID:100646364%2CGenbank:XM_020866970.1;Parent=rna-XM_020866970.1
NC_015776.1	Gnomon	exon	7165443	7165657	.	+	.	ID=exon-XM_020866970.1-12;Dbxref=GeneID:100646364%2CGenbank:XM_020866970.1;Parent=rna-XM_020866970.1
NC_015776.1	Gnomon	exon	7165762	7165886	.	+	.	ID=exon-XM_020866970.1-13;Dbxref=GeneID:100646364%2CGenbank:XM_020866970.1;Parent=rna-XM_020866970.1
NC_015776.1	Gnomon	exon	7164982	7165143	.	+	.	ID=exon-XM_020866970.1-10;Dbxref=GeneID:100646364%2CGenbank:XM_020866970.1;Parent=rna-XM_020866970.1
NC_015776.1	Gnomon	exon	7165232	7165361	.	+	.	ID=exon-XM_020866970.1-11;Dbxref=GeneID:100646364%2CGenbank:XM_020866970.1;Parent=rna-XM_020866970.1
NC_015776.1	Gnomon	exon	9409211	9411473	.	+	.	ID=exon-XR_002308483.1-4;Dbxref=GeneID:105666560%2CGenbank:XR_002308483.1;Parent=rna-XR_002308483.1
NC_015776.1	Gnomon	exon	9408150	9408442	.	+	.	ID=exon-XR_002308483.1-2;Dbxref=GeneID:105666560%2CGenbank:XR_002308483.1;Parent=rna-XR_002308483.1
NC_015776.1	Gnomon	exon	9408511	9408993	.	+	.	ID=exon-XR_002308483.1-3;Dbxref=GeneID:105666560%2CGenbank:XR_002308483.1;Parent=rna-XR_002308483.1
NC_015776.1	Gnomon	exon	9407288	9408076	.	+	.	ID=exon-XR_002308483.1-1;Dbxref=GeneID:105666560%2CGenbank:XR_002308483.1;Parent=rna-XR_002308483.1
NC_015776.1	Gnomon	CDS	2744882	2744995	.	-	0	Name=XP_020722513.1;ID=cds-XP_020722513.1;Dbxref=GeneID:100648031%2CGenbank:XP_020722513.1;Parent=rna-XM_020866854.1
NC_015776.1	Gnomon	CDS	2744673	2744792	.	-	0	Name=XP_020722513.1;ID=cds-XP_020722513.1;Dbxref=GeneID:100648031%2CGenbank:XP_020722513.1;Parent=rna-XM_020866854.1
NC_015776.1	Gnomon	CDS	2744356	2744594	.	-	0	Name=XP_020722513.1;ID=cds-XP_020722513.1;Dbxref=GeneID:100648031%2CGenbank:XP_020722513.1;Parent=rna-XM_020866854.1
NC_015776.1	Gnomon	CDS	2743966	2744266	.	-	0	Name=XP_020722513.1;ID=cds-XP_020722513.1;Dbxref=GeneID:100648031%2CGenbank:XP_020722513.1;Parent=rna-XM_020866854.1
NC_015776.1	Gnomon	CDS	2743649	2743890	.	-	0	Name=XP_020722513.1;ID=cds-XP_020722513.1;Dbxref=GeneID:100648031%2CGenbank:XP_020722513.1;Parent=rna-XM_020866854.1
NC_015776.1	Gnomon	CDS	2743397	2743586	.	-	0	Name=XP_020722513.1;ID=cds-XP_020722513.1;Dbxref=GeneID:100648031%2CGenbank:XP_020722513.1;Parent=rna-XM_020866854.1
NC_015776.1	Gnomon	mRNA	10600359	10609751	.	+	.	Name=XM_003401174.2;ID=rna-XM_003401174.2;Dbxref=GeneID:100651856%2CGenbank:XM_003401174.2;Parent=gene-LOC100651856
NC_015776.1	Gnomon	mRNA	4972382	4979008	.	+	.	Name=XM_012317407.2;ID=rna-XM_012317407.2;Dbxref=GeneID:100650132%2CGenbank:XM_012317407.2;Parent=gene-LOC100650132
NC_015776.1	Gnomon	mRNA	5019796	5022062	.	+	.	Name=XM_012317397.2;ID=rna-XM_012317397.2;Dbxref=GeneID:100649236%2CGenbank:XM_012317397.2;Parent=gene-LOC100649236
NC_015776.1	Gnomon	CDS	2364727	2364733	.	-	0	Name=XP_020722659.1;ID=cds-XP_020722659.1;Dbxref=GeneID:100648803%2CGenbank:XP_020722659.1;Parent=rna-XM_020867000.1
NC_015776.1	Gnomon	CDS	2363856	2364039	.	-	0	Name=XP_020722659.1;ID=cds-XP_020722659.1;Dbxref=GeneID:100648803%2CGenbank:XP_020722659.1;Parent=rna-XM_020867000.1
NC_015776.1	Gnomon	CDS	2363252	2363677	.	-	0	Name=XP_020722659.1;ID=cds-XP_020722659.1;Dbxref=GeneID:100648803%2CGenbank:XP_020722659.1;Parent=rna-XM_020867000.1
NC_015776.1	Gnomon	CDS	2361954	2362263	.	-	0	Name=XP_020722659.1;ID=cds-XP_020722659.1;Dbxref=GeneID:100648803%2CGenbank:XP_020722659.1;Parent=rna-XM_020867000.1
NC_015776.1	Gnomon	CDS	2360620	2360976	.	-	0	Name=XP_020722659.1;ID=cds-XP_020722659.1;Dbxref=GeneID:100648803%2CGenbank:XP_020722659.1;Parent=rna-XM_020867000.1
NC_015776.1	Gnomon	CDS	2359914	2360164	.	-	0	Name=XP_020722659.1;ID=cds-XP_020722659.1;Dbxref=GeneID:100648803%2CGenbank:XP_020722659.1;Parent=rna-XM_020867000.1
NC_015776.1	Gnomon	CDS	2359477	2359705	.	-	0	Name=XP_020722659.1;ID=cds-XP_020722659.1;Dbxref=GeneID:100648803%2CGenbank:XP_020722659.1;Parent=rna-XM_020867000.1
NC_015776.1	Gnomon	CDS	7588813	7588867	.	-	0	Name=XP_012172589.1;ID=cds-XP_012172589.1;Dbxref=GeneID:100644824%2CGenbank:XP_012172589.1;Parent=rna-XM_012317199.2
NC_015776.1	Gnomon	CDS	7581356	7581449	.	-	0	Name=XP_012172589.1;ID=cds-XP_012172589.1;Dbxref=GeneID:100644824%2CGenbank:XP_012172589.1;Parent=rna-XM_012317199.2
NC_015776.1	Gnomon	CDS	7580063	7580092	.	-	0	Name=XP_012172589.1;ID=cds-XP_012172589.1;Dbxref=GeneID:100644824%2CGenbank:XP_012172589.1;Parent=rna-XM_012317199.2
NC_015776.1	Gnomon	CDS	7472695	7472809	.	-	0	Name=XP_012172589.1;ID=cds-XP_012172589.1;Dbxref=GeneID:100644824%2CGenbank:XP_012172589.1;Parent=rna-XM_012317199.2
NC_015776.1	Gnomon	CDS	7454895	7455207	.	-	0	Name=XP_012172589.1;ID=cds-XP_012172589.1;Dbxref=GeneID:100644824%2CGenbank:XP_012172589.1;Parent=rna-XM_012317199.2
NC_015776.1	Gnomon	CDS	7397215	7397220	.	-	0	Name=XP_012172589.1;ID=cds-XP_012172589.1;Dbxref=GeneID:100644824%2CGenbank:XP_012172589.1;Parent=rna-XM_012317199.2
NC_015776.1	Gnomon	CDS	7371502	7371638	.	-	0	Name=XP_012172589.1;ID=cds-XP_012172589.1;Dbxref=GeneID:100644824%2CGenbank:XP_012172589.1;Parent=rna-XM_012317199.2
NC_015776.1	Gnomon	mRNA	10010954	10020152	.	+	.	Name=XM_012317011.2;ID=rna-XM_012317011.2;Dbxref=GeneID:100644945%2CGenbank:XM_012317011.2;Parent=gene-LOC100644945
NC_015776.1	Gnomon	CDS	2921018	2921091	.	-	0	Name=XP_012172203.1;ID=cds-XP_012172203.1;Dbxref=GeneID:100651734%2CGenbank:XP_012172203.1;Parent=rna-XM_012316813.2
NC_015776.1	Gnomon	CDS	2920827	2920937	.	-	0	Name=XP_012172203.1;ID=cds-XP_012172203.1;Dbxref=GeneID:100651734%2CGenbank:XP_012172203.1;Parent=rna-XM_012316813.2
NC_015776.1	Gnomon	CDS	2920596	2920730	.	-	0	Name=XP_012172203.1;ID=cds-XP_012172203.1;Dbxref=GeneID:100651734%2CGenbank:XP_012172203.1;Parent=rna-XM_012316813.2
NC_015776.1	Gnomon	CDS	2920296	2920500	.	-	0	Name=XP_012172203.1;ID=cds-XP_012172203.1;Dbxref=GeneID:100651734%2CGenbank:XP_012172203.1;Parent=rna-XM_012316813.2
NC_015776.1	Gnomon	CDS	2920001	2920226	.	-	0	Name=XP_012172203.1;ID=cds-XP_012172203.1;Dbxref=GeneID:100651734%2CGenbank:XP_012172203.1;Parent=rna-XM_012316813.2
NC_015776.1	Gnomon	CDS	2919723	2919879	.	-	0	Name=XP_012172203.1;ID=cds-XP_012172203.1;Dbxref=GeneID:100651734%2CGenbank:XP_012172203.1;Parent=rna-XM_012316813.2
NC_015776.1	Gnomon	CDS	2919383	2919632	.	-	0	Name=XP_012172203.1;ID=cds-XP_012172203.1;Dbxref=GeneID:100651734%2CGenbank:XP_012172203.1;Parent=rna-XM_012316813.2
NC_015776.1	Gnomon	CDS	2919116	2919307	.	-	0	Name=XP_012172203.1;ID=cds-XP_012172203.1;Dbxref=GeneID:100651734%2CGenbank:XP_012172203.1;Parent=rna-XM_012316813.2
NC_015776.1	Gnomon	CDS	2918303	2918589	.	-	0	Name=XP_012172203.1;ID=cds-XP_012172203.1;Dbxref=GeneID:100651734%2CGenbank:XP_012172203.1;Parent=rna-XM_012316813.2
NC_015776.1	Gnomon	CDS	2918035	2918218	.	-	0	Name=XP_012172203.1;ID=cds-XP_012172203.1;Dbxref=GeneID:100651734%2CGenbank:XP_012172203.1;Parent=rna-XM_012316813.2
NC_015776.1	Gnomon	CDS	2917591	2917931	.	-	0	Name=XP_012172203.1;ID=cds-XP_012172203.1;Dbxref=GeneID:100651734%2CGenbank:XP_012172203.1;Parent=rna-XM_012316813.2
NC_015776.1	Gnomon	CDS	2917303	2917504	.	-	0	Name=XP_012172203.1;ID=cds-XP_012172203.1;Dbxref=GeneID:100651734%2CGenbank:XP_012172203.1;Parent=rna-XM_012316813.2
NC_015776.1	Gnomon	CDS	2917012	2917228	.	-	0	Name=XP_012172203.1;ID=cds-XP_012172203.1;Dbxref=GeneID:100651734%2CGenbank:XP_012172203.1;Parent=rna-XM_012316813.2
NC_015776.1	Gnomon	CDS	2916715	2916945	.	-	0	Name=XP_012172203.1;ID=cds-XP_012172203.1;Dbxref=GeneID:100651734%2CGenbank:XP_012172203.1;Parent=rna-XM_012316813.2
NC_015776.1	Gnomon	CDS	2916402	2916632	.	-	0	Name=XP_012172203.1;ID=cds-XP_012172203.1;Dbxref=GeneID:100651734%2CGenbank:XP_012172203.1;Parent=rna-XM_012316813.2
NC_015776.1	Gnomon	CDS	2916024	2916325	.	-	0	Name=XP_012172203.1;ID=cds-XP_012172203.1;Dbxref=GeneID:100651734%2CGenbank:XP_012172203.1;Parent=rna-XM_012316813.2
NC_015776.1	Gnomon	CDS	2915298	2915945	.	-	0	Name=XP_012172203.1;ID=cds-XP_012172203.1;Dbxref=GeneID:100651734%2CGenbank:XP_012172203.1;Parent=rna-XM_012316813.2
NC_015776.1	Gnomon	CDS	2915131	2915211	.	-	0	Name=XP_012172203.1;ID=cds-XP_012172203.1;Dbxref=GeneID:100651734%2CGenbank:XP_012172203.1;Parent=rna-XM_012316813.2
NC_015776.1	Gnomon	CDS	4416485	4416658	.	-	0	Name=XP_003401138.1;ID=cds-XP_003401138.1;Dbxref=GeneID:100651299%2CGenbank:XP_003401138.1;Parent=rna-XM_003401090.3
NC_015776.1	Gnomon	CDS	4415706	4415950	.	-	0	Name=XP_003401138.1;ID=cds-XP_003401138.1;Dbxref=GeneID:100651299%2CGenbank:XP_003401138.1;Parent=rna-XM_003401090.3
NC_015776.1	Gnomon	CDS	4415170	4415397	.	-	0	Name=XP_003401138.1;ID=cds-XP_003401138.1;Dbxref=GeneID:100651299%2CGenbank:XP_003401138.1;Parent=rna-XM_003401090.3
NC_015776.1	Gnomon	CDS	4414786	4415044	.	-	0	Name=XP_003401138.1;ID=cds-XP_003401138.1;Dbxref=GeneID:100651299%2CGenbank:XP_003401138.1;Parent=rna-XM_003401090.3
NC_015776.1	Gnomon	CDS	4414261	4414413	.	-	0	Name=XP_003401138.1;ID=cds-XP_003401138.1;Dbxref=GeneID:100651299%2CGenbank:XP_003401138.1;Parent=rna-XM_003401090.3
NC_015776.1	Gnomon	CDS	4412995	4413252	.	-	0	Name=XP_003401138.1;ID=cds-XP_003401138.1;Dbxref=GeneID:100651299%2CGenbank:XP_003401138.1;Parent=rna-XM_003401090.3
NC_015776.1	Gnomon	CDS	9752289	9752343	.	+	0	Name=XP_020722419.1;ID=cds-XP_020722419.1;Dbxref=GeneID:100649516%2CGenbank:XP_020722419.1;Parent=rna-XM_020866760.1
NC_015776.1	Gnomon	CDS	9755262	9755338	.	+	0	Name=XP_020722419.1;ID=cds-XP_020722419.1;Dbxref=GeneID:100649516%2CGenbank:XP_020722419.1;Parent=rna-XM_020866760.1
NC_015776.1	Gnomon	CDS	9755396	9757132	.	+	0	Name=XP_020722419.1;ID=cds-XP_020722419.1;Dbxref=GeneID:100649516%2CGenbank:XP_020722419.1;Parent=rna-XM_020866760.1
NC_015776.1	Gnomon	CDS	9764841	9765035	.	+	0	Name=XP_020722419.1;ID=cds-XP_020722419.1;Dbxref=GeneID:100649516%2CGenbank:XP_020722419.1;Parent=rna-XM_020866760.1
NC_015776.1	Gnomon	CDS	9766652	9766762	.	+	0	Name=XP_020722419.1;ID=cds-XP_020722419.1;Dbxref=GeneID:100649516%2CGenbank:XP_020722419.1;Parent=rna-XM_020866760.1
NC_015776.1	Gnomon	CDS	9767623	9767712	.	+	0	Name=XP_020722419.1;ID=cds-XP_020722419.1;Dbxref=GeneID:100649516%2CGenbank:XP_020722419.1;Parent=rna-XM_020866760.1
NC_015776.1	Gnomon	CDS	9767966	9768052	.	+	0	Name=XP_020722419.1;ID=cds-XP_020722419.1;Dbxref=GeneID:100649516%2CGenbank:XP_020722419.1;Parent=rna-XM_020866760.1
NC_015776.1	Gnomon	CDS	9769479	9769577	.	+	0	Name=XP_020722419.1;ID=cds-XP_020722419.1;Dbxref=GeneID:100649516%2CGenbank:XP_020722419.1;Parent=rna-XM_020866760.1
NC_015776.1	Gnomon	CDS	9771738	9771806	.	+	0	Name=XP_020722419.1;ID=cds-XP_020722419.1;Dbxref=GeneID:100649516%2CGenbank:XP_020722419.1;Parent=rna-XM_020866760.1
NC_015776.1	Gnomon	CDS	9772858	9772953	.	+	0	Name=XP_020722419.1;ID=cds-XP_020722419.1;Dbxref=GeneID:100649516%2CGenbank:XP_020722419.1;Parent=rna-XM_020866760.1
NC_015776.1	Gnomon	CDS	9773788	9774022	.	+	0	Name=XP_020722419.1;ID=cds-XP_020722419.1;Dbxref=GeneID:100649516%2CGenbank:XP_020722419.1;Parent=rna-XM_020866760.1
NC_015776.1	Gnomon	CDS	9775065	9775136	.	+	0	Name=XP_020722419.1;ID=cds-XP_020722419.1;Dbxref=GeneID:100649516%2CGenbank:XP_020722419.1;Parent=rna-XM_020866760.1
NC_015776.1	Gnomon	CDS	9775955	9776117	.	+	0	Name=XP_020722419.1;ID=cds-XP_020722419.1;Dbxref=GeneID:100649516%2CGenbank:XP_020722419.1;Parent=rna-XM_020866760.1
NC_015776.1	Gnomon	CDS	9777104	9777213	.	+	0	Name=XP_020722419.1;ID=cds-XP_020722419.1;Dbxref=GeneID:100649516%2CGenbank:XP_020722419.1;Parent=rna-XM_020866760.1
NC_015776.1	Gnomon	CDS	9778158	9778333	.	+	0	Name=XP_020722419.1;ID=cds-XP_020722419.1;Dbxref=GeneID:100649516%2CGenbank:XP_020722419.1;Parent=rna-XM_020866760.1
NC_015776.1	Gnomon	CDS	9779346	9779559	.	+	0	Name=XP_020722419.1;ID=cds-XP_020722419.1;Dbxref=GeneID:100649516%2CGenbank:XP_020722419.1;Parent=rna-XM_020866760.1
NC_015776.1	Gnomon	CDS	9779846	9779967	.	+	0	Name=XP_020722419.1;ID=cds-XP_020722419.1;Dbxref=GeneID:100649516%2CGenbank:XP_020722419.1;Parent=rna-XM_020866760.1
NC_015776.1	Gnomon	CDS	9780771	9780947	.	+	0	Name=XP_020722419.1;ID=cds-XP_020722419.1;Dbxref=GeneID:100649516%2CGenbank:XP_020722419.1;Parent=rna-XM_020866760.1
NC_015776.1	Gnomon	CDS	9784723	9785037	.	+	0	Name=XP_020722419.1;ID=cds-XP_020722419.1;Dbxref=GeneID:100649516%2CGenbank:XP_020722419.1;Parent=rna-XM_020866760.1
NC_015776.1	Gnomon	CDS	9785615	9785875	.	+	0	Name=XP_020722419.1;ID=cds-XP_020722419.1;Dbxref=GeneID:100649516%2CGenbank:XP_020722419.1;Parent=rna-XM_020866760.1
NC_015776.1	Gnomon	CDS	9787339	9787341	.	+	0	Name=XP_020722419.1;ID=cds-XP_020722419.1;Dbxref=GeneID:100649516%2CGenbank:XP_020722419.1;Parent=rna-XM_020866760.1
NC_015776.1	Gnomon	exon	10525681	10525815	.	+	.	ID=exon-XM_020866898.1-10;Dbxref=GeneID:100643714%2CGenbank:XM_020866898.1;Parent=rna-XM_020866898.1
NC_015776.1	Gnomon	exon	10525954	10528933	.	+	.	ID=exon-XM_020866898.1-11;Dbxref=GeneID:100643714%2CGenbank:XM_020866898.1;Parent=rna-XM_020866898.1
NC_015776.1	Gnomon	exon	1284628	1288064	.	-	.	ID=exon-XM_003400955.3-3;Dbxref=GeneID:100644225%2CGenbank:XM_003400955.3;Parent=rna-XM_003400955.3
NC_015776.1	Gnomon	exon	1288911	1289010	.	-	.	ID=exon-XM_003400955.3-1;Dbxref=GeneID:100644225%2CGenbank:XM_003400955.3;Parent=rna-XM_003400955.3
NC_015776.1	Gnomon	exon	1288599	1288674	.	-	.	ID=exon-XM_003400955.3-2;Dbxref=GeneID:100644225%2CGenbank:XM_003400955.3;Parent=rna-XM_003400955.3
NC_015776.1	Gnomon	exon	4039920	4040074	.	+	.	ID=exon-XM_012316850.2-1;Dbxref=GeneID:105666535%2CGenbank:XM_012316850.2;Parent=rna-XM_012316850.2
NC_015776.1	Gnomon	exon	4040148	4040354	.	+	.	ID=exon-XM_012316850.2-2;Dbxref=GeneID:105666535%2CGenbank:XM_012316850.2;Parent=rna-XM_012316850.2
NC_015776.1	Gnomon	exon	2754754	2755251	.	-	.	ID=exon-XM_020866849.1-1;Dbxref=GeneID:100648657%2CGenbank:XM_020866849.1;Note=The sequence of the model RefSeq transcript was modified relative to this genomic sequence to represent the inferred CDS: deleted 2 bases in 1 codon;Parent=rna-XM_020866849.1
NC_015776.1	Gnomon	exon	2753912	2754209	.	-	.	ID=exon-XM_020866849.1-2;Dbxref=GeneID:100648657%2CGenbank:XM_020866849.1;Note=The sequence of the model RefSeq transcript was modified relative to this genomic sequence to represent the inferred CDS: deleted 2 bases in 1 codon;Parent=rna-XM_020866849.1
NC_015776.1	Gnomon	exon	2935919	2936228	.	+	.	ID=exon-XM_020867086.1-13;Dbxref=GeneID:100651618%2CGenbank:XM_020867086.1;Parent=rna-XM_020867086.1
NC_015776.1	Gnomon	exon	2753689	2753838	.	-	.	ID=exon-XM_020866849.1-3;Dbxref=GeneID:100648657%2CGenbank:XM_020866849.1;Note=The sequence of the model RefSeq transcript was modified relative to this genomic sequence to represent the inferred CDS: deleted 2 bases in 1 codon;Parent=rna-XM_020866849.1
NC_015776.1	Gnomon	exon	2753445	2753600	.	-	.	ID=exon-XM_020866849.1-4;Dbxref=GeneID:100648657%2CGenbank:XM_020866849.1;Note=The sequence of the model RefSeq transcript was modified relative to this genomic sequence to represent the inferred CDS: deleted 2 bases in 1 codon;Parent=rna-XM_020866849.1
NC_015776.1	Gnomon	exon	2753176	2753364	.	-	.	ID=exon-XM_020866849.1-5;Dbxref=GeneID:100648657%2CGenbank:XM_020866849.1;Note=The sequence of the model RefSeq transcript was modified relative to this genomic sequence to represent the inferred CDS: deleted 2 bases in 1 codon;Parent=rna-XM_020866849.1
NC_015776.1	Gnomon	exon	2933335	2933451	.	+	.	ID=exon-XM_020867086.1-10;Dbxref=GeneID:100651618%2CGenbank:XM_020867086.1;Parent=rna-XM_020867086.1
NC_015776.1	Gnomon	exon	2933518	2935572	.	+	.	ID=exon-XM_020867086.1-11;Dbxref=GeneID:100651618%2CGenbank:XM_020867086.1;Parent=rna-XM_020867086.1
NC_015776.1	Gnomon	exon	2935669	2935830	.	+	.	ID=exon-XM_020867086.1-12;Dbxref=GeneID:100651618%2CGenbank:XM_020867086.1;Parent=rna-XM_020867086.1
NC_015776.1	Gnomon	lnc_RNA	7697944	7713196	.	-	.	Name=XR_002308475.1;ID=rna-XR_002308475.1;Dbxref=GeneID:110119950%2CGenbank:XR_002308475.1;Parent=gene-LOC110119950
NC_015776.1	Gnomon	exon	2752887	2753060	.	-	.	ID=exon-XM_020866849.1-6;Dbxref=GeneID:100648657%2CGenbank:XM_020866849.1;Note=The sequence of the model RefSeq transcript was modified relative to this genomic sequence to represent the inferred CDS: deleted 2 bases in 1 codon;Parent=rna-XM_020866849.1
NC_015776.1	Gnomon	exon	2752215	2752386	.	-	.	ID=exon-XM_020866849.1-7;Dbxref=GeneID:100648657%2CGenbank:XM_020866849.1;Note=The sequence of the model RefSeq transcript was modified relative to this genomic sequence to represent the inferred CDS: deleted 2 bases in 1 codon;Parent=rna-XM_020866849.1
NC_015776.1	Gnomon	exon	2751899	2752090	.	-	.	ID=exon-XM_020866849.1-8;Dbxref=GeneID:100648657%2CGenbank:XM_020866849.1;Note=The sequence of the model RefSeq transcript was modified relative to this genomic sequence to represent the inferred CDS: deleted 2 bases in 1 codon;Parent=rna-XM_020866849.1
NC_015776.1	Gnomon	exon	2751662	2751808	.	-	.	ID=exon-XM_020866849.1-9;Dbxref=GeneID:100648657%2CGenbank:XM_020866849.1;Note=The sequence of the model RefSeq transcript was modified relative to this genomic sequence to represent the inferred CDS: deleted 2 bases in 1 codon;Parent=rna-XM_020866849.1
NC_015776.1	Gnomon	CDS	10599507	10599560	.	-	0	Name=XP_003401232.1;ID=cds-XP_003401232.1;Dbxref=GeneID:100642821%2CGenbank:XP_003401232.1;Parent=rna-XM_003401184.2
NC_015776.1	Gnomon	CDS	10598868	10599024	.	-	0	Name=XP_003401232.1;ID=cds-XP_003401232.1;Dbxref=GeneID:100642821%2CGenbank:XP_003401232.1;Parent=rna-XM_003401184.2
NC_015776.1	Gnomon	CDS	10598736	10598779	.	-	0	Name=XP_003401232.1;ID=cds-XP_003401232.1;Dbxref=GeneID:100642821%2CGenbank:XP_003401232.1;Parent=rna-XM_003401184.2
NC_015776.1	Gnomon	mRNA	10907875	10912738	.	+	.	Name=XM_003401429.3;ID=rna-XM_003401429.3;Dbxref=GeneID:100642622%2CGenbank:XM_003401429.3;Parent=gene-LOC100642622
NC_015776.1	Gnomon	exon	5984839	5985343	.	+	.	ID=exon-XM_012317304.2-16;Dbxref=GeneID:100648609%2CGenbank:XM_012317304.2;Parent=rna-XM_012317304.2
NC_015776.1	Gnomon	exon	5984403	5984557	.	+	.	ID=exon-XM_012317304.2-14;Dbxref=GeneID:100648609%2CGenbank:XM_012317304.2;Parent=rna-XM_012317304.2
NC_015776.1	Gnomon	exon	5984644	5984776	.	+	.	ID=exon-XM_012317304.2-15;Dbxref=GeneID:100648609%2CGenbank:XM_012317304.2;Parent=rna-XM_012317304.2
NC_015776.1	Gnomon	exon	5984058	5984206	.	+	.	ID=exon-XM_012317304.2-12;Dbxref=GeneID:100648609%2CGenbank:XM_012317304.2;Parent=rna-XM_012317304.2
NC_015776.1	Gnomon	exon	5984276	5984334	.	+	.	ID=exon-XM_012317304.2-13;Dbxref=GeneID:100648609%2CGenbank:XM_012317304.2;Parent=rna-XM_012317304.2
NC_015776.1	Gnomon	exon	5983482	5983698	.	+	.	ID=exon-XM_012317304.2-10;Dbxref=GeneID:100648609%2CGenbank:XM_012317304.2;Parent=rna-XM_012317304.2
NC_015776.1	Gnomon	exon	5983817	5983968	.	+	.	ID=exon-XM_012317304.2-11;Dbxref=GeneID:100648609%2CGenbank:XM_012317304.2;Parent=rna-XM_012317304.2
NC_015776.1	Gnomon	mRNA	9259904	9268759	.	-	.	Name=XM_003401273.3;ID=rna-XM_003401273.3;Dbxref=GeneID:100643745%2CGenbank:XM_003401273.3;Parent=gene-LOC100643745
NC_015776.1	Gnomon	CDS	8395023	8395223	.	-	0	Name=XP_003401378.1;ID=cds-XP_003401378.1;Dbxref=GeneID:100650620%2CGenbank:XP_003401378.1;Parent=rna-XM_003401330.3
NC_015776.1	Gnomon	CDS	8394246	8394794	.	-	0	Name=XP_003401378.1;ID=cds-XP_003401378.1;Dbxref=GeneID:100650620%2CGenbank:XP_003401378.1;Parent=rna-XM_003401330.3
NC_015776.1	Gnomon	exon	4918539	4918866	.	+	.	ID=exon-XM_003401500.2-1;Dbxref=GeneID:100651621%2CGenbank:XM_003401500.2;Parent=rna-XM_003401500.2
NC_015776.1	Gnomon	exon	4919978	4920219	.	+	.	ID=exon-XM_003401500.2-2;Dbxref=GeneID:100651621%2CGenbank:XM_003401500.2;Parent=rna-XM_003401500.2
NC_015776.1	Gnomon	exon	4920308	4921164	.	+	.	ID=exon-XM_003401500.2-3;Dbxref=GeneID:100651621%2CGenbank:XM_003401500.2;Parent=rna-XM_003401500.2
NC_015776.1	Gnomon	mRNA	5985607	5987491	.	+	.	Name=XM_020866961.1;ID=rna-XM_020866961.1;Dbxref=GeneID:105666575%2CGenbank:XM_020866961.1;Parent=gene-LOC105666575
NC_015776.1	Gnomon	exon	4098759	4098956	.	+	.	ID=exon-XM_003401136.3-3;Dbxref=GeneID:100647200%2CGenbank:XM_003401136.3;Parent=rna-XM_003401136.3
NC_015776.1	Gnomon	exon	4099080	4099218	.	+	.	ID=exon-XM_003401136.3-4;Dbxref=GeneID:100647200%2CGenbank:XM_003401136.3;Parent=rna-XM_003401136.3
NC_015776.1	Gnomon	exon	4097495	4097908	.	+	.	ID=exon-XM_003401136.3-1;Dbxref=GeneID:100647200%2CGenbank:XM_003401136.3;Parent=rna-XM_003401136.3
NC_015776.1	Gnomon	exon	4098188	4098693	.	+	.	ID=exon-XM_003401136.3-2;Dbxref=GeneID:100647200%2CGenbank:XM_003401136.3;Parent=rna-XM_003401136.3
NC_015776.1	Gnomon	exon	2447946	2448107	.	+	.	ID=exon-XM_012316751.2-4;Dbxref=GeneID:100643862%2CGenbank:XM_012316751.2;Parent=rna-XM_012316751.2
NC_015776.1	Gnomon	exon	2448175	2448387	.	+	.	ID=exon-XM_012316751.2-5;Dbxref=GeneID:100643862%2CGenbank:XM_012316751.2;Parent=rna-XM_012316751.2
NC_015776.1	Gnomon	exon	2448608	2448780	.	+	.	ID=exon-XM_012316751.2-6;Dbxref=GeneID:100643862%2CGenbank:XM_012316751.2;Parent=rna-XM_012316751.2
NC_015776.1	Gnomon	exon	4099306	4099496	.	+	.	ID=exon-XM_003401136.3-5;Dbxref=GeneID:100647200%2CGenbank:XM_003401136.3;Parent=rna-XM_003401136.3
NC_015776.1	Gnomon	exon	2448935	2449352	.	+	.	ID=exon-XM_012316751.2-7;Dbxref=GeneID:100643862%2CGenbank:XM_012316751.2;Parent=rna-XM_012316751.2
NC_015776.1	Gnomon	exon	2444210	2445195	.	+	.	ID=exon-XM_012316751.2-1;Dbxref=GeneID:100643862%2CGenbank:XM_012316751.2;Parent=rna-XM_012316751.2
NC_015776.1	Gnomon	exon	2445282	2445402	.	+	.	ID=exon-XM_012316751.2-2;Dbxref=GeneID:100643862%2CGenbank:XM_012316751.2;Parent=rna-XM_012316751.2
NC_015776.1	Gnomon	exon	2446524	2446778	.	+	.	ID=exon-XM_012316751.2-3;Dbxref=GeneID:100643862%2CGenbank:XM_012316751.2;Parent=rna-XM_012316751.2
NC_015776.1	Gnomon	exon	4095292	4095637	.	+	.	ID=exon-XM_003401037.3-3;Dbxref=GeneID:100644418%2CGenbank:XM_003401037.3;Parent=rna-XM_003401037.3
NC_015776.1	Gnomon	exon	4095714	4095847	.	+	.	ID=exon-XM_003401037.3-4;Dbxref=GeneID:100644418%2CGenbank:XM_003401037.3;Parent=rna-XM_003401037.3
NC_015776.1	Gnomon	exon	4094489	4094850	.	+	.	ID=exon-XM_003401037.3-1;Dbxref=GeneID:100644418%2CGenbank:XM_003401037.3;Parent=rna-XM_003401037.3
NC_015776.1	Gnomon	exon	4094942	4095215	.	+	.	ID=exon-XM_003401037.3-2;Dbxref=GeneID:100644418%2CGenbank:XM_003401037.3;Parent=rna-XM_003401037.3
NC_015776.1	Gnomon	exon	7186834	7188502	.	+	.	ID=exon-XM_020866970.1-34;Dbxref=GeneID:100646364%2CGenbank:XM_020866970.1;Parent=rna-XM_020866970.1
NC_015776.1	Gnomon	exon	1001143	1002472	.	-	.	ID=exon-XM_003400946.3-10;Dbxref=GeneID:100643218%2CGenbank:XM_003400946.3;Parent=rna-XM_003400946.3
NC_015776.1	Gnomon	exon	7185429	7186394	.	+	.	ID=exon-XM_020866970.1-32;Dbxref=GeneID:100646364%2CGenbank:XM_020866970.1;Parent=rna-XM_020866970.1
NC_015776.1	Gnomon	exon	7186565	7186747	.	+	.	ID=exon-XM_020866970.1-33;Dbxref=GeneID:100646364%2CGenbank:XM_020866970.1;Parent=rna-XM_020866970.1
NC_015776.1	Gnomon	exon	7184535	7184912	.	+	.	ID=exon-XM_020866970.1-30;Dbxref=GeneID:100646364%2CGenbank:XM_020866970.1;Parent=rna-XM_020866970.1
NC_015776.1	Gnomon	exon	7184995	7185345	.	+	.	ID=exon-XM_020866970.1-31;Dbxref=GeneID:100646364%2CGenbank:XM_020866970.1;Parent=rna-XM_020866970.1
NC_015776.1	Gnomon	exon	4096396	4096696	.	+	.	ID=exon-XM_003401037.3-7;Dbxref=GeneID:100644418%2CGenbank:XM_003401037.3;Parent=rna-XM_003401037.3
NC_015776.1	Gnomon	exon	4096773	4096922	.	+	.	ID=exon-XM_003401037.3-8;Dbxref=GeneID:100644418%2CGenbank:XM_003401037.3;Parent=rna-XM_003401037.3
NC_015776.1	Gnomon	exon	4095925	4096081	.	+	.	ID=exon-XM_003401037.3-5;Dbxref=GeneID:100644418%2CGenbank:XM_003401037.3;Parent=rna-XM_003401037.3
NC_015776.1	Gnomon	exon	4096160	4096322	.	+	.	ID=exon-XM_003401037.3-6;Dbxref=GeneID:100644418%2CGenbank:XM_003401037.3;Parent=rna-XM_003401037.3
NC_015776.1	Gnomon	exon	4096994	4097176	.	+	.	ID=exon-XM_003401037.3-9;Dbxref=GeneID:100644418%2CGenbank:XM_003401037.3;Parent=rna-XM_003401037.3
NC_015776.1	Gnomon	exon	7183883	7184100	.	+	.	ID=exon-XM_020866970.1-29;Dbxref=GeneID:100646364%2CGenbank:XM_020866970.1;Parent=rna-XM_020866970.1
NC_015776.1	Gnomon	exon	7183184	7183460	.	+	.	ID=exon-XM_020866970.1-27;Dbxref=GeneID:100646364%2CGenbank:XM_020866970.1;Parent=rna-XM_020866970.1
NC_015776.1	Gnomon	exon	7183549	7183808	.	+	.	ID=exon-XM_020866970.1-28;Dbxref=GeneID:100646364%2CGenbank:XM_020866970.1;Parent=rna-XM_020866970.1
NC_015776.1	Gnomon	exon	7175049	7181514	.	+	.	ID=exon-XM_020866970.1-25;Dbxref=GeneID:100646364%2CGenbank:XM_020866970.1;Parent=rna-XM_020866970.1
NC_015776.1	Gnomon	exon	7181825	7182265	.	+	.	ID=exon-XM_020866970.1-26;Dbxref=GeneID:100646364%2CGenbank:XM_020866970.1;Parent=rna-XM_020866970.1
NC_015776.1	Gnomon	exon	7174285	7174669	.	+	.	ID=exon-XM_020866970.1-23;Dbxref=GeneID:100646364%2CGenbank:XM_020866970.1;Parent=rna-XM_020866970.1
NC_015776.1	Gnomon	exon	7174766	7174953	.	+	.	ID=exon-XM_020866970.1-24;Dbxref=GeneID:100646364%2CGenbank:XM_020866970.1;Parent=rna-XM_020866970.1
NC_015776.1	Gnomon	exon	7170822	7171367	.	+	.	ID=exon-XM_020866970.1-21;Dbxref=GeneID:100646364%2CGenbank:XM_020866970.1;Parent=rna-XM_020866970.1
NC_015776.1	Gnomon	exon	7171468	7171643	.	+	.	ID=exon-XM_020866970.1-22;Dbxref=GeneID:100646364%2CGenbank:XM_020866970.1;Parent=rna-XM_020866970.1
NC_015776.1	Gnomon	exon	7170444	7170728	.	+	.	ID=exon-XM_020866970.1-20;Dbxref=GeneID:100646364%2CGenbank:XM_020866970.1;Parent=rna-XM_020866970.1
NC_015776.1	Gnomon	mRNA	4903546	4907202	.	+	.	Name=XM_020866721.1;ID=rna-XM_020866721.1;Dbxref=GeneID:100651937%2CGenbank:XM_020866721.1;Parent=gene-LOC100651937
NC_015776.1	Gnomon	CDS	5997021	5997078	.	+	0	Name=XP_003401472.1;ID=cds-XP_003401472.1;Dbxref=GeneID:100652175%2CGenbank:XP_003401472.1;Parent=rna-XM_003401424.3
NC_015776.1	Gnomon	CDS	5997152	5997450	.	+	0	Name=XP_003401472.1;ID=cds-XP_003401472.1;Dbxref=GeneID:100652175%2CGenbank:XP_003401472.1;Parent=rna-XM_003401424.3
NC_015776.1	Gnomon	CDS	5997533	5997863	.	+	0	Name=XP_003401472.1;ID=cds-XP_003401472.1;Dbxref=GeneID:100652175%2CGenbank:XP_003401472.1;Parent=rna-XM_003401424.3
NC_015776.1	Gnomon	CDS	5997951	5998141	.	+	0	Name=XP_003401472.1;ID=cds-XP_003401472.1;Dbxref=GeneID:100652175%2CGenbank:XP_003401472.1;Parent=rna-XM_003401424.3
NC_015776.1	Gnomon	CDS	5998230	5998366	.	+	0	Name=XP_003401472.1;ID=cds-XP_003401472.1;Dbxref=GeneID:100652175%2CGenbank:XP_003401472.1;Parent=rna-XM_003401424.3
NC_015776.1	Gnomon	CDS	5998484	5998599	.	+	0	Name=XP_003401472.1;ID=cds-XP_003401472.1;Dbxref=GeneID:100652175%2CGenbank:XP_003401472.1;Parent=rna-XM_003401424.3
NC_015776.1	Gnomon	CDS	5998675	5998920	.	+	0	Name=XP_003401472.1;ID=cds-XP_003401472.1;Dbxref=GeneID:100652175%2CGenbank:XP_003401472.1;Parent=rna-XM_003401424.3
NC_015776.1	Gnomon	CDS	5999075	5999221	.	+	0	Name=XP_003401472.1;ID=cds-XP_003401472.1;Dbxref=GeneID:100652175%2CGenbank:XP_003401472.1;Parent=rna-XM_003401424.3
NC_015776.1	Gnomon	CDS	5999295	5999365	.	+	0	Name=XP_003401472.1;ID=cds-XP_003401472.1;Dbxref=GeneID:100652175%2CGenbank:XP_003401472.1;Parent=rna-XM_003401424.3
NC_015776.1	Gnomon	CDS	2980728	2980761	.	-	0	Name=XP_020722752.1;ID=cds-XP_020722752.1;Dbxref=GeneID:100642586%2CGenbank:XP_020722752.1;Parent=rna-XM_020867093.1
NC_015776.1	Gnomon	CDS	2952463	2952528	.	-	0	Name=XP_020722752.1;ID=cds-XP_020722752.1;Dbxref=GeneID:100642586%2CGenbank:XP_020722752.1;Parent=rna-XM_020867093.1
NC_015776.1	Gnomon	CDS	2951732	2952041	.	-	0	Name=XP_020722752.1;ID=cds-XP_020722752.1;Dbxref=GeneID:100642586%2CGenbank:XP_020722752.1;Parent=rna-XM_020867093.1
NC_015776.1	Gnomon	CDS	2951500	2951641	.	-	0	Name=XP_020722752.1;ID=cds-XP_020722752.1;Dbxref=GeneID:100642586%2CGenbank:XP_020722752.1;Parent=rna-XM_020867093.1
NC_015776.1	Gnomon	CDS	2951079	2951182	.	-	0	Name=XP_020722752.1;ID=cds-XP_020722752.1;Dbxref=GeneID:100642586%2CGenbank:XP_020722752.1;Parent=rna-XM_020867093.1
NC_015776.1	Gnomon	CDS	2950404	2950686	.	-	0	Name=XP_020722752.1;ID=cds-XP_020722752.1;Dbxref=GeneID:100642586%2CGenbank:XP_020722752.1;Parent=rna-XM_020867093.1
NC_015776.1	Gnomon	CDS	2949360	2949644	.	-	0	Name=XP_020722752.1;ID=cds-XP_020722752.1;Dbxref=GeneID:100642586%2CGenbank:XP_020722752.1;Parent=rna-XM_020867093.1
NC_015776.1	Gnomon	mRNA	1628263	1652144	.	-	.	Name=XM_020866868.1;ID=rna-XM_020866868.1;Dbxref=GeneID:100648459%2CGenbank:XM_020866868.1;Parent=gene-LOC100648459
NC_015776.1	Gnomon	exon	6917820	6918069	.	-	.	ID=exon-XM_012317243.2-1;Dbxref=GeneID:100647557%2CGenbank:XM_012317243.2;Parent=rna-XM_012317243.2
NC_015776.1	Gnomon	exon	6917218	6917268	.	-	.	ID=exon-XM_012317243.2-2;Dbxref=GeneID:100647557%2CGenbank:XM_012317243.2;Parent=rna-XM_012317243.2
NC_015776.1	Gnomon	exon	6916696	6916778	.	-	.	ID=exon-XM_012317243.2-5;Dbxref=GeneID:100647557%2CGenbank:XM_012317243.2;Parent=rna-XM_012317243.2
NC_015776.1	Gnomon	exon	6916496	6916610	.	-	.	ID=exon-XM_012317243.2-6;Dbxref=GeneID:100647557%2CGenbank:XM_012317243.2;Parent=rna-XM_012317243.2
NC_015776.1	Gnomon	exon	6917024	6917144	.	-	.	ID=exon-XM_012317243.2-3;Dbxref=GeneID:100647557%2CGenbank:XM_012317243.2;Parent=rna-XM_012317243.2
NC_015776.1	Gnomon	exon	6916846	6916964	.	-	.	ID=exon-XM_012317243.2-4;Dbxref=GeneID:100647557%2CGenbank:XM_012317243.2;Parent=rna-XM_012317243.2
NC_015776.1	Gnomon	exon	6916275	6916407	.	-	.	ID=exon-XM_012317243.2-7;Dbxref=GeneID:100647557%2CGenbank:XM_012317243.2;Parent=rna-XM_012317243.2
NC_015776.1	Gnomon	mRNA	6881148	6907882	.	+	.	Name=XM_012317250.2;ID=rna-XM_012317250.2;Dbxref=GeneID:100646726%2CGenbank:XM_012317250.2;Parent=gene-LOC100646726
NC_015776.1	Gnomon	exon	6915799	6916207	.	-	.	ID=exon-XM_012317243.2-8;Dbxref=GeneID:100647557%2CGenbank:XM_012317243.2;Parent=rna-XM_012317243.2
NC_015776.1	Gnomon	exon	9856137	9856529	.	-	.	ID=exon-XM_020866950.1-12;Dbxref=GeneID:100645064%2CGenbank:XM_020866950.1;Parent=rna-XM_020866950.1
NC_015776.1	Gnomon	exon	9855965	9856030	.	-	.	ID=exon-XM_020866950.1-13;Dbxref=GeneID:100645064%2CGenbank:XM_020866950.1;Parent=rna-XM_020866950.1
NC_015776.1	Gnomon	CDS	2744882	2744995	.	-	0	Name=XP_020722514.1;ID=cds-XP_020722514.1;Dbxref=GeneID:100648031%2CGenbank:XP_020722514.1;Parent=rna-XM_020866855.1
NC_015776.1	Gnomon	CDS	2744673	2744792	.	-	0	Name=XP_020722514.1;ID=cds-XP_020722514.1;Dbxref=GeneID:100648031%2CGenbank:XP_020722514.1;Parent=rna-XM_020866855.1
NC_015776.1	Gnomon	CDS	2744356	2744594	.	-	0	Name=XP_020722514.1;ID=cds-XP_020722514.1;Dbxref=GeneID:100648031%2CGenbank:XP_020722514.1;Parent=rna-XM_020866855.1
NC_015776.1	Gnomon	CDS	2743966	2744266	.	-	0	Name=XP_020722514.1;ID=cds-XP_020722514.1;Dbxref=GeneID:100648031%2CGenbank:XP_020722514.1;Parent=rna-XM_020866855.1
NC_015776.1	Gnomon	CDS	2743649	2743890	.	-	0	Name=XP_020722514.1;ID=cds-XP_020722514.1;Dbxref=GeneID:100648031%2CGenbank:XP_020722514.1;Parent=rna-XM_020866855.1
NC_015776.1	Gnomon	CDS	2743397	2743586	.	-	0	Name=XP_020722514.1;ID=cds-XP_020722514.1;Dbxref=GeneID:100648031%2CGenbank:XP_020722514.1;Parent=rna-XM_020866855.1
NC_015776.1	Gnomon	exon	9856818	9856936	.	-	.	ID=exon-XM_020866950.1-10;Dbxref=GeneID:100645064%2CGenbank:XM_020866950.1;Parent=rna-XM_020866950.1
NC_015776.1	Gnomon	exon	9856612	9856746	.	-	.	ID=exon-XM_020866950.1-11;Dbxref=GeneID:100645064%2CGenbank:XM_020866950.1;Parent=rna-XM_020866950.1
NC_015776.1	Gnomon	exon	2602378	2602648	.	-	.	ID=exon-XM_012316774.2-7;Dbxref=GeneID:100644697%2CGenbank:XM_012316774.2;Parent=rna-XM_012316774.2
NC_015776.1	Gnomon	exon	7280279	7280299	.	-	.	ID=exon-XM_012317218.2-1;Dbxref=GeneID:100645813%2CGenbank:XM_012317218.2;Parent=rna-XM_012317218.2
NC_015776.1	Gnomon	exon	2601491	2602070	.	-	.	ID=exon-XM_012316774.2-8;Dbxref=GeneID:100644697%2CGenbank:XM_012316774.2;Parent=rna-XM_012316774.2
NC_015776.1	Gnomon	exon	7275727	7275900	.	-	.	ID=exon-XM_012317218.2-2;Dbxref=GeneID:100645813%2CGenbank:XM_012317218.2;Parent=rna-XM_012317218.2
NC_015776.1	Gnomon	exon	2601069	2601250	.	-	.	ID=exon-XM_012316774.2-9;Dbxref=GeneID:100644697%2CGenbank:XM_012316774.2;Parent=rna-XM_012316774.2
NC_015776.1	Gnomon	exon	2607629	2607770	.	-	.	ID=exon-XM_012316774.2-3;Dbxref=GeneID:100644697%2CGenbank:XM_012316774.2;Parent=rna-XM_012316774.2
NC_015776.1	Gnomon	exon	7274447	7274653	.	-	.	ID=exon-XM_012317218.2-5;Dbxref=GeneID:100645813%2CGenbank:XM_012317218.2;Parent=rna-XM_012317218.2
NC_015776.1	Gnomon	exon	2607111	2607349	.	-	.	ID=exon-XM_012316774.2-4;Dbxref=GeneID:100644697%2CGenbank:XM_012316774.2;Parent=rna-XM_012316774.2
NC_015776.1	Gnomon	exon	7274072	7274300	.	-	.	ID=exon-XM_012317218.2-6;Dbxref=GeneID:100645813%2CGenbank:XM_012317218.2;Parent=rna-XM_012317218.2
NC_015776.1	Gnomon	exon	2604616	2604804	.	-	.	ID=exon-XM_012316774.2-5;Dbxref=GeneID:100644697%2CGenbank:XM_012316774.2;Parent=rna-XM_012316774.2
NC_015776.1	Gnomon	exon	7275267	7275425	.	-	.	ID=exon-XM_012317218.2-3;Dbxref=GeneID:100645813%2CGenbank:XM_012317218.2;Parent=rna-XM_012317218.2
NC_015776.1	Gnomon	exon	2603860	2604146	.	-	.	ID=exon-XM_012316774.2-6;Dbxref=GeneID:100644697%2CGenbank:XM_012316774.2;Parent=rna-XM_012316774.2
NC_015776.1	Gnomon	exon	7274733	7275101	.	-	.	ID=exon-XM_012317218.2-4;Dbxref=GeneID:100645813%2CGenbank:XM_012317218.2;Parent=rna-XM_012317218.2
NC_015776.1	Gnomon	exon	2679212	2679753	.	-	.	ID=exon-XM_012316774.2-1;Dbxref=GeneID:100644697%2CGenbank:XM_012316774.2;Parent=rna-XM_012316774.2
NC_015776.1	Gnomon	exon	2608663	2608736	.	-	.	ID=exon-XM_012316774.2-2;Dbxref=GeneID:100644697%2CGenbank:XM_012316774.2;Parent=rna-XM_012316774.2
NC_015776.1	Gnomon	exon	239338	239477	.	+	.	ID=exon-XM_020866902.1-1;Dbxref=GeneID:105666516%2CGenbank:XM_020866902.1;Parent=rna-XM_020866902.1
NC_015776.1	Gnomon	exon	239567	239737	.	+	.	ID=exon-XM_020866902.1-2;Dbxref=GeneID:105666516%2CGenbank:XM_020866902.1;Parent=rna-XM_020866902.1
NC_015776.1	Gnomon	exon	239812	239953	.	+	.	ID=exon-XM_020866902.1-3;Dbxref=GeneID:105666516%2CGenbank:XM_020866902.1;Parent=rna-XM_020866902.1
NC_015776.1	Gnomon	exon	240044	240149	.	+	.	ID=exon-XM_020866902.1-4;Dbxref=GeneID:105666516%2CGenbank:XM_020866902.1;Parent=rna-XM_020866902.1
NC_015776.1	Gnomon	exon	240227	240329	.	+	.	ID=exon-XM_020866902.1-5;Dbxref=GeneID:105666516%2CGenbank:XM_020866902.1;Parent=rna-XM_020866902.1
NC_015776.1	Gnomon	exon	240422	240558	.	+	.	ID=exon-XM_020866902.1-6;Dbxref=GeneID:105666516%2CGenbank:XM_020866902.1;Parent=rna-XM_020866902.1
NC_015776.1	Gnomon	exon	240634	240825	.	+	.	ID=exon-XM_020866902.1-7;Dbxref=GeneID:105666516%2CGenbank:XM_020866902.1;Parent=rna-XM_020866902.1
NC_015776.1	Gnomon	exon	7273917	7273989	.	-	.	ID=exon-XM_012317218.2-7;Dbxref=GeneID:100645813%2CGenbank:XM_012317218.2;Parent=rna-XM_012317218.2
NC_015776.1	Gnomon	exon	7273624	7273844	.	-	.	ID=exon-XM_012317218.2-8;Dbxref=GeneID:100645813%2CGenbank:XM_012317218.2;Parent=rna-XM_012317218.2
NC_015776.1	Gnomon	CDS	2889488	2890277	.	-	0	Name=XP_012172194.1;ID=cds-XP_012172194.1;Dbxref=GeneID:100645176%2CGenbank:XP_012172194.1;Parent=rna-XM_012316804.2
NC_015776.1	Gnomon	CDS	2888447	2889161	.	-	0	Name=XP_012172194.1;ID=cds-XP_012172194.1;Dbxref=GeneID:100645176%2CGenbank:XP_012172194.1;Parent=rna-XM_012316804.2
NC_015776.1	Gnomon	CDS	2888111	2888384	.	-	0	Name=XP_012172194.1;ID=cds-XP_012172194.1;Dbxref=GeneID:100645176%2CGenbank:XP_012172194.1;Parent=rna-XM_012316804.2
NC_015776.1	Gnomon	CDS	2887768	2888033	.	-	0	Name=XP_012172194.1;ID=cds-XP_012172194.1;Dbxref=GeneID:100645176%2CGenbank:XP_012172194.1;Parent=rna-XM_012316804.2
NC_015776.1	Gnomon	CDS	2887417	2887700	.	-	0	Name=XP_012172194.1;ID=cds-XP_012172194.1;Dbxref=GeneID:100645176%2CGenbank:XP_012172194.1;Parent=rna-XM_012316804.2
NC_015776.1	Gnomon	CDS	2887176	2887342	.	-	0	Name=XP_012172194.1;ID=cds-XP_012172194.1;Dbxref=GeneID:100645176%2CGenbank:XP_012172194.1;Parent=rna-XM_012316804.2
NC_015776.1	Gnomon	CDS	2921018	2921091	.	-	0	Name=XP_012172204.1;ID=cds-XP_012172204.1;Dbxref=GeneID:100651734%2CGenbank:XP_012172204.1;Parent=rna-XM_012316814.2
NC_015776.1	Gnomon	CDS	2920827	2920937	.	-	0	Name=XP_012172204.1;ID=cds-XP_012172204.1;Dbxref=GeneID:100651734%2CGenbank:XP_012172204.1;Parent=rna-XM_012316814.2
NC_015776.1	Gnomon	CDS	2920596	2920730	.	-	0	Name=XP_012172204.1;ID=cds-XP_012172204.1;Dbxref=GeneID:100651734%2CGenbank:XP_012172204.1;Parent=rna-XM_012316814.2
NC_015776.1	Gnomon	CDS	2920296	2920500	.	-	0	Name=XP_012172204.1;ID=cds-XP_012172204.1;Dbxref=GeneID:100651734%2CGenbank:XP_012172204.1;Parent=rna-XM_012316814.2
NC_015776.1	Gnomon	CDS	2920001	2920226	.	-	0	Name=XP_012172204.1;ID=cds-XP_012172204.1;Dbxref=GeneID:100651734%2CGenbank:XP_012172204.1;Parent=rna-XM_012316814.2
NC_015776.1	Gnomon	CDS	2919723	2919879	.	-	0	Name=XP_012172204.1;ID=cds-XP_012172204.1;Dbxref=GeneID:100651734%2CGenbank:XP_012172204.1;Parent=rna-XM_012316814.2
NC_015776.1	Gnomon	CDS	2919383	2919632	.	-	0	Name=XP_012172204.1;ID=cds-XP_012172204.1;Dbxref=GeneID:100651734%2CGenbank:XP_012172204.1;Parent=rna-XM_012316814.2
NC_015776.1	Gnomon	CDS	2919116	2919307	.	-	0	Name=XP_012172204.1;ID=cds-XP_012172204.1;Dbxref=GeneID:100651734%2CGenbank:XP_012172204.1;Parent=rna-XM_012316814.2
NC_015776.1	Gnomon	CDS	2918303	2918589	.	-	0	Name=XP_012172204.1;ID=cds-XP_012172204.1;Dbxref=GeneID:100651734%2CGenbank:XP_012172204.1;Parent=rna-XM_012316814.2
NC_015776.1	Gnomon	CDS	2918035	2918218	.	-	0	Name=XP_012172204.1;ID=cds-XP_012172204.1;Dbxref=GeneID:100651734%2CGenbank:XP_012172204.1;Parent=rna-XM_012316814.2
NC_015776.1	Gnomon	CDS	2917591	2917931	.	-	0	Name=XP_012172204.1;ID=cds-XP_012172204.1;Dbxref=GeneID:100651734%2CGenbank:XP_012172204.1;Parent=rna-XM_012316814.2
NC_015776.1	Gnomon	CDS	2917303	2917504	.	-	0	Name=XP_012172204.1;ID=cds-XP_012172204.1;Dbxref=GeneID:100651734%2CGenbank:XP_012172204.1;Parent=rna-XM_012316814.2
NC_015776.1	Gnomon	CDS	2917012	2917228	.	-	0	Name=XP_012172204.1;ID=cds-XP_012172204.1;Dbxref=GeneID:100651734%2CGenbank:XP_012172204.1;Parent=rna-XM_012316814.2
NC_015776.1	Gnomon	CDS	2916715	2916945	.	-	0	Name=XP_012172204.1;ID=cds-XP_012172204.1;Dbxref=GeneID:100651734%2CGenbank:XP_012172204.1;Parent=rna-XM_012316814.2
NC_015776.1	Gnomon	CDS	2916024	2916325	.	-	0	Name=XP_012172204.1;ID=cds-XP_012172204.1;Dbxref=GeneID:100651734%2CGenbank:XP_012172204.1;Parent=rna-XM_012316814.2
NC_015776.1	Gnomon	CDS	2915298	2915945	.	-	0	Name=XP_012172204.1;ID=cds-XP_012172204.1;Dbxref=GeneID:100651734%2CGenbank:XP_012172204.1;Parent=rna-XM_012316814.2
NC_015776.1	Gnomon	CDS	2915131	2915211	.	-	0	Name=XP_012172204.1;ID=cds-XP_012172204.1;Dbxref=GeneID:100651734%2CGenbank:XP_012172204.1;Parent=rna-XM_012316814.2
NC_015776.1	Gnomon	mRNA	8292142	8300948	.	+	.	Name=XM_012317156.2;ID=rna-XM_012317156.2;Dbxref=GeneID:105666567%2CGenbank:XM_012317156.2;Parent=gene-LOC105666567
NC_015776.1	Gnomon	mRNA	2249883	2250729	.	+	.	Name=XM_020867061.1;ID=rna-XM_020867061.1;Dbxref=GeneID:110119153%2CGenbank:XM_020867061.1;Parent=gene-LOC110119153
NC_015776.1	Gnomon	gene	10645524	10695973	.	-	.	Name=LOC100651021;ID=gene-LOC100651021;Dbxref=GeneID:100651021
NC_015776.1	Gnomon	gene	6025325	6026829	.	-	.	Name=LOC100651022;ID=gene-LOC100651022;Dbxref=GeneID:100651022
NC_015776.1	Gnomon	gene	1669726	2210653	.	+	.	Name=LOC100651020;ID=gene-LOC100651020;Dbxref=GeneID:100651020
NC_015776.1	Gnomon	gene	4910812	4913973	.	-	.	Name=LOC100651023;ID=gene-LOC100651023;Dbxref=GeneID:100651023
NC_015776.1	Gnomon	exon	9384908	9386559	.	+	.	ID=exon-XM_012317080.2-2;Dbxref=GeneID:100650982%2CGenbank:XM_012317080.2;Parent=rna-XM_012317080.2
NC_015776.1	Gnomon	exon	9382961	9383826	.	+	.	ID=exon-XM_012317080.2-1;Dbxref=GeneID:100650982%2CGenbank:XM_012317080.2;Parent=rna-XM_012317080.2
NC_015776.1	Gnomon	gene	153862	228523	.	+	.	Name=LOC100651019;ID=gene-LOC100651019;Dbxref=GeneID:100651019
NC_015776.1	Gnomon	exon	4960069	4960140	.	-	.	ID=exon-XM_020866878.1-13;Dbxref=GeneID:100649713%2CGenbank:XM_020866878.1;Parent=rna-XM_020866878.1
NC_015776.1	Gnomon	exon	4959510	4959542	.	-	.	ID=exon-XM_020866878.1-14;Dbxref=GeneID:100649713%2CGenbank:XM_020866878.1;Parent=rna-XM_020866878.1
NC_015776.1	Gnomon	exon	4959267	4959391	.	-	.	ID=exon-XM_020866878.1-15;Dbxref=GeneID:100649713%2CGenbank:XM_020866878.1;Parent=rna-XM_020866878.1
NC_015776.1	Gnomon	exon	4958953	4959192	.	-	.	ID=exon-XM_020866878.1-16;Dbxref=GeneID:100649713%2CGenbank:XM_020866878.1;Parent=rna-XM_020866878.1
NC_015776.1	Gnomon	exon	4961302	4961393	.	-	.	ID=exon-XM_020866878.1-10;Dbxref=GeneID:100649713%2CGenbank:XM_020866878.1;Parent=rna-XM_020866878.1
NC_015776.1	Gnomon	exon	4961136	4961229	.	-	.	ID=exon-XM_020866878.1-11;Dbxref=GeneID:100649713%2CGenbank:XM_020866878.1;Parent=rna-XM_020866878.1
NC_015776.1	Gnomon	exon	4960315	4960434	.	-	.	ID=exon-XM_020866878.1-12;Dbxref=GeneID:100649713%2CGenbank:XM_020866878.1;Parent=rna-XM_020866878.1
NC_015776.1	Gnomon	exon	4958782	4958872	.	-	.	ID=exon-XM_020866878.1-17;Dbxref=GeneID:100649713%2CGenbank:XM_020866878.1;Parent=rna-XM_020866878.1
NC_015776.1	Gnomon	exon	4956092	4957411	.	-	.	ID=exon-XM_020866878.1-18;Dbxref=GeneID:100649713%2CGenbank:XM_020866878.1;Parent=rna-XM_020866878.1
NC_015776.1	Gnomon	mRNA	10010937	10020152	.	+	.	Name=XM_012317010.2;ID=rna-XM_012317010.2;Dbxref=GeneID:100644945%2CGenbank:XM_012317010.2;Parent=gene-LOC100644945
NC_015776.1	Gnomon	exon	4529163	4529948	.	+	.	ID=exon-XM_012316898.2-8;Dbxref=GeneID:100648115%2CGenbank:XM_012316898.2;Parent=rna-XM_012316898.2
NC_015776.1	Gnomon	mRNA	4969795	4979008	.	+	.	Name=XM_012317406.2;ID=rna-XM_012317406.2;Dbxref=GeneID:100650132%2CGenbank:XM_012317406.2;Parent=gene-LOC100650132
NC_015776.1	Gnomon	mRNA	5019796	5021842	.	+	.	Name=XM_012317396.2;ID=rna-XM_012317396.2;Dbxref=GeneID:100649236%2CGenbank:XM_012317396.2;Parent=gene-LOC100649236
NC_015776.1	Gnomon	exon	4528061	4528321	.	+	.	ID=exon-XM_012316898.2-4;Dbxref=GeneID:100648115%2CGenbank:XM_012316898.2;Parent=rna-XM_012316898.2
NC_015776.1	Gnomon	exon	4528380	4528547	.	+	.	ID=exon-XM_012316898.2-5;Dbxref=GeneID:100648115%2CGenbank:XM_012316898.2;Parent=rna-XM_012316898.2
NC_015776.1	Gnomon	exon	4528617	4528703	.	+	.	ID=exon-XM_012316898.2-6;Dbxref=GeneID:100648115%2CGenbank:XM_012316898.2;Parent=rna-XM_012316898.2
NC_015776.1	Gnomon	exon	4528798	4529007	.	+	.	ID=exon-XM_012316898.2-7;Dbxref=GeneID:100648115%2CGenbank:XM_012316898.2;Parent=rna-XM_012316898.2
NC_015776.1	Gnomon	exon	4527310	4527360	.	+	.	ID=exon-XM_012316898.2-1;Dbxref=GeneID:100648115%2CGenbank:XM_012316898.2;Parent=rna-XM_012316898.2
NC_015776.1	Gnomon	exon	4527448	4527659	.	+	.	ID=exon-XM_012316898.2-2;Dbxref=GeneID:100648115%2CGenbank:XM_012316898.2;Parent=rna-XM_012316898.2
NC_015776.1	Gnomon	exon	4527731	4527992	.	+	.	ID=exon-XM_012316898.2-3;Dbxref=GeneID:100648115%2CGenbank:XM_012316898.2;Parent=rna-XM_012316898.2
NC_015776.1	Gnomon	exon	8624576	8624735	.	-	.	ID=exon-XM_003401313.3-2;Dbxref=GeneID:100648608%2CGenbank:XM_003401313.3;Parent=rna-XM_003401313.3
NC_015776.1	Gnomon	exon	8623945	8624466	.	-	.	ID=exon-XM_003401313.3-3;Dbxref=GeneID:100648608%2CGenbank:XM_003401313.3;Parent=rna-XM_003401313.3
NC_015776.1	Gnomon	exon	8624934	8625066	.	-	.	ID=exon-XM_003401313.3-1;Dbxref=GeneID:100648608%2CGenbank:XM_003401313.3;Parent=rna-XM_003401313.3
NC_015776.1	Gnomon	exon	7643172	7643802	.	-	.	ID=exon-XM_003401360.3-4;Dbxref=GeneID:100644106%2CGenbank:XM_003401360.3;Parent=rna-XM_003401360.3
NC_015776.1	Gnomon	exon	7642925	7643069	.	-	.	ID=exon-XM_003401360.3-5;Dbxref=GeneID:100644106%2CGenbank:XM_003401360.3;Parent=rna-XM_003401360.3
NC_015776.1	Gnomon	exon	7642748	7642861	.	-	.	ID=exon-XM_003401360.3-6;Dbxref=GeneID:100644106%2CGenbank:XM_003401360.3;Parent=rna-XM_003401360.3
NC_015776.1	Gnomon	exon	7642594	7642679	.	-	.	ID=exon-XM_003401360.3-7;Dbxref=GeneID:100644106%2CGenbank:XM_003401360.3;Parent=rna-XM_003401360.3
NC_015776.1	Gnomon	exon	7642112	7642525	.	-	.	ID=exon-XM_003401360.3-8;Dbxref=GeneID:100644106%2CGenbank:XM_003401360.3;Parent=rna-XM_003401360.3
NC_015776.1	Gnomon	exon	7644958	7645366	.	-	.	ID=exon-XM_003401360.3-1;Dbxref=GeneID:100644106%2CGenbank:XM_003401360.3;Parent=rna-XM_003401360.3
NC_015776.1	Gnomon	exon	7644459	7644724	.	-	.	ID=exon-XM_003401360.3-2;Dbxref=GeneID:100644106%2CGenbank:XM_003401360.3;Parent=rna-XM_003401360.3
NC_015776.1	Gnomon	exon	7643877	7644346	.	-	.	ID=exon-XM_003401360.3-3;Dbxref=GeneID:100644106%2CGenbank:XM_003401360.3;Parent=rna-XM_003401360.3
NC_015776.1	Gnomon	lnc_RNA	2895889	2897910	.	+	.	Name=XR_002308476.1;ID=rna-XR_002308476.1;Dbxref=GeneID:110119951%2CGenbank:XR_002308476.1;Parent=gene-LOC110119951
NC_015776.1	Gnomon	exon	2741289	2741662	.	+	.	ID=exon-XM_020866850.1-6;Dbxref=GeneID:100647912%2CGenbank:XM_020866850.1;Parent=rna-XM_020866850.1
NC_015776.1	Gnomon	exon	2741743	2742199	.	+	.	ID=exon-XM_020866850.1-7;Dbxref=GeneID:100647912%2CGenbank:XM_020866850.1;Parent=rna-XM_020866850.1
NC_015776.1	Gnomon	exon	2740594	2740718	.	+	.	ID=exon-XM_020866850.1-4;Dbxref=GeneID:100647912%2CGenbank:XM_020866850.1;Parent=rna-XM_020866850.1
NC_015776.1	Gnomon	exon	2740789	2741201	.	+	.	ID=exon-XM_020866850.1-5;Dbxref=GeneID:100647912%2CGenbank:XM_020866850.1;Parent=rna-XM_020866850.1
NC_015776.1	Gnomon	exon	2739996	2740137	.	+	.	ID=exon-XM_020866850.1-2;Dbxref=GeneID:100647912%2CGenbank:XM_020866850.1;Parent=rna-XM_020866850.1
NC_015776.1	Gnomon	exon	3627415	3627619	.	-	.	ID=exon-XR_001099361.1-3;Dbxref=GeneID:105666534%2CGenbank:XR_001099361.1;Parent=rna-XR_001099361.1
NC_015776.1	Gnomon	exon	2740215	2740514	.	+	.	ID=exon-XM_020866850.1-3;Dbxref=GeneID:100647912%2CGenbank:XM_020866850.1;Parent=rna-XM_020866850.1
NC_015776.1	Gnomon	exon	3629610	3629700	.	-	.	ID=exon-XR_001099361.1-1;Dbxref=GeneID:105666534%2CGenbank:XR_001099361.1;Parent=rna-XR_001099361.1
NC_015776.1	Gnomon	exon	2739256	2739604	.	+	.	ID=exon-XM_020866850.1-1;Dbxref=GeneID:100647912%2CGenbank:XM_020866850.1;Parent=rna-XM_020866850.1
NC_015776.1	Gnomon	exon	3628315	3628521	.	-	.	ID=exon-XR_001099361.1-2;Dbxref=GeneID:105666534%2CGenbank:XR_001099361.1;Parent=rna-XR_001099361.1
NC_015776.1	Gnomon	mRNA	9256190	9260995	.	+	.	Name=XM_003401274.3;ID=rna-XM_003401274.3;Dbxref=GeneID:100643863%2CGenbank:XM_003401274.3;Parent=gene-LOC100643863
NC_015776.1	Gnomon	exon	2405188	2405362	.	+	.	ID=exon-XM_020867006.1-8;Dbxref=GeneID:100649552%2CGenbank:XM_020867006.1;Parent=rna-XM_020867006.1
NC_015776.1	Gnomon	exon	2405884	2405935	.	+	.	ID=exon-XM_020867006.1-9;Dbxref=GeneID:100649552%2CGenbank:XM_020867006.1;Parent=rna-XM_020867006.1
NC_015776.1	Gnomon	exon	2404427	2404609	.	+	.	ID=exon-XM_020867006.1-6;Dbxref=GeneID:100649552%2CGenbank:XM_020867006.1;Parent=rna-XM_020867006.1
NC_015776.1	Gnomon	exon	2404706	2404807	.	+	.	ID=exon-XM_020867006.1-7;Dbxref=GeneID:100649552%2CGenbank:XM_020867006.1;Parent=rna-XM_020867006.1
NC_015776.1	Gnomon	exon	9425553	9425685	.	+	.	ID=exon-XM_012317078.2-1;Dbxref=GeneID:105666559%2CGenbank:XM_012317078.2;Parent=rna-XM_012317078.2
NC_015776.1	Gnomon	exon	2398695	2398706	.	+	.	ID=exon-XM_020867006.1-1;Dbxref=GeneID:100649552%2CGenbank:XM_020867006.1;Parent=rna-XM_020867006.1
NC_015776.1	Gnomon	exon	9425764	9427215	.	+	.	ID=exon-XM_012317078.2-2;Dbxref=GeneID:105666559%2CGenbank:XM_012317078.2;Parent=rna-XM_012317078.2
NC_015776.1	Gnomon	exon	2402894	2403059	.	+	.	ID=exon-XM_020867006.1-4;Dbxref=GeneID:100649552%2CGenbank:XM_020867006.1;Parent=rna-XM_020867006.1
NC_015776.1	Gnomon	exon	2403470	2403612	.	+	.	ID=exon-XM_020867006.1-5;Dbxref=GeneID:100649552%2CGenbank:XM_020867006.1;Parent=rna-XM_020867006.1
NC_015776.1	Gnomon	exon	2398844	2398998	.	+	.	ID=exon-XM_020867006.1-2;Dbxref=GeneID:100649552%2CGenbank:XM_020867006.1;Parent=rna-XM_020867006.1
NC_015776.1	Gnomon	exon	2402388	2402639	.	+	.	ID=exon-XM_020867006.1-3;Dbxref=GeneID:100649552%2CGenbank:XM_020867006.1;Parent=rna-XM_020867006.1
NC_015776.1	Gnomon	exon	4275172	4275358	.	+	.	ID=exon-XM_003401084.3-5;Dbxref=GeneID:100650418%2CGenbank:XM_003401084.3;Parent=rna-XM_003401084.3
NC_015776.1	Gnomon	exon	4275432	4276032	.	+	.	ID=exon-XM_003401084.3-6;Dbxref=GeneID:100650418%2CGenbank:XM_003401084.3;Parent=rna-XM_003401084.3
NC_015776.1	Gnomon	exon	5043701	5044090	.	+	.	ID=exon-XM_012317391.2-1;Dbxref=GeneID:100648463%2CGenbank:XM_012317391.2;Parent=rna-XM_012317391.2
NC_015776.1	Gnomon	exon	5044390	5044537	.	+	.	ID=exon-XM_012317391.2-2;Dbxref=GeneID:100648463%2CGenbank:XM_012317391.2;Parent=rna-XM_012317391.2
NC_015776.1	Gnomon	exon	5044722	5044844	.	+	.	ID=exon-XM_012317391.2-3;Dbxref=GeneID:100648463%2CGenbank:XM_012317391.2;Parent=rna-XM_012317391.2
NC_015776.1	Gnomon	exon	5044921	5045024	.	+	.	ID=exon-XM_012317391.2-4;Dbxref=GeneID:100648463%2CGenbank:XM_012317391.2;Parent=rna-XM_012317391.2
NC_015776.1	Gnomon	exon	4273768	4274025	.	+	.	ID=exon-XM_003401084.3-1;Dbxref=GeneID:100650418%2CGenbank:XM_003401084.3;Parent=rna-XM_003401084.3
NC_015776.1	Gnomon	exon	4274236	4274344	.	+	.	ID=exon-XM_003401084.3-2;Dbxref=GeneID:100650418%2CGenbank:XM_003401084.3;Parent=rna-XM_003401084.3
NC_015776.1	Gnomon	exon	4274426	4274738	.	+	.	ID=exon-XM_003401084.3-3;Dbxref=GeneID:100650418%2CGenbank:XM_003401084.3;Parent=rna-XM_003401084.3
NC_015776.1	Gnomon	exon	4274799	4275103	.	+	.	ID=exon-XM_003401084.3-4;Dbxref=GeneID:100650418%2CGenbank:XM_003401084.3;Parent=rna-XM_003401084.3
NC_015776.1	Gnomon	gene	4394000	4401850	.	-	.	Name=LOC100651054;ID=gene-LOC100651054;Dbxref=GeneID:100651054
NC_015776.1	Gnomon	gene	7998214	8000747	.	+	.	Name=LOC100651055;ID=gene-LOC100651055;Dbxref=GeneID:100651055
NC_015776.1	Gnomon	exon	5053319	5054772	.	+	.	ID=exon-XM_012317391.2-9;Dbxref=GeneID:100648463%2CGenbank:XM_012317391.2;Parent=rna-XM_012317391.2
NC_015776.1	Gnomon	exon	5047867	5047998	.	+	.	ID=exon-XM_012317391.2-5;Dbxref=GeneID:100648463%2CGenbank:XM_012317391.2;Parent=rna-XM_012317391.2
NC_015776.1	Gnomon	exon	5049167	5049325	.	+	.	ID=exon-XM_012317391.2-6;Dbxref=GeneID:100648463%2CGenbank:XM_012317391.2;Parent=rna-XM_012317391.2
NC_015776.1	Gnomon	mRNA	2249855	2250729	.	+	.	Name=XM_020867060.1;ID=rna-XM_020867060.1;Dbxref=GeneID:110119153%2CGenbank:XM_020867060.1;Parent=gene-LOC110119153
NC_015776.1	Gnomon	exon	5049408	5049533	.	+	.	ID=exon-XM_012317391.2-7;Dbxref=GeneID:100648463%2CGenbank:XM_012317391.2;Parent=rna-XM_012317391.2
NC_015776.1	Gnomon	exon	5049619	5049757	.	+	.	ID=exon-XM_012317391.2-8;Dbxref=GeneID:100648463%2CGenbank:XM_012317391.2;Parent=rna-XM_012317391.2
NC_015776.1	Gnomon	mRNA	10143336	10292226	.	+	.	Name=XM_003401524.3;ID=rna-XM_003401524.3;Dbxref=GeneID:100644701%2CGenbank:XM_003401524.3;Parent=gene-LOC100644701
NC_015776.1	Gnomon	exon	2699602	2700288	.	+	.	ID=exon-XM_003400980.3-3;Dbxref=GeneID:100647438%2CGenbank:XM_003400980.3;Parent=rna-XM_003400980.3
NC_015776.1	Gnomon	exon	2700373	2700681	.	+	.	ID=exon-XM_003400980.3-4;Dbxref=GeneID:100647438%2CGenbank:XM_003400980.3;Parent=rna-XM_003400980.3
NC_015776.1	Gnomon	exon	2698873	2699048	.	+	.	ID=exon-XM_003400980.3-1;Dbxref=GeneID:100647438%2CGenbank:XM_003400980.3;Parent=rna-XM_003400980.3
NC_015776.1	Gnomon	mRNA	10848346	10850354	.	+	.	Name=XM_020866962.1;ID=rna-XM_020866962.1;Dbxref=GeneID:100643505%2CGenbank:XM_020866962.1;Parent=gene-LOC100643505
NC_015776.1	Gnomon	exon	2699286	2699528	.	+	.	ID=exon-XM_003400980.3-2;Dbxref=GeneID:100647438%2CGenbank:XM_003400980.3;Parent=rna-XM_003400980.3
NC_015776.1	Gnomon	CDS	10594810	10594899	.	+	0	Name=XP_003401231.1;ID=cds-XP_003401231.1;Dbxref=GeneID:100642707%2CGenbank:XP_003401231.1;Parent=rna-XM_003401183.3
NC_015776.1	Gnomon	CDS	10595965	10596048	.	+	0	Name=XP_003401231.1;ID=cds-XP_003401231.1;Dbxref=GeneID:100642707%2CGenbank:XP_003401231.1;Parent=rna-XM_003401183.3
NC_015776.1	Gnomon	CDS	10596453	10596892	.	+	0	Name=XP_003401231.1;ID=cds-XP_003401231.1;Dbxref=GeneID:100642707%2CGenbank:XP_003401231.1;Parent=rna-XM_003401183.3
NC_015776.1	Gnomon	CDS	10596969	10597068	.	+	0	Name=XP_003401231.1;ID=cds-XP_003401231.1;Dbxref=GeneID:100642707%2CGenbank:XP_003401231.1;Parent=rna-XM_003401183.3
NC_015776.1	Gnomon	exon	7091212	7091393	.	-	.	ID=exon-XM_020866797.1-4;Dbxref=GeneID:100646606%2CGenbank:XM_020866797.1;Note=The sequence of the model RefSeq transcript was modified relative to this genomic sequence to represent the inferred CDS: added 2359 bases not found in genome assembly;Parent=rna-XM_020866797.1
NC_015776.1	Gnomon	exon	7069980	7073884	.	-	.	ID=exon-XM_020866797.1-5;Dbxref=GeneID:100646606%2CGenbank:XM_020866797.1;Note=The sequence of the model RefSeq transcript was modified relative to this genomic sequence to represent the inferred CDS: added 2359 bases not found in genome assembly;Parent=rna-XM_020866797.1
NC_015776.1	Gnomon	exon	7151709	7152876	.	-	.	ID=exon-XM_020866797.1-2;Dbxref=GeneID:100646606%2CGenbank:XM_020866797.1;Note=The sequence of the model RefSeq transcript was modified relative to this genomic sequence to represent the inferred CDS: added 2359 bases not found in genome assembly;Parent=rna-XM_020866797.1
NC_015776.1	Gnomon	exon	7121971	7122047	.	-	.	ID=exon-XM_020866797.1-3;Dbxref=GeneID:100646606%2CGenbank:XM_020866797.1;Note=The sequence of the model RefSeq transcript was modified relative to this genomic sequence to represent the inferred CDS: added 2359 bases not found in genome assembly;Parent=rna-XM_020866797.1
NC_015776.1	Gnomon	mRNA	4910812	4913070	.	-	.	Name=XM_020866722.1;ID=rna-XM_020866722.1;Dbxref=GeneID:100651023%2CGenbank:XM_020866722.1;Parent=gene-LOC100651023
NC_015776.1	Gnomon	exon	7154079	7154392	.	-	.	ID=exon-XM_020866797.1-1;Dbxref=GeneID:100646606%2CGenbank:XM_020866797.1;Note=The sequence of the model RefSeq transcript was modified relative to this genomic sequence to represent the inferred CDS: added 2359 bases not found in genome assembly;Parent=rna-XM_020866797.1
NC_015776.1	RefSeq	cDNA_match	4882135	4882295	.	+	.	ID=46ec8dd7-1f28-4d47-9881-05f2c25c3111;Target=XM_020866720.1 1 161
NC_015776.1	RefSeq	cDNA_match	4882642	4882936	.	+	.	ID=46ec8dd7-1f28-4d47-9881-05f2c25c3111;Target=XM_020866720.1 1 161
NC_015776.1	RefSeq	cDNA_match	4884606	4885172	.	+	.	ID=46ec8dd7-1f28-4d47-9881-05f2c25c3111;Target=XM_020866720.1 1 161
NC_015776.1	RefSeq	cDNA_match	4885323	4885462	.	+	.	ID=46ec8dd7-1f28-4d47-9881-05f2c25c3111;Target=XM_020866720.1 1 161
NC_015776.1	RefSeq	cDNA_match	4886753	4887014	.	+	.	ID=46ec8dd7-1f28-4d47-9881-05f2c25c3111;Target=XM_020866720.1 1 161
NC_015776.1	RefSeq	cDNA_match	4887099	4887369	.	+	.	ID=46ec8dd7-1f28-4d47-9881-05f2c25c3111;Target=XM_020866720.1 1 161
NC_015776.1	RefSeq	cDNA_match	4887453	4888628	.	+	.	ID=46ec8dd7-1f28-4d47-9881-05f2c25c3111;Target=XM_020866720.1 1 161
NC_015776.1	RefSeq	cDNA_match	4888676	4888847	.	+	.	ID=46ec8dd7-1f28-4d47-9881-05f2c25c3111;Target=XM_020866720.1 1 161
NC_015776.1	RefSeq	cDNA_match	4888928	4889305	.	+	.	ID=46ec8dd7-1f28-4d47-9881-05f2c25c3111;Target=XM_020866720.1 1 161
NC_015776.1	RefSeq	cDNA_match	4889401	4891226	.	+	.	ID=46ec8dd7-1f28-4d47-9881-05f2c25c3111;Target=XM_020866720.1 1 161
NC_015776.1	RefSeq	cDNA_match	4891301	4891529	.	+	.	ID=46ec8dd7-1f28-4d47-9881-05f2c25c3111;Target=XM_020866720.1 1 161
NC_015776.1	RefSeq	cDNA_match	4891610	4891807	.	+	.	ID=46ec8dd7-1f28-4d47-9881-05f2c25c3111;Target=XM_020866720.1 1 161
NC_015776.1	RefSeq	cDNA_match	4892224	4892298	.	+	.	ID=46ec8dd7-1f28-4d47-9881-05f2c25c3111;Target=XM_020866720.1 1 161
NC_015776.1	RefSeq	cDNA_match	4892979	4895182	.	+	.	ID=46ec8dd7-1f28-4d47-9881-05f2c25c3111;Target=XM_020866720.1 1 161
NC_015776.1	RefSeq	cDNA_match	4895262	4895706	.	+	.	ID=46ec8dd7-1f28-4d47-9881-05f2c25c3111;Target=XM_020866720.1 1 161
NC_015776.1	RefSeq	cDNA_match	4895777	4895905	.	+	.	ID=46ec8dd7-1f28-4d47-9881-05f2c25c3111;Target=XM_020866720.1 1 161
NC_015776.1	RefSeq	cDNA_match	4895993	4896394	.	+	.	ID=46ec8dd7-1f28-4d47-9881-05f2c25c3111;Target=XM_020866720.1 1 161
NC_015776.1	RefSeq	cDNA_match	4896478	4896637	.	+	.	ID=46ec8dd7-1f28-4d47-9881-05f2c25c3111;Target=XM_020866720.1 1 161
NC_015776.1	RefSeq	cDNA_match	4896710	4896795	.	+	.	ID=46ec8dd7-1f28-4d47-9881-05f2c25c3111;Target=XM_020866720.1 1 161
NC_015776.1	RefSeq	cDNA_match	4896873	4896940	.	+	.	ID=46ec8dd7-1f28-4d47-9881-05f2c25c3111;Target=XM_020866720.1 1 161
NC_015776.1	RefSeq	cDNA_match	4897023	4897195	.	+	.	ID=46ec8dd7-1f28-4d47-9881-05f2c25c3111;Target=XM_020866720.1 1 161
NC_015776.1	RefSeq	cDNA_match	4897296	4898796	.	+	.	ID=46ec8dd7-1f28-4d47-9881-05f2c25c3111;Target=XM_020866720.1 1 161
NC_015776.1	Gnomon	exon	2426455	2426609	.	-	.	ID=exon-XM_012316746.2-10;Dbxref=GeneID:100643503%2CGenbank:XM_012316746.2;Parent=rna-XM_012316746.2
NC_015776.1	Gnomon	exon	2425859	2426094	.	-	.	ID=exon-XM_012316746.2-11;Dbxref=GeneID:100643503%2CGenbank:XM_012316746.2;Parent=rna-XM_012316746.2
NC_015776.1	Gnomon	exon	2424727	2425359	.	-	.	ID=exon-XM_012316746.2-12;Dbxref=GeneID:100643503%2CGenbank:XM_012316746.2;Parent=rna-XM_012316746.2
NC_015776.1	Gnomon	exon	9407288	9408076	.	+	.	ID=exon-XR_002308482.1-1;Dbxref=GeneID:105666560%2CGenbank:XR_002308482.1;Parent=rna-XR_002308482.1
NC_015776.1	Gnomon	exon	9408150	9408281	.	+	.	ID=exon-XR_002308482.1-2;Dbxref=GeneID:105666560%2CGenbank:XR_002308482.1;Parent=rna-XR_002308482.1
NC_015776.1	Gnomon	exon	9408384	9408438	.	+	.	ID=exon-XR_002308482.1-3;Dbxref=GeneID:105666560%2CGenbank:XR_002308482.1;Parent=rna-XR_002308482.1
NC_015776.1	Gnomon	exon	9408511	9408993	.	+	.	ID=exon-XR_002308482.1-4;Dbxref=GeneID:105666560%2CGenbank:XR_002308482.1;Parent=rna-XR_002308482.1
NC_015776.1	Gnomon	exon	9409211	9411473	.	+	.	ID=exon-XR_002308482.1-5;Dbxref=GeneID:105666560%2CGenbank:XR_002308482.1;Parent=rna-XR_002308482.1
NC_015776.1	Gnomon	gene	4461819	4497055	.	+	.	Name=LOC100651542;ID=gene-LOC100651542;Dbxref=GeneID:100651542
NC_015776.1	Gnomon	mRNA	4918546	4921164	.	+	.	Name=XM_020866723.1;ID=rna-XM_020866723.1;Dbxref=GeneID:100651621%2CGenbank:XM_020866723.1;Parent=gene-LOC100651621
NC_015776.1	Gnomon	CDS	2744882	2744995	.	-	0	Name=XP_020722511.1;ID=cds-XP_020722511.1;Dbxref=GeneID:100648031%2CGenbank:XP_020722511.1;Parent=rna-XM_020866852.1
NC_015776.1	Gnomon	CDS	2744673	2744792	.	-	0	Name=XP_020722511.1;ID=cds-XP_020722511.1;Dbxref=GeneID:100648031%2CGenbank:XP_020722511.1;Parent=rna-XM_020866852.1
NC_015776.1	Gnomon	CDS	2744356	2744594	.	-	0	Name=XP_020722511.1;ID=cds-XP_020722511.1;Dbxref=GeneID:100648031%2CGenbank:XP_020722511.1;Parent=rna-XM_020866852.1
NC_015776.1	Gnomon	CDS	2743966	2744266	.	-	0	Name=XP_020722511.1;ID=cds-XP_020722511.1;Dbxref=GeneID:100648031%2CGenbank:XP_020722511.1;Parent=rna-XM_020866852.1
NC_015776.1	Gnomon	CDS	2743649	2743890	.	-	0	Name=XP_020722511.1;ID=cds-XP_020722511.1;Dbxref=GeneID:100648031%2CGenbank:XP_020722511.1;Parent=rna-XM_020866852.1
NC_015776.1	Gnomon	CDS	2743397	2743586	.	-	0	Name=XP_020722511.1;ID=cds-XP_020722511.1;Dbxref=GeneID:100648031%2CGenbank:XP_020722511.1;Parent=rna-XM_020866852.1
NC_015776.1	Gnomon	exon	2276428	2276623	.	+	.	ID=exon-XM_012316698.2-10;Dbxref=GeneID:100643137%2CGenbank:XM_012316698.2;Parent=rna-XM_012316698.2
NC_015776.1	Gnomon	exon	2276714	2276851	.	+	.	ID=exon-XM_012316698.2-11;Dbxref=GeneID:100643137%2CGenbank:XM_012316698.2;Parent=rna-XM_012316698.2
NC_015776.1	Gnomon	exon	2276954	2277025	.	+	.	ID=exon-XM_012316698.2-12;Dbxref=GeneID:100643137%2CGenbank:XM_012316698.2;Parent=rna-XM_012316698.2
NC_015776.1	Gnomon	exon	2281314	2281381	.	+	.	ID=exon-XM_012316698.2-13;Dbxref=GeneID:100643137%2CGenbank:XM_012316698.2;Parent=rna-XM_012316698.2
NC_015776.1	Gnomon	exon	2283854	2283997	.	+	.	ID=exon-XM_012316698.2-14;Dbxref=GeneID:100643137%2CGenbank:XM_012316698.2;Parent=rna-XM_012316698.2
NC_015776.1	Gnomon	exon	2284708	2285119	.	+	.	ID=exon-XM_012316698.2-15;Dbxref=GeneID:100643137%2CGenbank:XM_012316698.2;Parent=rna-XM_012316698.2
NC_015776.1	Gnomon	CDS	2364727	2364733	.	-	0	Name=XP_020722657.1;ID=cds-XP_020722657.1;Dbxref=GeneID:100648803%2CGenbank:XP_020722657.1;Parent=rna-XM_020866998.1
NC_015776.1	Gnomon	CDS	2363856	2364039	.	-	0	Name=XP_020722657.1;ID=cds-XP_020722657.1;Dbxref=GeneID:100648803%2CGenbank:XP_020722657.1;Parent=rna-XM_020866998.1
NC_015776.1	Gnomon	CDS	2363252	2363677	.	-	0	Name=XP_020722657.1;ID=cds-XP_020722657.1;Dbxref=GeneID:100648803%2CGenbank:XP_020722657.1;Parent=rna-XM_020866998.1
NC_015776.1	Gnomon	CDS	2361954	2362263	.	-	0	Name=XP_020722657.1;ID=cds-XP_020722657.1;Dbxref=GeneID:100648803%2CGenbank:XP_020722657.1;Parent=rna-XM_020866998.1
NC_015776.1	Gnomon	CDS	2360620	2360976	.	-	0	Name=XP_020722657.1;ID=cds-XP_020722657.1;Dbxref=GeneID:100648803%2CGenbank:XP_020722657.1;Parent=rna-XM_020866998.1
NC_015776.1	Gnomon	CDS	2359914	2360164	.	-	0	Name=XP_020722657.1;ID=cds-XP_020722657.1;Dbxref=GeneID:100648803%2CGenbank:XP_020722657.1;Parent=rna-XM_020866998.1
NC_015776.1	Gnomon	CDS	2359477	2359705	.	-	0	Name=XP_020722657.1;ID=cds-XP_020722657.1;Dbxref=GeneID:100648803%2CGenbank:XP_020722657.1;Parent=rna-XM_020866998.1
NC_015776.1	Gnomon	mRNA	1628263	1654006	.	-	.	Name=XM_020866869.1;ID=rna-XM_020866869.1;Dbxref=GeneID:100648459%2CGenbank:XM_020866869.1;Parent=gene-LOC100648459
NC_015776.1	Gnomon	exon	7288857	7288927	.	-	.	ID=exon-XM_012317206.2-10;Dbxref=GeneID:100645470%2CGenbank:XM_012317206.2;Parent=rna-XM_012317206.2
NC_015776.1	Gnomon	gene	253980	259696	.	+	.	Name=LOC100651502;ID=gene-LOC100651502;Dbxref=GeneID:100651502
NC_015776.1	Gnomon	exon	7287742	7288345	.	-	.	ID=exon-XM_012317206.2-13;Dbxref=GeneID:100645470%2CGenbank:XM_012317206.2;Parent=rna-XM_012317206.2
NC_015776.1	Gnomon	gene	2904988	2906119	.	+	.	Name=LOC100651503;ID=gene-LOC100651503;Dbxref=GeneID:100651503
NC_015776.1	Gnomon	exon	7288667	7288755	.	-	.	ID=exon-XM_012317206.2-11;Dbxref=GeneID:100645470%2CGenbank:XM_012317206.2;Parent=rna-XM_012317206.2
NC_015776.1	Gnomon	exon	7288416	7288592	.	-	.	ID=exon-XM_012317206.2-12;Dbxref=GeneID:100645470%2CGenbank:XM_012317206.2;Parent=rna-XM_012317206.2
NC_015776.1	Gnomon	gene	10698384	10699689	.	+	.	Name=LOC100651504;ID=gene-LOC100651504;Dbxref=GeneID:100651504
NC_015776.1	Gnomon	gene	4915373	4919309	.	-	.	Name=LOC100651505;ID=gene-LOC100651505;Dbxref=GeneID:100651505
NC_015776.1	Gnomon	mRNA	6799564	6907882	.	+	.	Name=XM_012317253.2;ID=rna-XM_012317253.2;Dbxref=GeneID:100646726%2CGenbank:XM_012317253.2;Parent=gene-LOC100646726
NC_015776.1	Gnomon	exon	5816627	5817960	.	+	.	ID=exon-XM_003401435.3-1;Dbxref=GeneID:100643345%2CGenbank:XM_003401435.3;Parent=rna-XM_003401435.3
NC_015776.1	Gnomon	exon	5854059	5854110	.	+	.	ID=exon-XM_003401435.3-2;Dbxref=GeneID:100643345%2CGenbank:XM_003401435.3;Parent=rna-XM_003401435.3
NC_015776.1	Gnomon	exon	5925137	5925635	.	+	.	ID=exon-XM_003401435.3-9;Dbxref=GeneID:100643345%2CGenbank:XM_003401435.3;Parent=rna-XM_003401435.3
NC_015776.1	Gnomon	exon	5923994	5924126	.	+	.	ID=exon-XM_003401435.3-7;Dbxref=GeneID:100643345%2CGenbank:XM_003401435.3;Parent=rna-XM_003401435.3
NC_015776.1	Gnomon	exon	5924464	5924952	.	+	.	ID=exon-XM_003401435.3-8;Dbxref=GeneID:100643345%2CGenbank:XM_003401435.3;Parent=rna-XM_003401435.3
NC_015776.1	Gnomon	exon	5920404	5920796	.	+	.	ID=exon-XM_003401435.3-5;Dbxref=GeneID:100643345%2CGenbank:XM_003401435.3;Parent=rna-XM_003401435.3
NC_015776.1	Gnomon	exon	5922046	5922227	.	+	.	ID=exon-XM_003401435.3-6;Dbxref=GeneID:100643345%2CGenbank:XM_003401435.3;Parent=rna-XM_003401435.3
NC_015776.1	Gnomon	exon	5893280	5893418	.	+	.	ID=exon-XM_003401435.3-3;Dbxref=GeneID:100643345%2CGenbank:XM_003401435.3;Parent=rna-XM_003401435.3
NC_015776.1	Gnomon	exon	5919517	5919855	.	+	.	ID=exon-XM_003401435.3-4;Dbxref=GeneID:100643345%2CGenbank:XM_003401435.3;Parent=rna-XM_003401435.3
NC_015776.1	RefSeq	cDNA_match	10561156	10561474	.	-	.	ID=5450db6a-2aaa-44c1-991e-1c5f7b124369;Target=XM_020867132.1 1 319
NC_015776.1	RefSeq	cDNA_match	10558149	10559764	.	-	.	ID=5450db6a-2aaa-44c1-991e-1c5f7b124369;Target=XM_020867132.1 1 319
NC_015776.1	RefSeq	cDNA_match	10557841	10558107	.	-	.	ID=5450db6a-2aaa-44c1-991e-1c5f7b124369;Target=XM_020867132.1 1 319
NC_015776.1	Gnomon	CDS	9752289	9752343	.	+	0	Name=XP_020722417.1;ID=cds-XP_020722417.1;Dbxref=GeneID:100649516%2CGenbank:XP_020722417.1;Parent=rna-XM_020866758.1
NC_015776.1	Gnomon	CDS	9755262	9755338	.	+	0	Name=XP_020722417.1;ID=cds-XP_020722417.1;Dbxref=GeneID:100649516%2CGenbank:XP_020722417.1;Parent=rna-XM_020866758.1
NC_015776.1	Gnomon	CDS	9755396	9757132	.	+	0	Name=XP_020722417.1;ID=cds-XP_020722417.1;Dbxref=GeneID:100649516%2CGenbank:XP_020722417.1;Parent=rna-XM_020866758.1
NC_015776.1	Gnomon	CDS	9764841	9765035	.	+	0	Name=XP_020722417.1;ID=cds-XP_020722417.1;Dbxref=GeneID:100649516%2CGenbank:XP_020722417.1;Parent=rna-XM_020866758.1
NC_015776.1	Gnomon	CDS	9767966	9768052	.	+	0	Name=XP_020722417.1;ID=cds-XP_020722417.1;Dbxref=GeneID:100649516%2CGenbank:XP_020722417.1;Parent=rna-XM_020866758.1
NC_015776.1	Gnomon	CDS	9769479	9769577	.	+	0	Name=XP_020722417.1;ID=cds-XP_020722417.1;Dbxref=GeneID:100649516%2CGenbank:XP_020722417.1;Parent=rna-XM_020866758.1
NC_015776.1	Gnomon	CDS	9771738	9771806	.	+	0	Name=XP_020722417.1;ID=cds-XP_020722417.1;Dbxref=GeneID:100649516%2CGenbank:XP_020722417.1;Parent=rna-XM_020866758.1
NC_015776.1	Gnomon	CDS	9772858	9772953	.	+	0	Name=XP_020722417.1;ID=cds-XP_020722417.1;Dbxref=GeneID:100649516%2CGenbank:XP_020722417.1;Parent=rna-XM_020866758.1
NC_015776.1	Gnomon	CDS	9773788	9774022	.	+	0	Name=XP_020722417.1;ID=cds-XP_020722417.1;Dbxref=GeneID:100649516%2CGenbank:XP_020722417.1;Parent=rna-XM_020866758.1
NC_015776.1	Gnomon	CDS	9775065	9775136	.	+	0	Name=XP_020722417.1;ID=cds-XP_020722417.1;Dbxref=GeneID:100649516%2CGenbank:XP_020722417.1;Parent=rna-XM_020866758.1
NC_015776.1	Gnomon	CDS	9775955	9776117	.	+	0	Name=XP_020722417.1;ID=cds-XP_020722417.1;Dbxref=GeneID:100649516%2CGenbank:XP_020722417.1;Parent=rna-XM_020866758.1
NC_015776.1	Gnomon	CDS	9777104	9777213	.	+	0	Name=XP_020722417.1;ID=cds-XP_020722417.1;Dbxref=GeneID:100649516%2CGenbank:XP_020722417.1;Parent=rna-XM_020866758.1
NC_015776.1	Gnomon	CDS	9778158	9778333	.	+	0	Name=XP_020722417.1;ID=cds-XP_020722417.1;Dbxref=GeneID:100649516%2CGenbank:XP_020722417.1;Parent=rna-XM_020866758.1
NC_015776.1	Gnomon	CDS	9779346	9779559	.	+	0	Name=XP_020722417.1;ID=cds-XP_020722417.1;Dbxref=GeneID:100649516%2CGenbank:XP_020722417.1;Parent=rna-XM_020866758.1
NC_015776.1	Gnomon	CDS	9779846	9779967	.	+	0	Name=XP_020722417.1;ID=cds-XP_020722417.1;Dbxref=GeneID:100649516%2CGenbank:XP_020722417.1;Parent=rna-XM_020866758.1
NC_015776.1	Gnomon	CDS	9780771	9780947	.	+	0	Name=XP_020722417.1;ID=cds-XP_020722417.1;Dbxref=GeneID:100649516%2CGenbank:XP_020722417.1;Parent=rna-XM_020866758.1
NC_015776.1	Gnomon	CDS	9784723	9785037	.	+	0	Name=XP_020722417.1;ID=cds-XP_020722417.1;Dbxref=GeneID:100649516%2CGenbank:XP_020722417.1;Parent=rna-XM_020866758.1
NC_015776.1	Gnomon	CDS	9785615	9785875	.	+	0	Name=XP_020722417.1;ID=cds-XP_020722417.1;Dbxref=GeneID:100649516%2CGenbank:XP_020722417.1;Parent=rna-XM_020866758.1
NC_015776.1	Gnomon	CDS	9791098	9791231	.	+	0	Name=XP_020722417.1;ID=cds-XP_020722417.1;Dbxref=GeneID:100649516%2CGenbank:XP_020722417.1;Parent=rna-XM_020866758.1
NC_015776.1	Gnomon	CDS	9791497	9791680	.	+	0	Name=XP_020722417.1;ID=cds-XP_020722417.1;Dbxref=GeneID:100649516%2CGenbank:XP_020722417.1;Parent=rna-XM_020866758.1
NC_015776.1	Gnomon	CDS	5961628	5961700	.	-	0	Name=XP_003401478.1;ID=cds-XP_003401478.1;Dbxref=GeneID:100642742%2CGenbank:XP_003401478.1;Parent=rna-XM_003401430.3
NC_015776.1	Gnomon	CDS	5958116	5958250	.	-	0	Name=XP_003401478.1;ID=cds-XP_003401478.1;Dbxref=GeneID:100642742%2CGenbank:XP_003401478.1;Parent=rna-XM_003401430.3
NC_015776.1	Gnomon	CDS	5957716	5957993	.	-	0	Name=XP_003401478.1;ID=cds-XP_003401478.1;Dbxref=GeneID:100642742%2CGenbank:XP_003401478.1;Parent=rna-XM_003401430.3
NC_015776.1	Gnomon	CDS	5957259	5957492	.	-	0	Name=XP_003401478.1;ID=cds-XP_003401478.1;Dbxref=GeneID:100642742%2CGenbank:XP_003401478.1;Parent=rna-XM_003401430.3
NC_015776.1	Gnomon	CDS	5956500	5956970	.	-	0	Name=XP_003401478.1;ID=cds-XP_003401478.1;Dbxref=GeneID:100642742%2CGenbank:XP_003401478.1;Parent=rna-XM_003401430.3
NC_015776.1	Gnomon	mRNA	2249938	2250729	.	+	.	Name=XM_020867062.1;ID=rna-XM_020867062.1;Dbxref=GeneID:110119153%2CGenbank:XM_020867062.1;Parent=gene-LOC110119153
NC_015776.1	Gnomon	exon	9861735	9861828	.	-	.	ID=exon-XM_020866950.1-3;Dbxref=GeneID:100645064%2CGenbank:XM_020866950.1;Parent=rna-XM_020866950.1
NC_015776.1	Gnomon	exon	9861317	9861499	.	-	.	ID=exon-XM_020866950.1-4;Dbxref=GeneID:100645064%2CGenbank:XM_020866950.1;Parent=rna-XM_020866950.1
NC_015776.1	Gnomon	exon	9861063	9861248	.	-	.	ID=exon-XM_020866950.1-5;Dbxref=GeneID:100645064%2CGenbank:XM_020866950.1;Parent=rna-XM_020866950.1
NC_015776.1	Gnomon	exon	9857925	9858139	.	-	.	ID=exon-XM_020866950.1-6;Dbxref=GeneID:100645064%2CGenbank:XM_020866950.1;Parent=rna-XM_020866950.1
NC_015776.1	Gnomon	exon	9862528	9862842	.	-	.	ID=exon-XM_020866950.1-1;Dbxref=GeneID:100645064%2CGenbank:XM_020866950.1;Parent=rna-XM_020866950.1
NC_015776.1	Gnomon	exon	9862286	9862437	.	-	.	ID=exon-XM_020866950.1-2;Dbxref=GeneID:100645064%2CGenbank:XM_020866950.1;Parent=rna-XM_020866950.1
NC_015776.1	Gnomon	exon	9857509	9857862	.	-	.	ID=exon-XM_020866950.1-7;Dbxref=GeneID:100645064%2CGenbank:XM_020866950.1;Parent=rna-XM_020866950.1
NC_015776.1	Gnomon	exon	9857344	9857443	.	-	.	ID=exon-XM_020866950.1-8;Dbxref=GeneID:100645064%2CGenbank:XM_020866950.1;Parent=rna-XM_020866950.1
NC_015776.1	Gnomon	exon	9857011	9857134	.	-	.	ID=exon-XM_020866950.1-9;Dbxref=GeneID:100645064%2CGenbank:XM_020866950.1;Parent=rna-XM_020866950.1
NC_015776.1	Gnomon	gene	10912851	10915011	.	-	.	Name=LOC100651583;ID=gene-LOC100651583;Dbxref=GeneID:100651583
NC_015776.1	Gnomon	CDS	11256250	11256258	.	-	0	Name=XP_003401238.1;ID=cds-XP_003401238.1;Dbxref=GeneID:100643594%2CGenbank:XP_003401238.1;Parent=rna-XM_003401190.3
NC_015776.1	Gnomon	CDS	11254842	11255034	.	-	0	Name=XP_003401238.1;ID=cds-XP_003401238.1;Dbxref=GeneID:100643594%2CGenbank:XP_003401238.1;Parent=rna-XM_003401190.3
NC_015776.1	Gnomon	CDS	11253759	11254051	.	-	0	Name=XP_003401238.1;ID=cds-XP_003401238.1;Dbxref=GeneID:100643594%2CGenbank:XP_003401238.1;Parent=rna-XM_003401190.3
NC_015776.1	Gnomon	CDS	11252433	11252888	.	-	0	Name=XP_003401238.1;ID=cds-XP_003401238.1;Dbxref=GeneID:100643594%2CGenbank:XP_003401238.1;Parent=rna-XM_003401190.3
NC_015776.1	Gnomon	exon	7615057	7615436	.	-	.	ID=exon-XM_003401361.3-1;Dbxref=GeneID:100644228%2CGenbank:XM_003401361.3;Parent=rna-XM_003401361.3
NC_015776.1	Gnomon	exon	7607215	7607377	.	-	.	ID=exon-XM_003401361.3-2;Dbxref=GeneID:100644228%2CGenbank:XM_003401361.3;Parent=rna-XM_003401361.3
NC_015776.1	Gnomon	exon	7602813	7604718	.	-	.	ID=exon-XM_003401361.3-7;Dbxref=GeneID:100644228%2CGenbank:XM_003401361.3;Parent=rna-XM_003401361.3
NC_015776.1	Gnomon	exon	7605557	7605911	.	-	.	ID=exon-XM_003401361.3-5;Dbxref=GeneID:100644228%2CGenbank:XM_003401361.3;Parent=rna-XM_003401361.3
NC_015776.1	Gnomon	exon	7605050	7605320	.	-	.	ID=exon-XM_003401361.3-6;Dbxref=GeneID:100644228%2CGenbank:XM_003401361.3;Parent=rna-XM_003401361.3
NC_015776.1	Gnomon	exon	7606590	7606945	.	-	.	ID=exon-XM_003401361.3-3;Dbxref=GeneID:100644228%2CGenbank:XM_003401361.3;Parent=rna-XM_003401361.3
NC_015776.1	Gnomon	exon	7606110	7606209	.	-	.	ID=exon-XM_003401361.3-4;Dbxref=GeneID:100644228%2CGenbank:XM_003401361.3;Parent=rna-XM_003401361.3
NC_015776.1	Gnomon	CDS	10144437	10145197	.	+	0	Name=XP_003401572.1;ID=cds-XP_003401572.1;Dbxref=GeneID:100644701%2CGenbank:XP_003401572.1;Parent=rna-XM_003401524.3
NC_015776.1	Gnomon	CDS	10171538	10171634	.	+	0	Name=XP_003401572.1;ID=cds-XP_003401572.1;Dbxref=GeneID:100644701%2CGenbank:XP_003401572.1;Parent=rna-XM_003401524.3
NC_015776.1	Gnomon	CDS	10289675	10289863	.	+	0	Name=XP_003401572.1;ID=cds-XP_003401572.1;Dbxref=GeneID:100644701%2CGenbank:XP_003401572.1;Parent=rna-XM_003401524.3
NC_015776.1	Gnomon	CDS	10290132	10290317	.	+	0	Name=XP_003401572.1;ID=cds-XP_003401572.1;Dbxref=GeneID:100644701%2CGenbank:XP_003401572.1;Parent=rna-XM_003401524.3
NC_015776.1	Gnomon	CDS	10290751	10290924	.	+	0	Name=XP_003401572.1;ID=cds-XP_003401572.1;Dbxref=GeneID:100644701%2CGenbank:XP_003401572.1;Parent=rna-XM_003401524.3
NC_015776.1	Gnomon	mRNA	1597783	1609145	.	-	.	Name=XM_012316665.2;ID=rna-XM_012316665.2;Dbxref=GeneID:100649034%2CGenbank:XM_012316665.2;Parent=gene-LOC100649034
NC_015776.1	Gnomon	mRNA	8263672	8299439	.	+	.	Name=XM_012317159.2;ID=rna-XM_012317159.2;Dbxref=GeneID:105666567%2CGenbank:XM_012317159.2;Parent=gene-LOC105666567
NC_015776.1	Gnomon	CDS	2735044	2735127	.	-	0	Name=XP_012172294.1;ID=cds-XP_012172294.1;Dbxref=GeneID:100644942%2CGenbank:XP_012172294.1;Parent=rna-XM_012316904.2
NC_015776.1	Gnomon	CDS	2734692	2734969	.	-	0	Name=XP_012172294.1;ID=cds-XP_012172294.1;Dbxref=GeneID:100644942%2CGenbank:XP_012172294.1;Parent=rna-XM_012316904.2
NC_015776.1	Gnomon	CDS	2734301	2734621	.	-	0	Name=XP_012172294.1;ID=cds-XP_012172294.1;Dbxref=GeneID:100644942%2CGenbank:XP_012172294.1;Parent=rna-XM_012316904.2
NC_015776.1	Gnomon	CDS	2733758	2734010	.	-	0	Name=XP_012172294.1;ID=cds-XP_012172294.1;Dbxref=GeneID:100644942%2CGenbank:XP_012172294.1;Parent=rna-XM_012316904.2
NC_015776.1	Gnomon	CDS	2733143	2733414	.	-	0	Name=XP_012172294.1;ID=cds-XP_012172294.1;Dbxref=GeneID:100644942%2CGenbank:XP_012172294.1;Parent=rna-XM_012316904.2
NC_015776.1	Gnomon	CDS	2732542	2732803	.	-	0	Name=XP_012172294.1;ID=cds-XP_012172294.1;Dbxref=GeneID:100644942%2CGenbank:XP_012172294.1;Parent=rna-XM_012316904.2
NC_015776.1	Gnomon	mRNA	5017554	5024677	.	-	.	Name=XM_012317399.2;ID=rna-XM_012317399.2;Dbxref=GeneID:100649119%2CGenbank:XM_012317399.2;Parent=gene-LOC100649119
NC_015776.1	Gnomon	mRNA	10010948	10020152	.	+	.	Name=XM_012317013.1;ID=rna-XM_012317013.1;Dbxref=GeneID:100644945%2CGenbank:XM_012317013.1;Parent=gene-LOC100644945
NC_015776.1	Gnomon	exon	5043854	5044090	.	+	.	ID=exon-XM_012317389.2-1;Dbxref=GeneID:100648463%2CGenbank:XM_012317389.2;Parent=rna-XM_012317389.2
NC_015776.1	Gnomon	exon	5044390	5044537	.	+	.	ID=exon-XM_012317389.2-2;Dbxref=GeneID:100648463%2CGenbank:XM_012317389.2;Parent=rna-XM_012317389.2
NC_015776.1	Gnomon	exon	5044722	5044844	.	+	.	ID=exon-XM_012317389.2-3;Dbxref=GeneID:100648463%2CGenbank:XM_012317389.2;Parent=rna-XM_012317389.2
NC_015776.1	Gnomon	exon	5044921	5045024	.	+	.	ID=exon-XM_012317389.2-4;Dbxref=GeneID:100648463%2CGenbank:XM_012317389.2;Parent=rna-XM_012317389.2
NC_015776.1	Gnomon	exon	5045979	5046113	.	+	.	ID=exon-XM_012317389.2-5;Dbxref=GeneID:100648463%2CGenbank:XM_012317389.2;Parent=rna-XM_012317389.2
NC_015776.1	Gnomon	exon	5049167	5049325	.	+	.	ID=exon-XM_012317389.2-6;Dbxref=GeneID:100648463%2CGenbank:XM_012317389.2;Parent=rna-XM_012317389.2
NC_015776.1	Gnomon	exon	5049408	5049533	.	+	.	ID=exon-XM_012317389.2-7;Dbxref=GeneID:100648463%2CGenbank:XM_012317389.2;Parent=rna-XM_012317389.2
NC_015776.1	Gnomon	exon	5049619	5049757	.	+	.	ID=exon-XM_012317389.2-8;Dbxref=GeneID:100648463%2CGenbank:XM_012317389.2;Parent=rna-XM_012317389.2
NC_015776.1	Gnomon	exon	5053319	5054772	.	+	.	ID=exon-XM_012317389.2-9;Dbxref=GeneID:100648463%2CGenbank:XM_012317389.2;Parent=rna-XM_012317389.2
NC_015776.1	Gnomon	exon	2727346	2727580	.	+	.	ID=exon-XM_020866848.1-9;Dbxref=GeneID:100647789%2CGenbank:XM_020866848.1;Parent=rna-XM_020866848.1
NC_015776.1	Gnomon	exon	2726342	2727014	.	+	.	ID=exon-XM_020866848.1-7;Dbxref=GeneID:100647789%2CGenbank:XM_020866848.1;Parent=rna-XM_020866848.1
NC_015776.1	Gnomon	exon	2727107	2727262	.	+	.	ID=exon-XM_020866848.1-8;Dbxref=GeneID:100647789%2CGenbank:XM_020866848.1;Parent=rna-XM_020866848.1
NC_015776.1	Gnomon	exon	2723070	2723307	.	+	.	ID=exon-XM_020866848.1-1;Dbxref=GeneID:100647789%2CGenbank:XM_020866848.1;Parent=rna-XM_020866848.1
NC_015776.1	Gnomon	exon	2723850	2724003	.	+	.	ID=exon-XM_020866848.1-2;Dbxref=GeneID:100647789%2CGenbank:XM_020866848.1;Parent=rna-XM_020866848.1
NC_015776.1	Gnomon	exon	2725576	2725719	.	+	.	ID=exon-XM_020866848.1-5;Dbxref=GeneID:100647789%2CGenbank:XM_020866848.1;Parent=rna-XM_020866848.1
NC_015776.1	Gnomon	exon	2725793	2726261	.	+	.	ID=exon-XM_020866848.1-6;Dbxref=GeneID:100647789%2CGenbank:XM_020866848.1;Parent=rna-XM_020866848.1
NC_015776.1	Gnomon	exon	2724088	2724244	.	+	.	ID=exon-XM_020866848.1-3;Dbxref=GeneID:100647789%2CGenbank:XM_020866848.1;Parent=rna-XM_020866848.1
NC_015776.1	Gnomon	exon	2724321	2724667	.	+	.	ID=exon-XM_020866848.1-4;Dbxref=GeneID:100647789%2CGenbank:XM_020866848.1;Parent=rna-XM_020866848.1
NC_015776.1	Gnomon	CDS	3062818	3062990	.	+	0	Name=XP_020722750.1;ID=cds-XP_020722750.1;Dbxref=GeneID:100645423%2CGenbank:XP_020722750.1;Parent=rna-XM_020867091.1
NC_015776.1	Gnomon	CDS	3063880	3064424	.	+	0	Name=XP_020722750.1;ID=cds-XP_020722750.1;Dbxref=GeneID:100645423%2CGenbank:XP_020722750.1;Parent=rna-XM_020867091.1
NC_015776.1	Gnomon	CDS	3066835	3067151	.	+	0	Name=XP_020722750.1;ID=cds-XP_020722750.1;Dbxref=GeneID:100645423%2CGenbank:XP_020722750.1;Parent=rna-XM_020867091.1
NC_015776.1	Gnomon	CDS	3083611	3084072	.	+	0	Name=XP_020722750.1;ID=cds-XP_020722750.1;Dbxref=GeneID:100645423%2CGenbank:XP_020722750.1;Parent=rna-XM_020867091.1
NC_015776.1	Gnomon	CDS	2745581	2747131	.	+	0	Name=XP_020722510.1;ID=cds-XP_020722510.1;Dbxref=GeneID:110119919%2CGenbank:XP_020722510.1;Parent=rna-XM_020866851.1
NC_015776.1	Gnomon	exon	4040653	4043103	.	-	.	ID=exon-XM_012316851.2-1;Dbxref=GeneID:105666536%2CGenbank:XM_012316851.2;Parent=rna-XM_012316851.2
NC_015776.1	Gnomon	exon	261120	261416	.	-	.	ID=exon-XM_020866774.1-1;Dbxref=GeneID:100651617%2CGenbank:XM_020866774.1;Parent=rna-XM_020866774.1
NC_015776.1	Gnomon	exon	260138	261057	.	-	.	ID=exon-XM_020866774.1-2;Dbxref=GeneID:100651617%2CGenbank:XM_020866774.1;Parent=rna-XM_020866774.1
NC_015776.1	Gnomon	exon	2450584	2450863	.	-	.	ID=exon-XM_012316750.2-7;Dbxref=GeneID:100650460%2CGenbank:XM_012316750.2;Parent=rna-XM_012316750.2
NC_015776.1	Gnomon	exon	2449933	2450233	.	-	.	ID=exon-XM_012316750.2-8;Dbxref=GeneID:100650460%2CGenbank:XM_012316750.2;Parent=rna-XM_012316750.2
NC_015776.1	Gnomon	exon	2451688	2451938	.	-	.	ID=exon-XM_012316750.2-5;Dbxref=GeneID:100650460%2CGenbank:XM_012316750.2;Parent=rna-XM_012316750.2
NC_015776.1	Gnomon	exon	2451283	2451518	.	-	.	ID=exon-XM_012316750.2-6;Dbxref=GeneID:100650460%2CGenbank:XM_012316750.2;Parent=rna-XM_012316750.2
NC_015776.1	Gnomon	exon	2449384	2449565	.	-	.	ID=exon-XM_012316750.2-9;Dbxref=GeneID:100650460%2CGenbank:XM_012316750.2;Parent=rna-XM_012316750.2
NC_015776.1	Gnomon	exon	2453658	2453961	.	-	.	ID=exon-XM_012316750.2-3;Dbxref=GeneID:100650460%2CGenbank:XM_012316750.2;Parent=rna-XM_012316750.2
NC_015776.1	Gnomon	CDS	1608956	1609120	.	-	0	Name=XP_012172054.1;ID=cds-XP_012172054.1;Dbxref=GeneID:100649034%2CGenbank:XP_012172054.1;Parent=rna-XM_012316664.2
NC_015776.1	Gnomon	CDS	1608507	1608559	.	-	0	Name=XP_012172054.1;ID=cds-XP_012172054.1;Dbxref=GeneID:100649034%2CGenbank:XP_012172054.1;Parent=rna-XM_012316664.2
NC_015776.1	Gnomon	CDS	1607619	1607769	.	-	0	Name=XP_012172054.1;ID=cds-XP_012172054.1;Dbxref=GeneID:100649034%2CGenbank:XP_012172054.1;Parent=rna-XM_012316664.2
NC_015776.1	Gnomon	CDS	1607363	1607526	.	-	0	Name=XP_012172054.1;ID=cds-XP_012172054.1;Dbxref=GeneID:100649034%2CGenbank:XP_012172054.1;Parent=rna-XM_012316664.2
NC_015776.1	Gnomon	CDS	1607099	1607264	.	-	0	Name=XP_012172054.1;ID=cds-XP_012172054.1;Dbxref=GeneID:100649034%2CGenbank:XP_012172054.1;Parent=rna-XM_012316664.2
NC_015776.1	Gnomon	CDS	1606901	1606970	.	-	0	Name=XP_012172054.1;ID=cds-XP_012172054.1;Dbxref=GeneID:100649034%2CGenbank:XP_012172054.1;Parent=rna-XM_012316664.2
NC_015776.1	Gnomon	CDS	1605196	1605268	.	-	0	Name=XP_012172054.1;ID=cds-XP_012172054.1;Dbxref=GeneID:100649034%2CGenbank:XP_012172054.1;Parent=rna-XM_012316664.2
NC_015776.1	Gnomon	CDS	1603151	1603298	.	-	0	Name=XP_012172054.1;ID=cds-XP_012172054.1;Dbxref=GeneID:100649034%2CGenbank:XP_012172054.1;Parent=rna-XM_012316664.2
NC_015776.1	Gnomon	CDS	1602866	1603003	.	-	0	Name=XP_012172054.1;ID=cds-XP_012172054.1;Dbxref=GeneID:100649034%2CGenbank:XP_012172054.1;Parent=rna-XM_012316664.2
NC_015776.1	Gnomon	CDS	1602653	1602796	.	-	0	Name=XP_012172054.1;ID=cds-XP_012172054.1;Dbxref=GeneID:100649034%2CGenbank:XP_012172054.1;Parent=rna-XM_012316664.2
NC_015776.1	Gnomon	CDS	1602353	1602563	.	-	0	Name=XP_012172054.1;ID=cds-XP_012172054.1;Dbxref=GeneID:100649034%2CGenbank:XP_012172054.1;Parent=rna-XM_012316664.2
NC_015776.1	Gnomon	CDS	1600191	1600406	.	-	0	Name=XP_012172054.1;ID=cds-XP_012172054.1;Dbxref=GeneID:100649034%2CGenbank:XP_012172054.1;Parent=rna-XM_012316664.2
NC_015776.1	Gnomon	CDS	1599831	1599929	.	-	0	Name=XP_012172054.1;ID=cds-XP_012172054.1;Dbxref=GeneID:100649034%2CGenbank:XP_012172054.1;Parent=rna-XM_012316664.2
NC_015776.1	Gnomon	CDS	1599482	1599669	.	-	0	Name=XP_012172054.1;ID=cds-XP_012172054.1;Dbxref=GeneID:100649034%2CGenbank:XP_012172054.1;Parent=rna-XM_012316664.2
NC_015776.1	Gnomon	exon	2452631	2452971	.	-	.	ID=exon-XM_012316750.2-4;Dbxref=GeneID:100650460%2CGenbank:XM_012316750.2;Parent=rna-XM_012316750.2
NC_015776.1	Gnomon	mRNA	10865905	10874361	.	+	.	Name=XM_020866963.1;ID=rna-XM_020866963.1;Dbxref=GeneID:100643989%2CGenbank:XM_020866963.1;Parent=gene-LOC100643989
NC_015776.1	Gnomon	exon	2455200	2455441	.	-	.	ID=exon-XM_012316750.2-1;Dbxref=GeneID:100650460%2CGenbank:XM_012316750.2;Parent=rna-XM_012316750.2
NC_015776.1	Gnomon	exon	2454448	2454677	.	-	.	ID=exon-XM_012316750.2-2;Dbxref=GeneID:100650460%2CGenbank:XM_012316750.2;Parent=rna-XM_012316750.2
NC_015776.1	Gnomon	CDS	85358	85505	.	+	0	Name=XP_003400982.1;ID=cds-XP_003400982.1;Dbxref=GeneID:100651854%2CGenbank:XP_003400982.1;Note=The sequence of the model RefSeq protein was modified relative to this genomic sequence to represent the inferred CDS: deleted 2 bases in 2 codons;Parent=rna-XM_003400934.3
NC_015776.1	Gnomon	CDS	85573	85733	.	+	0	Name=XP_003400982.1;ID=cds-XP_003400982.1;Dbxref=GeneID:100651854%2CGenbank:XP_003400982.1;Note=The sequence of the model RefSeq protein was modified relative to this genomic sequence to represent the inferred CDS: deleted 2 bases in 2 codons;Parent=rna-XM_003400934.3
NC_015776.1	Gnomon	CDS	85735	85789	.	+	0	Name=XP_003400982.1;ID=cds-XP_003400982.1;Dbxref=GeneID:100651854%2CGenbank:XP_003400982.1;Note=The sequence of the model RefSeq protein was modified relative to this genomic sequence to represent the inferred CDS: deleted 2 bases in 2 codons;Parent=rna-XM_003400934.3
NC_015776.1	Gnomon	CDS	85871	86079	.	+	0	Name=XP_003400982.1;ID=cds-XP_003400982.1;Dbxref=GeneID:100651854%2CGenbank:XP_003400982.1;Note=The sequence of the model RefSeq protein was modified relative to this genomic sequence to represent the inferred CDS: deleted 2 bases in 2 codons;Parent=rna-XM_003400934.3
NC_015776.1	Gnomon	CDS	86147	86383	.	+	0	Name=XP_003400982.1;ID=cds-XP_003400982.1;Dbxref=GeneID:100651854%2CGenbank:XP_003400982.1;Note=The sequence of the model RefSeq protein was modified relative to this genomic sequence to represent the inferred CDS: deleted 2 bases in 2 codons;Parent=rna-XM_003400934.3
NC_015776.1	Gnomon	CDS	86466	86675	.	+	0	Name=XP_003400982.1;ID=cds-XP_003400982.1;Dbxref=GeneID:100651854%2CGenbank:XP_003400982.1;Note=The sequence of the model RefSeq protein was modified relative to this genomic sequence to represent the inferred CDS: deleted 2 bases in 2 codons;Parent=rna-XM_003400934.3
NC_015776.1	Gnomon	CDS	86764	87002	.	+	0	Name=XP_003400982.1;ID=cds-XP_003400982.1;Dbxref=GeneID:100651854%2CGenbank:XP_003400982.1;Note=The sequence of the model RefSeq protein was modified relative to this genomic sequence to represent the inferred CDS: deleted 2 bases in 2 codons;Parent=rna-XM_003400934.3
NC_015776.1	Gnomon	CDS	87070	87307	.	+	0	Name=XP_003400982.1;ID=cds-XP_003400982.1;Dbxref=GeneID:100651854%2CGenbank:XP_003400982.1;Note=The sequence of the model RefSeq protein was modified relative to this genomic sequence to represent the inferred CDS: deleted 2 bases in 2 codons;Parent=rna-XM_003400934.3
NC_015776.1	Gnomon	CDS	87309	87338	.	+	0	Name=XP_003400982.1;ID=cds-XP_003400982.1;Dbxref=GeneID:100651854%2CGenbank:XP_003400982.1;Note=The sequence of the model RefSeq protein was modified relative to this genomic sequence to represent the inferred CDS: deleted 2 bases in 2 codons;Parent=rna-XM_003400934.3
NC_015776.1	Gnomon	CDS	87397	87528	.	+	0	Name=XP_003400982.1;ID=cds-XP_003400982.1;Dbxref=GeneID:100651854%2CGenbank:XP_003400982.1;Note=The sequence of the model RefSeq protein was modified relative to this genomic sequence to represent the inferred CDS: deleted 2 bases in 2 codons;Parent=rna-XM_003400934.3
NC_015776.1	Gnomon	mRNA	4932628	4934425	.	+	.	Name=XM_020866724.1;ID=rna-XM_020866724.1;Dbxref=GeneID:100651144%2CGenbank:XM_020866724.1;Note=The sequence of the model RefSeq transcript was modified relative to this genomic sequence to represent the inferred CDS: deleted 2 bases in 2 codons;Parent=gene-LOC100651144
NC_015776.1	Gnomon	gene	4516691	4520843	.	+	.	Name=LOC100651660;ID=gene-LOC100651660;Dbxref=GeneID:100651660
NC_015776.1	Gnomon	exon	2434213	2434489	.	-	.	ID=exon-XM_012316749.2-1;Dbxref=GeneID:100650343%2CGenbank:XM_012316749.2;Parent=rna-XM_012316749.2
NC_015776.1	Gnomon	exon	2431947	2433266	.	-	.	ID=exon-XM_012316749.2-2;Dbxref=GeneID:100650343%2CGenbank:XM_012316749.2;Parent=rna-XM_012316749.2
NC_015776.1	Gnomon	exon	7723344	7724240	.	-	.	ID=exon-XM_020867107.1-2;Dbxref=GeneID:100643425%2CGenbank:XM_020867107.1;Parent=rna-XM_020867107.1
NC_015776.1	Gnomon	exon	7725018	7725238	.	-	.	ID=exon-XM_020867107.1-1;Dbxref=GeneID:100643425%2CGenbank:XM_020867107.1;Parent=rna-XM_020867107.1
NC_015776.1	Gnomon	exon	9182515	9182668	.	-	.	ID=exon-XM_020866949.1-3;Dbxref=GeneID:100645928%2CGenbank:XM_020866949.1;Parent=rna-XM_020866949.1
NC_015776.1	Gnomon	exon	9182286	9182428	.	-	.	ID=exon-XM_020866949.1-4;Dbxref=GeneID:100645928%2CGenbank:XM_020866949.1;Parent=rna-XM_020866949.1
NC_015776.1	Gnomon	exon	9183139	9183225	.	-	.	ID=exon-XM_020866949.1-1;Dbxref=GeneID:100645928%2CGenbank:XM_020866949.1;Parent=rna-XM_020866949.1
NC_015776.1	Gnomon	exon	9182766	9183063	.	-	.	ID=exon-XM_020866949.1-2;Dbxref=GeneID:100645928%2CGenbank:XM_020866949.1;Parent=rna-XM_020866949.1
NC_015776.1	Gnomon	exon	9181024	9181184	.	-	.	ID=exon-XM_020866949.1-9;Dbxref=GeneID:100645928%2CGenbank:XM_020866949.1;Parent=rna-XM_020866949.1
NC_015776.1	Gnomon	exon	9181537	9181629	.	-	.	ID=exon-XM_020866949.1-7;Dbxref=GeneID:100645928%2CGenbank:XM_020866949.1;Parent=rna-XM_020866949.1
NC_015776.1	Gnomon	exon	9181262	9181480	.	-	.	ID=exon-XM_020866949.1-8;Dbxref=GeneID:100645928%2CGenbank:XM_020866949.1;Parent=rna-XM_020866949.1
NC_015776.1	Gnomon	exon	9182003	9182199	.	-	.	ID=exon-XM_020866949.1-5;Dbxref=GeneID:100645928%2CGenbank:XM_020866949.1;Parent=rna-XM_020866949.1
NC_015776.1	Gnomon	exon	9181692	9181920	.	-	.	ID=exon-XM_020866949.1-6;Dbxref=GeneID:100645928%2CGenbank:XM_020866949.1;Parent=rna-XM_020866949.1
NC_015776.1	Gnomon	gene	10940534	10944216	.	+	.	Name=LOC100651620;ID=gene-LOC100651620;Dbxref=GeneID:100651620
NC_015776.1	Gnomon	gene	4918539	4921164	.	+	.	Name=LOC100651621;ID=gene-LOC100651621;Dbxref=GeneID:100651621
NC_015776.1	Gnomon	CDS	2364727	2364733	.	-	0	Name=XP_020722658.1;ID=cds-XP_020722658.1;Dbxref=GeneID:100648803%2CGenbank:XP_020722658.1;Parent=rna-XM_020866999.1
NC_015776.1	Gnomon	CDS	2363856	2364039	.	-	0	Name=XP_020722658.1;ID=cds-XP_020722658.1;Dbxref=GeneID:100648803%2CGenbank:XP_020722658.1;Parent=rna-XM_020866999.1
NC_015776.1	Gnomon	CDS	2363252	2363677	.	-	0	Name=XP_020722658.1;ID=cds-XP_020722658.1;Dbxref=GeneID:100648803%2CGenbank:XP_020722658.1;Parent=rna-XM_020866999.1
NC_015776.1	Gnomon	CDS	2361954	2362263	.	-	0	Name=XP_020722658.1;ID=cds-XP_020722658.1;Dbxref=GeneID:100648803%2CGenbank:XP_020722658.1;Parent=rna-XM_020866999.1
NC_015776.1	Gnomon	CDS	2360620	2360976	.	-	0	Name=XP_020722658.1;ID=cds-XP_020722658.1;Dbxref=GeneID:100648803%2CGenbank:XP_020722658.1;Parent=rna-XM_020866999.1
NC_015776.1	Gnomon	CDS	2359914	2360164	.	-	0	Name=XP_020722658.1;ID=cds-XP_020722658.1;Dbxref=GeneID:100648803%2CGenbank:XP_020722658.1;Parent=rna-XM_020866999.1
NC_015776.1	Gnomon	CDS	2359477	2359705	.	-	0	Name=XP_020722658.1;ID=cds-XP_020722658.1;Dbxref=GeneID:100648803%2CGenbank:XP_020722658.1;Parent=rna-XM_020866999.1
NC_015776.1	Gnomon	gene	260138	261416	.	-	.	Name=LOC100651617;ID=gene-LOC100651617;Dbxref=GeneID:100651617
NC_015776.1	Gnomon	gene	2927168	2936228	.	+	.	Name=LOC100651618;ID=gene-LOC100651618;Dbxref=GeneID:100651618
NC_015776.1	Gnomon	CDS	10567778	10567866	.	-	0	Name=XP_003401237.1;ID=cds-XP_003401237.1;Dbxref=GeneID:100643466%2CGenbank:XP_003401237.1;Parent=rna-XM_003401189.3
NC_015776.1	Gnomon	CDS	10566979	10567405	.	-	0	Name=XP_003401237.1;ID=cds-XP_003401237.1;Dbxref=GeneID:100643466%2CGenbank:XP_003401237.1;Parent=rna-XM_003401189.3
NC_015776.1	Gnomon	CDS	10566813	10566896	.	-	0	Name=XP_003401237.1;ID=cds-XP_003401237.1;Dbxref=GeneID:100643466%2CGenbank:XP_003401237.1;Parent=rna-XM_003401189.3
NC_015776.1	Gnomon	CDS	10566632	10566739	.	-	0	Name=XP_003401237.1;ID=cds-XP_003401237.1;Dbxref=GeneID:100643466%2CGenbank:XP_003401237.1;Parent=rna-XM_003401189.3
NC_015776.1	Gnomon	CDS	9752289	9752343	.	+	0	Name=XP_020722418.1;ID=cds-XP_020722418.1;Dbxref=GeneID:100649516%2CGenbank:XP_020722418.1;Parent=rna-XM_020866759.1
NC_015776.1	Gnomon	CDS	9755262	9755338	.	+	0	Name=XP_020722418.1;ID=cds-XP_020722418.1;Dbxref=GeneID:100649516%2CGenbank:XP_020722418.1;Parent=rna-XM_020866759.1
NC_015776.1	Gnomon	CDS	9755396	9757132	.	+	0	Name=XP_020722418.1;ID=cds-XP_020722418.1;Dbxref=GeneID:100649516%2CGenbank:XP_020722418.1;Parent=rna-XM_020866759.1
NC_015776.1	Gnomon	CDS	9764841	9765035	.	+	0	Name=XP_020722418.1;ID=cds-XP_020722418.1;Dbxref=GeneID:100649516%2CGenbank:XP_020722418.1;Parent=rna-XM_020866759.1
NC_015776.1	Gnomon	CDS	9766652	9766762	.	+	0	Name=XP_020722418.1;ID=cds-XP_020722418.1;Dbxref=GeneID:100649516%2CGenbank:XP_020722418.1;Parent=rna-XM_020866759.1
NC_015776.1	Gnomon	CDS	9767623	9767712	.	+	0	Name=XP_020722418.1;ID=cds-XP_020722418.1;Dbxref=GeneID:100649516%2CGenbank:XP_020722418.1;Parent=rna-XM_020866759.1
NC_015776.1	Gnomon	CDS	9767966	9768052	.	+	0	Name=XP_020722418.1;ID=cds-XP_020722418.1;Dbxref=GeneID:100649516%2CGenbank:XP_020722418.1;Parent=rna-XM_020866759.1
NC_015776.1	Gnomon	CDS	9769479	9769577	.	+	0	Name=XP_020722418.1;ID=cds-XP_020722418.1;Dbxref=GeneID:100649516%2CGenbank:XP_020722418.1;Parent=rna-XM_020866759.1
NC_015776.1	Gnomon	CDS	9771738	9771806	.	+	0	Name=XP_020722418.1;ID=cds-XP_020722418.1;Dbxref=GeneID:100649516%2CGenbank:XP_020722418.1;Parent=rna-XM_020866759.1
NC_015776.1	Gnomon	CDS	9772858	9772953	.	+	0	Name=XP_020722418.1;ID=cds-XP_020722418.1;Dbxref=GeneID:100649516%2CGenbank:XP_020722418.1;Parent=rna-XM_020866759.1
NC_015776.1	Gnomon	CDS	9773788	9774022	.	+	0	Name=XP_020722418.1;ID=cds-XP_020722418.1;Dbxref=GeneID:100649516%2CGenbank:XP_020722418.1;Parent=rna-XM_020866759.1
NC_015776.1	Gnomon	CDS	9775065	9775136	.	+	0	Name=XP_020722418.1;ID=cds-XP_020722418.1;Dbxref=GeneID:100649516%2CGenbank:XP_020722418.1;Parent=rna-XM_020866759.1
NC_015776.1	Gnomon	CDS	9775955	9776117	.	+	0	Name=XP_020722418.1;ID=cds-XP_020722418.1;Dbxref=GeneID:100649516%2CGenbank:XP_020722418.1;Parent=rna-XM_020866759.1
NC_015776.1	Gnomon	CDS	9777104	9777213	.	+	0	Name=XP_020722418.1;ID=cds-XP_020722418.1;Dbxref=GeneID:100649516%2CGenbank:XP_020722418.1;Parent=rna-XM_020866759.1
NC_015776.1	Gnomon	CDS	9778158	9778333	.	+	0	Name=XP_020722418.1;ID=cds-XP_020722418.1;Dbxref=GeneID:100649516%2CGenbank:XP_020722418.1;Parent=rna-XM_020866759.1
NC_015776.1	Gnomon	CDS	9779346	9779559	.	+	0	Name=XP_020722418.1;ID=cds-XP_020722418.1;Dbxref=GeneID:100649516%2CGenbank:XP_020722418.1;Parent=rna-XM_020866759.1
NC_015776.1	Gnomon	CDS	9779846	9779967	.	+	0	Name=XP_020722418.1;ID=cds-XP_020722418.1;Dbxref=GeneID:100649516%2CGenbank:XP_020722418.1;Parent=rna-XM_020866759.1
NC_015776.1	Gnomon	CDS	9780771	9780947	.	+	0	Name=XP_020722418.1;ID=cds-XP_020722418.1;Dbxref=GeneID:100649516%2CGenbank:XP_020722418.1;Parent=rna-XM_020866759.1
NC_015776.1	Gnomon	CDS	9784723	9785037	.	+	0	Name=XP_020722418.1;ID=cds-XP_020722418.1;Dbxref=GeneID:100649516%2CGenbank:XP_020722418.1;Parent=rna-XM_020866759.1
NC_015776.1	Gnomon	CDS	9785615	9785875	.	+	0	Name=XP_020722418.1;ID=cds-XP_020722418.1;Dbxref=GeneID:100649516%2CGenbank:XP_020722418.1;Parent=rna-XM_020866759.1
NC_015776.1	Gnomon	CDS	9791497	9791520	.	+	0	Name=XP_020722418.1;ID=cds-XP_020722418.1;Dbxref=GeneID:100649516%2CGenbank:XP_020722418.1;Parent=rna-XM_020866759.1
NC_015776.1	Gnomon	CDS	8457380	8457863	.	-	0	Name=XP_012172544.1;ID=cds-XP_012172544.1;Dbxref=GeneID:100646365%2CGenbank:XP_012172544.1;Parent=rna-XM_012317154.2
NC_015776.1	Gnomon	CDS	8456838	8457127	.	-	0	Name=XP_012172544.1;ID=cds-XP_012172544.1;Dbxref=GeneID:100646365%2CGenbank:XP_012172544.1;Parent=rna-XM_012317154.2
NC_015776.1	Gnomon	mRNA	10010948	10020152	.	+	.	Name=XM_012317012.1;ID=rna-XM_012317012.1;Dbxref=GeneID:100644945%2CGenbank:XM_012317012.1;Parent=gene-LOC100644945
NC_015776.1	Gnomon	mRNA	11432289	11445989	.	+	.	Name=XM_012316913.2;ID=rna-XM_012316913.2;Dbxref=GeneID:100651102%2CGenbank:XM_012316913.2;Parent=gene-LOC100651102
NC_015776.1	Gnomon	CDS	3220476	3220518	.	-	0	Name=XP_003401081.1;ID=cds-XP_003401081.1;Dbxref=GeneID:100643909%2CGenbank:XP_003401081.1;Parent=rna-XM_003401033.3
NC_015776.1	Gnomon	CDS	3219075	3219165	.	-	0	Name=XP_003401081.1;ID=cds-XP_003401081.1;Dbxref=GeneID:100643909%2CGenbank:XP_003401081.1;Parent=rna-XM_003401033.3
NC_015776.1	Gnomon	CDS	3218448	3218737	.	-	0	Name=XP_003401081.1;ID=cds-XP_003401081.1;Dbxref=GeneID:100643909%2CGenbank:XP_003401081.1;Parent=rna-XM_003401033.3
NC_015776.1	Gnomon	CDS	3218118	3218371	.	-	0	Name=XP_003401081.1;ID=cds-XP_003401081.1;Dbxref=GeneID:100643909%2CGenbank:XP_003401081.1;Parent=rna-XM_003401033.3
NC_015776.1	Gnomon	CDS	3217925	3218041	.	-	0	Name=XP_003401081.1;ID=cds-XP_003401081.1;Dbxref=GeneID:100643909%2CGenbank:XP_003401081.1;Parent=rna-XM_003401033.3
NC_015776.1	Gnomon	exon	2253500	2253677	.	-	.	ID=exon-XM_012316675.2-1;Dbxref=GeneID:105666519%2CGenbank:XM_012316675.2;Parent=rna-XM_012316675.2
NC_015776.1	Gnomon	exon	2252294	2252484	.	-	.	ID=exon-XM_012316675.2-2;Dbxref=GeneID:105666519%2CGenbank:XM_012316675.2;Parent=rna-XM_012316675.2
NC_015776.1	Gnomon	mRNA	2249735	2250729	.	+	.	Name=XM_020867063.1;ID=rna-XM_020867063.1;Dbxref=GeneID:110119153%2CGenbank:XM_020867063.1;Parent=gene-LOC110119153
NC_015776.1	Gnomon	mRNA	3216495	3220586	.	-	.	Name=XM_003401033.3;ID=rna-XM_003401033.3;Dbxref=GeneID:100643909%2CGenbank:XM_003401033.3;Parent=gene-LOC100643909
NC_015776.1	Gnomon	exon	2251521	2252217	.	-	.	ID=exon-XM_012316675.2-3;Dbxref=GeneID:105666519%2CGenbank:XM_012316675.2;Parent=rna-XM_012316675.2
NC_015776.1	Gnomon	exon	2251057	2251441	.	-	.	ID=exon-XM_012316675.2-4;Dbxref=GeneID:105666519%2CGenbank:XM_012316675.2;Parent=rna-XM_012316675.2
NC_015776.1	Gnomon	mRNA	6791604	6907882	.	+	.	Name=XM_012317252.2;ID=rna-XM_012317252.2;Dbxref=GeneID:100646726%2CGenbank:XM_012317252.2;Parent=gene-LOC100646726
NC_015776.1	Gnomon	mRNA	1609372	1615704	.	+	.	Name=XM_012316663.2;ID=rna-XM_012316663.2;Dbxref=GeneID:100646361%2CGenbank:XM_012316663.2;Parent=gene-LOC100646361
NC_015776.1	Gnomon	CDS	5043854	5044090	.	+	0	Name=XP_012172784.1;ID=cds-XP_012172784.1;Dbxref=GeneID:100648463%2CGenbank:XP_012172784.1;Parent=rna-XM_012317394.2
NC_015776.1	Gnomon	CDS	5044390	5044537	.	+	0	Name=XP_012172784.1;ID=cds-XP_012172784.1;Dbxref=GeneID:100648463%2CGenbank:XP_012172784.1;Parent=rna-XM_012317394.2
NC_015776.1	Gnomon	CDS	5044722	5044844	.	+	0	Name=XP_012172784.1;ID=cds-XP_012172784.1;Dbxref=GeneID:100648463%2CGenbank:XP_012172784.1;Parent=rna-XM_012317394.2
NC_015776.1	Gnomon	CDS	5044921	5045024	.	+	0	Name=XP_012172784.1;ID=cds-XP_012172784.1;Dbxref=GeneID:100648463%2CGenbank:XP_012172784.1;Parent=rna-XM_012317394.2
NC_015776.1	Gnomon	CDS	5045979	5046113	.	+	0	Name=XP_012172784.1;ID=cds-XP_012172784.1;Dbxref=GeneID:100648463%2CGenbank:XP_012172784.1;Parent=rna-XM_012317394.2
NC_015776.1	Gnomon	CDS	5047015	5047149	.	+	0	Name=XP_012172784.1;ID=cds-XP_012172784.1;Dbxref=GeneID:100648463%2CGenbank:XP_012172784.1;Parent=rna-XM_012317394.2
NC_015776.1	Gnomon	CDS	5049167	5049325	.	+	0	Name=XP_012172784.1;ID=cds-XP_012172784.1;Dbxref=GeneID:100648463%2CGenbank:XP_012172784.1;Parent=rna-XM_012317394.2
NC_015776.1	Gnomon	CDS	5049408	5049533	.	+	0	Name=XP_012172784.1;ID=cds-XP_012172784.1;Dbxref=GeneID:100648463%2CGenbank:XP_012172784.1;Parent=rna-XM_012317394.2
NC_015776.1	Gnomon	CDS	5049619	5049757	.	+	0	Name=XP_012172784.1;ID=cds-XP_012172784.1;Dbxref=GeneID:100648463%2CGenbank:XP_012172784.1;Parent=rna-XM_012317394.2
NC_015776.1	Gnomon	CDS	5053319	5053395	.	+	0	Name=XP_012172784.1;ID=cds-XP_012172784.1;Dbxref=GeneID:100648463%2CGenbank:XP_012172784.1;Parent=rna-XM_012317394.2
NC_015776.1	Gnomon	mRNA	1597783	1609145	.	-	.	Name=XM_012316664.2;ID=rna-XM_012316664.2;Dbxref=GeneID:100649034%2CGenbank:XM_012316664.2;Parent=gene-LOC100649034
NC_015776.1	Gnomon	CDS	1608956	1609120	.	-	0	Name=XP_012172055.1;ID=cds-XP_012172055.1;Dbxref=GeneID:100649034%2CGenbank:XP_012172055.1;Parent=rna-XM_012316665.2
NC_015776.1	Gnomon	CDS	1608507	1608559	.	-	0	Name=XP_012172055.1;ID=cds-XP_012172055.1;Dbxref=GeneID:100649034%2CGenbank:XP_012172055.1;Parent=rna-XM_012316665.2
NC_015776.1	Gnomon	CDS	1607619	1607769	.	-	0	Name=XP_012172055.1;ID=cds-XP_012172055.1;Dbxref=GeneID:100649034%2CGenbank:XP_012172055.1;Parent=rna-XM_012316665.2
NC_015776.1	Gnomon	CDS	1607363	1607526	.	-	0	Name=XP_012172055.1;ID=cds-XP_012172055.1;Dbxref=GeneID:100649034%2CGenbank:XP_012172055.1;Parent=rna-XM_012316665.2
NC_015776.1	Gnomon	CDS	1607099	1607264	.	-	0	Name=XP_012172055.1;ID=cds-XP_012172055.1;Dbxref=GeneID:100649034%2CGenbank:XP_012172055.1;Parent=rna-XM_012316665.2
NC_015776.1	Gnomon	CDS	1606901	1606970	.	-	0	Name=XP_012172055.1;ID=cds-XP_012172055.1;Dbxref=GeneID:100649034%2CGenbank:XP_012172055.1;Parent=rna-XM_012316665.2
NC_015776.1	Gnomon	CDS	1605196	1605268	.	-	0	Name=XP_012172055.1;ID=cds-XP_012172055.1;Dbxref=GeneID:100649034%2CGenbank:XP_012172055.1;Parent=rna-XM_012316665.2
NC_015776.1	Gnomon	CDS	1603151	1603298	.	-	0	Name=XP_012172055.1;ID=cds-XP_012172055.1;Dbxref=GeneID:100649034%2CGenbank:XP_012172055.1;Parent=rna-XM_012316665.2
NC_015776.1	Gnomon	CDS	1602866	1603003	.	-	0	Name=XP_012172055.1;ID=cds-XP_012172055.1;Dbxref=GeneID:100649034%2CGenbank:XP_012172055.1;Parent=rna-XM_012316665.2
NC_015776.1	Gnomon	CDS	1602653	1602796	.	-	0	Name=XP_012172055.1;ID=cds-XP_012172055.1;Dbxref=GeneID:100649034%2CGenbank:XP_012172055.1;Parent=rna-XM_012316665.2
NC_015776.1	Gnomon	CDS	1602353	1602563	.	-	0	Name=XP_012172055.1;ID=cds-XP_012172055.1;Dbxref=GeneID:100649034%2CGenbank:XP_012172055.1;Parent=rna-XM_012316665.2
NC_015776.1	Gnomon	CDS	1600191	1600406	.	-	0	Name=XP_012172055.1;ID=cds-XP_012172055.1;Dbxref=GeneID:100649034%2CGenbank:XP_012172055.1;Parent=rna-XM_012316665.2
NC_015776.1	Gnomon	CDS	1599482	1599669	.	-	0	Name=XP_012172055.1;ID=cds-XP_012172055.1;Dbxref=GeneID:100649034%2CGenbank:XP_012172055.1;Parent=rna-XM_012316665.2
NC_015776.1	Gnomon	exon	2437501	2437584	.	+	.	ID=exon-XM_020867007.1-5;Dbxref=GeneID:100643744%2CGenbank:XM_020867007.1;Parent=rna-XM_020867007.1
NC_015776.1	Gnomon	exon	10592369	10592536	.	-	.	ID=exon-XM_012316986.2-2;Dbxref=GeneID:100642976%2CGenbank:XM_012316986.2;Parent=rna-XM_012316986.2
NC_015776.1	Gnomon	exon	2437669	2437974	.	+	.	ID=exon-XM_020867007.1-6;Dbxref=GeneID:100643744%2CGenbank:XM_020867007.1;Parent=rna-XM_020867007.1
NC_015776.1	Gnomon	exon	10592139	10592278	.	-	.	ID=exon-XM_012316986.2-3;Dbxref=GeneID:100642976%2CGenbank:XM_012316986.2;Parent=rna-XM_012316986.2
NC_015776.1	Gnomon	exon	2438391	2438497	.	+	.	ID=exon-XM_020867007.1-7;Dbxref=GeneID:100643744%2CGenbank:XM_020867007.1;Parent=rna-XM_020867007.1
NC_015776.1	Gnomon	exon	2440001	2440171	.	+	.	ID=exon-XM_020867007.1-8;Dbxref=GeneID:100643744%2CGenbank:XM_020867007.1;Parent=rna-XM_020867007.1
NC_015776.1	Gnomon	exon	10594005	10594397	.	-	.	ID=exon-XM_012316986.2-1;Dbxref=GeneID:100642976%2CGenbank:XM_012316986.2;Parent=rna-XM_012316986.2
NC_015776.1	Gnomon	exon	2440391	2440632	.	+	.	ID=exon-XM_020867007.1-9;Dbxref=GeneID:100643744%2CGenbank:XM_020867007.1;Parent=rna-XM_020867007.1
NC_015776.1	Gnomon	exon	10590837	10591051	.	-	.	ID=exon-XM_012316986.2-6;Dbxref=GeneID:100642976%2CGenbank:XM_012316986.2;Parent=rna-XM_012316986.2
NC_015776.1	Gnomon	exon	10590058	10590499	.	-	.	ID=exon-XM_012316986.2-7;Dbxref=GeneID:100642976%2CGenbank:XM_012316986.2;Parent=rna-XM_012316986.2
NC_015776.1	Gnomon	exon	10591855	10592051	.	-	.	ID=exon-XM_012316986.2-4;Dbxref=GeneID:100642976%2CGenbank:XM_012316986.2;Parent=rna-XM_012316986.2
NC_015776.1	Gnomon	exon	10591197	10591371	.	-	.	ID=exon-XM_012316986.2-5;Dbxref=GeneID:100642976%2CGenbank:XM_012316986.2;Parent=rna-XM_012316986.2
NC_015776.1	Gnomon	exon	2434582	2434844	.	+	.	ID=exon-XM_020867007.1-1;Dbxref=GeneID:100643744%2CGenbank:XM_020867007.1;Parent=rna-XM_020867007.1
NC_015776.1	Gnomon	exon	2435135	2435401	.	+	.	ID=exon-XM_020867007.1-2;Dbxref=GeneID:100643744%2CGenbank:XM_020867007.1;Parent=rna-XM_020867007.1
NC_015776.1	Gnomon	mRNA	84733	87881	.	+	.	Name=XM_003400934.3;ID=rna-XM_003400934.3;Dbxref=GeneID:100651854%2CGenbank:XM_003400934.3;Note=The sequence of the model RefSeq transcript was modified relative to this genomic sequence to represent the inferred CDS: deleted 2 bases in 2 codons;Parent=gene-LOC100651854
NC_015776.1	Gnomon	exon	2436701	2436936	.	+	.	ID=exon-XM_020867007.1-3;Dbxref=GeneID:100643744%2CGenbank:XM_020867007.1;Parent=rna-XM_020867007.1
NC_015776.1	Gnomon	exon	2437007	2437107	.	+	.	ID=exon-XM_020867007.1-4;Dbxref=GeneID:100643744%2CGenbank:XM_020867007.1;Parent=rna-XM_020867007.1
NC_015776.1	Gnomon	CDS	2744882	2744995	.	-	0	Name=XP_012172295.2;ID=cds-XP_012172295.2;Dbxref=GeneID:100648031%2CGenbank:XP_012172295.2;Parent=rna-XM_012316905.2
NC_015776.1	Gnomon	CDS	2744673	2744792	.	-	0	Name=XP_012172295.2;ID=cds-XP_012172295.2;Dbxref=GeneID:100648031%2CGenbank:XP_012172295.2;Parent=rna-XM_012316905.2
NC_015776.1	Gnomon	CDS	2744356	2744594	.	-	0	Name=XP_012172295.2;ID=cds-XP_012172295.2;Dbxref=GeneID:100648031%2CGenbank:XP_012172295.2;Parent=rna-XM_012316905.2
NC_015776.1	Gnomon	CDS	2743966	2744266	.	-	0	Name=XP_012172295.2;ID=cds-XP_012172295.2;Dbxref=GeneID:100648031%2CGenbank:XP_012172295.2;Parent=rna-XM_012316905.2
NC_015776.1	Gnomon	CDS	2743649	2743890	.	-	0	Name=XP_012172295.2;ID=cds-XP_012172295.2;Dbxref=GeneID:100648031%2CGenbank:XP_012172295.2;Parent=rna-XM_012316905.2
NC_015776.1	Gnomon	CDS	2743397	2743586	.	-	0	Name=XP_012172295.2;ID=cds-XP_012172295.2;Dbxref=GeneID:100648031%2CGenbank:XP_012172295.2;Parent=rna-XM_012316905.2
NC_015776.1	Gnomon	exon	3111808	3111951	.	-	.	ID=exon-XM_020866837.1-10;Dbxref=GeneID:100643178%2CGenbank:XM_020866837.1;Parent=rna-XM_020866837.1
NC_015776.1	Gnomon	exon	3111405	3111473	.	-	.	ID=exon-XM_020866837.1-11;Dbxref=GeneID:100643178%2CGenbank:XM_020866837.1;Parent=rna-XM_020866837.1
NC_015776.1	Gnomon	exon	10583667	10589955	.	-	.	ID=exon-XM_012316986.2-8;Dbxref=GeneID:100642976%2CGenbank:XM_012316986.2;Parent=rna-XM_012316986.2
NC_015776.1	Gnomon	exon	3110816	3111327	.	-	.	ID=exon-XM_020866837.1-12;Dbxref=GeneID:100643178%2CGenbank:XM_020866837.1;Parent=rna-XM_020866837.1
NC_015776.1	Gnomon	exon	2919383	2919632	.	-	.	ID=exon-XM_003401014.3-8;Dbxref=GeneID:100651734%2CGenbank:XM_003401014.3;Parent=rna-XM_003401014.3
NC_015776.1	Gnomon	exon	2919116	2919307	.	-	.	ID=exon-XM_003401014.3-9;Dbxref=GeneID:100651734%2CGenbank:XM_003401014.3;Parent=rna-XM_003401014.3
NC_015776.1	Gnomon	exon	2920001	2920226	.	-	.	ID=exon-XM_003401014.3-6;Dbxref=GeneID:100651734%2CGenbank:XM_003401014.3;Parent=rna-XM_003401014.3
NC_015776.1	Gnomon	exon	2919723	2919879	.	-	.	ID=exon-XM_003401014.3-7;Dbxref=GeneID:100651734%2CGenbank:XM_003401014.3;Parent=rna-XM_003401014.3
NC_015776.1	Gnomon	lnc_RNA	6922962	7056167	.	-	.	Name=XR_002308430.1;ID=rna-XR_002308430.1;Dbxref=GeneID:110119178%2CGenbank:XR_002308430.1;Parent=gene-LOC110119178
NC_015776.1	Gnomon	exon	2920596	2920730	.	-	.	ID=exon-XM_003401014.3-4;Dbxref=GeneID:100651734%2CGenbank:XM_003401014.3;Parent=rna-XM_003401014.3
NC_015776.1	Gnomon	exon	2920296	2920500	.	-	.	ID=exon-XM_003401014.3-5;Dbxref=GeneID:100651734%2CGenbank:XM_003401014.3;Parent=rna-XM_003401014.3
NC_015776.1	Gnomon	exon	2921018	2921299	.	-	.	ID=exon-XM_003401014.3-2;Dbxref=GeneID:100651734%2CGenbank:XM_003401014.3;Parent=rna-XM_003401014.3
NC_015776.1	Gnomon	CDS	11430469	11430522	.	-	0	Name=XP_012172305.1;ID=cds-XP_012172305.1;Dbxref=GeneID:100643595%2CGenbank:XP_012172305.1;Parent=rna-XM_012316915.2
NC_015776.1	Gnomon	CDS	11430023	11430108	.	-	0	Name=XP_012172305.1;ID=cds-XP_012172305.1;Dbxref=GeneID:100643595%2CGenbank:XP_012172305.1;Parent=rna-XM_012316915.2
NC_015776.1	Gnomon	CDS	11429557	11429634	.	-	0	Name=XP_012172305.1;ID=cds-XP_012172305.1;Dbxref=GeneID:100643595%2CGenbank:XP_012172305.1;Parent=rna-XM_012316915.2
NC_015776.1	Gnomon	CDS	11429126	11429338	.	-	0	Name=XP_012172305.1;ID=cds-XP_012172305.1;Dbxref=GeneID:100643595%2CGenbank:XP_012172305.1;Parent=rna-XM_012316915.2
NC_015776.1	Gnomon	CDS	11428941	11429026	.	-	0	Name=XP_012172305.1;ID=cds-XP_012172305.1;Dbxref=GeneID:100643595%2CGenbank:XP_012172305.1;Parent=rna-XM_012316915.2
NC_015776.1	Gnomon	CDS	11428669	11428776	.	-	0	Name=XP_012172305.1;ID=cds-XP_012172305.1;Dbxref=GeneID:100643595%2CGenbank:XP_012172305.1;Parent=rna-XM_012316915.2
NC_015776.1	Gnomon	CDS	11428373	11428583	.	-	0	Name=XP_012172305.1;ID=cds-XP_012172305.1;Dbxref=GeneID:100643595%2CGenbank:XP_012172305.1;Parent=rna-XM_012316915.2
NC_015776.1	Gnomon	CDS	11427875	11428286	.	-	0	Name=XP_012172305.1;ID=cds-XP_012172305.1;Dbxref=GeneID:100643595%2CGenbank:XP_012172305.1;Parent=rna-XM_012316915.2
NC_015776.1	Gnomon	CDS	11427653	11427787	.	-	0	Name=XP_012172305.1;ID=cds-XP_012172305.1;Dbxref=GeneID:100643595%2CGenbank:XP_012172305.1;Parent=rna-XM_012316915.2
NC_015776.1	Gnomon	CDS	11421295	11421523	.	-	0	Name=XP_012172305.1;ID=cds-XP_012172305.1;Dbxref=GeneID:100643595%2CGenbank:XP_012172305.1;Parent=rna-XM_012316915.2
NC_015776.1	Gnomon	CDS	11410392	11410550	.	-	0	Name=XP_012172305.1;ID=cds-XP_012172305.1;Dbxref=GeneID:100643595%2CGenbank:XP_012172305.1;Parent=rna-XM_012316915.2
NC_015776.1	Gnomon	CDS	11400102	11400205	.	-	0	Name=XP_012172305.1;ID=cds-XP_012172305.1;Dbxref=GeneID:100643595%2CGenbank:XP_012172305.1;Parent=rna-XM_012316915.2
NC_015776.1	Gnomon	CDS	11399329	11399516	.	-	0	Name=XP_012172305.1;ID=cds-XP_012172305.1;Dbxref=GeneID:100643595%2CGenbank:XP_012172305.1;Parent=rna-XM_012316915.2
NC_015776.1	Gnomon	CDS	11383396	11383588	.	-	0	Name=XP_012172305.1;ID=cds-XP_012172305.1;Dbxref=GeneID:100643595%2CGenbank:XP_012172305.1;Parent=rna-XM_012316915.2
NC_015776.1	Gnomon	CDS	11379677	11379994	.	-	0	Name=XP_012172305.1;ID=cds-XP_012172305.1;Dbxref=GeneID:100643595%2CGenbank:XP_012172305.1;Parent=rna-XM_012316915.2
NC_015776.1	Gnomon	exon	2920827	2920937	.	-	.	ID=exon-XM_003401014.3-3;Dbxref=GeneID:100651734%2CGenbank:XM_003401014.3;Parent=rna-XM_003401014.3
NC_015776.1	Gnomon	exon	2922997	2923138	.	-	.	ID=exon-XM_003401014.3-1;Dbxref=GeneID:100651734%2CGenbank:XM_003401014.3;Parent=rna-XM_003401014.3
NC_015776.1	Gnomon	exon	2865616	2865768	.	+	.	ID=exon-XM_020866733.1-10;Dbxref=GeneID:100649514%2CGenbank:XM_020866733.1;Parent=rna-XM_020866733.1
NC_015776.1	Gnomon	exon	2877409	2877534	.	+	.	ID=exon-XM_020866733.1-13;Dbxref=GeneID:100649514%2CGenbank:XM_020866733.1;Parent=rna-XM_020866733.1
NC_015776.1	Gnomon	exon	2878506	2882379	.	+	.	ID=exon-XM_020866733.1-14;Dbxref=GeneID:100649514%2CGenbank:XM_020866733.1;Parent=rna-XM_020866733.1
NC_015776.1	Gnomon	exon	2866959	2867173	.	+	.	ID=exon-XM_020866733.1-11;Dbxref=GeneID:100649514%2CGenbank:XM_020866733.1;Parent=rna-XM_020866733.1
NC_015776.1	Gnomon	exon	2872560	2872610	.	+	.	ID=exon-XM_020866733.1-12;Dbxref=GeneID:100649514%2CGenbank:XM_020866733.1;Parent=rna-XM_020866733.1
NC_015776.1	Gnomon	CDS	10908119	10908137	.	+	0	Name=XP_003401477.1;ID=cds-XP_003401477.1;Dbxref=GeneID:100642622%2CGenbank:XP_003401477.1;Parent=rna-XM_003401429.3
NC_015776.1	Gnomon	CDS	10908405	10911025	.	+	0	Name=XP_003401477.1;ID=cds-XP_003401477.1;Dbxref=GeneID:100642622%2CGenbank:XP_003401477.1;Parent=rna-XM_003401429.3
NC_015776.1	Gnomon	CDS	10911097	10911439	.	+	0	Name=XP_003401477.1;ID=cds-XP_003401477.1;Dbxref=GeneID:100642622%2CGenbank:XP_003401477.1;Parent=rna-XM_003401429.3
NC_015776.1	Gnomon	CDS	10911530	10911788	.	+	0	Name=XP_003401477.1;ID=cds-XP_003401477.1;Dbxref=GeneID:100642622%2CGenbank:XP_003401477.1;Parent=rna-XM_003401429.3
NC_015776.1	Gnomon	CDS	10911867	10912152	.	+	0	Name=XP_003401477.1;ID=cds-XP_003401477.1;Dbxref=GeneID:100642622%2CGenbank:XP_003401477.1;Parent=rna-XM_003401429.3
NC_015776.1	Gnomon	mRNA	8263672	8299439	.	+	.	Name=XM_012317158.2;ID=rna-XM_012317158.2;Dbxref=GeneID:105666567%2CGenbank:XM_012317158.2;Parent=gene-LOC105666567
NC_015776.1	Gnomon	CDS	8303664	8303680	.	+	0	Name=XP_012172545.1;ID=cds-XP_012172545.1;Dbxref=GeneID:100647083%2CGenbank:XP_012172545.1;Parent=rna-XM_012317155.2
NC_015776.1	Gnomon	CDS	8306574	8306855	.	+	0	Name=XP_012172545.1;ID=cds-XP_012172545.1;Dbxref=GeneID:100647083%2CGenbank:XP_012172545.1;Parent=rna-XM_012317155.2
NC_015776.1	Gnomon	CDS	8309605	8309713	.	+	0	Name=XP_012172545.1;ID=cds-XP_012172545.1;Dbxref=GeneID:100647083%2CGenbank:XP_012172545.1;Parent=rna-XM_012317155.2
NC_015776.1	Gnomon	CDS	8314586	8314733	.	+	0	Name=XP_012172545.1;ID=cds-XP_012172545.1;Dbxref=GeneID:100647083%2CGenbank:XP_012172545.1;Parent=rna-XM_012317155.2
NC_015776.1	Gnomon	CDS	8316501	8316853	.	+	0	Name=XP_012172545.1;ID=cds-XP_012172545.1;Dbxref=GeneID:100647083%2CGenbank:XP_012172545.1;Parent=rna-XM_012317155.2
NC_015776.1	Gnomon	CDS	8317302	8317580	.	+	0	Name=XP_012172545.1;ID=cds-XP_012172545.1;Dbxref=GeneID:100647083%2CGenbank:XP_012172545.1;Parent=rna-XM_012317155.2
NC_015776.1	Gnomon	CDS	8317653	8317892	.	+	0	Name=XP_012172545.1;ID=cds-XP_012172545.1;Dbxref=GeneID:100647083%2CGenbank:XP_012172545.1;Parent=rna-XM_012317155.2
NC_015776.1	Gnomon	CDS	8319234	8319674	.	+	0	Name=XP_012172545.1;ID=cds-XP_012172545.1;Dbxref=GeneID:100647083%2CGenbank:XP_012172545.1;Parent=rna-XM_012317155.2
NC_015776.1	Gnomon	exon	9142552	9143212	.	+	.	ID=exon-XR_001099385.2-2;Dbxref=GeneID:105666563%2CGenbank:XR_001099385.2;Parent=rna-XR_001099385.2
NC_015776.1	Gnomon	exon	9143338	9145975	.	+	.	ID=exon-XR_001099385.2-3;Dbxref=GeneID:105666563%2CGenbank:XR_001099385.2;Parent=rna-XR_001099385.2
NC_015776.1	Gnomon	exon	9146421	9146531	.	+	.	ID=exon-XR_001099385.2-4;Dbxref=GeneID:105666563%2CGenbank:XR_001099385.2;Parent=rna-XR_001099385.2
NC_015776.1	Gnomon	exon	9142027	9142339	.	+	.	ID=exon-XR_001099385.2-1;Dbxref=GeneID:105666563%2CGenbank:XR_001099385.2;Parent=rna-XR_001099385.2
NC_015776.1	Gnomon	exon	4915203	4915403	.	+	.	ID=exon-XM_003401501.3-3;Dbxref=GeneID:100651737%2CGenbank:XM_003401501.3;Parent=rna-XM_003401501.3
NC_015776.1	Gnomon	exon	4914592	4914820	.	+	.	ID=exon-XM_003401501.3-1;Dbxref=GeneID:100651737%2CGenbank:XM_003401501.3;Parent=rna-XM_003401501.3
NC_015776.1	Gnomon	exon	4914901	4915108	.	+	.	ID=exon-XM_003401501.3-2;Dbxref=GeneID:100651737%2CGenbank:XM_003401501.3;Parent=rna-XM_003401501.3
NC_015776.1	Gnomon	gene	9329431	9334937	.	+	.	Name=LOC100651700;ID=gene-LOC100651700;Dbxref=GeneID:100651700
NC_015776.1	Gnomon	gene	6014265	6017447	.	-	.	Name=LOC100651701;ID=gene-LOC100651701;Dbxref=GeneID:100651701
NC_015776.1	Gnomon	exon	10084044	10084264	.	+	.	ID=exon-XM_012317008.2-1;Dbxref=GeneID:100644783%2CGenbank:XM_012317008.2;Parent=rna-XM_012317008.2
NC_015776.1	Gnomon	exon	10084780	10084827	.	+	.	ID=exon-XM_012317008.2-2;Dbxref=GeneID:100644783%2CGenbank:XM_012317008.2;Parent=rna-XM_012317008.2
NC_015776.1	Gnomon	exon	10084904	10084998	.	+	.	ID=exon-XM_012317008.2-3;Dbxref=GeneID:100644783%2CGenbank:XM_012317008.2;Parent=rna-XM_012317008.2
NC_015776.1	Gnomon	exon	7681317	7681451	.	-	.	ID=exon-XM_012317179.2-7;Dbxref=GeneID:100643629%2CGenbank:XM_012317179.2;Parent=rna-XM_012317179.2
NC_015776.1	Gnomon	exon	10085136	10085238	.	+	.	ID=exon-XM_012317008.2-4;Dbxref=GeneID:100644783%2CGenbank:XM_012317008.2;Parent=rna-XM_012317008.2
NC_015776.1	Gnomon	exon	7678767	7681148	.	-	.	ID=exon-XM_012317179.2-8;Dbxref=GeneID:100643629%2CGenbank:XM_012317179.2;Parent=rna-XM_012317179.2
NC_015776.1	Gnomon	exon	10085404	10085926	.	+	.	ID=exon-XM_012317008.2-5;Dbxref=GeneID:100644783%2CGenbank:XM_012317008.2;Parent=rna-XM_012317008.2
NC_015776.1	Gnomon	exon	7681816	7682089	.	-	.	ID=exon-XM_012317179.2-5;Dbxref=GeneID:100643629%2CGenbank:XM_012317179.2;Parent=rna-XM_012317179.2
NC_015776.1	Gnomon	exon	7681576	7681752	.	-	.	ID=exon-XM_012317179.2-6;Dbxref=GeneID:100643629%2CGenbank:XM_012317179.2;Parent=rna-XM_012317179.2
NC_015776.1	Gnomon	exon	7684054	7684294	.	-	.	ID=exon-XM_012317179.2-3;Dbxref=GeneID:100643629%2CGenbank:XM_012317179.2;Parent=rna-XM_012317179.2
NC_015776.1	Gnomon	exon	7682394	7683078	.	-	.	ID=exon-XM_012317179.2-4;Dbxref=GeneID:100643629%2CGenbank:XM_012317179.2;Parent=rna-XM_012317179.2
NC_015776.1	Gnomon	exon	7713571	7713973	.	-	.	ID=exon-XM_012317179.2-1;Dbxref=GeneID:100643629%2CGenbank:XM_012317179.2;Parent=rna-XM_012317179.2
NC_015776.1	Gnomon	exon	7685693	7686011	.	-	.	ID=exon-XM_012317179.2-2;Dbxref=GeneID:100643629%2CGenbank:XM_012317179.2;Parent=rna-XM_012317179.2
NC_015776.1	Gnomon	exon	10590058	10590499	.	-	.	ID=exon-XM_003401185.3-7;Dbxref=GeneID:100642976%2CGenbank:XM_003401185.3;Parent=rna-XM_003401185.3
NC_015776.1	Gnomon	exon	10583667	10589955	.	-	.	ID=exon-XM_003401185.3-8;Dbxref=GeneID:100642976%2CGenbank:XM_003401185.3;Parent=rna-XM_003401185.3
NC_015776.1	Gnomon	exon	10592139	10592278	.	-	.	ID=exon-XM_003401185.3-3;Dbxref=GeneID:100642976%2CGenbank:XM_003401185.3;Parent=rna-XM_003401185.3
NC_015776.1	Gnomon	exon	10591855	10592051	.	-	.	ID=exon-XM_003401185.3-4;Dbxref=GeneID:100642976%2CGenbank:XM_003401185.3;Parent=rna-XM_003401185.3
NC_015776.1	Gnomon	exon	10591197	10591389	.	-	.	ID=exon-XM_003401185.3-5;Dbxref=GeneID:100642976%2CGenbank:XM_003401185.3;Parent=rna-XM_003401185.3
NC_015776.1	Gnomon	exon	10590837	10591051	.	-	.	ID=exon-XM_003401185.3-6;Dbxref=GeneID:100642976%2CGenbank:XM_003401185.3;Parent=rna-XM_003401185.3
NC_015776.1	Gnomon	exon	10594005	10594396	.	-	.	ID=exon-XM_003401185.3-1;Dbxref=GeneID:100642976%2CGenbank:XM_003401185.3;Parent=rna-XM_003401185.3
NC_015776.1	Gnomon	exon	10592369	10592536	.	-	.	ID=exon-XM_003401185.3-2;Dbxref=GeneID:100642976%2CGenbank:XM_003401185.3;Parent=rna-XM_003401185.3
NC_015776.1	Gnomon	mRNA	5996200	5999503	.	+	.	Name=XM_003401424.3;ID=rna-XM_003401424.3;Dbxref=GeneID:100652175%2CGenbank:XM_003401424.3;Parent=gene-LOC100652175
NC_015776.1	Gnomon	exon	10522014	10522203	.	+	.	ID=exon-XM_020866896.1-4;Dbxref=GeneID:100643714%2CGenbank:XM_020866896.1;Parent=rna-XM_020866896.1
NC_015776.1	Gnomon	exon	10522780	10522897	.	+	.	ID=exon-XM_020866896.1-5;Dbxref=GeneID:100643714%2CGenbank:XM_020866896.1;Parent=rna-XM_020866896.1
NC_015776.1	Gnomon	exon	10513252	10513354	.	+	.	ID=exon-XM_020866896.1-2;Dbxref=GeneID:100643714%2CGenbank:XM_020866896.1;Parent=rna-XM_020866896.1
NC_015776.1	Gnomon	exon	10513572	10513698	.	+	.	ID=exon-XM_020866896.1-3;Dbxref=GeneID:100643714%2CGenbank:XM_020866896.1;Parent=rna-XM_020866896.1
NC_015776.1	Gnomon	exon	10510973	10512900	.	+	.	ID=exon-XM_020866896.1-1;Dbxref=GeneID:100643714%2CGenbank:XM_020866896.1;Parent=rna-XM_020866896.1
NC_015776.1	Gnomon	exon	10525011	10525229	.	+	.	ID=exon-XM_020866896.1-8;Dbxref=GeneID:100643714%2CGenbank:XM_020866896.1;Parent=rna-XM_020866896.1
NC_015776.1	Gnomon	exon	10525681	10525815	.	+	.	ID=exon-XM_020866896.1-9;Dbxref=GeneID:100643714%2CGenbank:XM_020866896.1;Parent=rna-XM_020866896.1
NC_015776.1	Gnomon	exon	10523607	10523863	.	+	.	ID=exon-XM_020866896.1-6;Dbxref=GeneID:100643714%2CGenbank:XM_020866896.1;Parent=rna-XM_020866896.1
NC_015776.1	Gnomon	mRNA	10633140	10635900	.	-	.	Name=XM_020866964.1;ID=rna-XM_020866964.1;Dbxref=GeneID:105666548%2CGenbank:XM_020866964.1;Parent=gene-LOC105666548
NC_015776.1	Gnomon	exon	10524432	10524710	.	+	.	ID=exon-XM_020866896.1-7;Dbxref=GeneID:100643714%2CGenbank:XM_020866896.1;Parent=rna-XM_020866896.1
NC_015776.1	Gnomon	CDS	2895229	2895382	.	-	0	Name=XP_020722751.1;ID=cds-XP_020722751.1;Dbxref=GeneID:100650664%2CGenbank:XP_020722751.1;Note=The sequence of the model RefSeq protein was modified relative to this genomic sequence to represent the inferred CDS: inserted 1 base in 1 codon%3B deleted 1 base in 1 codon;Parent=rna-XM_020867092.1
NC_015776.1	Gnomon	CDS	2894872	2895071	.	-	0	Name=XP_020722751.1;ID=cds-XP_020722751.1;Dbxref=GeneID:100650664%2CGenbank:XP_020722751.1;Note=The sequence of the model RefSeq protein was modified relative to this genomic sequence to represent the inferred CDS: inserted 1 base in 1 codon%3B deleted 1 base in 1 codon;Parent=rna-XM_020867092.1
NC_015776.1	Gnomon	CDS	2894686	2894797	.	-	0	Name=XP_020722751.1;ID=cds-XP_020722751.1;Dbxref=GeneID:100650664%2CGenbank:XP_020722751.1;Note=The sequence of the model RefSeq protein was modified relative to this genomic sequence to represent the inferred CDS: inserted 1 base in 1 codon%3B deleted 1 base in 1 codon;Parent=rna-XM_020867092.1
NC_015776.1	Gnomon	CDS	2894485	2894619	.	-	0	Name=XP_020722751.1;ID=cds-XP_020722751.1;Dbxref=GeneID:100650664%2CGenbank:XP_020722751.1;Note=The sequence of the model RefSeq protein was modified relative to this genomic sequence to represent the inferred CDS: inserted 1 base in 1 codon%3B deleted 1 base in 1 codon;Parent=rna-XM_020867092.1
NC_015776.1	Gnomon	CDS	2894312	2894427	.	-	0	Name=XP_020722751.1;ID=cds-XP_020722751.1;Dbxref=GeneID:100650664%2CGenbank:XP_020722751.1;Note=The sequence of the model RefSeq protein was modified relative to this genomic sequence to represent the inferred CDS: inserted 1 base in 1 codon%3B deleted 1 base in 1 codon;Parent=rna-XM_020867092.1
NC_015776.1	Gnomon	CDS	2894080	2894247	.	-	0	Name=XP_020722751.1;ID=cds-XP_020722751.1;Dbxref=GeneID:100650664%2CGenbank:XP_020722751.1;Note=The sequence of the model RefSeq protein was modified relative to this genomic sequence to represent the inferred CDS: inserted 1 base in 1 codon%3B deleted 1 base in 1 codon;Parent=rna-XM_020867092.1
NC_015776.1	Gnomon	CDS	2893858	2893996	.	-	0	Name=XP_020722751.1;ID=cds-XP_020722751.1;Dbxref=GeneID:100650664%2CGenbank:XP_020722751.1;Note=The sequence of the model RefSeq protein was modified relative to this genomic sequence to represent the inferred CDS: inserted 1 base in 1 codon%3B deleted 1 base in 1 codon;Parent=rna-XM_020867092.1
NC_015776.1	Gnomon	CDS	2893844	2893855	.	-	0	Name=XP_020722751.1;ID=cds-XP_020722751.1;Dbxref=GeneID:100650664%2CGenbank:XP_020722751.1;Note=The sequence of the model RefSeq protein was modified relative to this genomic sequence to represent the inferred CDS: inserted 1 base in 1 codon%3B deleted 1 base in 1 codon;Parent=rna-XM_020867092.1
NC_015776.1	Gnomon	CDS	2893611	2893771	.	-	0	Name=XP_020722751.1;ID=cds-XP_020722751.1;Dbxref=GeneID:100650664%2CGenbank:XP_020722751.1;Note=The sequence of the model RefSeq protein was modified relative to this genomic sequence to represent the inferred CDS: inserted 1 base in 1 codon%3B deleted 1 base in 1 codon;Parent=rna-XM_020867092.1
NC_015776.1	Gnomon	CDS	2893319	2893496	.	-	0	Name=XP_020722751.1;ID=cds-XP_020722751.1;Dbxref=GeneID:100650664%2CGenbank:XP_020722751.1;Note=The sequence of the model RefSeq protein was modified relative to this genomic sequence to represent the inferred CDS: inserted 1 base in 1 codon%3B deleted 1 base in 1 codon;Parent=rna-XM_020867092.1
NC_015776.1	Gnomon	CDS	2893041	2893245	.	-	0	Name=XP_020722751.1;ID=cds-XP_020722751.1;Dbxref=GeneID:100650664%2CGenbank:XP_020722751.1;Note=The sequence of the model RefSeq protein was modified relative to this genomic sequence to represent the inferred CDS: inserted 1 base in 1 codon%3B deleted 1 base in 1 codon;Parent=rna-XM_020867092.1
NC_015776.1	Gnomon	CDS	2892873	2892969	.	-	0	Name=XP_020722751.1;ID=cds-XP_020722751.1;Dbxref=GeneID:100650664%2CGenbank:XP_020722751.1;Note=The sequence of the model RefSeq protein was modified relative to this genomic sequence to represent the inferred CDS: inserted 1 base in 1 codon%3B deleted 1 base in 1 codon;Parent=rna-XM_020867092.1
NC_015776.1	Gnomon	CDS	2892776	2892871	.	-	0	Name=XP_020722751.1;ID=cds-XP_020722751.1;Dbxref=GeneID:100650664%2CGenbank:XP_020722751.1;Note=The sequence of the model RefSeq protein was modified relative to this genomic sequence to represent the inferred CDS: inserted 1 base in 1 codon%3B deleted 1 base in 1 codon;Parent=rna-XM_020867092.1
NC_015776.1	Gnomon	exon	10563947	10564148	.	+	.	ID=exon-XM_020867131.1-5;Dbxref=GeneID:100643344%2CGenbank:XM_020867131.1;Parent=rna-XM_020867131.1
NC_015776.1	Gnomon	exon	10564220	10565417	.	+	.	ID=exon-XM_020867131.1-6;Dbxref=GeneID:100643344%2CGenbank:XM_020867131.1;Parent=rna-XM_020867131.1
NC_015776.1	Gnomon	exon	10565491	10565554	.	+	.	ID=exon-XM_020867131.1-7;Dbxref=GeneID:100643344%2CGenbank:XM_020867131.1;Parent=rna-XM_020867131.1
NC_015776.1	Gnomon	exon	10565611	10565809	.	+	.	ID=exon-XM_020867131.1-8;Dbxref=GeneID:100643344%2CGenbank:XM_020867131.1;Parent=rna-XM_020867131.1
NC_015776.1	Gnomon	exon	10565875	10566292	.	+	.	ID=exon-XM_020867131.1-9;Dbxref=GeneID:100643344%2CGenbank:XM_020867131.1;Parent=rna-XM_020867131.1
NC_015776.1	Gnomon	exon	10498478	10500375	.	+	.	ID=exon-XM_012317002.2-13;Dbxref=GeneID:100643830%2CGenbank:XM_012317002.2;Parent=rna-XM_012317002.2
NC_015776.1	Gnomon	exon	10563024	10563165	.	+	.	ID=exon-XM_020867131.1-1;Dbxref=GeneID:100643344%2CGenbank:XM_020867131.1;Parent=rna-XM_020867131.1
NC_015776.1	Gnomon	exon	10563238	10563301	.	+	.	ID=exon-XM_020867131.1-2;Dbxref=GeneID:100643344%2CGenbank:XM_020867131.1;Parent=rna-XM_020867131.1
NC_015776.1	Gnomon	exon	10563365	10563564	.	+	.	ID=exon-XM_020867131.1-3;Dbxref=GeneID:100643344%2CGenbank:XM_020867131.1;Parent=rna-XM_020867131.1
NC_015776.1	Gnomon	exon	10563642	10563870	.	+	.	ID=exon-XM_020867131.1-4;Dbxref=GeneID:100643344%2CGenbank:XM_020867131.1;Parent=rna-XM_020867131.1
NC_015776.1	Gnomon	exon	10461329	10461671	.	+	.	ID=exon-XM_012317002.2-10;Dbxref=GeneID:100643830%2CGenbank:XM_012317002.2;Parent=rna-XM_012317002.2
NC_015776.1	Gnomon	exon	10484297	10484437	.	+	.	ID=exon-XM_012317002.2-11;Dbxref=GeneID:100643830%2CGenbank:XM_012317002.2;Parent=rna-XM_012317002.2
NC_015776.1	Gnomon	exon	10494934	10495100	.	+	.	ID=exon-XM_012317002.2-12;Dbxref=GeneID:100643830%2CGenbank:XM_012317002.2;Parent=rna-XM_012317002.2
NC_015776.1	Gnomon	CDS	2364727	2364733	.	-	0	Name=XP_020722655.1;ID=cds-XP_020722655.1;Dbxref=GeneID:100648803%2CGenbank:XP_020722655.1;Parent=rna-XM_020866996.1
NC_015776.1	Gnomon	CDS	2363856	2364039	.	-	0	Name=XP_020722655.1;ID=cds-XP_020722655.1;Dbxref=GeneID:100648803%2CGenbank:XP_020722655.1;Parent=rna-XM_020866996.1
NC_015776.1	Gnomon	CDS	2363252	2363677	.	-	0	Name=XP_020722655.1;ID=cds-XP_020722655.1;Dbxref=GeneID:100648803%2CGenbank:XP_020722655.1;Parent=rna-XM_020866996.1
NC_015776.1	Gnomon	CDS	2361954	2362263	.	-	0	Name=XP_020722655.1;ID=cds-XP_020722655.1;Dbxref=GeneID:100648803%2CGenbank:XP_020722655.1;Parent=rna-XM_020866996.1
NC_015776.1	Gnomon	CDS	2360620	2360976	.	-	0	Name=XP_020722655.1;ID=cds-XP_020722655.1;Dbxref=GeneID:100648803%2CGenbank:XP_020722655.1;Parent=rna-XM_020866996.1
NC_015776.1	Gnomon	CDS	2359914	2360164	.	-	0	Name=XP_020722655.1;ID=cds-XP_020722655.1;Dbxref=GeneID:100648803%2CGenbank:XP_020722655.1;Parent=rna-XM_020866996.1
NC_015776.1	Gnomon	CDS	2359477	2359705	.	-	0	Name=XP_020722655.1;ID=cds-XP_020722655.1;Dbxref=GeneID:100648803%2CGenbank:XP_020722655.1;Parent=rna-XM_020866996.1
NC_015776.1	Gnomon	CDS	5043854	5044090	.	+	0	Name=XP_012172781.1;ID=cds-XP_012172781.1;Dbxref=GeneID:100648463%2CGenbank:XP_012172781.1;Parent=rna-XM_012317391.2
NC_015776.1	Gnomon	CDS	5044390	5044537	.	+	0	Name=XP_012172781.1;ID=cds-XP_012172781.1;Dbxref=GeneID:100648463%2CGenbank:XP_012172781.1;Parent=rna-XM_012317391.2
NC_015776.1	Gnomon	CDS	5044722	5044844	.	+	0	Name=XP_012172781.1;ID=cds-XP_012172781.1;Dbxref=GeneID:100648463%2CGenbank:XP_012172781.1;Parent=rna-XM_012317391.2
NC_015776.1	Gnomon	CDS	5044921	5045024	.	+	0	Name=XP_012172781.1;ID=cds-XP_012172781.1;Dbxref=GeneID:100648463%2CGenbank:XP_012172781.1;Parent=rna-XM_012317391.2
NC_015776.1	Gnomon	CDS	5047867	5047998	.	+	0	Name=XP_012172781.1;ID=cds-XP_012172781.1;Dbxref=GeneID:100648463%2CGenbank:XP_012172781.1;Parent=rna-XM_012317391.2
NC_015776.1	Gnomon	CDS	5049167	5049325	.	+	0	Name=XP_012172781.1;ID=cds-XP_012172781.1;Dbxref=GeneID:100648463%2CGenbank:XP_012172781.1;Parent=rna-XM_012317391.2
NC_015776.1	Gnomon	CDS	5049408	5049533	.	+	0	Name=XP_012172781.1;ID=cds-XP_012172781.1;Dbxref=GeneID:100648463%2CGenbank:XP_012172781.1;Parent=rna-XM_012317391.2
NC_015776.1	Gnomon	CDS	5049619	5049757	.	+	0	Name=XP_012172781.1;ID=cds-XP_012172781.1;Dbxref=GeneID:100648463%2CGenbank:XP_012172781.1;Parent=rna-XM_012317391.2
NC_015776.1	Gnomon	CDS	5053319	5053395	.	+	0	Name=XP_012172781.1;ID=cds-XP_012172781.1;Dbxref=GeneID:100648463%2CGenbank:XP_012172781.1;Parent=rna-XM_012317391.2
NC_015776.1	Gnomon	gene	9320107	9324978	.	-	.	Name=LOC100651300;ID=gene-LOC100651300;Dbxref=GeneID:100651300
NC_015776.1	Gnomon	gene	7909785	7917245	.	+	.	Name=LOC100651301;ID=gene-LOC100651301;Dbxref=GeneID:100651301
NC_015776.1	Gnomon	mRNA	10615815	10617484	.	-	.	Name=XM_020866965.1;ID=rna-XM_020866965.1;Dbxref=GeneID:100652258%2CGenbank:XM_020866965.1;Parent=gene-LOC100652258
NC_015776.1	Gnomon	CDS	9752289	9752343	.	+	0	Name=XP_020722415.1;ID=cds-XP_020722415.1;Dbxref=GeneID:100649516%2CGenbank:XP_020722415.1;Parent=rna-XM_020866756.1
NC_015776.1	Gnomon	CDS	9755262	9755338	.	+	0	Name=XP_020722415.1;ID=cds-XP_020722415.1;Dbxref=GeneID:100649516%2CGenbank:XP_020722415.1;Parent=rna-XM_020866756.1
NC_015776.1	Gnomon	CDS	9755396	9757132	.	+	0	Name=XP_020722415.1;ID=cds-XP_020722415.1;Dbxref=GeneID:100649516%2CGenbank:XP_020722415.1;Parent=rna-XM_020866756.1
NC_015776.1	Gnomon	CDS	9764841	9765035	.	+	0	Name=XP_020722415.1;ID=cds-XP_020722415.1;Dbxref=GeneID:100649516%2CGenbank:XP_020722415.1;Parent=rna-XM_020866756.1
NC_015776.1	Gnomon	CDS	9766652	9766762	.	+	0	Name=XP_020722415.1;ID=cds-XP_020722415.1;Dbxref=GeneID:100649516%2CGenbank:XP_020722415.1;Parent=rna-XM_020866756.1
NC_015776.1	Gnomon	CDS	9767623	9767712	.	+	0	Name=XP_020722415.1;ID=cds-XP_020722415.1;Dbxref=GeneID:100649516%2CGenbank:XP_020722415.1;Parent=rna-XM_020866756.1
NC_015776.1	Gnomon	CDS	9767966	9768052	.	+	0	Name=XP_020722415.1;ID=cds-XP_020722415.1;Dbxref=GeneID:100649516%2CGenbank:XP_020722415.1;Parent=rna-XM_020866756.1
NC_015776.1	Gnomon	CDS	9772858	9772953	.	+	0	Name=XP_020722415.1;ID=cds-XP_020722415.1;Dbxref=GeneID:100649516%2CGenbank:XP_020722415.1;Parent=rna-XM_020866756.1
NC_015776.1	Gnomon	CDS	9773788	9774022	.	+	0	Name=XP_020722415.1;ID=cds-XP_020722415.1;Dbxref=GeneID:100649516%2CGenbank:XP_020722415.1;Parent=rna-XM_020866756.1
NC_015776.1	Gnomon	CDS	9775065	9775136	.	+	0	Name=XP_020722415.1;ID=cds-XP_020722415.1;Dbxref=GeneID:100649516%2CGenbank:XP_020722415.1;Parent=rna-XM_020866756.1
NC_015776.1	Gnomon	CDS	9775955	9776117	.	+	0	Name=XP_020722415.1;ID=cds-XP_020722415.1;Dbxref=GeneID:100649516%2CGenbank:XP_020722415.1;Parent=rna-XM_020866756.1
NC_015776.1	Gnomon	CDS	9777104	9777213	.	+	0	Name=XP_020722415.1;ID=cds-XP_020722415.1;Dbxref=GeneID:100649516%2CGenbank:XP_020722415.1;Parent=rna-XM_020866756.1
NC_015776.1	Gnomon	CDS	9778158	9778333	.	+	0	Name=XP_020722415.1;ID=cds-XP_020722415.1;Dbxref=GeneID:100649516%2CGenbank:XP_020722415.1;Parent=rna-XM_020866756.1
NC_015776.1	Gnomon	CDS	9779346	9779559	.	+	0	Name=XP_020722415.1;ID=cds-XP_020722415.1;Dbxref=GeneID:100649516%2CGenbank:XP_020722415.1;Parent=rna-XM_020866756.1
NC_015776.1	Gnomon	CDS	9779846	9779967	.	+	0	Name=XP_020722415.1;ID=cds-XP_020722415.1;Dbxref=GeneID:100649516%2CGenbank:XP_020722415.1;Parent=rna-XM_020866756.1
NC_015776.1	Gnomon	CDS	9780771	9780947	.	+	0	Name=XP_020722415.1;ID=cds-XP_020722415.1;Dbxref=GeneID:100649516%2CGenbank:XP_020722415.1;Parent=rna-XM_020866756.1
NC_015776.1	Gnomon	CDS	9784723	9785037	.	+	0	Name=XP_020722415.1;ID=cds-XP_020722415.1;Dbxref=GeneID:100649516%2CGenbank:XP_020722415.1;Parent=rna-XM_020866756.1
NC_015776.1	Gnomon	CDS	9785615	9785875	.	+	0	Name=XP_020722415.1;ID=cds-XP_020722415.1;Dbxref=GeneID:100649516%2CGenbank:XP_020722415.1;Parent=rna-XM_020866756.1
NC_015776.1	Gnomon	CDS	9791098	9791231	.	+	0	Name=XP_020722415.1;ID=cds-XP_020722415.1;Dbxref=GeneID:100649516%2CGenbank:XP_020722415.1;Parent=rna-XM_020866756.1
NC_015776.1	Gnomon	CDS	9791497	9791680	.	+	0	Name=XP_020722415.1;ID=cds-XP_020722415.1;Dbxref=GeneID:100649516%2CGenbank:XP_020722415.1;Parent=rna-XM_020866756.1
NC_015776.1	Gnomon	exon	1300275	1300817	.	-	.	ID=exon-XM_012316652.2-1;Dbxref=GeneID:100644658%2CGenbank:XM_012316652.2;Parent=rna-XM_012316652.2
NC_015776.1	Gnomon	exon	1298671	1300092	.	-	.	ID=exon-XM_012316652.2-2;Dbxref=GeneID:100644658%2CGenbank:XM_012316652.2;Parent=rna-XM_012316652.2
NC_015776.1	Gnomon	exon	11434795	11434956	.	+	.	ID=exon-XM_012316913.2-2;Dbxref=GeneID:100651102%2CGenbank:XM_012316913.2;Parent=rna-XM_012316913.2
NC_015776.1	Gnomon	exon	11443932	11444148	.	+	.	ID=exon-XM_012316913.2-3;Dbxref=GeneID:100651102%2CGenbank:XM_012316913.2;Parent=rna-XM_012316913.2
NC_015776.1	Gnomon	exon	11432289	11432574	.	+	.	ID=exon-XM_012316913.2-1;Dbxref=GeneID:100651102%2CGenbank:XM_012316913.2;Parent=rna-XM_012316913.2
NC_015776.1	Gnomon	exon	7183549	7183808	.	+	.	ID=exon-XM_012317230.2-29;Dbxref=GeneID:100646364%2CGenbank:XM_012317230.2;Parent=rna-XM_012317230.2
NC_015776.1	Gnomon	exon	7174766	7174953	.	+	.	ID=exon-XM_012317230.2-25;Dbxref=GeneID:100646364%2CGenbank:XM_012317230.2;Parent=rna-XM_012317230.2
NC_015776.1	Gnomon	exon	7175049	7181514	.	+	.	ID=exon-XM_012317230.2-26;Dbxref=GeneID:100646364%2CGenbank:XM_012317230.2;Parent=rna-XM_012317230.2
NC_015776.1	Gnomon	exon	7181825	7182265	.	+	.	ID=exon-XM_012317230.2-27;Dbxref=GeneID:100646364%2CGenbank:XM_012317230.2;Parent=rna-XM_012317230.2
NC_015776.1	Gnomon	exon	7183184	7183460	.	+	.	ID=exon-XM_012317230.2-28;Dbxref=GeneID:100646364%2CGenbank:XM_012317230.2;Parent=rna-XM_012317230.2
NC_015776.1	Gnomon	exon	7170822	7171367	.	+	.	ID=exon-XM_012317230.2-21;Dbxref=GeneID:100646364%2CGenbank:XM_012317230.2;Parent=rna-XM_012317230.2
NC_015776.1	Gnomon	exon	7171468	7171643	.	+	.	ID=exon-XM_012317230.2-22;Dbxref=GeneID:100646364%2CGenbank:XM_012317230.2;Parent=rna-XM_012317230.2
NC_015776.1	Gnomon	exon	7172198	7172350	.	+	.	ID=exon-XM_012317230.2-23;Dbxref=GeneID:100646364%2CGenbank:XM_012317230.2;Parent=rna-XM_012317230.2
NC_015776.1	Gnomon	exon	7174297	7174669	.	+	.	ID=exon-XM_012317230.2-24;Dbxref=GeneID:100646364%2CGenbank:XM_012317230.2;Parent=rna-XM_012317230.2
NC_015776.1	Gnomon	exon	7170444	7170728	.	+	.	ID=exon-XM_012317230.2-20;Dbxref=GeneID:100646364%2CGenbank:XM_012317230.2;Parent=rna-XM_012317230.2
NC_015776.1	Gnomon	exon	11445530	11445989	.	+	.	ID=exon-XM_012316913.2-6;Dbxref=GeneID:100651102%2CGenbank:XM_012316913.2;Parent=rna-XM_012316913.2
NC_015776.1	Gnomon	exon	11444699	11445033	.	+	.	ID=exon-XM_012316913.2-4;Dbxref=GeneID:100651102%2CGenbank:XM_012316913.2;Parent=rna-XM_012316913.2
NC_015776.1	Gnomon	exon	11445178	11445265	.	+	.	ID=exon-XM_012316913.2-5;Dbxref=GeneID:100651102%2CGenbank:XM_012316913.2;Parent=rna-XM_012316913.2
NC_015776.1	Gnomon	exon	7169880	7170059	.	+	.	ID=exon-XM_012317230.2-18;Dbxref=GeneID:100646364%2CGenbank:XM_012317230.2;Parent=rna-XM_012317230.2
NC_015776.1	Gnomon	exon	7170155	7170367	.	+	.	ID=exon-XM_012317230.2-19;Dbxref=GeneID:100646364%2CGenbank:XM_012317230.2;Parent=rna-XM_012317230.2
NC_015776.1	Gnomon	exon	7166577	7166819	.	+	.	ID=exon-XM_012317230.2-14;Dbxref=GeneID:100646364%2CGenbank:XM_012317230.2;Parent=rna-XM_012317230.2
NC_015776.1	Gnomon	exon	7168723	7168858	.	+	.	ID=exon-XM_012317230.2-15;Dbxref=GeneID:100646364%2CGenbank:XM_012317230.2;Parent=rna-XM_012317230.2
NC_015776.1	Gnomon	exon	7168942	7169045	.	+	.	ID=exon-XM_012317230.2-16;Dbxref=GeneID:100646364%2CGenbank:XM_012317230.2;Parent=rna-XM_012317230.2
NC_015776.1	Gnomon	exon	7169119	7169797	.	+	.	ID=exon-XM_012317230.2-17;Dbxref=GeneID:100646364%2CGenbank:XM_012317230.2;Parent=rna-XM_012317230.2
NC_015776.1	Gnomon	exon	7164982	7165143	.	+	.	ID=exon-XM_012317230.2-10;Dbxref=GeneID:100646364%2CGenbank:XM_012317230.2;Parent=rna-XM_012317230.2
NC_015776.1	Gnomon	exon	7165232	7165361	.	+	.	ID=exon-XM_012317230.2-11;Dbxref=GeneID:100646364%2CGenbank:XM_012317230.2;Parent=rna-XM_012317230.2
NC_015776.1	Gnomon	lnc_RNA	7353992	7534316	.	+	.	Name=XR_002308479.1;ID=rna-XR_002308479.1;Dbxref=GeneID:110119953%2CGenbank:XR_002308479.1;Parent=gene-LOC110119953
NC_015776.1	Gnomon	exon	7165443	7165657	.	+	.	ID=exon-XM_012317230.2-12;Dbxref=GeneID:100646364%2CGenbank:XM_012317230.2;Parent=rna-XM_012317230.2
NC_015776.1	Gnomon	exon	7165762	7165886	.	+	.	ID=exon-XM_012317230.2-13;Dbxref=GeneID:100646364%2CGenbank:XM_012317230.2;Parent=rna-XM_012317230.2
NC_015776.1	Gnomon	gene	246885	247953	.	+	.	Name=LOC100651385;ID=gene-LOC100651385;Dbxref=GeneID:100651385
NC_015776.1	Gnomon	gene	4921586	4923841	.	-	.	Name=LOC100651388;ID=gene-LOC100651388;Dbxref=GeneID:100651388
NC_015776.1	Gnomon	gene	10697054	10698380	.	-	.	Name=LOC100651386;ID=gene-LOC100651386;Dbxref=GeneID:100651386
NC_015776.1	Gnomon	gene	6020041	6021617	.	-	.	Name=LOC100651387;ID=gene-LOC100651387;Dbxref=GeneID:100651387
NC_015776.1	Gnomon	CDS	6024035	6024180	.	+	0	Name=XP_012172687.1;ID=cds-XP_012172687.1;Dbxref=GeneID:100650825%2CGenbank:XP_012172687.1;Parent=rna-XM_012317297.2
NC_015776.1	Gnomon	CDS	6024435	6024711	.	+	0	Name=XP_012172687.1;ID=cds-XP_012172687.1;Dbxref=GeneID:100650825%2CGenbank:XP_012172687.1;Parent=rna-XM_012317297.2
NC_015776.1	Gnomon	CDS	6024780	6025211	.	+	0	Name=XP_012172687.1;ID=cds-XP_012172687.1;Dbxref=GeneID:100650825%2CGenbank:XP_012172687.1;Parent=rna-XM_012317297.2
NC_015776.1	Gnomon	exon	5044921	5045024	.	+	.	ID=exon-XM_012317390.2-4;Dbxref=GeneID:100648463%2CGenbank:XM_012317390.2;Parent=rna-XM_012317390.2
NC_015776.1	Gnomon	exon	5047015	5047149	.	+	.	ID=exon-XM_012317390.2-5;Dbxref=GeneID:100648463%2CGenbank:XM_012317390.2;Parent=rna-XM_012317390.2
NC_015776.1	Gnomon	exon	5044390	5044537	.	+	.	ID=exon-XM_012317390.2-2;Dbxref=GeneID:100648463%2CGenbank:XM_012317390.2;Parent=rna-XM_012317390.2
NC_015776.1	Gnomon	exon	5044722	5044844	.	+	.	ID=exon-XM_012317390.2-3;Dbxref=GeneID:100648463%2CGenbank:XM_012317390.2;Parent=rna-XM_012317390.2
NC_015776.1	Gnomon	exon	5043701	5044090	.	+	.	ID=exon-XM_012317390.2-1;Dbxref=GeneID:100648463%2CGenbank:XM_012317390.2;Parent=rna-XM_012317390.2
NC_015776.1	Gnomon	exon	5049619	5049757	.	+	.	ID=exon-XM_012317390.2-8;Dbxref=GeneID:100648463%2CGenbank:XM_012317390.2;Parent=rna-XM_012317390.2
NC_015776.1	Gnomon	exon	5053319	5054772	.	+	.	ID=exon-XM_012317390.2-9;Dbxref=GeneID:100648463%2CGenbank:XM_012317390.2;Parent=rna-XM_012317390.2
NC_015776.1	Gnomon	exon	5049167	5049325	.	+	.	ID=exon-XM_012317390.2-6;Dbxref=GeneID:100648463%2CGenbank:XM_012317390.2;Parent=rna-XM_012317390.2
NC_015776.1	Gnomon	exon	5049408	5049533	.	+	.	ID=exon-XM_012317390.2-7;Dbxref=GeneID:100648463%2CGenbank:XM_012317390.2;Parent=rna-XM_012317390.2
NC_015776.1	Gnomon	exon	7184995	7185345	.	+	.	ID=exon-XM_012317230.2-32;Dbxref=GeneID:100646364%2CGenbank:XM_012317230.2;Parent=rna-XM_012317230.2
NC_015776.1	Gnomon	exon	7185429	7186394	.	+	.	ID=exon-XM_012317230.2-33;Dbxref=GeneID:100646364%2CGenbank:XM_012317230.2;Parent=rna-XM_012317230.2
NC_015776.1	Gnomon	exon	7186565	7186747	.	+	.	ID=exon-XM_012317230.2-34;Dbxref=GeneID:100646364%2CGenbank:XM_012317230.2;Parent=rna-XM_012317230.2
NC_015776.1	Gnomon	exon	7186834	7188502	.	+	.	ID=exon-XM_012317230.2-35;Dbxref=GeneID:100646364%2CGenbank:XM_012317230.2;Parent=rna-XM_012317230.2
NC_015776.1	Gnomon	exon	7183883	7184100	.	+	.	ID=exon-XM_012317230.2-30;Dbxref=GeneID:100646364%2CGenbank:XM_012317230.2;Parent=rna-XM_012317230.2
NC_015776.1	Gnomon	exon	7184535	7184912	.	+	.	ID=exon-XM_012317230.2-31;Dbxref=GeneID:100646364%2CGenbank:XM_012317230.2;Parent=rna-XM_012317230.2
NC_015776.1	Gnomon	mRNA	3213527	3217451	.	+	.	Name=XM_003401032.3;ID=rna-XM_003401032.3;Dbxref=GeneID:100643783%2CGenbank:XM_003401032.3;Parent=gene-LOC100643783
NC_015776.1	Gnomon	mRNA	2532222	2536759	.	+	.	Name=XM_012316760.2;ID=rna-XM_012316760.2;Dbxref=GeneID:100644461%2CGenbank:XM_012316760.2;Parent=gene-LOC100644461
NC_015776.1	Gnomon	CDS	8491548	8491665	.	-	0	Name=XP_012172541.1;ID=cds-XP_012172541.1;Dbxref=GeneID:100649428%2CGenbank:XP_012172541.1;Parent=rna-XM_012317151.2
NC_015776.1	Gnomon	CDS	8491006	8491318	.	-	0	Name=XP_012172541.1;ID=cds-XP_012172541.1;Dbxref=GeneID:100649428%2CGenbank:XP_012172541.1;Parent=rna-XM_012317151.2
NC_015776.1	Gnomon	CDS	8490723	8490916	.	-	0	Name=XP_012172541.1;ID=cds-XP_012172541.1;Dbxref=GeneID:100649428%2CGenbank:XP_012172541.1;Parent=rna-XM_012317151.2
NC_015776.1	Gnomon	CDS	8490202	8490578	.	-	0	Name=XP_012172541.1;ID=cds-XP_012172541.1;Dbxref=GeneID:100649428%2CGenbank:XP_012172541.1;Parent=rna-XM_012317151.2
NC_015776.1	Gnomon	mRNA	2243156	2246227	.	+	.	Name=XM_020867064.1;ID=rna-XM_020867064.1;Dbxref=GeneID:100648802%2CGenbank:XM_020867064.1;Parent=gene-LOC100648802
NC_015776.1	Gnomon	exon	2231500	2233071	.	-	.	ID=exon-XM_020867054.1-5;Dbxref=GeneID:100642902%2CGenbank:XM_020867054.1;Parent=rna-XM_020867054.1
NC_015776.1	Gnomon	exon	10890417	10890482	.	+	.	ID=exon-XM_003401473.2-6;Dbxref=GeneID:100648345%2CGenbank:XM_003401473.2;Parent=rna-XM_003401473.2
NC_015776.1	Gnomon	exon	10889422	10889754	.	+	.	ID=exon-XM_003401473.2-4;Dbxref=GeneID:100648345%2CGenbank:XM_003401473.2;Parent=rna-XM_003401473.2
NC_015776.1	Gnomon	exon	10889980	10890255	.	+	.	ID=exon-XM_003401473.2-5;Dbxref=GeneID:100648345%2CGenbank:XM_003401473.2;Parent=rna-XM_003401473.2
NC_015776.1	Gnomon	exon	10888687	10888939	.	+	.	ID=exon-XM_003401473.2-2;Dbxref=GeneID:100648345%2CGenbank:XM_003401473.2;Parent=rna-XM_003401473.2
NC_015776.1	Gnomon	exon	10889048	10889148	.	+	.	ID=exon-XM_003401473.2-3;Dbxref=GeneID:100648345%2CGenbank:XM_003401473.2;Parent=rna-XM_003401473.2
NC_015776.1	Gnomon	exon	2236066	2238729	.	-	.	ID=exon-XM_020867054.1-3;Dbxref=GeneID:100642902%2CGenbank:XM_020867054.1;Parent=rna-XM_020867054.1
NC_015776.1	Gnomon	exon	2233406	2235334	.	-	.	ID=exon-XM_020867054.1-4;Dbxref=GeneID:100642902%2CGenbank:XM_020867054.1;Parent=rna-XM_020867054.1
NC_015776.1	Gnomon	exon	10888174	10888390	.	+	.	ID=exon-XM_003401473.2-1;Dbxref=GeneID:100648345%2CGenbank:XM_003401473.2;Parent=rna-XM_003401473.2
NC_015776.1	Gnomon	exon	2240290	2240448	.	-	.	ID=exon-XM_020867054.1-1;Dbxref=GeneID:100642902%2CGenbank:XM_020867054.1;Parent=rna-XM_020867054.1
NC_015776.1	Gnomon	exon	2239067	2239385	.	-	.	ID=exon-XM_020867054.1-2;Dbxref=GeneID:100642902%2CGenbank:XM_020867054.1;Parent=rna-XM_020867054.1
NC_015776.1	Gnomon	mRNA	11379426	11430590	.	-	.	Name=XM_012316917.2;ID=rna-XM_012316917.2;Dbxref=GeneID:100643595%2CGenbank:XM_012316917.2;Parent=gene-LOC100643595
NC_015776.1	Gnomon	CDS	9226290	9226589	.	-	0	Name=XP_003401330.1;ID=cds-XP_003401330.1;Dbxref=GeneID:100644943%2CGenbank:XP_003401330.1;Parent=rna-XM_003401282.3
NC_015776.1	Gnomon	CDS	9225648	9226212	.	-	0	Name=XP_003401330.1;ID=cds-XP_003401330.1;Dbxref=GeneID:100644943%2CGenbank:XP_003401330.1;Parent=rna-XM_003401282.3
NC_015776.1	Gnomon	CDS	9225216	9225502	.	-	0	Name=XP_003401330.1;ID=cds-XP_003401330.1;Dbxref=GeneID:100644943%2CGenbank:XP_003401330.1;Parent=rna-XM_003401282.3
NC_015776.1	Gnomon	mRNA	6783522	6785498	.	+	.	Name=XM_012317255.2;ID=rna-XM_012317255.2;Dbxref=GeneID:100647278%2CGenbank:XM_012317255.2;Parent=gene-LOC100647278
NC_015776.1	Gnomon	CDS	9468287	9468463	.	+	0	Name=XP_012172448.1;ID=cds-XP_012172448.1;Dbxref=GeneID:100650302%2CGenbank:XP_012172448.1;Parent=rna-XM_012317058.2
NC_015776.1	Gnomon	CDS	9468671	9468893	.	+	0	Name=XP_012172448.1;ID=cds-XP_012172448.1;Dbxref=GeneID:100650302%2CGenbank:XP_012172448.1;Parent=rna-XM_012317058.2
NC_015776.1	Gnomon	CDS	9468955	9469216	.	+	0	Name=XP_012172448.1;ID=cds-XP_012172448.1;Dbxref=GeneID:100650302%2CGenbank:XP_012172448.1;Parent=rna-XM_012317058.2
NC_015776.1	Gnomon	CDS	9469343	9469460	.	+	0	Name=XP_012172448.1;ID=cds-XP_012172448.1;Dbxref=GeneID:100650302%2CGenbank:XP_012172448.1;Parent=rna-XM_012317058.2
NC_015776.1	Gnomon	CDS	9469711	9469926	.	+	0	Name=XP_012172448.1;ID=cds-XP_012172448.1;Dbxref=GeneID:100650302%2CGenbank:XP_012172448.1;Parent=rna-XM_012317058.2
NC_015776.1	Gnomon	CDS	9470149	9470259	.	+	0	Name=XP_012172448.1;ID=cds-XP_012172448.1;Dbxref=GeneID:100650302%2CGenbank:XP_012172448.1;Parent=rna-XM_012317058.2
NC_015776.1	Gnomon	CDS	9470980	9471177	.	+	0	Name=XP_012172448.1;ID=cds-XP_012172448.1;Dbxref=GeneID:100650302%2CGenbank:XP_012172448.1;Parent=rna-XM_012317058.2
NC_015776.1	Gnomon	CDS	3213627	3213719	.	+	0	Name=XP_003401080.3;ID=cds-XP_003401080.3;Dbxref=GeneID:100643783%2CGenbank:XP_003401080.3;Parent=rna-XM_003401032.3
NC_015776.1	Gnomon	CDS	3213816	3213981	.	+	0	Name=XP_003401080.3;ID=cds-XP_003401080.3;Dbxref=GeneID:100643783%2CGenbank:XP_003401080.3;Parent=rna-XM_003401032.3
NC_015776.1	Gnomon	CDS	3214060	3214240	.	+	0	Name=XP_003401080.3;ID=cds-XP_003401080.3;Dbxref=GeneID:100643783%2CGenbank:XP_003401080.3;Parent=rna-XM_003401032.3
NC_015776.1	Gnomon	CDS	3214319	3214488	.	+	0	Name=XP_003401080.3;ID=cds-XP_003401080.3;Dbxref=GeneID:100643783%2CGenbank:XP_003401080.3;Parent=rna-XM_003401032.3
NC_015776.1	Gnomon	CDS	3214564	3214777	.	+	0	Name=XP_003401080.3;ID=cds-XP_003401080.3;Dbxref=GeneID:100643783%2CGenbank:XP_003401080.3;Parent=rna-XM_003401032.3
NC_015776.1	Gnomon	CDS	3214842	3214971	.	+	0	Name=XP_003401080.3;ID=cds-XP_003401080.3;Dbxref=GeneID:100643783%2CGenbank:XP_003401080.3;Parent=rna-XM_003401032.3
NC_015776.1	Gnomon	CDS	3215048	3215155	.	+	0	Name=XP_003401080.3;ID=cds-XP_003401080.3;Dbxref=GeneID:100643783%2CGenbank:XP_003401080.3;Parent=rna-XM_003401032.3
NC_015776.1	Gnomon	CDS	3215235	3215337	.	+	0	Name=XP_003401080.3;ID=cds-XP_003401080.3;Dbxref=GeneID:100643783%2CGenbank:XP_003401080.3;Parent=rna-XM_003401032.3
NC_015776.1	Gnomon	CDS	3215427	3215494	.	+	0	Name=XP_003401080.3;ID=cds-XP_003401080.3;Dbxref=GeneID:100643783%2CGenbank:XP_003401080.3;Parent=rna-XM_003401032.3
NC_015776.1	Gnomon	CDS	3215590	3215738	.	+	0	Name=XP_003401080.3;ID=cds-XP_003401080.3;Dbxref=GeneID:100643783%2CGenbank:XP_003401080.3;Parent=rna-XM_003401032.3
NC_015776.1	Gnomon	CDS	3215810	3215908	.	+	0	Name=XP_003401080.3;ID=cds-XP_003401080.3;Dbxref=GeneID:100643783%2CGenbank:XP_003401080.3;Parent=rna-XM_003401032.3
NC_015776.1	Gnomon	CDS	3215976	3216111	.	+	0	Name=XP_003401080.3;ID=cds-XP_003401080.3;Dbxref=GeneID:100643783%2CGenbank:XP_003401080.3;Parent=rna-XM_003401032.3
NC_015776.1	Gnomon	CDS	3216171	3216398	.	+	0	Name=XP_003401080.3;ID=cds-XP_003401080.3;Dbxref=GeneID:100643783%2CGenbank:XP_003401080.3;Parent=rna-XM_003401032.3
NC_015776.1	Gnomon	exon	10641916	10642048	.	+	.	ID=exon-XM_012316963.2-3;Dbxref=GeneID:100651142%2CGenbank:XM_012316963.2;Parent=rna-XM_012316963.2
NC_015776.1	Gnomon	exon	10642666	10645326	.	+	.	ID=exon-XM_012316963.2-4;Dbxref=GeneID:100651142%2CGenbank:XM_012316963.2;Parent=rna-XM_012316963.2
NC_015776.1	Gnomon	exon	10637266	10637612	.	+	.	ID=exon-XM_012316963.2-1;Dbxref=GeneID:100651142%2CGenbank:XM_012316963.2;Parent=rna-XM_012316963.2
NC_015776.1	Gnomon	exon	10641133	10641532	.	+	.	ID=exon-XM_012316963.2-2;Dbxref=GeneID:100651142%2CGenbank:XM_012316963.2;Parent=rna-XM_012316963.2
NC_015776.1	Gnomon	mRNA	1597783	1609145	.	-	.	Name=XM_012316667.2;ID=rna-XM_012316667.2;Dbxref=GeneID:100649034%2CGenbank:XM_012316667.2;Parent=gene-LOC100649034
NC_015776.1	Gnomon	CDS	5965563	5965693	.	-	0	Name=XP_003401476.1;ID=cds-XP_003401476.1;Dbxref=GeneID:100642506%2CGenbank:XP_003401476.1;Parent=rna-XM_003401428.3
NC_015776.1	Gnomon	CDS	5965315	5965453	.	-	0	Name=XP_003401476.1;ID=cds-XP_003401476.1;Dbxref=GeneID:100642506%2CGenbank:XP_003401476.1;Parent=rna-XM_003401428.3
NC_015776.1	Gnomon	CDS	5965165	5965206	.	-	0	Name=XP_003401476.1;ID=cds-XP_003401476.1;Dbxref=GeneID:100642506%2CGenbank:XP_003401476.1;Parent=rna-XM_003401428.3
NC_015776.1	Gnomon	exon	3818398	3818490	.	+	.	ID=exon-XM_020866802.1-3;Dbxref=GeneID:100647316%2CGenbank:XM_020866802.1;Parent=rna-XM_020866802.1
NC_015776.1	Gnomon	exon	3982809	3982972	.	+	.	ID=exon-XM_020866802.1-4;Dbxref=GeneID:100647316%2CGenbank:XM_020866802.1;Parent=rna-XM_020866802.1
NC_015776.1	Gnomon	exon	3640866	3642168	.	+	.	ID=exon-XM_020866802.1-1;Dbxref=GeneID:100647316%2CGenbank:XM_020866802.1;Parent=rna-XM_020866802.1
NC_015776.1	Gnomon	exon	3743323	3743376	.	+	.	ID=exon-XM_020866802.1-2;Dbxref=GeneID:100647316%2CGenbank:XM_020866802.1;Parent=rna-XM_020866802.1
NC_015776.1	Gnomon	exon	4006076	4006205	.	+	.	ID=exon-XM_020866802.1-5;Dbxref=GeneID:100647316%2CGenbank:XM_020866802.1;Parent=rna-XM_020866802.1
NC_015776.1	Gnomon	exon	4007301	4013925	.	+	.	ID=exon-XM_020866802.1-6;Dbxref=GeneID:100647316%2CGenbank:XM_020866802.1;Parent=rna-XM_020866802.1
NC_015776.1	Gnomon	exon	10143336	10145197	.	+	.	ID=exon-XM_003401524.3-1;Dbxref=GeneID:100644701%2CGenbank:XM_003401524.3;Parent=rna-XM_003401524.3
NC_015776.1	Gnomon	exon	10290132	10290317	.	+	.	ID=exon-XM_003401524.3-4;Dbxref=GeneID:100644701%2CGenbank:XM_003401524.3;Parent=rna-XM_003401524.3
NC_015776.1	Gnomon	exon	10290751	10292226	.	+	.	ID=exon-XM_003401524.3-5;Dbxref=GeneID:100644701%2CGenbank:XM_003401524.3;Parent=rna-XM_003401524.3
NC_015776.1	Gnomon	exon	10171538	10171634	.	+	.	ID=exon-XM_003401524.3-2;Dbxref=GeneID:100644701%2CGenbank:XM_003401524.3;Parent=rna-XM_003401524.3
NC_015776.1	Gnomon	exon	10289675	10289863	.	+	.	ID=exon-XM_003401524.3-3;Dbxref=GeneID:100644701%2CGenbank:XM_003401524.3;Parent=rna-XM_003401524.3
NC_015776.1	Gnomon	exon	3550619	3550863	.	-	.	ID=exon-XM_020866940.1-10;Dbxref=GeneID:100646486%2CGenbank:XM_020866940.1;Note=The sequence of the model RefSeq transcript was modified relative to this genomic sequence to represent the inferred CDS: deleted 2 bases in 1 codon;Parent=rna-XM_020866940.1
NC_015776.1	Gnomon	exon	3550347	3550551	.	-	.	ID=exon-XM_020866940.1-11;Dbxref=GeneID:100646486%2CGenbank:XM_020866940.1;Note=The sequence of the model RefSeq transcript was modified relative to this genomic sequence to represent the inferred CDS: deleted 2 bases in 1 codon;Parent=rna-XM_020866940.1
NC_015776.1	Gnomon	exon	3549938	3550167	.	-	.	ID=exon-XM_020866940.1-12;Dbxref=GeneID:100646486%2CGenbank:XM_020866940.1;Note=The sequence of the model RefSeq transcript was modified relative to this genomic sequence to represent the inferred CDS: deleted 2 bases in 1 codon;Parent=rna-XM_020866940.1
NC_015776.1	Gnomon	exon	3548791	3548960	.	-	.	ID=exon-XM_020866940.1-17;Dbxref=GeneID:100646486%2CGenbank:XM_020866940.1;Note=The sequence of the model RefSeq transcript was modified relative to this genomic sequence to represent the inferred CDS: deleted 2 bases in 1 codon;Parent=rna-XM_020866940.1
NC_015776.1	Gnomon	exon	3548069	3548449	.	-	.	ID=exon-XM_020866940.1-18;Dbxref=GeneID:100646486%2CGenbank:XM_020866940.1;Note=The sequence of the model RefSeq transcript was modified relative to this genomic sequence to represent the inferred CDS: deleted 2 bases in 1 codon;Parent=rna-XM_020866940.1
NC_015776.1	Gnomon	exon	3547922	3547999	.	-	.	ID=exon-XM_020866940.1-19;Dbxref=GeneID:100646486%2CGenbank:XM_020866940.1;Note=The sequence of the model RefSeq transcript was modified relative to this genomic sequence to represent the inferred CDS: deleted 2 bases in 1 codon;Parent=rna-XM_020866940.1
NC_015776.1	Gnomon	exon	3549760	3549872	.	-	.	ID=exon-XM_020866940.1-13;Dbxref=GeneID:100646486%2CGenbank:XM_020866940.1;Note=The sequence of the model RefSeq transcript was modified relative to this genomic sequence to represent the inferred CDS: deleted 2 bases in 1 codon;Parent=rna-XM_020866940.1
NC_015776.1	Gnomon	exon	3549422	3549695	.	-	.	ID=exon-XM_020866940.1-14;Dbxref=GeneID:100646486%2CGenbank:XM_020866940.1;Note=The sequence of the model RefSeq transcript was modified relative to this genomic sequence to represent the inferred CDS: deleted 2 bases in 1 codon;Parent=rna-XM_020866940.1
NC_015776.1	Gnomon	exon	3549331	3549348	.	-	.	ID=exon-XM_020866940.1-15;Dbxref=GeneID:100646486%2CGenbank:XM_020866940.1;Note=The sequence of the model RefSeq transcript was modified relative to this genomic sequence to represent the inferred CDS: deleted 2 bases in 1 codon;Parent=rna-XM_020866940.1
NC_015776.1	Gnomon	exon	3549049	3549275	.	-	.	ID=exon-XM_020866940.1-16;Dbxref=GeneID:100646486%2CGenbank:XM_020866940.1;Note=The sequence of the model RefSeq transcript was modified relative to this genomic sequence to represent the inferred CDS: deleted 2 bases in 1 codon;Parent=rna-XM_020866940.1
NC_015776.1	Gnomon	exon	3547723	3547839	.	-	.	ID=exon-XM_020866940.1-20;Dbxref=GeneID:100646486%2CGenbank:XM_020866940.1;Note=The sequence of the model RefSeq transcript was modified relative to this genomic sequence to represent the inferred CDS: deleted 2 bases in 1 codon;Parent=rna-XM_020866940.1
NC_015776.1	Gnomon	exon	3547588	3547653	.	-	.	ID=exon-XM_020866940.1-21;Dbxref=GeneID:100646486%2CGenbank:XM_020866940.1;Note=The sequence of the model RefSeq transcript was modified relative to this genomic sequence to represent the inferred CDS: deleted 2 bases in 1 codon;Parent=rna-XM_020866940.1
NC_015776.1	Gnomon	exon	3545822	3547302	.	-	.	ID=exon-XM_020866940.1-22;Dbxref=GeneID:100646486%2CGenbank:XM_020866940.1;Note=The sequence of the model RefSeq transcript was modified relative to this genomic sequence to represent the inferred CDS: deleted 2 bases in 1 codon;Parent=rna-XM_020866940.1
NC_015776.1	Gnomon	exon	5571479	5571631	.	+	.	ID=exon-XM_012317343.2-6;Dbxref=GeneID:100644150%2CGenbank:XM_012317343.2;Parent=rna-XM_012317343.2
NC_015776.1	Gnomon	exon	5571889	5572127	.	+	.	ID=exon-XM_012317343.2-7;Dbxref=GeneID:100644150%2CGenbank:XM_012317343.2;Parent=rna-XM_012317343.2
NC_015776.1	Gnomon	exon	5572876	5572972	.	+	.	ID=exon-XM_012317343.2-8;Dbxref=GeneID:100644150%2CGenbank:XM_012317343.2;Parent=rna-XM_012317343.2
NC_015776.1	Gnomon	exon	5573242	5573484	.	+	.	ID=exon-XM_012317343.2-9;Dbxref=GeneID:100644150%2CGenbank:XM_012317343.2;Parent=rna-XM_012317343.2
NC_015776.1	Gnomon	exon	5564849	5565422	.	+	.	ID=exon-XM_012317343.2-1;Dbxref=GeneID:100644150%2CGenbank:XM_012317343.2;Parent=rna-XM_012317343.2
NC_015776.1	Gnomon	exon	5567150	5567315	.	+	.	ID=exon-XM_012317343.2-2;Dbxref=GeneID:100644150%2CGenbank:XM_012317343.2;Parent=rna-XM_012317343.2
NC_015776.1	Gnomon	exon	5567430	5567478	.	+	.	ID=exon-XM_012317343.2-3;Dbxref=GeneID:100644150%2CGenbank:XM_012317343.2;Parent=rna-XM_012317343.2
NC_015776.1	Gnomon	exon	5568905	5568954	.	+	.	ID=exon-XM_012317343.2-4;Dbxref=GeneID:100644150%2CGenbank:XM_012317343.2;Parent=rna-XM_012317343.2
NC_015776.1	Gnomon	exon	5569648	5569781	.	+	.	ID=exon-XM_012317343.2-5;Dbxref=GeneID:100644150%2CGenbank:XM_012317343.2;Parent=rna-XM_012317343.2
NC_015776.1	Gnomon	exon	1002220	1002472	.	-	.	ID=exon-XM_020867050.1-10;Dbxref=GeneID:100643218%2CGenbank:XM_020867050.1;Parent=rna-XM_020867050.1
NC_015776.1	Gnomon	exon	2415865	2416071	.	-	.	ID=exon-XM_003401159.2-9;Dbxref=GeneID:100649973%2CGenbank:XM_003401159.2;Parent=rna-XM_003401159.2
NC_015776.1	Gnomon	exon	2416432	2416634	.	-	.	ID=exon-XM_003401159.2-7;Dbxref=GeneID:100649973%2CGenbank:XM_003401159.2;Parent=rna-XM_003401159.2
NC_015776.1	Gnomon	exon	2416150	2416351	.	-	.	ID=exon-XM_003401159.2-8;Dbxref=GeneID:100649973%2CGenbank:XM_003401159.2;Parent=rna-XM_003401159.2
NC_015776.1	Gnomon	exon	2417302	2417426	.	-	.	ID=exon-XM_003401159.2-5;Dbxref=GeneID:100649973%2CGenbank:XM_003401159.2;Parent=rna-XM_003401159.2
NC_015776.1	Gnomon	exon	2416718	2417220	.	-	.	ID=exon-XM_003401159.2-6;Dbxref=GeneID:100649973%2CGenbank:XM_003401159.2;Parent=rna-XM_003401159.2
NC_015776.1	Gnomon	exon	2417766	2417951	.	-	.	ID=exon-XM_003401159.2-3;Dbxref=GeneID:100649973%2CGenbank:XM_003401159.2;Parent=rna-XM_003401159.2
NC_015776.1	Gnomon	exon	2417511	2417684	.	-	.	ID=exon-XM_003401159.2-4;Dbxref=GeneID:100649973%2CGenbank:XM_003401159.2;Parent=rna-XM_003401159.2
NC_015776.1	Gnomon	exon	2418312	2418664	.	-	.	ID=exon-XM_003401159.2-1;Dbxref=GeneID:100649973%2CGenbank:XM_003401159.2;Parent=rna-XM_003401159.2
NC_015776.1	Gnomon	exon	2418015	2418224	.	-	.	ID=exon-XM_003401159.2-2;Dbxref=GeneID:100649973%2CGenbank:XM_003401159.2;Parent=rna-XM_003401159.2
NC_015776.1	Gnomon	exon	2878506	2882379	.	+	.	ID=exon-XM_020866738.1-14;Dbxref=GeneID:100649514%2CGenbank:XM_020866738.1;Parent=rna-XM_020866738.1
NC_015776.1	Gnomon	exon	2872560	2872610	.	+	.	ID=exon-XM_020866738.1-12;Dbxref=GeneID:100649514%2CGenbank:XM_020866738.1;Parent=rna-XM_020866738.1
NC_015776.1	Gnomon	exon	2877409	2877534	.	+	.	ID=exon-XM_020866738.1-13;Dbxref=GeneID:100649514%2CGenbank:XM_020866738.1;Parent=rna-XM_020866738.1
NC_015776.1	Gnomon	exon	2865616	2865768	.	+	.	ID=exon-XM_020866738.1-10;Dbxref=GeneID:100649514%2CGenbank:XM_020866738.1;Parent=rna-XM_020866738.1
NC_015776.1	Gnomon	exon	2866959	2867173	.	+	.	ID=exon-XM_020866738.1-11;Dbxref=GeneID:100649514%2CGenbank:XM_020866738.1;Parent=rna-XM_020866738.1
NC_015776.1	Gnomon	mRNA	10615815	10617487	.	-	.	Name=XM_020866966.1;ID=rna-XM_020866966.1;Dbxref=GeneID:100652258%2CGenbank:XM_020866966.1;Parent=gene-LOC100652258
NC_015776.1	Gnomon	mRNA	5017554	5019780	.	-	.	Name=XM_020867065.1;ID=rna-XM_020867065.1;Dbxref=GeneID:100649119%2CGenbank:XM_020867065.1;Parent=gene-LOC100649119
NC_015776.1	Gnomon	gene	11073826	11084244	.	+	.	Name=LOC100651421;ID=gene-LOC100651421;Dbxref=GeneID:100651421
NC_015776.1	Gnomon	gene	7902756	7907998	.	+	.	Name=LOC100651422;ID=gene-LOC100651422;Dbxref=GeneID:100651422
NC_015776.1	Gnomon	gene	4416951	4419126	.	-	.	Name=LOC100651420;ID=gene-LOC100651420;Dbxref=GeneID:100651420
NC_015776.1	Gnomon	CDS	2364727	2364733	.	-	0	Name=XP_020722656.1;ID=cds-XP_020722656.1;Dbxref=GeneID:100648803%2CGenbank:XP_020722656.1;Parent=rna-XM_020866997.1
NC_015776.1	Gnomon	CDS	2363856	2364039	.	-	0	Name=XP_020722656.1;ID=cds-XP_020722656.1;Dbxref=GeneID:100648803%2CGenbank:XP_020722656.1;Parent=rna-XM_020866997.1
NC_015776.1	Gnomon	CDS	2363252	2363677	.	-	0	Name=XP_020722656.1;ID=cds-XP_020722656.1;Dbxref=GeneID:100648803%2CGenbank:XP_020722656.1;Parent=rna-XM_020866997.1
NC_015776.1	Gnomon	CDS	2361954	2362263	.	-	0	Name=XP_020722656.1;ID=cds-XP_020722656.1;Dbxref=GeneID:100648803%2CGenbank:XP_020722656.1;Parent=rna-XM_020866997.1
NC_015776.1	Gnomon	CDS	2360620	2360976	.	-	0	Name=XP_020722656.1;ID=cds-XP_020722656.1;Dbxref=GeneID:100648803%2CGenbank:XP_020722656.1;Parent=rna-XM_020866997.1
NC_015776.1	Gnomon	CDS	2359914	2360164	.	-	0	Name=XP_020722656.1;ID=cds-XP_020722656.1;Dbxref=GeneID:100648803%2CGenbank:XP_020722656.1;Parent=rna-XM_020866997.1
NC_015776.1	Gnomon	CDS	2359477	2359705	.	-	0	Name=XP_020722656.1;ID=cds-XP_020722656.1;Dbxref=GeneID:100648803%2CGenbank:XP_020722656.1;Parent=rna-XM_020866997.1
NC_015776.1	Gnomon	CDS	5043854	5044090	.	+	0	Name=XP_012172782.1;ID=cds-XP_012172782.1;Dbxref=GeneID:100648463%2CGenbank:XP_012172782.1;Parent=rna-XM_012317392.2
NC_015776.1	Gnomon	CDS	5044390	5044537	.	+	0	Name=XP_012172782.1;ID=cds-XP_012172782.1;Dbxref=GeneID:100648463%2CGenbank:XP_012172782.1;Parent=rna-XM_012317392.2
NC_015776.1	Gnomon	CDS	5044722	5044844	.	+	0	Name=XP_012172782.1;ID=cds-XP_012172782.1;Dbxref=GeneID:100648463%2CGenbank:XP_012172782.1;Parent=rna-XM_012317392.2
NC_015776.1	Gnomon	CDS	5044921	5045024	.	+	0	Name=XP_012172782.1;ID=cds-XP_012172782.1;Dbxref=GeneID:100648463%2CGenbank:XP_012172782.1;Parent=rna-XM_012317392.2
NC_015776.1	Gnomon	CDS	5045979	5046113	.	+	0	Name=XP_012172782.1;ID=cds-XP_012172782.1;Dbxref=GeneID:100648463%2CGenbank:XP_012172782.1;Parent=rna-XM_012317392.2
NC_015776.1	Gnomon	CDS	5047015	5047149	.	+	0	Name=XP_012172782.1;ID=cds-XP_012172782.1;Dbxref=GeneID:100648463%2CGenbank:XP_012172782.1;Parent=rna-XM_012317392.2
NC_015776.1	Gnomon	CDS	5047867	5047998	.	+	0	Name=XP_012172782.1;ID=cds-XP_012172782.1;Dbxref=GeneID:100648463%2CGenbank:XP_012172782.1;Parent=rna-XM_012317392.2
NC_015776.1	Gnomon	CDS	5049167	5049325	.	+	0	Name=XP_012172782.1;ID=cds-XP_012172782.1;Dbxref=GeneID:100648463%2CGenbank:XP_012172782.1;Parent=rna-XM_012317392.2
NC_015776.1	Gnomon	CDS	5049408	5049533	.	+	0	Name=XP_012172782.1;ID=cds-XP_012172782.1;Dbxref=GeneID:100648463%2CGenbank:XP_012172782.1;Parent=rna-XM_012317392.2
NC_015776.1	Gnomon	CDS	5049619	5049757	.	+	0	Name=XP_012172782.1;ID=cds-XP_012172782.1;Dbxref=GeneID:100648463%2CGenbank:XP_012172782.1;Parent=rna-XM_012317392.2
NC_015776.1	Gnomon	CDS	5053319	5053395	.	+	0	Name=XP_012172782.1;ID=cds-XP_012172782.1;Dbxref=GeneID:100648463%2CGenbank:XP_012172782.1;Parent=rna-XM_012317392.2
NC_015776.1	Gnomon	CDS	9752289	9752343	.	+	0	Name=XP_020722416.1;ID=cds-XP_020722416.1;Dbxref=GeneID:100649516%2CGenbank:XP_020722416.1;Parent=rna-XM_020866757.1
NC_015776.1	Gnomon	CDS	9755262	9755338	.	+	0	Name=XP_020722416.1;ID=cds-XP_020722416.1;Dbxref=GeneID:100649516%2CGenbank:XP_020722416.1;Parent=rna-XM_020866757.1
NC_015776.1	Gnomon	CDS	9755396	9757132	.	+	0	Name=XP_020722416.1;ID=cds-XP_020722416.1;Dbxref=GeneID:100649516%2CGenbank:XP_020722416.1;Parent=rna-XM_020866757.1
NC_015776.1	Gnomon	CDS	9764841	9765035	.	+	0	Name=XP_020722416.1;ID=cds-XP_020722416.1;Dbxref=GeneID:100649516%2CGenbank:XP_020722416.1;Parent=rna-XM_020866757.1
NC_015776.1	Gnomon	CDS	9766652	9766762	.	+	0	Name=XP_020722416.1;ID=cds-XP_020722416.1;Dbxref=GeneID:100649516%2CGenbank:XP_020722416.1;Parent=rna-XM_020866757.1
NC_015776.1	Gnomon	CDS	9767623	9767712	.	+	0	Name=XP_020722416.1;ID=cds-XP_020722416.1;Dbxref=GeneID:100649516%2CGenbank:XP_020722416.1;Parent=rna-XM_020866757.1
NC_015776.1	Gnomon	CDS	9767966	9768052	.	+	0	Name=XP_020722416.1;ID=cds-XP_020722416.1;Dbxref=GeneID:100649516%2CGenbank:XP_020722416.1;Parent=rna-XM_020866757.1
NC_015776.1	Gnomon	CDS	9769479	9769577	.	+	0	Name=XP_020722416.1;ID=cds-XP_020722416.1;Dbxref=GeneID:100649516%2CGenbank:XP_020722416.1;Parent=rna-XM_020866757.1
NC_015776.1	Gnomon	CDS	9771738	9771806	.	+	0	Name=XP_020722416.1;ID=cds-XP_020722416.1;Dbxref=GeneID:100649516%2CGenbank:XP_020722416.1;Parent=rna-XM_020866757.1
NC_015776.1	Gnomon	CDS	9772858	9772953	.	+	0	Name=XP_020722416.1;ID=cds-XP_020722416.1;Dbxref=GeneID:100649516%2CGenbank:XP_020722416.1;Parent=rna-XM_020866757.1
NC_015776.1	Gnomon	CDS	9773788	9774022	.	+	0	Name=XP_020722416.1;ID=cds-XP_020722416.1;Dbxref=GeneID:100649516%2CGenbank:XP_020722416.1;Parent=rna-XM_020866757.1
NC_015776.1	Gnomon	CDS	9775065	9775136	.	+	0	Name=XP_020722416.1;ID=cds-XP_020722416.1;Dbxref=GeneID:100649516%2CGenbank:XP_020722416.1;Parent=rna-XM_020866757.1
NC_015776.1	Gnomon	CDS	9775955	9776117	.	+	0	Name=XP_020722416.1;ID=cds-XP_020722416.1;Dbxref=GeneID:100649516%2CGenbank:XP_020722416.1;Parent=rna-XM_020866757.1
NC_015776.1	Gnomon	CDS	9777104	9777213	.	+	0	Name=XP_020722416.1;ID=cds-XP_020722416.1;Dbxref=GeneID:100649516%2CGenbank:XP_020722416.1;Parent=rna-XM_020866757.1
NC_015776.1	Gnomon	CDS	9778158	9778333	.	+	0	Name=XP_020722416.1;ID=cds-XP_020722416.1;Dbxref=GeneID:100649516%2CGenbank:XP_020722416.1;Parent=rna-XM_020866757.1
NC_015776.1	Gnomon	CDS	9779346	9779559	.	+	0	Name=XP_020722416.1;ID=cds-XP_020722416.1;Dbxref=GeneID:100649516%2CGenbank:XP_020722416.1;Parent=rna-XM_020866757.1
NC_015776.1	Gnomon	CDS	9779846	9779967	.	+	0	Name=XP_020722416.1;ID=cds-XP_020722416.1;Dbxref=GeneID:100649516%2CGenbank:XP_020722416.1;Parent=rna-XM_020866757.1
NC_015776.1	Gnomon	CDS	9784723	9785037	.	+	0	Name=XP_020722416.1;ID=cds-XP_020722416.1;Dbxref=GeneID:100649516%2CGenbank:XP_020722416.1;Parent=rna-XM_020866757.1
NC_015776.1	Gnomon	CDS	9785615	9785875	.	+	0	Name=XP_020722416.1;ID=cds-XP_020722416.1;Dbxref=GeneID:100649516%2CGenbank:XP_020722416.1;Parent=rna-XM_020866757.1
NC_015776.1	Gnomon	CDS	9791098	9791231	.	+	0	Name=XP_020722416.1;ID=cds-XP_020722416.1;Dbxref=GeneID:100649516%2CGenbank:XP_020722416.1;Parent=rna-XM_020866757.1
NC_015776.1	Gnomon	CDS	9791497	9791680	.	+	0	Name=XP_020722416.1;ID=cds-XP_020722416.1;Dbxref=GeneID:100649516%2CGenbank:XP_020722416.1;Parent=rna-XM_020866757.1
NC_015776.1	Gnomon	mRNA	4937390	4942632	.	+	.	Name=XM_020866726.1;ID=rna-XM_020866726.1;Dbxref=GeneID:100650016%2CGenbank:XM_020866726.1;Parent=gene-LOC100650016
NC_015776.1	Gnomon	exon	3128982	3129047	.	+	.	ID=exon-XM_003401026.3-10;Dbxref=GeneID:100643060%2CGenbank:XM_003401026.3;Parent=rna-XM_003401026.3
NC_015776.1	Gnomon	exon	3129760	3132850	.	+	.	ID=exon-XM_003401026.3-11;Dbxref=GeneID:100643060%2CGenbank:XM_003401026.3;Parent=rna-XM_003401026.3
NC_015776.1	Gnomon	exon	2434213	2434408	.	-	.	ID=exon-XM_003401162.3-1;Dbxref=GeneID:100650343%2CGenbank:XM_003401162.3;Parent=rna-XM_003401162.3
NC_015776.1	Gnomon	exon	2431947	2433269	.	-	.	ID=exon-XM_003401162.3-2;Dbxref=GeneID:100650343%2CGenbank:XM_003401162.3;Parent=rna-XM_003401162.3
NC_015776.1	Gnomon	exon	7647216	7650837	.	-	.	ID=exon-XM_012317180.2-7;Dbxref=GeneID:100643864%2CGenbank:XM_012317180.2;Parent=rna-XM_012317180.2
NC_015776.1	Gnomon	exon	8292142	8292928	.	+	.	ID=exon-XM_012317156.2-1;Dbxref=GeneID:105666567%2CGenbank:XM_012317156.2;Parent=rna-XM_012317156.2
NC_015776.1	Gnomon	exon	8295541	8295681	.	+	.	ID=exon-XM_012317156.2-4;Dbxref=GeneID:105666567%2CGenbank:XM_012317156.2;Parent=rna-XM_012317156.2
NC_015776.1	Gnomon	exon	8298287	8300948	.	+	.	ID=exon-XM_012317156.2-5;Dbxref=GeneID:105666567%2CGenbank:XM_012317156.2;Parent=rna-XM_012317156.2
NC_015776.1	Gnomon	exon	8293579	8293753	.	+	.	ID=exon-XM_012317156.2-2;Dbxref=GeneID:105666567%2CGenbank:XM_012317156.2;Parent=rna-XM_012317156.2
NC_015776.1	Gnomon	exon	8294828	8294979	.	+	.	ID=exon-XM_012317156.2-3;Dbxref=GeneID:105666567%2CGenbank:XM_012317156.2;Parent=rna-XM_012317156.2
NC_015776.1	Gnomon	exon	2288065	2288646	.	+	.	ID=exon-XM_012316703.2-1;Dbxref=GeneID:100644822%2CGenbank:XM_012316703.2;Note=The sequence of the model RefSeq transcript was modified relative to this genomic sequence to represent the inferred CDS: deleted 1 base in 1 codon;Parent=rna-XM_012316703.2
NC_015776.1	Gnomon	exon	2288715	2288872	.	+	.	ID=exon-XM_012316703.2-2;Dbxref=GeneID:100644822%2CGenbank:XM_012316703.2;Note=The sequence of the model RefSeq transcript was modified relative to this genomic sequence to represent the inferred CDS: deleted 1 base in 1 codon;Parent=rna-XM_012316703.2
NC_015776.1	Gnomon	exon	2288948	2289030	.	+	.	ID=exon-XM_012316703.2-3;Dbxref=GeneID:100644822%2CGenbank:XM_012316703.2;Note=The sequence of the model RefSeq transcript was modified relative to this genomic sequence to represent the inferred CDS: deleted 1 base in 1 codon;Parent=rna-XM_012316703.2
NC_015776.1	Gnomon	exon	6034920	6035497	.	+	.	ID=exon-XM_012317289.2-5;Dbxref=GeneID:100650703%2CGenbank:XM_012317289.2;Parent=rna-XM_012317289.2
NC_015776.1	Gnomon	exon	2289032	2289187	.	+	.	ID=exon-XM_012316703.2-4;Dbxref=GeneID:100644822%2CGenbank:XM_012316703.2;Note=The sequence of the model RefSeq transcript was modified relative to this genomic sequence to represent the inferred CDS: deleted 1 base in 1 codon;Parent=rna-XM_012316703.2
NC_015776.1	Gnomon	exon	6032174	6032211	.	+	.	ID=exon-XM_012317289.2-3;Dbxref=GeneID:100650703%2CGenbank:XM_012317289.2;Parent=rna-XM_012317289.2
NC_015776.1	Gnomon	exon	6033077	6033325	.	+	.	ID=exon-XM_012317289.2-4;Dbxref=GeneID:100650703%2CGenbank:XM_012317289.2;Parent=rna-XM_012317289.2
NC_015776.1	Gnomon	exon	6027211	6027415	.	+	.	ID=exon-XM_012317289.2-1;Dbxref=GeneID:100650703%2CGenbank:XM_012317289.2;Parent=rna-XM_012317289.2
NC_015776.1	Gnomon	exon	6029376	6029488	.	+	.	ID=exon-XM_012317289.2-2;Dbxref=GeneID:100650703%2CGenbank:XM_012317289.2;Parent=rna-XM_012317289.2
NC_015776.1	Gnomon	exon	7876457	7876634	.	+	.	ID=exon-XM_020866973.1-6;Dbxref=GeneID:100642386%2CGenbank:XM_020866973.1;Parent=rna-XM_020866973.1
NC_015776.1	Gnomon	exon	7876775	7877096	.	+	.	ID=exon-XM_020866973.1-7;Dbxref=GeneID:100642386%2CGenbank:XM_020866973.1;Parent=rna-XM_020866973.1
NC_015776.1	Gnomon	exon	7877242	7878425	.	+	.	ID=exon-XM_020866973.1-8;Dbxref=GeneID:100642386%2CGenbank:XM_020866973.1;Parent=rna-XM_020866973.1
NC_015776.1	Gnomon	exon	7834901	7835560	.	+	.	ID=exon-XM_020866973.1-1;Dbxref=GeneID:100642386%2CGenbank:XM_020866973.1;Parent=rna-XM_020866973.1
NC_015776.1	Gnomon	exon	7861141	7861285	.	+	.	ID=exon-XM_020866973.1-2;Dbxref=GeneID:100642386%2CGenbank:XM_020866973.1;Parent=rna-XM_020866973.1
NC_015776.1	Gnomon	exon	7875057	7875193	.	+	.	ID=exon-XM_020866973.1-3;Dbxref=GeneID:100642386%2CGenbank:XM_020866973.1;Parent=rna-XM_020866973.1
NC_015776.1	Gnomon	exon	7875809	7875960	.	+	.	ID=exon-XM_020866973.1-4;Dbxref=GeneID:100642386%2CGenbank:XM_020866973.1;Parent=rna-XM_020866973.1
NC_015776.1	Gnomon	exon	7876238	7876365	.	+	.	ID=exon-XM_020866973.1-5;Dbxref=GeneID:100642386%2CGenbank:XM_020866973.1;Parent=rna-XM_020866973.1
NC_015776.1	Gnomon	exon	6879025	6879302	.	-	.	ID=id-LOC105666571;Dbxref=GeneID:105666571;Parent=gene-LOC105666571
NC_015776.1	Gnomon	CDS	6024035	6024180	.	+	0	Name=XP_012172688.1;ID=cds-XP_012172688.1;Dbxref=GeneID:100650825%2CGenbank:XP_012172688.1;Parent=rna-XM_012317298.2
NC_015776.1	Gnomon	CDS	6024435	6024711	.	+	0	Name=XP_012172688.1;ID=cds-XP_012172688.1;Dbxref=GeneID:100650825%2CGenbank:XP_012172688.1;Parent=rna-XM_012317298.2
NC_015776.1	Gnomon	CDS	6024780	6025211	.	+	0	Name=XP_012172688.1;ID=cds-XP_012172688.1;Dbxref=GeneID:100650825%2CGenbank:XP_012172688.1;Parent=rna-XM_012317298.2
NC_015776.1	Gnomon	mRNA	3143774	3213110	.	-	.	Name=XM_003401031.3;ID=rna-XM_003401031.3;Dbxref=GeneID:100643666%2CGenbank:XM_003401031.3;Parent=gene-LOC100643666
NC_015776.1	Gnomon	exon	7662862	7663028	.	-	.	ID=exon-XM_012317180.2-3;Dbxref=GeneID:100643864%2CGenbank:XM_012317180.2;Parent=rna-XM_012317180.2
NC_015776.1	Gnomon	exon	7660389	7660606	.	-	.	ID=exon-XM_012317180.2-4;Dbxref=GeneID:100643864%2CGenbank:XM_012317180.2;Parent=rna-XM_012317180.2
NC_015776.1	Gnomon	exon	7658424	7658498	.	-	.	ID=exon-XM_012317180.2-5;Dbxref=GeneID:100643864%2CGenbank:XM_012317180.2;Parent=rna-XM_012317180.2
NC_015776.1	Gnomon	exon	7654933	7655164	.	-	.	ID=exon-XM_012317180.2-6;Dbxref=GeneID:100643864%2CGenbank:XM_012317180.2;Parent=rna-XM_012317180.2
NC_015776.1	Gnomon	exon	7668215	7668752	.	-	.	ID=exon-XM_012317180.2-1;Dbxref=GeneID:100643864%2CGenbank:XM_012317180.2;Parent=rna-XM_012317180.2
NC_015776.1	Gnomon	exon	7666432	7666746	.	-	.	ID=exon-XM_012317180.2-2;Dbxref=GeneID:100643864%2CGenbank:XM_012317180.2;Parent=rna-XM_012317180.2
NC_015776.1	Gnomon	exon	5937276	5937409	.	+	.	ID=exon-XM_012317320.1-4;Dbxref=GeneID:100643220%2CGenbank:XM_012317320.1;Parent=rna-XM_012317320.1
NC_015776.1	Gnomon	exon	5937491	5937611	.	+	.	ID=exon-XM_012317320.1-5;Dbxref=GeneID:100643220%2CGenbank:XM_012317320.1;Parent=rna-XM_012317320.1
NC_015776.1	Gnomon	exon	5937700	5938633	.	+	.	ID=exon-XM_012317320.1-6;Dbxref=GeneID:100643220%2CGenbank:XM_012317320.1;Parent=rna-XM_012317320.1
NC_015776.1	Gnomon	exon	5938717	5938957	.	+	.	ID=exon-XM_012317320.1-7;Dbxref=GeneID:100643220%2CGenbank:XM_012317320.1;Parent=rna-XM_012317320.1
NC_015776.1	Gnomon	exon	5931130	5931342	.	+	.	ID=exon-XM_012317320.1-1;Dbxref=GeneID:100643220%2CGenbank:XM_012317320.1;Parent=rna-XM_012317320.1
NC_015776.1	Gnomon	exon	5934516	5934657	.	+	.	ID=exon-XM_012317320.1-2;Dbxref=GeneID:100643220%2CGenbank:XM_012317320.1;Parent=rna-XM_012317320.1
NC_015776.1	Gnomon	exon	5935762	5935908	.	+	.	ID=exon-XM_012317320.1-3;Dbxref=GeneID:100643220%2CGenbank:XM_012317320.1;Parent=rna-XM_012317320.1
NC_015776.1	Gnomon	exon	5939029	5939265	.	+	.	ID=exon-XM_012317320.1-8;Dbxref=GeneID:100643220%2CGenbank:XM_012317320.1;Parent=rna-XM_012317320.1
NC_015776.1	Gnomon	exon	5939358	5940262	.	+	.	ID=exon-XM_012317320.1-9;Dbxref=GeneID:100643220%2CGenbank:XM_012317320.1;Parent=rna-XM_012317320.1
NC_015776.1	Gnomon	CDS	8482555	8483062	.	-	0	Name=XP_012172542.2;ID=cds-XP_012172542.2;Dbxref=GeneID:105666566%2CGenbank:XP_012172542.2;Parent=rna-XM_012317152.2
NC_015776.1	Gnomon	CDS	8481816	8482167	.	-	0	Name=XP_012172542.2;ID=cds-XP_012172542.2;Dbxref=GeneID:105666566%2CGenbank:XP_012172542.2;Parent=rna-XM_012317152.2
NC_015776.1	Gnomon	CDS	8476765	8477270	.	-	0	Name=XP_012172542.2;ID=cds-XP_012172542.2;Dbxref=GeneID:105666566%2CGenbank:XP_012172542.2;Parent=rna-XM_012317152.2
NC_015776.1	Gnomon	CDS	8476567	8476683	.	-	0	Name=XP_012172542.2;ID=cds-XP_012172542.2;Dbxref=GeneID:105666566%2CGenbank:XP_012172542.2;Parent=rna-XM_012317152.2
NC_015776.1	Gnomon	CDS	8475762	8476030	.	-	0	Name=XP_012172542.2;ID=cds-XP_012172542.2;Dbxref=GeneID:105666566%2CGenbank:XP_012172542.2;Parent=rna-XM_012317152.2
NC_015776.1	Gnomon	mRNA	11379426	11430581	.	-	.	Name=XM_012316915.2;ID=rna-XM_012316915.2;Dbxref=GeneID:100643595%2CGenbank:XM_012316915.2;Parent=gene-LOC100643595
NC_015776.1	RefSeq	cDNA_match	7730813	7731043	.	+	.	ID=00a1388c-7d42-4147-973f-323fb512afc7;Target=XM_003401347.3 1 231
NC_015776.1	RefSeq	cDNA_match	7731349	7731464	.	+	.	ID=00a1388c-7d42-4147-973f-323fb512afc7;Target=XM_003401347.3 1 231
NC_015776.1	RefSeq	cDNA_match	7731591	7731920	.	+	.	ID=00a1388c-7d42-4147-973f-323fb512afc7;Target=XM_003401347.3 1 231
NC_015776.1	RefSeq	cDNA_match	7732118	7732370	.	+	.	ID=00a1388c-7d42-4147-973f-323fb512afc7;Target=XM_003401347.3 1 231
NC_015776.1	RefSeq	cDNA_match	7732467	7732612	.	+	.	ID=00a1388c-7d42-4147-973f-323fb512afc7;Target=XM_003401347.3 1 231
NC_015776.1	RefSeq	cDNA_match	7732696	7732892	.	+	.	ID=00a1388c-7d42-4147-973f-323fb512afc7;Target=XM_003401347.3 1 231
NC_015776.1	RefSeq	cDNA_match	7732978	7734012	.	+	.	ID=00a1388c-7d42-4147-973f-323fb512afc7;Target=XM_003401347.3 1 231
NC_015776.1	Gnomon	exon	3099755	3099812	.	-	.	ID=exon-XM_012316827.2-2;Dbxref=GeneID:100642706%2CGenbank:XM_012316827.2;Note=The sequence of the model RefSeq transcript was modified relative to this genomic sequence to represent the inferred CDS: inserted 1 base in 1 codon;Parent=rna-XM_012316827.2
NC_015776.1	Gnomon	exon	3099487	3099580	.	-	.	ID=exon-XM_012316827.2-3;Dbxref=GeneID:100642706%2CGenbank:XM_012316827.2;Note=The sequence of the model RefSeq transcript was modified relative to this genomic sequence to represent the inferred CDS: inserted 1 base in 1 codon;Parent=rna-XM_012316827.2
NC_015776.1	Gnomon	exon	3095985	3099484	.	-	.	ID=exon-XM_012316827.2-4;Dbxref=GeneID:100642706%2CGenbank:XM_012316827.2;Note=The sequence of the model RefSeq transcript was modified relative to this genomic sequence to represent the inferred CDS: inserted 1 base in 1 codon;Parent=rna-XM_012316827.2
NC_015776.1	Gnomon	exon	3100487	3101265	.	-	.	ID=exon-XM_012316827.2-1;Dbxref=GeneID:100642706%2CGenbank:XM_012316827.2;Note=The sequence of the model RefSeq transcript was modified relative to this genomic sequence to represent the inferred CDS: inserted 1 base in 1 codon;Parent=rna-XM_012316827.2
NC_015776.1	Gnomon	mRNA	11379426	11430590	.	-	.	Name=XM_012316916.2;ID=rna-XM_012316916.2;Dbxref=GeneID:100643595%2CGenbank:XM_012316916.2;Parent=gene-LOC100643595
NC_015776.1	Gnomon	CDS	5969201	5969309	.	-	0	Name=XP_003401475.1;ID=cds-XP_003401475.1;Dbxref=GeneID:100642387%2CGenbank:XP_003401475.1;Parent=rna-XM_003401427.3
NC_015776.1	Gnomon	CDS	5967801	5968025	.	-	0	Name=XP_003401475.1;ID=cds-XP_003401475.1;Dbxref=GeneID:100642387%2CGenbank:XP_003401475.1;Parent=rna-XM_003401427.3
NC_015776.1	Gnomon	CDS	5967324	5967505	.	-	0	Name=XP_003401475.1;ID=cds-XP_003401475.1;Dbxref=GeneID:100642387%2CGenbank:XP_003401475.1;Parent=rna-XM_003401427.3
NC_015776.1	Gnomon	CDS	5967035	5967244	.	-	0	Name=XP_003401475.1;ID=cds-XP_003401475.1;Dbxref=GeneID:100642387%2CGenbank:XP_003401475.1;Parent=rna-XM_003401427.3
NC_015776.1	Gnomon	exon	6789697	6789932	.	+	.	ID=exon-XM_003401384.3-4;Dbxref=GeneID:100647162%2CGenbank:XM_003401384.3;Parent=rna-XM_003401384.3
NC_015776.1	Gnomon	exon	6790009	6790230	.	+	.	ID=exon-XM_003401384.3-5;Dbxref=GeneID:100647162%2CGenbank:XM_003401384.3;Parent=rna-XM_003401384.3
NC_015776.1	Gnomon	exon	6787796	6787888	.	+	.	ID=exon-XM_003401384.3-2;Dbxref=GeneID:100647162%2CGenbank:XM_003401384.3;Parent=rna-XM_003401384.3
NC_015776.1	Gnomon	exon	6789269	6789578	.	+	.	ID=exon-XM_003401384.3-3;Dbxref=GeneID:100647162%2CGenbank:XM_003401384.3;Parent=rna-XM_003401384.3
NC_015776.1	Gnomon	exon	6790304	6790511	.	+	.	ID=exon-XM_003401384.3-6;Dbxref=GeneID:100647162%2CGenbank:XM_003401384.3;Parent=rna-XM_003401384.3
NC_015776.1	Gnomon	exon	6790589	6791166	.	+	.	ID=exon-XM_003401384.3-7;Dbxref=GeneID:100647162%2CGenbank:XM_003401384.3;Parent=rna-XM_003401384.3
NC_015776.1	Gnomon	CDS	2907869	2908044	.	+	0	Name=XP_012172199.1;ID=cds-XP_012172199.1;Dbxref=GeneID:100631095%2CGenbank:XP_012172199.1;Parent=rna-XM_012316809.1
NC_015776.1	Gnomon	CDS	2908121	2908359	.	+	0	Name=XP_012172199.1;ID=cds-XP_012172199.1;Dbxref=GeneID:100631095%2CGenbank:XP_012172199.1;Parent=rna-XM_012316809.1
NC_015776.1	Gnomon	CDS	2908433	2908539	.	+	0	Name=XP_012172199.1;ID=cds-XP_012172199.1;Dbxref=GeneID:100631095%2CGenbank:XP_012172199.1;Parent=rna-XM_012316809.1
NC_015776.1	Gnomon	CDS	2908627	2908733	.	+	0	Name=XP_012172199.1;ID=cds-XP_012172199.1;Dbxref=GeneID:100631095%2CGenbank:XP_012172199.1;Parent=rna-XM_012316809.1
NC_015776.1	Gnomon	CDS	2908821	2908968	.	+	0	Name=XP_012172199.1;ID=cds-XP_012172199.1;Dbxref=GeneID:100631095%2CGenbank:XP_012172199.1;Parent=rna-XM_012316809.1
NC_015776.1	Gnomon	CDS	2909046	2909156	.	+	0	Name=XP_012172199.1;ID=cds-XP_012172199.1;Dbxref=GeneID:100631095%2CGenbank:XP_012172199.1;Parent=rna-XM_012316809.1
NC_015776.1	Gnomon	CDS	2909228	2909394	.	+	0	Name=XP_012172199.1;ID=cds-XP_012172199.1;Dbxref=GeneID:100631095%2CGenbank:XP_012172199.1;Parent=rna-XM_012316809.1
NC_015776.1	Gnomon	CDS	2909489	2909603	.	+	0	Name=XP_012172199.1;ID=cds-XP_012172199.1;Dbxref=GeneID:100631095%2CGenbank:XP_012172199.1;Parent=rna-XM_012316809.1
NC_015776.1	Gnomon	exon	6786707	6787048	.	+	.	ID=exon-XM_003401384.3-1;Dbxref=GeneID:100647162%2CGenbank:XM_003401384.3;Parent=rna-XM_003401384.3
NC_015776.1	Gnomon	exon	7669632	7669730	.	+	.	ID=exon-XM_020867077.1-2;Dbxref=GeneID:110119949%2CGenbank:XM_020867077.1;Parent=rna-XM_020867077.1
NC_015776.1	Gnomon	exon	7669805	7670061	.	+	.	ID=exon-XM_020867077.1-3;Dbxref=GeneID:110119949%2CGenbank:XM_020867077.1;Parent=rna-XM_020867077.1
NC_015776.1	Gnomon	exon	7669457	7669544	.	+	.	ID=exon-XM_020867077.1-1;Dbxref=GeneID:110119949%2CGenbank:XM_020867077.1;Parent=rna-XM_020867077.1
NC_015776.1	Gnomon	CDS	9468287	9468463	.	+	0	Name=XP_012172449.1;ID=cds-XP_012172449.1;Dbxref=GeneID:100650302%2CGenbank:XP_012172449.1;Parent=rna-XM_012317059.2
NC_015776.1	Gnomon	CDS	9468671	9468893	.	+	0	Name=XP_012172449.1;ID=cds-XP_012172449.1;Dbxref=GeneID:100650302%2CGenbank:XP_012172449.1;Parent=rna-XM_012317059.2
NC_015776.1	Gnomon	CDS	9468955	9469216	.	+	0	Name=XP_012172449.1;ID=cds-XP_012172449.1;Dbxref=GeneID:100650302%2CGenbank:XP_012172449.1;Parent=rna-XM_012317059.2
NC_015776.1	Gnomon	CDS	9469343	9469460	.	+	0	Name=XP_012172449.1;ID=cds-XP_012172449.1;Dbxref=GeneID:100650302%2CGenbank:XP_012172449.1;Parent=rna-XM_012317059.2
NC_015776.1	Gnomon	CDS	9469711	9469926	.	+	0	Name=XP_012172449.1;ID=cds-XP_012172449.1;Dbxref=GeneID:100650302%2CGenbank:XP_012172449.1;Parent=rna-XM_012317059.2
NC_015776.1	Gnomon	CDS	9470149	9470259	.	+	0	Name=XP_012172449.1;ID=cds-XP_012172449.1;Dbxref=GeneID:100650302%2CGenbank:XP_012172449.1;Parent=rna-XM_012317059.2
NC_015776.1	Gnomon	CDS	9470980	9471177	.	+	0	Name=XP_012172449.1;ID=cds-XP_012172449.1;Dbxref=GeneID:100650302%2CGenbank:XP_012172449.1;Parent=rna-XM_012317059.2
NC_015776.1	Gnomon	mRNA	9991009	10008577	.	+	.	Name=XM_012317014.2;ID=rna-XM_012317014.2;Dbxref=GeneID:105666555%2CGenbank:XM_012317014.2;Parent=gene-LOC105666555
NC_015776.1	Gnomon	CDS	6016985	6017044	.	-	0	Name=XP_012172689.1;ID=cds-XP_012172689.1;Dbxref=GeneID:100651701%2CGenbank:XP_012172689.1;Parent=rna-XM_012317299.2
NC_015776.1	Gnomon	CDS	6016535	6016737	.	-	0	Name=XP_012172689.1;ID=cds-XP_012172689.1;Dbxref=GeneID:100651701%2CGenbank:XP_012172689.1;Parent=rna-XM_012317299.2
NC_015776.1	Gnomon	CDS	6016275	6016461	.	-	0	Name=XP_012172689.1;ID=cds-XP_012172689.1;Dbxref=GeneID:100651701%2CGenbank:XP_012172689.1;Parent=rna-XM_012317299.2
NC_015776.1	Gnomon	CDS	6015925	6016209	.	-	0	Name=XP_012172689.1;ID=cds-XP_012172689.1;Dbxref=GeneID:100651701%2CGenbank:XP_012172689.1;Parent=rna-XM_012317299.2
NC_015776.1	Gnomon	CDS	6015739	6015870	.	-	0	Name=XP_012172689.1;ID=cds-XP_012172689.1;Dbxref=GeneID:100651701%2CGenbank:XP_012172689.1;Parent=rna-XM_012317299.2
NC_015776.1	Gnomon	CDS	6015519	6015650	.	-	0	Name=XP_012172689.1;ID=cds-XP_012172689.1;Dbxref=GeneID:100651701%2CGenbank:XP_012172689.1;Parent=rna-XM_012317299.2
NC_015776.1	Gnomon	CDS	6014947	6015447	.	-	0	Name=XP_012172689.1;ID=cds-XP_012172689.1;Dbxref=GeneID:100651701%2CGenbank:XP_012172689.1;Parent=rna-XM_012317299.2
NC_015776.1	Gnomon	CDS	6014710	6014868	.	-	0	Name=XP_012172689.1;ID=cds-XP_012172689.1;Dbxref=GeneID:100651701%2CGenbank:XP_012172689.1;Parent=rna-XM_012317299.2
NC_015776.1	Gnomon	CDS	11432435	11432574	.	+	0	Name=XP_012172303.1;ID=cds-XP_012172303.1;Dbxref=GeneID:100651102%2CGenbank:XP_012172303.1;Parent=rna-XM_012316913.2
NC_015776.1	Gnomon	CDS	11434795	11434956	.	+	0	Name=XP_012172303.1;ID=cds-XP_012172303.1;Dbxref=GeneID:100651102%2CGenbank:XP_012172303.1;Parent=rna-XM_012316913.2
NC_015776.1	Gnomon	CDS	11443932	11444148	.	+	0	Name=XP_012172303.1;ID=cds-XP_012172303.1;Dbxref=GeneID:100651102%2CGenbank:XP_012172303.1;Parent=rna-XM_012316913.2
NC_015776.1	Gnomon	CDS	11444699	11445033	.	+	0	Name=XP_012172303.1;ID=cds-XP_012172303.1;Dbxref=GeneID:100651102%2CGenbank:XP_012172303.1;Parent=rna-XM_012316913.2
NC_015776.1	Gnomon	CDS	11445178	11445265	.	+	0	Name=XP_012172303.1;ID=cds-XP_012172303.1;Dbxref=GeneID:100651102%2CGenbank:XP_012172303.1;Parent=rna-XM_012316913.2
NC_015776.1	Gnomon	CDS	11445530	11445592	.	+	0	Name=XP_012172303.1;ID=cds-XP_012172303.1;Dbxref=GeneID:100651102%2CGenbank:XP_012172303.1;Parent=rna-XM_012316913.2
NC_015776.1	Gnomon	exon	5185588	5188656	.	+	.	ID=exon-XM_003401458.3-2;Dbxref=GeneID:100646441%2CGenbank:XM_003401458.3;Parent=rna-XM_003401458.3
NC_015776.1	Gnomon	exon	5184977	5185083	.	+	.	ID=exon-XM_003401458.3-1;Dbxref=GeneID:100646441%2CGenbank:XM_003401458.3;Parent=rna-XM_003401458.3
NC_015776.1	Gnomon	mRNA	1300945	1320411	.	-	.	Name=XM_020866820.1;ID=rna-XM_020866820.1;Dbxref=GeneID:100643713%2CGenbank:XM_020866820.1;Parent=gene-LOC100643713
NC_015776.1	Gnomon	CDS	1609408	1609475	.	+	0	Name=XP_012172053.1;ID=cds-XP_012172053.1;Dbxref=GeneID:100646361%2CGenbank:XP_012172053.1;Parent=rna-XM_012316663.2
NC_015776.1	Gnomon	CDS	1610248	1610416	.	+	0	Name=XP_012172053.1;ID=cds-XP_012172053.1;Dbxref=GeneID:100646361%2CGenbank:XP_012172053.1;Parent=rna-XM_012316663.2
NC_015776.1	Gnomon	CDS	1610494	1611129	.	+	0	Name=XP_012172053.1;ID=cds-XP_012172053.1;Dbxref=GeneID:100646361%2CGenbank:XP_012172053.1;Parent=rna-XM_012316663.2
NC_015776.1	Gnomon	CDS	1611248	1611385	.	+	0	Name=XP_012172053.1;ID=cds-XP_012172053.1;Dbxref=GeneID:100646361%2CGenbank:XP_012172053.1;Parent=rna-XM_012316663.2
NC_015776.1	Gnomon	CDS	1611469	1611762	.	+	0	Name=XP_012172053.1;ID=cds-XP_012172053.1;Dbxref=GeneID:100646361%2CGenbank:XP_012172053.1;Parent=rna-XM_012316663.2
NC_015776.1	Gnomon	CDS	1611840	1613573	.	+	0	Name=XP_012172053.1;ID=cds-XP_012172053.1;Dbxref=GeneID:100646361%2CGenbank:XP_012172053.1;Parent=rna-XM_012316663.2
NC_015776.1	Gnomon	exon	2358805	2359705	.	-	.	ID=exon-XM_012316736.2-10;Dbxref=GeneID:100648803%2CGenbank:XM_012316736.2;Parent=rna-XM_012316736.2
NC_015776.1	Gnomon	transcript	3138859	3142836	.	-	.	Name=XR_001099358.2;ID=rna-XR_001099358.2;Dbxref=GeneID:100645540%2CGenbank:XR_001099358.2;Parent=gene-LOC100645540
NC_015776.1	Gnomon	exon	6758547	6771007	.	+	.	ID=exon-XM_020866926.1-8;Dbxref=GeneID:100647823%2CGenbank:XM_020866926.1;Parent=rna-XM_020866926.1
NC_015776.1	Gnomon	exon	6744094	6744190	.	+	.	ID=exon-XM_020866926.1-6;Dbxref=GeneID:100647823%2CGenbank:XM_020866926.1;Parent=rna-XM_020866926.1
NC_015776.1	Gnomon	exon	6745760	6746039	.	+	.	ID=exon-XM_020866926.1-7;Dbxref=GeneID:100647823%2CGenbank:XM_020866926.1;Parent=rna-XM_020866926.1
NC_015776.1	Gnomon	exon	6673408	6673613	.	+	.	ID=exon-XM_020866926.1-1;Dbxref=GeneID:100647823%2CGenbank:XM_020866926.1;Parent=rna-XM_020866926.1
NC_015776.1	Gnomon	exon	6722940	6723323	.	+	.	ID=exon-XM_020866926.1-4;Dbxref=GeneID:100647823%2CGenbank:XM_020866926.1;Parent=rna-XM_020866926.1
NC_015776.1	Gnomon	exon	6725335	6725457	.	+	.	ID=exon-XM_020866926.1-5;Dbxref=GeneID:100647823%2CGenbank:XM_020866926.1;Parent=rna-XM_020866926.1
NC_015776.1	Gnomon	exon	6690013	6690267	.	+	.	ID=exon-XM_020866926.1-2;Dbxref=GeneID:100647823%2CGenbank:XM_020866926.1;Parent=rna-XM_020866926.1
NC_015776.1	Gnomon	exon	6718156	6718212	.	+	.	ID=exon-XM_020866926.1-3;Dbxref=GeneID:100647823%2CGenbank:XM_020866926.1;Parent=rna-XM_020866926.1
NC_015776.1	Gnomon	exon	2404706	2404807	.	+	.	ID=exon-XM_012316725.2-7;Dbxref=GeneID:100649552%2CGenbank:XM_012316725.2;Parent=rna-XM_012316725.2
NC_015776.1	Gnomon	exon	2405188	2405362	.	+	.	ID=exon-XM_012316725.2-8;Dbxref=GeneID:100649552%2CGenbank:XM_012316725.2;Parent=rna-XM_012316725.2
NC_015776.1	Gnomon	exon	2403470	2403612	.	+	.	ID=exon-XM_012316725.2-5;Dbxref=GeneID:100649552%2CGenbank:XM_012316725.2;Parent=rna-XM_012316725.2
NC_015776.1	Gnomon	exon	2404427	2404609	.	+	.	ID=exon-XM_012316725.2-6;Dbxref=GeneID:100649552%2CGenbank:XM_012316725.2;Parent=rna-XM_012316725.2
NC_015776.1	Gnomon	exon	2405884	2405935	.	+	.	ID=exon-XM_012316725.2-9;Dbxref=GeneID:100649552%2CGenbank:XM_012316725.2;Parent=rna-XM_012316725.2
NC_015776.1	Gnomon	CDS	2288531	2288646	.	+	0	Name=XP_012172093.1;ID=cds-XP_012172093.1;Dbxref=GeneID:100644822%2CGenbank:XP_012172093.1;Note=The sequence of the model RefSeq protein was modified relative to this genomic sequence to represent the inferred CDS: deleted 1 base in 1 codon;Parent=rna-XM_012316703.2
NC_015776.1	Gnomon	CDS	2288715	2288872	.	+	0	Name=XP_012172093.1;ID=cds-XP_012172093.1;Dbxref=GeneID:100644822%2CGenbank:XP_012172093.1;Note=The sequence of the model RefSeq protein was modified relative to this genomic sequence to represent the inferred CDS: deleted 1 base in 1 codon;Parent=rna-XM_012316703.2
NC_015776.1	Gnomon	CDS	2288948	2289030	.	+	0	Name=XP_012172093.1;ID=cds-XP_012172093.1;Dbxref=GeneID:100644822%2CGenbank:XP_012172093.1;Note=The sequence of the model RefSeq protein was modified relative to this genomic sequence to represent the inferred CDS: deleted 1 base in 1 codon;Parent=rna-XM_012316703.2
NC_015776.1	Gnomon	CDS	2289032	2289145	.	+	0	Name=XP_012172093.1;ID=cds-XP_012172093.1;Dbxref=GeneID:100644822%2CGenbank:XP_012172093.1;Note=The sequence of the model RefSeq protein was modified relative to this genomic sequence to represent the inferred CDS: deleted 1 base in 1 codon;Parent=rna-XM_012316703.2
NC_015776.1	Gnomon	exon	2402388	2402639	.	+	.	ID=exon-XM_012316725.2-3;Dbxref=GeneID:100649552%2CGenbank:XM_012316725.2;Parent=rna-XM_012316725.2
NC_015776.1	Gnomon	exon	2402894	2403059	.	+	.	ID=exon-XM_012316725.2-4;Dbxref=GeneID:100649552%2CGenbank:XM_012316725.2;Parent=rna-XM_012316725.2
NC_015776.1	Gnomon	CDS	237968	237980	.	+	0	Name=XP_003400987.1;ID=cds-XP_003400987.1;Dbxref=GeneID:100642420%2CGenbank:XP_003400987.1;Parent=rna-XM_003400939.2
NC_015776.1	Gnomon	CDS	238050	238190	.	+	0	Name=XP_003400987.1;ID=cds-XP_003400987.1;Dbxref=GeneID:100642420%2CGenbank:XP_003400987.1;Parent=rna-XM_003400939.2
NC_015776.1	Gnomon	CDS	238345	238698	.	+	0	Name=XP_003400987.1;ID=cds-XP_003400987.1;Dbxref=GeneID:100642420%2CGenbank:XP_003400987.1;Parent=rna-XM_003400939.2
NC_015776.1	Gnomon	CDS	238822	239063	.	+	0	Name=XP_003400987.1;ID=cds-XP_003400987.1;Dbxref=GeneID:100642420%2CGenbank:XP_003400987.1;Parent=rna-XM_003400939.2
NC_015776.1	Gnomon	exon	2390956	2391044	.	+	.	ID=exon-XM_012316725.2-1;Dbxref=GeneID:100649552%2CGenbank:XM_012316725.2;Parent=rna-XM_012316725.2
NC_015776.1	Gnomon	exon	2398844	2398998	.	+	.	ID=exon-XM_012316725.2-2;Dbxref=GeneID:100649552%2CGenbank:XM_012316725.2;Parent=rna-XM_012316725.2
NC_015776.1	Gnomon	exon	5577579	5578112	.	+	.	ID=exon-XM_012317344.2-14;Dbxref=GeneID:100644150%2CGenbank:XM_012317344.2;Parent=rna-XM_012317344.2
NC_015776.1	Gnomon	exon	5576662	5576767	.	+	.	ID=exon-XM_012317344.2-12;Dbxref=GeneID:100644150%2CGenbank:XM_012317344.2;Parent=rna-XM_012317344.2
NC_015776.1	Gnomon	exon	5577005	5577105	.	+	.	ID=exon-XM_012317344.2-13;Dbxref=GeneID:100644150%2CGenbank:XM_012317344.2;Parent=rna-XM_012317344.2
NC_015776.1	Gnomon	exon	5575199	5575432	.	+	.	ID=exon-XM_012317344.2-10;Dbxref=GeneID:100644150%2CGenbank:XM_012317344.2;Parent=rna-XM_012317344.2
NC_015776.1	Gnomon	exon	5575989	5576124	.	+	.	ID=exon-XM_012317344.2-11;Dbxref=GeneID:100644150%2CGenbank:XM_012317344.2;Parent=rna-XM_012317344.2
NC_015776.1	Gnomon	CDS	118115	118551	.	+	0	Name=XP_012171994.2;ID=cds-XP_012171994.2;Dbxref=GeneID:100650787%2CGenbank:XP_012171994.2;Note=The sequence of the model RefSeq protein was modified relative to this genomic sequence to represent the inferred CDS: added 151 bases not found in genome assembly;Parent=rna-XM_012316604.2
NC_015776.1	Gnomon	CDS	129668	129886	.	+	0	Name=XP_012171994.2;ID=cds-XP_012171994.2;Dbxref=GeneID:100650787%2CGenbank:XP_012171994.2;Note=The sequence of the model RefSeq protein was modified relative to this genomic sequence to represent the inferred CDS: added 151 bases not found in genome assembly;Parent=rna-XM_012316604.2
NC_015776.1	Gnomon	CDS	136123	136319	.	+	0	Name=XP_012171994.2;ID=cds-XP_012171994.2;Dbxref=GeneID:100650787%2CGenbank:XP_012171994.2;Note=The sequence of the model RefSeq protein was modified relative to this genomic sequence to represent the inferred CDS: added 151 bases not found in genome assembly;Parent=rna-XM_012316604.2
NC_015776.1	Gnomon	CDS	138072	138405	.	+	0	Name=XP_012171994.2;ID=cds-XP_012171994.2;Dbxref=GeneID:100650787%2CGenbank:XP_012171994.2;Note=The sequence of the model RefSeq protein was modified relative to this genomic sequence to represent the inferred CDS: added 151 bases not found in genome assembly;Parent=rna-XM_012316604.2
NC_015776.1	Gnomon	CDS	7588813	7588867	.	-	0	Name=XP_012172583.1;ID=cds-XP_012172583.1;Dbxref=GeneID:100644824%2CGenbank:XP_012172583.1;Parent=rna-XM_012317193.2
NC_015776.1	Gnomon	CDS	7581356	7581449	.	-	0	Name=XP_012172583.1;ID=cds-XP_012172583.1;Dbxref=GeneID:100644824%2CGenbank:XP_012172583.1;Parent=rna-XM_012317193.2
NC_015776.1	Gnomon	CDS	7580063	7580092	.	-	0	Name=XP_012172583.1;ID=cds-XP_012172583.1;Dbxref=GeneID:100644824%2CGenbank:XP_012172583.1;Parent=rna-XM_012317193.2
NC_015776.1	Gnomon	CDS	7472695	7472809	.	-	0	Name=XP_012172583.1;ID=cds-XP_012172583.1;Dbxref=GeneID:100644824%2CGenbank:XP_012172583.1;Parent=rna-XM_012317193.2
NC_015776.1	Gnomon	CDS	7454895	7455207	.	-	0	Name=XP_012172583.1;ID=cds-XP_012172583.1;Dbxref=GeneID:100644824%2CGenbank:XP_012172583.1;Parent=rna-XM_012317193.2
NC_015776.1	Gnomon	CDS	7397215	7397220	.	-	0	Name=XP_012172583.1;ID=cds-XP_012172583.1;Dbxref=GeneID:100644824%2CGenbank:XP_012172583.1;Parent=rna-XM_012317193.2
NC_015776.1	Gnomon	CDS	7371502	7371638	.	-	0	Name=XP_012172583.1;ID=cds-XP_012172583.1;Dbxref=GeneID:100644824%2CGenbank:XP_012172583.1;Parent=rna-XM_012317193.2
NC_015776.1	Gnomon	CDS	5584384	5584600	.	-	0	Name=XP_012172739.1;ID=cds-XP_012172739.1;Dbxref=GeneID:100644270%2CGenbank:XP_012172739.1;Parent=rna-XM_012317349.2
NC_015776.1	Gnomon	CDS	5584197	5584245	.	-	0	Name=XP_012172739.1;ID=cds-XP_012172739.1;Dbxref=GeneID:100644270%2CGenbank:XP_012172739.1;Parent=rna-XM_012317349.2
NC_015776.1	Gnomon	CDS	5583659	5583839	.	-	0	Name=XP_012172739.1;ID=cds-XP_012172739.1;Dbxref=GeneID:100644270%2CGenbank:XP_012172739.1;Parent=rna-XM_012317349.2
NC_015776.1	Gnomon	CDS	5583179	5583371	.	-	0	Name=XP_012172739.1;ID=cds-XP_012172739.1;Dbxref=GeneID:100644270%2CGenbank:XP_012172739.1;Parent=rna-XM_012317349.2
NC_015776.1	Gnomon	CDS	5582626	5582815	.	-	0	Name=XP_012172739.1;ID=cds-XP_012172739.1;Dbxref=GeneID:100644270%2CGenbank:XP_012172739.1;Parent=rna-XM_012317349.2
NC_015776.1	Gnomon	CDS	5581804	5582019	.	-	0	Name=XP_012172739.1;ID=cds-XP_012172739.1;Dbxref=GeneID:100644270%2CGenbank:XP_012172739.1;Parent=rna-XM_012317349.2
NC_015776.1	Gnomon	CDS	5581599	5581701	.	-	0	Name=XP_012172739.1;ID=cds-XP_012172739.1;Dbxref=GeneID:100644270%2CGenbank:XP_012172739.1;Parent=rna-XM_012317349.2
NC_015776.1	Gnomon	CDS	5580908	5581135	.	-	0	Name=XP_012172739.1;ID=cds-XP_012172739.1;Dbxref=GeneID:100644270%2CGenbank:XP_012172739.1;Parent=rna-XM_012317349.2
NC_015776.1	Gnomon	CDS	5579993	5580234	.	-	0	Name=XP_012172739.1;ID=cds-XP_012172739.1;Dbxref=GeneID:100644270%2CGenbank:XP_012172739.1;Parent=rna-XM_012317349.2
NC_015776.1	Gnomon	CDS	5579109	5579209	.	-	0	Name=XP_012172739.1;ID=cds-XP_012172739.1;Dbxref=GeneID:100644270%2CGenbank:XP_012172739.1;Parent=rna-XM_012317349.2
NC_015776.1	Gnomon	CDS	5578128	5578309	.	-	0	Name=XP_012172739.1;ID=cds-XP_012172739.1;Dbxref=GeneID:100644270%2CGenbank:XP_012172739.1;Parent=rna-XM_012317349.2
NC_015776.1	Gnomon	mRNA	5274200	5281244	.	+	.	Name=XM_012317351.2;ID=rna-XM_012317351.2;Dbxref=GeneID:100644825%2CGenbank:XM_012317351.2;Parent=gene-LOC100644825
NC_015776.1	Gnomon	exon	4361568	4361716	.	-	.	ID=exon-XR_002308484.1-1;Dbxref=GeneID:100650702%2CGenbank:XR_002308484.1;Parent=rna-XR_002308484.1
NC_015776.1	Gnomon	exon	4359087	4359718	.	-	.	ID=exon-XR_002308484.1-2;Dbxref=GeneID:100650702%2CGenbank:XR_002308484.1;Parent=rna-XR_002308484.1
NC_015776.1	Gnomon	exon	4328911	4330450	.	-	.	ID=exon-XR_002308484.1-3;Dbxref=GeneID:100650702%2CGenbank:XR_002308484.1;Parent=rna-XR_002308484.1
NC_015776.1	Gnomon	exon	4289713	4289797	.	-	.	ID=exon-XR_002308484.1-4;Dbxref=GeneID:100650702%2CGenbank:XR_002308484.1;Parent=rna-XR_002308484.1
NC_015776.1	Gnomon	exon	4286695	4286990	.	-	.	ID=exon-XR_002308484.1-5;Dbxref=GeneID:100650702%2CGenbank:XR_002308484.1;Parent=rna-XR_002308484.1
NC_015776.1	Gnomon	exon	4279195	4279305	.	-	.	ID=exon-XR_002308484.1-6;Dbxref=GeneID:100650702%2CGenbank:XR_002308484.1;Parent=rna-XR_002308484.1
NC_015776.1	Gnomon	lnc_RNA	6922962	7056167	.	-	.	Name=XR_002308433.1;ID=rna-XR_002308433.1;Dbxref=GeneID:110119178%2CGenbank:XR_002308433.1;Parent=gene-LOC110119178
NC_015776.1	Gnomon	CDS	1068934	1069074	.	+	0	Name=XP_020722711.1;ID=cds-XP_020722711.1;Dbxref=GeneID:100645775%2CGenbank:XP_020722711.1;Parent=rna-XM_020867052.1
NC_015776.1	Gnomon	CDS	1069531	1069589	.	+	0	Name=XP_020722711.1;ID=cds-XP_020722711.1;Dbxref=GeneID:100645775%2CGenbank:XP_020722711.1;Parent=rna-XM_020867052.1
NC_015776.1	Gnomon	CDS	1069646	1069787	.	+	0	Name=XP_020722711.1;ID=cds-XP_020722711.1;Dbxref=GeneID:100645775%2CGenbank:XP_020722711.1;Parent=rna-XM_020867052.1
NC_015776.1	Gnomon	CDS	1069859	1070026	.	+	0	Name=XP_020722711.1;ID=cds-XP_020722711.1;Dbxref=GeneID:100645775%2CGenbank:XP_020722711.1;Parent=rna-XM_020867052.1
NC_015776.1	Gnomon	CDS	1070921	1071076	.	+	0	Name=XP_020722711.1;ID=cds-XP_020722711.1;Dbxref=GeneID:100645775%2CGenbank:XP_020722711.1;Parent=rna-XM_020867052.1
NC_015776.1	Gnomon	mRNA	9248870	9251144	.	+	.	Name=XM_003401279.3;ID=rna-XM_003401279.3;Dbxref=GeneID:100644463%2CGenbank:XM_003401279.3;Parent=gene-LOC100644463
NC_015776.1	Gnomon	exon	10608969	10609443	.	+	.	ID=exon-XM_012316984.2-8;Dbxref=GeneID:100651856%2CGenbank:XM_012316984.2;Parent=rna-XM_012316984.2
NC_015776.1	Gnomon	exon	10608464	10608605	.	+	.	ID=exon-XM_012316984.2-6;Dbxref=GeneID:100651856%2CGenbank:XM_012316984.2;Parent=rna-XM_012316984.2
NC_015776.1	Gnomon	exon	10608678	10608886	.	+	.	ID=exon-XM_012316984.2-7;Dbxref=GeneID:100651856%2CGenbank:XM_012316984.2;Parent=rna-XM_012316984.2
NC_015776.1	Gnomon	exon	10606646	10606780	.	+	.	ID=exon-XM_012316984.2-4;Dbxref=GeneID:100651856%2CGenbank:XM_012316984.2;Parent=rna-XM_012316984.2
NC_015776.1	Gnomon	exon	10608278	10608393	.	+	.	ID=exon-XM_012316984.2-5;Dbxref=GeneID:100651856%2CGenbank:XM_012316984.2;Parent=rna-XM_012316984.2
NC_015776.1	Gnomon	exon	10606058	10606339	.	+	.	ID=exon-XM_012316984.2-2;Dbxref=GeneID:100651856%2CGenbank:XM_012316984.2;Parent=rna-XM_012316984.2
NC_015776.1	Gnomon	exon	10606437	10606574	.	+	.	ID=exon-XM_012316984.2-3;Dbxref=GeneID:100651856%2CGenbank:XM_012316984.2;Parent=rna-XM_012316984.2
NC_015776.1	Gnomon	exon	10600359	10600635	.	+	.	ID=exon-XM_012316984.2-1;Dbxref=GeneID:100651856%2CGenbank:XM_012316984.2;Parent=rna-XM_012316984.2
NC_015776.1	Gnomon	exon	11025333	11027163	.	-	.	ID=exon-XM_003401289.3-11;Dbxref=GeneID:100645609%2CGenbank:XM_003401289.3;Parent=rna-XM_003401289.3
NC_015776.1	Gnomon	exon	11029435	11029527	.	-	.	ID=exon-XM_003401289.3-10;Dbxref=GeneID:100645609%2CGenbank:XM_003401289.3;Parent=rna-XM_003401289.3
NC_015776.1	Gnomon	CDS	3818436	3818490	.	+	0	Name=XP_020722461.1;ID=cds-XP_020722461.1;Dbxref=GeneID:100647316%2CGenbank:XP_020722461.1;Parent=rna-XM_020866802.1
NC_015776.1	Gnomon	CDS	3982809	3982972	.	+	0	Name=XP_020722461.1;ID=cds-XP_020722461.1;Dbxref=GeneID:100647316%2CGenbank:XP_020722461.1;Parent=rna-XM_020866802.1
NC_015776.1	Gnomon	CDS	4006076	4006205	.	+	0	Name=XP_020722461.1;ID=cds-XP_020722461.1;Dbxref=GeneID:100647316%2CGenbank:XP_020722461.1;Parent=rna-XM_020866802.1
NC_015776.1	Gnomon	CDS	4007301	4007377	.	+	0	Name=XP_020722461.1;ID=cds-XP_020722461.1;Dbxref=GeneID:100647316%2CGenbank:XP_020722461.1;Parent=rna-XM_020866802.1
NC_015776.1	Gnomon	mRNA	9165127	9167116	.	-	.	Name=XM_003401529.3;ID=rna-XM_003401529.3;Dbxref=GeneID:100645424%2CGenbank:XM_003401529.3;Parent=gene-LOC100645424
NC_015776.1	Gnomon	CDS	5991628	5991738	.	-	0	Name=XP_020722617.1;ID=cds-XP_020722617.1;Dbxref=GeneID:100652058%2CGenbank:XP_020722617.1;Parent=rna-XM_020866958.1
NC_015776.1	Gnomon	CDS	5990613	5990757	.	-	0	Name=XP_020722617.1;ID=cds-XP_020722617.1;Dbxref=GeneID:100652058%2CGenbank:XP_020722617.1;Parent=rna-XM_020866958.1
NC_015776.1	Gnomon	CDS	5990378	5990535	.	-	0	Name=XP_020722617.1;ID=cds-XP_020722617.1;Dbxref=GeneID:100652058%2CGenbank:XP_020722617.1;Parent=rna-XM_020866958.1
NC_015776.1	Gnomon	CDS	5989758	5989879	.	-	0	Name=XP_020722617.1;ID=cds-XP_020722617.1;Dbxref=GeneID:100652058%2CGenbank:XP_020722617.1;Parent=rna-XM_020866958.1
NC_015776.1	Gnomon	CDS	5989534	5989679	.	-	0	Name=XP_020722617.1;ID=cds-XP_020722617.1;Dbxref=GeneID:100652058%2CGenbank:XP_020722617.1;Parent=rna-XM_020866958.1
NC_015776.1	Gnomon	CDS	5988825	5989071	.	-	0	Name=XP_020722617.1;ID=cds-XP_020722617.1;Dbxref=GeneID:100652058%2CGenbank:XP_020722617.1;Parent=rna-XM_020866958.1
NC_015776.1	Gnomon	CDS	5988601	5988749	.	-	0	Name=XP_020722617.1;ID=cds-XP_020722617.1;Dbxref=GeneID:100652058%2CGenbank:XP_020722617.1;Parent=rna-XM_020866958.1
NC_015776.1	Gnomon	CDS	5988119	5988280	.	-	0	Name=XP_020722617.1;ID=cds-XP_020722617.1;Dbxref=GeneID:100652058%2CGenbank:XP_020722617.1;Parent=rna-XM_020866958.1
NC_015776.1	Gnomon	CDS	5987936	5988034	.	-	0	Name=XP_020722617.1;ID=cds-XP_020722617.1;Dbxref=GeneID:100652058%2CGenbank:XP_020722617.1;Parent=rna-XM_020866958.1
NC_015776.1	Gnomon	CDS	5987733	5987836	.	-	0	Name=XP_020722617.1;ID=cds-XP_020722617.1;Dbxref=GeneID:100652058%2CGenbank:XP_020722617.1;Parent=rna-XM_020866958.1
NC_015776.1	Gnomon	CDS	5987498	5987653	.	-	0	Name=XP_020722617.1;ID=cds-XP_020722617.1;Dbxref=GeneID:100652058%2CGenbank:XP_020722617.1;Parent=rna-XM_020866958.1
NC_015776.1	Gnomon	CDS	5985413	5985598	.	-	0	Name=XP_020722617.1;ID=cds-XP_020722617.1;Dbxref=GeneID:100652058%2CGenbank:XP_020722617.1;Parent=rna-XM_020866958.1
NC_015776.1	Gnomon	mRNA	2570023	2575166	.	+	.	Name=XM_012316763.2;ID=rna-XM_012316763.2;Dbxref=GeneID:100646844%2CGenbank:XM_012316763.2;Parent=gene-LOC100646844
NC_015776.1	Gnomon	mRNA	2418774	2422035	.	+	.	Name=XM_020867017.1;ID=rna-XM_020867017.1;Dbxref=GeneID:100650096%2CGenbank:XM_020867017.1;Parent=gene-LOC100650096
NC_015776.1	Gnomon	exon	4524190	4524368	.	+	.	ID=exon-XM_012316896.2-2;Dbxref=GeneID:100642303%2CGenbank:XM_012316896.2;Parent=rna-XM_012316896.2
NC_015776.1	Gnomon	exon	4524448	4524621	.	+	.	ID=exon-XM_012316896.2-3;Dbxref=GeneID:100642303%2CGenbank:XM_012316896.2;Parent=rna-XM_012316896.2
NC_015776.1	Gnomon	exon	4524713	4524880	.	+	.	ID=exon-XM_012316896.2-4;Dbxref=GeneID:100642303%2CGenbank:XM_012316896.2;Parent=rna-XM_012316896.2
NC_015776.1	Gnomon	exon	4524964	4525040	.	+	.	ID=exon-XM_012316896.2-5;Dbxref=GeneID:100642303%2CGenbank:XM_012316896.2;Parent=rna-XM_012316896.2
NC_015776.1	Gnomon	exon	4525118	4525294	.	+	.	ID=exon-XM_012316896.2-6;Dbxref=GeneID:100642303%2CGenbank:XM_012316896.2;Parent=rna-XM_012316896.2
NC_015776.1	Gnomon	exon	4525391	4525526	.	+	.	ID=exon-XM_012316896.2-7;Dbxref=GeneID:100642303%2CGenbank:XM_012316896.2;Parent=rna-XM_012316896.2
NC_015776.1	Gnomon	exon	4525594	4525707	.	+	.	ID=exon-XM_012316896.2-8;Dbxref=GeneID:100642303%2CGenbank:XM_012316896.2;Parent=rna-XM_012316896.2
NC_015776.1	Gnomon	exon	4525787	4526118	.	+	.	ID=exon-XM_012316896.2-9;Dbxref=GeneID:100642303%2CGenbank:XM_012316896.2;Parent=rna-XM_012316896.2
NC_015776.1	Gnomon	exon	4522187	4522676	.	+	.	ID=exon-XM_012316896.2-1;Dbxref=GeneID:100642303%2CGenbank:XM_012316896.2;Parent=rna-XM_012316896.2
NC_015776.1	Gnomon	mRNA	9752255	9792213	.	+	.	Name=XM_020866763.1;ID=rna-XM_020866763.1;Dbxref=GeneID:100649516%2CGenbank:XM_020866763.1;Parent=gene-LOC100649516
NC_015776.1	Gnomon	CDS	6797580	6797640	.	-	0	Name=XP_003401430.1;ID=cds-XP_003401430.1;Dbxref=GeneID:100646846%2CGenbank:XP_003401430.1;Parent=rna-XM_003401382.3
NC_015776.1	Gnomon	CDS	6796052	6796228	.	-	0	Name=XP_003401430.1;ID=cds-XP_003401430.1;Dbxref=GeneID:100646846%2CGenbank:XP_003401430.1;Parent=rna-XM_003401382.3
NC_015776.1	Gnomon	CDS	6795161	6795275	.	-	0	Name=XP_003401430.1;ID=cds-XP_003401430.1;Dbxref=GeneID:100646846%2CGenbank:XP_003401430.1;Parent=rna-XM_003401382.3
NC_015776.1	Gnomon	CDS	6794252	6794366	.	-	0	Name=XP_003401430.1;ID=cds-XP_003401430.1;Dbxref=GeneID:100646846%2CGenbank:XP_003401430.1;Parent=rna-XM_003401382.3
NC_015776.1	Gnomon	mRNA	9222841	9224875	.	+	.	Name=XM_012317111.2;ID=rna-XM_012317111.2;Dbxref=GeneID:100645141%2CGenbank:XM_012317111.2;Parent=gene-LOC100645141
NC_015776.1	Gnomon	exon	11421295	11421523	.	-	.	ID=exon-XM_020867040.1-10;Dbxref=GeneID:100643595%2CGenbank:XM_020867040.1;Parent=rna-XM_020867040.1
NC_015776.1	Gnomon	exon	11368719	11369010	.	-	.	ID=exon-XM_020867040.1-15;Dbxref=GeneID:100643595%2CGenbank:XM_020867040.1;Parent=rna-XM_020867040.1
NC_015776.1	Gnomon	exon	11399329	11399516	.	-	.	ID=exon-XM_020867040.1-13;Dbxref=GeneID:100643595%2CGenbank:XM_020867040.1;Parent=rna-XM_020867040.1
NC_015776.1	Gnomon	exon	11383396	11383588	.	-	.	ID=exon-XM_020867040.1-14;Dbxref=GeneID:100643595%2CGenbank:XM_020867040.1;Parent=rna-XM_020867040.1
NC_015776.1	Gnomon	exon	11410392	11410550	.	-	.	ID=exon-XM_020867040.1-11;Dbxref=GeneID:100643595%2CGenbank:XM_020867040.1;Parent=rna-XM_020867040.1
NC_015776.1	Gnomon	exon	11400102	11400205	.	-	.	ID=exon-XM_020867040.1-12;Dbxref=GeneID:100643595%2CGenbank:XM_020867040.1;Parent=rna-XM_020867040.1
NC_015776.1	Gnomon	mRNA	1669726	2210653	.	+	.	Name=XM_012316669.2;ID=rna-XM_012316669.2;Dbxref=GeneID:100651020%2CGenbank:XM_012316669.2;Parent=gene-LOC100651020
NC_015776.1	Gnomon	mRNA	6035737	6042429	.	-	.	Name=XM_020867111.1;ID=rna-XM_020867111.1;Dbxref=GeneID:100650461%2CGenbank:XM_020867111.1;Parent=gene-LOC100650461
NC_015776.1	Gnomon	mRNA	6397901	6417946	.	+	.	Name=XM_020866919.1;ID=rna-XM_020866919.1;Dbxref=GeneID:100647914%2CGenbank:XM_020866919.1;Parent=gene-LOC100647914
NC_015776.1	Gnomon	exon	2240290	2243858	.	-	.	ID=exon-XM_020867053.1-1;Dbxref=GeneID:100642902%2CGenbank:XM_020867053.1;Parent=rna-XM_020867053.1
NC_015776.1	Gnomon	exon	2239067	2239385	.	-	.	ID=exon-XM_020867053.1-2;Dbxref=GeneID:100642902%2CGenbank:XM_020867053.1;Parent=rna-XM_020867053.1
NC_015776.1	Gnomon	exon	2236077	2238729	.	-	.	ID=exon-XM_020867053.1-3;Dbxref=GeneID:100642902%2CGenbank:XM_020867053.1;Parent=rna-XM_020867053.1
NC_015776.1	Gnomon	exon	2233406	2235345	.	-	.	ID=exon-XM_020867053.1-4;Dbxref=GeneID:100642902%2CGenbank:XM_020867053.1;Parent=rna-XM_020867053.1
NC_015776.1	Gnomon	exon	2231500	2233071	.	-	.	ID=exon-XM_020867053.1-5;Dbxref=GeneID:100642902%2CGenbank:XM_020867053.1;Parent=rna-XM_020867053.1
NC_015776.1	Gnomon	exon	11089202	11089621	.	+	.	ID=exon-XM_012316939.2-4;Dbxref=GeneID:100647440%2CGenbank:XM_012316939.2;Parent=rna-XM_012316939.2
NC_015776.1	Gnomon	exon	11089700	11091074	.	+	.	ID=exon-XM_012316939.2-5;Dbxref=GeneID:100647440%2CGenbank:XM_012316939.2;Parent=rna-XM_012316939.2
NC_015776.1	Gnomon	exon	11085928	11086014	.	+	.	ID=exon-XM_012316939.2-1;Dbxref=GeneID:100647440%2CGenbank:XM_012316939.2;Parent=rna-XM_012316939.2
NC_015776.1	Gnomon	exon	11087480	11088837	.	+	.	ID=exon-XM_012316939.2-2;Dbxref=GeneID:100647440%2CGenbank:XM_012316939.2;Parent=rna-XM_012316939.2
NC_015776.1	Gnomon	exon	11088915	11089131	.	+	.	ID=exon-XM_012316939.2-3;Dbxref=GeneID:100647440%2CGenbank:XM_012316939.2;Parent=rna-XM_012316939.2
NC_015776.1	Gnomon	exon	8760680	8760951	.	-	.	ID=exon-XM_020866947.1-1;Dbxref=GeneID:100646636%2CGenbank:XM_020866947.1;Parent=rna-XM_020866947.1
NC_015776.1	Gnomon	exon	8758318	8758454	.	-	.	ID=exon-XM_020866947.1-2;Dbxref=GeneID:100646636%2CGenbank:XM_020866947.1;Parent=rna-XM_020866947.1
NC_015776.1	Gnomon	exon	8749458	8749607	.	-	.	ID=exon-XM_020866947.1-5;Dbxref=GeneID:100646636%2CGenbank:XM_020866947.1;Parent=rna-XM_020866947.1
NC_015776.1	Gnomon	exon	8738174	8738579	.	-	.	ID=exon-XM_020866947.1-6;Dbxref=GeneID:100646636%2CGenbank:XM_020866947.1;Parent=rna-XM_020866947.1
NC_015776.1	Gnomon	exon	8756146	8756302	.	-	.	ID=exon-XM_020866947.1-3;Dbxref=GeneID:100646636%2CGenbank:XM_020866947.1;Parent=rna-XM_020866947.1
NC_015776.1	Gnomon	exon	8751477	8751705	.	-	.	ID=exon-XM_020866947.1-4;Dbxref=GeneID:100646636%2CGenbank:XM_020866947.1;Parent=rna-XM_020866947.1
NC_015776.1	Gnomon	CDS	4881613	4881738	.	-	0	Name=XP_012172833.1;ID=cds-XP_012172833.1;Dbxref=GeneID:100652259%2CGenbank:XP_012172833.1;Parent=rna-XM_012317443.2
NC_015776.1	Gnomon	CDS	4877826	4878227	.	-	0	Name=XP_012172833.1;ID=cds-XP_012172833.1;Dbxref=GeneID:100652259%2CGenbank:XP_012172833.1;Parent=rna-XM_012317443.2
NC_015776.1	Gnomon	CDS	4877527	4877748	.	-	0	Name=XP_012172833.1;ID=cds-XP_012172833.1;Dbxref=GeneID:100652259%2CGenbank:XP_012172833.1;Parent=rna-XM_012317443.2
NC_015776.1	Gnomon	CDS	4877047	4877330	.	-	0	Name=XP_012172833.1;ID=cds-XP_012172833.1;Dbxref=GeneID:100652259%2CGenbank:XP_012172833.1;Parent=rna-XM_012317443.2
NC_015776.1	Gnomon	CDS	4876603	4876906	.	-	0	Name=XP_012172833.1;ID=cds-XP_012172833.1;Dbxref=GeneID:100652259%2CGenbank:XP_012172833.1;Parent=rna-XM_012317443.2
NC_015776.1	Gnomon	CDS	4876371	4876527	.	-	0	Name=XP_012172833.1;ID=cds-XP_012172833.1;Dbxref=GeneID:100652259%2CGenbank:XP_012172833.1;Parent=rna-XM_012317443.2
NC_015776.1	Gnomon	CDS	4875802	4875908	.	-	0	Name=XP_012172833.1;ID=cds-XP_012172833.1;Dbxref=GeneID:100652259%2CGenbank:XP_012172833.1;Parent=rna-XM_012317443.2
NC_015776.1	Gnomon	exon	6049247	6049367	.	+	.	ID=exon-XM_012317286.2-11;Dbxref=GeneID:100650580%2CGenbank:XM_012317286.2;Parent=rna-XM_012317286.2
NC_015776.1	Gnomon	exon	6049428	6049553	.	+	.	ID=exon-XM_012317286.2-12;Dbxref=GeneID:100650580%2CGenbank:XM_012317286.2;Parent=rna-XM_012317286.2
NC_015776.1	Gnomon	exon	6049690	6049781	.	+	.	ID=exon-XM_012317286.2-13;Dbxref=GeneID:100650580%2CGenbank:XM_012317286.2;Parent=rna-XM_012317286.2
NC_015776.1	Gnomon	exon	6050678	6051323	.	+	.	ID=exon-XM_012317286.2-14;Dbxref=GeneID:100650580%2CGenbank:XM_012317286.2;Parent=rna-XM_012317286.2
NC_015776.1	Gnomon	exon	5567430	5567478	.	+	.	ID=exon-XM_012317344.2-3;Dbxref=GeneID:100644150%2CGenbank:XM_012317344.2;Parent=rna-XM_012317344.2
NC_015776.1	Gnomon	exon	5568905	5568954	.	+	.	ID=exon-XM_012317344.2-4;Dbxref=GeneID:100644150%2CGenbank:XM_012317344.2;Parent=rna-XM_012317344.2
NC_015776.1	Gnomon	exon	5566814	5566889	.	+	.	ID=exon-XM_012317344.2-1;Dbxref=GeneID:100644150%2CGenbank:XM_012317344.2;Parent=rna-XM_012317344.2
NC_015776.1	Gnomon	exon	5567150	5567315	.	+	.	ID=exon-XM_012317344.2-2;Dbxref=GeneID:100644150%2CGenbank:XM_012317344.2;Parent=rna-XM_012317344.2
NC_015776.1	Gnomon	exon	6048770	6049040	.	+	.	ID=exon-XM_012317286.2-10;Dbxref=GeneID:100650580%2CGenbank:XM_012317286.2;Parent=rna-XM_012317286.2
NC_015776.1	Gnomon	exon	5573242	5573484	.	+	.	ID=exon-XM_012317344.2-9;Dbxref=GeneID:100644150%2CGenbank:XM_012317344.2;Parent=rna-XM_012317344.2
NC_015776.1	Gnomon	exon	5571889	5572127	.	+	.	ID=exon-XM_012317344.2-7;Dbxref=GeneID:100644150%2CGenbank:XM_012317344.2;Parent=rna-XM_012317344.2
NC_015776.1	Gnomon	exon	5572876	5572972	.	+	.	ID=exon-XM_012317344.2-8;Dbxref=GeneID:100644150%2CGenbank:XM_012317344.2;Parent=rna-XM_012317344.2
NC_015776.1	Gnomon	exon	5569648	5569781	.	+	.	ID=exon-XM_012317344.2-5;Dbxref=GeneID:100644150%2CGenbank:XM_012317344.2;Parent=rna-XM_012317344.2
NC_015776.1	Gnomon	mRNA	9970695	9972655	.	+	.	Name=XM_012317017.2;ID=rna-XM_012317017.2;Dbxref=GeneID:105666556%2CGenbank:XM_012317017.2;Parent=gene-LOC105666556
NC_015776.1	Gnomon	exon	5571479	5571631	.	+	.	ID=exon-XM_012317344.2-6;Dbxref=GeneID:100644150%2CGenbank:XM_012317344.2;Parent=rna-XM_012317344.2
NC_015776.1	RefSeq	cDNA_match	10915721	10915905	.	+	.	ID=9ec41fdf-83f1-4041-b2c1-8cb53769ec36;Target=XM_020867024.1 1 185
NC_015776.1	RefSeq	cDNA_match	10916014	10916157	.	+	.	ID=9ec41fdf-83f1-4041-b2c1-8cb53769ec36;Target=XM_020867024.1 1 185
NC_015776.1	RefSeq	cDNA_match	10916251	10916322	.	+	.	ID=9ec41fdf-83f1-4041-b2c1-8cb53769ec36;Target=XM_020867024.1 1 185
NC_015776.1	RefSeq	cDNA_match	10916408	10916479	.	+	.	ID=9ec41fdf-83f1-4041-b2c1-8cb53769ec36;Target=XM_020867024.1 1 185
NC_015776.1	RefSeq	cDNA_match	10916641	10916712	.	+	.	ID=9ec41fdf-83f1-4041-b2c1-8cb53769ec36;Target=XM_020867024.1 1 185
NC_015776.1	RefSeq	cDNA_match	10916787	10916870	.	+	.	ID=9ec41fdf-83f1-4041-b2c1-8cb53769ec36;Target=XM_020867024.1 1 185
NC_015776.1	RefSeq	cDNA_match	10916963	10917292	.	+	.	ID=9ec41fdf-83f1-4041-b2c1-8cb53769ec36;Target=XM_020867024.1 1 185
NC_015776.1	RefSeq	cDNA_match	10917369	10917505	.	+	.	ID=9ec41fdf-83f1-4041-b2c1-8cb53769ec36;Target=XM_020867024.1 1 185
NC_015776.1	RefSeq	cDNA_match	10917565	10918401	.	+	.	ID=9ec41fdf-83f1-4041-b2c1-8cb53769ec36;Target=XM_020867024.1 1 185
NC_015776.1	RefSeq	cDNA_match	10918477	10918723	.	+	.	ID=9ec41fdf-83f1-4041-b2c1-8cb53769ec36;Target=XM_020867024.1 1 185
NC_015776.1	RefSeq	cDNA_match	10918782	10919075	.	+	.	ID=9ec41fdf-83f1-4041-b2c1-8cb53769ec36;Target=XM_020867024.1 1 185
NC_015776.1	RefSeq	cDNA_match	10919148	10921907	.	+	.	ID=9ec41fdf-83f1-4041-b2c1-8cb53769ec36;Target=XM_020867024.1 1 185
NC_015776.1	Gnomon	exon	5988119	5988280	.	-	.	ID=exon-XM_020866957.1-10;Dbxref=GeneID:100652058%2CGenbank:XM_020866957.1;Parent=rna-XM_020866957.1
NC_015776.1	Gnomon	exon	5987936	5988034	.	-	.	ID=exon-XM_020866957.1-11;Dbxref=GeneID:100652058%2CGenbank:XM_020866957.1;Parent=rna-XM_020866957.1
NC_015776.1	Gnomon	exon	5987733	5987836	.	-	.	ID=exon-XM_020866957.1-12;Dbxref=GeneID:100652058%2CGenbank:XM_020866957.1;Parent=rna-XM_020866957.1
NC_015776.1	Gnomon	exon	5987498	5987653	.	-	.	ID=exon-XM_020866957.1-13;Dbxref=GeneID:100652058%2CGenbank:XM_020866957.1;Parent=rna-XM_020866957.1
NC_015776.1	Gnomon	exon	5985334	5985598	.	-	.	ID=exon-XM_020866957.1-14;Dbxref=GeneID:100652058%2CGenbank:XM_020866957.1;Parent=rna-XM_020866957.1
NC_015776.1	Gnomon	exon	2586927	2587247	.	-	.	ID=exon-XM_012316773.2-4;Dbxref=GeneID:105666524%2CGenbank:XM_012316773.2;Parent=rna-XM_012316773.2
NC_015776.1	Gnomon	exon	2589703	2589847	.	-	.	ID=exon-XM_012316773.2-2;Dbxref=GeneID:105666524%2CGenbank:XM_012316773.2;Parent=rna-XM_012316773.2
NC_015776.1	Gnomon	exon	2588108	2588318	.	-	.	ID=exon-XM_012316773.2-3;Dbxref=GeneID:105666524%2CGenbank:XM_012316773.2;Parent=rna-XM_012316773.2
NC_015776.1	Gnomon	exon	2590300	2590312	.	-	.	ID=exon-XM_012316773.2-1;Dbxref=GeneID:105666524%2CGenbank:XM_012316773.2;Parent=rna-XM_012316773.2
NC_015776.1	Gnomon	CDS	1086750	1086821	.	-	0	Name=XP_003400988.1;ID=cds-XP_003400988.1;Dbxref=GeneID:100642538%2CGenbank:XP_003400988.1;Parent=rna-XM_003400940.3
NC_015776.1	Gnomon	CDS	1086248	1086608	.	-	0	Name=XP_003400988.1;ID=cds-XP_003400988.1;Dbxref=GeneID:100642538%2CGenbank:XP_003400988.1;Parent=rna-XM_003400940.3
NC_015776.1	Gnomon	CDS	1085730	1085971	.	-	0	Name=XP_003400988.1;ID=cds-XP_003400988.1;Dbxref=GeneID:100642538%2CGenbank:XP_003400988.1;Parent=rna-XM_003400940.3
NC_015776.1	Gnomon	CDS	1085585	1085656	.	-	0	Name=XP_003400988.1;ID=cds-XP_003400988.1;Dbxref=GeneID:100642538%2CGenbank:XP_003400988.1;Parent=rna-XM_003400940.3
NC_015776.1	Gnomon	CDS	7588813	7588867	.	-	0	Name=XP_012172584.1;ID=cds-XP_012172584.1;Dbxref=GeneID:100644824%2CGenbank:XP_012172584.1;Parent=rna-XM_012317194.2
NC_015776.1	Gnomon	CDS	7581356	7581449	.	-	0	Name=XP_012172584.1;ID=cds-XP_012172584.1;Dbxref=GeneID:100644824%2CGenbank:XP_012172584.1;Parent=rna-XM_012317194.2
NC_015776.1	Gnomon	CDS	7580063	7580092	.	-	0	Name=XP_012172584.1;ID=cds-XP_012172584.1;Dbxref=GeneID:100644824%2CGenbank:XP_012172584.1;Parent=rna-XM_012317194.2
NC_015776.1	Gnomon	CDS	7472695	7472809	.	-	0	Name=XP_012172584.1;ID=cds-XP_012172584.1;Dbxref=GeneID:100644824%2CGenbank:XP_012172584.1;Parent=rna-XM_012317194.2
NC_015776.1	Gnomon	CDS	7454895	7455207	.	-	0	Name=XP_012172584.1;ID=cds-XP_012172584.1;Dbxref=GeneID:100644824%2CGenbank:XP_012172584.1;Parent=rna-XM_012317194.2
NC_015776.1	Gnomon	CDS	7397215	7397220	.	-	0	Name=XP_012172584.1;ID=cds-XP_012172584.1;Dbxref=GeneID:100644824%2CGenbank:XP_012172584.1;Parent=rna-XM_012317194.2
NC_015776.1	Gnomon	CDS	7371502	7371638	.	-	0	Name=XP_012172584.1;ID=cds-XP_012172584.1;Dbxref=GeneID:100644824%2CGenbank:XP_012172584.1;Parent=rna-XM_012317194.2
NC_015776.1	Gnomon	exon	2905424	2905493	.	+	.	ID=exon-XM_003401012.3-2;Dbxref=GeneID:100651503%2CGenbank:XM_003401012.3;Parent=rna-XM_003401012.3
NC_015776.1	Gnomon	exon	2905593	2905788	.	+	.	ID=exon-XM_003401012.3-3;Dbxref=GeneID:100651503%2CGenbank:XM_003401012.3;Parent=rna-XM_003401012.3
NC_015776.1	Gnomon	exon	2904988	2905219	.	+	.	ID=exon-XM_003401012.3-1;Dbxref=GeneID:100651503%2CGenbank:XM_003401012.3;Parent=rna-XM_003401012.3
NC_015776.1	Gnomon	exon	2905850	2906119	.	+	.	ID=exon-XM_003401012.3-4;Dbxref=GeneID:100651503%2CGenbank:XM_003401012.3;Parent=rna-XM_003401012.3
NC_015776.1	Gnomon	exon	4273750	4274025	.	+	.	ID=exon-XM_003401083.3-1;Dbxref=GeneID:100650418%2CGenbank:XM_003401083.3;Parent=rna-XM_003401083.3
NC_015776.1	Gnomon	exon	4275172	4275358	.	+	.	ID=exon-XM_003401083.3-4;Dbxref=GeneID:100650418%2CGenbank:XM_003401083.3;Parent=rna-XM_003401083.3
NC_015776.1	Gnomon	exon	4275432	4276032	.	+	.	ID=exon-XM_003401083.3-5;Dbxref=GeneID:100650418%2CGenbank:XM_003401083.3;Parent=rna-XM_003401083.3
NC_015776.1	Gnomon	exon	4274426	4274738	.	+	.	ID=exon-XM_003401083.3-2;Dbxref=GeneID:100650418%2CGenbank:XM_003401083.3;Parent=rna-XM_003401083.3
NC_015776.1	Gnomon	exon	4274799	4275103	.	+	.	ID=exon-XM_003401083.3-3;Dbxref=GeneID:100650418%2CGenbank:XM_003401083.3;Parent=rna-XM_003401083.3
NC_015776.1	Gnomon	exon	9960811	9960984	.	+	.	ID=exon-XM_003401214.2-3;Dbxref=GeneID:100646683%2CGenbank:XM_003401214.2;Parent=rna-XM_003401214.2
NC_015776.1	Gnomon	exon	9961068	9961199	.	+	.	ID=exon-XM_003401214.2-4;Dbxref=GeneID:100646683%2CGenbank:XM_003401214.2;Parent=rna-XM_003401214.2
NC_015776.1	Gnomon	exon	9959998	9960336	.	+	.	ID=exon-XM_003401214.2-1;Dbxref=GeneID:100646683%2CGenbank:XM_003401214.2;Parent=rna-XM_003401214.2
NC_015776.1	Gnomon	exon	9960537	9960740	.	+	.	ID=exon-XM_003401214.2-2;Dbxref=GeneID:100646683%2CGenbank:XM_003401214.2;Parent=rna-XM_003401214.2
NC_015776.1	Gnomon	exon	9961270	9962233	.	+	.	ID=exon-XM_003401214.2-5;Dbxref=GeneID:100646683%2CGenbank:XM_003401214.2;Parent=rna-XM_003401214.2
NC_015776.1	Gnomon	CDS	9204180	9204425	.	+	0	Name=XP_003401335.1;ID=cds-XP_003401335.1;Dbxref=GeneID:100645503%2CGenbank:XP_003401335.1;Parent=rna-XM_003401287.3
NC_015776.1	Gnomon	CDS	9205790	9206302	.	+	0	Name=XP_003401335.1;ID=cds-XP_003401335.1;Dbxref=GeneID:100645503%2CGenbank:XP_003401335.1;Parent=rna-XM_003401287.3
NC_015776.1	Gnomon	CDS	9206686	9206859	.	+	0	Name=XP_003401335.1;ID=cds-XP_003401335.1;Dbxref=GeneID:100645503%2CGenbank:XP_003401335.1;Parent=rna-XM_003401287.3
NC_015776.1	Gnomon	lnc_RNA	7051834	7056167	.	-	.	Name=XR_002308434.1;ID=rna-XR_002308434.1;Dbxref=GeneID:110119178%2CGenbank:XR_002308434.1;Parent=gene-LOC110119178
NC_015776.1	Gnomon	mRNA	237827	239188	.	+	.	Name=XM_003400939.2;ID=rna-XM_003400939.2;Dbxref=GeneID:100642420%2CGenbank:XM_003400939.2;Parent=gene-LOC100642420
NC_015776.1	Gnomon	CDS	2240290	2240426	.	-	0	Name=XP_020722712.1;ID=cds-XP_020722712.1;Dbxref=GeneID:100642902%2CGenbank:XP_020722712.1;Parent=rna-XM_020867053.1
NC_015776.1	Gnomon	CDS	2239067	2239385	.	-	0	Name=XP_020722712.1;ID=cds-XP_020722712.1;Dbxref=GeneID:100642902%2CGenbank:XP_020722712.1;Parent=rna-XM_020867053.1
NC_015776.1	Gnomon	CDS	2236077	2238729	.	-	0	Name=XP_020722712.1;ID=cds-XP_020722712.1;Dbxref=GeneID:100642902%2CGenbank:XP_020722712.1;Parent=rna-XM_020867053.1
NC_015776.1	Gnomon	CDS	2233406	2235345	.	-	0	Name=XP_020722712.1;ID=cds-XP_020722712.1;Dbxref=GeneID:100642902%2CGenbank:XP_020722712.1;Parent=rna-XM_020867053.1
NC_015776.1	Gnomon	CDS	2232760	2233071	.	-	0	Name=XP_020722712.1;ID=cds-XP_020722712.1;Dbxref=GeneID:100642902%2CGenbank:XP_020722712.1;Parent=rna-XM_020867053.1
NC_015776.1	Gnomon	CDS	4094818	4094850	.	+	0	Name=XP_003401085.1;ID=cds-XP_003401085.1;Dbxref=GeneID:100644418%2CGenbank:XP_003401085.1;Parent=rna-XM_003401037.3
NC_015776.1	Gnomon	CDS	4094942	4095215	.	+	0	Name=XP_003401085.1;ID=cds-XP_003401085.1;Dbxref=GeneID:100644418%2CGenbank:XP_003401085.1;Parent=rna-XM_003401037.3
NC_015776.1	Gnomon	CDS	4095292	4095637	.	+	0	Name=XP_003401085.1;ID=cds-XP_003401085.1;Dbxref=GeneID:100644418%2CGenbank:XP_003401085.1;Parent=rna-XM_003401037.3
NC_015776.1	Gnomon	CDS	4095714	4095847	.	+	0	Name=XP_003401085.1;ID=cds-XP_003401085.1;Dbxref=GeneID:100644418%2CGenbank:XP_003401085.1;Parent=rna-XM_003401037.3
NC_015776.1	Gnomon	CDS	4095925	4096081	.	+	0	Name=XP_003401085.1;ID=cds-XP_003401085.1;Dbxref=GeneID:100644418%2CGenbank:XP_003401085.1;Parent=rna-XM_003401037.3
NC_015776.1	Gnomon	CDS	4096160	4096322	.	+	0	Name=XP_003401085.1;ID=cds-XP_003401085.1;Dbxref=GeneID:100644418%2CGenbank:XP_003401085.1;Parent=rna-XM_003401037.3
NC_015776.1	Gnomon	CDS	4096396	4096696	.	+	0	Name=XP_003401085.1;ID=cds-XP_003401085.1;Dbxref=GeneID:100644418%2CGenbank:XP_003401085.1;Parent=rna-XM_003401037.3
NC_015776.1	Gnomon	CDS	4096773	4096922	.	+	0	Name=XP_003401085.1;ID=cds-XP_003401085.1;Dbxref=GeneID:100644418%2CGenbank:XP_003401085.1;Parent=rna-XM_003401037.3
NC_015776.1	Gnomon	CDS	4096994	4097176	.	+	0	Name=XP_003401085.1;ID=cds-XP_003401085.1;Dbxref=GeneID:100644418%2CGenbank:XP_003401085.1;Parent=rna-XM_003401037.3
NC_015776.1	Gnomon	CDS	4097258	4097394	.	+	0	Name=XP_003401085.1;ID=cds-XP_003401085.1;Dbxref=GeneID:100644418%2CGenbank:XP_003401085.1;Parent=rna-XM_003401037.3
NC_015776.1	Gnomon	mRNA	5274198	5281244	.	+	.	Name=XM_012317350.2;ID=rna-XM_012317350.2;Dbxref=GeneID:100644825%2CGenbank:XM_012317350.2;Parent=gene-LOC100644825
NC_015776.1	Gnomon	mRNA	2574121	2578213	.	-	.	Name=XM_012316761.2;ID=rna-XM_012316761.2;Dbxref=GeneID:100646724%2CGenbank:XM_012316761.2;Parent=gene-LOC100646724
NC_015776.1	Gnomon	mRNA	7285669	7287490	.	+	.	Name=XM_003401374.3;ID=rna-XM_003401374.3;Dbxref=GeneID:100645693%2CGenbank:XM_003401374.3;Parent=gene-LOC100645693
NC_015776.1	Gnomon	mRNA	2574121	2578213	.	-	.	Name=XM_012316762.2;ID=rna-XM_012316762.2;Dbxref=GeneID:100646724%2CGenbank:XM_012316762.2;Parent=gene-LOC100646724
NC_015776.1	RefSeq	region	1	11467329	.	+	.	Name=LG B15;ID=NC_015776.1:1..11467329;Dbxref=taxon:30195
NC_015776.1	Gnomon	mRNA	9966704	9970428	.	+	.	Name=XM_012317016.2;ID=rna-XM_012317016.2;Dbxref=GeneID:100646040%2CGenbank:XM_012317016.2;Parent=gene-LOC100646040
NC_015776.1	Gnomon	exon	9435038	9435599	.	-	.	ID=exon-XM_012317077.2-8;Dbxref=GeneID:100650665%2CGenbank:XM_012317077.2;Parent=rna-XM_012317077.2
NC_015776.1	Gnomon	exon	9434882	9434955	.	-	.	ID=exon-XM_012317077.2-9;Dbxref=GeneID:100650665%2CGenbank:XM_012317077.2;Parent=rna-XM_012317077.2
NC_015776.1	Gnomon	exon	9438680	9438836	.	-	.	ID=exon-XM_012317077.2-4;Dbxref=GeneID:100650665%2CGenbank:XM_012317077.2;Parent=rna-XM_012317077.2
NC_015776.1	Gnomon	exon	9436627	9437338	.	-	.	ID=exon-XM_012317077.2-5;Dbxref=GeneID:100650665%2CGenbank:XM_012317077.2;Parent=rna-XM_012317077.2
NC_015776.1	Gnomon	exon	9436158	9436390	.	-	.	ID=exon-XM_012317077.2-6;Dbxref=GeneID:100650665%2CGenbank:XM_012317077.2;Parent=rna-XM_012317077.2
NC_015776.1	Gnomon	exon	9435896	9436096	.	-	.	ID=exon-XM_012317077.2-7;Dbxref=GeneID:100650665%2CGenbank:XM_012317077.2;Parent=rna-XM_012317077.2
NC_015776.1	Gnomon	exon	9439954	9441829	.	-	.	ID=exon-XM_012317077.2-1;Dbxref=GeneID:100650665%2CGenbank:XM_012317077.2;Parent=rna-XM_012317077.2
NC_015776.1	Gnomon	exon	9439604	9439761	.	-	.	ID=exon-XM_012317077.2-2;Dbxref=GeneID:100650665%2CGenbank:XM_012317077.2;Parent=rna-XM_012317077.2
NC_015776.1	Gnomon	exon	9438992	9439270	.	-	.	ID=exon-XM_012317077.2-3;Dbxref=GeneID:100650665%2CGenbank:XM_012317077.2;Parent=rna-XM_012317077.2
NC_015776.1	Gnomon	exon	5047015	5047149	.	+	.	ID=exon-XM_012317392.2-6;Dbxref=GeneID:100648463%2CGenbank:XM_012317392.2;Parent=rna-XM_012317392.2
NC_015776.1	Gnomon	exon	5047867	5047998	.	+	.	ID=exon-XM_012317392.2-7;Dbxref=GeneID:100648463%2CGenbank:XM_012317392.2;Parent=rna-XM_012317392.2
NC_015776.1	Gnomon	exon	5044921	5045024	.	+	.	ID=exon-XM_012317392.2-4;Dbxref=GeneID:100648463%2CGenbank:XM_012317392.2;Parent=rna-XM_012317392.2
NC_015776.1	Gnomon	exon	5045979	5046113	.	+	.	ID=exon-XM_012317392.2-5;Dbxref=GeneID:100648463%2CGenbank:XM_012317392.2;Parent=rna-XM_012317392.2
NC_015776.1	Gnomon	exon	5049167	5049325	.	+	.	ID=exon-XM_012317392.2-8;Dbxref=GeneID:100648463%2CGenbank:XM_012317392.2;Parent=rna-XM_012317392.2
NC_015776.1	Gnomon	exon	5049408	5049533	.	+	.	ID=exon-XM_012317392.2-9;Dbxref=GeneID:100648463%2CGenbank:XM_012317392.2;Parent=rna-XM_012317392.2
NC_015776.1	Gnomon	CDS	8413624	8414146	.	-	0	Name=XP_020722462.1;ID=cds-XP_020722462.1;Dbxref=GeneID:110119915%2CGenbank:XP_020722462.1;Parent=rna-XM_020866803.1
NC_015776.1	Gnomon	CDS	8413158	8413540	.	-	0	Name=XP_020722462.1;ID=cds-XP_020722462.1;Dbxref=GeneID:110119915%2CGenbank:XP_020722462.1;Parent=rna-XM_020866803.1
NC_015776.1	Gnomon	exon	10594731	10594899	.	+	.	ID=exon-XM_003401183.3-1;Dbxref=GeneID:100642707%2CGenbank:XM_003401183.3;Parent=rna-XM_003401183.3
NC_015776.1	Gnomon	exon	10595965	10596048	.	+	.	ID=exon-XM_003401183.3-2;Dbxref=GeneID:100642707%2CGenbank:XM_003401183.3;Parent=rna-XM_003401183.3
NC_015776.1	Gnomon	exon	10596453	10596892	.	+	.	ID=exon-XM_003401183.3-3;Dbxref=GeneID:100642707%2CGenbank:XM_003401183.3;Parent=rna-XM_003401183.3
NC_015776.1	Gnomon	exon	10596969	10597596	.	+	.	ID=exon-XM_003401183.3-4;Dbxref=GeneID:100642707%2CGenbank:XM_003401183.3;Parent=rna-XM_003401183.3
NC_015776.1	Gnomon	CDS	6016275	6016442	.	-	0	Name=XP_020722618.1;ID=cds-XP_020722618.1;Dbxref=GeneID:100651701%2CGenbank:XP_020722618.1;Parent=rna-XM_020866959.1
NC_015776.1	Gnomon	CDS	6015925	6016209	.	-	0	Name=XP_020722618.1;ID=cds-XP_020722618.1;Dbxref=GeneID:100651701%2CGenbank:XP_020722618.1;Parent=rna-XM_020866959.1
NC_015776.1	Gnomon	CDS	6015739	6015870	.	-	0	Name=XP_020722618.1;ID=cds-XP_020722618.1;Dbxref=GeneID:100651701%2CGenbank:XP_020722618.1;Parent=rna-XM_020866959.1
NC_015776.1	Gnomon	CDS	6015519	6015650	.	-	0	Name=XP_020722618.1;ID=cds-XP_020722618.1;Dbxref=GeneID:100651701%2CGenbank:XP_020722618.1;Parent=rna-XM_020866959.1
NC_015776.1	Gnomon	CDS	6014947	6015447	.	-	0	Name=XP_020722618.1;ID=cds-XP_020722618.1;Dbxref=GeneID:100651701%2CGenbank:XP_020722618.1;Parent=rna-XM_020866959.1
NC_015776.1	Gnomon	CDS	6014710	6014868	.	-	0	Name=XP_020722618.1;ID=cds-XP_020722618.1;Dbxref=GeneID:100651701%2CGenbank:XP_020722618.1;Parent=rna-XM_020866959.1
NC_015776.1	Gnomon	exon	5044390	5044537	.	+	.	ID=exon-XM_012317392.2-2;Dbxref=GeneID:100648463%2CGenbank:XM_012317392.2;Parent=rna-XM_012317392.2
NC_015776.1	Gnomon	exon	5044722	5044844	.	+	.	ID=exon-XM_012317392.2-3;Dbxref=GeneID:100648463%2CGenbank:XM_012317392.2;Parent=rna-XM_012317392.2
NC_015776.1	Gnomon	exon	5043701	5044090	.	+	.	ID=exon-XM_012317392.2-1;Dbxref=GeneID:100648463%2CGenbank:XM_012317392.2;Parent=rna-XM_012317392.2
NC_015776.1	Gnomon	mRNA	9752254	9792213	.	+	.	Name=XM_020866764.1;ID=rna-XM_020866764.1;Dbxref=GeneID:100649516%2CGenbank:XM_020866764.1;Parent=gene-LOC100649516
NC_015776.1	Gnomon	mRNA	2419000	2422035	.	+	.	Name=XM_020867018.1;ID=rna-XM_020867018.1;Dbxref=GeneID:100650096%2CGenbank:XM_020867018.1;Parent=gene-LOC100650096
NC_015776.1	Gnomon	exon	2460363	2460448	.	-	.	ID=exon-XM_020866935.1-11;Dbxref=GeneID:110119936%2CGenbank:XM_020866935.1;Parent=rna-XM_020866935.1
NC_015776.1	Gnomon	exon	2460286	2460304	.	-	.	ID=exon-XM_020866935.1-12;Dbxref=GeneID:110119936%2CGenbank:XM_020866935.1;Parent=rna-XM_020866935.1
NC_015776.1	Gnomon	exon	2462467	2463074	.	-	.	ID=exon-XM_020866935.1-10;Dbxref=GeneID:110119936%2CGenbank:XM_020866935.1;Parent=rna-XM_020866935.1
NC_015776.1	Gnomon	mRNA	4094489	4097505	.	+	.	Name=XM_003401037.3;ID=rna-XM_003401037.3;Dbxref=GeneID:100644418%2CGenbank:XM_003401037.3;Parent=gene-LOC100644418
NC_015776.1	Gnomon	mRNA	6783729	6785498	.	+	.	Name=XM_012317256.2;ID=rna-XM_012317256.2;Dbxref=GeneID:100647278%2CGenbank:XM_012317256.2;Parent=gene-LOC100647278
NC_015776.1	Gnomon	exon	8622171	8622499	.	-	.	ID=exon-XM_003401314.3-1;Dbxref=GeneID:100648722%2CGenbank:XM_003401314.3;Note=The sequence of the model RefSeq transcript was modified relative to this genomic sequence to represent the inferred CDS: added 162 bases not found in genome assembly;Parent=rna-XM_003401314.3
NC_015776.1	Gnomon	exon	8618767	8619199	.	-	.	ID=exon-XM_003401314.3-2;Dbxref=GeneID:100648722%2CGenbank:XM_003401314.3;Note=The sequence of the model RefSeq transcript was modified relative to this genomic sequence to represent the inferred CDS: added 162 bases not found in genome assembly;Parent=rna-XM_003401314.3
NC_015776.1	Gnomon	exon	8618268	8618681	.	-	.	ID=exon-XM_003401314.3-3;Dbxref=GeneID:100648722%2CGenbank:XM_003401314.3;Note=The sequence of the model RefSeq transcript was modified relative to this genomic sequence to represent the inferred CDS: added 162 bases not found in genome assembly;Parent=rna-XM_003401314.3
NC_015776.1	Gnomon	exon	8618007	8618203	.	-	.	ID=exon-XM_003401314.3-4;Dbxref=GeneID:100648722%2CGenbank:XM_003401314.3;Note=The sequence of the model RefSeq transcript was modified relative to this genomic sequence to represent the inferred CDS: added 162 bases not found in genome assembly;Parent=rna-XM_003401314.3
NC_015776.1	Gnomon	exon	8617836	8617935	.	-	.	ID=exon-XM_003401314.3-5;Dbxref=GeneID:100648722%2CGenbank:XM_003401314.3;Note=The sequence of the model RefSeq transcript was modified relative to this genomic sequence to represent the inferred CDS: added 162 bases not found in genome assembly;Parent=rna-XM_003401314.3
NC_015776.1	Gnomon	exon	8617503	8617761	.	-	.	ID=exon-XM_003401314.3-6;Dbxref=GeneID:100648722%2CGenbank:XM_003401314.3;Note=The sequence of the model RefSeq transcript was modified relative to this genomic sequence to represent the inferred CDS: added 162 bases not found in genome assembly;Parent=rna-XM_003401314.3
NC_015776.1	RefSeq	cDNA_match	9146291	9146424	.	-	.	ID=133585aa-4862-4c56-b4c6-874b7ac9bb8b;Target=XM_020867123.1 1 134
NC_015776.1	RefSeq	cDNA_match	9133899	9134106	.	-	.	ID=133585aa-4862-4c56-b4c6-874b7ac9bb8b;Target=XM_020867123.1 1 134
NC_015776.1	RefSeq	cDNA_match	9133545	9133787	.	-	.	ID=133585aa-4862-4c56-b4c6-874b7ac9bb8b;Target=XM_020867123.1 1 134
NC_015776.1	RefSeq	cDNA_match	9133373	9133458	.	-	.	ID=133585aa-4862-4c56-b4c6-874b7ac9bb8b;Target=XM_020867123.1 1 134
NC_015776.1	RefSeq	cDNA_match	9132912	9133038	.	-	.	ID=133585aa-4862-4c56-b4c6-874b7ac9bb8b;Target=XM_020867123.1 1 134
NC_015776.1	RefSeq	cDNA_match	9132661	9132795	.	-	.	ID=133585aa-4862-4c56-b4c6-874b7ac9bb8b;Target=XM_020867123.1 1 134
NC_015776.1	RefSeq	cDNA_match	9132174	9132197	.	-	.	ID=133585aa-4862-4c56-b4c6-874b7ac9bb8b;Target=XM_020867123.1 1 134
NC_015776.1	RefSeq	cDNA_match	9131554	9131704	.	-	.	ID=133585aa-4862-4c56-b4c6-874b7ac9bb8b;Target=XM_020867123.1 1 134
NC_015776.1	RefSeq	cDNA_match	9131314	9131444	.	-	.	ID=133585aa-4862-4c56-b4c6-874b7ac9bb8b;Target=XM_020867123.1 1 134
NC_015776.1	RefSeq	cDNA_match	9130997	9131239	.	-	.	ID=133585aa-4862-4c56-b4c6-874b7ac9bb8b;Target=XM_020867123.1 1 134
NC_015776.1	RefSeq	cDNA_match	9130765	9130913	.	-	.	ID=133585aa-4862-4c56-b4c6-874b7ac9bb8b;Target=XM_020867123.1 1 134
NC_015776.1	RefSeq	cDNA_match	9127527	9130494	.	-	.	ID=133585aa-4862-4c56-b4c6-874b7ac9bb8b;Target=XM_020867123.1 1 134
NC_015776.1	Gnomon	mRNA	1616498	1625117	.	+	.	Name=XM_012316668.2;ID=rna-XM_012316668.2;Dbxref=GeneID:100642778%2CGenbank:XM_012316668.2;Parent=gene-LOC100642778
NC_015776.1	Gnomon	exon	3647369	3647677	.	-	.	ID=exon-XM_020866798.1-9;Dbxref=GeneID:100644036%2CGenbank:XM_020866798.1;Parent=rna-XM_020866798.1
NC_015776.1	Gnomon	exon	3654988	3655150	.	-	.	ID=exon-XM_020866798.1-5;Dbxref=GeneID:100644036%2CGenbank:XM_020866798.1;Parent=rna-XM_020866798.1
NC_015776.1	Gnomon	exon	3654181	3654440	.	-	.	ID=exon-XM_020866798.1-6;Dbxref=GeneID:100644036%2CGenbank:XM_020866798.1;Parent=rna-XM_020866798.1
NC_015776.1	Gnomon	exon	3648827	3648926	.	-	.	ID=exon-XM_020866798.1-7;Dbxref=GeneID:100644036%2CGenbank:XM_020866798.1;Parent=rna-XM_020866798.1
NC_015776.1	Gnomon	exon	3647798	3647982	.	-	.	ID=exon-XM_020866798.1-8;Dbxref=GeneID:100644036%2CGenbank:XM_020866798.1;Parent=rna-XM_020866798.1
NC_015776.1	Gnomon	exon	3667135	3667530	.	-	.	ID=exon-XM_020866798.1-1;Dbxref=GeneID:100644036%2CGenbank:XM_020866798.1;Parent=rna-XM_020866798.1
NC_015776.1	Gnomon	exon	3659129	3659266	.	-	.	ID=exon-XM_020866798.1-2;Dbxref=GeneID:100644036%2CGenbank:XM_020866798.1;Parent=rna-XM_020866798.1
NC_015776.1	Gnomon	exon	3657627	3657699	.	-	.	ID=exon-XM_020866798.1-3;Dbxref=GeneID:100644036%2CGenbank:XM_020866798.1;Parent=rna-XM_020866798.1
NC_015776.1	Gnomon	exon	3656823	3656931	.	-	.	ID=exon-XM_020866798.1-4;Dbxref=GeneID:100644036%2CGenbank:XM_020866798.1;Parent=rna-XM_020866798.1
NC_015776.1	Gnomon	exon	4076735	4079068	.	+	.	ID=exon-XM_003401059.3-5;Dbxref=GeneID:100646999%2CGenbank:XM_003401059.3;Parent=rna-XM_003401059.3
NC_015776.1	Gnomon	exon	8677935	8678293	.	+	.	ID=exon-XM_020867105.1-1;Dbxref=GeneID:100646756%2CGenbank:XM_020867105.1;Parent=rna-XM_020867105.1
NC_015776.1	Gnomon	exon	8684274	8685366	.	+	.	ID=exon-XM_020867105.1-4;Dbxref=GeneID:100646756%2CGenbank:XM_020867105.1;Parent=rna-XM_020867105.1
NC_015776.1	Gnomon	exon	8685705	8688044	.	+	.	ID=exon-XM_020867105.1-5;Dbxref=GeneID:100646756%2CGenbank:XM_020867105.1;Parent=rna-XM_020867105.1
NC_015776.1	Gnomon	exon	8679707	8679870	.	+	.	ID=exon-XM_020867105.1-2;Dbxref=GeneID:100646756%2CGenbank:XM_020867105.1;Parent=rna-XM_020867105.1
NC_015776.1	Gnomon	exon	8682863	8683871	.	+	.	ID=exon-XM_020867105.1-3;Dbxref=GeneID:100646756%2CGenbank:XM_020867105.1;Parent=rna-XM_020867105.1
NC_015776.1	Gnomon	exon	4065770	4066237	.	+	.	ID=exon-XM_003401059.3-1;Dbxref=GeneID:100646999%2CGenbank:XM_003401059.3;Parent=rna-XM_003401059.3
NC_015776.1	Gnomon	exon	4075699	4075926	.	+	.	ID=exon-XM_003401059.3-2;Dbxref=GeneID:100646999%2CGenbank:XM_003401059.3;Parent=rna-XM_003401059.3
NC_015776.1	Gnomon	exon	4076224	4076294	.	+	.	ID=exon-XM_003401059.3-3;Dbxref=GeneID:100646999%2CGenbank:XM_003401059.3;Parent=rna-XM_003401059.3
NC_015776.1	Gnomon	exon	4076378	4076596	.	+	.	ID=exon-XM_003401059.3-4;Dbxref=GeneID:100646999%2CGenbank:XM_003401059.3;Parent=rna-XM_003401059.3
NC_015776.1	Gnomon	mRNA	6035737	6042429	.	-	.	Name=XM_020867112.1;ID=rna-XM_020867112.1;Dbxref=GeneID:100650461%2CGenbank:XM_020867112.1;Parent=gene-LOC100650461
NC_015776.1	Gnomon	exon	4364444	4364793	.	-	.	ID=exon-XM_003401138.2-4;Dbxref=GeneID:100647554%2CGenbank:XM_003401138.2;Parent=rna-XM_003401138.2
NC_015776.1	Gnomon	exon	4366787	4366915	.	-	.	ID=exon-XM_003401138.2-2;Dbxref=GeneID:100647554%2CGenbank:XM_003401138.2;Parent=rna-XM_003401138.2
NC_015776.1	Gnomon	exon	4366069	4366262	.	-	.	ID=exon-XM_003401138.2-3;Dbxref=GeneID:100647554%2CGenbank:XM_003401138.2;Parent=rna-XM_003401138.2
NC_015776.1	Gnomon	exon	4367146	4367234	.	-	.	ID=exon-XM_003401138.2-1;Dbxref=GeneID:100647554%2CGenbank:XM_003401138.2;Parent=rna-XM_003401138.2
NC_015776.1	Gnomon	exon	2276204	2276296	.	+	.	ID=exon-XM_012316699.2-9;Dbxref=GeneID:100643137%2CGenbank:XM_012316699.2;Parent=rna-XM_012316699.2
NC_015776.1	Gnomon	exon	2792016	2792454	.	+	.	ID=exon-XM_012316796.2-1;Dbxref=GeneID:100649514%2CGenbank:XM_012316796.2;Parent=rna-XM_012316796.2
NC_015776.1	Gnomon	exon	2828114	2828300	.	+	.	ID=exon-XM_012316796.2-2;Dbxref=GeneID:100649514%2CGenbank:XM_012316796.2;Parent=rna-XM_012316796.2
NC_015776.1	Gnomon	exon	2274291	2274408	.	+	.	ID=exon-XM_012316699.2-7;Dbxref=GeneID:100643137%2CGenbank:XM_012316699.2;Parent=rna-XM_012316699.2
NC_015776.1	Gnomon	exon	2855378	2855442	.	+	.	ID=exon-XM_012316796.2-5;Dbxref=GeneID:100649514%2CGenbank:XM_012316796.2;Parent=rna-XM_012316796.2
NC_015776.1	Gnomon	exon	2275964	2276077	.	+	.	ID=exon-XM_012316699.2-8;Dbxref=GeneID:100643137%2CGenbank:XM_012316699.2;Parent=rna-XM_012316699.2
NC_015776.1	Gnomon	exon	2856275	2856495	.	+	.	ID=exon-XM_012316796.2-6;Dbxref=GeneID:100649514%2CGenbank:XM_012316796.2;Parent=rna-XM_012316796.2
NC_015776.1	Gnomon	exon	2273554	2274003	.	+	.	ID=exon-XM_012316699.2-5;Dbxref=GeneID:100643137%2CGenbank:XM_012316699.2;Parent=rna-XM_012316699.2
NC_015776.1	Gnomon	exon	2842757	2842927	.	+	.	ID=exon-XM_012316796.2-3;Dbxref=GeneID:100649514%2CGenbank:XM_012316796.2;Parent=rna-XM_012316796.2
NC_015776.1	Gnomon	exon	2274081	2274217	.	+	.	ID=exon-XM_012316699.2-6;Dbxref=GeneID:100643137%2CGenbank:XM_012316699.2;Parent=rna-XM_012316699.2
NC_015776.1	Gnomon	exon	2844023	2844615	.	+	.	ID=exon-XM_012316796.2-4;Dbxref=GeneID:100649514%2CGenbank:XM_012316796.2;Parent=rna-XM_012316796.2
NC_015776.1	Gnomon	exon	2272845	2273031	.	+	.	ID=exon-XM_012316699.2-3;Dbxref=GeneID:100643137%2CGenbank:XM_012316699.2;Parent=rna-XM_012316699.2
NC_015776.1	Gnomon	exon	2863206	2863298	.	+	.	ID=exon-XM_012316796.2-9;Dbxref=GeneID:100649514%2CGenbank:XM_012316796.2;Parent=rna-XM_012316796.2
NC_015776.1	Gnomon	exon	2273101	2273483	.	+	.	ID=exon-XM_012316699.2-4;Dbxref=GeneID:100643137%2CGenbank:XM_012316699.2;Parent=rna-XM_012316699.2
NC_015776.1	Gnomon	exon	2267891	2268411	.	+	.	ID=exon-XM_012316699.2-1;Dbxref=GeneID:100643137%2CGenbank:XM_012316699.2;Parent=rna-XM_012316699.2
NC_015776.1	Gnomon	exon	2857650	2857732	.	+	.	ID=exon-XM_012316796.2-7;Dbxref=GeneID:100649514%2CGenbank:XM_012316796.2;Parent=rna-XM_012316796.2
NC_015776.1	Gnomon	exon	2272248	2272597	.	+	.	ID=exon-XM_012316699.2-2;Dbxref=GeneID:100643137%2CGenbank:XM_012316699.2;Parent=rna-XM_012316699.2
NC_015776.1	Gnomon	exon	2857825	2857965	.	+	.	ID=exon-XM_012316796.2-8;Dbxref=GeneID:100649514%2CGenbank:XM_012316796.2;Parent=rna-XM_012316796.2
NC_015776.1	Gnomon	CDS	9310350	9310426	.	+	0	Name=XP_012172487.1;ID=cds-XP_012172487.1;Dbxref=GeneID:100642349%2CGenbank:XP_012172487.1;Parent=rna-XM_012317097.2
NC_015776.1	Gnomon	CDS	9312564	9312637	.	+	0	Name=XP_012172487.1;ID=cds-XP_012172487.1;Dbxref=GeneID:100642349%2CGenbank:XP_012172487.1;Parent=rna-XM_012317097.2
NC_015776.1	Gnomon	CDS	9312760	9312973	.	+	0	Name=XP_012172487.1;ID=cds-XP_012172487.1;Dbxref=GeneID:100642349%2CGenbank:XP_012172487.1;Parent=rna-XM_012317097.2
NC_015776.1	Gnomon	CDS	9313225	9313648	.	+	0	Name=XP_012172487.1;ID=cds-XP_012172487.1;Dbxref=GeneID:100642349%2CGenbank:XP_012172487.1;Parent=rna-XM_012317097.2
NC_015776.1	Gnomon	CDS	9313723	9313879	.	+	0	Name=XP_012172487.1;ID=cds-XP_012172487.1;Dbxref=GeneID:100642349%2CGenbank:XP_012172487.1;Parent=rna-XM_012317097.2
NC_015776.1	Gnomon	CDS	9314016	9314256	.	+	0	Name=XP_012172487.1;ID=cds-XP_012172487.1;Dbxref=GeneID:100642349%2CGenbank:XP_012172487.1;Parent=rna-XM_012317097.2
NC_015776.1	Gnomon	CDS	9314331	9314568	.	+	0	Name=XP_012172487.1;ID=cds-XP_012172487.1;Dbxref=GeneID:100642349%2CGenbank:XP_012172487.1;Parent=rna-XM_012317097.2
NC_015776.1	Gnomon	CDS	9314652	9314768	.	+	0	Name=XP_012172487.1;ID=cds-XP_012172487.1;Dbxref=GeneID:100642349%2CGenbank:XP_012172487.1;Parent=rna-XM_012317097.2
NC_015776.1	Gnomon	CDS	9314859	9315026	.	+	0	Name=XP_012172487.1;ID=cds-XP_012172487.1;Dbxref=GeneID:100642349%2CGenbank:XP_012172487.1;Parent=rna-XM_012317097.2
NC_015776.1	Gnomon	exon	7274447	7274653	.	-	.	ID=exon-XM_012317221.2-7;Dbxref=GeneID:100645813%2CGenbank:XM_012317221.2;Parent=rna-XM_012317221.2
NC_015776.1	Gnomon	exon	7274072	7274300	.	-	.	ID=exon-XM_012317221.2-8;Dbxref=GeneID:100645813%2CGenbank:XM_012317221.2;Parent=rna-XM_012317221.2
NC_015776.1	Gnomon	exon	7273917	7273989	.	-	.	ID=exon-XM_012317221.2-9;Dbxref=GeneID:100645813%2CGenbank:XM_012317221.2;Parent=rna-XM_012317221.2
NC_015776.1	Gnomon	exon	7277511	7277720	.	-	.	ID=exon-XM_012317221.2-3;Dbxref=GeneID:100645813%2CGenbank:XM_012317221.2;Parent=rna-XM_012317221.2
NC_015776.1	Gnomon	exon	7275727	7275900	.	-	.	ID=exon-XM_012317221.2-4;Dbxref=GeneID:100645813%2CGenbank:XM_012317221.2;Parent=rna-XM_012317221.2
NC_015776.1	Gnomon	exon	7275267	7275413	.	-	.	ID=exon-XM_012317221.2-5;Dbxref=GeneID:100645813%2CGenbank:XM_012317221.2;Parent=rna-XM_012317221.2
NC_015776.1	Gnomon	exon	7274733	7275101	.	-	.	ID=exon-XM_012317221.2-6;Dbxref=GeneID:100645813%2CGenbank:XM_012317221.2;Parent=rna-XM_012317221.2
NC_015776.1	Gnomon	exon	7278887	7279354	.	-	.	ID=exon-XM_012317221.2-1;Dbxref=GeneID:100645813%2CGenbank:XM_012317221.2;Parent=rna-XM_012317221.2
NC_015776.1	Gnomon	exon	7277790	7277847	.	-	.	ID=exon-XM_012317221.2-2;Dbxref=GeneID:100645813%2CGenbank:XM_012317221.2;Parent=rna-XM_012317221.2
NC_015776.1	Gnomon	exon	9252188	9252428	.	-	.	ID=exon-XM_012317108.2-5;Dbxref=GeneID:100644347%2CGenbank:XM_012317108.2;Parent=rna-XM_012317108.2
NC_015776.1	Gnomon	exon	9251854	9252110	.	-	.	ID=exon-XM_012317108.2-6;Dbxref=GeneID:100644347%2CGenbank:XM_012317108.2;Parent=rna-XM_012317108.2
NC_015776.1	Gnomon	exon	9252727	9252964	.	-	.	ID=exon-XM_012317108.2-3;Dbxref=GeneID:100644347%2CGenbank:XM_012317108.2;Parent=rna-XM_012317108.2
NC_015776.1	Gnomon	exon	9252501	9252633	.	-	.	ID=exon-XM_012317108.2-4;Dbxref=GeneID:100644347%2CGenbank:XM_012317108.2;Parent=rna-XM_012317108.2
NC_015776.1	Gnomon	exon	9253188	9253206	.	-	.	ID=exon-XM_012317108.2-1;Dbxref=GeneID:100644347%2CGenbank:XM_012317108.2;Parent=rna-XM_012317108.2
NC_015776.1	Gnomon	exon	9253038	9253112	.	-	.	ID=exon-XM_012317108.2-2;Dbxref=GeneID:100644347%2CGenbank:XM_012317108.2;Parent=rna-XM_012317108.2
NC_015776.1	Gnomon	exon	9251228	9251789	.	-	.	ID=exon-XM_012317108.2-7;Dbxref=GeneID:100644347%2CGenbank:XM_012317108.2;Parent=rna-XM_012317108.2
NC_015776.1	Gnomon	exon	5153878	5154066	.	+	.	ID=exon-XM_012317373.1-13;Dbxref=GeneID:100646927%2CGenbank:XM_012317373.1;Parent=rna-XM_012317373.1
NC_015776.1	Gnomon	exon	5154160	5154403	.	+	.	ID=exon-XM_012317373.1-14;Dbxref=GeneID:100646927%2CGenbank:XM_012317373.1;Parent=rna-XM_012317373.1
NC_015776.1	Gnomon	exon	5154469	5154615	.	+	.	ID=exon-XM_012317373.1-15;Dbxref=GeneID:100646927%2CGenbank:XM_012317373.1;Parent=rna-XM_012317373.1
NC_015776.1	Gnomon	exon	5154690	5155065	.	+	.	ID=exon-XM_012317373.1-16;Dbxref=GeneID:100646927%2CGenbank:XM_012317373.1;Parent=rna-XM_012317373.1
NC_015776.1	Gnomon	exon	5152933	5153221	.	+	.	ID=exon-XM_012317373.1-10;Dbxref=GeneID:100646927%2CGenbank:XM_012317373.1;Parent=rna-XM_012317373.1
NC_015776.1	Gnomon	exon	5153285	5153483	.	+	.	ID=exon-XM_012317373.1-11;Dbxref=GeneID:100646927%2CGenbank:XM_012317373.1;Parent=rna-XM_012317373.1
NC_015776.1	Gnomon	exon	5153555	5153812	.	+	.	ID=exon-XM_012317373.1-12;Dbxref=GeneID:100646927%2CGenbank:XM_012317373.1;Parent=rna-XM_012317373.1
NC_015776.1	Gnomon	exon	6376193	6376223	.	+	.	ID=exon-XM_012317268.2-2;Dbxref=GeneID:100647914%2CGenbank:XM_012317268.2;Parent=rna-XM_012317268.2
NC_015776.1	Gnomon	exon	6376309	6376439	.	+	.	ID=exon-XM_012317268.2-3;Dbxref=GeneID:100647914%2CGenbank:XM_012317268.2;Parent=rna-XM_012317268.2
NC_015776.1	Gnomon	exon	6375800	6375989	.	+	.	ID=exon-XM_012317268.2-1;Dbxref=GeneID:100647914%2CGenbank:XM_012317268.2;Parent=rna-XM_012317268.2
NC_015776.1	Gnomon	exon	6410941	6411019	.	+	.	ID=exon-XM_012317268.2-6;Dbxref=GeneID:100647914%2CGenbank:XM_012317268.2;Parent=rna-XM_012317268.2
NC_015776.1	Gnomon	exon	6412785	6412851	.	+	.	ID=exon-XM_012317268.2-7;Dbxref=GeneID:100647914%2CGenbank:XM_012317268.2;Parent=rna-XM_012317268.2
NC_015776.1	Gnomon	exon	6377365	6377498	.	+	.	ID=exon-XM_012317268.2-4;Dbxref=GeneID:100647914%2CGenbank:XM_012317268.2;Parent=rna-XM_012317268.2
NC_015776.1	Gnomon	exon	6395616	6395856	.	+	.	ID=exon-XM_012317268.2-5;Dbxref=GeneID:100647914%2CGenbank:XM_012317268.2;Parent=rna-XM_012317268.2
NC_015776.1	Gnomon	CDS	151535	151544	.	+	0	Name=XP_003400985.1;ID=cds-XP_003400985.1;Dbxref=GeneID:100652257%2CGenbank:XP_003400985.1;Parent=rna-XM_003400937.3
NC_015776.1	Gnomon	CDS	151742	151940	.	+	0	Name=XP_003400985.1;ID=cds-XP_003400985.1;Dbxref=GeneID:100652257%2CGenbank:XP_003400985.1;Parent=rna-XM_003400937.3
NC_015776.1	Gnomon	CDS	152022	152226	.	+	0	Name=XP_003400985.1;ID=cds-XP_003400985.1;Dbxref=GeneID:100652257%2CGenbank:XP_003400985.1;Parent=rna-XM_003400937.3
NC_015776.1	Gnomon	CDS	152325	152507	.	+	0	Name=XP_003400985.1;ID=cds-XP_003400985.1;Dbxref=GeneID:100652257%2CGenbank:XP_003400985.1;Parent=rna-XM_003400937.3
NC_015776.1	Gnomon	CDS	152585	152699	.	+	0	Name=XP_003400985.1;ID=cds-XP_003400985.1;Dbxref=GeneID:100652257%2CGenbank:XP_003400985.1;Parent=rna-XM_003400937.3
NC_015776.1	Gnomon	CDS	152781	152899	.	+	0	Name=XP_003400985.1;ID=cds-XP_003400985.1;Dbxref=GeneID:100652257%2CGenbank:XP_003400985.1;Parent=rna-XM_003400937.3
NC_015776.1	Gnomon	CDS	152973	153070	.	+	0	Name=XP_003400985.1;ID=cds-XP_003400985.1;Dbxref=GeneID:100652257%2CGenbank:XP_003400985.1;Parent=rna-XM_003400937.3
NC_015776.1	Gnomon	CDS	153164	153293	.	+	0	Name=XP_003400985.1;ID=cds-XP_003400985.1;Dbxref=GeneID:100652257%2CGenbank:XP_003400985.1;Parent=rna-XM_003400937.3
NC_015776.1	Gnomon	exon	6414238	6414351	.	+	.	ID=exon-XM_012317268.2-8;Dbxref=GeneID:100647914%2CGenbank:XM_012317268.2;Parent=rna-XM_012317268.2
NC_015776.1	Gnomon	exon	6415011	6415101	.	+	.	ID=exon-XM_012317268.2-9;Dbxref=GeneID:100647914%2CGenbank:XM_012317268.2;Parent=rna-XM_012317268.2
NC_015776.1	Gnomon	CDS	10976976	10977135	.	-	0	Name=XP_012172341.1;ID=cds-XP_012172341.1;Dbxref=GeneID:100648838%2CGenbank:XP_012172341.1;Parent=rna-XM_012316951.2
NC_015776.1	Gnomon	CDS	10976747	10976875	.	-	0	Name=XP_012172341.1;ID=cds-XP_012172341.1;Dbxref=GeneID:100648838%2CGenbank:XP_012172341.1;Parent=rna-XM_012316951.2
NC_015776.1	Gnomon	CDS	10976134	10976622	.	-	0	Name=XP_012172341.1;ID=cds-XP_012172341.1;Dbxref=GeneID:100648838%2CGenbank:XP_012172341.1;Parent=rna-XM_012316951.2
NC_015776.1	Gnomon	CDS	10975353	10975862	.	-	0	Name=XP_012172341.1;ID=cds-XP_012172341.1;Dbxref=GeneID:100648838%2CGenbank:XP_012172341.1;Parent=rna-XM_012316951.2
NC_015776.1	Gnomon	CDS	10974413	10974901	.	-	0	Name=XP_012172341.1;ID=cds-XP_012172341.1;Dbxref=GeneID:100648838%2CGenbank:XP_012172341.1;Parent=rna-XM_012316951.2
NC_015776.1	Gnomon	CDS	10973620	10973960	.	-	0	Name=XP_012172341.1;ID=cds-XP_012172341.1;Dbxref=GeneID:100648838%2CGenbank:XP_012172341.1;Parent=rna-XM_012316951.2
NC_015776.1	Gnomon	CDS	10972912	10973100	.	-	0	Name=XP_012172341.1;ID=cds-XP_012172341.1;Dbxref=GeneID:100648838%2CGenbank:XP_012172341.1;Parent=rna-XM_012316951.2
NC_015776.1	Gnomon	CDS	10971963	10972220	.	-	0	Name=XP_012172341.1;ID=cds-XP_012172341.1;Dbxref=GeneID:100648838%2CGenbank:XP_012172341.1;Parent=rna-XM_012316951.2
NC_015776.1	Gnomon	exon	10903987	10904252	.	+	.	ID=exon-XM_012316961.1-6;Dbxref=GeneID:100643910%2CGenbank:XM_012316961.1;Parent=rna-XM_012316961.1
NC_015776.1	Gnomon	exon	10904324	10904507	.	+	.	ID=exon-XM_012316961.1-7;Dbxref=GeneID:100643910%2CGenbank:XM_012316961.1;Parent=rna-XM_012316961.1
NC_015776.1	RefSeq	cDNA_match	2491634	2492063	.	+	.	ID=5b89b398-2d64-4b66-927a-90547ace60f8;Target=XM_012316757.2 1 430
NC_015776.1	RefSeq	cDNA_match	2492534	2492718	.	+	.	ID=5b89b398-2d64-4b66-927a-90547ace60f8;Target=XM_012316757.2 1 430
NC_015776.1	RefSeq	cDNA_match	2493298	2493592	.	+	.	ID=5b89b398-2d64-4b66-927a-90547ace60f8;Target=XM_012316757.2 1 430
NC_015776.1	RefSeq	cDNA_match	2494017	2494204	.	+	.	ID=5b89b398-2d64-4b66-927a-90547ace60f8;Target=XM_012316757.2 1 430
NC_015776.1	RefSeq	cDNA_match	2494289	2494353	.	+	.	ID=5b89b398-2d64-4b66-927a-90547ace60f8;Target=XM_012316757.2 1 430
NC_015776.1	RefSeq	cDNA_match	2494471	2494660	.	+	.	ID=5b89b398-2d64-4b66-927a-90547ace60f8;Target=XM_012316757.2 1 430
NC_015776.1	RefSeq	cDNA_match	2494731	2494900	.	+	.	ID=5b89b398-2d64-4b66-927a-90547ace60f8;Target=XM_012316757.2 1 430
NC_015776.1	RefSeq	cDNA_match	2495003	2495666	.	+	.	ID=5b89b398-2d64-4b66-927a-90547ace60f8;Target=XM_012316757.2 1 430
NC_015776.1	Gnomon	exon	10903316	10903538	.	+	.	ID=exon-XM_012316961.1-4;Dbxref=GeneID:100643910%2CGenbank:XM_012316961.1;Parent=rna-XM_012316961.1
NC_015776.1	Gnomon	exon	10903612	10903894	.	+	.	ID=exon-XM_012316961.1-5;Dbxref=GeneID:100643910%2CGenbank:XM_012316961.1;Parent=rna-XM_012316961.1
NC_015776.1	Gnomon	exon	10904590	10904829	.	+	.	ID=exon-XM_012316961.1-8;Dbxref=GeneID:100643910%2CGenbank:XM_012316961.1;Parent=rna-XM_012316961.1
NC_015776.1	Gnomon	exon	10904942	10905032	.	+	.	ID=exon-XM_012316961.1-9;Dbxref=GeneID:100643910%2CGenbank:XM_012316961.1;Parent=rna-XM_012316961.1
NC_015776.1	Gnomon	exon	10902778	10903000	.	+	.	ID=exon-XM_012316961.1-2;Dbxref=GeneID:100643910%2CGenbank:XM_012316961.1;Parent=rna-XM_012316961.1
NC_015776.1	Gnomon	exon	10903084	10903249	.	+	.	ID=exon-XM_012316961.1-3;Dbxref=GeneID:100643910%2CGenbank:XM_012316961.1;Parent=rna-XM_012316961.1
NC_015776.1	Gnomon	exon	10902461	10902566	.	+	.	ID=exon-XM_012316961.1-1;Dbxref=GeneID:100643910%2CGenbank:XM_012316961.1;Parent=rna-XM_012316961.1
NC_015776.1	Gnomon	exon	1406194	1406337	.	-	.	ID=exon-XM_020866872.1-4;Dbxref=GeneID:100644981%2CGenbank:XM_020866872.1;Parent=rna-XM_020866872.1
NC_015776.1	Gnomon	exon	7168942	7169045	.	+	.	ID=exon-XM_012317237.2-15;Dbxref=GeneID:100646364%2CGenbank:XM_012317237.2;Parent=rna-XM_012317237.2
NC_015776.1	Gnomon	CDS	145068	145298	.	-	0	Name=XP_012171996.1;ID=cds-XP_012171996.1;Dbxref=GeneID:105666512%2CGenbank:XP_012171996.1;Parent=rna-XM_012316606.2
NC_015776.1	Gnomon	CDS	144310	144687	.	-	0	Name=XP_012171996.1;ID=cds-XP_012171996.1;Dbxref=GeneID:105666512%2CGenbank:XP_012171996.1;Parent=rna-XM_012316606.2
NC_015776.1	Gnomon	CDS	142902	143000	.	-	0	Name=XP_012171996.1;ID=cds-XP_012171996.1;Dbxref=GeneID:105666512%2CGenbank:XP_012171996.1;Parent=rna-XM_012316606.2
NC_015776.1	Gnomon	exon	1405658	1405790	.	-	.	ID=exon-XM_020866872.1-5;Dbxref=GeneID:100644981%2CGenbank:XM_020866872.1;Parent=rna-XM_020866872.1
NC_015776.1	Gnomon	exon	7169119	7169797	.	+	.	ID=exon-XM_012317237.2-16;Dbxref=GeneID:100646364%2CGenbank:XM_012317237.2;Parent=rna-XM_012317237.2
NC_015776.1	Gnomon	exon	1403653	1403820	.	-	.	ID=exon-XM_020866872.1-6;Dbxref=GeneID:100644981%2CGenbank:XM_020866872.1;Parent=rna-XM_020866872.1
NC_015776.1	Gnomon	exon	7165762	7165886	.	+	.	ID=exon-XM_012317237.2-13;Dbxref=GeneID:100646364%2CGenbank:XM_012317237.2;Parent=rna-XM_012317237.2
NC_015776.1	Gnomon	exon	1402874	1402975	.	-	.	ID=exon-XM_020866872.1-7;Dbxref=GeneID:100644981%2CGenbank:XM_020866872.1;Parent=rna-XM_020866872.1
NC_015776.1	Gnomon	exon	7168723	7168858	.	+	.	ID=exon-XM_012317237.2-14;Dbxref=GeneID:100646364%2CGenbank:XM_012317237.2;Parent=rna-XM_012317237.2
NC_015776.1	Gnomon	exon	7165232	7165361	.	+	.	ID=exon-XM_012317237.2-11;Dbxref=GeneID:100646364%2CGenbank:XM_012317237.2;Parent=rna-XM_012317237.2
NC_015776.1	Gnomon	exon	1455987	1456035	.	-	.	ID=exon-XM_020866872.1-1;Dbxref=GeneID:100644981%2CGenbank:XM_020866872.1;Parent=rna-XM_020866872.1
NC_015776.1	Gnomon	exon	7165443	7165657	.	+	.	ID=exon-XM_012317237.2-12;Dbxref=GeneID:100646364%2CGenbank:XM_012317237.2;Parent=rna-XM_012317237.2
NC_015776.1	Gnomon	exon	1446839	1446964	.	-	.	ID=exon-XM_020866872.1-2;Dbxref=GeneID:100644981%2CGenbank:XM_020866872.1;Parent=rna-XM_020866872.1
NC_015776.1	Gnomon	exon	1418297	1418376	.	-	.	ID=exon-XM_020866872.1-3;Dbxref=GeneID:100644981%2CGenbank:XM_020866872.1;Parent=rna-XM_020866872.1
NC_015776.1	Gnomon	exon	7164982	7165143	.	+	.	ID=exon-XM_012317237.2-10;Dbxref=GeneID:100646364%2CGenbank:XM_012317237.2;Parent=rna-XM_012317237.2
NC_015776.1	Gnomon	CDS	9217117	9217201	.	+	0	Name=XP_003401334.1;ID=cds-XP_003401334.1;Dbxref=GeneID:100645388%2CGenbank:XP_003401334.1;Parent=rna-XM_003401286.3
NC_015776.1	Gnomon	CDS	9218279	9218542	.	+	0	Name=XP_003401334.1;ID=cds-XP_003401334.1;Dbxref=GeneID:100645388%2CGenbank:XP_003401334.1;Parent=rna-XM_003401286.3
NC_015776.1	Gnomon	CDS	9218648	9218912	.	+	0	Name=XP_003401334.1;ID=cds-XP_003401334.1;Dbxref=GeneID:100645388%2CGenbank:XP_003401334.1;Parent=rna-XM_003401286.3
NC_015776.1	Gnomon	CDS	9219256	9219521	.	+	0	Name=XP_003401334.1;ID=cds-XP_003401334.1;Dbxref=GeneID:100645388%2CGenbank:XP_003401334.1;Parent=rna-XM_003401286.3
NC_015776.1	Gnomon	CDS	9219680	9219834	.	+	0	Name=XP_003401334.1;ID=cds-XP_003401334.1;Dbxref=GeneID:100645388%2CGenbank:XP_003401334.1;Parent=rna-XM_003401286.3
NC_015776.1	Gnomon	CDS	9221529	9221699	.	+	0	Name=XP_003401334.1;ID=cds-XP_003401334.1;Dbxref=GeneID:100645388%2CGenbank:XP_003401334.1;Parent=rna-XM_003401286.3
NC_015776.1	Gnomon	exon	1399273	1399350	.	-	.	ID=exon-XM_020866872.1-8;Dbxref=GeneID:100644981%2CGenbank:XM_020866872.1;Parent=rna-XM_020866872.1
NC_015776.1	Gnomon	mRNA	235630	237738	.	-	.	Name=XM_003400938.2;ID=rna-XM_003400938.2;Dbxref=GeneID:100642302%2CGenbank:XM_003400938.2;Parent=gene-LOC100642302
NC_015776.1	Gnomon	exon	1394229	1394372	.	-	.	ID=exon-XM_020866872.1-9;Dbxref=GeneID:100644981%2CGenbank:XM_020866872.1;Parent=rna-XM_020866872.1
NC_015776.1	Gnomon	exon	7170444	7170728	.	+	.	ID=exon-XM_012317237.2-19;Dbxref=GeneID:100646364%2CGenbank:XM_012317237.2;Parent=rna-XM_012317237.2
NC_015776.1	Gnomon	exon	7169880	7170059	.	+	.	ID=exon-XM_012317237.2-17;Dbxref=GeneID:100646364%2CGenbank:XM_012317237.2;Parent=rna-XM_012317237.2
NC_015776.1	Gnomon	exon	7170155	7170367	.	+	.	ID=exon-XM_012317237.2-18;Dbxref=GeneID:100646364%2CGenbank:XM_012317237.2;Parent=rna-XM_012317237.2
NC_015776.1	Gnomon	mRNA	3536678	3539881	.	+	.	Name=XM_003401130.3;ID=rna-XM_003401130.3;Dbxref=GeneID:100646362%2CGenbank:XM_003401130.3;Parent=gene-LOC100646362
NC_015776.1	Gnomon	exon	7186565	7186747	.	+	.	ID=exon-XM_012317237.2-33;Dbxref=GeneID:100646364%2CGenbank:XM_012317237.2;Parent=rna-XM_012317237.2
NC_015776.1	Gnomon	exon	7186834	7188502	.	+	.	ID=exon-XM_012317237.2-34;Dbxref=GeneID:100646364%2CGenbank:XM_012317237.2;Parent=rna-XM_012317237.2
NC_015776.1	Gnomon	exon	7184995	7185345	.	+	.	ID=exon-XM_012317237.2-31;Dbxref=GeneID:100646364%2CGenbank:XM_012317237.2;Parent=rna-XM_012317237.2
NC_015776.1	Gnomon	exon	7185429	7186394	.	+	.	ID=exon-XM_012317237.2-32;Dbxref=GeneID:100646364%2CGenbank:XM_012317237.2;Parent=rna-XM_012317237.2
NC_015776.1	Gnomon	exon	7184535	7184912	.	+	.	ID=exon-XM_012317237.2-30;Dbxref=GeneID:100646364%2CGenbank:XM_012317237.2;Parent=rna-XM_012317237.2
NC_015776.1	Gnomon	exon	3667135	3667545	.	-	.	ID=exon-XM_020866800.1-1;Dbxref=GeneID:100644036%2CGenbank:XM_020866800.1;Parent=rna-XM_020866800.1
NC_015776.1	Gnomon	exon	3659129	3659266	.	-	.	ID=exon-XM_020866800.1-2;Dbxref=GeneID:100644036%2CGenbank:XM_020866800.1;Parent=rna-XM_020866800.1
NC_015776.1	Gnomon	exon	3647369	3647677	.	-	.	ID=exon-XM_020866800.1-9;Dbxref=GeneID:100644036%2CGenbank:XM_020866800.1;Parent=rna-XM_020866800.1
NC_015776.1	Gnomon	exon	3648827	3648926	.	-	.	ID=exon-XM_020866800.1-7;Dbxref=GeneID:100644036%2CGenbank:XM_020866800.1;Parent=rna-XM_020866800.1
NC_015776.1	Gnomon	exon	3647798	3647982	.	-	.	ID=exon-XM_020866800.1-8;Dbxref=GeneID:100644036%2CGenbank:XM_020866800.1;Parent=rna-XM_020866800.1
NC_015776.1	Gnomon	CDS	2311128	2312745	.	-	0	Name=XP_012172101.1;ID=cds-XP_012172101.1;Dbxref=GeneID:100648343%2CGenbank:XP_012172101.1;Parent=rna-XM_012316711.2
NC_015776.1	Gnomon	CDS	2310793	2311052	.	-	0	Name=XP_012172101.1;ID=cds-XP_012172101.1;Dbxref=GeneID:100648343%2CGenbank:XP_012172101.1;Parent=rna-XM_012316711.2
NC_015776.1	Gnomon	CDS	2310592	2310705	.	-	0	Name=XP_012172101.1;ID=cds-XP_012172101.1;Dbxref=GeneID:100648343%2CGenbank:XP_012172101.1;Parent=rna-XM_012316711.2
NC_015776.1	Gnomon	CDS	2310363	2310513	.	-	0	Name=XP_012172101.1;ID=cds-XP_012172101.1;Dbxref=GeneID:100648343%2CGenbank:XP_012172101.1;Parent=rna-XM_012316711.2
NC_015776.1	Gnomon	CDS	2310093	2310274	.	-	0	Name=XP_012172101.1;ID=cds-XP_012172101.1;Dbxref=GeneID:100648343%2CGenbank:XP_012172101.1;Parent=rna-XM_012316711.2
NC_015776.1	Gnomon	exon	3654988	3655150	.	-	.	ID=exon-XM_020866800.1-5;Dbxref=GeneID:100644036%2CGenbank:XM_020866800.1;Parent=rna-XM_020866800.1
NC_015776.1	Gnomon	exon	3654181	3654440	.	-	.	ID=exon-XM_020866800.1-6;Dbxref=GeneID:100644036%2CGenbank:XM_020866800.1;Parent=rna-XM_020866800.1
NC_015776.1	Gnomon	exon	3657627	3657699	.	-	.	ID=exon-XM_020866800.1-3;Dbxref=GeneID:100644036%2CGenbank:XM_020866800.1;Parent=rna-XM_020866800.1
NC_015776.1	Gnomon	exon	3656823	3656931	.	-	.	ID=exon-XM_020866800.1-4;Dbxref=GeneID:100644036%2CGenbank:XM_020866800.1;Parent=rna-XM_020866800.1
NC_015776.1	Gnomon	exon	7181825	7182265	.	+	.	ID=exon-XM_012317237.2-26;Dbxref=GeneID:100646364%2CGenbank:XM_012317237.2;Parent=rna-XM_012317237.2
NC_015776.1	Gnomon	exon	7183184	7183460	.	+	.	ID=exon-XM_012317237.2-27;Dbxref=GeneID:100646364%2CGenbank:XM_012317237.2;Parent=rna-XM_012317237.2
NC_015776.1	Gnomon	exon	7174766	7174953	.	+	.	ID=exon-XM_012317237.2-24;Dbxref=GeneID:100646364%2CGenbank:XM_012317237.2;Parent=rna-XM_012317237.2
NC_015776.1	Gnomon	exon	7175049	7181514	.	+	.	ID=exon-XM_012317237.2-25;Dbxref=GeneID:100646364%2CGenbank:XM_012317237.2;Parent=rna-XM_012317237.2
NC_015776.1	Gnomon	exon	7172198	7172350	.	+	.	ID=exon-XM_012317237.2-22;Dbxref=GeneID:100646364%2CGenbank:XM_012317237.2;Parent=rna-XM_012317237.2
NC_015776.1	Gnomon	gene	7271661	7273113	.	+	.	Name=LOC100645929;ID=gene-LOC100645929;Dbxref=GeneID:100645929
NC_015776.1	Gnomon	exon	7174285	7174669	.	+	.	ID=exon-XM_012317237.2-23;Dbxref=GeneID:100646364%2CGenbank:XM_012317237.2;Parent=rna-XM_012317237.2
NC_015776.1	Gnomon	exon	7170822	7171367	.	+	.	ID=exon-XM_012317237.2-20;Dbxref=GeneID:100646364%2CGenbank:XM_012317237.2;Parent=rna-XM_012317237.2
NC_015776.1	Gnomon	gene	10031074	10060544	.	+	.	Name=LOC100645927;ID=gene-LOC100645927;Dbxref=GeneID:100645927
NC_015776.1	Gnomon	exon	7171468	7171643	.	+	.	ID=exon-XM_012317237.2-21;Dbxref=GeneID:100646364%2CGenbank:XM_012317237.2;Parent=rna-XM_012317237.2
NC_015776.1	Gnomon	gene	9181024	9183225	.	-	.	Name=LOC100645928;ID=gene-LOC100645928;Dbxref=GeneID:100645928
NC_015776.1	Gnomon	CDS	5993115	5993208	.	-	0	Name=XP_020722615.1;ID=cds-XP_020722615.1;Dbxref=GeneID:100652058%2CGenbank:XP_020722615.1;Parent=rna-XM_020866956.1
NC_015776.1	Gnomon	CDS	5992667	5992775	.	-	0	Name=XP_020722615.1;ID=cds-XP_020722615.1;Dbxref=GeneID:100652058%2CGenbank:XP_020722615.1;Parent=rna-XM_020866956.1
NC_015776.1	Gnomon	CDS	5991861	5991994	.	-	0	Name=XP_020722615.1;ID=cds-XP_020722615.1;Dbxref=GeneID:100652058%2CGenbank:XP_020722615.1;Parent=rna-XM_020866956.1
NC_015776.1	Gnomon	CDS	5991628	5991755	.	-	0	Name=XP_020722615.1;ID=cds-XP_020722615.1;Dbxref=GeneID:100652058%2CGenbank:XP_020722615.1;Parent=rna-XM_020866956.1
NC_015776.1	Gnomon	CDS	5990613	5990757	.	-	0	Name=XP_020722615.1;ID=cds-XP_020722615.1;Dbxref=GeneID:100652058%2CGenbank:XP_020722615.1;Parent=rna-XM_020866956.1
NC_015776.1	Gnomon	CDS	5990378	5990535	.	-	0	Name=XP_020722615.1;ID=cds-XP_020722615.1;Dbxref=GeneID:100652058%2CGenbank:XP_020722615.1;Parent=rna-XM_020866956.1
NC_015776.1	Gnomon	CDS	5989758	5989879	.	-	0	Name=XP_020722615.1;ID=cds-XP_020722615.1;Dbxref=GeneID:100652058%2CGenbank:XP_020722615.1;Parent=rna-XM_020866956.1
NC_015776.1	Gnomon	CDS	5989534	5989679	.	-	0	Name=XP_020722615.1;ID=cds-XP_020722615.1;Dbxref=GeneID:100652058%2CGenbank:XP_020722615.1;Parent=rna-XM_020866956.1
NC_015776.1	Gnomon	CDS	5988825	5989071	.	-	0	Name=XP_020722615.1;ID=cds-XP_020722615.1;Dbxref=GeneID:100652058%2CGenbank:XP_020722615.1;Parent=rna-XM_020866956.1
NC_015776.1	Gnomon	CDS	5988601	5988749	.	-	0	Name=XP_020722615.1;ID=cds-XP_020722615.1;Dbxref=GeneID:100652058%2CGenbank:XP_020722615.1;Parent=rna-XM_020866956.1
NC_015776.1	Gnomon	CDS	5988119	5988280	.	-	0	Name=XP_020722615.1;ID=cds-XP_020722615.1;Dbxref=GeneID:100652058%2CGenbank:XP_020722615.1;Parent=rna-XM_020866956.1
NC_015776.1	Gnomon	CDS	5987936	5988034	.	-	0	Name=XP_020722615.1;ID=cds-XP_020722615.1;Dbxref=GeneID:100652058%2CGenbank:XP_020722615.1;Parent=rna-XM_020866956.1
NC_015776.1	Gnomon	CDS	5987733	5987836	.	-	0	Name=XP_020722615.1;ID=cds-XP_020722615.1;Dbxref=GeneID:100652058%2CGenbank:XP_020722615.1;Parent=rna-XM_020866956.1
NC_015776.1	Gnomon	CDS	5987498	5987653	.	-	0	Name=XP_020722615.1;ID=cds-XP_020722615.1;Dbxref=GeneID:100652058%2CGenbank:XP_020722615.1;Parent=rna-XM_020866956.1
NC_015776.1	Gnomon	CDS	5985413	5985598	.	-	0	Name=XP_020722615.1;ID=cds-XP_020722615.1;Dbxref=GeneID:100652058%2CGenbank:XP_020722615.1;Parent=rna-XM_020866956.1
NC_015776.1	Gnomon	CDS	2295380	2295463	.	-	0	Name=XP_012172091.1;ID=cds-XP_012172091.1;Dbxref=GeneID:100643259%2CGenbank:XP_012172091.1;Parent=rna-XM_012316701.2
NC_015776.1	Gnomon	CDS	2295003	2295286	.	-	0	Name=XP_012172091.1;ID=cds-XP_012172091.1;Dbxref=GeneID:100643259%2CGenbank:XP_012172091.1;Parent=rna-XM_012316701.2
NC_015776.1	Gnomon	CDS	2294748	2294915	.	-	0	Name=XP_012172091.1;ID=cds-XP_012172091.1;Dbxref=GeneID:100643259%2CGenbank:XP_012172091.1;Parent=rna-XM_012316701.2
NC_015776.1	Gnomon	CDS	2294436	2294659	.	-	0	Name=XP_012172091.1;ID=cds-XP_012172091.1;Dbxref=GeneID:100643259%2CGenbank:XP_012172091.1;Parent=rna-XM_012316701.2
NC_015776.1	Gnomon	CDS	2294153	2294349	.	-	0	Name=XP_012172091.1;ID=cds-XP_012172091.1;Dbxref=GeneID:100643259%2CGenbank:XP_012172091.1;Parent=rna-XM_012316701.2
NC_015776.1	Gnomon	CDS	2293941	2294077	.	-	0	Name=XP_012172091.1;ID=cds-XP_012172091.1;Dbxref=GeneID:100643259%2CGenbank:XP_012172091.1;Parent=rna-XM_012316701.2
NC_015776.1	Gnomon	CDS	2293652	2293872	.	-	0	Name=XP_012172091.1;ID=cds-XP_012172091.1;Dbxref=GeneID:100643259%2CGenbank:XP_012172091.1;Parent=rna-XM_012316701.2
NC_015776.1	Gnomon	CDS	2293229	2293569	.	-	0	Name=XP_012172091.1;ID=cds-XP_012172091.1;Dbxref=GeneID:100643259%2CGenbank:XP_012172091.1;Parent=rna-XM_012316701.2
NC_015776.1	Gnomon	CDS	2293005	2293137	.	-	0	Name=XP_012172091.1;ID=cds-XP_012172091.1;Dbxref=GeneID:100643259%2CGenbank:XP_012172091.1;Parent=rna-XM_012316701.2
NC_015776.1	Gnomon	CDS	2292620	2292927	.	-	0	Name=XP_012172091.1;ID=cds-XP_012172091.1;Dbxref=GeneID:100643259%2CGenbank:XP_012172091.1;Parent=rna-XM_012316701.2
NC_015776.1	Gnomon	CDS	2292347	2292544	.	-	0	Name=XP_012172091.1;ID=cds-XP_012172091.1;Dbxref=GeneID:100643259%2CGenbank:XP_012172091.1;Parent=rna-XM_012316701.2
NC_015776.1	Gnomon	CDS	2291759	2291916	.	-	0	Name=XP_012172091.1;ID=cds-XP_012172091.1;Dbxref=GeneID:100643259%2CGenbank:XP_012172091.1;Parent=rna-XM_012316701.2
NC_015776.1	Gnomon	CDS	2291481	2291642	.	-	0	Name=XP_012172091.1;ID=cds-XP_012172091.1;Dbxref=GeneID:100643259%2CGenbank:XP_012172091.1;Parent=rna-XM_012316701.2
NC_015776.1	Gnomon	CDS	2291264	2291415	.	-	0	Name=XP_012172091.1;ID=cds-XP_012172091.1;Dbxref=GeneID:100643259%2CGenbank:XP_012172091.1;Parent=rna-XM_012316701.2
NC_015776.1	Gnomon	CDS	2290987	2291192	.	-	0	Name=XP_012172091.1;ID=cds-XP_012172091.1;Dbxref=GeneID:100643259%2CGenbank:XP_012172091.1;Parent=rna-XM_012316701.2
NC_015776.1	Gnomon	CDS	2290754	2290921	.	-	0	Name=XP_012172091.1;ID=cds-XP_012172091.1;Dbxref=GeneID:100643259%2CGenbank:XP_012172091.1;Parent=rna-XM_012316701.2
NC_015776.1	Gnomon	CDS	2290211	2290677	.	-	0	Name=XP_012172091.1;ID=cds-XP_012172091.1;Dbxref=GeneID:100643259%2CGenbank:XP_012172091.1;Parent=rna-XM_012316701.2
NC_015776.1	Gnomon	CDS	2290057	2290129	.	-	0	Name=XP_012172091.1;ID=cds-XP_012172091.1;Dbxref=GeneID:100643259%2CGenbank:XP_012172091.1;Parent=rna-XM_012316701.2
NC_015776.1	Gnomon	CDS	2289822	2289965	.	-	0	Name=XP_012172091.1;ID=cds-XP_012172091.1;Dbxref=GeneID:100643259%2CGenbank:XP_012172091.1;Parent=rna-XM_012316701.2
NC_015776.1	Gnomon	CDS	2289643	2289741	.	-	0	Name=XP_012172091.1;ID=cds-XP_012172091.1;Dbxref=GeneID:100643259%2CGenbank:XP_012172091.1;Parent=rna-XM_012316701.2
NC_015776.1	Gnomon	CDS	2289439	2289552	.	-	0	Name=XP_012172091.1;ID=cds-XP_012172091.1;Dbxref=GeneID:100643259%2CGenbank:XP_012172091.1;Parent=rna-XM_012316701.2
NC_015776.1	Gnomon	lnc_RNA	6922962	7056167	.	-	.	Name=XR_002308431.1;ID=rna-XR_002308431.1;Dbxref=GeneID:110119178%2CGenbank:XR_002308431.1;Parent=gene-LOC110119178
NC_015776.1	Gnomon	gene	4081531	4083552	.	-	.	Name=LOC100645926;ID=gene-LOC100645926;Dbxref=GeneID:100645926
NC_015776.1	Gnomon	exon	7183549	7183808	.	+	.	ID=exon-XM_012317237.2-28;Dbxref=GeneID:100646364%2CGenbank:XM_012317237.2;Parent=rna-XM_012317237.2
NC_015776.1	Gnomon	exon	7183883	7184100	.	+	.	ID=exon-XM_012317237.2-29;Dbxref=GeneID:100646364%2CGenbank:XM_012317237.2;Parent=rna-XM_012317237.2
NC_015776.1	Gnomon	exon	1113753	1113879	.	-	.	ID=exon-XM_012316642.2-12;Dbxref=GeneID:100645348%2CGenbank:XM_012316642.2;Note=The sequence of the model RefSeq transcript was modified relative to this genomic sequence to represent the inferred CDS: inserted 1 base in 1 codon;Parent=rna-XM_012316642.2
NC_015776.1	Gnomon	exon	1113129	1113217	.	-	.	ID=exon-XM_012316642.2-13;Dbxref=GeneID:100645348%2CGenbank:XM_012316642.2;Note=The sequence of the model RefSeq transcript was modified relative to this genomic sequence to represent the inferred CDS: inserted 1 base in 1 codon;Parent=rna-XM_012316642.2
NC_015776.1	Gnomon	exon	1112595	1112684	.	-	.	ID=exon-XM_012316642.2-14;Dbxref=GeneID:100645348%2CGenbank:XM_012316642.2;Note=The sequence of the model RefSeq transcript was modified relative to this genomic sequence to represent the inferred CDS: inserted 1 base in 1 codon;Parent=rna-XM_012316642.2
NC_015776.1	Gnomon	exon	1112461	1112505	.	-	.	ID=exon-XM_012316642.2-15;Dbxref=GeneID:100645348%2CGenbank:XM_012316642.2;Note=The sequence of the model RefSeq transcript was modified relative to this genomic sequence to represent the inferred CDS: inserted 1 base in 1 codon;Parent=rna-XM_012316642.2
NC_015776.1	Gnomon	exon	1121673	1121778	.	-	.	ID=exon-XM_012316642.2-10;Dbxref=GeneID:100645348%2CGenbank:XM_012316642.2;Note=The sequence of the model RefSeq transcript was modified relative to this genomic sequence to represent the inferred CDS: inserted 1 base in 1 codon;Parent=rna-XM_012316642.2
NC_015776.1	Gnomon	exon	1117924	1118012	.	-	.	ID=exon-XM_012316642.2-11;Dbxref=GeneID:100645348%2CGenbank:XM_012316642.2;Note=The sequence of the model RefSeq transcript was modified relative to this genomic sequence to represent the inferred CDS: inserted 1 base in 1 codon;Parent=rna-XM_012316642.2
NC_015776.1	Gnomon	CDS	3616417	3616503	.	-	0	Name=XP_003401084.1;ID=cds-XP_003401084.1;Dbxref=GeneID:100644310%2CGenbank:XP_003401084.1;Parent=rna-XM_003401036.3
NC_015776.1	Gnomon	CDS	3616245	3616335	.	-	0	Name=XP_003401084.1;ID=cds-XP_003401084.1;Dbxref=GeneID:100644310%2CGenbank:XP_003401084.1;Parent=rna-XM_003401036.3
NC_015776.1	Gnomon	CDS	3615951	3616155	.	-	0	Name=XP_003401084.1;ID=cds-XP_003401084.1;Dbxref=GeneID:100644310%2CGenbank:XP_003401084.1;Parent=rna-XM_003401036.3
NC_015776.1	Gnomon	CDS	3615733	3615880	.	-	0	Name=XP_003401084.1;ID=cds-XP_003401084.1;Dbxref=GeneID:100644310%2CGenbank:XP_003401084.1;Parent=rna-XM_003401036.3
NC_015776.1	Gnomon	CDS	3615521	3615663	.	-	0	Name=XP_003401084.1;ID=cds-XP_003401084.1;Dbxref=GeneID:100644310%2CGenbank:XP_003401084.1;Parent=rna-XM_003401036.3
NC_015776.1	Gnomon	CDS	3615238	3615453	.	-	0	Name=XP_003401084.1;ID=cds-XP_003401084.1;Dbxref=GeneID:100644310%2CGenbank:XP_003401084.1;Parent=rna-XM_003401036.3
NC_015776.1	Gnomon	CDS	3614898	3615127	.	-	0	Name=XP_003401084.1;ID=cds-XP_003401084.1;Dbxref=GeneID:100644310%2CGenbank:XP_003401084.1;Parent=rna-XM_003401036.3
NC_015776.1	Gnomon	CDS	3614584	3614776	.	-	0	Name=XP_003401084.1;ID=cds-XP_003401084.1;Dbxref=GeneID:100644310%2CGenbank:XP_003401084.1;Parent=rna-XM_003401036.3
NC_015776.1	Gnomon	CDS	3612718	3613158	.	-	0	Name=XP_003401084.1;ID=cds-XP_003401084.1;Dbxref=GeneID:100644310%2CGenbank:XP_003401084.1;Parent=rna-XM_003401036.3
NC_015776.1	Gnomon	CDS	3611474	3612638	.	-	0	Name=XP_003401084.1;ID=cds-XP_003401084.1;Dbxref=GeneID:100644310%2CGenbank:XP_003401084.1;Parent=rna-XM_003401036.3
NC_015776.1	Gnomon	exon	1112078	1112104	.	-	.	ID=exon-XM_012316642.2-16;Dbxref=GeneID:100645348%2CGenbank:XM_012316642.2;Note=The sequence of the model RefSeq transcript was modified relative to this genomic sequence to represent the inferred CDS: inserted 1 base in 1 codon;Parent=rna-XM_012316642.2
NC_015776.1	Gnomon	exon	1111919	1111954	.	-	.	ID=exon-XM_012316642.2-17;Dbxref=GeneID:100645348%2CGenbank:XM_012316642.2;Note=The sequence of the model RefSeq transcript was modified relative to this genomic sequence to represent the inferred CDS: inserted 1 base in 1 codon;Parent=rna-XM_012316642.2
NC_015776.1	Gnomon	exon	1111680	1111784	.	-	.	ID=exon-XM_012316642.2-18;Dbxref=GeneID:100645348%2CGenbank:XM_012316642.2;Note=The sequence of the model RefSeq transcript was modified relative to this genomic sequence to represent the inferred CDS: inserted 1 base in 1 codon;Parent=rna-XM_012316642.2
NC_015776.1	Gnomon	exon	1111349	1111393	.	-	.	ID=exon-XM_012316642.2-19;Dbxref=GeneID:100645348%2CGenbank:XM_012316642.2;Note=The sequence of the model RefSeq transcript was modified relative to this genomic sequence to represent the inferred CDS: inserted 1 base in 1 codon;Parent=rna-XM_012316642.2
NC_015776.1	Gnomon	exon	1105629	1105655	.	-	.	ID=exon-XM_012316642.2-23;Dbxref=GeneID:100645348%2CGenbank:XM_012316642.2;Note=The sequence of the model RefSeq transcript was modified relative to this genomic sequence to represent the inferred CDS: inserted 1 base in 1 codon;Parent=rna-XM_012316642.2
NC_015776.1	Gnomon	exon	1104625	1104660	.	-	.	ID=exon-XM_012316642.2-24;Dbxref=GeneID:100645348%2CGenbank:XM_012316642.2;Note=The sequence of the model RefSeq transcript was modified relative to this genomic sequence to represent the inferred CDS: inserted 1 base in 1 codon;Parent=rna-XM_012316642.2
NC_015776.1	Gnomon	exon	1103456	1103590	.	-	.	ID=exon-XM_012316642.2-25;Dbxref=GeneID:100645348%2CGenbank:XM_012316642.2;Note=The sequence of the model RefSeq transcript was modified relative to this genomic sequence to represent the inferred CDS: inserted 1 base in 1 codon;Parent=rna-XM_012316642.2
NC_015776.1	Gnomon	exon	1100770	1101925	.	-	.	ID=exon-XM_012316642.2-26;Dbxref=GeneID:100645348%2CGenbank:XM_012316642.2;Note=The sequence of the model RefSeq transcript was modified relative to this genomic sequence to represent the inferred CDS: inserted 1 base in 1 codon;Parent=rna-XM_012316642.2
NC_015776.1	Gnomon	exon	1110406	1110468	.	-	.	ID=exon-XM_012316642.2-20;Dbxref=GeneID:100645348%2CGenbank:XM_012316642.2;Note=The sequence of the model RefSeq transcript was modified relative to this genomic sequence to represent the inferred CDS: inserted 1 base in 1 codon;Parent=rna-XM_012316642.2
NC_015776.1	Gnomon	exon	1106190	1106216	.	-	.	ID=exon-XM_012316642.2-21;Dbxref=GeneID:100645348%2CGenbank:XM_012316642.2;Note=The sequence of the model RefSeq transcript was modified relative to this genomic sequence to represent the inferred CDS: inserted 1 base in 1 codon;Parent=rna-XM_012316642.2
NC_015776.1	Gnomon	exon	1105950	1106003	.	-	.	ID=exon-XM_012316642.2-22;Dbxref=GeneID:100645348%2CGenbank:XM_012316642.2;Note=The sequence of the model RefSeq transcript was modified relative to this genomic sequence to represent the inferred CDS: inserted 1 base in 1 codon;Parent=rna-XM_012316642.2
NC_015776.1	Gnomon	CDS	4056957	4057023	.	+	0	Name=XP_012172247.1;ID=cds-XP_012172247.1;Dbxref=GeneID:100644192%2CGenbank:XP_012172247.1;Parent=rna-XM_012316857.2
NC_015776.1	Gnomon	CDS	4057118	4057266	.	+	0	Name=XP_012172247.1;ID=cds-XP_012172247.1;Dbxref=GeneID:100644192%2CGenbank:XP_012172247.1;Parent=rna-XM_012316857.2
NC_015776.1	Gnomon	CDS	4057350	4057629	.	+	0	Name=XP_012172247.1;ID=cds-XP_012172247.1;Dbxref=GeneID:100644192%2CGenbank:XP_012172247.1;Parent=rna-XM_012316857.2
NC_015776.1	Gnomon	CDS	4057812	4058069	.	+	0	Name=XP_012172247.1;ID=cds-XP_012172247.1;Dbxref=GeneID:100644192%2CGenbank:XP_012172247.1;Parent=rna-XM_012316857.2
NC_015776.1	Gnomon	CDS	4058859	4059017	.	+	0	Name=XP_012172247.1;ID=cds-XP_012172247.1;Dbxref=GeneID:100644192%2CGenbank:XP_012172247.1;Parent=rna-XM_012316857.2
NC_015776.1	Gnomon	CDS	4059079	4059252	.	+	0	Name=XP_012172247.1;ID=cds-XP_012172247.1;Dbxref=GeneID:100644192%2CGenbank:XP_012172247.1;Parent=rna-XM_012316857.2
NC_015776.1	Gnomon	CDS	4059317	4059571	.	+	0	Name=XP_012172247.1;ID=cds-XP_012172247.1;Dbxref=GeneID:100644192%2CGenbank:XP_012172247.1;Parent=rna-XM_012316857.2
NC_015776.1	Gnomon	CDS	4059643	4059924	.	+	0	Name=XP_012172247.1;ID=cds-XP_012172247.1;Dbxref=GeneID:100644192%2CGenbank:XP_012172247.1;Parent=rna-XM_012316857.2
NC_015776.1	Gnomon	CDS	4060016	4060146	.	+	0	Name=XP_012172247.1;ID=cds-XP_012172247.1;Dbxref=GeneID:100644192%2CGenbank:XP_012172247.1;Parent=rna-XM_012316857.2
NC_015776.1	Gnomon	CDS	4060236	4060316	.	+	0	Name=XP_012172247.1;ID=cds-XP_012172247.1;Dbxref=GeneID:100644192%2CGenbank:XP_012172247.1;Parent=rna-XM_012316857.2
NC_015776.1	Gnomon	mRNA	3611411	3616503	.	-	.	Name=XM_003401036.3;ID=rna-XM_003401036.3;Dbxref=GeneID:100644310%2CGenbank:XM_003401036.3;Parent=gene-LOC100644310
NC_015776.1	Gnomon	mRNA	151115	153344	.	+	.	Name=XM_003400937.3;ID=rna-XM_003400937.3;Dbxref=GeneID:100652257%2CGenbank:XM_003400937.3;Parent=gene-LOC100652257
NC_015776.1	Gnomon	mRNA	5287374	5288435	.	+	.	Name=XM_012317353.2;ID=rna-XM_012317353.2;Dbxref=GeneID:105666579%2CGenbank:XM_012317353.2;Parent=gene-LOC105666579
NC_015776.1	Gnomon	mRNA	2418823	2422035	.	+	.	Name=XM_020867019.1;ID=rna-XM_020867019.1;Dbxref=GeneID:100650096%2CGenbank:XM_020867019.1;Parent=gene-LOC100650096
NC_015776.1	Gnomon	exon	5931130	5931393	.	+	.	ID=exon-XM_012317321.1-1;Dbxref=GeneID:100643220%2CGenbank:XM_012317321.1;Parent=rna-XM_012317321.1
NC_015776.1	Gnomon	exon	5935762	5935908	.	+	.	ID=exon-XM_012317321.1-2;Dbxref=GeneID:100643220%2CGenbank:XM_012317321.1;Parent=rna-XM_012317321.1
NC_015776.1	Gnomon	exon	5937700	5938633	.	+	.	ID=exon-XM_012317321.1-5;Dbxref=GeneID:100643220%2CGenbank:XM_012317321.1;Parent=rna-XM_012317321.1
NC_015776.1	Gnomon	exon	5938717	5938957	.	+	.	ID=exon-XM_012317321.1-6;Dbxref=GeneID:100643220%2CGenbank:XM_012317321.1;Parent=rna-XM_012317321.1
NC_015776.1	Gnomon	exon	5937276	5937409	.	+	.	ID=exon-XM_012317321.1-3;Dbxref=GeneID:100643220%2CGenbank:XM_012317321.1;Parent=rna-XM_012317321.1
NC_015776.1	Gnomon	exon	5937491	5937611	.	+	.	ID=exon-XM_012317321.1-4;Dbxref=GeneID:100643220%2CGenbank:XM_012317321.1;Parent=rna-XM_012317321.1
NC_015776.1	Gnomon	exon	5939029	5939265	.	+	.	ID=exon-XM_012317321.1-7;Dbxref=GeneID:100643220%2CGenbank:XM_012317321.1;Parent=rna-XM_012317321.1
NC_015776.1	Gnomon	exon	5939358	5940262	.	+	.	ID=exon-XM_012317321.1-8;Dbxref=GeneID:100643220%2CGenbank:XM_012317321.1;Parent=rna-XM_012317321.1
NC_015776.1	Gnomon	CDS	7588813	7588867	.	-	0	Name=XP_012172581.1;ID=cds-XP_012172581.1;Dbxref=GeneID:100644824%2CGenbank:XP_012172581.1;Parent=rna-XM_012317191.2
NC_015776.1	Gnomon	CDS	7581356	7581449	.	-	0	Name=XP_012172581.1;ID=cds-XP_012172581.1;Dbxref=GeneID:100644824%2CGenbank:XP_012172581.1;Parent=rna-XM_012317191.2
NC_015776.1	Gnomon	CDS	7580063	7580092	.	-	0	Name=XP_012172581.1;ID=cds-XP_012172581.1;Dbxref=GeneID:100644824%2CGenbank:XP_012172581.1;Parent=rna-XM_012317191.2
NC_015776.1	Gnomon	CDS	7472695	7472809	.	-	0	Name=XP_012172581.1;ID=cds-XP_012172581.1;Dbxref=GeneID:100644824%2CGenbank:XP_012172581.1;Parent=rna-XM_012317191.2
NC_015776.1	Gnomon	CDS	7454895	7455207	.	-	0	Name=XP_012172581.1;ID=cds-XP_012172581.1;Dbxref=GeneID:100644824%2CGenbank:XP_012172581.1;Parent=rna-XM_012317191.2
NC_015776.1	Gnomon	CDS	7397215	7397220	.	-	0	Name=XP_012172581.1;ID=cds-XP_012172581.1;Dbxref=GeneID:100644824%2CGenbank:XP_012172581.1;Parent=rna-XM_012317191.2
NC_015776.1	Gnomon	CDS	7371502	7371638	.	-	0	Name=XP_012172581.1;ID=cds-XP_012172581.1;Dbxref=GeneID:100644824%2CGenbank:XP_012172581.1;Parent=rna-XM_012317191.2
NC_015776.1	Gnomon	mRNA	9818813	9847974	.	+	.	Name=XM_020866765.1;ID=rna-XM_020866765.1;Dbxref=GeneID:100649393%2CGenbank:XM_020866765.1;Parent=gene-LOC100649393
NC_015776.1	Gnomon	exon	2406064	2406247	.	+	.	ID=exon-XM_020867004.1-10;Dbxref=GeneID:100649552%2CGenbank:XM_020867004.1;Parent=rna-XM_020867004.1
NC_015776.1	Gnomon	exon	2406560	2406693	.	+	.	ID=exon-XM_020867004.1-11;Dbxref=GeneID:100649552%2CGenbank:XM_020867004.1;Parent=rna-XM_020867004.1
NC_015776.1	Gnomon	exon	2406783	2407483	.	+	.	ID=exon-XM_020867004.1-12;Dbxref=GeneID:100649552%2CGenbank:XM_020867004.1;Parent=rna-XM_020867004.1
NC_015776.1	Gnomon	CDS	146140	146142	.	+	0	Name=XP_003400984.1;ID=cds-XP_003400984.1;Dbxref=GeneID:100652056%2CGenbank:XP_003400984.1;Parent=rna-XM_003400936.3
NC_015776.1	Gnomon	CDS	146211	146406	.	+	0	Name=XP_003400984.1;ID=cds-XP_003400984.1;Dbxref=GeneID:100652056%2CGenbank:XP_003400984.1;Parent=rna-XM_003400936.3
NC_015776.1	Gnomon	CDS	146588	146742	.	+	0	Name=XP_003400984.1;ID=cds-XP_003400984.1;Dbxref=GeneID:100652056%2CGenbank:XP_003400984.1;Parent=rna-XM_003400936.3
[truncated: 22,406 more rows]
