# Supplementary material for: Prevalent bee venom genes evolved before the aculeate stinger and eusociality
Source: BMC Biol. 2023 Oct 23;21:229. doi: 10.1186/s12915-023-01656-5 (PMC10591384; doi:10.1186/s12915-023-01656-5)
Supplement: Supplementary file 42 — Additional file 42. Gff files of all toxin gene annotations. [file 12915_2023_1656_MOESM42_ESM.zip › AdditionalFile9_ToxinGeneAnnotations/NW_012026789.1._APH.gff_modified_Koludarov_et_al_2021.gff3]

##gff-version 3
##source-version geneious 2020.2.2
##sequence-region	NW_012026789.1	1	6528998
NW_012026789.1	Koludarov_et_al_2021	gene	2459514	2467220	.	+	.	Name=APH
NW_012026789.1	Gnomon	exon	5237419	5237454	.	+	.	ID=exon-XM_011706715.1-5;Dbxref=GeneID:105460273%2CGenbank:XM_011706715.1;Parent=rna-XM_011706715.1
NW_012026789.1	Gnomon	exon	5267211	5267246	.	+	.	ID=exon-XM_011706715.1-6;Dbxref=GeneID:105460273%2CGenbank:XM_011706715.1;Parent=rna-XM_011706715.1
NW_012026789.1	Gnomon	exon	5158840	5158944	.	+	.	ID=exon-XM_011706715.1-3;Dbxref=GeneID:105460273%2CGenbank:XM_011706715.1;Parent=rna-XM_011706715.1
NW_012026789.1	Gnomon	exon	5168406	5168552	.	+	.	ID=exon-XM_011706715.1-4;Dbxref=GeneID:105460273%2CGenbank:XM_011706715.1;Parent=rna-XM_011706715.1
NW_012026789.1	Gnomon	exon	5301908	5302067	.	+	.	ID=exon-XM_011706715.1-9;Dbxref=GeneID:105460273%2CGenbank:XM_011706715.1;Parent=rna-XM_011706715.1
NW_012026789.1	Gnomon	exon	5295121	5295396	.	+	.	ID=exon-XM_011706715.1-7;Dbxref=GeneID:105460273%2CGenbank:XM_011706715.1;Parent=rna-XM_011706715.1
NW_012026789.1	Gnomon	exon	5297896	5298108	.	+	.	ID=exon-XM_011706715.1-8;Dbxref=GeneID:105460273%2CGenbank:XM_011706715.1;Parent=rna-XM_011706715.1
NW_012026789.1	Gnomon	exon	5079204	5081108	.	+	.	ID=exon-XM_011706715.1-1;Dbxref=GeneID:105460273%2CGenbank:XM_011706715.1;Parent=rna-XM_011706715.1
NW_012026789.1	Gnomon	exon	5102978	5103114	.	+	.	ID=exon-XM_011706715.1-2;Dbxref=GeneID:105460273%2CGenbank:XM_011706715.1;Parent=rna-XM_011706715.1
NW_012026789.1	Gnomon	exon	1920896	1921027	.	-	.	ID=exon-XM_011704045.1-10;Dbxref=GeneID:105458589%2CGenbank:XM_011704045.1;Parent=rna-XM_011704045.1
NW_012026789.1	Gnomon	exon	1920374	1920645	.	-	.	ID=exon-XM_011704045.1-11;Dbxref=GeneID:105458589%2CGenbank:XM_011704045.1;Parent=rna-XM_011704045.1
NW_012026789.1	Gnomon	exon	1918819	1919221	.	-	.	ID=exon-XM_011704045.1-14;Dbxref=GeneID:105458589%2CGenbank:XM_011704045.1;Parent=rna-XM_011704045.1
NW_012026789.1	Gnomon	exon	1917875	1917969	.	-	.	ID=exon-XM_011704045.1-15;Dbxref=GeneID:105458589%2CGenbank:XM_011704045.1;Parent=rna-XM_011704045.1
NW_012026789.1	Gnomon	exon	1920112	1920265	.	-	.	ID=exon-XM_011704045.1-12;Dbxref=GeneID:105458589%2CGenbank:XM_011704045.1;Parent=rna-XM_011704045.1
NW_012026789.1	Gnomon	exon	1919701	1919814	.	-	.	ID=exon-XM_011704045.1-13;Dbxref=GeneID:105458589%2CGenbank:XM_011704045.1;Parent=rna-XM_011704045.1
NW_012026789.1	Gnomon	exon	1916491	1917739	.	-	.	ID=exon-XM_011704045.1-16;Dbxref=GeneID:105458589%2CGenbank:XM_011704045.1;Parent=rna-XM_011704045.1
NW_012026789.1	Gnomon	exon	967661	967785	.	-	.	ID=exon-XM_011707606.1-5;Dbxref=GeneID:105461116%2CGenbank:XM_011707606.1;Parent=rna-XM_011707606.1
NW_012026789.1	Gnomon	exon	966612	966813	.	-	.	ID=exon-XM_011707606.1-6;Dbxref=GeneID:105461116%2CGenbank:XM_011707606.1;Parent=rna-XM_011707606.1
NW_012026789.1	Gnomon	exon	968729	968860	.	-	.	ID=exon-XM_011707606.1-3;Dbxref=GeneID:105461116%2CGenbank:XM_011707606.1;Parent=rna-XM_011707606.1
NW_012026789.1	Gnomon	exon	968490	968585	.	-	.	ID=exon-XM_011707606.1-4;Dbxref=GeneID:105461116%2CGenbank:XM_011707606.1;Parent=rna-XM_011707606.1
NW_012026789.1	Gnomon	exon	969206	969288	.	-	.	ID=exon-XM_011707606.1-1;Dbxref=GeneID:105461116%2CGenbank:XM_011707606.1;Parent=rna-XM_011707606.1
NW_012026789.1	Gnomon	exon	968958	969063	.	-	.	ID=exon-XM_011707606.1-2;Dbxref=GeneID:105461116%2CGenbank:XM_011707606.1;Parent=rna-XM_011707606.1
NW_012026789.1	Gnomon	exon	3409757	3410270	.	-	.	ID=exon-XM_011705513.1-1;Dbxref=GeneID:105459459%2CGenbank:XM_011705513.1;Parent=rna-XM_011705513.1
NW_012026789.1	Gnomon	exon	3406972	3407189	.	-	.	ID=exon-XM_011705513.1-2;Dbxref=GeneID:105459459%2CGenbank:XM_011705513.1;Parent=rna-XM_011705513.1
NW_012026789.1	Gnomon	exon	3406432	3406613	.	-	.	ID=exon-XM_011705513.1-3;Dbxref=GeneID:105459459%2CGenbank:XM_011705513.1;Parent=rna-XM_011705513.1
NW_012026789.1	Gnomon	exon	3406078	3406225	.	-	.	ID=exon-XM_011705513.1-4;Dbxref=GeneID:105459459%2CGenbank:XM_011705513.1;Parent=rna-XM_011705513.1
NW_012026789.1	Gnomon	exon	3405643	3405998	.	-	.	ID=exon-XM_011705513.1-5;Dbxref=GeneID:105459459%2CGenbank:XM_011705513.1;Parent=rna-XM_011705513.1
NW_012026789.1	Gnomon	exon	3404943	3405405	.	-	.	ID=exon-XM_011705513.1-6;Dbxref=GeneID:105459459%2CGenbank:XM_011705513.1;Parent=rna-XM_011705513.1
NW_012026789.1	Gnomon	exon	3403997	3404226	.	-	.	ID=exon-XM_011705513.1-7;Dbxref=GeneID:105459459%2CGenbank:XM_011705513.1;Parent=rna-XM_011705513.1
NW_012026789.1	Gnomon	exon	3403222	3403745	.	-	.	ID=exon-XM_011705513.1-8;Dbxref=GeneID:105459459%2CGenbank:XM_011705513.1;Parent=rna-XM_011705513.1
NW_012026789.1	Gnomon	CDS	5757448	5759670	.	+	0	Name=XP_011706173.1;ID=cds-XP_011706173.1;Dbxref=GeneID:105461373%2CGenbank:XP_011706173.1;Parent=rna-XM_011707871.1
NW_012026789.1	Gnomon	exon	5893142	5893400	.	+	.	ID=exon-XM_011707093.1-10;Dbxref=GeneID:105460589%2CGenbank:XM_011707093.1;Parent=rna-XM_011707093.1
NW_012026789.1	Gnomon	exon	6380716	6380847	.	-	.	ID=exon-XM_011707343.1-9;Dbxref=GeneID:105460852%2CGenbank:XM_011707343.1;Parent=rna-XM_011707343.1
NW_012026789.1	Gnomon	exon	6387680	6387825	.	-	.	ID=exon-XM_011707343.1-5;Dbxref=GeneID:105460852%2CGenbank:XM_011707343.1;Parent=rna-XM_011707343.1
NW_012026789.1	Gnomon	exon	6384198	6384500	.	-	.	ID=exon-XM_011707343.1-6;Dbxref=GeneID:105460852%2CGenbank:XM_011707343.1;Parent=rna-XM_011707343.1
NW_012026789.1	Gnomon	exon	6383074	6383364	.	-	.	ID=exon-XM_011707343.1-7;Dbxref=GeneID:105460852%2CGenbank:XM_011707343.1;Parent=rna-XM_011707343.1
NW_012026789.1	Gnomon	exon	6382008	6382321	.	-	.	ID=exon-XM_011707343.1-8;Dbxref=GeneID:105460852%2CGenbank:XM_011707343.1;Parent=rna-XM_011707343.1
NW_012026789.1	Gnomon	mRNA	4710189	4714057	.	+	.	Name=XM_011706616.1;ID=rna-XM_011706616.1;Dbxref=GeneID:105460174%2CGenbank:XM_011706616.1;Parent=gene-LOC105460174
NW_012026789.1	Gnomon	exon	6391082	6391160	.	-	.	ID=exon-XM_011707343.1-1;Dbxref=GeneID:105460852%2CGenbank:XM_011707343.1;Parent=rna-XM_011707343.1
NW_012026789.1	Gnomon	exon	6388959	6389081	.	-	.	ID=exon-XM_011707343.1-2;Dbxref=GeneID:105460852%2CGenbank:XM_011707343.1;Parent=rna-XM_011707343.1
NW_012026789.1	Gnomon	exon	6388774	6388867	.	-	.	ID=exon-XM_011707343.1-3;Dbxref=GeneID:105460852%2CGenbank:XM_011707343.1;Parent=rna-XM_011707343.1
NW_012026789.1	Gnomon	exon	6387917	6388162	.	-	.	ID=exon-XM_011707343.1-4;Dbxref=GeneID:105460852%2CGenbank:XM_011707343.1;Parent=rna-XM_011707343.1
NW_012026789.1	Gnomon	mRNA	5389205	5574003	.	-	.	Name=XM_011706856.1;ID=rna-XM_011706856.1;Dbxref=GeneID:105460410%2CGenbank:XM_011706856.1;Parent=gene-LOC105460410
NW_012026789.1	Gnomon	mRNA	6076262	6077668	.	-	.	Name=XM_011707203.1;ID=rna-XM_011707203.1;Dbxref=GeneID:105460686%2CGenbank:XM_011707203.1;Parent=gene-LOC105460686
NW_012026789.1	Gnomon	exon	1720425	1723938	.	-	.	ID=exon-XM_011703691.1-3;Dbxref=GeneID:105458388%2CGenbank:XM_011703691.1;Parent=rna-XM_011703691.1
NW_012026789.1	Gnomon	exon	1732426	1732585	.	-	.	ID=exon-XM_011703691.1-1;Dbxref=GeneID:105458388%2CGenbank:XM_011703691.1;Parent=rna-XM_011703691.1
NW_012026789.1	Gnomon	exon	1724029	1724423	.	-	.	ID=exon-XM_011703691.1-2;Dbxref=GeneID:105458388%2CGenbank:XM_011703691.1;Parent=rna-XM_011703691.1
NW_012026789.1	Gnomon	CDS	2806394	2806416	.	+	0	Name=XP_011703438.1;ID=cds-XP_011703438.1;Dbxref=GeneID:105459257%2CGenbank:XP_011703438.1;Parent=rna-XM_011705136.1
NW_012026789.1	Gnomon	CDS	2806546	2806678	.	+	0	Name=XP_011703438.1;ID=cds-XP_011703438.1;Dbxref=GeneID:105459257%2CGenbank:XP_011703438.1;Parent=rna-XM_011705136.1
NW_012026789.1	Gnomon	CDS	2806790	2807229	.	+	0	Name=XP_011703438.1;ID=cds-XP_011703438.1;Dbxref=GeneID:105459257%2CGenbank:XP_011703438.1;Parent=rna-XM_011705136.1
NW_012026789.1	Gnomon	CDS	2807408	2807552	.	+	0	Name=XP_011703438.1;ID=cds-XP_011703438.1;Dbxref=GeneID:105459257%2CGenbank:XP_011703438.1;Parent=rna-XM_011705136.1
NW_012026789.1	Gnomon	CDS	2807643	2807846	.	+	0	Name=XP_011703438.1;ID=cds-XP_011703438.1;Dbxref=GeneID:105459257%2CGenbank:XP_011703438.1;Parent=rna-XM_011705136.1
NW_012026789.1	Gnomon	exon	2545557	2545748	.	-	.	ID=exon-XM_011704893.1-2;Dbxref=GeneID:105459126%2CGenbank:XM_011704893.1;Parent=rna-XM_011704893.1
NW_012026789.1	Gnomon	exon	2545342	2545469	.	-	.	ID=exon-XM_011704893.1-3;Dbxref=GeneID:105459126%2CGenbank:XM_011704893.1;Parent=rna-XM_011704893.1
NW_012026789.1	Gnomon	exon	2545050	2545251	.	-	.	ID=exon-XM_011704893.1-4;Dbxref=GeneID:105459126%2CGenbank:XM_011704893.1;Parent=rna-XM_011704893.1
NW_012026789.1	Gnomon	exon	2544820	2544967	.	-	.	ID=exon-XM_011704893.1-5;Dbxref=GeneID:105459126%2CGenbank:XM_011704893.1;Parent=rna-XM_011704893.1
NW_012026789.1	Gnomon	CDS	4646990	4647856	.	-	0	Name=XP_011704754.1;ID=cds-XP_011704754.1;Dbxref=GeneID:105460018%2CGenbank:XP_011704754.1;Parent=rna-XM_011706452.1
NW_012026789.1	Gnomon	exon	4614443	4614771	.	-	.	ID=exon-XM_011706396.1-11;Dbxref=GeneID:105459988%2CGenbank:XM_011706396.1;Parent=rna-XM_011706396.1
NW_012026789.1	Gnomon	exon	4615209	4615416	.	-	.	ID=exon-XM_011706396.1-10;Dbxref=GeneID:105459988%2CGenbank:XM_011706396.1;Parent=rna-XM_011706396.1
NW_012026789.1	Gnomon	mRNA	4469254	4475222	.	-	.	Name=XM_011706220.1;ID=rna-XM_011706220.1;Dbxref=GeneID:105459873%2CGenbank:XM_011706220.1;Parent=gene-LOC105459873
NW_012026789.1	Gnomon	exon	2545832	2545957	.	-	.	ID=exon-XM_011704893.1-1;Dbxref=GeneID:105459126%2CGenbank:XM_011704893.1;Parent=rna-XM_011704893.1
NW_012026789.1	Gnomon	mRNA	4602417	4612255	.	-	.	Name=XM_011706365.1;ID=rna-XM_011706365.1;Dbxref=GeneID:105459957%2CGenbank:XM_011706365.1;Parent=gene-LOC105459957
NW_012026789.1	Gnomon	mRNA	1041098	1045112	.	+	.	Name=XM_011703232.1;ID=rna-XM_011703232.1;Dbxref=GeneID:105458134%2CGenbank:XM_011703232.1;Parent=gene-LOC105458134
NW_012026789.1	Gnomon	CDS	5827590	5828801	.	-	0	Name=XP_011705249.1;ID=cds-XP_011705249.1;Dbxref=GeneID:105460479%2CGenbank:XP_011705249.1;Parent=rna-XM_011706947.1
NW_012026789.1	Gnomon	exon	6009965	6010579	.	-	.	ID=exon-XM_011707965.1-1;Dbxref=GeneID:105461468%2CGenbank:XM_011707965.1;Parent=rna-XM_011707965.1
NW_012026789.1	Gnomon	exon	2490219	2490390	.	-	.	ID=exon-XM_011704769.1-2;Dbxref=GeneID:105459075%2CGenbank:XM_011704769.1;Parent=rna-XM_011704769.1
NW_012026789.1	Gnomon	exon	2490003	2490131	.	-	.	ID=exon-XM_011704769.1-3;Dbxref=GeneID:105459075%2CGenbank:XM_011704769.1;Parent=rna-XM_011704769.1
NW_012026789.1	Gnomon	exon	2486938	2489908	.	-	.	ID=exon-XM_011704769.1-4;Dbxref=GeneID:105459075%2CGenbank:XM_011704769.1;Parent=rna-XM_011704769.1
NW_012026789.1	Gnomon	exon	2490577	2490801	.	-	.	ID=exon-XM_011704769.1-1;Dbxref=GeneID:105459075%2CGenbank:XM_011704769.1;Parent=rna-XM_011704769.1
NW_012026789.1	Gnomon	mRNA	291914	292540	.	-	.	Name=XM_011707443.1;ID=rna-XM_011707443.1;Dbxref=GeneID:105460944%2CGenbank:XM_011707443.1;Parent=gene-LOC105460944
NW_012026789.1	Gnomon	mRNA	904982	952410	.	+	.	Name=XM_011707588.1;ID=rna-XM_011707588.1;Dbxref=GeneID:105461097%2CGenbank:XM_011707588.1;Parent=gene-LOC105461097
NW_012026789.1	Gnomon	mRNA	2257981	2261045	.	+	.	Name=XM_011704550.1;ID=rna-XM_011704550.1;Dbxref=GeneID:105458929%2CGenbank:XM_011704550.1;Parent=gene-LOC105458929
NW_012026789.1	Gnomon	exon	847047	847109	.	+	.	ID=exon-XM_011707578.1-5;Dbxref=GeneID:105461088%2CGenbank:XM_011707578.1;Parent=rna-XM_011707578.1
NW_012026789.1	Gnomon	exon	842340	842617	.	+	.	ID=exon-XM_011707578.1-3;Dbxref=GeneID:105461088%2CGenbank:XM_011707578.1;Parent=rna-XM_011707578.1
NW_012026789.1	Gnomon	exon	842732	842883	.	+	.	ID=exon-XM_011707578.1-4;Dbxref=GeneID:105461088%2CGenbank:XM_011707578.1;Parent=rna-XM_011707578.1
NW_012026789.1	Gnomon	exon	826925	827165	.	+	.	ID=exon-XM_011707578.1-1;Dbxref=GeneID:105461088%2CGenbank:XM_011707578.1;Parent=rna-XM_011707578.1
NW_012026789.1	Gnomon	exon	842121	842274	.	+	.	ID=exon-XM_011707578.1-2;Dbxref=GeneID:105461088%2CGenbank:XM_011707578.1;Parent=rna-XM_011707578.1
NW_012026789.1	Gnomon	exon	943415	943726	.	+	.	ID=exon-XM_011707588.1-10;Dbxref=GeneID:105461097%2CGenbank:XM_011707588.1;Parent=rna-XM_011707588.1
NW_012026789.1	Gnomon	exon	943804	945598	.	+	.	ID=exon-XM_011707588.1-11;Dbxref=GeneID:105461097%2CGenbank:XM_011707588.1;Parent=rna-XM_011707588.1
NW_012026789.1	Gnomon	exon	952224	952410	.	+	.	ID=exon-XM_011707588.1-12;Dbxref=GeneID:105461097%2CGenbank:XM_011707588.1;Parent=rna-XM_011707588.1
NW_012026789.1	Gnomon	mRNA	2063082	2076971	.	+	.	Name=XM_011704310.1;ID=rna-XM_011704310.1;Dbxref=GeneID:105458754%2CGenbank:XM_011704310.1;Parent=gene-LOC105458754
NW_012026789.1	Gnomon	mRNA	2484444	2488604	.	+	.	Name=XM_011704790.1;ID=rna-XM_011704790.1;Dbxref=GeneID:105459089%2CGenbank:XM_011704790.1;Parent=gene-LOC105459089
NW_012026789.1	Gnomon	CDS	4670854	4670871	.	+	0	Name=XP_011704851.1;ID=cds-XP_011704851.1;Dbxref=GeneID:105460099%2CGenbank:XP_011704851.1;Parent=rna-XM_011706549.1
NW_012026789.1	Gnomon	CDS	4671214	4671456	.	+	0	Name=XP_011704851.1;ID=cds-XP_011704851.1;Dbxref=GeneID:105460099%2CGenbank:XP_011704851.1;Parent=rna-XM_011706549.1
NW_012026789.1	Gnomon	CDS	4671677	4671806	.	+	0	Name=XP_011704851.1;ID=cds-XP_011704851.1;Dbxref=GeneID:105460099%2CGenbank:XP_011704851.1;Parent=rna-XM_011706549.1
NW_012026789.1	Gnomon	CDS	4671925	4673869	.	+	0	Name=XP_011704851.1;ID=cds-XP_011704851.1;Dbxref=GeneID:105460099%2CGenbank:XP_011704851.1;Parent=rna-XM_011706549.1
NW_012026789.1	Gnomon	CDS	4673957	4674015	.	+	0	Name=XP_011704851.1;ID=cds-XP_011704851.1;Dbxref=GeneID:105460099%2CGenbank:XP_011704851.1;Parent=rna-XM_011706549.1
NW_012026789.1	Gnomon	CDS	4674129	4674197	.	+	0	Name=XP_011704851.1;ID=cds-XP_011704851.1;Dbxref=GeneID:105460099%2CGenbank:XP_011704851.1;Parent=rna-XM_011706549.1
NW_012026789.1	Gnomon	CDS	4674416	4674534	.	+	0	Name=XP_011704851.1;ID=cds-XP_011704851.1;Dbxref=GeneID:105460099%2CGenbank:XP_011704851.1;Parent=rna-XM_011706549.1
NW_012026789.1	Gnomon	CDS	4675363	4675368	.	+	0	Name=XP_011704851.1;ID=cds-XP_011704851.1;Dbxref=GeneID:105460099%2CGenbank:XP_011704851.1;Parent=rna-XM_011706549.1
NW_012026789.1	Gnomon	mRNA	1861460	1863052	.	-	.	Name=XM_011703965.1;ID=rna-XM_011703965.1;Dbxref=GeneID:105458556%2CGenbank:XM_011703965.1;Parent=gene-LOC105458556
NW_012026789.1	Gnomon	exon	5818891	5820948	.	-	.	ID=exon-XM_011707889.1-1;Dbxref=GeneID:105461392%2CGenbank:XM_011707889.1;Parent=rna-XM_011707889.1
NW_012026789.1	Gnomon	CDS	4474267	4474453	.	-	0	Name=XP_011704518.1;ID=cds-XP_011704518.1;Dbxref=GeneID:105459873%2CGenbank:XP_011704518.1;Parent=rna-XM_011706216.1
NW_012026789.1	Gnomon	CDS	4474012	4474185	.	-	0	Name=XP_011704518.1;ID=cds-XP_011704518.1;Dbxref=GeneID:105459873%2CGenbank:XP_011704518.1;Parent=rna-XM_011706216.1
NW_012026789.1	Gnomon	CDS	4473721	4473922	.	-	0	Name=XP_011704518.1;ID=cds-XP_011704518.1;Dbxref=GeneID:105459873%2CGenbank:XP_011704518.1;Parent=rna-XM_011706216.1
NW_012026789.1	Gnomon	CDS	4473195	4473390	.	-	0	Name=XP_011704518.1;ID=cds-XP_011704518.1;Dbxref=GeneID:105459873%2CGenbank:XP_011704518.1;Parent=rna-XM_011706216.1
NW_012026789.1	Gnomon	CDS	4473030	4473115	.	-	0	Name=XP_011704518.1;ID=cds-XP_011704518.1;Dbxref=GeneID:105459873%2CGenbank:XP_011704518.1;Parent=rna-XM_011706216.1
NW_012026789.1	Gnomon	CDS	4469873	4472951	.	-	0	Name=XP_011704518.1;ID=cds-XP_011704518.1;Dbxref=GeneID:105459873%2CGenbank:XP_011704518.1;Parent=rna-XM_011706216.1
NW_012026789.1	Gnomon	CDS	3774696	3774734	.	-	0	Name=XP_011704122.1;ID=cds-XP_011704122.1;Dbxref=GeneID:105459631%2CGenbank:XP_011704122.1;Parent=rna-XM_011705820.1
NW_012026789.1	Gnomon	CDS	3774533	3774570	.	-	0	Name=XP_011704122.1;ID=cds-XP_011704122.1;Dbxref=GeneID:105459631%2CGenbank:XP_011704122.1;Parent=rna-XM_011705820.1
NW_012026789.1	Gnomon	CDS	3774265	3774443	.	-	0	Name=XP_011704122.1;ID=cds-XP_011704122.1;Dbxref=GeneID:105459631%2CGenbank:XP_011704122.1;Parent=rna-XM_011705820.1
NW_012026789.1	Gnomon	CDS	3773725	3774151	.	-	0	Name=XP_011704122.1;ID=cds-XP_011704122.1;Dbxref=GeneID:105459631%2CGenbank:XP_011704122.1;Parent=rna-XM_011705820.1
NW_012026789.1	Gnomon	CDS	3773465	3773609	.	-	0	Name=XP_011704122.1;ID=cds-XP_011704122.1;Dbxref=GeneID:105459631%2CGenbank:XP_011704122.1;Parent=rna-XM_011705820.1
NW_012026789.1	Gnomon	exon	5394877	5395286	.	-	.	ID=exon-XM_011706863.1-9;Dbxref=GeneID:105460410%2CGenbank:XM_011706863.1;Parent=rna-XM_011706863.1
NW_012026789.1	Gnomon	exon	5455141	5455254	.	-	.	ID=exon-XM_011706863.1-5;Dbxref=GeneID:105460410%2CGenbank:XM_011706863.1;Parent=rna-XM_011706863.1
NW_012026789.1	Gnomon	exon	5396209	5400498	.	-	.	ID=exon-XM_011706863.1-6;Dbxref=GeneID:105460410%2CGenbank:XM_011706863.1;Parent=rna-XM_011706863.1
NW_012026789.1	Gnomon	exon	5395641	5395955	.	-	.	ID=exon-XM_011706863.1-7;Dbxref=GeneID:105460410%2CGenbank:XM_011706863.1;Parent=rna-XM_011706863.1
NW_012026789.1	Gnomon	exon	5395496	5395565	.	-	.	ID=exon-XM_011706863.1-8;Dbxref=GeneID:105460410%2CGenbank:XM_011706863.1;Parent=rna-XM_011706863.1
NW_012026789.1	Gnomon	exon	5575591	5575753	.	-	.	ID=exon-XM_011706863.1-1;Dbxref=GeneID:105460410%2CGenbank:XM_011706863.1;Parent=rna-XM_011706863.1
NW_012026789.1	Gnomon	exon	5573105	5573841	.	-	.	ID=exon-XM_011706863.1-2;Dbxref=GeneID:105460410%2CGenbank:XM_011706863.1;Parent=rna-XM_011706863.1
NW_012026789.1	Gnomon	exon	5513832	5513981	.	-	.	ID=exon-XM_011706863.1-3;Dbxref=GeneID:105460410%2CGenbank:XM_011706863.1;Parent=rna-XM_011706863.1
NW_012026789.1	Gnomon	exon	5484001	5484089	.	-	.	ID=exon-XM_011706863.1-4;Dbxref=GeneID:105460410%2CGenbank:XM_011706863.1;Parent=rna-XM_011706863.1
NW_012026789.1	Gnomon	mRNA	2782996	2804578	.	+	.	Name=XM_011705046.1;ID=rna-XM_011705046.1;Dbxref=GeneID:105459209%2CGenbank:XM_011705046.1;Parent=gene-LOC105459209
NW_012026789.1	Gnomon	exon	3413844	3425519	.	+	.	ID=exon-XM_011707806.1-1;Dbxref=GeneID:105461302%2CGenbank:XM_011707806.1;Parent=rna-XM_011707806.1
NW_012026789.1	Gnomon	mRNA	2431006	2439231	.	+	.	Name=XM_011704707.1;ID=rna-XM_011704707.1;Dbxref=GeneID:105459029%2CGenbank:XM_011704707.1;Parent=gene-LOC105459029
NW_012026789.1	Gnomon	exon	6259151	6259322	.	-	.	ID=exon-XM_011707243.1-2;Dbxref=GeneID:105460727%2CGenbank:XM_011707243.1;Parent=rna-XM_011707243.1
NW_012026789.1	Gnomon	exon	6211032	6212106	.	-	.	ID=exon-XM_011707243.1-3;Dbxref=GeneID:105460727%2CGenbank:XM_011707243.1;Parent=rna-XM_011707243.1
NW_012026789.1	Gnomon	exon	6259470	6259578	.	-	.	ID=exon-XM_011707243.1-1;Dbxref=GeneID:105460727%2CGenbank:XM_011707243.1;Parent=rna-XM_011707243.1
NW_012026789.1	Gnomon	CDS	2098386	2098539	.	+	0	Name=XP_011702695.1;ID=cds-XP_011702695.1;Dbxref=GeneID:105458796%2CGenbank:XP_011702695.1;Parent=rna-XM_011704393.1
NW_012026789.1	Gnomon	CDS	2101005	2101129	.	+	0	Name=XP_011702695.1;ID=cds-XP_011702695.1;Dbxref=GeneID:105458796%2CGenbank:XP_011702695.1;Parent=rna-XM_011704393.1
NW_012026789.1	Gnomon	CDS	2101302	2101727	.	+	0	Name=XP_011702695.1;ID=cds-XP_011702695.1;Dbxref=GeneID:105458796%2CGenbank:XP_011702695.1;Parent=rna-XM_011704393.1
NW_012026789.1	Gnomon	CDS	2102052	2102354	.	+	0	Name=XP_011702695.1;ID=cds-XP_011702695.1;Dbxref=GeneID:105458796%2CGenbank:XP_011702695.1;Parent=rna-XM_011704393.1
NW_012026789.1	Gnomon	CDS	2103339	2103479	.	+	0	Name=XP_011702695.1;ID=cds-XP_011702695.1;Dbxref=GeneID:105458796%2CGenbank:XP_011702695.1;Parent=rna-XM_011704393.1
NW_012026789.1	Gnomon	CDS	2104144	2104288	.	+	0	Name=XP_011702695.1;ID=cds-XP_011702695.1;Dbxref=GeneID:105458796%2CGenbank:XP_011702695.1;Parent=rna-XM_011704393.1
NW_012026789.1	Gnomon	CDS	2106066	2106397	.	+	0	Name=XP_011702695.1;ID=cds-XP_011702695.1;Dbxref=GeneID:105458796%2CGenbank:XP_011702695.1;Parent=rna-XM_011704393.1
NW_012026789.1	Gnomon	mRNA	2505929	2524770	.	+	.	Name=XM_011704801.1;ID=rna-XM_011704801.1;Dbxref=GeneID:105459096%2CGenbank:XM_011704801.1;Parent=gene-LOC105459096
NW_012026789.1	Gnomon	mRNA	4636797	4656624	.	-	.	Name=XM_011706519.1;ID=rna-XM_011706519.1;Dbxref=GeneID:105460022%2CGenbank:XM_011706519.1;Parent=gene-LOC105460022
NW_012026789.1	Gnomon	exon	1829239	1829590	.	+	.	ID=exon-XM_011703906.1-4;Dbxref=GeneID:105458528%2CGenbank:XM_011703906.1;Parent=rna-XM_011703906.1
NW_012026789.1	Gnomon	exon	1826167	1826409	.	+	.	ID=exon-XM_011703906.1-1;Dbxref=GeneID:105458528%2CGenbank:XM_011703906.1;Parent=rna-XM_011703906.1
NW_012026789.1	Gnomon	exon	1827575	1827799	.	+	.	ID=exon-XM_011703906.1-2;Dbxref=GeneID:105458528%2CGenbank:XM_011703906.1;Parent=rna-XM_011703906.1
NW_012026789.1	Gnomon	exon	1828080	1828158	.	+	.	ID=exon-XM_011703906.1-3;Dbxref=GeneID:105458528%2CGenbank:XM_011703906.1;Parent=rna-XM_011703906.1
NW_012026789.1	Gnomon	CDS	1724029	1724417	.	-	0	Name=XP_011701961.1;ID=cds-XP_011701961.1;Dbxref=GeneID:105458388%2CGenbank:XP_011701961.1;Parent=rna-XM_011703659.1
NW_012026789.1	Gnomon	CDS	1722297	1723938	.	-	0	Name=XP_011701961.1;ID=cds-XP_011701961.1;Dbxref=GeneID:105458388%2CGenbank:XP_011701961.1;Parent=rna-XM_011703659.1
NW_012026789.1	Gnomon	CDS	3435738	3435886	.	-	0	Name=XP_011703929.1;ID=cds-XP_011703929.1;Dbxref=GeneID:105459509%2CGenbank:XP_011703929.1;Parent=rna-XM_011705627.1
NW_012026789.1	Gnomon	CDS	3435491	3435650	.	-	0	Name=XP_011703929.1;ID=cds-XP_011703929.1;Dbxref=GeneID:105459509%2CGenbank:XP_011703929.1;Parent=rna-XM_011705627.1
NW_012026789.1	Gnomon	CDS	3435024	3435375	.	-	0	Name=XP_011703929.1;ID=cds-XP_011703929.1;Dbxref=GeneID:105459509%2CGenbank:XP_011703929.1;Parent=rna-XM_011705627.1
NW_012026789.1	Gnomon	CDS	3434617	3434927	.	-	0	Name=XP_011703929.1;ID=cds-XP_011703929.1;Dbxref=GeneID:105459509%2CGenbank:XP_011703929.1;Parent=rna-XM_011705627.1
NW_012026789.1	Gnomon	CDS	3434276	3434535	.	-	0	Name=XP_011703929.1;ID=cds-XP_011703929.1;Dbxref=GeneID:105459509%2CGenbank:XP_011703929.1;Parent=rna-XM_011705627.1
NW_012026789.1	Gnomon	CDS	3434009	3434194	.	-	0	Name=XP_011703929.1;ID=cds-XP_011703929.1;Dbxref=GeneID:105459509%2CGenbank:XP_011703929.1;Parent=rna-XM_011705627.1
NW_012026789.1	Gnomon	CDS	3433378	3433747	.	-	0	Name=XP_011703929.1;ID=cds-XP_011703929.1;Dbxref=GeneID:105459509%2CGenbank:XP_011703929.1;Parent=rna-XM_011705627.1
NW_012026789.1	Gnomon	CDS	3432856	3433050	.	-	0	Name=XP_011703929.1;ID=cds-XP_011703929.1;Dbxref=GeneID:105459509%2CGenbank:XP_011703929.1;Parent=rna-XM_011705627.1
NW_012026789.1	Gnomon	CDS	3432637	3432774	.	-	0	Name=XP_011703929.1;ID=cds-XP_011703929.1;Dbxref=GeneID:105459509%2CGenbank:XP_011703929.1;Parent=rna-XM_011705627.1
NW_012026789.1	Gnomon	CDS	3432352	3432444	.	-	0	Name=XP_011703929.1;ID=cds-XP_011703929.1;Dbxref=GeneID:105459509%2CGenbank:XP_011703929.1;Parent=rna-XM_011705627.1
NW_012026789.1	Gnomon	mRNA	2109053	2110414	.	-	.	Name=XM_011704454.1;ID=rna-XM_011704454.1;Dbxref=GeneID:105458868%2CGenbank:XM_011704454.1;Parent=gene-LOC105458868
NW_012026789.1	Gnomon	exon	2550951	2551176	.	-	.	ID=exon-XM_011704870.1-7;Dbxref=GeneID:105459109%2CGenbank:XM_011704870.1;Parent=rna-XM_011704870.1
NW_012026789.1	Gnomon	exon	2550589	2550793	.	-	.	ID=exon-XM_011704870.1-8;Dbxref=GeneID:105459109%2CGenbank:XM_011704870.1;Parent=rna-XM_011704870.1
NW_012026789.1	Gnomon	exon	2549907	2550458	.	-	.	ID=exon-XM_011704870.1-9;Dbxref=GeneID:105459109%2CGenbank:XM_011704870.1;Parent=rna-XM_011704870.1
NW_012026789.1	Gnomon	exon	2554501	2554829	.	-	.	ID=exon-XM_011704870.1-3;Dbxref=GeneID:105459109%2CGenbank:XM_011704870.1;Parent=rna-XM_011704870.1
NW_012026789.1	Gnomon	exon	2554224	2554413	.	-	.	ID=exon-XM_011704870.1-4;Dbxref=GeneID:105459109%2CGenbank:XM_011704870.1;Parent=rna-XM_011704870.1
NW_012026789.1	Gnomon	exon	2553619	2553758	.	-	.	ID=exon-XM_011704870.1-5;Dbxref=GeneID:105459109%2CGenbank:XM_011704870.1;Parent=rna-XM_011704870.1
NW_012026789.1	Gnomon	exon	2551249	2551541	.	-	.	ID=exon-XM_011704870.1-6;Dbxref=GeneID:105459109%2CGenbank:XM_011704870.1;Parent=rna-XM_011704870.1
NW_012026789.1	Gnomon	mRNA	3172087	3174531	.	+	.	Name=XM_011705283.1;ID=rna-XM_011705283.1;Dbxref=GeneID:105459338%2CGenbank:XM_011705283.1;Parent=gene-LOC105459338
NW_012026789.1	Gnomon	exon	2555953	2556254	.	-	.	ID=exon-XM_011704870.1-1;Dbxref=GeneID:105459109%2CGenbank:XM_011704870.1;Parent=rna-XM_011704870.1
NW_012026789.1	Gnomon	exon	2555324	2555485	.	-	.	ID=exon-XM_011704870.1-2;Dbxref=GeneID:105459109%2CGenbank:XM_011704870.1;Parent=rna-XM_011704870.1
NW_012026789.1	Gnomon	CDS	1043055	1043297	.	+	0	Name=XP_011701526.1;ID=cds-XP_011701526.1;Dbxref=GeneID:105458134%2CGenbank:XP_011701526.1;Parent=rna-XM_011703224.1
NW_012026789.1	Gnomon	CDS	1043702	1044397	.	+	0	Name=XP_011701526.1;ID=cds-XP_011701526.1;Dbxref=GeneID:105458134%2CGenbank:XP_011701526.1;Parent=rna-XM_011703224.1
NW_012026789.1	Gnomon	CDS	1044494	1044709	.	+	0	Name=XP_011701526.1;ID=cds-XP_011701526.1;Dbxref=GeneID:105458134%2CGenbank:XP_011701526.1;Parent=rna-XM_011703224.1
NW_012026789.1	Gnomon	CDS	1044791	1045024	.	+	0	Name=XP_011701526.1;ID=cds-XP_011701526.1;Dbxref=GeneID:105458134%2CGenbank:XP_011701526.1;Parent=rna-XM_011703224.1
NW_012026789.1	Gnomon	CDS	1516000	1516062	.	+	0	Name=XP_011701766.1;ID=cds-XP_011701766.1;Dbxref=GeneID:105458286%2CGenbank:XP_011701766.1;Parent=rna-XM_011703464.1
NW_012026789.1	Gnomon	CDS	1516738	1516951	.	+	0	Name=XP_011701766.1;ID=cds-XP_011701766.1;Dbxref=GeneID:105458286%2CGenbank:XP_011701766.1;Parent=rna-XM_011703464.1
NW_012026789.1	Gnomon	CDS	1517927	1518153	.	+	0	Name=XP_011701766.1;ID=cds-XP_011701766.1;Dbxref=GeneID:105458286%2CGenbank:XP_011701766.1;Parent=rna-XM_011703464.1
NW_012026789.1	Gnomon	exon	2459514	2459795	.	+	.	ID=exon-XM_011704746.1-1;Dbxref=GeneID:105459048%2CGenbank:XM_011704746.1;Parent=rna-XM_011704746.1
NW_012026789.1	Gnomon	exon	2462291	2462399	.	+	.	ID=exon-XM_011704746.1-2;Dbxref=GeneID:105459048%2CGenbank:XM_011704746.1;Parent=rna-XM_011704746.1
NW_012026789.1	Gnomon	exon	2464882	2465093	.	+	.	ID=exon-XM_011704746.1-7;Dbxref=GeneID:105459048%2CGenbank:XM_011704746.1;Parent=rna-XM_011704746.1
NW_012026789.1	Gnomon	exon	2465542	2465759	.	+	.	ID=exon-XM_011704746.1-8;Dbxref=GeneID:105459048%2CGenbank:XM_011704746.1;Parent=rna-XM_011704746.1
NW_012026789.1	Gnomon	exon	2465877	2466786	.	+	.	ID=exon-XM_011704746.1-9;Dbxref=GeneID:105459048%2CGenbank:XM_011704746.1;Parent=rna-XM_011704746.1
NW_012026789.1	Gnomon	exon	2462501	2462608	.	+	.	ID=exon-XM_011704746.1-3;Dbxref=GeneID:105459048%2CGenbank:XM_011704746.1;Parent=rna-XM_011704746.1
NW_012026789.1	Gnomon	exon	2463084	2463349	.	+	.	ID=exon-XM_011704746.1-4;Dbxref=GeneID:105459048%2CGenbank:XM_011704746.1;Parent=rna-XM_011704746.1
NW_012026789.1	Gnomon	exon	2463670	2463826	.	+	.	ID=exon-XM_011704746.1-5;Dbxref=GeneID:105459048%2CGenbank:XM_011704746.1;Parent=rna-XM_011704746.1
NW_012026789.1	Gnomon	exon	2463899	2464022	.	+	.	ID=exon-XM_011704746.1-6;Dbxref=GeneID:105459048%2CGenbank:XM_011704746.1;Parent=rna-XM_011704746.1
NW_012026789.1	Gnomon	exon	4654305	4654601	.	-	.	ID=exon-XM_011706494.1-14;Dbxref=GeneID:105460022%2CGenbank:XM_011706494.1;Parent=rna-XM_011706494.1
NW_012026789.1	Gnomon	exon	4653709	4653892	.	-	.	ID=exon-XM_011706494.1-15;Dbxref=GeneID:105460022%2CGenbank:XM_011706494.1;Parent=rna-XM_011706494.1
NW_012026789.1	Gnomon	exon	4655248	4655388	.	-	.	ID=exon-XM_011706494.1-12;Dbxref=GeneID:105460022%2CGenbank:XM_011706494.1;Parent=rna-XM_011706494.1
NW_012026789.1	Gnomon	exon	4654951	4655106	.	-	.	ID=exon-XM_011706494.1-13;Dbxref=GeneID:105460022%2CGenbank:XM_011706494.1;Parent=rna-XM_011706494.1
NW_012026789.1	Gnomon	exon	4652891	4652908	.	-	.	ID=exon-XM_011706494.1-18;Dbxref=GeneID:105460022%2CGenbank:XM_011706494.1;Parent=rna-XM_011706494.1
NW_012026789.1	Gnomon	exon	4652579	4652803	.	-	.	ID=exon-XM_011706494.1-19;Dbxref=GeneID:105460022%2CGenbank:XM_011706494.1;Parent=rna-XM_011706494.1
NW_012026789.1	Gnomon	exon	4653504	4653632	.	-	.	ID=exon-XM_011706494.1-16;Dbxref=GeneID:105460022%2CGenbank:XM_011706494.1;Parent=rna-XM_011706494.1
NW_012026789.1	Gnomon	exon	4653086	4653170	.	-	.	ID=exon-XM_011706494.1-17;Dbxref=GeneID:105460022%2CGenbank:XM_011706494.1;Parent=rna-XM_011706494.1
NW_012026789.1	Gnomon	exon	4656940	4657086	.	-	.	ID=exon-XM_011706494.1-10;Dbxref=GeneID:105460022%2CGenbank:XM_011706494.1;Parent=rna-XM_011706494.1
NW_012026789.1	Gnomon	exon	4655756	4655905	.	-	.	ID=exon-XM_011706494.1-11;Dbxref=GeneID:105460022%2CGenbank:XM_011706494.1;Parent=rna-XM_011706494.1
NW_012026789.1	Gnomon	exon	321099	321447	.	-	.	ID=exon-XM_011707455.1-1;Dbxref=GeneID:105460953%2CGenbank:XM_011707455.1;Parent=rna-XM_011707455.1
NW_012026789.1	Gnomon	exon	319928	320864	.	-	.	ID=exon-XM_011707455.1-2;Dbxref=GeneID:105460953%2CGenbank:XM_011707455.1;Parent=rna-XM_011707455.1
NW_012026789.1	Gnomon	exon	319228	319867	.	-	.	ID=exon-XM_011707455.1-3;Dbxref=GeneID:105460953%2CGenbank:XM_011707455.1;Parent=rna-XM_011707455.1
NW_012026789.1	Gnomon	exon	1052994	1053755	.	+	.	ID=exon-XM_011703321.1-3;Dbxref=GeneID:105458183%2CGenbank:XM_011703321.1;Parent=rna-XM_011703321.1
NW_012026789.1	Gnomon	exon	1051899	1052340	.	+	.	ID=exon-XM_011703321.1-1;Dbxref=GeneID:105458183%2CGenbank:XM_011703321.1;Parent=rna-XM_011703321.1
NW_012026789.1	Gnomon	exon	1052475	1052608	.	+	.	ID=exon-XM_011703321.1-2;Dbxref=GeneID:105458183%2CGenbank:XM_011703321.1;Parent=rna-XM_011703321.1
NW_012026789.1	Gnomon	mRNA	4698884	4704620	.	+	.	Name=XM_011706610.1;ID=rna-XM_011706610.1;Dbxref=GeneID:105460163%2CGenbank:XM_011706610.1;Parent=gene-LOC105460163
NW_012026789.1	Gnomon	CDS	248670	252809	.	-	0	Name=XP_011705735.1;ID=cds-XP_011705735.1;Dbxref=GeneID:105460935%2CGenbank:XP_011705735.1;Parent=rna-XM_011707433.1
NW_012026789.1	Gnomon	exon	4599625	4599866	.	+	.	ID=exon-XM_011706386.1-10;Dbxref=GeneID:105459978%2CGenbank:XM_011706386.1;Parent=rna-XM_011706386.1
NW_012026789.1	Gnomon	exon	4600031	4602098	.	+	.	ID=exon-XM_011706386.1-11;Dbxref=GeneID:105459978%2CGenbank:XM_011706386.1;Parent=rna-XM_011706386.1
NW_012026789.1	Gnomon	exon	4649637	4649916	.	-	.	ID=exon-XM_011706494.1-25;Dbxref=GeneID:105460022%2CGenbank:XM_011706494.1;Parent=rna-XM_011706494.1
NW_012026789.1	Gnomon	exon	4648870	4649019	.	-	.	ID=exon-XM_011706494.1-26;Dbxref=GeneID:105460022%2CGenbank:XM_011706494.1;Parent=rna-XM_011706494.1
NW_012026789.1	Gnomon	exon	4650438	4650627	.	-	.	ID=exon-XM_011706494.1-23;Dbxref=GeneID:105460022%2CGenbank:XM_011706494.1;Parent=rna-XM_011706494.1
NW_012026789.1	Gnomon	exon	4650215	4650353	.	-	.	ID=exon-XM_011706494.1-24;Dbxref=GeneID:105460022%2CGenbank:XM_011706494.1;Parent=rna-XM_011706494.1
NW_012026789.1	Gnomon	exon	3378451	3378561	.	+	.	ID=exon-XM_011705436.1-8;Dbxref=GeneID:105459419%2CGenbank:XM_011705436.1;Parent=rna-XM_011705436.1
NW_012026789.1	Gnomon	exon	3378703	3379126	.	+	.	ID=exon-XM_011705436.1-9;Dbxref=GeneID:105459419%2CGenbank:XM_011705436.1;Parent=rna-XM_011705436.1
NW_012026789.1	Gnomon	exon	3377798	3378096	.	+	.	ID=exon-XM_011705436.1-6;Dbxref=GeneID:105459419%2CGenbank:XM_011705436.1;Parent=rna-XM_011705436.1
NW_012026789.1	Gnomon	exon	4637860	4644931	.	-	.	ID=exon-XM_011706494.1-27;Dbxref=GeneID:105460022%2CGenbank:XM_011706494.1;Parent=rna-XM_011706494.1
NW_012026789.1	Gnomon	exon	3378216	3378377	.	+	.	ID=exon-XM_011705436.1-7;Dbxref=GeneID:105459419%2CGenbank:XM_011705436.1;Parent=rna-XM_011705436.1
NW_012026789.1	Gnomon	exon	4636797	4637516	.	-	.	ID=exon-XM_011706494.1-28;Dbxref=GeneID:105460022%2CGenbank:XM_011706494.1;Parent=rna-XM_011706494.1
NW_012026789.1	Gnomon	exon	3376818	3376987	.	+	.	ID=exon-XM_011705436.1-4;Dbxref=GeneID:105459419%2CGenbank:XM_011705436.1;Parent=rna-XM_011705436.1
NW_012026789.1	Gnomon	exon	3377334	3377405	.	+	.	ID=exon-XM_011705436.1-5;Dbxref=GeneID:105459419%2CGenbank:XM_011705436.1;Parent=rna-XM_011705436.1
NW_012026789.1	Gnomon	exon	3375094	3375366	.	+	.	ID=exon-XM_011705436.1-2;Dbxref=GeneID:105459419%2CGenbank:XM_011705436.1;Parent=rna-XM_011705436.1
NW_012026789.1	Gnomon	exon	3375657	3375920	.	+	.	ID=exon-XM_011705436.1-3;Dbxref=GeneID:105459419%2CGenbank:XM_011705436.1;Parent=rna-XM_011705436.1
NW_012026789.1	Gnomon	exon	4651835	4652043	.	-	.	ID=exon-XM_011706494.1-21;Dbxref=GeneID:105460022%2CGenbank:XM_011706494.1;Parent=rna-XM_011706494.1
NW_012026789.1	Gnomon	exon	3372945	3373072	.	+	.	ID=exon-XM_011705436.1-1;Dbxref=GeneID:105459419%2CGenbank:XM_011705436.1;Parent=rna-XM_011705436.1
NW_012026789.1	Gnomon	exon	4651193	4651397	.	-	.	ID=exon-XM_011706494.1-22;Dbxref=GeneID:105460022%2CGenbank:XM_011706494.1;Parent=rna-XM_011706494.1
NW_012026789.1	Gnomon	exon	4652314	4652459	.	-	.	ID=exon-XM_011706494.1-20;Dbxref=GeneID:105460022%2CGenbank:XM_011706494.1;Parent=rna-XM_011706494.1
NW_012026789.1	Gnomon	exon	774059	774374	.	+	.	ID=exon-XM_011703181.1-1;Dbxref=GeneID:105458113%2CGenbank:XM_011703181.1;Parent=rna-XM_011703181.1
NW_012026789.1	Gnomon	exon	774480	776047	.	+	.	ID=exon-XM_011703181.1-2;Dbxref=GeneID:105458113%2CGenbank:XM_011703181.1;Parent=rna-XM_011703181.1
NW_012026789.1	Gnomon	CDS	45310	45391	.	+	0	Name=XP_011701371.1;ID=cds-XP_011701371.1;Dbxref=GeneID:105458037%2CGenbank:XP_011701371.1;Parent=rna-XM_011703069.1
NW_012026789.1	Gnomon	CDS	45464	45669	.	+	0	Name=XP_011701371.1;ID=cds-XP_011701371.1;Dbxref=GeneID:105458037%2CGenbank:XP_011701371.1;Parent=rna-XM_011703069.1
NW_012026789.1	Gnomon	CDS	47081	47267	.	+	0	Name=XP_011701371.1;ID=cds-XP_011701371.1;Dbxref=GeneID:105458037%2CGenbank:XP_011701371.1;Parent=rna-XM_011703069.1
NW_012026789.1	Gnomon	CDS	47631	47766	.	+	0	Name=XP_011701371.1;ID=cds-XP_011701371.1;Dbxref=GeneID:105458037%2CGenbank:XP_011701371.1;Parent=rna-XM_011703069.1
NW_012026789.1	Gnomon	CDS	52996	53098	.	+	0	Name=XP_011701371.1;ID=cds-XP_011701371.1;Dbxref=GeneID:105458037%2CGenbank:XP_011701371.1;Parent=rna-XM_011703069.1
NW_012026789.1	Gnomon	mRNA	351337	354206	.	+	.	Name=XM_011703134.1;ID=rna-XM_011703134.1;Dbxref=GeneID:105458069%2CGenbank:XM_011703134.1;Parent=gene-LOC105458069
NW_012026789.1	Gnomon	exon	2042537	2043681	.	+	.	ID=exon-XM_011704182.1-3;Dbxref=GeneID:105458679%2CGenbank:XM_011704182.1;Parent=rna-XM_011704182.1
NW_012026789.1	Gnomon	exon	2041146	2041231	.	+	.	ID=exon-XM_011704182.1-1;Dbxref=GeneID:105458679%2CGenbank:XM_011704182.1;Parent=rna-XM_011704182.1
NW_012026789.1	Gnomon	exon	2041382	2042446	.	+	.	ID=exon-XM_011704182.1-2;Dbxref=GeneID:105458679%2CGenbank:XM_011704182.1;Parent=rna-XM_011704182.1
NW_012026789.1	Gnomon	exon	4710189	4710434	.	+	.	ID=exon-XM_011706616.1-1;Dbxref=GeneID:105460174%2CGenbank:XM_011706616.1;Parent=rna-XM_011706616.1
NW_012026789.1	Gnomon	exon	4711432	4711613	.	+	.	ID=exon-XM_011706616.1-2;Dbxref=GeneID:105460174%2CGenbank:XM_011706616.1;Parent=rna-XM_011706616.1
NW_012026789.1	Gnomon	exon	4712751	4712960	.	+	.	ID=exon-XM_011706616.1-5;Dbxref=GeneID:105460174%2CGenbank:XM_011706616.1;Parent=rna-XM_011706616.1
NW_012026789.1	Gnomon	exon	4713128	4713315	.	+	.	ID=exon-XM_011706616.1-6;Dbxref=GeneID:105460174%2CGenbank:XM_011706616.1;Parent=rna-XM_011706616.1
NW_012026789.1	Gnomon	exon	4711989	4712073	.	+	.	ID=exon-XM_011706616.1-3;Dbxref=GeneID:105460174%2CGenbank:XM_011706616.1;Parent=rna-XM_011706616.1
NW_012026789.1	Gnomon	exon	4712402	4712676	.	+	.	ID=exon-XM_011706616.1-4;Dbxref=GeneID:105460174%2CGenbank:XM_011706616.1;Parent=rna-XM_011706616.1
NW_012026789.1	Gnomon	exon	4713402	4714057	.	+	.	ID=exon-XM_011706616.1-7;Dbxref=GeneID:105460174%2CGenbank:XM_011706616.1;Parent=rna-XM_011706616.1
NW_012026789.1	Gnomon	exon	2547228	2549812	.	-	.	ID=exon-XM_011704870.1-10;Dbxref=GeneID:105459109%2CGenbank:XM_011704870.1;Parent=rna-XM_011704870.1
NW_012026789.1	Gnomon	exon	2798703	2798820	.	+	.	ID=exon-XM_011705075.1-9;Dbxref=GeneID:105459209%2CGenbank:XM_011705075.1;Parent=rna-XM_011705075.1
NW_012026789.1	Gnomon	exon	2798265	2798399	.	+	.	ID=exon-XM_011705075.1-7;Dbxref=GeneID:105459209%2CGenbank:XM_011705075.1;Parent=rna-XM_011705075.1
NW_012026789.1	Gnomon	exon	2798479	2798613	.	+	.	ID=exon-XM_011705075.1-8;Dbxref=GeneID:105459209%2CGenbank:XM_011705075.1;Parent=rna-XM_011705075.1
NW_012026789.1	Gnomon	exon	2782996	2784918	.	+	.	ID=exon-XM_011705075.1-1;Dbxref=GeneID:105459209%2CGenbank:XM_011705075.1;Parent=rna-XM_011705075.1
NW_012026789.1	Gnomon	exon	2792957	2793036	.	+	.	ID=exon-XM_011705075.1-2;Dbxref=GeneID:105459209%2CGenbank:XM_011705075.1;Parent=rna-XM_011705075.1
NW_012026789.1	Gnomon	exon	2794366	2794522	.	+	.	ID=exon-XM_011705075.1-5;Dbxref=GeneID:105459209%2CGenbank:XM_011705075.1;Parent=rna-XM_011705075.1
NW_012026789.1	Gnomon	exon	2796632	2796775	.	+	.	ID=exon-XM_011705075.1-6;Dbxref=GeneID:105459209%2CGenbank:XM_011705075.1;Parent=rna-XM_011705075.1
NW_012026789.1	Gnomon	exon	2793671	2793773	.	+	.	ID=exon-XM_011705075.1-3;Dbxref=GeneID:105459209%2CGenbank:XM_011705075.1;Parent=rna-XM_011705075.1
NW_012026789.1	Gnomon	exon	2793870	2794090	.	+	.	ID=exon-XM_011705075.1-4;Dbxref=GeneID:105459209%2CGenbank:XM_011705075.1;Parent=rna-XM_011705075.1
NW_012026789.1	Gnomon	CDS	1927229	1927276	.	+	0	Name=XP_011702450.1;ID=cds-XP_011702450.1;Dbxref=GeneID:105458660%2CGenbank:XP_011702450.1;Parent=rna-XM_011704148.1
NW_012026789.1	Gnomon	CDS	1927350	1927450	.	+	0	Name=XP_011702450.1;ID=cds-XP_011702450.1;Dbxref=GeneID:105458660%2CGenbank:XP_011702450.1;Parent=rna-XM_011704148.1
NW_012026789.1	Gnomon	CDS	1928213	1928516	.	+	0	Name=XP_011702450.1;ID=cds-XP_011702450.1;Dbxref=GeneID:105458660%2CGenbank:XP_011702450.1;Parent=rna-XM_011704148.1
NW_012026789.1	Gnomon	CDS	4837205	4837265	.	-	0	Name=XP_011705102.1;ID=cds-XP_011705102.1;Dbxref=GeneID:105460343%2CGenbank:XP_011705102.1;Parent=rna-XM_011706800.1
NW_012026789.1	Gnomon	CDS	4836750	4837040	.	-	0	Name=XP_011705102.1;ID=cds-XP_011705102.1;Dbxref=GeneID:105460343%2CGenbank:XP_011705102.1;Parent=rna-XM_011706800.1
NW_012026789.1	Gnomon	CDS	4834140	4834398	.	-	0	Name=XP_011705102.1;ID=cds-XP_011705102.1;Dbxref=GeneID:105460343%2CGenbank:XP_011705102.1;Parent=rna-XM_011706800.1
NW_012026789.1	Gnomon	CDS	4832003	4832289	.	-	0	Name=XP_011705102.1;ID=cds-XP_011705102.1;Dbxref=GeneID:105460343%2CGenbank:XP_011705102.1;Parent=rna-XM_011706800.1
NW_012026789.1	Gnomon	CDS	4831354	4831796	.	-	0	Name=XP_011705102.1;ID=cds-XP_011705102.1;Dbxref=GeneID:105460343%2CGenbank:XP_011705102.1;Parent=rna-XM_011706800.1
NW_012026789.1	Gnomon	CDS	4831168	4831251	.	-	0	Name=XP_011705102.1;ID=cds-XP_011705102.1;Dbxref=GeneID:105460343%2CGenbank:XP_011705102.1;Parent=rna-XM_011706800.1
NW_012026789.1	Gnomon	CDS	2067628	2067682	.	+	0	Name=XP_011702596.1;ID=cds-XP_011702596.1;Dbxref=GeneID:105458754%2CGenbank:XP_011702596.1;Parent=rna-XM_011704294.1
NW_012026789.1	Gnomon	CDS	2067828	2067851	.	+	0	Name=XP_011702596.1;ID=cds-XP_011702596.1;Dbxref=GeneID:105458754%2CGenbank:XP_011702596.1;Parent=rna-XM_011704294.1
NW_012026789.1	Gnomon	CDS	2068655	2068787	.	+	0	Name=XP_011702596.1;ID=cds-XP_011702596.1;Dbxref=GeneID:105458754%2CGenbank:XP_011702596.1;Parent=rna-XM_011704294.1
NW_012026789.1	Gnomon	CDS	2069514	2070929	.	+	0	Name=XP_011702596.1;ID=cds-XP_011702596.1;Dbxref=GeneID:105458754%2CGenbank:XP_011702596.1;Parent=rna-XM_011704294.1
NW_012026789.1	Gnomon	CDS	2071049	2071509	.	+	0	Name=XP_011702596.1;ID=cds-XP_011702596.1;Dbxref=GeneID:105458754%2CGenbank:XP_011702596.1;Parent=rna-XM_011704294.1
NW_012026789.1	Gnomon	CDS	2071725	2072081	.	+	0	Name=XP_011702596.1;ID=cds-XP_011702596.1;Dbxref=GeneID:105458754%2CGenbank:XP_011702596.1;Parent=rna-XM_011704294.1
NW_012026789.1	Gnomon	CDS	2072201	2072459	.	+	0	Name=XP_011702596.1;ID=cds-XP_011702596.1;Dbxref=GeneID:105458754%2CGenbank:XP_011702596.1;Parent=rna-XM_011704294.1
NW_012026789.1	Gnomon	CDS	2072541	2072861	.	+	0	Name=XP_011702596.1;ID=cds-XP_011702596.1;Dbxref=GeneID:105458754%2CGenbank:XP_011702596.1;Parent=rna-XM_011704294.1
NW_012026789.1	Gnomon	CDS	2072983	2073202	.	+	0	Name=XP_011702596.1;ID=cds-XP_011702596.1;Dbxref=GeneID:105458754%2CGenbank:XP_011702596.1;Parent=rna-XM_011704294.1
NW_012026789.1	Gnomon	CDS	2073488	2073644	.	+	0	Name=XP_011702596.1;ID=cds-XP_011702596.1;Dbxref=GeneID:105458754%2CGenbank:XP_011702596.1;Parent=rna-XM_011704294.1
NW_012026789.1	Gnomon	CDS	2073736	2074008	.	+	0	Name=XP_011702596.1;ID=cds-XP_011702596.1;Dbxref=GeneID:105458754%2CGenbank:XP_011702596.1;Parent=rna-XM_011704294.1
NW_012026789.1	Gnomon	CDS	2075310	2075413	.	+	0	Name=XP_011702596.1;ID=cds-XP_011702596.1;Dbxref=GeneID:105458754%2CGenbank:XP_011702596.1;Parent=rna-XM_011704294.1
NW_012026789.1	Gnomon	CDS	4838792	4838806	.	-	0	Name=XP_011705092.1;ID=cds-XP_011705092.1;Dbxref=GeneID:105460343%2CGenbank:XP_011705092.1;Parent=rna-XM_011706790.1
NW_012026789.1	Gnomon	CDS	4837205	4837295	.	-	0	Name=XP_011705092.1;ID=cds-XP_011705092.1;Dbxref=GeneID:105460343%2CGenbank:XP_011705092.1;Parent=rna-XM_011706790.1
NW_012026789.1	Gnomon	CDS	4836750	4837040	.	-	0	Name=XP_011705092.1;ID=cds-XP_011705092.1;Dbxref=GeneID:105460343%2CGenbank:XP_011705092.1;Parent=rna-XM_011706790.1
NW_012026789.1	Gnomon	CDS	4834140	4834398	.	-	0	Name=XP_011705092.1;ID=cds-XP_011705092.1;Dbxref=GeneID:105460343%2CGenbank:XP_011705092.1;Parent=rna-XM_011706790.1
NW_012026789.1	Gnomon	CDS	4832003	4832289	.	-	0	Name=XP_011705092.1;ID=cds-XP_011705092.1;Dbxref=GeneID:105460343%2CGenbank:XP_011705092.1;Parent=rna-XM_011706790.1
NW_012026789.1	Gnomon	CDS	4831354	4831796	.	-	0	Name=XP_011705092.1;ID=cds-XP_011705092.1;Dbxref=GeneID:105460343%2CGenbank:XP_011705092.1;Parent=rna-XM_011706790.1
NW_012026789.1	Gnomon	CDS	4831168	4831251	.	-	0	Name=XP_011705092.1;ID=cds-XP_011705092.1;Dbxref=GeneID:105460343%2CGenbank:XP_011705092.1;Parent=rna-XM_011706790.1
NW_012026789.1	Gnomon	mRNA	2030503	2040270	.	-	.	Name=XM_011704212.1;ID=rna-XM_011704212.1;Dbxref=GeneID:105458702%2CGenbank:XM_011704212.1;Parent=gene-LOC105458702
NW_012026789.1	Gnomon	exon	1706237	1706505	.	+	.	ID=exon-XM_011703623.1-13;Dbxref=GeneID:105458361%2CGenbank:XM_011703623.1;Parent=rna-XM_011703623.1
NW_012026789.1	Gnomon	exon	1705498	1705710	.	+	.	ID=exon-XM_011703623.1-11;Dbxref=GeneID:105458361%2CGenbank:XM_011703623.1;Parent=rna-XM_011703623.1
NW_012026789.1	Gnomon	exon	1705804	1706131	.	+	.	ID=exon-XM_011703623.1-12;Dbxref=GeneID:105458361%2CGenbank:XM_011703623.1;Parent=rna-XM_011703623.1
NW_012026789.1	Gnomon	exon	1705269	1705417	.	+	.	ID=exon-XM_011703623.1-10;Dbxref=GeneID:105458361%2CGenbank:XM_011703623.1;Parent=rna-XM_011703623.1
NW_012026789.1	Gnomon	CDS	1925168	1925317	.	-	0	Name=XP_011702356.1;ID=cds-XP_011702356.1;Dbxref=GeneID:105458589%2CGenbank:XP_011702356.1;Parent=rna-XM_011704054.1
NW_012026789.1	Gnomon	CDS	1924211	1924397	.	-	0	Name=XP_011702356.1;ID=cds-XP_011702356.1;Dbxref=GeneID:105458589%2CGenbank:XP_011702356.1;Parent=rna-XM_011704054.1
NW_012026789.1	Gnomon	CDS	1923942	1924130	.	-	0	Name=XP_011702356.1;ID=cds-XP_011702356.1;Dbxref=GeneID:105458589%2CGenbank:XP_011702356.1;Parent=rna-XM_011704054.1
NW_012026789.1	Gnomon	CDS	1922985	1923106	.	-	0	Name=XP_011702356.1;ID=cds-XP_011702356.1;Dbxref=GeneID:105458589%2CGenbank:XP_011702356.1;Parent=rna-XM_011704054.1
NW_012026789.1	Gnomon	CDS	1922268	1922504	.	-	0	Name=XP_011702356.1;ID=cds-XP_011702356.1;Dbxref=GeneID:105458589%2CGenbank:XP_011702356.1;Parent=rna-XM_011704054.1
NW_012026789.1	Gnomon	CDS	1922035	1922160	.	-	0	Name=XP_011702356.1;ID=cds-XP_011702356.1;Dbxref=GeneID:105458589%2CGenbank:XP_011702356.1;Parent=rna-XM_011704054.1
NW_012026789.1	Gnomon	CDS	1921744	1921917	.	-	0	Name=XP_011702356.1;ID=cds-XP_011702356.1;Dbxref=GeneID:105458589%2CGenbank:XP_011702356.1;Parent=rna-XM_011704054.1
NW_012026789.1	Gnomon	CDS	1921405	1921662	.	-	0	Name=XP_011702356.1;ID=cds-XP_011702356.1;Dbxref=GeneID:105458589%2CGenbank:XP_011702356.1;Parent=rna-XM_011704054.1
NW_012026789.1	Gnomon	CDS	1920896	1921027	.	-	0	Name=XP_011702356.1;ID=cds-XP_011702356.1;Dbxref=GeneID:105458589%2CGenbank:XP_011702356.1;Parent=rna-XM_011704054.1
NW_012026789.1	Gnomon	CDS	1920374	1920645	.	-	0	Name=XP_011702356.1;ID=cds-XP_011702356.1;Dbxref=GeneID:105458589%2CGenbank:XP_011702356.1;Parent=rna-XM_011704054.1
NW_012026789.1	Gnomon	CDS	1920112	1920265	.	-	0	Name=XP_011702356.1;ID=cds-XP_011702356.1;Dbxref=GeneID:105458589%2CGenbank:XP_011702356.1;Parent=rna-XM_011704054.1
NW_012026789.1	Gnomon	CDS	1919701	1919814	.	-	0	Name=XP_011702356.1;ID=cds-XP_011702356.1;Dbxref=GeneID:105458589%2CGenbank:XP_011702356.1;Parent=rna-XM_011704054.1
NW_012026789.1	Gnomon	CDS	1918819	1919203	.	-	0	Name=XP_011702356.1;ID=cds-XP_011702356.1;Dbxref=GeneID:105458589%2CGenbank:XP_011702356.1;Parent=rna-XM_011704054.1
NW_012026789.1	Gnomon	CDS	1917875	1917969	.	-	0	Name=XP_011702356.1;ID=cds-XP_011702356.1;Dbxref=GeneID:105458589%2CGenbank:XP_011702356.1;Parent=rna-XM_011704054.1
NW_012026789.1	Gnomon	CDS	1917458	1917739	.	-	0	Name=XP_011702356.1;ID=cds-XP_011702356.1;Dbxref=GeneID:105458589%2CGenbank:XP_011702356.1;Parent=rna-XM_011704054.1
NW_012026789.1	Gnomon	exon	3789934	3790125	.	-	.	ID=exon-XM_011705895.1-7;Dbxref=GeneID:105459654%2CGenbank:XM_011705895.1;Parent=rna-XM_011705895.1
NW_012026789.1	Gnomon	exon	3790570	3790730	.	-	.	ID=exon-XM_011705895.1-5;Dbxref=GeneID:105459654%2CGenbank:XM_011705895.1;Parent=rna-XM_011705895.1
NW_012026789.1	Gnomon	exon	3790227	3790345	.	-	.	ID=exon-XM_011705895.1-6;Dbxref=GeneID:105459654%2CGenbank:XM_011705895.1;Parent=rna-XM_011705895.1
NW_012026789.1	Gnomon	exon	3791277	3791386	.	-	.	ID=exon-XM_011705895.1-3;Dbxref=GeneID:105459654%2CGenbank:XM_011705895.1;Parent=rna-XM_011705895.1
NW_012026789.1	Gnomon	exon	3790872	3791190	.	-	.	ID=exon-XM_011705895.1-4;Dbxref=GeneID:105459654%2CGenbank:XM_011705895.1;Parent=rna-XM_011705895.1
NW_012026789.1	Gnomon	exon	3792329	3792489	.	-	.	ID=exon-XM_011705895.1-1;Dbxref=GeneID:105459654%2CGenbank:XM_011705895.1;Parent=rna-XM_011705895.1
NW_012026789.1	Gnomon	exon	3791519	3791676	.	-	.	ID=exon-XM_011705895.1-2;Dbxref=GeneID:105459654%2CGenbank:XM_011705895.1;Parent=rna-XM_011705895.1
NW_012026789.1	Gnomon	CDS	3066445	3066685	.	+	0	Name=XP_011706073.1;ID=cds-XP_011706073.1;Dbxref=GeneID:105461279%2CGenbank:XP_011706073.1;Parent=rna-XM_011707771.1
NW_012026789.1	Gnomon	CDS	3067263	3067351	.	+	0	Name=XP_011706073.1;ID=cds-XP_011706073.1;Dbxref=GeneID:105461279%2CGenbank:XP_011706073.1;Parent=rna-XM_011707771.1
NW_012026789.1	Gnomon	exon	2104144	2104288	.	+	.	ID=exon-XM_011704357.1-7;Dbxref=GeneID:105458796%2CGenbank:XM_011704357.1;Parent=rna-XM_011704357.1
NW_012026789.1	Gnomon	exon	2106066	2108789	.	+	.	ID=exon-XM_011704357.1-8;Dbxref=GeneID:105458796%2CGenbank:XM_011704357.1;Parent=rna-XM_011704357.1
NW_012026789.1	Gnomon	exon	2102037	2102354	.	+	.	ID=exon-XM_011704357.1-5;Dbxref=GeneID:105458796%2CGenbank:XM_011704357.1;Parent=rna-XM_011704357.1
NW_012026789.1	Gnomon	exon	2103339	2103479	.	+	.	ID=exon-XM_011704357.1-6;Dbxref=GeneID:105458796%2CGenbank:XM_011704357.1;Parent=rna-XM_011704357.1
NW_012026789.1	Gnomon	exon	2101005	2101129	.	+	.	ID=exon-XM_011704357.1-3;Dbxref=GeneID:105458796%2CGenbank:XM_011704357.1;Parent=rna-XM_011704357.1
NW_012026789.1	Gnomon	exon	2101302	2101727	.	+	.	ID=exon-XM_011704357.1-4;Dbxref=GeneID:105458796%2CGenbank:XM_011704357.1;Parent=rna-XM_011704357.1
NW_012026789.1	Gnomon	exon	2097003	2097228	.	+	.	ID=exon-XM_011704357.1-1;Dbxref=GeneID:105458796%2CGenbank:XM_011704357.1;Parent=rna-XM_011704357.1
NW_012026789.1	Gnomon	exon	5876852	5877411	.	-	.	ID=exon-XM_011707111.1-11;Dbxref=GeneID:105460612%2CGenbank:XM_011707111.1;Parent=rna-XM_011707111.1
NW_012026789.1	Gnomon	exon	2098271	2098563	.	+	.	ID=exon-XM_011704357.1-2;Dbxref=GeneID:105458796%2CGenbank:XM_011704357.1;Parent=rna-XM_011704357.1
NW_012026789.1	Gnomon	exon	5877505	5877599	.	-	.	ID=exon-XM_011707111.1-10;Dbxref=GeneID:105460612%2CGenbank:XM_011707111.1;Parent=rna-XM_011707111.1
NW_012026789.1	Gnomon	exon	6277282	6277886	.	+	.	ID=exon-XM_011707319.1-4;Dbxref=GeneID:105460820%2CGenbank:XM_011707319.1;Parent=rna-XM_011707319.1
NW_012026789.1	Gnomon	exon	6276466	6276523	.	+	.	ID=exon-XM_011707319.1-2;Dbxref=GeneID:105460820%2CGenbank:XM_011707319.1;Parent=rna-XM_011707319.1
NW_012026789.1	Gnomon	exon	6276613	6276754	.	+	.	ID=exon-XM_011707319.1-3;Dbxref=GeneID:105460820%2CGenbank:XM_011707319.1;Parent=rna-XM_011707319.1
NW_012026789.1	Gnomon	exon	6273918	6274041	.	+	.	ID=exon-XM_011707319.1-1;Dbxref=GeneID:105460820%2CGenbank:XM_011707319.1;Parent=rna-XM_011707319.1
NW_012026789.1	Gnomon	exon	6201371	6201457	.	-	.	ID=exon-XR_975869.1-4;Dbxref=GeneID:105460751%2CGenbank:XR_975869.1;Parent=rna-XR_975869.1
NW_012026789.1	Gnomon	exon	6201168	6201246	.	-	.	ID=exon-XR_975869.1-5;Dbxref=GeneID:105460751%2CGenbank:XR_975869.1;Parent=rna-XR_975869.1
NW_012026789.1	Gnomon	exon	6202069	6202348	.	-	.	ID=exon-XR_975869.1-1;Dbxref=GeneID:105460751%2CGenbank:XR_975869.1;Parent=rna-XR_975869.1
NW_012026789.1	Gnomon	exon	6201887	6201984	.	-	.	ID=exon-XR_975869.1-2;Dbxref=GeneID:105460751%2CGenbank:XR_975869.1;Parent=rna-XR_975869.1
NW_012026789.1	Gnomon	exon	6201555	6201634	.	-	.	ID=exon-XR_975869.1-3;Dbxref=GeneID:105460751%2CGenbank:XR_975869.1;Parent=rna-XR_975869.1
NW_012026789.1	Gnomon	CDS	3799311	3801082	.	-	0	Name=XP_011704264.1;ID=cds-XP_011704264.1;Dbxref=GeneID:105459714%2CGenbank:XP_011704264.1;Parent=rna-XM_011705962.1
NW_012026789.1	Gnomon	CDS	3798393	3799052	.	-	0	Name=XP_011704264.1;ID=cds-XP_011704264.1;Dbxref=GeneID:105459714%2CGenbank:XP_011704264.1;Parent=rna-XM_011705962.1
NW_012026789.1	Gnomon	CDS	3798145	3798264	.	-	0	Name=XP_011704264.1;ID=cds-XP_011704264.1;Dbxref=GeneID:105459714%2CGenbank:XP_011704264.1;Parent=rna-XM_011705962.1
NW_012026789.1	Gnomon	CDS	3797690	3797818	.	-	0	Name=XP_011704264.1;ID=cds-XP_011704264.1;Dbxref=GeneID:105459714%2CGenbank:XP_011704264.1;Parent=rna-XM_011705962.1
NW_012026789.1	Gnomon	CDS	3797389	3797590	.	-	0	Name=XP_011704264.1;ID=cds-XP_011704264.1;Dbxref=GeneID:105459714%2CGenbank:XP_011704264.1;Parent=rna-XM_011705962.1
NW_012026789.1	Gnomon	CDS	3797197	3797294	.	-	0	Name=XP_011704264.1;ID=cds-XP_011704264.1;Dbxref=GeneID:105459714%2CGenbank:XP_011704264.1;Parent=rna-XM_011705962.1
NW_012026789.1	Gnomon	CDS	3796901	3797069	.	-	0	Name=XP_011704264.1;ID=cds-XP_011704264.1;Dbxref=GeneID:105459714%2CGenbank:XP_011704264.1;Parent=rna-XM_011705962.1
NW_012026789.1	Gnomon	CDS	3796154	3796808	.	-	0	Name=XP_011704264.1;ID=cds-XP_011704264.1;Dbxref=GeneID:105459714%2CGenbank:XP_011704264.1;Parent=rna-XM_011705962.1
NW_012026789.1	Gnomon	CDS	3795999	3796056	.	-	0	Name=XP_011704264.1;ID=cds-XP_011704264.1;Dbxref=GeneID:105459714%2CGenbank:XP_011704264.1;Parent=rna-XM_011705962.1
NW_012026789.1	Gnomon	CDS	3795509	3795870	.	-	0	Name=XP_011704264.1;ID=cds-XP_011704264.1;Dbxref=GeneID:105459714%2CGenbank:XP_011704264.1;Parent=rna-XM_011705962.1
NW_012026789.1	Gnomon	CDS	3794583	3795358	.	-	0	Name=XP_011704264.1;ID=cds-XP_011704264.1;Dbxref=GeneID:105459714%2CGenbank:XP_011704264.1;Parent=rna-XM_011705962.1
NW_012026789.1	Gnomon	CDS	3794036	3794371	.	-	0	Name=XP_011704264.1;ID=cds-XP_011704264.1;Dbxref=GeneID:105459714%2CGenbank:XP_011704264.1;Parent=rna-XM_011705962.1
NW_012026789.1	Gnomon	CDS	3793804	3793959	.	-	0	Name=XP_011704264.1;ID=cds-XP_011704264.1;Dbxref=GeneID:105459714%2CGenbank:XP_011704264.1;Parent=rna-XM_011705962.1
NW_012026789.1	Gnomon	mRNA	3447776	3449931	.	-	.	Name=XM_011705676.1;ID=rna-XM_011705676.1;Dbxref=GeneID:105459545%2CGenbank:XM_011705676.1;Parent=gene-LOC105459545
NW_012026789.1	Gnomon	CDS	1798773	1799960	.	-	0	Name=XP_011702117.1;ID=cds-XP_011702117.1;Dbxref=GeneID:105458480%2CGenbank:XP_011702117.1;Parent=rna-XM_011703815.1
NW_012026789.1	Gnomon	CDS	1798581	1798640	.	-	0	Name=XP_011702117.1;ID=cds-XP_011702117.1;Dbxref=GeneID:105458480%2CGenbank:XP_011702117.1;Parent=rna-XM_011703815.1
NW_012026789.1	Gnomon	CDS	1798144	1798467	.	-	0	Name=XP_011702117.1;ID=cds-XP_011702117.1;Dbxref=GeneID:105458480%2CGenbank:XP_011702117.1;Parent=rna-XM_011703815.1
NW_012026789.1	Gnomon	CDS	1578081	1578260	.	-	0	Name=XP_011701862.1;ID=cds-XP_011701862.1;Dbxref=GeneID:105458332%2CGenbank:XP_011701862.1;Parent=rna-XM_011703560.1
NW_012026789.1	Gnomon	CDS	1577798	1577882	.	-	0	Name=XP_011701862.1;ID=cds-XP_011701862.1;Dbxref=GeneID:105458332%2CGenbank:XP_011701862.1;Parent=rna-XM_011703560.1
NW_012026789.1	Gnomon	CDS	1577508	1577554	.	-	0	Name=XP_011701862.1;ID=cds-XP_011701862.1;Dbxref=GeneID:105458332%2CGenbank:XP_011701862.1;Parent=rna-XM_011703560.1
NW_012026789.1	Gnomon	CDS	1577355	1577429	.	-	0	Name=XP_011701862.1;ID=cds-XP_011701862.1;Dbxref=GeneID:105458332%2CGenbank:XP_011701862.1;Parent=rna-XM_011703560.1
NW_012026789.1	Gnomon	CDS	1577130	1577265	.	-	0	Name=XP_011701862.1;ID=cds-XP_011701862.1;Dbxref=GeneID:105458332%2CGenbank:XP_011701862.1;Parent=rna-XM_011703560.1
NW_012026789.1	Gnomon	CDS	1576911	1577047	.	-	0	Name=XP_011701862.1;ID=cds-XP_011701862.1;Dbxref=GeneID:105458332%2CGenbank:XP_011701862.1;Parent=rna-XM_011703560.1
NW_012026789.1	Gnomon	CDS	1576596	1576834	.	-	0	Name=XP_011701862.1;ID=cds-XP_011701862.1;Dbxref=GeneID:105458332%2CGenbank:XP_011701862.1;Parent=rna-XM_011703560.1
NW_012026789.1	Gnomon	CDS	1576382	1576514	.	-	0	Name=XP_011701862.1;ID=cds-XP_011701862.1;Dbxref=GeneID:105458332%2CGenbank:XP_011701862.1;Parent=rna-XM_011703560.1
NW_012026789.1	Gnomon	CDS	1575853	1576043	.	-	0	Name=XP_011701862.1;ID=cds-XP_011701862.1;Dbxref=GeneID:105458332%2CGenbank:XP_011701862.1;Parent=rna-XM_011703560.1
NW_012026789.1	Gnomon	CDS	1575618	1575759	.	-	0	Name=XP_011701862.1;ID=cds-XP_011701862.1;Dbxref=GeneID:105458332%2CGenbank:XP_011701862.1;Parent=rna-XM_011703560.1
NW_012026789.1	Gnomon	CDS	1575247	1575487	.	-	0	Name=XP_011701862.1;ID=cds-XP_011701862.1;Dbxref=GeneID:105458332%2CGenbank:XP_011701862.1;Parent=rna-XM_011703560.1
NW_012026789.1	Gnomon	CDS	1574821	1574986	.	-	0	Name=XP_011701862.1;ID=cds-XP_011701862.1;Dbxref=GeneID:105458332%2CGenbank:XP_011701862.1;Parent=rna-XM_011703560.1
NW_012026789.1	Gnomon	CDS	1573367	1574707	.	-	0	Name=XP_011701862.1;ID=cds-XP_011701862.1;Dbxref=GeneID:105458332%2CGenbank:XP_011701862.1;Parent=rna-XM_011703560.1
NW_012026789.1	Gnomon	CDS	1572983	1573280	.	-	0	Name=XP_011701862.1;ID=cds-XP_011701862.1;Dbxref=GeneID:105458332%2CGenbank:XP_011701862.1;Parent=rna-XM_011703560.1
NW_012026789.1	Gnomon	CDS	1571551	1572680	.	-	0	Name=XP_011701862.1;ID=cds-XP_011701862.1;Dbxref=GeneID:105458332%2CGenbank:XP_011701862.1;Parent=rna-XM_011703560.1
NW_012026789.1	Gnomon	CDS	1571186	1571384	.	-	0	Name=XP_011701862.1;ID=cds-XP_011701862.1;Dbxref=GeneID:105458332%2CGenbank:XP_011701862.1;Parent=rna-XM_011703560.1
NW_012026789.1	Gnomon	CDS	1570875	1571095	.	-	0	Name=XP_011701862.1;ID=cds-XP_011701862.1;Dbxref=GeneID:105458332%2CGenbank:XP_011701862.1;Parent=rna-XM_011703560.1
NW_012026789.1	Gnomon	CDS	1570639	1570786	.	-	0	Name=XP_011701862.1;ID=cds-XP_011701862.1;Dbxref=GeneID:105458332%2CGenbank:XP_011701862.1;Parent=rna-XM_011703560.1
NW_012026789.1	Gnomon	CDS	1570180	1570578	.	-	0	Name=XP_011701862.1;ID=cds-XP_011701862.1;Dbxref=GeneID:105458332%2CGenbank:XP_011701862.1;Parent=rna-XM_011703560.1
NW_012026789.1	Gnomon	CDS	1569935	1570101	.	-	0	Name=XP_011701862.1;ID=cds-XP_011701862.1;Dbxref=GeneID:105458332%2CGenbank:XP_011701862.1;Parent=rna-XM_011703560.1
NW_012026789.1	Gnomon	CDS	1569632	1569842	.	-	0	Name=XP_011701862.1;ID=cds-XP_011701862.1;Dbxref=GeneID:105458332%2CGenbank:XP_011701862.1;Parent=rna-XM_011703560.1
NW_012026789.1	Gnomon	CDS	1569310	1569558	.	-	0	Name=XP_011701862.1;ID=cds-XP_011701862.1;Dbxref=GeneID:105458332%2CGenbank:XP_011701862.1;Parent=rna-XM_011703560.1
NW_012026789.1	Gnomon	CDS	1569152	1569226	.	-	0	Name=XP_011701862.1;ID=cds-XP_011701862.1;Dbxref=GeneID:105458332%2CGenbank:XP_011701862.1;Parent=rna-XM_011703560.1
NW_012026789.1	Gnomon	exon	4977710	4977929	.	-	.	ID=exon-XM_011706764.1-1;Dbxref=GeneID:105460318%2CGenbank:XM_011706764.1;Parent=rna-XM_011706764.1
NW_012026789.1	Gnomon	exon	4976183	4977168	.	-	.	ID=exon-XM_011706764.1-2;Dbxref=GeneID:105460318%2CGenbank:XM_011706764.1;Parent=rna-XM_011706764.1
NW_012026789.1	Gnomon	exon	4089896	4090090	.	-	.	ID=exon-XM_011706205.1-5;Dbxref=GeneID:105459858%2CGenbank:XM_011706205.1;Parent=rna-XM_011706205.1
NW_012026789.1	Gnomon	exon	3985164	3985279	.	-	.	ID=exon-XM_011706205.1-6;Dbxref=GeneID:105459858%2CGenbank:XM_011706205.1;Parent=rna-XM_011706205.1
NW_012026789.1	Gnomon	exon	4466167	4466316	.	-	.	ID=exon-XM_011706205.1-3;Dbxref=GeneID:105459858%2CGenbank:XM_011706205.1;Parent=rna-XM_011706205.1
NW_012026789.1	Gnomon	exon	4132056	4132182	.	-	.	ID=exon-XM_011706205.1-4;Dbxref=GeneID:105459858%2CGenbank:XM_011706205.1;Parent=rna-XM_011706205.1
NW_012026789.1	Gnomon	exon	4467885	4467918	.	-	.	ID=exon-XM_011706205.1-1;Dbxref=GeneID:105459858%2CGenbank:XM_011706205.1;Parent=rna-XM_011706205.1
NW_012026789.1	Gnomon	exon	4467097	4467242	.	-	.	ID=exon-XM_011706205.1-2;Dbxref=GeneID:105459858%2CGenbank:XM_011706205.1;Parent=rna-XM_011706205.1
NW_012026789.1	Gnomon	exon	3875573	3875791	.	-	.	ID=exon-XM_011706205.1-7;Dbxref=GeneID:105459858%2CGenbank:XM_011706205.1;Parent=rna-XM_011706205.1
NW_012026789.1	Gnomon	exon	3872886	3873294	.	-	.	ID=exon-XM_011706205.1-8;Dbxref=GeneID:105459858%2CGenbank:XM_011706205.1;Parent=rna-XM_011706205.1
NW_012026789.1	Gnomon	CDS	3477956	3478017	.	-	0	Name=XP_011704024.1;ID=cds-XP_011704024.1;Dbxref=GeneID:105459570%2CGenbank:XP_011704024.1;Parent=rna-XM_011705722.1
NW_012026789.1	Gnomon	CDS	3477342	3477432	.	-	0	Name=XP_011704024.1;ID=cds-XP_011704024.1;Dbxref=GeneID:105459570%2CGenbank:XP_011704024.1;Parent=rna-XM_011705722.1
NW_012026789.1	Gnomon	CDS	3477002	3477235	.	-	0	Name=XP_011704024.1;ID=cds-XP_011704024.1;Dbxref=GeneID:105459570%2CGenbank:XP_011704024.1;Parent=rna-XM_011705722.1
NW_012026789.1	Gnomon	CDS	3476775	3476909	.	-	0	Name=XP_011704024.1;ID=cds-XP_011704024.1;Dbxref=GeneID:105459570%2CGenbank:XP_011704024.1;Parent=rna-XM_011705722.1
NW_012026789.1	Gnomon	CDS	3476545	3476705	.	-	0	Name=XP_011704024.1;ID=cds-XP_011704024.1;Dbxref=GeneID:105459570%2CGenbank:XP_011704024.1;Parent=rna-XM_011705722.1
NW_012026789.1	Gnomon	CDS	3476249	3476438	.	-	0	Name=XP_011704024.1;ID=cds-XP_011704024.1;Dbxref=GeneID:105459570%2CGenbank:XP_011704024.1;Parent=rna-XM_011705722.1
NW_012026789.1	Gnomon	CDS	3475861	3476100	.	-	0	Name=XP_011704024.1;ID=cds-XP_011704024.1;Dbxref=GeneID:105459570%2CGenbank:XP_011704024.1;Parent=rna-XM_011705722.1
NW_012026789.1	Gnomon	exon	116521	119283	.	-	.	ID=exon-XM_011702987.1-1;Dbxref=GeneID:105457981%2CGenbank:XM_011702987.1;Parent=rna-XM_011702987.1
NW_012026789.1	Gnomon	exon	114500	114628	.	-	.	ID=exon-XM_011702987.1-2;Dbxref=GeneID:105457981%2CGenbank:XM_011702987.1;Parent=rna-XM_011702987.1
NW_012026789.1	Gnomon	exon	1051529	1051619	.	-	.	ID=exon-XM_011703293.1-1;Dbxref=GeneID:105458169%2CGenbank:XM_011703293.1;Parent=rna-XM_011703293.1
NW_012026789.1	Gnomon	exon	103912	103964	.	-	.	ID=exon-XM_011702987.1-3;Dbxref=GeneID:105457981%2CGenbank:XM_011702987.1;Parent=rna-XM_011702987.1
NW_012026789.1	Gnomon	exon	1051072	1051197	.	-	.	ID=exon-XM_011703293.1-2;Dbxref=GeneID:105458169%2CGenbank:XM_011703293.1;Parent=rna-XM_011703293.1
NW_012026789.1	Gnomon	exon	103285	103515	.	-	.	ID=exon-XM_011702987.1-4;Dbxref=GeneID:105457981%2CGenbank:XM_011702987.1;Parent=rna-XM_011702987.1
NW_012026789.1	Gnomon	exon	103064	103208	.	-	.	ID=exon-XM_011702987.1-5;Dbxref=GeneID:105457981%2CGenbank:XM_011702987.1;Parent=rna-XM_011702987.1
NW_012026789.1	Gnomon	exon	102497	102718	.	-	.	ID=exon-XM_011702987.1-6;Dbxref=GeneID:105457981%2CGenbank:XM_011702987.1;Parent=rna-XM_011702987.1
NW_012026789.1	Gnomon	exon	1050346	1050565	.	-	.	ID=exon-XM_011703293.1-5;Dbxref=GeneID:105458169%2CGenbank:XM_011703293.1;Parent=rna-XM_011703293.1
NW_012026789.1	Gnomon	exon	100486	100697	.	-	.	ID=exon-XM_011702987.1-7;Dbxref=GeneID:105457981%2CGenbank:XM_011702987.1;Parent=rna-XM_011702987.1
NW_012026789.1	Gnomon	exon	1049649	1050255	.	-	.	ID=exon-XM_011703293.1-6;Dbxref=GeneID:105458169%2CGenbank:XM_011703293.1;Parent=rna-XM_011703293.1
NW_012026789.1	Gnomon	exon	100112	100290	.	-	.	ID=exon-XM_011702987.1-8;Dbxref=GeneID:105457981%2CGenbank:XM_011702987.1;Parent=rna-XM_011702987.1
NW_012026789.1	Gnomon	exon	1050886	1050931	.	-	.	ID=exon-XM_011703293.1-3;Dbxref=GeneID:105458169%2CGenbank:XM_011703293.1;Parent=rna-XM_011703293.1
NW_012026789.1	Gnomon	exon	99831	100008	.	-	.	ID=exon-XM_011702987.1-9;Dbxref=GeneID:105457981%2CGenbank:XM_011702987.1;Parent=rna-XM_011702987.1
NW_012026789.1	Gnomon	exon	1050686	1050807	.	-	.	ID=exon-XM_011703293.1-4;Dbxref=GeneID:105458169%2CGenbank:XM_011703293.1;Parent=rna-XM_011703293.1
NW_012026789.1	Gnomon	exon	1048467	1048629	.	-	.	ID=exon-XM_011703293.1-9;Dbxref=GeneID:105458169%2CGenbank:XM_011703293.1;Parent=rna-XM_011703293.1
NW_012026789.1	Gnomon	exon	1049127	1049416	.	-	.	ID=exon-XM_011703293.1-7;Dbxref=GeneID:105458169%2CGenbank:XM_011703293.1;Parent=rna-XM_011703293.1
NW_012026789.1	Gnomon	exon	1048704	1048888	.	-	.	ID=exon-XM_011703293.1-8;Dbxref=GeneID:105458169%2CGenbank:XM_011703293.1;Parent=rna-XM_011703293.1
NW_012026789.1	Gnomon	CDS	2098386	2098563	.	+	0	Name=XP_011702701.1;ID=cds-XP_011702701.1;Dbxref=GeneID:105458796%2CGenbank:XP_011702701.1;Parent=rna-XM_011704399.1
NW_012026789.1	Gnomon	CDS	2101005	2101129	.	+	0	Name=XP_011702701.1;ID=cds-XP_011702701.1;Dbxref=GeneID:105458796%2CGenbank:XP_011702701.1;Parent=rna-XM_011704399.1
NW_012026789.1	Gnomon	CDS	2101302	2101727	.	+	0	Name=XP_011702701.1;ID=cds-XP_011702701.1;Dbxref=GeneID:105458796%2CGenbank:XP_011702701.1;Parent=rna-XM_011704399.1
NW_012026789.1	Gnomon	CDS	2102037	2102252	.	+	0	Name=XP_011702701.1;ID=cds-XP_011702701.1;Dbxref=GeneID:105458796%2CGenbank:XP_011702701.1;Parent=rna-XM_011704399.1
NW_012026789.1	Gnomon	CDS	2103339	2103479	.	+	0	Name=XP_011702701.1;ID=cds-XP_011702701.1;Dbxref=GeneID:105458796%2CGenbank:XP_011702701.1;Parent=rna-XM_011704399.1
NW_012026789.1	Gnomon	CDS	2104144	2104288	.	+	0	Name=XP_011702701.1;ID=cds-XP_011702701.1;Dbxref=GeneID:105458796%2CGenbank:XP_011702701.1;Parent=rna-XM_011704399.1
NW_012026789.1	Gnomon	CDS	2106066	2106397	.	+	0	Name=XP_011702701.1;ID=cds-XP_011702701.1;Dbxref=GeneID:105458796%2CGenbank:XP_011702701.1;Parent=rna-XM_011704399.1
NW_012026789.1	Gnomon	exon	3829588	3829739	.	+	.	ID=exon-XM_011706104.1-3;Dbxref=GeneID:105459799%2CGenbank:XM_011706104.1;Parent=rna-XM_011706104.1
NW_012026789.1	Gnomon	exon	3829816	3830019	.	+	.	ID=exon-XM_011706104.1-4;Dbxref=GeneID:105459799%2CGenbank:XM_011706104.1;Parent=rna-XM_011706104.1
NW_012026789.1	Gnomon	exon	2040177	2040292	.	-	.	ID=exon-XM_011704236.1-1;Dbxref=GeneID:105458702%2CGenbank:XM_011704236.1;Parent=rna-XM_011704236.1
NW_012026789.1	Gnomon	exon	3828823	3829051	.	+	.	ID=exon-XM_011706104.1-1;Dbxref=GeneID:105459799%2CGenbank:XM_011706104.1;Parent=rna-XM_011706104.1
NW_012026789.1	Gnomon	exon	2036188	2036252	.	-	.	ID=exon-XM_011704236.1-2;Dbxref=GeneID:105458702%2CGenbank:XM_011704236.1;Parent=rna-XM_011704236.1
NW_012026789.1	Gnomon	exon	3829212	3829408	.	+	.	ID=exon-XM_011706104.1-2;Dbxref=GeneID:105459799%2CGenbank:XM_011706104.1;Parent=rna-XM_011706104.1
NW_012026789.1	Gnomon	exon	2034289	2034600	.	-	.	ID=exon-XM_011704236.1-3;Dbxref=GeneID:105458702%2CGenbank:XM_011704236.1;Parent=rna-XM_011704236.1
NW_012026789.1	Gnomon	exon	3831160	3831258	.	+	.	ID=exon-XM_011706104.1-7;Dbxref=GeneID:105459799%2CGenbank:XM_011706104.1;Parent=rna-XM_011706104.1
NW_012026789.1	Gnomon	exon	2033385	2033589	.	-	.	ID=exon-XM_011704236.1-4;Dbxref=GeneID:105458702%2CGenbank:XM_011704236.1;Parent=rna-XM_011704236.1
NW_012026789.1	Gnomon	exon	3831332	3831545	.	+	.	ID=exon-XM_011706104.1-8;Dbxref=GeneID:105459799%2CGenbank:XM_011706104.1;Parent=rna-XM_011706104.1
NW_012026789.1	Gnomon	exon	2033000	2033266	.	-	.	ID=exon-XM_011704236.1-5;Dbxref=GeneID:105458702%2CGenbank:XM_011704236.1;Parent=rna-XM_011704236.1
NW_012026789.1	Gnomon	exon	3830614	3830748	.	+	.	ID=exon-XM_011706104.1-5;Dbxref=GeneID:105459799%2CGenbank:XM_011706104.1;Parent=rna-XM_011706104.1
NW_012026789.1	Gnomon	exon	2032663	2032838	.	-	.	ID=exon-XM_011704236.1-6;Dbxref=GeneID:105458702%2CGenbank:XM_011704236.1;Parent=rna-XM_011704236.1
NW_012026789.1	Gnomon	exon	3830827	3831088	.	+	.	ID=exon-XM_011706104.1-6;Dbxref=GeneID:105459799%2CGenbank:XM_011706104.1;Parent=rna-XM_011706104.1
NW_012026789.1	Gnomon	exon	2032375	2032545	.	-	.	ID=exon-XM_011704236.1-7;Dbxref=GeneID:105458702%2CGenbank:XM_011704236.1;Parent=rna-XM_011704236.1
NW_012026789.1	Gnomon	exon	2030506	2032041	.	-	.	ID=exon-XM_011704236.1-8;Dbxref=GeneID:105458702%2CGenbank:XM_011704236.1;Parent=rna-XM_011704236.1
NW_012026789.1	Gnomon	exon	3832017	3832074	.	+	.	ID=exon-XM_011706104.1-9;Dbxref=GeneID:105459799%2CGenbank:XM_011706104.1;Parent=rna-XM_011706104.1
NW_012026789.1	Gnomon	mRNA	5889895	5893400	.	+	.	Name=XM_011707093.1;ID=rna-XM_011707093.1;Dbxref=GeneID:105460589%2CGenbank:XM_011707093.1;Parent=gene-LOC105460589
NW_012026789.1	Gnomon	exon	3789948	3790030	.	-	.	ID=exon-XM_011705946.1-1;Dbxref=GeneID:105459689%2CGenbank:XM_011705946.1;Parent=rna-XM_011705946.1
NW_012026789.1	Gnomon	exon	3785575	3787173	.	-	.	ID=exon-XM_011705946.1-4;Dbxref=GeneID:105459689%2CGenbank:XM_011705946.1;Parent=rna-XM_011705946.1
NW_012026789.1	Gnomon	exon	3787716	3787900	.	-	.	ID=exon-XM_011705946.1-2;Dbxref=GeneID:105459689%2CGenbank:XM_011705946.1;Parent=rna-XM_011705946.1
NW_012026789.1	Gnomon	exon	3787295	3787476	.	-	.	ID=exon-XM_011705946.1-3;Dbxref=GeneID:105459689%2CGenbank:XM_011705946.1;Parent=rna-XM_011705946.1
NW_012026789.1	Gnomon	mRNA	5853616	5866805	.	+	.	Name=XM_011707009.1;ID=rna-XM_011707009.1;Dbxref=GeneID:105460546%2CGenbank:XM_011707009.1;Parent=gene-LOC105460546
NW_012026789.1	Gnomon	mRNA	2564870	2585275	.	+	.	Name=XM_011704943.1;ID=rna-XM_011704943.1;Dbxref=GeneID:105459148%2CGenbank:XM_011704943.1;Parent=gene-LOC105459148
NW_012026789.1	Gnomon	CDS	1052606	1052608	.	+	0	Name=XP_011701623.1;ID=cds-XP_011701623.1;Dbxref=GeneID:105458183%2CGenbank:XP_011701623.1;Parent=rna-XM_011703321.1
NW_012026789.1	Gnomon	CDS	1052994	1053494	.	+	0	Name=XP_011701623.1;ID=cds-XP_011701623.1;Dbxref=GeneID:105458183%2CGenbank:XP_011701623.1;Parent=rna-XM_011703321.1
NW_012026789.1	Gnomon	mRNA	1054051	1056742	.	-	.	Name=XM_011703376.1;ID=rna-XM_011703376.1;Dbxref=GeneID:105458215%2CGenbank:XM_011703376.1;Parent=gene-LOC105458215
NW_012026789.1	Gnomon	exon	6269944	6270090	.	+	.	ID=exon-XM_011707292.1-4;Dbxref=GeneID:105460799%2CGenbank:XM_011707292.1;Parent=rna-XM_011707292.1
NW_012026789.1	Gnomon	exon	6270731	6270963	.	+	.	ID=exon-XM_011707292.1-5;Dbxref=GeneID:105460799%2CGenbank:XM_011707292.1;Parent=rna-XM_011707292.1
NW_012026789.1	Gnomon	exon	6267412	6267545	.	+	.	ID=exon-XM_011707292.1-1;Dbxref=GeneID:105460799%2CGenbank:XM_011707292.1;Parent=rna-XM_011707292.1
NW_012026789.1	Gnomon	exon	6269460	6269691	.	+	.	ID=exon-XM_011707292.1-2;Dbxref=GeneID:105460799%2CGenbank:XM_011707292.1;Parent=rna-XM_011707292.1
NW_012026789.1	Gnomon	exon	6269768	6269873	.	+	.	ID=exon-XM_011707292.1-3;Dbxref=GeneID:105460799%2CGenbank:XM_011707292.1;Parent=rna-XM_011707292.1
NW_012026789.1	Gnomon	CDS	4612044	4612172	.	-	0	Name=XP_011704659.1;ID=cds-XP_011704659.1;Dbxref=GeneID:105459957%2CGenbank:XP_011704659.1;Parent=rna-XM_011706357.1
NW_012026789.1	Gnomon	CDS	4611713	4611815	.	-	0	Name=XP_011704659.1;ID=cds-XP_011704659.1;Dbxref=GeneID:105459957%2CGenbank:XP_011704659.1;Parent=rna-XM_011706357.1
NW_012026789.1	Gnomon	CDS	4611180	4611261	.	-	0	Name=XP_011704659.1;ID=cds-XP_011704659.1;Dbxref=GeneID:105459957%2CGenbank:XP_011704659.1;Parent=rna-XM_011706357.1
NW_012026789.1	Gnomon	CDS	4610730	4610915	.	-	0	Name=XP_011704659.1;ID=cds-XP_011704659.1;Dbxref=GeneID:105459957%2CGenbank:XP_011704659.1;Parent=rna-XM_011706357.1
NW_012026789.1	Gnomon	CDS	4610102	4610307	.	-	0	Name=XP_011704659.1;ID=cds-XP_011704659.1;Dbxref=GeneID:105459957%2CGenbank:XP_011704659.1;Parent=rna-XM_011706357.1
NW_012026789.1	Gnomon	CDS	4609657	4609793	.	-	0	Name=XP_011704659.1;ID=cds-XP_011704659.1;Dbxref=GeneID:105459957%2CGenbank:XP_011704659.1;Parent=rna-XM_011706357.1
NW_012026789.1	Gnomon	CDS	4608884	4609017	.	-	0	Name=XP_011704659.1;ID=cds-XP_011704659.1;Dbxref=GeneID:105459957%2CGenbank:XP_011704659.1;Parent=rna-XM_011706357.1
NW_012026789.1	Gnomon	CDS	4607088	4607301	.	-	0	Name=XP_011704659.1;ID=cds-XP_011704659.1;Dbxref=GeneID:105459957%2CGenbank:XP_011704659.1;Parent=rna-XM_011706357.1
NW_012026789.1	Gnomon	CDS	4606795	4606991	.	-	0	Name=XP_011704659.1;ID=cds-XP_011704659.1;Dbxref=GeneID:105459957%2CGenbank:XP_011704659.1;Parent=rna-XM_011706357.1
NW_012026789.1	Gnomon	CDS	4606424	4606626	.	-	0	Name=XP_011704659.1;ID=cds-XP_011704659.1;Dbxref=GeneID:105459957%2CGenbank:XP_011704659.1;Parent=rna-XM_011706357.1
NW_012026789.1	Gnomon	CDS	4605851	4606050	.	-	0	Name=XP_011704659.1;ID=cds-XP_011704659.1;Dbxref=GeneID:105459957%2CGenbank:XP_011704659.1;Parent=rna-XM_011706357.1
NW_012026789.1	Gnomon	CDS	4604781	4604991	.	-	0	Name=XP_011704659.1;ID=cds-XP_011704659.1;Dbxref=GeneID:105459957%2CGenbank:XP_011704659.1;Parent=rna-XM_011706357.1
NW_012026789.1	Gnomon	CDS	4604588	4604705	.	-	0	Name=XP_011704659.1;ID=cds-XP_011704659.1;Dbxref=GeneID:105459957%2CGenbank:XP_011704659.1;Parent=rna-XM_011706357.1
NW_012026789.1	Gnomon	CDS	4604229	4604505	.	-	0	Name=XP_011704659.1;ID=cds-XP_011704659.1;Dbxref=GeneID:105459957%2CGenbank:XP_011704659.1;Parent=rna-XM_011706357.1
NW_012026789.1	Gnomon	CDS	4603408	4603653	.	-	0	Name=XP_011704659.1;ID=cds-XP_011704659.1;Dbxref=GeneID:105459957%2CGenbank:XP_011704659.1;Parent=rna-XM_011706357.1
NW_012026789.1	Gnomon	CDS	4603047	4603196	.	-	0	Name=XP_011704659.1;ID=cds-XP_011704659.1;Dbxref=GeneID:105459957%2CGenbank:XP_011704659.1;Parent=rna-XM_011706357.1
NW_012026789.1	Gnomon	CDS	4602663	4602908	.	-	0	Name=XP_011704659.1;ID=cds-XP_011704659.1;Dbxref=GeneID:105459957%2CGenbank:XP_011704659.1;Parent=rna-XM_011706357.1
NW_012026789.1	Gnomon	mRNA	3403222	3410270	.	-	.	Name=XM_011705531.1;ID=rna-XM_011705531.1;Dbxref=GeneID:105459459%2CGenbank:XM_011705531.1;Parent=gene-LOC105459459
NW_012026789.1	Gnomon	exon	774285	774374	.	+	.	ID=exon-XR_975493.1-1;Dbxref=GeneID:105458113%2CGenbank:XR_975493.1;Parent=rna-XR_975493.1
NW_012026789.1	Gnomon	exon	774484	774572	.	+	.	ID=exon-XR_975493.1-2;Dbxref=GeneID:105458113%2CGenbank:XR_975493.1;Parent=rna-XR_975493.1
NW_012026789.1	Gnomon	exon	91216	91391	.	-	.	ID=exon-XM_011702987.1-15;Dbxref=GeneID:105457981%2CGenbank:XM_011702987.1;Parent=rna-XM_011702987.1
NW_012026789.1	Gnomon	exon	90431	91108	.	-	.	ID=exon-XM_011702987.1-16;Dbxref=GeneID:105457981%2CGenbank:XM_011702987.1;Parent=rna-XM_011702987.1
NW_012026789.1	Gnomon	exon	97956	98204	.	-	.	ID=exon-XM_011702987.1-13;Dbxref=GeneID:105457981%2CGenbank:XM_011702987.1;Parent=rna-XM_011702987.1
NW_012026789.1	Gnomon	exon	97671	97838	.	-	.	ID=exon-XM_011702987.1-14;Dbxref=GeneID:105457981%2CGenbank:XM_011702987.1;Parent=rna-XM_011702987.1
NW_012026789.1	Gnomon	exon	98569	98765	.	-	.	ID=exon-XM_011702987.1-11;Dbxref=GeneID:105457981%2CGenbank:XM_011702987.1;Parent=rna-XM_011702987.1
NW_012026789.1	Gnomon	exon	98271	98396	.	-	.	ID=exon-XM_011702987.1-12;Dbxref=GeneID:105457981%2CGenbank:XM_011702987.1;Parent=rna-XM_011702987.1
NW_012026789.1	Gnomon	exon	99553	99649	.	-	.	ID=exon-XM_011702987.1-10;Dbxref=GeneID:105457981%2CGenbank:XM_011702987.1;Parent=rna-XM_011702987.1
NW_012026789.1	Gnomon	mRNA	6380716	6391160	.	-	.	Name=XM_011707343.1;ID=rna-XM_011707343.1;Dbxref=GeneID:105460852%2CGenbank:XM_011707343.1;Parent=gene-LOC105460852
NW_012026789.1	Gnomon	CDS	3791519	3791718	.	-	0	Name=XP_011704169.1;ID=cds-XP_011704169.1;Dbxref=GeneID:105459654%2CGenbank:XP_011704169.1;Parent=rna-XM_011705867.1
NW_012026789.1	Gnomon	CDS	3791277	3791386	.	-	0	Name=XP_011704169.1;ID=cds-XP_011704169.1;Dbxref=GeneID:105459654%2CGenbank:XP_011704169.1;Parent=rna-XM_011705867.1
NW_012026789.1	Gnomon	CDS	3790872	3791190	.	-	0	Name=XP_011704169.1;ID=cds-XP_011704169.1;Dbxref=GeneID:105459654%2CGenbank:XP_011704169.1;Parent=rna-XM_011705867.1
NW_012026789.1	Gnomon	CDS	3790570	3790730	.	-	0	Name=XP_011704169.1;ID=cds-XP_011704169.1;Dbxref=GeneID:105459654%2CGenbank:XP_011704169.1;Parent=rna-XM_011705867.1
NW_012026789.1	Gnomon	CDS	3790227	3790345	.	-	0	Name=XP_011704169.1;ID=cds-XP_011704169.1;Dbxref=GeneID:105459654%2CGenbank:XP_011704169.1;Parent=rna-XM_011705867.1
NW_012026789.1	Gnomon	CDS	3790012	3790125	.	-	0	Name=XP_011704169.1;ID=cds-XP_011704169.1;Dbxref=GeneID:105459654%2CGenbank:XP_011704169.1;Parent=rna-XM_011705867.1
NW_012026789.1	Gnomon	exon	4685752	4685781	.	+	.	ID=exon-XM_011706593.1-10;Dbxref=GeneID:105460124%2CGenbank:XM_011706593.1;Parent=rna-XM_011706593.1
NW_012026789.1	Gnomon	exon	4689377	4691491	.	+	.	ID=exon-XM_011706593.1-11;Dbxref=GeneID:105460124%2CGenbank:XM_011706593.1;Parent=rna-XM_011706593.1
NW_012026789.1	Gnomon	exon	2073736	2074008	.	+	.	ID=exon-XM_011704310.1-11;Dbxref=GeneID:105458754%2CGenbank:XM_011704310.1;Parent=rna-XM_011704310.1
NW_012026789.1	Gnomon	exon	2075310	2076971	.	+	.	ID=exon-XM_011704310.1-12;Dbxref=GeneID:105458754%2CGenbank:XM_011704310.1;Parent=rna-XM_011704310.1
NW_012026789.1	Gnomon	exon	2073488	2073644	.	+	.	ID=exon-XM_011704310.1-10;Dbxref=GeneID:105458754%2CGenbank:XM_011704310.1;Parent=rna-XM_011704310.1
NW_012026789.1	Gnomon	mRNA	5876852	5884695	.	-	.	Name=XM_011707103.1;ID=rna-XM_011707103.1;Dbxref=GeneID:105460612%2CGenbank:XM_011707103.1;Parent=gene-LOC105460612
NW_012026789.1	Gnomon	lnc_RNA	5657510	5658486	.	+	.	Name=XR_975833.1;ID=rna-XR_975833.1;Dbxref=GeneID:105460472%2CGenbank:XR_975833.1;Parent=gene-LOC105460472
NW_012026789.1	Gnomon	mRNA	5079207	5384495	.	+	.	Name=XM_011706755.1;ID=rna-XM_011706755.1;Dbxref=GeneID:105460273%2CGenbank:XM_011706755.1;Parent=gene-LOC105460273
NW_012026789.1	Gnomon	exon	2851192	2851336	.	-	.	ID=exon-XM_011705148.1-8;Dbxref=GeneID:105459264%2CGenbank:XM_011705148.1;Parent=rna-XM_011705148.1
NW_012026789.1	Gnomon	exon	2848767	2848897	.	-	.	ID=exon-XM_011705148.1-9;Dbxref=GeneID:105459264%2CGenbank:XM_011705148.1;Parent=rna-XM_011705148.1
NW_012026789.1	Gnomon	exon	2856070	2856278	.	-	.	ID=exon-XM_011705148.1-4;Dbxref=GeneID:105459264%2CGenbank:XM_011705148.1;Parent=rna-XM_011705148.1
NW_012026789.1	Gnomon	exon	2853975	2854091	.	-	.	ID=exon-XM_011705148.1-5;Dbxref=GeneID:105459264%2CGenbank:XM_011705148.1;Parent=rna-XM_011705148.1
NW_012026789.1	Gnomon	exon	2852659	2852862	.	-	.	ID=exon-XM_011705148.1-6;Dbxref=GeneID:105459264%2CGenbank:XM_011705148.1;Parent=rna-XM_011705148.1
NW_012026789.1	Gnomon	exon	2851991	2852142	.	-	.	ID=exon-XM_011705148.1-7;Dbxref=GeneID:105459264%2CGenbank:XM_011705148.1;Parent=rna-XM_011705148.1
NW_012026789.1	Gnomon	exon	3065277	3065944	.	-	.	ID=exon-XM_011705148.1-1;Dbxref=GeneID:105459264%2CGenbank:XM_011705148.1;Parent=rna-XM_011705148.1
NW_012026789.1	Gnomon	exon	3056719	3057080	.	-	.	ID=exon-XM_011705148.1-2;Dbxref=GeneID:105459264%2CGenbank:XM_011705148.1;Parent=rna-XM_011705148.1
NW_012026789.1	Gnomon	exon	2865348	2865480	.	-	.	ID=exon-XM_011705148.1-3;Dbxref=GeneID:105459264%2CGenbank:XM_011705148.1;Parent=rna-XM_011705148.1
NW_012026789.1	Gnomon	exon	2044258	2044510	.	-	.	ID=exon-XR_975571.1-2;Dbxref=GeneID:105458740%2CGenbank:XR_975571.1;Parent=rna-XR_975571.1
NW_012026789.1	Gnomon	mRNA	90431	119283	.	-	.	Name=XM_011702987.1;ID=rna-XM_011702987.1;Dbxref=GeneID:105457981%2CGenbank:XM_011702987.1;Parent=gene-LOC105457981
NW_012026789.1	Gnomon	exon	2049691	2049833	.	-	.	ID=exon-XR_975571.1-1;Dbxref=GeneID:105458740%2CGenbank:XR_975571.1;Parent=rna-XR_975571.1
NW_012026789.1	Gnomon	exon	5684166	5684269	.	+	.	ID=exon-XM_011707852.1-1;Dbxref=GeneID:105461350%2CGenbank:XM_011707852.1;Parent=rna-XM_011707852.1
NW_012026789.1	Gnomon	exon	5705305	5706230	.	+	.	ID=exon-XM_011707852.1-4;Dbxref=GeneID:105461350%2CGenbank:XM_011707852.1;Parent=rna-XM_011707852.1
NW_012026789.1	Gnomon	exon	5717494	5717751	.	+	.	ID=exon-XM_011707852.1-5;Dbxref=GeneID:105461350%2CGenbank:XM_011707852.1;Parent=rna-XM_011707852.1
NW_012026789.1	Gnomon	exon	5684491	5685280	.	+	.	ID=exon-XM_011707852.1-2;Dbxref=GeneID:105461350%2CGenbank:XM_011707852.1;Parent=rna-XM_011707852.1
NW_012026789.1	Gnomon	exon	5704846	5705155	.	+	.	ID=exon-XM_011707852.1-3;Dbxref=GeneID:105461350%2CGenbank:XM_011707852.1;Parent=rna-XM_011707852.1
NW_012026789.1	Gnomon	CDS	2555660	2555792	.	-	0	Name=XP_011703143.1;ID=cds-XP_011703143.1;Dbxref=GeneID:105459109%2CGenbank:XP_011703143.1;Parent=rna-XM_011704841.1
NW_012026789.1	Gnomon	CDS	2555324	2555485	.	-	0	Name=XP_011703143.1;ID=cds-XP_011703143.1;Dbxref=GeneID:105459109%2CGenbank:XP_011703143.1;Parent=rna-XM_011704841.1
NW_012026789.1	Gnomon	CDS	2554501	2554829	.	-	0	Name=XP_011703143.1;ID=cds-XP_011703143.1;Dbxref=GeneID:105459109%2CGenbank:XP_011703143.1;Parent=rna-XM_011704841.1
NW_012026789.1	Gnomon	CDS	2554224	2554413	.	-	0	Name=XP_011703143.1;ID=cds-XP_011703143.1;Dbxref=GeneID:105459109%2CGenbank:XP_011703143.1;Parent=rna-XM_011704841.1
NW_012026789.1	Gnomon	CDS	2553619	2553758	.	-	0	Name=XP_011703143.1;ID=cds-XP_011703143.1;Dbxref=GeneID:105459109%2CGenbank:XP_011703143.1;Parent=rna-XM_011704841.1
NW_012026789.1	Gnomon	CDS	2551249	2551541	.	-	0	Name=XP_011703143.1;ID=cds-XP_011703143.1;Dbxref=GeneID:105459109%2CGenbank:XP_011703143.1;Parent=rna-XM_011704841.1
NW_012026789.1	Gnomon	CDS	2550951	2551176	.	-	0	Name=XP_011703143.1;ID=cds-XP_011703143.1;Dbxref=GeneID:105459109%2CGenbank:XP_011703143.1;Parent=rna-XM_011704841.1
NW_012026789.1	Gnomon	CDS	2550589	2550793	.	-	0	Name=XP_011703143.1;ID=cds-XP_011703143.1;Dbxref=GeneID:105459109%2CGenbank:XP_011703143.1;Parent=rna-XM_011704841.1
NW_012026789.1	Gnomon	CDS	2549907	2550458	.	-	0	Name=XP_011703143.1;ID=cds-XP_011703143.1;Dbxref=GeneID:105459109%2CGenbank:XP_011703143.1;Parent=rna-XM_011704841.1
NW_012026789.1	Gnomon	CDS	2547654	2549812	.	-	0	Name=XP_011703143.1;ID=cds-XP_011703143.1;Dbxref=GeneID:105459109%2CGenbank:XP_011703143.1;Parent=rna-XM_011704841.1
NW_012026789.1	Gnomon	exon	5891693	5892262	.	+	.	ID=exon-XM_011707093.1-7;Dbxref=GeneID:105460589%2CGenbank:XM_011707093.1;Parent=rna-XM_011707093.1
NW_012026789.1	Gnomon	exon	5892551	5892790	.	+	.	ID=exon-XM_011707093.1-8;Dbxref=GeneID:105460589%2CGenbank:XM_011707093.1;Parent=rna-XM_011707093.1
NW_012026789.1	Gnomon	exon	5891217	5891321	.	+	.	ID=exon-XM_011707093.1-5;Dbxref=GeneID:105460589%2CGenbank:XM_011707093.1;Parent=rna-XM_011707093.1
NW_012026789.1	Gnomon	exon	5891391	5891537	.	+	.	ID=exon-XM_011707093.1-6;Dbxref=GeneID:105460589%2CGenbank:XM_011707093.1;Parent=rna-XM_011707093.1
NW_012026789.1	Gnomon	exon	5892851	5892970	.	+	.	ID=exon-XM_011707093.1-9;Dbxref=GeneID:105460589%2CGenbank:XM_011707093.1;Parent=rna-XM_011707093.1
NW_012026789.1	Gnomon	exon	5890595	5890725	.	+	.	ID=exon-XM_011707093.1-3;Dbxref=GeneID:105460589%2CGenbank:XM_011707093.1;Parent=rna-XM_011707093.1
NW_012026789.1	Gnomon	exon	5890808	5890890	.	+	.	ID=exon-XM_011707093.1-4;Dbxref=GeneID:105460589%2CGenbank:XM_011707093.1;Parent=rna-XM_011707093.1
NW_012026789.1	Gnomon	exon	5889895	5890000	.	+	.	ID=exon-XM_011707093.1-1;Dbxref=GeneID:105460589%2CGenbank:XM_011707093.1;Parent=rna-XM_011707093.1
NW_012026789.1	Gnomon	exon	5890109	5890497	.	+	.	ID=exon-XM_011707093.1-2;Dbxref=GeneID:105460589%2CGenbank:XM_011707093.1;Parent=rna-XM_011707093.1
NW_012026789.1	Gnomon	CDS	4747464	4747482	.	+	0	Name=XP_011704951.1;ID=cds-XP_011704951.1;Dbxref=GeneID:105460210%2CGenbank:XP_011704951.1;Parent=rna-XM_011706649.1
NW_012026789.1	Gnomon	CDS	4750958	4751110	.	+	0	Name=XP_011704951.1;ID=cds-XP_011704951.1;Dbxref=GeneID:105460210%2CGenbank:XP_011704951.1;Parent=rna-XM_011706649.1
NW_012026789.1	Gnomon	CDS	4752047	4752187	.	+	0	Name=XP_011704951.1;ID=cds-XP_011704951.1;Dbxref=GeneID:105460210%2CGenbank:XP_011704951.1;Parent=rna-XM_011706649.1
NW_012026789.1	Gnomon	CDS	4753538	4753652	.	+	0	Name=XP_011704951.1;ID=cds-XP_011704951.1;Dbxref=GeneID:105460210%2CGenbank:XP_011704951.1;Parent=rna-XM_011706649.1
NW_012026789.1	Gnomon	CDS	4754901	4755088	.	+	0	Name=XP_011704951.1;ID=cds-XP_011704951.1;Dbxref=GeneID:105460210%2CGenbank:XP_011704951.1;Parent=rna-XM_011706649.1
NW_012026789.1	Gnomon	CDS	4758443	4758597	.	+	0	Name=XP_011704951.1;ID=cds-XP_011704951.1;Dbxref=GeneID:105460210%2CGenbank:XP_011704951.1;Parent=rna-XM_011706649.1
NW_012026789.1	Gnomon	exon	2071049	2071509	.	+	.	ID=exon-XM_011704284.1-6;Dbxref=GeneID:105458754%2CGenbank:XM_011704284.1;Parent=rna-XM_011704284.1
NW_012026789.1	Gnomon	exon	2071725	2072081	.	+	.	ID=exon-XM_011704284.1-7;Dbxref=GeneID:105458754%2CGenbank:XM_011704284.1;Parent=rna-XM_011704284.1
NW_012026789.1	Gnomon	exon	2072201	2072459	.	+	.	ID=exon-XM_011704284.1-8;Dbxref=GeneID:105458754%2CGenbank:XM_011704284.1;Parent=rna-XM_011704284.1
NW_012026789.1	Gnomon	exon	2072541	2072861	.	+	.	ID=exon-XM_011704284.1-9;Dbxref=GeneID:105458754%2CGenbank:XM_011704284.1;Parent=rna-XM_011704284.1
NW_012026789.1	Gnomon	exon	2067607	2067682	.	+	.	ID=exon-XM_011704284.1-2;Dbxref=GeneID:105458754%2CGenbank:XM_011704284.1;Parent=rna-XM_011704284.1
NW_012026789.1	Gnomon	exon	2067828	2067851	.	+	.	ID=exon-XM_011704284.1-3;Dbxref=GeneID:105458754%2CGenbank:XM_011704284.1;Parent=rna-XM_011704284.1
NW_012026789.1	Gnomon	exon	2068655	2068787	.	+	.	ID=exon-XM_011704284.1-4;Dbxref=GeneID:105458754%2CGenbank:XM_011704284.1;Parent=rna-XM_011704284.1
NW_012026789.1	Gnomon	exon	2069514	2070929	.	+	.	ID=exon-XM_011704284.1-5;Dbxref=GeneID:105458754%2CGenbank:XM_011704284.1;Parent=rna-XM_011704284.1
NW_012026789.1	Gnomon	exon	2063429	2063629	.	+	.	ID=exon-XM_011704284.1-1;Dbxref=GeneID:105458754%2CGenbank:XM_011704284.1;Parent=rna-XM_011704284.1
NW_012026789.1	Gnomon	exon	3813967	3814165	.	-	.	ID=exon-XR_975719.1-2;Dbxref=GeneID:105459750%2CGenbank:XR_975719.1;Parent=rna-XR_975719.1
NW_012026789.1	Gnomon	exon	3814639	3816867	.	-	.	ID=exon-XR_975719.1-1;Dbxref=GeneID:105459750%2CGenbank:XR_975719.1;Parent=rna-XR_975719.1
NW_012026789.1	Gnomon	mRNA	1051672	1053753	.	+	.	Name=XM_011703336.1;ID=rna-XM_011703336.1;Dbxref=GeneID:105458183%2CGenbank:XM_011703336.1;Parent=gene-LOC105458183
NW_012026789.1	Gnomon	exon	1781390	1781781	.	-	.	ID=exon-XM_011703753.1-4;Dbxref=GeneID:105458444%2CGenbank:XM_011703753.1;Parent=rna-XM_011703753.1
NW_012026789.1	Gnomon	exon	1784709	1784803	.	-	.	ID=exon-XM_011703753.1-2;Dbxref=GeneID:105458444%2CGenbank:XM_011703753.1;Parent=rna-XM_011703753.1
NW_012026789.1	Gnomon	exon	1782903	1783124	.	-	.	ID=exon-XM_011703753.1-3;Dbxref=GeneID:105458444%2CGenbank:XM_011703753.1;Parent=rna-XM_011703753.1
NW_012026789.1	Gnomon	exon	1785127	1785357	.	-	.	ID=exon-XM_011703753.1-1;Dbxref=GeneID:105458444%2CGenbank:XM_011703753.1;Parent=rna-XM_011703753.1
NW_012026789.1	Gnomon	exon	1729486	1730690	.	-	.	ID=exon-XM_011703665.1-1;Dbxref=GeneID:105458388%2CGenbank:XM_011703665.1;Parent=rna-XM_011703665.1
NW_012026789.1	Gnomon	exon	1729316	1729392	.	-	.	ID=exon-XM_011703665.1-2;Dbxref=GeneID:105458388%2CGenbank:XM_011703665.1;Parent=rna-XM_011703665.1
NW_012026789.1	Gnomon	exon	1724029	1724423	.	-	.	ID=exon-XM_011703665.1-3;Dbxref=GeneID:105458388%2CGenbank:XM_011703665.1;Parent=rna-XM_011703665.1
NW_012026789.1	Gnomon	exon	1720425	1723938	.	-	.	ID=exon-XM_011703665.1-4;Dbxref=GeneID:105458388%2CGenbank:XM_011703665.1;Parent=rna-XM_011703665.1
NW_012026789.1	Gnomon	mRNA	4831117	4838516	.	-	.	Name=XM_011706812.1;ID=rna-XM_011706812.1;Dbxref=GeneID:105460343%2CGenbank:XM_011706812.1;Parent=gene-LOC105460343
NW_012026789.1	Gnomon	exon	2086527	2086769	.	+	.	ID=exon-XM_011704433.1-2;Dbxref=GeneID:105458860%2CGenbank:XM_011704433.1;Parent=rna-XM_011704433.1
NW_012026789.1	Gnomon	exon	2088598	2088789	.	+	.	ID=exon-XM_011704433.1-3;Dbxref=GeneID:105458860%2CGenbank:XM_011704433.1;Parent=rna-XM_011704433.1
NW_012026789.1	Gnomon	exon	2086003	2086168	.	+	.	ID=exon-XM_011704433.1-1;Dbxref=GeneID:105458860%2CGenbank:XM_011704433.1;Parent=rna-XM_011704433.1
NW_012026789.1	Gnomon	exon	2094500	2095310	.	+	.	ID=exon-XM_011704433.1-6;Dbxref=GeneID:105458860%2CGenbank:XM_011704433.1;Parent=rna-XM_011704433.1
NW_012026789.1	Gnomon	exon	2091992	2092141	.	+	.	ID=exon-XM_011704433.1-4;Dbxref=GeneID:105458860%2CGenbank:XM_011704433.1;Parent=rna-XM_011704433.1
NW_012026789.1	Gnomon	exon	2094273	2094368	.	+	.	ID=exon-XM_011704433.1-5;Dbxref=GeneID:105458860%2CGenbank:XM_011704433.1;Parent=rna-XM_011704433.1
NW_012026789.1	Gnomon	mRNA	2542309	2544881	.	+	.	Name=XM_011704905.1;ID=rna-XM_011704905.1;Dbxref=GeneID:105459132%2CGenbank:XM_011704905.1;Parent=gene-LOC105459132
NW_012026789.1	Gnomon	CDS	81614	83917	.	+	0	Name=XP_011701331.1;ID=cds-XP_011701331.1;Dbxref=GeneID:105458013%2CGenbank:XP_011701331.1;Parent=rna-XM_011703029.1
NW_012026789.1	Gnomon	mRNA	6267603	6270963	.	+	.	Name=XM_011707305.1;ID=rna-XM_011707305.1;Dbxref=GeneID:105460799%2CGenbank:XM_011707305.1;Parent=gene-LOC105460799
NW_012026789.1	Gnomon	exon	3514790	3514925	.	-	.	ID=exon-XM_011705758.1-1;Dbxref=GeneID:105459593%2CGenbank:XM_011705758.1;Parent=rna-XM_011705758.1
NW_012026789.1	Gnomon	exon	3506692	3510045	.	-	.	ID=exon-XM_011705758.1-2;Dbxref=GeneID:105459593%2CGenbank:XM_011705758.1;Parent=rna-XM_011705758.1
NW_012026789.1	Gnomon	exon	3500511	3500684	.	-	.	ID=exon-XM_011705758.1-7;Dbxref=GeneID:105459593%2CGenbank:XM_011705758.1;Parent=rna-XM_011705758.1
NW_012026789.1	Gnomon	exon	3499786	3500187	.	-	.	ID=exon-XM_011705758.1-8;Dbxref=GeneID:105459593%2CGenbank:XM_011705758.1;Parent=rna-XM_011705758.1
NW_012026789.1	Gnomon	exon	3501646	3502006	.	-	.	ID=exon-XM_011705758.1-5;Dbxref=GeneID:105459593%2CGenbank:XM_011705758.1;Parent=rna-XM_011705758.1
NW_012026789.1	Gnomon	exon	3500912	3501060	.	-	.	ID=exon-XM_011705758.1-6;Dbxref=GeneID:105459593%2CGenbank:XM_011705758.1;Parent=rna-XM_011705758.1
NW_012026789.1	Gnomon	exon	3503747	3503880	.	-	.	ID=exon-XM_011705758.1-3;Dbxref=GeneID:105459593%2CGenbank:XM_011705758.1;Parent=rna-XM_011705758.1
NW_012026789.1	Gnomon	exon	3502543	3502830	.	-	.	ID=exon-XM_011705758.1-4;Dbxref=GeneID:105459593%2CGenbank:XM_011705758.1;Parent=rna-XM_011705758.1
NW_012026789.1	Gnomon	CDS	1729486	1729534	.	-	0	Name=XP_011701967.1;ID=cds-XP_011701967.1;Dbxref=GeneID:105458388%2CGenbank:XP_011701967.1;Parent=rna-XM_011703665.1
NW_012026789.1	Gnomon	CDS	1729316	1729392	.	-	0	Name=XP_011701967.1;ID=cds-XP_011701967.1;Dbxref=GeneID:105458388%2CGenbank:XP_011701967.1;Parent=rna-XM_011703665.1
NW_012026789.1	Gnomon	CDS	1724029	1724423	.	-	0	Name=XP_011701967.1;ID=cds-XP_011701967.1;Dbxref=GeneID:105458388%2CGenbank:XP_011701967.1;Parent=rna-XM_011703665.1
NW_012026789.1	Gnomon	CDS	1722297	1723938	.	-	0	Name=XP_011701967.1;ID=cds-XP_011701967.1;Dbxref=GeneID:105458388%2CGenbank:XP_011701967.1;Parent=rna-XM_011703665.1
NW_012026789.1	Gnomon	exon	2467037	2467220	.	+	.	ID=exon-XM_011704728.1-10;Dbxref=GeneID:105459048%2CGenbank:XM_011704728.1;Parent=rna-XM_011704728.1
NW_012026789.1	Gnomon	exon	3432246	3432444	.	-	.	ID=exon-XM_011705627.1-11;Dbxref=GeneID:105459509%2CGenbank:XM_011705627.1;Parent=rna-XM_011705627.1
NW_012026789.1	Gnomon	exon	3432637	3432774	.	-	.	ID=exon-XM_011705627.1-10;Dbxref=GeneID:105459509%2CGenbank:XM_011705627.1;Parent=rna-XM_011705627.1
NW_012026789.1	Gnomon	CDS	1807537	1808658	.	-	0	Name=XP_011702160.1;ID=cds-XP_011702160.1;Dbxref=GeneID:105458500%2CGenbank:XP_011702160.1;Parent=rna-XM_011703858.1
NW_012026789.1	Gnomon	CDS	1807332	1807412	.	-	0	Name=XP_011702160.1;ID=cds-XP_011702160.1;Dbxref=GeneID:105458500%2CGenbank:XP_011702160.1;Parent=rna-XM_011703858.1
NW_012026789.1	Gnomon	CDS	1584427	1584592	.	-	0	Name=XP_011706037.1;ID=cds-XP_011706037.1;Dbxref=GeneID:105461230%2CGenbank:XP_011706037.1;Parent=rna-XM_011707735.1
NW_012026789.1	Gnomon	CDS	1584019	1584329	.	-	0	Name=XP_011706037.1;ID=cds-XP_011706037.1;Dbxref=GeneID:105461230%2CGenbank:XP_011706037.1;Parent=rna-XM_011707735.1
NW_012026789.1	Gnomon	CDS	1583725	1583835	.	-	0	Name=XP_011706037.1;ID=cds-XP_011706037.1;Dbxref=GeneID:105461230%2CGenbank:XP_011706037.1;Parent=rna-XM_011707735.1
NW_012026789.1	Gnomon	CDS	1583540	1583649	.	-	0	Name=XP_011706037.1;ID=cds-XP_011706037.1;Dbxref=GeneID:105461230%2CGenbank:XP_011706037.1;Parent=rna-XM_011707735.1
NW_012026789.1	Gnomon	CDS	1583035	1583235	.	-	0	Name=XP_011706037.1;ID=cds-XP_011706037.1;Dbxref=GeneID:105461230%2CGenbank:XP_011706037.1;Parent=rna-XM_011707735.1
NW_012026789.1	Gnomon	CDS	1582779	1582953	.	-	0	Name=XP_011706037.1;ID=cds-XP_011706037.1;Dbxref=GeneID:105461230%2CGenbank:XP_011706037.1;Parent=rna-XM_011707735.1
NW_012026789.1	Gnomon	exon	3444710	3444748	.	+	.	ID=exon-XM_011705662.1-1;Dbxref=GeneID:105459534%2CGenbank:XM_011705662.1;Parent=rna-XM_011705662.1
NW_012026789.1	Gnomon	exon	3445015	3445269	.	+	.	ID=exon-XM_011705662.1-2;Dbxref=GeneID:105459534%2CGenbank:XM_011705662.1;Parent=rna-XM_011705662.1
NW_012026789.1	Gnomon	exon	4635175	4636108	.	+	.	ID=exon-XM_011706439.1-10;Dbxref=GeneID:105460006%2CGenbank:XM_011706439.1;Parent=rna-XM_011706439.1
NW_012026789.1	Gnomon	exon	3445447	3445811	.	+	.	ID=exon-XM_011705662.1-3;Dbxref=GeneID:105459534%2CGenbank:XM_011705662.1;Parent=rna-XM_011705662.1
NW_012026789.1	Gnomon	exon	3445910	3446139	.	+	.	ID=exon-XM_011705662.1-4;Dbxref=GeneID:105459534%2CGenbank:XM_011705662.1;Parent=rna-XM_011705662.1
NW_012026789.1	Gnomon	exon	3446441	3446849	.	+	.	ID=exon-XM_011705662.1-5;Dbxref=GeneID:105459534%2CGenbank:XM_011705662.1;Parent=rna-XM_011705662.1
NW_012026789.1	Gnomon	CDS	1066484	1066595	.	+	0	Name=XP_011701728.1;ID=cds-XP_011701728.1;Dbxref=GeneID:105458250%2CGenbank:XP_011701728.1;Parent=rna-XM_011703426.1
NW_012026789.1	Gnomon	CDS	1067341	1067556	.	+	0	Name=XP_011701728.1;ID=cds-XP_011701728.1;Dbxref=GeneID:105458250%2CGenbank:XP_011701728.1;Parent=rna-XM_011703426.1
NW_012026789.1	Gnomon	CDS	1067631	1069579	.	+	0	Name=XP_011701728.1;ID=cds-XP_011701728.1;Dbxref=GeneID:105458250%2CGenbank:XP_011701728.1;Parent=rna-XM_011703426.1
NW_012026789.1	Gnomon	exon	2067607	2067682	.	+	.	ID=exon-XM_011704310.1-2;Dbxref=GeneID:105458754%2CGenbank:XM_011704310.1;Parent=rna-XM_011704310.1
NW_012026789.1	Gnomon	exon	2068655	2068787	.	+	.	ID=exon-XM_011704310.1-3;Dbxref=GeneID:105458754%2CGenbank:XM_011704310.1;Parent=rna-XM_011704310.1
NW_012026789.1	Gnomon	exon	2069514	2070929	.	+	.	ID=exon-XM_011704310.1-4;Dbxref=GeneID:105458754%2CGenbank:XM_011704310.1;Parent=rna-XM_011704310.1
NW_012026789.1	Gnomon	exon	2071049	2071509	.	+	.	ID=exon-XM_011704310.1-5;Dbxref=GeneID:105458754%2CGenbank:XM_011704310.1;Parent=rna-XM_011704310.1
NW_012026789.1	Gnomon	exon	2071725	2072081	.	+	.	ID=exon-XM_011704310.1-6;Dbxref=GeneID:105458754%2CGenbank:XM_011704310.1;Parent=rna-XM_011704310.1
NW_012026789.1	Gnomon	exon	2072201	2072459	.	+	.	ID=exon-XM_011704310.1-7;Dbxref=GeneID:105458754%2CGenbank:XM_011704310.1;Parent=rna-XM_011704310.1
NW_012026789.1	Gnomon	exon	2072541	2072861	.	+	.	ID=exon-XM_011704310.1-8;Dbxref=GeneID:105458754%2CGenbank:XM_011704310.1;Parent=rna-XM_011704310.1
NW_012026789.1	Gnomon	exon	2072983	2073202	.	+	.	ID=exon-XM_011704310.1-9;Dbxref=GeneID:105458754%2CGenbank:XM_011704310.1;Parent=rna-XM_011704310.1
NW_012026789.1	Gnomon	CDS	3787716	3787889	.	-	0	Name=XP_011704224.1;ID=cds-XP_011704224.1;Dbxref=GeneID:105459689%2CGenbank:XP_011704224.1;Parent=rna-XM_011705922.1
NW_012026789.1	Gnomon	CDS	3787295	3787476	.	-	0	Name=XP_011704224.1;ID=cds-XP_011704224.1;Dbxref=GeneID:105459689%2CGenbank:XP_011704224.1;Parent=rna-XM_011705922.1
NW_012026789.1	Gnomon	CDS	3785997	3787173	.	-	0	Name=XP_011704224.1;ID=cds-XP_011704224.1;Dbxref=GeneID:105459689%2CGenbank:XP_011704224.1;Parent=rna-XM_011705922.1
NW_012026789.1	Gnomon	exon	2063082	2063268	.	+	.	ID=exon-XM_011704310.1-1;Dbxref=GeneID:105458754%2CGenbank:XM_011704310.1;Parent=rna-XM_011704310.1
NW_012026789.1	RefSeq	cDNA_match	2052818	2053179	.	+	.	ID=50424794-6eb4-4ddc-93f8-15e36c0fdd95;Target=XM_011704246.1 1 362
NW_012026789.1	RefSeq	cDNA_match	2053962	2054374	.	+	.	ID=50424794-6eb4-4ddc-93f8-15e36c0fdd95;Target=XM_011704246.1 1 362
NW_012026789.1	RefSeq	cDNA_match	2054448	2054537	.	+	.	ID=50424794-6eb4-4ddc-93f8-15e36c0fdd95;Target=XM_011704246.1 1 362
NW_012026789.1	RefSeq	cDNA_match	2054924	2055437	.	+	.	ID=50424794-6eb4-4ddc-93f8-15e36c0fdd95;Target=XM_011704246.1 1 362
NW_012026789.1	RefSeq	cDNA_match	2055631	2056481	.	+	.	ID=50424794-6eb4-4ddc-93f8-15e36c0fdd95;Target=XM_011704246.1 1 362
NW_012026789.1	RefSeq	cDNA_match	2056602	2057254	.	+	.	ID=50424794-6eb4-4ddc-93f8-15e36c0fdd95;Target=XM_011704246.1 1 362
NW_012026789.1	RefSeq	cDNA_match	2057353	2057584	.	+	.	ID=50424794-6eb4-4ddc-93f8-15e36c0fdd95;Target=XM_011704246.1 1 362
NW_012026789.1	Gnomon	CDS	2784783	2784918	.	+	0	Name=XP_011703385.1;ID=cds-XP_011703385.1;Dbxref=GeneID:105459209%2CGenbank:XP_011703385.1;Parent=rna-XM_011705083.1
NW_012026789.1	Gnomon	CDS	2792957	2793036	.	+	0	Name=XP_011703385.1;ID=cds-XP_011703385.1;Dbxref=GeneID:105459209%2CGenbank:XP_011703385.1;Parent=rna-XM_011705083.1
NW_012026789.1	Gnomon	CDS	2793671	2793773	.	+	0	Name=XP_011703385.1;ID=cds-XP_011703385.1;Dbxref=GeneID:105459209%2CGenbank:XP_011703385.1;Parent=rna-XM_011705083.1
NW_012026789.1	Gnomon	CDS	2793870	2794090	.	+	0	Name=XP_011703385.1;ID=cds-XP_011703385.1;Dbxref=GeneID:105459209%2CGenbank:XP_011703385.1;Parent=rna-XM_011705083.1
NW_012026789.1	Gnomon	CDS	2794366	2794537	.	+	0	Name=XP_011703385.1;ID=cds-XP_011703385.1;Dbxref=GeneID:105459209%2CGenbank:XP_011703385.1;Parent=rna-XM_011705083.1
NW_012026789.1	Gnomon	CDS	2796632	2796775	.	+	0	Name=XP_011703385.1;ID=cds-XP_011703385.1;Dbxref=GeneID:105459209%2CGenbank:XP_011703385.1;Parent=rna-XM_011705083.1
NW_012026789.1	Gnomon	CDS	2798265	2798399	.	+	0	Name=XP_011703385.1;ID=cds-XP_011703385.1;Dbxref=GeneID:105459209%2CGenbank:XP_011703385.1;Parent=rna-XM_011705083.1
NW_012026789.1	Gnomon	CDS	2798479	2798613	.	+	0	Name=XP_011703385.1;ID=cds-XP_011703385.1;Dbxref=GeneID:105459209%2CGenbank:XP_011703385.1;Parent=rna-XM_011705083.1
NW_012026789.1	Gnomon	CDS	2798703	2798820	.	+	0	Name=XP_011703385.1;ID=cds-XP_011703385.1;Dbxref=GeneID:105459209%2CGenbank:XP_011703385.1;Parent=rna-XM_011705083.1
NW_012026789.1	Gnomon	CDS	2799014	2799201	.	+	0	Name=XP_011703385.1;ID=cds-XP_011703385.1;Dbxref=GeneID:105459209%2CGenbank:XP_011703385.1;Parent=rna-XM_011705083.1
NW_012026789.1	Gnomon	CDS	2799314	2799526	.	+	0	Name=XP_011703385.1;ID=cds-XP_011703385.1;Dbxref=GeneID:105459209%2CGenbank:XP_011703385.1;Parent=rna-XM_011705083.1
NW_012026789.1	Gnomon	CDS	2799614	2799748	.	+	0	Name=XP_011703385.1;ID=cds-XP_011703385.1;Dbxref=GeneID:105459209%2CGenbank:XP_011703385.1;Parent=rna-XM_011705083.1
NW_012026789.1	Gnomon	CDS	2799967	2800141	.	+	0	Name=XP_011703385.1;ID=cds-XP_011703385.1;Dbxref=GeneID:105459209%2CGenbank:XP_011703385.1;Parent=rna-XM_011705083.1
NW_012026789.1	Gnomon	CDS	2800235	2800561	.	+	0	Name=XP_011703385.1;ID=cds-XP_011703385.1;Dbxref=GeneID:105459209%2CGenbank:XP_011703385.1;Parent=rna-XM_011705083.1
NW_012026789.1	Gnomon	CDS	2800644	2800973	.	+	0	Name=XP_011703385.1;ID=cds-XP_011703385.1;Dbxref=GeneID:105459209%2CGenbank:XP_011703385.1;Parent=rna-XM_011705083.1
NW_012026789.1	Gnomon	CDS	2801060	2801219	.	+	0	Name=XP_011703385.1;ID=cds-XP_011703385.1;Dbxref=GeneID:105459209%2CGenbank:XP_011703385.1;Parent=rna-XM_011705083.1
NW_012026789.1	Gnomon	CDS	2801317	2801424	.	+	0	Name=XP_011703385.1;ID=cds-XP_011703385.1;Dbxref=GeneID:105459209%2CGenbank:XP_011703385.1;Parent=rna-XM_011705083.1
NW_012026789.1	Gnomon	CDS	2802111	2802206	.	+	0	Name=XP_011703385.1;ID=cds-XP_011703385.1;Dbxref=GeneID:105459209%2CGenbank:XP_011703385.1;Parent=rna-XM_011705083.1
NW_012026789.1	Gnomon	exon	4620013	4620166	.	-	.	ID=exon-XM_011706403.1-5;Dbxref=GeneID:105459988%2CGenbank:XM_011706403.1;Parent=rna-XM_011706403.1
NW_012026789.1	Gnomon	exon	4619665	4619789	.	-	.	ID=exon-XM_011706403.1-6;Dbxref=GeneID:105459988%2CGenbank:XM_011706403.1;Parent=rna-XM_011706403.1
NW_012026789.1	Gnomon	exon	4620719	4620898	.	-	.	ID=exon-XM_011706403.1-3;Dbxref=GeneID:105459988%2CGenbank:XM_011706403.1;Parent=rna-XM_011706403.1
NW_012026789.1	Gnomon	exon	4620252	4620289	.	-	.	ID=exon-XM_011706403.1-4;Dbxref=GeneID:105459988%2CGenbank:XM_011706403.1;Parent=rna-XM_011706403.1
NW_012026789.1	Gnomon	exon	4621589	4621887	.	-	.	ID=exon-XM_011706403.1-1;Dbxref=GeneID:105459988%2CGenbank:XM_011706403.1;Parent=rna-XM_011706403.1
NW_012026789.1	Gnomon	exon	4621002	4621083	.	-	.	ID=exon-XM_011706403.1-2;Dbxref=GeneID:105459988%2CGenbank:XM_011706403.1;Parent=rna-XM_011706403.1
NW_012026789.1	Gnomon	exon	4615980	4616569	.	-	.	ID=exon-XM_011706403.1-9;Dbxref=GeneID:105459988%2CGenbank:XM_011706403.1;Parent=rna-XM_011706403.1
NW_012026789.1	Gnomon	exon	4619206	4619341	.	-	.	ID=exon-XM_011706403.1-7;Dbxref=GeneID:105459988%2CGenbank:XM_011706403.1;Parent=rna-XM_011706403.1
NW_012026789.1	Gnomon	exon	4617007	4617601	.	-	.	ID=exon-XM_011706403.1-8;Dbxref=GeneID:105459988%2CGenbank:XM_011706403.1;Parent=rna-XM_011706403.1
NW_012026789.1	Gnomon	CDS	2098386	2098563	.	+	0	Name=XP_011702650.1;ID=cds-XP_011702650.1;Dbxref=GeneID:105458796%2CGenbank:XP_011702650.1;Parent=rna-XM_011704348.1
NW_012026789.1	Gnomon	CDS	2101005	2101129	.	+	0	Name=XP_011702650.1;ID=cds-XP_011702650.1;Dbxref=GeneID:105458796%2CGenbank:XP_011702650.1;Parent=rna-XM_011704348.1
NW_012026789.1	Gnomon	CDS	2101302	2101727	.	+	0	Name=XP_011702650.1;ID=cds-XP_011702650.1;Dbxref=GeneID:105458796%2CGenbank:XP_011702650.1;Parent=rna-XM_011704348.1
NW_012026789.1	Gnomon	CDS	2102037	2102354	.	+	0	Name=XP_011702650.1;ID=cds-XP_011702650.1;Dbxref=GeneID:105458796%2CGenbank:XP_011702650.1;Parent=rna-XM_011704348.1
NW_012026789.1	Gnomon	CDS	2103339	2103479	.	+	0	Name=XP_011702650.1;ID=cds-XP_011702650.1;Dbxref=GeneID:105458796%2CGenbank:XP_011702650.1;Parent=rna-XM_011704348.1
NW_012026789.1	Gnomon	CDS	2104144	2104288	.	+	0	Name=XP_011702650.1;ID=cds-XP_011702650.1;Dbxref=GeneID:105458796%2CGenbank:XP_011702650.1;Parent=rna-XM_011704348.1
NW_012026789.1	Gnomon	CDS	2106066	2106397	.	+	0	Name=XP_011702650.1;ID=cds-XP_011702650.1;Dbxref=GeneID:105458796%2CGenbank:XP_011702650.1;Parent=rna-XM_011704348.1
NW_012026789.1	Gnomon	mRNA	3789934	3792315	.	-	.	Name=XM_011705877.1;ID=rna-XM_011705877.1;Dbxref=GeneID:105459654%2CGenbank:XM_011705877.1;Parent=gene-LOC105459654
NW_012026789.1	Gnomon	CDS	2162540	2162752	.	+	0	Name=XP_011702806.1;ID=cds-XP_011702806.1;Dbxref=GeneID:105458896%2CGenbank:XP_011702806.1;Parent=rna-XM_011704504.1
NW_012026789.1	Gnomon	CDS	2162851	2163143	.	+	0	Name=XP_011702806.1;ID=cds-XP_011702806.1;Dbxref=GeneID:105458896%2CGenbank:XP_011702806.1;Parent=rna-XM_011704504.1
NW_012026789.1	Gnomon	CDS	2163411	2163560	.	+	0	Name=XP_011702806.1;ID=cds-XP_011702806.1;Dbxref=GeneID:105458896%2CGenbank:XP_011702806.1;Parent=rna-XM_011704504.1
NW_012026789.1	Gnomon	CDS	2163644	2163758	.	+	0	Name=XP_011702806.1;ID=cds-XP_011702806.1;Dbxref=GeneID:105458896%2CGenbank:XP_011702806.1;Parent=rna-XM_011704504.1
NW_012026789.1	Gnomon	CDS	2163894	2164071	.	+	0	Name=XP_011702806.1;ID=cds-XP_011702806.1;Dbxref=GeneID:105458896%2CGenbank:XP_011702806.1;Parent=rna-XM_011704504.1
NW_012026789.1	Gnomon	CDS	2164159	2164289	.	+	0	Name=XP_011702806.1;ID=cds-XP_011702806.1;Dbxref=GeneID:105458896%2CGenbank:XP_011702806.1;Parent=rna-XM_011704504.1
NW_012026789.1	Gnomon	exon	2438778	2438891	.	+	.	ID=exon-XM_011704700.1-9;Dbxref=GeneID:105459029%2CGenbank:XM_011704700.1;Parent=rna-XM_011704700.1
NW_012026789.1	Gnomon	exon	2436613	2436766	.	+	.	ID=exon-XM_011704700.1-5;Dbxref=GeneID:105459029%2CGenbank:XM_011704700.1;Parent=rna-XM_011704700.1
NW_012026789.1	Gnomon	exon	2437211	2437371	.	+	.	ID=exon-XM_011704700.1-6;Dbxref=GeneID:105459029%2CGenbank:XM_011704700.1;Parent=rna-XM_011704700.1
NW_012026789.1	Gnomon	exon	2437568	2437971	.	+	.	ID=exon-XM_011704700.1-7;Dbxref=GeneID:105459029%2CGenbank:XM_011704700.1;Parent=rna-XM_011704700.1
NW_012026789.1	Gnomon	exon	2438388	2438616	.	+	.	ID=exon-XM_011704700.1-8;Dbxref=GeneID:105459029%2CGenbank:XM_011704700.1;Parent=rna-XM_011704700.1
NW_012026789.1	Gnomon	exon	2425965	2426025	.	+	.	ID=exon-XM_011704700.1-1;Dbxref=GeneID:105459029%2CGenbank:XM_011704700.1;Parent=rna-XM_011704700.1
NW_012026789.1	Gnomon	exon	2431904	2432007	.	+	.	ID=exon-XM_011704700.1-2;Dbxref=GeneID:105459029%2CGenbank:XM_011704700.1;Parent=rna-XM_011704700.1
NW_012026789.1	Gnomon	exon	2435958	2436191	.	+	.	ID=exon-XM_011704700.1-3;Dbxref=GeneID:105459029%2CGenbank:XM_011704700.1;Parent=rna-XM_011704700.1
NW_012026789.1	Gnomon	exon	2436253	2436478	.	+	.	ID=exon-XM_011704700.1-4;Dbxref=GeneID:105459029%2CGenbank:XM_011704700.1;Parent=rna-XM_011704700.1
NW_012026789.1	Gnomon	CDS	5080682	5081108	.	+	0	Name=XP_011705052.1;ID=cds-XP_011705052.1;Dbxref=GeneID:105460273%2CGenbank:XP_011705052.1;Parent=rna-XM_011706750.1
NW_012026789.1	Gnomon	CDS	5102978	5103114	.	+	0	Name=XP_011705052.1;ID=cds-XP_011705052.1;Dbxref=GeneID:105460273%2CGenbank:XP_011705052.1;Parent=rna-XM_011706750.1
NW_012026789.1	Gnomon	CDS	5158840	5158944	.	+	0	Name=XP_011705052.1;ID=cds-XP_011705052.1;Dbxref=GeneID:105460273%2CGenbank:XP_011705052.1;Parent=rna-XM_011706750.1
NW_012026789.1	Gnomon	CDS	5168406	5168552	.	+	0	Name=XP_011705052.1;ID=cds-XP_011705052.1;Dbxref=GeneID:105460273%2CGenbank:XP_011705052.1;Parent=rna-XM_011706750.1
NW_012026789.1	Gnomon	CDS	5237419	5237454	.	+	0	Name=XP_011705052.1;ID=cds-XP_011705052.1;Dbxref=GeneID:105460273%2CGenbank:XP_011705052.1;Parent=rna-XM_011706750.1
NW_012026789.1	Gnomon	CDS	5267211	5267246	.	+	0	Name=XP_011705052.1;ID=cds-XP_011705052.1;Dbxref=GeneID:105460273%2CGenbank:XP_011705052.1;Parent=rna-XM_011706750.1
NW_012026789.1	Gnomon	CDS	5295121	5295396	.	+	0	Name=XP_011705052.1;ID=cds-XP_011705052.1;Dbxref=GeneID:105460273%2CGenbank:XP_011705052.1;Parent=rna-XM_011706750.1
NW_012026789.1	Gnomon	CDS	5297896	5298108	.	+	0	Name=XP_011705052.1;ID=cds-XP_011705052.1;Dbxref=GeneID:105460273%2CGenbank:XP_011705052.1;Parent=rna-XM_011706750.1
NW_012026789.1	Gnomon	CDS	5301905	5302067	.	+	0	Name=XP_011705052.1;ID=cds-XP_011705052.1;Dbxref=GeneID:105460273%2CGenbank:XP_011705052.1;Parent=rna-XM_011706750.1
NW_012026789.1	Gnomon	CDS	5305391	5305529	.	+	0	Name=XP_011705052.1;ID=cds-XP_011705052.1;Dbxref=GeneID:105460273%2CGenbank:XP_011705052.1;Parent=rna-XM_011706750.1
NW_012026789.1	Gnomon	CDS	5374861	5375074	.	+	0	Name=XP_011705052.1;ID=cds-XP_011705052.1;Dbxref=GeneID:105460273%2CGenbank:XP_011705052.1;Parent=rna-XM_011706750.1
NW_012026789.1	Gnomon	CDS	5375348	5375505	.	+	0	Name=XP_011705052.1;ID=cds-XP_011705052.1;Dbxref=GeneID:105460273%2CGenbank:XP_011705052.1;Parent=rna-XM_011706750.1
NW_012026789.1	Gnomon	CDS	5375648	5375897	.	+	0	Name=XP_011705052.1;ID=cds-XP_011705052.1;Dbxref=GeneID:105460273%2CGenbank:XP_011705052.1;Parent=rna-XM_011706750.1
NW_012026789.1	Gnomon	CDS	5376823	5376925	.	+	0	Name=XP_011705052.1;ID=cds-XP_011705052.1;Dbxref=GeneID:105460273%2CGenbank:XP_011705052.1;Parent=rna-XM_011706750.1
NW_012026789.1	Gnomon	CDS	5377591	5377629	.	+	0	Name=XP_011705052.1;ID=cds-XP_011705052.1;Dbxref=GeneID:105460273%2CGenbank:XP_011705052.1;Parent=rna-XM_011706750.1
NW_012026789.1	Gnomon	CDS	5382427	5382576	.	+	0	Name=XP_011705052.1;ID=cds-XP_011705052.1;Dbxref=GeneID:105460273%2CGenbank:XP_011705052.1;Parent=rna-XM_011706750.1
NW_012026789.1	Gnomon	CDS	5382667	5382839	.	+	0	Name=XP_011705052.1;ID=cds-XP_011705052.1;Dbxref=GeneID:105460273%2CGenbank:XP_011705052.1;Parent=rna-XM_011706750.1
NW_012026789.1	Gnomon	CDS	5382978	5383087	.	+	0	Name=XP_011705052.1;ID=cds-XP_011705052.1;Dbxref=GeneID:105460273%2CGenbank:XP_011705052.1;Parent=rna-XM_011706750.1
NW_012026789.1	Gnomon	CDS	5383172	5383263	.	+	0	Name=XP_011705052.1;ID=cds-XP_011705052.1;Dbxref=GeneID:105460273%2CGenbank:XP_011705052.1;Parent=rna-XM_011706750.1
NW_012026789.1	Gnomon	CDS	5383540	5383649	.	+	0	Name=XP_011705052.1;ID=cds-XP_011705052.1;Dbxref=GeneID:105460273%2CGenbank:XP_011705052.1;Parent=rna-XM_011706750.1
NW_012026789.1	Gnomon	exon	4683756	4683845	.	+	.	ID=exon-XM_011706574.1-8;Dbxref=GeneID:105460124%2CGenbank:XM_011706574.1;Parent=rna-XM_011706574.1
NW_012026789.1	Gnomon	exon	4684089	4684218	.	+	.	ID=exon-XM_011706574.1-9;Dbxref=GeneID:105460124%2CGenbank:XM_011706574.1;Parent=rna-XM_011706574.1
NW_012026789.1	Gnomon	exon	4682332	4682484	.	+	.	ID=exon-XM_011706574.1-4;Dbxref=GeneID:105460124%2CGenbank:XM_011706574.1;Parent=rna-XM_011706574.1
NW_012026789.1	Gnomon	exon	4682562	4682921	.	+	.	ID=exon-XM_011706574.1-5;Dbxref=GeneID:105460124%2CGenbank:XM_011706574.1;Parent=rna-XM_011706574.1
NW_012026789.1	Gnomon	exon	4683273	4683401	.	+	.	ID=exon-XM_011706574.1-6;Dbxref=GeneID:105460124%2CGenbank:XM_011706574.1;Parent=rna-XM_011706574.1
NW_012026789.1	Gnomon	exon	4683485	4683674	.	+	.	ID=exon-XM_011706574.1-7;Dbxref=GeneID:105460124%2CGenbank:XM_011706574.1;Parent=rna-XM_011706574.1
NW_012026789.1	Gnomon	exon	4678879	4679406	.	+	.	ID=exon-XM_011706574.1-1;Dbxref=GeneID:105460124%2CGenbank:XM_011706574.1;Parent=rna-XM_011706574.1
NW_012026789.1	Gnomon	exon	4680691	4680843	.	+	.	ID=exon-XM_011706574.1-2;Dbxref=GeneID:105460124%2CGenbank:XM_011706574.1;Parent=rna-XM_011706574.1
NW_012026789.1	Gnomon	exon	4681891	4682138	.	+	.	ID=exon-XM_011706574.1-3;Dbxref=GeneID:105460124%2CGenbank:XM_011706574.1;Parent=rna-XM_011706574.1
NW_012026789.1	Gnomon	exon	3835779	3836585	.	+	.	ID=exon-XM_011706095.1-10;Dbxref=GeneID:105459799%2CGenbank:XM_011706095.1;Parent=rna-XM_011706095.1
NW_012026789.1	Gnomon	mRNA	2063432	2076971	.	+	.	Name=XM_011704319.1;ID=rna-XM_011704319.1;Dbxref=GeneID:105458754%2CGenbank:XM_011704319.1;Parent=gene-LOC105458754
NW_012026789.1	Gnomon	mRNA	3793110	3802635	.	-	.	Name=XM_011705970.1;ID=rna-XM_011705970.1;Dbxref=GeneID:105459714%2CGenbank:XM_011705970.1;Parent=gene-LOC105459714
NW_012026789.1	Gnomon	mRNA	2026254	2029993	.	+	.	Name=XM_011704163.1;ID=rna-XM_011704163.1;Dbxref=GeneID:105458669%2CGenbank:XM_011704163.1;Parent=gene-LOC105458669
NW_012026789.1	Gnomon	exon	6151571	6153793	.	+	.	ID=exon-XM_011708009.1-1;Dbxref=GeneID:105461508%2CGenbank:XM_011708009.1;Parent=rna-XM_011708009.1
NW_012026789.1	Gnomon	exon	3180598	3180735	.	+	.	ID=exon-XM_011705296.1-4;Dbxref=GeneID:105459347%2CGenbank:XM_011705296.1;Parent=rna-XM_011705296.1
NW_012026789.1	Gnomon	exon	3181219	3181620	.	+	.	ID=exon-XM_011705296.1-5;Dbxref=GeneID:105459347%2CGenbank:XM_011705296.1;Parent=rna-XM_011705296.1
NW_012026789.1	Gnomon	exon	3179421	3179580	.	+	.	ID=exon-XM_011705296.1-2;Dbxref=GeneID:105459347%2CGenbank:XM_011705296.1;Parent=rna-XM_011705296.1
NW_012026789.1	Gnomon	exon	3179958	3180207	.	+	.	ID=exon-XM_011705296.1-3;Dbxref=GeneID:105459347%2CGenbank:XM_011705296.1;Parent=rna-XM_011705296.1
NW_012026789.1	Gnomon	exon	3178729	3178929	.	+	.	ID=exon-XM_011705296.1-1;Dbxref=GeneID:105459347%2CGenbank:XM_011705296.1;Parent=rna-XM_011705296.1
NW_012026789.1	Gnomon	CDS	6018923	6019411	.	-	0	Name=XP_011706274.1;ID=cds-XP_011706274.1;Dbxref=GeneID:105461477%2CGenbank:XP_011706274.1;Parent=rna-XM_011707972.1
NW_012026789.1	Gnomon	CDS	6018464	6018564	.	-	0	Name=XP_011706274.1;ID=cds-XP_011706274.1;Dbxref=GeneID:105461477%2CGenbank:XP_011706274.1;Parent=rna-XM_011707972.1
NW_012026789.1	Gnomon	CDS	6018064	6018388	.	-	0	Name=XP_011706274.1;ID=cds-XP_011706274.1;Dbxref=GeneID:105461477%2CGenbank:XP_011706274.1;Parent=rna-XM_011707972.1
NW_012026789.1	Gnomon	CDS	3370732	3370770	.	+	0	Name=XP_011703730.1;ID=cds-XP_011703730.1;Dbxref=GeneID:105459419%2CGenbank:XP_011703730.1;Parent=rna-XM_011705428.1
NW_012026789.1	Gnomon	CDS	3375094	3375366	.	+	0	Name=XP_011703730.1;ID=cds-XP_011703730.1;Dbxref=GeneID:105459419%2CGenbank:XP_011703730.1;Parent=rna-XM_011705428.1
NW_012026789.1	Gnomon	CDS	3375657	3375920	.	+	0	Name=XP_011703730.1;ID=cds-XP_011703730.1;Dbxref=GeneID:105459419%2CGenbank:XP_011703730.1;Parent=rna-XM_011705428.1
NW_012026789.1	Gnomon	CDS	3376818	3376987	.	+	0	Name=XP_011703730.1;ID=cds-XP_011703730.1;Dbxref=GeneID:105459419%2CGenbank:XP_011703730.1;Parent=rna-XM_011705428.1
NW_012026789.1	Gnomon	CDS	3377334	3377405	.	+	0	Name=XP_011703730.1;ID=cds-XP_011703730.1;Dbxref=GeneID:105459419%2CGenbank:XP_011703730.1;Parent=rna-XM_011705428.1
NW_012026789.1	Gnomon	CDS	3377798	3378096	.	+	0	Name=XP_011703730.1;ID=cds-XP_011703730.1;Dbxref=GeneID:105459419%2CGenbank:XP_011703730.1;Parent=rna-XM_011705428.1
NW_012026789.1	Gnomon	CDS	3378216	3378377	.	+	0	Name=XP_011703730.1;ID=cds-XP_011703730.1;Dbxref=GeneID:105459419%2CGenbank:XP_011703730.1;Parent=rna-XM_011705428.1
NW_012026789.1	Gnomon	CDS	3378451	3378561	.	+	0	Name=XP_011703730.1;ID=cds-XP_011703730.1;Dbxref=GeneID:105459419%2CGenbank:XP_011703730.1;Parent=rna-XM_011705428.1
NW_012026789.1	Gnomon	CDS	3378703	3378887	.	+	0	Name=XP_011703730.1;ID=cds-XP_011703730.1;Dbxref=GeneID:105459419%2CGenbank:XP_011703730.1;Parent=rna-XM_011705428.1
NW_012026789.1	Gnomon	mRNA	693290	713417	.	-	.	Name=XM_011707543.1;ID=rna-XM_011707543.1;Dbxref=GeneID:105461049%2CGenbank:XM_011707543.1;Parent=gene-LOC105461049
NW_012026789.1	Gnomon	transcript	1810391	1819064	.	-	.	Name=XR_975544.1;ID=rna-XR_975544.1;Dbxref=GeneID:105458510%2CGenbank:XR_975544.1;Parent=gene-LOC105458510
NW_012026789.1	Gnomon	mRNA	1802680	1804954	.	-	.	Name=XM_011703827.1;ID=rna-XM_011703827.1;Dbxref=GeneID:105458487%2CGenbank:XM_011703827.1;Parent=gene-LOC105458487
NW_012026789.1	Gnomon	mRNA	2544820	2545957	.	-	.	Name=XM_011704893.1;ID=rna-XM_011704893.1;Dbxref=GeneID:105459126%2CGenbank:XM_011704893.1;Parent=gene-LOC105459126
NW_012026789.1	Gnomon	mRNA	3393094	3396291	.	-	.	Name=XM_011705482.1;ID=rna-XM_011705482.1;Dbxref=GeneID:105459439%2CGenbank:XM_011705482.1;Parent=gene-LOC105459439
NW_012026789.1	Gnomon	CDS	3198179	3198416	.	+	0	Name=XP_011703636.1;ID=cds-XP_011703636.1;Dbxref=GeneID:105459377%2CGenbank:XP_011703636.1;Parent=rna-XM_011705334.1
NW_012026789.1	Gnomon	CDS	3199534	3199691	.	+	0	Name=XP_011703636.1;ID=cds-XP_011703636.1;Dbxref=GeneID:105459377%2CGenbank:XP_011703636.1;Parent=rna-XM_011705334.1
NW_012026789.1	Gnomon	CDS	3199832	3199932	.	+	0	Name=XP_011703636.1;ID=cds-XP_011703636.1;Dbxref=GeneID:105459377%2CGenbank:XP_011703636.1;Parent=rna-XM_011705334.1
NW_012026789.1	Gnomon	CDS	3200023	3200162	.	+	0	Name=XP_011703636.1;ID=cds-XP_011703636.1;Dbxref=GeneID:105459377%2CGenbank:XP_011703636.1;Parent=rna-XM_011705334.1
NW_012026789.1	Gnomon	CDS	3200256	3200422	.	+	0	Name=XP_011703636.1;ID=cds-XP_011703636.1;Dbxref=GeneID:105459377%2CGenbank:XP_011703636.1;Parent=rna-XM_011705334.1
NW_012026789.1	Gnomon	CDS	3200800	3200929	.	+	0	Name=XP_011703636.1;ID=cds-XP_011703636.1;Dbxref=GeneID:105459377%2CGenbank:XP_011703636.1;Parent=rna-XM_011705334.1
NW_012026789.1	Gnomon	CDS	3201431	3201511	.	+	0	Name=XP_011703636.1;ID=cds-XP_011703636.1;Dbxref=GeneID:105459377%2CGenbank:XP_011703636.1;Parent=rna-XM_011705334.1
NW_012026789.1	Gnomon	CDS	3202596	3202731	.	+	0	Name=XP_011703636.1;ID=cds-XP_011703636.1;Dbxref=GeneID:105459377%2CGenbank:XP_011703636.1;Parent=rna-XM_011705334.1
NW_012026789.1	Gnomon	CDS	3202827	3203010	.	+	0	Name=XP_011703636.1;ID=cds-XP_011703636.1;Dbxref=GeneID:105459377%2CGenbank:XP_011703636.1;Parent=rna-XM_011705334.1
NW_012026789.1	Gnomon	exon	1857689	1857861	.	+	.	ID=exon-XM_011703979.1-1;Dbxref=GeneID:105458563%2CGenbank:XM_011703979.1;Parent=rna-XM_011703979.1
NW_012026789.1	Gnomon	exon	1858634	1858869	.	+	.	ID=exon-XM_011703979.1-2;Dbxref=GeneID:105458563%2CGenbank:XM_011703979.1;Parent=rna-XM_011703979.1
NW_012026789.1	Gnomon	exon	1859249	1859338	.	+	.	ID=exon-XM_011703979.1-3;Dbxref=GeneID:105458563%2CGenbank:XM_011703979.1;Parent=rna-XM_011703979.1
NW_012026789.1	Gnomon	exon	1859476	1859559	.	+	.	ID=exon-XM_011703979.1-4;Dbxref=GeneID:105458563%2CGenbank:XM_011703979.1;Parent=rna-XM_011703979.1
NW_012026789.1	Gnomon	exon	1859657	1859968	.	+	.	ID=exon-XM_011703979.1-5;Dbxref=GeneID:105458563%2CGenbank:XM_011703979.1;Parent=rna-XM_011703979.1
NW_012026789.1	Gnomon	exon	1860273	1860439	.	+	.	ID=exon-XM_011703979.1-6;Dbxref=GeneID:105458563%2CGenbank:XM_011703979.1;Parent=rna-XM_011703979.1
NW_012026789.1	Gnomon	exon	1860543	1861709	.	+	.	ID=exon-XM_011703979.1-7;Dbxref=GeneID:105458563%2CGenbank:XM_011703979.1;Parent=rna-XM_011703979.1
NW_012026789.1	Gnomon	mRNA	774059	776047	.	+	.	Name=XM_011703181.1;ID=rna-XM_011703181.1;Dbxref=GeneID:105458113%2CGenbank:XM_011703181.1;Parent=gene-LOC105458113
NW_012026789.1	Gnomon	CDS	3774696	3774734	.	-	0	Name=XP_011704129.1;ID=cds-XP_011704129.1;Dbxref=GeneID:105459631%2CGenbank:XP_011704129.1;Parent=rna-XM_011705827.1
NW_012026789.1	Gnomon	CDS	3774533	3774570	.	-	0	Name=XP_011704129.1;ID=cds-XP_011704129.1;Dbxref=GeneID:105459631%2CGenbank:XP_011704129.1;Parent=rna-XM_011705827.1
NW_012026789.1	Gnomon	CDS	3774265	3774443	.	-	0	Name=XP_011704129.1;ID=cds-XP_011704129.1;Dbxref=GeneID:105459631%2CGenbank:XP_011704129.1;Parent=rna-XM_011705827.1
NW_012026789.1	Gnomon	CDS	3773725	3774151	.	-	0	Name=XP_011704129.1;ID=cds-XP_011704129.1;Dbxref=GeneID:105459631%2CGenbank:XP_011704129.1;Parent=rna-XM_011705827.1
NW_012026789.1	Gnomon	CDS	3773465	3773609	.	-	0	Name=XP_011704129.1;ID=cds-XP_011704129.1;Dbxref=GeneID:105459631%2CGenbank:XP_011704129.1;Parent=rna-XM_011705827.1
NW_012026789.1	Gnomon	CDS	5618480	5618661	.	-	0	Name=XP_011705207.1;ID=cds-XP_011705207.1;Dbxref=GeneID:105460445%2CGenbank:XP_011705207.1;Parent=rna-XM_011706905.1
NW_012026789.1	Gnomon	CDS	5616624	5617582	.	-	0	Name=XP_011705207.1;ID=cds-XP_011705207.1;Dbxref=GeneID:105460445%2CGenbank:XP_011705207.1;Parent=rna-XM_011706905.1
NW_012026789.1	Gnomon	CDS	5616314	5616431	.	-	0	Name=XP_011705207.1;ID=cds-XP_011705207.1;Dbxref=GeneID:105460445%2CGenbank:XP_011705207.1;Parent=rna-XM_011706905.1
NW_012026789.1	Gnomon	CDS	5616072	5616206	.	-	0	Name=XP_011705207.1;ID=cds-XP_011705207.1;Dbxref=GeneID:105460445%2CGenbank:XP_011705207.1;Parent=rna-XM_011706905.1
NW_012026789.1	Gnomon	CDS	5615789	5615955	.	-	0	Name=XP_011705207.1;ID=cds-XP_011705207.1;Dbxref=GeneID:105460445%2CGenbank:XP_011705207.1;Parent=rna-XM_011706905.1
NW_012026789.1	Gnomon	CDS	5615548	5615678	.	-	0	Name=XP_011705207.1;ID=cds-XP_011705207.1;Dbxref=GeneID:105460445%2CGenbank:XP_011705207.1;Parent=rna-XM_011706905.1
NW_012026789.1	Gnomon	CDS	5615238	5615468	.	-	0	Name=XP_011705207.1;ID=cds-XP_011705207.1;Dbxref=GeneID:105460445%2CGenbank:XP_011705207.1;Parent=rna-XM_011706905.1
NW_012026789.1	Gnomon	CDS	5614850	5615143	.	-	0	Name=XP_011705207.1;ID=cds-XP_011705207.1;Dbxref=GeneID:105460445%2CGenbank:XP_011705207.1;Parent=rna-XM_011706905.1
NW_012026789.1	Gnomon	CDS	5614391	5614767	.	-	0	Name=XP_011705207.1;ID=cds-XP_011705207.1;Dbxref=GeneID:105460445%2CGenbank:XP_011705207.1;Parent=rna-XM_011706905.1
NW_012026789.1	Gnomon	CDS	5613725	5614197	.	-	0	Name=XP_011705207.1;ID=cds-XP_011705207.1;Dbxref=GeneID:105460445%2CGenbank:XP_011705207.1;Parent=rna-XM_011706905.1
NW_012026789.1	Gnomon	CDS	5613443	5613630	.	-	0	Name=XP_011705207.1;ID=cds-XP_011705207.1;Dbxref=GeneID:105460445%2CGenbank:XP_011705207.1;Parent=rna-XM_011706905.1
NW_012026789.1	Gnomon	mRNA	1836997	1847076	.	+	.	Name=XM_011703920.1;ID=rna-XM_011703920.1;Dbxref=GeneID:105458535%2CGenbank:XM_011703920.1;Parent=gene-LOC105458535
NW_012026789.1	Gnomon	mRNA	5079204	5384495	.	+	.	Name=XM_011706715.1;ID=rna-XM_011706715.1;Dbxref=GeneID:105460273%2CGenbank:XM_011706715.1;Parent=gene-LOC105460273
NW_012026789.1	Gnomon	CDS	4624529	4624551	.	-	0	Name=XP_011704713.1;ID=cds-XP_011704713.1;Dbxref=GeneID:105459988%2CGenbank:XP_011704713.1;Parent=rna-XM_011706411.1
NW_012026789.1	Gnomon	CDS	4621589	4621832	.	-	0	Name=XP_011704713.1;ID=cds-XP_011704713.1;Dbxref=GeneID:105459988%2CGenbank:XP_011704713.1;Parent=rna-XM_011706411.1
NW_012026789.1	Gnomon	CDS	4621002	4621083	.	-	0	Name=XP_011704713.1;ID=cds-XP_011704713.1;Dbxref=GeneID:105459988%2CGenbank:XP_011704713.1;Parent=rna-XM_011706411.1
NW_012026789.1	Gnomon	CDS	4620719	4620898	.	-	0	Name=XP_011704713.1;ID=cds-XP_011704713.1;Dbxref=GeneID:105459988%2CGenbank:XP_011704713.1;Parent=rna-XM_011706411.1
NW_012026789.1	Gnomon	CDS	4620252	4620289	.	-	0	Name=XP_011704713.1;ID=cds-XP_011704713.1;Dbxref=GeneID:105459988%2CGenbank:XP_011704713.1;Parent=rna-XM_011706411.1
NW_012026789.1	Gnomon	CDS	4620013	4620166	.	-	0	Name=XP_011704713.1;ID=cds-XP_011704713.1;Dbxref=GeneID:105459988%2CGenbank:XP_011704713.1;Parent=rna-XM_011706411.1
NW_012026789.1	Gnomon	CDS	4619665	4619789	.	-	0	Name=XP_011704713.1;ID=cds-XP_011704713.1;Dbxref=GeneID:105459988%2CGenbank:XP_011704713.1;Parent=rna-XM_011706411.1
NW_012026789.1	Gnomon	CDS	4619206	4619341	.	-	0	Name=XP_011704713.1;ID=cds-XP_011704713.1;Dbxref=GeneID:105459988%2CGenbank:XP_011704713.1;Parent=rna-XM_011706411.1
NW_012026789.1	Gnomon	CDS	4617007	4617607	.	-	0	Name=XP_011704713.1;ID=cds-XP_011704713.1;Dbxref=GeneID:105459988%2CGenbank:XP_011704713.1;Parent=rna-XM_011706411.1
NW_012026789.1	Gnomon	CDS	4615980	4616569	.	-	0	Name=XP_011704713.1;ID=cds-XP_011704713.1;Dbxref=GeneID:105459988%2CGenbank:XP_011704713.1;Parent=rna-XM_011706411.1
NW_012026789.1	Gnomon	CDS	4615253	4615416	.	-	0	Name=XP_011704713.1;ID=cds-XP_011704713.1;Dbxref=GeneID:105459988%2CGenbank:XP_011704713.1;Parent=rna-XM_011706411.1
NW_012026789.1	Gnomon	mRNA	5832174	5837363	.	-	.	Name=XM_011706955.1;ID=rna-XM_011706955.1;Dbxref=GeneID:105460500%2CGenbank:XM_011706955.1;Parent=gene-LOC105460500
NW_012026789.1	Gnomon	exon	6258971	6258972	.	+	.	ID=exon-XR_975867.1-2;Dbxref=GeneID:105460719%2CGenbank:XR_975867.1;Parent=rna-XR_975867.1
NW_012026789.1	Gnomon	exon	6261869	6261947	.	+	.	ID=exon-XR_975867.1-3;Dbxref=GeneID:105460719%2CGenbank:XR_975867.1;Parent=rna-XR_975867.1
NW_012026789.1	Gnomon	exon	6257586	6257597	.	+	.	ID=exon-XR_975867.1-1;Dbxref=GeneID:105460719%2CGenbank:XR_975867.1;Parent=rna-XR_975867.1
NW_012026789.1	Gnomon	CDS	2045710	2045892	.	+	0	Name=XP_011702558.1;ID=cds-XP_011702558.1;Dbxref=GeneID:105458733%2CGenbank:XP_011702558.1;Parent=rna-XM_011704256.1
NW_012026789.1	Gnomon	CDS	2046085	2046228	.	+	0	Name=XP_011702558.1;ID=cds-XP_011702558.1;Dbxref=GeneID:105458733%2CGenbank:XP_011702558.1;Parent=rna-XM_011704256.1
NW_012026789.1	Gnomon	CDS	2047842	2048375	.	+	0	Name=XP_011702558.1;ID=cds-XP_011702558.1;Dbxref=GeneID:105458733%2CGenbank:XP_011702558.1;Parent=rna-XM_011704256.1
NW_012026789.1	Gnomon	mRNA	2815739	3065944	.	-	.	Name=XM_011705148.1;ID=rna-XM_011705148.1;Dbxref=GeneID:105459264%2CGenbank:XM_011705148.1;Parent=gene-LOC105459264
NW_012026789.1	Gnomon	exon	3479456	3479843	.	+	.	ID=exon-XM_011705735.1-2;Dbxref=GeneID:105459575%2CGenbank:XM_011705735.1;Parent=rna-XM_011705735.1
NW_012026789.1	Gnomon	exon	3479937	3480205	.	+	.	ID=exon-XM_011705735.1-3;Dbxref=GeneID:105459575%2CGenbank:XM_011705735.1;Parent=rna-XM_011705735.1
NW_012026789.1	Gnomon	exon	3478907	3479102	.	+	.	ID=exon-XM_011705735.1-1;Dbxref=GeneID:105459575%2CGenbank:XM_011705735.1;Parent=rna-XM_011705735.1
NW_012026789.1	Gnomon	exon	3480709	3480995	.	+	.	ID=exon-XM_011705735.1-4;Dbxref=GeneID:105459575%2CGenbank:XM_011705735.1;Parent=rna-XM_011705735.1
NW_012026789.1	Gnomon	exon	3481086	3481611	.	+	.	ID=exon-XM_011705735.1-5;Dbxref=GeneID:105459575%2CGenbank:XM_011705735.1;Parent=rna-XM_011705735.1
NW_012026789.1	Gnomon	CDS	3156737	3156828	.	-	0	Name=XP_011703535.1;ID=cds-XP_011703535.1;Dbxref=GeneID:105459296%2CGenbank:XP_011703535.1;Parent=rna-XM_011705233.1
NW_012026789.1	Gnomon	CDS	3156157	3156301	.	-	0	Name=XP_011703535.1;ID=cds-XP_011703535.1;Dbxref=GeneID:105459296%2CGenbank:XP_011703535.1;Parent=rna-XM_011705233.1
NW_012026789.1	Gnomon	CDS	3155691	3155990	.	-	0	Name=XP_011703535.1;ID=cds-XP_011703535.1;Dbxref=GeneID:105459296%2CGenbank:XP_011703535.1;Parent=rna-XM_011705233.1
NW_012026789.1	Gnomon	CDS	3155462	3155563	.	-	0	Name=XP_011703535.1;ID=cds-XP_011703535.1;Dbxref=GeneID:105459296%2CGenbank:XP_011703535.1;Parent=rna-XM_011705233.1
NW_012026789.1	Gnomon	CDS	3154810	3155050	.	-	0	Name=XP_011703535.1;ID=cds-XP_011703535.1;Dbxref=GeneID:105459296%2CGenbank:XP_011703535.1;Parent=rna-XM_011705233.1
NW_012026789.1	Gnomon	CDS	3154312	3154734	.	-	0	Name=XP_011703535.1;ID=cds-XP_011703535.1;Dbxref=GeneID:105459296%2CGenbank:XP_011703535.1;Parent=rna-XM_011705233.1
NW_012026789.1	Gnomon	CDS	3152480	3152688	.	-	0	Name=XP_011703535.1;ID=cds-XP_011703535.1;Dbxref=GeneID:105459296%2CGenbank:XP_011703535.1;Parent=rna-XM_011705233.1
NW_012026789.1	Gnomon	mRNA	6267412	6270963	.	+	.	Name=XM_011707292.1;ID=rna-XM_011707292.1;Dbxref=GeneID:105460799%2CGenbank:XM_011707292.1;Parent=gene-LOC105460799
NW_012026789.1	Gnomon	exon	1922985	1923106	.	-	.	ID=exon-XM_011704036.1-5;Dbxref=GeneID:105458589%2CGenbank:XM_011704036.1;Parent=rna-XM_011704036.1
NW_012026789.1	Gnomon	exon	1922268	1922504	.	-	.	ID=exon-XM_011704036.1-6;Dbxref=GeneID:105458589%2CGenbank:XM_011704036.1;Parent=rna-XM_011704036.1
NW_012026789.1	Gnomon	exon	1922035	1922160	.	-	.	ID=exon-XM_011704036.1-7;Dbxref=GeneID:105458589%2CGenbank:XM_011704036.1;Parent=rna-XM_011704036.1
NW_012026789.1	Gnomon	exon	1921744	1921917	.	-	.	ID=exon-XM_011704036.1-8;Dbxref=GeneID:105458589%2CGenbank:XM_011704036.1;Parent=rna-XM_011704036.1
NW_012026789.1	Gnomon	exon	1926277	1926508	.	-	.	ID=exon-XM_011704036.1-1;Dbxref=GeneID:105458589%2CGenbank:XM_011704036.1;Parent=rna-XM_011704036.1
NW_012026789.1	Gnomon	exon	1925168	1925337	.	-	.	ID=exon-XM_011704036.1-2;Dbxref=GeneID:105458589%2CGenbank:XM_011704036.1;Parent=rna-XM_011704036.1
NW_012026789.1	Gnomon	exon	1924211	1924397	.	-	.	ID=exon-XM_011704036.1-3;Dbxref=GeneID:105458589%2CGenbank:XM_011704036.1;Parent=rna-XM_011704036.1
NW_012026789.1	Gnomon	exon	1923942	1924130	.	-	.	ID=exon-XM_011704036.1-4;Dbxref=GeneID:105458589%2CGenbank:XM_011704036.1;Parent=rna-XM_011704036.1
NW_012026789.1	Gnomon	exon	1921405	1921662	.	-	.	ID=exon-XM_011704036.1-9;Dbxref=GeneID:105458589%2CGenbank:XM_011704036.1;Parent=rna-XM_011704036.1
NW_012026789.1	Gnomon	mRNA	5902007	5905925	.	+	.	Name=XM_011707052.1;ID=rna-XM_011707052.1;Dbxref=GeneID:105460561%2CGenbank:XM_011707052.1;Parent=gene-LOC105460561
NW_012026789.1	Gnomon	lnc_RNA	1816805	1817466	.	+	.	Name=XR_975541.1;ID=rna-XR_975541.1;Dbxref=GeneID:105458505%2CGenbank:XR_975541.1;Parent=gene-LOC105458505
NW_012026789.1	Gnomon	mRNA	4636797	4664948	.	-	.	Name=XM_011706464.1;ID=rna-XM_011706464.1;Dbxref=GeneID:105460022%2CGenbank:XM_011706464.1;Parent=gene-LOC105460022
NW_012026789.1	Gnomon	exon	5895906	5896060	.	-	.	ID=exon-XM_011707068.1-7;Dbxref=GeneID:105460573%2CGenbank:XM_011707068.1;Parent=rna-XM_011707068.1
NW_012026789.1	Gnomon	exon	5894543	5895828	.	-	.	ID=exon-XM_011707068.1-8;Dbxref=GeneID:105460573%2CGenbank:XM_011707068.1;Parent=rna-XM_011707068.1
NW_012026789.1	Gnomon	exon	5896480	5896779	.	-	.	ID=exon-XM_011707068.1-5;Dbxref=GeneID:105460573%2CGenbank:XM_011707068.1;Parent=rna-XM_011707068.1
NW_012026789.1	Gnomon	exon	5896143	5896318	.	-	.	ID=exon-XM_011707068.1-6;Dbxref=GeneID:105460573%2CGenbank:XM_011707068.1;Parent=rna-XM_011707068.1
NW_012026789.1	Gnomon	CDS	4838524	4838535	.	-	0	Name=XP_011705098.1;ID=cds-XP_011705098.1;Dbxref=GeneID:105460343%2CGenbank:XP_011705098.1;Parent=rna-XM_011706796.1
NW_012026789.1	Gnomon	CDS	4837205	4837295	.	-	0	Name=XP_011705098.1;ID=cds-XP_011705098.1;Dbxref=GeneID:105460343%2CGenbank:XP_011705098.1;Parent=rna-XM_011706796.1
NW_012026789.1	Gnomon	CDS	4836750	4837040	.	-	0	Name=XP_011705098.1;ID=cds-XP_011705098.1;Dbxref=GeneID:105460343%2CGenbank:XP_011705098.1;Parent=rna-XM_011706796.1
NW_012026789.1	Gnomon	CDS	4834140	4834398	.	-	0	Name=XP_011705098.1;ID=cds-XP_011705098.1;Dbxref=GeneID:105460343%2CGenbank:XP_011705098.1;Parent=rna-XM_011706796.1
NW_012026789.1	Gnomon	CDS	4832003	4832289	.	-	0	Name=XP_011705098.1;ID=cds-XP_011705098.1;Dbxref=GeneID:105460343%2CGenbank:XP_011705098.1;Parent=rna-XM_011706796.1
NW_012026789.1	Gnomon	CDS	4831354	4831796	.	-	0	Name=XP_011705098.1;ID=cds-XP_011705098.1;Dbxref=GeneID:105460343%2CGenbank:XP_011705098.1;Parent=rna-XM_011706796.1
NW_012026789.1	Gnomon	CDS	4831168	4831251	.	-	0	Name=XP_011705098.1;ID=cds-XP_011705098.1;Dbxref=GeneID:105460343%2CGenbank:XP_011705098.1;Parent=rna-XM_011706796.1
NW_012026789.1	Gnomon	exon	5898265	5898375	.	-	.	ID=exon-XM_011707068.1-3;Dbxref=GeneID:105460573%2CGenbank:XM_011707068.1;Parent=rna-XM_011707068.1
NW_012026789.1	Gnomon	exon	5896845	5896983	.	-	.	ID=exon-XM_011707068.1-4;Dbxref=GeneID:105460573%2CGenbank:XM_011707068.1;Parent=rna-XM_011707068.1
NW_012026789.1	Gnomon	exon	5899654	5900378	.	-	.	ID=exon-XM_011707068.1-1;Dbxref=GeneID:105460573%2CGenbank:XM_011707068.1;Parent=rna-XM_011707068.1
NW_012026789.1	Gnomon	exon	5899062	5899159	.	-	.	ID=exon-XM_011707068.1-2;Dbxref=GeneID:105460573%2CGenbank:XM_011707068.1;Parent=rna-XM_011707068.1
NW_012026789.1	Gnomon	exon	2028508	2028794	.	+	.	ID=exon-XM_011704160.1-5;Dbxref=GeneID:105458669%2CGenbank:XM_011704160.1;Parent=rna-XM_011704160.1
NW_012026789.1	Gnomon	exon	2028875	2029030	.	+	.	ID=exon-XM_011704160.1-6;Dbxref=GeneID:105458669%2CGenbank:XM_011704160.1;Parent=rna-XM_011704160.1
NW_012026789.1	Gnomon	exon	2029233	2029353	.	+	.	ID=exon-XM_011704160.1-7;Dbxref=GeneID:105458669%2CGenbank:XM_011704160.1;Parent=rna-XM_011704160.1
NW_012026789.1	Gnomon	exon	2029481	2029993	.	+	.	ID=exon-XM_011704160.1-8;Dbxref=GeneID:105458669%2CGenbank:XM_011704160.1;Parent=rna-XM_011704160.1
NW_012026789.1	Gnomon	exon	2026254	2026604	.	+	.	ID=exon-XM_011704160.1-1;Dbxref=GeneID:105458669%2CGenbank:XM_011704160.1;Parent=rna-XM_011704160.1
NW_012026789.1	Gnomon	exon	2026752	2027058	.	+	.	ID=exon-XM_011704160.1-2;Dbxref=GeneID:105458669%2CGenbank:XM_011704160.1;Parent=rna-XM_011704160.1
NW_012026789.1	Gnomon	exon	2027387	2027931	.	+	.	ID=exon-XM_011704160.1-3;Dbxref=GeneID:105458669%2CGenbank:XM_011704160.1;Parent=rna-XM_011704160.1
NW_012026789.1	Gnomon	exon	2028069	2028208	.	+	.	ID=exon-XM_011704160.1-4;Dbxref=GeneID:105458669%2CGenbank:XM_011704160.1;Parent=rna-XM_011704160.1
NW_012026789.1	Gnomon	CDS	5618480	5618661	.	-	0	Name=XP_011705202.1;ID=cds-XP_011705202.1;Dbxref=GeneID:105460445%2CGenbank:XP_011705202.1;Parent=rna-XM_011706900.1
NW_012026789.1	Gnomon	CDS	5616624	5617582	.	-	0	Name=XP_011705202.1;ID=cds-XP_011705202.1;Dbxref=GeneID:105460445%2CGenbank:XP_011705202.1;Parent=rna-XM_011706900.1
NW_012026789.1	Gnomon	CDS	5616314	5616431	.	-	0	Name=XP_011705202.1;ID=cds-XP_011705202.1;Dbxref=GeneID:105460445%2CGenbank:XP_011705202.1;Parent=rna-XM_011706900.1
NW_012026789.1	Gnomon	CDS	5616072	5616206	.	-	0	Name=XP_011705202.1;ID=cds-XP_011705202.1;Dbxref=GeneID:105460445%2CGenbank:XP_011705202.1;Parent=rna-XM_011706900.1
NW_012026789.1	Gnomon	CDS	5615789	5615955	.	-	0	Name=XP_011705202.1;ID=cds-XP_011705202.1;Dbxref=GeneID:105460445%2CGenbank:XP_011705202.1;Parent=rna-XM_011706900.1
NW_012026789.1	Gnomon	CDS	5615548	5615678	.	-	0	Name=XP_011705202.1;ID=cds-XP_011705202.1;Dbxref=GeneID:105460445%2CGenbank:XP_011705202.1;Parent=rna-XM_011706900.1
NW_012026789.1	Gnomon	CDS	5615238	5615468	.	-	0	Name=XP_011705202.1;ID=cds-XP_011705202.1;Dbxref=GeneID:105460445%2CGenbank:XP_011705202.1;Parent=rna-XM_011706900.1
NW_012026789.1	Gnomon	CDS	5614850	5615143	.	-	0	Name=XP_011705202.1;ID=cds-XP_011705202.1;Dbxref=GeneID:105460445%2CGenbank:XP_011705202.1;Parent=rna-XM_011706900.1
NW_012026789.1	Gnomon	CDS	5614391	5614767	.	-	0	Name=XP_011705202.1;ID=cds-XP_011705202.1;Dbxref=GeneID:105460445%2CGenbank:XP_011705202.1;Parent=rna-XM_011706900.1
NW_012026789.1	Gnomon	CDS	5613725	5614197	.	-	0	Name=XP_011705202.1;ID=cds-XP_011705202.1;Dbxref=GeneID:105460445%2CGenbank:XP_011705202.1;Parent=rna-XM_011706900.1
NW_012026789.1	Gnomon	CDS	5613443	5613630	.	-	0	Name=XP_011705202.1;ID=cds-XP_011705202.1;Dbxref=GeneID:105460445%2CGenbank:XP_011705202.1;Parent=rna-XM_011706900.1
NW_012026789.1	Gnomon	CDS	4837205	4837265	.	-	0	Name=XP_011705108.1;ID=cds-XP_011705108.1;Dbxref=GeneID:105460343%2CGenbank:XP_011705108.1;Parent=rna-XM_011706806.1
NW_012026789.1	Gnomon	CDS	4836750	4837040	.	-	0	Name=XP_011705108.1;ID=cds-XP_011705108.1;Dbxref=GeneID:105460343%2CGenbank:XP_011705108.1;Parent=rna-XM_011706806.1
NW_012026789.1	Gnomon	CDS	4834140	4834398	.	-	0	Name=XP_011705108.1;ID=cds-XP_011705108.1;Dbxref=GeneID:105460343%2CGenbank:XP_011705108.1;Parent=rna-XM_011706806.1
NW_012026789.1	Gnomon	CDS	4832003	4832289	.	-	0	Name=XP_011705108.1;ID=cds-XP_011705108.1;Dbxref=GeneID:105460343%2CGenbank:XP_011705108.1;Parent=rna-XM_011706806.1
NW_012026789.1	Gnomon	CDS	4831354	4831796	.	-	0	Name=XP_011705108.1;ID=cds-XP_011705108.1;Dbxref=GeneID:105460343%2CGenbank:XP_011705108.1;Parent=rna-XM_011706806.1
NW_012026789.1	Gnomon	CDS	4831168	4831251	.	-	0	Name=XP_011705108.1;ID=cds-XP_011705108.1;Dbxref=GeneID:105460343%2CGenbank:XP_011705108.1;Parent=rna-XM_011706806.1
NW_012026789.1	Gnomon	CDS	3397020	3397022	.	-	0	Name=XP_011703774.1;ID=cds-XP_011703774.1;Dbxref=GeneID:105459439%2CGenbank:XP_011703774.1;Parent=rna-XM_011705472.1
NW_012026789.1	Gnomon	CDS	3395664	3395891	.	-	0	Name=XP_011703774.1;ID=cds-XP_011703774.1;Dbxref=GeneID:105459439%2CGenbank:XP_011703774.1;Parent=rna-XM_011705472.1
NW_012026789.1	Gnomon	CDS	3395283	3395494	.	-	0	Name=XP_011703774.1;ID=cds-XP_011703774.1;Dbxref=GeneID:105459439%2CGenbank:XP_011703774.1;Parent=rna-XM_011705472.1
NW_012026789.1	Gnomon	CDS	3394567	3394917	.	-	0	Name=XP_011703774.1;ID=cds-XP_011703774.1;Dbxref=GeneID:105459439%2CGenbank:XP_011703774.1;Parent=rna-XM_011705472.1
NW_012026789.1	Gnomon	CDS	3393463	3393805	.	-	0	Name=XP_011703774.1;ID=cds-XP_011703774.1;Dbxref=GeneID:105459439%2CGenbank:XP_011703774.1;Parent=rna-XM_011705472.1
NW_012026789.1	Gnomon	exon	43397	43743	.	+	.	ID=exon-XM_011703078.1-1;Dbxref=GeneID:105458037%2CGenbank:XM_011703078.1;Parent=rna-XM_011703078.1
NW_012026789.1	Gnomon	mRNA	3152085	3157055	.	-	.	Name=XM_011705240.1;ID=rna-XM_011705240.1;Dbxref=GeneID:105459296%2CGenbank:XM_011705240.1;Parent=gene-LOC105459296
NW_012026789.1	Gnomon	exon	45464	45669	.	+	.	ID=exon-XM_011703078.1-4;Dbxref=GeneID:105458037%2CGenbank:XM_011703078.1;Parent=rna-XM_011703078.1
NW_012026789.1	Gnomon	exon	47081	47267	.	+	.	ID=exon-XM_011703078.1-5;Dbxref=GeneID:105458037%2CGenbank:XM_011703078.1;Parent=rna-XM_011703078.1
NW_012026789.1	Gnomon	exon	44376	44429	.	+	.	ID=exon-XM_011703078.1-2;Dbxref=GeneID:105458037%2CGenbank:XM_011703078.1;Parent=rna-XM_011703078.1
NW_012026789.1	Gnomon	exon	45297	45391	.	+	.	ID=exon-XM_011703078.1-3;Dbxref=GeneID:105458037%2CGenbank:XM_011703078.1;Parent=rna-XM_011703078.1
NW_012026789.1	Gnomon	exon	47631	47766	.	+	.	ID=exon-XM_011703078.1-6;Dbxref=GeneID:105458037%2CGenbank:XM_011703078.1;Parent=rna-XM_011703078.1
NW_012026789.1	Gnomon	exon	52996	53119	.	+	.	ID=exon-XM_011703078.1-7;Dbxref=GeneID:105458037%2CGenbank:XM_011703078.1;Parent=rna-XM_011703078.1
NW_012026789.1	Gnomon	CDS	5608712	5609135	.	+	0	Name=XP_011705191.1;ID=cds-XP_011705191.1;Dbxref=GeneID:105460433%2CGenbank:XP_011705191.1;Parent=rna-XM_011706889.1
NW_012026789.1	Gnomon	CDS	5609476	5610596	.	+	0	Name=XP_011705191.1;ID=cds-XP_011705191.1;Dbxref=GeneID:105460433%2CGenbank:XP_011705191.1;Parent=rna-XM_011706889.1
NW_012026789.1	Gnomon	CDS	6269002	6269140	.	-	0	Name=XP_011705587.1;ID=cds-XP_011705587.1;Dbxref=GeneID:105460790%2CGenbank:XP_011705587.1;Parent=rna-XM_011707285.1
NW_012026789.1	Gnomon	CDS	6268130	6268452	.	-	0	Name=XP_011705587.1;ID=cds-XP_011705587.1;Dbxref=GeneID:105460790%2CGenbank:XP_011705587.1;Parent=rna-XM_011707285.1
NW_012026789.1	Gnomon	CDS	1890772	1890774	.	-	0	Name=XP_011702311.1;ID=cds-XP_011702311.1;Dbxref=GeneID:105458573%2CGenbank:XP_011702311.1;Parent=rna-XM_011704009.1
NW_012026789.1	Gnomon	CDS	1889941	1890214	.	-	0	Name=XP_011702311.1;ID=cds-XP_011702311.1;Dbxref=GeneID:105458573%2CGenbank:XP_011702311.1;Parent=rna-XM_011704009.1
NW_012026789.1	Gnomon	CDS	1888406	1888964	.	-	0	Name=XP_011702311.1;ID=cds-XP_011702311.1;Dbxref=GeneID:105458573%2CGenbank:XP_011702311.1;Parent=rna-XM_011704009.1
NW_012026789.1	Gnomon	CDS	1888269	1888296	.	-	0	Name=XP_011702311.1;ID=cds-XP_011702311.1;Dbxref=GeneID:105458573%2CGenbank:XP_011702311.1;Parent=rna-XM_011704009.1
NW_012026789.1	Gnomon	mRNA	2021121	2023793	.	+	.	Name=XM_011704068.1;ID=rna-XM_011704068.1;Dbxref=GeneID:105458604%2CGenbank:XM_011704068.1;Parent=gene-LOC105458604
NW_012026789.1	Gnomon	exon	4828037	4828207	.	-	.	ID=exon-XM_011706840.1-1;Dbxref=GeneID:105460393%2CGenbank:XM_011706840.1;Parent=rna-XM_011706840.1
NW_012026789.1	Gnomon	exon	4822588	4822716	.	-	.	ID=exon-XM_011706840.1-2;Dbxref=GeneID:105460393%2CGenbank:XM_011706840.1;Parent=rna-XM_011706840.1
NW_012026789.1	Gnomon	exon	4821899	4822279	.	-	.	ID=exon-XM_011706840.1-3;Dbxref=GeneID:105460393%2CGenbank:XM_011706840.1;Parent=rna-XM_011706840.1
NW_012026789.1	Gnomon	exon	4819196	4820471	.	-	.	ID=exon-XM_011706840.1-4;Dbxref=GeneID:105460393%2CGenbank:XM_011706840.1;Parent=rna-XM_011706840.1
NW_012026789.1	Gnomon	exon	2467037	2467220	.	+	.	ID=exon-XM_011704724.1-9;Dbxref=GeneID:105459048%2CGenbank:XM_011704724.1;Parent=rna-XM_011704724.1
NW_012026789.1	Gnomon	exon	2464882	2465093	.	+	.	ID=exon-XM_011704724.1-7;Dbxref=GeneID:105459048%2CGenbank:XM_011704724.1;Parent=rna-XM_011704724.1
NW_012026789.1	Gnomon	exon	2465542	2466786	.	+	.	ID=exon-XM_011704724.1-8;Dbxref=GeneID:105459048%2CGenbank:XM_011704724.1;Parent=rna-XM_011704724.1
NW_012026789.1	Gnomon	exon	2463670	2463826	.	+	.	ID=exon-XM_011704724.1-5;Dbxref=GeneID:105459048%2CGenbank:XM_011704724.1;Parent=rna-XM_011704724.1
NW_012026789.1	Gnomon	exon	2463899	2464022	.	+	.	ID=exon-XM_011704724.1-6;Dbxref=GeneID:105459048%2CGenbank:XM_011704724.1;Parent=rna-XM_011704724.1
NW_012026789.1	Gnomon	exon	2462501	2462608	.	+	.	ID=exon-XM_011704724.1-3;Dbxref=GeneID:105459048%2CGenbank:XM_011704724.1;Parent=rna-XM_011704724.1
NW_012026789.1	Gnomon	exon	2463084	2463349	.	+	.	ID=exon-XM_011704724.1-4;Dbxref=GeneID:105459048%2CGenbank:XM_011704724.1;Parent=rna-XM_011704724.1
NW_012026789.1	Gnomon	exon	2459514	2459795	.	+	.	ID=exon-XM_011704724.1-1;Dbxref=GeneID:105459048%2CGenbank:XM_011704724.1;Parent=rna-XM_011704724.1
NW_012026789.1	Gnomon	exon	2462291	2462399	.	+	.	ID=exon-XM_011704724.1-2;Dbxref=GeneID:105459048%2CGenbank:XM_011704724.1;Parent=rna-XM_011704724.1
NW_012026789.1	Gnomon	CDS	5902502	5902617	.	+	0	Name=XP_011705347.1;ID=cds-XP_011705347.1;Dbxref=GeneID:105460561%2CGenbank:XP_011705347.1;Parent=rna-XM_011707045.1
NW_012026789.1	Gnomon	CDS	5902974	5903181	.	+	0	Name=XP_011705347.1;ID=cds-XP_011705347.1;Dbxref=GeneID:105460561%2CGenbank:XP_011705347.1;Parent=rna-XM_011707045.1
NW_012026789.1	Gnomon	CDS	5904003	5904175	.	+	0	Name=XP_011705347.1;ID=cds-XP_011705347.1;Dbxref=GeneID:105460561%2CGenbank:XP_011705347.1;Parent=rna-XM_011707045.1
NW_012026789.1	Gnomon	CDS	5904442	5904582	.	+	0	Name=XP_011705347.1;ID=cds-XP_011705347.1;Dbxref=GeneID:105460561%2CGenbank:XP_011705347.1;Parent=rna-XM_011707045.1
NW_012026789.1	Gnomon	CDS	5904657	5904819	.	+	0	Name=XP_011705347.1;ID=cds-XP_011705347.1;Dbxref=GeneID:105460561%2CGenbank:XP_011705347.1;Parent=rna-XM_011707045.1
NW_012026789.1	Gnomon	CDS	5905045	5905278	.	+	0	Name=XP_011705347.1;ID=cds-XP_011705347.1;Dbxref=GeneID:105460561%2CGenbank:XP_011705347.1;Parent=rna-XM_011707045.1
NW_012026789.1	Gnomon	CDS	5905364	5905534	.	+	0	Name=XP_011705347.1;ID=cds-XP_011705347.1;Dbxref=GeneID:105460561%2CGenbank:XP_011705347.1;Parent=rna-XM_011707045.1
NW_012026789.1	Gnomon	CDS	3826989	3827102	.	-	0	Name=XP_011704363.1;ID=cds-XP_011704363.1;Dbxref=GeneID:105459777%2CGenbank:XP_011704363.1;Parent=rna-XM_011706061.1
NW_012026789.1	Gnomon	CDS	3826696	3826900	.	-	0	Name=XP_011704363.1;ID=cds-XP_011704363.1;Dbxref=GeneID:105459777%2CGenbank:XP_011704363.1;Parent=rna-XM_011706061.1
NW_012026789.1	Gnomon	CDS	3826512	3826600	.	-	0	Name=XP_011704363.1;ID=cds-XP_011704363.1;Dbxref=GeneID:105459777%2CGenbank:XP_011704363.1;Parent=rna-XM_011706061.1
NW_012026789.1	Gnomon	CDS	3826167	3826271	.	-	0	Name=XP_011704363.1;ID=cds-XP_011704363.1;Dbxref=GeneID:105459777%2CGenbank:XP_011704363.1;Parent=rna-XM_011706061.1
NW_012026789.1	Gnomon	CDS	3825988	3826090	.	-	0	Name=XP_011704363.1;ID=cds-XP_011704363.1;Dbxref=GeneID:105459777%2CGenbank:XP_011704363.1;Parent=rna-XM_011706061.1
NW_012026789.1	Gnomon	CDS	3825724	3825869	.	-	0	Name=XP_011704363.1;ID=cds-XP_011704363.1;Dbxref=GeneID:105459777%2CGenbank:XP_011704363.1;Parent=rna-XM_011706061.1
NW_012026789.1	Gnomon	mRNA	1568740	1578385	.	-	.	Name=XM_011703570.1;ID=rna-XM_011703570.1;Dbxref=GeneID:105458332%2CGenbank:XM_011703570.1;Parent=gene-LOC105458332
NW_012026789.1	Gnomon	exon	5844554	5845563	.	+	.	ID=exon-XM_011706964.1-1;Dbxref=GeneID:105460510%2CGenbank:XM_011706964.1;Parent=rna-XM_011706964.1
NW_012026789.1	Gnomon	exon	5845637	5845759	.	+	.	ID=exon-XM_011706964.1-2;Dbxref=GeneID:105460510%2CGenbank:XM_011706964.1;Parent=rna-XM_011706964.1
NW_012026789.1	Gnomon	exon	5845851	5846103	.	+	.	ID=exon-XM_011706964.1-3;Dbxref=GeneID:105460510%2CGenbank:XM_011706964.1;Parent=rna-XM_011706964.1
NW_012026789.1	Gnomon	exon	5846804	5847029	.	+	.	ID=exon-XM_011706964.1-4;Dbxref=GeneID:105460510%2CGenbank:XM_011706964.1;Parent=rna-XM_011706964.1
NW_012026789.1	Gnomon	exon	5847420	5847794	.	+	.	ID=exon-XM_011706964.1-5;Dbxref=GeneID:105460510%2CGenbank:XM_011706964.1;Parent=rna-XM_011706964.1
NW_012026789.1	Gnomon	exon	5849256	5849622	.	+	.	ID=exon-XM_011706964.1-6;Dbxref=GeneID:105460510%2CGenbank:XM_011706964.1;Parent=rna-XM_011706964.1
NW_012026789.1	Gnomon	exon	5850523	5850799	.	+	.	ID=exon-XM_011706964.1-7;Dbxref=GeneID:105460510%2CGenbank:XM_011706964.1;Parent=rna-XM_011706964.1
NW_012026789.1	Gnomon	exon	5850949	5851043	.	+	.	ID=exon-XM_011706964.1-8;Dbxref=GeneID:105460510%2CGenbank:XM_011706964.1;Parent=rna-XM_011706964.1
NW_012026789.1	Gnomon	exon	5851685	5852018	.	+	.	ID=exon-XM_011706964.1-9;Dbxref=GeneID:105460510%2CGenbank:XM_011706964.1;Parent=rna-XM_011706964.1
NW_012026789.1	Gnomon	CDS	1011525	1011794	.	+	0	Name=XP_011705934.1;ID=cds-XP_011705934.1;Dbxref=GeneID:105461146%2CGenbank:XP_011705934.1;Parent=rna-XM_011707632.1
NW_012026789.1	Gnomon	CDS	1011951	1012070	.	+	0	Name=XP_011705934.1;ID=cds-XP_011705934.1;Dbxref=GeneID:105461146%2CGenbank:XP_011705934.1;Parent=rna-XM_011707632.1
NW_012026789.1	Gnomon	CDS	1012335	1012403	.	+	0	Name=XP_011705934.1;ID=cds-XP_011705934.1;Dbxref=GeneID:105461146%2CGenbank:XP_011705934.1;Parent=rna-XM_011707632.1
NW_012026789.1	Gnomon	mRNA	43397	53119	.	+	.	Name=XM_011703084.1;ID=rna-XM_011703084.1;Dbxref=GeneID:105458037%2CGenbank:XM_011703084.1;Parent=gene-LOC105458037
NW_012026789.1	Gnomon	exon	1577130	1577265	.	-	.	ID=exon-XM_011703570.1-5;Dbxref=GeneID:105458332%2CGenbank:XM_011703570.1;Parent=rna-XM_011703570.1
NW_012026789.1	Gnomon	exon	1576911	1577047	.	-	.	ID=exon-XM_011703570.1-6;Dbxref=GeneID:105458332%2CGenbank:XM_011703570.1;Parent=rna-XM_011703570.1
NW_012026789.1	Gnomon	exon	1576596	1576834	.	-	.	ID=exon-XM_011703570.1-7;Dbxref=GeneID:105458332%2CGenbank:XM_011703570.1;Parent=rna-XM_011703570.1
NW_012026789.1	Gnomon	exon	1576382	1576514	.	-	.	ID=exon-XM_011703570.1-8;Dbxref=GeneID:105458332%2CGenbank:XM_011703570.1;Parent=rna-XM_011703570.1
NW_012026789.1	Gnomon	exon	1575853	1576043	.	-	.	ID=exon-XM_011703570.1-9;Dbxref=GeneID:105458332%2CGenbank:XM_011703570.1;Parent=rna-XM_011703570.1
NW_012026789.1	Gnomon	exon	2062796	2062853	.	-	.	ID=exon-XR_975572.1-1;Dbxref=GeneID:105458747%2CGenbank:XR_975572.1;Parent=rna-XR_975572.1
NW_012026789.1	Gnomon	exon	2060989	2061104	.	-	.	ID=exon-XR_975572.1-2;Dbxref=GeneID:105458747%2CGenbank:XR_975572.1;Parent=rna-XR_975572.1
NW_012026789.1	Gnomon	exon	2060751	2060849	.	-	.	ID=exon-XR_975572.1-3;Dbxref=GeneID:105458747%2CGenbank:XR_975572.1;Parent=rna-XR_975572.1
NW_012026789.1	Gnomon	exon	2295182	2295514	.	+	.	ID=exon-XM_011704623.1-3;Dbxref=GeneID:105458959%2CGenbank:XM_011704623.1;Parent=rna-XM_011704623.1
NW_012026789.1	Gnomon	exon	2295788	2296967	.	+	.	ID=exon-XM_011704623.1-4;Dbxref=GeneID:105458959%2CGenbank:XM_011704623.1;Parent=rna-XM_011704623.1
NW_012026789.1	Gnomon	exon	2292490	2293554	.	+	.	ID=exon-XM_011704623.1-1;Dbxref=GeneID:105458959%2CGenbank:XM_011704623.1;Parent=rna-XM_011704623.1
NW_012026789.1	Gnomon	exon	2293941	2294198	.	+	.	ID=exon-XM_011704623.1-2;Dbxref=GeneID:105458959%2CGenbank:XM_011704623.1;Parent=rna-XM_011704623.1
NW_012026789.1	Gnomon	exon	1578081	1578385	.	-	.	ID=exon-XM_011703570.1-1;Dbxref=GeneID:105458332%2CGenbank:XM_011703570.1;Parent=rna-XM_011703570.1
NW_012026789.1	Gnomon	exon	1577798	1577882	.	-	.	ID=exon-XM_011703570.1-2;Dbxref=GeneID:105458332%2CGenbank:XM_011703570.1;Parent=rna-XM_011703570.1
NW_012026789.1	Gnomon	exon	1577508	1577554	.	-	.	ID=exon-XM_011703570.1-3;Dbxref=GeneID:105458332%2CGenbank:XM_011703570.1;Parent=rna-XM_011703570.1
NW_012026789.1	Gnomon	exon	1577355	1577429	.	-	.	ID=exon-XM_011703570.1-4;Dbxref=GeneID:105458332%2CGenbank:XM_011703570.1;Parent=rna-XM_011703570.1
NW_012026789.1	Gnomon	exon	4476320	4476573	.	+	.	ID=exon-XM_011706230.1-5;Dbxref=GeneID:105459886%2CGenbank:XM_011706230.1;Parent=rna-XM_011706230.1
NW_012026789.1	Gnomon	exon	4476650	4477211	.	+	.	ID=exon-XM_011706230.1-6;Dbxref=GeneID:105459886%2CGenbank:XM_011706230.1;Parent=rna-XM_011706230.1
NW_012026789.1	Gnomon	exon	4475799	4475896	.	+	.	ID=exon-XM_011706230.1-3;Dbxref=GeneID:105459886%2CGenbank:XM_011706230.1;Parent=rna-XM_011706230.1
NW_012026789.1	Gnomon	exon	4476018	4476189	.	+	.	ID=exon-XM_011706230.1-4;Dbxref=GeneID:105459886%2CGenbank:XM_011706230.1;Parent=rna-XM_011706230.1
NW_012026789.1	Gnomon	exon	4475274	4475487	.	+	.	ID=exon-XM_011706230.1-1;Dbxref=GeneID:105459886%2CGenbank:XM_011706230.1;Parent=rna-XM_011706230.1
NW_012026789.1	Gnomon	exon	4475599	4475724	.	+	.	ID=exon-XM_011706230.1-2;Dbxref=GeneID:105459886%2CGenbank:XM_011706230.1;Parent=rna-XM_011706230.1
NW_012026789.1	Gnomon	exon	4477374	4477990	.	+	.	ID=exon-XM_011706230.1-7;Dbxref=GeneID:105459886%2CGenbank:XM_011706230.1;Parent=rna-XM_011706230.1
NW_012026789.1	Gnomon	exon	4653709	4653892	.	-	.	ID=exon-XM_011706501.1-15;Dbxref=GeneID:105460022%2CGenbank:XM_011706501.1;Parent=rna-XM_011706501.1
NW_012026789.1	Gnomon	exon	4653513	4653632	.	-	.	ID=exon-XM_011706501.1-16;Dbxref=GeneID:105460022%2CGenbank:XM_011706501.1;Parent=rna-XM_011706501.1
NW_012026789.1	Gnomon	exon	4653086	4653170	.	-	.	ID=exon-XM_011706501.1-17;Dbxref=GeneID:105460022%2CGenbank:XM_011706501.1;Parent=rna-XM_011706501.1
NW_012026789.1	Gnomon	exon	4652891	4652908	.	-	.	ID=exon-XM_011706501.1-18;Dbxref=GeneID:105460022%2CGenbank:XM_011706501.1;Parent=rna-XM_011706501.1
NW_012026789.1	Gnomon	exon	4655756	4655905	.	-	.	ID=exon-XM_011706501.1-11;Dbxref=GeneID:105460022%2CGenbank:XM_011706501.1;Parent=rna-XM_011706501.1
NW_012026789.1	Gnomon	exon	4655248	4655388	.	-	.	ID=exon-XM_011706501.1-12;Dbxref=GeneID:105460022%2CGenbank:XM_011706501.1;Parent=rna-XM_011706501.1
NW_012026789.1	Gnomon	exon	4654951	4655106	.	-	.	ID=exon-XM_011706501.1-13;Dbxref=GeneID:105460022%2CGenbank:XM_011706501.1;Parent=rna-XM_011706501.1
NW_012026789.1	Gnomon	exon	4654305	4654601	.	-	.	ID=exon-XM_011706501.1-14;Dbxref=GeneID:105460022%2CGenbank:XM_011706501.1;Parent=rna-XM_011706501.1
NW_012026789.1	Gnomon	exon	4652579	4652803	.	-	.	ID=exon-XM_011706501.1-19;Dbxref=GeneID:105460022%2CGenbank:XM_011706501.1;Parent=rna-XM_011706501.1
NW_012026789.1	Gnomon	exon	4656940	4657086	.	-	.	ID=exon-XM_011706501.1-10;Dbxref=GeneID:105460022%2CGenbank:XM_011706501.1;Parent=rna-XM_011706501.1
NW_012026789.1	Gnomon	exon	2578160	2578401	.	+	.	ID=exon-XM_011704943.1-2;Dbxref=GeneID:105459148%2CGenbank:XM_011704943.1;Parent=rna-XM_011704943.1
NW_012026789.1	Gnomon	exon	2579469	2579558	.	+	.	ID=exon-XM_011704943.1-3;Dbxref=GeneID:105459148%2CGenbank:XM_011704943.1;Parent=rna-XM_011704943.1
NW_012026789.1	Gnomon	exon	2564870	2564944	.	+	.	ID=exon-XM_011704943.1-1;Dbxref=GeneID:105459148%2CGenbank:XM_011704943.1;Parent=rna-XM_011704943.1
NW_012026789.1	Gnomon	exon	2584768	2585275	.	+	.	ID=exon-XM_011704943.1-8;Dbxref=GeneID:105459148%2CGenbank:XM_011704943.1;Parent=rna-XM_011704943.1
NW_012026789.1	Gnomon	exon	1011490	1011794	.	+	.	ID=exon-XM_011707632.1-1;Dbxref=GeneID:105461146%2CGenbank:XM_011707632.1;Parent=rna-XM_011707632.1
NW_012026789.1	Gnomon	exon	2582731	2582919	.	+	.	ID=exon-XM_011704943.1-6;Dbxref=GeneID:105459148%2CGenbank:XM_011704943.1;Parent=rna-XM_011704943.1
NW_012026789.1	Gnomon	exon	2584035	2584270	.	+	.	ID=exon-XM_011704943.1-7;Dbxref=GeneID:105459148%2CGenbank:XM_011704943.1;Parent=rna-XM_011704943.1
NW_012026789.1	Gnomon	exon	2581294	2581482	.	+	.	ID=exon-XM_011704943.1-4;Dbxref=GeneID:105459148%2CGenbank:XM_011704943.1;Parent=rna-XM_011704943.1
NW_012026789.1	Gnomon	exon	2582350	2582574	.	+	.	ID=exon-XM_011704943.1-5;Dbxref=GeneID:105459148%2CGenbank:XM_011704943.1;Parent=rna-XM_011704943.1
NW_012026789.1	Gnomon	exon	4648870	4649019	.	-	.	ID=exon-XM_011706501.1-26;Dbxref=GeneID:105460022%2CGenbank:XM_011706501.1;Parent=rna-XM_011706501.1
NW_012026789.1	Gnomon	exon	4637860	4644931	.	-	.	ID=exon-XM_011706501.1-27;Dbxref=GeneID:105460022%2CGenbank:XM_011706501.1;Parent=rna-XM_011706501.1
NW_012026789.1	Gnomon	exon	4636797	4637516	.	-	.	ID=exon-XM_011706501.1-28;Dbxref=GeneID:105460022%2CGenbank:XM_011706501.1;Parent=rna-XM_011706501.1
NW_012026789.1	Gnomon	exon	4651193	4651397	.	-	.	ID=exon-XM_011706501.1-22;Dbxref=GeneID:105460022%2CGenbank:XM_011706501.1;Parent=rna-XM_011706501.1
NW_012026789.1	Gnomon	exon	4650438	4650627	.	-	.	ID=exon-XM_011706501.1-23;Dbxref=GeneID:105460022%2CGenbank:XM_011706501.1;Parent=rna-XM_011706501.1
NW_012026789.1	Gnomon	exon	4650215	4650353	.	-	.	ID=exon-XM_011706501.1-24;Dbxref=GeneID:105460022%2CGenbank:XM_011706501.1;Parent=rna-XM_011706501.1
NW_012026789.1	Gnomon	exon	4649637	4649916	.	-	.	ID=exon-XM_011706501.1-25;Dbxref=GeneID:105460022%2CGenbank:XM_011706501.1;Parent=rna-XM_011706501.1
NW_012026789.1	Gnomon	exon	1011951	1012070	.	+	.	ID=exon-XM_011707632.1-2;Dbxref=GeneID:105461146%2CGenbank:XM_011707632.1;Parent=rna-XM_011707632.1
NW_012026789.1	Gnomon	exon	1012335	1012403	.	+	.	ID=exon-XM_011707632.1-3;Dbxref=GeneID:105461146%2CGenbank:XM_011707632.1;Parent=rna-XM_011707632.1
NW_012026789.1	Gnomon	exon	4652314	4652459	.	-	.	ID=exon-XM_011706501.1-20;Dbxref=GeneID:105460022%2CGenbank:XM_011706501.1;Parent=rna-XM_011706501.1
NW_012026789.1	Gnomon	exon	4651835	4652043	.	-	.	ID=exon-XM_011706501.1-21;Dbxref=GeneID:105460022%2CGenbank:XM_011706501.1;Parent=rna-XM_011706501.1
NW_012026789.1	Gnomon	exon	4670543	4670871	.	+	.	ID=exon-XM_011706549.1-1;Dbxref=GeneID:105460099%2CGenbank:XM_011706549.1;Parent=rna-XM_011706549.1
NW_012026789.1	Gnomon	exon	4671214	4671456	.	+	.	ID=exon-XM_011706549.1-2;Dbxref=GeneID:105460099%2CGenbank:XM_011706549.1;Parent=rna-XM_011706549.1
NW_012026789.1	Gnomon	exon	4671677	4671806	.	+	.	ID=exon-XM_011706549.1-3;Dbxref=GeneID:105460099%2CGenbank:XM_011706549.1;Parent=rna-XM_011706549.1
NW_012026789.1	Gnomon	exon	4675363	4676579	.	+	.	ID=exon-XM_011706549.1-8;Dbxref=GeneID:105460099%2CGenbank:XM_011706549.1;Parent=rna-XM_011706549.1
NW_012026789.1	Gnomon	exon	4671925	4673869	.	+	.	ID=exon-XM_011706549.1-4;Dbxref=GeneID:105460099%2CGenbank:XM_011706549.1;Parent=rna-XM_011706549.1
NW_012026789.1	Gnomon	exon	4673957	4674015	.	+	.	ID=exon-XM_011706549.1-5;Dbxref=GeneID:105460099%2CGenbank:XM_011706549.1;Parent=rna-XM_011706549.1
NW_012026789.1	Gnomon	exon	4674129	4674197	.	+	.	ID=exon-XM_011706549.1-6;Dbxref=GeneID:105460099%2CGenbank:XM_011706549.1;Parent=rna-XM_011706549.1
NW_012026789.1	Gnomon	exon	4674416	4674534	.	+	.	ID=exon-XM_011706549.1-7;Dbxref=GeneID:105460099%2CGenbank:XM_011706549.1;Parent=rna-XM_011706549.1
NW_012026789.1	Gnomon	CDS	2098386	2098563	.	+	0	Name=XP_011702709.1;ID=cds-XP_011702709.1;Dbxref=GeneID:105458796%2CGenbank:XP_011702709.1;Parent=rna-XM_011704407.1
NW_012026789.1	Gnomon	CDS	2101005	2101129	.	+	0	Name=XP_011702709.1;ID=cds-XP_011702709.1;Dbxref=GeneID:105458796%2CGenbank:XP_011702709.1;Parent=rna-XM_011704407.1
NW_012026789.1	Gnomon	CDS	2101302	2101727	.	+	0	Name=XP_011702709.1;ID=cds-XP_011702709.1;Dbxref=GeneID:105458796%2CGenbank:XP_011702709.1;Parent=rna-XM_011704407.1
NW_012026789.1	Gnomon	CDS	2102052	2102252	.	+	0	Name=XP_011702709.1;ID=cds-XP_011702709.1;Dbxref=GeneID:105458796%2CGenbank:XP_011702709.1;Parent=rna-XM_011704407.1
NW_012026789.1	Gnomon	CDS	2103339	2103479	.	+	0	Name=XP_011702709.1;ID=cds-XP_011702709.1;Dbxref=GeneID:105458796%2CGenbank:XP_011702709.1;Parent=rna-XM_011704407.1
NW_012026789.1	Gnomon	CDS	2104144	2104288	.	+	0	Name=XP_011702709.1;ID=cds-XP_011702709.1;Dbxref=GeneID:105458796%2CGenbank:XP_011702709.1;Parent=rna-XM_011704407.1
NW_012026789.1	Gnomon	CDS	2106066	2106397	.	+	0	Name=XP_011702709.1;ID=cds-XP_011702709.1;Dbxref=GeneID:105458796%2CGenbank:XP_011702709.1;Parent=rna-XM_011704407.1
NW_012026789.1	Gnomon	exon	5379199	5379240	.	+	.	ID=exon-XM_011706715.1-16;Dbxref=GeneID:105460273%2CGenbank:XM_011706715.1;Parent=rna-XM_011706715.1
NW_012026789.1	Gnomon	exon	5380589	5380705	.	+	.	ID=exon-XM_011706715.1-17;Dbxref=GeneID:105460273%2CGenbank:XM_011706715.1;Parent=rna-XM_011706715.1
NW_012026789.1	Gnomon	exon	5382427	5382576	.	+	.	ID=exon-XM_011706715.1-18;Dbxref=GeneID:105460273%2CGenbank:XM_011706715.1;Parent=rna-XM_011706715.1
NW_012026789.1	Gnomon	exon	5382667	5382839	.	+	.	ID=exon-XM_011706715.1-19;Dbxref=GeneID:105460273%2CGenbank:XM_011706715.1;Parent=rna-XM_011706715.1
NW_012026789.1	Gnomon	exon	5305391	5305529	.	+	.	ID=exon-XM_011706715.1-10;Dbxref=GeneID:105460273%2CGenbank:XM_011706715.1;Parent=rna-XM_011706715.1
NW_012026789.1	Gnomon	exon	5374861	5375074	.	+	.	ID=exon-XM_011706715.1-11;Dbxref=GeneID:105460273%2CGenbank:XM_011706715.1;Parent=rna-XM_011706715.1
NW_012026789.1	Gnomon	exon	5375348	5375505	.	+	.	ID=exon-XM_011706715.1-12;Dbxref=GeneID:105460273%2CGenbank:XM_011706715.1;Parent=rna-XM_011706715.1
NW_012026789.1	Gnomon	exon	5375648	5375897	.	+	.	ID=exon-XM_011706715.1-13;Dbxref=GeneID:105460273%2CGenbank:XM_011706715.1;Parent=rna-XM_011706715.1
NW_012026789.1	Gnomon	exon	5376823	5376925	.	+	.	ID=exon-XM_011706715.1-14;Dbxref=GeneID:105460273%2CGenbank:XM_011706715.1;Parent=rna-XM_011706715.1
NW_012026789.1	Gnomon	exon	5377591	5377629	.	+	.	ID=exon-XM_011706715.1-15;Dbxref=GeneID:105460273%2CGenbank:XM_011706715.1;Parent=rna-XM_011706715.1
NW_012026789.1	Gnomon	exon	3771687	3771788	.	+	.	ID=exon-XM_011705800.1-1;Dbxref=GeneID:105459619%2CGenbank:XM_011705800.1;Parent=rna-XM_011705800.1
NW_012026789.1	Gnomon	exon	3771999	3772358	.	+	.	ID=exon-XM_011705800.1-2;Dbxref=GeneID:105459619%2CGenbank:XM_011705800.1;Parent=rna-XM_011705800.1
NW_012026789.1	Gnomon	exon	3772558	3772700	.	+	.	ID=exon-XM_011705800.1-3;Dbxref=GeneID:105459619%2CGenbank:XM_011705800.1;Parent=rna-XM_011705800.1
NW_012026789.1	Gnomon	exon	3772804	3773104	.	+	.	ID=exon-XM_011705800.1-4;Dbxref=GeneID:105459619%2CGenbank:XM_011705800.1;Parent=rna-XM_011705800.1
NW_012026789.1	Gnomon	exon	5382978	5383087	.	+	.	ID=exon-XM_011706715.1-20;Dbxref=GeneID:105460273%2CGenbank:XM_011706715.1;Parent=rna-XM_011706715.1
NW_012026789.1	Gnomon	exon	5383172	5383263	.	+	.	ID=exon-XM_011706715.1-21;Dbxref=GeneID:105460273%2CGenbank:XM_011706715.1;Parent=rna-XM_011706715.1
NW_012026789.1	Gnomon	exon	5383540	5384495	.	+	.	ID=exon-XM_011706715.1-22;Dbxref=GeneID:105460273%2CGenbank:XM_011706715.1;Parent=rna-XM_011706715.1
NW_012026789.1	Gnomon	CDS	4561207	4561318	.	+	0	Name=XP_011704616.1;ID=cds-XP_011704616.1;Dbxref=GeneID:105459941%2CGenbank:XP_011704616.1;Parent=rna-XM_011706314.1
NW_012026789.1	Gnomon	CDS	4562765	4562885	.	+	0	Name=XP_011704616.1;ID=cds-XP_011704616.1;Dbxref=GeneID:105459941%2CGenbank:XP_011704616.1;Parent=rna-XM_011706314.1
NW_012026789.1	Gnomon	CDS	4562971	4563073	.	+	0	Name=XP_011704616.1;ID=cds-XP_011704616.1;Dbxref=GeneID:105459941%2CGenbank:XP_011704616.1;Parent=rna-XM_011706314.1
NW_012026789.1	Gnomon	CDS	4563174	4563352	.	+	0	Name=XP_011704616.1;ID=cds-XP_011704616.1;Dbxref=GeneID:105459941%2CGenbank:XP_011704616.1;Parent=rna-XM_011706314.1
NW_012026789.1	Gnomon	CDS	4563432	4563570	.	+	0	Name=XP_011704616.1;ID=cds-XP_011704616.1;Dbxref=GeneID:105459941%2CGenbank:XP_011704616.1;Parent=rna-XM_011706314.1
NW_012026789.1	Gnomon	CDS	4563665	4564111	.	+	0	Name=XP_011704616.1;ID=cds-XP_011704616.1;Dbxref=GeneID:105459941%2CGenbank:XP_011704616.1;Parent=rna-XM_011706314.1
NW_012026789.1	Gnomon	CDS	4564316	4564738	.	+	0	Name=XP_011704616.1;ID=cds-XP_011704616.1;Dbxref=GeneID:105459941%2CGenbank:XP_011704616.1;Parent=rna-XM_011706314.1
NW_012026789.1	Gnomon	CDS	4564829	4565040	.	+	0	Name=XP_011704616.1;ID=cds-XP_011704616.1;Dbxref=GeneID:105459941%2CGenbank:XP_011704616.1;Parent=rna-XM_011706314.1
NW_012026789.1	Gnomon	CDS	4565131	4565299	.	+	0	Name=XP_011704616.1;ID=cds-XP_011704616.1;Dbxref=GeneID:105459941%2CGenbank:XP_011704616.1;Parent=rna-XM_011706314.1
NW_012026789.1	Gnomon	CDS	4565461	4565583	.	+	0	Name=XP_011704616.1;ID=cds-XP_011704616.1;Dbxref=GeneID:105459941%2CGenbank:XP_011704616.1;Parent=rna-XM_011706314.1
NW_012026789.1	Gnomon	CDS	4565658	4565789	.	+	0	Name=XP_011704616.1;ID=cds-XP_011704616.1;Dbxref=GeneID:105459941%2CGenbank:XP_011704616.1;Parent=rna-XM_011706314.1
NW_012026789.1	Gnomon	CDS	4565882	4565947	.	+	0	Name=XP_011704616.1;ID=cds-XP_011704616.1;Dbxref=GeneID:105459941%2CGenbank:XP_011704616.1;Parent=rna-XM_011706314.1
NW_012026789.1	Gnomon	CDS	4566043	4566200	.	+	0	Name=XP_011704616.1;ID=cds-XP_011704616.1;Dbxref=GeneID:105459941%2CGenbank:XP_011704616.1;Parent=rna-XM_011706314.1
NW_012026789.1	Gnomon	CDS	4566278	4566375	.	+	0	Name=XP_011704616.1;ID=cds-XP_011704616.1;Dbxref=GeneID:105459941%2CGenbank:XP_011704616.1;Parent=rna-XM_011706314.1
NW_012026789.1	Gnomon	CDS	4566468	4566772	.	+	0	Name=XP_011704616.1;ID=cds-XP_011704616.1;Dbxref=GeneID:105459941%2CGenbank:XP_011704616.1;Parent=rna-XM_011706314.1
NW_012026789.1	Gnomon	CDS	4566911	4567159	.	+	0	Name=XP_011704616.1;ID=cds-XP_011704616.1;Dbxref=GeneID:105459941%2CGenbank:XP_011704616.1;Parent=rna-XM_011706314.1
NW_012026789.1	Gnomon	CDS	4567247	4567426	.	+	0	Name=XP_011704616.1;ID=cds-XP_011704616.1;Dbxref=GeneID:105459941%2CGenbank:XP_011704616.1;Parent=rna-XM_011706314.1
NW_012026789.1	Gnomon	CDS	4567519	4567697	.	+	0	Name=XP_011704616.1;ID=cds-XP_011704616.1;Dbxref=GeneID:105459941%2CGenbank:XP_011704616.1;Parent=rna-XM_011706314.1
NW_012026789.1	Gnomon	CDS	4567819	4567996	.	+	0	Name=XP_011704616.1;ID=cds-XP_011704616.1;Dbxref=GeneID:105459941%2CGenbank:XP_011704616.1;Parent=rna-XM_011706314.1
NW_012026789.1	Gnomon	CDS	4568061	4568129	.	+	0	Name=XP_011704616.1;ID=cds-XP_011704616.1;Dbxref=GeneID:105459941%2CGenbank:XP_011704616.1;Parent=rna-XM_011706314.1
NW_012026789.1	Gnomon	mRNA	6076262	6077668	.	-	.	Name=XM_011707195.1;ID=rna-XM_011707195.1;Dbxref=GeneID:105460686%2CGenbank:XM_011707195.1;Parent=gene-LOC105460686
NW_012026789.1	Gnomon	exon	2101302	2101727	.	+	.	ID=exon-XM_011704385.1-4;Dbxref=GeneID:105458796%2CGenbank:XM_011704385.1;Parent=rna-XM_011704385.1
NW_012026789.1	Gnomon	exon	2102037	2102354	.	+	.	ID=exon-XM_011704385.1-5;Dbxref=GeneID:105458796%2CGenbank:XM_011704385.1;Parent=rna-XM_011704385.1
NW_012026789.1	Gnomon	exon	2103339	2103479	.	+	.	ID=exon-XM_011704385.1-6;Dbxref=GeneID:105458796%2CGenbank:XM_011704385.1;Parent=rna-XM_011704385.1
NW_012026789.1	Gnomon	exon	2104144	2104288	.	+	.	ID=exon-XM_011704385.1-7;Dbxref=GeneID:105458796%2CGenbank:XM_011704385.1;Parent=rna-XM_011704385.1
NW_012026789.1	Gnomon	exon	2106066	2108789	.	+	.	ID=exon-XM_011704385.1-8;Dbxref=GeneID:105458796%2CGenbank:XM_011704385.1;Parent=rna-XM_011704385.1
NW_012026789.1	Gnomon	exon	2096644	2096727	.	+	.	ID=exon-XM_011704385.1-1;Dbxref=GeneID:105458796%2CGenbank:XM_011704385.1;Parent=rna-XM_011704385.1
NW_012026789.1	Gnomon	exon	2098271	2098539	.	+	.	ID=exon-XM_011704385.1-2;Dbxref=GeneID:105458796%2CGenbank:XM_011704385.1;Parent=rna-XM_011704385.1
NW_012026789.1	Gnomon	exon	2101005	2101129	.	+	.	ID=exon-XM_011704385.1-3;Dbxref=GeneID:105458796%2CGenbank:XM_011704385.1;Parent=rna-XM_011704385.1
NW_012026789.1	Gnomon	lnc_RNA	1808529	1809243	.	+	.	Name=XR_975540.1;ID=rna-XR_975540.1;Dbxref=GeneID:105458494%2CGenbank:XR_975540.1;Parent=gene-LOC105458494
NW_012026789.1	Gnomon	exon	5905045	5905278	.	+	.	ID=exon-XM_011707045.1-6;Dbxref=GeneID:105460561%2CGenbank:XM_011707045.1;Parent=rna-XM_011707045.1
NW_012026789.1	Gnomon	exon	5905364	5905925	.	+	.	ID=exon-XM_011707045.1-7;Dbxref=GeneID:105460561%2CGenbank:XM_011707045.1;Parent=rna-XM_011707045.1
NW_012026789.1	Gnomon	exon	1579962	1580234	.	+	.	ID=exon-XM_011703541.1-1;Dbxref=GeneID:105458316%2CGenbank:XM_011703541.1;Parent=rna-XM_011703541.1
NW_012026789.1	Gnomon	exon	1580934	1581055	.	+	.	ID=exon-XM_011703541.1-2;Dbxref=GeneID:105458316%2CGenbank:XM_011703541.1;Parent=rna-XM_011703541.1
NW_012026789.1	Gnomon	exon	1581248	1581378	.	+	.	ID=exon-XM_011703541.1-3;Dbxref=GeneID:105458316%2CGenbank:XM_011703541.1;Parent=rna-XM_011703541.1
NW_012026789.1	Gnomon	exon	1581482	1581660	.	+	.	ID=exon-XM_011703541.1-4;Dbxref=GeneID:105458316%2CGenbank:XM_011703541.1;Parent=rna-XM_011703541.1
NW_012026789.1	Gnomon	exon	1581746	1582115	.	+	.	ID=exon-XM_011703541.1-5;Dbxref=GeneID:105458316%2CGenbank:XM_011703541.1;Parent=rna-XM_011703541.1
NW_012026789.1	Gnomon	mRNA	1535948	1561465	.	+	.	Name=XM_011703479.1;ID=rna-XM_011703479.1;Dbxref=GeneID:105458291%2CGenbank:XM_011703479.1;Parent=gene-LOC105458291
NW_012026789.1	Gnomon	exon	5904442	5904582	.	+	.	ID=exon-XM_011707045.1-4;Dbxref=GeneID:105460561%2CGenbank:XM_011707045.1;Parent=rna-XM_011707045.1
NW_012026789.1	Gnomon	exon	5904657	5904819	.	+	.	ID=exon-XM_011707045.1-5;Dbxref=GeneID:105460561%2CGenbank:XM_011707045.1;Parent=rna-XM_011707045.1
NW_012026789.1	Gnomon	exon	5902974	5903181	.	+	.	ID=exon-XM_011707045.1-2;Dbxref=GeneID:105460561%2CGenbank:XM_011707045.1;Parent=rna-XM_011707045.1
NW_012026789.1	Gnomon	exon	5904003	5904175	.	+	.	ID=exon-XM_011707045.1-3;Dbxref=GeneID:105460561%2CGenbank:XM_011707045.1;Parent=rna-XM_011707045.1
NW_012026789.1	Gnomon	exon	5902003	5902617	.	+	.	ID=exon-XM_011707045.1-1;Dbxref=GeneID:105460561%2CGenbank:XM_011707045.1;Parent=rna-XM_011707045.1
NW_012026789.1	Gnomon	exon	107887	110774	.	-	.	ID=exon-XM_011702967.1-10;Dbxref=GeneID:105457970%2CGenbank:XM_011702967.1;Parent=rna-XM_011702967.1
NW_012026789.1	Gnomon	CDS	2459776	2459795	.	+	0	Name=XP_011703048.1;ID=cds-XP_011703048.1;Dbxref=GeneID:105459048%2CGenbank:XP_011703048.1;Parent=rna-XM_011704746.1
NW_012026789.1	Gnomon	CDS	2462291	2462399	.	+	0	Name=XP_011703048.1;ID=cds-XP_011703048.1;Dbxref=GeneID:105459048%2CGenbank:XP_011703048.1;Parent=rna-XM_011704746.1
NW_012026789.1	Gnomon	CDS	2462501	2462608	.	+	0	Name=XP_011703048.1;ID=cds-XP_011703048.1;Dbxref=GeneID:105459048%2CGenbank:XP_011703048.1;Parent=rna-XM_011704746.1
NW_012026789.1	Gnomon	CDS	2463084	2463349	.	+	0	Name=XP_011703048.1;ID=cds-XP_011703048.1;Dbxref=GeneID:105459048%2CGenbank:XP_011703048.1;Parent=rna-XM_011704746.1
NW_012026789.1	Gnomon	CDS	2463670	2463826	.	+	0	Name=XP_011703048.1;ID=cds-XP_011703048.1;Dbxref=GeneID:105459048%2CGenbank:XP_011703048.1;Parent=rna-XM_011704746.1
NW_012026789.1	Gnomon	CDS	2463899	2464022	.	+	0	Name=XP_011703048.1;ID=cds-XP_011703048.1;Dbxref=GeneID:105459048%2CGenbank:XP_011703048.1;Parent=rna-XM_011704746.1
NW_012026789.1	Gnomon	CDS	2464882	2465093	.	+	0	Name=XP_011703048.1;ID=cds-XP_011703048.1;Dbxref=GeneID:105459048%2CGenbank:XP_011703048.1;Parent=rna-XM_011704746.1
NW_012026789.1	Gnomon	CDS	2465542	2465759	.	+	0	Name=XP_011703048.1;ID=cds-XP_011703048.1;Dbxref=GeneID:105459048%2CGenbank:XP_011703048.1;Parent=rna-XM_011704746.1
NW_012026789.1	Gnomon	CDS	2465877	2465877	.	+	0	Name=XP_011703048.1;ID=cds-XP_011703048.1;Dbxref=GeneID:105459048%2CGenbank:XP_011703048.1;Parent=rna-XM_011704746.1
NW_012026789.1	Gnomon	exon	3165712	3165850	.	-	.	ID=exon-XM_011705272.1-1;Dbxref=GeneID:105459331%2CGenbank:XM_011705272.1;Parent=rna-XM_011705272.1
NW_012026789.1	Gnomon	exon	3164185	3165492	.	-	.	ID=exon-XM_011705272.1-2;Dbxref=GeneID:105459331%2CGenbank:XM_011705272.1;Parent=rna-XM_011705272.1
NW_012026789.1	Gnomon	CDS	2150813	2150829	.	+	0	Name=XP_011702793.1;ID=cds-XP_011702793.1;Dbxref=GeneID:105458887%2CGenbank:XP_011702793.1;Parent=rna-XM_011704491.1
NW_012026789.1	Gnomon	CDS	2157140	2157800	.	+	0	Name=XP_011702793.1;ID=cds-XP_011702793.1;Dbxref=GeneID:105458887%2CGenbank:XP_011702793.1;Parent=rna-XM_011704491.1
NW_012026789.1	Gnomon	exon	3191833	3192015	.	+	.	ID=exon-XM_011705316.1-10;Dbxref=GeneID:105459355%2CGenbank:XM_011705316.1;Parent=rna-XM_011705316.1
NW_012026789.1	Gnomon	exon	3192099	3192206	.	+	.	ID=exon-XM_011705316.1-11;Dbxref=GeneID:105459355%2CGenbank:XM_011705316.1;Parent=rna-XM_011705316.1
NW_012026789.1	Gnomon	exon	3192297	3192435	.	+	.	ID=exon-XM_011705316.1-12;Dbxref=GeneID:105459355%2CGenbank:XM_011705316.1;Parent=rna-XM_011705316.1
NW_012026789.1	Gnomon	exon	3192600	3196871	.	+	.	ID=exon-XM_011705316.1-13;Dbxref=GeneID:105459355%2CGenbank:XM_011705316.1;Parent=rna-XM_011705316.1
NW_012026789.1	Gnomon	mRNA	2026254	2029993	.	+	.	Name=XM_011704160.1;ID=rna-XM_011704160.1;Dbxref=GeneID:105458669%2CGenbank:XM_011704160.1;Parent=gene-LOC105458669
NW_012026789.1	Gnomon	CDS	1784709	1784740	.	-	0	Name=XP_011702064.1;ID=cds-XP_011702064.1;Dbxref=GeneID:105458444%2CGenbank:XP_011702064.1;Parent=rna-XM_011703762.1
NW_012026789.1	Gnomon	CDS	1782903	1783124	.	-	0	Name=XP_011702064.1;ID=cds-XP_011702064.1;Dbxref=GeneID:105458444%2CGenbank:XP_011702064.1;Parent=rna-XM_011703762.1
NW_012026789.1	Gnomon	CDS	1781445	1781781	.	-	0	Name=XP_011702064.1;ID=cds-XP_011702064.1;Dbxref=GeneID:105458444%2CGenbank:XP_011702064.1;Parent=rna-XM_011703762.1
NW_012026789.1	Gnomon	exon	1849000	1849173	.	-	.	ID=exon-XM_011703932.1-1;Dbxref=GeneID:105458539%2CGenbank:XM_011703932.1;Parent=rna-XM_011703932.1
NW_012026789.1	Gnomon	exon	1848845	1848928	.	-	.	ID=exon-XM_011703932.1-2;Dbxref=GeneID:105458539%2CGenbank:XM_011703932.1;Parent=rna-XM_011703932.1
NW_012026789.1	Gnomon	exon	1847379	1847685	.	-	.	ID=exon-XM_011703932.1-5;Dbxref=GeneID:105458539%2CGenbank:XM_011703932.1;Parent=rna-XM_011703932.1
NW_012026789.1	Gnomon	exon	1848324	1848571	.	-	.	ID=exon-XM_011703932.1-3;Dbxref=GeneID:105458539%2CGenbank:XM_011703932.1;Parent=rna-XM_011703932.1
NW_012026789.1	Gnomon	exon	1847911	1848156	.	-	.	ID=exon-XM_011703932.1-4;Dbxref=GeneID:105458539%2CGenbank:XM_011703932.1;Parent=rna-XM_011703932.1
NW_012026789.1	Gnomon	exon	1052994	1053755	.	+	.	ID=exon-XM_011703345.1-3;Dbxref=GeneID:105458183%2CGenbank:XM_011703345.1;Parent=rna-XM_011703345.1
NW_012026789.1	Gnomon	exon	1051899	1052043	.	+	.	ID=exon-XM_011703345.1-1;Dbxref=GeneID:105458183%2CGenbank:XM_011703345.1;Parent=rna-XM_011703345.1
NW_012026789.1	Gnomon	exon	1052475	1052608	.	+	.	ID=exon-XM_011703345.1-2;Dbxref=GeneID:105458183%2CGenbank:XM_011703345.1;Parent=rna-XM_011703345.1
NW_012026789.1	Gnomon	lnc_RNA	728920	730239	.	-	.	Name=XR_975491.1;ID=rna-XR_975491.1;Dbxref=GeneID:105458106%2CGenbank:XR_975491.1;Parent=gene-LOC105458106
NW_012026789.1	Gnomon	exon	3445447	3445811	.	+	.	ID=exon-XM_011705657.1-3;Dbxref=GeneID:105459534%2CGenbank:XM_011705657.1;Parent=rna-XM_011705657.1
NW_012026789.1	Gnomon	mRNA	4614443	4625094	.	-	.	Name=XM_011706411.1;ID=rna-XM_011706411.1;Dbxref=GeneID:105459988%2CGenbank:XM_011706411.1;Parent=gene-LOC105459988
NW_012026789.1	Gnomon	exon	3445910	3446139	.	+	.	ID=exon-XM_011705657.1-4;Dbxref=GeneID:105459534%2CGenbank:XM_011705657.1;Parent=rna-XM_011705657.1
NW_012026789.1	Gnomon	exon	3444564	3444706	.	+	.	ID=exon-XM_011705657.1-1;Dbxref=GeneID:105459534%2CGenbank:XM_011705657.1;Parent=rna-XM_011705657.1
NW_012026789.1	Gnomon	exon	3445015	3445269	.	+	.	ID=exon-XM_011705657.1-2;Dbxref=GeneID:105459534%2CGenbank:XM_011705657.1;Parent=rna-XM_011705657.1
NW_012026789.1	Gnomon	exon	3446441	3446849	.	+	.	ID=exon-XM_011705657.1-5;Dbxref=GeneID:105459534%2CGenbank:XM_011705657.1;Parent=rna-XM_011705657.1
NW_012026789.1	Gnomon	CDS	5874006	5874050	.	-	0	Name=XP_011705286.1;ID=cds-XP_011705286.1;Dbxref=GeneID:105460520%2CGenbank:XP_011705286.1;Parent=rna-XM_011706984.1
NW_012026789.1	Gnomon	CDS	5873424	5873802	.	-	0	Name=XP_011705286.1;ID=cds-XP_011705286.1;Dbxref=GeneID:105460520%2CGenbank:XP_011705286.1;Parent=rna-XM_011706984.1
NW_012026789.1	Gnomon	CDS	5871949	5872216	.	-	0	Name=XP_011705286.1;ID=cds-XP_011705286.1;Dbxref=GeneID:105460520%2CGenbank:XP_011705286.1;Parent=rna-XM_011706984.1
NW_012026789.1	Gnomon	CDS	5870141	5870515	.	-	0	Name=XP_011705286.1;ID=cds-XP_011705286.1;Dbxref=GeneID:105460520%2CGenbank:XP_011705286.1;Parent=rna-XM_011706984.1
NW_012026789.1	Gnomon	CDS	5869355	5869544	.	-	0	Name=XP_011705286.1;ID=cds-XP_011705286.1;Dbxref=GeneID:105460520%2CGenbank:XP_011705286.1;Parent=rna-XM_011706984.1
NW_012026789.1	Gnomon	CDS	5868984	5869160	.	-	0	Name=XP_011705286.1;ID=cds-XP_011705286.1;Dbxref=GeneID:105460520%2CGenbank:XP_011705286.1;Parent=rna-XM_011706984.1
NW_012026789.1	Gnomon	CDS	5868735	5868834	.	-	0	Name=XP_011705286.1;ID=cds-XP_011705286.1;Dbxref=GeneID:105460520%2CGenbank:XP_011705286.1;Parent=rna-XM_011706984.1
NW_012026789.1	Gnomon	CDS	5868365	5868636	.	-	0	Name=XP_011705286.1;ID=cds-XP_011705286.1;Dbxref=GeneID:105460520%2CGenbank:XP_011705286.1;Parent=rna-XM_011706984.1
NW_012026789.1	Gnomon	CDS	5867329	5867496	.	-	0	Name=XP_011705286.1;ID=cds-XP_011705286.1;Dbxref=GeneID:105460520%2CGenbank:XP_011705286.1;Parent=rna-XM_011706984.1
NW_012026789.1	Gnomon	exon	4665582	4665691	.	-	.	ID=exon-XM_011706501.1-1;Dbxref=GeneID:105460022%2CGenbank:XM_011706501.1;Parent=rna-XM_011706501.1
NW_012026789.1	Gnomon	exon	4660947	4661048	.	-	.	ID=exon-XM_011706501.1-2;Dbxref=GeneID:105460022%2CGenbank:XM_011706501.1;Parent=rna-XM_011706501.1
NW_012026789.1	Gnomon	exon	4660513	4660645	.	-	.	ID=exon-XM_011706501.1-3;Dbxref=GeneID:105460022%2CGenbank:XM_011706501.1;Parent=rna-XM_011706501.1
NW_012026789.1	Gnomon	exon	4660272	4660435	.	-	.	ID=exon-XM_011706501.1-4;Dbxref=GeneID:105460022%2CGenbank:XM_011706501.1;Parent=rna-XM_011706501.1
NW_012026789.1	Gnomon	exon	4659634	4659789	.	-	.	ID=exon-XM_011706501.1-5;Dbxref=GeneID:105460022%2CGenbank:XM_011706501.1;Parent=rna-XM_011706501.1
NW_012026789.1	Gnomon	exon	4659402	4659530	.	-	.	ID=exon-XM_011706501.1-6;Dbxref=GeneID:105460022%2CGenbank:XM_011706501.1;Parent=rna-XM_011706501.1
NW_012026789.1	Gnomon	exon	4658922	4659119	.	-	.	ID=exon-XM_011706501.1-7;Dbxref=GeneID:105460022%2CGenbank:XM_011706501.1;Parent=rna-XM_011706501.1
NW_012026789.1	Gnomon	exon	4658336	4658632	.	-	.	ID=exon-XM_011706501.1-8;Dbxref=GeneID:105460022%2CGenbank:XM_011706501.1;Parent=rna-XM_011706501.1
NW_012026789.1	Gnomon	exon	4657585	4657782	.	-	.	ID=exon-XM_011706501.1-9;Dbxref=GeneID:105460022%2CGenbank:XM_011706501.1;Parent=rna-XM_011706501.1
NW_012026789.1	Gnomon	mRNA	1720425	1730690	.	-	.	Name=XM_011703665.1;ID=rna-XM_011703665.1;Dbxref=GeneID:105458388%2CGenbank:XM_011703665.1;Parent=gene-LOC105458388
NW_012026789.1	Gnomon	exon	3393094	3393805	.	-	.	ID=exon-XM_011705482.1-5;Dbxref=GeneID:105459439%2CGenbank:XM_011705482.1;Parent=rna-XM_011705482.1
NW_012026789.1	Gnomon	exon	3395283	3395494	.	-	.	ID=exon-XM_011705482.1-3;Dbxref=GeneID:105459439%2CGenbank:XM_011705482.1;Parent=rna-XM_011705482.1
NW_012026789.1	Gnomon	exon	3394567	3394917	.	-	.	ID=exon-XM_011705482.1-4;Dbxref=GeneID:105459439%2CGenbank:XM_011705482.1;Parent=rna-XM_011705482.1
NW_012026789.1	Gnomon	exon	3396148	3396291	.	-	.	ID=exon-XM_011705482.1-1;Dbxref=GeneID:105459439%2CGenbank:XM_011705482.1;Parent=rna-XM_011705482.1
NW_012026789.1	Gnomon	exon	3395664	3395891	.	-	.	ID=exon-XM_011705482.1-2;Dbxref=GeneID:105459439%2CGenbank:XM_011705482.1;Parent=rna-XM_011705482.1
NW_012026789.1	Gnomon	exon	1802680	1804954	.	-	.	ID=exon-XM_011703827.1-1;Dbxref=GeneID:105458487%2CGenbank:XM_011703827.1;Parent=rna-XM_011703827.1
NW_012026789.1	Gnomon	CDS	2578234	2578401	.	+	0	Name=XP_011703232.1;ID=cds-XP_011703232.1;Dbxref=GeneID:105459148%2CGenbank:XP_011703232.1;Parent=rna-XM_011704930.1
NW_012026789.1	Gnomon	CDS	2579469	2579558	.	+	0	Name=XP_011703232.1;ID=cds-XP_011703232.1;Dbxref=GeneID:105459148%2CGenbank:XP_011703232.1;Parent=rna-XM_011704930.1
NW_012026789.1	Gnomon	CDS	2581294	2581482	.	+	0	Name=XP_011703232.1;ID=cds-XP_011703232.1;Dbxref=GeneID:105459148%2CGenbank:XP_011703232.1;Parent=rna-XM_011704930.1
NW_012026789.1	Gnomon	CDS	2582350	2582574	.	+	0	Name=XP_011703232.1;ID=cds-XP_011703232.1;Dbxref=GeneID:105459148%2CGenbank:XP_011703232.1;Parent=rna-XM_011704930.1
NW_012026789.1	Gnomon	CDS	2582731	2582919	.	+	0	Name=XP_011703232.1;ID=cds-XP_011703232.1;Dbxref=GeneID:105459148%2CGenbank:XP_011703232.1;Parent=rna-XM_011704930.1
NW_012026789.1	Gnomon	CDS	2584035	2584270	.	+	0	Name=XP_011703232.1;ID=cds-XP_011703232.1;Dbxref=GeneID:105459148%2CGenbank:XP_011703232.1;Parent=rna-XM_011704930.1
NW_012026789.1	Gnomon	CDS	2584768	2585110	.	+	0	Name=XP_011703232.1;ID=cds-XP_011703232.1;Dbxref=GeneID:105459148%2CGenbank:XP_011703232.1;Parent=rna-XM_011704930.1
NW_012026789.1	Gnomon	mRNA	2162311	2165882	.	+	.	Name=XM_011704504.1;ID=rna-XM_011704504.1;Dbxref=GeneID:105458896%2CGenbank:XM_011704504.1;Parent=gene-LOC105458896
NW_012026789.1	Gnomon	exon	2751034	2751303	.	+	.	ID=exon-XM_011704989.1-8;Dbxref=GeneID:105459180%2CGenbank:XM_011704989.1;Parent=rna-XM_011704989.1
NW_012026789.1	Gnomon	exon	2750063	2750208	.	+	.	ID=exon-XM_011704989.1-6;Dbxref=GeneID:105459180%2CGenbank:XM_011704989.1;Parent=rna-XM_011704989.1
NW_012026789.1	Gnomon	exon	2750805	2750976	.	+	.	ID=exon-XM_011704989.1-7;Dbxref=GeneID:105459180%2CGenbank:XM_011704989.1;Parent=rna-XM_011704989.1
NW_012026789.1	Gnomon	exon	2749370	2749515	.	+	.	ID=exon-XM_011704989.1-4;Dbxref=GeneID:105459180%2CGenbank:XM_011704989.1;Parent=rna-XM_011704989.1
NW_012026789.1	Gnomon	exon	2749603	2749771	.	+	.	ID=exon-XM_011704989.1-5;Dbxref=GeneID:105459180%2CGenbank:XM_011704989.1;Parent=rna-XM_011704989.1
NW_012026789.1	Gnomon	exon	2748970	2749031	.	+	.	ID=exon-XM_011704989.1-2;Dbxref=GeneID:105459180%2CGenbank:XM_011704989.1;Parent=rna-XM_011704989.1
NW_012026789.1	Gnomon	exon	2749127	2749197	.	+	.	ID=exon-XM_011704989.1-3;Dbxref=GeneID:105459180%2CGenbank:XM_011704989.1;Parent=rna-XM_011704989.1
NW_012026789.1	Gnomon	exon	2747822	2747929	.	+	.	ID=exon-XM_011704989.1-1;Dbxref=GeneID:105459180%2CGenbank:XM_011704989.1;Parent=rna-XM_011704989.1
NW_012026789.1	Gnomon	CDS	4479105	4479147	.	+	0	Name=XP_011706125.1;ID=cds-XP_011706125.1;Dbxref=GeneID:105461321%2CGenbank:XP_011706125.1;Parent=rna-XM_011707823.1
NW_012026789.1	Gnomon	CDS	4479836	4479882	.	+	0	Name=XP_011706125.1;ID=cds-XP_011706125.1;Dbxref=GeneID:105461321%2CGenbank:XP_011706125.1;Parent=rna-XM_011707823.1
NW_012026789.1	Gnomon	CDS	4482742	4483336	.	+	0	Name=XP_011706125.1;ID=cds-XP_011706125.1;Dbxref=GeneID:105461321%2CGenbank:XP_011706125.1;Parent=rna-XM_011707823.1
NW_012026789.1	Gnomon	CDS	4483869	4484059	.	+	0	Name=XP_011706125.1;ID=cds-XP_011706125.1;Dbxref=GeneID:105461321%2CGenbank:XP_011706125.1;Parent=rna-XM_011707823.1
NW_012026789.1	Gnomon	CDS	1056461	1056477	.	-	0	Name=XP_011701660.1;ID=cds-XP_011701660.1;Dbxref=GeneID:105458215%2CGenbank:XP_011701660.1;Parent=rna-XM_011703358.1
NW_012026789.1	Gnomon	CDS	1056184	1056220	.	-	0	Name=XP_011701660.1;ID=cds-XP_011701660.1;Dbxref=GeneID:105458215%2CGenbank:XP_011701660.1;Parent=rna-XM_011703358.1
NW_012026789.1	Gnomon	CDS	1055966	1056103	.	-	0	Name=XP_011701660.1;ID=cds-XP_011701660.1;Dbxref=GeneID:105458215%2CGenbank:XP_011701660.1;Parent=rna-XM_011703358.1
NW_012026789.1	Gnomon	CDS	1055463	1055757	.	-	0	Name=XP_011701660.1;ID=cds-XP_011701660.1;Dbxref=GeneID:105458215%2CGenbank:XP_011701660.1;Parent=rna-XM_011703358.1
NW_012026789.1	Gnomon	CDS	1055249	1055369	.	-	0	Name=XP_011701660.1;ID=cds-XP_011701660.1;Dbxref=GeneID:105458215%2CGenbank:XP_011701660.1;Parent=rna-XM_011703358.1
NW_012026789.1	Gnomon	CDS	1055069	1055175	.	-	0	Name=XP_011701660.1;ID=cds-XP_011701660.1;Dbxref=GeneID:105458215%2CGenbank:XP_011701660.1;Parent=rna-XM_011703358.1
NW_012026789.1	Gnomon	CDS	1054069	1054202	.	-	0	Name=XP_011701660.1;ID=cds-XP_011701660.1;Dbxref=GeneID:105458215%2CGenbank:XP_011701660.1;Parent=rna-XM_011703358.1
NW_012026789.1	Gnomon	CDS	3514790	3514925	.	-	0	Name=XP_011704060.1;ID=cds-XP_011704060.1;Dbxref=GeneID:105459593%2CGenbank:XP_011704060.1;Parent=rna-XM_011705758.1
NW_012026789.1	Gnomon	CDS	3506692	3510045	.	-	0	Name=XP_011704060.1;ID=cds-XP_011704060.1;Dbxref=GeneID:105459593%2CGenbank:XP_011704060.1;Parent=rna-XM_011705758.1
NW_012026789.1	Gnomon	CDS	3503747	3503880	.	-	0	Name=XP_011704060.1;ID=cds-XP_011704060.1;Dbxref=GeneID:105459593%2CGenbank:XP_011704060.1;Parent=rna-XM_011705758.1
NW_012026789.1	Gnomon	CDS	3502543	3502830	.	-	0	Name=XP_011704060.1;ID=cds-XP_011704060.1;Dbxref=GeneID:105459593%2CGenbank:XP_011704060.1;Parent=rna-XM_011705758.1
NW_012026789.1	Gnomon	CDS	3501646	3502006	.	-	0	Name=XP_011704060.1;ID=cds-XP_011704060.1;Dbxref=GeneID:105459593%2CGenbank:XP_011704060.1;Parent=rna-XM_011705758.1
NW_012026789.1	Gnomon	CDS	3500912	3501060	.	-	0	Name=XP_011704060.1;ID=cds-XP_011704060.1;Dbxref=GeneID:105459593%2CGenbank:XP_011704060.1;Parent=rna-XM_011705758.1
NW_012026789.1	Gnomon	CDS	3500511	3500684	.	-	0	Name=XP_011704060.1;ID=cds-XP_011704060.1;Dbxref=GeneID:105459593%2CGenbank:XP_011704060.1;Parent=rna-XM_011705758.1
NW_012026789.1	Gnomon	CDS	3499786	3500187	.	-	0	Name=XP_011704060.1;ID=cds-XP_011704060.1;Dbxref=GeneID:105459593%2CGenbank:XP_011704060.1;Parent=rna-XM_011705758.1
NW_012026789.1	Gnomon	exon	4766340	4766829	.	-	.	ID=exon-XM_011706666.1-2;Dbxref=GeneID:105460227%2CGenbank:XM_011706666.1;Parent=rna-XM_011706666.1
NW_012026789.1	Gnomon	exon	4765923	4766092	.	-	.	ID=exon-XM_011706666.1-3;Dbxref=GeneID:105460227%2CGenbank:XM_011706666.1;Parent=rna-XM_011706666.1
NW_012026789.1	Gnomon	exon	4767217	4767447	.	-	.	ID=exon-XM_011706666.1-1;Dbxref=GeneID:105460227%2CGenbank:XM_011706666.1;Parent=rna-XM_011706666.1
NW_012026789.1	Gnomon	exon	4765571	4765805	.	-	.	ID=exon-XM_011706666.1-4;Dbxref=GeneID:105460227%2CGenbank:XM_011706666.1;Parent=rna-XM_011706666.1
NW_012026789.1	Gnomon	exon	1383253	1387479	.	-	.	ID=exon-XM_011703452.1-10;Dbxref=GeneID:105458279%2CGenbank:XM_011703452.1;Parent=rna-XM_011703452.1
NW_012026789.1	Gnomon	mRNA	4831117	4838785	.	-	.	Name=XM_011706796.1;ID=rna-XM_011706796.1;Dbxref=GeneID:105460343%2CGenbank:XM_011706796.1;Parent=gene-LOC105460343
NW_012026789.1	Gnomon	mRNA	4831117	4843138	.	-	.	Name=XM_011706806.1;ID=rna-XM_011706806.1;Dbxref=GeneID:105460343%2CGenbank:XM_011706806.1;Parent=gene-LOC105460343
NW_012026789.1	Gnomon	exon	2102052	2102252	.	+	.	ID=exon-XM_011704407.1-5;Dbxref=GeneID:105458796%2CGenbank:XM_011704407.1;Parent=rna-XM_011704407.1
NW_012026789.1	Gnomon	exon	2103339	2103479	.	+	.	ID=exon-XM_011704407.1-6;Dbxref=GeneID:105458796%2CGenbank:XM_011704407.1;Parent=rna-XM_011704407.1
NW_012026789.1	Gnomon	exon	2104144	2104288	.	+	.	ID=exon-XM_011704407.1-7;Dbxref=GeneID:105458796%2CGenbank:XM_011704407.1;Parent=rna-XM_011704407.1
NW_012026789.1	Gnomon	exon	2106066	2108789	.	+	.	ID=exon-XM_011704407.1-8;Dbxref=GeneID:105458796%2CGenbank:XM_011704407.1;Parent=rna-XM_011704407.1
NW_012026789.1	Gnomon	exon	2096644	2096727	.	+	.	ID=exon-XM_011704407.1-1;Dbxref=GeneID:105458796%2CGenbank:XM_011704407.1;Parent=rna-XM_011704407.1
NW_012026789.1	Gnomon	exon	2098271	2098563	.	+	.	ID=exon-XM_011704407.1-2;Dbxref=GeneID:105458796%2CGenbank:XM_011704407.1;Parent=rna-XM_011704407.1
NW_012026789.1	Gnomon	exon	2101005	2101129	.	+	.	ID=exon-XM_011704407.1-3;Dbxref=GeneID:105458796%2CGenbank:XM_011704407.1;Parent=rna-XM_011704407.1
NW_012026789.1	Gnomon	exon	2101302	2101727	.	+	.	ID=exon-XM_011704407.1-4;Dbxref=GeneID:105458796%2CGenbank:XM_011704407.1;Parent=rna-XM_011704407.1
NW_012026789.1	Gnomon	exon	5608169	5609135	.	+	.	ID=exon-XM_011706889.1-1;Dbxref=GeneID:105460433%2CGenbank:XM_011706889.1;Parent=rna-XM_011706889.1
NW_012026789.1	Gnomon	exon	5609476	5610892	.	+	.	ID=exon-XM_011706889.1-2;Dbxref=GeneID:105460433%2CGenbank:XM_011706889.1;Parent=rna-XM_011706889.1
NW_012026789.1	Gnomon	mRNA	5611117	5625344	.	-	.	Name=XM_011706900.1;ID=rna-XM_011706900.1;Dbxref=GeneID:105460445%2CGenbank:XM_011706900.1;Parent=gene-LOC105460445
NW_012026789.1	Gnomon	mRNA	2782996	2802608	.	+	.	Name=XM_011705083.1;ID=rna-XM_011705083.1;Dbxref=GeneID:105459209%2CGenbank:XM_011705083.1;Parent=gene-LOC105459209
NW_012026789.1	Gnomon	CDS	1945040	1945207	.	+	0	Name=XP_011702395.1;ID=cds-XP_011702395.1;Dbxref=GeneID:105458623%2CGenbank:XP_011702395.1;Parent=rna-XM_011704093.1
NW_012026789.1	Gnomon	CDS	1963735	1964805	.	+	0	Name=XP_011702395.1;ID=cds-XP_011702395.1;Dbxref=GeneID:105458623%2CGenbank:XP_011702395.1;Parent=rna-XM_011704093.1
NW_012026789.1	Gnomon	CDS	1970388	1971068	.	+	0	Name=XP_011702395.1;ID=cds-XP_011702395.1;Dbxref=GeneID:105458623%2CGenbank:XP_011702395.1;Parent=rna-XM_011704093.1
NW_012026789.1	Gnomon	CDS	1971852	1972643	.	+	0	Name=XP_011702395.1;ID=cds-XP_011702395.1;Dbxref=GeneID:105458623%2CGenbank:XP_011702395.1;Parent=rna-XM_011704093.1
NW_012026789.1	Gnomon	CDS	3817987	3818136	.	+	0	Name=XP_011704313.1;ID=cds-XP_011704313.1;Dbxref=GeneID:105459758%2CGenbank:XP_011704313.1;Parent=rna-XM_011706011.1
NW_012026789.1	Gnomon	CDS	3819261	3819398	.	+	0	Name=XP_011704313.1;ID=cds-XP_011704313.1;Dbxref=GeneID:105459758%2CGenbank:XP_011704313.1;Parent=rna-XM_011706011.1
NW_012026789.1	Gnomon	CDS	3819539	3819686	.	+	0	Name=XP_011704313.1;ID=cds-XP_011704313.1;Dbxref=GeneID:105459758%2CGenbank:XP_011704313.1;Parent=rna-XM_011706011.1
NW_012026789.1	Gnomon	CDS	3819770	3820009	.	+	0	Name=XP_011704313.1;ID=cds-XP_011704313.1;Dbxref=GeneID:105459758%2CGenbank:XP_011704313.1;Parent=rna-XM_011706011.1
NW_012026789.1	Gnomon	CDS	3820419	3820599	.	+	0	Name=XP_011704313.1;ID=cds-XP_011704313.1;Dbxref=GeneID:105459758%2CGenbank:XP_011704313.1;Parent=rna-XM_011706011.1
NW_012026789.1	Gnomon	CDS	3820745	3821100	.	+	0	Name=XP_011704313.1;ID=cds-XP_011704313.1;Dbxref=GeneID:105459758%2CGenbank:XP_011704313.1;Parent=rna-XM_011706011.1
NW_012026789.1	Gnomon	CDS	3821176	3821433	.	+	0	Name=XP_011704313.1;ID=cds-XP_011704313.1;Dbxref=GeneID:105459758%2CGenbank:XP_011704313.1;Parent=rna-XM_011706011.1
NW_012026789.1	Gnomon	CDS	3821635	3821780	.	+	0	Name=XP_011704313.1;ID=cds-XP_011704313.1;Dbxref=GeneID:105459758%2CGenbank:XP_011704313.1;Parent=rna-XM_011706011.1
NW_012026789.1	Gnomon	CDS	3821979	3822096	.	+	0	Name=XP_011704313.1;ID=cds-XP_011704313.1;Dbxref=GeneID:105459758%2CGenbank:XP_011704313.1;Parent=rna-XM_011706011.1
NW_012026789.1	Gnomon	CDS	3822174	3822430	.	+	0	Name=XP_011704313.1;ID=cds-XP_011704313.1;Dbxref=GeneID:105459758%2CGenbank:XP_011704313.1;Parent=rna-XM_011706011.1
NW_012026789.1	Gnomon	CDS	3822511	3822681	.	+	0	Name=XP_011704313.1;ID=cds-XP_011704313.1;Dbxref=GeneID:105459758%2CGenbank:XP_011704313.1;Parent=rna-XM_011706011.1
NW_012026789.1	Gnomon	CDS	3822769	3822954	.	+	0	Name=XP_011704313.1;ID=cds-XP_011704313.1;Dbxref=GeneID:105459758%2CGenbank:XP_011704313.1;Parent=rna-XM_011706011.1
NW_012026789.1	Gnomon	CDS	3823173	3823306	.	+	0	Name=XP_011704313.1;ID=cds-XP_011704313.1;Dbxref=GeneID:105459758%2CGenbank:XP_011704313.1;Parent=rna-XM_011706011.1
NW_012026789.1	Gnomon	CDS	3823400	3823534	.	+	0	Name=XP_011704313.1;ID=cds-XP_011704313.1;Dbxref=GeneID:105459758%2CGenbank:XP_011704313.1;Parent=rna-XM_011706011.1
NW_012026789.1	Gnomon	CDS	3823862	3823991	.	+	0	Name=XP_011704313.1;ID=cds-XP_011704313.1;Dbxref=GeneID:105459758%2CGenbank:XP_011704313.1;Parent=rna-XM_011706011.1
NW_012026789.1	Gnomon	CDS	3824110	3824259	.	+	0	Name=XP_011704313.1;ID=cds-XP_011704313.1;Dbxref=GeneID:105459758%2CGenbank:XP_011704313.1;Parent=rna-XM_011706011.1
NW_012026789.1	Gnomon	mRNA	3773294	3775263	.	-	.	Name=XM_011705820.1;ID=rna-XM_011705820.1;Dbxref=GeneID:105459631%2CGenbank:XM_011705820.1;Parent=gene-LOC105459631
NW_012026789.1	Gnomon	CDS	3445023	3445269	.	+	0	Name=XP_011703964.1;ID=cds-XP_011703964.1;Dbxref=GeneID:105459534%2CGenbank:XP_011703964.1;Parent=rna-XM_011705662.1
NW_012026789.1	Gnomon	CDS	3445447	3445811	.	+	0	Name=XP_011703964.1;ID=cds-XP_011703964.1;Dbxref=GeneID:105459534%2CGenbank:XP_011703964.1;Parent=rna-XM_011705662.1
NW_012026789.1	Gnomon	CDS	3445910	3446139	.	+	0	Name=XP_011703964.1;ID=cds-XP_011703964.1;Dbxref=GeneID:105459534%2CGenbank:XP_011703964.1;Parent=rna-XM_011705662.1
NW_012026789.1	Gnomon	CDS	3446441	3446783	.	+	0	Name=XP_011703964.1;ID=cds-XP_011703964.1;Dbxref=GeneID:105459534%2CGenbank:XP_011703964.1;Parent=rna-XM_011705662.1
NW_012026789.1	Gnomon	CDS	4822588	4822657	.	-	0	Name=XP_011705142.1;ID=cds-XP_011705142.1;Dbxref=GeneID:105460393%2CGenbank:XP_011705142.1;Parent=rna-XM_011706840.1
NW_012026789.1	Gnomon	CDS	4821899	4822279	.	-	0	Name=XP_011705142.1;ID=cds-XP_011705142.1;Dbxref=GeneID:105460393%2CGenbank:XP_011705142.1;Parent=rna-XM_011706840.1
NW_012026789.1	Gnomon	CDS	4819525	4820471	.	-	0	Name=XP_011705142.1;ID=cds-XP_011705142.1;Dbxref=GeneID:105460393%2CGenbank:XP_011705142.1;Parent=rna-XM_011706840.1
NW_012026789.1	Gnomon	CDS	3374468	3374521	.	+	0	Name=XP_011703724.1;ID=cds-XP_011703724.1;Dbxref=GeneID:105459419%2CGenbank:XP_011703724.1;Parent=rna-XM_011705422.1
NW_012026789.1	Gnomon	CDS	3375094	3375366	.	+	0	Name=XP_011703724.1;ID=cds-XP_011703724.1;Dbxref=GeneID:105459419%2CGenbank:XP_011703724.1;Parent=rna-XM_011705422.1
NW_012026789.1	Gnomon	CDS	3375657	3375920	.	+	0	Name=XP_011703724.1;ID=cds-XP_011703724.1;Dbxref=GeneID:105459419%2CGenbank:XP_011703724.1;Parent=rna-XM_011705422.1
NW_012026789.1	Gnomon	CDS	3376818	3376987	.	+	0	Name=XP_011703724.1;ID=cds-XP_011703724.1;Dbxref=GeneID:105459419%2CGenbank:XP_011703724.1;Parent=rna-XM_011705422.1
NW_012026789.1	Gnomon	CDS	3377334	3377405	.	+	0	Name=XP_011703724.1;ID=cds-XP_011703724.1;Dbxref=GeneID:105459419%2CGenbank:XP_011703724.1;Parent=rna-XM_011705422.1
NW_012026789.1	Gnomon	CDS	3377798	3378096	.	+	0	Name=XP_011703724.1;ID=cds-XP_011703724.1;Dbxref=GeneID:105459419%2CGenbank:XP_011703724.1;Parent=rna-XM_011705422.1
NW_012026789.1	Gnomon	CDS	3378216	3378377	.	+	0	Name=XP_011703724.1;ID=cds-XP_011703724.1;Dbxref=GeneID:105459419%2CGenbank:XP_011703724.1;Parent=rna-XM_011705422.1
NW_012026789.1	Gnomon	CDS	3378451	3378561	.	+	0	Name=XP_011703724.1;ID=cds-XP_011703724.1;Dbxref=GeneID:105459419%2CGenbank:XP_011703724.1;Parent=rna-XM_011705422.1
NW_012026789.1	Gnomon	CDS	3378703	3378887	.	+	0	Name=XP_011703724.1;ID=cds-XP_011703724.1;Dbxref=GeneID:105459419%2CGenbank:XP_011703724.1;Parent=rna-XM_011705422.1
NW_012026789.1	Gnomon	exon	3191315	3191751	.	+	.	ID=exon-XM_011705316.1-9;Dbxref=GeneID:105459355%2CGenbank:XM_011705316.1;Parent=rna-XM_011705316.1
NW_012026789.1	Gnomon	exon	3190530	3190778	.	+	.	ID=exon-XM_011705316.1-7;Dbxref=GeneID:105459355%2CGenbank:XM_011705316.1;Parent=rna-XM_011705316.1
NW_012026789.1	Gnomon	exon	3190863	3191049	.	+	.	ID=exon-XM_011705316.1-8;Dbxref=GeneID:105459355%2CGenbank:XM_011705316.1;Parent=rna-XM_011705316.1
NW_012026789.1	Gnomon	exon	3189671	3189844	.	+	.	ID=exon-XM_011705316.1-5;Dbxref=GeneID:105459355%2CGenbank:XM_011705316.1;Parent=rna-XM_011705316.1
NW_012026789.1	Gnomon	exon	3189933	3190136	.	+	.	ID=exon-XM_011705316.1-6;Dbxref=GeneID:105459355%2CGenbank:XM_011705316.1;Parent=rna-XM_011705316.1
NW_012026789.1	Gnomon	exon	3186172	3186378	.	+	.	ID=exon-XM_011705316.1-3;Dbxref=GeneID:105459355%2CGenbank:XM_011705316.1;Parent=rna-XM_011705316.1
NW_012026789.1	Gnomon	exon	3189420	3189582	.	+	.	ID=exon-XM_011705316.1-4;Dbxref=GeneID:105459355%2CGenbank:XM_011705316.1;Parent=rna-XM_011705316.1
NW_012026789.1	Gnomon	exon	3183137	3183474	.	+	.	ID=exon-XM_011705316.1-1;Dbxref=GeneID:105459355%2CGenbank:XM_011705316.1;Parent=rna-XM_011705316.1
NW_012026789.1	Gnomon	exon	3184332	3185068	.	+	.	ID=exon-XM_011705316.1-2;Dbxref=GeneID:105459355%2CGenbank:XM_011705316.1;Parent=rna-XM_011705316.1
NW_012026789.1	Gnomon	CDS	6288523	6288768	.	+	0	Name=XP_011705631.1;ID=cds-XP_011705631.1;Dbxref=GeneID:105460834%2CGenbank:XP_011705631.1;Parent=rna-XM_011707329.1
NW_012026789.1	Gnomon	exon	4873162	4873574	.	+	.	ID=exon-XR_975817.1-1;Dbxref=GeneID:105460336%2CGenbank:XR_975817.1;Parent=rna-XR_975817.1
NW_012026789.1	Gnomon	exon	4873712	4873790	.	+	.	ID=exon-XR_975817.1-2;Dbxref=GeneID:105460336%2CGenbank:XR_975817.1;Parent=rna-XR_975817.1
NW_012026789.1	Gnomon	exon	4873900	4874292	.	+	.	ID=exon-XR_975817.1-3;Dbxref=GeneID:105460336%2CGenbank:XR_975817.1;Parent=rna-XR_975817.1
NW_012026789.1	Gnomon	exon	2538771	2538998	.	+	.	ID=exon-XM_011704918.1-2;Dbxref=GeneID:105459139%2CGenbank:XM_011704918.1;Parent=rna-XM_011704918.1
NW_012026789.1	Gnomon	exon	2539483	2539568	.	+	.	ID=exon-XM_011704918.1-3;Dbxref=GeneID:105459139%2CGenbank:XM_011704918.1;Parent=rna-XM_011704918.1
NW_012026789.1	Gnomon	exon	2536934	2537202	.	+	.	ID=exon-XM_011704918.1-1;Dbxref=GeneID:105459139%2CGenbank:XM_011704918.1;Parent=rna-XM_011704918.1
NW_012026789.1	Gnomon	CDS	1342976	1343040	.	+	0	Name=XP_011706029.1;ID=cds-XP_011706029.1;Dbxref=GeneID:105461222%2CGenbank:XP_011706029.1;Parent=rna-XM_011707727.1
NW_012026789.1	Gnomon	CDS	1348536	1348706	.	+	0	Name=XP_011706029.1;ID=cds-XP_011706029.1;Dbxref=GeneID:105461222%2CGenbank:XP_011706029.1;Parent=rna-XM_011707727.1
NW_012026789.1	Gnomon	CDS	1350812	1350972	.	+	0	Name=XP_011706029.1;ID=cds-XP_011706029.1;Dbxref=GeneID:105461222%2CGenbank:XP_011706029.1;Parent=rna-XM_011707727.1
NW_012026789.1	Gnomon	CDS	1352390	1352559	.	+	0	Name=XP_011706029.1;ID=cds-XP_011706029.1;Dbxref=GeneID:105461222%2CGenbank:XP_011706029.1;Parent=rna-XM_011707727.1
NW_012026789.1	Gnomon	CDS	1357257	1357362	.	+	0	Name=XP_011706029.1;ID=cds-XP_011706029.1;Dbxref=GeneID:105461222%2CGenbank:XP_011706029.1;Parent=rna-XM_011707727.1
NW_012026789.1	Gnomon	CDS	1360144	1360244	.	+	0	Name=XP_011706029.1;ID=cds-XP_011706029.1;Dbxref=GeneID:105461222%2CGenbank:XP_011706029.1;Parent=rna-XM_011707727.1
NW_012026789.1	Gnomon	CDS	1360793	1361048	.	+	0	Name=XP_011706029.1;ID=cds-XP_011706029.1;Dbxref=GeneID:105461222%2CGenbank:XP_011706029.1;Parent=rna-XM_011707727.1
NW_012026789.1	Gnomon	CDS	1361668	1361838	.	+	0	Name=XP_011706029.1;ID=cds-XP_011706029.1;Dbxref=GeneID:105461222%2CGenbank:XP_011706029.1;Parent=rna-XM_011707727.1
NW_012026789.1	Gnomon	CDS	1362872	1362993	.	+	0	Name=XP_011706029.1;ID=cds-XP_011706029.1;Dbxref=GeneID:105461222%2CGenbank:XP_011706029.1;Parent=rna-XM_011707727.1
NW_012026789.1	Gnomon	CDS	1364734	1364941	.	+	0	Name=XP_011706029.1;ID=cds-XP_011706029.1;Dbxref=GeneID:105461222%2CGenbank:XP_011706029.1;Parent=rna-XM_011707727.1
NW_012026789.1	Gnomon	CDS	1365993	1366207	.	+	0	Name=XP_011706029.1;ID=cds-XP_011706029.1;Dbxref=GeneID:105461222%2CGenbank:XP_011706029.1;Parent=rna-XM_011707727.1
NW_012026789.1	Gnomon	CDS	1367511	1367719	.	+	0	Name=XP_011706029.1;ID=cds-XP_011706029.1;Dbxref=GeneID:105461222%2CGenbank:XP_011706029.1;Parent=rna-XM_011707727.1
NW_012026789.1	Gnomon	CDS	1368191	1368395	.	+	0	Name=XP_011706029.1;ID=cds-XP_011706029.1;Dbxref=GeneID:105461222%2CGenbank:XP_011706029.1;Parent=rna-XM_011707727.1
NW_012026789.1	Gnomon	exon	2541870	2542017	.	+	.	ID=exon-XM_011704918.1-8;Dbxref=GeneID:105459139%2CGenbank:XM_011704918.1;Parent=rna-XM_011704918.1
NW_012026789.1	Gnomon	exon	2540891	2541264	.	+	.	ID=exon-XM_011704918.1-6;Dbxref=GeneID:105459139%2CGenbank:XM_011704918.1;Parent=rna-XM_011704918.1
NW_012026789.1	Gnomon	exon	2541547	2541651	.	+	.	ID=exon-XM_011704918.1-7;Dbxref=GeneID:105459139%2CGenbank:XM_011704918.1;Parent=rna-XM_011704918.1
NW_012026789.1	Gnomon	exon	2539787	2539932	.	+	.	ID=exon-XM_011704918.1-4;Dbxref=GeneID:105459139%2CGenbank:XM_011704918.1;Parent=rna-XM_011704918.1
NW_012026789.1	Gnomon	exon	2540001	2540164	.	+	.	ID=exon-XM_011704918.1-5;Dbxref=GeneID:105459139%2CGenbank:XM_011704918.1;Parent=rna-XM_011704918.1
NW_012026789.1	Gnomon	exon	4685752	4685781	.	+	.	ID=exon-XM_011706571.1-10;Dbxref=GeneID:105460124%2CGenbank:XM_011706571.1;Parent=rna-XM_011706571.1
NW_012026789.1	Gnomon	exon	4687461	4687816	.	+	.	ID=exon-XM_011706571.1-11;Dbxref=GeneID:105460124%2CGenbank:XM_011706571.1;Parent=rna-XM_011706571.1
NW_012026789.1	Gnomon	exon	4689377	4691491	.	+	.	ID=exon-XM_011706571.1-12;Dbxref=GeneID:105460124%2CGenbank:XM_011706571.1;Parent=rna-XM_011706571.1
NW_012026789.1	Gnomon	CDS	4665582	4665623	.	-	0	Name=XP_011704803.1;ID=cds-XP_011704803.1;Dbxref=GeneID:105460022%2CGenbank:XP_011704803.1;Parent=rna-XM_011706501.1
NW_012026789.1	Gnomon	CDS	4660947	4661048	.	-	0	Name=XP_011704803.1;ID=cds-XP_011704803.1;Dbxref=GeneID:105460022%2CGenbank:XP_011704803.1;Parent=rna-XM_011706501.1
NW_012026789.1	Gnomon	CDS	4660513	4660645	.	-	0	Name=XP_011704803.1;ID=cds-XP_011704803.1;Dbxref=GeneID:105460022%2CGenbank:XP_011704803.1;Parent=rna-XM_011706501.1
NW_012026789.1	Gnomon	CDS	4660272	4660435	.	-	0	Name=XP_011704803.1;ID=cds-XP_011704803.1;Dbxref=GeneID:105460022%2CGenbank:XP_011704803.1;Parent=rna-XM_011706501.1
NW_012026789.1	Gnomon	CDS	4659634	4659789	.	-	0	Name=XP_011704803.1;ID=cds-XP_011704803.1;Dbxref=GeneID:105460022%2CGenbank:XP_011704803.1;Parent=rna-XM_011706501.1
NW_012026789.1	Gnomon	CDS	4659402	4659530	.	-	0	Name=XP_011704803.1;ID=cds-XP_011704803.1;Dbxref=GeneID:105460022%2CGenbank:XP_011704803.1;Parent=rna-XM_011706501.1
NW_012026789.1	Gnomon	CDS	4658922	4659119	.	-	0	Name=XP_011704803.1;ID=cds-XP_011704803.1;Dbxref=GeneID:105460022%2CGenbank:XP_011704803.1;Parent=rna-XM_011706501.1
NW_012026789.1	Gnomon	CDS	4658336	4658632	.	-	0	Name=XP_011704803.1;ID=cds-XP_011704803.1;Dbxref=GeneID:105460022%2CGenbank:XP_011704803.1;Parent=rna-XM_011706501.1
NW_012026789.1	Gnomon	CDS	4657585	4657782	.	-	0	Name=XP_011704803.1;ID=cds-XP_011704803.1;Dbxref=GeneID:105460022%2CGenbank:XP_011704803.1;Parent=rna-XM_011706501.1
NW_012026789.1	Gnomon	CDS	4656940	4657086	.	-	0	Name=XP_011704803.1;ID=cds-XP_011704803.1;Dbxref=GeneID:105460022%2CGenbank:XP_011704803.1;Parent=rna-XM_011706501.1
NW_012026789.1	Gnomon	CDS	4655756	4655905	.	-	0	Name=XP_011704803.1;ID=cds-XP_011704803.1;Dbxref=GeneID:105460022%2CGenbank:XP_011704803.1;Parent=rna-XM_011706501.1
NW_012026789.1	Gnomon	CDS	4655248	4655388	.	-	0	Name=XP_011704803.1;ID=cds-XP_011704803.1;Dbxref=GeneID:105460022%2CGenbank:XP_011704803.1;Parent=rna-XM_011706501.1
NW_012026789.1	Gnomon	CDS	4654951	4655106	.	-	0	Name=XP_011704803.1;ID=cds-XP_011704803.1;Dbxref=GeneID:105460022%2CGenbank:XP_011704803.1;Parent=rna-XM_011706501.1
NW_012026789.1	Gnomon	CDS	4654305	4654601	.	-	0	Name=XP_011704803.1;ID=cds-XP_011704803.1;Dbxref=GeneID:105460022%2CGenbank:XP_011704803.1;Parent=rna-XM_011706501.1
NW_012026789.1	Gnomon	CDS	4653709	4653892	.	-	0	Name=XP_011704803.1;ID=cds-XP_011704803.1;Dbxref=GeneID:105460022%2CGenbank:XP_011704803.1;Parent=rna-XM_011706501.1
NW_012026789.1	Gnomon	CDS	4653513	4653632	.	-	0	Name=XP_011704803.1;ID=cds-XP_011704803.1;Dbxref=GeneID:105460022%2CGenbank:XP_011704803.1;Parent=rna-XM_011706501.1
NW_012026789.1	Gnomon	CDS	4653086	4653170	.	-	0	Name=XP_011704803.1;ID=cds-XP_011704803.1;Dbxref=GeneID:105460022%2CGenbank:XP_011704803.1;Parent=rna-XM_011706501.1
NW_012026789.1	Gnomon	CDS	4652891	4652908	.	-	0	Name=XP_011704803.1;ID=cds-XP_011704803.1;Dbxref=GeneID:105460022%2CGenbank:XP_011704803.1;Parent=rna-XM_011706501.1
NW_012026789.1	Gnomon	CDS	4652579	4652803	.	-	0	Name=XP_011704803.1;ID=cds-XP_011704803.1;Dbxref=GeneID:105460022%2CGenbank:XP_011704803.1;Parent=rna-XM_011706501.1
NW_012026789.1	Gnomon	CDS	4652314	4652459	.	-	0	Name=XP_011704803.1;ID=cds-XP_011704803.1;Dbxref=GeneID:105460022%2CGenbank:XP_011704803.1;Parent=rna-XM_011706501.1
NW_012026789.1	Gnomon	CDS	4651835	4652043	.	-	0	Name=XP_011704803.1;ID=cds-XP_011704803.1;Dbxref=GeneID:105460022%2CGenbank:XP_011704803.1;Parent=rna-XM_011706501.1
NW_012026789.1	Gnomon	CDS	4651193	4651397	.	-	0	Name=XP_011704803.1;ID=cds-XP_011704803.1;Dbxref=GeneID:105460022%2CGenbank:XP_011704803.1;Parent=rna-XM_011706501.1
NW_012026789.1	Gnomon	CDS	4650438	4650627	.	-	0	Name=XP_011704803.1;ID=cds-XP_011704803.1;Dbxref=GeneID:105460022%2CGenbank:XP_011704803.1;Parent=rna-XM_011706501.1
NW_012026789.1	Gnomon	CDS	4650215	4650353	.	-	0	Name=XP_011704803.1;ID=cds-XP_011704803.1;Dbxref=GeneID:105460022%2CGenbank:XP_011704803.1;Parent=rna-XM_011706501.1
NW_012026789.1	Gnomon	CDS	4649637	4649916	.	-	0	Name=XP_011704803.1;ID=cds-XP_011704803.1;Dbxref=GeneID:105460022%2CGenbank:XP_011704803.1;Parent=rna-XM_011706501.1
NW_012026789.1	Gnomon	CDS	4648870	4649019	.	-	0	Name=XP_011704803.1;ID=cds-XP_011704803.1;Dbxref=GeneID:105460022%2CGenbank:XP_011704803.1;Parent=rna-XM_011706501.1
NW_012026789.1	Gnomon	CDS	4637874	4644931	.	-	0	Name=XP_011704803.1;ID=cds-XP_011704803.1;Dbxref=GeneID:105460022%2CGenbank:XP_011704803.1;Parent=rna-XM_011706501.1
NW_012026789.1	Gnomon	mRNA	4561149	4568155	.	+	.	Name=XM_011706314.1;ID=rna-XM_011706314.1;Dbxref=GeneID:105459941%2CGenbank:XM_011706314.1;Parent=gene-LOC105459941
NW_012026789.1	Gnomon	exon	3775070	3775263	.	-	.	ID=exon-XM_011705827.1-1;Dbxref=GeneID:105459631%2CGenbank:XM_011705827.1;Parent=rna-XM_011705827.1
NW_012026789.1	Gnomon	exon	3774696	3774847	.	-	.	ID=exon-XM_011705827.1-2;Dbxref=GeneID:105459631%2CGenbank:XM_011705827.1;Parent=rna-XM_011705827.1
NW_012026789.1	Gnomon	exon	3774533	3774570	.	-	.	ID=exon-XM_011705827.1-3;Dbxref=GeneID:105459631%2CGenbank:XM_011705827.1;Parent=rna-XM_011705827.1
NW_012026789.1	Gnomon	exon	3774265	3774443	.	-	.	ID=exon-XM_011705827.1-4;Dbxref=GeneID:105459631%2CGenbank:XM_011705827.1;Parent=rna-XM_011705827.1
NW_012026789.1	Gnomon	exon	3773725	3774151	.	-	.	ID=exon-XM_011705827.1-5;Dbxref=GeneID:105459631%2CGenbank:XM_011705827.1;Parent=rna-XM_011705827.1
NW_012026789.1	Gnomon	exon	3773294	3773609	.	-	.	ID=exon-XM_011705827.1-6;Dbxref=GeneID:105459631%2CGenbank:XM_011705827.1;Parent=rna-XM_011705827.1
NW_012026789.1	Gnomon	exon	3388152	3388262	.	+	.	ID=exon-XM_011705411.1-9;Dbxref=GeneID:105459404%2CGenbank:XM_011705411.1;Parent=rna-XM_011705411.1
NW_012026789.1	Gnomon	exon	3387497	3387795	.	+	.	ID=exon-XM_011705411.1-7;Dbxref=GeneID:105459404%2CGenbank:XM_011705411.1;Parent=rna-XM_011705411.1
NW_012026789.1	Gnomon	exon	3387917	3388078	.	+	.	ID=exon-XM_011705411.1-8;Dbxref=GeneID:105459404%2CGenbank:XM_011705411.1;Parent=rna-XM_011705411.1
NW_012026789.1	Gnomon	exon	3386505	3386674	.	+	.	ID=exon-XM_011705411.1-5;Dbxref=GeneID:105459404%2CGenbank:XM_011705411.1;Parent=rna-XM_011705411.1
NW_012026789.1	Gnomon	exon	3387039	3387110	.	+	.	ID=exon-XM_011705411.1-6;Dbxref=GeneID:105459404%2CGenbank:XM_011705411.1;Parent=rna-XM_011705411.1
NW_012026789.1	Gnomon	exon	3385095	3385367	.	+	.	ID=exon-XM_011705411.1-3;Dbxref=GeneID:105459404%2CGenbank:XM_011705411.1;Parent=rna-XM_011705411.1
NW_012026789.1	Gnomon	exon	3385658	3385921	.	+	.	ID=exon-XM_011705411.1-4;Dbxref=GeneID:105459404%2CGenbank:XM_011705411.1;Parent=rna-XM_011705411.1
NW_012026789.1	Gnomon	exon	3383038	3383424	.	+	.	ID=exon-XM_011705411.1-1;Dbxref=GeneID:105459404%2CGenbank:XM_011705411.1;Parent=rna-XM_011705411.1
NW_012026789.1	Gnomon	exon	3384266	3384360	.	+	.	ID=exon-XM_011705411.1-2;Dbxref=GeneID:105459404%2CGenbank:XM_011705411.1;Parent=rna-XM_011705411.1
NW_012026789.1	Gnomon	exon	5636370	5636523	.	-	.	ID=exon-XM_011706914.1-11;Dbxref=GeneID:105460457%2CGenbank:XM_011706914.1;Parent=rna-XM_011706914.1
NW_012026789.1	Gnomon	exon	5635806	5636201	.	-	.	ID=exon-XM_011706914.1-12;Dbxref=GeneID:105460457%2CGenbank:XM_011706914.1;Parent=rna-XM_011706914.1
NW_012026789.1	Gnomon	exon	5636597	5636735	.	-	.	ID=exon-XM_011706914.1-10;Dbxref=GeneID:105460457%2CGenbank:XM_011706914.1;Parent=rna-XM_011706914.1
NW_012026789.1	Gnomon	CDS	4621589	4621876	.	-	0	Name=XP_011704698.1;ID=cds-XP_011704698.1;Dbxref=GeneID:105459988%2CGenbank:XP_011704698.1;Parent=rna-XM_011706396.1
NW_012026789.1	Gnomon	CDS	4621002	4621083	.	-	0	Name=XP_011704698.1;ID=cds-XP_011704698.1;Dbxref=GeneID:105459988%2CGenbank:XP_011704698.1;Parent=rna-XM_011706396.1
NW_012026789.1	Gnomon	CDS	4620719	4620898	.	-	0	Name=XP_011704698.1;ID=cds-XP_011704698.1;Dbxref=GeneID:105459988%2CGenbank:XP_011704698.1;Parent=rna-XM_011706396.1
NW_012026789.1	Gnomon	CDS	4620252	4620289	.	-	0	Name=XP_011704698.1;ID=cds-XP_011704698.1;Dbxref=GeneID:105459988%2CGenbank:XP_011704698.1;Parent=rna-XM_011706396.1
NW_012026789.1	Gnomon	CDS	4620013	4620166	.	-	0	Name=XP_011704698.1;ID=cds-XP_011704698.1;Dbxref=GeneID:105459988%2CGenbank:XP_011704698.1;Parent=rna-XM_011706396.1
NW_012026789.1	Gnomon	CDS	4619665	4619789	.	-	0	Name=XP_011704698.1;ID=cds-XP_011704698.1;Dbxref=GeneID:105459988%2CGenbank:XP_011704698.1;Parent=rna-XM_011706396.1
NW_012026789.1	Gnomon	CDS	4619206	4619341	.	-	0	Name=XP_011704698.1;ID=cds-XP_011704698.1;Dbxref=GeneID:105459988%2CGenbank:XP_011704698.1;Parent=rna-XM_011706396.1
NW_012026789.1	Gnomon	CDS	4617007	4617607	.	-	0	Name=XP_011704698.1;ID=cds-XP_011704698.1;Dbxref=GeneID:105459988%2CGenbank:XP_011704698.1;Parent=rna-XM_011706396.1
NW_012026789.1	Gnomon	CDS	4615980	4616569	.	-	0	Name=XP_011704698.1;ID=cds-XP_011704698.1;Dbxref=GeneID:105459988%2CGenbank:XP_011704698.1;Parent=rna-XM_011706396.1
NW_012026789.1	Gnomon	CDS	4615253	4615416	.	-	0	Name=XP_011704698.1;ID=cds-XP_011704698.1;Dbxref=GeneID:105459988%2CGenbank:XP_011704698.1;Parent=rna-XM_011706396.1
NW_012026789.1	Gnomon	lnc_RNA	724759	726805	.	-	.	Name=XR_975490.1;ID=rna-XR_975490.1;Dbxref=GeneID:105458099%2CGenbank:XR_975490.1;Parent=gene-LOC105458099
NW_012026789.1	Gnomon	mRNA	1066108	1071273	.	+	.	Name=XM_011703426.1;ID=rna-XM_011703426.1;Dbxref=GeneID:105458250%2CGenbank:XM_011703426.1;Parent=gene-LOC105458250
NW_012026789.1	Gnomon	mRNA	1011490	1012403	.	+	.	Name=XM_011707632.1;ID=rna-XM_011707632.1;Dbxref=GeneID:105461146%2CGenbank:XM_011707632.1;Parent=gene-LOC105461146
NW_012026789.1	Gnomon	exon	1360793	1361048	.	+	.	ID=exon-XM_011707727.1-7;Dbxref=GeneID:105461222%2CGenbank:XM_011707727.1;Parent=rna-XM_011707727.1
NW_012026789.1	Gnomon	exon	1361668	1361838	.	+	.	ID=exon-XM_011707727.1-8;Dbxref=GeneID:105461222%2CGenbank:XM_011707727.1;Parent=rna-XM_011707727.1
NW_012026789.1	Gnomon	exon	1362872	1362993	.	+	.	ID=exon-XM_011707727.1-9;Dbxref=GeneID:105461222%2CGenbank:XM_011707727.1;Parent=rna-XM_011707727.1
NW_012026789.1	Gnomon	exon	1350812	1350972	.	+	.	ID=exon-XM_011707727.1-3;Dbxref=GeneID:105461222%2CGenbank:XM_011707727.1;Parent=rna-XM_011707727.1
NW_012026789.1	Gnomon	exon	1352390	1352559	.	+	.	ID=exon-XM_011707727.1-4;Dbxref=GeneID:105461222%2CGenbank:XM_011707727.1;Parent=rna-XM_011707727.1
NW_012026789.1	Gnomon	exon	1357257	1357362	.	+	.	ID=exon-XM_011707727.1-5;Dbxref=GeneID:105461222%2CGenbank:XM_011707727.1;Parent=rna-XM_011707727.1
NW_012026789.1	Gnomon	exon	1360144	1360244	.	+	.	ID=exon-XM_011707727.1-6;Dbxref=GeneID:105461222%2CGenbank:XM_011707727.1;Parent=rna-XM_011707727.1
NW_012026789.1	Gnomon	exon	1342976	1343040	.	+	.	ID=exon-XM_011707727.1-1;Dbxref=GeneID:105461222%2CGenbank:XM_011707727.1;Parent=rna-XM_011707727.1
NW_012026789.1	Gnomon	exon	1348536	1348706	.	+	.	ID=exon-XM_011707727.1-2;Dbxref=GeneID:105461222%2CGenbank:XM_011707727.1;Parent=rna-XM_011707727.1
NW_012026789.1	Gnomon	exon	3830614	3830748	.	+	.	ID=exon-XM_011706086.1-6;Dbxref=GeneID:105459799%2CGenbank:XM_011706086.1;Parent=rna-XM_011706086.1
NW_012026789.1	Gnomon	exon	3830827	3831088	.	+	.	ID=exon-XM_011706086.1-7;Dbxref=GeneID:105459799%2CGenbank:XM_011706086.1;Parent=rna-XM_011706086.1
NW_012026789.1	Gnomon	exon	3829588	3829739	.	+	.	ID=exon-XM_011706086.1-4;Dbxref=GeneID:105459799%2CGenbank:XM_011706086.1;Parent=rna-XM_011706086.1
NW_012026789.1	Gnomon	exon	3829816	3830019	.	+	.	ID=exon-XM_011706086.1-5;Dbxref=GeneID:105459799%2CGenbank:XM_011706086.1;Parent=rna-XM_011706086.1
NW_012026789.1	Gnomon	exon	3828788	3829051	.	+	.	ID=exon-XM_011706086.1-2;Dbxref=GeneID:105459799%2CGenbank:XM_011706086.1;Parent=rna-XM_011706086.1
NW_012026789.1	Gnomon	exon	3829212	3829408	.	+	.	ID=exon-XM_011706086.1-3;Dbxref=GeneID:105459799%2CGenbank:XM_011706086.1;Parent=rna-XM_011706086.1
NW_012026789.1	Gnomon	exon	3828346	3828427	.	+	.	ID=exon-XM_011706086.1-1;Dbxref=GeneID:105459799%2CGenbank:XM_011706086.1;Parent=rna-XM_011706086.1
NW_012026789.1	Gnomon	exon	2550589	2550793	.	-	.	ID=exon-XM_011704841.1-10;Dbxref=GeneID:105459109%2CGenbank:XM_011704841.1;Parent=rna-XM_011704841.1
NW_012026789.1	Gnomon	exon	2549907	2550458	.	-	.	ID=exon-XM_011704841.1-11;Dbxref=GeneID:105459109%2CGenbank:XM_011704841.1;Parent=rna-XM_011704841.1
NW_012026789.1	Gnomon	exon	3831160	3831258	.	+	.	ID=exon-XM_011706086.1-8;Dbxref=GeneID:105459799%2CGenbank:XM_011706086.1;Parent=rna-XM_011706086.1
NW_012026789.1	Gnomon	exon	3831332	3831545	.	+	.	ID=exon-XM_011706086.1-9;Dbxref=GeneID:105459799%2CGenbank:XM_011706086.1;Parent=rna-XM_011706086.1
NW_012026789.1	Gnomon	mRNA	2096644	2108789	.	+	.	Name=XM_011704399.1;ID=rna-XM_011704399.1;Dbxref=GeneID:105458796%2CGenbank:XM_011704399.1;Parent=gene-LOC105458796
NW_012026789.1	Gnomon	exon	343551	343600	.	-	.	ID=exon-XM_011707481.1-1;Dbxref=GeneID:105460978%2CGenbank:XM_011707481.1;Parent=rna-XM_011707481.1
NW_012026789.1	Gnomon	exon	2547228	2549812	.	-	.	ID=exon-XM_011704841.1-12;Dbxref=GeneID:105459109%2CGenbank:XM_011704841.1;Parent=rna-XM_011704841.1
NW_012026789.1	Gnomon	exon	342959	343463	.	-	.	ID=exon-XM_011707481.1-2;Dbxref=GeneID:105460978%2CGenbank:XM_011707481.1;Parent=rna-XM_011707481.1
NW_012026789.1	Gnomon	CDS	5890490	5890527	.	+	0	Name=XP_011705380.1;ID=cds-XP_011705380.1;Dbxref=GeneID:105460589%2CGenbank:XP_011705380.1;Parent=rna-XM_011707078.1
NW_012026789.1	Gnomon	CDS	5890595	5890725	.	+	0	Name=XP_011705380.1;ID=cds-XP_011705380.1;Dbxref=GeneID:105460589%2CGenbank:XP_011705380.1;Parent=rna-XM_011707078.1
NW_012026789.1	Gnomon	CDS	5890808	5890890	.	+	0	Name=XP_011705380.1;ID=cds-XP_011705380.1;Dbxref=GeneID:105460589%2CGenbank:XP_011705380.1;Parent=rna-XM_011707078.1
NW_012026789.1	Gnomon	CDS	5891217	5891321	.	+	0	Name=XP_011705380.1;ID=cds-XP_011705380.1;Dbxref=GeneID:105460589%2CGenbank:XP_011705380.1;Parent=rna-XM_011707078.1
NW_012026789.1	Gnomon	CDS	5891391	5891537	.	+	0	Name=XP_011705380.1;ID=cds-XP_011705380.1;Dbxref=GeneID:105460589%2CGenbank:XP_011705380.1;Parent=rna-XM_011707078.1
NW_012026789.1	Gnomon	CDS	5891693	5892262	.	+	0	Name=XP_011705380.1;ID=cds-XP_011705380.1;Dbxref=GeneID:105460589%2CGenbank:XP_011705380.1;Parent=rna-XM_011707078.1
NW_012026789.1	Gnomon	CDS	5892551	5892790	.	+	0	Name=XP_011705380.1;ID=cds-XP_011705380.1;Dbxref=GeneID:105460589%2CGenbank:XP_011705380.1;Parent=rna-XM_011707078.1
NW_012026789.1	Gnomon	CDS	5892851	5892970	.	+	0	Name=XP_011705380.1;ID=cds-XP_011705380.1;Dbxref=GeneID:105460589%2CGenbank:XP_011705380.1;Parent=rna-XM_011707078.1
NW_012026789.1	Gnomon	CDS	5893142	5893180	.	+	0	Name=XP_011705380.1;ID=cds-XP_011705380.1;Dbxref=GeneID:105460589%2CGenbank:XP_011705380.1;Parent=rna-XM_011707078.1
NW_012026789.1	Gnomon	exon	2243495	2243594	.	+	.	ID=exon-XM_011707751.1-2;Dbxref=GeneID:105461250%2CGenbank:XM_011707751.1;Note=The sequence of the model RefSeq transcript was modified relative to this genomic sequence to represent the inferred CDS: deleted 1 base in 1 codon;Parent=rna-XM_011707751.1
NW_012026789.1	Gnomon	exon	2247913	2248096	.	+	.	ID=exon-XM_011707751.1-3;Dbxref=GeneID:105461250%2CGenbank:XM_011707751.1;Note=The sequence of the model RefSeq transcript was modified relative to this genomic sequence to represent the inferred CDS: deleted 1 base in 1 codon;Parent=rna-XM_011707751.1
NW_012026789.1	Gnomon	exon	2243401	2243493	.	+	.	ID=exon-XM_011707751.1-1;Dbxref=GeneID:105461250%2CGenbank:XM_011707751.1;Note=The sequence of the model RefSeq transcript was modified relative to this genomic sequence to represent the inferred CDS: deleted 1 base in 1 codon;Parent=rna-XM_011707751.1
NW_012026789.1	Gnomon	exon	2252455	2252841	.	+	.	ID=exon-XM_011707751.1-8;Dbxref=GeneID:105461250%2CGenbank:XM_011707751.1;Note=The sequence of the model RefSeq transcript was modified relative to this genomic sequence to represent the inferred CDS: deleted 1 base in 1 codon;Parent=rna-XM_011707751.1
NW_012026789.1	Gnomon	exon	2250659	2250865	.	+	.	ID=exon-XM_011707751.1-6;Dbxref=GeneID:105461250%2CGenbank:XM_011707751.1;Note=The sequence of the model RefSeq transcript was modified relative to this genomic sequence to represent the inferred CDS: deleted 1 base in 1 codon;Parent=rna-XM_011707751.1
NW_012026789.1	Gnomon	exon	2251194	2251325	.	+	.	ID=exon-XM_011707751.1-7;Dbxref=GeneID:105461250%2CGenbank:XM_011707751.1;Note=The sequence of the model RefSeq transcript was modified relative to this genomic sequence to represent the inferred CDS: deleted 1 base in 1 codon;Parent=rna-XM_011707751.1
NW_012026789.1	Gnomon	exon	2248170	2248268	.	+	.	ID=exon-XM_011707751.1-4;Dbxref=GeneID:105461250%2CGenbank:XM_011707751.1;Note=The sequence of the model RefSeq transcript was modified relative to this genomic sequence to represent the inferred CDS: deleted 1 base in 1 codon;Parent=rna-XM_011707751.1
NW_012026789.1	Gnomon	exon	2250268	2250508	.	+	.	ID=exon-XM_011707751.1-5;Dbxref=GeneID:105461250%2CGenbank:XM_011707751.1;Note=The sequence of the model RefSeq transcript was modified relative to this genomic sequence to represent the inferred CDS: deleted 1 base in 1 codon;Parent=rna-XM_011707751.1
NW_012026789.1	Gnomon	exon	2259192	2259389	.	+	.	ID=exon-XM_011704550.1-4;Dbxref=GeneID:105458929%2CGenbank:XM_011704550.1;Parent=rna-XM_011704550.1
NW_012026789.1	Gnomon	exon	2259472	2259832	.	+	.	ID=exon-XM_011704550.1-5;Dbxref=GeneID:105458929%2CGenbank:XM_011704550.1;Parent=rna-XM_011704550.1
NW_012026789.1	Gnomon	exon	2259921	2260187	.	+	.	ID=exon-XM_011704550.1-6;Dbxref=GeneID:105458929%2CGenbank:XM_011704550.1;Parent=rna-XM_011704550.1
NW_012026789.1	Gnomon	exon	2260277	2260560	.	+	.	ID=exon-XM_011704550.1-7;Dbxref=GeneID:105458929%2CGenbank:XM_011704550.1;Parent=rna-XM_011704550.1
NW_012026789.1	Gnomon	exon	2260643	2261045	.	+	.	ID=exon-XM_011704550.1-8;Dbxref=GeneID:105458929%2CGenbank:XM_011704550.1;Parent=rna-XM_011704550.1
NW_012026789.1	Gnomon	mRNA	5757448	5759670	.	+	.	Name=XM_011707871.1;ID=rna-XM_011707871.1;Dbxref=GeneID:105461373%2CGenbank:XM_011707871.1;Parent=gene-LOC105461373
NW_012026789.1	Gnomon	CDS	3791519	3791619	.	-	0	Name=XP_011704213.1;ID=cds-XP_011704213.1;Dbxref=GeneID:105459654%2CGenbank:XP_011704213.1;Parent=rna-XM_011705911.1
NW_012026789.1	Gnomon	CDS	3791277	3791386	.	-	0	Name=XP_011704213.1;ID=cds-XP_011704213.1;Dbxref=GeneID:105459654%2CGenbank:XP_011704213.1;Parent=rna-XM_011705911.1
NW_012026789.1	Gnomon	CDS	3790872	3791190	.	-	0	Name=XP_011704213.1;ID=cds-XP_011704213.1;Dbxref=GeneID:105459654%2CGenbank:XP_011704213.1;Parent=rna-XM_011705911.1
NW_012026789.1	Gnomon	CDS	3790570	3790730	.	-	0	Name=XP_011704213.1;ID=cds-XP_011704213.1;Dbxref=GeneID:105459654%2CGenbank:XP_011704213.1;Parent=rna-XM_011705911.1
NW_012026789.1	Gnomon	CDS	3790227	3790345	.	-	0	Name=XP_011704213.1;ID=cds-XP_011704213.1;Dbxref=GeneID:105459654%2CGenbank:XP_011704213.1;Parent=rna-XM_011705911.1
NW_012026789.1	Gnomon	CDS	3790012	3790125	.	-	0	Name=XP_011704213.1;ID=cds-XP_011704213.1;Dbxref=GeneID:105459654%2CGenbank:XP_011704213.1;Parent=rna-XM_011705911.1
NW_012026789.1	Gnomon	exon	2257981	2258147	.	+	.	ID=exon-XM_011704550.1-1;Dbxref=GeneID:105458929%2CGenbank:XM_011704550.1;Parent=rna-XM_011704550.1
NW_012026789.1	Gnomon	exon	2258565	2258673	.	+	.	ID=exon-XM_011704550.1-2;Dbxref=GeneID:105458929%2CGenbank:XM_011704550.1;Parent=rna-XM_011704550.1
NW_012026789.1	Gnomon	exon	2258940	2259098	.	+	.	ID=exon-XM_011704550.1-3;Dbxref=GeneID:105458929%2CGenbank:XM_011704550.1;Parent=rna-XM_011704550.1
NW_012026789.1	Gnomon	exon	1062185	1062285	.	-	.	ID=exon-XM_011703414.1-10;Dbxref=GeneID:105458240%2CGenbank:XM_011703414.1;Parent=rna-XM_011703414.1
NW_012026789.1	Gnomon	exon	1060970	1062101	.	-	.	ID=exon-XM_011703414.1-11;Dbxref=GeneID:105458240%2CGenbank:XM_011703414.1;Parent=rna-XM_011703414.1
NW_012026789.1	Gnomon	CDS	2134801	2134838	.	+	0	Name=XP_011702786.1;ID=cds-XP_011702786.1;Dbxref=GeneID:105458887%2CGenbank:XP_011702786.1;Parent=rna-XM_011704484.1
NW_012026789.1	Gnomon	CDS	2157140	2157800	.	+	0	Name=XP_011702786.1;ID=cds-XP_011702786.1;Dbxref=GeneID:105458887%2CGenbank:XP_011702786.1;Parent=rna-XM_011704484.1
NW_012026789.1	Gnomon	mRNA	107887	133645	.	-	.	Name=XM_011702978.1;ID=rna-XM_011702978.1;Dbxref=GeneID:105457970%2CGenbank:XM_011702978.1;Parent=gene-LOC105457970
NW_012026789.1	Gnomon	CDS	4716645	4716858	.	+	0	Name=XP_011704943.1;ID=cds-XP_011704943.1;Dbxref=GeneID:105460194%2CGenbank:XP_011704943.1;Parent=rna-XM_011706641.1
NW_012026789.1	Gnomon	CDS	4719663	4719870	.	+	0	Name=XP_011704943.1;ID=cds-XP_011704943.1;Dbxref=GeneID:105460194%2CGenbank:XP_011704943.1;Parent=rna-XM_011706641.1
NW_012026789.1	Gnomon	CDS	4722617	4722677	.	+	0	Name=XP_011704943.1;ID=cds-XP_011704943.1;Dbxref=GeneID:105460194%2CGenbank:XP_011704943.1;Parent=rna-XM_011706641.1
NW_012026789.1	Gnomon	CDS	6009965	6010579	.	-	0	Name=XP_011706267.1;ID=cds-XP_011706267.1;Dbxref=GeneID:105461468%2CGenbank:XP_011706267.1;Parent=rna-XM_011707965.1
NW_012026789.1	Gnomon	CDS	5874407	5874457	.	-	0	Name=XP_011705281.1;ID=cds-XP_011705281.1;Dbxref=GeneID:105460520%2CGenbank:XP_011705281.1;Parent=rna-XM_011706979.1
NW_012026789.1	Gnomon	CDS	5873424	5873802	.	-	0	Name=XP_011705281.1;ID=cds-XP_011705281.1;Dbxref=GeneID:105460520%2CGenbank:XP_011705281.1;Parent=rna-XM_011706979.1
NW_012026789.1	Gnomon	CDS	5871949	5872216	.	-	0	Name=XP_011705281.1;ID=cds-XP_011705281.1;Dbxref=GeneID:105460520%2CGenbank:XP_011705281.1;Parent=rna-XM_011706979.1
NW_012026789.1	Gnomon	CDS	5870141	5870515	.	-	0	Name=XP_011705281.1;ID=cds-XP_011705281.1;Dbxref=GeneID:105460520%2CGenbank:XP_011705281.1;Parent=rna-XM_011706979.1
NW_012026789.1	Gnomon	CDS	5869355	5869544	.	-	0	Name=XP_011705281.1;ID=cds-XP_011705281.1;Dbxref=GeneID:105460520%2CGenbank:XP_011705281.1;Parent=rna-XM_011706979.1
NW_012026789.1	Gnomon	CDS	5868984	5869160	.	-	0	Name=XP_011705281.1;ID=cds-XP_011705281.1;Dbxref=GeneID:105460520%2CGenbank:XP_011705281.1;Parent=rna-XM_011706979.1
NW_012026789.1	Gnomon	CDS	5868735	5868834	.	-	0	Name=XP_011705281.1;ID=cds-XP_011705281.1;Dbxref=GeneID:105460520%2CGenbank:XP_011705281.1;Parent=rna-XM_011706979.1
NW_012026789.1	Gnomon	CDS	5868365	5868636	.	-	0	Name=XP_011705281.1;ID=cds-XP_011705281.1;Dbxref=GeneID:105460520%2CGenbank:XP_011705281.1;Parent=rna-XM_011706979.1
NW_012026789.1	Gnomon	CDS	5867329	5867496	.	-	0	Name=XP_011705281.1;ID=cds-XP_011705281.1;Dbxref=GeneID:105460520%2CGenbank:XP_011705281.1;Parent=rna-XM_011706979.1
NW_012026789.1	Gnomon	CDS	6211641	6212045	.	-	0	Name=XP_011705530.1;ID=cds-XP_011705530.1;Dbxref=GeneID:105460727%2CGenbank:XP_011705530.1;Parent=rna-XM_011707228.1
NW_012026789.1	Gnomon	mRNA	5079205	5384495	.	+	.	Name=XM_011706708.1;ID=rna-XM_011706708.1;Dbxref=GeneID:105460273%2CGenbank:XM_011706708.1;Parent=gene-LOC105460273
NW_012026789.1	Gnomon	mRNA	2096644	2108789	.	+	.	Name=XM_011704407.1;ID=rna-XM_011704407.1;Dbxref=GeneID:105458796%2CGenbank:XM_011704407.1;Parent=gene-LOC105458796
NW_012026789.1	Gnomon	mRNA	2150646	2158488	.	+	.	Name=XM_011704491.1;ID=rna-XM_011704491.1;Dbxref=GeneID:105458887%2CGenbank:XM_011704491.1;Parent=gene-LOC105458887
NW_012026789.1	Gnomon	exon	550088	551016	.	+	.	ID=id-LOC105461007-5;Dbxref=GeneID:105461007;Parent=gene-LOC105461007
NW_012026789.1	Gnomon	exon	559831	560157	.	+	.	ID=id-LOC105461007-6;Dbxref=GeneID:105461007;Parent=gene-LOC105461007
NW_012026789.1	Gnomon	exon	544170	545004	.	+	.	ID=id-LOC105461007-3;Dbxref=GeneID:105461007;Parent=gene-LOC105461007
NW_012026789.1	Gnomon	exon	545138	545147	.	+	.	ID=id-LOC105461007-4;Dbxref=GeneID:105461007;Parent=gene-LOC105461007
NW_012026789.1	Gnomon	exon	543567	544071	.	+	.	ID=id-LOC105461007-2;Dbxref=GeneID:105461007;Parent=gene-LOC105461007
NW_012026789.1	Gnomon	mRNA	1797048	1800891	.	-	.	Name=XM_011703815.1;ID=rna-XM_011703815.1;Dbxref=GeneID:105458480%2CGenbank:XM_011703815.1;Parent=gene-LOC105458480
NW_012026789.1	Gnomon	mRNA	3393094	3397210	.	-	.	Name=XM_011705472.1;ID=rna-XM_011705472.1;Dbxref=GeneID:105459439%2CGenbank:XM_011705472.1;Parent=gene-LOC105459439
NW_012026789.1	Gnomon	exon	5893142	5893400	.	+	.	ID=exon-XM_011707078.1-10;Dbxref=GeneID:105460589%2CGenbank:XM_011707078.1;Parent=rna-XM_011707078.1
NW_012026789.1	Gnomon	mRNA	3475808	3478545	.	-	.	Name=XM_011705722.1;ID=rna-XM_011705722.1;Dbxref=GeneID:105459570%2CGenbank:XM_011705722.1;Parent=gene-LOC105459570
NW_012026789.1	Gnomon	exon	4602417	4602908	.	-	.	ID=exon-XM_011706357.1-18;Dbxref=GeneID:105459957%2CGenbank:XM_011706357.1;Parent=rna-XM_011706357.1
NW_012026789.1	Gnomon	exon	4603408	4603653	.	-	.	ID=exon-XM_011706357.1-16;Dbxref=GeneID:105459957%2CGenbank:XM_011706357.1;Parent=rna-XM_011706357.1
NW_012026789.1	Gnomon	exon	4603047	4603196	.	-	.	ID=exon-XM_011706357.1-17;Dbxref=GeneID:105459957%2CGenbank:XM_011706357.1;Parent=rna-XM_011706357.1
NW_012026789.1	Gnomon	exon	4604588	4604705	.	-	.	ID=exon-XM_011706357.1-14;Dbxref=GeneID:105459957%2CGenbank:XM_011706357.1;Parent=rna-XM_011706357.1
NW_012026789.1	Gnomon	exon	4604229	4604505	.	-	.	ID=exon-XM_011706357.1-15;Dbxref=GeneID:105459957%2CGenbank:XM_011706357.1;Parent=rna-XM_011706357.1
NW_012026789.1	Gnomon	exon	4605851	4606050	.	-	.	ID=exon-XM_011706357.1-12;Dbxref=GeneID:105459957%2CGenbank:XM_011706357.1;Parent=rna-XM_011706357.1
NW_012026789.1	Gnomon	exon	4604781	4604991	.	-	.	ID=exon-XM_011706357.1-13;Dbxref=GeneID:105459957%2CGenbank:XM_011706357.1;Parent=rna-XM_011706357.1
NW_012026789.1	Gnomon	exon	4606795	4606991	.	-	.	ID=exon-XM_011706357.1-10;Dbxref=GeneID:105459957%2CGenbank:XM_011706357.1;Parent=rna-XM_011706357.1
NW_012026789.1	Gnomon	exon	4606424	4606626	.	-	.	ID=exon-XM_011706357.1-11;Dbxref=GeneID:105459957%2CGenbank:XM_011706357.1;Parent=rna-XM_011706357.1
NW_012026789.1	Gnomon	CDS	1585480	1585555	.	+	0	Name=XP_011701813.1;ID=cds-XP_011701813.1;Dbxref=GeneID:105458299%2CGenbank:XP_011701813.1;Parent=rna-XM_011703511.1
NW_012026789.1	Gnomon	CDS	1585628	1585763	.	+	0	Name=XP_011701813.1;ID=cds-XP_011701813.1;Dbxref=GeneID:105458299%2CGenbank:XP_011701813.1;Parent=rna-XM_011703511.1
NW_012026789.1	Gnomon	CDS	1585840	1586043	.	+	0	Name=XP_011701813.1;ID=cds-XP_011701813.1;Dbxref=GeneID:105458299%2CGenbank:XP_011701813.1;Parent=rna-XM_011703511.1
NW_012026789.1	Gnomon	CDS	1586388	1586571	.	+	0	Name=XP_011701813.1;ID=cds-XP_011701813.1;Dbxref=GeneID:105458299%2CGenbank:XP_011701813.1;Parent=rna-XM_011703511.1
NW_012026789.1	Gnomon	CDS	1586865	1587013	.	+	0	Name=XP_011701813.1;ID=cds-XP_011701813.1;Dbxref=GeneID:105458299%2CGenbank:XP_011701813.1;Parent=rna-XM_011703511.1
NW_012026789.1	Gnomon	CDS	1587090	1587111	.	+	0	Name=XP_011701813.1;ID=cds-XP_011701813.1;Dbxref=GeneID:105458299%2CGenbank:XP_011701813.1;Parent=rna-XM_011703511.1
NW_012026789.1	Gnomon	CDS	3188933	3188958	.	+	0	Name=XP_011703626.1;ID=cds-XP_011703626.1;Dbxref=GeneID:105459355%2CGenbank:XP_011703626.1;Parent=rna-XM_011705324.1
NW_012026789.1	Gnomon	CDS	3189420	3189582	.	+	0	Name=XP_011703626.1;ID=cds-XP_011703626.1;Dbxref=GeneID:105459355%2CGenbank:XP_011703626.1;Parent=rna-XM_011705324.1
NW_012026789.1	Gnomon	CDS	3189671	3189844	.	+	0	Name=XP_011703626.1;ID=cds-XP_011703626.1;Dbxref=GeneID:105459355%2CGenbank:XP_011703626.1;Parent=rna-XM_011705324.1
NW_012026789.1	Gnomon	CDS	3189933	3190136	.	+	0	Name=XP_011703626.1;ID=cds-XP_011703626.1;Dbxref=GeneID:105459355%2CGenbank:XP_011703626.1;Parent=rna-XM_011705324.1
NW_012026789.1	Gnomon	CDS	3190539	3190778	.	+	0	Name=XP_011703626.1;ID=cds-XP_011703626.1;Dbxref=GeneID:105459355%2CGenbank:XP_011703626.1;Parent=rna-XM_011705324.1
NW_012026789.1	Gnomon	CDS	3190863	3191049	.	+	0	Name=XP_011703626.1;ID=cds-XP_011703626.1;Dbxref=GeneID:105459355%2CGenbank:XP_011703626.1;Parent=rna-XM_011705324.1
NW_012026789.1	Gnomon	CDS	3191315	3191751	.	+	0	Name=XP_011703626.1;ID=cds-XP_011703626.1;Dbxref=GeneID:105459355%2CGenbank:XP_011703626.1;Parent=rna-XM_011705324.1
NW_012026789.1	Gnomon	CDS	3191833	3192015	.	+	0	Name=XP_011703626.1;ID=cds-XP_011703626.1;Dbxref=GeneID:105459355%2CGenbank:XP_011703626.1;Parent=rna-XM_011705324.1
NW_012026789.1	Gnomon	CDS	3192099	3192206	.	+	0	Name=XP_011703626.1;ID=cds-XP_011703626.1;Dbxref=GeneID:105459355%2CGenbank:XP_011703626.1;Parent=rna-XM_011705324.1
NW_012026789.1	Gnomon	CDS	3192297	3192435	.	+	0	Name=XP_011703626.1;ID=cds-XP_011703626.1;Dbxref=GeneID:105459355%2CGenbank:XP_011703626.1;Parent=rna-XM_011705324.1
NW_012026789.1	Gnomon	CDS	3192600	3192838	.	+	0	Name=XP_011703626.1;ID=cds-XP_011703626.1;Dbxref=GeneID:105459355%2CGenbank:XP_011703626.1;Parent=rna-XM_011705324.1
NW_012026789.1	Gnomon	mRNA	6267984	6269159	.	-	.	Name=XM_011707285.1;ID=rna-XM_011707285.1;Dbxref=GeneID:105460790%2CGenbank:XM_011707285.1;Parent=gene-LOC105460790
NW_012026789.1	Gnomon	exon	5305391	5305529	.	+	.	ID=exon-XM_011706727.1-10;Dbxref=GeneID:105460273%2CGenbank:XM_011706727.1;Parent=rna-XM_011706727.1
NW_012026789.1	Gnomon	exon	5374861	5375074	.	+	.	ID=exon-XM_011706727.1-11;Dbxref=GeneID:105460273%2CGenbank:XM_011706727.1;Parent=rna-XM_011706727.1
NW_012026789.1	Gnomon	exon	5375348	5375505	.	+	.	ID=exon-XM_011706727.1-12;Dbxref=GeneID:105460273%2CGenbank:XM_011706727.1;Parent=rna-XM_011706727.1
NW_012026789.1	Gnomon	exon	5375648	5375897	.	+	.	ID=exon-XM_011706727.1-13;Dbxref=GeneID:105460273%2CGenbank:XM_011706727.1;Parent=rna-XM_011706727.1
NW_012026789.1	Gnomon	exon	5376823	5376925	.	+	.	ID=exon-XM_011706727.1-14;Dbxref=GeneID:105460273%2CGenbank:XM_011706727.1;Parent=rna-XM_011706727.1
NW_012026789.1	Gnomon	exon	5379199	5379240	.	+	.	ID=exon-XM_011706727.1-15;Dbxref=GeneID:105460273%2CGenbank:XM_011706727.1;Parent=rna-XM_011706727.1
NW_012026789.1	Gnomon	exon	5380589	5380705	.	+	.	ID=exon-XM_011706727.1-16;Dbxref=GeneID:105460273%2CGenbank:XM_011706727.1;Parent=rna-XM_011706727.1
NW_012026789.1	Gnomon	exon	5382427	5382576	.	+	.	ID=exon-XM_011706727.1-17;Dbxref=GeneID:105460273%2CGenbank:XM_011706727.1;Parent=rna-XM_011706727.1
NW_012026789.1	Gnomon	exon	5382667	5382839	.	+	.	ID=exon-XM_011706727.1-18;Dbxref=GeneID:105460273%2CGenbank:XM_011706727.1;Parent=rna-XM_011706727.1
NW_012026789.1	Gnomon	exon	5382978	5383087	.	+	.	ID=exon-XM_011706727.1-19;Dbxref=GeneID:105460273%2CGenbank:XM_011706727.1;Parent=rna-XM_011706727.1
NW_012026789.1	Gnomon	exon	5383172	5383263	.	+	.	ID=exon-XM_011706727.1-20;Dbxref=GeneID:105460273%2CGenbank:XM_011706727.1;Parent=rna-XM_011706727.1
NW_012026789.1	Gnomon	exon	5383540	5384495	.	+	.	ID=exon-XM_011706727.1-21;Dbxref=GeneID:105460273%2CGenbank:XM_011706727.1;Parent=rna-XM_011706727.1
NW_012026789.1	Gnomon	mRNA	3793110	3801379	.	-	.	Name=XM_011705962.1;ID=rna-XM_011705962.1;Dbxref=GeneID:105459714%2CGenbank:XM_011705962.1;Parent=gene-LOC105459714
NW_012026789.1	Gnomon	exon	3469740	3470339	.	+	.	ID=exon-XM_011705710.1-1;Dbxref=GeneID:105459561%2CGenbank:XM_011705710.1;Parent=rna-XM_011705710.1
NW_012026789.1	Gnomon	exon	4580449	4580646	.	+	.	ID=exon-XM_011706323.1-17;Dbxref=GeneID:105459950%2CGenbank:XM_011706323.1;Parent=rna-XM_011706323.1
NW_012026789.1	Gnomon	exon	3471414	3471516	.	+	.	ID=exon-XM_011705710.1-2;Dbxref=GeneID:105459561%2CGenbank:XM_011705710.1;Parent=rna-XM_011705710.1
NW_012026789.1	Gnomon	exon	4581019	4581163	.	+	.	ID=exon-XM_011706323.1-18;Dbxref=GeneID:105459950%2CGenbank:XM_011706323.1;Parent=rna-XM_011706323.1
NW_012026789.1	Gnomon	exon	4581301	4581561	.	+	.	ID=exon-XM_011706323.1-19;Dbxref=GeneID:105459950%2CGenbank:XM_011706323.1;Parent=rna-XM_011706323.1
NW_012026789.1	Gnomon	exon	3473282	3473508	.	+	.	ID=exon-XM_011705710.1-5;Dbxref=GeneID:105459561%2CGenbank:XM_011705710.1;Parent=rna-XM_011705710.1
NW_012026789.1	Gnomon	exon	3473793	3474158	.	+	.	ID=exon-XM_011705710.1-6;Dbxref=GeneID:105459561%2CGenbank:XM_011705710.1;Parent=rna-XM_011705710.1
NW_012026789.1	Gnomon	exon	3471651	3471855	.	+	.	ID=exon-XM_011705710.1-3;Dbxref=GeneID:105459561%2CGenbank:XM_011705710.1;Parent=rna-XM_011705710.1
NW_012026789.1	Gnomon	exon	3472069	3472229	.	+	.	ID=exon-XM_011705710.1-4;Dbxref=GeneID:105459561%2CGenbank:XM_011705710.1;Parent=rna-XM_011705710.1
NW_012026789.1	Gnomon	exon	3474882	3475679	.	+	.	ID=exon-XM_011705710.1-9;Dbxref=GeneID:105459561%2CGenbank:XM_011705710.1;Parent=rna-XM_011705710.1
NW_012026789.1	Gnomon	exon	4577387	4577485	.	+	.	ID=exon-XM_011706323.1-10;Dbxref=GeneID:105459950%2CGenbank:XM_011706323.1;Parent=rna-XM_011706323.1
NW_012026789.1	Gnomon	exon	3474259	3474493	.	+	.	ID=exon-XM_011705710.1-7;Dbxref=GeneID:105459561%2CGenbank:XM_011705710.1;Parent=rna-XM_011705710.1
NW_012026789.1	Gnomon	exon	4577657	4577765	.	+	.	ID=exon-XM_011706323.1-11;Dbxref=GeneID:105459950%2CGenbank:XM_011706323.1;Parent=rna-XM_011706323.1
NW_012026789.1	Gnomon	exon	3474682	3474773	.	+	.	ID=exon-XM_011705710.1-8;Dbxref=GeneID:105459561%2CGenbank:XM_011705710.1;Parent=rna-XM_011705710.1
NW_012026789.1	Gnomon	exon	4578371	4578558	.	+	.	ID=exon-XM_011706323.1-12;Dbxref=GeneID:105459950%2CGenbank:XM_011706323.1;Parent=rna-XM_011706323.1
NW_012026789.1	Gnomon	exon	4578628	4578844	.	+	.	ID=exon-XM_011706323.1-13;Dbxref=GeneID:105459950%2CGenbank:XM_011706323.1;Parent=rna-XM_011706323.1
NW_012026789.1	Gnomon	exon	4579263	4579351	.	+	.	ID=exon-XM_011706323.1-14;Dbxref=GeneID:105459950%2CGenbank:XM_011706323.1;Parent=rna-XM_011706323.1
NW_012026789.1	Gnomon	exon	4579430	4579591	.	+	.	ID=exon-XM_011706323.1-15;Dbxref=GeneID:105459950%2CGenbank:XM_011706323.1;Parent=rna-XM_011706323.1
NW_012026789.1	Gnomon	exon	4580188	4580349	.	+	.	ID=exon-XM_011706323.1-16;Dbxref=GeneID:105459950%2CGenbank:XM_011706323.1;Parent=rna-XM_011706323.1
NW_012026789.1	Gnomon	mRNA	5826761	5829436	.	-	.	Name=XM_011706947.1;ID=rna-XM_011706947.1;Dbxref=GeneID:105460479%2CGenbank:XM_011706947.1;Parent=gene-LOC105460479
NW_012026789.1	Gnomon	exon	4587268	4587923	.	+	.	ID=exon-XM_011706323.1-28;Dbxref=GeneID:105459950%2CGenbank:XM_011706323.1;Parent=rna-XM_011706323.1
NW_012026789.1	Gnomon	exon	4581953	4582086	.	+	.	ID=exon-XM_011706323.1-20;Dbxref=GeneID:105459950%2CGenbank:XM_011706323.1;Parent=rna-XM_011706323.1
NW_012026789.1	Gnomon	exon	4582213	4582482	.	+	.	ID=exon-XM_011706323.1-21;Dbxref=GeneID:105459950%2CGenbank:XM_011706323.1;Parent=rna-XM_011706323.1
NW_012026789.1	Gnomon	exon	4583418	4583633	.	+	.	ID=exon-XM_011706323.1-22;Dbxref=GeneID:105459950%2CGenbank:XM_011706323.1;Parent=rna-XM_011706323.1
NW_012026789.1	Gnomon	exon	4583728	4583817	.	+	.	ID=exon-XM_011706323.1-23;Dbxref=GeneID:105459950%2CGenbank:XM_011706323.1;Parent=rna-XM_011706323.1
NW_012026789.1	Gnomon	exon	4585073	4585454	.	+	.	ID=exon-XM_011706323.1-24;Dbxref=GeneID:105459950%2CGenbank:XM_011706323.1;Parent=rna-XM_011706323.1
NW_012026789.1	Gnomon	exon	4585865	4586080	.	+	.	ID=exon-XM_011706323.1-25;Dbxref=GeneID:105459950%2CGenbank:XM_011706323.1;Parent=rna-XM_011706323.1
NW_012026789.1	Gnomon	exon	4586339	4586511	.	+	.	ID=exon-XM_011706323.1-26;Dbxref=GeneID:105459950%2CGenbank:XM_011706323.1;Parent=rna-XM_011706323.1
NW_012026789.1	Gnomon	exon	4586624	4586845	.	+	.	ID=exon-XM_011706323.1-27;Dbxref=GeneID:105459950%2CGenbank:XM_011706323.1;Parent=rna-XM_011706323.1
NW_012026789.1	Gnomon	CDS	5080682	5081108	.	+	0	Name=XP_011705043.1;ID=cds-XP_011705043.1;Dbxref=GeneID:105460273%2CGenbank:XP_011705043.1;Parent=rna-XM_011706741.1
NW_012026789.1	Gnomon	CDS	5102978	5103114	.	+	0	Name=XP_011705043.1;ID=cds-XP_011705043.1;Dbxref=GeneID:105460273%2CGenbank:XP_011705043.1;Parent=rna-XM_011706741.1
NW_012026789.1	Gnomon	CDS	5158840	5158944	.	+	0	Name=XP_011705043.1;ID=cds-XP_011705043.1;Dbxref=GeneID:105460273%2CGenbank:XP_011705043.1;Parent=rna-XM_011706741.1
NW_012026789.1	Gnomon	CDS	5168406	5168552	.	+	0	Name=XP_011705043.1;ID=cds-XP_011705043.1;Dbxref=GeneID:105460273%2CGenbank:XP_011705043.1;Parent=rna-XM_011706741.1
NW_012026789.1	Gnomon	CDS	5237419	5237454	.	+	0	Name=XP_011705043.1;ID=cds-XP_011705043.1;Dbxref=GeneID:105460273%2CGenbank:XP_011705043.1;Parent=rna-XM_011706741.1
NW_012026789.1	Gnomon	CDS	5267211	5267246	.	+	0	Name=XP_011705043.1;ID=cds-XP_011705043.1;Dbxref=GeneID:105460273%2CGenbank:XP_011705043.1;Parent=rna-XM_011706741.1
NW_012026789.1	Gnomon	CDS	5295121	5295396	.	+	0	Name=XP_011705043.1;ID=cds-XP_011705043.1;Dbxref=GeneID:105460273%2CGenbank:XP_011705043.1;Parent=rna-XM_011706741.1
NW_012026789.1	Gnomon	CDS	5297896	5298108	.	+	0	Name=XP_011705043.1;ID=cds-XP_011705043.1;Dbxref=GeneID:105460273%2CGenbank:XP_011705043.1;Parent=rna-XM_011706741.1
NW_012026789.1	Gnomon	CDS	5301905	5302067	.	+	0	Name=XP_011705043.1;ID=cds-XP_011705043.1;Dbxref=GeneID:105460273%2CGenbank:XP_011705043.1;Parent=rna-XM_011706741.1
NW_012026789.1	Gnomon	CDS	5305391	5305529	.	+	0	Name=XP_011705043.1;ID=cds-XP_011705043.1;Dbxref=GeneID:105460273%2CGenbank:XP_011705043.1;Parent=rna-XM_011706741.1
NW_012026789.1	Gnomon	CDS	5374861	5375074	.	+	0	Name=XP_011705043.1;ID=cds-XP_011705043.1;Dbxref=GeneID:105460273%2CGenbank:XP_011705043.1;Parent=rna-XM_011706741.1
NW_012026789.1	Gnomon	CDS	5375348	5375505	.	+	0	Name=XP_011705043.1;ID=cds-XP_011705043.1;Dbxref=GeneID:105460273%2CGenbank:XP_011705043.1;Parent=rna-XM_011706741.1
NW_012026789.1	Gnomon	CDS	5375648	5375897	.	+	0	Name=XP_011705043.1;ID=cds-XP_011705043.1;Dbxref=GeneID:105460273%2CGenbank:XP_011705043.1;Parent=rna-XM_011706741.1
NW_012026789.1	Gnomon	CDS	5376823	5376925	.	+	0	Name=XP_011705043.1;ID=cds-XP_011705043.1;Dbxref=GeneID:105460273%2CGenbank:XP_011705043.1;Parent=rna-XM_011706741.1
NW_012026789.1	Gnomon	CDS	5379199	5379240	.	+	0	Name=XP_011705043.1;ID=cds-XP_011705043.1;Dbxref=GeneID:105460273%2CGenbank:XP_011705043.1;Parent=rna-XM_011706741.1
NW_012026789.1	Gnomon	CDS	5382427	5382576	.	+	0	Name=XP_011705043.1;ID=cds-XP_011705043.1;Dbxref=GeneID:105460273%2CGenbank:XP_011705043.1;Parent=rna-XM_011706741.1
NW_012026789.1	Gnomon	CDS	5382667	5382839	.	+	0	Name=XP_011705043.1;ID=cds-XP_011705043.1;Dbxref=GeneID:105460273%2CGenbank:XP_011705043.1;Parent=rna-XM_011706741.1
NW_012026789.1	Gnomon	CDS	5382978	5383087	.	+	0	Name=XP_011705043.1;ID=cds-XP_011705043.1;Dbxref=GeneID:105460273%2CGenbank:XP_011705043.1;Parent=rna-XM_011706741.1
NW_012026789.1	Gnomon	CDS	5383172	5383263	.	+	0	Name=XP_011705043.1;ID=cds-XP_011705043.1;Dbxref=GeneID:105460273%2CGenbank:XP_011705043.1;Parent=rna-XM_011706741.1
NW_012026789.1	Gnomon	CDS	5383540	5383649	.	+	0	Name=XP_011705043.1;ID=cds-XP_011705043.1;Dbxref=GeneID:105460273%2CGenbank:XP_011705043.1;Parent=rna-XM_011706741.1
NW_012026789.1	Gnomon	exon	2072983	2073202	.	+	.	ID=exon-XM_011704277.1-10;Dbxref=GeneID:105458754%2CGenbank:XM_011704277.1;Parent=rna-XM_011704277.1
NW_012026789.1	Gnomon	exon	2073488	2073644	.	+	.	ID=exon-XM_011704277.1-11;Dbxref=GeneID:105458754%2CGenbank:XM_011704277.1;Parent=rna-XM_011704277.1
NW_012026789.1	Gnomon	exon	2073736	2074008	.	+	.	ID=exon-XM_011704277.1-12;Dbxref=GeneID:105458754%2CGenbank:XM_011704277.1;Parent=rna-XM_011704277.1
NW_012026789.1	Gnomon	exon	2075310	2076971	.	+	.	ID=exon-XM_011704277.1-13;Dbxref=GeneID:105458754%2CGenbank:XM_011704277.1;Parent=rna-XM_011704277.1
NW_012026789.1	Gnomon	mRNA	3225049	3340778	.	-	.	Name=XM_011705378.1;ID=rna-XM_011705378.1;Dbxref=GeneID:105459397%2CGenbank:XM_011705378.1;Parent=gene-LOC105459397
NW_012026789.1	Gnomon	mRNA	1051899	1053755	.	+	.	Name=XM_011703329.1;ID=rna-XM_011703329.1;Dbxref=GeneID:105458183%2CGenbank:XM_011703329.1;Parent=gene-LOC105458183
NW_012026789.1	Gnomon	CDS	4621589	4621876	.	-	0	Name=XP_011704705.1;ID=cds-XP_011704705.1;Dbxref=GeneID:105459988%2CGenbank:XP_011704705.1;Parent=rna-XM_011706403.1
NW_012026789.1	Gnomon	CDS	4621002	4621083	.	-	0	Name=XP_011704705.1;ID=cds-XP_011704705.1;Dbxref=GeneID:105459988%2CGenbank:XP_011704705.1;Parent=rna-XM_011706403.1
NW_012026789.1	Gnomon	CDS	4620719	4620898	.	-	0	Name=XP_011704705.1;ID=cds-XP_011704705.1;Dbxref=GeneID:105459988%2CGenbank:XP_011704705.1;Parent=rna-XM_011706403.1
NW_012026789.1	Gnomon	CDS	4620252	4620289	.	-	0	Name=XP_011704705.1;ID=cds-XP_011704705.1;Dbxref=GeneID:105459988%2CGenbank:XP_011704705.1;Parent=rna-XM_011706403.1
NW_012026789.1	Gnomon	CDS	4620013	4620166	.	-	0	Name=XP_011704705.1;ID=cds-XP_011704705.1;Dbxref=GeneID:105459988%2CGenbank:XP_011704705.1;Parent=rna-XM_011706403.1
NW_012026789.1	Gnomon	CDS	4619665	4619789	.	-	0	Name=XP_011704705.1;ID=cds-XP_011704705.1;Dbxref=GeneID:105459988%2CGenbank:XP_011704705.1;Parent=rna-XM_011706403.1
NW_012026789.1	Gnomon	CDS	4619206	4619341	.	-	0	Name=XP_011704705.1;ID=cds-XP_011704705.1;Dbxref=GeneID:105459988%2CGenbank:XP_011704705.1;Parent=rna-XM_011706403.1
NW_012026789.1	Gnomon	CDS	4617007	4617601	.	-	0	Name=XP_011704705.1;ID=cds-XP_011704705.1;Dbxref=GeneID:105459988%2CGenbank:XP_011704705.1;Parent=rna-XM_011706403.1
NW_012026789.1	Gnomon	CDS	4615980	4616569	.	-	0	Name=XP_011704705.1;ID=cds-XP_011704705.1;Dbxref=GeneID:105459988%2CGenbank:XP_011704705.1;Parent=rna-XM_011706403.1
NW_012026789.1	Gnomon	CDS	4615253	4615416	.	-	0	Name=XP_011704705.1;ID=cds-XP_011704705.1;Dbxref=GeneID:105459988%2CGenbank:XP_011704705.1;Parent=rna-XM_011706403.1
NW_012026789.1	Gnomon	CDS	2053134	2053179	.	+	0	Name=XP_011702548.1;ID=cds-XP_011702548.1;Dbxref=GeneID:105458725%2CGenbank:XP_011702548.1;Note=The sequence of the model RefSeq protein was modified relative to this genomic sequence to represent the inferred CDS: inserted 1 base in 1 codon;Parent=rna-XM_011704246.1
NW_012026789.1	Gnomon	CDS	2053962	2054374	.	+	0	Name=XP_011702548.1;ID=cds-XP_011702548.1;Dbxref=GeneID:105458725%2CGenbank:XP_011702548.1;Note=The sequence of the model RefSeq protein was modified relative to this genomic sequence to represent the inferred CDS: inserted 1 base in 1 codon;Parent=rna-XM_011704246.1
NW_012026789.1	Gnomon	CDS	2054448	2054537	.	+	0	Name=XP_011702548.1;ID=cds-XP_011702548.1;Dbxref=GeneID:105458725%2CGenbank:XP_011702548.1;Note=The sequence of the model RefSeq protein was modified relative to this genomic sequence to represent the inferred CDS: inserted 1 base in 1 codon;Parent=rna-XM_011704246.1
NW_012026789.1	Gnomon	CDS	2054924	2055335	.	+	0	Name=XP_011702548.1;ID=cds-XP_011702548.1;Dbxref=GeneID:105458725%2CGenbank:XP_011702548.1;Note=The sequence of the model RefSeq protein was modified relative to this genomic sequence to represent the inferred CDS: inserted 1 base in 1 codon;Parent=rna-XM_011704246.1
NW_012026789.1	Gnomon	CDS	2055338	2055437	.	+	0	Name=XP_011702548.1;ID=cds-XP_011702548.1;Dbxref=GeneID:105458725%2CGenbank:XP_011702548.1;Note=The sequence of the model RefSeq protein was modified relative to this genomic sequence to represent the inferred CDS: inserted 1 base in 1 codon;Parent=rna-XM_011704246.1
NW_012026789.1	Gnomon	CDS	2055631	2056481	.	+	0	Name=XP_011702548.1;ID=cds-XP_011702548.1;Dbxref=GeneID:105458725%2CGenbank:XP_011702548.1;Note=The sequence of the model RefSeq protein was modified relative to this genomic sequence to represent the inferred CDS: inserted 1 base in 1 codon;Parent=rna-XM_011704246.1
NW_012026789.1	Gnomon	CDS	2056602	2057254	.	+	0	Name=XP_011702548.1;ID=cds-XP_011702548.1;Dbxref=GeneID:105458725%2CGenbank:XP_011702548.1;Note=The sequence of the model RefSeq protein was modified relative to this genomic sequence to represent the inferred CDS: inserted 1 base in 1 codon;Parent=rna-XM_011704246.1
NW_012026789.1	Gnomon	CDS	2057353	2057523	.	+	0	Name=XP_011702548.1;ID=cds-XP_011702548.1;Dbxref=GeneID:105458725%2CGenbank:XP_011702548.1;Note=The sequence of the model RefSeq protein was modified relative to this genomic sequence to represent the inferred CDS: inserted 1 base in 1 codon;Parent=rna-XM_011704246.1
NW_012026789.1	Gnomon	mRNA	4469254	4475156	.	-	.	Name=XM_011706216.1;ID=rna-XM_011706216.1;Dbxref=GeneID:105459873%2CGenbank:XM_011706216.1;Parent=gene-LOC105459873
NW_012026789.1	Gnomon	exon	2815739	2817153	.	-	.	ID=exon-XM_011705148.1-17;Dbxref=GeneID:105459264%2CGenbank:XM_011705148.1;Parent=rna-XM_011705148.1
NW_012026789.1	Gnomon	exon	2818419	2818513	.	-	.	ID=exon-XM_011705148.1-15;Dbxref=GeneID:105459264%2CGenbank:XM_011705148.1;Parent=rna-XM_011705148.1
NW_012026789.1	Gnomon	exon	2817643	2817918	.	-	.	ID=exon-XM_011705148.1-16;Dbxref=GeneID:105459264%2CGenbank:XM_011705148.1;Parent=rna-XM_011705148.1
NW_012026789.1	Gnomon	exon	2826066	2826410	.	-	.	ID=exon-XM_011705148.1-13;Dbxref=GeneID:105459264%2CGenbank:XM_011705148.1;Parent=rna-XM_011705148.1
NW_012026789.1	Gnomon	exon	2819256	2819537	.	-	.	ID=exon-XM_011705148.1-14;Dbxref=GeneID:105459264%2CGenbank:XM_011705148.1;Parent=rna-XM_011705148.1
NW_012026789.1	Gnomon	exon	2834247	2834540	.	-	.	ID=exon-XM_011705148.1-11;Dbxref=GeneID:105459264%2CGenbank:XM_011705148.1;Parent=rna-XM_011705148.1
NW_012026789.1	Gnomon	exon	2831514	2831837	.	-	.	ID=exon-XM_011705148.1-12;Dbxref=GeneID:105459264%2CGenbank:XM_011705148.1;Parent=rna-XM_011705148.1
NW_012026789.1	Gnomon	exon	1585189	1585307	.	+	.	ID=exon-XM_011703522.1-2;Dbxref=GeneID:105458299%2CGenbank:XM_011703522.1;Parent=rna-XM_011703522.1
NW_012026789.1	Gnomon	exon	1585480	1585555	.	+	.	ID=exon-XM_011703522.1-3;Dbxref=GeneID:105458299%2CGenbank:XM_011703522.1;Parent=rna-XM_011703522.1
NW_012026789.1	Gnomon	exon	1585628	1585763	.	+	.	ID=exon-XM_011703522.1-4;Dbxref=GeneID:105458299%2CGenbank:XM_011703522.1;Parent=rna-XM_011703522.1
NW_012026789.1	Gnomon	exon	1585840	1586043	.	+	.	ID=exon-XM_011703522.1-5;Dbxref=GeneID:105458299%2CGenbank:XM_011703522.1;Parent=rna-XM_011703522.1
NW_012026789.1	Gnomon	exon	1584938	1585115	.	+	.	ID=exon-XM_011703522.1-1;Dbxref=GeneID:105458299%2CGenbank:XM_011703522.1;Parent=rna-XM_011703522.1
NW_012026789.1	Gnomon	exon	2846126	2846285	.	-	.	ID=exon-XM_011705148.1-10;Dbxref=GeneID:105459264%2CGenbank:XM_011705148.1;Parent=rna-XM_011705148.1
NW_012026789.1	Gnomon	exon	1586388	1586571	.	+	.	ID=exon-XM_011703522.1-6;Dbxref=GeneID:105458299%2CGenbank:XM_011703522.1;Parent=rna-XM_011703522.1
NW_012026789.1	Gnomon	exon	1586865	1587013	.	+	.	ID=exon-XM_011703522.1-7;Dbxref=GeneID:105458299%2CGenbank:XM_011703522.1;Parent=rna-XM_011703522.1
NW_012026789.1	Gnomon	exon	1587090	1587410	.	+	.	ID=exon-XM_011703522.1-8;Dbxref=GeneID:105458299%2CGenbank:XM_011703522.1;Parent=rna-XM_011703522.1
NW_012026789.1	Gnomon	exon	3797197	3797294	.	-	.	ID=exon-XM_011705970.1-7;Dbxref=GeneID:105459714%2CGenbank:XM_011705970.1;Parent=rna-XM_011705970.1
NW_012026789.1	Gnomon	exon	3796901	3797069	.	-	.	ID=exon-XM_011705970.1-8;Dbxref=GeneID:105459714%2CGenbank:XM_011705970.1;Parent=rna-XM_011705970.1
NW_012026789.1	Gnomon	exon	3796154	3796808	.	-	.	ID=exon-XM_011705970.1-9;Dbxref=GeneID:105459714%2CGenbank:XM_011705970.1;Parent=rna-XM_011705970.1
NW_012026789.1	Gnomon	exon	3798393	3799052	.	-	.	ID=exon-XM_011705970.1-3;Dbxref=GeneID:105459714%2CGenbank:XM_011705970.1;Parent=rna-XM_011705970.1
NW_012026789.1	Gnomon	exon	3798145	3798264	.	-	.	ID=exon-XM_011705970.1-4;Dbxref=GeneID:105459714%2CGenbank:XM_011705970.1;Parent=rna-XM_011705970.1
NW_012026789.1	Gnomon	exon	3797690	3797818	.	-	.	ID=exon-XM_011705970.1-5;Dbxref=GeneID:105459714%2CGenbank:XM_011705970.1;Parent=rna-XM_011705970.1
NW_012026789.1	Gnomon	exon	3797389	3797590	.	-	.	ID=exon-XM_011705970.1-6;Dbxref=GeneID:105459714%2CGenbank:XM_011705970.1;Parent=rna-XM_011705970.1
NW_012026789.1	Gnomon	exon	3801941	3802635	.	-	.	ID=exon-XM_011705970.1-1;Dbxref=GeneID:105459714%2CGenbank:XM_011705970.1;Parent=rna-XM_011705970.1
NW_012026789.1	Gnomon	exon	3799311	3801108	.	-	.	ID=exon-XM_011705970.1-2;Dbxref=GeneID:105459714%2CGenbank:XM_011705970.1;Parent=rna-XM_011705970.1
NW_012026789.1	Gnomon	CDS	3413042	3413083	.	-	0	Name=XP_011703867.1;ID=cds-XP_011703867.1;Dbxref=GeneID:105459478%2CGenbank:XP_011703867.1;Parent=rna-XM_011705565.1
NW_012026789.1	Gnomon	CDS	3412613	3412822	.	-	0	Name=XP_011703867.1;ID=cds-XP_011703867.1;Dbxref=GeneID:105459478%2CGenbank:XP_011703867.1;Parent=rna-XM_011705565.1
NW_012026789.1	Gnomon	CDS	3412324	3412524	.	-	0	Name=XP_011703867.1;ID=cds-XP_011703867.1;Dbxref=GeneID:105459478%2CGenbank:XP_011703867.1;Parent=rna-XM_011705565.1
NW_012026789.1	Gnomon	CDS	3412104	3412243	.	-	0	Name=XP_011703867.1;ID=cds-XP_011703867.1;Dbxref=GeneID:105459478%2CGenbank:XP_011703867.1;Parent=rna-XM_011705565.1
NW_012026789.1	Gnomon	CDS	3411779	3412033	.	-	0	Name=XP_011703867.1;ID=cds-XP_011703867.1;Dbxref=GeneID:105459478%2CGenbank:XP_011703867.1;Parent=rna-XM_011705565.1
NW_012026789.1	Gnomon	CDS	3411502	3411669	.	-	0	Name=XP_011703867.1;ID=cds-XP_011703867.1;Dbxref=GeneID:105459478%2CGenbank:XP_011703867.1;Parent=rna-XM_011705565.1
NW_012026789.1	Gnomon	CDS	3410865	3411390	.	-	0	Name=XP_011703867.1;ID=cds-XP_011703867.1;Dbxref=GeneID:105459478%2CGenbank:XP_011703867.1;Parent=rna-XM_011705565.1
NW_012026789.1	Gnomon	mRNA	5902003	5905925	.	+	.	Name=XM_011707045.1;ID=rna-XM_011707045.1;Dbxref=GeneID:105460561%2CGenbank:XM_011707045.1;Parent=gene-LOC105460561
NW_012026789.1	Gnomon	CDS	2270768	2270771	.	+	0	Name=XP_011702882.1;ID=cds-XP_011702882.1;Dbxref=GeneID:105458939%2CGenbank:XP_011702882.1;Parent=rna-XM_011704580.1
NW_012026789.1	Gnomon	CDS	2271148	2271332	.	+	0	Name=XP_011702882.1;ID=cds-XP_011702882.1;Dbxref=GeneID:105458939%2CGenbank:XP_011702882.1;Parent=rna-XM_011704580.1
NW_012026789.1	Gnomon	CDS	2271426	2271622	.	+	0	Name=XP_011702882.1;ID=cds-XP_011702882.1;Dbxref=GeneID:105458939%2CGenbank:XP_011702882.1;Parent=rna-XM_011704580.1
NW_012026789.1	Gnomon	CDS	2271737	2278899	.	+	0	Name=XP_011702882.1;ID=cds-XP_011702882.1;Dbxref=GeneID:105458939%2CGenbank:XP_011702882.1;Parent=rna-XM_011704580.1
NW_012026789.1	Gnomon	CDS	2278982	2279196	.	+	0	Name=XP_011702882.1;ID=cds-XP_011702882.1;Dbxref=GeneID:105458939%2CGenbank:XP_011702882.1;Parent=rna-XM_011704580.1
NW_012026789.1	Gnomon	CDS	2279437	2279743	.	+	0	Name=XP_011702882.1;ID=cds-XP_011702882.1;Dbxref=GeneID:105458939%2CGenbank:XP_011702882.1;Parent=rna-XM_011704580.1
NW_012026789.1	Gnomon	CDS	2279818	2279999	.	+	0	Name=XP_011702882.1;ID=cds-XP_011702882.1;Dbxref=GeneID:105458939%2CGenbank:XP_011702882.1;Parent=rna-XM_011704580.1
NW_012026789.1	Gnomon	CDS	2280126	2280303	.	+	0	Name=XP_011702882.1;ID=cds-XP_011702882.1;Dbxref=GeneID:105458939%2CGenbank:XP_011702882.1;Parent=rna-XM_011704580.1
NW_012026789.1	Gnomon	CDS	2280425	2280660	.	+	0	Name=XP_011702882.1;ID=cds-XP_011702882.1;Dbxref=GeneID:105458939%2CGenbank:XP_011702882.1;Parent=rna-XM_011704580.1
NW_012026789.1	Gnomon	CDS	2281221	2281605	.	+	0	Name=XP_011702882.1;ID=cds-XP_011702882.1;Dbxref=GeneID:105458939%2CGenbank:XP_011702882.1;Parent=rna-XM_011704580.1
NW_012026789.1	Gnomon	CDS	2283247	2283358	.	+	0	Name=XP_011702882.1;ID=cds-XP_011702882.1;Dbxref=GeneID:105458939%2CGenbank:XP_011702882.1;Parent=rna-XM_011704580.1
NW_012026789.1	Gnomon	CDS	2283445	2283808	.	+	0	Name=XP_011702882.1;ID=cds-XP_011702882.1;Dbxref=GeneID:105458939%2CGenbank:XP_011702882.1;Parent=rna-XM_011704580.1
NW_012026789.1	Gnomon	CDS	2283868	2283912	.	+	0	Name=XP_011702882.1;ID=cds-XP_011702882.1;Dbxref=GeneID:105458939%2CGenbank:XP_011702882.1;Parent=rna-XM_011704580.1
NW_012026789.1	Gnomon	CDS	2283997	2284113	.	+	0	Name=XP_011702882.1;ID=cds-XP_011702882.1;Dbxref=GeneID:105458939%2CGenbank:XP_011702882.1;Parent=rna-XM_011704580.1
NW_012026789.1	Gnomon	CDS	2284191	2284299	.	+	0	Name=XP_011702882.1;ID=cds-XP_011702882.1;Dbxref=GeneID:105458939%2CGenbank:XP_011702882.1;Parent=rna-XM_011704580.1
NW_012026789.1	Gnomon	CDS	2284602	2286631	.	+	0	Name=XP_011702882.1;ID=cds-XP_011702882.1;Dbxref=GeneID:105458939%2CGenbank:XP_011702882.1;Parent=rna-XM_011704580.1
NW_012026789.1	Gnomon	mRNA	4831117	4839557	.	-	.	Name=XM_011706800.1;ID=rna-XM_011706800.1;Dbxref=GeneID:105460343%2CGenbank:XM_011706800.1;Parent=gene-LOC105460343
NW_012026789.1	Gnomon	mRNA	4831117	4839147	.	-	.	Name=XM_011706790.1;ID=rna-XM_011706790.1;Dbxref=GeneID:105460343%2CGenbank:XM_011706790.1;Parent=gene-LOC105460343
NW_012026789.1	Gnomon	exon	4656940	4657086	.	-	.	ID=exon-XM_011706513.1-10;Dbxref=GeneID:105460022%2CGenbank:XM_011706513.1;Parent=rna-XM_011706513.1
NW_012026789.1	Gnomon	exon	4655756	4655905	.	-	.	ID=exon-XM_011706513.1-11;Dbxref=GeneID:105460022%2CGenbank:XM_011706513.1;Parent=rna-XM_011706513.1
NW_012026789.1	Gnomon	exon	4653504	4653632	.	-	.	ID=exon-XM_011706513.1-16;Dbxref=GeneID:105460022%2CGenbank:XM_011706513.1;Parent=rna-XM_011706513.1
NW_012026789.1	Gnomon	exon	4653086	4653170	.	-	.	ID=exon-XM_011706513.1-17;Dbxref=GeneID:105460022%2CGenbank:XM_011706513.1;Parent=rna-XM_011706513.1
NW_012026789.1	Gnomon	exon	4652891	4652908	.	-	.	ID=exon-XM_011706513.1-18;Dbxref=GeneID:105460022%2CGenbank:XM_011706513.1;Parent=rna-XM_011706513.1
NW_012026789.1	Gnomon	exon	4652579	4652803	.	-	.	ID=exon-XM_011706513.1-19;Dbxref=GeneID:105460022%2CGenbank:XM_011706513.1;Parent=rna-XM_011706513.1
NW_012026789.1	Gnomon	exon	4655248	4655388	.	-	.	ID=exon-XM_011706513.1-12;Dbxref=GeneID:105460022%2CGenbank:XM_011706513.1;Parent=rna-XM_011706513.1
NW_012026789.1	Gnomon	exon	4654951	4655106	.	-	.	ID=exon-XM_011706513.1-13;Dbxref=GeneID:105460022%2CGenbank:XM_011706513.1;Parent=rna-XM_011706513.1
NW_012026789.1	Gnomon	exon	4654305	4654601	.	-	.	ID=exon-XM_011706513.1-14;Dbxref=GeneID:105460022%2CGenbank:XM_011706513.1;Parent=rna-XM_011706513.1
NW_012026789.1	Gnomon	exon	4653709	4653892	.	-	.	ID=exon-XM_011706513.1-15;Dbxref=GeneID:105460022%2CGenbank:XM_011706513.1;Parent=rna-XM_011706513.1
NW_012026789.1	Gnomon	exon	4652314	4652459	.	-	.	ID=exon-XM_011706513.1-20;Dbxref=GeneID:105460022%2CGenbank:XM_011706513.1;Parent=rna-XM_011706513.1
NW_012026789.1	Gnomon	exon	4651835	4652043	.	-	.	ID=exon-XM_011706513.1-21;Dbxref=GeneID:105460022%2CGenbank:XM_011706513.1;Parent=rna-XM_011706513.1
NW_012026789.1	Gnomon	exon	4651193	4651397	.	-	.	ID=exon-XM_011706513.1-22;Dbxref=GeneID:105460022%2CGenbank:XM_011706513.1;Parent=rna-XM_011706513.1
NW_012026789.1	Gnomon	exon	4637860	4644931	.	-	.	ID=exon-XM_011706513.1-27;Dbxref=GeneID:105460022%2CGenbank:XM_011706513.1;Parent=rna-XM_011706513.1
NW_012026789.1	Gnomon	exon	4636797	4637516	.	-	.	ID=exon-XM_011706513.1-28;Dbxref=GeneID:105460022%2CGenbank:XM_011706513.1;Parent=rna-XM_011706513.1
NW_012026789.1	Gnomon	exon	4650438	4650627	.	-	.	ID=exon-XM_011706513.1-23;Dbxref=GeneID:105460022%2CGenbank:XM_011706513.1;Parent=rna-XM_011706513.1
NW_012026789.1	Gnomon	exon	4650215	4650353	.	-	.	ID=exon-XM_011706513.1-24;Dbxref=GeneID:105460022%2CGenbank:XM_011706513.1;Parent=rna-XM_011706513.1
NW_012026789.1	Gnomon	exon	4649637	4649916	.	-	.	ID=exon-XM_011706513.1-25;Dbxref=GeneID:105460022%2CGenbank:XM_011706513.1;Parent=rna-XM_011706513.1
NW_012026789.1	Gnomon	exon	4648870	4649019	.	-	.	ID=exon-XM_011706513.1-26;Dbxref=GeneID:105460022%2CGenbank:XM_011706513.1;Parent=rna-XM_011706513.1
NW_012026789.1	Gnomon	CDS	2784783	2784918	.	+	0	Name=XP_011703377.1;ID=cds-XP_011703377.1;Dbxref=GeneID:105459209%2CGenbank:XP_011703377.1;Parent=rna-XM_011705075.1
NW_012026789.1	Gnomon	CDS	2792957	2793036	.	+	0	Name=XP_011703377.1;ID=cds-XP_011703377.1;Dbxref=GeneID:105459209%2CGenbank:XP_011703377.1;Parent=rna-XM_011705075.1
NW_012026789.1	Gnomon	CDS	2793671	2793773	.	+	0	Name=XP_011703377.1;ID=cds-XP_011703377.1;Dbxref=GeneID:105459209%2CGenbank:XP_011703377.1;Parent=rna-XM_011705075.1
NW_012026789.1	Gnomon	CDS	2793870	2794090	.	+	0	Name=XP_011703377.1;ID=cds-XP_011703377.1;Dbxref=GeneID:105459209%2CGenbank:XP_011703377.1;Parent=rna-XM_011705075.1
NW_012026789.1	Gnomon	CDS	2794366	2794522	.	+	0	Name=XP_011703377.1;ID=cds-XP_011703377.1;Dbxref=GeneID:105459209%2CGenbank:XP_011703377.1;Parent=rna-XM_011705075.1
NW_012026789.1	Gnomon	CDS	2796632	2796775	.	+	0	Name=XP_011703377.1;ID=cds-XP_011703377.1;Dbxref=GeneID:105459209%2CGenbank:XP_011703377.1;Parent=rna-XM_011705075.1
NW_012026789.1	Gnomon	CDS	2798265	2798399	.	+	0	Name=XP_011703377.1;ID=cds-XP_011703377.1;Dbxref=GeneID:105459209%2CGenbank:XP_011703377.1;Parent=rna-XM_011705075.1
NW_012026789.1	Gnomon	CDS	2798479	2798613	.	+	0	Name=XP_011703377.1;ID=cds-XP_011703377.1;Dbxref=GeneID:105459209%2CGenbank:XP_011703377.1;Parent=rna-XM_011705075.1
NW_012026789.1	Gnomon	CDS	2798703	2798820	.	+	0	Name=XP_011703377.1;ID=cds-XP_011703377.1;Dbxref=GeneID:105459209%2CGenbank:XP_011703377.1;Parent=rna-XM_011705075.1
NW_012026789.1	Gnomon	CDS	2799014	2799201	.	+	0	Name=XP_011703377.1;ID=cds-XP_011703377.1;Dbxref=GeneID:105459209%2CGenbank:XP_011703377.1;Parent=rna-XM_011705075.1
NW_012026789.1	Gnomon	CDS	2799314	2799526	.	+	0	Name=XP_011703377.1;ID=cds-XP_011703377.1;Dbxref=GeneID:105459209%2CGenbank:XP_011703377.1;Parent=rna-XM_011705075.1
NW_012026789.1	Gnomon	CDS	2799614	2799748	.	+	0	Name=XP_011703377.1;ID=cds-XP_011703377.1;Dbxref=GeneID:105459209%2CGenbank:XP_011703377.1;Parent=rna-XM_011705075.1
NW_012026789.1	Gnomon	CDS	2799967	2800141	.	+	0	Name=XP_011703377.1;ID=cds-XP_011703377.1;Dbxref=GeneID:105459209%2CGenbank:XP_011703377.1;Parent=rna-XM_011705075.1
NW_012026789.1	Gnomon	CDS	2800235	2800561	.	+	0	Name=XP_011703377.1;ID=cds-XP_011703377.1;Dbxref=GeneID:105459209%2CGenbank:XP_011703377.1;Parent=rna-XM_011705075.1
NW_012026789.1	Gnomon	CDS	2800644	2800973	.	+	0	Name=XP_011703377.1;ID=cds-XP_011703377.1;Dbxref=GeneID:105459209%2CGenbank:XP_011703377.1;Parent=rna-XM_011705075.1
NW_012026789.1	Gnomon	CDS	2801060	2801219	.	+	0	Name=XP_011703377.1;ID=cds-XP_011703377.1;Dbxref=GeneID:105459209%2CGenbank:XP_011703377.1;Parent=rna-XM_011705075.1
NW_012026789.1	Gnomon	CDS	2801317	2801424	.	+	0	Name=XP_011703377.1;ID=cds-XP_011703377.1;Dbxref=GeneID:105459209%2CGenbank:XP_011703377.1;Parent=rna-XM_011705075.1
NW_012026789.1	Gnomon	CDS	2802742	2802855	.	+	0	Name=XP_011703377.1;ID=cds-XP_011703377.1;Dbxref=GeneID:105459209%2CGenbank:XP_011703377.1;Parent=rna-XM_011705075.1
NW_012026789.1	Gnomon	CDS	84483	84773	.	-	0	Name=XP_011701325.1;ID=cds-XP_011701325.1;Dbxref=GeneID:105458001%2CGenbank:XP_011701325.1;Parent=rna-XM_011703023.1
NW_012026789.1	Gnomon	CDS	84243	84383	.	-	0	Name=XP_011701325.1;ID=cds-XP_011701325.1;Dbxref=GeneID:105458001%2CGenbank:XP_011701325.1;Parent=rna-XM_011703023.1
NW_012026789.1	Gnomon	mRNA	43397	53119	.	+	.	Name=XM_011703078.1;ID=rna-XM_011703078.1;Dbxref=GeneID:105458037%2CGenbank:XM_011703078.1;Parent=gene-LOC105458037
NW_012026789.1	Gnomon	mRNA	3825603	3827575	.	-	.	Name=XM_011706061.1;ID=rna-XM_011706061.1;Dbxref=GeneID:105459777%2CGenbank:XM_011706061.1;Parent=gene-LOC105459777
NW_012026789.1	Gnomon	mRNA	3152085	3158736	.	-	.	Name=XM_011705233.1;ID=rna-XM_011705233.1;Dbxref=GeneID:105459296%2CGenbank:XM_011705233.1;Parent=gene-LOC105459296
NW_012026789.1	Gnomon	CDS	4680705	4680843	.	+	0	Name=XP_011704903.1;ID=cds-XP_011704903.1;Dbxref=GeneID:105460124%2CGenbank:XP_011704903.1;Parent=rna-XM_011706601.1
NW_012026789.1	Gnomon	CDS	4681891	4682138	.	+	0	Name=XP_011704903.1;ID=cds-XP_011704903.1;Dbxref=GeneID:105460124%2CGenbank:XP_011704903.1;Parent=rna-XM_011706601.1
NW_012026789.1	Gnomon	CDS	4682332	4682484	.	+	0	Name=XP_011704903.1;ID=cds-XP_011704903.1;Dbxref=GeneID:105460124%2CGenbank:XP_011704903.1;Parent=rna-XM_011706601.1
NW_012026789.1	Gnomon	CDS	4682562	4682921	.	+	0	Name=XP_011704903.1;ID=cds-XP_011704903.1;Dbxref=GeneID:105460124%2CGenbank:XP_011704903.1;Parent=rna-XM_011706601.1
NW_012026789.1	Gnomon	CDS	4683273	4683401	.	+	0	Name=XP_011704903.1;ID=cds-XP_011704903.1;Dbxref=GeneID:105460124%2CGenbank:XP_011704903.1;Parent=rna-XM_011706601.1
NW_012026789.1	Gnomon	CDS	4683485	4683674	.	+	0	Name=XP_011704903.1;ID=cds-XP_011704903.1;Dbxref=GeneID:105460124%2CGenbank:XP_011704903.1;Parent=rna-XM_011706601.1
NW_012026789.1	Gnomon	CDS	4683756	4683845	.	+	0	Name=XP_011704903.1;ID=cds-XP_011704903.1;Dbxref=GeneID:105460124%2CGenbank:XP_011704903.1;Parent=rna-XM_011706601.1
NW_012026789.1	Gnomon	CDS	4684089	4684218	.	+	0	Name=XP_011704903.1;ID=cds-XP_011704903.1;Dbxref=GeneID:105460124%2CGenbank:XP_011704903.1;Parent=rna-XM_011706601.1
NW_012026789.1	Gnomon	CDS	4689377	4689491	.	+	0	Name=XP_011704903.1;ID=cds-XP_011704903.1;Dbxref=GeneID:105460124%2CGenbank:XP_011704903.1;Parent=rna-XM_011706601.1
NW_012026789.1	Gnomon	mRNA	5866803	5875047	.	-	.	Name=XM_011706993.1;ID=rna-XM_011706993.1;Dbxref=GeneID:105460520%2CGenbank:XM_011706993.1;Parent=gene-LOC105460520
NW_012026789.1	Gnomon	CDS	6308914	6309396	.	+	0	Name=XP_011705638.1;ID=cds-XP_011705638.1;Dbxref=GeneID:105460844%2CGenbank:XP_011705638.1;Parent=rna-XM_011707336.1
NW_012026789.1	Gnomon	CDS	6310190	6310436	.	+	0	Name=XP_011705638.1;ID=cds-XP_011705638.1;Dbxref=GeneID:105460844%2CGenbank:XP_011705638.1;Parent=rna-XM_011707336.1
NW_012026789.1	Gnomon	CDS	6310622	6310949	.	+	0	Name=XP_011705638.1;ID=cds-XP_011705638.1;Dbxref=GeneID:105460844%2CGenbank:XP_011705638.1;Parent=rna-XM_011707336.1
NW_012026789.1	Gnomon	CDS	6313886	6318983	.	+	0	Name=XP_011705638.1;ID=cds-XP_011705638.1;Dbxref=GeneID:105460844%2CGenbank:XP_011705638.1;Parent=rna-XM_011707336.1
NW_012026789.1	Gnomon	exon	4684089	4684218	.	+	.	ID=exon-XM_011706571.1-9;Dbxref=GeneID:105460124%2CGenbank:XM_011706571.1;Parent=rna-XM_011706571.1
NW_012026789.1	Gnomon	exon	4683485	4683674	.	+	.	ID=exon-XM_011706571.1-7;Dbxref=GeneID:105460124%2CGenbank:XM_011706571.1;Parent=rna-XM_011706571.1
NW_012026789.1	Gnomon	exon	4683756	4683845	.	+	.	ID=exon-XM_011706571.1-8;Dbxref=GeneID:105460124%2CGenbank:XM_011706571.1;Parent=rna-XM_011706571.1
NW_012026789.1	Gnomon	exon	1568740	1569226	.	-	.	ID=exon-XM_011703570.1-23;Dbxref=GeneID:105458332%2CGenbank:XM_011703570.1;Parent=rna-XM_011703570.1
NW_012026789.1	Gnomon	exon	1569638	1569842	.	-	.	ID=exon-XM_011703570.1-21;Dbxref=GeneID:105458332%2CGenbank:XM_011703570.1;Parent=rna-XM_011703570.1
NW_012026789.1	Gnomon	exon	1569310	1569558	.	-	.	ID=exon-XM_011703570.1-22;Dbxref=GeneID:105458332%2CGenbank:XM_011703570.1;Parent=rna-XM_011703570.1
NW_012026789.1	Gnomon	exon	1569935	1570101	.	-	.	ID=exon-XM_011703570.1-20;Dbxref=GeneID:105458332%2CGenbank:XM_011703570.1;Parent=rna-XM_011703570.1
NW_012026789.1	Gnomon	CDS	6058460	6059089	.	-	0	Name=XP_011705482.1;ID=cds-XP_011705482.1;Dbxref=GeneID:105460667%2CGenbank:XP_011705482.1;Parent=rna-XM_011707180.1
NW_012026789.1	Gnomon	CDS	6058270	6058305	.	-	0	Name=XP_011705482.1;ID=cds-XP_011705482.1;Dbxref=GeneID:105460667%2CGenbank:XP_011705482.1;Parent=rna-XM_011707180.1
NW_012026789.1	Gnomon	exon	1570639	1570786	.	-	.	ID=exon-XM_011703570.1-18;Dbxref=GeneID:105458332%2CGenbank:XM_011703570.1;Parent=rna-XM_011703570.1
NW_012026789.1	Gnomon	exon	1570180	1570578	.	-	.	ID=exon-XM_011703570.1-19;Dbxref=GeneID:105458332%2CGenbank:XM_011703570.1;Parent=rna-XM_011703570.1
NW_012026789.1	Gnomon	exon	1571186	1571384	.	-	.	ID=exon-XM_011703570.1-16;Dbxref=GeneID:105458332%2CGenbank:XM_011703570.1;Parent=rna-XM_011703570.1
NW_012026789.1	Gnomon	exon	1570875	1571095	.	-	.	ID=exon-XM_011703570.1-17;Dbxref=GeneID:105458332%2CGenbank:XM_011703570.1;Parent=rna-XM_011703570.1
NW_012026789.1	Gnomon	exon	1572983	1573280	.	-	.	ID=exon-XM_011703570.1-14;Dbxref=GeneID:105458332%2CGenbank:XM_011703570.1;Parent=rna-XM_011703570.1
NW_012026789.1	Gnomon	exon	1571551	1572680	.	-	.	ID=exon-XM_011703570.1-15;Dbxref=GeneID:105458332%2CGenbank:XM_011703570.1;Parent=rna-XM_011703570.1
NW_012026789.1	Gnomon	exon	1574821	1574986	.	-	.	ID=exon-XM_011703570.1-12;Dbxref=GeneID:105458332%2CGenbank:XM_011703570.1;Parent=rna-XM_011703570.1
NW_012026789.1	Gnomon	exon	4678879	4679406	.	+	.	ID=exon-XM_011706571.1-1;Dbxref=GeneID:105460124%2CGenbank:XM_011706571.1;Parent=rna-XM_011706571.1
NW_012026789.1	Gnomon	exon	1573367	1574707	.	-	.	ID=exon-XM_011703570.1-13;Dbxref=GeneID:105458332%2CGenbank:XM_011703570.1;Parent=rna-XM_011703570.1
NW_012026789.1	Gnomon	exon	4680691	4680843	.	+	.	ID=exon-XM_011706571.1-2;Dbxref=GeneID:105460124%2CGenbank:XM_011706571.1;Parent=rna-XM_011706571.1
NW_012026789.1	Gnomon	exon	1575618	1575759	.	-	.	ID=exon-XM_011703570.1-10;Dbxref=GeneID:105458332%2CGenbank:XM_011703570.1;Parent=rna-XM_011703570.1
NW_012026789.1	Gnomon	exon	1575247	1575487	.	-	.	ID=exon-XM_011703570.1-11;Dbxref=GeneID:105458332%2CGenbank:XM_011703570.1;Parent=rna-XM_011703570.1
NW_012026789.1	Gnomon	CDS	2188642	2188693	.	-	0	Name=XP_011702840.1;ID=cds-XP_011702840.1;Dbxref=GeneID:105458920%2CGenbank:XP_011702840.1;Parent=rna-XM_011704538.1
NW_012026789.1	Gnomon	CDS	2184492	2184631	.	-	0	Name=XP_011702840.1;ID=cds-XP_011702840.1;Dbxref=GeneID:105458920%2CGenbank:XP_011702840.1;Parent=rna-XM_011704538.1
NW_012026789.1	Gnomon	CDS	2184087	2184131	.	-	0	Name=XP_011702840.1;ID=cds-XP_011702840.1;Dbxref=GeneID:105458920%2CGenbank:XP_011702840.1;Parent=rna-XM_011704538.1
NW_012026789.1	Gnomon	CDS	2178801	2178910	.	-	0	Name=XP_011702840.1;ID=cds-XP_011702840.1;Dbxref=GeneID:105458920%2CGenbank:XP_011702840.1;Parent=rna-XM_011704538.1
NW_012026789.1	Gnomon	CDS	2177445	2177625	.	-	0	Name=XP_011702840.1;ID=cds-XP_011702840.1;Dbxref=GeneID:105458920%2CGenbank:XP_011702840.1;Parent=rna-XM_011704538.1
NW_012026789.1	Gnomon	CDS	2176395	2176510	.	-	0	Name=XP_011702840.1;ID=cds-XP_011702840.1;Dbxref=GeneID:105458920%2CGenbank:XP_011702840.1;Parent=rna-XM_011704538.1
NW_012026789.1	Gnomon	CDS	2175730	2175898	.	-	0	Name=XP_011702840.1;ID=cds-XP_011702840.1;Dbxref=GeneID:105458920%2CGenbank:XP_011702840.1;Parent=rna-XM_011704538.1
NW_012026789.1	Gnomon	CDS	2172940	2173076	.	-	0	Name=XP_011702840.1;ID=cds-XP_011702840.1;Dbxref=GeneID:105458920%2CGenbank:XP_011702840.1;Parent=rna-XM_011704538.1
NW_012026789.1	Gnomon	CDS	2172473	2172631	.	-	0	Name=XP_011702840.1;ID=cds-XP_011702840.1;Dbxref=GeneID:105458920%2CGenbank:XP_011702840.1;Parent=rna-XM_011704538.1
NW_012026789.1	Gnomon	CDS	2171126	2171308	.	-	0	Name=XP_011702840.1;ID=cds-XP_011702840.1;Dbxref=GeneID:105458920%2CGenbank:XP_011702840.1;Parent=rna-XM_011704538.1
NW_012026789.1	Gnomon	CDS	2170324	2170537	.	-	0	Name=XP_011702840.1;ID=cds-XP_011702840.1;Dbxref=GeneID:105458920%2CGenbank:XP_011702840.1;Parent=rna-XM_011704538.1
NW_012026789.1	Gnomon	CDS	2169392	2169589	.	-	0	Name=XP_011702840.1;ID=cds-XP_011702840.1;Dbxref=GeneID:105458920%2CGenbank:XP_011702840.1;Parent=rna-XM_011704538.1
NW_012026789.1	Gnomon	exon	4682562	4682921	.	+	.	ID=exon-XM_011706571.1-5;Dbxref=GeneID:105460124%2CGenbank:XM_011706571.1;Parent=rna-XM_011706571.1
NW_012026789.1	Gnomon	exon	4683273	4683401	.	+	.	ID=exon-XM_011706571.1-6;Dbxref=GeneID:105460124%2CGenbank:XM_011706571.1;Parent=rna-XM_011706571.1
NW_012026789.1	Gnomon	exon	4681891	4682138	.	+	.	ID=exon-XM_011706571.1-3;Dbxref=GeneID:105460124%2CGenbank:XM_011706571.1;Parent=rna-XM_011706571.1
NW_012026789.1	Gnomon	exon	4682332	4682484	.	+	.	ID=exon-XM_011706571.1-4;Dbxref=GeneID:105460124%2CGenbank:XM_011706571.1;Parent=rna-XM_011706571.1
NW_012026789.1	Gnomon	exon	5866414	5866508	.	+	.	ID=exon-XM_011707018.1-8;Dbxref=GeneID:105460546%2CGenbank:XM_011707018.1;Parent=rna-XM_011707018.1
NW_012026789.1	Gnomon	exon	5866632	5866805	.	+	.	ID=exon-XM_011707018.1-9;Dbxref=GeneID:105460546%2CGenbank:XM_011707018.1;Parent=rna-XM_011707018.1
NW_012026789.1	Gnomon	exon	5860956	5861413	.	+	.	ID=exon-XM_011707018.1-2;Dbxref=GeneID:105460546%2CGenbank:XM_011707018.1;Parent=rna-XM_011707018.1
NW_012026789.1	Gnomon	exon	5862943	5863156	.	+	.	ID=exon-XM_011707018.1-3;Dbxref=GeneID:105460546%2CGenbank:XM_011707018.1;Parent=rna-XM_011707018.1
NW_012026789.1	Gnomon	exon	5853332	5853412	.	+	.	ID=exon-XM_011707018.1-1;Dbxref=GeneID:105460546%2CGenbank:XM_011707018.1;Parent=rna-XM_011707018.1
NW_012026789.1	Gnomon	exon	5865831	5865930	.	+	.	ID=exon-XM_011707018.1-6;Dbxref=GeneID:105460546%2CGenbank:XM_011707018.1;Parent=rna-XM_011707018.1
NW_012026789.1	Gnomon	exon	5866000	5866176	.	+	.	ID=exon-XM_011707018.1-7;Dbxref=GeneID:105460546%2CGenbank:XM_011707018.1;Parent=rna-XM_011707018.1
NW_012026789.1	Gnomon	exon	5863673	5864044	.	+	.	ID=exon-XM_011707018.1-4;Dbxref=GeneID:105460546%2CGenbank:XM_011707018.1;Parent=rna-XM_011707018.1
NW_012026789.1	Gnomon	exon	5864866	5865232	.	+	.	ID=exon-XM_011707018.1-5;Dbxref=GeneID:105460546%2CGenbank:XM_011707018.1;Parent=rna-XM_011707018.1
NW_012026789.1	Gnomon	mRNA	2292490	2296967	.	+	.	Name=XM_011704606.1;ID=rna-XM_011704606.1;Dbxref=GeneID:105458959%2CGenbank:XM_011704606.1;Parent=gene-LOC105458959
NW_012026789.1	Gnomon	mRNA	4485358	4489073	.	-	.	Name=XM_011707831.1;ID=rna-XM_011707831.1;Dbxref=GeneID:105461332%2CGenbank:XM_011707831.1;Parent=gene-LOC105461332
NW_012026789.1	Gnomon	CDS	3406972	3407124	.	-	0	Name=XP_011703824.1;ID=cds-XP_011703824.1;Dbxref=GeneID:105459459%2CGenbank:XP_011703824.1;Parent=rna-XM_011705522.1
NW_012026789.1	Gnomon	CDS	3406432	3406613	.	-	0	Name=XP_011703824.1;ID=cds-XP_011703824.1;Dbxref=GeneID:105459459%2CGenbank:XP_011703824.1;Parent=rna-XM_011705522.1
NW_012026789.1	Gnomon	CDS	3406078	3406225	.	-	0	Name=XP_011703824.1;ID=cds-XP_011703824.1;Dbxref=GeneID:105459459%2CGenbank:XP_011703824.1;Parent=rna-XM_011705522.1
NW_012026789.1	Gnomon	CDS	3405643	3405998	.	-	0	Name=XP_011703824.1;ID=cds-XP_011703824.1;Dbxref=GeneID:105459459%2CGenbank:XP_011703824.1;Parent=rna-XM_011705522.1
NW_012026789.1	Gnomon	CDS	3404943	3405405	.	-	0	Name=XP_011703824.1;ID=cds-XP_011703824.1;Dbxref=GeneID:105459459%2CGenbank:XP_011703824.1;Parent=rna-XM_011705522.1
NW_012026789.1	Gnomon	CDS	3403997	3404226	.	-	0	Name=XP_011703824.1;ID=cds-XP_011703824.1;Dbxref=GeneID:105459459%2CGenbank:XP_011703824.1;Parent=rna-XM_011705522.1
NW_012026789.1	Gnomon	CDS	3403418	3403745	.	-	0	Name=XP_011703824.1;ID=cds-XP_011703824.1;Dbxref=GeneID:105459459%2CGenbank:XP_011703824.1;Parent=rna-XM_011705522.1
NW_012026789.1	Gnomon	exon	3411779	3412033	.	-	.	ID=exon-XM_011705565.1-5;Dbxref=GeneID:105459478%2CGenbank:XM_011705565.1;Parent=rna-XM_011705565.1
NW_012026789.1	Gnomon	exon	3411502	3411669	.	-	.	ID=exon-XM_011705565.1-6;Dbxref=GeneID:105459478%2CGenbank:XM_011705565.1;Parent=rna-XM_011705565.1
NW_012026789.1	Gnomon	exon	3410633	3411390	.	-	.	ID=exon-XM_011705565.1-7;Dbxref=GeneID:105459478%2CGenbank:XM_011705565.1;Parent=rna-XM_011705565.1
NW_012026789.1	Gnomon	exon	3413042	3413197	.	-	.	ID=exon-XM_011705565.1-1;Dbxref=GeneID:105459478%2CGenbank:XM_011705565.1;Parent=rna-XM_011705565.1
NW_012026789.1	Gnomon	exon	3412613	3412822	.	-	.	ID=exon-XM_011705565.1-2;Dbxref=GeneID:105459478%2CGenbank:XM_011705565.1;Parent=rna-XM_011705565.1
NW_012026789.1	Gnomon	exon	3412324	3412524	.	-	.	ID=exon-XM_011705565.1-3;Dbxref=GeneID:105459478%2CGenbank:XM_011705565.1;Parent=rna-XM_011705565.1
NW_012026789.1	Gnomon	exon	3412104	3412243	.	-	.	ID=exon-XM_011705565.1-4;Dbxref=GeneID:105459478%2CGenbank:XM_011705565.1;Parent=rna-XM_011705565.1
NW_012026789.1	Gnomon	exon	1818655	1819064	.	-	.	ID=exon-XR_975544.1-1;Dbxref=GeneID:105458510%2CGenbank:XR_975544.1;Parent=rna-XR_975544.1
NW_012026789.1	Gnomon	exon	1815522	1815733	.	-	.	ID=exon-XR_975544.1-8;Dbxref=GeneID:105458510%2CGenbank:XR_975544.1;Parent=rna-XR_975544.1
NW_012026789.1	Gnomon	exon	1814813	1815371	.	-	.	ID=exon-XR_975544.1-9;Dbxref=GeneID:105458510%2CGenbank:XR_975544.1;Parent=rna-XR_975544.1
NW_012026789.1	Gnomon	exon	1816330	1816509	.	-	.	ID=exon-XR_975544.1-6;Dbxref=GeneID:105458510%2CGenbank:XR_975544.1;Parent=rna-XR_975544.1
NW_012026789.1	Gnomon	exon	1815988	1816102	.	-	.	ID=exon-XR_975544.1-7;Dbxref=GeneID:105458510%2CGenbank:XR_975544.1;Parent=rna-XR_975544.1
NW_012026789.1	Gnomon	exon	1816973	1817289	.	-	.	ID=exon-XR_975544.1-4;Dbxref=GeneID:105458510%2CGenbank:XR_975544.1;Parent=rna-XR_975544.1
NW_012026789.1	Gnomon	exon	1816627	1816836	.	-	.	ID=exon-XR_975544.1-5;Dbxref=GeneID:105458510%2CGenbank:XR_975544.1;Parent=rna-XR_975544.1
NW_012026789.1	Gnomon	exon	1817796	1818061	.	-	.	ID=exon-XR_975544.1-2;Dbxref=GeneID:105458510%2CGenbank:XR_975544.1;Parent=rna-XR_975544.1
NW_012026789.1	Gnomon	exon	1817406	1817616	.	-	.	ID=exon-XR_975544.1-3;Dbxref=GeneID:105458510%2CGenbank:XR_975544.1;Parent=rna-XR_975544.1
NW_012026789.1	Gnomon	exon	1055966	1056103	.	-	.	ID=exon-XM_011703366.1-4;Dbxref=GeneID:105458215%2CGenbank:XM_011703366.1;Parent=rna-XM_011703366.1
NW_012026789.1	Gnomon	exon	1055463	1055757	.	-	.	ID=exon-XM_011703366.1-5;Dbxref=GeneID:105458215%2CGenbank:XM_011703366.1;Parent=rna-XM_011703366.1
NW_012026789.1	Gnomon	exon	1055249	1055369	.	-	.	ID=exon-XM_011703366.1-6;Dbxref=GeneID:105458215%2CGenbank:XM_011703366.1;Parent=rna-XM_011703366.1
NW_012026789.1	Gnomon	exon	1055069	1055175	.	-	.	ID=exon-XM_011703366.1-7;Dbxref=GeneID:105458215%2CGenbank:XM_011703366.1;Parent=rna-XM_011703366.1
NW_012026789.1	Gnomon	exon	1056610	1056692	.	-	.	ID=exon-XM_011703366.1-1;Dbxref=GeneID:105458215%2CGenbank:XM_011703366.1;Parent=rna-XM_011703366.1
NW_012026789.1	Gnomon	exon	1056461	1056544	.	-	.	ID=exon-XM_011703366.1-2;Dbxref=GeneID:105458215%2CGenbank:XM_011703366.1;Parent=rna-XM_011703366.1
NW_012026789.1	Gnomon	exon	1056184	1056220	.	-	.	ID=exon-XM_011703366.1-3;Dbxref=GeneID:105458215%2CGenbank:XM_011703366.1;Parent=rna-XM_011703366.1
NW_012026789.1	Gnomon	exon	1054051	1054202	.	-	.	ID=exon-XM_011703366.1-8;Dbxref=GeneID:105458215%2CGenbank:XM_011703366.1;Parent=rna-XM_011703366.1
NW_012026789.1	Gnomon	exon	6058460	6059110	.	-	.	ID=exon-XM_011707172.1-3;Dbxref=GeneID:105460667%2CGenbank:XM_011707172.1;Parent=rna-XM_011707172.1
NW_012026789.1	Gnomon	exon	6057929	6058305	.	-	.	ID=exon-XM_011707172.1-4;Dbxref=GeneID:105460667%2CGenbank:XM_011707172.1;Parent=rna-XM_011707172.1
NW_012026789.1	Gnomon	CDS	1056461	1056477	.	-	0	Name=XP_011701668.1;ID=cds-XP_011701668.1;Dbxref=GeneID:105458215%2CGenbank:XP_011701668.1;Parent=rna-XM_011703366.1
NW_012026789.1	Gnomon	CDS	1056184	1056220	.	-	0	Name=XP_011701668.1;ID=cds-XP_011701668.1;Dbxref=GeneID:105458215%2CGenbank:XP_011701668.1;Parent=rna-XM_011703366.1
NW_012026789.1	Gnomon	CDS	1055966	1056103	.	-	0	Name=XP_011701668.1;ID=cds-XP_011701668.1;Dbxref=GeneID:105458215%2CGenbank:XP_011701668.1;Parent=rna-XM_011703366.1
NW_012026789.1	Gnomon	CDS	1055463	1055757	.	-	0	Name=XP_011701668.1;ID=cds-XP_011701668.1;Dbxref=GeneID:105458215%2CGenbank:XP_011701668.1;Parent=rna-XM_011703366.1
NW_012026789.1	Gnomon	CDS	1055249	1055369	.	-	0	Name=XP_011701668.1;ID=cds-XP_011701668.1;Dbxref=GeneID:105458215%2CGenbank:XP_011701668.1;Parent=rna-XM_011703366.1
NW_012026789.1	Gnomon	CDS	1055069	1055175	.	-	0	Name=XP_011701668.1;ID=cds-XP_011701668.1;Dbxref=GeneID:105458215%2CGenbank:XP_011701668.1;Parent=rna-XM_011703366.1
NW_012026789.1	Gnomon	CDS	1054069	1054202	.	-	0	Name=XP_011701668.1;ID=cds-XP_011701668.1;Dbxref=GeneID:105458215%2CGenbank:XP_011701668.1;Parent=rna-XM_011703366.1
NW_012026789.1	Gnomon	exon	6064449	6064507	.	-	.	ID=exon-XM_011707172.1-1;Dbxref=GeneID:105460667%2CGenbank:XM_011707172.1;Parent=rna-XM_011707172.1
NW_012026789.1	Gnomon	exon	6063759	6064009	.	-	.	ID=exon-XM_011707172.1-2;Dbxref=GeneID:105460667%2CGenbank:XM_011707172.1;Parent=rna-XM_011707172.1
NW_012026789.1	Gnomon	mRNA	2425965	2439231	.	+	.	Name=XM_011704700.1;ID=rna-XM_011704700.1;Dbxref=GeneID:105459029%2CGenbank:XM_011704700.1;Parent=gene-LOC105459029
NW_012026789.1	Gnomon	CDS	3165712	3165718	.	-	0	Name=XP_011703574.1;ID=cds-XP_011703574.1;Dbxref=GeneID:105459331%2CGenbank:XP_011703574.1;Parent=rna-XM_011705272.1
NW_012026789.1	Gnomon	CDS	3164456	3165492	.	-	0	Name=XP_011703574.1;ID=cds-XP_011703574.1;Dbxref=GeneID:105459331%2CGenbank:XP_011703574.1;Parent=rna-XM_011705272.1
NW_012026789.1	Gnomon	mRNA	2097003	2108789	.	+	.	Name=XM_011704357.1;ID=rna-XM_011704357.1;Dbxref=GeneID:105458796%2CGenbank:XM_011704357.1;Parent=gene-LOC105458796
NW_012026789.1	Gnomon	CDS	4489670	4489761	.	+	0	Name=XP_011704558.1;ID=cds-XP_011704558.1;Dbxref=GeneID:105459900%2CGenbank:XP_011704558.1;Parent=rna-XM_011706256.1
NW_012026789.1	Gnomon	CDS	4489895	4490106	.	+	0	Name=XP_011704558.1;ID=cds-XP_011704558.1;Dbxref=GeneID:105459900%2CGenbank:XP_011704558.1;Parent=rna-XM_011706256.1
NW_012026789.1	Gnomon	CDS	4490251	4490519	.	+	0	Name=XP_011704558.1;ID=cds-XP_011704558.1;Dbxref=GeneID:105459900%2CGenbank:XP_011704558.1;Parent=rna-XM_011706256.1
NW_012026789.1	Gnomon	mRNA	3372945	3379126	.	+	.	Name=XM_011705436.1;ID=rna-XM_011705436.1;Dbxref=GeneID:105459419%2CGenbank:XM_011705436.1;Parent=gene-LOC105459419
NW_012026789.1	Gnomon	CDS	5890490	5890527	.	+	0	Name=XP_011705387.1;ID=cds-XP_011705387.1;Dbxref=GeneID:105460589%2CGenbank:XP_011705387.1;Parent=rna-XM_011707085.1
NW_012026789.1	Gnomon	CDS	5890595	5890725	.	+	0	Name=XP_011705387.1;ID=cds-XP_011705387.1;Dbxref=GeneID:105460589%2CGenbank:XP_011705387.1;Parent=rna-XM_011707085.1
NW_012026789.1	Gnomon	CDS	5890808	5890890	.	+	0	Name=XP_011705387.1;ID=cds-XP_011705387.1;Dbxref=GeneID:105460589%2CGenbank:XP_011705387.1;Parent=rna-XM_011707085.1
NW_012026789.1	Gnomon	CDS	5891217	5891321	.	+	0	Name=XP_011705387.1;ID=cds-XP_011705387.1;Dbxref=GeneID:105460589%2CGenbank:XP_011705387.1;Parent=rna-XM_011707085.1
NW_012026789.1	Gnomon	CDS	5891391	5891537	.	+	0	Name=XP_011705387.1;ID=cds-XP_011705387.1;Dbxref=GeneID:105460589%2CGenbank:XP_011705387.1;Parent=rna-XM_011707085.1
NW_012026789.1	Gnomon	CDS	5891693	5892262	.	+	0	Name=XP_011705387.1;ID=cds-XP_011705387.1;Dbxref=GeneID:105460589%2CGenbank:XP_011705387.1;Parent=rna-XM_011707085.1
NW_012026789.1	Gnomon	CDS	5892551	5892790	.	+	0	Name=XP_011705387.1;ID=cds-XP_011705387.1;Dbxref=GeneID:105460589%2CGenbank:XP_011705387.1;Parent=rna-XM_011707085.1
NW_012026789.1	Gnomon	CDS	5892851	5892970	.	+	0	Name=XP_011705387.1;ID=cds-XP_011705387.1;Dbxref=GeneID:105460589%2CGenbank:XP_011705387.1;Parent=rna-XM_011707085.1
NW_012026789.1	Gnomon	CDS	5894049	5894084	.	+	0	Name=XP_011705387.1;ID=cds-XP_011705387.1;Dbxref=GeneID:105460589%2CGenbank:XP_011705387.1;Parent=rna-XM_011707085.1
NW_012026789.1	Gnomon	CDS	3828835	3829051	.	+	0	Name=XP_011704412.1;ID=cds-XP_011704412.1;Dbxref=GeneID:105459799%2CGenbank:XP_011704412.1;Parent=rna-XM_011706110.1
NW_012026789.1	Gnomon	CDS	3829212	3829408	.	+	0	Name=XP_011704412.1;ID=cds-XP_011704412.1;Dbxref=GeneID:105459799%2CGenbank:XP_011704412.1;Parent=rna-XM_011706110.1
NW_012026789.1	Gnomon	CDS	3829588	3829739	.	+	0	Name=XP_011704412.1;ID=cds-XP_011704412.1;Dbxref=GeneID:105459799%2CGenbank:XP_011704412.1;Parent=rna-XM_011706110.1
NW_012026789.1	Gnomon	CDS	3829816	3830019	.	+	0	Name=XP_011704412.1;ID=cds-XP_011704412.1;Dbxref=GeneID:105459799%2CGenbank:XP_011704412.1;Parent=rna-XM_011706110.1
NW_012026789.1	Gnomon	CDS	3830614	3830748	.	+	0	Name=XP_011704412.1;ID=cds-XP_011704412.1;Dbxref=GeneID:105459799%2CGenbank:XP_011704412.1;Parent=rna-XM_011706110.1
NW_012026789.1	Gnomon	CDS	3830827	3831088	.	+	0	Name=XP_011704412.1;ID=cds-XP_011704412.1;Dbxref=GeneID:105459799%2CGenbank:XP_011704412.1;Parent=rna-XM_011706110.1
NW_012026789.1	Gnomon	CDS	3831160	3831258	.	+	0	Name=XP_011704412.1;ID=cds-XP_011704412.1;Dbxref=GeneID:105459799%2CGenbank:XP_011704412.1;Parent=rna-XM_011706110.1
NW_012026789.1	Gnomon	CDS	3831332	3831545	.	+	0	Name=XP_011704412.1;ID=cds-XP_011704412.1;Dbxref=GeneID:105459799%2CGenbank:XP_011704412.1;Parent=rna-XM_011706110.1
NW_012026789.1	Gnomon	CDS	3833541	3833593	.	+	0	Name=XP_011704412.1;ID=cds-XP_011704412.1;Dbxref=GeneID:105459799%2CGenbank:XP_011704412.1;Parent=rna-XM_011706110.1
NW_012026789.1	Gnomon	exon	3831332	3831545	.	+	.	ID=exon-XM_011706110.1-8;Dbxref=GeneID:105459799%2CGenbank:XM_011706110.1;Parent=rna-XM_011706110.1
NW_012026789.1	Gnomon	exon	3833541	3833633	.	+	.	ID=exon-XM_011706110.1-9;Dbxref=GeneID:105459799%2CGenbank:XM_011706110.1;Parent=rna-XM_011706110.1
NW_012026789.1	Gnomon	exon	3830827	3831088	.	+	.	ID=exon-XM_011706110.1-6;Dbxref=GeneID:105459799%2CGenbank:XM_011706110.1;Parent=rna-XM_011706110.1
NW_012026789.1	Gnomon	exon	3831160	3831258	.	+	.	ID=exon-XM_011706110.1-7;Dbxref=GeneID:105459799%2CGenbank:XM_011706110.1;Parent=rna-XM_011706110.1
NW_012026789.1	Gnomon	exon	3829816	3830019	.	+	.	ID=exon-XM_011706110.1-4;Dbxref=GeneID:105459799%2CGenbank:XM_011706110.1;Parent=rna-XM_011706110.1
NW_012026789.1	Gnomon	exon	3830614	3830748	.	+	.	ID=exon-XM_011706110.1-5;Dbxref=GeneID:105459799%2CGenbank:XM_011706110.1;Parent=rna-XM_011706110.1
NW_012026789.1	Gnomon	exon	3829212	3829408	.	+	.	ID=exon-XM_011706110.1-2;Dbxref=GeneID:105459799%2CGenbank:XM_011706110.1;Parent=rna-XM_011706110.1
NW_012026789.1	Gnomon	exon	3829588	3829739	.	+	.	ID=exon-XM_011706110.1-3;Dbxref=GeneID:105459799%2CGenbank:XM_011706110.1;Parent=rna-XM_011706110.1
NW_012026789.1	Gnomon	exon	3828823	3829051	.	+	.	ID=exon-XM_011706110.1-1;Dbxref=GeneID:105459799%2CGenbank:XM_011706110.1;Parent=rna-XM_011706110.1
NW_012026789.1	Gnomon	mRNA	4636797	4665142	.	-	.	Name=XM_011706513.1;ID=rna-XM_011706513.1;Dbxref=GeneID:105460022%2CGenbank:XM_011706513.1;Parent=gene-LOC105460022
NW_012026789.1	Gnomon	mRNA	1928646	1931294	.	-	.	Name=XM_011704114.1;ID=rna-XM_011704114.1;Dbxref=GeneID:105458645%2CGenbank:XM_011704114.1;Parent=gene-LOC105458645
NW_012026789.1	Gnomon	CDS	5827590	5828801	.	-	0	Name=XP_011705244.1;ID=cds-XP_011705244.1;Dbxref=GeneID:105460479%2CGenbank:XP_011705244.1;Parent=rna-XM_011706942.1
NW_012026789.1	Gnomon	CDS	2303139	2303173	.	+	0	Name=XP_011702988.1;ID=cds-XP_011702988.1;Dbxref=GeneID:105459022%2CGenbank:XP_011702988.1;Parent=rna-XM_011704686.1
NW_012026789.1	Gnomon	CDS	2303288	2303660	.	+	0	Name=XP_011702988.1;ID=cds-XP_011702988.1;Dbxref=GeneID:105459022%2CGenbank:XP_011702988.1;Parent=rna-XM_011704686.1
NW_012026789.1	Gnomon	CDS	2303737	2303889	.	+	0	Name=XP_011702988.1;ID=cds-XP_011702988.1;Dbxref=GeneID:105459022%2CGenbank:XP_011702988.1;Parent=rna-XM_011704686.1
NW_012026789.1	Gnomon	CDS	2303994	2304195	.	+	0	Name=XP_011702988.1;ID=cds-XP_011702988.1;Dbxref=GeneID:105459022%2CGenbank:XP_011702988.1;Parent=rna-XM_011704686.1
NW_012026789.1	Gnomon	CDS	2308500	2308525	.	+	0	Name=XP_011702988.1;ID=cds-XP_011702988.1;Dbxref=GeneID:105459022%2CGenbank:XP_011702988.1;Parent=rna-XM_011704686.1
NW_012026789.1	Gnomon	CDS	4680705	4680843	.	+	0	Name=XP_011704895.1;ID=cds-XP_011704895.1;Dbxref=GeneID:105460124%2CGenbank:XP_011704895.1;Parent=rna-XM_011706593.1
NW_012026789.1	Gnomon	CDS	4681891	4682138	.	+	0	Name=XP_011704895.1;ID=cds-XP_011704895.1;Dbxref=GeneID:105460124%2CGenbank:XP_011704895.1;Parent=rna-XM_011706593.1
NW_012026789.1	Gnomon	CDS	4682332	4682484	.	+	0	Name=XP_011704895.1;ID=cds-XP_011704895.1;Dbxref=GeneID:105460124%2CGenbank:XP_011704895.1;Parent=rna-XM_011706593.1
NW_012026789.1	Gnomon	CDS	4682562	4682921	.	+	0	Name=XP_011704895.1;ID=cds-XP_011704895.1;Dbxref=GeneID:105460124%2CGenbank:XP_011704895.1;Parent=rna-XM_011706593.1
NW_012026789.1	Gnomon	CDS	4683273	4683401	.	+	0	Name=XP_011704895.1;ID=cds-XP_011704895.1;Dbxref=GeneID:105460124%2CGenbank:XP_011704895.1;Parent=rna-XM_011706593.1
NW_012026789.1	Gnomon	CDS	4683485	4683674	.	+	0	Name=XP_011704895.1;ID=cds-XP_011704895.1;Dbxref=GeneID:105460124%2CGenbank:XP_011704895.1;Parent=rna-XM_011706593.1
NW_012026789.1	Gnomon	CDS	4683756	4683845	.	+	0	Name=XP_011704895.1;ID=cds-XP_011704895.1;Dbxref=GeneID:105460124%2CGenbank:XP_011704895.1;Parent=rna-XM_011706593.1
NW_012026789.1	Gnomon	CDS	4684089	4684218	.	+	0	Name=XP_011704895.1;ID=cds-XP_011704895.1;Dbxref=GeneID:105460124%2CGenbank:XP_011704895.1;Parent=rna-XM_011706593.1
NW_012026789.1	Gnomon	CDS	4685752	4685781	.	+	0	Name=XP_011704895.1;ID=cds-XP_011704895.1;Dbxref=GeneID:105460124%2CGenbank:XP_011704895.1;Parent=rna-XM_011706593.1
NW_012026789.1	Gnomon	CDS	4689377	4689491	.	+	0	Name=XP_011704895.1;ID=cds-XP_011704895.1;Dbxref=GeneID:105460124%2CGenbank:XP_011704895.1;Parent=rna-XM_011706593.1
NW_012026789.1	Gnomon	exon	3788615	3789787	.	-	.	ID=exon-XM_011705922.1-1;Dbxref=GeneID:105459689%2CGenbank:XM_011705922.1;Parent=rna-XM_011705922.1
NW_012026789.1	Gnomon	exon	3787716	3787900	.	-	.	ID=exon-XM_011705922.1-2;Dbxref=GeneID:105459689%2CGenbank:XM_011705922.1;Parent=rna-XM_011705922.1
NW_012026789.1	Gnomon	exon	3787295	3787476	.	-	.	ID=exon-XM_011705922.1-3;Dbxref=GeneID:105459689%2CGenbank:XM_011705922.1;Parent=rna-XM_011705922.1
NW_012026789.1	Gnomon	exon	3785575	3787173	.	-	.	ID=exon-XM_011705922.1-4;Dbxref=GeneID:105459689%2CGenbank:XM_011705922.1;Parent=rna-XM_011705922.1
NW_012026789.1	Gnomon	gene	6138986	6143140	.	-	.	Name=LOC105461500;ID=gene-LOC105461500;Dbxref=GeneID:105461500
NW_012026789.1	Gnomon	gene	6151571	6153793	.	+	.	Name=LOC105461508;ID=gene-LOC105461508;Dbxref=GeneID:105461508
NW_012026789.1	Gnomon	gene	6172342	6173184	.	-	.	Name=LOC105461543;ID=gene-LOC105461543;Dbxref=GeneID:105461543
NW_012026789.1	Gnomon	CDS	3435738	3435886	.	-	0	Name=XP_011703920.1;ID=cds-XP_011703920.1;Dbxref=GeneID:105459509%2CGenbank:XP_011703920.1;Parent=rna-XM_011705618.1
NW_012026789.1	Gnomon	CDS	3435491	3435650	.	-	0	Name=XP_011703920.1;ID=cds-XP_011703920.1;Dbxref=GeneID:105459509%2CGenbank:XP_011703920.1;Parent=rna-XM_011705618.1
NW_012026789.1	Gnomon	CDS	3435024	3435375	.	-	0	Name=XP_011703920.1;ID=cds-XP_011703920.1;Dbxref=GeneID:105459509%2CGenbank:XP_011703920.1;Parent=rna-XM_011705618.1
NW_012026789.1	Gnomon	CDS	3434617	3434927	.	-	0	Name=XP_011703920.1;ID=cds-XP_011703920.1;Dbxref=GeneID:105459509%2CGenbank:XP_011703920.1;Parent=rna-XM_011705618.1
NW_012026789.1	Gnomon	CDS	3434276	3434535	.	-	0	Name=XP_011703920.1;ID=cds-XP_011703920.1;Dbxref=GeneID:105459509%2CGenbank:XP_011703920.1;Parent=rna-XM_011705618.1
NW_012026789.1	Gnomon	CDS	3434009	3434194	.	-	0	Name=XP_011703920.1;ID=cds-XP_011703920.1;Dbxref=GeneID:105459509%2CGenbank:XP_011703920.1;Parent=rna-XM_011705618.1
NW_012026789.1	Gnomon	CDS	3433378	3433747	.	-	0	Name=XP_011703920.1;ID=cds-XP_011703920.1;Dbxref=GeneID:105459509%2CGenbank:XP_011703920.1;Parent=rna-XM_011705618.1
NW_012026789.1	Gnomon	CDS	3432856	3433050	.	-	0	Name=XP_011703920.1;ID=cds-XP_011703920.1;Dbxref=GeneID:105459509%2CGenbank:XP_011703920.1;Parent=rna-XM_011705618.1
NW_012026789.1	Gnomon	CDS	3432637	3432774	.	-	0	Name=XP_011703920.1;ID=cds-XP_011703920.1;Dbxref=GeneID:105459509%2CGenbank:XP_011703920.1;Parent=rna-XM_011705618.1
NW_012026789.1	Gnomon	CDS	3432352	3432444	.	-	0	Name=XP_011703920.1;ID=cds-XP_011703920.1;Dbxref=GeneID:105459509%2CGenbank:XP_011703920.1;Parent=rna-XM_011705618.1
NW_012026789.1	Gnomon	exon	2549907	2550458	.	-	.	ID=exon-XM_011704861.1-10;Dbxref=GeneID:105459109%2CGenbank:XM_011704861.1;Parent=rna-XM_011704861.1
NW_012026789.1	Gnomon	exon	2547228	2549812	.	-	.	ID=exon-XM_011704861.1-11;Dbxref=GeneID:105459109%2CGenbank:XM_011704861.1;Parent=rna-XM_011704861.1
NW_012026789.1	Gnomon	gene	6225372	6227672	.	+	.	Name=LOC105461569;ID=gene-LOC105461569;Dbxref=GeneID:105461569
NW_012026789.1	Gnomon	CDS	1779669	1780012	.	-	0	Name=XP_011702018.1;ID=cds-XP_011702018.1;Dbxref=GeneID:105458420%2CGenbank:XP_011702018.1;Parent=rna-XM_011703716.1
NW_012026789.1	Gnomon	CDS	1777994	1779316	.	-	0	Name=XP_011702018.1;ID=cds-XP_011702018.1;Dbxref=GeneID:105458420%2CGenbank:XP_011702018.1;Parent=rna-XM_011703716.1
NW_012026789.1	Gnomon	CDS	1777312	1777881	.	-	0	Name=XP_011702018.1;ID=cds-XP_011702018.1;Dbxref=GeneID:105458420%2CGenbank:XP_011702018.1;Parent=rna-XM_011703716.1
NW_012026789.1	Gnomon	CDS	1776708	1777077	.	-	0	Name=XP_011702018.1;ID=cds-XP_011702018.1;Dbxref=GeneID:105458420%2CGenbank:XP_011702018.1;Parent=rna-XM_011703716.1
NW_012026789.1	Gnomon	CDS	1776400	1776601	.	-	0	Name=XP_011702018.1;ID=cds-XP_011702018.1;Dbxref=GeneID:105458420%2CGenbank:XP_011702018.1;Parent=rna-XM_011703716.1
NW_012026789.1	Gnomon	CDS	1776136	1776316	.	-	0	Name=XP_011702018.1;ID=cds-XP_011702018.1;Dbxref=GeneID:105458420%2CGenbank:XP_011702018.1;Parent=rna-XM_011703716.1
NW_012026789.1	Gnomon	CDS	1775823	1775989	.	-	0	Name=XP_011702018.1;ID=cds-XP_011702018.1;Dbxref=GeneID:105458420%2CGenbank:XP_011702018.1;Parent=rna-XM_011703716.1
NW_012026789.1	Gnomon	CDS	1775519	1775628	.	-	0	Name=XP_011702018.1;ID=cds-XP_011702018.1;Dbxref=GeneID:105458420%2CGenbank:XP_011702018.1;Parent=rna-XM_011703716.1
NW_012026789.1	Gnomon	CDS	1775224	1775432	.	-	0	Name=XP_011702018.1;ID=cds-XP_011702018.1;Dbxref=GeneID:105458420%2CGenbank:XP_011702018.1;Parent=rna-XM_011703716.1
NW_012026789.1	Gnomon	CDS	1774473	1775027	.	-	0	Name=XP_011702018.1;ID=cds-XP_011702018.1;Dbxref=GeneID:105458420%2CGenbank:XP_011702018.1;Parent=rna-XM_011703716.1
NW_012026789.1	Gnomon	CDS	1774221	1774397	.	-	0	Name=XP_011702018.1;ID=cds-XP_011702018.1;Dbxref=GeneID:105458420%2CGenbank:XP_011702018.1;Parent=rna-XM_011703716.1
NW_012026789.1	Gnomon	CDS	1773699	1773867	.	-	0	Name=XP_011702018.1;ID=cds-XP_011702018.1;Dbxref=GeneID:105458420%2CGenbank:XP_011702018.1;Parent=rna-XM_011703716.1
NW_012026789.1	Gnomon	CDS	1773423	1773605	.	-	0	Name=XP_011702018.1;ID=cds-XP_011702018.1;Dbxref=GeneID:105458420%2CGenbank:XP_011702018.1;Parent=rna-XM_011703716.1
NW_012026789.1	Gnomon	CDS	1773294	1773341	.	-	0	Name=XP_011702018.1;ID=cds-XP_011702018.1;Dbxref=GeneID:105458420%2CGenbank:XP_011702018.1;Parent=rna-XM_011703716.1
NW_012026789.1	Gnomon	exon	6076918	6077053	.	-	.	ID=exon-XM_011707195.1-2;Dbxref=GeneID:105460686%2CGenbank:XM_011707195.1;Parent=rna-XM_011707195.1
NW_012026789.1	Gnomon	exon	6076513	6076795	.	-	.	ID=exon-XM_011707195.1-3;Dbxref=GeneID:105460686%2CGenbank:XM_011707195.1;Parent=rna-XM_011707195.1
NW_012026789.1	Gnomon	exon	6076262	6076451	.	-	.	ID=exon-XM_011707195.1-4;Dbxref=GeneID:105460686%2CGenbank:XM_011707195.1;Parent=rna-XM_011707195.1
NW_012026789.1	Gnomon	exon	6077178	6077668	.	-	.	ID=exon-XM_011707195.1-1;Dbxref=GeneID:105460686%2CGenbank:XM_011707195.1;Parent=rna-XM_011707195.1
NW_012026789.1	Gnomon	gene	6085326	6085997	.	+	.	Name=LOC105461494;ID=gene-LOC105461494;Dbxref=GeneID:105461494
NW_012026789.1	tRNAscan-SE	exon	1865076	1865111	.	+	.	ID=exon-Trnay-gua-2;Dbxref=GeneID:105447683;Note=transfer RNA tyrosine (anticodon GUA);Parent=rna-Trnay-gua
NW_012026789.1	tRNAscan-SE	exon	1865019	1865055	.	+	.	ID=exon-Trnay-gua-1;Dbxref=GeneID:105447683;Note=transfer RNA tyrosine (anticodon GUA);Parent=rna-Trnay-gua
NW_012026789.1	Gnomon	exon	3406078	3406225	.	-	.	ID=exon-XM_011705541.1-5;Dbxref=GeneID:105459459%2CGenbank:XM_011705541.1;Parent=rna-XM_011705541.1
NW_012026789.1	Gnomon	exon	3405643	3405998	.	-	.	ID=exon-XM_011705541.1-6;Dbxref=GeneID:105459459%2CGenbank:XM_011705541.1;Parent=rna-XM_011705541.1
NW_012026789.1	Gnomon	exon	3406972	3407189	.	-	.	ID=exon-XM_011705541.1-3;Dbxref=GeneID:105459459%2CGenbank:XM_011705541.1;Parent=rna-XM_011705541.1
NW_012026789.1	Gnomon	exon	3406432	3406613	.	-	.	ID=exon-XM_011705541.1-4;Dbxref=GeneID:105459459%2CGenbank:XM_011705541.1;Parent=rna-XM_011705541.1
NW_012026789.1	Gnomon	exon	3403222	3403745	.	-	.	ID=exon-XM_011705541.1-9;Dbxref=GeneID:105459459%2CGenbank:XM_011705541.1;Parent=rna-XM_011705541.1
NW_012026789.1	Gnomon	exon	3404943	3405405	.	-	.	ID=exon-XM_011705541.1-7;Dbxref=GeneID:105459459%2CGenbank:XM_011705541.1;Parent=rna-XM_011705541.1
NW_012026789.1	Gnomon	exon	3403997	3404226	.	-	.	ID=exon-XM_011705541.1-8;Dbxref=GeneID:105459459%2CGenbank:XM_011705541.1;Parent=rna-XM_011705541.1
NW_012026789.1	Gnomon	exon	1040401	1040521	.	+	.	ID=exon-XM_011707642.1-10;Dbxref=GeneID:105461156%2CGenbank:XM_011707642.1;Parent=rna-XM_011707642.1
NW_012026789.1	Gnomon	exon	2782996	2784918	.	+	.	ID=exon-XM_011705055.1-1;Dbxref=GeneID:105459209%2CGenbank:XM_011705055.1;Parent=rna-XM_011705055.1
NW_012026789.1	Gnomon	exon	2792957	2793036	.	+	.	ID=exon-XM_011705055.1-2;Dbxref=GeneID:105459209%2CGenbank:XM_011705055.1;Parent=rna-XM_011705055.1
NW_012026789.1	Gnomon	exon	2793671	2793773	.	+	.	ID=exon-XM_011705055.1-3;Dbxref=GeneID:105459209%2CGenbank:XM_011705055.1;Parent=rna-XM_011705055.1
NW_012026789.1	Gnomon	exon	2793870	2794090	.	+	.	ID=exon-XM_011705055.1-4;Dbxref=GeneID:105459209%2CGenbank:XM_011705055.1;Parent=rna-XM_011705055.1
NW_012026789.1	Gnomon	exon	2794366	2794537	.	+	.	ID=exon-XM_011705055.1-5;Dbxref=GeneID:105459209%2CGenbank:XM_011705055.1;Parent=rna-XM_011705055.1
NW_012026789.1	Gnomon	exon	2796632	2796775	.	+	.	ID=exon-XM_011705055.1-6;Dbxref=GeneID:105459209%2CGenbank:XM_011705055.1;Parent=rna-XM_011705055.1
NW_012026789.1	Gnomon	exon	2798265	2798399	.	+	.	ID=exon-XM_011705055.1-7;Dbxref=GeneID:105459209%2CGenbank:XM_011705055.1;Parent=rna-XM_011705055.1
NW_012026789.1	Gnomon	exon	2798479	2798613	.	+	.	ID=exon-XM_011705055.1-8;Dbxref=GeneID:105459209%2CGenbank:XM_011705055.1;Parent=rna-XM_011705055.1
NW_012026789.1	Gnomon	mRNA	1701537	1706505	.	+	.	Name=XM_011703623.1;ID=rna-XM_011703623.1;Dbxref=GeneID:105458361%2CGenbank:XM_011703623.1;Parent=gene-LOC105458361
NW_012026789.1	Gnomon	exon	2798703	2798820	.	+	.	ID=exon-XM_011705055.1-9;Dbxref=GeneID:105459209%2CGenbank:XM_011705055.1;Parent=rna-XM_011705055.1
NW_012026789.1	Gnomon	exon	3409757	3410270	.	-	.	ID=exon-XM_011705541.1-1;Dbxref=GeneID:105459459%2CGenbank:XM_011705541.1;Parent=rna-XM_011705541.1
NW_012026789.1	Gnomon	exon	3409006	3409490	.	-	.	ID=exon-XM_011705541.1-2;Dbxref=GeneID:105459459%2CGenbank:XM_011705541.1;Parent=rna-XM_011705541.1
NW_012026789.1	Gnomon	mRNA	4614443	4625094	.	-	.	Name=XM_011706418.1;ID=rna-XM_011706418.1;Dbxref=GeneID:105459988%2CGenbank:XM_011706418.1;Parent=gene-LOC105459988
NW_012026789.1	Gnomon	mRNA	3785575	3789787	.	-	.	Name=XM_011705922.1;ID=rna-XM_011705922.1;Dbxref=GeneID:105459689%2CGenbank:XM_011705922.1;Parent=gene-LOC105459689
NW_012026789.1	Gnomon	exon	753803	753935	.	+	.	ID=id-LOC105461069;Dbxref=GeneID:105461069;Parent=gene-LOC105461069
NW_012026789.1	Gnomon	mRNA	4747288	4758502	.	+	.	Name=XM_011706656.1;ID=rna-XM_011706656.1;Dbxref=GeneID:105460210%2CGenbank:XM_011706656.1;Parent=gene-LOC105460210
NW_012026789.1	Gnomon	CDS	2067628	2067682	.	+	0	Name=XP_011702603.1;ID=cds-XP_011702603.1;Dbxref=GeneID:105458754%2CGenbank:XP_011702603.1;Parent=rna-XM_011704301.1
NW_012026789.1	Gnomon	CDS	2067828	2067851	.	+	0	Name=XP_011702603.1;ID=cds-XP_011702603.1;Dbxref=GeneID:105458754%2CGenbank:XP_011702603.1;Parent=rna-XM_011704301.1
NW_012026789.1	Gnomon	CDS	2068655	2068787	.	+	0	Name=XP_011702603.1;ID=cds-XP_011702603.1;Dbxref=GeneID:105458754%2CGenbank:XP_011702603.1;Parent=rna-XM_011704301.1
NW_012026789.1	Gnomon	CDS	2069514	2070929	.	+	0	Name=XP_011702603.1;ID=cds-XP_011702603.1;Dbxref=GeneID:105458754%2CGenbank:XP_011702603.1;Parent=rna-XM_011704301.1
NW_012026789.1	Gnomon	CDS	2071049	2071509	.	+	0	Name=XP_011702603.1;ID=cds-XP_011702603.1;Dbxref=GeneID:105458754%2CGenbank:XP_011702603.1;Parent=rna-XM_011704301.1
NW_012026789.1	Gnomon	CDS	2071725	2072081	.	+	0	Name=XP_011702603.1;ID=cds-XP_011702603.1;Dbxref=GeneID:105458754%2CGenbank:XP_011702603.1;Parent=rna-XM_011704301.1
NW_012026789.1	Gnomon	CDS	2072201	2072459	.	+	0	Name=XP_011702603.1;ID=cds-XP_011702603.1;Dbxref=GeneID:105458754%2CGenbank:XP_011702603.1;Parent=rna-XM_011704301.1
NW_012026789.1	Gnomon	CDS	2072541	2072861	.	+	0	Name=XP_011702603.1;ID=cds-XP_011702603.1;Dbxref=GeneID:105458754%2CGenbank:XP_011702603.1;Parent=rna-XM_011704301.1
NW_012026789.1	Gnomon	CDS	2072983	2073202	.	+	0	Name=XP_011702603.1;ID=cds-XP_011702603.1;Dbxref=GeneID:105458754%2CGenbank:XP_011702603.1;Parent=rna-XM_011704301.1
NW_012026789.1	Gnomon	CDS	2073488	2073644	.	+	0	Name=XP_011702603.1;ID=cds-XP_011702603.1;Dbxref=GeneID:105458754%2CGenbank:XP_011702603.1;Parent=rna-XM_011704301.1
NW_012026789.1	Gnomon	CDS	2073736	2074008	.	+	0	Name=XP_011702603.1;ID=cds-XP_011702603.1;Dbxref=GeneID:105458754%2CGenbank:XP_011702603.1;Parent=rna-XM_011704301.1
NW_012026789.1	Gnomon	CDS	2074795	2074886	.	+	0	Name=XP_011702603.1;ID=cds-XP_011702603.1;Dbxref=GeneID:105458754%2CGenbank:XP_011702603.1;Parent=rna-XM_011704301.1
NW_012026789.1	Gnomon	exon	1854154	1854476	.	-	.	ID=exon-XM_011703952.1-10;Dbxref=GeneID:105458549%2CGenbank:XM_011703952.1;Parent=rna-XM_011703952.1
NW_012026789.1	Gnomon	exon	1853688	1854083	.	-	.	ID=exon-XM_011703952.1-11;Dbxref=GeneID:105458549%2CGenbank:XM_011703952.1;Parent=rna-XM_011703952.1
NW_012026789.1	Gnomon	exon	1853186	1853430	.	-	.	ID=exon-XM_011703952.1-12;Dbxref=GeneID:105458549%2CGenbank:XM_011703952.1;Parent=rna-XM_011703952.1
NW_012026789.1	Gnomon	exon	1852986	1853106	.	-	.	ID=exon-XM_011703952.1-13;Dbxref=GeneID:105458549%2CGenbank:XM_011703952.1;Parent=rna-XM_011703952.1
NW_012026789.1	Gnomon	exon	1852438	1852907	.	-	.	ID=exon-XM_011703952.1-14;Dbxref=GeneID:105458549%2CGenbank:XM_011703952.1;Parent=rna-XM_011703952.1
NW_012026789.1	Gnomon	exon	1852056	1852310	.	-	.	ID=exon-XM_011703952.1-15;Dbxref=GeneID:105458549%2CGenbank:XM_011703952.1;Parent=rna-XM_011703952.1
NW_012026789.1	Gnomon	exon	1851523	1851795	.	-	.	ID=exon-XM_011703952.1-16;Dbxref=GeneID:105458549%2CGenbank:XM_011703952.1;Parent=rna-XM_011703952.1
NW_012026789.1	Gnomon	exon	1851313	1851455	.	-	.	ID=exon-XM_011703952.1-17;Dbxref=GeneID:105458549%2CGenbank:XM_011703952.1;Parent=rna-XM_011703952.1
NW_012026789.1	Gnomon	exon	1850902	1851231	.	-	.	ID=exon-XM_011703952.1-18;Dbxref=GeneID:105458549%2CGenbank:XM_011703952.1;Parent=rna-XM_011703952.1
NW_012026789.1	Gnomon	exon	1849605	1849811	.	-	.	ID=exon-XM_011703952.1-19;Dbxref=GeneID:105458549%2CGenbank:XM_011703952.1;Parent=rna-XM_011703952.1
NW_012026789.1	Gnomon	exon	543081	543486	.	+	.	ID=id-LOC105461007;Dbxref=GeneID:105461007;Parent=gene-LOC105461007
NW_012026789.1	Gnomon	exon	1786161	1786455	.	+	.	ID=exon-XM_011703780.1-2;Dbxref=GeneID:105458461%2CGenbank:XM_011703780.1;Parent=rna-XM_011703780.1
NW_012026789.1	Gnomon	exon	1786861	1787194	.	+	.	ID=exon-XM_011703780.1-3;Dbxref=GeneID:105458461%2CGenbank:XM_011703780.1;Parent=rna-XM_011703780.1
NW_012026789.1	Gnomon	exon	1785461	1786062	.	+	.	ID=exon-XM_011703780.1-1;Dbxref=GeneID:105458461%2CGenbank:XM_011703780.1;Parent=rna-XM_011703780.1
NW_012026789.1	Gnomon	gene	5838289	5843729	.	-	.	Name=LOC105461402;ID=gene-LOC105461402;Dbxref=GeneID:105461402
NW_012026789.1	Gnomon	gene	5912553	5930540	.	-	.	Name=LOC105461413;ID=gene-LOC105461413;Dbxref=GeneID:105461413
NW_012026789.1	Gnomon	mRNA	5079207	5384495	.	+	.	Name=XM_011706750.1;ID=rna-XM_011706750.1;Dbxref=GeneID:105460273%2CGenbank:XM_011706750.1;Parent=gene-LOC105460273
NW_012026789.1	Gnomon	exon	3214770	3215118	.	-	.	ID=exon-XM_011705363.1-1;Dbxref=GeneID:105459393%2CGenbank:XM_011705363.1;Parent=rna-XM_011705363.1
NW_012026789.1	Gnomon	exon	3213305	3213549	.	-	.	ID=exon-XM_011705363.1-2;Dbxref=GeneID:105459393%2CGenbank:XM_011705363.1;Parent=rna-XM_011705363.1
NW_012026789.1	Gnomon	exon	3212677	3212978	.	-	.	ID=exon-XM_011705363.1-3;Dbxref=GeneID:105459393%2CGenbank:XM_011705363.1;Parent=rna-XM_011705363.1
NW_012026789.1	Gnomon	exon	3212466	3212588	.	-	.	ID=exon-XM_011705363.1-4;Dbxref=GeneID:105459393%2CGenbank:XM_011705363.1;Parent=rna-XM_011705363.1
NW_012026789.1	Gnomon	gene	6009965	6010579	.	-	.	Name=LOC105461468;ID=gene-LOC105461468;Dbxref=GeneID:105461468
NW_012026789.1	Gnomon	gene	6018064	6019584	.	-	.	Name=LOC105461477;ID=gene-LOC105461477;Dbxref=GeneID:105461477
NW_012026789.1	Gnomon	gene	5757448	5759670	.	+	.	Name=LOC105461373;ID=gene-LOC105461373;Dbxref=GeneID:105461373
NW_012026789.1	Gnomon	mRNA	1582630	1584792	.	-	.	Name=XM_011707735.1;ID=rna-XM_011707735.1;Dbxref=GeneID:105461230%2CGenbank:XM_011707735.1;Parent=gene-LOC105461230
NW_012026789.1	Gnomon	CDS	1157868	1158594	.	-	0	Name=XP_011705972.1;ID=cds-XP_011705972.1;Dbxref=GeneID:105461185%2CGenbank:XP_011705972.1;Parent=rna-XM_011707670.1
NW_012026789.1	Gnomon	CDS	1157528	1157727	.	-	0	Name=XP_011705972.1;ID=cds-XP_011705972.1;Dbxref=GeneID:105461185%2CGenbank:XP_011705972.1;Parent=rna-XM_011707670.1
NW_012026789.1	Gnomon	CDS	1150184	1150405	.	-	0	Name=XP_011705972.1;ID=cds-XP_011705972.1;Dbxref=GeneID:105461185%2CGenbank:XP_011705972.1;Parent=rna-XM_011707670.1
NW_012026789.1	Gnomon	gene	5818891	5820948	.	-	.	Name=LOC105461392;ID=gene-LOC105461392;Dbxref=GeneID:105461392
NW_012026789.1	Gnomon	exon	5866803	5867496	.	-	.	ID=exon-XM_011706984.1-9;Dbxref=GeneID:105460520%2CGenbank:XM_011706984.1;Parent=rna-XM_011706984.1
NW_012026789.1	Gnomon	mRNA	3429979	3432083	.	-	.	Name=XM_011705579.1;ID=rna-XM_011705579.1;Dbxref=GeneID:105459484%2CGenbank:XM_011705579.1;Parent=gene-LOC105459484
NW_012026789.1	Gnomon	exon	5871949	5872216	.	-	.	ID=exon-XM_011706984.1-3;Dbxref=GeneID:105460520%2CGenbank:XM_011706984.1;Parent=rna-XM_011706984.1
NW_012026789.1	Gnomon	exon	5870141	5870515	.	-	.	ID=exon-XM_011706984.1-4;Dbxref=GeneID:105460520%2CGenbank:XM_011706984.1;Parent=rna-XM_011706984.1
NW_012026789.1	Gnomon	exon	5874006	5874159	.	-	.	ID=exon-XM_011706984.1-1;Dbxref=GeneID:105460520%2CGenbank:XM_011706984.1;Parent=rna-XM_011706984.1
NW_012026789.1	Gnomon	exon	5873424	5873802	.	-	.	ID=exon-XM_011706984.1-2;Dbxref=GeneID:105460520%2CGenbank:XM_011706984.1;Parent=rna-XM_011706984.1
NW_012026789.1	Gnomon	exon	5868735	5868834	.	-	.	ID=exon-XM_011706984.1-7;Dbxref=GeneID:105460520%2CGenbank:XM_011706984.1;Parent=rna-XM_011706984.1
NW_012026789.1	Gnomon	exon	5868365	5868636	.	-	.	ID=exon-XM_011706984.1-8;Dbxref=GeneID:105460520%2CGenbank:XM_011706984.1;Parent=rna-XM_011706984.1
NW_012026789.1	Gnomon	exon	5869355	5869544	.	-	.	ID=exon-XM_011706984.1-5;Dbxref=GeneID:105460520%2CGenbank:XM_011706984.1;Parent=rna-XM_011706984.1
NW_012026789.1	Gnomon	exon	5868984	5869160	.	-	.	ID=exon-XM_011706984.1-6;Dbxref=GeneID:105460520%2CGenbank:XM_011706984.1;Parent=rna-XM_011706984.1
NW_012026789.1	Gnomon	exon	3209547	3209703	.	-	.	ID=exon-XM_011705363.1-9;Dbxref=GeneID:105459393%2CGenbank:XM_011705363.1;Parent=rna-XM_011705363.1
NW_012026789.1	Gnomon	exon	3211878	3212127	.	-	.	ID=exon-XM_011705363.1-5;Dbxref=GeneID:105459393%2CGenbank:XM_011705363.1;Parent=rna-XM_011705363.1
NW_012026789.1	Gnomon	exon	3211670	3211799	.	-	.	ID=exon-XM_011705363.1-6;Dbxref=GeneID:105459393%2CGenbank:XM_011705363.1;Parent=rna-XM_011705363.1
NW_012026789.1	Gnomon	exon	3210686	3210927	.	-	.	ID=exon-XM_011705363.1-7;Dbxref=GeneID:105459393%2CGenbank:XM_011705363.1;Parent=rna-XM_011705363.1
NW_012026789.1	Gnomon	exon	3210144	3210356	.	-	.	ID=exon-XM_011705363.1-8;Dbxref=GeneID:105459393%2CGenbank:XM_011705363.1;Parent=rna-XM_011705363.1
NW_012026789.1	Gnomon	mRNA	1781390	1784794	.	-	.	Name=XM_011703768.1;ID=rna-XM_011703768.1;Dbxref=GeneID:105458444%2CGenbank:XM_011703768.1;Parent=gene-LOC105458444
NW_012026789.1	Gnomon	mRNA	53551	107053	.	+	.	Name=XM_011703038.1;ID=rna-XM_011703038.1;Dbxref=GeneID:105458022%2CGenbank:XM_011703038.1;Parent=gene-LOC105458022
NW_012026789.1	Gnomon	CDS	2555660	2555792	.	-	0	Name=XP_011703181.1;ID=cds-XP_011703181.1;Dbxref=GeneID:105459109%2CGenbank:XP_011703181.1;Parent=rna-XM_011704879.1
NW_012026789.1	Gnomon	CDS	2555324	2555485	.	-	0	Name=XP_011703181.1;ID=cds-XP_011703181.1;Dbxref=GeneID:105459109%2CGenbank:XP_011703181.1;Parent=rna-XM_011704879.1
NW_012026789.1	Gnomon	CDS	2554501	2554829	.	-	0	Name=XP_011703181.1;ID=cds-XP_011703181.1;Dbxref=GeneID:105459109%2CGenbank:XP_011703181.1;Parent=rna-XM_011704879.1
NW_012026789.1	Gnomon	CDS	2554224	2554413	.	-	0	Name=XP_011703181.1;ID=cds-XP_011703181.1;Dbxref=GeneID:105459109%2CGenbank:XP_011703181.1;Parent=rna-XM_011704879.1
NW_012026789.1	Gnomon	CDS	2553619	2553758	.	-	0	Name=XP_011703181.1;ID=cds-XP_011703181.1;Dbxref=GeneID:105459109%2CGenbank:XP_011703181.1;Parent=rna-XM_011704879.1
NW_012026789.1	Gnomon	CDS	2551249	2551541	.	-	0	Name=XP_011703181.1;ID=cds-XP_011703181.1;Dbxref=GeneID:105459109%2CGenbank:XP_011703181.1;Parent=rna-XM_011704879.1
NW_012026789.1	Gnomon	CDS	2550951	2551176	.	-	0	Name=XP_011703181.1;ID=cds-XP_011703181.1;Dbxref=GeneID:105459109%2CGenbank:XP_011703181.1;Parent=rna-XM_011704879.1
NW_012026789.1	Gnomon	CDS	2550589	2550793	.	-	0	Name=XP_011703181.1;ID=cds-XP_011703181.1;Dbxref=GeneID:105459109%2CGenbank:XP_011703181.1;Parent=rna-XM_011704879.1
NW_012026789.1	Gnomon	CDS	2549907	2550458	.	-	0	Name=XP_011703181.1;ID=cds-XP_011703181.1;Dbxref=GeneID:105459109%2CGenbank:XP_011703181.1;Parent=rna-XM_011704879.1
NW_012026789.1	Gnomon	CDS	2547654	2549812	.	-	0	Name=XP_011703181.1;ID=cds-XP_011703181.1;Dbxref=GeneID:105459109%2CGenbank:XP_011703181.1;Parent=rna-XM_011704879.1
NW_012026789.1	Gnomon	exon	4715930	4716052	.	+	.	ID=exon-XM_011706641.1-1;Dbxref=GeneID:105460194%2CGenbank:XM_011706641.1;Parent=rna-XM_011706641.1
NW_012026789.1	Gnomon	exon	4716590	4716858	.	+	.	ID=exon-XM_011706641.1-2;Dbxref=GeneID:105460194%2CGenbank:XM_011706641.1;Parent=rna-XM_011706641.1
NW_012026789.1	Gnomon	exon	4719663	4719870	.	+	.	ID=exon-XM_011706641.1-3;Dbxref=GeneID:105460194%2CGenbank:XM_011706641.1;Parent=rna-XM_011706641.1
NW_012026789.1	Gnomon	exon	4722617	4722900	.	+	.	ID=exon-XM_011706641.1-4;Dbxref=GeneID:105460194%2CGenbank:XM_011706641.1;Parent=rna-XM_011706641.1
NW_012026789.1	Gnomon	exon	2802742	2804578	.	+	.	ID=exon-XM_011705064.1-18;Dbxref=GeneID:105459209%2CGenbank:XM_011705064.1;Parent=rna-XM_011705064.1
NW_012026789.1	Gnomon	exon	2801060	2801219	.	+	.	ID=exon-XM_011705064.1-16;Dbxref=GeneID:105459209%2CGenbank:XM_011705064.1;Parent=rna-XM_011705064.1
NW_012026789.1	Gnomon	exon	2801317	2801424	.	+	.	ID=exon-XM_011705064.1-17;Dbxref=GeneID:105459209%2CGenbank:XM_011705064.1;Parent=rna-XM_011705064.1
NW_012026789.1	Gnomon	exon	2800235	2800561	.	+	.	ID=exon-XM_011705064.1-14;Dbxref=GeneID:105459209%2CGenbank:XM_011705064.1;Parent=rna-XM_011705064.1
NW_012026789.1	Gnomon	exon	2800644	2800973	.	+	.	ID=exon-XM_011705064.1-15;Dbxref=GeneID:105459209%2CGenbank:XM_011705064.1;Parent=rna-XM_011705064.1
NW_012026789.1	Gnomon	exon	2799614	2799748	.	+	.	ID=exon-XM_011705064.1-12;Dbxref=GeneID:105459209%2CGenbank:XM_011705064.1;Parent=rna-XM_011705064.1
NW_012026789.1	Gnomon	exon	2799967	2800141	.	+	.	ID=exon-XM_011705064.1-13;Dbxref=GeneID:105459209%2CGenbank:XM_011705064.1;Parent=rna-XM_011705064.1
NW_012026789.1	Gnomon	exon	2799014	2799201	.	+	.	ID=exon-XM_011705064.1-10;Dbxref=GeneID:105459209%2CGenbank:XM_011705064.1;Parent=rna-XM_011705064.1
NW_012026789.1	Gnomon	exon	2799314	2799526	.	+	.	ID=exon-XM_011705064.1-11;Dbxref=GeneID:105459209%2CGenbank:XM_011705064.1;Parent=rna-XM_011705064.1
NW_012026789.1	Gnomon	exon	248670	252809	.	-	.	ID=exon-XM_011707433.1-1;Dbxref=GeneID:105460935%2CGenbank:XM_011707433.1;Parent=rna-XM_011707433.1
NW_012026789.1	Gnomon	mRNA	5611117	5625344	.	-	.	Name=XM_011706905.1;ID=rna-XM_011706905.1;Dbxref=GeneID:105460445%2CGenbank:XM_011706905.1;Parent=gene-LOC105460445
NW_012026789.1	Gnomon	exon	3825988	3826090	.	-	.	ID=exon-XM_011706037.1-6;Dbxref=GeneID:105459777%2CGenbank:XM_011706037.1;Parent=rna-XM_011706037.1
NW_012026789.1	Gnomon	exon	3825603	3825869	.	-	.	ID=exon-XM_011706037.1-7;Dbxref=GeneID:105459777%2CGenbank:XM_011706037.1;Parent=rna-XM_011706037.1
NW_012026789.1	Gnomon	exon	3826989	3827124	.	-	.	ID=exon-XM_011706037.1-2;Dbxref=GeneID:105459777%2CGenbank:XM_011706037.1;Parent=rna-XM_011706037.1
NW_012026789.1	Gnomon	exon	3826696	3826900	.	-	.	ID=exon-XM_011706037.1-3;Dbxref=GeneID:105459777%2CGenbank:XM_011706037.1;Parent=rna-XM_011706037.1
NW_012026789.1	Gnomon	exon	3826512	3826600	.	-	.	ID=exon-XM_011706037.1-4;Dbxref=GeneID:105459777%2CGenbank:XM_011706037.1;Parent=rna-XM_011706037.1
NW_012026789.1	Gnomon	exon	3826167	3826271	.	-	.	ID=exon-XM_011706037.1-5;Dbxref=GeneID:105459777%2CGenbank:XM_011706037.1;Parent=rna-XM_011706037.1
NW_012026789.1	Gnomon	exon	3827798	3827887	.	-	.	ID=exon-XM_011706037.1-1;Dbxref=GeneID:105459777%2CGenbank:XM_011706037.1;Parent=rna-XM_011706037.1
NW_012026789.1	Gnomon	CDS	2770416	2770418	.	+	0	Name=XP_011703330.1;ID=cds-XP_011703330.1;Dbxref=GeneID:105459197%2CGenbank:XP_011703330.1;Parent=rna-XM_011705028.1
NW_012026789.1	Gnomon	CDS	2770508	2770686	.	+	0	Name=XP_011703330.1;ID=cds-XP_011703330.1;Dbxref=GeneID:105459197%2CGenbank:XP_011703330.1;Parent=rna-XM_011705028.1
NW_012026789.1	Gnomon	CDS	2771314	2771422	.	+	0	Name=XP_011703330.1;ID=cds-XP_011703330.1;Dbxref=GeneID:105459197%2CGenbank:XP_011703330.1;Parent=rna-XM_011705028.1
NW_012026789.1	Gnomon	CDS	2771541	2771678	.	+	0	Name=XP_011703330.1;ID=cds-XP_011703330.1;Dbxref=GeneID:105459197%2CGenbank:XP_011703330.1;Parent=rna-XM_011705028.1
NW_012026789.1	Gnomon	CDS	2777148	2777192	.	+	0	Name=XP_011703330.1;ID=cds-XP_011703330.1;Dbxref=GeneID:105459197%2CGenbank:XP_011703330.1;Parent=rna-XM_011705028.1
NW_012026789.1	Gnomon	CDS	3056719	3056827	.	-	0	Name=XP_011703476.1;ID=cds-XP_011703476.1;Dbxref=GeneID:105459264%2CGenbank:XP_011703476.1;Parent=rna-XM_011705174.1
NW_012026789.1	Gnomon	CDS	2865348	2865480	.	-	0	Name=XP_011703476.1;ID=cds-XP_011703476.1;Dbxref=GeneID:105459264%2CGenbank:XP_011703476.1;Parent=rna-XM_011705174.1
NW_012026789.1	Gnomon	CDS	2856070	2856278	.	-	0	Name=XP_011703476.1;ID=cds-XP_011703476.1;Dbxref=GeneID:105459264%2CGenbank:XP_011703476.1;Parent=rna-XM_011705174.1
NW_012026789.1	Gnomon	CDS	2853975	2854091	.	-	0	Name=XP_011703476.1;ID=cds-XP_011703476.1;Dbxref=GeneID:105459264%2CGenbank:XP_011703476.1;Parent=rna-XM_011705174.1
NW_012026789.1	Gnomon	CDS	2852659	2852862	.	-	0	Name=XP_011703476.1;ID=cds-XP_011703476.1;Dbxref=GeneID:105459264%2CGenbank:XP_011703476.1;Parent=rna-XM_011705174.1
NW_012026789.1	Gnomon	CDS	2851991	2852142	.	-	0	Name=XP_011703476.1;ID=cds-XP_011703476.1;Dbxref=GeneID:105459264%2CGenbank:XP_011703476.1;Parent=rna-XM_011705174.1
NW_012026789.1	Gnomon	CDS	2851192	2851336	.	-	0	Name=XP_011703476.1;ID=cds-XP_011703476.1;Dbxref=GeneID:105459264%2CGenbank:XP_011703476.1;Parent=rna-XM_011705174.1
NW_012026789.1	Gnomon	CDS	2848767	2848897	.	-	0	Name=XP_011703476.1;ID=cds-XP_011703476.1;Dbxref=GeneID:105459264%2CGenbank:XP_011703476.1;Parent=rna-XM_011705174.1
NW_012026789.1	Gnomon	CDS	2846126	2846285	.	-	0	Name=XP_011703476.1;ID=cds-XP_011703476.1;Dbxref=GeneID:105459264%2CGenbank:XP_011703476.1;Parent=rna-XM_011705174.1
NW_012026789.1	Gnomon	CDS	2834247	2834540	.	-	0	Name=XP_011703476.1;ID=cds-XP_011703476.1;Dbxref=GeneID:105459264%2CGenbank:XP_011703476.1;Parent=rna-XM_011705174.1
NW_012026789.1	Gnomon	CDS	2831514	2831837	.	-	0	Name=XP_011703476.1;ID=cds-XP_011703476.1;Dbxref=GeneID:105459264%2CGenbank:XP_011703476.1;Parent=rna-XM_011705174.1
NW_012026789.1	Gnomon	CDS	2818419	2818513	.	-	0	Name=XP_011703476.1;ID=cds-XP_011703476.1;Dbxref=GeneID:105459264%2CGenbank:XP_011703476.1;Parent=rna-XM_011705174.1
NW_012026789.1	Gnomon	CDS	2817643	2817918	.	-	0	Name=XP_011703476.1;ID=cds-XP_011703476.1;Dbxref=GeneID:105459264%2CGenbank:XP_011703476.1;Parent=rna-XM_011705174.1
NW_012026789.1	Gnomon	CDS	2817076	2817153	.	-	0	Name=XP_011703476.1;ID=cds-XP_011703476.1;Dbxref=GeneID:105459264%2CGenbank:XP_011703476.1;Parent=rna-XM_011705174.1
NW_012026789.1	Gnomon	mRNA	1046335	1051619	.	-	.	Name=XM_011703273.1;ID=rna-XM_011703273.1;Dbxref=GeneID:105458169%2CGenbank:XM_011703273.1;Parent=gene-LOC105458169
NW_012026789.1	Gnomon	exon	1044791	1045112	.	+	.	ID=exon-XM_011703224.1-5;Dbxref=GeneID:105458134%2CGenbank:XM_011703224.1;Parent=rna-XM_011703224.1
NW_012026789.1	Gnomon	exon	1043702	1044397	.	+	.	ID=exon-XM_011703224.1-3;Dbxref=GeneID:105458134%2CGenbank:XM_011703224.1;Parent=rna-XM_011703224.1
NW_012026789.1	Gnomon	exon	1044494	1044709	.	+	.	ID=exon-XM_011703224.1-4;Dbxref=GeneID:105458134%2CGenbank:XM_011703224.1;Parent=rna-XM_011703224.1
NW_012026789.1	Gnomon	exon	1042809	1042972	.	+	.	ID=exon-XM_011703224.1-1;Dbxref=GeneID:105458134%2CGenbank:XM_011703224.1;Parent=rna-XM_011703224.1
NW_012026789.1	Gnomon	exon	1043042	1043297	.	+	.	ID=exon-XM_011703224.1-2;Dbxref=GeneID:105458134%2CGenbank:XM_011703224.1;Parent=rna-XM_011703224.1
NW_012026789.1	Gnomon	CDS	2041477	2042446	.	+	0	Name=XP_011702492.1;ID=cds-XP_011702492.1;Dbxref=GeneID:105458679%2CGenbank:XP_011702492.1;Parent=rna-XM_011704190.1
NW_012026789.1	Gnomon	CDS	2042537	2042670	.	+	0	Name=XP_011702492.1;ID=cds-XP_011702492.1;Dbxref=GeneID:105458679%2CGenbank:XP_011702492.1;Parent=rna-XM_011704190.1
NW_012026789.1	Gnomon	mRNA	1781390	1785121	.	-	.	Name=XM_011703762.1;ID=rna-XM_011703762.1;Dbxref=GeneID:105458444%2CGenbank:XM_011703762.1;Parent=gene-LOC105458444
NW_012026789.1	Gnomon	mRNA	1584938	1587410	.	+	.	Name=XM_011703522.1;ID=rna-XM_011703522.1;Dbxref=GeneID:105458299%2CGenbank:XM_011703522.1;Parent=gene-LOC105458299
NW_012026789.1	Gnomon	exon	2074795	2074887	.	+	.	ID=exon-XM_011704324.1-12;Dbxref=GeneID:105458754%2CGenbank:XM_011704324.1;Parent=rna-XM_011704324.1
NW_012026789.1	Gnomon	exon	2075310	2075400	.	+	.	ID=exon-XM_011704324.1-13;Dbxref=GeneID:105458754%2CGenbank:XM_011704324.1;Parent=rna-XM_011704324.1
NW_012026789.1	Gnomon	exon	2073488	2073644	.	+	.	ID=exon-XM_011704324.1-10;Dbxref=GeneID:105458754%2CGenbank:XM_011704324.1;Parent=rna-XM_011704324.1
NW_012026789.1	Gnomon	exon	2073736	2074008	.	+	.	ID=exon-XM_011704324.1-11;Dbxref=GeneID:105458754%2CGenbank:XM_011704324.1;Parent=rna-XM_011704324.1
NW_012026789.1	Gnomon	exon	2075310	2076971	.	+	.	ID=exon-XM_011704284.1-13;Dbxref=GeneID:105458754%2CGenbank:XM_011704284.1;Parent=rna-XM_011704284.1
NW_012026789.1	Gnomon	exon	2072983	2073202	.	+	.	ID=exon-XM_011704284.1-10;Dbxref=GeneID:105458754%2CGenbank:XM_011704284.1;Parent=rna-XM_011704284.1
NW_012026789.1	Gnomon	exon	2073488	2073644	.	+	.	ID=exon-XM_011704284.1-11;Dbxref=GeneID:105458754%2CGenbank:XM_011704284.1;Parent=rna-XM_011704284.1
NW_012026789.1	Gnomon	exon	2073736	2074008	.	+	.	ID=exon-XM_011704284.1-12;Dbxref=GeneID:105458754%2CGenbank:XM_011704284.1;Parent=rna-XM_011704284.1
NW_012026789.1	Gnomon	mRNA	6225372	6227672	.	+	.	Name=XM_011708071.1;ID=rna-XM_011708071.1;Dbxref=GeneID:105461569%2CGenbank:XM_011708071.1;Parent=gene-LOC105461569
NW_012026789.1	Gnomon	mRNA	2747822	2751303	.	+	.	Name=XM_011704989.1;ID=rna-XM_011704989.1;Dbxref=GeneID:105459180%2CGenbank:XM_011704989.1;Parent=gene-LOC105459180
NW_012026789.1	Gnomon	exon	3833541	3833629	.	+	.	ID=exon-XM_011706104.1-10;Dbxref=GeneID:105459799%2CGenbank:XM_011706104.1;Parent=rna-XM_011706104.1
NW_012026789.1	Gnomon	exon	741387	741437	.	-	.	ID=exon-XM_011707552.1-1;Dbxref=GeneID:105461059%2CGenbank:XM_011707552.1;Parent=rna-XM_011707552.1
NW_012026789.1	Gnomon	exon	740318	741328	.	-	.	ID=exon-XM_011707552.1-2;Dbxref=GeneID:105461059%2CGenbank:XM_011707552.1;Parent=rna-XM_011707552.1
NW_012026789.1	Gnomon	mRNA	6211032	6259578	.	-	.	Name=XM_011707243.1;ID=rna-XM_011707243.1;Dbxref=GeneID:105460727%2CGenbank:XM_011707243.1;Parent=gene-LOC105460727
NW_012026789.1	Gnomon	CDS	230329	230468	.	+	0	Name=XP_011701425.1;ID=cds-XP_011701425.1;Dbxref=GeneID:105458063%2CGenbank:XP_011701425.1;Parent=rna-XM_011703123.1
NW_012026789.1	Gnomon	CDS	230562	230763	.	+	0	Name=XP_011701425.1;ID=cds-XP_011701425.1;Dbxref=GeneID:105458063%2CGenbank:XP_011701425.1;Parent=rna-XM_011703123.1
NW_012026789.1	Gnomon	exon	4612984	4613081	.	-	.	ID=exon-XM_011706357.1-1;Dbxref=GeneID:105459957%2CGenbank:XM_011706357.1;Parent=rna-XM_011706357.1
NW_012026789.1	Gnomon	exon	4612044	4612190	.	-	.	ID=exon-XM_011706357.1-2;Dbxref=GeneID:105459957%2CGenbank:XM_011706357.1;Parent=rna-XM_011706357.1
NW_012026789.1	Gnomon	exon	4611713	4611815	.	-	.	ID=exon-XM_011706357.1-3;Dbxref=GeneID:105459957%2CGenbank:XM_011706357.1;Parent=rna-XM_011706357.1
NW_012026789.1	Gnomon	exon	4611180	4611261	.	-	.	ID=exon-XM_011706357.1-4;Dbxref=GeneID:105459957%2CGenbank:XM_011706357.1;Parent=rna-XM_011706357.1
NW_012026789.1	Gnomon	exon	4610730	4610915	.	-	.	ID=exon-XM_011706357.1-5;Dbxref=GeneID:105459957%2CGenbank:XM_011706357.1;Parent=rna-XM_011706357.1
NW_012026789.1	Gnomon	exon	4610102	4610307	.	-	.	ID=exon-XM_011706357.1-6;Dbxref=GeneID:105459957%2CGenbank:XM_011706357.1;Parent=rna-XM_011706357.1
NW_012026789.1	Gnomon	exon	4609657	4609793	.	-	.	ID=exon-XM_011706357.1-7;Dbxref=GeneID:105459957%2CGenbank:XM_011706357.1;Parent=rna-XM_011706357.1
NW_012026789.1	Gnomon	exon	4608884	4609017	.	-	.	ID=exon-XM_011706357.1-8;Dbxref=GeneID:105459957%2CGenbank:XM_011706357.1;Parent=rna-XM_011706357.1
NW_012026789.1	Gnomon	exon	4607088	4607301	.	-	.	ID=exon-XM_011706357.1-9;Dbxref=GeneID:105459957%2CGenbank:XM_011706357.1;Parent=rna-XM_011706357.1
NW_012026789.1	Gnomon	exon	3403222	3403745	.	-	.	ID=exon-XM_011705531.1-10;Dbxref=GeneID:105459459%2CGenbank:XM_011705531.1;Parent=rna-XM_011705531.1
NW_012026789.1	Gnomon	mRNA	6018064	6019584	.	-	.	Name=XM_011707972.1;ID=rna-XM_011707972.1;Dbxref=GeneID:105461477%2CGenbank:XM_011707972.1;Parent=gene-LOC105461477
NW_012026789.1	Gnomon	CDS	6211641	6212045	.	-	0	Name=XP_011705538.1;ID=cds-XP_011705538.1;Dbxref=GeneID:105460727%2CGenbank:XP_011705538.1;Parent=rna-XM_011707236.1
NW_012026789.1	Gnomon	mRNA	5853883	5866805	.	+	.	Name=XM_011707003.1;ID=rna-XM_011707003.1;Dbxref=GeneID:105460546%2CGenbank:XM_011707003.1;Parent=gene-LOC105460546
NW_012026789.1	Gnomon	exon	5639211	5639409	.	-	.	ID=exon-XM_011706914.1-2;Dbxref=GeneID:105460457%2CGenbank:XM_011706914.1;Parent=rna-XM_011706914.1
NW_012026789.1	Gnomon	exon	5638723	5639099	.	-	.	ID=exon-XM_011706914.1-3;Dbxref=GeneID:105460457%2CGenbank:XM_011706914.1;Parent=rna-XM_011706914.1
NW_012026789.1	Gnomon	exon	5638324	5638639	.	-	.	ID=exon-XM_011706914.1-4;Dbxref=GeneID:105460457%2CGenbank:XM_011706914.1;Parent=rna-XM_011706914.1
NW_012026789.1	Gnomon	exon	5638013	5638223	.	-	.	ID=exon-XM_011706914.1-5;Dbxref=GeneID:105460457%2CGenbank:XM_011706914.1;Parent=rna-XM_011706914.1
NW_012026789.1	Gnomon	exon	5637693	5637919	.	-	.	ID=exon-XM_011706914.1-6;Dbxref=GeneID:105460457%2CGenbank:XM_011706914.1;Parent=rna-XM_011706914.1
NW_012026789.1	Gnomon	exon	5637405	5637599	.	-	.	ID=exon-XM_011706914.1-7;Dbxref=GeneID:105460457%2CGenbank:XM_011706914.1;Parent=rna-XM_011706914.1
NW_012026789.1	Gnomon	exon	5637182	5637323	.	-	.	ID=exon-XM_011706914.1-8;Dbxref=GeneID:105460457%2CGenbank:XM_011706914.1;Parent=rna-XM_011706914.1
NW_012026789.1	Gnomon	exon	5636915	5637107	.	-	.	ID=exon-XM_011706914.1-9;Dbxref=GeneID:105460457%2CGenbank:XM_011706914.1;Parent=rna-XM_011706914.1
NW_012026789.1	Gnomon	exon	5639581	5639689	.	-	.	ID=exon-XM_011706914.1-1;Dbxref=GeneID:105460457%2CGenbank:XM_011706914.1;Parent=rna-XM_011706914.1
NW_012026789.1	Gnomon	mRNA	3773294	3775263	.	-	.	Name=XM_011705827.1;ID=rna-XM_011705827.1;Dbxref=GeneID:105459631%2CGenbank:XM_011705827.1;Parent=gene-LOC105459631
NW_012026789.1	Gnomon	exon	3790227	3790345	.	-	.	ID=exon-XM_011705850.1-6;Dbxref=GeneID:105459654%2CGenbank:XM_011705850.1;Parent=rna-XM_011705850.1
NW_012026789.1	Gnomon	exon	3789934	3790125	.	-	.	ID=exon-XM_011705850.1-7;Dbxref=GeneID:105459654%2CGenbank:XM_011705850.1;Parent=rna-XM_011705850.1
NW_012026789.1	Gnomon	exon	3791519	3791752	.	-	.	ID=exon-XM_011705850.1-2;Dbxref=GeneID:105459654%2CGenbank:XM_011705850.1;Parent=rna-XM_011705850.1
NW_012026789.1	Gnomon	exon	3791277	3791386	.	-	.	ID=exon-XM_011705850.1-3;Dbxref=GeneID:105459654%2CGenbank:XM_011705850.1;Parent=rna-XM_011705850.1
NW_012026789.1	Gnomon	exon	3790872	3791190	.	-	.	ID=exon-XM_011705850.1-4;Dbxref=GeneID:105459654%2CGenbank:XM_011705850.1;Parent=rna-XM_011705850.1
NW_012026789.1	Gnomon	exon	3790570	3790730	.	-	.	ID=exon-XM_011705850.1-5;Dbxref=GeneID:105459654%2CGenbank:XM_011705850.1;Parent=rna-XM_011705850.1
NW_012026789.1	Gnomon	exon	3792329	3792492	.	-	.	ID=exon-XM_011705850.1-1;Dbxref=GeneID:105459654%2CGenbank:XM_011705850.1;Parent=rna-XM_011705850.1
NW_012026789.1	Gnomon	mRNA	2044690	2048481	.	+	.	Name=XM_011704256.1;ID=rna-XM_011704256.1;Dbxref=GeneID:105458733%2CGenbank:XM_011704256.1;Parent=gene-LOC105458733
NW_012026789.1	Gnomon	exon	2110096	2110414	.	-	.	ID=exon-XM_011704454.1-1;Dbxref=GeneID:105458868%2CGenbank:XM_011704454.1;Parent=rna-XM_011704454.1
NW_012026789.1	Gnomon	exon	2109053	2109466	.	-	.	ID=exon-XM_011704454.1-2;Dbxref=GeneID:105458868%2CGenbank:XM_011704454.1;Parent=rna-XM_011704454.1
NW_012026789.1	Gnomon	CDS	1857008	1857122	.	-	0	Name=XP_011702254.1;ID=cds-XP_011702254.1;Dbxref=GeneID:105458549%2CGenbank:XP_011702254.1;Parent=rna-XM_011703952.1
NW_012026789.1	Gnomon	CDS	1856599	1856733	.	-	0	Name=XP_011702254.1;ID=cds-XP_011702254.1;Dbxref=GeneID:105458549%2CGenbank:XP_011702254.1;Parent=rna-XM_011703952.1
NW_012026789.1	Gnomon	CDS	1856299	1856477	.	-	0	Name=XP_011702254.1;ID=cds-XP_011702254.1;Dbxref=GeneID:105458549%2CGenbank:XP_011702254.1;Parent=rna-XM_011703952.1
NW_012026789.1	Gnomon	CDS	1856076	1856215	.	-	0	Name=XP_011702254.1;ID=cds-XP_011702254.1;Dbxref=GeneID:105458549%2CGenbank:XP_011702254.1;Parent=rna-XM_011703952.1
NW_012026789.1	Gnomon	CDS	1855816	1855897	.	-	0	Name=XP_011702254.1;ID=cds-XP_011702254.1;Dbxref=GeneID:105458549%2CGenbank:XP_011702254.1;Parent=rna-XM_011703952.1
NW_012026789.1	Gnomon	CDS	1855646	1855708	.	-	0	Name=XP_011702254.1;ID=cds-XP_011702254.1;Dbxref=GeneID:105458549%2CGenbank:XP_011702254.1;Parent=rna-XM_011703952.1
NW_012026789.1	Gnomon	CDS	1855336	1855569	.	-	0	Name=XP_011702254.1;ID=cds-XP_011702254.1;Dbxref=GeneID:105458549%2CGenbank:XP_011702254.1;Parent=rna-XM_011703952.1
NW_012026789.1	Gnomon	CDS	1854847	1855179	.	-	0	Name=XP_011702254.1;ID=cds-XP_011702254.1;Dbxref=GeneID:105458549%2CGenbank:XP_011702254.1;Parent=rna-XM_011703952.1
NW_012026789.1	Gnomon	CDS	1854584	1854770	.	-	0	Name=XP_011702254.1;ID=cds-XP_011702254.1;Dbxref=GeneID:105458549%2CGenbank:XP_011702254.1;Parent=rna-XM_011703952.1
NW_012026789.1	Gnomon	CDS	1854154	1854476	.	-	0	Name=XP_011702254.1;ID=cds-XP_011702254.1;Dbxref=GeneID:105458549%2CGenbank:XP_011702254.1;Parent=rna-XM_011703952.1
NW_012026789.1	Gnomon	CDS	1853688	1854083	.	-	0	Name=XP_011702254.1;ID=cds-XP_011702254.1;Dbxref=GeneID:105458549%2CGenbank:XP_011702254.1;Parent=rna-XM_011703952.1
NW_012026789.1	Gnomon	CDS	1853186	1853430	.	-	0	Name=XP_011702254.1;ID=cds-XP_011702254.1;Dbxref=GeneID:105458549%2CGenbank:XP_011702254.1;Parent=rna-XM_011703952.1
NW_012026789.1	Gnomon	CDS	1852986	1853106	.	-	0	Name=XP_011702254.1;ID=cds-XP_011702254.1;Dbxref=GeneID:105458549%2CGenbank:XP_011702254.1;Parent=rna-XM_011703952.1
NW_012026789.1	Gnomon	CDS	1852438	1852907	.	-	0	Name=XP_011702254.1;ID=cds-XP_011702254.1;Dbxref=GeneID:105458549%2CGenbank:XP_011702254.1;Parent=rna-XM_011703952.1
NW_012026789.1	Gnomon	CDS	1852056	1852310	.	-	0	Name=XP_011702254.1;ID=cds-XP_011702254.1;Dbxref=GeneID:105458549%2CGenbank:XP_011702254.1;Parent=rna-XM_011703952.1
NW_012026789.1	Gnomon	CDS	1851523	1851795	.	-	0	Name=XP_011702254.1;ID=cds-XP_011702254.1;Dbxref=GeneID:105458549%2CGenbank:XP_011702254.1;Parent=rna-XM_011703952.1
NW_012026789.1	Gnomon	CDS	1851313	1851455	.	-	0	Name=XP_011702254.1;ID=cds-XP_011702254.1;Dbxref=GeneID:105458549%2CGenbank:XP_011702254.1;Parent=rna-XM_011703952.1
NW_012026789.1	Gnomon	CDS	1850902	1851231	.	-	0	Name=XP_011702254.1;ID=cds-XP_011702254.1;Dbxref=GeneID:105458549%2CGenbank:XP_011702254.1;Parent=rna-XM_011703952.1
NW_012026789.1	Gnomon	CDS	1849672	1849811	.	-	0	Name=XP_011702254.1;ID=cds-XP_011702254.1;Dbxref=GeneID:105458549%2CGenbank:XP_011702254.1;Parent=rna-XM_011703952.1
NW_012026789.1	Gnomon	exon	1553950	1554119	.	+	.	ID=exon-XM_011703479.1-14;Dbxref=GeneID:105458291%2CGenbank:XM_011703479.1;Parent=rna-XM_011703479.1
NW_012026789.1	Gnomon	exon	1554249	1554357	.	+	.	ID=exon-XM_011703479.1-15;Dbxref=GeneID:105458291%2CGenbank:XM_011703479.1;Parent=rna-XM_011703479.1
NW_012026789.1	Gnomon	exon	1554663	1554756	.	+	.	ID=exon-XM_011703479.1-16;Dbxref=GeneID:105458291%2CGenbank:XM_011703479.1;Parent=rna-XM_011703479.1
NW_012026789.1	Gnomon	exon	1558565	1561465	.	+	.	ID=exon-XM_011703479.1-17;Dbxref=GeneID:105458291%2CGenbank:XM_011703479.1;Parent=rna-XM_011703479.1
NW_012026789.1	Gnomon	exon	1552634	1552766	.	+	.	ID=exon-XM_011703479.1-10;Dbxref=GeneID:105458291%2CGenbank:XM_011703479.1;Parent=rna-XM_011703479.1
NW_012026789.1	Gnomon	exon	1553083	1553210	.	+	.	ID=exon-XM_011703479.1-11;Dbxref=GeneID:105458291%2CGenbank:XM_011703479.1;Parent=rna-XM_011703479.1
NW_012026789.1	Gnomon	exon	1553287	1553396	.	+	.	ID=exon-XM_011703479.1-12;Dbxref=GeneID:105458291%2CGenbank:XM_011703479.1;Parent=rna-XM_011703479.1
NW_012026789.1	Gnomon	exon	1553698	1553790	.	+	.	ID=exon-XM_011703479.1-13;Dbxref=GeneID:105458291%2CGenbank:XM_011703479.1;Parent=rna-XM_011703479.1
NW_012026789.1	Gnomon	CDS	3792356	3792375	.	-	0	Name=XP_011704161.1;ID=cds-XP_011704161.1;Dbxref=GeneID:105459654%2CGenbank:XP_011704161.1;Parent=rna-XM_011705859.1
NW_012026789.1	Gnomon	CDS	3791519	3791752	.	-	0	Name=XP_011704161.1;ID=cds-XP_011704161.1;Dbxref=GeneID:105459654%2CGenbank:XP_011704161.1;Parent=rna-XM_011705859.1
NW_012026789.1	Gnomon	CDS	3791277	3791386	.	-	0	Name=XP_011704161.1;ID=cds-XP_011704161.1;Dbxref=GeneID:105459654%2CGenbank:XP_011704161.1;Parent=rna-XM_011705859.1
NW_012026789.1	Gnomon	CDS	3790872	3791190	.	-	0	Name=XP_011704161.1;ID=cds-XP_011704161.1;Dbxref=GeneID:105459654%2CGenbank:XP_011704161.1;Parent=rna-XM_011705859.1
NW_012026789.1	Gnomon	CDS	3790570	3790730	.	-	0	Name=XP_011704161.1;ID=cds-XP_011704161.1;Dbxref=GeneID:105459654%2CGenbank:XP_011704161.1;Parent=rna-XM_011705859.1
NW_012026789.1	Gnomon	CDS	3790227	3790345	.	-	0	Name=XP_011704161.1;ID=cds-XP_011704161.1;Dbxref=GeneID:105459654%2CGenbank:XP_011704161.1;Parent=rna-XM_011705859.1
NW_012026789.1	Gnomon	CDS	3790012	3790125	.	-	0	Name=XP_011704161.1;ID=cds-XP_011704161.1;Dbxref=GeneID:105459654%2CGenbank:XP_011704161.1;Parent=rna-XM_011705859.1
NW_012026789.1	Gnomon	mRNA	342959	343600	.	-	.	Name=XM_011707481.1;ID=rna-XM_011707481.1;Dbxref=GeneID:105460978%2CGenbank:XM_011707481.1;Parent=gene-LOC105460978
NW_012026789.1	Gnomon	exon	3192600	3196871	.	+	.	ID=exon-XM_011705324.1-11;Dbxref=GeneID:105459355%2CGenbank:XM_011705324.1;Parent=rna-XM_011705324.1
NW_012026789.1	Gnomon	exon	3192297	3192435	.	+	.	ID=exon-XM_011705324.1-10;Dbxref=GeneID:105459355%2CGenbank:XM_011705324.1;Parent=rna-XM_011705324.1
NW_012026789.1	Gnomon	mRNA	3198177	3207243	.	+	.	Name=XM_011705334.1;ID=rna-XM_011705334.1;Dbxref=GeneID:105459377%2CGenbank:XM_011705334.1;Parent=gene-LOC105459377
NW_012026789.1	Gnomon	mRNA	2459514	2467220	.	+	.	Name=XM_011704746.1;ID=rna-XM_011704746.1;Dbxref=GeneID:105459048%2CGenbank:XM_011704746.1;Parent=gene-LOC105459048
NW_012026789.1	Gnomon	mRNA	2270770	2287459	.	+	.	Name=XM_011704590.1;ID=rna-XM_011704590.1;Dbxref=GeneID:105458939%2CGenbank:XM_011704590.1;Parent=gene-LOC105458939
NW_012026789.1	Gnomon	CDS	2578234	2578401	.	+	0	Name=XP_011703238.1;ID=cds-XP_011703238.1;Dbxref=GeneID:105459148%2CGenbank:XP_011703238.1;Parent=rna-XM_011704936.1
NW_012026789.1	Gnomon	CDS	2579469	2579558	.	+	0	Name=XP_011703238.1;ID=cds-XP_011703238.1;Dbxref=GeneID:105459148%2CGenbank:XP_011703238.1;Parent=rna-XM_011704936.1
NW_012026789.1	Gnomon	CDS	2581294	2581482	.	+	0	Name=XP_011703238.1;ID=cds-XP_011703238.1;Dbxref=GeneID:105459148%2CGenbank:XP_011703238.1;Parent=rna-XM_011704936.1
NW_012026789.1	Gnomon	CDS	2582350	2582574	.	+	0	Name=XP_011703238.1;ID=cds-XP_011703238.1;Dbxref=GeneID:105459148%2CGenbank:XP_011703238.1;Parent=rna-XM_011704936.1
NW_012026789.1	Gnomon	CDS	2582731	2582919	.	+	0	Name=XP_011703238.1;ID=cds-XP_011703238.1;Dbxref=GeneID:105459148%2CGenbank:XP_011703238.1;Parent=rna-XM_011704936.1
NW_012026789.1	Gnomon	CDS	2584035	2584270	.	+	0	Name=XP_011703238.1;ID=cds-XP_011703238.1;Dbxref=GeneID:105459148%2CGenbank:XP_011703238.1;Parent=rna-XM_011704936.1
NW_012026789.1	Gnomon	CDS	2584768	2585110	.	+	0	Name=XP_011703238.1;ID=cds-XP_011703238.1;Dbxref=GeneID:105459148%2CGenbank:XP_011703238.1;Parent=rna-XM_011704936.1
NW_012026789.1	Gnomon	CDS	1701996	1702064	.	+	0	Name=XP_011701916.1;ID=cds-XP_011701916.1;Dbxref=GeneID:105458361%2CGenbank:XP_011701916.1;Parent=rna-XM_011703614.1
NW_012026789.1	Gnomon	CDS	1702674	1702897	.	+	0	Name=XP_011701916.1;ID=cds-XP_011701916.1;Dbxref=GeneID:105458361%2CGenbank:XP_011701916.1;Parent=rna-XM_011703614.1
NW_012026789.1	Gnomon	CDS	1703229	1703416	.	+	0	Name=XP_011701916.1;ID=cds-XP_011701916.1;Dbxref=GeneID:105458361%2CGenbank:XP_011701916.1;Parent=rna-XM_011703614.1
NW_012026789.1	Gnomon	CDS	1703512	1703737	.	+	0	Name=XP_011701916.1;ID=cds-XP_011701916.1;Dbxref=GeneID:105458361%2CGenbank:XP_011701916.1;Parent=rna-XM_011703614.1
NW_012026789.1	Gnomon	CDS	1704020	1704179	.	+	0	Name=XP_011701916.1;ID=cds-XP_011701916.1;Dbxref=GeneID:105458361%2CGenbank:XP_011701916.1;Parent=rna-XM_011703614.1
NW_012026789.1	Gnomon	CDS	1704259	1704459	.	+	0	Name=XP_011701916.1;ID=cds-XP_011701916.1;Dbxref=GeneID:105458361%2CGenbank:XP_011701916.1;Parent=rna-XM_011703614.1
NW_012026789.1	Gnomon	CDS	1704542	1704724	.	+	0	Name=XP_011701916.1;ID=cds-XP_011701916.1;Dbxref=GeneID:105458361%2CGenbank:XP_011701916.1;Parent=rna-XM_011703614.1
NW_012026789.1	Gnomon	CDS	1704959	1705072	.	+	0	Name=XP_011701916.1;ID=cds-XP_011701916.1;Dbxref=GeneID:105458361%2CGenbank:XP_011701916.1;Parent=rna-XM_011703614.1
NW_012026789.1	Gnomon	CDS	1705269	1705417	.	+	0	Name=XP_011701916.1;ID=cds-XP_011701916.1;Dbxref=GeneID:105458361%2CGenbank:XP_011701916.1;Parent=rna-XM_011703614.1
NW_012026789.1	Gnomon	CDS	1705498	1705710	.	+	0	Name=XP_011701916.1;ID=cds-XP_011701916.1;Dbxref=GeneID:105458361%2CGenbank:XP_011701916.1;Parent=rna-XM_011703614.1
[truncated: 6,757 more rows]
