# Supplementary material for: Prevalent bee venom genes evolved before the aculeate stinger and eusociality
Source: BMC Biol. 2023 Oct 23;21:229. doi: 10.1186/s12915-023-01656-5 (PMC10591384; doi:10.1186/s12915-023-01656-5)
Supplement: Supplementary file 43 — Additional file 43. Unaligned sequences for the ML approach (full sequences). [file 12915_2023_1656_MOESM43_ESM.fasta]

>AAY57281
MSVIAILAMVVGVQAELKQINVIFRHGDRIPDEKNEMYPKDPYLYYDFYPLERGELTNSGKMREYQLGQFLRERYGDFLGDIYTEESVSALSSFYDRTKMSLQLVLAALYPPNKLQQWNEDLNWQPIATKYLRRYEDNIFLPEDCLLFTIELDRVLESPRGKYEFSKYDKLKKKLEEWTGKNITTPWDYYYIYHTLVAEQSYGLTLPSWTNNIFPRGELFDATVFTYNITNSTPLLKKLYGGPLLRIFTKHMLDVVSGTQKKKRKIYLFSGHESNIASVLHALQLYYPHVPEYSSSIIMELHNIEGTHYVKIVYYLGIPSEARELQLPGCEVLCPLYKYLQLIENVIPSNEELICDKRFVDESANNLSIEELDFVKLNLIRIAGTENK
>ACA60733
MVLVMKSTFLTVILVVYFSSAQAVLKLVNVVFRHGDRAPDDNGLEIYPNDPYKNNPFEPMRLGGLTNNGKTREYQLGEYLRKHYGDFLGDTYHASEVSAGSTNSDRTKMSLQLVLAALYPPKGAQNWNTGLNWQPIPATYVPRLDDNLMVPEECPKYLEARARAEASEEFKNKLKVFEPLMQNLTTETGREIKNSNDLYFLWFALMSEYAMNLTLPNWAYAIFPTGKLLDGINLEYDIFSFNDEMKRLNGGMLLRKFIDDMVLYSKGDKSIVERKIELYSGHETNVAAVLQVLGLYYPHPPEYSSAVFVELHENDGVYSVKVKYYKGKPSEHKEMTIKGCGSPCTLENFRKVLAHVTPSDEDIRCDKRSLASKIAKNEIHVASGIIKQIRDALDKENKIRGTLQ
>XyACPHg1
MVPFNDRKRSSIYIIVALAAIIGVTAVQAELKLVNVIFRHGDRTPDDTDDEKYPKDPYLNDDFFPWGRGQLTNTGKMREYALGQFLRNKYGEFLGDLYRPQFVSALSSDYDRTKMSLQLVLAGLFPPNKLLQWNKNLMWQPIPASYLRRYEDNVFLPENCLLYSVEYQRVLQTPEGKRELSKYSNLMKQLTKWTGKNITTPWDLYYVYHTLMAEQSLGLTLPGWAKNIFPYGELWNATVFSYNIASSTPLLRKLYGGPYLRIVTRNMLNVVTGTQKREEKIHLFSGHESNIAAVLHALGAYYPHVPEYSSALIMEFHYIKNVYYVKILNYLGIPAQAREIQMPNCGVYCPLDRYLQLIEQVIPSNEDLICNKGLVKEFADKKTVEELELLKYNLIRTARTVKF
>ApDN1533
MMSIMVWTLRFIVCLLCCRTSLAELKLLQTIFRHGNKMPSTINFYPNDPYINYTYEPAGKGGLTNIGKMTMYKVGQFFRKRYENFLGEIYTKENIWFRSDEVDRTAMSVQLVTTGLYPPSKQQRWNPDLNWQPIPVWTVPFTMDCLYNSQFSAKFYTLRNMVEETDKDVIQFKKDNRDVYEYLSKHTGGNITQSKVFLLYQYLFDQRNIGLELPEWTKSVFPHGKLDELAVYDILIRTRTLESKQISAGIWIREWLNRVNNHISKKDTRKAFMYAAHDPNIACILSALDNFDNEIPYYGNSLMFELHEENSEYYVQMLYKNKDDIRVLKFPNCDNMCPLDEFKKFVKPLISINTDEICGQK
>Apce453PR
MTFLISNSKTKNHIIKNMNKNLFVIVLTFFIMNLSNAQDMDLGTIVFANVLYRHGDRTPIRPYPNDPYNDESIWPVPYGQLTNIGKDQHLLLGRWIRKRYSYLLNELYSPYDIYIQSTDVDRTLMSAESHLAGLYPPVGKEIWSNIKWIPIPVHTIPTDKDHILAARKYCPKYDYELDKVLNSPEIKKINKENKKLYAYLTEKTGNKISSLRSAEQLYDTLFIENLYNKTLPEWTKSVFPDKLKSIAEKSFTTSAYNKILQRLKSGSLLGEMIDHMEKKSKNALVPDRKIWMYSAHDDTLANMLMTLNLFEPHCPPYTATILIELRINLKNQYFVTIYYKNTSEEPKLLTLPGCITLCPLNQFITLTKDVIPINWEKECTMDWEQFEYNMNTPAVIVILTSSILMLLLLVLFIMGFIYWHYKREHNQYYLRLTTDPI
>Apce656AH
MLLNNSVISFILLLFAVTMINCDLDLQMLHVVFRHGEKVPHKEAQNYPNDPYRDYSYYPLGNGDLTNEGKLREYKIGKMLREHYNQYFGPDYWPEKIYARSTFIPRTQLSVQLVLAGLFPPSEKQTWNPDLPWIPTHSFFVPHKHDNLMFPYNCPKYKEEYNEFLKSNEAQNLLGKYKYVMNYLTERSGKVINTTSDILHFYNLLKEQGNQNLTLPKWTEAVYPALLKEIVALHFKLRSYTNTLKRLNGGLLIRKIVEDIKLYIAGRLKPYDRKAFFFSGHEMNVAAVVRALELDEPIIPLYGSTIILETLRDKKKNYYIRVLFWSGEQLKYKTIPGCTELCPLYDFFGIVKDIIPNDDEYHCHPNEMTMNEQINSSASNLITGEIWYYVFSILLFTIVH
>Apce863AHa
MNTTWTLRFIVCLLCCRASLAELKLVQTIFRHGNKMPSNINFYPNDPYINYTYEPAGEGGLTNVGKTTMYKVGQFFRERYEDLLGEIYTKENIWFRSDEIDRTVMSGQLVAAGLYPPSKQQRWNSDLNWQPIPVWTMPITMDCLYNTQYSAKYYTLRNIVEKTDKDVIQFEKDNKDTYKYLSEHTGGNITQSNVLLLYQYLFDQRNIGLELPEWTKSVFPYGKLDELATYDILIRTRTLESKQILAGIWIREWLNHVNDHISKKDTRKAFMYAAHDPNIACILSALDNFDNEIPYYGNSLMFELHENDNEYYVQVLYKNKDNIRVLKFPNCDKMCPLDEFKKFVKPLISINMEEICGQK
>Apce863AHc
MILPLLYTVMYTSISFVECIPELELVQIVFAHKTYAPISELINSNETSLPHNLTYEYFNTAPITMPKIGMLNMYNLGVHLRTIYDEFLGKIYMQETAKMQTAEYPLSILAGQLVNAGLWPPAKQQRWNADINWQPIPIDYIPAHEDTLLLGIQCPNFILEMGKVLNTSHVRERISQHLPLFDYISNYTGMNIRRPSEVALLYTVFETKADLNQPLPYWAQDIFPNGGMYNVSLLEYDLLWETPLQKKLNGGAIVREILVNLLMYIKGDIPRKRKLMMYSGNERNIVSVLKSLNLWSPHIPNEAASVIFELYFDNETESHGVKINYYTGVDGITIPLKIPNCTEICPIRTFLYSIIDILPENTQRLCHCGKIDLFDQNVILNDIIYSRSVSHTLQNIMHFILLVITVFV
>Apce863AHd
MSTTWILRFIVCLLCYRASLAELKLVQTIFRHGNKMPSNIKFYPNDPYINYTYEPAGRGGLTNVGKMTIYKVGQFFRERYEDFLGEIYTKENIWFRSDEMERTEMSGQLVAAGLYPPSKEQRWNPDLNWQPIPVWTISGTMDCLYNIQFSSRFYTLRNIVEETDEDVIQFEKDNKDIYKYLSEHTGGNITQSRVFTLYQYLFTQRDVGLKLPEWTKSVFPHGKLEELAIYDILIRTRTLESKQISGGIWIREWLNHVNDHISKKDSRKAFMYAAHELNIAYILSALDNFDNEIPYYGNSLMFELHEDDNKYYVQVLYKNKDNIRVLKFPNCDKMCPLDEFKKFVKPLISINMEEICEQK
>Apdo058AH
MADKERYLQIILILNLLLQFCSSTNDNDKYTLESVHVIFRHGDRTPSKLEIYPKAPHNSIYESLGYGQLTDKGKIREFQLGALLRAKYSKFLGGHHTFGSVYAYSSDVDRTKMSLQLVLAGIYPPMIDEEGHIRLSPIPAYYMPNIVDNIMFSSLCPKYIKEYFRVSNLPIIRKEILKNKDLLNYLKEHTGLDMIINPLLQIYKLYHFLMSQISMNIALPEWATENVRNRIEKLVALEYNILSYNTLMKRLNGGFIIKEFLKNLNKQNENAPKIYVYSGHELNIAAFAKAHNLIEPKLPAFGSAIIVEKLRNQCGVAYIQMHLWTGVTEQLITYKIPKCEKICPYNKYLKLIEHVIPFDEEINCLWNNVSINTLQTYYDGDKMPIYNILSL
>Apdo314AC
MDTTWTLRFIVCLLCCRASLAELKLVQTIFRHGNKMPSNINFYPNDPYINYTYEPAGEGGLTNVGKMTMYKVGQFFRERYEDFLGEIYTKENILFRSDEVDRTVMSGQLVAAGLYPPSKEQRWNPDLNWQPIPVWTIPRTIDCLYNTQFSPRFDMLRNIVEETDKDVIQFEKDNRDVYKYLSEHTGGNITQSKVFSLYQHLFDQNNIGLELPEWTKSVFPHGKLDELAIYDILIRTRTLESKQISGGIWIREWLNHVDDYISKKDRRKAFMYAAHDLNIACILSALGNFNNEIPYYGNSLMFELHKDDNEYYVQVLYKDKDNIRVLKFPNCDKMCPLNEFKKFVEPLISINMEEICGQK
>Apdo532AH
MLLNGSVIFFILLLFAVTMINCDLDLQMLHVVLRHGEKVPHKEFQNYPNDPYRDYSYYPIGNGDLTNEGKLREYKIGKMLRERYNQYFGPDYWPEKIYARSTFIPRTQLSVQLVLAGLFPPSEKQTWNPDLPWIPTHSFFAPYKHDNLMFPYNCPKYKEEYNEFSKSNEAQNLLDKYKYVMNYLTKRSGKIINTTSDVLHFYNLLKEETNQNLTLPKWTEAVYPALLKEIVALHFKLRSYTKTLKRLNGGLLIRKMVEDIKLYITGRLKPYDRKAFFFSGHEMNVAAIARALELDEPIIPLYGSTIILETLRDKKKNYYVRVLFWTGEQLKYKTIPGCTELCPLYDFFAIVKDIIPNDDEYHCHPNEKIDKMAKNEQINSSASNLITGEIWYYVFSTLLFTIVRLNIINVYY
>Apdo547PR
MTFLISGSKAKNHIIKNMNKNLLVIVLTFFIMNLSNAQDIDLGIIVFANVLYRHGDRTPIRSYPNDPYNNESIWPVPYGQLTNIGKDQHLLLGRWIRKRYSYLLNELYSPYDIYIQSTDVDRTLMSAESQLAGLYPPVGKQIWSNIKWMPIPVHTIPEDKDHILAAKKYCPKYDYELDKVLNSPEIRKMNKENKKLYAYLTEKTGNKISSLRSAEQLYDTLFIENLYNKTLPEWTKSVFPDKLKSIAEKSFTTSAYNKILQRLKSGSLLGEMIDHMEKKSKNALVPDRKIWMYSAHDDTLANMLMTLNLFEPHCPPYTATILIELRINLKNQYFVTIYYKNTSEEPKLLTLPGCITLCPLNQFITLTKDVIPINWDKECTMDWEQFEYNINTPAVIVILTSSILMLLLLVLFIMGFIYWHYKREHNQYYLRLTTDPI
>Apdo813ACa
MMNTTWTLRFIICLLCCRASLAELKLVQTIFRHGNKMPSNINFYPNDPYINYTYEPAGRGGLTNVRQFFRERYEDFLGEIYTKENIWFRSDEVDRTVMSGQLVAAGLYPPSKEQRWNPDLNWQPIPVWTIPVTMDCLYITQFSPRFHTLRNIVEETDEDVIQFEKDNRDIYKYLSKHTGGNITQSRVFSLYQYLFSQRDIGLELPEWTKSIFPHGKLEELAIYDILIRTRTLELKQMLGGIWIREWLNHVNDHISKKDMRKAFMYAAHDLNIAYILSALDNFDNEIPYYGNSLMFELHEDDNEYYVQILYKNKDNIRVLKFPNCDKMCPLDEFKKFVEPLISINMEEICGHK
>Apdo813ACb
MGTMMTSLIELKRFSSMSIIAILAMAVGVQAELKQINVIFRHGDRIPDEKNEMYPKDPYLYYDFYPLERGELTNSGKMREYQLGQFLRERYGDFLGDIYTEESVSALSSFYDRTKMSLQLVLAALYPPNKLQQWNEDLNWQPIATKYLRRYEDNIFLPEDCLLFTIEFDRVLESPRGKYEFSKYDKLKKKLEEWTGKNITTPWDYYYIYHTLVAEQSYGLTLPSWTNNIFPRGELLDATVFTYNITNSTPLLKKLYGGPLLRIFTKHMLDVVSGTQKKKRKIYLFSGHESNIAAVLHALQLYYPHVPEYSSSIIMELHNIEGTHYVKIVYYLGIPSEARELQLPGCEVLCPLYKYLQLIENVIPSNEEMICDKRFADESANNLSIEELDFVKLNLIRIAGTENK
>Apdo813AHc
MILPLLAVMYTSISFVECIPELELVQIVFAHKTYAPISELINSNETSLPHNLTYEYFNTAPITMPKIGMLNMYNLGVHLRTIYDEFLGEIYMQETAKMQTAEYPLSILAGQLVNAGLWPPAKEQRWNADINWQPIPTDYIPAHEDTLLLGIQCPNFILEMEKVLNMSRVREKISQHLPLFNYISNYTGMNIRRPSEVALLYAVFETKADLNQPLPYWAQDIFPNGGMYNVSLLEYDLLWETSLQKKLNGGAIVREILVNLLMYIKGDVPTKRKLMMYSGNERNIVSVLKSLNLWSPHIPNEAASVIFELYFDNETETYGVKINYYTGIDGITIPLIIPNCTKICPIRTFLYSIIDILPENTQRLCHCGKIDLSDQSVILNDIIYNRSVSHKLQNIMLLILLVITLFV
>Apfl143AHa
MDTAWTLRFVICLLCCRASMAELKLVQTIFRHGNKMPSSVDFYLNDPYINSTYEPAGRGGLTNIGKMAMYKVGQFFRERYEDFLGEVYTKENIWFRSDQADRTVMSGQLVAAGLYPPSKIQRWNPDLNWQPIPVWTMPIIVDCLYNTQFSPRLDTLRKMVEETDEDVIQFEKDNKDVYKYLSEHTGGNITQSTVFLLYQYLFDQRNIGLELPEWTRSVFPEKLEELAVYDILIRTRTLESKQISAGIWIREWLNHVNDHISKKDTRKAFMYAAHDPNIACILSALDNFDNEIPYYGNILMFELHEDDNEYYVQVLYKNKDNIRVLEFPNCDTMCPLDEFKKFVKPLISINMEEICGQK
>Apfl143AHc
MSTIGTIWTLRFIICLLCCRASLAELKLIQTVFRHGNKTPSNITFYPNDPYINCTYEPVGRGDLTNVGKMTMYQVGQFFRERYEDFLGEIYTKKKIWFRSDKIDRTVMSGQLVATGLYPPSKIQRWNPDLNWQPIPIWTMPIAMDCLYNTRYSSKFHILRNIVEETDENVIQFEKDNKDIYKYLSEHTGGNITQLRVFILYKYLFEQKDIGLELPEWTKSVFPGKLEELAVYDISISIRTLESKQILAGIWIREWLNHVNDYISKNDTRKAFMYAAHDINIAYILSALDNFDNEIPYFGSSLMFELHEDNNEYYVQMLYKNKDNIRVLEFPNCDKMCPLDEFKKFVKPLISFNMEEVCRQI
>Apfl529AH
MLFNGSVISFILLLFTVVMINCDLDLQMLHVVFRHGEKVPHKEFQNYPNDPYRDYSYYPLGSGDLTNEGKLREYRIGKMLRERYNQYFGPDYWPEKIYARSTFIPRTQLSVQLVLAGLFPPSEKQTWNPDLPWIPTHSFFMPYHHDNLMFPNNCPKYKEEYNEFLQQNEAQNLLNKYKYVMNYLTERSGKVINTTSDVLHFYNLLKEETIQNLTLPKWTEAVYPALLKEIVALDFKFRSYTKTLKRLNGGMLIRKIVEDIKLYIAGRLKPYDRKAFFFSGHEMNVAAVARALELDEPIIPSYGFTIILETLRDKKKNYYVRVLFWNGEQLKYKTIPGCAELCPLYDFFAIVKDIIPNDDEYLCHSNEKINKRTKNEQINSSASNLITGKICYYVFSILLFTIVRLDH
>Apfl640PR
MNKNLLVIVLTFFIMNLSNAQDIDLGTIVFANILYRHGDRTPIRPYPNDPYNNESIWPVPYGQLTNIGKDQHLLLGRWIRKRYSYLLNELYSPYDIYIQSTDVDRTLMSAESQLAGLYPPVGKQIWSNIKWMPIPVHTIPEDKDYILAAKKYCPKYDYELDKVLNSPEMRKINKENKKLYAYLTEKTGNKISSLRSAEQLYDTLFIENLYNKTLPEWTKSVFPDKLKSIAEKSFTTSAYNKILQRLKSGSLLGEMIDHMEKKQKNALVPDRKIWMYSAHDETLANMLMTLNVFEPHCPPYTATILIELRINLKNQYFVTIYYKNTSEEPKLLTLPGCITLCPLNQFITLTKDVIPINWEKECTMDWEQLEYNMNTPAVIVILTSSILMLLLLVLFIMGFIYWHYKREHNQYYLRLTTDPI
>Apfl679LY
MIIFKIIFFMNFIYLTLELLMLIENVKTSKHNKENDSLRLVTVIMRHGERAPQDTYPNDPYLNNSMEPYGWGQLTNEGRRNQYNQGLFLRKKYNNFLGLTYSPDIFYLQSTAVDRTKMSAMLEAAALWKPTEKQSFKRDLAWQPVTLFYQPRSEDTLMLIWDTCPKYAKLRHAIMNLPEIQQIQNENKQFYKELTNLTGMVISTPNDVNSLYGTLTAEKHMNLILPKWTKNYYPDKLIPLTLYDFQLNVYNDLLKRLKGGPFLKKIITDMLAKKNNTLKPEVRKMFMYIGHDSTIVTLMNVMHVWNNQMPNYNIMIMIELHENNDEWNVQIFLRNTTEYEPYPLTIPGCTTICPLEKFIEILNPMIPDNWNEECKVDGEYKPPPAPLP
>Apfl993AH
MADKERYLQIILLLNLLFQFCSSTNDQYTLESVHIIFRHGDRTPSKLEIYPKAPYDSIYESLGYGQLTDKGKIREFQLGALLRTKYSKFLGGHHTYGSVYAYSSDVDRTKMSLQLVLAGIYPPTIDDEGAIRLSPIPAYYVPNIVDNIMFSSLCPKYIKEYFRVSNLPVIHKEILKNKDLLNYLEEHTGLNMTNNPLLQTYKLHHFLMSQISMNIALPEWATEQVRSKMEKLVALEYDILSYNTLMKRLNGGFIIKEFLKNLNKPGNTNAPKIYVYSGHELNIAAFAKAHDLTEPKLPAFGSAIVVEKLRNHSGVAHIQMHLWTGVTEQLITYKIPKCEKICNYNKYLKLIEHVIPLDEELNCLWNNVSINSLQAYYDGDKIPVYNVISL
>Apme642AHa
MMGITVWTLRFIVCLLCCQASLAELKLVQTIFRHGNKMPSQVNIYPNDPYVNYTYEPAGKGGLTNVGKTNMYKVGQFFRERYEDFLGKIYTKENIWFRADEVDRTVMSGQLVAAGLYPPSEEQRWNPNLNWQPIPVWTIPATMDCLYTTPFSSKFHTMRNLVEETDEDVIQFEKDNKDIYKYLSEHTGGNVTQSKVFSLYQYLFAQKDIGLELPEWTKSVFPHGKLDELVIYDILIRTRTLELKQILGGLWIREWLNHVNDHISKKDTRKAFMYAAHDLNIAYILSALDNFDNEIPYYGNSLMFELHEDDNEYYVQVLYKNKDNIRVLKFSNCDTMCPLDEFKKFVKPLISINMEEICEQK
>Apme642AHc
MILPLLYTVMYISISFVECIPELELVQIVFAHKTYAPISELIKSNETSLPHNLTYEYFNTAPITMPKIGMLNMYNLGVHLRTIYDEFLGEIYMQETTKMQTAEYPLSILAGQLVNAGLWPPAKQQRWNADINWQPIPIDYIAAHEDTLLLGIQCPNFILEMEKVLNTSHARERISQHLPLFDYISNYTGMNIRRPSEVALLYSVLETKADLNQPLPYWARDIFPNGGMYNVSLLEYDLLWETPLQKKLNGGAIVREILVNLLMYIKGDIPRKRKLMMFSGNERNVVSVLKSLNLWSPHIPNEAASVIFELYFDNETESHGVKINYYTGVDGITIPLKIPNCTEICPIRTFLYSLIDILPENTQRLCHCGKIDLSDQSVISNDIIYSSRSVSHRLQSIMHLSILLVITLFV
>Apme642AHd
MMSIMVWTLRFIVCLLCCRTSLAELKLLQTIFRHGNKMPSTINFYPNDPYINYTYEPAGKGGLTNIGKMTMYKVGQFFRKRYENFLGEIYTKENIWFRSDEVDRTAMSVQLVTTGLYPPSKQQRWNPDLNWQPIPVWTVPFTMDCLYNSQFSAKFYTLRNMVEETDKDVIQFKKDNRDVYEYLSKHTGGNITQSKVFLLYQYLFDQRNIGLELPEWTKSVFPHGKLDELAVYDILIRTRTLESKQISAGIWIREWLNRVNDHISKKDTRKAFMYAAHDPNIACILSALDNFDNEIPYYGNSLMFELHEENSEYYVQMLYKNKDDIRVLKFPNCDNMCPLDEFKKFVKPLISINTDEICGQK
>Apme645AH
MADKERYLQIILLLNLLLQFCSSTNNNKYTLESVHIIFRHGDRTPSKLEIYPTAPYNPIYESLGYGQLTDKGKIREFQLGALLRTKYSKFLGGHHTYGSVYAYSSDVDRTKMSLQLVLAGIYPPTIDEEGSIRLSPIPAYYVPNIVDSLLFPSLCPKYQKEYFKVSNLPLIRKEILKNKDLLNYLEEYTGLNMTTNPLLQIYKLHHFLMSQISMNIALPEWATENVRHRIEKLVALEYNILSFNTLMKRLNGGFIIKEFIKNLNKSNNTSNPKIYVYSGHELNIAAFAKAHDLIEPKLPAFGSAIIVEKLRNHCGEVYIQMHLWTGVTEQLITYKIPKCEKICPYNKYLKLIEHVIPCDEEINCLWNNISMNTLQAYYHGDKTISIYNILS
>Apme649AH
MLLNGSVISFILLLLFAVAMINCDFDLQMLHVVLRHGEKVPHRDVQSYPNDPYRDYSFYPLGNGDLTNEGKLREYKIGKMLRERYNQYFGPDYWPEKIYARSTYIPRTQLSVQLVLAGLFPPSEKQTWNPDLPWIPTHSFFAPYKHDNLMFPYNCPKYKEEYNEFLKSNEAENLLDKYQYVMNYLTERSGKVINTTSDILHFYNLLKEEKNQNLTLPKWTEAVYPALLKEMVALHFKLRSYTRTLKRLNGGFLIRKIVEDIKLYIAGRLKPYDRKAFFFSGHEMNVAAFARALELDEPIIPLYGSTIILETLRDKKKNYYVRVLLWTGEQLKYKTIPGCTELCPLYDFFAIVNDIIPNDDEYHCHPNEKIEKNEEINSSASNLIIGEIWYYVFSTLLFTIVHFDIINVYH
>Apme651PRa
MTFLISSSKAKNHIIENMNKNLLVIVLTFFIMNLSNAQDIDLGTIVFANILYRHGDRTPIRPYPNDPYNDESIWPVPYGQLTNIGKDQHLLLGRWIRKRYTYLLSELYSPYDIYIQSTDVDRTLMSAESHLAGLYPPVGKEIWSNIKWIPIPIHTIPEDKDHILAAKKYCPKYDYELDKVLNSPEIKKINKENKKLYAYLTEKTGNKISSLRSAEQLYDTLFIENLYNKTLPEWTKSVFPDKLKSIAEKSFTTSAYNKILQRLKSGSLLGEMIDHMEKKSKNALVPDRKIWMYSAHDDTLANMLMTLNLFEPHCPPYTATILIELRINLKNQYFVTIYYKNTSEEPKLLTLPGCITLCPLNQFITLTKDVIPINWEKECTMDWEQLEYNMNTPAVIVILTSSILMLLLLVLFIMGFIYWHYKREHNQYYLRLTTDPI
>Atro337aV
MKNVLAFVCWCIVMNKEVVFGDTVENEAKVKLLSVLFRHGDRTPDPSIGGTYPNDPYRNYTYFPVGLGGLTNKGKMRVFKLGQALRLKYDEFLGDLYYPDVLEGRSTDYDRTKMTLQMVLNGLFPPAPIQQWKDGVDWQPIPTVYFHEEEDWVLRSDLCPKYIVESSRYLNSAEFRERLAEHKNLTEFLEKVTGESSMNAGDLFVLHSTLITQSQLGLDIPEWATEILSNGRLADAASLRLEAFKGNDELKRLWGGMLLRKITDDFLSYRNGSLPDGRKIFLYSAHDLNVVGLLSTLGVYDSRFPQYSSAVIIELLEYENDYFVKVIYYLGIPPKFIVMQIPGCTELCPLDKFLYQLENVIATDEDIKCN
>Atro346aP
MMSQKSFVIIICALGISLAEHIDLGSVIFANILFRHGDRTPVDPYSTDPYANESLWPVPFGDLTNLGKEEHLLLGRSFRERYSHLLPQTYSRYDIYVRSTDVDRTLMSAEANLAGLYPPYGNQVWDKVKWLPIPVHTVPELEDNILAGKKECPRYNLELKKVVNSPEMREINERNKDLYEYVTKNSGNLITSILDIERVYDTLFIEELFNFTLPEWTKSVYPEKMKPLAELSFTLEAHTKILQRLRSGLLIGEMVDHIVRKSQNTLTPDRKVWIYSAHDNTISNFLMSLNLFEPHSPPYAATVLVELRVNLLKEHIVTISYKNSSGEPRLLTLPGCTVACPLKQFVKLTKDTIPDNWEEECLLNWKEYEHSINTSSIVAVLTSLVLVLILLVLLIIGFVYWHHNCDNNRYYLKLNTDAI
>Atro348aV
MKKYIISISLCLVINEVIVIGDAVDNEPQVKLLTVLVRHGDRTPDSSIGESFPTDPALNPEDDFFPVGLGGLTNEGKLQVFNFGRILRSKYKKFLGDVYYPSIVKSRSTDYDRTKMTLQLVLSGLFPPPPSQQWKLGVEWQPIPFEYLRKEEDWVLRPNLCPKCVAANDRYTKTDEYRKRVSELEGLSKYVEKVSGQTYNSILDLALLYVTLAAESARGKELPAWSKDLFPNGKLLDAATFFFDLQDGNDELRRLTGGMLLRKMIDDFHSHKNGTMAKGRKIFVYSAHDLNVAGFLSALKIWKSHMPQYSSAVVIELLEHDGEYFVKVNYFKGEPPLLQEMRIPGCDKVCPLDEFIHLLKNVTATDDDLRCA
>Atro410aV
MPTSHELIVCGLTLILSRSFGEDLKLVQVIFRHGDRAPNFDSIEFYPLDPYANETWYPHGWDGLTNEGKRRAYDLGVFFKERYGVWLGDIYLSNEVEFRSSNMERTIMSAQLVAAGLFPPTGIQRWNENLNWQPIPVFASPTSMKRLYATHMHCPRLVAMRNEILKTDAHLIQRNEELKEFYEFLTPNIGRTAGQLETFLVYHQLVSELYANLPLPEWTRGIFPEGRMERVASYQFIVNSYNKSMIQLEGGVWIRELLTNVDSYLNKSQSASRKAIFHGAHEYNIAAILIALGVFEQHVPFYCNTIMFELSKIDDDFYVKVLYKHKDSVEELVIPGCGAANCPLETFRRMVEDVVFTGDVEAACQMKN
>Atro499aV
MINHKFFILFTIIATNCFVEIVKCEPELKLLHVLFRHGDKVPHTPWQSYPTDPHKNHSYFPTSNGGLTNVGKLREYKIGTMLRNRYDEFLGPYYSTDLIDARTTYVGRTHMSVQLVLAAMFPPVGEQIWNPRLSWQPIFSTYVNDVDQDYLFFPDHCHLYREEYAKFLAEDSTKKMIAKYQATLDYLTKHTGKVVDNTEAVYYLFNTLKEEAAQNLTLPEWTSSVYPHPMEEILALDFDLRSWTTNLKRLNGGNMLRKITEDIKAVLTGNPALGKKKAFLFSGHEQNVARLSRVLGTGEPMIPAYGSTIIIETIQDREKGGNYFVRILLWTGVTERLITQSIPGCNELCPLDEFLNLLKDVIPSDKEYLCGSEKKNSGSKLFGIKNTWVTVFVASIIVSFSSTW
>Atro932aP
MANFYSTRKFLPIILALVFVSVAIAANASRGGPGRRGGGHSRNPNRNEESEAALRAASLRQVTVVFRHSHRTPADTYPNDPHINSKLEPYGWGQLTNEGKLAAYNQGLWLAKRDGPFLGTEFSTDIFQLQTTAVDRAQMSGMLTSAGLWVPKGTQLWKSNLKWQPTPIKYQELDQDTLLLVRTDCRAYYRELDAVKNDTEYQQVQAENKQLYNELTALTGMSISNPDDIMSVYGTLRAESDLGLPLPDWTKDYYPDRLVPLTIYSYLPLVKTDLLKRLKGGPFVKKIVNDMKGKVAGTEKKKMFMYTGHDSTITNLLGTLGVWDPQQPEYGILTTIELHENAEGWNVQLFLRNTTQRVPYPLTVPGCDTVCPLDKFIELLTPVIPVDWEKECQIDDDSYVAPTPLPP
>Atro964aV
MIMRIILLLIPLVTVTNKVVVFGDEVGDTARLKLLVILFRHGDRTPEEIPELGDSQDLVEEYDFFPIGPGGLTNRGKLREFNLGRTIRSKYDKFLGSIYSPELVEARSTSIDRTKMSLQLVLNGIFPPVPSQQWKDGVDWQPFSTQYNRANNDVLMQPHICRKTIAAYNRFRNSTEYDKLITELSDLVVYIKRMTGKVFTDIAQLSLIANTIAMRYAQGSRFPEWIDTNYLSHRLMDATSSFFQVRNGNDELRRLHGGALLRKIIDDFLKYRNGTLDKARKLYLYSGHDVNIVDILGVLGLWQRHTPQFSSSIIIELLEKNEQYFVKVIYYLGIPAKFTELQIPGCAKLCPLDELIIRRKKFIATNDDLTCE
>Atro964bV
MRNFLVAICLWMVINEVVMFGDASVEDQAQLKLLAVLFRHGDRTPDPSIGEYFRTSLSPKNNWFPAGPGNLLNEGKLREYNLGRALKSRYDEFLGDIYYPAILKARSTDYDRTKMSLQLVLNGLFPPAPIQQWKKGVDWQPIPTEYFRAEEDWVLRPDLCPKTMAAKNTYVNSTEYRERLSELEDLSKCLEKATGKEYKTIVDMALLYIYLSQEAASGRKLPEWTKGIFPNGRLLDAATFYFDIQTRNDELRRLSGGMLLRKITDDFKSYRNGTLEQGRKLYAYSAHDVNIAALLGALGIWKPHMPQYSSAVIMELLEYNDEYFIKVVRYLGIPPKFIEVRIPQCDKLCPMDKFLFLMKNVIATDDDLECV
>Atro965aV
MIRSLIIISLHFLTVINFYGILFVCRAENETVVLELVSVLFRHGDRTPVNTGVETYPEDPYLNSEFFPDGPGALINTGKKRQFEFGKALRSRYDEFLGPFYYPKMLEARSTDFDRTKMSLQLVLNGVFPPAPRQQWKDGADWQPIPTKYSREYEDFLRSDSCPKYLAETKRFAKTPEMQAKLAEFNDLMKWLEIKTGKAFKDARSLHEIYTTLTTQNSMGLALPEWVNETILNRRLYDGDVLHYEILNGNDELRRLFGGALLRKIIDNGLKHRNGTLEKGKKLYLYSAHDTTMAGFMWTLGIWESRLPEFSSGVIIELLKKGVEYFVKVIYYQGIPSEFVEMQIPGCAKLCPFEEFINLLKDVIATDEDLQCV
>Atro971aV
MNNPKIAVLISLSIIVRIVWCNPELKLVQVLFRHGDRAPNPGYEKWYPTDPYINERYAPVGLGGLTENQLFKDPLFVGVFICPVARSEKARAERFMRHGDERWSNLYEYLSRHLGVNATRHHAFILHHTLMAQRSFGLTLPNWTRQIYPSEELETNAGFEYILQSYNTKLKRINGGLWIREFLENMDNSISGKDRAKMLVYAGHETNVAGFLTALDIFKPHVPDFCSCLILEMYEDPRSVRERYVRLFYKKSESLEELHIPGCSVPCSLKDFRILTDHLTPQNTDQECGLAV
>Atro971bV
MYGTFVLNALIALSVVASNEAKVTVTQVQVLFRHGERTPRLKEMYPRDIYSVADYEPWGLGQLTNVGKRREYKIGQVLKRRYKDLLGSLYVPRDVYAVSTDCDRTKMSLQLVLAGLFPPGDIQTWHTEIPWHPIPIHYVPTELDIVMKASSCPQFKDTVAQILQLPEVKAKIAVYEPLFKFLTLKTGLNITTLKEVYEIYNLVVAQQAMNLTLSEWTTDSVVKKMSEVTVLYYAIRSYTTQAKRLNGGPMVRQFIENMRLESADRAREKSRKIYLYSAHEVTISSYLQALGITEQKIPFYGTAIMIERLEDTEGKIYVRMILWTGVTEQLVTLRLPGCEDICPIERYLQLTRELIPSDEEMDCHWRRLSDSELRRVIQEQTSQD
>Atro971cV
MRASKTLIPCYLVLIYVQICHGELKLIQVVFRHGDRAPSSQFRYYYPSDPYVNETWHPEGWGGLSNDGKMRAYDLGVFLKERYGEWLGDVYLKDEVEFRSSNRDRTIMTAQLVATALFPPSEIQKWHPDLAWQPIPVFSDPSLSKTFYNSRSKCPRLIAMREELTKTDKHLLKRDEQLNEFYRFLSTKVGSDVGQYESWIIHDQLTAESGENIDLPDWAVEILREGTLEEIAGYDYVIQSYNKSMIQLNGGQWIREWLEHVDSYLSESPPRLGPKAFFYSAHEYNVAGILSALGVFEPHVPAFCNAVMLELAKIQDNFCVKVLYKNKDIVQQLVVPGCNEVNCPLEKFRKLMEDVIIDVKAACAV
>Atro971eV
MRMLHRLIIFCAVFIQSKTFAEELKLVQVIFRHGDRAPNVENIPLWPLDPYRNETWYPEGWAGLVNVGKRRAYELGVFLRERYGNWLGDIYLKDEVEFRSSTYDRTMMTAQLVAAGLFPPSEIQRWHPELNWQPIPVFSDPKSTADLYDTRNTCRRLKAMRDELTRTDPHLLQRAEESKEFYEFLTPHVGKTVSQWEAWAVYHQLFSQWIENRKLPEWTTDIFPEGRLERVAAYQYVIESYNKSMIQLGGGRWVNDWLKNVDNYLNETSGSQQKALFYAAHETNIASILVALGVFEEHVPFYCSTIIFELSKVEEEFYVKVLYRNKDVLRELVIRGCGVTNCPLQTFRTMVEDAVYRGDLDAACK
>Bote764AHa
MIRIKVYVEIFFFLTLIVQSTKANYELELLQIVFRHGDRTPNKEELYPTLDYNPIYESLGYGQLTEVGKLREFRLGAMLRRRYSTFLGGSHKYRSVFAYSSDIERTKMSLQLVLAGLYPPTLNEEGRILLSPIAANYLPLIVDNLLFPIRCPAFRDEYRKTKNSPLIQKKISQNKKLFEYLAMHTGLNMTSDPISSIYLLHIFFTTQKSMNITLPKWATEDVQKKMIPFVKLEYDIQSYNTLLKRLNGGFLLKEFIKNMDTKKDIRSPKIYVYSGHEVNIAAFARAHNLIKPEIPSFGSAIMVETLRNSIGQKFVKILHWSGVTEELIAYTIPKCGEICPYEQYVRLMQHVIPSKEESDCLWNSVSKEMLRQYYAGQLDLPKI
>Bote764AHb
MIRIKVCVQLFWFFLILQSTKSNEEDYEVELVQVVFRHGDRTPTKSELYKNLAYNPIYDSLGYGQLTDAGKIREFRLGAILRKRYRAFLGDHHKYGSVYAYSSDIDRTKMSLQLVLGGLYPPILNEMGHLELSPIATHYVPLILDNLMFPMLCPAYLKEYIQTKVSSSVRAIVSKNKELFQYLANYTGSDMILDPIFSTYKLHHFLTTQESMNITLPEWATKDVERKMNSLVKLEYDLQSHNTAMKRLNGGFLVKEFIKNMDAKKTRNSPKIYVYSGHEVNVAAFARAHDLTQPEMPFFGSTIIVEKLRNCAGKQFVRMLHWSGTEDKLFTYTIPNCGEICPYEKYVRHMKRVIPSDEESDCLWNNVSLRKLRRYYTGLLDLITK
>Bote764AHc
MKVVFVLSILYIVIRCTECVPELQLVQIVFAHKTHAPILDLIDNNDMNLPRNLTYEYFNAAPLSMPNVSMLNMYNLGVHLRKVYGKFLGDVYTSETMKMQTAEYPLSMLSGQLVNAGLWPPGEIQRWSADMNWQPIPTDYIVAQKDTLLMGIQCPNFVLEMEKVLNMAQVRDRVSDYSSLFDHISRSIGIKVQRPSEVALLYAVLETKADLKQSLPHWAKDIFPDGAMYTVSLLEYDLLWQTSLQKQLNGGTILKEILANSLMYINGHIPKQRKLMMYSGNERNIVGVLKGLNLWSPHIPNEAASMIFELYFDNETESHGVKINYYTGVDGITVSLKMPNCTEICPIKTFLYSIMDLLPQNAERLCMEKIDLPIILDNVNYSRSHTLKSITFTLLLVSTLLVINLY
>Bote764AHd
MSLSPIYGRYSSSKSNMNNMVSFNYLKNFLSIYMVVALAAIIGITTVQAELKLVNVLFRHGDRTPDATNDEKYPNDPYLNNPFYPMGRGQLTNNGKMREYVLGQFLRQRYDQFLGDVYRSEAVSAISSDYDRTKMSLQLVLAGLFPPSNLQRWNQDLNWQPIPAKYLRRYEDNLFLPEDCLLFTIEYNRVLQSPAGKQEIGKYSKLMTQLTEWTGKNISTPWDMYYIYHTLMAESSLGLTLPEWSHAIFPNGELLNATIFSYNIANSTPLLKRLYGGPFLRIVTRHMLNHVTGAQNRERKYLFSGHESNVAAVLHALGVFYPHVPEYSSSVILELHQNDNAYYVKVLNYLGIPSEAKELQLPGCEILCPLDKYLQLIEGVMPSNDELICDKGLSHAFVDRKSIEELSLLKYNLIRTAGIIESK
>Bote764AHe
MDIKWFSRIIICVLYCQGSWAELKLIQTIFRHGNRMPSNIEYYPNDPYVNYTYEPAGRGGLTNVGKLSLYKLGQYFRERYDQFLGRIYTSKDIWFRADEVERVVMSGQLVAAGLYPPCEEQRWDSNLNWQPIPVWTPLNSNDCLYNGQFLTNFYTWRNNVEKTDETTMQFQKQNKDVYRYLSEHTGGNITQSRTFNLRQFLYAQKDIGLKLPEWTKSVFPHGKLDELAVNDIYIRTRTPQMKQLLAGMWIREWLNHIDDHLYKNDTRKAFMYAAHDLNIAYILAALDNFDNEIPYYGSTLIFELHEEDNEYYIQMLYRNKENIKLLKFPDCDDKMCPLDKFKKFVMPIIPTNLEEICGQE
>Bote773AHa
MLFDLLVVLFNFILFVTMVNCNLDLQLLHVVFRHGDKVPQREYQNYPNDPYRDYSYHPMGDGDLTNRGKLREYRIGTMLRERYDQYFGPDYWPEKIYAQSTHIPRTQLSLELVLAGLFPPSEKQTWNPNLSWIPVFSFFEPYETDNLLFPHHCPRYREEYSKFLRQSKARDLMSKYKPIMNYLTQRTGKAINTTSAVTYLYNLLKEQASQNLTLPEWTKSVYPTPMKEIIALDFRLRSYTRTLKRLNGGLLIRKMVEDIKTYKAGKLEPYDRKAFLFSAHEMNVAAVARALELDEPIVPAYGATLILETLRDKKGNYYVRVLHWTGVSEQLIIETIPGCTELCPLENFFAIVKDVLPSDDEYHCHPTENIKMSSNSEQVYTSGSSLVVGETWYYVISLLFLTISILRNAIVNVYH
>Bote773AHb
MSRIKLVLTIIILLVGLLCQVTDGEFSLELVQVLFRHGDRTPREKEISPVDYHNISIYEPWGLAQLTNEGKMREYRIGTMLKERYGKFLGDIYRPSDVYAYSTDHDRTKMSLQLVLAGLYHPNPLQTWNQNLSWMPIPIYYMPEKIDNMLKPDLSPLYMKAVNEVRNTEEILRKLQSYKDLFKLLNEKTGLNITTTHMAYEVYNQFVAQETMNHLLPEWYTDEVSKKLQDIVKIEYEIRSYTPLLKRLNGGVIIKRFIDNIRINEKRDRPRKIYLYSGHEVNIAAVVRALNLTEPEIPPYGSAIIFEKLKDLNNKVYVRMLFWNGVTDKLKVYKIPGCEEICPIEEYLNIVNDLLPSDEEVNHKWDYLSKEELQQLYVETLNVN
>Bote775PRb
MKRNMFVSIILALFVMDLSHAQNTDFGTIVFANVLYRHGDRTPIRPYPNDPYNNESLWQVPYGQLTNIGKYQHLLLGRWIRKRYSHLLSDLYSPYDIYIQSTDVDRTLMSAESHLAGLYPPVGKQVWSNFKWMPIPVHTIPEDKDNVLAAKKYCSRYDYELEKVLNSPAIQKINKENKRLYVYLTGKTGNKISSLLSVEQLYDTLFIESLYNKTLPEWTKSVYPDKLMPIAVKSFTINAYNKVLQRLKSGTLLGQMIDHMEKKSKNALVPDRKVWMYSAHDETIANMLMTLNVFEPHCPPYTATILIELRVNLKDQYFVTISYKNTSEEPQLLTLPGCMTMCPLNQFIALTKDVIPTDWEKECAMEWEQLGYNMNTTAIIAILTSSILMLVLLILSIIVFIYWHYKREHNQYYLRLTTEPI
>Bovo057AHa
FYIIKMIRIKVYVEIFFLLTLIVQSTKANYELELLQIVFRHGDRTPSEEELYPTLAYNPIYESLGYGQLTEVGKIREFRLGAMLRRRYSTFLGGSHKYGSVFAYSSDVERTKMSLQLVLAGLYPPTLSEEGRILLSPIAANYLPTIVDNLLFPIRCPAFRDEYRKTKNSPLIQKKISQNKRLFEYLAMHTGLNMTSDPIYSTYVLHIFFTTQKSMNIALPKWATEDVQRKIMTLVKLEYDIQSYNTLLKRLNGGFLLKEFIKNMDMKKDIRSPKIYVYSGHEINIAAFARAHNLIKPEIPSFGSAIMVETLRNSIGQKFVKILHWSGVTEELITYTIPKCGEICPYEQYVRLMQHVIPSKEESDCLWNSTSKEMLRLYYAGQLNLPKIYKYVLNFEIP
>Bovo057AHb
MIRIKVCVQLFWFFLILQSTKSKKEDYEVELVQVVFRHGDRTPTKSELYKKLAYNPIYDSLGYGQLTEAGKIREFRLGAILRKRYRAFLGDHHKYGSVYAYSSDIDRTKMSLQLVLGGLYPPKLNKEGHLELSPIATHYVPLILDNLMFPMLCPAYLKEYIKTKVSSSVRATISKNKKLFQYLANYTGSDMILDPIFSTYKLHHFLTTQESMNITLPEWATKDVQRKMDSLVKLEYDIQSHNTIMKRLNGGFLVKEFIKNMDAKKTRNSPKIYVYSGHEVNVAAFAKAHDLTKPEMPFFGSAIIVEKLRNCAGKQFVRMLHWSGVEEKLTTYAIPNCGEICPYEKYVRHMKRVIPSDEESDCLWNNVSLGKLRRYYTGLLDLITK
>Bovo925PRa
MIVFKLFLFLSVICLTLELPTLVENVETSNDEDNKDIESDTLRLVTVVMRHGDRAPQDTYPNDPYINNSMEPYGWGQLTNEGRRNQYNQGVFLRKQYNNFLGPTYSPNIFYLQSTAVDRTKMSAMLEAAALWKPTEKQSFKRDLAWQPVTLFYQPRSEDRLMLIWDTCPKYTKLRHTITNLSEVQRIQDENKQLYKELTNLTGMVISTPGDVSSLYGTLTAEKHMNLTLPEWTKDYYPDKLIPLTLYDFQLNVYNDDLKKLKGGPFLKKIVSDMLAKKNNILKPEERKMFMYVGHDSTIVTLMDLMHVWNNQMPHYNIMVMIELHEKNGGWNVQMFLKNSTEHKLYPLNVPGCTTVCPLEQLVQILKPMIPDNWDEECKVDGDYTPPPAPLP
>Bovo925PRb
MKRNMSVSIILALFVMDLSHAQNTDFGTIVFANVLYRHGDRTPIRPYPNDPYNNESLWQVPYGQLTNIGKYQHLLLGRWIRKRYSHLLSDLYSPHDIYIQSTDVDRTLMSAESHLAGLYPPVSKQIWSNIKWMPIPVHTIPEDKDNVLAARKYCSRYDYELEKVLNSPEIQKINKENKRLYVYLTGKTGNKISSLLSVKQLYDTLFIESLYNKTLPEWTKSVYPDKLKPIVVKSFTINAYNKILQRLKSGTLLGEMIDHMEKKSKNALVPDRKVWMYSAHDETIANMLMTLNVFEPHCPPYTATILIELRVNLKDQYFVTISYKNTSEEPQLLTLPGCITMCPLNQFIALTKDVIPIDWEKECAIEWEQLGYNMNTTAIIAILTSSILMLVLLILSIVVFIYWHYKREHNQYYLRLTTEPI
>Bovo972AHa
MDIKWISRIIICLLYCQASWAELKLIQTIFRHGNRMPSNIKYYPNDPYVNYTYEPAGRGGLTNVGKLSLYKLGQYFRERYDQFLGRIYTSKDIWFRADEVERVVMSGQLVAAGLYPPCEEQRWDSNLNWQPIPVWTPLNSNDCLYNGQFLTNFYTWRNNVEKTDEAIVQFQKQNKDVYRYLSEHTGGNIIQSRTFNLRQFLYAQKDIGLKLPEWTKSVFPHGKLDELAVNDIYIRTRTPQMKQLLAGMWIREWLNHVDDHLNKNDTRKAFMYAAHDLNIAYILAALDNFDNEIPYYGSTLIFELHEEDNEYYIQMLYRNKENIQLLKFPNCDDKMCPLDKFKKFVMPIIPTNLEEICGQE
>Bovo972AHc
MKVVVSVLSILYIVIRSAECVPELQLVQIVFAHKTHAPILDLIGNNDMNLPRSLTYEYFNTAPLSMPNASMLNMYNLGVHLRKVYGEFLGDLYMSETMKMQTAEYPLSMLSGQLVNAGLWPPAEIQRWSADINWQPISTDYTVAQEDTLLMGIQCPNFVLEMGKVLNMAQVRDRVSDYSSLFDHISRSIGIKVQRPSEVALLYAVLETKADLEQSLPHWAKDIFPDGAMYTVSLLEYDLLWQTSLQKQLNGGTILKEILANSLMYINGRIPKQRKLMMYSGNERNIVGVLKGLNLWSPHIPNEAASVIFELYFDNETESYGVKINYYTGVDGITLSLKMPNCTEICPIKTFLYSIMDLLPQNAERLCNWKKIDLPIIPDNAIYSRSVSHTLKSITFTLLLVITLLVINLY
>Bovo976AH
MLFDFLVVLFNFILFVTMVNCNLDLQLLHVVFRHGDKVPQREYQNYPNDPYRDYSYHPMGDGDLTNRGKLREYRIGTMLRERYDQYFGPDYWPEKIYAQSTHIPRTQLSLELVLAGLFPPSEKQTWNPNLPWIPVFSFFEPYETDNLLFPHHCPRYREEYSKFLRQSKARDLMSKYKPIMNYLTQRTGKAINTTSAVTYLYNLLKEQASQNLTLPEWTKSVYPTPMKEIIALDFRLRSYTRTLKRLNGGLLIRKMVEDIKTYKAGKLEPYDRKAFLFSAHEMNVAAVARALELDEPIVPAYGATLILETLRDKKGNYYVRVLHWTGVSEQLMIETIPGCTELCPLENFFAIVKDVLPSDDEYHCHPTENIKMSSNSKQVYTSGSSLAVGKTWYYVISSLFLTISILRNAIVNVYH
>Cafl238AHa
MNGLHFACVKLALCIFIIPSLAVPELKLLHVLFAHKLYAPSEDEGRNDTDIPEILSYKYFTSATMNMSLKANLNMYNLGVYLRERYNEFLGQTYMPEITKMRTTEYALSIVSSQLVNAGLWPPATNQIWLEGFNWQPIPSELKELKDDTLLLGFLCPNFTLEMDQVLQRAETQKITEQYQLLFNYLSRHTGRNISTPTDVVLLYAVLETMADQNKTLPNWAKDIFPDGAMYDLTLLEYDLFSTTSLQKQLNGGTLLKEIIGNLLKYKIGDLSKERKIILYSGDERNIVGVLKNLNLWSPHIPNEAAALIFELYIDNETDIYEIKINYYTGIDSPTISLTLPNCTEICPLQTLINIAFDSIPENSLYLCGWPIKNLTKMEDQGENKETDNSNHSGSASYVSEKLVLSFILYYICILTFRDNFYL
>Cafl239PR
MMNIRVSFVFASIFAASCSSTDDLDLGTIVFANVLYRHGDRTPVGRYKNDPYNETSWPIPYGQLTNLGKHQHLLLGRWLRKRYSHFLSNNYTPYDIYVQSTDVDRTLMSAEANLAGLYPPVKNQVWDDVKWMPIPVHTIPEKQDYVLKASKFCPRYKYELEKVLTSPEMERINKANAKLYAYLTENTGDKISSLEDVNQLYNILYIQNLYNKTLPQWTKSVFPDKLKPLAMLSFTTEAYNIILQRLKSGSLLGEMIDHMVKKVQNTLKPDRKIWMYSAHDETVANMLMTLNLFELHCPPYTATILIELRTNSKNQYFVTISYKNSTMEPILMTLPGCNTLCPLDEFINLTRNAVPEDWERECLIAWEDISPSDVIAILASSILMLVLLVLLIIAFIYWRHKREPGQYYFRLTYNDYNDAI
>Cafl281AHa
MNKFQRDLGIALILYFGLITTLGTCIPQSQGTKLRLVSAIFRHGDRTVEPNIGESYPNDPYKDYNYYPDGNGQLTNDGKKRAYKLGLTLRNRYDRFLGNIYYQPNIYAQSMFSVRTKMSLQVVLAALYPPAALQKWNPLLLWQPVDFTYINVTHDELLFPYVCPVYLQLYNDMLQNNVAIKKEVAGLADIMKKASFYTGKNITRIIDLFYIYHTLAVQAAFGLRLPKWTQSLVPNGALMAATLSQYKVLSYGILNKINGDFYNTGSLLRKIINDMNAMINGTLKDRKLNLFSGHDLNVAGIMYALNIFDEQVLRYTSSIMIELHEKNGKFFVKVVHYLSIPSRIIEKCIPGCEILCPYNKFIQLTLAVTVTNEEMKCS
>Cafl281AHc
MGKFQRDLGIALILYFGLITTLGTCILQSQGTKLRLVSAIFRHGDRTVEPNVGESYPNDPYKDYDYYPDGNGQLTNDGKKRAYKLGLTLRNRYNSFLGNIYYQPNIYAQSTMVVRTKTSLQVIFAALYPPAALQEWNPLLLWQPVDFTYTNITHDELLFPYVCPVYLQLYNDMLQNNVAIKKKVAEFADLMKKVSIYTGKNMTTIYDLYSIYQTLEAEAAFGLRLPEWTQSLFPNGALMNATILHYDLFSYGILKTLNGGPLLRKIINDMNAMINGTLKDRKLNLFSGHDADVAGIMYALNIFDEQVVRYTSSIMIELHEKNGEFFVKVVHYLGIPSTIIEKCIPGCEILCPYNKFIQLISAVTATNEELKCS
>Cafl281AHd
MNKFQRDLGIAIILCFGLFTTLGKCILQSQGTKLRLVSAIFRHGDRTVDPNVDESYPNDPYKDYDYYPDGNGQLTNAGKKRAYKFGLTLGNRYNSFLGNVYYQPNIYAQSTVFVRTKMSLQVIFTALYPPAALQKWNPLLLWQPMDFDYTNMTHDELMLPIQCPIYFQLYNDMLQNNVIIKKKVAEFADIMKKVSIYTGKNITRIFELHHIYQTLEAEAAFGLRLPEWTQSLFPNGALMDAALLQYKLLSYGILNKINGGVLLRRIINDMNEVINGTLKDRKLNLFSGHDINVAGIMYALNISDEHVSRYTSSIMIELHEKNGEFFVKVIHYLGIPSTIIEKCIPGCEILCPYDKFIQLTSASTATNDELECPELLRTTFNF
>Cafl359AHc
MEKFQCDLGIALIFCFGLLTTCIAIQSQGTKLRLVSAIFRHGDRTIEKNVESYPNDPYKNYNFYPDGNGQLTNAGKRRAYQLGLILRNRYNSFLGKVYYQPNIYAQSTEVVRTKMSLELVLAALYPPADVQKWNSLLPWQPVDFIYTNATYDTLFYSYLCPKYIRLYYDMLQNNEIIKKKVAEFASVMKRVSIYTGRNITTMFDLFLIHETLETETALGLRLPEWTQSFFPNGAIMDATLLQYDLLSYGILNKLNGGVLLRKIIDNMNEVVNGTLKDRKLNLFSGHDLNVAAIMHALNISYENVPRYTSSIMIELHEKNGEFFVKVIHYLGIPSTLIEKRIPGCEMLCPYDKFIQLTSASTVMKDELECPELFVR
>Cafl692AH
MFLIQLTIFVLFFINFVSSADPDVELQLLHVVFRHGDKVPHREFQNYPNDPYREHTYYPIGDGDLTNQGKMREYKIGTMLRERYDQYFGPDYWPAKIYARSTDVPRTQLSLQLVLAGLFPPSERQTWNPHLPWIPTWTFFVPYKTDNLLFPHYCHRYREEYQRFLQLNSTKEIINKYKNVMDYLTDHSGKLINSTEAVTHMYNLLKEEAAQNLTLPRWTQNVFPNPMEEMIEMDFKLRSYTKTLKRLNGGILLRKMVDNIQEKRTGKLPHDRKAFFFGSHEVNIAAVAYALGTNEPTVPAYGATIILETLQDKKGIYYVRVLLWTGVTEQLIIQTIPGCTELCPFVKFLDIIKDVLPNDDEYYCRRNKTTEAHVPHYQSSATHINDDQFWRYFFFVILFAFTSKFIQK
>Ceca119AHa
MRVIVIMLSSLCILMKTGECVQELQLLQIIFAHKTYAPIFDLIYNNDTDLPSSLTYEYFNTAPLSMPKTGMLNMYNLGVHLRETYDEFLGDVYKSDTMKMRTAEYPLSMISGQLVNAGLWPPAENQKWSTDMNWQPIPTDYELMQKDALLLGTQCPRFIIEMNKVLRMEQMRERWSGHLNMFDHISRSTGMKIRQPSDVALLYAVLETKADLNQSLPQWAQDIFPDGGMYNISLLEYDLLWQTSLQKQLNGGTILKEVLANSLSYIDKTIPKERKLMIYSGNDRNIVGVLKALNLWSPHIPNEAASIIFELYFDSETGDHGIKVNYYTGVYGTTIPLTIPNCTEICPIKTFLYSVMDVLPRNAEQLCNWQKINLSDTHTIMLDNIIHNGSGSLTKSVITLIILWVIIITVQ
>Ceca119AHc
MTVPWVLKIIVCLIYCRVTFGELKVLQTVFRHGNRMPTKESFYPKDPYINYTYKPDGRGSLTNIGKMSAFKLGQYFRERYDQFLGPCYSKKDIWFRADEVDRVVMTGELVAAGLYPPCNEQRWNSDLNWQPIPVWAPPISNDYLYNGVFCNNYKKWRNDVEKTDSEVIEFEERNKDVYDYLSTYTGGNITQLRVLGLRQYLYAQEDIGLRLPKWTKSVFPNGRLDELAEYDIVIRTRTPELKQLLGGVWLLEWLNHIDAHLNKSDTRKAFMYAAHELNLAAILTTLDNYDNEIPSYSSSLMFELHEEENEYYVQVLYRNNGKIRTLTFPDCDDVTYCPLDVFREYIKPLLPSNPKIACGEGKKSTSLY
>Ceca225PRa
MNALEVQIAHCNMSEYLLLITVLAIFITNLSHAQDADQGTIVFANILYRHGDRTPVRSYPNDPYNDESLWPVPYGQLTNLGKHQHLILGRWFRKRYSHLLNDTYSPYDIYIQSTDVDRTLMSAEAQLAGLYPPTGKQVWDKIKWMPIPVHTIPEDKDYVLAGRKYCPKYNYELGKVLNSPTFKKVDKENKQLYEYLTEKSGNKISSLRTVEQLYNTLFIENIYNKTLPEWTKSVFPDVLKPLAAKSFTTNAYNKILQRLKSGSLLGEMIDHMEKKSKNALVPDRKVWMYSAHDETVANMLMTLNVFDPHCPPYTAAILVELRANPKNQYFVTVSYKNSSDEPLLLTLPGCMALCPLDEFITLTKDVIPVDWEKECAMTWGQAVYSMNATAVIAILTSSILMLVLLILSIIGFIYWHYKREHNQYYLRLTTDPI
>Ceca497AH
MFLRLSVIIVVLSTITLVNCDLDLQLLHLVFRHGEKVPHREYQNYPTDPYKDYSFYPMGSGDLTNQGKQREYRIGTMLRERYDRFLGPDYWPEKIYARSTYIPRTQLSLQLVLSGLFPPSEKQTWNSHLPWIPAFTFFDPYETDNLLFPHHCPRYREEYSKFLKQEKARDMLNKYKNVFSYLTEHSGKSINTTSAVTYIYNLLKEEAAQNLTLPKWTETVYPTPMKEIVALDFKLRSYTRTLKRLNGGMLIRKIVEDIKTYKVGRLEPYDRKAFLFSAHEMNVAALARALELDEPIVPAYGATLILETLRDKKGNYYIRVLYWTGVSEQLMIKTIPGCAELCPLEDFIGIVQDLIPSDDEFYCHPSGLIRKTVSDRQQSSSASSIITNVVLIILLSYFTCNYS
>Ceci756aV
MYPGRCILFYALSLTLADLVYCEMQVKLLHVLFRHGDKVPHQEYQNYPNDPHRNHSYYPIENGGLTNQGKMREYKIGMLLRDRYNKYFGQYYWPDMIYAQSTYFPRTQMSLQLVLAGLFPPKDKQIWNPHLPWSPVSSFFVHYNADYLLFPHLCPQYTSTYARFLREDQTREMISKYQDVMKYLSKYTGKDVSTTSAVYYLYNLFKEQAAQNLTLPKWTEKVYPKTMKDITALDFNLRSYTRDLKRLNGGMLLRKVTDDIKELRTGNLRPSGRKAFFFSAHELNVATFVRTLGTDDPVLPAYGSTVILETLQDENEMYYIRVLLWTGVTERLIVQTVPGCTEICPLDVFLDLMKNVIPTDAEYYCYGTESTNINKRNTDSAASDFWNFSKWPYLLIVIPSIVNFRYF
>Ceci857aP
MDLRLVHLCILTLSCSFAQDIDLGTVIFANVLFRHGDRTPLNPYPTDPYKNESLWPVPFGQLTNLGRHRHLLLGRWLRNRYEHLLPDTYSLYDIYVRSTDVDRTLMSAEANLAGLYPPKDKQIWDNDIKWMPIPIHTIPEKQDNLLAAKKYCPKYDYEIEKLKNSPEIQRINKENEKLYIYLTEHSGKKIDSLESIEYLYDTLSIENIFNLTLPKWTTPVFPYKMQKLASMDFKLPAYNKILQRLKSGLLLGEMINHMVKKQEGALYPDRKLWIYSAHDTTVANLLMTLGVFDEHCPPYTATVLMELRVNTKEQYFVTISYKNSSAEPTLLTIPGCLALCPLHQFVKLTKDTIPEDWEKECVLDWEQHESSINLTTIFGILTSSILMLISLVFMIIGFVYWHYKREHNQYYRRLTTDPI
>Ceci933cV
MNAQGMQILNIVLLIGVCNADLKLLQVTFRHGDRTTVAESQVYYPNDPYINKTYWPEGYGGLINQGKDRAYRLGLFLKKNYGAWLGSVYADSLFYFRSSDISRTKMTAELVAAALFPPIDIQRWNQKLNWQPIPIWNVPLIQDILFLGQFLCEKVAILRKEIETSDPYLLKRQKELAGFFEYVSEHVGINVTQQTSYYIYMHLYSQYTMGYRMPEWTKDIFPFGQFEDVAGYDYVIQSYTKEMQKYNGGVWIREWLRNVDNYINGTATYRALFYSGHEINIAGILNSLNVFIPHVPEFASSVILELHKYGEEYFVRALHKNLDTAVELKIPGCNGIYCHLDTFRNLFADIILENPLESCRKM
>Ceci933dV
MSLVVRSFALCLLLYSVLDIGRCTHTLKQVQVLFRHGERAPLKKEMYPNDPHSVSDYLPWDLGQLTNIGKLREFRIGEMLRARYNDFLGDYYYPKDIYGRSSDSDRTKMSLQLVLSSLYPAKNFQNWNPNLPWLPIPTHYAPENLDILMRPHLCTQFTQHLGEIKRNPTVISLIAQYSELFEFLSTTTGFNITTTTQVYEIYNLLVAQKSMNLTLPQWCTEKIFEDMGNVTVLEYKILSFDKHLKRLNGGTLVRRFVDNMNVTGKRSGHRKLYLYSGHEVNIAAFLRAHDITKPALPVYGTAVIFEKLENATGDVFVKMFVWTGITEEIIPLKIGDCDYLCPIDTYLNIVKDVLPSDKELNCHLDKLSHEDLAHLYDEKISFN
>Cogi006aU
MSPQRSVVFLALLFVTVVNCDLDIQMLHVVFRHGEKVPQREYQNYPNDPYKDYTYQSLGDGDLTNQGKLREYRIGTMLRERYDGYFGPDYWPEKIYARSTEVPRTQLSLQLVLAGLFPPSVKQTWNPRLPWIPTSTFFVPSEADNLLFPHHCPRYVEEYKKFLKQQSAQNILKKYKPVMNYLTENSGKVINTTSAVTYLYNLLKEEASQNLVLPKWTESVYPTPMKEILALDFKLRSYTRTLKRLNGGLLLRKMVDDIETYKAGKLVPYDRKAFFFSAHEMNVAAVARALDLDEPVIPAYGSTIILETLRDKKGTYYVRVMYWSGVSEQLTVKTIPGCTELCPFDQFLVIVSDVMPSDDEYYCHPTQTMNESRHVRKDERICSSASTVALGNTWFYLLSLVSLSLLLSAISITDFKAS
>Cogi020aU
MKTNLLIIVLAFSIISLFRAEDTDLGHGDRTPSTSYINDPYNNQSIWPVPYGQLTNLGKHQHLLLGHWLRKRYSRLLLDLYSPFDIYVQSTDVDRTLMSAEAHLAGLYPPNGNQVWDNIKWMPIPVHTIPENEDYVLAARKYCPRYNYEFEKVLKSPEMKRIDEENKDLYAYLTKKSGNKISSLRTVAELYDILFIENLYNKTLPEWTKSVFPDKLKPIAAKSFTTRAHNKILQRLKSGSLLGEMIDHMEKKSKNILMPDRKVWMYSAHDETVANMLMTLGVFEPHCPPYTAMILIELRVNLKNQYFVTVSYKNSSSEPLLLTLPDCITLCPLNQFIAITKNVIPINWEKECVMDWDKFGYNINTTAVIAILTSSILMLVLLILSVIGFIYWHYKREHNQYYLRLTTDPI
>Cogi033aU
MTVGVSTIIVIALCIITSVECIPELQLLHIMFAHKTYAPISDIIHSNDTSLPSELTYEYFNSAPLNMPNTGKLNMYNLGVHLREEYNQFLGDLYTVKTMKMHTAEYPLSMMSAQLVNAGLWPPTETQKWDDDINWQPIPMDYISIEKDTLLLGMRCPNFVSEMNRVLNTIQMKETMLHHLPLFDYVSHNSGIEIRKPSEVALLYAALETKADLNQSLPYWAKEIFPDGGLYNMTLLEYDLLSQTHLQRQLNGGTILKEILANSLNYIYGGIPKERKLIIYSGNDRNIVAILKTLDLWSPHIPNEAASVIFEMYYDNETLSHGIKINYYTGIEDDTIPLTLPNCTEICPLQIFLNSFYDVLPENAELLCNWKRTVLLDDVPLLDNALYSRSESHKLTSVIICFSLIIILFLH
>Cogi033bU
MSKMISFSGCKRSLPMIVIIGLAAIICVTSVGAELRQVNVLFRHGDRTPDHSVQETYPNDPYLNSNFSPMGRGQLTNSGKRREYQLGKVLRQRYLKFLGSTYTPRSVWGISSDYDRTKMSLQLVLAALFQPNAEQKWNPQLNWQPIPTQYIRRYEDNIFLPEDCPQYSAEYDRVLYSPEGRRELAKYSKFMKQLTTWTGRNITEPWDMYNMYHLLMAEHSMGLSLPQWTHDIFPYGELWNGTVFAYDISCSTPLLRRLYAGPYLRLVTKTMLTSITGTLKDERKIYLYSGHENVVSAILHAFQVYRPHVPEYSSGVIMELHELNNNYYVKILHYLGIPSKVEELRLPGCDIMCPLDKYLELTENLMPSKEELVCDKRITPDYADEKSNEEIDLDNYNLIRKARAYDVEFIPRQTKENC
>Cogi033eU
MKATWILTIVACFLYFEPSIAELKLLQAVFRHGNRTPTMDQTFYPNDPYGNMTYEPEGHGGLTNTGKMTAYKLGQFLRLRYEKLLGPIYSKEIIWFRADEVERVVMTGELVAAGLFPPVKRQRWNPALRWQPIPIWALPHMDDDYLYNGMDCSNAKKWTAEVDTTNSSVVKFNLDNKETFDYLTENAGALIQEPIAGFALRQILYAQKDIGLKLPAWTKKVFPHGKLDEIAGYALSIQSGTQELKQLLGGIWIREWLDHVDNYLNNSDKRKAFMYAAHEINIAPIVIALNNYDNQVPTYCSTVMFELHEMKSQYYVQVHYRNNGKMRTLKIPGCGINLCPLDTFKSFVDPVIPKDVVSLCGKLDL
>Duno046AH
MNQTKVYLKLFIFLVLVLQFVKASYHLELLQVVFRHGDRTPEKVELYPDLPYNASIYDDLGFGQLTSVGEVREYRIGVLLRELYNDFLGDTYQHGDVHAVSTDMDRTKMSLELVLSGLYPSNTKPKDQNISWIPIPLLYVPTIVDTMFETYMCPLYDAELERTLESPEISAEVSKYDDIYELVAENTGLDVASNPLGEVSAVYELLLSQDSMNIPRPAWVTDDVYEKMENITALAYNVSSYTTTLKRLNGGAIIKKFIENIVSNENNRKPKIHLYSAHDLNVGAFAKANDFAEPKVPFYGCTIIVEKLRDDNGGVFIQMKLWTGVTEILSTYEIPSCGTICPIERYLDNTRNVIPTDAESNCLWDMVTKDDIKKYYEENQE
>Duno053PR
MNTNLLIMILAFSAVSLSHAAHVYLGTIVFANVLYRHGDRTPIDPYPNDPYNNESIWPVPYGQLTNVGKHQHLLLGRSLRKRYSHLLSNFYSLYDIYIQSTDVDRTLMSAESHLAGLYPPSGNQVWDNIKWMPIPVHTIPVDKDHVLAAKKYCPRYDYELGKVLKSPEIKRIDRENEHLYTYLTEKTGKKISSLISAEQLYNTLFIESIYNKTLPEWTKSVFPDKLKPLAEKSFTIETYNKILQRLKSGSLLGEMIDHMEKKSKNALVPDRKVWMYSAHDETVANLLMTLNLFDLHCPPYTAMILIELRINLKNQYFVTVSYKNSSEEPILLTLPGCTALCPLNQFITLTKDVIPINWEKECAMDVDEFRYNVNTTAVIAILTSSILMLVLLILAIIGFISWHYKREHNQYYLRLTTDPM
>Duno070AHb
MKAIILSLLCVSMTSIHAIPELQFLQIVFAHKTYAPISDIINSNDTNFPTRLTYKHFDTAPIDMPNNGKLNMYNLGVHLRDVYDEFLGDVFTTRTVKVRTAGYPLSMMSSQLVNAGLWPPAEIQKWNNDVNWQPIPSDYLPMEYDTLLLGIHCPSFLSEMKTVLSSDQMEKVMLHHFPLLNYVSQHTGMKIQQPSEVALLYAVLETKADLNESLPYWAKDVFPDGEMYNVTLLEYDILSQTPLQKQLNGGTFIKEIITNSLKYIEGGISKEMKLMMYSGNDRNIAAILKSLDLWSPHIPNEAASVIFEMYYDNETQHHGIKINYYTGVEGNTIPLTIPNCTEICPLKTFLNTFFDLLPQNEQSLCHWRRIDFSDEELLLDNIIYNRSESHKLNSITIIFLFILVFFTY
>Duno882AH
MNIAWILTVTGCLFYLQPSHAELKLVQTLFRHGNRMPSYGRRIYPNDPYSAMTYEPEGFGGLTNAGKELAYKLGQYFRERYDKFLGPLYSKEIVRFRADENERVVMTAELVAASLFPPQEEQIWNSRLNWQPIPIWAPEFSNDHLYNGMFCPNFMKWRINVEKTDREVMKFEEENKEIYKYLSQHTGANITQSSTFSLRQIFYEQTDIGLELPKWTKSVFPNGKLDELAVFDIHIRTRTPELKKLLGGVWIQEWLKNIDNYLNGNDNRKAFMYAGHELTIAPILVVLDNFDNKIPSYCSSLIVELHENNNKHYVQVLYRNNDDTGILKIPGCGTGMCPLETFRNFVAPMLPEDIGELCGIEEDSKSTVQQ
>Duno901AH
MSPKQLVTFLALLCFLNVANGDLDLQMLHVVFRHGEKVPHREYQNYPTDPYKDQSYYPMGNGDLTNQGKLREYRIGTMLRERYDRYFGPDYWPEKIYARSTDVPRTQLSLQLVLAGLFPPSEKQTWNPHLPWIPTSTFFVPYETDNLLFPHHCPRYKEEYEKFLQQQNTQDIVNKYKSVFNYLTQHSGKVVNTTSAITYLYNLFKEQAAQNLTLPKWTESVYPVPMKEIIALDFKLRSYTRTLKRLNGGILLRKILEDIKLYKMGKLEPYDRKAFLFAAHEMNVAAFAKTLDLDEPVIPAYGSTIIFETLRDRKRTYYVRVLIWTGVSEQLIIQTIPGCTELCPFEQFLNIVKDVLPNDEEYSCNRDEITNDSGQNPEKESICSSAANVVVGKSWYYLLPLVSFVFLSARSIDR
>Eudi013aU
MLLDSTVAFSTLLLFAVTMVNCDLDLQLLHVVFRHGDKVPHREYQNYPNDPYRDYSYYPMGNGDLTNQGKLREYRIGTMLRERYDRYFGPDYWPEKIYARSTNVPRTQLSLQLVLAGLFPPSEKQTWNPHLPWIPAATFFVPYESDNLLFPHHCPRYREEYDKFLRQSKAKELLGKYKHVMKYLTERTGKPINTTAAVTYLYNLLKEQASQNLTLPRWTEAVYPTPMKEILALDFKLRSYTRTLKRLNGGLLIRKMVEDIKTYIAGRLEPYDRKAFLFSGHEMNVAAVAKALGLDEPTVPAYGSTIILETLRDKKANYYVRALLWTGVSEQLIIQTIPGCTELCPLNDLIGIVKDVLPSNDEYYCHPVESLAKSSSNEETYSSASSLTVGSIWYYLLPFLFLTLSSLRTDIVYV
>Eudi098aU
MTVSEFLFLFGVVCLTLELPMPVESGSISNDKIDKEIGKNTLRLLTVVLRHGDRAPQDTYPNDPYLNNSMEPYGWGQLTNEGRRNQYNQGLFLRKRYNNFLGPTYSPDIFYLQCTAVDRTKMSAMLEAAALWKPTEEQSFKPDLAWQPVTLFYQPRSEDTLMLIWDTCPKYAKLRYTIMNSSEVQQIQNDNKRLYEELTNLTGMVISTPSDVGSLYGTLTAEKHMNLTLPDWTKEYYPDKLIPLTLYDLKLNVYNNHLRRLKGGPFLKKIITDMLAKKDNTLTETRKMFMYVGHDSTMVTLMDVMHVWNNQMPHYNIMMMIELHENNDEYNVQILLRNTTKHEPYPLTIPGCTTACPLEKFVQILKPMIPDNWEEECKVDGEYIPPPAPLP
>Eudi099aU
MSRLRLILSILMLGLYFQLGNTELNVELVQVLFRHGERTPREKELSPNDFSSISMYEPWGLAQLTNEGKMREYRIGKMLRDRYNKFLGDIYYPSDVYALSSDHDRTKMSLQLVLAALYHPAPQQTWHENLPWMPIPTYYMPEKVDDLMKPDLSPLYINAMQETRNMEEIQKRVSPYKDLFNLLSEKTGENVTATNKSYEIYNQFSAKKAMNLPLPEWCTDDVYEKLQATVKIEYDIRSHTPFMKRLNGGALIKRFIQNIKVNEMRDRPRKIYLYSGHEVNIAAVVQALNLSEPELPPYGCAIILEKLRDSTGKSYIRMLYWSGTTEELKVYKIPGQEEICPMEKYLDIVKDVLPTDEEAQHKWDHLSKEDLRQLYEERLNLN
>Eudi379aU
MISFNGLRGSLMYVIVGLVLMIGLTTVHAELKLVNVIFRHGDRTPDNNDNEKYPNDPYLNDDFYPMGRGQLTNQGKMREYVLGRFLRQKYGAFLGDTYITQYVSALSSDYDRTKMSLQLVLAGLYPPNHMQKWNEYLNWQPIPAHYLRRYEDNVFLPEDCLLFNVEYERVLQSLETRRELAKYNELMKELTNWTGKNISTPWDLYYLYHTLMAEKSLGPYLRIVTRNMLDLITGTQRQPRKIHLYSGHESNIAAVLYALGVYYPHVPEYSSSVIIELHSIEDTYYVK
>Eume286AHa
MKVMVSILSLLYISTVPVECTPELQLVQIVFAHKTYAPILDLINSNDTNLPDNLTYEYFNSAPLNMPNTSMLNMYNLGVHFREVYDEFLGDIFTIETMKMQTAEYPLSMISGQLVNSGLWPPAETQKWSTDINWQPIPTDYVYTKKDALLLGIQCPSFLLEMEKVLNMDEVQEKLSHYSTLFDHVSQNTGVKIQYPSEMALLYAVLETKADLNQSLPYWAKDIFPDGGMYNVSLLQYDLLWQTELQKQLNGGTILKEILANSIMYIQGDIPKQRKLMIYSGNERNIVGILRALNLWSPHIPHEGASVIFELYFDNETISHGIKINYYTGVDDTTVPLKISNCTEICPVRTFLHSVFDLLPQNEERLCNWEKIDLFSNMHVILNDTIYSRSVSHTLEIIVLSLTSIIILFVQ
>Eume286AHc
MVVPWTLRVVICLLYCQASSANLRLVQTVFRHGHRTPSKMYYPKDPYVNYTYEPEGLGGLTNTGKMHMYKLGQYLRERYDHFLDRTYTHHDVVFRADEIERVIISAQLVSAGLYPPTKEQRWNPDLNWQPIPVWTKPQSADCLYNGQFNPKFYKLRNIAETTDAEIVQFKKHNSNVYRYLSEQTGGNITQVNAFKLRQYLFAQKEIGLKLPEWTKAVFPGVLDDLAIFDIYIRTSSMELKQLSGGVWIREWLNHVDNYLNKSDSRKAFMYAAHELNIGPILEVLDNFDNEIPFYGSCIMFELHEVNDNYYVQVLYKNEDNIRILKFPYCGEKLCPLDVFRKFLAPVTPTNLNELCEST
>Eume623PR
MNRILLVIILSFFIIKLLCAQDIDLGTTVFANVLYRHGDRTPIRPYPNDPYNNKSMWPVPYGELTNLGKYQHLMLGYWIRKRYSHLLSSSYSRNDIYIQSTNVDRTLMSAEALLAGLYPPVSSEIWSSINWIPIPVHTIPEDLDYVLATKKYCPRYDYELEKVLNSPEMKKIDKENEKLYAYLTEKAGKKISSLRSVEQLYDTLFIENLYNKTLPNWTKSVFPDKLKSIAATSFTISTYNKILKRLKSGPLLGEIIDHMEKKSKNALVPDRKVWMYSGHDETIANMLMTLNVFEPHCPPYTATILIELRINLKNQYFVTVSYKNTSQEPQLLSLPGCNALCPLNQFIALTKDVVPINWERECIMDWEQFGYNMNTTAIIAILTSSILMLILLVLSIIGFIYWHYKREHNQYYLRLTTDPI
>Eume754AH
MLLVCSVAFSTLLLSAVTVVNCDLDLQLLHVVFRHGDKVPHREYQNYPNDPYRDYSYYPMGNGDLTNQGKLREYRIGTMLRERYDRYFGPDYWPEKIYARSTSVPRTQLSLQLVLAGLFPPSEKQTWNPHLPWIPASTFFVPYESDNLLFPHHCPRYREEYDKFLRQGKAKELLSKYRHVMKYLTERTGKPINTTAAVTYLYNLLKEQATQNLTLPRWTEEVYPTPMKEILALDFKLRSYTRTLKRLNGGLLIRKMVEDIKTYIAGRLEPYDRKAFLFSAHEMNVAAVAKALGLDEPIVPAYGSTIILETLRDKKGNYYVRALLWTGVSEQLIIQTVPGCTELCPLNDFIGIVKDVLPSNDEYYCHPTESMGQSSKNEETYSSGSSLTVGNIWYYLLPFLFLILSSLRSDVVNV
>Eume972PR
MTVFKLLFLFGVICLTSELPTPVENGSISNDKIDKEIGKDTLRLLTVVLRHGDRAPQDTYPNDPYLNNSMEPYGWGQLTNEGRRNQYNQGLFLRKRYDNFLGPTYSPDIFYLQCTAVDRTKMSAMLEAAALWKPTEEQSFKPDLAWQPVTLFYQPRSEDTLMLIWDTCPQYVKLRYAIMNSSEVQQIQNDNKRLYEELTNLTGMVILTPSDVGSIYGTLTAEKHMNLILPNWTKEYYPDKLLPLTLYDLKLNVYDNHLRRLKGGPFLKKIITDMLAKKDNTLSETRKMFMYVGHDSTMVTLMDVMHVWNNQMPHYNVMIMIELHENNDEWNVQILLRNTTKQEPYPLTIPGCTTACPLEKFVQILKPMIPDNWEEECKVDGEYIPPPAPLP
>Eume982AH
MASTKVCAQITLFLNLLVWLTTAKYQLESVQIVFRHGDRTPTKEELYPKAEHNPIYDTLGYGQLTEAGKIREFRLGMMLRQRYSTFLGGSHHYGDVFARSTDTDRTKMSLQLVLGGIYPPGLNELGQLQLSPISIQFTPFIVDSLLFPVYCPTYQTEWKKTRDSFAVHVIKKKYKDLLDYLAEHTGLDMTTSPTFATYQLYHYITSQGSINVTLPEWATKDVQSKIEKITALEYMLQSHTKLMKRLNGGFLVKEFIKNMNFKGNTTQPKIYIYSGHEINIAAFAKAHDFIEPILPAYGSAIIVEKLRSSNGKIYIQMLLWTGVTEKLITYVIPNCGIICSYDKYIRLMQDVIPSDEESNCLWNNTSKEHLHMYYNEKLN
>Hala081AHa
MKTEESRMRVVVTLLSVLFISMVPVNSNPELKLLQIVFAHKTFAPILDLINSNEMDVPRRLTYEYFNTAPLTMPNINKLNMHKLGAHLRDAYDEFLGDIYTHETMKMQTAGYTLSMISGQLVNSGLWPPAESQKWNTDINNWQPIPTEYLPMQKDTLFLGIHCPSFALEMEKMLRMNTVREKLSHYAPLFDHISSHTGMKIQQPSEVALLYAVLETKADLNQSLPQWAQDIFPDGGMYNVSLLEYDLLCETSLQKQLNGGTILKEILANSLMYIKGSIPKERKLMVYSGNERNIVGVLKALNLWSPHIPNEAASVIFELYFDNKTGDHGMKINYYTGVDGDTIPLKIPNCTEICPMNTFLRSVFDVLPQNAELLCNWKKIDWSDNNVILSNSIYSRSSSSTLDSIIFTLLLVITLFVH
>Hala177PR
MGNMSINLVVIILVFCIINLSYAQDTDLGVIVFANVLYRHGDRTPTRFYANDPYDNENLWPVPYGQLTNLGKEQHLLLGRWIRKRYSHLLSDLYFPYEIYIQSTNLDRTLMSAEAHLAGLYPPVGNQIWWDTLKWIPIPVHTIPEELDYVLLAKKYCPRYDYELEQVLNSPEIKKIDKENEKLYAYLTNNAGNKISSLRSVQQLYDTLFIENLYNKTLPKWTKSVFPEKLKPIAAKSFTINAHNKILQRLKSGSLLGEMIDHMEKKSKNALMPNRKIWMYSAHDDTLANMLMTLNVFEPHCPPYIAVILIELRVNLKNQYFVTVSYKNTSDEPQLLTLPGCIALCPLNQFITLTKDVIPVNWEKECAVDWEQFGYNMNTTAVIAILTSSILMLVLLVLSIIGFIYWHYKREHNQYYLRLTTDPI
>Hala187PR
MFVYKLPLILGVIGLTLESPAPVENVETNNDKDGKKIESSTLRLVTVVMRHGDRAPQDTYPNDPYINNTMEPYGWGQLTNEGRRNQYNQGLFLRKRYDHLLGPIYNPDIFYLQCTAVDRTKMSAMLEAAALWKPNENQAFKPDLAWQPVTLFYQPRSEDTLMLIWDTCPKYTKLRHTITSLSEVQQIQENNRLLYEELTSLTGMEISTPGDVGSLYGTLTAEKHMNLTLPKWTEDYFPDKLIPLTLYDFQLNVYNDLLKRLKGGPFVKKIVTDMLAKRDDTLEPATRKMFMYIGHDSTIVTLLDVMHVWNNQMPYYNIMTMIELHETNKGWNVQIFLRNTTDHEPYPLTIPGCTTVCPLEKFVQILKPMIPDDWVEECKVDGDYTPPPAPLP
>Hala279AH
MFRNRTVVFVTLLLYVLTMANCDLDLQMLHVVFRHGDKVPHREYQNYPNDPYKDYSYYPMGNGDLTNQGKLREYRIGTMLRERYDRYFGAEYWPEKIYARSTHVPRTHLSLQLVLAGLFPPSEKQTWNPHLPWIPTFSFFVPYEADNLLFPHHCPRYKEEYAKFLRQKSAQDMLDQHRNVTKYLTERTGKAMNTTSAVTYLYNLLKEQAAQNLSLPEWTRTVYPTAMKEILALDFNLRSFTRTLKRLNGGLLIRKMVEDIKTYKTGRLEPYDRKAFLFSAHEMNVAAVAKALDLDEPIVPAYGATLILETLRDKKGNYYVRVLYWTGVTEQLKIKKIGECVELCPLDIFLAIVKDVIPSNDEYYCNPSETWVQSSNSGAYSSTSSLTIDNIWCYLFSFLFLAFSCARVDITSVYLRQRRERLQ
>Hala384AH
MIRKEVYVKLILCLCLLLQSVVADFQLELVQVIFRHGDRTPSSTELFPKAPLLPIYETLGNGQLTEAGKMREYHLGTLLKQKYNTLLGNSPRYSDVNARSTDFQRTKMSVQLVLKGLYPSTDTTSNQMDWSAVPIVNLPIIVDSLMFLTACPTYQNELKKVKNSTIVRIKLSKYKDLFDYLQENTGSDMTSDPIIGTSKIYQYLASQKGMNITLPQWATANVQKRIEEIVALDYELQSATIKMKRLSGGAFVKQLIENMNFKGNTTAPKIYLYGGHEINIASVSKAHGLTEPKIPQYGSAIIVEKLRNDSGKEFVQMFLWTGVTGNLIAYTLPKCTTLCPYDTYIRIVKNIIPTNEELDCLWNNVTKDQLRQYYSRNQIGLK
>HaDN1533
MNTVWILTIIGCLAYLQLCHAELKLLQAVFRHANRMPTNGRKTYPNDPYDDLTYEPEGYGGLTNVGKMSSFKLGEYFRERYNEFLGPIYTKETIWFRADEMERIVMTGELVAAGMYPPSKEQMWNPHLNWQPIPVWAPPMATDYLYNGLNCANFWQWRVDVEKNDCGVVKFESENKDVYKYLSEHTGGNITQSRVFSLRQLLYAQRDIGLELPEWTKEVFPGKLDDLAVYDILIRNRTPKMKQLLGGVWIKEWLNRVNDYLNRNDNRKAFMYASHELNLAAILIALDNFDYKVPSYSSTIMFELHEKNNQHFIQILYRNEGKIKTLKIPGCGTDLCLLETFKKFVAPVLPENVAELCGNSDRSESAVKEQSNY
>Hasa029AH
MILPALHLLVLLTTAIGTPLFSKVTEKKDSAEPEMKKDTLRLIIVVTRHGERAPETTYHNDPYIKNPMEPYGWGQLTNEGRLNQYNQGLFLRERYDGFLGTSYSPNIFYLQSTYVGRTKMSAMLEAAALWKPNKEQSFKSDLPWQPVVLFYQEQSEDTLMLVWNTCPKYTQLRNSVNDLPEVQTVYENNKVLFEELTNFTGMPIANADDVSSFYATLVAEKAMNLTLPEWTKDYYPDKLIPLTLYSMQFNTYNNEFRKLKGGPMLKKFTSDMLAKKKGTLKPEQRKMFMFVGHDSTIVDLMNTMHIWHNQLPHYNIMIMIELHENEGEWNVQIFLRNTTVHEPYSLTIPGCTVVCPLDRYVEIFQPIISTKWEDECKADDNYVMPSAPLA
>Hasa161AH
MFLVQSMVLGAFLIGLAACANSDMELQLLHVVFRHGDKVPHREFQNYPNDPYRDHSYYPMGNGDLTNEGKMREYKIGTMLRERYDQYFGPDYWPAKIYARSTEVPRTQLSLQLVLAGLFPPSKRQTWNPHLPWIPAWTFFVPYETDNLLFPHFCHRYQEEYRRFLQLDSTKKMINKYKNVMDYLTDHSGKLINSTGAVSHMYNLLKEEAAQNLTLPRWTENVFPNPMQEIIELDFKLRSYTKTLRRLNGGMLLRKMMDDIKEHQAEKLSKDKKAFLFGSHEVNVAAVAYALGTNEPAVPAYGSAIILETHRDKEGFYYVRVLLWTGVTEQVIVQTIPGCAELCPLEEFLNIVKDILPNDEEYYCRKDKTTDGLKLNAHHRSSAASVADDRIWRHIFLTVLLAFTSKFVQK
>Hasa872AHc
MKGSHSSVSITFALCIICLQRTLGVPELKLVHVLFAHKLHAPREDYAGTESLPRVLSYEYFTSARMNMPNAASLNMYNLGVHLREVYDEFLGVELQTYDITRIRTTEQALSMLSGQLVNAGLWPPTEAQTWMVGMNWQPVPIDYVKLKKDVLMLGSLCPNFISQMNQALETAEMREMISHYQNLFDYLSYYTKRNISTPSDVALLYASLETMADEDEKLPYWAMDVFPDGTMYNVTLLEYDILSATPLQRQLNGGTFLAEVIGNSLMYTLSEMPKNCKMMLYSGDDRNIAGVLKNLDLWSPHIPNEAAALIFELYFDNDTDTYAIKVSGKESLAEIHKSYDKTSVFCTKCN
>Hasa955PR
MDIRLLLVFTSIFAASYCTTEDLDLGIIVFANVLYRHGDRTPIAPYPSDPYRSETLWPVPYGELTNLGKHQHLLLGRWLRKRYSHLLSATYTRYDIYVRSTDVDRTLMSAEANLAGLYPPIKDQIWDRMKWMPIPVHTIPENQDYVLSGKKYCARYKCELEKVLNSPERQRINKENAELYSYLTKNSGYKISSLEHVEHLYNTLYIENLYNKTLPQWTRSVFPDKMKPLAELSFTTDANNKILQKLKSGPLLGEMIDHMVKKSQKALKPDRKMWIYSAHDQTIANFLMALNLFEPHCPPYGATVLIELRTNPKNQYFVTVSYKNSTEEPILMTLPGCNTLCPLENFIALTKDIIPENWERECLLNIADVDNISLIAIITFATFLTMIVLLGVTIGIIYWYNKTDYKQYYFRLVTEAI
>Hasa988AHa
MAKLYRYLSVVLLSCSAMSSELAAHYSKQHGRDTTKLRFISMLFRHGDRTLDLVHGETYPNDPYKDLENYPTGDGQLTNAGKKRSYELGKILRRRYNDFLGDYYYQPNIYARSTGFARAKMTLQLIMAGLYPPKLVQRWMPNLSWQPVDFEFLPANGDGLLGSLVCPTYQEKLTEIRKTPEVIEQAAQFDDVKERLIKYTGFNITNVLHFFTIYHTLYTQHYLNLSLPEWTQNFFPNGSLLDATIFVYNLLSYNEELTKLNGGVLLYKIIQDMNGVINGTLAERKLDLFAAHDINVIALLQALGIYDNTFPHFSSGIIIELHEKNKKYFVRVLHHLGIPAEMKEVKIPGCDVLCPYEQFVKLRSSVTAEGQIDKLCPLESNNNIILDVNYLL
>Hasa988AHb
MAKIQNYACYFILLIFFSNVLANQETGFNSKYNEAGGYGRKTKLRFVSLVFRHAERTLDMRFKESYPNDPYKNMDNYPQDDGQLINAGKKRSYELGKILRRRYNNLLGEYYYQPNIYARSTSLSRSKMTLQLIMAGLYPPAYRQKWHPSLHWQPINFLYTFIYNDGLLGSFLCPTYRRKLAEVEKSPEVIEQLKQFDDLSKKLTNYTGKNISSPRDYFTLYHTFATQQALGLPLPGWTQNIFPFGALYNATIFAYNVFSYNKELIRLNGGPLLYRIIRDMSEVINEMLRERKFNLFAVHDINLVALLQALGVYDNTFPQFSSGVIIELHEKGNKYFIKILQHLGDPVETVEVNIPGCSVLCPFDEFVRLRLPFTTNNQVDPSCPLESDIITNT
>Hasa988AHc
MANIQIYFILLISCYIVFAKQPISLSEHGAKECKKTKLRFISLVFRHGDRTLDGEAKMTGKKRAFQFGQLLRKIYNHFLGDVYYPPNVHARSTALARTKMTLQLVLTALYPPIDKQIWSKTLTWQPSDTIYTRISEDGLLFPTVCKEYSQAYIKVLKSEEVVKQIAKFDDLMKQLSRPVGRNITGLYDLYTLYHILSIQVAMNLSLPDWSRSIFPNGRLFSAAMLQYRLYNYNDQLIRLNGGLLLHRMIEDMLGVINGSLPDRKINLFSAHDVNVVAVLRALGISHGMPTFTSGVIIELHEMNDQYFVKVVHYVGVPPVMKAVSIQGCDLLCPLEKFVHLTSARTATHEDPKCPLTINMY
>Lihu715PR
MILPVAAFPLLAMLALVSGVPLPSKVAEEGATIHEKDTLRLVTVVIRHGERAPVDTYPNDPYIKDSMQPYGWGQLTNEGKKNQYNQGLFLRKHYERFLGSVYDPDVFYLQTTATDRTKMSGMLEAAALWKPNEDQLFRSDLPWQPVSLFYQERTEDTLMLVWNTCPKYTRLRTSVNDLPEVRQVHEDNQQLFEQLTNFTGMPIANADDVSSLYSTLTAEKQMNLTLPEWARDYYDKLTPLALYELQLNTYDDNFRRLRGGPLLKKITNDMMEKKEQTLHPELRKMFMYIGHDSTIVTLLDTMHIWYNQMPHYNIMIMIELHEDENEWNVQIFLRNTTTHEPYPMIISGCTAACPLNKFVEILKPMIPDDWKEECKVEGDYVTPPPPLP
>Lihu796PR1
MNANVLLIFLSIFAASCSSNENLDLGTIVFANVLYRHGDRTPVTNYPNDPYNETSWPVPYGQLTNIGKHQHLLLGRWLKNRYSHLLSDLYTPHDIYIQSTDVDRTLMSAEANLAGLYPPVQNQIWDSIKWMPIPVHTVPEKQDYVLRASKHCTRYNHELNKVLTSPELEHINKENAKLYAYLTKNSGGKISSLEEVERLYDILYIENLYNKTLPEWTKSVFPDKLKPLAILSFMTETYDKILQKLKSGPLLGEMINHMVKKAQKTLKPDRKVWVYSAHDETVANMLMTLNLFEPHCPPYAATILMELRTNSKNEYFVTVSYKNSTEEPILMTLEGCTTLCPLDKFVNLTKSAVIETLQEWELECLITWDDLTIHNKFWSVMAILVIFMLMLLLLASLVMAFMFWPRKSEQRQYYFRLVTHSYDEVI
>Lihu796PR2
MNANVLLIFLSIFAASCSSNENLDLGTIVFANVLYRHGDRTPVTNYPNDPYNETSWPVPYGQLTNIGKHQHLLLGRWLKNRYSHLLSDLYTPHDIYIQSTDVDRTLMSAEANLAGLYPPVQNQIWDSIKWMPIPVHTVPEKQDYVLRASKHCTRYNHELNKVLTSPELEHINKENAKLYAYLTKNSGGKISSLEEVERLYDILYIENLYNKTLPEWTKSVFPDKLKPLAILSFMTETYDKILQKLKSGPLLGEMINHMVKKAQKTLKPDRKVWVYSAHDETVANMLMTLNLFEPHCPPYAATILMELRTNSKNEYFVTVSYKNSTEEPILMTLEGCTTLCPLDKFVNLTKSAVIETLQEWELECLITWDDLTIHNKFWSVMEARNDISNRTLQWYWNKLRPEENATDKQIEDQESTISSGQRTITSLPGYKDISDNVNIWQEIDKGDLRYKILPDNELITHVLKSDETDKSETYEDISEDMPTTISHKEAENMMTKIIDWYENQEEAEPLQLISLRKIRNLASQK
>Lihu815AH
MLPMQLAILVVFLISFAASANLDVELQLLHVVFRHGDKVPHREFQNYPNDPHLEHSYYPMGNGDLTNQGKMREYKIGTMLRERYDQYFGPDYWPDKIYARSTEVPRTQLSLQLVLAGLFPPSERQTWNPHLPWIPAYTFFVPYKVDNLLFPHYCHRYKEEYRRFLQLDSTKGMISKYKNVMDYLTDHSGKLINNTEAVAHMYNLLKEEAAQNLTLPKWTQNVFPNPMEEIIELDFKLRSYTKTLRRLNGGILLRKMVEDIEEHRAGKSPRDRKAFLFGSHEANVGALAYALGINEPAIPAYGSTIILETLRDKKGSYYVQVLLWTGVTEQLIVQKIPGCLELCPFEEFLNIVKDVLPNDDEYYCRRNKTEDLKPNAHYRSSAMCVADDRIWRYIFLAVLLAFTSKFVQK
>Lihu816AHa
MNEFYLICITLALQICIIPSLAVPELKLVHVLFAHKLHAPKKNNAKNDPEISIPQNLSYEYFTSAATDMSKNAKLNMYNFGVHLRKIYGDFLGDLYFSDIMKMRTTEYTLSMLSAQLVNAGLWPPSNSQTWMEGFNWQPIPSDYLELEDDTLLLGSLCPNFVSQMDEILRRNETRKMMAQYQPLFDHLSEYTKREINTPSDVAVLYAILETMADQSEILPNWAMDVFPDGAMYNVSLLEYDLLSETLLQRQLNGGILLEEIIGNSLKYSMGDISKKRKLMLYSGDERNIVGVLKSLDLWSPHIPNEAAALIFELYFDNDINLYGMKINYYTGIDDKTISLSLPNCTEICPLQTLIDIAFVTIPQNPQSLCGWSVRNPAETEDQLNRSEESNSTNHNLSKNLIFILILLNLKFGNF
>Lihu816AHc
MITFRTLGTYQLIATVVSLNAILITDAQPELKLVNVIFRHGDRTPDNKNEMYPNDPYLNYSFYPEGLGQLTITGKQREYELGKFLRDRYKDFLGDIYLPKLVVAHSSDYDRTKMSLQLVLAALFPPLNIRQQWNRDLNWQPIPATYIKRVDDNFFLADECPLFLVEYNRVLNSPETIEKKAPLKDMINKLTQLTGKTMEKPLDWYYLYHTFVAESSMNLTLPEWAYEYYPDGLLFNAIVISYDIANSTPLLRRLYAGPIIRAVLNNIKAAQTSSETKIYLYSGHETNIATLLHAFNVYKPHAPEYSSAVILELLEQDKQYYIRLLYYRGIPPIIDVLEIPGCEVLCPFNTFVKLTRDLIPSDKELICDKRLTTDYADTKYLAMLQNIIYDSIKKFTNSLNTNGNK
>Lihu816AHd
MNYVHLHVSLLLLSLFVFLGRSEFHLELIQVVMRHGERVPMLKEMYPNDPYNVSVYEPWGLGQLTNKGKLTEYRIGIMLRERYNDFLGSIYHPRDIYAVSTDIDRTKMSLQLMLAGLYPPHPTQLWNPDLPWLAIPTHYTPKEVDIVLQPHNCPVYIAALEEVKKSKEVRDKIAFYKDFLTFLSEKTGLIITESLRAAQLSHLLTQQKNLDLTLPEWCTDEVYKKLQETMAFELELCSYTTQLKRLNGGMLIKKFIENLNITGKSRIPRKMYVYSAHELNIAAFAKAHNISEPRLPDYGSAFIFEKLRDDAGELYVRIILWTGKTEKLITVKLADCNELCPLKTYLELVRDVTPSDEETTCLWDNMTREELLKLFEERLFFN
>Lihu816AHe
MAREYALYHHQPALLLFLCCIALSTTIAQHCTKNELDAVCDERRSEFHVELVQVLIRHGERTPLLKEMYPRDPYNVSVYEPWGLGQLTNKGKLTEYRIGTMLRERYNDFLGSIYHPRDIYAVSTDIDRTKMSLQLMLAGLYPPHPTQLWNPDLPWLAIPTHYAPERVDTVLKPHNCPVYIAALEEVKRTKEVRDKIAIYKDFLTFLSEKTGLTIEEPKPAYEVFNHLTAQKNMNLTLPEWCTDEVYQKMQDLVVLEYEIRSYKTQLKRLNGGMLIKKFIDNLNITGKNKIPRKMYVYSAHEVNIAAFAGAHNISEPRLPDYGSAFIFEKLRDDAGELYVRIILWTGRTEKLITMKLADCNELCPLETYLELVRDVTPSDEETTCLWNDITREELLKLFEERLYLD
>Lihu816AHf
MAFSFSFLIIRIVFVPVLNMNCVHLYISSLLLSLLVSLGRSEFHVELVQVVMRHGERTPLLKEMYPNDPYNTSVYEPWGLGQLTNKGKLTEYRIGTMLRERYNDFLGSIYHPRDIYAVSTDVDRTKMSLQLMLAGLYPPHPTQLWNPDLPWLAIPTHYAPERVDTVLKPHNCPVYIAALEEVTETKEVRDKIAIYKDFLKFLSEKTGITIQQSKPAYEVFNLLTAQKNMNLTLPEWCTDEVYHKMEDLMELEYELRSYTTQLKRLNGAFARAHNISEPRLPDYGSAFIFEKLRDDADELYVRIILWTGRTEKLITMKLADCNELCPLETYLELVRDVTPSDDETTCLWNDITREELLKLFEERLNLD
>Lihu816AHg
MTFLIIIFNSIVFVPVANMNCVHLYRSSLLLSLLVFLGRSEFHVELVQVVIRHGERTPLLNEMYPNDPYNASVYEPWGLGQLTNKGKLTEYRIGTMLRERYNDFLGSIYHPRDIYAVSTDVDRTKMSLQLMLSGLYPPHPTQLWNPDLPWLAIPTHYAPERVDTMLKPHNCPVYKAALEEVKKTKEIRDKIAAYKDFLTFLSEKTGITVTDSFRAGQLSLLLTAQKNMNLTLPEWCTDEVFHKMENLIVLEYEIRSYTTQLKRLNGGMLIKKFIDNLNITGKNKIPRKMYVYSAHEINIAAFAGAHNISEPRLPDYGSAFIFEKLRNDAGELYVRIILWTGKTEKLITMKLADCNELCPLKTYLELVRDVTPSDEETTCLWNGITREELLKLFEERLNLN
>Lihu844AHb
MYRMTKLQYCLNIVLIFYSGLFITPGFSTNNTGNTRLYHGANLVPNEYQDTFTEAKANDTKLRFVSAIFRHGDRTPEDKETYPNDPYKNEEYYPTGRGQLTNAGKKRSYELGLLLRKLYDHFLGTTYYHPYVYARSTFIIRCGMTLQLVLAALFPPNNMQQWNHQLLWQPTYMRYSSLNEDTLMMSFTFPAYKAAFKKVLNSTEVLEKIEKYRDLMEKVSAYAGSNITDLYQLVIVRFVINIQLSMGLVLPKAAHILYANKEFFEATRLAYDLFAYNEELIRLSGGTLLQQITEDMNEVINGTTNRKINLFSGHDINVVAILRALHIKNEIYSMPNFTSSVILELHEWKDMYFVKVLYYWGIPAKVETLSIPGCTLLCPYDRFLNLISTTIATDANLISLLHLEKDASAYVY
>Lihu844AHc
MNVFYHGIFRFDSLHAMYRMTKLQYYLNIVLIFYSGLLIPPGLSTDNADNTGLYQVDPIPDEDQDNFTETKVNYMKLRFVSAIFRHGDRTPEDKETYPNDPYKDEKFYPTGRGELTNAGKERSYQLGLLLKKLYDNFLGSVYFQPHIYARSTHYVRSKMSLQLVLAALFPPNNQQRWHNALLWQPTNVRYVSPHEDGLMMPYLFPIYKEAYQKVLNTELLKRTEKYRDLMKEVSVYAGHNITDIFRLGMVHHTINVQLSMKLELPKAARTLHANKRLVEVIYLIANLFTYNDELIRIGGGTLLRKIIEDMNEVINGTSNRKINLFSGHDANVVAILRALHIKNEIYTLPSYTSSVIFELREWKGKYFVKVLYYWGIPAKLETLSIPGCTLLCPYDRFLNLTSTLVATDADLISLSLNLKEDESTLYVLSELLKT
>Mebec2aU
MIVFKLSLFLGVICLTLECLTLVRNVKINNDEDNKEIEDDTLQLVTVVIRHGNRAPQDTYPNDPYVNNSMEPYGWGQLTNEGRRNQYNQGLFLRERYNNFLGLIYSPNIFYLQSTALDRTKMSAMLEAAALWKPTEKQSFKRDLAWQPVTLFYEPYSEDTLMIIWDTCPKYTKLRHAVMNLSQVQQIQDKNKHLYEELTNLTGMMISTPGDVNSLYGTLTAEEYMNLTLPEWTKHYYPDKLIPLTLYDFQLNGYNDELKRLKGGPFLKKIVTDMIKKKNNTLEPEERKMFMYIGHDSTIVTLMDVMHIWNNQMPYYNIMIMIELHEKNDEWTVQMFLRNTTEHDPYPLTVPGCSTICPLEKFIQILKPMIPDNWDEECKVDGDYILPPAPLP
>Mebec62aU
MSIIHYTENMKRNLFVLIIVAFFIMDLLHAQDTDFGTIVFANVLYRHGDRTPIRTYPNDPYNNESIWPVPYGQLTNIGKNQHLLLGRWIRKRYSHLLSDLYSPYDIYIQSTDVDRTLMSAESQLAGLYPPVGKQIWSNIKWMPIPVHTIPEDKDNILAAKKYCPRYDYELEKVLNSPEIQKINKENERLYAYLTEKTGNKISSLRSVEQLYDILFIENLYNKTLPEWTKSIYPDKLKLIAIKSFTTSAYNKILQRLKSGSLLGEMIDHMKKKSKNALVPDRKVWMYSAHDETIANMLMTLNVFEPHCPPYTATILIELRINLKDQYFVTISYKNTSMKEQFLKLPGCTTMCPLNQFITLTKDVIPVNWEKECAIEWEQLRHNMNTTANAILTFSILILVLLVLSIIGFIYWHYKREYNQYYFRLTTDPI
>Mebes71aU
MKVVVFMLSILCIVKKPVKCIPELQLVQIIFAHKTYAPILELTNSKDTDLPYSLSYEYFNTAPIGMPRTGMLNMYALGVHLREVYDEFLGNVYTYETMKMQTAEYPLSMLSGQLVNAGLWPPAKIQQWSVDLNWQPIPTDYTLAREDTLLLGAQCPSFILEMEKVLNMVQVRERLTHYSSLFDRISRSTGIKVQRPSEVALLYAVLETKADLNQSLPHWAEDIFPDGGMYNVSLLEYDLLWQTPLQKQLNGGTILKEILANSLMYIDGQIPEERKLMIYSGNERNIVGVLKGLNLWSPHIPNEAASVIFEMYFDNETESYGVKINYYTGVDGITIPLKMSNCTEICPIKTFLYSILDILPQNAERLCNWRKINLSDKPKSQYL
>Mebes71bU
MISFNSPRSFSSMYTILALVAIIGVTAVRAELRLVNVIFRHGDRTPDATDDEKYPNDPYLNYSYYPLGRGQLTNSGKMREYTLGRFLRERYGDFLGELYIPEDVSALSSDYDRTKMSLQLVLAGLFPPNDTTERWNQNLNWQPIPARYLRRYEDNFFLPEDCLLFLVEYNRVLQSPEGKQQLENYSGFMKQLTEWTGKNISTPWDLYYLYHTLMAEYSYGFVLPDWTHGIFPYGELWNATVFSYEIANSTPLLRRLYGGPFLRLITRHMLNHISGIKDQGEKINLFSGHESNVAAVLCALGVYYSHVPEYSSSVILELHYIGNSYYVKVVYYLGIPSEGNELQLPNCDMLCPIDKFLQLIEDVTPSNEEMICDKGLSSAFVNWNTIEELDLLKYNLIKTAGIIESE
>Mebes71cU
MGVAWIFRIIVCILYCQASSAELKLVQTVFRHGNRMPSEINYYPNDPHINYTYEPAGPGGLTNVGKLALYKLGQYFRERYDQFLGEIYMSKDVWFRADEVERVIMSGQLVAAGLYPPNKEQRWEPNLNWQPIPVWTLPASIDCLYNGQFSTNFHAWRNDVERTDTALVEFEKEHIDVYRYLSKYTGGNITQSRTINLRQYLFAQKDIGLKLPEWTKSVFPRGKLDELAVHDIYIRTRTPRMKQLLAGMWIREWLNHIDDHLNKNDTRKAFMYASHDLNIAYILVALDNFDDEIPDYGSCLMFELHEEDNEYYVQVLYRNKENVRTLKFPNCGDKMCPLGEFKKFVTPVTPTNPKAICG
>Mege237AHa
MKAGMLCWLCILITAIKAKPELQLLQIIFAHKTYAPISPLVYSNDSSFPTALTYDYFNFATLQMPNVGKLNMYNLGTHIRNVYDKFLGMQYRSETMKVRTAEYPLSMLSAQLVNAGLWPPTNLTKWSDDIDWQPIPFDYTIADEDTLLLGLDCPSFASEMESVMMSDDVKSELLHHKPLFDYVSNHTGMKMLYPSDIALLYAVFETKVSLNESLPYWAKDIFPDGEMLNVTLLKYDLLSQTPLQKKLNGGTFIKEILGNILGYIQGNISSERKLMLYSGNDRNIAGILKSLDVWSPHIPNEAASVIFESYYDNETDHHGIKINYYTGVEGDIIPLTIPSCTDICPLDKFINIVFDVIPENSKLLCHWKNFNVSEEETILFNVTYSRSESHQLCNVILIFVCVSIFFVY
>Mege366AH
MSTIRSATAFLAVLFLANLVRCDLDLQMLHVVFRHGDKVPHREFQNYPSDPYKDYSYYPMGNGDLTNQGKLREYRIGTMLRERYDQYFGPDYWPEKIYARSTEVPRTQLSLQLVLAGLFPPSEMQTWNPHLPWIPASTFFVPHDTDNLLFPHHCPRYREEYGKFLKLQSTQDILGKYSSVFNYLTQRSGKVVNTTSEVTYLYNLFKEQIAQNLSIPEWTNTVYPTPMKELVALDFKLRSSTPTLKRLNGGMLLRKMVEDIKLYMAGKLEPYDRKAFLFGAHEMNVAAVARALGLNEPVIPAYGSTMILETLRDRKKSYFIRVLYWTGVSEQLKIQTMPGCTELCPLDQFLDIVKDVLPSDEEYNCSPIEIIDNTGKIEKEPRCSSAANAAQSFGRPWFYLLPLAPFVLLSVHSINR
>Mege539AH
MQNLMVNMNSAWILIIVGCLAHLQLCHAELKLLQAVFRHSNRMPTNGSKVYPKDPYVHMTYEPEGFGGLTNVGKMSSFELGQYLRERYDKFLGPIYTKETIWFRADEIDRVVMTGELVAAGLYPPSKEQMWNPRLNWQPVPVWAPPMSTDYLYNGLHCTNFWKLRADVESTDPVVAKFEAEHRNIYGYLSEHTGGNITQQKTFNLRQLLYAQRDIGLELPKWTHKVFPHGELDELAVFDILIQNRTPQQKQLMGGVWIREWLRHVDDHLNQNDKRKAFMYACHELNIAAILVALDNFDHKVPSYSSTIMFELHEDDKQHFVQIFYRNNGKTEQLKIPGCGTHLCPLETFREFVAPIIPKNVTELCGSSESSSSAVKQQSNY
>Mege562PRa
MSSLNGNLLIIILALSISNFSQAEDKDAGTIVFANILYRHGDRTPIRPYPNDPYNNESLWPVPYGQLTNRGKHQHLQLGRWLRKRYSHLLSNFYTPYDIYIQSTDVDRTLMSAESHLAGLYPPYGNQRWDNIQWMPIPVHTIPEDKDYVLAAKKYCPKYDYELEKVLNSAEMKHIDEENKNLYAYLTEKTGNNISSLRTVLQLYDTLFIENIYNKTLPEWTKSVFPDKLKPIADKSFTIEAYNKILQRLKSGSLLGEMIDHMEKKSRNSLIPDRKVWMYSAHDETLANMLMTLNLFDPHCPPYGAMILTELRRNSEDQYLVTVSYKNSSGKPVLLTIPGCTALCPLNELIVLTKDVIPLNWEKECAIGRDKFGYNVNTTTIIVTLTSSIMMLVLLILSIIGLIYWHYKREHNQYYLRLTTDPI
>Mege685AHb
MKRLNLILILLVCVPGLLHYSVKAELKLQLVQVLFRHGERTPIREELWPKDPNDLSVYEPMGLGQLTNMGKVTEYGLGKLLRKRYDKFLGDVYHPTDLYAQSTDVDRTKMSLQLVLAALYPPSAEQAWNKRMPWMPIPIHYIPETVDYLMKPDFMTIYLEALKNVRNLEEIRRKVSQYDDFLNFLSEKTGITEVNVTRGYKIYNNLASQKSMNLTIPEWCTKDVIKTLQSIVILEYEIRSHTTQLKRLNGGPLIRTFIENIQMNEGRKRPRKIYLYSGHETNIAGFARAHNFTEPALPNYGTAIIFEKLSDEAGKKFVKLFLWTGVTAELIPYKFNGHDEVLTFDKYKELVNDVLPSNKEIHSMWDYLSKDDLYKLYEEKDS
>Mege911AH
MNLPFKNKRRLILILTLFACVLGLLHDSTKGELRVELVQVLFRHGDRTPRENELWPKDLEDLSVYEPMGLGQLTNVGKLREYGIGKLLRNRYDKFLGDVYHPTDVYAYSTNFDRTKMSLQLVLAALYPPSSEQAWNNRLSWMPIPMHYMPEKMDYLLRPEYSPIFSEALKNARNLEEVCRKVSQYKDFLSFLSEKTGKIEMNVTDGYEVYNKLQTQKSMNLTMPEWCTEEVMKTLQSIVLLEYETRSQTTQLKRVNGGTLIRTFIENVQLNEDRERPRKIYLYSGHESNIAGFVRAHNFTEPALPNYGTAIIFEKLSDEAGKQFVRLLLWTGVTEELIPYKFDGHDEVLPFDKYKELVNDVLSSEEEMYSAWHHLSKDDLHKLYEDKVNLN
>Mequ699AHc
MGVAWIFGIVVCILYCQASSAELKLVQTVFRHGNRMPSEINYYPNDPHINYTYEPAGPGGLTNVGKLALYKLGQYFRERYDQFLGEIYMSKDVWFRADEVERVIMSGQLVAAGLYPPNKEQRWKPNLNWQPIPVWTLPASIDCLYNGQFSTNFHAWRNDVERTDAALIEFEKVHIDVYRYLSKYTGGNITQSRTINLRQYLFAQKDIGLKLPEWTKSVFPRGKLDELAVHDIYIRTRTLRMKQLLAGMWIREWLNHIDDHLNKNDTRKAFMYASHDLNIAYILVALDNFDDEIPDYGSCLMFELHEEDNEYYVKVLYRNKENVRTLKFPNCGDKMCPLEEFKKFVTPVTPTNPKAICG
>Mequ719LY
MNIRVTVLVLVIIIGSILFAYAAFASTVDTTDDQTSLRQVIFVFRHGDRTPTSTYPNDPYRDYNWQGGWGILTKEGMLRMYNIGQWIRNEYGSIIGSKYESDLSLIESSYADRCIMSAQALLAALYPPTTEEIFVPGLIWRPVPVHSTPRHLDKIIVVKSPCPRLEIALKEAYVNESTRPGTPSAKYYEELSKYTGQNISTITDVEFLYNTLEIEERSGLKLPEWASKYYNWQMREIAARSLAIFTSNTLQQRLRGGPLLKEILQHLQAFNDGQDTRRAYLYSAHDITLVNLLRTMGFTDEYFKPDYGSTIIFELHAASNSASTEIKVLFLADLKYLNNTEPIASHYMSIPKCGTPCLLKTLTKLWENVLPNDWDTECLFM
>Mequ791PR
MSIIHYTENMKRNLFVLIIVAFFIMDLLHAQDTDFGTIIFANVLYRHGDRTPIRTYPNDPYNNESIWPVPYGQLTNIGKNQHLLLGRWIRKRYSHLLSDLYFPYDIYIQSTDVDRTLMSAESQLAGLYPPVGKQIWSNIKWMPIPVHTIPEDKDNILAAKKYCPRYDYELEKVLNSLEIQKINKENEKLYAYLTEKTGNKISSLRSVEQLYDILFIENLYNKTLPEWTKSIYPDKLKLIAIKSFTTRSLLGEMIDHMKKKSENTLVPDRKVWMYSAHDETIANMLMTLNVFEPHCPPYTATILIELRVNLKDQYFVTISYKNTSMKAQFLKLPGCTTMCPLNQFITLTKDVIPINWEKECAIEWEQLRHNMNTTANAILTFSILILVLLVLSIIGFIYWHYKREHNQYYFRLTTDPL
>Mero084AH
MLLDRMLIVTVISIVVTVANCDLELQMLHLVFRHGDKVPHREYQNYPTDPYKDYSYYPMGSGDLTNQGKLREYRIGTMLRERYNQYFGPDYWPEKIYARSTYIPRTQLSLQLVLAGLFPPSEKQTWNPQLPWIPAATFSVPYEDDNLLFPHHCPRYREEYDKFLRQKNVQDIVGKYRNVMNYLSKHSGKAVNTTSAVTYMYNLLKEQAAQNLSLPKWTETVYPTPMKEIIALDFKLRSYTRTLKRLNGGLLLRKMIEDIKTYQMGKLEPYDRKAFLFSAHEMNVAAVVRALGLDEPSVPAYGATVILETLRDKKGSYYVRVLLWTGVSEQLIIETIPGCVELCPFDQFLSIVKDVIPRDDEYYCHPGEKLNKPENSEYVNSSTSNIILAKTWFNSILSVFFTLLFTSYVIDIKR
>Mero320PR
MKRNLFVAVLAFYIINLSYALDANVGTIVFANVLYRHGDRTPVRSYPNDPYNNESFWPVSYGQLTNLGKHQHLLLGRWLRKRYSHLLSDIYSPYDIYIQSTDVDRTLMSAESHLAGLYPPSGNQVWDSIKWMPIPVHTIPEDKDNVLAAKKYCPRYDYELRKVLDSPELKKIEKENKKLYAYLTEKTGNKISSLRSVEQLYDTLFVENLYNKTLPEWTESVFPGKLKSLAAKSFTVSAYNKILQRLKSGLLLGEMIDHMEKKSKNALVPDRKVWMYSAHDETLANMLMTLNVFDPHCPPYTATILLELRVNLKNQYFVTVSYKNNSDEPVLLTLPGCIALCPLNQFIALTKDVVPINWEEECTLKWDKLGYNINTTAVIAILTSSILMLVLLVLSIIGFIYWHYKREHNQYYLRLTTDPI
>Mero359AHb
MTHQHCGYFNVLEYEQFEHVRRRMCNRNLKMWILNIIICLFYLQPSIGELKQVQTIFRHGNRTPTNGTNVYPNDPYVNETYEPDGLGALTNDGKRLAYKLGQYFRDRYDDFLGPFYSKKIIQFYSSEVDRVIMTGELVAAGLYPAVGLQRWNIDLNWQPVPVWPIPAAYNIYGGIFCKGFKKMVSNVEQTDEGVKRYIKENKDIYEYLSQHTGANITQDKVFNLRQILFAQRDIGLELPEWTKPVFPDGKLDELAASDIIIRSRTTKLKQLTGGIWIKELLKNVDNYINNSDTRKAFMYAAHELNIAYLLAALDNFDNQIPYYCNSIIFELHEEDNEYYVQIFYKNKDNLRTLQIPGCDDKLCPLDHFRKFVQPVIPQDMITLCESEN
>Navi617PR
MRSLLCLLVLSLASFCSSSSDEALGKVIFANVLFRHGDRTPINPYPNDPYRDEAKWPVPFGQLTNIGKHQHLVLGQWLRNRYAHLLPQRYSLYDIYVMSTDVDRCLMSAEANLAGLYPPNGDQMWDIQSWMPIPVHTIPEAEDGLLSGKKYCDRYSYELQRVINSPEFKNIDKQNAKLYLYLSEKSGKSISNLENLEFLYNVLYIEELYNKTLPAWTKSVYPDKLKPWAEMSFTVETYNTLLKRLKSGPLLKNMIEHMHQKSKGALTPDRKLWIYSAHDETVANLMNTLNIFEPHCPPYAATLLVELRMNAKNEHVVTVFYKNSTEEPILLTVPGCIAVCPLDQFIRVTKDVVPEDWERECLMDFEKFRFSVNATAIIAILTSSILMLVILVMIIVTFVFWHYKREHNQYYLRLSMDGS
>Navi641TE
MFARVITSIAILFIVIRSQACSTKLFRYIKLLEKAGKLPEVIKKFEEHRDFFDSVRDETQITSEQVGSVFLIPTNLQSVLSLGLPFPDWCSEEDYKKLQVIQALFYDLMAQTESMRKIATGPVIERFLENVRNSEKLKNRKKLYLYSAHNINVALFNRAHNFAGIPKNPAYGSAVIFEKLRGPDDRIYLRMFYWTCVSEKLIVLKLDGCDEYECLLSNYVDIISPILPEVGFAKCKTSAYDSYRINLTMLYLFAEEDLFSFK
>Navi757AHa
MVLRKLLPSLVCLLCLARASPIEKNLKLEMVQALLRHGARTAINCEIELVPGLDESAYEPYGMAQLTAEGMQEEYRLGQMLRERYKDFLPDIYKPEDAFAYSSGYDRTKASLQLVLASLYQPTGDLAWNDELNWMPIPVHSNPWNLDILMKPRNCPTYMEKLQQVHESREFQEDLQEHGEILQLLRSAYGNDFKHDRIMCAYWINVINKDMNLTLTKWYTEENHAKLAKLVKLYLNSLSYTDTLKRLNGGTMLRRFIENMKSAHRKIYLYGGHDKTVYSFLKANNITLSWIPDYGSSVIVEKLSDERNRVYVKLLLWSGSPKQLTTLKLENCGEACPLSEYLKIVNPYLPSKEEMRCLFENLESADIEKILNNDFIVMNKE
>Navi757AHc
MKIALNTILFLVLNHIFISTAQPTDYKLELVQVLFRHGDRTPQGDELYPTDPYRQVFADIGFGQLTKVGMNREHKIGQLLKKRYDSYLGDFQADKVYGYSTDYDRTKMSLQLVLAGVFPPSEKTSWNDDIHWLPIPNHYEPYTSNFLSTNDGCEKFNHLLKDVGNSKEVQAKLAKYKDFLKYVSNQTGIINLDPMAMYRVYNNIRAALSLGLPLPDWCSEEDFAKLLELTIISHDALTHTPLMTRIVVGPTVERLLKNIDNNEMKTDKRKIYLYSAHDVNLASFSNAHKFTGIPRNPDYGTALIVEKLRGRDGQVYLRMLLWTGADERLIPLNVEGCANECPLSYYKSWVAHILPDDEVRECTHIDISKEGA
>Navi757AHe
MKAILRFSLCFVLLLGCDSANFTSPSNFKLELLQVLFRHGDRTATKTEVYKNDPYIQHYEDLGYGVLTKVGMERMYKIGQMLRERYDNFLGDYKDGQVYAYSSDTGRTKQSLQLVLAGLYPPSNETAWRTEIKWTPIPTNYDKEKFNFLSSIDACTTYRPMQGQVEEWPEVKKMFEKHSDFVKEIRNKTGEVYSPTSRLYRLYNNLRAALSMGLSLPDWCSKEDYEKLEELAHLSYLVLTHTPLMSRIATGPTVEKFLENIEESGKGLDGKAVYLYSGHDVNIAQFCNAHNFTEVPKIPDYGSALIVEKLRGPDSQVYVRFIMWTGAGGELLVPINVKGCGYECPVSRYKSLVASILPDGESRSCFPTCET
>Navi757AHg
MRLNIFLCLMLQLCVTAVLSEVKQVSIVFRHGDRAPGNFIKSIPNDLHRNKTFYPMGLGGLTNNGKSRVYNLGKFLRSSYDDLLGPVYLINDVEAMSTDSPRARMSLQMALAGLYPPSPIQHWDTNTNWQPVLVSFKSKYEDKLLVPQFCEEYQEEYESVRNSLDYQSKAQALEPFMKELAKNMERATPISVMDMNHLYHTLAAEQSMNLSLPHWADSIYPDGKLRDGALLQYLHYGYNDKLKRLSGGVILQKIIRDMKTAQLNKDKPGFKIHVYSGHELNVVMLLHTLGLYNEHIPEYSSGVFIELHETNGEYYVKVLYYKGIPVEAEVQRIPGCDELCPFNKFVKLLENVTATETDLQCNRLTKLPK
>Navi757AHh
MANRKNESIIHLVIITFFLLLVCAAEPQLKMLNVVFRHGDRTPTEKSSYANDPYTKRDFYPYGYGALTNSGKLRAYKLGEFLHERYKNFLGDVYLPELLYARSTDYERTKMSLQLLLAGLFPPTNVQKWHNTLNWQPIPITYKAKPDDLLGTIHLPRYQIERRRVENEREIKVELGNLRPFMSELSDLTGNYINNTLDVKNIYDTLVAESFMNLTLPDWTKEMFPRGKLIEAALFDYDICSYDNNITRALVGKLMAKISRDILTIKDHKVDDKAEDKIAKKIFLYSGHEINVVGVLRSLKLFKTHEPQYSSAVIIELFEENAKYFIKVVYYQGIATTATELQMPGCSDVLCSLEQYLAIINEVSEC
>Navi757TEf
MIDVSLHLSTEITIGIHCPAIVANESIASAPIIQSQSFIKMQQIILLRCITFCFLSFHLCSATICDLKLDLIQVLFRHGARRPSLNEALHLNFTDSAAYKPEGYYQLTKEGKRQAYKLGTLLRKRYDEFLGEYDPRKYQAMTTGASRTVMSLQMALAGLFPPSPKDSWNDKIHWRPLPFQRNSAASDIILVPFAGKKYINLYYETMANSSEFQSKLAKYTEFLERMENKTEFPFRKRYLHHVAWTYNAIKYHKEMNLPLPKWYTDDSIYATLDEILILAWNGMSWTPKLKRLSGGILVRRFIENINENREAALPKKIYLYCAHDVNLYGFSKAQYFDAFHLPPSSSALIMEKYKDSDKSEYVRMLAWDGLSENFMTIRIGNCNEFCPFDEYLKIVQLSISLDEDLAYLNNVHNNSQDFSIE
>Navi758AHa
MFSNTYLFNIFTVLFVCMISNFATADNFTLKSISVLFRHGDRTPEKSALYPTDPHVNEDFHPVSFGGLTNVGKKREYELGKFLRNRYNDFLRDVYNPGDVYARSSDYSRTKMSLLLVLAGLYPPNKDQRWTSKLNWQPIPITYMPIMKDSLLRPLRCPTFGKEHARVLQTKEYTKDFARFGDDLIKLSKFTGLNITKARQVLSLYNTLTAEAGLNLALPEWTKPYFPQGVILDVAIFDLKTLTYNTKLTRLNGGMLLRKFLDDASAVQQGRRGPNIFLYSAHEVTVSALLWALKVSKSEIPEYSSSVILELWEKDSEYYVKVVYYKGVPSESEDRTIQGCFEFCPLEDFKNILRDHIPDDVDRECFE
>Navi758AHb
MTTTRLLNTFTVILLCLPTYFASADNFTLKSISILFRHGDRTPEKSAMYPKDPYYDYDYYPLELGALTNVGKQREYELGKFLRNRYYNFLGDIYFPRDVYARSTDFDRTKMSLMLLLAGLYPPNKIQQWTSELAWQPIPITYLPINQDSFLRASDCPMFKKEHSRVLKTEEYLTDFSQFREDLIKISKFTGLNITTSNQMLGLYHTLVAEDGLNLTLPNWTKPYFPLGVILKAAIFDYKTQSYNTKLTKLNGGAVLRKFLNDASAVKEGKRGPKIFLHSAHETTLAAVLRALKTWKPEIPQYSSSVILELWEKDSKYYVKVVYYKGIPPETENRTIQGCSEYCPLEDFKNILKDNIPDDYDRECYE
>Navi758AHc
MQANICLLNSFFVIFSCFLSNFSSVNSFTLKSLTVLFRHGDRTPEKSALYPKDPHLNHDYYPLVYGALTNEGKKREYEIGKFLRNRYNDFLGVVYFPNDVYARSTNKPRTKMSLLLVLAGLYPPSKAQQWTSELAWQPIPIDYLPVEKDSLLHSLSCPAYKKERARVGETEEYKKDFSQFQEDLIKISEFTGLNITRSRQVLDLYHTLVAEAGLNLTLPEWTKPYFPQGSLLKAAIFGYKTQSYTTKLTRLNGGMILRKFLNDVSAVKEGKRGPKIFLYSAHEVTVSALLWALKAWKPEIPQYSSSVILELWEKDSKYYIKVVYYKGIPPETENRTIRGCSEFCPLEDFKKILKNNIPDDFDRECFE
>Navi758AHd
MLSTVEGVSGRRSTTMTGAALLRCLLLASLALTLVAAKKELKLLHVLSANKFYVPDYDYPTAELQVPSNLTYKYFIENALDVPNSVKMHLYNLGVHLRNMYGDYLGSIYVDEIIRMQTTEYPASIIAGELINAGLWPPVEPQIWKDDLPWQPVPFVYTPAIEDTVLLGSLCSNFEYETHKILKNHLNLTTQQTEVIDYIRTKGHVKVKNPIHVSLLYLVLQNSIEINKRHPDWVKQIFPGDALLNVTLTAYELLSKTTVQKRLNGGSLLKHIIKESKERIKGTLHHSRKINVFSGDDRNLAGVLSILNISMFDLPSPGAALIFELFEEDGNHFFKINYYTGSSNDTIPYKLEGCDLFCPVENFTDLVADYLPENELSLCGSLVYKPPGMDDDSEPDGASTLSASLTFFSVFVVYLGTKI
>Navi758AHg
MAFKNNYLSLSLIFYCASFVFGDPVNANYKIELIQVLFRHGARTPIDCEARLLGTNETLYKPWGFAQLTNQGMTQEYKIGQMLRERYNNFLPELYNPRDIYAYASGVGRTKASLQLVLAALYPPAKELQWNSEFNWMPIQIFSNPKPLDILISSKKCPKYRKTLKELYDSTDFKVLAAEHDGIRATLKDIFGNEFTFDDIFCIISAVLVHKNMKLPLPHWYTDEIYSKLKKAIDLYLDSLSYTPALKRLNGGMLVRRFVENMNNSNMELKRRKIYLYSAHDKTVHAFARSHDLELVKLPDYGTAVILEKLSDAQENLYVRLLLWTGEPKKLTTLKLPNCAEVCPLNEYLEIVAPILPTDEEMLCLYENLQPKDLQKLFNTDVPNIDD
>Navi759AHe
MQILPVVLTLTTLFTSITVYSQYHHYEQLNSDVELVQLIFRNGERRPYPGESYPLDPYASAIPYDGRLTDLGRYRARRLGIALRRNYFNLLPNGLYTYSTSLDSCKESLEEVVKALCAKECVSTKTIIPSREIDVVLNSKACSRYHSELNKLRRSAEVQKMLAKYDGLYRYITDKTGLRLDTADMDERIYELYNLMESQKSMNLSLPNWCPEGVYGLLNEMTFLHYSLESQNDELRRLNSGPLIRRFLDAMTAAKTKAKIHLYSGEGHNVAALSRALNKRFPRVPNYGSAIILEKRREVGTGGRVFVRTMLWTGVSEKMFPMHLGGCAELCPLDQFVRIVAETIPGEVELKCLLDDVGHDDRVVLT
>Navi759AHf
MRKMKFKYTSLIIYVLFGNAFGVIAEVGVKHTDLKLELVQVLFRHGARTPDKAEFKYINYAGLNAYNPYGLGELTNLGKKQLFKVGQMLRQRYSDFLSEDFNTSDVYAYSSEDDRTKMSLQVVLAGLYPPSSEFVWNKKLNWIPLPARYTPKELDILLKPTFSSRFISINNEFKRSAEFQSKISEHLDFINFLKDKLGVDESLDEVNFIAFTFNTLYSNEHLNIPLPKWYTDEVKKALFDLINYIHRSMSATTEMKRINGGPLIRTLLENMNVNSTVVNPRKIYLYSGHDLNLAAVSVALGFSDAFDHPDYANGLIMEKWSDSENQLYVRWLAWTTAGGEPKALKLKDCEEFCPIDSYINILKKSEVIPSDEEMNLLYNDFVKRRKKSIQDLFFGDSAVTSK
>Navi759AHg
MNSLLFWQVLVLNVFLVSCNRPGRDMRLELVQTLFRHGERTVIPAEFMTLDYAGKEAYEPYGFGQLTNNGKREEYRIGQMLRRRYKKFLDKAYVPNHVYAYSSEDDRTKMSLQLVLAGLYPPSDELVWNKKLDWIPSSTRYKPKRLDFLLKPYNDIKFWPLWRAALNQSNQQTVLNERNEFIEFLQRETGKDLKTDVFDLVLLYNALHVNDRLRLPLPDWYKGNVKRTFRDLYAYLMGSWASTTELKKINGGPLVKTFLKNMNLDNARVDSRKIYLYSGHDHNLMGVRKAHGIDDNEFQEFGSGLLIEKWRDSRDKVFVKLLSWASPGDNPKTLRLKDCEDFCPVENYIKVVSDSIPTDKEINERFNDYRVEIQEFLLGE
>Navi759TEa
MKQITLFKSFILCSLLSCQLCNATMSALKLELVQVVFRHGARTPGRIEAEHINATDPELYPEGYQELTNEGKQQAYKLGTLLRKKYDEFLGTHNPEEYFATTTDFNRTRMSLQLALTGLFPTVPGDTWNDEIYQNSRDPNIVYVLIPFDTPKYKDLYPRILTNSSEFRQNISKYTEFLEMMENNTGIPFKQNVIYHAGWTCQAIQYHKAAHLPLPSWYTDESIDRNLTELYKLGLDSMSLTTQLRRLNGGTLVRKFIENIKNNRKVALPKKMYLYCAHDLTLNAFSKAQDVEAFYLPPHGSALIMEKYTDSKKSEYVRMLAWDGVSENFTLVRIGSCEEFCSFEDYLNIVKNNVSTDEDIAYLKGVADEGTSS
>Navi760AHc
MRQLHTLLSFLIICASSVLAFDRDDTLQAVGVTFRHGDRTPMPAPIGLYPNDPNKNLRFGPIGSSGLTNKGKQREYAFGTALRNRYNGFLDENYKGSDVTALSTENEHTRMSLQLVLAGLYAPKGQQLWSDNLNWQPIPVDNLVAELASFTYSRRCPTWGKLYKELLESEEWKEQYARFEGLIEELSTLTGKKLKNARQVYQLYHTLTAEKAMGLSLPEWTKEYYPQGHIVNVTLFQYLTDNFNTPLKRLNGGLFLRKMLNDLGVNKDGEVEKKAKINLYSGHENNIAALLYTLNVWKNVIPAYSSAVILELHKKGSQYFIKVVYYKGIPEEFEDQTIPGCSEYCPLEDFLRIEKDVLPDDIMDACFGTPEDSQLVPKSSNPIVWIYEKIRSWFHL
>Navi760AHd
MSKLWSLLNLLVVWASAALAFDRVDTLQAVGVAFRHGDRIPQPYPIGFYPTDPHKNRTFAPIGSSGLTNRGKRREYRIGTTLRSRYNGFLDENYIGSDVAALSTDNERTRMSLQLVLAGLYPPKDQQVWSDDVKWQPIPVDNLISDLASFTWAEKCPTRAKIYKELLESEDYKKDFGRFKEVMDKLSTLTGRNLQTAEEVYHLFHTLTAETAMGLTLPEWTKEYYPHGPIINITLFQYLTDNYNTPLKRLNGGLFLRKMLNDLGVNKDGKVEKKAKINLYSGHENNIGALLYALKVWKNVIPAYSSAVILELHKKGSQYFIKVVYYKGIPEEFEDQTIPGCSEYCPLEDFLRIVKDVLPDDIMDACFGPPEDSQLIPKSLNPVVWIYEKIRSWFYL
>Navi761AHb
MASEKCLLWLFAISIFDIMSCDSTPRKLRLELVQVIFRHGERSPSKYETYLVTKDYKNIEELWGFGQLTNTGKLQEYKLGEMLRKRYNDFLSDTYKPDHVYAYSSNFDRTKMSLQLVLASLFPPTSELIWKKELNWIPIPIHSVPTKLDPLFYLDSCPNYQQLYAQLLETRGFKSFLQKFQDVFDYLKTWYPDERFELQHLFELDTFINIQISRNSSLPDWYNVNVHHRIAQGAKLYLDSLSYTPALARITGGPLVRFMLENSQAKIDNLDARKIHLFSGHEYTVDAVTKAHNVTLQKSPPFGSAFIHETHKDELGNAYIKLFYWSGIMHELNQLYLTGCDKSCPVEEYKKLVRPVLPSDEEIRCIYSNLSPADLHQIVMNNKPSSL
>Navi761AHc
MTALPVFFALLVVAGCSPVIREDLKLELVQVLFRHGERTPQANESKLIGNSSRALQEPWGYSQLTNNGKRQEYKIGQLLRERYSEFLGELFRPEYVHAVSSDYDRTKASLQLVLASLYAPSDELVWNKDLDWMPIPTHYAPKKLDALFSMWTECPKFEKAWQKLMKSSDIKQQVTQFEDLFKNLSQYYPETYFDLEQLFYMNNLLIIESSLDAPYPEWYTPELHQQISKGSKLYLDTLSYTPGLIRLNGGPLTRRFVENLNVKSKRVNPRKIYLYSGHEFTLYAFAKAHNITLVKSPVYGSAIILEKLRNCDGDIFVKMYLWTGVSEELQPIKLPNCDEYCRVDDYLNLVQTSLPSDDEMRCLYKNLKPTDLEKIMASDVLGTISD
>Navi761AHf
MKRHTSTLTFSLIVSLMTCASTEEPKLKTLSVIFRHGDRAPIFFTPTDPNREKDIYPLELGTLNNQGKLREYNLGHLLRQRYNDFLGPYYETTDVFAMSTDVGRTKMSLLLVLAGLYPPVDKQIWNKELNWQPVSSYAYVPDKMDPILGYLIHCPAYIEEYIRVQNSPEFQAKLSKYDGLMKNLSILTGASMKNSLDVYALYIDLGAELSSNLQLPAWAKDYWPEGPMLEESLLEYELQNYNRKLKKYNGGATISKILATVNSENPKKLNLYSAHENNVAGLLYALGVWDHTIPNFSSAILFEHHENSSQKFIKMIYYKGIPAVFDELTIPGCDTLCPLEDFHKIVADLISENPIEACYGPPGNSTLVPKGVQPVQWIYDQMMFFYGF
>Navi761PRe
MADLHFAAFILLGFLVTGPTVTFAYRITRDAKKENILVEADNTASTLRQVNLVIRHGERSPQTTYTNDPYKNDPMEPFGWGQLTSNGRIAQYNQGLFLRERYGHFLGTKYSPEIFWLQSTAADRAKMSALLEAAALWKPDGDQAFISGLDWQPASLNYQTSDKDNLLLIWSTCPDYARMREAVEKSPEIQEINEINQNLYKELSKYTGDNITNPDDVFDLYSTLVAEKTMNYQLPNWTNEYFPDMLKPLSSLSLKMNVYNESLLKMKGGPLVSKIAHGMLDRAQSIKPYKRKMFMYVGHDSTIVNLLEGLKVWDMQIPGYSIMTMVELHENELEGYNVQIYLRNSTQHEPYPLTIPGCDFACPLDQFIQLLKPMIMTDGEWKAECVLKDPNYVPGTEPLP
>Nome151AH
MNIVWILTIIGCLVYLQPCCADLKLVQALFRHGNRMPTKGAAIYPKDPYINETYYPEGHGGLSNVGKMSAYKLGQFFRARYDEFLGPIYSKDIIWFRADEIDRIVMTGELVAAGLYPPYKEQIWNDHLNWQPIPVWAPPMSTDYLYNGMFCANFKKWRDEVETTDGRLLKFEQDHTEIYKYLSEHTGANITQRNTFNLRQILYAQRDIGLELPEWTESVFPNGKLDELAVQDILIRTRTTKLKQLTGGIWILEFLKHVDDYLNQNDKRKAFMYAGHELNIASILVTLKNFDDEIPSYSSSLMFELHENDNQHYVQILYRNNGKLRALNIPGCSTAMCPLETFKNFVAPVLPQNPAELCGSAEKSVLGVKQQSNY
>Nome485PR
MDTNLLIISLALSTVSLSHAEDTDPGNIVFANILYRHGDRTPIRPYTNDPYNNESVWPVPYGQLTNLGKHQHLLLGRWLRKRYSQLLSNFYSPYDIYVQSTDVDRTLMSAESHLAGLYPPSGNQIWDNIRWMPIPVHTIPEDKDYVLAAKKYCPKYDLELEKVMNSAEMKRIDEENEKIYAYLTEKTGNKISSLRTVEQIYNVLFIESIYNKTLPEWTKSVFPDKLKPIAAKSFTINAYNKILQRLKSGSLLGEMIDHMEKKSKNSLIPDRKVWMYSAHDETVANMLMTLNLFDPHCPPYTAMILIELRINSKDQYFVTVSYKNSSNEPTLLTLPGCIAMCPLNQFIALTKDIVPLNWEKECAVEPEKVEYNINTTAVIASLTSSILMLVLLILSIIGFIYGHYKREHNQYYLRLTTDPI
>Nome504AH
MLPGRSTAFIAALFLINAVYCDLDLKMLHVVFRHGDKVPHREFQNYPSDPYKDHSYHPMGNGDLTNIGKMREYRIGTMLRERYNRYFGPDYWPEKIYARSTDVPRTQLSLQLVLAGLFPPSETQTWNPHLPWIPASTFSVPYETDNLLFPHYCPRYKEEYSKFLRQQNTQDIVNKYKSVMSYLTQHSGKVVNTTSGVSYLYNLFKEQAAQNLSIPKWTEAVYPAPMKEIIALDFKLRSYTKTLKRLNGGMLLRKMVEDIQLYKTGKLEPSDRNAFLFSGHEVNVAAVAKALDLDEPVIPAYGSTIILETLRDKKRTYYVRVLLWTGVYEQLIIQTIPGCTELCPFDQFLEIVKDVLPTDEEYSCNSNGTINDLRNKAVKESICSSAANAVVGKSWSYLLPLVSFAIFSAHNINH
>Nome527AHb
MQTSILYVLCAAVISVQAAPELQFLQIIFAHKPYAPISAVVDNENVSFPANLTYEHFDFAPFNMPNEGKLNMYNLGVHLRDVYDGFLGENFTSRVMKVRTAEYPLSIMSAQLVNAGLWPPSERDRWNDDLNWQPIPSDYVTAEEDTLLLGQRCPSFRADMKEVLTSDGMKPVMLHHSPLFNFVSNHSGIEIDNPSEITLLYAVLETKASLNESLPYWAEDIFPDGGMYNVTLLQYDLLSQTPLQRQLNGGTLIKEMLTNTIEHIDGRISEERKLMMYSGNDRNIAGLLKSLDLWSPHIPNEAAAVIFETYFDNETEHYGIKINYYTGVEGDTIPLTVPNCTEICPLDTFLDMFFDLIPANAVSLCHRKKIQTVNLEIEWKTDIYNRSESHKPHNVIFIFLFVLVLFTY
>Nome884TE
MLAVKLLIFIAAVYLSSGSPVTLEEGGTNNKKNERKTGDTTLRLVVVVMRHGERAPQDTYPNDPYLNDSMEPYGWGQLTNEGRRSQYNQGLFLRNRYDDFLGPIYSPEIFYLQSTAVDRTKMSALLEAAALWKPNEKQSFKADLPWQPVTLFYQPRSEDTLMLIWDTCPKYTKLRRAIMSLPEVQKIQSDNTNLYNELTNLTGMAISSPEDVNSLYGTLTAEKQMNLTLPEWTDDYYPDKMEPLTLYDFELNVYNDLLRRLKGGPFLKKIVTDMLAKKDNTIVPEHRKMFMYIGHDSTVVTLLDVMHVWNNQMPHYNIMTMIELHEDKDGWNVQVFLRNTTNHEPYSLTIPGCVTVCPLDKFIQIMKPMIPDDWKEECKVEGDYTPPPAPVP
>Odbr460PR
MILPALRLLALLAVALGMPLSCEITEKKDPTKSEMKKDTLRLVTVVARHGERAPETTYPNDPYTNDPMLPYGWGQLTNRGRINQYNQGLFLRERYNDFLGTSYSPNVFYLQSTFVDRTKMSAMLEAASLWKPNKEQLFKPDLPWQPVVLFYQKQSEDTLMLVWNTCPRYTELRGSVNNFSEVQEVYRNNEALFKELTNFTGMQIENADDVSSLYATLAAEEGVNLTLPEWVKDYYPDKLIPLTLYSLKFNTYNDDFRRLKGSPLLKKIISDMLAKKEGTLQPKERKMFLFIGHDSTVVDLLNTMYIWHNQLPHYNIMTMIELHEDKGEWNVQIFLRNTTAHEPYPLTISGCTAVCPLEKFVEILRPVIPNNWDEECKVDGNFVTPPAPLP
>Odbr469AHc
MNGSRIACIIFALCIICLSTTLSVPDLKFVHVLFAHKLYAPREDHAEKEGLPRVLSYEYFTSARMDMPNAASLNMYNLGVHLRKVYGEFLGDKLQLYRPTRMRTTEYALSMLSAQLVNAGLWPPVEEEMWIAGVNWQPMPTDYVELKEDILMLGSLCPNFISRINEVLETAETREMISQYQPLFDYLSYYTEKNISTPSDVALLYSSLETMADQGEMLPHWANDVFPHGTMYNVTLLEYDLLSATPLQRQLNGGTLLAEIVGNSLKYTMGETPEGRKMMLYSGDGRNIAGVLKILDLWSPHIPNEAAALIFELYYDNDTDTHGVKINYYTGIDETTISLSLPNCTETCPLQTLLDSVFESIPRKPHALCGWTVENSTEAEDATTLTPGKSSSRGGSALCNSERLIRNLMLLYLATWYLK
>Odbr476LY
MRRQREQVNIRKRGVCVSVVVFGTLIGCTLLAYTAFADQTSKNGTLQQVVFLFRHGDRNPTETYPKDPYLNYSWPGGWGALTKKGMQQLYKVGQWIREEYGVIIGNKYKSANTLVRSTFAERCIMSGQALLAGLFPPSREDMFVPNLEWTPVPVYSIPREMDKLIAVKAPCSRLAEALKQAYFEEEKRSGEEMADYYKNLTKYTGQNMTTITDVEFLYNTLEIEEKHGLKLPNWTQKFYNNEMREIAARSLALFTDNDIQKRLQGGPLVKEILQHMEETIIQPQSRRAYFYSAHDITIVNTMRTMGFTSKRLKPDYGATFILELHLADNGDQEVKMLYLNNSETKIASPLEIPNCASPCLLQNLKNIWSKIIPENWDAECKM
>Odbr514AHa
MANAQSFVGYFIMLIFYLYIFTIQETAAFSEKTRANYEVNVENTNLRLVSMILRHGDRTLDDEIKKWFPNDPNKNYNDYPNNNGLLTEAGKERAFQFGQMLKKTYGRFLGDIYYPPNVYARSSAIPRTKMTLQLILAALYPSVKSKKLNAKLGWQPVDMIYTRVSEDGLIFPYHCKEYEQAYVNILKSNEVKIKNNFGNLMEDLSEHVGRNITSLFDLYVLYNIFLIQLSMNLTLPDWSRDIFPRGKLQDASLFQLKLYNYNDELIKLNGGVLLYKIIQDMIGIMNGTLANRKINIICGHDVNVVAMLYVLGIYDNSFPAFTSSVIMELREKDGKYFVRVLRYLGIPSSLIEVKIPECDPLCPFEKFVRLRLSMTAVREDPNCPLSIPLF
>Odbr514AHb
MAVIQYYVVYLIILIHCSNVLLEDEYCIEQFAERLCQPQYEIYKETSLELVSVLFNRGDRYLEEAERTSYRYLLNESDKRVMPDPDFYGPLINIGKRRAYELGKFLRKRYDRFLGDTYNPANVYARSTQSAINKMSLQLVLAGLYPPVNQQKWNSDLDWQPFDMTYAHWLNDSLVQPYICFRFYPVSVRQQYEKEKQFLQNKISIFNETMVTLSEYTKKNITSIDDLINLYRLFNVYLSLGKSLPHWAEKMMQPQGELYRASILAHMIGSYPIHLNGGTILYKVLKDMKAKMNQKLTDKKINLFSGNGLNVAAVLYALKLFNDTMPQYTSSVIIELHKKDGNYFVQILYYLGIPPVLVKKTLHKCSTLCPFDMYVQLTKSATMTDDDPNCPIDD
>Odbr514AHc
MTNIQYKFYIGYLVILMYCLSVTAETKVCQVSKNQSTEYQETKLRFISMLFRQGDRMLDDITGQFQTNESYYPDSDGLLTDVGKRRAYELGKFLREKYNNFLGDVYFIHNVVARSTAFIRNKMTLQLILAGLYPPIHPKQKWHQKLNWQPFDISFVSLKKDALLMPHLCSKFHNVYKSIEETQSAQQQIKQLDDVIQTFSTYTKNMTKLKDLYNLYHVLTTYETVGRGVSTKLLKDAVLLYYKMCSFSKVMKKINGGTMLYRIIHDANDVINQGLDRRVNLFVGNDLNVVALLNALDIFDNEIPPFTTGVIVELYEKNKQHFVRILRYFGDVPPVLVKQKVFNCTELCPFNKFVQKTREITNTDDEHCN
>Odbr514AHd
MAKLQCYLSLVLMSCAGIFTRLEAHYPKEQESDSAELRLISTVFRHGDRTMDPTVGEFYPTDPNNNFNYYPYGKGQLTNEGKRRAYQFGRMLKQRYNNFLGDIYYQPNIHARSTELTRTKMTLQLVLAGLYPPPRIQRWNLNLMWQPVNIQYNANITKDGLLFPYNCPTYQQKLLKVSQTPKAIAEEKQFDDLKEEMTKYTGKNITSLTGLFGLYHTLYTEYYLGLPLPEWTQKVFPYGRLYDASILQYNMLSYNDELTKLNGGVLLHRMIQDMKEVINGTSVDKKINLFSAHDLNVIAMLQALGVYNNIFPSFSSAVIIELLEKKGNYFVKVLYYLGIPAEIVELQIPGCDVMCPFNKFVNLRLAATAPDEEDPNCPRNLPDSPFKF
>Odbr563AH
MFLVQSVILSAFLIGLAASANSDVELQLLHVVFRHGDKVPHREYQNYPNDPYRNHSYYPMGNGDLTNQGKMREYKIGTMLRERYDQYFGPDYWPTKIYARSTEVPRTQLSLQLVLAGLFPPSERQTWNPHLPWIPAWTFFVPYEADNLLFPHYCHRYKEEYRRFLQLDSTRKMINKYKSVMDYLTDHSGKLIDTTGAVSHMYNLLKEEAAQNLTLPRWTENIFPNPMQEIIELDFKLRSYTKALKRLNGGMLLRKMVDDIQEHRVGKLSSDKKAFLFGSHEVNVAALSYALGTNEPTIPAYGSTIILETHRDKKGSYYVRVLLWTGVTEQLNIQTIPGCAELCPFEEFLKIVKDVLPNDDEYYCRKDKTTDELKPNAHHRSSAASVADDRIWRHIFLVVLLAFTSKFVQK
>Odbr592PR
MDTRVLLVFTSIFAASHSTTKDLDLGTIVFANLLYRHGDRTPISPYPTDPYHNETFWPVPYGELTNLGKHQQLLLGRWLRKRYSYLLSATYTRYDIYVHSTDVDRTLMSAEANLAGLYPPTKDQIWDRIKWMPIPIHTIPEDQDYVLSGKKYCARYKYELEKVLRSPERQRINNANAKLYSYLSKNTGLKISTLEDVEHLYNTLYIENLYNKTLPQWTTSVFPDKLKPLAELSFTTDAYNKILQRLKPGPLLGEMIDHMIKKSQKMLKPDRKIWMYSAHDQTIANLLMALKLFEPHCPPYVATVLIELRINPKNQYFVTVSYKNSTEEPIVMTLPGCTMLCPLEDFITLTKDIVPEDWERECLLNTGKYEYNLNTAVAITILVLSITLVLLLVILVIGCVYWRDKKEHKQYYFRLTTDAI
>Oobi506PR
MNTRVLLVFASVFAVTCSGTEDLDLGTIVFANILYRHGDRTPIKAYPNDPYNESSWPVPYGQLTNLGKHQHLLLGRWLRKRYSNFLSDTYTLYDIYVRSSDVDRTLMSAEANLAGLYPPVKNQVWDSLKWMPIPVHTVSEKEDYLLRQTKYCPRYDYELQKLLTSPEFLRINKENAKLYDYLTENSGMEISSLKNAEHLYDTLKIENSYNKTLPVWTRSVFPEKMKPLAILSFMTESYNKILKRLKCGPLLGEMIEHMVKKSQNKLDPDRKIWMYSGHDETIANLLMTLNVFDPHCPPYAALILVELRTNTKHQYFVTVSYKNSSAEETLLTLPGCASLCPLDEFINLTRSVVPENWENECLMGWDDITSNDVITLLTSSVLMLVLLVLLVIAFVYWRHKREHKQYYLRLDYNETM
>Oobi508AHa
MNCQYRSSEGKGTLKMNGLRSFALITLASCVWIIPSLAAPELKLVHVLFAHKLYAPEENDADYAKQNETSIPQTLSYEYFTSAAMSMPKEAHLNMYNLGVHLREIYNEFLGDMFMLDVMKTRTTEYALSILSAQLVNAGLWPPSEEQMWMEDFNWQPIPTDYLELKEDTLMLGTLCPNFLSQMDQMLQTIEVQKIIAQHQSLFDYLSQYTKRNISTPSEVALLYATLETMVDRNELLPNWAIDIFPDGAMYNVTLLEYDLLSANSLQRQLNGGTLLGEIIGNSLKYKAGDIPKERKILLYSGDQRNIIGVLKNLDSWSPHIPNEAAALIFELYFDNETKIYGMKINYYTGVGGITIPLLLPNCTEICPLQSLVDIAFISMPENPQSLCGWPIKHSIEIEDQFNSTHSNISASYHTKNLIVSLILLFFNILL
>Oobi508AHd
MLSHNMDRVLHKTFLLFCVSIFLPLGNAELRLELVQVVMRHGERTPLLKEMYPKDLYNVSIYEPWGLGQLTNQGKMTEYQIGTMLRQRYNDFLGSIYNPRDIYAVSTDIDRTKMSLQLMLAGLYPPDTMQVWNPDLLWLAIPTHYVPERVDTVLKSHTSPIYTAALAEVMKTKEVRDKIAVYKDFFTFLSEKTGLVIEKPEPAYEVYNLLTAQKNMNLSLPEWCTDEVYRKMQDIVVLEYEIRSYTTLLRRLNGGMLIKKFIENMNVKGERTNPRKMYVYSGHEVNIAAFARAHNISEPRLPDYGSTVMFEKLRDEAGHLYVKIMLWTGSTGKLMTIKLAGCDDICPLETYLELVRDVIPYDNETTALWDNITREELLKLFEEKIFLN
>Oobi508AHe
MANLQCYLGIVLLFYSGLFTTPGVCREVIVTRNSIYPKLRLVSAVFRHGDRTLEKQIEYYPDDPHKHYDTYPVGDGQLTNAGKDRAYKFGQVLKEMYKSFLGDVYYQPNIYAQSSAVVRCKMTLQLVLAALYPPNDVQKWNPHLSWQPADFKYTPADKDDILFSVLCPAYIEAVNNLSDDPTVKMKVNEYSDLMKEMSQRTGKNMTTISNLFILYHTLITQVSLNLDLPDWAYDALRDGKLLKAALLQYDLFNYNDQLIQYGGLLYNIINDMNNKIHGTLKDRRINLFSAHDIHVAAMLKALKIFDNNIPQFTSSVIIELRENDGDYFVRVLHYLGIPSKVIEVIIPGCETLCSYDKFVTLISTSIRTDNDPTCLLTRSLPKELEEILS
>Oobi509AH
MLLTKLTIFAAFLISLTVAASTNPDVELQLLHVVFRHGDKVPHREFQNYPNDPYREHSYYPMGNGDLTNEGKMREYRIGTMLRERYDQYIGPNYWPAKIYARSTEVPRTQLSLQLVLAGLFPPSERQTWNPHLPWIPAWTFFVPYEADNLLFPHYCHRYKEEYKRFLQLEDTKEMINRYKNVMDYLTDHSGKLIDNTGAVAHMYNLLKEEAAQNLTLPRWTENVFPDPMKEIIKLDFKLRSDTTTLRRLNGGILLRKMVDDIREHQTGKMPQDRKAFLFGSHEVNVAAVAYALGTNEPAVPAYGSTIILETLRDKAGLYYIRVLLWTGVTEQLITQTIPGCTELCPFEKFLDIVKDVLPNDDEYYCRRNKTIEDIKPNVHHRSSATCVADDRTWRYIYLIALLAFTSKFIQK
>Oobi512PR
MIHPATALPLLALFTLALGIPLRSEATSEECKTVHKTDTLRLVTVVTRHGERAPVNTYPNDPHINDTMEPYGWGQLTKEGRRNQYDQGLYLRKRYNDFLRTTYHPDIFHLQSTDVDRTKMSALLLSASLWKPNEKQSFKADLPWQPVTLYYQERAEDTLMLVWNACPRYTQLRSSVYDLPEVQKTQEDYKQLFEELTNYTGMPIRTIDDVSSLYSTLVAEDEMNLTLPEWTKNYYPDKLIPLTLYELQLNTYDDESRRLKGGPMVKKITDDMRAAEEGTLQPQRRKMSMYVGHDSTIVALLDTMHIWYNQMPYYNIMTMIELHEDEEGNWNVQIFLRNTTVHEPYPMTIPGCTVACPLDKFIKILSPMIPEDWKEECKVGGNYTTPSAPPP
>Osbi711AHa
MKTTLYVISLLRAFAVVECIPELQLLQIMFAHKTYAPISGLISNNETNLPRRLTYDHFTTAPISMPSSGMLNMYNLGVHLRETYNEFLGDVYKQETMKMQTADYPLSMMSGQLVNAGLWPPAEIQRWNSDIDWQPIPTDYVSMRKDTLLLGMHCPSFASETRKVLNTDQAQATMKDYSTLFELLSRHTGMKIQHPSEVALLYAVLETQADLNQSLPYWAKDIFPHGGMYNVSLLEQDLLSQTPLQRQLNGGTFLKEILTNSLLYIRGKIPKERKLMIYSGNERNIIGILKSLNLWSPHIPNEAASVIFEMYFDNETDSHGIKINYYTGVEDDTIPLTIPNCTEICPVKIFLNSVFDVLPENENILCHWKKIDSHEQEEIVIIDNTILGRSATHELGMVLISLLLTIILFIL
>Osbi711AHc
MRPLKIIVYLFYIHSSIAELKLVQTVFRHGHRTPTNGTMVYPNDPYVNLTYEPEGYGALTNKGKMTAYKLGEYFRELYGEFLGPLYSNQDIQFYSSNVDRVIMTTELVAAALYPPVGEQRWNHHLNWQPVPVWPLPSHNNMYGAVFCKSYKQLSSAIQATDPDIKRYIEKNKDVYKYLSYYAGSNITQDKVFKLRQILFAERDIGLELPEWTKSVFPDGKLDELAVSDIRIRTRTTKLKQLSGGMWIKVLLENVDNYLNKKDTKKAFMYGGHELNIAFILAALDNFDNQIPYYCSTIIFELHEDNNEYYVQLLHKDKDDVRTLKIPGCDDKMCPLDTFRKVVEPIIPEDVVALCGNGDSN
>Osbi719AH
MSLFDHRVVIITMLIITVAMVNCDLELQLLHVVFRHGDKVPHREYQNYPNDPYRDYSYYPMGSGDLTNQGKLREYRIGTMLRERYDQYFGPDYWPEKIYARSTYIPRTQLSLQLVLAGLFPPSQKQTWNPHLPWIPTSSFFVPYEADNLLFPHHCPRYKEEYDKFLRQRNTQELVSKYKNVMSYLSKHSGKTINTTSSVTYMYNLLKEQAAQNLSLPKWTETVYPTPMKEIIALDFKLRSYTRTLKRLNGGLLLRKMIEDIKTYQQGKLEPYDTKAFLFSAHEMNVAAVVRALDLDEPAIPAYGATVILETLRDKKGTYYVRALLWTGVSEQLIIQTIPGCAELCPFDQFLGIVKDVIPKDDEYHCHPGEKLNKSEKIEHANSSASNIDVGMSWYSSVSVVFLAFLLASGIIDTNR
>Osbi744PR
MNRNLFNAVLAFCIISLSYARDTIEGTIVFANILYRHGDRTPMRPYLNDPYNNESLWPVPFGQLTNLGKYQHLLLGRWVRKRYSHLLSNLYSPYDIYIQSTDTDRTLMSAEAHLAGLYPPIGNEVWNSIIKWMPIPVHTVPEEKDSILAARKYCPRYDHELEKVLNSPELKRIHKENKKLYQYLTEKTGNKISSLRSVEQVYDTLFIENLYNKTLPEWTKSVFPDKLKSLAAKSFTVSAYNKILQRLKSGLLLGEMIEHMERKSKNALVPDRKIWMYSGHDETLANMLMTLKVFDPHCPPYTATMLLELRVNLKNQYFVTVSYKNSSEEPTLLTLPGCIAYCPLNQFIALTKDVVPVNWEKECAVEWDKLGYNINTTAVIAILTSSILMLVLLVLSIIGFIYWHYKREHNQYYLRLTTDPI
>Osbi766TE
MIIPKLLLFLATISFTLESPVQIKSPESSDDKDHEKAKSNTLRLVTIVMRHGDRAPQDTYPNDPYVNNSMEPYGWGQLTNEGRRNQYNQGLFLRERYSHFLGPTYSPDIFYLQCTAVDRTKMSAMLEAAALWKPNEKQSFKPDLPWQPVTLFYQPRSEDTLMLIWDTCPKYTKLRQTVSSLPEVQKVQEDNKQLYKKLTNLTGMVISSPADVGSLYSTLTAEKHMKLTLPEWTNDYYPDKLIPLTLYDLQLNVYNDPLKRLKGGPFLKKIVIDMLAKKDNTLKPQERKMFMYIGHDSSIVSLLDVMHVWNNQMPNYNIMTMIELHEDSCGWNVQVFLRNTTEREPYRLTIPGCTTICPLEKFIHILKPMIPDNWEEECKVDGDYTLPPAPVP
>Osli258PRa
MNRNLFNAVLAFCIISLSYARDTIEGTIVFANILYRHGDRTPMRPYLNDPYSNESLWPVPFGQLTNLGKYQHLLLGHWVRKRYLHLLSNLYSPYDIYIQSTDTDRTLMSAEAHLAGLYPPIGNQVWNSIKWMPIPVHTVPEDKDSILAARKYCPRYDHELEKVLNSPELKRIQKENKRLYQYLTEKTGNKISSLRSIEHLYDTLFVENLYNKTLPEWTKSVFPDKLKSLAAKSFTVSAYNKILQRLKSGSLLGEMIEHMEKKSKNALVPDRKIWMYSGHDETLANMLMTLNVFDPHCPPYTAMILLELRVNLKNQYFVTVSYKNSSEEPTLLTLPGCIAFCPLNQFIALTKDVVPVNWEKECAVEWDKLGYNINTTAVIAILTSSILMLVLLVLSIIGFIYWHYKREHNQYYLRLTTDPI
>Osli258PRb
MIIPKLLLFLATISFTLESPVQIKSPERSDDKDHEKAKSNTLRLVTIVMRHGDRAPQDTYPNDPYVNNSMEPYGWGQLTNEGRRNQYNQGLFLRERYSHFLGPTYSPDIFYLQCTAVDRTKMSAMLEAAALWKPNEKQSFKPDLPWQPVTLFYQPRSEDTLMLIWDTCPKYTKLRQTVNSLPEVQKVQEDNKQLYKKLTNLTGMVISNPADVGSLYSTLTAEKHMKLTLPEWTNDYYPDKLIPLTLYDLQLNVYNDPLKRLKGGPFLKKIVIDMLAKKDNTLKPQERKMFMYIGHDSSIVSLLDVMHVWNNQIPNYNIMTMIELHEDSCGWNVQVFLRNTTEREPYRLTIPGCTTICPLEKFIHILKPMIPDNWEEECKVDGDYTLPPAPVP
>Osli266AHa
MWLLKIIIYLFYIHLSIAELKLVQTVFRHGHRTPTNGTTIYPNDPYVNLTYEPDEYGALTNKGKMTAYKLGEYFRERYGEFLGPLYSKQDIQFYSSDVDRVIMTTELVAAALYPPVGEQRWNHHLNWQPVPVWPLQSHNNMYGAIFCKNFKQLSSAIQATDPDIKRYIEKNKDVYKYLSYYAGSNITQDKVFKLRQILFAERDIGLELPEWTKLVFPNGKLDELAVFNILIQTRTTKLKQLSGGTWIKVLLENIDNYLNKKDTKKAFMYGGHEMNIAFILAVLDNFDNQIPHYCSTIIFELHEDNNEYYVQLFHKDKDDVRTLKIPGCDDKMCPLDTFRKVVEPIIPEDVVALCGNGDSN
>Osli266AHc
MKTTLYVICLLRAFAVVECIPELQLLQIVFAHKTYAPILGLISNNETNLPRRLTYDHFTTAPISMPNSGMLNMYNLGVHLRERYNEFLGDVYKQETMKMQTADYPLSMMSGQLVNAGLWPPAEIQKWNSDIDWQPIPTDYVSMRKDTLLLGMHCPSFVSETRKILNSDQARAMMKEYSTLFKLLSRNTGMKIQHPSEVALLYAVLETQADLNQSLPYWAKDIFPHGGMYNVSLLEQDLLSQTPLQRQLNGGTFLKEILTNSLLYIRGKIPKERKLMIYSGNERNIIGILKSLNLWSPHIPNEAASVIFEMYFDNETESHGIKINYYTGVEDDTIPLTIPNCTEICPLKVFLNSVFDVLPENENILCHWKKIDSHEQDELVIIDNTIFGRSATHELRMVLISLLLIITLFIL
>Osli266AHd
MSLFDRRMMIITMLFITVAMVNCDLELQLLHVVFRHGDKVPHREYQNYPNDPYRDYSYYPMGSGDLTNQGKLREYRIGTMLRERYDQYFGPDYWPEKIYARSTYIPRTQLSLQLVLAGLFPPSQKQTWNPHLPWIPTSSFFVPYEADNLLFPHHCPRYREEYDKFLRQKNTQELVSKYKNVMSYLSKHSGKTINTTSSVTYMYNLLKEQAAQNLSLPKWTETVYPTPMKEIIALDFKLRSYTRTLKRLNGGLLLRKMIEDIKTYQQGKLEPYDTKAFLFSAHEMNVAAVVRALDLDEPAIPAYGATVILETLRDKKGTYYVRALLWTGVSEQLIIQTIPGCAELCPFDQFLGIVKDVIPKDDEYRCHPGEKLNKSEKIEHANSSASNIVVGMSWYSSVSIVFLAFLLAPGIIDTNR
>Poca558PR
MFARSLIVFTNLAILCFANNSVDLGTVIFANVLYRHGDRTPIEFYPNDPYQNESLWPVPFGQLTNLGKNQHLHLGQWLRNRYSHLLNDEYLPYDIYIRSTDVDRTLMSAEANLAGLYPPKGNQIWNTIRWMPIPVHTTPELEDNVLSGKKYCPKYLLERDKVLQSPEIKKINKENQHLYDYLTEKTGRNINTLKDVEHLYDTLYIENLYNKTLPKWTKTIFPDKLKPLAEKYFTISAYNKILQRLKTGLLLGEMIDHMDKKFKNALIPDRKVWVYSAHDETVANMLMTLNLFDPHCPPYTATILIELRINSKKEYFVTISYKNTTEEPNLLTLSGCDALCPLDKFIELTKDTIPEDWHKECEVEHEKSGYNIDLTAVVAILTSSILMLVSLVLLVIGVVYRHYKRAHNQYYLRLTTDPI
>Poca569AH
MHPNAFLIVLFYFVTLVNCDLEVRLLHVLFRHGDKVPHRFYQNYPNDPYRDYSYYPMGDGDLTNEGKMREYKIGRMLRERYDGYFGADYWPDKIYGLATDVPRTQLSIQLVLAGLFPPSEKQTWNPHLPWIPTWTPLSIPSDMQTLLFPHYCPRYKEEYARFIAQDEIQDMIKKYKNVFSYLTDHSGKIVNTTTEVQYMYNLLKEEASQNLTLPKWTENVFPSPMKEITVLDFNLHSYTRTLKRLNGGMLLKRIIEDIELYKKGKLTPADRKAFLFSAHEVNVAALARTLGTNEPLLPAYGSTIILETLRDKKGTYYIRVLLWTGVTEKLIIQTIPGCNELCPYNEFRNLMNDVIPTEEESSCRRKDHNHYHISSSTAITIDKFTFCLLTFSYIILKSLK
>Poca736LY
MNTSSSLFALLLTVIKLRLTLESPITSDHVHKTNDALHNYESNEDTLRLVSVIMRHGERAPQDTYPNDPYVSDTMKPYGWGQLTNVGRVNQYNQGIYLRQRYNQFLGQTYNPDIFYLQCTSVDRTKMSAMLEAAGLWKPTEEQSFKSDFPWQPVTLFYQRRSEDTLMLIWDTCPKYGQTRNMILRLPEVQEVQNKNEQLYEELSNLTGMTIATPDDVSSLYSTLKAEETMNLTLPYWTKKYYPDKLIPLTMYDFQLNTYNDMLKRLKGGPMIKKIIYDMLAKKERTLHPETRKMFMYVGHDSTVVTLLDVLHIWNNQMPEYNIMIMIELHEDTNGWNVQIFLRNTTNYEPYPMTIPGCATICPINEFIQILKPMIPDNWEEECKTDGDYTLPPAPAP
>Podo004AH
MHLNAFLIVLFYFVTSVNCNLEVRLLHVLFRHGDKVPHRFYQNYPNDPYRDYSYYPMGDGDLTNEGKMREYKIGRMLRERYDGYFGADYWPDKIYGLATDVPRTQLSIQLVLAGLFPPSEKQTWNPHLPWIPTWTPLSIPSDMQNLLYPHYCPRYKEEYARFIAQDEIQDMIKKYKNVFSYLTDHSGKVINTTTGVQFMYNLLKEEAAQNLTLPKWTENVFPSPMKEITVLDFNLHSYTRTLKRLNGGMLLKKIIEDIELYQKGKLTPADRKAFLFSAHEVNVAALARALGTNEPLLPAYGSTIILETLRDKKGTYYIRVLLWTGVSEKLIIQTIPGCNELCPYNEFRKLMNDVIPTEEESSCRRKDHHHYHISSSTKNTVDKFVFCLLTISYVILESLT
>Podo040AH
MNTSSLFALLLLTVIKLRLTLESPITSDHVHKANDALHNYKSNEDTLRLISVIMRHGERAPQDTYPNDPYVSDTMKPYGWGQLTNVGRVNQYNQGIYLRQRYNRFLGETYSPDIFHLQCTSVDRTKMSAMLEAAGLWKPTEEQSFKADFPWQPVTLFYQRRSEDTLMLIWDTCPKYAQARNKILQLPEVQDVQNKNEQLYEELSNLTGMTIATPEDVSSLYSTLKAEETMNLTLPDWTKKYYPDKLIPFTLYDFQLNTYNDMLKRLKGGPMLKKILYDMLAKKEKTLHPETRKMFMYVGHDSTVVTLLDVLHIWNNQMPEYNIMIMIELHEDANGWNVQIFLRNTTNYEPYPMTIPGCDTICPIDEFIQILKPMIPDNWEEECKTDGDYIMPPAPAP
>Podo075PR
MFARLLIVFTNLVILCSANNSVDLGTVIFANVLYRHGDRTPIELYPNDPYKNESLWPVPFGQLTNLGKNQHLHLGQWLRNRYSHLLNDEYLPNDIYIRSTDVDRTLMSAEANLAGLYPPKGNQIWNTIRWMPIPVHTTPELEDNVLSGKKYCPKYLLERDKVLQSPEIKKINKENKHLYDYLTEKTGTNINTLKDIEHLYDMLYIENLYNKTLPEWTKTVFPNKLKPLAEKFFTISAYNKILQRLKIGLLLGEMIDHMDKKSKNALIPDRKVWVYSAHDETVANMLMTLNLFDPHCPPYTATILIELRLNSKKEYFVTISYKNTTEEPNLLSLSGCGALCPLNKFIELTKDVIPKDWYKECTVKHEKSAYNVEVTTVIAILSSSILMLVSLILLVIGVVYRYYKRAHNQYYLRLTTDPI
>Soin535AH
MFLIQSTIFTVFLGSLAVSVDPDVELQLLHVVLRHGDKVPQREFQNYPNDPHRHHSYYPIGDGDLTNQGKMREYKIGTMLRERYDQYFGPDYWPAKIYARSTDVPRTQLSLQLVLAGLFPPSEKQTWNPHLPWIPAWTFFVPYKTDNLLFPHYCYRYIEEYQRFLQLGSGKEMVNKYKNVLEYLTDHTGKLVNNTGAVAHLYNLLKEEAAQNLTLPRWTQNVFPSPMKDILELDFKLRSYTKTLKRLNGGMLLRKMVDDVQAHQEGKLIRDRKAFLFGAHEVNVAALAYALGTNEPTVPAYGATIILETLRDKKGIYYIRVLLWTGVTEQLKVQTIPGCAEMCPFDDFLGIVKDILPSDDEYYCRNKTESLKINAHHRSSATCIANNVSWRYIFLTVLLAFTSKFVQK
>Soin537AH
MAKFQRLINITLIFYSCLTTSWTAKVIPSESKVIHAEDDSELLLVSTVFRHGDRTIDRSSRESYPNDPYNSHNFYPVGDGQLTNDGKQRSYELGLLLRNKYNSFLGDVYYPPYVYARCTEVIRTKMTLQLVLAALYPPIDKQKWNEKLSWQPIDLIYTPIINDDLLFPIVCSTYREIYRDYLKNPKVKEKIEEFKDLMAITSKHTGKSITNLTDLALLYNTLYAESNMNLTLPNWTHDIFPKGALSNAVHLFLELLSYDQLNNLNGGVLLNRVIDDMNKVINKSLPDRKINLFSAHDINVAGLLHALNISKYHIPEYTSSVIIELRKKDEEYFVKVLHYLGIPPTILQVQIPGCEILCPYNKFVKLTESITVFKQPCHPTKPKRETSLSTI
>Soin538AHa
MMLNCVSSCHRSMLLLCLCYSAFCVFMTVAQYCEEREHDGTSDKTRQSELHLKLVQVLMRHGERTPLLKEMYPKDPYNVSIYEPWGLSQLTNQGKLTEYRIGTMLRQRYDKFLGSIYHPQDIYAVSTDIDRTKMSLQLMLAGLYPPDTTQLWNPDLPWLAIPTHYTPEKVDILFKSYKCPVYKAALAETKKMEEVRNKTVFYEDFYKFLSEKTESTIEELLNLYNLLTAQKNMNLTLPEWCTDDVYQRIKDVVMLEYDILSYTTQLKRLNGGALIKKFINNINKQSSRKMYVYSAHDTNIAAFAKAQNISEPKIPDYGSTFLFEKLQDDSGKLFVRIFFWTGITEKLLPIKLTDCDETCPLETYLKLVQDVIPSEIEMNCLWDKITREELLKMFDEKLYFN
>Soin538AHb
MVSFRILDNYLSVGLVISLNAILLAGAQPELKLVNVVFRHGDRTPDNNGYEMYPKDPYLKYSFFPEGLGQLTNRGKMREYELGKVLRSRYQNFLGDLYLPQLVMASSSDYDRTKMSLQLVLASLFPPINVRQQWNHALNWQPIPTTYLPRVDDNFFLPDECPQFLNEYDRVLNLPETKKRMSQFKDMMSKLTKLTGKKIEKPLDMYYLYHTFVAESFMNLTLPEWAYNYFPNGTLFDGIVAAYNIANYTPLLRRLYAGPVIRVILENMLAIRNADPSKTKIHLYSGHETNIATLLHAFKVYKPHVPEYSSAVILELLQQNNQYYVKLLHYRGIPSIIDELTIPGCETLCPFDKFSTLTRNLIPSDEELICDKRQTPDYANTKYPATLENMTYDLIKLINLIDR
>Soin538AHc
MVSCHIFVTYLSIAIISLNAILITASPSELKLINVVFRHGDRTPDNNGREMFPNDPYINYSFYPTGLGQLTAEGKKHEYRLGKFLRTRYNDFLGSLYTPNLVVARSSDFERTKMSLQLVLASLFPPKYLQRWNPALNWQPIPMSYTPRIDDNIILADECPQFLAEYDRILSSPEGQAKIGQFKELMGNLTKLTGKEIKTVEDLYFLYQTFIAESSLGLPLPEWAYDYFPYGQLFDGIVASYKLNNFTPLIRRLNAGPMIRTMTDNMIAAQNPTVAPKTKIYLYSAHETNIAGMLHALGVYKPHVPEYSSAVIMELQQIEQEYYVKLVYYQGIPPIIKDLTIPGCDTLCPFDQFLDLMEDLIPSDEEMICDKRQTPSFAGTEYPIGLQNLLENLIKRSAIEESATR
>Soin599PR
MDTFLGTILLALASILTTSCSGTAEDLDLGTIVFANLLYRHGDRTPIAPYENDPYNKESSWPVPYGELTNIGKQQHLQLGRWLRQRYSGFLSDTYTPYDIYVQSTDVDRTLGSAEANLAGLYPPEKDQVWDNKIQWMPIPVHTVPVKQDYVLKASKYCPRYEYELKKLLTSPEMERIIKANSELFAYLTKNSGDKIASFKALEHLYDVLYIESLYNKTLPQWTKSVFPEKMKPLAILSFMTGAYNTRLQRLKSGPLLKDIIDHMIKKAQNTLQPDRKMWMYSAHDETIGNMLMTLNIFEPHCPPYAAILLIELRTNSKNQYFVTISYKNTTEEPRLMTLPGCATLCPLNDFINLTKNVVPENWEKECLMSRYDDISSSDVIAILTSSTLMLVLLILIIIGFMYWRHKREHRQYYFRLAYNGYNDAM
>Soin819PR
MIPSATVLPLFALFTLSLGIPMSSKVTDTEEDTAHIRHHEAKKNTLRLVTLVIRHGERAPVDTYPNDPYINDSLKPYGWGQLTNKGRRNQYNQGLFLRKRYGSFLGSMYNPDIFYLQSTAVDRTKMSGMVEAAALWKPSDKQSFKPDLPWQPVTLFYQERQDDTFMLIWNTCPRYTQLRSSANNLPEIRKVHEDNKQLFAELSNFTGMSIMTADDVSSLYATLTAEKEMNLVLPEWTKNYYPDKLISLTLLELQLNTYDDEFRRLKGGPMLKKIIDDMQARKEATLQPKRRKMFMYIGHDSTIVTLLDTMHIWYNQIPYYNIMTMIELHEDEGEWSVQVFLRNTTAREPFPMSIPGCTVICPFDKFVEILKPMIPDNWEEECKVDSNYTTPSPPPP
>TecaR21aU
MLLDRMVVVFILILFVTMVNCNLDLQLLHVVFRHGEKVPQRDYQNYPNDPYRDYSYYPMGDGDLTNQGKLREYKIGTMLRERYDRYFGPDYWPEKIYARSTLIPRTQLSLQLVLAGLFPPSEKQTWNPRLPWIPTSSFFEPYETDNLLFPHHCPRYKEEYRKFLRQSKAQDLVNKYKSVMNYLTERTGKAIDTTSAVTYLYNLLKEQAAQNLTLPEWTKMVYPTPMKEIIALDFKLRSYTRTLKRLNGGLLIRKIVENIKMYKAGKLEPYDRKAFLFSAHEMNVAAVARALELDEPIVPAYGATLILETLRDKKGNYYVRVLFWTGVSEQLMIETIPGCTELCPLEDFFAIMKDIIPSDDEYYCHPTENMSNNSKKVYSSGSNLAVGETWYYLLSIFFFIISTVHTDIVNICR
>TecaR21bU
MAKTPRCPSTDKVAEISLYERASFRNMGVAWIFSIMVCIIYCQTSFAEIKLVQTVFRHGNRMPSGINYYPNDPYINCTYEPAGPGGLTNVGKLALYKLGQYFRERYDQFLGEIYTSKDVWFRADEVERVIMSGQLVAAGLYPPNKKQRWEPDLNWQPIPVWTLPTSIDCLYNGQFSTNFRAWRNDVERTDAALIKFEKQHADVYRYLSKHTGGNVTQSRTINLRQYLFAQKDIGLKLPKWTESVFPRGKLDKLAVHDIYIRTRTPQMKQLLAGMWIREWLSHIDDHLNKNDTRKAFMYASHDLNIAYILVALDNFDDEIPHYGSCLMFELHEEGNEYYVQVLYRNNGNVRTLKFPNCDGKMCPLEEFKKFVTPVTPTNPKAICG
>TecaR21cU
MTNMISFNSAKSFSSMYTMFALIAIIGVTAIQAEIKLVNVIFRHGDRTPDAIDDEKYPNDPYLNYSYYPMGRGQLTNSGKMREYTLGRFLRERYGDFLGELYIPEAISALSSDYDRTKMSLQLVLAGLYPPNDTMQRWNQNLNWQPIPARYLRRYEDNLFLPEDCLLFSVEYNRVLQSPEGKQQLENYSGFMKQLTEWTGKNISTAWDLYYLYHTLMAESSYGFVLPNWTHGIFPYGELWNATVFSYEIANSTPLLKRLYGGPFIRIATRHMLNHISGVKDDQGQKMNLFSGHESNVAAILFALGVYYPHVPEYSSSVILELHHIDNSWYVKVVYYLGIPSKGNELQLPNCDTLCPLDQFLQLIEDVTPSNEEMICDKGLSDAFVDKKTIEELDLLKYNLIKTAGVIESK
>TecaR21dU
MKAVVSTLSILCCIVTKPVECIPELQLVQIIFAHKTYAPILELINSNDTDLPHSLSYEHFNTASIGMPRTGMLNMYNLGVHLRDVYDEFFGVVYTCETMKMQTAEYPLSMISGQLVNAGLWPPANIQQWSIDLNWQPIPTDYTPAREDTLLLGTQCPSFTLEMENVLNMVQVRERLTHYSSLFDHVSRSTGIKFQRPSEMALLYAVLETKADLNQSLPRWAEDIFPDGGMYNVSLLEYDLLWQTPLQKQLNGGTMLKEILANSLMHIDGQIPEERKLMIYSGNERNIVGVLKGLNLWSPHIPNEAASVIFELYFDNETQGHGVKINYYTGVDGITIPLRMPNCTEICPIKTFLYSILDTLPENAERLCNWEKIDLSNKPVGLNNTIYSGSVWHTSRSIVLAILLTISLLNDSC
>TecaR21eU
MSRVKLILTIIILMLGLLFQLTNTELNLELVQVLFRHGDRTPRQKEISSMDHHDTTIYEPWGLAQLTNEGKMREYRIGTMLRERYDEFLGSIYHPTDVYAYSSDHDRTKMSLQLVLAGLYRPAPLQMWNENLPWMPIPTFYMPEKIDDLLKPDLSPLYINAVNEVRNTEDILQKMSSYRDVLKLLSENSGLNITTSNVAYEIYNQFAARKAVNHSLPKWCTDEIYKKLQEIVNIEYEIRSYTPFLKRLNGGVIIKRFLDNIKVNEERDKPRKIYLYSGHEVNIAAIVRALNLTEPKLPPYGCAIIFEKLKDQNGKTFVRMLFWNGITEELKSYKIHGCDEICPIEKYLDIVKDLLPSDEEVTHKWDHLSKEELRQLYEEIPNFN
>TecaR24aU
MIVFKLSLLSVIYVTLECPTLVQNVKISNDEDNKEIEDDTLRLVTVVIRHGDRAPQDTYPNDPYVNNSMEPYGWGQLTNEGRRNQYNQGLFLRERYNNFLGLIYSPNIFYLQSTALDRTKMSAMLEAAALWKPTEKQSFKRDLAWQPVTLFYQPYSEDTLMTIWDTCPKYTKLRHAVMNLSQVQQIQDKNKHLYEELTNLTGMMISTPGDVNSLYGTLIAEEYMNLTLPEWTKHYYPDKLIPLTLYDFQLNGYNDELKRLKGGPFLKKIITDMITKKDNTLKPEERKMFMYIGHDSTIVTLMDVMHVWNNQMPYYNIMVMIELHEKNDEWTVQMFLRNTTKHGPYPLTVPGCSTICPLEKFIQILKPMIPDNWDKECKVDGDYIPPPAPLP
>TecaR24bU
MKKNLFVLIIVVFFITDLLHAEDIDFGTVVFANVLYRHGDRTPIRTYPNDPYNNESTWPVPYGQLTNIGKNQHLLLGRWIRKRYSHLLSDLYSPYDIYIQSTDVDRTLMSAESQLAGLYPPVGKQIWNNIKWMPIPVHTIPEDKDNILAAKKYCPRYDYELEKVLNSPEIQKINKENKRLYAYLTEKTGNKISSLRSVEQLYDILFIENLYNKTLPEWTKSVYPDKLKLIAIKSFTTSAYNKILQRLKSGSLLGEMINHMEKKSKNALVPDRKVWMYSAHDETIANVLMTLNVFEPHCPPYTATILIELRVNLKDQYFVTISYKNTSMEPQFLTLPGCITMCPLNQFITLTKDVIPINWEKECVIGWEQLRHNMNTTAIIAILTSSILILVLIVLSIIGFIYWHYKREHNQYYSRLTTDPI
>Tecac40aU
MSEHVRQRPSHNRRLNNMNIRVTVLALVVIIGSILFAYAAFASTVDPTDDQTSLRQVILVFRHGDRTPTSTYPNDPYRDHNWQGGWGALTKEGMSRMYNIGQWIRNEYGSVIGNKYESDSSLTESSYADRCIMSAQVLLAALYPPTTEEIFVPGLIWRPVPVHYTPRHLDKIIAVKAPCPRLERALKEAYANESIRPGTPSPKYYEELSKYTGENISTITDVEFLYNTLEIEELNGLKLPEWTSKYYNWQMREIAARSLAIFTSNTLQQRLRGGPLLKEISKHLQAFNDGQDTRRAYLYSAHDITLVNLLRTMGFTNECFKPDYGSTIIFELHAASNSANTEIKLKYLNNTEPIASHYISVPKCGTPCLLRTLTKLWENVLPSDWDAECLLA
>Tecac40bU
MICVQVYIQVFLFLNLFLHWTEAQYELELVQVIFRHGDRTPNKAEIYPKLPYNPIYDTLGHGQLTQKGKIRELLLGAMLRKRYSTFLGRSYKYGNVYAYSSDVDRTKMSLQLVLAGIYPPTLSDVGHIELSPIATQNVPILIDNLLFPTRCPVHEKEYRRIKNSILVQANIIKNKKLFDYLEEHTGVNMTVNPIFSIYKLHHFLKSQESMGITFPEWATKEVQKEMIPIVELEYEIQSYNMLMKRINGGHLVKEFIKNMNAKVNQTSPKIYVYSGHEVNIAAFAKAHNFIEPKIPSFGSAIIVEKLRDSTGKHFVQILLWNGEKLEPYTMHWCGQICPYEMYVKLMQHVIPSDKESNCLWNDVSTDKIRYYYTVKIDL
>Waau562PR
MDTGAPFLVLASFLAASCSGAGDLDLGTIVFANILYRHGDRTPIAPYKNDPYRNESLWPVPFGQLTSIGKHQHLLLGRWLRKRYANILSDLYTPYEIYVRSTDVDRTLMSAEANLAGLYPPVQTQVWDDKIRWMPIPVHTTPGEQDHVLLANKYCPRYQYELEKLLTSPEMEGIRKANAKLFAYLTEHSGDDVSSFKEVEHLYDNLHIETLYNKTLPQWTKSVYPEKLKPLAVLSFMTGAYNEILKKLKSGPLLKQMIDHMALKAQRTLRPDRKLWIYSAHDQTIGNLLMTLDLYEPHTPPYAATVLIELRTNSENQYFVTISYKNTTEEPLLMTLPGCAPMCPLNDFINLTKNVVPEDWERECLIDRNEISSSDVIAILTSSILMLILLVLIIIGFMYWRHKREHRQYYYRLAYNGYNDAI
>Waau691AH
MANFQRLVSIALILYSCLITTLRTSEVSVIKPTKQKAETLRLVNAVFRHGDRIIDRSIQESYPHDPYKSQNFYPDGDGQLTKDGKKRAYELGLALRDRYSNFLGNVYYPPDVYARSTWITRSKMTLQLVLAGLYPPIVDVQKWNSKLLWQPTDMIYFPPNCDQLMFPIACSEYRDTLQELLQSSEVKKKTEEYNDLMKILSNHTGHNITDLLGLTRLHATLYIETFMGLRLPEWTHNVYPGGKLLNASLAFFKILNHERLNNLNGGILLTRIIDDMNEVINGSTKQKINLFSGHDINVAALLYTLNLDIIKHQMPEYTSTVLVELHEKNKKYFVKVLYYLGIPSKTLELSIPGCEVLCPYDKFIKLTKKSTQLRSSKTLKNPCDPMASEKKATDPPLTPFNT
>Waau857AHc
MNRATILQTSLLLLSLIFVSLGQCDEFHLELVQVLMRHGERTPALREMYPKDLYNISVYEPWGGLGQLTNQGKRTEYRIGTILRQRYDHFLGSIYYPQDIYAVSTNHDRTKMSLQLMLAGLYPPDLTQLWNPDLPWLAIPTYYTPERVDILLKPYKCPAYRAAFAEIKKTKEVRDKLAVYEDFYKFLSEKTGLNLEELLTLYNMLTAQKNMNLTLPEWCTDDVYQRIQDVAVLEYEIRSYTTQLKRINGGMLIRRFIDNMNKNEKSLKPRKMYVYSGHELNIAAFAKAHNISKPKLPDYGSAFLFEKLRDDSGKLYIRIFLWTGTTEKLITIKLTDCDETCPLETYLELVRDVIPSDKEITCLWDDISREELLDLFAERLNLN
>Xyvi047AHa
MFCVRRALTTIILVSGLHSQVGNAEFNVELVQVLFRHGERTPRAKELWCQDTSAYEPWGLAQLTNEGKMREYLIGKMLRKRYDQFLGDVYHPNDIYAYSSNHDRTKMSLQLVLAGLYHPTTVQMWNANLSWMPIPTHYMPEKVDVLLKPEFSPLFNQALEEARNAEEILKKVLPYRDLFKFFSEIIGTNITNTSQVSEMYNGLVAQKTMNLPLPDWYTDEIFEKLQNVMKIEYTTRSFTPYLKRLNGGLIIKKFIDNIKVNEKRDRPRKIYLYSGHEVNIAAFARAHNFTEPELPSYGCAIIFEKLRDQTGNRYIRMLFWTGITEELKIYKLPECEEVCPIEKYLDFVKEILPSDEEVNHKWDYLSKEELRQLYTEQVEVN
>Xyvi087AHa
MSENLFVIILTFFVMNLSYAQDTDLGMIVFANVLYRHGDRTPVRSYPNDPYNNESLWPVPYGQLTNLGKYQQLLLGRWLRKRYSHLLSDLYSPYDIYIQSTDVDRTLMSAESHLAGLYPPVGNQIWDSIKWMPIPVHTIPEDKDNILAAKKYCPRYDYELEKVLNSPEMKKIDKENKHLYIYLTEKTGNKVSSLRAAEQIYDTLFIESIYNKTLPEWTKSVFPDKLKSVAAKSFTTNAYNKILQRLKSGLLLGEMIDHMQKKSKNALVPDRKVWMYSAHDETIANMLMTLNVFEPHCPPYTATILLELRVKLGNQYFVTISYKNTSQEPELLTLPGCVTLCPLDQFITLTEDVVPVNWEKECTMNLEQFGNTMNLTAVIAILTSSILMLVLLVLSIVGFIYWHYKREHNQYYLRLTTDPI
>Xyvi175AHa
MRVVVVAVLTTSVLCILMSPANCIPELQLLQIVFAHKTYAPILDLINGNDTNLPSNLTYEHFNTAPLGMPNTGMLNMYNLGVHLREVYDEFLGDLYTHETMKMQTADYSLSMMSGQLVNAGLWPPLGIQKWSNDMNWQPIPTDYVIAEKDTLLLGMQCPSFVLEMEKVLNTNEMQDRLSRHSLLFHRVSQYTGRKIQKPTEIALLYAILETKADLNESLPEWAEDIFPDGEMYNVSLLEYDLLGQTLLQKQLNGGTIIKEILANSLMYVHGSIPKERKLMMYSGNERNIVGVLKGLNLWMPHIPNEAASLIFELYFDNETESHGIKINYYTGVDDITIPLKISNCTEICPIETFSSLMLEVLPQNAERLCNWRKMDHSDNQQTEQNPLQQSQ
>Xyvi175AHb
MVPFNDRKRSSIYIIVALAAIIGVTAVQAELKLVNIFRHGDRTPDDTDDEKYPKDPYLNDDFFPWGRGQLTNTGKMREYALGQFLRNKYGEFLGDLYRPQFVSALSSDYDRTKMSLQLVLAGLFPPNKLLQWNKNLMWQPIPASYLRRYEDNVFLPENCLLYSVEYQRVLQTPEGKRELSKYSNLMKQLTKWTGKNITTPWDLYYVYHTLMAEQSLGLTLPGWAKNIFPYGELWNATVFSYNIASSTPLLRKLYGGPYLRIVTRNMLNVVTGTQKREEKIHLFSGHESNIAAVLHALGAYYPHVPEYSSALIMEFHYIKNVYYVKILNYLGIPAQAREIQMPNCGVYCPLDRYLQLIEQVIPSNEDLICNKGLVKEFADKKTVEELELLKYNLIRTARTVKF
>Xyvi175AHd
MILVGDRKCSTSIYVIASLLVAIGVVAVEAELKLVNVLFRHGDRTPDDNDEEKYPNDPYLNNDFYPFGRGQLTNQGKMREYTLGRFLRKNYERFLGEMYTHETITAISSDYDRTKMSLQLVLAGLFPPHYLQKWNHNLMWQPIPANYLRRYEDNIFLPENCLLYAVEYERVLQSPEGKKELAKYSDLMERLTKWTGKNITTPWDLYYLYHTLMAEQSMGFTLPSWSENIFPYGELWNATVFSYNIASSTPLLKRLYGGPFLRIVTRNMLDVTTGVQKRKEKMHLFSGHESNVAAILHALDAFYPHVPEYSSAIIVELHYIRNAYYVKILNYLGIPSQAKEIRIPGCGVYCLLDKYLELIEQVIPSNEDLICNKGLANEYTDKRSIQELELLKLNLLKTGRSM
>Apce250_Apamin-like
MISMLRCISLFLSVILITGYFVTPVMSCNCKAPETALCARRCQQHG
>Apme649_Apamin
MISMLRCIYLFLSVILITSYFVTPVMPCNCKAPETALCARRCQQHG
>Apme649_Apamin-like
MYNNDICTEICFLFLTIILMTGYFVTPTMSALCNCNRIIIPHMCWKKCGKKG
>Apme649_MCDP
MISMLRCTFFFVSVILITSYFVTPTMSIKCNCKRHVIKPHICRKICGKNG
>Bote773_Apamin-like_1
MNQLVRLFVFLFAIILMSDYFITLADAKCVCKNGRPAPGYIHPICIRVCMIQG
>Duno070_Apamin-like_1
MNQGLKLILVLVSMVFVSGYFMTPVRADPSKCGVFYRRRCRFPEIRKLCGDLCNGR
>Duno070_Apamin-like_2
MSQVVGFFFFLISVICMSGLMMTPAAKTCAGVFNCYHPLIRAICTEQCKGV
>Duno070_Apamin-like_3
MNRSFNNLFLVVSIILLSGYFVIPSAGMDSPRCGTGYPAEFCGSPLMNEACPDMCRRLKRGRK
>Duno070_Apamin-like_4
MNQKLHCLLLFVTIILLSGCFVAPVFGVSGPCKQLPRKVLCGSDKYKIMCKLKC
>Duno070_Apamin-like_5
MNTIFNFLLLFMSLILLSGCFFAPVTATPPACHSLPRSHLCSSMKYRMMCRLKC
>Duno070_Apamin-like_6
MNQKIGFLLVFVFLIVMTGYFVEPVIGYEPPACTNLPPRLCSSMKYRNMCKSKCPQSG
>Hala279_Apamin-like
MAPVLRLFFLLLSVILMTGYFVTPAERCNCKGKVIKPFICKKLCSSSG
>Halictus_TRINITY_DN14_c0_g1_i1.p1
MSLVVRSVFLPVSLLLVLGYFWTAMADPQKWCRCDPPQGEICRKKCFG
>Mege534_Apamin-like_1
MSRKLQFLFLFVSFVLFAGFFVTPAVGVPPACRSLPRRHLCYSDKYRIMCRLTDCSADERRGK
>Mero113_Apamin-like
MQLSKLLFAFVGVILMSGFFVTPAESLPCSCRKRPIPRGCRAACLG
>Nome504_Apamin-like_1
MAHKFSFLFLLVSLILLSEYFTPSIANILCPILPKHMTCWKNPALAAKCKFKC
>Nome504_Apamin-like_2
MIHKLNVLLLLVSLILLSVDPIIAEPPPACRSLPRSNLCRSQKYIIMCRLTCTREEMGL
>Nome504_Apamin-like_3
MFGPVRVAFLLVAAIVAITIHTIPVAVALARPWCDCSERTRLPRSQRCKMMCRRTG
>Nome504_Apamin-like_4
MFASIRSFLPAYFLVLLSCAWMASAAFSSHCNCDHPKSEACQMICPK
>Nome504_Apamin-like_5
MFTNVRSVFLSVYLLVMMGCVWMAAAEPISCSCNAPVGAACRRRCRPRG
>Osbi711_Apamin-like
MQLSKLFLLFVGAVLMTGFFVTPAESITCNCKSKHLHPICWGLCRKRG
>Xylocopa_NODE_10042_length_1345_cov_20691.368992_g138_i17.p2
MDLLLRLILLLLSVILMTGFFIAPASSEPLGCRCRPPIPRGCKAACHWGK
>Xylocopa_TRINITY_DN1_c0_g1_i1.p6
MDLLLRLILLLLSVILMTFFIAPANSEPIACRCKPPEPKICFHICRKRG
>Xyvi691APa
MTQLLRFCLLLLTVIFASGFIMPAETYTCKCGGPPPKHPFFAAICKMKCNKGK
>DPP4_g1
MEVNPRHVLLLLQLAVALLLAHGSPLVLVAGKSIPRVIDKGFGRHERSEEGAKVPFNLEETYDQSFRANNFNGTWRTDTNILYADDYAGDIRQFDVATGISSVLMDSAVAADYDKPTVSFSFDNSFVLICYDYISGFRYSTYQRCVAYNTKTRAYKKIANGDRIPLTKWSPTKNALIYVHKNDIYYEVFSNGGSDIRRITNTGVPGQIYNGVPDWVYEEEVLASSSAAWLSPNGRHLAFATFNDTDVREMVIPKYGEPGSLKDQYPKNVKIKYPKAGSPNPVVSLSLIDLDDRSSKPINLQSPIDIVGVDHVLYTVNWRKEGQVVATWTNRVQNTAQIVLYDTKGNANNIYYEKETEGWLRIQPPLYHNQYVIVAKLQDSGTSAERFQHATRFLYKDGRLSDETDLTPGPSEVISILAVDHARERLYYLATEPDNPSHRNLYSVQFEGNEAPVCVSCNVITPEGNRCTYAYAYFSTDSSNYALSCSGPDPVYIVIMDANHKQLYTWEENRALRRKVAARKQPVIKNLCVFANGHKNKVRLYLPPDFDETKSHPLLINVYAGPNTIRITEEATFGFESYLVTNRSIIFGRIDGRGSAYKGSKMLFEIYRKLGTVEIEDQIAVTKILQQTYSWIDRNRTAIWGWSYGGFSTAMVLATDSESVFKCGISVAPVTSWIYYDSLYTERFMGLPTPEDNLEGYNRTDVTRRVEGIRGKKYMLIHGTGDDNVHYQQALVLGEALVEADIMFEQQSYTDEAHALSGVFPHLYHTMDRFWASCFGYSHVH
>Halictus_NODE_48_length_4499_cov_302.285329_g37_i0.p1
MPSIGVLQLLVLQGSLAALVAGKSVPRVTDKDFRRYEPTSEDDHGNLAVPFNLEETYDLSFRVIGFNGTWQTDTDILYTDNYTGDVRVFDVPSGISRIFVDSSILSRYEKPMMTFSHDDTYILISYDFKPGFRYSRHQKFDVYDRKHGTYTKIAGGQHLPIAKWSTTKNALVYILDNDIYYQEFTGQNSRTRRLTFTGVPDVIFHGVPDWVYEEEVLSSAVALWFSPDGRHLAFATYNDTKVKDMAILYYGKPGAMKDQYPTEVKIKYPKAGSPNPIVTLNVVDLDNPSSKLVNLQSPIVDEENVLYTVNWWGTHVVATWTNRVQNRSILVRYDTAGNGEDLLYKVETKGWLRVHPPVYHNRYAVILELQNEETPAGRFVHAILYEYRFGQLIRLKDLTPSASEVISIVAVDHAREILYYIATGVGQPSQRNMYSVPLDGSELPSCVSCNVITPEGKVCTYVYPYFSSKASYYALACVGPNPAFVVIFDSYQNPLYSWEENRSLRRKLASRSHPLIKNLDVRVNGYDSKVRLYLPPDFDQNKSYPLLINVYSGPNTVRITEQNTNGFESYMVTNRSVIYGHIDGRGSAYKGSKMLFEIYRRIGTVEIEDQIAVTRYLQQTYPWIDANRTAIWGWSYGGFATAMTLATDKDSVFKCGISVAPVSSWIYYDSIYTERFMGLPTPDDNLGGYNRTDVTRRVEGIRGKKYMLIHGTGDDNVHYQQAMALNKALVDKDIMFRQQSYTDEAHGLIGVSPHLYHTMDRFWSNCLGYSHAH
>NP_001119715.2
MPSNVRVLVQLALLLAVHGSLVVLVAGKSVPRVIDQDLERYEPLEEEDHRGARVPFNLEETYDQSFRANSFNGTWKTDREILYSDNYVGDIRLFDVTTGSGTVLLDSSVTADFDKASVMFSFDNSHVAIGHDYVNGFRYSIHQKCTVYNIKSRTFTDIANGDRIPLFKWSPTRNALIYVHKNDIYYQVFFEGGSDTRRITNTGVPDIVFNGIPDWVYEEEVLGSPVAFWISPDGRHLAFATFNDTNVRDIVISKYGSPGNSRDQYPNEIRIKYPKAGTTNPFVSLSVIDLHDPSSKLIDLPPPVDVVGADNVLYTANWRRDGEIVATWTNRVQNKAQLVLYDTKGNANNIYYEEETEGWLRIQPPLYHDRYVIVAKLQDSGTKAGRFLHATRLEYRNGALVDETDLTPGTCEVISLLLVDHARARLYYLGTELGKPSHKNLYSVQLSGNEPPVCLSCDVLTPEGNRCTYAYAYFSTNGSHYALYCAGPDPVFIAIVNANHRQISIWEENRSLRRKLAARTQPIVKNFNVNANGYTNKVKLYLPPDFDETKKYPLLINVYAGPNTIRITEEATYGFESYIVTNRSVIYGRIDGRGSAYKGSKMLFEIYRRLGTVEIEDQIIITRTLQEKYSWIDSNRTGIWGWSYGGFSAAMVLATDAESVFKCGISVAPVTSWIYYDSLYTERFMGLPTPEDNQSGYNDTDVSRRVEGMRGKKYMLIHGTADDNVHYQQTMMLNKALVNSDIMFQQQTYTDEAHALGNVFPHLYHTMDRFWANCLGYSH
>XP_003399213.1
MSCNRILPQLILALHGFLVVLVAGKSIPQVIDKDVGRYESSEGNDHHTVRVPFKLEETYDQSFRANIFNATWETDTEILYSDNYIGNIRVFDVTKGITWVLLDSSVMADYEKPSISFSFDNSFVAIGHDYANGFRYSQYQRCDVYNTKTRTYTRIANGDRIPLFRWSPTRNALIYVHENDIYYEVFSEGGSHIRRITNTGVLDTVYNGVPDWVYEEEVLASASALWLSPDGRHLAFATFNDTNVKDIEIPKYGSPGNMKDQYPKEIKIKYPKAGSPNPVVSMSVVDLDNWSSELVNLEPPTDIVGTDCVLYTVNWRTNHQVTVTWTNRVQNKAQIVLYDLRGNNSNIYYEEENEGWLRILPLVFHDEYVIIVKLQDSGTPAGRFQHATRFEYKDGKLVGEKDLTPGAKEVISILAVDHARKRLYYLGNELDEPSHRNVYSVQLDGNGAPVCLSCNVFSPEGNRCTYAYAYFSTDSSNYALSCSGPDPLFITIMNANHKRIYNWEENRPLRQKLATRTQPIFRNFYITVNGYKNKVKLSLPPDFDEKKSYPLLINVYAGPNTVRVTNEASFGFESYIVTNRSVIYGRIDGRGSAYKGSKMLFEIYRRLGTVEIEDQIAVTRILQETYSWIDSNRTAIWGWSYGGFSTAMVLATDKASVFKCGISVAPVTSWIYYDSLYTERFMGLPTPADNLYGYNHTDVARRVEGIRGKKYMLIHGTGDDNVHYQQSMALNKALVDKDIMFEQQSYTDEAHALSGVFPHLYHTMDRFWANCLGYSHTH
>XP_003707763.1
MSRIAVLLQLVLLLHGSLIVLVAEKSKVPLSLEEAFSQSFRPYNFNGTWRTDNDILYSDNSTGDVYLFDVTTNTRRLLFESSLLANYTSPTIVLSFDNSKVLIGHDYVKGFRYSMYQRFDVYDIDSGTITNISNGDRLLLAKWSPAKNALVYVRENDIYYKDFSDTNSQERRLTHTGKPGVVFNGIPDWVYEEEVLASASALWFSPDGKHLAFITFNDTNVKDIVIPKYGTPGGIVYQYPLEENIKYPKAGSPNPVVSLNLIDLTNSSSEIINLQPPIDFVGVDNIIYTVNWRNSEQVVATWTNRVQNKAMWVFYDTQGNANHVHRDEEIQGWLRIHPPFYHNQYVIILEARHIGSVRGKFLHPMRYEYKNGILTNGIDLTPKRGEVNAMLAVDHIRERLYYLATLLEYPSERHLYSVQLDGTGEPVCLSCTRVTPEGNMCQYAHAYFSTSASNYVFICSGPDPLTVQIFNADRGFLYLWEGNQDLRERLASRVRPIISKKIIRTEFENTIKLYLPPDFNTTQKYPLLINVYAGPNTAKYTDEFSYGFESYMAANRNVIYGYIDGRGSANKGTSSLYTIYRNLGTVEIEDQIATTEEMLRRFPWIDRNRTAIWGWSYGGYATSMVLATDKQSVFKCGISVAPVTSWIYYDSIYTERFMGLPTAEDNLRGYNNSDVTRKVEGIRGKKYLLIHGTGDDNVHYQQSMALAKALEQNDILFEQQSYPDQAHDLGSVTPHLYHTINRFLSKCLGYSEKA
>XP_006614167.2
MEVLVQLALLLVVHGSLVVLVAGKSIPRVIDQDLERYEPLEEEDHQGVRVPFKLEETYDQSFRANNFNGTWKTDREILYSDNYVGDIRLFDVTTGLGTVLLDSSVTADFDKASVMFSFDNSYVAIGHDYINGFRYSIHQKCTVYDIKSRFTDIANGDRIPLFKWSPTRNALIYVHKNDIYYQVFFEGGSDTRRITNTGVPDIVFNGIPDWVYEEEVLGSPVAFWISPDGQHLAFATFNDTNVHDIVISKYGSPGNLRDQYPNEIKIKYPKAGTTNPFVSLSVIDLHNPSSKLIDLRPPIDVVGADNVLYTANWRRDGEIVATWTNRVQNKAQLVLYDTKGNANNIYYEEETEGWLRIQSPLYHNQYVIIVKLQDSGTKAGRFQHATRFEYRNGLLVDETDLTPGTNEVVSLLLVDHARNRLYYLGTELAKPSHKNLYSVQLEGNEPPVCLSCEILTPEGNHCTYAYAYFSINASHYALHCAGPDPVFITIMNANHRQIFIWEENRSLRRKVAGRTQPVIKNFNVNANGYTNKVKLYLPPDFDEKKKYPLLINVYAGPNTVRITEEATYGFESYIVTNRSVIYGRIDGRGSAYKGSKMLFEIYRRLGTVEIEDQIVITRILQQKYSWIDSNRTGIWGWSYGGFSTAMVLATDTESVFKCGISVAPVTSWIYYDSLYTERFMGLPTPEDNQRGYNDTDVSRRVEGIRGKKYMLIHGTADDNVHYQQSMMLNKALVNGDIMFQQQTYTDEAHALGNVFPHLYHTMDRFWANCLGYSIAH
>XP_011055616.1
MIIMARHTPLQLLILFAFVIVIGQSRTVSNNNDTDIHNKDEIELRKPFFLEEIYLYTYYMSGFNGSWISDNEFMVESITGDIAIINVKTKETKQIFNGTNLSVPYKFNTATISADKQYILFSYNSRRVFRHSTIKNYVVYDIQNDTFEEIANETFISLALWSPIGSDLVYVLDNDIYHMTFNRSQNVVRRLTTSGEANIVFNGIPDWVYEEEVFGSATAMWFSPNGQHLAFATFNDTLVKDMAYFHYGTAGSLEDQYPTEVKIKYPKVGTPNPVVSLSVIDLFDSSSEVVTLEAPIKEVTSDNILYVVSWWNKTHVLATWTNRVQNQSQMTMYDIQGDAKLVLSDEETEGWLQPNLPIRTRDYILLLRREPSGTSAGRFRHINRYEYKDGQFIMPLDLTPGPSEVHAILAADSPRGKVYYLATAPGEPSQRNLYSVPLDGSQKPTCISCKLLTPEGNKCTYATASFSSRRSYYAFTCSGPDPTTVTINDNNHQTVLIWNTNQVTRTLLSRRLIPQRKDFNVTVNGYDCRVRLFLPPDFDESKLYPMMVFVYGGPNTVRIVDDAKYGYEHYLTTNRSMVHAWIDGRGSAFKGSNMLFEIYRKIGTVEIEDTIAVTEILQKQYSWIDANRTGIWGWSYGGFTTGMMMAQDTNFVFKCGISVAPVTSWIYYDSIYTERLMGLPTPEDNLDGYNRTDISRLSEGIRGKKYMLIHGTGDDNVHYQQALALAKSLEHKDILFEQVTYTDEAHSLENVSPHLYHTMDKFWCECFGWDH
>XP_011154777.2
MAGHTVLLFLLLSGWLFVIGQARTVSRGDERGVLPADQDSTTRSKKKPFTLEEIYLNLYGQFGFNGTWISDNEIMVENLLFGYITKYNVVTGKKTTIFDGKILPPEYKFAPASFSADKEHVFFTYNIKYVFRHSKYMNLVVHDVKRGSFKKVANEARISLATWLPIGSELVYVRANDIHHMVFKDGKSTVRRLTRSGKSGVVFNGIADWVYEEEVFSSSSAIWYSPDGRYLAFATFNDTLVRDMEYTYYGAPGSLKDQYPTQVRIKYPKVGTPNPVVSLSLIDLADRSSTAVALKAPIDVVGSDHVLFTVSWWDPKHVLATWTNRVQNQSQLVMYDTQGAAKPVWYDEERRGWLQPNSPMRVGQHALLLHREDSGSSAGKFQHIVRYAYDGSRFTSPVDLTPGSSEVQAILTVDARRGRVYYLATAPGEPSQRNLYSVALDASQNPTCISCEQLTPEGNKCAYATASFSSRMSHYALICLGPDPLTVTIHDTEDNRQIMTWQGNNLIRSMLSLRLMPLQKNFNVTVNGYDCRVRLFLPPDFDETQSYPMLVYVYGGPDTIRITDAARYGYEYYMTTNQRVICAWIDGRGSAFKGSKMLFEIYRHIGIVEVEDTIEVTKILQERYKWIDPQRTGIWGWSYGGFTSGMVLATDAESVFKCGISVAPVSSWIYYDSIYTERYMGLPSENDNLAGYNDTDISRRVEGIRGKKYMLIHGTADDNVHYQQSMALAKALEYQDILFNQVTYPDEIHGLFRVTPHLYHTMDKFWSECFDLDHTFLL
>XP_011256937.1
MVVMARHTILGLLILCNYLIIIGQSRTIAHINGTNIRTKNDDQVTKKPFTLEEIYLQLYYSFGFNGTWISDREIMITDIVNSNITIYDVVTKENKRIFDGSKWPLPYKFMSATFSADKQYILFGYNVKQVFRHTTVRNYVVYDVNRSTYSEIADEAPIVLALWSPIGNDLVYVHDNDIYHMIFNHEQTIVRRLTKSGKFGVIYNGVPDWVYEEEVLRSAVAMWYSPDGRYLAFATFNDTVVKDMAYFYYGVPGSFEDQYPTQVKLKYPKVGTPNPEVFLSVIDLSNQSSKAIVLEAPVDVIGSDNILFTASWWDTTHVIVTWTNRVQNQSLLIMYDTQGISKPILHDEEIEGWLQPNRPIRAGDYALLLQWKDSGTNAGKFRHIVRYEFESGRFVSSVDLTPGPSEVHSILAVDSLRGKVYYLATAPGEPTQRNLYSVPLDASQKPTCISCELLTPEGNKCTYATAAFSSRRSYYAFTCSGPDPTAITINDRNHRPILTWNTNSLIRQLLSQRLMPQQRDFSVTVNGYNSRVRLLLPPNFDENKSYPLLVYVYGGPNTVRITDNVKYDYEYYLTTNKHVIYAWIDGRGSAFKGSKMLFEIYRNIGTVEIEDTIAVTKALQNKYKWIDANRTGLWGWSYGGFTSGMVLATDTASVFKCGISVAPVTSWIYYDSIYTERFMGLPTPEDNLAGYNRTDITRQVEGIRGKKYMLIHGTGDDNVHYQQAMALAKSLEHNDILFEQITYTDEAHSLEHVSPHFYHTMDKFWNKCFGLSSAP
>XP_011340468.1
MARHTILRFLVLCGYLLVIGQSRTVSHADVHVSDIDDHVKKPFTLEDIYLRLFYGYGFNGTWISDTEIIIPDYVTSDLVIYDVATGKTKQIFDGWKLPNSYKFDTAVMSADRQYILFTYNTSQVFRHSKVMSYVIYDVNRGTYENIANGAAISLAMWSPTNNDIVYVQDNDIYYMTFKNGQTEVRRLTKTGIPGIIYNGIPDWVYEEEVFGSATAMWYSPDGQHLAFATFNDTVVKNMVYLHYGVPGSLDDQYPTEVQIKYPKVGTPNPTVSLSVIDLTDPSSKAISLKAPVDAVGSDHVLFTVNWWQASHVIATWTNRVQNQSQLIMYDTKGGSNLILANEETEGWLQPNRPIKVGNHALLLRLEDSGISAGRFRHITRYEYEGGKFVSPVDLTPGPSEVHMILAVDSLKKIVYYLATAPGEPNQRNLYSVPLNGSQKPTCISCALLTPEGNKCTYVSASFSRLRSYYTLICFGPDPITVGIYNSDHQFVLGWNNNTMLRDALLERLMPQRRDMNITVNGYNSRVRLLLPPDFNENESYPMLVHVYAGPNTVRITDVLKVDYEYYLTTNKRIIYAWIDGRGSAYKGSKMLFEIYRSVGTVEVEDTIAVTAALQKQYKWIDANRTGIWGWSYGGFTTGMTLATDTASVFKCGISVAPVTSWIYYDSIYTERYMGLPTPEDNLAGYNRTDITRQAEGIRGKKFLLIHGTGDDNVHYQQAMALAKALEYRDILFEQITYTDEAHSLQNVHPHFYHTMDKFWNECFGLDRAR
>XP_011684935.1
MIVMAGQTPLQLLILFAFTIVIGQSKTIPRVDDTDIRYKDDIQLRKPFTLEETYLGLYYSFGFNGTWISDNEIMVGNIITGDITITDVKTKKNRRFFNGLDLPLPYRISVATISADRQYILFSYNIRHVYRHSTVKNYVVYNVQNGTFVKIANEAFISLAIWSPIGSDLVYVLDNDIYHMTFNHDQNVVRRLTTNGEPGIVYNGIPDWVYEEEVFGSGTAMWYSPNGRYLAFASFNDTLVKDIAYLHYGAPGSLEDQYPTEVKIKYPKVGTTNPMVSLSVIDLSDPSSEAVTLEAPAEVTSDNVLYFVNWWNATHVLATWTNRVQNQSQITMYNTQGDAKSVLCDEETEGWLQPNFPIRSRDYLLLLRREPSGTSAGRFRHINRYEYKDGQFVMPVDLTPGPSEVHTILAADSPRGRVYYLATAPGEPSQRNLYSVPLDGSQKPTCISCELLTPEGNKCTYATASFSSRRSYYSLVCSGPDPTTVTINDEKHRPVLTWNLNPVSRMLLSRRLLPQRKDFNVTVNGYDCKVRLLLPPDFDESKSYSLLVFVYAGPNTVKIVDEARIGFEHYLTTNRSIVHAWIDVRGSAYKGSNMLFEIYRKIGTVEIEDTIAVTAILQKQYKWIDANRTGIWGWSYGGFTTGMALAQDTDSVFKCGISVAPVSSWIYYDSIYTERFMGLPTVEDNLIGYDRTDISRRSEGIRGKKYMLIHGTGDDNVHYQQAMALAKSLERNDILFQQVTYTDEAHSLEHVAPHLYHTMDKFWGECFGWD
>XP_011871066.1
MARHTPLQLLVLCAFVIVIGQSRAVAYIDSSDIPNKNMDETAKEPFSLMDVYTNFFYMTGFNGTWISDFEIMITDMFFGDVKITDVKTGKSNSIFYGKDIPLLYKMSTVSATISPNRKYILLGCNTLFVYRHSTLKMYMVYDMQRKAFRTIANAAYLSLATWSPIGSNLVYVLDNDIYYMTLTRGGDVVRRLTYSGKPGKIYNGIPDWAYEEEVYASPTALWYSPDGQYLAFASFNDTQVKTMTWSDYGSPGSLKDQYPTQVEIKYPKAGTPNPVVSLSVIDLSDPSSKVVALKAPDVVTSDNVLYAVSWWNETHVVATWTNRVQNQSQLTMYDMQGDAKLVLYDEETEGWLQPNSPIKAGDYALLLRREDSGTGDGRFRHIVKYLNEDDQFIKPVDLTPGPSEVQTILAVDSSSGVVYYLATAPNEPSQRNLYSVPLDGSQKPTCISCELLTPEGNKCTYATASFSTQRSYYAVTCSGPDPTTVEIYNKNHQSVSTWNTNMRVRELLSERLVPQQRNYTITVNGYDCRVKLLLPPDFDENKVYPMLVYVYGGPNTLRIIEEASFGYEHYFTTNRNVIYALIDGRGSSNKGSKMLFEIYRKMGTVEIEDTIAVTAILQKRYKWIDANRTGIWGWSYGGFHTGMALAKDDGSVFKCGISVAPVTSWIYYDSVYTERFMGLPTAEDNLIGYNNTDISRISEGIRGKKYMVIHGTGDDNVHYQQAMSLIKSLEYQDIMFEQVTYTDEAHSLTRVLPHLYHTMDKFWGKCFGWAR
>XP_012223653.1
MIDKTEDARGANKLILFLCGYVLAIAQSRTVSRVDDITTDPPINNDGDQVTKEPFTLEEIYLHLYQSSGFNGTWVSDREIMVADFDTSDITVYNVVTGKNRRIFDGWNLPLPYKFSTVAFSADNQYILFGYNIRKVFRHSTVRSYVVYNINNGTYEEIANEAPITLALWSPIGSDLIYVYDNDIYQMTFNHSQNIVRRLTTSGKSEVIYNGIPDWVYEEEVFASATAMWYAPDGRHLAFATFNDTVVKDMAYFHYGDPGSLEDQYPTEIKIKYPKAGTPNPEVSLSIIDLTSPSSKAITLKAPVDAVGSDNVLFTVSWWDATHVIATWTNRVQNQSQLIMYDTQGTSSPILDEEETEGWLQPNHPTKAAGYALILQREDSNTSAGRFRHIIRYEYESGRFVSPVDLTPGPSEVHSILAVDLFRDRVYYLATAPGVPSQRNLYSVPLDASQKPTCVSCELLTPEGNKCAYATASFSSLRSYYALLCSGPDPVTVTINDANHRPVLSWETNSLTRNLLSHRLMPQQRDFIVTVNGYNARVRLFLPPDFDKNKSYPLLVFVYAGPNTVRITDAAKYEYEYYLTTNRRVIYAWIDGRGSAFKGSKMLFEIYRRLGTVEIEDTIAVTAELQKRYKWIDANRTGIWGWSYGGFTTGMVLATDTASVFKCGISVAPVTSWIYYDSIYTERFMGLPTPEDNLAGYNRTDITRRAEGIRGKKYMLIHGTGDDNVHYQQAMALAKSLEYNDILFEQVTYTDEAHALEHVSPHHYHTMDKFWNECFKLSRAR
>XP_012252193.1
MTTRAKLFAIFLANMAILSAFGRPAETEVDGKADDDLVPVTLEDIYSGYYSASGFNGSWISSNEIMYRDGATRDIHKFNVETLESSYFLNATVLSAWNGTSYSISADGNYVLIGHSSISGFRHSVWTKYVVYDIAEGTYSEIAGGENLPLATWAPVGNGLAYVLDNDVYYGQISETGVTGRQLTFDGESGVVYNGVPDWVYEEEVFGSGSALWFSPDGMRMVIASFNDKNVSETLYYHYGEPGDLDYRYPQQVTIKYPKAGTTNPIVKLSLVDLAATDSLSWMDLPAPEDVVGEDHVIYTVSWLSNYEVVATWTNRVQNVSQSVLYNSVTGIPSNILEIREIAGWVEVPTPIYHSASSSVLLLKSQDSGTSDGAFAHLTRFTRNGLVLENETDLSPGRLAVISLIGIDDINRRIYFLATGDGRPSERNLYYVPINADGSESPICVSCNFETPEKNTCKYAAASFSKDKSYYVLTCSGPDPATVRVYNSTDHSQIYSWQENLALREKISLVLKPTVKDITVNINGYDARVRLRLPPNLDENDTETKYPMLVETYAGPNSLRITDSGSYGFYNYMSTNRKVIWAHIDGRGSAYKGNKMLFEIYRKLGTVEIQDQIDVTRRLQETYGWIDADRTAIWGWSYGGFASTMALATDHDSVFKCGISVAPVTSWIYYDSIYTERYMGLPKEFDNLEGYVASNAPGLVEGIRGKRYMLIHGTGDDNVHYQQSMALGRALAAADIEFEQVSYTDQAHSLSDVSPHLYHTMDKFWGKCLELESIY
>XP_012270204.1
MEIPRGQRSLALSRALLFLVFSLASARPDLHRRRETTSKVHPFYLEECYSDEYAATTFNGTWISSSEFIYLDGETGHINKFDSNTRNVTLFLKCNVLAGYDTSYYSLSADGKYLLIGFDQIKGFRHSSFRKFTVYDVEQDTYQPLAENEYLSVAKWAPVGNGLVYVRKNNIYYRHTSHGVKKIRKLTSDGKEGVVFNGRGDWVYEEEVIGSATALWFSPDGKYLAYGTYDDTDVGEIWYPYYGEPGDINYQYPKKVSIRYPKAGTANPTVTLSVVDLTDVTSSAIRLKAPKSIVGTDNILYFVTWLNKETILAVWTNRMQNVGVLTAYETSGQKTNILTLEETKGWVHVPKAVFLKDKYLFLAKYQGTNTSAGRYNHLTRYEYKDGVLENEVDLTPGQISVQSILGVDEKTVYYLATGENHASQRNLYSVDVHRLKDPICLSCAQKSPEGNNCTYVSASFSRDKSHYSLTCLGPDPSTVRIYDSNHKLVTSWEENKPLREKLAARTQPTVKDLTVNINGYDCKVRLLLPPNFSKKKSYPLILNVYGAPDTLRIIDTSGYGYQSYLTTNRSIIYAYIDGRGSAFRGSKILHATYKRLGSGEVEDQIEVTKYLLSKYSWIDPRRVGVWGWSYGGFTTSMILATDVQNIFKCGIAVAPVTSWIYYNTIYSERYMGCPSEQDNAMGYNCSDVTRRVEGIRGKKLMLIHGTGDDNVHYQQSLLLAKALEEEDIPFEQVTYTDEAHSLSNVQAHFYHTMDRFWRECFRLRDNEDDDEWLSQETQ
>XP_012533997.1
MQRHVPLQLLILCAFVITIGQSRIVPRVNDTYVRNKDDNQYRKPFSLEETYLHVFYSFGFNGVWISDHEIMIVNISKGNITIFDVKTGNTTQFFDGINLPVKYKFSTAAISANRQYILFGYNIKPMFRYSTIQNYVIYDRRNGTFTEIANEAFISVALWSPIGSDLVYVLDNDIYHMNFNRDQNVVRRLTTNGKPKIVYNGIPDWIYEEEVFSSGTAIWYSPDGQHLAFASFNDTLVKDIVYSYYGTPGSFKDQYPTEVKIKYPKVGTQNPVVSLSVIDLTNSSSVAITLEAPIHVVTSDHVLYNVNWWDETHVIATWTNRVQNQSQMMMYNIWGDAKSILYDEETKGWLRPNKPIRVGDYALLLRFEHSGTSAGRFYHINRYEFKDGQFVTPMDLTPGPSEVRTILAADLPRGRVYYLATAPGKPTQRNLYSVPLDGSQRPTCISCKLLTLEGNKCVYATASFSSQRSYYALTCSGPNPTMVTINDAENKSLLFWNINEDVRMILSLRQIPQQKDFNITVNGYDSRVRLLLPPDFDEGKSYPLLVFVYAGPNSVRIIDDAKIGYEHYLTTNRKVVCAWIDARGSAFKGSKMLFEIYRKMGTVEVEDTIAITAILQKRYKWIDANRTGIYGWSYGGFTTGMVMAQDVNSVFKCGISIAPVTSWIYYDSIYTERYMGLPTPEDNLHGYNRTDLSQRTNGIRGKKYMLIHGSADDNVHYQQAMMLAKALEHNDILFEQITYTDEAHSLERVSPHLYHTMDKFWGECFRWESR
>XP_014213445.1
MTYPKLIGLLCFQLIILTTARSTTTEAPSQDGSGERKAFSLDDIASNAYTSLSFNGTWISETEIFYRIDELLLVFDVKAQSSKVIANSSIFDDEENMKYYVSPDGNFVLLRNSTKKVYRHSGLNKFSIYNVKSEELKPLEDGQLISVAVWAPRGSELIYVLKNDIYHYQAKLGETRRLTFDGKSQTLYNGIPDWVYEEEVYSTDRALWLSPNGDYLAFGTFNDSYVPEAVVMRYGTPGDLQDQYPSEERFRYPKAGASNPHVTLNVINLKDKQSSMISLKAPVHIVGAEAILYAVTWFDEKTVVATWTNRVQNHSQIVSYPVTAKEPQLLLEQKVTGGWLLFPANAPLHHRGYVLILRDQPVENKTLGSFGHLTRYTLSDNGTLKDELDLSPGETWVHSLVGVSEAKAVVYYTACPPGEPSQKHLYEVNLEPEDLRPEPKCVSCKLKTPEGNDCKYVSSVKFSRDFSRYVMTCAGPDPAIIKIYDSRGTELYTWSDNHALRHMLAKRVLPQQMDLTFPLNGFDVRVRLQLPQDFDPSKKYPLYVNVYAGPGSQAIIDNFSVGYDKFATTAKNIIEAKIDGRGTNSRGTAMLYSVYRNLGSAEMEDQIDATKLLQEQFSWIDRNRTAIGGWSYGGYSAATILTKDRGNVFKCGHSGAPVTNWMYYDSIYTERYMGLPTTSDNLNNYEESSVMRRAKNFKGKKFLLIHGTGDDNVHFQNSMALTKALAENDVAFEQFIYPDEAHQFVHLAQHLYRVTDNFISDCFGIEVPEKKK
>XP_014238402.1
MLAREIILLCLIVTLSLVYGRSTDHGTTPKPSKRPYALDEVIATSFSGEGFNGTWISETEIFYRVDERLLKYDVASKTTEEIASDKIFDAVGNFRFILSPDKNYVLIRNISESVYRHSSLSIYHVYDLHNKTKKPLANGQLLSTAIWAPVGSSLAYVLKNDIYYQRISKWETRRVTFDGQLQEIYNGVPDWVYEEEVFGSDKTLWFAPNGEYLAFATFNDTQVPEAVILRYGNPGDLKNQYPTEDKFRYPKAGATNPDVTLNLIDLSDHGSTLKPLPTPVKVVGSEAILNAVRWLDNNRLIARWTNRVQNVSNLGIYSLNGQWSPLDAEKVPHGWVLFAQQAPILDKDHLLVLATRPGAESDRLGSFGHLLRYRLLDGVWDGEEDLTPGNMWVQAVHGVNDLKRVVYFTASPPNEPSQKHLYEVSLSKPRDSDPAPLCISCTIETPEGNNCTYVSVSFSTDFSHYALSCLGPDPATTRIFDYERKELHTWSANRLVRDMISKRLAPRVKDLYVESAGFNAKVRLLLPPDFDASNKYPMLVNVYAGPNSQRINDIFSVGFETYMTTSRRVIYAWIDGRGSSNKGTEMLYAVYRRLGSAELEDQINVTRKLQQKFDWIDSKRTAIWGWSYGGFSTASILTKDTGNVFKCGIAVAPVTNWIYYDSIYTERFMGLPTKEDNLQGYEDSSVMKRVERMRNKKFLLVHGTGDDNVHYQQSMALARSLEENDIMFEQVSYPDEAHALSHLLRHLYHTMDRFWGNCLGYEATKVN
>XP_014608944.1
MIPLRSFVFLNGFFFVLLTARTVVSRVVDKDNLEGVVETQDGSNLSKVPFKLEETYTSDFLSRTFNGTWTSDTTILYMSETIGEILQFDVVKQQSSVIIDVSIFDDYLVESYLLSPTGRFLLIGYDVQKGFRYSTFMRYVIYDTELGQYDKIGDGMHIALVKWAPLTDDLIYILDNDIYYKRFSNNGFNDVQRVTDDGIAGIIYNGVADWVYEEEVLHGSSAIWFSPDGNRLAYATFDDRKVHEILYLHYGEPGSLGDQYPTEVKIKYPKAGTSNPVVSLTLVDLHDPTLNKIDLEAPIDIVGTDNVLTNVQWKDFNNVIVTWSNRVQNETEIVWYNMYGETVKTFHIAESEGWVDIKNLFFYNDSVYMRKLQQSGTKAGRFNHVTRYEEVGSTLIQKDLTPGAIEVQDIRAIDHFNGRIYYLASGPGEPSQRNLYSVPADGSKEPTCISCNVLTPEGNTCKYADVLFSPFRSYYVLICQGPDPTIIDIFNSNHRKVYSWENNLLLRRKLTRRELPIVKDLYVRANGYDSKVRLFLPHNFDESKSYPMLVNVYAGPNTAKINDAASYSYQSYMATNRSVIYAYIDGRGSSNKGSKMLFEIYRNLGTVEVEDQITVTRKLQEMYPWIDSKRTGIWGWSYGGFSTAMVLAKDTDSVFKCGISVAPVSSWIYYDSVYTERFMGLPTPEDNLKGYNGTDVSRRVEGIRGKKFMLIHGTGDDNVHYQQSLALAKSLEESDILFEQITYTDEAHALYGVLPHLYHSMDRFWSECFSWSNAY
>XP_015174445.1
MISLRSFVFLNGFIFVLLTGRTVSYVLDKDNLDRVVFRTQDDSNFPKRPFQLEETYTADYLPRNFNGTWTSDTTLIYISETVGEILQFDVVKQQSTVIIDVSIFDDYLVESYLLSPTGRFLLIGYDLQKGFRYSTFMRYVIYDTELGQYDKIGNGMHIALVRWAPLTDDLIYILDNNIYYKRFSKNGFNDVQRVTDDGIAGIIYNGVADWVYEEEVLHGSSAIWFSPDGKRLAYATFDDRKVHEILYLHYGEPGSLGDQYPTEVKIKYPKAGTPNPVVSLTLVDLHDPTLNKINLEAPVDIVGIDNVLTNVQWKDFNTIIATWSNRVQNETEIVWYNVYGETVETLHIEEPEGWVDIKNLFFYNGSTYMRKLQQSGTKAGRFHHVTRYEKVGSTLIQKDLTPGAIEVQDIRAIDHFNGRIYYLASGPGEPSQRNLYSVPADGSKEPTCISCNVITPEGNQCKYADVSFSPFRSYYALVCQGPDPTFIDIFDSNHRKIFSWEHNLMLRLRLTKRELPIVKDLYVHANGYDSKVRLLLPHNFDESKSYPMLVNVYAGPNTAKINDAASYSYQSYMTTNRSVIYAYIDGRGSSNKGSNMLFEIYRNLGTVEVEDQITVTRKLQEMYSWIDSKRTAIWGWSYGGFCTAMVLAKDVDSVFKCGISVAPVSSWIYYDSIYTERFMGLPTPEDNLKGYDGTDVSRRVEGIRGKKFMLIHGTGDDNVHYQQSLALAKSLEESDILFEQITYTDEAHALYGVLPHLYHSMDRFWSECFSWSNTH
>XP_015435502.1
MPWKGVLQLLVLQGSLAVLVAGKSVPRVIDKDFSRHDTVEENDHDFRTVPFNLEETYDQSFRANGFNGTWRTDTDILYTDNYAGDVRTFDVTSGISRTFMDSSIVSSYDKPLMTFSHDNSYILISYDFTAGFRYSMHQKFDVYSVEHKTYTKIADGRRIPLAKWSPNKNALAYVLDNDIYYQEFTDSSGHARRLTHTGVPDVVYNGVPDWVYEEEVLASAVALWFSPDGNHLAFATYNDTRVKDMSILYYGKPGILVDQYPTEVKIKYPKAGSPNPIVTLSVVDLANLTSKLVNLQPPADIVGVDNVLYTVNWWGKDHVVATWTNRVQNMAQLVRYDTSGKADDILYQEEHRGWLRVQPPVYHNQYAVVLKLQNSGTNAGRFLHATRYEYKGGRLIREKDLTPGATEVISIVTVDHVRQLLYYLGTGVGQPSQRNLYLVPLDGTEPPECVSCNVLSPEGNSCTYASAYFSSDCSYYVLACAGPDPTTVSIFDAERRLLYSWENNRSLRRRLLARTQPRVMNLDVRANGYDSKVRLYLPPDFDERNSYPLLINVYAGPNTVRITESNTHGFESYMATNRSVIYGHIDGRGSAYKGSKMLFEIYRRMGTVEIEDQIAVTRYLQETYPWIDANRTAIWGWSYGGFSTAMVLATDMDSVFKCGISVAPVSSWIYYGDYATDRFMGLPTPSDNLYGYNHTDVTRRVEGIRGKKYMLIHGTGDDNVHYQQAMVLNKALVQRDIMFEQQTYTDEAHGLTGVSPHLYHTMDRFWGDCLGYTSRVSRITTDSGDSVGIARSAILA
>XP_015601080.1
MSTGMVLKLLLLGLCLVATLARPSERDEDDVIADDDTPVPFSLEEAYSGRFSAYSFNGTWISSTEIMYRQSGTKNLLKFSASSLESVEFLNATVLTDVNGTGYSLSPDGLYLLIRYDDVTGFRHSTYSKYLVYDIADQRYDEIANLEHLPLASWAPTGNGLVYVLDNDVYYRSISGNSATVRRLTSDGETGVVYNGVPDWVYEEEILGTGSAVWFSPDGNHLAFATFDDTDVKEATYYYYGEPGDAEYQYPTDVKIKYPKAGSTNPLVYLTLVDLSNASSPLINLSAPIDIVGSDHILYTVSWLNDETVAVTWTNRVQNVGQIVAYDVSGNETYLLTLNETEGWLEVPTPIIHDDYLILLSYQESGTAAGRFNHVTRYQLSNGVLSNETDMSPGTVAVTSLLGTDKINERIYYLATGSDEPSQRNLYSVPIKGDNEPTCISCNYLTPEGNNCTYATVRFSSDMSFYTLTCAGPDPTTARIYNSSHQQVYSWQENESLRERLKAKLQPTPLNLIITANGYGSKVRLLLPPQFDENDSYPMMVYVYAGPNTVRITDAASYGFHSFMTTNRSVIYAWIDGRGSAYKGSAMLYEIYRALGTVEIEDQIAVTKILKNKYSWIDSNRIAIWGWSYGGYATAMVLATDTESVFKCGISVAPVSSWIYYDTMYTERYMGLPTKEDNLYGYNASDVTRLVDGIRGKKYMLIHGTGDDNVHYQQAMALAKALSAADILFEQVSYTDEAHGLTSVYPHLYHTMDKFWGDCLDLSYIY
>XP_017766967.1
MLCNGVLVQLLLVLQGSLVAHVAGKSTSRVIDKDVHRYESSEEDVQSNIRVPFGLEETYDQSFRANNFNGTWRTDTKILYFDNYVGDIRLFDVVKGVSTVLMDSSVTADYNKPAISFSYDNSLVMISYDFANYNVVYNTKTRTYMKIANGERIPLYKWSPTRNALIYVHENDIYYQVFSEGGSIIRITNTGVLDAVYNGVPDWVYEEEVLASASALWFSPDGRHLAFATFNDTSVKEMVIPMYGEPGNMKDQYPKEMKIKYPKAGSPNPEVSVSVIDLDNPSLKLVDLKSPSDIVGVDNVLYTVNWRNEDQVVVTWMNRVQNKAQIMLYDTNGNAKNIFYEEETEGWLRIQPPVYHDRYVIITKLQESGTAAGRFQHATRFEYKNGRLIDETDLTPGANEVIIILAVDHATERLYYLGNQLDKPSHRNLYSVQLDGSEAPVCLSCYVLTPEGNNCTYAYAYFSTESSNYALSCSGPDPLFITIMNSNHQLLLTWEENQSLRQKLATRSQPLVKNFYVDANGYSNKVKLYLPPDFDENKSYPLLINVYAGPNTVRITEEATFGFESYMVTNKRVIYGRIDGRGSAFKGSKMLFEIYRRLGTVEIEDQITVTRMLQQKFPWIDQNRTAIWGWSYGGFSTAMVLATDKESVFKCGVSVAPVTSWIYYDSLYTERFMGLPTPEDNLQGYNRSDVNRRVEGIRGKKFMLIHGTGDDNVHYQQSMALNKALVDKDILFEEQSYTDEAHALSGVFPHLYHTMDRFWAKCLDYTFVY
>XP_017792860.1
MLLNGVQLLVLVLALQGSMVVLVAGKSITRVIDKDTGRYGGNGYGVASASFTLEETYDQTFRANIFNGTWRTDTDIVYSDNYVGDIREFDVTTGISTVLMDSSVAADYEKPTVYFSFDNTFILIGHDYASGFRYSMYQRTYTDIANGARLTYFKWSPTENALIYVHENDIYYQVFSEEGSDLRRITNTGVIDEIYNGIPDWVYEEEILASASALWFSPDGRHLAFATFNDSHVKDIVLTMYGDPGTMKDQYPAEVKIKYPKAGSPNPVVSLSLIDLDNPSSKLVHLQSPADIIGVDNVLYTVNWRNEDQLVATWTNRVQNKAQLVLYDTQGNVENIHYEHETEGWLRIQPPVYHNQYVIILKLQESGTEAGRFQHATRFVYKDGKLSDEKDLTPGPNEVMSILAVDHVRERLYYLGTTLDKPSHRNVYSVQLAGNAAPVCLSCNVLTPEGNRCTYAYAFFSKSSSYYALSCSGPDPVFIAIMDANHRQLYSWEDNGPLRRQLAARKQPVIKNLNVKANGYNNKVRLYMPPDFDEKKAYPLLINVYAGPNTIKITDEVTYGFEAYMVTNRSVIYGRIDGRGSAYKGSKMLFEIYRKLGTVEIEDQITVTRILQQTYSWIDPNRTAIWGWSYGGFATAMALATDRESVFKCGISVAPVTSWIYYDSLYTERFMGLPTPEDNLYGYNHTDVTRRVEGDEAHALAGVFPHLYHTMDRFWSNCLGYSHPQ
>XP_018049589.1
MIIMARHTPLQLLILFAFVIVIGQSRTVPNNDTDIHNKDEIEFRKPFFLEDIYLNTYYMSGFNGSWISDNEFIVWNVVTGDIDITNVKTKETKQIFNGTNLPVSYKFNTATISADKQYILFGYNTRRMFRHSTIKNYVVYDIQYGTFEEIANETFISLTLWSPIGSHLVYVLDNDIYHMTFNHSQNVVRRLTTNGEANIVFNGIPDWVYEEEVFGTATAMWFSPDGQHLAFATFNDTVVKDMAYFHYGTPGSLEDQYPTEVKIKYPKVGTPNPVVSLSVIDLFDPLSEAVTLEAPINEVTNDNILYIVSWWNKTHVLATWTNRVQNQSQMTMYNIQGNAKLVLSDEETEGWLQPNFPIKTRDYTYILLLRRESSGTSAGRFRHINRYEYKDGQFIMPLDLTPGPSEVHAILAADSPRGKVYYLATAPGEPSQRNLYSVPLDGSQRPTCISCKLLTPEGNKCTYATASFSSRRTYYAFTCSGPDPTIVTINDNNHQTVLIWNTNQMMRTLLSRRLMPQQRNFNINVNGYDCKVRLFLPPDFDESKSYPMMVFVYGGPNTVRIVDDAKYGYEYYLTTNRSMVHAWIDGRGSAFKGSNMLFEIYRKMGTVEIEDTIAVTEILQKQYSWIDANRTGIWGWSYGGFTTGMVMAQDINFVFKCGISVAPVTSWIYYDSIYTERLMGLPIPEDNLDGYNRSDISRRAEGIRGKKYMLIHGTGDDNVHYQQALVLAKSLEHKDILFEQVTYTDEAHSLENVSPHLYHTMDKFWCECFGWDH
>XP_018313668.1
MIIMARHMPLQLLILFAFVIVIGQSRTVPNTNDTDIRNKDEIQHRKPFFLEDIYSYTCCPSGFNGSWISDNEFIVGSTITGDITTTNVKTGETKQIFNGTDLLSYKFSTATISADKQYILFGYNTRRVFRHSTVKNYVVYDIQNGTFEEIANGTFISLALWSPIDSNLVYVLDNDIYHMTFNRNQNVVRRLTTSGEPNIVYNGIPDWVYEEEVLASATAVWFSPNGQHLAFATFNDTVVKDMAYFHYGTPGSLEDQYPTEVKIKYPKAGTPNPVVSLLVIDLFDPLSEAVTLEAPINEVTSDNVLYTVSWWNKTHVIATWTNRVQNQSQMTMYNIQGDVKLVLSDEETEGWLQPNIPIRTRDYILLLRREPSGTNAGRFRHINRYEYKDGQFIIPLDLTPGPSEVHTILAADSLRGKVYYLATAPGEPSQRNLYSVPLDGSQKPTCISCKLLTPEGNKCTYATASFSSRRSYYAFTCSGPDPATVTINDNNHNPVMIWNTNQMTRTLLSRRLMPQQRNFNITVNGYDCKVRLLLPPDFDESKSYAMMVFVYGGPNTVRIVDDAKYGYEHYLTTNRSMVHAWIDGRGSAFKGSNMLFEIYRKLGTVEIEDTIAVTEILQKQYSWIDANRTGVWGWSYGGFTTGMVMAQDTNFVFKCGISVAPVTSWIYYDSIYTERFMGLPTPEDNLDGYNRTDISQRSEGIRGKKYMLIHGTGDDNVHYQQALALAKSLEYKDILFEQVTYTDEAHSLQNVFPHLYHTMDKFWSECFGWGH
>XP_018355747.1
MIIMARHTPLQLLILFAFVIVIGQSRTVPNNNDTDIRNNDEIELRKSFFLEEIYLYTYYSSGFNGSWISDNEFIVGSIITGDITITNVKTKETRQIFNGTDLPLPYKLSTATISADKQYILFGYNTRRVFRHSTVKNYVVYDIQDGTFEEIENGTFISLALWSPIGSDLVYVFDNDIYHMTFNRSQNVVRRLTTSGEANIVFNGIPDWVYEEEVFGSATAMWFSPDGQHLAFATFNDTVVKDMAYFHYGTPGSLEDQYPTEVKIKYPKVGTPNPVVSLSVIDLFDPLSEAVILEAPINEVTSGNILYIVSWWDETHVLATWTNRVQNQSQMTMYDIQGDAKLVLSDEETEGWLQPNLPIRTRDYILLLRREPSGTSAGRFRHINRYEYKDGQFIMPLDLTPGPSEVHAILAADSPRGKVYYLATAPGEPSQRNLYSVPLDGSQKPTCISCKLLTPEGNKCTYATASFSSWRSYYAFICSGPDPATVTINDNNHQSVLIWNTNQDTRARLSRRLMPQQKDFNVTVNGYDCRVRLFLPPDFDESKSYPMMVFVYGGPNTVRIVDDAKYGYEYYLTTNRSMVHAWIDGRGSAFKGSNMLFEIYRKLGTVEIEDTIAVTEILQKQYSWIDANRTGIWGWSYGGFTTGMVMAQDTNFVFKCGISVAPVTSWIYYDSIYTERLMGLPTPEDNLDGYNRTDISQRSEGIRGKKYMLIHGTGDDNVHYQQALALAKSLEYKDILFEQVTYTDEAHSLENVSPHLYHTMDKFWCECFGWGH
>XP_018374861.1
MIIMARHTPLQLLILFAFVIVIGQSRTVPNNDTDIRNKDEIELRKPFSLEETYLYNNYVLSGFNGSWISDNEFIVGSMITGDIAITNVKTGETKQIFNGTDLPLPYKFSTTTISADKQYILFCYNVNHVYRHSTVQNCVVYNIQNGTFEEIANGTMISLALWSSIGSDLVYVLDNDIYLITFDYKSNGVRRLTTSGEANTVFNGIPDWVYEEEVFGSATAMWFSPDGQHLAFATFNDTAVKDMAYFHYGTPGSLEDQYPTEVKIKYPKAGTPNPVVSLSVIDLFDPSSEPIILEAPINKVTSDNILYIVSWWNKTHVLATWTNRVQNQSQMTMYDIQGDAKLVLSDEETEGWLQPNLPIRTRDYILLLRREPSGTSAGRFRHINRYEYKDGQFIMPLDLTPGPSEVHAILAVDSPRGKVYYLATAPGEPSQRNLYLVPLDGSQKPTCISCKLLTPEGNKCTYATASFSSSRSYYAFTCSGPDPATVTINDNNHQPVLTWNTNQATRTLLSRRLMPQQRNFNITVNGYDCKVRLLLPPDFDESKLYPMMVYVYGGPNTARIVDDAKYGYEHYLTTNRSIVHAWIDGRGSAFKGSNMLFEIYRKLGTVEIEDTIAVTEILHKRYSWIDANRTGIWGWSYGGFTTGMVMAQDTNFIFKCGISVAPVTSWIYYDSIYTERLMGLPTPEDNLDGYNRTDISRRSEGIRGKKYMLIHGTGDDNVHQQQTLAFAKSLEYKDILFEQVTYTDEAHSLANVYPHLYHTMDKFWGECFGWAH
>XP_018402470.1
MIIMARHTPLQLLILFAFVIVIGQSRTVPNTNDTNIYNKDETQFRKPFFLEETYFRVFSSFTFNGSWISDDEIIVGDEITGDITITDVKSGETRHIFNGTDLPLSYKFSTATISADKQYILISYNSIQVFRYSTLKNYVVYDIQNGAFEEIANESFISLALWSPIGSDLVYVLDNDIYHMTFNRSQNVVRRLTTSGEANIVYNGITDWVYEEEVFRSATAVWFSPDGQYLAFATFNDTVVKDMAYFHYGTPGSLEDQYPTEVKIKYPKAGTPNPVVSLSVIDLFDPLSKAVILKAPINEVTSDNVLYVVSWWNKTHVIATWTNRVQNQSQMTMYSIQGDAKLVLSDEETEGWLQPNRPIRTRDYILLLRREPSGTSAGRFRHINRYEYKDGQFIMPLDLTPGPSEVHTILAADSPRGKVYYLATAPGEPSQRNLYSVPLDGSQKPTCISCKLLTPEGNRCTYATASFSRQRSYYALTCSGPDPITVTINDNNHQPVLTWNTNKLVRILLSRRLMPQQRNFNITVNGYDCKVRLLLPPDFDESKSYPLMLFVYAGPNTVRIIDEARYGYEHYLTTNRSIVHASIDVRGSAFKGSNMLFEIYRKLGTVEIEDTIAVTEILQKQYSWIDANRTGIWGWSYGGFTTGMVMIQDTNSVFKCGISIAPVSSWIYYDSIYTERFMGLPTPEDNLDGYNRTDISRRSEGMRGKKYMLIHGTEDDNVHYQQALALAKSLEHNDILFEQVTYTDEAHSLENVAPHLYHTMDKFWGECFGWGRDH
>XP_020277835.1
MLRPSNRDVSGKEILRLLTLCGCAIVLGQSRSVSSINDNSTVNDEIKKDPFTLEDIYRRAFYAYGFNGTWISDHEIMVASFLTSSVTVYNVKTGKTTLLFDGTGLPGFMLSTVFFSADKRYICFGLDSKQVFRHSTLARYTVYDTKSRVFTKIAKSAPISLALWSPTGNDLVYVHNRDIYHIKFNDDQNVLRRVTTSGESKDIYNGIPDWVYEEEVLSSATAMWYSPDGRHLAFATFNDTVVKDITYFHYGEPGSLNDQYPTSVKIKYPKVGTSNPIATVSIIDLTDPSSKPIVLAAPVDAIGSDNVLFTVNWWNATRVLVTWANRVQTKSQLIMYDTQGAGNPILKDEETEGWLQPNRPVIAGGGYALLLRRVDSGSSAGRFRHIIRYEYNNNEFVSPVDLTPDPSEVHIVVAVDSLRNRVYYLATAPGKPGQRNLYSVPLDASQKPTCISCEMLTPEGNKCTYASAVFSKFRSYYTLSCFGPDPTTVTIYDSNHQSILTWRNNAALRKSLSGRLMPQQRDFNVTVNGYDCTVRLMLPHDFDESKSYPMLLYVYAGPNTVRITEAVRYDLEYYMTTNKRVIYAWIDGRGSAFKGSKMLFEIYRKMGTVEIEDTIAVTAALQKQYKWIDANRTGIWGWSYGGFTTAMTLATDAASVFKCGISVAPVTSWIYYDSIYTERFMGLPTYEDNLAGYDRTDISRRAGGIRGKKFMLIHGTADDNVHYQQAMALAKSLEYDDILFEQVTYTDETHDLRHVYAHLYHTMDKFWGECFALDR
>XP_025154798.1
MAGHTVLLFLLLSGWLFVIGQARTAGIQVRPGKLLGRQRACVLHLQHQVFRHSKYMNLVVHDVKRGSFKKVANEARISLATWLPIGSELVYVRANDIHHMVFKDGKSTVRRLTRSGKSGVVFNGIADWVYEEEVFSSSSAIWYSPDGRYLAFATFNDTLVRDMEYTYYGAPGSLKDQYPTQVRIKYPKVGTPNPVVSLSLIDLADRSSTAVALKAPIDVVGSDHVLFTVSWWDPKHVLATWTNRVQNQSQLVMYDTQGAAKPVWYDEERRGWLQPNSPMRVGQHALLLHREDSGSSAGKFQHIVRYAYDGSRFTSPVDLTPGSSEVQAILTVDARRGRVYYLATAPGEPSQRNLYSVALDASQNPTCISCEQLTPEGNKCAYATASFSSRMSHYALICLGPDPLTVTIHDTEDNRQIMTWQGNNLIRSMLSLRLMPLQKNFNVTVNGYDCRVRLFLPPDFDETQSYPMLVYVYGGPDTIRITDAARYGYEYYMTTNQRVICAWIDGRGSAFKGSKMLFEIYRHIGIVEVEDTIEVTKILQERYKWIDPQRTGIWGWSYGGFTSGMVLATDAESVFKCGISVAPVSSWIYYDSIYTERYMGLPSENDNLAGYNDTDISRRVEGIRGKKYMLIHGTADDNVHYQQSMALAKALEYQDILFNQVTYPDEIHGLFRVTPHLYHTMDKFWSECFDLDHTFLL
>XP_025992386.1
MIIMKGHTLLQLVILYAFVIIGQSRTIPHINNTDVRDSQIRKPFSLEEIYRHVFYLFGFNGIWISDNEIMVGNVLSGDITITNVITGTNELFFNGLNLPDKYKYSIATISANRQYILFGYNIRQVYRYSTVKNYVVYDTRNGTFTEIANEAFISLALWSPIGNDLVYVLDNNIYYMTFNRNQNVVRRLTTSGEPGIVYNGIPDWVYEEEVYSSETAMWYSPDGRHLAFATFNDTLVKNIVYSHYGTPGSLEDQYPREVKIKYPKAGTQNPAVSLSVIDLTNPSSKAVILQAPVHLITNDHILFTVNWWNETHVIATWTNRVQNQSQITMYGTWGNAKSVLYDKETEGWLQPNNPIRTGDYALLLRREHSGTSAGRFRHINRYEYKDGQFVMSMDLTPGPSEVHTILAADLPRGRVYYLATAPGEPTQRNLYSVPLDGSQKPTCISCKLLTPEGNKCTYATASFSSQRSHYALTCSGPDPATVTIYNATHYPILIWHTNKNTRLRLSQRLIPQRKDFKINVNGYDSRVRLLLPPDFDESKSYPLLVFVYAGPNTVRIIDDFKIGYEYYLTTNRTVVYAWIDARGSAFKGSNMLFEIYRKLGTVEIEDTIAVTAILQKRYKWIDENRTGIWGWSYGGFTTGMVMANDVDSVFKCGISVAPVTSWIYYDSIYTERFMGLPTPEDNLFGYELTDISQQSEGIRGKKYMLIHGSGDDNVHYQQAMALAKALEHNDILFEQVTYTDEAHSLENVFPHLYHTMDKFWGECFKWGR
>XP_028049203.1
MQRHVPLQLLILCAFVITIGQSRIVPRVNDTYVRNKDDNQYRKPFSLEETYLHVFYSFGFNGVWISDHEIMIVNISKGNITIFDVKTGNTTQFFDGINLPVKYKFSTAAISANRQYILFGYNIKPMFRYSTIQNYVIYDRRNGTFTEIANEAFISVALWSPIGSDLVYVLDNDIYHMNFNRDQNVVRRLTTNGKPKIVYNGIPDWIYEEEVFSSGTAIWYSPDGQHLAFASFNDTLVKDIVYSYYGTPGSFKDQYPTEVKIKYPKVGTQNPVVSLSVIDLTNSSSVAITLEAPIHVVTSDHVLYNVNWWDETHVIATWTNRVQNQSQMMMYNIWGDAKSILYDEETKGWLRPNKPIRVGDYALLLRFEHSGTSAGRFYHINRYEFKDGQFVTPMDLTPGPSEVRTILAADLPRGRVYYLATAPGKPTQRNLYSVPLDGSQRPTCISCKLLTLEGNKCVYATASFSSQRSYYALTCSGPNPTMVTINDAENKSLLFWNINEDVRMILSLRQIPQQKDFNITVNGYDSRVRLLLPPDFDEGKSYPLLVFVRQIYAGPNSVRIIDDAKIGYEHYLTTNRKVVCAWIDARGSAFKGSKMLFEIYRKMGTVEVEDTIAITAILQKRYKWIDANRTGIYGWSYGGFTTGMVMAQDVNSVFKCGISIAPVTSWIYYDSIYTERYMGLPTPEDNLHGYNRTDLSQRTNGIRGKKYMLIHGSADDNVHYQQAMMLAKALEHNDILFEQITYTDEAHSLERVSPHLYHTMDKFWGECFRWESR
>XP_029038326.1
MPGIALLLQLLLLLHGSFIVLVAQKSKVPAALEETYDQSFRPYNFNGTWKTDNGILYADNYTGDVYLFDVRTNESRLLLDSSLMSDYTKPTVVFSYDNSLVLIGYDYVKGFRYSMYQRFDVYDIASRSFTRISNGERLHLAKWSPAENALVYVRENDIYYKVFSDTGSIERRLTYTGIPGVVFNGIPDWVYEEEVLASPWAMWFSPDGKHLAFATFNDTNVKEIVIPKYGTPGSIENQYPSEQKIKYPKAGSPNPVVSLTLVDLTDPSSELINLQPPIDTVGVDNIIYTVNWRNKEQVVATWTNRVQNKAVLVLYDTQGKASHIHYEEETEGWIRVHSPLYHNEYVIILKPQDIGTQAGRFLHPTRYVYNNGILTDEKDLTPKSGEVNAMLAVDHIRGRLYYLTTMQDTPSQRHLYSVQIDGTGEPFCVSCTQFSPEGNLCRYAYAYFSTSASNYALSCSGPDPLTVRIFNADHKFLYPWEENRYLRGKLATRLRPIVKMLVVKGENRVKLVLPADFDESKSYPLLINVYAGPNTAKYTDEFSYGFEAYMATNRSVVYGYIDGRGSANKGSKMLHAVYRRLGTAEIDDQIEVTETLLAVYPWLDGNKTAIWGWSYGGFATAMAMATDEQSVFKCGISVAPVTSWIYYDSIYTERFMGLPTPEDNQEGYFNYSDVTKKVEGMRGKKYMLIHGTGDDNVHYQQSMALAKVLEEKDIMFEQQSYPDQAHDLASVTPHLYHTIDRFLSKCLGYSSNRRR
>XP_029660603.1
MIVMEKYTILRLLILCNYLLIGQSRTISHVNGTNIRINNDNQITKKPFTLEEIYLQYYYIFGFNGTWISDTEIMVTDISKSNITVYDVVTRKNERIFDGSKLPLPYKFSSATFSADKQYILFGYNVKQVFRHTTVRNYVVYDVNRSTYEKIANETPIVLALWSPIGNDLVYVHDNDIYHMIFNHGQTIVRRLTESGKPGVLYNGIPDWVYEEEVFRSAVAMWYSPDGQHLAFATFNDTVVKDMAYFYYGVPGAFENQYPTQVKLKYPKVGTPNPAVFLSVIDLNDPSSKAIILEAPVDVVGSDNILFTASWWDITHVIVTWTNRVQNQSQLIMYDTQGTSKPILYDEQIEGWLQPNRPIRAGDYALLLRLKDSGTNAGKFRHIDRYEYESGRFVSSVDLTPGPSEVHSILAVDSLRGKVYYLATAPGEPTQRNLYTVPLDASQKPTCISCELLTPEGNKCTYATASFSRLRSYYALTCSGPDPATITIMDRNHQPILIWKTNLLIRQLLSQRLMPQQRNFNITVNGYDSRVRLLLPPNFDENKSYPLLVNTYGGPNTVRITDNAKYEYEYYLTTNKRVIYAWIDARGSAFKGSKMLFEIYKNIGTVEIEDTIAVTAALLKQYKWIDANRVGIWGWSYGGFTTGMVLATDTASVFKCGISVAPVTSWIYYDSIYTERFMGLPTPKDNLAGYNRTDITRRVEGIRGKKYMLIHGTGDDNVHYQQAMALAKALEHNDILFEQITYTDEAHGLEHVSPHFYHTMDKFWNKCFGLT
>XP_031771202.1
MPWNRVRVLVQLVLVVHGSLLVLVAGKSIPRVIDQDLERYEPLEQEDHQGARVPFNLEETYDQSFRPNNFNGSWKTDREILYSDNYVGDIRLFDVTSGISTVLLDSSVTADFDKATVMFSFDNSHVAIGHDYVNAFRYSIYQKCTVYNIKSRTFTDIANGDRIPLFKWSPTRNALIYVHKNDIYYQVFLEGGSHVRRITNTGVPDVVFNGIPDWVYEEEVLASPVAFWVSPDGQHLAFATFNDTGVHDVVISRYGPPGNLKYQYPEEVKIKYPKAGTTNPLVSLSMIDLHDPSSKSIDLGPPVDVVGADNVLYTANWRRDGEFVATWTNRVQNKAEIVVYDTKGNANNIYYEEETEGWLRIQPPLYHNQYVIIVKLQDSGTKAGRFLHATRFEYKNGVLRGETDLTPGTREVVSLLLVDHARSTLYYLGTELDKPSHKNLYSVQLAGDEPPICLSCQLLTPEGNHCTYAYAYFSVNGSHYALYCAGPDPVFVTIMNANHRQIFIWEENRSLRRKLAGRARPILKNLNVNANGYTSKVKLYLPPDFDEKKRYPLLINVYAGPNTVRITEEATFGFEAYMVTNRSVIYGRIDGRGSAYKGSKMLFEIYRRLGTVEIEDQIAVTRTLQQRYSWIDSNRTGIWGWSYGGFSTAMVLATDTESVFKCGISVAPVTSWIYYDSLYTERFMGLPTPEDNLSGYNATDVSRRVEGIRGKRYMLIHGTADDNVHYQQSMALNKALVNSDIMFQQQTYTDEAHALGNVFPHLYHTMDRFWANCLGYSVGYH
>XP_031850173.1
MPAMSWNGVLQLLVLQGSLAVLVAGKSVPRVIDKDFDRYDPGEVEDHDRLTVPFNLEETYDQSFRASGFNGTWRTDTDILYTDNYSGDLRMFDVTSGISRIFLDSSILSGYNKPLMSFSHDSSYILISYEFIPGFRYSMHQKFDVYSMESKSYTNLAGGKHLTLAKWSPTKNALVYVLENDIYYQEFTDSGHNVRRLTHTGEPNAVFNGVPDWVYEEEVLASPVALWFSPDGRHLAFATYNDTGVKDIAILYYGKPGSMEDQYPTEEKIKYPKAGSPNPIVTLSVVDLANPNSKLVNLQPPTDIVGVDNVLYTVNWWDSSVVATWTNRVQNRAQLVRYDVAGNADNMLLQREDEGWLRIQPPVYHNQYAVVLKLQNTGTSAGRFVHATRYEYKLGRLIREKDLTPGSYEVISIVSLDHEREILYFIATGIDQPQQRNLYSVPLDGSDLPECVSCNVVSPEGNTCTYVHASFSSDNSYYVIACAGPDPMFVRIFDVYHTPLYSWEENQALRRKLATRSHPRIYNLDVKVNGYKSKVRLYLPPDFDDRKKYPLLINVYSGPNTVRITDSNTHGFESYMATNRSVIYGHIDGRGSAFKGSKMLFEIYRRIGTVEIEDQIAVTRYLQKLYPWIDANRTAIWGWSYGGFATAMALATDKDSVFKCGISVAPVTSWIYYDSIYTERFMGLPTADDNLGGYNRTDVTRRVEGIRGKKYMLIHGTGDDNVHYQQAMALNRALVERDIMFQQQTYTDEAHGLTGVSPHLYHTMDRFWGDCLGYSRAH
>XP_033190002.1
MSWNRILPQLILVLHGFLVVLVAGKSIPQVIDKDVGRYESSEGNDHHAVRVPFKLEETYDQSFRANSFNATWETDTEIIYSDNYIGNIHVFDVTKGTTWVLLDSSVMVDYEKPSISFSFDNSFIAIGHDYANGFRYSLYQRCDVYDTKTRTYTRIANGDRIPLFKWSPTRNALIYVHENDIYYQVFSEGGSHIRRITNTGVLDTVYNGVPDWVYEEEVLASASALWLSPDGRHLAFATFNDTNVKDIEIPKYGSPGNMKDQYPKEIKIKYPKAGSPNPVVSMSVVDLDNWSSELLNLEPPTDIVGTDCVLYTVNWRTNHQVTVTWTNRVQNKAQIVLYDLRGNNSNIYYEEENEGWLRILPLVFHDEYVIIVKLQDSGTPAGRFQHATRFEYKDGKLVGEKDLTPGAKEVISILAVDHARKRLYYLGNELDEPSHRNVYSVQLDGNGAPVCLSCNVFSPEGNRCTYAYAYFSTDSSNYALSCSGPDPLFITIMNANHKRIYNWEENRPLRQKLATRTQPIFRNFYVTVNGYKNKVKLSLPPDFDEKKSYPLLINVYAGPNTVRVTNEASFGFESYMVTNRSVIYGRIDGRGSAYKGSKMLFEIYRRLGTVEIEDQIAVTRVLQETYSWIDSNRTAIWGWSYGGFSTAMVLATDKASVFKCGISVAPVTSWIYYDSLYTERFMGLPTPADNLYGYNHTDVARRVEGIRGKKYMLIHGTGDDNVHYQQSMALNKALVDKDIMFEQQSYTDEAHALSGVFPHLYHTMDRFWANCLGYSHTH
>XP_033334526.1
MSACPTPAYTRIKVLMLLVLQGSLGVLVAGKTIPQVIDKDYSQYERRYEDDSHGNLAVPFTLEETYDQSFRANGFNGTWQTDTGILYTDNYTGDIRMFDVKSGISRVFVDASILSPYNNPRMSFSSDNSHILISYDMIANFRHSAFQRFDVYNTKRRTYTKIGDGKHLALARWSPKQNAIVYVLDNDIYYQQFDKDGSPVRRLTYTGVPDVVFNGAPDWVYEEEVLASATAFWFSPDGSHLAFATYNDTEVRDMVIPYYGRPGVLADQYPKEVKIKYPKAGTPNPIVALTVVDLDNPSSELVNLQPPVVDEDYILYTVNWWNRHVMATWTNRAQNRSILVRYETDGVPENLLFKVETEGWLRVHPPVYHDRYVVLLELQHTGSSPNVGRFVHAIRYRYMEGRLIWPKDLTPNSSEVISIVAVDHTRGILYYVATGVDRPSERNLYSVPLDGNEAPRCISCNIITPEGHVCSYAYPSFSIDNTYYAVACTGPDPTFVVIFDSDERPLHLWEENRPLRRKLTSRRQPRIKDFDVRVNGYDNKVRLYLPPDFDDSKSYPLLINVYAGPNTVRVTDANTFGFESYMVTNRSVIYGHIDGRGSAFKGSKILFEIYRRLGTVEIQDQIDVTRYLQEKYSWIDANRTAIWGWSYGGFAAAMTLATDHDSVFKCGISVAPVSSWIYYDSIYTERFMGLPTPDDNLGGYNNTDVTRRVEGIRGKKFMLIHGTGDDNVHYQQALALNKALVKRDIMFQQQSYTDEAHGLTGVSPHFYHTMDRFWSNCLGYSRAH
>XP_034176529.1
MQGIALLLQLLLLLQGSFIVLVAQKSKVPAALEETYDQSFRPYNFNGTWKTDNGILYSDNYTGDVYLFDVRTNKSRLLLDSSLMSDYTNPTVVFSYDNSLVLIGYDYVKGFRYSMYQRFDVYDIASRSFTRISNGERLHLAKWSPVENALVYVRENDIYYKVFSDTGSIERRLTYTGIPGVVFNGIPDWVYEEEVLASPWAMWFSPDGKHLAFVTFNDTNVKEIVIPKYGTPGSIENQYPSEQKIKYPKAGSPNPVVSLTLVDLTDPSSELINLQPPIDTVGVDNIIYTVNWRNKEQVVATWTNRVQNKAVLVLYDTQGKASHIHYEEETEGWVRVHPPLYHNEYVIILKPQDIGTQAGRFLHPTRYLYNNGILTDEKDLTPKSGEVNGMLAIDHIKGRLYYLATVQDTPSQRHLYSVQIDGTGEPICVSCTQFSPEGNLCRYAYAYFSTSASNYALSCSGPDPLTVRIFNADHKFLYPWEENRYLRGKLARRLRPIVKMLVAKGETRVKLVLPADFDESKSYPLLINVYAGPNTAKYTDEFSYGFEAYMATNRSVVYGYIDGRGSANKGSKMLHAVYRRLGTAEIDDQIEVTETLLAAYPWLDGNKTAIWGWSYGGFATAMVMATDEQSVFKCGISVAPVTSWIYYDSIYTERFMGLPTLEDNQEGYFNYSDVTKKVEGMRGKKYMLIHGTGDDNVHYQQSMALAKVLEEKDIMFEQQSYPDQAHALASVTPHLYHTIDRFLSKCLGYSSNRRR
>Eudi123DPP4
MLCNGVLVQLLLVLHGSLVAHVAGKSMPRVIDKDAERYESSEDDDQRNVRVPFGLKETYDQSFRANNFNGTWKTDTQILYSDNYVGDIRVFDVVTEVSRVLMHSSVTADYNKPAISFSYDNSLVMISYDFANGFRYSIYQRCVVYNTKTREYTKIANGDRIPLYKWSPTRNALIYVHENDIYYQVFTEGGSVIRITNTGVPDAVYNGVPDWVYEEEVLASASALWFSPDGRHLAFATFNDTNVKDISIPVYGEPGSMKDQYPSEMKIKYPKAGSPNPEVSVSVFDLDDPSSKLVDLQSPSDIVGADNVLYTVNWRNKDQVVVTWTNRVQNKAQIVLYDTNGNAENILYEEETEGWLRIQSPVYHDRYVIIAKLQDSGTPAGRFQHATRFEYRNGRLVDETDLTPGANEVILILAVDHARERLYYLGNQLDKPSHRNLYSVQLNGNEDPVCLSCRVVTPEGNLCTYAYAYFSTDRSNYALSCSGPDPLFIAIMDSKHRRLYTWEENRSLRQKLATRLQPLIKNTYVEANGYNNNVKLYLPPDFDEKKSYPLLINVYAGPNTVRITDEATFGFESYMVTNKNVVYGRIDGRGSAFKGSKMLFEIYRRLGTVEIEDQITVTRLLQQMYPWIDRNRTAIWGWSYGGFSTAMVLATDKESVFKCGISVAPVTSWIYYDSLYTERFMGLPTAEDNLGGYNRTDVNRRVEGIRGKKFMLIHGTGDDNVHYQQSMALNKALVDKDILFEEQSYTDEAHALSGVFPHLYHTMDRFWSKCLGYSFVY
>Navi760DPP4
MQIVGLLCLQLIISTSGRTLDDQAKAETIRTPAPKEKKVFSLDDVISNAYTSDSFNGSWISETEIFYRIEEALLKFDVTTKQSEIIAKDELFDDVSGLKFYLSPDRHHVLIRNLTEKVYRHSSLSVYSIYTIKNRSVSVLADGKRLSTAFWAPQGSALVYVLDNDIYYHQLASYGVETRRITFDGKQQAVYNGVPDWVYEEEVLGTDRAMWFSPNGEHLAFATMNDTEVVEAVIVKYGRPGDLKNQYTYEEKFRYPKPGTKNPQVTLNLVDLTDHGSSLISLKAPTDIVGNEPILYAVTWFDRKTVVATWTNRLQNVSQLASYSLAGQWQPLLTQEVTDGWLLSAYTGASPIYYKGYVFLVEPQPIGNKSLGEFGHVTSYRLLNGVLDHEVDLTPGATWVHALHGVNDVKRVLYYTASPPGQPSQKQLYEVSLDASKDVPATPNCLSCELKTPEGNTCKYVSSIAFSKDFSNYVLTCSGPDPATVRIYDLEGKELFTWAGSHVLRLMIANRVLPQQRDLEVESNGFNARVRLLLPQDFDPAKKYPMLVNVYAGPDSQRINDGFSVGFETYMSTNRHVIHAWIDGRGSSSKGTAMIYAVYRNLGSAEMEDQINVSRKLQKMFPWIDKNKTAIWGWSYGGYSTASILTKDDDSVFKCGISVAPVTNWIYYDSIYTERFMGLPTASDNLKNYQASGVMSRVERLRGKKFMLVHGTGDDNVHYQQSMALSRALAEADILYDQVSYPDEAHHLGHVTKHLYHTMDKFWSECFGYKR
>XP_011058901.1
MLLRYSLILAFASVAAAFLGWGTTTLQASNSRQFDVYWNVPSFMCNQYNVRFDDLKDFGIHQNTMDEFRGEEIAILYDPGMFPALLTDKTGTVTNVRNGGVPQEGDLKKHLEMFQKHLIKQIPDGSFSGIGVIDFESWRPIFRQNWASLEPYKTLSLKLEHKRHPFWSESATKKEAKRRFEKYARIFMEETLNMAKKLRSKAKWGYYGYPYCFNQTPGQPTAHCNRQTMAENNEMSWLFTLEDVHLSSVYLRQEIRGEDRVGFVKGRVSEALRMAGKIPRKQQVLPYYWFKYQDNRDNFLSEKDTENTFNTIANLGADGLIIWGSSEDTNTEQKCKDLLHYVRTILGPAIKRIK
>XP_011301680.1
MYKIVLFLLTLTPIESTLPSISNIFFGNGSTEKNFAAPGDYKVYWNVPTFMCHKYGMNFEEVQNDYGIIQNKNDKFRGEKMAIIYDPGSFPAILKSSNGSMYLRNGGVPQEGDLQKHLDLFKIHVNEQLSDNFEGVAVIDFESWRPIYRQNWASLAPYRDLSVSIERKRHPWWSVKSINEMAIRRFEEAGRIFMEETIKTAKLLRPRASWGYYAYPYCFNLTPRQRNWKCDENVKKDNDRISWLWKLEDILFPSVYIRSTLTVNEKKGLIVGRLQESRRIIEKYSLSSVILPYFWYKYRDNSNNFLSEIDVEGVFHVMATNGAAGHVIWGSSNDFTSKQKCEEFRNYLKNILGPAVLQVTTFFAALNDEDKNLLINEQIPLDVTEI
>XP_012139705.1
MMLQVLLLLARTLLVDAFFFGFLPNAPKDEGKQELDIYWNVPTFMCHKYGLRFEEVSEKYGIRQNAMDQFRGDQIAILYDPGMFPALMKDSTVERNGGVPQQGNLTKHLEVFREHLINQIPDESFHGVGVIDFESWRPIFRQNWASLQPYKKLSIDIVRREHPFWDSRSVEQEAKRRFEKYGKLFMEETLKAAKENRPSARWGYYAYPYCYNLTPNQPSSQCDSATVQENDKLSWLFELEDVLFPSVYLRLSLTSGQRVGLVGGRVKEALRIAKQTTTRKRVLPYYWYKYQDQRDTYLNKADLEATLRKIWDLGADGLVIWGSSNDINTKQKCLEFREYLNNDLGPAVERIRQTATNQSQYSGNFTDNRVDVSVDQV
>XP_014299670.1
MFYILFIFIIIINANADCFKVRNYQVYWNVPTFMCQKYGIYMNDLNKFGIYQNENDKFRGEKIVILYDPGMFPALIKNHNGTITRRNGGVPQEGNLQSHLDLFTTHLEEQVDENFSGLGVIDFESWRPIFRQNWASLAPYRDLSIKLENDRHPFWNKSSIKQRAVKSFESAGQLFMAETIKLAKKLRPHAHWSYYAYPYCFNLTPNQPSASCDPQVLKENDKLSWLWKLENVLLPSFYLRYSLSTDERLGLIAGRLHEAVRLNKKFSNRPIIPYFWFKFQDERDIYLNKEDIRSSFKTMLKNGADGHIIWGSSQDFDSKEKCLKFEKYLNDVLGPAVKEIQAIASRGSSTTDDNDIDIS
>XP_015114803.1
MYKILLFLSTLTRIESAFLSISDVLLGNGGSTVQSSMTEVPGDYRVYWNVPTFMCHKYGLNFEEIQRDYGIIQNRNDDFRGENIAILYDPGQFPAILKSPNGSMYLRNGGVPQEGDLQKHLELFKVHVNEQISKDFSGVGVIDFESWRPIFRQNWASLAPYRDLSITIERRRHIFLSEKSIEREAIRRFEEAGRIYMEETIKLAKSMRPRASWGYYAYPYCFNLTPQQMNWRCDEKIKKDNDRMQWLWKLEDVLLPSVYYKMTLSSNEKIGLIAGRLQESQRIIQRSSLSSVILPYFWYKYHDQGNNLLSEADVHDSFNAMASNGAAGHIIWGSSNDFTSKKKCEQFRDYLNNVLGPAVLEITKLSPRLTDFPRDNDNIFDDNIFSNKTEELKVSVQQIN
>XP_018303074.1
MLLRYSLILVFASVAAATFLGWGITTLQTSNPRQFDVYWNVPSFMCNQYNVIFNDLKDFGIHQNTMDQFRGEEIAILYDPGMFPALLTDKTGTVTKRNGGVPQEGDLKKHLEMFQKHLIKQIPDGSFSGIGVIDFESWRPIFRQNWASLEPYKTQSIKLERMRHPLWSENAVKKEAKRRFEKYARIFMEETLNMAKKLRSKAKWGYYGYPYCFNQTPGQPTAHCNRQTMAENNEMSWLFTLEDAHLSSVYLRQEIRGEDRVGFVKGRVSEALRMADKIPRKQQVLPYYWFKYQDNRDNFLSEKDTENTFNTIANLGADGLIIWGSSEDTNTEQKCKDLLQYVRTILGPAIKRIK
>XP_018351485.1
MLLRYSLILASASVAAATFLGWGTTTPQASNSRQFDVYWNVPSFMCNQYNVIFDDLKDFGIHQNTMDQFRGEEIAILYDPGMFPALLTDKTGAVINVRNGGVPQEGDLKKHLEMFQKHLIKQIPNGSFSGIGVIDFESWRPIFRQNWASLEPYKTLSIKLERKRHPFSSESAVKKEAKRRFEKYARIFMEETLNMAKKLRPKAKWGYYGYPYCFNQTPGQPTAHCNRQTIAENNEMSWLFTLEDVHLSSVYLRQEIRGEDRVGFVKGRVSEALRIADKISPKQQVLPYYWFKYQDNRHTFLSEKDTKNVFNTIANLGADGLIIWGSSEDTNTEQKCKDLLQYVRTILGPAIKRIE
>XP_018364740.1
MLLRYSLILAFASVAAATFLGWGTTTLQASNPRQFDIYWNVPSFMCNQYNVIFDELKDFGIHQNTMDQFRGEEIAILYDPGMFPALLTDKTGTVTKRNGGVPQEGDLKIHLEMFQKHLIKQIPDGSFSGIGVVDFESWRPIFRQNWASLEPYKTLSIKLEHKRHPFWSDSAVKKEAKRRFEKYARIFMEETLNMAKKLRPKAKWGYYGYPYCFNQTPGQPTAHCNRQTMAENDEMSWLFTLEDVHLSSVYLRQEIRGEDRVGFVKGRVSEALRMASKIPRKQQVLPYYWFKYQDNRDNFLSEKDTENTFNTIAKLGADGLIIWGSSEDTNTEQKCKDLLQYVRTILGPAIKRIK
>XP_018402826.1
MLLRYFLIFAFASVAAATFFGLSTTTLQANNLRQFDVYWNVPSFMCKQYNVIFNNLENYGIHQNKMDEFRGEKIAILYDPGMFPALLSDKSGTIKIRNGGVPQEGDLKKHLEIFQKHLIKQIPDGSFSGIGVIDFESWRPIFRQNWASLEPYKTLSVRLERKRHPFWSDSAVKKEAKRRFEKYARIFMEETLNMAKKLRPKAKWGYYGYPHCFNQTPGQPTAHCNRQAMVENDEMSWLFTLENVHLPSVYLRQEIRGEDRMGFVKGRVSEALRMAGKIPRKQLVLPYCWFKYQDNRDHFLSEKDTENTFNTIANLGANGLIIWGSSEDTNTEQKCKDLLQYVTKILGPAIKRINQ
>XP_029680639.1
MLPSRYLLISTFATIAAANFFGLGATTPEAGNPQQFDVYWNVPSFLCHKYGVKFEDLKDFGIRQNANDRFRGEEIAILYDPGMFPALLTDKNGIVTKRNGGVPQEGDLKKHLEIFRKHLIKQIPDESFSGVGVIDFESWRPIFRQNWASLEPYKTLSIKLERGKHPTWSDAAIKKEAKRRFEKYGRIFMEETLKTAKKLRSNATWGYYGYPHCFNHTPGQRSAHCDRQTMVENDEISWLFTLEDAHMPSVYLRQKIKEMDRVGFVKGRVSEALRMAEKSSRKQQVLAYHWFKYQDHRDNFLSKKDTENTVNTIANLGADGVIIWGSSEDTNSEEKCKDLQQYVKNVLGPAIKRIKQK
>XP_033186509.1
MMFRVLLMLAPVLRIDAFFLGFIPTSPKNNETVREFNVYWNVPTFMCHKYGLHFEEVSERYGILQNSMDNFRGDEIAILYDPGMFPALLTDPNGKVVTRNGGVPQEGNLTKHLEVFREHLINQIPDKSFHGVGVIDFESWRPIFRQNWASLQPYKKLSIEIVRREHPFWDNQSVEQEAKRRFEKYGKLFMEETLKAAKQIRPSASWGYYAYPYCYNLTPNQHSSQCDSATMLENDKMSWLFELEDVLLPSVYFRLSLTSSERVGLVGGRVREALRIAKQMAIRKKVLPYYWYKYQDKRDMYLSKDDLEATLRKIMDLGADGLILWGSSDDINTRQKCVEFKEYVNNELGPIVDRIRRTALGLTQSNSTLVDNRIDVSVDQV
>XP_034951790.1
MLINMTKVFIILLFLSVTKATLWGIEQVSHDDPDSLHMLPFTKFQVYWNVPTFMCHQYGIFFNQVFDNFEIIQNSNDTFLGNNIAILYDPGFFPALLKNSNGTIYIRNGGVPQEGNLHKHLEMFKAHVQEQVDYNFSGLGIIDFESWRPIFRQNWGSLAHYRDYSYKIEEKRHPFMNEKIIKRLATKRFEDFAKIFMEETINLAKYLRPNAYWSYYGYPQCFNLTPKQPNTQCDNQLRKENDEISWLWERENALLPSIYFPRDLDVKTKVGLINGRLNEAWRIAKKFKPQPKILPYFWYKYRDSQDTFLSYNDLIHGFQEILNQKVNGFVIWGSSNDVNTQQKCFELRNYLNNILGPLVKQMIDIANQRNINTANSITLER
>Xylocopa_TRINITY_DN76_c0_g2_i1.p1
MLRVLFLLFLPVLYIDTFLFGSKPTTPNGDGGAREFKVYWNVPTFMCHKYGLDFQEVSVKYGIVQNPKDAFRGDEIAILYDPGMFPALLKDPNGNIVTRNGGVPQEGNLTRHLGLFREHLIKQIPNESFHGVGVIDFESWRPVFRQNWASLEPYKKLSIELVRREHPFWNIRSVEQEAKRRFEKFGKLFMEETLKVAKEIRASARWGYYAYPYCYNLTPNQPSSQCDSTAMQENDKMSWLFDLEDVLLPSVYLRLSLTSNERVGLVGGRVKEALRIAKQQTTGRKKVLPYYWYKYQDQRDTYLNKADLEATLRKISDLGADGLIIWGSSNDINTEQKCLRFREYLNNDLGPIVDRARRTALGLIRYDENPADNRIDVSVDQV
>Bote775
MMFRVLLMLAPVLQVDAFFLGFIPTSPKNNETVGEFNVYWNVPTFMCHKYGLHFEEVSERYGILQNSMDNFRGDEIAILYDPGMFPALLTDPNGKVVTRNGGVPQEGNLTKHLEVFREHLINQIPDKSFHGVGVIDFESWRPIFRQNWASLQPYKKLSIEIVRREHPFWDNQSVEQEAKRRFEKYGKLFMEETLKAAKQIRPSASWGYYAYPYCYNLTPNQHSSQCDSATMLENDKMSWLFELEDVLLPSVYFRLNLTSSERVGLVGGRVREALRIAKQMAIKKRVLPYYWYKYQDKRDMYLSKDDLEATLRKIMDLGADGLILWGSSDDINTKQKCVEFKEYVNNELGPIVDRIRRTALGLTQSNSTLVDNRIDVSVDQV
>Cafl264
MELKQATILLSQYLFISTFVTIAAATFFGLGATTPEAGNPQQFDVYWNVPSFICHKYGVKFENLKNFGIHQNANDEFRGEEIVILYDPGMFPALLSDKNGTVTKRNGGVPQEGDLKEHLEIFRKHLIKQIPDESFNGIGVIDFESWRPIFRQNWASLEPYKTLSIKLEREKHPIWSDAAIKKEAKRRFEKYGRIFMEETLKIAKKLRPKATWGYYGYPHCFNYTPGQRTAHCSHQTMVENDEMSWLFTLEDVLMPSLYLRQEIREMDRMGFVKGRVSEALRMTEKSKRQVLPYYWFKYQDHRDIFLSKEDTENTINTIASLGANGMIIWGSSEDTNTEEKCKNLQQYVKDVLGPAIKRIKQQ
>Ceci138
MITLAAIIGTMCACVEASRLFGFNFGSWKNQSNTVLDFNVYWNVPTFMCHQYGMHFEEVSKDYGILQNIKDDFRGDQLAILYDPGIFPALLKDSNGKLVRRNGGVPQEGNLTLHLTLFREHLLEQIPHQDFAGLGILDFESWRPIFRQNWASLAPYRDLSTEIERARHPFWDKKAIEREAVRRFEKSARLFMAETLEAAKILRPSARWAYYAYPYCFNLTPQQNSIRCSPAVIEENDKMSWLFDTQDMLLPSVYLRLNLNSRDRVGLINGRVKEALRISKWMKSRAPVFPYFWYKYQDDRDVYLNGEDVENSMKEIAKLGANGIVVWGSSQDVNSRAKCQKFRDYVKDVLGPVARSVIRPKLENMQETTVIGETSTIEVTAPIKETSGTKETSGPEETSEIEQTPTITETLPIKETSLVSETITTSKSAQKTSHENPPTNSRLTEYNNNLTSNQLQNHLRNKYEPDGVDRNSISEKDRYGNESETEIVIQSKTEKAIEKIILQNADPENDGNEREDAVARP
>Ceca415
MILRALLLLLLPLVLRIDAFLFGFLPTIPNNSSDDKREFNVYWNVPTFMCHKYGLHFEEVSDKYGILQNSMDAFRGNETAILYDPGMFPALLTDPNGDVVTRNGGVPQEGNLTMHLEVFKEHLINQVPDKSFRGVGVIDFESWRPIFRQNWASLQPYKKLSIEIVRREHPFWDSRSVEEEAKRRFEKYGKLFMEETLKAAKRIRPAASWGYYAYPYCYNLTPNQPSSRCDVTTMQENDKMSWLFELEDVLLPSVYLRLSLTSGQRVGLVAGRVKEALRIAKQTSAGTRKKVLPYYWYKYQDQRDTYLNKADLEATLRKISDLGADGLIIWGSSNDINTKQKCLQFREYLNNDLGPVVDRIKRTSPGLMRENEDENEDNEIDEVVDEV
>Duno910
MVLLVLFLLAPVPFVNGFLFGFRPVTTTPRNEERQGFYVYWNVPTFMCHKYGLRFEEVSQKYGILQNAMDEFRGDKIAILYDPGMFPALLKDSNGNVVPRNGGVPQEGNLTKHLEVFREHLINQIPDESFHGVGVIDFESWRPIFRQNWASLQLYKDFSIEIVRKQHPFWNSRSVEQEAKRSFEKYGKLFMEDTLKAAKQIRPFASWGYYAYPYCYNLTPNQPSSQCDETAMLENDKMSWLFELEDVLLPSVYLRQSLANSQRVGLVGGRVKEALRIAKETTPRKRVLPYYWYKYQDHRDTYLNKADLEATLRKILDLGADGLIIWGSSNDINTKEKCLRFREYLNNDLGPIVAGVRQTVPGLTHYEANPAENRFDVSVDQV
>Eume972
MTFRVMFSLALLLQIDAFLFGFIPTTPKSEGKREFNVYWNVPTFMCHKYGLHFEEVSEKYGIIQNSMDKFRGEEIAILYDPGMFPALLKEPNGNVVTRNGGVPQEGNLTKHLQVFREHLINQIPDKSFHGVGVIDFESWRPIFRQNWASLQPYKKLSIEIVRREHPFWDSRSVEQEAKRRFEKYGKLFMEETLKAAKQIRPSGSWGYYAYPYCYNLTPNQPSSQCDSTTMQENDKMSWLYALEDVLLPSVYLRLSLTSSQRVGLVGGRVKEALRIAKQMAARKRVLPYYWYKYQDQRDTYLSKADLDATLRKIADQGADGLIIWGSSNDINTKQKCVQFREYLNNDLGPSVDRTRRMALGSSEYNGNSVDNRIDGSVDQA
>Hala187
MMLRVLFLLIPALQTNAFLFGFVPTTPNVIEDHRSREFNVYWNVPTFMCHKYGLHFEEVSDRYGILQNKMDKFRGDEIAILYDPGMFPALLKSANGDVVMRNGGVPQEGNLTKHLEVFREHLINQIPDKSFHGVGVIDFESWRPIFRQNWASLQPYKKLSVDLVRREHPFWDSKSVEQEAKRRFEKYGKLFMEETLKAAKQMRPEAIWGYYAYPYCYNLTPNQPSSQCDSTTIQENDKLSWLFELEDVLLPSVYLRRSLTSGQRVGLVGGRVKEALRIAKQMTSRKKVLPYYWYKYQDQRDSYLTKVDLEATLRKISDLGADGLIIWGSSNDINTKQKCLQFREYLNNDLGPIVDRIRRTALGLSQRSGNSLDNRVGVSVDQV
>Hasa188
MLPVRNCLLFVFAIIAVATFLGSTRATTLREGNPHKFDVYWNVPTFMCHKYGMKFENLNDYGIQQNAMDKFRGDKIVILYDPGMFPALLVSKNGTVTKRNGGVPQEGDLKEHLEKFREDLVTQIPHESFSGVAVIDFESWRPIFRQNWASLEPYKTLSIKLERERHPFWSDAAVKKEAKRRFEKFGRMFMEESLKMAKKLRPWAMWGYYGYPHCFNKSPGQQSMHCDRSTMTENDEMSWLFMLEDVHAPSVYLRLEIKEGDRPGFVKGRVSEAQRLAVKSLRKQQILPYYWFKYQDNRDKLLSEKDTMNTIEMIANHGADGAIIWGSSNDVNTQRKCEDLLQYMKDVLGPTVKRLSV
>Lihu615
MLAIRFSLIVAFTVAANPDGLSTTTPEDRRAGSSQFDVYWNVPSFMCHKYDVKFEDLKDFGIRQNVEDKFRGEEIAILYDPGMFPALLTDKNGVVIKRNGGVPQEGDLKTHLEVFRKHLVKQIPDESFSGVGVIDFESWRPIFRQNWASLEPYKTLSIKLERERHLFWSEAAIKKEAKRRFEKYGRIFMEETLKMAKKLRSKGAWGYYGYPHCFNQTPNQPTAHCNRAVLLENDETSWLFALEDVHLPSVYLRQGIKEGDRPGFVKGRVSEALRLAAKTSRRQQVLPYHWFKYQDNRNKFLTKKDAENTINTISNLGADGLIIWGSSEDTDTEQKCKDLQQYVREILGPAIKRIK
>Mero166
MMLQVLLLLARTLLVDAFFFGFLPNAPKDEGKQELDIYWNVPTFMCHKYGLRFEEVSEKYGIRQNAMDQFRGDQIAILYDPGMFPALMKDSTGNVVERNGGVPQQGNLTKHLEVFREHLINQIPDESFHGVGVIDFESWRPIFRQNWASLQPYKKLSIDIVRREHPFWDSRSVEQEAKRRFEKYGKLFMEETLKAAKENRPSARWGYYAYPYCYNLTPNQPSSQCDSATVQENDKLSWLFELEDVLFPSVYLRLSLTSGQRVGLVGGRVKEALRIAKQTTTRKRVLPYYWYKYQDQRDTYLNKADLEATLRKIWDLGADGLVIWGSSNDINTKQKCLEFREYLNNDLGPAVERIRQTATNQSQYSGNFTDNRVDVSVDQV
>Mege562
MILSVLFLLAPLLFVEGFLFGFRPVTPKDVDRQGFNVYWNVPTFMCHKYGLRFEEVATKFGILQNKMDEFRGNQITILYDPGMFPALLKDSNGHVVRRNGGVPQEGNLTRHLEVFRKHLTEQIPDESFHGIGVIDFESWRPIFRQNWASLQPYRDYSVELVREQHPFWDSKTVEQEAKRSFEKYGRLFVEETLKTAKECRPAASWGYYAYPYCYNLSPNQPSSQCDKTTMLENDKMSWLFELEDVLLSSVYLRLSLTAGERVGLVGGRVKEALRIARQSTPRKKVLPYYWYKYQDHRDTYLNKADLETTLGKISDLGADGLIIWGSSNDINTNEKCLRFREYLNNDLGPIVDRVRRAALGPTIYETRNDPPDVSVDQV
>Navi761
MPSQPLPMCGRNWSLAIGLLCLLLADGTDSRLFGFGPAAPHGNASRNFQVYWNVPSFMCHKYGMNLEQVSKKFGILQNQKDEFRGDKIAILYDPGDFPALLKDGKTDDKILRRNGGVPQEGNLSLHLDYFHRHLIEQIPNASFSGIGVIDFESWRPIFRQNWASLQIYRDYSIDLERQRHPAWSQKALQLEASERFERAGKSFMQRTLELAQRLRPKASWGYYAYPYCFNMSPNQPGSQCSPKVVEENDAMSWLFGNQKILLPSLYLQHKLTPQQRVALARGRITEAVRLARKSPAKDVKVLAYYWFKFQDQHDSFVESRDLVNTFNEIAKRGADGIIIWGSSDDFNTKSKCLAFQTYLDKTLGPSVQRVRQQFSA
>Nome883
MDTVRQGSCSYGRRMSLTALFLLGPALANGFLFGFRPVTPKDEDRRFNVYWNVPTFMCHKYGMRFEEVSEVYGILQNKMDEFRGDKIAILYDPGMFPALLKDSDGRVVPRNGGVPQEGNLTKHLEIFRKHLTEQIPDESFNGVGVIDFESWRPIFRQNWASLQPYKDFSIELARKQHPFWSSRAVEQEARRSFEKYGKLFMEETLRAAKEIRPSASWGYYAYPYCYNLTPNQPSSQCDRSTVLENDKMSWLFEPEDVLLPSVYLRLSLSSGDRVGLVGGRVKEALRIARQSTPRKKILPYYWYKYQDHRDTYLNKADLEATLRKISDLGADGLIIWGSSNDVNTNDRCLQFREYLNNELGPAVSRVRQTALGYIHNVAGLANNQTNVSVDQV
>Oobi509
MLGPVRCSLIFVFATVAAATFFGSSSTTPEAVSPRKFDAYWNVPSFMCHKYGIKFENLNDFGIRQNIMDKFRGEEITILYDPGMFPALLTDKKGDVTRRNGGVPQEGDLKKHLEMFRKHLLEQIPDVSFSGVGVIDFESWRPIFRQNWASLEPYKTLSIKLERERHPLWSDAAIKKEAKRRFEKYGRIFMEETLKTAKKLRPKAAWGYYGYPHCFNQTPGQRSPHCSRQTMAENDGMSWLFELEDVHLPSVYLRQEIKEVDRVGFVKGRASEALRMAGKSTREQPVLPYTWFKYQDQRNDFLTKKDTENAINIIASLGAEGLIIWGSSEDTDTEQKCRDLQRYLREVLGPAIRRLVK
>Osbi712
MMLQVLLLLARTLLVDAFFFGFLPSVPKDEGRQEFNVYWNVPTFMCHKYGMHFEEVSEKYGIRQNTMDQFRGDQIAILYDPGMFPALMKDSMGNLVERNGGVPQEGNLTKHLEVFREHLINQIPDESFNGVGVIDFESWRPIFRQNWASLQPYKKLSIDIVRREHPFWDSGSVEQEAKRKFEKYGKLFMEETLKAAKENRPSASWGYYAYPYCYNLTPNQPSSQCDSTTVQENDKLTWLFELEDILLPSVYLRLSLTSSQRVGLVAGRVKEALRIAKQTTIRKKVLPYYWYKYQDQRDTYLNKADLEATLRKIWDLGADGLVIWGSSNDINSKQKCLQFREYVNNDLGPAVNRVRQTVTNPSQYSNNFTDNQVDVSVDQV
>Osli275
MMLQVLLLLARTLLVDAFFFGFLPSVPKDEGRQEFNVYWNVPTFMCHKYGLHFEEVSEKYGIRQNTMDQFRGDQIAILYDPGMFPALMKDSMGNLVERNGGVPQEGNLTKHLEVFREHLINQIPDESFNGVGVIDFESWRPIFRQNWASLQPYKKLSIDIVRREHPFWDSGSVEQEAKRKFEKYGKLFMEETLKAAKENRPSASWGYYAYPYCYNLTPNQPSSQCDSTTVQENDKLTWLFELEDILLPSVYLRLSLTNSQRVGLVAGRVKEAMRIAKQTTIRKKVLPYYWYKYQDQRDTYLNKADLEATLRKIWDLGADGLVIWGSSNDINSKQKCLQFREYVNNDLGPAVDRVRQTVTNPSQYSNNFTDNQVDVSVDQV
>Poca621
MLLVTFLLFYLHPLVNGDSCGSNCERSKRPKRVFSIYWNVPTFMCHQYGMNFDEVTDFNIKHNSKDNFRGETISIYYDPGKFPALMPLKNGKYEERNGGVPQRGNITIHLQQFNEDLDKMTPDKNFGGIGVIDFERWKPIFRQNWGNTEIHKKYSIELVRKEHPKWSESMIEAEATKKFEKYARYFMEETLKLAKKTRKRAKWGYYGFPYCYNVTPNNPGPDCDAKATIENDRLSWMYNNQEILFPSVYVRHEQKPEERVYLVQGRIKEAVRISNNLEHSPSVLAYWWYVYQDKMDIYLSETDVEKTFQEIVTNGGDGIIIWGSSSDVNSLSKCKRLREYLLNTLGPFAVNVTETVNGRSSLNF
>Podo013
MLLVTFLLFFLHPLVNGDSCGWNCESSKRPKRVFSIYWNVPTFMCHQYGMNFDEVTDFNIKHNSKDNFRGETIAIYYDPGKFPALMPLNNNGKYEERNGGVPQLGNITIHLQQFNEDLDKMTPDRNFGGIGVIDFERWRPIFRQNWGNTEIHKKYSIELVRKEHPKWSESMIEAEATKKFEKYARYFMEETLKLAKKSRKRAKWGYYGFPYCYNVTPNNPGPDCDAKAIIENDRLSWMYNNQEILLPSVYLRHEQKPEERIYLVQGRIKEAVRISNNLEHSPSVLAYWWYVYQDKMDIYLSETDVKKTFQEIVTNGGNGIIIWGSSSDVNSLSKCKRLREYLLNTLGPIAVNVTETVNGRSSLNF
>Soin665
MLPIQYSLIFVFASVAAATFFGFGTTTPEADNLRQFDVYWNVPSFMCNQYGVTFDNLKDFGIRQNAMDKFRGEEIAILYDPGMFPALLTDKTGIVTKRNGGVPQEGDLKNHLAMFRKHLEKQIPDGSFSGIGVIDFESWRPIFRQNWASLEPYKTLSIKLERERHPYWSDGAIKKEAKRRFEKYGRMFMEETLKMAKKLRPKATWGYYGYPYCFNQTPGQPTAHCNRQTMVENDEMSWLFTLEDVHLPSVYLRQEIREDNRVGFVKGRVSEALRVAERNPHKQQILPYYWFKYQDRRDNFLSKKDTENAFNTIANLGANGLVIWGSSEDTNTEQKCKDLLQYVRETLGPTIRQLKRF
>Waau917
MFPMRYSLIFAFASVAGATFFGFGTTTPGTGNPRQFDVYWNVPSFMCNKYNVVFDELKNFGIRQNTMDKFRGEEIAILYDPGMFPALLTDKNGVVTKRNGGVPQEGDLKEHLEMFRKHLIKQIPDGSFSGVGVIDFESWRPIFRQNWASLEPYKTLSIKLERERHPFWIDNAIKKEAKRRFEKYARVFMEETLNMAKKLRPKATWGYYGYPHCFNQSPGQPTVHCNRQAMAENDGMSWLFTPEDAHLPSVYLRQEIKEHDRVGYVKGRVSEALRMAERSPRKQQILPYYWFKYQDRRNNFLTKKDTENAFDTIASLGANGLIIWGSSEDTNTEQKCKDLLQYVRDTLGPAIRQIKRL
>APIS_NODE_6700_length_2072_cov_10229.525037_g4464_i1.p1
MKTLGVLFIAAWFIACTHSFPGAHDEDSKEERKNVDTVLVLPSIERDQMMAATFDFPSLSFEDSDEGSNWNWNTLLRPNFLDGWYQTLQTHMKKVREQMAGILSRIPEQGVVNWNKIPEGANTTSTTKIIDGHVVTINETTYTDGSDDYSTLIRVRVIDVRPQNETILTTVSSEADSDVTTLPTLIGKNETSTQSSRSVESVEDFDNEIPKNQGDVLTA
>Xylocopa_NODE_9056_length_1506_cov_6966.522398_g6487_i1.p1
MKTVGVVLLVVASLVASAYCFPGARDNSNSDEKGLDTVLVLPSDTRDRVLGGSVDFLDGMGLDDSLENPLWNFSNLFRSSIMDRWYSNLQANMKKLRDQLVGIFSRIPEEGTVNWSKIPEGANTTSTTKIIDGHVVTINETRYTDSNDEFGSAFILRVIDVRPLNDTILQTESEAGSEVTTLPSNVTTRRGSDPANNEGRTTPSRSVETVEDFENEIPKNQVDTLTA
>Apce566
MKTLGVLFIAAWFIACTHSFPGAHDEDSKEERKNVDTVLILPSERDQMMAATFDFPSLSFEDSDESSNWNWNTLLRPNFLDGWYQTLQTHMKKVREQMAGILSRIPEQGVVNWNKIPEGANTTSTTKIIDGHVVTINETTYTDGSDDYSTLIRVRVIDVRPQNETILTTVSSEADSDVTTLPTFIGTNDTSTPSSRSVESVEDFDNEIPKNQGDVLTA
>Apdo372
MKTLGVLFIAAWFIACTHSFPGARDEDSKEERKNVDTVLILPSHERDQMMAATFDFPSLSFEDSDESSNWNWNTLLRPNFLDGWYQTLQTHMKKVREQMAGILSRIPEQGVVNWNKIPEGANTTSTTKIIDGHVVTINETTYTDGSDDYSTLIRVRVIDVRPQNETILTTVSSEADSDVTTLPTLIGKNDTSTQSSRSVESVEDFDNEIPKNQGDVLTA
>Apflo393
MKTLGVLFVAAWFIACTHSFPGAREEDNKEDRKNMDTVLILPKSERDQMMAATFDFPSLSFEDSDESSNWNWNTLLRPNFLDGWYQTLQTHMKKVREQMAGILSRIPEQGVVNWNKIPEGANTTSTTKIIDGHVVTINETTYTDGSDDYSTLIRVRVIDVRPQNETILTTVSSEADSDVTTLPTGTNDTSTQSSRSVESVEDFDNEIPKNQGDILTA
>Atro992
MKSATRFLTFALALVAVAQAYPGTRSSKPESSAEEPEQLFIIGGGSDLEDGFDKGFFASIQDPFDGFLTSVQSMMSRLRKQMFDALPNYHGAGFFGFGDIPEGANSTSTTKVIDGHLVTINETTYATGDDNSGSVFRIRIVDIKPDDEETIGNPDAEGIATANPNDELQPTPTTRASVDRDVESVEDFNENEIPKRLVQVTAA
>Bote767
MKTFAEVLLVAACFVAYTHSFPGARNADTSDKNNVDTVVVLPSDVGSQMMSAAFDFPDVSFDSDSDSLESSTWNWNRLFRSNFLDGWYSSLQAHMKRIRDQMAGILSRIPGDGVVNWSKIPEGANTTSTTKIINGHVLTINETTYTDGDDEYSTLIRVRVIDVRPQNETLLQTENEADAEVTTLPTVTGTGGTTSTDTSKVDRTTPSRSVETVEEFDNEIPKNQVDTLTA
>Bovo953
MKTFAEVLLVAACFVAYTHSFPGARNADTSDKNNVDTVVVLPSDVGSQMMSAAFDFPDVSFDSDSDSLESSTWNWNRLFRSNFLDGWYSSLQAHMKRIRDQMAGILSRIPGDGVVNWSKIPEGANTTSTTKIINGHVLTINETTYTDGDDEYSTLIRVRVIDVRPQNETLLQTESEADAEITTLPTVTGTGGTTGTDTSKVDRTTPSRSVETVEEFDNEIPKNQVDTLTA
>Cafl547
MKFHIALVAACLIACAHAFPSRSEEDDFEDDFSTFNEYFNAMRQYMLNYFWNIPDVTNIKIPEGANTTSTVKIIDGHVVTINETTYTQGDENGGAAIRIRIIDVKPDNNTLLISNGNAEPTTVKAEAEGSRETVEDMNNEISKNTDLTA
>Ceca567
MKILSGVLLVAVCLVASTHAFPGVRDADSDEKKVDTVLILPSDQLMGATDFDDTDSAENPFWGWNSMIRSNLMDRWYSNIQAMKAQMRRLANMMAAGILSSISDEDTGSPWIKIPEGANTTSTTKVVDGHVVTVNETTYTDGDDESGIVIRVRVIDVRPENETILRTESEEDVEVTTLPSRRRTTTVTTRVGDGTTASRSVETVEDLDNEISGNQVETLNA
>Duno895
MKILVGVLFAACFVACVHSFPGSRDSDSDESDNARTLLVLPPESKDRFIRPIPFDLSDMSLEDSLEAPSWGWPNMFRSNPFGGWYSRMHEYITSLRERVSDILSRIPEDGVVSWGKIPEGANTTSTTKIIDGHVVTVNETTFRDGDDENGIVIRVRVIDVKPQNETILLTESTADGEVTTLPTVTSRIPVETGTASSEVDRTTQSRSVETVEDIDNEIPKNQVDTLTA
>Eume878
MKILGGVLLVAACFVAYTHSFPSERESDESSEYILDKMGNIDIFRTLLWMMKSEIDRFTPYFNGQTFNTMQRFPLENPLNLNFSKNDANWTSETKVINGNIVTTNETIYAGNNNYSTLVMRIRIIEVEPENDTNPVAENDGGFEVVTLPTVTESTSETNTATTNKKKNTSPTRSVETVEEFDNEISKDQNPLTA
>Hala137
MKTFGGVLLVAACFVACTHSFPGALDRDSDERKDVDTVLLLPSDARDRFIRPMAAFDFPDTSFDDSLESPSWIRWNFFDTWYSSIQATIKKWREDMSRILSRIPDHGIVSLGKIPEGANTTSTTKIIDGHVVTINETTYMDGDDEYGTVIRVRVIDVKPQNETILMTESEADAEITTLPTVTTTATATSKEERTTPLRSVETVEDFDNEIPKNQVDTLTA
>Hasa874
MKTFVHILLVATCLVAYARGLPGGRRDSLEDDSLEDAVNVRFSLPSLNIPNSFFDTFNSMRQNILNYFWNMSDLTDIKIPEGANTTSTTKIIDGHVVTINETTYTSGDENGGTVFRIRTIDVMPQNNTLLLVDSDADTTPKTGVSESAETLENEISRNGDVLTA
>Lihu620_ICA
MKVFVHVSLIAACLIACAHGLPGARRDSLEDDLEDTVSFDFAMPNFFAETVNRLRQNLLNYFWNMPDITNIDIPEGANTTSTTKIIDGHVVTINETTYTSGDETSGTSFRIRIIDVKPQNETIKDDRDDTIPLGGDVTPKAQPGPAESAETVEEFNNEIPKSGGGDTLTA
>Lihu620_VA
MFLMLNGTNEIECEGADCVDMEYSDLDETDIETVLDSHNFYRTVIASGKENRGNPGPQPAARTMMELIWDDELAVIARRWALQCKLFEKDQCRDVERFGVWQNINVLDMDSVESGMSRERIHFHITSWYDEVEDFDNAEVGLVNYSTAAWQLSSYIPLASATFIYVGCGRAIYTLDLNKTAASYQHRDAVTLDGFGNRVEVLVCNYGPVDRTAPRQLYELGQPGLCPSGTLPSGRYQFLCRTIRMAS
>Mero210
MKTLSGVLFVAACLFACAHSFPGVRDSSDSDEKRNVDTVLLLPSDSGNRFIRPLGAFNFPDMSFEDSDSMESPTWTWNNLFRSNFLDGWYSSIQAQMKRLRDQMAGILSRIPEQDVPWSKIPEGANTTSTTKVIDGHVVTINETTYMDGDDESGILIRVRVIDVTPQNETILMTESDADAEVTTLPTGGMVTTSKTVISKEESTTAPPRSVETMEDFDNEIPKNQVDTLNA
>Navi758
MKSVYGVVLLVCFLALAHGFPGANRESAESSESDDKTDGVVLVLPRHNIFDDMGDDDESSMGMPGMWHPFRFDNSPFDGLFTRMQEAMNRVRAEMAAALASQLGQVGGLTPWGKIPEGANTTSTTKVIGDHQVTINETTYSDGDENSGTIFRVRVVDVKPLNETTDAAEPETSSEEADAKPTKRPDDSPAEKQNEDREELTTPAPRSVESLEEFDNEIPKNQVDVLTA
>Nome755
MKVLGVLLAAACFVACAHSFPGARTNEDDEMKSVETDLVLPSSQLGDRWIRPVDFEFPDMRFEDLNLFSSFYNSIQNYLQRMRDRWTVILSGIPNPQNLPGANSTSTTKVIDGHLVTINETTYADDDLGTVIRVRVIDMKPISGNETEVETTTQVTVCVTPSASGEEKCTTSPRSVETIEDFDNEIPKNQVDTLTA
>Oobi506
MKKFVCALVLVTSLVACAQALPGGRHAIDDSIEDVDDFYDGFSFAMPDFFAETMTRLRNNLMSYFWNLPDITNMKIPEGANTTSTVKIIDGHVVTINETTYSSGDANSNTAFRIRIIDVKPQNETVPAIGGGGNAEPTTVRAEAPESAESVEDFNNEIPKNADTLTA
>Osbi697
MKTLSGVLLVAACLLASTHGFPGARDSDSDEEKNSDTILLLPNGSSVRFMRPYGGAGAGAGAGAGFPDMSFEDSDSVENPTWTWNGMFRSNFLDGWYSRIQAHMKRLRDQIAGILSRIPEEGVVPSVKIPEGANTTSTTKIIDGHVVTINETTYMDGDDEFGTLIRIRVIDVKPQNETILLTESAADAEVTTLPTITTSKTATSRDENTTTPPRSVETVEDIDNEIPKNQVDTLSA
>Osli271
MKTLSGVLLVAACLLASTHGFPGARDSDSDEEKNSDTILLLPNGSSVRFMRPYGGAGFPDMSFEDSDSVENPTWTWNGMFRSNFLDGWYSRIQAHMKRLRDQIAGILSRIPEEGVVPSVKIPEGANTTSTTKIIDGHVVTINETTYMDGDDEFGTLIRIRVIDVKPQNETILLTESAADAEVTTLPTITTSKTATSRDENTTTPPRSVETVEDSDNEIPKNQVDTLSA
>Poca635
MKLFVNIFIVATCFLAFSYAFPAFDTSEESDEKKNVDTVLVLPGSDMDVYSRPRIPNLPDFNESDGSWPLFRPSSFDYLSDTLHQIMNRLREQMASIASRFPLNPGFSTPWSKIPLGGNTTSTTKIINGHVLTINETIYKDNNDTDGIIFRVRVIDVKPQDDTTINENEDGAVNPTVTTTPDENDNSQEVTTPQRSVETVEEFDNEISNRREVLNA
>Podo069
MKIFVNIFIIATCFLVFSYAFPAFDSSEESDEKKNVDTLLVLPGSDMEMFDRPRIPNLNPDFNDSDDSWPLFRPGSFGYLSDSLQQIMNRLREQMASIASRFSLNPGFSTPWSKIPLGGNTTSTTKIINGHVLTINETVYKDNSDTDAIVFRVRVIDVKPQNDTTIITENEDGAVIPTVTSTPTENDGSQEVTTPQRSVETVEEFDNEIPNRGDVLKA
>Soin529_ICA
MKTLHVLLVAACLIACTRGYPSRNIAGYDSDEDFETNYDFSFPSFPNFADYWNLMQQRVREIAKMFSNPLNPTDFKIPEGANRTSTTKIINGHVVTINETTYTSGDDENGTAFRIRIIDIKPQNSTDTTLPPTTVVGGNPQPTVKPEPEAESRETLEDFNNEIPKNTPTLNA
>Soin529_VA
MSRNDRGDRSYCHICSDHTMCLFPTDCKSVDCIDLENNDLNEEDIETVLDSHNLYRVLIASGNESRGNPGPQPAARAMMELVEKSTEHARRSRYLIIYPGGWWTASEASFVSTDLGRRTRRYSASMGVAVQALREGSVPRRWNGKRFAISEQIKPKIASEKRATDKESYVFHYPYCLSESAIVTLCNIAVLNAVITVYRR
>Teca_ctg7
MKIFAGALLIAACFVACTHSFPGARDEDTSDRKNVDTVVVLPADTRDQMLSATFDFPDVSFEDSLEDSAWNWNRWFRSNLFDGLYSNLQAQMKKLRDQMAGILSHIPEQGVVNWSKIPEGANTTSTTKVIDGHVLTINETTYTDGNDEYSTLIRVRVIDVRPQNDTLLLTESEADAEVTTLPTITVTSKEDRTTPSRSVETVEEFDNEIPKNQVDTLTA
>Waau894
MKTFVHVLLVAACFVACARGFPSGFDSSEEEDFDSVGFNLAMPNFFSDSFRDTINGLRQRLLNYFWNMPDITDIKIPDGANTTSTTKIINGHVVTINETTYTSGDELGGTAFRIRIVDVKPLNDTETIEGNTGEPAVRPESPESRETVEDFNNEISKNTETLTA
>APIS_NODE_39837_length_291_cov_0.983051_g34173_i0.p1
MKFLVNDAIVFMFEYISYIYAAPETETAPEPEAEEDSEAEPEAGIGAVLKLLTTGLPALISWIIRKRQMG
>APIS_NODE_50813_length_248_cov_1.051813_g45149_i0.p1
MKLLVNEALVFMVLYISYIYAAPEPEPSPEPEAESDAEAYPEAGIGAVLMVLTKGLPALLSWIKRI
>APIS_NODE_53886_length_248_cov_1.017341_g48125_i0.p1
MKFLDNVALVFMVEYISYISAAPEPDPAPEPEAESVAEADPDAGIGAVLMVLTTGLPALISWIKRK
>APIS_TRINITY_DN5_c2_g1_i1.p1
MKFLVNVALVFMVVYISYIYAAPEPEPAPEPEAEADAEADPEAGIGAVLKVLTTGLPALISWIKRKRQQG
>APIS_TRINITY_DN12646_c3_g1_i1.p1
MKFKVNDPLVFMVVYISYIYAAPETEPAPEPEAEADAESDPEAGIGAVLKVLTTGLHAIIS
>Xylocopa_TRINITY_DN2_c1_g1_i1.p2_transcriptomeOnly
MKFLFSVLVLFMIALVSLSNAEPEPDPEADPEAGVLSLLKKLPMILKHLHGK
>Apdo390MEL
MKFLLNVALVFMVVYISLIYAAPEPEPAPEAEAEADAEADPEAGIGAILKVLSTGLPALISWIKRKRQEG
>Apfl285MEL
MKFLLNVSLVFMVVFISLIYAAPEPEPAPEAEAEADADADPEAGIGAILKVLATGLPTLISWIKNKRKQG
>Bovo935Mea
MKAMRFLLCVAVIFMIAFISASNANPEPNPSPEADPEAINLKKILGKLGVVLSHLA
>Bovo935Meb
MKAMRFLLCVAVIFMIAFISASNANPEPNPSPEADPKAINIMKILGKLGVALSHLK
>XP_011564355.2_phospholipase_A2-like_Plutella_xylostella
MLRIIIVVFCLVQFGNGWVFTDIRIPARGDGYGEDLEGDMTPEEYDEMLRQARFSLIFPGTKWCGPGNSADGFEDLGSERETDSCCREHDHCPDSMEAGEKKHNLTNTAYYTRLHCDCDERFLRCLHSANTTSAGQVGSVYFNVIGTKCYRYDYPIVRCAKKSGWLRRKCIKYEFNENGQKLYQWFDVPNY
>XP_026755150.1_phospholipase_A2-like_Galleria_mellonella
MRHYALVLAVFVFVTINCGDCWVFNKLNYEQLARAAEDPDADISDDELRDLRLSLIYPGTKWCGAGNIADDYDDLGPSEETDKCCRTHDNCPDLIEAGETKHNLTNTAFYTRLNCDCDEKFRDCLHNANSTTSKRIGTIYFNALGTQCYREDYPIKSCKKKGGWFNRKCVEYEYDTNGDKQYQWFDVPNY
>XP_022115032.1_phospholipase_A2-like_Pieris_rapae
MLNILFLFVVIQSAVCWNQNPGVHSETLWNSINPTASEKQPQESFIYPGTKWCGSGSNAKDHDDLGKEVEADKCCRAHDLCPDYIAAGDSKHNLKNGASYTRLDCHCDMEFRDCLHKANTSTANGVGGVYFNYLGTQCYKKDHPIVACKKIQTGNKCLEYELDDTKEPLYQWFDVPKY
>XP_004929036.2_phospholipase_A2_Bombyx_mori
MFKMIACWSCFIVLIALYVNRVTGSWFANDSAVNIDKDVLDIQSERIARKKFDFIFPGTKWCGKGDIAKNYEDLGSARETDMCCREHDHCTDLILAGETKHGLTNDAFYTRLNCKCDEAFRLCLNKANTKTSRRIGKIYFNALGTKCYRRDYPVVGCNTYGGLFRKKCLEYDYDTRSEQIYQWFDVRNYAN
>XP_026488072.1_phospholipase_A2-like_Vanessa_tameamea
MVMKPALLFFALNLIDNSHSWIFNNIDYKLLENNILDDKNRDIGNELSAEDLMNLRFNLIYPGTKWCGPGNIADDYDDLGTSQEADICCRDHDNCPDTIPAGETKHNLTNEAYYTKLSCDCDEKFRQCLRSGNTKSTTTVGLMYFNIIGTQCFRSDYLVTGCVKQGGWLNTKCVEYSYDTTSEMTYQWFDVPNYEY
>XP_013144206.1_phospholipase_A2-like_Papilio_polytes
MGFRLLLLLLISIVHYPYCIMWSDSDLEELLRKIPNITDVEKEISPADFTNLRFTLIFPGTKWCGSGNIADGYDDLGKDNETDACCRQHDFCPDIIPAGETKYNLTNESFFTRLHCSCDETFRKCLRTVNSVTSLKIGITYFNAIGTKCYRKDYPVTGCRRRGGWLGSKCVEYIYDAEGEKKYQWFDVPNY
>XP_021189466.1_phospholipase_A2-like_Helicoverpa_armigera
MLKVILLSCLLTLFFDSHNCWIINDINIKMLSRSAMNNDVLEDQLVDETTISQKNINLIYPGTKWCGAGNIADNYDDLGTEREADMCCRDHDKCPDTIPGGQTKYNLTNEVFYTRLSCKCDNKFLKCLRSAKTKTAKYIGMIYFNALQTKCFRNDYPVTECKKRGGWLNSKCLEYSYDKTGEKKYQWFEVPDF
>XP_032527113.1_phospholipase_A2-like_Danaus_plexippus_plexippus
MCSKLAVLVVLAVCQCGLAWIFNNIDYRMLEKNFLEEMEASEEDYDLTPEELARLRFSLIYPGTKWCGPGNIADNYDDLGTSKEADICCRNHDNCPDSIPAGETRFNLTNDAYYTRLSCECDESFRQCLRNATTRSARAIGLMYFNVIGTQCFRDDYPVTGCKRKGGWLGTKCIEYSYNTTEEMIYQWFDVPNY
>APIS_NODE_11040_length_1349_cov_3010.901099_g4121_i3.p1
MQVVLGSLFLLLLSTSHGWQIRDRIGDNELEERIIYPGTLWCGHGNKSSGPNELGRFKHTDACCRTHDMCPDVMSAGESKHGLTNTASHTRLSCDCDDKFYDCLKNSADTISSYFVGKMYFNLIDTKCYKLEHPVTGCGERTEGRCLHYTVDKSKPKVYQWFDLRKY
>Xylocopa_NODE_5216_length_2369_cov_28625.392328_g1_i12.p1
MHVLGSSVLALWLFHHVSVHAWMTYRDENRIDEYEREDRIIFPGTKWCGNGNVAQGPQDLGSLKETDACCRDHDMCPDIIEAGKSKHNLTNSADYTRLNCDCDERFYHCLKKSKETGSGSVRWTYFSVLNTQCYRNEHPIVRCKKKGWFRCLDYQLDNSQPKRYQWFDVSSVQAFPRILI
>Apce_NW_016019286.1
MQVALGSWFLLALFLSTSHGWQIRDRIGDNELEERIIYPGTLWCGHGNVASGPNELGRFKHTDACCRTHDMCPDVMSAGESKHGLTNTASHTRLSCDCDDTFYDCLKNSGDKISSYFVGKMYFNLIDTKCYKLEHPVTGCGERTEGRCLRYTVDKSKPKVYQWFDLRKY
>Apdo_NW_006263599.1
MQVVLGSLFLVALFLPAHGWQIRDRIGDNELEERIIYPGTLWCGHGNVSSSPNELGRFKHTDACCRSHDMCPDVMSAGESKHGLTNTASHTRLSCDCDDKFYDCLKNSADTISSYFVGQMYFNLIDTKCYKLEHPVTGCGKSVGGRCLNYTVDKSKPKVYQWFDLRKY
>Apfl_301
MHVVPGPSLFLLLALCCLSACGWQIRDRIGDNELEERIIYPGTLWCGHGNKASDPSQLGWLKHTDACCRTHDMCPDVMSAGESKHNLTNPASHTRLSCDCDDEFYTCLKNSGDTISAYFVGNMYFNLIDTKCYKLEHPVTGCGEKVEGRCLHYTVDESKPKVYQWFDLRKY
>Bote_774_1
MRTLELCVFTFWLCLHVSVHAFQHVPYRDAYPFADSDMVEVSDRIIFPGTLWCGNGNIANGTNQLGSWKETDACCRTHDMCPDLIEAHGSKHGLTNSADYTRLSCECDEEFRRCLHNSGDTVSAGLVGRTYFTVLRTQCFRLDYPIVKCKVKSTILRRCKEYEFDTTAPKKYQWFDVLQY
>Bote_774_2
MQVLGLSCVFALWLVSRVSVHAFQPVMFRNSDPFSDTEIEDELSERWIPSYNYTRIFPDTLWCGIGNISSGPDQLGRLKSTDACCRTHDMCPDVIDAYQKKHGLTNHAFYSRLSCDCDEKFRQCLKTSKDETSAKMVGFGYFTLLRTQCFRVDYPIVDCIERSWFLRRCKKYKFDTKGQKKYQWFDLLEY
>Bovo_931_2
MRTLELSVFTVWLCLHVSVHAFQHITVRDGYPLADGEMIEVSDRIIFPGTLWCGNGNIANGTNELGSWKQTDACCRTHDMCPDLIEAHGSKHGLTNSADYTRLSCECDEAFRHCLHNSGDTVSAALVGRTYFTILRTQCFRLDYPIVKCKVKSTILRRCKEYQLDTNAPMKYQWFDVLEY
>Cafl_570
MTLTTALLSVLSLLSLTRNAPAWHVAFPNDSEIFNNDLGETLQPALIFPGTKWCGSGNIANSSDDLGVFAMTDACCREHDKCKDIIESMQTKHGLTNDAFYTRLHCSCDERFYDCLHSSEELVSAKVGFLYFNVLDTKCFREDYPIVGCKRHSLIPRRCLEYELDESQPKMYQWFDVPTYQSDHRTMTMPGRHIRSLADR
>Cecu027
MATSFSYGLLCLSLVVTLTTGWVIETQEFPDQEDVDMTNDLRESRRQRLNVIFPGTKWCGSGNVAENYEDLGQFAESDACCRAHDNCQDIIEAMETKHNLTNPSFYTRVHCSCDEAFYDCLHRSEDQVSGKIGIVYFSLLGTKCFREDYPIVGCKRYSKFPRRCLEYELDESQPKMYQWFDVPLY
>Ceca_431
MNVLSSYVLALCLFIRVSVHVHAWTISYRDDIDNEVDREELERMQLIFPGTKWCGSGNNAEGPQDLGKFKQTDACCRDHDMCSDIIEAGQTKHNLTNTSFYTRLNCKCDEKFYHCLSKSKDNGSKPVKFTYFTVLHTQCYQKDYPIVRCKRKTFIPPRRCLEYELDKNKPMKYQWFDVPTAAMRSR
>Duno_011
MLVLGSWPILAWWCWLCLDVSVHAWVIHYSEDNGVGSNELPKTPGTKWCGSGNVATGPEDLGKYMETDACCREHDMCNDVIEARQTKHGLTNPAFYTRLQCACDEKFFDCLRRSEDGAGSSVGFFYFNVLDTKCFREDHPIVGCKRATTRCLEYELDESQPKKYQWFDVPPYK
>Eudi273
MGSSPLLLLRVLLCVLYVVSVHAWEIQYRAFGEDGNPLDEPMERISIIFPGTKWCGSGNKAKNKNDLGKHNETDACCRTHDMCPDLMNSGESKHGLTNTAFYTRLSCACDDAFLKCLHKSKDGIGGLVGRTYFDVLGTQCYRLDYPIVRCKRKTFFRRQCLEYELDTCSPKKYQWFDVPEY
>Hala_229
MYILRSSVLAVYLFLDVSVHAWVIYYRDDNGVGSNDVQETPGQRLNLIFPGTKWCGSGNVATSPDDLGRFMETDACCREHDMCGDVIEAGQSNHGLTNPTFYTRLHCSCDEKFFDCLRRSEDGANGSVGFFYFNVLDTKCFREDYPIVRCKRATTYPKRCLEYELDESQPKRYQWFNVPPYK
>Hasa_648
MTPTALALFPALLLLSRDARGWSIAFPNISEALANDLRDSSQERTPPLIFPGTKWCGSGNIASSQDDLGTFAMTDACCREHDECGDIIEAMQTAHGLTNPAFYTRLHCSCDERFYDCLHSSEELVSAKVGFLYFSVLNTKCFREDYPIVGCKRHSLIPRRCLEYELDESQPKMYQWFDVPAYFQNDHRMTATGRHIRSPAAAAAAAAASFADPWKSISRE
>Laal_601
MPGSWSSALACCWLLIHVPVHAWLIHYDDDNRLGSNELPKTPAERMNLIFPGTKWCGSGSVATGPEDLGKYMETDACCREHDMCADVIEAGQTNHGLTNPSFYTRLECSCDEKFFDCLRRSEDGVGDRVGFLYFSILDTKCYREEYPIVGCKRATTFPRRCLEYELDESQPKKYQWFDVPPYK
>Lihu_831
MTSTIMWFFVLLLLLQSVHGWHIAFPNSSDVISNDLREVSFQPAFIFPGTKWCGSGNVADGPDDLGIFAMTDACCREHDNCNDIIEATQTKHGLTNTAFYTRLHCSCDERFYDCLHSSEELVSTKVGFLYFSVLDTKCFREDYPIVGCKRHSLIPRRCLEYELDESQSKMYQWFDIPTYFQNDHRTIVGRHI
>Mege_371
MQGSSWPSSTVLACCCWLLIHARAHAWRVQYDINNRIDSDDLDEIPISFDERINLIYPGTKWCGSGNVAAGPDDLGKHKESDACCREHDMCADVIEAGETKHGLTNPSFYTRLECSCDEKFYDCLHRSEEGAGRRIGFLYFSILNTKCYREDYPIVGCRRPVTFPRRCLEYELDTSQPKKYQWFDVPPYK
>Mebe103
LESRFILAFWLLSHVSVRAWEIRPYPSSGGRSENEIELDEPMERIDIIFPGTKWCGSGNIASDPDDLGKYSETDACCRNHDMCPNVIKAHGTKHGLTNPSFYTRLNCSCDDEFHRCLKNSKDGVAGKVGIVYFTLLGTQCFREDYPVVDCKSSILAGRCLGYEFDTTKPKKYQWFDVPFY
>Odbr_576
MSPTVVALFSALLLMSRNVRGWYIAFPNNSAPFANDLRDSSPEWTPPLIFPGTKWCGSGNVAQSPDDLGTFAMTDACCREHDNCDDVIESMQTTHGLTNNAFYTRLHCSCDERFYDCLHSSEELVSAKVGFLYFSVLNTKCFREDYPIVGCKRHSLIPRRCLEYELDESQPKMYQWFDVPVYFQNGQRVTEVGRHIRSLGSAADDDDAAPFANSWKSISTNGGNNMRLEAA
>Oobi_515
MIPIIAPLFALPLLFLDVHGWHIAFPNNSEVLSNDLRETTLDGQPAFIFPGTKWCGSGNIASGPDDLGMFAMTDACCREHDNCGDIIEATQTKYGLTNTAFYTRLHCSCDERFYDCLHGSEELVSTKVGFLYFSVLDTKCFREDYPIVGCKRHSLIPRRCLEYELDESQPKMYQWFDVPTYFQNDHRMTTAGHHIRSLDPEAPLAAR
>Osbi_762
MLLPRLSTILVLCLCLDDYVHAWSMYLSDANRIGSNNLPEVTERIDLIYPGTLWCGSGSKTSNPNELGTYNETDACCRDHDMCPDVIEAFHSKHGLTNTAFYTRLDCACDEKFYDCLSKSEDGIGRKIGYIYFTRLGTRCFRKDYPIVECKRETGIFMKTCLEYELDTSQPKEYQWFDVPPFD
>Osli_256
MLLPRLSTILVLCLCLDDYVHAWSMYLSDANRIGSNNLPEVTERIDLIYPGTLWCGSGSKASNPNELGTYNETDACCRDHDMCPDVIEAFQSKHGLTNTAFYTRLDCACDEKFYDCLSKSEDGIGHKIGYIYFTRLGTRCFREDYPIVECKRETGIFMKTCLEYELDTSQPKEYQWFDVPPFD
>Soin_697
MTSTIVLFSALLLLSRNIRGWYIAFPNNSAIVSNELRETMFQPAFIFPGTKWCGSGNIANGPDDLGVYAMTDACCREHDNCKDIIEPTQTKHGLTNTAFYTRLHCSCDERFYDCLHSSEELVSEKVGFLYFSVLDTKCFREDYPIVGCKRHSLIPRRCLEYELDESQPKMYQWFDVPTYFQNGYRMVIAGRHIRSFDSGASFTGR
>TecaR2_7
LESRITLVFWLFFHVSVRSWEIRPYPSPEERSENELELDDPTERIDIIFPGTKWCGSGNIASDPNDLGKYSETDACCRNHDMCPDVIEAHGTKHGLTNPSFYTRLSCSCDDEFHRCLKNSKDAIGGKVGTVYFTLLGTQCFREDYPVVGCKSSSFTGRCLEYEFDTTKPKEYQWFDVPFY
>Waau_704
MTPTIVLFSVLLLLSRNIRGWHIAFPNNSETVSNELRETTLRPALIFPGTKWCGSGNIADSPDDLGVFAMTDACCREHDNCKDIIEPMQTKYGLTNSAFYTRLHCSCDERFYDCLHSSEELVSAKVGFLYFSVLDTKCFREDYPIVGCKRHSLIPRRCLEYELDESQPKMYQWFDVPTYFQNDHGVVMAGRHIRSLDSGTSFADR
>Xylocopa_R662287.p3
MKNSFGGVSRLTTVFFIVLIVQFLVFSELTPVSASVKPAEPRCILCNFPRRKCPDDQVLIRGRCRIIIRSV
>Apdo570S
MKNYSRNLITSVLLFSFVVMLLIIPSKCEAISNDMQPLEARAADLVQQPRNIIDVPPRCPPGSKLIKNRCRVIVP
>Apdo711SL
MRFQVYILHLCFFMLVVLTCLSQGQFTDTTTTEQPTFLQKIHEAFKKVKENVKIPNFHIFDPPIYTTTTEKPELELTENFNITNRQLITVPVRCPPNYDFIKGRCREKIP
>Apfl197S
MKNYSRNATRLTTVLLFSLVVMFLIIPSKCEAVSNDMQQPLEARSADLVQQPRNIINVPTRCPPGSKLIKNRCRVMVP
>Apfl927SL
MRFQVYVLHLCFLMLVALTCHSQAQLATTTTEQPTFLQKIRETFKKVEETTKMKLHNFHIFDPPWIYTTTTTTTEKPEEELAENFNLENRQLITVPVRCPPNHDFIRGRCREKIP
>Apme639SL
MKLWWIVSMAVSFLFLCAIHVVALPSRTVAEAASSDVSSDEFEKKFVPFNAKNNNTNNNTKNLRQGAFINVPVNCPPDKVKVGNRCRAFF
>Ceca446Smb
MSRLTSVYFIFIVIQLLVTLSTCQVDDRLNVLDEWRVQPPQIEIRLLKSHTSKDGNILDSIEYIFSNNNEYAESQKQENTGKKSEDVRTEEEKKTTVIPKFGGRTIFRIPKIQCPPGQQRDYLGECRDVFVP
>Cogi007SLmb
MGFFVNWCLLLVVLSCFSKGHVTFADKSVLENVTHAIKNTRGKFVNASPIVFTFPQFETSTPSARTATEKNTEPSTTTTEDLVLRQIIDAPVRCHFINGKCRVPIH
>Cogi012Smb
MRNASITIPRLLWALVLIAGFAETLSAVARDRGAYPRSPKFEDDKLIRDGFQVYIRNRSWFDVLSMLRNRDMEKDEKKFGKLCDYNENKMKDDETSGNTIDEDAKDSENEAKTLPSDKKPPSLTSRTIIEVPVFPCPEGQRLDKNGVCREIM
>Duno923Smb
MRNLTCVSRSGSVFLILFIACFSVVLSAVPEDRSLYRYPKFDFGQFDRDTLPEYVPDRWRAAPSQKLQPPGIEIQVLKGHVSPQNENLAISIEYKISYQNYKPTNMESLDHNRSGNKIDDNVGENEIGRNDENVVNISKNSKSPQLDSRTIIDPPSYDCPPGQRKDPTGRCRDIIS
>Eume180SL
MKLAVCRLYLCLLVLVVLTCHCQGQHTTTEPYLLNKIKETLTNVKEKFDEMALRKRLHIFDPPWTHETTTSTTTTMSTTTTMDTETTTEDFDLLNRNFISVPVRCPAGHVNVKGTCRVLQN
>Eudi029SLmb
MEVPVCRFYLCLLVLVTLACHCQGQHTTEEPYLLNKIKETLTNVKEKFDEVPWGKRFHIFDPPWARETTTTTTTTTTATTDAAPEDSTAEGFEVMNRNFISVPVRCPAGHVNVKGTCRVIQN
>Frva450SLmb
MILSTTTILFTNLLFCCTGRFTESGPPTFHESRYVARIGQRSLIEKKIKDSLGIVHESIHHAIEKSKLGDIIIFDAPPTSTTTEISIETTTGEDDDYELSLRQFIDVPTRCRPGYDFVRGNCRKKVLR
>Hala254SL
MGLQVYRFYVCLFLLIAITSSRQRTCQDIVFPEDSKLFQATKGIVKDVREKINETGKRVNSIFQPFWIQSTTTTTTTEGPNTENIDAFYRMLIDLPRRCPANQTFIKGHCRSLVF
>Hasa467SL
MRFYSLGRVLSVLVLLVALTCAAESASLQARRSFLEDIGNTLSNIGDKIKDTMRGFESVFSQPEDFDPENLVPTTTLEPNLTIYRNIIKAPLRCPPNHVLVKQRCREVFKR
>Hasa661Smb
MRSYGHVPRVLLLIATIVSISTFSTSSTMTSPGDPANNLNDVSDKWKTAQYGGQRAPRKVSVTRISDRPTDNWYYWMYYKYLMNNYNAAATNGKKDSARLEYDESSERMREIDEDGIVMPDIVMPDRIPLIGSRNIIYAPSFCPEGKKPDEVGRCRTVV
>Lihu840Smb
MYLCDLIFSALIISIVRFSMSIDIQSEKRTLIMQLSPKPLTDLEDIPDRWKIVQSEFRVPQIEIYLMKDLLKDYVSPNEDSTFSKEYKYSNKDYNAAEKVTSTTDEKKVPQIGNAKENKKENSDAQDNIVMPDRIIPQIGSRNIIVVPEYCPKGQRKDSKGRCRVVITK
>Mebes49Smb
MRSWSTLAMISVCFVVFSTQLPVMLSRMTLNDVVPDKWRVVSPGQPPQIEFRLFKSHTPKGKSWTSSVEYIISSNNNALETVDKEMEENDKAGKENNLGSRKIIRPFKLNCPSGQRRDHLGKCRDVL
>Mebec91SLmb
MSPFFRLCLVLVVLAALVQLSRGQETTKQPFLLQKIKDGLGFVQKSIQNATERSKLGYIFVFDEPPTSTTTEMSVTTTTEENDFGLSNRQIIDVPNRCRPGYDFIHGSCRKRVLR
>Navi759SL
MRRVWLVLLLLLAVVLEAARAESGQEPKKRFIPFAKGEDKVQEGSIINVPTRCPPNMLKVGNRCRTVY
>Nome827Smb
MHRSSIVSAGVPLFLFIAGFSVALSAVALDREAYRESPNLPPADSPDDNAGRYIPEDWQRNWRQSLTSEIKIHSAERNASDLDINWLFAVIFRHAPQNYKAMESLDQNTSGNKIEEIAEDVGVNEIGKSDETVIQTDNKFVIPQLESRTIVDPPEFQCPEGEKKDPAGKCRPIIT
>Odbr538S
MRPRVPRVLLLIVMIVRFSTTTSSAATQQSQLLILRLLPEEPAENPDRTLNKWRTVQSGEDRAPQIEIHLLKGRVSPDENWYYLDDDTGYKYFGPNYKYNLATDERKLFARLKNDEKPGENAREDEDENVDDYDDIVMPDQTTGIDSRNIIVAPTFCRDGEKPDSIGRCRPVLE
>Oobi519Smb
MRLRDLVFNVLLISIVRFSTALPPLYPPTPDRLLILRLLPESVRTLHSIPDRWRIMHHPPFRAPQMEIQMMKGEVSPDENWMFANEYKYSGRDYESPTLRINDKKIEHGNVKANENEKSNNADIQENIPLSDNWVPPIGSRNVIAGPQYCDKGQRMDINGKCRGVIESRA
>Osbi704SL
MGLQVHCFYLACLLLVASMPLSEGFFLPEKPLLFRTFEERLKDMGEKIGDTVREKLNFILEPPWVQTTTTSTTTTEELDMDTDVEAGIGEERQIIMAPIRCPPNHDYARGRCRRKLR
>Osbi739Smb
MTSSTDMPHLATLIFALFILQSATAVQSRTHRSPEIDGLPYPHNLPERLRIVPHEMSPRIEYKVAGPNNLGMAFYQSSQPKIEDREPSTDHLANRVPDSWRVIPREMEPPRIEMQLMKEHVPKTGANRISLEYTFSDNYGNSEPISELRNNVNGNDGYKVSQSQNSRKKTSRLGLDSRTIVDVPFRPCPPGQRRNYKGVCTKVY
>Osli259SL
MGLQVHCFYLACLLLVASMPLSEGFFLPEKPLLLRTFEERLKDMGEKIGDTVREKLNSILEPPWMQTTTMSTTTTEELDMDTDVEAGIGEERQIIVAPIRCPPNHDFARGRCRRKLR
>Osli279Smb
MPHLATLIFALFILQSATAVQSRTHRSPEIDGLPYPHNLPESLRIVPHEMSPIIEYKVAGPNNNLGMASYQSSQPNIEDREPSTDHLANRVPDSWRVIPRQMEPPRIEMQLIKEHVPKTGANWVSLEYTFSDNYGNSEPISELRNNANGNDGHKVSQSENSRKKTSSLGLGSRTIVNVPFRPCPPGQRRNYKGVCTKVY
>Waau837Smb
MSPRDLALRVLLISIVRFSTTSIIRPQRLYIVQLSSQPARGNIPDRWRTLPEFDAPQIEIQLLKGYVSSNGKLIFTNEYKYPETGYNGEAKMTSTTDEKKIWQIENDDMKERGKEKENVQGNIVIPGRTIPAIGSRHVIDAPPRCPDGKKHDAHGQCREMI
>Waau816SL
MRFYFPQRFLSVLLLLVALTCAAQASSLRARRSVWNDIGNTLNNIGQTIKETVKTEIDSLLYRLSTTDPETTQPTLEPEWNETTLSEENCKTDGREIINTSIRCPPDHVIVNGKCRIKVRRR
>ApR1025617
MLIVCLTLIGLLQPLIHVVYAQDQCTTPNQEEGVCINLRSCQFLITLLEKEGLKVKNYLKQSLCRYENNDPFVCCPKNSGRESKIERENSYGPLLPPQCGFNNISHTRVVGGIPAKLGAWPWLTVLGFRSSLNPSQPRWLCGGSLISARHVLTAAHCAVRKDLYVVRIGDLDLSRDDDGAHPIQVEIEDKLIHPDYSTTTFVNDIAVLRLAQDVQFTEYVYPICLPVEDNLRNNNFVRNYPFVAGWGSTETRGPASDILLEIQLPVINNEQCKQAYSKFKAAEIDNRVLCAAYRQGGKDACQGDSGGPLMLPQHWYYYQIGVVSYGYKCAEPGFPGVYTRVTAFLDFIISALK
>ApR1027523
MDEFLFYKIFLLFLGLRTSEQKLSSEDRIVDGAFINITNVPYMLSYRVNNNHACGAAIINKEWGLTAAHCVTPFVDNPSVSLSVRSGSNRHDFGGIIHNVTAFSYHEKYNDRNNDYDIAVFKVYPPFDFNNKTQPVKLPENVNNFNTDWGLIAGWGYFIDFDPMLSEKLQYVIVPKVKRRKCVKDYKGRYEVTERQVCYGFSQGGKDACKGDSGGPLVNNFTVIGITSWGYECGVQDSPGVYTNVIDLLGWIKNKIRSIQ
>Apce208SN
MFIIVFLCFLCNPIFCNALDKGEACITDDNSPGICKLLQQCPLVYENLLKGLTPRKICGYLNFDPVVCCPYIKKTSTTTITTTTKKITTLPPFTEKMKTKAKCEEYSRYVYTTEYPPILTTDKKSANKSLCNIKDRTLIIGGTKAKLKEFPHMAAIGFDSADGIVWACGGTLISERFVLTAAHCTFNRNFNSTANWARLGDLNLEKSDDHAENFRVVERIRNPHYKPPSQYHDIALLKLERDVQFNEWIRPSCLPYSLPDSGPDGKATATGWGDVEWHESGSNDLLKVTISLVPQSKCNKLFIGNEKNNKLKFGITEDSQICAGELGKDTCQGDSGGPLVILNRDYYCMYTLIGITSLGKLCGTIIPGIYTRVYNYIEWIENIVWPDL
>Apce501VB
MLIVCLALIGLLQPLIHVVYAQDQCTTPNQEAGVCINIRNCQFLITLLEKEGLKVKNYLKQSLCRYENNDPFVCCPKNSDRESKIEKENLYGPLLPPQCGFNNISHTRVVGGNPAKLGAWPWLAALGFRSSLNPSQPRWLCGGSLISARHVLTAAHCAVRNDLYMVRIGDLDLSRDDDGAHPIQVEVEDKLIHPDYSTTTYVNDIAVLRLAQDIQFTEYVYPICLPVEDNLRNNAFNRNYPFVAGWGSTETRGPASNILLEVQLPVISNEQCKQAYSKFKDAEIDNRVLCAAYRQGGKDACQGDSGGPLMLPQHRFYYQIGVVSYGYKCAEPGFPGVYTRVTAFLDFIISALQ
>Apce663SN
MCNHILSNIIFVSLLVILSYAIDDELYEGSQCMLEDGKTGICKKLTDCPMRIREVQRGIRHSTSTGRCGFSDFTEIVCCPIMNFERKVLLRPADIACQEYGNNSATTKEDKNLSLHIFNGKLAMSNEFPYVVALGYENDNISEPIKYNCGGSLISSQHVLTAAHCVSNINEKVPIEVRLGNEDIQSIESNVQRIPISDIIYHPKYKRSTQYNDVAILRLKTKIQVSKTTKPICLQTKSLRSLKITPRTSLIVIGWGATSFDAENSVKLRKTPSLSIVSKEECEKHYIGHPRLPNGIDDNFICAMDNNASRRADACQGDSGGPLLMMTEKGDSVIGITAFGNTCGSPAPGVYTAIYSYLDWIEEHVWTNKNEKKNVVKTGFFNITITFQ
>Apce675SN
MTLPFKIFTTFLLFNIELIISSKSTGNLKNQTFNLLKLNENIKNNLILQKRNVVEDMHYQKNPLLSNASVFPFSFYKNNGKNQISVNNKSVKITENHNINLVFHIHNSFLHDSNTNNLTEIVSSNNPHITINIPDVRISLDEVPSEINSNKKTKSELKCEEYGKQFLNTTNVLPLVGTNSNVIQIINQKCKPPNRLVIGGVNTSPGEFPHMVALGRRNTDEIFSFSCGGTLIASEWVLTAAHCTYGAKSPTDARIGVHNIKNNQQGIITTINKTIRHPNFKPPAMYADIALVKLNTVVVFNNDIRPACLYQQYDTAPAQGWVTDGEKQSDQLQKAFLDIVDNVACAIRHNQSIAIPYGITPSMICAGDSHGGWNKDTCQGDSGGPLQISHPKNICLFQILGITSFGQGCAVVNTPGVYTRVSHYLKWIEDIVWP
>Apdo349S4
MIFTNNIAFQNVILAKKVKIVLLIFYGSIMFSMAQINKEECDYYQNLNLGETYYIYNPRYPLPYSGSKCTWTITSYHRINLKCSLVEFSETKNCDGGSLTVKRNFATKYCGNITLNIESTSNKMIVILSPPGRFFCEVQPMKRVKDSTNCNCGWKNPSRIVGGTNTGINEFPMMAGIKRTYEPGMICGATIISKRYVLTAAHCIIDENSTELAIVVGEHDWSSRTETNATVLHSINKVIIHPKYDIIEKSDWQINDVALLKTEKDIKFGDKVGPACLPFQHFLDSFAGSDVTVLGWGHTSFKGKLSRILQKTTLSMLTQVECYKYYGNIMINAMCAYAKGKDACQMDSGGPVLWQNPRTKRLVNIGIISWGAECGKYPAGNTKVGSYINWIVSQTPDAEYCVTE
>Apdo353SN
MLIIMFLYFLCNPIFCNTQDEDEPCITNNNLPGICKLLQQCPSVYENLLKGLSSHKICGYLNFDPVVCCPDIKKISTTTIRTTTTKKTTAITTFLPFTAKMKTKAKCEEYSRYVYTTEYPPTLINNKKPVNKSLCYIKDRTLIVGGTKAEAKEFPHMAAIGFDTLDGIVWACGGTLISERFVLTAAHCTFNRNLNSTANWVRLGDLNLERSDDYAKPENFRVIERIRNPHYKPPSQYHDIALLKLESDVQFNAWIRPSCLPYSLPDSGLDGKATATGWGDVEWHESGSNDLLKVTISLVSQPKCNKLFIGNEKNNKLKFGITEDSQICAGELGKDTCQGDSGGPLVILNRDYDCMYTLIGVTSLGKLCGTIIPGIYTRVYNYISWIENIVWPDL
>Apdo390S4
MRKVTAALLIFCGSIMLSAKLIKGQCNYNQNLIPGTTYYIYNPNYPYYYRGSESCVWTITSDYRVNLTCTTFELPRSYNCFQDSLTVQINSTASHRYCGNGGFNIVSTSSSMVVTFSSPIWSQGGRFLCEIRAVKRPQDSIDCQCGWNNPSRIVGGTDTGVNEFPMMAGIVDADERSVFCGSTIISVRYVLTAAHCMTNRNYTRLGVLVGDHDLNSGTDTNATMLYQVSKMIVHPNYAHDNFNDVALLKTRRKMEFGNQVGPACLPFQHSPDTFAGSFVQLLGWGTTSFGGPPSDILQKVTVSVLTNLQCSKFYPDLTPQQICTYAEDKDACQMDSGGPVLWQNPTTKRFVVVGIISMGIGCGDTAGVNTRVGAYIDWIVSETTDSTYCIIE
>Apdo397VB
MLIVCLTLIGLLQPLIHVVYAQDQCVTPNQEAGVCINIRSCQFLMTLLEKEGLKAKNYLKQSLCRYENNDPFVCCPENSERESKVVKENLYGPLLPPQCGFNNISHTRVVGGNPAKLGAWPWLAALGFRSSLNQPRWLCGGSLISARHVLTAAHCAVRNDLYMVRIGDLDLSRDDDGAHPIQVEIEDKLIHPDYSTTTFVNDIAVLRLAQDIQFTEYVYPICLPVEDNLRNNAFNRNYPFVAGWGSTETRGPASNILLEVQLPVINNEQCKQAYSKFKAAEIDNRVLCAAYRQGGKDACQGDSGGPLMLPQHRFYYQIGVVSYGYKCAEPGFPGVYTRVTAFLDFIISALQ
>Apdo483SN
MCNHILSNVIFVSLLVILSYAIDDELYEGSQCTLEDGKTGICKKLTDCPMRIREVQRGIRHSASTGRCGFSSFIEIVCCPIINFERKVLLRPADIACQEYGNNVTTKDEKNLSLHIFNGKLAMSSEFPYVVALGYENDNISEPIKYSCGGSLISSQYVLTAAHCVNNINERIPIEVRLGNEDIQSIESNVQRIPISDIIYHPKYKRSTQYNDVAILRLKTKIQISKTTKPICLQTKSLRSLKITPRTSLIVIGWGATSFDAENSVKLRKTPSLSIVSREECEKHYVGHPRLPNGIDDNFICAIDNNASRRADACQGDSGGPLLMMTEKGDSVIGITAFGNTCGSPAPGVYTAIYSYLDWIEEHVWTNKNEKKNMVKTEFFNITITF
>Apdo567SN
MILSFKIFTTFLLFNIELIVSSKNTENLKKQTFNLLKLNENIKNNLILQKRKNVVEDMHYQKNPFLLNVSVFPFLFYKNNGKNQIAVNNKSVKITENHNINLVFHIHNFLQHASRNNLTEIVSSKNPHITTNMPNERISLDEVSSEEISSIKKTKSELKCEEYGKQFLDTTNVLPLVGNSEAIQITNQKCKLSNHLVVGGVDASPGEFPHMVALGTRSTDNIFSFSCGGTLIASEWVLTAAHCTYGAKSPTNARIGVYNIKNNQQGIITTINKIIRHPNFKPPAMYADIALVKLNTVVVFNNDIRPACLYQQYDTVPAQGWVTGWGVTEFNGEKQSDQLQKAFLDIIDNVACAMRHNQSIAIPYGITPNMICAGDHSGWNKDTCQGDSGGPLQISHPKNMCFFQVLGITSFGQGCGGVNIPGVYTRVSHYLNWIEDIVWP
>Apfl058SN
MCNHILSNVIFVSLLVILSYANDDELYEGSRCTLEDGKTGICKLTDCPIRIQEVQQGLRHSASTGRCGFSNFIEIVCCPIMNFERKVLLRPADIACQEYGNNATTIQEDANLSLHIFNGKLAMSSEFPYAVALGYENDDIFEPIKYSCGGSLISSQYVLTAAHCVSNINERVPIEVRLGNEDIQSIESNVQRIPISDVICHPKYKRSTQYNDIAILRLKTKVQVSETTKPICLQTKSLTSLKITPRTSLIVIGWGATSFDAENSVKLRKTPSLSIVSREECEKHYVGHPRLPNGIDDNFICAIDNNASRRADACQGDSGGPLLMMTERGDTVIGITAFGNTCGSPAPGVYTAIYSYLDWIEEHVWTNKNEKKTVVKKGSFNITITF
>Apfl127SNa
MSRLSSQFFLPITTLIIVFLCFLCNPIFCNAQDIDEACITDNNSPGICKFILQCPSVYENLLRGLPPRKICGYLNFDPLVCCPNISEKIYTTTIRTTTKKTTITTLPPFTGRGAKTRAKCEEYSRSLYTTEYPPTLAVNKKPKNVSLCYVKRKLIVGGTKAELKEFPHMAAIGFDTPNGIVWACGGTLISERFVLTAAHCTFNRNLNSTANWVRLGDLNLERSDDNAEPENFRVVERIRNPHYKPPSQYHDIALLKLERSVQFNAWIRPSCLPYSLPDSGPDGKATATGWGDVEWHESSSNDLLKVTISLVSQPKCNELFIGNEKNNKLKFGIMEDSQICAGELGKDTCQGDSGGPLVILNQDYDCMYTLIGITSLGKLCGTIIPGIYTRVYNYIPWIENIVWPDL
>Apfl127SNb
MTLPFKIFTTFLLFNVELIVSSKNTGNLKKQTFNLIKLNENIKNNLILQKRNAIEDIHYQKNPFLSNTPMFPFSSYKNNERNQIAVNNKSFKKITENHNINLVFHIHNSFLQHTSSTNNLTEIVSSNNPHITINIPNERISLDEVPSEINSNKKTKSELKCEEYGKQFLDTTDVLPLVGTNSEVIQITNQKCKPPNRLVVGGINTSPGEFPHMVALGTRSTNEIFSFSCGGTLIASEWVLTAAHCTYGPKSPTHARIGIHNIKNNQQGVITTINKITRHPNFKPPAMYADIALVKLNTVIVFNNDIRPACLYQQYDTVPAQGWVTGWGVTEFNGEKQSDQLQKAFLDIVDNVACAIRHNQSITIPYGITPSMICAGDSHGGWNKDTCQGDSGGPLQISHPKNICLFQVLGITSFGQGCGVVNTPGVYTRVSYYLNWIEDIVWP
>Apfl177VB
MLIVCLAVIGLLHPLIHVVYAQDQCTTPNQEAGVCINIRSCQFLMTLLEKEGLKVRNYLKQSLCRYENNDPFVCCPSKENPGRESKIVKENLYGPLLPPQCGFNNISHTRVVGGIPAKPGAWPWLAALGFRSSNPSQPKWLCGGSLISARHVLTAAHCAIHNNLYLVRIGDLDLSRDDDGAHPIQVEIEDKLIHPDYNTETFVNDIAVLRLAQDIQFTEYVYPICLPVEDNLRNNAFNRNYPFVAGWGSTETRGPASNILLEVQLPVISNEQCKQAYFKTAEIDNRVLCAAYRQGGKDACQGDSGGPLMLPQHRFYYQIGVVSYGYKCAEPGFPGVYTRVTTFLDFIISALQ
>Apfl919S4
MILTNNIAAFQNVILAKRVKIVLLIFYGSIMFSMAQVNKEECDYYQNLNLGEAYYIYNPGYPFPYSGSKCTWTITSYHRINLKCSLVEFPENKNCNAGSLTVTRNFPTKYCGNITLNVESTSNKMIIMLSPSGRFFCQAQPVKRIKDSITNCNCGSKNPSRIVGGTNSGINEFPMIAGIKRTNEPGMICGATIISKRYVLTAAHCVIDENYRKLAVVVGEHDWSSRTETDATVSHNINKVIIHPKYDDVETNDWQINDVALLKTEKDIKFGDKVGPACLPFQHFLDSFSGSDVTLLGWGHTSYEGQLSRILQKITLNVLTQLECKKYYGDIMVNAMCAYAKGKDACQMDSGGPVLWQNPRTKRLVHVGIISWGAECGKYPAGNTKVGSYINWIVSQTPDAEYCVVE
>Apme638SN
MCNHILSSVIFVSLLVILSYAIDDELYEGSQCTLEDGKTGICKKLTDCPMRIREVQRGIRDSTSTGRCGFSDFTEIVCCPTVNFERMVLPRPADIACQEYGNNVTTKEEQNLSFHIFNGKLAMSSEFPYVVALGYQNDNISEPIKYNCGGSLISSQYVLTAAHCVSNINEKVPIEVRLGNEDIRSIESNVQRIPISDIICHPKYKRSTQYNDVAILRLKTKIQVSKTTKPICLQTKSLRSLKITPRTSLIVIGWGATSFDAENSVKLRKTPSLSIVSREECEKHYMGHPRLPNGIDDNFICAIDNNSSRRADACQGDSGGPLLMMSERGDSVIGITAFGNTCGSPAPGVYTAIYSYLDWIEEHVWTNKNVEKKNIVKTGFFNITITF
>Apme641S4b
VRKVTAALLIFYGSIMLSAKLIEGQCNYNQNLIPGTTYYIYNPNYPYSYRGSESCVWTVSSDYRVNLTCTDFEIPWSYNCFQDSLTVQINSTTSHRYCGDGGFNVVSSSNSMVVTLSSPIWSQGGRFLCEIRAVKRPQDSTNCQCGWNNPSRIVGGMDTGVNEFPMMAGIVDADERAVFCGSTIISVRYVLTAAHCMTNRNYTRLGVLVGDHDISSGTDTNATMLYRVKKVIVHPNYAHDNFNDVALLKTRTKMEFGNEVGPACLPFQHSPDTFAGSFVQLLGWGTTSFGGPPSDILQKVTVSVLTNLQCTKFYPDLTPQQMCTYAKDKDACQMDSGGPVLWQNPTTKRFVLVGIISMGIGCGDTAGVNTRVGAYIDWIVSETADSTYCIIE
>Apme650S4
MIFTNNIAAFQNVILVKKVKIVLLIFYGSIMFSMTQVNKEECDYYQNLNLGEIYYIYNPRYPLPYSGSKCTWTITSYHRINLKCSLVEFSENKNCNAGSLTVKKNFANKYCGNITLNIESTSNKMTVILTPPGRFFCEVRPIKRVKDSTNCNCGWKNPSRIVGGTNTGINEFPMMAGIKRTYEPGMICGATIISKRYVLTAAHCIIDENTTKLAIVVGEHDWSSKTETNATVLHSINKVIIHPKYDIIEKDDWQINDIALLKTEKDIKFGDKVGPACLPFQHFLDSFAGSDVTVLGWGHTSFNGMLSHILQKTTLNMLTQVECYKYYGNIMVNAMCAYAKGKDACQMDSGGPVLWQNPRTKRLVNIGIISWGAECGKYPNGNTKVGSYIDWIVSQTPDAEYCVIE
>Apme652SNa
MFIIVFLYFLCNPIFCNTQDEGEACITDNNSSGICKLLQQCPSVYEDLLKGLTLHKICGYLHFDPVVCCPNIKRTSTATSTTTKTITTTTKKSIITTLLPFTAKMKTRAKCEEYSRYVYTTEYPPTLINEKKPINKTLCDIKDRKLIVGGTKAKAKEFPHMAAIGFDTLDGIVWACGGTLISEKFVLTAAHCTFNRNLNSTANWARLGDLNLEILDDSPKSENFRVIERIRNPQYKPPSQYHDIALLKLERNVEFNEWIRPSCLPYSLPDSGPDGKATATGWGDVEWHERGSSDLLKVTINLVPQSKCNKLFIGNEKNNKLKFGITGDSQICAGELGKDTCQGDSGGPLVILNRDYECMYTLIGVTSLGKLCGNIIPGIYTRVYNYIEWIESIVWPD
>Apme652SNb
MFIIVFLYFLCNPIFCNTQDEGEACITDNNSPGICKLLQQCPSVYEDLSKGLTPHKICGYLNFDPVVCCPNIKKTSTAISTITKTITTTTKQSIITTLLPFTAKMKTRAKCEEYSRYVYTTEYSLTLINVKNYKSLFDIKKYKQPNKFIVGGTKAKAKEFPHMAAIGFDTSDGIVWACDGTLISERFVLTAAHCTFNRNLNSTANWARLGDLNLERLDDSPKSENFHVIERIRNPYYKPPSQYHDIALLKLERNVEFNEWIRPSCLPYSLPDSGPDGKATATGWGNVGWEKTSSGDLLKVTINLVSQSECNKLFIGNEKNNKLKFGIIGDWQICAGELGKDTCQGDSGGPLVILNRDYEFMYTLIGVTSLGRVCGSIIPGIYTRVYNYIEWIETIVWPD
>Apme652SNc
MTLLFKIFTIFLLFNIELIISSKSTGNLKKQTFNLLKLNENIKNNLIFQKRNVIEDMHYQKNPLSNVPVFPFSFYKNNGKNQIAVNNKSVKRTKNHNINLFFHIHNSFLQQSASSTNNLTEMVSSNNPRITINMPNERISLNNEVPSEINSNKKTKSELKCEEYGKQFLDTTDVLPLVGINSEVIQITNQKCKPPNHLVIGGVNTSPGEFPHMVALGTRSTNEIFSFSCGGTLIASEWVLTAAHCTYGPKSPTDVRIGVHNIKNDQQGIISTINKIIRHPNFKPPAMYADIALVKLNTVIVFNKYIRPACLYQEYDTVPAQGWVTGWGVTEFNEEKQSDELQKTFLDIVDNVACAIKHNQSIAIPHGITPSMICAGDSHGGWNKDTCQGDSGGPLQISHPKNMCLFQLLGITSFGQGCGVVNTPGVYTRVSHYLNWIEDIVWP
>Atro286aSx
MGKLSPSLPRLSALLIATLYFDLCSADNPVFQDHGYYEGNRCDLENGQGEGVCVKLTDCSSRMQEIKDGRYSGADRCGFANFEEIVCCAERSRSVRNSGAAGPTKRAAAAACENYKETFAEIEGNSPLYEGVKWRHVEYPHMVALGYPGSGGAQEKRGALGGMRYICAGALISQKHVLTAAHCVSNVRELVPVEAILGATLYSAIPLHPKSTQRIPISRIVSHPGYNRSSNRNDIAVLELRDFAVFSNHVRPTCLTAEPLEKRKSGSRRSLTALGWGVPDPEDAGSSRLIVARGLDVVEMKSCSKIYENSTANGFDEGVICAADPVRCDALWRSDGGPLLASEGPFSPVVGVASSGQFCDGGRSFPGVYVSVYEHLGWIEERVWPKSSN
>Atro286bSx
MEETPGRIFSLVLRLLLLSTVLSTPATLNPPRLVNKNLFEGSRCRMENGRGEGVCRKMVDCPSRMQEVREGLYSGPAGRCGFTRFDEIVCCGDGAGRKSSVRGARAKMACEGFKKKVGKLEFPFYTVVFNGERAKSGEFPYMAALGFPAQPDDELQFDGIKYICGGTLISEKHVLTAAHCVNNIQGFVPVEVMLGTITLGGKRKPETQRIPISNIIIHPRYKRSANYDDVAILELGNPVNISYMVFPTCLTTEPPTDKGKDSERKANLIILGWGAIDLDGTTSTSLLKAENLQFVGKAECSKSYENIQAQIPNGLDDGMICVGDPNSTRRADTCWGDSGGPLLVTDVQKFPQVVGVTSFGQACGGKTPGVYASVYKYLEWIEDQVWSNVV
>Atro292aSN
MAEFNLKHFLVLFYLTTFNSKNLIKANDSWLWPNEVNSKMYKPPTPQSQKPVSFLEEGLTLRQERPGIIYQDSPLLISTHSQQMRRNSSVWERLKTDSDKPGFGKGTTAGFGSTKNLGFRTKKKKHPTHINKDWSFPEETLKRKSELKCADYNKAIEGKDVWILPLVGISPTPISTRNTGRIKCKSLRNPLIIGGVVSQPGEFSHMAALGWLTPENEASFLCGGSLISDRWVITAAHCTHGPSGSPKVVRLGARRLGDKTAGKLIGVEEIVRHPSYNPPAIYADLALLKLDQDIKLGSDIRPACLYTEFDTTPLQAWATGWGVTGLGEEQSDELLKARLDVVDNVDCAMKLNRSAAIPRGVVPSMLCAGDLSGDWRSDTCQGDSGGPLQIIHPRHKCLHQIIGITSFGRLCALRNSPGVYTRISHYIDWIEKIVWPNNTG
>Atro304aSN
MNMALVSITNCCIVLMTVSNLVDITISKPDYVVLEENSYPEHGVLYGANDREQLTWYSYDIIMNGNSRPANSFWSSSNRYVEIKPTEQAQENSWGQYAEVKTTEKPSNNPWIVHKWEENKKTTKREQIREVEPTSLISNIGNIPIVPANRNNNENKDSTEFGSYSETRELSRLSETKCEEYGRAVGRKIWALALVGTRPQGVPLSAGNGRCEGLHTPLIVGGTKAQQGEFPHMAALGWFNDNNGIQYFCGGTLISEHWVVTAAHCTHGRLGSPSVVRLGSHDLADKALGEVIEIKRIIKHNSYKPPALYADIALLELKKDVKFTDNIRPACLYQEYDAAPAQALATGWGITDIGEDRSELLLKARLDILDNVRCALQHNRSAAVPRGVVPSMICAGDVSGGWHSDTCQGDSGGPLQIIHPEITCLYQVVGITSFGKLCALRNSPGVYTRISHYLDWIEKIVWPAGK
>Atro304bPE
MGVLVQQIFGICFVLCTFIFSCIPTFPIYEDSQLYGEEGSRCELAHGNGYGICAKLIECPSKMRELHQGEYNIADRCGFSDFNEIVCCDSVNITDREKLTTPDERRAEAACQEYSNEISATERTVSFHILGGVNAKRNEFPFMAALGFQAPAEEEVPGGIKYTCGGTLISRQHVLTAAHCVSNVDERVPVEVRLGSTDLTNADEDTQRVAVLSVIPHPNYKRSRNYNDIAIIKLKEPVRMTNSVQPACLMTRSLNDVDSSVNQTVVVLGWGVTDFEGSETTQLKKAAGLNLVELEDCSRSYKPSTRLPNSIDETMICAIDPNTTRRADTCWGDSGGPLLISAGSSSTVAGVTAFGQACGGTTPSVYTSVLDYLSWIEGHVWPDTKSKRSDTES
>Atro319aPC
MFQADKYRPLKIELVTLPFVVLTVLANSHPLEAKDRDQIINPKGLASLEWGTRLQGLENLQQLPEDLEIPQLRGKRLTPAADEQKFSKSYQACAAPGDKNGHCRHLTACVLEEFRTDIVRFMDYFCVIEQTYVGVCCPDRAEILRTNFSNREDTVAGPLPAIATDESEKESKNSTSEATRSAGEPRGPRGCGVSTKSRMRIVGGRPADPQEWPWIAALLREHSTHYCGGVLVTDRHVLTAAHCVYQYKTREIKVRLGEYDFRQSDETRALDFRVSEIRQHLGFDPATYEHDIAVIKIHRPTPFNNYVWPICLPPVGLTFENKSAIVTGWGTQYFGGPASAVLMEVAVPIWPQKKCVRSFNQRIPETSMCAAAYDGGRDSCQGDSGGPLLHQLGNGRWVNVGIVSWGIRCGEPGHPGIYTRVNSYLDWIFANAIF
>Atro948a34
MTKFYLALAALAVALPTPIFAIDANCDYYQVIQPGVKYYVFNSEYPNRYTSARSCRWYARSPTKVKLTCSVFSLPASSNCVRDRVAISPSGDLQLADAHNYCGTGTFSITSDNHDMNIVFTSLFGTAGGRFYCTLEATTVNPTCNCGWKKQTRIVGGVRAGVNEFPMVAALIDLSNRLLFCGSTIISEKYVLTAAHCLFRQQAGNIAVLVGDHDTSTGADTSASSIHQASNIIIHPAYNSETQANDVGIVTVVDTIVFTMEVGPACLPFRFADTDFTGSIVDVLGWGTLEFAGPTSNVLQKVKLNITSLTSCRRSFPEVTTNQVCTYTRGKDACQFDSGGALLWQNPNTMRLVGIGVVSYGLICADTTPGVNTRVGAYMNWILSVTPGADYCRVE
>Atro950aSN
MRPILNTVSTFLLILRCSGVLGAGEKSKEKCKEYANYVYADETAPVLRMNAGTNSISHCGIVEVPLIIGGTKAVRKEFPHMTLIGFGNSDEDVSWQCGGSLISESFVLTAAHCLDSRDKGPAFKVRAGLINQKTPGEEMQERIVAERIKHPNYQPPSRYHDIALLKLYEPFDLNADVRPACLHVEKDIPGTKSIASGFGKTAYDEADGSDDLMKVQLTYISEEVCKDTFKTDFGGRQMPDGLIPSLICAGEMGGGKDTCQGDSGGPIQRVLEDPYCMYSIVGITSFGKFCGFKNSPAIYSRVSSYVDWIEGIVWP
>Atro950bVP
MILPVLFILYFATLADSAYEGESCSLTDGSTGICALLNNCQPVLQELMAGNAPDKLCGYAGFEPIVCCPTSRPTTTSTRRPTITETPTGDGRGAIARQKCAEYATYVYALVYPPVLTIHREKVNVSQCGFKIQKLVTGGKKAERTEFPHMAAVGYNLDTAGIGWYCGGTLISEKFVLTAAHCTYSTMWGDASWVRVGDLNLERTDDRAMPVDRRIIERIRHPQYRLPSQYHDIALLRLESRVTFNAWIRPACLHTAPVTGTRSAIATGWGRVDWADDEGSMDLLKVTLPLVSQESCNRSYTSGTVDNKLPNGIVGQTQLCAGELGKDTCQGDSGGPLVIYSNKEYYCMYDVIGVTSLGRLCGSTIPGVYTKVYHYVSWIESVVWPSG
>Atro950cSN
MILSYIYLLLFATLAKSAYGGVTKAGTATEAQNGDGRGAIARQKCAEYARSVHSLVTLPTLTSDQKLANVSHCGITSEPLIVSSSVARRHEFPHMAAVGFDKEGGGIDWLCGGTLVSEIWVLTAAHCVHSPHAGSASWVRVGDLNLDSTTDDASPEDRRVIERIKYPRYKLPVKYHDIALLRLESRVPFNAGIRPACLPSGPNSGSDNVKAIATGWGTRDWGETERSSELKKITMPIVDYQSCNASWSTGSTSRNLPNGVVDEWQICAGDSVADTCQGDGGSPLVVYSKKEHCMYDVIGIVSLGKLCHGGIPGLHTRVYYYIPWIESVVWPQGS
>Atro962aVP
MWNCFGGILVLLLHSASSQDFGTITCTTPSGEDGNCISIRQCKPLLNLLLSQGNAAGNFLRSSVCGYDGFDPRVCCPRDSGDESDKENELTTQRQTAAYGPLYPEQCGYSNTTHTRVVNGLPAKLGAWPWIVALGYKSARVGNPPKWLCGGTLVSSRHIVTAGHCVFNRKDLYIARLGDLDLISDDDGANPVDIPIEKITLHPAYDSARYTNDIAVIRLERDVAFTPTLHPICLPLTDDIRLKDFTRLFPFIAGWGAVYFNGPSSPRLLELQIPVVEMETCKRAFEEFKMTEIDDRVICAGFARGGKDACQGDSGGPLMYPRGRNYFLIGVVSYGYKCAEPGFPGVYTRVTSFLDFIQSNLV
>Atro994aPC
MRRYGLNVAFGTVGCIFFAVLCLADISRIVEAQEDDSVVVEAADISKSQDRLGRNIAWQTPGTAVDLRNGSPCLTSRGEVGRCATFRECYPYFKVPDLSAFEGWILGVYDTCSYVDGNGHMTFGVCCSNPPIIPGFPGVTDPGNIPIPEEPQGELEDVDKEHSRPQRPSWPPPLPTHSPDNTIPPLPTHPPSVGYPPITPKPPFSTTKKPSGTTWPTKQPGWWPTTSAPAKPPSTPAPVTQIPQGGGGGGSHAVCGAKNGPQDQKRIVGGHSTEVGEWPWMAALFNKGQQFCGGSLIDDTHILTAAHCVAQMSSWDVAGLTVRLGDYNIRTSTEVRHLERRVRRIVRHRGFDTRTLYNDVAILTLDKPVPFTEQIRPVCLPTGSQLYTGKTATVIGWGSLRESGPQPAVLQEVSIPVWTNSECRSKYGAAAPGGIIESFLCAGRAAMDSCSGDSGGPLMVNDGRWTQVGIVSWGIGCGKGQYPGVYTRVTHFLPWINKNLKQ
>Atro994bBi
MDYHSCIFTGMILIALASVNLGNSLGESRQDNSLAQKSSEITPINLVNCSSVAPDSDYQCVKIEDCKTKGPRSSRKFCKWSGKATHMCCLQTGDNSAEKSAPRRYKRWGSYFDDDCDTPSRYIRVNDDWAFENEDYEEPWTKPKSYRSRFGHNNHDRRDHRHYHHYHDYKDDVETFNANDDFDYSPERNEPECGVLATESRGRIVAHAVGGSPAKTAASSPWMVAIGEKTENEILWFCGGSLISQEIVLTAAHCVTRRKADFARVGELDLNSDMDAAEPQDYEIESSVVHPNYESPRHYHDIAIVRLRTPVRYSEFVRPICLPSNKRNLYANSQVTLTGWGVVEFGGERSPVLQEVQIQTMSNAECNRRYGDPETVRSNVAALPEGIISSQLCAGDAYGGRDACQGDSGGPIVLKEGRRRIVIGIVSSGLGCGSKIFPTIYTRTSHYIDWIRRFL
>Bote557S4
MIQAAVLLFCWSIFSIELSNAANSSCTYYHELTPGATYFIQNREYPNFYSRSQSCSWTIVSEYKVDLTCSTFELPWSSNCFQDKVAVQVNSSTTHRYCGNGQFNIQSESNTMVVTLQSPIWSRGGRFACEVRSVKRSQDSENCECGWKNPSRIVGGNNTGVNEFPMMVGIVDFERRVVFCGGTIISTRYVLTAAHCVDGREYQKLGALVGDHDLRTGSDTNATVLHRIIKIIIHPNYGQRVDQNDVAIIKTENEIKFTNEVGPACLPFQHSPDTFGGNYVELLGWGTTDYGGPTSDILQKVTLSVLSYLQCSENYENITSDQICTYAENKDSCQMDSGGPVLWQNPTTRRLVLIGIIARGRGCAVVGGVNTRVGAYIDWIISATSDASYCIIE
>Bote762SN
MCSIVRSNALFFLLLVLASAIKAELYEGSHCTMEQGNPGVCRKLPDCPFRIQEVIEGRRHTTSSGRCGFVKDIEIVCCPINITRKISPRPADVACQEYNEQSSQLYDLSFHIYGGVEAKPGEFPYAVALGYVNEDSSENSASITYECGGSLISIEHVLTAAHCVNNINEKVPVEVRVGNESIVNIAANVQRIPISDIISHPKYKRSVNYNDVAILKLKTKVLLSSAVYPVCLQTQFLNTLSMTPKMSLIVIGWGATDFSSIEPNSINLRRTPALRLVDREECTKDYVGFPKLPNGIDDSMICAVDTNLTRGADACLGDSGGPLLLFSQQGVKVVGITAFGQACGGSKPGVYTAVYPYLDWIEEQVWIRNDENNKAVPKAPSNKSEPVINLSFINPIFNITYTSH
>Bote765VPc
MLFACLVLITLLHPLVHMVSAEECTTPNNQTDNCLNMKSCKPLQEIPQTQDHTATNFLRQSLCRYEGHDPIVCCPNDPNKEKRGILIETVYKYVPLRPYCGFSNAAHTRVVDDKPAKLGAWPWMVALGFRNYTNPEAGPEWHCGGSLISTRHILTAAHCAIRSDLYVVRIADLNLKRDDDGAHPIQMGFESKLIHPNYISGQHSHDIAILKLERDVPFSDYIRPICLPIEESLRNNNFVGYNAFVAGWGRLEFDGPYSDVLMEIQVPVLSTAECQQVYAGVSDKVICAGYAEGGKDACTGDSGVPLMIPQIFTFYEIGVVSYGYFCGLPGYPGVYTRVTSYLDSFILPALK
>Bote765VSa
MLFACLALIAFLHPLVHVASAQECTTPDNKAGKCLGIRGCKPLLEMLQTQGHAAADFLRQSVCKYENNNPIVCCPNEESREDRGILVEYEPLRPPHCGFSNVSHTRVVGGNPAVLGAWPWIAALGFRYPRNPDLEPLWKCGGSLISSRHVLTAAHCAEINELYVVRIGDLNLVRNDDGAHPVQIEIESKIIHPDYISGVTKHDIAILKLVEEVPFSEYVYPICLPVEDNLRNNNFERYYPFVAGWGSLAHHGPGSDDLMEVQVPVISNTECKNSYARFAAAHVTDTVLCAGYTQGGKDACQGDSGGPLMLPKKFTFYQIGVVSYGHKCAAAGYPGVYTRVTSYLDDFILPAMQ
>Bote765f
MLYLCLALIALLHALVHEVSAEATSYGPLRPPHCGFSNVTHNRIVGGKPAKLGAWPWMVALGFRNYTNPEAGPEWHCGGSLISARHVLTAAHCAIHNDLYVVRIADLNLKRDDDGAHPIQMGFESKLIHPNYISGQYSHDIAILKLERDVPFSDYIRPICLPIEESLRNNNFVGYNAFVAGWGRLEFDGPYSDVLMEVQVPVLSTAECQQAYPGVSDKVICAGYAEGGKDACTGDSGGPLMIPQNFTFYEIGIVSFGYLCGLPGYPGVYTRVTSYLDSFILPALK
>Bote765g
MLYLCLALIVLLHALVHEASVEATSYGPLRPPHCGFSNITHARVVGGKPAKLGAWPWMVALGFRTSRRPKNDPDWKCGGSLISARHVLTAAHCAIHRSLYVVRIADLNLKRDDDGAHPIQMGLESKLIHPNYTFLEHHDDIAILKLERDVPFSDYIRPICLPIEESLRNNNFMGYNPFVAGWGRLKYNGPRSDVLMEVQVPVVSNAVCQKAYSDASDTVICAGYTEGGKDSCQGDSGGPLMIPQNFTFYEIGVVSYGHECALPRYPGVYTRVTSYLDSFILPALK
>Bote776SNb
MRLSTRTSIIFFSVLLCGILISCNAQYEGDSCTIDGTPGICIALSPANCPSVYQDLLKGKSPSSLCGYKNFDPIVCCPKNTPTTTSPNTITNTIKNTTPTTADRGSVVTKGAKAKAMCEKYAKSVYQLVPSPALIIDRPLINISVCAIKTRKLIIGGTKAEPKEFPHMAAIGYDTENGIDWQCGGTLISERFVLTAAHCTYSINGGRARWVRLGDLNLENTDDDARPQNYLIIERIKHNKYQSRFAYHDIALLKLEKDVEFNAWIRPSCLPYSLPDIGTDGKATASGWGTVDFFEDPSKDLLKVTINLVTQPVCNRSFVHESKFIRGIVDEWQICAGEVGKDTCQGDSGGPLVIFNNDYDCMYSVVGITSIGKPCGLSDPGVYTRVYHYISWIESNVWPDS
>Bote776TAa
MTLQFNIFPICLIFSIALIVSSKTAGNLNEKEFEPWRLRDNIHNNPFLHNSGNSEMYKKNPFLSNISMFSVSSNGNELNKTPVNNKPLEVSVISIVFPINDSYHSTSMQNKRVSMDKIPSITSPYTDSKSKSELKCEEYGRQILGTTNALSLVGTNPEVITITNQKCKTTNHLVVGGIDASPGEFPHMIALGIKALDGSFIFSCGGTLIAPEWVLTAAHCTYGPRSPTNARIGISNLRNNQQGITTTINRIIRHPSYKPPAMYADIALVKLSTAVTFNNEIRPACLYQPYDTVPMQAWISGWGVTEFDAEEESDQLQKALLNIVDNINCAIKYNQSTSIAIPYGIMPSMICAGDTLSGWNKDTCQGDSGGPLQIPHSRNECLFQVLGITSFGQGCAIVNTPGVYTRVSHYLNWIEDIVWP
>Bovo046S4a
MIQAAVLLFCWSIFSIELSNAANSNCTYYHELTPGSIYFIQNREYPNFYSRSQSCSWTIVSEYKVDLTCSTFELPWSSNCFQDKVAVQVNSSTTHRYCGNGKFNIQSESNTMVVTLQSPVWSRGGRFACEVRSVKRPQDFEDCECGWRNPSRIVGGNDTGVNEFPMMVGIVDFKRRVVFCGGTIISKRYVLTAGHCVFERDYQDLGALVGDHDLRTGSDTNATVLHRIIKIVIHPNYAQRDDQNDVAVVKTENEIKFTNEVGPACLPFQHSSDTFGGNYVELLGWGTTDYGGPTSDILQKVTLSVLTYLQCSRNYNVTTDQICTYAENKDSCQMDSGGPVLWQNPTTRRLVLIGIIAKGRSCAVVGGVNTRVGAYIDWIISATSDASYCIIE
>Bovo046VBc
VLFACLVLITLLHPLVHMVSGEECTTPNNQTGNCLNIKTCNPLQEILQTQGHTATDFLRQSLCRYEGHAPIVCCPNDPNKEKRGILIETVYKYVPLRPPYCGFSNGEHTRVVDGKPAKLGAWPWIAALGFHNPQNPDTEPEWKCGGSLISARHVLTAAHCAIRSDLYVVRIGDLNLKRDDDGAHPIQMGFESKLIHPDYTPNIHNHDIAILRLVEEVPFSKYIHPICLPIEESLRNNDFVGYNPLVAGWGALRYRGPRSDVLMEVQVPVVSNAECKTAYSKFPNAPITDGVICAGYAQGGKDACTGHSGGPLMIRQQLTFYLIGAVSYGHACAVAGYPGVYTRITSYLDNFILPALQ
>Bovo131SN
MRLSARTSIIFFSVLLCCSISCNAQYEGDSCTIDGTPGICIVLSPANCPSVYQDLLKGKPPSSLCGYKNFHPVVCCPKNTPTTTSPNTITSTIKNTTPTTTDRGSVVTKGAKAKAMCEKYAKSVYQLVPSPTLTIDNPLINISVCAIKTRKLIVGGTKAEPKEFPHMAAIGFDTDDGIDWQCGGTLISERFVLTAAHCTYSMYGGRARWVRLGDLNLERTDDDARPQNYLIIERIKHPKYQSRFAYHDIALLKLEKDVEFNAWIRPSCLPYSLPDIGTDGKATASGWGRVDFLEDPSKDLLKVTINLIAQPVCNRSFVYESKFIRGIMDEWQICAGEVGKDTCQGDSGGPLVIFNNDYDCMYSVIGITSIGKPCGLSDPGIYTRVYHYISWIESKVWPDS
>Bovo555VB
MLFRCLALIAFLHPLVHVASAQECTTPNNQTGKCLGIRVCKPLLEMLQTQGQAAADFLRRSVCKYENNNPIVCCPNEQSREDRGILVENEYGPLRPPQCGFSNVSHTRVVGGKPAELGAWPWIAALGFHYPRNPVLEPLWKCGGSLISSRHVLTAAHCAEINELYVVRIGDLNLVRNDDGAHPVQIEIESKIIHPDYISGVTKHDIAILKLVEQVQFSEYVYPICLPVEDNLRNNNFERYYPFIAGWGSVGHHGPGSDDLMEVQVPVVSNTECKNSYARFATAHVTDNVLCAGYTQGGKDACQGDSGGPLMLPKKFTFYQIGVVSYGFKCAAAGYPGVYTRVTSYLDFILQAMQ
>Bovo924SN
MCSIVRSNALFLLLLVLASVSKEELYEGSHCTMEQGNPGVCRQLSDCPFRMQEVIEGRRHTTSSGRCGFVKDIEIVCCPINITRKISPRPADIACQEYNEQSSQLYDLSFHIYGGVEAKPGEFPYAVALGYVNKDLSENPAPITYECGGSLISIEHVLTAAHCVNNINEKVPVEVRVGNESIVNIAANVQRIPISDIISHPKYKRSVNYNDVAILKLKTKVLLSSAVYPVCLQTQFLNTLSMTPKMSLIVIGWGATDFSSLESNSINLRRTPALRLVDREECTKDYVGFPKLPNGIDDSMICAVDTNLTRGADACLGDSGGPLLLFSQQGVKVVGITAFGQACGGSKPGVYTAIYPYLDWIEEQVWIRSNENNKAVVKAPSNKSEPVINLSFINPIFNITYTSQ
>Bovo927TA
MTLQFNIFTICLIFNIALIVSSKTAENLNKNKFEPWRLSDNIYNNPFLRNSGNSEMYKKNPFLSNISMLSVSYNGNSTELNKTPVFPMNDSYLSTSMQNKKVSMDKIPSITSPYIGSKSKSELKCEEYERQILGTTNALSLVGTNPEVITITNQKCKTTNHLVVGGIDASPGEFPHMIALGIKALDGSFIFSCGGTLIAPEWVLTAAHCTYGPRSPTNARIGMSNLRNNQQGITTKINRIVRHPSYKPPAMYADIALLKLSTAVAFNNEIRPACLYQRYDTVPMQAWISGWGVTEFDAEEESDKLQKALLNIVDNIDCAIKYNESISIAIPYGIMPSMICAGDTLSGWNKDTCHGDSGGPLQIPHPRNECLFQVLGITSFGQGCAIVNTPGVYTRVSHYLNWIEDIVWP
>Bovo934e
MLYLCFALIVLLHALVHEAPVEATSYGPLRPPHCGFSNVTHTRVVGGKPAKLGAWPWMVALGYPNYTHPDAGPVWDCGGSLISARHVLTAGHCADDEDLYVVRIADLNLKRDDDGAHPIEMGLESILIHPDYITGQPFHDIAILKLERDVPFSEYIHPICLPIEASLENNKFEGYNPFVAGWGKLRYRGPRSDVLMEVQVPVVKNSECKKAYPPSWITDSVLCAGYPKGGKDSCTGDSGGPLIMPRQFTYYQIGIVSHGHECALPKFPGVYTRVTAYLDTFILPALK
>Bovo991VBa
VLFACLVLITLLHPLVHMVSGEECTTPNNQTGNCLNIKTCNPLQEILQTQGHTATDFLRQSLCRYEGHAPIVCCPNDPNKEKRGILIETVYKYVPLRPPYCGFSNGEHTRVVDGKPAKLGAWPWIAALGFHNPQNPDTEPEWKCGGSLISARHVLTAAHCAIRSDLYVVRIGDLNLKRDDDGAHPIQMGFESKLIHPDYTPNIHNHDIAILRLVEEVPFSKYIHPICLPIEESLRNNDFVGYNPLVAGWGALRYRGPRSDVLMEVQVPVVSNAECKTAYSKFPNAPITDGVICAGYAQGGKDACTGDSGGPLMIRQQLTFYLIGAVSYGHACAVAGYPGVYTRITSYLDNFILPALQ
>Cafl214PCd
MQTFTNVYQFVLLSLLCILQCYRCLPTDFKNATENISHPYFRGKRFINLGPGTLSKQKTHQACIAPGNQPGHCKHFSGCVLEQFRLNFERFMDYMCIIEQTYIGVCCPDSIVTTRSDKTFDDDLASVLPAIANLDDDKEEWDENENEPSTDDKDAISRNNATLSDIKEAMRKSRRPRGCGTTTKTKIRIAGGQPADPKEWPWMAALLRQGAIQYCGGVLITDRHVLTAAHCVYRYKPRDITVRLGEYDFTKSDETRALDFMVSEIRIHRDFKLTTYENDIAIIKINRPTTFNSYIWPICLPPVQQSFENKNAIVTGWGTQYYGGPTSTVLMEAAVPVWPQERCVRSFTQRIPNSTLCAGAYEGGRDACQGDSGGPLLHQLGNGRWVTIGIVSWGIRCGEPGFPGIYTRVSSYLDWIFANAVF
>Cafl214PEb
MSQSMLIASPLLLLVLVSILLPTHGRDIGEGCNIDNSREQGICKLLRDCSVVYQQLLGGKMPQNICGFSGFDPIVCCPTEVRATTKPPQSTEIIQTEMVRPLKLNGRGSLARAKCAEAAEAVYGLELPPIPIPHRKPVNVSRCALKSRKLIVGGVKADPKEFPHMAAVGFTDPGSQNIAWNCGGSLISAKIVLTAAHCTWNPNWGNATWVRVGDLNLAQTNDDAMPQNIKIAERIKHPEYKGLSVYNDIAILRLEKEATYNAWVRPACLPIDLPDIGTDNKAVASGWGLVDWSDDTGSDNLLKVTLKLVNHTTCNSSISDGSTSAQLPLGIVDESQICAGEEGKDTCQGDSGGPLAIFNKDHDCMYNIIGITSVGRLCGSFIPGVYTRVYNYIPWIERAAWPEYFLNN
>Cafl214SNa
MYEKFAIVLFVVILFRNSTARKSEEKCKEYADLVYETENSPTLRINAGSNKVSRCAIIETPLIIGGIPAKLAEFPHMAVIGYGKNDAMSWDCGGSIISENFILSAAHCLESPDKGPAIKVRVGLIDLSAPGDVMQERYITERIQHPDYKPWVKYHDIALLKLDRPLELNPRVRPACLEGNSQIPGKSAIASGFGKTSYDSNIGSNELMKVQLNFISEDDCKKSYAEDLGTRGLPDGLIQSLLCAGIMEGGKDTCQGDSGGPLQRVLAEPYCMYSIVGVTSFGKFCAFKASPAIYTRISSYLDWIENTVWP
>Cafl214SNc
MSQSILAVSPLLLLILVSILFPTYGKNIGEGCNVDNTSEQGICKHVRNCSIVYQQLLADKLPESICGYSGIDPIVCCPISQTIEITHTEVMRPLKVDSSRGSLARAKCAEAAEAVYGLVFRPALDSRPVNGSRCALNARKLIVGGIKADPREFPHMAAIGFTDPKSRAISWSCGGSLISAKIVLTVAQCAWNNYWGNATWVRVGDLNLVQTNDDAMPQDIRIAERIKHPEYKTRTVYNDIAILRLEKEATYNAWVRPACLPVDLPDIGTDNKAVASGWGLVDWLGDTRSDNLLKVTLKLVDHATCNASFWEDSSNTKLPLGIVDKWQICAGEVGRDTCQGDSGGPLVIFNKDHDCMYNIIGITSFGRSCGSNIPGVYTRVYYYIPWIERVAWPEYFSDDESKITFLT
>Cafl230SN
MGFNLSSLIFIVLLFKFLTHGLPLEKQELYEGSHCKLENGKTGVCKKIRECPSKIREVIEGKRSSDSMERCGFQNFTEIVCCQVNITDKIGLRPAEIACRQYENEIGTGGKAVNTENEVEFHIFSGMLAERGEFPYMVALGYENDDVNDENPDAIKYSCGGTLISSQYVLTAAHCVNNVQEKVPIEVRIGSEDLKNMGEDAQRIPIVDVITHPRYKRSTNYNDVAILKLRTPARMASTVRPICIQTKSLATMTMPLNVSFIVIGWGATSYADDGSNKLMKTPSLSLVDRESCGKSFNGFNKLPRGLDDNMLCALDTNDTRRSDACQGDSGGPLLMLTGSSQTIVGITAFGQTCGGSIPGVYTAVYSYLEWIERQVWPEMSDER
>Cafl303S4a
MQAVKVLFGFLLPFLMLNGIESVCDYFQNLEAGQTYYVYNPGFPYKYKGANQCTWQMTSRYVTKINCSVDIPAFVNGCIQDSLSIQFTGGNIQKYCGFGTLVLEGTNPIIKLYSPYSSQGGQFLCQIQAENPFDENNCKCGWKKVTRIVGGTETGVNEYPMMSGLVDIDIGDIYCGCTIISQQYVLTAAHCIERRDITRIGILVGEHDVTTGNETKATKLFRVNKCIMHPYYKETRQDYDIAICKIIGALKYSAEVGPVCLPFQHKRDTFVGVIVDVLGWGLLEFAGAKSTTLQKVKLNVISPTKCKDYYPELTNSSICTYSRGKDSCQMDSGGPLLWQNPTTHNLVLVGIVSTGIGCGSNEPAVATRTGAFIDWIMSVTPDVQYCKVE
>Cafl303S4b
MKVKVLFGFLLLNGIAILDAKGDESACNYFQNLEAGRIYYVYNSEYPNKYNGEKHCMWQTKSPYVTKINCSVEIPASNGCEQESFSIEFTGGNIQNCGFSTLGFEGIDPIIKLNSSSSSQGGRFLCKIQAENPFDENNCKCGWKKVTRIVGGTETGVNEYPMMCGLVDINEKIIYCGCTIISEQYVLTAAHCIENKDITRIGILVGEHDVTTGEETNATKLFLVNKCIMHPSYKENKQDDIAVCKIIGTINYSAEVGPVCLPFHHKQDTFEDNDVVALGWGLKQFGGAKSTTLQKVNLTVINLTNCKDYYHELTNSDICTYSPGKDSCQMDSGGPLLWQDPTTRKLVLAGIISKGIGCASDEPAVEKRTGAYIDWIQSITSDVQYCKVE
>Cafl314VPa
MWSSVIVLISSLCILIPSTQSQGQCQNPQGRPGICINIKNCAPLLNLLQTNSQNPEIANFLRSSLCGFEGRDPQVCCPTDINGGNTGGTENTGNNFEGEQGRGEITNTVYGPLYPPDCGFSNISLRRVVGGSPAALGSWPWLTALGFRNPRDSNVPRWLCGGALISTRHVLTAAHCVHGRDDLYKVRIGDLDLNSDSDGATPFEDFIEWKAVHPGYNPTSHTNDVAVLKTTREVPFSSILHPICLPVDDFTRNRNVENTYPFIAGWGSVYFRGPTSSRLLQTQLPVRPQQECVRAFQNFKGNVIDDRVLCAGFAQGGKDSCQGDSGGPLMSPNPRDNKFYYVIGVVSYGFRCAEPGFPGVYTKVTAFLDFITSQLV
>Cafl314VPb
MWSSVVLISSLCILISPTQSQGQCQNPQGRPGICINIKKCTLLLNLLQTNSQNPEVAKFLRSSLCGFEGRDPQVCCPTDNGGNTGGTENEGEQGRGEITNTVYGPLYPPDCGFSDVPLRRVVGGSPASLGSWPWLTVLGFRNPRNPNVPRWLCGGALISTRHVLTAAHCVRDDLYKVRIGDLDLNSDSDGATPFEDFIEWKAVHPGYNPTSHTNDVAVLKTTREVPFSPTLHPICLPVDDFNRNRNVENTYPFIAGWGSVYYRGPTSSRLLQTQLPVRPQQECVRAFQNFKETVIDDRVLCAGFAQGGKDSCQGDSGGPLMSPNPRDNKFYYIIGIISYGFRCAEPGFPGVYTKVTSFLDFITSQLV
>Cafl849SN
MDLRFRVFVVIFLIAAFIWQSTNGKDSGNSGSSKKKKNATKIQLSEDIAMNPFLQQSVILSGIEGNPFLSIHVNNSQKPFSTVPNISLSQENNIFNSTVPNISLSQESNVSNIAIFTNNNPFLNFGTDTRVDTAPKPVTQAPEPVTNIPSSSASDNPFSTFYAHNPITIKPASLGTPSLLDLISITSGSTKTISELKCDEYVREIVGTTEIMSLVGTSSDVIKVNNICRDANRLVIGGTEAKIGEFPHMVALGRISDRTFTLMCGATLISHTWVLSAAHCTYGPNGSPTDARIGFHKLTDQQSTGVTVAIKTMIRHPNYKPPAMYADIALVELANAVTFSMTIRPACLYQKYDSVPVSAWISGWGVTEIAGDSTEELRKAQLDLIDNLACTIRYNSSKETPYGVTPSMICAGDPSEGWIKDSCQGDSGGPLQVIHPKNLCVFQVIGVTSFGQGCAIIDTPGVYTRVSHYISWIEGIVWPQ
>Ceca041VBa
MFFTCLMLISFLKLAISQECMTPTQVAGTCIDIKNCQPLLELLRREGAKAADFAKKFICRIEGKNPIVCCPGKSGGSTERNLYGPLLPPQCGFSNVFRPRIVGGMPAKLNALPWMAALGFKKTPTSELEWNCGGSLISARHVLTAAHCAERNDLVVVRLGDLDLKRDDDGAHPIDLRFEKKIIHSEYNKSMHINDVAILRLERDVQFTYNIHPICLPVGKIAERDFVNTRPFLAGWGTIYLNGPQSDVLKEVQIPVVTTQTCAAAFSAFTSSIIVDDRLICTRGNGGRGVCKGDSGGPVMLPINRWFYEIGVISAGFKCAEPGFPGINSRHLNISEISVKNLHGNTVGNHSVNTPLGRQQMQGARCEQMNKFLKASCHLCGSRSRVDG
>Ceca041VBb
MFFTCLMLISFLKLAISQECMTPTQVAGTCIDIKNCQPLLELLRREGAKAADFAKKFICRIEGKNPIVCCPGKSGGSTERNLYGPLLPPQCGFSNVFRPRIVGGMPAKLNALPWMAALGFKKTPTSELEWNCGGSLISARHVLTAAHCAERNDLVVVRLGDLDLKRDDDGAHPIDLRFEKKIIHSEYNKSMHINDVAILRLERDVQFTYNIHPICLPVGKIAERDFVNTRPFLAGWGTIYLNGPRSDVLREVQIPVVTTQT
>Ceca072SN
MCSNLLSTVLVKLSLIIIAFAFNEDLYEGSPCTLENGAPGVCKRLPDCPPRLAEVEEGKRSSSPVGRCGFDDFIEIVCCPANVSQKIFRRPAEVACEQYDTTIGSRNGESGAEDLTLHIFGGVEARSGEFPYMVALGYQNDVGIKYSCGGSLISSQHVLTAAHCVNNVNEIVPIEVRLGDESLNSTAESVQRISISDIISHPKYKRSAQYNDIAILKLKTKVQLSNTVKPICLQTRSLNHMTVTSRTALVVIGWGATSFDVENSVKLMRTHTLSVMSREDCAKYYSGFLKLPRGIDENLICAVDRNETRRSDACQGDSGGPLLMLTEKGDRVIGITAFGQSCGTKVPGVYTAVYSYLDWIEEHVWIGDKAKESRKLEPPTQGVVKTGFINITITYE
>Ceca310SPb
MIYNASFKYLALIGLLYSMILLVSVQGKTYELLDAPQCGYSNVRHPKIVNGVPSKLNAWPWIAVLGYENKTHPLEWMCGGSLITSRHVLTAAHCIIEGYLKYVRLGELDLTSTTDGANPVTLTVDKKTVHPGYIKGRLVNDVAVLKLSKDITFTDAIHPVCLPKNEPLTSSDFVGTHPFVAGWGATYYDGPGSPILREVQVDVLNNNICNNTYGRFRGPVIDNRVICAGYEVGGKDSCIGDSGGPLVIPMNTTYYEIGVVSYGYGCAQRGYPGIYSRVTAFLPFITTSLT
>Ceca310VPa
MIYNASFKYLALIGLLYSMILLVSVQGKTYKLLDAPQCGYSNVRHPKIVNGVPSKLNAWPWIAVLGYENKTHPLRWMCGGSLITSRHVLTAAHCIEEGYLKFVRLGELDLISTTDGANPVTVTLDKITVHPNYVDGEHLNDVAVLKLSKDITFTDAIHPVCLPKNEPLKSSDFVGTHPFIAGWGATHFDGPGSPILREVQVDVLKNDICKKAYGIFSDVVIDNRVMCAGYEVGGKDSCQGDSGGPLVVPMNTTYYEIGVVSFGYGCAERGFPGVYSRVTAFLPFITKSLT
>Ceca489VBa
VFFTCLMLISSLTLAISQECMTPTQVAGTCIEIEKCQPVLQLLRREGKKAVDFVRKFICHMEGMTHPVCCPVKPGKTMRQNVYGPLFPPQCGYSYVSHPKIDGGTRAKLNAWPWMAALGYKATPTSEVTWNCSGSLISARHVLTAFHCLIYLNLYVIRLGDLNLVRDDDGAHPIDVGFDKMIIDPKLKYQGILSTNDIAIIRLDREIQFTYNIHPICLPVGRIRHLDFVNTHPFLAGWGRLGWEEPTSDVLMEVQVPVTTTEACAKAYEYMTNNKNYESVICTGSKDGKDACKGDSGGPVMLPINGSYYVIGVISSGEGCGFGPPALNIRVTSYLKFITSNLQ
>Ceca489Vbb
MLFALAFIIGLLQSHAVTAQEQCVTPNQETSVCVSIRNCQPLLTILQNEGLAAADYLRQFLCNYNYQDNEAMVCCPGYSDRGGRNAGQNDYGPLLPPDCGFSNITHTKVVGGVPAVLGAWPWITALGYQSRKDPSQTLWLCGGSLISRRHILTAAHCIRDNLFVVRIGDLNLYRDDDGARPVQVEIETKIVHPGYNPKQFVNDIAVLRLAQDVPFSDYVYPICLPVSDALRTKDFVRTYPFIAGWGSLGFRAAPSDVLREVQVPVVTNAACKQAYSAIKAAIIDNRVLCAGYQRGGKDACQGDSGGPLMLPQKFTFYQIGVVSYGHNCAEAGYPGIYTRVTDFLDFILSAMK
>Ceca496VP
MQSVNGAKYKEAPVTRLCDTFSLFTDQQRSPEKRGANMVPRNVSVVLVPLLLIFILAHRASSEYNNFADVPCGRRDIGTRTARLVGGQNAFPHEFPWMVSISKKGGHICGGTILNTRYILTAAHCVCSATSMVSAGQLRVSLGEYNLKGPEIPASKEERVSNIIVHPDHKCGKYVDDIALLELASPIVWSESVKPACLPVATGKPGYSAFGGELAGVAGWGWFNEDRSKYKRADVLQKVEVRVIENSVCREWYASQGKSTQVAPKQMCAGHEEGGRDSCWGDSGGPLMVGSNPRSDELMVVGIVSSGVGCARPRLPGVYTRVSEYIPWITQNVFR
>Ceca565SPa
MIKLSKLVLILFISNGSMFCGAQTEEGDSCIVNGFAGNCTRIRECPPVYNNISRGEYPHVVCGYDKYDPIVCCPVSAPTTSATTIRTTTVATSIRTTTPTAPIGWSKAQRMCTYYQRTSPKFIIGGSKARFAQFVFMAAIGYNSDQGIAWECGGTLISTRFVLTAAHCTYNQNWGNASWVRLGAINLYRPNNDSNPVTRQVEERIRYDRYKRPSEYHDIALLKLAEPVTFGRFIKPCCLPFAYPDVPSTGKAVAVGWGQQEWAGEQSEDLLYVNVDLVPQPICNRSFTNGIKDNKLEWGIVDGWQLCAGGLGKDTCQGDSGGPLVAYLDSQPSSYTVIGITSLGKVCGSITPGVYTRIYNYVPWIEDIVWTDAEVAEASS
>Ceca565SPb
MTLSASIIAFSLLVNGALFCNAQYEGSDCTVDKSPGICKRIIECPSVYQELLRGNPPRMTCGYINFDPLVCCPNEVSITMPNDIDTKRPTADSPTENVTPTTKRPLAAAGVGARARAKCEEFSRSVYALVIPPVLSGNHRELVNTSLCASVIGRKLIVGGKKADPMEFPHMAAVGYGNPEDGIKWQCGGTLISERFVISAAHCIYSLNWGTASWVRVGDLNLESSTDPAKPQDIRIVERIKHPNYKRPSEYHDIALLKLEEEAEFNAYVRPSCLPYSLPDSGDDGKATATGWGQVEWAGDQSNDLLKVTISLIAQKQCNKSFSSDNTQLASGIVENWQICAGEVGKDTCQGDSGGPLVVFNRDYYCMYTLIGVTSLGKICGSIAPGVYTRVYNYVSWIEDTVWPDL
>Ceca618S4
TARAAFLLICWFAVASAQTPNSNQLCDYFQNLELNNTYYIYNTQYPNRYRGRQSCTWTMKSDYRVNLTCTVEMPWSSNCSQDMLTVQINPSTTKRYCGDGPFSVLSDSNTMVVSLQTPFWSTGGRFLCQAQAVENPRETENCRCGWRNPSRIVGGTDAGVNEFPMMAGIVDSLEADIFCGATIIAKKYVVTAGHCLENRDTSTLAIVVGEHDVTTGADTNATQLFRIRRVIFHPNYVTGGQLNDIAVVEIQGEINYGVKVGPVCLPFQHSQDSFGGDHVNVLGWGLTEFGGPKATVLQKVVLSVITNLMCSRSYPQISTEQLCTYAPGKDSCQMDSGGPVLWQNPTTQNLVLIAAISNGRGCGEDAGVNERIGAHIDWIVSVTPDATYCAVE
>Ceca743VPa
MIYKASFTYLALIGLLYPLILLVSVQVDTSFCYKGKKYELLRAPQCGYSNVRHPKIVNGVPSKLNAWPWIAVLGYQNKTHPLQWLCGGSLITSRHVLTAAHCIIEGFLKYVRLGELDLSSTKDGAHPVTVTVDKKTVHPNYVEGQHVNDVAVLKLSKDITFTDAIHPVCLPKDEPLKSSNFVGTHPFVAGWGATRYRGQGSPILREVEVEVLKNDICKKAYRNFRNSVIDNRVICAGYEIGKKDSCQGDSGGPLMIPMNTTYYEIGVVSYGHNCARRGFPGIYSRVTAFLPFITTSLT
>Ceca946SN
MLLSASILSWITFFLLVKHRTFCTAQYEGDRCTVDGSSGVCTRLENCDSVRNELMRGIIPRETCGYDKFHPIICCPNSSGVVTANLTVASMAKPSLTSDLTRRPVGAKAKAKCEEYSKYVPYVTHFYASLNITDTTALCKDTFQAVVIGGSPARQKEFPYMAAIGYGNLENGTIHWECGGTLISERFVVTAAHCLFNLNWGEATWIRLGVLDLEKTNKTETYEPQDIRIMELIKHPEYKRPSEYHDIAILRLERSATFNDWVRPTCLPYSLPPTGKAAPTPTAMGWGQVEWGGDRSNYLLKVSVSIKDHDECNATFTGGITDDKLRFGIVDDWQLCAGDFGKDTCQGDSGGPLIFENNDYDCMDTLIGVTSLGKFCGGISPGVYTRIYHYVPWIEDIVWPDP
>Ceci010aPC
MWTIKKILGAVALYYILQIVVRDTAAKDVINPAGLSSLEWGKHLQDLENVKFRGKRFINLGVNEQPNKAYQACLTPDEKKGHCRHLSKCVLEDFRSNFARFMDYMCIIERTYVGVCCPDQTEVLEVNSLGAESLAGVLPAVASNDDGKPIWGTAEDETSSTGVNDTRDTGAEINRKPRSPRGCGVSTKSRTRIVGGRPADPKEWPWMVALLRKDASHYCGGVLITDRHVLTAAHCVYRYKAREIIVRLGEYDFSVPEETRSLDFRVTEIRQHLDFNPFTYEHDIAILKIHRPTIFNSYIWPICLPPTGLSFENKSAIVTGWGTQYYGGPASAVLMEVAVPVWPQHKCARTFTQRIPETAMCAGAYEGGRDSCQGDSGGPLLHQLGNGRWVNIGIVSWGIRCGEPGHPGVYTRVNHYLDWIFDNAIF
>Ceci027aVP
MDMIPGIWLILLFFGHVDGLSYEIDIYEGSNCTLNDGRLGICKRLPECSIKLKEVREGLRYSNAVDRCGFFNFTEIVCCPLKTLKHWNTRPAHIACVRYKNEVGSKTANDGDNVASGPRRWGILVGVNVRFGEFPYMAALGYRDTNEKNVEVIKYLCGGTLISLQHVLTAAHCVSNIQSRVPVLVRLGNDDLGTVIPDPLEIPISKIIIHPEYNLSTYYHDIAILKLEKKVYRSFLVQPICIQMKSLTEMNLSKNDTLTVTGWGATSVYGDGSTKLLKAEELRFVGNDECSKAYTDHRWIPSGLDNHMICAIDKNITRGADTCQGDSGGPLLIKSENNLTLVGVTSFGQSCGGPSPGVYISVHSYLDWIEKTVWSNDTDVV
>Ceci147a34
MGAGNLASFLQATSLLLLISARTSWCIEQGCDFYQDMAAGTTYYVYNPGYPNAYSGQRSCRWYAKSATRVRLSCEVFSLPATANCVGDRLSVSPSGDLQLSDAHRYCGTGTFAVESTGNYLNIVLESVSASSTGRFLCKLESISSSEPNCNCGWKKQTRIVGGTQTGVNEYPMMAGLIDSTQRILYCGATIISVKHVITAAHCVVGKSAGQLGVLVGDHDISTGSDTNASSLHRVSSFTVHPQYNADTQANDIGIVTVIDTIVFTLEVGPACLPFQQASNSFANSNVQVLGWGTTEFAGATSNTLQEVTLGVTPLASCQRPYPQVTNNQMCTYANGKDTCQFDSGGPVLWQNPSSRRLVCAGIISFGGVCASDTPGVNTRVGAYMNWILSVTPGINYCRLE
>Ceci291aSN
MRLIIVTLFLASSTVPVAFCSSGYKSKEKCKEYANLVYENEYIPVLRKGAGSNRVSRCAIVETPLIIGGVKAKSMEFPHTAVIGFGTNDRDVSWQCGGTIISENYILTAAHCMESRDKGPARLVRVGLINLKDPGHAMQERRVVERIKHPNYRMPSRYHDIALLKLAKPIYLNSQVRPACLEIDFMINGRKAIASGFGKTSYDGSEGSNELMKVQLDYISQEECEKGFRAELGTRQMPSGVIPNLLCAGVMEGGKDTCQGDSGGPLQRVLTEPYCMYSVVGITSFGKFCGFKNSPAIYSRVSTYIDWIESIVWP
>Ceci291bSN
MVLLLLTIIFVIGVRSQSYVGDICNLKSGAPGKCSTLENCQSVYSQLVAGNPPDTLCGFSGFEPIVCCPSSTSRPSTTTEAITTATSADESVGSIARQKCAEYSSSVYALVIPPTLIDKRPVNISVCAITSKKLIVGGTRADPKEFPHMAAVGFQKGSQEIGWFCGGTLVSERFVMTAAHCTYSAEWGKAAWVRVGDLNLVSSNDNAKPQNRRVIERIKHPEYKRPSQYHDIALLKLESPVEFNAFVRPACLHTGNTLEAQTKGVATGWGHVEWQGDGGSNDLLKVTLSLVPQSSCNESFSSGTVDSKIRFGIVGDWQICAGEVGKDTCQGDSGGPLAIFNTDHYCMYDVIGVTSFGRLCGSIVPGVYTRVSYYVPWLESIIWPQS
>Ceci737PCb
MNVMKLIIVLTLAYFHIPLAKCTTRFNINLKHHIDLSYGSPAYKHCECGRRNTNQPQNTRIVGGTEVFENEYPWMTLIIGNGSRLVCGGSLLNDRYVLTAAHCLLRGFRQNEMKVVLGEHDRCNGDLKTVVFSVEKLIPHPDYHSGTNYADIMLLKLNMRVTFNEYIRPICLPNIHCPTKVSTLLCAGISSGGQDACQGDSGGPLQILNDKGRYELIGIVSNGIGCGDKGFPGFYTDVARMITWVVKITTRDSMYCWR
>Ceci737c
MTALNLWIVLTGLSVIVTSEAYQTEDKRVFGQGKNFFGFFGNKPPEANEPPVQCYCSCGLRNEESRIVGGQTTHMNEFPWMARLSYLNKFYCGGTLINDRYVLTAAHCVKGFFFRFMWFMIKVTFGEHDRCDEKINPETRYVVRAFTGDFSFLNFDNDIAILRLNERVPLTDTIRPVCLPTIRDNAYVGTHAIASGWGTLHEDGKPSCLLQEVEVPVMSLADCRNTSYSPRMISDNMLCAGYPDGKKDSCQGDSGGPLISERLDKRYELIGVVSWGNGCARPGYPGVYTRVTRYLDWILENTRDGCFCEN
>Ceci737d
MTQFLVTPKILALLTFGLLMQADGFLVNFDTRSSEGPLNFFQTDSNRSRRFLFDELFGIDITGSADTDDGKLRNCTCECGIINQENRIIGGRPTGPNRYPWVARLVYDGQFHCGASLVTNDYVLTAAHCVRRLKRSKIRVVLGDYDQYVNTDGVAVMRAVSSVIRHRNFDTNSYNHDVALLKLRKPVKFTKTIKPVCLPQYGTDPAGKEGTVVGWGRTTEGGVLPGVVHEVQVPILSLSQCRQMKYRASRITNNMICAGRGAQDSCQGDSGGPLLVQEGDKLEIAGIVSWGVGCGRPGYPGVYTRVARYLNWIRTNMKDTCLCVK
>Ceci737e
MDTRYVVALITFYLIIGYVHALPSVLNKNRRNLPSSNTQTHYNITSSSYSSLPSISEESYVDFENVPPTKNPSGRPNICRDCVCGISNRKMRIVGGNVTEIHEFPWIATMSRRGKFYCAGSLITRKHLLTAAHCLEGFNTKEIQIVLGDHDRSIKESSTIQRRIKAVHIHENFDTYTFNNDIAVIELDSPVTFNGIIRPACLPENRDIDYSGAMAVAAGWGHTGEREPISQELRKVSLPILSDEECRTAGYDKKRLTDNMFCAGYLEGKRDACQGDSGGPLHISGTYNHLEVVGIISWGRGCARPQFPGVYTKLTNYLGWLKNHLNGECVCPPPTSKIAGRR
>Ceci762aPC
MLRRGAPMSWVLAALLLLFGSSLIANADSSRSGGDRVLEDSVTVEAPVILNTAATDPELPTATREARNIFWAKAGGGGPCLTSKGEVGKCATFKECYPYFKIPDLGALDGWVLGVYDTCSYIRDDGRMGFGVCCSNTIPLVTPASPGGEDPVVEEPEEEDNADKNVGPDSAKPRPKPPSWPPPLPTHPPDHTIPPLPTHGPFPGFPTITTPKPIYSTSKKPPGATTWPTKKPGWWPGATSPATTSKPPVTAAPGVTYAECGAKNGNQDQERIVGGHNADPGEWPWIAALFNAGRQFCGGSLIDNIHILSAAHCVAHMNSWDVARLTVRLGDYNIKTNNEVRHIERRVKRVVRHRGFDSRTLYNDVAILTLDQPVDFTEQIRPVCLPTGSQLYSGKTATVIGWGSLRESGPQPAVLQEVSIPVWTNSECKIKYGSDAPGGIVDSFLCAGRASKDSCSGDSGGPLMVNDGRWTQVGIVSWGIGCGKGQYPGVYTRVTHFLPWINKNLK
>Ceci865aPE
MAAGALLCVALAFLGCLVSSFPFIDEIYEGSPCPLEDGAIGVCKKLPDCAPRLNEVQAGRRSSDSSGRCGFTDFTEIVCCSLNISDKIGSRPADVACQQYYNEVTSEGVVFHILGGEATSPGEFPYLAALGYLETDEDTEGVIKYSCGGTLISSQHVLTAAHCVSNINDQVPIEVRLGSEDLESSDPIPQRIPISSIIPHPSYKRSVNYNDIAIVKLKTPARLTNTVKPICLQTKSLTTSQIPANASLVVTGWGATSSFGDGSTKLLKAAGLRFIEKDSCSKLYTEFRRLPRGLDDGMICALDSNTTRRADACQGDSGGPLLMLSENSQTVVGVTSFGQACGGPSPGVYTSVYSYLDWIEAQVWPDQASD
>Ceci933aVP
MWILSVLVPLQLLLLIVSSQDFNSVTCRTPSGEIGQCINIRQCSPLLQLLQTQRNAAGDYLRSLVCGYEGFEPRVCCTSGSETSPVVTDGPRIEPTNNAYGPLYADQCGQSRSNITHFKVVGGNPAQLGAWPWIAALGYRSTKNPNSPRWLCGGTLVSSRHIVTAGHCVHNQRDLYIVRLGDLDLNSDSDGATPIDVLIERKIIHPEYNAASYTNDIAVLRLQQEVPFTELIHPICLPLPDEVRNRDYTRLFPFIAGWGSVYFHGPSSSRLLELQIPVVEQSECKRAFEAFPTAVINDRVLCAGFARGGKDACQGDSGGPLMHPRGRTYYLIGVVSYGFRCAEPGFPGVYTKVSAFLDFIQQNLV
>Cogi001aU
MAKATLWFLGWLTLLVTFSYAVDEDCNFYQELVPGTDYYVYNSEYPYKYNGARSCMWTIKSAYRVNLTCETFNLPGSVDCLEDRMVIQVDASTTYRYCGDRSFSIQSNDNTMTMSLSSPYWSIGGRFLCKVEAIKRPQDSEKCQCGWKNPSRIVGGVETGVNEYPMMAGMVDSLQRRVYCGGTIISIKHILTAAHCIVGRDIQKLGVVVGEHDIRTGKESNATRLYRIEKATIHPNYVRKSFLNDIAVVELDGNLVYSNEVGPACLPFQHSPDTFGGSFVDILGWGTTEFAGPPSDTLQKATLSVLTNLECSKTYNNLTNDQFCTFAEGKDDCQMDSGGPVLWQNPTTRRLLLIGIINYGSGCGVTSGVNCRVGGYMDWIVSATPDARYCIIE
>Cogi013aU
MCIINFLLIILSQLCTSTFEFTVGAAVDELAEGSQCVLEDGKQGTCRKLPECPPRVLEAHEGRRDSESSGRCGFEGLIEIVCCPVNITQKMAQRQADTACQQYDEEITIYNRKQEDLNFHIFGGIEAKTGEFPFMVALGYENDSDDEDAPPIRYGCGGSLISFQHVLTAAHCVNNINEKVPIEVRLGSEHINSTAANVQRIPISDIISHPLYKRSTNYNDVAILKLKTKVQLSTAVKPICLQTRSLNTMSITPKTALIVIGWGDTSFDTEGSNSLMKTPSLSLVDRKECSESYNGFLKLPQGIDENMICAIDKNSTRRSDACQGDSGGPLLMLTENGDTVIGITAFGQSCGSSIPGVYMAVYSYLDWIEEHVWPDNQRETDTNKFSASFSVSIRKTIV
>Cogi024aO
MNALAVLLVFGSVIVANGKLDPRIVGGQVAAWGKYPYQVSIRQSSRHICGGSIINKYFILTAAHCIYYVSADRIKVVVGSNYLKQLGVYYQAAELFYPVSYDDKLIIDDIGLIRVNGGIEFNELVQPILLAPVYDINPGETAVVTGWGRLSTDNVISNLLQEIYLTVISQEECKDKYWSVTETNICTLTKIGEGVCNGDSGGPMVVSGSQVGIVSYGYPCAKGYPDVYTRVYPYIDWINNITSQNYSTGNAVDVRLNKWTTLLLATATLLGHKHLIL
>Cogi024bO
MHTLSIAVALCLAVSVYGFPGSQIVGGFDAPDGKFPYQVSLRYNGNHFCGGSIISSRYILTAAHCVKGVSDIRKATVHVGTNLLSEQGDAYGVESGVAHPNYNSRTIANDVAIIRVNRAIAFNAKVKTIPLASSNVAEGSTCVLSGWGTQKAGGNVPNKLQYADLRVESQKSCVQTWSNVQSTQICTYTKVGQGACNGDSGGPLVANGNQIGIVSFGRPCGVGSPDVYTRVSSYLNWIKGQQSFIQDDNEPQSEEIDMENVEPRFDDMFEQ
>Cogi024cO
MYALNILLVLCLAVTAYGFPGTQIVGGKDAPAGGFPYQVSLRQNNNHFCGGSILNSRYILTAAHCVTGQSPSRVTVHAGTNRLSEAGTIYNAEKILTHSGFNSMLLVNDVAVILVDRAISFNEKVQPIQLASKDVAEGSSCILSGWGRLQAGGSLPNNLQYIDLRVETQAKCKQTHWNLRESHICTFTKYGEGACNGDSGSPLVANGVQIGIVSFGRPCGVGSPDVYTRVTSFLSWIKQQESLTLDLHEEQTNDDTV
>Duno114VB
MIFANVRFFVVVVLTVSVNVLCSPLFKIIDKPNTYLTSNSSSNGKISSAGHFSVTEEDLDGKRIVGGKYAMSNQFPFMAVVHRLMGGGMVSQCGGSIISHRWVLTAGHCVAYKPRQFLVVFGVTDKYGIEYDFYQGPGIAMRTDKSVLHPGFKPSINDVGLLYMPYDIPFGATIQPIQLAGYNNIRADFTDRIGTVIGWGKDGNQGVGTRLLKYASLPIISSSICNMAWAITPNKHVCTAAGYGQDACQGDSGGPLIVLERYVPLQIGIVSYGDANCPSTEPGVFSRVTGYIDWIQKVTGLYY
>Duno190VP
MTIDILLVILSQLFICSHLSTGEDLYEGSPCLMENGNEGVCKKLPECPPRLKEVKNHTRDWGSTGRCGFDNFVEIVCCPLNVSEKLSKRPAESACEQQRSDEEVSFHIYNGVEAQSKEFPYVVALGFNNTEEDGPSIVYSCGGSLISTEHVLTAAHCVRNAKNLVPIEVRVGDEDLSSTGGSVQRIPISDIIIHPKYRIRTVYNDVAILKLKKKVELSNTVKPICLQTRSLNTINMTSNTSLVVLGWGATSLDSEGSNRLMRTPSLSIVGIKECNKSYSGFSISRLTNGIDDNMICVIDSDSNRLSDSCLGDSGGPLVMLAESGDSVIGITAFGSSCGSTIPSIYMAVHRYLDWIEEHVWPSVNNEPKPRESDVFKWSFNLTIT
>Duno192S4
MKASLLVLCWLMLFLWSSNAVDLGCSFSQQLSPTETYYVYNPEYPYSYRGPRSCIWSLQSDYKVNISCNLQLPWSSNCTQDRLEIQVSPTTTHRFCGDGTLSLMSEGNTMTLTLTAPMTSAGGRLLCEVRAVKRPQDSTDCECGRRNPSRIVGGTATGINEFPMMAGLVDIKSREPFCGGTIISNQYILTAGHCIANRNVSELVVLVGDHDYTTGADTNASKVFLVRQKIVHPNYVFGGQQNDIGILEIAGWITYNNQVGPVCLPFQHSPDTFGGSLVQALGWGSLEYGGGPSTVLQKVTLNVETNLACRKNYPEVSNNQICTYTKNKDSCSMDSGGPLLWENPTSLRLVLAGVINYGIACAVFGSVNCRVGAYIDWITSVTPGARYCIVE
>Duno917VP
MSSQSFFLSVALSCLPFLVLLIAPPCDGQQYPGDTCYLGNNPGVCTLLRQCRPVYEELLKGNPPTTVCSYSGFDPVVCCPSGGPTTPKRTTTTTTTTARSVPRPGTNTRGAIARAKCEEYSRSVFQLVVPPILAGNRQPVNISVCAIKSRKLIVGGTKADPKEYPHMAAVGYSTGGTGIAWSCGGTLISERFVLTAAHCLYSKGLGVVASWVRLGDLNLERQDDDARPQNVRIAERIKYPDYVSSSGYHDIALLRLETNVRFDAWVRPACLAYSLPDVGTDNMATATGWGVVDWGDDEGSNDLLKVTISLISQPVCNRSFPNDDRISRGIVDEWQICAGEVGKDTCQGDSGGPLVILNGDYYCMYSVIGVTS
>Duno994Vb
MLPLCLVLIGLLHPFVHVVSAQGQSCTTPNNAPGVCLGIRGCPPLLDMLQREGAAAGNYLRASLCFNQPRNPIVCCPLNNTEPPRDGKVVQDNTYGPLYPPQCGYSNASHTRVVGGIPAQLGAWPWITALGYRSNLHPETPSWLCGGSLISARHVLTAAHCAVRSDLYVVRIGDLNLRRDDDGAHPVEVEIERKIIHPGYSTSAFVNDIAVLRLAQDVQFTDQVYPICLPVEEPLRSNNFYRKYPFVAGWGSIGTKGPSSSELLEVQLPVVSNDDCAQAYARFNGTVIDSRVLCAGFKQGGKDACQGDSGGPLMLPKTFTYYQIGVVSYGYKCAEPGYPGVYTRVTEFLDFIISSLQ
>Eudi002aU
MCSNVLWNVFIVFLAITALAISEDLFEGSSCKLENGDLGVCKKLLDCPPRVQEVYDGKRQTLSTGRCGFDSFVEIVCCPVNITEKISLRPAEAACQEYDTTILTKYVETVIPHVFGGTEALVGEFPYMVALGYGYDDPSKNTSIRYSCGGSLISPQHVLTAAHCVYNINDNVPTEVRLGNINLQSTAESVQRIPISDTIFHPKYKRSAHYNDVAILKLKTKVVFSEMVKPICLQTKSITSMNVTSETSVRVIGWGATSFDVENSIHLMKTPSLSIVSKEECAKFYTGFLKLPHGIDDNLICAIDTNSSRRADACQGDSGGPLLMKTEKGDSIIGITSFGQTCGSSVPGVYTAVYSYLDWIEKHVWTSNENEELQNSVVKTEFINFTFTFKV
>Eudi006aU
MDRQRRAPSLTTLVLLVVQTGLTILAVCGTIHADPEGKTTVSFESSVEEVHRGENDDNAVIIDAAGDTDARLETRDGRGILWNGVSDSESCLTSKGEIGRCTSFKECYPYFKIPDLSALDGWVLGVYDTCSYTRENGQMNFGICCSNILPVVTPPSDNTEDPTIENTQERNGTKEEETTVKPRPQTPGSWPPPIPTHPPDHTIPPLPTHPPYLELPTFSTIKPVLTSKKPGIATTWPTKKPAWWPGASATPTTSEKPLGTISSIDTSQCGAKNGVQDQERIVGGQNADPGEWPWIAALFNGGRQFCGGSLIDDKHILTAAHCVANMNSWDVARLTVRLGDYNIKTNFEVRHIERRVKRVVRHRGFNSRTLYNDIALLTLNEPVPFTKQIRPICLPSGSQLYPGKIATVIGWGSLRESGPQPAILQEVSIPIWSNSECKLKYGAAAPGGIVDSFLCAGRAAKDSCSGDSGGPLMVNDGRWTQVGIVSWGIGCGKGQYPGVYTRVTHFIPWISKNLMK
>Eudi024bO
MRFTGCLGLLLALSLASDTCQASTFGEKVKNFLGIFGNKPPYAVEAPGPCYCSCGVRNEESRIVGGQTTRVNEFPWMARLSYLTKFYCGGTLINDRYVLTAAHCVKGFMWFMIKVTFGEHDRCIEKGAETRYVVRVLTGDFSFLNFDNDIALLRLNERVPLSDAIRPICLPSIRDKLYDGTKAIASGWGTLFEDGKPSCLLQEVEVPVMSLQDCRNTSYSPRMISDNMMCAGYQDGKKDSCQGDSGGPLIAEREDKKYELIGIVSWGNGCARPGYPGVYTRVTR
>Eudi048aO
MSPRRFALACAAAIFLIVSNVTSLDESHDVAARKVGSNPFHRDSSSLFLFHLLKLKKQLQKIEQVPTTPPTADCICVPYYLCNANRTIIITDGLGMIDIRYRRCTGDLEVCCRLPNVTTTTPKPTTMRPTTKPTTKATTTTKAPTTSTLPPVIFPTIQPQVIPVCVCVLAFQCDPSGIIGTSGEGVINPRLQYVQCPSSTMVCCRPTSVIQYSYNPPAPSSQVCVLCGGTIQCNNGIVIPVNVGIVNPLVNYGQQTCPIPTSCCQGINPTYANGIPVVIGPIRNSGTPQACYCMRSWLCSPGNSVSPDGAGVIDPRFSLCGTPNEVCCRATTTSIARSNDLQGRGESIVSGEATFSQSGCGTQNKTYATAKPYPAETGKTYFAEFPWMVAVLTKQADGKYLFQCGGSMITNSAVLTAAHCVTNLGNDRPIARFGQWDLEKQPSGQPVPFQDADIKAIVTHPLFYSGALFNDIAVIILNKPVNQSVNVAPVCIPQQGLIFPAGTRCIGTGWGRNSFGGTYQTELRKVELPIVDRTDCQNRLRTTRLGPYFQLHSSFICAGGEANKDTCRGDGGGPLVCPGVSGQYFQVGIVSWGIGCGSSNIPAVYTNVAQYTEWISQQLATYGS
>Eudi193aU_SP
MLLSWVALSPVTLLTLVFLLSDLRNCKAQQQEGDACVVNNAPGICTRLQQCQSVYQKVLNRQFPSAVCGYLRFEPIVCCPRRNEIPKRPNIVTPQPVTRRRSTKATAKCVEMIQSIPKFIIGGTRAYAMEFTFMAAVGFDDTGNIAWLCGGSLISERFVVTAAHCTYNVNWGNANWVRLGALNLETADKDEEVQDFRVIERIRHPSYKRPSEYHDIALLRLERDVRFGAFIKPCCLANHLPDTGEGKAIAMGWGRVDWAGDNSNDLLKVTLDLVPNPECNRTFTKGAKDDKLEFGVVGDWQLCAGGLGKDTCQGDSGGPLVILNNTNFVYDLIGVTSLGKLCGSITPGIYTRVYNYVPWIENIVWPD
>Eudi193aU_VA
MYSCPPMPPAPCPPECPPSKPSYDPCSRYYREIDTTMIGNQLIIRMEREKGKSKKSKEWDPPCDCDVVEIQRPTSKEGPKILSGPDNNRIMFRVESKSAVQKDDDDAMTQAISYEVGQCRGGPYTNNQCRTFTIYPILDGPGTQEVHTDRVTEGNDNVFMLKVKKKSDSVDQPRRNVELELRTPKLQPLPEMPQVQHQEKVLVKKEVECQPQETSRKEPKKAKQRKKR
>Eudi193bU
MGLSRLWLILVIMLVRSHFSQNTTIRCNTEYEGDTCTRDGKEGICTLLKECPVIYKHVLIQQFPHCPCGYKNFEPVVCCPRRKEVAGRNSNASKSLFSEPYRVDHGAKARAKCKEYESMQFYSINTPINTTISTSTSPPTINISFTHETTKRPLRRLITKGVKVMDNEFTFMAAIGYNSTENDILWLCGGTLISKRFVVTAAHCTSNAIWGNAAWVRMGTKKLFNSLNKEDAKTYRIIERIRHPWYKQPSEYHDIALLKLESDVEFTFWIRPCCLPYSLPDVGINGNATAMGWGNTEWAGDSSNELLKITINLISHTECNRVYSKDNKLEFGIVNGWQICAGGDGKDTCQGDSGGPLVIPNKDYYSMYSLIGITSLGKFCGSITPGIYTNVYNYTSWIENIVWPDS
>Eudi193cU
MTLSRFLLSTTISIIFLFLLSGLRLCDAQFEGDACMAAGARGTCSRLENCPSVYEELLKGNPPQSMCGYLNFEPIVCCPRENKAPVTPTTSTTTTTTTTTTTTTTTTTPAPVTTTNRRPISNNGRGAKARAKCEEYASSVYVTKIPPTLAINKEPVNISLCAIKTRKLIVGGDKAEPKEYPHMAAVGFDNSDGTISWFCGGTLISERFVVTAAHSTATGWGQVDWAGDQSNDLLKVTISLVPHNECNRTFTQGSIDNKLRFGIVDTLQICAGELGKDTCQGDSGGPLVILNKDYNCMYSLIGVTSLGKLCGSIIPGVYTRVHSYVPWIEQEVWP
>Eume280VB
MLVASLTLIGLLRPLVHVASAQDQLCTTPNQEAGTCINIRNCQPLLTMLQREGLAAADYLRKSVCTYENGDPIVCCPGTPNREGKDITEKVYGPLHPPQCGYSNVTHTKIVGGAPAELGAWPWIAELGFRDSTNPAQPKWLCGGSLISARHVLTAAHCAIRDDLYVVRIGDLYLNRIDDGAHPVQVEIESKVIHPEYTSKLFVNDIAVLRLAEEVPFTEHVYPICLPVEDNLRDNSFYRYLPFVAGWGAIANRGPASDILMEVQIPVVSNEACEQAYSRFKVAKIDDRVLCAGYARGGKDACQGDSGGPLMLPRRLYFYQIGVVSYGFKCAEPGFPGVYTRVTAFLDFIISALH
>Eume639SNc
MALSWVALSPVTLLTLVFILSDLTNCKAQQQEGDACVVDNTPGICTRLHQCHPVYVNVLNRQFPNTVCGYLKFEPIVCCPRKNERPRKPVNITSLPVTRKKSTKATIKCLEMIQNIPKFIIGGTRAYIMEFTFMAAVGFDDAENIAWLCGGSLISERFVVTAAHCTYNINWGNANWVRLGALSLETANKDGVVNDFRVIDRIRHPLYKRPSEYHDIALLKLEKNVEFGPFIKPCCLANFLPDTGNGKAIAMGWGRVDWAGENSNDLLKVTLDLVPNPECNRTFTNGIRDDRLEFGIVSDWQLCAGGLGKDTCQGDSGGPLVILNNTNFVYDLIGVTSLGKLCGSITPGIYTRVYNYVPWIEDIVWPDS
>Eume639SPa
MTLSRLLLSTTISIIFLFLLNNPRFCNAQFEGDACKVADVPGTCLRLQNCSSVYEELLKGNAPQSMCGYFSFEPIVCCPRENEVPTTTTTTTTTTTTTPAPTPSKNERPFIDDGRGAKARAKCEEYARSVYVTEIPPTLSVNKAPVNISLCAIKTRKLVVGGKKAEPKEFPHMAAVGYNINDGSISWLCGGTLISERFVVTAAHCTYNINTGTANWVRLGDLSLNRVDDDAKPEDYKVIQRIRHPRYKQPSEYHDIALLKLERDVKFNAWIRPSCLPYSLPDTGTDGKATATGWGRVDWAGDQSDDLLKVTINLVPQNECNRTFTQGSVDYKLRFGIVENWQICAGEFGKDTCQGDSGGPLVILNEQYNCMYSLIGVTSLGKLCGSIIPGVYTRVYNYVTWIEREVWP
>Eume697VP
MCNNVLLNVFILFLATTALVISEELYEGSSCKLENGNLGFCKKLLDCPTRRQEVQDGIRQSTSTGRCGFIGFIEIVCCPVNISEKMSLRPADAACQEYDTKRVTKEVDSIAYHIFEGIKAQAGEFPYMAALGYKNNSTRNASIEYSCGGSLISPQHVLTAAHCVFNIQKKVPIEVRLGNVNLQSIEVKVQRIPIRKVIYHPEYKMSAHYNDVAILKLETKVKFSDMVKPVCLHTKSINDINLTSKISLRVIGWGATNEETSNSNSLMKTPSLSIVSKEECAKLYKGFKKLSRGIDDNMICAIGNKTNNNNRPDACYGDSGGPLLMITEKGDSIIGITSFGSSCGSDIPGVYTAVYSYLDWIEDHVWTSNEDQSVVKTEFINFTFLQYYGTR
>Frva062SP
YIAAAFLLLSWSVFSVKLSNGQCNYSDRLTSTNPIRYIQYQYRENVSCSWTVVSDYKINLSCTVFELPWSDNCFKDNLAVQISPSIVHRYCGNGSFNIQSESNSMVITLQSVPFTNGGRFFCEVKALSRPQNPENCSCGRKNPSRIVGGTNAGVHEFPMMCGIVDANQKIVFCGATIISDRYVLTAAHCLINRDLQNLGALVGDYDLETGTDTNATVLHRVIQGIVHPGYNQRNGENDVAILKTEKYITFNNQVGPVCLPFQHSPDTFGGNYVELLGWGTTDFGGPTSNILQKVTLSVITNQQCSKTYPNVTTNQICTYAEGKDSCQMDSGGPVLWQDPTTRRLVLIGIITRGRGCAITAGLNTRVGAYIDWIVSVTPDAWYCTVE
>Frva217c
MCRRTVSRETWTFGSILLLFAHVASLNVKFLQNNSLTTSNFSITNSIRNRKGKFLFDELFGLDISSTLDDDDPVSRNCTCECGISNQEDRIVGGRPTTPNKYPWVARLVYEGRFHCGASLVNNDYVITAAHCVRRLKRSKIRVILGDYDQHVNTDGKAIMRAVSAVIRHRNFDMNSYNHDVALLKLRKSVKFSKTVRPVCLPQKDSDPAGKEGTVVGWGRTSEGGMLAGQVHEVQVPILSLIQCRKMKYRANRITENMVCAGRGSQDSCQGDSGGPLLVQEGDKLEIVGIVSWGVGCGRPGYPGVYTRVTRYLNWINTNMKEGCICTS
>Frva217e
MKLQNFVEHLVCGLLLVLISRSIHCSKFNSSNVQEDELGQTRGVLDFLFGRFRTCGNCLCGRPNRSSETRFLGGEYTKSHEFPWLANIHVKSKLLVSGALINDRYVLSSASPFIGVTTPEVKVSFGEYDRCNLDTSSTIVSVESLILYPEYNMESHAHNLALIKLSQPIKFDRRISPICLPNPGSTYLGQVGTLVGWTLSTGEDTNNNQTCRPRKLGLPILGREECIGSGINSMNFHDDSGCVGVLGGSSIVCENDVGSSVQYRSYAGVYDLVGIISDINKCGSTAAISIFTRIGPHLNWILQQTKNACYCSK
>Hala161S4b
MFKATLLLLCWLVSLTKFSDAVDVGCNYYQDLTAATTYFVYNPEYPYSYQGPRSCMWTMMTDYRVNLTCTTQLPWSNNCSADRLSVQVSSKTTHQYCGDGQFSLLSDSSSMTVKLTVPTWSTGGRFLCEARAVKRPQDVENCRCGWKNPTRIVGGTNTGVNEFPMMAGIVDSINRNVFCGGTIVSSRYVVTAGHCIHERKVDQLGILVGDYDLSTGTDTNVTKLHRVMRAIIHPNYVGAGGMNDVAMLKTDTVIEFGNEVGPACLPFQHSPDTFGGCFVNVLGWGSTEFGGAPSDILQKVTLSVLTHLQCSKFYGNVSTDQICTYAEGKDSCQMDSGGPVLWENPTSRRLVLIGIISLGRGCALYGGVNVRVGAYIDWIVSVASDSTFCIIE
>Hala161VBa
MLFTCLALIAVLHPAVHVVHAQGQSCTTPNQQPGVCINIKVCEPLKNLLQTQGLAAGDFLRQSLCSYVNREAIVCCPGDQGRDSKKVKEHSYGPLYPPQCGFSNSSHTKVVGGVPAELGAWPWIAALGFRNNANPSQPLWLCGGSLISARHVLTAAHCAVRKDLYVVRIGDLLLRDDNDGAHPVQLEIESKILHPQYRASEFVNDIAVLRLVEDVPLSDYVYPICLPVEDNLRNNDFYRYFPFLAGWGSVGFRERASDALLEIQVPVVSTDSCKRAYSAFANSVIDHRILCAGYGRGGKDACQGDSGGPLMLPKASTFYQIGVVSYGYRCAEPGYPGVYTRVTEFLDFIISSLQ
>Hala218VP
MHSNVFLQLFLITLVLTMVYNELYEGSKCLLENGNAGICKKLPDCSPRMKEVLEGKRHATSTGRCGFDDFEEIVCCPLNITEKIVPRLAEAACQQYDNEITPDDVKALDLSFHIYGGTEAQSGEFPYMVTLGYKNNDTSDDPSPIKYNCGGSLISSQHVLTAAHCANNIHERVPVEVRLGNEDMRNVTNVQRIQISDIMYHPGFKRSTNYNDVAILKLKTQVQLSKTVKPICLQTKSLGIISITPRTPLVAIGWGATSFEDENSKPDKLLKTSGLSLVDKEECDKHYKGHRKLPRGIDDSMICTRDTNSSRRSDACGGDSGGPLLMLTESGDSVIGITAFGQFCGSSAPGVYTSVYHYLDWIEEQVWTGSEQESKEETKTRKEKETKAVKTEFINFTITYE
>Hala293SN
MALRFNILTLLLLLSVILVLSAKTSGNTRKKRPKPPKLSDTNPFLQKTELNISSTTDTGSSGNNFTEIYTSNDLNTKIHSRQKTSAERISSEIDLYTDSYTDSRLKSELKCEEYRRQFSSTKGSLSLVGANSEVIKLTNDNCNSMNPLVVGGVRASPGEFPHMVALGVRGTDGTFSLTCGGTLIAPEWVLTAAHCTHGPKSPTHARMGFNNLNDNQKGIITGIKRVLRHPKYKPPTLHADIALIKLNTVIVFNKDIRPACLYQQYDTVPTQAWVSGWGLTEFDNEENSDQLQKALLDIVDNVACAITYRQQSKLPYGITPSMICAGDSRGGWKKDACQGDSGGPLQILHPSNCMFQVLGITSFGDGCAFINTPGVYTRVAHYLNWIEENVWP
>Hala504PEc
MPTGVASLSLTLLTLLLSLILSPIYGKDVGEGCTISNSSGFLTSGVCKLLEDCPPVYDALLAGNSPTTCGFIHFKPIVCCPTNNENGKNITTERITSKLTTSSTERISTPRTLIFDNSRGSLARAKCAENAVDFDLKLPGTMNGPMSTRIRKRQISLFITGGKKAVPKEFPHMTAIGFENGENKTLWLCGGSLISDRVVLTAAHCIYNQDWGVAKWVRVGDLNLARMNDSANPQTIRIVERISHPDYKRPSVYHDIAIMKLETPVTYTAWARPACLPVDLPDTGTDGEAVATGWGRVDWAAEHGSDNLLKVTLSLIPQQSCNESFFDADSTTNLAQGIVGEWQICAGEEEKGTCPGDSGGPLAVFNPIHDNIYNIIGITSVGRLCGSIVPTIYTRVYHYIPWIEKVTWPEYFKNNQEN
>Hala504PEe
MSTGVATFLLTLLTLLSLILSPIYAKIVGEGCTISNSSGFLTSGVCKFLEDCPPVYDALLAGNSPTTCGYIDFKPIVCCPTNNENGKDITTEKITSKLTTSSTERINTPRTLIFDSSRGSLARAKCAESAVAVFGIAIPPTLLLGQRPVNISRCALSTRKLIPGGKKAEPKEFPHMTAIGFQNTENEILWLCAGSLISDRVILTAAHCIYSQAWGDAKWARVGDLNLAQTNDDARPQTIRIVERISHPDYKRPSEYHDIAIMKLETPVIYNAWARPACLPVDMPDIGTDGHAVATGWGLVDWAEEGSPDNLLKTTLSLVPQQTCNESFFESDSAQFARGIIDKWQICAGEIRKDICQGDSGGPLTVFNNVHYCMYNIIGITSIGQLCGSILPGVYTRVYHYIPWIERAAWPEYFKNNQDT
>Hala504SNa
MSTGVATLLLTLLTLLSLILSPIHGKDIGEECTINNSGGSLTSGVCTLLQDCQPVYDALLAGKPPSTRCGFVGFEPTVCCPTNNGKDTTTKRITSKTTTGTTISTTTSTTERISTPRTLILDNRRGSLARAKCAESAEAVYGFELPPTLLLDREPVNRSRCALKTRKLIVGGKKAEPKEFPHMTAIGFENGENEILWQCGGSLISDKVVLTAAHCTFSKDWGIAKWARVGDLNLARTNDDARPQTIRIVERISHPDYKNPSEYHDIAIMKLETSVTYNAWVRPACLPVDLPDTGIDGQAVATGWGRVDWAEEQGSDNLLKVTLSLVPQQSCNESFFDVDSIIKLARGIVDEWQICAGEEGKDTCQGDSGGPLAVFNTVHECVYNIIGITSVGRLCGSIIPGIYTRVYNYIPWIERAAWPEYFKNNQYN
>Hala504SNf
MSTITASISLTLLTLILSPIHGKDVEGILSTSTTERISTLRTLIFDNSRGSLARAKCAESAEAVFGMALPPTLLPGQRPVNISRCALSTRKWIVGSRKAQPKEFPHMTAIGFQSTENEILWLCAGSLISDRVILTVAHCTDSNWGAPKWARVGDLNLAQTNDDARPQTIKIVEIISHPDYKQPSVYHDIAIMKLETPVTYTAWARPACLPVDLPDIDNDGKAVATGWGRFDWTDDKYSDDLLKVMLSLVPQQSCNESFFEDGNTQLKRGIVDEWQICAGEEGRDACEVNSGGPLTVFNTNHDCMYNIIGIASIGRLCGSIIPGVYTRVYHYIPWIERVAWPEYFKNNQDT
>Hala504VPb
MPTVVAILSMTLLTLLSLILSQIHGKDVGERCTISNSSRFLTSGVCKLLEDCPPVCDALLAGNLPITCGFIDFQPIVCCPTNNENGKDITTKRIMSKLTISSTERISTPRTLIFDNSRGSLARAKCTENVEAGAFTIVDSTNGSTYADLLNLRRLIVGGTKAEPKEFPHMVAIGFENEQNEILWLCGGSLISDRVVLTAAHCTYSQDWGVAKWARIGDLNLARMNDNARPQTIRIVERISHPDYKIPSVYHDIAIIKLETPVTYTMWARPACLPVDLPDTGYGDTAVATGWGRLDWADEQNSDNLQKVTLSLVPQYSCNESFFDGSPQLARGIIDEWQICAGEEGKDTCQGDSGGPLVVFNTVHSHMYNIIGITSVGHLCGSIIPGVYTRVYHYIPWIERVAWPEYFKNN
>Hala504VPg
MLTGVANLSLTLLTLLSLILSPIHGEYVGEGCIISDSRGFLTSGVCKFLQYCPLVYDALLVGNLPITCGFVGFEPIVCCPTNNENGKDITTERIMSKLTTSSTERINTQTLIFDNTRGSLARAKCAENAEVAFDLELSAAKAGPMKPMEDTMLSFIFVVGGKNAEPKEFPHMAAIGFENEKNEILWLCGGSLISDRVVLTAAHCTFNQNWGVAKWARVGDLNLAETNDDAMPQTIRIVERILHPDYKKPSQYHDIAIVKLETPITYTVWARPACLPVDLPDIGYGGAAVATGWGRLDWADEQGSDHLQKVILSLVPQQSCNESFFDADSTISFARGIVDEWQICAGDEGKDTCQGDSGGPLTVFNPVHNNTHNIIGITSVGRVCGSIVPAVYTRVYHYIPWIERVAWPEYFKNQ
>Hasa327BV
MWSLVVILVSVLCALIPTTQSQDPCQDPQGQQGICINIKRCSSLLNLLQTNSQDPQVGNYLRSSVCGYENRDPRVCCPSNGGTGNDVSRGSRQEIISTEYGPLYPPECGFSNASLRRIVGGEAAPLGAWPWLTTLGYTHPRDPSGTRWLCGGVLISRRHVLTAGHCVHGRNDLYKVRIGDLDLNNDNDGAFPFEDFIERRVIHPQYNPTTYTNDIAVLKTTRDVPFSLDLHPICLPVDDFHRNKRLENTYPFVAGWGSVYFRGPTSSHLMQIQIPVRTEEECKTAFQNFKTTVIDNRVLCAGYARGGKDACQGDSGGPLMSPSSKYTYIYYVTGIVSYGFKCAEPGFPGVYTRVTSFLDFITSQLV
>Hasa492SN
MGCGLSSILLVLLLNVFTRGLPLQQELYEGSNCKLEDGNTGVCKKIHDCPARLREVLEGKRSSDSTGRCGFKNRIEIVCCQFNITDKIGLRPAEIACRQYENDIGISGKLRGELSELQSTQVQFNIFNGVQADRGEFPYMVALGYENQDNGDNSEAIKYSCGGTLISSQHVLTAAHCVDNVQEKVPIEVRVGNENLKNIDGAQRISISDVITYPRYKRSTNYHDVAILKLRTPVRMTSNVRPICIQTKSLTTMGMPPNASFVVIGWGITSFDDEGSDVLRKTPGLSFVDKDSCAKSFNDFLKLPRGLDDNMLCALDRNESRRADACLGDSGGPLLMLAGPSHSIVGITAFGQPCGGPTPGIYTAVYSYLEWIERQVWPEMDEESDEETR
>Hasa547S4
MKFKVVTFGLLLSFLTLSEAQSDCNYFQNMEPGESYYIYNPMYPNSYPRGSYCTWKANSPYTIKLNCEVNMSTSPGCNEDQLSIQFAGQDINSYCGTGSLELVGSNVIVYFKSSYYTQGGKFWCHLRSEKPLDDCRCGWKNPAPAIVGGKETGVNEFPMMAGLVDSVERILYCGATIISTQHVITAAHCVKDRDPGKLGVIVGEHDTSTGTETNATKLYRMKECMIHPGYFPGNTINQNDIAVCQIIGSITYNDKVSPVCLPFQHSRDSFDESIVTALGWGLKEFGGEKAVELHGVELDVINLSDCKRAYYGITDGHMCTYTPGKDACQMDSGGPAIWKNPITYNNVLVGIISSGVGCATDKPAVSTRVGRYIDWIQSVTPGVRYCQLE
>Hasa602SN
MNLRLFVILLILGTSVWSSKNTGPYASAPFASVTQAPYRPPSYNIPAPLRPQPPAPQRPFSEEVRPPTTPSLLDLIPIKIGSTKTRSELKCEEYTREIVGTTDVTSLVGTSIDVVKVKNVCRDVNRLVVGGTEATTGEFPHMVAIGRGNSNDDFTLMCGGTLISHVWVLSAAHCTYGPNGSPSVARMGFHSLTDQQSGITIIIKTTIRHPEYNAPAMYSDIALIELQSAVIFGELIRPACLYQQYDKVPTSAWVSGWGATEFAGDQSDKLQKAQLNFIDNLACTIQYNSSKEVPYGVSPSMICAGDPHGGWNKDSCQGDSGGPLQVVHPNTQCLFQVIGITSFGQACAMANSPGVYTRVSHYLPWIENIVWPQEQ
>Hasa964SN
MYKKFVIVLFVSILFRNFAARKSEEKCKEYADLVYQTEHSPVLRFDVGSNRVSHCAIIETPLIIGGVKAKFAEFPHMAAIGYGEDKDISWQCGGSIISEHFILTAAHCVESPSNGPATKVRVGLIDLLSPGDAVQERKIVKSIKHPNYKHAVSYHDIALFKLDQPLELNPKVRPACLEANSQIQGKSAIASGFGKTSYESNVGSNELMKVQLDYISEDDCKKSYTEDLGSRRLPQGLIPNLLCAGIMEGGKDTCQGDSGGPLQRVLVEPYCMYSIVGVTSFGKFCAFKSMPAVYTKVSSYTDWIENIVWP
>Lihu675VP
MGSKLFSSLSIVFLVKLFINALSMEVELYEGSNCKLEDGTTGVCKKIHECPSRLREVLEGKRSSDSMGRCGFKDFTEIVCCQLNITEKIGLRPAEIACRQYENEIETQDTKARKNIEVQFNIFAGLQAERGEFPYMVALGYENQDADDNNSVPIQYNCGGTLISSQHVLTAAHCVNNVQQLIPIEVRIGSVDLRSVGDGEQRIPISDVITHPRYRRSQNYHDVAILKLRTPVNKVGNNIRPICIQTKSLDTVERSRTTDLIVIGWGATSFDEDSSTKLMKTPSLSMVDRESCAKSFTGFNKLPRGLDENMLCVIDTNVTRRSDACQGDSGGPLLMRTGPTQYNHSIVGITAFGQTCGGSIPGIYTAVLSYLDWIEEQVWPETID
>Lihu681PEb
MFFNISTVSSLLLILILSSTYGQEIGERCTIDKSRNSGVCKRLQDCQVVFQELLAGKSPSSTCGFIQYEPIVCCPTKNRVTTPPPTPSPSSQPETIQPNPIRPLTVDENRGAVARAQCVENAKAVYALQIPPTPTIYRKPVNVSLCALKTRKLIVGGKKAEPKEFPHMAAIGFDGSDGRILWNCGGTLISAKVVLTAAHCTWSTNWGAATWVRVGDLNLKQNNDDARPQTIRIQEKIRHPEYKRPSQYHDIAILRLENEVVYNAWVRPACLPVDWPDVGSDNMAVATGWGLVDWAEEEGSDNLLKVTLNLVPHTSCNASFFDSGISIELARGVVNEWQICAGEVGKDTCQGDSGGPLAVFNTDHDCTYNVVGITSVGRGCGSIIPGVYTRVYHYIPWIERNAWPEYF
>Lihu681SNa
MYRKFATALFVIVLFKNSTPRKSEEKCKEYAALVYESEDSPILRINAGSNKVSRCTIVETPLIVGGVPVKPVEFPHMTVIGYGKEGDISWQCGGSIISENFILTAAHCMESPDKGPAAKVRVGLIDLSTPDDVMQERDIVERIKHPDYKSSIRYHDIALLRLDRSLELNSRVRPACLEVNSQIPGKSAIASGFGKTSYESTIGSNELMKVQLNYISEDDCKKSYADDIGIKGIMPQGLIPNLLCAGIMEGGKDTCQGDSGGPLQRILTEPYCMYSIVGVTSFGKFCAFKSMPAIYTRVSSYLDWIENIVWS
>Lihu744SP
MYQAVKAVSFGLLLSLSMLNGIKSDCHYYQEMEVGPTYYVNNSEYGYNYKGENHCIWEAKSPYTIKINCTDISIPQSKDCAKECISIQFDGSNVNKYCGYGSFTIEGKNAIIKLDTEWDAQGGRFLCELKTENPSDCQCGWKKTTKIVGGEETGVNEYPMMAGLVDSENRVIYCGATIISKSHVVTAAHCVENRDMNKVGILVGEHDVTIGEETNATRLHRIKKCTIHPQYDSNTSHDIAVCETNDTIEFNAAVGPVCLPFQHKQDSFDNENVTALGWGLTEFAGAKATKLQKVNLTVMNLNTCNDKYESHNKDSSEMCTYTNERKDTCQMDSGGPILWQDPVTYRLVLVGITSSGVGCASGVPAVCTRAGYYIEWIQSVTPGMQYCKAE
>Lihu768SNa
MDYRFGLIAIFVVLDASFIWTIDGRDSGTNTRIGSPNQSRAHLAKQFTPTYNPFLTPDFVFPTAFEIAVAGAKPILSQIQKESDPSKTKSELKCDKYAREVVDKTGITCLAGTSDANKPQDDTFHIVVVGGEEAKVDEFPHMVALGKHNSNKPFTLICGATLISHTWVLSAAHCTHGPNGVPSHARIGFHRLTDENAGVTVDIKQMIRHPDYKPPVMYADIALVKLRRAITFTASIRPACLHQQYDVMPINASISGWGVTEFAGDQSDRLQKADLDLIDNLACTKVHNNSKEVPYGIRSNMICAGDRIGGWTRDTCQGDSGGPLQVTHSRNTCLFQVIGITSFGQGCAMMDTPGVYTKVSYYVPWIESIVWPRGK
>Lihu768SNd
MDLRFGLIAIFLILDVSFVWTTDDKSSGDHNSSKKKNPPKVEFSSNIANNPFLQSALLQHRPSIESNPFLHSSSGNNSQNQVGIQQTIFLPQENKSSSVVTIVISKNPFLNPQGADIRVDTGTTNRPGTYAPVTQRPRPPEPENNSFTFPSKVQPSGPSILPDRTSLTFGLKTKSELKCNEYVREIVGTTEIAPLVGTSGVIKINNVCGDANRLVIGGTEARVGEFPHMVALGRRNFDQTFKLICGATLISHTWVLSAAHCTHGPNGGPSEARVGFHRLTDQQLGVTIAIKNMTRHPDYAPPAMYADIALIELASAVTFTTSIRPACLYQQYDSVPTSAWISGWGVTEFAGDQSDRLQKAQLDLVDNLVCTIAHNNSLREVPRGVTPNMICAGDPRGGWTKDTCQGDSGGPLQVLHPKNQCLFQVIGITSFGQGCAIINSPGVYTRVSHYIPWIENTVWP
>Lihu768TRb
MDFRFGFLTICVILDISFVSTIGDTIGTYAAQPVTPGHVAQPPYRRQPPLYNHHVTYTPDFVFPTENPPKIEPLILEKLQELPPYVIDTSKRKSEQKCEHYARQVDYWTGIKCTAGTPFIRNNNTTPVYGIILGVETKVDELPHMVALGRHNSDKTFTLMCGGTLISHSWVLTAAHCTHGPNGSPRHIRLGFHKLTDQNTGVIVDIKKMIRHPDYKPPVMYADIALIELVDAVTFTTSIRPACLFQPHFYNLPRRNWISGWGVTEFAGERSDPLLKAEVDLINNSECTNVYSNVREVPHGIVESMLCAGDSRGNWSRDTCQGDSGGPLQSPNLIYPCLFYVVGITSLGLGCAIVNTPGVYTRVPSYVTWIENIVWP
>Lihu768TRc
MDSRFRLVAIFLILDVSFVCTTGDTNLGINATNGEGFLNQSGTHAPQSVKSWSPVYTYPITYTPDFVFPTEDPTEVEPSTSGRLQSWSPVYTYSITYTPDFVFPTEDPTEIEPSTSGRLQELPSINTSLIKMKSEQKCDEYAREIENKTGIKCTIDRPSVSFEKKNDTKYVYYGIILGVETKVDEFPHMVALGKHNSDKIFTLMCGGTLISHTWVLSAAHCTHGPNGSPSHVRLGFHKLTDQNAGVIVGIKKMIRHPEYKPPMMYADIALIELGDAVTFSALIRPACLFQQHYSTPTRAWINGWGVTEFAGEHSDPLLKAEVDLIDNLECTNVYSNVREVPHGIAESMLCAGDSHGNWSRDTCQGDSGGPLQNPDSEYRCLFQIIGITSLGLGCAIINTPGVYSKVSYYVPWIENIVWPEE
>Lihu815VP
MYSILSVSLLYALITLTYCQGPCQNPQGQPGACINIRTCPQLLNLLQTNSQNPAVGNFLRSSVCGFEGRDPMVCCPFGTNDGNTGNTGNDLDADRDRVTNTAYGPLYPPECGYSNLTLRRVVGGEPATLGAWPWITALGYRNSRNPNVPRWLCGGALISSRHVLTAAHCVHGRQDLYKVRIGDLDLNNDFDGATPFEDFIERITIHPAYNPTSYTNDVAVLKTVREVPFTSILHPICLPVDDFNRNRILDNSYPFIAGWGSVYFHGPSSSQLLQTQIPVRTEQECKAAFRDFKTTIIDNRVVCAGYARGGKDACQGDSGGPLMSPNPKDTKVYYIIGVVSYGYRCAEPGFPGVYSRVTSFLDFITSQLV
>Mebe117aO
MFTLSASFVLCCLAVTAFASVSDPKQVKVANSIGSKCSKNGNRNQCFPESQIVGGKDAPVGKFPYQVSLRKSGNHFCGGSILDARTILTAAHCVQGLTNLNSVTVHAGTNQLSQVGQSYGVSKIVAHRGFSSITLVNDVALILVNSNIAFNNLVQPIKLATGSKTYEGASCVLSGWGTTKLGGSPPNNLQYINLFIESQAKCKQAHSRIQASHICTYTKVGEGACHGDSGGPLVVNGLQVGIVSFGQPCAVGKPDVYTRVSSFISWIDSQKAYLLTEQPGEAIYIV
>Mebe140aU
MTKAAFFLLSWSVFSVELSNGQCDYSDELTSAHPVRYLQYQYYKEAVSCSWTIVSDYKINLSCTIFELPWSVNCFGDRLAVQISPSIIHRYCGNGTFNIQSESNSMVITLQSLVSSNGGRFFCEVEAQNLENCSCGRKNPSRIVGGTNAGVNEFPMMCGIVDAIQRNVFCGATIISDRYVLTAAHCMIGRNFQNLGVLVGDHDLETGTDTNATVLHRVIQAIIHPRYNERSDQNDVGILKTEKYITFNNQVGPVCLPFQHSPDTFGGNYVELLGWGTTDFGGPPSDILQKVTVSVLTNQQCSKIYSDVTTNEICTYAEGKDSCQMDSGGPVLWQDPTTRRLVLIGIISKGRGCAVVAGLNTRVGAYIDWIVSVTPDAWYCAVE
>Mebe154aU
MCSIAFVLFLVVLASAIEKELYEGSQCKLESGDAGICKKLPECAPRLKEVQEGKRQLDSSGRCGFNGFVEIVCCPINVITEKISPRLADAACQTYLDAQRNGLSFHIFGGIEAEPGEFPYIVALGYEEKNDLKNLSSISYSCGGSLISVDHVLTAAHCVSNIYEKVPIEVSIVKCDSINIRTIKVVRLGNESIDSNATNVQRIPISDIISHPKYKRSASYNDVAILKLKTKVLLSSMVQPVCLQTQSLNPLTMTPKMSLIVIGWGGMDFGESSSTKLRKTPNLSIVNKEECVKYYTGFPKLPLGITDNMICAVDPNRTRGADACQGDSGGPLLLLTEDDVKVIGITAFGQGCGGSVPGVYTMVYSYLDWIEEQVWTSNNKESKDILKTEFINPIINITITRQASYPYSLEYPDAKKHTSTKIQSDSK
>Mebec20aO
MLRFLALVYSITIFLMISKVISSDKSDEEVRRVDRSFHRVSSPLFFFHLLKLKKKIQKIENVPTTPPTADCICVPYYLCDANRTIIADGVGVIDIRYRRCTGDLEVCCRPRNTTTTTMKPTTTTTMKTTTTTTMKTTTTTKATTTTSTVPPVIFPTTELQPISICICVLATQCDPNGIVGNSGEGVINPRAQYIQCPSNMVCCRPTSVIQYPVVTNPPVVVSPQICVLCGNAIQCNNGVVIPVNVGVINPVVTYSQQTCPVPTSCCQGINTGYGNGIPVVIGPVRNPGTSQACYCMKSWLCIPGNSVSINGVGAIDPRFSVCGSADEVCCRASPTINIARNGDLDKLDENVVNGEVSFLQPGCGIQNKTYATAQPYPVDTGKTYFAEFPWMVALLTLQPDGKYLFQCGGSMITNNAVLTAAHCVTNLGNNKPIARFGQWDLKYQPGDQPLPFLDASIKAIVAHPQFYNAALFNDIAVIILNEPVKLNVNIAPICIPQQGLLFPPGTKCIGTGWGKNSFGGTYQTELRKVELPLVDRSDCQNRLRTTRLGTYFQLHSSFICAGGEINKDTCRGDGGGPLVCPTATGQYFQAGIVSWGIGCGSSNVPAVYTNVAKYTGWIGQQLATYGAY
>Mebec60aU_SP
MTLSAAKFTILFSLLFCAPIFIDAQYEGDRCTFKSSPGICTVLDEQNCPSVYQDLLAGIPPPPICGYKRFKPIICCPTKSTSETTTTTTIRPTTTTTVRTTTTTTTVRPTTTTTTTSPDIDDRPSFNRTGAKARAKCEEYAKSVFTLVQAPVLIFDQNLVNVSLCGIETRKLIVGGTKAAPKEFPHMAAIGYDSRDGVVWQCGGTLISERFVLSAAHCVSSVVWGKANWVRLGDLNLKRTDDDARPQDLQIVERIRHPKYSIRYSYHDIALFKLEKDVEFSAYIRPSCLPYSSPNVDIDKATATGWGADEYLGDSTNDLLKVTINLVSQSICNRSYGYDSKLPRGIVDEWQICAGQNGKDTCQGDSGGPLSIFNTDYYCMYDLIGITSFGIVCGENIPGVYTRVYNYISWIERTVWPDF
>Mebec60aU_VA
MYACPPMPPAPCPLECPPSKPKHDSPTKYYREIGTVAIGNHLIIRMERKKGKSKKLKDWDPPCDCDVVEIQRPTRTQGPKILKRPDNNRILFHVEPKKRNDEDSMTQAISYEVGQCRGGPNTNDQCRTFTIYPVVNGTDAQEVHTDRVTEGNENVFMLKVKRKGEFPDQPRRNVELELRMPTLPTPSPEQPEVEPSPPRKVDFTQEEDCTQEKEIIFEAKKEAKKAKKKKKKRKK
>Mege016VP
MTLTNVRSLFLLVVAVSVGSNVLCSPLLNSLRILDKPDQAINNSRSNHQNISSLGLFSVPAEENYSDDLDTDRITGGKYARKNQFPFMAVVHRLIGEGYVSQCGGTIISRRWVLTAGHCVAEEPRKFFVLFGVNDKSGMGYNYYQGPGISMMTEIGALHPAYKPTINDVGLLYMPRDIPFGQSIKPISLPGCNSMNNDFAGKFGIVIGWGKDRSTGVGTSSLKYATLPIISNSECVKSWAVTSTKHVCTAAGYGEDACQGDSGGPLIVYQNNVPVQIGIVSYGDANCPSNRPGVFSRVTGYIDWIQQVTEEYY
>Mege465SN
MPLRLNVSTILLFFAVVAVLSAKNSERSKKKKPNASKFSDNISKNPFLQSTNTQLNHSNDKNIFLQDRDTTINWDNIFVLAPVTQSPTNNGMRQDQGIPLGNSTKNTEQADNVIPTYNTNPFLQLQVNANKNTATPSTINPGENVKPDTAKISDRLSGGSNKYGKLRRKSEFMCQQYGKQISGTTEVLHLVSIPTVTSVATDACSDANQLVIGGVTATPGEFPHQVSLGKITDGVYKNLCGGSLIAPEWVLTAAHCTYSPSPSVVRIGFHDLRDTDRGISAAVNIVVRHPGYKPPSMYDDIALIKMDRAIEFNKSIRPGCLYQRYDSVPTKAWVSGWGVIEFDDEEGSNTLQKAELTILDNIRCALSHKPSIQIPYGITPNMICAGDPTGGWTRDSCLGDSGGPLQIIHPENQCLFQVFGITSFGQGCAFANMPGVYTKVSHYLNWIEDNVWPSV
>Mege582VB
MLSRCLVLIGLLHPLVLVVSAQGLGVGQQCNTPNNEPGQCIGIRSCQPLLNLLQQQGVAAGDYLRQSLCLNENGNPIVCCPYNPRDGKVVPENNYGPLLPPNCGYSNTSHTRVVGGIPAQLGAWPWIAALGFRNSRNPAQPLWRCGGSLISSRHVLTAAHCAIRSELYMVRIGDLNLVRVDDGAQPVDVEIERKIIHPGYSTSGFVNDIAVLRLAAEVPFSSHVYPICLPVEEPLRSSNFHRKYPFIAGWGAVSTKGPSSEDLLEVQLPIVNNEDCQQAYSKFTNAVIDDRVLCAGYIQGGKDACQGDSGGPLMLPKVFTFYQIGVVSYGYKCAEAGYPGVYAKVTEFLDFIISALQ
>Mege668SN
MTFPSSFLPVVLSSLLFTLLLTVSSIQGQGYEDDDCTVDNGPGKCKRLEQCPSVYNELLKGNPPVAVCGFIGFQQLVCCPSTVQPTTTTTTTEATVVTGGSEPLSAKSISRSKCEEYSRAVYQLVIPPLLSVDSQAVNVSVCAIKSRKLIVGGKKADPKEFPHMAAIGFDGPEGVIFSCGGSLISERYVLSAAHCFYSVEWGPPTWVRVGDMNLERTDDKAKPQQVKIIDRLRHPDYKRPAMYHDIGLLKLKSPVTFDAWVRPLCLPYFVPDTANEKVATAVGWGKVDWGDENGSNDLLKVTINLVDNDRCNRSVRDDRVVPRGVIDNWQICAGEPGKDTCQGDSGGPLVILNPDYNCMYSILGVTSFGGLCGSAIPGVYARVSHYVPWIEKTIWPESV
>Mege7185PC
MIRRALLFYLFCARLSIDCSFVEDSVRVGAASSVTNRSRGWIVDDHVDRASASNGTEGTSAESFETIERTNTAKIVWQKEEEEEAVPVISGPRACGTSAKSLSRLVGGQPAGPTEWPWMAALLRKDESRYCGGVLITDRHVLTAAHCVYRHAPRDIKVRLGEYDFSAAPEDSRASDFAVSEIRVHRYFDRVLYENDIAIAKLLRPTVFDEHIWPVCLPPIDQTFENEDAVVTGWGTSYYGGPASSVLMEVAVPIWPRNLCARSFVRRIPETMMCAGAYEGGRDACQGDSGGPLLHRLANGRWVNAGIVSWGIRCGEPGRPGVYTRVNAYLDWIFENAVF
>Mege765S4a
MKALPLAVLFWLAALLLGTSNAQFNDDCIYYQDLAPSENYYIYNPQYPNGYVGLQSCLFTMQSDYMVDINCTLEMPWSLNCIEDQLIIGLSNTMQYSYCGSGTVVHRSKGQRLTVEFKSPAWSRGGRFLCQVMATVAAKDENCTCGWKNPTRIVGGTETGVNEFPMMAALVDFNTKMPFCGGTIIDNNYLLTAAHCTLHRNITEYGVLIGDHDYTTGAETNSSKVYGIKRVIVHPNYSSSLKINDVAILGLKGTIQYTQKVGPACLPFEHSDDSFGGDHVQAIGWGSKEYGEGPSTTLQKVTLSVETNLECRKVYQDVTKNQICTYGNGKDACGMDSGGPILWENPTSHNMLLIGVINYGINCAVTSGVNLRVGAYVEWIVASTPDANYCVIE
>Mequ793F9
MISISAKSFHFLLFVALAVNRNVLCVSISNAFEINRWNTRFESNPIHSTYEIDDSDAIRIAGGQYALPNQFPFMAVVHQLLGNGIIAKCGGTIISSRWVLTAGHCVASGPYQFLVVFGTRDQSGIGYNFYNGPGTAMFTNQAVLHPDYRVTVNDIALLYMPQDIPFGLSIQPITLAGYNYAGESFANKMGIIIGWGKDGPYGIGTSELKYAILPIISNYDCSMYWAITEKHICTSAAYHKDACQGDSGGPLIVLLNNTPLQVGIVSYGDGFCPSNKPGVFTRVSPFIDWIQEVTNL
>Mequ859SBb
MFRRTVSRETWTFGSILLLFAHVASLNVKFLQNNSSTTSNFSITNSIRNRKGKFLFDELFGLDISSTLDDDDPVSRNCSCECGISNQEDRIVGGRPTTPNKYPWVARLVYEGRFHCGASLVNNDYVITAAHCVRRLKRSKIRVILGDYDQHVNTDGKAIMRAVSAVIRHKNFDMNSYNHDVALLKLRKSVKFSKTVRPVCLPQKDSDPAGKEGTVVGWGRTSEGGMLAGQVHEVQVPILSLIQCRKMKYRANRITENMICAGRGSQDSCQGDSGGPLLVQEGDKLEIVGIVSWGVGCGRPGYPGVYTRVTRYLNWINTNMKEGCICTS
>Mero072SPa
MVLQSSSAVLSSLSFLLLTIGPPLSVAQFEGESCTVDDSPGVCTHIEQCPPVHQALLSGIYPRKLCGYVKFEPIICCPSNKPRPKPRPTTTTTTTTTAAPVTTFVIDNRINTAREKCAEYSKAVFELVDPPTLAANRKPQNTSVCAITTRKLIVGGMKAEAREYPHMAAVGFNNDEGGITWSCGGTLISERFVLTAAHCTYHRDFGQAAVVRVGDLNLVRTDDDAKPQDIPIIKRIRHPLYKRPAEYHDIALLQLKTNVVFNKWVRPCCLPYSLPDTGIDNNATATGWGHVEWAGDTSNDLLKVTLKLIPQEKCNDSYATSQDYKLPRGIVADWQLCAGSSGKDTCQGDSGGPLVVLNNDYYCMYSLIGITSTGKDCGGAAPGIYTRVYNYISWIESIVWPES
>Mero072SPb
MLRITINGILSLISSFLLHSSGPVFITAQFEGESCTVNRSPGVCTLLKQCVPVYNDLRNGSPPSSVCGYSHFDPIVCCPINRPTIISDRLTTTSARPTRTTPKPSASQLNRNKSAYDIANEKCDEYAAAFRKVINVCPTPDGGQVPCFPAVGGTLAISRTFLHMAAVGFVSSTGEIAWLCGGTLISERYVVTAAHCTFSRDFGEAMWVRVGDLNLNRTDDDAQPQDIRIVERIRHPWYKRPPEYHDIALLKLETNVSYSKWVVPACLPYTFPDTGKHTSAVATGWGLLEWAGDPSNDLIQVSLKLVPHAECNVTFFQNSKDIRLPYGIVNEWQICAGELGKDTCQGDSGGPLAVINSKYPRLHTLVGITSIGRDCGSISPGIYTRVFTYIPWIQSIIWPQEN
>Mero100S4a
MLSLCWLTPFVKADETTETNCTYVHNLTSEEDYYIYNPEFPKPYRGPQSCSWTINSDYRVNVVCKLFELPSGFRCLLDNLTVEASSNSIHRFCGNDAVNVTSDGPTMVVKLFASVWSTGGRFLCDVMAVKKPSDAEGCECGWRNPNKIVGGMDAGVNEFPMMAGLVDFRQRNITCGSTIISNRYATTAAHCFKNGTEPRDYGLLVGDHDLRTGTDTNATVLHRLRSITIHPDYRKNPDVNDIAIVKAELEIKFSNQVGPACLPFQHSPDTFGGSYVELLGWGLTEFGGLPPTVLQKVSLSVLTNLECSKTYQNVTSSRLCTYGQGKDSCQMDSGGPVLWQNPTSRRLVLIGVINQGIDCGIFPSLNMRVGAYTDWIVSVTSDASYCISE
>Mero100S4b
MSRVALTVLCWLLLIFKETQTADVGCTFAQNLIVGNTYYVYNNEYPYQYEGQHNCAWTLKSDYRVNLHCTTFELPWTVNCIGDILTVQTNSTTSHKYCGNGAFNITSTDPTMVVKLSTSVFSTGGRFLCEARALERPQDSQDCRCGWKNPTRIVGGVEAGVNEFPMMAGLIDVTILGVWCGGTIISNRYVLSAAHCVYKRNTSDFGVLVGDHDISIGNDTNAAVLHKVIQFLIHPDYRNRGNFNDMALVKTETQIVFNNRVGPACLPFQHQPDTFGGNFVEALGWGSREFGQGPSDTLQKVTLSIWTNLECSKVYPNVTRASLCTYGKGKDACQFDSGGPVLWQNPTTKRLVLVAVISAGTDCGVTAGLNTRVGAYLDWIVSATSDSSYCISE
>Mero102CTa
MQALSVLLLSLVATAYGLPEPRIIGGKEAPVGKFPYQVSLRQSGRHSCGASIINSRYVLTAAHCVTGLKSPKSITVHVGTNLLSSEGTPYEVDKIAYHRYFTHLLLINDVALIRVVKDIAFNDLVQPIPLASGNKTYEGSPSVLSGWGMVHLDENLPDRLQYINLQIENQQKCREKIYDLHIAVVKSHICTFTKYGEGVCRGDSGGPLVIDGVQIGVVSFGNPCAVGYPDVFTRVSSFRSWIDEQQAILQKDNIGSQSKNAIYIS
>Mero102CTb
MQAVSVSLLLCLFTIAYGFPETKIAGGKVAPAGMFPYIVSLRKEGKHFCGGSIISSRFVLTAASCVKGLSESVQATVHAGTNLLNQEGDAYYIMIVTYHSGFNETSLINDIALVGIVGEIAFNNLVQPIPLATGGNTYEGSKCVLSGWGKIKGDGHGSSKLQYIDLLVQKQSECKQVHSNLQDTNICTFTKYGEGIFKGDAGNPLVVNGVQVGVVSYGRPSATRYPDVYTRVSSFESWVEKAKNTVSIGRNAEQEDVTTIFLKK
>Mero102CTc
MQALSVPILLYVFAIAYGFPEPQIVGGTDAPIGMFPYQVSLRQYDRHFCGGSIISSRYVLTAAHCVEGIYDKSSVTIHAGTNVLSSKGESYGVQKIVSHSGYDSSLLINDVAIIRVNKEIEFNDLVRPIPLAAGNNTFEGSECTLSGWGRIKAGGPIPDKLQYITLLIESEAKCKRAHDNVESSHICTFTKFGEGACNGDSGSPLVINDLQVGIVSFGMPCGVGYPDVYSRVSSFTTWIKEQYTLLQKDEIAAQPEDIIFVP
>Mero102CTf
MQSLSVPLLLCLFAIAYGFPESQIVGGKDAPSGMFPYQVSLRKSGSHFCGGSILNSRYVLTAAHCVQGLSDTSKVTVHAGTTLLSSKGETYGVEKIASHKRFSMILLINDVALIRVNRKIEFNNLVQPITLATGSNTYEGSNCILSGWGTLKAGGNLPDNLQYINLLIQSQSKCKQTHINVRSTHICTFTKYGEGACNGDSGGPLVVNGVQVGIVSFGRPCGIGYPDVYTRVSSFVSWIEEQQTYLQRDEIAAESEDAFYLA
>Mero102CTj
MKVLSVSLLLCLVATAFDRKDNNRDFLDAADPEPQIVGGREAPSGKFPYQVSLRQNGRHFCGGSIINSRHILTAAHCVQGMGNMNAITVVVGTNHLNSGGVSYGVEKAVYHNGFSQRTLVNDVAVIRVNRNIAFNNLVKPISLASGSNSYDGSSCVLSGWGTLRAGGNVPNNLQYINLHVLSVPQCRKTHSNVGNSHICTFTKYGEGACNGDSGGPLVVNNVQVGIVSFGIPCGVGKPDVYTRVSSFTSWIKQQQTYLANTEFDFLPEDSVLVA
>Mero114PEc
MMIRLFAGVTLSLPLFLLIIGSTLTEAQIEGRSCVANQTMGVYKRLKQCPSLYQKWLQTTPAANVPEDGIWCCPNEATSNRLRSIREAPTPESYAKAKAKCEEYSKLAEARPKKFSIVATVGFTPGYGTYFLCSGTVISPRFVLTAAHCTYGYVTGVSDFWVRVGDADLNWTHNDKNAQQIRVIERIIHPLYKGFGKYHDIALLKLEKDIDFNERVKPACLPYSLPDNAAPEVTAIGHGIGYFYGPNVSKKLIKAIPILVTLLECNDTYKEVLPSGVMADSQLCAGQKKINICLASGGPLLTVNNDHPRMCSLIGITSMGKDCDGATPVIYTRVYHYVPWIQSIVWPNS
>Mero114S8d
MALRFPVSSVLLVFVFLFHICSTGDALSKVICQGDPCTINGSPGRGTYMRQCKSALNAFRRGSPPLVVGYYFFEPIVCCPLNESSPTTTTETTPQPSSAATTTETTPPPSSTTTTAPIESPEAIAEKECNRYNRPSGMYKVIHGEPAEKNQYPHMAAIYVNNAFRCGGSLISEKYVLTAAHCFKKKETIDQIHVILGVLNLTTVENDINARHQIIHKTEHPGYNKSNTPAGYDIALLELKTNVTFNASVFPACLAYSAAFENYSIDAEVSGWGVTEKTGKISDVLLGANVPLVPMDECQKFKPSAIPNIHLCAGGKGNDTCSGDSGGPLSVYRDKQRKHFIIGITSYGAICTDPTKRMYPGVYTNVFFYIDWIQDIVWPN
>Mero138PC
MKQQRTKSPAMVLMIVMIIAVIPTIAGTSEDPVGKSMIFQSVDETHREQEDDNAVVVDAASDSDASLDSRDGRGILWNGISNSETCLTSKGEVGRCTSFKECYPYFKIPDLSALDGWVLGVYDTCSYMRENGETNFGICCSNVLPVVTPPADNDGTTVEDSQGDKKEDQGTVVKPRPQLPGLGSWPPPLPTHPPDHTIPPLPTHPPYLELPTISTIKPVSTSKKPGIATTWPTKKPAWWPGAPTVSTTTTSEKPSGTISDASQCGAKNGIQDQERIVGGQNADPGEWPWIAALFNAGRQFCGGSLIDDKHILTAAHCVANMNSWDVARLTVRLGDYNIKTNTEIRHIERRVKRVVRHRGFNARTLYNDIALLTLNEPVPFTDQIRPICLPSGSQLYSGKVATVIGWGSLRESGPQPAILQEVSIPIWPNSECKVKYGAAAPGGIVDSFLCAGRAAKDSCSGDSGGPLMVNDGRWTQVGIVSWGIGCGKGQYPGVYTRVTHFLPWIYKNLK
>Mero169SPb
MLFPCLALIAVLYPSMVPQVSAEGEPCTRNNLQGVCINIRSCPFLINILQTQGIAASEYLMSTVCYYADRDPIVCCPQNDSRDSKEIRDSPYGPLQPPDCGFSSIQHQRVVGGVPAEPGAWPWLAALGYENKNNPSQPKWLCGGSLISARHVLTAAHCIRNDLYTVRIGDLDLYSDNDGVQPVQLGIDKVTVHPQYSTSSTVNDIAIIRLNNDVQFSEHVRPICLPVGPSLRNNNFVRAYPFIAGWGSLAPKGASSAVLMEAQVPVVTNAACKDAYSRFQAAVIDDRVLCAGYARGGKDACQGDSGGPLMLPQRQHFFQIGVVSYGYKCALPGYPGVYTRVTDFLDFIISAMQ
>Mero169SPc
MLFPCLALIAVLYPSMVPQVSAEGEPCTRNNVQGVCINVRSCPFLINILQTQGMTASEYLTNTVCYYAGKDPIVCCPQNNSTDSKEIRDSPYGPLEPPVCGFSSLASVVGGVPSAPLVWPWLAALGYENKSNPSQPKWLCGGSLISSRHILTAAHCIRKDLRTVRIGDIDLYSDEDGVIPVQLGIDNVTVHPHYSKYPPVNDVAVIRLNDDVEFSDFVRPICLPVGPFLRNNSFVRTFPFIAGWGSLAPKGATSAVLMQAQVPVVTNAACKDAYSRRNASVIDDRVLCAGYARGGKDACQGDSGGPLMLSQLEHYFQIGVVSYGHECALPGYPGVYTRVTNFLDFIISAMQ
>Mero169SPd
MLFPCLVLIAVLYPSMVPQVSAEGESCIRNNLQGVCINILSCPYLLYVQKTQPEASEYLTNATCYDADKNSIVCCPQDDSRDIKEIRDSPYGLLQPPNCGFSNASHYVFDVRVSGAAVPAEPGAWPWLAALGYENKSNPSQPKWLCGGSLISSRHILTAAHCIIDGLYTVRIGDLDLFSDDDGVQPVQLGIDKVTIHPQYGTSSTANDIAVIWLSDNVEFSEHIRPICLPVRPSLRNNDFVKSYLFIAGWGSVKASSNAISPVLKEVLVPVVSNAACNDAYSRRNVSVIDDRVLCAGYAGGGKDACRGDSGGPLMLPQRRYFFQIGVVSFGLGCGLPGYPGVYTRVTEFLDFIISAME
>Mero169VBe
MLFPCLVLIAVLYPSMVPQVSAEGEPCTRNKLQGVCINIRSCPYLIYVLETYGTAAKEYLTNAVCYYADRDPIVCCPQNNSSDSKEIRDSPYGPLQPPDCGFSNVAHHRVVGGVPAEPGAWPWIAALGYENKSISSQTIWMCGGSLISSRHVLTAAHCITDDLYTVRIGDLDLFSDNDGVQPVQLGIDKVTVHTANDIAVIRLSDDVQFSDYVRPICLPVGPSLQNNDFVRAFPFVAGWGSLESGSRIISPILMEAQVPVVNNAACNNAYSRFQAAVIDDRVLCAGYARGGKDACQGDSGGPLMLPQRQHFFQIGVVSYGHGCGLPGSPGVYIRVTKFLDFIISAMQ
>Mero180VP
MCNGVLSILVLQFFVLSSAELELYEGSPCTLEDGGPGECKLLPDCAARLQEVRDGKRDSESSGRCGFSDFTEIVCCPVNIEKKSASRPAEVACEQYDGNVTISDDDLNTVTYHVFNGLTARVGEFPYMVALGYNSRQNNLSSISYDCGGSLISPQHVLTAAHCVKNRDEKVPIEVRLGNEDLRSATETVQRIPISDIISHPEYRLSAVYNDVAILKLKTKVAFSERVKPVCLQTRSIEEVTITPRANFITVGWGRTDALEDPSPQLMKTYSLSLIKREECNKFWNKTNKLPRGIDDTMICAKDPNATRRSDACQGDSGGPLLMLSKSKNSVIGITAFGSGCGNEEPGIYTGVYSYLDWIEEHVWVNNEQEVETKTVVKTEAASIKISIISQ
>Mero230SN
MAYRLAIFTIFILLSITFALSMKNPGNSKKKKINPPKLSDNIDNNPFLQKDNITVPTKYEGNPFLSNLLKPQSSSPNKGSEKNKHGNNKSSENVTASETNYITIAVHINNPFLQGDSIINNTSNIIPLNNSDVNILVPSKVLVNETTTEINTYIDTRTKSEIKCEEYGRQFWGTAEVLSLVGSNPESIKVPNKKCMNANRLVVGGVDASRGEFPHMVALGTKTREGAFTFTCGGTLIAPEWVLTAAHCTYGPKSPTDVRIGFHNLKDNNDGITTTINKIMRHPSYKPPAMYADIALIKLNTSITFNKEIRPACLYQLYDSVPTQAWVTGWGVTKFDDEEQSDQLQKALLDIVDNIGCAIRHNQSIAIPYGITPSMICAGDPRGGWNKDTCQGDSGGPLQIIHPQNLCLFQVIGITSFGQGCALIDTPGVYTRVSHYLNWIEDTVWS
>Mero242TRb
MQRTLVLLLWISCFTYALPRVIRQIDRRNITDAERSRLKSIDEVSYIDFNSPPSIPSKRPNVCDDCVCGVGRKTRIVGGNVTSISEYPWIVSFTKQGTFYCAGSLITRKHVLTAAHCLEGFDTRSIKLILADSDRPNINKNSIVRRIKSVVLHENFHPYSYNNDIAIVEMDRSVDLTGLVRTACLPEDKAIDYTGATATVIGWGRTGENQPVSDELRKVNLPILSQEECDQAGYQKNRITENMFCAGYLEGERDACFGDSGGPLHVKGTYGHLEVIGIISWGRGCARPNFPGIYTKLTNYLGWMKDLLGKECVCPPPRRQ
>Mero242TRc
MCIRSIICVAVVIATTCFVNCEELQSGIEKGVSLNNTESNVEKSTQDGTNSTTETEDKNFWDWLNGVLSGLRPTTSAPPIAEAPESCPPCRCGITNTQRRIVGGVETQVNQYPWMALMMFKGRFYCGASVINSRYVLTAAHCVDRFDPNLMSIRILEHDRNSTTESETQMFKVEKVIRHSAYSTYNYNNDIALVKVKDSIKFEGKMRPVCLPEREKTFGGMEGIVTGWGALDEGGPISPTLQEVTVPILTNAECRETKYPSRKITDNMICAGYKDGMKDSCQGDSGGPLHVVTNNTHSVVGVVSWGEGCAKPGYPGVYSRVNRYLTWIEQNTEGACYC
>Mero283TRa
MLRFVVLSILIAGCFGSEGEQKVNPPFPDSRIVGGVLADITQHPYQLSLQTTGHICGASVISAQWAITAAHCVGLPANRYTLRAGSSNKDWGTPYGVKEIVVHSNYSSTTTDYDVALLKINGTFKFSRVIQPVSMAGVAPKAGVLVNVTGWGAVREGGQTSSRLMRITVPIVNTTTCEKAYRFLNPITPRMLCAGYTEGGKDSCQGDSGGPLAANGVLYGIVSWGYGCAKPQYPGVYTNVANVRFWIKRVTGL
>Mero283TRb
MSDYKKIILLTLLYVFSNVAALENTEYVNIRDYPYHVSIEKHGNHACSGALVHESWIVTVASCVFRVEPSTVTVRVRASNLYNDGDTLKVTNIVVHENFDKYVLFNNIALIKLKIPVQFGEKLLPIGVAENEDYEPDDGTMCFVTGWRQTVPNATESRLSVTTVPLMNRSICSSKMPPYQPVLQMMLCAGNATSGVETCQGDPGAPLMEGQTLIGVLSYGLGCKTMIHPGVYTRISSYLAWISSNTGILYTKHHIGEN
>Mero283TRc
MQVEIQIQLLIFPVDEGRIVGGQPVSIDEHPYQVSVRFNNRHVCGGAIISEEWIITAAHCVRSPIVRLFSIKAGTSDIREDGIVVVARDVISHEYYTRRSADYDIALIRLEKPLVYSSRVRPILLAPIADHYIAGSKAVVTGWGVLRSHGSLANQLRKVEVPLVSNVECSELYVTRPITPRMICAGYVNLGGKDACQGDSGGPLVQYDKLIGIVSWGFGCARPSYPGVYTRVTALRSWITEKTGL
>Mero428CT
MNFFNVSLSCHRKFTMFLFCVLVTVILGASAAPSDGPKIVGGTLAEDGQYPYQASLRFRNRHFCGGSVLNTRWILTAAHCLSSFNDTAVTVVLGTNALDKGGDEYQSEKVIVHPRYSSALIRNDIGLIKVDKDIVFGDKVKPIALPNENFSKIDYPATLSGWGTTSYPGQTPNELYHIELSVIDQKQCLNASFRITNDNICTLNKRGEGACHGDSGGPLVADNEQIGVVSWGIPCARGRPDVFTRVYSYKDWIKKYVENEN
>Mero436TR
MISLVLVTVLLFGAAVQGETESSTAIPYQDAEWVSYGLTGRIVNGTKAALRQFPYQVSLRRSYNAAHFCGGSLISEYHVLTAAHCMFLSGSMIQPWTIMVVAGQLLLNEQSSTGQRRGVEKIDVHSEFDKDTLQNDVALLTLKVPFKLTPEVNVVPLTSGTPEPNTVCQVAGWGYPSEDDQTVSNRLMYVDLPIINLGICKKLLSYVTDVFPGMMCAGYLEGQKDACGGDSGGGMLCNGILAGVVSGGDGCARPRVPGVYSDVHFFQNWIEEHMETPVVLGRISSGGEKMLNTSLLPFIVFSKMLLKRL
>Navi624SP
MAQVCCLFGLLLLLFSFEASDAVDANCDFLQKLELGKTYFITNPNYPNNYTASRSCRWHATSDTRVRITCNEFNIPASPNCEADTFNVYTDPVSGPRRYCGSGDFSRDSTGKEMIITLTSANNSRGGTFRCFFEAIEEEECRCGWKKPTKIVGGRETGINEYPMMAGIINVPIQQVYCGGTIISPKHILTAAHCLNKLAVNDLGILVGDHDLTTGSETNATKLYRAASYVIHPSYVSNKKDYDIAVITIAGTITYTNEVGPACLPFQHYLDSFGGSFVDVLGWGTTEFAGAPSNTLQKVRLSITNFLSCKSYFQNLEYRQICTYAEGKDACQFDSGGPVLWQNPTTRRLVLVGIISYGSFCASEEPAVNTRVGSFVDWITSVTTGASYCQNE
>Navi757Oa
MKLLAVTVLLSISACVYGGPTARVVGGKDAAEGQYSYQVQLIHIGLGFACGGSILSKRYILTAAHCLAIAQEPSEFQVIVGTTKRGGENGAVYQVDSFVAHEDYTMVHGAVGPVNDIGLLHLAKDIRYGKNVQPVKLPSNANTFENDVATLTGWGSLKIMGQSPINLQEIQLKVLDSRTCNQTWVDFVGEKIDKSKICTTSRVGQGACHGDSGGPLVLDGTQIGIVSYGWPCGTGVPDVFTRVSSYLDWIKKHSV
>Navi757Oaa
MRRVVLSRATRCTAMLSKEAFNVLLFCCLLALSDGQQVLESASGRLKYRIVGGREAARGEFPHQVSLQLGSRHFCGGAIIAERWVLTAAHCATASARITVLAGKHNIEIPEDSEQAVPVEETFLHELYSGPVKPYDIALLKLAAPLKFNEYAGPIGLPAQGSEAPGSATLSGWGSVSRTDDRIVPTYLQAATMPVIDLDTCGKMFAAESPDSRFELSEDNLCTGPGFSRLSSCNGDSGGPLIAGGKIVGVTSWGTIPCEGDAPSVYTKVSSFSDWIETTIGKN
>Navi757Ob
MRFAGVSCLLVALLVGAFAAPAEKIVGGENANINDYPYQVSLRKSGKHFCGGSIISEKHIMTAAHCVRGIMASPFSDISVFTGTSSSSGYTGKSHRVKRADVHPGYSGTEASSYHNDIAILTLTSPVKFDAVQKKIDLPTRDVISGESAVITGWGIKKYPSNYVSPVLQKAAMSIIPSSRCTTRMYPLRLHGEQVCALQRKGVGACSGDSGGPLAVNKQVVGIASWVVPCGEGYPDVYTKVYAYKSWIQTILDRD
>Navi757Od
MKFGVVACVCLALFVGAFAAPAEKIVGGENADITEFPYQVSLRLRGKGHFCGGSIISERHILTAAHCVDGIITPLLKNRFSVVTGTTTSSGSSGKSHKIKSTHIHEGYLGTDESSYKNDVAVITLAAPIKFDAKQKKINLPTKDVSLGDKVMVSGWGIKKYPSEIVAATLQKASMKLIPSSQCEQFLYPQTLYSTQVCAIQAQKKGVGVCSGDSGGPLAADNEVIGIASWVVPCGKGFPDVYTKVYAFKDWIKNIIDKE
>Navi757Oe
MITKLLPLICLIFLISIESMECRRIVGGSDGRIDQFPYQVSIRHYNESHCGAAIIDEWHILTAAHCVGSVLVPPFEGVTVHTGTDSILEEGHVHRIARVDAHPGYDNSPGQNNDIAVITLENPIIFDANQQKIRLPTEDIQGGEVAVVTGWGYTSADNWTIPVQLQKAQMRLLPSFECHKRLLSPITDKQVCALQREGVGSCMGDSGGPLAANGVLVGITSWGIPCGLGYPDVYTKVYAYKEFIESVLEATDVNPIIDVNLSRH
>Navi757Of
MKWTIVTIFIFSSLVGSISSRRLKPRIIGGSNAKITDFPYQASLRLVGLYHLCGGSIISEKHILTAAHCVDNLFVKPPWTLVSVHTGTDNSSSPGQVHKIDWIKIHPDWKQIQESSYRHDIAIIKLQDEIVFDENQQKISLPSKDIYSGMKVNLTGWGHYEHDSAESVLLQKLKTKLLTNTECQPDYKETLYEDQVCAFSRRGAGACHGDSGGPLAADGKVVGIVSWVVTEKCAVGVPEVYTNVYAHREFIESAIRG
>Navi757Og
MLRYALLLCVGASLCAAARIPKILGGKNADPTAYKYHVAILELLEDGSTRHVCSGAIIDRRFVLTAAHCVYERNSPELVVRAGGNLPPPEGKPHHEKRVFRQVAKIMYPKDYIKDARYHEYDVAVLKIKGTFDLVDQENFKKVYLPVIDDDFEDKSSVVSGYGVHDANQKAPKVEGDGFKSLKTKVISNDECQSTRTFILTRGSLCTLSIQEKGHTCNGDGGDPLVYDNQLIGILNAPSTCDSQRPELFTRVSTYVPLIKKILGGQVLSDIEYR
>Navi757Oh
MSGLWSLLCLLGISLTYVSCQTTDTTINETDAAINETDVPVVNRKSRILNGWVSEERDYRYLVSVMRLTNDVPTLLCGGAIIHRRYILTGAHCVHKYRSIDLVVRSGGVEAAHPSTPQKERRSFHRVVKTFFPRQYANTPCRKHQHDIAILKVQQIFDLSDDTRYRKVILPEQDADYEGVYGVVTGYGPDYHRESNTTNQPHGIENYYLQYVNKVRALTLVVIPNEVCQERASVVITEKTICAQTCVPNAQTCFEDDGGPLVHGGVIIGILNDRQCNPEIPEMFTRVSKYLYFIKNVLEHQISYDIVVR
>Navi757Oi
MFKLNCLLLVVGLFVSLVSAESQKREQRIFKGAYDSTDEHRYHVAILKVLEDDTTEHICGGAIIDNRYVLTAAHCVYEVNKDELVLRTGWNKSPEQPHLEKRSYHKVAKIMYPKDYFYSGCRHHEHDIAIIKVKMNFDLADDENFKKVNLPEFDNDYEGYPATLTGYGVEKIALLKNKTSGEFKKLFKYPEELKYLNTHIIPLEECKRIAPVIVTNTNVCTNPQNINGFSCIGDSGGPLVYDDVVIGIRSSHNNECIHSEPELFTRVSSYLDFILKVLNNEPSAEILYI
>Navi757Ok
MRFSGVVLFVLGLTTSLVIEYVSARLDAEGIVGGTNAKPGQFKYQISLETEHDSRCGGGILDDHHVLTAAHCVTNFADNSFQEDLLIVLAGVTEAKIDESKSPSAVRVKVERIFIPKEYIGRNPKPGKPFRSVGDIAVLKLRDSLGLKDNPMLSKLQLPQPDDSYSAYDNEDAVIAGFGWNWVYMRENPLTHIEFEVGGASTDKLRFAEAKVIEYRKCKKSFYSPVYKKKHICAQVYQNGIYEPEGICSGDSGSPLVYNETTVIGVANSSPKGCREDVEPAVYARVSSHLDFIRNAMKGKKTSDMRSATFKRGFLLLRWFTDKKYAED
>Navi757Om
MNRATLLLCLFGILSSNLISNVAARLGGEGIIGGERADEKQFPYQVALLVKGKLVCGGGIIGDKYILTAAHCFIDKTGSFYNRAYTVVAGATDLNLDEGIKIAPEKVYVHKDYQTSTFENDIAILKLKEGLGVDSNPSLSKLNLPKANLKYTGRTAVISGYGFTTIQVMTYPVIGIPIEVGGSTDNKLRFTKVDIISNAECAQRNALKPVYNSNICGQVKQHNPSKSEGICSGDSGSPLVIDDDVVIGVVSTSPLGCDETVEAASYTRVSSHLTFVENVLKGKSTTGARIFEFPDDKPAQKSSGDFLFFPPYPSYGQDDDIFSIPQYGDRYAQFPSFSLPFDSLGYKKRK
>Navi757On
MKRKALMLCLFSIMSSSLSNVLEMPDSNRRTKMIGGKEAKPNQLPYLVSIYHTNRKHNCGGGILNDRYILTAAHCIINPNTGKFFDIPMEIVVDTVDLENDPGVRIRIEKAFVPKNYVQAGNFNDIGILKLSSSLDLSNNPQRQKLNLPKAGDNFDDQIATIAGFGWTDSNDYSTIGKHLKYWTSKVISKNDCINYWRNEVNQDYLCAQMLPLPNAAAVGICNGDSGSPLVIHDTVIGVAVIAEWNCDERVKPALYTKVSIHLPFIETVLTGQHNNVAEYDFPST
>Navi757Oq
MNLQTSLVLAFATTALLAGSAVGALEGEGIQGGEVVELGNFTYQVTIQINGRSICGGGIISSTHIVTAAHCVTDEKGEFTKKPMKIVAGIHDLNIWAPTWFASDVQKVYVPKTFGLTDFKNSIPGDIAVLKLFMPLNMESNENLSILKLPTEKRSYAGEKAIISGYGWNWVDLVENPETGKQEEKGGGKDGKMRFAEANILSTEECQKGYKSKITENHLCASLVQRDSDKPEGICYGDSGGPLVYNGDTLIGVVSTSPLGCRETEAAAVYTRVSSFLDFVYKAVKDVKDKSIRTTTLMIVG
>Navi757Or
MNRLLVLCLFGFSATFFVGNVHAALDAEGIVGGEDAELGDFPYQVSLKVVGKSICGGSIIDDTHVVTAAHCVISEEGKFFGYPMKVVGGIADLKSKGSSRVAVDVVKVYATREYDPTNVFARPHGDIAVLKLAKPLGIASNPNLDTIELPNPSKTYAGEKAVISGFGWNYVNLQFNPSTGGVEETGGGGYGKMRFADVDIISQSKCQRLARAISKNHICGMVVQRSAKPEGVCSGDSGGPLVAGDKTLIGVVSTSPLGCRENKEPAVYTRVSEYIDFVKKALKGQTDSSIRTTTLPIY
>Navi757Ot
MKCAFFLLFIICTWDNILLSYVKSLEAEGIVGGDSDEENEFNYQVSIQVLKKKSGQFEHTCGGSIISAQFVLTASHCFVSKDDKQILDVSKSHVRILAGTNRQDDEDGIYRFIDKVYLNKNYSHSNPFMYGDIAVVKLDEKLDVEDDPRVSIIKIPRKLKYEKLVNKVATASGFGIIDFVSNTDEFGEAVTKPILPNTRQYIDVRIVSKAECTPYEHIICSLFDDADDYKVHGICNGDSGGPLVYKNALIGIVSRAAISCDMRKKTAKFTLVPYYNDFIIRAVRDDGDKSDMLILDGLV
>Navi757Ou
MKIVLFATCIILVFNNVRGSLEAEGIIGGRDDDGPNEFPYLVSFKNATEHWCGGAIIGDQFILTAAHCVIEEDVKFRDFPHKIIAGIDSLDSDQDTKVEVDVEKIYVSERYNHSWWFLGDTALDDWAVLKLKTKLDINNNKGLAIVNLPEKINGTNEYDTYENATALLAGYGYDYIEIIKYQNGTERDRGNSTGELHKANVRVVSNNVCSDPVDGYDSPVLDTQICAKIIEHADLTPQGPCNGDSGSPLVIDNTVIGIVSVSVLACNDNRVPALYTRVTSYTDAIKNAMKGVTKGLRVASAP
>Navi757Ov
MRSISGILLLLISWTTLLSCNGVSAIINGKNISTGQEPHQFPYLVSFVNSTIDHWCGGLIVSDQYVLTAAHCVMKDNKTFYDIPRLIVSGVHQLNINENSKVVVEVEEIFVDERYDHFMWAYGVVPEYDWALLKLKAKLDIKNNPNLSIIELPKKIPGTDHYDTYLNVTASSQVSVTFD
>Navi757Ow
MNCVDRYLLCLAISCSFLFYNAQLLESAPLIGGEKASSSAEEIRYLVSLQTRDTEHFCGGSIIGDRFILTAAHCVVDGGNEFEDKPIRIVAGTNDLRDEDREPLVIDVEKIYVPGNYNDSEWATSIPSSDIAVLKLNQSLNLRYNPRLKKLRLPRLNRRHKGNYRSYEGEDCVIAGFGWNKVKVKTHRKNKTEYEVGSSTDRLFRASAKVIGNAECQDYYVNPIGDSELCARVDEHNDDTPQGVCRGDSGGPLVYKSNTIIGVVSGISIGCNENNEPGIYCRVSAYIEFIKNAMKDVTDGMRVKTFED
>Navi757Ox
MSVITRDYLKPPTLLHFQLSHLISFTFGQERITNGQTASEGEFPYQALIYDYFTYCGGSIIHKRWILTVAHCEYKNNAAISVFVGTNKNLGIGGVCYERANMVLNDIALIRVATDIQFNERVKPVSLPLDNINKYENTFATVSGWGKLRPNTNLKTYLPRNLQHITVQVLEQQNCRRSWPNLVEHHLCTSIPDGKATCEGDSGSPLVVGNTQIGIVSYADAECGLVRPVVYTRVSGFLPWIRKQLYLFGVSL
>Navi757Oz
MKQFLILALCCRALEAKSSFVPAAKLVNIRSVPRLVRAQESPRLEAIAGEYPYQVSLQICGGSLISKRHVLTAAHCVFSFVGQKKDKNTIKVLVGTNSLTDGDTLMDVDRISHHGAFTNADVSPVMNNDIAVIRLKKEVTESATVKIISLPQPNQDIPENTQMILTGFGSTYTGGPISLKLRQLYMYATNRGVITVAHLCASLGTGYGACQVSDEFAKIESSEDLYTRVSYYLDYINYELSLIS
>Navi757b
MSIEFQKALVYLFIISFHVSSSNIFGSATSVEKTMNTIGSAQRKIVRFPIQSNDDSSVPNIKRIRKATDRISDIKCKEYSEMTREVVWIKKIELMPMRLRCKKPIQLFVVGGSVAEPKEYPHMVALGRTVDTSTTEYFCGGSLISDQWILTAAHCTTDARGLPNVALIGSANLNKINELNTGKLMSIESIKPHPDYNSSQLYADIALIKLSKPVEFSKTVKPACLYPIPDLEPKYLWASGYGSTSSFRLREGMTGLNLTKARLQLTDMKHCKQVYRGVKQLPHGIDSESQLCADDKKGGWKRDTCAGDSGVPLQWTHPSGCLQEIVAVTSFGISCAVPKMPAVYTKVSHYIDWIESVVWPNEN
>Navi758Ob
MKSKYCLTILLCIFVSVQGKIISRIIGGNDAPAGKYTYQAFIKVGDSFQCGASIIGKRYILTAAHCVSGQKTKEMKIVVGTISRLDYKNGVEYGVIGYETHPDFRYPSIVAPINDIALIRLAKDIEYNERIQPVRLATKDDEKNLKSAVLTGWGSLKYMGASPVTLQEINLEFMDQDKCAEKWLSYKKVTIVENNICTHSPKGEGACNGDSGGPLVVDGVQIGVVSFGGMPCGRGVPDVFTRVSSYLDWINRFTY
>Navi758Oc
MKSSVGSSFLFTALLMRVFCLETISAEQSCTSNTGAPGVCVRIRDCASLHDYVANRPIMGIGAMLSSVCSFGFFKVMVCCPLELPKDENTPLLPPHCGHSAGLHNRIVGGNDAALNAWPWMAAIAFRFGNDSGDFIFSCGGTLVSSRHVVTAAHCLEYEEVSYQVRLGAHDLENTDDGSHPIDVIVESYVVHPEYNNTSKENDIAILRLDRDVEFTKAIHPICLPIEKNLRNRDFVGTYPFVAGWGATSYEGEESDVLQEVQVPVVSNEQCKKDYAAKRVVIDERVLCAGWPNGGKDACQGDSGGPLMWPKQTTYYLIGVVSTGSKCATAQFPGIYSRVTHFLNFIISNMK
>Navi758Od
MRLCRSHGLVAFLLGLQILARHKVSAEGEACNKAAAQAAPGVCVNMKRCPPYLAILQKHGASAGDFLRSTLCYYQDAEPIVCCPLGSEAVATTPRPAPQPANNLTAYGPLYSPQCGYSNAQHGRVVGGVPADLGAWPWVAALGYKNKTTGRIKWLCGGSLISARHVLTAGHCVYNRYDLYVARLGEHDLYSDDDGANPVDARIERGTIHPGYSPENYVNDIAVLRLKREVPFTPAIHPICLPLPDDIKNRNFVRNFPFVAGWGSLYFHGPASAVLQEVQLPVVTNEACHKAFAPFKKQVIDERVMCAGYTTGGKDACQGDSGGALMFPKGPNYYAIGIVSFGFRCAEAGFPGVYTRVTHFLDFIQANLV
>Navi758Of
MKSYAILLLVSLVAGTHAGVTRVVGGSDAPDGKYKYQAYLKDNQGFLCGASIISKRYLLTAAHCFLGVNPANVKAVVGTNVFMNATVGDEYQAESFVVHEEYSRPGGDHGVNDIAVVRVRKDIVFNDKVQPVKLPNVGEQIADDSSVTFSGWGILKYGGVYPKVLQQLELKIHNQAACKNDWLRLKLILIEDSMLCTKGKRGEGVCHGDSGGPLVTEDGVQVGVLSFGYPCAFGHPDIYTRVSAYVDWISQFLN
>Navi758Oh
MRRTGRLLLVLSCVFALAFLASALCSTISALSMSSRIVGGETAPEHAYPYQASIRVGADHKCSGSLLNNNWILTSAHCLVKYDPSSFIVVVGSNSLIFGGFAFCARETRLHPNYVQGELHDDIALLKLCKPATFGDKVQPVQLPSEDVREEENLPAVLTGWGSSQKGGPKSFSLKLIELPTIGLDRCRETFPSVTRSNICTFAGVGQGLCYGDAGNPLVAEGVQIGIGSWGSPCALGYPDVFTRVYSYVDWIRGIIADES
>Navi758Oi
MLKSGLILLNLFAAIQGRVIENDNTRIVNGENVSLGEIPYQVSLQRKVDNFHFCGGSVLNKNYIITAAHCVSGTNPETIQVIVGTLNLDDPQAVYFASKITVHEAYSPSNSYKNDIALIKVQSPIKFSKTVSTVILPKANAVIDADKHAVVSGYGHLYQNGPTPKDLQKVGVLIADQQYCNNVYTKLGEKVHETHICAHDPVVEHGSCQGDSGGPLTVDGVLVGLVSWALGCAQVNYPTVFTRVSEYIDWIERNSQ
>Navi758Oj
MSFKLVLLTSLLAVTQATPFLGFDPLITGGQAARKAEFPYLVSLQRGDPPNVAHFCAGSIIKPKWILTAGHCVTVIPAGGTLIIKAGKYLIKQVEKDEQVVEVNRTIVHEKYPGNVAPNDIALIKLKTPLKFNANVAAIKLPEANSQPTGVFTFTGWGSVSLNSKPSYPNVLQKVDVTLVDLYTCKLSIERITGSAPLDQGNMCTGPLSGGISACSRDSGGPLIGRDRNGTVELVGVSSWGVEPCGLRGAPSVHVKVSSYIDWINKHIGKHC
>Navi759Oa
MSSKLAVLLCLVAATAAGPHRVPRIAGGHSVELGERPYYVSLYNKHTLDHYPITHCGGAIINEQWILTAAYCVGQYKDADVLVQAGNIYYKGTSDAQQRSGIVASFVHPGYQFENPTGPHDIALLKLETPLEFNDYVKPIALPSAGSEPTGYGTVTGLGSLKHMMSAQFPQVLQTVDLPIITYDACDKLLDEHLGDMKEEINLLDETRFCTGPTPTNQGYCLHDTGNPFVVKDEIVGVATFGFAADCEKNPTPSIFIRISAHVDWIQETISKN
>Navi759Ob
MTSKLIVLACLLAVAHSRVIDVLRRNGHISTRVIGGHDAKPGEFPHQVSLQFGIPEVMPSTHFCGGSILNERWILTAVHCLEAMDEIGYLGHFVVKAGKQNISRVEETEQVSFVEKYFKHENYTGTEEEPGTSDIGLIKLKTPLKLNERVAKIALPKKDSEPTGQAILSGWGAISDNGENQDHPQILQTVDLPIISRKECRQAIATIIPGTENLVDETNVCTGPLTGEHSACSGDSGGPLIVKNKNGVAKLVGIVSWGMSPCTAPGAPSVYVRVSHFIDWITQKMTSN
>Navi759Oc
MAAPKEMALILASMLMLTLAAVAAEYNNLADVSCGQSESNVRQARIVGGQDAIPREFPWLVSITRKGAHFCGGTILNSKFVLTAAHCFCSRNGMMPVSQLRVTLGEHDLQAAESPVSVTIAVRSMIVHPVYECGKWNSDIALLEMSEPIEWSESVMPACLPPETGRSGYSAFSGKSAVTAGWGWLGDDKAIYSKANVLQKVAVNVIEDQVCSEWYASQGKAFRVKYGQMCAGHETGGRDSCAADSGGPLMFAGGNQKTMVIGIVSTGIGCAKFRLPGIYTRVSEFVPWIVANTRK
>Navi759Od
MKVLVSVLLLSLAAGTTAFERIVSGQDAPDGKFPYQVALKYFGLYFCGGSIIDKRWILTAAHCLRNRSPEFIKVYAGSNKLTDEKAQFYQAEYLTYHENFTMKYLDNDIGLIRVIEDMDFNEHVQPIALPTDDTTDNTSVVLSGWGLTHVNGTLAKNLQEIDLKIVSQEECDQFWSTIFPITEAHLCTFTKIGEGSCRGDSGGPLVADKVQVGIVSFGLPCAVGHPDVFTKVYTFLDWIQKQQNKFR
>Navi759Oe
MTHIQFILYFLAQSIAFLNSNVNGFEAESIVGGEKATIGQFPYVVSLQNAGIKFPEYVCGGGIISDEFILTAAHCLFNEKGYLYDVSYLVEAGTIDLQSPTEKIEVEKIYKPKNFEYSKYESEGFREYYISDIAVLKLKKGLALSSNCNLSKLELPKRPYSLYVDDRAVLAGFGYISVDVAVDYTTGELYETGGTVDDKLHYAETKVITNDEYAKVFGFVPVNKDGLCARIEQGDPNKPKGLCNGDSGGPLVYNGTTVIGIAVSSPMACNETVEAGVYTRVSSYVEFIENAMKDNVTADMQVTMLS
>Navi761Oa
MTMTTTGKLLLVVLALSVFAEADRTTNSRTASWVRPKPSETASSHIRNKRLVAGVPGKPVQAPSKAYQACIAPGSKPGHCRHLSSCGDEVFRSNLPRMMEYMCVIEKEFIGFCCPDDMSAGSSQNSAMPVGGLAGSLPAVATEGDDAMVMPDDENAGDRGGRASRGCGLSTRDQGRVTGGRPTSSREWPWIATILRESEQYCGGVLITDRHILTAAHCVYKLKPRDLTIRLGEYDLRFPNETRALDFKVVEIRIHNSYVATTYKNDIAILKIHRPTIFNTYIWPVCLPPVGAVFENKQATVIGWGTMAYGGTPSWILKEVTVPVWPQEKCVTKFTQEITAKNICAGDYAGNGDACQGDSGGPLMHQLGNGRWVNIGIVSWGIGCGNPDKPGIYTRVNAYLDWIFANTIF
>Navi761Ob
MRFWQFLAVLAFAMVSGAMSQELASSDIIDDDTNSTRNFLSFLKNKPVTPPPSPCYCSCGLRNEESRIVGGQTTLVNEFPWQVRLSYMNKFYCGGTLINDRYVLTAAHCVKGFMWFMIKVTFGEHDRCSQKATPESRFVARAFIGNFSFLNFDHDIALLRLNERVPLSETIRPICLPSNKENLYAGAKALASGWGTLHEDGKATCLLQSVQLPVMSLEECRNTSYSARMISENMMCAGYKEGKKDSCQGDSGGPLVAERMDKKYELIGVVSWGNGCARPGYPGVYTRVTRYLDWIMENSIDGCFCEHN
>Navi761Oe
MKVLVSLLLLCLAVAINASPRIVGGHDAPEGKFPYQVSLRSYGRHFCGGSIINKRWILTAAHCLQYQSPSVIQVYVGANKLNGDKPQVYQAEYLTYHEQFSMNRLANDIGLVRVAKEIEFNEKVQPIALTSVDVSKVDTPVVLSGWGRIKFGGAAPNNLQEIDLKIVSQETCSQNWSPTYPISESHICTLTKVGEGACHGDSGGPLVADKVQVGIVSFGRPCAKGEPDVFTRVYTFLDWIQQQQEKFY
>Navi761Og
MKFIISLICLSFAVVAYAAPRIVGGQDAPDGKYPYQVSLRAPSHFCGGSILNSRWILTAAHCVIGRSGNAVTVVAGTHLLNCGAEQTFKSEYITWHEKYNGGLFINDVGLIRVDRDIEFNEKVQPIPLPNEDFSKVDYPVVLTGWGRTQAGGPIPNNLQEINLKVISQTKCSDKMSVAITESHICTLTKVGEGACHGDSGGPLVADGVQVGIVSFGMPCARGMPDVFTRVYTFISWINEKMGQY
>Navi761Oh
MKVLFGVLSLCLVVATKTAPRIIDGHDAPDGKYPYQASLRFHTESASNLKVYVGSNQLSSADNQVYQVEYLIYHEKYDPRILVNDIGLVRVDKDIEFSDKVQPVTLPSVDIFKANTSVVLTGWGKTMLGGFTPDTLQEVDLKIYSQQSCEKAWNSEFPITESQICTSSSGGGACNGDSGGPLVADGVQVGIVSYGRATEGIPDVYTRVYSFLDWIQEQQNKFY
>Navi761Oi
MNIIISAVLLCFAVAAQAAPRIVGGQDAPNGKYPYQVSLRAPFHFCGGSILNTRWILTAAHCVVGRSGNALTVVAGTHLLYGGSEQAFKSEYIVWHEKYNSGLFINDVGLIRVDRDIEFNEKVQPIPLPNEDFSKVDYPVVLTGWGRTWAGGPIPNNLQEIYLKVISQTKCSDKMSVAITESHICTLTKAGEGACHGDSGGPLVADGIQVGIVSFGMPCARGMPDVFTRVYTFINWINEKMEQY
>Navi761Oj
MASLIILSCILALTNANLPNFVQSQPLADLFKINRVIGGKNCAKGEFPHQVSLQFGYPPLVSFTHICGGSIIGERWVLTAGHCVHDLPSSGQLIIKAGKNSIKSKEATEQTAYAARMYMHPQYQGGATPYDIALIKLLTPFKFNKYVAPINLPQPNSLPQGNAVLSGWGSISKSSRAILPDVLQKVTLPIIDLATCRQAFRALGEMWENVHDTNVCTGPLTGGFSACQGDSGGPLIGQTDNGTIEIIGVVSWGLIPCGAYGAPAVFVRVSAFVDWINYVMRYYYYV
>Navi761Ok
MLSLKLIVLSCLAGLACAAYRPFFGQAKSLADFLKFNRIIGGQDALKGEFPHQVSLQWGYPPFVAYSHLCGGSIIDESWILTAAHCVNTLPRSGEFVVRAGKHFIKSNEATEQISLTTEVFIHKNYRGEVSPFDIALIKLATPLVFNDYVSAIDLPQPNVVPQGKVILSGWGSISKTRQAILPNVLQKVTLPLIDIGKCRRALRMLGERGEVHETNICTGPLTGGLTACSGDSGGPLISRNENGTTEIVGIVSWGIVPCGGVGAPAVFVRVSAFIDWINSIITTY
>Navi761Ol
MAFKFVLLSCLLALANAGLFLSVRTPALTPRLGHGLAPLEARIVGGDEAEAGEFPHQVSLQFGASLQSVAHFCGGTIIHPQFILTAGHCVDAVPNYGTFAVKAGKHNLKKIEDSEQTVEVKSTYVHELYPGEVAPYDIALLKLKAPLKFTKRVQPIALPKAGVEPTGEVTLSGWGSISTTIWDIKPDKLQKIDLPLVDRKTCNASIIELYKGEPSALHPTNICTGPLNGGQGACRGDSGGPLISKYGNVKEVVGVVSWGFVPCGAVNAPSVYVKVADFVDWIQETISANSF
>Navi761Om
MAFKLIVLSCLLALAHSAHLGVRTPFFGSRIVGGEDANVGQFPHQVSLQWGVPPMLALSHFCGGSIIAEDWILTAGHCVKAVSNYGTFAIKAGKHNINKKEANEQMSEVEKSFIHEKYLGSVGPFDIALLKLKTPLKFNEIVQPIALIKAGSDTTGNVVLSGWGSISPTNRPKYPSILQTVQLPTIDLKTCNASIEEFAKPSPLHETNLCTGPLSGGYSACSGDSGGPLISDNNGHRELVGVVSWGMIPCGTRGAPSVFVKVSSFIDWIRDITGDLPFKELRYVERV
>Navi761On
MPPRRCLLLVIFGIADFLLIVAADLPIGSVCSLASEGGICRLVDRCQPVYNDLLAGKRPEYVCGFQDGIPIVCCPDGGPPLALTTTLGPIWGTTRPVTTTTRRTTTTTRRSVTTPTRNPLINARPARRMCAEYAKEVYALVEPPVLAGGDQQLVNVSLCAIKSKKLIVGGTKADPKEFPHMASIGYISGSQILWNCGGTLISDRYVLTAAHCTVSTDWGNAEWVRVGDLNLRSNSDDAQPQDRRIAQRIRHPNYRRPAQYNDIALLRLQSPVTFNAYVRPACLSIQPNAPAGTKAVAAGWGVVDWFDEEGSDNLLKVTLPVVSYSTCQQAYANDGNRLPNGINDQTQLCAGQEGKDTCQGDSGGPLVVYSENEECMYDIIGVTSFGKLCGSVAPGVYSRVYAYLAWIESIVWPNLG
>Navi761a
MRRSSEDYLLLVAVVIVCTWTNATARTSQRKCKEYAELVTREEVAPVLRMGVQTNLVSECGIVETPLIVGGVKAKSNEFPHMVAVGFGKPPENSSSVDFEVSWECGGSIISENFVLTASHCLESKDRGPAIRIRAGSTLLKDPEPGYQERVVIERIKHPNYTLPARYNDIALLRLEKPLELSGAVRPACLEIEHEPVGKVAIASGFGKTAYDEAVGSNELMKVQLNYISKDDCERSYKIDIGGRQLPSGLIPSLLCAGVMEGGKDTCQGDSGGPLQRVLSEPYCMYSLVGVTSFGKFCAFENSPAMYSRVSSYVDWIESVVWPGEL
>Nome213CTa
MALALVSLFAVLAVANAGVLFNFDPRVVDGEDAKPGEIPYQVSLQTIKKRLHFCGGSILNSNYVLTAAHCLLFETADNIQVIAGTVDVDDRVSVHKVEKMIVHEKFSMEDSFINDIALLKVKTPFSISPRVSTVPLPKMSDVIPADTPAIVSGWGALAVNGPAPKKLQKALIFITEQKICKNAYIPMNMTVHDSHICANYPPGEKGACNGDSGGPLTVNGKIVGIVSWSYWCALPNYPTVYTRVTSFLDWIQEHAV
>Nome213CTb
MILSTLSILALLSFSNAALLPWFDPRIVNGENAKAGEIPYQVSLQNKGSSFHFCGGSVLNENYVITASHCVSGKTASQIKVVAGTIDLSKPGSEHNVLKIIMHEKYNSLDSWINDIALLKVEKPFVKSKLISFVPLVSENDVVNPNEVATVSGWGRLRQGGPTTIHLQRVNILIANQEYCTLMYKKHGYKIYDSHVCAYDPSVEKGSCNGDSGGPLMVKGKLVGLVSWAMGCALTDYPTVYTRVASHLDWIKKNAV
>Nome213CTc
MVSLIALVLPAIIAVANCELDPRIVNGKTAYSGQFPYQVSLQTRSTSFHFCGGSILNADYVLTAAHCVESKKVSEIKVVAGTTNLDKPYLTRNASSIYYHAKYNSSDSWINDIALIKVKPAFVKSSLVSWVPMPTYSDKVKEDDKAVVSGFGRLAYNGDRTKILHWANITIASQTYCKNVWSKKIYNAQLCAYDPNEVRGHCKGDSGGPLTVNGKLAGIVSWSKNCADRVYPSVYTRVSMYLAWIKTHAV
>Nome330S4a
MKGLFLALCWLTLLLGLSHAADPGCTYYQQLAPSNVYYIYNPNYPYSYSRGQSCLWTMKSDYKINVTCEVVLPQSFDCLADRLLVQTGDGQKHKYCGNGKFSLLSDGPDLSVELIAPFYTTGGRFLCEARAVKRPYDSENCECGRRNPSRIVGGTDAGVNEFPMMCALVNVQTYEPFCGCSIIHNKYVLTASHCIGKKNTSDILILVGEHDYKNGTETPFAAIYGIGKIIIHPDYNAKTRMNDITVLRLISDIKYNQAVGPVCLPFQHSPDTFGGDLVELLGWGAVEYAGEPSTTLQKVTLSVQTNLQCQKNYPGVSVNQLCTYAPDKDSCAMDSGGPVLWQNPTTENLVLTGIISYGIGCAVVGSVNTRVGAYIDWITSVTPDATYCVVE
>Nome330VBb
MLSACLMLIALLHPFAGMVSAQVVGQSCNTPNNEIGQCIGIRSCQPLLNLLQQQGLTAGDYLRRSLCVNENGNPIVCCPLSNPEPTKGPRVEEENRYQPLLPPHCGFSNASHTKVVGGIPAELGAWPWIVALGYYNRQNPSVPLWRCGGSLISSRHVLTAAHCAVNSEIYTVRIGDLNLVRDDDGAHPIDVDIEDKIIHPGYSTSAFINDIAVLKLVRDVEFTDRIYPICLPVEEPYRSSNFYRKFPFIAGWGALATSIPKSDDLMEVQLPVVNNEDCKKAYTKFRNAVIDDRVLCAGYIQGGKDACQGDSGGPLMYPKKFTFYQIGVVSYGYKCAEAGFPGVYARVTEYLDFITSAMK
>Nome546Oa
MWFRLIVCTAVLVAVTCRVNCQEDEQTTVADDLDINLNITLSNTTAVDDKNFWEWLYNAIGAVVPTTTTTIAPPPSASDEKVCKPCKCGLTNTQTRIVGGIETQVNQYPWMALMMFRGRFYCGGSVINSRYILTAAHCVDRFDPKLMSVQLLEHDRNSTKETEVQTFKVDRVMKHSRYSTFNYDNDIALVRLTKPIRFEGKMRPVCLPERAKTFSGLKAVVTGWGALSASGEISQTLQEVTVPILTNAECRNTKYPARKITDNMLCAGYEEGKKDSCQGDSGGPLHIVNDVTYHVVGVVSWGEGCAKPGYPGVYSRVNRYLTWIKRNTEDSCYC
>Nome546Od
MRFSRCLGVCVALLVLLSDHCQADTFAEKVKNFFGIFGNKPPAAVESPAPCYCSCGVRNEESRIVGGQTTHVNEFPWMARLSYLNKFYCGGTLINDRYVLTAAHCVKGPVFRFMWFMIKVTFGEHDRCTEKGAETRYVVRVLMGDFHLLNFDNDIALLRLNERVPLSDAIRPICLPSVRDNEYVGTKAIASGWGTLHEDGKPSCLLQEVEVPVMSLQDCRNTSYSPRMISDNMMCAGYPDGKKDSCQGDSGGPLIAEREDKKYELIGVVSWGNGCARPGYPGVYTRVTRYIDWIIYHSREGCFCEHN
>Nome546Oe
MKLQDFVKYLVCIVPLTTGLIRCDESTSPYVEATRARQQRGVLDFLLGRFKTCGNCMCGRPNRSGEARLLGGEYTAAHEFPWLANVHVRSQRSFSGVLINDRYILTAASELVSVTAAEVKVSLGEFDRCSLDVSSAVISVESVLLYPEYNPGSRAHDLALIKLSQPIKFERRISPICLPNPGSTYLGQVGTLVGWTVSKTEDKNSNQTCRPRKLGLPILGYNECIKSGINPVNFHKDSGCAGVLGGNSIVCENDVGFSVQYRSYAGIYDLLGIISDVNECGNTPAVSIYTRVSPHLNWILQQTKDACYCPK
>Nome640SNb
MALRLNVLTVFLLILLASTVSAKDETPGEKDRFGHPKAKSVRMCEEYGRQSSVDTSVISPLTSNPTAITLNTTTCMPVNRLVVGGVTATPNEFPHMVAMGKKTDEGFKIACGASLIAPEWILTAAHCTHGGSTDILIGYHDLRNTKGGISTTINETVRHPEYKPPSLYNDIALIKLNKVIQFNNRIKPACLYETYERVPAKAWISGWGNLEFLGESSNTLQKAELEIIDNIKCALRHTDSLRLPNGITPDMICAGAPSEKWSKDTCQGDSGGPLQIIHPNNNCLFQLVGVTSFGLGCAFDNMPAVYTKVSHYINWIEDIVWPTA
>Odbr497a
MDSRLLVIVLLIVSTLFLCSSGGKNTGNHSSTKKNTTRLSAGIAYNPFLQPPVTFPSVEGNPFLSQFYGNKSESQSGVVPNIFLSTKNQSSYAITFSNSNPFLNFGSGSKIDTIPSNTSGPFPPAHFATYRPPPYYISTSTRPEPTYQRPFSEEIRPPTTPSLLDLTTSNKFGSTKTRSKLKCEEYMREIAGTTNVTPLVGTSSDVKNNDGNVYHITVVGGTEATIGEFPHMVALGRRSSSGDFTLMCGGTLISHSWVLSAAHCTYGPNGGPSHARLGFHSLKDQQSGITVTIKTMIRHPKFAPPAMYSDIALVELKSAVIFGELIRPACLYQRYDNVPRAALVTGWGATEFIGDQSDKLQKAQLNFIDNVACTMQHNNSRQVPHGVTPSMICAGDPLGGWTKDSCQGDSGGPLQIRHQSLFQVIGITSFGQGCAIINSPGVYTRVAHYLPWIENIVWP
>Odbr497b
MDSCLLVIVLLIVSTLFVCSSGGKNAGNRGSTKKNTTRLSAGIAYNPFLQPPVTLPSVEDNPFLSQFYGNKSENQSGVVPNIFLSTKNQSSYAITFSNSNPFLNFGFGSKIDTIPSNASGPFPPAYFAPYRPPLYYISTSTRPEPTFQRPFFEEIRPPTTPSLLDLTTSNKFDSTKTRSELKCEEYMREIAGTTNVAPLVGTSSDVIEVQNDCGTVYHLVVGGTEATTGEFPHMVALGRRSSSGEFILMCGGTLISHSWVLSAAHCTYGPNGGPSHARLGFHSLKDQQSGITVTIKTMIRHPNFAPPALYSDIALMELKNAVIFGKLIRPACLYQQYDNVPRAALVTGWGATEFIGDQSDKLRKAQLNFIDNVACTMQHNNSREVPRGVTPNMICAGDPFGGWTKDSCQGDSGGPLQIKHQCLFQVIGITSFGQGCAIINSPGVYTRVAHYLPWIENIVWP
>Odbr515
MWSLLVTLVSVLCALIPTTQSQAPCQNPQGQQGICINIRKCPFLLNLLQSNSQDPQVGNYLRSSVCGYEGRDPQVCCPKDGGTEEDGDRGGRQEITTTQYGPLYPPECGHSNITLRRVVGGEPASLGAWPWLTALGYRHPRDPSATRWLCGGVLISRRHVLTAGHCVHGRDDLYKVRVGDLDLNNDNDGAFPFEDFIEKRVIHPQYNPTIYTNDIAILKTSRDVPFTSNLHPICLPVDDFHRNKKLESTYPFVAGWGSLYFRGPTSTQLMQVQLPIRTEEECKTAFQNFKTTVIDNRVLCAGYARGGKDACQGDSGGPLMSPSSKNRQTFHVIGVVSYGFKCAEPGFPGVYTKVTSFLDFITSQLV
>Odbr598a
MKFNVITFGLLLSLLTLSEAQSKCDYFQNLVPGQYYYVFNNEYPNPYRGQNQCTWRMTSSYPIKINCNISMPANKNCMEEYFSVQFAGKSIDKYCGYGTFTSEGMDVTMNFISPYTTKGGTFLCEARAEKPFDEYNCQCGWKNPSKIVGGKETGINEYPMMAGLVDGVRAELFCGATIISPKHVLTAAHCVDGRNIKEIGVLVGEHDITTGTDTPAAKMYPINKWIIHPQYRDIYNDIAVCEIVGTIDYSIKIGPACLPFQHRYDSFSGSYVTLLGWGLMDFGGAKSNVLREVDVSVITNQQCAKYYYPNKQITRSHMCTYTSGKDSCQMDSGGPALWENPTTYKMVLTSIISAGIGCDSGAPSIYTRVGDYIDWIVSVTPGKNRQDEKSQ
>Odbr598b
MNFKVITFGLLLPFLALSKAQSSDCMRFAKADSNCRCGWKNPTRIVGGSETCVNEYPMMAGLIDFKMKELYCGATIIYYHYILTAAHCVDRKDISTIGALVGEHDINTGKETDATKIYLIEKCTIHPQYCKSGDKNYHDIAICKTKESIKFSAKVGPACLPFQHRYDSFIGDRVTLLGWGMMDFGGARSTKLQGVNVGVMSSQQCANMYNSSLQIACSQMCTYAEGKDSCQMDSGGPVLWQSYFTNNIVLVGITSSGVGCASEMPTINTRVGYYMDWIESVTPDAQYCKVE
>Odbr619PE
MPLRLFVLVNIAVVMTLSVAFSEGANHISSDQIERPIMMRQGIRAFLPGQDAMSLVRSPSLFFLHLLKHKLQIQKLEKITTTTTTTTVATPTMTNSSRICICVPFYQCDANQTIITDGTGVIDVRFRRCPGPFDVCCYLPNITIPTPPMTRPPTTMSTTRRPSTVFPTGPPNLNCICVDISLCDPNGIVTISGEGIINPRGGYRLCPGANRVCCTILATTSRPTNPPTSRPTTMTPAPTMTTLPPGQIQLCFVCGNTIQCITCGVIITPGAIDPRFPLSQSDLCSRSLTNEPLCQDGTMSSSVEVLGPLKNLGTPQACYCIKTWMCSEDNVVNPDGLGVIDSRFTTCSSEDQVCCRSTGMDVQILRSGDTFLSSPERFIANNPSSSFSQTICGIRDASYASSQPFPADSENTYFAEFPWMVALLAKSATGSYTFQCGASMINDRAVLTAAHCVVNQKPENLIARFGQWDIEDKTQPLPVQEANILAIVIHPTYYSGGLFHDIAVLVLEKPVVYSTNILPICLPEQGMVFTAGTRCYGTGWGSSSLGPEGKYQAELRKVNVPIVDHAECQTRLRSTRLGQHFQLHGSFICAGGEANRDTCRGDGGGPLTCQSATGQFLQAGIVSWGIGCGASNVPAAYTSVSQHRQWIDKQLATYGVQ
>Odbr665
MQQKTTSISQVLLFALRLSLCFILSGAFFHRDCNYSQRLNIGTIYYVYNPDYPNVTKGRQFCKWIAESDYRIKLTCKMFDIPRNPSCSFDRLTVRVNNSAVLSYCGNDTFSVESTGKFMIVELSTTFWSSGVKFLCELQAVEDEQDPDCKCGWKKPTKIVGGVETGVNEYPMMAGLVDPYEREVFCGGTIISPKHVLTAAHCVSNRNTSNVGVLVGDHDLTTGAETNASKIYTVSDFKIYPLYNSSLMDNDIALVTVNSVINFSEEVGPACLPFQHRWDSFAGNFVDMLGWGTTEFGGMKSNTLQKVTLSVITNRDCRKSYQNLTYNQICTYGKNKDGCQFDSGGPVLWQDLTTKREVLVGIISFGIACGDNNPGVNMRVSNYIDWILSETPGTNYCTVE
>Odbr679
MYKEFTITLFIAVSFKNSIARRSEEKCKEYANLVYETENSPVLRINAGSNKVSRCAIIETPLIVGGVRAKLAEFPHMAVIGYGKDEDITWQCGGSVISENFILTAAHCVESLNNGPATKVRVGLIDLLAPGDAMQERSITKSIKHPDYKHAVSYHDIALFKLDRPLKLNSQVRPACLEVNLQIHGKSAIASGFGKTSYESDIGSNELMKVQLDYISEDDCKKAYAEDLGSRRLPQGLIPNLLCAGVMEGGKDTCQGDSGGPLQKILEEPYCMYNIVGVTSFGKFCAFKSMPAVYTRVSSYLDWIENIVWP
>Oobi506VS
MRAKTVRAISFGSLLSFMMLSGVRASDCNYSLNLTPGQIYYVINPGYPNGYKGENHCEWRLTSPYVIYITCSIDIPRDRDCSAGSLTIKFPGQIIPPKYCGKGNVTLEGKNPTITLDTPSWAPGGVFLCQVQSEKPFDEYDCECGWKNPTKAPTIVGGSETGVNEYPMMAGLYDNSMKVLYCGATIISNQHVITAAHCLENRNINNIFVVVGEHDVNTVTETNATKPFRISKCDTHPYYRGSENDIAVCKIIGTIEFSTAVGPVCLPFQHHRDTFGGAIVQALGWGLLDFGGAKSSTLQKVHLNVINPAKCKSYYPGINMDNHVCTYTPGKDTCQMDSGGPVLWQNPTTHNLVLVGITSFGVGCAGDEPAVDTRVGAYIDWIMSVTRGVRYCKME
>Oobi507PEa
MLRNVLTVSPLLLVLILFSTRGEYVGERCTIENQGAPSTSGICKLLQDCPVVYQQLLEGKLPSKACGYLGIDPIICCPTTNHDTNKPTPTPTPTPTPTPTSKPVVQPGTVQPLNLKDRGAVARAKCMESAQAVYGFKIPPTPTVNRKPINVSLCTLKSQRLIVGGKKADPKEFPHMAAVGFDGGNGRVLWQCGGTLLSSRIVLTAAHCTWTLDWGNPKWVRVGDLNLERTDDDAAPETIGIEKIINHPDYKRPAEYHDIAILRLEREVTYNEWVRPACLPVDWPDVGSDNKTVATGWGLVDWAEDKGSENLLKVTLHLVPHRPCNESYYDDGTNAKLPRGVDNELQMCAGETGKDTCQGDSGGPLAVFSKVHDCVYNVVGITSLGRFCGSSVPGVYTRVYHYIPWIERIAWPEYFS
>Oobi510VP
MWPFAAVFVSLLCILTPSTHSQEFCTNPEGQPGTCINIRSCSALLNLLQTGSQNPAVNNFLRSSVCGYEGKDPRVCCPSDRGGGNADDTDTVAGDRGSKGVTKTAYGPLYPPECGSSNLTLRRIVGGEPATLGAWPWATVLGYRNRLNRNSPKWLCGGVLISKRHVLTAAHCVYQQNDLYKVRIGDLDLKNDYDGATPFEDFIERKTIHPRYDPKTITNDIAILKTTRDVPFSPTLHPVCLPVDEYNRYRNLDNSFPFVIGWGSIYFRGPASSQLLQTQMPVRTEQDCKQAFRNFKSTIIDNRVLCAGYTQGGKDSCQGDSGGPLMTPDPRTRKFYVVGVVSFGFKCAEPGFPGVYTKVTAFLDFITSQLV
>Oobi511SN
MDLRFGLLVILLIFDATFVWSSDDKHTGNHGSAKKKKKDSIKLSEGIGNNPFLQSITLPTVPSNPFLQSIALPTAPSNPFVLNFHNNSGSQSDMMPNIFLPQFYGNRSESQSFGSLSNIFLPQENSHTALNIFANSNNPFLNSIGTGPKIDTPVTQAPYAPASSYNMPAPNTPVPFTTNESTPVKVGSSVSSPSLIDLIGSTRPRSESKCNEYVREIVGTTDITSLTGTSSNVIKVNNICRNANQLVVGGTEANTGEFPHMVALGRRNTDETFILMCGGTLISHSWVLSAAHCTYGPNGGPTDARIGSLRLTGDEPGITVAIDNAIRHPSYKPPALYDDIALVKLATSVTFSTLIRPACLYQQYDSVPTQAWVTGWGSTEFGGNQNDQLLKAQLTIVNNLACTIWHNTSSEAPHGITPRMICAGDPQGGWIKDSCQGDSGGPLQVIHPRNQCLFQVIGITSFGRGCANVNSPGIYTRVSHYLPWIENIVWPQEQ
>Osbi656S4
MARVVLSVLCWLVLLINVSESADAECTFSQELAVGTSYYIYNPRYPYKYRGGNSCSWTMKSDYRIKMNCTTFELPRSNNCNQDKLSVQVNSTSSYQFCGNRAFNISSDGPTMVVTFKSPLWSTGGRFLCEVEAVKRPEDLISENCRCGWKNPTRIVGGVNAGVNEFPMMAGLVDSVNRILFCGCTIISNRYVVTAAHCVDTRDYRELGILVGDHDLSTGADTNATVLHRVIRSIVHPNYSVGNNLNDIAILKTEREIVFNNQVGPACLPFQHSPDTFGGNYVDVLGWGSTSFGGSTSDILQKVTLSVLTNLQCSQIYSNITRDLICTYGEDKDSCQFDSGGPVLWQNPTSRRLILTGIISQGTNCGISAGINTRVGAYIDWIVSQTSDSSYCIIE
>Osbi662CTb
MLLTTLSLFTLLSLSNAGLLRFDPRIVNGEDAKVGEIPYQVSLQNKDSSFHFCGGSVLNENYVITAAHCVDGKTAPNIKVIAGTINLTAQKSEHNVMKIIIHEKYNKTDSWKNDIALLKVETPFVKSEQTAFVSLPPKNQLVKANDKAVVSGWGRLWLDGPKTVRLQRATILIADQEFCKYTYKGSQNIYDSQVCAYDPTVKKGACKGDSGGPLTVNGILTGLVSWSRGCARTEYPSVYTRVSAHIDWIKSHAV
>Osbi662TRa
MLLTTLSLFTLLSLSNAGLLRFDPRIVNGEDAKAGEIPYQVSLQNQGSSFHFCGGSVLNENYVITAAHCVEGKTAAGIKVIAGTINLTAPKSEHNVKKIIVHEKYDPNDSWKNDIALLKVEKPFVKSEQVTFVPLPPKNQVVKANDNAVVSGWGRLWKGGPTTVRLQRVNILIADQEYCKYTYKNIANIYDLHVCAYDPSVAKGSCNGDSGGPLTVNGILTGLVSWAMGCARTDYPTVYTRVSAHIDWIKTHAV
>Osbi662TRc
MLLTTLYLFTLLSLTNAGVLRFDPRIVNGEDAKVGEIPYQVSLQNKGNSFHFCGGSVLSENYVITAAHCVSAKTAAGIKVIVGTIDLTAPKSEHNVMKIIIHEKYNKDDSWKNDIALLKVEKPFVKSKQIAFVPLPPKDQLVKANDKAVVSGWGTLRLDGPTPVHLQRVNILIADQEYCKNTYKGSQNIYDSHVCAYDPSVEKGSCNGDSGGPLTVNGILTGLVSWSRGCARTDYPSVYTRVSAYIDWIKSHAV
>Osbi680SN
MCNALLSFILVKFSIVLIVSAIEEDLYEGSQCTLENGNPGVCKRLPDCSVRMAEVELGRRTSDSSGRCGFEDFTEIVCCPVNITDKIARRPADVACQQYDINITIDNKKPDDLSFHIFGGIQAQSGEFPYMVALGYENDNLEEDPSPIRYSCGGSLISSQHVLTAAHCVNNVNEKVPVEIRLGSEDIKSSATNVQRIPISDIISHPEYKRSMNYNDVAILKLKTRVQVSNTVKPICLETRSLDSMSITSRTPLVVIGWGATSFDTENSVKLMRTPSLSLVDREECAEQYTGFLKLPRGIDENLICAMDPNSTRRADACQGDSGGPLLMLTEKGDSVIGITAFGQSCGSSVPGVYTAIHSYLDWIEQHVWLSSEPKSLTKTQITYIAV
>Osbi690VP
MLVLCLALIAVLHPVMVPAVSAQGQTCNTPNGEVGSCVNIRDCQSLLGLLQSQGLLAAVFLKQSLCYFEANNPIVCCPASDTRGSKEIRENQHGLLQPPHCGFSNVSHTRVVGGVPAKLGAWPWIAALGFENKSDPTQPKWLCGGSLISSRHVLTAAHCAIRNDLHAVRIGDLNLKRDDEGAHPVQVGIEQKIIHPAYDESSYSNDIAVLKLDQEIQFSEYVYPICLPVEEILRNSNFVRSFPFVAGWGSLSTRGPSSETLMEVQVPVVTNEACKRDYSAFSNAIIDDSVLCAGYARGGKDACQGDSGGPLMLPQKSHFYQIGVVSYGYKCAEPGYPGVYARVTHYLDFINSAMQ
>Osbi697SN
MAFRFTLLTIFILLNITLALPAKNSGNSKKKKVNRPKLSDNIENNPFLQKDNTTEPLDYQRNPFLSNILQPKLSLPNNDSQEYKFANNKSSKATETSSINIAIYINNPFLQGGSSVNYSINAIPLNNSDVNTVIPKDKLLVDEVPSETNTYTDIRTKSEIKCEEYGRQFSSTTEILTLVGSNAEVIKISNKKCMNANRLVVGGVDASRGEFPHMVALGTRTTEGTFSFSCGGTLIAPEWVLTAAHCTYGPKSPTDVRVGFHNLKDDKHGITTTINKIMRHPSYRPPAMYADIALIKLNTNVTFSKEIRPACLYQQYDTVPPQAWVSGWGVTEFGGEEQSDTLQKALLDIVDNIACAIRHNQSIAVPYGITPSMICAGDRRGGWTKDTCQGDSGGPLQIIHPQNFCLFQVLGITSFGQGCAVVDTPGVYTRVSHYLNWIEDIVWT
>Osbi770SN
MVLRFSLLRVLSLLCFFFLSTGPTFCNGQYEGESCKIDQSPGVCSRLEQCAQVYEDLLKGKPPQSMCGYSHFDPIVCCPVNRPIPTPTPAPEPDPIPGTFISDRGGKARAKCEEYSRSVYALITPPTLAVNRKPVNISLCALKTRKLIVGGKKAEPKEFPHMVAVGFNSGDGGIAWLCGGTLISERFVLTAAHCTYNLDFKEATWVRVGDLNLERTNDDAKPQDIQIIERIRHPSYKKPSEYHDIALLKLETNVQFNEWVRPSCLPYSLPDTGTDNKATATGWGRVDWAEDTSSDLLKVTISLVPTSECNSTFMRGQRDAKLKYGIMDDWQICAGELGKDTCQGDSGGPLVILNNDYNCMYTLIGVTSLGKLCGSIIPGVYTRVYNYVPWIESVVWPSS
>Osli252VP
MCNGLLSFILVKFSIVLIVSAMEEDLYEGSQCTLENGNPGVCKRLPDCSARMAEVELGRRTSDSSGRCGFEDFTEIVCCPVNITDKIARRPADVACQQYDINITIDNKKPDDLSFHIFGGIQAQSGEFPYMVALGYENDDLEEDPSPIKYSCGGSLISSQHVLTAAHCVNNVNEKVPVEIRLGNEDIKSSASNVQRIPISDIISHPEYKRSMNYNDVAILKLKTRVQLSNTVKPICLETRSLNSMSITSRTPLVVIGWGATSFHTENSVKLMRTPSLSLVDREECAEQYTGFLKLPRGIDENLICAMDPNSTRRADACQGDSGGPLLMLTETGDSVIGITAFGQSCGSSVPGVYTAIHSYLDWIEEHVWLSSEPKSVTKTQITYIAV
>Osli253S4
MARVVLSVLCWLVLLINVSESANAECTFSDELTVGTSYYVYNPRYPYKYRGGNSCSWTMKSDYRIKMNCTTFELPRSNNCNQDKLSVQVNSTTSYQFCGNRAFNISSDGPTMVVTFKSPLWSTGGRFLCEVEAIKRPEDLISENCRCGWKNPTRIVGGVNAGVNEFPMMAGLVDSINRNVFCGGTIISSRYVVTAAHCVDKKDYRELGILVGDHDLSTGADTNATVLHRVIRSIVHPNYSLGNNLNDIALLKTDREIVFNNQVGPACLPFQHSPDTFGGNYVDVLGWGSTSFGGSPSDILQKVTLSVLTNLQCSEFYRNITRDLICTYGEDKDSCQFDSGGPVLWQNPTSRRLILTAIISQGSNCGISAGINTRVGAYLDWIVSQTSDSSYCIIE
>Osli253VBa
MLVLCLALIAVLHPVMVPVVSAQGRACNTPNGEAGFCVNIKDCQSLLDLLQSRGLLAAGFLKQSLCYFEANNPIVCCPESDTRGSKEIRESQYGPLQPPHCGFNNVSHTRVVGGVPAKLGAWPWIAALGYENKSNPSQPKWLCGGSLISSRHVLTAAHCAVRNDLYAVRIGDLNLKRDDEGAHPVQVGIEQKILHPAYETSSYTNDIAVLRLDQEIQFSEYLYPICLPVGEIFRNNDFVRNFPFVAGWGSLATRGPGSEILMEVQVPVVTNQACKQDYSSFSNAVIDDRVLCAGYARGGKDACQGDSGGPLMLPQKSYFYQIGVVSYGFKCALPGYPGVYTRVTHFLDFIISAMQ
>Osli281SNa
MAFRVTLLTIFILLNITLALPAKNSGNSKKKKVNPPKLSDNIENNPFLQEDNTTVPPDYQRNPFLSNILQPKLSLPNNVSQENKFANNKSSKATETSSINIAIYINNPFLQGGSSVNYSINAIPLNNSDVNTVIPKDKLLVDEIPSETNSYTDIRTKSEIKCEEYGRQFLSTTEILTLVGSNAEVIKISNKKCMNANRLVVGGVDASRGEFPHMVALGTRTTEGTFSFSCGGTLIAPEWILTAAHCTYGPKSPTDVRVGFHNLKDDKHGITTTINKIMRHPSYRPPAMYADIALIKLNTNVTFSKEIRPACLYQQYDTVPPQAWVSGWGVTEFGGEEQSDTLQKALLDIVDNIACAIRHNQSIAVPYGITPSMICAGDRRDGWTKDTCQGDSGGPLQIIHPQNFCLFQVLGITSFGQGCAVVDTPGVYTRVSHYLNWIEDIVWT
>Osli281SNb
MVLRFSLLRVLSLLCFFLLSTGPTFCNGQYEGESCKIDQSPGVCSRLEQCPQVYEDLLKGIPPQSMCGYSYFDPIVCCPVNRPIPIPMPAPEPDPTPGTFISDRGDKARAKCEEYSRSVYAFVTPPTLDVNRKPVNVSLCALKTRKLIVGGKKAEPKEFPHMVAVGFNSGDGGIAWLCGGTLISERFVLTAAHCTYNLNFKEATWVRVGDLNLERTNDDAKPQDIQITERIRHPSYKKPSEYHDIALLKLETNVQFNEWVRPSCLPYSLPDTGTDNKATATGWGRVDWAEDTSSDLLKVTINLVPTSKCNSTFMRGQRDAKLKYGIVDDWQICAGEPGKDTCQGDSGGPLVILNNDYNCMYTLIGVTSLGKICGSIIPGVYTRVYNYVPWIESVVWPSS
>Poca554VPa
MFSLTLTSTIVYLLCFISIIFLQVHGQLDEGSECSINGKKGICKLISDCIPVYKSLQAGNPPEKNCGYKGRIPVVCCPNDESPTTDVKMIIEKPNPTYDGRGTIAREKCKEYSQYVYQLIYPPIFIIGQKPINVSTCGIKGKTLIVGGEKAAAREFPHMVALGYESSNGIEWKCGGSLVSKRFVLTAAHCLRSGDGVAPTVVRVGDLNLVSTNDIANPKDYKIIEKIRNPQYKPPLLYHDIALLKLETDVEFNEFARPACLQTALPDSPENKATATGWGIVKFDTGKKSDDLLKVTINVVNHTSCNKFSYSNIQYNRGIVNEWQICAGEFGKDTCGGDSGGPLLIFNDENYCMYNIIGVTSAGQICGLYSPGLYTKVYNYVPWLESVIWAEHD
>Poca578VP
MSNLKKIFGSTSLTMFLFAIRCNHCLPIDQQNLTYPNGELINTLVYTNFPRKYVNDQDYPEKKIYKISQACLTLTRKEGQCKLINECVHNNMHFNLNQFLNYTCIFNSTELGICCSNESPSSSSLSLVDSLVVPLPAVASFYTENGNNPDSEERRKGRGHRGCGTNIKSGTRLVGGRPADPREWPWMAALLRKDAVQYCGGVLITDRHILTAAHCVRNFKTRDIRVRLGEYDFTRTDETRELDFAVVEIRVHRDFDSTTYENDIAIIKIHRPTPFNSYIWPICLPPIDQTFENKTAFVTGWGSQYYGGPSSTVLMEVAVPIWPQEMCTRSFSQRVTRATMCAGAYEGGRDACQGDSGGPLVHQLGNGRWVNIGIVSWGIRCGEPNNPGIYTRVNFYLDWIFANAVF
>Poca845SN
MIFPSIRLYFILVFNLLFTRNNVTSSKNPDSSIMLERLNNGSYHVILNIHNPFFEENITNTYRDNPFLIDTSSQTITSTLAPFLNKLENSSNLLTNMSTIMDVRNQQNIPNQRNVSNITDIVNNNKKHVLNPPQNQSKCSEILNEYISKTISDIKCEEYNKQFLVISKVQSLVANNPQVTQVEKQCTRSDPLITGGEIATPGEFPHMTALEKILKDGSLMFICGGTLISPYWVLTAAHCSHGPNGAPNVVRVGLHNIEDKKSGIMIHIERIIRHPFYKPPIIYADIALIKLQEAVEFSTLIRPACLYQQYDKLCSTAWVSGWGATKYFGNPSKKLRKAELDLISNIACSLRYNSTFRIPNGITPSMICAGQLNSKDDLYNADDIKDTCQGDSGGPLQRLHPRYSCLYQVIGITSFGAGCAIENSPGVYTRVSYYLNWIEDIVWPEE
>Poca951VPa
MWTVGLLISFFGLLNILPYDVLAQDGPSCVNPLGANGICINIRKCPILLQVLQAQQPETINFLRSSLCGYEGSDPRVCCPNNVNENNNNEPNSQETENTPYGPLTPPVCGISYKDNDRIVNGVPSTLGSWPWITALGYRSKKNPNKPVFLCGGTLISARHVVTAGHCVYNRKDLYMARLGDLDLESTEDGAEPINVLIENKILHPEYNPSSHVNDIAILRLADEIPFSRNIHPICLPISEPLLHSNFYNTFPFIAGWGAIYFNGPSSSKLLESQIPIVKQEKCQNAFKSFSNAIIDDRIICAGYAAGGKDACQGDSGGPLMIPSNNSYYLIGVVSYGYRCAEPGYPGVYSKVSSFLNFIIDNLI
>Podo008VPb
MFSLRLISKIIYILCFIVIVILLPIHGQLDEGSACSMNGKSGICKLLTDCISVYKSLLAGNPPEKNCGYANRIPIVCCPNDVPTSTDTKMNVEQPNPSNDERGVLSREKCREYSQYVYQLVNPPIFLIGSKPFNTSTCGIKGKTLIIGGEKALGKEFPHMVALGYESGKGIEWSCGGSLVSRRFVLTAAHCLRSVDNVAPTVARVGDLNLVSKDDAAKPKDYKIIDKIPNPQYKPPSLYHDIALLKLETNVEFNEYVRPACLQTTLPDSPENKATATGWGYVDWENETRSDDLLKVTINIVNHTACNTFTYSNIRFNRGIVNDSQICAGEYGKDTCGGDSGGPLLIFNDDHYCMYNIIGVTSAGQLCGLYTPGIYTRVYNYIPWLESVIWAEHD
>Podo988VP
MRTVILSISFFGLLNILPYCVLAQDGPPCINPLGAKGVCINIRKCPILIQLLQAQKPETINFLRSSQCGLDGSDPRVCCPTNVNENNSNESNSNESNSQEIQGTSYGPLTPPVCGKSSKDNDRIVNGVPSTLGAWPWITALGYRSKRNPNKPVYLCGGTLISSRHIVTAAHCVYNRRDLYMVRLGDLDLESDNDGADPIDVLIEDKIIHPQYDPSSHVNDIAILRLAEEIPFSRNIHPICLPISEPLLHSNFYNTFPFIAGWGAIYFNGPASSKLLESQVPVVRQEKCKNAFKSFTNAVIDDRIICAGYAQGGKDACQGDSGGPLMSPVNKNYYLIGVVSYGYKCAEPGYPGVYSKVSSFMSFIINNLI
>Podo994SN
MMFLSIRLYFILVFNLLFTRSNVTSSKNPDSSNMLDKMNRVILNIHNSFFKENITNVYRDNPFLLDASSLNTHLSINISGINSEYNSFLMKNNKMMNAVNSSTQYSHNPFLNSVITSTSAPSLNKLENSSNIFTNNMSTIMDISNRTNIRNRRNVSNIRRKSDIKCEEYNEQFLVVSEVQPLVAIDVRFFRVKNNKQCTMSDQLVSGGTIAAPGEFPHMTALGEILEDRFFKFLCGGTLISHYWVLTAAHCTRGENSGINVVRFGLHNIEDNKSGIMIHIERIIRHPLYKPPLLYADIALIKLQKAINFSSSIRPACLCQQFDEILPKAWVSGWGALEFSGEKVTKLRKAELDMISNIVCSLTYGNSVKIPDGITPGMICAGDLNSSSDIKDTCQGDSGGPLQILHPRYSCLYKVIGITSFAQVCGNSNSPGVYTRVSYYLNWIEDIVWPEKL
>Soin547VPa
MWTIILVFIGLLCALISSTHSQGTCQNLQEQFGICINIKSCPILLNLLKENPGDPQVGNFLRASVCSYQDKDPWVCCPSSVNRGNISTNYGLEGDRGRKEITNTPYGPLYPPDCGFSKATFSRLLDGEPASLGTWPWITALGYRNSKNPNVPKWLCGGVLISSRHVLTAAHCVYERTDLYKVRIGDLDLNNDYDGATPFEDFIERKTVHPQYNPEIYTNDVAVLKTSHEVPFTSMVRPICLPVDDYWRYRNLENTHPLIAGWGSVYFRGPSSSRLLQAQFPIRTQEECKYAYRNLPMLIDDRVLCAGYARGGNETCLGDTGGPLMNVNLQIQHTFYVIGVSYGFKCNELGFPNIYSKISAFLDFITNQLV
>Soin547VPb
MWTVILVFIGLLCALIPSTHSQGACQNPQGQLGICVNIRECPLLFNLLKENSGDPQVGNFLRASVCGYQGRDPMVCCPSSNNGGNTGGTDNGLEGDRGRKEIANTPYGPLYPPDCGLSNATHFRRIVNGEPALLGTWPWVTALGYRNSKNPNVPKWLCGGVLISSRHVLTAAHCVYGREDLYKVRVGDLDLNNDYDGATPFEDFIERKTVHPQYNSKTFTNDIAVLKMSSEVRFTSLVRPICLPVDDYTRSKNLENTYPMIAGWGSVYFHGPSSSRLMQIQIPVRTQEECKYAYRNFPTTVIDDRVLCAGYTQGGKDACQGDSGGPLMNAINPQNQKTFYVIGVVSYGYKCAEPGFPGVYSKVSSFLDFITSQLV
>Soin553a
MDLRLDLAKFCVVIFLTLDVASVLSTGHTSTPTPVSIQDRYSTFDSDEQSVSERKCQEFIEELAGVIWVSSLDGSKPSATKVVKNCEGTVNQLVIGGEETRPGEFPHMVALGQLFPQFELFCGGTLISHTWVLTAAHCTHGNSGGPTHARIGFHKLTDTAGITVAIKRSIRHPDYEPPAMYADIALILLMNPVTFSKFIRPACLYQQYSILPRQAWVSGWGVTEYSGELSDSLQKGQVNLVDNLQCRQKYGTSRAVPYGVTLTMVCASGIKNDTCEVYFEGPLQIIHSNSKCVFQIIGVTSFDEGCAMGTPGVYTRVSHYIQWIEENVWPEQQ
>Soin553c
MDFRFGLIVIFLIFDVAFVQSTDSGSSKQDSNKVRHNLDILNNPFLQPSKDNENGNPVLLNDFASQASDIVFPDNNYNYKYHYPIPNSNNNPFLQTNIASEVPDIIFPDYIYYYNTPTPSTPLPNIPIFTEPVPLDNDFTTSPTPTPPTTDPLISKVPYSQDLLPMRAMISEQKCEEYVNEIVSNAPVTPSTGSFLDDLGACATTYSLITYGITVVGGVSARKGEFPHMVALGRLDSDKFNLMCGATLISHTWVLSAAHCTYGPNGGPTHTRIGIHNLTEDTGVTIAIKNMIRHPDYNPSTFYADIALIQLMNAVTFNESIRPACLFQQYNTVPKRASVSGWGNTEFSGEISNTLQKATVDIVDNLLCTTKYNSSTKVTDGMTLNIICAGDSRDWAKDTCQGDSGGPLQVIHPNNSCIYQVIGITSFGQGCATLDVPAVYTRVSNYLQWIEKNVWPEGS
>Soin553e
MDLRLDLVKFCVVIFLILDVASVQSTENDSKNKIKYSNEYQLSAVIENNPFLHPSKAHRSTPTPISIQNQYHPTFDSEQTERSRTSTSIPVSIQNRYFIFDSEQSVSERKCQEYIEELAGVTWVSSLTGSKPSATKVVKNCEGTVNQLVIGGEEARPGEFPHMVALGKQIPQFELACGGTLISQTWVLTAAHCTHGENGGPTHARIGFHKLTDTAGITVAIKRSIRHPDYEPPALYADIALILLMNPVTFSKFIRPACLYQQYSILPRQAWVSGWGVTEYSGEVSDSLQKGQVNLVDNLRCTQKHETSLAVPYGITPTMVCAGGIKNDTCQGDSGGPLQILHPNSKCVFQIIGVTSFGEGCATGIPGVYIRVSHFIEWIEKNVWPEEQ
>Soin553f
MDFRFGLIAIFLIIDVASVQFTDSYKILTPITHAPVRSKNFLPINNVNHQTSSTSIFRNDPIGNIAISPTFTTNSSRGTDTDPSSLPNPITQGHIKQSYYYSSTSISYIPVFNAPSSVNDNSTASRTSIPPKIDSPNTSLSPLHTLPSINDISMTAISERKCEEYEKEIVRTIASVTGSSSNVNNSCFSTNHLVVGDNQAQVNEFPHMVALGTLNSNGSILMCGGTLISHTWVLSAAHCSHGPNGSPTHARIGTHRLSDQAGVMVLIKNIVRHPDYVAPAHYANIALVQLMNAVTFSISIRPACLYQQYDTVPTQTWFSGWNITQYKGEDFSRVQKTQLETIDNLFCTVRHNISTKIPYGVTPSMLCAGDPRGNWTKDGCQKDFGGPLQIIHPDRECLFQVVGIFSFSKGCGLVSSPGVYTRVSHYLPWIEEIVWPQEQ
>Soin570VP
MASIVSSLLLLVSILWATYGQEISESCVVNNSAGVCRLLDDCLQVYQELSAGKIPIQCGFLGSTPIVCCPQPELTKQTNISQTLALKSRGSVARAKCAENAAAVSGFKQEPMPYLRNSLLAQISRHIVIGGTPAQPTEFPHMAAVGFGDRNNIQWFCGGSLISAKIVLTAAHCIWTSEFGNANWIRLGDLNLVQTNDSAMPQTIAIAERIRHPDYKRPLLYHDIAILRLKEKANYTVYVKPACLPVIWPDMGQNDQAVATGWGQVGEDEKSSDQLLKVTVKFVSHASCNESYCDGSSSVELPLGINNDWQICAGEEKKDTCLGDSGGPLTVFSTEFHMYNVIGITSLGRLCGSIIPGVYTRVYHYIPWIEKTAWPENF
>Soin677PEb
MAPIVSSLLLLMLLSILVTYEQGVGEWLCVVNNSSGVCRHIDDCPQVFQQYITSKVLSHTCETLDFMVCCPTTNSVVTQSIPASHSELTKQTTTSQPMISKLPEKEEEKECTRFAYNPGCPFRAGYGGVKADPKEFPFMAAVGFGGADDIQWFCGGSLISSKIVLTAAHCTWAPQWGNATWVRLGDLNLIDKYDDAKPQTIAIAERIRHPDYKRPLQYHDIAILRLKEEANYTKYVRPACLPSGWPDVYRNAEAIATGWGQVGPDEERSDDLLKMKLKLISHASCNASYFDGTSSVELPLGIVDTWQICAGEVGIDTCEGDSGGPLAVIIADRCKLHAVIGITSLGRTCGSIIPGVYTRVYHYVPWIRKTAWP
>Soin677PEj
MPASVPIVSSLLPLVLVSILSTTHGQDVGDDCPPVYQELLAGRMPSKTCGFLGFDPIVCCPTTNSQVTKPTPASPEPTKRRNTSRPLTLESRGSVARARCAENAKAVYGLVLPPTPTLNRKPVNTSLCVLDGRKLIVGGKKADAKEFPHMTAVGFGPYNNIQWLCGGSLISARIVLTAAHCTWTSDWGSANWVRVGDLNLVQTNDNAMPQTIAVEERIRHPDYKRPSQYHDIAILRLEEDATFNAYVRPACLPVDWPDVGRNDKAIATGWGLVDWTEDTGSDNLLKVTLKLVSHASCNASFFDGGNSVELPFGIDNDWQICAGEVGKDTCQGDSGGPLSVFNTDHYCMYNVIGVTSLGRLCGSIIPGVYTRVYHYIPWIERTAWPEDF
>Soin677SNk
MPRELAIALFVTILFRNSVARKSDEKCKEYANLVYETENSPILRINAGSNKVSRCAIIETPLIIGGVQAKHAEFPHMAVIGYGKSDISWQCGGSIISENFILTAAHCMESPDKGPASKVRAGLIDLTNPGDSMQERDVAERITYPDYKASIRYHDIALLKLDRPLELNPRVRPTCLEVNSQIPGKSAIASGFGKTSYESNIGSNKLMKVQLNYISEDKCKEAYAEDLGTRRLPDGLISSLLCAGIMEGGKDTCQGDSGGPLQRILSEPYCMYSVVGVTSFGKFCAFKDSPAIYTRVSSYLDWIESTVWP
>Soin677SPd
MASIVSSLSPFVLVSVLSMTYGQNSVGEWICVIDNSTGVCRHIDDCPQVDQEHKDGKMINHTCESLDLIVCCPITNPVITKSISAPQPELTKRTTTSQPMILKSPGKVAKTKCEEYADEFKCPISAGIGGEKADPKEFPFMAAVGFGGSDDIQWFCGGSLISSKIVLTAAHCTWAPNWGNATWVRIGDLNLIDEYDDAMPQTIAIAERIRHPDYKRPLQYHDIAILRLKEEANYTDYVRPACLPFLWRDVRRNDRAIATGWGQVGPDEERSEDLLKMTLNLVSHASCNASYFDGTNSAELPSGIVDEWQICAGQVGVDTCEGDSGGPLALINDHYQCLHNVVGVTSLGRLCGSIIPGVYTRVYHYIPWIERTAWPENF
>Soin677SPf
MSPIVSSLLLPVLVSILSATYGQNGIGDWPCVVNNSPGVCRHINDCPQVFQELSAGKMINLTCESFDHIVCCPTTNPVITESTLAPQPELTKRTNTSQPMILGSPGEVALAKCVEYANDFGCPILFDQNGERVTLTNFPHMATVGFGSSNNIQWLCGGSLISSKIVLTAAHCTWTSNWGNATWVRLGDLNFMRINDNAMPQAMAIAERIRHPDYKHPSQYHDIAILRLKEEANYTAHVRPACLPVHWPDLSRYSQTRATGWISKRPNDEVYDYLIKMTPKMISYASCNASYFDGSSVELPSGIVDNWQICAGKIWEDTGRKCEGDSGGPLAVVNTDYKCMHNVIGINSLGRLCGSKPGVYTRVYHYIPWIERYAWPENFKDIV
>Soin677SPg
MASIVSSLLLLVLLSILSVTYEQGVAEWSCVVNNSPGVCRHINDCPQVSQELSAGKMINLTCESLDLIVCCPTTNPVVTEPISAPQPKLTKQTNTSRPMILGSPGIVSKTKCAEYADDFGCPITFNKSGNRVSLKNLPYMVTIGFGGPNNIRWFCAGSLISSKIVLTAAHCTWTPDWGNATWIRLDHLNLIQKSGEAIAQTIAIAERITHPDYKCPLQYHDIAILRLKENANYTDYVRPACLPVDWPDVNRYSQAAVTGWIQNKRDVEVYDYLIKMTPNKVSYASCNASYFNGSSSVYLPSGIVDNWQICLTANQKCESDSGGPLAVVNTDYKCMHSVIGINSFGRLCGNGIPGVFTRVYHYMPWIERTAWPEYFEDIV
>Soin677SPh
MPPILSSLLQLVLVSILSVTYGQDVGQSCVINNSAGVCKLIDDCPPVYQESLAGKMPSQTCGELDFNPIVCCPITNPEVTKPTPAQQSETIIRMNISRPLTVGSRGSVARAKCAKNAEAVYGLVLPPTPTVNHKPINISLCALKTHKLVVGGKKADPKEFPHMAAVGFGDRNNIQWFCGGSLISAKIVLTAAHCIWTPELGNVSWVRLGDLNLVHTNDSAMTQTIAIEERIKHPDYKRPLQYHDIAILRLKEDATYNAYVRPACLPVDWPDVGQNDKAVATGWGQTKTDEEGSDHLLKVTLKLVSHEPCNASYCDGTSSVEIPLGIDNDWQICAGEVGKDTCQGDSGGPLVVFNTDHQCMYNVIGVTSLGRLCASIIPGVYTRVYHYIPWIERTAWPEDF
>Soin677VBa
MAPFTSSLLLLILVSIPSATYGQNVGESCVSNNSAGVCKHINDCPQVDQKFSNSKMINQTCGPLDNIVCCPTTNSVINEPEPQPEHTERTTTSQPMIFESSGKIAKKKCEEYADEFGCPKTMFPWGRGGVGGVKADPKEFPFMAAVGFGGPDDIQWFCGGSLISSKIVLTAAHCTWASDWGNATWVRIGDLNLIDEYDDAMPQTIAIAERIRHPDYKRPLEYHDIAILRLEEEANYTAYVRPACLPVVWPDIDGNDYAIATGWGQVGLDEENSDDLLKMTLKLVSHASCNATYFDGTSSVELPSGIVDDWQICAGEVGIDTCPGDSGGPLTLLHEEYYCLYNVVGVTSLGRDCGIIPGVYTRVYYYIPWIERTAWPENF
>Soin677VBc
MALFISSLILLVLVSILSATYGQNVGEWSCVINNSAGLCKHINDCPQVYQEYSHGRMVNQTCEALDRIVCCPTTDPVVTELIAASQSELTQQTTTSQPMILESHGKVAKTKCEEYAHELGCRILFHKDRWGGAEKDFRFMATIGFGDPNNIRWFCGGSLISSKIVLTAAHCTWVPDWGNATWVRIGDLNLIDEYDDAMPQTIAIAERIRHPDYKRPLQYHDIAILRLKEEANFTKYVRPACLPVNWSEIRRMYRVFAAGWGQVGPDDKGSDNLLKIRLKLVSHRLCNESYFGGSRSVELPLGIVDEWQICARQVEAETCEVDSGGPLAFIFGDHECSHYVIGIHSLGQICGSIIPDVFTRVYYYIPWIERIAWPENF
>Soin677VPi
MPASVPIVSSLLLLVLVSILSVTREQNVGESCVSNNSTGVCRLLDDCPQVYQELLAGKTFRQICGYFGFDPIMCCPTTNTPAVTTPAPQPKPTTRTNTSSSRGSVARARCAENAKAVYGLVLPPTPTLDRKPINVSLCALTTRKLIIGGRTADLKEFPHMAAVGFGDRNNIEWRCGGSLISARIVLTGASCAGPSQLGNATWVRLGDVNLVQTNDYAISQTIAIKEKIIHPDYKRPLQYHNIALLRLEEDATYNAYVRPACLPVDWPDVGQNDVAVATGWGKTDWAEDEGSDRLLKVSLKLVPHVSCNASYFEDNSTQLALGIVDNWQICAGETGKDTCQGDSGGPLTVFNTDHECMYNVIGITSFGRLCGSIPGVYTRVYHYIPWIERTAWPEDF
>Soin757VP
MEFCCKFYGSIEFKVVLFGILLCLVTLNGAQSDCKYFQQLQADQTYYAYNPGFPNMYEGEKHCVWETEGRSVTQVNCSNDMNNYCQDTLTVQFDGNNKYTSCGYNEFILQGMNPIIRFDSWSSNSQGQFLCEIKTLNNQCQCGWSKVTRIVGGRETGINEYPMMAGLVSYGRRELFCGCTIISSEYILTAAHCLKDQDIIGDIAALVGEHDTTTGDETKATVLYRLEGCVIHPNYYENTGDNDVAVCKTSKTITFSANVGPACLPFRLRYKSFAGSNVTALGWGMMEFGGPKATRLQKVNLNVITLEECQNRLPNQGIKVQDLCTYTDGKDTCQMDSGGPLLWQDPITHNLVIVGIISSGEGCASNSPAISKRVGYFVDWITSVTSGAQYCAVE
>TecaR23aU
MCSVVLVLLLVVLASAIEEQLYEGSPCPLESGDTGICKKLPECTPRLKEVQEGKRQLDSLGRCGFDGFIEIVCCPLLNVTDKISPRLADVACQEYLDARRYDLSFHIYGGTEAKPGEFPYVVALGYEDNAGLKNLSSISYNCGGSLISVEHVLTAAHCVNNINKKVPIEVRLGNESIDSNATNVQRIPISDIIWHPKYKRSASYNDVAILKLKTKVLLSSLVQPVCLQTQSLNPLTITPKMSLIVIGWGGTDFGESSSTKLMRTPDLRLVDKEECAKHYEGFRKLPFGIGDSMICAVDANRTRGSDACQGDSGGPLLLFTEKGVKVIGITAFGQGCGGPVPGVYTMVYSYLDWIEEQVWTGNRESKEILKTQFINPIINITITRQ
>TecaR31bU
MTKAAFLLLTWSVFSVELSNSQCDYSVELTSMQPVQYLQYQYEEAVSCSWTIMSDYKVNLSCTTFQLPWSADCFLDSLAVQISPSTVHRYCGNGAFNIQSESNSMIVTLQSPIWTNGGRFFCEVKSLPIPQNPENCTCGRKNPSRIVGGTNAGVNEFPMMCGVVDAQLRIVFCGATIISNRYVLTAAHCLTDRDFQYLGVLVGDHDLQTGTDTNATVLHRVIQTIIHPNYNEINNENDVGILKTEKDIIFNNQVGPVCLPFQHSPDTFGGSYVELLGWGTTDFGGPTSDILQKVTVSVLTNQQCSKPYPNITANQICTYAENKDSCQMDSGGPVLWQNPTTRQLVLIGIISLGRGCAVVAGLNTKVGAYIDWIVSVTPDASYCTVE
>Tecac60bx
MTKFVTLFSLLSCALILIDAQYEGDRCTIDGSSGICVVLDQRKCPSVYQDLLAGNTPSSICGYKGFQPIVCCPTNGFSTSTTRTRATTTIRPTTRVRTTTTTRRTTAARPTTRIRTTTTGRPTTSTTTATTSSSDIDDRPSFNRVGATARAKCEEYAKSVYALVQSPVLIFNQKPVNVSLCGIKTRKLIVGGTKADPKEFPHMAAIGYDSSNGVVWQCGGTLISERFVLSAAHCASSIVWGRAKWARLGDLNLKRTDDDARPQDFQIVERIRHPEYKIRHSYHDIALFRLEKNVEFNAYVRPSCLPYSSPDVGTDNKATATGWGADEYLGDPTNDLLKVTINLVSQSICNESYGYDAKLPRGIVNDWQICAGENGKDTCQARNAILFIYIADKFTQI
>Waau024VP
MSTVILVFIGLLCALIPSMHSQDTCRNPQGYVGTCINIKSCTSLFNLLKLNKENPQVLEFLRASICGYEGNDPKVCCPSSKSEYGPLYPPECGFSNVIPQRIVGGTPAPLGAWPWMTALGYTNSENPNVPSWLCGGVLITRRHVLTAGHCVYEREDLYKVRIGDLDLNDDYDGATPFEDFIERKTVHPEFDRWTLTNDVAVLKTFQEVPFTLSVHPICLPMDDFIRNTNLENTYPFVVGWGSVYFQGPKSSKLLQTQVPVVPQEKCRTTYQNTQAVIDNRVVCAGYAQGGKDACQGDSGGPLMLPDPRNKQYYYVVGIVSYGQKCAQPDIPGVYTKVPAFLDFIISQLV
>Waau376PEa
MPVSMPIVSPLLLLVLAPILSPTHGKPVEQSCVVDGVSGVCKQIEDCPKVYNELLAGITPSVICEFVGFDPIICCPTTNQITKPKPTPAPTLQPHTDVPPNNTERCILDGSRRSLARSKCAESAEAVYGFQLPPTPTLDRKPINMSLCALTTRKLIVGGKKAEAKEFPHMAAVGYDSPNGILWNCGGTLISKKIVLTAAHCTWTADWGNANWVRLGDLNLAQSNDNAMPQTIAVAERIRHPEYERPSEYHDIAILRLAKEAIYDAYVRPACLPTEWPDVGQNEKAVATGWGVVDWGDDKGSDNLLKVTLRLVSHDYCNESFSDGASSLELASGIINEWQICAGERGKDTCQGDSGGPLAIFNTVHDCMYTVIGVTSLGRFCGSIAPGVYTRVYHYVPWIERTAWPECF
>Waau376SNb
MHRKLAIALFVAILFGNPLSAARKSEEKCKEYANLVYETENSPTLRINAGSNKVSRCAVVETPLIIGGIQAKQAEFPHMAVIGYGKPDVSWQCGGSVISENFILTAAHCVESPDKGPATQVRVGLIDLLTPGDAMQERNVAERIRYPDYKFSVRYHDIALLKLEHPLELNPRVRPACLEVYSQIPGKSAIASGFGKTSYESSIGSNELMKVQLNYISDDECKKAYAEDLGTRRLPEGLISSLLCAGIMEGGKDTCQGDSGGPLQRILAEPYCMYSIVGVTSFGKFCAFKSSPAIYTRVSSYLDWIESTVWP
>Waau404VP
MYKCYNFNITSYKTKYMVQVKVLFGLLLFLLALNGVESQCNYYQNIEAGQTYYIYNPEFPNLSRGKNYCTWEMKSSKVIKINCSIEMSNNCYQNRLSVKFAGSDTFTYCGYNIFVREGINPIVQFDSQNDSQGSRFLCEIKTVDDNYCQCGWKKVTRIVGGKETGINEYPMMCGLMDITNKMIYCGCTIISEQYVLTAAHCIQDNIIYNTGIFVGKHDTTTGRDTKATELFKLIGCKIHPWYQSNANAYYDVAVCKIAGSIKYSAEVGPVCLPFRHRRDTFADSTVTALGWGFLEFGGSKATKLQKVDLDVITYQKCKYYYANVNDNNMCTYSPGKDTCQMDSGGPLLWQNPMTHNLVLAGITSSGVGCASDNPAVAMRTGAFIDWIISITPDARYCQVE
>Waau892ACa
MDFCFGLIAIFLITDVTSVRYATTTDGSTKNSNKVHLSAGVATNPFLLSAMNRQTQTNQFLHSSNETKNINLISPNAVSTQASNIAFSGDYNSSPNNNGNRLEASKTDSKNTESSSSPRPITQTSYTPSPNIPVFDTPAAANDFTTSRTATSPKFHPPPSYSPSLQELIPLKISPARTISEQKCEEYVEEIAGAVYVSALTGTSNTRKVINSCTGTNRLVVGGTMARVGEFPHMVALGTYNSNQKFTLICGGTLISHTWVLTAAHCSYGPKDDPKIEDARIGFHNLTDHEGVRVAVKDIITHSDYNPPEMYADIALVQLMNDVTFSKFIRPACLYQIYDSVPRQAWVSGWGVTEYSGEVSDQLLKAQLNLVDTLVCSIKHNSSLEVPYGITPSMICAGDPSGTSDTCQGDSGGPLQILSSNKCVFLVIGITSFGQGCAMIDIPGVYTRVSHYLPWIENTVWPKGQ
>Waau892SNb
MDFHFGLIVIFLIIDVASVRSTDNGSPKKKRNSDEILLNLDITTDPVLQWFRNPNIQNNFFLQWLNTNENKFLLNAFASQASSIAFHGSSKRISNQGYVRSGNTANSYFQSATNRQTQTNYFLPSSYDNDNIFFPNDDYNPSPNNYGNFFSTPKTDLKNTEFSGSLRPVTQTSYTPYRTPASNTPIPIFNTPADNDFTTSRTTTPPKLHPPLSSLKESSPLNVNPAERISQRKCEEYTEEILDTVYKYGINFTTGVTEVIDTCRGFIRHFLVNGIDVIDEGEFTHMVALGTGSTTDFSLMCGGTLISHTWVLTAAHCTYGPNGGPTVARIGFRNLTGNTGFGTTVLVKNIISHPDFNPPALYADIALVQLTDAVTFNSAIRPACLYHEYDILPKNTLVWVSGWGVTEFAGDPNNRLQKASLDLIDNASCAKRHNSSIEVPYGITSNMICAGDIRNNWSTDTCQGDSGGPLQIKHTESKCLYKVIGITSFGQGCAMIDVPGVYTRVSEYLSWIESIVWPQK
>Waau914SN
MGSNFSFSILIVLLFKFFTHGLPLQEELYEGSYCKTEDGEAGVCKKIHECPSRLQEVKEGRRSSDSMGRCGFQDFTEIVCCQFNITDKIGLRPAELACRQYENEIESNGKAKRDTVKAVKAQVQFNIYGGTQSEAGEFPYMVALGYENEDKDEDDDDSEAIKYNCGGTLISSQYVLTAAHCVSNIQEKVPIEVRIGSEDLKSVGDDAQRIPISNVIPHPEYKRSVNYNDVAILKLSTPVRMASNVRPICIQTKSLDSMNVQSNITFIVIGWGATSFDEDGSTKLMKTPGLNLVDRESCAKSFDGFGKLPRGLDENMLCILDSNVTRRADACQGDSGGPLLMFTGSSHSIVGITAFGQNCGGPIPGVYTAVYSFLEWIEKEVWPETINER
>XyNO5118
MMVSRSSLSVWTLIISFWFLLCCSAPCNAQVRGRPCEINRSQGTCTRIEDCPSVYEELLKGNPPIVNCGFEYLEPIVCCPKSNTPSATPTTSTTTTTTTTTTTTTTTTTTRPPPIQKPFNNDRGAKARAKCEEYARSVYTTEITPILLFDKQPVTKDLCAIKTQKLIVGGTKAGPKEFPHMAAVGYNVAQDEIAWLCGGTLISERFVLTAAHCTYNANWGSASWVRVGDLNLERFDDHAKPQNIRIMDRIRHPEYKRPAQYHDIALLKLEREAKFDAWVRPSCLPYSLPDVGTDGKATATGWGQVDWADEASSDLLKVTISLISQPQCNISFTSGGPDYKMPFGIVDDWQICAGEFGKDTCQGDSGGPLAVINKDYYCMYSLIGVTSLGKFCGSIIPGVYTRVYNYIPWIEQIVWPDS
>Xy662327_1
MLFVCLVLIGLLHPQIQVASAQGEQCITPDQGAGVCINIKNCQPLLMILQRDGFAAADYLRQFLCRYQNREAIVCCPVEDSNQSDSDTRESGPVYEPLQPPQCGFNNITHNRVVNGVPAVLGAWPWIAALGFRNISNPLEPRWLCGASLISPRHVLTAAHCAVRDDLYVVRIGDLNLARDDDGAHPVQIEIESKIIHPDYVNTAFVNDIAILRLAREVPISDDVYPICLPTSNELRNKNFYRSFPFVAGWGAIGFHAPASSALMEVQIPVVSNAVCKEAYSKFKQAVIDYRVLCAGYARGGKDACQGDSGGPLMLPQKLADGRSYTYYQIGVVSYGHGCAEAGYPGIYTRVTEFLDFITSNLN
>Xy662327_2
MLFTQLTLIVLLYPLAQMVSTQDEPCTTPKNEPGICIDLEFCNSLTKMLSTQDAAASDYLKNSTCRYEGQVPIICCPRAKKITENKYGPLRPPHCGHSINNVHDKIVNGVPSQLGAWPWLVALGYRNGRPKFKCGGSLISIRHVLTAAHCAEREDLYVVRLGALNLRGEEDKAHPIDVNIEEKFISPQYNSSNDNSDIAVLRLAEDITFTDYIRPICLPVEDSLRYRNFIGTLPFVAGWGRIYYHGPLSNVLKEVQVQVLNNTLCKSKFSKSRNIAINGGSLCAGYEEGGKDACQGDSGGPLMLPINMSYYEIGVVSTGRGCAWPKYPGVYARVTTFLDFIISSLR
>Xyvi014SPa
MCCSTTLCVIAVVLAACAVNCEELSTNHTEGNVNVRQSNSTVEDDKNFWDWLNGIVSAGGTTTTTTVPPNPAHSESCMPCKCGLTNTQKRIVGGVETQVNQYPWMALMMYRGRFYCGGSVINSHYVLTAGHCVDRFDPNLLSVRIFEHDRNSTTETETQTFKVEKVIKHSGYSTLNYNNDIALVKLKDGIRFEGKMRPVCLPERAKTFAGQDGIVTGWGAIEESGPISQTLQEVTVPILTNAECRATKYPARRITDNMLCAGYQEGGKDSCQGDSGGPLHVVRDNVYDVVGVVSWGEGCAKPGYPGVYSRVNRYLTWIARNTEDACYC
>Xyvi014SPb
MLSHATMQRGLVILLWISCCGLALPRVVPQNEKKYLPSSNFQMQYNRPIDEMSYIDFDSAPSLPSKRPNVCNDCVCGVGRKTRIVGGNVTSVYEYPWIVSMSKQGIFYCAGSLITRRHVLTAAHCLEGFDKRIIKLVLVDNDRKRMDKNSIIRRIKSVVIHENFHAYTYNNDIAIIEMDRPVDVNGVVRTACLPEDKAIDYTGATATVIGWGRTGEGEPVSDELRRVNLPILSQEECDQAGYQQNRITENMFCAGYLEGEIDACFGDSGGPLHVKGTYGHLEVIGIISWGRGCARPNFPGIYTKLTNYLGWLKDHLGNECVCPPPRRY
>Xyvi014SPc
MFGRAASKGTWTPGLVFLFLAHVACLNVRLLQNNSLTAAVDHAATNSTRNRKGKFLFDELFGLDITSSVDEDEVLRNCTCECGISNQEDRIVGGRPTSPNKYPWVARLVYEGRFHCGASLVNNDYVLTAAHCVRRLKRSKIRVILGDYNQHVNTDGKAIMRAVSAIIRHRNFDMNSYNHDVALLKLRKSVKFSKTVKPVCLPQSGSDPAGKEGTVVGWGRTSEGGMLAGQVQEVQVPILSLTQCRKMKYRANRITENMVCAGRGSQDSCQGDSGGPLLVHEGDRIEIVGIVSWGVGCGRPGYPGVYTRVTRYLNWINTNMKEGCICTH
>Xyvi014SPd
MKLSRCLGLLVALSLASDPCQATTLGEKVKNFFGIFGNKPPSAVESPAPCFCSCGLRNEESRIVGGQTTRMNEFPWMARLSYLNKFYCGGTLINDRFVLTAAHCVKGFMWFMIKVTFGEHDRCIERGAETRYVVRVLMGDFSFLNFDNDIALLRLNERVPLSDTIRPICLPSIRDKHYVGTKAIASGWGTLHEDGKPSCLLQEVEVPVMSLQDCRNTSYSPRMISDNMMCAGYLDGKKDSCQGDSGGPLIAERDDKKYELIGIVSWGNGCARPGYPGVYTRVTRYIDWIVYHSREGCFCDQI
>Xyvi014SPe
MKLLNFVRYLVVCSLLLVLATKSTRCDEVVRSDNEHDSRETRGVLDVLFGRFKTCGNCFCGRPNRSSGTRFLGGEYTSAHEFPWLANIHVRSQLLLSGVLINDRYVLSSASQLVGSTVPEIKVSLGEYDRCNLDVSSIIFSVESLILHPEYNSESHAHNLALVKLSQPIKFDRRILPICLPNPGSTYLGQVGTLVGWTLSKPEDKNSNQTCRPRKLGLPILGYNECIRSGINLMNFHNDSGCAGVLGGSSIVCQNDVGSSVQYRSYAGVYDLIGITSDINECGSSPAVSIFTRVGPHLNWILQQTKDACYCSK
>Xyvi049SPa
MLRVILLLCLARYACCFQPRIVGGREASIGEYPYQVSLLYNNNLICGGSIISEDWVLTAAHCVYGLNPTQFRIRLSSSYYDKEGLLIDGIKTFAWPNKYNERTYDFDVALIKLPSPIQFSATVKSIKLAEPETVVQSNERAVVTGWGRLTSNGPVSSKLQTLTVPIIDQNECVKIFDNQRKVTNNMICAGILTGGQDTCRGDSGGPLVQNGVQIGIVSWGKGCGVPKYPGVYTRVSAVRSWIKDKAKV
>Xyvi062SPa
MFLKVIILAILVATATASRPHRGYVVPLFDTRLNGGSEVLQPEFPWLVSLQWGWLFGYSHFCSGAIVNDRWILTAGYCALSVPEYGDFIVKAGKTNLRLVENSEQTVGVEKIIVHEKYNGDVSTYDIALLKLSRPLVLNGYVKAIDFMKSSAVVCTNATLAGWGSTSRTSNLILLDRLQKAVLPLIDIPTCRKYLEALVGPSSLDASNVCTGPLSGGFSPYNGDTGGPLVFMNGTIPQLLGLVSWGIFPTGVAGAPMIYTRVFNFIDWINTVIAKN
>Xyvi062SPb
MSLKLIAFATLLTAVAATKPYQGISLLRLDGRIVGGSEAEQGQYPWQVSLQWGIISSFSHFCGGSILNSQWVVTAGHCVQAVPNYGTFLVKAGKHNLKLAESSEQSVRVVKSFVHEKYNGGVAPYDIALLKLEKPLQLNSLVKAISLPRAASSPSGTAILTGWGSTSKTSTSIMPDKLQKAELPLVDLQTCKQAIEKLTGPSPLHSTNVCTGPLSGGYSACSGDSGGPLILRNNGNTELIGIVSWGIVPCGTVGAPSVYTKVSAFNDWIQNTMANY
>Xyvi062SPc
MFTKCLLASLLVLQVCWAVPYDLTPRITDGVNAARGEFPYQVSIQWGIPPITKYSHSCGGSILNERYILTAGHCVMKVGKSRVIAGKYLLNKSEQSEQVVEVEKSIVHEGYKGGVAQHDIALLRLKTPLKLNNLVAPIQLPKMGQKQTGQAVLSGWGSISKSAKPTLPNTLQKAVVPILDNAECLRELRSASTVGKQPELFDTQVCSGIAGKEVSACSGDSGGPLAQKVGNSAVQVGIVSWGMMPCGSSHMPSVYTRVASYVDWIHSHMS
>Xyvi075SPa
MNALSAIVVICLSVTAFAFPEGQIVGGRDAPVGKFPYQVSLRSSGSHFCGGSIISSRYILTAAHCVQGISNTNNIKVHAGTTQVTASGDTYGVDRIVAHRDYNPRRIVNDVALIRVNRNIVFNNLVQPIRLASGSNNYEGSSCVLSGWGTTRAGGNIPNNLQYINLNVESQAKCKQTHRDVQASQICTFTKYGEGACNGDSGGPLAANGVQIGIVSYGIPCGVGKPDVYTRVSSFVSWIKNQQSYLMNEDTATQPADAIYIA
>Xyvi075SPc
MNALCVTLVLCLAVTAFGFPGSQIVGGKDAPVGKFPYQVSLRNRGSHFCGGSVINSRYILTAAHCVQGLSNLKDVSVHAGTTQLNTNGEKYGVEKVIAHRGFSSMTLLNDVALIRVDRTIAFNNLVQPIQLASGSKTYEGSTCTLSGWGTTKLGGNPPNNLQYIDLMVESQKECKLSQWRVQESHICTLTKVGEGACHGDSGGPLVANGVQIGIVSFGTPCARGKPDVYTRVSSFVSWIKEQQDYLTTQNLAEPPADAIYLP
>Xyvi121SPa
MFLFFYIYAIIAILEASAASINDIPKIVGGSIAEDGQFPYQASLRYRNRHFCGGSVLNERWILTAAHCLSNFNDTAITVVLGTNTLDKGGDEYQSEKVIGHPKYNSALIRNDIGLIKVDKDIVFGDKVKPIELPSENFGKVDYPAELSGWGTTSYPGQTPNELYHIQLSVIDQKQCLNASFRVTDDNICTLNKRGEGACHGDSGGPLVADNAQIGVVSWGIPCARGRPDVFTRVYSYIDWIKDHTENKS
>Xyvi121SPb
MQRRHRASSLTTPLLLAVEILAIALTAPSAIRANPEGKSIVFEKVHREEEDGNAVIIDAATDSDARLEARDSRGILWNGIPSSESCLTLKGEVGRCTSFKECYPYFKIPDLSPLEGWVLGIYDTCSYIRDNGQTSFGICCSNILPVVTPPPDNTDPIVEDTQGGNDGKKEEGMTVKPRPQTPGSWPPPIPTHPPDHTIPPLPTHPPYLELPAITTIKPVSTSKKPGIPTTWPTKKPAWWPVAATMSTTSEKPAGTISAIDTSQCGAKNGDQNQERIVGGHNADLGEWPWIAALFNSGRQFCGGSLIDDVHILTAAHCVANMNSWDVARLTVRLGDYNIKTNTEVRHIERRVKRVVRHRGFNARTLYNDIALLTLNEPVPFTQQVRPICLPGGTQLYSGTMATVIGWGSLRESGPQPAILQEVSIPIWTNSECRLKYGAAAPGGIVDSFLCAGQAAKDSCTGDSGGPLMVNDGRWTQVGIVSWGIGCGKGRYPGVYTRVTHFLPWIYKNLK
>Xyvi127SPa
MIHRVLFFWLLIQCGVKESCITPQNKIGVCINIYNCKPIIDITKSRPLSVTEFHDYLRSIQCGFEGNNPKVCCEETKEETIPAPPDVSNHRNLPLLNLNECGPVTQDKILNGNKTGILEYPWMALLFYDVGKSKPEYRCGGTLINKRYVLTAAHCVTLLPPHLRLIGIRLGEHDLSTERDCDKDDEGIEILCAERYQDIGIESIHAHPEFSNKKLQNDIALIRLDGNADLRPLTVRPICMPIGLPANMTLKRAKVTGWGATEIGLRSSDLLQASLPIISLEDCAKVYKKKTQIWYKQMCAGGKKGIDSCAGDSGGPLQAPTVYKNNLRYIQHGIVSFGPMNCGTEGAPGVYTRVAYYMDWILNIIRE
>Xyvi133SPa
MTSIDRITAVDGIIAKVALLLVCWLVSLIKPAASRNPCSYNQYLLPDETYYIYSPNYPNSYQGSQLCTWVVETDYRVNLTCNTFHLPWSENCAQDGLSIQTNSSNVQHRYCGDGTFNLESDSNSMVLTLTAPFWSRGGNFLCEARAIKRPLDNTDCKCGWKNPSRIVGGNVTGVNEYPMMAGVVDIVLQMIFCGSTIISNRFVLTAGHCVERRDVNELGVVVGEHDVDTASETNATRFHRAAEIIFHPNYVTGGRLNDLALLKTSTEIVYNLEVGPACLPFQHSPDTFGGNFVSLLGWGSTDFSEAPSNVLLKTTVSVITNLQCSQSYKRVTPEQICTYAKGKDSCQMDSGGPVLWQNPTTENIVLIGVISAGNGCGVDAGLNTRVGAYIEWIISATSMTLRYSMQTVNCEN
>Xyvi181SPb
MVLKWSPFLPVISVISILFLLNGSVFCDEEYEVGARSSVLATDNRNLSDSLNITFATSRTRRAILYPLPSIFDPVRLPSMLGAQEYNDPETCAILAQRSISIKAENSCVTKTAELFLSISFILLGIDCFADETPGFCTSIQKCPSVYTEILRGRLEHILCGYIEFGLTVCCTSPARPATTTQDPIIKYENERVNKASKKCSSYRNLPALPVIVGGELVIKDDGFTFMAAVGFNAENGGIVWQCGGSLISENFVLTAAHCTYNAGRGGASWVRLGTLNLEAANSEGQLTLRIIERIRHPSYKSLSKYHDIALLKLERKVEFNKFIRPCCLATILPYTQRTAIAIGWGQTGWGEDTSVDLLKVALNLVPKGDCNRTFAGRLKDDKLKDGIVEDWQICAGGLGKDTCPGDSGGPLILEGGIPYLIGITSVGSLCGTPLPAIYTRVSHYIPWIESIVWPDIKWRDEISMRNAKSTSMESKDIVWNEELEDIIFTIL
>Xyvi181SPd
MVSRSSLSVWTLIISFWFLLCCSAPCNAQVRGKNTRPCEINRSQGTCTRIEDCPSVYEELLKGNPPIVNCGFEYLEPIVCCPKSNTPSATPTTSTTTTTTTTTTTTTTTTTTRPPPIQKPFNNDRGAKARAKCEEYARSVYTTEITPILLFDKQPVTKDLCAIKTQKLIVGGTKAGPKEFPHMAAVGYNVAQDEIAWLCGGTLISERFVLTAAHCTYNANWGSASWVRVGDLNLERFDDHAKPQNIRIMDRIRHPEYKRPAQYHDIALLKLEREAKFDAWVRPSCLPYSLPDVGTDGKATATGWGQVDWADEASSDLLKVTISLISQPQCNISFTSGGPDYKMPFGIVDDWQICAGEFGKDTCQGDSGGPLAVINKDYYCMYSLIGVTSLGKFCGSIIPGVYTRVYNYIPWIEQIVWPDS
>Xyvi181SPe
MVLTWSPLLSVISFASILFLLNGIECTVDGLPGVCTRVQQCPSVYTNISKGQFPRVVCGYFRFEPIVCCPSTVTTTTTTTTQAPLTISNNEWGAKARAKCEYYYNSIPKFIVGGTKVVTLEFKFMAAVGFNASDGNIAWLCGGSLISENFVLTAAHCTYNNNWGSASWVRLGALNLEKVDNEVELTLRIIERIRHPWYKRPSQYHDIALLKLEKNVDFNAFIAPCCLATTLPDVGTNGTATAMGWGQVEWGGDASNDLLKVTLNLIPQRECNDTFIGGLKDDRLQYGIVGDWQICAGGLGKDTCQGDSGGPLVIRNKQFFTFFNLIGITSVGKLCGSFTPGIYTRVYYYVPWIENIVWPDT
>Xyvi369SPb
MSYSITLCLEFANLTAIYLPKALAEGSQCTLENGDSGVCKKLLDCQTRLMDVQQGKRSSDSSGRCGFDGFIEIVCCPMDDVVKVQPRLADIACEEYTSVSTAVKLNQNRRTSNELVYHVYGGTPANTTEYPFVVALGYENNNREEDPSPTRYSCGGSLISPEHVLTAAHCVNNINKQVPIEVRLGNEDLRSTAANVQRIPVSDIISHPKYKRTSNYNDVAILKLKRKVQLTDTVKPVCLQTKPLPNLNTVRVASRTSFLVIGWGATNFGDDNSDKLMKTHELSIVSREECNRFYSGFPRLSRGIDENLICVIDTNSSRRSDACTGDSGGPLLMSTENGRSVIGITSFGQSCGSSAPGVYTAVYSYLSWIEEQVWATKNFLNFRSAFNDTEPDDVHAH
>Xyvi463SPa
MWRTLLTLGMASFSLIMAAPQSVTELPSKTILGIQNNQNAQSTNCECVPYYLCRNGTIAIDGVNVIDLRSGFGDDPDVQLLSRSGTKCEHYMSICCAPPDKTDDRITPRSVERKGCGQRHPDGVGFRITGDNNSEAQFGEFPWMVAILKEESIGDKKLNVYQCGGSLIHKQAVLTAAHCVQGKRASELRIRAGEWDTQTKNEVYPHQERSVMNVIIHDKYYPGAYYNDFAILILSEPVEIAENVDVACLPERNAVFDDSECYASGWGKNVFGQDAHYQVILKKVELPMVPHNKCQDDLRKTRLGKYFVLHETFICAGGEAGKDTCNGDGGSPLVCPSKKDPSRYLQAGIVAWGIGCGEDGTPGVYANVASARDWIDEQMAFNNLDNTVYQL
>Xyvi463SPb
MQRLFALVYAATIVLMISEIISLEETNERVARKTDGSIRERSSPLFLFHLLKLKKKIHQIERVPTTPPNADCICVPYYICDVNRTIIVEYIGTVDIRYRRCTGDLEVCCRLPIITTTTSTTTVKTTMRTTPTTMKTTPKTTTTTTTTTTLPPVIFPNTEPNTINPICVCVFVSQCNPIGIIGSSGEGVINPRSQYVQCSSNTVCCRPSSVIQYTYNPPVASSQICVICGTVMQCNNGVVIPVNVGVVNPVVTYGQQTCPHPTSCCQGINSVYGNGIPVVIGPIRNFGSPHACYCMRTFLCAPGNSIASFGFGAIDPRFSACGVDEACCRPTTVLGIQRSGDFHEHGENIVNGEATFSQPGCGVQNKTYAPAQPYPVDTGKTYFAEFPWMVALLTVQPDGKFVFQCGGSMITNNAVLTAAHCVTNRENGRIVARFGQWDLENQPGDQPLPFYDANVKAIVTHPMFYSGALFNDIAVVVLNQPIKRNANIAPICIPQQGLIFPAGSRCIGIGWGKNSFGGTYQTELRKVELPIVDRTDCQNRLRTTRLGPYFQLHGSFICAGGEVNRDTCRGDGGGPLICPTATGQYFQAGIVSWGVGCGSSNIPAVYTSVAQYTQWIGQQLATYGA
>Xyvi463SPc
MWKILLTLVMASFSLIVAAPQSATQQPLKTITPVTILGTQNNQNPKPTNCECVPYYLCMNGKILSDGTGLIDIRSAFDDDTHMQPFPRAFGDCDNYLEVCCEAPNKTEDRIVPNSVERKGCGQRHPDGVGFRITGDNNNEAQFGEFPWMVAILKEESIGDNKLNVYQCGGSLIHKQAVLTAAHCVQGKRASELRIRAGEWDTQTKNEIYPHQDRSVMNVIIHDKYYPGAYYNDFAILILSEPVEIKDNVDVACLPERNAVFDGSKCFASGWGKDVFGQDAHYQVILKKVELPIVQHNKCQDDLRKTRLGKYFVLHETFICAGGEAGKDTCNGDGGSPLVCPSQKDPSRYLQAGIVAWGIGCGEDGTPGVYANVASARDWIDEQMAFNNLDNTVYQL
>Apce566VA3
MTGHIWFCFLLFLTGYCDCSLTGTISSFPINLENNPYCRICPNHTMCRFPLDTDGIRCINLQHADLDDKDIETILHWHNTYRNTVASGKEIRGNPGPQRPAKFMMEVMWDDELALIARRWVVQCNLLEKDQCRDVGFGVWQNVHIFEIDNMGNLSSIARIRFHIQSWYDEVEDFDSAEFGLVNFVAKSNLPYIPFALSTISRIGCGRAIYTQRSRFKVKNMATSSTEHTIAIAYGEVRVEALVCNYGPLDWNTPRELYEDGVPAVCPAGTMRSTQYRALCQKFQGWHTQKQRKVQEKRGKKNNGTTNNKFLKSTVYLIQLVLLFLIRLLT
>Apdo372VA3
MTGHIWFCFLLFLTGYCDCSLTGTISSFPINLENNPYCRICPNHTMCRFPLDTDGIRCINLQHADLDDKDIETILHWHNTYRNTVASGKEIRGNPGPQRPAKFMMEVMWDDELALIARRWVVQCNLLEKDQCRDVGFGVWQNVHIFEIDNMGNLSSIARIRFHIQSWYDEVEDFDSAEFGLVNFVAKSNLPYIPFALSTISRIGCGRAIYTQRSRFKVKNMATSSTEHTIAIAYGEVRVEALVCNYGPLDWNTPRELYEDGVPAVCPAGTMRSTQYRALCQKFQGWHTQKQRKVQEKRGKKNNGTTSNKFLKSTVYLIQLVLLFLIRLLT
>Apme638V3a
MTGHIWFCFLLFLTGYCDCSLTGTISSFPINLENNPYCRICPNHTMCRFPLDTDGIRCINLQHADLDDKDIETILHWHNTYRNTVASGKEIRGNPGPQRPAKFMMEVMWDDELALIARRWVVQCNLLEKDQCRDVGK
>Atro370aC2
MRWILWSWTALLVAATTLPAATPWKTDRSKPWPRLYGDRIPTRVLIPSSKKVQKKIVLYHNFFRTHVTPTAANMLAMKWHRGAARAAQRWAESCLALTHDNATGLHIDAFGSCGQNIFISTAQVPWFFAIKTWYLEKEIFKYGADAQNDLSQVGHYTQMVWAPTHRVGCGWAKCPGTRGPRGKPYFSYVCNYCPAGNHPEYLGTPYVEGPPCSGCKDHCRLGKLCKNACPWADLWANCRQLNETWPTWLCNSDTQQGVERRQFCRATCKCRDKIV
>Atro373aV3
MFDASRISSNLDLVVLCCIFICIADKFSSTEAADYCSICNGAQTICRFPSDTPSANCDKYINAPLTSSEIQSLVDKHNELRTNVAEGRETRGSPGPQPAATDMKTLSWDDELATVAQRWADQCAANPHDDCRDIDRFPVGQNVATLWNSEEITEPVVNLINGWYDEVAMFNNQEISRFRFAHETGHYTQLVWANTSLIGCGRVRFWDTGRQMNTLRLICNYGPAGNVIGLPIYNVRTPSFRCIRSIRVKAWFRFCN
>Atro966V3b
MFVKSRISSSPFLLALAGCALIGIADISASAQTANYCSICNGMQTMCRYPSSAPSKSCQKYVNEPLTAGEIKSLVNRHNELRTRVAEGRETAGNSGPQPPATDMKALSWDPELARVAQRWADQCAENAHDDCRSVDRFYVGQNVVTVMTTGNTFDPIVKLVDPWYNEVKMFNRADVSKYRFESSTGHYTQLVWGQTSSIGCGKVRFYNSARGMNTLRLICNYGPGGNVIGQRIYTAGKTASGCTRGKSKAWPSLCN
>Atro966V5a
MFVGSRASPGFYLLSFTCAAPRKYSIPATLTHLFQSSTPSKNCEKYESEPLTDSEIKSLVDRHNELRTKVAEGRETRGSPGPQPPASDMSLLSWDAELATIAQRWGDQCAVKPHDDCREVERFQVGQNVATTWSSQKITDPIEKLVDGWYNEVKLFSCADVSRYRSRHATGHYTQLVWAKTSAIGCGKVKFWDRKYRMNTMRLICNYGPAGNFLGHPMYTVAEGGPRCSSGVRSKVYANIDFLSLVTIYLQLRS
>Bote777V52
MMLDRNARQLTLILTVVSVASANNLWPSCSGKTMMRSTDLSCEEKQTILDEHNRLRQLVALGQINGQPSAANMREMIWDDELAAMAQRWTNRCAEIHDDLRNVRRFSVGQNMARAWTTRPPGPYDDQPNWRQMINGWFDEVHHYQTGYSDATGHYTQLVWGDTYLVGCGYSFYYDPARGYTKNYVCNYGPSGNVIGFEPYQSGQPACGNYGMLYSNRYAGLCSAGHYYYLGALCSYG
>Bovo953a
MTGHISFCFLLFLTGCYDCILPRTISSFSVGHEDNPYCRICANHTMCQFPHDTDGTRCVNLQHTNLNEKDIETILDWHNVYRNTVANGDEERGNPGPQRPAKFMMELIWDDELAHIARRWVVQCNLLEKDQCRDVGK
>Bovo985V52
MMLDRNARQLTLILTVVSVASANNLWPSCSGKTMMRSTDLSCEEKQTILDEHNRLRQLVALGQINGQPSAANMREMIWDDELAAMAQRWTNRCAEIHDDLRNVRRFSVGQNMARAWTTRPPGPYDDQPNWRQMINGWFDEVHHYQTGYSDATGHYTQLVWGDTYLVGCGYSFYYDPARGYTKNYVCNYGPSGNVIGFEPYQSGQPACGNYGMLYSNRYAGLCSAEHYYYLGALCSYG
>Cafl287a
MMFTEKNVSLFLITAKCLLMIHCETSCVGKSLLRSGGISCEEKQIILDEHNRLRQLVALGQIRGQPGAANMMEMIWDDELAAIAQRWADRCAESHDSLRNVRRFAVGQNIARSWTFRPPGRYGDEPDWRRQISGWFSEVQFYHSGYSTTTGHYTQLVWGNTFLLGCGYSFYYDPARGYTKNYVCNYGPSGNVIGVSPYQSGQPACDNYGMSYSNRYAGLCSRGSYYHLGALCIYG
>Cafl547V3
SRNERIIILQSLLISAQSDCKSEDCIDMEYNDLDGEDIETVLDSHNFYRVAIASGKESRGNPGPQPAARTMMELMWDDELAVIARRWALQCKLFEKDQCRDIERFGVWQNVNVLNMDSVGYGTSRERIHFHITSWYDEVEDFDNAEIGLVNYSSAWQLSSYIPLASATFIYVGCGRAIYTLDLNKTAATGGFGNRVEVLVCNYGPVDRTAPQQLYKLGRPGLCPSGTFPSDRYQFLCKYKKNDSYFFERSTSFSSYGIAIIHAFVNIEDLTQE
>Ceca342V3
MKIFLCFAIVLLLATTSKAIDCNRYSCKSSHTLCKYPNPNPAPACGSVMSVGFTDAEKNAIVKKHNDLRAYVAAGMEKQGNPGPQPPALNMKTMIWDEGLAEVAQRWSNQCHFGHDQCRNDASDGYVGQNVAWAGWTGGAGSKPEDLVQSWYNEVKDFDRNQVSRFTGQNFEKVGHYTQLVWANSYRLGCGKITYKAPGSQWTSLYLVCNYGPGGNYINSPIYEIRQ
>Ceca565V3a
MIMKIFLCIGIVPLLAIASIAFDCNEYSCKSNHTLCKYPNPEPSPACGWVFSTGFTDEEKAKILQQHNDLRVYVAAGLEKRGVSGPQPPASNMKTLIWDDGLAEVAQRWANQCEFGHDQCRNDASDGYVGQNSAWSQWFNEAGIRFEQLVQSWYDEVKDFDRNQISQLTGENFGQVAHYTQIVWANTDRIGCGKIEYNMPHSPWTTLYLVCNYGPGGNIIDEPIYEIRQL
>Ceca565V3e
MELLYVAVIFASFSITPITTVDCKNDVCALKGFRNVACLYVNWTLGPKCKKVYSTFMTDEEKDVAVTALNEVRMKVAMGLEKRGNPGPQPAASNMRILVWDAELAFIAQRWLNQCLFYLPNCVDVGRFEAGQFFVATAINADSFKKSNVVLIKELIEFIHSEVEHVNASMVCNYRYNPKASAFIQTIWAKTYRVGCGKIIHRTDLLDFSMMCVFGPRGNVEGQPVYQMLR
>Ceca565V5f
MNFVYVAVLITVLALVHPIWSRVDCENDKCKEKKQRHPLCRYRDPEPSPSCGTVKEAGVTRQEQMDIVNTHNQLRSYVAQGFESRGDPGPQPPASSINALIWDYDLSQAAQRWVNQCSFSRPPCADESRFDVGTTMGFKGADAKPSEIIKDVFYEQVVHMNSSEVFELSAVNDTVKDYVQLVSSNTTRIGCGKIISTAYKGMWTYLLLCLYGPTGNVVGEPVYDVSDYYRLYAELDEEEDNVSQLDY
>Ceca567b
MTVRISFCFLLFLTGCCDCILPGTIIPPGRRQPPRQDNPYCRICANHTMCRFPYDTDGTRCLNLQHEDLGLDDIATILETHNFYRNRVANGEEQQGNPGPQRPAKFMMELIWDDELAHIARRWVVQCNLFEKDQCRDVGK
>Ceci403aV5
MRKVWSFYIAILVAGLCRSRDLTFVHGNDDKAYYCRICPDHVMCLYQYDNCLQKCNDLENDDLESLEIESILKHHNELRNRIAQGVEVRGNPGPQPPARNMLELAWDYELAGIARRWALQCEPTQKDQCRDVERFQVWQNVHVLDLDAVEESTPLVRITSHIQSWYDEVDQFDSSEVGLVDYNSPNCSSYVAFATATINYVGCARATYTVNLSEFELEPTSATLNKTGNRVEVLVCNYGPIDRKVPRHLYEFDGIPGVCPDGTLPSTDYEWLCARDPEADYIKKKKQQRLVHGKREDSKKMNNVGFTTVSLHLMGLTVILSVHGFM
>Ceci832aC2
MRMRWLWMCIAIAVALPAAAPWKTDRSKPMPRLYGDRIPTRVLAPGNKKVQRKIVLYHNFFRTHVNPPAANMLAMKWHNGAAKAAQRWAEACYALTHDNATGLHIDAFGSCGQNIFISTAQVPWFFAIKTWFLEHQIFKYGPKAKNDLSKVGHYTQMVWAPTHRVGCGWAKCPGTRGPRGRPYFSYVCNYCPSGNHLERLGIPYVAGKPCSGCKDHCRLGKLCKNACPWADLWANCRQLYETWPTWLCDSDTQQGRERRQFCRATCKCRDRIV
>Ceci865aV3
MFKFRTILCVLIALRWSQDFTSAQDYCRETGCKVGTHTMCRFKSRAPASSCGKILVASLSDGDRRALVDVHNKYRRLIASGKETRGHPGPQPPATNMRNITWDKELEQVAQRWANQCNFGHDTCRIVDRFRVGQNVAIQATRGTTATSLLSRLVDLWYNEVKLFNNTHVSKYRFEPDVGHYTQMIWADTHLIGCGAIRYIASNGWNNTYLVCNYGPAGNIIGRPIYNTRN
>Cogi004bU
MATTKSYLFAVLITAYLTASNAARSCGNYSNLCSGNRGKHTLCLYPNPAPASTCVSVLSAGLTQAEKDEIVDKHNELRQRVASGQEKRGSPGPQPAATNMQNVSWDDELAEIAQRWANQCEFGHDTCRDVARFSVGQNVGITMTTGTQTTKPSDIVVSWYNEVEMVDRNLVTRFTNVNTNIGAIGHYTQLVWANTNKIGCGKVVFKKDGWTSYYLVCNYGPAGNVIATKPSPIFEQIALNNSGNTRSTVIHISESQRAPGVRCVPVCARTLVRDAPEGSQRCPVRAIRD
>Duno986V3
MAPKGLAIRVTLTLIAASVGLADNTWPSCVGKTILRSGGLSCEEKQAILDEHNRLRQLVALGQIHGQPGAANMREMVWDDELATIAQKWADRCAENHDNLRNVQRFAVGQNIARTWTTRPPGPYDGQPNWRQRITDWFNEVQQYQSGYSDATGHYTQLVWGDTFLLGCGYSFYYDPARGYTKNYVCNYGPSGNVLGYQPYQSGQPACGSYGMSYSNRYAGLCSRGSYYHLGAYCAYG
>Eume479V5
MVVRGIAQLTLILALVTMALANGLWPSCAGKTMLRSTGLSCEEKQAILDEHNRLRQLVALGQIHGQPSAANMREMVWDDELAAAAQRWTNRCAKDHDEGRNVRRFSVGQNNFRRWTTVPPGPYDDQPDWRHTISDWFNEVQHYRIGYNDATNGHYTQIVWGDTYLVGCGYSFYYDPALGYTKNYVCNYGPGGNLVGFQPYQSGQPACGSYGMLYSNRYAGLCSGEHYYHLGALCSYG
>Hala137b
MTGHISFCFLLFLTGCCDCTLPRTISSPARRDANAYCRICANHTMCRFPYDTDGARCVKLEHADLDEKDIAMIIDCHNVYRNTVANGDEQRGNPGPQRPAKHMMELVWFKRFDVWQNVHVLDMNSVGNVTSSARIHFHIQSWYDEVEDFDSAEFG
>Hala140bV3
MKRLLCFTIVAAFSVACNAIDCNNNRCTGSGAVHTLCKYKDPNPSRNCGKVMAVAFSDAEKNEMVKAHNDFRRRVASGLEGRGSPGPQPPAKNMQTITWDNNLAYVAQRWVNQCTFGHDACRNDDRFYTGQNAAMTMTTGTVNTTPTDITKMWYDEVAQMDRNQVSRFTNGNNVGHYTQLVWANTNKIGCGKIVYQNDQWKRYYVACNYGPGGNIIGAPIYQV
>Hala429V51
MVVEGGPVLLAMTLAVVSVALAESSWPSCAGKTMLKSSGLSCEEKQAILDEHNRLRQLVALGQIHGQPSAANMKEMLWDDELAAIAQRWANRCAEIHDNLRNVRRFAVGQNIARTWTTRPPGLYDDQPDWRQRISDWFNEVQHYTTGYSETTGHYTQLVWGDTYLLGCGYSYYYDPARGYTKNYVCNYGPSGNVLGFQPYQSGQPACGSYGMLHSNRYAGLCSGEHYYHLGALCNYG
>Hasa700bV5
MLSVERNVGLILMAVTCLLTEHCAASCLGKTMLRSGGISCEEKQIILDEHNRLRQLVALGQIHGQPSAENMMEMIWDDELAAIAQRWADRCAETHDSLRNVRRFAVGQNIARTWTTRPPGPYDGEPNWRRQISGWFNEVQYYHTGYSKATGHYTQLVWGDTFLLGCGYSFYYDPARGYTKNYVCNYGPSGNVLGYQPYKSGQPACGSYGMSYSNRYAGLCSRGSYYHLGALCVYG
>Lihu699a
MAKMFLLYLAIIIGAFSDTTATNYCNITLCQNAHNLQTMCMYRSSTPGPKCVQWSNQGLTDAERSAIVLKHNQLRQNVALGKERRGRNGPQPAAVHMPNLSWDNELETIAQRWANQCIMGHDSCRNVERFNVGQNIAWISSTDENKSTLEQIIQFWYNEVDKFDKNLISAYSRDKDGDVISHYTQLVWANTTKVGCGRIKFKHGDWNKHYLVCNYGPTGNVRGGRIYEIKK
>Lihu699b
MAWMYNILCLAIIAITSANAATNYCDLRSCTQRGSIQTMCKYPSPNPSSACVNVNDRGLTENEKSTVNRHNELRQYVASGNERRGSNGPQPPAAYMPNLTWDDELATVAQRWVDQCLIQHDQCRNVPRFVVGQNLAVTMNSAENNTPVEDMISMWYDEVAQFDSNQVKRFTDGNGVGHYTQLVWAETTKIGCGCIKFRRDGWNNNLFICNYGPAGNVIGQSIYKIRE
>Lihu777b
MVSTERNAGLLLMTVACLLVNHGEATCIGKTMLRSGGISCEEKQIILDEHNRLRQLVALGQIHGQPSAANMMEMIWDDELAAMAQRWADRCAESHDSLRNVRRFAVGQNMARSWTTRPPGPYDGEPNWRRQISGWFNEVQYYHSGYSRTTGHYTQLVWGDTFLLGCGYSFYYDPARGYTKNYVCNYGPSGNVLGFQPYKSGQPSCGNYGMSYSNRYSGLCSRGSYYHLGALCVYG
>Mege824V52
MAPGGYAIPVTVTLMMVYTGLADNTWPSCVGKTILRSGGLSCEEKQAILDEHNRLRQLVALGQIHGQPGAANMREMVWDDELAAVAQRWADRCAEMHDNLRNVQRFAVGQNIARTWTTRSPGPYDDQPNWRQRIYDWFKEVQHYRAGYSDETGHYTQLVWGDTFLLGCGYSFYYDPARGYTKNYVCNYGPSGNVLGFQPYQSGQPACGTYGMSYSNRYAGLCARGSYYHLGAYCAYG
>Mero109V5
MHTISVILSIVGLAVLADASWPSCAGKTMLRSAGLSCEEKQAILDEHNRLRQLVALGQIHGQPGAENMREMVWDDELAAIAQRWASRCAEIHDNYRNVRRFAVGQNIARTWTTRPPGPFDDEPNWRQRITDWFNEVQHYRAGYSDATGHYTQLVWGDTYLVGCGYSFYYDPARGYTKNYVCNYGPSGNVLGFQPYQSGQPACGTYGMVYSNRYAGLCSGQNYYHLGALCAYGR
>Mero436bV3
MLKFLCFVAVTAFTIVVTSAIDCGNNMCTARGTQHTLCLYPNNKPAAACGRVISVGFTDSEKQEIVHAHNYYRARVMKGEEKRGNPGPQPPASNMQKMVWDNEIANIAQRWANQCKFGHDSCRNVARFYVGQNAAMTSTTGTVTTKPTNIVEMWYNEVKVMDRNQVPRFTGKDLSNVGHYTQLVWAKSNRLGCGKIIYQTDAWKHYYVVCNYGPGGNVLTQPIYDIKK
>Navi758CRo
MNWLLVLGVALACAATPSKSAEEQQLLDDGEHYKPVPRLYGDSIPRRVLATSDKKVQRKIVLYHNFFRSRVEPPAANMLVMKWHAGAARAAQRWAEACYALTHDNATGLHTDAFGSCGQNIFISTARVPWFFAVKTWFSEERLFTYGSPDNELGRVGHYTQMVWATSHLVGCGWAECDGKRGPRGVPYFSYVCNYCPAGNREDALAEPYAMGESCSACGGHCRLGKLCKNACPWADLWANCQQLRATWPGWLCDTDTEQGRERRQFCRATCRCDGKII
>Navi758V3a
MNQALLVVLSFFVVNEDQPVAGWTWGKSATSSSNNSINDDRARYCRICASHTMCLFPYDDPGPKCAAVENGDLEPEEIEWILQRHNSLRDGIARAWKSQYRPLPARDMMQVFWDEELAKIARRWALQCNIHEKDQCRDVEEFSVAQSVSALDLQDAGNRSEMERLKFHLRSWYSQLEPDFSNSAGVGLATPSVTNVGCGRATYSVAIDDSDVAAAVEVLVCNYGPIDDPETEDDSGCETRSRRYSELCLAGGIFAKRIRRRRASSPDAHRRRGVAPLTDCGKRRRCYYQLSSTVSGAATAAAAALMCLRDGFFLLRCFTLFDNFFTE
>Navi759bV5
MTAGRVAKLLLIAGFLLIGSGVRTADAKKGCARYEVIESGELPCEIKQEIVEVHNKYRQKVAKGLVKGQPRASNMREMYWDDELAKGAQDWANHCEFEHNLGHERKVARFDVGQNLGISRSIGRRDNEMRAEFSKHIKTWFDENEQFKFAPISGAGGTGHYTQVIWADTYLVGCGYVRYKEGATMSQFYVCNYGPAGNMLMKQPYDVGKQKCGNELVKSKTYLGLCAMREPPSFQCSSKGKSARRLLSGRKKKSHASKKCKGSECFARRAMSTFETVEVNDTDSNLKKVYNLITINVFH
>Navi759cV51
MMEARMTGLVLMMMMMLCATRCLACNGKSMMRTGLSCQDKRNILDEHNRLRQLVALGQVNGQPSAKMMMEMVWDDELAAMAQQWADRCSETHDNARNVHRFAVGQNMARTWTTRTPASPYDTEPDWRHQISTWFNEVQHYRTGYSSTTAHYTQVIWGDTYLVGCGYSFYYDPARGYTKNYVCNYGPSGNVLGYKPYSFGWPECNSYGVNYSNKYSGLCSKAIYYPLGAYCAYG
>Navi760Ue
MNGNLCPVLVIVAVAFVNFSSAADYCNIKSCNGKAHTACTYQSTKPSSRCGAYQGSGLTQLERTNILNLHNQLRRKVASGNEKRGKPGPQPAAKSMPKMEWDNELATVAQRWANQCTWGHDSCRDVPRFKVGQNIAYKGTTGSVSSINVLTMVNTWYNEVKDFNKNEVKSFNNGNGPMIGHYTQMLWANSTKLGCGAMKYKVGKFNKFYLVCNYGPAGNTWNQPVYQTL
>Navi760V3c
MDRKIKVALLAVLAVSLEFSSAAAQYCDIRSCGNRQTLCRFPNAGPSSRCTRFQGSGLSNAKRDILNLHNQLRRNVASGNEKRGSPGPQPATKYMPNLQWDNEIAAVAQRWADQCTWDHDTCRNVARFSVGQNIAWRGTTGNVNNIVVTDMVQSWYNEVKYFSRNLVASYNGKGANGQRVGHYTQLVWAKTTHLGCGATKYFDGQYNRFFLVCNYGPAGNYPGQPLYQAA
>Navi760V5a
MKSFKVLTFTFLAFSNFLVVFSNDYDAHAADYCNLNCTSGFDDGVVEPHVLCTFRNPSPAKACTDIQKVGLTEEEKQKVLDVHNKLRQFVASGLETRGSPGPQPLAKDMPILEWDEELAFLAQRAAIQCSIEHYCSDVERFPVGQNIAYTGIPSKKYDLEDMVKSWYDEVQYFNAGEVPSFVPRESDSGLPDIEHYTQLVWAQTTKIGCGLIVWRENKLYKTNLYCNYGESGNYESDPVYKTA
>Navi760V5b
MGRKIELSFLAVIAISLEFSNAVDYCKICSNNQQTLCKFPNPGPSSACAGFQGSGLTESEKQNILNLHNHLRHNVAIGNETRGSPGPQPAAQSMPNMQWDDELATVAQRWADQCIFGHDSCRNVERFVVGQNVAIIGTTGNVMNIKVEYMVQVWYDEVKDFSKYQVAKFSARGANGHEMGHYTQLVWAKSTYLGCGAAKYEKDGYNNFYLVCNYGPAGNWIGEPVYQAV
>Navi760V5f
MAARIVVLFALLAVLCGLSSAQNYCNIKTCRGRPHTACRFQSALPASRCTGLQQTGLTSEEKQKVLNLHNELRQRVARGQEHRGSLGPQPAATNMAHLTWDNELEKIAQTWASQCNFAHDSCRDVERFNVGQNIAYTATTGDISTLDVEQLVKNWYDEVKNYNHNQVARFGAVRGNGGKQIGHYTQLVWADTTKLGCGAIKYKDGKFNKFYLVCNYGPSGNWIGEPVYQTR
>Nome504V5
MAAGGYALAAVLMLMADLVALADNAWPSCAGKTILRSGGLSCEEKQAILDEHNRLRQLVALGQIHGQPGAANMREMVWDDELANVAQRWADRCAEFHDSFRHVQRFPVGQNSARTWTTRSPGPYDDQPEWRQRISDWFKEVQHYRSGYSDETGHYTQLVWADTFLLGCGYSFYYDPARGYMKNYVCNYGPSGNVLGYQPYHLGEPACGSHGMSYSNRYAGLCAHGSYYHLGAYCTYG
>Nome633V3
MKVFLCMVLAVACFAPPSIAIDCGNNRCSRSGRRQTLCKYPNSSPAPSCGQVLVVGLTDAERKGIVNLHNFLRLYVAAGKETRGNPGPQPAARNMQTMSWDSELEQVAQRWANQCSFGHDECRDVERYGVGQNVAQTSTTGQQNSKPTDLVMMWYNEVKNFDRNEVNRLTTNNFSKVGHYTQLVWANSNKIGCGKIIFKSGQWNNFYLVCNYGPTGNYIGQPLYERA
>Nome755V3a
MTGHISFYFLLSLTGCSDCTLLGTISPALHHDATRYCHICTNHTMCQFPSDAAGVGCVSLEPEDIDEKDIETILEWHNIYRNTVASGFEQRGNPGPQRPAKFMMELVWDEELAHIARRWALQCNLFEKDQCRDVGK
>Odbr457V3a
MFSWMLFFTVIIAGAYAEDYCNLEICSIREKPHTMCQYPSPQPSQECGNWKRMGLSDAERQEILNMHNKLRRKVAAGKETRGNPGPQRAALNMPDLAWDDELEMIAQRWANQCIYEHDDNYGLCHDVDRFLVGQNLAVVDTSNENNRQFEECTQQWIDEVNSFDRNDVYKLPENFDPTGHYTQMVSDTANKIGCGKIVYDLPNNWKRLYCVCNYGASSESYPAGNVYGQPIYKTKE
>Odbr534V5a
MMSVERDVSLVLIAVACLLVERCTASCLGKTMLRSGGISCEEKQIILDEHNRLRQLVALGQIHGQPSAANMMEMIWDDELAAIAQRWADRCAESHDSLRNVRRFAVGQNIARTWTTRPPGPYDGEPSWRRQISSWFNEVQYYHTGYSKATGHYTQLVWGDTFLLGCGYSFYYDPARGYTKNYVCNYGPSGNVLGYQPYKSGQPACGSYGMSYSNRYAGLCSRGSYYHLGALCVYG
>Odbr534V5b
MSSPRAGDFRDPNKSILRAEKWRTRGDLKWSLGSNAFGRFALPFCLLSLVVPRINARPACPGMEISEDNDITCDIVRDILDTHNRIRQSIAEGSINAQPPAANMRELYWDSELASGAQDWANQCIFDHNDAKKREVARFPVGQNIGLVKSTRKNGDTAKIDFPKQIHNWFDEHNVYQFGAIDEKLLPVTGHYTQLAWATTYLIGCGYSRYKASNHTTYQLYVCHYGPTGNEIGKPPYSIGNRSCDQLLETSSAYPNICGIKDPPTSCSGNGNKEVYNNEHVVSGRRFLNNAHRKAQPENIARDDMKKQLVHYSDSTYVNYSRHEYFAQQDSIVLIFD
>Oobi507V3b
MTRFFNLLSLAVLAGVFISANAVNYCNLASCRGKMHTMCAYTSSAPGPNCQQAHDAGLTNSEKDLIVRKHNELRQRVASGQETRGSPGPQPPASNMQDLTWDDELATIAQRWANQCIYKHDKCKNVERYQVGQNIARSSATGMEPAGVGEMIDDWYNEVALFDNSLVSSYQFSMDTAHYTQMVWATTAKIGCGRIKYKNERGWDTNFFVCNYGPSGNWKGKKMYEIRQ
>Oobi507V3c
MAGSCSVFCLAIIAAVFVSATAVDYCSLESCPNMHTMCRYPYPNPGPMCSNWRDNGLTDDEKARIVKKHNELRQKVASGKETRGINGPQPPAAYMPDLTWDNELAMIAQRWVNQCQPGHDVCRNVQRFAVGQNMAITMNSGPNNSPVEDMIQMWYDEVALFDNRQVWRLTSINGVGHYTQIVWAKTTKIGCGRIKYTGSGWNNHYFICNYGKAGNYLGEAVYEIRK
>Oobi515CRa
MKWLWITVLITLALPAAVPRKIHRNKPTPRLYGDRVPVRLIRTTSSKVQEKIVDTHNYFRTQVEPPAANMLVMKWHPGLAKAAQRWADRCLGLVHDNATGLYLDGFGQSGQNIFISTGRTLWNFPIRMWYMEYKDFKYGANTTNEVLEIGHYTQVVWATTHLIGCGVSHCTGGKGPLGKDFYMYVCNYAPSGNYRGRLGLPYVAGKPCSMCKDHCTRNKLCTNACYHTDLWSNCAELVRTFDTWVCETDTPEGRERRKFCGATCNCKDKIYYHHDG
>Oobi515V5c
MVSVKSNIGLLMIVTCFLVNHSGGSSCIGKTLLRSGGISCEEKQIILDEHNRLRQLVALGQIHGQPSAANMMEMIWDDELAAIAQRWADRCAESHDSLRNVRRFAVGQNIARSWTTRPPGPYDGEPNWRRQILGWFNEVQYYHSGYSKATGHYTQLVWGDTFLLGCGYSYYYDPARGYTKNYVCNYGPSGNVLGFQPYKSGEPACGNYGMSYSNRYSGLCSRGSYYHLGALCVYG
>Osbi697V3b
MTARIPFCLLLFLTGCCDCMLRGTISPILRHDATRYCHICANHTMCQFPDDDHGTRCSNLDSADLDLDQKDIDTILYWHNTYRNTVASGEEQRGNPGPQRPAKYMMELLWDDELAFIARRWALQCNLFEKDQCRDVGK
>Osbi753V3d
MKRFLGIVIVIAFAVITSSAVDWCNERCWASGTLHTMCRYWGSNSAVACGRTYPSYMGLTDDEKKEIVDAHNKHRSYVAQGYEIRGKPGPQPPAANMQTMSWDDEIAGIAQRWANQCRFGYDACRHVDRFLVGQNVGRTSTSTGNVVTRPSDIVDIWYNQVKDMDRNQVSRLTSTNGVEAYTQLVWAKSNKVGCGKIEYKLNVYTYYYMVCNYGPSGNFLTDPVYEVDVSRNNLKNNVSINVYY
>Osbi753V3f
MKSFLGIVIVIAFAVITSSAIDCSNDDCRNSGLQHTMCKYPTSRPATACGKVLDVGFTEEERNEILEAHNTRRSFVANGFEKRGNPGPQPPAANMQLLVWDNELAEIAQRWAIQCAYSYDACRHVDRFPVGQNGLGVRTNGNLTTKPSEIVEYWYNEVQNMDRNQVPRLTNNKGVDDYIQVVWAKTNRVGCGKIVYQPDEWKNYWVVCNYGTKGNIINEPVYEIDIQRNNLKNNVIIDMN
>Osbi753V3g
MNRFLGIVIVIAFAATASSAINCTNNICLASGSQHTMCMYPSSKPASACGVVISVGFTDKERRQILHAHNMHRSFIAQGIERRGYPGPQPPASNMETMVWDNELEEIAQRWAIQCENGISGCAHVDRFLVGQNVARMYSGSSTSTPSAVVDTWYNQVQRMDRKQVSRLTSTNGVEGYTQLVWAKTNRLGCGKIEYEANSYKYYYVVCNYGPSGNFLYDPVYEIDMRRINLKNNLSIDIN
>Osbi753V3h
MKRFLGIVIVIAFAATASSAINCTNNICLASGSQHTMCKYKSASPAAACGEVISVGLTTKERREIVNAHNKLRSFVAQGYEIKGNPGPQPPAKNMPKLVWDNELAQIAQRWAIQCENIVDGCAHVDRFLVGQNSARKETTGNVTATPSDMVDIWYKQVGNMDRNKVSGLTSTSGVSAYTQLVWAKTKFIGCGKIAYNVSSHEYYSVVCNYGPSGNFMPEPVYEIELQRK
>Osbi753V3i
MKRFLGIVIAIAFTVTTSSAVNCTNNICLASGTQHTMCKYRNSNASVACGQVQSMGFSDIERREILDAINMQRSRVAQGRETKGNPGPQPPASNMQVLFWDSELAEIAQRWANQCNYAYDTCRHVDRFLVGQTVYSESRYASVSTTLSQVVASWYNQVQRMDRKQVPRLTSTNGVSDYTQLVWAKTNRLGCGKIKYKIGSSMYLYVVCNYGPSGNFLTDPVYEIEIQRK
>Osbi753V5c
MKKFLGIVIVIAFAVITSSAINCKNDKCRESGTQQTMCKYPTSRPAKACGKVLAVGFTEDERREILEAHNMHRSFVANGFEKRGNPGPQPPASNMQILVWDEELAKVAQRWAIQCQIAADTCPHVDRFRVGQAAVGMKTTGTVTTKPSDIIDYWYNQVNNMDRNQVPRLTNNQGVNDYIQLVWAKTNRVGCGKIIYQPDEWKIFWMVCNYGPTANVFGEPVYQIDFQQINVKNNVSIDINE
>Osbi788V5
MKRQRDRIWLMLVLVLSPMVLVDSSWPSCVGKTILRSSGLSCEEKQAILDEHNRLRQLVALGQIHGQPSAANMREMVWDDELAAIAQRWANRCTEIHDNSRNVRRFAVGQNIAWTWTTRPPGPFDDEPNWRQRITDWFNEVQHYRAGYSDATGHYTQIVWGDTYLVGCGYSFYYDPARGYTKYYVCNYGPSGNVLGFQPYQSGQPACGSYGMVYSNRYAGLCSGHNYYHLGALCPYGR
>Osli257Ub
MKRFLGIVIVIAFAATTSSAINCTNNICLASGSQHTMCKYPSANPAAACGEVISVGLTAKERREIVDAHNKHRSFVAQGYEIKGNPGPQPAAKNMQKLVWDNELAQIAQRWAIQCDNIADGCRHVDRFLVGQNSARRETTGNVTATPSDMVDLWYKQVGNMDRKQVSGLTGTSNVGSYTQLVWAKTKFIGCGKIAYNVSSREYYYMVCNYGPSGNFLPEPVYEIVLQRK
>Osli257Uc
MKRFLGIVIVIAFAATASSAINCTNNICLASGSQHTMCMYTSSKPAAACGEVISVGFTDKERRQILHAHNMHRSFIAQGIERRGYPGPQPPASNMETMVWDNELEEIAQRWAIQCENGNSGCAHVDRFLVGQNVARMYSGSSTSTPSAIVDTWYNQVQRMDRKQVSRLTSTNGVEGYTQLVWAKTNRLGCGKIEYTANNYKYYYVVCNYGPSGNFLYDPVYEIDMRRINLKNNVSIDMN
>Osli257Ud
MKKFLGIVIVIAFAIITSSAIDCSNDDCQNSGHQHTMCKYPTSRPAAACGKLLALGFTEEERSEILEAHNRRRSFVANGFEKRGNPGPQPPAANMQILVWDNELAEIAQRWAIQCVFSYDGCRHVDRFPVGQNALWIWTTGNLTTQPSEVVEFWYSEVENMDRNQVPRLTNNSGVDNYIQLVWAKTNRVGCGRISYQPDEWKNYWVVCNYGTKGNIFNEPVYEIDIQRNNLKNNISIDMN
>Osli257Uf
MNRFLGIVIVIALAVITSSAINCNNDKCRESGTQHTMCKYPSSNPAAACGRVISVGFTDDEKRQIVNAHNQRRSFVAQGLEKRGKPGPQPPASNMQTMSWDNEIAEIAQRWANQCNFGHDSCRNVDRYYVGQNAAITMTTGTVATTPSEIVDMWYNEVKDMDRNQVSRLTNINGVGHYTQLVWAKSNRLGCGKIVHQADQWKKYYVVCNYGPGGNYINEPIYQIRK
>Osli257V3a
MKRFLGIVIVIAFAVTTSSAINCTNNICLASGTQHTMCKYPRSNASVACGQVQSMGFSDNERREILDAINMHRSQVAQGRETKGNPGPQPPASNMQVLFWDTELAEIAQRWANQCLGGYDTCRHVDRFLVGQTVYRASAYGSLSTTLSQVVDWWYQGVKYMDRKQVSRLTSTNGVSDYTQLVWAKTNRLGCGKMKYKIGSYMYLFVVCNYGPSGKFLTDPVYEIEIRK
>Osli257V5e
MMKFLSIVIVIAFAVITSSAINCKKDKCRESGTQQTMCKYPTSKPAAACGKVLAQGFTEEERREILEAHNMHRSFVANGFEKRGNPGPQPPASNMQILVWDNELAKVAQRWAIQCQIAADRCPHVDRFRVGQAAVGMKTTGTVTTKPSDIIDYWYNQVNNMDRNQVPRLTNNQGVNDYIQLVWAKTNRVGCGKVIYQPDEWKIYWMVCNYGPTANVFNEPVYQIDFQRINLRNNVSIDINEENENERIAS
>Poca602V5
MPSISRKNLNQFILLLGILVPVILSFNMVRANCTGKKMLRSGRISCEEKQIILDEHNRLRQLVALGQIHGQPGAANMMEMLWDDELADVAQKWADSCAEVHDNYRNVRRFAVGQNIARTWTTRPPGPYDSEPNWRRQISGWFNEVQHYHTGYSKTTGHYTQLVWSDSFLIGCGYSFYYDPAKGYTKNYVCNYGPSGNIIGYQPYQSGQPACNNYGMIYSNRYSGLCSRGNYYHLGALCAYG
>Podo111V5
MPSILRKNLNQFTRLLGILVPVILSFNMVRANCTGKKMLRSGRISCEEKQIILDEHNRLRQLVALGQIHGQPGAANMMEMLWDDELADVAQKWADNCAEVHDNYRNVRRFAVGQNIARTWTTRPPGPYDSEPNWRRQISGWFNEVQHYHTGYSKTTGHYTQLVWSDTFLIGCGYSFYYDPAKGYTKNYVCNYGPSGNIIGYQPYQSGQPACSNYGMIYSNRYSGLCSRGNYYHLGALCAYG
>Soin570V3b
MAGIYTLLCLAITTITFNNVIAVDYCNLESCSQRGSHTMCRYPSSSPSNACRQWSNNGLTEAEKNTIVKRHNELRQRVASGQESRGNPGPQPPAVSMPALVWDDELATIAQRWANQCNFNHDTCRNVDRFAVGQNIAMTYNSGDNNSPMESFVDMWYDEVDKFDRNKVDYYEFEPSTGHYTQVVWANTKTIGCGRIKYKESNGWNANYLVCNYGPSGNYIGQKIYQRK
>Soin570V3c
MARIGNLLCLVILAVFTIVIADDYCNMKSCSEDHSHTMCQYPSSEPASACGSSPRSGLSDDDKKTIVDEHNRLRQYVASGQESRGNPGTQYAAVEMKQMDWDDELAEIAQRWANQCVFQHDKCRNVDRYVVGQNIAITYNSGENNTPTKDFVQMWYDEVKDFDKNGVDSYTFDSNTGHYTQVVWNNSTKIGCGSMNYHDDSDGWNKKTLVCNYGPSGNWQGQKIYEKKSN
>Soin821U
MMFVKRNAGFLLMIVACLLMKYCQTSCIGKTILRSGGISCEEKQIILDEHNRLRQLVALGQIHGQPGAANMMEMVNWRVLFYFLRKSILTKTQNVMFAVTILVWSNTFLIGCGYSFYYDPVRGYTKNYVCNYGPR
>Tetac70aUx
MSRRIFGPLKGTAKTAGMTGHISFCFLLFLTGCDCILRRTISPSLLSRDDNAYCRICADHTMCLYPHDTDGTRCVNLQHADLGEKDIETILHWHNIYRNTVANGHEERGNPGPQRPAKFMMELIWDDELAHIARRWVVQCNLLEKDQCRDVGK
>Tetar14aO
MTIDRCIGKLTLILTFAVSLTFASDLWPSCTGKTMIRSTELSCEEKQTILDEHNRLRQLVALGQVSGQPSAANMREMIWDDELATMAQKWTNRCAEIHDDHRHIRRFPVGQNMARTWTRPAGSNDDRPNWRQSIYSWFNEVQHYRAGYSETTGHYTQVDNPLILVWSDTYLVGCGYSFYYDPAQGYTKNYVCNYGPSGNVLGFEPYQSGRPACGNYGMVYSNRYAGLCLLPLLFNSEQLEILSQDVCKNFTSINVPCIFSWRTLLLPGSTVQLWLTIFILDSEAQSDTQLAYQGAHVKADR
>Waau459V3b
MALIFSILCLIIIAQNLANISATDYCNIQSCKEIGAVHTMCMYTSSTPAAACKQWSNQGLNDIEKEAILKKLNQLRQKITSNLKKRVTGPLQTTIYMLDLSWDEELETIAQRWANQCIKDYNDCRDVERFEVIQYIASKSSLDENEFTLEDLIQSAYNQIFEMGKHYFPTLMNIENIMEDYAYGLWANVTKVGCGRIKFKKSNGLTTHHGVCNYGLTGPHQKKLYVKIREIN
>Waau605V3b
MAAVASFLYFAIMAEVFATIAATDYCNVKSCTYKKVNVKDHTMCKYTSPNPAAACGQGSTFGLSKVQKDEIVSTHNRLRQKVASGQETRGAPGPQPAAVSMPDLTWDDEIATIAQRWANQCNFDHDKCRDVDRFQVGQNIAEYSTTGKLPSLSKMIKNQWYDEVDKFNGNKMGPYKFDMDTGHYSQMVWADTTKIGCGLAKYKEGVWNVHYLVCNYGPSGNFPGREVYKQK
>Waau715V5
MMFVERNADLFLMIIICLLVNHCQTSCIGKTMLRSGGISCEEKQIILDEHNRLRQLVALGQIHGQPGASNMMEMIWDDELAAIAQRWADYCAESHDSLRNVRRFTVGQNIARSWTTRPPGPYDGEPNWRRQISGWFNEVQYYHSGYSKTTGHYTQLVWGNTFLLGCGYSFYYDPARGYTKNYVCNYGPSGNVLGFQPYKSGQPACGNYGMSYSNRYAGLCSHGNYYYLGALCVYG
>Waau832V3
MIMFLYNLVQGQYSINHFVQSKPAAACGDSYRIGLSDDEKNTILYKHNELRGKVASGHEDRGKPGPQPAAVSMPDLVSHNELYIVI
>Waau855a
MALIFNTLCLAIVVEILAGTSATDYCNIESCKEMGKVHTMCKYTLSTPAAACKQWSNQSLNDAERKIMKDGINQIRNQLTSVVKKRVKDPQRIAIHMLDLSWDEELETIAQRWTNQCIKHYDDCRNVERFEVTQYMAWKSSMNGNEVTLEDLMETAYNNLIEVGRRYFSAYPDIVHTIEDFTHNLWANMAKVGCGRIKFKEPNDLTTHLIVCNFAPRKI
>Xy_N6624
MKRFLCFTIVVALVATSVTAIDCKKNSCLAKGQQHTLCKYPSSSPAPACGKVISVGFTNAEKNEMVQKHNSLRAYVAAGKETRGNPGPQPPAKNMKTMVWDDDLANVAQRWANQCQFGHDACRDDSKFIYALSSMLRIELIC
>Xyvi181VAa
MKFLLIAVLAAILTDSSWAINCESNKCIENGEQHVMCKYPTPFPAAECGSIASMGLSDFEKLELVRVHNHYRWYVAQGLEQAGKPGPQPGAKNMQIMVWDNNLARWAQRWVNQCQYKQADCVDDVEGGTKVRQLGAINITTDAVPYMLPTDLIKRFYDQVKDMDRNQVPNYTQRKNMAYTQLVWAKTNKFGCGKIIHQVEINWVTFLMCFYSPAGNVIGESVYEPER
>Xyvi181VAb
MNDCLISWLINTASSICYSLLTQEGKRKRLAMDFLYFVIVATFLADPITAIDCSNNTCTRKGFQHVLCEYPSRIPSSDCGTVYSTGFTNDEIKEIVDAHNKLRSHVAQGLETRGNPGPQPGASNMRIMVWDDELAAGAQRWANQCIFQNARCIDVDRFEVGQLGGTEETTGNTLDTRPSTIINNLYEAAVQQMDRKQVCRRT
>Xyvi181VAc
MYFLYIFAIAALLVCPGRTINCRNNRCTRRGRQNVVCEYPDPNPASVCGTVHSTGLTEPERNDIVYWMNYARAWVAKGLEKRGNPGPQPAASDMRLLLWDDELADIAQRWANQCIFEYAPCVDVERFEVGQTVVKFPRESLTMREVVDLIHEAVREMDRNQVCRVTDIWKAYMYKILVWAKTYKVGCGKIIYKADQGAQYTNHTVVCLYGPSGNVYGKRVYEIIDD
>Xyvi181VAe
MKRFLCFTIVVALVATSVTAIDCKKNSCLAKGQQHTLCKYPSSSPAPACGKVISVGFTNAEKNEMVQKHNSLRAYVAAGKETRGNPGPQPPAKNMKTMVWDDDLANVAQRWANQCQFGHDACRDDSRYYVGQNVAMTSTTGTVATKPSDIALMWYNEVKQMDRNQVRKLTNINGVGHYTQLVWADSDRLGCGKVVYEKNNWKTYYVVCNYGPGGNIMGLPIYKFNN
>Xyvi298VAa
MLVRSAMKSVLVLVVVSAASANAAWASCAGKTMLRSTGLSCQEKQTILDEHNRLRQLVSLGQIRGQPSAANMRELTWDDELATKAQNWANRCGETHDSRSERDVRRFAVGQNCALWWISRQEPYNDQPNWRRVINDWFSEVQHYTGHITKATGHYTQLVWADTYLVGCGYSFYYDPARGYVRNYVCNYGPRPVQDWETADPNANPGASRVYAKLSFDKTPQRDKLVDYTSAKKKHAIKFNSLIRRQRNPGYPSGRLPPQFSWIYCQQPLARHAVLSCQNSIDILIYATTNNENISILNLDEIGTMALGAAPRGALSQHNVQSSLRDSGSGDESRHTAKNCSKQSVGKKS
>Apis_dorsata_melittin
MKFLLNVALVFMVVYISLIYAAPEPEPAPEAEAEADAEADPEAGIGAILKVLSTGLPALISWIKRKRQEG
>Apis_florea_melittin
MKFLLNVSLVFMVVFISLIYAAPEPEPAPEAEAEADADADPEAGIGAILKVLATGLPTLISWIKNKRKQG
>Apis_mellifera_melittin_1
MKFLVNDAIVFMFEYISYIYAAPETETAPEPEAEEDSEAEPEAGIGAVLKLLTTGLPALISWIIRKRQMG
>Apis_mellifera_melittin_2
MKLLVNEALVFMVLYISYIYAAPEPEPSPEPEAESDAEAYPEAGIGAVLMVLTKGLPALLSWIKRI
>Apis_mellifera_melittin_3
MKFLDNVALVFMVEYISYISAAPEPDPAPEPEAESVAEADPDAGIGAVLMVLTTGLPALISWIKRK
>Apis_mellifera_melittin_4
MKFLVNVALVFMVVYISYIYAAPEPEPAPEPEAEADAEADPEAGIGAVLKVLTTGLPALISWIKRKRQQG
>Apis_mellifera_melittin_5
MKFKVNDPLVFMVVYISYIYAAPETEPAPEPEAEADAESDPEAGIGAVLKVLTTGLHAIIS
>Bombus_vosnesenski_melittin-1
MKAMRFLLCVAVIFMIAFISASNANPEPNPSPEADPEAINLKKILGKLGVVLSHLA
>Bombus_vosnesenski_melittin-2
MKAMRFLLCVAVIFMIAFISASNANPEPNPSPEADPKAINIMKILGKLGVALSHLK
>contig1_Dinoponera_quadriceps
MKLSALSIIFGMILVMTIMYTKAEAEAEAEADADADAKAEAEAGTLAKWALKAIPAAMGMKQNK
>contig9_Dinoponera_quadriceps
MKLSAFTLAFALILMMAIMYNMAEAAALADADADAEAIAGLKDWWNKHKDKIVKVVKEMGKAGINAAGK
>JZ168521.1
MKLSFLSLVLAIILVMALMYTPHAEAKAWADADADATAAADADADAVADALADAVAKIKIPWGKVKDFLVGGMKAVGKK
>JZ168542.1
MKLSFLSLALATIFVMAIIYAPQMEARASSDADADAAASADADADALAEASALFKEILEKIKAKLGKK
>JZ168553.1
MQPSYLLLTFAIIFVMVIMYSPAVEAKAGADADADAHADAGCSQFRRMRNLCGGKK
>JZ168710.1
MQLSHLLLAFAMIFVMTIIHTPQVQADAMADADADAAINCRRYPRHPKCRGVSA
>JZ168713.1
MQLSHLLLAFAMIFVMTIMYAPQVQADAWADANADADVNCEVTPYHPDCRGVMP
>MIITX-M1_MyrVG.TRINITY_DN16093_c0_g1_i1_frame_3_0.trim0_Entry:noBxHit_len:453_tpm:29435.17
MKTVILLLVLALTVAIIIPTINGESVATAISDSEAEPLAESFAEPLALLSKDQALKHVWGVLKKLGKAAMEYVIQQICAKYNKK
>MIITX-M2_MyrVG.TRINITY_DN8044_c1_g2_i1_frame_3_0.trim0_Entry:sp_Q07932_MYR1_MYRPI_Pilosulin-1_OS=Myrmecia_pilosula_PE=1_SV=1__len:605_tpm:29137.71
MKLLYLLLTLAIIFVLTIVHAPNVEAKALADPESDAVGFADAFGDADAEATGGLGRLIGKIAKKGAKIAAEAAANAAAEKAAEALG
>MIITX-M4_MyrVG.TRINITY_DN8044_c1_g1_i1_frame_3_0.trim0_Entry:sp_Q07932_MYR1_MYRPI_Pilosulin-1_OS=Myrmecia_pilosula_PE=1_SV=1__len:577_tpm:7866.50_cor
MKLSCLSLALAIILLLAIVHSPNMEVKALAGPEADAIGFADAFGEADAFGEADAFGEADAFGEADAFGEADAKRSKSSSKTKPKKPKKPKKKIKIPDWVKSGGKMVGEAVAGAVADAAVSAVMDAAVGTTAEPEQ
>MIITX-M5_MyrVG.TRINITY_DN8044_c1_g3_i1_frame_3_0.trim0_Entry:sp_Q26464_MYR3A_MYRPI_Pilosulin-3a_OS=Myrmecia_pilosula_PE=1_SV=1__len:648_tpm:12430.02_cor
MKLSCLSLALAIILVLAIVYSPHMEVKALADAEPDAIGFADAFGEADAEPKRRRGLKKIIGKVIKGTGKVAGEAAASAVADAAVSAAIDAVVGTTEEPEQ
>MIITX-M6_MyrVG.TRINITY_DN8044_c1_g3_i1_frame_3_0.trim0_Entry:sp_Q26464_MYR3A_MYRPI_Pilosulin-3a_OS=Myrmecia_pilosula_PE=1_SV=1__len:648_tpm:12430.02_var
MKLSYLSLALAIILVLAIVYSPHMEVKALADAEPDAIGFADAFGEADAEPKRRRRLRKIIRKVIKGTGKVAGEAAASAVAGAAVSAAIDAAVGTTEEPEQ
>MIITX-M7_MyrVG.TRINITY_DN2855_c0_g1_i1_frame_1_0.trim0_Entry:noBxHit_len:518_tpm:8907.86
MKTTVILLLAIAIIFAIMTTLTSAKNEETMEEALKGLNELKERLKKQGIDTAALNLDEKLLT
>MIITX-M10_MyrVG.TRINITY_DN1006_c0_g1_i1_frame_3_0.trim0_Entry:sp_Q26464_MYR3A_MYRPI_Pilosulin-3a_OS=Myrmecia_pilosula_PE=1_SV=1__len:623_tpm:3648.60
MRLSYLSLALAIIFVLTIMHASNVEAKASADPEPDAVGSINVKNLMNMIREQITSRLKK
>MIITX-M11_MyrVG.TRINITY_DN1006_c0_g1_i1_frame_3_0.trim0_Entry:sp_Q26464_MYR3A_MYRPI_Pilosulin-3a_OS=Myrmecia_pilosula_PE=1_SV=1__len:623_tpm:3648.60_var
MRLSYLSLALAIIFVLTIMHASNVEAKASADPEPDAVGSINVKNLMDMIREQITSRLKK
>MIITX-M12_MyrVG.TRINITY_DN7219_c0_g1_i1_frame_2_0.trim0_Entry:noBxHit_len:1744_tpm:1031.07
MKLSTLLVAFVLLVITVILSTPSTNAKALAESNALAVAVSEAEPWLGALFSFIRFIAPYVIRAVRVLIQVVSKVVKPAKVAMKYAKKIATNVAKDVAKDMATDIAIDTITGGDE
>MIITX-M13_MyrVG.TRINITY_DN7219_c0_g1_i2_frame_2_0.trim0_Entry:noBxHit_len:1044_tpm:775.71
MKLSTILVAFVLLIITVILSTPSTNAKALAESNALAVADPEAEPWLGALFSFIRFIAPYVIKAIRFVVQVASKLVKPAKAAIKFAKNIAKDIAEDMAMDFAMDVITGGDDE
>MIITX-M14_MyrVG.TRINITY_DN22425_c0_g1_i1_frame_2_0.trim0_Entry:sp_Q26464_MYR3A_MYRPI_Pilosulin-3a_OS=Myrmecia_pilosula_PE=1_SV=1__len:400_tpm:864.66
MKLSCLLLTLAIIFVLTIVHAPNVEAKALANPESDAIGFADAVGEADPNIKWSKYAKKVGKVIVKHGIPLAASIALSQG
>PLP1
MKPSGLTFAFLVVFMMAIMYNSVQVTADADADAEAEALANALAEAGILDWGKKVMDWIKDKMGK
>PLP2
MKPSGLTFAFLVVFMMAIMYNSVQAAAIADADADAEAKAFADAFAEAGWGSIFKTVGKMIAKAAVKAAPEAISAMASQNEK
>PLP3
MKPSGITFAFLVVFMMAIMYNSVQAAAIADADAEAEAIAKIKWGKIFKKGGLIGKTALEAAANAAASEAISAMASQNEK
>PLP4
MKPSSLTLAFLVVFMMAIMYNSVQAEALADADAEAFAEAGVKELFGKAWGLVKKHLPKACGLLGYVKQ
>PLP5
MKLSALSLAFAIILMMTIMYTKADADASADAEADADAEAEAIWGALLGTLIPAITSAIQGK
>PLP6
MRRSYVLLAFAIVLIISIISAQVEADASSDAFADAVADAVADPIKGKKIMKNMGKAMKIAGKVAKAMAPIVVPLIVSAAGK
>Xylocopa_Xylopin-3
MKFLFSVLVLFMIALVSLSNAEPEPDPEADPEAGVLSLLKKLPMILKHLHGK
>AVZ66237
MMAYPRDCINYLIIILMINIITVACQPQIPASRTSNIKLLSAIFRHGDRTPDNNGHEMYPKDPNLNNNFYPLGLGQLTHKGKNREYELGLHLREQYNEFLGDIYESKALIARSTDYDRTKMSLQLVLAGLYPPQGDLIWNKNLLWQPIPTHYLPSYADVLMIPEECPKYLEKFNNILNSTEVQEIMSDFSELMTNLTRITGKNITKSQDMYYLYHTLDAEKSLGATILDELKAYHPNGPLLEGVLLHYELINFNDDLIKLNGGVLLRKITENMKAVKENTMAEGRKLFLFSGHETNVAAILNALDVYELHVPQYSSCVVIELHEVDNSYYVKVNYFRGIPAEFKTLTIPGCEELCPFDRFIELTAPVTPTDDDLKCDKFQTALYRDKQDKILNKNFQFTLVKQFI
>EFN60591
MISCRVFINYLSVASVIILNALLITAVQPELKLVNVVFRHGDRTPDNNGREMFPKDPYINYSFYPTGLGQLTIEGKRREHRLGQILRFRYNDFLGSLYKPKLVVARSSDFERTKMSLQLVLAGLFPPISVQRWNSHLNWQPIPTSYMQRVDDNLILTDECPQYLNEYNRVLILPEVQAKIYQFNDLMSNLTKLTGKKMQTLFDLYFLYHTFVAESSLGLPLAEWAYDYFPYGPLFDAIVAQYDISPLIRAMTDNMIAAQNMNSDTKIYLYSGHETNIASLLQAFGVYEPHVPEYSSAIIMELQEINQEFYVKLLYYQGIPPTIKELQIPGCDVLCPFDKYLDLIEDLIPSDDEMICDKRQTPDFANIEYPAGLQKVMYDLIKSSGINRNV
>EZA53020
MVSPGIFANTLSILLIICLNAIVIANCAKPDLKLVNVVFRHGDRTPNSDREMFPNDPHLNYSFYPTGLGQLTLNGKKREYKLGQVLRKRYNTFLGSLYRPRIVVARSSDFDRTKMSLQLVLAALFPPKGIQQWDRLLNWQPIPTSYIPRVDDNLFLTDECPQYLNEYNRVLNLPQIKAKINGFSDFMSDLTRLTGKKIETTLDMFLLYHTFVAESSLGLSLPKWAYDYFPHGRLLDGVVAEYDITNFTPLLRRLYAGPMIRSMTDNMIAAQNLNAPDAKIYLYSGHETNIASLLHAFNVYVQEPHVPEYSSAIILELYQIDEEHYVKLLYYRGIPPIIKELRIPGCEVFCPFEKYLDLIEKLIPSDNEMVCDKRQTPDFVGVEYPAGLQKTMYNLIKMSTSNKDRLQLL
>KAF3423609
MHLEDSCRQPRYTDLKSTQIYIDSRLNTASMTSFMLSPRSFSLILALAAIIGVTAVRAELKLVNVIFRHGDRTPDASDDEKYPNDPYLNYSYYPMGRGQLTNTGKMREYTLGLFLRERYEDFLGELYIPDEVSVLSSDYDRTKMSLQLVLAGLYPPNDTVERWNQNLNWQPIPARYLRRYEDNFFLPENCLLFLVEYNRVLQSPEGKQQLEHYSGFMKQLTEWTGKNISTPWDLYYLYHTLMAESSYGFVLPNWTNGIFPYGELWNATIFSYHIANSTPLLRRLYGGPFLRLVTRHMLNHISGIKDEGEKINLFSGHESNVAAVLYALGVYYPHVPEYSSSVILELHYIGNSYYVKVVYYLGIPSKGNELQLPNCDVLCPIDKFLQLIEDVTPSNEEMICDKGLSSAFVDKMTIEELDLLKYNLIKTAGVIE
>KOX80575
MTNMISFNSPRSFSSMYTILALVAIIGVTAVRAELRLVNVIFRHGDRTPDATDDEKYPNDPYLNYSYYPLGRGQLTNSGKMREYTLGRFLRERYGDFLGELYIPEDVSALSSDYDRTKMSLQLVLAGLFPPNDTTERWNQNLNWQPIPARYLRRYEDNFFLPEDCLLFLVEYNRVLQSPEGKQQLENYSGFMKQLTEWTGKNISTPWDLYYLYHTLMAEYSYGFVLPDWTHGIFPYGELWNATVFSYEVANSTPLLRRLYGGPFLRLITRHMLNHISGIKDQGEKINLFSGHESNVAAVLCALGVYYPHVPEYSSSVIVELHYIGNSYYVKVVYYLGIPSEGNELQLPNCDMLCPIDKFLQLIEDVTPSNEEMICDKSLSSAFADWNTIEELDLLKYNLIKTAGIIESE
>KYN43496
MISYHNFNTYLLIATISLNAILIAAVPSELKLVNVVFRHGDRTPDNSGREMFPNDPYVNDSFYPIGLGQLTTEGKKHEYRLGKFLRSRYNGFLDSLYVPKLVVARSSDFERTKMSLQLVLASLFPPTNVQRWNRFLNWQPIPTSFIPRIDDNIILSDECPQFLKEYNRILNSPEGQAKIDQFKDMMDDLTKLTGKNIQTLEDLYFLYHTFVAESSLGLPLPEWAYDYFPYGPLFDGTVAEYDITNFTPLIRRLYAGPMIRVMTDSMIAAQNPNAAPKTKIYLYSGHETNIASMLHAFGVYKPHVPEYSSAVILELQQIQQEYYVKLVYYRGIPPTIDDLTIPGCDTLCPFDKYLDLIDDLIPSDEEMICDKRQAPNYTGTEYPAGLQNIHIFKNLI
>PBC28124
MSVIAILAMVVGVQAELKQINVIFRHGDRIPDEKNEMYPKDPYLYYDFYPLERGELTNSGKMREYQLGQFLRERYGDFLGDIYTEESVSALSSFYDRTKMSLQLVLAALYPPNKLQQWNEDLNWQPIATKYLRRYEDNIFLPEDCLLFTIEFDRVLESPRGKYEFSKYDKLKKKLEEWTGKNITTPWDYYYIYHTLVAEQSYGLTLPSWTNNIFPRGELFDATVFTYNITNSTPLLKKLYGGPLLRIFTKHMLDVVSGTQKKKRKIYLFSGHESNIAAVLHALQLYYPHVPEYSSSIIMELHNIEGTHYVKIVYYLGIPSEARELQLPGCEVLCPLYKYLQLIENVIPSNEELICDKRFADESANNLSIEELDFVKLNLIRIAGTENK
>ABG57265.1
MVPLRSFVLLNGLFFVLLAARTVVTRVIDKDNLDGILETQDGQNLSKEPFNLEETYTADFLAYSFNGTWTSDTTIVYTDIMTGDILQFDVIKQRLTVIVDSSVMDDYIVSHYMLSPKGRFLLIGYDFQKGFRHSKFMRYVIYDIELGGYDKIANGMHIALAKWAPLTDDLIYILDNDIYYMRFSNNGFNDVQRVTYDGIVGIVYNGVPDWVYEEEVFHRSSAMWFSPDGSHLAYASFDDRNVQEILYLHYGEPGNLVDQYPTEVKIKYPKAGSSNPVVSLTLVDLHNPTLNKIDLKAPIEVVGTDNVLSNVQWKDIDHVIAMWSNRVQNKTEIVWYNKYGEIVKTLDVVEHEGWVEIKNLFFYKDFVYIRKLQPSGTKAGRFHHVTRYDDTLQLSTQMDLTPGVTEVQDIRAIDHFHGRIYYLATGPGKPSQRNLYSVPVDGSEKPTCISCNVLTPEGNACTYADAIFSPFGQHYVLICQGPDPVIVGIFDNTHKKVYSWEDNLSLRSKLARRELPLVKDLYVRANGYESKVRLFLPHNFDESKSYPMLVNVYAGPNTAKIIDVASYGYHAYMTTNRSVIYAYIDGRGSSNKGSKMLFEIYRKLGTVEVEDQISVTRKLQEMFPRIDSKRTGVWGWSYGGFCTAMILAKDLTSVFKCGIAVAPVSSWIYYDSIYTERYMGLPTPEDNLSGYNGTDVSRRVEDIRGKKFMLIHGSGDDNVHYQQSLALAKALEKADIMFEQITYTDEAHALFGVLPHLYHTMDRFWSDCFNLSHAH
>B1A4F7.1
MVPLRSFVLLNSLFLVLLAARTVVTRVIDKDNSDRIVKTQNDQNLSKVPFNLEETYTADFLAYVFNGTWTSDTTIVYTDRRTGDILQFDVIKQRSTLIVDSSVMDAYIVSNYVLSPKGRYLLIGYDLKKGYRYSTFMRYVIYDIEHRAYHKIGNDMHIALAKWAPLTDDLIYILDNDIYYMRFSNNGFNDVQRVTYDGISGIVYNGVPDWVYEEEVLQDSSAIWFSPDGNHLAYASFDDRNVQEILYLHYGEPGNLDDQYPTEVKIKYPKVGTLNPVVSLTLVDLHDPTLNKIDLKAPHYAVGTDNLLYNVQWKDFDHVVVTWSNRVQNKTEIVWYNMYGEIVKTLHVVEHKGWLDIKHLFFYKGSVYIRKLQPSGTKAGRFHHVTRYDETFKQSPTQMDLTPDAIEVQNICTIDQSNGRIYYLASGLGKPSQKNLYSVPADGSEKPTCISCNVLTPEGNVCTYADAIFSPLGQYYVLVCHGPDPAFVSIFNNAHQKVYSWENNLSLRKKLAKRHLPLVKDLDVRANGYESKVRLFLPHNFDESKSYPMLVNVYAGPNTLKIIDAASYGHQVYMTTNRSVIYAYIDGRGSSNKGSKMLFSIYRKLGTVEVEDQITVTRQLQEMFPWIDSKRTGVWGWSYGGFSTAMILAKDTSFVFKCGIAIAPVSSWIYYDSIYTERFMGFPTPEDNLSGYNETDVSRRVEDIRGKKFMLIHGSGDDNVHYQQSLALAKALEKADVMFEQITYTDEAHALFGVLPHLYHTMDRFWSDCFSLSHAH
>B2D0J4.1
MEVLVQLALLLVVHGSLVVLVAGKSVPRVIDQDLERYEPLEEEDHRGARVPFNLEETYDQSFRANSFNGTWKTDREILYSDNYVGDIRLFDVTTGSGTVLLDSSVTADFDKASVMFSFDNSHVAIGHDYVNGFRYSIHQKCTVYNIKSRTFTDIANGDRIPLFKWSPTRNALIYVHKNDIYYQVFFEGGSDTRRITNTGVPDIVFNGIPDWVYEEEVLGSPVAFWISPDGRHLAFATFNDTNVRDIVISKYGSPGNSRDQYPNEIRIKYPKAGTTNPFVSLSVIDLHDPSSKLIDLPPPVDVVGADNVLYTANWRRDGEIVATWTNRVQNKAQLVLYDTKGNANNIYYEEETEGWLRIQPPLYHDRYVIVAKLQDSGTKAGRFLHATRLEYRNGALVDETDLTPGTCEVISLLLVDHARARLYYLGTELGKPSHKNLYSVQLSGNEPPVCLSCDVLTPEGNRCTYAYAYFSTNGSHYALYCAGPDPVFIAIVNANHRQISIWEENRSLRRKLAARTQPIVKNFNVNANGYTNKVKLYLPPDFDETKKYPLLITVYAGPNTIRITEEATYGFESYIVTNRSVIYGRIDGRGSAYKGSKMLFEIYRRLGTVEIEDQIIITRTLQEKYSWIDSNRTGIWGWSYGGFSAAMVLATDAESVFKCGISVAPVTSWIYYDSLYTERFMGLPTPEDNQSGYNDTDVSRRVEGMRGKKYMLIHGTADDNVHYQQTMMLNKALVNSDIMFQQQTYTDEAHALGNVFPHLYHTTDRFWANCLGYSH
>OXU21775.1
MVRAEILGLLCLQLIISTSGRTLDDQAKADTIRTPAPKEKKVFSLDDVISNAYTSDSFNGSWISETEIFYRIEEALLKFDVTTKQSEIIAKDGLFDDVSGLKFYLSPDRNYVLIRNLTEKVYRHSSLSVYSIYTIKNRSVSVLADGKRLSTAFWAPQGSALVYVLDNDIYYHQLASYGVETRRITFDGKQQAVYNGVPDWVYEEEVLGTDRAMWFSPNGEHLAFATMNDTEVVEAVIVKYGRPGDLKNQYTYEEKFRYPKPGTKNPQVTLNLVDLTDHGSSLISLKAPTDIVGNEPILYAVTWFDRKTVVATWTNRLQNVSQLASYSLAGQWQPLLTQEVTDGWLLSAYTGASPIYYKGYVFLVEPQPIGNKSLGEFGHVTSYRLLNGVLDHELDLTPGATWVHALHGVNDVKRVLYYTASPPGQPSQKQLYEVSLDASKDVPATPKCLSCELKTPEGNTCKYVSSVAFSKDFSNYVLTCSGPDPATVRIYDLEGKELFTWADSRVLRLMIANRVLPQQRNLEVESNGFNARVRLLLPQDFDPAKKYPMLVNVYAGPDSQRINDGFSVGFETYMSTNRHVIHAWIDGRGSSSKGTAMIYAVYRNLGSAEMEDQINVSRKLQKMFPWIDKNKTAIWGWSYGGYSTASILTKDDDSVFKCGISVAPVTNWIYYDSIYTERFMGLPTASDNLKNYQASGVMSRVEKLRGKKFMLVHGTGDDNVHYQQSMALSRALAEADILYDQVSYPDEAHHLGHVTKHLYHTMDKFWSECFGYKR
>XP_003487239.1
MSWNRILPQLILVLHGFLVVLVAGKSIPQVIDKDVGRYESSEGNDHHAVRVPFKLEETYDQSFRANSFNATWETDTEILYSDNYIGNIHVFDVTKGTTWVLLDSSVMVDYEKPSISFSFDNSFVAIGHDYANGFRYSLYQRCDVYNTKTRTYTRIANGDRIPLFKWSPTRNALIYVHENDIYYQVFSEGGSHIRRITNTGVLDTVYNGVPDWVYEEEVLASASALWLSPDGRHLAFATFNDTNVKDIEIPKYGSPGNMKDQYPKEIKIKYPKAGSPNPVVSMSVVDLDNWSSELLNLEPPTDIVGTDCVLYTVNWRTNHQVTVTWTNRVQNKAQIVLYDLRGNNSNIYYEEENEGWLRILPLVFHDEYVIIVKLQDSGTPAGRFQHATRFEYKDGKLVGEKDLTPGAKEVISILAVDHARKRLYYLGNELDEPSHRNVYSVQLDGNGAPVCLSCNVFSPEGNRCTYAYAYFSIDSSNYALSCSGPDPLFITIMNANHKRIFNWEENRPLRQKLATRTQPIFRNFYVTVNGYKNKVKLSLPPDFDEKKSYPLLINVYAGPNTVRVTNEASFGFESYMVTNRSVIYGRIDGRGSAYKGSKMLFEIYRRLGTVEIEDQIAVTRVLQETYSWIDSNRTAIWGWSYGGFSTAMVLATDKASVFKCGISVAPVTSWIYYDSLYTERFMGLPTPADNLYGYNHTDVARRVEGIRGKKYMLIHGTGDDNVHYQQSMALNKALVDKDIMFEQQSYTDEAHALSGVFPHLYHTMDRFWANCLGYSHTH
>XP_011629993.1
MIAMTRHTTFQLLILCAFAFIIGQSRTIPHVDDVSANDTDTEEIVRKPFSLEEAYLRLFHSFGFNGSWISDDEFIVGNMLTGDITLTNVKTAETKEFFNGTDLPLSYKISMATISADRQYILFGYNIRQVFRYSTVRNYVVYDMKNGTFQEIANEAFISLALWSPIGSDLIYVLDNDIYHMTFNGSENVVRRLTTDGESGIFYNGIPDWVYEEEVFANPTAMWYSPNGKHLAFATFNDTVVKDMAYFHYGAPGSLEDQYPTEVKIKYPKTGTPNPIVSLSVIDLSDPSSKAVTLEAPVDVVGSDHVLFTVSWWDETHVIATWTNRVQNQSQLVMYDTQGSGNPILYDEETEGWLQPNRPIKSGTYALLLRREDSGTSAGRFRHINRYKYEGGQFTSPVDLTPGPSEVHTILAVDSVRGRVYYLATAPGEPSQRNLYSVPLDASQKPTCISCEVLTPEGNRCTYATASFSLLRSYYSLICSGPDPATVTINDANHQPVLTWKLNEMVRTLLSRRLIPQRKDFNVTVNGYDARVRLLLPPDFDENETYPLLVFVYAGPNTVRIVDEGKFEYDHYITTNRRAIYAWIDGRGSAFKGSKMLFEIYRNMGTVEVADTIAVTAILQKQYKWIDANRTGIWGWSYGGFTTGMVMATDTASVFKCGISVAPVTSWIYYDSIYTERFMGLIEDNLGGYNRTDISRLVGGIRGKKYMLIHGTADDNVHYQQALALAKSLEYNDILFEQVTYTDEAHSLEHVSPHLYHTMDKFWGECFGWGRAR
>XP_012054228.1
MIIMARHTPLQLLILFAFVIVIGQSRTVPNNDTDIHNKDEIEFRKPFFLEDIYLNTYYMSGFNGSWISDNEFIVWNVVTDDIDITNVKTKETKQIFNGTNLPVSYKFNTATISADKQYILFGYNTRRMFRHSTIKNYVVYDIQYGTFEEIANETFISLTLWSPIGSHLVYVLDNDIYHMTFNHSRNVVRRLTTNGEANIVFNGIPDWVYEEEVFGTATAMWFSPDGQHLAFATFNDTVVKDMAYFHYGTPGSLEDQYPTEVKIKYPKVGTPNPVVSLSVIDLFDPLSEAVTLEAPINEVTNDNILYIVSWWNKTHVLATWTNRVQNQSQMTMYNIQGDAKLVLSDEETEGWLQPNFPIKTRDYTYILLLRRESSGTSAGRFRHINRYEYKDGQFIMPLDLTPGPSEVHAILAADSPRGKVYYLATAPGEPSQRNLYSVPLDGSQRPTCISCKLLTPEGNKCTYATASFSSRRTYYAFTCSGPDPTIVTINDNNHQTVLIWNTNQMMRTLLSRRLMPQQRNFNINVNGYDCKVRLLLPSDFDESKSYPMMVFVYGGPNTVRIVDDAKYGYEYYLTTNRSMVHAWIDGRGSAFKGSNMLFEIYRKMGTVEIEDTIAVTEILQKQYSWIDANRTGIWGWSYGGFTTGMVMAQDINFVFKCGISVAPVTSWIYYDSIYTERLMGLPIPEDNLDGYNRSDISRRAEGIRGKKYMLIHGTGDDNVHYQQALVLAKSLEHKDILFEQVTYTDEAHSLENVSPHLYHTMDKFWCECFGWDH
>XP_014479089.1
MAGHTVLPLLALFSCLFVIGQTRTVSRVDESSIDVPVYKDSDVKKPFLLEEIYFHFYTPFGFNGTWISDDEILMENTILGDITKYNVMTGETTTMFDGKNLPLEYKFGSGTFSPDKQNILFTYNVKHVFRHSKIMSIVVYDVKRGTFEKVANESRVLLAKWLPNGNGLVYVRNNDIYHAVFKDGKSIVRRLTKSGKSGIVFNGISDWVYEEEVYASSTAMWHSPHGRYLAFATFNDTQVRDMEYSHYGVPGSLRDQYPTQVKLKYPKVGTPNPIVSLSVIDLTDPSSEAVTLEAPVHVVGSDNILYTVSWWNLTHVTATWTNRVQNQSQLVMYDAQGTAKLVWYDEEREGWLQPNSPVKVGNYALLLRQEDSGTSAGKFRHIVRYECDDGRFTSRVDLTPGPSEVHSIQAVDSRRGRVYYFATAPGEPSRRNLYSVALDASQNPTCISCEQHTPEGNKCAYAYASFSSRMSHYALSCSGPDLLAVTIHDENHRRITTWEDNKLIRDMLSKKLMPLQRDFNVTVNGYDSRVRLFLPPDFDETESYPMLVYVYGGPNSARIVDVAKFGYEHYMTTNKRVIYAWIDGRGSAFKGSKMLFEIYRRIGTVEVEDTIAVTKILQERYSWIDPDRTGIWGWSYGGFTTGMVLATDVESVFKCGISVAPVTSWIYYDSIYTERFMGLPTVDDNLAGYNATDISRRVRGIRGKKYMLIHGTEDDNVHYQQAMALAKSLERRDILFEQVTYTDEVHALLRVSPHLYHTMDKFWSECFGLDRTR
>XP_015515909.1
MTLRTCLLGIFLTGLAGLGAGRPSDEPVKVQIREDDDLVPVTLEDIYSGYYSGTSFNGSWISANEIMFRESGSLNVLTYNVEDFTTSTFLNATVLTDWNATTYSLSADGAYVLIGHSAVSGFRHSVFRKYVVYEIATENYVEVADGETLPLAKWSPVGNSLAFVLENNVYYREISDGNVTERQLTFNGIEDVIYNGVPDWVYEEEVLSAGSALWFSPDGQRLVIASFNDTDVLEAEYFYYGEPGDLEYQYPEKVTLKYPKAGTTNPTVTLNLIDLSNSSASWIDLSAPEDVVGEDHIIFTVAWLTEDLVVGTWTNRVQNVAQLVLYNASTGEGSNLLTIEESEGWVEVPTPIYHEGSVLLLTNQDSGTSAGSFSHLTRFTLSNGVLSNETDLSPGSQAVTSLIGADSLNERVYFLATGDGAPSQRNLYVVPLDGSDSPTCISCAIETPEGNNCLYAAASFSSDFSHYVVTCSGPDPVTVRVYNSSHEQVLSWQENETLRAKISLVLKPVIKDFYVTVNGYNAKVRLRLPPQLDESDTDTKYPMLVYTYAGPNSARITESGSYGFWNYMATNRSVIHAEIDGRGSAYKGSNMLYEIYRNLGTVEIQDQIAVTKALQETYGWIDADRTAIWGWSYGGFTSTMALSTDTDSVFKCAIAVAPVSSWIYYDSIYTERYMGLPTEDDNLAGYNASDATRLVEGIRGKKYMLIHGTADDNVHYQQALALSHVLAAADIQFEQVSYTDEAHSLTSVYPHLYHTMDKFWGDCFGLEDIYST
>XP_026299326.1
MEVLVQLALLLVVHGSLVVLVAGKSVPRVIDQDLERYEPLEEEDHRSARVPFNLEETYDQSFRANSFNGTWKTDREILYSDNYVGDIRLFDVTTGSGTVLLDSSVTADFDKASVMFSFDNSHVAIGHDYVNGFRYSIHQKCTVYNIKSRTFTDIANGDRIPLFKWSPTRNALIYVHKNDIYYQVFFEGGSDTRRITNTGVPDIVFNGIPDWVYEEEVLGSPVAFWISPDGRHLAFATFNDTNVRDIVISKYGSPGNSRDQYPNEIRIKYPKAGTTNPFVSLSVIDLHDPSSKLIDLPPPVDVVGADNVLYTANWRRDGEIVATWTNRVQNKAQLVLYDTKGNANNIYYEEETEGWLRIQPPLYHDRYVIVAKLQDSGTKAGRFLHATRLEYRNGALVDETDLTPGTCEVISLLLVDHARARLYYLGTELGKPSHKNLYSVQLSGNEPPVCLSCDVLTPEGNRCTYAYAYFSTNGSHYALYCAGPDPVFIAIVNANHRQISIWEENRSLRRKLAARTQPIVKNFNVNANGYTNKVKLYLPPDFDETKKYPLLINVYAGPNTIRITEEATYGFESYIVTNRSVIYGRIDGRGSAYKGSKMLFEIYRRLGTVEIEDQIIITRTLQEKYSWIDSNRTGIWGWSYGGFSAAMVLATDAESVFKCGISVAPVTSWIYYDSLYTERFMGLPTPEDNQSGYNDTDVSRRVEGMRGKKYMLIHGTADDNVHYQQTMMLNKALVNSDIMFQQQTYTDEAHALGNVFPHLYHTMDRFWANCLGYSH
>XP_033301322.1
MSWNRILPQLILVLHGFLVVLVAGKSIPQVIDKDVGRYEASEGNDHHAVRVPFKLEETYDQSFRANSFNATWETDTEIIYSDNYIGNIHVFDVTKGTTWVLLDSSVMVDYEKPSISFSFDNSFIAIGHDYANGFRYSLYQRCDVYDTKTRTYTRIANGDRIPLFKWSPTRNALIYVHENDIYYQVFSEGGSHIRRITNTGVLDTVYNGVPDWVYEEEVLASASALWLSPDGRHLAFATFNDTNVKDIEIPKYGSPGNMKDQYPKEIKIKYPKAGSPNPVVSMSVVDLDNWSSELLNLEPPTDIVGTDCVLYTVNWRTNHQVTVTWTNRVQNKAQIVLYDLRGNNSNIYYEEENEGWLRILPLVFHDEYVIIVKLQDSGTPAGRFQHATRFEYKDGKLVGEKDLTPGAKEVISILAVDHARKRLYYLGNELDEPSHRNVYSVQLDGNGAPVCLSCNVFSPEGNRCTYAYAYFSTDSSNYALSCSGPDPLFITIMNANHKRIYNWEENRSLRQKLATRTQPIFRNFYVTVNGYKNKVKLSLPPDFDEKKSYPLLINVYAGPNTVRVTNEASFGFESYMVTNRSVIYGRIDGRGSAYKGSKMLFEIYRRLGTVEIEDQIAVTRVLQETYSWIDSNRTAIWGWSYGGFSTAMVLATDKASVFKCGISVAPVTSWIYYDSLYTERFMGLPTPADNLYGYNHTDVARRVEGIRGKKYMLIHGTGDDNVHYQQSMALNKALVDKDIMFEQQSYTDEAHALSGVFPHLYHTMDRFWANCLGYSHTH
>XP_033348705.1
MSWNRILPQLILVLHGFLVVLVAGKSIPQVIDKDVGRYESSESNDHHAVRVPFKLEETYDQSFRANSFNATWETDTEIIYSDNYIGNIHVFDVTKGTTWVLLDSSVMVDYEKPSISFSFDNSFIAIGHDYANGFRYSLYQRCDVYDTKTRTYTRIANGDRIPLFKWSPTRNALIYVHENDIYYQVFSEGGSHIRRITNTGVLDTVYNGVPDWVYEEEVLASASALWLSPDGRHLAFATFNDTNVKDIEIPKYGSPGNMKDQYPKEIKIKYPKAGSPNPVVSMSVVDLDNWSSELLNLESPTDIVGTDCVLYTVNWRTNHQVTVTWTNRVQNKAQIVLYDLRGNNSNIYYEEENEGWLRILPLVFHDEYVIIVKLQDSGTPAGRFQHATRFEYKDGKLVGEKDLTPGAKEVISILAVDHARKRLYYLGNELDEPSHRNVYSVQLDGNGAPVCLSCNVFSPEGNRCTYAYAYFSTDSSNYALSCSGPDPLFITIMNANHKRIYNWEENRPLRQKLATRTQPIFRNFYVTVNGYKNKVKLSLPPDFDEKKSYPLLINVYAGPNTVRVTNEASFGFESYMVTNRSVIYGRIDGRGSAYKGSKMLFEIYRRLGTVEIEDQIAVTRVLQETYSWIDSNRTAIWGWSYGGFSTAMVLATDKASVFKCGISVAPVTSWIYYDSLYTERFMGLPTPADNLYGYNHTDVARRVEGIRGKKYMLIHGTGDDNVHYQQSMALNKALVDKDIMFEQQSYTDEAHALSGVFPHLYHTMDRFWANCLGYSHTH
>ACC93934.1
MILAVQLVLLLLYPLVQAGLTNICGLYCMPSYRVKRHFYIYWNMPTFMCHKYGVYFDEVKKFNIRQNTNDSFHGDVLSIMYDPGKFPAVLPIEKTPKKDKYKKRNGGVPQMGNFDKHKQAFIIDLDKDFPNRDFDGIGVIDFEHWKPIFRQNWGTQKIYKDLSIDLVKQIHPLWSKPTVESEAIKKFEKYGRYFMEETLKIAKKFRFRGDWGYYGYPYCYNLTPGHPGFDCDQKAMSENDKMSWLFSNQDVLLPSVYVKYFLQPFERAGLVEGRVKEAVRVSNNHKNLPRVIPYWWFKFTDQMDVFLSEADVKNTFREILYNGGDGIIIWGSSSDVNSESKCKVLRSYLVGVLGPLAAKLLRAANEGVRLDY
>ACD61711.1
MILLVAQLLLVLIYPFVHAGLVDLCGLNCFPAATPPKRHFYIYWNVPTVMCHKYGLDFSEVKTFNILQNNDDKFRGDIMTIMYDPGQFPAMVPHEQYPGQDKYKRRNGGVPQMGKFNKHKTAFIEDLDTQIPNVNFSGIGVIDFEKWKPIFRQNWGETRIHKNISIELVKQVHSLWSYSTIKSEAAKQFEKHARYFMEETLNVARENRVKADWGYYGYPYCYNLSPGNPGSDCDSTAMSENDKMSWLFNNQNVLLPSVYVKFFLKAEERVGLVRGRVKEAVRIMRNTKHKPRVIPYWWYKYTDQTNVYLSQKDVENTFKEILFNDGEGIIIWGSSADVDSRSKCKSLRSYLTTVLGPIALAVENAANNGTPLTF
>ACZ37402.1
MILAVQLVLLLLYPIVRAGITDICGFYCTPEYRVKRHFYIYWNVPTFMCHKYGLDFSEVKDFNIMQNKDDLFHGDVVTIMYDPGSFPAMLPLNKTTKKDKYKKRNGGVPQMGNYQKHRTAFIEDLDKYVPDVDYDGIGVIDFEHWKPIFRQNWGTQKLYKDLSYDLVKQMHPLWSRPTIESEAIKKFEKNGRYFMEETLKTAKKYRFKGDWGYYGYPYCYNLSPGHPGIDCNQKAMSDNDKMSWLFNNQDLLMPSVYVKYFMQAFERAALVQGRVKEAVRISNNHKNLPRVIPYWWYKYTDQMDVFLSEKDVKNTFREILYNGGDGIIIWGSSADVNSESKCKRLRKYLIEMLGPLAAKLIHSANEGTFLDY
>ARK19841.1
MMLRVQSLLVFAFAAMASAKFLGFDPATLGDGKSREFNAYWNIPTFMCHKYGLNFTEVSSEFGIRQNTGDTFRGNEIAILYDPGMFPALLKDENGKFIKRNGGVPQRGNLEEHLKLFEKHLIEQVPDEKFDGVGVIDFESWRPIYRQNWASLTPYKDLSVSLVRKEHPSWSNRQVEQEAKEEFEKSGKLFMEKTLKLAQKLRPLAAWGYYAYPYCYNLTPKQPTTQCNRETIKENDKMTPWLFMNEDMLFPSVYMGKKLSQQQRVGLVEGRVREARRISTHMKGTHKILPYFWYRLNDEKDYYLNGNELEAILREMSTLGANGVILWGSSDDFKTREKCENFWGYLMQIFGPAVKSVVERARNGYDNQILYNEEMGNDVNALR
>BAF93867.1
MWKLGFVALVAVTVIDAKFFSFGPTIGGDQRKREFNVYWNVPTFVCHKYGMNFEEAHRDFGIIQNRNDAFRGDRFAILYDPGMFPALLKDKSGEVVKRNGGVPQKGNLSRHLETFTQHLKTQIPNEDFFGIGVIDFESWRPIFRQNWASLKPYKDLSIKLVHKEHPQWSDKAVEREAAARFEKNGVKFMFETMQLAKSLRPNATWGYYAYPYCFNLTPSQPGSKCDARTMDENDEMTWLFKDEDVFLPSVYIRKELSKSERVGLVEGRVREATRVAKKLHPNALILAYHWFKYQDDRDSYLTTEDLEATMQMISRAGAHGAIIWGSSDDVNTKEKCQKLKEYLNDVMGPIIVKVRKSAAQKSILDYADGNALENVTNSD
>P86875.2
MLLVTLFLFFLQALVNGDSCGSNCEKSERPKRVFNIYWNVPTFMCHQYGLYFDEVTNFNIKHNSKDNFQGDKIAIFYDPGEFPALLPLNYGKYKIRNGGVPQEGNITIHLQRFIEYLDKTYPNRNFSGIGVIDFERWRPIFRQNWGNMKIYKNFSIDLVRKEHPFWNKKMIELEASKRFEKYARLFMEETLKLAKKTRKQADWGYYGYPYCFNMSPTNFVPDCDVTARDENNEMSWLFNNQNVLLPSVYIRRELTPDQRIGLVQGRVKEAVRISNKLKHSPKVFSYWWYVYQDETNTFLTETDVKKTFQEIVINGGDGIIIWGSSSDVNSLSKCTRLREYLLTVLGPIAVNVTEAVN
>XP_011635767.1
MLPIRCSLIFALASVATATFFGFGTTTPKPSDSRQFDVYWNVPSFLCHKYNVTFENLKDFGIRQNAMDKFRGEQIAILYDPGMFPALLTDRAGVVTKRNGGVPQEGDLTKHLEVFRKDLIKQIPDGSFSGIGIIDFESWRPIFRQNWASLEPYKTVSIKLEHKKHPNWSDAAIKKEAKRRFEKHGRIFMEETLKAARKLRPRAAWGYYGYPHCFNQTPGQRTAHCNRQAMVENDEMSWLFTLEDAHLPSVYLRQEIREEDRMGFVKGRVSEALRMAAKSPSKQQTLPYYWFKYQDRREYFLSEKDTENAFNTIFNLGADGLIIWGSSEDTDTEQKCKDLLRYVKETLAPIIKRLKVMTG
>XP_012060118.1
MLLRYSLILAFASVAAATFLGWGTTTLQSNNSRKFDVYWNVPTFMCNQYNVIFDDLKDFGIHQNTMDEFRGEEIAILYDPGMFPALLTDKTGTITNVRNGGVPQEGDLKKHLEMFQKNLIKQIPDGSFSGIGVIDFESWRPIFRQNWASLEPYKTLSIKLEHKRHPFWNESAVKKEAKRRFEKYARIFMEETLNMAKKLRPKAKWGYYGYPHCFNQTPGQPTAHCNRQTMAENNEMSWLFTLEDVYLSSVYLRQEIKGEDRVGFVKGRVSEALRMAGKILRKQQVLPYYWFKYQDNRDNFLSEKDTENTFNTIVNLGADGLIIWGSSEDTNTEQKCKDLLQYVRTVLGPAIKRIKYNSK
>XP_015514160.1
MDYKTFNQCALVAVFIAVSNATFLGLMQVPGVSGASESDFYIYWNVPTFMCHRHGMFFEEVPEFGIRQNKKDHFRGDQIAILYDPGAFPALLKDENGHTVRRNGGVPQEGNVTFHLELFRKHVDQQIEDVGFSGLAVIDFESWRPIFRQNWASLAPYRDLSTEIERARHPFWDKNRVVSEATRRFEKSGRLFMEDTLRLARTLRPKASWSYYAYPYCFNLTPNVPTVGCDPKVYQENNRLSWMFNLQNVLLPSVYLQASLRHKERMELITGRVTEAIRISNRSKQNAKKPVIAYFWYKYQDSRNEFLTNDDVHDGFKTIKSLGGDGIVIWGSSGDLDTRLKCQAFKDYLNETLGPIARKFNVGRSLLDSGKLEEKENEDPDYTSTVSTAASMNTEEEESARYNFIAQKV
>XP_018050891.1
MLLRYSLILAFASVAAATFLGWGTTTLQSNNSREFDVYWNVPTFMCNQYNVIFDDLKDFGIHQNTMDEFRGEEIAILYDPGMFPALLTDKTGTVTNVRNGGVPQEGDLKKHLEIFQKNLIKQIPNGSFSGIGVIDFESWRPIFRQNWASLEPYKTLSIKLEHKRHPFWNESAVKKEAKRRFEKYARIFMEETLNMAKKLRPKAKWGYYGYPHCFNQTPGQPTAHCNRQTMAENNEMSWLFTLEDVYLSSVYLRQEIKGEDRVGFVKGRVSEALRMAGKILRKQQVLPYYWFKYQDNRDNFLSEKDTENTFNTIVNLGADGLIIWGSSEDTNTEQKCKDLLQYVRTVLGPAIKRIKYNSK
>XP_024877571.1
MLLIRYSLIFAFVSVAAATFFGFGTTTPAAGNPSQFDVYWNVPSFMCNQYDVIFENLKDFGIRQNTLDKFRGEEIAILYDPGMFPALLTDKTGIVTKRNGGVPQEGDLKKHLETFQKHLIKQIPDGSFSGIGVIDFESWRPIFRQNWASLEPYKTLSINLEREKHPNWSDGAIRKEAKRRFEKYGRVFMEETLKMAKKLRPKATWGYYGYPHCFNQTPGQRTSHCNRQTMVENDGMSWLFTLEDMHLPSVYLRQEIEEEDRVGFVKGRVSEAIRIAEKCPSKQQILPYYWFKYQDHRNNFLSKKDTENAFSTIASLGADGLIIWGSSEDTDTEQKCKDLLRYVKETLGPTIKRIKRL
>XP_033177130.1
MMFRVLLMLAPVLRIDAFFLGFIPTSPKNNETVREFNVYWNVPTFMCHKYGLHFEEVSQRYGILQNSMDNFRGDEIAILYDPGMFPALLTDPNGKVVTRNGGVPQEGNLTKHLEVFREHLINQIPDKSFHGVGVIDFESWRPIFRQNWASLQPYKKLSIEIVRREHPFWDNQSVEQEAKRRFEKYGKLFMEETLKAAKQIRPSASWGYYAYPYCYNLTPNQHSSQCDSATMLENDKMSWLFELEDVLLPSVYFRLSLTSSERVGLVGGRVREALRIAKQMAIRKKVLPYYWYKYQDKRDMYLSKDDLEATLRKIMDLGADGLILWGSSDDINTRQKCVEFKEYVNNELGPIVDRIRRTALGLTQSNSTLVDNRIDVSVDQV
>sp_I7GQA7_PA2_XYLAI_Phospholipase_A_2_Xylocopa_appendiculata_circumvolansPLA2
MHALRSSVLALWLCLHVSVRAWMTYRSANGLDEYEPEDRIIFVGTKWCGNGNVAEGPEDLGSLKETDACCREHDMCPDLIEAGQSKHGLTNTASYTRLNCACDEKFYNCLKNSSETGSGAVRFTYFTLLGTMCYRNEHPLICVKKGWFSCSKYELDQSQPKRYQWFDVSSNFAFPRMLT
>sp_A0A6M6RE84_SECP_TETBN_Secapin_Tetramorium_bicarinatum
MEKNRTNIFSVYLMITFLLISIFITMVMSDGEATIINAPNRCPPGHVVVKGRCRIAG
>sp_Q7YWA6_SECP_POLHE_Secapin_Polistes_hebraeus
MKNYSKNATHLITVLLFSFVVILLIIPSKCEAVSNNMQPLEARSADLVQEPRYIINVPPRCPPGSKFIKNRCRVIVP
>sp_Q7YWA8_SECP_VESVN_Secapin_Vespa_velutina_nigrithorax
MKNYSKNATHLITVLLFSFVVILLIIPSKCEAVSNDMQPLEARSADLIPEPRYIIDVPPRCPPGSKFIKNRCRVIVP
>sp_Q7YWA9_SECP_VESMC_Secapin_Vespula_maculifrons
MKNYSKNATYLITVLLFSFVTMLLIIPSKCEAVSNDMQPLEARTADLVQQPRYIIDVPPRCPPGSKFVHKRCRVIVP
>tr_A0A6I9VY29_A0A6I9VY29_9HYME_Secapin_Pogonomyrmex_barbatus_LOC105423812
MRFYFFQHFLYVLLPLVALTCATEASSLRAKRSVLNDIGNTLNNIGQTIKDTVKPGIDSLFHQHSTTKPERILSPTLEPEWNETESRQIITAPIRCPPNHELVKNRCRLKVR
>tr_A0A4S2KK16_A0A4S2KK16_9HYME_Secapin_Temnothorax_longispinosus_DBV15_01238
MRFYFPQRFPSVLLLLVALTCAAQAGSLRGKRSVWNDIGNTLNNIGQTIKDTVKTRIDSLFDHRDQHSTTEPEMIPPTLAPEWNETTPSSEWNGTDSRQIITVPIRCPPDHVVVKNRCRIEGR
>tr_A0A6M6RA65_A0A6M6RA65_TETBN_Secapin_Tetramorium_bicarinatum
MEKNRTNIFSVYLMITFLLISIFITMVMSDGEATIIDVPIQCPPGKVKVGNRCRIVF
>tr_A0A195E0S3_A0A195E0S3_9HYME_Secapin_Trachymyrmex_cornetzi_ALC57_09159
MRFYFPQRFLSVLLLLVALTCATQASSLQARRSVWNDIGNTLNNIGQTIKGTMKTGIDSLFYQHSTAEPKTIQPTLESNWNETTLLGRNESDYREIIDAPIRCPPNQVLVKNRCRIEARRR
>tr_I3XMY6_I3XMY6_APICA_Secapin_Apis_mellifera_carnica
MKNYSKNATHLITVLLFSFVVILLIIPSKCEAVSNDMQPLEARSADLVPEPRYIIDVPPRCPPGSKFIKNRCRVIVP
>tr_A0A348G5Z6_A0A348G5Z6_ODOMO_Secapin_Odontomachus_monticola_SECP_OM
MRFYSAGRILSVLLLLVALTCVAEGGSLRARRSFFLNDIGNALNNIGATIKDTMKTGFESVFRRPEEVTLQPDETTLDYRQIINAPIRCPPNHVLVNKRCRFNQGRR
>tr_K7NC05_K7NC05_AEDAE_Secapin-2a_Aedes_aegypti
MKITVVKTFVFLFLILVMNLFHNVKASSEANDSENEKPTLMNSSRRQIFVAPVVCPSGQKPDHRGRCRPVWSM
>tr_K7NBL4_K7NBL4_AEDAE_Secapin-2b_Aedes_aegypti
MKITVVKTFVFLFLILVMNLFHNVNASSEANDSENEKPTLINSSRRQIFVAPVVCPSGQKPDHRGRCRPVWSM
>tr_K7NBX7_K7NBX7_AEDAE_Secapin-3_Aedes_aegypti
MKITVVKTFVFLFVILVMNIFQKVKASLEAKDSENEKQTLINSSRRQIFVDPVVCPSGQKPDHLGRCRPVWSM
>tr_K7NBR8_K7NBR8_CAMFO_Secapin-2_Camponotus_floridanus
MKLLLAVAFVIALFFLSLSSAYNSNKSQKEKIFLPFKDKIEQGSIINTPPVCPRGQVKVGSGCRTLF
>AAR98920
MWISLAFALVLTIGTSSAQDANCDFVSNVQAGQTYYVYSPNYPQNYRPGVQCRWVGICPSGYNCRLDCNDISLPQTSGCSLDRLLISKSGDPQLTSADYYCGTGTVTAVSTGQRISVGLITSTQSPGGRFMCQLTAQAATTNPTCSCGYKKTNRIVGGQQTGVNEFPMMAGLAHKDIAQIKCGAVIISKRYVMTAAHCLTGQSLSNLAIIVGEHDVTVGDSPATQGFQVISAIIHPNYTPSNYDYDIAILKTNADITFSDRVGPVCLPFKFVNTDFTGSKLTILGWGTLFPGGPTSNYLQKVDVDVISQSSCRNVVPTLTARQICTYTPGKDACQDDSGGPLLYTDSSNGLLYSIGIVSNGRFCAGANQPGVNTRVPALLSWIQTNTPDASYCYK
>AAT09848
MSNIWNLLLPVSMVVNTIDKDCQYYQQLDRGHNYYIFNKEYPQNYSAGSSCQWIAKSPKGSKIFLSCDDVTMPKSSKCIQDRIDITFSGSTNLSESHKYCGEGSFSLITEENMLSLTLKTSKRSPGGRFLCAVTALMENTTQMSMNEFAAPNVQPSCQCGWKNDKRIVGGEETLVNEYPAMAGLITRNGKHLCGATIISSRYVITAAHCVYNTDVNTLFLLVGDHDYTTGTDTGFSAIYRVKAYEMWDGYNPSNFQGDIAIVMVDKINFNDNVGPICLPFRYTYETFEREEVTAVGWGQLEFSGQESNVLREVDLEVISNAVCRQDVPSLIDSQMCTFTEGKDACQGDSGGPLFWQNPTTKKLFIVGIISKGLGCGSAVPSENTRVTSYLEWIQRRTGEFFCSA
>AXY94763
MFSKLLVLLFFVFEYAKTQDANCDFRQDVEVGQTYYVYNPGYSSNYEPGVQCRWIGRCPDGYRCKLYCSEVSLPESPSCSLDRLLISKSGDPQLSAAEHYCGRGFMTVVSTGQTISVGLITSNNSPGGKFLCELTAERAGTSPNNRTCRCGYKKQTRIVGGEETAVNEYPMMVALVHSRTAEMECGGVIIDKRYVLTAAHCLDGQQISNLAVVVGEHNVDTGDSPATRGYIIMDVIIHPQYSSSSYTNDIAIVVLDQDIEFGPLVGPVCLPFKFADDDMAGDTVTVLGWGTLFIGGPVSKVLRQADLDVISQDQCQAKYQALDSSQICTYTPGKDACQLDSGGPLLYTDPATGLLFNVGVVSQGRLCASRGEPGVNTRVTEYLSWIINNTPEADYCRQ
>sp_P10736
MEIGGLVYLILIITIINLSFGETNNYCKIKCRKGIHTLCKFGTSMKPNCGRNVVKAYGLTNDEKNEILKRHNDFRQNVAKGLETRGKPGPQPPAKNMNVLVWNDELAKIAQTWANQCDFNHDDCRNTAKYQVGQNIAISSTTATQFDRPSKLIKQWEDEVTEFNYKVGLQNSNFRKVGHYTQMVWGKTKEIGCGSIKYIEDNWYTHYLVCNYGPGGNDFNQPIYERK
>sp_P35759
MEIGGLVYLVIVVAIIHSSQGVDYCKIRCPSGIHTVCQYGESTKPSKNCAGKVIKSVGPTEEEKKLIVSEHNRFRQKVAQGLETRGNPGPQPAASDMNDLVWNDELAHIAQVWASQCQFLVHDKCRNTAKYPVGQNIAYAGGSKLPDVVSLIKLWENEVKDFNYNTGITKQNFAKIGHYTQMVWGKTKEIGCGSLKYMENKMQNHYLICNYGPAGNYLGQLPNTKK
>sp_P86870
MKISGFVYLILITTIINLSFSEANNYCKIKCRSGIHTLCKFGISTKPNCGKNVVKGSGLTKAEKLEILKQHNEFRQKVARGLETRGKPGPQPPAKSMNTLVWNDELAQIAQVWASQCKYGHDDCRNTAKHSVGQNIAQQSTTAASFGSVSNMVQMWADEVKNYQYGSTKNKLIEVGHYTQMVWAKTKEIGCGSIKYIENGWHRHYLVCNYGPAGNIGNEPIYEKK
>sp_Q05110
MEISGLVYLIIIVTIIDLPYGKANNYCKIKCLKGGVHTACKYGSLKPNCGNKVVVSYGLTKQEKQDILKEHNDFRQKIARGLETRGNPGPQPPAKNMKNLVWNDELAYVAQVWANQCQYGHDTCRDVAKYQVGQNVALTGSTAAKYDDPVKLVKMWEDEVKDYNPKKKFSGNDFLKTGHYTQMVWANTKEVGCGSIKYIQEKWHKHYLVCNYGPSGNFMNEELYQTK
>sp|A0A1W6EVM7|AMPU1_AMPCP
MKAIMVLFYVMMLTIIASVSMVNGSPGKDDYVNPKEQLGYDILEKLRQKP
>sp|A0A1W6EVN2|AMPU2_AMPCP
MKAIMVLFYVMTLTIIGSFSMVSGSPGQNDYVNPKLQFACDLLQKAKERQ
>sp|A0A1W6EVN4|AMPU3_AMPCP
MKAIMVLFYVMTLTIIGSFSMLLQKAKERQ
>sp|A0A6G9KHD1|TX06A_MANRB
MNPKALCSFLLATFLLLTVTIMPSVHANAEANADAIIGPCPKKPIGIVC
>sp|A0A6G9KHD3|TX12A_MANRB
MKTIELITIFAMITTLMVTVVAGDPIDPKVLESLVGK
>sp|A0A6G9KHD6|TX10C_MANRB
MRLSYVSLTLAIIFVMAIVHAPETEAKAYPEADAVGEASAVGEADAVGVADPGVGSLLAKAALKILKIVAPAAAEVIANKIG
>sp|A0A6G9KHE5|TX17B_MANRB
MENSRTSTFTAYVTVAFLLISTFVTMVVTESQIVWVPCNPRSKKTDDAGICRNTY
>sp|A0A6G9KIR5|TX20A_MANRB
MKSVILLFAVIAIIVAVIIPAINGESSSNPSANAGIMESLKQLSAKAEELIKKLLAKKAK
>sp|A0A6G9KIT6|TX13A_MANRB
MKIIHVLLLVAVVAITMSPSIMAESVAEADKPGQAKKIGLFDQIDKAAAAFMKLFEG
>sp|A0A6G9KJK9|TX10A_MANRB
MRLSYISLTIAIIFVMAIVHAPETEAKAYPEADAVAEAIAVGEADAVGVADPGFKSMLAKAALKILKAVAPAAAAAIADKIG
>sp|A0A6G9KJM3|TX18A_MANRB
MKNNYNRINTFIVYLMVTFSLISIISITECTPNHDPCPPQYAEALCLNGGTCFSVTIMGSDNYNCICAPGFRGWRCQEKDLDHPVNQ
>sp|A0A6G9KJV6|TX10B_MANRB
MRLSYISLTLAIIFVMAIVHAPETEAKAYPEADAVAEAIAVGEADAVGVADPGIKDALAKIWKILKAEVPTVAAAIENKVG
>sp|A0A6M3Z4E7|TX14A_TETBN
MKIIKLITIFTMMATLMXXVANGEPIPPNAVKSLQG
>sp|A0A6M6R9M4|TX17F_TETBN
MEKNRTTTFSVYLTIILFLISTFITMVITESNIIRVPEFQCPNGYRKDANGKCREVFHG
>sp|A0A088SG62|B12A_TETBN
MKLSFLSLALATIFVMAIIYAPQMEARASSDADADAAASADADADALAEASALFKEILEKIKAKLGKK
>sp|A0A348G5V8|TX12A_ODOMO
MKPSGITFAFLVVFMMAIMYNSVQAAAIADADADAEAKAFADAFAEAGWGSIFKTVGKMIAKAAVKAAPEAISAMASQNEK
>sp|A0A348G5V9|TX13A_ODOMO
MKPSGLALAFLVVFMMAIMYNSVQAAAIADADAEAEAIAKIKWGKIFKKGGKLIGKTALEAAANAAASEAISAMASQNEK
>sp|A0A348G5W0|TX14A_ODOMO
MKPSSLTLAFLVVFMMAIMYNSVQAEALADADAEAFAEAGVKELFGKAWGLVKKHLPKACGLLGYVKQ
>sp|A0A348G5W1|TX15A_ODOMO
MKLSALSLAFAIILMMTIMYTKADADASADAEADADAEAEAIWGALLGTLIPAITSAIQGK
>sp|A0A348G5W2|TX16A_ODOMO
MRRSYVLLAFAIVLIISIISAQVEADASSDAFADAVADAVADPIKGKKIMKNMGKAMKIAGKVAKAMAPIVVPLIVSAAGK
>sp|A0A348G6I7|TX11A_ODOMO
MKPSGLTFAFLVVFMMAIMYNSVQVTADADADAEAEALANALAEAGILDWGKKVMDWIKDKMGK
>sp|A0A348G6I9|TX17A_ODOMO
MKPSGLTLAFLVVFMMAIMYNSVQAEALADADAEAFAEAGVKELFGKAWGLVKKHLPKACGLMGYVKQ
>sp|A0A348G6J0|TX18A_ODOMO
MKLSALSLAFAIILMMTIMYTKADADASADAEADADAEAEAFWGALLAAAIPAITSAIQGK
>sp|A0A348G6J1|TX19A_ODOMO
MKPSGLTFAFLVVFMMAIMYNSVQVTADADADAEAEALANALAEAGILMYQGLGEKSDGLDQGQNGKVVAKK
>sp|A0SPI0|MASTC_VESMG
MSAEALADPKADPLAGPNPDADPEAINLKAIAALAKKLLG
>sp|A0SPI1|CRBLH_VESMG
MKYNIVFLFAIIASLACLQLTFAAPAASPLANPGASPDAAPNADPLADPFLPIIGKLLSGLLGKK
>sp|A9CM07|MYRB5_MYRBA
MKLSCLSLALAIILILAIVHSPNMEVKALADPEADAFGEANAFGEADAFAEANADVKGMKKAIKEILDCVIEKGYDKLAAKLKKVIQQLWE
>sp|D1MEI6|EUME1_EUMPO
MRGTSFILFAVVVILGFLHANAEPLANPAPLANPDPLANADPLADPEAINLKGLIKKVASLLT
>sp|D1MEI7|MAS2A_EUMPO
MRGTSFILFAVVVILGFLNANAEPLANPAPLANPDPLANPDPLANPEAFDLLGLVKKVASALG
>sp|D1MEI8|MAS2B_EUMPO
MRGTSFILFAVVVILGFLHGNAEPLANPEPSANPDPLANPDPLANPEAFDLLGLVKSVVSALG
>sp|D1MEJ3|PROT6_EUMPO
MKSTSVFILFAGIAIMACLQMTGTEAAPSASPNPTPVARADPDPEAFGPVIGLLSGILKSLL
>sp|P0DL40|VESPI_VESMG
MHPIIWELSHMVDLQAAAQKLKRCYQRRVAITAGGLKHRLMSSLIIIIIIRINYLRDNSVIILESSY
>sp|P0DPR9|MELN_APICE
MKFLVNVALVFMVVYISYIYAAPEPEPAPEPEAEADAEADPEAGIGAVLKVLTTGLPALINWIKRKRQQG
>sp|P0DPU9|TX14A_MYRGU
MGKVFFFVLMIAIIGSTFLIEEALGSLVGCPRPDFLPSWNRCKSCVCKNNKLKCPKILKGSLLKTAA
>sp|P0DPX0|TX17B_MYRGU
MKLSCLSLALAIILVLAIVYSPHMEVKALADAEPDAIGFADAFGEADAEPKRRRGLKKIIGKVIKGTGKVAGEAAASAVADAAVSAAIDAVVGTTEEPEQ
>sp|P0DSI4|B13A_TETBN
MQPSYLLLTFAIIFVMVIMYSPAVEAKAGADADADAHADAGCSQFRRMRNLCGGKK
>sp|P0DSI5|B14A_TETBN
MQLSHLLLAFAMIFVMTIIHTPQVQADAMADADADAAINCRRYPRHPKCRGVSA
>sp|P0DSI6|B15A_TETBN
MQLSHLLLAFAMIFVMTIMYAPQVQADAWADANADADVNCEVTPYHPDCRGVMP
>sp|P0DSJ4|TX11A_MYRGU
MKLLYLLLTLAIIFVLTIVHAPNVEAKALADPESDAVGFADAFGDADAEATGGLGRLIGKIAKKGAKIAAEAAANAAAEKAAEALG
>sp|P0DSJ5|TX12A_MYRGU
MKTVILLLVLALTVAIIIPTINGESVATAISDSEAEPLAESFAEPLALLSKDQALKHVWGVLKKLGKAAMEYVIQQICAKYNKK
>sp|P0DSJ6|TX13A_MYRGU
MKTTVILLLAIAIIFAIMTTLTSAKNEETMEEALKGLNELKERLKKQGIDTAALNLDEKLLT
>sp|P0DSJ7|TX14B_MYRGU
MGKIFFFVLMIAIIGSTFLIEEALGSLVGCPRPNFLPSWNRCKCICKNNKPMCRKLPNLLKTTA
>sp|P0DSJ8|TX15A_MYRGU
MRLSYLSLALAIIFVLTIMHASNVEAKASADPEPDAVGSINVKNLMDMIREQITSRLKK
>sp|P0DSJ9|TX15B_MYRGU
MRLSYLSLALAIIFVLTIMHASNVEAKASADPEPDAVGSINVKNLMNMIREQITSRLKK
>sp|P0DSK0|TXM3A_DINQU
MKLSALSIIFGMILVMTIMYTKAEAEAEAEADADADAKAEAEAFWGTLAKWALKAIPAAMGMKQNK
>sp|P0DSK1|TX16A_MYRGU
MNLKTFCFFLLGIFVTLTVTVIPIANADAEADTFRGPCLKIKGYKC
>sp|P0DSK2|TXM4E_DINQU
MKLSAFTLAFALILMMAIMYNMAEAAALADADADAEAIAGLKDWWNKHKDKIVKVVKEMGKAGINAAGK
>sp|P0DSK3|TX17A_MYRGU
MKLSCLSLALAIILLLAIVHSPNMEVKALAGPEADAIGFADAFGEADAFGEADAFGEADAFGEADAFGEADAKRSKSSSKTKPKKPKKPKKKIKIPDWVKSGGKMVGEAVAGAVADAAVSAVMDAAVGTTAEPEQ
>sp|P0DSK4|TX17C_MYRGU
MKLSYLSLALAIILVLAIVYSPHMEVKALADAEPDAIGFADAFGEADAEPKRRRRLRKIIRKVIKGTGKVAGEAAASAVAGAAVSAAIDAAVGTTEEPEQ
>sp|P0DSK5|TX18A_MYRGU
MKLSTLLVAFVLLVITVILSTPSTNAKALAESNALAVAVSEAEPWLGALFSFIRFIAPYVIRAVRVLIQVVSKVVKPAKVAMKYAKKIATNVAKDVAKDMATDIAIDTITGGDE
>sp|P0DSK6|TX18B_MYRGU
MKLSTILVAFVLLIITVILSTPSTNAKALAESNALAVADPEAEPWLGALFSFIRFIAPYVIKAIRFVVQVASKLVKPAKAAIKFAKNIAKDIAEDMAMDFAMDVITGGDDE
>sp|P0DSK7|TX19A_MYRGU
MKLSCLLLTLAIIFVLTIVHAPNVEAKALANPESDAIGFADAVGEADPNIKWSKYAKKVGKVIVKHGIPLAASIALSQG
>sp|P0DSL4|TX21A_MYRGU
MKNNYISTCIVYLMAALLLISVISIKECTADISDYGDPCSDDLKDYCIHGDCFFLKELNQPACRCYTGYYGSRCEHIDHN
>sp|P0DSL6|TX5A_DINQU
MNIRLMFTLIALLVLTVSFSGANSCFKRNRQCKGSFLKSACCEGLKCVNGRCT
>sp|P01501|MEL_APIME_melittin
MKFLVNVALVFMVVYISYIYAAPEPEPAPEPEAEADAEADPEAGIGAVLKVLTTGLPALISWIKRKRQQG
>sp|P68407|MEL_APICC
MKFLVNVALVFMVVYISFIYAAPEPEPAPEAEAEADAEADPEAGIGAVLKVLTTGLPALISWIKRKRQQG
>sp|P69391|PMTXA_ANOSM
MFKQLILLALAAVFLLINISSAEPAAEPNANAEPLAEASAEPRIKIGLFDQLSKLG
>sp|Q8LW54|MELS_APICE
MKFLVNVALVFYGRVHFLHLCVHFLHLWAPEPEPAPEAEAEADAEADPEAGIGAVLKVLTTGLPALISWIKRKRQQG
>sp|Q68Y22|MYR4_MYRBA
MKLSCLLLTLAIIFVLTIVHAPNVKAKALADPESDAVGFADAVGEADPFDITKLNIKKLTKATCKVISKGASMCKVLFDKKKQE
>sp|Q68Y23|MYR3_MYRBA
MKLSCLLLTLAIIVVLTIVHAPNVEAKALADPESDAVGFADAVGEADPNAIIGLVSKGTCVLVKTVCKKVLKQG
>sp|Q07932|MYR1_MYRPI
MKLSCLLLTLTIIFVLTIVHAPNVEAKDLADPESEAVGFADAFGEADAVGEADPNAGLGSVFGRLARILGRVIPKVAKKLGPKVAKVLPKVMKEAIPMAVEMAKSQEEQQPQ
>sp|Q26464|MYR3A_MYRPI
MKLSCLLLTLAIIFVLTIVHAPNVEAKALADPESDAVGFADAVGEADPIDWKKVDWKKVSKKTCKVMLKACKFLG
>sp|W8GNV3|B11A_TETBN
MKLSFLSLVLAIILVMALMYTPHAEAKAWADADADATAAADADADAVADALADAVAKIKIPWGKVKDFLVGGMKAVGKK
>tr|A0A076VES2|A0A076VES2_VESOR
MKDTILILFTAFIALLGFFGMSAEALADPLADPSAGPNAEADPEAINLKAIAALVKKVLG
>tr|D0VDZ4|D0VDZ4_BOMIG
MAAMRFLLCVAVIFMIAFISVTNANPEPNPSPEADPEALNLKKILGKIGVMLSHLN
>tr|D3Y4D7|D3Y4D7_VESTR
MKSTFLILFFAIAAILALFEVNAEPLAEPLANPLAEPEADPWAGRPPGFSPFRVD
>tr|F1CGQ5|F1CGQ5_BOMTE
MEVMRFLLCVAVIFMIAFISVTNANPEPNPSPEADPEALNILGLLGKIGKILSHLK
>tr|Q0PQX8|Q0PQX8_VESMG
MKSTFLILFFAIAAILALFEVNAEPLAEPLANPLAEPEADPWAGRPPGFSPFRID
>tr|Q0R4F6|Q0R4F6_VESBA
MKSTILILFTAFIALLGFFGMSAEALADPLAEPLADPNAEADPEALKLKSIVSWAKKVLG
>tr|S4S2C7|S4S2C7_VESAF
MKNTILILFTAFIALLGFFGMSAEADPIADPIADPISGPNAEADPEAINLKAIAALAKKLFG
>tr|S4S3F3|S4S3F3_VESMA
MKNTILILFTAFIALLGFFGMSAEALADPKADPLAGPNPDADPEAINLKAIAALAKKLLG
>tr|S4S3F6|S4S3F6_VESVE
MKNTILILFTAFIALLGFFGMSAEALADPVADPLAGPNAEADPEAINWKGIAAMAKKLLG
>tr|S4S3F8|S4S3F8_VESAN
MKNTILILFTAFIALLGFFGMSAEALADPIADPLAGPNAEADPEAIKWKAILDAVKKVIG
>tr|S4S3G3|S4S3G3_9HYME
MKNTILILFTAFIALLGFFGMSAEALADPIADPVAGPNPEADPEAINLKAIAAFAKKLLG
>sp|P86146|MASOD_ORADR
MKQTIVIVLLAAVAMMACLQMVAAEPLPEAAPAPSPLAEAEALASPIAEALANPEALASPEAGRILSFIKGLAEHLGKK
>sp|P86147|PROTO_ORADR
MKQSIIIALFATIAVMACLQMVAAVPAPVPEAAPGPVAEAEAYASPEALASPEAEPILGIITSLLKSLGKK
