# Supplementary material for: Prevalent bee venom genes evolved before the aculeate stinger and eusociality
Source: BMC Biol. 2023 Oct 23;21:229. doi: 10.1186/s12915-023-01656-5 (PMC10591384; doi:10.1186/s12915-023-01656-5)
Supplement: Supplementary file 45 — Additional file 45. Similarity Matrices for all venom proteins (mature sequences) in ML approach. [file 12915_2023_1656_MOESM45_ESM.zip]

Archive with 24 entries (23 files):
- SimilarityMatrices_for_PBVPs/
- __MACOSX/._SimilarityMatrices_for_PBVPs
- SimilarityMatrices_for_PBVPs/APH_similarity.svg
- __MACOSX/SimilarityMatrices_for_PBVPs/._APH_similarity.svg
- SimilarityMatrices_for_PBVPs/HYAL_similarity.svg
- __MACOSX/SimilarityMatrices_for_PBVPs/._HYAL_similarity.svg
- SimilarityMatrices_for_PBVPs/SECA_similarity.svg
- __MACOSX/SimilarityMatrices_for_PBVPs/._SECA_similarity.svg
- SimilarityMatrices_for_PBVPs/Apamin_similarity.svg
- __MACOSX/SimilarityMatrices_for_PBVPs/._Apamin_similarity.svg
- SimilarityMatrices_for_PBVPs/DPP4_similarity.svg
- __MACOSX/SimilarityMatrices_for_PBVPs/._DPP4_similarity.svg
- SimilarityMatrices_for_PBVPs/ACU_similarity.svg
- __MACOSX/SimilarityMatrices_for_PBVPs/._ACU_similarity.svg
- SimilarityMatrices_for_PBVPs/PLA2_similarity.svg
- __MACOSX/SimilarityMatrices_for_PBVPs/._PLA2_similarity.svg
- SimilarityMatrices_for_PBVPs/MEL_similarity.svg
- __MACOSX/SimilarityMatrices_for_PBVPs/._MEL_similarity.svg
- SimilarityMatrices_for_PBVPs/SP_similarity.svg
- __MACOSX/SimilarityMatrices_for_PBVPs/._SP_similarity.svg
- SimilarityMatrices_for_PBVPs/ICA_similarity.svg
- __MACOSX/SimilarityMatrices_for_PBVPs/._ICA_similarity.svg
- SimilarityMatrices_for_PBVPs/VA_similarity.svg
- __MACOSX/SimilarityMatrices_for_PBVPs/._VA_similarity.svg
