# Supplementary material for: Prevalent bee venom genes evolved before the aculeate stinger and eusociality
Source: BMC Biol. 2023 Oct 23;21:229. doi: 10.1186/s12915-023-01656-5 (PMC10591384; doi:10.1186/s12915-023-01656-5)
Supplement: Supplementary file 46 — Additional file 46. All phylogenetic trees for all venom proteins (mature sequences) in ML approach. [file 12915_2023_1656_MOESM46_ESM.zip]

Archive with 70 entries (69 files):
- PhylogeneticTrees_for_PBVPs_in ML_analysis/
- __MACOSX/._PhylogeneticTrees_for_PBVPs_in ML_analysis
- PhylogeneticTrees_for_PBVPs_in ML_analysis/HYAL_aln.phy
- __MACOSX/PhylogeneticTrees_for_PBVPs_in ML_analysis/._HYAL_aln.phy
- PhylogeneticTrees_for_PBVPs_in ML_analysis/SP.svg
- __MACOSX/PhylogeneticTrees_for_PBVPs_in ML_analysis/._SP.svg
- PhylogeneticTrees_for_PBVPs_in ML_analysis/Apamin.svg
- __MACOSX/PhylogeneticTrees_for_PBVPs_in ML_analysis/._Apamin.svg
- PhylogeneticTrees_for_PBVPs_in ML_analysis/.DS_Store
- __MACOSX/PhylogeneticTrees_for_PBVPs_in ML_analysis/._.DS_Store
- PhylogeneticTrees_for_PBVPs_in ML_analysis/PLA2.svg
- __MACOSX/PhylogeneticTrees_for_PBVPs_in ML_analysis/._PLA2.svg
- PhylogeneticTrees_for_PBVPs_in ML_analysis/VA_aln.phy
- __MACOSX/PhylogeneticTrees_for_PBVPs_in ML_analysis/._VA_aln.phy
- PhylogeneticTrees_for_PBVPs_in ML_analysis/Apamin.nexus
- __MACOSX/PhylogeneticTrees_for_PBVPs_in ML_analysis/._Apamin.nexus
- PhylogeneticTrees_for_PBVPs_in ML_analysis/SP_aln.phy
- __MACOSX/PhylogeneticTrees_for_PBVPs_in ML_analysis/._SP_aln.phy
- PhylogeneticTrees_for_PBVPs_in ML_analysis/PLA2_aln.phy
- __MACOSX/PhylogeneticTrees_for_PBVPs_in ML_analysis/._PLA2_aln.phy
- PhylogeneticTrees_for_PBVPs_in ML_analysis/ACU_ms_aln.phy
- __MACOSX/PhylogeneticTrees_for_PBVPs_in ML_analysis/._ACU_ms_aln.phy
- PhylogeneticTrees_for_PBVPs_in ML_analysis/Apamin_aln.phy
- __MACOSX/PhylogeneticTrees_for_PBVPs_in ML_analysis/._Apamin_aln.phy
- PhylogeneticTrees_for_PBVPs_in ML_analysis/HYAL.svg
- __MACOSX/PhylogeneticTrees_for_PBVPs_in ML_analysis/._HYAL.svg
- PhylogeneticTrees_for_PBVPs_in ML_analysis/ICA_aln.phy
- __MACOSX/PhylogeneticTrees_for_PBVPs_in ML_analysis/._ICA_aln.phy
- PhylogeneticTrees_for_PBVPs_in ML_analysis/ACU_ms.nexus
- __MACOSX/PhylogeneticTrees_for_PBVPs_in ML_analysis/._ACU_ms.nexus
- PhylogeneticTrees_for_PBVPs_in ML_analysis/ACU_ms.svg
- __MACOSX/PhylogeneticTrees_for_PBVPs_in ML_analysis/._ACU_ms.svg
- PhylogeneticTrees_for_PBVPs_in ML_analysis/MEL.svg
- __MACOSX/PhylogeneticTrees_for_PBVPs_in ML_analysis/._MEL.svg
- PhylogeneticTrees_for_PBVPs_in ML_analysis/MEL_aln.phy
- __MACOSX/PhylogeneticTrees_for_PBVPs_in ML_analysis/._MEL_aln.phy
- PhylogeneticTrees_for_PBVPs_in ML_analysis/DPP4.nexus
- __MACOSX/PhylogeneticTrees_for_PBVPs_in ML_analysis/._DPP4.nexus
- PhylogeneticTrees_for_PBVPs_in ML_analysis/SECA.svg
- __MACOSX/PhylogeneticTrees_for_PBVPs_in ML_analysis/._SECA.svg
- PhylogeneticTrees_for_PBVPs_in ML_analysis/VA.nexus
- __MACOSX/PhylogeneticTrees_for_PBVPs_in ML_analysis/._VA.nexus
- PhylogeneticTrees_for_PBVPs_in ML_analysis/DPP4.svg
- __MACOSX/PhylogeneticTrees_for_PBVPs_in ML_analysis/._DPP4.svg
- PhylogeneticTrees_for_PBVPs_in ML_analysis/VA.svg
- __MACOSX/PhylogeneticTrees_for_PBVPs_in ML_analysis/._VA.svg
- PhylogeneticTrees_for_PBVPs_in ML_analysis/HYAL.nexus
- __MACOSX/PhylogeneticTrees_for_PBVPs_in ML_analysis/._HYAL.nexus
- PhylogeneticTrees_for_PBVPs_in ML_analysis/PLA2.nexus
- __MACOSX/PhylogeneticTrees_for_PBVPs_in ML_analysis/._PLA2.nexus
- PhylogeneticTrees_for_PBVPs_in ML_analysis/APH.nexus
- __MACOSX/PhylogeneticTrees_for_PBVPs_in ML_analysis/._APH.nexus
- PhylogeneticTrees_for_PBVPs_in ML_analysis/SP.nexus
- __MACOSX/PhylogeneticTrees_for_PBVPs_in ML_analysis/._SP.nexus
- PhylogeneticTrees_for_PBVPs_in ML_analysis/APH.svg
- __MACOSX/PhylogeneticTrees_for_PBVPs_in ML_analysis/._APH.svg
- PhylogeneticTrees_for_PBVPs_in ML_analysis/APH_aln.phy
- __MACOSX/PhylogeneticTrees_for_PBVPs_in ML_analysis/._APH_aln.phy
- PhylogeneticTrees_for_PBVPs_in ML_analysis/DPP4_aln.phy
- __MACOSX/PhylogeneticTrees_for_PBVPs_in ML_analysis/._DPP4_aln.phy
- PhylogeneticTrees_for_PBVPs_in ML_analysis/ICA.nexus
- __MACOSX/PhylogeneticTrees_for_PBVPs_in ML_analysis/._ICA.nexus
- PhylogeneticTrees_for_PBVPs_in ML_analysis/MEL.nexus
- __MACOSX/PhylogeneticTrees_for_PBVPs_in ML_analysis/._MEL.nexus
- PhylogeneticTrees_for_PBVPs_in ML_analysis/ICA.svg
- __MACOSX/PhylogeneticTrees_for_PBVPs_in ML_analysis/._ICA.svg
- PhylogeneticTrees_for_PBVPs_in ML_analysis/SECA_aln.phy
- __MACOSX/PhylogeneticTrees_for_PBVPs_in ML_analysis/._SECA_aln.phy
- PhylogeneticTrees_for_PBVPs_in ML_analysis/SECA.nexus
- __MACOSX/PhylogeneticTrees_for_PBVPs_in ML_analysis/._SECA.nexus
