# Supplementary material for: Prevalent bee venom genes evolved before the aculeate stinger and eusociality
Source: BMC Biol. 2023 Oct 23;21:229. doi: 10.1186/s12915-023-01656-5 (PMC10591384; doi:10.1186/s12915-023-01656-5)
Supplement: Supplementary file 46 — Additional file 46. All phylogenetic trees for all venom proteins (mature sequences) in ML approach. [file 12915_2023_1656_MOESM46_ESM.zip › PhylogeneticTrees_for_PBVPs_in ML_analysis/HYAL_aln.phy]

 80 639
1FCQ_A                              ---------- ---------- ---------- ---------- ----------
APIS_R1024725.p1                    ---------- ---------- ---------- ---------- ----------
Halictus_TRINITY_DN143_c0_g1_i1.p1  ---------- ---------- ---------- ---------- ----------
NP_001011619.1                      ---------- ---------- ---------- ---------- -------MSR
XP_011058901.1                      ---------- ---------- ---------- ---------- ----------
XP_011301680.1                      ---------- ---------- ---------- ---------- ----------
XP_012139705.1                      ---------- ---------- ---------- ---------- ----------
XP_012527752.1                      ---------- ---------- ---------- ---------- ----------
XP_014217198.1                      ---------- ---------- ---------- ---------- ----------
XP_014299670.1                      ---------- ---------- ---------- ---------- ----------
XP_015114803.1                      ---------- ---------- ---------- ---------- ----------
XP_018303074.1                      ---------- ---------- ---------- ---------- ----------
XP_018351485.1                      ---------- ---------- ---------- ---------- ----------
XP_018364740.1                      ---------- ---------- ---------- ---------- ----------
XP_018402826.1                      ---------- ---------- ---------- ---------- ----------
XP_029680638.1                      M--------- ---------- ---------- ---------- ----QNVRES
XP_029680639.1                      ---------- ---------- ---------- ---------- ----------
XP_033186509.1                      ---------- ---------- ---------- ---------- ----------
XP_033186510.1                      ---------- ---------- ---------- ---------- ----------
XP_034951790.1                      ---------- ---------- ---------- ---------- ----------
Xylocopa_TRINITY_DN76_c0_g2_i1.p1   ---------- ---------- ---------- ---------- ----------
Apce275                             ---------- ---------- ---------- ---------- -------MSR
Apdo380                             ---------- ---------- ---------- ---------- ----MGATSR
Apme651                             ---------- ---------- ---------- ---------- -------MSR
Atro321                             MSL------- ---------- -----KKNPD AEFCE----- -EVHRNTMNK
Bote775                             ---------- ---------- ---------- ---------- ----------
Cafl264                             ---------- ---------- ---------- ---------- ----------
Ceci138                             ---------- ---------- ---------- ---------- ----------
Ceca415                             ---------- ---------- ---------- ---------- ----------
Duno910                             ---------- ---------- ---------- ---------- ----------
Eume972                             ---------- ---------- ---------- ---------- ----------
Eudi098                             ---------- ---------- ---------- ---------- ----------
Frva333                             ---------- ---------- ---------- ---------- ----------
Hala187                             ---------- ---------- ---------- ---------- ----------
Hasa188                             ---------- ---------- ---------- ---------- ----------
Lihu615                             ---------- ---------- ---------- ---------- ----------
Mero166                             ---------- ---------- ---------- ---------- ----------
Mege562                             ---------- ---------- ---------- ---------- ----------
Mebec63                             MILGIRLADP KKYGRSRDGS SGGTTDRNDA MEHRRSSTEG LQLSRGPWSG
Navi761                             ---------- ---------- ---------- ---------- ----------
Nome883                             ---------- ---------- ---------- ---------- ----------
Oobi509                             ---------- ---------- ---------- ---------- ----------
Osbi712                             ---------- ---------- ---------- ---------- ----------
Osli275                             ---------- ---------- ---------- ---------- ----------
Poca621                             ---------- ---------- ---------- ---------- ----------
Podo013                             ---------- ---------- ---------- ---------- ----------
Soin665                             ---------- ---------- ---------- ---------- ----------
TecaR2_4                            ---------- ---------- ---------- ---------- ----------
Waau917                             ---------- ---------- ---------- ---------- ----------
AAK51798.2                          ---------- ---------- ---------- ---------- -------MSR
ABK57057.1                          ---------- ---------- ---------- ---------- ----------
ACC93934.1                          ---------- ---------- ---------- ---------- ----------
ACD61711.1                          ---------- ---------- ---------- ---------- ----------
ACE75133.1                          ---------- ---------- ---------- ---------- ----------
ACZ37402.1                          ---------- ---------- ---------- ---------- ----------
ADL09135.1                          ---------- ---------- ---------- ---------- ----------
AFI40555.1                          ---------- ---------- ---------- ---------- -------MSR
ARK19841.1                          ---------- ---------- ---------- ---------- ----------
BAF93867.1                          ---------- ---------- ---------- ---------- ----------
C0HLL4.1                            ---------- ---------- ---------- ---------- ----------
C0HLL5.1                            ---------- ---------- ---------- ---------- ----------
CAL59818.1                          ---------- ---------- ---------- ---------- ----------
CCQ71107.1                          ---------- ---------- ---------- ---------- ----------
EFN68537.1                          ---------- ---------- ---------- ---------- ----------
EZA61502.1                          ---------- ---------- ---------- ---------- ----------
KOC68535.1                          ---------- ---------- ---------- ---------- ----------
KYM96002.1                          VLLSTL---- ---------- ---------- ---------- ----------
KYN18603.1                          ---------- ---------- ---------- ---------- ----------
KYQ55741.1                          ---------- ---------- ---------- ---------- ----------
P49370.1                            ---------- ---------- ---------- ---------- ----------
P49371.1                            ---------- ---------- ---------- ---------- ----------
P86875.2                            ---------- ---------- ---------- ---------- ----------
Q5D7H4.1                            ---------- ---------- ---------- ---------- ----------
XP_011635767.1                      ---------- ---------- ---------- ---------- ----------
XP_012060118.1                      ---------- ---------- ---------- ---------- ----------
XP_015514160.1                      ---------- ---------- ---------- ---------- ----------
XP_018050891.1                      ---------- ---------- ---------- ---------- ----------
XP_024877571.1                      ---------- ---------- ---------- ---------- ----------
XP_033177130.1                      ---------- ---------- ---------- ---------- ----------
XP_033177131.1                      ---------- ---------- ---------- ---------- ----------

                                    ---------- ---------- ---------- ---------- ----------
                                    ---------- ---------- ---------- ---------- ----------
                                    ---------- -------M-- -LLSVLFLLA PLLLV----- ----EGFLF-
                                    PLV------- ---ITEGM-- -MIGVLLMLA P---I----- ----NALLL-
                                    ---------- ---------- ---------- ---------- -------FL-
                                    ---------- ---------- ---------- TLPSI----- ----SNIFF-
                                    ---------- ---------- ---------- ---------- ------FFF-
                                    ---------- ---------- --------ML PVQYSSIFTF ASVAAATFF-
                                    ---------- ---------- --MNL----- ---------- -----KKKM-
                                    ---------- ---------- ---------- ---------- ----------
                                    ---------- ---------- ---------- AFLSI----- ----SDVLL-
                                    ---------- ---------- ---------- ---------- ------TFL-
                                    ---------- ---------- ---------- ---------- ------TFL-
                                    ---------- ---------- ---------- ---------- ------TFL-
                                    ---------- ---------- ---------- ---------- ------TFF-
                                    GGPK------ ---ISY---- -LTGVIVHEL PR-------- ----VSAHV-
                                    ---------- ---------- ---------- ---------- ------NFF-
                                    ---------- ---------- ---------- ---------- ------FFL-
                                    ---------- ---------- ---------- ---------- ----------
                                    ---------- ---------- ---------- ---------- ------TLW-
                                    ---------- ---------- ---------- ---------- ------FLF-
                                    PLV------- ---TTEEM-- -MVGVLLMLA PVLRI----- ----NALLL-
                                    PLV------- ---ITEEM-- -IIGVLLMLA PVLRI----- ----NALLL-
                                    PLV------- ---ITEGM-- -MIGVLLMLA P---I----- ----NALLL-
                                    GGGD------ ---LCSAMRR KKLKFFVFVG VCIAVS---- ----NSPLF-
                                    ---------- ---------- ---------- ---------- ------FFL-
                                    ---------- ---------- ---------- ---------- ------TFF-
                                    ---------- ---------- ---------- ---------- -----SRLF-
                                    ---------- ---------- ---------- ---------- ------FLF-
                                    ---------- ---------- ---------- ---------- ------FLF-
                                    ---------- ---------- ---------- ---------- ------FLF-
                                    ---------- ---------- ---------- ---------- ----------
                                    ---------- ---------- -----MRMLA SASLLKY--- --IHKAFKFT
                                    ---------- ---------- ---------- ---------- ------FLF-
                                    ---------- ---------- ---------- ---------- ----------
                                    ---------- ---------- ---------N PD-------- ----------
                                    ---------- ---------- ---------- ---------- ------FFF-
                                    ---------- ---------- ---------- ---------- ------FLF-
                                    SLVNNRHDRA FDSSSTEM-- -ILRLLLMLA PALRI----- ----DAFFF-
                                    ---------- ---------- ---------- ---------- ------RLF-
                                    ---------- ---------- ---------- ---------- ------FLF-
                                    ---------- ---------- ---------- ---------- ----------
                                    ---------- ---------- ---------- ---------- ------FFF-
                                    ---------- ---------- ---------- ---------- ------FFF-
                                    ---D------ ---SC----- ---------- ---------- ----------
                                    ---D------ ---SC----- ---------- ---------- ----------
                                    ---------- ---------- ---------- ---------- ------TFF-
                                    ---------- ---------- -------MLA PALRI----- ----DAFFF-
                                    ---------- ---------- ---------- ---------- ------TFF-
                                    PLV------- ---IAEEM-- -MVGVLLMLA PVLRI----- ----NALLL-
                                    ---------- ---------- ---------- -MLSL----- ----PIFLL-
                                    GLTN------ ---IC----- ---------- ---------- ----------
                                    GLVD------ ---LC----- ---------- ---------- ----------
                                    ---------- ---------- ---------- ---------- ----------
                                    GITD------ ---IC----- ---------- ---------- ----------
                                    ---------- ----S----- ---------- ---------- ----------
                                    PLV------- ---ITEGM-- -MIGVLLMLA P---I----- ----NALLL-
                                    ---------- ---------- ---------- ---------- ------KFL-
                                    ---------- ---------- ---------- ---------- ------KFF-
                                    ---------- ---------- ---------- ---------- ----------
                                    ---------- ---------- ---------- ---------- ----------
                                    ---------- ---------- ---------- ---------- ----------
                                    ---------- ---------- ---------- ---------- ------MNK-
                                    ---------- ---MSY---- -L-------- ---------- ------VFL-
                                    ---------- ---------- ---------- ---------- ----------
                                    ---------- ---------- ---------- ---------- -------LV-
                                    ---------- ---TNH---- -L-------- ---------- ------VFL-
                                    ---------- ---------- ---------- ---------- -------LS-
                                    ---------- ---------- ---------- ---------- -------LS-
                                    ---------- ---------- ---------- ---------- ----------
                                    ---------- ---------- ---------- ---------- ----------
                                    ---------- ---------- ---------- ---------- ----------
                                    ---------- ---------- ---------- ---------- ----------
                                    ---------- ---------- ---------- ---------- ------TFF-
                                    ---------- ---------- ---------- ---------- ------TFL-
                                    ---------- ---------- ---------- ---------- ------TFL-
                                    ---------- ---------- ---------- ---------- ------TFL-
                                    ---------- ---------- ---------- ---------- ------TFF-
                                    ---------- ---------- ---------- ---------- ------FFL-
                                    ---------- ---------- ---------- ---------- ----------

                                    ---------- ---------- ---TP----- -DN-NKTVRE FNVYWNVPTF
                                    ---------- ---------- ---------- ---------- ----------
                                    -------G-- ------F-LP V-VTP---K- -D---EDRQG FNVYWNVPTF
                                    -------G-- ------F-VQ --STP----- -DN-NKTVRE FNVYWNVPTF
                                    -------G-- ------W-GT --TTL---Q- -A---SNSRQ FDVYWNVPSF
                                    -------G-- ------N-GS --TEK---N- -F---AAPGD YKVYWNVPTF
                                    -------G-- ------F-LP --NAP---K- -D---EGKQE LDIYWNVPTF
                                    -------G-- ------F-RT --TTP---K- -A---GNPQQ FDVYWNVPSF
                                    -------GD- ---WNIF-AT --STP---Y- -A---GVSDE FQFYWNVPTF
                                    ---------- ---------- ---------- -D--CFKVRN YQVYWNVPTF
                                    -------G-- ------N-GG --STV---Q- -SSMTEVPGD YRVYWNVPTF
                                    -------G-- ------W-GI --TTL---Q- -T---SNPRQ FDVYWNVPSF
                                    -------G-- ------W-GT --TTP---Q- -A---SNSRQ FDVYWNVPSF
                                    -------G-- ------W-GT --TTL---Q- -A---SNPRQ FDIYWNVPSF
                                    -------G-- ------L-ST --TTL---Q- -A---NNLRQ FDVYWNVPSF
                                    -------S-- ------L-GA --TTP---E- -A---GNPQQ FDVYWNVPSF
                                    -------G-- ------L-GA --TTP---E- -A---GNPQQ FDVYWNVPSF
                                    -------G-- ------F-IP --TSP---K- NN---ETVRE FNVYWNVPTF
                                    ---------- ---------- ---------- ---------- ----------
                                    -------GIE QVSHD---DP --DSL---H- -M--L-PFTK FQVYWNVPTF
                                    -------G-- ------S-KP --TTP---N- GD---GGARE FKVYWNVPTF
                                    -------G-- ------F-VP --STP---N- -DN-NKTKRE FNVYWNVPTF
                                    -------G-- ------F-VP --STP---N- -DD-NKTERE FNVYWNVPTF
                                    -------G-- ------F-VQ --STP----- -DN-NKTVRE FNVYWNVPTF
                                    -------G-- ------L--- -IQVPG-AS- -G---ATNHG FNLYWNVPTF
                                    -------G-- ------F-IP --TSP---K- NN---ETVGE FNVYWNVPTF
                                    -------G-- ------L-GA --TTP---E- -A---GNPQQ FDVYWNVPSF
                                    -------G-- ---FN-F-GS --WKN---Q- -S---NTVLD FNVYWNVPTF
                                    -------G-- ------F-LP --TIP---N- -NS-SDDKRE FNVYWNVPTF
                                    -------G-- ------F-RP VTTTP---R- -N---EERQG FYVYWNVPTF
                                    -------G-- ------F-IP --TTP---K- -S---EGKRE FNVYWNVPTF
                                    ---------- ---------- ---------- ---------- ----------
                                    SENILSNS-- ------L-VP --TTP---K- -N---NETDE FNIYWNVPTF
                                    -------G-- ------F-VP --TTPNVIE- -D---HRSRE FNVYWNVPTF
                                    ---------- ---------- --TTL---R- -E---GNPHK FDVYWNVPTF
                                    -------G-- ------L-ST --TTP---ED RR---AGSSQ FDVYWNVPSF
                                    -------G-- ------F-LP --NAP---K- -D---EGKQE LDIYWNVPTF
                                    -------G-- ------F-RP --VTP---K- -D---VDRQG FNVYWNVPTF
                                    -------G-- ------L-AP --TTP---R- -N---NETDE FNIYWNVPTF
                                    -------G-- ------F-GP --AAP---H- -G---NASRN FQVYWNVPSF
                                    -------G-- ------F-RP --VTP---K- -D----EDRR FNVYWNVPTF
                                    ---------- ---------- ---------- -----VSPRK FDAYWNVPSF
                                    -------G-- ------F-LP --SVP---K- -D---EGRQE FNVYWNVPTF
                                    -------G-- ------F-LP --SVP---K- -D---EGRQE FNVYWNVPTF
                                    -------G-- ------S--- -NCER---S- -K---RPKRV FSIYWNVPTF
                                    -------G-- ------W--- -NCES---S- -K---RPKRV FSIYWNVPTF
                                    -------G-- ------F-GT --TTP---E- -A---DNLRQ FDVYWNVPSF
                                    -------G-- ------L-VP --TTP---K- -N---NGTDE FNIYWNVPTF
                                    -------G-- ------F-GT --TTP---G- -T---GNPRQ FDVYWNVPSF
                                    -------G-- ------F-VP --STP---N- -DN-NKTKRE FNVYWNVPTF
                                    -------S-- ------I-GQ --LED---T- -N---YKTRD YKVYWNVPTF
                                    -------G-- ------L--- -YCMP---S- -Y---RVKRH FYIYWNMPTF
                                    -------G-- ------L--- -NCFPA--A- -T---PPKRH FYIYWNVPTV
                                    ---------- ---------- ---------- ---------- ----------
                                    -------G-- ------F--- -YCTP---E- -Y---RVKRH FYIYWNVPTF
                                    -------W-- ------V--- -EFAL---S- -E---RPKRV FNIYWNVPTF
                                    -------G-- ------F-VQ --STP----- -DN-NKTVRE FNVYWNVPTF
                                    -------G-- ------F-DP --ATL---G- -D---GKSRE FNAYWNIPTF
                                    -------S-- ------F-GP --TIG---G- -D---QRKRE FNVYWNVPTF
                                    ---------- ---------- -NLNR---T- -N---WPKKI FNIYWNVPTY
                                    ---------- ---------- --------S- -E---RPKRV FNIYWNVPTF
                                    ---------- ---------- --------S- -E---RPKRV FNIYWNVPTF
                                    -------S-- ------VGGK --FNR---L- -R---KKARD YKVYWNVPTF
                                    ------SS-- ------L-GA --TTP---E- -A---GNPQQ FDVYWNVPSF
                                    ---------- ---------- ---------- ---------- ----------
                                    -------S-- ------F-VP --TTPNVIE- -D---HRSRE FNVYWNVPTF
                                    ------SS-- ------L-ST --TTL---Q- -A---NNLRQ FDVYWNVPSF
                                    -------S-- ------W-GT --TTL---Q- -A---SNPRQ FDIYWNVPSF
                                    -------S-- ------W-GI --TTL---Q- -T---SNPRQ FDVYWNVPSF
                                    ---------- ---------- --------S- -E---RPKRV FNIYWNVPTF
                                    ---------- ---------- --------S- -E---RPKRV FNIYWNVPTF
                                    ---------- ---------- --------S- -E---RPKRV FNIYWNVPTF
                                    ---------- ---------- ---DR---T- -I---WPKKG FSIYWNIPTH
                                    -------G-- ------F-GT --TTP---K- -P---SDSRQ FDVYWNVPSF
                                    -------G-- ------W-GT --TTL---Q- -S---NNSRK FDVYWNVPTF
                                    -------G-- ------L--- -MQVPG-VS- -G---ASESD FYIYWNVPTF
                                    -------G-- ------W-GT --TTL---Q- -S---NNSRE FDVYWNVPTF
                                    -------G-- ------F-GT --TTP---A- -A---GNPSQ FDVYWNVPSF
                                    -------G-- ------F-IP --TSP---K- NN---ETVRE FNVYWNVPTF
                                    ---------- ---------- ---------- ---------- ----------

                                    MCHKYGLRFE EVSEKYGILQ NWMDKFRGEE IAILYDPGMF PALLKD----
                                    MCHKYGLRFE EVSEKYGILQ NWMDKFRGEE IAILYDPGMF PALLKD----
                                    MCHKYGLRFE EVSNKFGILQ NKRDEFRGNE ITILYDPGMF PALLKD----
                                    MCHKYGLRFE EVSEKYGILQ NWMDKFRGEE IAILYDPGMF PALLKD----
                                    MCNQYNVRFD DLKD-FGIHQ NTMDEFRGEE IAILYDPGMF PALLTD----
                                    MCHKYGMNFE EVQNDYGIIQ NKNDKFRGEK MAIIYDPGSF PAILKS----
                                    MCHKYGLRFE EVSEKYGIRQ NAMDQFRGDQ IAILYDPGMF PALMKD----
                                    MCEQYGVIFK NLQN-FGIRQ NTMDKFRGEE IAILYDPGMF PALLTD----
                                    MCHKYGMDFT EVSQNFSIVQ NEGDDFRGDR MAILYDPGDF PALLRD----
                                    MCQKYGIYMN DLNK-FGIYQ NENDKFRGEK IVILYDPGMF PALIKN----
                                    MCHKYGLNFE EIQRDYGIIQ NRNDDFRGEN IAILYDPGQF PAILKS----
                                    MCNQYNVIFN DLKD-FGIHQ NTMDQFRGEE IAILYDPGMF PALLTD----
                                    MCNQYNVIFD DLKD-FGIHQ NTMDQFRGEE IAILYDPGMF PALLTD----
                                    MCNQYNVIFD ELKD-FGIHQ NTMDQFRGEE IAILYDPGMF PALLTD----
                                    MCKQYNVIFN NLEN-YGIHQ NKMDEFRGEK IAILYDPGMF PALLSD----
                                    LCHKYGVKFE DLKD-FGIRQ NANDRFRGEE IAILYDPGMF PALLTD----
                                    LCHKYGVKFE DLKD-FGIRQ NANDRFRGEE IAILYDPGMF PALLTD----
                                    MCHKYGLHFE EVSERYGILQ NSMDNFRGDE IAILYDPGMF PALLTD----
                                    MCHKYGLHFE EVSERYGILQ NSMDNFRGDE IAILYDPGMF PALLTD----
                                    MCHQYGIFFN QVFDNFEIIQ NSNDTFLGNN IAILYDPGFF PALLKN----
                                    MCHKYGLDFQ EVSVKYGIVQ NPKDAFRGDE IAILYDPGMF PALLKD----
                                    MCHKYGLRFE EVSEKYGILQ NWMDKFRGEE IAILYDPGMF PALLKD----
                                    MCHKYGLRFE EVSEKYGILQ NWMDKFRGEK IAILYDPGMF PALLKD----
                                    MCHKYGLRFE EVSEKYGILQ NWMDKFRGEE IAILYDPGMF PALLKD----
                                    MCHKYGMFFE DVNT-FGIRQ NSKDEFRGNE IAILYDPGVF PALLKD----
                                    MCHKYGLHFE EVSERYGILQ NSMDNFRGDE IAILYDPGMF PALLTD----
                                    ICHKYGVKFE NLKN-FGIHQ NANDEFRGEE IVILYDPGMF PALLSD----
                                    MCHQYGMHFE EVSKDYGILQ NIKDDFRGDQ LAILYDPGIF PALLKD----
                                    MCHKYGLHFE EVSDKYGILQ NSMDAFRGNE TAILYDPGMF PALLTD----
                                    MCHKYGLRFE EVSQKYGILQ NAMDEFRGDK IAILYDPGMF PALLKD----
                                    MCHKYGLHFE EVSEKYGIIQ NSMDKFRGEE IAILYDPGMF PALLKE----
                                    MCHKYGLHFE EVSEKYGILQ NSMDKFRGEE IAILYDPGMF PALLKD----
                                    MCHKYGLHFK EVSEKYGILQ NTMDNFRGEE IAILYDPGTF PAMLED----
                                    MCHKYGLHFE EVSDRYGILQ NKMDKFRGDE IAILYDPGMF PALLKS----
                                    MCHKYGMKFE NLND-YGIQQ NAMDKFRGDK IVILYDPGMF PALLVS----
                                    MCHKYDVKFE DLKD-FGIRQ NVEDKFRGEE IAILYDPGMF PALLTD----
                                    MCHKYGLRFE EVSEKYGIRQ NAMDQFRGDQ IAILYDPGMF PALMKD----
                                    MCHKYGLRFE EVATKFGILQ NKMDEFRGNQ ITILYDPGMF PALLKD----
                                    MCHKYGLHFE EVSEKYGILQ NTMDNFRGEE MAILYDPGTF PALLKD----
                                    MCHKYGMNLE QVSKKFGILQ NQKDEFRGDK IAILYDPGDF PALLKDGK--
                                    MCHKYGMRFE EVSEVYGILQ NKMDEFRGDK IAILYDPGMF PALLKD----
                                    MCHKYGIKFE NLND-FGIRQ NIMDKFRGEE ITILYDPGMF PALLTD----
                                    MCHKYGMHFE EVSEKYGIRQ NTMDQFRGDQ IAILYDPGMF PALMKD----
                                    MCHKYGLHFE EVSEKYGIRQ NTMDQFRGDQ IAILYDPGMF PALMKD----
                                    MCHQYGMNFD EVTD-FNIKH NSKDNFRGET ISIYYDPGKF PALMPL----
                                    MCHQYGMNFD EVTD-FNIKH NSKDNFRGET IAIYYDPGKF PALMPLN---
                                    MCNQYGVTFD NLKD-FGIRQ NAMDKFRGEE IAILYDPGMF PALLTD----
                                    MCHKYGLHFE EVSEKYGILQ NTMDNFRGEE IAILYDPGTF PALLKD----
                                    MCNKYNVVFD ELKN-FGIRQ NTMDKFRGEE IAILYDPGMF PALLTD----
                                    MCHKYGLRFE EVSEKYGILQ NWMDKFWGEE IAILYDPGMF PALLKD----
                                    MCHKYGMYFD DLEK-FGIIQ NTNDHFRGEK ITILYDPGMF PALIKN----
                                    MCHKYGVYFD EVKK-FNIRQ NTNDSFHGDV LSIMYDPGKF PAVLPIEKTP
                                    MCHKYGLDFS EVKT-FNILQ NNDDKFRGDI MTIMYDPGQF PAMVPHEQYP
                                    MCNKYGIYFD DLEK-FGIIQ NTNDHFRGEK ITILYDPGMF PALIKN----
                                    MCHKYGLDFS EVKD-FNIMQ NKDDLFHGDV VTIMYDPGSF PAMLPLNKTT
                                    MCHQYGINFD EVTD-FNIKH NSKDNFRGET LAIYYDPGNF PALIPV----
                                    MCHKYGLRFE EVSEKYGILQ NWMDKFRGEE IAILYDPGMF PALLKD----
                                    MCHKYGLNFT EVSSEFGIRQ NTGDTFRGNE IAILYDPGMF PALLKD----
                                    VCHKYGMNFE EAHRDFGIIQ NRNDAFRGDR FAILYDPGMF PALLKD----
                                    FCHQHDVYFN ELTK-FDIKY NPKGNYRGDT ISLFYDPGNF PAMVPL----
                                    MCHQYGLYFD EVTN-FNIKH NSKDNFQGDK IAIFYDPGEF PALLPL----
                                    MCHQYDLYFD EVTN-FNIKR NSKDDFQGDK IAIFYDPGEF PALLSL----
                                    MCHKYGMYFN DLDK-FGIIQ NTNDQFRGEK IAILYDPGMF PALIKN----
                                    ICHKYGVKFE NLKN-FGIHQ NANDEFRGEE IVILYDPGMF PALLSD----
                                    MCHKYGIKFE NLND-FGIRQ NIMDKFRGEE ITILYDPGMF PALLTD----
                                    MCHKYGLHFE EVSDRYGILQ NKMDKFRGDE IAILYDPGMF PALLKS----
                                    MCKQYNVIFN NLEN-YGIHQ NKMDEFRGEK IAILYDPGMF PALLSD----
                                    MCNQYNVIFD ELKD-FGIHQ NTMDQFRGEE IAILYDPGMF PALLTD----
                                    MCNQYNVIFN DLKD-FGIHQ NTMDQFRGEE IAILYDPGMF PALLTD----
                                    MCHQYDLYFD EVTN-FNIKR NSKDDFQGDK IAIFYDPGEF PALLSL----
                                    MCHQYGLYFD EVTN-FNIKH NSKDDFQGDK ISIFYDPGEF PALLPL----
                                    MCHQYGLYFD EVTN-FNIKH NSKDNFQGDK IAIFYDPGEF PALLPL----
                                    FCHNFGVYFK ELKQ-FNIKY NSMNNFRGET ISLFYDPGNF PSMVLL----
                                    LCHKYNVTFE NLKD-FGIRQ NAMDKFRGEQ IAILYDPGMF PALLTD----
                                    MCNQYNVIFD DLKD-FGIHQ NTMDEFRGEE IAILYDPGMF PALLTD----
                                    MCHRHGMFFE EVPE-FGIRQ NKKDHFRGDQ IAILYDPGAF PALLKD----
                                    MCNQYNVIFD DLKD-FGIHQ NTMDEFRGEE IAILYDPGMF PALLTD----
                                    MCNQYDVIFE NLKD-FGIRQ NTLDKFRGEE IAILYDPGMF PALLTD----
                                    MCHKYGLHFE EVSQRYGILQ NSMDNFRGDE IAILYDPGMF PALLTD----
                                    MCHKYGLHFE EVSQRYGILQ NSMDNFRGDE IAILYDPGMF PALLTD----

                                    PNGNVVA-RN GGVPQLGNLT KHLQVFRDHL INQIPDKSFP GVGVIDFESW
                                    PNGNVVA-RN GGVPQLGNLT KHLQVFRDHL INQIPDKSFP GVGVIDFESW
                                    SNGHVVR-RN GGVPQEGNLT RHLEVFRKHL TEQIPDESFG GVGVIDFESW
                                    PNGNVVA-RN GGVPQLGNLT KHLQVFRDHL INQIPDKSFP GVGVIDFESW
                                    KTGTVTNVRN GGVPQEGDLK KHLEMFQKHL IKQIPDGSFS GIGVIDFESW
                                    SNGSMYL-RN GGVPQEGDLQ KHLDLFKIHV NEQLSD-NFE GVAVIDFESW
                                    ST---VE-RN GGVPQQGNLT KHLEVFREHL INQIPDESFH GVGVIDFESW
                                    KNGIVTK-RN GGVPQEGDLK KHLEMFQKHL IKQIPDGSFS GIAVIDFESW
                                    DKGNVVK-RN GGVPQQGNLT LHLDHFRRHV EEQIQDPEFS GVAVIDFESW
                                    HNGTITR-RN GGVPQEGNLQ SHLDLFTTHL EEQV-DENFS GLGVIDFESW
                                    PNGSMYL-RN GGVPQEGDLQ KHLELFKVHV NEQI-SKDFS GVGVIDFESW
                                    KTGTVTK-RN GGVPQEGDLK KHLEMFQKHL IKQIPDGSFS GIGVIDFESW
                                    KTGAVINVRN GGVPQEGDLK KHLEMFQKHL IKQIPNGSFS GIGVIDFESW
                                    KTGTVTK-RN GGVPQEGDLK IHLEMFQKHL IKQIPDGSFS GIGVVDFESW
                                    KSGTIKI-RN GGVPQEGDLK KHLEIFQKHL IKQIPDGSFS GIGVIDFESW
                                    KNGIVTK-RN GGVPQEGDLK KHLEIFRKHL IKQIPDESFS GVGVIDFESW
                                    KNGIVTK-RN GGVPQEGDLK KHLEIFRKHL IKQIPDESFS GVGVIDFESW
                                    PNGKVVT-RN GGVPQEGNLT KHLEVFREHL INQIPDKSFH GVGVIDFESW
                                    PNGKVVT-RN GGVPQEGNLT KHLEVFREHL INQIPDKSFH GVGVIDFESW
                                    SNGTIYI-RN GGVPQEGNLH KHLEMFKAHV QEQV-DYNFS GLGIIDFESW
                                    PNGNIVT-RN GGVPQEGNLT RHLGLFREHL IKQIPNESFH GVGVIDFESW
                                    SNGNVVA-RN GGVPQLGNLT KHLQVFRDHL INQIPDKSFP GVGVIDFESW
                                    PNGNVVA-RN GGVPQLGNLT KHLQVFRDHL INQIPDKSFP GVGVIDFESW
                                    PNGNVVA-RN GGVPQLGNLT KHLQVFRDHL INQIPDKSFP GVGVIDFESW
                                    EHGRTVR-RN GGVPQEGNLT YHLEVFRAHV NEQISDVNFA GVAVIDFESW
                                    PNGKVVT-RN GGVPQEGNLT KHLEVFREHL INQIPDKSFH GVGVIDFESW
                                    KNGTVTK-RN GGVPQEGDLK EHLEIFRKHL IKQIPDESFN GIGVIDFESW
                                    SNGKLVR-RN GGVPQEGNLT LHLTLFREHL LEQIPHQDFA GLGILDFESW
                                    PNGDVVT-RN GGVPQEGNLT MHLEVFKEHL INQVPDKSFR GVGVIDFESW
                                    SNGNVVP-RN GGVPQEGNLT KHLEVFREHL INQIPDESFH GVGVIDFESW
                                    PNGNVVT-RN GGVPQEGNLT KHLQVFREHL INQIPDKSFH GVGVIDFESW
                                    PNGNVVT-RN GGVPQEGNLT KHLQVFREHL INQIPDKSFH GVGVIDFESW
                                    SNGNVVM-RN GGVPQEGNLT KHLEVFREHL IHQIPDKSFH GVGVIDFESW
                                    ANGDVVM-RN GGVPQEGNLT KHLEVFREHL INQIPDKSFH GVGVIDFESW
                                    KNGTVTK-RN GGVPQEGDLK EHLEKFREDL VTQIPHESFS GVAVIDFESW
                                    KNGVVIK-RN GGVPQEGDLK THLEVFRKHL VKQIPDESFS GVGVIDFESW
                                    STGNVVE-RN GGVPQQGNLT KHLEVFREHL INQIPDESFH GVGVIDFESW
                                    SNGHVVR-RN GGVPQEGNLT RHLEVFRKHL TEQIPDESFH GIGVIDFESW
                                    SNGNVVM-RN GGVPQEGNLT KHLEVFREHL IHQIPDKSFH GVGVIDFESW
                                    TDDKILR-RN GGVPQEGNLS LHLDYFHRHL IEQIPNASFS GIGVIDFESW
                                    SDGRVVP-RN GGVPQEGNLT KHLEIFRKHL TEQIPDESFN GVGVIDFESW
                                    KKGDVTR-RN GGVPQEGDLK KHLEMFRKHL LEQIPDVSFS GVGVIDFESW
                                    SMGNLVE-RN GGVPQEGNLT KHLEVFREHL INQIPDESFN GVGVIDFESW
                                    SMGNLVE-RN GGVPQEGNLT KHLEVFREHL INQIPDESFN GVGVIDFESW
                                    KNGKYEE-RN GGVPQRGNIT IHLQQFNEDL DKMTPDKNFG GIGVIDFERW
                                    NNGKYEE-RN GGVPQLGNIT IHLQQFNEDL DKMTPDRNFG GIGVIDFERW
                                    KTGIVTK-RN GGVPQEGDLK NHLAMFRKHL EKQIPDGSFS GIGVIDFESW
                                    SNGNVVM-RN GGVPQEGNLT KHLEVFREHL IHQIPDKSFH GVGVIDFESW
                                    KNGVVTK-RN GGVPQEGDLK EHLEMFRKHL IKQIPDGSFS GVGVIDFESW
                                    SNGNVVA-RN GGVPQLGNLT KHLQVFRDHL INQIPDKSFP GVGVIDFESW
                                    PNGTITR-RN GGVPQEGNLQ SHLDLFKTHL EEQV-QENFS GLGVIDFESW
                                    KKDKYKK-RN GGVPQMGNFD KHKQAFIIDL DKDFPNRDFD GIGVIDFEHW
                                    GQDKYKR-RN GGVPQMGKFN KHKTAFIEDL DTQIPNVNFS GIGVIDFEKW
                                    PN-------- --VPQEGNLQ SHLDLFKTHL EEQV-QKNFS GLGVIDFESW
                                    KKDKYKK-RN GGVPQMGNYQ KHRTAFIEDL DKYVPDVDYD GIGVIDFEHW
                                    NNGKYKE-RN GGVPQRGNIT IHLQQFNEDL DKMTPDKSFG GIGVIDFERW
                                    PNGNVVA-RN GGVPQLGNLT KHLQVFRDHL INQIPDKSFP GVGVIDFESW
                                    ENGKFIK-RN GGVPQRGNLE EHLKLFEKHL IEQVPDEKFD GVGVIDFESW
                                    KSGEVVK-RN GGVPQKGNLS RHLETFTQHL KTQIPNEDFF GIGVIDFESW
                                    KNGTYDI-RN EGVPQKGNIT VHLQQFTKEL DEIYPKKISG GIGVINFNKW
                                    KYGKYKI-RN GGVPQEGNIT IHLQRFIEHL DKTYPNRNFS GIGVIDFERW
                                    KDGKYKK-RN GGVPQEGNIT IHLQKFIENL DKTYPNRNFS GIGVIDFERW
                                    PDGTITR-RN GGVPQEGNLQ SHLNLFKIHL EEQI-QENFS GLGVIDFESW
                                    KNGTVTK-RN GGVPQEGDLK EHLEIFRKHL IKQIPDESFN GIGVIDFESW
                                    KKGDVTR-RN GGVPQEGDLK KHLEMFRKHL LEQIPDVSFS GVGVIDFESW
                                    ANGDVVM-RN GGVPQEGNLT KHLEVFREHL INQIPDKSFH GVGVIDFESW
                                    KSGGTIKIRN GGVPQEGDLK KHLEIFQKHL IKQIPDGSFS GIGVIDFESW
                                    KTGTVTK-RN GGVPQEGDLK IHLEMFQKHL IKQIPDGSFS GIGVVDFESW
                                    KTGTVTK-RN GGVPQEGDLK KHLEMFQKHL IKQIPDGSFS GIGVIDFESW
                                    KDGKYKK-RN GGVPQEGNIT IHLQKFIENL DKIYPNRNFS GIGVIDFERW
                                    KEGNYKI-RN GGVPQEGNIT IHLQRFIENL DKTYPNRNFN GIGVIDFERW
                                    NYGKYKI-RN GGVPQEGNIT IHLQRFIEYL DKTYPNRNFS GIGVIDFERW
                                    KNGTYEI-RN EGVPQKGNLT IHLEQFTKEL DEIYPKKIAG GIGVIHFHNW
                                    RAGVVTK-RN GGVPQEGDLT KHLEVFRKDL IKQIPDGSFS GIGIIDFESW
                                    KTGTITNVRN GGVPQEGDLK KHLEMFQKNL IKQIPDGSFS GIGVIDFESW
                                    ENGHTVR-RN GGVPQEGNVT FHLELFRKHV DQQIEDVGFS GLAVIDFESW
                                    KTGTVTNVRN GGVPQEGDLK KHLEIFQKNL IKQIPNGSFS GIGVIDFESW
                                    KTGIVTK-RN GGVPQEGDLK KHLETFQKHL IKQIPDGSFS GIGVIDFESW
                                    PNGKVVT-RN GGVPQEGNLT KHLEVFREHL INQIPDKSFH GVGVIDFESW
                                    PNGKVVT-RN GGVPQEGNLT KHLEVFREHL INQIPDKSFH GVGVIDFESW

                                    RPIFRQNWAS LQPYKKLSVE VVRREHPFWD DQRVEQEAKR RFEKYGQLFM
                                    RPIFRQNWAS LQPYKKLSVE VVRREHPFWD DQRVEQEAKR RFEKYGQLFM
                                    RPIFRQNWAS LQPYKDYSVE LVREQHPFWD SRSVEQEAKR SFEKYGKLFV
                                    RPIFRQNWAS LQPYKKLSVE VVRREHPFWD DQRVEQEAKR RFEKYGQLFM
                                    RPIFRQNWAS LEPYKTLSLK LEHKRHPFWS ESATKKEAKR RFEKYARIFM
                                    RPIYRQNWAS LAPYRDLSVS IERKRHPWWS VKSINEMAIR RFEEAGRIFM
                                    RPIFRQNWAS LQPYKKLSID IVRREHPFWD SRSVEQEAKR RFEKYGKLFM
                                    RPIFRQNWAS LEPYKTLSIK LERERHPNWS DEAAKKEAKR RFEKYGRVFM
                                    RPIFRQNWAS LQIYRELSYD VERQLHPFWS QKAVQQEAAD RFEKSARMFM
                                    RPIFRQNWAS LAPYRDLSIK LENDRHPFWN KSSIKQRAVK SFESAGQLFM
                                    RPIFRQNWAS LAPYRDLSIT IERRRHIFLS EKSIEREAIR RFEEAGRIYM
                                    RPIFRQNWAS LEPYKTQSIK LERMRHPLWS ENAVKKEAKR RFEKYARIFM
                                    RPIFRQNWAS LEPYKTLSIK LERKRHPFSS ESAVKKEAKR RFEKYARIFM
                                    RPIFRQNWAS LEPYKTLSIK LEHKRHPFWS DSAVKKEAKR RFEKYARIFM
                                    RPIFRQNWAS LEPYKTLSVR LERKRHPFWS DSAVKKEAKR RFEKYARIFM
                                    RPIFRQNWAS LEPYKTLSIK LERGKHPTWS DAAIKKEAKR RFEKYGRIFM
                                    RPIFRQNWAS LEPYKTLSIK LERGKHPTWS DAAIKKEAKR RFEKYGRIFM
                                    RPIFRQNWAS LQPYKKLSIE IVRREHPFWD NQSVEQEAKR RFEKYGKLFM
                                    RPIFRQNWAS LQPYKKLSIE IVRREHPFWD NQSVEQEAKR RFEKYGKLFM
                                    RPIFRQNWGS LAHYRDYSYK IEEKRHPFMN EKIIKRLATK RFEDFAKIFM
                                    RPVFRQNWAS LEPYKKLSIE LVRREHPFWN IRSVEQEAKR RFEKFGKLFM
                                    RPIFRQNWAS LQPYKKLSID VVRREHPSWG DQRVEQEAKR RFEKYGKLFM
                                    RPIFRQNWAS LQPYKDLSID IVRREHPFWD DRRVEQEAKR RFEKYGKLFM
                                    RPIFRQNWAS LQPYKKLSVE VVRREHPFWD DQRVEQEAKR RFEKYGQLFM
                                    RPIFRQNWAA LAPYRDLSTE IERDRHPFWD KNKVAHEATR RFEKAARLFM
                                    RPIFRQNWAS LQPYKKLSIE IVRREHPFWD NQSVEQEAKR RFEKYGKLFM
                                    RPIFRQNWAS LEPYKTLSIK LEREKHPIWS DAAIKKEAKR RFEKYGRIFM
                                    RPIFRQNWAS LAPYRDLSTE IERARHPFWD KKAIEREAVR RFEKSARLFM
                                    RPIFRQNWAS LQPYKKLSIE IVRREHPFWD SRSVEEEAKR RFEKYGKLFM
                                    RPIFRQNWAS LQLYKDFSIE IVRKQHPFWN SRSVEQEAKR SFEKYGKLFM
                                    RPIFRQNWAS LQPYKKLSIE IVRREHPFWD SRSVEQEAKR RFEKYGKLFM
                                    RPIFRQNWAS LQPYKKLSIE IVRREHPFWD SRSVEQEAKR RFEKYGKLFM
                                    RPIFRQNWAS LQPYKKLSIE IVRHEHPFWD NQSVEQEARR QFEKYGRLFM
                                    RPIFRQNWAS LQPYKKLSVD LVRREHPFWD SKSVEQEAKR RFEKYGKLFM
                                    RPIFRQNWAS LEPYKTLSIK LERERHPFWS DAAVKKEAKR RFEKFGRMFM
                                    RPIFRQNWAS LEPYKTLSIK LERERHLFWS EAAIKKEAKR RFEKYGRIFM
                                    RPIFRQNWAS LQPYKKLSID IVRREHPFWD SRSVEQEAKR RFEKYGKLFM
                                    RPIFRQNWAS LQPYRDYSVE LVREQHPFWD SKTVEQEAKR SFEKYGRLFV
                                    RPIFRQNWAS LQPYKKLSIE IVRREHPFWD NQSVEQEARR QFEKYGRLFV
                                    RPIFRQNWAS LQIYRDYSID LERQRHPAWS QKALQLEASE RFERAGKSFM
                                    RPIFRQNWAS LQPYKDFSIE LARKQHPFWS SRAVEQEARR SFEKYGKLFM
                                    RPIFRQNWAS LEPYKTLSIK LERERHPLWS DAAIKKEAKR RFEKYGRIFM
                                    RPIFRQNWAS LQPYKKLSID IVRREHPFWD SGSVEQEAKR KFEKYGKLFM
                                    RPIFRQNWAS LQPYKKLSID IVRREHPFWD SGSVEQEAKR KFEKYGKLFM
                                    KPIFRQNWGN TEIHKKYSIE LVRKEHPKWS ESMIEAEATK KFEKYARYFM
                                    RPIFRQNWGN TEIHKKYSIE LVRKEHPKWS ESMIEAEATK KFEKYARYFM
                                    RPIFRQNWAS LEPYKTLSIK LERERHPYWS DGAIKKEAKR RFEKYGRMFM
                                    RPIFRQNWAS LQPYKKLSIE IVRREHPFWD NQSVEQEARR QFEKYGRLFM
                                    RPIFRQNWAS LEPYKTLSIK LERERHPFWI DNAIKKEAKR RFEKYARVFM
                                    RPIFRQNWAS LQPYKKLSID VVRREHPSWG DQRVEQEAKR RFEKYGKLFM
                                    RPIFRQNWAS LAPYRDLSIE LETASHKNWS KNAIKQHAVK LFESAGRLFM
                                    KPIFRQNWGT QKIYKDLSID LVKQIHPLWS KPTVESEAIK KFEKYGRYFM
                                    KPIFRQNWGE TRIHKNISIE LVKQVHSLWS YSTIKSEAAK QFEKHARYFM
                                    RPIFRQNWAS LAPYRDLSIE LETVRHKNWS KNAIKQHAVK LFESAGRLFM
                                    KPIFRQNWGT QKLYKDLSYD LVKQMHPLWS RPTIESEAIK KFEKNGRYFM
                                    RPVFRQNWGN TEIHKEYSIE LVRKEHPKWS KSMIEAEATK KFEKYARYFM
                                    RPIFRQNWAS LQPYKKLSVE VVRREHPFWD DQRVEQEAKR RFEKYGQLFM
                                    RPIYRQNWAS LTPYKDLSVS LVRKEHPSWS NRQVEQEAKE EFEKSGKLFM
                                    RPIFRQNWAS LKPYKDLSIK LVHKEHPQWS DKAVEREAAA RFEKNGVKFM
                                    RPIFRRNVNN LKINKEVSID LVRKEHPKWD KSMIETEASN RFEKSARIFM
                                    RPIFRQNWGN MKIYKNFSID LVRKEHPFWN KKMIELEASK RFEKYARLFM
                                    RPIFRQNWGN MKIHKNFSID LVRNEHPTWN KKMIELEASK RFEKYARFFM
                                    RPIFRQNSAS LAPYRDLSIE LEAARHRNWS KNAIKQHAVQ LFETAGRVFM
                                    RPIFRQNWAS LEPYKTLSIK LEREKHPIWS DAAIKKEAKR RFEKYGRIFM
                                    RPIFRQNWAS LEPYKTLSIK LERERHPLWS DAAIKKEAKR RFEKYGRIFM
                                    RPIFRQNWAS LQPYKKLSVD LVRREHPFWD SKSVEQEAKR RFEKYGKLFM
                                    RPIFRQNWAS LEPYKTLSVR LERKRHPFWS DSAVKKEAKR RFEKYARIFM
                                    RPIFRQNWAS LEPYKTLSIK LEHKRHPFWS DSAVKKEAKR RFEKYARIFM
                                    RPIFRQNWAS LEPYKTQSIK LERMRHPLWS ENAVKKEAKR RFEKYARIFM
                                    RPIFRQNWGN MKIHKNFSID LVRNEHPTWN KKMIELEASK RFEKYARFFM
                                    RPIFRQNWGN MMIHKKFSID LVRNEHPFWD KKMIELEASK RFEKYARLFM
                                    RPIFRQNWGN MKIYKNFSID LVRKEHPFWN KKMIELEASK RFEKYARLFM
                                    RPIFRRNVDN LKINKDISID LVRKEHPKWD KSMIEKEASN RFETSAKIFM
                                    RPIFRQNWAS LEPYKTVSIK LEHKKHPNWS DAAIKKEAKR RFEKHGRIFM
                                    RPIFRQNWAS LEPYKTLSIK LEHKRHPFWN ESAVKKEAKR RFEKYARIFM
                                    RPIFRQNWAS LAPYRDLSTE IERARHPFWD KNRVVSEATR RFEKSGRLFM
                                    RPIFRQNWAS LEPYKTLSIK LEHKRHPFWN ESAVKKEAKR RFEKYARIFM
                                    RPIFRQNWAS LEPYKTLSIN LEREKHPNWS DGAIRKEAKR RFEKYGRVFM
                                    RPIFRQNWAS LQPYKKLSIE IVRREHPFWD NQSVEQEAKR RFEKYGKLFM
                                    RPIFRQNWAS LQPYKKLSIE IVRREHPFWD NQSVEQEAKR RFEKYGKLFM

                                    EETLKAAKRM RPAANWGYYA YPYCYNLTPN QPSAQCEATT MQENDKMS-W
                                    EETLKAAKRM RPAANWGYYA YPYCYNLTPN QPSAQCEATT MQENDKMS-W
                                    EETLKAAKEI RPGASWGYYA YPYCYNLSPN QPSPQCDRTT VLENDKMS-W
                                    EETLKAAKRM RPAANWGYYA YPYCYNLTPN QPSAQCEATT MQENDKMS-W
                                    EETLNMAKKL RSKAKWGYYG YPYCFNQTPG QPTAHCNRQT MAENNEMS-W
                                    EETIKTAKLL RPRASWGYYA YPYCFNLTPR QRNWKCDENV KKDNDRIS-W
                                    EETLKAAKEN RPSARWGYYA YPYCYNLTPN QPSSQCDSAT VQENDKLS-W
                                    EETLKMAKKL RPKATWGYYG YPHCFNQTPG QPTAHCNRQT MAENDGMS-W
                                    QRSLELARAL RPRAGWGYYA YPYCFNWTPN QQSAQCSSKA VEENDGMS-W
                                    AETIKLAKKL RPHAHWSYYA YPYCFNLTPN QPSASCDPQV LKENDKLS-W
                                    EETIKLAKSM RPRASWGYYA YPYCFNLTPQ QMNWRCDEKI KKDNDRMQ-W
                                    EETLNMAKKL RSKAKWGYYG YPYCFNQTPG QPTAHCNRQT MAENNEMS-W
                                    EETLNMAKKL RPKAKWGYYG YPYCFNQTPG QPTAHCNRQT IAENNEMS-W
                                    EETLNMAKKL RPKAKWGYYG YPYCFNQTPG QPTAHCNRQT MAENDEMS-W
                                    EETLNMAKKL RPKAKWGYYG YPHCFNQTPG QPTAHCNRQA MVENDEMS-W
                                    EETLKTAKKL RSNATWGYYG YPHCFNHTPG QRSAHCDRQT MVENDEIS-W
                                    EETLKTAKKL RSNATWGYYG YPHCFNHTPG QRSAHCDRQT MVENDEIS-W
                                    EETLKAAKQI RPSASWGYYA YPYCYNLTPN QHSSQCDSAT MLENDKMS-W
                                    EETLKAAKQI RPSASWGYYA YPYCYNLTPN QHSSQCDSAT MLENDKMS-W
                                    EETINLAKYL RPNAYWSYYG YPQCFNLTPK QPNTQCDNQL RKENDEIS-W
                                    EETLKVAKEI RASARWGYYA YPYCYNLTPN QPSSQCDSTA MQENDKMS-W
                                    EETLKAAKRM RPAANWGYYA YPYCYNLTPN QPSSQCEATT MQENDKMS-W
                                    EETLKAAKGM RPSANWGYYA YPYCYNLTPK QPNAQCDPTT MQENDKMS-W
                                    EETLKAAKRM RPAANWGYYA YPYCYNLTPN QPSAQCEATT MQENDKMS-W
                                    EDTLKLARIL RPKASWGYYA YPYCFNSTPN VPTAQCDPKV YAENDRLS-W
                                    EETLKAAKQI RPSASWGYYA YPYCYNLTPN QHSSQCDSAT MLENDKMS-W
                                    EETLKIAKKL RPKATWGYYG YPHCFNYTPG QRTAHCSHQT MVENDEMS-W
                                    AETLEAAKIL RPSARWAYYA YPYCFNLTPQ QNSIRCSPAV IEENDKMS-W
                                    EETLKAAKRI RPAASWGYYA YPYCYNLTPN QPSSRCDVTT MQENDKMS-W
                                    EDTLKAAKQI RPFASWGYYA YPYCYNLTPN QPSSQCDETA MLENDKMS-W
                                    EETLKAAKQI RPSGSWGYYA YPYCYNLTPN QPSSQCDSTT MQENDKMS-W
                                    EETLKAAKQI RPSGSWGYYA YPYCYNLTPN QPSSQCDSTT MQENDKMS-W
                                    EETLKAAKQI RPYAKWGYYA YPYCYNLTPS QPSSHCDAVT QQENDKMS-W
                                    EETLKAAKQM RPEAIWGYYA YPYCYNLTPN QPSSQCDSTT IQENDKLS-W
                                    EESLKMAKKL RPWAMWGYYG YPHCFNKSPG QQSMHCDRST MTENDEMS-W
                                    EETLKMAKKL RSKGAWGYYG YPHCFNQTPN QPTAHCNRAV LLENDETS-W
                                    EETLKAAKEN RPSARWGYYA YPYCYNLTPN QPSSQCDSAT VQENDKLS-W
                                    EETLKTAKEC RPAASWGYYA YPYCYNLSPN QPSSQCDKTT MLENDKMS-W
                                    EETLKAAKQI RPYGKWGYYA YPYCYNLTPS QPSSQCDAAT QQENDKMS-W
                                    QRTLELAQRL RPKASWGYYA YPYCFNMSPN QPGSQCSPKV VEENDAMS-W
                                    EETLRAAKEI RPSASWGYYA YPYCYNLTPN QPSSQCDRST VLENDKMS-W
                                    EETLKTAKKL RPKAAWGYYG YPHCFNQTPG QRSPHCSRQT MAENDGMS-W
                                    EETLKAAKEN RPSASWGYYA YPYCYNLTPN QPSSQCDSTT VQENDKLT-W
                                    EETLKAAKEN RPSASWGYYA YPYCYNLTPN QPSSQCDSTT VQENDKLT-W
                                    EETLKLAKKT RKRAKWGYYG FPYCYNVTPN NPGPDCDAKA TIENDRLS-W
                                    EETLKLAKKS RKRAKWGYYG FPYCYNVTPN NPGPDCDAKA IIENDRLS-W
                                    EETLKMAKKL RPKATWGYYG YPYCFNQTPG QPTAHCNRQT MVENDEMS-W
                                    EETLKAAKQI RPYAKWGYYA YPYCYNLTPS QPSSQCDAAT QQENDKMS-W
                                    EETLNMAKKL RPKATWGYYG YPHCFNQSPG QPTVHCNRQA MAENDGMS-W
                                    EETLKAAKRM RPAANWGHYA YPYCYNLTPN QPSSQCEATT MQENDKMS-W
                                    EETIKLAKQL RPYASWSYYA FPYCFNLTPN QPNASCDPRV FKENDQLS-W
                                    EETLKIAKKF RFRGDWGYYG YPYCYNLTPG HPGFDCDQKA MSENDKMS-W
                                    EETLNVAREN RVKADWGYYG YPYCYNLSPG NPGSDCDSTA MSENDKMS-W
                                    EETIKLAKQL RPHASWSYYA FPYCFNLTPN QPSASCDPRV FKENDQLS-W
                                    EETLKTAKKY RFKGDWGYYG YPYCYNLSPG HPGIDCNQKA MSDNDKMS-W
                                    EETLKLAKKT RKRAKWGYYG FPYCYNASPN NPGPSCDAKA IIENDRMS-W
                                    -ETLKAAKRM RPAANWGYYA YPYCYNLTPN QPSAQCEATT MQENDKMS-W
                                    EKTLKLAQKL RPLAAWGYYA YPYCYNLTPK QPTTQCNRET IKENDKMTPW
                                    FETMQLAKSL RPNATWGYYA YPYCFNLTPS QPGSKCDART MDENDEMT-W
                                    EKTLKLAKDI RNKNKWGYHG YPYCPTASTG NPSFDCDALA MNENDKLS-W
                                    EETLKLAKKT RKQADWGYYG YPYCFNMSPT NFVPDCDVTA MRENDEMS-W
                                    EETLKLAKKT RKQADWGYYG YPYCFNMSPN NLVPECDVTA MHENDKMS-W
                                    EETIKLAKQL RPNASWSYYA YPYCFNLTPN QPSASCDPRV LQENDQMS-W
                                    EETLKIAKKL RPKATWGYYG YPHCFNYTPG QRTAHCSHQT MVENDEMS-W
                                    EETLKTAKKL RPKAAWGYYG YPHCFNQTPG QRSPHCSRQT MAENDGMS-W
                                    EETLKAAKQM RPEAIWGYYA YPYCYNLTPN QPSSQCDSTT IQENDKLS-W
                                    EETLNMAKKL RPKAKWGYYG YPHCFNQTPG QPTAHCNRQA MVENDEMS-W
                                    EETLNMAKKL RPKAKWGYYG YPYCFNQTPG QPTAHCNRQT MAENDEMS-W
                                    EETLNMAKKL RSKAKWGYYG YPYCFNQTPG QPTAHCNRQT MAENNEMS-W
                                    EETLKLAKKT RKQADWGYYG YPYCFNMSPN NLVPECDVTA MHENDKMS-W
                                    EETLKLAKKT RKQADWGYYG YPYCFNMSPN NLVPDCDATA MLENDKMS-W
                                    EETLKLAKKT RKQADWGYYG YPYCFNMSPT NFVPDCDVTA RDENNEMS-W
                                    EKTLKLAKEI RKKTEWGYHG YPHCLSGSTD KPSFDCDALS MSENDKMS-W
                                    EETLKAARKL RPRAAWGYYG YPHCFNQTPG QRTAHCNRQA MVENDEMS-W
                                    EETLNMAKKL RPKAKWGYYG YPHCFNQTPG QPTAHCNRQT MAENNEMS-W
                                    EDTLRLARTL RPKASWSYYA YPYCFNLTPN VPTVGCDPKV YQENNRLS-W
                                    EETLNMAKKL RPKAKWGYYG YPHCFNQTPG QPTAHCNRQT MAENNEMS-W
                                    EETLKMAKKL RPKATWGYYG YPHCFNQTPG QRTSHCNRQT MVENDGMS-W
                                    EETLKAAKQI RPSASWGYYA YPYCYNLTPN QHSSQCDSAT MLENDKMS-W
                                    EETLKAAKQI RPSASWGYYA YPYCYNLTPN QHSSQCDSAT MLENDKMS-W

                                    LFESEDVLLP SVYLRWNLTS GERVGLVGGR VKEALRIARQ MTT-SRK--K
                                    LFESEDVLLP SVYLRWNLTS GERVGLVGGR VKEALRIARQ MTT-SRK--K
                                    LFELEDVLLP SVYLRLGLTA GERVGLVGGR VKEALRVARQ ST--PRK--K
                                    LFESEDVLLP SVYLRWNLTS GERVGLVGGR VKEALRIARQ MTT-SRK--K
                                    LFTLEDVHLS SVYLRQEIRG EDRVGFVKGR VSEALRMAGK IP--RKQ--Q
                                    LWKLEDILFP SVYIRSTLTV NEKKGLIVGR LQESRRIIEK YS--LSS--V
                                    LFELEDVLFP SVYLRLSLTS GQRVGLVGGR VKEALRIAKQ TT--TRK--R
                                    LFTLEDTHLP SVYLRQEIRE EDRVGFVKGR VSEALRVAKK SP--QKQ--Q
                                    LFGSKTNLYP SVYLRQKLNA SQRIGLVRGR VQEAVRLSRK AW--NRESSR
                                    LWKLENVLLP SFYLRYSLST DERLGLIAGR LHEAVRLNKK FS---NR--P
                                    LWKLEDVLLP SVYYKMTLSS NEKIGLIAGR LQESQRIIQR SS--LSS--V
                                    LFTLEDAHLS SVYLRQEIRG EDRVGFVKGR VSEALRMADK IP--RKQ--Q
                                    LFTLEDVHLS SVYLRQEIRG EDRVGFVKGR VSEALRIADK IS--PKQ--Q
                                    LFTLEDVHLS SVYLRQEIRG EDRVGFVKGR VSEALRMASK IP--RKQ--Q
                                    LFTLENVHLP SVYLRQEIRG EDRMGFVKGR VSEALRMAGK IP--RKQ--L
                                    LFTLEDAHMP SVYLRQKIKE MDRVGFVKGR VSEALRMAEK SS--RKQ--Q
                                    LFTLEDAHMP SVYLRQKIKE MDRVGFVKGR VSEALRMAEK SS--RKQ--Q
                                    LFELEDVLLP SVYFRLSLTS SERVGLVGGR VREALRIAKQ MA--IRK--K
                                    LFELEDVLLP SVYFRLSLTS SERVGLVGGR VREALRIAKQ MA--IRK--K
                                    LWERENALLP SIYFPRDLDV KTKVGLINGR LNEAWRIAKK FK--PQP--K
                                    LFDLEDVLLP SVYLRLSLTS NERVGLVGGR VKEALRIAKQ QTT-GRK--K
                                    LFESEDVLLP SVYLRWNLTS GERVGLVGGR VKEALRIARQ MTT-SRK--K
                                    LFESEDVLLP SVYLRWNLTS GERVGLVGGR VKEALRIARQ MTT-SGK--K
                                    LFESEDVLLP SVYLRWNLTS GERVGLVGGR VKEALRIARQ MTT-SRK--K
                                    MFNLQGMLLP SVYIRSSLNK RERMELISCR VKEAMRISSK LK--QALPKT
                                    LFELEDVLLP SVYFRLNLTS SERVGLVGGR VREALRIAKQ MA--IKK--R
                                    LFTLEDVLMP SLYLRQEIRE MDRMGFVKGR VSEALRMTEK S----KR--Q
                                    LFDTQDMLLP SVYLRLNLNS RDRVGLINGR VKEALRISKW MK--SRA--P
                                    LFELEDVLLP SVYLRLSLTS GQRVGLVAGR VKEALRIAKQ TSAGTRK--K
                                    LFELEDVLLP SVYLRQSLAN SQRVGLVGGR VKEALRIAKE TT--PRK--R
                                    LYALEDVLLP SVYLRLSLTS SQRVGLVGGR VKEALRIAKQ MA--ARK--R
                                    LFTLEDVLLP SVYLRLSLTN SQRVGLVGGR VKEALRIAKQ MA--ARK--K
                                    LFELQNVLLP SVYLRLSLTS NQRVGLVGGR VKEALRIAKQ MM--TRK--Q
                                    LFELEDVLLP SVYLRRSLTS GQRVGLVGGR VKEALRIAKQ MT--SRK--K
                                    LFMLEDVHAP SVYLRLEIKE GDRPGFVKGR VSEAQRLAVK SL--RKQ--Q
                                    LFALEDVHLP SVYLRQGIKE GDRPGFVKGR VSEALRLAAK TS--RRQ--Q
                                    LFELEDVLFP SVYLRLSLTS GQRVGLVGGR VKEALRIAKQ TT--TRK--R
                                    LFELEDVLLS SVYLRLSLTA GERVGLVGGR VKEALRIARQ ST--PRK--K
                                    LFELQDVFLP SVYLRLSLTS NQRVGLVGGR VKEALRIAKQ MM--TRK--Q
                                    LFGNQKILLP SLYLQHKLTP QQRVALARGR ITEAVRLARK SP--AKD-VK
                                    LFEPEDVLLP SVYLRLSLSS GDRVGLVGGR VKEALRIARQ ST--PRK--K
                                    LFELEDVHLP SVYLRQEIKE VDRVGFVKGR ASEALRMAGK ST--REQ--P
                                    LFELEDILLP SVYLRLSLTS SQRVGLVAGR VKEALRIAKQ TT--IRK--K
                                    LFELEDILLP SVYLRLSLTN SQRVGLVAGR VKEAMRIAKQ TT--IRK--K
                                    MYNNQEILFP SVYVRHEQKP EERVYLVQGR IKEAVRISNN LE--HSP--S
                                    MYNNQEILLP SVYLRHEQKP EERIYLVQGR IKEAVRISNN LE--HSP--S
                                    LFTLEDVHLP SVYLRQEIRE DNRVGFVKGR VSEALRVAER NP--HKQ--Q
                                    LFELQDVLLP SVYLRLSLTS NQRVGLVGGR VKEALRIAKQ MM--TKK--Q
                                    LFTPEDAHLP SVYLRQEIKE HDRVGYVKGR VSEALRMAER SP--RKQ--Q
                                    LFESEDVLLP SVYLRWNLTS GERVGLVGGR VKEALRIARQ MTT-SRK--K
                                    LWKIEDSILP SVYLRKSLTS HQRSDFIAKE LQESVRLSKK FS---NR--P
                                    LFSNQDVLLP SVYVKYFLQP FERAGLVEGR VKEAVRVSNN HK--NLP--R
                                    LFNNQNVLLP SVYVKFFLKA EERVGLVRGR VKEAVRIMRN TK--HKP--R
                                    LWKMEDSIIP SLYLPKSLTS HERSDFIATE LQESVRTSKK FS---NR--P
                                    LFNNQDLLMP SVYVKYFMQA FERAALVQGR VKEAVRISNN HK--NLP--R
                                    MYNNQEILLP SVYVRHKQDP EERIYLVQGR VKEAVRVSNN LE--HSP--S
                                    LFESEDVLLP SVYLRWNLTS GERVGLVGGR VKEALRIARQ MTT-SRK--K
                                    LFMNEDMLFP SVYMGKKLSQ QQRVGLVEGR VREARRISTH MK--GTH--K
                                    LFKDEDVFLP SVYIRKELSK SERVGLVEGR VREATRVAKK LH--PNA--L
                                    LFKYQDVLLP SVYVKHVLKP EEKIGLVRGS VKEAVRISKK FE--HLP--K
                                    LFNNQNVLLP SVYVRRELTP DQRIGLVQGR VKEAVRISNN LK--HSP--K
                                    LFNNQNVLLP SVYVRQELTP DQRIGLVQGR VKEAVRISNN LK--HSP--K
                                    LWKLEDTFLP SVYLRKSLSN DERLGLIVGR LHVAVRLSRK FP---NR--P
                                    LFTLEDVLMP SLYLRQEIRE MDRMGFVKGR VSEALRMTEK S----KR--Q
                                    LFELEDVHLP SVYLRQEIKE VDRVGFVKGR ASEALRMAGK ST--REQ--P
                                    LFELEDVLLP SVYLRRSLTS GQRVGLVGGR VKEALRIAKQ MT--SRK--K
                                    LFTLENVHLP SVYLRQEIRG EDRMGFVKGR VSEALRMAGK IP--RKQ--L
                                    LFTLEDVHLS SVYLRQEIRG EDRVGFVKGR VSEALRMASK IP--RKQ--Q
                                    LFTLEDAHLS SVYLRQEIRG EDRVGFVKGR VSEALRMADK IP--RKQ--Q
                                    LFNNQNVLLP SVYVRQELTP DQRIGLVQGR VKEAVRISNN LK--HSP--K
                                    LFNNQNVLLP SVYIRHELTP DQRVGLVQGR VKEAVRISNN LK--HSP--K
                                    LFNNQNVLLP SVYIRRELTP DQRIGLVQGR VKEAVRISNK LK--HSP--K
                                    LFNNQNVLLP SIYLKNVLKP DEKIHLVQER LKEAIRISKN FK--HLP--K
                                    LFTLEDAHLP SVYLRQEIRE EDRMGFVKGR VSEALRMAAK SP--SKQ--Q
                                    LFTLEDVYLS SVYLRQEIKG EDRVGFVKGR VSEALRMAGK IL--RKQ--Q
                                    MFNLQNVLLP SVYLQASLRH KERMELITGR VTEAIRISNR SK--QNAKKP
                                    LFTLEDVYLS SVYLRQEIKG EDRVGFVKGR VSEALRMAGK IL--RKQ--Q
                                    LFTLEDMHLP SVYLRQEIEE EDRVGFVKGR VSEAIRIAEK CP--SKQ--Q
                                    LFELEDVLLP SVYFRLSLTS SERVGLVGGR VREALRIAKQ MA--IRK--K
                                    LFELEDVLLP SVYFRLSLTS SERVGLVGGR VREALRIAKQ MA--IRK--K

                                    VLPYYWYKYQ DRRDTDLSR- -ADLEATLRK ITDLGADGFI IWGSSDDINT
                                    VLPYYWYKYQ DRRDTDLSR- -ADLEATLRK ITDLGADGFI IWGSSDDINT
                                    VLPYYWYKYQ DHRDAYLDK- -ADLEATLRK ISDLGADGLI IWGSSNDINT
                                    VLPYYWYKYQ DRRDTDLSR- -ADLEATLRK ITDLGADGFI IWGSSDDINT
                                    VLPYYWFKYQ DNRDNFLSE- -KDTENTFNT IANLGADGLI IWGSSEDTNT
                                    ILPYFWYKYR DNSNNFLSE- -IDVEGVFHV MATNGAAGHV IWGSSNDFTS
                                    VLPYYWYKYQ DQRDTYLNK- -ADLEATLRK IWDLGADGLV IWGSSNDINT
                                    VLPYYWFKYQ DRRNNFLSK- -KDTENAFSM IASLGADGLI IWGSSEDTNT
                                    VLPYYWYKYQ DQTNVFVNK- -RDLTNTLTE AIKRGADGVV IWGSSNDFNS
                                    IIPYFWFKFQ DERDIYLNK- -EDIRSSFKT MLKNGADGHI IWGSSQDFDS
                                    ILPYFWYKYH DQGNNLLSE- -ADVHDSFNA MASNGAAGHI IWGSSNDFTS
                                    VLPYYWFKYQ DNRDNFLSE- -KDTENTFNT IANLGADGLI IWGSSEDTNT
                                    VLPYYWFKYQ DNRHTFLSE- -KDTKNVFNT IANLGADGLI IWGSSEDTNT
                                    VLPYYWFKYQ DNRDNFLSE- -KDTENTFNT IAKLGADGLI IWGSSEDTNT
                                    VLPYCWFKYQ DNRDHFLSE- -KDTENTFNT IANLGANGLI IWGSSEDTNT
                                    VLAYHWFKYQ DHRDNFLSK- -KDTENTVNT IANLGADGVI IWGSSEDTNS
                                    VLAYHWFKYQ DHRDNFLSK- -KDTENTVNT IANLGADGVI IWGSSEDTNS
                                    VLPYYWYKYQ DKRDMYLSK- -DDLEATLRK IMDLGADGLI LWGSSDDINT
                                    VLPYYWYKYQ DKRDMYLSK- -DDLEATLRK IMDLGADGLI LWGSSDDINT
                                    ILPYFWYKYR DSQDTFLSY- -NDLIHGFQE ILNQKVNGFV IWGSSNDVNT
                                    VLPYYWYKYQ DQRDTYLNK- -ADLEATLRK ISDLGADGLI IWGSSNDINT
                                    VLPYYWYKYQ DRRDTDLSR- -ADLEATLRK ITDLGADGFI IWGSSNDINT
                                    VLPYYWYKYQ DRRDTDLSR- -ADLEATLRK ITDLGADGFI IWGSSDDINT
                                    VLPYYWYKYQ DRRDTDLSR- -ADLEATLRK ITDLGADGFI IWGSSDDINT
                                    VLPYFWYKYQ DKTDDFLTS- -EDLSNGFRL IKSIGGDGIV IWGSSNDFNT
                                    VLPYYWYKYQ DKRDMYLSK- -DDLEATLRK IMDLGADGLI LWGSSDDINT
                                    VLPYYWFKYQ DHRDIFLSK- -EDTENTINT IASLGANGMI IWGSSEDTNT
                                    VFPYFWYKYQ DDRDVYLNG- -EDVENSMKE IAKLGANGIV VWGSSQDVNS
                                    VLPYYWYKYQ DQRDTYLNK- -ADLEATLRK ISDLGADGLI IWGSSNDINT
                                    VLPYYWYKYQ DHRDTYLNK- -ADLEATLRK ILDLGADGLI IWGSSNDINT
                                    VLPYYWYKYQ DQRDTYLSK- -ADLDATLRK IADQGADGLI IWGSSNDINT
                                    VLPYYWYKYQ DQRDTYLSK- -ADLEATLRK ISDLGANGLV IWGSSNDMNT
                                    VLPYYWYKYQ DQRDTNLSK- -DDLEATLKK IINLGADGLI IWGSSSDINT
                                    VLPYYWYKYQ DQRDSYLTK- -VDLEATLRK ISDLGADGLI IWGSSNDINT
                                    ILPYYWFKYQ DNRDKLLSE- -KDTMNTIEM IANHGADGAI IWGSSNDVNT
                                    VLPYHWFKYQ DNRNKFLTK- -KDAENTINT ISNLGADGLI IWGSSEDTDT
                                    VLPYYWYKYQ DQRDTYLNK- -ADLEATLRK IWDLGADGLV IWGSSNDINT
                                    VLPYYWYKYQ DHRDTYLNK- -ADLETTLGK ISDLGADGLI IWGSSNDINT
                                    VLPYYWYKYQ DQRETNLSK- -DDLEATFKK IINLGADGLI IWGSSSDINT
                                    VLAYYWFKFQ DQHDSFVES- -RDLVNTFNE IAKRGADGII IWGSSDDFNT
                                    ILPYYWYKYQ DHRDTYLNK- -ADLEATLRK ISDLGADGLI IWGSSNDVNT
                                    VLPYTWFKYQ DQRNDFLTK- -KDTENAINI IASLGAEGLI IWGSSEDTDT
                                    VLPYYWYKYQ DQRDTYLNK- -ADLEATLRK IWDLGADGLV IWGSSNDINS
                                    VLPYYWYKYQ DQRDTYLNK- -ADLEATLRK IWDLGADGLV IWGSSNDINS
                                    VLAYWWYVYQ DKMDIYLSE- -TDVEKTFQE IVTNGGDGII IWGSSSDVNS
                                    VLAYWWYVYQ DKMDIYLSE- -TDVKKTFQE IVTNGGNGII IWGSSSDVNS
                                    ILPYYWFKYQ DRRDNFLSK- -KDTENAFNT IANLGANGLV IWGSSEDTNT
                                    VLPYYWYKYQ DQRDTNLSK- -DDLEATLKK IMNLGADGLI VWGSSSDINT
                                    ILPYYWFKYQ DRRNNFLTK- -KDTENAFDT IASLGANGLI IWGSSEDTNT
                                    VLPYYWYKYQ DRRDTDLSR- -ADLEATLRK ITDLGADGFI IWGSSNDINT
                                    ILPYVWYKFQ DQPDVYLSE- -NDLLNSFKA ILDNGASGFV VWGSYKDVNT
                                    VIPYWWFKFT DQMDVFLSE- -ADVKNTFRE ILYNGGDGII IWGSSSDVNS
                                    VIPYWWYKYT DQTNVYLSQ- -KDVENTFKE ILFNDGEGII IWGSSADVDS
                                    ILPYFWYKFQ DQVDVYFSE- -NDILNSFKV MLDNGASGFV IWGSYKDVNT
                                    VIPYWWYKYT DQMDVFLSE- -KDVKNTFRE ILYNGGDGII IWGSSADVNS
                                    VLPYWWYVYQ DEMEIFLSE- -TDVKKTFQE IVTNGGDGII IWGSSSDVNS
                                    VLPYYWYKYQ DRRDTDLSR- -ADLEATLRK ITDLGADGFI IWGSSDDINT
                                    ILPYFWYRLN DEKDYYLNG- -NELEAILRE MSTLGANGVI LWGSSDDFKT
                                    ILAYHWFKYQ DDRDSYLTT- -EDLEATMQM ISRAGAHGAI IWGSSDDVNT
                                    VLSYWWYAYE DKMDTFLTE- -TDVKNTFRE ILINGGDGII IWGTMHDLN-
                                    VFSYWWYVYQ DETNTFLTE- -TDVKKTFQE IVINGGDGII IWGSSSDVNS
                                    VLSYWWYVYQ DETNTYLTE- -TDVKKTFQE IVINGGDGII IWGSSSDVNS
                                    VIPYFWFKFL DQRDIYLNK- -EDILSSFKV MIKNGADGHI IWGSSQDFNS
                                    VLPYYWFKYQ DHRDIFLSK- -EDTENTINT IASLGANGMI IWGSSEDTNT
                                    VLPYTWFKYQ DQRNDFLTK- -KDTENAINI IASLGAEGLI IWGSSEDTDT
                                    VLPYYWYKYQ DQRDSYLTK- -VDLEATLRK ISDLGADGLI IWGSSNDINT
                                    VLPYCWFKYQ DNRDHFLSET QKDTENTFNT IANLGANGLI IWGSSEDTNT
                                    VLPYYWFKYQ DNRDNFLSE- -KDTENTFNT IAKLGADGLI IWGSSEDTNT
                                    VLPYYWFKYQ DNRDNFLSEA QKDTENTFNT IANLGADGLI IWGSSEDTNT
                                    VLSYWWYVYQ DETNTFLTE- -TDVKKTFQE IVINGGDGII IWGSSSDVNS
                                    VLSYWWYVYQ DDTNTFLTE- -TDVKKTFQE IAINGGDGII IWGSSSDVNS
                                    VFSYWWYVYQ DETNTFLTE- -TDVKKTFQE IVINGGDGII IWGSSSDVNS
                                    VLPYWWYTYQ DKESIFLTE- -ADVKNTFKE ILTNGADGII IWGVSYELTD
                                    TLPYYWFKYQ DRREYFLSE- -KDTENAFNT IFNLGADGLI IWGSSEDTDT
                                    VLPYYWFKYQ DNRDNFLSE- -KDTENTFNT IVNLGADGLI IWGSSEDTNT
                                    VIAYFWYKYQ DSRNEFLTN- -DDVHDGFKT IKSLGGDGIV IWGSSGDLDT
                                    VLPYYWFKYQ DNRDNFLSE- -KDTENTFNT IVNLGADGLI IWGSSEDTNT
                                    ILPYYWFKYQ DHRNNFLSK- -KDTENAFST IASLGADGLI IWGSSEDTDT
                                    VLPYYWYKYQ DKRDMYLSK- -DDLEATLRK IMDLGADGLI LWGSSDDINT
                                    VLPYYWYKYQ DKRDMYLSK- -DDLEATLRK IMDLGADGLI LWGSSDDINT

                                    KAKCLQFREY LNNELGPAVK RIALNN---- ----NAND-- RLTVDVSVDQ
                                    KAKCLQFREY LNNELGPAVK RIALNN---- ----NAND-- RLTVDVSVDQ
                                    KEKCLRFREY LDNQLGPIVD RVRRNALGSS S--YEAGP-A DGRGGVSVDQ
                                    KAKCLQFREY LNNELGPAVK RIALNN---- ----NAND-- RLTVDVSVDQ
                                    EQKCKDLLHY VRTILGPAIK RIK------- ---------- ----------
                                    KQKCEEFRNY LKNILGPAVL QVTTFFAALN D--EDK--NL LINEQIPLDV
                                    KQKCLEFREY LNNDLGPAVE RIRQTATNQS Q--YSGNF-T DNRVDVSVDQ
                                    EQKCKDLQRY VRETLGPAIK RIKGL----- ---------- ----------
                                    QTKCRDFYAY LMQILGPTVY QLKQQLDAQ- ---------- ----------
                                    KEKCLKFEKY LNDVLGPAVK EIQAIASRGS S--TTDDNDI DIS-------
                                    KKKCEQFRDY LNNVLGPAVL EITKLSPRLT D--FPRDNDN IFDDNIFSNK
                                    EQKCKDLLQY VRTILGPAIK RIK------- ---------- ----------
                                    EQKCKDLLQY VRTILGPAIK RIE------- ---------- ----------
                                    EQKCKDLLQY VRTILGPAIK RIK------- ---------- ----------
                                    EQKCKDLLQY VTKILGPAIK RINQ------ ---------- ----------
                                    EEKCKDLQQY VKNVLGPAIK RIKQK----- ---------- ----------
                                    EEKCKDLQQY VKNVLGPAIK RIKQK----- ---------- ----------
                                    RQKCVEFKEY VNNELGPIVD RIRRTALGLT Q--SNSTL-V DNRIDVSVDQ
                                    RQKCVEFKEY VNNELGPIVD RIRRTALGLT Q--SNSTL-V DNRIDVSVDQ
                                    QQKCFELRNY LNNILGPLVK QMIDIANQRN I--NTA---- ---NSITLER
                                    EQKCLRFREY LNNDLGPIVD RARRTALGLI R--YDENP-A DNRIDVSVDQ
                                    KAKCVQFREY LNNDLGPVVK RIALNS---- ----NAPA-A KSRLDVSVDQ
                                    KAKCLQFREY LNNDLGPVVK RIGQLALND- ----NAPS-V RSRLDVSVDQ
                                    KAKCLQFREY LNNELGPAVK RIALNN---- ----NANS-- RLTVDVSVDQ
                                    KQKCQEFRDY LSETLGPTAW KLLVGRSRNV S--ETEELHD AYYETLRVTT
                                    KQKCVEFKEY VNNELGPIVD RIRRTALGLT Q--SNSTL-V DNRIDVSVDQ
                                    EEKCKNLQQY VKDVLGPAIK RIKQQ----- ---------- ----------
                                    RAKCQKFRDY VKDVLGPVAR SVIRPKLENM Q--ETTVIGE TSTIEVTAPI
                                    KQKCLQFREY LNNDLGPVVD RIKRTSPGLM R--ENEDENE DNEIDEVVDE
                                    KEKCLRFREY LNNDLGPIVA GVRQTVPGLT H--YEANP-A ENRFDVSVDQ
                                    KQKCVQFREY LNNDLGPSVD RTRRMALGSS E--YNGNS-V DNRIDGSVDQ
                                    KEKCVQFGEY LKNDLGPSVD RARRIALGSS Q--YNGNS-V DNRIDGSVDQ
                                    KQKCVEFREY LNNDLGPVVN RLRRTALGLT R--YTSTL-M DNKIDVSVDQ
                                    KQKCLQFREY LNNDLGPIVD RIRRTALGLS Q--RSGNS-L DNRVGVSVDQ
                                    QRKCEDLLQY MKDVLGPTVK RLSV------ ---------- ----------
                                    EQKCKDLQQY VREILGPAIK RIK------- ---------- ----------
                                    KQKCLEFREY LNNDLGPAVE RIRQTATNQS Q--YSGNF-T DNRVDVSVDQ
                                    NEKCLRFREY LNNDLGPIVD RVRRAALGPT I--YET---R NDPPDVSVDQ
                                    KQKCVEFREY LNNDLGPTVN RLRRTALGLT R--CTSTL-T DNEIDVNVDQ
                                    KSKCLAFQTY LDKTLGPSVQ RVRQQFSA-- ---------- ----------
                                    NDRCLQFREY LNNELGPAVS RVRQTALGYI H--NVAGL-A NNQTNVSVDQ
                                    EQKCRDLQRY LREVLGPAIR RLVK------ ---------- ----------
                                    KQKCLQFREY VNNDLGPAVN RVRQTVTNPS Q--YSNNF-T DNQVDVSVDQ
                                    KQKCLQFREY VNNDLGPAVD RVRQTVTNPS Q--YSNNF-T DNQVDVSVDQ
                                    LSKCKRLREY LLNTLGPFAV NVTETVNGRS S--LNF---- ----------
                                    LSKCKRLREY LLNTLGPIAV NVTETVNGRS S--LNF---- ----------
                                    EQKCKDLLQY VRETLGPTIR QLKRF----- ---------- ----------
                                    KQKCVEFKEY LNNDLGPIVD RLRRTAVGLT R--CISTL-V DNKIDVSVDQ
                                    EQKCKDLLQY VRDTLGPAIR QIKRL----- ---------- ----------
                                    KAKCVQFREY LNNDLGPVVK RIALNS---- ----NAPA-A KSRLDVSVDQ
                                    RKKCFNFKTY LKRMLGPAVV TIKAIALTYT P--ADDINSD EL--------
                                    ESKCKVLRSY LVGVLGPLAA KLLRAANEGV R--LDY---- ----------
                                    RSKCKSLRSY LTTVLGPIAL AVENAANNGT P--LTF---- ----------
                                    RKKCFNFKNY LKRMLGPAVA TIKAIASTYT F--ADDINSD EL--------
                                    ESKCKRLRKY LIEMLGPLAA KLIHSANEGT F--LDY---- ----------
                                    LSKCKRLREY LLNTLGPIAV NVTETVNRRS S--LNF---- ----------
                                    KAKCLQFREY LNNELGPAVK RIALNN---- ----NAND-- RLTVDVSVDQ
                                    REKCENFWGY LMQIFGPAVK SVVERARNGY D--NQILYNE EMGNDVNALR
                                    KEKCQKLKEY LNDVMGPIIV KVRKSAAQKS I--LDYADGN ALENVTNSD-
                                    KEKCEKLKQY LSTILGPIAF KVMEAVKKRT P--LNF---- ----------
                                    LSKCMRLREY LLTVLGPIAV NVTEAVN--- ---------- ----------
                                    LSKCKRLQDY LLTVLGPIAV NVTEAVN--- ---------- ----------
                                    QQKCEKFKSY LNDILGPAAK EITSLGS--- ---------- ----------
                                    EEKCKNLQQY VKDVLGPAIK RIKQQ----- ---------- ----------
                                    EQKCRDLQRY LREVLGPAIR RLVK------ ---------- ----------
                                    KQKCLQFREY LNNDLGPIVD RIRRTALGLS Q--RSGNS-L DNRVGVSVDQ
                                    EQKCKDLLQY VTKILGPAIK RINQ------ ---------- ----------
                                    EQKCKDLLQY VRTILGPAIK RIK------- ---------- ----------
                                    EQKCKDLLQY VRTILGPAIK RIK------- ---------- ----------
                                    LSKCKRLQDY LLTVLGPIAI NVTEAVN--- ---------- ----------
                                    LSKCKRLREY LLTVLGPITV NVTETVN--- ---------- ----------
                                    LSKCTRLREY LLTVLGPIAV NVTEAVN--- ---------- ----------
                                    RKRCEKLKEY LMKILGPIAF KVTKAVKENT P--LNF---- ----------
                                    EQKCKDLLRY VKETLAPIIK RLKVMTG--- ---------- ----------
                                    EQKCKDLLQY VRTVLGPAIK RIKYNSK--- ---------- ----------
                                    RLKCQAFKDY LNETLGPIAR KFNVGRSLLD SGKLEEKENE DPDYTSTVST
                                    EQKCKDLLQY VRTVLGPAIK RIKYNSK--- ---------- ----------
                                    EQKCKDLLRY VKETLGPTIK RIKRL----- ---------- ----------
                                    RQKCVEFKEY VNNELGPIVD RIRRTALGLT Q--SNSTL-V DNRIDVSVDQ
                                    RQKCVEFKEY VNNELGPIVD RIRRTALGLT Q--SNSTL-V DNRIDVSVDQ

                                    V--------- ---------- ---------- ---------- ----------
                                    V--------- ---------- ---------- ---------- ----------
                                    V--------- ---------- ---------- ---------- ----------
                                    V--------- ---------- ---------- ---------- ----------
                                    ---------- ---------- ---------- ---------- ----------
                                    ------TE-- ---------- ---------- ---------- ----------
                                    V--------- ---------- ---------- ---------- ----------
                                    ---------- ---------- ---------- ---------- ----------
                                    ---------- ---------- ---------- ---------- ----------
                                    ---------- ---------- ---------- ---------- ----------
                                    ------TEEL K--------- ----VS---- ---------- ----------
                                    ---------- ---------- ---------- ---------- ----------
                                    ---------- ---------- ---------- ---------- ----------
                                    ---------- ---------- ---------- ---------- ----------
                                    ---------- ---------- ---------- ---------- ----------
                                    ---------- ---------- ---------- ---------- ----------
                                    ---------- ---------- ---------- ---------- ----------
                                    V--------- ---------- ---------- ---------- ----------
                                    V--------- ---------- ---------- ---------- ----------
                                    ---------- ---------- ---------- ---------- ----------
                                    V--------- ---------- ---------- ---------- ----------
                                    V--------- ---------- ---------- ---------- ----------
                                    V--------- ---------- ---------- ---------- ----------
                                    V--------- ---------- ---------- ---------- ----------
                                    MPNVYGGKEE GRPKSTNVAG DDPDVS---- ---------- ----------
                                    V--------- ---------- ---------- ---------- ----------
                                    ---------- ---------- ---------- ---------- ----------
                                    -KETSGTKET SGPEETSEIE QTPTITETLP IKETSLVSET ITTSKSAQKT
                                    V--------- ---------- ---------- ---------- ----------
                                    V--------- ---------- ---------- ---------- ----------
                                    A--------- ---------- ---------- ---------- ----------
                                    A--------- ---------- ---------- ---------- ----------
                                    V--------- ---------- ---------- ---------- ----------
                                    V--------- ---------- ---------- ---------- ----------
                                    ---------- ---------- ---------- ---------- ----------
                                    ---------- ---------- ---------- ---------- ----------
                                    V--------- ---------- ---------- ---------- ----------
                                    V--------- ---------- ---------- ---------- ----------
                                    V--------- ---------- ---------- ---------- ----------
                                    ---------- ---------- ---------- ---------- ----------
                                    V--------- ---------- ---------- ---------- ----------
                                    ---------- ---------- ---------- ---------- ----------
                                    V--------- ---------- ---------- ---------- ----------
                                    V--------- ---------- ---------- ---------- ----------
                                    ---------- ---------- ---------- ---------- ----------
                                    ---------- ---------- ---------- ---------- ----------
                                    ---------- ---------- ---------- ---------- ----------
                                    F--------- ---------- ---------- ---------- ----------
                                    ---------- ---------- ---------- ---------- ----------
                                    V--------- ---------- ---------- ---------- ----------
                                    ---------- ---------- ---------- ---------- ----------
                                    ---------- ---------- ---------- ---------- ----------
                                    ---------- ---------- ---------- ---------- ----------
                                    ---------- ---------- ---------- ---------- ----------
                                    ---------- ---------- ---------- ---------- ----------
                                    ---------- ---------- ---------- ---------- ----------
                                    V--------- ---------- ---------- ---------- ----------
                                    ---------- ---------- ---------- ---------- ----------
                                    ---------- ---------- ---------- ---------- ----------
                                    ---------- ---------- ---------- ---------- ----------
                                    ---------- ---------- ---------- ---------- ----------
                                    ---------- ---------- ---------- ---------- ----------
                                    ---------- ---------- ---------- ---------- ----------
                                    ---------- ---------- ---------- ---------- ----------
                                    ---------- ---------- ---------- ---------- ----------
                                    V--------- ---------- ---------- ---------- ----------
                                    ---------- ---------- ---------- ---------- ----------
                                    ---------- ---------- ---------- ---------- ----------
                                    ---------- ---------- ---------- ---------- ----------
                                    ---------- ---------- ---------- ---------- ----------
                                    ---------- ---------- ---------- ---------- ----------
                                    ---------- ---------- ---------- ---------- ----------
                                    ---------- ---------- ---------- ---------- ----------
                                    ---------- ---------- ---------- ---------- ----------
                                    ---------- ---------- ---------- ---------- ----------
                                    AASMNTEEEE S--------- ---------- ---------- ----------
                                    ---------- ---------- ---------- ---------- ----------
                                    ---------- ---------- ---------- ---------- ----------
                                    V--------- ---------- ---------- ---------- ----------
                                    V--------- ---------- ---------- ---------- ----------

                                    ---------- ---------- ---------- ---------- ----------
                                    ---------- ---------- ---------- ---------- ----------
                                    ---------- ---------- ---------- ---------- ----------
                                    ---------- ---------- ---------- ---------- ----------
                                    ---------- ---------- ---------- ---------- ----------
                                    ---------- ---------- ---------- ---------- ----------
                                    ---------- ---------- ---------- ---------- ----------
                                    ---------- ---------- ---------- ---------- ----------
                                    ---------- ---------- ---------- ---------- ----------
                                    ---------- ---------- ---------- ---------- ----------
                                    ---------- VQQIN----- ---------- ---------- ----------
                                    ---------- ---------- ---------- ---------- ----------
                                    ---------- ---------- ---------- ---------- ----------
                                    ---------- ---------- ---------- ---------- ----------
                                    ---------- ---------- ---------- ---------- ----------
                                    ---------- ---------- ---------- ---------- ----------
                                    ---------- ---------- ---------- ---------- ----------
                                    ---------- ---------- ---------- ---------- ----------
                                    ---------- ---------- ---------- ---------- ----------
                                    ---------- ---------- ---------- ---------- ----------
                                    ---------- ---------- ---------- ---------- ----------
                                    ---------- ---------- ---------- ---------- ----------
                                    ---------- ---------- ---------- ---------- ----------
                                    ---------- ---------- ---------- ---------- ----------
                                    ---------- ---------- ---------- ---------- ----------
                                    ---------- ---------- ---------- ---------- ----------
                                    ---------- ---------- ---------- ---------- ----------
                                    SHENPPTNSR LTEYNNNLTS NQLQNHLRNK YEPDGVDRNS ISEKDRYGNE
                                    ---------- ---------- ---------- ---------- ----------
                                    ---------- ---------- ---------- ---------- ----------
                                    ---------- ---------- ---------- ---------- ----------
                                    ---------- ---------- ---------- ---------- ----------
                                    ---------- ---------- ---------- ---------- ----------
                                    ---------- ---------- ---------- ---------- ----------
                                    ---------- ---------- ---------- ---------- ----------
                                    ---------- ---------- ---------- ---------- ----------
                                    ---------- ---------- ---------- ---------- ----------
                                    ---------- ---------- ---------- ---------- ----------
                                    ---------- ---------- ---------- ---------- ----------
                                    ---------- ---------- ---------- ---------- ----------
                                    ---------- ---------- ---------- ---------- ----------
                                    ---------- ---------- ---------- ---------- ----------
                                    ---------- ---------- ---------- ---------- ----------
                                    ---------- ---------- ---------- ---------- ----------
                                    ---------- ---------- ---------- ---------- ----------
                                    ---------- ---------- ---------- ---------- ----------
                                    ---------- ---------- ---------- ---------- ----------
                                    ---------- ---------- ---------- ---------- ----------
                                    ---------- ---------- ---------- ---------- ----------
                                    ---------- ---------- ---------- ---------- ----------
                                    ---------- ---------- ---------- ---------- ----------
                                    ---------- ---------- ---------- ---------- ----------
                                    ---------- ---------- ---------- ---------- ----------
                                    ---------- ---------- ---------- ---------- ----------
                                    ---------- ---------- ---------- ---------- ----------
                                    ---------- ---------- ---------- ---------- ----------
                                    ---------- ---------- ---------- ---------- ----------
                                    ---------- ---------- ---------- ---------- ----------
                                    ---------- ---------- ---------- ---------- ----------
                                    ---------- ---------- ---------- ---------- ----------
                                    ---------- ---------- ---------- ---------- ----------
                                    ---------- ---------- ---------- ---------- ----------
                                    ---------- ---------- ---------- ---------- ----------
                                    ---------- ---------- ---------- ---------- ----------
                                    ---------- ---------- ---------- ---------- ----------
                                    ---------- ---------- ---------- ---------- ----------
                                    ---------- ---------- ---------- ---------- ----------
                                    ---------- ---------- ---------- ---------- ----------
                                    ---------- ---------- ---------- ---------- ----------
                                    ---------- ---------- ---------- ---------- ----------
                                    ---------- ---------- ---------- ---------- ----------
                                    ---------- ---------- ---------- ---------- ----------
                                    ---------- ---------- ---------- ---------- ----------
                                    ---------- ---------- ---------- ---------- ----------
                                    ---------- ---------- ---------- ---------- ----------
                                    ---------- -ARYNF---- ---------- ---------- ----------
                                    ---------- ---------- ---------- ---------- ----------
                                    ---------- ---------- ---------- ---------- ----------
                                    ---------- ---------- ---------- ---------- ----------
                                    ---------- ---------- ---------- ---------- ----------

                                    ---------- ---------- ---------- ---------
                                    ---------- ---------- ---------- ---------
                                    ---------- ---------- ---------- ---------
                                    ---------- ---------- ---------- ---------
                                    ---------- ---------- ---------- ---------
                                    ---------- ---------- ---------- -----I---
                                    ---------- ---------- ---------- ---------
                                    ---------- ---------- ---------- ---------
                                    ---------- ---------- ---------- ---------
                                    ---------- ---------- ---------- ---------
                                    ---------- ---------- ---------- ---------
                                    ---------- ---------- ---------- ---------
                                    ---------- ---------- ---------- ---------
                                    ---------- ---------- ---------- ---------
                                    ---------- ---------- ---------- ---------
                                    ---------- ---------- ---------- ---------
                                    ---------- ---------- ---------- ---------
                                    ---------- ---------- ---------- ---------
                                    ---------- ---------- ---------- ---------
                                    ---------- ---------- ---------- ---------
                                    ---------- ---------- ---------- ---------
                                    ---------- ---------- ---------- ---------
                                    ---------- ---------- ---------- ---------
                                    ---------- ---------- ---------- ---------
                                    ---------- ---------- ---------- -----IERD
                                    ---------- ---------- ---------- ---------
                                    ---------- ---------- ---------- ---------
                                    SETEIVIQSK TEKAIEKIIL QNADPENDGN EREDAVARP
                                    ---------- ---------- ---------- ---------
                                    ---------- ---------- ---------- ---------
                                    ---------- ---------- ---------- ---------
                                    ---------- ---------- ---------- ---------
                                    ---------- ---------- ---------- ---------
                                    ---------- ---------- ---------- ---------
                                    ---------- ---------- ---------- ---------
                                    ---------- ---------- ---------- ---------
                                    ---------- ---------- ---------- ---------
                                    ---------- ---------- ---------- ---------
                                    ---------- ---------- ---------- ---------
                                    ---------- ---------- ---------- ---------
                                    ---------- ---------- ---------- ---------
                                    ---------- ---------- ---------- ---------
                                    ---------- ---------- ---------- ---------
                                    ---------- ---------- ---------- ---------
                                    ---------- ---------- ---------- ---------
                                    ---------- ---------- ---------- ---------
                                    ---------- ---------- ---------- ---------
                                    ---------- ---------- ---------- ---------
                                    ---------- ---------- ---------- ---------
                                    ---------- ---------- ---------- ---------
                                    ---------- ---------- ---------- ---------
                                    ---------- ---------- ---------- ---------
                                    ---------- ---------- ---------- ---------
                                    ---------- ---------- ---------- ---------
                                    ---------- ---------- ---------- ---------
                                    ---------- ---------- ---------- ---------
                                    ---------- ---------- ---------- ---------
                                    ---------- ---------- ---------- ---------
                                    ---------- ---------- ---------- ---------
                                    ---------- ---------- ---------- ---------
                                    ---------- ---------- ---------- ---------
                                    ---------- ---------- ---------- ---------
                                    ---------- ---------- ---------- ---------
                                    ---------- ---------- ---------- ---------
                                    ---------- ---------- ---------- ---------
                                    ---------- ---------- ---------- ---------
                                    ---------- ---------- ---------- ---------
                                    ---------- ---------- ---------- ---------
                                    ---------- ---------- ---------- ---------
                                    ---------- ---------- ---------- ---------
                                    ---------- ---------- ---------- ---------
                                    ---------- ---------- ---------- ---------
                                    ---------- ---------- ---------- ---------
                                    ---------- ---------- ---------- ---------
                                    ---------- ---------- ---------- ---------
                                    ---------- ---------- ---------- ----IAQKV
                                    ---------- ---------- ---------- ---------
                                    ---------- ---------- ---------- ---------
                                    ---------- ---------- ---------- ---------
                                    ---------- ---------- ---------- ---------
