# Supplementary material for: Prevalent bee venom genes evolved before the aculeate stinger and eusociality
Source: BMC Biol. 2023 Oct 23;21:229. doi: 10.1186/s12915-023-01656-5 (PMC10591384; doi:10.1186/s12915-023-01656-5)
Supplement: Supplementary file 46 — Additional file 46. All phylogenetic trees for all venom proteins (mature sequences) in ML approach. [file 12915_2023_1656_MOESM46_ESM.zip › PhylogeneticTrees_for_PBVPs_in ML_analysis/VA_aln.phy]

 193 1012
Lihu620_VA    ---------- ---------- ---------- ---------- ----------
Soin529_VA    ---------- ---------- ---------- ---------- ----------
Eudi193aU_VA  ---------- ---------- ---------- ---------- ----------
Mebec60aU_VA  ---------- ---------- ---------- ---------- ----------
APIS_N1833    --------MT S---K----- ---------- ---------- ----PGRS--
APIS_N5653    ---------- ---------- ---------- ---------- ----------
APIS_S4748    --------ME ---------- LREMNRTF-- -----DAEET TELLSPSHRD
Apce208U      --------M- ---------- ---------- ---------- ----------
Apce566VA3    --------SL T--------- ---------- ---------- -GTISSFPIN
Apdo353U      --------M- ---------- ---------- ---------- ----------
Apdo372VA3    --------SL T--------- ---------- ---------- -GTISSFPIN
Apfl127Un     --------M- ---------- ---------- ---------- ----------
Apfl393VA3    ---------- ---------- ---------- ---------- ----------
Apme638V3a    --------SL T--------- ---------- ---------- -GTISSFPIN
Apme638V3b    --------MF T--------- ---------- ---------- -LVITLLLLS
Apme643       ---------- ---------- ---------- ---------- ----------
Apme652Un     --------M- ---------- ---------- ---------- ----------
Atro370aC2    ---------- ---------- ---------- ---------- ----------
Atro373aV3    ---------- ---------- ---------- ---------- ----------
Atro966V3b    ---------- ---------- ---------- ---------- ----------
Atro966V5a    ---------- ---------- ---------- ---------- ----------
Atro966dU     --------MQ ----EYYS-- N-AN------ ---------- ----------
Bote767a      ---------- ---------- ---------- ---------- -MEIDLL---
Bote767b      ---------- ---------- ---------- ---------- ----------
Bote776Un     --------M- ---------- ---------- ---------- ----------
Bote777V52    ---------- ---------- ---------- ---------- ----------
Bovo131U      --------M- ---------- ---------- ---------- ----------
Bovo953a      ---------- ---------- ---------- ---------- -RTISSFSVG
Bovo953b      ---------- ---------- ---------- ---------- ----------
Bovo985V52    ---------- ---------- ---------- ---------- ----------
Cafl236U      --------MS ---------- ---------- ---------- ----------
Cafl287a      ---------- ---------- ---------- ---------- ----------
Cafl287b      ---------- ---------- ---------- ---------- ----------
Cafl547V3     ---------- ---------- ---------- ---------- ----------
Ceca227Gol    ---------- ---------- ---------- ---------- ----------
Ceca342V3     ---------- ---------- ---------- ---------- ----------
Ceca358V3     ---------- ---------- ---------- ---------- ----------
Ceca565Ub     --------M- ---------- ---------- ---------- ----------
Ceca565V3a    ---------- ---------- ---------- ---------- ----------
Ceca565V3e    ---------- ---------- ---------- ---------- ----------
Ceca565V5c    ---------- ---------- ---------- ---------- ----------
Ceca565V5f    ---------- ---------- ---------- ---------- ----------
Ceca565d      --------MT ---------- ---------- ---------- ---IPSM--Q
Ceca567a      ---------- ---------- ---------- ---------- ----------
Ceca567b      ---------- ---------- ---------- ---------- -GTIIPPGRR
Ceci403aV5    ---------- ---------- ---------- ---------- -RDLTFVHGN
Ceci832aC2    ---------- ---------- ---------- ---------- ----------
Ceci865aV3    ---------- ---------- ---------- ---------- ----------
Ceci865bU     --------MH ----SAWD-- QRNT------ ---------- ----------
Cogi004aU     --------M- ---------- ---------- ---------- ----------
Cogi004bU     ---------- ---------- ---------- ---------- ----------
Cogi014       ---------- ---------- ---------- ---------- --MVSSDQL-
Duno895b      --------MP ---------- ---------- ---------- ----------
Duno917U      --------M- ---------- ---------- ---------- ----------
Duno986V3     ---------- ---------- ---------- ---------- ----------
Eudi508aU     --------MA A--------- ---------- ---------- ELSISII---
Eudi940aU     --------M- ---------- ---------- ---------- ----------
Eume048       ---------- ---------- ---------- ---------- ----------
Eume479V5     ---------- ---------- ---------- ---------- ----------
Eume639U      --------M- ---------- ---------- ---------- ----------
Eume878V5     --------MG YIIPDVYI-- ---------- ---------- ----------
Frva326a      --------M- -LLPLAYIKA NSMKHHVKA- --------LP KESVCFEYLS
Frva326b      ---------- ---------- ---------- ---------- ----------
Frva326c      ---------- ---------- ---------- ---------- ----------
Frva454       ---------- ---------- ---------- ---------- ----------
Frva558       --------M- ---------- ---------- ---------- ----------
Hala137b      ---------- ---------- ---------- ---------- -RTISSP-AR
Hala140aU     --------M- ---------- ---------- ---------- ----------
Hala140bV3    ---------- ---------- ---------- ---------- ----------
Hala429V51    ---------- ---------- ---------- ---------- ----------
Hal_D1973     ---------- ---------- ---------- ---------- ----------
Hasa183a      ---------- ---------- ---------- ---------- ----------
Hasa183b      --------ML ---------- ERLMNFNT-- ---------- ----------
Hasa183c      --------MH ----AFY--- ---------- ---------- ----------
Hasa425V3     ---------- ---------- ---------- ---------- ----------
Hasa700aV3    ---------- ---------- ---------- ---------- ----------
Hasa700bV5    ---------- ---------- ---------- ---------- ----------
Lihu699a      ---------- ---------- ---------- ---------- ----------
Lihu699b      ---------- ---------- ---------- ---------- ----------
Lihu699c      ---------- ---------- ---------- ---------- ----------
Lihu777a      ---------- ---------- ---------- ---------- ----------
Lihu777b      ---------- ---------- ---------- ---------- ----------
Mebec23aU     --------M- -LLPLVYIKA NSMKHHVKA- --------LP KESVCFEHLS
Mege668U      --------M- ---------- ---------- ---------- ----------
Mege824V52    ---------- ---------- ---------- ---------- ----------
Mequ243V5     --------M- ---------- KQLITDI--- ---------- --KLTAHFQR
Mequ706U      --------M- ---------- ---------- ---------- ----------
Mequ746aV5    ---------- ---------- ---------- ---------- ----------
Mequ746b      ---------- ---------- ---------- ---------- ----------
Mero109V5     ---------- ---------- ---------- ---------- ----------
Mero210aU     --------MT ---------- ---------- ---------- ----------
Mero210bV52   --------MT YL-------- ---------- ---------S GASVRTAQLS
Mero436a      --------M- ---------- ---------- ---------- ----------
Mero436bV3    ---------- ---------- ---------- ---------- ----------
Navi758CRo    --------AE ---------- ---------- ---------- ----------
Navi758V3a    ---------- ------WTWG KSATS----- ---------- ---SSNNSIN
Navi758V3b    ---------- ---------- ---------- ---------- ----------
Navi759bV5    ---------- ---------- ---------- ---------- ----------
Navi759cV51   ---------- ---------- ---------- ---------- ----------
Navi760Ud     ---------- ---------- ---------- ---------- ----------
Navi760Ue     ---------- ---------- ---------- ---------- ----------
Navi760Ug     --------MP ---------- ---------- ---------- ----------
Navi760V3c    ---------- ---------- ---------- ---------- ----------
Navi760V5a    ---------- ---------- ---------- ---------- ---------N
Navi760V5b    ---------- ---------- ---------- ---------- ----------
Navi760V5f    ---------- ---------- ---------- ---------- ----------
Nome504V5     ---------- ---------- ---------- ---------- ----------
Nome633V3     ---------- ---------- ---------- ---------- ----------
Nome640U      --------M- ---------- CSNA------ ---------- ----------
Nome755Ub     ---------- ---------- ---------- ---------- ----------
Nome755V3a    --------TL L--------- ---------- ---------- -GTISPA-LH
Odbr457Ub     --------MQ ----SSF--- DKDT------ ---------- ----------
Odbr457V3a    ---------- ---------- ---------- ---------- ----------
Odbr457V5c    --------MS H--------- ---------- ---------- -RGISPR---
Odbr534V5a    ---------- ---------- ---------- ---------- ----------
Odbr534V5b    ---------- ---------- ---------- ---------- ----------
Oobi507Ud     --------MF ---------- REAV------ ---------- ----------
Oobi507V3b    ---------- ---------- ---------- ---------- ----------
Oobi507V3c    ---------- ---------- ---------- ---------- ----------
Oobi515CRa    ---------- ---------- ---------- ---------- ----------
Oobi515CRb    ---------- ---------- ---------- ---------- ----------
Oobi515V5c    ---------- ---------- ---------- ---------- ----------
Osbi662       ---------- ---------- ---------- ---------- ----------
Osbi697Ua     ---------- ---------- ---------- ---------- ----------
Osbi697V3b    --------ML R--------- ---------- ---------- -GTISPI-LR
Osbi753Ua     --------M- ---------- ---------- ---------- ----------
Osbi753V3b    --------MT KLI------- RQQVNITQLV LRFLICIPTV VGGNSTVAKK
Osbi753V3d    ---------- ---------- ---------- ---------- ----------
Osbi753V3f    ---------- ---------- ---------- ---------- ----------
Osbi753V3g    ---------- ---------- ---------- ---------- ----------
Osbi753V3h    ---------- ---------- ---------- ---------- ----------
Osbi753V3i    ---------- ---------- ---------- ---------- ----------
Osbi753V5c    ---------- ---------- ---------- ---------- ----------
Osbi753V5e    --------MH ---------- ---------- ---------- --------SD
Osbi788V5     ---------- ---------- ---------- ---------- ----------
Osli250       ---------- ---------- ---------- ---------- ----------
Osli257Ub     ---------- ---------- ---------- ---------- ----------
Osli257Uc     ---------- ---------- ---------- ---------- ----------
Osli257Ud     ---------- ---------- ---------- ---------- ----------
Osli257Uf     ---------- ---------- ---------- ---------- ----------
Osli257Ug     --------M- ---------- ---------- ---------- ----------
Osli257V3a    ---------- ---------- ---------- ---------- ----------
Osli257V5e    ---------- ---------- ---------- ---------- ----------
Osli271V3     --------MS K--------- ---------- ---------- ----------
Poca602V5     ---------- ---------- ---------- ---------- ----------
Poca736       ---------- ---------- ---------- ---------- ----------
Podo111V5     ---------- ---------- ---------- ---------- ----------
Podo995Ua     MQDICKPDP- ---------- ---------- ---------- ----------
Soin570Ua     --------MQ ------FSK- DKDV------ ---------- ----------
Soin570V3b    ---------- ---------- ---------- ---------- ----------
Soin570V3c    ---------- ---------- ---------- ---------- ----------
Soin821U      ---------- ---------- ---------- ---------- ----------
Tetac60aU     --------M- ---------- ---------- ---------- ----------
Tetac70aUx    ---------- ---------- ------CDC- --------IL RRTISPSLLS
Tetar14aO     ---------- ---------- ---------- ---------- ----------
Waau459V3b    ---------- ---------- ---------- ---------- ----------
Waau605V3b    ---------- ---------- ---------- ---------- ----------
Waau605c      --------MQ ------FS-- -KDV------ ---------- ----------
Waau715V5     ---------- ---------- ---------- ---------- ----------
Waau832V3     ---------- ---------- ---------- ---------- ----------
Waau855a      ---------- ---------- ---------- ---------- ----------
Waau855b      ---------- ---------- ---------- ---------- ----------
Waau863b      ---------- ---------- ---------- ---------- ----------
Waau894V3     ---------- ---------- ---------- ---------- ----------
Xy_D1360      --------ME ---------- LTEIN----- ------AEET TRLLPSSRPD
Xy_N5000      ---------- ---------- ---------- ---------- ----------
Xy_N6624      ---------- ---------- ---------- ---------- ----------
Xy_R2735      --------MT S---K----- ---------- ---------- ----PGRS--
Xyvi049VAa    ---------- ---------- ---------- ---------- ----------
Xyvi049VAb    ---------- ---------- ---------- ---------- ----------
Xyvi049VAc    ---------- ---------- ---------- ---------- ----------
Xyvi181VAa    ---------- ---------- ---------- ---------- ----------
Xyvi181VAb    ---------- ---------- ---------- ---------- ----------
Xyvi181VAc    ---------- ---------- ---------- ---------- ----------
Xyvi181VAd    --------M- ---------- ---------- ---------- ----------
Xyvi181VAe    ---------- ---------- ---------- ---------- ----------
Xyvi298VAa    ---------- ---------- ---------- ---------- ----------
Xyvi463VAa    --------MS ---------- ---------- ---------- ----------
EAT39749      ---------- ---------- ---------- ---------- ----------
KDR20657      --------ML -----SMPTT RRSLT----- ---------- TGFLPGR---
PNF42604      --------ML -----SMATN RRSMT----- ---------- TGFLPGRA--
sp_D4P2Y4     ---------- ---------- ---------- ---------- ----------
sp_P0DMB9     ---------- ---------- ---------- ---------- ----------
sp_P10736     ---------- ---------- ---------- ---------- ----------
sp_P35759     ---------- ---------- ---------- ---------- ----------
sp_P35783     ---------- ---------- ---------- ---------- ----------
sp_P35784     ---------- ---------- ---------- ---------- ----------
sp_P35787     ---------- ---------- ---------- ---------- ----------
sp_P86686     ---------- ---------- ---------- ---------- ----------
sp_P86870     ---------- ---------- ---------- ---------- ----------
sp_Q05108     ---------- ---------- ---------- ---------- ----------
sp_Q05110     ---------- ---------- ---------- ---------- ----------
sp_Q7Z156     ---------- ---------- ---------- ---------- ----------

              ---------- ---------- ---------- ---------- ----------
              ---------- ---------- ---------- ---------- ----------
              ---------- ---------- ---------- ---------- ----------
              ---------- ---------- ---------- ---------- ----------
              ---------- ---------- ---YSVRSPR VGG------- ---PLSQSLA
              ---------- ---------- ---------- ---------- ----------
              N--------- ----M----E IESYFIGYAI QK-------- ----EIINRN
              ---------- ---------- ---YVCPPMP P--------- ---------A
              L--------- ---------- ENNPYCR--- ---------- ----------
              ---------- ---------- ---YVCPPMP P--------- ---------A
              L--------- ---------- ENNPYCR--- ---------- ----------
              ---------- ---------- ---YVCPTMP P--------- ---------A
              ---------- ---------- ---------- ---------- ----------
              L--------- ---------- ENNPYCR--- ---------- ----------
              L--------- ---------- Q--------- ---------- ----------
              ---------- ---------- ---------- ---------- ----------
              ---------- ---------- ---YVCPPMP P--------- ---------A
              ---------- ---------- ---------- ---------- ----------
              ---------- ---------- --ADYCSI-- ---------- ----------
              ---------- ---------- QTANYCSI-- ---------- ----------
              ---------- ---------- ---------- ---------- ----------
              ---------- ---------- ---VCCRSSP T--------- ---------T
              ---------- ---------- ---------- ---------- ----------
              ---------- ---------- ---------- ---------- ----------
              ---------- ---------- ---YACPPMP P--------- ---------V
              ---------- ---------- ---------- ---------- ----------
              ---------- ---------- ---YACPPMP P--------- ---------V
              H--------- ---------- EDNPYCR--- ---------- ----------
              ---------- ---------- ---------- ---------- ----------
              ---------- ---------- ---------- ---------- ----------
              ---------- ---------- ---------- ---------- ----------
              ---------- ---------- ---------- ---------- ----------
              ---------- ---------- MFFSYINQS- ---------- ------CDRN
              ---------- ---------- ---------- ---------- ----------
              ---------- ---------- ---------- ---------- ----------
              ---------- ---------- ---IDCNR-- ---------- ---------Y
              ---------- ---------- ---------- ---------- ----------
              ---------- ---------- ---YSCPPMP P--------- ---------A
              ---------- ---------- ---FDCNE-- ---------- ---------Y
              ---------- ---------- ---VDCKN-- ---------- ---------D
              ---------- ---------- ---------- ---------- ----------
              ---------- ---------- --RVDCEN-- ---------- ---------D
              N--------- ----P----- TPAYECGNIL SKGLKDWEKK LIVDRHNELR
              ---------- ---------- ---------- ---------- ----------
              Q--------- ----P---PR QDNPYCR--- ---------- ----------
              D--------- ---------- DKAYYCR--- ---------- ----------
              ---------- ---------- ---------- ---------- ----------
              ---------- ---------- --QDYCRE-- ---------- ---------T
              ---------- ---------- ---CSCPPIS F--------- ---------P
              ---------- ---------- ---YSCPPMP P--------- ---------A
              ---------- ---------- --ARSCGNY- ---------- --------SN
              ---------- ---------- ---------- ------W--- ----------
              ---------- ---------- ---------- ---------- ----------
              ---------- ---------- ---HSCTTMP E--------- ---------A
              ---------- ---------- ---------- ---------- ----------
              ---------- ---------- --NSYCY--- ---------- ----------
              ---------- ---------- ---------- ---------- ----------
              ---------- ---------- ---------- ---------- ----------
              ---------- ---------- ---------- ---------- ----------
              ---------- ---------- ---YSCPAMP P--------- ---------A
              ---------- ---------- ---GYTR--- ---------- ----------
              TK-------- ---F------ DSTSYEKLKE AI-----F-- -IEYEIRKLI
              ---------- ---------- ---------- ---------- ----------
              ---------- ---------- ---------- ---------- ----------
              ---------- ---------- ---------- ---------- ----------
              ---------- ---------- ---YACPPMP P--------- ---------A
              R--------- ---------- DANAYCR--- ---------- ----------
              ---------- ---------- ---YACPPMP P--------- ---------A
              ---------- ---------- ---IDCNN-- ---------- ---------N
              ---------- ---------- ---------- ---------- ----------
              ---------- ---------- ---------- ---------- ----------
              ---------- ---------- ---------- ---------- ----------
              ---------- ---------I QAAITCSSQT NFSE------ ---------Q
              ---------- ---------- ------FSII Q--------- ---------V
              ---------- ---------- ---------- ---------- ----------
              ---------- ---------- MSSPHVSNS- ---------- ------RDPN
              ---------- ---------- ---------- ---------- ----------
              ---------- ---------- --TNYCNI-- ---------- ---------T
              ---------- ---------- -ATNYCDL-- ---------- ---------R
              ---------- ---------- ---------- ---------- ----------
              ---------- ---------- MTSSRVSEL- ---------- ------HNGH
              ---------- ---------- ---------- ---------- ----------
              TK-------- ---F------ DSTSYEKLKE AI-----F-- -IEYEIRKL-
              ---------- ---------- ---YACPPMP P--------- ---------V
              ---------- ---------- ---------- ---------- ----------
              ---------- ---------- ---------- ---------- ----------
              ---------- ---------- ---YACPPMP P--------- ---------A
              ---------- ---------- ---------- ---------- ----------
              ---------- ---------- ---------- ---------- ----------
              ---------- ---------- ---------- ---------- ----------
              ---------- ---------- ---------- ---------- ----------
              Y--------- ---------- DIK------- ---------- ----------
              ---------- ---------- ---YACPPMP P--------- ---------V
              ---------- ---------- ---IDCGN-- ---------- ---------N
              ---------- ---------- ---------- ---------- ----------
              D--------- ---------- DRARYCR--- ---------- ----------
              ---------- ---------- ---------- ---------- ----------
              ---------- ---------- ---------- ---------- ----------
              ---------- ---------- ---------- ---------- ----------
              ---------- ---------- ---------- ---------- ----------
              ---------- ---------- --ADYCNI-- ---------- ---------K
              ---------- ---------- ---------- ---------- ---------E
              ---------- ---------- ---QYCDI-- ---------- ---------R
              D--------- -------YDA HAADYCNL-- ---------- ----------
              ---------- ---------- --VDYCKI-- ---------- ----------
              ---------- ---------- --QNYCNI-- ---------- ---------K
              ---------- ---------- ---------- ---------- ----------
              ---------- ---------- ---IDCGN-- ---------- ---------N
              ---------- ---------- ---YECPAMP V--------- ---------A
              ---------- ---------- ---------- ---------- ----------
              H--------- ---------- DATRYCH--- ---------- ----------
              ---------- ---------- ---CLCFLTT Q--------- ---------L
              ---------- ---------- --EDYCNL-- ---------- ---------E
              ---------- ---------- YKSSYVVQAM ---------- ---------Y
              ---------- ---------- ---------- ---------- ----------
              ---------- ---------- ---------- ---------- ----------
              ---------- ---------- ---CLCPSVS QP-------- ----------
              ---------- ---------- --VNYCNL-- ---------- ---------A
              ---------- ---------- --VDYCSL-- ---------- ---------E
              ---------- ---------- ---------- ---------- ----------
              ---------- ---------- ---------- ---------- ----------
              ---------- ---------- ---------- ---------- ----------
              ---------- ---------- ---------- ---------- ----------
              ---------- ---------- ---------- ---------- ----------
              H--------- ---------- DATRYCH--- ---------- ----------
              ---------- ---------- ---YSCPPMP P--------- ---------P
              NSIMKRFLGI VIVIALAVIT SSAINCNN-- ---------- ---------D
              ---------- ---------- ---VDWCN-- ---------- ---------E
              ---------- ---------- ---IDCSN-- ---------- ---------D
              ---------- ---------- ---INCTN-- ---------- ---------N
              ---------- ---------- ---INCTN-- ---------- ---------N
              ---------- ---------- ---VNCTN-- ---------- ---------N
              ---------- ---------- ---INCKN-- ---------- ---------D
              N--------- -------LTP SSAINCTT-- ---------- ---------D
              ---------- ---------- ---------- ---------- ----------
              ---------- ---------- ---------- ---------- ----------
              ---------- ---------- ---INCTN-- ---------- ---------N
              ---------- ---------- ---INCTN-- ---------- ---------N
              ---------- ---------- ---IDCSN-- ---------- ---------D
              ---------- ---------- ---INCNN-- ---------- ---------D
              ---------- ---------- ---YSCPPMP S--------- ---------A
              ---------- ---------- ---INCTN-- ---------- ---------N
              ---------- ---------- ---INCKK-- ---------- ---------D
              ---------- ---------- ---------- ---------- ----------
              ---------- ---------- ---------- ---------- ----------
              ---------- ---------- ---------- ---------- ----------
              ---------- ---------- ---------- ---------- ----------
              ---------- ---------- ---CCCPPIL V--------- ---------P
              ---------- ---------- ---CLCPSIS HPC------- ---------Y
              ---------- ---------- --VDYCNL-- ---------- ---------E
              ---------- ---------- --DDYCNM-- ---------- ---------K
              ---------- ---------- ---------- ---------- ----------
              ---------- ---------- ---YTCPPMP P--------- ---------A
              R--------- ---------- DDNAYCR--- ---------- ----------
              ---------- ---------- ---------- ---------- ----------
              ---------- ---------- --TDYCNI-- ---------- ---------Q
              ---------- ---------- --TDYCNV-- ---------- ---------K
              ---------- ---------- ---CLCPSIT D--------- ---------S
              ---------- ---------- ---------- ---------- ----------
              ---------- ---------- ---------- ---------- ----------
              ---------- ---------- --TDYCNI-- ---------- ---------E
              ---------- ---------- ---------- ---------- ----------
              ---------- ---------- ---------- ---------- ----------
              ---------- ---------- ---------- ---------- ----------
              D--------- ----P----R LETYFIEYAI QK-------- ----QMINRD
              ---------- ---------- ---------- ---------- ----------
              ---------- ---------- ---IDCKK-- ---------- ---------N
              ---------- ---------- ---YSVRSPR VGG------- ---PLSQSLA
              ---------- ---------- ---------- ---------- ----------
              ---------- ---------- ---------- ---------- ----------
              ---------- ---------- ---------- ---------- ----------
              ---------- ---------- ---INCES-- ---------- ---------N
              ---------- ---------- ---IDCSN-- ---------- ---------N
              ---------- ---------- ---INCRN-- ---------- ---------N
              ---------- ---------- ---YACPPMP P--------- ---------T
              ---------- ---------- ---IDCKK-- ---------- ---------N
              ---------- ---------- ---------- ---------- ----------
              ---------- ---------R IAD------- ---------- ----------
              ---------- ---------- ---------- ---------- ----------
              ---------- ---------- ------RALP TA-------- ----AIMDLN
              ---------- ---------- ---SVARPSP TA-------- ----AIMDLN
              ---------- ---------- --NKYCNI-- ---------- ----------
              ---------- ---------- --NNYCKI-- ---------- ----------
              ---------- ---------- --NNYCKI-- ---------- ----------
              ---------- ---------- --VDYCKI-- ---------- ----------
              ---------- ---------- --NNYCKI-- ---------- ----------
              ---------- ---------- --NNYCKI-- ---------- ----------
              ---------- ---------- -KVNYCKI-- ---------- ----------
              ---------- ---------- --NKYCNI-- ---------- ----------
              ---------- ---------- --NNYCKI-- ---------- ----------
              ---------- ---------- --NNYCKI-- ---------- ----------
              ---------- ---------- --NNYCKI-- ---------- ----------
              ---------- ---------- --NKYCNI-- ---------- ----------

              ---------- ---------- ---------- ---------- ----------
              ---------- ---------- ---------- ---------- ----------
              ---------- ---------- ---------- ---------- ----------
              ---------- ---------- ---------- --------S- ---------P
              MIPPT-MHGH EFNQPLSRVV MVRKTDQRTF SKGRR--G-- ----------
              ---------- ---------- ---------- ---------- ----------
              RCPAS----- --R------R LLSQTAHLAD FNLTN--G-- ----------
              PCPPN-C--- ---------- --------PP PKPR---DA- ---------P
              IC-------- ---------- ---------- ---------- ----------
              PCPPD-C--- ---------- --------PP PKPR---DA- ---------P
              IC-------- ---------- ---------- ---------- ----------
              PCPPE-C--- ---------- --------PP PKPR---DA- ---------P
              ---------- ---------- ---------- ---------- ----------
              IC-------- ---------- ---------- ---------- ----------
              ---------- ---------- ---------- ---------- ----------
              MIPPT-MHGH EFNQPLSRVV MVRKTDQRTF SKGRR--G-- ----------
              PCPPD-C--- ---------- --------PP PKPR---DA- ---------P
              ---------- ---------- ---------- ---------- ----------
              -C-------- ---------- ---------- -------N-- ----------
              -C-------- ---------- ---------- -------N-- ----------
              ---------- ---------- ---------- ----R--KY- ----------
              PGTYS-F--- ---------- --------GP VTPNTPCES- ---------D
              ---------- ---------- ---------- ---------- ----------
              ---------- ---------- ---------- ---------- ----------
              PCPPE-C--- ---------- --------PP SKPKY--DP- ---------S
              ---------- ---------- ---------- ----N--NL- ----------
              PCPPE-C--- ---------- --------PP SKPKY--DP- ---------S
              IC-------- ---------- ---------- ---------- ----------
              ---------- ---------- ---------- ---------- ----------
              ---------- ---------- ---------- ----N--NL- ----------
              ------S--- ---------- --------SS STLVK--DA- ---------C
              ---------- ---------- ---------- ---------- ----------
              EYIF------ ---------- ---------- ----H--K-- --KC-----Q
              ---------- ---------- ---------- ---------- ----------
              ---------- ---------- ---------- ---------- ----------
              SCK------- ---------- ---------- ---------- ----------
              ---------- ---------- ---------- ---------- ----------
              PCPPD-C--- ---------- --------PP SKPKD--DE- ---------S
              SCK------- ---------- ---------- ---------- ----------
              VCAL------ ---------- ---------- ----K--G-- ----------
              ---------- ---------- ---------- ---------- ----------
              KCKE------ ---------- ---------- ----K--K-- ----------
              AYVA------ ---------- ---------- ----Q--GFE IQGRPGPQPG
              ---------- ---------- ---------- ---------- ----------
              IC-------- ---------- ---------- ---------- ----------
              IC-------- ---------- ---------- ---------- ----------
              ---------- ---------- ---------- ---------- ----------
              GC-------- ---------- ---------- ----K--V-- ----------
              PCPPS-L--- ---------- --------SP TL-----IP- ---------G
              PCPPA-C--- ---------- --------KP KKSTR--DV- ---------K
              LCSG------ ---------- ---------- ----N--R-- ----------
              --SPF-VH-- ---------- ---------- ----K--GQY S----G-QQS
              ---------- ---------- ---------- ---------- ----------
              PCPPD-C--- ---------- --------PP PKPLN--DP- ---------S
              ---------- ---------- ---------- ----D--NT- ----------
              LS-------- ---------- ---------- ---------- ----------
              ---------- ---------- ---------- ---------- ----------
              ---------- ---------- ---------- ---------- ----------
              ---------- ---------- ---------- ----N--GL- ----------
              PCPPE-C--- ---------- --------PP SKPSY--DL- ---------S
              ---------- ---------- ---------- ---------- ----------
              TS-------- ---------- ---------- ---------- ----------
              ---------- ---------- ---------- ---------- ----------
              ---------- ---------- ---------- ---------- ----------
              ---------- ---------- ---------- ---------- ----------
              PCPLE-C--- ---------- --------PP SKPKD--DC- ---------P
              IC-------- ---------- ---------- ---------- ----------
              PCAPE-P--- ---------- --------PI RKHVI--EP- ---------G
              RCTG------ ---------- ---------- ----S--G-- ----------
              ---------- ---------- ---------- ----E--SS- ----------
              ---------- ---------- ---------- ---------- ----------
              ---------- ---------- ---------- ---------- ----------
              YISSS-LKSK KFES------ --KKT---SS NRIVS--EIV R--------K
              PCSPS-C--- ---------- --------LP FLPVG--ND- ---------Y
              ---------- ---------- ---------- ---------- ----------
              KSIS------ ---------- ---------- ----S--R-- --KKW---WK
              ---------- ---------- ---------- ---------- ----------
              LCQN------ ---------- ---------- ----A--H-- ----------
              SCTQ------ ---------- ---------- ----R--G-- ----------
              ---------- ---------- ---------- ---------- ----------
              KCIL------ ---------- ---------- ----R--A-- --KR-----Q
              ---------- ---------- ---------- ---------- ----------
              IT-------- ---------- ---------- ---------- ----------
              PCPPE-C--- ---------- --------PP PDKSK--NV- ---------G
              ---------- ---------- ---------- ----D--NT- ----------
              ---------- ---------- ---------- ----K--NL- ----------
              PCPLE-C--- ---------- --------PP SKPKY--DS- ---------P
              ---------- ---------- ---------- ---------- ----------
              ---------- ---------- ---------- ---------- ----------
              ---------- ---------- ---------- --------S- ----------
              ---------- ---------- ---------- ---------- ----------
              ---------- ---------- ---------- ---------- ----------
              HCAPP-C--- ---------- --------PP PQQSS-GDS- ---------S
              MCTA------ ---------- ---------- ----R--G-- ----------
              ---------- ---------- ---------- ---------- ----------
              IC-------- ---------- ---------- ---------- ----------
              --MH------ ---------- ---------- ---------- ----------
              ---------- ---------- ---------- ---------- ----------
              ---------- ---------- ---------- ---------- ----------
              ---------- ---------- ---------- ---------- ----------
              SC-------- ---------- ---------- ----N--G-- ----------
              PTEPR----- ---------- --------PP PAPES--DL- ---------D
              SC-------- ---------- ---------- -------G-- ----------
              NCTSG----- ---------- ---------- --FDD--G-- ----------
              -C-------- ---------- ---------- ----S--N-- ----------
              TC-------- ---------- ---------- ----R--G-- ----------
              ---------- ---------- ---------- ----D--NA- ----------
              RCSR------ ---------- ---------- ----S--G-- ----------
              PCPPA-C--- ---------- --------PP AKKSN--DP- ---------E
              ---------- ---------- ---------- ---------- ----------
              IC-------- ---------- ---------- ---------- ----------
              PCPAP-S--- ---------- --------SL SLPVE--NG- ---------C
              ICSI------ ---------- ---------- ----R--E-- ----------
              LC-------- ---------- ---------- ---------- ----------
              ---------- ---------- ---------- ---------- ----------
              ---------- ---------- ---------- ---------- ----------
              ------S--- ---------- --------SH LPLAE--DV- ---------C
              SC-------- ---------- ---------- ----R--G-- ----------
              SCP------- ---------- ---------- ---------- ----------
              ---------- ---------- ---------- ---------- ----------
              ---------- ---------- ---------- ---------- ----------
              ---------- ---------- ---------- ---------- ----------
              MIPPT-MHGH EFNQPLSRVV MVRKTDQRTF SKGRR--G-- ----------
              ---------- ---------- ---------- ---------- ----------
              IC-------- ---------- ---------- ---------- ----------
              PCPPP-C--- ---------- --------PP PQPSS-GDS- ---------S
              KCRE------ ---------- ---------- ----S--G-- ----------
              RCWA------ ---------- ---------- ----S--G-- ----------
              DCRN------ ---------- ---------- ----S--G-- ----------
              ICLA------ ---------- ---------- ----S--G-- ----------
              ICLA------ ---------- ---------- ----S--G-- ----------
              ICLA------ ---------- ---------- ----S--G-- ----------
              KCRE------ ---------- ---------- ----S--G-- ----------
              ICHA------ ---------- ---------- ----S--G-- ----------
              ---------- ---------- ---------- --------S- ----------
              MIPPT-MHGH EFNQPLSRVV MVRKTDQRTF SKGRR--G-- ----------
              ICLA------ ---------- ---------- ----S--G-- ----------
              ICLA------ ---------- ---------- ----S--G-- ----------
              DCQN------ ---------- ---------- ----S--G-- ----------
              KCRE------ ---------- ---------- ----S--G-- ----------
              PCPPP-C--- ---------- --------PP PQPSS-GDS- ---------S
              ICLA------ ---------- ---------- ----S--G-- ----------
              KCRE------ ---------- ---------- ----S--G-- ----------
              ---------- ---------- ---------- ---------- ----------
              ---------- ---------- ---------- ---------- ----------
              MIPPT-MHGH EFNQPLSRVV MVRKTDQRTF SKGRR--G-- ----------
              ---------- ---------- ---------- ---------- ----------
              TCPPPLC--- ---------- --------SS STKIK--DTC ---------S
              PTSSS-S--- ---------- --------SS HSFVK--DV- ---------C
              SCSQ------ ---------- ---------- ----R----- ----------
              SCSE------ ---------- ---------- ----D----- ----------
              ---------- ---------- ---------- ---------- ----------
              PCPPE-C--- ---------- --------PP AKPKH--DS- ---------P
              IC-------- ---------- ---------- ---------- ----------
              ---------- ---------- ---------- ----S--DL- ----------
              SCKE------ ---------- ---------- ----I--G-- ----------
              SCTY------ ---------- ---------- ----K--KV- ----------
              LYSPS-S--- ---------- --------SS HSLVK--DA- ---------C
              ---------- ---------- ---------- ---------- ----------
              ---------- ---------- ---------- ---------- ----------
              SCKE------ ---------- ---------- ----M--G-- ----------
              ---------- ---------- ---------- ---------- ----------
              ---------- ---------- ---------- ---------- ----------
              ---------- ---------- ---------- ---------- ----------
              RCPAS----- --R------R LLAQNARFPD FNLAN--GNH QK--------
              ---------- ---------- ---------- ---------- ----------
              SCLA------ ---------- ---------- ----K--G-- ----------
              MIPPT-MHGH EFNQPLSRVV MVRKTDQRTF SKGRR--G-- ----------
              MIPPT-MHGH EFNQPLSRVV MVRKTDQRTF SKGRR--G-- ----------
              ---------- ---------- ---------- ---------- ----------
              ---------- ---------- ---------- ---------- ----------
              KCIE------ ---------- ---------- ----N--G-- ----------
              TCTR------ ---------- ---------- ----K--G-- ----------
              RCTR------ ---------- ---------- ----R--G-- ----------
              PCPPE-C--- ---------- --------PP SKPSY--DP- ---------S
              SCLA------ ---------- ---------- ----K--G-- ----------
              ---------- ---------- ---------- ---------- ----------
              ---------- ---------- ---------- ---------- ----------
              ---------- ---------- MVRKTDQRVI NHKGSQ---- ----------
              RIPST-THGH EFHTGLSRVV MVRKTEQRTF ASGKN--G-- ----------
              RIPST-THGH EFHSGLSRVV MVRKTEQRTF ASGKN--G-- ----------
              KC-------- ---------- ---------- ----S--K-- ----------
              KC-------- ---------- ---------- ----R--S-- ----------
              KC-------- ---------- ---------- ----R--K-- ----------
              RC-------- ---------- ---------- ----P--S-- ----------
              KCL------- ---------- ---------- ----K--G-- ----------
              KCL------- ---------- ---------- ----K--G-- ----------
              KCL------- ---------- ---------- ----K--G-- ----------
              KC-------- ---------- ---------- ----S--K-- ----------
              KC-------- ---------- ---------- ----R--S-- ----------
              -C-------- ---------- ---------- ----P--K-- ----------
              KCL------- ---------- ---------- ----K--G-- ----------
              KC-------- ---------- ---------- ----S--K-- ----------

              ---------- ---------- ---------- ---------- ----------
              ---------- -------MCL FP-------- ---------- ----------
              --YYREI-DT TMIGNQLIIR MEREKGKS-- ---------- ----------
              TKYYREI-GT VAIGNHLIIR MERKKGKS-- ---------- ----------
              ----GEP-LL ETVTRETVEL FNGGRAERKY T-SETRDIVT PKSN------
              ---------- ---------- ---------- ---------- ----------
              --------NQ KDIGISMIHT SNANWPPSR- ---------- ----KR---E
              TKYFREI-GT AMIGNQLIIR VERHRGKA-- ---------- ----------
              ---------- ---PNHTMCR FP-------- ---------- ----------
              KKYFREI-GT AMIGNQLIIR VERQRGKA-- ---------- ----------
              ---------- ---PNHTMCR FP-------- ---------- ----------
              TKYFREI-GT AMIGNQLIIR VERQKGKS-- ---------- ----------
              ---------- ---------- ---------- ---------- ----------
              ---------- ---PNHTMCR FP-------- ---------- ----------
              ---------- ---------- ---------- ---------- ----------
              ----GEP-LL ETVTRETVEL FNGGRAERKY T-SETRDIVT PKSN------
              KKYFREI-GT AMVGNQLIIR VERQRGKA-- ---------- ----------
              ---------- ---------- ---------- ---------- ----------
              ---------- ---GAQTICR FP-------- ---------- ----------
              ---------- ---GMQTMCR YP-------- ---------- ----------
              ---------- -SIPATLTHL FQ-------- ---------- ----------
              GKFYQEI-AT EMIGNALIIR VEKDKNKSR- ---------- ----------
              ---------- ------TLYQ IME------- ---------- ----------
              ---------- ---------- ---------- ---------- ----------
              ARYYREI-GT AVIGNHLIIR MEREKGKS-- ---------- ----------
              ---------- ---------- ---------- ---------- ----------
              ARYYREI-GT AVIGNHLIIR MEREKGKS-- ---------- ----------
              ---------- ---ANHTMCQ FP-------- ---------- ----------
              ---------- ---------- ---------- ---------- ----------
              ---------- ---------- ---------- ---------- ----------
              SKYYQEI-GA EMISNQLIIR LEKDKNRHK- ---------- ----------
              ---------- ---------- ---------- ---------- ----------
              TKDLKQL-CK VNRFRHLI-Q FYFV------ ---------- ----------
              ---------- ---------- ---------- ---------- ----------
              ---------- ---------- ---------- ---------- ----------
              ---------- ---SSHTLCK YP-------- ---------- ----------
              ---------- ---------- ---------- ---------- ----------
              SKYYREI-GT EMIGNRLIIR MEREKGKS-- ---------- ----------
              ---------- ---SNHTLCK YP-------- ---------- ----------
              ---------- ---FRNVACL YV-------- ---------- ----------
              ---------- ---------- ---------- ---------- ----------
              ---------- ---QRHPLCR YR-------- ---------- ----------
              ASNMRILSTS VKLVVMTIPS MQ-------- ---------- ----------
              ---------- ---------- ---------- ---------- ----------
              ---------- ---ANHTMCR FP-------- ---------- ----------
              ---------- ---PDHVMCL YQ-------- ---------- ----------
              ---------- ---------- ---------- ---------- ----------
              ---------- ---GTHTMCR FK-------- ---------- ----------
              AKYVHEI-GA EMVGNQLIIR MEKDKNKGK- ---------- ----------
              SKYYREI-GT AMIGNQLIIR MERDKSKS-- ---------- ----------
              ---------- ---GKHTLCL YP-------- ---------- ----------
              TNGYKLSKLD PPEGSKSIEA FL-------- ---------- ----------
              ---------- ---------- ---------- ---------- ----------
              SKYYREI-GT AMVGNELIIR MEREKGKS-- ---------- ----------
              ---------- ---------- ---------- ---------- ----------
              ---------- ---------- ---------- ---------- ----------
              ---------- ---------- ---------- ---------- ----------
              ---------- ---------- ---------- ---------- ----------
              ---------- ---------- ---------- ---------- ----------
              SRYYREI-GT TMIGNQLIIR MEREKGKL-- ---------- ----------
              ---------- ---NFRKPSV KQ-------- ---------- ----------
              ---------- ---PNIGMSF SQ-------- ---------- ----------
              ---------- ---------- ---------- ---------- ----------
              ---------- ---------- ---------- ---------- ----------
              ---------- ---------- ---------- ---------- ----------
              TKYYREI-GT AAIGNHLVIR MERKKGKS-- ---------- ----------
              ---------- ---ANHTMCR FP-------- ---------- ----------
              SRYIREI-GT AIIGNQLIIR MEREKGKS-- ---------- ----------
              ---------- ---AVHTLCK YK-------- ---------- ----------
              ---------- ---------- ---------- ---------- ----------
              ---------- ---------- ---------- ---------- ----------
              ---------- ---MVDTFKE YMEN------ ---------- ----------
              SQPYKEI-EA TFNDNHVIIR MHKEPNQE-- ---------- ----------
              SKYYQEI-GA EMIGNQLLIR LEKDKNRLR- ---------- ----------
              ---------- ---MVDTFKE YMEN------ ---------- ----------
              RRGLKWS-LG LNAFERFALP FCLL------ ---------- ----------
              ---------- ---------- ---------- ---------- ----------
              ---------- ---NLQTMCM YR-------- ---------- ----------
              ---------- ---SIQTMCK YP-------- ---------- ----------
              ---------- -MISNQLIIR LEKDKSR-K- ---------- ----------
              TVGCKQP-FK LDTFKYLA-Q FCFV------ ---------- ----------
              ---------- ---------- ---------- ---------- ----------
              ---------- ---SNIDMSF SQ-------- ---------- ----------
              AKYYREI-GT AMVGNQLIIR MEREKGRS-- ---------- ----------
              ---------- ---------- ---------- ---------- ----------
              --------ID ILIDRYIDTK FERKRDL--- ---------- ----------
              TKYYREI-GT TAIGNHLIIR MERKKGKS-- ---------- ----------
              ---------- -------MSF SQ-------- ---------- ----------
              ---------- ---------- ---------- ---------- ----------
              ---------- ---------- ---------- ---------- ----------
              ---------- ---------- ---------- ---------- ----------
              ---------- ---------- ---------- ---------- ----------
              SKYYREI-GT IMNSNQLIIR MERDKNKS-- ---------- ----------
              ---------- ---TQHTLCL YP-------- ---------- ----------
              ---------- ---------- ---------- ---------- ----------
              ---------- ---ASHTMCL FP-------- ---------- ----------
              ---------- ---------- ---------- ---------- ----------
              ---------- ---------- ---------- ---------- ----------
              ---------- ---------- ---------- ---------- ----------
              ---------- ---------S AL-------- ---------- ----------
              ---------- ---KAHTACT YQ-------- ---------- ----------
              KKYFHEV-GA EMVGNQLIIR MEKDKTKKN- ---------- ----------
              ---------- ---NRQTLCR FP-------- ---------- ----------
              ---------- -VVEPHVLCT FR-------- ---------- ----------
              ---------- ---NQQTLCK FP-------- ---------- ----------
              ---------- ---RPHTACR FQ-------- ---------- ----------
              ---------- ---------- ---------- ---------- ----------
              ---------- ---RRQTLCK YP-------- ---------- ----------
              SKYYREI-GT AMAGNQLIIR MEREKGKS-- ---------- ----------
              ---------- ---------- ---------- ---------- ----------
              ---------- ---TNHTMCQ FP-------- ---------- ----------
              SKYYQEI-GA EMLDNQLLIK LEKDKSRLR- ---------- ----------
              ---------- ---KPHTMCQ YP-------- ---------- ----------
              ---------- ---ALEDIPK FEED------ ---------- ----------
              ---------- ---------- ---------- ---------- ----------
              ---------- ---------- ---------- ---------- ----------
              PKYYQEI-GA EMISNQLIIR LEKDRNRKR- ---------- ----------
              ---------- ---KMHTMCA YT-------- ---------- ----------
              ---------- ---NMHTMCR YP-------- ---------- ----------
              ---------- ---------- ---------- ---------- ----------
              ---------- ---------- ---------- ---------- ----------
              ---------- ---------- ---------- ---------- ----------
              ----GEP-LL ETVTRETVEL FNGGRAERKY T-SETRDIVT PKSN------
              ---------- ---------- ---------- ---------- ----------
              ---------- ---ANHTMCQ FP-------- ---------- ----------
              SKYYREI-GT AMIGNQLIIR IERDKSKS-- ---------- ----------
              ---------- ---TQHTMCK YP-------- ---------- ----------
              ---------- ---TLHTMCR YW-------- ---------- ----------
              ---------- ---LQHTMCK YP-------- ---------- ----------
              ---------- ---SQHTMCM YP-------- ---------- ----------
              ---------- ---SQHTMCK YK-------- ---------- ----------
              ---------- ---TQHTMCK YR-------- ---------- ----------
              ---------- ---TQQTMCK YP-------- ---------- ----------
              ---------- ---SKHTMCK YT-------- ---------- ----------
              ---------- ---------- ---------- ---------- ----------
              ----GEP-LL ETVTRETVEL FNGGRAERKY T-SETRDIVT PKSN------
              ---------- ---SQHTMCK YP-------- ---------- ----------
              ---------- ---SQHTMCM YT-------- ---------- ----------
              ---------- ---HQHTMCK YP-------- ---------- ----------
              ---------- ---TQHTMCK YP-------- ---------- ----------
              SKYYREI-GT AMIGNQLIIR IERDKSKS-- ---------- ----------
              ---------- ---TQHTMCK YP-------- ---------- ----------
              ---------- ---TQQTMCK YP-------- ---------- ----------
              ---------- ---------- ---------- ---------- ----------
              ---------- ---------- ---------- ---------- ----------
              ----GEP-LL ETVTRETVEL FNGGRAERKY T-SETRDIVT PKSN------
              ---------- ---------- ---------- ---------- ----------
              TKYYEQI-GA EMIGNRLIIR MEKDKSKSK- ---------- ----------
              SKYYQEI-GA EMISNQLIIR LEKDKNKSK- ---------- ----------
              ---------- ---GSHTMCR YP-------- ---------- ----------
              ---------- ---HSHTMCQ YP-------- ---------- ----------
              ---------- ---------- ---------- ---------- ----------
              AKYYREI-GT AAIGNHLIIR MARKKGKS-- ---------- ----------
              ---------- ---ADHTMCL YP-------- ---------- ----------
              ---------- ---------- ---------- ---------- ----------
              ---------- ---AVHTMCM YT-------- ---------- ----------
              ---------- -NVKDHTMCK YT-------- ---------- ----------
              SKYYQEI-GA EMISNQLIIR LEKDKNKIK- ---------- ----------
              ---------- ---------- ---------- ---------- ----------
              ---------- ----QYSINH FV-------- ---------- ----------
              ---------- ---KVHTMCK YT-------- ---------- ----------
              ---------- ---------- ---------- ---------- ----------
              ---------- ---------- ---------- ---------- ----------
              ---------- -------MCL FP-------- ---------- ----------
              --------DA SPLGISMIHT SNANWPPSR- ---------- ----KR---E
              ---------- ------MIHT SNANWPPSR- ---------- ----KR---E
              ---------- ---QQHTLCK YP-------- ---------- ----------
              ----GEP-LL ETVTRETVEL FNGGRAERKY T-SETRDIVT PKSN------
              ----GEP-LL ETVTRETVEL FNGGRAERKY T-SETRDIVT PKSN------
              ---------- ---------- ---------- ---------- ----------
              ---------- ---------- ---------- ---------- ----------
              ---------- ---EQHVMCK YP-------- ---------- ----------
              ---------- ---FQHVLCE YP-------- ---------- ----------
              ---------- ---RQNVVCE YP-------- ---------- ----------
              AKYYREI-GT TVIGNQLIIR MEREKGKS-- ---------- ----------
              ---------- ---QQHTLCK YP-------- ---------- ----------
              ---------- ---------- ---------- ---------- ----------
              ---------- ---TREVIIT SDSNSEH--- ---------- ----------
              ----KDP-LC EVITMETIQT YKGHKPDRTV VFKEKFDLTG NDMTKSLSTS
              ----EEP-KF ETVTRETVET YRGNRPDRVT T-SEKRDVFQ N---------
              ----EEP-KF ETVTRETVET YRGNKPDRVT T-SEKRDVFQ N---------
              ---------- ---VAHTVCQ YGE------- ---------- ----------
              ---------- ---GIHTLCK YGT------- ---------- ----------
              ---------- ---GIHTLCK FGT------- ---------- ----------
              ---------- ---GIHTVCQ YGE------- ---------- ----------
              ---------- ---GVHTACK YG-------- ---------- ----------
              ---------- ---GVHTACK YE-------- ---------- ----------
              ---------- ---GVHTACK YGT------- ---------- ----------
              ---------- ---VAHTVCQ TGE------- ---------- ----------
              ---------- ---GIHTLCK FGI------- ---------- ----------
              ---------- ---GTHTLCK YGT------- ---------- ----------
              ---------- ---GVHTACK YG-------- ---------- ----------
              ---------- ---VAHTVCQ YGE------- ---------- ----------

              ---------- ---------- ---------- ---------- ----------
              ---------- ---------- ---------- ---------- ----------
              ---------- ---------- ---------- ---------- ----------
              ---------- ---------- ---------- ---------- ----------
              ---------- ---------- -------RSR TDSVRS-KS- --PLTASPAS
              ---------- ---------- --------SR TDSVRS-KS- --PLTASPAS
              EAK-----AL ENLRKRV--- ---EQSKLYK TNRISD---- ----TCGSIS
              ---------- ---------- ---------- ---------- ----------
              ---------- ---------- ---------- ---------- ----------
              ---------- ---------- ---------- ---------- ----------
              ---------- ---------- ---------- ---------- ----------
              ---------- ---------- ---------- ---------- ----------
              ---------- ---------- ---------- ---------- ----------
              ---------- ---------- ---------- ---------- ----------
              ---------- ---------- ---------- ---------- ----------
              ---SMPSLNL NGTKKKVVGF VDQLSPERSR TDSVRS-KS- --PLTASPAS
              ---------- ---------- ---------- ---------- ----------
              ---------- ---------- ---------- ---------- ----------
              ---------- ---------- ---------- ---------- ----------
              ---------- ---------- ---------- ---------- ----------
              ---------- ---------- ---------- ---------- ----------
              ---------- ---------- ---------- ---------- ----------
              ---------- ---------- ---------- ---------- ----------
              ---------- ---------- ---------- ---------- ----------
              ---------- ---------- ---------- ---------- ----------
              ---------- ---------- ---------- ---------- ----------
              ---------- ---------- ---------- ---------- ----------
              ---------- ---------- ---------- ---------- ----------
              ---------- ---------- ---------- ---------- ----------
              ---------- ---------- ---------- ---------- ----------
              ---------- ---------- ---------- ---------- ----------
              ---------- ---------- ---------- ---------- ----------
              ---------- ---------- ---------- ---------- ----------
              ---------- ---------- ---------- ---------- ----------
              ---------- ---------- ---------- ---------- ----------
              ---------- ---------- ---------- ---------- ----------
              ---------- ---------- ---------- ---------- ----------
              ---------- ---------- ---------- ---------- ----------
              ---------- ---------- ---------- ---------- ----------
              ---------- ---------- ---------- ---------- ----------
              ---------- ---------- ---------- ---------- ----------
              ---------- ---------- ---------- ---------- ----------
              ---------- ---------- ---------- ---------- ----------
              ---------- ---------- ---------- ---------- ----------
              ---------- ---------- ---------- ---------- ----------
              ---------- ---------- ---------- ---------- ----------
              ---------- ---------- ---------- ---------- ----------
              ---------- ---------- ---------- ---------- ----------
              ---------- ---------- ---------- ---------- ----------
              ---------- ---------- ---------- ---------- ----------
              ---------- ---------- ---------- ---------- ----------
              ---------- ---------- ---------- ---------- ----------
              ---------- ---------- ---------- ---------- ----------
              ---------- ---------- ---------- ---------- ----------
              ---------- ---------- ---------- ---------- ----------
              ---------- ---------- ---------- ---------- ----------
              ---------- ---------- ---------- ---------- ----------
              ---------- ---------- ---------- ---------- ----------
              ---------- ---------- ---------- ---------- ----------
              ---------- ---------- ---------- ---------- ----------
              ---------- ---------- ---------- ---------- ----------
              ---------- ---------- ---------- ---------- ----------
              ---------- ---------- ---------- ---------- ----------
              ---------- ---------- ---------- ---------- ----------
              ---------- ---------- ---------- ---------- ----------
              ---------- ---------- ---------- ---------- ----------
              ---------- ---------- ---------- ---------- ----------
              ---------- ---------- ---------- ---------- ----------
              ---------- ---------- ---------- ---------- ----------
              ---------- ---------- ---------- ---------- ----------
              ---------- ---------- ---------- ---------- ----------
              ---------- ---------- ---------- ---------- ----------
              ---------- ---------- ---------- ---------- ----------
              ---------- ---------- ---------- ---------- ----------
              ---------- ---------- ---------- ---------- ----------
              ---------- ---------- ---------- ---------- ----------
              ---------- ---------- ---------- ---------- ----------
              ---------- ---------- ---------- ---------- ----------
              ---------- ---------- ---------- ---------- ----------
              ---------- ---------- ---------- ---------- ----------
              ---------- ---------- ---------- ---------- ----------
              ---------- ---------- ---------- ---------- ----------
              ---------- ---------- ---------- ---------- ----------
              ---------- ---------- ---------- ---------- ----------
              ---------- ---------- ---------- ---------- ----------
              ---------- ---------- ---------- ---------- ----------
              ---------- ---------- ---------- ---------- ----------
              ---------- ---------- ---------- ---------- ----------
              ---------- ---------- ---------- ---------- ----------
              ---------- ---------- ---------- ---------- ----------
              ---------- ---------- ---------- ---------- ----------
              ---------- ---------- ---------- ---------- ----------
              ---------- ---------- ---------- ---------- ----------
              ---------- ---------- ---------- ---------- ----------
              ---------- ---------- ---------- ---------- ----------
              ---------- ---------- ---------- ---------- ----------
              ---------- ---------- ---------- ---------- ----------
              ---------- ---------- ---------- ---------- ----------
              ---------- ---------- ---------- ---------- ----------
              ---------- ---------- ---------- ---------- ----------
              ---------- ---------- ---------- ---------- ----------
              ---------- ---------- ---------- ---------- ----------
              ---------- ---------- ---------- ---------- ----------
              ---------- ---------- ---------- ---------- ----------
              ---------- ---------- ---------- ---------- ----------
              ---------- ---------- ---------- ---------- ----------
              ---------- ---------- ---------- ---------- ----------
              ---------- ---------- ---------- ---------- ----------
              ---------- ---------- ---------- ---------- ----------
              ---------- ---------- ---------- ---------- ----------
              ---------- ---------- ---------- ---------- ----------
              ---------- ---------- ---------- ---------- ----------
              ---------- ---------- ---------- ---------- ----------
              ---------- ---------- ---------- ---------- ----------
              ---------- ---------- ---------- ---------- ----------
              ---------- ---------- ---------- ---------- ----------
              ---------- ---------- ---------- ---------- ----------
              ---------- ---------- ---------- ---------- ----------
              ---------- ---------- ---------- ---------- ----------
              ---------- ---------- ---------- ---------- ----------
              ---------- ---------- ---------- ---------- ----------
              ---------- ---------- ---------- ---------- ----------
              ---------- ---------- -------RSR TDSVRS-KS- --PLTASPAS
              ---------- ---------- ---------- ---------- ----------
              ---------- ---------- ---------- ---------- ----------
              ---------- ---------- ---------- ---------- ----------
              ---------- ---------- ---------- ---------- ----------
              ---------- ---------- ---------- ---------- ----------
              ---------- ---------- ---------- ---------- ----------
              ---------- ---------- ---------- ---------- ----------
              ---------- ---------- ---------- ---------- ----------
              ---------- ---------- ---------- ---------- ----------
              ---------- ---------- ---------- ---------- ----------
              ---------- ---------- ---------- ---------- ----------
              ---------- ---------- ---------- ---------- ----------
              ---SMPSLSV NGTKKKVVGF VDQLSPERSR TDSVRS-KS- --PLTASPAS
              ---------- ---------- ---------- ---------- ----------
              ---------- ---------- ---------- ---------- ----------
              ---------- ---------- ---------- ---------- ----------
              ---------- ---------- ---------- ---------- ----------
              ---------- ---------- ---------- ---------- ----------
              ---------- ---------- ---------- ---------- ----------
              ---------- ---------- ---------- ---------- ----------
              ---------- ---------- ---------- ---------- ----------
              ---------- ---------- ---------- ---------- ----------
              ---SMPSLSV SGTKKKVVGF VDQLSPERSR TESVRS-KS- --PLTASPAS
              ---------- ---------- ---------- ---------- ----------
              ---------- ---------- ---------- ---------- ----------
              ---------- ---------- ---------- ---------- ----------
              ---------- ---------- ---------- ---------- ----------
              ---------- ---------- ---------- ---------- ----------
              ---------- ---------- ---------- ---------- ----------
              ---------- ---------- ---------- ---------- ----------
              ---------- ---------- ---------- ---------- ----------
              ---------- ---------- ---------- ---------- ----------
              ---------- ---------- ---------- ---------- ----------
              ---------- ---------- ---------- ---------- ----------
              ---------- ---------- ---------- ---------- ----------
              ---------- ---------- ---------- ---------- ----------
              ---------- ---------- ---------- ---------- ----------
              ---------- ---------- ---------- ---------- ----------
              ---------- ---------- ---------- ---------- ----------
              ---------- ---------- ---------- ---------- ----------
              ---------- ---------- ---------- ---------- ----------
              EAR-----AL ENLRKRV--- ---EQSKLYK ANRISD---- ----TCGSAS
              EAR-----AL ENLRKRV--- ---EQSKLYK ANRISD---- ----TCGSAS
              ---------- ---------- ---------- ---------- ----------
              ---------- ---------- -------RSR TDSVRS-KS- --PLTASPAS
              ---------- ---------- -------RSR TDSVRS-KS- --PLTASPAS
              ---------- ---------- ---------- ---------- ----------
              ---------- ---------- ---------- ---------- ----------
              ---------- ---------- ---------- ---------- ----------
              ---------- ---------- ---------- ---------- ----------
              ---------- ---------- ---------- ---------- ----------
              ---------- ---------- ---------- ---------- ----------
              ---------- ---------- ---------- ---------- ----------
              ---------- ---------- ---------- ---------- ----------
              ---------- ---------- ---------- ---------- ----------
              KLMGSPRLSI SPLRTVLTTT TELEQQSAST TSTIKSDRNN NCTTTTAVAS
              ----LP---- EDFRVIL--- ---QKEQNGI TNNVIRN--- ----------
              ----LP---- DEFRTVL--- ---EKEQNGT TNSVMRD--- ----------
              ---------- ---------- ---------- ---------- ----------
              ---------- ---------- ---------- ---------- ----------
              ---------- ---------- ---------- ---------- ----------
              ---------- ---------- ---------- ---------- ----------
              ---------- ---------- ---------- ---------- ----------
              ---------- ---------- ---------- ---------- ----------
              ---------- ---------- ---------- ---------- ----------
              ---------- ---------- ---------- ---------- ----------
              ---------- ---------- ---------- ---------- ----------
              ---------- ---------- ---------- ---------- ----------
              ---------- ---------- ---------- ---------- ----------
              ---------- ---------- ---------- ---------- ----------

              ---------- ---------- ---------- ---------- ----------
              ---------- ---------- ---------- ----TDCK-S VDCI------
              ---------- ---------- ---------- KKSKEWDP-P CDCD------
              ---------- ---------- ---------- KKLKDWDP-P CDCD------
              PGPLSNSLHG SFHGSLGSDG MSCSSARS-- ---SSASPDS ARYTS----T
              PGPLSNSLHG SFHGSLGSDG MSCSSARS-- ---SSASPDS ARYTS----T
              VSSVLNNDQ- --IQQLG--- ---NRPKLL- KKILSNRPMS IAHD-----S
              ---------- ---------- ---------- KKLKDWDP-P CDCD------
              ---------- ---------- ---------- ----LDTD-G IRCI------
              ---------- ---------- ---------- KKLKDWDP-P CDCD------
              ---------- ---------- ---------- ----LDTD-G IRCI------
              ---------- ---------- ---------- KKLKDWDP-P CDCD------
              ---------- ---------- ---------- ----RRFP-- ----------
              ---------- ---------- ---------- ----LDTD-G IRCI------
              ---------- ---------- ---------- ---------- IFLI------
              PGPLSNSLHG SFHGSLGSDG MSCSSARS-- ---SSASPDS ARYTS----T
              ---------- ---------- ---------- KKLKDWDP-P CDCD------
              ---------- ---------- ---------- WKTDRSKP-W PRLYG-----
              ---------- ---------- ---------- ----SDTP-S ANCD------
              ---------- ---------- ---------- ----SSAP-S KSCQ------
              ---------- ---------- ---------- ----SSTP-S KNCE------
              ---------- ---------- ---------N RMRGRWDP-P CDCD------
              ---------- ---------- ---------- ---IHDTD-G TRCV------
              ---------- ---------- ---------- ---------- ----------
              ---------- ---------- ---------- KKLKGWDP-P CDCD------
              ---------- ---------- ---------- ---------W PSCSG----K
              ---------- ---------- ---------- KKLKGWDP-P CDCD------
              ---------- ---------- ---------- ----HDTD-G TRCV------
              ---------- ---------- ---------- ---------- ----------
              ---------- ---------- ---------- ---------W PSCSG----K
              ---------- ---------- ---------- KKREEWDP-P CDC-------
              ---------- ---------- ---------- ---------- ---VG----K
              ---------- ---------- -SFIISKV-- -----AHA-N PKCHG----T
              ---------- ---------- ---------- -----DCK-S EDCI------
              ---------- ---------- ---------- ---------- ----------
              ---------- ---------- ---------- ----NPNP-A PACG------
              ---------- ---------- ---------- ---------- ----------
              ---------- ---------- ---------- RKLKDWDP-P CDCD------
              ---------- ---------- ---------- ----NPEP-S PACG------
              ---------- ---------- ---------- ----NWTL-G PKCK------
              ---------- ---------- ---------- ---------- ----------
              ---------- ---------- ---------- ----DPEP-S PSCG------
              ---------- ---------- ---------- ----NPTP-A YECG------
              ---------- ---------- ---------- ---------- ----------
              ---------- ---------- ---------- ----YDTD-G TRCL------
              ---------- ---------- ---------- ----YDNC-L QKCN------
              ---------- ---------- ---------- WKTDRSKP-M PRLYG-----
              ---------- ---------- ---------- ----SRAP-A SSCG------
              ---------- ---------- ---------- KKRNQWEP-P CDCD------
              ---------- ---------- ---------- KKSRDWDP-P CDCD------
              ---------- ---------- ---------- ----NPAP-A STCV------
              ---------- --HWQFYL-- ESFVGRREC- GKIQLDVP-G IGCV------
              ---------- ---------- ---------- ---------G TRCR------
              ---------- ---------- ---------- KRLRDWDP-P CDCD------
              ---------- ---------- ---------- ---------W PSCVG----K
              ---------- ---------- ---------- ---LNDTN-G ARCE------
              ---------- ---------- ---------- ---------- ----------
              ---------- ---------- ---------- ---------- ----------
              ---------- ---------- ---------- ---------W PSCAG----K
              ---------- ---------- ---------- KKSKEWDP-P CDCD------
              ---------- ---------- ---------- ----FDTD-G ARCA------
              ---------- ---------- ---------- ----HDAD-G TRCV------
              ---------- ---------- ---------- ---------- ----------
              ---------- ---------- ---------- ---------- ----------
              ---------- ---------- ---------- ---------- ----------
              ---------- ---------- ---------- KKLKDWDP-P CDCD------
              ---------- ---------- ---------- ----YDTD-G ARCV------
              ---------- ---------- ---------- KKSKEWDP-P CDCD------
              ---------- ---------- ---------- ----DPNP-S RNCG------
              ---------- ---------- ---------- ---------W PSCAG----K
              ---------- ---------- ---------- -----ASPDS ARCSS----T
              ---------- ---------- -D-------- ---HETEP-- ----------
              ---------- ---------- ---------- ----EYNP-P CECVGQ----
              ---------- ---------- ---------- KKRHEWNP-P CDC-------
              ---------- ---------- -D-------- ---HETEP-- ----------
              ---------- ---------- -SLVVPRI-- ------NA-R PACPD----M
              ---------- ---------- ---------- ---------- -SCLG----K
              ---------- ---------- ---------- ----SSTP-G PKCV------
              ---------- ---------- ---------- ----SPNP-S SACV------
              ---------- ---------- ---------- KKRGEWDP-P CDC-------
              ---------- ---------- -SLVIPRI-- ------HA-H PKCEG----V
              ---------- ---------- ---------- ---------- -TCIG----K
              ---------- ---------- ---------- ----HDAD-G TRCV------
              ---------- ---------- ---------- KKLGDWIP-P CDCD------
              ---------- ---------- ---------- ---------W PSCVG----K
              ---------- ---------- ---------- ---------- ----------
              ---------- ---------- ---------- KKLKDWDP-P CDCD------
              ---------- ---------- ---------- ----HDAD-G SRCV------
              ---------- ---------- ---------- ---------- ----------
              ---------- ---------- ---------- ---------W PSCAG----K
              ---------- ---------- ---------- ---------G IGYR------
              ---------- ---------- ---------- ----VDGH-G TRCS------
              ---------- ---------- ---------- RRSKNWDP-P CDCD------
              ---------- ---------- ---------- ----NNKP-A AACG------
              ---------- ---------- -----EQQLL DDGEHYKP-V PRLYG-----
              ---------- ---------- ---------- ----YDDP-G PKCA------
              ---------- ---------- ---------- ---------- ----------
              ---------- ---------- ---------- ---------K KGCAR----Y
              ---------- ---------- ---------- ---------- --CNG----K
              ---------- ---------- ---------- ----SSFF-S GRSK------
              ---------- ---------- ---------- ----STKP-S SRCG------
              ---------- ---------- ---------- KKKAAWEP-P CDCD------
              ---------- ---------- ---------- ----NAGP-S SRCT------
              ---------- ---------- ---------- ----NPSP-A KACT------
              ---------- ---------- ---------- ----NPGP-S SACA------
              ---------- ---------- ---------- ----SALP-A SRCT------
              ---------- ---------- ---------- ---------W PSCAG----K
              ---------- ---------- ---------- ----NSSP-A PSCG------
              ---------- ---------- ---------- KKSGDWSP-P CDCD------
              ---------- ---------- ---------- ---------- ----------
              ---------- ---------- ---------- ----SDAA-G VGCV------
              ---------- ---------- ---------- KKQREWSP-P CDC-------
              ---------- ---------- ---------- ----SPQP-S QECG------
              ---------- ---------- -----PRIL- LLQANPRG-T GDCV------
              ---------- ---------- ---------- ---------- -SCLG----K
              ---------- ---------- ---------- ---------R PACPG----M
              ---------- ---------- ---------K KKLEEWDP-P CDC-------
              ---------- ---------- ---------- ----SSAP-G PNCQ------
              ---------- ---------- ---------- ----YPNP-G PMCS------
              ---------- ---------- ---------- RKIHRNKP-T PRLYG-----
              ---------- ---------- ---------- ---------- -MSPT----Y
              ---------- ---------- ---------- ---------- SSCIG----K
              PGPLSNSLHG SFHGSLGSDG MSCSSARS-- ---SSASPDS ARYSS----T
              ---------- ---------- ---------- ---------- ----------
              ---------- ---------- ---------- ----DDDH-G TRCS------
              ---------- ---------- ---------- KRNRDWDP-P CDCD------
              ---------- ---------- ---------- ----NSKP-A AACG------
              ---------- ---------- ---------- ----GSNS-A VACG------
              ---------- ---------- ---------- ----TSRP-A TACG------
              ---------- ---------- ---------- ----SSKP-A SACG------
              ---------- ---------- ---------- ----SASP-A AACG------
              ---------- ---------- ---------- ----NSNA-S VACG------
              ---------- ---------- ---------- ----TSRP-A KACG------
              ---------- ---------- ---------- ----GSQT-A TECG------
              ---------- ---------- ---------- ---------W PSCVG----K
              PGPLSNSLHG SFHGSLGSDG MSCSSARS-- ---SSASPDS ARYSS----T
              ---------- ---------- ---------- ----SANP-A AACG------
              ---------- ---------- ---------- ----SSKP-A AACG------
              ---------- ---------- ---------- ----TSRP-A AACG------
              ---------- ---------- ---------- ----SSNP-A AACG------
              ---------- ---------- ---------- KRNRDWDP-P CDCD------
              ---------- ---------- ---------- ----RSNA-S VACG------
              ---------- ---------- ---------- ----TSKP-A AACG------
              ---------- ---------- ---------- ----DDDH-G TRCS------
              ---------- ---------- ---------- ---------- -NCTG----K
              PGPLSNSLHG SFHGSLGSDG MSCSSARS-- ---SSASPDS ARYSS----S
              ---------- ---------- ---------- ---------- -NCTG----K
              ---------- ---------- ---------- KKLDQWEP-P CDCD------
              ---------- ---------- ---------- KKQNKWDP-P CDC-------
              ---------- ---------- ---------- ----SSSP-S NACR------
              ---------- ---------- ---------- ----SSEP-A SACG------
              ---------- ---------- ---------- ---------- -SCIG----K
              ---------- ---------- ---------- KKLRDWDP-P CDCD------
              ---------- ---------- ---------- ----HDTD-G TRCV------
              ---------- ---------- ---------- ---------W PSCTG----K
              ---------- ---------- ---------- ----SSTP-A AACK------
              ---------- ---------- ---------- ----SPNP-A AACG------
              ---------- ---------- ---------- KKRKHWDP-P CDC-------
              ---------- ---------- ---------- ---------- -SCIG----K
              ---------- ---------- ---------- ----QSKP-A AACG------
              ---------- ---------- ---------- ----LSTP-A AACK------
              ---------- ---------- ---------- ---------- ----------
              ---------- ---------- ---------- ---------- ----------
              ---------- ---------- ---------- ----SDCE-S VDCI------
              TSLLFDNDR- --IRQLD--- ---NRPKLL- KKILSNRPMS IAHD-----D
              TSLLFDNDR- --IRQLD--- ---NRPKLL- KKILSNRPMS IAHD-----D
              ---------- ---------- ---------- ----SSSP-A PACG------
              PGPLSNSLHG SFHGSLGSDG MSCSSARS-- ---SSASPDS ARYSS----T
              PGPLSNSLHG SFHGSLGSDG MSCSSARS-- ---SSASPDS ARYSS----T
              ---------- ---------- ---------- ---------- ----------
              ---------- ---------- ---------- ----HDTD-G PRCV------
              ---------- ---------- ---------- ----TPFP-A AECG------
              ---------- ---------- ---------- ----SRIP-S SDCG------
              ---------- ---------- ---------- ----DPNP-A SVCG------
              ---------- ---------- ---------- KKSGDWDP-P CDCD------
              ---------- ---------- ---------- ----SSSP-A PACG------
              ---------- ---------- ---------- -------A-W ASCAG----K
              ---------- ---------- ---------- WSAAVWDPRT GSVLSTYKNA
              HSILKDQQR- --HKSLD--- -RCNNNR--- NEFVSSTPKP TRCSK----S
              -GVVKDKPK- ---------- ---------- ----SRSP-S LSPDR----S
              -RVGKEKPK- ---------- ---------- ----SRSP-S MSPER----S
              ---------- ---------- ---------- ----STKPSS K-CNK-----
              ---------- ---------- ---------- ----STKP-- -NCGR-----
              ---------- ---------- ---------- ----SMKP-- -NCGR-----
              ---------- ---------- ---------- ----STKP-S KNCAG-----
              ---------- ---------- ---------- ----SLKP-- -NCGN-----
              ---------- ---------- ---------- ----SLKP-- -NCAN-----
              ---------- ---------- ---------- ----STKP-- -NCGK-----
              ---------- ---------- ---------- ----STKPSS KNCAK-----
              ---------- ---------- ---------- ----STKP-- -NCGK-----
              ---------- ---------- ---------- ----SMKP-- -NCGG-----
              ---------- ---------- ---------- ----SLKP-- -NCGN-----
              ---------- ---------- ---------- ----STKPSS KNCNK-----

              --MEYS---- ---------- -----DLDET -DIETV---- LDSH---NFY
              -DLENN---- ---------- -----DLNEE -DIETV---- LDSH---NLY
              -VVEIQ---- ---------- -----RPTSK -EGPKI---- LSGPD-NNRI
              -VVEIQ---- ---------- -----RPTRT -QGPKI---- LKRPD-NNRI
              PITKTDT--- -------RKP SVRRLGPPKE -FINIC---- LDTH---NFY
              PITKTDT--- -------RKP SVRRLGPPKE -FINIC---- LDTH---NFY
              NDLETK---- ---------- -----WRDSE -FITEC---- LCWH---NVY
              --LEIV---- ---------- -----RPTSK -EGPKI---- LKGAD-NNRI
              -NLQHA---- ---------- -----DLDDK -DIETI---- LHWH---NTY
              --VEIV---- ---------- -----RPTSK -EGPKI---- LKGAD-NNRI
              -NLQHA---- ---------- -----DLDDK -DIETI---- LHWH---NTY
              --VEIV---- ---------- -----RPTSK -EGPKI---- LKGAD-NNRI
              EALALG---- L--------- -----SFYQD -KGKAVV--G LRGS---KQR
              -NLQHA---- ---------- -----DLDDK -DIETI---- LHWH---NTY
              -NL------- ---------- ---------R -DIIII---- L---------
              PITKTDT--- -------RKP SVRRLGPPKE -FINIC---- LDTH---NFY
              --VEIV---- ---------- -----RPTSK -EGPKI---- LRGAD-NNRI
              DRIPTR---- ---------- --VLIPSSKK -VQKKI---- VLYH---NFF
              -KYINA---- ---------- -----PLTSS -EIQSL---- VDKH---NEL
              -KYVNE---- ---------- -----PLTAG -EIKSL---- VNRH---NEL
              -KYESE---- ---------- -----PLTDS -EIKSL---- VDRH---NEL
              -MVEIR---- ---------- -----RPSSN AESAKI---- INGGD-SNQV
              -NLQHT---- ---------- -----DLNEK -DIETI---- LDWH---NVY
              ---------- ---------- ---------- ---------- ----------
              -VIEIQ---- ---------- -----RPTST -QGPKI---- LKGTD-NNRI
              TMMRST---- ---------- -----DLSCE -EKQTI---- LDEH---NRL
              -VIEIQ---- ---------- -----RPTST -QGPKI---- LKGTD-NNRI
              -NLQHT---- ---------- -----NLNEK -DIETI---- LDWH---NVY
              ---------- ---------- ---------- ---------- ----------
              TMMRST---- ---------- -----DLSCE -EKQTI---- LDEH---NRL
              --VEIQ---- ---------- -----RPTSK -SGPKI---- INADC-DDRI
              SLLRSG---- ---------- -----GISCE -EKQII---- LDEH---NRL
              ELLENE---- ---------- -----DMTCD -IIRDI---- LDTH---NRL
              -DMEYN---- ---------- -----DLDGE -DIETV---- LDSH---NFY
              ---------- ---------- ---------- ---------- ----------
              -SVMSV---- ---------- -----GFTDA -EKNAI---- VKKH---NDL
              ---------- ---------- ---------- ---------- ----------
              -VV-IQ---- ---------- -----RPTGK -EGPKI---- LKVAD-NNQI
              -WVFST---- ---------- -----GFTDE -EKAKI---- LQQH---NDL
              -KVYST---- ---------- -----FMTDE -EKDVA---- VTAL---NEV
              ---------- ---------- ---------- --MEFS---- INRL---N--
              -TVKEA---- ---------- -----GVTRQ -EQMDI---- VNTH---NQL
              -NILSK---- ---------- -----GLKDW -EKKLI---- VDRH---NEL
              ---------- ---------- ---------- ---------- ----------
              -NLQHE---- ---------- -----DLGLD -DIATI---- LETH---NFY
              -DLEND---- ---------- -----DLESL -EIESI---- LKHH---NEL
              DRIPTR---- ---------- --VLAPGNKK -VQRKI---- VLYH---NFF
              -KILVA---- ---------- -----SLSDG -DRRAL---- VDVH---NKY
              -MVEIR---- ---------- -----R-SSK -EGPKI---- VNGGD-NNQI
              -VVEIQ---- ---------- -----RPTSK -EGPKI---- LKGSD-NNRI
              -SVLSA---- ---------- -----GLTQA -EKDEI---- VDKH---NEL
              -KLERA---- ---------- -----DLGEK -DIETI---- VHWH---NFY
              -GLERE---- ---------- -----EIDEQ -GVETI---- LQWH---NTY
              -VVEIQ---- ---------- -----RPTSK -EGPKI---- LKGPE-NNRI
              TILRSG---- ---------- -----GLSCE -EKQAI---- LDEH---NRL
              -GLEHV---- ---------- -----DLNEQ -DIETI---- LHWH---NVY
              ---------- ---------- ---------- ---------- FHDH------
              ---------- ---------- ---------- ---------- ----------
              TMLRST---- ---------- -----GLSCE -EKQAI---- LDEH---NRL
              -VVEIQ---- ---------- -----RPTSK -QGPKI---- LSGAD-NNRI
              -NLEHV---- ---------- -----DLNER -DIETI---- LHWH---NVY
              -NLQHA---- ---------- -----DLGEK -DIETI---- LHWH---NIY
              ---------- ---------- ---------- ---------- ----------
              ---------- ---------- ---------- ---------- ----------
              ---------- ---------- ---------- ---------- ----------
              -VVEIQ---- ---------- -----RPTRT -QGPKI---- LKGPD-NNRI
              -KLEHA---- ---------- -----DLDEK -DIAMI---- IDCH---NVY
              -LV-VQ---- ---------- -----RPTSK -EGPKI---- LKGPD-NNRI
              -KVMAV---- ---------- -----AFSDA -EKNEM---- VKAH---NDF
              TMLKSS---- ---------- -----GLSCE -EKQAI---- LDEH---NRL
              PITKTDT--- -------RKP SVRRLGPPKE -FINVC---- LETH---NYF
              RDLEKIR--- ---------- ---------- ---------- ----------
              ---------- ---------- -----TATTK -ISMSS---- LKKC--DDGV
              --VEIQ---- ---------- -----RPTSK -RGPKI---- INANY-DDRV
              RDLEKIR--- ---------- ---------- ---------- ----------
              EMSEDN---- ---------- -----DITCD -IVRDI---- LDTH---NRI
              TMLRSG---- ---------- -----GISCE -EKQII---- LDEH---NRL
              -QWSNQ---- ---------- -----GLTDA -ERSAI---- VLKH---NQL
              -NVNDR---- ---------- -----GLTEN -EKS-T---- VNRH---NEL
              --VEIQ---- ---------- -----RPTSK -SGPRI---- INADC-DDRI
              ELSENE---- ---------- -----DITCD -IIRDI---- LDTH---NRI
              TMLRSG---- ---------- -----GISCE -EKQII---- LDEH---NRL
              -NLQHA---- ---------- -----DLGEK -DIEII---- LHWH---NIY
              -VVEIQ---- ---------- -----RPSGK -EGPKI---- LKGPT-NNQI
              TILRSG---- ---------- -----GLSCE -EKQAI---- LDEH---NRL
              -LVGST---- ---------- -----ELSCE -EKQTI---- LDEH---NRL
              -VVEIQ---- ---------- -----RPTRT -QGPKI---- LKGPD-NNRI
              -NLQHA---- ---------- -----DLGEK -DIETI---- LHWH---NIY
              ---------- ---------- ---------- ---------- ----------
              TMLRSA---- ---------- -----GLSCE -EKQAI---- LDEH---NRL
              -G-------- ---------- ---------- ---------- ----------
              -NLEHT---- ---------- -----DLDEK -DINAI---- LEWH---NAY
              -VVEIQ---- ---------- -----RPSSK -EGPKI---- LKGAN-NNRI
              -RVISV---- ---------- -----GFTDS -EKQEI---- VHAH---NYY
              DSIPRR---- ---------- --VLATSDKK -VQRKI---- VLYH---NFF
              -AVENG---- ---------- -----DLEPE -EIEWI---- LQRH---NSL
              ---------- ---------- -----SFATD -EKRKV---- LNFH---NEM
              EVIESG---- ---------- -----ELPCE -IKQEI---- VEVH---NKY
              SMMR-T---- ---------- -----GLSCQ -DKRNI---- LDEH---NRL
              -NIIKS---- ---------- -----GLTNE -EKQKV---- VDLH---NEL
              -AYQGS---- ---------- -----GLTQL -ERTNI---- LNLH---NQL
              -VIEIK---- ---------- -----RPTST -KPPRI---- VNGGD-NNQI
              -RFQGS---- ---------- -----GLSNA --KRDI---- LNLH---NQL
              -DIQKV---- ---------- -----GLTEE -EKQKV---- LDVH---NKL
              -GFQGS---- ---------- -----GLTES -EKQNI---- LNLH---NHL
              -GLQQT---- ---------- -----GLTSE -EKQKV---- LNLH---NEL
              TILRSG---- ---------- -----GLSCE -EKQAI---- LDEH---NRL
              -QVLVV---- ---------- -----GLTDA -ERKGI---- VNLH---NFL
              -VVEIQ---- ---------- -----RPTSK -EGPKI---- LKGPG-NNRI
              ---------- ---------- ---------- ----MV---- SPYH------
              -SLEPE---- ---------- -----DIDEK -DIETI---- LEWH---NIY
              --VEIQ---- ---------- -----RPTSK -TGPKI---- INAHY-EDRV
              -NWKRM---- ---------- -----GLSDA -ERQEI---- LNMH---NKL
              -DAKND---- ---------- -----DLDEG -DIETV---- VDAH---NFD
              TMLRSG---- ---------- -----GISCE -EKQII---- LDEH---NRL
              EISEDN---- ---------- -----DITCD -IVRDI---- LDTH---NRI
              --VEIQ---- ---------- -----RPTSK -TGPKI---- INADY-DDRI
              -QAHDA---- ---------- -----GLTNS -EKDLI---- VRKH---NEL
              -NWRDN---- ---------- -----GLTDD -EKARI---- VKKH---NEL
              DRVPVR---- ---------- --LIRTTSSK -VQEKI---- VDTH---NYF
              HVPENA---- ---------- -----TITCD -IVRDI---- LDTH---NRI
              TLLRSG---- ---------- -----GISCE -EKQII---- LDEH---NRL
              PITKTDT--- -------RKP SVRRLGPPRE -FISVC---- LETH---NCY
              ---------- ---------- ---------- ---------- ----------
              -NLDSAD--- ---------- ----LDLDQK -DIDTI---- LYWH---NTY
              -VIEIQ---- ---------- -----RPTNK -EGPKI---- LKGGN-NNRI
              -RVISV---- ---------- -----GFTAD -EKKQI---- LEAH---NKR
              -RTYPSY--- ---------- ----MGLTDD -EKKEI---- VDAH---NKH
              -KVLDV---- ---------- -----GFTEE -ERNEI---- LEAH---NTR
              -VVISV---- ---------- -----GFTDK -ERRQI---- LHAH---NMH
              -EVISV---- ---------- -----GLTTK -ERREI---- VNAH---NKL
              -QVQSM---- ---------- -----GFSDI -ERREI---- LDAI---NMQ
              -KVLAV---- ---------- -----GFTED -ERREI---- LEAH---NMH
              LYVTTK---- ---------- -----GLTDD -EKKEI---- VDTH---NKH
              TILRSS---- ---------- -----GLSCE -EKQAI---- LDEH---NRL
              PITKTDT--- -------RKP SVRRLGPPRE -FISVC---- LETH---NCY
              -EVISV---- ---------- -----GLTAK -ERREI---- VDAH---NKH
              -EVISV---- ---------- -----GFTDK -ERRQI---- LHAH---NMH
              -KLLAL---- ---------- -----GFTEE -ERSEI---- LEAH---NRR
              -RVISV---- ---------- -----GFTDD -EKRQI---- VNAH---NQR
              -MIEIQ---- ---------- -----RPTNK -EGPKI---- LKGGN-NNRI
              -QVQSM---- ---------- -----GFSDN -ERREI---- LDAI---NMH
              -KVLAQ---- ---------- -----GFTEE -ERREI---- LEAH---NMH
              -NLDSA---- ---------- -----DLDQK -DIDTI---- LYWH---NTY
              KMLRSG---- ---------- -----RISCE -EKQII---- LDEH---NRL
              QITKTDT--- -------RKP SVRRSGPPKE -FINMC---- LETH---NYY
              KMLRSG---- ---------- -----RISCE -EKQII---- LDEH---NRL
              -VVEIQ---- ---------- -----RPTSK -TGPKI---- LKGSN-NNRI
              --VEIQ---- ---------- -----RPTGK -TGPKI---- INADY-DDRI
              -QWSNN---- ---------- -----GLTEA -EKNTI---- VKRH---NEL
              -SSPRS---- ---------- -----GLSDD -DKKTI---- VDEH---NRL
              TILRSG---- ---------- -----GISCE -EKQII---- LDEH---NRL
              -VVEIQ---- ---------- -----RPTST -QAPKI---- LKGPD-NNRI
              -NLQHA---- ---------- -----DLGEK -DIETI---- LHWH---NIY
              TMIRST---- ---------- -----ELSCE -EKQTI---- LDEH---NRL
              -QWSNQ---- ---------- -----GLNDI -EKEAI---- LKKL---NQL
              -QGSTF---- ---------- -----GLSKV -QKDEI---- VSTH---NRL
              --VEIQ---- ---------- -----RPTSK -TGPKI---- INADY-DDRI
              TMLRSG---- ---------- -----GISCE -EKQII---- LDEH---NRL
              -DSYRI---- ---------- -----GLSDD -EKNTI---- LYKH---NEL
              -QWSNQ---- ---------- -----SLNDA -ERKIM---- KDGI---NQI
              ---------- ---------- ---------- ---------- ---------M
              ---------- ---------- ---------- ---------- ----------
              -NMEND---- ---------- -----DLDEE -DIETV---- LDSH---NRY
              NDLETD---- ---------- -----WRDSE -FITEC---- LCWH---NVY
              NDLETD---- ---------- -----WRDSE -FITEC---- LCWH---NVY
              -KVISV---- ---------- -----GFTNA -EKNEM---- VQKH---NSL
              PISKTDT--- -------RKP SVRRLGPPKE -FINVC---- LETH---NLY
              PISKTDT--- -------RKP SVRRLGPPKE -FINVC---- LETH---NLY
              ---------- ---------- ---------- ---------- ----------
              -NLEHV---- ---------- -----DPNEE -DIETI---- LDWH---NVY
              -SIASM---- ---------- -----GLSDF -EKLEL---- VRVH---NHY
              -TVYST---- ---------- -----GFTND -EIKEI---- VDAH---NKL
              -TVHST---- ---------- -----GLTEP -ERNDI---- VYWM---NYA
              -VVEIQ---- ---------- -----RPTSK -EGPKI---- LKGPD-NNRI
              -KVISV---- ---------- -----GFTNA -EKNEM---- VQKH---NSL
              TMLRST---- ---------- -----GLSCQ -EKQTI---- LDEH---NRL
              AALENRTLQL LSDSY----- -----VLGAD VAKPRIHVWP LNNPSPVPNL
              PSISNLRH-- -KSPSLSASQ SSLRRSLFND -FELEC---- LKAH---NEY
              TTVKQKSEGR FSLTKIKSKP DNDTTGTEGD -FAVDC---- LKAH---NEY
              TTVKQKSESK FNLSKTKSKP ENDTVGAEGD -FAADC---- LKAH---NEY
              VSITSV---- ---------- -----GVTEE -EKKLI---- VDEH---NRF
              SVVKAS---- ---------- -----GLTKA -EKLEI---- LKQH---NEF
              NVVKAY---- ---------- -----GLTND -EKNEI---- LKRH---NDF
              KVIKSV---- ---------- -----GPTEE -EKKLI---- VSEH---NRF
              KVVVSY---- ---------- -----GLTKQ -EKQDI---- LKEH---NDF
              KKVVAY---- ---------- -----GLTKQ -EKQDI---- LKEH---NDF
              MVVKAY---- ---------- -----GLTEA -EKQEI---- LKVH---NDF
              VSITSV---- ---------- -----GVTEE -EKKLI---- VDEH---NRF
              NVVKGS---- ---------- -----GLTKA -EKLEI---- LKQH---NEF
              KIVKSY---- ---------- -----GVTND -EKNEI---- VKRH---NEF
              KVVVSY---- ---------- -----GLTKQ -EKQDI---- LKEH---NDF
              VSITSV---- ---------- -----GVTEE -EKKLI---- VDEH---NRF

              RTVIASGKEN R-GNPGPQP- AARTMMEL-I WDDELA---- VIARRW----
              RVLIASGNES R-GNPGPQP- AARAMMEL-V EKSTEH---- ARRSRYLIIY
              MFRVESK--- --SAV-QKDD DDAMTQAI-S YEVGQC---- RGGPYT----
              LFHVEPK--- ------KRND EDSMTQAI-S YEVGQC---- RGGPNT----
              R--------- ---------- ARHGVPPL-R LNKQLC---- KTSQDW----
              R--------- ---------- ARHGVPPL-R LNKQLC---- KTSQDW----
              R--------- ---------- QRHNAPPL-T ILSQLC---- EYAQTW----
              LFRVE-R--- --SET-SKDE DQDTAQTI-S YEVGEC---- KGGPKT----
              RNTVASGKEI R-GNPGPQR- PAKFMMEV-M WDDELA---- LIARRW----
              LFRVE-R--- --SDI-SKEE NQDTAQTI-S YEVGEC---- KGGPKT----
              RNTVASGKEI R-GNPGPQR- PAKFMMEV-M WDDELA---- LIARRW----
              LFRVE-R--- --QDI-SKDK DQDMAQTI-S YEVGEC---- KGGLRT----
              RKQIARDKVC QV-------- LIQYMEEL-- ---------- ----------
              RNTVASGKEI R-GNPGPQR- PAKFMMEV-M WDDELA---- LIARRW----
              ---------- ---------- ---------- ---------- ----------
              R--------- ---------- ARHGVPPL-R LNKQLC---- KTSQDW----
              LFRVE-R--- --SET-SKEE DQDSGQTI-S YEVGEC---- KGGPKT----
              RTHV------ -------TP- TAANMLAM-K WHRGAA---- RAAQRW----
              RTNVAEGRET R-GSPGPQP- AATDMKTL-S WDDELA---- TVAQRW----
              RTRVAEGRET A-GNSGPQP- PATDMKAL-S WDPELA---- RVAQRW----
              RTKVAEGRET R-GSPGPQP- PASDMSLL-S WDAELA---- TIAQRW----
              LFKVFSN--- --PQI-PKDD VNYKPQTI-A YKVGAC---- RGGPHS----
              RNTVANGDEE R-GNPGPQR- PAKFMMEL-I WDDELA---- HIARRW----
              ---------- ---------- ---------- ---------- ----------
              LFRVESK--- --NAAAKIDE EDTKPQAI-S YEVGQC---- RGGPNT----
              RQLVALG--- ---QINGQP- SAANMREM-I WDDELA---- AMAQRW----
              LFRVESK--- --NAAAKIDE EDTKPQAI-S YEVGQC---- RGGPNT----
              RNTVANGDEE R-GNPGPQR- PAKFMMEL-I WDDELA---- HIARRW----
              ---------- ---------- -----MFL-- ---------- ----------
              RQLVALG--- ---QINGQP- SAANMREM-I WDDELA---- AMAQRW----
              VFRVHST--- --SRFYKKE- ESYKPQTI-A YKIESC---- SDEQD-----
              RQLVALG--- ---QIRGQP- GAANMMEM-I WDDELA---- AIAQRW----
              RQSIAEG--- ---SINAQP- PAANMREM-Y WDSELA---- SGAQNW----
              RVAIASGKES R-GNPGPQP- AARTMMEL-M WDDELA---- VIARRW----
              ---------- ---------- ---------- ---------- ----------
              RAYVAAGMEK Q-GNPGPQP- PALNMKTM-I WDEGLA---- EVAQRW----
              ---------- ---------- ----MREM-V WDDELA---- AVAQRW----
              LFRIESR--- --SSMSKKDG NEMMPQAV-S YEVGQC---- RGGPNT----
              RVYVAAGLEK R-GVSGPQP- PASNMKTL-I WDDGLA---- EVAQRW----
              RMKVAMGLEK R-GNPGPQP- AASNMRIL-V WDAELA---- FIAQRW----
              ---------- ---------- ---------- ---------- -ISE------
              RSYVAQGFES R-GDPGPQP- PASSINAL-I WDYDLS---- QAAQRW----
              RAYVAQGFEI Q-GRPGPQP- GASNMRIL-S WDPELA---- EIAQRW----
              ---------- ---------- ---------- ---------- ----------
              RNRVANGEEQ Q-GNPGPQR- PAKFMMEL-I WDDELA---- HIARRW----
              RNRIAQGVEV R-GNPGPQP- PARNMLEL-A WDYELA---- GIARRW----
              RTHV------ -------NP- PAANMLAM-K WHNGAA---- KAAQRW----
              RRLIASGKET R-GHPGPQP- PATNMRNI-T WDKELE---- QVAQRW----
              LFKIHSK--- --NHMGSKDD SNYKPQAI-A YKVGAC---- RGGQQT----
              LFRVESK--- --SRIGKKDD SDSMPQAI-S YEVGQC---- RGGPNT----
              RQRVASGQEK R-GSPGPQP- AATNMQNV-S WDDELA---- EIAQRW----
              RNTIANGDEH R-GKPGPQP- PAKYMMEM-L DELKIE---- NMQEIK----
              RNIVANGDEQ R-GNPGPQR- PAKYMMEL-I WDDELA---- HIAKRW----
              LFRVQSK--- --TQE-NKED GDGKAQGI-Y YEVGQC---- KNDRNS----
              RQLVALG--- ---QIHGQP- GAANMREM-V WDDELA---- TIAQKW----
              RNTVANGDEE R-GNPGPQR- PAKFMMEL-I WNDELA---- HIASRW----
              RKII------ ---------- GKSLLLFQ-K WHPDLA---- KAAQRW----
              ---------- ---------- ---------- ---------- ----------
              RQLVALG--- ---QIHGQP- SAANMREM-V WDDELA---- AAAQRW----
              LFRVESK--- --SAI-PKDD DDAMTQAI-A YEVGQC---- RGGPYT----
              RNTVANGDEE R-GNPGPQR- PAKFMMEL-I WDDELA---- HIARRW----
              RNTVANGHEE R-GNPGPQR- PAKFMMEL-V ---------- HTYK------
              ---------- ---------- ---------- ---------- ----------
              ---------- ---------- ---------- ---------- ----------
              ---------- ---------- ----MREM-I WDDELA---- TMAQKW----
              LFHVEPR--- ------KRDD EDSMPQAI-S YEVGQC---- RGGPNT----
              RNTVANGDEQ R-GNPGPQR- PAKHMMEL-V W--------- ----------
              LFRVEED--- --A--AKKNN TDCIPQGI-S YEVGQC---- KGGPNT----
              RRRVASGLEG R-GSPGPQP- PAKNMQTI-T WDNNLA---- YVAQRW----
              RQLVALG--- ---QIHGQP- SAANMKEM-L WDDELA---- AIAQRW----
              R--------- ---------- SRHGVPPL-R LSKQLC---- KTSQDW----
              SQVIGLG--- ---------- KFKNIMKITL IKSESE---- PSTEEY----
              SFEMNNGDLE L-CRI-PQED ASSADKSL-- ---------- ----------
              VFRVHSS--- --SQFDTQEE LAYKSQTV-A YIIESC---- RDEQN-----
              SQVIGLG--- ---------- KFKNIMKITL IKSESE---- PSTEEY----
              RQSIAEG--- ---SINTQP- PAVNMREL-Y WDSELA---- SGAQDW----
              RQLVALG--- ---QIHGQP- SAENMMEM-I WDDELA---- AIAQRW----
              RQNVALGKER R-GRNGPQP- AAVHMPNL-S WDNELE---- TIAQRW----
              RQYVASGNER R-GSNGPQP- PAAYMPNL-T WDDELA---- TVAQRW----
              VFRVQSN--- --FQLNGKEN SVYKAQTI-A YKVGSC---- KDEGD-----
              RQSIAEG--- ---SINAQP- PAANMREL-Y WDRELA---- SGAQNW----
              RQLVALG--- ---QIHGQP- SAANMMEM-I WDDELA---- AMAQRW----
              RNTVANGHEE R-GNPGPQR- PAKFMMEL-I WDDELA---- HIARRW----
              LFRIQSK--- --TQMGKKDG STSKSQGI-Y YEVGQC---- TEGRSE----
              RQLVALG--- ---QIHGQP- GAANMREM-V WDDELA---- AVAQRW----
              RQLVALG--- ---QVSGQP- SAANMREM-I WDDELA---- TMAQKW----
              LFHVEPK--- ------KRDD EDSLTQAI-S YEVGQC---- RGGPNT----
              RNTVANGHEE R-GNPGPQR- PAKFMMEL-I WDDELA---- HIARRW----
              ---------- ---------- ---------- ---------- ----------
              RQLVALG--- ---QIHGQP- GAENMREM-V WDDELA---- AIAQRW----
              RNETKN---- ---------- -----LTL-L Y--------- ----------
              RNTVANGEEQ R-GNPGPQR- PAKYMMEL-V WDDELA---- YIARRW----
              LFRVQSK--- --SQVGKKYV ESDRPQAI-S YEVGRC---- KGGPNS----
              RARVMKGEEK R-GNPGPQP- PASNMQKM-V WDNEIA---- NIAQRW----
              RSRV------ -------EP- PAANMLVM-K WHAGAA---- RAAQRW----
              RDGIARAWKS Q-YRP---L- PARDMMQV-F WDEELA---- KIARRW----
              RQKVARGHEQ R-GNPEPQP- AATNMPQL-T WDDELE---- EMAQQW----
              RQKVAKG--- ---LVKGQP- RASNMREM-Y WDDELA---- KGAQDW----
              RQLVALG--- ---QVNGQP- SAKMMMEM-V WDDELA---- AMAQQW----
              RQKVAKGQET K-GSPGPQP- PAKHMPDL-E WDDELA---- NLAQKW----
              RRKVASGNEK R-GKPGPQP- AAKSMPKM-E WDNELA---- TVAQRW----
              LFRIHSK--- --SHLNKKED PNYKPQAI-A YKIN------ RSGTDS----
              RRNVASGNEK R-GSPGPQP- ATKYMPNL-Q WDNEIA---- AVAQRW----
              RQFVASGLET R-GSPGPQP- LAKDMPIL-E WDEELA---- FLAQRA----
              RHNVAIGNET R-GSPGPQP- AAQSMPNM-Q WDDELA---- TVAQRW----
              RQRVARGQEH R-GSLGPQP- AATNMAHL-T WDNELE---- KIAQTW----
              RQLVALG--- ---QIHGQP- GAANMREM-V WDDELA---- NVAQRW----
              RLYVAAGKET R-GNPGPQP- AARNMQTM-S WDSELE---- QVAQRW----
              LFRVQSK--- --TQVGKKED HGHNPQGI-Y YEVGQC---- KEDRDK----
              RATV------ ---------- PCYFQGIL-- ---------- ----------
              RNTVASGFEQ R-GNPGPQR- PAKFMMEL-V WDEELA---- HIARRW----
              VFRVHSS--- --CQIGKQEE SAYKSQTI-A YKIESC---- RDEQD-----
              RRKVAAGKET R-GNPGPQR- AALNMPDL-A WDDELE---- MIAQRW----
              RVVIANGEKS R-GNPGPQP- AVRTMMEL-I WDDELA---- VIARRW----
              RQLVALG--- ---QIHGQP- SAANMMEM-I WDDELA---- AIAQRW----
              RQSIAEG--- ---SINAQP- PAANMREL-Y WDSELA---- SGAQDW----
              VFRVHWA--- --SRF-PKED PAYRSQTI-A YKIDSC---- REKEG-----
              RQRVASGQET R-GSPGPQP- PASNMQDL-T WDDELA---- TIAQRW----
              RQKVASGKET R-GINGPQP- PAAYMPDL-T WDNELA---- MIAQRW----
              RTQV------ -------EP- PAANMLVM-K WHPGLA---- KAAQRW----
              RQSIAEG--- ---SINAQP- PAANMRKL-Y WDSELA---- SSAQDL----
              RQLVALG--- ---QIHGQP- SAANMMEM-I WDDELA---- AIAQRW----
              R--------- ---------- ARHGVPPL-R LSKQLC---- KTSQDW----
              ---------- ---------- ---------- ---------- ----------
              RNTVASGEEQ R-GNPGPQR- PAKYMMEL-L WDDELA---- FIARRW----
              VFRIQSK--- --SQISKKTD NDDKAQAI-T YEMGRC---- SGGPNT----
              RSFVAQGSEK R-GKPGPQP- PASNMETM-S WDNEIA---- EIAQRW----
              RSYVAQGYEI R-GKPGPQP- PAANMQTM-S WDDEIA---- GIAQRW----
              RSFVANGFEK R-GNPGPQP- PAANMQLL-V WDNELA---- EIAQRW----
              RSFIAQGIER R-GYPGPQP- PASNMETM-V WDNELE---- EIAQRW----
              RSFVAQGYEI K-GNPGPQP- PAKNMPKL-V WDNELA---- QIAQRW----
              RSRVAQGRET K-GNPGPQP- PASNMQVL-F WDSELA---- EIAQRW----
              RSFVANGFEK R-GNPGPQP- PASNMQIL-V WDEELA---- KVAQRW----
              RSFVAQGYEI R-GNPGPQP- PAANMQTI-F WDDELA---- EIAQRW----
              RQLVALG--- ---QIHGQP- SAANMREM-V WDDELA---- AIAQRW----
              R--------- ---------- ARHGVPPL-R LSKQLC---- KTSQDW----
              RSFVAQGYEI K-GNPGPQP- AAKNMQKL-V WDNELA---- QIAQRW----
              RSFIAQGIER R-GYPGPQP- PASNMETM-V WDNELE---- EIAQRW----
              RSFVANGFEK R-GNPGPQP- PAANMQIL-V WDNELA---- EIAQRW----
              RSFVAQGLEK R-GKPGPQP- PASNMQTM-S WDNEIA---- EIAQRW----
              VFRIQSK--- --SQISKKTD NDDKAQAI-T YEMGRC---- SGGPNT----
              RSQVAQGRET K-GNPGPQP- PASNMQVL-F WDTELA---- EIAQRW----
              RSFVANGFEK R-GNPGPQP- PASNMQIL-V WDNELA---- KVAQRW----
              RNTVASGEEQ R-GNPGPQR- PAKYMMEL-L WDDELA---- FIARRW----
              RQLVALG--- ---QIHGQP- GAANMMEM-L WDDELA---- DVAQKW----
              R--------- ---------- VRHGVPPL-R LSKQLC---- KTSQDW----
              RQLVALG--- ---QIHGQP- GAANMMEM-L WDDELA---- DVAQKW----
              LFRVQSK--- --GHMGTKED PHYKPQAV-S YEIGGC---- KGGQYT----
              VFRVHSA--- --VRLSEKE- DSYKSQTL-A YKIGSC---- KDGQDAV---
              RQRVASGQES R-GNPGPQP- PAVSMPAL-V WDDELA---- TIAQRW----
              RQYVASGQES R-GNPGTQY- AAVEMKQM-D WDDELA---- EIAQRW----
              RQLVALG--- ---QIHGQP- GAANMMEM-V ---------- ----------
              LFHVETR--- ------KRDD EDAMPQAI-S YEVGQC---- RGGPNT----
              RNTVANGHEE R-GNPGPQR- PAKFMMEL-I WDDELA---- HIARRW----
              RQLVALG--- ---QVSGQP- SAANMREM-I WDDELA---- TMAQKW----
              RQKITSNLKK R-VT-GPLQ- TTIYMLDL-S WDEELE---- TIAQRW----
              RQKVASGQET R-GAPGPQP- AAVSMPDL-T WDDEIA---- TIAQRW----
              VFRVHSA--- --FRLHGKE- DPYKSQTI-A YKIGSCN--G QDGQD-----
              RQLVALG--- ---QIHGQP- GASNMMEM-I WDDELA---- AIAQRW----
              RGKVASGHED R-GKPGPQP- AAVSMPDL-V SHNELY---- IVI-------
              RNQLTSVVKK R-VK-DPQR- IAIHMLDL-S WDEELE---- TIAQRW----
              RQKLALDIKK R-VK-GPQR- TAIYMQDL-S WDEELG---- TIAQRW----
              ---------- ---------- ---------- ---------- ----------
              RVAIANGKES R-GNPGPQP- AARTMMEL-I WDDELA---- VIARRW----
              R--------- ---------- QRHDAPPL-T MSPQLC---- EYAQTW----
              R--------- ---------- QRHDAPPL-T MSPQLC---- EYAQTW----
              RAYVAAGKET R-GNPGPQP- PAKNMKTM-V WDDDLA---- NVAQRW----
              R--------- ---------- ARHGVPPL-R LNKQLC---- KTSQDW----
              R--------- ---------- ARHGVPPL-R LNKQLC---- KTSQDW----
              ---------- ---------- ---------- ---------- ----------
              RNTVANGDEE R-GNPGPQR- PAKFMMELVI WDDELA---- HIARRW----
              RWYVAQGLEQ A-GKPGPQP- GAKNMQIM-V WDNNLA---- RWAQRW----
              RSHVAQGLET R-GNPGPQP- GASNMRIM-V WDDELA---- AGAQRW----
              RAWVAKGLEK R-GNPGPQP- AASDMRLL-L WDDELA---- DIAQRW----
              LFRVESK--- --STESRKNN NDSIPQAI-S YEVGQC---- KGGSYT----
              RAYVAAGKET R-GNPGPQP- PAKNMKTM-V WDDDLA---- NVAQRW----
              RQLVSLG--- ---QIRGQP- SAANMREL-T WDDELA---- TKAQNW----
              RLTTPGKVTA LTCTPNGAYI VAAISEKLFL WQVCNGRLLG NLSQHYL---
              R--------- ---------- SKHGVLPL-K LNKRLC---- RYAEEW----
              R--------- ---------- EKHGVPPL-K LNKKLC---- RYSKEW----
              R--------- ---------- EKHGVQPL-K LNKKLC---- KYSEEW----
              RQKVAQGLET R-GNPGPQP- AASDMNNL-V WNDELA---- YIAQVW----
              RQKVARGLET R-GNPGPQP- PAKSMNTL-V WNDELA---- QIAQVW----
              RQNVAKGLET R-GKPGPQP- PAKNMNVL-V WNDELA---- KIAQTW----
              RQKVAQGLET R-GNPGPQP- AASDMNDL-V WNDELA---- HIAQVW----
              RQKIARGLET R-GNPGPQP- PAKNMKNL-V WNDELA---- YVAQVW----
              RQKIARGLET R-GNPGPQP- PAKNMKNL-V WSDELA---- YIAQVW----
              RQKVAKGLET R-GNPGPQP- PAKNMNNL-V WNDELA---- NIAQVW----
              RQKVAQGLET R-GNPGPQP- AASDMNNL-V WNDELA---- YIAQVW----
              RQKVARGLET R-GKPGPQP- PAKSMNTL-V WNDELA---- QIAQVW----
              RQKVAQGLET R-GNPGPQP- PAKNMNLL-V WNDELA---- KIAQTW----
              RQKIARGLET R-GNPGPQP- PAKNMKNL-V WNDELA---- YVAQVW----
              RQKVAQGLET R-GNPGPQP- AASDMNNL-V WNDELA---- YIAQVW----

              ------ALQC KLFE------ ---------- --------KD Q------CRD
              PGGWWTASEA SFVS------ ---------- --------TD L------GRR
              ------NNQC RTFT------ ---------- -------IYP ILDGP-GTQE
              ------NDQC RTFT------ ---------- -------IYP VVNGT-DAQE
              ------ANIL ATRGR----- ---------- ------LEHR A---------
              ------ANIL ATRGR----- ---------- ------LEHR A---------
              ------ANHL AHTNT----- ---------- ------FYYR N---------
              ------NDQC RTFT------ ---------- -------IYP VFNGT-GVQQ
              ------VVQC NLLE------ ---------- --------KD Q------CRD
              ------NDQC RTFT------ ---------- -------IYP VFNGT-GVQQ
              ------VVQC NLLE------ ---------- --------KD Q------CRD
              ------NDQC RTFT------ ---------- -------IYP VFNGT-GVQQ
              -------NHC LADE------ ---------- --------NA EFEIVTTCVD
              ------VVQC NLLE------ ---------- --------KD Q------CRD
              ---------- ---------- ---------- ---------D I------IFF
              ------ANIL ATRGR----- ---------- ------LEHR A---------
              ------NDQC RTFT------ ---------- -------IYP VFNGT-GVQQ
              ------AESC LALT------ ---------- --------HD N------ATG
              ------ADQC AA-N------ ---------- -------PHD D------CRD
              ------ADQC AE-N------ ---------- -------AHD D------CRS
              ------GDQC AV-K------ ---------- -------PHD D------CRE
              ------NDQC RTIT------ ---------- -------VEP RLGGP-GSQE
              ------VVQC NLLE------ ---------- --------KD Q------CRD
              ---------- ---------- ---------- ---------- ----------
              ------NNQC RTFT------ ---------- -------IYP VLDGS-DAQE
              ------TNRC AE-I------ ---------- --------HD D------LRN
              ------NNQC RTFT------ ---------- -------IYP VLDGS-DAQE
              ------VVQC NLLE------ ---------- --------KD Q------CRD
              ---------- ---------- ---------- ---------- ----------
              ------TNRC AE-I------ ---------- --------HD D------LRN
              ------SHQC KTIT------ ---------- -------VYP QFTS--GTQE
              ------ADRC AE-S------ ---------- --------HD S------LRN
              ------ANQC TF-D------ ---------- --------HN S----EKDRK
              ------ALQC KLFE------ ---------- --------KD Q------CRD
              ---------- ---------- ---------- ---------- ----------
              ------SNQC HF-G------ ---------- --------HD Q------CRN
              ------ANRC AE-V------ ---------- --------HD N------LRN
              ------NDQC RTVT------ ---------- -------IYP VADSA-GAQQ
              ------ANQC EF-G------ ---------- --------HD Q------CRN
              ------LNQC LF-Y------ ---------- --------LP N------CVD
              ---------- ---------- ---------- ---------- ----------
              ------VNQC SF-S------ ---------- --------RP P------CAD
              ------VERC HF-E------ ---------- --------NA P------CVD
              ---------- ---------- ---------- ---------- ----------
              ------VVQC NLFE------ ---------- --------KD Q------CRD
              ------ALQC EPTQ------ ---------- --------KD Q------CRD
              ------AEAC YALT------ ---------- --------HD N------ATG
              ------ANQC NF-G------ ---------- --------HD T------CRI
              ------NDQC RTIT------ ---------- -------VHP QFGGP-GSQE
              ------NDQC RTFT------ ---------- -------IYP VMDRP-GSQE
              ------ANQC EF-G------ ---------- --------HD T------CRD
              ---------- ---------- ---------- ---------- ----------
              ------ALRC NLFE------ ---------- --------KD Q------CRD
              ------ARMC RTFT------ ---------- -------IYP VMDSP-CSQV
              ------ADRC AE-N------ ---------- --------HD N------LRN
              ------VVQC NLLE------ ---------- --------KD Q------CRD
              ------ANEC KGLV------ ---------- --------HD N------ETG
              ---------- ---------- ---------- ---------- ----------
              ------TNRC AK-D------ ---------- --------HD E------GRN
              ------NNQC RTFT------ ---------- -------IYP ILDGP-GTQE
              ------VVQC NLLE------ ---------- --------KD Q------CRD
              ---------- ---------- ---------- ---------- ----------
              ---------- ---------- ---------- ---------- ----------
              ---------- ---------- ---------- ---------- ----------
              ------TNRC AE-V------ ---------- --------HD D------HRH
              ------NDQC RTFT------ ---------- -------IYP VVNGT-DAQE
              ---------- ---------- ---------- ---------- ----------
              ------NNQC RSFT------ ---------- -------IYP VLEGA-GAEE
              ------VNQC TF-G------ ---------- --------HD A------CRN
              ------ANRC AE-I------ ---------- --------HD N------LRN
              ------ANIL ATRGR----- ---------- ------LEHR A---------
              ---------- ---------- ---------- ---------- ----------
              ---SEKEMSC RTIK------ ---------- -------LYP EADKD-IKAK
              ------SHRC KTIT------ ---------- -------IYP QKSIP-GSQE
              ---------- ---------- ---------- ---------- ----------
              ------ANQC VF-E------ ---------- --------HN D----PKDRE
              ------ADRC AE-T------ ---------- --------HD S------LRN
              ------ANQC IM-G------ ---------- --------HD S------CRN
              ------VDQC LI-Q------ ---------- --------HD Q------CRN
              ------SHEC KTIT------ ---------- -------VYP QFTT--GSQE
              ------ANQC TF-A------ ---------- --------HN D----AKDRK
              ------ADRC AE-S------ ---------- --------HD S------LRN
              ------VVQC NLLE------ ---------- --------KD Q------CRD
              ------DDKC RMFT------ ---------- -------IYP VMDGP-CAQE
              ------ADRC AE-M------ ---------- --------HD N------LRN
              ------TNRC AE-I------ ---------- --------HD D------HRH
              ------NDQC RTFT------ ---------- -------IYP VVNGT-DAQE
              ------VVQC NLLE------ ---------- --------KD Q------CRD
              ---------- ---------- ---------- ---------- ----------
              ------ASRC AE-I------ ---------- --------HD N------YRN
              ---------- ---------- ---------- ---------- ----------
              ------ALQC NLFE------ ---------- --------KD Q------CRD
              ------NDQC RTFT------ ---------- -------IFP VLDGA-ESQE
              ------ANQC KF-G------ ---------- --------HD S------CRN
              ------AEAC YALT------ ---------- --------HD N------ATG
              ------ALQC NIHE------ ---------- --------KD Q------CRD
              ------ANHC DLEN------ ---------- --------HD S------CLP
              ------ANHC EF-E------ ---------- --------HN L----GHERK
              ------ADRC SE-T------ ---------- --------HD N------ARN
              ------ANQC KF-A------ ---------- --------HD T------CRD
              ------ANQC TW-G------ ---------- --------HD S------CRD
              ------SDRS RKIT------ ---------- -------VYP QLGGP-VSQE
              ------ADQC TW-D------ ---------- --------HD T------CRN
              ------AIQC SI-E------ ---------- --------H- ------YCSD
              ------ADQC IF-G------ ---------- --------HD S------CRN
              ------ASQC NF-A------ ---------- --------HD S------CRD
              ------ADRC AE-F------ ---------- --------HD S------FRH
              ------ANQC SF-G------ ---------- --------HD E------CRD
              ------EDRC RTFT------ ---------- -------IYP VLDSP-GSQE
              ---------- ---------- ---------- ---------- ----------
              ------ALQC NLFE------ ---------- --------KD Q------CRD
              ------SHQC KTIT------ ---------- -------VYP QKDVP-GSQE
              ------ANQC IY-E------ ---------- --------HD DNY--GLCHD
              ------ALQC KLFL------ ---------- --------KD Q------CRD
              ------ADRC AE-S------ ---------- --------HD S------LRN
              ------ANQC IF-D------ ---------- --------HN D----AKKRE
              ------SHQC KTIT------ ---------- -------VYP QFIS--GSQE
              ------ANQC IY-K------ ---------- --------HD K------CKN
              ------VNQC QP-G------ ---------- --------HD V------CRN
              ------ADRC LGLV------ ---------- --------HD N------ATG
              ------ANQC TF-A------ ---------- --------HN D----PKDRE
              ------ADRC AE-S------ ---------- --------HD S------LRN
              ------ANIL AARGR----- ---------- ------LEHR A---------
              ---------- ---------- ---------- ---------- ----------
              ------ALQC NLFE------ ---------- --------KD Q------CRD
              ------NDQC RTFT------ ---------- -------IYP VMNSSTNAQE
              ------ANQC NF-G------ ---------- --------HD S------CRN
              ------ANQC RF-G------ ---------- --------YD A------CRH
              ------AIQC AY-S------ ---------- --------YD A------CRH
              ------AIQC EN-G------ ---------- --------IS G------CAH
              ------AIQC EN-I------ ---------- --------VD G------CAH
              ------ANQC NY-A------ ---------- --------YD T------CRH
              ------AIQC QI-A------ ---------- --------AD T------CPH
              ------TNQC LF-G------ ---------- --------YD G------CRH
              ------ANRC TE-I------ ---------- --------HD N------SRN
              ------ANIL AARGR----- ---------- ------LEHR A---------
              ------AIQC DN-I------ ---------- --------AD G------CRH
              ------AIQC EN-G------ ---------- --------NS G------CAH
              ------AIQC VF-S------ ---------- --------YD G------CRH
              ------ANQC NF-G------ ---------- --------HD S------CRN
              ------NDQC RTFT------ ---------- -------IYP VMNSSTDAQE
              ------ANQC LG-G------ ---------- --------YD T------CRH
              ------AIQC QI-A------ ---------- --------AD R------CPH
              ------ALQC NLFE------ ---------- --------KD Q------CRD
              ------ADSC AE-V------ ---------- --------HD N------YRN
              ------ANIL AARGR----- ---------- ------LEHR A---------
              ------ADNC AE-V------ ---------- --------HD N------YRN
              ------NDDC RTIT------ ---------- -------FYP ILGAP-GSQE
              ------NHQC KTIT------ ---------- -------VYP QYNT--GTQE
              ------ANQC NF-N------ ---------- --------HD T------CRN
              ------ANQC VF-Q------ ---------- --------HD K------CRN
              ---------- ---------- ---------- ---------- ----------
              ------NDQC RTFT------ ---------- -------IYP VLNGT-DAQE
              ------VVQC NLLE------ ---------- --------KD Q------CRD
              ------TNRC AE-I------ ---------- --------HD D------HRH
              ------ANQC IK-D------ ---------- --------YN D------CRD
              ------ANQC NF-D------ ---------- --------HD K------CRD
              ------NHQC KTIT------ ---------- -------VYP QFST--GTQE
              ------ADYC AE-S------ ---------- --------HD S------LRN
              ---------- ---------- ---------- ---------- ----------
              ------TNQC IK-H------ ---------- --------YD D------CRN
              ------TNQC IK-H------ ---------- --------YD D------CKD
              ---------- ---------- ---------- ---------- ----------
              ------ALQC KLFE------ ---------- --------KD Q------CRD
              ------ANHL AHTNT----- ---------- ------FYYR N---------
              ------ANHL AHTNT----- ---------- ------FYYR N---------
              ------ANQC QF-G------ ---------- --------HD A------CRD
              ------ANIL AARGR----- ---------- ------LEHR A---------
              ------ANIL AARGR----- ---------- ------LEHR A---------
              ---------- ---------- ---------- ---------- ----------
              ------AVQC NLLE------ ---------- --------KD Q------CRD
              ------VNQC QY-K------ ---------- --------QA D------CVD
              ------ANQC IF-Q------ ---------- --------NA R------CID
              ------ANQC IF-E------ ---------- --------YA P------CVD
              ------NDQC RTFT------ ---------- -------IYP VLDRP-GAQE
              ------ANQC QF-G------ ---------- --------HD A------CRD
              ------ANRC GE-T------ ---------- --------HD S----RSERD
              ------PVHC LSFTKDGSIF ASGAEDGLVF VWSLYRVLND ERPTPLHCFS
              ------AKVI AARGV----- ---------- ------LVHR S---------
              ------AERL TSRGH----- ---------- ------LEHR Q---------
              ------AKRL ASRGH----- ---------- ------LEHR Q---------
              ------ASQC QFFV------ ---------- --------HD K------CRN
              ------ASQC KY-G------ ---------- --------HD N------CRN
              ------ANQC DF-N------ ---------- --------HD D------CRN
              ------ASQC QFLV------ ---------- --------HD K------CRN
              ------ANQC QY-G------ ---------- --------HD T------CRD
              ------ANQC QY-G------ ---------- --------HD T------CRD
              ------ASQC NY-G------ ---------- --------HD T------CKD
              ------ASQC QFFV------ ---------- --------HD K------CRN
              ------ASQC KY-G------ ---------- --------HD D------CRN
              ------ANQC NF-G------ ---------- --------HD Q------CRN
              ------ANQC QY-G------ ---------- --------HD T------CRD
              ------ANQC QFFV------ ---------- --------HD K------CRN

              -----V---- ---------- ---------- E--------- ----------
              -----T---- ---------- ---------- R--------- ----------
              -----V---- ---------- --------HT D--------- ----------
              -----V---- ---------- --------HT D--------- ----------
              ---------- ---------- ---------- N--------- ----------
              ---------- ---------- ---------- N--------- ----------
              ---------- ---------- ---------- D--------- ----------
              -----I---- ---------- --------HT D--------- ----------
              -----V---- ---------- ---------- G--------- ----------
              -----I---- ---------- --------HT D--------- ----------
              -----V---- ---------- ---------- G--------- ----------
              -----I---- ---------- --------HT D--------- ----------
              Y---CI---- ---------- ---------- QL-------- ----------
              -----V---- ---------- ---------- G--------- ----------
              -----A---- ---------- ---------- G--------- ----------
              ---------- ---------- ---------- N--------- ----------
              -----I---- ---------- --------HT D--------- ----------
              -----L---- ---------- --------HI D--------- ----------
              -----I---- ---------- ---------- D--------- ----------
              -----V---- ---------- ---------- D--------- ----------
              -----V---- ---------- ---------- E--------- ----------
              -----V---- ---------- --------HS D--------- ----------
              -----V---- ---------- ---------- G--------- ----------
              ---------- ---------- ---------- ---------- ----------
              -----V---- ---------- --------HT D--------- ----------
              -----V---- ---------- ---------- R--------- ----------
              -----V---- ---------- --------HT D--------- ----------
              -----V---- ---------- ---------- G--------- ----------
              ---------- ---------- ----GVSEYF Q--------- ----------
              -----V---- ---------- ---------- R--------- ----------
              -----V---- ---------- --------YS D--------- ----------
              -----V---- ---------- ---------- R--------- ----------
              -----V---- ---------- ---------- E--------- ----------
              -----I---- ---------- ---------- E--------- ----------
              ---------- ---------- ---------- ---------- ----------
              D----A---- ---------- ---------- S--------- ----------
              -----V---- ---------- ---------- G--------- ----------
              -----V---- ---------- --------HT D--------- ----------
              D----A---- ---------- ---------- S--------- ----------
              -----V---- ---------- ---------- G--------- ----------
              ---------- ---------- ---------- ---------- ----------
              -----E---- ---------- ---------- S--------- ----------
              -----V---- ---------- ---------- G--------- ----------
              -----M---- ---------- ---------- E--------- ----------
              -----V---- ---------- ---------- G--------- ----------
              -----V---- ---------- ---------- E--------- ----------
              -----L---- ---------- --------HI D--------- ----------
              -----V---- ---------- ---------- D--------- ----------
              -----V---- ---------- --------HS D--------- ----------
              -----V---- ---------- --------HT D--------- ----------
              -----V---- ---------- ---------- A--------- ----------
              -----IVL-- ---------- ------GP-- ---------- ----------
              -----V---- ---------- ---------- E--------- ----------
              -----V---- ---------- --------HT D--------- ----------
              -----V---- ---------- ---------- Q--------- ----------
              -----V---- ---------- ---------- G--------- ----------
              -----L---- ---------- --------HL D--------- ----------
              ---------- ---------- ---------- ---------- ----------
              -----V---- ---------- ---------- R--------- ----------
              -----V---- ---------- --------HT D--------- ----------
              -----V---- ---------- ---------- G--------- ----------
              ---------- ---------- ---------- ---------- ----------
              ---------- ---------- ---------- ---------- ----------
              ---------- ---------- ---------- ---------- ----------
              -----I---- ---------- ---------- R--------- ----------
              -----V---- ---------- --------HT D--------- ----------
              -----F---- ---------- ---------- K--------- ----------
              -----V---- ---------- --------HT D--------- ----------
              -----D---- ---------- ---------- D--------- ----------
              -----V---- ---------- ---------- R--------- ----------
              ---------- ---------- ---------- N--------- ----------
              ---------- ---------- ---------- ---------- ----------
              -----V---- ---------- --------EN S--------- ----------
              -----V---- ---------- --------YT N--------- ----------
              ---------- ---------- ---------- ---------- ----------
              -----V---- ---------- ---------- A--------- ----------
              -----V---- ---------- ---------- R--------- ----------
              -----V---- ---------- ---------- E--------- ----------
              -----V---- ---------- ---------- P--------- ----------
              -----V---- ---------- --------YS D--------- ----------
              -----V---- ---------- ---------- ALMPLNENTQ NDSTSSSASL
              -----V---- ---------- ---------- R--------- ----------
              -----V---- ---------- ---------- G--------- ----------
              -----V---- ---------- --------HT D--------- ----------
              -----V---- ---------- ---------- Q--------- ----------
              -----I---- ---------- ---------- R--------- ----------
              -----V---- ---------- --------HT D--------- ----------
              -----V---- ---------- ---------- G--------- ----------
              ---------- ---------- ---------- ---------- ----------
              -----V---- ---------- ---------- R--------- ----------
              ---------- ---------- ---------- ---------- ----------
              -----V---- ---------- ---------- G--------- ----------
              -----V---- ---------- --------HT D--------- ----------
              -----V---- ---------- ---------- A--------- ----------
              -----L---- ---------- --------HT D--------- ----------
              -----V---- ---------- ---------- E--------- ----------
              -----K---- ---------- ---------- G--------- ----------
              -----V---- ---------- ---------- A--------- ----------
              -----V---- ---------- ---------- H--------- ----------
              -----V---- ---------- ---------- K--------- ----------
              -----V---- ---------- ---------- P--------- ----------
              -----V---- ---------- --------YT D--------- ----------
              -----V---- ---------- ---------- A--------- ----------
              -----V---- ---------- ---------- E--------- ----------
              -----V---- ---------- ---------- E--------- ----------
              -----V---- ---------- ---------- E--------- ----------
              -----V---- ---------- ---------- Q--------- ----------
              -----V---- ---------- ---------- E--------- ----------
              -----V---- ---------- --------HT D--------- ----------
              ---------- ---------- ---------- E--------- ----------
              -----V---- ---------- ---------- G--------- ----------
              -----V---- ---------- --------YT N--------- ----------
              -----V---- ---------- ---------- D--------- ----------
              -----VG--- ---------- ---------A K--------- ----------
              -----V---- ---------- ---------- R--------- ----------
              -----V---- ---------- ---------- A--------- ----------
              -----V---- ---------- --------YS D--------- ----------
              -----V---- ---------- ---------- E--------- ----------
              -----V---- ---------- ---------- Q--------- ----------
              -----L---- ---------- --------YL D--------- ----------
              -----V---- ---------- ---------- GTYSSILKMR YFSVS-----
              -----V---- ---------- ---------- R--------- ----------
              ---------- ---------- ---------- N--------- ----------
              ---------- ---------- ---------- ---------- ----------
              -----V---- ---------- ---------- G--------- ----------
              -----V---- ---------- --------HT D--------- ----------
              -----V---- ---------- ---------- D--------- ----------
              -----V---- ---------- ---------- D--------- ----------
              -----V---- ---------- ---------- D--------- ----------
              -----V---- ---------- ---------- D--------- ----------
              -----V---- ---------- ---------- D--------- ----------
              -----V---- ---------- ---------- D--------- ----------
              -----V---- ---------- ---------- D--------- ----------
              -----V---- ---------- ---------- G--------- ----------
              -----V---- ---------- ---------- R--------- ----------
              ---------- ---------- ---------- N--------- ----------
              -----V---- ---------- ---------- D--------- ----------
              -----V---- ---------- ---------- D--------- ----------
              -----V---- ---------- ---------- D--------- ----------
              -----V---- ---------- ---------- D--------- ----------
              -----V---- ---------- --------HT D--------- ----------
              -----V---- ---------- ---------- D--------- ----------
              -----V---- ---------- ---------- D--------- ----------
              -----V---- ---------- ---------- E--------- ----------
              -----V---- ---------- ---------- R--------- ----------
              ---------- ---------- ---------- N--------- ----------
              -----V---- ---------- ---------- R--------- ----------
              -----V---- ---------- --------HT D--------- ----------
              -----V---- ---------- --------YT D--------- ----------
              -----V---- ---------- ---------- D--------- ----------
              -----V---- ---------- ---------- D--------- ----------
              ---------- ---------- ---------- ---------- ----------
              -----V---- ---------- --------HT D--------- ----------
              -----V---- ---------- ---------- G--------- ----------
              -----I---- ---------- ---------- R--------- ----------
              -----V---- ---------- ---------- E--------- ----------
              -----V---- ---------- ---------- D--------- ----------
              -----V---- ---------- --------YS D--------- ----------
              -----V---- ---------- ---------- R--------- ----------
              ---------- ---------- ---------- ---------- ----------
              -----V---- ---------- ---------- E--------- ----------
              -----V---- ---------- ---------- E--------- ----------
              ---------- ---------- ---------- ---------- ----------
              -----VGKRK RSTRGPGPHG YLIETKSLVA E--------- ----------
              ---------- ---------- ---------- D--------- ----------
              ---------- ---------- ---------- D--------- ----------
              -----D---- ---------- ---------- S--------- ----------
              ---------- ---------- ---------- N--------- ----------
              ---------- ---------- ---------- N--------- ----------
              ---------- ---------- ---------- ---------- ----------
              -----V---- ---------- ---------- G--------- ----------
              D----V---- ---------- ---------- E--------- ----------
              -----V---- ---------- ---------- D--------- ----------
              -----V---- ---------- ---------- E--------- ----------
              -----V---- ---------- --------HT D--------- ----------
              -----D---- ---------- ---------- S--------- ----------
              -----V---- ---------- ---------- R--------- ----------
              QHSLPV---K ---------- ---------- DL-------- ----------
              ---------- ---------- ---------- N--------- ----------
              ---------- ---------- ---------- N--------- ----------
              ---------- ---------- ---------- N--------- ----------
              -----T---- ---------- ---------- A--------- ----------
              -----T---- ---------- ---------- A--------- ----------
              -----T---- ---------- ---------- A--------- ----------
              -----T---- ---------- ---------- A--------- ----------
              -----I---- ---------- ---------- A--------- ----------
              -----V---- ---------- ---------- A--------- ----------
              -----T---- ---------- ---------- E--------- ----------
              -----T---- ---------- ---------- A--------- ----------
              -----T---- ---------- ---------- A--------- ----------
              -----T---- ---------- ---------- A--------- ----------
              -----V---- ---------- ---------- A--------- ----------
              -----T---- ---------- ---------- A--------- ----------

              -R-FGVWQNI NVLD-MD-SV E----SGMS- ----RERIHF HITSW-----
              -R-YSASMGV AVQA-LR-EG S--------- ---------- VPRRWNGKRF
              -RVTEGNDNV FMLK-VK-KK S----D---- ---------- ----------
              -RVTEGNENV FMLK-VK-RK G----E---- ---------- ----------
              ---TDYGENL YCMW-SS-NP K----TIVH- -------GDE PVNEW-----
              ---TDYGENL YCMW-SS-NP K----TIVH- -------GDE PVNEW-----
              ---REVGQNL YCRP-GG-AI P----SDVT- -------GQD VTSYW-----
              -RVTEGNENV FMLR-MK-KK N----NS--- ---------- ----------
              ---FGVWQNV HIFE-ID-NM G----NLSS- ----IARIRF HIQSW-----
              -RVTEGNENV FMLR-MK-KN N----N---- ---------- ----------
              ---FGVWQNV HIFE-ID-NM G----NLSS- ----IARIRF HIQSW-----
              -RVTEGNENV FMLR-MK-KK S----DS--- ---------- ----------
              -------ENT DLLF----GK L--------- ---------- ----WDL---
              -K-------- ---------- ---------- ---------- ----------
              ---FGVWQNV HIFE-ID-NM G----NLSS- ----IARIRF HIQSW-----
              ---TDYGENL YCMW-SS-NP K----TIVH- -------GDE PVNEW-----
              -RVTEGNENV FMLR-MK-KK N----DS--- ---------- ----------
              -AFGSCGQNI FIST-AQ--- ---------- -----VPWFF AIKTW-----
              -R-FPVGQNV ATLW-NS-EE I----TE-P- -------VVN LINGW-----
              -R-FYVGQNV VTVM-TT-GN T----FD-P- -------IVK LVDPW-----
              -R-FQVGQNV ATTW-SS-QK I----TD-P- -------IEK LVDGW-----
              -HIQEGNRDV FLLR-IK-KK G----D---- ---------- ----------
              -K-------- ---------- ---------- ---------- ----------
              ---------- ---------- ---------- ---------- ----------
              -RVTEGNENV FMLK-VK-KK G----I---- ---------- ----------
              -R-FSVGQNM ARAW-TT-RP PG---PYDD- ----QPNWRQ MINGW-----
              -RVTEGNENV FMLK-VK-KK G----I---- ---------- ----------
              -K-------- ---------- ---------- ---------- ----------
              -R-FGVWQNV HVLD-MY-SV G----NTTS- ----TARIRF HIQSW-----
              -R-FSVGQNM ARAW-TT-RP PG---PYDD- ----QPNWRQ MINGW-----
              -HITEGDQNI FLLR-IK-KK A----E---- ---------- ----------
              -R-FAVGQNI ARSW-TF-RP PG---RYGD- ----EPDWRR QISGW-----
              -R-FSVGQNL GLMI-T--PG S----QYIT- ----KIEFSK QINKW-----
              -R-FGVWQNV NVLN-MD-SV G----YGTS- ----RERIHF HITSW-----
              ---------- ---------- ---------- ---------- ----------
              -D-GYVGQNV AWAG-WT-GG A----GS-K- -------PED LVQSW-----
              -R-FTVGQNI ARTW-TT-KP PG---AYDD- ----QANWRQ RISEW-----
              -RLTLDDENV FLLK-VK-NK P----D---- ---------- ----------
              -D-GYVGQNS AWSQ-WF-NE A----GI-R- -------FEQ LVQSW-----
              -R-FEAGQFF VATA-IN-AD S----FKKSN ----VVLIKE LIEFI-----
              -R-FDVGQSY VMHY-ND-GD V----ITSN- -------ITA LVNYM-----
              -R-FDVGTTM GFKG-AD-AK P--------- -------SEI IKDVF-----
              -N-YKLFISQ TRSS-AA-ND ---------- ---------- ----------
              -R-FGVWQNV HAVN-LT-AM R----DTSP- ----RSRIQF HIQSW-----
              -K-------- ---------- ---------- ---------- ----------
              -R-FQVWQNV HVLD-LD-AV E----ESTP- ----LVRITS HIQSW-----
              -AFGSCGQNI FIST-AQ--- ---------- -----VPWFF AIKTW-----
              -R-FRVGQNV AIQA-TR-GT T----ATSL- -------LSR LVDLW-----
              -HIREGNHEI FLLR-IK-KK G----N---- ---------- ----------
              -RVTDGDQNV FMLK-VK-KK P----A---- ---------- ----------
              -R-FSVGQNV GITM-TT-GT Q----TT-K- -------PSD IVVSW-----
              -R-------- ---------- ---------- ---------- ----------
              -R-FGVWQNV HVLD-MN-TV G----NTTS- ----VTRLHF HIQSW-----
              -RVTEGDENV FMLK-VR-KK P----N---- ---------- ----------
              -R-FAVGQNI ARTW-TT-RP PG---PYDG- ----QPNWRQ RITDW-----
              -K-------- ---------- ---------- ---------- ----------
              -AFGSSGQNM FLTT-SK--- ---------- -----TLWNF PIRVW-----
              ---------- ---------- ---------- ---------- ----------
              -R-FSVGQNN FRRW-TT-VP PG---PYDD- ----QPDWRH TISDW-----
              -RVTDGKDNV FMLR-VK-KK S----D---- ---------- ----------
              -K-------- ---------- ---------- ---------- ----------
              ---------- ---------- ---------- ---------- ----------
              ---------- -----MN-KL E----NVTS- ----AARIHF HIQSW-----
              ---------- ---------- ---------- ---------- ----------
              -R-FPVGQNM ARTW-T--RP AG---SSDE- ----RPNWRQ SIYSW-----
              -RVTEGNDNV FMLK-VK-RK S----E---- ---------- ----------
              -R-FDVWQNV HVLD-MN-SV G----NVTS- ----SARIHF HIQSW-----
              -RVTEGDENV FMLK-VK-KR P----D---- ---------- ----------
              -R-FYTGQNA AMTM-TT-GT V----NT-T- -------PTD ITKMW-----
              -R-FAVGQNI ARTW-TT-RP PG---LYDD- ----QPDWRQ RISDW-----
              ---IDYGENL YCMW-SS-NP K----TVVS- -------GDE PVNEW-----
              -----VGQNI ALTG-ST-GN N----YS-T- -------VKV LVQQW-----
              -TERNDNPNI FILR-IK--- ---------- ---------- ---KWCD---
              -HITEENQDI FLLR-IK-KK M----E---- ---------- ----------
              -----VGQNI ALTG-ST-GN N----YS-T- -------VKV LVQQW-----
              -R-FPVGQNI GLMK-SM-RK N----QDSV- ----KIDFPK QIHNW-----
              -R-FAVGQNI ARTW-TT-RP PG---PYDG- ----EPNWRR QISGW-----
              -R-FNVGQNI AWIS-ST-DE N----KS-T- -------LEQ IIQFW-----
              -R-FVVGQNL AVTM-NS-AE N----NT-P- -------VED MISMW-----
              -HVTEGNQNI FLLR-VK-KK P----E---- ---------- ----------
              KR-FEVGQNI GLTR-IR-GK S----HNNT- ----KIEFPK QIYEW-----
              -R-FAVGQNM ARSW-TT-RP PG---PYDG- ----EPNWRR QISGW-----
              -K-------- ---------- ---------- ---------- ----------
              -RVTEGNENV FMLK-VK-KK S----A---- ---------- ----------
              -R-FAVGQNI ARTW-TT-RS PG---PYDD- ----QPNWRQ RIYDW-----
              -K-------- ---------- ---------- ---------- ----------
              -RVTEGNENV FMLK-VK-RK G----E---- ---------- ----------
              -K-------- ---------- ---------- ---------- ----------
              ---------- -----MN-KV E----NVTS- ----AARIHF HIQSW-----
              -R-FAVGQNI ARTW-TT-RP PG---PFDD- ----EPNWRQ RITDW-----
              ---------- ---------- ---------- ---------- ----------
              -K-------- ---------- ---------- ---------- ----------
              -RVTEGNENV FMLR-VR-KK T----D---- ---------- ----------
              -R-FYVGQNA AMTS-TT-GT V----TT-K- -------PTN IVEMW-----
              -AFGSCGQNI FIST-AR--- ---------- -----VPWFF AVKTW-----
              -E-FSVAQSV SALD-LQ-DA G----NRSE- ----MERLKF HLRSW-----
              -----VGQNM ASRG-TA-GN V----NSID- -------VKY LLKDW-----
              -R-FDVGQNL GISR-SI-GR R----DNEM- ----RAEFSK HIKTW-----
              -R-FAVGQNM ARTW-TT-RT PA--SPYDT- ----EPDWRH QISTW-----
              -R-FKVGQNI ATIG-TT-GD V----DSLK- -------LED LVLMW-----
              -R-FKVGQNI AYKG-TT-GS V----SSIN- -------VLT MVNTW-----
              -HISEGEHDV YLLR-VK-KK N----D---- ---------- ----------
              -R-FSVGQNI AWRG-TT-GN V----NNIV- -------VTD MVQSW-----
              -R-FPVGQNI AYTG-IP-SK K----YD--- -------LED MVKSW-----
              -R-FVVGQNV AIIG-TT-GN V----MNIK- -------VEY MVQVW-----
              -R-FNVGQNI AYTA-TT-GD I----STLD- -------VEQ LVKNW-----
              -R-FPVGQNS ARTW-TT-RS PG---PYDD- ----QPEWRQ RISDW-----
              -R-YGVGQNV AQTS-TT-GQ Q----NS-K- -------PTD LVMMW-----
              -RITEGNESV FMVR-VK-KK P----G---- ---------- ----------
              -R-FEVWQNV HLLD-MS-SV G----NSTR- ----AARLHF HIQSW-----
              -K-------- ---------- ---------- ---------- ----------
              -HITEGNEDI FLLR-VK-KK S----E---- ---------- ----------
              -R-FLVGQNL AVVD-TS-NE N----NR-Q- -------FEE CTQQW-----
              -R-FGVWQNV NVLD-MD-SV E----SGTE- ------RIHF HIAS------
              -R-FAVGQNI ARTW-TT-RP PG---PYDG- ----EPSWRR QISSW-----
              -R-FPVGQNI GLVK-ST-RK N----GDTA- ----KIDFPK QIHNW-----
              -HITEGNQDI FLLR-IK-KK A----E---- ---------- ----------
              -R-YQVGQNI ARSS-AT-GM E----PA-G- -------VGE MIDDW-----
              -R-FAVGQNM AITM-NS-GP N----NS-P- -------VED MIQMW-----
              -GFGQSGQNI FIST-GR--- ---------- -----TLWNF PIRMW-----
              ER-FQVGQNI GLMR-T--RA S----RNST- ----KVDFPK QIYNW-----
              -R-FAVGQNI ARSW-TT-RP PG---PYDG- ----EPNWRR QILGW-----
              ---SDYGENL YCMW-SS-NP K----TVVS- -------GDE PVNEW-----
              ---------- ---------- ---------- ---------- ----------
              -K-------- ---------- ---------- ---------- ----------
              -RVTEGNENV FMLK-VK-KK T----D---- ---------- ----------
              -R-YYVGQNA AMTM-TT-GT V----AT-T- -------PSE IVDMW-----
              -R-FLVGQNV GRTSTST-GN V----VT-R- -------PSD IVDIW-----
              -R-FPVGQNG LGVR-TN-GN L----TT-K- -------PSE IVEYW-----
              -R-FLVGQNV ARM--YS-GS S----TS-T- -------PSA VVDTW-----
              -R-FLVGQNS ARKE-TT-GN V----TA-T- -------PSD MVDIW-----
              -R-FLVGQTV YSES-RY-AS V----ST-T- -------LSQ VVASW-----
              -R-FRVGQAA VGMK-TT-GT V----TT-K- -------PSD IIDYW-----
              -R-FLVGQNV ARTSTTT-GN V----VT-R- -------PSD IVDIW-----
              -R-FAVGQNI AWTW-TT-RP PG---PFDD- ----EPNWRQ RITDW-----
              ---SDYGENL YCMW-SS-NP K----TVVS- -------GDE PVNEW-----
              -R-FLVGQNS ARRE-TT-GN V----TA-T- -------PSD MVDLW-----
              -R-FLVGQNV ARM--YS-GS S----TS-T- -------PSA IVDTW-----
              -R-FPVGQNA LWIW-TT-GN L----TT-Q- -------PSE VVEFW-----
              -R-YYVGQNA AITM-TT-GT V----AT-T- -------PSE IVDMW-----
              -RVTEGNENV FMLK-VK-KK T----D---- ---------- ----------
              -R-FLVGQTV YRAS-AY-GS L----ST-T- -------LSQ VVDWW-----
              -R-FRVGQAA VGMK-TT-GT V----TT-K- -------PSD IIDYW-----
              -R-FQVWQNV HVLD-MN-SV G----NATS- ----TARIHF HIQSW-----
              -R-FAVGQNI ARTW-TT-RP PG---PYDS- ----EPNWRR QISGW-----
              ---IDYGENL YCMW-SS-NP K----TVVG- -------GDE PVNEW-----
              -R-FAVGQNI ARTW-TT-RP PG---PYDS- ----EPNWRR QISGW-----
              -QITDGNENV CLLR-IK-KK P----D---- ---------- ----------
              -HVREGDQDV FLLR-IK-KK A----E---- ---------- ----------
              -R-FAVGQNI AMTY-NS-GD N----NS-P- -------MES FVDMW-----
              -R-YVVGQNI AITY-NS-GE N----NT-P- -------TKD FVQMW-----
              ---------- ---------- ---------- ------NWRV LFYFL-----
              -RVTEGDENV FMLK-VK-RK S----E---- ---------- ----------
              -K-------- ---------- ---------- ---------- ----------
              -R-FPVGQNM ARTW-T--RP AG---SNDD- ----RPNWRQ SIYSW-----
              -R-FEVIQYI ASKS-SL-DE N----EF-T- -------LED LIQSA-----
              -R-FQVGQNI AEYS-TT-GK L----PS-L- -------SKM IKNQW-----
              -HVREGDQDI FLLR-IK-KK A----E---- ---------- ----------
              -R-FTVGQNI ARSW-TT-RP PG---PYDG- ----EPNWRR QISGW-----
              ---------- ---------- ---------- ---------- ----------
              -R-FEVTQYM AWKS-SM-NG N----EV-T- -------LED LMETA-----
              -R-FKVIQYV VSKS-SV-DE K----EF-T- -------LED MLQTG-----
              ---------- ---------- ---------- ---------M IENQW-----
              -R-FGVWQNV NALD-MD-SE G----NGTS- ----RERIHF HITSW-----
              ---REVGQNL YCRP-GG-AV P----TDVT- -------GQD VASYW-----
              ---REVGQNL YCRP-GG-AV P----TDVT- -------GQD VASYW-----
              -K-FIYALSS MLRI------ --------E- ---------- ----------
              ---IDYGENL YCMW-SS-NP K----SIVG- -------GDE PVNEW-----
              ---IDYGENL YCMW-SS-NP K----SIVG- -------GDE PVNEW-----
              ---------- -----MN-SV G----NVTS- ----TARIHF HIQSW-----
              -K-------- ---------- ---------- ---------- ----------
              -GGTKVRQLG AINI-TT-DA V----PYML- -------PTD LIKRF-----
              -R-FEVGQLG GTEE-TT-GN T----LDTR- -------PST IINNLY----
              -R-FEVGQTV VKFP-RE-SL T--------- -------MRE VVDLI-----
              -RVTDGEENV FMLK-VK-NK P----D---- ---------- ----------
              -R-YYVGQNV AMTS-TT-GT V----AT-K- -------PSD IALMW-----
              -R-FAVGQNC ALWW-IS-RQ E----PYND- ----QPNWRR VINDW-----
              -QFGHAGARG RLCS-VSLDR TCNIYEPCSG SLLLTLVFDV PLTAVCMN--
              ---SQYGENI FCSW-SSPNA T----VVIT- -------GRE PVENW-----
              ---SDCGENI FCSW-SS-NP S----HHVT- -------GRE PVDNW-----
              ---SDYGENI FCSW-SS-NP S----YRVT- -------GRE PVDNW-----
              -Q-YQVGQNI AYSA-ST-AA -----YP-G- -------IVS LIVLW-----
              -K-YLVGQNI AEQS-TT-AA S----FE-P- -------VSN MVKMW-----
              -K-YQVGQNI AISS-TT-AT Q----FD-R- -------PSK LIKQW-----
              -K-YPVGQNI AYAG----GS K----LP-D- -------VVS LIKLW-----
              -K-YQVGQNV ALTG-ST-AA K----YD-D- -------PVK LVKMW-----
              -K-YPVGQNV ALTG-ST-AA K----YD-N- -------PVK LVKMW-----
              -K-YPVGQNI AKRS-TT-AA L----FD-S- -------PGK LVKMW-----
              -Q-YQVGQNI AYSA-ST-AA -----YP-G- -------VVK LIVLW-----
              -K-HSVGQNI AQQS-TT-AA S----FG-S- -------VSN MVQMW-----
              -K-YPVGQNV AIAS-TT-GN S----YQ-T- -------MSY LIKMW-----
              -K-YQVGQNV ALTG-ST-AA K----YD-D- -------PVK LVKMW-----
              -Q-YQVGQNI AYSA-ST-AA -----YP-G- -------IVS LIVLW-----

              --YDEVE-DF DNAEVGLVN- ---------- ---------- ------YST-
              AISEQIKPKI ASEKRATDK- ---------- ---------- ----------
              --SVD-Q--- ---------- ---------- ---------- ----------
              --FPD-Q--- ---------- ---------- ---------- ----------
              --YAEEG-QH QYGKEPTTL- ---------- ---------- ----------
              --YAEEG-QH QYGKEPTTL- ---------- ---------- ----------
              --YSAVK-QY DFLKEPDIL- ---------- ---------- ------HANV
              --SID-Q--- ---------- ---------- ---------- ----------
              --YDEVE-DF DSAEFGLVN- ---------- ---------- ------FV--
              --SIE-Q--- ---------- ---------- ---------- ----------
              --YDEVE-DF DSAEFGLVN- ---------- ---------- ------FV--
              --SAE-Q--- ---------- ---------- ---------- ----------
              --VSESE--- ---------- ---------- ---------- ----------
              ---------- ---------- ---------- ---------- ----------
              --YDEVE-DF DSAEFGLVN- ---------- ---------- ------FV--
              --YAEEG-QH QYGKEPTTL- ---------- ---------- ----------
              --SIE-Q--- ---------- ---------- ---------- ----------
              --YLEKE-IF KYGADAQND- ---------- ---------- ----------
              --YDEVA-MF NNQEISRFR- ---------- ---------- ------FAH-
              --YNEVK-MF NRADVSKYR- ---------- ---------- ------FES-
              --YNEVK-LF SCADVSRYR- ---------- ---------- ------SRH-
              --TVD-P--- ---------- ---------- ---------- ----------
              ---------- ---------- ---------- ---------- ----------
              ---------- ---------- ---------- ---------- ----------
              --SVD-E--- ---------- ---------- ---------- ----------
              --FDEVH-HY QTG------- ---------- ---------- ------YSD-
              --SVD-Q--- ---------- ---------- ---------- ----------
              ---------- ---------- ---------- ---------- ----------
              --YDEVE-DF DSAEFGLVN- ---------- ---------- ------FA--
              --FDEVH-HY QTG------- ---------- ---------- ------YSD-
              --YSE-Q--- ---------- ---------- ---------- ----------
              --FSEVQ-FY HSG------- ---------- ---------- ------YST-
              --FDEHE-LY QFSAIDAK-- ---------- ---------- ------SAA-
              --YDEVE-DF DNAEIGLVN- ---------- ---------- ------YSS-
              ---------- ---------- ---------- ---------- ----------
              --YNEVK-DF DRNQVSRFT- ---------- ---------- ------GQN-
              --FSEVQ-KY RTG------- ---------- ---------- ------YSE-
              --ADD-K--- ---------- ---------- ---------- ----------
              --YDEVK-DF DRNQISQLT- ---------- ---------- ------GEN-
              --HSEVE-HV NASMVCNYR- ---------- ---------- ------YNP-
              --YAHVK-DM DSTKVCKNK- ---------- ---------- ------FDP-
              --YEQVV-HM NSSEVFELS- ---------- ---------- ------AVN-
              ---------- ---------- ---------- ---------- ----------
              --YSEVE-DF DTAEFGLVN- ---------- ---------- ------FT--
              ---------- ---------- ---------- ---------- ----------
              --YDEVD-QF DSSEVGLVD- ---------- ---------- ------YN--
              --FLEHQ-IF KYGPKAKND- ---------- ---------- ----------
              --YNEVK-LF NNTHVSKYR- ---------- ---------- ------FEP-
              --SPE-Q--- ---------- ---------- ---------- ----------
              --SSD-Q--- ---------- ---------- ---------- ----------
              --YNEVE-MV DRNLVTRFT- ---------- ---------- ------NVNT
              ---------- ---------- ---------- ---------- ----------
              --YDKVE-DF DSAEFG---- ---------- ---------- ----------
              --TNE-E--- ---------- ---------- ---------- ----------
              --FNEVQ-QY QSG------- ---------- ---------- ------YSD-
              ---------- ---------- ---------- ---------- ----------
              --FMERK-DF VYGNDKRND- ---------- ---------- ----------
              ---------- ---------- ---------- ---------- ----------
              --FNEVQ-HY RIG------- ---------- ---------- ------YND-
              --SVD-Q--- ---------- ---------- ---------- ----------
              ---------- ---------- ---------- ---------- ----------
              ---------- ---------- ---------- ---------- ----------
              --YDEVE-DF DSAEFGSL-- ---------- ---------- ----------
              ---------- ---------- ---------- ---------- ----------
              --FNEVQ-HY RAG------- ---------- ---------- ------YSE-
              --FPE-Q--- ---------- ---------- ---------- ----------
              --YDEVE-DF DSAEFG---- ---------- ---------- ----------
              --SSD-Q--- ---------- ---------- ---------- ----------
              --YDEVA-QM DRNQVSRFT- ---------- ---------- ------NGN-
              --FNEVQ-HY TTG------- ---------- ---------- ------YSE-
              --YAEEA-QH QYGKEPTTL- ---------- ---------- ----------
              --EDGVN-YF NKSSVSHLPK KIDELVHKMQ WDDAIAQKMT NCAIMKNIT-
              --SGD----- ---------- ---------- ---------- ----------
              --FPD-Q--- ---------- ---------- ---------- ----------
              --EDGVN-YF NKSSVSHLPK KIDELVHKMQ WDDAIAQKMT NCAIMKNIT-
              --FDEHN-VY QFGVIDEK-- ---------- ---------- ------TLP-
              --FNEVQ-YY HTG------- ---------- ---------- ------YSK-
              --YNEVD-KF DKNLISAYS- ---------- ---------- ---RDKDGD-
              --YDEVA-QF DSNQVKRFT- ---------- ---------- ------DGN-
              --SSE-Q--- ---------- ---------- ---------- ----------
              --FDEHK-AC RFGPINK--- ---------- ---------- ------VTQ-
              --FNEVQ-YY HSG------- ---------- ---------- ------YSR-
              ---------- ---------- ---------- ---------- ----------
              --PVD-E--- ---------- ---------- ---------- ----------
              --FKEVQ-HY RAG------- ---------- ---------- ------YSD-
              ---------- ---------- ---------- ---------- ----------
              --FPD-Q--- ---------- ---------- ---------- ----------
              ---------- ---------- ---------- ---------- ----------
              --YDEVE-DF DSAEFGCIG- ---------- ---------- ------AAS-
              --FNEVQ-HY RAG------- ---------- ---------- ------YSD-
              ---------- ---EKRFVN- ---------- ---------- ------FT--
              ---------- ---------- ---------- ---------- ----------
              --SVE-D--- ---------- ---------- ---------- ----------
              --YNEVK-VM DRNQVPRFT- ---------- ---------- ------GKD-
              --FSEER-LF TYGS-PDNE- ---------- ---------- ----------
              --YSQLEPDF SNS------- ---------- ---------- ----------
              --YNEVD-LF NSNEVASFV- ---------- ---------- ------FHED
              --FDENE-QF KFAPISGAG- ---------- ---------- ----------
              --FNEVQ-HY RTG------- ---------- ---------- ------YSS-
              --YNEVE-HF DKNNVGRFSG ---------- ---------- ---RGANGN-
              --YNEVK-DF NKNEVKSFN- ---------- ---------- ----NGNGP-
              --AVEGG--- ---------- ---------- ---------- ----------
              --YNEVK-YF SRNLVASYNG ---------- ---------- ---KGANGQ-
              --YDEVQ-YF NAGEVPSFVP R--------- ---------- --ESDSGLP-
              --YDEVK-DF SKYQVAKFSA ---------- ---------- ---RGANGH-
              --YDEVK-NY NHNQVARFGA V--------- ---------- ---RGNGGK-
              --FKEVQ-HY RSG------- ---------- ---------- ------YSD-
              --YNEVK-NF DRNEVNRLT- ---------- ---------- ------TNN-
              --VVE-E--- ---------- ---------- ---------- ----------
              --YDQVE-DF DSAEFGYIT- ---------- ---------- ------YT--
              ---------- ---------- ---------- ---------- ----------
              --SPD-Q--- ---------- ---------- ---------- ----------
              --IDEVN-SF DRNDVYKLP- ---------- ---------- -----ENFD-
              ---------- ---------- ---------- ---------- ----------
              --FNEVQ-YY HTG------- ---------- ---------- ------YSK-
              --FDEHN-VY QFGAIDEK-- ---------- ---------- ------LLP-
              --YSE-Q--- ---------- ---------- ---------- ----------
              --YNEVA-LF DNSLVSSYQ- ---------- ---------- ------FSM-
              --YDEVA-LF DNRQVWRLT- ---------- ---------- ------SIN-
              --YMEYK-DF KYGANTTNE- ---------- ---------- ----------
              --FNEHK-LY QFGAINET-- ---------- ---------- ------ILP-
              --FNEVQ-YY HSG------- ---------- ---------- ------YSK-
              --YAEEA-QH QYGKEPTTL- ---------- ---------- ----------
              ---------- -----MFVN- ---------- ---------- ------LT--
              ---------- ---------- ---------- ---------- ----------
              --SIE-E--- ---------- ---------- ---------- ----------
              --YNEVK-DM DRNQVSRFT- ---------- ---------- ------NAN-
              --YNQVK-DM DRNQVSRLT- ---------- ---------- ------STN-
              --YNEVQ-NM DRNQVPRLT- ---------- ---------- ------NNK-
              --YNQVQ-RM DRKQVSRLT- ---------- ---------- ------STN-
              --YKQVG-NM DRNKVSGLT- ---------- ---------- ------STS-
              --YNQVQ-RM DRKQVPRLT- ---------- ---------- ------STN-
              --YNQVN-NM DRNQVPRLT- ---------- ---------- ------NNQ-
              --YNQVK-NM DRNEVYRLT- ---------- ---------- ------STN-
              --FNEVQ-HY RAG------- ---------- ---------- ------YSD-
              --YAEEA-QH QYGKEPTTL- ---------- ---------- ----------
              --YKQVG-NM DRKQVSGLT- ---------- ---------- ------GTS-
              --YNQVQ-RM DRKQVSRLT- ---------- ---------- ------STN-
              --YSEVE-NM DRNQVPRLT- ---------- ---------- ------NNS-
              --YNEVK-DM DRNQVSRLT- ---------- ---------- ------NIN-
              --SIE-E--- ---------- ---------- ---------- ----------
              --YQGVK-YM DRKQVSRLT- ---------- ---------- ------STN-
              --YNQVN-NM DRNQVPRLT- ---------- ---------- ------NNQ-
              --YDEVE-DF DSAEFGFVN- ---------- ---------- ------FT--
              --FNEVQ-HY HTG------- ---------- ---------- ------YSK-
              --YAEEA-LH QYGKEPTTL- ---------- ---------- ----------
              --FNEVQ-HY HTG------- ---------- ---------- ------YSK-
              --TTE-K--- ---------- ---------- ---------- ----------
              --YSE-Q--- ---------- ---------- ---------- ----------
              --YDEVD-KF DRNKVDYYE- ---------- ---------- ------FEP-
              --YDEVK-DF DKNGVDSYT- ---------- ---------- ------FDS-
              --RKSI---- LTK------- ---------- ---------- ------TQN-
              --YPD-Q--- ---------- ---------- ---------- ----------
              ---------- ---------- ---------- ---------- ----------
              --FNEVQ-HY RAG------- ---------- ---------- ------YSE-
              --YNQIF-EM GKHYFPTLM- ---------- ---------- ------NIE-
              --YDEVD-KF NGNKMGPYK- ---------- ---------- ------FDM-
              --YSE-Q--- ---------- ---------- ---------- ----------
              --FNEVQ-YY HSG------- ---------- ---------- ------YSK-
              ---------- ---------- ---------- ---------- ----------
              --YNNLI-EV GRRYFSAYP- ---------- ---------- ------DIV-
              --YNNLI-EE GRRYYSAYP- ---------- ---------- ------NIV-
              --YDEAA-KF DKNLVDLYK- ---------- ---------- ------FDL-
              --YDEVE-DF DNAEVG---- ---------- ---------- ----------
              --YSAVK-QY DFLKEPDVL- ---------- ---------- ------HANV
              --YSAVK-QY DFLKEPDVL- ---------- ---------- ------HANV
              ---------- ---------- ---------- ---------- ----------
              --YAEEA-QH QYGKEPTTL- ---------- ---------- ----------
              --YAEEA-QH QYGKEPTTL- ---------- ---------- ----------
              --YDEVE-DF DSAEFGFVN- ---------- ---------- ------FT--
              ---------- ---------- ---------- ---------- ----------
              --YDQVK-DM DRNQVPNYT- ---------- ---------- ------QRK-
              --EAAVQ-QM DRKQVCRRT- ---------- ---------- ----------
              --HEAVR-EM DRNQVCRVT- ---------- ---------- ------DIW-
              --SED-R--- ---------- ---------- ---------- ----------
              --YNEVK-QM DRNQVRKLT- ---------- ---------- ------NIN-
              --FSEVQ-HY TGH------- ---------- ---------- ------ITK-
              --ARESD-LF VGCTDGDVY- ---------- ---------- --LFNLHEPP
              --YSEES-TH VYGKEPATL- ---------- ---------- ----------
              --YSEIK-NH PFGREPNSL- ---------- ---------- ----------
              --YSEIK-DH PFGREPRTL- ---------- ---------- ----------
              --ENEVK-DF NYSQGITKE- ---------- ---------- ------NFS-
              --SDEVK-DY QYG--SSKN- ---------- ---------- ------KLN-
              --EDEVT-EF NYKVGLQNS- ---------- ---------- ------NFR-
              --ENEVK-DF NYNTGITKQ- ---------- ---------- ------NFA-
              --EDEVK-DY NPKKKFSGN- ---------- ---------- ------NFL-
              --EDEVK-DY NPKKKFSEN- ---------- ---------- ------NFL-
              --ENEVK-DF NPNIEWSKN- ---------- ---------- ------NLK-
              --ENEVK-DF NYNTGITKE- ---------- ---------- ------NFA-
              --ADEVK-NY QYG--STKN- ---------- ---------- ------KLI-
              --EDEVK-DY NPHKDLMHN- ---------- ---------- ------NFS-
              --EDEVK-DY NPKKKFSGN- ---------- ---------- ------DFL-
              --ENEVK-DF NYSQGITKE- ---------- ---------- ------NFA-

              AAWQ-L-SSY IPL------- ---------- -ASATF---- ---IYVGCGR
              --ESYV-FHY PYCL------ ---------- S--------- ----------
              ---P---RRN VEL------- ---------- ---------- ----------
              ---P---RRN VEL------- ---------- ---------- ----------
              ---K-T-GHF TQV------- ---------- -VWKDS---- ---TELGVGM
              ---K-T-GHF TQV------- ---------- -VWKDS---- ---TELGVGM
              ---N-A-GHF TQL------- ---------- -IWTNS---- ---RYFGVGK
              ---P---RKN IEL------- ---------- ---------- ----------
              -AKS-N-LPY IPF------- ---------- -ALSTI---- ---SRIGCGR
              ---P---RKN IEL------- ---------- ---------- ----------
              -AKS-N-LPY IPF------- ---------- -ALSTI---- ---SRIGCGR
              ---P---KKN VEL------- ---------- ---------- ----------
              -GLK---ASY LHA------- ---------- ---------- -LENPLLDGS
              ---------- ---------- ---------- ---------- ----------
              -AKS-N-LPY IPF------- ---------- -ALSTI---- ---SRIGCGR
              ---K-T-GHF TQV------- ---------- -VWKDS---- ---TELGVGM
              ---P---RKN IEL------- ---------- ---------- ----------
              -LSQ-V-GHY TQM------- ---------- -VWAPT---- ---HRVGCGW
              ---E-T-GHY TQL------- ---------- -VWANT---- ---SLIGCGR
              ---S-T-GHY TQL------- ---------- -VWGQT---- ---SSIGCGK
              ---A-T-GHY TQL------- ---------- -VWAKT---- ---SAIGCGK
              ---K---QRN IEL------- ---------- ---------- ----------
              ---------- ---------- ---------- ---------- ----------
              ---------- ---------- ---------- ---------- ----------
              ---P---RRN VEL------- ---------- ---------- ----------
              ---A-T-GHY TQL------- ---------- -VWGDT---- ---YLVGCGY
              ---P---RRN VEL------- ---------- ---------- ----------
              ---------- ---------- ---------- ---------- ----------
              -ARS-N-LSY IPF------- ---------- -ASSTI---- ---RQIGCGR
              ---A-T-GHY TQL------- ---------- -VWGDT---- ---YLVGCGY
              ---K---NKN VEL------- ---------- ---------- ----------
              ---T-T-GHY TQL------- ---------- -VWGNT---- ---FLLGCGY
              ---T-T-GHY TQV------- ---------- -VWANT---- ---YLVGCGY
              -AWQ-L-SSY IPL------- ---------- -ASATF---- ---IYVGCGR
              ---------- ---------- ---------- ---------- ---------M
              -FEK-V-GHY TQL------- ---------- -VWANS---- ---YRLGCGK
              ---A-T-GHY TQL------- ---------- -VWGDT---- ---YLVGCGY
              ---P---RKN IEL------- ---------- ---------- ----------
              -FGQ-V-AHY TQI------- ---------- -VWANT---- ---DRIGCGK
              ---K-A-SAF IQT------- ---------- -IWAKT---- ---YRVGCGK
              ---R-S-YLY TNM------- ---------- -VWAKS---- ---YRIGCGS
              --DT-V-KDY VQL------- ---------- -VSSNT---- ---TRIGCGK
              ---------- ---------- ---------- ---------- ----------
              -ARW-Y-LSY IPF------- ---------- -ALSTI---- ---SQVGCGR
              ---------- ---------- ---------- ---------- ----------
              -SPN-C-SSY VAF------- ---------- -ATATI---- ---NYVGCAR
              -LSK-V-GHY TQM------- ---------- -VWAPT---- ---HRVGCGW
              ---D-V-GHY TQM------- ---------- -IWADT---- ---HLIGCGA
              ---R---QQN IEL------- ---------- ---------- ----------
              ---P---RRN IEL------- ---------- ---------- ----------
              NIGA-I-GHY TQL------- ---------- -VWANT---- ---NKIGCGK
              ---------- ---------- ---------- -LFGMV---- ----------
              ---------- ---------- ---------- ---------- ----------
              ---P---KKN IEL------- ---------- ---------- ----------
              ---A-T-GHY TQL------- ---------- -VWGDT---- ---FLLGCGY
              ---------- ---------- ---------- ---------- ----------
              -FHK-T-GHY TQV------- ---------- -VWATT---- ---HLVGCGV
              ---------- ---------- ---------- ---------- ----------
              ---A-TNGHY TQI------- ---------- -VWGDT---- ---YLVGCGY
              ---P---RRN VEL------- ---------- ---------- ----------
              ---------- ---------- ---------- ---------- ----------
              ---------- ---------- ---------- ---------- ----------
              -------CEY TNF------- ---------- -S-------- ----------
              ---------- ---------- ---------- ---------- ----------
              ---T-T-GHY TQVDNPL--- ---------- ---------- ----------
              ---P---RQN VEV------- ---------- ---------- ----------
              ---------- ---------- ---------- ---------- ----------
              ---P---KRN IEL------- ---------- ---------- ----------
              ---N-V-GHY TQL------- ---------- -VWANT---- ---NKIGCGK
              ---T-T-GHY TQL------- ---------- -VWGDT---- ---YLLGCGY
              ---K-T-GHF TQV------- ---------- -VWKDS---- ---TELGVGM
              ---K-V-GDY TQM------- ---------- -VYGNT---- ---RKIGCGQ
              ---K---KHK VDF------- ---------- ---------- ----------
              ---K---NRN VEL------- ---------- ---------- ----------
              ---K-V-GDY TQM------- ---------- -VYGNT---- ---RKIGCGQ
              ---A-V-GHY TQL------- ---------- -AWAAT---- ---YLIGCGY
              ---A-T-GHY TQL------- ---------- -VWGDT---- ---FLLGCGY
              ---V-I-SHY TQL------- ---------- -VWANT---- ---TKVGCGR
              ---G-V-GHY TQL------- ---------- -VWAET---- ---TKIGCGC
              ---K---ARN VEL------- ---------- ---------- ----------
              ---V-A-GHY TQL------- ---------- -VWANT---- ---YLVGCGY
              ---T-T-GHY TQL------- ---------- -VWGDT---- ---FLLGCGY
              ---------- ---------- ---------- ---------- ----------
              ---P---KRH IEL------- ---------- ---------- ----------
              ---E-T-GHY TQL------- ---------- -VWGDT---- ---FLLGCGY
              ---------- ---------- ---------- ---------- ----------
              ---P---RRN VEL------- ---------- ---------- ----------
              ---------- ---------- ---------- ---------- ----------
              -SKI-N-IRE LQI------- ---------- -AQSEIYLRK SLERRLGLAG
              ---A-T-GHY TQL------- ---------- -VWGDT---- ---YLVGCGY
              -ARS-N-LSY IPF------- ---------- -ASATI---- ---SQLGCGR
              ---------- ---------- ---------- ---------- ----------
              ---P---KRN IEV------- ---------- ---------- ----------
              -LSN-V-GHY TQL------- ---------- -VWAKS---- ---NRLGCGK
              -LGR-V-GHY TQM------- ---------- -VWATS---- ---HLVGCGW
              --------AG VGL------- ---------- -ATPSV---- ---TNVGCGR
              PKKI-I-GHY TQM------- ---------- -LWAKT---- ---TKIGCGA
              ---G-T-GHY TQV------- ---------- -IWADT---- ---YLVGCGY
              ---T-T-AHY TQV------- ---------- -IWGDT---- ---YLVGCGY
              ---A-V-GHY TQI------- ---------- -LWAQT---- ---TKIGCGA
              ---M-I-GHY TQM------- ---------- -LWANS---- ---TKLGCGA
              ---N---KRN LEV------- ---------- ---------- ----------
              ---R-V-GHY TQL------- ---------- -VWAKT---- ---THLGCGA
              ---D-I-EHY TQL------- ---------- -VWAQT---- ---TKIGCGL
              ---E-M-GHY TQL------- ---------- -VWAKS---- ---TYLGCGA
              ---Q-I-GHY TQL------- ---------- -VWADT---- ---TKLGCGA
              ---E-T-GHY TQL------- ---------- -VWADT---- ---FLLGCGY
              -FSK-V-GHY TQL------- ---------- -VWANS---- ---NKIGCGK
              ---P---KKH IEL------- ---------- ---------- ----------
              -ARS-N-LSY VSF------- ---------- -ASATI---- ---SQVGCGR
              ---------- ---------- ---------- ---------- ----------
              ---K---NRN IEL------- ---------- ---------- ----------
              ---P-T-GHY TQM------- ---------- -VSDTA---- ---NKIGCGK
              ---------- ---------- ---------- ---------- ----------
              ---A-T-GHY TQL------- ---------- -VWGDT---- ---FLLGCGY
              ---V-T-GHY TQL------- ---------- -AWATT---- ---YLIGCGY
              ---S---NRN VEL------- ---------- ---------- ----------
              ---D-T-AHY TQM------- ---------- -VWATT---- ---AKIGCGR
              ---G-V-GHY TQI------- ---------- -VWAKT---- ---TKIGCGR
              -VLE-I-GHY TQV------- ---------- -VWATT---- ---HLIGCGV
              ---V-A-GHY TQL------- ---------- -AWADT---- ---YLVGCGY
              ---A-T-GHY TQL------- ---------- -VWGDT---- ---FLLGCGY
              ---K-T-GHF TQV------- ---------- -VWRDS---- ---TELGVGM
              -ARS-N-LSY IAF------- ---------- -ASAII---- ---SQVGCGR
              ---------- ---------- ---------- ---------- ----------
              ---P---KNN IEV------- ---------- ---------- ----------
              ---G-V-GHY TQL------- ---------- -VWAKS---- ---NRLGCGK
              ---G-V-EAY TQL------- ---------- -VWAKS---- ---NKVGCGK
              ---G-V-DDY IQV------- ---------- -VWAKT---- ---NRVGCGK
              ---G-V-EGY TQL------- ---------- -VWAKT---- ---NRLGCGK
              ---G-V-SAY TQL------- ---------- -VWAKT---- ---KFIGCGK
              ---G-V-SDY TQL------- ---------- -VWAKT---- ---NRLGCGK
              ---G-V-NDY IQL------- ---------- -VWAKT---- ---NRVGCGK
              ---G-V-EGY TQV------- ---------- -VWAQT---- ---NRIGCGK
              ---A-T-GHY TQI------- ---------- -VWGDT---- ---YLVGCGY
              ---K-T-GHF TQV------- ---------- -VWRDS---- ---TELGVGM
              ---N-V-GSY TQL------- ---------- -VWAKT---- ---KFIGCGK
              ---G-V-EGY TQL------- ---------- -VWAKT---- ---NRLGCGK
              ---G-V-DNY IQL------- ---------- -VWAKT---- ---NRVGCGR
              ---G-V-GHY TQL------- ---------- -VWAKS---- ---NRLGCGK
              ---P---KNN IEV------- ---------- ---------- ----------
              ---G-V-SDY TQL------- ---------- -VWAKT---- ---NRLGCGK
              ---G-V-NDY IQL------- ---------- -VWAKT---- ---NRVGCGK
              -ARS-N-LSY IAF------- ---------- -ASAII---- ---SQVGCGR
              ---T-T-GHY TQL------- ---------- -VWSDS---- ---FLIGCGY
              ---K-T-GHF TQV------- ---------- -VWRDS---- ---TELGVGM
              ---T-T-GHY TQL------- ---------- -VWSDT---- ---FLIGCGY
              ---V---KRN VEL------- ---------- ---------- ----------
              ---K---NRN VEL------- ---------- ---------- ----------
              ---S-T-GHY TQV------- ---------- -VWANT---- ---KTIGCGR
              ---N-T-GHY TQV------- ---------- -VWNNS---- ---TKIGCGS
              ---V-M-FAV TIL------- ---------- -VWSNT---- ---FLIGCGY
              ---P---RRN VEL------- ---------- ---------- ----------
              ---------- ---------- ---------- ---------- ----------
              ---T-T-GHY TQVDNPL--- ---------I LVWSDT---- ---YLVGCGY
              --NI-M-EDY AYG------- ---------- -LWANV---- ---TKVGCGR
              ---D-T-GHY SQM------- ---------- -VWADT---- ---TKIGCGL
              ---K---NRN VEL------- ---------- ---------- ----------
              ---T-T-GHY TQL------- ---------- -VWGNT---- ---FLLGCGY
              ---------- ---------- ---------- ---------- ----------
              --HT-I-EDF THN------- ---------- -LWANM---- ---AKVGCGR
              --HT-M-EDF SYN------- ---------- -LWANM---- ---TKVGCGQ
              ---A-T-GHY SQI------- ---------- -VWADT---- ---TKIGCGL
              ---------- ---------- ---------- ---------- ----------
              ---N-A-GHF TQL------- ---------- -IWANS---- ---RYFGVGK
              ---N-A-GHF TQL------- ---------- -IWANS---- ---RYFGVGK
              ---------- ---------- ---------- ---------- ----------
              ---K-T-GHF TQV------- ---------- -VWKDS---- ---TELGVGM
              ---K-T-GHF TQV------- ---------- -VWKDS---- ---TELGVGM
              -ARS-N-LSY IPF------- ---------- -ASSTI---- ---SRVGCGR
              ---------- ---------- ---------- ---------- ----------
              -----N-MAY TQL------- ---------- -VWAKT---- ---NKFGCGK
              ---------- ---------- ---------- ---------- ----------
              ---K-A-YMY KIL------- ---------- -VWAKT---- ---YKVGCGK
              ---P---RRN VEL------- ---------- ---------- ----------
              ---G-V-GHY TQL------- ---------- -VWADS---- ---DRLGCGK
              ---A-T-GHY TQL------- ---------- -VWADT---- ---YLVGCGY
              ---RGI-EHH VQVRKDGDTE GLIVFRGHKS TVTALS---- ---MSIDCRY
              ---K-T-GHF TQV------- ---------- -VWKDS---- ---RELGIGV
              ---K-S-GHF SQV------- ---------- -VWRDS---- ---KELGVAF
              ---K-S-GHF SQV------- ---------- -VWRDS---- ---KEIGVAV
              ---K-V-GHY TQV------- ---------- -VWAKT---- ---KEVGCGS
              ---D-V-GHY TQM------- ---------- -VWAKT---- ---KEIGCGN
              ---K-V-GHY TQM------- ---------- -VWGKT---- ---KEIGCGS
              ---K-I-GHY TQM------- ---------- -VWGKT---- ---KEIGCGS
              ---K-T-GHY TQM------- ---------- -VWANT---- ---KEVGCGS
              ---K-I-GHY TQM------- ---------- -VWANT---- ---KEVGCGS
              ---K-T-GHY TQM------- ---------- -VWAKT---- ---KEIGCGS
              ---K-V-GHY TQV------- ---------- -VWAKT---- ---KEVGCGS
              ---E-V-GHY TQM------- ---------- -VWAKT---- ---KEIGCGS
              ---K-V-GHY TQM------- ---------- -VWGKT---- ---KEIGCGS
              ---K-T-GHY TQM------- ---------- -VWANT---- ---KEVGCGS
              ---K-V-GHY TQV------- ---------- -VWAKT---- ---KEVGCGS

              AIYTLDLNKT AASYQHR--- DAV---TL-D GFGN-RVEVL VCNYG-----
              ---------- ---------- ---------- ----ESAIVT LCNIAVLNA-
              ---------- ---------- --ELRT---- ---------- ----------
              ---------- ---------- --ELRM---- ---------- ----------
              ARNR------ ---------- ---------- ----NGEVYV VCNYN-----
              ARNR------ ---------- ---------- ----NGEVYV VCNYN-----
              ARSR------ ---------- ---------- ----SGKIIV VANYQ-----
              ---------- ---------- --EVRT---- ---------- ----------
              AIYTQRSRFK VKN-MAT--- SSTEHTIA-I AYGEVRVEAL VCNYG-----
              ---------- ---------- --EVRT---- ---------- ----------
              AIYTQRSRFK VKN-MAT--- SSTEHTIA-I AYGEVRVEAL VCNYG-----
              ---------- ---------- --EVRT---- ---------- ----------
              LRPRLP---- ---------- --PLIAQQ-- ---------L VTLYD-----
              ---------- ---------- ---------- ---------- ----------
              AIYTQRSRFK VKN-MAT--- SSTEHTIA-I AYGEVRVEAL VCNYG-----
              ARNR------ ---------- ---------- ----NGEVYV VCNYN-----
              ---------- ---------- --EVRT---- ---------- ----------
              AKCPGT---- ---------- ---------R GPRGKPYFSY VCNYC-----
              VRFWDT---- ---------- ---------- -GRQMNTLRL ICNYG-----
              VRFYNS---- ---------- ---------- -ARGMNTLRL ICNYG-----
              VKFWDR---- ---------- ---------- -KYRMNTMRL ICNYG-----
              ---------- ---------- --ELRT---- ---------- ----------
              ---------- ---------- ---------- ---------- ----------
              ---------- ---------- ------MA-V GFGD-RVEAL VCNYG-----
              ---------- ---------- --ELRT---- ---------- ----------
              SFYYDP---- ---------- ---------- --ARGYTKNY VCNYG-----
              ---------- ---------- --ELRT---- ---------- ----------
              ---------- ---------- ---------- ---------- ----------
              AIYTGRSGQS TSSSTDT--- PIAGRTMA-V GFGD-RVEAL VCNYG-----
              SFYYDP---- ---------- ---------- --ARGYTKNY VCNYG-----
              ---------- ---------- --ELRT---- ---------- ----------
              SFYYDP---- ---------- ---------- --ARGYTKNY VCNYG-----
              SMYKTS---- ---------- ---------- --NNTAYQFY VCNYG-----
              AIYTLDLNKT AAT------- ---------G GFGN-RVEVL VCNYG-----
              ARNR------ ---------- ---------- ----NGEVYV VCNYN-----
              ITYKAP---- ---------- ---------- -GSQWTSLYL VCNYG-----
              SFYYDP---- ---------- ---------- --ARGYTKNY VCNYG-----
              ---------- ---------- --EMRT---- ---------- ----------
              IEYNMP---- ---------- ---------- -HSPWTTLYL VCNYG-----
              IIHRTD---- ---------- ---------- ----LLDFSM MCVFG-----
              LLYRTD---- ---------- ---------- ----LLKLTL YCLYG-----
              IISTAY---- ---------- ---------- --KGMWTYLL LCLYG-----
              ---------- ---------- ---------- ---------- ----------
              AIYTARPEQS TRDAAETARA SVGKRTIG-V GFGD-RVEAL VCNYG-----
              ---------- ---------- ---------- ---------- ----------
              ATYTVNLSEF ELEPTSA--- TL-------N KTGN-RVEVL VCNYG-----
              AKCPGT---- ---------- ---------R GPRGRPYFSY VCNYC-----
              IRYIAS---- ---------- ---------- --NGWNNTYL VCNYG-----
              ---------- ---------- --ELKT---- ---------- ----------
              ---------- ---------- --ELRT---- ---------- ----------
              VVFKK----- ---------- ---------- --DGWTSYYL VCNYG-----
              ---------- ---------- ---------- ---------- ICLYR-----
              ---------- ---------- ---------- ---------- ----------
              ---------- ---------- --ELRT---- ---------- ----------
              SFYYDP---- ---------- ---------- --ARGYTKNY VCNYG-----
              ---------- ---------- ---------- ---------- ----------
              NQCTGS---- ---------- ---------N GPIGKNYTIY VCNYA-----
              ---------- ---------- ------MA-V GFGD-RVEAL VCNYG-----
              SFYYDP---- ---------- ---------- --ALGYTKNY VCNYG-----
              ---------- ---------- --ELRT---- ---------- ----------
              ---------- ---------- ---------- ---------- ----------
              ---------- ---------- ---------- ---------- ----------
              ---------- ---------- ---------- ---------- ----------
              ---------- ---------- -MTGRTMA-V GFGD-RVEAL VCNYG-----
              ---------- ---------- ---------- ---------- ----------
              ---------- ---------- --ELRM---- ---------- ----------
              ---------- ---------- ---------- ---------- ----------
              ---------- ---------- --ELRT---- ---------- ----------
              IVYQN----- ---------- ---------- --DQWKRYYV ACNYG-----
              SYYYDP---- ---------- ---------- --ARGYTKNY VCNYG-----
              ARNR------ ---------- ---------- ----NGEVYV VCNYN-----
              IFYKQP---- ---------- ---------- -NDSYGEILF GLQLW-----
              ---------- ---------- --EFRA---- ---------- ----------
              ---------- ---------- --ELRT---- ---------- ----------
              IFYKQP---- ---------- ---------- -NDSYEKYYL VCNYG-----
              SHYKAS---- ---------- ---------- --DRTIFQLY VCHYG-----
              SFYYDP---- ---------- ---------- --ARGYTKNY VCNYG-----
              IKFKH----- ---------- ---------- --GDWNKHYL VCNYG-----
              IKFRR----- ---------- ---------- --DGWNNNLF ICNYG-----
              ---------- ---------- --ELRT---- ---------- ----------
              SQYQMP---- ---------- ---------- --NNTTYRYY ICHYG-----
              SFYYDP---- ---------- ---------- --ARGYTKNY VCNYG-----
              ---------- ---------- ---------- ---------- ----------
              ---------- ---------- --ELRT---- ---------- ----------
              SFYYDP---- ---------- ---------- --ARGYTKNY VCNYG-----
              ---------- ---------- ---------- ---------- ----------
              ---------- ---------- --ELRM---- ---------- ----------
              ---------- ---------- ---------- ---------- ----------
              SLLFIATRES LLEGQGK--- RS-QKTQS-- -----LLLHV CCVIM-----
              SFYYDP---- ---------- ---------- --ARGYTKNY VCNYG-----
              AIYTSRQDGS SPGRIET--- ATVANTMP-V GFGD-RVETL VCNYG-----
              ---------- ---------- ---------- ---------- ----------
              ---------- ---------- --EVRT---- ---------- ----------
              IIYQT----- ---------- ---------- --DAWKHYYV VCNYG-----
              AECDGK---- ---------- ---------R GPRGVPYFSY VCNYC-----
              ATYSVAIDDS DVA------- ---A------ -----AVEVL VCNYG-----
              IKFKE----- ---------- ---------- --GEFNTFFL VCNYR-----
              VRYKE----- ---------- ---------- --GATMSQFY VCNYG-----
              SFYYDP---- ---------- ---------- --ARGYTKNY VCNYG-----
              VKYKD----- ---------- ---------- --GDFNRFFL VCNYG-----
              MKYKV----- ---------- ---------- --GKFNKFYL VCNYG-----
              ---------- ---------- --ELKT---- ---------- ----------
              TKYFD----- ---------- ---------- --GQYNRFFL VCNYG-----
              IVWRE----- ---------- ---------- --NKLYKTNL YCNYG-----
              AKYEK----- ---------- ---------- --DGYNNFYL VCNYG-----
              IKYKD----- ---------- ---------- --GKFNKFYL VCNYG-----
              SFYYDP---- ---------- ---------- --ARGYMKNY VCNYG-----
              IIFKS----- ---------- ---------- --GQWNNFYL VCNYG-----
              ---------- ---------- --ELRT---- ---------- ----------
              AIYTAGPGES TRR-GEF--- GMAGRTTP-P GIGD-RVEAL VCNYG-----
              ---------- ---------- ---------- ---------- ----------
              ---------- ---------- --ELRT---- ---------- ----------
              IVYDLP---- ---------- ---------- --NNWKRLYC VCNYGASSES
              ---------- ---------- ---------- ---------- ----------
              SFYYDP---- ---------- ---------- --ARGYTKNY VCNYG-----
              SRYKAS---- ---------- ---------- --NHTTYQLY VCHYG-----
              ---------- ---------- --EVRT---- ---------- ----------
              IKYKNE---- ---------- ---------- --RGWDTNFF VCNYG-----
              IKYTG----- ---------- ---------- --SGWNNHYF ICNYG-----
              SHCTGG---- ---------- ---------K GPLGKDFYMY VCNYA-----
              SQYKTL---- ---------- ---------- --NDTIYRLY ICHYG-----
              SYYYDP---- ---------- ---------- --ARGYTKNY VCNYG-----
              ARNR------ ---------- ---------- ----NGEVYV VCNYN-----
              AIYTAKQDGS PPGREET--- ATVTGTMHVL GFGD-RVETL VCNYG-----
              ---------- ---------- ---------- ---------- ----------
              ---------- ---------- --EVRT---- ---------- ----------
              IVYEA----- ---------- ---------- --DQWKKYYV VCNYG-----
              IEYKL----- ---------- ---------- --NVYTYYYM VCNYG-----
              IVYQP----- ---------- ---------- --DEWKNYWV VCNYG-----
              IEYEA----- ---------- ---------- --NSYKYYYV VCNYG-----
              IAYNV----- ---------- ---------- --SSHEYYSV VCNYG-----
              IKYKI----- ---------- ---------- --GSSMYLYV VCNYG-----
              IIYQP----- ---------- ---------- --DEWKIFWM VCNYG-----
              IVHKL----- ---------- ---------- --SRYTYYYM VCNYG-----
              SFYYDP---- ---------- ---------- --ARGYTKYY VCNYG-----
              ARNR------ ---------- ---------- ----NGEVYV VCNYN-----
              IAYNV----- ---------- ---------- --SSREYYYM VCNYG-----
              IEYTA----- ---------- ---------- --NNYKYYYV VCNYG-----
              ISYQP----- ---------- ---------- --DEWKNYWV VCNYG-----
              IVHQA----- ---------- ---------- --DQWKKYYV VCNYG-----
              ---------- ---------- --EVRT---- ---------- ----------
              MKYKI----- ---------- ---------- --GSYMYLFV VCNYG-----
              VIYQP----- ---------- ---------- --DEWKIYWM VCNYG-----
              AIYTAKQDGS PPGREET--- ATVTGTMQ-L GFGD-RVETL VCNYG-----
              SFYYDP---- ---------- ---------- --AKGYTKNY VCNYG-----
              ARNR------ ---------- ---------- ----NGEVYV VCNYN-----
              SFYYDP---- ---------- ---------- --AKGYTKNY VCNYG-----
              ---------- ---------- --ELRT---- ---------- ----------
              ---------- ---------- --ELRT---- ---------- ----------
              IKYKES---- ---------- ---------- --NGWNANYL VCNYG-----
              MNYHDD---- ---------- ---------- -SDGWNKKTL VCNYG-----
              SFYYDP---- ---------- ---------- --VRGYTKNY VCNYG-----
              ---------- ---------- --ELRM---- ---------- ----------
              ---------- ---------- ---------- ---------- ----------
              SFYYDP---- ---------- ---------- --AQGYTKNY VCNYG-----
              IKFKKS---- ---------- ---------- --NGLTTHHG VCNYGLTG--
              AKYKE----- ---------- ---------- --GVWNVHYL VCNYG-----
              ---------- ---------- --ELRT---- ---------- ----------
              SFYYDP---- ---------- ---------- --ARGYTKNY VCNYG-----
              ---------- ---------- ---------- ---------- ----------
              IKFKEP---- ---------- ---------- --NDLTTHLI VCNFA-----
              IKFKEP---- ---------- ---------- --NGLTTYHG VCNYG-----
              AKYKE----- ---------- ---------- --DNWTVFYL VCNYG-----
              ---------- ---------- ---------- ---------- ----------
              ARSR------ ---------- ---------- ----SGKIIV VANYQ-----
              ARSR------ ---------- ---------- ----SGKIIV VANYQ-----
              ---------- ---------- ---------- ---------L IC--------
              ARNR------ ---------- ---------- ----NGEVYV VCNYN-----
              ARNR------ ---------- ---------- ----NGEVYV VCNYN-----
              AIYTAGGEQS GTGGADG--- ATPERTMA-I GSVD-RAEAL VCNYG-----
              ---------- ---------- ---------- ---------- ----------
              IIHQV----- ---------- ---------- --EINWVTFL MCFYS-----
              ---------- ---------- ---------- ---------- ----------
              IIYKADQ--- ---------- ---------- -GAQYTNHTV VCLYG-----
              ---------- ---------- --ELRT---- ---------- ----------
              VVYEK----- ---------- ---------- --NNWKTYYV VCNYG-----
              SFYYDP---- ---------- ---------- --ARGYVRNY VCNYG-----
              LLSGSSSGEV HVWDVAS--- HQVLRTI--D HKGPITAAFF AKQYENFRVT
              ARNR------ ---------- ---------- ----SGQVFV VANYD-----
              AKSR------ ---------- ---------- ----SGQIFV VANYS-----
              AKSR------ ---------- ---------- ----NGQIFV VANYS-----
              IKYIE----- ---------- ---------- --KGMKSHYL VCNYG-----
              IKYIE----- ---------- ---------- --NGWHHHYL VCNYG-----
              IKYIE----- ---------- ---------- --DNWYTHYL VCNYG-----
              LKYME----- ---------- ---------- --NKMQNHYL ICNYG-----
              IKFIQ----- ---------- ---------- --EKWHKHYL VCNYG-----
              IKYIQ----- ---------- ---------- --DKWHKHYL VCNYG-----
              VKYVK----- ---------- ---------- --DEWYTHYL VCNYG-----
              IKYIE----- ---------- ---------- --KGMKSHYL VCNYG-----
              IKYIE----- ---------- ---------- --NGWHRHYL VCNYG-----
              VKYIE----- ---------- ---------- --NKWHTHYL VCNYG-----
              IKYIQ----- ---------- ---------- --EKWHKHYL VCNYG-----
              IKYIE----- ---------- ---------- --KGMKSHYL VCNYG-----

              ---PVDRTAP ---------- ---------- ---------- ----------
              --V------- ---------- ---------- ---------- ----------
              ---PKLQPLP --------EM PQ-------- ---------- ----------
              ---PTLPTPS -------PEQ PE-------- ---------- ----------
              ---PAGNFLG SFTENVLPLG ---------- ---------- ----VKPIKK
              ---PAGNFLG SFTENVLPLG ---------- ---------- ----VKPIKK
              ---PVGNISG QFQNNVLPPL PEN-----VN IALSSQ---- ----RQLFPK
              ---PKPPTPP -------PEK LE-------- ---------- ----------
              ---PLDWNTP ---------- ---------- ---------- ----------
              ---PKPPMPP -------PEK LE-------- ---------- ----------
              ---PLDWNTP ---------- ---------- ---------- ----------
              ---PKPPIPP -------PEK LE-------- ---------- ----------
              ---QEGKVDS ---------- ---------- ---------- ----LQAIIV
              ---------- ---------- ---------- ---------- ----------
              ---PLDWNTP ---------- ---------- ---------- ----------
              ---PAGNFLG SFTENVLPLG ---------- ---------- ----VKPIKK
              ---PKPPTPP -------PEK LE-------- ---------- ----------
              ---PAGNHPE YL-------- ---------- ---------- ----------
              ---PAGNVIG ---------- ---------- ---------- ----------
              ---PGGNVIG ---------- ---------- ---------- ----------
              ---PAGNFLG ---------- ---------- ---------- ----------
              ---PMPPCPL -------ASP LA-------- ---------- ----------
              ---------- ---------- ---------- ---------- ----------
              ---PLDRNTA ---------- ---------- ---------- ----------
              ---PKPPTPP -------APP PEEP------ ---------- ---------I
              ---PSGNVIG ---------- ---------- ---------- ----------
              ---PKPPTPP -------APP PEEP------ ---------- ---------I
              ---------- ---------- ---------- ---------- ----------
              ---PLDRNTA ---------- ---------- ---------- ----------
              ---PSGNVIG ---------- ---------- ---------- ----------
              ---PKPPTPL -------PVP TSTS------ ---------- ----VIA--V
              ---PSGNVIG ---------- ---------- ---------- ----------
              ---PAGNVLD ---------- ---------- ---------- ----------
              ---PVDRTAP ---------- ---------- ---------- ----------
              ---PAGNFLG SFTENVLPPG G--------- ---------- ----MSPTKK
              ---PGGNYIN ---------- ---------- ---------- ----------
              ---PSGNVLG ---------- ---------- ---------- ----------
              ---PKPPSPS -------AAP TSLT------ ---------- ---------M
              ---PGGNIID ---------- ---------- ---------- ----------
              ---PRGNVEG ---------- ---------- ---------- ----------
              ---PKGNIPG ---------- ---------- ---------- ----------
              ---PTGNVVG ---------- ---------- ---------- ----------
              ---------- ---------- ---------- ---------- ----------
              ---PLDRNTP ---------- ---------- ---------- ----------
              ---------- ---------- ---------- ---------- ----------
              ---PIDRKVP ---------- ---------- ---------- ----------
              ---PSGNHLE RL-------- ---------- ---------- ----------
              ---PAGNIIG ---------- ---------- ---------- ----------
              ---PKPPTPP -------PTL PK-------- ---------- ----------
              ---PKPPTEP ---------- ---------- ---------- ----------
              ---PAGNVIA TK-------- ---------- ---------- ----------
              ---VHFNTIG PR-------- ---------- ---------- ----------
              ---------- ---------- ---------- ---------- ----------
              ---PRPSTPP -------PMQ PE-------- ---------- ----------
              ---PSGNVLG ---------- ---------- ---------- ----------
              ---------- ---------- ---------- ---------- ----------
              ---PR----- ---------- ---------- ---------- ----------
              ---PLDRNTP ---------- ---------- ---------- ----------
              ---PGGNLVG ---------- ---------- ---------- ----------
              ---PKLQPSL -------SEP PE-------- ---------- ----------
              ---------- ---------- ---------- ---------- ----------
              ---------- ---------- ---------- ---------- ----------
              ---------- ---------- ---------- ---------- ----------
              ---PLDRNTS ---------- ---------- ---------- ----------
              ---------- ---------- ---------- ---------- ----------
              ---PKVPTPS -------PEQ PE-------- ---------- ----------
              ---------- ---------- ---------- ---------- ----------
              ---PRPPTPP -------LEE LI-------- ---------- ----------
              ---PGGNIIG ---------- ---------- ---------- ----------
              ---PSGNVLG ---------- ---------- ---------- ----------
              ---PAGNYLG SFTENVLPPG G--------- ---------- ----SSPSKK
              ---PRWKYSG ---------- ---------- ---------- ----------
              ---PRP---- ---------- ---------- ---------- ----------
              ---PKQPKLL -------KLP TPSF------ ---------- ----TQP--V
              ---PGGNIPG ---------- ---------- ---------- ----------
              ---PTGNEIG ---------- ---------- ---------- ----------
              ---PSGNVLG ---------- ---------- ---------- ----------
              ---PTGNVRG ---------- ---------- ---------- ----------
              ---PAGNVIG ---------- ---------- ---------- ----------
              ---PKPPTPP -------LAL ---------- ---------- ---------V
              ---PTGNVID ---------- ---------- ---------- ----------
              ---PSGNVLG ---------- ---------- ---------- ----------
              ---------- ---------- ---------- ---------- ----------
              ---PQPPPQP ------VRSE PE-------- ---------- ----------
              ---PSGNVLG ---------- ---------- ---------- ----------
              ---------- ---------- ---------- ---------- ----------
              ---PTLPTPS -------PEQ PE-------- ---------- ----------
              ---------- ---------- ---------- ---------- ----------
              ---PY----- ---------- ---------- ---------- ----------
              ---PSGNVLG ---------- ---------- ---------- ----------
              ---PLDRKTP ---------- ---------- ---------- ----------
              ---------- ---------- ---------- ---------- ----------
              ---PKPPTP- ---------- ---------- ---------- ----------
              ---PGGNVLT ---------- ---------- ---------- ----------
              ---PAGNRED AL-------- ---------- ---------- ----------
              ---PID--DP ---------- ---------- ---------- ----------
              ---VAGNCPG ---------- ---------- ---------- ----------
              ---PAGNMLM ---------- ---------- ---------- ----------
              ---PSGNVLG ---------- ---------- ---------- ----------
              ---PAGNYIG ---------- ---------- ---------- ----------
              ---PAGNTWN ---------- ---------- ---------- ----------
              ---PKPPLKP -------VAA PV-------- ---------- ----------
              ---PAGNYPG ---------- ---------- ---------- ----------
              ---ESGNYES ---------- ---------- ---------- ----------
              ---PAGNWIG ---------- ---------- ---------- ----------
              ---PSGNWIG ---------- ---------- ---------- ----------
              ---PSGNVLG ---------- ---------- ---------- ----------
              ---PTGNYIG ---------- ---------- ---------- ----------
              ---PKPPTQA -------PET LQ-------- ---------- ----------
              ---PLDRKTP ---------- ---------- ---------- ----------
              ---------- ---------- ---------- ---------- ----------
              ---PKAPKLP -------KPP TLSP------ ---------- ----TQS--T
              --YPAGNVYG ---------- ---------- ---------- ----------
              ---------- ---------- ---------- ---------- ----------
              ---PSGNVLG ---------- ---------- ---------- ----------
              ---PTGNEIG ---------- ---------- ---------- ----------
              ---PKPPTPT -------SSP ---------- ---------- ----------
              ---PSGNWKG ---------- ---------- ---------- ----------
              ---KAGNYLG ---------- ---------- ---------- ----------
              ---PSGNYRG RL-------- ---------- ---------- ----------
              ---PAGNEIS ---------- ---------- ---------- ----------
              ---PSGNVLG ---------- ---------- ---------- ----------
              ---PAGNFLG SFTENVLPPG C--------- ---------- ----SSPTKK
              ---PLDRKTP ---------- ---------- ---------- ----------
              ---------- ---------- ---------- ---------- ----------
              ---PKPPTPP ---------- ---------- ---------- ----------
              ---PGGNYMN ---------- ---------- ---------- ----------
              ---PSGNFLT ---------- ---------- ---------- ----------
              ---TKGNIIN ---------- ---------- ---------- ----------
              ---PSGNFLY ---------- ---------- ---------- ----------
              ---PSGNFMP ---------- ---------- ---------- ----------
              ---PSGNFLT ---------- ---------- ---------- ----------
              ---PTANVFG ---------- ---------- ---------- ----------
              ---PSGNFLT ---------- ---------- ---------- ----------
              ---PSGNVLG ---------- ---------- ---------- ----------
              ---PAGNFLG SFTENVLPPG C--------- ---------- ----SSPTKK
              ---PSGNFLP ---------- ---------- ---------- ----------
              ---PSGNFLY ---------- ---------- ---------- ----------
              ---TKGNIFN ---------- ---------- ---------- ----------
              ---PGGNYIN ---------- ---------- ---------- ----------
              ---PIPPTPP ---------- ---------- ---------- ----------
              ---PSGKFLT ---------- ---------- ---------- ----------
              ---PTANVFN ---------- ---------- ---------- ----------
              ---PLDRKRP ---------- ---------- ---------- ----------
              ---PSGNIIG ---------- ---------- ---------- ----------
              ---PAGNFLG SFTDNVLTPG G--------- ---------- ----TSPSKR
              ---PSGNIIG ---------- ---------- ---------- ----------
              ---PRPPTQP -------LTP PA-------- ---------- ----------
              ---PKPPPVP -------PPE ---------- ---------- ----------
              ---PSGNYIG ---------- ---------- ---------- ----------
              ---PSGNWQG ---------- ---------- ---------- ----------
              ---PR----- ---------- ---------- ---------- ----------
              ---PTLPTPV -------PEQ PV-------- ---------- ----------
              ---------- ---------- ---------- ---------- ----------
              ---PSGNVLG ---------- ---------- ---------- ----------
              ---PHQKKLY ---------- ---------- ---------- ----------
              ---PSGNFPG ---------- ---------- ---------- ----------
              ---PKPPSIP -------PPP PSLP------ ---------- ----PPSPPV
              ---PSGNVLG ---------- ---------- ---------- ----------
              ---------- ---------- ---------- ---------- ----------
              ---PRKI--- ---------- ---------- ---------- ----------
              ---PSRK--- ---------- ---------- ---------- ----------
              ---PSGNFPG ---------- ---------- ---------- ----------
              ---------- ---------- ---------- ---------- ----------
              ---PVGNISG QFQNNVLPPL PEN-----VN AALSSP---- ----RQPSGK
              ---PVGNISG QFQNNVLPPL PEN-----VN AALSSP---- ----RQPSGK
              ---------- ---------- ---------- ---------- ----------
              ---PAGNFLG SFTENVLPPG G--------- ---------- ----SSPTKK
              ---PAGNFLG SFTENVLPPG G--------- ---------- ----SSPTKK
              ---PFDRNTP ---------- ---------- ---------- ----------
              ---------- ---------- ---------- ---------- ----------
              ---PAGNVIG ---------- ---------- ---------- ----------
              ---------- ---------- ---------- ---------- ----------
              ---PSGNVYG ---------- ---------- ---------- ----------
              ---PRPPTPP -------PQQ PE-------- ---------- ----------
              ---PGGNIMG ---------- ---------- ---------- ----------
              ---P------ ---------- ---------- ---------- ----------
              DLKPRVQLSN ---------- --------LQ RTTDDMGK-- ----------
              ---PPGNYIG SFAKNVPPPG GFEIPKIIVD KSASENGKTT TIKVEKHVRI
              ---PPGNFIG SFAENVPPLG GF-------- -VTSSQSKND ITKKMSPGNI
              ---PPGNFIG SFAENVPPLG GF-------- -AASSQGKNG VTKRTKPEKM
              ---PAGNYMG ---------- ---------- ---------- ----------
              ---PAGNIGN ---------- ---------- ---------- ----------
              ---PGGNDFN ---------- ---------- ---------- ----------
              ---PAGNYLG ---------- ---------- ---------- ----------
              ---PSGNFQN ---------- ---------- ---------- ----------
              ---PSGNFGN ---------- ---------- ---------- ----------
              ---PSGNFRN ---------- ---------- ---------- ----------
              ---PAGNVLG ---------- ---------- ---------- ----------
              ---PAGNIGN ---------- ---------- ---------- ----------
              ---PAGNYMN ---------- ---------- ---------- ----------
              ---PSGNFMN ---------- ---------- ---------- ----------
              ---PAGNYMG ---------- ---------- ---------- ----------

              ------RQLY E-LGQ----- --P----GLC PSG-TLPSGR YQ--------
              ------ITVY R--------- ---------- ---------- ----------
              ----VQHQ-- EKVLVK--KE VEC----QPQ ET-------- ----------
              ----VEPSPP RKVDFT--QE EDC----TQE KEI------- ----------
              -TLLEALPYY T-LDE----- --Q----AWQ QEA-LIVHNE YRRKHRVSDL
              -TLLEALPYY T-LDE----- --Q----AWQ QEA-LIVHNE YRRKHRVSDL
              VF----REHY V-ASDL---- --P----PLA SSS-IPLSNR IS-------T
              ----KPLFVN EDCVKL--VT KEE----VPE IE-------- ----------
              ------RELY E-DGV----- --P----AVC PAG-TMRSTQ YR--------
              ----EPLVVD EDCVKL--VT KEE----IPL IE-------- ----------
              ------RELY E-DGV----- --P----AVC PAG-TMRSTQ YR--------
              ----KPLIVD EDCVKL--VT KEE----IPQ IET------- ----------
              LLDVDCLDIH Q--------- ---------- ---------- ----------
              ---------- ---------- ---------- ---------- ----------
              ------RELY E-DGV----- --P----AVC PAG-TMRSTQ YR--------
              -TLLEALPYY T-LDE----- --Q----AWQ QEA-LIVHNE YRRKHRVSDL
              ----KPLVVD EDCVKL--VT KEE----VPE IE-------- ----------
              ------GTPY V-EGP----- --P----CSG CKDHCRLGKL CK--------
              ------LPIY N-VRT----- --P----SFR CIR-SIRVKA WF--------
              ------QRIY T-AGK----- --T----ASG CTR-G-KSKA WP--------
              ------HPMY T-VAE----- --G----GPR CSS-GVRSKV YANID-----
              ----SESTSP DDIIAE--NQ SAT----TIN GK-------- ----------
              ---------- ---------- ---------- ---------- ----------
              ------RELY E-DGV----- --P----ALC PPG-TIRSSR YQ--------
              ---LKHQQPT RNLDFT--QN END----TAK TM-------- ----------
              ------FEPY Q-SGQ----- --P----ACG NYG-MLYSNR YA--------
              ---LKYQQPT RNVDFT--QN EHD----TAK TM-------- ----------
              ---------- ---------- ---------- ---------- ----------
              ------RELY E-DGV----- --P----ALC PSG-TIRSSR YR--------
              ------FEPY Q-SGQ----- --P----ACG NYG-MLYSNR YA--------
              ASSQLQQPVA DIIAD--VEE PE-----MPE EVT------- ----------
              ------VSPY Q-SGQ----- --P----ACD NYG-MSYSNR YA--------
              ------KLPY I-IGN----- --R----SCD HP--LKNSDK YP--------
              ------QQLY K-LGR----- --P----GLC PSG-TFPSDR YQ--------
              VRP-DPRALY A--NE----- --Q----AWQ QEA-LLIHNE YRRKHRVPDL
              ------SPIY E-IRQ----- ---------- ---------- ----------
              ------FQPY Q-SGQ----- --P----ACG SYG-MVYSNR YA--------
              SSSTIKLSES EKVALE--AE EDC----FKA GA-------- ----------
              ------EPIY E-IRQ----- ---------- ---------- ----------
              ------QPVY Q-MLR----- ---------- ---------- ----------
              ------KPVY Q-TLH----- --T------- ---------- ----------
              ------EPVY D-VSD----- ---------- ------YYRL YAELDEEED-
              ---------- ---------- ---------- ---------- ----------
              ------RELY E-DGV----- --P----ALC PPG-TTRSLQ YL--------
              ---------- ---------- ---------- ---------- ----------
              ------RHLY EFDGI----- --P----GVC PDG-TLPSTD YE--------
              ------GIPY V-AGK----- --P----CSG CKDHCRLGKL CK--------
              ------RPIY N-TRN----- ---------- ---------- ----------
              ------PPAK EETLR---EE KSE----TKN TQ-------- ----------
              ---------- ---------- ---------- ---------- ----------
              -----PSPIF E--QI----- --A----LNN SGN-TRSTVI HI-SESQRAP
              ---------- ---------- ---------- ---------- ----------
              ---------- ---------- ---------- ---------- ----------
              ----EQLPVE KVSLKDERKV KKK----TSE EK-------- ----------
              ------YQPY Q-SGQ----- --P----ACG SYG-MSYSNR YA--------
              ---------- ---------- ---------- ---------- ----------
              ---------- ---------- ---------- ---------- ----------
              ------RELY E-DGV----- --P----ALC PQG-TIRSSR YP--------
              ------FQPY Q-SGQ----- --P----ACG SYG-MLYSNR YA--------
              ----VQHRTP EKILIR--KE KEC----QPE EA-------- ----------
              ---------- ---------- ---------- ---------- ----------
              ---------- ---------- ---------- ---------- ----------
              ------IEIH S--------- ---------- -------ERR YS--------
              ------RELY E-DGV----- --P----ALC PSG-TIRSSR YR--------
              ---------- ---------- -------SC- ---------- ----------
              ----VEPPPP RKVDFT--WE KDC----IQE KEI------- ----------
              ---------- ---------- ---------- ---------- ----------
              ----AMQQKQ ERHVTL--VE KDC----TPE EK-------- ----------
              ------APIY Q-V------- ---------- ---------- ----------
              ------FQPY Q-SGQ----- --P----ACG SYG-MLHSNR YA--------
              ISF---MPRY T-MDD----- --Q----TWQ QDA-LLAHNE YRRRHRVPDL
              ------APVY M-IKE----- ---------- ---------- ----------
              ---------- ---------- ---------- ---------- ----------
              VVPLQPENIA DLVVED-IKE PEN------- ---------- ----------
              ------APVY M-IKE----- ---------- ---------- ----------
              ------KPPY I-VGN----- --R----NCH HLSFLEASNV YS--------
              ------YQPY K-SGQ----- --P----ACG SYG-MSYSNR YA--------
              ------GRIY E-IKK----- ---------- ---------- ----------
              ------QSIY K-IRE----- ---------- ---------- ----------
              SAVSSPQPVV DLNAKV-VEK PDEITSITAE KLT------- ----------
              ------EKPY I-VGN----- --R----SCD SF--LKTSDK YP--------
              ------FQPY K-SGQ----- --P----SCG NYG-MSYSNR YS--------
              ---------- ---------- ---------- ---------- ----------
              ----VPPVPQ EVCDELERSR TEK----IPK EE-------- ----------
              ------FQPY Q-SGQ----- --P----ACG TYG-MSYSNR YA--------
              ---------- ---------- ---------- ---------- ----------
              ----VEPPLP RKVDFT--QE EDC----TQE KEI------- ----------
              ---------- ---------- ---------- ---------- ----------
              --------VY S-SCV----- --R----VNA RTS-TRENPH VL--------
              ------FQPY Q-SGQ----- --P----ACG TYG-MVYSNR YA--------
              ------RELY E-DGV----- --P----ALC PQG-TIRSLR YA--------
              ---------- ---------- ---------- ---------- ----------
              ---------- ---------- ---------- ---------- ----------
              ------QPIY D-IKK----- ---------- ---------- ----------
              ------AEPY A-MGE----- --S----CSA CGGHCRLGKL CK--------
              ------ETED D-SGC----- --E------- -----TRSRR YS--------
              ------EPVY Q-RR------ ---------- ---------- ----------
              ------KQPY D-VGK----- --Q----KCG NE--LVKSKT YL--------
              ------YKPY S-FGW----- --P----ECN SYG-VNYSNK YS--------
              ------EPMY E-TE------ ---------- ---------- ----------
              ------QPVY Q-TL------ ---------- ---------- ----------
              ----VPQPVK SSEAVA-QER KDK----GAG GE-------- ----------
              ------QPLY Q-AA------ ---------- ---------- ----------
              ------DPVY K-TA------ ---------- ---------- ----------
              ------EPVY Q-AV------ ---------- ---------- ----------
              ------EPVY Q-TR------ ---------- ---------- ----------
              ------YQPY H-LGE----- --P----ACG SHG-MSYSNR YA--------
              ------QPLY E-RA------ ---------- ---------- ----------
              -----PVVQQ RAARADKMAD ASR----ISI QE-------- ----------
              ------GELY E-DGA----- --P----ALC PRG-TVRSSR YR--------
              ---------- ---------- ---------- ---------- ----------
              VTLTQPEVVT DFIVED-VNE HLK------- ---------- ----------
              ------QPIY K-TKE----- ---------- ---------- ----------
              ---------- ---------- ---------- ---------- ----------
              ------YQPY K-SGQ----- --P----ACG SYG-MSYSNR YA--------
              ------KPPY S-IGN----- --R----SCD QL--LETSSA YP--------
              -AIAPPQPVR DLVVEH-VVE NEEPSENTDD KLD------- ----------
              ------KKMY E-IRQ----- ---------- ---------- ----------
              ------EAVY E-IRK----- ---------- ---------- ----------
              ------GLPY V-AGK----- --P----CSM CKDHCTRNKL CT--------
              ------KQPY V-IGN----- --C----SCD QG--LKASSK YP--------
              ------FQPY K-SGE----- --P----ACG NYG-MSYSNR YS--------
              ITFLDPKQQY P-LDE----- --Q----AWQ QEA-LLVHNE YRRRHRVPDL
              ------RELY E-DGV----- --P----ALC PQG-TIRSSG YA--------
              ---------- ---------- ---------- ---------- ----------
              ---------- ---------- ---------- ---------- ----------
              ------EPIY Q-IRK----- ---------- ---------- ----------
              ------DPVY E-VDV----- --S----RNN LKN-NVSINV YY--------
              ------EPVY E-IDI----- --Q----RNN LKN-NVIIDM N---------
              ------DPVY E-IDM----- --R----RIN LKN-NLSIDI N---------
              ------EPVY E-IEL----- --Q----RK- ---------- ----------
              ------DPVY E-IEI----- --Q----RK- ---------- ----------
              ------EPVY Q-IDF----- --Q----QIN VKN-NVSIDI NE--------
              ------DPVY E-VDV----- --P----LNN LKN-NVSIDM N---------
              ------FQPY Q-SGQ----- --P----ACG SYG-MVYSNR YA--------
              ITFLDPKQQY P-LDE----- --Q----AWQ QEA-LLVHNE YRRRHRVPDL
              ------EPVY E-IVL----- --Q----RK- ---------- ----------
              ------DPVY E-IDM----- --R----RIN LKN-NVSIDM N---------
              ------EPVY E-IDI----- --Q----RNN LKN-NISIDM N---------
              ------EPIY Q-IRK----- ---------- ---------- ----------
              ---------- ---------- ---------- ---------- ----------
              ------DPVY E-IEI----- --R----K-- ---------- ----------
              ------EPVY Q-IDF----- --Q----RIN LRN-NVSIDI NEENENERIA
              ------RELY E-DGV----- --P----ALC PQG-TIRSSR YA--------
              ------YQPY Q-SGQ----- --P----ACN NYG-MIYSNR YS--------
              ISF--SKSQY T-LDE----- --Q----AWQ QEA-LLVHNE YRRRHRVPDL
              ------YQPY Q-SGQ----- --P----ACS NYG-MIYSNR YS--------
              ---------- ---------- ---------- ---------- ----------
              -SVVIPQTVV DVEH---VEK EKEL--NVEE EIT------- ----------
              ------QKIY Q-RK------ ---------- ---------- ----------
              ------QKIY E-KKSN---- ---------- ---------- ----------
              ---------- ---------- ---------- ---------- ----------
              ----VEPSVE RKIDFV--QE EDC----TQE KE-------- ----------
              ---------- ---------- ---------- ---------- ----------
              ------FEPY Q-SGR----- --P----ACG NYG-MVYSNR YA--------
              ------VKIR E-IN------ ---------- ---------- ----------
              ------REVY K-QK------ ---------- ---------- ----------
              PTSAPPQTDV DVDVED-EKE LDE----TEE NA-------- ----------
              ------FQPY K-SGQ----- --P----ACG NYG-MSYSNR YA--------
              ---------- ---------- ---------- ---------- ----------
              ---------- ---------- ---------- ---------- ----------
              ---------- ---------- ---------- ---------- ----------
              ------RKVY Q-SK------ ---------- ---------- ----------
              ---------- ---------- ---------- ---------- ----------
              VF----REHY I-ASDS---- --P----PLA SSS-APLSDT AS-------M
              VF----REHY I-ASDS---- --P----PLA SSS-APLSDT AS-------M
              ---------- ---------- ---------- ---------- ----------
              ITFLDPKPRY T-LDE----- --Q----AWQ QEA-LLVHNE YRRRHRVPDL
              ITFLDPKPRY T-LDE----- --Q----AWQ QEA-LLVHNE YRRRHRVPDL
              ------GELY E-DGV----- --P----APC PSG-TTRSRR YQ--------
              ---------- ---------- ---------- ---------- ----------
              ------ESVY E-PER----- ---------- ---------- ----------
              ---------- ---------- ---------- ---------- ----------
              ------KRVY E-IIDD---- ---------- ---------- ----------
              ----AHEQVS EKIVSP--EE IDC----TPA AV-------- ----------
              ------LPIY K-FNN----- ---------- ---------- ----------
              -------RPV Q-DWE----- --T----ADP NAN-PGASRV YA--------
              ------ESMI EVITRD--RN TMD------- ----ILNFDS YAGSNDATSA
              ---------- --VDEN-DPD QFD----EFS QTM-LRFHNE HRRRHGAPDL
              ---------- --SDDD-ANC IED----EFA EEG-VRIHNE YRRKHGVPDL
              ---------- --ADDD-ASS DEE----EFA KEG-LRIHNE YRRKHGVPDL
              ------QPIY T-KK------ ---------- ---------- ----------
              ------EPIY E-KK------ ---------- ---------- ----------
              ------QPIY E-RK------ ---------- ---------- ----------
              ------QLPN T-KK------ ---------- ---------- ----------
              ------EELY Q-TK------ ---------- ---------- ----------
              ------EELY Q-TK------ ---------- ---------- ----------
              ------EKLY E-KK------ ---------- ---------- ----------
              ------AQIY E-IK------ ---------- ---------- ----------
              ------EPIY E-KK------ ---------- ---------- ----------
              ------QPVY E-RK------ ---------- ---------- ----------
              ------EELY Q-TK------ ---------- ---------- ----------
              ------QPIY T-KK------ ---------- ---------- ----------

              --------FL CRTI------ ---------- ---------- -----RM-AS
              ---------- ---------- ---------- ---------- ----------
              ---------- ---------- ---------- ---------- ----------
              ---------- ---------- ---------- ---------- ---------I
              RL----SVEL TSAAKAWANT LLNTNKLIPQ TSSPYGENIY SMQCSDPKVI
              RL----SVEL TSAAKVYFPY KNYNNYLI-- ---------- ----------
              DS----NRSS ISSTQ----- ---------- ---------- ----------
              ---------- ---------- ---------- ---------- ----------
              --------AL CQKF------ ---------- ---------- -----QGWHT
              ---------- ---------- ---------- ---------- ----------
              --------AL CQKF------ ---------- ---------- -----QGWHT
              ---------- ---------- ---------- ---------- ----------
              ---------- ---------- ---------- ---------- ----------
              ---------- ---------- ---------- ---------- ----------
              --------AL CQKF------ ---------- ---------- -----QGWHT
              RL----SVEL TSAAKAWANT LLNTNKLIPQ TSSPYGENIY SMQCSDPKVI
              ---------- ---------- ---------- ---------- ----------
              --------NA CPWADLWA-- ---------- ---------N CRQLNETWPT
              --------RF CN-------- ---------- ---------- ----------
              --------SL CN-------- ---------- ---------- ----------
              ------FLSL VTIYLQLRS- ---------- ---------- ----------
              ---------- ---------- ---------- ---------- ----------
              ---------- ---------- ---------- ---------- ----------
              --------AL CQKF------ ---------- ---------- -----QKRQS
              ---------- ---------- ---------- ---------- ----------
              --------GL C--------- ---------- ---------- ----------
              ---------- ---------- ---------- ---------- ----------
              ---------- ---------- ---------- ---------- ----------
              --------AL CRKCFL---- ---------- ---------- ----VEMFPP
              --------GL C--------- ---------- ---------- ----------
              ---------- ---------- ---------- ---------- ----------
              --------GL C--------- ---------- ---------- ----------
              --------NL CGVKDVPI-- ---------- ---------S CLK-NNTEEL
              --------FL CKYK------ ---------- ---------- -----KN-DS
              RL----SAEL TAAAKAWANT LLSTNKLIPQ SSSPYGENIY SMQCSDPKLI
              ---------- ---------- ---------- ---------- ----------
              --------GL C--------- ---------- ---------- ----------
              ---------- ---------- ---------- ---------- ----------
              ---------- ---------L ---------- ---------- ----------
              ---------- ---------- ---------- ---------- ----------
              ---------- ---------- ---------- ---------- ----------
              ---------- ---------- ---------- ---------- ----------
              ---------- ---------- ---------- ---------- ----------
              --------AL CQKF------ ---------- ---------- -----QVWQS
              ---------- ---------- ---------- ---------- ----------
              --------WL CARD------ ---------- ---------- -----PEADY
              --------NA CPWADLWA-- ---------- ---------N CRQLYETWPT
              ---------- ---------- ---------- ---------- ----------
              ---------- ---------- ---------- ---------- ----------
              ---------- ---------- ---------- ---------- ----------
              GV---RCVPV CART-----L V--------- ---------- ----------
              ---------- ---------- ---------- ---------- ----------
              ---------- ---------- ---------- ---------- ----------
              ---------- ---------- ---------- ---------- ----------
              --------GL C--------- ---------- ---------- ----------
              ---------- ---------- ---------- ---------- ----------
              ---------- ---------- ---------- ---------- ----------
              --------AL CQKF------ ---------- ---------- -----QEWQS
              --------GL C--------- ---------- ---------- ----------
              ---------- ---------- ---------- ---------- ----------
              ---------- ---------- ---------- ---------- ----------
              ---------- ---------- ---------- ---------- ----------
              ---------- ---------- ---------- ---------- ----------
              --------AL CRKC------ ---------- ---------- -------FPP
              ---------- ---------- ---------- ---------- ----------
              ---------- ---------- ---------- ---------- ----------
              ---------- ---------- ---------- ---------- ----------
              ---------- ---------- ---------- ---------- ----------
              ---------- ---------- ---------- ---------- ----------
              --------GL C--------- ---------- ---------- ----------
              RL----SAEL TSAAKAWANT LLNTNKLIPQ LSSPYGENIY SMQCSDPKLI
              ---------- ---------- ---------- ---------- ----------
              ---------- ---------- ---------- ---------- ----------
              ---------- ---------- ---------- ---------- ----------
              ---------- ---------- ---------- ---------- ----------
              --------NL C--------- ---------- ---------- ----------
              --------GL C--------- ---------- ---------- ----------
              ---------- ---------- ---------- ---------- ----------
              ---------- ---------- ---------- ---------- ----------
              ---------- ---------- ---------- ---------- ----------
              --------NL CSLQDAPV-- ---------- ---------I CLK-NDVKKI
              --------GL C--------- ---------- ---------- ----------
              ---------- ---------- ---------- ---------- ----------
              ---------- ---------- ---------- ---------- ----------
              --------GL C--------- ---------- ---------- ----------
              ---------- ---------- ---------- ---------- ----------
              ---------- ---------- ---------- ---------- ----------
              ---------- ---------- ---------- ---------- ----------
              --------SF CAAC------ ---------- ---------- ----------
              --------GL C--------- ---------- ---------- ----------
              --------AL CQKA------ ---------- ---------- -----EELPS
              ---------- ---------- ---------- ---------- ----------
              ---------- ---------- ---------- ---------- ----------
              ---------- ---------- ---------- ---------- ----------
              --------NA CPWADLWA-- ---------- ---------N CQQLRATWPG
              --------EL CLAG------ ---------- ---------- -----GIFAK
              ---------- ---------- ---------- ---------- ----------
              --------GL CAMREPPS-- ---------- --------FQ CSS-------
              --------GL C--------- ---------- ---------- ----------
              ---------- ---------- ---------- ---------- ----------
              ---------- ---------- ---------- ---------- ----------
              ---------- ---------- ---------- ---------- ----------
              ---------- ---------- ---------- ---------- ----------
              ---------- ---------- ---------- ---------- ----------
              ---------- ---------- ---------- ---------- ----------
              ---------- ---------- ---------- ---------- ----------
              --------GL C--------- ---------- ---------- ----------
              ---------- ---------- ---------- ---------- ----------
              ---------- ---------- ---------- ---------- ----------
              --------AL CQKF------ ---------- ---------- -----QKWMS
              ---------- ---------- ---------- ---------- ----------
              ---------- ---------- ---------- ---------- ----------
              ---------- ---------- ---------- ---------- ----------
              ---------- ---------- ---------- ---------- ----------
              --------GL C--------- ---------- ---------- ----------
              --------NI CGIKDPPT-- ---------- ---------S CSG-NGNKEV
              ---------- ---------- ---------- ---------- ----------
              ---------- ---------- ---------- ---------- ----------
              ---------- ---------- ---------- ---------- ----------
              --------NA CYHTDLWS-- ---------- ---------N CAELVRTFDT
              --------NL CDLENESA-- ---------- ---------S CPE-DNVEKL
              --------GL C--------- ---------- ---------- ----------
              TL----SADL TAAAKAWANT LLNTNKLIPQ SSSPYGENIY SMQCSDPKLI
              --------AL CQKS------ ---------- ---------- -----QKWPS
              ---------- ---------- ---------- ---------- ----------
              ---------- ---------- ---------- ---------- ----------
              ---------- ---------- ---------- ---------- ----------
              ---------- ---------- ---------- ---------- ----------
              ---------- ---------- ---------- ---------- ----------
              ---------- ---------- ---------- ---------- ----------
              ---------- ---------- ---------- ---------- ----------
              ---------- ---------- ---------- ---------- ----------
              ---------- ---------- ---------- ---------- ----------
              ---------- ---------- ---------- ---------- ----------
              --------GL C--------- ---------- ---------- ----------
              TL----SADL TAAAKAWANT LLNTNKLIPQ SSSPYGENIY SMQCSDPKLI
              ---------- ---------- ---------- ---------- ----------
              ---------- ---------- ---------- ---------- ----------
              ---------- ---------- ---------- ---------- ----------
              ---------- ---------- ---------- ---------- ----------
              ---------- ---------- ---------- ---------- ----------
              ---------- ---------- ---------- ---------- ----------
              S--------- ---------- ---------- ---------- ----------
              --------AL CQKS------ ---------- ---------- -----QKWPS
              --------GL C--------- ---------- ---------- ----------
              RL----SPEL TAAAKAWANT LLNTNKLIPQ SSSPYGENIY SMQCSDPKLV
              --------GL C--------- ---------- ---------- ----------
              ---------- ---------- ---------- ---------- ----------
              ---------- ---------- ---------- ---------- ----------
              ---------- ---------- ---------- ---------- ----------
              ---------- ---------- ---------- ---------- ----------
              ---------- ---------- ---------- ---------- ----------
              ---------- ---------- ---------- ---------- ----------
              ---------- ---------- ---------- ---------- ----------
              --------GL CLLP------ ---------- ---------- ----------
              ---------- ---------- ---------- ---------- ----------
              ---------- ---------- ---------- ---------- ----------
              ---------- ---------- ---------- ---------- ----------
              --------GL C--------- ---------- ---------- ----------
              ---------- ---------- ---------- ---------- ----------
              ---------- ---------- ---------- ---------- ----------
              ---------- ---------- ---------- ---------- ----------
              ---------- ---------- ---------- ---------- ----------
              ---------- ---------- ---------- ---------- ----------
              ES----DCSS ASSTQ----- ---------- ---------- ----------
              ES----DCSS ASSTQ----- ---------- ---------- ----------
              ---------- ---------- ---------- ---------- ----------
              RL----SAEL TSAAKAWANT LLNTNKLIPQ STSPYGENIY SMQCSDPKLI
              RL----SAEL TSAAKAWANT LLNTNKLIPQ STSPYGENIY SMQCSDPKLI
              --------AL CQKF------ ---------- ---------- -----QGWQS
              ---------- ---------- ---------- ---------- ----------
              ---------- ---------- ---------- ---------- ----------
              ---------- ---------- ---------- ---------- ----------
              ---------- ---------- ---------- ---------- ----------
              ---------- ---------- ---------- ---------- ----------
              ---------- ---------- ---------- ---------- ----------
              --------KL SFDKTPQR-- ---------- ---------- ----------
              GLGDPNTRKL LELRDEID-- ---------- ---------R LKKINAAIYQ
              VL----HKEL VRDAQQWAEI LARDDRFTYR QNSKYGENLY CLWSSDRHAK
              KL----SKSL CSYAKEWAKI LAREDRFGHR PDGKYGENIY CMWSSDPQQR
              KL----SKSL CSYAKEWAKT LAREDRFGHR PDGKYGENIY CMWSSDLQQK
              ---------- ---------- ---------- ---------- ----------
              ---------- ---------- ---------- ---------- ----------
              ---------- ---------- ---------- ---------- ----------
              ---------- ---------- ---------- ---------- ----------
              ---------- ---------- ---------- ---------- ----------
              ---------- ---------- ---------- ---------- ----------
              ---------- ---------- ---------- ---------- ----------
              ---------- ---------- ---------- ---------- ----------
              ---------- ---------- ---------- ---------- ----------
              ---------- ---------- ---------- ---------- ----------
              ---------- ---------- ---------- ---------- ----------
              ---------- ---------- ---------- ---------- ----------

              ---------- ---------- ---------- ---------- ----------
              ---------- ---------- ---------- ---------- ----------
              --SRKEPKKA KQRKK----- ---------- ---------- ----------
              FEAKKEAKKA KKKKK----- ---------- ---------- ----------
              VSPREVISKW YAEKKDHKYG IEPK-VLNTC HFTQIVWKNT TEMGIAIAK-
              ---------L FQKKKKSLF- ---------- HFLNIF---- ----INLYQ-
              ---------- ---------- ---------- ---------- ----------
              --PKQEVKKK KKKKK----- ---------- ---------- ----------
              QK-QRKVQEK RGKKNNG--- ---------- ---------- --TTNNKF-L
              --PKQEVKKK KKKKK----- ---------- ---------- ----------
              QK-QRKVQEK RGKKNNG--- ---------- ---------- --TTSNKF-L
              --PKQEVKKK KKRKR----- ---------- ---------- ----------
              ---------- ---------- ---------- ---------- ----------
              ---------- ---------- ---------- ---------- ----------
              QK-QRKVQEK RGKKNNG--- ---------- ---------- --TTSNKF-V
              VSPREVISKW YAEKKDHKYG IEPK-VLNTC HFTQIVWKNT TEMGIAIAK-
              --PKPEVKKK IKKKK----- ---------- ---------- ----------
              WLCNSDTQQG VERRQ----- ---------- ---------- --FCRATCKC
              ---------- ---------- ---------- ---------- ----------
              ---------- ---------- ---------- ---------- ----------
              ---------- ---------- ---------- ---------- ----------
              -M-KEKGKGG KAKGK----- ---------- ---------- ----------
              ---------- ---------- ---------- ---------- ----------
              QKVQHKIQQK QDKRNDRP-- ---------- ---------- --MNNGAFLI
              --SKTKLRKT KKRGKM---- ---------- ---------- ---------G
              ---------- ---------- ---------- ---------- ---SAGHYYY
              --SKTKLRKI KKRGKM---- ---------- ---------- ---------G
              ---------- ---------- ---------- ---------- ----------
              RNSRDRCRFL S--------- ---------- ---------- ----------
              ---------- ---------- ---------- ---------- ---SAEHYYY
              EQPIKVLKRK KKKRK----- ---------- ---------- ----------
              ---------- ---------- ---------- ---------- ---SRGSYYH
              NSYKRSAFVQ NGRK------ ---------- FLNS-H-HNT HK-YNSSVYQ
              YFFERSTSFS S--------- ---------- ---------- ----------
              VPAREVVSKW YSEKKDHKYG TEPK-ILNTC HFTQIVWKNT TELGIAMAK-
              ---------- ---------- ---------- ---------- ----------
              ---------- ---------- ---------- ---------- ---SGEQFYH
              --PPKPTKRD KKRKK----- ---------- ---------- ----------
              ---------- ---------- ---------- ---------- ----------
              ---------- ---------- ---------- ---------- ----------
              ---------- ---------- ---------- ---------- ----------
              ---------- ---------- ---------- ---------- ----------
              ---------- ---------- ---------- ---------- ----------
              QGETQQNGKG DATAR----- ---------- ---------- ---NSSASSI
              ---------- ---------- ---------- ---------- ----------
              IKKKKQQRLV HGKREDSK-- ---------- ---------- --KMNNVGFT
              WLCDSDTQQG RERRQ----- ---------- ---------- --FCRATCKC
              ---------- ---------- ---------- ---------- ----------
              ---KKDEKKK KKKEK----- ---------- ---------- ----------
              -----EVQKT RGRGRF---- ---------- ---------- -----ARNTA
              ----RDAPEG SQRCP----- ---------- ---------- ----------
              ---------- ---------- ---------- ---------- ----------
              ---------- ---------- ---------- ---------- ----------
              --TKKDVTKY KKKKR----- ---------- ---------- ----------
              ---------- ---------- ---------- ---------- ---SRGSYYH
              ---------- ---------- ---------- ---------- ----------
              ---------- ---------- ---------- ---------- ----------
              QKAQRKIQQK QGKRRDRT-- ---------- ---------- --MSSGAFLI
              ---------- ---------- ---------- ---------- ---SGEHYYH
              --PRKEPNNV KQRKK----- ---------- ---------- ----------
              ---------- ---------- ---------- ---------- ----------
              ---------- ---------- ---------- ---------- ----------
              ---------- ---------- ---------- ---------- ----------
              RNVPSLPLSL S--------- ---------- ---------- ----------
              ---------- ---------- ---------- ---------- ----------
              --SKKEAKRE KNKRN----- ---------- ---------- ----------
              ---------- ---------- ---------- ---------- ----------
              --PKKKEEKK KKKKK----- ---------- ---------- ----------
              ---------- ---------- ---------- ---------- ----------
              ---------- ---------- ---------- ---------- ---SGEHYYH
              VPAREVVSKW YSEKKDHKFG TEPK-VLNTC HFTQIVWKNT TEMGIAMAK-
              ---------- ---------- ---------- ---------- ----------
              ---------W QSQKN----- ---------- ---------- ----------
              --SSKFKNKS KKKPK----- ---------- ---------- ----------
              ---------- ---------- ---------- ---------- ----------
              ---------- ---------- ---------- ---------- -------VRA
              ---------- ---------- ---------- ---------- ---SRGSYYH
              ---------- ---------- ---------- ---------- ----------
              ---------- ---------- ---------- ---------- ----------
              KQPTKELKHK KKKKK----- ---------- ---------- ----------
              HGDNKLTPVG SSRR------ ---------- FLNNIR-DNI RQ-IRRNIMH
              ---------- ---------- ---------- ---------- ---SRGSYYH
              ---------- ---------- ---------- ---------- ----------
              --PKKKVTKR KSRR------ ---------- ---------- ----------
              ---------- ---------- ---------- ---------- ---ARGSYYH
              ---------- ---------- ---------- ---------- ----------
              --PKKEAKKA KKKKK----- ---------- ---------- ----------
              ---------- ---------- ---------- ---------- ----------
              ---------- ---------- ---------- ---------- ----------
              ---------- ---------- ---------- ---------- ---SGQNYYH
              RKVHRRIEWN LETTNQT--- ---------- ---------- ---TSGTFLI
              ---------- ---------- ---------- ---------- ----------
              ---------- ---------- ---------- ---------- ----------
              ---------- ---------- ---------- ---------- ----------
              WLCDTDTEQG RERRQ----- ---------- ---------- --FCRATCRC
              RIRRRRASSP DAHRRRGVAP -----LTDCG KRRRCYYQLS STVSGAATAA
              ---------- ---------- ---------- ---------- ----------
              -KGKSARRLL SGRKKKS--- ---------- -------HAS KKCKGSECFA
              ---------- ---------- ---------- ---------- ---SKAIYYP
              ---------- ---------- ---------- ---------- ----------
              ---------- ---------- ---------- ---------- ----------
              --GAKGKKKS EKKGK----- ---------- ---------- ----------
              ---------- ---------- ---------- ---------- ----------
              ---------- ---------- ---------- ---------- ----------
              ---------- ---------- ---------- ---------- ----------
              ---------- ---------- ---------- ---------- ----------
              ---------- ---------- ---------- ---------- ---AHGSYYH
              ---------- ---------- ---------- ---------- ----------
              --TTKKIAQK KKKKR----- ---------- ---------- ----------
              RKVNRRTERN QKEKAERT-- ---------- ---------- --VTSGTFPI
              ---------- ---------- ---------- ---------- ----------
              -KPKKLKRQL KKKTK----- ---------- ---------- ----------
              ---------- ---------- ---------- ---------- ----------
              ---------- ---------- ---------- ---------- ----------
              ---------- ---------- ---------- ---------- ---SRGSYYH
              YNNEHVV--- SGRR------ ---------- FLNNAH-RKA QP-E-NIARD
              EKPVKKSKTQ PKRKK----- ---------- ---------- ----------
              ---------- ---------- ---------- ---------- ----------
              ---------- ---------- ---------- ---------- ----------
              WVCETDTPEG RERRK----- ---------- ---------- --FCGATCNC
              HSDADLVPVE NGRR------ ---------- FFNNLR-ADT RR-EKSITYD
              ---------- ---------- ---------- ---------- ---SRGSYYH
              VPPREVVSKW YSEKKDHKFG TEPK-VLNTC HFTQIVWKNT TEMGIAMAK-
              RKLQRRTESS QKRTSET--- ---------- ---------- --MTSGTFLI
              ---------- ---------- ---------- ---------- ----------
              ---------- ---------- ---------- ---------- ----------
              ---------- ---------- ---------- ---------- ----------
              ---------- ---------- ---------- ---------- ----------
              ---------- ---------- ---------- ---------- ----------
              ---------- ---------- ---------- ---------- ----------
              ---------- ---------- ---------- ---------- ----------
              ---------- ---------- ---------- ---------- ----------
              ---------- ---------- ---------- ---------- ----------
              ---------- ---------- ---------- ---------- ----------
              ---------- ---------- ---------- ---------- ---SGHNYYH
              VPAREVVSKW YSEKKDHKFG TEPK-VLNTC HFTQIVWKNT TEMGIAMAK-
              ---------- ---------- ---------- ---------- ----------
              ---------- ---------- ---------- ---------- ----------
              ---------- ---------- ---------- ---------- ----------
              ---------- ---------- ---------- ---------- ----------
              ---------- ---------- ---------- ---------- ----------
              ---------- ---------- ---------- ---------- ----------
              ---------- ---------- ---------- ---------- ----------
              RKLQRRTESS QKRTSQT--- ---------- ---------- --MTSGTFLI
              ---------- ---------- ---------- ---------- ---SRGNYYH
              VSAREVVSKW YSEKKEHKFG TEPK-VLNTC HFTQIVWKNT TEMGIAMAK-
              ---------- ---------- ---------- ---------- ---SRGNYYH
              ---SSFHSHL DENQK----- ---------- ---------- ----------
              EQPTSVKKRK KKQK------ ---------- ---------- ----------
              ---------- ---------- ---------- ---------- ----------
              ---------- ---------- ---------- ---------- ----------
              ---------- ---------- ---------- ---------- ----------
              ---TKEAKKV KKKRK----- ---------- ---------- ----------
              ---------- ---------- ---------- ---------- ----------
              ---------- ---------- ---------L LFNS---EQL EILSQDVCKN
              ---------- ---------- ---------- ---------- ----------
              ---------- ---------- ---------- ---------- ----------
              -KPTSVKKRK HVRKK----- ---------- ---------- ----------
              ---------- ---------- ---------- ---------- ---SHGNYYY
              ---------- ---------- ---------- ---------- ----------
              ---------- ---------- ---------- ---------- ----------
              ---------- ---------- ---------- ---------- ----------
              ---------- ---------- ---------- ---------- ----------
              ---------- ---------- ---------- ---------- ----------
              ---------- ---------- ---------- ---------- ----------
              ---------- ---------- ---------- ---------- ----------
              ---------- ---------- ---------- ---------- ----------
              VPAREVVSKW YSEKKDHKYG AEPK-ILNTC HFTQIVWKNT TEMGIAMAK-
              VPAREVVSKW YSEKKDHKYG AEPK-ILNTC HFTQIVWKNT TEMGIAMAK-
              QKERRNFEQR QDEKNDQT-- ---------- ---------- --TSNGAFLI
              ---------- ---------- ---------- ---------- ----------
              ---------- ---------- ---------- ---------- ----------
              ---------- ---------- ---------- ---------- ----------
              ---------- ---------- ---------- ---------- ----------
              --SREPLRKK KKRRR----- ---------- ---------- ----------
              ---------- ---------- ---------- ---------- ----------
              ---DKLVDYT SAKKKHA--- ---------I KFNS----LI RR-QRNPGYP
              FSVKRILEKT NEDLN----- ---------- ---------- ----------
              PSAKDVCRSW YEEVKQYAFN QEPRGVIKGG QFTQMVWKGT KELGVGVGQT
              VTAKDACQSW YREIKDFAFG SEPR-VLKSG HFTQMIWKNS QELGMGLARS
              VTAKDACQSW YKEIKDFTFG AEPR-VLKSG HFSQMIWKNS QELGMGLARS
              ---------- ---------- ---------- ---------- ----------
              ---------- ---------- ---------- ---------- ----------
              ---------- ---------- ---------- ---------- ----------
              ---------- ---------- ---------- ---------- ----------
              ---------- ---------- ---------- ---------- ----------
              ---------- ---------- ---------- ---------- ----------
              ---------- ---------- ---------- ---------- ----------
              ---------- ---------- ---------- ---------- ----------
              ---------- ---------- ---------- ---------- ----------
              ---------- ---------- ---------- ---------- ----------
              ---------- ---------- ---------- ---------- ----------
              ---------- ---------- ---------- ---------- ----------

              ---------- ---------- ---------- ---------- ----------
              ---------- ---------- ---------- ---------- ----------
              R--------- ---------- ---------- ---------- ----------
              KRKK------ ---------- ---------- ---------- ----------
              KDGTC----- ---------- ---------- ---------- ----VVVACY
              RIGNS----- ---------- ---------- ---------- ------INC-
              ---------- ---------- ---------- ---------- ----------
              K--------- ---------- ---------- ---------- ----------
              KSTVYLI--- ---------- ---------- ---------- QLVLLFLI--
              KK-------- ---------- ---------- ---------- ----------
              KSTVYLI--- ---------- ---------- ---------- QLVLLFLI--
              NDPYNFF--- ---------- ---------- ---------- ----LFLSIF
              ---------- ---------- ---------- ---------- ----------
              ---------- ---------- ---------- ---------- ----------
              KSTVYLI--- ---------- ---------- ---------- QLVLLFLI--
              KDGTC----- ---------- ---------- ---------- ----VVVACY
              KK-------- ---------- ---------- ---------- ----------
              RDKIV----- ---------- ---------- ---------- ----------
              ---------- ---------- ---------- ---------- ----------
              ---------- ---------- ---------- ---------- ----------
              ---------- ---------- ---------- ---------- ----------
              KKAKN----- ---------- ---------- ---------- ----------
              ---------- ---------- ---------- ---------- ----------
              KSTIYLI--- ---------- ---------- ---------- QLVLLLLSTT
              KK-------- ---------- ---------- ---------- ----------
              LGAL------ ---------- ----CSYG-- ---------- ----------
              KK-------- ---------- ---------- ---------- ----------
              ---------- ---------- ---------- ---------- ----------
              -----LL--- ---------- ---------- ---------- SVLSLAMSAY
              LGAL------ ---------- ----CSYG-- ---------- ----------
              ---------- ---------- ---------- ---------- ----------
              LGAL------ ---------- ----CIYG-- ---------- ----------
              RKK------- --------SF CSRKMQINFL SRIF-----C CIIL------
              ----YGI--- ---------- ---------- ---------- AIIHAFVN--
              RDGTC----- ---------- ---------- ---------- ----VVVACY
              ---------- ---------- ---------- ---------- ----------
              LGAL------ ---------- ----CSYG-- ---------- ----------
              KRR------- ---------- ---------- ---------- ----------
              ---------- ---------- ---------- ---------- ----------
              ---------- ---------- ---------- ---------- ----------
              ---------- ---------- ---------- ---------- ----------
              ---------- ---------- ---------- ---------- ----------
              ---------- ---------- ---------- ---------- ----------
              KPAVHLV--- ---------- ---------- ---------- RLLLLLPA--
              ---------- ---------- ---------- ---------- ----------
              TVSLHLM--- ---------- ---------- ---------- GLTVILSV--
              RDRIV----- ---------- ---------- ---------- ----------
              ---------- ---------- ---------- ---------- ----------
              KKK------- ---------- ---------- ---------- ----------
              KGNVD----- ---------- ---------- ---------- ----------
              ---------- ---------- ---------- ---------- ----------
              ---------- ---------- ---------- ---------- ----------
              ---------- ---------- ---------- ---------- ----------
              ---------- ---------- ---------- ---------- ----------
              LGAY------ ---------- ----CAYG-- ---------- ----------
              ---------- ---------- ---------- ---------- ----------
              ---------- ---------- ---------- ---------- ----------
              IPAVYLV--- ---------- ---------- ---------- QTVLLLLT--
              LGAL------ ---------- ----CSYG-- ---------- ----------
              K--------- ---------- ---------- ---------- ----------
              ---------- ---------- ---------- ---------- ----------
              ---------- ---------- ---------- ---------- ----------
              ---------- ---------- ---------- ---------- ----------
              -----LY--- ---------- ---------- ---------- ALHCLLTTSF
              ---------- ---------- ---------- ---------- ----------
              K--------- ---------- ---------- ---------- ----------
              ---------- ---------- ---------- ---------- ----------
              K--------- ---------- ---------- ---------- ----------
              ---------- ---------- ---------- ---------- ----------
              LGAL------ ---------- ----CNYG-- ---------- ----------
              R--------- ---------- ---------- ---------- ----------
              ---------- ---------- ---------- ---------- ----------
              ---------- ---------- ---------- ---------- ----------
              KAAKKRK--- ---------- ---------- ---------- ----------
              ---------- ---------- ---------- ---------- ----------
              STK------- ---------- ---------- ---------- ----------
              LGAL------ ---------- ----CVYG-- ---------- ----------
              ---------- ---------- ---------- ---------- ----------
              ---------- ---------- ---------- ---------- ----------
              KKE------- ---------- ---------- ---------- ----------
              NKAK------ ------KNKS AHTKCKVISI KDILQY---N KIVILF----
              LGAL------ ---------- ----CVYG-- ---------- ----------
              ---------- ---------- ---------- ---------- ----------
              ---------- ---------- ---------- ---------- ----------
              LGAY------ ---------- ----CAYG-- ---------- ----------
              ---------- ---------- ---------- ---------- ----------
              KRKK------ ---------- ---------- ---------- ----------
              ---------- ---------- ---------- ---------- ----------
              ---------- ---------- ---------- ---------- ----------
              LGAL------ ---------- ----CAYGR- ---------- ----------
              KRAIYPV--- ---------- ---------- ---------- HMVLLLLA--
              ---------- ---------- ---------- ---------- ----------
              ---------- ---------- ---------- ---------- ----------
              ---------- ---------- ---------- ---------- ----------
              DGKII----- ---------- ---------- ---------- ----------
              AAALMCL--- ---------- ---------- ---------- RDGFFLLRCF
              ---------- ---------- ---------- ---------- ----------
              RRAM------ ---------- ---------- ---------- ----------
              LGAY------ ---------- ----CAYG-- ---------- ----------
              ---------- ---------- ---------- ---------- ----------
              ---------- ---------- ---------- ---------- ----------
              KKK------- ---------- ---------- ---------- ----------
              ---------- ---------- ---------- ---------- ----------
              ---------- ---------- ---------- ---------- ----------
              ---------- ---------- ---------- ---------- ----------
              ---------- ---------- ---------- ---------- ----------
              LGAY------ ---------- ----CTYG-- ---------- ----------
              ---------- ---------- ---------- ---------- ----------
              ---------- ---------- ---------- ---------- ----------
              KRAVYLV--- ---------- ---------- ---------- QPVLLLLA--
              ---------- ---------- ---------- ---------- ----------
              KK-------- ---------- ---------- ---------- ----------
              ---------- ---------- ---------- ---------- ----------
              ---------- ---------- ---------- ---------- ----------
              LGAL------ ---------- ----CVYG-- ---------- ----------
              DMKK------ ------QLVH Y-SDSTYVNY SRHEYFAQQD SIVLIFD---
              KKKQLPI--- ---------- ---------- ---------- ----------
              ---------- ---------- ---------- ---------- ----------
              ---------- ---------- ---------- ---------- ----------
              KDKIYYHHDG ---------- ---------- ---------- ----------
              MMKK------ ------QPAH ANSKSILISS PRIFYYVRPN SNILIFRGNL
              LGAL------ ---------- ----CVYG-- ---------- ----------
              KDGTC----- ---------- ---------- ---------- ----VIVACY
              KGTIYPV--- ---------- ---------- ---------- HLILLLLA--
              ---------- ---------- ---------- ---------- ----------
              ---------- ---------- ---------- ---------- ----------
              ---------- ---------- ---------- ---------- ----------
              ---------- ---------- ---------- ---------- ----------
              ---------- ---------- ---------- ---------- ----------
              ---------- ---------- ---------- ---------- ----------
              ---------- ---------- ---------- ---------- ----------
              ---------- ---------- ---------- ---------- ----------
              ---------- ---------- ---------- ---------- ----------
              ---------- ---------- ---------- ---------- ----------
              LGAL------ ---------- ----CPYGR- ---------- ----------
              KDGTC----- ---------- ---------- ---------- ----VIVACY
              ---------- ---------- ---------- ---------- ----------
              ---------- ---------- ---------- ---------- ----------
              ---------- ---------- ---------- ---------- ----------
              ---------- ---------- ---------- ---------- ----------
              ---------- ---------- ---------- ---------- ----------
              ---------- ---------- ---------- ---------- ----------
              ---------- ---------- ---------- ---------- ----------
              KGTIYPV--- ---------- ---------- ---------- HLMLLLLA--
              LGAL------ ---------- ----CAYG-- ---------- ----------
              RDGTC----- ---------- ---------- ---------- ----VVVACY
              LGAL------ ---------- ----CAYG-- ---------- ----------
              ---------- ---------- ---------- ---------- ----------
              ---------- ---------- ---------- ---------- ----------
              ---------- ---------- ---------- ---------- ----------
              ---------- ---------- ---------- ---------- ----------
              ---------- ---------- ---------- ---------- ----------
              KRNK------ ---------- ---------- ---------- ----------
              ---------- ---------- ---------- ---------- ----------
              FTSI------ ---------- -NVPCIFSWR TLLLPGSTVQ LWLTIFILDS
              ---------- ---------- ---------- ---------- ----------
              ---------- ---------- ---------- ---------- ----------
              KGK------- ---------- ---------- ---------- ----------
              LGAL------ ---------- ----CVYG-- ---------- ----------
              ---------- ---------- ---------- ---------- ----------
              ---------- ---------- ---------- ---------- ----------
              ---------- ---------- ---------- ---------- ----------
              ---------- ---------- ---------- ---------- ----------
              ---------- ---------- ---------- ---------- ----------
              ---------- ---------- ---------- ---------- ----------
              ---------- ---------- ---------- ---------- ----------
              ---------- ---------- ---------- ---------- ----------
              RDGTC----- ---------- ---------- ---------- ----VVVACY
              RDGTC----- ---------- ---------- ---------- ----VVVACY
              KPAVYLV--- ---------- ---------- ---------- KLVLLLLA--
              ---------- ---------- ---------- ---------- ----------
              ---------- ---------- ---------- ---------- ----------
              ---------- ---------- ---------- ---------- ----------
              ---------- ---------- ---------- ---------- ----------
              KK-------- ---------- ---------- ---------- ----------
              ---------- ---------- ---------- ---------- ----------
              SGRLPPQFSW IYCQQPLARH AVLSCQNSI- DILIYATTNN ENISILNLDE
              ---------- ---------- ---------- ---------- ----------
              RSGKV----- ---------- ---------- ---------- ----IVVCTY
              KNGRV----- ---------- ---------- ---------- ----LIVANY
              KNGRV----- ---------- ---------- ---------- ----LIVANY
              ---------- ---------- ---------- ---------- ----------
              ---------- ---------- ---------- ---------- ----------
              ---------- ---------- ---------- ---------- ----------
              ---------- ---------- ---------- ---------- ----------
              ---------- ---------- ---------- ---------- ----------
              ---------- ---------- ---------- ---------- ----------
              ---------- ---------- ---------- ---------- ----------
              ---------- ---------- ---------- ---------- ----------
              ---------- ---------- ---------- ---------- ----------
              ---------- ---------- ---------- ---------- ----------
              ---------- ---------- ---------- ---------- ----------
              ---------- ---------- ---------- ---------- ----------

              ---------- ---------- ---------- ---------- ----------
              ---------- ---------- ---------- ---------- ---R------
              ---------- ---------- ---------- ---------- ----------
              ---------- ---------- ---------- ---------- ----------
              --------HP R--------- --------GN IVGQ---FTE NVLKPVKL--
              ---------- ---------- ---------N LS-------- ----------
              ---------- ---------- ---------- ---------- ----------
              ---------- ---------- ---------- ---------- ----------
              ---------- ---------- ---------- ---------- ---RLLT---
              ---------- ---------- ---------- ---------- ----------
              ---------- ---------- ---------- ---------- ---RLLT---
              LNF------- ---------- ---------- ---------- ----------
              ---------- ---------- ---------- ---------- ----------
              ---------- ---------- ---------- ---------- ----------
              ---------- ---------- ---------- ---------- ---RLLT---
              --------HP R--------- --------GN IVGQ---FTE NVLKPVKL--
              ---------- ---------- ---------- ---------- ----------
              ---------- ---------- ---------- ---------- ----------
              ---------- ---------- ---------- ---------- ----------
              ---------- ---------- ---------- ---------- ----------
              ---------- ---------- ---------- ---------- ----------
              ---------- ---------- ---------- ---------- ----------
              ---------- ---------- ---------- ---------- ----------
              ---------- ---------- ---------- ---------- --YRRSLL--
              ---------- ---------- ---------- ---------- ----------
              ---------- ---------- ---------- ---------- ----------
              ---------- ---------- ---------- ---------- ----------
              ---------- ---------- ---------- ---------- ----------
              ---------- ---------- -----SAC-- ---------- ----------
              ---------- ---------- ---------- ---------- ----------
              ---------- ---------- ---------- ---------- ----------
              ---------- ---------- ---------- ---------- ----------
              ---------- ---------- ---------- ---------- ----------
              ---------- ---------- ---------- ---------- -IEDLTQE--
              --------HP R--------- --------GN IVGQ---FTE NVLKPAKIH-
              ---------- ---------- ---------- ---------- ----------
              ---------- ---------- ---------- ---------- ----------
              ---------- ---------- ---------- ---------- ----------
              ---------- ---------- ---------- ---------- ----------
              ---------- ---------- ---------- ---------- ----------
              ---------- ---------- ---------- ---------- ----------
              ---------- ---------- ---------- ---------- NVSQLDY---
              ---------- ---------- ---------- ---------- ----------
              ---------- ---------- ---------- ---------- ---RLSLSST
              ---------- ---------- ---------- ---------- ----------
              ---------- ---------- ---------- ---------- ----------
              ---------- ---------- ---------- ---------- ----------
              ---------- ---------- ---------- ---------- ----------
              ---------- ---------- ---------- ---------- ----------
              ---------- ---------- ---------- ---------- ----------
              ---------- ---------- ---------- ------VRAI -------R--
              ---------- ---------- ---------- ---------- ----------
              ---------- ---------- ---------- ---------- ----------
              ---------- ---------- ---------- ---------- ----------
              ---------- ---------- ---------- ---------- ----------
              ---------- ---------- ---------- ---------- ----------
              ---------- ---------- ---------- ---------- ----------
              ---------- ---------- ---------- ---------- ---RLST---
              ---------- ---------- ---------- ---------- ----------
              ---------- ---------- ---------- ---------- ----------
              ---------- ---------- ---------- ---------- ----------
              ---------- ---------- ---------- ---------- ----------
              ---------- ---------- ---------- ---------- --ERIKVNA-
              ---------- ---------- -----DDIDN FFIEYIGSKG HIYRL-----
              ---------- ---------- ---------- ---------- ----------
              ---------- ---------- ---------- ---------- ----------
              ---------- ---------- ---------- ---------- ----------
              ---------- ---------- ---------- ---------- ----------
              ---------- ---------- ---------- ---------- ----------
              ---------- ---------- ---------- ---------- ----------
              ---------- ---------- ---------- ---------- ----------
              ---------- ---------- ---------- ---------- ----------
              ---------- ---------- ---------- ---------- ----------
              ---------- ---------- ---------- -------YAD VTQKIRV---
              ---------- ---------- ---------- ---------- ----------
              ---------- ---------- ---------- ---------- ----------
              ---------- ---------- ---------- ---------- ----------
              ---------- ---------- ---------- ---------- ----------
              ---------- ---------- ---------- ---------- ----------
              ---------- ---------- ---------- ---------- ----------
              ---------- ---------- ---------- ---------- ----------
              ---------- ---------- ---------- ---------- ----------
              ---------- ---------- ---------- ---------- ----------
              ---------- ---------- ---------- ---------- ----------
              ---------- ---------- ---------- ---------- ----------
              ---------- ---------- ---------- ---------- ----------
              ---------- ---------- ---------- ---------- ----------
              ---------- ---------- ---------- ---------- ----------
              ---------- ---------- ---------- ---------- --NSLS----
              ---------- ---------- ---------- ---------- ----------
              ---------- ---------- ---------- ---------- ---RLCT---
              ---------- ---------- ---------- ---------- ----------
              ---------- ---------- ---------- ---------- ----------
              ---------- ---------- ---------- ---------- ----------
              ---------- ---------- ---------- ---------- ----------
              ---------- ---------- -----TLFDN FFTE------ ----------
              ---------- ---------- ---------- ---------- ----------
              ---------- ---------- -----STFET VEVND--TDS NLKKVYNLIT
              ---------- ---------- ---------- ---------- ----------
              ---------- ---------- ---------- ---------- ----------
              ---------- ---------- ---------- ---------- ----------
              ---------- ---------- ---------- ---------- ----------
              ---------- ---------- ---------- ---------- ----------
              ---------- ---------- ---------- ---------- ----------
              ---------- ---------- ---------- ---------- ----------
              ---------- ---------- ---------- ---------- ----------
              ---------- ---------- ---------- ---------- ----------
              ---------- ---------- ---------- ---------- ----------
              ---------- ---------- ---------- ---------- ----------
              ---------- ---------- ---------- ---------- ---RLST---
              ---------- ---------- ---------- ---------- ----------
              ---------- ---------- ---------- ---------- ----------
              ---------- ---------- ---------- ---------- ----------
              ---------- ---------- ---------- ---------- ----------
              ---------- ---------- ---------- ---------- ----------
              ---------- ---------- ---------- ---------- ----------
              ---------- ---------- ---------- ---------- ----------
              ---------- ---------- ---------- ---------- ----------
              ---------- ---------- ---------- ---------- ----------
              ---------- ---------- ---------- ---------- ----------
              ---------- ---------- ---------- -------NNR NNSNLNMFIF
              ---------- ---------- ---------- ---------- ----------
              --------HP R--------- --------GN IVGQ---FTE NVLKPVKTAC
              ---------- ---------- ---------- ---------- ---RLWT---
              ---------- ---------- ---------- ---------- ----------
              ---------- ---------- ---------- ---------- ----------
              ---------- ---------- ---------- ---------- ----------
              ---------- ---------- ---------- ---------- ----------
              ---------- ---------- ---------- ---------- ----------
              ---------- ---------- ---------- ---------- ----------
              ---------- ---------- ---------- ---------- ----------
              ---------- ---------- ---------- ---------- ----------
              ---------- ---------- ---------- ---------- ----------
              ---------- ---------- ---------- ---------- ----------
              ---------- ---------- ---------- ---------- ----------
              --------HP R--------- --------GN IVGQ---FTE NVLKPVKTAC
              ---------- ---------- ---------- ---------- ----------
              ---------- ---------- ---------- ---------- ----------
              ---------- ---------- ---------- ---------- ----------
              ---------- ---------- ---------- ---------- ----------
              ---------- ---------- ---------- ---------- ----------
              ---------- ---------- ---------- ---------- ----------
              ---------- ---------- ---------- ---------- ----------
              ---------- ---------- ---------- ---------- ---RLWT---
              ---------- ---------- ---------- ---------- ----------
              --------HP R--------- --------GN IVGQ---FTE NVPKTLKNV-
              ---------- ---------- ---------- ---------- ----------
              ---------- ---------- ---------- ---------- ----------
              ---------- ---------- ---------- ---------- ----------
              ---------- ---------- ---------- ---------- ----------
              ---------- ---------- ---------- ---------- ----------
              ---------- ---------- ---------- ---------- ----------
              ---------- ---------- ---------- ---------- ----------
              ---------- ---------- ---------- ---------- ----------
              EAQSDTQLAY QGA------- ---------- ---------- ----------
              ---------- ---------- ---------- ---------- ----------
              ---------- ---------- ---------- ---------- ----------
              ---------- ---------- ---------- ---------- ----------
              ---------- ---------- ---------- ---------- ----------
              ---------- ---------- ---------- ---------- ----------
              ---------- ---------- ---------- ---------- ----------
              ---------- ---------- ---------- ---------- ----------
              ---------- ---------- ---------- ---------- ----------
              ---------- ---------- ---------- ---------- ----------
              ---------- ---------- ---------- ---------- ----------
              ---------- ---------- ---------- ---------- ----------
              ---------- ---------- ---------- ---------- ----------
              --------HP R--------- --------GN IVGQ---FTE NVLKPVKVH-
              --------HP R--------- --------GN IVGQ---FTE NVLKPVKVH-
              ---------- ---------- ---------- ---------- ---RLST---
              ---------- ---------- ---------- ---------- ----------
              ---------- ---------- ---------- ---------- ----------
              ---------- ---------- ---------- ---------- ----------
              ---------- ---------- ---------- ---------- ----------
              ---------- ---------- ---------- ---------- ----------
              ---------- ---------- ---------- ---------- ----------
              IGTMALGAAP RGALSQHNVQ SSLRDSGSGD ESRH---TAK NCSKQS----
              ---------- ---LT----- ---------- ---------- ----------
              --------YP R--------- --------GN VLGQ---FMA NVPKRCI---
              --------NP R--------- --------GN YIGQ---FAV NVPRP-----
              --------NP R--------- --------GN YVGQ---FAA NVPRP-----
              ---------- ---------- ---------- ---------- ----------
              ---------- ---------- ---------- ---------- ----------
              ---------- ---------- ---------- ---------- ----------
              ---------- ---------- ---------- ---------- ----------
              ---------- ---------- ---------- ---------- ----------
              ---------- ---------- ---------- ---------- ----------
              ---------- ---------- ---------- ---------- ----------
              ---------- ---------- ---------- ---------- ----------
              ---------- ---------- ---------- ---------- ----------
              ---------- ---------- ---------- ---------- ----------
              ---------- ---------- ---------- ---------- ----------
              ---------- ---------- ---------- ---------- ----------

              ---------- --
              ---------- --
              ---------- --
              ---------- --
              ---------- --
              ---------- --
              ---------- --
              ---------- --
              ---------- --
              ---------- --
              ---------- --
              ---------- --
              ---------- --
              ---------- --
              ---------- --
              ---------- --
              ---------- --
              ---------- --
              ---------- --
              ---------- --
              ---------- --
              ---------- --
              ---------- --
              ---------- --
              ---------- --
              ---------- --
              ---------- --
              ---------- --
              ---------- --
              ---------- --
              ---------- --
              ---------- --
              ---------- --
              ---------- --
              ---------- --
              ---------- --
              ---------- --
              ---------- --
              ---------- --
              ---------- --
              ---------- --
              ---------- --
              ---------- --
              TYSF------ --
              ---------- --
              -HGFM----- --
              ---------- --
              ---------- --
              ---------- --
              ---------- --
              ---------- -D
              ---------- --
              ---------- --
              ---------- --
              ---------- --
              ---------- --
              ---------- --
              ---------- --
              ---------- --
              ---------- --
              ---------- --
              ---------- --
              ---------- --
              ---------- --
              ---------- --
              ---------- --
              ---------- --
              ---------- --
              ---------- --
              ---------- --
              ---------- --
              ---------- --
              ---------- --
              ---------- --
              ---------- --
              ---------- --
              ---------- --
              ---------- --
              ---------- --
              ---------- --
              ---------- --
              ---------- --
              ---------- --
              ---------- --
              ---------- --
              ---------- --
              ---------- --
              ---------- --
              ---------- --
              ---------- --
              ---------- --
              ---------- --
              ---------- --
              ---------- --
              ---------- --
              ---------- --
              ---------- --
              INVFH----- --
              ---------- --
              ---------- --
              ---------- --
              ---------- --
              ---------- --
              ---------- --
              ---------- --
              ---------- --
              ---------- --
              ---------- --
              ---------- --
              ---------- --
              ---------- --
              ---------- --
              ---------- --
              ---------- --
              ---------- --
              ---------- --
              ---------- --
              ---------- --
              ---------- --
              ---------- --
              FQHFHLIILN KS
              ---------- --
              ---------- --
              ---------- --
              ---------- --
              ---------- ST
              ---------- --
              ---------- --
              ---------- --
              ---------- --
              ---------- --
              ---------- --
              ---------- --
              ---------- --
              ---------- --
              ---------- --
              ---------- --
              ---------- --
              ---------- --
              ---------- --
              ---------- ST
              ---------- --
              ---------- --
              ---------- --
              ---------- --
              ---------- --
              ---------- --
              ---------- --
              ---------- --
              ---------- --
              ---------- --
              ---------- --
              ---------- --
              ---------- --
              ----H--VKA DR
              ---------- --
              ---------- --
              ---------- --
              ---------- --
              ---------- --
              ---------- --
              ---------- --
              ---------- --
              ---------- --
              ---------- --
              ---------- --
              ---------- --
              ---------- --
              ---------- --
              ---------- --
              ---------- --
              ---------- --
              ---------- --
              ---------- --
              ---------- --
              ---------- --
              -------VGK KS
              ---------- --
              ---------- --
              ---------- -R
              ---------- -R
              ---------- --
              ---------- --
              ---------- --
              ---------- --
              ---------- --
              ---------- --
              ---------- --
              ---------- --
              ---------- --
              ---------- --
              ---------- --
              ---------- --
