# Supplementary material for: Prevalent bee venom genes evolved before the aculeate stinger and eusociality
Source: BMC Biol. 2023 Oct 23;21:229. doi: 10.1186/s12915-023-01656-5 (PMC10591384; doi:10.1186/s12915-023-01656-5)
Supplement: Supplementary file 46 — Additional file 46. All phylogenetic trees for all venom proteins (mature sequences) in ML approach. [file 12915_2023_1656_MOESM46_ESM.zip › PhylogeneticTrees_for_PBVPs_in ML_analysis/Apamin.nexus]

#NEXUS
begin taxa;
	dimensions ntax=23;
	taxlabels
		Apce250_Apamin-like
		Apme649_Apamin
		Apme649_Apamin-like
		Apme649_MCDP
		Bombus_mcdp_1985_P04567
		Bote773_Apamin-like_1
		Duno070_Apamin-like_1
		Duno070_Apamin-like_3
		Duno070_Apamin-like_4
		Duno070_Apamin-like_5
		Duno070_Apamin-like_6
		Hala279_Apamin-like
		Halictus_TRINITY_DN14_c0_g1_i1.p1
		Mege534_Apamin-like_1
		Mero113_Apamin-like
		Nome504_Apamin-like_1
		Nome504_Apamin-like_2
		Nome504_Apamin-like_4
		Nome504_Apamin-like_5
		Osbi711_Apamin-like
		Xylocopa_NODE_10042_length_1345_cov_20691.368992_g138_i17.p2
		Xylocopa_TRINITY_DN1_c0_g1_i1.p6
		Xyvi691APa
	;
end;
begin trees;
	translate
		1	Apce250_Apamin-like,
		2	Apme649_Apamin,
		3	Apme649_Apamin-like,
		4	Apme649_MCDP,
		5	Bombus_mcdp_1985_P04567,
		6	Bote773_Apamin-like_1,
		7	Duno070_Apamin-like_1,
		8	Duno070_Apamin-like_3,
		9	Duno070_Apamin-like_4,
		10	Duno070_Apamin-like_5,
		11	Duno070_Apamin-like_6,
		12	Hala279_Apamin-like,
		13	Halictus_TRINITY_DN14_c0_g1_i1.p1,
		14	Mege534_Apamin-like_1,
		15	Mero113_Apamin-like,
		16	Nome504_Apamin-like_1,
		17	Nome504_Apamin-like_2,
		18	Nome504_Apamin-like_4,
		19	Nome504_Apamin-like_5,
		20	Osbi711_Apamin-like,
		21	Xylocopa_NODE_10042_length_1345_cov_20691.368992_g138_i17.p2,
		22	Xylocopa_TRINITY_DN1_c0_g1_i1.p6,
		23	Xyvi691APa;
	tree ConsensusExtendedMajorityRule = [&U] (2[&prob=1.000000000000000e+00,prob(percent)="100"]:1.507338384762759e-02[&length_mean=2.193413279706638e-02,length_median=1.507338384762759e-02,length_95%HDP={1.111066481198481e-03,6.609974828644286e-02}],1[&prob=1.000000000000000e+00,prob(percent)="100"]:1.482121123627766e-02[&length_mean=2.162161008370974e-02,length_median=1.482121123627766e-02,length_95%HDP={1.108055188375932e-03,6.525241593905237e-02}],(19[&prob=1.000000000000000e+00,prob(percent)="100"]:1.716212372340705e-01[&length_mean=1.844729883381652e-01,length_median=1.716212372340705e-01,length_95%HDP={5.745895730271538e-02,3.546913796869922e-01}],(((21[&prob=1.000000000000000e+00,prob(percent)="100"]:7.679482154012317e-02[&length_mean=9.131316144057613e-02,length_median=7.679482154012317e-02,length_95%HDP={8.473628101602007e-03,2.256348540391990e-01}],15[&prob=1.000000000000000e+00,prob(percent)="100"]:1.399901174114832e-01[&length_mean=1.531041243990357e-01,length_median=1.399901174114832e-01,length_95%HDP={3.740311658080205e-02,3.159902032524594e-01}])[&prob=9.636122569239834e-01,prob(percent)="96"]:2.504490125673297e-01[&length_mean=2.656250467738427e-01,length_median=2.504490125673297e-01,length_95%HDP={7.852789963958136e-02,5.063527269083616e-01}],((4[&prob=1.000000000000000e+00,prob(percent)="100"]:2.942412129105288e-02[&length_mean=4.189335281553502e-02,length_median=2.942412129105288e-02,length_95%HDP={2.287996919586755e-03,1.223250807658513e-01}],(3[&prob=1.000000000000000e+00,prob(percent)="100"]:2.443754271190772e-01[&length_mean=2.561587212872396e-01,length_median=2.443754271190772e-01,length_95%HDP={1.199272374619908e-01,4.332780607158604e-01}],12[&prob=1.000000000000000e+00,prob(percent)="100"]:1.911829343596559e-01[&length_mean=2.022466704230487e-01,length_median=1.911829343596559e-01,length_95%HDP={7.642946684283648e-02,3.655710724497221e-01}])[&prob=1.946081319976429e-01,prob(percent)="19"]:3.584903996955018e-02[&length_mean=4.851514605225093e-02,length_median=3.584903996955018e-02,length_95%HDP={2.931439330762703e-03,1.353331787724521e-01}])[&prob=9.794490276959340e-01,prob(percent)="98"]:1.667317600689249e-01[&length_mean=1.808853464216579e-01,length_median=1.667317600689249e-01,length_95%HDP={4.839135625554224e-02,3.664065841846466e-01}],(22[&prob=1.000000000000000e+00,prob(percent)="100"]:7.588535224604546e-02[&length_mean=8.817571698976123e-02,length_median=7.588535224604546e-02,length_95%HDP={1.012891970782805e-02,2.106497007207068e-01}],(18[&prob=1.000000000000000e+00,prob(percent)="100"]:3.482116758858966e-01[&length_mean=3.652499390749144e-01,length_median=3.482116758858966e-01,length_95%HDP={1.212486225818026e-01,6.708637848813052e-01}],(13[&prob=1.000000000000000e+00,prob(percent)="100"]:2.685368147302044e-01[&length_mean=2.859732257185828e-01,length_median=2.685368147302044e-01,length_95%HDP={8.495654768444129e-02,5.396157672100651e-01}],20[&prob=1.000000000000000e+00,prob(percent)="100"]:1.161496793369138e-01[&length_mean=1.282261215356069e-01,length_median=1.161496793369138e-01,length_95%HDP={2.403253691629043e-02,2.756052368003575e-01}])[&prob=2.209781968179140e-04,prob(percent)="0"]:1.946364592813464e-01[&length_mean=1.012951530099619e-01,length_median=1.946364592813464e-01,length_95%HDP={9.592772695413020e-02,1.946364592813464e-01}])[&prob=7.365939893930465e-05,prob(percent)="0"]:5.198912249807589e-03[&length_mean=5.198912249807589e-03,length_median=5.198912249807589e-03,length_95%HDP={5.198912249807589e-03,5.198912249807589e-03}])[&prob=7.365939893930465e-05,prob(percent)="0"]:5.502854783013526e-02[&length_mean=5.502854783013526e-02,length_median=5.502854783013526e-02,length_95%HDP={5.502854783013526e-02,5.502854783013526e-02}])[&prob=4.419563936358279e-04,prob(percent)="0"]:2.050064405869635e-02[&length_mean=2.493355735917139e-02,length_median=2.050064405869635e-02,length_95%HDP={5.778785598260387e-03,5.971623301336706e-02}])[&prob=7.365939893930465e-05,prob(percent)="0"]:6.198634432836572e-02[&length_mean=6.198634432836572e-02,length_median=6.198634432836572e-02,length_95%HDP={6.198634432836572e-02,6.198634432836572e-02}],((16[&prob=1.000000000000000e+00,prob(percent)="100"]:3.579713767196295e-01[&length_mean=3.792160739152716e-01,length_median=3.579713767196295e-01,length_95%HDP={1.655053309358114e-01,6.750012535928329e-01}],23[&prob=1.000000000000000e+00,prob(percent)="100"]:1.365580908547875e-01[&length_mean=1.639596789177663e-01,length_median=1.365580908547875e-01,length_95%HDP={1.780106185877295e-02,4.015114828029726e-01}])[&prob=6.263258691809075e-01,prob(percent)="63"]:2.362046323113805e-01[&length_mean=2.537676395492682e-01,length_median=2.362046323113805e-01,length_95%HDP={4.321996211601579e-02,5.257342365313291e-01}],(8[&prob=1.000000000000000e+00,prob(percent)="100"]:4.903321491459437e-01[&length_mean=5.050212343926653e-01,length_median=4.903321491459437e-01,length_95%HDP={2.225111935350920e-01,8.396180339066276e-01}],(7[&prob=1.000000000000000e+00,prob(percent)="100"]:3.245467954919058e-01[&length_mean=3.386384793604780e-01,length_median=3.245467954919058e-01,length_95%HDP={9.529611837223542e-02,6.365721708922695e-01}],((6[&prob=1.000000000000000e+00,prob(percent)="100"]:9.811266314852993e-02[&length_mean=1.111485332683638e-01,length_median=9.811266314852993e-02,length_95%HDP={1.379982193669223e-02,2.532036230602966e-01}],5[&prob=1.000000000000000e+00,prob(percent)="100"]:1.711268344401295e-01[&length_mean=1.806662919093659e-01,length_median=1.711268344401295e-01,length_95%HDP={5.170913638574425e-02,3.455710970981450e-01}])[&prob=9.485120801414261e-01,prob(percent)="95"]:2.364689612923310e-01[&length_mean=2.510064004540420e-01,length_median=2.364689612923310e-01,length_95%HDP={8.688267738411055e-02,4.651528693795871e-01}],(14[&prob=1.000000000000000e+00,prob(percent)="100"]:3.889391664741802e-02[&length_mean=4.915901743776561e-02,length_median=3.889391664741802e-02,length_95%HDP={3.685211922643855e-03,1.279997125093734e-01}],(17[&prob=1.000000000000000e+00,prob(percent)="100"]:1.651128055654200e-01[&length_mean=1.735172167219360e-01,length_median=1.651128055654200e-01,length_95%HDP={6.946902193453780e-02,3.073473133025620e-01}],(9[&prob=1.000000000000000e+00,prob(percent)="100"]:1.705706359904072e-01[&length_mean=1.749931059306044e-01,length_median=1.705706359904072e-01,length_95%HDP={1.909001805170616e-02,3.587329023863990e-01}],(11[&prob=1.000000000000000e+00,prob(percent)="100"]:1.969618700015927e-01[&length_mean=2.037851081085392e-01,length_median=1.969618700015927e-01,length_95%HDP={5.765774871712311e-02,3.677589985919947e-01}],10[&prob=1.000000000000000e+00,prob(percent)="100"]:3.692009061036355e-02[&length_mean=4.757195880831550e-02,length_median=3.692009061036355e-02,length_95%HDP={3.262715562070354e-03,1.275770520099144e-01}])[&prob=6.402474955804360e-01,prob(percent)="64"]:9.957854076829016e-02[&length_mean=1.086473412507755e-01,length_median=9.957854076829016e-02,length_95%HDP={2.053253672082836e-02,2.299473207958969e-01}])[&prob=4.375368296994697e-02,prob(percent)="4"]:4.695119133469153e-02[&length_mean=5.424145593568250e-02,length_median=4.695119133469153e-02,length_95%HDP={4.099339908768927e-03,1.357518202069718e-01}])[&prob=1.834119033588686e-02,prob(percent)="2"]:2.724190906943251e-02[&length_mean=3.832088811339848e-02,length_median=2.724190906943251e-02,length_95%HDP={1.490092179210604e-03,1.132931404884190e-01}])[&prob=9.835739540365350e-01,prob(percent)="98"]:4.319444442523113e-01[&length_mean=4.532352367602757e-01,length_median=4.319444442523113e-01,length_95%HDP={1.788102993508462e-01,7.913782463953722e-01}])[&prob=3.388332351208014e-03,prob(percent)="0"]:8.214355997781582e-02[&length_mean=1.124213363762294e-01,length_median=8.214355997781582e-02,length_95%HDP={1.499250329589970e-02,3.271633542097293e-01}])[&prob=7.365939893930465e-05,prob(percent)="0"]:9.544271935186044e-02[&length_mean=9.544271935186044e-02,length_median=9.544271935186044e-02,length_95%HDP={9.544271935186044e-02,9.544271935186044e-02}])[&prob=1.031231585150265e-03,prob(percent)="0"]:4.248088956353861e-02[&length_mean=6.753238274345140e-02,length_median=4.248088956353861e-02,length_95%HDP={4.845688593834904e-03,3.072511761711951e-01}])[&prob=7.365939893930465e-05,prob(percent)="0"]:7.510589550387652e-02[&length_mean=7.510589550387652e-02,length_median=7.510589550387652e-02,length_95%HDP={7.510589550387652e-02,7.510589550387652e-02}])[&prob=5.707866823806718e-01,prob(percent)="57"]:1.279591817546023e-01[&length_mean=1.425194840010097e-01,length_median=1.279591817546023e-01,length_95%HDP={2.047672263361543e-02,3.144796517226963e-01}])[&prob=9.798173246906305e-01,prob(percent)="98"]:1.570546524568176e-01[&length_mean=1.717615151760004e-01,length_median=1.570546524568176e-01,length_95%HDP={4.367161598598329e-02,3.503547309799854e-01}]);
end;
